# Supplementary material for: MALDI-TOF MS typing enables the classification of brewing yeasts of the genus Saccharomyces to major beer styles
Source: PLoS One. 2017 Aug 9;12(8):e0181694. doi: 10.1371/journal.pone.0181694 (PMC5549903; doi:10.1371/journal.pone.0181694)
Supplement: S14 File — The directory includes 90 raw files and was zipped to “.zip”; the folder has three strains with 30 spectra per strain; S1 Text explains the raw files with an example and Table 1 represents the yeast strains used within the experiment. (ZIP) [file pone.0181694.s017.zip › 40-42/30666-220-OG-WB-WB-YPG-18h-E-E_2015-10-28__0_A3_1.dat]

1999.91 3886
2000.33 3746
2000.75 3766
2001.17 3826
2001.59 3903
2002.02 3733
2002.44 3460
2002.86 3516
2003.28 3463
2003.70 3481
2004.13 3441
2004.55 3667
2004.97 3413
2005.39 3639
2005.81 3514
2006.24 3572
2006.66 3891
2007.08 3680
2007.50 3738
2007.93 3767
2008.35 3649
2008.77 3671
2009.19 3752
2009.62 3919
2010.04 3684
2010.46 3767
2010.88 3814
2011.31 3674
2011.73 3682
2012.15 3377
2012.58 3360
2013.00 3431
2013.42 3347
2013.84 3297
2014.27 3248
2014.69 3477
2015.11 3329
2015.54 3328
2015.96 3274
2016.38 3268
2016.81 3364
2017.23 3702
2017.65 3656
2018.08 3715
2018.50 3614
2018.92 3617
2019.35 3976
2019.77 3861
2020.19 3799
2020.62 3675
2021.04 3715
2021.47 3792
2021.89 3719
2022.31 3571
2022.74 3548
2023.16 3524
2023.59 3451
2024.01 3615
2024.43 3614
2024.86 3427
2025.28 3474
2025.71 3400
2026.13 3574
2026.55 3529
2026.98 3310
2027.40 3290
2027.83 3316
2028.25 3339
2028.68 3311
2029.10 3401
2029.53 3270
2029.95 3359
2030.38 3405
2030.80 3449
2031.23 3491
2031.65 3575
2032.08 3626
2032.50 3562
2032.93 3442
2033.35 3602
2033.78 3737
2034.20 3789
2034.63 3662
2035.05 3509
2035.48 3531
2035.90 3489
2036.33 3640
2036.75 3501
2037.18 3467
2037.60 3657
2038.03 3707
2038.45 3569
2038.88 3665
2039.31 3655
2039.73 3717
2040.16 3520
2040.58 3530
2041.01 3565
2041.43 3394
2041.86 3579
2042.29 3340
2042.71 3252
2043.14 3320
2043.56 3287
2043.99 3480
2044.42 3393
2044.84 3391
2045.27 3411
2045.70 3245
2046.12 3398
2046.55 3542
2046.98 3464
2047.40 3446
2047.83 3372
2048.25 3668
2048.68 3440
2049.11 3509
2049.53 3474
2049.96 3208
2050.39 3415
2050.82 3473
2051.24 3419
2051.67 3397
2052.10 3541
2052.52 3668
2052.95 3476
2053.38 3583
2053.80 3457
2054.23 3364
2054.66 3527
2055.09 3566
2055.51 3633
2055.94 3552
2056.37 3472
2056.80 3793
2057.22 3436
2057.65 3526
2058.08 3403
2058.51 3715
2058.93 3652
2059.36 3520
2059.79 3673
2060.22 3690
2060.65 3575
2061.07 3629
2061.50 3548
2061.93 3622
2062.36 3689
2062.79 3541
2063.21 3653
2063.64 3553
2064.07 3723
2064.50 3989
2064.93 3919
2065.36 3987
2065.78 4052
2066.21 3915
2066.64 3994
2067.07 4060
2067.50 4070
2067.93 4006
2068.36 3981
2068.78 3801
2069.21 3566
2069.64 3566
2070.07 3617
2070.50 3510
2070.93 3397
2071.36 3307
2071.79 3356
2072.22 3408
2072.64 3332
2073.07 3341
2073.50 3487
2073.93 3338
2074.36 3211
2074.79 3405
2075.22 3480
2075.65 3492
2076.08 3397
2076.51 3567
2076.94 3642
2077.37 3679
2077.80 3703
2078.23 3576
2078.66 3478
2079.09 3627
2079.52 3795
2079.95 3858
2080.38 3758
2080.81 3691
2081.24 3578
2081.67 3612
2082.10 3582
2082.53 3581
2082.96 3640
2083.39 3435
2083.82 3477
2084.25 3443
2084.68 3201
2085.11 3394
2085.54 3335
2085.97 3467
2086.40 3561
2086.83 3619
2087.26 3569
2087.69 3629
2088.12 3556
2088.55 3476
2088.99 3440
2089.42 3557
2089.85 3456
2090.28 3473
2090.71 3453
2091.14 3479
2091.57 3595
2092.00 3335
2092.43 3294
2092.86 3400
2093.30 3484
2093.73 3342
2094.16 3470
2094.59 3305
2095.02 3382
2095.45 3428
2095.88 3499
2096.32 3225
2096.75 3250
2097.18 3352
2097.61 3358
2098.04 3252
2098.47 3188
2098.91 3319
2099.34 3240
2099.77 3133
2100.20 3087
2100.63 3030
2101.07 3173
2101.50 3231
2101.93 3165
2102.36 3143
2102.80 3313
2103.23 3392
2103.66 3571
2104.09 3365
2104.52 3323
2104.96 3321
2105.39 3431
2105.82 3457
2106.25 3488
2106.69 3457
2107.12 3369
2107.55 3476
2107.99 3472
2108.42 3609
2108.85 3664
2109.28 3386
2109.72 3336
2110.15 3355
2110.58 3247
2111.02 3250
2111.45 3296
2111.88 3377
2112.32 3359
2112.75 3273
2113.18 3281
2113.62 3319
2114.05 3294
2114.48 3279
2114.92 3137
2115.35 3212
2115.78 3376
2116.22 3308
2116.65 3229
2117.08 3083
2117.52 3191
2117.95 3089
2118.39 3027
2118.82 3143
2119.25 3139
2119.69 3097
2120.12 3261
2120.56 3280
2120.99 3316
2121.42 3180
2121.86 3286
2122.29 3144
2122.73 3251
2123.16 3230
2123.60 3311
2124.03 3407
2124.46 3575
2124.90 3575
2125.33 3378
2125.77 3302
2126.20 3255
2126.64 3418
2127.07 3467
2127.51 3462
2127.94 3479
2128.38 3491
2128.81 3563
2129.25 3636
2129.68 3467
2130.12 3492
2130.55 3515
2130.99 3706
2131.42 3583
2131.86 3538
2132.29 3290
2132.73 3632
2133.16 3521
2133.60 3424
2134.03 3433
2134.47 3644
2134.91 3680
2135.34 3716
2135.78 3549
2136.21 3578
2136.65 3488
2137.08 3452
2137.52 3421
2137.96 3291
2138.39 3303
2138.83 3290
2139.26 3166
2139.70 3281
2140.14 3275
2140.57 3274
2141.01 3044
2141.44 2960
2141.88 3187
2142.32 3126
2142.75 3281
2143.19 3263
2143.63 3262
2144.06 3150
2144.50 3136
2144.94 3417
2145.37 3276
2145.81 3323
2146.25 3221
2146.68 3281
2147.12 3334
2147.56 3267
2147.99 3508
2148.43 3525
2148.87 3458
2149.30 3655
2149.74 3938
2150.18 4015
2150.61 3960
2151.05 3937
2151.49 4042
2151.93 3895
2152.36 3923
2152.80 3663
2153.24 3613
2153.68 3552
2154.11 3546
2154.55 3605
2154.99 3537
2155.43 3230
2155.86 3305
2156.30 3379
2156.74 3157
2157.18 3208
2157.62 3346
2158.05 3306
2158.49 3358
2158.93 3393
2159.37 3592
2159.81 3410
2160.24 3362
2160.68 3492
2161.12 3482
2161.56 3425
2162.00 3481
2162.43 3390
2162.87 3432
2163.31 3484
2163.75 3507
2164.19 3403
2164.63 3278
2165.07 3392
2165.50 3359
2165.94 3412
2166.38 3349
2166.82 3359
2167.26 3236
2167.70 3299
2168.14 3349
2168.58 3392
2169.02 3312
2169.45 3509
2169.89 3436
2170.33 3647
2170.77 3649
2171.21 3817
2171.65 3825
2172.09 3918
2172.53 3724
2172.97 3836
2173.41 4115
2173.85 3881
2174.29 3969
2174.73 3882
2175.17 3980
2175.61 4209
2176.05 3970
2176.49 4059
2176.93 4041
2177.37 4017
2177.81 4052
2178.25 3845
2178.69 3650
2179.13 3713
2179.57 3531
2180.01 3567
2180.45 3638
2180.89 3521
2181.33 3512
2181.77 3345
2182.21 3270
2182.65 3353
2183.09 3366
2183.53 3406
2183.97 3300
2184.41 3350
2184.85 3253
2185.29 3331
2185.73 3425
2186.17 3479
2186.61 3668
2187.05 3604
2187.49 3578
2187.94 3744
2188.38 3872
2188.82 4027
2189.26 3815
2189.70 3792
2190.14 3765
2190.58 3993
2191.02 3923
2191.46 3779
2191.91 3665
2192.35 3759
2192.79 3672
2193.23 3732
2193.67 3783
2194.11 3848
2194.55 3665
2195.00 3735
2195.44 3659
2195.88 3733
2196.32 3987
2196.76 3939
2197.21 3742
2197.65 3933
2198.09 3797
2198.53 3836
2198.97 3545
2199.42 3391
2199.86 3586
2200.30 3479
2200.74 3363
2201.18 3601
2201.63 3464
2202.07 3539
2202.51 3587
2202.95 3610
2203.40 3682
2203.84 3524
2204.28 3538
2204.72 3594
2205.17 3777
2205.61 3852
2206.05 3810
2206.49 3823
2206.94 3811
2207.38 3959
2207.82 3889
2208.27 4119
2208.71 3951
2209.15 3677
2209.60 3702
2210.04 3707
2210.48 3853
2210.92 3887
2211.37 3727
2211.81 3717
2212.25 3459
2212.70 3718
2213.14 3597
2213.59 3627
2214.03 3754
2214.47 3361
2214.92 3411
2215.36 3564
2215.80 3548
2216.25 3318
2216.69 3295
2217.14 3205
2217.58 3302
2218.02 3215
2218.47 3224
2218.91 3456
2219.36 3438
2219.80 3223
2220.24 3407
2220.69 3331
2221.13 3578
2221.58 3602
2222.02 3459
2222.46 3617
2222.91 3554
2223.35 3469
2223.80 3678
2224.24 3697
2224.69 3594
2225.13 3730
2225.58 3598
2226.02 3727
2226.47 3845
2226.91 3913
2227.36 4134
2227.80 4069
2228.25 4154
2228.69 4086
2229.14 3967
2229.58 3925
2230.03 4149
2230.47 4095
2230.92 4189
2231.36 4253
2231.81 4109
2232.25 4063
2232.70 4130
2233.14 4140
2233.59 4144
2234.03 3952
2234.48 3919
2234.93 4115
2235.37 3826
2235.82 3774
2236.26 3667
2236.71 3834
2237.16 3696
2237.60 3618
2238.05 3623
2238.49 3441
2238.94 3193
2239.39 3450
2239.83 3525
2240.28 3239
2240.72 3269
2241.17 3079
2241.62 3192
2242.06 3334
2242.51 3164
2242.96 3232
2243.40 3481
2243.85 3280
2244.30 3122
2244.74 3265
2245.19 3203
2245.64 3106
2246.08 3363
2246.53 3174
2246.98 3149
2247.42 3516
2247.87 3284
2248.32 3345
2248.76 3240
2249.21 3563
2249.66 3488
2250.10 3485
2250.55 3439
2251.00 3509
2251.45 3445
2251.89 3397
2252.34 3454
2252.79 3319
2253.24 3465
2253.68 3509
2254.13 3333
2254.58 3241
2255.03 3235
2255.47 3326
2255.92 3391
2256.37 3318
2256.82 3287
2257.27 3188
2257.71 3223
2258.16 3118
2258.61 3126
2259.06 3146
2259.51 3351
2259.95 3126
2260.40 3081
2260.85 3349
2261.30 3429
2261.75 3593
2262.19 3634
2262.64 3518
2263.09 3708
2263.54 3757
2263.99 3695
2264.44 3730
2264.89 3739
2265.33 3865
2265.78 3739
2266.23 3928
2266.68 3751
2267.13 3711
2267.58 3513
2268.03 3630
2268.48 3818
2268.93 3789
2269.37 3796
2269.82 3980
2270.27 3936
2270.72 4016
2271.17 4460
2271.62 4284
2272.07 4072
2272.52 4137
2272.97 4233
2273.42 4319
2273.87 4235
2274.32 4087
2274.77 3985
2275.22 4163
2275.67 3917
2276.12 3818
2276.57 3598
2277.02 3571
2277.47 3568
2277.92 3493
2278.37 3328
2278.82 3355
2279.27 3381
2279.72 3522
2280.17 3424
2280.62 3518
2281.07 3498
2281.52 3409
2281.97 3392
2282.42 3482
2282.87 3560
2283.32 3526
2283.77 3579
2284.22 3354
2284.67 3434
2285.12 3400
2285.57 3469
2286.02 3635
2286.47 3657
2286.92 3788
2287.37 3882
2287.82 4200
2288.28 4657
2288.73 5162
2289.18 5658
2289.63 6108
2290.08 6576
2290.53 6886
2290.98 6900
2291.43 7323
2291.88 7326
2292.34 7199
2292.79 6915
2293.24 6565
2293.69 6085
2294.14 5815
2294.59 5298
2295.05 5050
2295.50 4799
2295.95 4541
2296.40 4362
2296.85 4049
2297.30 3780
2297.76 3797
2298.21 3724
2298.66 3565
2299.11 3409
2299.56 3427
2300.02 3574
2300.47 3365
2300.92 3322
2301.37 3465
2301.82 3319
2302.28 3484
2302.73 3406
2303.18 3353
2303.63 3256
2304.09 3210
2304.54 3469
2304.99 3567
2305.44 3386
2305.90 3523
2306.35 3573
2306.80 3748
2307.26 3870
2307.71 3730
2308.16 3998
2308.61 4137
2309.07 4451
2309.52 4342
2309.97 4279
2310.43 4362
2310.88 4529
2311.33 4149
2311.79 4250
2312.24 4359
2312.69 4174
2313.15 4002
2313.60 3902
2314.05 3962
2314.51 3907
2314.96 3878
2315.41 3743
2315.87 3760
2316.32 3877
2316.77 3803
2317.23 3768
2317.68 3894
2318.14 3873
2318.59 3825
2319.04 3931
2319.50 3953
2319.95 3963
2320.41 3987
2320.86 3833
2321.31 3892
2321.77 3957
2322.22 3916
2322.68 3802
2323.13 3956
2323.59 3809
2324.04 3944
2324.50 3805
2324.95 3860
2325.40 3850
2325.86 4165
2326.31 4329
2326.77 4127
2327.22 4200
2327.68 4159
2328.13 4156
2328.59 3969
2329.04 4015
2329.50 3896
2329.95 3970
2330.41 3889
2330.86 3866
2331.32 3890
2331.77 3680
2332.23 3687
2332.68 3773
2333.14 3701
2333.59 3770
2334.05 3586
2334.51 3759
2334.96 3630
2335.42 3448
2335.87 3363
2336.33 3546
2336.78 3701
2337.24 3667
2337.70 3538
2338.15 3568
2338.61 3506
2339.06 3533
2339.52 3665
2339.97 3508
2340.43 3588
2340.89 3762
2341.34 3537
2341.80 3421
2342.26 3507
2342.71 3486
2343.17 3489
2343.62 3466
2344.08 3567
2344.54 3547
2344.99 3567
2345.45 3614
2345.91 3671
2346.36 3572
2346.82 3623
2347.28 3687
2347.73 3691
2348.19 3675
2348.65 3560
2349.10 3572
2349.56 3657
2350.02 3725
2350.48 3659
2350.93 3538
2351.39 3521
2351.85 3416
2352.30 3522
2352.76 3501
2353.22 3458
2353.68 3556
2354.13 3586
2354.59 3531
2355.05 3613
2355.51 3590
2355.96 3483
2356.42 3548
2356.88 3595
2357.34 3555
2357.79 3341
2358.25 3567
2358.71 3626
2359.17 3595
2359.63 3587
2360.08 3660
2360.54 3859
2361.00 3776
2361.46 3658
2361.92 3742
2362.37 3743
2362.83 3729
2363.29 3760
2363.75 3610
2364.21 3653
2364.67 3664
2365.12 3559
2365.58 3557
2366.04 3484
2366.50 3681
2366.96 3616
2367.42 3691
2367.88 3673
2368.33 3689
2368.79 3728
2369.25 3714
2369.71 3738
2370.17 3648
2370.63 3608
2371.09 3693
2371.55 3889
2372.01 3910
2372.47 4008
2372.92 3946
2373.38 4251
2373.84 4198
2374.30 4346
2374.76 4454
2375.22 4431
2375.68 4334
2376.14 4287
2376.60 4216
2377.06 4084
2377.52 4152
2377.98 3941
2378.44 3748
2378.90 3609
2379.36 3553
2379.82 3506
2380.28 3558
2380.74 3491
2381.20 3632
2381.66 3516
2382.12 3579
2382.58 3610
2383.04 3589
2383.50 3601
2383.96 3624
2384.42 3539
2384.88 3566
2385.34 3537
2385.80 3668
2386.26 3594
2386.72 3569
2387.18 3562
2387.64 3567
2388.10 3728
2388.56 3577
2389.03 3508
2389.49 3475
2389.95 3614
2390.41 3703
2390.87 3783
2391.33 3986
2391.79 3962
2392.25 3914
2392.71 3862
2393.17 3849
2393.64 3846
2394.10 3838
2394.56 3976
2395.02 3556
2395.48 3698
2395.94 3710
2396.40 3535
2396.87 3512
2397.33 3392
2397.79 3542
2398.25 3501
2398.71 3667
2399.17 3364
2399.64 3390
2400.10 3542
2400.56 3484
2401.02 3533
2401.48 3522
2401.95 3570
2402.41 3505
2402.87 3374
2403.33 3382
2403.79 3540
2404.26 3278
2404.72 3409
2405.18 3545
2405.64 3348
2406.11 3225
2406.57 3251
2407.03 3448
2407.49 3469
2407.96 3387
2408.42 3333
2408.88 3325
2409.34 3369
2409.81 3369
2410.27 3267
2410.73 3276
2411.20 3261
2411.66 3386
2412.12 3396
2412.58 3189
2413.05 3248
2413.51 3339
2413.97 3528
2414.44 3586
2414.90 3714
2415.36 3602
2415.83 3702
2416.29 3821
2416.75 3741
2417.22 3836
2417.68 3974
2418.14 3884
2418.61 3876
2419.07 3762
2419.54 3980
2420.00 3805
2420.46 3555
2420.93 3554
2421.39 3568
2421.85 3690
2422.32 3712
2422.78 3559
2423.25 3589
2423.71 3552
2424.17 3584
2424.64 3542
2425.10 3596
2425.57 3552
2426.03 3334
2426.50 3302
2426.96 3550
2427.42 3560
2427.89 3488
2428.35 3593
2428.82 3753
2429.28 3572
2429.75 3618
2430.21 3635
2430.68 3430
2431.14 3436
2431.61 3520
2432.07 3349
2432.54 3714
2433.00 3640
2433.47 3578
2433.93 3598
2434.40 3603
2434.86 3569
2435.33 3591
2435.79 3624
2436.26 3591
2436.72 3637
2437.19 3537
2437.65 3605
2438.12 3693
2438.59 3684
2439.05 3763
2439.52 3658
2439.98 3904
2440.45 4007
2440.91 3971
2441.38 3892
2441.85 4047
2442.31 3995
2442.78 4046
2443.24 3932
2443.71 3744
2444.18 3703
2444.64 3830
2445.11 3743
2445.57 3414
2446.04 3438
2446.51 3523
2446.97 3381
2447.44 3309
2447.91 3220
2448.37 3246
2448.84 3374
2449.31 3528
2449.77 3260
2450.24 3254
2450.71 3463
2451.17 3449
2451.64 3575
2452.11 3517
2452.57 3489
2453.04 3587
2453.51 3615
2453.97 3636
2454.44 3669
2454.91 3647
2455.37 3503
2455.84 3577
2456.31 3384
2456.78 3378
2457.24 3444
2457.71 3337
2458.18 3205
2458.65 3350
2459.11 3278
2459.58 3559
2460.05 3501
2460.52 3352
2460.98 3145
2461.45 3240
2461.92 3245
2462.39 3391
2462.85 3295
2463.32 3328
2463.79 3408
2464.26 3313
2464.73 3357
2465.19 3308
2465.66 3392
2466.13 3319
2466.60 3290
2467.07 3290
2467.54 3276
2468.00 3248
2468.47 3347
2468.94 3276
2469.41 3306
2469.88 3211
2470.35 3322
2470.82 3297
2471.28 3328
2471.75 3242
2472.22 3208
2472.69 3265
2473.16 3151
2473.63 3271
2474.10 3372
2474.57 3313
2475.03 3175
2475.50 3326
2475.97 3682
2476.44 3473
2476.91 3374
2477.38 3463
2477.85 3461
2478.32 3308
2478.79 3274
2479.26 3169
2479.73 3254
2480.20 3196
2480.67 3176
2481.14 3295
2481.61 3170
2482.08 3202
2482.54 3224
2483.01 3159
2483.48 2924
2483.95 3074
2484.42 3054
2484.89 3335
2485.36 3210
2485.83 3085
2486.30 3221
2486.77 3264
2487.24 3170
2487.71 3344
2488.18 3408
2488.66 3347
2489.13 3295
2489.60 3333
2490.07 3387
2490.54 3459
2491.01 3349
2491.48 3346
2491.95 3604
2492.42 3525
2492.89 3649
2493.36 3600
2493.83 3519
2494.30 3490
2494.77 3482
2495.24 3553
2495.72 3560
2496.19 3702
2496.66 3794
2497.13 3775
2497.60 3626
2498.07 3552
2498.54 3483
2499.01 3413
2499.48 3292
2499.96 3351
2500.43 3242
2500.90 3227
2501.37 3155
2501.84 3119
2502.31 3251
2502.78 3281
2503.26 3336
2503.73 3138
2504.20 3298
2504.67 3249
2505.14 3213
2505.62 3151
2506.09 3067
2506.56 3266
2507.03 3380
2507.50 3395
2507.98 3462
2508.45 3510
2508.92 3496
2509.39 3518
2509.86 3562
2510.34 3539
2510.81 3687
2511.28 3806
2511.75 3951
2512.23 3711
2512.70 3761
2513.17 3875
2513.64 3914
2514.12 3754
2514.59 3831
2515.06 3955
2515.54 3801
2516.01 3519
2516.48 3430
2516.95 3495
2517.43 3651
2517.90 3569
2518.37 3422
2518.85 3345
2519.32 3364
2519.79 3302
2520.27 3473
2520.74 3571
2521.21 3487
2521.69 3290
2522.16 3334
2522.63 3457
2523.11 3298
2523.58 3299
2524.05 3247
2524.53 3237
2525.00 3176
2525.48 3199
2525.95 3400
2526.42 3417
2526.90 3364
2527.37 3509
2527.85 3341
2528.32 3322
2528.79 3483
2529.27 3442
2529.74 3469
2530.22 3459
2530.69 3382
2531.16 3477
2531.64 3616
2532.11 3444
2532.59 3573
2533.06 3502
2533.54 3440
2534.01 3356
2534.49 3347
2534.96 3469
2535.44 3490
2535.91 3570
2536.38 3490
2536.86 3623
2537.33 3677
2537.81 3602
2538.28 3552
2538.76 3608
2539.23 3489
2539.71 3519
2540.18 3396
2540.66 3585
2541.13 3771
2541.61 3698
2542.09 3471
2542.56 3363
2543.04 3723
2543.51 3737
2543.99 3638
2544.46 3827
2544.94 3787
2545.41 3697
2545.89 3780
2546.37 4051
2546.84 4144
2547.32 4168
2547.79 4257
2548.27 4440
2548.74 4560
2549.22 4570
2549.70 4593
2550.17 4367
2550.65 4412
2551.13 4310
2551.60 4053
2552.08 4111
2552.55 4002
2553.03 3857
2553.51 3878
2553.98 3977
2554.46 3947
2554.94 3994
2555.41 3868
2555.89 3958
2556.37 3988
2556.84 3733
2557.32 3690
2557.80 3729
2558.27 3680
2558.75 3557
2559.23 3366
2559.70 3616
2560.18 3752
2560.66 3620
2561.14 3543
2561.61 3616
2562.09 3467
2562.57 3404
2563.04 3459
2563.52 3587
2564.00 3359
2564.48 3348
2564.95 3522
2565.43 3242
2565.91 3441
2566.39 3404
2566.86 3340
2567.34 3229
2567.82 3431
2568.30 3459
2568.77 3218
2569.25 3237
2569.73 3239
2570.21 3143
2570.69 3255
2571.16 3287
2571.64 3323
2572.12 3394
2572.60 3367
2573.08 3344
2573.56 3308
2574.03 3468
2574.51 3389
2574.99 3268
2575.47 3373
2575.95 3483
2576.43 3186
2576.90 3179
2577.38 3202
2577.86 3148
2578.34 3170
2578.82 3298
2579.30 3208
2579.78 3196
2580.26 3295
2580.73 3049
2581.21 3211
2581.69 3426
2582.17 3401
2582.65 3386
2583.13 3129
2583.61 3039
2584.09 3259
2584.57 3274
2585.05 3290
2585.53 3286
2586.01 3171
2586.49 3367
2586.97 3362
2587.44 3656
2587.92 3421
2588.40 3339
2588.88 3489
2589.36 3476
2589.84 3382
2590.32 3282
2590.80 3538
2591.28 3650
2591.76 3509
2592.24 3589
2592.72 3629
2593.20 3610
2593.68 3787
2594.16 3871
2594.64 3569
2595.12 3575
2595.60 3497
2596.08 3453
2596.56 3500
2597.05 3429
2597.53 3316
2598.01 3373
2598.49 3545
2598.97 3506
2599.45 3324
2599.93 3251
2600.41 3299
2600.89 3209
2601.37 3310
2601.85 3352
2602.33 3368
2602.81 3185
2603.29 3126
2603.78 3318
2604.26 3331
2604.74 3322
2605.22 3212
2605.70 3154
2606.18 3227
2606.66 3297
2607.14 3368
2607.63 3516
2608.11 3328
2608.59 3111
2609.07 3210
2609.55 3246
2610.03 3463
2610.52 3368
2611.00 3276
2611.48 3336
2611.96 3590
2612.44 3426
2612.92 3228
2613.41 3302
2613.89 3342
2614.37 3307
2614.85 3435
2615.34 3416
2615.82 3465
2616.30 3439
2616.78 3397
2617.26 3333
2617.75 3288
2618.23 3456
2618.71 3404
2619.19 3267
2619.68 3381
2620.16 3314
2620.64 3248
2621.12 3301
2621.61 3320
2622.09 3318
2622.57 3226
2623.06 3178
2623.54 3274
2624.02 3302
2624.50 3425
2624.99 3462
2625.47 3346
2625.95 3303
2626.44 3327
2626.92 3449
2627.40 3595
2627.89 3387
2628.37 3634
2628.85 3621
2629.34 3695
2629.82 3680
2630.30 3643
2630.79 3657
2631.27 3896
2631.75 3861
2632.24 3956
2632.72 3766
2633.21 3957
2633.69 3909
2634.17 3660
2634.66 3581
2635.14 3606
2635.62 3596
2636.11 3487
2636.59 3342
2637.08 3386
2637.56 3457
2638.05 3247
2638.53 3281
2639.01 3461
2639.50 3416
2639.98 3151
2640.47 3297
2640.95 3222
2641.44 3269
2641.92 3336
2642.41 3159
2642.89 3221
2643.38 3180
2643.86 3312
2644.34 3258
2644.83 3272
2645.31 3207
2645.80 3165
2646.28 3084
2646.77 3123
2647.25 3153
2647.74 3448
2648.22 3417
2648.71 3403
2649.20 3293
2649.68 3491
2650.17 3511
2650.65 3514
2651.14 3369
2651.62 3420
2652.11 3364
2652.59 3432
2653.08 3372
2653.56 3478
2654.05 3406
2654.54 3451
2655.02 3434
2655.51 3478
2655.99 3424
2656.48 3383
2656.97 3478
2657.45 3515
2657.94 3527
2658.42 3344
2658.91 3483
2659.40 3536
2659.88 3609
2660.37 3592
2660.85 3404
2661.34 3399
2661.83 3527
2662.31 3435
2662.80 3607
2663.29 3521
2663.77 3328
2664.26 3284
2664.75 3514
2665.23 3586
2665.72 3412
2666.21 3410
2666.69 3326
2667.18 3438
2667.67 3445
2668.15 3479
2668.64 3379
2669.13 3078
2669.62 3260
2670.10 3337
2670.59 3412
2671.08 3573
2671.56 3549
2672.05 3576
2672.54 3950
2673.03 4059
2673.51 4378
2674.00 4471
2674.49 4771
2674.98 4758
2675.46 4794
2675.95 4905
2676.44 4921
2676.93 4911
2677.42 4713
2677.90 4565
2678.39 4483
2678.88 4213
2679.37 4024
2679.86 3893
2680.34 3715
2680.83 3663
2681.32 3642
2681.81 3467
2682.30 3399
2682.79 3598
2683.27 3440
2683.76 3511
2684.25 3605
2684.74 3603
2685.23 3590
2685.72 3478
2686.20 3509
2686.69 3379
2687.18 3297
2687.67 3214
2688.16 3310
2688.65 3410
2689.14 3449
2689.63 3279
2690.12 3320
2690.60 3319
2691.09 3277
2691.58 3189
2692.07 3187
2692.56 3262
2693.05 3346
2693.54 3298
2694.03 3305
2694.52 3205
2695.01 3342
2695.50 3465
2695.99 3257
2696.48 3163
2696.97 3155
2697.46 3260
2697.95 3183
2698.43 3187
2698.92 3217
2699.41 3496
2699.90 3445
2700.39 3446
2700.88 3393
2701.37 3487
2701.86 3558
2702.35 3549
2702.84 3672
2703.33 3426
2703.83 3425
2704.32 3709
2704.81 3802
2705.30 3786
2705.79 3501
2706.28 3360
2706.77 3414
2707.26 3482
2707.75 3295
2708.24 3147
2708.73 3197
2709.22 3237
2709.71 3366
2710.20 3154
2710.69 3168
2711.18 3112
2711.68 3189
2712.17 3439
2712.66 3387
2713.15 3345
2713.64 3540
2714.13 3412
2714.62 3380
2715.11 3386
2715.60 3317
2716.10 3442
2716.59 3411
2717.08 3418
2717.57 3376
2718.06 3418
2718.55 3482
2719.04 3335
2719.54 3533
2720.03 3693
2720.52 3507
2721.01 3528
2721.50 3919
2722.00 3868
2722.49 3879
2722.98 4106
2723.47 3945
2723.96 3795
2724.46 3869
2724.95 4047
2725.44 3931
2725.93 3744
2726.42 3750
2726.92 3709
2727.41 3470
2727.90 3515
2728.39 3562
2728.89 3396
2729.38 3378
2729.87 3410
2730.36 3537
2730.86 3416
2731.35 3705
2731.84 4030
2732.34 3830
2732.83 3886
2733.32 3962
2733.81 3960
2734.31 4015
2734.80 4282
2735.29 4561
2735.79 4466
2736.28 4333
2736.77 4087
2737.27 4119
2737.76 4150
2738.25 4092
2738.75 4010
2739.24 4022
2739.73 3911
2740.23 3742
2740.72 3786
2741.21 3707
2741.71 3594
2742.20 3538
2742.69 3561
2743.19 3407
2743.68 3324
2744.18 3468
2744.67 3348
2745.16 3337
2745.66 3179
2746.15 3242
2746.65 3390
2747.14 3171
2747.63 3143
2748.13 3355
2748.62 3394
2749.12 3600
2749.61 3463
2750.11 3262
2750.60 3290
2751.10 3313
2751.59 3290
2752.08 3183
2752.58 3175
2753.07 3189
2753.57 3296
2754.06 3304
2754.56 3364
2755.05 3404
2755.55 3358
2756.04 3578
2756.54 3574
2757.03 3292
2757.53 3328
2758.02 3479
2758.52 3597
2759.01 3575
2759.51 3587
2760.00 3521
2760.50 3607
2760.99 3517
2761.49 3455
2761.99 3641
2762.48 3638
2762.98 3606
2763.47 3633
2763.97 3487
2764.46 3359
2764.96 3424
2765.46 3505
2765.95 3476
2766.45 3503
2766.94 3685
2767.44 3568
2767.94 3628
2768.43 3460
2768.93 3488
2769.42 3499
2769.92 3657
2770.42 3635
2770.91 3755
2771.41 3656
2771.90 3628
2772.40 3825
2772.90 4025
2773.39 4018
2773.89 4097
2774.39 4482
2774.88 4742
2775.38 5166
2775.88 5419
2776.37 5485
2776.87 5718
2777.37 5832
2777.86 5653
2778.36 5602
2778.86 5278
2779.36 5262
2779.85 5277
2780.35 4708
2780.85 4289
2781.34 4301
2781.84 4090
2782.34 3818
2782.84 3791
2783.33 3527
2783.83 3568
2784.33 3637
2784.83 3534
2785.32 3436
2785.82 3484
2786.32 3605
2786.82 3632
2787.31 3594
2787.81 3413
2788.31 3399
2788.81 3400
2789.31 3318
2789.80 3313
2790.30 3419
2790.80 3286
2791.30 3181
2791.80 3272
2792.29 3429
2792.79 3269
2793.29 3308
2793.79 3126
2794.29 3295
2794.79 3459
2795.28 3582
2795.78 3548
2796.28 3655
2796.78 3786
2797.28 3748
2797.78 3804
2798.28 3716
2798.78 3827
2799.27 3879
2799.77 3872
2800.27 4095
2800.77 3735
2801.27 3706
2801.77 3591
2802.27 3652
2802.77 3700
2803.27 3547
2803.77 3646
2804.27 3643
2804.76 3762
2805.26 3939
2805.76 3909
2806.26 3857
2806.76 3799
2807.26 3965
2807.76 4229
2808.26 4242
2808.76 4172
2809.26 4277
2809.76 4297
2810.26 4200
2810.76 4014
2811.26 3776
2811.76 3676
2812.26 3638
2812.76 3706
2813.26 3722
2813.76 3779
2814.26 3570
2814.76 3401
2815.26 3501
2815.76 3640
2816.26 3393
2816.76 3330
2817.26 3436
2817.76 3201
2818.26 3451
2818.76 3182
2819.26 3163
2819.76 3290
2820.27 3393
2820.77 3192
2821.27 3425
2821.77 3536
2822.27 3258
2822.77 3341
2823.27 3304
2823.77 3359
2824.27 3325
2824.77 3332
2825.27 3320
2825.78 3281
2826.28 3256
2826.78 3247
2827.28 3122
2827.78 3188
2828.28 3188
2828.78 3308
2829.29 3191
2829.79 3267
2830.29 3208
2830.79 3280
2831.29 3296
2831.79 3171
2832.30 3201
2832.80 3252
2833.30 3274
2833.80 3392
2834.30 3333
2834.80 3352
2835.31 3440
2835.81 3507
2836.31 3496
2836.81 3391
2837.32 3548
2837.82 3485
2838.32 3459
2838.82 3599
2839.32 3519
2839.83 3509
2840.33 3458
2840.83 3437
2841.33 3558
2841.84 3371
2842.34 3285
2842.84 3374
2843.35 3518
2843.85 3466
2844.35 3503
2844.85 3341
2845.36 3535
2845.86 3466
2846.36 3579
2846.87 3504
2847.37 3616
2847.87 3426
2848.38 3701
2848.88 3666
2849.38 3728
2849.89 3639
2850.39 3644
2850.89 3570
2851.40 3482
2851.90 3541
2852.40 3518
2852.91 3392
2853.41 3373
2853.91 3441
2854.42 3424
2854.92 3404
2855.42 3511
2855.93 3320
2856.43 3444
2856.94 3241
2857.44 3215
2857.94 3351
2858.45 3372
2858.95 3271
2859.46 3433
2859.96 3370
2860.47 3169
2860.97 3236
2861.47 3217
2861.98 3234
2862.48 3204
2862.99 3095
2863.49 3074
2864.00 3119
2864.50 3072
2865.01 3074
2865.51 3060
2866.02 3159
2866.52 3199
2867.02 3220
2867.53 3140
2868.03 3120
2868.54 3157
2869.04 3278
2869.55 3257
2870.05 3402
2870.56 3295
2871.07 3499
2871.57 3482
2872.08 3740
2872.58 3891
2873.09 3826
2873.59 3801
2874.10 3859
2874.60 3819
2875.11 3833
2875.61 3870
2876.12 3887
2876.63 3901
2877.13 3757
2877.64 3737
2878.14 3858
2878.65 3529
2879.15 3485
2879.66 3592
2880.17 3525
2880.67 3398
2881.18 3336
2881.68 3488
2882.19 3375
2882.70 3518
2883.20 3470
2883.71 3539
2884.22 3758
2884.72 3667
2885.23 3551
2885.74 3708
2886.24 3787
2886.75 3770
2887.25 3889
2887.76 3955
2888.27 4078
2888.77 4015
2889.28 3719
2889.79 3785
2890.30 3687
2890.80 3502
2891.31 3585
2891.82 3849
2892.32 3501
2892.83 3590
2893.34 3541
2893.84 3558
2894.35 3732
2894.86 3648
2895.37 3721
2895.87 3672
2896.38 3710
2896.89 3900
2897.40 3752
2897.90 4035
2898.41 3935
2898.92 3943
2899.43 3872
2899.93 3471
2900.44 3584
2900.95 3384
2901.46 3425
2901.97 3530
2902.47 3482
2902.98 3613
2903.49 3565
2904.00 3611
2904.51 3746
2905.01 3689
2905.52 3840
2906.03 3940
2906.54 3852
2907.05 3880
2907.56 3965
2908.06 3939
2908.57 3711
2909.08 3801
2909.59 3603
2910.10 3450
2910.61 3425
2911.12 3432
2911.62 3375
2912.13 3424
2912.64 3349
2913.15 3483
2913.66 3437
2914.17 3308
2914.68 3337
2915.19 3409
2915.70 3455
2916.21 3529
2916.71 3559
2917.22 3411
2917.73 3554
2918.24 3534
2918.75 3475
2919.26 3352
2919.77 3335
2920.28 3272
2920.79 3222
2921.30 3433
2921.81 3642
2922.32 3480
2922.83 3517
2923.34 3764
2923.85 3739
2924.36 3860
2924.87 3885
2925.38 3766
2925.89 3696
2926.40 3803
2926.91 3792
2927.42 3686
2927.93 3621
2928.44 3721
2928.95 3494
2929.46 3472
2929.97 3312
2930.48 3224
2930.99 3217
2931.50 3175
2932.01 3176
2932.52 3296
2933.03 3367
2933.54 3275
2934.05 3188
2934.56 3376
2935.08 3570
2935.59 3422
2936.10 3445
2936.61 3512
2937.12 3344
2937.63 3418
2938.14 3466
2938.65 3505
2939.16 3474
2939.67 3580
2940.19 3642
2940.70 3592
2941.21 3579
2941.72 3521
2942.23 3581
2942.74 3579
2943.25 3365
2943.77 3354
2944.28 3413
2944.79 3386
2945.30 3661
2945.81 3462
2946.32 3577
2946.84 3748
2947.35 3707
2947.86 3488
2948.37 3507
2948.88 3430
2949.40 3543
2949.91 3456
2950.42 3247
2950.93 3317
2951.44 3339
2951.96 3194
2952.47 3072
2952.98 2972
2953.49 3211
2954.01 3374
2954.52 3493
2955.03 3444
2955.54 3331
2956.06 3356
2956.57 3376
2957.08 3186
2957.60 3346
2958.11 3475
2958.62 3380
2959.13 3271
2959.65 3279
2960.16 3339
2960.67 3337
2961.19 3376
2961.70 3505
2962.21 3604
2962.73 3772
2963.24 3660
2963.75 3524
2964.27 3660
2964.78 3514
2965.29 3512
2965.81 3529
2966.32 3443
2966.83 3321
2967.35 3244
2967.86 3233
2968.37 3341
2968.89 3340
2969.40 3191
2969.91 3267
2970.43 3229
2970.94 3242
2971.46 3194
2971.97 3212
2972.48 3345
2973.00 3278
2973.51 3221
2974.03 3474
2974.54 3418
2975.06 3287
2975.57 3312
2976.08 3436
2976.60 3405
2977.11 3470
2977.63 3424
2978.14 3545
2978.66 3631
2979.17 3562
2979.69 3436
2980.20 3519
2980.72 3414
2981.23 3583
2981.75 3671
2982.26 3721
2982.78 3662
2983.29 3657
2983.81 3699
2984.32 3729
2984.84 3806
2985.35 3816
2985.87 3756
2986.38 3816
2986.90 3802
2987.41 3962
2987.93 3745
2988.44 3858
2988.96 3941
2989.47 3918
2989.99 4037
2990.50 4035
2991.02 4015
2991.54 4106
2992.05 4268
2992.57 4256
2993.08 4115
2993.60 4162
2994.12 4230
2994.63 4106
2995.15 4194
2995.66 4185
2996.18 4269
2996.70 4426
2997.21 4386
2997.73 4386
2998.24 4462
2998.76 4722
2999.28 4653
2999.79 4753
3000.31 4667
3000.83 4825
3001.34 4934
3001.86 5260
3002.38 5275
3002.89 5757
3003.41 6362
3003.93 6880
3004.44 7270
3004.96 7840
3005.48 8389
3005.99 8727
3006.51 8827
3007.03 8605
3007.54 7951
3008.06 7359
3008.58 6896
3009.10 6240
3009.61 5827
3010.13 5152
3010.65 4830
3011.17 4629
3011.68 4271
3012.20 4156
3012.72 4181
3013.24 4257
3013.75 4271
3014.27 4049
3014.79 4042
3015.31 4182
3015.82 4100
3016.34 4167
3016.86 4322
3017.38 4190
3017.90 4268
3018.41 4312
3018.93 4495
3019.45 4623
3019.97 4482
3020.49 4380
3021.00 4580
3021.52 4304
3022.04 4381
3022.56 4466
3023.08 4401
3023.60 4402
3024.11 4131
3024.63 4120
3025.15 4239
3025.67 3986
3026.19 4024
3026.71 3969
3027.23 4042
3027.75 4046
3028.26 4051
3028.78 4005
3029.30 3747
3029.82 3902
3030.34 3926
3030.86 3687
3031.38 3686
3031.90 3692
3032.42 3787
3032.94 3975
3033.46 3845
3033.97 3749
3034.49 3970
3035.01 3897
3035.53 4043
3036.05 4105
3036.57 4105
3037.09 4099
3037.61 4036
3038.13 3882
3038.65 3839
3039.17 3813
3039.69 3757
3040.21 3715
3040.73 3583
3041.25 3525
3041.77 3566
3042.29 3559
3042.81 3593
3043.33 3562
3043.85 3335
3044.37 3573
3044.89 3756
3045.41 3748
3045.93 3886
3046.45 3652
3046.97 3624
3047.49 3435
3048.01 3513
3048.53 3755
3049.06 3715
3049.58 3617
3050.10 3403
3050.62 3588
3051.14 3569
3051.66 3244
3052.18 3293
3052.70 3550
3053.22 3567
3053.74 3391
3054.26 3479
3054.79 3455
3055.31 3375
3055.83 3480
3056.35 3531
3056.87 3412
3057.39 3510
3057.91 3420
3058.43 3430
3058.96 3560
3059.48 3733
3060.00 3449
3060.52 3340
3061.04 3413
3061.56 3576
3062.09 3505
3062.61 3412
3063.13 3497
3063.65 3644
3064.17 3754
3064.70 3682
3065.22 3583
3065.74 3783
3066.26 3549
3066.78 3576
3067.31 3777
3067.83 3827
3068.35 3724
3068.87 3571
3069.40 3567
3069.92 3604
3070.44 3556
3070.96 3595
3071.49 3678
3072.01 3594
3072.53 3594
3073.05 3571
3073.58 3567
3074.10 3416
3074.62 3574
3075.14 3587
3075.67 3708
3076.19 3807
3076.71 3776
3077.24 3945
3077.76 3908
3078.28 3949
3078.81 4178
3079.33 4364
3079.85 4443
3080.38 4446
3080.90 4346
3081.42 4429
3081.95 4510
3082.47 4460
3082.99 4588
3083.52 4645
3084.04 4591
3084.56 4468
3085.09 4491
3085.61 4481
3086.13 4300
3086.66 4283
3087.18 4393
3087.71 4089
3088.23 4122
3088.75 4022
3089.28 4182
3089.80 4148
3090.33 4099
3090.85 3933
3091.38 3888
3091.90 3963
3092.42 3954
3092.95 4158
3093.47 4239
3094.00 4211
3094.52 4384
3095.05 4487
3095.57 4835
3096.10 4597
3096.62 4552
3097.14 4726
3097.67 4754
3098.19 4699
3098.72 4723
3099.24 5134
3099.77 5819
3100.29 6484
3100.82 7038
3101.34 8080
3101.87 8937
3102.39 10168
3102.92 10727
3103.45 11946
3103.97 12725
3104.50 12474
3105.02 12251
3105.55 11699
3106.07 10872
3106.60 9650
3107.12 8549
3107.65 7636
3108.17 6581
3108.70 5698
3109.23 5505
3109.75 5399
3110.28 5125
3110.80 4833
3111.33 4841
3111.86 4855
3112.38 5127
3112.91 4873
3113.43 4670
3113.96 4769
3114.49 4646
3115.01 4567
3115.54 4458
3116.07 4432
3116.59 4113
3117.12 4035
3117.64 4244
3118.17 4168
3118.70 3910
3119.22 3749
3119.75 3855
3120.28 3917
3120.80 3968
3121.33 3869
3121.86 4139
3122.38 4174
3122.91 4246
3123.44 3863
3123.97 4209
3124.49 4120
3125.02 3940
3125.55 3907
3126.07 4083
3126.60 3920
3127.13 3900
3127.66 3600
3128.18 3695
3128.71 3676
3129.24 3556
3129.77 3699
3130.29 3722
3130.82 3691
3131.35 3735
3131.88 3744
3132.40 3777
3132.93 3928
3133.46 3950
3133.99 4168
3134.52 4124
3135.04 4238
3135.57 4269
3136.10 4336
3136.63 4309
3137.16 4100
3137.68 4032
3138.21 4059
3138.74 4009
3139.27 3968
3139.80 3790
3140.32 3625
3140.85 3477
3141.38 3426
3141.91 3502
3142.44 3496
3142.97 3567
3143.50 3628
3144.02 3555
3144.55 3541
3145.08 3731
3145.61 3740
3146.14 3907
3146.67 3799
3147.20 3985
3147.73 4292
3148.26 4361
3148.79 4365
3149.31 4558
3149.84 4318
3150.37 4437
3150.90 4364
3151.43 4294
3151.96 4331
3152.49 3984
3153.02 3986
3153.55 3900
3154.08 3926
3154.61 3756
3155.14 3946
3155.67 3940
3156.20 3797
3156.73 3843
3157.26 3838
3157.79 3812
3158.32 3832
3158.85 3837
3159.38 3991
3159.91 4033
3160.44 3716
3160.97 3628
3161.50 3900
3162.03 3834
3162.56 3573
3163.09 3726
3163.62 3713
3164.15 3633
3164.68 3526
3165.21 3484
3165.74 3459
3166.27 3515
3166.80 3676
3167.33 3536
3167.86 3462
3168.39 3594
3168.92 3357
3169.45 3336
3169.99 3509
3170.52 3406
3171.05 3384
3171.58 3416
3172.11 3542
3172.64 3638
3173.17 3718
3173.70 3659
3174.23 3869
3174.77 3870
3175.30 3865
3175.83 3884
3176.36 3860
3176.89 3941
3177.42 3640
3177.95 3633
3178.49 3582
3179.02 3742
3179.55 3486
3180.08 3443
3180.61 3497
3181.14 3370
3181.68 3297
3182.21 3297
3182.74 3435
3183.27 3266
3183.80 3423
3184.34 3325
3184.87 3406
3185.40 3520
3185.93 3260
3186.47 3325
3187.00 3460
3187.53 3447
3188.06 3426
3188.59 3509
3189.13 3586
3189.66 3462
3190.19 3336
3190.73 3367
3191.26 3385
3191.79 3467
3192.32 3418
3192.86 3345
3193.39 3321
3193.92 3433
3194.45 3437
3194.99 3330
3195.52 3379
3196.05 3436
3196.59 3341
3197.12 3424
3197.65 3488
3198.19 3479
3198.72 3468
3199.25 3377
3199.79 3564
3200.32 3786
3200.85 3904
3201.39 3892
3201.92 3904
3202.45 4183
3202.99 4248
3203.52 4042
3204.05 4137
3204.59 3990
3205.12 4083
3205.66 3951
3206.19 3856
3206.72 3716
3207.26 3841
3207.79 3786
3208.33 3676
3208.86 3553
3209.39 3672
3209.93 3826
3210.46 4002
3211.00 4189
3211.53 4126
3212.07 4148
3212.60 4296
3213.14 4121
3213.67 4182
3214.20 3985
3214.74 4088
3215.27 4090
3215.81 3792
3216.34 3672
3216.88 3652
3217.41 3637
3217.95 3594
3218.48 3366
3219.02 3295
3219.55 3300
3220.09 3337
3220.62 3528
3221.16 3608
3221.69 3729
3222.23 3936
3222.76 4005
3223.30 4165
3223.83 3997
3224.37 4247
3224.91 4174
3225.44 4300
3225.98 4405
3226.51 4175
3227.05 3984
3227.58 4259
3228.12 4094
3228.65 4020
3229.19 3758
3229.73 3968
3230.26 3916
3230.80 3931
3231.33 3907
3231.87 3835
3232.41 3841
3232.94 3680
3233.48 3855
3234.02 3878
3234.55 3740
3235.09 3627
3235.62 3732
3236.16 3862
3236.70 3891
3237.23 3970
3237.77 4219
3238.31 4179
3238.84 4093
3239.38 4269
3239.92 4274
3240.45 4134
3240.99 3984
3241.53 3986
3242.06 3980
3242.60 3979
3243.14 3851
3243.67 4027
3244.21 4023
3244.75 4044
3245.29 3945
3245.82 3906
3246.36 3831
3246.90 3914
3247.44 3965
3247.97 3955
3248.51 4143
3249.05 4052
3249.58 3924
3250.12 3999
3250.66 4169
3251.20 4244
3251.74 4112
3252.27 4126
3252.81 4211
3253.35 4309
3253.89 4374
3254.42 4305
3254.96 4202
3255.50 4359
3256.04 4555
3256.58 4448
3257.11 4493
3257.65 4833
3258.19 4839
3258.73 4718
3259.27 4656
3259.81 5241
3260.34 5669
3260.88 5909
3261.42 6351
3261.96 6675
3262.50 7326
3263.04 7726
3263.58 8171
3264.11 8570
3264.65 9066
3265.19 8972
3265.73 9340
3266.27 9784
3266.81 10099
3267.35 10234
3267.89 10292
3268.43 10543
3268.97 10139
3269.50 9320
3270.04 8819
3270.58 7905
3271.12 7006
3271.66 6335
3272.20 5851
3272.74 5444
3273.28 5271
3273.82 4977
3274.36 4990
3274.90 5104
3275.44 4874
3275.98 4846
3276.52 4839
3277.06 5012
3277.60 4965
3278.14 4768
3278.68 4689
3279.22 4720
3279.76 4886
3280.30 4988
3280.84 4878
3281.38 4693
3281.92 4796
3282.46 4643
3283.00 4621
3283.54 4458
3284.08 4651
3284.62 5181
3285.16 4922
3285.70 4982
3286.24 5056
3286.78 5076
3287.32 5145
3287.86 5187
3288.40 5013
3288.94 4927
3289.48 4814
3290.03 4966
3290.57 4956
3291.11 4676
3291.65 4632
3292.19 4930
3292.73 5101
3293.27 4932
3293.81 5024
3294.35 5199
3294.90 5473
3295.44 5814
3295.98 5863
3296.52 5628
3297.06 5580
3297.60 6047
3298.14 5880
3298.69 5662
3299.23 5619
3299.77 5585
3300.31 5671
3300.85 5481
3301.39 5399
3301.94 5411
3302.48 5516
3303.02 5509
3303.56 5324
3304.10 5382
3304.65 5330
3305.19 5137
3305.73 4750
3306.27 4741
3306.81 4500
3307.36 4328
3307.90 4528
3308.44 4512
3308.98 4375
3309.53 4286
3310.07 4226
3310.61 4264
3311.15 4280
3311.70 4181
3312.24 4367
3312.78 4442
3313.32 4477
3313.87 4834
3314.41 4758
3314.95 4692
3315.50 4927
3316.04 5200
3316.58 4993
3317.13 5238
3317.67 5231
3318.21 5214
3318.75 5223
3319.30 5034
3319.84 4911
3320.38 4853
3320.93 4745
3321.47 4506
3322.02 4522
3322.56 4496
3323.10 4533
3323.65 4454
3324.19 4476
3324.73 4349
3325.28 4370
3325.82 4360
3326.36 4336
3326.91 4400
3327.45 4273
3328.00 4189
3328.54 4253
3329.08 4267
3329.63 4150
3330.17 4215
3330.72 4421
3331.26 4706
3331.81 5013
3332.35 5223
3332.89 5915
3333.44 6691
3333.98 7703
3334.53 8448
3335.07 9016
3335.62 9876
3336.16 10519
3336.71 10559
3337.25 10729
3337.80 10504
3338.34 10097
3338.89 9723
3339.43 8645
3339.98 8092
3340.52 7302
3341.07 6381
3341.61 5769
3342.16 5355
3342.70 4977
3343.25 4843
3343.79 4552
3344.34 4466
3344.88 4208
3345.43 4186
3345.97 4066
3346.52 4107
3347.06 4063
3347.61 3970
3348.15 4214
3348.70 4257
3349.25 4271
3349.79 4280
3350.34 4215
3350.88 4380
3351.43 4187
3351.98 4197
3352.52 4197
3353.07 4236
3353.61 4322
3354.16 4310
3354.71 4139
3355.25 4146
3355.80 4088
3356.34 4008
3356.89 4108
3357.44 4122
3357.98 3992
3358.53 3950
3359.08 3928
3359.62 3986
3360.17 3849
3360.72 3822
3361.26 3815
3361.81 3752
3362.36 3653
3362.90 3884
3363.45 3731
3364.00 3838
3364.54 3771
3365.09 4128
3365.64 4060
3366.19 3876
3366.73 3766
3367.28 3575
3367.83 3564
3368.37 3533
3368.92 3612
3369.47 3586
3370.02 3615
3370.56 3734
3371.11 3709
3371.66 3642
3372.21 3582
3372.75 3577
3373.30 3606
3373.85 3745
3374.40 3841
3374.94 3772
3375.49 3610
3376.04 3634
3376.59 3649
3377.14 3424
3377.68 3454
3378.23 3520
3378.78 3444
3379.33 3453
3379.88 3282
3380.43 3147
3380.97 3198
3381.52 3414
3382.07 3197
3382.62 3076
3383.17 3247
3383.72 3494
3384.26 3346
3384.81 3369
3385.36 3328
3385.91 3195
3386.46 3326
3387.01 3312
3387.56 3292
3388.11 3445
3388.65 3420
3389.20 3263
3389.75 3374
3390.30 3451
3390.85 3351
3391.40 3387
3391.95 3276
3392.50 3418
3393.05 3505
3393.60 3602
3394.15 3618
3394.70 3731
3395.24 3588
3395.79 3549
3396.34 3726
3396.89 3686
3397.44 3956
3397.99 3977
3398.54 3892
3399.09 3986
3399.64 4159
3400.19 4285
3400.74 4167
3401.29 3856
3401.84 3889
3402.39 3772
3402.94 3643
3403.49 3709
3404.04 3677
3404.59 3377
3405.14 3400
3405.69 3461
3406.24 3282
3406.79 3055
3407.34 3150
3407.89 3246
3408.44 3109
3409.00 3051
3409.55 3148
3410.10 3263
3410.65 3190
3411.20 3242
3411.75 3309
3412.30 3280
3412.85 3195
3413.40 3364
3413.95 3423
3414.50 3356
3415.05 3247
3415.61 3106
3416.16 3164
3416.71 3339
3417.26 3250
3417.81 3084
3418.36 3303
3418.91 3248
3419.46 3188
3420.02 3269
3420.57 3431
3421.12 3533
3421.67 3690
3422.22 3702
3422.77 3789
3423.33 4005
3423.88 4087
3424.43 4264
3424.98 4249
3425.53 4353
3426.09 4361
3426.64 4211
3427.19 4164
3427.74 3954
3428.29 3854
3428.85 3833
3429.40 3550
3429.95 3576
3430.50 3478
3431.05 3468
3431.61 3413
3432.16 3464
3432.71 3473
3433.26 3430
3433.82 3453
3434.37 3385
3434.92 3216
3435.48 3411
3436.03 3485
3436.58 3381
3437.13 3435
3437.69 3429
3438.24 3516
3438.79 3421
3439.35 3561
3439.90 3390
3440.45 3463
3441.00 3382
3441.56 3228
3442.11 3328
3442.66 3301
3443.22 3406
3443.77 3241
3444.32 3213
3444.88 3414
3445.43 3220
3445.98 3379
3446.54 3119
3447.09 3149
3447.65 3262
3448.20 3137
3448.75 3200
3449.31 3211
3449.86 3127
3450.41 3100
3450.97 2917
3451.52 3062
3452.08 3135
3452.63 3020
3453.19 3074
3453.74 3194
3454.29 3219
3454.85 3123
3455.40 3094
3455.96 3130
3456.51 3314
3457.07 3301
3457.62 3127
3458.17 3150
3458.73 3104
3459.28 3266
3459.84 3318
3460.39 3296
3460.95 3299
3461.50 3280
3462.06 3343
3462.61 3314
3463.17 3308
3463.72 3431
3464.28 3459
3464.83 3339
3465.39 3179
3465.94 3406
3466.50 3285
3467.05 3316
3467.61 3415
3468.16 3392
3468.72 3453
3469.27 3545
3469.83 3685
3470.39 3656
3470.94 3695
3471.50 3863
3472.05 3778
3472.61 3798
3473.16 3760
3473.72 3746
3474.27 3741
3474.83 3567
3475.39 3829
3475.94 3792
3476.50 3636
3477.05 3577
3477.61 3607
3478.17 3541
3478.72 3847
3479.28 3890
3479.84 3731
3480.39 3773
3480.95 3880
3481.50 3986
3482.06 4002
3482.62 3985
3483.17 4030
3483.73 4134
3484.29 3958
3484.84 4045
3485.40 4152
3485.96 4290
3486.51 4120
3487.07 4424
3487.63 4772
3488.18 4913
3488.74 5468
3489.30 6356
3489.86 6745
3490.41 7849
3490.97 8685
3491.53 9112
3492.08 10039
3492.64 10655
3493.20 10724
3493.76 10866
3494.31 10805
3494.87 10366
3495.43 9394
3495.99 8518
3496.54 7692
3497.10 7033
3497.66 6848
3498.22 6472
3498.78 5894
3499.33 5731
3499.89 5960
3500.45 6176
3501.01 6274
3501.56 6385
3502.12 6630
3502.68 6643
3503.24 6732
3503.80 6849
3504.36 7112
3504.91 7322
3505.47 7250
3506.03 7260
3506.59 7112
3507.15 7102
3507.71 7040
3508.26 6600
3508.82 6003
3509.38 5638
3509.94 5409
3510.50 5045
3511.06 5024
3511.62 4658
3512.18 4534
3512.73 4308
3513.29 4124
3513.85 4131
3514.41 3971
3514.97 3753
3515.53 3792
3516.09 3843
3516.65 3641
3517.21 3566
3517.77 3555
3518.33 3698
3518.88 3796
3519.44 3724
3520.00 3905
3520.56 3976
3521.12 3728
3521.68 4035
3522.24 3935
3522.80 4131
3523.36 4241
3523.92 4405
3524.48 4389
3525.04 4314
3525.60 4445
3526.16 4332
3526.72 4113
3527.28 3990
3527.84 3708
3528.40 3609
3528.96 3561
3529.52 3729
3530.08 3578
3530.64 3417
3531.20 3588
3531.76 3519
3532.32 3532
3532.88 3698
3533.44 3739
3534.00 3617
3534.57 3537
3535.13 3543
3535.69 3840
3536.25 3893
3536.81 3956
3537.37 4057
3537.93 4029
3538.49 4111
3539.05 4153
3539.61 4219
3540.17 3963
3540.74 3805
3541.30 3723
3541.86 3818
3542.42 3595
3542.98 3668
3543.54 3591
3544.10 3554
3544.66 3535
3545.23 3514
3545.79 3255
3546.35 3317
3546.91 3345
3547.47 3200
3548.03 3335
3548.60 3586
3549.16 3557
3549.72 3493
3550.28 3366
3550.84 3303
3551.41 3328
3551.97 3331
3552.53 3234
3553.09 3078
3553.65 3082
3554.22 3196
3554.78 3157
3555.34 3053
3555.90 2933
3556.46 3083
3557.03 3103
3557.59 3205
3558.15 3226
3558.71 3210
3559.28 3219
3559.84 3223
3560.40 3196
3560.97 3314
3561.53 3212
3562.09 3473
3562.65 3435
3563.22 3277
3563.78 3215
3564.34 3321
3564.91 3467
3565.47 3431
3566.03 3510
3566.60 3551
3567.16 3467
3567.72 3510
3568.28 3469
3568.85 3412
3569.41 3372
3569.98 3348
3570.54 3333
3571.10 3368
3571.67 3339
3572.23 3198
3572.79 3261
3573.36 3144
3573.92 3108
3574.48 3255
3575.05 3302
3575.61 3157
3576.18 3270
3576.74 3301
3577.30 3178
3577.87 3323
3578.43 3150
3579.00 3270
3579.56 3247
3580.12 3317
3580.69 3202
3581.25 3080
3581.82 3247
3582.38 3055
3582.95 2985
3583.51 3048
3584.08 3217
3584.64 3191
3585.20 3143
3585.77 3024
3586.33 3182
3586.90 3232
3587.46 3290
3588.03 3136
3588.59 3084
3589.16 3071
3589.72 2927
3590.29 2949
3590.85 2960
3591.42 2963
3591.98 2980
3592.55 3212
3593.11 3085
3593.68 3126
3594.24 3086
3594.81 3088
3595.38 3169
3595.94 3244
3596.51 3258
3597.07 3200
3597.64 3174
3598.20 3093
3598.77 3194
3599.34 3200
3599.90 3329
3600.47 3313
3601.03 3107
3601.60 3114
3602.16 3086
3602.73 3232
3603.30 2986
3603.86 2965
3604.43 3029
3605.00 3160
3605.56 2972
3606.13 2824
3606.69 2806
3607.26 2890
3607.83 2798
3608.39 2845
3608.96 2703
3609.53 2718
3610.09 2713
3610.66 2866
3611.23 2780
3611.79 2817
3612.36 2756
3612.93 2735
3613.49 3076
3614.06 3089
3614.63 3063
3615.19 3308
3615.76 3613
3616.33 3975
3616.90 3917
3617.46 4281
3618.03 4360
3618.60 4543
3619.16 4598
3619.73 4672
3620.30 4614
3620.87 4475
3621.43 4197
3622.00 4174
3622.57 4010
3623.14 3700
3623.70 3516
3624.27 3410
3624.84 3268
3625.41 3295
3625.98 2982
3626.54 3105
3627.11 2997
3627.68 2906
3628.25 2856
3628.82 2914
3629.38 2836
3629.95 2925
3630.52 2983
3631.09 2948
3631.66 3081
3632.22 3199
3632.79 3060
3633.36 3162
3633.93 3082
3634.50 2972
3635.07 3003
3635.64 3104
3636.20 3044
3636.77 3162
3637.34 3017
3637.91 2991
3638.48 3063
3639.05 3326
3639.62 3253
3640.19 3436
3640.76 3638
3641.32 3633
3641.89 3730
3642.46 3835
3643.03 3891
3643.60 4081
3644.17 3811
3644.74 3532
3645.31 3532
3645.88 3649
3646.45 3561
3647.02 3465
3647.59 3372
3648.16 3346
3648.73 3460
3649.30 3538
3649.87 3315
3650.44 3298
3651.01 3207
3651.57 3354
3652.14 3410
3652.71 3371
3653.28 3367
3653.85 3366
3654.42 3414
3654.99 3264
3655.57 3267
3656.14 3196
3656.71 3284
3657.28 3173
3657.85 3309
3658.42 3137
3658.99 3276
3659.56 3436
3660.13 3172
3660.70 3121
3661.27 3195
3661.84 3307
3662.41 2920
3662.98 3063
3663.55 3047
3664.12 3101
3664.69 3070
3665.26 3057
3665.84 3176
3666.41 3267
3666.98 3266
3667.55 3305
3668.12 2972
3668.69 3136
3669.26 3198
3669.83 3216
3670.40 3104
3670.98 3048
3671.55 3051
3672.12 3133
3672.69 3071
3673.26 3061
3673.83 3064
3674.41 3173
3674.98 3148
3675.55 3240
3676.12 3349
3676.69 3370
3677.26 3472
3677.84 3296
3678.41 3186
3678.98 3232
3679.55 3215
3680.12 2968
3680.70 3032
3681.27 3107
3681.84 3034
3682.41 3095
3682.99 3038
3683.56 3065
3684.13 2921
3684.70 2975
3685.27 2993
3685.85 2877
3686.42 2768
3686.99 2998
3687.57 3173
3688.14 2970
3688.71 3059
3689.28 3230
3689.86 3284
3690.43 3176
3691.00 3227
3691.58 3084
3692.15 3253
3692.72 3045
3693.29 3131
3693.87 3197
3694.44 3258
3695.01 2963
3695.59 2942
3696.16 2937
3696.73 2913
3697.31 2769
3697.88 2844
3698.45 2781
3699.03 2963
3699.60 2966
3700.17 2895
3700.75 2827
3701.32 2751
3701.90 2908
3702.47 2904
3703.04 2919
3703.62 2899
3704.19 2901
3704.77 2852
3705.34 2866
3705.91 2921
3706.49 3114
3707.06 3089
3707.64 3162
3708.21 3108
3708.78 2991
3709.36 3060
3709.93 3021
3710.51 3083
3711.08 3119
3711.66 3086
3712.23 3085
3712.81 3187
3713.38 3105
3713.96 2976
3714.53 3082
3715.11 3169
3715.68 3045
3716.25 2999
3716.83 3084
3717.40 3165
3717.98 3039
3718.55 3020
3719.13 3068
3719.71 3117
3720.28 2908
3720.86 2733
3721.43 2814
3722.01 3039
3722.58 2853
3723.16 2632
3723.73 2756
3724.31 2655
3724.88 2718
3725.46 2718
3726.03 2647
3726.61 2650
3727.19 2739
3727.76 2798
3728.34 2954
3728.91 2985
3729.49 2828
3730.07 3044
3730.64 3179
3731.22 3169
3731.79 3203
3732.37 3353
3732.95 3477
3733.52 3478
3734.10 3521
3734.67 3351
3735.25 3255
3735.83 3466
3736.40 3351
3736.98 3343
3737.56 3140
3738.13 2992
3738.71 3035
3739.29 3107
3739.86 3055
3740.44 2790
3741.02 2802
3741.59 2766
3742.17 2843
3742.75 2869
3743.32 2893
3743.90 2905
3744.48 2785
3745.06 2847
3745.63 2983
3746.21 2875
3746.79 2791
3747.36 2762
3747.94 2762
3748.52 2631
3749.10 2772
3749.67 2869
3750.25 2854
3750.83 2898
3751.41 2904
3751.98 2935
3752.56 2996
3753.14 3256
3753.72 3010
3754.30 2935
3754.87 2824
3755.45 2828
3756.03 2643
3756.61 2635
3757.19 3013
3757.76 2962
3758.34 2839
3758.92 2817
3759.50 2758
3760.08 2811
3760.65 2869
3761.23 2820
3761.81 2955
3762.39 3023
3762.97 2925
3763.55 3153
3764.13 2976
3764.70 2881
3765.28 2823
3765.86 2736
3766.44 2924
3767.02 2939
3767.60 2874
3768.18 2765
3768.76 2761
3769.33 2738
3769.91 2784
3770.49 2909
3771.07 2870
3771.65 2972
3772.23 2974
3772.81 2900
3773.39 2807
3773.97 2895
3774.55 2826
3775.13 2881
3775.71 2760
3776.29 2754
3776.87 2736
3777.45 2726
3778.02 2640
3778.60 2727
3779.18 2677
3779.76 2724
3780.34 2626
3780.92 2538
3781.50 2518
3782.08 2526
3782.66 2557
3783.24 2636
3783.82 2648
3784.40 2636
3784.98 2585
3785.56 2551
3786.14 2601
3786.72 2820
3787.31 2696
3787.89 2648
3788.47 2794
3789.05 2885
3789.63 3027
3790.21 2855
3790.79 2746
3791.37 2863
3791.95 2791
3792.53 2837
3793.11 2763
3793.69 2947
3794.27 3036
3794.85 2938
3795.43 2874
3796.02 3004
3796.60 3058
3797.18 3025
3797.76 3082
3798.34 2972
3798.92 3178
3799.50 3244
3800.08 3135
3800.67 3005
3801.25 3044
3801.83 3137
3802.41 3157
3802.99 3146
3803.57 3272
3804.16 3184
3804.74 3132
3805.32 3127
3805.90 3228
3806.48 3375
3807.06 3200
3807.65 3441
3808.23 3441
3808.81 3615
3809.39 3654
3809.97 3783
3810.56 3531
3811.14 3453
3811.72 3359
3812.30 3460
3812.89 3551
3813.47 3469
3814.05 3426
3814.63 3345
3815.21 3409
3815.80 3466
3816.38 3459
3816.96 3468
3817.55 3319
3818.13 3159
3818.71 3294
3819.29 3311
3819.88 2927
3820.46 2853
3821.04 2887
3821.63 2956
3822.21 2947
3822.79 2806
3823.37 2930
3823.96 3037
3824.54 3054
3825.12 2869
3825.71 2812
3826.29 2837
3826.87 2684
3827.46 2854
3828.04 2815
3828.62 2794
3829.21 2819
3829.79 2894
3830.38 2806
3830.96 2842
3831.54 2940
3832.13 2949
3832.71 2959
3833.29 3084
3833.88 3073
3834.46 2925
3835.05 2868
3835.63 2809
3836.21 2808
3836.80 2828
3837.38 2848
3837.97 2874
3838.55 2840
3839.14 2632
3839.72 2700
3840.30 2657
3840.89 2625
3841.47 2633
3842.06 2702
3842.64 2778
3843.23 2693
3843.81 2696
3844.40 2610
3844.98 2735
3845.57 2662
3846.15 2722
3846.74 2835
3847.32 2830
3847.91 2759
3848.49 2797
3849.08 2853
3849.66 2921
3850.25 2821
3850.83 2811
3851.42 2889
3852.00 2799
3852.59 2719
3853.17 2718
3853.76 2683
3854.34 2830
3854.93 2823
3855.51 2811
3856.10 2810
3856.69 2756
3857.27 2778
3857.86 2804
3858.44 2871
3859.03 3026
3859.62 3101
3860.20 3063
3860.79 3141
3861.37 3264
3861.96 3426
3862.55 3387
3863.13 3259
3863.72 3442
3864.30 3563
3864.89 3462
3865.48 3419
3866.06 3310
3866.65 3368
3867.24 3332
3867.82 3315
3868.41 3355
3869.00 3394
3869.58 3169
3870.17 3069
3870.76 2975
3871.34 3020
3871.93 2925
3872.52 2973
3873.10 2998
3873.69 2904
3874.28 2963
3874.86 2938
3875.45 2810
3876.04 2972
3876.63 2960
3877.21 2939
3877.80 2864
3878.39 2883
3878.97 2986
3879.56 2857
3880.15 2848
3880.74 2694
3881.32 2815
3881.91 2899
3882.50 2680
3883.09 2551
3883.67 2734
3884.26 2706
3884.85 2745
3885.44 2801
3886.03 2883
3886.61 2861
3887.20 2938
3887.79 2947
3888.38 3099
3888.97 3325
3889.55 3269
3890.14 3396
3890.73 3367
3891.32 3516
3891.91 3586
3892.50 3576
3893.08 3447
3893.67 3303
3894.26 3395
3894.85 3237
3895.44 3228
3896.03 3210
3896.62 2963
3897.20 3000
3897.79 2904
3898.38 2840
3898.97 2953
3899.56 2981
3900.15 2846
3900.74 2815
3901.33 2961
3901.92 2967
3902.51 2946
3903.09 2846
3903.68 2867
3904.27 2754
3904.86 2800
3905.45 2935
3906.04 2711
3906.63 2809
3907.22 2782
3907.81 2844
3908.40 2756
3908.99 2818
3909.58 2657
3910.17 2812
3910.76 2711
3911.35 2754
3911.94 2443
3912.53 2506
3913.12 2637
3913.71 2607
3914.30 2596
3914.89 2705
3915.48 2597
3916.07 2575
3916.66 2708
3917.25 2626
3917.84 2539
3918.43 2818
3919.02 2758
3919.61 2620
3920.20 2666
3920.79 2525
3921.38 2518
3921.97 2606
3922.56 2657
3923.15 2569
3923.74 2762
3924.33 2854
3924.93 2710
3925.52 2795
3926.11 2633
3926.70 2692
3927.29 2746
3927.88 2734
3928.47 2514
3929.06 2718
3929.65 2648
3930.24 2648
3930.84 2623
3931.43 2483
3932.02 2488
3932.61 2545
3933.20 2567
3933.79 2553
3934.38 2545
3934.98 2431
3935.57 2536
3936.16 2500
3936.75 2776
3937.34 2740
3937.94 2705
3938.53 2701
3939.12 2772
3939.71 2946
3940.30 3083
3940.89 3093
3941.49 3127
3942.08 3215
3942.67 3109
3943.26 3191
3943.86 3228
3944.45 3072
3945.04 2951
3945.63 3126
3946.23 3227
3946.82 2973
3947.41 2850
3948.00 2782
3948.60 2755
3949.19 2736
3949.78 2661
3950.37 2590
3950.97 2655
3951.56 2636
3952.15 2692
3952.74 2765
3953.34 2649
3953.93 2621
3954.52 2768
3955.12 2821
3955.71 2875
3956.30 2873
3956.90 2950
3957.49 2992
3958.08 2944
3958.68 3097
3959.27 3146
3959.86 3099
3960.46 3036
3961.05 3022
3961.64 3041
3962.24 2857
3962.83 2841
3963.43 2950
3964.02 2963
3964.61 2934
3965.21 2838
3965.80 2888
3966.39 2996
3966.99 2970
3967.58 2830
3968.18 2899
3968.77 2814
3969.36 2827
3969.96 2905
3970.55 2767
3971.15 2810
3971.74 2867
3972.34 2759
3972.93 2721
3973.53 2740
3974.12 2692
3974.71 2842
3975.31 2833
3975.90 2761
3976.50 2621
3977.09 2799
3977.69 2886
3978.28 2770
3978.88 2748
3979.47 2755
3980.07 2797
3980.66 2800
3981.26 2780
3981.85 2696
3982.45 2855
3983.04 2945
3983.64 2809
3984.23 2693
3984.83 2746
3985.42 2754
3986.02 2838
3986.62 2729
3987.21 2857
3987.81 2952
3988.40 2926
3989.00 2868
3989.59 2904
3990.19 2762
3990.78 2692
3991.38 2940
3991.98 2854
3992.57 2868
3993.17 2796
3993.76 2932
3994.36 3050
3994.96 3082
3995.55 3200
3996.15 3190
3996.74 3162
3997.34 3307
3997.94 3176
3998.53 3323
3999.13 3267
3999.73 3247
4000.32 3215
4000.92 3206
4001.52 3189
4002.11 3202
4002.71 3120
4003.31 3008
4003.90 3129
4004.50 3163
4005.10 3047
4005.69 3096
4006.29 3215
4006.89 3141
4007.48 3066
4008.08 3250
4008.68 3182
4009.28 3137
4009.87 3101
4010.47 2946
4011.07 3016
4011.66 2987
4012.26 3033
4012.86 3018
4013.46 2961
4014.05 2987
4014.65 3038
4015.25 3001
4015.85 3007
4016.45 3070
4017.04 3205
4017.64 3057
4018.24 3227
4018.84 3045
4019.43 3029
4020.03 3060
4020.63 3088
4021.23 2988
4021.83 3028
4022.42 3149
4023.02 3204
4023.62 2935
4024.22 3094
4024.82 3027
4025.42 3195
4026.01 3323
4026.61 3486
4027.21 3592
4027.81 3563
4028.41 3923
4029.01 3848
4029.61 4064
4030.20 4107
4030.80 4152
4031.40 3998
4032.00 3820
4032.60 3794
4033.20 3573
4033.80 3508
4034.40 3361
4035.00 3262
4035.59 3185
4036.19 3184
4036.79 2944
4037.39 2923
4037.99 2804
4038.59 2886
4039.19 2630
4039.79 2583
4040.39 2752
4040.99 2810
4041.59 2813
4042.19 2609
4042.79 2619
4043.39 2634
4043.99 2680
4044.59 2668
4045.19 2736
4045.79 2630
4046.39 2685
4046.99 2728
4047.59 2682
4048.19 2739
4048.79 2757
4049.39 2730
4049.99 2803
4050.59 2785
4051.19 2673
4051.79 2686
4052.39 2844
4052.99 2972
4053.59 2925
4054.19 2952
4054.79 2994
4055.39 2951
4055.99 2955
4056.59 2828
4057.19 2892
4057.79 2939
4058.39 2853
4059.00 2837
4059.60 2847
4060.20 2926
4060.80 2808
4061.40 2791
4062.00 2848
4062.60 2675
4063.20 2603
4063.80 2669
4064.40 2636
4065.01 2738
4065.61 2706
4066.21 2634
4066.81 2731
4067.41 2697
4068.01 2795
4068.61 2698
4069.22 2606
4069.82 2793
4070.42 2670
4071.02 2487
4071.62 2546
4072.23 2567
4072.83 2585
4073.43 2494
4074.03 2539
4074.63 2722
4075.23 2678
4075.84 2723
4076.44 2612
4077.04 2503
4077.64 2712
4078.25 2637
4078.85 2473
4079.45 2325
4080.05 2499
4080.66 2626
4081.26 2471
4081.86 2595
4082.46 2680
4083.07 2662
4083.67 2601
4084.27 2695
4084.87 2575
4085.48 2511
4086.08 2484
4086.68 2626
4087.29 2512
4087.89 2573
4088.49 2583
4089.09 2642
4089.70 2509
4090.30 2442
4090.90 2631
4091.51 2478
4092.11 2474
4092.71 2535
4093.32 2687
4093.92 2746
4094.52 2678
4095.13 2703
4095.73 2775
4096.34 2774
4096.94 2785
4097.54 2789
4098.15 2580
4098.75 2677
4099.35 2573
4099.96 2573
4100.56 2752
4101.17 2635
4101.77 2596
4102.37 2376
4102.98 2366
4103.58 2413
4104.19 2573
4104.79 2431
4105.39 2566
4106.00 2685
4106.60 2574
4107.21 2580
4107.81 2658
4108.42 2646
4109.02 2743
4109.63 2722
4110.23 2562
4110.84 2440
4111.44 2449
4112.04 2536
4112.65 2573
4113.25 2577
4113.86 2597
4114.46 2614
4115.07 2626
4115.67 2472
4116.28 2583
4116.88 2713
4117.49 2597
4118.09 2623
4118.70 2596
4119.31 2532
4119.91 2625
4120.52 2660
4121.12 2508
4121.73 2531
4122.33 2420
4122.94 2426
4123.54 2589
4124.15 2643
4124.76 2511
4125.36 2599
4125.97 2434
4126.57 2564
4127.18 2495
4127.78 2462
4128.39 2580
4129.00 2585
4129.60 2563
4130.21 2505
4130.81 2636
4131.42 2536
4132.03 2478
4132.63 2643
4133.24 2676
4133.85 2697
4134.45 2656
4135.06 2632
4135.67 2789
4136.27 2863
4136.88 2918
4137.49 2901
4138.09 2991
4138.70 3049
4139.31 2921
4139.91 2924
4140.52 3173
4141.13 3158
4141.73 3099
4142.34 2934
4142.95 3034
4143.55 3231
4144.16 3106
4144.77 3092
4145.38 3098
4145.98 2913
4146.59 2908
4147.20 3068
4147.81 2936
4148.41 2807
4149.02 2809
4149.63 2674
4150.24 2714
4150.84 2696
4151.45 2715
4152.06 2669
4152.67 2676
4153.27 2641
4153.88 2717
4154.49 2680
4155.10 2642
4155.71 2674
4156.31 2731
4156.92 2756
4157.53 2687
4158.14 2689
4158.75 2696
4159.35 2704
4159.96 2778
4160.57 2715
4161.18 2752
4161.79 2845
4162.40 2737
4163.00 2733
4163.61 2717
4164.22 2608
4164.83 2605
4165.44 2758
4166.05 2820
4166.66 2897
4167.27 2874
4167.87 2709
4168.48 2671
4169.09 2541
4169.70 2641
4170.31 2857
4170.92 2799
4171.53 2684
4172.14 2650
4172.75 2731
4173.36 2806
4173.97 2913
4174.58 2772
4175.18 2772
4175.79 2797
4176.40 2859
4177.01 2895
4177.62 2740
4178.23 2708
4178.84 2843
4179.45 2864
4180.06 2826
4180.67 2828
4181.28 2774
4181.89 2699
4182.50 2597
4183.11 2545
4183.72 2536
4184.33 2602
4184.94 2592
4185.55 2555
4186.16 2543
4186.77 2592
4187.38 2615
4187.99 2585
4188.60 2539
4189.21 2551
4189.82 2547
4190.43 2513
4191.04 2592
4191.66 2537
4192.27 2799
4192.88 2739
4193.49 2712
4194.10 2690
4194.71 2737
4195.32 2887
4195.93 2942
4196.54 2987
4197.15 2720
4197.76 2662
4198.38 2674
4198.99 2612
4199.60 2729
4200.21 2524
4200.82 2524
4201.43 2589
4202.04 2635
4202.65 2504
4203.27 2454
4203.88 2471
4204.49 2327
4205.10 2457
4205.71 2589
4206.32 2500
4206.94 2525
4207.55 2488
4208.16 2515
4208.77 2600
4209.38 2564
4209.99 2501
4210.61 2407
4211.22 2472
4211.83 2647
4212.44 2636
4213.06 2593
4213.67 2603
4214.28 2625
4214.89 2709
4215.50 2692
4216.12 2727
4216.73 2851
4217.34 2751
4217.95 2922
4218.57 2963
4219.18 2988
4219.79 2983
4220.40 3156
4221.02 3060
4221.63 3145
4222.24 3223
4222.86 3263
4223.47 3305
4224.08 3284
4224.69 3253
4225.31 3297
4225.92 3385
4226.53 3177
4227.15 3036
4227.76 3108
4228.37 3319
4228.99 3156
4229.60 3141
4230.21 3236
4230.83 3330
4231.44 3370
4232.05 3481
4232.67 3698
4233.28 3843
4233.90 3983
4234.51 4093
4235.12 4194
4235.74 4419
4236.35 4169
4236.96 4097
4237.58 3913
4238.19 3835
4238.81 3518
4239.42 3315
4240.03 3104
4240.65 3009
4241.26 2892
4241.88 2760
4242.49 2759
4243.11 2802
4243.72 2762
4244.33 2697
4244.95 2896
4245.56 2779
4246.18 2875
4246.79 2956
4247.41 2850
4248.02 2846
4248.64 2900
4249.25 2818
4249.87 2920
4250.48 2833
4251.10 2737
4251.71 2771
4252.33 2861
4252.94 2539
4253.56 2730
4254.17 2696
4254.79 2805
4255.40 2784
4256.02 2739
4256.63 2791
4257.25 2850
4257.86 2787
4258.48 2781
4259.09 2719
4259.71 2621
4260.33 2719
4260.94 2723
4261.56 2667
4262.17 2752
4262.79 2745
4263.40 2820
4264.02 2780
4264.64 2786
4265.25 2768
4265.87 2959
4266.48 3018
4267.10 2932
4267.72 2954
4268.33 2914
4268.95 2979
4269.57 2945
4270.18 3005
4270.80 2916
4271.41 3078
4272.03 2936
4272.65 2777
4273.26 2728
4273.88 2724
4274.50 2918
4275.11 2817
4275.73 2722
4276.35 2823
4276.96 2856
4277.58 2901
4278.20 2747
4278.81 2797
4279.43 2697
4280.05 2662
4280.67 2646
4281.28 2677
4281.90 2647
4282.52 2545
4283.13 2555
4283.75 2489
4284.37 2463
4284.99 2578
4285.60 2472
4286.22 2595
4286.84 2510
4287.46 2463
4288.07 2568
4288.69 2512
4289.31 2603
4289.93 2483
4290.55 2543
4291.16 2632
4291.78 2639
4292.40 2514
4293.02 2568
4293.63 2479
4294.25 2458
4294.87 2539
4295.49 2672
4296.11 2581
4296.73 2668
4297.34 2661
4297.96 2649
4298.58 2625
4299.20 2469
4299.82 2574
4300.44 2613
4301.05 2647
4301.67 2723
4302.29 2667
4302.91 2615
4303.53 2677
4304.15 2687
4304.77 2709
4305.39 2610
4306.00 2635
4306.62 2646
4307.24 2655
4307.86 2535
4308.48 2643
4309.10 2690
4309.72 2662
4310.34 2679
4310.96 2582
4311.58 2573
4312.20 2540
4312.82 2526
4313.43 2677
4314.05 2635
4314.67 2484
4315.29 2430
4315.91 2575
4316.53 2408
4317.15 2345
4317.77 2382
4318.39 2401
4319.01 2457
4319.63 2466
4320.25 2379
4320.87 2218
4321.49 2398
4322.11 2331
4322.73 2434
4323.35 2501
4323.97 2524
4324.59 2460
4325.21 2425
4325.83 2571
4326.45 2582
4327.07 2512
4327.69 2632
4328.31 2547
4328.94 2547
4329.56 2555
4330.18 2549
4330.80 2483
4331.42 2474
4332.04 2542
4332.66 2542
4333.28 2646
4333.90 2669
4334.52 2695
4335.14 2855
4335.76 2826
4336.39 2736
4337.01 2849
4337.63 2947
4338.25 2984
4338.87 3109
4339.49 3157
4340.11 3186
4340.73 2939
4341.36 2836
4341.98 2926
4342.60 2921
4343.22 3042
4343.84 3064
4344.46 3210
4345.08 3361
4345.71 3565
4346.33 3778
4346.95 4091
4347.57 4302
4348.19 4028
4348.82 3877
4349.44 3869
4350.06 3595
4350.68 3423
4351.30 3228
4351.93 3147
4352.55 3009
4353.17 2847
4353.79 2825
4354.42 2780
4355.04 2761
4355.66 2744
4356.28 2675
4356.91 2677
4357.53 2584
4358.15 2543
4358.77 2567
4359.40 2527
4360.02 2569
4360.64 2616
4361.26 2669
4361.89 2614
4362.51 2669
4363.13 2744
4363.76 2687
4364.38 2579
4365.00 2544
4365.63 2611
4366.25 2510
4366.87 2754
4367.50 2567
4368.12 2591
4368.74 2580
4369.37 2454
4369.99 2413
4370.61 2469
4371.24 2458
4371.86 2415
4372.48 2324
4373.11 2305
4373.73 2317
4374.36 2243
4374.98 2194
4375.60 2279
4376.23 2548
4376.85 2411
4377.48 2455
4378.10 2456
4378.72 2521
4379.35 2481
4379.97 2486
4380.60 2374
4381.22 2522
4381.84 2648
4382.47 2529
4383.09 2519
4383.72 2506
4384.34 2302
4384.97 2284
4385.59 2437
4386.22 2403
4386.84 2393
4387.47 2451
4388.09 2300
4388.72 2250
4389.34 2331
4389.96 2262
4390.59 2247
4391.21 2243
4391.84 2211
4392.47 2216
4393.09 2188
4393.72 2110
4394.34 2099
4394.97 2119
4395.59 2233
4396.22 2160
4396.84 2174
4397.47 2258
4398.09 2327
4398.72 2253
4399.34 2306
4399.97 2230
4400.60 2271
4401.22 2260
4401.85 2375
4402.47 2382
4403.10 2172
4403.72 2208
4404.35 2340
4404.98 2271
4405.60 2244
4406.23 2467
4406.85 2340
4407.48 2276
4408.11 2341
4408.73 2395
4409.36 2394
4409.99 2373
4410.61 2296
4411.24 2393
4411.87 2456
4412.49 2439
4413.12 2306
4413.74 2465
4414.37 2429
4415.00 2331
4415.62 2328
4416.25 2326
4416.88 2380
4417.51 2429
4418.13 2432
4418.76 2308
4419.39 2180
4420.01 2203
4420.64 2205
4421.27 2173
4421.89 2332
4422.52 2240
4423.15 2163
4423.78 2239
4424.40 2129
4425.03 2151
4425.66 2210
4426.29 2175
4426.91 2191
4427.54 2194
4428.17 2125
4428.80 2113
4429.42 2192
4430.05 2219
4430.68 2173
4431.31 2148
4431.94 2240
4432.56 2209
4433.19 2224
4433.82 2272
4434.45 2295
4435.08 2205
4435.70 2305
4436.33 2284
4436.96 2427
4437.59 2314
4438.22 2297
4438.85 2298
4439.47 2283
4440.10 2338
4440.73 2338
4441.36 2190
4441.99 2195
4442.62 2182
4443.25 2313
4443.87 2302
4444.50 2255
4445.13 2203
4445.76 2246
4446.39 2358
4447.02 2374
4447.65 2443
4448.28 2552
4448.91 2403
4449.54 2470
4450.16 2520
4450.79 2474
4451.42 2499
4452.05 2515
4452.68 2423
4453.31 2347
4453.94 2385
4454.57 2519
4455.20 2444
4455.83 2474
4456.46 2409
4457.09 2437
4457.72 2356
4458.35 2520
4458.98 2535
4459.61 2513
4460.24 2411
4460.87 2387
4461.50 2417
4462.13 2419
4462.76 2279
4463.39 2077
4464.02 2242
4464.65 2212
4465.28 2227
4465.91 2167
4466.54 2196
4467.17 2080
4467.80 2161
4468.43 2222
4469.06 2182
4469.69 2205
4470.32 2209
4470.95 2193
4471.58 2214
4472.21 2153
4472.85 2095
4473.48 2186
4474.11 2200
4474.74 2268
4475.37 2260
4476.00 2174
4476.63 2258
4477.26 2261
4477.89 2239
4478.52 2285
4479.16 2227
4479.79 2243
4480.42 2163
4481.05 2211
4481.68 2331
4482.31 2255
4482.94 2320
4483.58 2321
4484.21 2284
4484.84 2371
4485.47 2263
4486.10 2350
4486.73 2323
4487.37 2268
4488.00 2236
4488.63 2325
4489.26 2261
4489.89 2233
4490.53 2408
4491.16 2367
4491.79 2245
4492.42 2423
4493.05 2355
4493.69 2262
4494.32 2253
4494.95 2360
4495.58 2324
4496.22 2295
4496.85 2350
4497.48 2496
4498.11 2338
4498.75 2427
4499.38 2638
4500.01 2818
4500.64 2855
4501.28 3058
4501.91 3034
4502.54 3074
4503.18 3276
4503.81 3215
4504.44 3191
4505.07 3159
4505.71 3100
4506.34 3016
4506.97 2981
4507.61 2679
4508.24 2710
4508.87 2732
4509.51 2641
4510.14 2659
4510.77 2523
4511.41 2433
4512.04 2444
4512.68 2489
4513.31 2527
4513.94 2382
4514.58 2398
4515.21 2450
4515.84 2343
4516.48 2247
4517.11 2271
4517.75 2269
4518.38 2278
4519.01 2290
4519.65 2306
4520.28 2380
4520.92 2218
4521.55 2257
4522.18 2267
4522.82 2455
4523.45 2303
4524.09 2374
4524.72 2378
4525.36 2439
4525.99 2487
4526.63 2387
4527.26 2561
4527.90 2657
4528.53 2745
4529.16 2757
4529.80 2914
4530.43 3131
4531.07 3226
4531.70 3169
4532.34 3325
4532.97 3420
4533.61 3402
4534.24 3421
4534.88 3095
4535.51 3095
4536.15 3061
4536.79 2889
4537.42 2616
4538.06 2600
4538.69 2688
4539.33 2532
4539.96 2589
4540.60 2386
4541.23 2303
4541.87 2258
4542.50 2329
4543.14 2515
4543.78 2501
4544.41 2326
4545.05 2296
4545.68 2260
4546.32 2181
4546.96 2322
4547.59 2138
4548.23 2138
4548.86 2203
4549.50 2121
4550.14 2240
4550.77 2274
4551.41 2279
4552.05 2285
4552.68 2345
4553.32 2176
4553.96 2271
4554.59 2234
4555.23 2187
4555.86 2263
4556.50 2286
4557.14 2237
4557.78 2277
4558.41 2213
4559.05 2212
4559.69 2175
4560.32 2116
4560.96 2066
4561.60 2163
4562.23 2268
4562.87 2254
4563.51 2195
4564.15 2177
4564.78 2244
4565.42 2190
4566.06 2326
4566.69 2399
4567.33 2293
4567.97 2310
4568.61 2264
4569.24 2374
4569.88 2307
4570.52 2247
4571.16 2242
4571.80 2211
4572.43 2339
4573.07 2265
4573.71 2307
4574.35 2290
4574.98 2340
4575.62 2205
4576.26 2344
4576.90 2087
4577.54 2093
4578.18 2201
4578.81 2149
4579.45 2268
4580.09 2272
4580.73 2315
4581.37 2164
4582.01 2213
4582.64 2244
4583.28 2166
4583.92 2124
4584.56 2167
4585.20 2342
4585.84 2252
4586.48 2208
4587.11 2160
4587.75 2119
4588.39 2073
4589.03 2210
4589.67 2339
4590.31 2409
4590.95 2471
4591.59 2563
4592.23 2730
4592.87 2605
4593.51 2575
4594.14 2713
4594.78 2578
4595.42 2427
4596.06 2467
4596.70 2517
4597.34 2364
4597.98 2493
4598.62 2367
4599.26 2278
4599.90 2323
4600.54 2302
4601.18 2275
4601.82 2263
4602.46 2389
4603.10 2482
4603.74 2354
4604.38 2292
4605.02 2472
4605.66 2412
4606.30 2289
4606.94 2247
4607.58 2318
4608.22 2300
4608.86 2271
4609.50 2313
4610.14 2346
4610.78 2386
4611.42 2318
4612.06 2454
4612.70 2347
4613.34 2309
4613.99 2336
4614.63 2285
4615.27 2474
4615.91 2369
4616.55 2327
4617.19 2198
4617.83 2296
4618.47 2265
4619.11 2310
4619.75 2241
4620.39 2249
4621.04 2208
4621.68 2273
4622.32 2127
4622.96 2132
4623.60 2208
4624.24 2162
4624.88 2139
4625.53 2047
4626.17 2161
4626.81 2248
4627.45 2132
4628.09 2150
4628.73 2148
4629.38 2290
4630.02 2220
4630.66 2300
4631.30 2264
4631.94 2309
4632.58 2420
4633.23 2285
4633.87 2160
4634.51 2227
4635.15 2285
4635.80 2277
4636.44 2154
4637.08 2174
4637.72 2134
4638.36 2144
4639.01 2195
4639.65 2233
4640.29 2229
4640.93 2158
4641.58 2305
4642.22 2301
4642.86 2076
4643.51 2153
4644.15 2231
4644.79 2274
4645.43 2237
4646.08 2310
4646.72 2247
4647.36 2179
4648.01 2196
4648.65 2216
4649.29 2191
4649.94 2242
4650.58 2332
4651.22 2208
4651.87 2329
4652.51 2310
4653.15 2346
4653.80 2385
4654.44 2473
4655.08 2406
4655.73 2305
4656.37 2367
4657.01 2239
4657.66 2290
4658.30 2214
4658.94 2258
4659.59 2227
4660.23 2128
4660.88 2101
4661.52 2150
4662.16 2162
4662.81 2104
4663.45 2103
4664.10 2081
4664.74 2041
4665.39 2097
4666.03 2076
4666.67 2024
4667.32 2063
4667.96 2083
4668.61 2043
4669.25 2087
4669.90 2053
4670.54 1961
4671.19 2088
4671.83 2053
4672.47 2002
4673.12 1979
4673.76 2142
4674.41 2043
4675.05 2012
4675.70 2079
4676.34 2086
4676.99 2064
4677.63 2046
4678.28 2017
4678.92 2198
4679.57 2293
4680.22 2113
4680.86 2151
4681.51 2067
4682.15 2072
4682.80 2116
4683.44 2257
4684.09 2184
4684.73 2166
4685.38 2190
4686.03 2167
4686.67 2159
4687.32 2068
4687.96 2137
4688.61 2102
4689.25 2149
4689.90 2093
4690.55 2104
4691.19 2142
4691.84 2061
4692.48 2034
4693.13 2074
4693.78 2165
4694.42 2192
4695.07 2243
4695.72 2224
4696.36 2307
4697.01 2274
4697.65 2348
4698.30 2402
4698.95 2491
4699.59 2493
4700.24 2427
4700.89 2342
4701.53 2412
4702.18 2397
4702.83 2290
4703.48 2230
4704.12 2190
4704.77 2306
4705.42 2338
4706.06 2331
4706.71 2353
4707.36 2251
4708.00 2179
4708.65 2275
4709.30 2344
4709.95 2333
4710.59 2221
4711.24 2274
4711.89 2269
4712.54 2378
4713.18 2294
4713.83 2223
4714.48 2157
4715.13 2159
4715.77 2224
4716.42 2264
4717.07 2243
4717.72 2251
4718.37 2267
4719.01 2253
4719.66 2303
4720.31 2295
4720.96 2407
4721.61 2371
4722.25 2251
4722.90 2350
4723.55 2372
4724.20 2349
4724.85 2465
4725.50 2459
4726.14 2469
4726.79 2551
4727.44 2563
4728.09 2742
4728.74 2632
4729.39 2558
4730.04 2537
4730.68 2368
4731.33 2440
4731.98 2372
4732.63 2367
4733.28 2361
4733.93 2328
4734.58 2318
4735.23 2304
4735.88 2146
4736.53 2167
4737.17 2314
4737.82 2278
4738.47 2190
4739.12 2348
4739.77 2402
4740.42 2282
4741.07 2421
4741.72 2474
4742.37 2584
4743.02 2535
4743.67 2491
4744.32 2392
4744.97 2230
4745.62 2255
4746.27 2313
4746.92 2362
4747.57 2369
4748.22 2432
4748.87 2572
4749.52 2623
4750.17 2612
4750.82 2600
4751.47 2673
4752.12 2648
4752.77 2654
4753.42 2624
4754.07 2657
4754.72 2621
4755.37 2701
4756.02 2484
4756.67 2448
4757.32 2363
4757.97 2279
4758.62 2275
4759.27 2284
4759.93 2191
4760.58 2158
4761.23 2195
4761.88 2243
4762.53 2228
4763.18 2228
4763.83 2291
4764.48 2305
4765.13 2289
4765.78 2227
4766.44 2280
4767.09 2313
4767.74 2332
4768.39 2230
4769.04 2213
4769.69 2107
4770.34 2262
4770.99 2234
4771.65 2158
4772.30 2237
4772.95 2170
4773.60 2057
4774.25 2196
4774.91 2259
4775.56 2100
4776.21 2151
4776.86 2276
4777.51 2300
4778.16 2325
4778.82 2265
4779.47 2203
4780.12 2213
4780.77 2287
4781.43 2391
4782.08 2274
4782.73 2399
4783.38 2244
4784.03 2281
4784.69 2196
4785.34 2197
4785.99 2163
4786.64 2174
4787.30 2166
4787.95 2192
4788.60 2179
4789.26 2165
4789.91 2151
4790.56 2091
4791.21 2116
4791.87 2201
4792.52 2245
4793.17 2149
4793.83 2147
4794.48 2188
4795.13 2250
4795.79 2272
4796.44 2215
4797.09 2114
4797.75 2213
4798.40 2224
4799.05 2101
4799.71 2078
4800.36 2267
4801.01 2249
4801.67 2244
4802.32 2234
4802.97 2236
4803.63 2340
4804.28 2231
4804.94 2226
4805.59 2171
4806.24 2058
4806.90 2308
4807.55 2212
4808.21 2203
4808.86 2272
4809.51 2293
4810.17 2289
4810.82 2207
4811.48 2230
4812.13 2292
4812.79 2254
4813.44 2389
4814.09 2396
4814.75 2318
4815.40 2398
4816.06 2370
4816.71 2430
4817.37 2517
4818.02 2372
4818.68 2398
4819.33 2458
4819.99 2470
4820.64 2472
4821.30 2450
4821.95 2516
4822.61 2505
4823.26 2527
4823.92 2555
4824.57 2515
4825.23 2748
4825.88 2881
4826.54 2864
4827.19 2919
4827.85 2783
4828.50 2831
4829.16 2888
4829.81 2782
4830.47 2683
4831.13 2773
4831.78 2904
4832.44 2648
4833.09 2863
4833.75 2919
4834.40 2814
4835.06 2933
4835.72 3007
4836.37 3130
4837.03 3282
4837.68 3364
4838.34 3340
4839.00 3360
4839.65 3361
4840.31 3292
4840.97 3247
4841.62 3222
4842.28 3180
4842.93 3272
4843.59 3400
4844.25 3342
4844.90 3381
4845.56 3268
4846.22 3391
4846.87 3605
4847.53 3721
4848.19 4018
4848.84 4234
4849.50 4418
4850.16 4768
4850.82 4791
4851.47 5070
4852.13 5242
4852.79 5199
4853.44 4826
4854.10 4619
4854.76 4227
4855.42 4107
4856.07 4064
4856.73 3996
4857.39 3888
4858.04 4094
4858.70 4172
4859.36 4188
4860.02 4188
4860.67 4234
4861.33 4155
4861.99 4141
4862.65 4019
4863.31 3994
4863.96 3873
4864.62 3868
4865.28 3879
4865.94 3872
4866.60 3831
4867.25 3954
4867.91 3664
4868.57 3793
4869.23 3725
4869.89 3745
4870.54 3766
4871.20 3549
4871.86 3606
4872.52 3708
4873.18 3808
4873.84 3605
4874.50 3453
4875.15 3414
4875.81 3584
4876.47 3530
4877.13 3387
4877.79 3378
4878.45 3464
4879.11 3632
4879.77 3617
4880.42 3406
4881.08 3258
4881.74 3360
4882.40 3314
4883.06 3378
4883.72 3127
4884.38 3104
4885.04 3248
4885.70 3309
4886.36 3156
4887.02 3175
4887.68 3225
4888.34 3278
4889.00 3404
4889.65 3370
4890.31 3535
4890.97 3620
4891.63 3528
4892.29 3588
4892.95 3665
4893.61 3495
4894.27 3323
4894.93 3384
4895.59 3287
4896.25 3232
4896.91 3172
4897.57 3057
4898.23 3008
4898.89 3076
4899.55 3239
4900.21 3161
4900.87 3094
4901.54 3223
4902.20 3225
4902.86 3064
4903.52 2857
4904.18 2891
4904.84 2721
4905.50 2870
4906.16 2863
4906.82 2805
4907.48 2691
4908.14 2895
4908.80 2827
4909.46 2762
4910.12 2723
4910.79 2661
4911.45 2653
4912.11 2610
4912.77 2594
4913.43 2626
4914.09 2594
4914.75 2434
4915.41 2521
4916.07 2514
4916.74 2459
4917.40 2353
4918.06 2370
4918.72 2350
4919.38 2374
4920.04 2451
4920.71 2436
4921.37 2367
4922.03 2455
4922.69 2588
4923.35 2579
4924.01 2614
4924.68 2559
4925.34 2346
4926.00 2344
4926.66 2355
4927.33 2261
4927.99 2458
4928.65 2452
4929.31 2302
4929.97 2345
4930.64 2477
4931.30 2419
4931.96 2388
4932.62 2354
4933.29 2377
4933.95 2373
4934.61 2396
4935.27 2419
4935.94 2368
4936.60 2362
4937.26 2366
4937.93 2360
4938.59 2287
4939.25 2342
4939.91 2360
4940.58 2371
4941.24 2231
4941.90 2326
4942.57 2344
4943.23 2284
4943.89 2241
4944.56 2255
4945.22 2279
4945.88 2215
4946.55 2235
4947.21 2173
4947.87 2249
4948.54 2157
4949.20 2136
4949.86 2184
4950.53 2212
4951.19 2185
4951.86 2204
4952.52 2198
4953.18 2119
4953.85 2194
4954.51 2328
4955.17 2261
4955.84 2276
4956.50 2291
4957.17 2194
4957.83 2258
4958.50 2226
4959.16 2231
4959.82 2324
4960.49 2279
4961.15 2422
4961.82 2483
4962.48 2519
4963.15 2539
4963.81 2731
4964.48 2866
4965.14 2900
4965.81 2816
4966.47 2707
4967.13 2749
4967.80 2787
4968.46 2458
4969.13 2646
4969.79 2434
4970.46 2309
4971.12 2243
4971.79 2222
4972.45 2277
4973.12 2233
4973.79 2315
4974.45 2318
4975.12 2409
4975.78 2490
4976.45 2451
4977.11 2356
4977.78 2407
4978.44 2375
4979.11 2192
4979.77 2241
4980.44 2361
4981.11 2343
4981.77 2206
4982.44 2314
4983.10 2225
4983.77 2152
4984.44 2257
4985.10 2249
4985.77 2343
4986.43 2481
4987.10 2529
4987.77 2700
4988.43 2744
4989.10 2869
4989.76 3035
4990.43 3048
4991.10 2978
4991.76 3026
4992.43 2818
4993.10 2869
4993.76 2829
4994.43 2640
4995.10 2619
4995.76 2413
4996.43 2309
4997.10 2384
4997.76 2254
4998.43 2222
4999.10 2263
4999.76 2206
5000.43 2303
5001.10 2226
5001.77 2103
5002.43 2004
5003.10 1975
5003.77 2065
5004.43 2070
5005.10 2094
5005.77 2135
5006.44 1998
5007.10 2026
5007.77 2078
5008.44 2002
5009.11 2021
5009.77 1948
5010.44 1957
5011.11 2104
5011.78 2150
5012.45 2064
5013.11 2036
5013.78 2104
5014.45 2007
5015.12 2064
5015.79 2033
5016.45 2206
5017.12 2166
5017.79 2111
5018.46 2196
5019.13 2161
5019.80 2125
5020.46 2174
5021.13 2142
5021.80 2165
5022.47 2245
5023.14 2355
5023.81 2354
5024.47 2299
5025.14 2392
5025.81 2420
5026.48 2499
5027.15 2469
5027.82 2414
5028.49 2269
5029.16 2329
5029.83 2279
5030.49 2260
5031.16 2130
5031.83 2168
5032.50 2154
5033.17 2213
5033.84 2142
5034.51 2186
5035.18 2216
5035.85 2236
5036.52 2057
5037.19 2128
5037.86 2155
5038.53 2075
5039.20 2153
5039.87 1977
5040.54 2034
5041.21 2015
5041.88 2065
5042.54 2024
5043.21 1919
5043.88 1931
5044.55 1946
5045.22 2029
5045.89 2064
5046.56 1958
5047.24 2042
5047.91 2056
5048.58 1952
5049.25 1957
5049.92 2024
5050.59 2023
5051.26 1969
5051.93 2036
5052.60 2077
5053.27 2034
5053.94 2019
5054.61 2139
5055.28 2023
5055.95 2153
5056.62 2066
5057.29 2070
5057.96 1988
5058.63 1998
5059.31 2042
5059.98 1974
5060.65 1933
5061.32 1965
5061.99 2021
5062.66 2029
5063.33 2086
5064.00 2030
5064.67 2059
5065.35 2155
5066.02 2143
5066.69 2004
5067.36 1911
5068.03 1960
5068.70 2103
5069.38 2019
5070.05 2033
5070.72 2023
5071.39 1985
5072.06 1999
5072.73 1954
5073.41 1937
5074.08 2101
5074.75 2015
5075.42 1971
5076.09 2000
5076.77 2078
5077.44 2146
5078.11 2116
5078.78 2137
5079.45 2248
5080.13 2189
5080.80 2314
5081.47 2333
5082.14 2241
5082.82 2189
5083.49 2276
5084.16 2332
5084.83 2299
5085.51 2134
5086.18 2221
5086.85 2299
5087.53 2153
5088.20 2239
5088.87 2187
5089.54 2284
5090.22 2393
5090.89 2502
5091.56 2472
5092.24 2450
5092.91 2515
5093.58 2675
5094.26 2788
5094.93 2658
5095.60 2667
5096.28 2634
5096.95 2533
5097.62 2349
5098.30 2332
5098.97 2342
5099.64 2323
5100.32 2208
5100.99 2209
5101.67 2100
5102.34 2182
5103.01 2085
5103.69 2235
5104.36 2312
5105.04 2175
5105.71 2228
5106.38 2253
5107.06 2267
5107.73 2218
5108.41 2178
5109.08 2156
5109.75 2213
5110.43 2165
5111.10 2173
5111.78 2064
5112.45 2048
5113.13 2003
5113.80 2108
5114.48 2114
5115.15 2108
5115.83 2112
5116.50 2126
5117.17 2157
5117.85 2241
5118.52 2255
5119.20 2292
5119.87 2244
5120.55 2309
5121.22 2250
5121.90 2343
5122.57 2388
5123.25 2160
5123.93 2174
5124.60 2074
5125.28 2049
5125.95 2172
5126.63 2082
5127.30 1954
5127.98 2045
5128.65 2257
5129.33 2132
5130.00 2137
5130.68 2107
5131.36 2121
5132.03 2212
5132.71 2137
5133.38 2243
5134.06 2209
5134.73 2163
5135.41 2227
5136.09 1950
5136.76 2095
5137.44 2080
5138.12 2035
5138.79 2058
5139.47 2081
5140.14 2088
5140.82 2156
5141.50 2141
5142.17 2140
5142.85 2033
5143.53 2080
5144.20 2063
5144.88 2072
5145.56 1928
5146.23 1897
5146.91 2016
5147.59 1897
5148.26 1897
5148.94 1883
5149.62 1865
5150.29 2004
5150.97 2021
5151.65 2052
5152.33 2064
5153.00 1983
5153.68 1872
5154.36 1947
5155.03 1963
5155.71 1928
5156.39 1960
5157.07 1919
5157.74 1980
5158.42 1898
5159.10 1887
5159.78 1953
5160.45 1991
5161.13 1899
5161.81 1938
5162.49 1941
5163.17 1912
5163.84 2012
5164.52 2032
5165.20 2036
5165.88 1978
5166.55 2052
5167.23 2053
5167.91 2133
5168.59 2176
5169.27 2003
5169.95 1941
5170.62 1996
5171.30 1925
5171.98 1968
5172.66 1962
5173.34 1923
5174.02 1857
5174.69 1912
5175.37 1927
5176.05 1981
5176.73 1981
5177.41 1990
5178.09 2031
5178.77 2044
5179.45 2085
5180.13 2090
5180.80 2074
5181.48 1888
5182.16 1893
5182.84 2005
5183.52 2000
5184.20 2028
5184.88 1946
5185.56 1914
5186.24 1951
5186.92 1787
5187.60 1904
5188.28 1823
5188.96 1790
5189.64 1903
5190.31 1783
5190.99 1896
5191.67 1828
5192.35 1950
5193.03 1916
5193.71 1776
5194.39 1884
5195.07 1912
5195.75 1907
5196.43 1847
5197.11 1867
5197.79 1927
5198.47 1728
5199.15 1758
5199.83 1866
5200.51 1777
5201.19 1815
5201.87 1761
5202.56 1988
5203.24 1941
5203.92 1879
5204.60 1942
5205.28 1864
5205.96 1945
5206.64 1970
5207.32 1947
5208.00 1953
5208.68 1927
5209.36 2068
5210.04 2039
5210.72 2087
5211.40 2014
5212.09 2042
5212.77 2064
5213.45 2023
5214.13 1954
5214.81 1997
5215.49 2116
5216.17 2046
5216.85 1973
5217.54 1850
5218.22 1909
5218.90 1987
5219.58 1989
5220.26 2044
5220.94 1917
5221.62 1934
5222.31 2003
5222.99 1961
5223.67 1785
5224.35 1972
5225.03 1996
5225.72 1854
5226.40 1890
5227.08 1884
5227.76 1898
5228.44 1974
5229.13 1903
5229.81 1832
5230.49 1910
5231.17 1898
5231.86 2023
5232.54 1890
5233.22 1958
5233.90 2016
5234.58 1913
5235.27 1977
5235.95 1946
5236.63 1981
5237.32 1987
5238.00 2167
5238.68 2168
5239.36 2147
5240.05 2129
5240.73 2088
5241.41 2184
5242.10 2181
5242.78 2081
5243.46 2129
5244.14 2004
5244.83 2039
5245.51 2042
5246.19 2008
5246.88 1965
5247.56 1977
5248.24 1972
5248.93 2007
5249.61 1957
5250.29 1989
5250.98 2057
5251.66 2102
5252.35 2121
5253.03 1998
5253.71 2084
5254.40 2015
5255.08 2117
5255.76 1975
5256.45 1846
5257.13 1957
5257.82 2023
5258.50 1864
5259.18 1943
5259.87 2103
5260.55 2040
5261.24 2143
5261.92 2004
5262.61 1999
5263.29 2216
5263.97 2119
5264.66 2149
5265.34 2038
5266.03 2030
5266.71 2105
5267.40 2123
5268.08 2136
5268.77 2090
5269.45 1999
5270.14 1994
5270.82 2037
5271.51 1963
5272.19 2002
5272.88 2079
5273.56 2055
5274.25 2021
5274.93 1955
5275.62 2006
5276.30 1960
5276.99 2059
5277.67 1906
5278.36 1882
5279.04 1967
5279.73 2053
5280.41 2084
5281.10 2034
5281.79 2039
5282.47 2048
5283.16 2133
5283.84 2016
5284.53 2096
5285.21 1951
5285.90 1942
5286.59 1871
5287.27 1951
5287.96 1887
5288.64 1903
5289.33 1939
5290.02 1876
5290.70 1864
5291.39 1810
5292.07 1828
5292.76 1867
5293.45 1833
5294.13 1940
5294.82 1982
5295.51 1979
5296.19 1908
5296.88 2055
5297.57 2099
5298.25 2082
5298.94 2049
5299.63 1984
5300.31 2149
5301.00 2323
5301.69 2338
5302.37 2366
5303.06 2362
5303.75 2357
5304.43 2429
5305.12 2320
5305.81 2306
5306.50 2225
5307.18 2058
5307.87 2020
5308.56 1981
5309.25 2030
5309.93 2060
5310.62 2136
5311.31 2212
5312.00 2206
5312.68 2113
5313.37 2048
5314.06 2073
5314.75 1983
5315.43 1930
5316.12 1906
5316.81 1946
5317.50 1956
5318.18 2024
5318.87 1965
5319.56 1906
5320.25 2056
5320.94 2171
5321.63 2176
5322.31 2172
5323.00 2042
5323.69 1941
5324.38 2028
5325.07 2035
5325.76 1940
5326.44 2028
5327.13 2038
5327.82 2010
5328.51 1956
5329.20 2045
5329.89 2142
5330.58 2022
5331.26 2040
5331.95 2064
5332.64 1958
5333.33 1995
5334.02 2058
5334.71 1974
5335.40 1894
5336.09 1917
5336.78 1968
5337.47 2117
5338.15 1973
5338.84 2038
5339.53 1978
5340.22 1994
5340.91 2059
5341.60 2181
5342.29 2094
5342.98 2088
5343.67 2073
5344.36 2041
5345.05 2181
5345.74 2168
5346.43 2190
5347.12 2099
5347.81 2326
5348.50 2429
5349.19 2502
5349.88 2653
5350.57 2752
5351.26 2801
5351.95 2859
5352.64 2987
5353.33 3007
5354.02 2902
5354.71 2689
5355.40 2696
5356.09 2431
5356.78 2319
5357.47 2225
5358.16 2221
5358.85 1980
5359.54 2066
5360.23 2051
5360.92 1957
5361.62 2038
5362.31 2005
5363.00 1957
5363.69 1953
5364.38 2053
5365.07 2005
5365.76 2005
5366.45 2029
5367.14 1998
5367.83 2075
5368.53 2002
5369.22 1906
5369.91 1908
5370.60 1910
5371.29 1891
5371.98 1903
5372.67 1876
5373.36 1865
5374.06 1872
5374.75 1829
5375.44 1865
5376.13 2011
5376.82 1970
5377.51 2014
5378.21 1999
5378.90 1863
5379.59 1930
5380.28 2036
5380.97 1966
5381.67 1909
5382.36 1797
5383.05 1918
5383.74 1882
5384.44 1882
5385.13 1873
5385.82 1949
5386.51 1923
5387.20 1862
5387.90 2006
5388.59 2229
5389.28 2231
5389.97 2152
5390.67 2188
5391.36 2353
5392.05 2317
5392.75 2258
5393.44 2211
5394.13 2135
5394.82 2176
5395.52 2080
5396.21 2033
5396.90 2012
5397.60 1986
5398.29 1981
5398.98 1931
5399.68 1955
5400.37 1912
5401.06 1932
5401.76 1886
5402.45 1929
5403.14 1927
5403.84 1818
5404.53 1907
5405.22 1948
5405.92 1863
5406.61 1905
5407.30 1810
5408.00 1901
5408.69 1925
5409.39 1929
5410.08 1835
5410.77 1978
5411.47 1916
5412.16 1951
5412.85 1929
5413.55 1905
5414.24 2020
5414.94 2004
5415.63 2000
5416.33 1941
5417.02 1919
5417.71 1846
5418.41 1691
5419.10 1834
5419.80 1876
5420.49 1880
5421.19 1901
5421.88 1930
5422.58 1931
5423.27 1957
5423.97 1910
5424.66 1910
5425.36 1905
5426.05 1837
5426.75 1846
5427.44 1941
5428.14 1844
5428.83 1865
5429.53 1824
5430.22 1809
5430.92 1857
5431.61 1893
5432.31 1867
5433.00 1933
5433.70 2003
5434.39 1978
5435.09 2047
5435.78 2133
5436.48 2074
5437.17 2226
5437.87 2386
5438.57 2287
5439.26 2195
5439.96 2185
5440.65 2068
5441.35 2028
5442.05 2110
5442.74 2077
5443.44 2047
5444.13 2129
5444.83 2162
5445.53 2150
5446.22 2150
5446.92 2270
5447.61 2207
5448.31 2268
5449.01 2310
5449.70 2340
5450.40 2333
5451.10 2360
5451.79 2388
5452.49 2302
5453.19 2286
5453.88 2285
5454.58 2196
5455.28 2156
5455.97 2026
5456.67 2064
5457.37 2052
5458.06 2180
5458.76 2217
5459.46 2132
5460.16 2077
5460.85 2114
5461.55 2210
5462.25 2261
5462.94 2187
5463.64 2214
5464.34 2292
5465.04 2290
5465.73 2198
5466.43 2242
5467.13 2137
5467.83 2134
5468.52 2202
5469.22 2163
5469.92 2092
5470.62 2242
5471.31 2277
5472.01 2141
5472.71 2174
5473.41 2190
5474.11 2308
5474.80 2238
5475.50 2247
5476.20 2234
5476.90 2324
5477.60 2311
5478.29 2340
5478.99 2510
5479.69 2749
5480.39 2792
5481.09 2905
5481.79 2992
5482.49 2941
5483.18 2855
5483.88 2752
5484.58 2786
5485.28 2685
5485.98 2560
5486.68 2465
5487.38 2552
5488.08 2507
5488.77 2455
5489.47 2476
5490.17 2401
5490.87 2526
5491.57 2559
5492.27 2470
5492.97 2499
5493.67 2570
5494.37 2815
5495.07 2754
5495.77 2798
5496.46 2828
5497.16 2840
5497.86 3010
5498.56 3089
5499.26 3397
5499.96 3627
5500.66 3924
5501.36 4353
5502.06 4407
5502.76 4275
5503.46 4158
5504.16 3976
5504.86 3820
5505.56 3434
5506.26 3130
5506.96 2912
5507.66 2861
5508.36 2776
5509.06 2708
5509.76 2606
5510.46 2658
5511.16 2617
5511.86 2458
5512.56 2416
5513.26 2517
5513.96 2577
5514.67 2609
5515.37 2626
5516.07 2538
5516.77 2440
5517.47 2464
5518.17 2440
5518.87 2527
5519.57 2310
5520.27 2383
5520.97 2473
5521.67 2294
5522.37 2267
5523.08 2331
5523.78 2225
5524.48 2267
5525.18 2257
5525.88 2106
5526.58 2048
5527.28 2175
5527.98 2146
5528.69 2151
5529.39 2054
5530.09 2119
5530.79 2142
5531.49 2284
5532.19 2267
5532.90 2329
5533.60 2267
5534.30 2324
5535.00 2332
5535.70 2280
5536.40 2156
5537.11 2137
5537.81 2140
5538.51 2068
5539.21 2035
5539.92 1958
5540.62 1972
5541.32 2038
5542.02 2039
5542.72 1991
5543.43 2005
5544.13 2060
5544.83 1948
5545.53 1968
5546.24 1956
5546.94 1972
5547.64 2056
5548.34 2011
5549.05 1909
5549.75 1923
5550.45 1858
5551.16 1927
5551.86 1926
5552.56 1984
5553.26 1869
5553.97 2020
5554.67 1985
5555.37 1956
5556.08 1931
5556.78 1969
5557.48 2049
5558.19 1948
5558.89 1966
5559.59 1929
5560.30 2005
5561.00 1953
5561.70 1934
5562.41 2136
5563.11 2135
5563.82 2111
5564.52 1955
5565.22 2022
5565.93 2164
5566.63 2082
5567.33 2099
5568.04 1982
5568.74 2076
5569.45 2200
5570.15 1944
5570.85 1853
5571.56 1887
5572.26 1984
5572.97 1965
5573.67 1945
5574.38 2024
5575.08 1932
5575.78 1892
5576.49 1826
5577.19 1996
5577.90 1919
5578.60 1892
5579.31 2011
5580.01 1931
5580.72 1803
5581.42 1794
5582.13 1802
5582.83 1824
5583.54 1822
5584.24 1837
5584.95 1846
5585.65 1898
5586.36 1902
5587.06 1885
5587.77 1885
5588.47 1902
5589.18 1788
5589.88 1752
5590.59 1701
5591.29 1717
5592.00 1782
5592.70 1804
5593.41 1767
5594.12 1820
5594.82 1825
5595.53 1745
5596.23 1843
5596.94 1807
5597.64 1726
5598.35 1752
5599.06 1781
5599.76 1760
5600.47 1731
5601.17 1745
5601.88 1765
5602.59 1715
5603.29 1696
5604.00 1799
5604.71 1674
5605.41 1786
5606.12 1718
5606.82 1701
5607.53 1711
5608.24 1788
5608.94 1780
5609.65 1805
5610.36 1758
5611.06 1693
5611.77 1647
5612.48 1760
5613.18 1730
5613.89 1717
5614.60 1737
5615.30 1775
5616.01 1863
5616.72 1822
5617.43 1767
5618.13 1770
5618.84 1749
5619.55 1771
5620.25 1719
5620.96 1720
5621.67 1701
5622.38 1737
5623.08 1734
5623.79 1772
5624.50 1809
5625.21 1800
5625.91 1886
5626.62 1852
5627.33 1778
5628.04 1867
5628.75 1886
5629.45 1869
5630.16 1882
5630.87 1895
5631.58 1839
5632.28 1881
5632.99 1863
5633.70 1753
5634.41 1807
5635.12 1793
5635.83 1816
5636.53 1752
5637.24 1921
5637.95 1904
5638.66 1873
5639.37 1962
5640.08 1973
5640.78 1949
5641.49 1922
5642.20 1939
5642.91 1851
5643.62 1895
5644.33 1791
5645.04 1820
5645.75 1852
5646.45 1817
5647.16 1908
5647.87 1861
5648.58 1838
5649.29 1931
5650.00 1887
5650.71 1798
5651.42 1878
5652.13 1819
5652.84 1838
5653.55 1844
5654.26 1850
5654.96 1928
5655.67 1986
5656.38 2052
5657.09 2052
5657.80 2074
5658.51 2183
5659.22 2269
5659.93 2297
5660.64 2149
5661.35 2006
5662.06 2065
5662.77 2146
5663.48 1966
5664.19 1973
5664.90 1924
5665.61 1901
5666.32 1849
5667.03 1864
5667.74 1931
5668.45 1937
5669.16 1825
5669.87 1783
5670.58 1908
5671.29 1902
5672.00 1855
5672.72 1806
5673.43 1857
5674.14 1803
5674.85 1781
5675.56 1801
5676.27 1728
5676.98 1827
5677.69 1764
5678.40 1679
5679.11 1729
5679.82 1763
5680.53 1795
5681.25 1735
5681.96 1743
5682.67 1712
5683.38 1852
5684.09 1840
5684.80 1767
5685.51 1783
5686.22 1785
5686.94 1692
5687.65 1752
5688.36 1800
5689.07 1709
5689.78 1678
5690.49 1795
5691.21 1773
5691.92 1806
5692.63 1731
5693.34 1728
5694.05 1709
5694.76 1780
5695.48 1699
5696.19 1741
5696.90 1782
5697.61 1795
5698.32 1792
5699.04 1750
5699.75 1692
5700.46 1688
5701.17 1749
5701.89 1749
5702.60 1807
5703.31 1786
5704.02 1782
5704.74 1798
5705.45 1664
5706.16 1670
5706.87 1637
5707.59 1788
5708.30 1744
5709.01 1708
5709.73 1789
5710.44 1728
5711.15 1699
5711.86 1716
5712.58 1702
5713.29 1742
5714.00 1655
5714.72 1634
5715.43 1742
5716.14 1702
5716.86 1693
5717.57 1675
5718.28 1595
5719.00 1734
5719.71 1756
5720.42 1672
5721.14 1700
5721.85 1732
5722.56 1845
5723.28 1808
5723.99 1688
5724.71 1647
5725.42 1724
5726.13 1671
5726.85 1697
5727.56 1822
5728.28 1828
5728.99 1730
5729.70 1879
5730.42 1866
5731.13 1846
5731.85 1951
5732.56 1929
5733.28 1888
5733.99 1778
5734.70 1779
5735.42 1857
5736.13 1821
5736.85 1725
5737.56 1739
5738.28 1789
5738.99 1701
5739.71 1696
5740.42 1758
5741.14 1626
5741.85 1787
5742.57 1771
5743.28 1718
5744.00 1692
5744.71 1646
5745.43 1628
5746.14 1736
5746.86 1860
5747.57 1724
5748.29 1690
5749.00 1644
5749.72 1686
5750.43 1650
5751.15 1686
5751.86 1766
5752.58 1637
5753.29 1668
5754.01 1674
5754.73 1799
5755.44 1804
5756.16 1776
5756.87 1747
5757.59 1766
5758.31 1753
5759.02 1674
5759.74 1804
5760.45 1869
5761.17 1748
5761.89 1797
5762.60 1804
5763.32 1829
5764.03 1705
5764.75 1796
5765.47 1743
5766.18 1759
5766.90 1790
5767.62 1713
5768.33 1758
5769.05 1742
5769.77 1726
5770.48 1820
5771.20 1823
5771.92 1890
5772.63 1857
5773.35 1853
5774.07 1844
5774.78 1874
5775.50 1830
5776.22 1851
5776.93 1839
5777.65 1778
5778.37 1879
5779.09 1942
5779.80 1864
5780.52 1936
5781.24 2012
5781.96 1938
5782.67 1759
5783.39 1876
5784.11 1967
5784.83 1942
5785.54 1930
5786.26 1901
5786.98 1837
5787.70 1848
5788.41 1950
5789.13 1848
5789.85 1851
5790.57 1923
5791.29 1971
5792.00 1892
5792.72 1963
5793.44 2051
5794.16 2033
5794.88 2131
5795.59 2175
5796.31 2065
5797.03 2157
5797.75 2254
5798.47 2462
5799.19 2458
5799.90 2634
5800.62 3006
5801.34 3340
5802.06 3644
5802.78 3963
5803.50 4139
5804.22 4277
5804.93 4242
5805.65 3933
5806.37 3661
5807.09 3244
5807.81 2949
5808.53 2640
5809.25 2450
5809.97 2353
5810.69 2354
5811.41 2286
5812.13 2172
5812.84 2185
5813.56 2190
5814.28 2286
5815.00 2273
5815.72 2293
5816.44 2300
5817.16 2532
5817.88 2437
5818.60 2344
5819.32 2525
5820.04 2464
5820.76 2518
5821.48 2337
5822.20 2441
5822.92 2336
5823.64 2344
5824.36 2280
5825.08 2191
5825.80 2256
5826.52 2310
5827.24 2193
5827.96 2215
5828.68 2195
5829.40 2015
5830.12 2053
5830.84 1981
5831.56 2130
5832.28 2207
5833.00 2226
5833.72 2201
5834.44 2213
5835.16 2253
5835.89 2210
5836.61 2196
5837.33 2231
5838.05 2096
5838.77 2096
5839.49 1912
5840.21 1922
5840.93 2025
5841.65 1999
5842.37 1968
5843.10 1999
5843.82 2019
5844.54 1981
5845.26 1989
5845.98 1986
5846.70 1972
5847.42 1916
5848.14 2035
5848.87 2055
5849.59 2052
5850.31 2030
5851.03 2011
5851.75 1906
5852.47 1930
5853.20 1897
5853.92 1939
5854.64 2060
5855.36 1982
5856.08 1947
5856.81 2044
5857.53 1940
5858.25 1980
5858.97 1913
5859.69 1946
5860.42 1924
5861.14 1837
5861.86 1820
5862.58 1926
5863.31 1958
5864.03 1999
5864.75 1862
5865.47 1990
5866.20 1965
5866.92 1965
5867.64 1940
5868.36 1926
5869.09 1852
5869.81 1930
5870.53 1997
5871.26 2049
5871.98 2031
5872.70 1911
5873.42 1739
5874.15 1914
5874.87 1883
5875.59 1895
5876.32 1893
5877.04 1853
5877.76 1945
5878.49 2045
5879.21 2011
5879.93 2105
5880.66 2123
5881.38 1992
5882.10 1967
5882.83 1984
5883.55 1921
5884.28 2069
5885.00 2045
5885.72 2036
5886.45 2086
5887.17 2044
5887.89 2126
5888.62 2142
5889.34 1965
5890.07 1986
5890.79 1924
5891.51 1963
5892.24 1965
5892.96 1879
5893.69 1957
5894.41 2028
5895.14 1877
5895.86 1941
5896.59 1931
5897.31 1913
5898.03 1937
5898.76 1877
5899.48 1911
5900.21 2014
5900.93 1950
5901.66 1904
5902.38 1985
5903.11 1945
5903.83 2036
5904.56 2079
5905.28 2012
5906.01 1963
5906.73 2023
5907.46 1916
5908.18 2078
5908.91 2071
5909.63 2058
5910.36 2074
5911.08 2078
5911.81 2028
5912.53 2042
5913.26 2047
5913.99 2003
5914.71 2077
5915.44 2017
5916.16 2044
5916.89 1989
5917.61 1994
5918.34 1991
5919.07 2066
5919.79 2036
5920.52 2069
5921.24 2134
5921.97 2120
5922.70 2195
5923.42 2167
5924.15 2147
5924.87 2173
5925.60 2199
5926.33 2136
5927.05 2256
5927.78 2307
5928.51 2248
5929.23 2373
5929.96 2278
5930.69 2306
5931.41 2378
5932.14 2315
5932.87 2332
5933.59 2501
5934.32 2341
5935.05 2382
5935.77 2517
5936.50 2532
5937.23 2564
5937.95 2737
5938.68 2787
5939.41 2741
5940.13 2736
5940.86 2674
5941.59 2774
5942.32 2730
5943.04 2849
5943.77 2958
5944.50 2897
5945.23 2768
5945.95 2766
5946.68 2724
5947.41 2902
5948.14 3037
5948.86 3029
5949.59 3046
5950.32 3297
5951.05 3366
5951.78 3332
5952.50 3417
5953.23 3464
5953.96 3566
5954.69 3666
5955.42 3529
5956.14 3591
5956.87 3546
5957.60 3536
5958.33 3578
5959.06 3460
5959.78 3644
5960.51 3354
5961.24 3415
5961.97 3574
5962.70 3654
5963.43 3643
5964.16 3719
5964.88 3782
5965.61 3963
5966.34 4206
5967.07 4429
5967.80 4568
5968.53 4571
5969.26 4867
5969.99 4804
5970.72 4625
5971.44 4575
5972.17 4565
5972.90 4317
5973.63 4346
5974.36 4299
5975.09 4357
5975.82 4328
5976.55 4265
5977.28 4363
5978.01 4552
5978.74 4582
5979.47 4575
5980.20 4784
5980.93 4959
5981.66 4996
5982.39 5063
5983.12 5337
5983.85 5228
5984.57 5293
5985.30 5323
5986.03 5258
5986.76 5252
5987.49 5457
5988.22 5573
5988.96 5358
5989.69 5153
5990.42 5139
5991.15 5345
5991.88 5344
5992.61 5409
5993.34 5476
5994.07 5291
5994.80 5486
5995.53 5701
5996.26 5714
5996.99 5964
5997.72 5978
5998.45 6088
5999.18 6110
5999.91 6133
6000.64 6233
6001.37 6275
6002.11 6079
6002.84 6006
6003.57 5800
6004.30 5677
6005.03 5740
6005.76 5719
6006.49 5615
6007.22 5636
6007.95 5803
6008.69 6470
6009.42 7009
6010.15 7931
6010.88 8916
6011.61 10327
6012.34 11842
6013.07 13677
6013.81 15371
6014.54 16593
6015.27 17176
6016.00 17612
6016.73 16801
6017.46 15666
6018.20 14332
6018.93 12378
6019.66 10741
6020.39 9240
6021.12 8148
6021.86 7168
6022.59 6463
6023.32 5760
6024.05 5225
6024.79 4904
6025.52 4776
6026.25 4526
6026.98 4420
6027.72 4294
6028.45 4392
6029.18 4225
6029.91 4085
6030.65 4139
6031.38 3870
6032.11 3952
6032.84 4002
6033.58 3948
6034.31 3770
6035.04 3722
6035.78 3716
6036.51 3810
6037.24 3774
6037.98 3861
6038.71 3820
6039.44 3968
6040.18 4150
6040.91 4078
6041.64 4183
6042.38 4285
6043.11 4401
6043.84 4472
6044.58 4483
6045.31 4461
6046.04 4478
6046.78 4503
6047.51 4469
6048.24 4582
6048.98 4613
6049.71 4736
6050.45 4863
6051.18 5088
6051.91 5297
6052.65 5280
6053.38 5376
6054.12 5744
6054.85 5675
6055.58 5524
6056.32 5274
6057.05 5364
6057.79 5241
6058.52 4949
6059.26 4770
6059.99 4706
6060.72 4660
6061.46 4542
6062.19 4528
6062.93 4425
6063.66 4487
6064.40 4578
6065.13 4521
6065.87 4365
6066.60 4361
6067.34 4267
6068.07 4283
6068.81 4328
6069.54 4062
6070.28 4100
6071.01 4169
6071.75 4210
6072.48 4122
6073.22 4233
6073.95 4314
6074.69 4413
6075.42 4585
6076.16 4734
6076.89 4655
6077.63 4777
6078.37 4905
6079.10 4936
6079.84 4877
6080.57 4790
6081.31 4669
6082.04 4431
6082.78 4113
6083.52 4021
6084.25 3921
6084.99 3700
6085.72 3659
6086.46 3484
6087.20 3615
6087.93 3546
6088.67 3534
6089.40 3389
6090.14 3384
6090.88 3528
6091.61 3568
6092.35 3579
6093.09 3630
6093.82 3639
6094.56 3406
6095.30 3479
6096.03 3408
6096.77 3301
6097.51 3293
6098.24 3329
6098.98 3075
6099.72 3007
6100.45 3084
6101.19 3049
6101.93 3006
6102.66 3100
6103.40 3131
6104.14 3152
6104.88 3063
6105.61 3059
6106.35 2922
6107.09 2954
6107.83 2883
6108.56 2989
6109.30 3088
6110.04 3070
6110.78 3068
6111.51 2962
6112.25 3086
6112.99 3084
6113.73 3076
6114.46 3211
6115.20 3111
6115.94 2980
6116.68 3069
6117.41 3100
6118.15 3046
6118.89 3080
6119.63 3048
6120.37 3114
6121.11 3134
6121.84 3165
6122.58 3082
6123.32 3062
6124.06 3110
6124.80 3198
6125.54 3159
6126.27 3253
6127.01 3158
6127.75 3191
6128.49 3239
6129.23 3252
6129.97 3310
6130.71 3169
6131.44 3259
6132.18 3311
6132.92 3301
6133.66 3264
6134.40 3382
6135.14 3401
6135.88 3350
6136.62 3486
6137.36 3544
6138.10 3396
6138.83 3457
6139.57 3401
6140.31 3529
6141.05 3490
6141.79 3424
6142.53 3416
6143.27 3470
6144.01 3468
6144.75 3570
6145.49 3606
6146.23 3508
6146.97 3540
6147.71 3434
6148.45 3495
6149.19 3524
6149.93 3478
6150.67 3512
6151.41 3624
6152.15 3608
6152.89 3744
6153.63 3668
6154.37 3669
6155.11 3763
6155.85 3721
6156.59 3663
6157.33 3738
6158.07 3861
6158.81 4004
6159.55 3857
6160.29 3930
6161.03 3913
6161.77 3920
6162.51 4125
6163.25 4275
6163.99 4431
6164.74 4671
6165.48 4745
6166.22 4997
6166.96 5082
6167.70 5270
6168.44 5418
6169.18 5567
6169.92 5579
6170.66 5708
6171.40 5378
6172.15 5511
6172.89 5415
6173.63 5087
6174.37 5159
6175.11 5170
6175.85 5065
6176.59 5047
6177.34 4792
6178.08 4766
6178.82 4916
6179.56 4954
6180.30 4830
6181.04 4923
6181.79 5015
6182.53 5140
6183.27 5211
6184.01 5084
6184.75 5054
6185.50 5086
6186.24 5303
6186.98 5332
6187.72 5455
6188.46 5537
6189.21 5525
6189.95 5754
6190.69 5865
6191.43 5951
6192.18 6109
6192.92 6169
6193.66 6472
6194.40 6629
6195.15 6659
6195.89 6743
6196.63 6738
6197.37 6644
6198.12 6604
6198.86 6497
6199.60 6487
6200.35 6333
6201.09 6457
6201.83 6699
6202.58 6782
6203.32 7008
6204.06 7386
6204.80 8301
6205.55 9563
6206.29 11304
6207.03 13980
6207.78 17142
6208.52 20173
6209.26 23014
6210.01 24825
6210.75 25812
6211.50 26003
6212.24 25558
6212.98 24556
6213.73 22723
6214.47 19974
6215.21 16823
6215.96 14261
6216.70 11778
6217.45 10075
6218.19 8714
6218.93 7604
6219.68 6929
6220.42 6307
6221.17 5891
6221.91 5660
6222.66 5737
6223.40 5494
6224.14 5244
6224.89 5442
6225.63 5387
6226.38 5435
6227.12 5239
6227.87 5057
6228.61 5004
6229.36 4727
6230.10 4615
6230.84 4418
6231.59 4403
6232.33 4398
6233.08 4402
6233.82 4295
6234.57 4340
6235.31 4303
6236.06 4383
6236.80 4485
6237.55 4682
6238.30 4870
6239.04 4989
6239.79 5378
6240.53 5553
6241.28 5819
6242.02 5782
6242.77 5647
6243.51 5421
6244.26 5138
6245.00 4983
6245.75 4959
6246.50 4965
6247.24 5101
6247.99 5082
6248.73 4986
6249.48 5125
6250.22 5095
6250.97 5007
6251.72 4738
6252.46 4818
6253.21 4804
6253.95 4851
6254.70 4699
6255.45 4700
6256.19 4744
6256.94 4744
6257.69 4594
6258.43 4619
6259.18 4606
6259.93 4432
6260.67 4448
6261.42 4405
6262.17 4291
6262.91 4309
6263.66 4367
6264.41 4350
6265.15 4230
6265.90 4315
6266.65 4233
6267.39 4337
6268.14 4476
6268.89 4618
6269.63 4888
6270.38 5074
6271.13 5445
6271.88 5788
6272.62 6043
6273.37 6230
6274.12 6223
6274.86 6234
6275.61 6065
6276.36 5721
6277.11 5605
6277.85 5232
6278.60 5171
6279.35 5144
6280.10 4764
6280.85 4706
6281.59 4456
6282.34 4225
6283.09 3975
6283.84 3890
6284.59 3840
6285.33 3809
6286.08 3628
6286.83 3626
6287.58 3473
6288.33 3379
6289.07 3476
6289.82 3507
6290.57 3371
6291.32 3406
6292.07 3278
6292.82 3302
6293.56 3246
6294.31 3164
6295.06 3140
6295.81 2980
6296.56 3108
6297.31 3094
6298.06 2996
6298.81 3070
6299.55 3052
6300.30 3126
6301.05 3035
6301.80 2930
6302.55 2987
6303.30 2933
6304.05 2832
6304.80 2865
6305.55 2842
6306.30 2826
6307.05 2844
6307.79 3055
6308.54 3092
6309.29 3092
6310.04 2926
6310.79 3031
6311.54 3200
6312.29 3247
6313.04 3283
6313.79 3303
6314.54 3104
6315.29 3145
6316.04 3040
6316.79 3012
6317.54 3023
6318.29 3037
6319.04 3030
6319.79 2951
6320.54 2990
6321.29 2968
6322.04 2885
6322.79 3014
6323.54 2828
6324.29 2747
6325.04 2769
6325.79 2759
6326.54 2792
6327.29 2748
6328.04 2736
6328.79 2657
6329.55 2602
6330.30 2614
6331.05 2627
6331.80 2604
6332.55 2694
6333.30 2743
6334.05 2766
6334.80 2723
6335.55 2745
6336.30 2749
6337.05 2710
6337.81 2692
6338.56 2750
6339.31 2741
6340.06 2670
6340.81 2695
6341.56 2727
6342.31 2720
6343.06 2733
6343.82 2663
6344.57 2617
6345.32 2566
6346.07 2691
6346.82 2829
6347.57 2673
6348.33 2774
6349.08 2848
6349.83 2943
6350.58 3021
6351.33 3004
6352.09 3070
6352.84 3137
6353.59 3191
6354.34 3301
6355.09 3234
6355.85 3238
6356.60 3189
6357.35 2956
6358.10 2901
6358.86 2936
6359.61 2826
6360.36 2783
6361.11 2717
6361.87 2820
6362.62 2887
6363.37 2717
6364.12 2696
6364.88 2663
6365.63 2640
6366.38 2587
6367.13 2587
6367.89 2595
6368.64 2750
6369.39 2723
6370.15 2776
6370.90 2793
6371.65 2843
6372.41 2753
6373.16 2695
6373.91 2695
6374.67 2735
6375.42 2744
6376.17 2557
6376.93 2566
6377.68 2510
6378.43 2452
6379.19 2642
6379.94 2609
6380.69 2634
6381.45 2646
6382.20 2569
6382.96 2587
6383.71 2631
6384.46 2619
6385.22 2568
6385.97 2635
6386.73 2526
6387.48 2560
6388.23 2590
6388.99 2476
6389.74 2483
6390.50 2398
6391.25 2456
6392.00 2377
6392.76 2371
6393.51 2407
6394.27 2363
6395.02 2371
6395.78 2413
6396.53 2390
6397.29 2351
6398.04 2409
6398.80 2364
6399.55 2524
6400.31 2411
6401.06 2356
6401.82 2248
6402.57 2297
6403.33 2356
6404.08 2361
6404.84 2299
6405.59 2316
6406.35 2272
6407.10 2402
6407.86 2516
6408.61 2416
6409.37 2360
6410.12 2414
6410.88 2361
6411.63 2410
6412.39 2408
6413.14 2378
6413.90 2391
6414.66 2348
6415.41 2399
6416.17 2338
6416.92 2428
6417.68 2414
6418.44 2395
6419.19 2346
6419.95 2322
6420.70 2458
6421.46 2433
6422.22 2341
6422.97 2365
6423.73 2416
6424.48 2547
6425.24 2363
6426.00 2353
6426.75 2307
6427.51 2310
6428.27 2272
6429.02 2265
6429.78 2253
6430.54 2272
6431.29 2303
6432.05 2175
6432.81 2313
6433.56 2289
6434.32 2300
6435.08 2369
6435.83 2398
6436.59 2418
6437.35 2316
6438.10 2331
6438.86 2451
6439.62 2436
6440.38 2470
6441.13 2520
6441.89 2493
6442.65 2518
6443.41 2422
6444.16 2540
6444.92 2490
6445.68 2392
6446.44 2417
6447.19 2443
6447.95 2503
6448.71 2435
6449.47 2506
6450.22 2512
6450.98 2424
6451.74 2437
6452.50 2452
6453.26 2562
6454.01 2589
6454.77 2574
6455.53 2577
6456.29 2565
6457.05 2600
6457.80 2707
6458.56 2700
6459.32 2643
6460.08 2662
6460.84 2771
6461.60 2785
6462.35 2739
6463.11 2706
6463.87 2798
6464.63 2695
6465.39 2822
6466.15 2751
6466.91 2935
6467.67 2969
6468.42 2884
6469.18 3034
6469.94 3091
6470.70 3007
6471.46 3053
6472.22 2949
6472.98 2994
6473.74 3037
6474.50 3023
6475.26 3316
6476.02 3157
6476.77 3131
6477.53 3197
6478.29 3197
6479.05 3230
6479.81 3245
6480.57 3220
6481.33 3266
6482.09 3309
6482.85 3267
6483.61 3403
6484.37 3446
6485.13 3539
6485.89 3519
6486.65 3599
6487.41 3686
6488.17 3643
6488.93 3623
6489.69 3683
6490.45 3706
6491.21 3910
6491.97 3959
6492.73 4086
6493.49 4179
6494.25 4387
6495.01 4451
6495.77 4576
6496.53 4657
6497.29 4795
6498.05 4697
6498.82 4599
6499.58 4596
6500.34 4744
6501.10 4707
6501.86 4621
6502.62 4490
6503.38 4472
6504.14 4571
6504.90 4624
6505.66 4687
6506.42 4816
6507.19 4880
6507.95 5100
6508.71 5101
6509.47 5152
6510.23 5262
6510.99 5288
6511.75 5367
6512.51 5304
6513.28 5536
6514.04 5668
6514.80 5447
6515.56 5489
6516.32 5778
6517.08 5699
6517.85 5837
6518.61 5656
6519.37 5692
6520.13 5929
6520.89 6051
6521.66 6220
6522.42 6456
6523.18 6851
6523.94 7198
6524.70 7402
6525.47 7995
6526.23 8826
6526.99 9340
6527.75 10069
6528.52 10709
6529.28 11129
6530.04 11319
6530.80 11074
6531.57 10801
6532.33 10764
6533.09 10954
6533.85 11572
6534.62 12742
6535.38 14560
6536.14 16981
6536.90 18936
6537.67 20388
6538.43 20943
6539.19 20676
6539.96 19409
6540.72 17673
6541.48 15504
6542.25 13074
6543.01 10965
6543.77 9327
6544.54 8063
6545.30 7134
6546.06 6440
6546.83 5815
6547.59 5504
6548.35 5142
6549.12 4881
6549.88 4903
6550.64 4789
6551.41 4695
6552.17 4710
6552.94 4726
6553.70 4648
6554.46 4509
6555.23 4442
6555.99 4365
6556.75 4410
6557.52 4291
6558.28 4225
6559.05 4123
6559.81 4280
6560.58 4278
6561.34 4273
6562.10 4455
6562.87 4499
6563.63 4626
6564.40 5004
6565.16 5076
6565.93 5208
6566.69 5143
6567.46 5018
6568.22 5170
6568.99 5196
6569.75 5179
6570.52 4970
6571.28 4967
6572.04 4996
6572.81 5077
6573.57 5214
6574.34 5334
6575.11 5391
6575.87 5577
6576.64 5641
6577.40 5705
6578.17 5764
6578.93 5476
6579.70 5550
6580.46 5482
6581.23 5353
6581.99 5364
6582.76 5317
6583.52 5399
6584.29 5470
6585.06 5338
6585.82 5345
6586.59 5475
6587.35 5496
6588.12 5448
6588.88 5527
6589.65 5709
6590.42 5872
6591.18 6067
6591.95 6184
6592.71 6494
6593.48 6657
6594.25 6989
6595.01 7128
6595.78 7292
6596.55 7470
6597.31 7469
6598.08 7524
6598.85 7571
6599.61 7416
6600.38 7581
6601.15 7125
6601.91 6985
6602.68 6723
6603.45 6253
6604.21 6122
6604.98 5965
6605.75 5729
6606.51 5714
6607.28 5830
6608.05 5967
6608.81 6135
6609.58 6253
6610.35 6379
6611.12 6587
6611.88 6455
6612.65 6278
6613.42 6132
6614.18 5844
6614.95 5588
6615.72 5300
6616.49 5088
6617.25 4803
6618.02 4728
6618.79 4432
6619.56 4510
6620.33 4602
6621.09 4395
6621.86 4397
6622.63 4384
6623.40 4290
6624.16 4219
6624.93 4212
6625.70 4395
6626.47 4240
6627.24 4117
6628.01 4017
6628.77 4074
6629.54 4186
6630.31 4267
6631.08 4317
6631.85 4432
6632.62 4878
6633.38 5116
6634.15 5670
6634.92 6176
6635.69 6290
6636.46 6634
6637.23 6788
6638.00 6538
6638.76 6048
6639.53 5645
6640.30 5179
6641.07 4864
6641.84 4657
6642.61 4355
6643.38 4245
6644.15 4102
6644.92 3909
6645.69 3995
6646.45 3875
6647.22 3764
6647.99 3762
6648.76 3777
6649.53 3694
6650.30 3583
6651.07 3674
6651.84 3848
6652.61 3758
6653.38 3797
6654.15 3884
6654.92 3907
6655.69 3862
6656.46 3819
6657.23 3864
6658.00 4119
6658.77 3996
6659.54 3889
6660.31 3886
6661.08 3781
6661.85 3776
6662.62 3777
6663.39 3661
6664.16 3600
6664.93 3667
6665.70 3625
6666.47 3652
6667.24 3684
6668.01 3679
6668.78 3520
6669.55 3567
6670.32 3720
6671.09 3797
6671.87 3767
6672.64 3846
6673.41 3800
6674.18 3793
6674.95 3777
6675.72 3680
6676.49 3643
6677.26 3699
6678.03 3650
6678.80 3576
6679.58 3550
6680.35 3538
6681.12 3691
6681.89 3531
6682.66 3594
6683.43 3825
6684.20 4072
6684.97 4071
6685.75 4110
6686.52 4156
6687.29 4120
6688.06 4112
6688.83 4035
6689.60 3943
6690.38 3678
6691.15 3535
6691.92 3563
6692.69 3303
6693.46 3305
6694.24 3334
6695.01 3203
6695.78 3277
6696.55 3400
6697.32 3185
6698.10 3349
6698.87 3361
6699.64 3332
6700.41 3281
6701.19 3228
6701.96 3227
6702.73 3256
6703.50 3140
6704.28 3064
6705.05 3058
6705.82 3085
6706.59 3004
6707.37 3046
6708.14 3095
6708.91 2980
6709.69 2872
6710.46 2989
6711.23 3081
6712.00 2918
6712.78 2916
6713.55 2940
6714.32 3008
6715.10 2899
6715.87 2790
6716.64 2880
6717.42 2884
6718.19 2803
6718.96 2684
6719.74 2684
6720.51 2750
6721.28 2697
6722.06 2673
6722.83 2730
6723.61 2578
6724.38 2675
6725.15 2815
6725.93 2799
6726.70 2700
6727.48 2613
6728.25 2588
6729.02 2635
6729.80 2710
6730.57 2654
6731.35 2692
6732.12 2698
6732.89 2726
6733.67 2675
6734.44 2656
6735.22 2765
6735.99 2741
6736.77 2697
6737.54 2751
6738.31 2722
6739.09 2662
6739.86 2769
6740.64 2715
6741.41 2617
6742.19 2718
6742.96 2740
6743.74 2768
6744.51 2746
6745.29 2636
6746.06 2746
6746.84 2740
6747.61 2820
6748.39 2828
6749.16 2809
6749.94 2879
6750.71 2967
6751.49 3038
6752.26 3165
6753.04 3237
6753.82 3339
6754.59 3431
6755.37 3244
6756.14 3217
6756.92 3220
6757.69 3061
6758.47 2969
6759.25 2901
6760.02 2689
6760.80 2797
6761.57 2630
6762.35 2628
6763.12 2675
6763.90 2689
6764.68 2745
6765.45 2730
6766.23 2714
6767.01 2647
6767.78 2548
6768.56 2627
6769.33 2639
6770.11 2620
6770.89 2706
6771.66 2727
6772.44 2713
6773.22 2615
6773.99 2607
6774.77 2548
6775.55 2637
6776.32 2616
6777.10 2594
6777.88 2565
6778.65 2609
6779.43 2562
6780.21 2820
6780.98 2720
6781.76 2671
6782.54 2608
6783.32 2683
6784.09 2702
6784.87 2582
6785.65 2586
6786.43 2591
6787.20 2562
6787.98 2534
6788.76 2413
6789.53 2490
6790.31 2451
6791.09 2367
6791.87 2452
6792.65 2436
6793.42 2445
6794.20 2419
6794.98 2386
6795.76 2456
6796.53 2480
6797.31 2431
6798.09 2379
6798.87 2375
6799.65 2466
6800.42 2532
6801.20 2389
6801.98 2492
6802.76 2383
6803.54 2447
6804.32 2463
6805.09 2402
6805.87 2499
6806.65 2492
6807.43 2584
6808.21 2566
6808.99 2516
6809.77 2439
6810.54 2469
6811.32 2398
6812.10 2427
6812.88 2411
6813.66 2492
6814.44 2511
6815.22 2445
6816.00 2421
6816.78 2502
6817.56 2524
6818.33 2513
6819.11 2520
6819.89 2431
6820.67 2546
6821.45 2539
6822.23 2481
6823.01 2448
6823.79 2515
6824.57 2527
6825.35 2633
6826.13 2626
6826.91 2603
6827.69 2503
6828.47 2447
6829.25 2463
6830.03 2486
6830.81 2477
6831.59 2597
6832.37 2518
6833.15 2504
6833.93 2588
6834.71 2495
6835.49 2517
6836.27 2439
6837.05 2352
6837.83 2468
6838.61 2484
6839.39 2375
6840.17 2351
6840.95 2446
6841.73 2477
6842.51 2363
6843.29 2445
6844.07 2513
6844.85 2483
6845.63 2496
6846.41 2722
6847.19 2838
6847.98 3273
6848.76 3777
6849.54 4119
6850.32 4893
6851.10 5365
6851.88 5794
6852.66 6280
6853.44 6381
6854.22 6065
6855.01 5714
6855.79 5215
6856.57 4751
6857.35 4230
6858.13 3780
6858.91 3437
6859.69 3283
6860.48 2968
6861.26 2821
6862.04 2805
6862.82 2635
6863.60 2602
6864.38 2634
6865.17 2751
6865.95 2860
6866.73 2695
6867.51 2833
6868.29 2925
6869.08 2784
6869.86 2809
6870.64 2911
6871.42 2749
6872.20 2586
6872.99 2591
6873.77 2627
6874.55 2607
6875.33 2612
6876.12 2647
6876.90 2657
6877.68 2634
6878.46 2562
6879.25 2798
6880.03 2838
6880.81 2875
6881.59 3066
6882.38 3095
6883.16 3001
6883.94 3114
6884.73 3054
6885.51 3090
6886.29 3287
6887.08 3536
6887.86 3703
6888.64 3958
6889.42 4273
6890.21 4211
6890.99 4213
6891.77 4143
6892.56 3860
6893.34 3584
6894.12 3217
6894.91 3290
6895.69 3102
6896.48 3140
6897.26 3174
6898.04 3156
6898.83 3115
6899.61 3017
6900.39 3077
6901.18 3200
6901.96 3183
6902.75 3156
6903.53 3227
6904.31 3202
6905.10 3261
6905.88 3216
6906.67 3259
6907.45 3270
6908.24 3270
6909.02 3227
6909.80 3190
6910.59 3315
6911.37 3221
6912.16 3195
6912.94 3226
6913.73 3304
6914.51 3307
6915.30 3268
6916.08 3363
6916.87 3322
6917.65 3417
6918.44 3434
6919.22 3465
6920.01 3492
6920.79 3408
6921.58 3329
6922.36 3287
6923.15 3272
6923.93 3157
6924.72 3227
6925.50 3185
6926.29 3219
6927.07 3185
6927.86 3116
6928.64 3179
6929.43 3332
6930.21 3321
6931.00 3252
6931.78 3234
6932.57 3194
6933.36 3298
6934.14 3326
6934.93 3449
6935.71 3418
6936.50 3393
6937.29 3508
6938.07 3433
6938.86 3358
6939.64 3527
6940.43 3703
6941.22 3746
6942.00 3966
6942.79 4171
6943.57 4246
6944.36 4327
6945.15 4526
6945.93 4598
6946.72 4514
6947.51 4769
6948.29 4605
6949.08 4715
6949.87 4846
6950.65 4769
6951.44 4642
6952.23 4601
6953.01 4386
6953.80 4287
6954.59 4315
6955.37 4135
6956.16 4125
6956.95 4085
6957.74 4021
6958.52 4067
6959.31 4081
6960.10 4055
6960.88 4203
6961.67 4222
6962.46 4331
6963.25 4314
6964.03 4261
6964.82 4403
6965.61 4624
6966.40 4590
6967.18 4784
6967.97 4902
6968.76 5055
6969.55 5227
6970.34 5422
6971.12 5649
6971.91 5807
6972.70 5754
6973.49 5703
6974.28 5753
6975.06 5584
6975.85 5564
6976.64 5510
6977.43 5631
6978.22 5717
6979.00 5822
6979.79 6070
6980.58 6570
6981.37 7218
6982.16 8062
6982.95 9289
6983.74 10837
6984.52 13341
6985.31 15974
6986.10 18381
6986.89 20560
6987.68 21391
6988.47 21324
6989.26 20884
6990.05 19016
6990.83 16772
6991.62 14215
6992.41 11834
6993.20 10005
6993.99 8661
6994.78 7393
6995.57 6469
6996.36 5811
6997.15 5316
6997.94 4856
6998.73 4676
6999.52 4414
7000.31 4396
7001.10 4349
7001.88 4305
7002.67 4214
7003.46 4120
7004.25 4181
7005.04 4153
7005.83 3908
7006.62 3768
7007.41 3627
7008.20 3415
7008.99 3422
7009.78 3363
7010.57 3255
7011.36 3242
7012.15 3453
7012.94 3706
7013.73 3738
7014.52 3727
7015.31 4024
7016.11 3974
7016.90 3815
7017.69 3888
7018.48 3737
7019.27 3648
7020.06 3627
7020.85 3565
7021.64 3603
7022.43 3572
7023.22 3665
7024.01 3725
7024.80 3717
7025.59 3825
7026.38 3834
7027.18 3728
7027.97 3694
7028.76 3709
7029.55 3696
7030.34 3617
7031.13 3378
7031.92 3295
7032.71 3312
7033.51 3300
7034.30 3250
7035.09 3358
7035.88 3289
7036.67 3320
7037.46 3289
7038.25 3295
7039.05 3380
7039.84 3397
7040.63 3432
7041.42 3481
7042.21 3540
7043.01 3665
7043.80 3557
7044.59 3658
7045.38 3852
7046.17 4020
7046.97 4226
7047.76 4563
7048.55 4924
7049.34 5118
7050.14 5245
7050.93 5229
7051.72 5241
7052.51 5197
7053.30 5044
7054.10 4531
7054.89 4311
7055.68 4059
7056.48 3704
7057.27 3602
7058.06 3416
7058.85 3248
7059.65 3256
7060.44 3201
7061.23 3128
7062.03 3115
7062.82 3236
7063.61 3170
7064.40 3155
7065.20 3088
7065.99 3095
7066.78 3071
7067.58 3010
7068.37 3019
7069.16 2839
7069.96 2888
7070.75 2924
7071.54 2880
7072.34 2774
7073.13 2792
7073.93 2758
7074.72 2640
7075.51 2747
7076.31 2702
7077.10 2691
7077.89 2590
7078.69 2627
7079.48 2603
7080.28 2562
7081.07 2632
7081.86 2550
7082.66 2513
7083.45 2612
7084.25 2584
7085.04 2601
7085.84 2453
7086.63 2475
7087.42 2546
7088.22 2450
7089.01 2428
7089.81 2440
7090.60 2564
7091.40 2393
7092.19 2289
7092.99 2306
7093.78 2427
7094.58 2395
7095.37 2322
7096.17 2355
7096.96 2294
7097.76 2275
7098.55 2305
7099.35 2235
7100.14 2158
7100.94 2125
7101.73 2141
7102.53 2162
7103.32 2103
7104.12 2124
7104.91 2218
7105.71 2212
7106.50 2107
7107.30 2117
7108.10 2033
7108.89 2126
7109.69 2109
7110.48 2077
7111.28 2082
7112.07 2095
7112.87 2148
7113.67 2133
7114.46 2222
7115.26 2143
7116.05 2130
7116.85 2246
7117.65 2211
7118.44 2157
7119.24 2122
7120.03 2125
7120.83 2157
7121.63 2098
7122.42 2095
7123.22 2057
7124.02 2092
7124.81 2078
7125.61 2029
7126.41 2010
7127.20 2016
7128.00 2048
7128.80 2095
7129.59 1958
7130.39 1996
7131.19 2155
7131.98 2114
7132.78 2055
7133.58 1979
7134.37 2077
7135.17 2050
7135.97 2017
7136.77 1997
7137.56 2008
7138.36 1972
7139.16 1942
7139.96 2017
7140.75 2018
7141.55 1905
7142.35 1850
7143.15 1917
7143.94 1946
7144.74 1839
7145.54 1809
7146.34 1822
7147.13 1847
7147.93 1729
7148.73 1749
7149.53 1834
7150.33 1800
7151.12 1811
7151.92 1883
7152.72 1823
7153.52 1794
7154.32 1833
7155.11 1832
7155.91 1885
7156.71 1970
7157.51 1992
7158.31 1917
7159.11 1898
7159.90 1831
7160.70 1877
7161.50 1843
7162.30 1821
7163.10 1785
7163.90 1783
7164.70 1784
7165.49 1800
7166.29 1849
7167.09 1692
7167.89 1645
7168.69 1815
7169.49 1725
7170.29 1625
7171.09 1816
7171.89 1816
7172.69 1794
7173.49 1724
7174.28 1657
7175.08 1764
7175.88 1710
7176.68 1801
7177.48 1813
7178.28 1667
7179.08 1612
7179.88 1719
7180.68 1667
7181.48 1694
7182.28 1791
7183.08 1836
7183.88 1708
7184.68 1752
7185.48 1803
7186.28 1799
7187.08 1759
7187.88 1730
7188.68 1683
7189.48 1642
7190.28 1757
7191.08 1701
7191.88 1643
7192.68 1644
7193.48 1695
7194.28 1717
7195.08 1589
7195.88 1662
7196.68 1658
7197.48 1655
7198.28 1728
7199.08 1751
7199.89 1759
7200.69 1751
7201.49 1675
7202.29 1740
7203.09 1687
7203.89 1589
7204.69 1600
7205.49 1699
7206.29 1692
7207.09 1587
7207.89 1623
7208.70 1611
7209.50 1613
7210.30 1657
7211.10 1620
7211.90 1700
7212.70 1653
7213.50 1673
7214.31 1598
7215.11 1653
7215.91 1658
7216.71 1680
7217.51 1790
7218.31 1827
7219.12 1820
7219.92 1805
7220.72 1831
7221.52 1658
7222.32 1698
7223.13 1784
7223.93 1751
7224.73 1766
7225.53 1719
7226.33 1829
7227.14 1782
7227.94 1745
7228.74 1761
7229.54 1750
7230.35 1737
7231.15 1707
7231.95 1793
7232.75 1716
7233.56 1717
7234.36 1769
7235.16 1652
7235.96 1651
7236.77 1682
7237.57 1666
7238.37 1732
7239.17 1756
7239.98 1784
7240.78 1806
7241.58 1798
7242.39 1762
7243.19 1795
7243.99 1774
7244.80 1754
7245.60 1804
7246.40 1765
7247.21 1810
7248.01 1857
7248.81 1832
7249.62 1858
7250.42 1866
7251.22 1958
7252.03 1951
7252.83 1819
7253.63 1892
7254.44 1864
7255.24 1915
7256.05 1932
7256.85 1922
7257.65 2039
7258.46 2055
7259.26 2026
7260.07 2150
7260.87 2269
7261.67 2459
7262.48 2396
7263.28 2512
7264.09 2377
7264.89 2239
7265.70 2216
7266.50 2217
7267.30 2166
7268.11 2172
7268.91 2196
7269.72 2206
7270.52 2158
7271.33 2180
7272.13 2158
7272.94 2122
7273.74 2172
7274.55 2113
7275.35 2163
7276.16 2215
7276.96 2185
7277.77 2105
7278.57 2283
7279.38 2276
7280.18 2374
7280.99 2434
7281.79 2683
7282.60 3058
7283.40 3374
7284.21 3687
7285.01 4257
7285.82 4572
7286.63 4681
7287.43 4512
7288.24 4369
7289.04 4094
7289.85 3759
7290.65 3283
7291.46 2879
7292.27 2818
7293.07 2575
7293.88 2403
7294.68 2273
7295.49 2276
7296.30 2170
7297.10 2048
7297.91 2063
7298.71 2050
7299.52 1994
7300.33 2055
7301.13 1886
7301.94 1935
7302.75 1956
7303.55 1975
7304.36 1963
7305.16 1915
7305.97 1879
7306.78 1926
7307.58 1907
7308.39 1934
7309.20 2056
7310.01 2101
7310.81 2119
7311.62 2124
7312.43 2224
7313.23 2254
7314.04 2192
7314.85 2253
7315.65 2212
7316.46 2238
7317.27 2360
7318.08 2389
7318.88 2508
7319.69 2487
7320.50 2593
7321.31 2750
7322.11 2733
7322.92 2624
7323.73 2598
7324.54 2507
7325.34 2355
7326.15 2313
7326.96 2282
7327.77 2166
7328.57 2156
7329.38 2175
7330.19 2056
7331.00 2118
7331.81 1972
7332.61 2036
7333.42 2038
7334.23 2091
7335.04 2049
7335.85 2158
7336.66 2017
7337.46 1971
7338.27 2071
7339.08 2003
7339.89 2034
7340.70 2069
7341.51 2047
7342.31 2009
7343.12 2027
7343.93 2004
7344.74 2046
7345.55 2068
7346.36 2078
7347.17 2121
7347.98 2111
7348.79 2239
7349.59 2295
7350.40 2105
7351.21 2084
7352.02 2172
7352.83 1969
7353.64 1930
7354.45 1965
7355.26 1979
7356.07 1950
7356.88 1834
7357.69 1932
7358.50 1893
7359.31 1808
7360.12 1967
7360.93 1907
7361.74 1849
7362.54 1930
7363.35 1952
7364.16 1992
7364.97 1959
7365.78 1922
7366.59 1979
7367.40 1936
7368.21 1945
7369.02 1940
7369.83 1925
7370.64 1872
7371.45 1776
7372.27 1867
7373.08 1846
7373.89 1856
7374.70 1792
7375.51 1875
7376.32 1815
7377.13 1939
7377.94 1843
7378.75 1864
7379.56 2035
7380.37 2031
7381.18 2105
7381.99 2226
7382.80 2322
7383.61 2357
7384.42 2324
7385.24 2125
7386.05 2065
7386.86 2067
7387.67 2077
7388.48 2043
7389.29 1860
7390.10 1921
7390.91 1865
7391.72 1768
7392.54 1778
7393.35 1773
7394.16 1735
7394.97 1754
7395.78 1757
7396.59 1712
7397.41 1760
7398.22 1688
7399.03 1744
7399.84 1721
7400.65 1808
7401.46 1920
7402.28 1861
7403.09 1890
7403.90 1913
7404.71 1797
7405.52 1793
7406.34 1835
7407.15 1766
7407.96 1707
7408.77 1682
7409.59 1743
7410.40 1796
7411.21 1829
7412.02 1723
7412.84 1825
7413.65 1770
7414.46 1608
7415.27 1754
7416.09 1800
7416.90 1720
7417.71 1715
7418.52 1619
7419.34 1626
7420.15 1646
7420.96 1599
7421.78 1575
7422.59 1623
7423.40 1709
7424.22 1734
7425.03 1681
7425.84 1807
7426.65 1792
7427.47 1721
7428.28 1811
7429.09 1848
7429.91 1959
7430.72 2064
7431.54 2068
7432.35 2194
7433.16 2122
7433.98 2069
7434.79 2081
7435.60 2039
7436.42 2085
7437.23 1963
7438.05 2031
7438.86 2055
7439.67 2092
7440.49 2101
7441.30 2031
7442.12 2062
7442.93 1945
7443.74 1857
7444.56 1909
7445.37 1793
7446.19 1734
7447.00 1710
7447.82 1616
7448.63 1537
7449.44 1619
7450.26 1702
7451.07 1622
7451.89 1605
7452.70 1614
7453.52 1586
7454.33 1602
7455.15 1590
7455.96 1521
7456.78 1577
7457.59 1645
7458.41 1600
7459.22 1570
7460.04 1547
7460.85 1531
7461.67 1565
7462.48 1561
7463.30 1530
7464.11 1598
7464.93 1687
7465.74 1666
7466.56 1678
7467.37 1673
7468.19 1657
7469.01 1703
7469.82 1691
7470.64 1677
7471.45 1557
7472.27 1664
7473.08 1666
7473.90 1598
7474.72 1581
7475.53 1600
7476.35 1580
7477.16 1570
7477.98 1477
7478.80 1532
7479.61 1512
7480.43 1534
7481.24 1560
7482.06 1611
7482.88 1661
7483.69 1610
7484.51 1601
7485.33 1568
7486.14 1608
7486.96 1546
7487.78 1608
7488.59 1636
7489.41 1542
7490.23 1508
7491.04 1637
7491.86 1535
7492.68 1561
7493.49 1542
7494.31 1584
7495.13 1532
7495.94 1505
7496.76 1599
7497.58 1585
7498.40 1524
7499.21 1602
7500.03 1608
7500.85 1531
7501.67 1462
7502.48 1484
7503.30 1529
7504.12 1505
7504.94 1542
7505.75 1487
7506.57 1562
7507.39 1556
7508.21 1604
7509.02 1541
7509.84 1519
7510.66 1471
7511.48 1455
7512.30 1446
7513.11 1442
7513.93 1459
7514.75 1424
7515.57 1460
7516.39 1468
7517.20 1502
7518.02 1476
7518.84 1499
7519.66 1486
7520.48 1427
7521.30 1414
7522.11 1420
7522.93 1490
7523.75 1426
7524.57 1437
7525.39 1501
7526.21 1404
7527.03 1403
7527.84 1482
7528.66 1541
7529.48 1373
7530.30 1415
7531.12 1459
7531.94 1454
7532.76 1472
7533.58 1474
7534.40 1446
7535.22 1451
7536.03 1439
7536.85 1410
7537.67 1434
7538.49 1503
7539.31 1529
7540.13 1579
7540.95 1583
7541.77 1446
7542.59 1445
7543.41 1504
7544.23 1450
7545.05 1471
7545.87 1540
7546.69 1474
7547.51 1483
7548.33 1451
7549.15 1433
7549.97 1452
7550.79 1497
7551.61 1490
7552.43 1489
7553.25 1501
7554.07 1499
7554.89 1489
7555.71 1433
7556.53 1539
7557.35 1549
7558.17 1545
7558.99 1591
7559.81 1594
7560.63 1590
7561.45 1637
7562.27 1600
7563.09 1611
7563.92 1592
7564.74 1528
7565.56 1552
7566.38 1597
7567.20 1532
7568.02 1576
7568.84 1485
7569.66 1549
7570.48 1463
7571.30 1497
7572.13 1480
7572.95 1521
7573.77 1586
7574.59 1533
7575.41 1551
7576.23 1577
7577.05 1557
7577.88 1600
7578.70 1624
7579.52 1619
7580.34 1518
7581.16 1485
7581.98 1579
7582.81 1532
7583.63 1555
7584.45 1575
7585.27 1579
7586.09 1568
7586.92 1652
7587.74 1628
7588.56 1718
7589.38 1737
7590.20 1636
7591.03 1699
7591.85 1741
7592.67 1821
7593.49 1702
7594.32 1695
7595.14 1722
7595.96 1698
7596.78 1652
7597.61 1690
7598.43 1686
7599.25 1593
7600.07 1611
7600.90 1780
7601.72 1796
7602.54 1881
7603.36 1869
7604.19 1929
7605.01 2001
7605.83 2110
7606.66 2134
7607.48 2105
7608.30 2089
7609.13 2076
7609.95 2031
7610.77 1905
7611.60 1837
7612.42 1796
7613.24 1823
7614.07 1910
7614.89 1811
7615.71 1759
7616.54 1764
7617.36 1858
7618.18 1970
7619.01 1910
7619.83 1972
7620.66 2094
7621.48 1946
7622.30 2000
7623.13 1929
7623.95 1872
7624.78 1821
7625.60 1728
7626.42 1765
7627.25 1829
7628.07 1856
7628.90 1821
7629.72 1935
7630.55 2087
7631.37 2203
7632.19 2293
7633.02 2426
7633.84 2383
7634.67 2384
7635.49 2360
7636.32 2219
7637.14 2112
7637.97 2028
7638.79 1922
7639.62 1816
7640.44 1791
7641.27 1785
7642.09 1659
7642.92 1636
7643.74 1620
7644.57 1600
7645.39 1582
7646.22 1510
7647.04 1504
7647.87 1525
7648.69 1552
7649.52 1555
7650.34 1500
7651.17 1522
7651.99 1630
7652.82 1595
7653.65 1607
7654.47 1541
7655.30 1544
7656.12 1525
7656.95 1522
7657.77 1530
7658.60 1468
7659.43 1419
7660.25 1429
7661.08 1524
7661.90 1532
7662.73 1555
7663.56 1465
7664.38 1465
7665.21 1520
7666.04 1489
7666.86 1406
7667.69 1490
7668.51 1454
7669.34 1529
7670.17 1542
7670.99 1492
7671.82 1495
7672.65 1383
7673.47 1488
7674.30 1520
7675.13 1573
7675.95 1495
7676.78 1403
7677.61 1433
7678.44 1443
7679.26 1431
7680.09 1397
7680.92 1408
7681.74 1390
7682.57 1375
7683.40 1401
7684.23 1388
7685.05 1397
7685.88 1454
7686.71 1484
7687.53 1437
7688.36 1423
7689.19 1539
7690.02 1413
7690.85 1507
7691.67 1437
7692.50 1477
7693.33 1497
7694.16 1434
7694.98 1485
7695.81 1465
7696.64 1499
7697.47 1517
7698.30 1590
7699.12 1466
7699.95 1522
7700.78 1465
7701.61 1550
7702.44 1464
7703.26 1541
7704.09 1441
7704.92 1418
7705.75 1467
7706.58 1474
7707.41 1361
7708.24 1388
7709.06 1366
7709.89 1377
7710.72 1404
7711.55 1351
7712.38 1373
7713.21 1302
7714.04 1225
7714.87 1271
7715.69 1296
7716.52 1298
7717.35 1374
7718.18 1294
7719.01 1318
7719.84 1291
7720.67 1330
7721.50 1326
7722.33 1246
7723.16 1261
7723.99 1360
7724.82 1414
7725.65 1270
7726.48 1239
7727.30 1355
7728.13 1324
7728.96 1333
7729.79 1350
7730.62 1293
7731.45 1293
7732.28 1282
7733.11 1305
7733.94 1337
7734.77 1339
7735.60 1351
7736.43 1348
7737.26 1330
7738.09 1321
7738.92 1398
7739.75 1352
7740.58 1373
7741.41 1327
7742.25 1363
7743.08 1289
7743.91 1366
7744.74 1347
7745.57 1346
7746.40 1341
7747.23 1352
7748.06 1429
7748.89 1427
7749.72 1546
7750.55 1440
7751.38 1561
7752.21 1480
7753.04 1443
7753.88 1324
7754.71 1364
7755.54 1307
7756.37 1291
7757.20 1267
7758.03 1366
7758.86 1302
7759.69 1328
7760.53 1387
7761.36 1360
7762.19 1325
7763.02 1277
7763.85 1283
7764.68 1315
7765.51 1348
7766.35 1368
7767.18 1378
7768.01 1361
7768.84 1311
7769.67 1297
7770.51 1381
7771.34 1296
7772.17 1365
7773.00 1344
7773.83 1370
7774.67 1341
7775.50 1369
7776.33 1335
7777.16 1350
7777.99 1367
7778.83 1375
7779.66 1325
7780.49 1256
7781.32 1297
7782.16 1365
7782.99 1388
7783.82 1279
7784.65 1280
7785.49 1278
7786.32 1294
7787.15 1320
7787.99 1336
7788.82 1277
7789.65 1300
7790.48 1354
7791.32 1272
7792.15 1350
7792.98 1382
7793.82 1407
7794.65 1417
7795.48 1343
7796.32 1291
7797.15 1422
7797.98 1413
7798.82 1401
7799.65 1407
7800.48 1366
7801.32 1429
7802.15 1411
7802.99 1427
7803.82 1345
7804.65 1388
7805.49 1437
7806.32 1460
7807.15 1390
7807.99 1491
7808.82 1446
7809.66 1499
7810.49 1511
7811.32 1504
7812.16 1510
7812.99 1569
7813.83 1556
7814.66 1592
7815.50 1601
7816.33 1612
7817.16 1760
7818.00 1768
7818.83 1691
7819.67 1693
7820.50 1690
7821.34 1616
7822.17 1607
7823.01 1533
7823.84 1596
7824.68 1613
7825.51 1617
7826.35 1623
7827.18 1521
7828.02 1742
7828.85 1589
7829.69 1600
7830.52 1698
7831.36 1709
7832.19 1564
7833.03 1645
7833.86 1582
7834.70 1600
7835.53 1658
7836.37 1636
7837.20 1624
7838.04 1636
7838.87 1567
7839.71 1706
7840.55 1562
7841.38 1495
7842.22 1614
7843.05 1624
7843.89 1616
7844.72 1492
7845.56 1515
7846.40 1590
7847.23 1553
7848.07 1618
7848.91 1666
7849.74 1559
7850.58 1605
7851.41 1633
7852.25 1627
7853.09 1637
7853.92 1616
7854.76 1662
7855.60 1703
7856.43 1731
7857.27 1778
7858.11 1922
7858.94 1885
7859.78 1862
7860.62 1960
7861.45 1961
7862.29 1952
7863.13 1944
7863.96 1773
7864.80 1820
7865.64 1794
7866.47 1782
7867.31 1787
7868.15 1713
7868.99 1778
7869.82 1897
7870.66 1889
7871.50 1830
7872.33 1786
7873.17 1820
7874.01 1823
7874.85 1802
7875.68 1950
7876.52 2002
7877.36 2064
7878.20 2063
7879.03 2202
7879.87 2367
7880.71 2375
7881.55 2363
7882.39 2384
7883.22 2344
7884.06 2295
7884.90 2197
7885.74 2140
7886.58 2161
7887.41 2030
7888.25 2084
7889.09 1988
7889.93 1969
7890.77 2109
7891.61 2170
7892.44 2044
7893.28 2055
7894.12 2123
7894.96 2018
7895.80 1995
7896.64 1869
7897.48 1939
7898.31 1787
7899.15 1770
7899.99 1794
7900.83 1857
7901.67 1729
7902.51 1758
7903.35 1695
7904.19 1682
7905.03 1662
7905.87 1686
7906.70 1696
7907.54 1678
7908.38 1634
7909.22 1654
7910.06 1746
7910.90 1668
7911.74 1725
7912.58 1659
7913.42 1664
7914.26 1659
7915.10 1700
7915.94 1737
7916.78 1820
7917.62 1953
7918.46 2012
7919.30 2105
7920.14 2110
7920.98 2064
7921.82 2051
7922.66 2053
7923.50 1974
7924.34 1882
7925.18 1803
7926.02 1854
7926.86 1610
7927.70 1660
7928.54 1561
7929.38 1490
7930.22 1520
7931.06 1439
7931.90 1477
7932.74 1472
7933.58 1551
7934.42 1518
7935.26 1602
7936.10 1589
7936.95 1528
7937.79 1471
7938.63 1619
7939.47 1516
7940.31 1545
7941.15 1565
7941.99 1509
7942.83 1484
7943.67 1552
7944.51 1498
7945.36 1513
7946.20 1639
7947.04 1553
7947.88 1567
7948.72 1488
7949.56 1537
7950.40 1666
7951.25 1606
7952.09 1586
7952.93 1651
7953.77 1706
7954.61 1647
7955.45 1659
7956.30 1642
7957.14 1707
7957.98 1743
7958.82 1633
7959.66 1643
7960.51 1581
7961.35 1513
7962.19 1600
7963.03 1526
7963.87 1638
7964.72 1512
7965.56 1545
7966.40 1570
7967.24 1564
7968.09 1590
7968.93 1670
7969.77 1641
7970.61 1627
7971.46 1687
7972.30 1464
7973.14 1571
7973.98 1503
7974.83 1506
7975.67 1524
7976.51 1537
7977.36 1412
7978.20 1453
7979.04 1458
7979.89 1405
7980.73 1446
7981.57 1428
7982.41 1368
7983.26 1355
7984.10 1390
7984.94 1424
7985.79 1499
7986.63 1466
7987.48 1362
7988.32 1321
7989.16 1368
7990.01 1299
7990.85 1341
7991.69 1382
7992.54 1389
7993.38 1335
7994.22 1374
7995.07 1395
7995.91 1374
7996.76 1294
7997.60 1271
7998.44 1317
7999.29 1429
8000.13 1405
8000.98 1296
8001.82 1338
8002.67 1349
8003.51 1380
8004.35 1290
8005.20 1286
8006.04 1339
8006.89 1390
8007.73 1297
8008.58 1361
8009.42 1346
8010.27 1255
8011.11 1196
8011.96 1254
8012.80 1368
8013.65 1301
8014.49 1313
8015.34 1266
8016.18 1315
8017.03 1221
8017.87 1404
8018.72 1306
8019.56 1278
8020.41 1277
8021.25 1323
8022.10 1297
8022.94 1229
8023.79 1244
8024.63 1280
8025.48 1262
8026.32 1322
8027.17 1371
8028.01 1318
8028.86 1265
8029.71 1244
8030.55 1280
8031.40 1228
8032.24 1245
8033.09 1229
8033.94 1328
8034.78 1368
8035.63 1389
8036.47 1337
8037.32 1250
8038.17 1247
8039.01 1264
8039.86 1269
8040.70 1281
8041.55 1307
8042.40 1250
8043.24 1253
8044.09 1293
8044.94 1231
8045.78 1222
8046.63 1223
8047.48 1268
8048.32 1312
8049.17 1323
8050.02 1310
8050.86 1310
8051.71 1367
8052.56 1347
8053.40 1316
8054.25 1306
8055.10 1290
8055.95 1196
8056.79 1243
8057.64 1274
8058.49 1205
8059.33 1225
8060.18 1233
8061.03 1355
8061.88 1250
8062.72 1200
8063.57 1233
8064.42 1192
8065.27 1186
8066.11 1204
8066.96 1248
8067.81 1192
8068.66 1164
8069.50 1173
8070.35 1191
8071.20 1201
8072.05 1213
8072.90 1132
8073.74 1166
8074.59 1217
8075.44 1232
8076.29 1219
8077.14 1130
8077.99 1212
8078.83 1246
8079.68 1168
8080.53 1117
8081.38 1143
8082.23 1173
8083.08 1156
8083.92 1132
8084.77 1173
8085.62 1232
8086.47 1222
8087.32 1107
8088.17 1089
8089.02 1202
8089.87 1225
8090.71 1240
8091.56 1210
8092.41 1247
8093.26 1142
8094.11 1234
8094.96 1193
8095.81 1225
8096.66 1185
8097.51 1142
8098.36 1263
8099.21 1176
8100.06 1185
8100.91 1210
8101.75 1227
8102.60 1265
8103.45 1272
8104.30 1289
8105.15 1255
8106.00 1229
8106.85 1246
8107.70 1215
8108.55 1273
8109.40 1287
8110.25 1178
8111.10 1255
8111.95 1260
8112.80 1262
8113.65 1256
8114.50 1204
8115.35 1168
8116.20 1203
8117.05 1208
8117.90 1297
8118.75 1408
8119.60 1301
8120.46 1310
8121.31 1258
8122.16 1279
8123.01 1345
8123.86 1347
8124.71 1291
8125.56 1304
8126.41 1238
8127.26 1289
8128.11 1279
8128.96 1281
8129.81 1314
8130.66 1334
8131.52 1292
8132.37 1289
8133.22 1347
8134.07 1266
8134.92 1401
8135.77 1320
8136.62 1339
8137.47 1318
8138.33 1263
8139.18 1300
8140.03 1409
8140.88 1348
8141.73 1364
8142.58 1352
8143.44 1322
8144.29 1402
8145.14 1402
8145.99 1337
8146.84 1477
8147.69 1484
8148.55 1401
8149.40 1454
8150.25 1530
8151.10 1528
8151.95 1485
8152.81 1635
8153.66 1665
8154.51 1772
8155.36 1846
8156.22 2055
8157.07 1977
8157.92 1963
8158.77 2028
8159.63 1955
8160.48 1773
8161.33 1723
8162.18 1681
8163.04 1566
8163.89 1505
8164.74 1478
8165.60 1513
8166.45 1531
8167.30 1420
8168.15 1419
8169.01 1453
8169.86 1449
8170.71 1488
8171.57 1387
8172.42 1362
8173.27 1361
8174.13 1372
8174.98 1390
8175.83 1390
8176.69 1302
8177.54 1369
8178.39 1356
8179.25 1307
8180.10 1292
8180.95 1324
8181.81 1302
8182.66 1257
8183.52 1351
8184.37 1310
8185.22 1270
8186.08 1304
8186.93 1302
8187.79 1308
8188.64 1328
8189.49 1305
8190.35 1303
8191.20 1342
8192.06 1310
8192.91 1235
8193.76 1181
8194.62 1296
8195.47 1259
8196.33 1244
8197.18 1250
8198.04 1218
8198.89 1222
8199.75 1241
8200.60 1235
8201.46 1250
8202.31 1259
8203.17 1212
8204.02 1226
8204.87 1234
8205.73 1206
8206.58 1222
8207.44 1282
8208.29 1201
8209.15 1178
8210.01 1241
8210.86 1252
8211.72 1218
8212.57 1240
8213.43 1194
8214.28 1252
8215.14 1301
8215.99 1222
8216.85 1293
8217.70 1260
8218.56 1256
8219.42 1218
8220.27 1274
8221.13 1246
8221.98 1251
8222.84 1258
8223.69 1207
8224.55 1215
8225.41 1272
8226.26 1292
8227.12 1226
8227.97 1235
8228.83 1183
8229.69 1257
8230.54 1250
8231.40 1268
8232.26 1251
8233.11 1225
8233.97 1207
8234.82 1190
8235.68 1248
8236.54 1231
8237.39 1186
8238.25 1192
8239.11 1274
8239.96 1236
8240.82 1210
8241.68 1217
8242.54 1235
8243.39 1205
8244.25 1179
8245.11 1212
8245.96 1155
8246.82 1157
8247.68 1122
8248.53 1122
8249.39 1183
8250.25 1203
8251.11 1208
8251.96 1132
8252.82 1093
8253.68 1150
8254.54 1149
8255.39 1193
8256.25 1160
8257.11 1200
8257.97 1138
8258.82 1169
8259.68 1138
8260.54 1117
8261.40 1110
8262.26 1183
8263.11 1215
8263.97 1180
8264.83 1177
8265.69 1190
8266.55 1168
8267.40 1154
8268.26 1161
8269.12 1187
8269.98 1264
8270.84 1252
8271.70 1209
8272.55 1217
8273.41 1162
8274.27 1135
8275.13 1209
8275.99 1207
8276.85 1245
8277.71 1212
8278.56 1151
8279.42 1222
8280.28 1251
8281.14 1222
8282.00 1230
8282.86 1226
8283.72 1186
8284.58 1155
8285.44 1126
8286.29 1134
8287.15 1131
8288.01 1201
8288.87 1197
8289.73 1278
8290.59 1250
8291.45 1241
8292.31 1229
8293.17 1198
8294.03 1264
8294.89 1227
8295.75 1271
8296.61 1207
8297.47 1240
8298.33 1318
8299.19 1315
8300.05 1281
8300.91 1312
8301.77 1242
8302.63 1323
8303.49 1271
8304.35 1264
8305.21 1284
8306.07 1284
8306.93 1259
8307.79 1293
8308.65 1320
8309.51 1255
8310.37 1290
8311.23 1257
8312.09 1292
8312.95 1281
8313.81 1301
8314.67 1365
8315.53 1391
8316.39 1408
8317.25 1409
8318.11 1412
8318.98 1465
8319.84 1425
8320.70 1481
8321.56 1485
8322.42 1398
8323.28 1330
8324.14 1338
8325.00 1308
8325.86 1290
8326.73 1235
8327.59 1175
8328.45 1252
8329.31 1207
8330.17 1218
8331.03 1261
8331.89 1200
8332.76 1199
8333.62 1240
8334.48 1258
8335.34 1287
8336.20 1203
8337.06 1210
8337.93 1224
8338.79 1229
8339.65 1234
8340.51 1202
8341.37 1257
8342.24 1299
8343.10 1186
8343.96 1266
8344.82 1302
8345.68 1349
8346.55 1366
8347.41 1403
8348.27 1399
8349.13 1392
8350.00 1292
8350.86 1350
8351.72 1226
8352.58 1267
8353.45 1284
8354.31 1257
8355.17 1216
8356.03 1227
8356.90 1195
8357.76 1277
8358.62 1255
8359.49 1231
8360.35 1229
8361.21 1250
8362.08 1222
8362.94 1202
8363.80 1212
8364.66 1192
8365.53 1194
8366.39 1206
8367.25 1206
8368.12 1179
8368.98 1177
8369.84 1159
8370.71 1247
8371.57 1212
8372.44 1330
8373.30 1276
8374.16 1285
8375.03 1339
8375.89 1271
8376.75 1295
8377.62 1246
8378.48 1316
8379.35 1250
8380.21 1213
8381.07 1277
8381.94 1275
8382.80 1221
8383.67 1300
8384.53 1280
8385.40 1299
8386.26 1273
8387.12 1316
8387.99 1331
8388.85 1282
8389.72 1323
8390.58 1256
8391.45 1234
8392.31 1224
8393.18 1257
8394.04 1196
8394.91 1219
8395.77 1248
8396.64 1284
8397.50 1358
8398.37 1321
8399.23 1308
8400.10 1346
8400.96 1261
8401.83 1282
8402.69 1277
8403.56 1380
8404.42 1302
8405.29 1262
8406.15 1318
8407.02 1378
8407.88 1328
8408.75 1369
8409.61 1410
8410.48 1364
8411.34 1358
8412.21 1353
8413.08 1379
8413.94 1315
8414.81 1376
8415.67 1393
8416.54 1440
8417.41 1360
8418.27 1447
8419.14 1433
8420.00 1482
8420.87 1424
8421.74 1292
8422.60 1369
8423.47 1452
8424.33 1433
8425.20 1450
8426.07 1467
8426.93 1501
8427.80 1522
8428.67 1457
8429.53 1501
8430.40 1512
8431.27 1501
8432.13 1563
8433.00 1587
8433.87 1530
8434.73 1624
8435.60 1606
8436.47 1609
8437.33 1592
8438.20 1667
8439.07 1667
8439.94 1750
8440.80 1818
8441.67 1884
8442.54 1945
8443.40 2059
8444.27 2053
8445.14 2044
8446.01 2111
8446.87 2105
8447.74 2098
8448.61 2046
8449.48 1960
8450.34 2020
8451.21 1985
8452.08 1925
8452.95 1876
8453.82 1995
8454.68 2106
8455.55 2055
8456.42 2157
8457.29 2261
8458.15 2400
8459.02 2480
8459.89 2457
8460.76 2419
8461.63 2428
8462.50 2440
8463.36 2430
8464.23 2330
8465.10 2275
8465.97 2338
8466.84 2389
8467.71 2685
8468.57 2908
8469.44 3331
8470.31 3810
8471.18 4325
8472.05 4536
8472.92 4599
8473.79 4382
8474.66 4002
8475.53 3737
8476.39 3321
8477.26 2974
8478.13 2735
8479.00 2435
8479.87 2387
8480.74 2097
8481.61 2043
8482.48 1998
8483.35 1861
8484.22 1794
8485.09 1742
8485.96 1761
8486.83 1704
8487.69 1683
8488.56 1702
8489.43 1707
8490.30 1683
8491.17 1684
8492.04 1688
8492.91 1562
8493.78 1614
8494.65 1646
8495.52 1559
8496.39 1535
8497.26 1527
8498.13 1511
8499.00 1565
8499.87 1615
8500.74 1696
8501.61 1649
8502.48 1640
8503.35 1626
8504.22 1641
8505.10 1641
8505.97 1620
8506.84 1683
8507.71 1742
8508.58 1702
8509.45 1745
8510.32 1740
8511.19 1776
8512.06 1674
8512.93 1655
8513.80 1696
8514.67 1754
8515.54 1764
8516.42 1725
8517.29 1651
8518.16 1631
8519.03 1690
8519.90 1698
8520.77 1587
8521.64 1681
8522.51 1727
8523.39 1650
8524.26 1676
8525.13 1659
8526.00 1651
8526.87 1629
8527.74 1713
8528.61 1679
8529.49 1709
8530.36 1736
8531.23 1926
8532.10 2036
8532.97 1948
8533.85 2032
8534.72 2007
8535.59 2099
8536.46 2023
8537.33 1985
8538.21 1951
8539.08 1943
8539.95 1880
8540.82 1892
8541.69 1826
8542.57 1832
8543.44 1809
8544.31 1729
8545.18 1727
8546.06 1782
8546.93 1857
8547.80 1846
8548.67 1858
8549.55 1794
8550.42 1836
8551.29 1841
8552.17 1871
8553.04 1970
8553.91 2070
8554.78 2167
8555.66 2115
8556.53 2153
8557.40 2133
8558.28 1936
8559.15 1880
8560.02 1854
8560.90 1823
8561.77 1760
8562.64 1637
8563.52 1605
8564.39 1553
8565.26 1558
8566.14 1490
8567.01 1545
8567.89 1550
8568.76 1565
8569.63 1492
8570.51 1429
8571.38 1434
8572.25 1497
8573.13 1546
8574.00 1479
8574.88 1462
8575.75 1414
8576.62 1485
8577.50 1369
8578.37 1441
8579.25 1450
8580.12 1405
8581.00 1391
8581.87 1371
8582.74 1372
8583.62 1356
8584.49 1382
8585.37 1384
8586.24 1339
8587.12 1350
8587.99 1411
8588.87 1457
8589.74 1435
8590.62 1455
8591.49 1433
8592.37 1389
8593.24 1428
8594.12 1434
8594.99 1443
8595.87 1425
8596.74 1424
8597.62 1393
8598.49 1450
8599.37 1477
8600.24 1506
8601.12 1424
8601.99 1398
8602.87 1402
8603.74 1416
8604.62 1465
8605.49 1445
8606.37 1455
8607.25 1411
8608.12 1403
8609.00 1394
8609.87 1420
8610.75 1442
8611.63 1500
8612.50 1443
8613.38 1465
8614.25 1441
8615.13 1474
8616.01 1430
8616.88 1461
8617.76 1479
8618.63 1461
8619.51 1471
8620.39 1413
8621.26 1480
8622.14 1473
8623.02 1458
8623.89 1445
8624.77 1456
8625.65 1480
8626.52 1481
8627.40 1432
8628.28 1437
8629.15 1441
8630.03 1509
8630.91 1492
8631.78 1406
8632.66 1495
8633.54 1475
8634.41 1534
8635.29 1569
8636.17 1448
8637.05 1449
8637.92 1447
8638.80 1481
8639.68 1520
8640.56 1509
8641.43 1542
8642.31 1610
8643.19 1598
8644.06 1583
8644.94 1575
8645.82 1528
8646.70 1500
8647.58 1584
8648.45 1617
8649.33 1617
8650.21 1549
8651.09 1591
8651.96 1612
8652.84 1588
8653.72 1649
8654.60 1616
8655.48 1577
8656.36 1635
8657.23 1647
8658.11 1609
8658.99 1679
8659.87 1741
8660.75 1655
8661.63 1612
8662.50 1583
8663.38 1593
8664.26 1651
8665.14 1681
8666.02 1667
8666.90 1589
8667.78 1659
8668.65 1665
8669.53 1665
8670.41 1834
8671.29 1901
8672.17 2010
8673.05 2157
8673.93 2216
8674.81 2257
8675.69 2342
8676.57 2385
8677.45 2346
8678.32 2309
8679.20 2348
8680.08 2142
8680.96 2118
8681.84 2088
8682.72 1969
8683.60 1963
8684.48 1925
8685.36 1857
8686.24 1892
8687.12 1928
8688.00 1950
8688.88 2015
8689.76 2123
8690.64 2443
8691.52 2653
8692.40 2990
8693.28 3222
8694.16 3435
8695.04 3385
8695.92 3385
8696.80 3306
8697.68 3095
8698.56 2745
8699.44 2464
8700.32 2372
8701.20 2151
8702.08 1961
8702.96 1776
8703.84 1709
8704.72 1720
8705.60 1607
8706.49 1534
8707.37 1552
8708.25 1536
8709.13 1585
8710.01 1569
8710.89 1473
8711.77 1407
8712.65 1367
8713.53 1437
8714.41 1521
8715.29 1394
8716.18 1319
8717.06 1425
8717.94 1430
8718.82 1369
8719.70 1313
8720.58 1340
8721.46 1415
8722.35 1392
8723.23 1385
8724.11 1350
8724.99 1389
8725.87 1427
8726.75 1475
8727.64 1372
8728.52 1365
8729.40 1359
8730.28 1442
8731.16 1442
8732.05 1518
8732.93 1416
8733.81 1431
8734.69 1490
8735.57 1436
8736.46 1436
8737.34 1459
8738.22 1515
8739.10 1417
8739.99 1415
8740.87 1379
8741.75 1378
8742.63 1388
8743.52 1425
8744.40 1299
8745.28 1379
8746.16 1412
8747.05 1351
8747.93 1335
8748.81 1326
8749.70 1311
8750.58 1347
8751.46 1385
8752.34 1457
8753.23 1463
8754.11 1486
8754.99 1586
8755.88 1579
8756.76 1630
8757.64 1566
8758.53 1644
8759.41 1699
8760.29 1656
8761.18 1610
8762.06 1584
8762.94 1603
8763.83 1557
8764.71 1526
8765.60 1393
8766.48 1438
8767.36 1503
8768.25 1437
8769.13 1454
8770.01 1523
8770.90 1520
8771.78 1456
8772.67 1425
8773.55 1453
8774.43 1391
8775.32 1424
8776.20 1359
8777.09 1343
8777.97 1385
8778.86 1281
8779.74 1284
8780.63 1247
8781.51 1218
8782.39 1251
8783.28 1294
8784.16 1248
8785.05 1243
8785.93 1236
8786.82 1350
8787.70 1236
8788.59 1220
8789.47 1241
8790.36 1247
8791.24 1248
8792.13 1198
8793.01 1229
8793.90 1197
8794.78 1213
8795.67 1184
8796.55 1265
8797.44 1199
8798.32 1208
8799.21 1226
8800.10 1278
8800.98 1177
8801.87 1107
8802.75 1170
8803.64 1226
8804.52 1195
8805.41 1166
8806.29 1140
8807.18 1201
8808.07 1192
8808.95 1221
8809.84 1203
8810.72 1167
8811.61 1243
8812.50 1263
8813.38 1189
8814.27 1099
8815.15 1156
8816.04 1152
8816.93 1147
8817.81 1173
8818.70 1192
8819.59 1198
8820.47 1172
8821.36 1163
8822.25 1189
8823.13 1212
8824.02 1200
8824.91 1173
8825.79 1120
8826.68 1171
8827.57 1186
8828.45 1276
8829.34 1183
8830.23 1181
8831.11 1164
8832.00 1103
8832.89 1180
8833.78 1148
8834.66 1119
8835.55 1095
8836.44 1124
8837.32 1109
8838.21 1122
8839.10 1129
8839.99 1089
8840.87 1039
8841.76 1093
8842.65 1075
8843.54 1077
8844.42 1082
8845.31 1067
8846.20 1102
8847.09 1057
8847.98 1054
8848.86 1075
8849.75 1095
8850.64 1094
8851.53 1023
8852.42 1110
8853.30 1084
8854.19 1045
8855.08 1060
8855.97 1051
8856.86 1095
8857.75 1083
8858.63 1072
8859.52 1071
8860.41 1004
8861.30 980
8862.19 1019
8863.08 1053
8863.97 1011
8864.85 1029
8865.74 1111
8866.63 1066
8867.52 992
8868.41 1042
8869.30 1029
8870.19 1048
8871.08 1053
8871.97 1029
8872.85 1006
8873.74 990
8874.63 1058
8875.52 1043
8876.41 1027
8877.30 975
8878.19 956
8879.08 1023
8879.97 1055
8880.86 954
8881.75 1028
8882.64 991
8883.53 975
8884.42 1013
8885.31 972
8886.20 946
8887.09 1012
8887.98 965
8888.87 1024
8889.76 1029
8890.65 948
8891.54 979
8892.43 1013
8893.32 1029
8894.21 952
8895.10 940
8895.99 985
8896.88 1006
8897.77 961
8898.66 975
8899.55 947
8900.44 986
8901.33 1046
8902.22 1026
8903.11 1029
8904.00 975
8904.89 969
8905.78 936
8906.67 947
8907.56 1000
8908.46 998
8909.35 1046
8910.24 972
8911.13 953
8912.02 912
8912.91 908
8913.80 914
8914.69 968
8915.58 982
8916.48 938
8917.37 945
8918.26 981
8919.15 982
8920.04 1010
8920.93 974
8921.82 925
8922.72 995
8923.61 1026
8924.50 939
8925.39 995
8926.28 1018
8927.18 975
8928.07 1043
8928.96 951
8929.85 908
8930.74 944
8931.64 995
8932.53 987
8933.42 968
8934.31 931
8935.20 928
8936.10 974
8936.99 915
8937.88 884
8938.77 932
8939.67 929
8940.56 891
8941.45 883
8942.34 938
8943.24 928
8944.13 950
8945.02 986
8945.91 925
8946.81 922
8947.70 933
8948.59 876
8949.49 929
8950.38 896
8951.27 873
8952.16 918
8953.06 968
8953.95 947
8954.84 926
8955.74 890
8956.63 939
8957.52 962
8958.42 940
8959.31 926
8960.20 895
8961.10 921
8961.99 948
8962.89 956
8963.78 937
8964.67 893
8965.57 1011
8966.46 1055
8967.35 1022
8968.25 1063
8969.14 1032
8970.04 1053
8970.93 985
8971.82 968
8972.72 955
8973.61 958
8974.51 951
8975.40 991
8976.30 892
8977.19 907
8978.08 854
8978.98 839
8979.87 860
8980.77 898
8981.66 913
8982.56 869
8983.45 946
8984.35 949
8985.24 925
8986.14 862
8987.03 920
8987.93 940
8988.82 899
8989.72 891
8990.61 927
8991.51 921
8992.40 864
8993.30 852
8994.19 933
8995.09 883
8995.98 893
8996.88 869
8997.77 928
8998.67 955
8999.56 877
9000.46 918
9001.35 943
9002.25 913
9003.15 912
9004.04 922
9004.94 920
9005.83 870
9006.73 941
9007.62 902
9008.52 845
9009.42 890
9010.31 938
9011.21 896
9012.10 889
9013.00 914
9013.90 878
9014.79 874
9015.69 904
9016.59 836
9017.48 878
9018.38 908
9019.27 854
9020.17 829
9021.07 956
9021.96 943
9022.86 904
9023.76 844
9024.65 898
9025.55 893
9026.45 893
9027.34 877
9028.24 907
9029.14 878
9030.04 877
9030.93 899
9031.83 887
9032.73 901
9033.62 903
9034.52 897
9035.42 871
9036.32 850
9037.21 911
9038.11 942
9039.01 873
9039.90 893
9040.80 956
9041.70 912
9042.60 945
9043.50 852
9044.39 889
9045.29 881
9046.19 886
9047.09 886
9047.98 950
9048.88 894
9049.78 877
9050.68 905
9051.58 911
9052.47 931
9053.37 908
9054.27 949
9055.17 886
9056.07 976
9056.97 942
9057.86 928
9058.76 928
9059.66 973
9060.56 988
9061.46 965
9062.36 936
9063.25 968
9064.15 943
9065.05 926
9065.95 890
9066.85 898
9067.75 950
9068.65 933
9069.55 955
9070.45 953
9071.34 976
9072.24 932
9073.14 971
9074.04 927
9074.94 955
9075.84 862
9076.74 898
9077.64 972
9078.54 940
9079.44 918
9080.34 939
9081.24 918
9082.14 970
9083.04 916
9083.94 893
9084.84 941
9085.74 923
9086.63 904
9087.53 973
9088.43 928
9089.33 945
9090.23 933
9091.13 876
9092.03 922
9092.93 919
9093.83 956
9094.74 971
9095.64 905
9096.54 960
9097.44 917
9098.34 940
9099.24 901
9100.14 860
9101.04 865
9101.94 891
9102.84 922
9103.74 874
9104.64 919
9105.54 889
9106.44 926
9107.34 905
9108.24 881
9109.14 801
9110.05 861
9110.95 852
9111.85 877
9112.75 931
9113.65 891
9114.55 912
9115.45 979
9116.35 936
9117.25 912
9118.16 853
9119.06 878
9119.96 881
9120.86 877
9121.76 871
9122.66 891
9123.56 907
9124.47 941
9125.37 925
9126.27 867
9127.17 880
9128.07 889
9128.98 897
9129.88 930
9130.78 838
9131.68 917
9132.58 930
9133.49 894
9134.39 859
9135.29 870
9136.19 857
9137.09 891
9138.00 859
9138.90 906
9139.80 874
9140.70 884
9141.61 881
9142.51 961
9143.41 841
9144.31 796
9145.22 873
9146.12 964
9147.02 906
9147.93 868
9148.83 851
9149.73 901
9150.63 916
9151.54 916
9152.44 902
9153.34 906
9154.25 808
9155.15 896
9156.05 889
9156.96 866
9157.86 976
9158.76 932
9159.67 923
9160.57 839
9161.47 916
9162.38 929
9163.28 886
9164.18 887
9165.09 891
9165.99 850
9166.90 885
9167.80 873
9168.70 891
9169.61 842
9170.51 836
9171.41 898
9172.32 911
9173.22 811
9174.13 880
9175.03 921
9175.94 917
9176.84 847
9177.74 887
9178.65 861
9179.55 849
9180.46 855
9181.36 860
9182.27 840
9183.17 873
9184.08 872
9184.98 899
9185.88 876
9186.79 871
9187.69 840
9188.60 868
9189.50 863
9190.41 868
9191.31 862
9192.22 896
9193.12 906
9194.03 908
9194.93 954
9195.84 946
9196.74 902
9197.65 980
9198.56 942
9199.46 928
9200.37 916
9201.27 949
9202.18 998
9203.08 994
9203.99 965
9204.89 958
9205.80 964
9206.71 940
9207.61 900
9208.52 923
9209.42 876
9210.33 907
9211.23 862
9212.14 827
9213.05 855
9213.95 841
9214.86 838
9215.77 909
9216.67 918
9217.58 901
9218.48 873
9219.39 911
9220.30 867
9221.20 867
9222.11 912
9223.02 927
9223.92 897
9224.83 868
9225.74 886
9226.64 845
9227.55 905
9228.46 898
9229.36 853
9230.27 881
9231.18 842
9232.08 921
9232.99 877
9233.90 859
9234.81 866
9235.71 790
9236.62 849
9237.53 924
9238.43 873
9239.34 872
9240.25 804
9241.16 869
9242.06 918
9242.97 828
9243.88 862
9244.79 924
9245.69 895
9246.60 907
9247.51 814
9248.42 927
9249.33 901
9250.23 841
9251.14 875
9252.05 805
9252.96 852
9253.87 803
9254.77 857
9255.68 899
9256.59 851
9257.50 859
9258.41 947
9259.31 932
9260.22 852
9261.13 879
9262.04 838
9262.95 895
9263.86 897
9264.77 873
9265.67 862
9266.58 873
9267.49 831
9268.40 824
9269.31 878
9270.22 875
9271.13 913
9272.04 886
9272.94 877
9273.85 942
9274.76 920
9275.67 892
9276.58 868
9277.49 856
9278.40 912
9279.31 926
9280.22 856
9281.13 881
9282.04 871
9282.95 885
9283.86 929
9284.77 855
9285.68 883
9286.59 826
9287.49 954
9288.40 915
9289.31 895
9290.22 899
9291.13 907
9292.04 941
9292.95 969
9293.86 946
9294.77 897
9295.68 947
9296.59 970
9297.50 944
9298.41 927
9299.33 944
9300.24 962
9301.15 972
9302.06 955
9302.97 923
9303.88 930
9304.79 931
9305.70 941
9306.61 960
9307.52 992
9308.43 999
9309.34 1051
9310.25 1050
9311.16 1041
9312.07 1043
9312.98 1086
9313.90 1011
9314.81 1030
9315.72 960
9316.63 988
9317.54 930
9318.45 983
9319.36 957
9320.27 947
9321.19 959
9322.10 1001
9323.01 943
9323.92 925
9324.83 917
9325.74 887
9326.65 896
9327.57 943
9328.48 923
9329.39 996
9330.30 986
9331.21 943
9332.13 894
9333.04 954
9333.95 970
9334.86 875
9335.77 892
9336.69 895
9337.60 964
9338.51 940
9339.42 963
9340.33 990
9341.25 975
9342.16 906
9343.07 928
9343.98 902
9344.90 920
9345.81 925
9346.72 915
9347.63 913
9348.55 920
9349.46 931
9350.37 923
9351.29 936
9352.20 951
9353.11 997
9354.02 1015
9354.94 964
9355.85 984
9356.76 1032
9357.68 937
9358.59 918
9359.50 927
9360.42 874
9361.33 878
9362.24 943
9363.16 999
9364.07 950
9364.98 941
9365.90 908
9366.81 835
9367.72 890
9368.64 917
9369.55 951
9370.47 925
9371.38 946
9372.29 994
9373.21 941
9374.12 946
9375.04 971
9375.95 970
9376.86 932
9377.78 919
9378.69 962
9379.61 947
9380.52 938
9381.43 997
9382.35 976
9383.26 997
9384.18 915
9385.09 936
9386.01 967
9386.92 1026
9387.84 1012
9388.75 973
9389.67 1047
9390.58 1014
9391.49 962
9392.41 998
9393.32 1077
9394.24 1072
9395.15 1045
9396.07 1095
9396.98 1078
9397.90 1065
9398.81 1046
9399.73 1070
9400.65 1094
9401.56 1031
9402.48 1142
9403.39 1103
9404.31 1092
9405.22 951
9406.14 982
9407.05 1043
9407.97 989
9408.88 1028
9409.80 1014
9410.72 990
9411.63 1004
9412.55 963
9413.46 987
9414.38 1002
9415.30 1000
9416.21 1027
9417.13 1026
9418.04 1041
9418.96 988
9419.88 992
9420.79 971
9421.71 996
9422.62 985
9423.54 1012
9424.46 970
9425.37 1027
9426.29 1007
9427.21 1031
9428.12 998
9429.04 1031
9429.96 1006
9430.87 1033
9431.79 1065
9432.71 1095
9433.62 1088
9434.54 1095
9435.46 1142
9436.37 1060
9437.29 1096
9438.21 1107
9439.13 1109
9440.04 1089
9440.96 1172
9441.88 1144
9442.80 1110
9443.71 1058
9444.63 1030
9445.55 1067
9446.46 1115
9447.38 1113
9448.30 1200
9449.22 1174
9450.14 1201
9451.05 1285
9451.97 1323
9452.89 1432
9453.81 1472
9454.72 1598
9455.64 1607
9456.56 1586
9457.48 1600
9458.40 1474
9459.31 1436
9460.23 1344
9461.15 1354
9462.07 1293
9462.99 1210
9463.91 1197
9464.82 1182
9465.74 1186
9466.66 1178
9467.58 1157
9468.50 1121
9469.42 1119
9470.34 1151
9471.25 1173
9472.17 1204
9473.09 1153
9474.01 1121
9474.93 1155
9475.85 1149
9476.77 1186
9477.69 1177
9478.60 1220
9479.52 1329
9480.44 1347
9481.36 1331
9482.28 1383
9483.20 1497
9484.12 1375
9485.04 1360
9485.96 1258
9486.88 1239
9487.80 1201
9488.72 1137
9489.64 1101
9490.56 1142
9491.48 1102
9492.40 1077
9493.32 1081
9494.24 1101
9495.16 1068
9496.08 1112
9497.00 1077
9497.92 1088
9498.84 1048
9499.76 1052
9500.68 1005
9501.60 1052
9502.52 1074
9503.44 1066
9504.36 1081
9505.28 1124
9506.20 1099
9507.12 1085
9508.04 1056
9508.96 1102
9509.88 1096
9510.80 1047
9511.72 1062
9512.64 1091
9513.56 1112
9514.48 1131
9515.40 1056
9516.32 1150
9517.25 1212
9518.17 1215
9519.09 1183
9520.01 1158
9520.93 1191
9521.85 1133
9522.77 1188
9523.69 1152
9524.61 1125
9525.54 1105
9526.46 1169
9527.38 1233
9528.30 1161
9529.22 1170
9530.14 1241
9531.06 1282
9531.99 1237
9532.91 1319
9533.83 1372
9534.75 1351
9535.67 1333
9536.60 1309
9537.52 1292
9538.44 1249
9539.36 1269
9540.28 1245
9541.21 1269
9542.13 1213
9543.05 1224
9543.97 1167
9544.89 1159
9545.82 1177
9546.74 1192
9547.66 1270
9548.58 1233
9549.51 1170
9550.43 1158
9551.35 1167
9552.27 1182
9553.20 1164
9554.12 1268
9555.04 1227
9555.96 1230
9556.89 1241
9557.81 1239
9558.73 1243
9559.66 1211
9560.58 1215
9561.50 1250
9562.43 1257
9563.35 1268
9564.27 1241
9565.19 1251
9566.12 1247
9567.04 1199
9567.96 1215
9568.89 1180
9569.81 1248
9570.74 1168
9571.66 1207
9572.58 1211
9573.51 1157
9574.43 1144
9575.35 1190
9576.28 1166
9577.20 1171
9578.13 1232
9579.05 1193
9579.97 1165
9580.90 1183
9581.82 1183
9582.75 1233
9583.67 1250
9584.59 1269
9585.52 1210
9586.44 1229
9587.37 1156
9588.29 1194
9589.22 1229
9590.14 1177
9591.06 1203
9591.99 1229
9592.91 1345
9593.84 1323
9594.76 1268
9595.69 1294
9596.61 1359
9597.54 1291
9598.46 1340
9599.39 1301
9600.31 1278
9601.24 1345
9602.16 1346
9603.09 1374
9604.01 1364
9604.94 1403
9605.86 1378
9606.79 1345
9607.71 1325
9608.64 1398
9609.56 1434
9610.49 1419
9611.41 1376
9612.34 1406
9613.27 1478
9614.19 1416
9615.12 1432
9616.04 1441
9616.97 1495
9617.89 1466
9618.82 1459
9619.75 1475
9620.67 1417
9621.60 1428
9622.52 1461
9623.45 1486
9624.38 1585
9625.30 1554
9626.23 1565
9627.15 1548
9628.08 1561
9629.01 1590
9629.93 1516
9630.86 1537
9631.79 1588
9632.71 1617
9633.64 1646
9634.57 1651
9635.49 1692
9636.42 1685
9637.35 1714
9638.27 1691
9639.20 1730
9640.13 1741
9641.05 1732
9641.98 1737
9642.91 1776
9643.83 1834
9644.76 1857
9645.69 1840
9646.62 1894
9647.54 1967
9648.47 2034
9649.40 2054
9650.32 2220
9651.25 2267
9652.18 2273
9653.11 2320
9654.03 2244
9654.96 2252
9655.89 2292
9656.82 2215
9657.75 2212
9658.67 2208
9659.60 2078
9660.53 2102
9661.46 2106
9662.38 2066
9663.31 2091
9664.24 2144
9665.17 2110
9666.10 2156
9667.02 2075
9667.95 2229
9668.88 2209
9669.81 2223
9670.74 2318
9671.67 2300
9672.59 2336
9673.52 2314
9674.45 2351
9675.38 2178
9676.31 2224
9677.24 2319
9678.17 2335
9679.10 2343
9680.02 2298
9680.95 2286
9681.88 2428
9682.81 2468
9683.74 2376
9684.67 2402
9685.60 2530
9686.53 2506
9687.46 2455
9688.39 2501
9689.31 2511
9690.24 2558
9691.17 2640
9692.10 2624
9693.03 2539
9693.96 2724
9694.89 2712
9695.82 2932
9696.75 3145
9697.68 3295
9698.61 3467
9699.54 3797
9700.47 4128
9701.40 4116
9702.33 4071
9703.26 4121
9704.19 3909
9705.12 3637
9706.05 3344
9706.98 3161
9707.91 2947
9708.84 2818
9709.77 2640
9710.70 2563
9711.63 2548
9712.56 2633
9713.49 2642
9714.42 2685
9715.35 2658
9716.28 2711
9717.21 2772
9718.14 2786
9719.07 2733
9720.00 2637
9720.93 2587
9721.87 2406
9722.80 2404
9723.73 2314
9724.66 2316
9725.59 2278
9726.52 2264
9727.45 2302
9728.38 2275
9729.31 2274
9730.24 2245
9731.18 2321
9732.11 2311
9733.04 2310
9733.97 2257
9734.90 2192
9735.83 2260
9736.76 2363
9737.70 2188
9738.63 2166
9739.56 2188
9740.49 2149
9741.42 2159
9742.35 2149
9743.29 2051
9744.22 2019
9745.15 2015
9746.08 1926
9747.01 1995
9747.95 2049
9748.88 1980
9749.81 1987
9750.74 2010
9751.67 2024
9752.61 2013
9753.54 1943
9754.47 1960
9755.40 2009
9756.34 1983
9757.27 1936
9758.20 1978
9759.13 2022
9760.07 2082
9761.00 2087
9761.93 2180
9762.87 2206
9763.80 2158
9764.73 2163
9765.66 2154
9766.60 2155
9767.53 2053
9768.46 2077
9769.40 2099
9770.33 2088
9771.26 2039
9772.20 2064
9773.13 2138
9774.06 2129
9775.00 2121
9775.93 2039
9776.86 2035
9777.80 2152
9778.73 2258
9779.66 2411
9780.60 2334
9781.53 2298
9782.46 2377
9783.40 2364
9784.33 2366
9785.26 2357
9786.20 2361
9787.13 2294
9788.07 2215
9789.00 2130
9789.93 2105
9790.87 2070
9791.80 1951
9792.74 1927
9793.67 2004
9794.61 1989
9795.54 1935
9796.47 1977
9797.41 1965
9798.34 1955
9799.28 2050
9800.21 2118
9801.15 2112
9802.08 1919
9803.02 1954
9803.95 2033
9804.89 1915
9805.82 1801
9806.76 1740
9807.69 1742
9808.63 1721
9809.56 1661
9810.50 1678
9811.43 1593
9812.37 1626
9813.30 1618
9814.24 1616
9815.17 1551
9816.11 1562
9817.04 1584
9817.98 1582
9818.91 1572
9819.85 1582
9820.78 1582
9821.72 1556
9822.65 1560
9823.59 1585
9824.53 1527
9825.46 1452
9826.40 1499
9827.33 1587
9828.27 1570
9829.21 1527
9830.14 1598
9831.08 1530
9832.01 1531
9832.95 1470
9833.89 1517
9834.82 1517
9835.76 1473
9836.69 1539
9837.63 1502
9838.57 1534
9839.50 1469
9840.44 1456
9841.38 1501
9842.31 1529
9843.25 1561
9844.19 1502
9845.12 1527
9846.06 1574
9847.00 1547
9847.93 1525
9848.87 1460
9849.81 1440
9850.74 1461
9851.68 1489
9852.62 1516
9853.56 1503
9854.49 1438
9855.43 1438
9856.37 1424
9857.30 1438
9858.24 1477
9859.18 1591
9860.12 1602
9861.05 1487
9861.99 1462
9862.93 1583
9863.87 1535
9864.80 1537
9865.74 1458
9866.68 1469
9867.62 1458
9868.56 1422
9869.49 1445
9870.43 1453
9871.37 1394
9872.31 1429
9873.24 1480
9874.18 1470
9875.12 1390
9876.06 1463
9877.00 1496
9877.94 1463
9878.87 1403
9879.81 1435
9880.75 1391
9881.69 1444
9882.63 1473
9883.57 1460
9884.50 1414
9885.44 1455
9886.38 1440
9887.32 1420
9888.26 1422
9889.20 1414
9890.14 1363
9891.08 1320
9892.02 1409
9892.95 1470
9893.89 1371
9894.83 1305
9895.77 1325
9896.71 1344
9897.65 1347
9898.59 1362
9899.53 1280
9900.47 1259
9901.41 1356
9902.35 1384
9903.29 1353
9904.23 1374
9905.16 1370
9906.10 1386
9907.04 1385
9907.98 1368
9908.92 1487
9909.86 1459
9910.80 1437
9911.74 1416
9912.68 1435
9913.62 1521
9914.56 1465
9915.50 1457
9916.44 1490
9917.38 1452
9918.32 1392
9919.26 1397
9920.20 1343
9921.14 1435
9922.08 1510
9923.02 1641
9923.97 1692
9924.91 1919
9925.85 2112
9926.79 2324
9927.73 2577
9928.67 2635
9929.61 2638
9930.55 2649
9931.49 2480
9932.43 2322
9933.37 2087
9934.31 1926
9935.25 1802
9936.20 1653
9937.14 1648
9938.08 1547
9939.02 1433
9939.96 1438
9940.90 1396
9941.84 1325
9942.78 1336
9943.73 1351
9944.67 1328
9945.61 1300
9946.55 1239
9947.49 1282
9948.43 1249
9949.37 1243
9950.32 1260
9951.26 1251
9952.20 1207
9953.14 1193
9954.08 1284
9955.03 1264
9955.97 1250
9956.91 1263
9957.85 1197
9958.79 1342
9959.74 1328
9960.68 1283
9961.62 1208
9962.56 1232
9963.50 1210
9964.45 1169
9965.39 1162
9966.33 1233
9967.27 1230
9968.22 1179
9969.16 1194
9970.10 1163
9971.04 1179
9971.99 1158
9972.93 1178
9973.87 1182
9974.82 1190
9975.76 1184
9976.70 1082
9977.64 1124
9978.59 1113
9979.53 1176
9980.47 1171
9981.42 1147
9982.36 1083
9983.30 1147
9984.25 1144
9985.19 1167
9986.13 1196
9987.08 1159
9988.02 1230
9988.96 1239
9989.91 1289
9990.85 1230
9991.80 1246
9992.74 1240
9993.68 1275
9994.63 1228
9995.57 1251
9996.51 1208
9997.46 1177
9998.40 1215
9999.35 1233
10000.29 1132
10001.23 1148
10002.18 1176
10003.12 1184
10004.07 1092
10005.01 1143
10005.96 1198
10006.90 1183
10007.84 1160
10008.79 1114
10009.73 1187
10010.68 1157
10011.62 1219
10012.57 1139
10013.51 1121
10014.46 1045
10015.40 1082
10016.35 1081
10017.29 1078
10018.24 1102
10019.18 1094
10020.13 1119
10021.07 1114
10022.02 1104
10022.96 1102
10023.91 1085
10024.85 1088
10025.80 1087
10026.74 1055
10027.69 1060
10028.63 1107
10029.58 1093
10030.52 1089
10031.47 1146
10032.42 1168
10033.36 1088
10034.31 1059
10035.25 1104
10036.20 1065
10037.14 1060
10038.09 1048
10039.04 1031
10039.98 1046
10040.93 961
10041.87 983
10042.82 940
10043.77 997
10044.71 982
10045.66 1034
10046.60 992
10047.55 992
10048.50 1009
10049.44 989
10050.39 992
10051.34 1017
10052.28 1034
10053.23 996
10054.18 1064
10055.12 1026
10056.07 1051
10057.02 1032
10057.96 1047
10058.91 1103
10059.86 1085
10060.80 1048
10061.75 1038
10062.70 1019
10063.64 1066
10064.59 1086
10065.54 1052
10066.49 1011
10067.43 1015
10068.38 1014
10069.33 954
10070.28 933
10071.22 1009
10072.17 1042
10073.12 951
10074.07 916
10075.01 985
10075.96 1002
10076.91 1021
10077.86 978
10078.80 964
10079.75 964
10080.70 965
10081.65 953
10082.60 914
10083.54 973
10084.49 962
10085.44 969
10086.39 1007
10087.34 945
10088.28 929
10089.23 944
10090.18 943
10091.13 897
10092.08 865
10093.03 921
10093.97 920
10094.92 940
10095.87 998
10096.82 942
10097.77 944
10098.72 1030
10099.67 1017
10100.62 966
10101.56 940
10102.51 1001
10103.46 946
10104.41 916
10105.36 973
10106.31 964
10107.26 967
10108.21 920
10109.16 909
10110.11 885
10111.05 911
10112.00 932
10112.95 914
10113.90 931
10114.85 930
10115.80 934
10116.75 924
10117.70 954
10118.65 979
10119.60 974
10120.55 949
10121.50 903
10122.45 932
10123.40 881
10124.35 901
10125.30 916
10126.25 926
10127.20 891
10128.15 928
10129.10 878
10130.05 901
10131.00 879
10131.95 847
10132.90 896
10133.85 957
10134.80 952
10135.75 901
10136.70 895
10137.65 930
10138.60 936
10139.55 957
10140.51 958
10141.46 928
10142.41 992
10143.36 972
10144.31 954
10145.26 957
10146.21 1010
10147.16 988
10148.11 973
10149.06 900
10150.01 943
10150.97 930
10151.92 959
10152.87 987
10153.82 976
10154.77 955
10155.72 958
10156.67 911
10157.63 951
10158.58 959
10159.53 898
10160.48 906
10161.43 926
10162.38 924
10163.34 920
10164.29 919
10165.24 895
10166.19 941
10167.14 981
10168.09 969
10169.05 924
10170.00 991
10170.95 967
10171.90 938
10172.86 998
10173.81 995
10174.76 945
10175.71 902
10176.66 964
10177.62 1022
10178.57 1023
10179.52 988
10180.47 1008
10181.43 993
10182.38 959
10183.33 1041
10184.29 1065
10185.24 1044
10186.19 1053
10187.14 1085
10188.10 1100
10189.05 1027
10190.00 1106
10190.96 1109
10191.91 1076
10192.86 1071
10193.81 1010
10194.77 1106
10195.72 1085
10196.67 1083
10197.63 1089
10198.58 1078
10199.53 1086
10200.49 1093
10201.44 1031
10202.40 1107
10203.35 1148
10204.30 1142
10205.26 1164
10206.21 1171
10207.16 1310
10208.12 1267
10209.07 1275
10210.03 1286
10210.98 1363
10211.93 1276
10212.89 1265
10213.84 1274
10214.80 1283
10215.75 1145
10216.70 1208
10217.66 1174
10218.61 1118
10219.57 1099
10220.52 1097
10221.48 1062
10222.43 1050
10223.39 1082
10224.34 1080
10225.30 1099
10226.25 1158
10227.20 1058
10228.16 1042
10229.11 1002
10230.07 1088
10231.02 1101
10231.98 1150
10232.93 1074
10233.89 1138
10234.84 1254
10235.80 1263
10236.75 1314
10237.71 1379
10238.67 1427
10239.62 1302
10240.58 1318
10241.53 1323
10242.49 1246
10243.44 1147
10244.40 1119
10245.35 1119
10246.31 1034
10247.26 1006
10248.22 1017
10249.18 983
10250.13 1050
10251.09 1016
10252.04 1043
10253.00 961
10253.96 985
10254.91 970
10255.87 994
10256.82 926
10257.78 920
10258.74 951
10259.69 935
10260.65 940
10261.61 908
10262.56 966
10263.52 913
10264.47 912
10265.43 882
10266.39 902
10267.34 975
10268.30 953
10269.26 877
10270.21 880
10271.17 888
10272.13 826
10273.09 886
10274.04 907
10275.00 927
10275.96 911
10276.91 945
10277.87 936
10278.83 886
10279.78 874
10280.74 932
10281.70 911
10282.66 907
10283.61 901
10284.57 919
10285.53 843
10286.49 880
10287.44 880
10288.40 833
10289.36 839
10290.32 865
10291.27 892
10292.23 858
10293.19 868
10294.15 919
10295.11 916
10296.06 955
10297.02 962
10297.98 971
10298.94 921
10299.90 909
10300.85 963
10301.81 934
10302.77 861
10303.73 881
10304.69 949
10305.65 945
10306.60 889
10307.56 885
10308.52 860
10309.48 862
10310.44 843
10311.40 846
10312.36 874
10313.32 901
10314.27 878
10315.23 851
10316.19 872
10317.15 881
10318.11 882
10319.07 950
10320.03 902
10320.99 897
10321.95 871
10322.91 890
10323.86 936
10324.82 859
10325.78 873
10326.74 851
10327.70 904
10328.66 885
10329.62 872
10330.58 905
10331.54 974
10332.50 908
10333.46 876
10334.42 929
10335.38 913
10336.34 897
10337.30 910
10338.26 884
10339.22 829
10340.18 846
10341.14 935
10342.10 872
10343.06 838
10344.02 879
10344.98 840
10345.94 850
10346.90 854
10347.86 838
10348.82 853
10349.78 890
10350.74 873
10351.70 879
10352.66 832
10353.62 841
10354.58 819
10355.55 844
10356.51 845
10357.47 842
10358.43 790
10359.39 778
10360.35 842
10361.31 839
10362.27 863
10363.23 821
10364.19 827
10365.16 799
10366.12 866
10367.08 882
10368.04 798
10369.00 833
10369.96 821
10370.92 838
10371.88 833
10372.85 795
10373.81 755
10374.77 808
10375.73 822
10376.69 807
10377.65 805
10378.62 853
10379.58 811
10380.54 787
10381.50 845
10382.46 756
10383.43 820
10384.39 830
10385.35 794
10386.31 785
10387.27 781
10388.24 762
10389.20 812
10390.16 807
10391.12 811
10392.09 811
10393.05 806
10394.01 785
10394.97 845
10395.94 802
10396.90 787
10397.86 846
10398.82 813
10399.79 782
10400.75 769
10401.71 804
10402.68 788
10403.64 813
10404.60 761
10405.57 774
10406.53 755
10407.49 766
10408.45 778
10409.42 768
10410.38 769
10411.34 786
10412.31 828
10413.27 778
10414.23 826
10415.20 777
10416.16 800
10417.13 855
10418.09 831
10419.05 908
10420.02 934
10420.98 922
10421.94 933
10422.91 894
10423.87 857
10424.84 910
10425.80 880
10426.76 807
10427.73 785
10428.69 786
10429.66 785
10430.62 823
10431.58 814
10432.55 793
10433.51 758
10434.48 785
10435.44 803
10436.41 801
10437.37 751
10438.34 762
10439.30 791
10440.27 712
10441.23 715
10442.19 777
10443.16 807
10444.12 753
10445.09 752
10446.05 716
10447.02 765
10447.98 714
10448.95 751
10449.91 787
10450.88 729
10451.84 721
10452.81 735
10453.78 772
10454.74 752
10455.71 735
10456.67 709
10457.64 740
10458.60 781
10459.57 761
10460.53 737
10461.50 722
10462.47 714
10463.43 723
10464.40 701
10465.36 672
10466.33 717
10467.29 722
10468.26 769
10469.23 754
10470.19 713
10471.16 703
10472.12 709
10473.09 675
10474.06 704
10475.02 668
10475.99 697
10476.96 739
10477.92 728
10478.89 747
10479.86 726
10480.82 750
10481.79 739
10482.76 744
10483.72 748
10484.69 738
10485.66 710
10486.62 703
10487.59 694
10488.56 726
10489.52 761
10490.49 763
10491.46 744
10492.42 742
10493.39 715
10494.36 689
10495.33 676
10496.29 732
10497.26 745
10498.23 720
10499.19 669
10500.16 664
10501.13 701
10502.10 695
10503.06 739
10504.03 708
10505.00 693
10505.97 671
10506.94 698
10507.90 736
10508.87 715
10509.84 715
10510.81 694
10511.78 681
10512.74 693
10513.71 681
10514.68 713
10515.65 722
10516.62 686
10517.58 727
10518.55 728
10519.52 715
10520.49 724
10521.46 736
10522.43 684
10523.39 695
10524.36 678
10525.33 690
10526.30 689
10527.27 685
10528.24 694
10529.21 724
10530.18 756
10531.14 713
10532.11 713
10533.08 677
10534.05 667
10535.02 675
10535.99 695
10536.96 669
10537.93 727
10538.90 672
10539.87 742
10540.84 692
10541.80 690
10542.77 694
10543.74 738
10544.71 740
10545.68 734
10546.65 670
10547.62 677
10548.59 724
10549.56 675
10550.53 695
10551.50 762
10552.47 734
10553.44 752
10554.41 754
10555.38 759
10556.35 737
10557.32 705
10558.29 773
10559.26 763
10560.23 739
10561.20 705
10562.17 769
10563.14 772
10564.11 790
10565.08 815
10566.05 709
10567.02 735
10567.99 747
10568.97 713
10569.94 731
10570.91 743
10571.88 718
10572.85 721
10573.82 692
10574.79 692
10575.76 723
10576.73 700
10577.70 677
10578.67 609
10579.64 658
10580.62 706
10581.59 713
10582.56 706
10583.53 695
10584.50 723
10585.47 761
10586.44 762
10587.42 714
10588.39 730
10589.36 783
10590.33 699
10591.30 696
10592.27 731
10593.25 703
10594.22 704
10595.19 693
10596.16 687
10597.13 728
10598.10 725
10599.08 678
10600.05 710
10601.02 702
10601.99 707
10602.96 668
10603.94 739
10604.91 747
10605.88 712
10606.85 691
10607.83 674
10608.80 727
10609.77 714
10610.74 709
10611.72 666
10612.69 682
10613.66 734
10614.63 725
10615.61 690
10616.58 705
10617.55 727
10618.53 706
10619.50 761
10620.47 752
10621.44 776
10622.42 757
10623.39 787
10624.36 743
10625.34 710
10626.31 764
10627.28 755
10628.26 737
10629.23 722
10630.20 744
10631.18 746
10632.15 706
10633.12 696
10634.10 734
10635.07 724
10636.05 712
10637.02 765
10637.99 763
10638.97 753
10639.94 792
10640.91 868
10641.89 780
10642.86 806
10643.84 818
10644.81 856
10645.79 833
10646.76 755
10647.73 795
10648.71 747
10649.68 737
10650.66 671
10651.63 700
10652.61 707
10653.58 722
10654.55 689
10655.53 681
10656.50 733
10657.48 725
10658.45 722
10659.43 691
10660.40 694
10661.38 671
10662.35 668
10663.33 692
10664.30 705
10665.28 681
10666.25 731
10667.23 722
10668.20 728
10669.18 725
10670.15 682
10671.13 683
10672.10 694
10673.08 708
10674.05 683
10675.03 685
10676.01 685
10676.98 717
10677.96 701
10678.93 746
10679.91 744
10680.88 775
10681.86 722
10682.84 767
10683.81 809
10684.79 814
10685.76 779
10686.74 757
10687.72 756
10688.69 709
10689.67 765
10690.64 700
10691.62 652
10692.60 679
10693.57 741
10694.55 719
10695.53 695
10696.50 685
10697.48 684
10698.46 695
10699.43 684
10700.41 664
10701.39 726
10702.36 744
10703.34 756
10704.32 805
10705.29 697
10706.27 717
10707.25 721
10708.22 697
10709.20 681
10710.18 693
10711.15 651
10712.13 674
10713.11 742
10714.09 686
10715.06 632
10716.04 690
10717.02 746
10718.00 705
10718.97 678
10719.95 694
10720.93 691
10721.91 702
10722.88 724
10723.86 700
10724.84 696
10725.82 737
10726.80 691
10727.77 686
10728.75 707
10729.73 701
10730.71 688
10731.69 702
10732.66 681
10733.64 730
10734.62 696
10735.60 715
10736.58 729
10737.55 667
10738.53 655
10739.51 648
10740.49 691
10741.47 690
10742.45 696
10743.43 683
10744.40 687
10745.38 732
10746.36 704
10747.34 674
10748.32 703
10749.30 667
10750.28 630
10751.26 671
10752.24 652
10753.21 679
10754.19 642
10755.17 701
10756.15 708
10757.13 659
10758.11 714
10759.09 679
10760.07 688
10761.05 707
10762.03 686
10763.01 715
10763.99 692
10764.97 661
10765.95 694
10766.93 683
10767.91 679
10768.89 714
10769.87 704
10770.84 711
10771.82 758
10772.80 708
10773.78 716
10774.76 750
10775.74 696
10776.73 683
10777.71 760
10778.69 736
10779.67 693
10780.65 670
10781.63 722
10782.61 741
10783.59 690
10784.57 721
10785.55 738
10786.53 811
10787.51 726
10788.49 720
10789.47 717
10790.45 705
10791.43 681
10792.41 675
10793.39 636
10794.38 676
10795.36 705
10796.34 718
10797.32 684
10798.30 691
10799.28 723
10800.26 727
10801.24 688
10802.22 719
10803.21 702
10804.19 783
10805.17 762
10806.15 730
10807.13 681
10808.11 681
10809.09 720
10810.08 751
10811.06 747
10812.04 746
10813.02 746
10814.00 733
10814.99 721
10815.97 708
10816.95 704
10817.93 702
10818.91 673
10819.90 689
10820.88 725
10821.86 718
10822.84 745
10823.82 678
10824.81 691
10825.79 709
10826.77 704
10827.75 743
10828.74 720
10829.72 749
10830.70 736
10831.68 724
10832.67 699
10833.65 736
10834.63 723
10835.62 690
10836.60 752
10837.58 814
10838.56 729
10839.55 673
10840.53 705
10841.51 745
10842.50 776
10843.48 724
10844.46 745
10845.45 752
10846.43 731
10847.41 761
10848.40 749
10849.38 730
10850.36 764
10851.35 791
10852.33 786
10853.31 780
10854.30 764
10855.28 764
10856.26 766
10857.25 751
10858.23 783
10859.22 769
10860.20 777
10861.18 770
10862.17 747
10863.15 735
10864.14 743
10865.12 767
10866.10 781
10867.09 749
10868.07 751
10869.06 777
10870.04 751
10871.03 810
10872.01 762
10873.00 781
10873.98 740
10874.96 754
10875.95 782
10876.93 822
10877.92 777
10878.90 810
10879.89 841
10880.87 858
10881.86 845
10882.84 806
10883.83 826
10884.81 857
10885.80 883
10886.78 891
10887.77 855
10888.75 864
10889.74 897
10890.72 893
10891.71 904
10892.70 933
10893.68 883
10894.67 888
10895.65 872
10896.64 864
10897.62 873
10898.61 904
10899.59 909
10900.58 892
10901.57 886
10902.55 905
10903.54 890
10904.52 871
10905.51 896
10906.50 898
10907.48 916
10908.47 864
10909.45 960
10910.44 940
10911.43 888
10912.41 970
10913.40 999
10914.39 955
10915.37 997
10916.36 973
10917.35 979
10918.33 971
10919.32 923
10920.30 939
10921.29 1004
10922.28 1028
10923.27 985
10924.25 940
10925.24 935
10926.23 963
10927.21 978
10928.20 998
10929.19 990
10930.17 945
10931.16 985
10932.15 971
10933.14 988
10934.12 1040
10935.11 1037
10936.10 1082
10937.09 1065
10938.07 1063
10939.06 1075
10940.05 1074
10941.04 1065
10942.02 1063
10943.01 1128
10944.00 1091
10944.99 1090
10945.97 1132
10946.96 1095
10947.95 1072
10948.94 1100
10949.93 1123
10950.91 1190
10951.90 1198
10952.89 1212
10953.88 1171
10954.87 1254
10955.85 1285
10956.84 1350
10957.83 1412
10958.82 1477
10959.81 1521
10960.80 1526
10961.79 1465
10962.77 1422
10963.76 1485
10964.75 1400
10965.74 1391
10966.73 1348
10967.72 1311
10968.71 1332
10969.70 1224
10970.68 1230
10971.67 1229
10972.66 1220
10973.65 1143
10974.64 1251
10975.63 1240
10976.62 1226
10977.61 1230
10978.60 1208
10979.59 1225
10980.58 1226
10981.57 1144
10982.55 1230
10983.54 1222
10984.53 1257
10985.52 1217
10986.51 1259
10987.50 1263
10988.49 1220
10989.48 1271
10990.47 1336
10991.46 1337
10992.45 1337
10993.44 1306
10994.43 1305
10995.42 1452
10996.41 1524
10997.40 1559
10998.39 1633
10999.38 1814
11000.37 1829
11001.36 1946
11002.35 2013
11003.34 1988
11004.33 1986
11005.33 1840
11006.32 1772
11007.31 1691
11008.30 1579
11009.29 1466
11010.28 1420
11011.27 1361
11012.26 1271
11013.25 1257
11014.24 1209
11015.23 1204
11016.22 1215
11017.21 1141
11018.21 1173
11019.20 1145
11020.19 1135
11021.18 1163
11022.17 1098
11023.16 1121
11024.15 1096
11025.14 1153
11026.14 1076
11027.13 1107
11028.12 1109
11029.11 1093
11030.10 1111
11031.09 1050
11032.09 1030
11033.08 1022
11034.07 1091
11035.06 1064
11036.05 1049
11037.05 1048
11038.04 1041
11039.03 1085
11040.02 1054
11041.01 1029
11042.01 1027
11043.00 990
11043.99 970
11044.98 1016
11045.97 946
11046.97 955
11047.96 1001
11048.95 1037
11049.94 994
11050.94 974
11051.93 940
11052.92 962
11053.91 951
11054.91 1004
11055.90 981
11056.89 951
11057.89 994
11058.88 1025
11059.87 1061
11060.87 1013
11061.86 1007
11062.85 1113
11063.84 1094
11064.84 1072
11065.83 1020
11066.82 1028
11067.82 1071
11068.81 1022
11069.80 1001
11070.80 1036
11071.79 1013
11072.78 950
11073.78 931
11074.77 988
11075.77 974
11076.76 953
11077.75 942
11078.75 928
11079.74 911
11080.73 949
11081.73 949
11082.72 980
11083.72 982
11084.71 992
11085.70 899
11086.70 929
11087.69 919
11088.69 975
11089.68 947
11090.68 948
11091.67 907
11092.66 960
11093.66 957
11094.65 894
11095.65 923
11096.64 929
11097.64 941
11098.63 905
11099.63 861
11100.62 894
11101.62 890
11102.61 939
11103.61 928
11104.60 894
11105.60 893
11106.59 851
11107.59 926
11108.58 890
11109.58 882
11110.57 909
11111.57 922
11112.56 919
11113.56 832
11114.55 872
11115.55 889
11116.55 915
11117.54 904
11118.54 845
11119.53 879
11120.53 925
11121.52 880
11122.52 889
11123.51 902
11124.51 922
11125.51 938
11126.50 949
11127.50 913
11128.49 929
11129.49 956
11130.49 965
11131.48 935
11132.48 932
11133.48 935
11134.47 960
11135.47 907
11136.46 935
11137.46 906
11138.46 867
11139.45 813
11140.45 870
11141.45 828
11142.44 802
11143.44 853
11144.44 910
11145.43 847
11146.43 831
11147.43 841
11148.43 853
11149.42 834
11150.42 869
11151.42 894
11152.41 907
11153.41 863
11154.41 828
11155.40 813
11156.40 789
11157.40 808
11158.40 851
11159.39 844
11160.39 805
11161.39 802
11162.39 795
11163.38 813
11164.38 771
11165.38 811
11166.38 761
11167.38 794
11168.37 783
11169.37 798
11170.37 825
11171.37 797
11172.37 793
11173.36 760
11174.36 792
11175.36 789
11176.36 741
11177.36 745
11178.35 795
11179.35 799
11180.35 821
11181.35 751
11182.35 791
11183.35 768
11184.34 740
11185.34 751
11186.34 743
11187.34 795
11188.34 827
11189.34 778
11190.34 803
11191.34 795
11192.34 778
11193.33 787
11194.33 764
11195.33 774
11196.33 763
11197.33 776
11198.33 800
11199.33 744
11200.33 783
11201.33 795
11202.33 794
11203.33 775
11204.33 759
11205.32 782
11206.32 792
11207.32 833
11208.32 844
11209.32 824
11210.32 845
11211.32 786
11212.32 776
11213.32 753
11214.32 760
11215.32 743
11216.32 756
11217.32 772
11218.32 800
11219.32 783
11220.32 767
11221.32 718
11222.32 748
11223.32 787
11224.32 747
11225.32 752
11226.32 727
11227.33 746
11228.33 749
11229.33 748
11230.33 702
11231.33 735
11232.33 748
11233.33 741
11234.33 772
11235.33 723
11236.33 709
11237.33 780
11238.33 749
11239.33 745
11240.34 775
11241.34 723
11242.34 728
11243.34 765
11244.34 708
11245.34 754
11246.34 725
11247.34 752
11248.35 760
11249.35 739
11250.35 738
11251.35 694
11252.35 728
11253.35 721
11254.35 696
11255.36 722
11256.36 749
11257.36 720
11258.36 742
11259.36 739
11260.37 721
11261.37 762
11262.37 758
11263.37 744
11264.37 711
11265.38 742
11266.38 733
11267.38 762
11268.38 858
11269.39 780
11270.39 793
11271.39 791
11272.39 719
11273.40 742
11274.40 802
11275.40 788
11276.40 787
11277.41 820
11278.41 789
11279.41 814
11280.41 865
11281.42 862
11282.42 899
11283.42 846
11284.43 797
11285.43 839
11286.43 833
11287.44 811
11288.44 797
11289.44 781
11290.45 767
11291.45 741
11292.45 724
11293.46 752
11294.46 778
11295.46 726
11296.47 740
11297.47 788
11298.47 786
11299.48 771
11300.48 794
11301.48 732
11302.49 730
11303.49 799
11304.50 775
11305.50 748
11306.50 778
11307.51 810
11308.51 848
11309.52 812
11310.52 781
11311.52 822
11312.53 912
11313.53 889
11314.54 928
11315.54 918
11316.55 937
11317.55 907
11318.56 907
11319.56 842
11320.56 826
11321.57 830
11322.57 833
11323.58 795
11324.58 759
11325.59 774
11326.59 808
11327.60 762
11328.60 764
11329.61 744
11330.61 739
11331.62 739
11332.62 718
11333.63 698
11334.63 678
11335.64 722
11336.65 703
11337.65 753
11338.66 705
11339.66 707
11340.67 707
11341.67 719
11342.68 713
11343.68 663
11344.69 661
11345.70 713
11346.70 717
11347.71 638
11348.71 695
11349.72 683
11350.72 720
11351.73 680
11352.74 676
11353.74 672
11354.75 690
11355.76 726
11356.76 745
11357.77 715
11358.77 670
11359.78 708
11360.79 751
11361.79 729
11362.80 702
11363.81 681
11364.81 657
11365.82 719
11366.83 683
11367.83 681
11368.84 679
11369.85 669
11370.85 707
11371.86 707
11372.87 700
11373.87 700
11374.88 694
11375.89 701
11376.90 699
11377.90 736
11378.91 763
11379.92 698
11380.92 682
11381.93 708
11382.94 724
11383.95 699
11384.95 673
11385.96 674
11386.97 651
11387.98 721
11388.99 730
11389.99 727
11391.00 748
11392.01 675
11393.02 686
11394.02 735
11395.03 687
11396.04 707
11397.05 744
11398.06 755
11399.06 742
11400.07 702
11401.08 683
11402.09 751
11403.10 705
11404.11 683
11405.11 657
11406.12 652
11407.13 709
11408.14 715
11409.15 722
11410.16 703
11411.17 681
11412.17 712
11413.18 720
11414.19 695
11415.20 677
11416.21 714
11417.22 691
11418.23 684
11419.24 664
11420.25 685
11421.25 675
11422.26 658
11423.27 665
11424.28 700
11425.29 657
11426.30 685
11427.31 683
11428.32 699
11429.33 721
11430.34 686
11431.35 710
11432.36 712
11433.37 686
11434.38 685
11435.39 688
11436.40 695
11437.41 701
11438.42 712
11439.43 687
11440.44 689
11441.45 685
11442.46 732
11443.47 732
11444.48 700
11445.49 718
11446.50 685
11447.51 707
11448.52 689
11449.53 686
11450.54 719
11451.55 687
11452.56 648
11453.57 662
11454.58 692
11455.59 682
11456.60 655
11457.61 667
11458.62 714
11459.63 702
11460.64 715
11461.66 644
11462.67 688
11463.68 696
11464.69 706
11465.70 702
11466.71 725
11467.72 710
11468.73 722
11469.74 762
11470.76 711
11471.77 684
11472.78 687
11473.79 725
11474.80 746
11475.81 692
11476.82 709
11477.84 722
11478.85 699
11479.86 704
11480.87 725
11481.88 669
11482.89 682
11483.91 705
11484.92 704
11485.93 652
11486.94 698
11487.95 696
11488.97 694
11489.98 678
11490.99 693
11492.00 735
11493.02 699
11494.03 696
11495.04 718
11496.05 729
11497.06 745
11498.08 706
11499.09 702
11500.10 713
11501.12 687
11502.13 716
11503.14 751
11504.15 751
11505.17 725
11506.18 699
11507.19 723
11508.20 727
11509.22 698
11510.23 702
11511.24 712
11512.26 737
11513.27 730
11514.28 693
11515.30 703
11516.31 720
11517.32 728
11518.34 722
11519.35 763
11520.36 721
11521.38 705
11522.39 721
11523.40 706
11524.42 729
11525.43 738
11526.45 758
11527.46 711
11528.47 741
11529.49 732
11530.50 753
11531.52 778
11532.53 720
11533.54 745
11534.56 778
11535.57 730
11536.59 736
11537.60 778
11538.61 754
11539.63 759
11540.64 785
11541.66 779
11542.67 780
11543.69 791
11544.70 764
11545.72 810
11546.73 771
11547.74 789
11548.76 868
11549.77 819
11550.79 811
11551.80 768
11552.82 819
11553.83 853
11554.85 802
11555.86 811
11556.88 791
11557.89 856
11558.91 849
11559.92 874
11560.94 841
11561.96 876
11562.97 900
11563.99 902
11565.00 873
11566.02 889
11567.03 937
11568.05 923
11569.06 858
11570.08 843
11571.10 904
11572.11 887
11573.13 869
11574.14 943
11575.16 926
11576.17 942
11577.19 903
11578.21 917
11579.22 922
11580.24 993
11581.25 997
11582.27 1059
11583.29 1081
11584.30 1064
11585.32 1029
11586.34 1122
11587.35 1149
11588.37 1116
11589.39 1104
11590.40 1143
11591.42 1154
11592.44 1164
11593.45 1197
11594.47 1276
11595.49 1273
11596.50 1294
11597.52 1408
11598.54 1478
11599.55 1544
11600.57 1682
11601.59 1925
11602.60 2018
11603.62 2153
11604.64 2227
11605.66 2235
11606.67 2276
11607.69 2209
11608.71 2118
11609.73 2051
11610.74 1820
11611.76 1671
11612.78 1491
11613.80 1409
11614.81 1329
11615.83 1279
11616.85 1207
11617.87 1180
11618.88 1134
11619.90 1131
11620.92 1063
11621.94 1052
11622.96 1017
11623.97 972
11624.99 1006
11626.01 1011
11627.03 977
11628.05 938
11629.07 945
11630.08 956
11631.10 955
11632.12 900
11633.14 931
11634.16 922
11635.18 953
11636.19 948
11637.21 897
11638.23 930
11639.25 916
11640.27 872
11641.29 929
11642.31 940
11643.33 913
11644.34 894
11645.36 870
11646.38 825
11647.40 792
11648.42 861
11649.44 875
11650.46 886
11651.48 838
11652.50 892
11653.52 844
11654.54 872
11655.56 822
11656.58 811
11657.60 866
11658.61 867
11659.63 853
11660.65 877
11661.67 876
11662.69 878
11663.71 928
11664.73 861
11665.75 950
11666.77 935
11667.79 952
11668.81 931
11669.83 969
11670.85 982
11671.87 938
11672.89 938
11673.91 931
11674.93 914
11675.95 924
11676.97 902
11678.00 909
11679.02 903
11680.04 850
11681.06 876
11682.08 915
11683.10 902
11684.12 895
11685.14 895
11686.16 919
11687.18 936
11688.20 940
11689.22 923
11690.24 897
11691.26 924
11692.29 952
11693.31 935
11694.33 873
11695.35 859
11696.37 915
11697.39 913
11698.41 858
11699.43 872
11700.46 819
11701.48 849
11702.50 877
11703.52 877
11704.54 867
11705.56 830
11706.58 795
11707.61 822
11708.63 820
11709.65 783
11710.67 797
11711.69 806
11712.72 857
11713.74 833
11714.76 765
11715.78 775
11716.80 790
11717.83 765
11718.85 804
11719.87 827
11720.89 804
11721.92 803
11722.94 769
11723.96 791
11724.98 776
11726.01 825
11727.03 821
11728.05 837
11729.07 773
11730.10 787
11731.12 812
11732.14 788
11733.16 785
11734.19 814
11735.21 763
11736.23 784
11737.26 768
11738.28 800
11739.30 772
11740.33 746
11741.35 807
11742.37 786
11743.39 775
11744.42 772
11745.44 763
11746.47 809
11747.49 788
11748.51 733
11749.54 702
11750.56 694
11751.58 721
11752.61 730
11753.63 715
11754.65 723
11755.68 707
11756.70 715
11757.73 725
11758.75 676
11759.77 739
11760.80 688
11761.82 701
11762.85 692
11763.87 642
11764.89 719
11765.92 735
11766.94 727
11767.97 730
11768.99 684
11770.02 690
11771.04 633
11772.06 706
11773.09 690
11774.11 736
11775.14 707
11776.16 756
11777.19 690
11778.21 719
11779.24 704
11780.26 722
11781.29 763
11782.31 696
11783.34 699
11784.36 652
11785.39 682
11786.41 697
11787.44 685
11788.46 699
11789.49 712
11790.51 730
11791.54 691
11792.57 690
11793.59 664
11794.62 700
11795.64 709
11796.67 699
11797.69 741
11798.72 676
11799.74 668
11800.77 668
11801.80 695
11802.82 729
11803.85 740
11804.87 702
11805.90 676
11806.93 658
11807.95 682
11808.98 664
11810.00 722
11811.03 679
11812.06 676
11813.08 675
11814.11 687
11815.14 706
11816.16 698
11817.19 679
11818.22 681
11819.24 716
11820.27 738
11821.30 708
11822.32 683
11823.35 716
11824.38 713
11825.40 710
11826.43 766
11827.46 725
11828.48 731
11829.51 729
11830.54 708
11831.56 713
11832.59 705
11833.62 695
11834.65 658
11835.67 718
11836.70 706
11837.73 722
11838.76 701
11839.78 671
11840.81 701
11841.84 677
11842.87 713
11843.89 675
11844.92 681
11845.95 702
11846.98 733
11848.00 726
11849.03 691
11850.06 669
11851.09 701
11852.12 707
11853.14 695
11854.17 711
11855.20 714
11856.23 758
11857.26 711
11858.29 716
11859.31 734
11860.34 747
11861.37 701
11862.40 691
11863.43 703
11864.46 743
11865.48 700
11866.51 741
11867.54 731
11868.57 716
11869.60 670
11870.63 700
11871.66 752
11872.69 717
11873.72 755
11874.74 725
11875.77 758
11876.80 741
11877.83 748
11878.86 747
11879.89 772
11880.92 794
11881.95 804
11882.98 765
11884.01 754
11885.04 786
11886.07 757
11887.10 828
11888.13 828
11889.15 827
11890.18 822
11891.21 804
11892.24 762
11893.27 795
11894.30 781
11895.33 826
11896.36 808
11897.39 814
11898.42 849
11899.45 865
11900.48 911
11901.51 916
11902.54 923
11903.57 944
11904.60 965
11905.64 953
11906.67 936
11907.70 898
11908.73 911
11909.76 880
11910.79 875
11911.82 884
11912.85 937
11913.88 886
11914.91 885
11915.94 801
11916.97 789
11918.00 801
11919.03 874
11920.06 909
11921.10 886
11922.13 855
11923.16 919
11924.19 864
11925.22 893
11926.25 911
11927.28 908
11928.31 936
11929.35 1014
11930.38 949
11931.41 958
11932.44 1042
11933.47 1085
11934.50 1043
11935.53 1050
11936.57 1057
11937.60 1082
11938.63 1004
11939.66 952
11940.69 942
11941.73 947
11942.76 907
11943.79 868
11944.82 804
11945.85 770
11946.89 830
11947.92 811
11948.95 808
11949.98 784
11951.01 787
11952.05 779
11953.08 763
11954.11 770
11955.14 791
11956.18 760
11957.21 735
11958.24 761
11959.27 725
11960.31 800
11961.34 794
11962.37 813
11963.41 775
11964.44 831
11965.47 809
11966.50 797
11967.54 805
11968.57 772
11969.60 789
11970.64 782
11971.67 742
11972.70 797
11973.74 801
11974.77 791
11975.80 768
11976.84 768
11977.87 770
11978.90 785
11979.94 787
11980.97 788
11982.00 804
11983.04 777
11984.07 764
11985.11 775
11986.14 779
11987.17 774
11988.21 800
11989.24 804
11990.28 782
11991.31 782
11992.34 807
11993.38 760
11994.41 799
11995.45 868
11996.48 828
11997.52 796
11998.55 813
11999.58 844
12000.62 858
12001.65 839
12002.69 846
12003.72 873
12004.76 830
12005.79 815
12006.83 789
12007.86 788
12008.90 809
12009.93 810
12010.97 830
12012.00 871
12013.04 893
12014.07 895
12015.11 850
12016.14 862
12017.18 859
12018.21 835
12019.25 784
12020.28 868
12021.32 871
12022.35 805
12023.39 845
12024.42 898
12025.46 854
12026.49 829
12027.53 838
12028.57 878
12029.60 846
12030.64 861
12031.67 833
12032.71 813
12033.74 779
12034.78 822
12035.82 847
12036.85 831
12037.89 853
12038.92 812
12039.96 853
12041.00 854
12042.03 782
12043.07 826
12044.11 894
12045.14 817
12046.18 834
12047.22 808
12048.25 864
12049.29 834
12050.33 863
12051.36 850
12052.40 869
12053.44 877
12054.47 874
12055.51 828
12056.55 866
12057.58 840
12058.62 877
12059.66 847
12060.69 866
12061.73 902
12062.77 864
12063.80 922
12064.84 959
12065.88 890
12066.92 898
12067.95 902
12068.99 884
12070.03 880
12071.07 872
12072.10 870
12073.14 948
12074.18 904
12075.22 965
12076.25 941
12077.29 917
12078.33 891
12079.37 903
12080.41 870
12081.44 914
12082.48 951
12083.52 899
12084.56 894
12085.60 971
12086.63 983
12087.67 941
12088.71 948
12089.75 958
12090.79 931
12091.83 936
12092.86 921
12093.90 952
12094.94 949
12095.98 992
12097.02 999
12098.06 1051
12099.10 1024
12100.13 1085
12101.17 1073
12102.21 1071
12103.25 1143
12104.29 1154
12105.33 1124
12106.37 1091
12107.41 1144
12108.45 1097
12109.49 1079
12110.52 1128
12111.56 1089
12112.60 1026
12113.64 958
12114.68 973
12115.72 937
12116.76 925
12117.80 918
12118.84 933
12119.88 911
12120.92 873
12121.96 855
12123.00 828
12124.04 813
12125.08 832
12126.12 827
12127.16 805
12128.20 810
12129.24 841
12130.28 793
12131.32 774
12132.36 761
12133.40 834
12134.44 837
12135.48 783
12136.52 777
12137.56 776
12138.60 788
12139.64 810
12140.68 769
12141.72 726
12142.76 744
12143.80 788
12144.84 794
12145.88 751
12146.93 785
12147.97 782
12149.01 828
12150.05 809
12151.09 778
12152.13 763
12153.17 719
12154.21 775
12155.25 814
12156.29 709
12157.34 688
12158.38 729
12159.42 770
12160.46 759
12161.50 786
12162.54 740
12163.58 816
12164.62 778
12165.67 752
12166.71 739
12167.75 782
12168.79 810
12169.83 811
12170.87 806
12171.92 760
12172.96 731
12174.00 775
12175.04 775
12176.08 756
12177.13 775
12178.17 731
12179.21 797
12180.25 736
12181.30 740
12182.34 751
12183.38 767
12184.42 774
12185.46 727
12186.51 722
12187.55 763
12188.59 723
12189.63 698
12190.68 734
12191.72 764
12192.76 728
12193.81 762
12194.85 755
12195.89 768
12196.93 722
12197.98 768
12199.02 748
12200.06 700
12201.11 723
12202.15 781
12203.19 756
12204.24 726
12205.28 718
12206.32 716
12207.37 735
12208.41 763
12209.45 728
12210.50 657
12211.54 715
12212.58 779
12213.63 775
12214.67 753
12215.71 776
12216.76 738
12217.80 730
12218.85 731
12219.89 755
12220.93 751
12221.98 693
12223.02 702
12224.07 691
12225.11 748
12226.15 743
12227.20 760
12228.24 769
12229.29 746
12230.33 747
12231.38 752
12232.42 753
12233.46 772
12234.51 757
12235.55 743
12236.60 777
12237.64 754
12238.69 733
12239.73 731
12240.78 786
12241.82 756
12242.87 744
12243.91 758
12244.96 728
12246.00 713
12247.05 727
12248.09 745
12249.14 734
12250.18 749
12251.23 743
12252.27 740
12253.32 729
12254.36 695
12255.41 685
12256.45 756
12257.50 733
12258.55 739
12259.59 762
12260.64 768
12261.68 721
12262.73 709
12263.77 715
12264.82 694
12265.87 720
12266.91 676
12267.96 708
12269.00 684
12270.05 648
12271.10 655
12272.14 679
12273.19 663
12274.23 681
12275.28 683
12276.33 720
12277.37 678
12278.42 699
12279.47 707
12280.51 680
12281.56 700
12282.61 674
12283.65 727
12284.70 708
12285.75 680
12286.79 712
12287.84 678
12288.89 650
12289.93 745
12290.98 737
12292.03 708
12293.07 701
12294.12 691
12295.17 670
12296.22 672
12297.26 661
12298.31 679
12299.36 693
12300.40 699
12301.45 642
12302.50 642
12303.55 695
12304.59 708
12305.64 652
12306.69 692
12307.74 724
12308.78 661
12309.83 698
12310.88 701
12311.93 645
12312.98 664
12314.02 688
12315.07 702
12316.12 707
12317.17 698
12318.22 670
12319.26 673
12320.31 672
12321.36 655
12322.41 657
12323.46 695
12324.51 715
12325.55 671
12326.60 698
12327.65 677
12328.70 678
12329.75 687
12330.80 634
12331.85 655
12332.89 660
12333.94 680
12334.99 657
12336.04 625
12337.09 598
12338.14 657
12339.19 670
12340.24 660
12341.29 657
12342.33 699
12343.38 713
12344.43 645
12345.48 653
12346.53 628
12347.58 631
12348.63 624
12349.68 631
12350.73 640
12351.78 622
12352.83 640
12353.88 641
12354.93 649
12355.98 694
12357.03 679
12358.08 695
12359.13 678
12360.18 667
12361.23 701
12362.28 667
12363.33 657
12364.38 657
12365.43 663
12366.48 681
12367.53 647
12368.58 656
12369.63 729
12370.68 710
12371.73 678
12372.78 663
12373.83 635
12374.88 680
12375.93 678
12376.98 681
12378.03 673
12379.08 728
12380.13 666
12381.18 671
12382.23 671
12383.29 660
12384.34 698
12385.39 671
12386.44 722
12387.49 696
12388.54 708
12389.59 717
12390.64 681
12391.69 652
12392.75 745
12393.80 654
12394.85 743
12395.90 695
12396.95 708
12398.00 683
12399.05 693
12400.11 711
12401.16 736
12402.21 703
12403.26 671
12404.31 666
12405.36 697
12406.42 729
12407.47 700
12408.52 732
12409.57 693
12410.62 726
12411.68 730
12412.73 741
12413.78 761
12414.83 715
12415.88 729
12416.94 768
12417.99 720
12419.04 722
12420.09 726
12421.15 748
12422.20 739
12423.25 727
12424.30 779
12425.36 714
12426.41 762
12427.46 751
12428.52 736
12429.57 721
12430.62 748
12431.67 815
12432.73 827
12433.78 770
12434.83 795
12435.89 801
12436.94 787
12437.99 794
12439.05 764
12440.10 805
12441.15 813
12442.21 859
12443.26 854
12444.31 822
12445.37 755
12446.42 796
12447.47 796
12448.53 808
12449.58 770
12450.63 784
12451.69 787
12452.74 831
12453.80 856
12454.85 849
12455.90 838
12456.96 897
12458.01 939
12459.07 872
12460.12 895
12461.17 881
12462.23 1004
12463.28 984
12464.34 1002
12465.39 979
12466.45 1060
12467.50 1092
12468.56 1055
12469.61 1163
12470.66 1157
12471.72 1268
12472.77 1300
12473.83 1388
12474.88 1547
12475.94 1636
12476.99 1773
12478.05 1877
12479.10 1809
12480.16 1860
12481.21 1867
12482.27 1814
12483.32 1749
12484.38 1687
12485.43 1569
12486.49 1482
12487.54 1425
12488.60 1291
12489.65 1236
12490.71 1093
12491.77 1064
12492.82 1074
12493.88 1060
12494.93 992
12495.99 1044
12497.04 934
12498.10 977
12499.15 916
12500.21 906
12501.27 936
12502.32 929
12503.38 927
12504.43 873
12505.49 906
12506.55 898
12507.60 883
12508.66 902
12509.72 853
12510.77 845
12511.83 873
12512.88 910
12513.94 882
12515.00 865
12516.05 822
12517.11 801
12518.17 842
12519.22 831
12520.28 824
12521.34 799
12522.39 870
12523.45 867
12524.51 797
12525.56 797
12526.62 784
12527.68 787
12528.74 768
12529.79 798
12530.85 791
12531.91 846
12532.96 855
12534.02 834
12535.08 815
12536.14 876
12537.19 896
12538.25 887
12539.31 921
12540.37 897
12541.42 903
12542.48 857
12543.54 939
12544.60 900
12545.65 918
12546.71 923
12547.77 938
12548.83 940
12549.89 900
12550.94 920
12552.00 920
12553.06 983
12554.12 930
12555.18 951
12556.23 1018
12557.29 1014
12558.35 1123
12559.41 1144
12560.47 1126
12561.53 1086
12562.58 1088
12563.64 1093
12564.70 1009
12565.76 1070
12566.82 1043
12567.88 1001
12568.94 938
12570.00 929
12571.05 882
12572.11 874
12573.17 910
12574.23 888
12575.29 897
12576.35 862
12577.41 867
12578.47 875
12579.53 891
12580.59 878
12581.64 831
12582.70 849
12583.76 837
12584.82 840
12585.88 864
12586.94 833
12588.00 850
12589.06 836
12590.12 817
12591.18 838
12592.24 803
12593.30 825
12594.36 789
12595.42 817
12596.48 774
12597.54 770
12598.60 807
12599.66 828
12600.72 822
12601.78 819
12602.84 805
12603.90 815
12604.96 842
12606.02 806
12607.08 799
12608.14 756
12609.20 741
12610.26 765
12611.32 799
12612.38 756
12613.44 777
12614.50 773
12615.57 803
12616.63 830
12617.69 823
12618.75 819
12619.81 835
12620.87 803
12621.93 814
12622.99 864
12624.05 839
12625.11 843
12626.18 815
12627.24 825
12628.30 804
12629.36 846
12630.42 786
12631.48 792
12632.54 792
12633.60 744
12634.67 734
12635.73 747
12636.79 742
12637.85 735
12638.91 761
12639.97 734
12641.04 757
12642.10 741
12643.16 752
12644.22 801
12645.28 772
12646.35 803
12647.41 757
12648.47 769
12649.53 755
12650.59 791
12651.66 817
12652.72 735
12653.78 792
12654.84 737
12655.91 754
12656.97 781
12658.03 759
12659.09 751
12660.16 776
12661.22 757
12662.28 768
12663.34 736
12664.41 777
12665.47 732
12666.53 741
12667.60 777
12668.66 754
12669.72 740
12670.78 793
12671.85 731
12672.91 708
12673.97 782
12675.04 802
12676.10 783
12677.16 751
12678.23 700
12679.29 781
12680.35 795
12681.42 805
12682.48 762
12683.54 780
12684.61 798
12685.67 772
12686.74 774
12687.80 763
12688.86 759
12689.93 775
12690.99 806
12692.05 807
12693.12 827
12694.18 795
12695.25 845
12696.31 729
12697.37 818
12698.44 785
12699.50 815
12700.57 852
12701.63 836
12702.70 869
12703.76 889
12704.83 850
12705.89 907
12706.95 950
12708.02 902
12709.08 919
12710.15 881
12711.21 908
12712.28 867
12713.34 855
12714.41 834
12715.47 877
12716.54 837
12717.60 808
12718.67 857
12719.73 819
12720.80 852
12721.86 841
12722.93 862
12723.99 863
12725.06 836
12726.12 841
12727.19 847
12728.26 848
12729.32 831
12730.39 855
12731.45 827
12732.52 808
12733.58 772
12734.65 825
12735.71 807
12736.78 862
12737.85 836
12738.91 833
12739.98 777
12741.04 759
12742.11 802
12743.18 830
12744.24 761
12745.31 793
12746.37 725
12747.44 769
12748.51 765
12749.57 749
12750.64 771
12751.71 790
12752.77 765
12753.84 768
12754.91 764
12755.97 754
12757.04 743
12758.11 720
12759.17 678
12760.24 712
12761.31 729
12762.37 709
12763.44 731
12764.51 721
12765.57 691
12766.64 708
12767.71 739
12768.78 657
12769.84 689
12770.91 742
12771.98 687
12773.04 698
12774.11 655
12775.18 669
12776.25 677
12777.31 642
12778.38 662
12779.45 715
12780.52 697
12781.58 701
12782.65 683
12783.72 688
12784.79 657
12785.86 679
12786.92 637
12787.99 653
12789.06 725
12790.13 690
12791.20 710
12792.26 711
12793.33 673
12794.40 678
12795.47 707
12796.54 692
12797.61 659
12798.67 645
12799.74 687
12800.81 660
12801.88 675
12802.95 683
12804.02 687
12805.09 660
12806.15 678
12807.22 656
12808.29 651
12809.36 670
12810.43 632
12811.50 657
12812.57 640
12813.64 657
12814.71 627
12815.77 672
12816.84 661
12817.91 639
12818.98 661
12820.05 648
12821.12 665
12822.19 651
12823.26 694
12824.33 673
12825.40 674
12826.47 635
12827.54 625
12828.61 642
12829.68 658
12830.75 643
12831.82 660
12832.89 631
12833.96 665
12835.03 644
12836.10 640
12837.17 635
12838.24 612
12839.31 621
12840.38 623
12841.45 632
12842.52 642
12843.59 619
12844.66 599
12845.73 609
12846.80 605
12847.87 672
12848.94 621
12850.01 630
12851.08 666
12852.15 621
12853.22 628
12854.29 656
12855.36 633
12856.43 672
12857.51 626
12858.58 606
12859.65 633
12860.72 604
12861.79 631
12862.86 587
12863.93 565
12865.00 594
12866.07 651
12867.15 582
12868.22 629
12869.29 623
12870.36 624
12871.43 620
12872.50 603
12873.57 648
12874.65 637
12875.72 592
12876.79 568
12877.86 568
12878.93 598
12880.00 580
12881.08 543
12882.15 583
12883.22 580
12884.29 589
12885.36 591
12886.44 595
12887.51 596
12888.58 590
12889.65 587
12890.72 595
12891.80 562
12892.87 605
12893.94 603
12895.01 611
12896.09 599
12897.16 574
12898.23 565
12899.30 640
12900.38 610
12901.45 554
12902.52 577
12903.60 549
12904.67 585
12905.74 628
12906.81 545
12907.89 584
12908.96 568
12910.03 560
12911.11 578
12912.18 549
12913.25 548
12914.33 626
12915.40 606
12916.47 577
12917.55 511
12918.62 591
12919.69 582
12920.77 574
12921.84 578
12922.91 555
12923.99 558
12925.06 555
12926.13 538
12927.21 560
12928.28 525
12929.36 532
12930.43 529
12931.50 536
12932.58 562
12933.65 560
12934.73 606
12935.80 554
12936.87 540
12937.95 560
12939.02 566
12940.10 542
12941.17 536
12942.25 555
12943.32 586
12944.39 579
12945.47 600
12946.54 627
12947.62 584
12948.69 556
12949.77 574
12950.84 570
12951.92 583
12952.99 524
12954.07 529
12955.14 608
12956.22 587
12957.29 565
12958.37 526
12959.44 534
12960.52 563
12961.59 523
12962.67 532
12963.74 549
12964.82 556
12965.89 538
12966.97 566
12968.04 553
12969.12 542
12970.20 548
12971.27 547
12972.35 510
12973.42 520
12974.50 551
12975.57 554
12976.65 526
12977.73 541
12978.80 563
12979.88 536
12980.95 562
12982.03 588
12983.11 545
12984.18 535
12985.26 554
12986.33 564
12987.41 561
12988.49 568
12989.56 555
12990.64 544
12991.72 522
12992.79 571
12993.87 546
12994.95 538
12996.02 567
12997.10 593
12998.18 562
12999.25 566
13000.33 569
13001.41 570
13002.48 582
13003.56 604
13004.64 538
13005.71 591
13006.79 556
13007.87 567
13008.95 571
13010.02 564
13011.10 535
13012.18 575
13013.26 560
13014.33 567
13015.41 580
13016.49 553
13017.57 540
13018.64 533
13019.72 575
13020.80 556
13021.88 565
13022.95 565
13024.03 547
13025.11 566
13026.19 562
13027.26 642
13028.34 592
13029.42 618
13030.50 572
13031.58 574
13032.66 542
13033.73 560
13034.81 566
13035.89 561
13036.97 516
13038.05 560
13039.13 582
13040.20 562
13041.28 545
13042.36 549
13043.44 553
13044.52 593
13045.60 576
13046.68 568
13047.75 590
13048.83 590
13049.91 554
13050.99 571
13052.07 551
13053.15 601
13054.23 599
13055.31 570
13056.39 590
13057.47 597
13058.54 594
13059.62 583
13060.70 585
13061.78 537
13062.86 577
13063.94 618
13065.02 593
13066.10 558
13067.18 566
13068.26 614
13069.34 547
13070.42 600
13071.50 556
13072.58 574
13073.66 593
13074.74 561
13075.82 577
13076.90 583
13077.98 597
13079.06 543
13080.14 598
13081.22 589
13082.30 567
13083.38 591
13084.46 560
13085.54 483
13086.62 518
13087.70 590
13088.78 563
13089.86 526
13090.94 570
13092.02 555
13093.10 563
13094.18 559
13095.27 568
13096.35 590
13097.43 617
13098.51 573
13099.59 598
13100.67 560
13101.75 588
13102.83 617
13103.91 604
13104.99 575
13106.08 544
13107.16 595
13108.24 552
13109.32 564
13110.40 566
13111.48 548
13112.56 573
13113.64 540
13114.73 574
13115.81 575
13116.89 538
13117.97 560
13119.05 575
13120.14 529
13121.22 521
13122.30 551
13123.38 570
13124.46 518
13125.54 555
13126.63 519
13127.71 529
13128.79 530
13129.87 544
13130.96 570
13132.04 535
13133.12 522
13134.20 536
13135.28 577
13136.37 536
13137.45 562
13138.53 546
13139.61 559
13140.70 546
13141.78 562
13142.86 492
13143.95 529
13145.03 530
13146.11 573
13147.19 556
13148.28 538
13149.36 531
13150.44 513
13151.53 525
13152.61 559
13153.69 563
13154.78 548
13155.86 602
13156.94 567
13158.03 584
13159.11 585
13160.19 571
13161.28 537
13162.36 559
13163.44 538
13164.53 591
13165.61 552
13166.69 588
13167.78 584
13168.86 566
13169.95 539
13171.03 543
13172.11 596
13173.20 563
13174.28 567
13175.37 533
13176.45 538
13177.53 544
13178.62 564
13179.70 556
13180.79 616
13181.87 551
13182.96 564
13184.04 550
13185.12 593
13186.21 558
13187.29 553
13188.38 560
13189.46 608
13190.55 596
13191.63 575
13192.72 575
13193.80 581
13194.89 554
13195.97 607
13197.06 631
13198.14 564
13199.23 605
13200.31 588
13201.40 597
13202.48 570
13203.57 563
13204.65 613
13205.74 589
13206.82 611
13207.91 582
13208.99 591
13210.08 590
13211.16 571
13212.25 588
13213.34 617
13214.42 584
13215.51 600
13216.59 598
13217.68 615
13218.76 590
13219.85 573
13220.94 602
13222.02 555
13223.11 529
13224.19 592
13225.28 608
13226.37 589
13227.45 544
13228.54 537
13229.63 600
13230.71 579
13231.80 562
13232.89 564
13233.97 560
13235.06 575
13236.14 586
13237.23 615
13238.32 537
13239.40 583
13240.49 585
13241.58 637
13242.67 582
13243.75 581
13244.84 559
13245.93 602
13247.01 554
13248.10 552
13249.19 602
13250.27 613
13251.36 582
13252.45 614
13253.54 607
13254.62 602
13255.71 641
13256.80 639
13257.89 563
13258.97 574
13260.06 596
13261.15 635
13262.24 643
13263.32 592
13264.41 607
13265.50 628
13266.59 633
13267.67 626
13268.76 667
13269.85 639
13270.94 619
13272.03 638
13273.11 666
13274.20 626
13275.29 599
13276.38 660
13277.47 638
13278.56 670
13279.64 635
13280.73 626
13281.82 663
13282.91 652
13284.00 644
13285.09 669
13286.18 640
13287.26 680
13288.35 670
13289.44 649
13290.53 672
13291.62 660
13292.71 681
13293.80 649
13294.89 658
13295.98 648
13297.06 658
13298.15 590
13299.24 704
13300.33 686
13301.42 674
13302.51 675
13303.60 742
13304.69 701
13305.78 721
13306.87 732
13307.96 672
13309.05 720
13310.14 713
13311.23 707
13312.32 693
13313.41 738
13314.50 752
13315.59 731
13316.68 765
13317.77 766
13318.86 728
13319.95 698
13321.04 717
13322.13 751
13323.22 701
13324.31 691
13325.40 731
13326.49 721
13327.58 734
13328.67 700
13329.76 685
13330.85 703
13331.94 747
13333.03 687
13334.12 719
13335.21 663
13336.30 714
13337.39 704
13338.48 699
13339.57 685
13340.66 727
13341.75 742
13342.85 743
13343.94 753
13345.03 728
13346.12 738
13347.21 740
13348.30 736
13349.39 779
13350.48 744
13351.58 724
13352.67 736
13353.76 721
13354.85 788
13355.94 751
13357.03 720
13358.12 729
13359.22 787
13360.31 776
13361.40 710
13362.49 769
13363.58 765
13364.67 812
13365.77 865
13366.86 830
13367.95 816
13369.04 853
13370.13 834
13371.23 833
13372.32 852
13373.41 857
13374.50 846
13375.60 775
13376.69 827
13377.78 818
13378.87 762
13379.97 755
13381.06 730
13382.15 717
13383.24 743
13384.34 709
13385.43 724
13386.52 742
13387.61 714
13388.71 720
13389.80 711
13390.89 714
13391.99 708
13393.08 681
13394.17 688
13395.26 663
13396.36 672
13397.45 658
13398.54 610
13399.64 666
13400.73 651
13401.82 671
13402.92 685
13404.01 682
13405.10 649
13406.20 646
13407.29 737
13408.39 677
13409.48 655
13410.57 670
13411.67 649
13412.76 674
13413.85 668
13414.95 675
13416.04 655
13417.14 649
13418.23 700
13419.32 708
13420.42 681
13421.51 693
13422.61 721
13423.70 666
13424.80 690
13425.89 701
13426.98 718
13428.08 721
13429.17 721
13430.27 682
13431.36 689
13432.46 692
13433.55 707
13434.65 722
13435.74 663
13436.84 640
13437.93 729
13439.03 723
13440.12 663
13441.22 644
13442.31 677
13443.41 721
13444.50 708
13445.60 709
13446.69 698
13447.79 667
13448.88 688
13449.98 689
13451.07 699
13452.17 727
13453.26 710
13454.36 717
13455.45 687
13456.55 698
13457.65 699
13458.74 695
13459.84 724
13460.93 725
13462.03 682
13463.12 713
13464.22 718
13465.32 721
13466.41 742
13467.51 659
13468.60 685
13469.70 749
13470.80 771
13471.89 774
13472.99 738
13474.09 729
13475.18 746
13476.28 723
13477.37 730
13478.47 758
13479.57 706
13480.66 747
13481.76 781
13482.86 692
13483.95 714
13485.05 759
13486.15 786
13487.25 767
13488.34 736
13489.44 712
13490.54 744
13491.63 771
13492.73 792
13493.83 773
13494.92 816
13496.02 781
13497.12 792
13498.22 770
13499.31 775
13500.41 852
13501.51 875
13502.61 867
13503.70 837
13504.80 840
13505.90 881
13507.00 877
13508.09 893
13509.19 867
13510.29 869
13511.39 839
13512.49 800
13513.58 762
13514.68 775
13515.78 790
13516.88 759
13517.98 726
13519.07 735
13520.17 737
13521.27 698
13522.37 688
13523.47 695
13524.57 687
13525.66 661
13526.76 680
13527.86 711
13528.96 700
13530.06 684
13531.16 667
13532.26 644
13533.35 648
13534.45 620
13535.55 628
13536.65 673
13537.75 632
13538.85 643
13539.95 632
13541.05 629
13542.15 660
13543.24 630
13544.34 650
13545.44 651
13546.54 654
13547.64 635
13548.74 628
13549.84 615
13550.94 648
13552.04 682
13553.14 684
13554.24 643
13555.34 625
13556.44 647
13557.54 681
13558.64 639
13559.74 630
13560.84 638
13561.94 638
13563.04 656
13564.14 673
13565.24 654
13566.34 627
13567.44 660
13568.54 611
13569.64 612
13570.74 596
13571.84 648
13572.94 621
13574.04 619
13575.14 639
13576.24 671
13577.34 696
13578.44 649
13579.54 650
13580.64 650
13581.74 596
13582.84 625
13583.94 643
13585.05 619
13586.15 647
13587.25 627
13588.35 602
13589.45 590
13590.55 646
13591.65 612
13592.75 630
13593.85 608
13594.95 589
13596.06 641
13597.16 601
13598.26 675
13599.36 662
13600.46 601
13601.56 601
13602.66 638
13603.77 630
13604.87 638
13605.97 630
13607.07 642
13608.17 620
13609.28 603
13610.38 599
13611.48 614
13612.58 641
13613.68 678
13614.79 621
13615.89 577
13616.99 606
13618.09 661
13619.19 586
13620.30 622
13621.40 640
13622.50 616
13623.60 620
13624.71 601
13625.81 622
13626.91 638
13628.01 664
13629.12 618
13630.22 612
13631.32 603
13632.42 597
13633.53 609
13634.63 620
13635.73 593
13636.84 637
13637.94 631
13639.04 621
13640.14 626
13641.25 596
13642.35 624
13643.45 654
13644.56 634
13645.66 638
13646.76 624
13647.87 614
13648.97 586
13650.07 579
13651.18 605
13652.28 572
13653.39 607
13654.49 611
13655.59 587
13656.70 596
13657.80 594
13658.90 607
13660.01 616
13661.11 621
13662.22 628
13663.32 632
13664.42 615
13665.53 607
13666.63 588
13667.74 616
13668.84 602
13669.94 609
13671.05 582
13672.15 600
13673.26 598
13674.36 651
13675.47 644
13676.57 582
13677.68 583
13678.78 631
13679.89 643
13680.99 593
13682.10 604
13683.20 627
13684.30 651
13685.41 629
13686.51 632
13687.62 559
13688.72 629
13689.83 634
13690.93 581
13692.04 604
13693.15 623
13694.25 629
13695.36 636
13696.46 665
13697.57 608
13698.67 621
13699.78 638
13700.88 589
13701.99 595
13703.09 602
13704.20 611
13705.31 671
13706.41 678
13707.52 656
13708.62 626
13709.73 608
13710.84 634
13711.94 657
13713.05 635
13714.15 584
13715.26 624
13716.37 644
13717.47 641
13718.58 627
13719.68 651
13720.79 664
13721.90 642
13723.00 622
13724.11 636
13725.22 673
13726.32 645
13727.43 640
13728.54 704
13729.64 730
13730.75 716
13731.86 681
13732.96 702
13734.07 710
13735.18 718
13736.28 746
13737.39 731
13738.50 688
13739.61 726
13740.71 690
13741.82 700
13742.93 736
13744.03 743
13745.14 699
13746.25 725
13747.36 768
13748.46 756
13749.57 730
13750.68 756
13751.79 780
13752.89 791
13754.00 835
13755.11 804
13756.22 789
13757.33 818
13758.43 796
13759.54 753
13760.65 794
13761.76 808
13762.87 813
13763.97 805
13765.08 859
13766.19 930
13767.30 893
13768.41 944
13769.51 970
13770.62 1004
13771.73 981
13772.84 986
13773.95 1012
13775.06 1076
13776.17 1116
13777.27 1124
13778.38 1052
13779.49 1049
13780.60 973
13781.71 1041
13782.82 979
13783.93 970
13785.04 909
13786.14 919
13787.25 914
13788.36 851
13789.47 825
13790.58 829
13791.69 815
13792.80 814
13793.91 779
13795.02 766
13796.13 745
13797.24 738
13798.35 738
13799.46 732
13800.57 737
13801.68 731
13802.78 785
13803.89 733
13805.00 695
13806.11 622
13807.22 665
13808.33 771
13809.44 725
13810.55 721
13811.66 729
13812.77 733
13813.88 730
13814.99 732
13816.10 714
13817.21 730
13818.32 731
13819.44 755
13820.55 732
13821.66 738
13822.77 731
13823.88 759
13824.99 765
13826.10 710
13827.21 708
13828.32 707
13829.43 729
13830.54 753
13831.65 737
13832.76 695
13833.87 715
13834.98 724
13836.10 745
13837.21 674
13838.32 750
13839.43 747
13840.54 715
13841.65 713
13842.76 710
13843.87 725
13844.99 712
13846.10 782
13847.21 735
13848.32 700
13849.43 670
13850.54 718
13851.65 701
13852.77 721
13853.88 726
13854.99 700
13856.10 741
13857.21 748
13858.33 720
13859.44 728
13860.55 737
13861.66 760
13862.77 715
13863.89 689
13865.00 751
13866.11 755
13867.22 746
13868.33 686
13869.45 725
13870.56 723
13871.67 766
13872.78 787
13873.90 719
13875.01 764
13876.12 714
13877.23 776
13878.35 756
13879.46 717
13880.57 726
13881.69 746
13882.80 742
13883.91 735
13885.02 699
13886.14 768
13887.25 767
13888.36 764
13889.48 778
13890.59 761
13891.70 764
13892.82 794
13893.93 822
13895.04 829
13896.16 835
13897.27 879
13898.38 870
13899.50 816
13900.61 861
13901.72 801
13902.84 822
13903.95 780
13905.07 805
13906.18 771
13907.29 748
13908.41 755
13909.52 765
13910.63 758
13911.75 761
13912.86 750
13913.98 728
13915.09 725
13916.21 701
13917.32 692
13918.43 702
13919.55 710
13920.66 716
13921.78 734
13922.89 705
13924.01 718
13925.12 669
13926.24 676
13927.35 637
13928.46 650
13929.58 633
13930.69 667
13931.81 704
13932.92 694
13934.04 663
13935.15 669
13936.27 683
13937.38 661
13938.50 661
13939.61 710
13940.73 704
13941.85 708
13942.96 664
13944.08 700
13945.19 695
13946.31 662
13947.42 683
13948.54 720
13949.65 648
13950.77 676
13951.88 649
13953.00 710
13954.12 647
13955.23 663
13956.35 696
13957.46 664
13958.58 627
13959.70 643
13960.81 655
13961.93 675
13963.04 699
13964.16 660
13965.28 619
13966.39 641
13967.51 631
13968.62 649
13969.74 662
13970.86 644
13971.97 652
13973.09 652
13974.21 647
13975.32 620
13976.44 603
13977.56 591
13978.67 670
13979.79 663
13980.91 686
13982.02 652
13983.14 640
13984.26 637
13985.37 627
13986.49 643
13987.61 605
13988.73 611
13989.84 611
13990.96 613
13992.08 614
13993.20 614
13994.31 617
13995.43 627
13996.55 643
13997.66 626
13998.78 618
13999.90 644
14001.02 632
14002.14 621
14003.25 600
14004.37 590
14005.49 610
14006.61 583
14007.72 601
14008.84 591
14009.96 583
14011.08 627
14012.20 586
14013.31 578
14014.43 594
14015.55 626
14016.67 654
14017.79 616
14018.91 584
14020.02 557
14021.14 574
14022.26 604
14023.38 613
14024.50 617
14025.62 587
14026.74 601
14027.85 612
14028.97 574
14030.09 588
14031.21 591
14032.33 602
14033.45 617
14034.57 607
14035.69 590
14036.81 578
14037.92 624
14039.04 636
14040.16 589
14041.28 562
14042.40 575
14043.52 649
14044.64 581
14045.76 577
14046.88 557
14048.00 588
14049.12 657
14050.24 603
14051.36 547
14052.48 573
14053.60 635
14054.72 620
14055.84 592
14056.96 577
14058.08 589
14059.20 577
14060.32 604
14061.44 616
14062.56 624
14063.68 604
14064.80 633
14065.92 628
14067.04 578
14068.16 614
14069.28 688
14070.40 679
14071.52 658
14072.64 614
14073.76 671
14074.88 685
14076.00 662
14077.12 616
14078.24 615
14079.36 672
14080.48 660
14081.60 637
14082.73 632
14083.85 614
14084.97 679
14086.09 695
14087.21 687
14088.33 666
14089.45 638
14090.57 696
14091.69 663
14092.82 666
14093.94 696
14095.06 680
14096.18 731
14097.30 744
14098.42 705
14099.54 708
14100.67 735
14101.79 730
14102.91 718
14104.03 684
14105.15 703
14106.27 714
14107.40 706
14108.52 643
14109.64 675
14110.76 683
14111.88 672
14113.01 659
14114.13 619
14115.25 579
14116.37 608
14117.50 647
14118.62 658
14119.74 562
14120.86 597
14121.98 585
14123.11 573
14124.23 595
14125.35 556
14126.48 635
14127.60 615
14128.72 544
14129.84 620
14130.97 563
14132.09 576
14133.21 576
14134.34 623
14135.46 599
14136.58 578
14137.70 586
14138.83 629
14139.95 600
14141.07 569
14142.20 505
14143.32 559
14144.44 578
14145.57 534
14146.69 591
14147.81 589
14148.94 596
14150.06 534
14151.18 567
14152.31 566
14153.43 551
14154.56 579
14155.68 546
14156.80 571
14157.93 591
14159.05 567
14160.18 569
14161.30 561
14162.42 604
14163.55 566
14164.67 588
14165.80 590
14166.92 573
14168.04 603
14169.17 582
14170.29 541
14171.42 555
14172.54 583
14173.67 553
14174.79 594
14175.92 543
14177.04 563
14178.17 577
14179.29 562
14180.41 597
14181.54 598
14182.66 543
14183.79 570
14184.91 545
14186.04 544
14187.16 524
14188.29 530
14189.41 581
14190.54 552
14191.67 544
14192.79 516
14193.92 547
14195.04 563
14196.17 579
14197.29 516
14198.42 517
14199.54 529
14200.67 529
14201.79 524
14202.92 532
14204.05 556
14205.17 518
14206.30 561
14207.42 548
14208.55 534
14209.67 519
14210.80 544
14211.93 522
14213.05 526
14214.18 506
14215.31 535
14216.43 529
14217.56 561
14218.68 532
14219.81 504
14220.94 538
14222.06 508
14223.19 511
14224.32 474
14225.44 486
14226.57 515
14227.70 507
14228.82 504
14229.95 499
14231.08 518
14232.20 541
14233.33 530
14234.46 541
14235.58 491
14236.71 538
14237.84 501
14238.97 527
14240.09 554
14241.22 547
14242.35 542
14243.47 494
14244.60 497
14245.73 522
14246.86 494
14247.98 509
14249.11 530
14250.24 486
14251.37 499
14252.49 497
14253.62 518
14254.75 481
14255.88 507
14257.01 509
14258.13 541
14259.26 501
14260.39 482
14261.52 501
14262.65 514
14263.77 489
14264.90 485
14266.03 508
14267.16 467
14268.29 523
14269.41 567
14270.54 517
14271.67 483
14272.80 482
14273.93 528
14275.06 504
14276.19 471
14277.31 510
14278.44 525
14279.57 509
14280.70 513
14281.83 482
14282.96 475
14284.09 440
14285.22 507
14286.34 442
14287.47 461
14288.60 497
14289.73 518
14290.86 483
14291.99 464
14293.12 468
14294.25 483
14295.38 493
14296.51 475
14297.64 451
14298.77 460
14299.90 462
14301.03 463
14302.16 464
14303.28 450
14304.41 454
14305.54 455
14306.67 459
14307.80 451
14308.93 429
14310.06 454
14311.19 453
14312.32 465
14313.45 511
14314.58 463
14315.71 494
14316.84 469
14317.97 457
14319.11 508
14320.24 443
14321.37 437
14322.50 494
14323.63 458
14324.76 458
14325.89 464
14327.02 448
14328.15 479
14329.28 508
14330.41 466
14331.54 450
14332.67 464
14333.80 503
14334.93 467
14336.06 475
14337.20 459
14338.33 428
14339.46 432
14340.59 449
14341.72 458
14342.85 458
14343.98 452
14345.11 445
14346.25 434
14347.38 461
14348.51 434
14349.64 432
14350.77 486
14351.90 477
14353.03 510
14354.17 479
14355.30 496
14356.43 457
14357.56 457
14358.69 473
14359.83 458
14360.96 434
14362.09 454
14363.22 495
14364.35 454
14365.49 448
14366.62 452
14367.75 436
14368.88 495
14370.01 484
14371.15 476
14372.28 505
14373.41 509
14374.54 510
14375.68 472
14376.81 490
14377.94 496
14379.07 455
14380.21 481
14381.34 469
14382.47 449
14383.61 469
14384.74 480
14385.87 503
14387.00 464
14388.14 472
14389.27 493
14390.40 490
14391.54 467
14392.67 455
14393.80 453
14394.94 460
14396.07 477
14397.20 463
14398.34 436
14399.47 453
14400.60 491
14401.74 506
14402.87 480
14404.00 480
14405.14 469
14406.27 475
14407.41 493
14408.54 492
14409.67 474
14410.81 496
14411.94 494
14413.08 469
14414.21 479
14415.34 464
14416.48 490
14417.61 463
14418.75 507
14419.88 491
14421.01 497
14422.15 493
14423.28 504
14424.42 495
14425.55 483
14426.69 499
14427.82 519
14428.96 524
14430.09 508
14431.23 493
14432.36 513
14433.50 485
14434.63 476
14435.77 526
14436.90 556
14438.04 508
14439.17 496
14440.31 489
14441.44 489
14442.58 478
14443.71 498
14444.85 536
14445.98 517
14447.12 517
14448.25 487
14449.39 522
14450.52 518
14451.66 512
14452.79 467
14453.93 477
14455.07 496
14456.20 485
14457.34 498
14458.47 487
14459.61 498
14460.74 472
14461.88 496
14463.02 480
14464.15 480
14465.29 471
14466.42 494
14467.56 486
14468.70 506
14469.83 485
14470.97 508
14472.11 511
14473.24 487
14474.38 475
14475.51 485
14476.65 490
14477.79 524
14478.92 522
14480.06 522
14481.20 517
14482.33 508
14483.47 519
14484.61 495
14485.75 559
14486.88 555
14488.02 509
14489.16 547
14490.29 535
14491.43 522
14492.57 519
14493.70 546
14494.84 540
14495.98 529
14497.12 516
14498.25 565
14499.39 576
14500.53 563
14501.67 576
14502.80 555
14503.94 553
14505.08 577
14506.22 545
14507.35 614
14508.49 606
14509.63 639
14510.77 591
14511.91 617
14513.04 629
14514.18 597
14515.32 595
14516.46 630
14517.60 643
14518.73 625
14519.87 657
14521.01 666
14522.15 653
14523.29 640
14524.43 620
14525.56 641
14526.70 615
14527.84 637
14528.98 661
14530.12 630
14531.26 589
14532.40 547
14533.53 552
14534.67 599
14535.81 568
14536.95 572
14538.09 513
14539.23 504
14540.37 506
14541.51 516
14542.65 539
14543.79 549
14544.92 524
14546.06 521
14547.20 545
14548.34 513
14549.48 524
14550.62 510
14551.76 503
14552.90 535
14554.04 510
14555.18 515
14556.32 546
14557.46 554
14558.60 510
14559.74 508
14560.88 485
14562.02 523
14563.16 509
14564.30 504
14565.44 527
14566.58 512
14567.72 504
14568.86 503
14570.00 507
14571.14 505
14572.28 521
14573.42 517
14574.56 523
14575.70 509
14576.84 506
14577.98 518
14579.12 518
14580.26 511
14581.40 485
14582.54 503
14583.68 553
14584.82 530
14585.97 516
14587.11 526
14588.25 486
14589.39 510
14590.53 490
14591.67 544
14592.81 522
14593.95 564
14595.09 534
14596.23 542
14597.38 533
14598.52 504
14599.66 525
14600.80 514
14601.94 507
14603.08 553
14604.22 532
14605.37 518
14606.51 511
14607.65 523
14608.79 572
14609.93 539
14611.07 536
14612.22 533
14613.36 525
14614.50 555
14615.64 569
14616.78 525
14617.93 536
14619.07 570
14620.21 529
14621.35 534
14622.50 535
14623.64 563
14624.78 570
14625.92 582
14627.06 582
14628.21 619
14629.35 588
14630.49 588
14631.63 604
14632.78 541
14633.92 555
14635.06 618
14636.21 602
14637.35 584
14638.49 557
14639.63 611
14640.78 625
14641.92 546
14643.06 573
14644.21 608
14645.35 574
14646.49 580
14647.64 561
14648.78 565
14649.92 547
14651.07 526
14652.21 518
14653.35 538
14654.50 494
14655.64 534
14656.78 526
14657.93 518
14659.07 519
14660.21 526
14661.36 532
14662.50 526
14663.65 490
14664.79 476
14665.93 506
14667.08 514
14668.22 515
14669.37 464
14670.51 462
14671.65 453
14672.80 503
14673.94 504
14675.09 475
14676.23 475
14677.38 467
14678.52 490
14679.66 473
14680.81 431
14681.95 444
14683.10 502
14684.24 472
14685.39 474
14686.53 492
14687.68 484
14688.82 468
14689.97 457
14691.11 441
14692.26 440
14693.40 457
14694.55 473
14695.69 457
14696.84 456
14697.98 478
14699.13 458
14700.27 435
14701.42 433
14702.56 444
14703.71 472
14704.85 461
14706.00 403
14707.15 447
14708.29 474
14709.44 453
14710.58 436
14711.73 481
14712.87 453
14714.02 474
14715.17 487
14716.31 447
14717.46 410
14718.60 430
14719.75 450
14720.90 482
14722.04 501
14723.19 456
14724.33 465
14725.48 421
14726.63 428
14727.77 412
14728.92 479
14730.07 492
14731.21 432
14732.36 426
14733.51 459
14734.65 475
14735.80 444
14736.95 451
14738.09 440
14739.24 423
14740.39 460
14741.53 440
14742.68 395
14743.83 423
14744.97 412
14746.12 444
14747.27 429
14748.42 420
14749.56 407
14750.71 478
14751.86 433
14753.00 418
14754.15 413
14755.30 424
14756.45 412
14757.59 386
14758.74 412
14759.89 396
14761.04 440
14762.18 426
14763.33 441
14764.48 406
14765.63 401
14766.78 416
14767.92 423
14769.07 447
14770.22 436
14771.37 395
14772.52 392
14773.66 418
14774.81 426
14775.96 406
14777.11 414
14778.26 417
14779.41 381
14780.55 388
14781.70 407
14782.85 424
14784.00 415
14785.15 403
14786.30 414
14787.45 422
14788.59 428
14789.74 423
14790.89 432
14792.04 371
14793.19 407
14794.34 416
14795.49 378
14796.64 364
14797.79 405
14798.94 431
14800.08 418
14801.23 382
14802.38 375
14803.53 391
14804.68 391
14805.83 400
14806.98 386
14808.13 372
14809.28 360
14810.43 364
14811.58 393
14812.73 403
14813.88 363
14815.03 384
14816.18 380
14817.33 408
14818.48 383
14819.63 351
14820.78 378
14821.93 388
14823.08 375
14824.23 387
14825.38 397
14826.53 381
14827.68 349
14828.83 365
14829.98 389
14831.13 401
14832.28 400
14833.43 407
14834.58 376
14835.73 372
14836.88 371
14838.03 365
14839.18 355
14840.33 383
14841.48 406
14842.64 380
14843.79 362
14844.94 385
14846.09 417
14847.24 402
14848.39 390
14849.54 376
14850.69 356
14851.84 394
14853.00 352
14854.15 372
14855.30 350
14856.45 365
14857.60 347
14858.75 370
14859.90 389
14861.06 388
14862.21 416
14863.36 385
14864.51 379
14865.66 330
14866.81 361
14867.97 351
14869.12 364
14870.27 349
14871.42 347
14872.57 381
14873.73 413
14874.88 393
14876.03 382
14877.18 366
14878.33 402
14879.49 418
14880.64 376
14881.79 366
14882.94 362
14884.10 376
14885.25 380
14886.40 366
14887.55 322
14888.71 369
14889.86 404
14891.01 394
14892.16 351
14893.32 362
14894.47 343
14895.62 372
14896.78 359
14897.93 378
14899.08 366
14900.23 369
14901.39 453
14902.54 402
14903.69 377
14904.85 314
14906.00 350
14907.15 356
14908.31 367
14909.46 371
14910.61 332
14911.77 366
14912.92 350
14914.08 358
14915.23 341
14916.38 388
14917.54 378
14918.69 358
14919.84 350
14921.00 388
14922.15 364
14923.31 396
14924.46 371
14925.61 339
14926.77 348
14927.92 386
14929.08 380
14930.23 374
14931.38 355
14932.54 387
14933.69 393
14934.85 352
14936.00 382
14937.16 360
14938.31 381
14939.47 381
14940.62 384
14941.78 390
14942.93 352
14944.08 381
14945.24 402
14946.39 378
14947.55 367
14948.70 389
14949.86 367
14951.01 408
14952.17 354
14953.32 381
14954.48 380
14955.64 373
14956.79 404
14957.95 395
14959.10 391
14960.26 402
14961.41 376
14962.57 430
14963.72 400
14964.88 394
14966.03 391
14967.19 401
14968.35 420
14969.50 382
14970.66 417
14971.81 430
14972.97 410
14974.12 386
14975.28 377
14976.44 370
14977.59 388
14978.75 375
14979.91 389
14981.06 372
14982.22 334
14983.37 356
14984.53 355
14985.69 372
14986.84 360
14988.00 377
14989.16 412
14990.31 392
14991.47 391
14992.63 409
14993.78 382
14994.94 382
14996.10 357
14997.25 381
14998.41 365
14999.57 383
15000.72 364
15001.88 344
15003.04 329
15004.20 341
15005.35 378
15006.51 382
15007.67 368
15008.82 335
15009.98 377
15011.14 356
15012.30 343
15013.45 346
15014.61 365
15015.77 365
15016.93 364
15018.08 367
15019.24 352
15020.40 378
15021.56 353
15022.71 377
15023.87 347
15025.03 350
15026.19 338
15027.35 363
15028.50 321
15029.66 336
15030.82 350
15031.98 375
15033.14 355
15034.30 364
15035.45 367
15036.61 332
15037.77 341
15038.93 322
15040.09 342
15041.25 371
15042.40 356
15043.56 374
15044.72 348
15045.88 327
15047.04 361
15048.20 389
15049.36 337
15050.52 355
15051.68 346
15052.83 331
15053.99 333
15055.15 321
15056.31 334
15057.47 371
15058.63 369
15059.79 373
15060.95 359
15062.11 347
15063.27 357
15064.43 364
15065.59 339
15066.75 345
15067.90 342
15069.06 359
15070.22 355
15071.38 352
15072.54 360
15073.70 342
15074.86 341
15076.02 351
15077.18 355
15078.34 377
15079.50 400
15080.66 365
15081.82 358
15082.98 379
15084.14 328
15085.30 329
15086.46 357
15087.62 338
15088.78 356
15089.95 354
15091.11 361
15092.27 362
15093.43 345
15094.59 351
15095.75 358
15096.91 373
15098.07 359
15099.23 359
15100.39 345
15101.55 344
15102.71 353
15103.87 372
15105.03 333
15106.20 341
15107.36 335
15108.52 332
15109.68 336
15110.84 378
15112.00 372
15113.16 365
15114.32 347
15115.49 355
15116.65 340
15117.81 376
15118.97 377
15120.13 326
15121.29 341
15122.46 334
15123.62 326
15124.78 343
15125.94 353
15127.10 336
15128.26 330
15129.43 345
15130.59 348
15131.75 347
15132.91 318
15134.07 348
15135.24 373
15136.40 389
15137.56 376
15138.72 377
15139.89 339
15141.05 364
15142.21 328
15143.37 282
15144.54 349
15145.70 330
15146.86 350
15148.02 359
15149.19 325
15150.35 339
15151.51 356
15152.67 350
15153.84 340
15155.00 334
15156.16 365
15157.33 360
15158.49 370
15159.65 302
15160.82 326
15161.98 350
15163.14 349
15164.31 336
15165.47 345
15166.63 360
15167.80 345
15168.96 365
15170.12 364
15171.29 345
15172.45 344
15173.61 383
15174.78 373
15175.94 359
15177.10 362
15178.27 327
15179.43 358
15180.60 343
15181.76 326
15182.92 314
15184.09 364
15185.25 347
15186.42 353
15187.58 321
15188.74 345
15189.91 367
15191.07 390
15192.24 356
15193.40 354
15194.57 361
15195.73 392
15196.90 376
15198.06 355
15199.22 346
15200.39 336
15201.55 377
15202.72 353
15203.88 381
15205.05 327
15206.21 366
15207.38 377
15208.54 369
15209.71 323
15210.87 345
15212.04 377
15213.20 383
15214.37 352
15215.53 379
15216.70 353
15217.86 346
15219.03 361
15220.20 359
15221.36 373
15222.53 357
15223.69 393
15224.86 371
15226.02 369
15227.19 359
15228.36 403
15229.52 362
15230.69 383
15231.85 404
15233.02 386
15234.18 355
15235.35 374
15236.52 386
15237.68 379
15238.85 386
15240.02 373
15241.18 408
15242.35 359
15243.51 351
15244.68 350
15245.85 382
15247.01 394
15248.18 351
15249.35 347
15250.51 361
15251.68 371
15252.85 351
15254.01 368
15255.18 360
15256.35 376
15257.51 343
15258.68 363
15259.85 330
15261.01 359
15262.18 331
15263.35 364
15264.52 326
15265.68 338
15266.85 344
15268.02 372
15269.18 363
15270.35 325
15271.52 337
15272.69 355
15273.85 373
15275.02 359
15276.19 353
15277.36 336
15278.52 364
15279.69 361
15280.86 335
15282.03 336
15283.20 370
15284.36 375
15285.53 354
15286.70 342
15287.87 324
15289.04 367
15290.20 317
15291.37 352
15292.54 317
15293.71 364
15294.88 331
15296.05 334
15297.21 334
15298.38 352
15299.55 316
15300.72 339
15301.89 346
15303.06 355
15304.22 358
15305.39 332
15306.56 341
15307.73 333
15308.90 344
15310.07 303
15311.24 334
15312.41 338
15313.58 373
15314.74 347
15315.91 348
15317.08 335
15318.25 354
15319.42 361
15320.59 343
15321.76 367
15322.93 337
15324.10 347
15325.27 363
15326.44 334
15327.61 332
15328.78 345
15329.95 374
15331.12 412
15332.29 344
15333.46 324
15334.63 339
15335.80 351
15336.97 364
15338.14 366
15339.31 334
15340.48 339
15341.65 349
15342.82 339
15343.99 332
15345.16 327
15346.33 353
15347.50 312
15348.67 344
15349.84 304
15351.01 330
15352.18 370
15353.35 346
15354.52 336
15355.69 329
15356.86 320
15358.03 367
15359.20 377
15360.37 321
15361.54 330
15362.71 344
15363.89 366
15365.06 334
15366.23 347
15367.40 328
15368.57 367
15369.74 323
15370.91 324
15372.08 353
15373.25 357
15374.43 347
15375.60 342
15376.77 362
15377.94 323
15379.11 357
15380.28 354
15381.46 383
15382.63 357
15383.80 324
15384.97 319
15386.14 323
15387.31 321
15388.49 364
15389.66 365
15390.83 381
15392.00 354
15393.17 338
15394.35 388
15395.52 384
15396.69 350
15397.86 330
15399.03 344
15400.21 338
15401.38 360
15402.55 340
15403.72 355
15404.90 336
15406.07 333
15407.24 313
15408.41 362
15409.59 389
15410.76 333
15411.93 354
15413.11 368
15414.28 371
15415.45 332
15416.62 332
15417.80 333
15418.97 345
15420.14 361
15421.32 339
15422.49 326
15423.66 335
15424.84 331
15426.01 380
15427.18 311
15428.36 343
15429.53 358
15430.70 364
15431.88 362
15433.05 323
15434.22 355
15435.40 366
15436.57 366
15437.75 354
15438.92 336
15440.09 324
15441.27 335
15442.44 308
15443.61 328
15444.79 341
15445.96 312
15447.14 338
15448.31 347
15449.49 350
15450.66 337
15451.83 342
15453.01 354
15454.18 370
15455.36 335
15456.53 325
15457.71 334
15458.88 385
15460.06 352
15461.23 337
15462.40 343
15463.58 373
15464.75 351
15465.93 339
15467.10 344
15468.28 357
15469.45 357
15470.63 343
15471.80 386
15472.98 324
15474.15 319
15475.33 358
15476.50 326
15477.68 318
15478.86 329
15480.03 334
15481.21 347
15482.38 327
15483.56 330
15484.73 370
15485.91 383
15487.08 356
15488.26 333
15489.44 340
15490.61 357
15491.79 380
15492.96 352
15494.14 337
15495.31 359
15496.49 341
15497.67 363
15498.84 370
15500.02 351
15501.20 354
15502.37 379
15503.55 358
15504.72 320
15505.90 314
15507.08 400
15508.25 361
15509.43 357
15510.61 353
15511.78 343
15512.96 365
15514.14 375
15515.31 362
15516.49 361
15517.67 326
15518.84 369
15520.02 355
15521.20 377
15522.37 358
15523.55 351
15524.73 388
15525.91 359
15527.08 384
15528.26 351
15529.44 367
15530.61 362
15531.79 374
15532.97 342
15534.15 342
15535.32 350
15536.50 343
15537.68 367
15538.86 340
15540.03 329
15541.21 357
15542.39 384
15543.57 383
15544.75 370
15545.92 326
15547.10 346
15548.28 347
15549.46 335
15550.64 374
15551.81 375
15552.99 377
15554.17 383
15555.35 392
15556.53 389
15557.70 360
15558.88 392
15560.06 405
15561.24 370
15562.42 386
15563.60 362
15564.78 366
15565.95 373
15567.13 393
15568.31 371
15569.49 420
15570.67 412
15571.85 412
15573.03 363
15574.21 385
15575.38 385
15576.56 434
15577.74 413
15578.92 376
15580.10 387
15581.28 398
15582.46 380
15583.64 373
15584.82 349
15586.00 380
15587.18 404
15588.36 383
15589.54 389
15590.72 380
15591.90 387
15593.08 429
15594.25 442
15595.43 392
15596.61 463
15597.79 418
15598.97 424
15600.15 436
15601.33 379
15602.51 428
15603.69 408
15604.87 397
15606.05 409
15607.23 393
15608.41 408
15609.60 400
15610.78 414
15611.96 434
15613.14 434
15614.32 424
15615.50 425
15616.68 418
15617.86 427
15619.04 447
15620.22 453
15621.40 418
15622.58 440
15623.76 417
15624.94 452
15626.12 437
15627.31 461
15628.49 480
15629.67 477
15630.85 464
15632.03 430
15633.21 472
15634.39 418
15635.57 416
15636.75 468
15637.94 499
15639.12 493
15640.30 487
15641.48 460
15642.66 460
15643.84 481
15645.03 469
15646.21 454
15647.39 468
15648.57 474
15649.75 481
15650.93 477
15652.12 483
15653.30 507
15654.48 488
15655.66 496
15656.84 502
15658.03 477
15659.21 477
15660.39 489
15661.57 531
15662.76 495
15663.94 499
15665.12 500
15666.30 518
15667.48 515
15668.67 502
15669.85 500
15671.03 528
15672.22 517
15673.40 525
15674.58 533
15675.76 500
15676.95 500
15678.13 522
15679.31 539
15680.50 510
15681.68 522
15682.86 523
15684.04 483
15685.23 449
15686.41 480
15687.59 517
15688.78 544
15689.96 520
15691.14 509
15692.33 548
15693.51 548
15694.69 497
15695.88 561
15697.06 571
15698.25 582
15699.43 569
15700.61 550
15701.80 556
15702.98 499
15704.16 594
15705.35 586
15706.53 609
15707.72 570
15708.90 604
15710.08 607
15711.27 587
15712.45 634
15713.64 625
15714.82 626
15716.01 651
15717.19 623
15718.37 649
15719.56 646
15720.74 625
15721.93 639
15723.11 591
15724.30 593
15725.48 655
15726.67 662
15727.85 633
15729.04 599
15730.22 581
15731.41 588
15732.59 588
15733.78 628
15734.96 587
15736.15 639
15737.33 615
15738.52 624
15739.70 612
15740.89 628
15742.07 605
15743.26 600
15744.44 650
15745.63 621
15746.81 613
15748.00 622
15749.19 606
15750.37 637
15751.56 634
15752.74 598
15753.93 605
15755.11 622
15756.30 619
15757.49 635
15758.67 640
15759.86 662
15761.04 680
15762.23 631
15763.42 641
15764.60 617
15765.79 630
15766.97 605
15768.16 601
15769.35 626
15770.53 587
15771.72 589
15772.91 589
15774.09 629
15775.28 614
15776.47 605
15777.65 626
15778.84 631
15780.03 601
15781.21 594
15782.40 578
15783.59 601
15784.77 574
15785.96 584
15787.15 553
15788.33 600
15789.52 537
15790.71 555
15791.90 565
15793.08 569
15794.27 569
15795.46 564
15796.65 563
15797.83 572
15799.02 559
15800.21 569
15801.40 545
15802.58 555
15803.77 505
15804.96 518
15806.15 531
15807.33 485
15808.52 543
15809.71 547
15810.90 534
15812.09 530
15813.27 530
15814.46 521
15815.65 551
15816.84 507
15818.03 473
15819.21 467
15820.40 570
15821.59 511
15822.78 480
15823.97 485
15825.16 495
15826.34 509
15827.53 496
15828.72 520
15829.91 475
15831.10 500
15832.29 518
15833.48 507
15834.66 498
15835.85 477
15837.04 480
15838.23 452
15839.42 479
15840.61 480
15841.80 435
15842.99 476
15844.18 460
15845.37 482
15846.56 484
15847.74 507
15848.93 450
15850.12 471
15851.31 478
15852.50 490
15853.69 434
15854.88 458
15856.07 476
15857.26 499
15858.45 483
15859.64 470
15860.83 449
15862.02 456
15863.21 465
15864.40 465
15865.59 473
15866.78 497
15867.97 473
15869.16 527
15870.35 487
15871.54 472
15872.73 455
15873.92 471
15875.11 469
15876.30 467
15877.49 478
15878.68 481
15879.87 482
15881.06 472
15882.25 490
15883.44 440
15884.64 483
15885.83 471
15887.02 492
15888.21 475
15889.40 461
15890.59 451
15891.78 506
15892.97 471
15894.16 443
15895.35 483
15896.54 471
15897.74 463
15898.93 475
15900.12 481
15901.31 508
15902.50 512
15903.69 462
15904.88 476
15906.08 479
15907.27 474
15908.46 462
15909.65 445
15910.84 488
15912.03 420
15913.23 463
15914.42 506
15915.61 490
15916.80 431
15917.99 450
15919.18 474
15920.38 450
15921.57 444
15922.76 474
15923.95 476
15925.15 452
15926.34 483
15927.53 494
15928.72 513
15929.91 475
15931.11 473
15932.30 479
15933.49 441
15934.68 465
15935.88 486
15937.07 470
15938.26 466
15939.46 439
15940.65 456
15941.84 479
15943.03 408
15944.23 462
15945.42 436
15946.61 425
15947.81 412
15949.00 429
15950.19 400
15951.39 411
15952.58 441
15953.77 397
15954.97 380
15956.16 426
15957.35 398
15958.55 398
15959.74 401
15960.93 378
15962.13 404
15963.32 405
15964.51 395
15965.71 406
15966.90 404
15968.09 374
15969.29 403
15970.48 409
15971.68 423
15972.87 392
15974.06 400
15975.26 440
15976.45 402
15977.65 411
15978.84 398
15980.04 410
15981.23 393
15982.42 384
15983.62 369
15984.81 359
15986.01 369
15987.20 401
15988.40 398
15989.59 414
15990.79 366
15991.98 371
15993.18 405
15994.37 403
15995.57 414
15996.76 383
15997.96 404
15999.15 391
16000.35 378
16001.54 394
16002.74 383
16003.93 379
16005.13 348
16006.32 345
16007.52 376
16008.71 365
16009.91 380
16011.10 361
16012.30 393
16013.49 390
16014.69 381
16015.88 411
16017.08 402
16018.28 370
16019.47 343
16020.67 393
16021.86 373
16023.06 421
16024.26 380
16025.45 383
16026.65 338
16027.84 337
16029.04 362
16030.24 379
16031.43 370
16032.63 356
16033.82 385
16035.02 347
16036.22 347
16037.41 374
16038.61 407
16039.81 360
16041.00 353
16042.20 371
16043.40 403
16044.59 355
16045.79 391
16046.99 377
16048.18 373
16049.38 359
16050.58 386
16051.77 394
16052.97 369
16054.17 380
16055.37 362
16056.56 377
16057.76 346
16058.96 352
16060.15 344
16061.35 353
16062.55 334
16063.75 370
16064.94 350
16066.14 355
16067.34 370
16068.54 351
16069.73 346
16070.93 348
16072.13 352
16073.33 368
16074.52 361
16075.72 340
16076.92 365
16078.12 330
16079.32 324
16080.51 328
16081.71 363
16082.91 316
16084.11 324
16085.31 354
16086.51 338
16087.70 310
16088.90 316
16090.10 345
16091.30 334
16092.50 343
16093.70 329
16094.89 343
16096.09 349
16097.29 356
16098.49 328
16099.69 385
16100.89 367
16102.09 365
16103.29 340
16104.48 344
16105.68 362
16106.88 342
16108.08 357
16109.28 351
16110.48 355
16111.68 337
16112.88 355
16114.08 345
16115.28 339
16116.48 330
16117.68 368
16118.88 344
16120.07 339
16121.27 332
16122.47 345
16123.67 340
16124.87 397
16126.07 368
16127.27 375
16128.47 341
16129.67 365
16130.87 343
16132.07 337
16133.27 328
16134.47 330
16135.67 331
16136.87 303
16138.07 335
16139.27 345
16140.47 339
16141.67 341
16142.87 344
16144.07 342
16145.27 349
16146.48 367
16147.68 326
16148.88 351
16150.08 346
16151.28 335
16152.48 357
16153.68 363
16154.88 335
16156.08 348
16157.28 358
16158.48 351
16159.68 305
16160.88 324
16162.09 341
16163.29 365
16164.49 323
16165.69 349
16166.89 386
16168.09 313
16169.29 355
16170.49 345
16171.70 362
16172.90 347
16174.10 359
16175.30 329
16176.50 355
16177.70 344
16178.91 352
16180.11 372
16181.31 355
16182.51 353
16183.71 331
16184.91 381
16186.12 361
16187.32 355
16188.52 335
16189.72 335
16190.93 341
16192.13 337
16193.33 377
16194.53 377
16195.73 360
16196.94 307
16198.14 353
16199.34 348
16200.54 385
16201.75 370
16202.95 354
16204.15 345
16205.35 379
16206.56 373
16207.76 341
16208.96 336
16210.17 354
16211.37 371
16212.57 388
16213.77 371
16214.98 349
16216.18 348
16217.38 397
16218.59 363
16219.79 321
16220.99 343
16222.20 362
16223.40 384
16224.60 393
16225.81 388
16227.01 355
16228.21 390
16229.42 360
16230.62 365
16231.82 345
16233.03 402
16234.23 377
16235.44 374
16236.64 343
16237.84 373
16239.05 410
16240.25 383
16241.46 378
16242.66 416
16243.86 408
16245.07 380
16246.27 408
16247.48 365
16248.68 404
16249.89 417
16251.09 421
16252.29 409
16253.50 404
16254.70 398
16255.91 403
16257.11 406
16258.32 411
16259.52 418
16260.73 416
16261.93 444
16263.14 389
16264.34 444
16265.55 395
16266.75 410
16267.96 391
16269.16 427
16270.37 449
16271.57 436
16272.78 418
16273.98 475
16275.19 417
16276.39 407
16277.60 438
16278.80 451
16280.01 471
16281.21 469
16282.42 481
16283.63 437
16284.83 465
16286.04 433
16287.24 466
16288.45 451
16289.65 478
16290.86 495
16292.07 491
16293.27 435
16294.48 464
16295.68 474
16296.89 453
16298.10 509
16299.30 451
16300.51 491
16301.71 502
16302.92 524
16304.13 487
16305.33 492
16306.54 490
16307.75 508
16308.95 500
16310.16 492
16311.37 498
16312.57 474
16313.78 465
16314.99 482
16316.19 493
16317.40 493
16318.61 540
16319.81 482
16321.02 466
16322.23 463
16323.44 459
16324.64 431
16325.85 456
16327.06 447
16328.26 423
16329.47 402
16330.68 422
16331.89 454
16333.09 456
16334.30 443
16335.51 456
16336.72 429
16337.92 425
16339.13 447
16340.34 455
16341.55 453
16342.75 403
16343.96 408
16345.17 422
16346.38 429
16347.59 392
16348.79 396
16350.00 381
16351.21 397
16352.42 389
16353.63 386
16354.84 429
16356.04 375
16357.25 401
16358.46 414
16359.67 419
16360.88 385
16362.09 419
16363.29 414
16364.50 399
16365.71 404
16366.92 381
16368.13 391
16369.34 423
16370.55 405
16371.76 400
16372.96 412
16374.17 416
16375.38 376
16376.59 376
16377.80 386
16379.01 394
16380.22 388
16381.43 402
16382.64 387
16383.85 393
16385.06 378
16386.27 373
16387.47 394
16388.68 371
16389.89 426
16391.10 387
16392.31 344
16393.52 366
16394.73 383
16395.94 412
16397.15 363
16398.36 368
16399.57 369
16400.78 365
16401.99 354
16403.20 352
16404.41 370
16405.62 344
16406.83 354
16408.04 377
16409.25 345
16410.46 343
16411.67 381
16412.88 335
16414.09 371
16415.30 328
16416.52 331
16417.73 313
16418.94 345
16420.15 356
16421.36 316
16422.57 361
16423.78 359
16424.99 325
16426.20 317
16427.41 338
16428.62 351
16429.83 367
16431.05 368
16432.26 347
16433.47 356
16434.68 354
16435.89 331
16437.10 339
16438.31 349
16439.52 356
16440.74 346
16441.95 326
16443.16 325
16444.37 366
16445.58 342
16446.79 323
16448.00 358
16449.22 331
16450.43 316
16451.64 333
16452.85 333
16454.06 362
16455.28 357
16456.49 320
16457.70 367
16458.91 338
16460.12 325
16461.34 342
16462.55 350
16463.76 340
16464.97 339
16466.19 318
16467.40 361
16468.61 347
16469.82 313
16471.04 331
16472.25 301
16473.46 330
16474.67 341
16475.89 312
16477.10 341
16478.31 323
16479.52 321
16480.74 291
16481.95 307
16483.16 324
16484.38 314
16485.59 332
16486.80 312
16488.02 316
16489.23 322
16490.44 300
16491.66 331
16492.87 306
16494.08 340
16495.30 330
16496.51 308
16497.72 315
16498.94 306
16500.15 332
16501.36 315
16502.58 339
16503.79 337
16505.00 281
16506.22 330
16507.43 351
16508.65 321
16509.86 345
16511.07 334
16512.29 330
16513.50 324
16514.72 351
16515.93 336
16517.15 312
16518.36 346
16519.57 320
16520.79 309
16522.00 335
16523.22 336
16524.43 336
16525.65 295
16526.86 263
16528.08 264
16529.29 302
16530.51 284
16531.72 282
16532.93 285
16534.15 299
16535.36 304
16536.58 306
16537.79 305
16539.01 332
16540.22 326
16541.44 312
16542.65 283
16543.87 300
16545.09 323
16546.30 310
16547.52 289
16548.73 290
16549.95 294
16551.16 340
16552.38 339
16553.59 314
16554.81 309
16556.02 303
16557.24 309
16558.46 301
16559.67 292
16560.89 286
16562.10 339
16563.32 337
16564.54 322
16565.75 298
16566.97 290
16568.18 327
16569.40 327
16570.62 301
16571.83 290
16573.05 281
16574.27 306
16575.48 337
16576.70 296
16577.91 317
16579.13 318
16580.35 306
16581.56 315
16582.78 355
16584.00 300
16585.21 279
16586.43 297
16587.65 332
16588.87 326
16590.08 274
16591.30 311
16592.52 315
16593.73 326
16594.95 276
16596.17 291
16597.38 303
16598.60 321
16599.82 313
16601.04 271
16602.25 294
16603.47 296
16604.69 300
16605.91 294
16607.12 317
16608.34 297
16609.56 318
16610.78 298
16611.99 284
16613.21 283
16614.43 287
16615.65 289
16616.87 286
16618.08 285
16619.30 276
16620.52 300
16621.74 292
16622.96 273
16624.17 280
16625.39 295
16626.61 307
16627.83 299
16629.05 297
16630.27 267
16631.48 270
16632.70 309
16633.92 309
16635.14 288
16636.36 290
16637.58 309
16638.80 303
16640.02 258
16641.23 267
16642.45 292
16643.67 297
16644.89 321
16646.11 296
16647.33 289
16648.55 307
16649.77 303
16650.99 269
16652.21 275
16653.42 286
16654.64 309
16655.86 302
16657.08 286
16658.30 275
16659.52 287
16660.74 287
16661.96 295
16663.18 286
16664.40 299
16665.62 257
16666.84 262
16668.06 281
16669.28 285
16670.50 293
16671.72 294
16672.94 290
16674.16 304
16675.38 281
16676.60 266
16677.82 275
16679.04 263
16680.26 275
16681.48 273
16682.70 285
16683.92 286
16685.14 273
16686.36 291
16687.58 303
16688.80 306
16690.02 281
16691.24 274
16692.46 286
16693.69 316
16694.91 283
16696.13 291
16697.35 279
16698.57 304
16699.79 280
16701.01 285
16702.23 262
16703.45 295
16704.67 248
16705.90 286
16707.12 271
16708.34 317
16709.56 281
16710.78 267
16712.00 268
16713.22 285
16714.44 287
16715.67 261
16716.89 285
16718.11 261
16719.33 309
16720.55 326
16721.77 272
16723.00 278
16724.22 256
16725.44 291
16726.66 300
16727.88 275
16729.11 269
16730.33 256
16731.55 281
16732.77 322
16733.99 290
16735.22 250
16736.44 292
16737.66 278
16738.88 274
16740.11 305
16741.33 276
16742.55 302
16743.77 295
16745.00 290
16746.22 292
16747.44 261
16748.67 288
16749.89 308
16751.11 276
16752.33 283
16753.56 289
16754.78 321
16756.00 299
16757.23 282
16758.45 305
16759.67 294
16760.90 327
16762.12 288
16763.34 293
16764.57 308
16765.79 317
16767.01 301
16768.24 284
16769.46 315
16770.68 315
16771.91 315
16773.13 289
16774.35 291
16775.58 265
16776.80 284
16778.02 283
16779.25 287
16780.47 273
16781.70 283
16782.92 306
16784.14 295
16785.37 285
16786.59 290
16787.82 282
16789.04 289
16790.27 349
16791.49 303
16792.71 310
16793.94 291
16795.16 307
16796.39 277
16797.61 294
16798.84 311
16800.06 316
16801.29 285
16802.51 297
16803.74 334
16804.96 298
16806.19 264
16807.41 298
16808.64 293
16809.86 317
16811.09 311
16812.31 283
16813.54 295
16814.76 306
16815.99 290
16817.21 288
16818.44 296
16819.66 278
16820.89 299
16822.11 315
16823.34 333
16824.56 315
16825.79 286
16827.01 324
16828.24 322
16829.47 313
16830.69 315
16831.92 342
16833.14 286
16834.37 325
16835.60 318
16836.82 316
16838.05 326
16839.27 290
16840.50 310
16841.73 337
16842.95 349
16844.18 329
16845.40 324
16846.63 323
16847.86 318
16849.08 291
16850.31 314
16851.54 341
16852.76 384
16853.99 333
16855.22 320
16856.44 321
16857.67 351
16858.90 345
16860.12 344
16861.35 350
16862.58 355
16863.80 322
16865.03 314
16866.26 371
16867.49 358
16868.71 370
16869.94 351
16871.17 384
16872.39 370
16873.62 337
16874.85 336
16876.08 363
16877.30 370
16878.53 395
16879.76 362
16880.99 421
16882.21 388
16883.44 373
16884.67 372
16885.90 423
16887.13 398
16888.35 369
16889.58 438
16890.81 419
16892.04 377
16893.27 390
16894.49 396
16895.72 373
16896.95 347
16898.18 367
16899.41 362
16900.63 364
16901.86 353
16903.09 357
16904.32 345
16905.55 353
16906.78 357
16908.01 381
16909.23 374
16910.46 327
16911.69 342
16912.92 357
16914.15 323
16915.38 327
16916.61 308
16917.84 347
16919.06 315
16920.29 327
16921.52 311
16922.75 307
16923.98 311
16925.21 344
16926.44 321
16927.67 332
16928.90 291
16930.13 333
16931.36 351
16932.59 343
16933.82 315
16935.05 344
16936.27 282
16937.50 293
16938.73 315
16939.96 325
16941.19 318
16942.42 299
16943.65 299
16944.88 307
16946.11 331
16947.34 316
16948.57 342
16949.80 314
16951.03 324
16952.26 333
16953.49 321
16954.72 293
16955.95 288
16957.19 325
16958.42 334
16959.65 330
16960.88 293
16962.11 296
16963.34 311
16964.57 313
16965.80 312
16967.03 301
16968.26 300
16969.49 361
16970.72 302
16971.95 300
16973.18 325
16974.42 329
16975.65 337
16976.88 296
16978.11 319
16979.34 307
16980.57 317
16981.80 325
16983.03 293
16984.26 305
16985.50 322
16986.73 326
16987.96 339
16989.19 323
16990.42 321
16991.65 329
16992.89 304
16994.12 313
16995.35 319
16996.58 320
16997.81 318
16999.04 320
17000.28 309
17001.51 338
17002.74 330
17003.97 338
17005.20 314
17006.44 339
17007.67 307
17008.90 304
17010.13 315
17011.37 312
17012.60 319
17013.83 296
17015.06 314
17016.30 322
17017.53 344
17018.76 322
17019.99 322
17021.23 300
17022.46 323
17023.69 293
17024.92 319
17026.16 327
17027.39 309
17028.62 294
17029.86 276
17031.09 274
17032.32 309
17033.56 303
17034.79 307
17036.02 307
17037.26 285
17038.49 279
17039.72 291
17040.96 301
17042.19 306
17043.42 316
17044.66 312
17045.89 307
17047.12 305
17048.36 279
17049.59 307
17050.82 303
17052.06 266
17053.29 285
17054.53 280
17055.76 266
17056.99 267
17058.23 277
17059.46 315
17060.70 283
17061.93 275
17063.16 279
17064.40 299
17065.63 301
17066.87 257
17068.10 279
17069.34 282
17070.57 300
17071.81 306
17073.04 297
17074.27 289
17075.51 286
17076.74 284
17077.98 303
17079.21 285
17080.45 296
17081.68 312
17082.92 291
17084.15 294
17085.39 268
17086.62 283
17087.86 287
17089.09 267
17090.33 242
17091.56 280
17092.80 270
17094.04 268
17095.27 241
17096.51 274
17097.74 292
17098.98 309
17100.21 294
17101.45 266
17102.68 280
17103.92 271
17105.16 269
17106.39 271
17107.63 279
17108.86 271
17110.10 244
17111.33 248
17112.57 280
17113.81 253
17115.04 283
17116.28 260
17117.52 277
17118.75 235
17119.99 281
17121.22 264
17122.46 264
17123.70 240
17124.93 267
17126.17 273
17127.41 290
17128.64 270
17129.88 229
17131.12 246
17132.35 252
17133.59 290
17134.83 241
17136.06 254
17137.30 247
17138.54 267
17139.77 282
17141.01 280
17142.25 238
17143.49 275
17144.72 266
17145.96 290
17147.20 238
17148.43 248
17149.67 259
17150.91 257
17152.15 273
17153.38 249
17154.62 262
17155.86 276
17157.10 260
17158.33 285
17159.57 293
17160.81 252
17162.05 269
17163.29 276
17164.52 283
17165.76 255
17167.00 253
17168.24 263
17169.48 253
17170.71 271
17171.95 238
17173.19 280
17174.43 263
17175.67 243
17176.91 256
17178.14 272
17179.38 256
17180.62 288
17181.86 293
17183.10 280
17184.34 246
17185.57 255
17186.81 269
17188.05 262
17189.29 256
17190.53 270
17191.77 281
17193.01 245
17194.25 264
17195.49 227
17196.72 240
17197.96 235
17199.20 271
17200.44 228
17201.68 247
17202.92 265
17204.16 250
17205.40 259
17206.64 253
17207.88 259
17209.12 261
17210.36 298
17211.60 264
17212.84 269
17214.08 253
17215.32 243
17216.56 224
17217.80 258
17219.04 242
17220.28 228
17221.52 283
17222.76 257
17224.00 224
17225.24 223
17226.48 239
17227.72 271
17228.96 234
17230.20 237
17231.44 237
17232.68 250
17233.92 270
17235.16 244
17236.40 226
17237.64 244
17238.88 259
17240.12 254
17241.36 245
17242.60 222
17243.84 225
17245.08 248
17246.32 253
17247.57 248
17248.81 243
17250.05 240
17251.29 253
17252.53 282
17253.77 256
17255.01 245
17256.25 234
17257.49 267
17258.74 269
17259.98 265
17261.22 260
17262.46 233
17263.70 258
17264.94 243
17266.18 253
17267.43 221
17268.67 255
17269.91 245
17271.15 229
17272.39 247
17273.63 232
17274.88 241
17276.12 260
17277.36 243
17278.60 263
17279.84 234
17281.09 234
17282.33 269
17283.57 225
17284.81 231
17286.06 236
17287.30 277
17288.54 242
17289.78 242
17291.02 200
17292.27 217
17293.51 235
17294.75 245
17296.00 230
17297.24 236
17298.48 243
17299.72 234
17300.97 238
17302.21 253
17303.45 253
17304.70 223
17305.94 274
17307.18 239
17308.42 239
17309.67 241
17310.91 244
17312.15 251
17313.40 249
17314.64 246
17315.88 239
17317.13 264
17318.37 233
17319.61 268
17320.86 269
17322.10 238
17323.34 247
17324.59 224
17325.83 231
17327.08 287
17328.32 255
17329.56 242
17330.81 229
17332.05 249
17333.30 238
17334.54 235
17335.78 270
17337.03 225
17338.27 265
17339.52 241
17340.76 239
17342.00 228
17343.25 219
17344.49 222
17345.74 243
17346.98 221
17348.23 257
17349.47 261
17350.72 249
17351.96 223
17353.21 246
17354.45 228
17355.70 237
17356.94 226
17358.18 216
17359.43 213
17360.67 248
17361.92 252
17363.16 256
17364.41 239
17365.66 249
17366.90 264
17368.15 227
17369.39 243
17370.64 233
17371.88 240
17373.13 231
17374.37 244
17375.62 226
17376.86 238
17378.11 240
17379.35 209
17380.60 232
17381.85 258
17383.09 234
17384.34 231
17385.58 241
17386.83 245
17388.08 274
17389.32 252
17390.57 240
17391.81 227
17393.06 232
17394.31 249
17395.55 229
17396.80 226
17398.04 264
17399.29 218
17400.54 244
17401.78 223
17403.03 220
17404.28 260
17405.52 221
17406.77 257
17408.02 199
17409.26 207
17410.51 239
17411.76 238
17413.00 213
17414.25 253
17415.50 245
17416.75 249
17417.99 244
17419.24 249
17420.49 244
17421.73 222
17422.98 268
17424.23 279
17425.48 258
17426.72 222
17427.97 246
17429.22 234
17430.46 231
17431.71 238
17432.96 233
17434.21 250
17435.46 228
17436.70 240
17437.95 230
17439.20 229
17440.45 262
17441.69 241
17442.94 231
17444.19 234
17445.44 217
17446.69 236
17447.93 243
17449.18 231
17450.43 226
17451.68 218
17452.93 220
17454.18 240
17455.42 213
17456.67 250
17457.92 241
17459.17 214
17460.42 233
17461.67 196
17462.92 232
17464.16 255
17465.41 250
17466.66 234
17467.91 241
17469.16 226
17470.41 239
17471.66 270
17472.91 238
17474.16 220
17475.40 264
17476.65 266
17477.90 275
17479.15 260
17480.40 236
17481.65 273
17482.90 236
17484.15 225
17485.40 225
17486.65 255
17487.90 225
17489.15 229
17490.40 243
17491.65 262
17492.90 229
17494.15 264
17495.40 228
17496.65 255
17497.90 243
17499.15 250
17500.40 257
17501.65 221
17502.90 233
17504.15 204
17505.40 255
17506.65 271
17507.90 274
17509.15 259
17510.40 243
17511.65 271
17512.90 250
17514.15 242
17515.40 271
17516.65 265
17517.90 260
17519.15 278
17520.40 245
17521.65 224
17522.90 237
17524.15 272
17525.41 267
17526.66 262
17527.91 235
17529.16 205
17530.41 248
17531.66 235
17532.91 243
17534.16 218
17535.41 207
17536.67 265
17537.92 265
17539.17 243
17540.42 244
17541.67 242
17542.92 261
17544.17 237
17545.43 230
17546.68 263
17547.93 258
17549.18 248
17550.43 235
17551.68 233
17552.94 247
17554.19 256
17555.44 254
17556.69 252
17557.94 242
17559.20 226
17560.45 259
17561.70 249
17562.95 252
17564.21 236
17565.46 243
17566.71 290
17567.96 238
17569.21 255
17570.47 243
17571.72 267
17572.97 265
17574.22 252
17575.48 258
17576.73 258
17577.98 256
17579.24 263
17580.49 243
17581.74 248
17582.99 242
17584.25 272
17585.50 243
17586.75 245
17588.01 232
17589.26 264
17590.51 264
17591.77 255
17593.02 223
17594.27 271
17595.53 240
17596.78 226
17598.03 226
17599.29 253
17600.54 288
17601.79 260
17603.05 260
17604.30 240
17605.56 242
17606.81 263
17608.06 255
17609.32 258
17610.57 260
17611.82 256
17613.08 282
17614.33 248
17615.59 253
17616.84 263
17618.10 240
17619.35 254
17620.60 250
17621.86 243
17623.11 260
17624.37 247
17625.62 255
17626.88 212
17628.13 250
17629.39 224
17630.64 242
17631.89 257
17633.15 244
17634.40 226
17635.66 217
17636.91 239
17638.17 244
17639.42 215
17640.68 221
17641.93 232
17643.19 248
17644.44 214
17645.70 240
17646.95 247
17648.21 255
17649.47 241
17650.72 229
17651.98 229
17653.23 263
17654.49 220
17655.74 205
17657.00 235
17658.25 206
17659.51 231
17660.77 218
17662.02 218
17663.28 232
17664.53 268
17665.79 227
17667.04 244
17668.30 245
17669.56 235
17670.81 239
17672.07 241
17673.33 225
17674.58 234
17675.84 277
17677.09 225
17678.35 260
17679.61 235
17680.86 246
17682.12 237
17683.38 257
17684.63 232
17685.89 231
17687.15 226
17688.40 208
17689.66 241
17690.92 227
17692.17 260
17693.43 233
17694.69 255
17695.94 240
17697.20 247
17698.46 222
17699.72 299
17700.97 231
17702.23 240
17703.49 236
17704.74 240
17706.00 239
17707.26 222
17708.52 227
17709.77 235
17711.03 218
17712.29 206
17713.55 243
17714.80 229
17716.06 221
17717.32 232
17718.58 240
17719.84 228
17721.09 219
17722.35 213
17723.61 256
17724.87 253
17726.13 221
17727.38 221
17728.64 245
17729.90 237
17731.16 222
17732.42 248
17733.67 245
17734.93 239
17736.19 233
17737.45 235
17738.71 218
17739.97 220
17741.23 246
17742.48 240
17743.74 250
17745.00 215
17746.26 235
17747.52 238
17748.78 220
17750.04 201
17751.30 258
17752.55 252
17753.81 238
17755.07 229
17756.33 257
17757.59 225
17758.85 232
17760.11 217
17761.37 221
17762.63 219
17763.89 235
17765.15 239
17766.41 240
17767.67 238
17768.93 216
17770.19 242
17771.45 253
17772.70 232
17773.96 222
17775.22 255
17776.48 217
17777.74 226
17779.00 207
17780.26 216
17781.52 237
17782.78 241
17784.04 242
17785.30 242
17786.56 224
17787.82 224
17789.09 228
17790.35 224
17791.61 244
17792.87 232
17794.13 247
17795.39 217
17796.65 226
17797.91 224
17799.17 219
17800.43 204
17801.69 220
17802.95 236
17804.21 245
17805.47 213
17806.73 215
17808.00 241
17809.26 218
17810.52 234
17811.78 228
17813.04 219
17814.30 212
17815.56 199
17816.82 226
17818.08 243
17819.35 218
17820.61 216
17821.87 221
17823.13 215
17824.39 213
17825.65 217
17826.92 246
17828.18 207
17829.44 222
17830.70 219
17831.96 234
17833.22 215
17834.49 213
17835.75 213
17837.01 216
17838.27 225
17839.53 245
17840.80 215
17842.06 215
17843.32 222
17844.58 203
17845.85 238
17847.11 219
17848.37 233
17849.63 214
17850.89 206
17852.16 203
17853.42 215
17854.68 217
17855.95 232
17857.21 207
17858.47 236
17859.73 217
17861.00 221
17862.26 219
17863.52 232
17864.79 242
17866.05 229
17867.31 201
17868.57 200
17869.84 227
17871.10 218
17872.36 208
17873.63 236
17874.89 246
17876.15 226
17877.42 243
17878.68 235
17879.94 216
17881.21 217
17882.47 241
17883.74 236
17885.00 236
17886.26 199
17887.53 208
17888.79 223
17890.05 222
17891.32 197
17892.58 214
17893.85 211
17895.11 196
17896.37 223
17897.64 218
17898.90 212
17900.17 231
17901.43 254
17902.70 244
17903.96 220
17905.22 188
17906.49 222
17907.75 222
17909.02 205
17910.28 196
17911.55 211
17912.81 200
17914.08 205
17915.34 211
17916.61 183
17917.87 227
17919.14 231
17920.40 235
17921.67 198
17922.93 210
17924.20 204
17925.46 193
17926.73 216
17927.99 201
17929.26 211
17930.52 207
17931.79 212
17933.05 186
17934.32 201
17935.58 201
17936.85 198
17938.12 236
17939.38 210
17940.65 206
17941.91 207
17943.18 207
17944.44 235
17945.71 211
17946.98 219
17948.24 225
17949.51 211
17950.77 192
17952.04 209
17953.31 234
17954.57 199
17955.84 202
17957.10 200
17958.37 215
17959.64 211
17960.90 203
17962.17 213
17963.44 227
17964.70 198
17965.97 224
17967.24 215
17968.50 215
17969.77 234
17971.04 188
17972.30 225
17973.57 192
17974.84 224
17976.10 203
17977.37 192
17978.64 207
17979.91 234
17981.17 207
17982.44 215
17983.71 197
17984.97 226
17986.24 231
17987.51 224
17988.78 250
17990.04 238
17991.31 230
17992.58 216
17993.85 210
17995.11 234
17996.38 216
17997.65 175
17998.92 194
18000.18 201
18001.45 205
18002.72 230
18003.99 211
18005.26 198
18006.52 186
18007.79 181
18009.06 207
18010.33 199
18011.60 182
18012.86 225
18014.13 213
18015.40 227
18016.67 217
18017.94 213
18019.21 208
18020.47 233
18021.74 209
18023.01 207
18024.28 172
18025.55 193
18026.82 211
18028.09 202
18029.36 212
18030.62 205
18031.89 206
18033.16 222
18034.43 213
18035.70 211
18036.97 209
18038.24 213
18039.51 237
18040.78 219
18042.05 209
18043.32 219
18044.59 195
18045.85 211
18047.12 223
18048.39 214
18049.66 215
18050.93 220
18052.20 217
18053.47 182
18054.74 194
18056.01 223
18057.28 238
18058.55 229
18059.82 210
18061.09 197
18062.36 178
18063.63 200
18064.90 188
18066.17 192
18067.44 222
18068.71 198
18069.98 235
18071.25 211
18072.52 216
18073.79 228
18075.06 247
18076.33 193
18077.60 196
18078.87 186
18080.15 204
18081.42 232
18082.69 211
18083.96 198
18085.23 212
18086.50 237
18087.77 207
18089.04 213
18090.31 191
18091.58 215
18092.85 212
18094.12 224
18095.40 213
18096.67 207
18097.94 201
18099.21 205
18100.48 221
18101.75 202
18103.02 199
18104.30 220
18105.57 225
18106.84 191
18108.11 225
18109.38 173
18110.65 206
18111.92 210
18113.20 223
18114.47 200
18115.74 224
18117.01 226
18118.28 231
18119.56 200
18120.83 195
18122.10 193
18123.37 220
18124.64 187
18125.92 233
18127.19 202
18128.46 195
18129.73 197
18131.01 204
18132.28 198
18133.55 177
18134.82 216
18136.10 206
18137.37 218
18138.64 221
18139.91 210
18141.19 223
18142.46 226
18143.73 196
18145.01 198
18146.28 219
18147.55 216
18148.82 203
18150.10 208
18151.37 215
18152.64 231
18153.92 232
18155.19 186
18156.46 206
18157.74 209
18159.01 229
18160.28 211
18161.56 207
18162.83 189
18164.10 199
18165.38 237
18166.65 210
18167.93 224
18169.20 193
18170.47 195
18171.75 223
18173.02 245
18174.29 187
18175.57 211
18176.84 197
18178.12 206
18179.39 204
18180.66 200
18181.94 219
18183.21 207
18184.49 218
18185.76 202
18187.04 207
18188.31 233
18189.59 240
18190.86 206
18192.13 218
18193.41 182
18194.68 195
18195.96 247
18197.23 207
18198.51 213
18199.78 213
18201.06 195
18202.33 194
18203.61 186
18204.88 195
18206.16 199
18207.43 191
18208.71 214
18209.98 176
18211.26 228
18212.53 223
18213.81 233
18215.08 207
18216.36 192
18217.63 191
18218.91 210
18220.19 205
18221.46 213
18222.74 195
18224.01 198
18225.29 207
18226.56 182
18227.84 203
18229.12 197
18230.39 213
18231.67 200
18232.94 199
18234.22 193
18235.50 241
18236.77 207
18238.05 236
18239.32 225
18240.60 198
18241.88 178
18243.15 198
18244.43 214
18245.71 219
18246.98 224
18248.26 199
18249.54 216
18250.81 204
18252.09 211
18253.37 194
18254.64 194
18255.92 219
18257.20 247
18258.47 244
18259.75 230
18261.03 227
18262.30 204
18263.58 219
18264.86 217
18266.13 210
18267.41 188
18268.69 183
18269.97 223
18271.24 224
18272.52 195
18273.80 201
18275.08 181
18276.35 230
18277.63 216
18278.91 215
18280.19 196
18281.46 204
18282.74 224
18284.02 190
18285.30 196
18286.58 203
18287.85 221
18289.13 201
18290.41 213
18291.69 181
18292.97 202
18294.24 207
18295.52 193
18296.80 194
18298.08 203
18299.36 210
18300.63 214
18301.91 201
18303.19 193
18304.47 206
18305.75 216
18307.03 220
18308.31 212
18309.58 216
18310.86 201
18312.14 212
18313.42 213
18314.70 194
18315.98 194
18317.26 201
18318.54 219
18319.82 221
18321.09 209
18322.37 182
18323.65 189
18324.93 221
18326.21 225
18327.49 189
18328.77 211
18330.05 185
18331.33 198
18332.61 190
18333.89 201
18335.17 198
18336.45 225
18337.73 197
18339.01 210
18340.29 201
18341.57 194
18342.85 192
18344.13 200
18345.41 196
18346.69 208
18347.97 214
18349.25 200
18350.53 231
18351.81 219
18353.09 193
18354.37 184
18355.65 215
18356.93 197
18358.21 190
18359.49 196
18360.77 205
18362.05 204
18363.33 199
18364.61 184
18365.89 181
18367.17 201
18368.45 195
18369.73 235
18371.01 204
18372.29 202
18373.58 204
18374.86 240
18376.14 226
18377.42 210
18378.70 192
18379.98 212
18381.26 214
18382.54 219
18383.82 197
18385.11 227
18386.39 195
18387.67 221
18388.95 210
18390.23 198
18391.51 205
18392.79 185
18394.08 198
18395.36 229
18396.64 180
18397.92 189
18399.20 218
18400.49 242
18401.77 179
18403.05 195
18404.33 219
18405.61 201
18406.90 223
18408.18 202
18409.46 163
18410.74 181
18412.02 206
18413.31 203
18414.59 207
18415.87 189
18417.15 203
18418.44 213
18419.72 204
18421.00 199
18422.28 185
18423.57 205
18424.85 204
18426.13 189
18427.41 192
18428.70 178
18429.98 212
18431.26 210
18432.55 230
18433.83 200
18435.11 205
18436.40 214
18437.68 212
18438.96 192
18440.25 184
18441.53 217
18442.81 217
18444.10 208
18445.38 209
18446.66 199
18447.95 211
18449.23 193
18450.51 205
18451.80 212
18453.08 202
18454.36 234
18455.65 215
18456.93 189
18458.22 213
18459.50 220
18460.78 180
18462.07 198
18463.35 205
18464.64 185
18465.92 205
18467.20 170
18468.49 187
18469.77 200
18471.06 208
18472.34 237
18473.63 191
18474.91 185
18476.19 220
18477.48 218
18478.76 238
18480.05 213
18481.33 207
18482.62 225
18483.90 210
18485.19 203
18486.47 198
18487.76 209
18489.04 208
18490.33 222
18491.61 220
18492.90 224
18494.18 205
18495.47 194
18496.75 213
18498.04 210
18499.32 245
18500.61 234
18501.89 191
18503.18 213
18504.46 210
18505.75 202
18507.04 226
18508.32 193
18509.61 211
18510.89 199
18512.18 235
18513.46 210
18514.75 180
18516.04 196
18517.32 199
18518.61 203
18519.89 196
18521.18 197
18522.47 184
18523.75 210
18525.04 225
18526.32 213
18527.61 210
18528.90 210
18530.18 216
18531.47 203
18532.76 192
18534.04 212
18535.33 218
18536.62 192
18537.90 200
18539.19 201
18540.48 198
18541.76 200
18543.05 226
18544.34 189
18545.62 243
18546.91 234
18548.20 249
18549.48 227
18550.77 208
18552.06 200
18553.35 208
18554.63 237
18555.92 220
18557.21 222
18558.50 202
18559.78 214
18561.07 228
18562.36 209
18563.65 194
18564.93 213
18566.22 217
18567.51 239
18568.80 215
18570.08 238
18571.37 232
18572.66 209
18573.95 242
18575.24 227
18576.52 233
18577.81 214
18579.10 245
18580.39 229
18581.68 227
18582.96 224
18584.25 215
18585.54 210
18586.83 238
18588.12 234
18589.41 246
18590.69 230
18591.98 248
18593.27 236
18594.56 241
18595.85 266
18597.14 239
18598.43 242
18599.71 229
18601.00 232
18602.29 212
18603.58 220
18604.87 245
18606.16 248
18607.45 278
18608.74 242
18610.03 220
18611.32 244
18612.61 254
18613.89 242
18615.18 275
18616.47 243
18617.76 225
18619.05 223
18620.34 255
18621.63 246
18622.92 246
18624.21 258
18625.50 241
18626.79 247
18628.08 225
18629.37 235
18630.66 220
18631.95 220
18633.24 226
18634.53 236
18635.82 247
18637.11 248
18638.40 242
18639.69 243
18640.98 236
18642.27 237
18643.56 234
18644.85 246
18646.14 224
18647.43 232
18648.72 247
18650.01 213
18651.30 248
18652.59 216
18653.89 229
18655.18 203
18656.47 220
18657.76 225
18659.05 212
18660.34 212
18661.63 221
18662.92 234
18664.21 216
18665.50 212
18666.79 258
18668.09 212
18669.38 215
18670.67 216
18671.96 209
18673.25 229
18674.54 205
18675.83 223
18677.13 228
18678.42 239
18679.71 206
18681.00 195
18682.29 215
18683.58 218
18684.88 205
18686.17 195
18687.46 205
18688.75 240
18690.04 213
18691.33 240
18692.63 235
18693.92 217
18695.21 239
18696.50 245
18697.80 256
18699.09 195
18700.38 191
18701.67 191
18702.96 222
18704.26 223
18705.55 223
18706.84 209
18708.13 195
18709.43 219
18710.72 208
18712.01 202
18713.31 179
18714.60 189
18715.89 204
18717.18 209
18718.48 205
18719.77 218
18721.06 237
18722.36 223
18723.65 201
18724.94 194
18726.24 225
18727.53 209
18728.82 214
18730.12 227
18731.41 214
18732.70 214
18734.00 222
18735.29 200
18736.58 214
18737.88 197
18739.17 231
18740.46 204
18741.76 192
18743.05 179
18744.34 206
18745.64 227
18746.93 181
18748.23 210
18749.52 212
18750.81 193
18752.11 205
18753.40 200
18754.70 207
18755.99 206
18757.29 201
18758.58 210
18759.87 194
18761.17 185
18762.46 210
18763.76 229
18765.05 201
18766.35 188
18767.64 205
18768.94 221
18770.23 215
18771.53 205
18772.82 219
18774.11 193
18775.41 198
18776.70 204
18778.00 221
18779.29 174
18780.59 210
18781.89 214
18783.18 229
18784.48 199
18785.77 189
18787.07 215
18788.36 198
18789.66 213
18790.95 183
18792.25 197
18793.54 181
18794.84 198
18796.13 214
18797.43 224
18798.73 187
18800.02 210
18801.32 210
18802.61 197
18803.91 204
18805.20 189
18806.50 189
18807.80 209
18809.09 184
18810.39 201
18811.69 201
18812.98 195
18814.28 184
18815.57 190
18816.87 208
18818.17 200
18819.46 197
18820.76 206
18822.06 234
18823.35 190
18824.65 175
18825.95 207
18827.24 184
18828.54 210
18829.84 197
18831.13 197
18832.43 198
18833.73 179
18835.02 200
18836.32 212
18837.62 198
18838.91 192
18840.21 198
18841.51 209
18842.81 191
18844.10 193
18845.40 190
18846.70 202
18848.00 201
18849.29 196
18850.59 177
18851.89 198
18853.19 198
18854.48 200
18855.78 207
18857.08 187
18858.38 170
18859.67 190
18860.97 219
18862.27 208
18863.57 199
18864.87 185
18866.16 191
18867.46 199
18868.76 185
18870.06 190
18871.36 187
18872.66 175
18873.95 177
18875.25 183
18876.55 173
18877.85 188
18879.15 177
18880.45 232
18881.74 198
18883.04 168
18884.34 198
18885.64 201
18886.94 158
18888.24 186
18889.54 186
18890.84 180
18892.13 185
18893.43 161
18894.73 180
18896.03 176
18897.33 197
18898.63 234
18899.93 190
18901.23 181
18902.53 165
18903.83 194
18905.13 205
18906.43 202
18907.73 200
18909.02 195
18910.32 215
18911.62 207
18912.92 196
18914.22 184
18915.52 196
18916.82 206
18918.12 213
18919.42 202
18920.72 185
18922.02 189
18923.32 217
18924.62 183
18925.92 171
18927.22 193
18928.52 168
18929.82 202
18931.12 177
18932.42 166
18933.72 205
18935.02 200
18936.32 200
18937.63 202
18938.93 198
18940.23 219
18941.53 202
18942.83 194
18944.13 158
18945.43 193
18946.73 190
18948.03 214
18949.33 197
18950.63 189
18951.93 189
18953.23 194
18954.54 180
18955.84 192
18957.14 211
18958.44 195
18959.74 179
18961.04 179
18962.34 175
18963.64 170
18964.95 180
18966.25 167
18967.55 194
18968.85 172
18970.15 194
18971.45 176
18972.76 175
18974.06 182
18975.36 168
18976.66 203
18977.96 180
18979.27 192
18980.57 188
18981.87 203
18983.17 180
18984.47 178
18985.78 177
18987.08 170
18988.38 201
18989.68 187
18990.98 192
18992.29 172
18993.59 155
18994.89 181
18996.19 210
18997.50 219
18998.80 188
19000.10 190
19001.40 179
19002.71 165
19004.01 182
19005.31 188
19006.62 168
19007.92 178
19009.22 183
19010.53 191
19011.83 193
19013.13 177
19014.43 208
19015.74 186
19017.04 189
19018.34 195
19019.65 194
19020.95 205
19022.25 176
19023.56 192
19024.86 194
19026.16 192
19027.47 188
19028.77 192
19030.08 184
19031.38 192
19032.68 171
19033.99 186
19035.29 183
19036.59 180
19037.90 195
19039.20 192
19040.51 177
19041.81 182
19043.11 191
19044.42 182
19045.72 193
19047.03 170
19048.33 207
19049.64 225
19050.94 209
19052.25 174
19053.55 185
19054.85 192
19056.16 212
19057.46 190
19058.77 185
19060.07 208
19061.38 203
19062.68 210
19063.99 196
19065.29 166
19066.60 177
19067.90 211
19069.21 193
19070.51 166
19071.82 172
19073.12 205
19074.43 200
19075.73 193
19077.04 182
19078.34 183
19079.65 217
19080.95 179
19082.26 206
19083.57 189
19084.87 203
19086.18 199
19087.48 193
19088.79 182
19090.09 171
19091.40 188
19092.71 184
19094.01 174
19095.32 165
19096.62 158
19097.93 188
19099.24 174
19100.54 171
19101.85 179
19103.15 168
19104.46 191
19105.77 222
19107.07 185
19108.38 184
19109.69 210
19110.99 204
19112.30 185
19113.60 203
19114.91 198
19116.22 196
19117.52 191
19118.83 183
19120.14 179
19121.45 205
19122.75 183
19124.06 167
19125.37 181
19126.67 189
19127.98 162
19129.29 194
19130.59 180
19131.90 193
19133.21 192
19134.52 179
19135.82 196
19137.13 197
19138.44 175
19139.75 159
19141.05 173
19142.36 171
19143.67 228
19144.98 213
19146.28 198
19147.59 152
19148.90 181
19150.21 201
19151.51 169
19152.82 174
19154.13 200
19155.44 200
19156.75 185
19158.05 189
19159.36 181
19160.67 189
19161.98 200
19163.29 190
19164.60 179
19165.90 178
19167.21 194
19168.52 209
19169.83 159
19171.14 188
19172.45 189
19173.75 203
19175.06 199
19176.37 185
19177.68 186
19178.99 189
19180.30 189
19181.61 185
19182.92 173
19184.23 191
19185.53 184
19186.84 195
19188.15 183
19189.46 158
19190.77 173
19192.08 198
19193.39 197
19194.70 182
19196.01 167
19197.32 198
19198.63 214
19199.94 170
19201.25 156
19202.56 169
19203.87 148
19205.17 187
19206.48 164
19207.79 176
19209.10 170
19210.41 174
19211.72 181
19213.03 195
19214.34 198
19215.65 173
19216.96 175
19218.27 198
19219.58 179
19220.89 185
19222.21 188
19223.52 192
19224.83 161
19226.14 167
19227.45 185
19228.76 166
19230.07 195
19231.38 175
19232.69 205
19234.00 183
19235.31 176
19236.62 183
19237.93 192
19239.24 186
19240.55 169
19241.86 173
19243.18 161
19244.49 200
19245.80 175
19247.11 188
19248.42 192
19249.73 178
19251.04 189
19252.35 197
19253.67 177
19254.98 195
19256.29 177
19257.60 163
19258.91 171
19260.22 175
19261.53 178
19262.85 163
19264.16 190
19265.47 175
19266.78 207
19268.09 184
19269.40 188
19270.72 210
19272.03 190
19273.34 164
19274.65 175
19275.96 170
19277.28 190
19278.59 206
19279.90 194
19281.21 208
19282.53 187
19283.84 172
19285.15 165
19286.46 215
19287.78 191
19289.09 175
19290.40 154
19291.71 178
19293.03 155
19294.34 160
19295.65 179
19296.96 182
19298.28 160
19299.59 171
19300.90 189
19302.22 171
19303.53 185
19304.84 155
19306.16 193
19307.47 185
19308.78 179
19310.10 173
19311.41 164
19312.72 164
19314.04 202
19315.35 179
19316.66 164
19317.98 149
19319.29 159
19320.60 167
19321.92 168
19323.23 168
19324.54 183
19325.86 202
19327.17 165
19328.49 182
19329.80 207
19331.11 208
19332.43 180
19333.74 161
19335.06 182
19336.37 155
19337.68 163
19339.00 188
19340.31 181
19341.63 160
19342.94 181
19344.26 156
19345.57 168
19346.89 178
19348.20 175
19349.51 183
19350.83 176
19352.14 158
19353.46 202
19354.77 186
19356.09 192
19357.40 186
19358.72 186
19360.03 192
19361.35 171
19362.66 167
19363.98 193
19365.29 190
19366.61 181
19367.92 189
19369.24 176
19370.55 194
19371.87 171
19373.19 201
19374.50 183
19375.82 181
19377.13 184
19378.45 188
19379.76 181
19381.08 189
19382.39 187
19383.71 168
19385.03 170
19386.34 160
19387.66 187
19388.97 209
19390.29 190
19391.61 172
19392.92 204
19394.24 175
19395.55 185
19396.87 169
19398.19 165
19399.50 185
19400.82 164
19402.14 156
19403.45 172
19404.77 173
19406.09 183
19407.40 175
19408.72 156
19410.04 196
19411.35 170
19412.67 181
19413.99 172
19415.30 180
19416.62 175
19417.94 207
19419.25 184
19420.57 174
19421.89 171
19423.21 183
19424.52 183
19425.84 168
19427.16 180
19428.47 185
19429.79 210
19431.11 186
19432.43 181
19433.74 165
19435.06 200
19436.38 171
19437.70 189
19439.01 182
19440.33 169
19441.65 184
19442.97 177
19444.29 175
19445.60 175
19446.92 190
19448.24 176
19449.56 220
19450.88 192
19452.19 186
19453.51 172
19454.83 182
19456.15 201
19457.47 203
19458.78 170
19460.10 183
19461.42 175
19462.74 174
19464.06 174
19465.38 161
19466.70 200
19468.01 190
19469.33 205
19470.65 152
19471.97 169
19473.29 183
19474.61 173
19475.93 194
19477.25 174
19478.57 185
19479.88 184
19481.20 175
19482.52 187
19483.84 162
19485.16 183
19486.48 185
19487.80 167
19489.12 172
19490.44 171
19491.76 191
19493.08 185
19494.40 184
19495.72 195
19497.04 188
19498.36 188
19499.68 197
19501.00 195
19502.32 208
19503.64 196
19504.96 184
19506.28 162
19507.60 149
19508.92 181
19510.24 174
19511.56 186
19512.88 187
19514.20 194
19515.52 175
19516.84 173
19518.16 181
19519.48 166
19520.80 190
19522.12 188
19523.44 171
19524.76 172
19526.08 180
19527.40 175
19528.72 207
19530.04 195
19531.36 184
19532.68 178
19534.00 194
19535.33 187
19536.65 177
19537.97 172
19539.29 186
19540.61 201
19541.93 178
19543.25 166
19544.57 159
19545.89 196
19547.22 187
19548.54 216
19549.86 175
19551.18 184
19552.50 175
19553.82 183
19555.15 172
19556.47 174
19557.79 177
19559.11 171
19560.43 184
19561.75 184
19563.08 176
19564.40 174
19565.72 159
19567.04 164
19568.36 176
19569.69 166
19571.01 176
19572.33 167
19573.65 161
19574.97 177
19576.30 195
19577.62 184
19578.94 193
19580.26 168
19581.59 174
19582.91 175
19584.23 181
19585.55 181
19586.88 172
19588.20 204
19589.52 173
19590.85 211
19592.17 179
19593.49 171
19594.81 155
19596.14 173
19597.46 164
19598.78 173
19600.11 156
19601.43 171
19602.75 184
19604.08 193
19605.40 193
19606.72 174
19608.05 204
19609.37 162
19610.69 197
19612.02 177
19613.34 196
19614.66 170
19615.99 170
19617.31 156
19618.64 171
19619.96 172
19621.28 156
19622.61 164
19623.93 181
19625.26 173
19626.58 155
19627.90 152
19629.23 151
19630.55 190
19631.88 175
19633.20 194
19634.52 159
19635.85 182
19637.17 157
19638.50 141
19639.82 158
19641.15 183
19642.47 185
19643.80 172
19645.12 194
19646.45 176
19647.77 174
19649.09 149
19650.42 166
19651.74 187
19653.07 187
19654.39 146
19655.72 167
19657.04 175
19658.37 180
19659.69 168
19661.02 156
19662.35 178
19663.67 176
19665.00 163
19666.32 164
19667.65 175
19668.97 174
19670.30 157
19671.62 165
19672.95 175
19674.27 173
19675.60 191
19676.93 165
19678.25 162
19679.58 146
19680.90 187
19682.23 204
19683.56 184
19684.88 166
19686.21 179
19687.53 189
19688.86 178
19690.19 162
19691.51 173
19692.84 163
19694.16 177
19695.49 184
19696.82 199
19698.14 170
19699.47 173
19700.80 174
19702.12 180
19703.45 182
19704.78 179
19706.10 163
19707.43 176
19708.76 188
19710.08 157
19711.41 152
19712.74 149
19714.06 172
19715.39 178
19716.72 172
19718.05 163
19719.37 168
19720.70 188
19722.03 173
19723.35 169
19724.68 178
19726.01 190
19727.34 185
19728.66 181
19729.99 187
19731.32 162
19732.65 182
19733.98 177
19735.30 168
19736.63 177
19737.96 169
19739.29 179
19740.61 187
19741.94 186
19743.27 169
19744.60 182
19745.93 191
19747.25 181
19748.58 178
19749.91 177
19751.24 169
19752.57 177
19753.90 156
19755.22 188
19756.55 182
19757.88 166
19759.21 155
19760.54 169
19761.87 185
19763.20 172
19764.52 166
19765.85 160
19767.18 172
19768.51 153
19769.84 157
19771.17 193
19772.50 197
19773.83 161
19775.16 166
19776.48 165
19777.81 162
19779.14 150
19780.47 169
19781.80 169
19783.13 170
19784.46 176
19785.79 175
19787.12 166
19788.45 177
19789.78 174
19791.11 148
19792.44 170
19793.77 184
19795.10 172
19796.43 168
19797.76 174
19799.09 172
19800.42 167
19801.75 163
19803.08 158
19804.41 178
19805.74 170
19807.07 166
19808.40 186
19809.73 181
19811.06 193
19812.39 178
19813.72 180
19815.05 161
19816.38 155
19817.71 178
19819.04 175
19820.37 172
19821.70 154
19823.03 148
19824.36 171
19825.69 181
19827.02 165
19828.35 155
19829.69 152
19831.02 181
19832.35 178
19833.68 178
19835.01 153
19836.34 171
19837.67 156
19839.00 177
19840.33 173
19841.67 177
19843.00 165
19844.33 175
19845.66 172
19846.99 161
19848.32 178
19849.65 161
19850.99 143
19852.32 164
19853.65 187
19854.98 200
19856.31 173
19857.64 164
19858.98 149
19860.31 173
19861.64 169
19862.97 170
19864.30 178
19865.64 166
19866.97 189
19868.30 197
19869.63 173
19870.97 179
19872.30 180
19873.63 194
19874.96 165
19876.29 166
19877.63 151
19878.96 152
19880.29 171
19881.63 154
19882.96 146
19884.29 176
19885.62 172
19886.96 155
19888.29 157
19889.62 205
19890.95 171
19892.29 170
19893.62 172
19894.95 197
19896.29 160
19897.62 156
19898.95 185
19900.29 175
19901.62 156
19902.95 159
19904.29 162
19905.62 166
19906.95 176
19908.29 176
19909.62 206
19910.95 166
19912.29 168
19913.62 178
19914.96 180
19916.29 184
19917.62 208
19918.96 178
19920.29 165
19921.63 161
19922.96 164
19924.29 159
19925.63 188
19926.96 198
19928.30 167
19929.63 165
19930.96 160
19932.30 192
19933.63 201
19934.97 194
19936.30 184
19937.64 171
19938.97 167
19940.31 158
19941.64 158
19942.98 167
19944.31 165
19945.64 169
19946.98 193
19948.31 147
19949.65 174
19950.98 183
19952.32 191
19953.65 197
19954.99 171
19956.32 150
19957.66 174
19959.00 177
19960.33 163
19961.67 161
19963.00 182
19964.34 166
19965.67 185
19967.01 179
19968.34 178
19969.68 175
19971.01 171
19972.35 204
19973.69 179
19975.02 173
19976.36 171
19977.69 171
19979.03 199
19980.37 147
19981.70 162
19983.04 163
19984.37 172
19985.71 186
19987.05 176
19988.38 158
19989.72 167
19991.05 194
19992.39 202
19993.73 173
19995.06 160
19996.40 198
19997.74 184
19999.07 168
20000.41 188
20001.75 190
20003.08 169
20004.42 192
20005.76 188
20007.09 172
20008.43 166
20009.77 194
20011.10 162
20012.44 171
20013.78 147
20015.12 197
20016.45 185
20017.79 190
20019.13 178
20020.47 171
20021.80 191
20023.14 171
20024.48 186
20025.81 164
20027.15 159
20028.49 196
20029.83 191
20031.17 161
20032.50 158
20033.84 160
20035.18 177
20036.52 173
20037.85 168
20039.19 183
20040.53 171
20041.87 188
20043.21 180
20044.54 163
20045.88 196
20047.22 208
20048.56 187
20049.90 202
20051.24 177
20052.57 205
20053.91 203
20055.25 207
20056.59 178
20057.93 177
20059.27 167
20060.61 177
20061.94 169
20063.28 169
20064.62 181
20065.96 192
20067.30 202
20068.64 149
20069.98 157
20071.32 180
20072.66 207
20073.99 177
20075.33 167
20076.67 172
20078.01 184
20079.35 180
20080.69 180
20082.03 169
20083.37 184
20084.71 186
20086.05 196
20087.39 192
20088.73 164
20090.07 193
20091.41 164
20092.75 164
20094.09 166
20095.43 188
20096.77 195
20098.11 185
20099.45 174
20100.79 177
20102.13 189
20103.47 172
20104.81 159
20106.15 185
20107.49 214
20108.83 198
20110.17 173
20111.51 153
20112.85 181
20114.19 183
20115.53 185
20116.87 190
20118.21 179
20119.55 145
20120.89 179
20122.23 205
20123.57 163
20124.91 145
20126.25 155
20127.60 185
20128.94 167
20130.28 160
20131.62 153
20132.96 156
20134.30 164
20135.64 166
