# Supplementary material for: MALDI-TOF MS typing enables the classification of brewing yeasts of the genus Saccharomyces to major beer styles
Source: PLoS One. 2017 Aug 9;12(8):e0181694. doi: 10.1371/journal.pone.0181694 (PMC5549903; doi:10.1371/journal.pone.0181694)
Supplement: S14 File — The directory includes 90 raw files and was zipped to “.zip”; the folder has three strains with 30 spectra per strain; S1 Text explains the raw files with an example and Table 1 represents the yeast strains used within the experiment. (ZIP) [file pone.0181694.s017.zip › 40-42/30666-220-OG-WB-WB-YPG-18h-E-E_2015-10-29__0_A1_1.dat]

1999.91 2425
2000.33 2495
2000.75 2653
2001.17 2482
2001.59 2521
2002.02 2371
2002.44 2170
2002.86 2297
2003.28 2329
2003.70 2172
2004.13 2157
2004.55 2336
2004.97 2321
2005.39 2285
2005.81 2348
2006.24 2305
2006.66 2136
2007.08 2229
2007.50 2451
2007.93 2341
2008.35 2433
2008.77 2432
2009.19 2329
2009.62 2301
2010.04 2272
2010.46 2212
2010.88 2405
2011.31 2371
2011.73 2238
2012.15 2175
2012.58 2148
2013.00 2063
2013.42 2152
2013.84 2062
2014.27 2119
2014.69 2285
2015.11 2206
2015.54 2181
2015.96 2220
2016.38 2291
2016.81 2373
2017.23 2378
2017.65 2461
2018.08 2223
2018.50 2221
2018.92 2358
2019.35 2390
2019.77 2301
2020.19 2393
2020.62 2519
2021.04 2452
2021.47 2349
2021.89 2380
2022.31 2194
2022.74 2310
2023.16 2364
2023.59 2295
2024.01 2243
2024.43 2274
2024.86 2171
2025.28 2247
2025.71 2145
2026.13 2163
2026.55 2091
2026.98 2010
2027.40 2130
2027.83 2175
2028.25 2119
2028.68 2008
2029.10 2057
2029.53 1998
2029.95 2081
2030.38 2046
2030.80 2112
2031.23 2099
2031.65 2291
2032.08 2261
2032.50 2143
2032.93 2065
2033.35 2242
2033.78 2388
2034.20 2242
2034.63 2252
2035.05 2249
2035.48 2238
2035.90 2244
2036.33 2153
2036.75 2312
2037.18 2243
2037.60 2255
2038.03 2207
2038.45 2262
2038.88 2223
2039.31 2329
2039.73 2392
2040.16 2336
2040.58 2200
2041.01 2194
2041.43 2136
2041.86 2102
2042.29 2184
2042.71 2207
2043.14 2184
2043.56 2172
2043.99 2355
2044.42 2324
2044.84 2190
2045.27 2333
2045.70 2138
2046.12 2100
2046.55 2135
2046.98 2032
2047.40 2284
2047.83 2324
2048.25 2238
2048.68 2224
2049.11 2129
2049.53 2440
2049.96 2168
2050.39 2148
2050.82 2300
2051.24 2343
2051.67 2160
2052.10 2081
2052.52 2131
2052.95 2224
2053.38 2388
2053.80 2219
2054.23 2174
2054.66 2177
2055.09 2262
2055.51 2279
2055.94 2341
2056.37 2295
2056.80 2322
2057.22 2210
2057.65 2256
2058.08 2282
2058.51 2338
2058.93 2262
2059.36 2260
2059.79 2355
2060.22 2424
2060.65 2580
2061.07 2373
2061.50 2433
2061.93 2466
2062.36 2514
2062.79 2416
2063.21 2394
2063.64 2433
2064.07 2763
2064.50 2721
2064.93 2615
2065.36 2646
2065.78 2547
2066.21 2742
2066.64 2631
2067.07 2531
2067.50 2468
2067.93 2506
2068.36 2384
2068.78 2234
2069.21 2182
2069.64 2176
2070.07 2017
2070.50 2060
2070.93 2036
2071.36 2102
2071.79 2062
2072.22 2146
2072.64 2261
2073.07 2258
2073.50 2082
2073.93 2132
2074.36 2169
2074.79 2188
2075.22 2098
2075.65 1993
2076.08 2215
2076.51 2193
2076.94 2172
2077.37 2390
2077.80 2410
2078.23 2320
2078.66 2226
2079.09 2310
2079.52 2332
2079.95 2265
2080.38 2269
2080.81 2217
2081.24 2169
2081.67 2197
2082.10 2124
2082.53 2305
2082.96 2210
2083.39 2181
2083.82 2195
2084.25 2375
2084.68 2353
2085.11 2237
2085.54 2088
2085.97 2280
2086.40 2221
2086.83 2232
2087.26 2156
2087.69 2371
2088.12 2427
2088.55 2184
2088.99 2304
2089.42 2259
2089.85 2162
2090.28 2180
2090.71 1949
2091.14 2187
2091.57 2217
2092.00 2134
2092.43 2187
2092.86 2038
2093.30 2020
2093.73 2154
2094.16 2083
2094.59 2130
2095.02 2087
2095.45 2065
2095.88 2020
2096.32 1940
2096.75 2101
2097.18 2182
2097.61 2194
2098.04 2052
2098.47 1960
2098.91 2104
2099.34 2136
2099.77 2017
2100.20 2006
2100.63 2078
2101.07 2091
2101.50 2128
2101.93 2221
2102.36 1973
2102.80 1893
2103.23 2006
2103.66 2122
2104.09 2174
2104.52 2231
2104.96 2126
2105.39 2237
2105.82 2343
2106.25 2343
2106.69 2247
2107.12 2213
2107.55 2295
2107.99 2249
2108.42 2176
2108.85 2239
2109.28 2315
2109.72 2258
2110.15 2222
2110.58 2150
2111.02 2185
2111.45 2294
2111.88 2114
2112.32 2269
2112.75 2114
2113.18 2065
2113.62 2176
2114.05 2141
2114.48 2164
2114.92 2201
2115.35 2270
2115.78 2035
2116.22 2017
2116.65 2095
2117.08 2021
2117.52 1985
2117.95 1999
2118.39 1994
2118.82 1945
2119.25 2105
2119.69 1887
2120.12 1874
2120.56 1959
2120.99 2215
2121.42 2080
2121.86 1879
2122.29 2041
2122.73 2127
2123.16 2020
2123.60 2103
2124.03 2071
2124.46 2056
2124.90 2036
2125.33 2116
2125.77 2020
2126.20 2110
2126.64 2128
2127.07 2284
2127.51 2189
2127.94 2145
2128.38 2243
2128.81 2162
2129.25 2212
2129.68 2249
2130.12 2317
2130.55 2466
2130.99 2307
2131.42 2357
2131.86 2349
2132.29 2349
2132.73 2397
2133.16 2379
2133.60 2312
2134.03 2291
2134.47 2140
2134.91 2160
2135.34 2210
2135.78 2053
2136.21 2183
2136.65 2287
2137.08 2302
2137.52 2208
2137.96 2198
2138.39 2195
2138.83 2238
2139.26 1955
2139.70 1894
2140.14 2178
2140.57 1985
2141.01 2036
2141.44 2280
2141.88 2079
2142.32 2111
2142.75 2127
2143.19 2098
2143.63 1953
2144.06 2056
2144.50 2187
2144.94 2159
2145.37 2049
2145.81 1970
2146.25 2080
2146.68 2240
2147.12 2238
2147.56 2178
2147.99 2232
2148.43 2383
2148.87 2462
2149.30 2534
2149.74 2555
2150.18 2639
2150.61 2685
2151.05 2595
2151.49 2472
2151.93 2522
2152.36 2495
2152.80 2441
2153.24 2379
2153.68 2239
2154.11 2203
2154.55 2164
2154.99 2236
2155.43 2149
2155.86 2009
2156.30 2020
2156.74 2096
2157.18 2196
2157.62 2226
2158.05 2030
2158.49 2056
2158.93 2221
2159.37 2186
2159.81 2139
2160.24 2298
2160.68 2211
2161.12 2185
2161.56 2238
2162.00 2275
2162.43 2189
2162.87 2211
2163.31 2463
2163.75 2452
2164.19 2251
2164.63 2331
2165.07 2161
2165.50 2328
2165.94 2093
2166.38 2115
2166.82 2154
2167.26 2252
2167.70 2344
2168.14 2191
2168.58 2207
2169.02 2155
2169.45 2287
2169.89 2402
2170.33 2444
2170.77 2469
2171.21 2362
2171.65 2429
2172.09 2462
2172.53 2400
2172.97 2481
2173.41 2771
2173.85 2749
2174.29 2800
2174.73 2849
2175.17 2862
2175.61 2844
2176.05 2639
2176.49 2552
2176.93 2414
2177.37 2478
2177.81 2352
2178.25 2433
2178.69 2514
2179.13 2385
2179.57 2443
2180.01 2160
2180.45 2199
2180.89 2216
2181.33 2270
2181.77 2196
2182.21 2080
2182.65 2265
2183.09 2217
2183.53 2066
2183.97 2024
2184.41 2152
2184.85 2173
2185.29 2174
2185.73 2052
2186.17 2133
2186.61 2336
2187.05 2388
2187.49 2491
2187.94 2251
2188.38 2358
2188.82 2577
2189.26 2431
2189.70 2450
2190.14 2434
2190.58 2486
2191.02 2530
2191.46 2366
2191.91 2313
2192.35 2223
2192.79 2323
2193.23 2284
2193.67 2267
2194.11 2328
2194.55 2262
2195.00 2287
2195.44 2440
2195.88 2365
2196.32 2461
2196.76 2387
2197.21 2444
2197.65 2277
2198.09 2341
2198.53 2419
2198.97 2364
2199.42 2342
2199.86 2355
2200.30 2217
2200.74 2259
2201.18 2171
2201.63 2143
2202.07 2086
2202.51 2100
2202.95 2362
2203.40 2419
2203.84 2286
2204.28 2359
2204.72 2364
2205.17 2412
2205.61 2562
2206.05 2442
2206.49 2401
2206.94 2347
2207.38 2459
2207.82 2553
2208.27 2490
2208.71 2515
2209.15 2420
2209.60 2359
2210.04 2326
2210.48 2246
2210.92 2300
2211.37 2221
2211.81 2215
2212.25 2275
2212.70 2223
2213.14 2272
2213.59 2315
2214.03 2311
2214.47 2341
2214.92 2287
2215.36 2281
2215.80 2250
2216.25 2108
2216.69 2067
2217.14 2125
2217.58 2059
2218.02 2153
2218.47 2247
2218.91 1965
2219.36 2013
2219.80 2033
2220.24 2098
2220.69 2263
2221.13 2191
2221.58 2305
2222.02 2223
2222.46 2210
2222.91 2226
2223.35 2459
2223.80 2361
2224.24 2305
2224.69 2433
2225.13 2436
2225.58 2436
2226.02 2410
2226.47 2259
2226.91 2383
2227.36 2417
2227.80 2427
2228.25 2493
2228.69 2366
2229.14 2444
2229.58 2417
2230.03 2550
2230.47 2568
2230.92 2602
2231.36 2624
2231.81 2635
2232.25 2665
2232.70 2586
2233.14 2549
2233.59 2487
2234.03 2362
2234.48 2383
2234.93 2292
2235.37 2275
2235.82 2193
2236.26 2182
2236.71 2284
2237.16 2226
2237.60 2226
2238.05 2231
2238.49 2164
2238.94 2106
2239.39 2138
2239.83 2098
2240.28 2103
2240.72 2067
2241.17 1955
2241.62 2055
2242.06 2066
2242.51 1982
2242.96 2141
2243.40 2203
2243.85 2051
2244.30 2092
2244.74 1937
2245.19 2098
2245.64 2065
2246.08 2162
2246.53 2094
2246.98 2073
2247.42 2011
2247.87 2093
2248.32 2128
2248.76 2080
2249.21 2174
2249.66 2002
2250.10 2145
2250.55 2225
2251.00 2232
2251.45 2132
2251.89 2252
2252.34 2268
2252.79 2248
2253.24 2189
2253.68 2170
2254.13 2161
2254.58 1999
2255.03 1935
2255.47 1959
2255.92 2054
2256.37 2014
2256.82 2096
2257.27 2057
2257.71 2103
2258.16 2045
2258.61 2024
2259.06 2062
2259.51 2139
2259.95 2143
2260.40 2067
2260.85 2120
2261.30 2276
2261.75 2300
2262.19 2164
2262.64 2170
2263.09 2181
2263.54 2368
2263.99 2297
2264.44 2270
2264.89 2186
2265.33 2226
2265.78 2093
2266.23 2185
2266.68 2258
2267.13 2173
2267.58 2243
2268.03 2354
2268.48 2458
2268.93 2400
2269.37 2446
2269.82 2436
2270.27 2464
2270.72 2564
2271.17 2506
2271.62 2560
2272.07 2636
2272.52 2504
2272.97 2413
2273.42 2227
2273.87 2407
2274.32 2473
2274.77 2432
2275.22 2367
2275.67 2217
2276.12 2241
2276.57 2094
2277.02 2115
2277.47 2063
2277.92 2057
2278.37 2004
2278.82 1984
2279.27 1914
2279.72 2004
2280.17 2041
2280.62 1939
2281.07 2111
2281.52 2254
2281.97 2068
2282.42 2029
2282.87 1975
2283.32 2011
2283.77 1940
2284.22 2052
2284.67 2094
2285.12 2199
2285.57 2272
2286.02 2304
2286.47 2223
2286.92 2404
2287.37 2521
2287.82 2706
2288.28 2925
2288.73 3201
2289.18 3275
2289.63 3460
2290.08 3864
2290.53 3985
2290.98 4352
2291.43 4238
2291.88 3909
2292.34 3895
2292.79 3820
2293.24 3398
2293.69 3262
2294.14 3153
2294.59 3033
2295.05 2779
2295.50 2641
2295.95 2546
2296.40 2349
2296.85 2256
2297.30 2242
2297.76 2242
2298.21 2233
2298.66 2241
2299.11 2056
2299.56 1999
2300.02 2018
2300.47 1930
2300.92 1929
2301.37 1927
2301.82 1953
2302.28 2074
2302.73 2010
2303.18 1851
2303.63 1844
2304.09 1987
2304.54 1990
2304.99 2131
2305.44 2167
2305.90 2163
2306.35 2184
2306.80 2347
2307.26 2512
2307.71 2485
2308.16 2539
2308.61 2579
2309.07 2593
2309.52 2682
2309.97 2754
2310.43 2700
2310.88 2546
2311.33 2636
2311.79 2683
2312.24 2601
2312.69 2538
2313.15 2526
2313.60 2399
2314.05 2398
2314.51 2431
2314.96 2241
2315.41 2303
2315.87 2191
2316.32 2248
2316.77 2418
2317.23 2482
2317.68 2428
2318.14 2353
2318.59 2310
2319.04 2472
2319.50 2567
2319.95 2396
2320.41 2445
2320.86 2418
2321.31 2205
2321.77 2460
2322.22 2458
2322.68 2478
2323.13 2444
2323.59 2346
2324.04 2585
2324.50 2626
2324.95 2594
2325.40 2572
2325.86 2487
2326.31 2464
2326.77 2575
2327.22 2704
2327.68 2489
2328.13 2503
2328.59 2445
2329.04 2183
2329.50 2304
2329.95 2358
2330.41 2322
2330.86 2322
2331.32 2293
2331.77 2274
2332.23 2123
2332.68 2137
2333.14 2343
2333.59 2273
2334.05 2135
2334.51 2181
2334.96 2175
2335.42 2059
2335.87 2135
2336.33 2153
2336.78 2206
2337.24 2084
2337.70 2117
2338.15 2027
2338.61 2083
2339.06 2167
2339.52 2203
2339.97 1990
2340.43 2042
2340.89 2035
2341.34 2124
2341.80 2157
2342.26 2148
2342.71 1991
2343.17 2007
2343.62 2078
2344.08 2011
2344.54 2148
2344.99 2168
2345.45 2200
2345.91 2265
2346.36 2181
2346.82 2295
2347.28 2337
2347.73 2287
2348.19 2270
2348.65 2189
2349.10 2201
2349.56 2213
2350.02 2117
2350.48 2087
2350.93 2051
2351.39 2093
2351.85 2209
2352.30 2053
2352.76 1917
2353.22 2021
2353.68 2102
2354.13 2068
2354.59 2053
2355.05 2110
2355.51 2131
2355.96 2168
2356.42 2107
2356.88 2112
2357.34 2240
2357.79 2080
2358.25 2296
2358.71 2348
2359.17 2330
2359.63 2277
2360.08 2184
2360.54 2399
2361.00 2299
2361.46 2178
2361.92 2284
2362.37 2245
2362.83 2294
2363.29 2320
2363.75 2226
2364.21 2249
2364.67 2141
2365.12 2075
2365.58 2208
2366.04 2243
2366.50 2282
2366.96 2126
2367.42 2225
2367.88 2158
2368.33 2215
2368.79 2261
2369.25 2018
2369.71 2224
2370.17 2237
2370.63 2178
2371.09 2229
2371.55 2348
2372.01 2357
2372.47 2223
2372.92 2549
2373.38 2573
2373.84 2543
2374.30 2640
2374.76 2506
2375.22 2851
2375.68 2705
2376.14 2414
2376.60 2527
2377.06 2379
2377.52 2221
2377.98 2197
2378.44 2360
2378.90 2253
2379.36 2135
2379.82 2134
2380.28 2184
2380.74 2109
2381.20 2293
2381.66 2157
2382.12 2291
2382.58 2307
2383.04 2198
2383.50 2040
2383.96 2177
2384.42 2169
2384.88 2192
2385.34 2253
2385.80 2070
2386.26 2104
2386.72 2179
2387.18 2036
2387.64 1980
2388.10 2070
2388.56 2297
2389.03 2318
2389.49 2263
2389.95 2224
2390.41 2250
2390.87 2208
2391.33 2439
2391.79 2383
2392.25 2259
2392.71 2248
2393.17 2186
2393.64 2327
2394.10 2244
2394.56 2316
2395.02 2086
2395.48 2205
2395.94 2211
2396.40 2176
2396.87 2180
2397.33 2289
2397.79 2102
2398.25 2181
2398.71 2181
2399.17 2189
2399.64 2211
2400.10 2266
2400.56 2292
2401.02 2189
2401.48 2168
2401.95 1997
2402.41 1990
2402.87 1989
2403.33 2045
2403.79 2061
2404.26 2022
2404.72 2142
2405.18 2150
2405.64 2031
2406.11 2035
2406.57 2082
2407.03 2027
2407.49 2007
2407.96 2019
2408.42 1974
2408.88 2057
2409.34 2043
2409.81 2066
2410.27 1999
2410.73 1976
2411.20 1951
2411.66 2051
2412.12 2096
2412.58 2084
2413.05 2160
2413.51 2147
2413.97 2150
2414.44 2153
2414.90 2219
2415.36 2274
2415.83 2172
2416.29 2453
2416.75 2375
2417.22 2212
2417.68 2206
2418.14 2497
2418.61 2269
2419.07 2183
2419.54 2220
2420.00 2147
2420.46 2216
2420.93 2173
2421.39 2076
2421.85 2100
2422.32 2076
2422.78 2069
2423.25 2085
2423.71 2030
2424.17 2026
2424.64 2110
2425.10 2104
2425.57 2118
2426.03 2018
2426.50 2095
2426.96 2276
2427.42 2165
2427.89 2055
2428.35 2096
2428.82 2020
2429.28 2200
2429.75 2022
2430.21 1939
2430.68 1951
2431.14 1893
2431.61 2043
2432.07 2153
2432.54 2174
2433.00 2092
2433.47 2142
2433.93 2007
2434.40 2089
2434.86 2137
2435.33 2174
2435.79 2069
2436.26 1996
2436.72 1943
2437.19 2060
2437.65 2111
2438.12 2196
2438.59 2161
2439.05 2207
2439.52 2187
2439.98 2251
2440.45 2308
2440.91 2071
2441.38 2015
2441.85 2147
2442.31 2210
2442.78 2248
2443.24 2312
2443.71 2246
2444.18 2049
2444.64 2141
2445.11 2041
2445.57 2046
2446.04 2089
2446.51 1987
2446.97 1952
2447.44 1868
2447.91 2019
2448.37 2158
2448.84 2015
2449.31 1970
2449.77 2139
2450.24 2169
2450.71 2138
2451.17 2174
2451.64 2261
2452.11 2215
2452.57 2126
2453.04 2063
2453.51 2186
2453.97 2165
2454.44 2137
2454.91 1976
2455.37 1892
2455.84 2043
2456.31 2085
2456.78 2100
2457.24 2047
2457.71 2020
2458.18 1894
2458.65 1916
2459.11 2040
2459.58 2064
2460.05 1955
2460.52 2048
2460.98 1999
2461.45 1931
2461.92 1948
2462.39 2184
2462.85 2007
2463.32 1920
2463.79 1908
2464.26 1909
2464.73 1896
2465.19 2028
2465.66 1973
2466.13 1948
2466.60 2004
2467.07 2001
2467.54 2125
2468.00 1966
2468.47 1994
2468.94 2015
2469.41 1991
2469.88 2033
2470.35 2033
2470.82 1892
2471.28 2050
2471.75 1982
2472.22 2042
2472.69 1951
2473.16 1904
2473.63 2024
2474.10 2114
2474.57 2049
2475.03 2075
2475.50 1943
2475.97 2067
2476.44 2013
2476.91 1957
2477.38 2038
2477.85 2045
2478.32 1918
2478.79 2062
2479.26 1981
2479.73 1884
2480.20 1948
2480.67 1952
2481.14 1837
2481.61 1845
2482.08 2032
2482.54 1946
2483.01 1934
2483.48 1818
2483.95 1952
2484.42 1850
2484.89 1853
2485.36 1789
2485.83 2035
2486.30 1996
2486.77 1921
2487.24 1989
2487.71 1994
2488.18 1890
2488.66 2080
2489.13 2169
2489.60 2080
2490.07 2127
2490.54 2248
2491.01 2087
2491.48 2039
2491.95 2030
2492.42 2067
2492.89 2167
2493.36 2161
2493.83 2241
2494.30 2331
2494.77 2244
2495.24 2206
2495.72 2124
2496.19 2189
2496.66 2192
2497.13 2106
2497.60 2144
2498.07 2121
2498.54 2032
2499.01 1947
2499.48 1979
2499.96 1937
2500.43 1838
2500.90 2004
2501.37 2053
2501.84 1874
2502.31 1768
2502.78 1911
2503.26 1994
2503.73 1827
2504.20 1761
2504.67 1904
2505.14 1968
2505.62 1891
2506.09 1931
2506.56 1949
2507.03 1875
2507.50 2047
2507.98 2228
2508.45 2053
2508.92 2177
2509.39 2322
2509.86 2246
2510.34 2260
2510.81 2258
2511.28 2308
2511.75 2334
2512.23 2525
2512.70 2454
2513.17 2377
2513.64 2296
2514.12 2293
2514.59 2321
2515.06 2118
2515.54 2179
2516.01 2157
2516.48 2248
2516.95 1946
2517.43 1936
2517.90 2097
2518.37 2128
2518.85 2321
2519.32 2212
2519.79 2156
2520.27 2187
2520.74 2222
2521.21 1958
2521.69 1991
2522.16 2021
2522.63 1957
2523.11 1767
2523.58 1889
2524.05 1992
2524.53 2019
2525.00 2046
2525.48 2003
2525.95 1855
2526.42 1882
2526.90 1902
2527.37 1947
2527.85 2025
2528.32 1819
2528.79 1889
2529.27 2036
2529.74 2150
2530.22 2057
2530.69 1977
2531.16 2049
2531.64 1962
2532.11 1972
2532.59 2123
2533.06 1946
2533.54 2060
2534.01 2018
2534.49 2155
2534.96 2057
2535.44 2173
2535.91 1913
2536.38 1890
2536.86 2006
2537.33 2100
2537.81 1982
2538.28 2024
2538.76 2069
2539.23 1941
2539.71 2055
2540.18 2109
2540.66 2089
2541.13 2187
2541.61 2127
2542.09 2162
2542.56 2114
2543.04 2213
2543.51 2168
2543.99 2210
2544.46 2313
2544.94 2264
2545.41 2331
2545.89 2263
2546.37 2216
2546.84 2321
2547.32 2484
2547.79 2601
2548.27 2519
2548.74 2544
2549.22 2650
2549.70 2663
2550.17 2481
2550.65 2400
2551.13 2429
2551.60 2302
2552.08 2291
2552.55 2338
2553.03 2359
2553.51 2296
2553.98 2167
2554.46 2167
2554.94 2199
2555.41 2236
2555.89 2169
2556.37 2106
2556.84 2052
2557.32 2072
2557.80 2014
2558.27 2179
2558.75 2298
2559.23 2263
2559.70 1994
2560.18 2117
2560.66 2006
2561.14 2065
2561.61 1966
2562.09 1929
2562.57 1960
2563.04 2126
2563.52 1959
2564.00 2013
2564.48 2113
2564.95 1960
2565.43 2005
2565.91 2057
2566.39 2065
2566.86 1957
2567.34 1930
2567.82 1995
2568.30 1928
2568.77 1863
2569.25 1820
2569.73 1774
2570.21 2024
2570.69 2091
2571.16 1964
2571.64 1926
2572.12 2030
2572.60 1891
2573.08 1883
2573.56 2002
2574.03 1866
2574.51 1944
2574.99 2009
2575.47 2137
2575.95 2087
2576.43 2046
2576.90 1978
2577.38 1944
2577.86 1989
2578.34 1950
2578.82 2025
2579.30 2016
2579.78 2027
2580.26 2091
2580.73 2019
2581.21 1885
2581.69 1972
2582.17 1909
2582.65 1951
2583.13 1953
2583.61 1969
2584.09 1920
2584.57 1862
2585.05 1896
2585.53 1961
2586.01 2042
2586.49 2082
2586.97 1986
2587.44 2004
2587.92 2065
2588.40 2086
2588.88 2049
2589.36 2110
2589.84 2209
2590.32 2084
2590.80 2144
2591.28 2179
2591.76 2090
2592.24 2014
2592.72 2024
2593.20 2088
2593.68 2069
2594.16 2107
2594.64 2057
2595.12 2180
2595.60 2017
2596.08 1882
2596.56 1923
2597.05 1979
2597.53 1915
2598.01 1874
2598.49 1876
2598.97 2057
2599.45 2022
2599.93 2037
2600.41 1895
2600.89 1812
2601.37 1923
2601.85 2022
2602.33 2022
2602.81 1996
2603.29 1810
2603.78 1934
2604.26 2023
2604.74 1813
2605.22 1827
2605.70 1847
2606.18 1898
2606.66 1947
2607.14 1816
2607.63 1894
2608.11 1966
2608.59 1912
2609.07 2081
2609.55 1949
2610.03 1865
2610.52 1904
2611.00 1896
2611.48 1945
2611.96 1903
2612.44 1799
2612.92 1812
2613.41 1847
2613.89 1956
2614.37 1981
2614.85 1994
2615.34 2033
2615.82 1959
2616.30 1959
2616.78 1980
2617.26 1949
2617.75 1944
2618.23 1907
2618.71 1875
2619.19 1938
2619.68 1949
2620.16 1939
2620.64 1718
2621.12 1866
2621.61 2026
2622.09 1948
2622.57 1935
2623.06 1980
2623.54 1982
2624.02 2087
2624.50 1998
2624.99 1849
2625.47 1919
2625.95 2003
2626.44 2093
2626.92 2172
2627.40 2134
2627.89 2213
2628.37 2107
2628.85 2147
2629.34 2084
2629.82 2186
2630.30 1986
2630.79 2129
2631.27 2234
2631.75 2074
2632.24 2063
2632.72 2278
2633.21 2153
2633.69 2144
2634.17 2134
2634.66 2065
2635.14 2068
2635.62 1962
2636.11 2010
2636.59 1867
2637.08 1796
2637.56 2013
2638.05 1948
2638.53 1819
2639.01 1867
2639.50 1766
2639.98 1789
2640.47 1952
2640.95 1973
2641.44 1963
2641.92 1879
2642.41 1809
2642.89 1744
2643.38 1770
2643.86 1827
2644.34 1846
2644.83 1781
2645.31 1818
2645.80 1937
2646.28 1931
2646.77 1946
2647.25 1899
2647.74 1837
2648.22 1972
2648.71 1944
2649.20 2004
2649.68 2000
2650.17 1991
2650.65 2003
2651.14 2069
2651.62 2165
2652.11 2167
2652.59 1900
2653.08 2105
2653.56 1929
2654.05 1981
2654.54 2054
2655.02 1967
2655.51 1999
2655.99 2199
2656.48 2119
2656.97 2136
2657.45 2078
2657.94 2091
2658.42 2082
2658.91 2156
2659.40 2071
2659.88 1964
2660.37 2050
2660.85 2007
2661.34 2072
2661.83 1960
2662.31 1937
2662.80 2116
2663.29 2071
2663.77 2042
2664.26 1899
2664.75 2020
2665.23 1958
2665.72 1911
2666.21 1913
2666.69 1850
2667.18 1709
2667.67 1834
2668.15 1853
2668.64 1805
2669.13 1863
2669.62 1983
2670.10 2037
2670.59 1992
2671.08 2028
2671.56 2134
2672.05 2385
2672.54 2382
2673.03 2370
2673.51 2631
2674.00 2701
2674.49 2829
2674.98 2823
2675.46 2881
2675.95 2815
2676.44 2767
2676.93 2607
2677.42 2490
2677.90 2480
2678.39 2112
2678.88 2051
2679.37 2063
2679.86 2123
2680.34 1962
2680.83 1995
2681.32 2067
2681.81 1982
2682.30 1856
2682.79 1912
2683.27 2079
2683.76 2007
2684.25 1928
2684.74 1924
2685.23 2034
2685.72 1986
2686.20 1977
2686.69 1992
2687.18 1894
2687.67 1868
2688.16 1729
2688.65 1910
2689.14 1952
2689.63 1955
2690.12 1798
2690.60 1880
2691.09 1889
2691.58 1824
2692.07 1839
2692.56 1883
2693.05 1893
2693.54 1909
2694.03 1866
2694.52 1935
2695.01 1921
2695.50 1951
2695.99 1937
2696.48 1974
2696.97 1903
2697.46 1946
2697.95 2043
2698.43 1940
2698.92 1895
2699.41 1840
2699.90 1839
2700.39 2057
2700.88 1994
2701.37 2018
2701.86 2049
2702.35 2213
2702.84 2216
2703.33 2159
2703.83 2082
2704.32 1876
2704.81 1969
2705.30 1934
2705.79 1903
2706.28 2010
2706.77 1976
2707.26 1914
2707.75 1926
2708.24 1884
2708.73 1799
2709.22 1823
2709.71 1931
2710.20 1882
2710.69 1813
2711.18 1966
2711.68 1974
2712.17 1943
2712.66 1986
2713.15 1959
2713.64 1864
2714.13 2180
2714.62 2147
2715.11 1990
2715.60 2023
2716.10 1908
2716.59 1888
2717.08 2047
2717.57 1953
2718.06 1820
2718.55 1889
2719.04 1850
2719.54 1882
2720.03 2009
2720.52 2137
2721.01 2231
2721.50 2088
2722.00 2176
2722.49 2334
2722.98 2293
2723.47 2183
2723.96 2239
2724.46 2287
2724.95 2340
2725.44 2088
2725.93 2104
2726.42 1979
2726.92 1942
2727.41 1886
2727.90 1828
2728.39 1813
2728.89 1985
2729.38 2008
2729.87 2084
2730.36 1984
2730.86 1958
2731.35 2170
2731.84 2143
2732.34 2222
2732.83 2242
2733.32 2267
2733.81 2260
2734.31 2481
2734.80 2447
2735.29 2337
2735.79 2201
2736.28 2305
2736.77 2395
2737.27 2318
2737.76 2311
2738.25 2164
2738.75 2028
2739.24 2270
2739.73 2289
2740.23 2125
2740.72 2011
2741.21 2002
2741.71 1992
2742.20 2047
2742.69 1859
2743.19 1854
2743.68 1988
2744.18 1859
2744.67 1799
2745.16 1895
2745.66 1963
2746.15 1938
2746.65 1844
2747.14 1828
2747.63 1731
2748.13 1798
2748.62 1956
2749.12 1945
2749.61 1913
2750.11 1988
2750.60 1881
2751.10 1822
2751.59 1648
2752.08 1706
2752.58 1822
2753.07 2028
2753.57 2089
2754.06 1931
2754.56 1875
2755.05 1896
2755.55 1829
2756.04 2029
2756.54 1941
2757.03 1927
2757.53 1878
2758.02 1951
2758.52 2050
2759.01 1944
2759.51 2003
2760.00 1988
2760.50 1945
2760.99 1996
2761.49 1975
2761.99 1910
2762.48 1855
2762.98 1986
2763.47 1918
2763.97 1929
2764.46 2065
2764.96 2183
2765.46 2017
2765.95 2067
2766.45 2097
2766.94 2179
2767.44 1929
2767.94 1850
2768.43 1999
2768.93 1973
2769.42 2030
2769.92 2279
2770.42 2106
2770.91 2102
2771.41 2223
2771.90 2115
2772.40 2237
2772.90 2294
2773.39 2439
2773.89 2540
2774.39 2654
2774.88 2808
2775.38 3041
2775.88 3006
2776.37 3078
2776.87 3024
2777.37 3040
2777.86 2937
2778.36 2832
2778.86 2689
2779.36 2645
2779.85 2504
2780.35 2335
2780.85 2280
2781.34 2138
2781.84 2142
2782.34 2023
2782.84 2137
2783.33 1914
2783.83 1866
2784.33 1841
2784.83 1859
2785.32 1832
2785.82 2015
2786.32 1992
2786.82 1692
2787.31 1742
2787.81 1730
2788.31 1746
2788.81 1689
2789.31 1728
2789.80 1798
2790.30 1846
2790.80 1904
2791.30 1840
2791.80 1622
2792.29 1775
2792.79 1964
2793.29 1867
2793.79 1816
2794.29 1939
2794.79 1999
2795.28 2045
2795.78 1995
2796.28 2053
2796.78 1928
2797.28 2150
2797.78 2240
2798.28 2045
2798.78 2035
2799.27 2004
2799.77 2108
2800.27 2104
2800.77 2040
2801.27 2035
2801.77 2074
2802.27 1957
2802.77 1940
2803.27 1961
2803.77 2029
2804.27 2051
2804.76 2120
2805.26 2112
2805.76 2083
2806.26 2116
2806.76 2296
2807.26 2326
2807.76 2404
2808.26 2350
2808.76 2117
2809.26 2238
2809.76 2322
2810.26 2276
2810.76 2356
2811.26 2157
2811.76 2185
2812.26 2053
2812.76 2029
2813.26 2140
2813.76 2015
2814.26 1955
2814.76 2120
2815.26 2034
2815.76 2005
2816.26 1909
2816.76 2017
2817.26 1893
2817.76 1835
2818.26 1866
2818.76 1847
2819.26 1832
2819.76 1885
2820.27 1930
2820.77 1955
2821.27 1909
2821.77 1807
2822.27 1808
2822.77 1839
2823.27 1735
2823.77 1789
2824.27 1698
2824.77 1781
2825.27 1816
2825.78 1988
2826.28 1917
2826.78 1806
2827.28 1874
2827.78 1847
2828.28 1734
2828.78 1855
2829.29 1662
2829.79 1791
2830.29 1724
2830.79 1716
2831.29 1832
2831.79 1795
2832.30 1841
2832.80 1939
2833.30 1896
2833.80 1888
2834.30 2112
2834.80 2018
2835.31 1920
2835.81 1923
2836.31 1929
2836.81 2081
2837.32 2190
2837.82 1958
2838.32 1923
2838.82 1952
2839.32 1957
2839.83 1771
2840.33 1763
2840.83 1855
2841.33 1769
2841.84 1915
2842.34 1826
2842.84 1904
2843.35 1956
2843.85 2026
2844.35 2017
2844.85 1955
2845.36 1997
2845.86 1907
2846.36 2012
2846.87 1992
2847.37 1995
2847.87 2063
2848.38 2215
2848.88 2102
2849.38 2060
2849.89 2077
2850.39 2101
2850.89 1930
2851.40 2005
2851.90 1944
2852.40 2009
2852.91 1983
2853.41 1903
2853.91 1843
2854.42 1864
2854.92 1993
2855.42 1961
2855.93 2050
2856.43 1909
2856.94 1914
2857.44 1959
2857.94 1966
2858.45 1834
2858.95 1683
2859.46 1792
2859.96 1970
2860.47 1790
2860.97 1771
2861.47 1789
2861.98 1674
2862.48 1759
2862.99 1862
2863.49 1808
2864.00 1870
2864.50 1816
2865.01 1615
2865.51 1682
2866.02 1713
2866.52 1803
2867.02 1820
2867.53 1825
2868.03 1952
2868.54 2030
2869.04 2047
2869.55 2111
2870.05 2111
2870.56 2193
2871.07 2152
2871.57 2103
2872.08 2218
2872.58 2040
2873.09 2197
2873.59 2092
2874.10 1994
2874.60 1944
2875.11 2032
2875.61 2046
2876.12 2099
2876.63 2008
2877.13 2119
2877.64 2079
2878.14 2077
2878.65 2020
2879.15 1983
2879.66 1947
2880.17 1912
2880.67 1950
2881.18 1901
2881.68 1918
2882.19 2009
2882.70 1864
2883.20 2023
2883.71 2050
2884.22 2060
2884.72 2002
2885.23 1889
2885.74 1961
2886.24 2036
2886.75 2097
2887.25 2129
2887.76 2181
2888.27 2057
2888.77 2114
2889.28 2129
2889.79 2224
2890.30 1928
2890.80 2035
2891.31 2020
2891.82 1921
2892.32 2153
2892.83 2062
2893.34 2021
2893.84 1987
2894.35 2169
2894.86 2138
2895.37 2070
2895.87 2114
2896.38 2218
2896.89 2086
2897.40 1982
2897.90 2084
2898.41 2250
2898.92 1932
2899.43 1958
2899.93 2021
2900.44 1914
2900.95 2006
2901.46 1993
2901.97 2064
2902.47 2001
2902.98 1966
2903.49 2059
2904.00 1944
2904.51 2161
2905.01 2129
2905.52 2038
2906.03 2188
2906.54 2308
2907.05 2309
2907.56 2208
2908.06 2035
2908.57 2152
2909.08 2127
2909.59 2143
2910.10 2215
2910.61 2103
2911.12 1809
2911.62 1888
2912.13 1854
2912.64 1781
2913.15 1882
2913.66 1908
2914.17 1965
2914.68 1972
2915.19 1970
2915.70 1897
2916.21 1873
2916.71 1929
2917.22 2088
2917.73 1756
2918.24 1939
2918.75 2011
2919.26 2006
2919.77 2062
2920.28 1939
2920.79 1932
2921.30 1908
2921.81 1822
2922.32 2029
2922.83 2088
2923.34 1887
2923.85 2004
2924.36 2028
2924.87 2142
2925.38 2232
2925.89 2086
2926.40 2059
2926.91 1899
2927.42 2057
2927.93 1923
2928.44 1871
2928.95 1862
2929.46 1920
2929.97 1890
2930.48 1965
2930.99 1908
2931.50 1952
2932.01 1901
2932.52 1749
2933.03 1782
2933.54 1852
2934.05 1882
2934.56 1824
2935.08 2093
2935.59 1981
2936.10 2047
2936.61 2023
2937.12 1935
2937.63 1990
2938.14 1931
2938.65 1838
2939.16 2051
2939.67 2153
2940.19 2054
2940.70 1945
2941.21 1939
2941.72 1951
2942.23 2015
2942.74 1948
2943.25 1907
2943.77 1818
2944.28 1890
2944.79 1885
2945.30 1898
2945.81 1970
2946.32 1920
2946.84 1891
2947.35 1957
2947.86 2018
2948.37 1982
2948.88 1890
2949.40 1814
2949.91 1882
2950.42 1711
2950.93 1764
2951.44 1876
2951.96 1857
2952.47 1916
2952.98 1913
2953.49 1808
2954.01 1771
2954.52 1821
2955.03 1737
2955.54 1760
2956.06 1747
2956.57 1855
2957.08 1835
2957.60 1822
2958.11 1820
2958.62 1875
2959.13 1940
2959.65 1898
2960.16 1972
2960.67 1963
2961.19 2011
2961.70 1868
2962.21 1928
2962.73 2074
2963.24 2048
2963.75 2034
2964.27 1973
2964.78 2033
2965.29 1946
2965.81 1831
2966.32 1862
2966.83 1763
2967.35 1746
2967.86 1798
2968.37 1800
2968.89 1631
2969.40 1727
2969.91 1846
2970.43 1815
2970.94 1785
2971.46 1856
2971.97 1928
2972.48 1912
2973.00 1816
2973.51 1794
2974.03 2040
2974.54 1955
2975.06 2014
2975.57 1983
2976.08 1944
2976.60 1978
2977.11 1997
2977.63 1951
2978.14 1955
2978.66 1998
2979.17 1945
2979.69 1953
2980.20 1982
2980.72 1954
2981.23 1852
2981.75 1892
2982.26 2062
2982.78 1986
2983.29 1975
2983.81 1966
2984.32 2064
2984.84 2384
2985.35 2285
2985.87 2132
2986.38 2249
2986.90 2314
2987.41 2255
2987.93 2403
2988.44 2388
2988.96 2231
2989.47 2243
2989.99 2188
2990.50 2307
2991.02 2423
2991.54 2362
2992.05 2392
2992.57 2259
2993.08 2243
2993.60 2239
2994.12 2361
2994.63 2334
2995.15 2350
2995.66 2466
2996.18 2556
2996.70 2593
2997.21 2700
2997.73 2629
2998.24 2592
2998.76 2588
2999.28 2663
2999.79 2678
3000.31 2634
3000.83 2918
3001.34 3195
3001.86 3115
3002.38 3478
3002.89 3835
3003.41 4277
3003.93 4526
3004.44 4516
3004.96 5327
3005.48 5635
3005.99 5561
3006.51 5487
3007.03 4849
3007.54 4599
3008.06 4008
3008.58 3562
3009.10 3288
3009.61 2924
3010.13 2643
3010.65 2714
3011.17 2652
3011.68 2406
3012.20 2453
3012.72 2458
3013.24 2248
3013.75 2280
3014.27 2500
3014.79 2609
3015.31 2484
3015.82 2481
3016.34 2429
3016.86 2492
3017.38 2573
3017.90 2572
3018.41 2426
3018.93 2464
3019.45 2477
3019.97 2305
3020.49 2349
3021.00 2376
3021.52 2378
3022.04 2360
3022.56 2482
3023.08 2587
3023.60 2468
3024.11 2524
3024.63 2373
3025.15 2439
3025.67 2394
3026.19 2358
3026.71 2347
3027.23 2353
3027.75 2347
3028.26 2348
3028.78 2015
3029.30 2161
3029.82 2214
3030.34 2296
3030.86 2105
3031.38 2132
3031.90 2109
3032.42 2146
3032.94 2174
3033.46 2223
3033.97 2080
3034.49 2052
3035.01 2087
3035.53 2186
3036.05 2092
3036.57 2031
3037.09 2080
3037.61 2095
3038.13 1999
3038.65 2027
3039.17 1944
3039.69 1867
3040.21 1962
3040.73 2192
3041.25 2033
3041.77 1960
3042.29 1929
3042.81 2035
3043.33 1923
3043.85 1906
3044.37 1868
3044.89 1942
3045.41 1973
3045.93 1974
3046.45 1950
3046.97 2001
3047.49 1918
3048.01 1954
3048.53 2032
3049.06 2042
3049.58 1896
3050.10 1899
3050.62 1935
3051.14 1954
3051.66 1953
3052.18 1820
3052.70 1911
3053.22 1798
3053.74 1840
3054.26 1714
3054.79 1778
3055.31 1835
3055.83 1918
3056.35 1815
3056.87 1753
3057.39 1767
3057.91 1948
3058.43 1992
3058.96 1961
3059.48 1892
3060.00 1751
3060.52 1829
3061.04 1877
3061.56 2028
3062.09 1907
3062.61 2020
3063.13 1959
3063.65 1847
3064.17 2072
3064.70 2135
3065.22 2026
3065.74 1941
3066.26 2059
3066.78 2091
3067.31 2032
3067.83 2007
3068.35 1992
3068.87 1895
3069.40 1935
3069.92 1987
3070.44 2022
3070.96 1894
3071.49 1863
3072.01 1952
3072.53 1906
3073.05 1956
3073.58 1987
3074.10 2061
3074.62 2023
3075.14 2137
3075.67 2086
3076.19 2184
3076.71 2274
3077.24 2272
3077.76 2188
3078.28 2244
3078.81 2503
3079.33 2361
3079.85 2296
3080.38 2494
3080.90 2550
3081.42 2455
3081.95 2517
3082.47 2589
3082.99 2488
3083.52 2481
3084.04 2559
3084.56 2439
3085.09 2387
3085.61 2427
3086.13 2393
3086.66 2396
3087.18 2329
3087.71 2192
3088.23 2206
3088.75 2341
3089.28 2334
3089.80 2297
3090.33 2193
3090.85 2099
3091.38 2091
3091.90 2188
3092.42 2246
3092.95 2153
3093.47 2277
3094.00 2472
3094.52 2560
3095.05 2417
3095.57 2376
3096.10 2345
3096.62 2684
3097.14 2700
3097.67 2809
3098.19 2884
3098.72 2922
3099.24 3373
3099.77 3830
3100.29 4472
3100.82 4749
3101.34 5085
3101.87 6498
3102.39 6844
3102.92 7143
3103.45 7789
3103.97 8088
3104.50 8016
3105.02 7392
3105.55 6581
3106.07 5897
3106.60 5145
3107.12 4316
3107.65 3802
3108.17 3414
3108.70 3064
3109.23 2953
3109.75 2845
3110.28 2780
3110.80 2864
3111.33 2864
3111.86 2777
3112.38 2705
3112.91 2692
3113.43 2522
3113.96 2468
3114.49 2634
3115.01 2691
3115.54 2422
3116.07 2285
3116.59 2258
3117.12 2288
3117.64 2263
3118.17 2263
3118.70 2207
3119.22 2188
3119.75 1984
3120.28 2082
3120.80 2220
3121.33 2195
3121.86 2319
3122.38 2390
3122.91 2292
3123.44 2303
3123.97 2374
3124.49 2253
3125.02 2185
3125.55 2114
3126.07 2238
3126.60 2272
3127.13 2139
3127.66 2078
3128.18 2131
3128.71 2042
3129.24 1882
3129.77 2014
3130.29 2029
3130.82 2008
3131.35 1951
3131.88 2106
3132.40 2059
3132.93 1947
3133.46 2104
3133.99 2097
3134.52 2001
3135.04 2170
3135.57 1933
3136.10 1951
3136.63 1908
3137.16 1972
3137.68 1883
3138.21 1881
3138.74 1930
3139.27 1854
3139.80 2010
3140.32 1912
3140.85 1975
3141.38 1924
3141.91 2036
3142.44 1958
3142.97 1962
3143.50 1929
3144.02 1929
3144.55 2061
3145.08 1977
3145.61 2023
3146.14 2073
3146.67 2352
3147.20 2284
3147.73 2272
3148.26 2241
3148.79 2331
3149.31 2561
3149.84 2462
3150.37 2182
3150.90 2287
3151.43 2224
3151.96 2338
3152.49 2256
3153.02 2070
3153.55 1999
3154.08 2032
3154.61 2088
3155.14 2032
3155.67 2044
3156.20 2046
3156.73 2082
3157.26 2071
3157.79 2320
3158.32 2152
3158.85 2207
3159.38 2117
3159.91 2083
3160.44 2094
3160.97 2090
3161.50 2121
3162.03 2118
3162.56 2114
3163.09 2004
3163.62 2016
3164.15 1907
3164.68 1865
3165.21 1948
3165.74 1923
3166.27 1997
3166.80 1913
3167.33 1900
3167.86 1819
3168.39 1799
3168.92 1769
3169.45 1780
3169.99 1889
3170.52 1783
3171.05 1865
3171.58 2021
3172.11 2117
3172.64 2015
3173.17 1973
3173.70 1952
3174.23 2147
3174.77 2104
3175.30 1982
3175.83 2098
3176.36 2185
3176.89 2133
3177.42 2144
3177.95 1961
3178.49 1906
3179.02 1918
3179.55 1794
3180.08 1859
3180.61 1798
3181.14 1814
3181.68 1892
3182.21 1858
3182.74 1924
3183.27 1818
3183.80 1630
3184.34 1852
3184.87 1931
3185.40 1984
3185.93 1775
3186.47 1826
3187.00 1804
3187.53 1927
3188.06 1850
3188.59 1735
3189.13 1906
3189.66 1898
3190.19 1755
3190.73 1779
3191.26 1822
3191.79 1865
3192.32 1793
3192.86 1839
3193.39 1790
3193.92 1680
3194.45 1815
3194.99 1785
3195.52 1853
3196.05 1858
3196.59 1836
3197.12 1971
3197.65 2046
3198.19 1983
3198.72 1972
3199.25 2217
3199.79 2311
3200.32 2220
3200.85 2192
3201.39 2368
3201.92 2345
3202.45 2399
3202.99 2334
3203.52 2282
3204.05 2193
3204.59 2196
3205.12 2113
3205.66 1977
3206.19 1968
3206.72 1925
3207.26 2061
3207.79 2091
3208.33 2142
3208.86 2148
3209.39 2102
3209.93 2462
3210.46 2276
3211.00 2342
3211.53 2423
3212.07 2270
3212.60 2305
3213.14 2313
3213.67 2216
3214.20 2095
3214.74 2104
3215.27 2114
3215.81 2035
3216.34 1850
3216.88 1779
3217.41 1879
3217.95 1870
3218.48 1816
3219.02 1882
3219.55 1960
3220.09 2020
3220.62 2016
3221.16 1954
3221.69 2018
3222.23 2076
3222.76 2156
3223.30 2252
3223.83 2317
3224.37 2374
3224.91 2326
3225.44 2256
3225.98 2280
3226.51 2229
3227.05 2185
3227.58 2207
3228.12 2076
3228.65 1979
3229.19 2071
3229.73 1948
3230.26 1967
3230.80 1997
3231.33 2045
3231.87 1983
3232.41 1994
3232.94 2152
3233.48 2170
3234.02 2204
3234.55 2142
3235.09 2168
3235.62 2076
3236.16 2102
3236.70 2162
3237.23 2240
3237.77 2203
3238.31 2184
3238.84 2165
3239.38 2118
3239.92 2193
3240.45 2268
3240.99 2308
3241.53 2224
3242.06 1979
3242.60 2086
3243.14 2092
3243.67 2094
3244.21 1940
3244.75 2034
3245.29 2232
3245.82 2253
3246.36 2102
3246.90 2268
3247.44 2288
3247.97 2254
3248.51 2288
3249.05 2297
3249.58 2215
3250.12 2068
3250.66 2182
3251.20 2286
3251.74 2324
3252.27 2276
3252.81 2291
3253.35 2287
3253.89 2195
3254.42 2160
3254.96 2355
3255.50 2404
3256.04 2560
3256.58 2515
3257.11 2532
3257.65 2528
3258.19 2468
3258.73 2717
3259.27 2906
3259.81 3117
3260.34 3245
3260.88 3423
3261.42 3691
3261.96 3845
3262.50 4203
3263.04 4353
3263.58 4779
3264.11 5226
3264.65 5460
3265.19 5945
3265.73 6200
3266.27 6520
3266.81 6608
3267.35 6631
3267.89 6479
3268.43 6262
3268.97 5741
3269.50 5317
3270.04 4613
3270.58 4168
3271.12 3823
3271.66 3331
3272.20 3058
3272.74 2973
3273.28 2868
3273.82 2811
3274.36 2751
3274.90 2670
3275.44 2672
3275.98 2801
3276.52 2732
3277.06 2653
3277.60 2664
3278.14 2652
3278.68 2535
3279.22 2612
3279.76 2540
3280.30 2600
3280.84 2533
3281.38 2596
3281.92 2540
3282.46 2471
3283.00 2577
3283.54 2706
3284.08 2641
3284.62 2651
3285.16 2734
3285.70 2832
3286.24 2979
3286.78 2789
3287.32 2800
3287.86 2929
3288.40 2879
3288.94 2687
3289.48 2488
3290.03 2608
3290.57 2535
3291.11 2414
3291.65 2445
3292.19 2486
3292.73 2727
3293.27 2647
3293.81 2601
3294.35 2859
3294.90 2993
3295.44 2981
3295.98 3028
3296.52 2829
3297.06 2887
3297.60 2748
3298.14 2866
3298.69 2611
3299.23 2532
3299.77 2739
3300.31 2725
3300.85 2709
3301.39 2738
3301.94 2725
3302.48 2778
3303.02 2824
3303.56 2779
3304.10 2713
3304.65 2740
3305.19 2678
3305.73 2595
3306.27 2616
3306.81 2626
3307.36 2330
3307.90 2311
3308.44 2334
3308.98 2467
3309.53 2266
3310.07 2414
3310.61 2178
3311.15 2268
3311.70 2353
3312.24 2452
3312.78 2609
3313.32 2747
3313.87 2629
3314.41 2684
3314.95 2674
3315.50 2805
3316.04 2938
3316.58 2741
3317.13 2960
3317.67 2847
3318.21 2982
3318.75 2685
3319.30 2635
3319.84 2532
3320.38 2661
3320.93 2555
3321.47 2444
3322.02 2444
3322.56 2560
3323.10 2537
3323.65 2475
3324.19 2566
3324.73 2519
3325.28 2398
3325.82 2514
3326.36 2350
3326.91 2349
3327.45 2249
3328.00 2255
3328.54 2225
3329.08 2336
3329.63 2182
3330.17 2315
3330.72 2550
3331.26 3024
3331.81 3346
3332.35 3733
3332.89 4172
3333.44 5038
3333.98 5856
3334.53 6457
3335.07 6878
3335.62 7351
3336.16 7436
3336.71 7721
3337.25 7822
3337.80 7347
3338.34 6560
3338.89 5878
3339.43 5423
3339.98 4580
3340.52 4040
3341.07 3545
3341.61 3322
3342.16 3112
3342.70 2848
3343.25 2672
3343.79 2580
3344.34 2458
3344.88 2310
3345.43 2328
3345.97 2315
3346.52 2321
3347.06 2331
3347.61 2326
3348.15 2470
3348.70 2408
3349.25 2282
3349.79 2330
3350.34 2388
3350.88 2271
3351.43 2255
3351.98 2229
3352.52 2411
3353.07 2269
3353.61 2150
3354.16 2400
3354.71 2139
3355.25 2169
3355.80 2171
3356.34 2174
3356.89 2337
3357.44 2146
3357.98 2121
3358.53 2126
3359.08 2221
3359.62 2061
3360.17 2074
3360.72 2163
3361.26 2202
3361.81 2210
3362.36 2068
3362.90 2113
3363.45 2169
3364.00 2185
3364.54 2069
3365.09 2031
3365.64 1898
3366.19 2064
3366.73 2178
3367.28 2091
3367.83 1928
3368.37 1976
3368.92 1956
3369.47 2006
3370.02 1982
3370.56 2228
3371.11 2185
3371.66 2189
3372.21 2161
3372.75 2131
3373.30 2097
3373.85 2255
3374.40 2245
3374.94 2186
3375.49 2270
3376.04 2100
3376.59 2232
3377.14 2042
3377.68 1998
3378.23 1871
3378.78 1801
3379.33 1778
3379.88 1773
3380.43 1818
3380.97 1863
3381.52 1770
3382.07 1681
3382.62 1648
3383.17 1767
3383.72 1783
3384.26 1777
3384.81 1818
3385.36 1775
3385.91 1752
3386.46 1724
3387.01 1749
3387.56 1856
3388.11 1690
3388.65 1707
3389.20 1792
3389.75 1801
3390.30 1943
3390.85 1904
3391.40 1871
3391.95 1830
3392.50 1831
3393.05 1766
3393.60 1774
3394.15 1864
3394.70 1756
3395.24 1848
3395.79 1859
3396.34 1745
3396.89 1890
3397.44 1996
3397.99 1946
3398.54 1810
3399.09 1787
3399.64 1826
3400.19 1653
3400.74 1810
3401.29 1774
3401.84 1642
3402.39 1754
3402.94 1776
3403.49 1682
3404.04 1798
3404.59 1755
3405.14 1761
3405.69 1696
3406.24 1659
3406.79 1782
3407.34 1780
3407.89 1761
3408.44 1664
3409.00 1676
3409.55 1692
3410.10 1832
3410.65 1860
3411.20 1745
3411.75 1850
3412.30 1877
3412.85 1825
3413.40 1753
3413.95 1717
3414.50 1793
3415.05 1758
3415.61 1665
3416.16 1786
3416.71 1629
3417.26 1644
3417.81 1742
3418.36 1752
3418.91 1871
3419.46 1867
3420.02 1830
3420.57 1799
3421.12 1958
3421.67 2163
3422.22 2129
3422.77 2295
3423.33 2423
3423.88 2353
3424.43 2335
3424.98 2389
3425.53 2420
3426.09 2239
3426.64 2193
3427.19 2081
3427.74 2051
3428.29 2044
3428.85 2085
3429.40 2020
3429.95 1915
3430.50 1871
3431.05 1803
3431.61 1875
3432.16 1829
3432.71 1861
3433.26 1973
3433.82 1875
3434.37 1833
3434.92 1752
3435.48 1827
3436.03 1780
3436.58 1822
3437.13 1878
3437.69 1841
3438.24 1933
3438.79 1950
3439.35 2079
3439.90 1945
3440.45 1858
3441.00 1966
3441.56 1776
3442.11 1871
3442.66 1881
3443.22 1948
3443.77 1792
3444.32 1763
3444.88 1692
3445.43 1711
3445.98 1730
3446.54 1650
3447.09 1660
3447.65 1661
3448.20 1553
3448.75 1521
3449.31 1708
3449.86 1677
3450.41 1599
3450.97 1656
3451.52 1614
3452.08 1716
3452.63 1648
3453.19 1668
3453.74 1631
3454.29 1597
3454.85 1551
3455.40 1585
3455.96 1660
3456.51 1671
3457.07 1629
3457.62 1693
3458.17 1636
3458.73 1784
3459.28 1639
3459.84 1706
3460.39 1746
3460.95 1639
3461.50 1768
3462.06 1807
3462.61 1630
3463.17 1720
3463.72 1689
3464.28 1720
3464.83 1788
3465.39 1859
3465.94 1830
3466.50 1763
3467.05 1778
3467.61 1835
3468.16 1999
3468.72 2121
3469.27 2165
3469.83 1960
3470.39 2047
3470.94 2164
3471.50 2018
3472.05 2114
3472.61 2105
3473.16 1988
3473.72 2180
3474.27 2078
3474.83 1942
3475.39 2000
3475.94 1924
3476.50 1929
3477.05 1789
3477.61 1901
3478.17 2003
3478.72 2096
3479.28 2051
3479.84 2173
3480.39 2053
3480.95 2041
3481.50 2075
3482.06 1979
3482.62 2096
3483.17 2024
3483.73 2167
3484.29 2244
3484.84 2224
3485.40 2244
3485.96 2406
3486.51 2391
3487.07 2558
3487.63 2867
3488.18 3432
3488.74 3690
3489.30 4037
3489.86 4617
3490.41 5421
3490.97 5801
3491.53 6032
3492.08 6301
3492.64 6496
3493.20 6568
3493.76 6503
3494.31 5647
3494.87 5579
3495.43 5012
3495.99 4256
3496.54 4205
3497.10 3554
3497.66 3454
3498.22 3054
3498.78 3074
3499.33 3168
3499.89 3157
3500.45 3437
3501.01 3399
3501.56 3421
3502.12 3454
3502.68 3810
3503.24 3803
3503.80 3734
3504.36 3633
3504.91 3939
3505.47 3906
3506.03 3891
3506.59 3953
3507.15 3605
3507.71 3374
3508.26 3319
3508.82 3115
3509.38 2864
3509.94 2634
3510.50 2449
3511.06 2540
3511.62 2565
3512.18 2288
3512.73 2260
3513.29 2218
3513.85 2237
3514.41 2160
3514.97 2017
3515.53 1929
3516.09 2035
3516.65 1915
3517.21 1939
3517.77 1933
3518.33 1966
3518.88 1959
3519.44 1921
3520.00 2048
3520.56 1999
3521.12 2009
3521.68 2088
3522.24 2028
3522.80 1888
3523.36 1936
3523.92 1979
3524.48 2114
3525.04 2109
3525.60 2054
3526.16 2009
3526.72 1902
3527.28 1834
3527.84 1896
3528.40 1905
3528.96 1820
3529.52 1808
3530.08 1834
3530.64 1846
3531.20 1924
3531.76 1840
3532.32 1837
3532.88 1962
3533.44 1971
3534.00 1914
3534.57 1966
3535.13 1961
3535.69 2048
3536.25 2255
3536.81 2096
3537.37 2059
3537.93 2113
3538.49 2123
3539.05 2121
3539.61 1953
3540.17 1804
3540.74 1910
3541.30 2012
3541.86 1918
3542.42 1825
3542.98 1904
3543.54 1837
3544.10 1862
3544.66 2020
3545.23 1812
3545.79 1862
3546.35 1832
3546.91 1904
3547.47 1775
3548.03 1861
3548.60 1743
3549.16 1793
3549.72 1784
3550.28 1642
3550.84 1770
3551.41 1669
3551.97 1663
3552.53 1661
3553.09 1662
3553.65 1565
3554.22 1581
3554.78 1611
3555.34 1601
3555.90 1644
3556.46 1568
3557.03 1673
3557.59 1630
3558.15 1640
3558.71 1607
3559.28 1798
3559.84 1787
3560.40 1772
3560.97 1689
3561.53 1712
3562.09 1644
3562.65 1744
3563.22 1790
3563.78 1724
3564.34 1688
3564.91 1674
3565.47 1727
3566.03 1629
3566.60 1665
3567.16 1663
3567.72 1734
3568.28 1705
3568.85 1712
3569.41 1620
3569.98 1587
3570.54 1589
3571.10 1626
3571.67 1656
3572.23 1691
3572.79 1792
3573.36 1688
3573.92 1740
3574.48 1747
3575.05 1760
3575.61 1800
3576.18 1611
3576.74 1675
3577.30 1722
3577.87 1702
3578.43 1675
3579.00 1669
3579.56 1663
3580.12 1755
3580.69 1726
3581.25 1619
3581.82 1662
3582.38 1722
3582.95 1838
3583.51 2053
3584.08 1869
3584.64 1706
3585.20 1852
3585.77 1797
3586.33 1626
3586.90 1643
3587.46 1636
3588.03 1646
3588.59 1623
3589.16 1778
3589.72 1645
3590.29 1703
3590.85 1720
3591.42 1636
3591.98 1672
3592.55 1602
3593.11 1671
3593.68 1830
3594.24 1732
3594.81 1814
3595.38 1785
3595.94 1749
3596.51 1794
3597.07 1709
3597.64 1842
3598.20 1781
3598.77 1579
3599.34 1613
3599.90 1743
3600.47 1675
3601.03 1623
3601.60 1662
3602.16 1804
3602.73 1729
3603.30 1714
3603.86 1689
3604.43 1668
3605.00 1646
3605.56 1698
3606.13 1531
3606.69 1455
3607.26 1288
3607.83 1508
3608.39 1574
3608.96 1458
3609.53 1417
3610.09 1410
3610.66 1561
3611.23 1494
3611.79 1434
3612.36 1479
3612.93 1585
3613.49 1638
3614.06 1540
3614.63 1725
3615.19 1771
3615.76 1795
3616.33 1921
3616.90 2066
3617.46 2025
3618.03 2015
3618.60 2043
3619.16 2082
3619.73 2143
3620.30 2108
3620.87 2137
3621.43 2014
3622.00 1872
3622.57 1723
3623.14 1620
3623.70 1656
3624.27 1576
3624.84 1665
3625.41 1598
3625.98 1534
3626.54 1567
3627.11 1508
3627.68 1573
3628.25 1533
3628.82 1491
3629.38 1539
3629.95 1618
3630.52 1529
3631.09 1464
3631.66 1590
3632.22 1547
3632.79 1554
3633.36 1643
3633.93 1673
3634.50 1628
3635.07 1470
3635.64 1607
3636.20 1704
3636.77 1531
3637.34 1600
3637.91 1661
3638.48 1629
3639.05 1747
3639.62 1764
3640.19 1827
3640.76 1814
3641.32 1804
3641.89 1864
3642.46 1947
3643.03 1959
3643.60 1974
3644.17 1973
3644.74 1800
3645.31 1667
3645.88 1602
3646.45 1586
3647.02 1606
3647.59 1709
3648.16 1804
3648.73 1654
3649.30 1668
3649.87 1726
3650.44 1629
3651.01 1598
3651.57 1719
3652.14 1725
3652.71 1744
3653.28 1755
3653.85 1838
3654.42 1755
3654.99 1612
3655.57 1627
3656.14 1761
3656.71 1772
3657.28 1662
3657.85 1548
3658.42 1676
3658.99 1612
3659.56 1664
3660.13 1566
3660.70 1635
3661.27 1779
3661.84 1665
3662.41 1622
3662.98 1581
3663.55 1577
3664.12 1724
3664.69 1667
3665.26 1632
3665.84 1773
3666.41 1780
3666.98 1573
3667.55 1653
3668.12 1702
3668.69 1590
3669.26 1549
3669.83 1479
3670.40 1516
3670.98 1633
3671.55 1624
3672.12 1697
3672.69 1823
3673.26 1670
3673.83 1609
3674.41 1725
3674.98 1799
3675.55 1850
3676.12 1708
3676.69 1649
3677.26 1719
3677.84 1783
3678.41 1742
3678.98 1720
3679.55 1685
3680.12 1656
3680.70 1534
3681.27 1555
3681.84 1532
3682.41 1503
3682.99 1451
3683.56 1531
3684.13 1455
3684.70 1551
3685.27 1474
3685.85 1598
3686.42 1669
3686.99 1536
3687.57 1557
3688.14 1693
3688.71 1643
3689.28 1708
3689.86 1648
3690.43 1756
3691.00 1508
3691.58 1562
3692.15 1668
3692.72 1702
3693.29 1602
3693.87 1474
3694.44 1473
3695.01 1547
3695.59 1467
3696.16 1451
3696.73 1606
3697.31 1517
3697.88 1387
3698.45 1492
3699.03 1445
3699.60 1410
3700.17 1465
3700.75 1494
3701.32 1578
3701.90 1534
3702.47 1477
3703.04 1548
3703.62 1548
3704.19 1543
3704.77 1598
3705.34 1615
3705.91 1592
3706.49 1683
3707.06 1542
3707.64 1683
3708.21 1511
3708.78 1626
3709.36 1639
3709.93 1645
3710.51 1676
3711.08 1666
3711.66 1626
3712.23 1731
3712.81 1735
3713.38 1472
3713.96 1580
3714.53 1510
3715.11 1570
3715.68 1689
3716.25 1622
3716.83 1686
3717.40 1677
3717.98 1641
3718.55 1565
3719.13 1681
3719.71 1593
3720.28 1460
3720.86 1545
3721.43 1451
3722.01 1427
3722.58 1396
3723.16 1419
3723.73 1386
3724.31 1369
3724.88 1395
3725.46 1499
3726.03 1430
3726.61 1445
3727.19 1437
3727.76 1456
3728.34 1525
3728.91 1594
3729.49 1769
3730.07 1662
3730.64 1526
3731.22 1735
3731.79 1761
3732.37 1658
3732.95 1713
3733.52 1797
3734.10 1753
3734.67 1701
3735.25 1731
3735.83 1686
3736.40 1629
3736.98 1695
3737.56 1685
3738.13 1465
3738.71 1510
3739.29 1506
3739.86 1393
3740.44 1451
3741.02 1460
3741.59 1488
3742.17 1464
3742.75 1465
3743.32 1454
3743.90 1482
3744.48 1530
3745.06 1496
3745.63 1464
3746.21 1443
3746.79 1548
3747.36 1469
3747.94 1581
3748.52 1460
3749.10 1472
3749.67 1600
3750.25 1627
3750.83 1553
3751.41 1516
3751.98 1571
3752.56 1500
3753.14 1541
3753.72 1541
3754.30 1407
3754.87 1440
3755.45 1459
3756.03 1513
3756.61 1380
3757.19 1371
3757.76 1453
3758.34 1477
3758.92 1475
3759.50 1445
3760.08 1395
3760.65 1457
3761.23 1459
3761.81 1516
3762.39 1563
3762.97 1615
3763.55 1496
3764.13 1443
3764.70 1506
3765.28 1514
3765.86 1435
3766.44 1488
3767.02 1401
3767.60 1380
3768.18 1458
3768.76 1556
3769.33 1559
3769.91 1598
3770.49 1531
3771.07 1532
3771.65 1686
3772.23 1534
3772.81 1515
3773.39 1526
3773.97 1451
3774.55 1521
3775.13 1536
3775.71 1483
3776.29 1522
3776.87 1444
3777.45 1308
3778.02 1418
3778.60 1440
3779.18 1393
3779.76 1412
3780.34 1460
3780.92 1377
3781.50 1249
3782.08 1427
3782.66 1359
3783.24 1413
3783.82 1429
3784.40 1539
3784.98 1559
3785.56 1426
3786.14 1351
3786.72 1472
3787.31 1476
3787.89 1513
3788.47 1501
3789.05 1492
3789.63 1398
3790.21 1436
3790.79 1351
3791.37 1500
3791.95 1467
3792.53 1429
3793.11 1545
3793.69 1502
3794.27 1440
3794.85 1589
3795.43 1521
3796.02 1541
3796.60 1445
3797.18 1498
3797.76 1558
3798.34 1612
3798.92 1573
3799.50 1434
3800.08 1626
3800.67 1528
3801.25 1613
3801.83 1743
3802.41 1700
3802.99 1630
3803.57 1562
3804.16 1634
3804.74 1640
3805.32 1652
3805.90 1815
3806.48 1731
3807.06 1736
3807.65 1801
3808.23 1856
3808.81 1941
3809.39 1921
3809.97 1914
3810.56 1920
3811.14 1741
3811.72 1837
3812.30 1747
3812.89 1813
3813.47 1697
3814.05 1816
3814.63 1852
3815.21 1804
3815.80 1882
3816.38 1951
3816.96 1827
3817.55 1673
3818.13 1580
3818.71 1664
3819.29 1587
3819.88 1562
3820.46 1573
3821.04 1462
3821.63 1525
3822.21 1558
3822.79 1515
3823.37 1463
3823.96 1498
3824.54 1317
3825.12 1396
3825.71 1558
3826.29 1560
3826.87 1538
3827.46 1512
3828.04 1571
3828.62 1530
3829.21 1447
3829.79 1494
3830.38 1337
3830.96 1532
3831.54 1480
3832.13 1517
3832.71 1547
3833.29 1551
3833.88 1532
3834.46 1509
3835.05 1473
3835.63 1426
3836.21 1414
3836.80 1458
3837.38 1451
3837.97 1446
3838.55 1424
3839.14 1303
3839.72 1350
3840.30 1441
3840.89 1334
3841.47 1389
3842.06 1446
3842.64 1410
3843.23 1364
3843.81 1451
3844.40 1530
3844.98 1495
3845.57 1551
3846.15 1477
3846.74 1415
3847.32 1321
3847.91 1418
3848.49 1613
3849.08 1504
3849.66 1465
3850.25 1501
3850.83 1471
3851.42 1287
3852.00 1422
3852.59 1514
3853.17 1563
3853.76 1543
3854.34 1491
3854.93 1513
3855.51 1409
3856.10 1386
3856.69 1492
3857.27 1414
3857.86 1533
3858.44 1584
3859.03 1519
3859.62 1469
3860.20 1696
3860.79 1677
3861.37 1443
3861.96 1535
3862.55 1650
3863.13 1692
3863.72 1848
3864.30 1658
3864.89 1798
3865.48 1786
3866.06 1716
3866.65 1768
3867.24 1648
3867.82 1841
3868.41 1673
3869.00 1544
3869.58 1525
3870.17 1476
3870.76 1479
3871.34 1511
3871.93 1523
3872.52 1533
3873.10 1479
3873.69 1523
3874.28 1606
3874.86 1558
3875.45 1529
3876.04 1562
3876.63 1489
3877.21 1552
3877.80 1582
3878.39 1611
3878.97 1463
3879.56 1501
3880.15 1386
3880.74 1426
3881.32 1487
3881.91 1386
3882.50 1402
3883.09 1378
3883.67 1460
3884.26 1359
3884.85 1445
3885.44 1606
3886.03 1640
3886.61 1526
3887.20 1545
3887.79 1599
3888.38 1643
3888.97 1757
3889.55 1667
3890.14 1734
3890.73 1792
3891.32 1724
3891.91 1657
3892.50 1817
3893.08 1783
3893.67 1768
3894.26 1582
3894.85 1599
3895.44 1654
3896.03 1621
3896.62 1588
3897.20 1616
3897.79 1567
3898.38 1618
3898.97 1572
3899.56 1542
3900.15 1579
3900.74 1509
3901.33 1485
3901.92 1641
3902.51 1589
3903.09 1511
3903.68 1603
3904.27 1657
3904.86 1547
3905.45 1482
3906.04 1466
3906.63 1595
3907.22 1619
3907.81 1647
3908.40 1577
3908.99 1488
3909.58 1497
3910.17 1472
3910.76 1500
3911.35 1366
3911.94 1368
3912.53 1422
3913.12 1432
3913.71 1416
3914.30 1290
3914.89 1374
3915.48 1380
3916.07 1317
3916.66 1341
3917.25 1248
3917.84 1219
3918.43 1320
3919.02 1349
3919.61 1456
3920.20 1413
3920.79 1456
3921.38 1363
3921.97 1382
3922.56 1303
3923.15 1334
3923.74 1365
3924.33 1392
3924.93 1406
3925.52 1384
3926.11 1352
3926.70 1411
3927.29 1254
3927.88 1237
3928.47 1277
3929.06 1314
3929.65 1303
3930.24 1290
3930.84 1272
3931.43 1301
3932.02 1382
3932.61 1363
3933.20 1280
3933.79 1302
3934.38 1360
3934.98 1401
3935.57 1308
3936.16 1262
3936.75 1312
3937.34 1304
3937.94 1318
3938.53 1473
3939.12 1593
3939.71 1593
3940.30 1567
3940.89 1619
3941.49 1722
3942.08 1675
3942.67 1692
3943.26 1622
3943.86 1595
3944.45 1642
3945.04 1633
3945.63 1592
3946.23 1548
3946.82 1511
3947.41 1502
3948.00 1453
3948.60 1438
3949.19 1407
3949.78 1311
3950.37 1342
3950.97 1448
3951.56 1438
3952.15 1350
3952.74 1389
3953.34 1433
3953.93 1482
3954.52 1405
3955.12 1395
3955.71 1469
3956.30 1598
3956.90 1574
3957.49 1470
3958.08 1601
3958.68 1565
3959.27 1471
3959.86 1569
3960.46 1611
3961.05 1602
3961.64 1548
3962.24 1527
3962.83 1464
3963.43 1466
3964.02 1618
3964.61 1557
3965.21 1561
3965.80 1591
3966.39 1555
3966.99 1601
3967.58 1561
3968.18 1621
3968.77 1534
3969.36 1491
3969.96 1461
3970.55 1476
3971.15 1432
3971.74 1283
3972.34 1324
3972.93 1337
3973.53 1492
3974.12 1481
3974.71 1358
3975.31 1517
3975.90 1438
3976.50 1419
3977.09 1433
3977.69 1378
3978.28 1451
3978.88 1565
3979.47 1578
3980.07 1379
3980.66 1485
3981.26 1441
3981.85 1514
3982.45 1481
3983.04 1408
3983.64 1330
3984.23 1455
3984.83 1502
3985.42 1502
3986.02 1360
3986.62 1321
3987.21 1461
3987.81 1526
3988.40 1489
3989.00 1347
3989.59 1489
3990.19 1518
3990.78 1670
3991.38 1510
3991.98 1508
3992.57 1526
3993.17 1578
3993.76 1650
3994.36 1552
3994.96 1535
3995.55 1567
3996.15 1618
3996.74 1600
3997.34 1567
3997.94 1602
3998.53 1704
3999.13 1628
3999.73 1573
4000.32 1530
4000.92 1486
4001.52 1529
4002.11 1649
4002.71 1608
4003.31 1565
4003.90 1571
4004.50 1563
4005.10 1515
4005.69 1520
4006.29 1537
4006.89 1453
4007.48 1575
4008.08 1497
4008.68 1526
4009.28 1579
4009.87 1440
4010.47 1464
4011.07 1407
4011.66 1447
4012.26 1533
4012.86 1457
4013.46 1457
4014.05 1540
4014.65 1551
4015.25 1599
4015.85 1574
4016.45 1532
4017.04 1468
4017.64 1432
4018.24 1450
4018.84 1518
4019.43 1395
4020.03 1585
4020.63 1480
4021.23 1525
4021.83 1443
4022.42 1551
4023.02 1556
4023.62 1583
4024.22 1686
4024.82 1597
4025.42 1679
4026.01 1707
4026.61 1789
4027.21 1841
4027.81 1850
4028.41 1780
4029.01 1794
4029.61 2014
4030.20 2002
4030.80 1911
4031.40 1819
4032.00 1752
4032.60 1742
4033.20 1737
4033.80 1718
4034.40 1692
4035.00 1646
4035.59 1518
4036.19 1566
4036.79 1497
4037.39 1457
4037.99 1414
4038.59 1459
4039.19 1403
4039.79 1446
4040.39 1480
4040.99 1412
4041.59 1335
4042.19 1305
4042.79 1386
4043.39 1461
4043.99 1357
4044.59 1300
4045.19 1324
4045.79 1338
4046.39 1381
4046.99 1327
4047.59 1377
4048.19 1358
4048.79 1246
4049.39 1324
4049.99 1391
4050.59 1346
4051.19 1351
4051.79 1412
4052.39 1411
4052.99 1380
4053.59 1385
4054.19 1264
4054.79 1354
4055.39 1382
4055.99 1368
4056.59 1411
4057.19 1390
4057.79 1341
4058.39 1287
4059.00 1313
4059.60 1369
4060.20 1391
4060.80 1325
4061.40 1426
4062.00 1434
4062.60 1347
4063.20 1327
4063.80 1323
4064.40 1223
4065.01 1293
4065.61 1359
4066.21 1380
4066.81 1326
4067.41 1283
4068.01 1270
4068.61 1216
4069.22 1244
4069.82 1223
4070.42 1395
4071.02 1251
4071.62 1264
4072.23 1239
4072.83 1270
4073.43 1341
4074.03 1369
4074.63 1255
4075.23 1250
4075.84 1240
4076.44 1309
4077.04 1262
4077.64 1236
4078.25 1242
4078.85 1283
4079.45 1245
4080.05 1289
4080.66 1320
4081.26 1242
4081.86 1299
4082.46 1327
4083.07 1291
4083.67 1239
4084.27 1270
4084.87 1259
4085.48 1222
4086.08 1231
4086.68 1253
4087.29 1230
4087.89 1370
4088.49 1341
4089.09 1205
4089.70 1259
4090.30 1350
4090.90 1308
4091.51 1328
4092.11 1392
4092.71 1306
4093.32 1308
4093.92 1274
4094.52 1323
4095.13 1375
4095.73 1209
4096.34 1380
4096.94 1307
4097.54 1337
4098.15 1275
4098.75 1235
4099.35 1318
4099.96 1306
4100.56 1329
4101.17 1306
4101.77 1235
4102.37 1268
4102.98 1311
4103.58 1241
4104.19 1268
4104.79 1290
4105.39 1501
4106.00 1283
4106.60 1209
4107.21 1314
4107.81 1295
4108.42 1250
4109.02 1332
4109.63 1374
4110.23 1417
4110.84 1350
4111.44 1377
4112.04 1312
4112.65 1297
4113.25 1312
4113.86 1330
4114.46 1286
4115.07 1321
4115.67 1221
4116.28 1315
4116.88 1263
4117.49 1211
4118.09 1208
4118.70 1199
4119.31 1276
4119.91 1264
4120.52 1168
4121.12 1249
4121.73 1283
4122.33 1320
4122.94 1363
4123.54 1471
4124.15 1409
4124.76 1288
4125.36 1233
4125.97 1224
4126.57 1227
4127.18 1230
4127.78 1143
4128.39 1126
4129.00 1180
4129.60 1244
4130.21 1222
4130.81 1297
4131.42 1313
4132.03 1384
4132.63 1317
4133.24 1331
4133.85 1345
4134.45 1316
4135.06 1386
4135.67 1452
4136.27 1588
4136.88 1460
4137.49 1594
4138.09 1487
4138.70 1509
4139.31 1448
4139.91 1528
4140.52 1512
4141.13 1542
4141.73 1517
4142.34 1486
4142.95 1638
4143.55 1508
4144.16 1465
4144.77 1436
4145.38 1486
4145.98 1412
4146.59 1325
4147.20 1298
4147.81 1360
4148.41 1460
4149.02 1337
4149.63 1354
4150.24 1281
4150.84 1267
4151.45 1306
4152.06 1284
4152.67 1267
4153.27 1217
4153.88 1279
4154.49 1190
4155.10 1243
4155.71 1405
4156.31 1316
4156.92 1397
4157.53 1505
4158.14 1416
4158.75 1316
4159.35 1284
4159.96 1368
4160.57 1423
4161.18 1328
4161.79 1358
4162.40 1327
4163.00 1411
4163.61 1452
4164.22 1425
4164.83 1384
4165.44 1357
4166.05 1508
4166.66 1355
4167.27 1447
4167.87 1353
4168.48 1442
4169.09 1408
4169.70 1292
4170.31 1199
4170.92 1300
4171.53 1392
4172.14 1341
4172.75 1331
4173.36 1265
4173.97 1302
4174.58 1482
4175.18 1521
4175.79 1395
4176.40 1441
4177.01 1474
4177.62 1330
4178.23 1330
4178.84 1391
4179.45 1428
4180.06 1477
4180.67 1424
4181.28 1331
4181.89 1287
4182.50 1340
4183.11 1308
4183.72 1309
4184.33 1185
4184.94 1248
4185.55 1286
4186.16 1340
4186.77 1327
4187.38 1263
4187.99 1275
4188.60 1300
4189.21 1300
4189.82 1225
4190.43 1326
4191.04 1338
4191.66 1217
4192.27 1264
4192.88 1284
4193.49 1348
4194.10 1368
4194.71 1389
4195.32 1248
4195.93 1268
4196.54 1318
4197.15 1348
4197.76 1395
4198.38 1293
4198.99 1266
4199.60 1289
4200.21 1224
4200.82 1296
4201.43 1256
4202.04 1307
4202.65 1222
4203.27 1190
4203.88 1197
4204.49 1192
4205.10 1151
4205.71 1268
4206.32 1250
4206.94 1184
4207.55 1260
4208.16 1269
4208.77 1252
4209.38 1275
4209.99 1315
4210.61 1306
4211.22 1324
4211.83 1250
4212.44 1266
4213.06 1259
4213.67 1367
4214.28 1348
4214.89 1317
4215.50 1312
4216.12 1345
4216.73 1273
4217.34 1383
4217.95 1386
4218.57 1505
4219.18 1503
4219.79 1554
4220.40 1564
4221.02 1563
4221.63 1569
4222.24 1554
4222.86 1645
4223.47 1531
4224.08 1578
4224.69 1657
4225.31 1445
4225.92 1413
4226.53 1484
4227.15 1524
4227.76 1487
4228.37 1532
4228.99 1642
4229.60 1503
4230.21 1623
4230.83 1639
4231.44 1745
4232.05 1867
4232.67 1854
4233.28 1819
4233.90 1951
4234.51 1885
4235.12 2038
4235.74 2083
4236.35 1977
4236.96 1789
4237.58 1793
4238.19 1556
4238.81 1534
4239.42 1499
4240.03 1426
4240.65 1526
4241.26 1384
4241.88 1361
4242.49 1405
4243.11 1421
4243.72 1358
4244.33 1326
4244.95 1369
4245.56 1440
4246.18 1416
4246.79 1424
4247.41 1434
4248.02 1406
4248.64 1426
4249.25 1387
4249.87 1372
4250.48 1320
4251.10 1336
4251.71 1358
4252.33 1316
4252.94 1423
4253.56 1344
4254.17 1233
4254.79 1309
4255.40 1424
4256.02 1362
4256.63 1234
4257.25 1258
4257.86 1372
4258.48 1382
4259.09 1239
4259.71 1299
4260.33 1303
4260.94 1333
4261.56 1399
4262.17 1401
4262.79 1557
4263.40 1387
4264.02 1439
4264.64 1478
4265.25 1445
4265.87 1531
4266.48 1455
4267.10 1495
4267.72 1592
4268.33 1403
4268.95 1454
4269.57 1490
4270.18 1401
4270.80 1447
4271.41 1403
4272.03 1307
4272.65 1287
4273.26 1301
4273.88 1407
4274.50 1422
4275.11 1451
4275.73 1489
4276.35 1543
4276.96 1472
4277.58 1472
4278.20 1348
4278.81 1421
4279.43 1346
4280.05 1313
4280.67 1344
4281.28 1213
4281.90 1289
4282.52 1245
4283.13 1267
4283.75 1247
4284.37 1230
4284.99 1162
4285.60 1174
4286.22 1175
4286.84 1293
4287.46 1199
4288.07 1298
4288.69 1234
4289.31 1243
4289.93 1184
4290.55 1161
4291.16 1319
4291.78 1342
4292.40 1296
4293.02 1191
4293.63 1232
4294.25 1215
4294.87 1262
4295.49 1263
4296.11 1268
4296.73 1238
4297.34 1294
4297.96 1323
4298.58 1387
4299.20 1283
4299.82 1292
4300.44 1339
4301.05 1304
4301.67 1211
4302.29 1225
4302.91 1304
4303.53 1319
4304.15 1338
4304.77 1259
4305.39 1345
4306.00 1358
4306.62 1417
4307.24 1379
4307.86 1275
4308.48 1289
4309.10 1206
4309.72 1118
4310.34 1271
4310.96 1287
4311.58 1214
4312.20 1280
4312.82 1284
4313.43 1244
4314.05 1308
4314.67 1171
4315.29 1189
4315.91 1143
4316.53 1224
4317.15 1265
4317.77 1198
4318.39 1168
4319.01 1152
4319.63 1158
4320.25 1196
4320.87 1195
4321.49 1128
4322.11 1180
4322.73 1278
4323.35 1291
4323.97 1309
4324.59 1165
4325.21 1171
4325.83 1221
4326.45 1305
4327.07 1289
4327.69 1236
4328.31 1206
4328.94 1371
4329.56 1358
4330.18 1365
4330.80 1382
4331.42 1288
4332.04 1255
4332.66 1260
4333.28 1294
4333.90 1367
4334.52 1444
4335.14 1541
4335.76 1561
4336.39 1565
4337.01 1697
4337.63 1621
4338.25 1731
4338.87 1550
4339.49 1595
4340.11 1628
4340.73 1501
4341.36 1544
4341.98 1601
4342.60 1688
4343.22 1703
4343.84 1763
4344.46 1831
4345.08 2025
4345.71 2067
4346.33 1991
4346.95 1905
4347.57 2037
4348.19 1956
4348.82 1836
4349.44 1789
4350.06 1881
4350.68 1603
4351.30 1541
4351.93 1623
4352.55 1405
4353.17 1405
4353.79 1253
4354.42 1281
4355.04 1413
4355.66 1337
4356.28 1336
4356.91 1266
4357.53 1408
4358.15 1312
4358.77 1318
4359.40 1318
4360.02 1427
4360.64 1468
4361.26 1368
4361.89 1335
4362.51 1352
4363.13 1290
4363.76 1262
4364.38 1198
4365.00 1276
4365.63 1308
4366.25 1218
4366.87 1206
4367.50 1268
4368.12 1295
4368.74 1233
4369.37 1267
4369.99 1228
4370.61 1204
4371.24 1225
4371.86 1103
4372.48 1180
4373.11 1127
4373.73 1217
4374.36 1263
4374.98 1224
4375.60 1112
4376.23 1173
4376.85 1202
4377.48 1183
4378.10 1266
4378.72 1207
4379.35 1219
4379.97 1247
4380.60 1193
4381.22 1199
4381.84 1141
4382.47 1175
4383.09 1298
4383.72 1208
4384.34 1075
4384.97 1077
4385.59 1046
4386.22 1209
4386.84 1073
4387.47 1114
4388.09 1151
4388.72 1147
4389.34 1147
4389.96 1098
4390.59 1056
4391.21 1086
4391.84 1195
4392.47 1191
4393.09 1126
4393.72 1202
4394.34 1192
4394.97 1147
4395.59 1095
4396.22 1072
4396.84 1125
4397.47 1183
4398.09 1120
4398.72 1112
4399.34 1126
4399.97 1130
4400.60 1236
4401.22 1283
4401.85 1191
4402.47 1162
4403.10 1141
4403.72 1178
4404.35 1167
4404.98 1167
4405.60 1163
4406.23 1175
4406.85 1134
4407.48 1149
4408.11 1200
4408.73 1227
4409.36 1268
4409.99 1265
4410.61 1165
4411.24 1087
4411.87 1081
4412.49 1209
4413.12 1254
4413.74 1192
4414.37 1171
4415.00 1238
4415.62 1224
4416.25 1261
4416.88 1156
4417.51 1171
4418.13 1131
4418.76 1108
4419.39 1156
4420.01 1199
4420.64 1257
4421.27 1228
4421.89 1054
4422.52 1056
4423.15 1162
4423.78 1153
4424.40 1073
4425.03 962
4425.66 1006
4426.29 1021
4426.91 1015
4427.54 1081
4428.17 1035
4428.80 987
4429.42 1094
4430.05 1134
4430.68 1124
4431.31 1120
4431.94 1139
4432.56 1210
4433.19 1120
4433.82 1181
4434.45 1076
4435.08 1052
4435.70 1173
4436.33 1156
4436.96 1159
4437.59 1128
4438.22 1264
4438.85 1251
4439.47 1159
4440.10 1119
4440.73 1076
4441.36 1167
4441.99 1118
4442.62 1150
4443.25 1264
4443.87 1218
4444.50 1258
4445.13 1226
4445.76 1284
4446.39 1173
4447.02 1223
4447.65 1285
4448.28 1386
4448.91 1365
4449.54 1287
4450.16 1209
4450.79 1187
4451.42 1200
4452.05 1231
4452.68 1324
4453.31 1285
4453.94 1315
4454.57 1282
4455.20 1204
4455.83 1279
4456.46 1267
4457.09 1274
4457.72 1266
4458.35 1186
4458.98 1272
4459.61 1240
4460.24 1292
4460.87 1280
4461.50 1210
4462.13 1179
4462.76 1120
4463.39 1050
4464.02 1083
4464.65 1115
4465.28 1111
4465.91 1088
4466.54 1122
4467.17 1127
4467.80 1072
4468.43 1065
4469.06 1131
4469.69 1166
4470.32 1119
4470.95 1112
4471.58 1187
4472.21 1128
4472.85 1119
4473.48 1044
4474.11 1114
4474.74 1075
4475.37 1036
4476.00 1071
4476.63 1167
4477.26 1154
4477.89 1090
4478.52 1165
4479.16 1205
4479.79 1192
4480.42 1123
4481.05 1135
4481.68 1226
4482.31 1114
4482.94 1064
4483.58 1102
4484.21 1149
4484.84 1180
4485.47 1156
4486.10 1122
4486.73 1039
4487.37 1154
4488.00 1148
4488.63 1165
4489.26 1215
4489.89 1156
4490.53 1132
4491.16 1223
4491.79 1198
4492.42 1298
4493.05 1254
4493.69 1244
4494.32 1230
4494.95 1193
4495.58 1145
4496.22 1179
4496.85 1209
4497.48 1226
4498.11 1326
4498.75 1302
4499.38 1327
4500.01 1379
4500.64 1469
4501.28 1504
4501.91 1539
4502.54 1729
4503.18 1630
4503.81 1537
4504.44 1539
4505.07 1583
4505.71 1670
4506.34 1565
4506.97 1458
4507.61 1385
4508.24 1341
4508.87 1267
4509.51 1275
4510.14 1311
4510.77 1092
4511.41 1167
4512.04 1219
4512.68 1147
4513.31 1186
4513.94 1288
4514.58 1154
4515.21 1153
4515.84 1096
4516.48 1122
4517.11 1081
4517.75 1073
4518.38 1149
4519.01 1122
4519.65 1062
4520.28 1160
4520.92 1102
4521.55 1125
4522.18 1243
4522.82 1288
4523.45 1358
4524.09 1241
4524.72 1281
4525.36 1117
4525.99 1198
4526.63 1293
4527.26 1286
4527.90 1381
4528.53 1410
4529.16 1411
4529.80 1394
4530.43 1498
4531.07 1504
4531.70 1576
4532.34 1668
4532.97 1577
4533.61 1574
4534.24 1593
4534.88 1490
4535.51 1400
4536.15 1420
4536.79 1293
4537.42 1241
4538.06 1271
4538.69 1250
4539.33 1168
4539.96 1257
4540.60 1116
4541.23 1211
4541.87 1183
4542.50 1086
4543.14 1212
4543.78 1213
4544.41 1190
4545.05 1088
4545.68 1065
4546.32 1139
4546.96 1086
4547.59 1039
4548.23 1161
4548.86 1126
4549.50 1035
4550.14 1078
4550.77 1144
4551.41 1060
4552.05 1049
4552.68 1003
4553.32 1017
4553.96 1047
4554.59 1047
4555.23 1083
4555.86 1166
4556.50 1131
4557.14 1131
4557.78 1083
4558.41 1121
4559.05 1225
4559.69 1089
4560.32 1122
4560.96 1038
4561.60 1039
4562.23 1113
4562.87 1081
4563.51 1125
4564.15 1036
4564.78 1084
4565.42 1099
4566.06 1081
4566.69 1136
4567.33 1097
4567.97 1150
4568.61 1221
4569.24 1138
4569.88 1183
4570.52 1200
4571.16 1227
4571.80 1105
4572.43 1051
4573.07 981
4573.71 1038
4574.35 1114
4574.98 1105
4575.62 1039
4576.26 1130
4576.90 1249
4577.54 1184
4578.18 1100
4578.81 1100
4579.45 1083
4580.09 1085
4580.73 1118
4581.37 1018
4582.01 1164
4582.64 1181
4583.28 1276
4583.92 1248
4584.56 1189
4585.20 1057
4585.84 1151
4586.48 1221
4587.11 1213
4587.75 1245
4588.39 1258
4589.03 1278
4589.67 1199
4590.31 1265
4590.95 1331
4591.59 1370
4592.23 1436
4592.87 1336
4593.51 1358
4594.14 1343
4594.78 1228
4595.42 1094
4596.06 1243
4596.70 1258
4597.34 1214
4597.98 1164
4598.62 1230
4599.26 1244
4599.90 1267
4600.54 1257
4601.18 1150
4601.82 1167
4602.46 1129
4603.10 1183
4603.74 1170
4604.38 1205
4605.02 1196
4605.66 1085
4606.30 1102
4606.94 1139
4607.58 1139
4608.22 1127
4608.86 1069
4609.50 1114
4610.14 1145
4610.78 1129
4611.42 1137
4612.06 984
4612.70 1166
4613.34 1197
4613.99 1137
4614.63 1154
4615.27 1163
4615.91 1158
4616.55 1229
4617.19 1169
4617.83 1222
4618.47 1214
4619.11 1160
4619.75 1168
4620.39 1028
4621.04 1100
4621.68 1032
4622.32 1018
4622.96 1095
4623.60 1076
4624.24 1093
4624.88 1116
4625.53 995
4626.17 1041
4626.81 1030
4627.45 1065
4628.09 1103
4628.73 1091
4629.38 1136
4630.02 1186
4630.66 1102
4631.30 1051
4631.94 1108
4632.58 1080
4633.23 1216
4633.87 1143
4634.51 1139
4635.15 1107
4635.80 1096
4636.44 1101
4637.08 1143
4637.72 1096
4638.36 1174
4639.01 1158
4639.65 1152
4640.29 1079
4640.93 1033
4641.58 1089
4642.22 1121
4642.86 1073
4643.51 1108
4644.15 1139
4644.79 1093
4645.43 1034
4646.08 1053
4646.72 1044
4647.36 1113
4648.01 1084
4648.65 1162
4649.29 1115
4649.94 1135
4650.58 1263
4651.22 1199
4651.87 1208
4652.51 1195
4653.15 1109
4653.80 1162
4654.44 1178
4655.08 1151
4655.73 1149
4656.37 1075
4657.01 1082
4657.66 1101
4658.30 1071
4658.94 1101
4659.59 1075
4660.23 1067
4660.88 1120
4661.52 1063
4662.16 1022
4662.81 1073
4663.45 1161
4664.10 1004
4664.74 1037
4665.39 1081
4666.03 968
4666.67 999
4667.32 929
4667.96 1026
4668.61 1058
4669.25 1022
4669.90 1018
4670.54 968
4671.19 919
4671.83 981
4672.47 995
4673.12 1030
4673.76 978
4674.41 1019
4675.05 1020
4675.70 1079
4676.34 1062
4676.99 1111
4677.63 1019
4678.28 1099
4678.92 1024
4679.57 1020
4680.22 981
4680.86 1009
4681.51 1080
4682.15 1007
4682.80 1013
4683.44 1060
4684.09 1021
4684.73 1064
4685.38 1004
4686.03 908
4686.67 1075
4687.32 1074
4687.96 1097
4688.61 1163
4689.25 1000
4689.90 959
4690.55 996
4691.19 1028
4691.84 1128
4692.48 1041
4693.13 1035
4693.78 1237
4694.42 1124
4695.07 1068
4695.72 1090
4696.36 1160
4697.01 1226
4697.65 1153
4698.30 1172
4698.95 1211
4699.59 1248
4700.24 1313
4700.89 1186
4701.53 1188
4702.18 1159
4702.83 1125
4703.48 1183
4704.12 1145
4704.77 1105
4705.42 1096
4706.06 1159
4706.71 1106
4707.36 1047
4708.00 1114
4708.65 1102
4709.30 1127
4709.95 1124
4710.59 1158
4711.24 1162
4711.89 1077
4712.54 1051
4713.18 1081
4713.83 1072
4714.48 1182
4715.13 1038
4715.77 1090
4716.42 1210
4717.07 1080
4717.72 1091
4718.37 1129
4719.01 1161
4719.66 1078
4720.31 1113
4720.96 1129
4721.61 1095
4722.25 1129
4722.90 1153
4723.55 1201
4724.20 1201
4724.85 1230
4725.50 1254
4726.14 1269
4726.79 1375
4727.44 1344
4728.09 1302
4728.74 1382
4729.39 1351
4730.04 1259
4730.68 1307
4731.33 1179
4731.98 1103
4732.63 1110
4733.28 1110
4733.93 1179
4734.58 1132
4735.23 1126
4735.88 1059
4736.53 1128
4737.17 1080
4737.82 1204
4738.47 1284
4739.12 1224
4739.77 1163
4740.42 1134
4741.07 1285
4741.72 1312
4742.37 1147
4743.02 1139
4743.67 1189
4744.32 1205
4744.97 1241
4745.62 1126
4746.27 1161
4746.92 1216
4747.57 1230
4748.22 1150
4748.87 1255
4749.52 1264
4750.17 1225
4750.82 1230
4751.47 1269
4752.12 1356
4752.77 1218
4753.42 1236
4754.07 1267
4754.72 1269
4755.37 1166
4756.02 1023
4756.67 1106
4757.32 1121
4757.97 1071
4758.62 1089
4759.27 1066
4759.93 1057
4760.58 1150
4761.23 1053
4761.88 1096
4762.53 1071
4763.18 1147
4763.83 1164
4764.48 1165
4765.13 1157
4765.78 1160
4766.44 1140
4767.09 1202
4767.74 1180
4768.39 1082
4769.04 1089
4769.69 1093
4770.34 1135
4770.99 1129
4771.65 1073
4772.30 1169
4772.95 1084
4773.60 1039
4774.25 1120
4774.91 1021
4775.56 984
4776.21 1076
4776.86 1122
4777.51 1042
4778.16 1114
4778.82 1152
4779.47 1203
4780.12 1219
4780.77 1188
4781.43 1091
4782.08 1064
4782.73 1136
4783.38 1076
4784.03 1073
4784.69 1013
4785.34 1031
4785.99 1045
4786.64 1083
4787.30 1073
4787.95 1111
4788.60 1111
4789.26 1090
4789.91 1080
4790.56 1171
4791.21 1053
4791.87 1089
4792.52 1075
4793.17 1127
4793.83 1133
4794.48 1090
4795.13 1195
4795.79 1139
4796.44 1115
4797.09 1199
4797.75 1117
4798.40 1130
4799.05 1172
4799.71 1155
4800.36 1091
4801.01 1135
4801.67 1119
4802.32 1127
4802.97 1111
4803.63 1175
4804.28 1048
4804.94 1120
4805.59 1138
4806.24 1194
4806.90 1154
4807.55 1132
4808.21 1100
4808.86 1101
4809.51 1067
4810.17 1057
4810.82 1108
4811.48 1116
4812.13 1126
4812.79 1062
4813.44 1069
4814.09 1168
4814.75 1151
4815.40 1121
4816.06 1131
4816.71 1123
4817.37 1214
4818.02 1362
4818.68 1204
4819.33 1203
4819.99 1176
4820.64 1219
4821.30 1276
4821.95 1197
4822.61 1260
4823.26 1335
4823.92 1227
4824.57 1326
4825.23 1279
4825.88 1390
4826.54 1436
4827.19 1388
4827.85 1362
4828.50 1333
4829.16 1397
4829.81 1339
4830.47 1233
4831.13 1395
4831.78 1361
4832.44 1359
4833.09 1536
4833.75 1480
4834.40 1480
4835.06 1394
4835.72 1516
4836.37 1527
4837.03 1613
4837.68 1704
4838.34 1590
4839.00 1594
4839.65 1640
4840.31 1698
4840.97 1608
4841.62 1585
4842.28 1563
4842.93 1547
4843.59 1575
4844.25 1615
4844.90 1562
4845.56 1670
4846.22 1592
4846.87 1701
4847.53 1755
4848.19 1974
4848.84 1935
4849.50 2030
4850.16 2130
4850.82 2064
4851.47 2157
4852.13 2221
4852.79 2199
4853.44 2099
4854.10 2027
4854.76 2053
4855.42 2088
4856.07 2237
4856.73 2075
4857.39 2064
4858.04 2078
4858.70 2178
4859.36 2368
4860.02 2244
4860.67 2242
4861.33 2021
4861.99 2058
4862.65 2125
4863.31 1981
4863.96 1920
4864.62 1916
4865.28 2083
4865.94 1820
4866.60 2046
4867.25 2020
4867.91 1921
4868.57 1829
4869.23 1894
4869.89 1805
4870.54 1847
4871.20 1828
4871.86 1755
4872.52 1867
4873.18 1802
4873.84 1749
4874.50 1716
4875.15 1744
4875.81 1826
4876.47 1756
4877.13 1761
4877.79 1844
4878.45 1734
4879.11 1672
4879.77 1692
4880.42 1736
4881.08 1643
4881.74 1683
4882.40 1591
4883.06 1599
4883.72 1462
4884.38 1537
4885.04 1535
4885.70 1502
4886.36 1514
4887.02 1566
4887.68 1609
4888.34 1727
4889.00 1733
4889.65 1859
4890.31 1808
4890.97 1752
4891.63 1808
4892.29 1682
4892.95 1746
4893.61 1601
4894.27 1616
4894.93 1573
4895.59 1582
4896.25 1518
4896.91 1434
4897.57 1364
4898.23 1478
4898.89 1557
4899.55 1500
4900.21 1470
4900.87 1398
4901.54 1462
4902.20 1438
4902.86 1418
4903.52 1351
4904.18 1382
4904.84 1270
4905.50 1418
4906.16 1282
4906.82 1339
4907.48 1267
4908.14 1306
4908.80 1341
4909.46 1351
4910.12 1263
4910.79 1190
4911.45 1357
4912.11 1349
4912.77 1242
4913.43 1215
4914.09 1250
4914.75 1258
4915.41 1210
4916.07 1140
4916.74 1197
4917.40 1236
4918.06 1149
4918.72 1155
4919.38 1173
4920.04 1115
4920.71 1096
4921.37 1069
4922.03 1041
4922.69 1116
4923.35 1120
4924.01 1076
4924.68 1098
4925.34 1121
4926.00 1122
4926.66 1092
4927.33 1079
4927.99 1231
4928.65 1117
4929.31 1098
4929.97 1218
4930.64 1171
4931.30 1161
4931.96 1141
4932.62 1244
4933.29 1092
4933.95 1081
4934.61 1198
4935.27 1168
4935.94 1099
4936.60 1122
4937.26 1113
4937.93 1240
4938.59 1166
4939.25 1063
4939.91 1086
4940.58 1001
4941.24 1106
4941.90 1060
4942.57 1000
4943.23 1036
4943.89 1005
4944.56 1067
4945.22 1020
4945.88 1081
4946.55 1049
4947.21 995
4947.87 1014
4948.54 1009
4949.20 1053
4949.86 1081
4950.53 1039
4951.19 1028
4951.86 1076
4952.52 1021
4953.18 984
4953.85 974
4954.51 988
4955.17 1084
4955.84 1084
4956.50 1183
4957.17 1186
4957.83 1129
4958.50 1052
4959.16 1015
4959.82 1073
4960.49 1106
4961.15 1326
4961.82 1302
4962.48 1332
4963.15 1379
4963.81 1256
4964.48 1281
4965.14 1251
4965.81 1214
4966.47 1239
4967.13 1293
4967.80 1269
4968.46 1166
4969.13 1169
4969.79 1137
4970.46 1080
4971.12 1011
4971.79 1021
4972.45 1151
4973.12 1103
4973.79 1018
4974.45 958
4975.12 1109
4975.78 1046
4976.45 1012
4977.11 1046
4977.78 1082
4978.44 1095
4979.11 1039
4979.77 1049
4980.44 1045
4981.11 1109
4981.77 1147
4982.44 1070
4983.10 1062
4983.77 1100
4984.44 1045
4985.10 1151
4985.77 1150
4986.43 1228
4987.10 1236
4987.77 1255
4988.43 1367
4989.10 1352
4989.76 1304
4990.43 1212
4991.10 1374
4991.76 1300
4992.43 1268
4993.10 1192
4993.76 1186
4994.43 1098
4995.10 1069
4995.76 1178
4996.43 1069
4997.10 1074
4997.76 1093
4998.43 1083
4999.10 1007
4999.76 955
5000.43 1010
5001.10 964
5001.77 1041
5002.43 1056
5003.10 1005
5003.77 958
5004.43 950
5005.10 1021
5005.77 940
5006.44 968
5007.10 1038
5007.77 955
5008.44 936
5009.11 1049
5009.77 1018
5010.44 1010
5011.11 1035
5011.78 945
5012.45 981
5013.11 962
5013.78 943
5014.45 981
5015.12 904
5015.79 989
5016.45 908
5017.12 977
5017.79 1082
5018.46 1003
5019.13 1083
5019.80 1019
5020.46 970
5021.13 1041
5021.80 1010
5022.47 1023
5023.14 1066
5023.81 1065
5024.47 1071
5025.14 1155
5025.81 1083
5026.48 1069
5027.15 1078
5027.82 1120
5028.49 1122
5029.16 1048
5029.83 1079
5030.49 1068
5031.16 1004
5031.83 1021
5032.50 1028
5033.17 1006
5033.84 987
5034.51 917
5035.18 907
5035.85 1047
5036.52 1036
5037.19 1069
5037.86 1004
5038.53 953
5039.20 907
5039.87 990
5040.54 1028
5041.21 992
5041.88 922
5042.54 935
5043.21 940
5043.88 925
5044.55 970
5045.22 923
5045.89 884
5046.56 867
5047.24 905
5047.91 990
5048.58 1009
5049.25 995
5049.92 1017
5050.59 1024
5051.26 913
5051.93 937
5052.60 885
5053.27 945
5053.94 996
5054.61 913
5055.28 884
5055.95 930
5056.62 903
5057.29 925
5057.96 925
5058.63 910
5059.31 990
5059.98 967
5060.65 1069
5061.32 1024
5061.99 964
5062.66 949
5063.33 981
5064.00 967
5064.67 945
5065.35 942
5066.02 952
5066.69 1064
5067.36 1007
5068.03 973
5068.70 951
5069.38 940
5070.05 999
5070.72 1067
5071.39 1002
5072.06 1017
5072.73 1007
5073.41 952
5074.08 892
5074.75 1011
5075.42 976
5076.09 945
5076.77 1011
5077.44 1059
5078.11 1072
5078.78 1131
5079.45 1137
5080.13 1157
5080.80 1132
5081.47 1105
5082.14 1152
5082.82 1043
5083.49 1047
5084.16 981
5084.83 1036
5085.51 996
5086.18 1048
5086.85 1022
5087.53 1039
5088.20 1026
5088.87 1053
5089.54 1204
5090.22 1072
5090.89 1197
5091.56 1081
5092.24 1173
5092.91 1154
5093.58 1212
5094.26 1222
5094.93 1041
5095.60 1234
5096.28 1084
5096.95 989
5097.62 1026
5098.30 1062
5098.97 1071
5099.64 1007
5100.32 939
5100.99 930
5101.67 1004
5102.34 1033
5103.01 1074
5103.69 1114
5104.36 1090
5105.04 1044
5105.71 1129
5106.38 1062
5107.06 1033
5107.73 1016
5108.41 995
5109.08 1017
5109.75 1008
5110.43 954
5111.10 1007
5111.78 1018
5112.45 1032
5113.13 971
5113.80 934
5114.48 990
5115.15 1026
5115.83 1039
5116.50 997
5117.17 1076
5117.85 1122
5118.52 1105
5119.20 1080
5119.87 1163
5120.55 1161
5121.22 1014
5121.90 1078
5122.57 1115
5123.25 1043
5123.93 1070
5124.60 1123
5125.28 1087
5125.95 984
5126.63 971
5127.30 1070
5127.98 957
5128.65 970
5129.33 1127
5130.00 1029
5130.68 1075
5131.36 1103
5132.03 1052
5132.71 1035
5133.38 1063
5134.06 983
5134.73 1006
5135.41 1047
5136.09 1022
5136.76 977
5137.44 922
5138.12 1078
5138.79 1024
5139.47 1115
5140.14 1024
5140.82 941
5141.50 995
5142.17 965
5142.85 1010
5143.53 1012
5144.20 947
5144.88 971
5145.56 909
5146.23 1001
5146.91 1007
5147.59 1004
5148.26 1088
5148.94 957
5149.62 884
5150.29 956
5150.97 942
5151.65 922
5152.33 941
5153.00 947
5153.68 915
5154.36 972
5155.03 924
5155.71 903
5156.39 907
5157.07 901
5157.74 969
5158.42 946
5159.10 801
5159.78 841
5160.45 923
5161.13 1006
5161.81 968
5162.49 983
5163.17 873
5163.84 954
5164.52 1078
5165.20 1021
5165.88 1015
5166.55 1019
5167.23 997
5167.91 960
5168.59 1019
5169.27 1016
5169.95 970
5170.62 1008
5171.30 980
5171.98 949
5172.66 950
5173.34 859
5174.02 913
5174.69 1011
5175.37 985
5176.05 969
5176.73 958
5177.41 972
5178.09 973
5178.77 909
5179.45 1028
5180.13 1069
5180.80 984
5181.48 980
5182.16 963
5182.84 875
5183.52 898
5184.20 973
5184.88 990
5185.56 986
5186.24 930
5186.92 913
5187.60 922
5188.28 854
5188.96 859
5189.64 836
5190.31 833
5190.99 915
5191.67 953
5192.35 878
5193.03 900
5193.71 911
5194.39 825
5195.07 811
5195.75 882
5196.43 917
5197.11 949
5197.79 937
5198.47 971
5199.15 911
5199.83 844
5200.51 889
5201.19 889
5201.87 851
5202.56 825
5203.24 891
5203.92 955
5204.60 964
5205.28 1030
5205.96 936
5206.64 970
5207.32 957
5208.00 885
5208.68 935
5209.36 1013
5210.04 1075
5210.72 975
5211.40 988
5212.09 966
5212.77 907
5213.45 889
5214.13 972
5214.81 950
5215.49 1018
5216.17 878
5216.85 876
5217.54 959
5218.22 1037
5218.90 993
5219.58 1055
5220.26 945
5220.94 933
5221.62 928
5222.31 896
5222.99 902
5223.67 921
5224.35 883
5225.03 932
5225.72 900
5226.40 873
5227.08 899
5227.76 990
5228.44 943
5229.13 932
5229.81 878
5230.49 926
5231.17 981
5231.86 963
5232.54 1019
5233.22 905
5233.90 940
5234.58 997
5235.27 948
5235.95 1023
5236.63 954
5237.32 886
5238.00 955
5238.68 971
5239.36 926
5240.05 967
5240.73 972
5241.41 974
5242.10 947
5242.78 1006
5243.46 954
5244.14 967
5244.83 972
5245.51 952
5246.19 888
5246.88 974
5247.56 913
5248.24 955
5248.93 1037
5249.61 1011
5250.29 1021
5250.98 1099
5251.66 1083
5252.35 958
5253.03 862
5253.71 905
5254.40 918
5255.08 862
5255.76 849
5256.45 915
5257.13 970
5257.82 958
5258.50 944
5259.18 987
5259.87 967
5260.55 1013
5261.24 950
5261.92 945
5262.61 1020
5263.29 955
5263.97 959
5264.66 923
5265.34 1003
5266.03 956
5266.71 1010
5267.40 942
5268.08 921
5268.77 957
5269.45 944
5270.14 1004
5270.82 955
5271.51 1024
5272.19 1009
5272.88 1033
5273.56 905
5274.25 952
5274.93 911
5275.62 916
5276.30 875
5276.99 960
5277.67 938
5278.36 1008
5279.04 910
5279.73 926
5280.41 959
5281.10 896
5281.79 882
5282.47 866
5283.16 984
5283.84 1031
5284.53 902
5285.21 898
5285.90 882
5286.59 914
5287.27 954
5287.96 984
5288.64 912
5289.33 905
5290.02 851
5290.70 824
5291.39 850
5292.07 886
5292.76 972
5293.45 849
5294.13 885
5294.82 941
5295.51 862
5296.19 898
5296.88 1008
5297.57 979
5298.25 1104
5298.94 1017
5299.63 1028
5300.31 984
5301.00 1075
5301.69 1128
5302.37 1092
5303.06 1078
5303.75 1076
5304.43 1044
5305.12 1003
5305.81 954
5306.50 1015
5307.18 1024
5307.87 980
5308.56 1020
5309.25 932
5309.93 1011
5310.62 961
5311.31 989
5312.00 1009
5312.68 1028
5313.37 1021
5314.06 1006
5314.75 994
5315.43 950
5316.12 981
5316.81 993
5317.50 915
5318.18 970
5318.87 971
5319.56 996
5320.25 967
5320.94 970
5321.63 1034
5322.31 991
5323.00 1056
5323.69 981
5324.38 1037
5325.07 892
5325.76 884
5326.44 909
5327.13 924
5327.82 916
5328.51 965
5329.20 934
5329.89 908
5330.58 900
5331.26 926
5331.95 927
5332.64 871
5333.33 873
5334.02 962
5334.71 962
5335.40 951
5336.09 924
5336.78 912
5337.47 939
5338.15 1000
5338.84 942
5339.53 893
5340.22 909
5340.91 931
5341.60 959
5342.29 952
5342.98 899
5343.67 950
5344.36 934
5345.05 1105
5345.74 1004
5346.43 1062
5347.12 1141
5347.81 1131
5348.50 1088
5349.19 1183
5349.88 1166
5350.57 1233
5351.26 1168
5351.95 1205
5352.64 1226
5353.33 1212
5354.02 1115
5354.71 1144
5355.40 1032
5356.09 1001
5356.78 1079
5357.47 1063
5358.16 939
5358.85 897
5359.54 887
5360.23 900
5360.92 959
5361.62 915
5362.31 969
5363.00 1007
5363.69 906
5364.38 961
5365.07 982
5365.76 1000
5366.45 933
5367.14 965
5367.83 909
5368.53 890
5369.22 904
5369.91 900
5370.60 915
5371.29 916
5371.98 949
5372.67 894
5373.36 1041
5374.06 929
5374.75 926
5375.44 977
5376.13 981
5376.82 968
5377.51 921
5378.21 891
5378.90 904
5379.59 831
5380.28 822
5380.97 877
5381.67 858
5382.36 840
5383.05 891
5383.74 962
5384.44 903
5385.13 934
5385.82 876
5386.51 903
5387.20 883
5387.90 948
5388.59 1017
5389.28 1013
5389.97 1018
5390.67 1046
5391.36 1062
5392.05 941
5392.75 1069
5393.44 1126
5394.13 994
5394.82 945
5395.52 939
5396.21 925
5396.90 918
5397.60 857
5398.29 892
5398.98 869
5399.68 873
5400.37 881
5401.06 912
5401.76 858
5402.45 837
5403.14 814
5403.84 845
5404.53 796
5405.22 823
5405.92 868
5406.61 907
5407.30 943
5408.00 868
5408.69 871
5409.39 837
5410.08 966
5410.77 904
5411.47 934
5412.16 849
5412.85 887
5413.55 840
5414.24 884
5414.94 943
5415.63 925
5416.33 859
5417.02 919
5417.71 882
5418.41 946
5419.10 906
5419.80 867
5420.49 945
5421.19 949
5421.88 924
5422.58 871
5423.27 915
5423.97 900
5424.66 932
5425.36 957
5426.05 982
5426.75 860
5427.44 941
5428.14 961
5428.83 885
5429.53 872
5430.22 935
5430.92 940
5431.61 970
5432.31 987
5433.00 1009
5433.70 992
5434.39 1040
5435.09 1057
5435.78 1095
5436.48 1049
5437.17 1013
5437.87 1037
5438.57 1014
5439.26 935
5439.96 910
5440.65 900
5441.35 977
5442.05 957
5442.74 984
5443.44 1061
5444.13 1068
5444.83 1230
5445.53 1196
5446.22 1109
5446.92 1087
5447.61 1105
5448.31 1220
5449.01 1067
5449.70 1131
5450.40 1082
5451.10 1008
5451.79 1061
5452.49 1010
5453.19 1035
5453.88 922
5454.58 972
5455.28 1057
5455.97 1010
5456.67 1004
5457.37 979
5458.06 1071
5458.76 1101
5459.46 1084
5460.16 1006
5460.85 975
5461.55 969
5462.25 1038
5462.94 1069
5463.64 1067
5464.34 1116
5465.04 1130
5465.73 1050
5466.43 1132
5467.13 1069
5467.83 1074
5468.52 1082
5469.22 1009
5469.92 972
5470.62 1046
5471.31 1085
5472.01 1097
5472.71 1033
5473.41 1049
5474.11 1046
5474.80 1085
5475.50 1162
5476.20 1154
5476.90 1167
5477.60 1169
5478.29 1284
5478.99 1261
5479.69 1430
5480.39 1535
5481.09 1576
5481.79 1527
5482.49 1531
5483.18 1464
5483.88 1468
5484.58 1380
5485.28 1339
5485.98 1255
5486.68 1173
5487.38 1226
5488.08 1311
5488.77 1214
5489.47 1195
5490.17 1264
5490.87 1260
5491.57 1284
5492.27 1285
5492.97 1290
5493.67 1245
5494.37 1280
5495.07 1239
5495.77 1270
5496.46 1532
5497.16 1603
5497.86 1705
5498.56 1691
5499.26 1893
5499.96 1968
5500.66 2040
5501.36 1957
5502.06 2008
5502.76 2013
5503.46 1742
5504.16 1663
5504.86 1487
5505.56 1511
5506.26 1411
5506.96 1367
5507.66 1271
5508.36 1325
5509.06 1250
5509.76 1272
5510.46 1206
5511.16 1187
5511.86 1155
5512.56 1021
5513.26 1073
5513.96 1155
5514.67 1164
5515.37 1289
5516.07 1162
5516.77 1139
5517.47 1191
5518.17 1213
5518.87 1131
5519.57 1126
5520.27 1185
5520.97 1138
5521.67 1066
5522.37 1124
5523.08 1016
5523.78 967
5524.48 1025
5525.18 1077
5525.88 1040
5526.58 1097
5527.28 1003
5527.98 1107
5528.69 985
5529.39 988
5530.09 998
5530.79 1019
5531.49 980
5532.19 1002
5532.90 927
5533.60 958
5534.30 955
5535.00 956
5535.70 1011
5536.40 987
5537.11 984
5537.81 981
5538.51 959
5539.21 976
5539.92 940
5540.62 963
5541.32 912
5542.02 865
5542.72 960
5543.43 955
5544.13 861
5544.83 877
5545.53 907
5546.24 945
5546.94 870
5547.64 1002
5548.34 940
5549.05 926
5549.75 1002
5550.45 1014
5551.16 899
5551.86 906
5552.56 919
5553.26 959
5553.97 1014
5554.67 983
5555.37 897
5556.08 917
5556.78 881
5557.48 832
5558.19 899
5558.89 955
5559.59 980
5560.30 953
5561.00 927
5561.70 926
5562.41 993
5563.11 974
5563.82 974
5564.52 916
5565.22 953
5565.93 955
5566.63 966
5567.33 965
5568.04 905
5568.74 938
5569.45 935
5570.15 896
5570.85 812
5571.56 941
5572.26 883
5572.97 868
5573.67 875
5574.38 945
5575.08 863
5575.78 889
5576.49 934
5577.19 871
5577.90 860
5578.60 869
5579.31 938
5580.01 889
5580.72 879
5581.42 841
5582.13 854
5582.83 875
5583.54 896
5584.24 867
5584.95 917
5585.65 908
5586.36 851
5587.06 878
5587.77 913
5588.47 924
5589.18 900
5589.88 863
5590.59 854
5591.29 886
5592.00 848
5592.70 860
5593.41 821
5594.12 915
5594.82 877
5595.53 828
5596.23 864
5596.94 861
5597.64 823
5598.35 831
5599.06 860
5599.76 865
5600.47 827
5601.17 832
5601.88 955
5602.59 866
5603.29 845
5604.00 851
5604.71 893
5605.41 909
5606.12 925
5606.82 919
5607.53 864
5608.24 862
5608.94 770
5609.65 875
5610.36 785
5611.06 867
5611.77 793
5612.48 814
5613.18 855
5613.89 947
5614.60 914
5615.30 854
5616.01 877
5616.72 822
5617.43 829
5618.13 894
5618.84 863
5619.55 783
5620.25 857
5620.96 832
5621.67 770
5622.38 906
5623.08 831
5623.79 822
5624.50 856
5625.21 811
5625.91 832
5626.62 848
5627.33 847
5628.04 875
5628.75 976
5629.45 900
5630.16 853
5630.87 902
5631.58 877
5632.28 935
5632.99 827
5633.70 899
5634.41 877
5635.12 933
5635.83 904
5636.53 923
5637.24 946
5637.95 932
5638.66 936
5639.37 935
5640.08 927
5640.78 930
5641.49 915
5642.20 895
5642.91 902
5643.62 866
5644.33 838
5645.04 842
5645.75 851
5646.45 883
5647.16 926
5647.87 930
5648.58 949
5649.29 924
5650.00 918
5650.71 918
5651.42 876
5652.13 904
5652.84 906
5653.55 901
5654.26 907
5654.96 926
5655.67 948
5656.38 1114
5657.09 1170
5657.80 1048
5658.51 1167
5659.22 1094
5659.93 1061
5660.64 1057
5661.35 1016
5662.06 959
5662.77 950
5663.48 896
5664.19 908
5664.90 889
5665.61 1020
5666.32 1019
5667.03 959
5667.74 916
5668.45 992
5669.16 1000
5669.87 916
5670.58 986
5671.29 1013
5672.00 919
5672.72 883
5673.43 872
5674.14 860
5674.85 756
5675.56 767
5676.27 813
5676.98 818
5677.69 794
5678.40 827
5679.11 842
5679.82 786
5680.53 816
5681.25 880
5681.96 955
5682.67 902
5683.38 905
5684.09 835
5684.80 828
5685.51 881
5686.22 859
5686.94 828
5687.65 840
5688.36 823
5689.07 739
5689.78 843
5690.49 828
5691.21 798
5691.92 834
5692.63 823
5693.34 823
5694.05 878
5694.76 835
5695.48 854
5696.19 869
5696.90 818
5697.61 843
5698.32 779
5699.04 773
5699.75 862
5700.46 848
5701.17 824
5701.89 835
5702.60 859
5703.31 919
5704.02 891
5704.74 812
5705.45 817
5706.16 868
5706.87 845
5707.59 830
5708.30 800
5709.01 806
5709.73 852
5710.44 799
5711.15 860
5711.86 761
5712.58 774
5713.29 756
5714.00 800
5714.72 803
5715.43 783
5716.14 804
5716.86 824
5717.57 774
5718.28 801
5719.00 867
5719.71 843
5720.42 771
5721.14 800
5721.85 831
5722.56 794
5723.28 758
5723.99 872
5724.71 935
5725.42 867
5726.13 817
5726.85 838
5727.56 924
5728.28 881
5728.99 829
5729.70 819
5730.42 907
5731.13 847
5731.85 775
5732.56 820
5733.28 835
5733.99 810
5734.70 794
5735.42 880
5736.13 780
5736.85 798
5737.56 794
5738.28 746
5738.99 749
5739.71 718
5740.42 805
5741.14 809
5741.85 840
5742.57 782
5743.28 777
5744.00 832
5744.71 801
5745.43 744
5746.14 752
5746.86 824
5747.57 867
5748.29 815
5749.00 764
5749.72 711
5750.43 737
5751.15 783
5751.86 830
5752.58 830
5753.29 816
5754.01 730
5754.73 765
5755.44 806
5756.16 780
5756.87 846
5757.59 872
5758.31 892
5759.02 777
5759.74 735
5760.45 777
5761.17 785
5761.89 842
5762.60 740
5763.32 813
5764.03 932
5764.75 847
5765.47 774
5766.18 896
5766.90 834
5767.62 824
5768.33 866
5769.05 832
5769.77 885
5770.48 836
5771.20 825
5771.92 857
5772.63 867
5773.35 857
5774.07 840
5774.78 859
5775.50 890
5776.22 861
5776.93 887
5777.65 902
5778.37 834
5779.09 835
5779.80 886
5780.52 890
5781.24 884
5781.96 876
5782.67 850
5783.39 876
5784.11 842
5784.83 859
5785.54 835
5786.26 838
5786.98 833
5787.70 897
5788.41 917
5789.13 999
5789.85 972
5790.57 878
5791.29 875
5792.00 871
5792.72 887
5793.44 965
5794.16 1036
5794.88 881
5795.59 916
5796.31 959
5797.03 1037
5797.75 1021
5798.47 1045
5799.19 1158
5799.90 1387
5800.62 1448
5801.34 1530
5802.06 1520
5802.78 1519
5803.50 1559
5804.22 1498
5804.93 1498
5805.65 1284
5806.37 1142
5807.09 1063
5807.81 1099
5808.53 1036
5809.25 974
5809.97 1048
5810.69 1105
5811.41 1082
5812.13 1020
5812.84 1027
5813.56 1081
5814.28 1006
5815.00 971
5815.72 981
5816.44 962
5817.16 1027
5817.88 1088
5818.60 1024
5819.32 973
5820.04 1043
5820.76 1039
5821.48 1026
5822.20 990
5822.92 997
5823.64 1053
5824.36 1054
5825.08 1112
5825.80 1067
5826.52 1046
5827.24 935
5827.96 1052
5828.68 1023
5829.40 933
5830.12 898
5830.84 904
5831.56 955
5832.28 925
5833.00 913
5833.72 933
5834.44 1006
5835.16 906
5835.89 915
5836.61 985
5837.33 909
5838.05 876
5838.77 968
5839.49 922
5840.21 957
5840.93 885
5841.65 938
5842.37 906
5843.10 876
5843.82 807
5844.54 872
5845.26 836
5845.98 817
5846.70 837
5847.42 901
5848.14 952
5848.87 877
5849.59 883
5850.31 960
5851.03 986
5851.75 904
5852.47 939
5853.20 865
5853.92 916
5854.64 920
5855.36 888
5856.08 929
5856.81 893
5857.53 872
5858.25 870
5858.97 915
5859.69 853
5860.42 896
5861.14 857
5861.86 814
5862.58 872
5863.31 961
5864.03 906
5864.75 845
5865.47 799
5866.20 954
5866.92 871
5867.64 977
5868.36 993
5869.09 937
5869.81 879
5870.53 858
5871.26 866
5871.98 834
5872.70 915
5873.42 917
5874.15 848
5874.87 860
5875.59 868
5876.32 844
5877.04 967
5877.76 910
5878.49 916
5879.21 827
5879.93 857
5880.66 885
5881.38 802
5882.10 806
5882.83 936
5883.55 942
5884.28 902
5885.00 908
5885.72 893
5886.45 968
5887.17 934
5887.89 954
5888.62 935
5889.34 970
5890.07 934
5890.79 860
5891.51 967
5892.24 888
5892.96 917
5893.69 980
5894.41 968
5895.14 863
5895.86 868
5896.59 860
5897.31 834
5898.03 956
5898.76 943
5899.48 877
5900.21 953
5900.93 952
5901.66 923
5902.38 986
5903.11 1001
5903.83 914
5904.56 928
5905.28 979
5906.01 868
5906.73 900
5907.46 911
5908.18 989
5908.91 953
5909.63 976
5910.36 898
5911.08 879
5911.81 882
5912.53 1019
5913.26 1055
5913.99 1011
5914.71 990
5915.44 994
5916.16 1064
5916.89 945
5917.61 937
5918.34 974
5919.07 986
5919.79 977
5920.52 1074
5921.24 1020
5921.97 1001
5922.70 1099
5923.42 981
5924.15 1011
5924.87 1075
5925.60 1026
5926.33 1052
5927.05 1146
5927.78 1040
5928.51 1029
5929.23 1101
5929.96 1117
5930.69 1083
5931.41 1090
5932.14 1130
5932.87 1057
5933.59 1186
5934.32 1156
5935.05 1213
5935.77 1226
5936.50 1307
5937.23 1266
5937.95 1243
5938.68 1340
5939.41 1368
5940.13 1306
5940.86 1292
5941.59 1301
5942.32 1356
5943.04 1338
5943.77 1322
5944.50 1338
5945.23 1317
5945.95 1355
5946.68 1371
5947.41 1366
5948.14 1425
5948.86 1451
5949.59 1461
5950.32 1622
5951.05 1763
5951.78 1751
5952.50 1775
5953.23 1878
5953.96 1871
5954.69 1773
5955.42 1793
5956.14 1824
5956.87 1823
5957.60 1739
5958.33 1847
5959.06 1795
5959.78 1781
5960.51 1720
5961.24 1787
5961.97 1753
5962.70 1876
5963.43 1880
5964.16 1940
5964.88 2117
5965.61 2243
5966.34 2287
5967.07 2409
5967.80 2452
5968.53 2386
5969.26 2231
5969.99 2287
5970.72 2471
5971.44 2284
5972.17 2266
5972.90 2321
5973.63 2339
5974.36 2285
5975.09 2230
5975.82 2193
5976.55 2193
5977.28 2169
5978.01 2298
5978.74 2251
5979.47 2421
5980.20 2508
5980.93 2500
5981.66 2556
5982.39 2714
5983.12 2839
5983.85 2752
5984.57 2780
5985.30 2778
5986.03 2675
5986.76 2718
5987.49 2788
5988.22 2595
5988.96 2620
5989.69 2638
5990.42 2867
5991.15 2776
5991.88 2891
5992.61 2926
5993.34 2844
5994.07 2977
5994.80 3039
5995.53 3059
5996.26 3210
5996.99 3197
5997.72 3173
5998.45 3278
5999.18 3335
5999.91 3375
6000.64 3341
6001.37 3259
6002.11 3267
6002.84 3197
6003.57 3135
6004.30 3069
6005.03 3098
6005.76 2974
6006.49 3143
6007.22 3400
6007.95 3791
6008.69 4260
6009.42 4728
6010.15 5353
6010.88 6446
6011.61 7689
6012.34 8637
6013.07 9494
6013.81 10079
6014.54 10523
6015.27 10376
6016.00 9799
6016.73 8822
6017.46 7658
6018.20 6773
6018.93 6244
6019.66 5202
6020.39 4365
6021.12 3967
6021.86 3556
6022.59 3074
6023.32 2721
6024.05 2741
6024.79 2551
6025.52 2488
6026.25 2360
6026.98 2346
6027.72 2270
6028.45 2228
6029.18 2245
6029.91 2163
6030.65 2207
6031.38 2120
6032.11 2003
6032.84 2007
6033.58 1943
6034.31 1925
6035.04 1910
6035.78 1914
6036.51 1957
6037.24 1928
6037.98 1938
6038.71 2018
6039.44 1976
6040.18 2059
6040.91 2195
6041.64 2163
6042.38 2084
6043.11 2078
6043.84 2099
6044.58 2189
6045.31 2258
6046.04 2315
6046.78 2340
6047.51 2440
6048.24 2367
6048.98 2438
6049.71 2559
6050.45 2749
6051.18 2873
6051.91 3018
6052.65 3057
6053.38 3143
6054.12 3065
6054.85 3025
6055.58 2816
6056.32 2787
6057.05 2708
6057.79 2653
6058.52 2550
6059.26 2391
6059.99 2469
6060.72 2520
6061.46 2437
6062.19 2251
6062.93 2291
6063.66 2167
6064.40 2187
6065.13 2247
6065.87 2173
6066.60 2073
6067.34 2030
6068.07 2068
6068.81 2167
6069.54 2118
6070.28 2023
6071.01 2077
6071.75 2091
6072.48 2066
6073.22 2129
6073.95 1974
6074.69 2019
6075.42 1999
6076.16 2010
6076.89 2018
6077.63 1952
6078.37 1919
6079.10 1799
6079.84 1969
6080.57 1907
6081.31 1773
6082.04 1806
6082.78 1868
6083.52 1826
6084.25 1759
6084.99 1751
6085.72 1676
6086.46 1761
6087.20 1758
6087.93 1799
6088.67 1762
6089.40 1801
6090.14 1862
6090.88 1917
6091.61 1810
6092.35 1705
6093.09 1823
6093.82 1713
6094.56 1746
6095.30 1705
6096.03 1646
6096.77 1605
6097.51 1539
6098.24 1524
6098.98 1519
6099.72 1550
6100.45 1595
6101.19 1513
6101.93 1410
6102.66 1428
6103.40 1429
6104.14 1449
6104.88 1398
6105.61 1361
6106.35 1414
6107.09 1446
6107.83 1461
6108.56 1425
6109.30 1423
6110.04 1458
6110.78 1463
6111.51 1469
6112.25 1453
6112.99 1525
6113.73 1452
6114.46 1386
6115.20 1420
6115.94 1469
6116.68 1475
6117.41 1563
6118.15 1516
6118.89 1508
6119.63 1469
6120.37 1531
6121.11 1487
6121.84 1565
6122.58 1514
6123.32 1561
6124.06 1578
6124.80 1561
6125.54 1574
6126.27 1593
6127.01 1646
6127.75 1573
6128.49 1577
6129.23 1587
6129.97 1587
6130.71 1481
6131.44 1559
6132.18 1571
6132.92 1584
6133.66 1589
6134.40 1632
6135.14 1693
6135.88 1635
6136.62 1646
6137.36 1572
6138.10 1573
6138.83 1573
6139.57 1658
6140.31 1677
6141.05 1560
6141.79 1553
6142.53 1606
6143.27 1594
6144.01 1527
6144.75 1539
6145.49 1596
6146.23 1555
6146.97 1618
6147.71 1595
6148.45 1698
6149.19 1745
6149.93 1661
6150.67 1628
6151.41 1752
6152.15 1648
6152.89 1700
6153.63 1847
6154.37 1807
6155.11 1765
6155.85 1728
6156.59 1815
6157.33 1894
6158.07 1945
6158.81 1891
6159.55 1894
6160.29 2050
6161.03 1983
6161.77 1988
6162.51 2056
6163.25 2148
6163.99 2240
6164.74 2412
6165.48 2529
6166.22 2629
6166.96 2717
6167.70 2819
6168.44 2691
6169.18 2636
6169.92 2691
6170.66 2789
6171.40 2665
6172.15 2589
6172.89 2508
6173.63 2497
6174.37 2411
6175.11 2328
6175.85 2426
6176.59 2329
6177.34 2324
6178.08 2329
6178.82 2350
6179.56 2335
6180.30 2329
6181.04 2451
6181.79 2545
6182.53 2488
6183.27 2514
6184.01 2597
6184.75 2617
6185.50 2609
6186.24 2706
6186.98 2654
6187.72 2734
6188.46 2667
6189.21 2803
6189.95 2946
6190.69 2835
6191.43 2975
6192.18 3125
6192.92 3182
6193.66 3371
6194.40 3522
6195.15 3510
6195.89 3423
6196.63 3434
6197.37 3411
6198.12 3389
6198.86 3362
6199.60 3377
6200.35 3296
6201.09 3363
6201.83 3502
6202.58 3756
6203.32 4173
6204.06 4975
6204.80 6232
6205.55 7452
6206.29 8932
6207.03 11130
6207.78 13124
6208.52 14797
6209.26 16273
6210.01 16603
6210.75 16057
6211.50 15500
6212.24 13930
6212.98 12193
6213.73 10438
6214.47 8786
6215.21 7401
6215.96 6016
6216.70 5249
6217.45 4600
6218.19 3927
6218.93 3573
6219.68 3317
6220.42 3152
6221.17 3124
6221.91 2935
6222.66 2787
6223.40 2692
6224.14 2653
6224.89 2664
6225.63 2663
6226.38 2525
6227.12 2493
6227.87 2488
6228.61 2201
6229.36 2206
6230.10 2067
6230.84 2038
6231.59 1982
6232.33 1958
6233.08 2086
6233.82 2090
6234.57 2209
6235.31 2238
6236.06 2380
6236.80 2295
6237.55 2317
6238.30 2433
6239.04 2542
6239.79 2626
6240.53 2693
6241.28 2765
6242.02 2743
6242.77 2647
6243.51 2508
6244.26 2474
6245.00 2495
6245.75 2611
6246.50 2640
6247.24 2686
6247.99 2701
6248.73 2691
6249.48 2608
6250.22 2626
6250.97 2530
6251.72 2515
6252.46 2307
6253.21 2325
6253.95 2407
6254.70 2292
6255.45 2190
6256.19 2309
6256.94 2102
6257.69 2175
6258.43 2216
6259.18 2255
6259.93 2227
6260.67 2198
6261.42 2250
6262.17 2200
6262.91 2113
6263.66 2089
6264.41 2073
6265.15 2036
6265.90 1987
6266.65 1950
6267.39 2025
6268.14 1990
6268.89 2101
6269.63 2136
6270.38 2049
6271.13 2063
6271.88 2161
6272.62 2243
6273.37 2074
6274.12 2150
6274.86 2028
6275.61 2037
6276.36 2030
6277.11 2072
6277.85 1982
6278.60 1990
6279.35 2027
6280.10 1895
6280.85 1815
6281.59 1787
6282.34 1858
6283.09 1901
6283.84 1836
6284.59 1728
6285.33 1673
6286.08 1701
6286.83 1812
6287.58 1755
6288.33 1635
6289.07 1631
6289.82 1604
6290.57 1545
6291.32 1516
6292.07 1476
6292.82 1459
6293.56 1492
6294.31 1467
6295.06 1481
6295.81 1476
6296.56 1502
6297.31 1484
6298.06 1452
6298.81 1397
6299.55 1323
6300.30 1323
6301.05 1389
6301.80 1359
6302.55 1353
6303.30 1331
6304.05 1378
6304.80 1343
6305.55 1339
6306.30 1381
6307.05 1343
6307.79 1367
6308.54 1431
6309.29 1491
6310.04 1465
6310.79 1477
6311.54 1400
6312.29 1347
6313.04 1370
6313.79 1463
6314.54 1433
6315.29 1335
6316.04 1396
6316.79 1318
6317.54 1389
6318.29 1332
6319.04 1353
6319.79 1335
6320.54 1365
6321.29 1335
6322.04 1329
6322.79 1368
6323.54 1295
6324.29 1337
6325.04 1302
6325.79 1315
6326.54 1276
6327.29 1187
6328.04 1197
6328.79 1212
6329.55 1274
6330.30 1244
6331.05 1221
6331.80 1131
6332.55 1148
6333.30 1187
6334.05 1193
6334.80 1127
6335.55 1149
6336.30 1252
6337.05 1262
6337.81 1254
6338.56 1216
6339.31 1275
6340.06 1249
6340.81 1208
6341.56 1248
6342.31 1191
6343.06 1312
6343.82 1304
6344.57 1146
6345.32 1225
6346.07 1321
6346.82 1333
6347.57 1283
6348.33 1395
6349.08 1531
6349.83 1455
6350.58 1503
6351.33 1469
6352.09 1654
6352.84 1706
6353.59 1627
6354.34 1643
6355.09 1675
6355.85 1587
6356.60 1487
6357.35 1418
6358.10 1362
6358.86 1316
6359.61 1255
6360.36 1334
6361.11 1278
6361.87 1321
6362.62 1276
6363.37 1186
6364.12 1228
6364.88 1206
6365.63 1278
6366.38 1315
6367.13 1281
6367.89 1201
6368.64 1268
6369.39 1204
6370.15 1271
6370.90 1315
6371.65 1210
6372.41 1165
6373.16 1182
6373.91 1258
6374.67 1227
6375.42 1286
6376.17 1192
6376.93 1247
6377.68 1263
6378.43 1267
6379.19 1230
6379.94 1266
6380.69 1275
6381.45 1211
6382.20 1119
6382.96 1198
6383.71 1296
6384.46 1278
6385.22 1211
6385.97 1080
6386.73 1085
6387.48 1075
6388.23 1144
6388.99 1083
6389.74 1128
6390.50 1122
6391.25 1116
6392.00 1108
6392.76 1160
6393.51 1116
6394.27 1139
6395.02 1131
6395.78 1112
6396.53 1092
6397.29 1072
6398.04 1124
6398.80 1072
6399.55 1072
6400.31 992
6401.06 1055
6401.82 1060
6402.57 1029
6403.33 1070
6404.08 1104
6404.84 1038
6405.59 1019
6406.35 1099
6407.10 1087
6407.86 1062
6408.61 1155
6409.37 1145
6410.12 1009
6410.88 1105
6411.63 1079
6412.39 1140
6413.14 1109
6413.90 1115
6414.66 1088
6415.41 1116
6416.17 1075
6416.92 1042
6417.68 1043
6418.44 1042
6419.19 1086
6419.95 1138
6420.70 1082
6421.46 998
6422.22 1004
6422.97 1026
6423.73 1030
6424.48 1028
6425.24 1147
6426.00 1125
6426.75 1046
6427.51 1057
6428.27 1031
6429.02 973
6429.78 1036
6430.54 1024
6431.29 987
6432.05 1065
6432.81 1003
6433.56 1026
6434.32 1098
6435.08 1171
6435.83 1094
6436.59 1096
6437.35 1099
6438.10 1109
6438.86 1053
6439.62 1067
6440.38 1116
6441.13 1053
6441.89 1037
6442.65 1022
6443.41 1146
6444.16 1017
6444.92 1062
6445.68 1091
6446.44 1078
6447.19 1098
6447.95 1156
6448.71 1090
6449.47 1100
6450.22 1063
6450.98 1115
6451.74 1197
6452.50 1248
6453.26 1102
6454.01 1104
6454.77 1168
6455.53 1173
6456.29 1136
6457.05 1135
6457.80 1101
6458.56 1204
6459.32 1234
6460.08 1213
6460.84 1214
6461.60 1207
6462.35 1222
6463.11 1303
6463.87 1259
6464.63 1301
6465.39 1293
6466.15 1291
6466.91 1273
6467.67 1317
6468.42 1323
6469.18 1408
6469.94 1291
6470.70 1318
6471.46 1350
6472.22 1413
6472.98 1336
6473.74 1384
6474.50 1387
6475.26 1426
6476.02 1484
6476.77 1432
6477.53 1374
6478.29 1418
6479.05 1445
6479.81 1550
6480.57 1577
6481.33 1477
6482.09 1525
6482.85 1444
6483.61 1519
6484.37 1594
6485.13 1549
6485.89 1606
6486.65 1605
6487.41 1702
6488.17 1717
6488.93 1742
6489.69 1822
6490.45 1886
6491.21 1884
6491.97 1950
6492.73 2020
6493.49 2081
6494.25 2063
6495.01 2174
6495.77 2190
6496.53 2244
6497.29 2159
6498.05 2113
6498.82 2221
6499.58 2215
6500.34 2220
6501.10 2122
6501.86 2206
6502.62 2272
6503.38 2208
6504.14 2250
6504.90 2289
6505.66 2298
6506.42 2351
6507.19 2362
6507.95 2592
6508.71 2575
6509.47 2677
6510.23 2633
6510.99 2647
6511.75 2744
6512.51 2722
6513.28 2808
6514.04 2640
6514.80 2710
6515.56 2817
6516.32 2855
6517.08 2795
6517.85 2846
6518.61 2859
6519.37 2930
6520.13 3142
6520.89 3312
6521.66 3493
6522.42 3384
6523.18 3530
6523.94 3743
6524.70 4075
6525.47 4369
6526.23 4444
6526.99 4885
6527.75 5287
6528.52 5224
6529.28 5303
6530.04 5279
6530.80 5509
6531.57 5738
6532.33 6249
6533.09 7153
6533.85 8039
6534.62 9634
6535.38 11137
6536.14 12459
6536.90 12782
6537.67 12949
6538.43 12468
6539.19 11048
6539.96 9719
6540.72 8539
6541.48 7103
6542.25 5948
6543.01 5017
6543.77 4272
6544.54 3650
6545.30 3371
6546.06 3090
6546.83 2924
6547.59 2740
6548.35 2651
6549.12 2607
6549.88 2447
6550.64 2437
6551.41 2291
6552.17 2322
6552.94 2416
6553.70 2240
6554.46 2167
6555.23 2239
6555.99 2056
6556.75 2082
6557.52 2044
6558.28 2060
6559.05 2073
6559.81 2026
6560.58 1969
6561.34 2096
6562.10 2231
6562.87 2248
6563.63 2276
6564.40 2356
6565.16 2354
6565.93 2352
6566.69 2418
6567.46 2366
6568.22 2361
6568.99 2248
6569.75 2263
6570.52 2299
6571.28 2312
6572.04 2465
6572.81 2541
6573.57 2646
6574.34 2690
6575.11 2892
6575.87 2789
6576.64 2870
6577.40 2687
6578.17 2758
6578.93 2687
6579.70 2570
6580.46 2587
6581.23 2524
6581.99 2492
6582.76 2472
6583.52 2494
6584.29 2466
6585.06 2317
6585.82 2346
6586.59 2389
6587.35 2514
6588.12 2502
6588.88 2548
6589.65 2606
6590.42 2655
6591.18 2822
6591.95 2777
6592.71 3018
6593.48 3101
6594.25 3069
6595.01 3203
6595.78 3299
6596.55 3370
6597.31 3143
6598.08 3077
6598.85 2939
6599.61 2823
6600.38 2826
6601.15 2712
6601.91 2544
6602.68 2529
6603.45 2597
6604.21 2569
6604.98 2397
6605.75 2472
6606.51 2642
6607.28 2808
6608.05 2827
6608.81 2822
6609.58 3016
6610.35 3069
6611.12 2974
6611.88 2877
6612.65 2765
6613.42 2515
6614.18 2499
6614.95 2322
6615.72 2330
6616.49 2239
6617.25 2087
6618.02 2138
6618.79 2070
6619.56 1993
6620.33 1874
6621.09 1892
6621.86 1943
6622.63 2015
6623.40 1931
6624.16 1861
6624.93 1809
6625.70 1810
6626.47 1945
6627.24 1870
6628.01 1806
6628.77 1968
6629.54 1974
6630.31 2048
6631.08 2128
6631.85 2334
6632.62 2535
6633.38 2594
6634.15 2883
6634.92 2912
6635.69 2893
6636.46 2676
6637.23 2553
6638.00 2475
6638.76 2346
6639.53 2200
6640.30 2008
6641.07 1905
6641.84 1918
6642.61 1812
6643.38 1652
6644.15 1630
6644.92 1723
6645.69 1782
6646.45 1704
6647.22 1700
6647.99 1655
6648.76 1703
6649.53 1754
6650.30 1704
6651.07 1583
6651.84 1785
6652.61 1775
6653.38 1738
6654.15 1785
6654.92 1753
6655.69 1767
6656.46 1786
6657.23 1628
6658.00 1630
6658.77 1650
6659.54 1689
6660.31 1696
6661.08 1628
6661.85 1606
6662.62 1531
6663.39 1616
6664.16 1634
6664.93 1611
6665.70 1685
6666.47 1618
6667.24 1639
6668.01 1556
6668.78 1695
6669.55 1755
6670.32 1732
6671.09 1631
6671.87 1609
6672.64 1601
6673.41 1701
6674.18 1661
6674.95 1714
6675.72 1626
6676.49 1612
6677.26 1563
6678.03 1664
6678.80 1715
6679.58 1734
6680.35 1654
6681.12 1685
6681.89 1797
6682.66 1826
6683.43 1886
6684.20 1990
6684.97 2013
6685.75 2027
6686.52 2025
6687.29 1967
6688.06 1808
6688.83 1690
6689.60 1676
6690.38 1646
6691.15 1632
6691.92 1528
6692.69 1498
6693.46 1512
6694.24 1533
6695.01 1503
6695.78 1414
6696.55 1464
6697.32 1431
6698.10 1498
6698.87 1597
6699.64 1518
6700.41 1507
6701.19 1488
6701.96 1483
6702.73 1420
6703.50 1386
6704.28 1454
6705.05 1446
6705.82 1386
6706.59 1344
6707.37 1546
6708.14 1423
6708.91 1399
6709.69 1378
6710.46 1337
6711.23 1373
6712.00 1377
6712.78 1372
6713.55 1370
6714.32 1358
6715.10 1338
6715.87 1242
6716.64 1270
6717.42 1258
6718.19 1260
6718.96 1207
6719.74 1253
6720.51 1258
6721.28 1265
6722.06 1296
6722.83 1237
6723.61 1167
6724.38 1154
6725.15 1216
6725.93 1165
6726.70 1194
6727.48 1265
6728.25 1294
6729.02 1352
6729.80 1199
6730.57 1304
6731.35 1344
6732.12 1279
6732.89 1315
6733.67 1242
6734.44 1205
6735.22 1285
6735.99 1241
6736.77 1187
6737.54 1179
6738.31 1224
6739.09 1273
6739.86 1294
6740.64 1284
6741.41 1280
6742.19 1300
6742.96 1349
6743.74 1348
6744.51 1337
6745.29 1241
6746.06 1296
6746.84 1418
6747.61 1548
6748.39 1532
6749.16 1527
6749.94 1547
6750.71 1587
6751.49 1620
6752.26 1625
6753.04 1592
6753.82 1773
6754.59 1725
6755.37 1590
6756.14 1530
6756.92 1396
6757.69 1439
6758.47 1381
6759.25 1295
6760.02 1282
6760.80 1272
6761.57 1363
6762.35 1233
6763.12 1234
6763.90 1232
6764.68 1271
6765.45 1300
6766.23 1312
6767.01 1315
6767.78 1296
6768.56 1234
6769.33 1145
6770.11 1135
6770.89 1170
6771.66 1196
6772.44 1241
6773.22 1201
6773.99 1259
6774.77 1297
6775.55 1204
6776.32 1305
6777.10 1254
6777.88 1229
6778.65 1169
6779.43 1295
6780.21 1267
6780.98 1209
6781.76 1201
6782.54 1201
6783.32 1177
6784.09 1149
6784.87 1139
6785.65 1179
6786.43 1157
6787.20 1239
6787.98 1209
6788.76 1112
6789.53 1161
6790.31 1118
6791.09 1178
6791.87 1102
6792.65 1081
6793.42 1149
6794.20 1115
6794.98 1062
6795.76 1061
6796.53 1129
6797.31 1131
6798.09 1173
6798.87 1109
6799.65 1176
6800.42 1145
6801.20 1076
6801.98 1116
6802.76 1126
6803.54 1129
6804.32 1193
6805.09 1193
6805.87 1106
6806.65 1172
6807.43 1210
6808.21 1073
6808.99 1085
6809.77 1148
6810.54 1172
6811.32 1123
6812.10 1192
6812.88 1235
6813.66 1118
6814.44 1131
6815.22 1202
6816.00 1147
6816.78 1228
6817.56 1191
6818.33 1185
6819.11 1172
6819.89 1083
6820.67 1124
6821.45 1216
6822.23 1150
6823.01 1129
6823.79 1182
6824.57 1185
6825.35 1192
6826.13 1092
6826.91 1116
6827.69 1164
6828.47 1207
6829.25 1183
6830.03 1133
6830.81 1192
6831.59 1126
6832.37 1123
6833.15 1207
6833.93 1182
6834.71 1174
6835.49 1182
6836.27 1128
6837.05 1119
6837.83 1125
6838.61 1163
6839.39 1172
6840.17 1180
6840.95 1237
6841.73 1267
6842.51 1249
6843.29 1199
6844.07 1316
6844.85 1359
6845.63 1430
6846.41 1579
6847.19 1831
6847.98 2079
6848.76 2540
6849.54 3038
6850.32 3251
6851.10 3517
6851.88 3656
6852.66 3516
6853.44 3324
6854.22 2955
6855.01 2549
6855.79 2382
6856.57 2051
6857.35 1940
6858.13 1784
6858.91 1620
6859.69 1508
6860.48 1377
6861.26 1392
6862.04 1286
6862.82 1312
6863.60 1324
6864.38 1363
6865.17 1447
6865.95 1432
6866.73 1440
6867.51 1360
6868.29 1315
6869.08 1323
6869.86 1355
6870.64 1365
6871.42 1393
6872.20 1318
6872.99 1306
6873.77 1364
6874.55 1334
6875.33 1394
6876.12 1347
6876.90 1387
6877.68 1418
6878.46 1505
6879.25 1441
6880.03 1391
6880.81 1510
6881.59 1539
6882.38 1423
6883.16 1515
6883.94 1546
6884.73 1662
6885.51 1821
6886.29 2086
6887.08 2342
6887.86 2305
6888.64 2323
6889.42 2374
6890.21 2177
6890.99 1971
6891.77 1977
6892.56 1893
6893.34 1765
6894.12 1619
6894.91 1479
6895.69 1548
6896.48 1506
6897.26 1604
6898.04 1555
6898.83 1634
6899.61 1565
6900.39 1624
6901.18 1575
6901.96 1552
6902.75 1532
6903.53 1621
6904.31 1582
6905.10 1516
6905.88 1597
6906.67 1673
6907.45 1634
6908.24 1597
6909.02 1559
6909.80 1603
6910.59 1554
6911.37 1548
6912.16 1529
6912.94 1540
6913.73 1610
6914.51 1633
6915.30 1590
6916.08 1540
6916.87 1569
6917.65 1565
6918.44 1535
6919.22 1616
6920.01 1591
6920.79 1653
6921.58 1601
6922.36 1593
6923.15 1537
6923.93 1475
6924.72 1532
6925.50 1569
6926.29 1535
6927.07 1491
6927.86 1506
6928.64 1525
6929.43 1517
6930.21 1569
6931.00 1632
6931.78 1569
6932.57 1532
6933.36 1552
6934.14 1614
6934.93 1610
6935.71 1643
6936.50 1659
6937.29 1590
6938.07 1711
6938.86 1742
6939.64 1706
6940.43 1801
6941.22 1806
6942.00 2004
6942.79 1986
6943.57 2118
6944.36 2174
6945.15 2282
6945.93 2289
6946.72 2289
6947.51 2225
6948.29 2339
6949.08 2302
6949.87 2316
6950.65 2049
6951.44 2117
6952.23 2156
6953.01 1890
6953.80 2002
6954.59 2028
6955.37 1852
6956.16 1856
6956.95 1877
6957.74 1937
6958.52 1939
6959.31 2045
6960.10 2114
6960.88 2039
6961.67 1984
6962.46 2021
6963.25 2086
6964.03 2175
6964.82 2135
6965.61 2262
6966.40 2382
6967.18 2487
6967.97 2577
6968.76 2650
6969.55 2568
6970.34 2609
6971.12 2725
6971.91 2757
6972.70 2740
6973.49 2738
6974.28 2886
6975.06 2826
6975.85 2795
6976.64 2810
6977.43 2804
6978.22 2850
6979.00 3185
6979.79 3675
6980.58 4097
6981.37 4652
6982.16 5725
6982.95 7137
6983.74 8505
6984.52 9823
6985.31 11066
6986.10 11777
6986.89 11696
6987.68 11304
6988.47 10316
6989.26 9064
6990.05 7873
6990.83 6669
6991.62 5549
6992.41 4681
6993.20 4014
6993.99 3512
6994.78 3181
6995.57 2851
6996.36 2560
6997.15 2466
6997.94 2367
6998.73 2277
6999.52 2227
7000.31 2147
7001.10 2163
7001.88 2167
7002.67 1978
7003.46 2005
7004.25 1935
7005.04 1811
7005.83 1679
7006.62 1651
7007.41 1720
7008.20 1654
7008.99 1612
7009.78 1698
7010.57 1679
7011.36 1719
7012.15 1774
7012.94 1880
7013.73 1784
7014.52 1800
7015.31 1725
7016.11 1789
7016.90 1740
7017.69 1770
7018.48 1750
7019.27 1678
7020.06 1786
7020.85 1760
7021.64 1821
7022.43 1941
7023.22 1993
7024.01 2022
7024.80 2035
7025.59 1929
7026.38 1855
7027.18 1818
7027.97 1716
7028.76 1644
7029.55 1711
7030.34 1628
7031.13 1632
7031.92 1466
7032.71 1506
7033.51 1488
7034.30 1470
7035.09 1485
7035.88 1550
7036.67 1541
7037.46 1544
7038.25 1641
7039.05 1610
7039.84 1631
7040.63 1588
7041.42 1645
7042.21 1702
7043.01 1623
7043.80 1652
7044.59 1740
7045.38 1785
7046.17 1845
7046.97 1828
7047.76 1858
7048.55 1970
7049.34 1940
7050.14 2107
7050.93 1982
7051.72 1962
7052.51 1917
7053.30 1791
7054.10 1756
7054.89 1685
7055.68 1701
7056.48 1647
7057.27 1582
7058.06 1568
7058.85 1528
7059.65 1621
7060.44 1601
7061.23 1526
7062.03 1519
7062.82 1459
7063.61 1442
7064.40 1497
7065.20 1580
7065.99 1538
7066.78 1453
7067.58 1448
7068.37 1530
7069.16 1413
7069.96 1474
7070.75 1381
7071.54 1387
7072.34 1387
7073.13 1347
7073.93 1233
7074.72 1324
7075.51 1345
7076.31 1345
7077.10 1274
7077.89 1228
7078.69 1223
7079.48 1215
7080.28 1190
7081.07 1290
7081.86 1205
7082.66 1172
7083.45 1166
7084.25 1234
7085.04 1134
7085.84 1089
7086.63 1151
7087.42 1153
7088.22 1149
7089.01 1155
7089.81 1131
7090.60 1162
7091.40 1162
7092.19 1131
7092.99 1100
7093.78 1060
7094.58 1096
7095.37 1066
7096.17 1084
7096.96 1088
7097.76 991
7098.55 1049
7099.35 1070
7100.14 1036
7100.94 1076
7101.73 1118
7102.53 980
7103.32 911
7104.12 968
7104.91 980
7105.71 1056
7106.50 1024
7107.30 991
7108.10 968
7108.89 971
7109.69 983
7110.48 991
7111.28 974
7112.07 950
7112.87 943
7113.67 1015
7114.46 996
7115.26 922
7116.05 1005
7116.85 1038
7117.65 912
7118.44 993
7119.24 1032
7120.03 1014
7120.83 987
7121.63 939
7122.42 943
7123.22 900
7124.02 945
7124.81 967
7125.61 986
7126.41 1021
7127.20 943
7128.00 1026
7128.80 987
7129.59 967
7130.39 1015
7131.19 1096
7131.98 1021
7132.78 1051
7133.58 1011
7134.37 970
7135.17 901
7135.97 900
7136.77 909
7137.56 816
7138.36 884
7139.16 908
7139.96 916
7140.75 875
7141.55 888
7142.35 920
7143.15 892
7143.94 883
7144.74 865
7145.54 968
7146.34 922
7147.13 910
7147.93 916
7148.73 914
7149.53 879
7150.33 862
7151.12 959
7151.92 952
7152.72 881
7153.52 858
7154.32 845
7155.11 888
7155.91 966
7156.71 946
7157.51 959
7158.31 991
7159.11 899
7159.90 925
7160.70 930
7161.50 833
7162.30 836
7163.10 918
7163.90 873
7164.70 786
7165.49 833
7166.29 831
7167.09 803
7167.89 835
7168.69 895
7169.49 873
7170.29 924
7171.09 826
7171.89 812
7172.69 887
7173.49 906
7174.28 914
7175.08 918
7175.88 853
7176.68 765
7177.48 799
7178.28 760
7179.08 819
7179.88 866
7180.68 879
7181.48 813
7182.28 907
7183.08 911
7183.88 859
7184.68 867
7185.48 836
7186.28 867
7187.08 849
7187.88 927
7188.68 812
7189.48 901
7190.28 850
7191.08 900
7191.88 855
7192.68 848
7193.48 871
7194.28 916
7195.08 799
7195.88 816
7196.68 851
7197.48 907
7198.28 853
7199.08 856
7199.89 808
7200.69 807
7201.49 833
7202.29 860
7203.09 768
7203.89 851
7204.69 834
7205.49 848
7206.29 906
7207.09 790
7207.89 791
7208.70 825
7209.50 885
7210.30 830
7211.10 809
7211.90 803
7212.70 845
7213.50 876
7214.31 968
7215.11 895
7215.91 831
7216.71 895
7217.51 920
7218.31 912
7219.12 849
7219.92 923
7220.72 937
7221.52 832
7222.32 813
7223.13 753
7223.93 791
7224.73 928
7225.53 909
7226.33 804
7227.14 758
7227.94 886
7228.74 863
7229.54 891
7230.35 852
7231.15 849
7231.95 848
7232.75 816
7233.56 845
7234.36 864
7235.16 825
7235.96 812
7236.77 759
7237.57 801
7238.37 832
7239.17 785
7239.98 881
7240.78 837
7241.58 892
7242.39 912
7243.19 947
7243.99 873
7244.80 870
7245.60 961
7246.40 915
7247.21 898
7248.01 895
7248.81 906
7249.62 959
7250.42 901
7251.22 934
7252.03 884
7252.83 857
7253.63 877
7254.44 905
7255.24 922
7256.05 912
7256.85 965
7257.65 954
7258.46 982
7259.26 1012
7260.07 1069
7260.87 1075
7261.67 1084
7262.48 1129
7263.28 1062
7264.09 1084
7264.89 1058
7265.70 1007
7266.50 1028
7267.30 970
7268.11 1012
7268.91 994
7269.72 1040
7270.52 1000
7271.33 977
7272.13 1019
7272.94 1081
7273.74 1032
7274.55 1052
7275.35 1043
7276.16 1043
7276.96 1140
7277.77 1161
7278.57 1159
7279.38 1140
7280.18 1282
7280.99 1451
7281.79 1588
7282.60 1727
7283.40 1932
7284.21 2111
7285.01 2161
7285.82 2156
7286.63 2152
7287.43 1980
7288.24 1739
7289.04 1613
7289.85 1450
7290.65 1265
7291.46 1146
7292.27 1142
7293.07 1095
7293.88 1076
7294.68 1027
7295.49 1061
7296.30 1022
7297.10 969
7297.91 992
7298.71 1018
7299.52 955
7300.33 1052
7301.13 968
7301.94 937
7302.75 984
7303.55 994
7304.36 982
7305.16 964
7305.97 1005
7306.78 1008
7307.58 982
7308.39 1023
7309.20 1140
7310.01 1126
7310.81 1162
7311.62 1128
7312.43 1084
7313.23 1038
7314.04 1173
7314.85 1243
7315.65 1252
7316.46 1292
7317.27 1414
7318.08 1419
7318.88 1375
7319.69 1338
7320.50 1371
7321.31 1391
7322.11 1301
7322.92 1330
7323.73 1161
7324.54 1133
7325.34 1089
7326.15 1145
7326.96 1088
7327.77 1103
7328.57 1100
7329.38 1079
7330.19 977
7331.00 1031
7331.81 999
7332.61 998
7333.42 1031
7334.23 992
7335.04 1008
7335.85 1061
7336.66 1041
7337.46 1052
7338.27 1110
7339.08 1032
7339.89 999
7340.70 975
7341.51 1072
7342.31 1090
7343.12 1039
7343.93 1028
7344.74 908
7345.55 876
7346.36 888
7347.17 909
7347.98 944
7348.79 974
7349.59 929
7350.40 925
7351.21 922
7352.02 906
7352.83 878
7353.64 925
7354.45 937
7355.26 894
7356.07 921
7356.88 998
7357.69 946
7358.50 931
7359.31 917
7360.12 828
7360.93 892
7361.74 841
7362.54 928
7363.35 886
7364.16 931
7364.97 860
7365.78 922
7366.59 881
7367.40 875
7368.21 907
7369.02 922
7369.83 905
7370.64 886
7371.45 922
7372.27 896
7373.08 888
7373.89 931
7374.70 917
7375.51 963
7376.32 977
7377.13 987
7377.94 998
7378.75 1023
7379.56 1039
7380.37 1033
7381.18 1134
7381.99 1159
7382.80 1084
7383.61 1110
7384.42 1071
7385.24 941
7386.05 948
7386.86 944
7387.67 911
7388.48 876
7389.29 899
7390.10 857
7390.91 865
7391.72 890
7392.54 844
7393.35 830
7394.16 865
7394.97 808
7395.78 857
7396.59 856
7397.41 848
7398.22 875
7399.03 914
7399.84 841
7400.65 888
7401.46 807
7402.28 869
7403.09 876
7403.90 843
7404.71 800
7405.52 839
7406.34 797
7407.15 839
7407.96 817
7408.77 827
7409.59 842
7410.40 918
7411.21 862
7412.02 802
7412.84 866
7413.65 840
7414.46 843
7415.27 802
7416.09 790
7416.90 799
7417.71 846
7418.52 818
7419.34 811
7420.15 775
7420.96 803
7421.78 878
7422.59 838
7423.40 775
7424.22 865
7425.03 862
7425.84 806
7426.65 802
7427.47 835
7428.28 930
7429.09 954
7429.91 991
7430.72 979
7431.54 1051
7432.35 1036
7433.16 1055
7433.98 967
7434.79 920
7435.60 975
7436.42 952
7437.23 1045
7438.05 1047
7438.86 1073
7439.67 1039
7440.49 1039
7441.30 996
7442.12 932
7442.93 893
7443.74 877
7444.56 899
7445.37 904
7446.19 894
7447.00 887
7447.82 839
7448.63 804
7449.44 769
7450.26 738
7451.07 718
7451.89 784
7452.70 758
7453.52 785
7454.33 869
7455.15 785
7455.96 771
7456.78 721
7457.59 787
7458.41 763
7459.22 796
7460.04 788
7460.85 800
7461.67 757
7462.48 850
7463.30 823
7464.11 780
7464.93 780
7465.74 771
7466.56 854
7467.37 879
7468.19 804
7469.01 830
7469.82 840
7470.64 739
7471.45 814
7472.27 855
7473.08 750
7473.90 759
7474.72 780
7475.53 767
7476.35 718
7477.16 770
7477.98 746
7478.80 724
7479.61 707
7480.43 795
7481.24 804
7482.06 725
7482.88 797
7483.69 801
7484.51 735
7485.33 737
7486.14 727
7486.96 735
7487.78 797
7488.59 747
7489.41 722
7490.23 727
7491.04 719
7491.86 727
7492.68 738
7493.49 712
7494.31 714
7495.13 788
7495.94 777
7496.76 770
7497.58 714
7498.40 697
7499.21 782
7500.03 772
7500.85 718
7501.67 775
7502.48 773
7503.30 807
7504.12 713
7504.94 711
7505.75 753
7506.57 768
7507.39 802
7508.21 787
7509.02 697
7509.84 734
7510.66 717
7511.48 771
7512.30 752
7513.11 672
7513.93 709
7514.75 723
7515.57 683
7516.39 650
7517.20 730
7518.02 759
7518.84 695
7519.66 685
7520.48 706
7521.30 736
7522.11 689
7522.93 710
7523.75 682
7524.57 706
7525.39 799
7526.21 785
7527.03 758
7527.84 801
7528.66 744
7529.48 738
7530.30 722
7531.12 748
7531.94 743
7532.76 713
7533.58 684
7534.40 650
7535.22 662
7536.03 696
7536.85 684
7537.67 659
7538.49 674
7539.31 739
7540.13 675
7540.95 650
7541.77 666
7542.59 695
7543.41 705
7544.23 683
7545.05 643
7545.87 702
7546.69 716
7547.51 705
7548.33 741
7549.15 659
7549.97 748
7550.79 800
7551.61 742
7552.43 677
7553.25 688
7554.07 755
7554.89 699
7555.71 704
7556.53 646
7557.35 712
7558.17 722
7558.99 710
7559.81 741
7560.63 764
7561.45 688
7562.27 772
7563.09 763
7563.92 700
7564.74 704
7565.56 699
7566.38 716
7567.20 692
7568.02 689
7568.84 726
7569.66 717
7570.48 707
7571.30 700
7572.13 714
7572.95 703
7573.77 694
7574.59 691
7575.41 701
7576.23 750
7577.05 716
7577.88 660
7578.70 688
7579.52 696
7580.34 710
7581.16 688
7581.98 798
7582.81 756
7583.63 697
7584.45 672
7585.27 720
7586.09 717
7586.92 832
7587.74 771
7588.56 794
7589.38 822
7590.20 813
7591.03 779
7591.85 780
7592.67 762
7593.49 771
7594.32 801
7595.14 772
7595.96 775
7596.78 752
7597.61 791
7598.43 818
7599.25 869
7600.07 836
7600.90 878
7601.72 917
7602.54 878
7603.36 988
7604.19 1023
7605.01 981
7605.83 985
7606.66 995
7607.48 900
7608.30 860
7609.13 925
7609.95 958
7610.77 920
7611.60 876
7612.42 911
7613.24 953
7614.07 950
7614.89 913
7615.71 910
7616.54 919
7617.36 991
7618.18 1042
7619.01 934
7619.83 872
7620.66 908
7621.48 960
7622.30 981
7623.13 864
7623.95 831
7624.78 910
7625.60 841
7626.42 863
7627.25 845
7628.07 959
7628.90 1089
7629.72 1067
7630.55 1074
7631.37 1053
7632.19 1121
7633.02 1178
7633.84 1122
7634.67 1004
7635.49 938
7636.32 908
7637.14 870
7637.97 841
7638.79 796
7639.62 728
7640.44 768
7641.27 751
7642.09 746
7642.92 751
7643.74 783
7644.57 752
7645.39 792
7646.22 755
7647.04 681
7647.87 714
7648.69 689
7649.52 707
7650.34 785
7651.17 717
7651.99 755
7652.82 719
7653.65 748
7654.47 740
7655.30 771
7656.12 681
7656.95 680
7657.77 679
7658.60 694
7659.43 716
7660.25 694
7661.08 672
7661.90 651
7662.73 712
7663.56 675
7664.38 702
7665.21 759
7666.04 635
7666.86 654
7667.69 699
7668.51 644
7669.34 688
7670.17 648
7670.99 703
7671.82 687
7672.65 743
7673.47 774
7674.30 693
7675.13 668
7675.95 684
7676.78 703
7677.61 673
7678.44 700
7679.26 672
7680.09 716
7680.92 707
7681.74 697
7682.57 696
7683.40 658
7684.23 614
7685.05 640
7685.88 673
7686.71 708
7687.53 693
7688.36 698
7689.19 683
7690.02 668
7690.85 697
7691.67 657
7692.50 674
7693.33 673
7694.16 671
7694.98 690
7695.81 749
7696.64 782
7697.47 752
7698.30 680
7699.12 657
7699.95 780
7700.78 729
7701.61 716
7702.44 590
7703.26 701
7704.09 713
7704.92 707
7705.75 663
7706.58 672
7707.41 643
7708.24 669
7709.06 641
7709.89 639
7710.72 634
7711.55 675
7712.38 691
7713.21 644
7714.04 656
7714.87 629
7715.69 748
7716.52 719
7717.35 634
7718.18 664
7719.01 686
7719.84 652
7720.67 668
7721.50 610
7722.33 620
7723.16 663
7723.99 650
7724.82 560
7725.65 545
7726.48 624
7727.30 589
7728.13 606
7728.96 584
7729.79 672
7730.62 635
7731.45 608
7732.28 612
7733.11 661
7733.94 678
7734.77 651
7735.60 616
7736.43 587
7737.26 594
7738.09 596
7738.92 637
7739.75 654
7740.58 678
7741.41 588
7742.25 597
7743.08 591
7743.91 634
7744.74 663
7745.57 631
7746.40 636
7747.23 629
7748.06 704
7748.89 764
7749.72 673
7750.55 617
7751.38 649
7752.21 679
7753.04 670
7753.88 697
7754.71 648
7755.54 599
7756.37 633
7757.20 646
7758.03 678
7758.86 699
7759.69 725
7760.53 697
7761.36 627
7762.19 639
7763.02 647
7763.85 687
7764.68 667
7765.51 644
7766.35 635
7767.18 684
7768.01 647
7768.84 645
7769.67 639
7770.51 672
7771.34 717
7772.17 657
7773.00 636
7773.83 641
7774.67 648
7775.50 658
7776.33 607
7777.16 655
7777.99 684
7778.83 632
7779.66 621
7780.49 616
7781.32 582
7782.16 626
7782.99 662
7783.82 604
7784.65 621
7785.49 624
7786.32 645
7787.15 672
7787.99 615
7788.82 643
7789.65 673
7790.48 610
7791.32 637
7792.15 666
7792.98 709
7793.82 620
7794.65 673
7795.48 694
7796.32 661
7797.15 699
7797.98 677
7798.82 687
7799.65 657
7800.48 709
7801.32 659
7802.15 610
7802.99 674
7803.82 692
7804.65 705
7805.49 658
7806.32 684
7807.15 708
7807.99 673
7808.82 725
7809.66 785
7810.49 773
7811.32 763
7812.16 828
7812.99 855
7813.83 817
7814.66 834
7815.50 1009
7816.33 1036
7817.16 890
7818.00 949
7818.83 834
7819.67 805
7820.50 823
7821.34 800
7822.17 776
7823.01 826
7823.84 839
7824.68 797
7825.51 820
7826.35 836
7827.18 821
7828.02 856
7828.85 787
7829.69 741
7830.52 757
7831.36 756
7832.19 805
7833.03 811
7833.86 840
7834.70 819
7835.53 806
7836.37 731
7837.20 745
7838.04 737
7838.87 775
7839.71 782
7840.55 726
7841.38 689
7842.22 708
7843.05 754
7843.89 730
7844.72 735
7845.56 757
7846.40 732
7847.23 768
7848.07 734
7848.91 786
7849.74 785
7850.58 795
7851.41 764
7852.25 800
7853.09 799
7853.92 780
7854.76 731
7855.60 798
7856.43 835
7857.27 892
7858.11 908
7858.94 910
7859.78 912
7860.62 893
7861.45 916
7862.29 828
7863.13 786
7863.96 793
7864.80 826
7865.64 812
7866.47 794
7867.31 805
7868.15 830
7868.99 903
7869.82 843
7870.66 812
7871.50 921
7872.33 956
7873.17 973
7874.01 897
7874.85 917
7875.68 1030
7876.52 1023
7877.36 1072
7878.20 1070
7879.03 1078
7879.87 1089
7880.71 1100
7881.55 1091
7882.39 1035
7883.22 1031
7884.06 1022
7884.90 1002
7885.74 919
7886.58 981
7887.41 918
7888.25 942
7889.09 957
7889.93 951
7890.77 950
7891.61 963
7892.44 937
7893.28 908
7894.12 902
7894.96 881
7895.80 874
7896.64 878
7897.48 886
7898.31 858
7899.15 884
7899.99 850
7900.83 827
7901.67 825
7902.51 793
7903.35 711
7904.19 785
7905.03 816
7905.87 804
7906.70 795
7907.54 785
7908.38 829
7909.22 734
7910.06 756
7910.90 740
7911.74 807
7912.58 828
7913.42 818
7914.26 826
7915.10 896
7915.94 936
7916.78 935
7917.62 1132
7918.46 1090
7919.30 986
7920.14 957
7920.98 1041
7921.82 960
7922.66 920
7923.50 903
7924.34 777
7925.18 829
7926.02 810
7926.86 751
7927.70 794
7928.54 766
7929.38 728
7930.22 716
7931.06 671
7931.90 698
7932.74 674
7933.58 685
7934.42 781
7935.26 741
7936.10 725
7936.95 709
7937.79 711
7938.63 738
7939.47 788
7940.31 730
7941.15 746
7941.99 688
7942.83 671
7943.67 712
7944.51 691
7945.36 673
7946.20 671
7947.04 711
7947.88 657
7948.72 735
7949.56 761
7950.40 695
7951.25 711
7952.09 811
7952.93 815
7953.77 719
7954.61 772
7955.45 816
7956.30 842
7957.14 781
7957.98 749
7958.82 829
7959.66 807
7960.51 793
7961.35 776
7962.19 741
7963.03 770
7963.87 824
7964.72 800
7965.56 795
7966.40 794
7967.24 797
7968.09 806
7968.93 830
7969.77 790
7970.61 801
7971.46 802
7972.30 786
7973.14 760
7973.98 747
7974.83 687
7975.67 684
7976.51 664
7977.36 642
7978.20 671
7979.04 685
7979.89 697
7980.73 693
7981.57 673
7982.41 683
7983.26 721
7984.10 712
7984.94 696
7985.79 671
7986.63 642
7987.48 672
7988.32 730
7989.16 711
7990.01 659
7990.85 679
7991.69 648
7992.54 632
7993.38 694
7994.22 645
7995.07 652
7995.91 594
7996.76 650
7997.60 647
7998.44 641
7999.29 612
8000.13 576
8000.98 578
8001.82 598
8002.67 608
8003.51 629
8004.35 658
8005.20 631
8006.04 588
8006.89 597
8007.73 568
8008.58 646
8009.42 615
8010.27 624
8011.11 600
8011.96 617
8012.80 600
8013.65 563
8014.49 585
8015.34 595
8016.18 637
8017.03 632
8017.87 597
8018.72 605
8019.56 621
8020.41 601
8021.25 597
8022.10 637
8022.94 595
8023.79 590
8024.63 566
8025.48 617
8026.32 629
8027.17 620
8028.01 589
8028.86 610
8029.71 652
8030.55 600
8031.40 595
8032.24 609
8033.09 611
8033.94 601
8034.78 591
8035.63 610
8036.47 641
8037.32 643
8038.17 616
8039.01 629
8039.86 648
8040.70 657
8041.55 624
8042.40 610
8043.24 560
8044.09 588
8044.94 556
8045.78 649
8046.63 607
8047.48 649
8048.32 669
8049.17 679
8050.02 679
8050.86 653
8051.71 695
8052.56 617
8053.40 617
8054.25 622
8055.10 602
8055.95 604
8056.79 586
8057.64 606
8058.49 594
8059.33 531
8060.18 590
8061.03 591
8061.88 590
8062.72 572
8063.57 569
8064.42 574
8065.27 567
8066.11 585
8066.96 580
8067.81 626
8068.66 545
8069.50 538
8070.35 559
8071.20 581
8072.05 566
8072.90 559
8073.74 532
8074.59 548
8075.44 624
8076.29 553
8077.14 609
8077.99 585
8078.83 577
8079.68 537
8080.53 571
8081.38 569
8082.23 615
8083.08 588
8083.92 629
8084.77 564
8085.62 529
8086.47 511
8087.32 515
8088.17 555
8089.02 558
8089.87 569
8090.71 597
8091.56 586
8092.41 547
8093.26 518
8094.11 549
8094.96 593
8095.81 568
8096.66 592
8097.51 582
8098.36 626
8099.21 563
8100.06 507
8100.91 554
8101.75 521
8102.60 547
8103.45 633
8104.30 595
8105.15 495
8106.00 553
8106.85 579
8107.70 595
8108.55 617
8109.40 557
8110.25 566
8111.10 588
8111.95 548
8112.80 543
8113.65 516
8114.50 528
8115.35 574
8116.20 553
8117.05 613
8117.90 633
8118.75 619
8119.60 608
8120.46 623
8121.31 612
8122.16 575
8123.01 578
8123.86 589
8124.71 581
8125.56 560
8126.41 583
8127.26 616
8128.11 583
8128.96 573
8129.81 568
8130.66 581
8131.52 531
8132.37 579
8133.22 632
8134.07 600
8134.92 637
8135.77 657
8136.62 618
8137.47 595
8138.33 636
8139.18 645
8140.03 614
8140.88 580
8141.73 630
8142.58 601
8143.44 582
8144.29 694
8145.14 666
8145.99 650
8146.84 648
8147.69 731
8148.55 656
8149.40 687
8150.25 748
8151.10 742
8151.95 727
8152.81 774
8153.66 766
8154.51 803
8155.36 814
8156.22 846
8157.07 835
8157.92 842
8158.77 777
8159.63 762
8160.48 678
8161.33 679
8162.18 654
8163.04 629
8163.89 684
8164.74 684
8165.60 657
8166.45 632
8167.30 661
8168.15 575
8169.01 631
8169.86 626
8170.71 629
8171.57 641
8172.42 583
8173.27 620
8174.13 614
8174.98 601
8175.83 617
8176.69 625
8177.54 613
8178.39 609
8179.25 643
8180.10 636
8180.95 593
8181.81 611
8182.66 640
8183.52 629
8184.37 563
8185.22 578
8186.08 646
8186.93 619
8187.79 634
8188.64 613
8189.49 644
8190.35 606
8191.20 619
8192.06 590
8192.91 562
8193.76 555
8194.62 588
8195.47 576
8196.33 608
8197.18 532
8198.04 562
8198.89 547
8199.75 515
8200.60 556
8201.46 609
8202.31 627
8203.17 553
8204.02 528
8204.87 572
8205.73 575
8206.58 596
8207.44 528
8208.29 587
8209.15 617
8210.01 604
8210.86 599
8211.72 597
8212.57 534
8213.43 556
8214.28 548
8215.14 557
8215.99 622
8216.85 642
8217.70 585
8218.56 563
8219.42 534
8220.27 585
8221.13 559
8221.98 569
8222.84 529
8223.69 555
8224.55 555
8225.41 593
8226.26 597
8227.12 551
8227.97 556
8228.83 608
8229.69 604
8230.54 615
8231.40 592
8232.26 586
8233.11 589
8233.97 576
8234.82 535
8235.68 531
8236.54 585
8237.39 589
8238.25 586
8239.11 549
8239.96 568
8240.82 582
8241.68 507
8242.54 495
8243.39 533
8244.25 584
8245.11 573
8245.96 585
8246.82 547
8247.68 564
8248.53 577
8249.39 559
8250.25 535
8251.11 567
8251.96 573
8252.82 617
8253.68 607
8254.54 572
8255.39 551
8256.25 543
8257.11 629
8257.97 577
8258.82 506
8259.68 526
8260.54 513
8261.40 543
8262.26 574
8263.11 543
8263.97 569
8264.83 568
8265.69 574
8266.55 565
8267.40 558
8268.26 491
8269.12 592
8269.98 610
8270.84 604
8271.70 585
8272.55 567
8273.41 566
8274.27 568
8275.13 604
8275.99 604
8276.85 508
8277.71 549
8278.56 605
8279.42 535
8280.28 552
8281.14 573
8282.00 568
8282.86 568
8283.72 617
8284.58 566
8285.44 585
8286.29 537
8287.15 551
8288.01 564
8288.87 580
8289.73 604
8290.59 590
8291.45 610
8292.31 564
8293.17 543
8294.03 590
8294.89 600
8295.75 619
8296.61 601
8297.47 678
8298.33 633
8299.19 587
8300.05 632
8300.91 629
8301.77 599
8302.63 627
8303.49 604
8304.35 613
8305.21 580
8306.07 610
8306.93 610
8307.79 608
8308.65 579
8309.51 561
8310.37 605
8311.23 606
8312.09 611
8312.95 674
8313.81 624
8314.67 630
8315.53 690
8316.39 672
8317.25 694
8318.11 680
8318.98 679
8319.84 609
8320.70 601
8321.56 645
8322.42 600
8323.28 576
8324.14 589
8325.00 629
8325.86 665
8326.73 636
8327.59 598
8328.45 615
8329.31 607
8330.17 578
8331.03 605
8331.89 576
8332.76 529
8333.62 550
8334.48 570
8335.34 552
8336.20 544
8337.06 561
8337.93 585
8338.79 613
8339.65 607
8340.51 619
8341.37 593
8342.24 610
8343.10 605
8343.96 580
8344.82 625
8345.68 608
8346.55 584
8347.41 587
8348.27 631
8349.13 615
8350.00 601
8350.86 543
8351.72 609
8352.58 597
8353.45 539
8354.31 620
8355.17 598
8356.03 577
8356.90 630
8357.76 625
8358.62 578
8359.49 540
8360.35 510
8361.21 589
8362.08 578
8362.94 538
8363.80 522
8364.66 578
8365.53 578
8366.39 554
8367.25 572
8368.12 578
8368.98 624
8369.84 608
8370.71 616
8371.57 598
8372.44 582
8373.30 608
8374.16 576
8375.03 558
8375.89 577
8376.75 531
8377.62 525
8378.48 585
8379.35 495
8380.21 541
8381.07 603
8381.94 614
8382.80 633
8383.67 600
8384.53 542
8385.40 568
8386.26 563
8387.12 578
8387.99 588
8388.85 559
8389.72 582
8390.58 585
8391.45 558
8392.31 581
8393.18 561
8394.04 569
8394.91 601
8395.77 581
8396.64 625
8397.50 629
8398.37 546
8399.23 577
8400.10 680
8400.96 632
8401.83 605
8402.69 573
8403.56 579
8404.42 546
8405.29 577
8406.15 611
8407.02 608
8407.88 611
8408.75 545
8409.61 552
8410.48 584
8411.34 619
8412.21 615
8413.08 632
8413.94 579
8414.81 586
8415.67 578
8416.54 594
8417.41 623
8418.27 614
8419.14 649
8420.00 625
8420.87 628
8421.74 641
8422.60 600
8423.47 690
8424.33 654
8425.20 618
8426.07 616
8426.93 596
8427.80 660
8428.67 690
8429.53 697
8430.40 639
8431.27 633
8432.13 672
8433.00 681
8433.87 685
8434.73 742
8435.60 706
8436.47 698
8437.33 755
8438.20 700
8439.07 822
8439.94 833
8440.80 834
8441.67 847
8442.54 921
8443.40 966
8444.27 912
8445.14 916
8446.01 891
8446.87 889
8447.74 821
8448.61 838
8449.48 801
8450.34 816
8451.21 910
8452.08 842
8452.95 869
8453.82 870
8454.68 922
8455.55 962
8456.42 962
8457.29 980
8458.15 1039
8459.02 1003
8459.89 983
8460.76 966
8461.63 905
8462.50 978
8463.36 1001
8464.23 968
8465.10 1007
8465.97 1135
8466.84 1323
8467.71 1399
8468.57 1598
8469.44 1653
8470.31 1764
8471.18 1830
8472.05 1750
8472.92 1683
8473.79 1549
8474.66 1276
8475.53 1189
8476.39 1121
8477.26 978
8478.13 1001
8479.00 942
8479.87 872
8480.74 846
8481.61 789
8482.48 847
8483.35 866
8484.22 858
8485.09 802
8485.96 784
8486.83 800
8487.69 750
8488.56 744
8489.43 763
8490.30 710
8491.17 744
8492.04 742
8492.91 691
8493.78 738
8494.65 755
8495.52 666
8496.39 701
8497.26 707
8498.13 677
8499.00 731
8499.87 718
8500.74 736
8501.61 679
8502.48 730
8503.35 725
8504.22 740
8505.10 752
8505.97 724
8506.84 757
8507.71 793
8508.58 831
8509.45 780
8510.32 727
8511.19 676
8512.06 757
8512.93 732
8513.80 751
8514.67 712
8515.54 717
8516.42 700
8517.29 719
8518.16 648
8519.03 694
8519.90 733
8520.77 743
8521.64 706
8522.51 755
8523.39 701
8524.26 711
8525.13 681
8526.00 682
8526.87 696
8527.74 758
8528.61 711
8529.49 701
8530.36 722
8531.23 747
8532.10 751
8532.97 749
8533.85 792
8534.72 728
8535.59 769
8536.46 773
8537.33 816
8538.21 794
8539.08 769
8539.95 745
8540.82 732
8541.69 756
8542.57 776
8543.44 748
8544.31 720
8545.18 800
8546.06 771
8546.93 753
8547.80 769
8548.67 781
8549.55 818
8550.42 843
8551.29 885
8552.17 887
8553.04 972
8553.91 1008
8554.78 1027
8555.66 963
8556.53 995
8557.40 915
8558.28 847
8559.15 829
8560.02 845
8560.90 762
8561.77 763
8562.64 708
8563.52 682
8564.39 656
8565.26 718
8566.14 709
8567.01 775
8567.89 664
8568.76 648
8569.63 724
8570.51 715
8571.38 678
8572.25 667
8573.13 627
8574.00 657
8574.88 653
8575.75 644
8576.62 639
8577.50 645
8578.37 608
8579.25 667
8580.12 636
8581.00 633
8581.87 619
8582.74 629
8583.62 625
8584.49 595
8585.37 647
8586.24 668
8587.12 604
8587.99 614
8588.87 655
8589.74 621
8590.62 640
8591.49 616
8592.37 659
8593.24 641
8594.12 596
8594.99 659
8595.87 665
8596.74 654
8597.62 651
8598.49 641
8599.37 609
8600.24 695
8601.12 646
8601.99 653
8602.87 663
8603.74 617
8604.62 611
8605.49 599
8606.37 632
8607.25 654
8608.12 655
8609.00 603
8609.87 663
8610.75 658
8611.63 702
8612.50 694
8613.38 644
8614.25 631
8615.13 635
8616.01 700
8616.88 666
8617.76 690
8618.63 670
8619.51 673
8620.39 681
8621.26 681
8622.14 673
8623.02 621
8623.89 649
8624.77 676
8625.65 673
8626.52 690
8627.40 715
8628.28 690
8629.15 667
8630.03 718
8630.91 718
8631.78 745
8632.66 721
8633.54 715
8634.41 712
8635.29 691
8636.17 802
8637.05 737
8637.92 779
8638.80 717
8639.68 751
8640.56 680
8641.43 722
8642.31 731
8643.19 733
8644.06 778
8644.94 797
8645.82 760
8646.70 740
8647.58 739
8648.45 736
8649.33 725
8650.21 761
8651.09 768
8651.96 703
8652.84 735
8653.72 757
8654.60 781
8655.48 752
8656.36 699
8657.23 765
8658.11 763
8658.99 744
8659.87 691
8660.75 813
8661.63 811
8662.50 757
8663.38 754
8664.26 763
8665.14 810
8666.02 793
8666.90 780
8667.78 816
8668.65 892
8669.53 910
8670.41 998
8671.29 1059
8672.17 1094
8673.05 1173
8673.93 1264
8674.81 1400
8675.69 1402
8676.57 1333
8677.45 1251
8678.32 1188
8679.20 1111
8680.08 1066
8680.96 950
8681.84 909
8682.72 923
8683.60 855
8684.48 869
8685.36 954
8686.24 903
8687.12 986
8688.00 1114
8688.88 1159
8689.76 1304
8690.64 1464
8691.52 1632
8692.40 1504
8693.28 1590
8694.16 1586
8695.04 1498
8695.92 1381
8696.80 1290
8697.68 1180
8698.56 1082
8699.44 960
8700.32 952
8701.20 893
8702.08 824
8702.96 823
8703.84 831
8704.72 775
8705.60 732
8706.49 726
8707.37 718
8708.25 726
8709.13 731
8710.01 719
8710.89 742
8711.77 723
8712.65 713
8713.53 714
8714.41 697
8715.29 720
8716.18 660
8717.06 705
8717.94 699
8718.82 650
8719.70 622
8720.58 624
8721.46 677
8722.35 645
8723.23 621
8724.11 618
8724.99 591
8725.87 611
8726.75 679
8727.64 655
8728.52 609
8729.40 681
8730.28 696
8731.16 682
8732.05 670
8732.93 663
8733.81 679
8734.69 656
8735.57 640
8736.46 663
8737.34 634
8738.22 629
8739.10 626
8739.99 675
8740.87 692
8741.75 590
8742.63 651
8743.52 608
8744.40 636
8745.28 659
8746.16 664
8747.05 645
8747.93 676
8748.81 703
8749.70 656
8750.58 643
8751.46 638
8752.34 670
8753.23 654
8754.11 655
8754.99 726
8755.88 717
8756.76 691
8757.64 703
8758.53 696
8759.41 765
8760.29 731
8761.18 689
8762.06 604
8762.94 681
8763.83 685
8764.71 690
8765.60 733
8766.48 719
8767.36 758
8768.25 744
8769.13 737
8770.01 705
8770.90 649
8771.78 731
8772.67 714
8773.55 637
8774.43 668
8775.32 624
8776.20 656
8777.09 637
8777.97 579
8778.86 624
8779.74 576
8780.63 636
8781.51 637
8782.39 614
8783.28 559
8784.16 572
8785.05 618
8785.93 594
8786.82 619
8787.70 619
8788.59 652
8789.47 638
8790.36 615
8791.24 561
8792.13 584
8793.01 594
8793.90 535
8794.78 541
8795.67 622
8796.55 615
8797.44 612
8798.32 585
8799.21 576
8800.10 623
8800.98 616
8801.87 600
8802.75 614
8803.64 626
8804.52 581
8805.41 567
8806.29 594
8807.18 497
8808.07 593
8808.95 554
8809.84 548
8810.72 561
8811.61 559
8812.50 538
8813.38 531
8814.27 553
8815.15 547
8816.04 594
8816.93 560
8817.81 557
8818.70 561
8819.59 535
8820.47 574
8821.36 640
8822.25 577
8823.13 627
8824.02 621
8824.91 594
8825.79 557
8826.68 534
8827.57 569
8828.45 607
8829.34 572
8830.23 534
8831.11 527
8832.00 529
8832.89 512
8833.78 547
8834.66 487
8835.55 493
8836.44 496
8837.32 571
8838.21 522
8839.10 475
8839.99 521
8840.87 484
8841.76 510
8842.65 535
8843.54 499
8844.42 518
8845.31 498
8846.20 530
8847.09 508
8847.98 525
8848.86 507
8849.75 517
8850.64 521
8851.53 525
8852.42 530
8853.30 525
8854.19 475
8855.08 451
8855.97 477
8856.86 510
8857.75 464
8858.63 507
8859.52 467
8860.41 491
8861.30 472
8862.19 463
8863.08 536
8863.97 551
8864.85 495
8865.74 493
8866.63 507
8867.52 514
8868.41 539
8869.30 494
8870.19 478
8871.08 489
8871.97 474
8872.85 479
8873.74 404
8874.63 502
8875.52 479
8876.41 535
8877.30 496
8878.19 462
8879.08 425
8879.97 479
8880.86 464
8881.75 481
8882.64 465
8883.53 500
8884.42 479
8885.31 506
8886.20 498
8887.09 496
8887.98 449
8888.87 410
8889.76 488
8890.65 489
8891.54 508
8892.43 449
8893.32 505
8894.21 546
8895.10 484
8895.99 463
8896.88 485
8897.77 483
8898.66 465
8899.55 423
8900.44 455
8901.33 458
8902.22 425
8903.11 453
8904.00 443
8904.89 470
8905.78 468
8906.67 510
8907.56 472
8908.46 480
8909.35 459
8910.24 432
8911.13 425
8912.02 447
8912.91 444
8913.80 427
8914.69 471
8915.58 423
8916.48 440
8917.37 487
8918.26 482
8919.15 431
8920.04 448
8920.93 481
8921.82 450
8922.72 414
8923.61 424
8924.50 413
8925.39 435
8926.28 429
8927.18 461
8928.07 450
8928.96 454
8929.85 464
8930.74 408
8931.64 448
8932.53 452
8933.42 456
8934.31 457
8935.20 407
8936.10 446
8936.99 433
8937.88 406
8938.77 423
8939.67 437
8940.56 360
8941.45 397
8942.34 413
8943.24 433
8944.13 435
8945.02 399
8945.91 475
8946.81 445
8947.70 411
8948.59 411
8949.49 421
8950.38 473
8951.27 492
8952.16 419
8953.06 405
8953.95 415
8954.84 432
8955.74 450
8956.63 447
8957.52 428
8958.42 439
8959.31 445
8960.20 446
8961.10 434
8961.99 417
8962.89 450
8963.78 448
8964.67 406
8965.57 422
8966.46 427
8967.35 434
8968.25 441
8969.14 506
8970.04 454
8970.93 447
8971.82 476
8972.72 447
8973.61 461
8974.51 418
8975.40 420
8976.30 437
8977.19 470
8978.08 443
8978.98 437
8979.87 464
8980.77 447
8981.66 414
8982.56 420
8983.45 456
8984.35 430
8985.24 484
8986.14 502
8987.03 465
8987.93 417
8988.82 435
8989.72 412
8990.61 437
8991.51 429
8992.40 428
8993.30 448
8994.19 502
8995.09 435
8995.98 405
8996.88 447
8997.77 440
8998.67 463
8999.56 449
9000.46 438
9001.35 450
9002.25 457
9003.15 478
9004.04 457
9004.94 432
9005.83 416
9006.73 416
9007.62 414
9008.52 429
9009.42 440
9010.31 458
9011.21 429
9012.10 412
9013.00 383
9013.90 423
9014.79 389
9015.69 439
9016.59 475
9017.48 412
9018.38 370
9019.27 409
9020.17 437
9021.07 418
9021.96 418
9022.86 397
9023.76 403
9024.65 391
9025.55 392
9026.45 393
9027.34 410
9028.24 412
9029.14 352
9030.04 421
9030.93 378
9031.83 416
9032.73 392
9033.62 422
9034.52 405
9035.42 399
9036.32 380
9037.21 415
9038.11 447
9039.01 444
9039.90 430
9040.80 400
9041.70 431
9042.60 416
9043.50 393
9044.39 399
9045.29 387
9046.19 416
9047.09 373
9047.98 412
9048.88 432
9049.78 410
9050.68 415
9051.58 423
9052.47 455
9053.37 412
9054.27 417
9055.17 402
9056.07 403
9056.97 398
9057.86 445
9058.76 430
9059.66 437
9060.56 419
9061.46 432
9062.36 498
9063.25 424
9064.15 413
9065.05 447
9065.95 433
9066.85 408
9067.75 462
9068.65 420
9069.55 452
9070.45 400
9071.34 398
9072.24 391
9073.14 433
9074.04 452
9074.94 460
9075.84 417
9076.74 443
9077.64 392
9078.54 413
9079.44 428
9080.34 435
9081.24 441
9082.14 400
9083.04 405
9083.94 441
9084.84 445
9085.74 460
9086.63 444
9087.53 442
9088.43 467
9089.33 446
9090.23 498
9091.13 466
9092.03 433
9092.93 473
9093.83 431
9094.74 409
9095.64 388
9096.54 418
9097.44 465
9098.34 418
9099.24 414
9100.14 391
9101.04 414
9101.94 440
9102.84 479
9103.74 372
9104.64 389
9105.54 434
9106.44 435
9107.34 457
9108.24 423
9109.14 391
9110.05 390
9110.95 421
9111.85 437
9112.75 463
9113.65 456
9114.55 426
9115.45 397
9116.35 419
9117.25 414
9118.16 425
9119.06 467
9119.96 466
9120.86 433
9121.76 446
9122.66 429
9123.56 453
9124.47 399
9125.37 371
9126.27 443
9127.17 473
9128.07 425
9128.98 425
9129.88 391
9130.78 386
9131.68 372
9132.58 428
9133.49 396
9134.39 399
9135.29 425
9136.19 394
9137.09 427
9138.00 398
9138.90 455
9139.80 459
9140.70 412
9141.61 367
9142.51 380
9143.41 416
9144.31 388
9145.22 404
9146.12 394
9147.02 401
9147.93 391
9148.83 394
9149.73 387
9150.63 377
9151.54 397
9152.44 431
9153.34 404
9154.25 406
9155.15 402
9156.05 404
9156.96 395
9157.86 395
9158.76 421
9159.67 396
9160.57 402
9161.47 347
9162.38 386
9163.28 357
9164.18 381
9165.09 424
9165.99 438
9166.90 391
9167.80 402
9168.70 380
9169.61 414
9170.51 423
9171.41 405
9172.32 360
9173.22 381
9174.13 430
9175.03 400
9175.94 399
9176.84 399
9177.74 390
9178.65 408
9179.55 416
9180.46 440
9181.36 363
9182.27 371
9183.17 409
9184.08 424
9184.98 380
9185.88 422
9186.79 396
9187.69 442
9188.60 425
9189.50 397
9190.41 401
9191.31 415
9192.22 390
9193.12 423
9194.03 414
9194.93 432
9195.84 426
9196.74 448
9197.65 469
9198.56 449
9199.46 507
9200.37 494
9201.27 503
9202.18 481
9203.08 505
9203.99 484
9204.89 416
9205.80 446
9206.71 443
9207.61 439
9208.52 443
9209.42 401
9210.33 425
9211.23 374
9212.14 393
9213.05 488
9213.95 445
9214.86 396
9215.77 435
9216.67 437
9217.58 438
9218.48 423
9219.39 430
9220.30 444
9221.20 451
9222.11 420
9223.02 407
9223.92 393
9224.83 400
9225.74 431
9226.64 450
9227.55 393
9228.46 396
9229.36 435
9230.27 442
9231.18 421
9232.08 420
9232.99 422
9233.90 381
9234.81 418
9235.71 435
9236.62 388
9237.53 375
9238.43 390
9239.34 379
9240.25 369
9241.16 368
9242.06 398
9242.97 404
9243.88 431
9244.79 377
9245.69 439
9246.60 402
9247.51 433
9248.42 396
9249.33 335
9250.23 352
9251.14 425
9252.05 438
9252.96 381
9253.87 386
9254.77 393
9255.68 391
9256.59 457
9257.50 427
9258.41 363
9259.31 414
9260.22 450
9261.13 439
9262.04 400
9262.95 407
9263.86 430
9264.77 422
9265.67 368
9266.58 375
9267.49 422
9268.40 387
9269.31 453
9270.22 414
9271.13 441
9272.04 403
9272.94 353
9273.85 432
9274.76 450
9275.67 404
9276.58 415
9277.49 431
9278.40 417
9279.31 465
9280.22 452
9281.13 405
9282.04 397
9282.95 420
9283.86 407
9284.77 422
9285.68 405
9286.59 400
9287.49 433
9288.40 417
9289.31 409
9290.22 422
9291.13 393
9292.04 419
9292.95 469
9293.86 444
9294.77 448
9295.68 419
9296.59 444
9297.50 450
9298.41 458
9299.33 437
9300.24 466
9301.15 383
9302.06 441
9302.97 459
9303.88 427
9304.79 421
9305.70 435
9306.61 440
9307.52 490
9308.43 478
9309.34 459
9310.25 475
9311.16 496
9312.07 485
9312.98 464
9313.90 448
9314.81 438
9315.72 509
9316.63 456
9317.54 473
9318.45 436
9319.36 409
9320.27 437
9321.19 410
9322.10 423
9323.01 421
9323.92 459
9324.83 391
9325.74 423
9326.65 420
9327.57 431
9328.48 442
9329.39 451
9330.30 391
9331.21 426
9332.13 456
9333.04 425
9333.95 439
9334.86 439
9335.77 442
9336.69 480
9337.60 432
9338.51 419
9339.42 433
9340.33 487
9341.25 422
9342.16 404
9343.07 412
9343.98 437
9344.90 454
9345.81 459
9346.72 440
9347.63 424
9348.55 437
9349.46 475
9350.37 440
9351.29 465
9352.20 408
9353.11 397
9354.02 431
9354.94 427
9355.85 437
9356.76 449
9357.68 452
9358.59 441
9359.50 402
9360.42 422
9361.33 394
9362.24 448
9363.16 422
9364.07 443
9364.98 441
9365.90 420
9366.81 432
9367.72 464
9368.64 455
9369.55 405
9370.47 398
9371.38 385
9372.29 432
9373.21 365
9374.12 367
9375.04 384
9375.95 404
9376.86 447
9377.78 437
9378.69 409
9379.61 395
9380.52 379
9381.43 434
9382.35 435
9383.26 450
9384.18 439
9385.09 413
9386.01 443
9386.92 418
9387.84 453
9388.75 442
9389.67 444
9390.58 470
9391.49 479
9392.41 495
9393.32 489
9394.24 496
9395.15 440
9396.07 466
9396.98 510
9397.90 485
9398.81 452
9399.73 470
9400.65 432
9401.56 473
9402.48 448
9403.39 463
9404.31 454
9405.22 424
9406.14 439
9407.05 461
9407.97 450
9408.88 479
9409.80 472
9410.72 484
9411.63 438
9412.55 452
9413.46 476
9414.38 400
9415.30 453
9416.21 450
9417.13 458
9418.04 477
9418.96 460
9419.88 415
9420.79 421
9421.71 471
9422.62 447
9423.54 455
9424.46 446
9425.37 465
9426.29 461
9427.21 494
9428.12 478
9429.04 439
9429.96 502
9430.87 503
9431.79 524
9432.71 502
9433.62 512
9434.54 518
9435.46 516
9436.37 503
9437.29 496
9438.21 511
9439.13 508
9440.04 504
9440.96 567
9441.88 475
9442.80 557
9443.71 484
9444.63 510
9445.55 503
9446.46 541
9447.38 521
9448.30 580
9449.22 616
9450.14 658
9451.05 666
9451.97 758
9452.89 781
9453.81 716
9454.72 716
9455.64 722
9456.56 672
9457.48 591
9458.40 552
9459.31 505
9460.23 601
9461.15 538
9462.07 516
9462.99 534
9463.91 503
9464.82 523
9465.74 528
9466.66 529
9467.58 507
9468.50 558
9469.42 541
9470.34 526
9471.25 497
9472.17 529
9473.09 501
9474.01 557
9474.93 539
9475.85 544
9476.77 539
9477.69 623
9478.60 615
9479.52 614
9480.44 607
9481.36 640
9482.28 660
9483.20 604
9484.12 577
9485.04 531
9485.96 557
9486.88 537
9487.80 520
9488.72 523
9489.64 481
9490.56 470
9491.48 504
9492.40 536
9493.32 494
9494.24 482
9495.16 446
9496.08 541
9497.00 490
9497.92 481
9498.84 492
9499.76 568
9500.68 504
9501.60 464
9502.52 471
9503.44 474
9504.36 468
9505.28 501
9506.20 495
9507.12 502
9508.04 510
9508.96 481
9509.88 491
9510.80 440
9511.72 512
9512.64 508
9513.56 535
9514.48 502
9515.40 485
9516.32 505
9517.25 510
9518.17 499
9519.09 534
9520.01 538
9520.93 495
9521.85 478
9522.77 485
9523.69 547
9524.61 561
9525.54 544
9526.46 466
9527.38 487
9528.30 495
9529.22 566
9530.14 548
9531.06 628
9531.99 644
9532.91 675
9533.83 664
9534.75 653
9535.67 636
9536.60 618
9537.52 575
9538.44 571
9539.36 589
9540.28 541
9541.21 541
9542.13 507
9543.05 561
9543.97 491
9544.89 514
9545.82 529
9546.74 558
9547.66 503
9548.58 507
9549.51 547
9550.43 561
9551.35 581
9552.27 564
9553.20 550
9554.12 573
9555.04 601
9555.96 580
9556.89 546
9557.81 568
9558.73 603
9559.66 548
9560.58 579
9561.50 600
9562.43 582
9563.35 534
9564.27 545
9565.19 568
9566.12 577
9567.04 537
9567.96 526
9568.89 546
9569.81 509
9570.74 585
9571.66 582
9572.58 543
9573.51 515
9574.43 551
9575.35 510
9576.28 552
9577.20 552
9578.13 521
9579.05 535
9579.97 499
9580.90 515
9581.82 555
9582.75 564
9583.67 551
9584.59 510
9585.52 566
9586.44 547
9587.37 531
9588.29 568
9589.22 542
9590.14 567
9591.06 510
9591.99 512
9592.91 563
9593.84 562
9594.76 564
9595.69 526
9596.61 576
9597.54 565
9598.46 558
9599.39 517
9600.31 595
9601.24 580
9602.16 561
9603.09 607
9604.01 541
9604.94 588
9605.86 579
9606.79 616
9607.71 597
9608.64 613
9609.56 632
9610.49 588
9611.41 616
9612.34 636
9613.27 613
9614.19 640
9615.12 618
9616.04 611
9616.97 636
9617.89 688
9618.82 671
9619.75 647
9620.67 652
9621.60 653
9622.52 648
9623.45 651
9624.38 654
9625.30 618
9626.23 648
9627.15 645
9628.08 648
9629.01 650
9629.93 665
9630.86 704
9631.79 662
9632.71 748
9633.64 727
9634.57 709
9635.49 754
9636.42 749
9637.35 716
9638.27 711
9639.20 686
9640.13 783
9641.05 794
9641.98 787
9642.91 799
9643.83 802
9644.76 825
9645.69 829
9646.62 867
9647.54 971
9648.47 1014
9649.40 906
9650.32 908
9651.25 962
9652.18 925
9653.11 921
9654.03 851
9654.96 839
9655.89 904
9656.82 888
9657.75 789
9658.67 846
9659.60 869
9660.53 846
9661.46 892
9662.38 878
9663.31 909
9664.24 934
9665.17 1000
9666.10 920
9667.02 902
9667.95 986
9668.88 986
9669.81 965
9670.74 968
9671.67 918
9672.59 923
9673.52 977
9674.45 969
9675.38 987
9676.31 988
9677.24 982
9678.17 1018
9679.10 962
9680.02 950
9680.95 977
9681.88 1054
9682.81 1094
9683.74 1077
9684.67 1017
9685.60 1090
9686.53 1079
9687.46 1049
9688.39 1043
9689.31 1067
9690.24 1025
9691.17 1151
9692.10 1134
9693.03 1158
9693.96 1200
9694.89 1233
9695.82 1366
9696.75 1546
9697.68 1625
9698.61 1620
9699.54 1605
9700.47 1500
9701.40 1475
9702.33 1390
9703.26 1327
9704.19 1251
9705.12 1209
9706.05 1138
9706.98 1198
9707.91 1137
9708.84 1165
9709.77 1086
9710.70 1145
9711.63 1126
9712.56 1232
9713.49 1267
9714.42 1349
9715.35 1297
9716.28 1259
9717.21 1249
9718.14 1254
9719.07 1296
9720.00 1146
9720.93 1103
9721.87 995
9722.80 959
9723.73 955
9724.66 963
9725.59 937
9726.52 945
9727.45 997
9728.38 976
9729.31 1004
9730.24 993
9731.18 1000
9732.11 1071
9733.04 1047
9733.97 1056
9734.90 1089
9735.83 997
9736.76 983
9737.70 940
9738.63 932
9739.56 869
9740.49 887
9741.42 840
9742.35 809
9743.29 839
9744.22 851
9745.15 885
9746.08 849
9747.01 826
9747.95 741
9748.88 783
9749.81 812
9750.74 805
9751.67 773
9752.61 774
9753.54 825
9754.47 819
9755.40 788
9756.34 813
9757.27 795
9758.20 795
9759.13 804
9760.07 804
9761.00 839
9761.93 846
9762.87 796
9763.80 800
9764.73 841
9765.66 877
9766.60 872
9767.53 856
9768.46 819
9769.40 851
9770.33 804
9771.26 769
9772.20 779
9773.13 796
9774.06 829
9775.00 934
9775.93 916
9776.86 948
9777.80 934
9778.73 979
9779.66 955
9780.60 970
9781.53 962
9782.46 1010
9783.40 962
9784.33 950
9785.26 964
9786.20 923
9787.13 927
9788.07 893
9789.00 870
9789.93 841
9790.87 805
9791.80 821
9792.74 801
9793.67 820
9794.61 839
9795.54 862
9796.47 876
9797.41 894
9798.34 849
9799.28 845
9800.21 803
9801.15 798
9802.08 825
9803.02 725
9803.95 715
9804.89 699
9805.82 654
9806.76 691
9807.69 682
9808.63 633
9809.56 662
9810.50 690
9811.43 572
9812.37 597
9813.30 669
9814.24 678
9815.17 664
9816.11 629
9817.04 663
9817.98 594
9818.91 600
9819.85 651
9820.78 623
9821.72 585
9822.65 613
9823.59 601
9824.53 639
9825.46 652
9826.40 663
9827.33 618
9828.27 602
9829.21 634
9830.14 632
9831.08 600
9832.01 594
9832.95 606
9833.89 622
9834.82 608
9835.76 644
9836.69 574
9837.63 614
9838.57 632
9839.50 612
9840.44 630
9841.38 594
9842.31 610
9843.25 612
9844.19 617
9845.12 620
9846.06 594
9847.00 613
9847.93 555
9848.87 576
9849.81 605
9850.74 593
9851.68 574
9852.62 609
9853.56 571
9854.49 594
9855.43 656
9856.37 642
9857.30 647
9858.24 612
9859.18 568
9860.12 649
9861.05 596
9861.99 582
9862.93 618
9863.87 557
9864.80 540
9865.74 533
9866.68 598
9867.62 577
9868.56 567
9869.49 558
9870.43 579
9871.37 542
9872.31 556
9873.24 562
9874.18 552
9875.12 621
9876.06 641
9877.00 609
9877.94 626
9878.87 617
9879.81 561
9880.75 591
9881.69 544
9882.63 555
9883.57 600
9884.50 611
9885.44 575
9886.38 524
9887.32 559
9888.26 588
9889.20 588
9890.14 573
9891.08 581
9892.02 575
9892.95 566
9893.89 540
9894.83 588
9895.77 578
9896.71 589
9897.65 643
9898.59 612
9899.53 563
9900.47 556
9901.41 558
9902.35 546
9903.29 545
9904.23 589
9905.16 590
9906.10 568
9907.04 551
9907.98 547
9908.92 617
9909.86 612
9910.80 577
9911.74 604
9912.68 594
9913.62 580
9914.56 542
9915.50 596
9916.44 599
9917.38 589
9918.32 560
9919.26 560
9920.20 596
9921.14 622
9922.08 736
9923.02 846
9923.97 877
9924.91 1023
9925.85 1183
9926.79 1161
9927.73 1151
9928.67 1083
9929.61 981
9930.55 893
9931.49 818
9932.43 752
9933.37 703
9934.31 625
9935.25 623
9936.20 643
9937.14 586
9938.08 610
9939.02 587
9939.96 616
9940.90 546
9941.84 544
9942.78 549
9943.73 576
9944.67 580
9945.61 592
9946.55 549
9947.49 551
9948.43 504
9949.37 491
9950.32 494
9951.26 454
9952.20 496
9953.14 514
9954.08 545
9955.03 521
9955.97 531
9956.91 574
9957.85 514
9958.79 455
9959.74 508
9960.68 513
9961.62 509
9962.56 483
9963.50 513
9964.45 503
9965.39 522
9966.33 537
9967.27 506
9968.22 470
9969.16 509
9970.10 489
9971.04 474
9971.99 479
9972.93 536
9973.87 507
9974.82 515
9975.76 505
9976.70 504
9977.64 523
9978.59 489
9979.53 494
9980.47 495
9981.42 474
9982.36 464
9983.30 438
9984.25 510
9985.19 559
9986.13 504
9987.08 555
9988.02 459
9988.96 484
9989.91 490
9990.85 543
9991.80 476
9992.74 458
9993.68 467
9994.63 495
9995.57 509
9996.51 497
9997.46 501
9998.40 501
9999.35 465
10000.29 473
10001.23 457
10002.18 454
10003.12 482
10004.07 513
10005.01 476
10005.96 509
10006.90 513
10007.84 487
10008.79 481
10009.73 495
10010.68 530
10011.62 495
10012.57 505
10013.51 465
10014.46 504
10015.40 437
10016.35 471
10017.29 511
10018.24 475
10019.18 456
10020.13 505
10021.07 466
10022.02 465
10022.96 459
10023.91 488
10024.85 471
10025.80 504
10026.74 475
10027.69 494
10028.63 472
10029.58 503
10030.52 542
10031.47 503
10032.42 495
10033.36 473
10034.31 465
10035.25 472
10036.20 470
10037.14 444
10038.09 423
10039.04 443
10039.98 496
10040.93 466
10041.87 467
10042.82 447
10043.77 442
10044.71 445
10045.66 490
10046.60 464
10047.55 427
10048.50 429
10049.44 442
10050.39 435
10051.34 460
10052.28 461
10053.23 443
10054.18 466
10055.12 467
10056.07 486
10057.02 460
10057.96 503
10058.91 437
10059.86 438
10060.80 461
10061.75 470
10062.70 435
10063.64 431
10064.59 433
10065.54 397
10066.49 435
10067.43 466
10068.38 445
10069.33 410
10070.28 381
10071.22 405
10072.17 445
10073.12 417
10074.07 431
10075.01 434
10075.96 452
10076.91 461
10077.86 448
10078.80 431
10079.75 428
10080.70 432
10081.65 426
10082.60 463
10083.54 438
10084.49 426
10085.44 435
10086.39 417
10087.34 439
10088.28 438
10089.23 465
10090.18 461
10091.13 386
10092.08 388
10093.03 432
10093.97 423
10094.92 404
10095.87 410
10096.82 396
10097.77 445
10098.72 420
10099.67 409
10100.62 419
10101.56 414
10102.51 408
10103.46 400
10104.41 396
10105.36 390
10106.31 411
10107.26 421
10108.21 382
10109.16 408
10110.11 417
10111.05 422
10112.00 410
10112.95 380
10113.90 375
10114.85 405
10115.80 422
10116.75 430
10117.70 425
10118.65 431
10119.60 395
10120.55 414
10121.50 412
10122.45 422
10123.40 459
10124.35 406
10125.30 422
10126.25 419
10127.20 434
10128.15 431
10129.10 363
10130.05 361
10131.00 404
10131.95 469
10132.90 436
10133.85 398
10134.80 377
10135.75 404
10136.70 429
10137.65 437
10138.60 423
10139.55 409
10140.51 423
10141.46 393
10142.41 409
10143.36 413
10144.31 428
10145.26 435
10146.21 387
10147.16 363
10148.11 389
10149.06 404
10150.01 410
10150.97 413
10151.92 410
10152.87 416
10153.82 481
10154.77 403
10155.72 419
10156.67 409
10157.63 419
10158.58 442
10159.53 399
10160.48 363
10161.43 428
10162.38 456
10163.34 432
10164.29 461
10165.24 472
10166.19 466
10167.14 457
10168.09 456
10169.05 425
10170.00 435
10170.95 452
10171.90 430
10172.86 405
10173.81 430
10174.76 440
10175.71 426
10176.66 416
10177.62 414
10178.57 415
10179.52 437
10180.47 452
10181.43 452
10182.38 483
10183.33 470
10184.29 511
10185.24 514
10186.19 496
10187.14 412
10188.10 439
10189.05 455
10190.00 501
10190.96 496
10191.91 505
10192.86 503
10193.81 435
10194.77 452
10195.72 498
10196.67 461
10197.63 524
10198.58 501
10199.53 513
10200.49 498
10201.44 482
10202.40 515
10203.35 541
10204.30 569
10205.26 596
10206.21 601
10207.16 568
10208.12 585
10209.07 577
10210.03 537
10210.98 555
10211.93 491
10212.89 513
10213.84 539
10214.80 497
10215.75 471
10216.70 505
10217.66 472
10218.61 521
10219.57 534
10220.52 527
10221.48 462
10222.43 488
10223.39 489
10224.34 506
10225.30 488
10226.25 498
10227.20 488
10228.16 523
10229.11 540
10230.07 507
10231.02 493
10231.98 525
10232.93 579
10233.89 612
10234.84 547
10235.80 565
10236.75 564
10237.71 531
10238.67 533
10239.62 541
10240.58 522
10241.53 506
10242.49 471
10243.44 475
10244.40 458
10245.35 499
10246.31 482
10247.26 425
10248.22 404
10249.18 431
10250.13 428
10251.09 438
10252.04 406
10253.00 429
10253.96 413
10254.91 407
10255.87 414
10256.82 401
10257.78 427
10258.74 433
10259.69 438
10260.65 449
10261.61 407
10262.56 434
10263.52 434
10264.47 414
10265.43 436
10266.39 390
10267.34 411
10268.30 425
10269.26 414
10270.21 437
10271.17 388
10272.13 370
10273.09 407
10274.04 423
10275.00 394
10275.96 407
10276.91 413
10277.87 393
10278.83 373
10279.78 362
10280.74 359
10281.70 376
10282.66 400
10283.61 383
10284.57 373
10285.53 412
10286.49 374
10287.44 427
10288.40 388
10289.36 382
10290.32 408
10291.27 381
10292.23 392
10293.19 405
10294.15 399
10295.11 379
10296.06 405
10297.02 403
10297.98 428
10298.94 440
10299.90 429
10300.85 404
10301.81 432
10302.77 428
10303.73 404
10304.69 398
10305.65 391
10306.60 374
10307.56 405
10308.52 412
10309.48 401
10310.44 378
10311.40 366
10312.36 379
10313.32 382
10314.27 407
10315.23 385
10316.19 405
10317.15 442
10318.11 403
10319.07 387
10320.03 396
10320.99 424
10321.95 378
10322.91 430
10323.86 414
10324.82 400
10325.78 415
10326.74 442
10327.70 436
10328.66 433
10329.62 438
10330.58 437
10331.54 494
10332.50 453
10333.46 439
10334.42 440
10335.38 414
10336.34 403
10337.30 432
10338.26 393
10339.22 389
10340.18 369
10341.14 368
10342.10 440
10343.06 395
10344.02 407
10344.98 373
10345.94 414
10346.90 395
10347.86 388
10348.82 398
10349.78 361
10350.74 363
10351.70 377
10352.66 380
10353.62 357
10354.58 334
10355.55 354
10356.51 364
10357.47 402
10358.43 409
10359.39 379
10360.35 389
10361.31 393
10362.27 402
10363.23 340
10364.19 359
10365.16 362
10366.12 333
10367.08 373
10368.04 379
10369.00 365
10369.96 400
10370.92 384
10371.88 349
10372.85 322
10373.81 369
10374.77 350
10375.73 346
10376.69 366
10377.65 353
10378.62 350
10379.58 366
10380.54 351
10381.50 360
10382.46 398
10383.43 330
10384.39 341
10385.35 326
10386.31 313
10387.27 347
10388.24 318
10389.20 376
10390.16 418
10391.12 360
10392.09 343
10393.05 322
10394.01 360
10394.97 371
10395.94 364
10396.90 352
10397.86 350
10398.82 354
10399.79 362
10400.75 354
10401.71 313
10402.68 365
10403.64 373
10404.60 361
10405.57 354
10406.53 384
10407.49 377
10408.45 359
10409.42 356
10410.38 351
10411.34 407
10412.31 386
10413.27 383
10414.23 362
10415.20 385
10416.16 377
10417.13 361
10418.09 383
10419.05 357
10420.02 366
10420.98 388
10421.94 382
10422.91 346
10423.87 405
10424.84 359
10425.80 370
10426.76 313
10427.73 339
10428.69 353
10429.66 397
10430.62 367
10431.58 368
10432.55 371
10433.51 355
10434.48 285
10435.44 313
10436.41 334
10437.37 326
10438.34 364
10439.30 346
10440.27 306
10441.23 327
10442.19 373
10443.16 303
10444.12 319
10445.09 310
10446.05 301
10447.02 304
10447.98 341
10448.95 316
10449.91 342
10450.88 323
10451.84 301
10452.81 302
10453.78 324
10454.74 335
10455.71 338
10456.67 367
10457.64 340
10458.60 321
10459.57 300
10460.53 318
10461.50 326
10462.47 333
10463.43 320
10464.40 318
10465.36 316
10466.33 300
10467.29 359
10468.26 325
10469.23 305
10470.19 321
10471.16 305
10472.12 331
10473.09 358
10474.06 364
10475.02 365
10475.99 307
10476.96 277
10477.92 350
10478.89 333
10479.86 313
10480.82 321
10481.79 288
10482.76 310
10483.72 329
10484.69 345
10485.66 343
10486.62 278
10487.59 319
10488.56 337
10489.52 378
10490.49 291
10491.46 270
10492.42 302
10493.39 335
10494.36 292
10495.33 307
10496.29 355
10497.26 348
10498.23 322
10499.19 319
10500.16 309
10501.13 309
10502.10 319
10503.06 283
10504.03 344
10505.00 335
10505.97 311
10506.94 320
10507.90 294
10508.87 299
10509.84 306
10510.81 304
10511.78 305
10512.74 319
10513.71 315
10514.68 312
10515.65 309
10516.62 302
10517.58 310
10518.55 347
10519.52 357
10520.49 325
10521.46 328
10522.43 308
10523.39 305
10524.36 299
10525.33 297
10526.30 332
10527.27 335
10528.24 320
10529.21 308
10530.18 313
10531.14 285
10532.11 330
10533.08 328
10534.05 308
10535.02 325
10535.99 323
10536.96 286
10537.93 334
10538.90 280
10539.87 267
10540.84 308
10541.80 304
10542.77 348
10543.74 323
10544.71 274
10545.68 268
10546.65 287
10547.62 281
10548.59 286
10549.56 318
10550.53 331
10551.50 290
10552.47 344
10553.44 366
10554.41 326
10555.38 312
10556.35 348
10557.32 325
10558.29 316
10559.26 322
10560.23 350
10561.20 375
10562.17 374
10563.14 311
10564.11 340
10565.08 374
10566.05 364
10567.02 299
10567.99 255
10568.97 298
10569.94 297
10570.91 324
10571.88 322
10572.85 335
10573.82 303
10574.79 305
10575.76 317
10576.73 321
10577.70 267
10578.67 295
10579.64 302
10580.62 301
10581.59 275
10582.56 282
10583.53 320
10584.50 329
10585.47 334
10586.44 298
10587.42 298
10588.39 317
10589.36 334
10590.33 316
10591.30 308
10592.27 286
10593.25 321
10594.22 323
10595.19 265
10596.16 244
10597.13 301
10598.10 348
10599.08 342
10600.05 300
10601.02 314
10601.99 326
10602.96 357
10603.94 326
10604.91 289
10605.88 337
10606.85 342
10607.83 348
10608.80 381
10609.77 295
10610.74 321
10611.72 319
10612.69 345
10613.66 350
10614.63 323
10615.61 340
10616.58 320
10617.55 321
10618.53 316
10619.50 312
10620.47 321
10621.44 326
10622.42 363
10623.39 382
10624.36 351
10625.34 327
10626.31 366
10627.28 356
10628.26 339
10629.23 341
10630.20 348
10631.18 359
10632.15 329
10633.12 308
10634.10 315
10635.07 305
10636.05 360
10637.02 408
10637.99 425
10638.97 392
10639.94 369
10640.91 391
10641.89 411
10642.86 348
10643.84 367
10644.81 380
10645.79 348
10646.76 355
10647.73 304
10648.71 338
10649.68 331
10650.66 359
10651.63 359
10652.61 342
10653.58 294
10654.55 332
10655.53 328
10656.50 329
10657.48 294
10658.45 279
10659.43 299
10660.40 333
10661.38 324
10662.35 337
10663.33 307
10664.30 330
10665.28 332
10666.25 309
10667.23 308
10668.20 312
10669.18 299
10670.15 317
10671.13 305
10672.10 304
10673.08 290
10674.05 302
10675.03 292
10676.01 297
10676.98 318
10677.96 339
10678.93 332
10679.91 319
10680.88 330
10681.86 346
10682.84 311
10683.81 342
10684.79 346
10685.76 338
10686.74 296
10687.72 273
10688.69 289
10689.67 318
10690.64 315
10691.62 308
10692.60 306
10693.57 298
10694.55 303
10695.53 300
10696.50 283
10697.48 282
10698.46 282
10699.43 322
10700.41 316
10701.39 306
10702.36 286
10703.34 332
10704.32 300
10705.29 286
10706.27 281
10707.25 298
10708.22 297
10709.20 298
10710.18 300
10711.15 326
10712.13 319
10713.11 302
10714.09 348
10715.06 342
10716.04 334
10717.02 345
10718.00 335
10718.97 305
10719.95 335
10720.93 331
10721.91 318
10722.88 322
10723.86 292
10724.84 296
10725.82 284
10726.80 294
10727.77 304
10728.75 316
10729.73 293
10730.71 319
10731.69 305
10732.66 311
10733.64 316
10734.62 335
10735.60 316
10736.58 296
10737.55 331
10738.53 311
10739.51 345
10740.49 304
10741.47 289
10742.45 338
10743.43 310
10744.40 308
10745.38 326
10746.36 307
10747.34 290
10748.32 298
10749.30 342
10750.28 280
10751.26 288
10752.24 297
10753.21 277
10754.19 301
10755.17 298
10756.15 282
10757.13 292
10758.11 318
10759.09 320
10760.07 285
10761.05 319
10762.03 313
10763.01 285
10763.99 327
10764.97 352
10765.95 345
10766.93 353
10767.91 351
10768.89 320
10769.87 381
10770.84 345
10771.82 306
10772.80 338
10773.78 364
10774.76 307
10775.74 292
10776.73 333
10777.71 319
10778.69 314
10779.67 302
10780.65 313
10781.63 313
10782.61 309
10783.59 327
10784.57 306
10785.55 361
10786.53 323
10787.51 358
10788.49 372
10789.47 314
10790.45 339
10791.43 308
10792.41 302
10793.39 347
10794.38 348
10795.36 333
10796.34 315
10797.32 328
10798.30 347
10799.28 335
10800.26 347
10801.24 296
10802.22 317
10803.21 368
10804.19 340
10805.17 344
10806.15 359
10807.13 317
10808.11 322
10809.09 325
10810.08 333
10811.06 328
10812.04 337
10813.02 310
10814.00 301
10814.99 322
10815.97 300
10816.95 324
10817.93 331
10818.91 340
10819.90 309
10820.88 333
10821.86 312
10822.84 356
10823.82 327
10824.81 298
10825.79 315
10826.77 291
10827.75 285
10828.74 335
10829.72 334
10830.70 307
10831.68 305
10832.67 299
10833.65 315
10834.63 306
10835.62 300
10836.60 317
10837.58 308
10838.56 320
10839.55 353
10840.53 318
10841.51 309
10842.50 322
10843.48 343
10844.46 347
10845.45 293
10846.43 332
10847.41 339
10848.40 319
10849.38 320
10850.36 336
10851.35 345
10852.33 346
10853.31 351
10854.30 301
10855.28 330
10856.26 343
10857.25 353
10858.23 348
10859.22 318
10860.20 300
10861.18 317
10862.17 340
10863.15 342
10864.14 339
10865.12 351
10866.10 353
10867.09 329
10868.07 338
10869.06 350
10870.04 363
10871.03 369
10872.01 400
10873.00 382
10873.98 348
10874.96 362
10875.95 390
10876.93 367
10877.92 329
10878.90 341
10879.89 351
10880.87 387
10881.86 359
10882.84 371
10883.83 391
10884.81 388
10885.80 370
10886.78 387
10887.77 392
10888.75 404
10889.74 413
10890.72 428
10891.71 357
10892.70 375
10893.68 372
10894.67 380
10895.65 375
10896.64 354
10897.62 425
10898.61 405
10899.59 387
10900.58 355
10901.57 364
10902.55 377
10903.54 422
10904.52 449
10905.51 423
10906.50 361
10907.48 358
10908.47 365
10909.45 409
10910.44 411
10911.43 410
10912.41 401
10913.40 417
10914.39 389
10915.37 401
10916.36 411
10917.35 407
10918.33 413
10919.32 390
10920.30 397
10921.29 363
10922.28 460
10923.27 451
10924.25 430
10925.24 402
10926.23 379
10927.21 406
10928.20 402
10929.19 437
10930.17 441
10931.16 422
10932.15 433
10933.14 472
10934.12 452
10935.11 409
10936.10 436
10937.09 439
10938.07 468
10939.06 462
10940.05 491
10941.04 461
10942.02 456
10943.01 448
10944.00 454
10944.99 499
10945.97 455
10946.96 466
10947.95 480
10948.94 507
10949.93 514
10950.91 519
10951.90 579
10952.89 599
10953.88 549
10954.87 605
10955.85 644
10956.84 701
10957.83 644
10958.82 627
10959.81 611
10960.80 628
10961.79 589
10962.77 606
10963.76 575
10964.75 549
10965.74 546
10966.73 571
10967.72 577
10968.71 519
10969.70 481
10970.68 505
10971.67 547
10972.66 508
10973.65 557
10974.64 530
10975.63 541
10976.62 567
10977.61 499
10978.60 481
10979.59 503
10980.58 576
10981.57 561
10982.55 514
10983.54 565
10984.53 560
10985.52 546
10986.51 536
10987.50 557
10988.49 531
10989.48 554
10990.47 548
10991.46 561
10992.45 607
10993.44 607
10994.43 678
10995.42 711
10996.41 736
10997.40 836
10998.39 967
10999.38 903
11000.37 849
11001.36 798
11002.35 763
11003.34 761
11004.33 722
11005.33 685
11006.32 627
11007.31 574
11008.30 571
11009.29 589
11010.28 527
11011.27 479
11012.26 502
11013.25 485
11014.24 479
11015.23 515
11016.22 480
11017.21 485
11018.21 526
11019.20 510
11020.19 523
11021.18 456
11022.17 480
11023.16 488
11024.15 442
11025.14 445
11026.14 476
11027.13 460
11028.12 450
11029.11 437
11030.10 463
11031.09 525
11032.09 483
11033.08 479
11034.07 475
11035.06 455
11036.05 435
11037.05 444
11038.04 449
11039.03 473
11040.02 440
11041.01 439
11042.01 396
11043.00 407
11043.99 447
11044.98 440
11045.97 449
11046.97 387
11047.96 412
11048.95 410
11049.94 411
11050.94 433
11051.93 406
11052.92 385
11053.91 437
11054.91 392
11055.90 410
11056.89 376
11057.89 415
11058.88 407
11059.87 421
11060.87 371
11061.86 392
11062.85 373
11063.84 422
11064.84 408
11065.83 370
11066.82 388
11067.82 393
11068.81 426
11069.80 379
11070.80 409
11071.79 420
11072.78 427
11073.78 392
11074.77 384
11075.77 380
11076.76 414
11077.75 427
11078.75 383
11079.74 370
11080.73 409
11081.73 393
11082.72 419
11083.72 408
11084.71 390
11085.70 376
11086.70 345
11087.69 360
11088.69 391
11089.68 383
11090.68 408
11091.67 393
11092.66 372
11093.66 419
11094.65 408
11095.65 389
11096.64 384
11097.64 424
11098.63 396
11099.63 379
11100.62 381
11101.62 360
11102.61 377
11103.61 366
11104.60 392
11105.60 372
11106.59 361
11107.59 397
11108.58 401
11109.58 372
11110.57 365
11111.57 404
11112.56 369
11113.56 363
11114.55 366
11115.55 371
11116.55 388
11117.54 385
11118.54 411
11119.53 418
11120.53 362
11121.52 440
11122.52 455
11123.51 406
11124.51 411
11125.51 430
11126.50 416
11127.50 434
11128.49 443
11129.49 410
11130.49 413
11131.48 399
11132.48 396
11133.48 404
11134.47 411
11135.47 379
11136.46 368
11137.46 387
11138.46 342
11139.45 366
11140.45 326
11141.45 374
11142.44 367
11143.44 350
11144.44 417
11145.43 452
11146.43 370
11147.43 405
11148.43 368
11149.42 384
11150.42 363
11151.42 382
11152.41 361
11153.41 357
11154.41 337
11155.40 371
11156.40 343
11157.40 337
11158.40 397
11159.39 379
11160.39 361
11161.39 329
11162.39 325
11163.38 354
11164.38 353
11165.38 383
11166.38 341
11167.38 308
11168.37 336
11169.37 335
11170.37 384
11171.37 358
11172.37 347
11173.36 326
11174.36 340
11175.36 337
11176.36 340
11177.36 359
11178.35 348
11179.35 311
11180.35 283
11181.35 342
11182.35 343
11183.35 325
11184.34 343
11185.34 340
11186.34 349
11187.34 353
11188.34 363
11189.34 388
11190.34 380
11191.34 387
11192.34 371
11193.33 344
11194.33 332
11195.33 351
11196.33 357
11197.33 354
11198.33 359
11199.33 356
11200.33 344
11201.33 320
11202.33 327
11203.33 313
11204.33 318
11205.32 324
11206.32 314
11207.32 344
11208.32 343
11209.32 357
11210.32 373
11211.32 410
11212.32 328
11213.32 351
11214.32 352
11215.32 384
11216.32 375
11217.32 379
11218.32 326
11219.32 377
11220.32 363
11221.32 351
11222.32 309
11223.32 323
11224.32 330
11225.32 372
11226.32 319
11227.33 334
11228.33 346
11229.33 337
11230.33 358
11231.33 373
11232.33 324
11233.33 337
11234.33 344
11235.33 324
11236.33 300
11237.33 328
11238.33 346
11239.33 323
11240.34 367
11241.34 353
11242.34 324
11243.34 337
11244.34 341
11245.34 318
11246.34 279
11247.34 297
11248.35 301
11249.35 343
11250.35 300
11251.35 307
11252.35 335
11253.35 310
11254.35 337
11255.36 310
11256.36 351
11257.36 342
11258.36 343
11259.36 324
11260.37 338
11261.37 358
11262.37 348
11263.37 332
11264.37 327
11265.38 299
11266.38 330
11267.38 347
11268.38 364
11269.39 346
11270.39 358
11271.39 365
11272.39 367
11273.40 334
11274.40 349
11275.40 350
11276.40 373
11277.41 333
11278.41 300
11279.41 357
11280.41 324
11281.42 329
11282.42 345
11283.42 363
11284.43 361
11285.43 345
11286.43 326
11287.44 341
11288.44 340
11289.44 339
11290.45 342
11291.45 335
11292.45 301
11293.46 342
11294.46 349
11295.46 323
11296.47 327
11297.47 317
11298.47 321
11299.48 357
11300.48 365
11301.48 349
11302.49 327
11303.49 325
11304.50 411
11305.50 393
11306.50 379
11307.51 373
11308.51 375
11309.52 405
11310.52 363
11311.52 381
11312.53 422
11313.53 403
11314.54 435
11315.54 404
11316.55 386
11317.55 371
11318.56 360
11319.56 362
11320.56 316
11321.57 311
11322.57 334
11323.58 369
11324.58 346
11325.59 298
11326.59 316
11327.60 326
11328.60 367
11329.61 300
11330.61 282
11331.62 290
11332.62 299
11333.63 315
11334.63 296
11335.64 307
11336.65 296
11337.65 323
11338.66 347
11339.66 303
11340.67 291
11341.67 306
11342.68 321
11343.68 304
11344.69 280
11345.70 289
11346.70 299
11347.71 323
11348.71 290
11349.72 331
11350.72 339
11351.73 350
11352.74 311
11353.74 312
11354.75 281
11355.76 285
11356.76 369
11357.77 323
11358.77 318
11359.78 289
11360.79 317
11361.79 325
11362.80 290
11363.81 276
11364.81 288
11365.82 345
11366.83 321
11367.83 299
11368.84 286
11369.85 290
11370.85 298
11371.86 281
11372.87 299
11373.87 330
11374.88 289
11375.89 335
11376.90 317
11377.90 275
11378.91 277
11379.92 309
11380.92 337
11381.93 302
11382.94 250
11383.95 343
11384.95 303
11385.96 300
11386.97 282
11387.98 283
11388.99 325
11389.99 312
11391.00 329
11392.01 278
11393.02 296
11394.02 326
11395.03 337
11396.04 303
11397.05 280
11398.06 311
11399.06 333
11400.07 333
11401.08 274
11402.09 272
11403.10 326
11404.11 309
11405.11 299
11406.12 301
11407.13 305
11408.14 279
11409.15 283
11410.16 295
11411.17 322
11412.17 290
11413.18 249
11414.19 291
11415.20 270
11416.21 285
11417.22 294
11418.23 287
11419.24 290
11420.25 298
11421.25 300
11422.26 307
11423.27 272
11424.28 319
11425.29 309
11426.30 274
11427.31 265
11428.32 286
11429.33 286
11430.34 305
11431.35 306
11432.36 301
11433.37 300
11434.38 279
11435.39 279
11436.40 309
11437.41 284
11438.42 302
11439.43 271
11440.44 295
11441.45 320
11442.46 301
11443.47 281
11444.48 291
11445.49 323
11446.50 288
11447.51 292
11448.52 296
11449.53 299
11450.54 328
11451.55 291
11452.56 272
11453.57 343
11454.58 306
11455.59 304
11456.60 303
11457.61 303
11458.62 298
11459.63 287
11460.64 291
11461.66 275
11462.67 294
11463.68 292
11464.69 276
11465.70 290
11466.71 290
11467.72 285
11468.73 278
11469.74 294
11470.76 300
11471.77 277
11472.78 323
11473.79 316
11474.80 332
11475.81 294
11476.82 294
11477.84 305
11478.85 290
11479.86 304
11480.87 296
11481.88 298
11482.89 322
11483.91 291
11484.92 281
11485.93 273
11486.94 274
11487.95 251
11488.97 290
11489.98 276
11490.99 280
11492.00 278
11493.02 328
11494.03 341
11495.04 332
11496.05 318
11497.06 311
11498.08 278
11499.09 277
11500.10 266
11501.12 317
11502.13 294
11503.14 309
11504.15 294
11505.17 271
11506.18 315
11507.19 317
11508.20 315
11509.22 310
11510.23 269
11511.24 264
11512.26 316
11513.27 300
11514.28 263
11515.30 281
11516.31 263
11517.32 300
11518.34 277
11519.35 286
11520.36 308
11521.38 297
11522.39 286
11523.40 300
11524.42 302
11525.43 297
11526.45 299
11527.46 330
11528.47 260
11529.49 305
11530.50 314
11531.52 318
11532.53 347
11533.54 322
11534.56 314
11535.57 309
11536.59 276
11537.60 270
11538.61 288
11539.63 297
11540.64 319
11541.66 331
11542.67 306
11543.69 306
11544.70 327
11545.72 344
11546.73 347
11547.74 265
11548.76 284
11549.77 322
11550.79 322
11551.80 291
11552.82 292
11553.83 320
11554.85 316
11555.86 320
11556.88 329
11557.89 367
11558.91 350
11559.92 332
11560.94 353
11561.96 343
11562.97 320
11563.99 324
11565.00 323
11566.02 336
11567.03 299
11568.05 319
11569.06 351
11570.08 352
11571.10 326
11572.11 365
11573.13 355
11574.14 334
11575.16 339
11576.17 360
11577.19 338
11578.21 362
11579.22 367
11580.24 357
11581.25 376
11582.27 396
11583.29 426
11584.30 407
11585.32 371
11586.34 400
11587.35 437
11588.37 449
11589.39 436
11590.40 452
11591.42 462
11592.44 465
11593.45 478
11594.47 503
11595.49 552
11596.50 528
11597.52 540
11598.54 623
11599.55 713
11600.57 787
11601.59 815
11602.60 771
11603.62 793
11604.64 722
11605.66 693
11606.67 652
11607.69 623
11608.71 578
11609.73 581
11610.74 508
11611.76 452
11612.78 458
11613.80 420
11614.81 395
11615.83 398
11616.85 391
11617.87 404
11618.88 412
11619.90 405
11620.92 389
11621.94 360
11622.96 368
11623.97 377
11624.99 380
11626.01 391
11627.03 416
11628.05 390
11629.07 363
11630.08 343
11631.10 357
11632.12 388
11633.14 389
11634.16 352
11635.18 322
11636.19 337
11637.21 361
11638.23 338
11639.25 355
11640.27 348
11641.29 313
11642.31 340
11643.33 316
11644.34 343
11645.36 331
11646.38 335
11647.40 332
11648.42 327
11649.44 323
11650.46 272
11651.48 313
11652.50 336
11653.52 314
11654.54 314
11655.56 313
11656.58 363
11657.60 321
11658.61 320
11659.63 317
11660.65 330
11661.67 314
11662.69 299
11663.71 321
11664.73 330
11665.75 335
11666.77 322
11667.79 323
11668.81 342
11669.83 301
11670.85 338
11671.87 339
11672.89 328
11673.91 316
11674.93 322
11675.95 351
11676.97 352
11678.00 340
11679.02 339
11680.04 353
11681.06 295
11682.08 304
11683.10 285
11684.12 301
11685.14 323
11686.16 329
11687.18 356
11688.20 333
11689.22 327
11690.24 268
11691.26 308
11692.29 334
11693.31 308
11694.33 326
11695.35 325
11696.37 339
11697.39 312
11698.41 319
11699.43 314
11700.46 354
11701.48 311
11702.50 336
11703.52 342
11704.54 330
11705.56 295
11706.58 338
11707.61 331
11708.63 333
11709.65 311
11710.67 309
11711.69 314
11712.72 319
11713.74 306
11714.76 297
11715.78 344
11716.80 332
11717.83 266
11718.85 267
11719.87 284
11720.89 307
11721.92 311
11722.94 314
11723.96 306
11724.98 321
11726.01 341
11727.03 297
11728.05 315
11729.07 316
11730.10 315
11731.12 310
11732.14 301
11733.16 318
11734.19 321
11735.21 328
11736.23 315
11737.26 328
11738.28 343
11739.30 282
11740.33 270
11741.35 295
11742.37 308
11743.39 291
11744.42 297
11745.44 295
11746.47 317
11747.49 348
11748.51 322
11749.54 313
11750.56 315
11751.58 313
11752.61 299
11753.63 277
11754.65 293
11755.68 285
11756.70 306
11757.73 278
11758.75 308
11759.77 306
11760.80 281
11761.82 273
11762.85 285
11763.87 279
11764.89 291
11765.92 267
11766.94 293
11767.97 308
11768.99 258
11770.02 263
11771.04 277
11772.06 307
11773.09 325
11774.11 310
11775.14 300
11776.16 329
11777.19 304
11778.21 281
11779.24 301
11780.26 302
11781.29 301
11782.31 285
11783.34 330
11784.36 302
11785.39 297
11786.41 274
11787.44 277
11788.46 266
11789.49 284
11790.51 310
11791.54 327
11792.57 302
11793.59 273
11794.62 301
11795.64 313
11796.67 293
11797.69 252
11798.72 282
11799.74 300
11800.77 284
11801.80 268
11802.82 300
11803.85 270
11804.87 281
11805.90 290
11806.93 295
11807.95 279
11808.98 296
11810.00 289
11811.03 291
11812.06 278
11813.08 282
11814.11 310
11815.14 295
11816.16 317
11817.19 296
11818.22 299
11819.24 281
11820.27 278
11821.30 311
11822.32 324
11823.35 296
11824.38 290
11825.40 327
11826.43 312
11827.46 299
11828.48 286
11829.51 300
11830.54 300
11831.56 334
11832.59 285
11833.62 321
11834.65 281
11835.67 311
11836.70 290
11837.73 302
11838.76 299
11839.78 330
11840.81 341
11841.84 308
11842.87 319
11843.89 310
11844.92 314
11845.95 335
11846.98 305
11848.00 291
11849.03 295
11850.06 295
11851.09 302
11852.12 315
11853.14 325
11854.17 312
11855.20 328
11856.23 301
11857.26 280
11858.29 290
11859.31 314
11860.34 292
11861.37 280
11862.40 337
11863.43 310
11864.46 300
11865.48 307
11866.51 286
11867.54 336
11868.57 329
11869.60 312
11870.63 320
11871.66 310
11872.69 335
11873.72 372
11874.74 344
11875.77 329
11876.80 314
11877.83 338
11878.86 310
11879.89 355
11880.92 315
11881.95 314
11882.98 322
11884.01 348
11885.04 333
11886.07 350
11887.10 352
11888.13 353
11889.15 362
11890.18 367
11891.21 365
11892.24 346
11893.27 385
11894.30 390
11895.33 413
11896.36 407
11897.39 421
11898.42 411
11899.45 442
11900.48 437
11901.51 461
11902.54 469
11903.57 430
11904.60 404
11905.64 424
11906.67 393
11907.70 391
11908.73 333
11909.76 341
11910.79 406
11911.82 348
11912.85 368
11913.88 393
11914.91 371
11915.94 360
11916.97 365
11918.00 360
11919.03 346
11920.06 380
11921.10 414
11922.13 370
11923.16 347
11924.19 404
11925.22 440
11926.25 458
11927.28 445
11928.31 474
11929.35 528
11930.38 541
11931.41 533
11932.44 464
11933.47 505
11934.50 481
11935.53 396
11936.57 383
11937.60 395
11938.63 377
11939.66 407
11940.69 390
11941.73 382
11942.76 350
11943.79 361
11944.82 379
11945.85 388
11946.89 338
11947.92 351
11948.95 374
11949.98 352
11951.01 368
11952.05 313
11953.08 359
11954.11 370
11955.14 346
11956.18 329
11957.21 325
11958.24 305
11959.27 383
11960.31 328
11961.34 327
11962.37 354
11963.41 380
11964.44 345
11965.47 377
11966.50 352
11967.54 353
11968.57 333
11969.60 326
11970.64 369
11971.67 329
11972.70 316
11973.74 320
11974.77 312
11975.80 328
11976.84 352
11977.87 334
11978.90 341
11979.94 350
11980.97 309
11982.00 362
11983.04 337
11984.07 301
11985.11 329
11986.14 329
11987.17 316
11988.21 344
11989.24 351
11990.28 330
11991.31 355
11992.34 343
11993.38 321
11994.41 355
11995.45 324
11996.48 340
11997.52 383
11998.55 366
11999.58 357
12000.62 368
12001.65 399
12002.69 381
12003.72 347
12004.76 341
12005.79 316
12006.83 384
12007.86 381
12008.90 361
12009.93 371
12010.97 368
12012.00 362
12013.04 370
12014.07 401
12015.11 379
12016.14 372
12017.18 355
12018.21 410
12019.25 382
12020.28 391
12021.32 373
12022.35 389
12023.39 359
12024.42 359
12025.46 400
12026.49 392
12027.53 390
12028.57 399
12029.60 374
12030.64 396
12031.67 381
12032.71 391
12033.74 384
12034.78 373
12035.82 389
12036.85 390
12037.89 380
12038.92 333
12039.96 372
12041.00 392
12042.03 368
12043.07 386
12044.11 349
12045.14 365
12046.18 388
12047.22 410
12048.25 381
12049.29 386
12050.33 385
12051.36 351
12052.40 363
12053.44 403
12054.47 376
12055.51 375
12056.55 359
12057.58 375
12058.62 391
12059.66 401
12060.69 408
12061.73 407
12062.77 379
12063.80 390
12064.84 368
12065.88 444
12066.92 402
12067.95 394
12068.99 385
12070.03 388
12071.07 425
12072.10 402
12073.14 368
12074.18 356
12075.22 417
12076.25 445
12077.29 421
12078.33 380
12079.37 405
12080.41 380
12081.44 410
12082.48 415
12083.52 414
12084.56 409
12085.60 418
12086.63 414
12087.67 420
12088.71 438
12089.75 405
12090.79 386
12091.83 441
12092.86 441
12093.90 433
12094.94 416
12095.98 486
12097.02 500
12098.06 499
12099.10 540
12100.13 557
12101.17 581
12102.21 579
12103.25 579
12104.29 585
12105.33 511
12106.37 544
12107.41 477
12108.45 487
12109.49 479
12110.52 456
12111.56 409
12112.60 408
12113.64 391
12114.68 401
12115.72 366
12116.76 372
12117.80 362
12118.84 377
12119.88 331
12120.92 351
12121.96 393
12123.00 377
12124.04 339
12125.08 367
12126.12 365
12127.16 302
12128.20 363
12129.24 362
12130.28 354
12131.32 330
12132.36 334
12133.40 354
12134.44 351
12135.48 315
12136.52 356
12137.56 333
12138.60 324
12139.64 303
12140.68 345
12141.72 320
12142.76 280
12143.80 299
12144.84 327
12145.88 339
12146.93 286
12147.97 305
12149.01 322
12150.05 317
12151.09 332
12152.13 308
12153.17 316
12154.21 293
12155.25 299
12156.29 317
12157.34 315
12158.38 281
12159.42 319
12160.46 308
12161.50 335
12162.54 321
12163.58 320
12164.62 306
12165.67 292
12166.71 294
12167.75 305
12168.79 331
12169.83 333
12170.87 332
12171.92 341
12172.96 317
12174.00 271
12175.04 278
12176.08 296
12177.13 332
12178.17 322
12179.21 337
12180.25 347
12181.30 348
12182.34 348
12183.38 345
12184.42 325
12185.46 318
12186.51 347
12187.55 333
12188.59 314
12189.63 318
12190.68 311
12191.72 352
12192.76 308
12193.81 323
12194.85 326
12195.89 323
12196.93 315
12197.98 309
12199.02 337
12200.06 292
12201.11 324
12202.15 328
12203.19 301
12204.24 313
12205.28 318
12206.32 291
12207.37 301
12208.41 291
12209.45 330
12210.50 317
12211.54 274
12212.58 275
12213.63 310
12214.67 330
12215.71 306
12216.76 285
12217.80 268
12218.85 307
12219.89 336
12220.93 310
12221.98 326
12223.02 296
12224.07 307
12225.11 351
12226.15 358
12227.20 341
12228.24 347
12229.29 324
12230.33 357
12231.38 350
12232.42 319
12233.46 307
12234.51 308
12235.55 320
12236.60 277
12237.64 278
12238.69 279
12239.73 303
12240.78 290
12241.82 291
12242.87 283
12243.91 318
12244.96 303
12246.00 333
12247.05 298
12248.09 288
12249.14 308
12250.18 328
12251.23 274
12252.27 268
12253.32 280
12254.36 297
12255.41 296
12256.45 287
12257.50 288
12258.55 280
12259.59 347
12260.64 300
12261.68 280
12262.73 276
12263.77 256
12264.82 296
12265.87 313
12266.91 283
12267.96 287
12269.00 327
12270.05 293
12271.10 273
12272.14 281
12273.19 329
12274.23 310
12275.28 293
12276.33 312
12277.37 308
12278.42 268
12279.47 317
12280.51 306
12281.56 347
12282.61 306
12283.65 304
12284.70 326
12285.75 312
12286.79 279
12287.84 273
12288.89 291
12289.93 256
12290.98 275
12292.03 273
12293.07 281
12294.12 275
12295.17 273
12296.22 278
12297.26 264
12298.31 258
12299.36 276
12300.40 271
12301.45 268
12302.50 284
12303.55 297
12304.59 276
12305.64 283
12306.69 305
12307.74 324
12308.78 283
12309.83 282
12310.88 289
12311.93 264
12312.98 265
12314.02 256
12315.07 260
12316.12 275
12317.17 261
12318.22 304
12319.26 315
12320.31 292
12321.36 289
12322.41 315
12323.46 264
12324.51 282
12325.55 262
12326.60 254
12327.65 268
12328.70 268
12329.75 262
12330.80 276
12331.85 267
12332.89 267
12333.94 291
12334.99 254
12336.04 285
12337.09 248
12338.14 272
12339.19 301
12340.24 257
12341.29 281
12342.33 281
12343.38 272
12344.43 271
12345.48 293
12346.53 274
12347.58 256
12348.63 262
12349.68 271
12350.73 280
12351.78 279
12352.83 278
12353.88 301
12354.93 287
12355.98 271
12357.03 272
12358.08 309
12359.13 270
12360.18 274
12361.23 273
12362.28 264
12363.33 270
12364.38 246
12365.43 270
12366.48 295
12367.53 262
12368.58 240
12369.63 250
12370.68 272
12371.73 278
12372.78 289
12373.83 303
12374.88 276
12375.93 281
12376.98 252
12378.03 276
12379.08 311
12380.13 258
12381.18 270
12382.23 315
12383.29 316
12384.34 268
12385.39 301
12386.44 294
12387.49 307
12388.54 272
12389.59 297
12390.64 288
12391.69 290
12392.75 269
12393.80 272
12394.85 324
12395.90 272
12396.95 279
12398.00 285
12399.05 320
12400.11 308
12401.16 264
12402.21 290
12403.26 316
12404.31 291
12405.36 292
12406.42 295
12407.47 317
12408.52 275
12409.57 317
12410.62 297
12411.68 295
12412.73 309
12413.78 300
12414.83 283
12415.88 284
12416.94 310
12417.99 284
12419.04 312
12420.09 288
12421.15 305
12422.20 301
12423.25 312
12424.30 310
12425.36 328
12426.41 336
12427.46 327
12428.52 344
12429.57 311
12430.62 347
12431.67 340
12432.73 312
12433.78 346
12434.83 326
12435.89 334
12436.94 343
12437.99 312
12439.05 313
12440.10 299
12441.15 334
12442.21 331
12443.26 324
12444.31 334
12445.37 315
12446.42 309
12447.47 334
12448.53 339
12449.58 309
12450.63 356
12451.69 396
12452.74 336
12453.80 363
12454.85 390
12455.90 353
12456.96 353
12458.01 393
12459.07 439
12460.12 393
12461.17 393
12462.23 383
12463.28 369
12464.34 436
12465.39 441
12466.45 431
12467.50 459
12468.56 472
12469.61 544
12470.66 630
12471.72 740
12472.77 753
12473.83 781
12474.88 882
12475.94 843
12476.99 812
12478.05 856
12479.10 837
12480.16 796
12481.21 727
12482.27 636
12483.32 577
12484.38 580
12485.43 543
12486.49 489
12487.54 460
12488.60 496
12489.65 454
12490.71 450
12491.77 398
12492.82 435
12493.88 419
12494.93 397
12495.99 349
12497.04 379
12498.10 383
12499.15 367
12500.21 395
12501.27 389
12502.32 393
12503.38 370
12504.43 386
12505.49 410
12506.55 407
12507.60 390
12508.66 347
12509.72 366
12510.77 362
12511.83 340
12512.88 362
12513.94 372
12515.00 341
12516.05 372
12517.11 366
12518.17 364
12519.22 341
12520.28 360
12521.34 325
12522.39 314
12523.45 328
12524.51 343
12525.56 352
12526.62 340
12527.68 327
12528.74 334
12529.79 321
12530.85 332
12531.91 330
12532.96 351
12534.02 322
12535.08 315
12536.14 357
12537.19 321
12538.25 317
12539.31 317
12540.37 347
12541.42 342
12542.48 359
12543.54 364
12544.60 322
12545.65 335
12546.71 372
12547.77 374
12548.83 354
12549.89 354
12550.94 370
12552.00 401
12553.06 388
12554.12 389
12555.18 383
12556.23 475
12557.29 434
12558.35 431
12559.41 397
12560.47 428
12561.53 451
12562.58 417
12563.64 423
12564.70 401
12565.76 364
12566.82 374
12567.88 363
12568.94 399
12570.00 357
12571.05 380
12572.11 387
12573.17 368
12574.23 343
12575.29 352
12576.35 373
12577.41 370
12578.47 387
12579.53 369
12580.59 327
12581.64 335
12582.70 338
12583.76 353
12584.82 322
12585.88 325
12586.94 317
12588.00 361
12589.06 318
12590.12 363
12591.18 329
12592.24 318
12593.30 313
12594.36 331
12595.42 347
12596.48 365
12597.54 329
12598.60 325
12599.66 349
12600.72 326
12601.78 340
12602.84 338
12603.90 363
12604.96 340
12606.02 320
12607.08 326
12608.14 336
12609.20 334
12610.26 333
12611.32 351
12612.38 331
12613.44 387
12614.50 335
12615.57 318
12616.63 362
12617.69 342
12618.75 332
12619.81 334
12620.87 332
12621.93 379
12622.99 356
12624.05 334
12625.11 318
12626.18 313
12627.24 347
12628.30 335
12629.36 318
12630.42 287
12631.48 310
12632.54 329
12633.60 320
12634.67 321
12635.73 294
12636.79 322
12637.85 319
12638.91 331
12639.97 307
12641.04 311
12642.10 302
12643.16 322
12644.22 305
12645.28 316
12646.35 310
12647.41 313
12648.47 334
12649.53 312
12650.59 285
12651.66 306
12652.72 331
12653.78 337
12654.84 303
12655.91 304
12656.97 335
12658.03 328
12659.09 272
12660.16 328
12661.22 284
12662.28 309
12663.34 334
12664.41 324
12665.47 314
12666.53 305
12667.60 325
12668.66 297
12669.72 335
12670.78 287
12671.85 306
12672.91 327
12673.97 323
12675.04 306
12676.10 298
12677.16 304
12678.23 361
12679.29 313
12680.35 273
12681.42 341
12682.48 333
12683.54 334
12684.61 321
12685.67 323
12686.74 346
12687.80 317
12688.86 322
12689.93 338
12690.99 342
12692.05 343
12693.12 347
12694.18 342
12695.25 355
12696.31 369
12697.37 393
12698.44 409
12699.50 434
12700.57 440
12701.63 423
12702.70 461
12703.76 447
12704.83 434
12705.89 380
12706.95 363
12708.02 344
12709.08 370
12710.15 424
12711.21 386
12712.28 362
12713.34 368
12714.41 345
12715.47 335
12716.54 323
12717.60 345
12718.67 385
12719.73 363
12720.80 342
12721.86 334
12722.93 366
12723.99 369
12725.06 358
12726.12 353
12727.19 335
12728.26 366
12729.32 305
12730.39 312
12731.45 305
12732.52 305
12733.58 314
12734.65 358
12735.71 344
12736.78 333
12737.85 305
12738.91 326
12739.98 333
12741.04 276
12742.11 305
12743.18 310
12744.24 314
12745.31 282
12746.37 318
12747.44 303
12748.51 305
12749.57 304
12750.64 284
12751.71 293
12752.77 270
12753.84 271
12754.91 288
12755.97 261
12757.04 280
12758.11 274
12759.17 282
12760.24 267
12761.31 288
12762.37 309
12763.44 296
12764.51 275
12765.57 273
12766.64 283
12767.71 287
12768.78 267
12769.84 262
12770.91 260
12771.98 262
12773.04 293
12774.11 286
12775.18 266
12776.25 270
12777.31 279
12778.38 295
12779.45 259
12780.52 289
12781.58 266
12782.65 308
12783.72 271
12784.79 294
12785.86 290
12786.92 287
12787.99 285
12789.06 299
12790.13 248
12791.20 275
12792.26 266
12793.33 274
12794.40 276
12795.47 245
12796.54 288
12797.61 296
12798.67 298
12799.74 265
12800.81 270
12801.88 273
12802.95 285
12804.02 294
12805.09 286
12806.15 231
12807.22 286
12808.29 305
12809.36 270
12810.43 271
12811.50 263
12812.57 270
12813.64 275
12814.71 286
12815.77 284
12816.84 272
12817.91 291
12818.98 301
12820.05 263
12821.12 262
12822.19 276
12823.26 238
12824.33 264
12825.40 270
12826.47 270
12827.54 265
12828.61 271
12829.68 254
12830.75 282
12831.82 296
12832.89 269
12833.96 256
12835.03 261
12836.10 259
12837.17 257
12838.24 268
12839.31 284
12840.38 258
12841.45 268
12842.52 294
12843.59 278
12844.66 255
12845.73 267
12846.80 264
12847.87 252
12848.94 267
12850.01 239
12851.08 264
12852.15 230
12853.22 253
12854.29 255
12855.36 252
12856.43 271
12857.51 249
12858.58 251
12859.65 247
12860.72 255
12861.79 271
12862.86 270
12863.93 215
12865.00 260
12866.07 217
12867.15 242
12868.22 220
12869.29 237
12870.36 215
12871.43 241
12872.50 257
12873.57 243
12874.65 229
12875.72 230
12876.79 275
12877.86 254
12878.93 253
12880.00 277
12881.08 274
12882.15 223
12883.22 246
12884.29 239
12885.36 226
12886.44 232
12887.51 231
12888.58 231
12889.65 220
12890.72 227
12891.80 254
12892.87 254
12893.94 227
12895.01 230
12896.09 213
12897.16 250
12898.23 210
12899.30 255
12900.38 248
12901.45 251
12902.52 266
12903.60 239
12904.67 241
12905.74 247
12906.81 245
12907.89 236
12908.96 228
12910.03 203
12911.11 221
12912.18 259
12913.25 260
12914.33 190
12915.40 219
12916.47 239
12917.55 274
12918.62 262
12919.69 252
12920.77 246
12921.84 243
12922.91 244
12923.99 220
12925.06 217
12926.13 226
12927.21 273
12928.28 282
12929.36 234
12930.43 219
12931.50 253
12932.58 233
12933.65 237
12934.73 232
12935.80 225
12936.87 244
12937.95 223
12939.02 241
12940.10 224
12941.17 244
12942.25 236
12943.32 251
12944.39 208
12945.47 228
12946.54 254
12947.62 248
12948.69 247
12949.77 224
12950.84 225
12951.92 240
12952.99 252
12954.07 221
12955.14 219
12956.22 223
12957.29 272
12958.37 259
12959.44 217
12960.52 219
12961.59 238
12962.67 213
12963.74 233
12964.82 233
12965.89 219
12966.97 222
12968.04 251
12969.12 240
12970.20 207
12971.27 219
12972.35 218
12973.42 250
12974.50 209
12975.57 197
12976.65 218
12977.73 247
12978.80 219
12979.88 220
12980.95 198
12982.03 247
12983.11 249
12984.18 246
12985.26 247
12986.33 215
12987.41 225
12988.49 234
12989.56 197
12990.64 177
12991.72 229
12992.79 239
12993.87 201
12994.95 214
12996.02 193
12997.10 227
12998.18 227
12999.25 217
13000.33 232
13001.41 226
13002.48 215
13003.56 248
13004.64 257
13005.71 205
13006.79 189
13007.87 230
13008.95 247
13010.02 239
13011.10 256
13012.18 212
13013.26 230
13014.33 227
13015.41 238
13016.49 217
13017.57 215
13018.64 219
13019.72 252
13020.80 257
13021.88 221
13022.95 198
13024.03 285
13025.11 241
13026.19 204
13027.26 211
13028.34 233
13029.42 258
13030.50 225
13031.58 213
13032.66 228
13033.73 229
13034.81 235
13035.89 233
13036.97 243
13038.05 237
13039.13 240
13040.20 250
13041.28 238
13042.36 233
13043.44 225
13044.52 237
13045.60 236
13046.68 225
13047.75 237
13048.83 232
13049.91 234
13050.99 209
13052.07 227
13053.15 231
13054.23 244
13055.31 267
13056.39 224
13057.47 219
13058.54 227
13059.62 262
13060.70 231
13061.78 238
13062.86 209
13063.94 220
13065.02 273
13066.10 235
13067.18 200
13068.26 199
13069.34 249
13070.42 238
13071.50 224
13072.58 234
13073.66 224
13074.74 223
13075.82 228
13076.90 239
13077.98 215
13079.06 208
13080.14 220
13081.22 258
13082.30 209
13083.38 198
13084.46 220
13085.54 230
13086.62 239
13087.70 217
13088.78 238
13089.86 222
13090.94 232
13092.02 228
13093.10 231
13094.18 251
13095.27 271
13096.35 232
13097.43 208
13098.51 221
13099.59 211
13100.67 238
13101.75 220
13102.83 203
13103.91 219
13104.99 228
13106.08 223
13107.16 215
13108.24 194
13109.32 214
13110.40 244
13111.48 236
13112.56 222
13113.64 261
13114.73 226
13115.81 202
13116.89 217
13117.97 228
13119.05 219
13120.14 216
13121.22 242
13122.30 226
13123.38 191
13124.46 222
13125.54 216
13126.63 223
13127.71 249
13128.79 245
13129.87 237
13130.96 223
13132.04 257
13133.12 249
13134.20 236
13135.28 250
13136.37 218
13137.45 221
13138.53 208
13139.61 237
13140.70 235
13141.78 219
13142.86 247
13143.95 232
13145.03 228
13146.11 215
13147.19 217
13148.28 211
13149.36 215
13150.44 205
13151.53 202
13152.61 241
13153.69 212
13154.78 220
13155.86 230
13156.94 240
13158.03 242
13159.11 235
13160.19 224
13161.28 233
13162.36 238
13163.44 228
13164.53 220
13165.61 218
13166.69 225
13167.78 228
13168.86 214
13169.95 218
13171.03 201
13172.11 215
13173.20 226
13174.28 253
13175.37 248
13176.45 217
13177.53 239
13178.62 245
13179.70 247
13180.79 210
13181.87 238
13182.96 246
13184.04 245
13185.12 249
13186.21 229
13187.29 211
13188.38 248
13189.46 246
13190.55 245
13191.63 218
13192.72 241
13193.80 247
13194.89 279
13195.97 260
13197.06 216
13198.14 233
13199.23 263
13200.31 225
13201.40 216
13202.48 262
13203.57 245
13204.65 224
13205.74 224
13206.82 257
13207.91 210
13208.99 237
13210.08 271
13211.16 276
13212.25 253
13213.34 261
13214.42 250
13215.51 255
13216.59 244
13217.68 245
13218.76 251
13219.85 223
13220.94 261
13222.02 248
13223.11 225
13224.19 227
13225.28 233
13226.37 254
13227.45 247
13228.54 264
13229.63 237
13230.71 247
13231.80 260
13232.89 219
13233.97 248
13235.06 215
13236.14 253
13237.23 273
13238.32 243
13239.40 248
13240.49 261
13241.58 254
13242.67 234
13243.75 273
13244.84 228
13245.93 251
13247.01 253
13248.10 251
13249.19 253
13250.27 260
13251.36 238
13252.45 218
13253.54 229
13254.62 276
13255.71 251
13256.80 224
13257.89 232
13258.97 259
13260.06 263
13261.15 268
13262.24 277
13263.32 277
13264.41 259
13265.50 246
13266.59 262
13267.67 259
13268.76 252
13269.85 268
13270.94 282
13272.03 293
13273.11 244
13274.20 258
13275.29 276
13276.38 298
13277.47 293
13278.56 260
13279.64 286
13280.73 257
13281.82 257
13282.91 286
13284.00 273
13285.09 298
13286.18 305
13287.26 284
13288.35 275
13289.44 284
13290.53 272
13291.62 273
13292.71 305
13293.80 286
13294.89 333
13295.98 307
13297.06 326
13298.15 300
13299.24 299
13300.33 331
13301.42 311
13302.51 325
13303.60 324
13304.69 331
13305.78 299
13306.87 298
13307.96 332
13309.05 344
13310.14 318
13311.23 342
13312.32 360
13313.41 335
13314.50 321
13315.59 339
13316.68 305
13317.77 305
13318.86 283
13319.95 307
13321.04 319
13322.13 324
13323.22 319
13324.31 309
13325.40 297
13326.49 306
13327.58 333
13328.67 287
13329.76 287
13330.85 274
13331.94 333
13333.03 342
13334.12 324
13335.21 277
13336.30 301
13337.39 361
13338.48 336
13339.57 316
13340.66 333
13341.75 317
13342.85 315
13343.94 347
13345.03 370
13346.12 316
13347.21 327
13348.30 345
13349.39 325
13350.48 294
13351.58 306
13352.67 376
13353.76 375
13354.85 344
13355.94 332
13357.03 360
13358.12 357
13359.22 352
13360.31 368
13361.40 378
13362.49 396
13363.58 410
13364.67 366
13365.77 396
13366.86 413
13367.95 403
13369.04 404
13370.13 391
13371.23 358
13372.32 405
13373.41 415
13374.50 370
13375.60 344
13376.69 348
13377.78 356
13378.87 309
13379.97 316
13381.06 327
13382.15 284
13383.24 307
13384.34 338
13385.43 313
13386.52 312
13387.61 311
13388.71 308
13389.80 306
13390.89 316
13391.99 301
13393.08 308
13394.17 317
13395.26 280
13396.36 272
13397.45 291
13398.54 339
13399.64 292
13400.73 274
13401.82 297
13402.92 262
13404.01 281
13405.10 305
13406.20 310
13407.29 271
13408.39 271
13409.48 285
13410.57 283
13411.67 284
13412.76 293
13413.85 289
13414.95 293
13416.04 296
13417.14 271
13418.23 269
13419.32 265
13420.42 276
13421.51 286
13422.61 300
13423.70 293
13424.80 283
13425.89 275
13426.98 232
13428.08 254
13429.17 299
13430.27 307
13431.36 288
13432.46 251
13433.55 286
13434.65 284
13435.74 297
13436.84 293
13437.93 262
13439.03 309
13440.12 321
13441.22 285
13442.31 290
13443.41 272
13444.50 310
13445.60 307
13446.69 309
13447.79 311
13448.88 311
13449.98 296
13451.07 322
13452.17 308
13453.26 262
13454.36 274
13455.45 281
13456.55 302
13457.65 289
13458.74 331
13459.84 293
13460.93 319
13462.03 332
13463.12 340
13464.22 329
13465.32 298
13466.41 309
13467.51 332
13468.60 305
13469.70 289
13470.80 293
13471.89 322
13472.99 331
13474.09 299
13475.18 313
13476.28 311
13477.37 339
13478.47 325
13479.57 304
13480.66 335
13481.76 338
13482.86 360
13483.95 349
13485.05 323
13486.15 337
13487.25 323
13488.34 334
13489.44 370
13490.54 351
13491.63 329
13492.73 383
13493.83 337
13494.92 337
13496.02 348
13497.12 358
13498.22 396
13499.31 416
13500.41 384
13501.51 381
13502.61 360
13503.70 350
13504.80 388
13505.90 381
13507.00 365
13508.09 342
13509.19 365
13510.29 315
13511.39 319
13512.49 359
13513.58 340
13514.68 325
13515.78 332
13516.88 329
13517.98 307
13519.07 306
13520.17 344
13521.27 312
13522.37 297
13523.47 301
13524.57 287
13525.66 316
13526.76 314
13527.86 266
13528.96 259
13530.06 293
13531.16 305
13532.26 285
13533.35 289
13534.45 298
13535.55 267
13536.65 282
13537.75 264
13538.85 292
13539.95 285
13541.05 302
13542.15 305
13543.24 293
13544.34 265
13545.44 259
13546.54 278
13547.64 278
13548.74 274
13549.84 307
13550.94 276
13552.04 271
13553.14 275
13554.24 271
13555.34 266
13556.44 280
13557.54 301
13558.64 282
13559.74 245
13560.84 262
13561.94 310
13563.04 284
13564.14 274
13565.24 258
13566.34 298
13567.44 280
13568.54 268
13569.64 269
13570.74 244
13571.84 225
13572.94 258
13574.04 271
13575.14 246
13576.24 266
13577.34 255
13578.44 249
13579.54 280
13580.64 285
13581.74 262
13582.84 248
13583.94 254
13585.05 254
13586.15 262
13587.25 253
13588.35 235
13589.45 237
13590.55 256
13591.65 240
13592.75 251
13593.85 237
13594.95 251
13596.06 262
13597.16 273
13598.26 243
13599.36 250
13600.46 246
13601.56 272
13602.66 281
13603.77 298
13604.87 241
13605.97 263
13607.07 258
13608.17 260
13609.28 250
13610.38 261
13611.48 276
13612.58 280
13613.68 281
13614.79 227
13615.89 226
13616.99 265
13618.09 274
13619.19 257
13620.30 269
13621.40 230
13622.50 239
13623.60 234
13624.71 260
13625.81 266
13626.91 275
13628.01 252
13629.12 279
13630.22 266
13631.32 250
13632.42 278
13633.53 302
13634.63 273
13635.73 244
13636.84 277
13637.94 266
13639.04 287
13640.14 268
13641.25 283
13642.35 254
13643.45 279
13644.56 273
13645.66 275
13646.76 263
13647.87 252
13648.97 272
13650.07 248
13651.18 278
13652.28 300
13653.39 284
13654.49 255
13655.59 257
13656.70 232
13657.80 262
13658.90 285
13660.01 248
13661.11 278
13662.22 265
13663.32 250
13664.42 225
13665.53 292
13666.63 238
13667.74 264
13668.84 284
13669.94 232
13671.05 249
13672.15 246
13673.26 229
13674.36 250
13675.47 221
13676.57 254
13677.68 257
13678.78 220
13679.89 224
13680.99 248
13682.10 269
13683.20 264
13684.30 264
13685.41 270
13686.51 239
13687.62 263
13688.72 262
13689.83 249
13690.93 277
13692.04 248
13693.15 260
13694.25 243
13695.36 262
13696.46 241
13697.57 255
13698.67 238
13699.78 245
13700.88 292
13701.99 269
13703.09 251
13704.20 253
13705.31 278
13706.41 276
13707.52 301
13708.62 263
13709.73 262
13710.84 291
13711.94 261
13713.05 259
13714.15 271
13715.26 270
13716.37 261
13717.47 260
13718.58 259
13719.68 276
13720.79 285
13721.90 268
13723.00 281
13724.11 275
13725.22 271
13726.32 287
13727.43 322
13728.54 338
13729.64 324
13730.75 314
13731.86 303
13732.96 296
13734.07 298
13735.18 305
13736.28 314
13737.39 288
13738.50 330
13739.61 343
13740.71 323
13741.82 351
13742.93 329
13744.03 372
13745.14 331
13746.25 334
13747.36 378
13748.46 365
13749.57 366
13750.68 353
13751.79 353
13752.89 367
13754.00 351
13755.11 374
13756.22 358
13757.33 358
13758.43 373
13759.54 407
13760.65 400
13761.76 392
13762.87 426
13763.97 443
13765.08 428
13766.19 452
13767.30 484
13768.41 484
13769.51 498
13770.62 466
13771.73 521
13772.84 541
13773.95 537
13775.06 494
13776.17 438
13777.27 480
13778.38 482
13779.49 424
13780.60 414
13781.71 424
13782.82 399
13783.93 402
13785.04 362
13786.14 384
13787.25 340
13788.36 342
13789.47 376
13790.58 332
13791.69 322
13792.80 347
13793.91 322
13795.02 326
13796.13 347
13797.24 354
13798.35 335
13799.46 339
13800.57 344
13801.68 360
13802.78 332
13803.89 325
13805.00 368
13806.11 305
13807.22 284
13808.33 307
13809.44 304
13810.55 299
13811.66 308
13812.77 306
13813.88 293
13814.99 325
13816.10 295
13817.21 273
13818.32 271
13819.44 300
13820.55 288
13821.66 282
13822.77 302
13823.88 300
13824.99 273
13826.10 301
13827.21 287
13828.32 283
13829.43 318
13830.54 302
13831.65 292
13832.76 288
13833.87 266
13834.98 334
13836.10 319
13837.21 269
13838.32 267
13839.43 289
13840.54 313
13841.65 307
13842.76 269
13843.87 270
13844.99 268
13846.10 278
13847.21 287
13848.32 315
13849.43 289
13850.54 305
13851.65 281
13852.77 303
13853.88 282
13854.99 295
13856.10 302
13857.21 314
13858.33 325
13859.44 314
13860.55 287
13861.66 302
13862.77 317
13863.89 309
13865.00 298
13866.11 326
13867.22 358
13868.33 296
13869.45 293
13870.56 294
13871.67 286
13872.78 318
13873.90 330
13875.01 325
13876.12 299
13877.23 309
13878.35 306
13879.46 327
13880.57 307
13881.69 277
13882.80 321
13883.91 322
13885.02 302
13886.14 314
13887.25 294
13888.36 351
13889.48 360
13890.59 331
13891.70 345
13892.82 342
13893.93 337
13895.04 364
13896.16 356
13897.27 366
13898.38 347
13899.50 316
13900.61 308
13901.72 339
13902.84 346
13903.95 314
13905.07 296
13906.18 315
13907.29 286
13908.41 322
13909.52 285
13910.63 250
13911.75 295
13912.86 262
13913.98 279
13915.09 286
13916.21 298
13917.32 300
13918.43 286
13919.55 281
13920.66 267
13921.78 292
13922.89 295
13924.01 291
13925.12 297
13926.24 268
13927.35 273
13928.46 269
13929.58 294
13930.69 294
13931.81 280
13932.92 275
13934.04 286
13935.15 269
13936.27 266
13937.38 244
13938.50 277
13939.61 251
13940.73 295
13941.85 291
13942.96 273
13944.08 296
13945.19 262
13946.31 316
13947.42 247
13948.54 265
13949.65 262
13950.77 260
13951.88 245
13953.00 257
13954.12 265
13955.23 255
13956.35 273
13957.46 274
13958.58 258
13959.70 261
13960.81 280
13961.93 258
13963.04 288
13964.16 244
13965.28 250
13966.39 257
13967.51 282
13968.62 278
13969.74 284
13970.86 295
13971.97 258
13973.09 251
13974.21 285
13975.32 277
13976.44 285
13977.56 268
13978.67 258
13979.79 270
13980.91 276
13982.02 256
13983.14 243
13984.26 234
13985.37 249
13986.49 262
13987.61 246
13988.73 222
13989.84 248
13990.96 266
13992.08 285
13993.20 291
13994.31 240
13995.43 248
13996.55 250
13997.66 252
13998.78 207
13999.90 229
14001.02 241
14002.14 255
14003.25 246
14004.37 214
14005.49 236
14006.61 267
14007.72 263
14008.84 234
14009.96 238
14011.08 249
14012.20 235
14013.31 290
14014.43 253
14015.55 275
14016.67 240
14017.79 249
14018.91 261
14020.02 261
14021.14 262
14022.26 260
14023.38 245
14024.50 234
14025.62 234
14026.74 269
14027.85 221
14028.97 245
14030.09 255
14031.21 239
14032.33 216
14033.45 255
14034.57 266
14035.69 272
14036.81 264
14037.92 269
14039.04 253
14040.16 232
14041.28 236
14042.40 271
14043.52 243
14044.64 237
14045.76 272
14046.88 257
14048.00 257
14049.12 198
14050.24 222
14051.36 228
14052.48 238
14053.60 284
14054.72 242
14055.84 242
14056.96 268
14058.08 242
14059.20 245
14060.32 238
14061.44 231
14062.56 245
14063.68 251
14064.80 264
14065.92 253
14067.04 244
14068.16 251
14069.28 221
14070.40 255
14071.52 286
14072.64 255
14073.76 293
14074.88 285
14076.00 272
14077.12 273
14078.24 248
14079.36 283
14080.48 295
14081.60 277
14082.73 294
14083.85 290
14084.97 273
14086.09 293
14087.21 308
14088.33 318
14089.45 319
14090.57 265
14091.69 303
14092.82 347
14093.94 307
14095.06 317
14096.18 312
14097.30 306
14098.42 302
14099.54 291
14100.67 284
14101.79 261
14102.91 290
14104.03 327
14105.15 279
14106.27 293
14107.40 303
14108.52 317
14109.64 281
14110.76 303
14111.88 260
14113.01 258
14114.13 282
14115.25 264
14116.37 257
14117.50 250
14118.62 266
14119.74 282
14120.86 300
14121.98 276
14123.11 249
14124.23 224
14125.35 250
14126.48 239
14127.60 284
14128.72 262
14129.84 266
14130.97 259
14132.09 214
14133.21 230
14134.34 246
14135.46 279
14136.58 253
14137.70 275
14138.83 247
14139.95 230
14141.07 231
14142.20 252
14143.32 253
14144.44 229
14145.57 238
14146.69 234
14147.81 234
14148.94 213
14150.06 225
14151.18 223
14152.31 240
14153.43 224
14154.56 233
14155.68 259
14156.80 221
14157.93 231
14159.05 251
14160.18 244
14161.30 251
14162.42 233
14163.55 261
14164.67 265
14165.80 259
14166.92 256
14168.04 220
14169.17 242
14170.29 230
14171.42 249
14172.54 273
14173.67 262
14174.79 259
14175.92 247
14177.04 243
14178.17 219
14179.29 260
14180.41 267
14181.54 229
14182.66 228
14183.79 208
14184.91 220
14186.04 229
14187.16 227
14188.29 216
14189.41 235
14190.54 227
14191.67 214
14192.79 224
14193.92 199
14195.04 235
14196.17 224
14197.29 209
14198.42 207
14199.54 200
14200.67 210
14201.79 215
14202.92 251
14204.05 209
14205.17 203
14206.30 201
14207.42 218
14208.55 227
14209.67 194
14210.80 230
14211.93 206
14213.05 189
14214.18 199
14215.31 207
14216.43 210
14217.56 211
14218.68 211
14219.81 217
14220.94 241
14222.06 212
14223.19 195
14224.32 209
14225.44 214
14226.57 194
14227.70 177
14228.82 198
14229.95 228
14231.08 239
14232.20 230
14233.33 237
14234.46 228
14235.58 208
14236.71 215
14237.84 228
14238.97 213
14240.09 211
14241.22 225
14242.35 240
14243.47 210
14244.60 205
14245.73 226
14246.86 237
14247.98 236
14249.11 207
14250.24 226
14251.37 227
14252.49 224
14253.62 180
14254.75 195
14255.88 210
14257.01 247
14258.13 232
14259.26 199
14260.39 210
14261.52 212
14262.65 241
14263.77 229
14264.90 214
14266.03 231
14267.16 224
14268.29 201
14269.41 195
14270.54 211
14271.67 219
14272.80 213
14273.93 197
14275.06 204
14276.19 200
14277.31 219
14278.44 216
14279.57 218
14280.70 238
14281.83 216
14282.96 175
14284.09 184
14285.22 209
14286.34 203
14287.47 218
14288.60 228
14289.73 194
14290.86 226
14291.99 199
14293.12 210
14294.25 213
14295.38 197
14296.51 206
14297.64 219
14298.77 199
14299.90 208
14301.03 225
14302.16 224
14303.28 224
14304.41 196
14305.54 204
14306.67 214
14307.80 200
14308.93 202
14310.06 179
14311.19 230
14312.32 211
14313.45 194
14314.58 211
14315.71 211
14316.84 219
14317.97 176
14319.11 186
14320.24 191
14321.37 198
14322.50 205
14323.63 198
14324.76 187
14325.89 211
14327.02 206
14328.15 219
14329.28 193
14330.41 203
14331.54 193
14332.67 215
14333.80 201
14334.93 237
14336.06 186
14337.20 178
14338.33 206
14339.46 227
14340.59 189
14341.72 175
14342.85 198
14343.98 219
14345.11 199
14346.25 188
14347.38 179
14348.51 216
14349.64 209
14350.77 215
14351.90 200
14353.03 173
14354.17 213
14355.30 189
14356.43 205
14357.56 195
14358.69 197
14359.83 198
14360.96 193
14362.09 171
14363.22 175
14364.35 205
14365.49 208
14366.62 205
14367.75 184
14368.88 203
14370.01 176
14371.15 208
14372.28 195
14373.41 183
14374.54 196
14375.68 193
14376.81 204
14377.94 199
14379.07 214
14380.21 212
14381.34 196
14382.47 201
14383.61 188
14384.74 221
14385.87 217
14387.00 206
14388.14 192
14389.27 171
14390.40 205
14391.54 224
14392.67 188
14393.80 204
14394.94 198
14396.07 205
14397.20 186
14398.34 197
14399.47 198
14400.60 204
14401.74 203
14402.87 200
14404.00 182
14405.14 232
14406.27 246
14407.41 203
14408.54 197
14409.67 219
14410.81 203
14411.94 198
14413.08 188
14414.21 199
14415.34 228
14416.48 216
14417.61 227
14418.75 208
14419.88 231
14421.01 224
14422.15 219
14423.28 169
14424.42 186
14425.55 207
14426.69 221
14427.82 240
14428.96 202
14430.09 220
14431.23 226
14432.36 239
14433.50 212
14434.63 207
14435.77 233
14436.90 239
14438.04 219
14439.17 203
14440.31 198
14441.44 223
14442.58 208
14443.71 215
14444.85 200
14445.98 201
14447.12 207
14448.25 195
14449.39 217
14450.52 201
14451.66 190
14452.79 186
14453.93 199
14455.07 216
14456.20 245
14457.34 229
14458.47 224
14459.61 205
14460.74 202
14461.88 232
14463.02 206
14464.15 208
14465.29 190
14466.42 220
14467.56 230
14468.70 216
14469.83 221
14470.97 208
14472.11 221
14473.24 236
14474.38 225
14475.51 222
14476.65 227
14477.79 225
14478.92 233
14480.06 255
14481.20 249
14482.33 227
14483.47 256
14484.61 205
14485.75 187
14486.88 226
14488.02 259
14489.16 236
14490.29 225
14491.43 227
14492.57 229
14493.70 228
14494.84 218
14495.98 226
14497.12 251
14498.25 234
14499.39 247
14500.53 253
14501.67 243
14502.80 241
14503.94 303
14505.08 276
14506.22 276
14507.35 276
14508.49 266
14509.63 263
14510.77 264
14511.91 253
14513.04 289
14514.18 292
14515.32 261
14516.46 286
14517.60 285
14518.73 279
14519.87 299
14521.01 307
14522.15 276
14523.29 259
14524.43 277
14525.56 257
14526.70 245
14527.84 263
14528.98 274
14530.12 246
14531.26 257
14532.40 225
14533.53 234
14534.67 256
14535.81 230
14536.95 244
14538.09 234
14539.23 238
14540.37 243
14541.51 261
14542.65 286
14543.79 246
14544.92 230
14546.06 264
14547.20 233
14548.34 260
14549.48 236
14550.62 255
14551.76 257
14552.90 214
14554.04 202
14555.18 234
14556.32 262
14557.46 228
14558.60 240
14559.74 214
14560.88 229
14562.02 232
14563.16 243
14564.30 225
14565.44 224
14566.58 216
14567.72 220
14568.86 208
14570.00 232
14571.14 243
14572.28 224
14573.42 221
14574.56 225
14575.70 189
14576.84 203
14577.98 223
14579.12 207
14580.26 244
14581.40 233
14582.54 242
14583.68 251
14584.82 221
14585.97 217
14587.11 228
14588.25 227
14589.39 239
14590.53 235
14591.67 232
14592.81 215
14593.95 241
14595.09 248
14596.23 222
14597.38 213
14598.52 237
14599.66 237
14600.80 239
14601.94 256
14603.08 226
14604.22 233
14605.37 232
14606.51 262
14607.65 281
14608.79 252
14609.93 253
14611.07 237
14612.22 277
14613.36 265
14614.50 256
14615.64 254
14616.78 286
14617.93 251
14619.07 257
14620.21 260
14621.35 270
14622.50 262
14623.64 288
14624.78 287
14625.92 288
14627.06 288
14628.21 290
14629.35 307
14630.49 282
14631.63 327
14632.78 310
14633.92 293
14635.06 293
14636.21 278
14637.35 281
14638.49 284
14639.63 291
14640.78 295
14641.92 271
14643.06 279
14644.21 250
14645.35 245
14646.49 269
14647.64 249
14648.78 270
14649.92 270
14651.07 245
14652.21 231
14653.35 239
14654.50 225
14655.64 241
14656.78 229
14657.93 229
14659.07 211
14660.21 219
14661.36 239
14662.50 221
14663.65 193
14664.79 226
14665.93 194
14667.08 220
14668.22 248
14669.37 209
14670.51 196
14671.65 230
14672.80 232
14673.94 203
14675.09 202
14676.23 190
14677.38 197
14678.52 200
14679.66 203
14680.81 215
14681.95 183
14683.10 207
14684.24 242
14685.39 205
14686.53 203
14687.68 203
14688.82 232
14689.97 190
14691.11 181
14692.26 203
14693.40 203
14694.55 208
14695.69 189
14696.84 178
14697.98 174
14699.13 193
14700.27 176
14701.42 171
14702.56 173
14703.71 188
14704.85 206
14706.00 180
14707.15 209
14708.29 176
14709.44 174
14710.58 170
14711.73 170
14712.87 188
14714.02 195
14715.17 209
14716.31 200
14717.46 161
14718.60 197
14719.75 194
14720.90 199
14722.04 179
14723.19 178
14724.33 199
14725.48 172
14726.63 182
14727.77 161
14728.92 167
14730.07 190
14731.21 234
14732.36 198
14733.51 201
14734.65 179
14735.80 174
14736.95 188
14738.09 190
14739.24 166
14740.39 184
14741.53 188
14742.68 181
14743.83 191
14744.97 171
14746.12 203
14747.27 183
14748.42 193
14749.56 147
14750.71 186
14751.86 166
14753.00 177
14754.15 167
14755.30 165
14756.45 169
14757.59 195
14758.74 218
14759.89 195
14761.04 196
14762.18 160
14763.33 187
14764.48 184
14765.63 198
14766.78 177
14767.92 169
14769.07 180
14770.22 187
14771.37 181
14772.52 177
14773.66 187
14774.81 187
14775.96 207
14777.11 167
14778.26 175
14779.41 177
14780.55 180
14781.70 187
14782.85 182
14784.00 174
14785.15 180
14786.30 187
14787.45 178
14788.59 157
14789.74 127
14790.89 154
14792.04 174
14793.19 185
14794.34 146
14795.49 158
14796.64 147
14797.79 170
14798.94 165
14800.08 155
14801.23 169
14802.38 152
14803.53 173
14804.68 146
14805.83 133
14806.98 175
14808.13 163
14809.28 159
14810.43 154
14811.58 145
14812.73 163
14813.88 189
14815.03 172
14816.18 145
14817.33 146
14818.48 156
14819.63 170
14820.78 150
14821.93 135
14823.08 161
14824.23 166
14825.38 176
14826.53 170
14827.68 176
14828.83 133
14829.98 165
14831.13 172
14832.28 161
14833.43 158
14834.58 168
14835.73 165
14836.88 165
14838.03 157
14839.18 136
14840.33 142
14841.48 184
14842.64 162
14843.79 137
14844.94 137
14846.09 134
14847.24 165
14848.39 142
14849.54 153
14850.69 138
14851.84 164
14853.00 146
14854.15 154
14855.30 154
14856.45 149
14857.60 159
14858.75 184
14859.90 161
14861.06 158
14862.21 168
14863.36 174
14864.51 129
14865.66 155
14866.81 178
14867.97 161
14869.12 186
14870.27 171
14871.42 168
14872.57 149
14873.73 184
14874.88 168
14876.03 164
14877.18 153
14878.33 136
14879.49 142
14880.64 160
14881.79 153
14882.94 127
14884.10 127
14885.25 157
14886.40 145
14887.55 153
14888.71 176
14889.86 156
14891.01 180
14892.16 172
14893.32 181
14894.47 134
14895.62 176
14896.78 166
14897.93 136
14899.08 140
14900.23 156
14901.39 173
14902.54 186
14903.69 145
14904.85 143
14906.00 154
14907.15 156
14908.31 134
14909.46 152
14910.61 171
14911.77 145
14912.92 149
14914.08 152
14915.23 163
14916.38 164
14917.54 175
14918.69 187
14919.84 159
14921.00 151
14922.15 178
14923.31 161
14924.46 155
14925.61 158
14926.77 151
14927.92 172
14929.08 164
14930.23 176
14931.38 151
14932.54 178
14933.69 177
14934.85 149
14936.00 146
14937.16 135
14938.31 145
14939.47 159
14940.62 167
14941.78 127
14942.93 184
14944.08 160
14945.24 169
14946.39 145
14947.55 179
14948.70 175
14949.86 158
14951.01 170
14952.17 154
14953.32 141
14954.48 178
14955.64 180
14956.79 174
14957.95 168
14959.10 198
14960.26 169
14961.41 164
14962.57 172
14963.72 172
14964.88 154
14966.03 166
14967.19 165
14968.35 158
14969.50 159
14970.66 141
14971.81 183
14972.97 198
14974.12 183
14975.28 167
14976.44 163
14977.59 162
14978.75 162
14979.91 180
14981.06 164
14982.22 148
14983.37 170
14984.53 169
14985.69 143
14986.84 169
14988.00 159
14989.16 150
14990.31 147
14991.47 137
14992.63 140
14993.78 160
14994.94 172
14996.10 134
14997.25 132
14998.41 145
14999.57 151
15000.72 159
15001.88 155
15003.04 151
15004.20 148
15005.35 146
15006.51 160
15007.67 141
15008.82 146
15009.98 154
15011.14 182
15012.30 164
15013.45 156
15014.61 137
15015.77 162
15016.93 172
15018.08 152
15019.24 134
15020.40 156
15021.56 165
15022.71 154
15023.87 158
15025.03 150
15026.19 153
15027.35 152
15028.50 158
15029.66 134
15030.82 152
15031.98 150
15033.14 171
15034.30 160
15035.45 151
15036.61 163
15037.77 164
15038.93 160
15040.09 158
15041.25 148
15042.40 160
15043.56 154
15044.72 174
15045.88 147
15047.04 136
15048.20 159
15049.36 161
15050.52 140
15051.68 167
15052.83 155
15053.99 144
15055.15 168
15056.31 138
15057.47 133
15058.63 143
15059.79 178
15060.95 176
15062.11 163
15063.27 161
15064.43 176
15065.59 155
15066.75 180
15067.90 151
15069.06 147
15070.22 143
15071.38 135
15072.54 161
15073.70 146
15074.86 132
15076.02 136
15077.18 151
15078.34 172
15079.50 150
15080.66 152
15081.82 146
15082.98 166
15084.14 165
15085.30 122
15086.46 144
15087.62 134
15088.78 144
15089.95 145
15091.11 112
15092.27 131
15093.43 134
15094.59 155
15095.75 178
15096.91 164
15098.07 161
15099.23 135
15100.39 163
15101.55 163
15102.71 146
15103.87 128
15105.03 157
15106.20 160
15107.36 169
15108.52 120
15109.68 152
15110.84 149
15112.00 152
15113.16 128
15114.32 148
15115.49 157
15116.65 174
15117.81 151
15118.97 172
15120.13 137
15121.29 158
15122.46 144
15123.62 139
15124.78 155
15125.94 139
15127.10 165
15128.26 149
15129.43 144
15130.59 131
15131.75 146
15132.91 139
15134.07 134
15135.24 137
15136.40 133
15137.56 150
15138.72 165
15139.89 159
15141.05 135
15142.21 157
15143.37 158
15144.54 167
15145.70 148
15146.86 149
15148.02 172
15149.19 175
15150.35 155
15151.51 165
15152.67 147
15153.84 160
15155.00 158
15156.16 158
15157.33 166
15158.49 162
15159.65 153
15160.82 162
15161.98 137
15163.14 136
15164.31 164
15165.47 164
15166.63 153
15167.80 157
15168.96 148
15170.12 146
15171.29 186
15172.45 165
15173.61 137
15174.78 134
15175.94 156
15177.10 166
15178.27 150
15179.43 167
15180.60 154
15181.76 186
15182.92 156
15184.09 168
15185.25 165
15186.42 162
15187.58 157
15188.74 164
15189.91 175
15191.07 173
15192.24 188
15193.40 179
15194.57 150
15195.73 165
15196.90 160
15198.06 184
15199.22 158
15200.39 156
15201.55 163
15202.72 170
15203.88 180
15205.05 153
15206.21 146
15207.38 160
15208.54 169
15209.71 151
15210.87 158
15212.04 167
15213.20 174
15214.37 153
15215.53 160
15216.70 155
15217.86 140
15219.03 146
15220.20 153
15221.36 185
15222.53 161
15223.69 161
15224.86 180
15226.02 194
15227.19 172
15228.36 169
15229.52 186
15230.69 196
15231.85 163
15233.02 172
15234.18 158
15235.35 154
15236.52 190
15237.68 204
15238.85 189
15240.02 140
15241.18 169
15242.35 197
15243.51 172
15244.68 157
15245.85 189
15247.01 192
15248.18 172
15249.35 150
15250.51 138
15251.68 167
15252.85 177
15254.01 144
15255.18 159
15256.35 162
15257.51 148
15258.68 173
15259.85 152
15261.01 142
15262.18 162
15263.35 165
15264.52 166
15265.68 157
15266.85 149
15268.02 165
15269.18 149
15270.35 146
15271.52 158
15272.69 137
15273.85 158
15275.02 157
15276.19 174
15277.36 171
15278.52 134
15279.69 132
15280.86 149
15282.03 147
15283.20 162
15284.36 149
15285.53 139
15286.70 137
15287.87 140
15289.04 172
15290.20 191
15291.37 184
15292.54 158
15293.71 163
15294.88 144
15296.05 146
15297.21 169
15298.38 156
15299.55 156
15300.72 156
15301.89 144
15303.06 148
15304.22 180
15305.39 149
15306.56 158
15307.73 158
15308.90 140
15310.07 143
15311.24 155
15312.41 155
15313.58 135
15314.74 151
15315.91 167
15317.08 149
15318.25 154
15319.42 150
15320.59 162
15321.76 162
15322.93 142
15324.10 144
15325.27 151
15326.44 157
15327.61 152
15328.78 146
15329.95 157
15331.12 159
15332.29 151
15333.46 148
15334.63 146
15335.80 148
15336.97 155
15338.14 154
15339.31 155
15340.48 149
15341.65 149
15342.82 151
15343.99 164
15345.16 150
15346.33 155
15347.50 133
15348.67 142
15349.84 155
15351.01 166
15352.18 164
15353.35 127
15354.52 151
15355.69 149
15356.86 146
15358.03 145
15359.20 176
15360.37 142
15361.54 162
15362.71 160
15363.89 145
15365.06 141
15366.23 179
15367.40 144
15368.57 153
15369.74 145
15370.91 163
15372.08 149
15373.25 141
15374.43 163
15375.60 174
15376.77 169
15377.94 156
15379.11 159
15380.28 120
15381.46 142
15382.63 128
15383.80 147
15384.97 158
15386.14 163
15387.31 173
15388.49 156
15389.66 148
15390.83 118
15392.00 152
15393.17 137
15394.35 181
15395.52 168
15396.69 164
15397.86 159
15399.03 169
15400.21 137
15401.38 135
15402.55 122
15403.72 157
15404.90 142
15406.07 152
15407.24 144
15408.41 134
15409.59 142
15410.76 117
15411.93 139
15413.11 138
15414.28 168
15415.45 153
15416.62 163
15417.80 151
15418.97 135
15420.14 148
15421.32 149
15422.49 125
15423.66 150
15424.84 144
15426.01 143
15427.18 168
15428.36 149
15429.53 159
15430.70 148
15431.88 136
15433.05 161
15434.22 155
15435.40 160
15436.57 163
15437.75 143
15438.92 144
15440.09 140
15441.27 168
15442.44 126
15443.61 128
15444.79 143
15445.96 144
15447.14 138
15448.31 145
15449.49 163
15450.66 125
15451.83 143
15453.01 135
15454.18 144
15455.36 119
15456.53 156
15457.71 142
15458.88 157
15460.06 118
15461.23 160
15462.40 172
15463.58 150
15464.75 146
15465.93 155
15467.10 140
15468.28 134
15469.45 161
15470.63 155
15471.80 130
15472.98 146
15474.15 169
15475.33 163
15476.50 139
15477.68 158
15478.86 149
15480.03 133
15481.21 142
15482.38 147
15483.56 145
15484.73 154
15485.91 162
15487.08 180
15488.26 138
15489.44 131
15490.61 140
15491.79 163
15492.96 151
15494.14 163
15495.31 139
15496.49 150
15497.67 159
15498.84 146
15500.02 165
15501.20 143
15502.37 173
15503.55 149
15504.72 150
15505.90 172
15507.08 167
15508.25 141
15509.43 147
15510.61 127
15511.78 157
15512.96 149
15514.14 119
15515.31 127
15516.49 161
15517.67 169
15518.84 159
15520.02 129
15521.20 140
15522.37 165
15523.55 138
15524.73 141
15525.91 152
15527.08 179
15528.26 138
15529.44 147
15530.61 136
15531.79 156
15532.97 147
15534.15 144
15535.32 160
15536.50 130
15537.68 146
15538.86 149
15540.03 154
15541.21 133
15542.39 170
15543.57 168
15544.75 163
15545.92 147
15547.10 148
15548.28 166
15549.46 155
15550.64 131
15551.81 163
15552.99 138
15554.17 153
15555.35 163
15556.53 158
15557.70 150
15558.88 152
15560.06 145
15561.24 178
15562.42 170
15563.60 142
15564.78 174
15565.95 160
15567.13 144
15568.31 165
15569.49 167
15570.67 164
15571.85 160
15573.03 144
15574.21 146
15575.38 153
15576.56 148
15577.74 154
15578.92 173
15580.10 161
15581.28 142
15582.46 185
15583.64 161
15584.82 162
15586.00 166
15587.18 169
15588.36 167
15589.54 169
15590.72 162
15591.90 164
15593.08 167
15594.25 151
15595.43 197
15596.61 178
15597.79 175
15598.97 145
15600.15 165
15601.33 190
15602.51 180
15603.69 162
15604.87 202
15606.05 212
15607.23 189
15608.41 188
15609.60 166
15610.78 176
15611.96 193
15613.14 186
15614.32 180
15615.50 199
15616.68 189
15617.86 182
15619.04 171
15620.22 197
15621.40 178
15622.58 180
15623.76 209
15624.94 189
15626.12 188
15627.31 158
15628.49 182
15629.67 215
15630.85 180
15632.03 159
15633.21 184
15634.39 201
15635.57 211
15636.75 179
15637.94 206
15639.12 193
15640.30 194
15641.48 182
15642.66 176
15643.84 182
15645.03 188
15646.21 183
15647.39 198
15648.57 195
15649.75 185
15650.93 203
15652.12 199
15653.30 196
15654.48 192
15655.66 210
15656.84 223
15658.03 188
15659.21 188
15660.39 180
15661.57 206
15662.76 205
15663.94 186
15665.12 195
15666.30 211
15667.48 209
15668.67 214
15669.85 181
15671.03 206
15672.22 193
15673.40 202
15674.58 173
15675.76 223
15676.95 218
15678.13 221
15679.31 213
15680.50 186
15681.68 196
15682.86 219
15684.04 240
15685.23 211
15686.41 214
15687.59 238
15688.78 227
15689.96 221
15691.14 205
15692.33 175
15693.51 202
15694.69 215
15695.88 213
15697.06 212
15698.25 215
15699.43 217
15700.61 226
15701.80 232
15702.98 217
15704.16 214
15705.35 245
15706.53 223
15707.72 224
15708.90 236
15710.08 212
15711.27 235
15712.45 225
15713.64 236
15714.82 231
15716.01 249
15717.19 285
15718.37 236
15719.56 241
15720.74 239
15721.93 250
15723.11 236
15724.30 260
15725.48 229
15726.67 254
15727.85 235
15729.04 258
15730.22 248
15731.41 269
15732.59 252
15733.78 243
15734.96 255
15736.15 257
15737.33 219
15738.52 253
15739.70 248
15740.89 286
15742.07 286
15743.26 251
15744.44 258
15745.63 229
15746.81 236
15748.00 268
15749.19 242
15750.37 240
15751.56 280
15752.74 249
15753.93 259
15755.11 251
15756.30 246
15757.49 255
15758.67 320
15759.86 276
15761.04 244
15762.23 259
15763.42 265
15764.60 253
15765.79 232
15766.97 244
15768.16 247
15769.35 226
15770.53 221
15771.72 225
15772.91 226
15774.09 259
15775.28 261
15776.47 258
15777.65 242
15778.84 259
15780.03 237
15781.21 209
15782.40 219
15783.59 236
15784.77 253
15785.96 212
15787.15 211
15788.33 221
15789.52 243
15790.71 224
15791.90 224
15793.08 239
15794.27 209
15795.46 198
15796.65 202
15797.83 237
15799.02 213
15800.21 196
15801.40 197
15802.58 200
15803.77 190
15804.96 193
15806.15 188
15807.33 188
15808.52 203
15809.71 175
15810.90 174
15812.09 211
15813.27 188
15814.46 185
15815.65 180
15816.84 160
15818.03 197
15819.21 197
15820.40 201
15821.59 177
15822.78 193
15823.97 201
15825.16 196
15826.34 192
15827.53 194
15828.72 188
15829.91 192
15831.10 197
15832.29 190
15833.48 191
15834.66 180
15835.85 202
15837.04 189
15838.23 201
15839.42 163
15840.61 186
15841.80 172
15842.99 185
15844.18 195
15845.37 197
15846.56 168
15847.74 191
15848.93 198
15850.12 180
15851.31 221
15852.50 186
15853.69 200
15854.88 179
15856.07 185
15857.26 209
15858.45 171
15859.64 167
15860.83 206
15862.02 176
15863.21 193
15864.40 201
15865.59 179
15866.78 169
15867.97 216
15869.16 191
15870.35 193
15871.54 177
15872.73 181
15873.92 186
15875.11 199
15876.30 207
15877.49 202
15878.68 193
15879.87 195
15881.06 198
15882.25 198
15883.44 170
15884.64 179
15885.83 206
15887.02 182
15888.21 202
15889.40 183
15890.59 171
15891.78 187
15892.97 185
15894.16 195
15895.35 174
15896.54 193
15897.74 208
15898.93 200
15900.12 174
15901.31 221
15902.50 227
15903.69 199
15904.88 186
15906.08 202
15907.27 192
15908.46 202
15909.65 177
15910.84 196
15912.03 185
15913.23 174
15914.42 222
15915.61 236
15916.80 211
15917.99 198
15919.18 224
15920.38 184
15921.57 196
15922.76 162
15923.95 182
15925.15 208
15926.34 198
15927.53 186
15928.72 193
15929.91 199
15931.11 189
15932.30 188
15933.49 191
15934.68 191
15935.88 211
15937.07 182
15938.26 195
15939.46 182
15940.65 184
15941.84 197
15943.03 195
15944.23 171
15945.42 189
15946.61 181
15947.81 178
15949.00 174
15950.19 160
15951.39 159
15952.58 177
15953.77 180
15954.97 182
15956.16 170
15957.35 179
15958.55 176
15959.74 166
15960.93 141
15962.13 142
15963.32 177
15964.51 172
15965.71 152
15966.90 139
15968.09 169
15969.29 176
15970.48 158
15971.68 157
15972.87 161
15974.06 137
15975.26 177
15976.45 157
15977.65 173
15978.84 126
15980.04 155
15981.23 172
15982.42 150
15983.62 157
15984.81 166
15986.01 178
15987.20 168
15988.40 147
15989.59 161
15990.79 154
15991.98 169
15993.18 180
15994.37 165
15995.57 141
15996.76 174
15997.96 173
15999.15 146
16000.35 130
16001.54 134
16002.74 152
16003.93 184
16005.13 171
16006.32 146
16007.52 144
16008.71 168
16009.91 172
16011.10 163
16012.30 142
16013.49 147
16014.69 160
16015.88 163
16017.08 158
16018.28 145
16019.47 140
16020.67 177
16021.86 184
16023.06 146
16024.26 146
16025.45 150
16026.65 161
16027.84 156
16029.04 174
16030.24 160
16031.43 161
16032.63 144
16033.82 138
16035.02 126
16036.22 141
16037.41 176
16038.61 176
16039.81 144
16041.00 132
16042.20 164
16043.40 172
16044.59 137
16045.79 178
16046.99 135
16048.18 144
16049.38 171
16050.58 148
16051.77 131
16052.97 154
16054.17 158
16055.37 164
16056.56 117
16057.76 151
16058.96 146
16060.15 131
16061.35 134
16062.55 140
16063.75 143
16064.94 160
16066.14 142
16067.34 163
16068.54 121
16069.73 150
16070.93 139
16072.13 140
16073.33 121
16074.52 136
16075.72 129
16076.92 128
16078.12 150
16079.32 138
16080.51 138
16081.71 126
16082.91 137
16084.11 142
16085.31 123
16086.51 130
16087.70 136
16088.90 141
16090.10 132
16091.30 157
16092.50 136
16093.70 120
16094.89 121
16096.09 133
16097.29 150
16098.49 126
16099.69 116
16100.89 159
16102.09 153
16103.29 177
16104.48 128
16105.68 129
16106.88 166
16108.08 147
16109.28 130
16110.48 136
16111.68 124
16112.88 146
16114.08 144
16115.28 134
16116.48 107
16117.68 154
16118.88 132
16120.07 160
16121.27 132
16122.47 125
16123.67 125
16124.87 127
16126.07 131
16127.27 141
16128.47 127
16129.67 120
16130.87 115
16132.07 138
16133.27 140
16134.47 116
16135.67 139
16136.87 138
16138.07 148
16139.27 132
16140.47 126
16141.67 128
16142.87 143
16144.07 139
16145.27 119
16146.48 131
16147.68 124
16148.88 140
16150.08 130
16151.28 129
16152.48 139
16153.68 118
16154.88 152
16156.08 135
16157.28 120
16158.48 121
16159.68 140
16160.88 149
16162.09 119
16163.29 136
16164.49 145
16165.69 170
16166.89 161
16168.09 138
16169.29 118
16170.49 137
16171.70 162
16172.90 140
16174.10 143
16175.30 132
16176.50 139
16177.70 151
16178.91 174
16180.11 146
16181.31 123
16182.51 144
16183.71 143
16184.91 141
16186.12 128
16187.32 127
16188.52 146
16189.72 131
16190.93 136
16192.13 127
16193.33 157
16194.53 165
16195.73 156
16196.94 123
16198.14 122
16199.34 159
16200.54 174
16201.75 134
16202.95 120
16204.15 143
16205.35 118
16206.56 132
16207.76 125
16208.96 143
16210.17 133
16211.37 143
16212.57 138
16213.77 127
16214.98 145
16216.18 151
16217.38 147
16218.59 129
16219.79 131
16220.99 136
16222.20 158
16223.40 150
16224.60 151
16225.81 130
16227.01 117
16228.21 148
16229.42 132
16230.62 138
16231.82 160
16233.03 150
16234.23 147
16235.44 143
16236.64 158
16237.84 161
16239.05 145
16240.25 137
16241.46 142
16242.66 148
16243.86 150
16245.07 166
16246.27 158
16247.48 148
16248.68 147
16249.89 145
16251.09 132
16252.29 135
16253.50 175
16254.70 131
16255.91 143
16257.11 162
16258.32 152
16259.52 153
16260.73 168
16261.93 164
16263.14 157
16264.34 144
16265.55 184
16266.75 178
16267.96 174
16269.16 149
16270.37 154
16271.57 164
16272.78 167
16273.98 144
16275.19 165
16276.39 165
16277.60 170
16278.80 139
16280.01 142
16281.21 169
16282.42 148
16283.63 188
16284.83 151
16286.04 141
16287.24 172
16288.45 154
16289.65 160
16290.86 140
16292.07 168
16293.27 198
16294.48 159
16295.68 145
16296.89 146
16298.10 148
16299.30 167
16300.51 166
16301.71 169
16302.92 179
16304.13 193
16305.33 191
16306.54 171
16307.75 173
16308.95 156
16310.16 177
16311.37 185
16312.57 200
16313.78 174
16314.99 161
16316.19 170
16317.40 180
16318.61 171
16319.81 191
16321.02 171
16322.23 177
16323.44 180
16324.64 161
16325.85 167
16327.06 178
16328.26 137
16329.47 162
16330.68 167
16331.89 174
16333.09 179
16334.30 157
16335.51 143
16336.72 129
16337.92 152
16339.13 152
16340.34 144
16341.55 139
16342.75 169
16343.96 145
16345.17 144
16346.38 153
16347.59 162
16348.79 150
16350.00 146
16351.21 166
16352.42 151
16353.63 146
16354.84 118
16356.04 164
16357.25 145
16358.46 155
16359.67 128
16360.88 145
16362.09 158
16363.29 161
16364.50 169
16365.71 131
16366.92 136
16368.13 146
16369.34 141
16370.55 149
16371.76 141
16372.96 138
16374.17 160
16375.38 197
16376.59 158
16377.80 168
16379.01 146
16380.22 154
16381.43 157
16382.64 157
16383.85 146
16385.06 141
16386.27 148
16387.47 133
16388.68 120
16389.89 135
16391.10 150
16392.31 150
16393.52 135
16394.73 148
16395.94 125
16397.15 152
16398.36 140
16399.57 145
16400.78 137
16401.99 146
16403.20 142
16404.41 140
16405.62 143
16406.83 132
16408.04 141
16409.25 153
16410.46 120
16411.67 137
16412.88 124
16414.09 141
16415.30 115
16416.52 139
16417.73 119
16418.94 122
16420.15 124
16421.36 130
16422.57 143
16423.78 149
16424.99 139
16426.20 148
16427.41 112
16428.62 132
16429.83 133
16431.05 151
16432.26 125
16433.47 133
16434.68 155
16435.89 146
16437.10 145
16438.31 127
16439.52 133
16440.74 129
16441.95 129
16443.16 123
16444.37 143
16445.58 121
16446.79 143
16448.00 131
16449.22 134
16450.43 119
16451.64 139
16452.85 119
16454.06 136
16455.28 142
16456.49 163
16457.70 128
16458.91 132
16460.12 122
16461.34 112
16462.55 147
16463.76 115
16464.97 127
16466.19 114
16467.40 133
16468.61 125
16469.82 116
16471.04 116
16472.25 125
16473.46 116
16474.67 140
16475.89 123
16477.10 133
16478.31 130
16479.52 154
16480.74 152
16481.95 106
16483.16 122
16484.38 123
16485.59 149
16486.80 122
16488.02 135
16489.23 126
16490.44 127
16491.66 139
16492.87 130
16494.08 124
16495.30 125
16496.51 169
16497.72 128
16498.94 135
16500.15 118
16501.36 131
16502.58 124
16503.79 114
16505.00 122
16506.22 123
16507.43 147
16508.65 150
16509.86 114
16511.07 135
16512.29 121
16513.50 124
16514.72 125
16515.93 136
16517.15 142
16518.36 123
16519.57 119
16520.79 110
16522.00 145
16523.22 158
16524.43 136
16525.65 136
16526.86 133
16528.08 136
16529.29 111
16530.51 128
16531.72 139
16532.93 124
16534.15 148
16535.36 142
16536.58 135
16537.79 115
16539.01 106
16540.22 114
16541.44 107
16542.65 111
16543.87 126
16545.09 120
16546.30 103
16547.52 119
16548.73 139
16549.95 129
16551.16 130
16552.38 126
16553.59 136
16554.81 140
16556.02 140
16557.24 131
16558.46 124
16559.67 112
16560.89 112
16562.10 125
16563.32 121
16564.54 123
16565.75 139
16566.97 137
16568.18 120
16569.40 120
16570.62 151
16571.83 142
16573.05 138
16574.27 139
16575.48 132
16576.70 151
16577.91 114
16579.13 120
16580.35 130
16581.56 143
16582.78 154
16584.00 150
16585.21 117
16586.43 147
16587.65 117
16588.87 123
16590.08 128
16591.30 131
16592.52 128
16593.73 134
16594.95 126
16596.17 120
16597.38 133
16598.60 128
16599.82 137
16601.04 124
16602.25 141
16603.47 123
16604.69 131
16605.91 128
16607.12 122
16608.34 117
16609.56 130
16610.78 153
16611.99 107
16613.21 132
16614.43 125
16615.65 126
16616.87 128
16618.08 115
16619.30 109
16620.52 102
16621.74 132
16622.96 136
16624.17 113
16625.39 106
16626.61 131
16627.83 133
16629.05 132
16630.27 114
16631.48 130
16632.70 116
16633.92 139
16635.14 117
16636.36 108
16637.58 100
16638.80 123
16640.02 103
16641.23 89
16642.45 104
16643.67 130
16644.89 136
16646.11 120
16647.33 112
16648.55 98
16649.77 123
16650.99 113
16652.21 115
16653.42 114
16654.64 140
16655.86 132
16657.08 129
16658.30 108
16659.52 112
16660.74 112
16661.96 119
16663.18 122
16664.40 123
16665.62 121
16666.84 136
16668.06 120
16669.28 121
16670.50 116
16671.72 126
16672.94 129
16674.16 129
16675.38 129
16676.60 98
16677.82 111
16679.04 106
16680.26 122
16681.48 113
16682.70 121
16683.92 108
16685.14 134
16686.36 125
16687.58 120
16688.80 121
16690.02 110
16691.24 120
16692.46 115
16693.69 121
16694.91 98
16696.13 113
16697.35 133
16698.57 110
16699.79 116
16701.01 116
16702.23 131
16703.45 109
16704.67 95
16705.90 114
16707.12 132
16708.34 122
16709.56 109
16710.78 128
16712.00 132
16713.22 105
16714.44 115
16715.67 121
16716.89 107
16718.11 107
16719.33 107
16720.55 104
16721.77 113
16723.00 96
16724.22 126
16725.44 119
16726.66 105
16727.88 109
16729.11 106
16730.33 103
16731.55 104
16732.77 118
16733.99 99
16735.22 121
16736.44 113
16737.66 117
16738.88 122
16740.11 121
16741.33 123
16742.55 129
16743.77 134
16745.00 144
16746.22 144
16747.44 104
16748.67 114
16749.89 124
16751.11 110
16752.33 120
16753.56 124
16754.78 112
16756.00 111
16757.23 102
16758.45 115
16759.67 109
16760.90 114
16762.12 132
16763.34 113
16764.57 107
16765.79 105
16767.01 115
16768.24 109
16769.46 93
16770.68 115
16771.91 129
16773.13 135
16774.35 123
16775.58 115
16776.80 91
16778.02 95
16779.25 124
16780.47 111
16781.70 102
16782.92 109
16784.14 106
16785.37 122
16786.59 137
16787.82 160
16789.04 113
16790.27 118
16791.49 123
16792.71 112
16793.94 121
16795.16 137
16796.39 131
16797.61 126
16798.84 143
16800.06 133
16801.29 129
16802.51 119
16803.74 117
16804.96 111
16806.19 122
16807.41 122
16808.64 133
16809.86 130
16811.09 123
16812.31 121
16813.54 130
16814.76 134
16815.99 132
16817.21 116
16818.44 130
16819.66 126
16820.89 122
16822.11 144
16823.34 127
16824.56 107
16825.79 106
16827.01 148
16828.24 130
16829.47 148
16830.69 139
16831.92 137
16833.14 124
16834.37 160
16835.60 135
16836.82 130
16838.05 128
16839.27 141
16840.50 121
16841.73 121
16842.95 139
16844.18 146
16845.40 124
16846.63 121
16847.86 129
16849.08 140
16850.31 150
16851.54 122
16852.76 112
16853.99 112
16855.22 129
16856.44 145
16857.67 121
16858.90 137
16860.12 145
16861.35 145
16862.58 150
16863.80 121
16865.03 127
16866.26 154
16867.49 148
16868.71 148
16869.94 153
16871.17 173
16872.39 169
16873.62 147
16874.85 141
16876.08 161
16877.30 193
16878.53 178
16879.76 158
16880.99 156
16882.21 157
16883.44 182
16884.67 200
16885.90 164
16887.13 141
16888.35 153
16889.58 163
16890.81 169
16892.04 169
16893.27 147
16894.49 172
16895.72 187
16896.95 167
16898.18 125
16899.41 124
16900.63 143
16901.86 166
16903.09 156
16904.32 148
16905.55 131
16906.78 159
16908.01 146
16909.23 129
16910.46 109
16911.69 126
16912.92 154
16914.15 158
16915.38 122
16916.61 107
16917.84 135
16919.06 129
16920.29 132
16921.52 134
16922.75 130
16923.98 137
16925.21 134
16926.44 144
16927.67 127
16928.90 142
16930.13 140
16931.36 110
16932.59 125
16933.82 124
16935.05 116
16936.27 126
16937.50 124
16938.73 126
16939.96 130
16941.19 135
16942.42 129
16943.65 124
16944.88 114
16946.11 127
16947.34 135
16948.57 129
16949.80 133
16951.03 119
16952.26 127
16953.49 128
16954.72 160
16955.95 135
16957.19 118
16958.42 124
16959.65 136
16960.88 129
16962.11 117
16963.34 122
16964.57 117
16965.80 142
16967.03 149
16968.26 125
16969.49 131
16970.72 126
16971.95 124
16973.18 143
16974.42 118
16975.65 122
16976.88 153
16978.11 139
16979.34 136
16980.57 128
16981.80 145
16983.03 123
16984.26 130
16985.50 117
16986.73 121
16987.96 132
16989.19 143
16990.42 126
16991.65 119
16992.89 112
16994.12 128
16995.35 137
16996.58 109
16997.81 135
16999.04 103
17000.28 150
17001.51 138
17002.74 146
17003.97 109
17005.20 117
17006.44 131
17007.67 148
17008.90 137
17010.13 108
17011.37 135
17012.60 120
17013.83 151
17015.06 142
17016.30 136
17017.53 145
17018.76 136
17019.99 145
17021.23 110
17022.46 120
17023.69 108
17024.92 118
17026.16 124
17027.39 125
17028.62 112
17029.86 118
17031.09 123
17032.32 120
17033.56 114
17034.79 119
17036.02 102
17037.26 123
17038.49 123
17039.72 111
17040.96 95
17042.19 123
17043.42 125
17044.66 110
17045.89 124
17047.12 114
17048.36 141
17049.59 139
17050.82 106
17052.06 95
17053.29 110
17054.53 114
17055.76 122
17056.99 124
17058.23 111
17059.46 103
17060.70 118
17061.93 128
17063.16 117
17064.40 142
17065.63 121
17066.87 105
17068.10 109
17069.34 116
17070.57 116
17071.81 124
17073.04 92
17074.27 112
17075.51 128
17076.74 117
17077.98 116
17079.21 104
17080.45 108
17081.68 128
17082.92 117
17084.15 105
17085.39 88
17086.62 109
17087.86 112
17089.09 114
17090.33 125
17091.56 104
17092.80 110
17094.04 114
17095.27 109
17096.51 76
17097.74 110
17098.98 89
17100.21 128
17101.45 101
17102.68 107
17103.92 120
17105.16 128
17106.39 121
17107.63 118
17108.86 107
17110.10 102
17111.33 129
17112.57 112
17113.81 110
17115.04 100
17116.28 116
17117.52 119
17118.75 124
17119.99 90
17121.22 101
17122.46 122
17123.70 131
17124.93 105
17126.17 101
17127.41 105
17128.64 105
17129.88 114
17131.12 104
17132.35 112
17133.59 108
17134.83 128
17136.06 112
17137.30 97
17138.54 94
17139.77 110
17141.01 111
17142.25 114
17143.49 102
17144.72 111
17145.96 116
17147.20 103
17148.43 87
17149.67 103
17150.91 88
17152.15 110
17153.38 125
17154.62 125
17155.86 129
17157.10 119
17158.33 122
17159.57 125
17160.81 121
17162.05 119
17163.29 124
17164.52 109
17165.76 115
17167.00 104
17168.24 115
17169.48 113
17170.71 99
17171.95 120
17173.19 106
17174.43 111
17175.67 119
17176.91 118
17178.14 130
17179.38 127
17180.62 133
17181.86 123
17183.10 108
17184.34 120
17185.57 122
17186.81 108
17188.05 97
17189.29 92
17190.53 120
17191.77 125
17193.01 121
17194.25 100
17195.49 120
17196.72 129
17197.96 112
17199.20 101
17200.44 107
17201.68 124
17202.92 118
17204.16 112
17205.40 94
17206.64 119
17207.88 115
17209.12 99
17210.36 91
17211.60 129
17212.84 112
17214.08 106
17215.32 110
17216.56 116
17217.80 118
17219.04 120
17220.28 102
17221.52 112
17222.76 113
17224.00 93
17225.24 108
17226.48 114
17227.72 103
17228.96 111
17230.20 107
17231.44 106
17232.68 99
17233.92 104
17235.16 113
17236.40 114
17237.64 105
17238.88 90
17240.12 93
17241.36 85
17242.60 104
17243.84 102
17245.08 103
17246.32 114
17247.57 93
17248.81 122
17250.05 99
17251.29 98
17252.53 86
17253.77 115
17255.01 97
17256.25 114
17257.49 105
17258.74 85
17259.98 105
17261.22 113
17262.46 100
17263.70 93
17264.94 99
17266.18 110
17267.43 99
17268.67 98
17269.91 96
17271.15 115
17272.39 110
17273.63 112
17274.88 101
17276.12 115
17277.36 110
17278.60 123
17279.84 130
17281.09 98
17282.33 85
17283.57 98
17284.81 93
17286.06 95
17287.30 89
17288.54 96
17289.78 102
17291.02 112
17292.27 97
17293.51 102
17294.75 107
17296.00 132
17297.24 98
17298.48 92
17299.72 90
17300.97 110
17302.21 101
17303.45 96
17304.70 81
17305.94 94
17307.18 112
17308.42 104
17309.67 95
17310.91 103
17312.15 134
17313.40 113
17314.64 92
17315.88 105
17317.13 92
17318.37 109
17319.61 96
17320.86 79
17322.10 113
17323.34 112
17324.59 126
17325.83 94
17327.08 74
17328.32 99
17329.56 140
17330.81 130
17332.05 103
17333.30 93
17334.54 95
17335.78 113
17337.03 103
17338.27 85
17339.52 85
17340.76 98
17342.00 111
17343.25 94
17344.49 96
17345.74 103
17346.98 115
17348.23 103
17349.47 89
17350.72 108
17351.96 95
17353.21 97
17354.45 126
17355.70 106
17356.94 103
17358.18 109
17359.43 132
17360.67 105
17361.92 86
17363.16 96
17364.41 97
17365.66 117
17366.90 112
17368.15 114
17369.39 102
17370.64 111
17371.88 94
17373.13 107
17374.37 99
17375.62 84
17376.86 107
17378.11 102
17379.35 94
17380.60 88
17381.85 104
17383.09 137
17384.34 126
17385.58 106
17386.83 97
17388.08 115
17389.32 129
17390.57 114
17391.81 109
17393.06 101
17394.31 115
17395.55 115
17396.80 116
17398.04 107
17399.29 72
17400.54 103
17401.78 129
17403.03 113
17404.28 84
17405.52 94
17406.77 95
17408.02 116
17409.26 97
17410.51 110
17411.76 101
17413.00 116
17414.25 99
17415.50 108
17416.75 104
17417.99 106
17419.24 118
17420.49 125
17421.73 98
17422.98 93
17424.23 108
17425.48 108
17426.72 96
17427.97 86
17429.22 101
17430.46 99
17431.71 114
17432.96 101
17434.21 105
17435.46 101
17436.70 124
17437.95 108
17439.20 93
17440.45 98
17441.69 109
17442.94 138
17444.19 103
17445.44 108
17446.69 99
17447.93 114
17449.18 120
17450.43 120
17451.68 92
17452.93 110
17454.18 120
17455.42 101
17456.67 100
17457.92 88
17459.17 104
17460.42 114
17461.67 131
17462.92 107
17464.16 97
17465.41 86
17466.66 127
17467.91 109
17469.16 101
17470.41 112
17471.66 104
17472.91 100
17474.16 96
17475.40 98
17476.65 105
17477.90 107
17479.15 113
17480.40 98
17481.65 89
17482.90 103
17484.15 104
17485.40 124
17486.65 107
17487.90 115
17489.15 107
17490.40 108
17491.65 96
17492.90 87
17494.15 95
17495.40 93
17496.65 104
17497.90 132
17499.15 115
17500.40 103
17501.65 87
17502.90 120
17504.15 121
17505.40 107
17506.65 101
17507.90 116
17509.15 112
17510.40 104
17511.65 99
17512.90 107
17514.15 114
17515.40 106
17516.65 101
17517.90 125
17519.15 126
17520.40 110
17521.65 107
17522.90 100
17524.15 99
17525.41 116
17526.66 127
17527.91 114
17529.16 101
17530.41 111
17531.66 109
17532.91 109
17534.16 97
17535.41 104
17536.67 117
17537.92 105
17539.17 135
17540.42 102
17541.67 121
17542.92 127
17544.17 123
17545.43 105
17546.68 103
17547.93 125
17549.18 143
17550.43 109
17551.68 108
17552.94 132
17554.19 106
17555.44 106
17556.69 90
17557.94 101
17559.20 109
17560.45 118
17561.70 117
17562.95 96
17564.21 115
17565.46 111
17566.71 108
17567.96 111
17569.21 80
17570.47 106
17571.72 108
17572.97 108
17574.22 102
17575.48 112
17576.73 121
17577.98 102
17579.24 109
17580.49 93
17581.74 88
17582.99 93
17584.25 108
17585.50 101
17586.75 100
17588.01 80
17589.26 105
17590.51 105
17591.77 92
17593.02 92
17594.27 109
17595.53 75
17596.78 114
17598.03 102
17599.29 91
17600.54 96
17601.79 97
17603.05 114
17604.30 86
17605.56 99
17606.81 93
17608.06 102
17609.32 95
17610.57 99
17611.82 85
17613.08 78
17614.33 114
17615.59 103
17616.84 115
17618.10 97
17619.35 93
17620.60 121
17621.86 98
17623.11 88
17624.37 95
17625.62 111
17626.88 101
17628.13 106
17629.39 120
17630.64 113
17631.89 110
17633.15 107
17634.40 94
17635.66 103
17636.91 100
17638.17 95
17639.42 95
17640.68 107
17641.93 118
17643.19 94
17644.44 97
17645.70 103
17646.95 96
17648.21 103
17649.47 103
17650.72 102
17651.98 96
17653.23 80
17654.49 118
17655.74 107
17657.00 98
17658.25 92
17659.51 115
17660.77 98
17662.02 113
17663.28 89
17664.53 82
17665.79 93
17667.04 93
17668.30 96
17669.56 102
17670.81 104
17672.07 81
17673.33 112
17674.58 111
17675.84 94
17677.09 117
17678.35 90
17679.61 91
17680.86 103
17682.12 87
17683.38 96
17684.63 96
17685.89 118
17687.15 104
17688.40 112
17689.66 108
17690.92 110
17692.17 110
17693.43 118
17694.69 105
17695.94 71
17697.20 91
17698.46 101
17699.72 88
17700.97 89
17702.23 96
17703.49 86
17704.74 114
17706.00 95
17707.26 85
17708.52 92
17709.77 102
17711.03 107
17712.29 110
17713.55 93
17714.80 99
17716.06 102
17717.32 117
17718.58 100
17719.84 104
17721.09 96
17722.35 90
17723.61 106
17724.87 102
17726.13 85
17727.38 108
17728.64 119
17729.90 89
17731.16 97
17732.42 88
17733.67 116
17734.93 104
17736.19 115
17737.45 96
17738.71 87
17739.97 94
17741.23 102
17742.48 97
17743.74 99
17745.00 98
17746.26 101
17747.52 78
17748.78 90
17750.04 111
17751.30 92
17752.55 98
17753.81 100
17755.07 96
17756.33 84
17757.59 109
17758.85 103
17760.11 99
17761.37 94
17762.63 102
17763.89 107
17765.15 90
17766.41 79
17767.67 97
17768.93 89
17770.19 99
17771.45 100
17772.70 94
17773.96 85
17775.22 101
17776.48 102
17777.74 97
17779.00 79
17780.26 97
17781.52 111
17782.78 113
17784.04 83
17785.30 95
17786.56 98
17787.82 109
17789.09 114
17790.35 80
17791.61 87
17792.87 112
17794.13 100
17795.39 109
17796.65 88
17797.91 100
17799.17 87
17800.43 99
17801.69 84
17802.95 87
17804.21 100
17805.47 121
17806.73 112
17808.00 109
17809.26 94
17810.52 93
17811.78 93
17813.04 96
17814.30 96
17815.56 83
17816.82 100
17818.08 92
17819.35 106
17820.61 111
17821.87 101
17823.13 101
17824.39 85
17825.65 101
17826.92 72
17828.18 91
17829.44 97
17830.70 92
17831.96 103
17833.22 106
17834.49 103
17835.75 103
17837.01 97
17838.27 110
17839.53 108
17840.80 86
17842.06 84
17843.32 127
17844.58 127
17845.85 92
17847.11 113
17848.37 108
17849.63 94
17850.89 111
17852.16 111
17853.42 106
17854.68 100
17855.95 83
17857.21 111
17858.47 95
17859.73 100
17861.00 98
17862.26 104
17863.52 107
17864.79 89
17866.05 90
17867.31 108
17868.57 95
17869.84 92
17871.10 113
17872.36 87
17873.63 82
17874.89 97
17876.15 119
17877.42 97
17878.68 101
17879.94 101
17881.21 117
17882.47 118
17883.74 73
17885.00 97
17886.26 88
17887.53 96
17888.79 93
17890.05 92
17891.32 111
17892.58 83
17893.85 79
17895.11 110
17896.37 82
17897.64 103
17898.90 94
17900.17 105
17901.43 92
17902.70 72
17903.96 63
17905.22 99
17906.49 84
17907.75 88
17909.02 96
17910.28 90
17911.55 82
17912.81 92
17914.08 97
17915.34 83
17916.61 89
17917.87 107
17919.14 116
17920.40 86
17921.67 96
17922.93 95
17924.20 99
17925.46 88
17926.73 90
17927.99 87
17929.26 88
17930.52 97
17931.79 83
17933.05 86
17934.32 80
17935.58 89
17936.85 92
17938.12 96
17939.38 89
17940.65 83
17941.91 89
17943.18 92
17944.44 111
17945.71 106
17946.98 94
17948.24 100
17949.51 88
17950.77 96
17952.04 98
17953.31 89
17954.57 100
17955.84 80
17957.10 93
17958.37 90
17959.64 81
17960.90 89
17962.17 76
17963.44 88
17964.70 81
17965.97 84
17967.24 77
17968.50 76
17969.77 78
17971.04 98
17972.30 84
17973.57 77
17974.84 79
17976.10 90
17977.37 83
17978.64 85
17979.91 85
17981.17 103
17982.44 87
17983.71 76
17984.97 84
17986.24 76
17987.51 97
17988.78 71
17990.04 96
17991.31 92
17992.58 105
17993.85 91
17995.11 84
17996.38 84
17997.65 110
17998.92 90
18000.18 93
18001.45 100
18002.72 94
18003.99 58
18005.26 92
18006.52 100
18007.79 110
18009.06 125
18010.33 97
18011.60 101
18012.86 72
18014.13 96
18015.40 75
18016.67 107
18017.94 98
18019.21 101
18020.47 87
18021.74 82
18023.01 101
18024.28 97
18025.55 100
18026.82 89
18028.09 106
18029.36 93
18030.62 82
18031.89 54
18033.16 89
18034.43 84
18035.70 124
18036.97 83
18038.24 84
18039.51 100
18040.78 87
18042.05 91
18043.32 114
18044.59 117
18045.85 83
18047.12 93
18048.39 89
18049.66 99
18050.93 102
18052.20 105
18053.47 90
18054.74 89
18056.01 77
18057.28 90
18058.55 91
18059.82 91
18061.09 88
18062.36 80
18063.63 77
18064.90 84
18066.17 114
18067.44 78
18068.71 110
18069.98 102
18071.25 89
18072.52 81
18073.79 100
18075.06 84
18076.33 106
18077.60 95
18078.87 98
18080.15 91
18081.42 101
18082.69 92
18083.96 73
18085.23 77
18086.50 81
18087.77 91
18089.04 76
18090.31 85
18091.58 78
18092.85 101
18094.12 88
18095.40 102
18096.67 94
18097.94 107
18099.21 86
18100.48 106
18101.75 73
18103.02 73
18104.30 113
18105.57 95
18106.84 103
18108.11 110
18109.38 111
18110.65 109
18111.92 103
18113.20 98
18114.47 90
18115.74 65
18117.01 89
18118.28 96
18119.56 87
18120.83 107
18122.10 113
18123.37 119
18124.64 108
18125.92 91
18127.19 98
18128.46 100
18129.73 84
18131.01 112
18132.28 75
18133.55 90
18134.82 76
18136.10 110
18137.37 111
18138.64 75
18139.91 79
18141.19 84
18142.46 117
18143.73 99
18145.01 86
18146.28 81
18147.55 106
18148.82 118
18150.10 82
18151.37 71
18152.64 89
18153.92 93
18155.19 98
18156.46 86
18157.74 76
18159.01 88
18160.28 93
18161.56 86
18162.83 69
18164.10 95
18165.38 79
18166.65 102
18167.93 82
18169.20 86
18170.47 92
18171.75 94
18173.02 70
18174.29 82
18175.57 82
18176.84 101
18178.12 75
18179.39 99
18180.66 91
18181.94 91
18183.21 94
18184.49 95
18185.76 99
18187.04 66
18188.31 81
18189.59 83
18190.86 85
18192.13 65
18193.41 97
18194.68 91
18195.96 88
18197.23 72
18198.51 71
18199.78 95
18201.06 95
18202.33 100
18203.61 93
18204.88 76
18206.16 78
18207.43 93
18208.71 80
18209.98 89
18211.26 69
18212.53 111
18213.81 99
18215.08 103
18216.36 71
18217.63 80
18218.91 91
18220.19 80
18221.46 80
18222.74 95
18224.01 107
18225.29 90
18226.56 99
18227.84 99
18229.12 100
18230.39 68
18231.67 78
18232.94 97
18234.22 90
18235.50 83
18236.77 98
18238.05 89
18239.32 96
18240.60 81
18241.88 100
18243.15 100
18244.43 89
18245.71 99
18246.98 100
18248.26 103
18249.54 78
18250.81 74
18252.09 86
18253.37 87
18254.64 71
18255.92 94
18257.20 87
18258.47 83
18259.75 72
18261.03 91
18262.30 80
18263.58 94
18264.86 77
18266.13 92
18267.41 76
18268.69 61
18269.97 101
18271.24 77
18272.52 91
18273.80 66
18275.08 93
18276.35 95
18277.63 92
18278.91 89
18280.19 102
18281.46 108
18282.74 86
18284.02 81
18285.30 81
18286.58 84
18287.85 72
18289.13 97
18290.41 81
18291.69 88
18292.97 74
18294.24 92
18295.52 88
18296.80 89
18298.08 86
18299.36 87
18300.63 70
18301.91 85
18303.19 82
18304.47 94
18305.75 77
18307.03 72
18308.31 93
18309.58 81
18310.86 82
18312.14 90
18313.42 75
18314.70 83
18315.98 78
18317.26 108
18318.54 97
18319.82 108
18321.09 89
18322.37 88
18323.65 83
18324.93 78
18326.21 81
18327.49 123
18328.77 114
18330.05 80
18331.33 88
18332.61 105
18333.89 96
18335.17 85
18336.45 89
18337.73 108
18339.01 78
18340.29 100
18341.57 91
18342.85 90
18344.13 82
18345.41 80
18346.69 82
18347.97 81
18349.25 100
18350.53 95
18351.81 81
18353.09 80
18354.37 83
18355.65 84
18356.93 119
18358.21 95
18359.49 80
18360.77 82
18362.05 72
18363.33 96
18364.61 88
18365.89 100
18367.17 89
18368.45 66
18369.73 77
18371.01 100
18372.29 75
18373.58 83
18374.86 96
18376.14 118
18377.42 108
18378.70 90
18379.98 89
18381.26 83
18382.54 102
18383.82 85
18385.11 89
18386.39 84
18387.67 98
18388.95 85
18390.23 98
18391.51 79
18392.79 82
18394.08 80
18395.36 84
18396.64 84
18397.92 94
18399.20 90
18400.49 94
18401.77 101
18403.05 82
18404.33 90
18405.61 93
18406.90 82
18408.18 91
18409.46 112
18410.74 93
18412.02 92
18413.31 65
18414.59 97
18415.87 76
18417.15 112
18418.44 86
18419.72 90
18421.00 88
18422.28 95
18423.57 105
18424.85 99
18426.13 92
18427.41 89
18428.70 80
18429.98 70
18431.26 78
18432.55 90
18433.83 94
18435.11 95
18436.40 71
18437.68 96
18438.96 78
18440.25 79
18441.53 82
18442.81 102
18444.10 102
18445.38 91
18446.66 80
18447.95 89
18449.23 84
18450.51 90
18451.80 79
18453.08 95
18454.36 91
18455.65 84
18456.93 84
18458.22 75
18459.50 90
18460.78 94
18462.07 94
18463.35 99
18464.64 72
18465.92 70
18467.20 63
18468.49 79
18469.77 92
18471.06 97
18472.34 101
18473.63 81
18474.91 83
18476.19 78
18477.48 73
18478.76 96
18480.05 83
18481.33 86
18482.62 95
18483.90 81
18485.19 81
18486.47 71
18487.76 92
18489.04 107
18490.33 89
18491.61 88
18492.90 85
18494.18 108
18495.47 100
18496.75 77
18498.04 91
18499.32 80
18500.61 92
18501.89 86
18503.18 106
18504.46 94
18505.75 82
18507.04 88
18508.32 86
18509.61 88
18510.89 89
18512.18 82
18513.46 98
18514.75 83
18516.04 83
18517.32 83
18518.61 77
18519.89 67
18521.18 97
18522.47 98
18523.75 86
18525.04 94
18526.32 88
18527.61 86
18528.90 84
18530.18 111
18531.47 95
18532.76 94
18534.04 101
18535.33 81
18536.62 102
18537.90 94
18539.19 78
18540.48 109
18541.76 98
18543.05 99
18544.34 103
18545.62 92
18546.91 89
18548.20 98
18549.48 85
18550.77 95
18552.06 98
18553.35 95
18554.63 102
18555.92 101
18557.21 93
18558.50 96
18559.78 100
18561.07 88
18562.36 80
18563.65 88
18564.93 101
18566.22 86
18567.51 91
18568.80 100
18570.08 95
18571.37 105
18572.66 93
18573.95 86
18575.24 85
18576.52 85
18577.81 102
18579.10 92
18580.39 105
18581.68 97
18582.96 115
18584.25 108
18585.54 97
18586.83 96
18588.12 110
18589.41 113
18590.69 91
18591.98 104
18593.27 93
18594.56 123
18595.85 111
18597.14 89
18598.43 98
18599.71 115
18601.00 112
18602.29 97
18603.58 104
18604.87 100
18606.16 96
18607.45 103
18608.74 109
18610.03 92
18611.32 104
18612.61 99
18613.89 121
18615.18 114
18616.47 104
18617.76 93
18619.05 113
18620.34 103
18621.63 112
18622.92 110
18624.21 93
18625.50 116
18626.79 103
18628.08 89
18629.37 87
18630.66 106
18631.95 89
18633.24 103
18634.53 74
18635.82 111
18637.11 95
18638.40 107
18639.69 85
18640.98 94
18642.27 103
18643.56 93
18644.85 92
18646.14 70
18647.43 97
18648.72 87
18650.01 101
18651.30 89
18652.59 92
18653.89 84
18655.18 94
18656.47 93
18657.76 71
18659.05 83
18660.34 91
18661.63 103
18662.92 82
18664.21 81
18665.50 94
18666.79 90
18668.09 92
18669.38 100
18670.67 82
18671.96 91
18673.25 85
18674.54 99
18675.83 81
18677.13 65
18678.42 75
18679.71 107
18681.00 92
18682.29 82
18683.58 75
18684.88 78
18686.17 94
18687.46 78
18688.75 81
18690.04 86
18691.33 89
18692.63 99
18693.92 99
18695.21 82
18696.50 95
18697.80 76
18699.09 104
18700.38 96
18701.67 89
18702.96 79
18704.26 81
18705.55 112
18706.84 82
18708.13 78
18709.43 83
18710.72 87
18712.01 107
18713.31 112
18714.60 70
18715.89 107
18717.18 113
18718.48 87
18719.77 84
18721.06 58
18722.36 81
18723.65 90
18724.94 88
18726.24 87
18727.53 102
18728.82 93
18730.12 96
18731.41 80
18732.70 87
18734.00 92
18735.29 97
18736.58 102
18737.88 78
18739.17 63
18740.46 95
18741.76 87
18743.05 122
18744.34 86
18745.64 66
18746.93 99
18748.23 92
18749.52 91
18750.81 99
18752.11 89
18753.40 81
18754.70 87
18755.99 106
18757.29 83
18758.58 96
18759.87 96
18761.17 96
18762.46 83
18763.76 84
18765.05 63
18766.35 91
18767.64 83
18768.94 98
18770.23 72
18771.53 85
18772.82 75
18774.11 98
18775.41 78
18776.70 88
18778.00 101
18779.29 92
18780.59 86
18781.89 89
18783.18 83
18784.48 100
18785.77 106
18787.07 84
18788.36 75
18789.66 89
18790.95 108
18792.25 81
18793.54 88
18794.84 65
18796.13 99
18797.43 89
18798.73 108
18800.02 94
18801.32 96
18802.61 91
18803.91 89
18805.20 96
18806.50 74
18807.80 81
18809.09 88
18810.39 92
18811.69 101
18812.98 89
18814.28 63
18815.57 79
18816.87 81
18818.17 83
18819.46 88
18820.76 90
18822.06 80
18823.35 84
18824.65 106
18825.95 77
18827.24 89
18828.54 89
18829.84 77
18831.13 61
18832.43 89
18833.73 72
18835.02 92
18836.32 80
18837.62 95
18838.91 95
18840.21 94
18841.51 94
18842.81 93
18844.10 74
18845.40 78
18846.70 82
18848.00 93
18849.29 88
18850.59 65
18851.89 81
18853.19 87
18854.48 98
18855.78 60
18857.08 94
18858.38 71
18859.67 92
18860.97 82
18862.27 80
18863.57 84
18864.87 76
18866.16 80
18867.46 83
18868.76 111
18870.06 75
18871.36 94
18872.66 104
18873.95 87
18875.25 71
18876.55 78
18877.85 70
18879.15 82
18880.45 68
18881.74 85
18883.04 71
18884.34 73
18885.64 86
18886.94 79
18888.24 92
18889.54 88
18890.84 87
18892.13 88
18893.43 83
18894.73 83
18896.03 81
18897.33 79
18898.63 83
18899.93 100
18901.23 96
18902.53 83
18903.83 87
18905.13 80
18906.43 72
18907.73 75
18909.02 93
18910.32 106
18911.62 78
18912.92 76
18914.22 81
18915.52 87
18916.82 79
18918.12 86
18919.42 91
18920.72 80
18922.02 104
18923.32 76
18924.62 88
18925.92 79
18927.22 98
18928.52 96
18929.82 79
18931.12 72
18932.42 90
18933.72 71
18935.02 91
18936.32 71
18937.63 84
18938.93 75
18940.23 80
18941.53 72
18942.83 70
18944.13 69
18945.43 69
18946.73 94
18948.03 88
18949.33 77
18950.63 74
18951.93 84
18953.23 98
18954.54 82
18955.84 83
18957.14 84
18958.44 78
18959.74 81
18961.04 68
18962.34 70
18963.64 90
18964.95 75
18966.25 100
18967.55 88
18968.85 91
18970.15 79
18971.45 85
18972.76 84
18974.06 63
18975.36 91
18976.66 95
18977.96 91
18979.27 73
18980.57 79
18981.87 76
18983.17 76
18984.47 82
18985.78 76
18987.08 79
18988.38 70
18989.68 88
18990.98 89
18992.29 71
18993.59 96
18994.89 107
18996.19 99
18997.50 84
18998.80 75
19000.10 75
19001.40 91
19002.71 82
19004.01 83
19005.31 80
19006.62 72
19007.92 82
19009.22 83
19010.53 96
19011.83 80
19013.13 82
19014.43 86
19015.74 93
19017.04 85
19018.34 76
19019.65 85
19020.95 80
19022.25 82
19023.56 74
19024.86 77
19026.16 78
19027.47 87
19028.77 74
19030.08 78
19031.38 68
19032.68 92
19033.99 93
19035.29 89
19036.59 85
19037.90 81
19039.20 81
19040.51 62
19041.81 82
19043.11 93
19044.42 89
19045.72 63
19047.03 91
19048.33 86
19049.64 86
19050.94 93
19052.25 89
19053.55 91
19054.85 104
19056.16 85
19057.46 85
19058.77 74
19060.07 103
19061.38 93
19062.68 87
19063.99 81
19065.29 80
19066.60 88
19067.90 76
19069.21 85
19070.51 82
19071.82 81
19073.12 74
19074.43 73
19075.73 72
19077.04 82
19078.34 82
19079.65 113
19080.95 104
19082.26 70
19083.57 78
19084.87 81
19086.18 83
19087.48 75
19088.79 81
19090.09 79
19091.40 96
19092.71 76
19094.01 79
19095.32 83
19096.62 88
19097.93 70
19099.24 103
19100.54 100
19101.85 67
19103.15 86
19104.46 86
19105.77 89
19107.07 62
19108.38 88
19109.69 92
19110.99 99
19112.30 74
19113.60 76
19114.91 108
19116.22 81
19117.52 97
19118.83 77
19120.14 73
19121.45 87
19122.75 95
19124.06 81
19125.37 74
19126.67 77
19127.98 84
19129.29 78
19130.59 91
19131.90 73
19133.21 95
19134.52 104
19135.82 90
19137.13 78
19138.44 99
19139.75 85
19141.05 103
19142.36 84
19143.67 86
19144.98 81
19146.28 83
19147.59 84
19148.90 90
19150.21 81
19151.51 94
19152.82 78
19154.13 89
19155.44 64
19156.75 88
19158.05 88
19159.36 93
19160.67 80
19161.98 83
19163.29 67
19164.60 90
19165.90 83
19167.21 76
19168.52 84
19169.83 84
19171.14 92
19172.45 82
19173.75 73
19175.06 80
19176.37 85
19177.68 78
19178.99 94
19180.30 83
19181.61 88
19182.92 77
19184.23 71
19185.53 81
19186.84 98
19188.15 80
19189.46 82
19190.77 97
19192.08 83
19193.39 78
19194.70 75
19196.01 70
19197.32 72
19198.63 83
19199.94 88
19201.25 83
19202.56 89
19203.87 95
19205.17 83
19206.48 92
19207.79 85
19209.10 90
19210.41 86
19211.72 91
19213.03 90
19214.34 88
19215.65 75
19216.96 74
19218.27 69
19219.58 90
19220.89 86
19222.21 72
19223.52 83
19224.83 93
19226.14 83
19227.45 73
19228.76 93
19230.07 77
19231.38 89
19232.69 80
19234.00 78
19235.31 98
19236.62 85
19237.93 83
19239.24 90
19240.55 90
19241.86 77
19243.18 73
19244.49 88
19245.80 92
19247.11 98
19248.42 69
19249.73 82
19251.04 84
19252.35 86
19253.67 96
19254.98 85
19256.29 76
19257.60 85
19258.91 66
19260.22 78
19261.53 81
19262.85 70
19264.16 96
19265.47 91
19266.78 65
19268.09 74
19269.40 77
19270.72 110
19272.03 81
19273.34 69
19274.65 84
19275.96 80
19277.28 83
19278.59 80
19279.90 66
19281.21 60
19282.53 91
19283.84 90
19285.15 93
19286.46 70
19287.78 93
19289.09 80
19290.40 87
19291.71 62
19293.03 63
19294.34 79
19295.65 69
19296.96 91
19298.28 73
19299.59 67
19300.90 78
19302.22 80
19303.53 85
19304.84 85
19306.16 82
19307.47 60
19308.78 90
19310.10 103
19311.41 77
19312.72 93
19314.04 90
19315.35 82
19316.66 84
19317.98 68
19319.29 84
19320.60 85
19321.92 84
19323.23 76
19324.54 82
19325.86 58
19327.17 79
19328.49 86
19329.80 67
19331.11 86
19332.43 96
19333.74 72
19335.06 94
19336.37 68
19337.68 70
19339.00 77
19340.31 100
19341.63 83
19342.94 77
19344.26 70
19345.57 82
19346.89 83
19348.20 72
19349.51 68
19350.83 73
19352.14 80
19353.46 97
19354.77 78
19356.09 79
19357.40 93
19358.72 80
19360.03 70
19361.35 92
19362.66 81
19363.98 67
19365.29 75
19366.61 69
19367.92 62
19369.24 79
19370.55 73
19371.87 85
19373.19 102
19374.50 61
19375.82 65
19377.13 80
19378.45 79
19379.76 68
19381.08 83
19382.39 71
19383.71 58
19385.03 64
19386.34 70
19387.66 75
19388.97 74
19390.29 91
19391.61 78
19392.92 90
19394.24 75
19395.55 89
19396.87 79
19398.19 79
19399.50 67
19400.82 80
19402.14 68
19403.45 86
19404.77 96
19406.09 79
19407.40 87
19408.72 76
19410.04 70
19411.35 59
19412.67 70
19413.99 77
19415.30 81
19416.62 75
19417.94 81
19419.25 78
19420.57 78
19421.89 86
19423.21 77
19424.52 68
19425.84 76
19427.16 69
19428.47 81
19429.79 71
19431.11 63
19432.43 75
19433.74 67
19435.06 79
19436.38 63
19437.70 85
19439.01 72
19440.33 77
19441.65 61
19442.97 84
19444.29 75
19445.60 66
19446.92 75
19448.24 88
19449.56 66
19450.88 78
19452.19 81
19453.51 85
19454.83 80
19456.15 101
19457.47 81
19458.78 78
19460.10 63
19461.42 83
19462.74 84
19464.06 69
19465.38 88
19466.70 89
19468.01 96
19469.33 91
19470.65 87
19471.97 80
19473.29 97
19474.61 83
19475.93 76
19477.25 69
19478.57 76
19479.88 68
19481.20 78
19482.52 87
19483.84 84
19485.16 97
19486.48 74
19487.80 84
19489.12 77
19490.44 80
19491.76 75
19493.08 62
19494.40 66
19495.72 81
19497.04 80
19498.36 63
19499.68 79
19501.00 62
19502.32 92
19503.64 82
19504.96 75
19506.28 75
19507.60 82
19508.92 74
19510.24 100
19511.56 102
19512.88 76
19514.20 69
19515.52 83
19516.84 85
19518.16 79
19519.48 67
19520.80 70
19522.12 94
19523.44 71
19524.76 79
19526.08 65
19527.40 77
19528.72 66
19530.04 68
19531.36 58
19532.68 72
19534.00 84
19535.33 86
19536.65 72
19537.97 86
19539.29 76
19540.61 68
19541.93 76
19543.25 63
19544.57 80
19545.89 72
19547.22 76
19548.54 70
19549.86 79
19551.18 64
19552.50 62
19553.82 71
19555.15 74
19556.47 79
19557.79 65
19559.11 60
19560.43 54
19561.75 79
19563.08 66
19564.40 63
19565.72 85
19567.04 83
19568.36 75
19569.69 70
19571.01 61
19572.33 67
19573.65 68
19574.97 85
19576.30 86
19577.62 74
19578.94 88
19580.26 75
19581.59 85
19582.91 79
19584.23 95
19585.55 69
19586.88 68
19588.20 81
19589.52 71
19590.85 62
19592.17 96
19593.49 65
19594.81 81
19596.14 67
19597.46 87
19598.78 79
19600.11 83
19601.43 76
19602.75 72
19604.08 80
19605.40 66
19606.72 69
19608.05 73
19609.37 78
19610.69 95
19612.02 76
19613.34 69
19614.66 81
19615.99 74
19617.31 61
19618.64 63
19619.96 81
19621.28 72
19622.61 78
19623.93 82
19625.26 84
19626.58 97
19627.90 83
19629.23 82
19630.55 87
19631.88 91
19633.20 75
19634.52 67
19635.85 79
19637.17 81
19638.50 92
19639.82 75
19641.15 69
19642.47 65
19643.80 83
19645.12 82
19646.45 78
19647.77 80
19649.09 75
19650.42 90
19651.74 87
19653.07 81
19654.39 70
19655.72 63
19657.04 62
19658.37 83
19659.69 84
19661.02 55
19662.35 69
19663.67 67
19665.00 88
19666.32 76
19667.65 65
19668.97 73
19670.30 102
19671.62 87
19672.95 74
19674.27 70
19675.60 66
19676.93 67
19678.25 60
19679.58 80
19680.90 87
19682.23 75
19683.56 79
19684.88 76
19686.21 72
19687.53 68
19688.86 77
19690.19 72
19691.51 67
19692.84 78
19694.16 81
19695.49 75
19696.82 63
19698.14 55
19699.47 89
19700.80 74
19702.12 61
19703.45 79
19704.78 76
19706.10 94
19707.43 72
19708.76 76
19710.08 80
19711.41 69
19712.74 75
19714.06 81
19715.39 88
19716.72 58
19718.05 84
19719.37 77
19720.70 61
19722.03 72
19723.35 80
19724.68 88
19726.01 82
19727.34 66
19728.66 69
19729.99 66
19731.32 91
19732.65 63
19733.98 65
19735.30 72
19736.63 71
19737.96 66
19739.29 67
19740.61 50
19741.94 57
19743.27 85
19744.60 79
19745.93 84
19747.25 70
19748.58 82
19749.91 76
19751.24 67
19752.57 74
19753.90 70
19755.22 79
19756.55 77
19757.88 82
19759.21 91
19760.54 66
19761.87 72
19763.20 82
19764.52 68
19765.85 82
19767.18 89
19768.51 84
19769.84 70
19771.17 53
19772.50 77
19773.83 84
19775.16 67
19776.48 66
19777.81 83
19779.14 86
19780.47 91
19781.80 72
19783.13 76
19784.46 88
19785.79 66
19787.12 77
19788.45 77
19789.78 64
19791.11 80
19792.44 72
19793.77 91
19795.10 61
19796.43 55
19797.76 75
19799.09 79
19800.42 66
19801.75 67
19803.08 73
19804.41 86
19805.74 75
19807.07 68
19808.40 71
19809.73 70
19811.06 79
19812.39 84
19813.72 80
19815.05 77
19816.38 78
19817.71 75
19819.04 76
19820.37 63
19821.70 69
19823.03 92
19824.36 79
19825.69 83
19827.02 84
19828.35 81
19829.69 79
19831.02 82
19832.35 81
19833.68 69
19835.01 92
19836.34 69
19837.67 69
19839.00 62
19840.33 68
19841.67 72
19843.00 85
19844.33 69
19845.66 68
19846.99 58
19848.32 85
19849.65 68
19850.99 68
19852.32 67
19853.65 88
19854.98 76
19856.31 69
19857.64 77
19858.98 68
19860.31 71
19861.64 94
19862.97 91
19864.30 88
19865.64 88
19866.97 97
19868.30 76
19869.63 79
19870.97 90
19872.30 94
19873.63 91
19874.96 82
19876.29 73
19877.63 73
19878.96 70
19880.29 74
19881.63 71
19882.96 73
19884.29 73
19885.62 84
19886.96 76
19888.29 74
19889.62 89
19890.95 74
19892.29 88
19893.62 78
19894.95 69
19896.29 83
19897.62 70
19898.95 64
19900.29 69
19901.62 63
19902.95 65
19904.29 69
19905.62 73
19906.95 65
19908.29 80
19909.62 73
19910.95 86
19912.29 75
19913.62 73
19914.96 84
19916.29 82
19917.62 100
19918.96 84
19920.29 65
19921.63 75
19922.96 66
19924.29 58
19925.63 70
19926.96 78
19928.30 87
19929.63 88
19930.96 83
19932.30 65
19933.63 85
19934.97 79
19936.30 68
19937.64 71
19938.97 72
19940.31 71
19941.64 81
19942.98 68
19944.31 69
19945.64 61
19946.98 96
19948.31 75
19949.65 67
19950.98 78
19952.32 62
19953.65 91
19954.99 83
19956.32 74
19957.66 71
19959.00 77
19960.33 86
19961.67 79
19963.00 71
19964.34 67
19965.67 71
19967.01 77
19968.34 76
19969.68 78
19971.01 86
19972.35 76
19973.69 75
19975.02 95
19976.36 76
19977.69 80
19979.03 79
19980.37 83
19981.70 79
19983.04 89
19984.37 85
19985.71 67
19987.05 74
19988.38 88
19989.72 79
19991.05 61
19992.39 70
19993.73 65
19995.06 77
19996.40 82
19997.74 81
19999.07 77
20000.41 96
20001.75 93
20003.08 74
20004.42 74
20005.76 94
20007.09 81
20008.43 87
20009.77 66
20011.10 79
20012.44 83
20013.78 86
20015.12 69
20016.45 66
20017.79 82
20019.13 84
20020.47 84
20021.80 77
20023.14 91
20024.48 78
20025.81 89
20027.15 85
20028.49 73
20029.83 60
20031.17 76
20032.50 79
20033.84 72
20035.18 75
20036.52 67
20037.85 78
20039.19 80
20040.53 82
20041.87 70
20043.21 94
20044.54 72
20045.88 77
20047.22 62
20048.56 79
20049.90 80
20051.24 75
20052.57 85
20053.91 84
20055.25 82
20056.59 91
20057.93 91
20059.27 85
20060.61 78
20061.94 96
20063.28 84
20064.62 75
20065.96 68
20067.30 60
20068.64 76
20069.98 81
20071.32 70
20072.66 66
20073.99 72
20075.33 74
20076.67 74
20078.01 78
20079.35 81
20080.69 69
20082.03 75
20083.37 91
20084.71 79
20086.05 91
20087.39 65
20088.73 97
20090.07 68
20091.41 67
20092.75 72
20094.09 77
20095.43 74
20096.77 73
20098.11 61
20099.45 63
20100.79 61
20102.13 83
20103.47 83
20104.81 63
20106.15 73
20107.49 74
20108.83 91
20110.17 66
20111.51 68
20112.85 70
20114.19 71
20115.53 69
20116.87 74
20118.21 81
20119.55 66
20120.89 74
20122.23 69
20123.57 65
20124.91 78
20126.25 74
20127.60 66
20128.94 71
20130.28 70
20131.62 84
20132.96 85
20134.30 78
20135.64 63
