# Supplementary material for: MALDI-TOF MS typing enables the classification of brewing yeasts of the genus Saccharomyces to major beer styles
Source: PLoS One. 2017 Aug 9;12(8):e0181694. doi: 10.1371/journal.pone.0181694 (PMC5549903; doi:10.1371/journal.pone.0181694)
Supplement: S14 File — The directory includes 90 raw files and was zipped to “.zip”; the folder has three strains with 30 spectra per strain; S1 Text explains the raw files with an example and Table 1 represents the yeast strains used within the experiment. (ZIP) [file pone.0181694.s017.zip › 40-42/30666-220-OG-WB-WB-YPG-18h-E-E_2015-10-29__0_A2_1.dat]

1999.91 1406
2000.33 1325
2000.75 1412
2001.17 1398
2001.59 1317
2002.02 1384
2002.44 1402
2002.86 1422
2003.28 1430
2003.70 1326
2004.13 1111
2004.55 1210
2004.97 1129
2005.39 1075
2005.81 1123
2006.24 1222
2006.66 1057
2007.08 1209
2007.50 1145
2007.93 1221
2008.35 1355
2008.77 1365
2009.19 1123
2009.62 1244
2010.04 1356
2010.46 1179
2010.88 1283
2011.31 1239
2011.73 1129
2012.15 1095
2012.58 1253
2013.00 1237
2013.42 1129
2013.84 1197
2014.27 1296
2014.69 1169
2015.11 1156
2015.54 1169
2015.96 1439
2016.38 1281
2016.81 1218
2017.23 1290
2017.65 1416
2018.08 1452
2018.50 1333
2018.92 1318
2019.35 1260
2019.77 1305
2020.19 1289
2020.62 1340
2021.04 1311
2021.47 1361
2021.89 1217
2022.31 1191
2022.74 1234
2023.16 1349
2023.59 1289
2024.01 1224
2024.43 1171
2024.86 1239
2025.28 1164
2025.71 1157
2026.13 1117
2026.55 1175
2026.98 1191
2027.40 1140
2027.83 1141
2028.25 1084
2028.68 1115
2029.10 1030
2029.53 1052
2029.95 1058
2030.38 1142
2030.80 1214
2031.23 1154
2031.65 1147
2032.08 1064
2032.50 1154
2032.93 1193
2033.35 1143
2033.78 1093
2034.20 1164
2034.63 1180
2035.05 1300
2035.48 1323
2035.90 1333
2036.33 1222
2036.75 1193
2037.18 1201
2037.60 1178
2038.03 1182
2038.45 1222
2038.88 1235
2039.31 1280
2039.73 1174
2040.16 1285
2040.58 1353
2041.01 1319
2041.43 1307
2041.86 1323
2042.29 1332
2042.71 1149
2043.14 1092
2043.56 1190
2043.99 1248
2044.42 1286
2044.84 1219
2045.27 1255
2045.70 1345
2046.12 1310
2046.55 1218
2046.98 1125
2047.40 1293
2047.83 1367
2048.25 1345
2048.68 1347
2049.11 1311
2049.53 1201
2049.96 1194
2050.39 1184
2050.82 1225
2051.24 1268
2051.67 1271
2052.10 1185
2052.52 1137
2052.95 1148
2053.38 1056
2053.80 1127
2054.23 1187
2054.66 1220
2055.09 1286
2055.51 1309
2055.94 1342
2056.37 1293
2056.80 1204
2057.22 1206
2057.65 1184
2058.08 1177
2058.51 1223
2058.93 1208
2059.36 1270
2059.79 1175
2060.22 1224
2060.65 1365
2061.07 1307
2061.50 1353
2061.93 1352
2062.36 1350
2062.79 1269
2063.21 1343
2063.64 1437
2064.07 1327
2064.50 1443
2064.93 1554
2065.36 1479
2065.78 1443
2066.21 1485
2066.64 1723
2067.07 1649
2067.50 1546
2067.93 1466
2068.36 1257
2068.78 1250
2069.21 1243
2069.64 1060
2070.07 1111
2070.50 1104
2070.93 1273
2071.36 1210
2071.79 1199
2072.22 1187
2072.64 1210
2073.07 1132
2073.50 1074
2073.93 1178
2074.36 1147
2074.79 1156
2075.22 1213
2075.65 1247
2076.08 1218
2076.51 1152
2076.94 1128
2077.37 1247
2077.80 1253
2078.23 1250
2078.66 1226
2079.09 1338
2079.52 1198
2079.95 1180
2080.38 1192
2080.81 1266
2081.24 1380
2081.67 1254
2082.10 1121
2082.53 1187
2082.96 1271
2083.39 1301
2083.82 1358
2084.25 1268
2084.68 1349
2085.11 1292
2085.54 1311
2085.97 1229
2086.40 1282
2086.83 1276
2087.26 1146
2087.69 1236
2088.12 1202
2088.55 1177
2088.99 1140
2089.42 1187
2089.85 1145
2090.28 1175
2090.71 1196
2091.14 1232
2091.57 1081
2092.00 1109
2092.43 1172
2092.86 1235
2093.30 1241
2093.73 1207
2094.16 1230
2094.59 1122
2095.02 1117
2095.45 1124
2095.88 1121
2096.32 1191
2096.75 1244
2097.18 1109
2097.61 1032
2098.04 1138
2098.47 1203
2098.91 1213
2099.34 1175
2099.77 1069
2100.20 1106
2100.63 1041
2101.07 1169
2101.50 1105
2101.93 1171
2102.36 1228
2102.80 987
2103.23 1152
2103.66 1117
2104.09 1115
2104.52 1152
2104.96 1151
2105.39 1130
2105.82 1145
2106.25 1106
2106.69 1216
2107.12 1229
2107.55 1172
2107.99 1252
2108.42 1255
2108.85 1290
2109.28 1239
2109.72 1250
2110.15 1235
2110.58 1161
2111.02 1161
2111.45 1094
2111.88 1052
2112.32 1223
2112.75 1263
2113.18 1333
2113.62 1200
2114.05 1161
2114.48 1049
2114.92 1124
2115.35 1117
2115.78 1168
2116.22 1180
2116.65 1123
2117.08 1125
2117.52 1115
2117.95 1087
2118.39 1052
2118.82 1126
2119.25 1112
2119.69 1118
2120.12 1097
2120.56 1177
2120.99 1238
2121.42 1174
2121.86 1110
2122.29 1183
2122.73 1212
2123.16 1086
2123.60 1202
2124.03 1122
2124.46 1138
2124.90 1142
2125.33 1190
2125.77 1237
2126.20 1266
2126.64 1182
2127.07 1146
2127.51 1108
2127.94 1261
2128.38 1122
2128.81 1128
2129.25 1376
2129.68 1204
2130.12 1322
2130.55 1223
2130.99 1235
2131.42 1175
2131.86 1146
2132.29 1189
2132.73 1316
2133.16 1221
2133.60 1250
2134.03 1316
2134.47 1220
2134.91 1212
2135.34 1058
2135.78 1091
2136.21 1229
2136.65 1320
2137.08 1261
2137.52 1163
2137.96 1094
2138.39 1066
2138.83 1213
2139.26 1157
2139.70 1084
2140.14 1110
2140.57 1188
2141.01 1082
2141.44 1157
2141.88 1167
2142.32 1108
2142.75 1149
2143.19 1180
2143.63 1069
2144.06 1022
2144.50 1074
2144.94 1060
2145.37 1013
2145.81 1048
2146.25 1176
2146.68 1156
2147.12 1242
2147.56 1184
2147.99 1191
2148.43 1294
2148.87 1358
2149.30 1415
2149.74 1407
2150.18 1393
2150.61 1352
2151.05 1394
2151.49 1455
2151.93 1405
2152.36 1378
2152.80 1332
2153.24 1234
2153.68 1301
2154.11 1282
2154.55 1124
2154.99 1206
2155.43 1138
2155.86 1159
2156.30 1127
2156.74 1247
2157.18 1188
2157.62 1252
2158.05 1249
2158.49 1144
2158.93 1171
2159.37 1147
2159.81 1193
2160.24 1304
2160.68 1265
2161.12 1283
2161.56 1170
2162.00 1184
2162.43 1173
2162.87 1156
2163.31 1217
2163.75 1191
2164.19 1224
2164.63 1126
2165.07 1154
2165.50 1219
2165.94 1228
2166.38 1103
2166.82 1178
2167.26 1381
2167.70 1281
2168.14 1253
2168.58 1190
2169.02 1221
2169.45 1254
2169.89 1293
2170.33 1173
2170.77 1363
2171.21 1346
2171.65 1306
2172.09 1361
2172.53 1531
2172.97 1518
2173.41 1523
2173.85 1794
2174.29 1726
2174.73 1542
2175.17 1737
2175.61 1716
2176.05 1561
2176.49 1560
2176.93 1563
2177.37 1483
2177.81 1587
2178.25 1304
2178.69 1395
2179.13 1309
2179.57 1378
2180.01 1344
2180.45 1258
2180.89 1196
2181.33 1128
2181.77 1057
2182.21 1175
2182.65 1336
2183.09 1086
2183.53 1112
2183.97 1157
2184.41 1120
2184.85 1210
2185.29 1227
2185.73 1241
2186.17 1338
2186.61 1210
2187.05 1372
2187.49 1278
2187.94 1376
2188.38 1424
2188.82 1378
2189.26 1376
2189.70 1387
2190.14 1293
2190.58 1251
2191.02 1276
2191.46 1256
2191.91 1213
2192.35 1306
2192.79 1250
2193.23 1234
2193.67 1133
2194.11 1193
2194.55 1297
2195.00 1438
2195.44 1233
2195.88 1271
2196.32 1260
2196.76 1316
2197.21 1319
2197.65 1324
2198.09 1313
2198.53 1210
2198.97 1266
2199.42 1181
2199.86 1257
2200.30 1283
2200.74 1187
2201.18 1187
2201.63 1288
2202.07 1355
2202.51 1188
2202.95 1141
2203.40 1213
2203.84 1294
2204.28 1411
2204.72 1261
2205.17 1274
2205.61 1331
2206.05 1238
2206.49 1394
2206.94 1475
2207.38 1337
2207.82 1396
2208.27 1338
2208.71 1359
2209.15 1227
2209.60 1204
2210.04 1260
2210.48 1257
2210.92 1393
2211.37 1404
2211.81 1248
2212.25 1249
2212.70 1246
2213.14 1195
2213.59 1201
2214.03 1281
2214.47 1176
2214.92 1258
2215.36 1135
2215.80 1148
2216.25 1166
2216.69 1159
2217.14 1143
2217.58 1165
2218.02 1080
2218.47 1120
2218.91 1043
2219.36 1155
2219.80 1177
2220.24 1213
2220.69 1135
2221.13 1126
2221.58 1242
2222.02 1206
2222.46 1157
2222.91 1139
2223.35 1236
2223.80 1229
2224.24 1337
2224.69 1352
2225.13 1403
2225.58 1376
2226.02 1388
2226.47 1291
2226.91 1404
2227.36 1356
2227.80 1333
2228.25 1465
2228.69 1431
2229.14 1298
2229.58 1462
2230.03 1334
2230.47 1234
2230.92 1380
2231.36 1363
2231.81 1244
2232.25 1329
2232.70 1445
2233.14 1464
2233.59 1271
2234.03 1240
2234.48 1226
2234.93 1284
2235.37 1209
2235.82 1245
2236.26 1176
2236.71 1079
2237.16 1142
2237.60 1199
2238.05 1049
2238.49 1054
2238.94 1102
2239.39 1146
2239.83 1158
2240.28 1076
2240.72 1193
2241.17 1126
2241.62 1213
2242.06 1216
2242.51 1088
2242.96 1045
2243.40 1188
2243.85 1095
2244.30 1116
2244.74 1066
2245.19 1120
2245.64 1098
2246.08 1093
2246.53 1075
2246.98 1094
2247.42 1216
2247.87 1189
2248.32 1123
2248.76 1037
2249.21 1089
2249.66 1125
2250.10 1230
2250.55 1141
2251.00 1135
2251.45 1072
2251.89 1188
2252.34 1189
2252.79 1228
2253.24 1231
2253.68 1188
2254.13 1177
2254.58 1119
2255.03 1058
2255.47 1087
2255.92 1075
2256.37 1094
2256.82 1096
2257.27 1152
2257.71 1079
2258.16 1081
2258.61 1135
2259.06 1183
2259.51 1119
2259.95 1078
2260.40 1185
2260.85 1064
2261.30 1068
2261.75 1239
2262.19 1220
2262.64 1263
2263.09 1224
2263.54 1249
2263.99 1256
2264.44 1153
2264.89 1196
2265.33 1340
2265.78 1225
2266.23 1200
2266.68 1208
2267.13 1265
2267.58 1338
2268.03 1150
2268.48 1200
2268.93 1333
2269.37 1249
2269.82 1345
2270.27 1440
2270.72 1330
2271.17 1390
2271.62 1406
2272.07 1505
2272.52 1438
2272.97 1390
2273.42 1285
2273.87 1224
2274.32 1286
2274.77 1273
2275.22 1145
2275.67 1129
2276.12 1272
2276.57 1266
2277.02 1223
2277.47 1159
2277.92 1206
2278.37 1241
2278.82 1297
2279.27 1131
2279.72 1093
2280.17 1137
2280.62 1195
2281.07 1201
2281.52 1140
2281.97 1115
2282.42 1123
2282.87 1095
2283.32 1175
2283.77 1152
2284.22 1130
2284.67 1148
2285.12 1196
2285.57 1209
2286.02 1264
2286.47 1355
2286.92 1408
2287.37 1468
2287.82 1591
2288.28 1627
2288.73 1862
2289.18 1908
2289.63 2024
2290.08 2080
2290.53 2307
2290.98 2411
2291.43 2388
2291.88 2263
2292.34 2227
2292.79 2137
2293.24 2166
2293.69 1897
2294.14 1653
2294.59 1564
2295.05 1435
2295.50 1379
2295.95 1333
2296.40 1329
2296.85 1329
2297.30 1302
2297.76 1304
2298.21 1240
2298.66 1125
2299.11 1195
2299.56 1174
2300.02 1227
2300.47 1176
2300.92 1074
2301.37 1260
2301.82 1166
2302.28 1113
2302.73 1066
2303.18 1020
2303.63 1110
2304.09 1153
2304.54 1134
2304.99 1069
2305.44 1176
2305.90 1210
2306.35 1226
2306.80 1352
2307.26 1137
2307.71 1289
2308.16 1385
2308.61 1373
2309.07 1277
2309.52 1393
2309.97 1427
2310.43 1520
2310.88 1598
2311.33 1528
2311.79 1522
2312.24 1352
2312.69 1384
2313.15 1301
2313.60 1213
2314.05 1167
2314.51 1248
2314.96 1326
2315.41 1210
2315.87 1142
2316.32 1203
2316.77 1257
2317.23 1209
2317.68 1332
2318.14 1212
2318.59 1274
2319.04 1381
2319.50 1379
2319.95 1336
2320.41 1303
2320.86 1319
2321.31 1401
2321.77 1371
2322.22 1312
2322.68 1364
2323.13 1475
2323.59 1365
2324.04 1419
2324.50 1553
2324.95 1649
2325.40 1678
2325.86 1723
2326.31 1681
2326.77 1651
2327.22 1610
2327.68 1612
2328.13 1519
2328.59 1371
2329.04 1282
2329.50 1314
2329.95 1191
2330.41 1324
2330.86 1345
2331.32 1285
2331.77 1222
2332.23 1144
2332.68 1218
2333.14 1280
2333.59 1083
2334.05 1140
2334.51 1183
2334.96 1142
2335.42 1183
2335.87 1127
2336.33 1098
2336.78 1274
2337.24 1178
2337.70 1170
2338.15 1253
2338.61 1260
2339.06 1191
2339.52 1206
2339.97 1213
2340.43 1221
2340.89 1126
2341.34 1085
2341.80 1194
2342.26 1126
2342.71 1228
2343.17 1207
2343.62 1148
2344.08 1255
2344.54 1136
2344.99 1139
2345.45 1192
2345.91 1202
2346.36 1166
2346.82 1264
2347.28 1241
2347.73 1220
2348.19 1301
2348.65 1302
2349.10 1158
2349.56 1201
2350.02 1146
2350.48 1135
2350.93 1204
2351.39 1088
2351.85 1147
2352.30 1158
2352.76 1270
2353.22 1194
2353.68 1246
2354.13 1146
2354.59 1103
2355.05 1202
2355.51 1134
2355.96 1185
2356.42 1205
2356.88 1260
2357.34 1185
2357.79 1237
2358.25 1274
2358.71 1260
2359.17 1258
2359.63 1161
2360.08 1130
2360.54 1237
2361.00 1172
2361.46 1273
2361.92 1323
2362.37 1389
2362.83 1223
2363.29 1338
2363.75 1197
2364.21 1247
2364.67 1322
2365.12 1185
2365.58 1226
2366.04 1216
2366.50 1255
2366.96 1187
2367.42 1264
2367.88 1190
2368.33 1270
2368.79 1211
2369.25 1194
2369.71 1111
2370.17 1181
2370.63 1196
2371.09 1194
2371.55 1157
2372.01 1204
2372.47 1374
2372.92 1345
2373.38 1409
2373.84 1524
2374.30 1457
2374.76 1512
2375.22 1525
2375.68 1500
2376.14 1422
2376.60 1388
2377.06 1323
2377.52 1319
2377.98 1295
2378.44 1325
2378.90 1351
2379.36 1311
2379.82 1161
2380.28 1184
2380.74 1183
2381.20 1287
2381.66 1243
2382.12 1120
2382.58 1205
2383.04 1273
2383.50 1267
2383.96 1238
2384.42 1128
2384.88 1229
2385.34 1184
2385.80 1222
2386.26 1315
2386.72 1114
2387.18 1190
2387.64 1102
2388.10 1045
2388.56 1198
2389.03 1200
2389.49 1195
2389.95 1127
2390.41 1262
2390.87 1284
2391.33 1363
2391.79 1164
2392.25 1146
2392.71 1207
2393.17 1250
2393.64 1151
2394.10 1140
2394.56 1165
2395.02 1367
2395.48 1239
2395.94 1166
2396.40 1209
2396.87 1189
2397.33 1202
2397.79 1153
2398.25 1108
2398.71 1230
2399.17 1182
2399.64 1161
2400.10 1127
2400.56 1057
2401.02 1230
2401.48 1203
2401.95 1112
2402.41 1040
2402.87 1160
2403.33 1122
2403.79 1190
2404.26 1229
2404.72 1111
2405.18 1173
2405.64 1118
2406.11 1121
2406.57 1130
2407.03 1176
2407.49 1170
2407.96 1056
2408.42 1065
2408.88 1071
2409.34 1071
2409.81 1060
2410.27 1095
2410.73 1069
2411.20 1105
2411.66 1084
2412.12 1155
2412.58 1135
2413.05 1186
2413.51 1122
2413.97 1167
2414.44 1116
2414.90 1218
2415.36 1314
2415.83 1205
2416.29 1257
2416.75 1209
2417.22 1236
2417.68 1324
2418.14 1274
2418.61 1269
2419.07 1251
2419.54 1311
2420.00 1234
2420.46 1255
2420.93 1234
2421.39 1207
2421.85 1157
2422.32 1175
2422.78 1165
2423.25 1120
2423.71 1228
2424.17 1179
2424.64 1143
2425.10 1155
2425.57 1254
2426.03 1196
2426.50 1223
2426.96 1287
2427.42 1270
2427.89 1284
2428.35 1203
2428.82 1257
2429.28 1190
2429.75 1145
2430.21 1139
2430.68 1158
2431.14 1186
2431.61 1078
2432.07 1117
2432.54 1137
2433.00 1220
2433.47 1266
2433.93 1207
2434.40 1237
2434.86 1402
2435.33 1296
2435.79 1123
2436.26 1129
2436.72 1172
2437.19 1174
2437.65 1125
2438.12 1184
2438.59 1225
2439.05 1185
2439.52 1284
2439.98 1155
2440.45 1172
2440.91 1227
2441.38 1294
2441.85 1267
2442.31 1228
2442.78 1294
2443.24 1258
2443.71 1233
2444.18 1293
2444.64 1206
2445.11 1145
2445.57 1062
2446.04 1109
2446.51 1154
2446.97 1114
2447.44 1169
2447.91 1200
2448.37 1281
2448.84 1210
2449.31 1129
2449.77 1143
2450.24 1090
2450.71 1099
2451.17 1162
2451.64 1101
2452.11 1129
2452.57 1153
2453.04 1150
2453.51 1102
2453.97 1087
2454.44 1065
2454.91 1127
2455.37 1091
2455.84 1078
2456.31 1180
2456.78 1050
2457.24 1015
2457.71 1080
2458.18 1014
2458.65 1141
2459.11 1051
2459.58 1039
2460.05 999
2460.52 995
2460.98 1137
2461.45 1018
2461.92 1004
2462.39 1105
2462.85 1089
2463.32 1121
2463.79 1126
2464.26 1153
2464.73 1119
2465.19 1129
2465.66 1177
2466.13 1053
2466.60 1123
2467.07 1264
2467.54 1099
2468.00 1044
2468.47 1197
2468.94 1135
2469.41 1057
2469.88 1057
2470.35 1093
2470.82 1198
2471.28 1199
2471.75 1131
2472.22 1158
2472.69 1108
2473.16 1007
2473.63 1023
2474.10 1064
2474.57 1120
2475.03 1166
2475.50 1218
2475.97 1198
2476.44 1079
2476.91 1141
2477.38 1171
2477.85 1069
2478.32 994
2478.79 1098
2479.26 1180
2479.73 1231
2480.20 1097
2480.67 1121
2481.14 1114
2481.61 1091
2482.08 1107
2482.54 1009
2483.01 1017
2483.48 1129
2483.95 1166
2484.42 1057
2484.89 1162
2485.36 1082
2485.83 1124
2486.30 1096
2486.77 1084
2487.24 961
2487.71 1072
2488.18 1146
2488.66 1115
2489.13 1153
2489.60 1186
2490.07 1141
2490.54 1041
2491.01 1179
2491.48 1152
2491.95 1192
2492.42 1225
2492.89 1102
2493.36 1174
2493.83 1276
2494.30 1229
2494.77 1199
2495.24 1238
2495.72 1348
2496.19 1067
2496.66 1055
2497.13 1223
2497.60 1146
2498.07 1142
2498.54 1063
2499.01 1147
2499.48 1146
2499.96 1110
2500.43 1026
2500.90 1008
2501.37 974
2501.84 966
2502.31 986
2502.78 1069
2503.26 1023
2503.73 1032
2504.20 1030
2504.67 1021
2505.14 1021
2505.62 1088
2506.09 997
2506.56 1091
2507.03 1192
2507.50 1183
2507.98 1196
2508.45 1139
2508.92 1161
2509.39 1117
2509.86 1080
2510.34 1138
2510.81 1210
2511.28 1315
2511.75 1191
2512.23 1402
2512.70 1393
2513.17 1264
2513.64 1327
2514.12 1262
2514.59 1241
2515.06 1239
2515.54 1229
2516.01 1175
2516.48 1187
2516.95 1283
2517.43 1255
2517.90 1217
2518.37 1085
2518.85 1101
2519.32 1065
2519.79 1112
2520.27 1150
2520.74 1143
2521.21 1103
2521.69 1148
2522.16 1184
2522.63 1108
2523.11 1112
2523.58 1083
2524.05 1122
2524.53 1064
2525.00 1055
2525.48 1126
2525.95 996
2526.42 954
2526.90 1030
2527.37 967
2527.85 1200
2528.32 1143
2528.79 1133
2529.27 1148
2529.74 1071
2530.22 1090
2530.69 1192
2531.16 1231
2531.64 1178
2532.11 1118
2532.59 1170
2533.06 1058
2533.54 1081
2534.01 1101
2534.49 1034
2534.96 1151
2535.44 1154
2535.91 1167
2536.38 1175
2536.86 1133
2537.33 1259
2537.81 1175
2538.28 1165
2538.76 1258
2539.23 1196
2539.71 1228
2540.18 1198
2540.66 1294
2541.13 1116
2541.61 1112
2542.09 1185
2542.56 1218
2543.04 1231
2543.51 1203
2543.99 1157
2544.46 1248
2544.94 1245
2545.41 1294
2545.89 1263
2546.37 1378
2546.84 1392
2547.32 1317
2547.79 1430
2548.27 1451
2548.74 1410
2549.22 1402
2549.70 1404
2550.17 1279
2550.65 1266
2551.13 1262
2551.60 1253
2552.08 1266
2552.55 1212
2553.03 1137
2553.51 1173
2553.98 1254
2554.46 1144
2554.94 1168
2555.41 1239
2555.89 1227
2556.37 1191
2556.84 1143
2557.32 1206
2557.80 1225
2558.27 1169
2558.75 1134
2559.23 1122
2559.70 1224
2560.18 1126
2560.66 1196
2561.14 1102
2561.61 1053
2562.09 1134
2562.57 1157
2563.04 1122
2563.52 1102
2564.00 1160
2564.48 1082
2564.95 1047
2565.43 1020
2565.91 1089
2566.39 1100
2566.86 1028
2567.34 1009
2567.82 1077
2568.30 1119
2568.77 1064
2569.25 1126
2569.73 973
2570.21 983
2570.69 1058
2571.16 1135
2571.64 1085
2572.12 1030
2572.60 1083
2573.08 1167
2573.56 1069
2574.03 1095
2574.51 1073
2574.99 1147
2575.47 1016
2575.95 1022
2576.43 1028
2576.90 1003
2577.38 1071
2577.86 1166
2578.34 1075
2578.82 1113
2579.30 1151
2579.78 1010
2580.26 1106
2580.73 1071
2581.21 1071
2581.69 994
2582.17 1052
2582.65 938
2583.13 992
2583.61 1085
2584.09 1119
2584.57 1116
2585.05 977
2585.53 992
2586.01 1024
2586.49 1100
2586.97 1089
2587.44 1114
2587.92 1060
2588.40 1123
2588.88 1040
2589.36 1039
2589.84 1072
2590.32 1122
2590.80 1126
2591.28 1133
2591.76 1101
2592.24 1190
2592.72 1102
2593.20 990
2593.68 1009
2594.16 1118
2594.64 1052
2595.12 1132
2595.60 1021
2596.08 1068
2596.56 1013
2597.05 975
2597.53 972
2598.01 1067
2598.49 1155
2598.97 1105
2599.45 1075
2599.93 996
2600.41 1004
2600.89 1009
2601.37 1113
2601.85 1145
2602.33 1132
2602.81 959
2603.29 942
2603.78 961
2604.26 1030
2604.74 1029
2605.22 1025
2605.70 1046
2606.18 1017
2606.66 1038
2607.14 951
2607.63 974
2608.11 1064
2608.59 1133
2609.07 1160
2609.55 1167
2610.03 1200
2610.52 1052
2611.00 1078
2611.48 1217
2611.96 1083
2612.44 1003
2612.92 925
2613.41 1062
2613.89 993
2614.37 1070
2614.85 1102
2615.34 971
2615.82 1080
2616.30 1108
2616.78 953
2617.26 997
2617.75 992
2618.23 1041
2618.71 1126
2619.19 1029
2619.68 1084
2620.16 1094
2620.64 1094
2621.12 1004
2621.61 961
2622.09 944
2622.57 1046
2623.06 1061
2623.54 965
2624.02 1006
2624.50 1045
2624.99 1047
2625.47 1169
2625.95 1123
2626.44 1019
2626.92 1076
2627.40 1106
2627.89 1126
2628.37 1218
2628.85 1131
2629.34 1106
2629.82 1079
2630.30 1145
2630.79 1122
2631.27 1060
2631.75 1249
2632.24 1209
2632.72 1100
2633.21 1103
2633.69 1128
2634.17 1204
2634.66 1132
2635.14 1176
2635.62 1132
2636.11 999
2636.59 1024
2637.08 1036
2637.56 1103
2638.05 1097
2638.53 1039
2639.01 1021
2639.50 1013
2639.98 974
2640.47 1079
2640.95 1110
2641.44 1137
2641.92 1113
2642.41 1142
2642.89 1073
2643.38 991
2643.86 967
2644.34 1047
2644.83 1066
2645.31 1088
2645.80 1107
2646.28 992
2646.77 1064
2647.25 978
2647.74 975
2648.22 1006
2648.71 1071
2649.20 1059
2649.68 1048
2650.17 991
2650.65 1043
2651.14 962
2651.62 1002
2652.11 1114
2652.59 1209
2653.08 1010
2653.56 1077
2654.05 1070
2654.54 1101
2655.02 1173
2655.51 1108
2655.99 1144
2656.48 1154
2656.97 1171
2657.45 1100
2657.94 996
2658.42 1142
2658.91 1066
2659.40 1127
2659.88 1135
2660.37 1164
2660.85 1045
2661.34 1036
2661.83 995
2662.31 1074
2662.80 1099
2663.29 1027
2663.77 1018
2664.26 1023
2664.75 1079
2665.23 1026
2665.72 1067
2666.21 1048
2666.69 1074
2667.18 1100
2667.67 1143
2668.15 1079
2668.64 1016
2669.13 1021
2669.62 1022
2670.10 1109
2670.59 1163
2671.08 1177
2671.56 1090
2672.05 1219
2672.54 1242
2673.03 1199
2673.51 1419
2674.00 1475
2674.49 1432
2674.98 1484
2675.46 1411
2675.95 1550
2676.44 1523
2676.93 1492
2677.42 1440
2677.90 1416
2678.39 1241
2678.88 1108
2679.37 1110
2679.86 1117
2680.34 1057
2680.83 1007
2681.32 1130
2681.81 1211
2682.30 1095
2682.79 1010
2683.27 978
2683.76 1098
2684.25 1046
2684.74 1051
2685.23 1070
2685.72 1091
2686.20 1027
2686.69 990
2687.18 983
2687.67 927
2688.16 1031
2688.65 1153
2689.14 1152
2689.63 1094
2690.12 974
2690.60 1128
2691.09 1084
2691.58 1043
2692.07 1084
2692.56 1095
2693.05 1072
2693.54 1065
2694.03 1017
2694.52 1079
2695.01 1122
2695.50 996
2695.99 945
2696.48 1238
2696.97 1013
2697.46 1005
2697.95 977
2698.43 956
2698.92 1055
2699.41 1099
2699.90 1088
2700.39 1092
2700.88 1096
2701.37 1087
2701.86 1111
2702.35 1172
2702.84 1116
2703.33 1074
2703.83 1023
2704.32 1199
2704.81 1101
2705.30 1236
2705.79 1187
2706.28 1112
2706.77 919
2707.26 1072
2707.75 1131
2708.24 1056
2708.73 1057
2709.22 945
2709.71 967
2710.20 986
2710.69 1032
2711.18 934
2711.68 980
2712.17 1033
2712.66 1168
2713.15 1070
2713.64 990
2714.13 964
2714.62 1177
2715.11 1130
2715.60 1094
2716.10 1033
2716.59 1043
2717.08 1044
2717.57 1085
2718.06 992
2718.55 1100
2719.04 1073
2719.54 1123
2720.03 1161
2720.52 1204
2721.01 1204
2721.50 1117
2722.00 1185
2722.49 1262
2722.98 1338
2723.47 1275
2723.96 1255
2724.46 1191
2724.95 1082
2725.44 1102
2725.93 1123
2726.42 1120
2726.92 1133
2727.41 1093
2727.90 1102
2728.39 1074
2728.89 1035
2729.38 1118
2729.87 1137
2730.36 1158
2730.86 1151
2731.35 1175
2731.84 1144
2732.34 1155
2732.83 1277
2733.32 1352
2733.81 1330
2734.31 1305
2734.80 1224
2735.29 1246
2735.79 1225
2736.28 1185
2736.77 1167
2737.27 1190
2737.76 1367
2738.25 1169
2738.75 1211
2739.24 1207
2739.73 1192
2740.23 1150
2740.72 1125
2741.21 1065
2741.71 1113
2742.20 1153
2742.69 1082
2743.19 979
2743.68 988
2744.18 1033
2744.67 1126
2745.16 1072
2745.66 947
2746.15 1102
2746.65 1132
2747.14 1050
2747.63 1058
2748.13 1011
2748.62 940
2749.12 997
2749.61 1003
2750.11 1016
2750.60 1055
2751.10 898
2751.59 1006
2752.08 996
2752.58 1017
2753.07 1099
2753.57 1025
2754.06 1079
2754.56 1068
2755.05 1064
2755.55 1123
2756.04 1123
2756.54 1071
2757.03 1115
2757.53 1000
2758.02 1021
2758.52 982
2759.01 1032
2759.51 1001
2760.00 1007
2760.50 970
2760.99 979
2761.49 970
2761.99 1009
2762.48 1008
2762.98 1062
2763.47 1071
2763.97 1032
2764.46 1058
2764.96 1047
2765.46 1087
2765.95 1088
2766.45 1140
2766.94 1120
2767.44 1135
2767.94 1112
2768.43 1192
2768.93 1216
2769.42 1194
2769.92 1140
2770.42 1251
2770.91 1179
2771.41 1163
2771.90 1256
2772.40 1298
2772.90 1426
2773.39 1244
2773.89 1339
2774.39 1428
2774.88 1441
2775.38 1600
2775.88 1605
2776.37 1661
2776.87 1748
2777.37 1552
2777.86 1601
2778.36 1522
2778.86 1468
2779.36 1356
2779.85 1347
2780.35 1283
2780.85 1250
2781.34 1150
2781.84 1061
2782.34 1208
2782.84 1145
2783.33 1094
2783.83 1113
2784.33 1028
2784.83 1028
2785.32 1090
2785.82 1062
2786.32 1095
2786.82 1084
2787.31 988
2787.81 1009
2788.31 952
2788.81 1001
2789.31 1007
2789.80 1057
2790.30 975
2790.80 988
2791.30 999
2791.80 899
2792.29 952
2792.79 928
2793.29 996
2793.79 1014
2794.29 941
2794.79 1070
2795.28 1007
2795.78 1127
2796.28 1229
2796.78 1105
2797.28 1108
2797.78 1118
2798.28 1142
2798.78 1220
2799.27 1224
2799.77 1108
2800.27 1059
2800.77 1028
2801.27 1113
2801.77 1199
2802.27 1148
2802.77 999
2803.27 936
2803.77 1080
2804.27 1117
2804.76 1264
2805.26 1213
2805.76 1187
2806.26 1142
2806.76 1153
2807.26 1078
2807.76 1127
2808.26 1156
2808.76 1218
2809.26 1161
2809.76 1296
2810.26 1311
2810.76 1086
2811.26 1031
2811.76 1107
2812.26 1063
2812.76 1066
2813.26 1094
2813.76 1187
2814.26 1099
2814.76 995
2815.26 1005
2815.76 1117
2816.26 1084
2816.76 1052
2817.26 1077
2817.76 972
2818.26 981
2818.76 1118
2819.26 1125
2819.76 1117
2820.27 1048
2820.77 1084
2821.27 1058
2821.77 1044
2822.27 1060
2822.77 1138
2823.27 1165
2823.77 1139
2824.27 1036
2824.77 1047
2825.27 1035
2825.78 1054
2826.28 1108
2826.78 1087
2827.28 1080
2827.78 963
2828.28 1010
2828.78 986
2829.29 972
2829.79 1045
2830.29 1063
2830.79 1021
2831.29 1092
2831.79 1046
2832.30 1096
2832.80 1084
2833.30 1058
2833.80 1135
2834.30 1207
2834.80 1034
2835.31 1008
2835.81 1115
2836.31 1123
2836.81 1049
2837.32 1102
2837.82 1073
2838.32 1070
2838.82 1078
2839.32 1055
2839.83 1084
2840.33 1053
2840.83 929
2841.33 933
2841.84 1036
2842.34 1028
2842.84 1082
2843.35 1118
2843.85 1000
2844.35 1147
2844.85 1202
2845.36 1023
2845.86 1037
2846.36 1107
2846.87 1163
2847.37 1259
2847.87 1216
2848.38 1207
2848.88 1185
2849.38 1168
2849.89 1162
2850.39 1225
2850.89 1187
2851.40 1230
2851.90 1134
2852.40 1032
2852.91 1135
2853.41 1022
2853.91 998
2854.42 1079
2854.92 1027
2855.42 1086
2855.93 1194
2856.43 1119
2856.94 1164
2857.44 1014
2857.94 1046
2858.45 1101
2858.95 975
2859.46 997
2859.96 1095
2860.47 1024
2860.97 1079
2861.47 1010
2861.98 983
2862.48 1004
2862.99 993
2863.49 1016
2864.00 1011
2864.50 1020
2865.01 984
2865.51 1036
2866.02 1074
2866.52 1085
2867.02 1123
2867.53 1019
2868.03 1123
2868.54 1132
2869.04 1113
2869.55 1221
2870.05 1220
2870.56 1208
2871.07 1113
2871.57 1145
2872.08 1153
2872.58 1194
2873.09 1212
2873.59 1185
2874.10 1143
2874.60 1164
2875.11 1093
2875.61 1189
2876.12 1280
2876.63 1247
2877.13 1142
2877.64 1106
2878.14 1147
2878.65 1201
2879.15 1075
2879.66 1019
2880.17 1024
2880.67 968
2881.18 1032
2881.68 987
2882.19 1039
2882.70 1099
2883.20 1057
2883.71 1145
2884.22 1110
2884.72 1211
2885.23 1207
2885.74 1115
2886.24 1262
2886.75 1280
2887.25 1259
2887.76 1304
2888.27 1262
2888.77 1167
2889.28 1176
2889.79 1249
2890.30 1256
2890.80 1331
2891.31 1320
2891.82 1230
2892.32 1190
2892.83 1144
2893.34 1173
2893.84 1225
2894.35 1316
2894.86 1366
2895.37 1386
2895.87 1328
2896.38 1333
2896.89 1354
2897.40 1329
2897.90 1313
2898.41 1296
2898.92 1108
2899.43 1140
2899.93 1081
2900.44 1115
2900.95 1164
2901.46 1256
2901.97 1217
2902.47 1256
2902.98 1263
2903.49 1210
2904.00 1283
2904.51 1237
2905.01 1253
2905.52 1254
2906.03 1263
2906.54 1281
2907.05 1185
2907.56 1183
2908.06 1195
2908.57 1184
2909.08 1135
2909.59 1113
2910.10 1062
2910.61 1147
2911.12 1070
2911.62 1036
2912.13 1153
2912.64 1054
2913.15 1040
2913.66 1144
2914.17 1118
2914.68 1030
2915.19 1048
2915.70 1033
2916.21 1137
2916.71 1062
2917.22 1085
2917.73 1229
2918.24 1108
2918.75 1081
2919.26 1224
2919.77 1068
2920.28 1082
2920.79 1025
2921.30 1101
2921.81 1046
2922.32 1061
2922.83 1070
2923.34 1170
2923.85 1154
2924.36 1186
2924.87 1202
2925.38 1254
2925.89 1113
2926.40 1156
2926.91 1094
2927.42 1068
2927.93 1063
2928.44 961
2928.95 1030
2929.46 1157
2929.97 982
2930.48 1077
2930.99 1121
2931.50 977
2932.01 978
2932.52 974
2933.03 1075
2933.54 1034
2934.05 983
2934.56 1009
2935.08 1124
2935.59 979
2936.10 1093
2936.61 1196
2937.12 1217
2937.63 1217
2938.14 1102
2938.65 1063
2939.16 1180
2939.67 1118
2940.19 1132
2940.70 1064
2941.21 1043
2941.72 1030
2942.23 1059
2942.74 1030
2943.25 1083
2943.77 1009
2944.28 1074
2944.79 1099
2945.30 1124
2945.81 1110
2946.32 1060
2946.84 1183
2947.35 1217
2947.86 1087
2948.37 1027
2948.88 1090
2949.40 1088
2949.91 963
2950.42 982
2950.93 957
2951.44 971
2951.96 1005
2952.47 991
2952.98 1066
2953.49 1032
2954.01 1051
2954.52 972
2955.03 1052
2955.54 928
2956.06 978
2956.57 1007
2957.08 1069
2957.60 1018
2958.11 974
2958.62 994
2959.13 968
2959.65 1033
2960.16 1069
2960.67 1198
2961.19 1115
2961.70 1005
2962.21 988
2962.73 1027
2963.24 1124
2963.75 1096
2964.27 1180
2964.78 1078
2965.29 1112
2965.81 1148
2966.32 1091
2966.83 1150
2967.35 1174
2967.86 1039
2968.37 1067
2968.89 1028
2969.40 975
2969.91 984
2970.43 1038
2970.94 1074
2971.46 1079
2971.97 1068
2972.48 1063
2973.00 1002
2973.51 987
2974.03 1054
2974.54 1097
2975.06 1105
2975.57 1093
2976.08 953
2976.60 1079
2977.11 1159
2977.63 1136
2978.14 1093
2978.66 1089
2979.17 1170
2979.69 1137
2980.20 1177
2980.72 1203
2981.23 1192
2981.75 1202
2982.26 1182
2982.78 1160
2983.29 1163
2983.81 1202
2984.32 1190
2984.84 1306
2985.35 1328
2985.87 1243
2986.38 1314
2986.90 1285
2987.41 1325
2987.93 1302
2988.44 1332
2988.96 1359
2989.47 1314
2989.99 1419
2990.50 1402
2991.02 1293
2991.54 1363
2992.05 1289
2992.57 1326
2993.08 1254
2993.60 1237
2994.12 1292
2994.63 1243
2995.15 1402
2995.66 1396
2996.18 1326
2996.70 1459
2997.21 1434
2997.73 1562
2998.24 1535
2998.76 1476
2999.28 1487
2999.79 1467
3000.31 1599
3000.83 1727
3001.34 2041
3001.86 2041
3002.38 2319
3002.89 2750
3003.41 2980
3003.93 3325
3004.44 3524
3004.96 3565
3005.48 3677
3005.99 3796
3006.51 3912
3007.03 3906
3007.54 3280
3008.06 2980
3008.58 2655
3009.10 2366
3009.61 2196
3010.13 1905
3010.65 1645
3011.17 1486
3011.68 1440
3012.20 1482
3012.72 1351
3013.24 1451
3013.75 1470
3014.27 1442
3014.79 1496
3015.31 1454
3015.82 1454
3016.34 1425
3016.86 1396
3017.38 1350
3017.90 1431
3018.41 1446
3018.93 1291
3019.45 1481
3019.97 1603
3020.49 1414
3021.00 1443
3021.52 1449
3022.04 1482
3022.56 1421
3023.08 1325
3023.60 1390
3024.11 1474
3024.63 1514
3025.15 1435
3025.67 1354
3026.19 1309
3026.71 1364
3027.23 1354
3027.75 1297
3028.26 1353
3028.78 1277
3029.30 1219
3029.82 1276
3030.34 1297
3030.86 1334
3031.38 1342
3031.90 1202
3032.42 1264
3032.94 1265
3033.46 1199
3033.97 1280
3034.49 1287
3035.01 1314
3035.53 1122
3036.05 1289
3036.57 1239
3037.09 1252
3037.61 1205
3038.13 1226
3038.65 1224
3039.17 1193
3039.69 1021
3040.21 1118
3040.73 1110
3041.25 1139
3041.77 1194
3042.29 1145
3042.81 1120
3043.33 1064
3043.85 1096
3044.37 1200
3044.89 1201
3045.41 1191
3045.93 1108
3046.45 1010
3046.97 1128
3047.49 1263
3048.01 1260
3048.53 1118
3049.06 1078
3049.58 1033
3050.10 1079
3050.62 1091
3051.14 1036
3051.66 1166
3052.18 1060
3052.70 1098
3053.22 1010
3053.74 1131
3054.26 1138
3054.79 1106
3055.31 1113
3055.83 1213
3056.35 1153
3056.87 1206
3057.39 1143
3057.91 1073
3058.43 1055
3058.96 1086
3059.48 1084
3060.00 1032
3060.52 1051
3061.04 1063
3061.56 1073
3062.09 1155
3062.61 1130
3063.13 1033
3063.65 1064
3064.17 1179
3064.70 1225
3065.22 1172
3065.74 1211
3066.26 1215
3066.78 1144
3067.31 1025
3067.83 1212
3068.35 1265
3068.87 1158
3069.40 1240
3069.92 1192
3070.44 1098
3070.96 1158
3071.49 1181
3072.01 1167
3072.53 1080
3073.05 1077
3073.58 1133
3074.10 1080
3074.62 1192
3075.14 1228
3075.67 1251
3076.19 1190
3076.71 1255
3077.24 1226
3077.76 1192
3078.28 1380
3078.81 1368
3079.33 1321
3079.85 1418
3080.38 1438
3080.90 1432
3081.42 1393
3081.95 1329
3082.47 1507
3082.99 1458
3083.52 1421
3084.04 1416
3084.56 1372
3085.09 1338
3085.61 1412
3086.13 1414
3086.66 1354
3087.18 1382
3087.71 1455
3088.23 1358
3088.75 1307
3089.28 1248
3089.80 1236
3090.33 1250
3090.85 1220
3091.38 1258
3091.90 1293
3092.42 1267
3092.95 1304
3093.47 1392
3094.00 1315
3094.52 1386
3095.05 1413
3095.57 1410
3096.10 1385
3096.62 1461
3097.14 1488
3097.67 1547
3098.19 1692
3098.72 1864
3099.24 2061
3099.77 2195
3100.29 2521
3100.82 2935
3101.34 3469
3101.87 4116
3102.39 4234
3102.92 4668
3103.45 4808
3103.97 4929
3104.50 5227
3105.02 4874
3105.55 4620
3106.07 3971
3106.60 3441
3107.12 2961
3107.65 2344
3108.17 2337
3108.70 2054
3109.23 1815
3109.75 1765
3110.28 1652
3110.80 1689
3111.33 1687
3111.86 1721
3112.38 1570
3112.91 1555
3113.43 1506
3113.96 1531
3114.49 1428
3115.01 1366
3115.54 1408
3116.07 1427
3116.59 1383
3117.12 1265
3117.64 1207
3118.17 1362
3118.70 1307
3119.22 1248
3119.75 1259
3120.28 1332
3120.80 1423
3121.33 1339
3121.86 1399
3122.38 1485
3122.91 1291
3123.44 1397
3123.97 1356
3124.49 1352
3125.02 1293
3125.55 1371
3126.07 1392
3126.60 1152
3127.13 1210
3127.66 1282
3128.18 1167
3128.71 1219
3129.24 1125
3129.77 1198
3130.29 1092
3130.82 1178
3131.35 1311
3131.88 1223
3132.40 1233
3132.93 1162
3133.46 1212
3133.99 1238
3134.52 1181
3135.04 1218
3135.57 1317
3136.10 1351
3136.63 1115
3137.16 1047
3137.68 1027
3138.21 1146
3138.74 1093
3139.27 1064
3139.80 1046
3140.32 1075
3140.85 1037
3141.38 1191
3141.91 1157
3142.44 1097
3142.97 1099
3143.50 1177
3144.02 1261
3144.55 1160
3145.08 1143
3145.61 1165
3146.14 1134
3146.67 1171
3147.20 1176
3147.73 1183
3148.26 1253
3148.79 1302
3149.31 1378
3149.84 1388
3150.37 1453
3150.90 1383
3151.43 1368
3151.96 1259
3152.49 1280
3153.02 1257
3153.55 1347
3154.08 1250
3154.61 1197
3155.14 1143
3155.67 1134
3156.20 1151
3156.73 1194
3157.26 1230
3157.79 1334
3158.32 1245
3158.85 1307
3159.38 1145
3159.91 1209
3160.44 1141
3160.97 1163
3161.50 1162
3162.03 1138
3162.56 1223
3163.09 1214
3163.62 1119
3164.15 1030
3164.68 1105
3165.21 1088
3165.74 1063
3166.27 1025
3166.80 976
3167.33 983
3167.86 1012
3168.39 946
3168.92 1142
3169.45 992
3169.99 949
3170.52 1012
3171.05 1042
3171.58 1044
3172.11 1095
3172.64 1065
3173.17 1218
3173.70 1204
3174.23 1116
3174.77 1244
3175.30 1308
3175.83 1249
3176.36 1183
3176.89 1285
3177.42 1259
3177.95 1138
3178.49 1026
3179.02 1009
3179.55 1021
3180.08 1177
3180.61 1188
3181.14 1142
3181.68 1027
3182.21 1051
3182.74 979
3183.27 968
3183.80 1105
3184.34 1040
3184.87 1015
3185.40 1115
3185.93 1151
3186.47 1244
3187.00 1078
3187.53 1058
3188.06 1059
3188.59 1116
3189.13 1172
3189.66 1163
3190.19 1118
3190.73 1187
3191.26 991
3191.79 1029
3192.32 1030
3192.86 1097
3193.39 1001
3193.92 1054
3194.45 1027
3194.99 1164
3195.52 1149
3196.05 1015
3196.59 952
3197.12 1052
3197.65 1089
3198.19 1038
3198.72 1060
3199.25 1099
3199.79 1131
3200.32 1093
3200.85 1137
3201.39 1254
3201.92 1281
3202.45 1277
3202.99 1334
3203.52 1220
3204.05 1297
3204.59 1206
3205.12 1237
3205.66 1186
3206.19 1187
3206.72 1197
3207.26 1232
3207.79 1296
3208.33 1332
3208.86 1273
3209.39 1232
3209.93 1406
3210.46 1450
3211.00 1456
3211.53 1442
3212.07 1383
3212.60 1537
3213.14 1502
3213.67 1502
3214.20 1554
3214.74 1420
3215.27 1283
3215.81 1320
3216.34 1329
3216.88 1172
3217.41 1191
3217.95 1187
3218.48 1169
3219.02 1109
3219.55 1064
3220.09 1015
3220.62 1106
3221.16 1194
3221.69 1272
3222.23 1339
3222.76 1384
3223.30 1454
3223.83 1504
3224.37 1549
3224.91 1390
3225.44 1408
3225.98 1386
3226.51 1220
3227.05 1423
3227.58 1361
3228.12 1244
3228.65 1302
3229.19 1275
3229.73 1327
3230.26 1361
3230.80 1305
3231.33 1295
3231.87 1246
3232.41 1232
3232.94 1320
3233.48 1318
3234.02 1286
3234.55 1420
3235.09 1491
3235.62 1302
3236.16 1242
3236.70 1297
3237.23 1359
3237.77 1354
3238.31 1312
3238.84 1353
3239.38 1423
3239.92 1480
3240.45 1455
3240.99 1400
3241.53 1382
3242.06 1452
3242.60 1399
3243.14 1411
3243.67 1332
3244.21 1354
3244.75 1328
3245.29 1445
3245.82 1578
3246.36 1463
3246.90 1463
3247.44 1541
3247.97 1436
3248.51 1436
3249.05 1486
3249.58 1472
3250.12 1422
3250.66 1432
3251.20 1528
3251.74 1475
3252.27 1420
3252.81 1405
3253.35 1444
3253.89 1521
3254.42 1560
3254.96 1548
3255.50 1462
3256.04 1512
3256.58 1643
3257.11 1668
3257.65 1853
3258.19 1802
3258.73 2049
3259.27 2260
3259.81 2430
3260.34 2689
3260.88 2781
3261.42 2847
3261.96 3264
3262.50 3465
3263.04 3902
3263.58 4219
3264.11 4390
3264.65 4422
3265.19 4637
3265.73 4612
3266.27 4561
3266.81 4396
3267.35 4558
3267.89 4687
3268.43 4454
3268.97 4092
3269.50 3858
3270.04 3336
3270.58 2883
3271.12 2542
3271.66 2231
3272.20 1989
3272.74 1936
3273.28 1824
3273.82 1810
3274.36 1733
3274.90 1633
3275.44 1753
3275.98 1870
3276.52 1798
3277.06 1814
3277.60 1709
3278.14 1731
3278.68 1662
3279.22 1560
3279.76 1577
3280.30 1742
3280.84 1686
3281.38 1662
3281.92 1711
3282.46 1645
3283.00 1641
3283.54 1567
3284.08 1577
3284.62 1632
3285.16 1718
3285.70 1753
3286.24 1644
3286.78 1746
3287.32 1727
3287.86 1904
3288.40 1819
3288.94 1824
3289.48 1816
3290.03 1738
3290.57 1770
3291.11 1916
3291.65 1810
3292.19 1810
3292.73 1744
3293.27 1793
3293.81 1821
3294.35 1853
3294.90 2093
3295.44 2134
3295.98 2075
3296.52 2046
3297.06 2072
3297.60 2016
3298.14 1934
3298.69 2022
3299.23 1976
3299.77 1845
3300.31 1998
3300.85 1833
3301.39 1904
3301.94 1887
3302.48 2003
3303.02 2122
3303.56 2050
3304.10 2148
3304.65 2204
3305.19 2101
3305.73 1902
3306.27 1830
3306.81 1804
3307.36 1662
3307.90 1667
3308.44 1668
3308.98 1610
3309.53 1518
3310.07 1416
3310.61 1565
3311.15 1575
3311.70 1531
3312.24 1516
3312.78 1595
3313.32 1686
3313.87 1741
3314.41 1831
3314.95 1755
3315.50 1829
3316.04 1972
3316.58 2061
3317.13 2125
3317.67 2086
3318.21 2045
3318.75 1972
3319.30 1934
3319.84 1926
3320.38 1736
3320.93 1801
3321.47 1762
3322.02 1804
3322.56 1764
3323.10 1721
3323.65 1754
3324.19 1665
3324.73 1677
3325.28 1555
3325.82 1545
3326.36 1558
3326.91 1559
3327.45 1555
3328.00 1437
3328.54 1450
3329.08 1610
3329.63 1912
3330.17 1944
3330.72 2222
3331.26 2651
3331.81 3089
3332.35 3581
3332.89 4449
3333.44 5125
3333.98 5574
3334.53 6496
3335.07 6880
3335.62 7422
3336.16 7443
3336.71 7472
3337.25 6843
3337.80 6485
3338.34 6075
3338.89 5611
3339.43 4615
3339.98 3830
3340.52 3454
3341.07 3023
3341.61 2628
3342.16 2378
3342.70 2092
3343.25 1923
3343.79 1696
3344.34 1605
3344.88 1572
3345.43 1618
3345.97 1577
3346.52 1589
3347.06 1582
3347.61 1561
3348.15 1581
3348.70 1646
3349.25 1661
3349.79 1579
3350.34 1528
3350.88 1546
3351.43 1502
3351.98 1542
3352.52 1597
3353.07 1497
3353.61 1478
3354.16 1557
3354.71 1498
3355.25 1486
3355.80 1477
3356.34 1417
3356.89 1430
3357.44 1475
3357.98 1443
3358.53 1502
3359.08 1354
3359.62 1438
3360.17 1432
3360.72 1470
3361.26 1520
3361.81 1344
3362.36 1369
3362.90 1480
3363.45 1399
3364.00 1491
3364.54 1462
3365.09 1426
3365.64 1383
3366.19 1434
3366.73 1456
3367.28 1476
3367.83 1421
3368.37 1483
3368.92 1512
3369.47 1488
3370.02 1510
3370.56 1353
3371.11 1502
3371.66 1539
3372.21 1445
3372.75 1440
3373.30 1495
3373.85 1628
3374.40 1635
3374.94 1543
3375.49 1449
3376.04 1544
3376.59 1505
3377.14 1287
3377.68 1359
3378.23 1432
3378.78 1310
3379.33 1252
3379.88 1166
3380.43 1136
3380.97 1122
3381.52 1182
3382.07 1176
3382.62 1121
3383.17 1169
3383.72 1144
3384.26 1164
3384.81 1075
3385.36 1050
3385.91 1059
3386.46 1159
3387.01 1207
3387.56 1112
3388.11 1009
3388.65 1154
3389.20 1155
3389.75 1164
3390.30 1118
3390.85 1145
3391.40 1171
3391.95 1234
3392.50 1220
3393.05 1189
3393.60 1100
3394.15 1152
3394.70 1233
3395.24 1240
3395.79 1210
3396.34 1151
3396.89 1078
3397.44 1070
3397.99 1049
3398.54 1021
3399.09 1046
3399.64 1075
3400.19 1047
3400.74 1082
3401.29 1133
3401.84 1162
3402.39 1048
3402.94 957
3403.49 1054
3404.04 1022
3404.59 989
3405.14 983
3405.69 1074
3406.24 1120
3406.79 969
3407.34 952
3407.89 1030
3408.44 1053
3409.00 1092
3409.55 1112
3410.10 1153
3410.65 1156
3411.20 1110
3411.75 1107
3412.30 1191
3412.85 1148
3413.40 1222
3413.95 1155
3414.50 1085
3415.05 1110
3415.61 1107
3416.16 1102
3416.71 1117
3417.26 1020
3417.81 1017
3418.36 1038
3418.91 1055
3419.46 1107
3420.02 1106
3420.57 1245
3421.12 1258
3421.67 1316
3422.22 1333
3422.77 1311
3423.33 1420
3423.88 1518
3424.43 1600
3424.98 1492
3425.53 1484
3426.09 1513
3426.64 1412
3427.19 1375
3427.74 1313
3428.29 1268
3428.85 1187
3429.40 1154
3429.95 1169
3430.50 1145
3431.05 1149
3431.61 1129
3432.16 1066
3432.71 1132
3433.26 1167
3433.82 1167
3434.37 1158
3434.92 1213
3435.48 1154
3436.03 1261
3436.58 1100
3437.13 1180
3437.69 1125
3438.24 1111
3438.79 1122
3439.35 1211
3439.90 1100
3440.45 1043
3441.00 1246
3441.56 1245
3442.11 1148
3442.66 1134
3443.22 1233
3443.77 1115
3444.32 1154
3444.88 1133
3445.43 1133
3445.98 1064
3446.54 1076
3447.09 990
3447.65 1075
3448.20 1020
3448.75 977
3449.31 975
3449.86 941
3450.41 1071
3450.97 1105
3451.52 990
3452.08 968
3452.63 983
3453.19 1074
3453.74 1084
3454.29 1141
3454.85 991
3455.40 944
3455.96 999
3456.51 993
3457.07 1066
3457.62 1034
3458.17 1058
3458.73 1046
3459.28 1087
3459.84 1064
3460.39 917
3460.95 1022
3461.50 1122
3462.06 1091
3462.61 1022
3463.17 1121
3463.72 1100
3464.28 1112
3464.83 939
3465.39 1025
3465.94 1110
3466.50 1137
3467.05 1157
3467.61 1210
3468.16 1154
3468.72 1150
3469.27 1111
3469.83 1192
3470.39 1296
3470.94 1376
3471.50 1415
3472.05 1333
3472.61 1292
3473.16 1317
3473.72 1264
3474.27 1266
3474.83 1200
3475.39 1302
3475.94 1249
3476.50 1250
3477.05 1222
3477.61 1225
3478.17 1304
3478.72 1369
3479.28 1365
3479.84 1371
3480.39 1350
3480.95 1355
3481.50 1350
3482.06 1376
3482.62 1324
3483.17 1477
3483.73 1368
3484.29 1370
3484.84 1520
3485.40 1523
3485.96 1541
3486.51 1621
3487.07 1768
3487.63 1968
3488.18 2146
3488.74 2523
3489.30 3092
3489.86 3362
3490.41 3710
3490.97 4272
3491.53 4570
3492.08 4991
3492.64 5257
3493.20 5290
3493.76 5038
3494.31 5109
3494.87 4340
3495.43 3637
3495.99 3287
3496.54 2971
3497.10 2464
3497.66 2263
3498.22 2074
3498.78 2134
3499.33 2246
3499.89 2158
3500.45 2299
3501.01 2382
3501.56 2487
3502.12 2323
3502.68 2253
3503.24 2574
3503.80 2544
3504.36 2567
3504.91 2611
3505.47 2627
3506.03 2534
3506.59 2387
3507.15 2445
3507.71 2324
3508.26 2230
3508.82 2039
3509.38 1880
3509.94 1799
3510.50 1649
3511.06 1538
3511.62 1600
3512.18 1464
3512.73 1612
3513.29 1554
3513.85 1368
3514.41 1290
3514.97 1309
3515.53 1278
3516.09 1223
3516.65 1234
3517.21 1294
3517.77 1282
3518.33 1155
3518.88 1162
3519.44 1298
3520.00 1235
3520.56 1235
3521.12 1282
3521.68 1240
3522.24 1172
3522.80 1186
3523.36 1312
3523.92 1221
3524.48 1193
3525.04 1285
3525.60 1256
3526.16 1185
3526.72 1204
3527.28 1124
3527.84 1125
3528.40 1173
3528.96 1200
3529.52 1090
3530.08 1194
3530.64 1128
3531.20 1137
3531.76 1123
3532.32 1209
3532.88 1029
3533.44 1137
3534.00 1217
3534.57 1244
3535.13 1183
3535.69 1246
3536.25 1349
3536.81 1297
3537.37 1282
3537.93 1278
3538.49 1255
3539.05 1216
3539.61 1220
3540.17 1258
3540.74 1266
3541.30 1170
3541.86 1190
3542.42 1244
3542.98 1193
3543.54 1146
3544.10 1160
3544.66 1174
3545.23 1124
3545.79 970
3546.35 1074
3546.91 1193
3547.47 1148
3548.03 1105
3548.60 1107
3549.16 1147
3549.72 1045
3550.28 1137
3550.84 1044
3551.41 1041
3551.97 1035
3552.53 976
3553.09 1045
3553.65 1089
3554.22 972
3554.78 919
3555.34 886
3555.90 973
3556.46 960
3557.03 925
3557.59 927
3558.15 1009
3558.71 1102
3559.28 1005
3559.84 1016
3560.40 943
3560.97 947
3561.53 1078
3562.09 1066
3562.65 1120
3563.22 1185
3563.78 1053
3564.34 1022
3564.91 911
3565.47 944
3566.03 1026
3566.60 1083
3567.16 1102
3567.72 1050
3568.28 987
3568.85 945
3569.41 984
3569.98 984
3570.54 974
3571.10 959
3571.67 1015
3572.23 1068
3572.79 994
3573.36 1056
3573.92 1057
3574.48 1051
3575.05 1115
3575.61 1039
3576.18 1038
3576.74 1129
3577.30 1018
3577.87 1092
3578.43 1067
3579.00 1167
3579.56 1026
3580.12 965
3580.69 949
3581.25 978
3581.82 951
3582.38 942
3582.95 948
3583.51 1020
3584.08 997
3584.64 1114
3585.20 1049
3585.77 977
3586.33 958
3586.90 1014
3587.46 1053
3588.03 1013
3588.59 1010
3589.16 988
3589.72 1035
3590.29 1051
3590.85 1019
3591.42 1003
3591.98 998
3592.55 974
3593.11 964
3593.68 1008
3594.24 1012
3594.81 1011
3595.38 1037
3595.94 939
3596.51 1034
3597.07 984
3597.64 995
3598.20 991
3598.77 1000
3599.34 972
3599.90 932
3600.47 995
3601.03 977
3601.60 979
3602.16 924
3602.73 947
3603.30 986
3603.86 902
3604.43 990
3605.00 835
3605.56 909
3606.13 882
3606.69 850
3607.26 837
3607.83 797
3608.39 887
3608.96 843
3609.53 883
3610.09 904
3610.66 957
3611.23 879
3611.79 912
3612.36 861
3612.93 879
3613.49 945
3614.06 944
3614.63 902
3615.19 1065
3615.76 1132
3616.33 1123
3616.90 1153
3617.46 1268
3618.03 1246
3618.60 1266
3619.16 1267
3619.73 1177
3620.30 1191
3620.87 1236
3621.43 1152
3622.00 1146
3622.57 1087
3623.14 1047
3623.70 1040
3624.27 1098
3624.84 1016
3625.41 965
3625.98 947
3626.54 956
3627.11 862
3627.68 902
3628.25 932
3628.82 888
3629.38 930
3629.95 1034
3630.52 1042
3631.09 949
3631.66 959
3632.22 915
3632.79 1005
3633.36 884
3633.93 923
3634.50 1019
3635.07 968
3635.64 1110
3636.20 953
3636.77 903
3637.34 1011
3637.91 991
3638.48 1039
3639.05 987
3639.62 1021
3640.19 1085
3640.76 1202
3641.32 1207
3641.89 1269
3642.46 1248
3643.03 1297
3643.60 1206
3644.17 1235
3644.74 1231
3645.31 1184
3645.88 989
3646.45 1031
3647.02 1121
3647.59 976
3648.16 960
3648.73 946
3649.30 1070
3649.87 1052
3650.44 1070
3651.01 1119
3651.57 1116
3652.14 1113
3652.71 1129
3653.28 1169
3653.85 1107
3654.42 1107
3654.99 1050
3655.57 1078
3656.14 993
3656.71 939
3657.28 1099
3657.85 1136
3658.42 1138
3658.99 1136
3659.56 1078
3660.13 963
3660.70 1007
3661.27 1026
3661.84 1099
3662.41 1043
3662.98 1080
3663.55 1139
3664.12 1181
3664.69 1165
3665.26 1273
3665.84 1160
3666.41 1116
3666.98 1183
3667.55 1168
3668.12 1266
3668.69 1151
3669.26 1033
3669.83 1086
3670.40 1148
3670.98 1039
3671.55 945
3672.12 1013
3672.69 1179
3673.26 1144
3673.83 1024
3674.41 1073
3674.98 1024
3675.55 1063
3676.12 1068
3676.69 1063
3677.26 1104
3677.84 1051
3678.41 1059
3678.98 952
3679.55 942
3680.12 954
3680.70 972
3681.27 1091
3681.84 997
3682.41 893
3682.99 891
3683.56 859
3684.13 977
3684.70 925
3685.27 1020
3685.85 1028
3686.42 1022
3686.99 969
3687.57 1059
3688.14 954
3688.71 965
3689.28 930
3689.86 1008
3690.43 1151
3691.00 990
3691.58 1065
3692.15 1087
3692.72 1064
3693.29 1020
3693.87 1045
3694.44 1027
3695.01 942
3695.59 856
3696.16 965
3696.73 918
3697.31 901
3697.88 866
3698.45 834
3699.03 877
3699.60 965
3700.17 919
3700.75 948
3701.32 875
3701.90 898
3702.47 860
3703.04 956
3703.62 931
3704.19 892
3704.77 893
3705.34 909
3705.91 921
3706.49 844
3707.06 955
3707.64 1029
3708.21 977
3708.78 916
3709.36 935
3709.93 966
3710.51 1043
3711.08 1027
3711.66 977
3712.23 976
3712.81 1057
3713.38 972
3713.96 963
3714.53 981
3715.11 1068
3715.68 1063
3716.25 1014
3716.83 950
3717.40 983
3717.98 1073
3718.55 1000
3719.13 950
3719.71 1052
3720.28 1033
3720.86 1109
3721.43 983
3722.01 922
3722.58 940
3723.16 906
3723.73 853
3724.31 894
3724.88 856
3725.46 845
3726.03 863
3726.61 898
3727.19 885
3727.76 826
3728.34 930
3728.91 1042
3729.49 968
3730.07 1088
3730.64 1026
3731.22 1102
3731.79 1160
3732.37 1062
3732.95 982
3733.52 1124
3734.10 1160
3734.67 1092
3735.25 1089
3735.83 1063
3736.40 967
3736.98 945
3737.56 954
3738.13 914
3738.71 899
3739.29 970
3739.86 882
3740.44 889
3741.02 855
3741.59 878
3742.17 928
3742.75 915
3743.32 840
3743.90 876
3744.48 937
3745.06 949
3745.63 915
3746.21 888
3746.79 921
3747.36 977
3747.94 916
3748.52 878
3749.10 865
3749.67 929
3750.25 864
3750.83 914
3751.41 905
3751.98 919
3752.56 892
3753.14 920
3753.72 942
3754.30 899
3754.87 827
3755.45 916
3756.03 858
3756.61 868
3757.19 815
3757.76 801
3758.34 903
3758.92 972
3759.50 870
3760.08 893
3760.65 818
3761.23 855
3761.81 861
3762.39 859
3762.97 988
3763.55 876
3764.13 806
3764.70 913
3765.28 956
3765.86 870
3766.44 833
3767.02 872
3767.60 850
3768.18 817
3768.76 887
3769.33 956
3769.91 929
3770.49 915
3771.07 1012
3771.65 1065
3772.23 1001
3772.81 962
3773.39 1081
3773.97 1016
3774.55 939
3775.13 863
3775.71 880
3776.29 889
3776.87 843
3777.45 824
3778.02 845
3778.60 936
3779.18 824
3779.76 887
3780.34 771
3780.92 822
3781.50 821
3782.08 850
3782.66 881
3783.24 886
3783.82 845
3784.40 981
3784.98 949
3785.56 873
3786.14 912
3786.72 872
3787.31 913
3787.89 968
3788.47 928
3789.05 859
3789.63 843
3790.21 867
3790.79 830
3791.37 837
3791.95 931
3792.53 953
3793.11 970
3793.69 943
3794.27 913
3794.85 973
3795.43 932
3796.02 993
3796.60 959
3797.18 971
3797.76 960
3798.34 1016
3798.92 934
3799.50 921
3800.08 1023
3800.67 1131
3801.25 1162
3801.83 1101
3802.41 1200
3802.99 1240
3803.57 1164
3804.16 1126
3804.74 1211
3805.32 1218
3805.90 1111
3806.48 1153
3807.06 1070
3807.65 1165
3808.23 1169
3808.81 1244
3809.39 1332
3809.97 1281
3810.56 1272
3811.14 1193
3811.72 1174
3812.30 1298
3812.89 1357
3813.47 1294
3814.05 1365
3814.63 1321
3815.21 1229
3815.80 1192
3816.38 1272
3816.96 1338
3817.55 1309
3818.13 1322
3818.71 1223
3819.29 1193
3819.88 1177
3820.46 1073
3821.04 1013
3821.63 1046
3822.21 999
3822.79 1009
3823.37 999
3823.96 979
3824.54 983
3825.12 926
3825.71 935
3826.29 934
3826.87 894
3827.46 968
3828.04 844
3828.62 890
3829.21 934
3829.79 863
3830.38 940
3830.96 951
3831.54 868
3832.13 837
3832.71 844
3833.29 979
3833.88 917
3834.46 859
3835.05 965
3835.63 905
3836.21 878
3836.80 844
3837.38 895
3837.97 867
3838.55 826
3839.14 831
3839.72 826
3840.30 831
3840.89 796
3841.47 872
3842.06 887
3842.64 834
3843.23 855
3843.81 887
3844.40 911
3844.98 898
3845.57 865
3846.15 872
3846.74 960
3847.32 880
3847.91 832
3848.49 922
3849.08 867
3849.66 900
3850.25 885
3850.83 898
3851.42 874
3852.00 848
3852.59 857
3853.17 928
3853.76 968
3854.34 896
3854.93 894
3855.51 910
3856.10 806
3856.69 843
3857.27 919
3857.86 919
3858.44 976
3859.03 941
3859.62 1003
3860.20 1012
3860.79 1053
3861.37 1036
3861.96 998
3862.55 988
3863.13 1090
3863.72 1087
3864.30 1055
3864.89 1033
3865.48 1029
3866.06 1105
3866.65 1080
3867.24 1045
3867.82 1019
3868.41 1058
3869.00 1072
3869.58 1026
3870.17 1028
3870.76 949
3871.34 952
3871.93 884
3872.52 899
3873.10 944
3873.69 917
3874.28 985
3874.86 1002
3875.45 928
3876.04 921
3876.63 978
3877.21 885
3877.80 865
3878.39 907
3878.97 955
3879.56 1002
3880.15 901
3880.74 915
3881.32 808
3881.91 841
3882.50 849
3883.09 891
3883.67 820
3884.26 820
3884.85 879
3885.44 831
3886.03 857
3886.61 782
3887.20 899
3887.79 1023
3888.38 920
3888.97 932
3889.55 1069
3890.14 1083
3890.73 1045
3891.32 1060
3891.91 972
3892.50 1040
3893.08 1081
3893.67 1019
3894.26 907
3894.85 862
3895.44 964
3896.03 1041
3896.62 845
3897.20 750
3897.79 888
3898.38 869
3898.97 894
3899.56 921
3900.15 879
3900.74 926
3901.33 984
3901.92 866
3902.51 861
3903.09 875
3903.68 941
3904.27 968
3904.86 904
3905.45 951
3906.04 965
3906.63 850
3907.22 857
3907.81 920
3908.40 955
3908.99 844
3909.58 855
3910.17 910
3910.76 862
3911.35 893
3911.94 770
3912.53 803
3913.12 762
3913.71 859
3914.30 851
3914.89 748
3915.48 819
3916.07 851
3916.66 835
3917.25 844
3917.84 871
3918.43 879
3919.02 817
3919.61 857
3920.20 870
3920.79 859
3921.38 788
3921.97 856
3922.56 889
3923.15 829
3923.74 770
3924.33 785
3924.93 830
3925.52 838
3926.11 845
3926.70 842
3927.29 857
3927.88 953
3928.47 822
3929.06 812
3929.65 793
3930.24 715
3930.84 735
3931.43 827
3932.02 761
3932.61 781
3933.20 757
3933.79 829
3934.38 833
3934.98 828
3935.57 841
3936.16 837
3936.75 741
3937.34 839
3937.94 905
3938.53 921
3939.12 877
3939.71 888
3940.30 935
3940.89 999
3941.49 1011
3942.08 1046
3942.67 976
3943.26 1041
3943.86 1003
3944.45 949
3945.04 930
3945.63 910
3946.23 1004
3946.82 956
3947.41 979
3948.00 887
3948.60 845
3949.19 953
3949.78 966
3950.37 809
3950.97 820
3951.56 910
3952.15 893
3952.74 796
3953.34 845
3953.93 869
3954.52 930
3955.12 909
3955.71 865
3956.30 935
3956.90 939
3957.49 907
3958.08 868
3958.68 917
3959.27 1018
3959.86 1023
3960.46 1028
3961.05 970
3961.64 850
3962.24 965
3962.83 902
3963.43 907
3964.02 978
3964.61 945
3965.21 877
3965.80 986
3966.39 916
3966.99 893
3967.58 947
3968.18 978
3968.77 1056
3969.36 956
3969.96 921
3970.55 947
3971.15 889
3971.74 836
3972.34 1019
3972.93 975
3973.53 906
3974.12 1034
3974.71 943
3975.31 1034
3975.90 1015
3976.50 1018
3977.09 1079
3977.69 938
3978.28 1005
3978.88 1121
3979.47 1080
3980.07 974
3980.66 1068
3981.26 1031
3981.85 972
3982.45 986
3983.04 981
3983.64 1003
3984.23 916
3984.83 1014
3985.42 994
3986.02 963
3986.62 1000
3987.21 933
3987.81 1053
3988.40 998
3989.00 864
3989.59 955
3990.19 921
3990.78 972
3991.38 1010
3991.98 1034
3992.57 1028
3993.17 1017
3993.76 1050
3994.36 1065
3994.96 1037
3995.55 1112
3996.15 1107
3996.74 1056
3997.34 1035
3997.94 955
3998.53 907
3999.13 991
3999.73 913
4000.32 943
4000.92 1008
4001.52 991
4002.11 978
4002.71 904
4003.31 884
4003.90 956
4004.50 981
4005.10 976
4005.69 955
4006.29 946
4006.89 1037
4007.48 971
4008.08 922
4008.68 854
4009.28 888
4009.87 909
4010.47 908
4011.07 924
4011.66 995
4012.26 1005
4012.86 910
4013.46 905
4014.05 1021
4014.65 940
4015.25 946
4015.85 1041
4016.45 1000
4017.04 936
4017.64 893
4018.24 851
4018.84 921
4019.43 947
4020.03 923
4020.63 857
4021.23 946
4021.83 886
4022.42 881
4023.02 904
4023.62 946
4024.22 981
4024.82 1033
4025.42 995
4026.01 1076
4026.61 1104
4027.21 1264
4027.81 1222
4028.41 1077
4029.01 1110
4029.61 1086
4030.20 1167
4030.80 1255
4031.40 1230
4032.00 1296
4032.60 1175
4033.20 1146
4033.80 1216
4034.40 1123
4035.00 1169
4035.59 1078
4036.19 1114
4036.79 1007
4037.39 1015
4037.99 948
4038.59 1020
4039.19 937
4039.79 858
4040.39 842
4040.99 861
4041.59 812
4042.19 805
4042.79 932
4043.39 777
4043.99 817
4044.59 838
4045.19 790
4045.79 774
4046.39 765
4046.99 791
4047.59 887
4048.19 893
4048.79 864
4049.39 786
4049.99 811
4050.59 861
4051.19 815
4051.79 784
4052.39 838
4052.99 884
4053.59 872
4054.19 913
4054.79 889
4055.39 894
4055.99 882
4056.59 938
4057.19 882
4057.79 832
4058.39 884
4059.00 895
4059.60 887
4060.20 853
4060.80 763
4061.40 796
4062.00 814
4062.60 790
4063.20 756
4063.80 769
4064.40 773
4065.01 747
4065.61 912
4066.21 908
4066.81 784
4067.41 759
4068.01 772
4068.61 855
4069.22 838
4069.82 736
4070.42 786
4071.02 804
4071.62 770
4072.23 774
4072.83 807
4073.43 775
4074.03 773
4074.63 898
4075.23 866
4075.84 830
4076.44 896
4077.04 897
4077.64 875
4078.25 878
4078.85 767
4079.45 739
4080.05 784
4080.66 752
4081.26 786
4081.86 730
4082.46 771
4083.07 785
4083.67 789
4084.27 800
4084.87 857
4085.48 832
4086.08 845
4086.68 774
4087.29 794
4087.89 827
4088.49 830
4089.09 749
4089.70 799
4090.30 808
4090.90 713
4091.51 762
4092.11 824
4092.71 860
4093.32 768
4093.92 810
4094.52 810
4095.13 760
4095.73 865
4096.34 767
4096.94 766
4097.54 784
4098.15 775
4098.75 759
4099.35 786
4099.96 787
4100.56 738
4101.17 775
4101.77 817
4102.37 726
4102.98 720
4103.58 800
4104.19 778
4104.79 803
4105.39 772
4106.00 834
4106.60 779
4107.21 815
4107.81 762
4108.42 786
4109.02 825
4109.63 808
4110.23 841
4110.84 817
4111.44 826
4112.04 830
4112.65 774
4113.25 725
4113.86 757
4114.46 756
4115.07 786
4115.67 826
4116.28 854
4116.88 759
4117.49 713
4118.09 792
4118.70 829
4119.31 800
4119.91 791
4120.52 721
4121.12 793
4121.73 811
4122.33 784
4122.94 809
4123.54 807
4124.15 780
4124.76 783
4125.36 763
4125.97 715
4126.57 710
4127.18 838
4127.78 746
4128.39 721
4129.00 698
4129.60 700
4130.21 754
4130.81 715
4131.42 722
4132.03 745
4132.63 768
4133.24 849
4133.85 862
4134.45 826
4135.06 834
4135.67 840
4136.27 787
4136.88 933
4137.49 951
4138.09 886
4138.70 814
4139.31 862
4139.91 834
4140.52 934
4141.13 922
4141.73 938
4142.34 970
4142.95 948
4143.55 904
4144.16 943
4144.77 883
4145.38 933
4145.98 829
4146.59 919
4147.20 911
4147.81 847
4148.41 748
4149.02 811
4149.63 775
4150.24 741
4150.84 723
4151.45 715
4152.06 820
4152.67 800
4153.27 839
4153.88 849
4154.49 772
4155.10 933
4155.71 842
4156.31 862
4156.92 843
4157.53 885
4158.14 937
4158.75 1027
4159.35 912
4159.96 953
4160.57 962
4161.18 964
4161.79 882
4162.40 791
4163.00 909
4163.61 938
4164.22 951
4164.83 898
4165.44 854
4166.05 910
4166.66 882
4167.27 837
4167.87 831
4168.48 810
4169.09 909
4169.70 838
4170.31 876
4170.92 814
4171.53 924
4172.14 846
4172.75 850
4173.36 845
4173.97 804
4174.58 807
4175.18 918
4175.79 872
4176.40 834
4177.01 887
4177.62 847
4178.23 793
4178.84 827
4179.45 824
4180.06 753
4180.67 734
4181.28 786
4181.89 866
4182.50 845
4183.11 873
4183.72 822
4184.33 826
4184.94 852
4185.55 829
4186.16 826
4186.77 800
4187.38 787
4187.99 750
4188.60 795
4189.21 786
4189.82 743
4190.43 825
4191.04 887
4191.66 809
4192.27 811
4192.88 834
4193.49 826
4194.10 853
4194.71 826
4195.32 899
4195.93 859
4196.54 783
4197.15 829
4197.76 839
4198.38 828
4198.99 872
4199.60 852
4200.21 760
4200.82 784
4201.43 761
4202.04 828
4202.65 712
4203.27 793
4203.88 842
4204.49 764
4205.10 705
4205.71 799
4206.32 793
4206.94 826
4207.55 766
4208.16 732
4208.77 855
4209.38 855
4209.99 774
4210.61 757
4211.22 794
4211.83 814
4212.44 844
4213.06 810
4213.67 859
4214.28 922
4214.89 891
4215.50 861
4216.12 792
4216.73 827
4217.34 806
4217.95 883
4218.57 861
4219.18 887
4219.79 924
4220.40 956
4221.02 998
4221.63 986
4222.24 973
4222.86 993
4223.47 918
4224.08 918
4224.69 982
4225.31 1008
4225.92 1080
4226.53 983
4227.15 935
4227.76 1027
4228.37 872
4228.99 850
4229.60 923
4230.21 1053
4230.83 1189
4231.44 1149
4232.05 1287
4232.67 1385
4233.28 1558
4233.90 1618
4234.51 1594
4235.12 1640
4235.74 1621
4236.35 1567
4236.96 1592
4237.58 1451
4238.19 1329
4238.81 1225
4239.42 1135
4240.03 1155
4240.65 1056
4241.26 1034
4241.88 958
4242.49 899
4243.11 909
4243.72 1037
4244.33 931
4244.95 897
4245.56 847
4246.18 942
4246.79 981
4247.41 950
4248.02 1045
4248.64 932
4249.25 935
4249.87 924
4250.48 919
4251.10 910
4251.71 901
4252.33 896
4252.94 898
4253.56 933
4254.17 825
4254.79 806
4255.40 789
4256.02 823
4256.63 906
4257.25 878
4257.86 898
4258.48 863
4259.09 928
4259.71 981
4260.33 890
4260.94 806
4261.56 767
4262.17 865
4262.79 856
4263.40 870
4264.02 964
4264.64 987
4265.25 909
4265.87 939
4266.48 1042
4267.10 978
4267.72 896
4268.33 958
4268.95 1040
4269.57 1004
4270.18 963
4270.80 855
4271.41 912
4272.03 908
4272.65 992
4273.26 969
4273.88 943
4274.50 1055
4275.11 1055
4275.73 1096
4276.35 1121
4276.96 1080
4277.58 1209
4278.20 1211
4278.81 1046
4279.43 1043
4280.05 970
4280.67 1004
4281.28 934
4281.90 846
4282.52 921
4283.13 862
4283.75 883
4284.37 882
4284.99 844
4285.60 960
4286.22 893
4286.84 891
4287.46 823
4288.07 841
4288.69 964
4289.31 962
4289.93 947
4290.55 909
4291.16 880
4291.78 866
4292.40 793
4293.02 823
4293.63 815
4294.25 795
4294.87 972
4295.49 851
4296.11 831
4296.73 855
4297.34 931
4297.96 840
4298.58 873
4299.20 851
4299.82 802
4300.44 865
4301.05 936
4301.67 863
4302.29 811
4302.91 863
4303.53 802
4304.15 935
4304.77 845
4305.39 807
4306.00 842
4306.62 886
4307.24 891
4307.86 847
4308.48 787
4309.10 903
4309.72 852
4310.34 799
4310.96 832
4311.58 918
4312.20 882
4312.82 810
4313.43 825
4314.05 730
4314.67 747
4315.29 815
4315.91 847
4316.53 791
4317.15 761
4317.77 888
4318.39 860
4319.01 842
4319.63 843
4320.25 825
4320.87 863
4321.49 901
4322.11 909
4322.73 835
4323.35 841
4323.97 833
4324.59 823
4325.21 789
4325.83 789
4326.45 835
4327.07 962
4327.69 930
4328.31 935
4328.94 1012
4329.56 949
4330.18 983
4330.80 938
4331.42 934
4332.04 964
4332.66 1031
4333.28 1197
4333.90 1190
4334.52 1278
4335.14 1298
4335.76 1429
4336.39 1510
4337.01 1481
4337.63 1636
4338.25 1542
4338.87 1588
4339.49 1537
4340.11 1624
4340.73 1530
4341.36 1419
4341.98 1371
4342.60 1531
4343.22 1441
4343.84 1656
4344.46 1809
4345.08 1969
4345.71 1992
4346.33 1931
4346.95 1964
4347.57 2010
4348.19 2037
4348.82 1877
4349.44 1893
4350.06 1582
4350.68 1443
4351.30 1337
4351.93 1211
4352.55 1196
4353.17 1215
4353.79 1109
4354.42 1055
4355.04 1060
4355.66 1031
4356.28 977
4356.91 1026
4357.53 1136
4358.15 1001
4358.77 995
4359.40 1039
4360.02 1057
4360.64 1091
4361.26 1043
4361.89 946
4362.51 970
4363.13 995
4363.76 952
4364.38 879
4365.00 929
4365.63 955
4366.25 1004
4366.87 990
4367.50 836
4368.12 822
4368.74 830
4369.37 849
4369.99 831
4370.61 776
4371.24 801
4371.86 836
4372.48 836
4373.11 843
4373.73 866
4374.36 847
4374.98 882
4375.60 933
4376.23 915
4376.85 860
4377.48 838
4378.10 904
4378.72 999
4379.35 983
4379.97 959
4380.60 906
4381.22 866
4381.84 815
4382.47 819
4383.09 822
4383.72 854
4384.34 781
4384.97 929
4385.59 883
4386.22 898
4386.84 831
4387.47 808
4388.09 812
4388.72 841
4389.34 775
4389.96 751
4390.59 757
4391.21 792
4391.84 754
4392.47 750
4393.09 754
4393.72 725
4394.34 770
4394.97 763
4395.59 785
4396.22 756
4396.84 833
4397.47 797
4398.09 810
4398.72 804
4399.34 863
4399.97 773
4400.60 845
4401.22 894
4401.85 873
4402.47 766
4403.10 785
4403.72 758
4404.35 765
4404.98 796
4405.60 826
4406.23 805
4406.85 757
4407.48 764
4408.11 738
4408.73 747
4409.36 776
4409.99 748
4410.61 807
4411.24 760
4411.87 787
4412.49 778
4413.12 787
4413.74 787
4414.37 766
4415.00 739
4415.62 759
4416.25 731
4416.88 791
4417.51 799
4418.13 771
4418.76 728
4419.39 771
4420.01 744
4420.64 739
4421.27 728
4421.89 729
4422.52 715
4423.15 659
4423.78 730
4424.40 697
4425.03 777
4425.66 687
4426.29 678
4426.91 760
4427.54 742
4428.17 748
4428.80 707
4429.42 697
4430.05 702
4430.68 750
4431.31 772
4431.94 724
4432.56 707
4433.19 733
4433.82 722
4434.45 845
4435.08 783
4435.70 782
4436.33 733
4436.96 790
4437.59 934
4438.22 868
4438.85 823
4439.47 800
4440.10 830
4440.73 828
4441.36 749
4441.99 728
4442.62 720
4443.25 797
4443.87 734
4444.50 743
4445.13 678
4445.76 790
4446.39 844
4447.02 879
4447.65 799
4448.28 851
4448.91 875
4449.54 831
4450.16 740
4450.79 830
4451.42 829
4452.05 866
4452.68 909
4453.31 912
4453.94 913
4454.57 956
4455.20 875
4455.83 970
4456.46 1001
4457.09 920
4457.72 1037
4458.35 968
4458.98 841
4459.61 783
4460.24 837
4460.87 875
4461.50 730
4462.13 732
4462.76 763
4463.39 762
4464.02 766
4464.65 749
4465.28 756
4465.91 694
4466.54 718
4467.17 701
4467.80 711
4468.43 768
4469.06 741
4469.69 782
4470.32 728
4470.95 795
4471.58 762
4472.21 798
4472.85 807
4473.48 732
4474.11 753
4474.74 698
4475.37 717
4476.00 723
4476.63 717
4477.26 736
4477.89 741
4478.52 720
4479.16 776
4479.79 771
4480.42 760
4481.05 952
4481.68 792
4482.31 740
4482.94 737
4483.58 865
4484.21 772
4484.84 781
4485.47 770
4486.10 773
4486.73 772
4487.37 817
4488.00 724
4488.63 776
4489.26 803
4489.89 791
4490.53 781
4491.16 761
4491.79 771
4492.42 784
4493.05 730
4493.69 815
4494.32 774
4494.95 802
4495.58 767
4496.22 760
4496.85 734
4497.48 731
4498.11 854
4498.75 868
4499.38 1041
4500.01 1073
4500.64 1070
4501.28 1176
4501.91 1169
4502.54 1114
4503.18 1187
4503.81 1168
4504.44 1220
4505.07 1103
4505.71 1134
4506.34 997
4506.97 1018
4507.61 949
4508.24 865
4508.87 923
4509.51 953
4510.14 824
4510.77 834
4511.41 916
4512.04 869
4512.68 806
4513.31 781
4513.94 849
4514.58 815
4515.21 822
4515.84 769
4516.48 765
4517.11 748
4517.75 721
4518.38 718
4519.01 694
4519.65 730
4520.28 772
4520.92 736
4521.55 814
4522.18 771
4522.82 726
4523.45 748
4524.09 774
4524.72 795
4525.36 757
4525.99 789
4526.63 831
4527.26 855
4527.90 799
4528.53 855
4529.16 887
4529.80 946
4530.43 936
4531.07 986
4531.70 1095
4532.34 962
4532.97 919
4533.61 986
4534.24 1012
4534.88 847
4535.51 874
4536.15 880
4536.79 829
4537.42 743
4538.06 834
4538.69 847
4539.33 753
4539.96 733
4540.60 699
4541.23 805
4541.87 816
4542.50 706
4543.14 809
4543.78 730
4544.41 696
4545.05 713
4545.68 778
4546.32 775
4546.96 730
4547.59 670
4548.23 706
4548.86 676
4549.50 703
4550.14 682
4550.77 743
4551.41 749
4552.05 755
4552.68 661
4553.32 705
4553.96 702
4554.59 763
4555.23 742
4555.86 705
4556.50 750
4557.14 712
4557.78 676
4558.41 721
4559.05 680
4559.69 678
4560.32 682
4560.96 772
4561.60 717
4562.23 708
4562.87 817
4563.51 788
4564.15 669
4564.78 793
4565.42 715
4566.06 780
4566.69 761
4567.33 759
4567.97 794
4568.61 744
4569.24 755
4569.88 798
4570.52 737
4571.16 718
4571.80 699
4572.43 705
4573.07 754
4573.71 807
4574.35 750
4574.98 683
4575.62 676
4576.26 702
4576.90 809
4577.54 794
4578.18 758
4578.81 673
4579.45 715
4580.09 690
4580.73 732
4581.37 787
4582.01 763
4582.64 774
4583.28 738
4583.92 777
4584.56 768
4585.20 766
4585.84 863
4586.48 909
4587.11 833
4587.75 808
4588.39 838
4589.03 1045
4589.67 972
4590.31 904
4590.95 973
4591.59 1161
4592.23 1052
4592.87 1005
4593.51 1046
4594.14 968
4594.78 934
4595.42 889
4596.06 892
4596.70 823
4597.34 759
4597.98 818
4598.62 808
4599.26 712
4599.90 674
4600.54 778
4601.18 856
4601.82 869
4602.46 893
4603.10 825
4603.74 746
4604.38 847
4605.02 796
4605.66 725
4606.30 800
4606.94 831
4607.58 808
4608.22 752
4608.86 751
4609.50 735
4610.14 762
4610.78 744
4611.42 768
4612.06 796
4612.70 769
4613.34 851
4613.99 753
4614.63 791
4615.27 763
4615.91 797
4616.55 760
4617.19 777
4617.83 728
4618.47 731
4619.11 807
4619.75 764
4620.39 717
4621.04 702
4621.68 725
4622.32 797
4622.96 754
4623.60 773
4624.24 693
4624.88 603
4625.53 664
4626.17 690
4626.81 668
4627.45 652
4628.09 676
4628.73 660
4629.38 681
4630.02 658
4630.66 739
4631.30 816
4631.94 763
4632.58 833
4633.23 760
4633.87 812
4634.51 790
4635.15 704
4635.80 679
4636.44 726
4637.08 753
4637.72 753
4638.36 799
4639.01 757
4639.65 705
4640.29 705
4640.93 741
4641.58 772
4642.22 761
4642.86 769
4643.51 788
4644.15 793
4644.79 783
4645.43 768
4646.08 804
4646.72 716
4647.36 698
4648.01 874
4648.65 901
4649.29 791
4649.94 730
4650.58 709
4651.22 770
4651.87 725
4652.51 761
4653.15 735
4653.80 765
4654.44 797
4655.08 704
4655.73 707
4656.37 727
4657.01 756
4657.66 735
4658.30 713
4658.94 725
4659.59 734
4660.23 738
4660.88 720
4661.52 678
4662.16 713
4662.81 739
4663.45 667
4664.10 604
4664.74 616
4665.39 631
4666.03 708
4666.67 693
4667.32 677
4667.96 683
4668.61 673
4669.25 720
4669.90 651
4670.54 628
4671.19 641
4671.83 658
4672.47 580
4673.12 669
4673.76 668
4674.41 623
4675.05 576
4675.70 657
4676.34 711
4676.99 719
4677.63 673
4678.28 594
4678.92 726
4679.57 633
4680.22 640
4680.86 652
4681.51 677
4682.15 634
4682.80 714
4683.44 693
4684.09 656
4684.73 655
4685.38 679
4686.03 684
4686.67 768
4687.32 649
4687.96 701
4688.61 688
4689.25 719
4689.90 709
4690.55 652
4691.19 646
4691.84 728
4692.48 791
4693.13 725
4693.78 773
4694.42 794
4695.07 766
4695.72 770
4696.36 878
4697.01 874
4697.65 995
4698.30 1042
4698.95 1016
4699.59 1081
4700.24 1048
4700.89 1018
4701.53 989
4702.18 956
4702.83 829
4703.48 878
4704.12 806
4704.77 803
4705.42 770
4706.06 740
4706.71 781
4707.36 784
4708.00 722
4708.65 753
4709.30 762
4709.95 800
4710.59 891
4711.24 840
4711.89 797
4712.54 765
4713.18 728
4713.83 720
4714.48 756
4715.13 824
4715.77 769
4716.42 825
4717.07 835
4717.72 783
4718.37 785
4719.01 720
4719.66 772
4720.31 840
4720.96 752
4721.61 688
4722.25 713
4722.90 823
4723.55 885
4724.20 821
4724.85 773
4725.50 842
4726.14 835
4726.79 835
4727.44 778
4728.09 821
4728.74 818
4729.39 837
4730.04 853
4730.68 718
4731.33 726
4731.98 796
4732.63 770
4733.28 775
4733.93 730
4734.58 816
4735.23 813
4735.88 725
4736.53 713
4737.17 759
4737.82 707
4738.47 805
4739.12 851
4739.77 720
4740.42 782
4741.07 770
4741.72 802
4742.37 784
4743.02 807
4743.67 743
4744.32 776
4744.97 747
4745.62 801
4746.27 826
4746.92 742
4747.57 840
4748.22 898
4748.87 875
4749.52 830
4750.17 823
4750.82 820
4751.47 784
4752.12 876
4752.77 928
4753.42 848
4754.07 825
4754.72 805
4755.37 834
4756.02 826
4756.67 730
4757.32 759
4757.97 761
4758.62 700
4759.27 723
4759.93 710
4760.58 768
4761.23 721
4761.88 626
4762.53 704
4763.18 728
4763.83 813
4764.48 684
4765.13 849
4765.78 804
4766.44 731
4767.09 765
4767.74 826
4768.39 850
4769.04 739
4769.69 705
4770.34 736
4770.99 810
4771.65 752
4772.30 772
4772.95 725
4773.60 617
4774.25 762
4774.91 738
4775.56 733
4776.21 698
4776.86 721
4777.51 734
4778.16 749
4778.82 866
4779.47 849
4780.12 804
4780.77 781
4781.43 777
4782.08 671
4782.73 699
4783.38 673
4784.03 697
4784.69 710
4785.34 721
4785.99 655
4786.64 686
4787.30 687
4787.95 698
4788.60 625
4789.26 628
4789.91 662
4790.56 786
4791.21 712
4791.87 749
4792.52 722
4793.17 698
4793.83 697
4794.48 770
4795.13 714
4795.79 618
4796.44 718
4797.09 720
4797.75 721
4798.40 687
4799.05 781
4799.71 785
4800.36 704
4801.01 786
4801.67 729
4802.32 723
4802.97 710
4803.63 777
4804.28 822
4804.94 763
4805.59 732
4806.24 717
4806.90 728
4807.55 751
4808.21 756
4808.86 680
4809.51 656
4810.17 745
4810.82 734
4811.48 743
4812.13 764
4812.79 742
4813.44 796
4814.09 853
4814.75 834
4815.40 791
4816.06 810
4816.71 775
4817.37 791
4818.02 833
4818.68 825
4819.33 821
4819.99 749
4820.64 764
4821.30 811
4821.95 852
4822.61 853
4823.26 948
4823.92 919
4824.57 880
4825.23 888
4825.88 968
4826.54 1014
4827.19 994
4827.85 905
4828.50 1000
4829.16 1000
4829.81 909
4830.47 954
4831.13 921
4831.78 895
4832.44 866
4833.09 974
4833.75 1024
4834.40 1090
4835.06 1063
4835.72 1138
4836.37 1095
4837.03 1078
4837.68 1129
4838.34 1159
4839.00 1136
4839.65 1150
4840.31 1175
4840.97 1118
4841.62 1146
4842.28 1189
4842.93 1177
4843.59 1179
4844.25 1147
4844.90 1100
4845.56 1182
4846.22 1207
4846.87 1400
4847.53 1417
4848.19 1480
4848.84 1687
4849.50 1794
4850.16 1780
4850.82 1693
4851.47 1615
4852.13 1594
4852.79 1531
4853.44 1673
4854.10 1595
4854.76 1594
4855.42 1503
4856.07 1594
4856.73 1642
4857.39 1610
4858.04 1736
4858.70 1636
4859.36 1640
4860.02 1722
4860.67 1659
4861.33 1665
4861.99 1571
4862.65 1676
4863.31 1525
4863.96 1526
4864.62 1510
4865.28 1542
4865.94 1563
4866.60 1537
4867.25 1552
4867.91 1542
4868.57 1612
4869.23 1423
4869.89 1415
4870.54 1415
4871.20 1528
4871.86 1373
4872.52 1311
4873.18 1342
4873.84 1364
4874.50 1347
4875.15 1346
4875.81 1282
4876.47 1229
4877.13 1303
4877.79 1303
4878.45 1250
4879.11 1292
4879.77 1306
4880.42 1349
4881.08 1304
4881.74 1199
4882.40 1180
4883.06 1217
4883.72 1122
4884.38 1105
4885.04 1120
4885.70 1111
4886.36 1123
4887.02 1175
4887.68 1126
4888.34 1209
4889.00 1367
4889.65 1402
4890.31 1432
4890.97 1303
4891.63 1230
4892.29 1251
4892.95 1290
4893.61 1219
4894.27 1210
4894.93 1279
4895.59 1286
4896.25 1157
4896.91 1144
4897.57 1230
4898.23 1213
4898.89 1212
4899.55 1204
4900.21 1096
4900.87 1144
4901.54 1187
4902.20 1160
4902.86 1091
4903.52 1057
4904.18 1119
4904.84 1114
4905.50 1076
4906.16 1016
4906.82 1009
4907.48 1001
4908.14 1051
4908.80 996
4909.46 985
4910.12 934
4910.79 998
4911.45 1026
4912.11 903
4912.77 907
4913.43 870
4914.09 903
4914.75 867
4915.41 821
4916.07 857
4916.74 864
4917.40 903
4918.06 888
4918.72 826
4919.38 801
4920.04 797
4920.71 801
4921.37 826
4922.03 902
4922.69 798
4923.35 863
4924.01 860
4924.68 779
4925.34 725
4926.00 779
4926.66 740
4927.33 832
4927.99 861
4928.65 770
4929.31 761
4929.97 743
4930.64 726
4931.30 744
4931.96 792
4932.62 736
4933.29 782
4933.95 751
4934.61 832
4935.27 800
4935.94 812
4936.60 851
4937.26 819
4937.93 791
4938.59 752
4939.25 738
4939.91 745
4940.58 801
4941.24 833
4941.90 808
4942.57 761
4943.23 740
4943.89 772
4944.56 771
4945.22 738
4945.88 653
4946.55 673
4947.21 674
4947.87 776
4948.54 724
4949.20 779
4949.86 760
4950.53 748
4951.19 759
4951.86 742
4952.52 787
4953.18 794
4953.85 736
4954.51 735
4955.17 771
4955.84 769
4956.50 766
4957.17 731
4957.83 715
4958.50 735
4959.16 769
4959.82 772
4960.49 891
4961.15 839
4961.82 917
4962.48 999
4963.15 987
4963.81 992
4964.48 1054
4965.14 1020
4965.81 959
4966.47 992
4967.13 898
4967.80 795
4968.46 770
4969.13 764
4969.79 768
4970.46 721
4971.12 753
4971.79 730
4972.45 716
4973.12 788
4973.79 738
4974.45 800
4975.12 781
4975.78 769
4976.45 735
4977.11 828
4977.78 843
4978.44 789
4979.11 790
4979.77 833
4980.44 760
4981.11 736
4981.77 724
4982.44 736
4983.10 689
4983.77 715
4984.44 865
4985.10 743
4985.77 818
4986.43 815
4987.10 914
4987.77 860
4988.43 862
4989.10 920
4989.76 918
4990.43 938
4991.10 918
4991.76 864
4992.43 801
4993.10 796
4993.76 742
4994.43 781
4995.10 760
4995.76 713
4996.43 766
4997.10 743
4997.76 699
4998.43 737
4999.10 741
4999.76 721
5000.43 731
5001.10 682
5001.77 681
5002.43 680
5003.10 685
5003.77 634
5004.43 754
5005.10 668
5005.77 572
5006.44 668
5007.10 615
5007.77 622
5008.44 668
5009.11 707
5009.77 637
5010.44 614
5011.11 600
5011.78 618
5012.45 612
5013.11 582
5013.78 632
5014.45 578
5015.12 639
5015.79 664
5016.45 714
5017.12 726
5017.79 686
5018.46 658
5019.13 697
5019.80 701
5020.46 652
5021.13 714
5021.80 732
5022.47 691
5023.14 681
5023.81 690
5024.47 669
5025.14 694
5025.81 705
5026.48 747
5027.15 753
5027.82 733
5028.49 674
5029.16 694
5029.83 780
5030.49 677
5031.16 636
5031.83 711
5032.50 772
5033.17 680
5033.84 660
5034.51 608
5035.18 605
5035.85 636
5036.52 559
5037.19 621
5037.86 617
5038.53 614
5039.20 685
5039.87 673
5040.54 685
5041.21 667
5041.88 688
5042.54 693
5043.21 683
5043.88 714
5044.55 638
5045.22 684
5045.89 713
5046.56 616
5047.24 616
5047.91 641
5048.58 608
5049.25 611
5049.92 624
5050.59 698
5051.26 591
5051.93 595
5052.60 599
5053.27 598
5053.94 617
5054.61 656
5055.28 697
5055.95 653
5056.62 637
5057.29 628
5057.96 664
5058.63 661
5059.31 634
5059.98 686
5060.65 708
5061.32 658
5061.99 615
5062.66 623
5063.33 610
5064.00 610
5064.67 605
5065.35 556
5066.02 746
5066.69 708
5067.36 680
5068.03 605
5068.70 673
5069.38 590
5070.05 599
5070.72 577
5071.39 654
5072.06 602
5072.73 606
5073.41 652
5074.08 593
5074.75 639
5075.42 656
5076.09 711
5076.77 774
5077.44 771
5078.11 774
5078.78 748
5079.45 684
5080.13 795
5080.80 805
5081.47 730
5082.14 728
5082.82 664
5083.49 763
5084.16 686
5084.83 664
5085.51 653
5086.18 710
5086.85 607
5087.53 720
5088.20 752
5088.87 766
5089.54 727
5090.22 840
5090.89 811
5091.56 814
5092.24 818
5092.91 785
5093.58 811
5094.26 801
5094.93 910
5095.60 793
5096.28 741
5096.95 747
5097.62 709
5098.30 689
5098.97 635
5099.64 745
5100.32 742
5100.99 748
5101.67 658
5102.34 746
5103.01 799
5103.69 716
5104.36 724
5105.04 801
5105.71 767
5106.38 702
5107.06 797
5107.73 767
5108.41 638
5109.08 665
5109.75 667
5110.43 647
5111.10 686
5111.78 785
5112.45 646
5113.13 646
5113.80 793
5114.48 635
5115.15 665
5115.83 751
5116.50 713
5117.17 710
5117.85 719
5118.52 794
5119.20 794
5119.87 818
5120.55 829
5121.22 777
5121.90 719
5122.57 665
5123.25 706
5123.93 727
5124.60 656
5125.28 682
5125.95 608
5126.63 694
5127.30 770
5127.98 767
5128.65 696
5129.33 685
5130.00 710
5130.68 714
5131.36 662
5132.03 686
5132.71 726
5133.38 711
5134.06 664
5134.73 700
5135.41 686
5136.09 680
5136.76 627
5137.44 703
5138.12 708
5138.79 641
5139.47 712
5140.14 675
5140.82 704
5141.50 615
5142.17 646
5142.85 642
5143.53 637
5144.20 592
5144.88 621
5145.56 614
5146.23 593
5146.91 551
5147.59 600
5148.26 614
5148.94 600
5149.62 497
5150.29 644
5150.97 669
5151.65 556
5152.33 625
5153.00 611
5153.68 552
5154.36 583
5155.03 571
5155.71 548
5156.39 594
5157.07 623
5157.74 600
5158.42 585
5159.10 585
5159.78 558
5160.45 683
5161.13 634
5161.81 595
5162.49 595
5163.17 593
5163.84 642
5164.52 664
5165.20 679
5165.88 699
5166.55 636
5167.23 675
5167.91 690
5168.59 619
5169.27 662
5169.95 773
5170.62 705
5171.30 580
5171.98 571
5172.66 682
5173.34 697
5174.02 653
5174.69 669
5175.37 740
5176.05 682
5176.73 634
5177.41 618
5178.09 610
5178.77 645
5179.45 590
5180.13 659
5180.80 654
5181.48 702
5182.16 650
5182.84 608
5183.52 639
5184.20 658
5184.88 653
5185.56 632
5186.24 582
5186.92 605
5187.60 589
5188.28 636
5188.96 565
5189.64 547
5190.31 593
5190.99 608
5191.67 597
5192.35 593
5193.03 566
5193.71 642
5194.39 609
5195.07 613
5195.75 569
5196.43 480
5197.11 524
5197.79 586
5198.47 657
5199.15 610
5199.83 541
5200.51 595
5201.19 609
5201.87 583
5202.56 665
5203.24 596
5203.92 631
5204.60 587
5205.28 622
5205.96 639
5206.64 631
5207.32 611
5208.00 610
5208.68 696
5209.36 672
5210.04 631
5210.72 660
5211.40 631
5212.09 632
5212.77 663
5213.45 624
5214.13 666
5214.81 717
5215.49 648
5216.17 653
5216.85 639
5217.54 654
5218.22 640
5218.90 690
5219.58 628
5220.26 652
5220.94 727
5221.62 771
5222.31 711
5222.99 700
5223.67 703
5224.35 646
5225.03 648
5225.72 630
5226.40 678
5227.08 700
5227.76 581
5228.44 726
5229.13 674
5229.81 585
5230.49 617
5231.17 627
5231.86 614
5232.54 553
5233.22 629
5233.90 616
5234.58 641
5235.27 664
5235.95 631
5236.63 762
5237.32 790
5238.00 713
5238.68 741
5239.36 787
5240.05 697
5240.73 631
5241.41 722
5242.10 733
5242.78 626
5243.46 709
5244.14 701
5244.83 678
5245.51 665
5246.19 692
5246.88 633
5247.56 598
5248.24 628
5248.93 735
5249.61 744
5250.29 695
5250.98 743
5251.66 810
5252.35 808
5253.03 758
5253.71 792
5254.40 651
5255.08 637
5255.76 676
5256.45 702
5257.13 697
5257.82 677
5258.50 755
5259.18 727
5259.87 737
5260.55 680
5261.24 656
5261.92 703
5262.61 703
5263.29 667
5263.97 715
5264.66 719
5265.34 606
5266.03 661
5266.71 666
5267.40 679
5268.08 666
5268.77 696
5269.45 637
5270.14 646
5270.82 621
5271.51 649
5272.19 657
5272.88 570
5273.56 570
5274.25 617
5274.93 642
5275.62 625
5276.30 625
5276.99 612
5277.67 643
5278.36 660
5279.04 623
5279.73 654
5280.41 662
5281.10 651
5281.79 660
5282.47 726
5283.16 683
5283.84 602
5284.53 634
5285.21 618
5285.90 665
5286.59 632
5287.27 620
5287.96 599
5288.64 539
5289.33 595
5290.02 591
5290.70 627
5291.39 642
5292.07 593
5292.76 638
5293.45 632
5294.13 617
5294.82 614
5295.51 684
5296.19 671
5296.88 669
5297.57 660
5298.25 684
5298.94 753
5299.63 775
5300.31 696
5301.00 686
5301.69 723
5302.37 765
5303.06 807
5303.75 722
5304.43 822
5305.12 771
5305.81 671
5306.50 751
5307.18 745
5307.87 704
5308.56 725
5309.25 691
5309.93 704
5310.62 721
5311.31 768
5312.00 775
5312.68 785
5313.37 710
5314.06 678
5314.75 684
5315.43 637
5316.12 671
5316.81 743
5317.50 725
5318.18 676
5318.87 730
5319.56 727
5320.25 735
5320.94 746
5321.63 756
5322.31 738
5323.00 647
5323.69 689
5324.38 686
5325.07 636
5325.76 693
5326.44 700
5327.13 670
5327.82 666
5328.51 636
5329.20 667
5329.89 704
5330.58 673
5331.26 643
5331.95 663
5332.64 622
5333.33 642
5334.02 610
5334.71 594
5335.40 636
5336.09 630
5336.78 627
5337.47 639
5338.15 701
5338.84 672
5339.53 633
5340.22 672
5340.91 643
5341.60 542
5342.29 624
5342.98 663
5343.67 631
5344.36 646
5345.05 728
5345.74 720
5346.43 702
5347.12 820
5347.81 761
5348.50 762
5349.19 713
5349.88 851
5350.57 875
5351.26 804
5351.95 842
5352.64 827
5353.33 739
5354.02 704
5354.71 700
5355.40 600
5356.09 663
5356.78 664
5357.47 623
5358.16 639
5358.85 620
5359.54 671
5360.23 717
5360.92 681
5361.62 587
5362.31 584
5363.00 655
5363.69 659
5364.38 659
5365.07 604
5365.76 691
5366.45 642
5367.14 582
5367.83 636
5368.53 671
5369.22 672
5369.91 627
5370.60 560
5371.29 574
5371.98 656
5372.67 622
5373.36 650
5374.06 631
5374.75 596
5375.44 626
5376.13 578
5376.82 612
5377.51 598
5378.21 555
5378.90 561
5379.59 591
5380.28 609
5380.97 565
5381.67 533
5382.36 573
5383.05 621
5383.74 544
5384.44 555
5385.13 547
5385.82 591
5386.51 643
5387.20 623
5387.90 688
5388.59 668
5389.28 634
5389.97 679
5390.67 658
5391.36 704
5392.05 713
5392.75 691
5393.44 638
5394.13 627
5394.82 643
5395.52 649
5396.21 650
5396.90 659
5397.60 651
5398.29 550
5398.98 527
5399.68 650
5400.37 544
5401.06 545
5401.76 632
5402.45 617
5403.14 604
5403.84 648
5404.53 624
5405.22 578
5405.92 626
5406.61 649
5407.30 574
5408.00 542
5408.69 575
5409.39 617
5410.08 653
5410.77 599
5411.47 566
5412.16 622
5412.85 549
5413.55 568
5414.24 613
5414.94 642
5415.63 613
5416.33 635
5417.02 610
5417.71 585
5418.41 616
5419.10 614
5419.80 646
5420.49 621
5421.19 578
5421.88 607
5422.58 650
5423.27 614
5423.97 580
5424.66 665
5425.36 600
5426.05 593
5426.75 622
5427.44 676
5428.14 636
5428.83 599
5429.53 597
5430.22 662
5430.92 603
5431.61 657
5432.31 681
5433.00 747
5433.70 735
5434.39 714
5435.09 761
5435.78 783
5436.48 887
5437.17 816
5437.87 824
5438.57 842
5439.26 755
5439.96 816
5440.65 802
5441.35 775
5442.05 853
5442.74 762
5443.44 767
5444.13 705
5444.83 790
5445.53 856
5446.22 864
5446.92 787
5447.61 762
5448.31 783
5449.01 791
5449.70 785
5450.40 789
5451.10 733
5451.79 668
5452.49 708
5453.19 768
5453.88 739
5454.58 697
5455.28 632
5455.97 713
5456.67 642
5457.37 727
5458.06 690
5458.76 719
5459.46 709
5460.16 719
5460.85 725
5461.55 813
5462.25 706
5462.94 733
5463.64 803
5464.34 727
5465.04 731
5465.73 747
5466.43 743
5467.13 739
5467.83 726
5468.52 835
5469.22 818
5469.92 804
5470.62 774
5471.31 808
5472.01 757
5472.71 783
5473.41 761
5474.11 834
5474.80 866
5475.50 819
5476.20 869
5476.90 945
5477.60 998
5478.29 1010
5478.99 1070
5479.69 1163
5480.39 1159
5481.09 1269
5481.79 1262
5482.49 1142
5483.18 1106
5483.88 1111
5484.58 1179
5485.28 955
5485.98 955
5486.68 978
5487.38 937
5488.08 974
5488.77 919
5489.47 989
5490.17 1008
5490.87 932
5491.57 1011
5492.27 970
5492.97 977
5493.67 971
5494.37 1022
5495.07 1046
5495.77 1110
5496.46 1134
5497.16 1236
5497.86 1334
5498.56 1449
5499.26 1582
5499.96 1764
5500.66 1876
5501.36 1998
5502.06 1960
5502.76 1800
5503.46 1607
5504.16 1334
5504.86 1498
5505.56 1348
5506.26 1147
5506.96 980
5507.66 975
5508.36 852
5509.06 839
5509.76 884
5510.46 898
5511.16 958
5511.86 862
5512.56 871
5513.26 909
5513.96 936
5514.67 836
5515.37 844
5516.07 896
5516.77 897
5517.47 858
5518.17 827
5518.87 868
5519.57 835
5520.27 872
5520.97 817
5521.67 747
5522.37 808
5523.08 773
5523.78 695
5524.48 666
5525.18 731
5525.88 775
5526.58 782
5527.28 745
5527.98 725
5528.69 732
5529.39 764
5530.09 760
5530.79 686
5531.49 716
5532.19 668
5532.90 668
5533.60 657
5534.30 684
5535.00 653
5535.70 665
5536.40 748
5537.11 709
5537.81 694
5538.51 728
5539.21 691
5539.92 684
5540.62 614
5541.32 594
5542.02 585
5542.72 597
5543.43 631
5544.13 617
5544.83 620
5545.53 636
5546.24 615
5546.94 646
5547.64 647
5548.34 624
5549.05 646
5549.75 722
5550.45 669
5551.16 685
5551.86 691
5552.56 613
5553.26 677
5553.97 723
5554.67 616
5555.37 615
5556.08 616
5556.78 663
5557.48 711
5558.19 701
5558.89 672
5559.59 660
5560.30 692
5561.00 668
5561.70 649
5562.41 671
5563.11 684
5563.82 681
5564.52 688
5565.22 708
5565.93 670
5566.63 693
5567.33 604
5568.04 585
5568.74 603
5569.45 631
5570.15 567
5570.85 619
5571.56 607
5572.26 609
5572.97 584
5573.67 651
5574.38 618
5575.08 650
5575.78 708
5576.49 613
5577.19 636
5577.90 653
5578.60 559
5579.31 583
5580.01 633
5580.72 570
5581.42 590
5582.13 665
5582.83 578
5583.54 632
5584.24 567
5584.95 604
5585.65 676
5586.36 650
5587.06 583
5587.77 583
5588.47 587
5589.18 600
5589.88 611
5590.59 589
5591.29 585
5592.00 569
5592.70 615
5593.41 598
5594.12 612
5594.82 658
5595.53 602
5596.23 572
5596.94 524
5597.64 494
5598.35 521
5599.06 574
5599.76 553
5600.47 508
5601.17 567
5601.88 533
5602.59 596
5603.29 649
5604.00 550
5604.71 616
5605.41 587
5606.12 620
5606.82 611
5607.53 576
5608.24 589
5608.94 611
5609.65 569
5610.36 601
5611.06 527
5611.77 571
5612.48 643
5613.18 616
5613.89 583
5614.60 660
5615.30 649
5616.01 612
5616.72 548
5617.43 588
5618.13 519
5618.84 564
5619.55 614
5620.25 590
5620.96 544
5621.67 592
5622.38 554
5623.08 625
5623.79 657
5624.50 625
5625.21 592
5625.91 659
5626.62 603
5627.33 604
5628.04 659
5628.75 711
5629.45 623
5630.16 597
5630.87 581
5631.58 559
5632.28 569
5632.99 581
5633.70 563
5634.41 580
5635.12 591
5635.83 608
5636.53 601
5637.24 563
5637.95 590
5638.66 593
5639.37 656
5640.08 648
5640.78 656
5641.49 659
5642.20 652
5642.91 667
5643.62 597
5644.33 625
5645.04 655
5645.75 607
5646.45 596
5647.16 592
5647.87 589
5648.58 594
5649.29 630
5650.00 693
5650.71 585
5651.42 621
5652.13 698
5652.84 660
5653.55 671
5654.26 711
5654.96 740
5655.67 812
5656.38 787
5657.09 706
5657.80 723
5658.51 782
5659.22 783
5659.93 750
5660.64 715
5661.35 751
5662.06 747
5662.77 718
5663.48 673
5664.19 581
5664.90 628
5665.61 670
5666.32 608
5667.03 548
5667.74 597
5668.45 614
5669.16 643
5669.87 546
5670.58 575
5671.29 575
5672.00 658
5672.72 673
5673.43 599
5674.14 613
5674.85 574
5675.56 507
5676.27 546
5676.98 530
5677.69 622
5678.40 654
5679.11 587
5679.82 566
5680.53 511
5681.25 516
5681.96 607
5682.67 625
5683.38 636
5684.09 591
5684.80 596
5685.51 652
5686.22 650
5686.94 530
5687.65 632
5688.36 545
5689.07 566
5689.78 586
5690.49 589
5691.21 580
5691.92 535
5692.63 589
5693.34 541
5694.05 567
5694.76 609
5695.48 468
5696.19 506
5696.90 554
5697.61 598
5698.32 631
5699.04 508
5699.75 592
5700.46 586
5701.17 523
5701.89 515
5702.60 538
5703.31 558
5704.02 553
5704.74 504
5705.45 548
5706.16 544
5706.87 612
5707.59 595
5708.30 576
5709.01 525
5709.73 560
5710.44 519
5711.15 518
5711.86 558
5712.58 524
5713.29 529
5714.00 529
5714.72 582
5715.43 555
5716.14 515
5716.86 530
5717.57 530
5718.28 569
5719.00 531
5719.71 657
5720.42 541
5721.14 544
5721.85 609
5722.56 558
5723.28 521
5723.99 527
5724.71 546
5725.42 572
5726.13 547
5726.85 551
5727.56 595
5728.28 585
5728.99 554
5729.70 600
5730.42 524
5731.13 508
5731.85 572
5732.56 581
5733.28 532
5733.99 493
5734.70 582
5735.42 547
5736.13 491
5736.85 535
5737.56 558
5738.28 525
5738.99 494
5739.71 576
5740.42 548
5741.14 555
5741.85 486
5742.57 509
5743.28 519
5744.00 565
5744.71 524
5745.43 539
5746.14 504
5746.86 555
5747.57 537
5748.29 487
5749.00 550
5749.72 560
5750.43 485
5751.15 488
5751.86 527
5752.58 548
5753.29 598
5754.01 552
5754.73 542
5755.44 554
5756.16 562
5756.87 580
5757.59 562
5758.31 573
5759.02 598
5759.74 582
5760.45 543
5761.17 580
5761.89 554
5762.60 531
5763.32 598
5764.03 640
5764.75 572
5765.47 503
5766.18 527
5766.90 599
5767.62 539
5768.33 569
5769.05 562
5769.77 608
5770.48 534
5771.20 519
5771.92 599
5772.63 530
5773.35 521
5774.07 589
5774.78 572
5775.50 600
5776.22 618
5776.93 622
5777.65 582
5778.37 570
5779.09 569
5779.80 536
5780.52 528
5781.24 597
5781.96 549
5782.67 528
5783.39 536
5784.11 528
5784.83 550
5785.54 563
5786.26 573
5786.98 515
5787.70 539
5788.41 664
5789.13 608
5789.85 577
5790.57 572
5791.29 607
5792.00 668
5792.72 617
5793.44 649
5794.16 608
5794.88 674
5795.59 689
5796.31 645
5797.03 658
5797.75 725
5798.47 812
5799.19 939
5799.90 916
5800.62 1018
5801.34 1149
5802.06 1199
5802.78 1287
5803.50 1373
5804.22 1274
5804.93 1200
5805.65 1107
5806.37 886
5807.09 902
5807.81 798
5808.53 799
5809.25 812
5809.97 721
5810.69 711
5811.41 763
5812.13 703
5812.84 715
5813.56 712
5814.28 688
5815.00 661
5815.72 736
5816.44 760
5817.16 708
5817.88 729
5818.60 705
5819.32 713
5820.04 766
5820.76 693
5821.48 697
5822.20 746
5822.92 730
5823.64 739
5824.36 714
5825.08 689
5825.80 648
5826.52 639
5827.24 673
5827.96 641
5828.68 592
5829.40 588
5830.12 626
5830.84 615
5831.56 663
5832.28 642
5833.00 612
5833.72 605
5834.44 648
5835.16 626
5835.89 708
5836.61 624
5837.33 610
5838.05 577
5838.77 538
5839.49 562
5840.21 589
5840.93 595
5841.65 631
5842.37 652
5843.10 612
5843.82 586
5844.54 592
5845.26 607
5845.98 599
5846.70 588
5847.42 673
5848.14 587
5848.87 553
5849.59 565
5850.31 614
5851.03 634
5851.75 585
5852.47 591
5853.20 644
5853.92 606
5854.64 599
5855.36 611
5856.08 630
5856.81 592
5857.53 603
5858.25 587
5858.97 597
5859.69 630
5860.42 608
5861.14 542
5861.86 552
5862.58 581
5863.31 633
5864.03 576
5864.75 574
5865.47 616
5866.20 590
5866.92 574
5867.64 582
5868.36 538
5869.09 571
5869.81 596
5870.53 601
5871.26 579
5871.98 533
5872.70 577
5873.42 586
5874.15 655
5874.87 620
5875.59 486
5876.32 593
5877.04 693
5877.76 620
5878.49 652
5879.21 688
5879.93 619
5880.66 632
5881.38 559
5882.10 591
5882.83 643
5883.55 610
5884.28 704
5885.00 658
5885.72 600
5886.45 590
5887.17 615
5887.89 685
5888.62 701
5889.34 611
5890.07 628
5890.79 607
5891.51 567
5892.24 544
5892.96 575
5893.69 590
5894.41 579
5895.14 559
5895.86 573
5896.59 570
5897.31 576
5898.03 603
5898.76 565
5899.48 523
5900.21 596
5900.93 599
5901.66 592
5902.38 587
5903.11 598
5903.83 620
5904.56 569
5905.28 584
5906.01 608
5906.73 631
5907.46 643
5908.18 670
5908.91 649
5909.63 558
5910.36 536
5911.08 636
5911.81 603
5912.53 635
5913.26 655
5913.99 576
5914.71 626
5915.44 675
5916.16 647
5916.89 635
5917.61 624
5918.34 618
5919.07 592
5919.79 583
5920.52 711
5921.24 711
5921.97 657
5922.70 660
5923.42 686
5924.15 683
5924.87 720
5925.60 691
5926.33 621
5927.05 629
5927.78 610
5928.51 693
5929.23 721
5929.96 705
5930.69 752
5931.41 784
5932.14 785
5932.87 758
5933.59 678
5934.32 746
5935.05 808
5935.77 802
5936.50 845
5937.23 838
5937.95 845
5938.68 809
5939.41 859
5940.13 810
5940.86 796
5941.59 861
5942.32 908
5943.04 882
5943.77 895
5944.50 864
5945.23 907
5945.95 952
5946.68 973
5947.41 1086
5948.14 1090
5948.86 1015
5949.59 1116
5950.32 1288
5951.05 1335
5951.78 1220
5952.50 1399
5953.23 1486
5953.96 1353
5954.69 1298
5955.42 1297
5956.14 1358
5956.87 1207
5957.60 1191
5958.33 1226
5959.06 1167
5959.78 1313
5960.51 1357
5961.24 1248
5961.97 1309
5962.70 1271
5963.43 1369
5964.16 1506
5964.88 1688
5965.61 1690
5966.34 1754
5967.07 1993
5967.80 1903
5968.53 1949
5969.26 1876
5969.99 1782
5970.72 1659
5971.44 1621
5972.17 1534
5972.90 1379
5973.63 1481
5974.36 1502
5975.09 1454
5975.82 1443
5976.55 1486
5977.28 1467
5978.01 1555
5978.74 1619
5979.47 1599
5980.20 1581
5980.93 1736
5981.66 1697
5982.39 1768
5983.12 1801
5983.85 1811
5984.57 1689
5985.30 1639
5986.03 1760
5986.76 1802
5987.49 1749
5988.22 1854
5988.96 1844
5989.69 1808
5990.42 1727
5991.15 1692
5991.88 1768
5992.61 1766
5993.34 1696
5994.07 1750
5994.80 1839
5995.53 1925
5996.26 2142
5996.99 2036
5997.72 2063
5998.45 2096
5999.18 2078
5999.91 2035
6000.64 1995
6001.37 2113
6002.11 2069
6002.84 1962
6003.57 1959
6004.30 1965
6005.03 1939
6005.76 1886
6006.49 1979
6007.22 2028
6007.95 2313
6008.69 2658
6009.42 3022
6010.15 3409
6010.88 4133
6011.61 4819
6012.34 5429
6013.07 6267
6013.81 6495
6014.54 6676
6015.27 6821
6016.00 6442
6016.73 5935
6017.46 5393
6018.20 4611
6018.93 4012
6019.66 3536
6020.39 3159
6021.12 2802
6021.86 2282
6022.59 2010
6023.32 1865
6024.05 1766
6024.79 1694
6025.52 1679
6026.25 1585
6026.98 1476
6027.72 1454
6028.45 1491
6029.18 1452
6029.91 1487
6030.65 1434
6031.38 1389
6032.11 1331
6032.84 1343
6033.58 1307
6034.31 1245
6035.04 1313
6035.78 1201
6036.51 1233
6037.24 1315
6037.98 1335
6038.71 1298
6039.44 1275
6040.18 1416
6040.91 1438
6041.64 1438
6042.38 1538
6043.11 1434
6043.84 1452
6044.58 1504
6045.31 1437
6046.04 1492
6046.78 1581
6047.51 1595
6048.24 1662
6048.98 1640
6049.71 1699
6050.45 1826
6051.18 1973
6051.91 2119
6052.65 2117
6053.38 2260
6054.12 2322
6054.85 2319
6055.58 2120
6056.32 2101
6057.05 1872
6057.79 1774
6058.52 1751
6059.26 1598
6059.99 1585
6060.72 1605
6061.46 1553
6062.19 1602
6062.93 1572
6063.66 1496
6064.40 1451
6065.13 1514
6065.87 1454
6066.60 1381
6067.34 1389
6068.07 1398
6068.81 1354
6069.54 1403
6070.28 1372
6071.01 1286
6071.75 1295
6072.48 1287
6073.22 1305
6073.95 1318
6074.69 1243
6075.42 1312
6076.16 1338
6076.89 1286
6077.63 1182
6078.37 1218
6079.10 1227
6079.84 1209
6080.57 1159
6081.31 1190
6082.04 1171
6082.78 1080
6083.52 1081
6084.25 1018
6084.99 957
6085.72 1069
6086.46 1068
6087.20 1059
6087.93 1039
6088.67 1073
6089.40 1091
6090.14 1156
6090.88 1145
6091.61 1109
6092.35 1150
6093.09 1203
6093.82 1106
6094.56 987
6095.30 1027
6096.03 1001
6096.77 942
6097.51 916
6098.24 1033
6098.98 929
6099.72 988
6100.45 971
6101.19 923
6101.93 1003
6102.66 970
6103.40 898
6104.14 957
6104.88 883
6105.61 900
6106.35 943
6107.09 863
6107.83 921
6108.56 896
6109.30 947
6110.04 865
6110.78 905
6111.51 924
6112.25 907
6112.99 932
6113.73 951
6114.46 994
6115.20 949
6115.94 933
6116.68 943
6117.41 935
6118.15 916
6118.89 951
6119.63 965
6120.37 913
6121.11 855
6121.84 935
6122.58 956
6123.32 930
6124.06 888
6124.80 928
6125.54 956
6126.27 983
6127.01 946
6127.75 968
6128.49 961
6129.23 1019
6129.97 984
6130.71 920
6131.44 915
6132.18 1009
6132.92 984
6133.66 946
6134.40 929
6135.14 1042
6135.88 977
6136.62 961
6137.36 1034
6138.10 941
6138.83 941
6139.57 964
6140.31 899
6141.05 1002
6141.79 963
6142.53 970
6143.27 1000
6144.01 1045
6144.75 1020
6145.49 953
6146.23 1021
6146.97 999
6147.71 1042
6148.45 1070
6149.19 1008
6149.93 1002
6150.67 1039
6151.41 1056
6152.15 1035
6152.89 1025
6153.63 1049
6154.37 1015
6155.11 1067
6155.85 1035
6156.59 1063
6157.33 1005
6158.07 1140
6158.81 1086
6159.55 1055
6160.29 1152
6161.03 1182
6161.77 1216
6162.51 1129
6163.25 1227
6163.99 1316
6164.74 1329
6165.48 1385
6166.22 1409
6166.96 1496
6167.70 1606
6168.44 1584
6169.18 1458
6169.92 1506
6170.66 1527
6171.40 1538
6172.15 1461
6172.89 1446
6173.63 1314
6174.37 1302
6175.11 1257
6175.85 1251
6176.59 1272
6177.34 1287
6178.08 1326
6178.82 1406
6179.56 1408
6180.30 1386
6181.04 1444
6181.79 1493
6182.53 1371
6183.27 1267
6184.01 1409
6184.75 1416
6185.50 1413
6186.24 1422
6186.98 1478
6187.72 1538
6188.46 1596
6189.21 1568
6189.95 1629
6190.69 1626
6191.43 1661
6192.18 1729
6192.92 1839
6193.66 1837
6194.40 1707
6195.15 1829
6195.89 1800
6196.63 1913
6197.37 1924
6198.12 1749
6198.86 1767
6199.60 1858
6200.35 1853
6201.09 1902
6201.83 2082
6202.58 2084
6203.32 2278
6204.06 2833
6204.80 3380
6205.55 4076
6206.29 4875
6207.03 6022
6207.78 7332
6208.52 8601
6209.26 9397
6210.01 9643
6210.75 9669
6211.50 9202
6212.24 8402
6212.98 7146
6213.73 6387
6214.47 5420
6215.21 4457
6215.96 3649
6216.70 3175
6217.45 2783
6218.19 2313
6218.93 2103
6219.68 2044
6220.42 1773
6221.17 1822
6221.91 1743
6222.66 1551
6223.40 1574
6224.14 1623
6224.89 1586
6225.63 1647
6226.38 1481
6227.12 1434
6227.87 1397
6228.61 1307
6229.36 1274
6230.10 1228
6230.84 1340
6231.59 1257
6232.33 1202
6233.08 1290
6233.82 1278
6234.57 1351
6235.31 1400
6236.06 1401
6236.80 1575
6237.55 1601
6238.30 1780
6239.04 1877
6239.79 1940
6240.53 1993
6241.28 1896
6242.02 1992
6242.77 1609
6243.51 1523
6244.26 1549
6245.00 1496
6245.75 1559
6246.50 1562
6247.24 1508
6247.99 1538
6248.73 1563
6249.48 1573
6250.22 1528
6250.97 1433
6251.72 1399
6252.46 1490
6253.21 1497
6253.95 1395
6254.70 1390
6255.45 1426
6256.19 1315
6256.94 1337
6257.69 1326
6258.43 1336
6259.18 1403
6259.93 1276
6260.67 1243
6261.42 1264
6262.17 1234
6262.91 1266
6263.66 1255
6264.41 1159
6265.15 1144
6265.90 1250
6266.65 1186
6267.39 1133
6268.14 1168
6268.89 1171
6269.63 1253
6270.38 1231
6271.13 1226
6271.88 1193
6272.62 1217
6273.37 1229
6274.12 1278
6274.86 1187
6275.61 1214
6276.36 1212
6277.11 1241
6277.85 1258
6278.60 1245
6279.35 1217
6280.10 1209
6280.85 1160
6281.59 1182
6282.34 1106
6283.09 1080
6283.84 993
6284.59 1016
6285.33 1088
6286.08 973
6286.83 1033
6287.58 1027
6288.33 981
6289.07 1019
6289.82 933
6290.57 996
6291.32 1016
6292.07 920
6292.82 898
6293.56 893
6294.31 940
6295.06 898
6295.81 864
6296.56 866
6297.31 881
6298.06 894
6298.81 843
6299.55 900
6300.30 873
6301.05 876
6301.80 886
6302.55 794
6303.30 799
6304.05 819
6304.80 909
6305.55 952
6306.30 857
6307.05 917
6307.79 933
6308.54 910
6309.29 916
6310.04 952
6310.79 907
6311.54 922
6312.29 921
6313.04 941
6313.79 913
6314.54 924
6315.29 946
6316.04 911
6316.79 822
6317.54 841
6318.29 820
6319.04 833
6319.79 797
6320.54 871
6321.29 900
6322.04 865
6322.79 859
6323.54 872
6324.29 778
6325.04 780
6325.79 881
6326.54 812
6327.29 768
6328.04 755
6328.79 756
6329.55 744
6330.30 799
6331.05 755
6331.80 770
6332.55 826
6333.30 767
6334.05 759
6334.80 732
6335.55 810
6336.30 801
6337.05 769
6337.81 780
6338.56 779
6339.31 814
6340.06 864
6340.81 857
6341.56 816
6342.31 808
6343.06 777
6343.82 830
6344.57 862
6345.32 800
6346.07 830
6346.82 866
6347.57 870
6348.33 815
6349.08 942
6349.83 958
6350.58 963
6351.33 1039
6352.09 1160
6352.84 1134
6353.59 1173
6354.34 1169
6355.09 1120
6355.85 1146
6356.60 1053
6357.35 1037
6358.10 973
6358.86 918
6359.61 942
6360.36 831
6361.11 878
6361.87 753
6362.62 814
6363.37 876
6364.12 809
6364.88 779
6365.63 850
6366.38 915
6367.13 944
6367.89 874
6368.64 860
6369.39 853
6370.15 901
6370.90 886
6371.65 893
6372.41 833
6373.16 875
6373.91 930
6374.67 849
6375.42 766
6376.17 837
6376.93 833
6377.68 839
6378.43 846
6379.19 847
6379.94 729
6380.69 801
6381.45 753
6382.20 750
6382.96 760
6383.71 849
6384.46 799
6385.22 746
6385.97 777
6386.73 699
6387.48 799
6388.23 777
6388.99 727
6389.74 641
6390.50 679
6391.25 706
6392.00 668
6392.76 731
6393.51 649
6394.27 759
6395.02 725
6395.78 691
6396.53 668
6397.29 719
6398.04 750
6398.80 763
6399.55 706
6400.31 693
6401.06 699
6401.82 630
6402.57 662
6403.33 697
6404.08 694
6404.84 696
6405.59 772
6406.35 788
6407.10 707
6407.86 789
6408.61 706
6409.37 757
6410.12 793
6410.88 781
6411.63 776
6412.39 740
6413.14 675
6413.90 743
6414.66 715
6415.41 758
6416.17 709
6416.92 694
6417.68 675
6418.44 726
6419.19 768
6419.95 692
6420.70 697
6421.46 732
6422.22 681
6422.97 708
6423.73 749
6424.48 717
6425.24 791
6426.00 722
6426.75 687
6427.51 709
6428.27 700
6429.02 722
6429.78 725
6430.54 752
6431.29 695
6432.05 711
6432.81 766
6433.56 781
6434.32 760
6435.08 718
6435.83 719
6436.59 785
6437.35 733
6438.10 694
6438.86 670
6439.62 725
6440.38 782
6441.13 720
6441.89 684
6442.65 775
6443.41 727
6444.16 688
6444.92 664
6445.68 720
6446.44 744
6447.19 795
6447.95 755
6448.71 747
6449.47 765
6450.22 740
6450.98 727
6451.74 712
6452.50 766
6453.26 758
6454.01 753
6454.77 786
6455.53 863
6456.29 850
6457.05 807
6457.80 725
6458.56 755
6459.32 844
6460.08 827
6460.84 804
6461.60 810
6462.35 819
6463.11 841
6463.87 819
6464.63 805
6465.39 830
6466.15 876
6466.91 899
6467.67 913
6468.42 875
6469.18 870
6469.94 909
6470.70 936
6471.46 901
6472.22 923
6472.98 880
6473.74 902
6474.50 936
6475.26 960
6476.02 886
6476.77 950
6477.53 976
6478.29 954
6479.05 984
6479.81 954
6480.57 1037
6481.33 998
6482.09 1041
6482.85 996
6483.61 1058
6484.37 1077
6485.13 1097
6485.89 1091
6486.65 1112
6487.41 1210
6488.17 1134
6488.93 1106
6489.69 1201
6490.45 1214
6491.21 1286
6491.97 1274
6492.73 1299
6493.49 1334
6494.25 1394
6495.01 1423
6495.77 1439
6496.53 1479
6497.29 1513
6498.05 1395
6498.82 1476
6499.58 1452
6500.34 1476
6501.10 1378
6501.86 1417
6502.62 1393
6503.38 1405
6504.14 1613
6504.90 1552
6505.66 1453
6506.42 1591
6507.19 1568
6507.95 1513
6508.71 1576
6509.47 1593
6510.23 1627
6510.99 1745
6511.75 1762
6512.51 1827
6513.28 1926
6514.04 1864
6514.80 1798
6515.56 1779
6516.32 1747
6517.08 1737
6517.85 1801
6518.61 1874
6519.37 1877
6520.13 1904
6520.89 2063
6521.66 2238
6522.42 2356
6523.18 2593
6523.94 2762
6524.70 3023
6525.47 3510
6526.23 3886
6526.99 4027
6527.75 4441
6528.52 4519
6529.28 4494
6530.04 4396
6530.80 4439
6531.57 4514
6532.33 4748
6533.09 4914
6533.85 5584
6534.62 6131
6535.38 6927
6536.14 7576
6536.90 7899
6537.67 7880
6538.43 7474
6539.19 6781
6539.96 6188
6540.72 5241
6541.48 4298
6542.25 3730
6543.01 3122
6543.77 2577
6544.54 2154
6545.30 2016
6546.06 1886
6546.83 1781
6547.59 1606
6548.35 1639
6549.12 1639
6549.88 1622
6550.64 1506
6551.41 1426
6552.17 1476
6552.94 1448
6553.70 1487
6554.46 1510
6555.23 1459
6555.99 1339
6556.75 1354
6557.52 1364
6558.28 1400
6559.05 1326
6559.81 1354
6560.58 1407
6561.34 1472
6562.10 1408
6562.87 1455
6563.63 1545
6564.40 1602
6565.16 1645
6565.93 1596
6566.69 1560
6567.46 1554
6568.22 1646
6568.99 1676
6569.75 1542
6570.52 1512
6571.28 1538
6572.04 1565
6572.81 1693
6573.57 1713
6574.34 1713
6575.11 1796
6575.87 1817
6576.64 1800
6577.40 1795
6578.17 1647
6578.93 1796
6579.70 1694
6580.46 1683
6581.23 1679
6581.99 1709
6582.76 1713
6583.52 1685
6584.29 1586
6585.06 1618
6585.82 1716
6586.59 1749
6587.35 1722
6588.12 1725
6588.88 1674
6589.65 1758
6590.42 1793
6591.18 2024
6591.95 2097
6592.71 2169
6593.48 2220
6594.25 2246
6595.01 2119
6595.78 2220
6596.55 2243
6597.31 2241
6598.08 2167
6598.85 2051
6599.61 2037
6600.38 1926
6601.15 1936
6601.91 1744
6602.68 1715
6603.45 1790
6604.21 1836
6604.98 1861
6605.75 1966
6606.51 1987
6607.28 2097
6608.05 2219
6608.81 2236
6609.58 2267
6610.35 2169
6611.12 2190
6611.88 2099
6612.65 2012
6613.42 1861
6614.18 1734
6614.95 1670
6615.72 1634
6616.49 1501
6617.25 1476
6618.02 1425
6618.79 1411
6619.56 1384
6620.33 1306
6621.09 1291
6621.86 1270
6622.63 1341
6623.40 1296
6624.16 1297
6624.93 1209
6625.70 1260
6626.47 1236
6627.24 1201
6628.01 1188
6628.77 1195
6629.54 1319
6630.31 1411
6631.08 1425
6631.85 1569
6632.62 1721
6633.38 1827
6634.15 1788
6634.92 1918
6635.69 1964
6636.46 2020
6637.23 1878
6638.00 1804
6638.76 1650
6639.53 1555
6640.30 1555
6641.07 1423
6641.84 1298
6642.61 1305
6643.38 1263
6644.15 1207
6644.92 1138
6645.69 1174
6646.45 1113
6647.22 1128
6647.99 1185
6648.76 1186
6649.53 1143
6650.30 1206
6651.07 1218
6651.84 1236
6652.61 1290
6653.38 1358
6654.15 1396
6654.92 1232
6655.69 1314
6656.46 1305
6657.23 1322
6658.00 1282
6658.77 1199
6659.54 1134
6660.31 1193
6661.08 1125
6661.85 1177
6662.62 1209
6663.39 1166
6664.16 1130
6664.93 1162
6665.70 1139
6666.47 1100
6667.24 1131
6668.01 1228
6668.78 1234
6669.55 1177
6670.32 1131
6671.09 1265
6671.87 1224
6672.64 1231
6673.41 1320
6674.18 1267
6674.95 1254
6675.72 1193
6676.49 1249
6677.26 1258
6678.03 1183
6678.80 1242
6679.58 1145
6680.35 1246
6681.12 1286
6681.89 1347
6682.66 1480
6683.43 1532
6684.20 1574
6684.97 1638
6685.75 1656
6686.52 1597
6687.29 1662
6688.06 1579
6688.83 1327
6689.60 1252
6690.38 1254
6691.15 1185
6691.92 1122
6692.69 1100
6693.46 1115
6694.24 1113
6695.01 1043
6695.78 1048
6696.55 1065
6697.32 1024
6698.10 1112
6698.87 1081
6699.64 1078
6700.41 1048
6701.19 1110
6701.96 1136
6702.73 1060
6703.50 1057
6704.28 959
6705.05 923
6705.82 1020
6706.59 989
6707.37 930
6708.14 1056
6708.91 1022
6709.69 1009
6710.46 1001
6711.23 965
6712.00 1002
6712.78 1010
6713.55 889
6714.32 990
6715.10 961
6715.87 925
6716.64 888
6717.42 872
6718.19 918
6718.96 883
6719.74 888
6720.51 885
6721.28 1003
6722.06 982
6722.83 977
6723.61 950
6724.38 930
6725.15 961
6725.93 917
6726.70 938
6727.48 931
6728.25 926
6729.02 989
6729.80 941
6730.57 857
6731.35 965
6732.12 919
6732.89 917
6733.67 964
6734.44 950
6735.22 1021
6735.99 1022
6736.77 1030
6737.54 942
6738.31 995
6739.09 1008
6739.86 967
6740.64 1016
6741.41 1069
6742.19 1013
6742.96 931
6743.74 1036
6744.51 1081
6745.29 1032
6746.06 1067
6746.84 1158
6747.61 1241
6748.39 1237
6749.16 1276
6749.94 1277
6750.71 1318
6751.49 1545
6752.26 1483
6753.04 1515
6753.82 1547
6754.59 1520
6755.37 1321
6756.14 1280
6756.92 1171
6757.69 1154
6758.47 1136
6759.25 1060
6760.02 996
6760.80 1052
6761.57 1021
6762.35 1032
6763.12 955
6763.90 1021
6764.68 1002
6765.45 955
6766.23 976
6767.01 948
6767.78 959
6768.56 958
6769.33 1021
6770.11 1000
6770.89 990
6771.66 958
6772.44 957
6773.22 895
6773.99 994
6774.77 911
6775.55 907
6776.32 886
6777.10 867
6777.88 850
6778.65 865
6779.43 882
6780.21 886
6780.98 938
6781.76 948
6782.54 859
6783.32 927
6784.09 974
6784.87 898
6785.65 838
6786.43 845
6787.20 796
6787.98 810
6788.76 865
6789.53 910
6790.31 817
6791.09 814
6791.87 857
6792.65 853
6793.42 793
6794.20 823
6794.98 749
6795.76 769
6796.53 798
6797.31 707
6798.09 809
6798.87 870
6799.65 778
6800.42 811
6801.20 844
6801.98 834
6802.76 882
6803.54 895
6804.32 945
6805.09 910
6805.87 900
6806.65 892
6807.43 938
6808.21 845
6808.99 837
6809.77 878
6810.54 889
6811.32 793
6812.10 735
6812.88 835
6813.66 838
6814.44 816
6815.22 796
6816.00 850
6816.78 895
6817.56 894
6818.33 889
6819.11 883
6819.89 836
6820.67 781
6821.45 813
6822.23 827
6823.01 839
6823.79 798
6824.57 871
6825.35 857
6826.13 798
6826.91 796
6827.69 782
6828.47 812
6829.25 833
6830.03 846
6830.81 905
6831.59 835
6832.37 839
6833.15 796
6833.93 804
6834.71 763
6835.49 807
6836.27 782
6837.05 795
6837.83 767
6838.61 804
6839.39 728
6840.17 706
6840.95 785
6841.73 757
6842.51 791
6843.29 709
6844.07 788
6844.85 804
6845.63 940
6846.41 942
6847.19 1155
6847.98 1289
6848.76 1465
6849.54 1730
6850.32 1933
6851.10 2037
6851.88 2035
6852.66 2056
6853.44 1996
6854.22 1781
6855.01 1640
6855.79 1495
6856.57 1242
6857.35 1209
6858.13 1039
6858.91 1026
6859.69 893
6860.48 895
6861.26 869
6862.04 915
6862.82 931
6863.60 917
6864.38 888
6865.17 888
6865.95 914
6866.73 906
6867.51 914
6868.29 900
6869.08 886
6869.86 893
6870.64 902
6871.42 806
6872.20 810
6872.99 852
6873.77 868
6874.55 857
6875.33 933
6876.12 907
6876.90 942
6877.68 942
6878.46 1012
6879.25 990
6880.03 999
6880.81 988
6881.59 992
6882.38 1098
6883.16 1077
6883.94 1206
6884.73 1314
6885.51 1315
6886.29 1474
6887.08 1676
6887.86 1738
6888.64 1857
6889.42 1921
6890.21 1758
6890.99 1673
6891.77 1514
6892.56 1354
6893.34 1327
6894.12 1193
6894.91 1137
6895.69 1084
6896.48 1164
6897.26 1167
6898.04 1075
6898.83 1085
6899.61 1141
6900.39 1098
6901.18 1063
6901.96 1106
6902.75 1168
6903.53 1116
6904.31 1112
6905.10 1173
6905.88 1100
6906.67 1108
6907.45 1114
6908.24 1054
6909.02 1006
6909.80 997
6910.59 1075
6911.37 1106
6912.16 1092
6912.94 1044
6913.73 1025
6914.51 1090
6915.30 1011
6916.08 985
6916.87 1080
6917.65 1029
6918.44 960
6919.22 1030
6920.01 1007
6920.79 933
6921.58 966
6922.36 981
6923.15 1006
6923.93 1016
6924.72 978
6925.50 1014
6926.29 1018
6927.07 1027
6927.86 1044
6928.64 1019
6929.43 1004
6930.21 1088
6931.00 1020
6931.78 1051
6932.57 1061
6933.36 991
6934.14 1058
6934.93 1114
6935.71 1067
6936.50 1099
6937.29 1145
6938.07 1068
6938.86 1171
6939.64 1192
6940.43 1176
6941.22 1282
6942.00 1371
6942.79 1440
6943.57 1480
6944.36 1418
6945.15 1535
6945.93 1576
6946.72 1437
6947.51 1582
6948.29 1564
6949.08 1515
6949.87 1535
6950.65 1410
6951.44 1372
6952.23 1474
6953.01 1365
6953.80 1284
6954.59 1336
6955.37 1331
6956.16 1212
6956.95 1287
6957.74 1273
6958.52 1213
6959.31 1259
6960.10 1327
6960.88 1309
6961.67 1324
6962.46 1378
6963.25 1306
6964.03 1385
6964.82 1378
6965.61 1499
6966.40 1540
6967.18 1543
6967.97 1738
6968.76 1781
6969.55 1903
6970.34 1802
6971.12 1831
6971.91 1823
6972.70 1896
6973.49 1839
6974.28 1778
6975.06 1883
6975.85 1873
6976.64 1862
6977.43 1806
6978.22 2009
6979.00 2153
6979.79 2392
6980.58 2601
6981.37 3237
6982.16 3899
6982.95 4723
6983.74 5563
6984.52 6653
6985.31 7798
6986.10 8331
6986.89 8322
6987.68 8162
6988.47 7593
6989.26 6799
6990.05 5753
6990.83 4794
6991.62 4060
6992.41 3281
6993.20 2935
6993.99 2485
6994.78 2189
6995.57 1979
6996.36 1850
6997.15 1698
6997.94 1668
6998.73 1612
6999.52 1481
7000.31 1512
7001.10 1493
7001.88 1476
7002.67 1353
7003.46 1315
7004.25 1330
7005.04 1232
7005.83 1168
7006.62 1149
7007.41 1163
7008.20 1097
7008.99 1099
7009.78 1156
7010.57 1137
7011.36 1114
7012.15 1209
7012.94 1256
7013.73 1314
7014.52 1304
7015.31 1256
7016.11 1292
7016.90 1258
7017.69 1216
7018.48 1135
7019.27 1145
7020.06 1216
7020.85 1239
7021.64 1348
7022.43 1269
7023.22 1317
7024.01 1309
7024.80 1322
7025.59 1366
7026.38 1401
7027.18 1395
7027.97 1292
7028.76 1281
7029.55 1190
7030.34 1198
7031.13 1109
7031.92 1088
7032.71 1063
7033.51 1054
7034.30 1102
7035.09 1130
7035.88 1081
7036.67 998
7037.46 1128
7038.25 1166
7039.05 1096
7039.84 1168
7040.63 1169
7041.42 1212
7042.21 1176
7043.01 1251
7043.80 1306
7044.59 1309
7045.38 1307
7046.17 1424
7046.97 1493
7047.76 1537
7048.55 1615
7049.34 1716
7050.14 1840
7050.93 1761
7051.72 1730
7052.51 1631
7053.30 1552
7054.10 1462
7054.89 1359
7055.68 1275
7056.48 1251
7057.27 1248
7058.06 1302
7058.85 1208
7059.65 1165
7060.44 1120
7061.23 1206
7062.03 1102
7062.82 1166
7063.61 1157
7064.40 1201
7065.20 1132
7065.99 1159
7066.78 1114
7067.58 1102
7068.37 1117
7069.16 1016
7069.96 1033
7070.75 1045
7071.54 982
7072.34 1009
7073.13 1014
7073.93 1090
7074.72 986
7075.51 964
7076.31 884
7077.10 973
7077.89 987
7078.69 957
7079.48 997
7080.28 929
7081.07 943
7081.86 865
7082.66 870
7083.45 847
7084.25 903
7085.04 886
7085.84 850
7086.63 879
7087.42 902
7088.22 801
7089.01 779
7089.81 823
7090.60 866
7091.40 867
7092.19 843
7092.99 815
7093.78 830
7094.58 751
7095.37 806
7096.17 845
7096.96 805
7097.76 782
7098.55 769
7099.35 764
7100.14 765
7100.94 755
7101.73 729
7102.53 791
7103.32 838
7104.12 767
7104.91 695
7105.71 719
7106.50 688
7107.30 688
7108.10 721
7108.89 735
7109.69 773
7110.48 677
7111.28 714
7112.07 733
7112.87 679
7113.67 730
7114.46 711
7115.26 716
7116.05 816
7116.85 753
7117.65 723
7118.44 674
7119.24 661
7120.03 734
7120.83 722
7121.63 772
7122.42 697
7123.22 702
7124.02 662
7124.81 690
7125.61 672
7126.41 685
7127.20 687
7128.00 637
7128.80 708
7129.59 750
7130.39 740
7131.19 683
7131.98 715
7132.78 730
7133.58 733
7134.37 723
7135.17 710
7135.97 694
7136.77 676
7137.56 655
7138.36 678
7139.16 680
7139.96 687
7140.75 701
7141.55 728
7142.35 696
7143.15 649
7143.94 627
7144.74 645
7145.54 654
7146.34 640
7147.13 670
7147.93 631
7148.73 653
7149.53 670
7150.33 595
7151.12 601
7151.92 616
7152.72 651
7153.52 636
7154.32 606
7155.11 680
7155.91 689
7156.71 716
7157.51 653
7158.31 677
7159.11 714
7159.90 639
7160.70 604
7161.50 589
7162.30 597
7163.10 615
7163.90 579
7164.70 548
7165.49 552
7166.29 586
7167.09 563
7167.89 566
7168.69 571
7169.49 605
7170.29 577
7171.09 588
7171.89 590
7172.69 620
7173.49 649
7174.28 591
7175.08 559
7175.88 562
7176.68 597
7177.48 603
7178.28 617
7179.08 575
7179.88 553
7180.68 593
7181.48 601
7182.28 538
7183.08 591
7183.88 582
7184.68 580
7185.48 617
7186.28 639
7187.08 520
7187.88 657
7188.68 590
7189.48 598
7190.28 556
7191.08 505
7191.88 595
7192.68 594
7193.48 565
7194.28 535
7195.08 547
7195.88 557
7196.68 567
7197.48 555
7198.28 518
7199.08 555
7199.89 606
7200.69 557
7201.49 544
7202.29 531
7203.09 585
7203.89 560
7204.69 552
7205.49 539
7206.29 574
7207.09 578
7207.89 574
7208.70 558
7209.50 511
7210.30 533
7211.10 607
7211.90 531
7212.70 550
7213.50 535
7214.31 617
7215.11 578
7215.91 616
7216.71 624
7217.51 625
7218.31 657
7219.12 650
7219.92 648
7220.72 657
7221.52 623
7222.32 582
7223.13 627
7223.93 580
7224.73 580
7225.53 606
7226.33 596
7227.14 623
7227.94 583
7228.74 568
7229.54 618
7230.35 610
7231.15 672
7231.95 586
7232.75 573
7233.56 537
7234.36 601
7235.16 590
7235.96 567
7236.77 584
7237.57 558
7238.37 620
7239.17 542
7239.98 541
7240.78 548
7241.58 580
7242.39 571
7243.19 602
7243.99 600
7244.80 579
7245.60 577
7246.40 621
7247.21 602
7248.01 561
7248.81 607
7249.62 589
7250.42 590
7251.22 625
7252.03 632
7252.83 611
7253.63 632
7254.44 651
7255.24 649
7256.05 657
7256.85 613
7257.65 703
7258.46 729
7259.26 743
7260.07 773
7260.87 792
7261.67 763
7262.48 735
7263.28 719
7264.09 744
7264.89 726
7265.70 770
7266.50 711
7267.30 677
7268.11 650
7268.91 637
7269.72 618
7270.52 686
7271.33 736
7272.13 666
7272.94 657
7273.74 661
7274.55 654
7275.35 652
7276.16 672
7276.96 674
7277.77 724
7278.57 758
7279.38 743
7280.18 864
7280.99 903
7281.79 1048
7282.60 1188
7283.40 1285
7284.21 1277
7285.01 1327
7285.82 1339
7286.63 1359
7287.43 1233
7288.24 1135
7289.04 1072
7289.85 957
7290.65 831
7291.46 757
7292.27 711
7293.07 745
7293.88 769
7294.68 700
7295.49 586
7296.30 624
7297.10 717
7297.91 733
7298.71 753
7299.52 702
7300.33 745
7301.13 675
7301.94 721
7302.75 660
7303.55 616
7304.36 623
7305.16 597
7305.97 636
7306.78 773
7307.58 724
7308.39 685
7309.20 736
7310.01 747
7310.81 796
7311.62 773
7312.43 855
7313.23 819
7314.04 844
7314.85 839
7315.65 924
7316.46 969
7317.27 1013
7318.08 1074
7318.88 1056
7319.69 1059
7320.50 1093
7321.31 1061
7322.11 923
7322.92 876
7323.73 906
7324.54 837
7325.34 779
7326.15 797
7326.96 811
7327.77 792
7328.57 677
7329.38 777
7330.19 707
7331.00 725
7331.81 784
7332.61 779
7333.42 738
7334.23 687
7335.04 744
7335.85 794
7336.66 732
7337.46 700
7338.27 701
7339.08 677
7339.89 688
7340.70 623
7341.51 643
7342.31 643
7343.12 723
7343.93 679
7344.74 712
7345.55 671
7346.36 692
7347.17 631
7347.98 624
7348.79 656
7349.59 677
7350.40 684
7351.21 641
7352.02 632
7352.83 633
7353.64 622
7354.45 665
7355.26 619
7356.07 547
7356.88 648
7357.69 617
7358.50 613
7359.31 643
7360.12 592
7360.93 656
7361.74 657
7362.54 619
7363.35 674
7364.16 628
7364.97 668
7365.78 603
7366.59 587
7367.40 587
7368.21 607
7369.02 617
7369.83 592
7370.64 603
7371.45 590
7372.27 555
7373.08 628
7373.89 560
7374.70 576
7375.51 597
7376.32 637
7377.13 591
7377.94 589
7378.75 634
7379.56 716
7380.37 745
7381.18 731
7381.99 639
7382.80 677
7383.61 643
7384.42 688
7385.24 666
7386.05 583
7386.86 601
7387.67 590
7388.48 661
7389.29 514
7390.10 533
7390.91 573
7391.72 622
7392.54 604
7393.35 552
7394.16 527
7394.97 546
7395.78 551
7396.59 532
7397.41 533
7398.22 568
7399.03 574
7399.84 604
7400.65 613
7401.46 587
7402.28 641
7403.09 619
7403.90 640
7404.71 596
7405.52 607
7406.34 525
7407.15 531
7407.96 549
7408.77 513
7409.59 521
7410.40 530
7411.21 527
7412.02 539
7412.84 562
7413.65 566
7414.46 568
7415.27 568
7416.09 529
7416.90 510
7417.71 532
7418.52 493
7419.34 545
7420.15 567
7420.96 550
7421.78 585
7422.59 578
7423.40 531
7424.22 492
7425.03 545
7425.84 612
7426.65 605
7427.47 558
7428.28 634
7429.09 622
7429.91 668
7430.72 701
7431.54 645
7432.35 653
7433.16 708
7433.98 670
7434.79 710
7435.60 670
7436.42 639
7437.23 620
7438.05 699
7438.86 719
7439.67 650
7440.49 695
7441.30 717
7442.12 664
7442.93 586
7443.74 577
7444.56 614
7445.37 537
7446.19 515
7447.00 551
7447.82 534
7448.63 505
7449.44 512
7450.26 509
7451.07 491
7451.89 479
7452.70 550
7453.52 534
7454.33 551
7455.15 487
7455.96 495
7456.78 534
7457.59 492
7458.41 570
7459.22 532
7460.04 526
7460.85 515
7461.67 486
7462.48 522
7463.30 533
7464.11 551
7464.93 560
7465.74 500
7466.56 575
7467.37 518
7468.19 539
7469.01 529
7469.82 538
7470.64 528
7471.45 593
7472.27 531
7473.08 483
7473.90 550
7474.72 532
7475.53 595
7476.35 509
7477.16 565
7477.98 508
7478.80 490
7479.61 466
7480.43 555
7481.24 502
7482.06 513
7482.88 486
7483.69 533
7484.51 525
7485.33 537
7486.14 562
7486.96 523
7487.78 535
7488.59 504
7489.41 528
7490.23 506
7491.04 512
7491.86 533
7492.68 554
7493.49 534
7494.31 505
7495.13 484
7495.94 534
7496.76 525
7497.58 493
7498.40 490
7499.21 512
7500.03 509
7500.85 471
7501.67 486
7502.48 512
7503.30 481
7504.12 526
7504.94 531
7505.75 479
7506.57 460
7507.39 554
7508.21 535
7509.02 464
7509.84 510
7510.66 475
7511.48 484
7512.30 512
7513.11 483
7513.93 526
7514.75 481
7515.57 503
7516.39 468
7517.20 484
7518.02 491
7518.84 469
7519.66 446
7520.48 441
7521.30 461
7522.11 466
7522.93 464
7523.75 487
7524.57 498
7525.39 524
7526.21 468
7527.03 437
7527.84 521
7528.66 511
7529.48 523
7530.30 511
7531.12 490
7531.94 474
7532.76 455
7533.58 486
7534.40 467
7535.22 455
7536.03 436
7536.85 500
7537.67 479
7538.49 485
7539.31 483
7540.13 484
7540.95 517
7541.77 525
7542.59 513
7543.41 506
7544.23 477
7545.05 498
7545.87 496
7546.69 454
7547.51 505
7548.33 494
7549.15 504
7549.97 453
7550.79 515
7551.61 517
7552.43 504
7553.25 497
7554.07 496
7554.89 548
7555.71 521
7556.53 462
7557.35 465
7558.17 494
7558.99 497
7559.81 557
7560.63 557
7561.45 496
7562.27 496
7563.09 530
7563.92 507
7564.74 546
7565.56 571
7566.38 595
7567.20 539
7568.02 484
7568.84 523
7569.66 517
7570.48 507
7571.30 531
7572.13 523
7572.95 551
7573.77 490
7574.59 533
7575.41 547
7576.23 514
7577.05 486
7577.88 502
7578.70 515
7579.52 497
7580.34 529
7581.16 501
7581.98 547
7582.81 516
7583.63 557
7584.45 509
7585.27 541
7586.09 549
7586.92 570
7587.74 588
7588.56 630
7589.38 588
7590.20 562
7591.03 553
7591.85 602
7592.67 576
7593.49 660
7594.32 638
7595.14 627
7595.96 571
7596.78 616
7597.61 608
7598.43 640
7599.25 581
7600.07 724
7600.90 778
7601.72 668
7602.54 789
7603.36 896
7604.19 861
7605.01 888
7605.83 957
7606.66 867
7607.48 808
7608.30 763
7609.13 740
7609.95 781
7610.77 789
7611.60 718
7612.42 622
7613.24 651
7614.07 675
7614.89 732
7615.71 793
7616.54 745
7617.36 717
7618.18 830
7619.01 827
7619.83 761
7620.66 706
7621.48 773
7622.30 753
7623.13 687
7623.95 713
7624.78 717
7625.60 708
7626.42 727
7627.25 730
7628.07 839
7628.90 921
7629.72 938
7630.55 1012
7631.37 1057
7632.19 971
7633.02 1034
7633.84 1143
7634.67 982
7635.49 876
7636.32 841
7637.14 751
7637.97 699
7638.79 638
7639.62 573
7640.44 621
7641.27 637
7642.09 539
7642.92 566
7643.74 470
7644.57 541
7645.39 562
7646.22 560
7647.04 561
7647.87 570
7648.69 564
7649.52 503
7650.34 487
7651.17 487
7651.99 493
7652.82 489
7653.65 481
7654.47 491
7655.30 514
7656.12 526
7656.95 539
7657.77 507
7658.60 509
7659.43 476
7660.25 508
7661.08 503
7661.90 549
7662.73 541
7663.56 576
7664.38 580
7665.21 508
7666.04 482
7666.86 578
7667.69 591
7668.51 537
7669.34 526
7670.17 531
7670.99 544
7671.82 467
7672.65 514
7673.47 473
7674.30 519
7675.13 458
7675.95 527
7676.78 508
7677.61 501
7678.44 480
7679.26 490
7680.09 472
7680.92 519
7681.74 496
7682.57 479
7683.40 510
7684.23 457
7685.05 559
7685.88 495
7686.71 496
7687.53 498
7688.36 539
7689.19 508
7690.02 476
7690.85 461
7691.67 508
7692.50 542
7693.33 497
7694.16 498
7694.98 509
7695.81 573
7696.64 512
7697.47 514
7698.30 534
7699.12 504
7699.95 523
7700.78 539
7701.61 565
7702.44 499
7703.26 492
7704.09 491
7704.92 509
7705.75 478
7706.58 456
7707.41 484
7708.24 532
7709.06 520
7709.89 531
7710.72 520
7711.55 538
7712.38 517
7713.21 486
7714.04 472
7714.87 497
7715.69 462
7716.52 481
7717.35 489
7718.18 500
7719.01 453
7719.84 475
7720.67 515
7721.50 475
7722.33 445
7723.16 406
7723.99 455
7724.82 437
7725.65 494
7726.48 488
7727.30 454
7728.13 395
7728.96 431
7729.79 446
7730.62 460
7731.45 425
7732.28 418
7733.11 447
7733.94 423
7734.77 404
7735.60 382
7736.43 431
7737.26 418
7738.09 445
7738.92 448
7739.75 479
7740.58 421
7741.41 430
7742.25 475
7743.08 449
7743.91 448
7744.74 428
7745.57 516
7746.40 549
7747.23 472
7748.06 446
7748.89 539
7749.72 493
7750.55 509
7751.38 428
7752.21 471
7753.04 449
7753.88 481
7754.71 428
7755.54 447
7756.37 430
7757.20 420
7758.03 438
7758.86 477
7759.69 484
7760.53 454
7761.36 484
7762.19 455
7763.02 478
7763.85 460
7764.68 435
7765.51 422
7766.35 451
7767.18 481
7768.01 468
7768.84 494
7769.67 502
7770.51 445
7771.34 413
7772.17 435
7773.00 418
7773.83 480
7774.67 455
7775.50 466
7776.33 425
7777.16 448
7777.99 483
7778.83 413
7779.66 438
7780.49 423
7781.32 455
7782.16 448
7782.99 452
7783.82 464
7784.65 479
7785.49 483
7786.32 480
7787.15 465
7787.99 482
7788.82 469
7789.65 507
7790.48 435
7791.32 447
7792.15 457
7792.98 487
7793.82 478
7794.65 477
7795.48 460
7796.32 440
7797.15 439
7797.98 497
7798.82 508
7799.65 483
7800.48 488
7801.32 456
7802.15 547
7802.99 450
7803.82 573
7804.65 558
7805.49 507
7806.32 506
7807.15 500
7807.99 491
7808.82 489
7809.66 542
7810.49 553
7811.32 532
7812.16 543
7812.99 575
7813.83 603
7814.66 597
7815.50 675
7816.33 655
7817.16 635
7818.00 586
7818.83 630
7819.67 549
7820.50 604
7821.34 570
7822.17 581
7823.01 632
7823.84 568
7824.68 536
7825.51 602
7826.35 626
7827.18 592
7828.02 588
7828.85 593
7829.69 568
7830.52 536
7831.36 569
7832.19 608
7833.03 623
7833.86 599
7834.70 639
7835.53 624
7836.37 571
7837.20 526
7838.04 498
7838.87 548
7839.71 627
7840.55 582
7841.38 552
7842.22 536
7843.05 518
7843.89 530
7844.72 541
7845.56 520
7846.40 580
7847.23 545
7848.07 613
7848.91 539
7849.74 535
7850.58 530
7851.41 489
7852.25 527
7853.09 522
7853.92 617
7854.76 625
7855.60 656
7856.43 592
7857.27 643
7858.11 740
7858.94 772
7859.78 771
7860.62 699
7861.45 732
7862.29 620
7863.13 617
7863.96 623
7864.80 611
7865.64 615
7866.47 603
7867.31 664
7868.15 605
7868.99 545
7869.82 627
7870.66 636
7871.50 677
7872.33 604
7873.17 686
7874.01 710
7874.85 737
7875.68 767
7876.52 843
7877.36 923
7878.20 965
7879.03 879
7879.87 832
7880.71 899
7881.55 816
7882.39 799
7883.22 767
7884.06 775
7884.90 730
7885.74 689
7886.58 709
7887.41 786
7888.25 742
7889.09 787
7889.93 797
7890.77 889
7891.61 812
7892.44 828
7893.28 718
7894.12 701
7894.96 685
7895.80 688
7896.64 692
7897.48 671
7898.31 657
7899.15 668
7899.99 651
7900.83 625
7901.67 615
7902.51 627
7903.35 637
7904.19 635
7905.03 524
7905.87 569
7906.70 530
7907.54 611
7908.38 520
7909.22 546
7910.06 526
7910.90 564
7911.74 572
7912.58 551
7913.42 513
7914.26 565
7915.10 593
7915.94 671
7916.78 661
7917.62 692
7918.46 690
7919.30 734
7920.14 674
7920.98 651
7921.82 686
7922.66 604
7923.50 588
7924.34 548
7925.18 548
7926.02 494
7926.86 548
7927.70 534
7928.54 540
7929.38 507
7930.22 540
7931.06 503
7931.90 487
7932.74 516
7933.58 529
7934.42 491
7935.26 506
7936.10 491
7936.95 486
7937.79 505
7938.63 477
7939.47 554
7940.31 535
7941.15 484
7941.99 530
7942.83 495
7943.67 467
7944.51 482
7945.36 517
7946.20 495
7947.04 554
7947.88 536
7948.72 580
7949.56 533
7950.40 562
7951.25 583
7952.09 574
7952.93 588
7953.77 664
7954.61 585
7955.45 571
7956.30 619
7957.14 567
7957.98 611
7958.82 528
7959.66 636
7960.51 643
7961.35 567
7962.19 592
7963.03 630
7963.87 594
7964.72 594
7965.56 650
7966.40 619
7967.24 682
7968.09 724
7968.93 697
7969.77 651
7970.61 630
7971.46 630
7972.30 598
7973.14 572
7973.98 531
7974.83 560
7975.67 566
7976.51 506
7977.36 498
7978.20 532
7979.04 509
7979.89 524
7980.73 545
7981.57 523
7982.41 496
7983.26 427
7984.10 471
7984.94 454
7985.79 494
7986.63 524
7987.48 495
7988.32 505
7989.16 437
7990.01 470
7990.85 434
7991.69 499
7992.54 476
7993.38 475
7994.22 458
7995.07 495
7995.91 453
7996.76 481
7997.60 443
7998.44 475
7999.29 535
8000.13 477
8000.98 433
8001.82 415
8002.67 450
8003.51 453
8004.35 425
8005.20 432
8006.04 403
8006.89 440
8007.73 466
8008.58 478
8009.42 484
8010.27 501
8011.11 445
8011.96 398
8012.80 452
8013.65 467
8014.49 382
8015.34 412
8016.18 414
8017.03 397
8017.87 406
8018.72 404
8019.56 411
8020.41 408
8021.25 416
8022.10 436
8022.94 461
8023.79 464
8024.63 435
8025.48 462
8026.32 436
8027.17 421
8028.01 411
8028.86 436
8029.71 436
8030.55 449
8031.40 377
8032.24 407
8033.09 414
8033.94 431
8034.78 446
8035.63 476
8036.47 451
8037.32 461
8038.17 445
8039.01 395
8039.86 469
8040.70 439
8041.55 437
8042.40 470
8043.24 431
8044.09 418
8044.94 457
8045.78 441
8046.63 392
8047.48 375
8048.32 426
8049.17 441
8050.02 437
8050.86 407
8051.71 407
8052.56 411
8053.40 434
8054.25 419
8055.10 379
8055.95 386
8056.79 379
8057.64 457
8058.49 448
8059.33 375
8060.18 375
8061.03 447
8061.88 386
8062.72 387
8063.57 379
8064.42 416
8065.27 397
8066.11 394
8066.96 397
8067.81 429
8068.66 406
8069.50 442
8070.35 419
8071.20 375
8072.05 372
8072.90 387
8073.74 381
8074.59 398
8075.44 376
8076.29 398
8077.14 412
8077.99 374
8078.83 369
8079.68 398
8080.53 399
8081.38 354
8082.23 357
8083.08 393
8083.92 378
8084.77 389
8085.62 412
8086.47 444
8087.32 413
8088.17 401
8089.02 377
8089.87 445
8090.71 388
8091.56 353
8092.41 408
8093.26 394
8094.11 371
8094.96 395
8095.81 362
8096.66 376
8097.51 377
8098.36 439
8099.21 410
8100.06 396
8100.91 404
8101.75 401
8102.60 440
8103.45 379
8104.30 387
8105.15 340
8106.00 405
8106.85 402
8107.70 367
8108.55 462
8109.40 436
8110.25 391
8111.10 384
8111.95 379
8112.80 424
8113.65 441
8114.50 402
8115.35 404
8116.20 390
8117.05 464
8117.90 465
8118.75 372
8119.60 454
8120.46 397
8121.31 397
8122.16 401
8123.01 453
8123.86 460
8124.71 446
8125.56 396
8126.41 448
8127.26 416
8128.11 471
8128.96 447
8129.81 456
8130.66 427
8131.52 437
8132.37 440
8133.22 435
8134.07 442
8134.92 419
8135.77 483
8136.62 485
8137.47 475
8138.33 443
8139.18 448
8140.03 464
8140.88 436
8141.73 441
8142.58 430
8143.44 493
8144.29 494
8145.14 462
8145.99 543
8146.84 548
8147.69 564
8148.55 552
8149.40 516
8150.25 558
8151.10 562
8151.95 614
8152.81 599
8153.66 626
8154.51 741
8155.36 798
8156.22 800
8157.07 750
8157.92 643
8158.77 588
8159.63 601
8160.48 603
8161.33 590
8162.18 529
8163.04 502
8163.89 514
8164.74 510
8165.60 485
8166.45 455
8167.30 501
8168.15 530
8169.01 493
8169.86 476
8170.71 509
8171.57 462
8172.42 498
8173.27 461
8174.13 474
8174.98 475
8175.83 470
8176.69 438
8177.54 471
8178.39 406
8179.25 449
8180.10 499
8180.95 463
8181.81 439
8182.66 431
8183.52 384
8184.37 402
8185.22 430
8186.08 388
8186.93 413
8187.79 423
8188.64 420
8189.49 411
8190.35 393
8191.20 405
8192.06 404
8192.91 443
8193.76 461
8194.62 420
8195.47 424
8196.33 428
8197.18 440
8198.04 416
8198.89 414
8199.75 389
8200.60 365
8201.46 395
8202.31 408
8203.17 410
8204.02 422
8204.87 422
8205.73 382
8206.58 370
8207.44 396
8208.29 418
8209.15 378
8210.01 364
8210.86 374
8211.72 361
8212.57 367
8213.43 398
8214.28 435
8215.14 400
8215.99 433
8216.85 446
8217.70 434
8218.56 439
8219.42 432
8220.27 409
8221.13 411
8221.98 416
8222.84 438
8223.69 436
8224.55 385
8225.41 386
8226.26 394
8227.12 407
8227.97 367
8228.83 411
8229.69 375
8230.54 404
8231.40 337
8232.26 371
8233.11 409
8233.97 428
8234.82 444
8235.68 404
8236.54 401
8237.39 395
8238.25 403
8239.11 379
8239.96 403
8240.82 409
8241.68 395
8242.54 392
8243.39 373
8244.25 343
8245.11 430
8245.96 398
8246.82 383
8247.68 350
8248.53 375
8249.39 408
8250.25 381
8251.11 370
8251.96 414
8252.82 411
8253.68 397
8254.54 415
8255.39 363
8256.25 387
8257.11 361
8257.97 368
8258.82 410
8259.68 359
8260.54 398
8261.40 382
8262.26 373
8263.11 391
8263.97 398
8264.83 361
8265.69 366
8266.55 388
8267.40 424
8268.26 355
8269.12 389
8269.98 366
8270.84 398
8271.70 440
8272.55 400
8273.41 371
8274.27 379
8275.13 392
8275.99 348
8276.85 387
8277.71 426
8278.56 381
8279.42 348
8280.28 373
8281.14 370
8282.00 355
8282.86 394
8283.72 426
8284.58 417
8285.44 384
8286.29 373
8287.15 414
8288.01 374
8288.87 394
8289.73 419
8290.59 432
8291.45 473
8292.31 430
8293.17 441
8294.03 459
8294.89 479
8295.75 417
8296.61 418
8297.47 452
8298.33 447
8299.19 412
8300.05 398
8300.91 385
8301.77 387
8302.63 404
8303.49 407
8304.35 423
8305.21 387
8306.07 384
8306.93 370
8307.79 396
8308.65 388
8309.51 434
8310.37 415
8311.23 413
8312.09 430
8312.95 432
8313.81 466
8314.67 479
8315.53 443
8316.39 474
8317.25 470
8318.11 471
8318.98 429
8319.84 410
8320.70 438
8321.56 435
8322.42 423
8323.28 404
8324.14 407
8325.00 426
8325.86 427
8326.73 382
8327.59 391
8328.45 386
8329.31 400
8330.17 409
8331.03 388
8331.89 393
8332.76 407
8333.62 371
8334.48 377
8335.34 361
8336.20 348
8337.06 373
8337.93 387
8338.79 401
8339.65 390
8340.51 371
8341.37 408
8342.24 381
8343.10 425
8343.96 381
8344.82 430
8345.68 398
8346.55 413
8347.41 383
8348.27 419
8349.13 381
8350.00 354
8350.86 349
8351.72 385
8352.58 383
8353.45 386
8354.31 415
8355.17 363
8356.03 360
8356.90 385
8357.76 396
8358.62 379
8359.49 368
8360.35 346
8361.21 406
8362.08 392
8362.94 376
8363.80 387
8364.66 363
8365.53 361
8366.39 361
8367.25 396
8368.12 394
8368.98 403
8369.84 381
8370.71 391
8371.57 376
8372.44 397
8373.30 403
8374.16 398
8375.03 414
8375.89 415
8376.75 425
8377.62 412
8378.48 387
8379.35 402
8380.21 366
8381.07 339
8381.94 364
8382.80 383
8383.67 405
8384.53 379
8385.40 413
8386.26 380
8387.12 478
8387.99 430
8388.85 420
8389.72 380
8390.58 371
8391.45 398
8392.31 418
8393.18 393
8394.04 360
8394.91 364
8395.77 419
8396.64 415
8397.50 359
8398.37 376
8399.23 403
8400.10 419
8400.96 435
8401.83 378
8402.69 388
8403.56 409
8404.42 392
8405.29 405
8406.15 396
8407.02 403
8407.88 402
8408.75 383
8409.61 430
8410.48 408
8411.34 389
8412.21 432
8413.08 500
8413.94 423
8414.81 410
8415.67 451
8416.54 450
8417.41 409
8418.27 426
8419.14 444
8420.00 481
8420.87 459
8421.74 445
8422.60 445
8423.47 467
8424.33 476
8425.20 451
8426.07 454
8426.93 495
8427.80 471
8428.67 504
8429.53 534
8430.40 502
8431.27 518
8432.13 451
8433.00 483
8433.87 467
8434.73 521
8435.60 505
8436.47 493
8437.33 503
8438.20 552
8439.07 612
8439.94 596
8440.80 639
8441.67 728
8442.54 749
8443.40 699
8444.27 713
8445.14 762
8446.01 700
8446.87 617
8447.74 636
8448.61 632
8449.48 627
8450.34 644
8451.21 626
8452.08 613
8452.95 653
8453.82 675
8454.68 742
8455.55 721
8456.42 731
8457.29 787
8458.15 773
8459.02 777
8459.89 744
8460.76 715
8461.63 656
8462.50 695
8463.36 728
8464.23 731
8465.10 795
8465.97 821
8466.84 989
8467.71 1088
8468.57 1256
8469.44 1464
8470.31 1609
8471.18 1695
8472.05 1538
8472.92 1465
8473.79 1308
8474.66 1162
8475.53 952
8476.39 801
8477.26 818
8478.13 786
8479.00 686
8479.87 692
8480.74 628
8481.61 658
8482.48 587
8483.35 570
8484.22 609
8485.09 528
8485.96 583
8486.83 555
8487.69 544
8488.56 537
8489.43 535
8490.30 523
8491.17 567
8492.04 516
8492.91 525
8493.78 519
8494.65 568
8495.52 503
8496.39 497
8497.26 519
8498.13 551
8499.00 590
8499.87 573
8500.74 530
8501.61 519
8502.48 563
8503.35 566
8504.22 587
8505.10 587
8505.97 686
8506.84 609
8507.71 626
8508.58 627
8509.45 646
8510.32 630
8511.19 605
8512.06 545
8512.93 502
8513.80 522
8514.67 514
8515.54 567
8516.42 539
8517.29 503
8518.16 555
8519.03 552
8519.90 472
8520.77 501
8521.64 526
8522.51 583
8523.39 544
8524.26 508
8525.13 511
8526.00 536
8526.87 513
8527.74 542
8528.61 563
8529.49 522
8530.36 590
8531.23 574
8532.10 567
8532.97 603
8533.85 592
8534.72 595
8535.59 623
8536.46 636
8537.33 588
8538.21 603
8539.08 634
8539.95 622
8540.82 569
8541.69 602
8542.57 595
8543.44 606
8544.31 606
8545.18 653
8546.06 586
8546.93 573
8547.80 538
8548.67 618
8549.55 636
8550.42 721
8551.29 762
8552.17 849
8553.04 906
8553.91 929
8554.78 977
8555.66 953
8556.53 921
8557.40 799
8558.28 770
8559.15 714
8560.02 617
8560.90 633
8561.77 544
8562.64 556
8563.52 533
8564.39 541
8565.26 573
8566.14 557
8567.01 546
8567.89 577
8568.76 537
8569.63 563
8570.51 528
8571.38 495
8572.25 523
8573.13 472
8574.00 465
8574.88 475
8575.75 477
8576.62 484
8577.50 453
8578.37 472
8579.25 430
8580.12 381
8581.00 439
8581.87 477
8582.74 461
8583.62 449
8584.49 470
8585.37 464
8586.24 490
8587.12 448
8587.99 489
8588.87 443
8589.74 464
8590.62 470
8591.49 502
8592.37 495
8593.24 475
8594.12 494
8594.99 477
8595.87 503
8596.74 481
8597.62 520
8598.49 487
8599.37 462
8600.24 431
8601.12 484
8601.99 490
8602.87 514
8603.74 485
8604.62 511
8605.49 483
8606.37 489
8607.25 481
8608.12 468
8609.00 507
8609.87 460
8610.75 471
8611.63 506
8612.50 528
8613.38 483
8614.25 518
8615.13 520
8616.01 529
8616.88 545
8617.76 523
8618.63 474
8619.51 496
8620.39 535
8621.26 482
8622.14 504
8623.02 485
8623.89 501
8624.77 464
8625.65 526
8626.52 492
8627.40 540
8628.28 530
8629.15 569
8630.03 582
8630.91 536
8631.78 531
8632.66 524
8633.54 519
8634.41 535
8635.29 597
8636.17 562
8637.05 533
8637.92 547
8638.80 567
8639.68 591
8640.56 664
8641.43 621
8642.31 601
8643.19 593
8644.06 629
8644.94 568
8645.82 565
8646.70 553
8647.58 582
8648.45 621
8649.33 646
8650.21 700
8651.09 644
8651.96 657
8652.84 660
8653.72 669
8654.60 597
8655.48 593
8656.36 657
8657.23 665
8658.11 656
8658.99 655
8659.87 684
8660.75 700
8661.63 673
8662.50 715
8663.38 688
8664.26 622
8665.14 683
8666.02 713
8666.90 734
8667.78 697
8668.65 764
8669.53 857
8670.41 908
8671.29 1032
8672.17 1203
8673.05 1309
8673.93 1369
8674.81 1435
8675.69 1378
8676.57 1293
8677.45 1257
8678.32 1164
8679.20 1066
8680.08 1007
8680.96 948
8681.84 908
8682.72 782
8683.60 791
8684.48 800
8685.36 804
8686.24 817
8687.12 875
8688.00 941
8688.88 1047
8689.76 1235
8690.64 1466
8691.52 1678
8692.40 1702
8693.28 1726
8694.16 1686
8695.04 1539
8695.92 1455
8696.80 1295
8697.68 1078
8698.56 956
8699.44 863
8700.32 794
8701.20 790
8702.08 730
8702.96 671
8703.84 702
8704.72 681
8705.60 641
8706.49 626
8707.37 557
8708.25 615
8709.13 574
8710.01 609
8710.89 607
8711.77 633
8712.65 628
8713.53 613
8714.41 577
8715.29 575
8716.18 590
8717.06 521
8717.94 544
8718.82 536
8719.70 526
8720.58 483
8721.46 536
8722.35 535
8723.23 491
8724.11 497
8724.99 555
8725.87 526
8726.75 544
8727.64 558
8728.52 615
8729.40 589
8730.28 555
8731.16 525
8732.05 486
8732.93 549
8733.81 551
8734.69 494
8735.57 468
8736.46 502
8737.34 513
8738.22 538
8739.10 478
8739.99 490
8740.87 504
8741.75 500
8742.63 492
8743.52 477
8744.40 506
8745.28 446
8746.16 494
8747.05 566
8747.93 561
8748.81 506
8749.70 560
8750.58 486
8751.46 560
8752.34 512
8753.23 556
8754.11 583
8754.99 602
8755.88 580
8756.76 597
8757.64 618
8758.53 643
8759.41 610
8760.29 618
8761.18 624
8762.06 548
8762.94 564
8763.83 529
8764.71 559
8765.60 595
8766.48 560
8767.36 567
8768.25 580
8769.13 603
8770.01 564
8770.90 586
8771.78 566
8772.67 545
8773.55 554
8774.43 569
8775.32 519
8776.20 497
8777.09 447
8777.97 478
8778.86 498
8779.74 486
8780.63 473
8781.51 460
8782.39 435
8783.28 488
8784.16 526
8785.05 462
8785.93 499
8786.82 503
8787.70 522
8788.59 441
8789.47 455
8790.36 438
8791.24 472
8792.13 507
8793.01 460
8793.90 444
8794.78 472
8795.67 512
8796.55 490
8797.44 462
8798.32 423
8799.21 435
8800.10 487
8800.98 499
8801.87 420
8802.75 442
8803.64 471
8804.52 455
8805.41 462
8806.29 487
8807.18 445
8808.07 443
8808.95 459
8809.84 441
8810.72 445
8811.61 452
8812.50 445
8813.38 438
8814.27 459
8815.15 414
8816.04 417
8816.93 446
8817.81 457
8818.70 438
8819.59 425
8820.47 422
8821.36 425
8822.25 394
8823.13 360
8824.02 445
8824.91 416
8825.79 420
8826.68 365
8827.57 426
8828.45 484
8829.34 477
8830.23 402
8831.11 389
8832.00 406
8832.89 402
8833.78 371
8834.66 392
8835.55 389
8836.44 397
8837.32 401
8838.21 394
8839.10 374
8839.99 371
8840.87 395
8841.76 400
8842.65 411
8843.54 420
8844.42 433
8845.31 416
8846.20 366
8847.09 400
8847.98 355
8848.86 356
8849.75 377
8850.64 397
8851.53 425
8852.42 402
8853.30 373
8854.19 404
8855.08 367
8855.97 359
8856.86 335
8857.75 364
8858.63 364
8859.52 333
8860.41 337
8861.30 368
8862.19 335
8863.08 390
8863.97 391
8864.85 374
8865.74 372
8866.63 356
8867.52 360
8868.41 320
8869.30 333
8870.19 342
8871.08 404
8871.97 370
8872.85 376
8873.74 361
8874.63 376
8875.52 354
8876.41 346
8877.30 333
8878.19 353
8879.08 309
8879.97 309
8880.86 358
8881.75 372
8882.64 319
8883.53 328
8884.42 331
8885.31 363
8886.20 373
8887.09 335
8887.98 408
8888.87 353
8889.76 351
8890.65 357
8891.54 316
8892.43 332
8893.32 349
8894.21 363
8895.10 306
8895.99 331
8896.88 331
8897.77 333
8898.66 304
8899.55 325
8900.44 310
8901.33 309
8902.22 347
8903.11 348
8904.00 355
8904.89 328
8905.78 340
8906.67 321
8907.56 339
8908.46 321
8909.35 331
8910.24 306
8911.13 329
8912.02 342
8912.91 317
8913.80 339
8914.69 347
8915.58 347
8916.48 321
8917.37 347
8918.26 308
8919.15 279
8920.04 363
8920.93 342
8921.82 344
8922.72 327
8923.61 353
8924.50 369
8925.39 335
8926.28 337
8927.18 320
8928.07 320
8928.96 328
8929.85 324
8930.74 342
8931.64 299
8932.53 336
8933.42 316
8934.31 325
8935.20 284
8936.10 294
8936.99 321
8937.88 328
8938.77 316
8939.67 311
8940.56 301
8941.45 314
8942.34 332
8943.24 288
8944.13 298
8945.02 338
8945.91 345
8946.81 336
8947.70 324
8948.59 339
8949.49 302
8950.38 281
8951.27 290
8952.16 297
8953.06 286
8953.95 298
8954.84 354
8955.74 271
8956.63 272
8957.52 353
8958.42 321
8959.31 289
8960.20 308
8961.10 355
8961.99 318
8962.89 380
8963.78 335
8964.67 330
8965.57 360
8966.46 346
8967.35 337
8968.25 321
8969.14 302
8970.04 329
8970.93 299
8971.82 327
8972.72 300
8973.61 314
8974.51 337
8975.40 297
8976.30 330
8977.19 279
8978.08 292
8978.98 300
8979.87 299
8980.77 300
8981.66 295
8982.56 318
8983.45 296
8984.35 323
8985.24 303
8986.14 286
8987.03 299
8987.93 283
8988.82 279
8989.72 339
8990.61 288
8991.51 273
8992.40 333
8993.30 296
8994.19 305
8995.09 279
8995.98 253
8996.88 273
8997.77 298
8998.67 280
8999.56 245
9000.46 282
9001.35 291
9002.25 327
9003.15 313
9004.04 304
9004.94 328
9005.83 307
9006.73 305
9007.62 285
9008.52 297
9009.42 262
9010.31 276
9011.21 271
9012.10 272
9013.00 289
9013.90 264
9014.79 237
9015.69 257
9016.59 294
9017.48 278
9018.38 248
9019.27 295
9020.17 321
9021.07 263
9021.96 286
9022.86 301
9023.76 331
9024.65 291
9025.55 283
9026.45 314
9027.34 262
9028.24 304
9029.14 259
9030.04 267
9030.93 267
9031.83 268
9032.73 292
9033.62 290
9034.52 311
9035.42 288
9036.32 309
9037.21 287
9038.11 287
9039.01 304
9039.90 317
9040.80 324
9041.70 276
9042.60 297
9043.50 315
9044.39 273
9045.29 286
9046.19 289
9047.09 270
9047.98 282
9048.88 302
9049.78 322
9050.68 285
9051.58 304
9052.47 312
9053.37 361
9054.27 310
9055.17 306
9056.07 343
9056.97 295
9057.86 311
9058.76 288
9059.66 302
9060.56 283
9061.46 317
9062.36 309
9063.25 329
9064.15 361
9065.05 293
9065.95 289
9066.85 311
9067.75 305
9068.65 283
9069.55 316
9070.45 337
9071.34 293
9072.24 302
9073.14 281
9074.04 322
9074.94 328
9075.84 323
9076.74 284
9077.64 307
9078.54 260
9079.44 291
9080.34 292
9081.24 285
9082.14 278
9083.04 270
9083.94 269
9084.84 298
9085.74 287
9086.63 295
9087.53 294
9088.43 330
9089.33 349
9090.23 357
9091.13 324
9092.03 300
9092.93 300
9093.83 327
9094.74 312
9095.64 330
9096.54 321
9097.44 272
9098.34 284
9099.24 301
9100.14 319
9101.04 376
9101.94 318
9102.84 309
9103.74 306
9104.64 280
9105.54 316
9106.44 307
9107.34 286
9108.24 305
9109.14 338
9110.05 297
9110.95 332
9111.85 298
9112.75 292
9113.65 322
9114.55 285
9115.45 331
9116.35 295
9117.25 279
9118.16 266
9119.06 270
9119.96 312
9120.86 338
9121.76 270
9122.66 287
9123.56 341
9124.47 321
9125.37 301
9126.27 276
9127.17 288
9128.07 296
9128.98 279
9129.88 255
9130.78 297
9131.68 275
9132.58 274
9133.49 241
9134.39 241
9135.29 318
9136.19 287
9137.09 282
9138.00 275
9138.90 263
9139.80 279
9140.70 278
9141.61 278
9142.51 281
9143.41 315
9144.31 292
9145.22 257
9146.12 260
9147.02 262
9147.93 325
9148.83 290
9149.73 301
9150.63 289
9151.54 283
9152.44 269
9153.34 257
9154.25 281
9155.15 257
9156.05 305
9156.96 313
9157.86 305
9158.76 267
9159.67 288
9160.57 316
9161.47 272
9162.38 283
9163.28 285
9164.18 308
9165.09 290
9165.99 288
9166.90 270
9167.80 239
9168.70 246
9169.61 248
9170.51 264
9171.41 241
9172.32 315
9173.22 290
9174.13 277
9175.03 264
9175.94 249
9176.84 252
9177.74 300
9178.65 297
9179.55 255
9180.46 248
9181.36 289
9182.27 310
9183.17 288
9184.08 270
9184.98 283
9185.88 316
9186.79 309
9187.69 279
9188.60 281
9189.50 293
9190.41 308
9191.31 302
9192.22 291
9193.12 264
9194.03 273
9194.93 307
9195.84 308
9196.74 302
9197.65 339
9198.56 338
9199.46 359
9200.37 301
9201.27 326
9202.18 324
9203.08 290
9203.99 295
9204.89 337
9205.80 314
9206.71 302
9207.61 317
9208.52 283
9209.42 292
9210.33 255
9211.23 267
9212.14 283
9213.05 311
9213.95 262
9214.86 312
9215.77 300
9216.67 297
9217.58 294
9218.48 301
9219.39 292
9220.30 298
9221.20 269
9222.11 276
9223.02 289
9223.92 248
9224.83 302
9225.74 269
9226.64 267
9227.55 296
9228.46 253
9229.36 278
9230.27 314
9231.18 256
9232.08 287
9232.99 286
9233.90 316
9234.81 307
9235.71 226
9236.62 250
9237.53 278
9238.43 274
9239.34 270
9240.25 244
9241.16 255
9242.06 259
9242.97 288
9243.88 273
9244.79 320
9245.69 240
9246.60 279
9247.51 288
9248.42 259
9249.33 242
9250.23 249
9251.14 287
9252.05 278
9252.96 270
9253.87 249
9254.77 240
9255.68 257
9256.59 294
9257.50 274
9258.41 290
9259.31 290
9260.22 297
9261.13 288
9262.04 255
9262.95 261
9263.86 262
9264.77 265
9265.67 286
9266.58 254
9267.49 242
9268.40 276
9269.31 284
9270.22 290
9271.13 281
9272.04 295
9272.94 270
9273.85 258
9274.76 254
9275.67 255
9276.58 310
9277.49 296
9278.40 313
9279.31 286
9280.22 316
9281.13 275
9282.04 289
9282.95 294
9283.86 292
9284.77 309
9285.68 335
9286.59 313
9287.49 302
9288.40 271
9289.31 314
9290.22 293
9291.13 284
9292.04 301
9292.95 325
9293.86 306
9294.77 300
9295.68 290
9296.59 278
9297.50 324
9298.41 350
9299.33 294
9300.24 334
9301.15 305
9302.06 322
9302.97 337
9303.88 331
9304.79 318
9305.70 310
9306.61 336
9307.52 381
9308.43 385
9309.34 395
9310.25 321
9311.16 334
9312.07 356
9312.98 319
9313.90 328
9314.81 290
9315.72 307
9316.63 298
9317.54 295
9318.45 333
9319.36 325
9320.27 286
9321.19 273
9322.10 315
9323.01 293
9323.92 277
9324.83 367
9325.74 316
9326.65 309
9327.57 321
9328.48 302
9329.39 312
9330.30 287
9331.21 295
9332.13 313
9333.04 304
9333.95 300
9334.86 323
9335.77 321
9336.69 295
9337.60 301
9338.51 253
9339.42 298
9340.33 288
9341.25 304
9342.16 296
9343.07 332
9343.98 317
9344.90 298
9345.81 290
9346.72 353
9347.63 287
9348.55 295
9349.46 325
9350.37 328
9351.29 297
9352.20 277
9353.11 292
9354.02 275
9354.94 254
9355.85 269
9356.76 282
9357.68 337
9358.59 299
9359.50 297
9360.42 288
9361.33 282
9362.24 296
9363.16 307
9364.07 312
9364.98 282
9365.90 296
9366.81 284
9367.72 301
9368.64 269
9369.55 282
9370.47 289
9371.38 251
9372.29 271
9373.21 283
9374.12 310
9375.04 240
9375.95 263
9376.86 259
9377.78 314
9378.69 279
9379.61 278
9380.52 295
9381.43 309
9382.35 296
9383.26 304
9384.18 337
9385.09 341
9386.01 313
9386.92 271
9387.84 311
9388.75 279
9389.67 358
9390.58 334
9391.49 310
9392.41 311
9393.32 321
9394.24 354
9395.15 339
9396.07 282
9396.98 355
9397.90 344
9398.81 328
9399.73 333
9400.65 298
9401.56 333
9402.48 292
9403.39 312
9404.31 301
9405.22 326
9406.14 334
9407.05 299
9407.97 291
9408.88 311
9409.80 336
9410.72 310
9411.63 349
9412.55 296
9413.46 288
9414.38 285
9415.30 291
9416.21 258
9417.13 285
9418.04 263
9418.96 288
9419.88 278
9420.79 322
9421.71 319
9422.62 293
9423.54 329
9424.46 329
9425.37 298
9426.29 292
9427.21 302
9428.12 274
9429.04 288
9429.96 278
9430.87 321
9431.79 374
9432.71 397
9433.62 349
9434.54 350
9435.46 320
9436.37 320
9437.29 312
9438.21 312
9439.13 303
9440.04 320
9440.96 321
9441.88 353
9442.80 305
9443.71 349
9444.63 354
9445.55 336
9446.46 329
9447.38 315
9448.30 365
9449.22 363
9450.14 395
9451.05 389
9451.97 493
9452.89 489
9453.81 472
9454.72 471
9455.64 494
9456.56 470
9457.48 406
9458.40 397
9459.31 380
9460.23 344
9461.15 362
9462.07 381
9462.99 318
9463.91 339
9464.82 342
9465.74 354
9466.66 334
9467.58 321
9468.50 323
9469.42 327
9470.34 377
9471.25 365
9472.17 349
9473.09 333
9474.01 354
9474.93 332
9475.85 336
9476.77 355
9477.69 378
9478.60 389
9479.52 418
9480.44 387
9481.36 399
9482.28 408
9483.20 394
9484.12 388
9485.04 392
9485.96 349
9486.88 358
9487.80 322
9488.72 296
9489.64 329
9490.56 351
9491.48 331
9492.40 309
9493.32 338
9494.24 312
9495.16 308
9496.08 312
9497.00 324
9497.92 304
9498.84 322
9499.76 355
9500.68 306
9501.60 305
9502.52 325
9503.44 326
9504.36 305
9505.28 279
9506.20 326
9507.12 344
9508.04 315
9508.96 329
9509.88 336
9510.80 309
9511.72 346
9512.64 317
9513.56 321
9514.48 306
9515.40 310
9516.32 303
9517.25 356
9518.17 338
9519.09 308
9520.01 327
9520.93 357
9521.85 332
9522.77 326
9523.69 342
9524.61 376
9525.54 367
9526.46 343
9527.38 345
9528.30 346
9529.22 349
9530.14 401
9531.06 393
9531.99 376
9532.91 424
9533.83 443
9534.75 406
9535.67 434
9536.60 408
9537.52 373
9538.44 369
9539.36 373
9540.28 355
9541.21 377
9542.13 369
9543.05 341
9543.97 292
9544.89 371
9545.82 346
9546.74 376
9547.66 347
9548.58 375
9549.51 365
9550.43 335
9551.35 333
9552.27 303
9553.20 280
9554.12 355
9555.04 381
9555.96 330
9556.89 330
9557.81 328
9558.73 364
9559.66 368
9560.58 372
9561.50 380
9562.43 396
9563.35 350
9564.27 360
9565.19 325
9566.12 339
9567.04 351
9567.96 366
9568.89 332
9569.81 323
9570.74 333
9571.66 305
9572.58 369
9573.51 353
9574.43 337
9575.35 362
9576.28 380
9577.20 357
9578.13 369
9579.05 323
9579.97 318
9580.90 343
9581.82 368
9582.75 373
9583.67 323
9584.59 351
9585.52 394
9586.44 336
9587.37 299
9588.29 336
9589.22 389
9590.14 376
9591.06 334
9591.99 298
9592.91 323
9593.84 350
9594.76 365
9595.69 378
9596.61 359
9597.54 313
9598.46 320
9599.39 353
9600.31 344
9601.24 375
9602.16 384
9603.09 432
9604.01 375
9604.94 338
9605.86 388
9606.79 402
9607.71 382
9608.64 352
9609.56 352
9610.49 417
9611.41 412
9612.34 385
9613.27 399
9614.19 418
9615.12 411
9616.04 439
9616.97 406
9617.89 432
9618.82 407
9619.75 410
9620.67 392
9621.60 391
9622.52 424
9623.45 456
9624.38 464
9625.30 430
9626.23 405
9627.15 422
9628.08 452
9629.01 471
9629.93 479
9630.86 446
9631.79 482
9632.71 489
9633.64 511
9634.57 453
9635.49 444
9636.42 452
9637.35 514
9638.27 517
9639.20 495
9640.13 490
9641.05 498
9641.98 512
9642.91 489
9643.83 541
9644.76 511
9645.69 560
9646.62 589
9647.54 569
9648.47 607
9649.40 612
9650.32 621
9651.25 653
9652.18 601
9653.11 604
9654.03 621
9654.96 616
9655.89 570
9656.82 573
9657.75 581
9658.67 575
9659.60 552
9660.53 549
9661.46 584
9662.38 622
9663.31 567
9664.24 560
9665.17 653
9666.10 594
9667.02 646
9667.95 660
9668.88 642
9669.81 672
9670.74 666
9671.67 683
9672.59 710
9673.52 634
9674.45 662
9675.38 711
9676.31 738
9677.24 707
9678.17 764
9679.10 758
9680.02 777
9680.95 767
9681.88 777
9682.81 730
9683.74 722
9684.67 762
9685.60 746
9686.53 725
9687.46 756
9688.39 797
9689.31 800
9690.24 825
9691.17 823
9692.10 804
9693.03 814
9693.96 883
9694.89 903
9695.82 918
9696.75 1023
9697.68 1138
9698.61 1230
9699.54 1250
9700.47 1205
9701.40 1118
9702.33 1013
9703.26 961
9704.19 980
9705.12 873
9706.05 832
9706.98 843
9707.91 828
9708.84 786
9709.77 791
9710.70 804
9711.63 861
9712.56 866
9713.49 901
9714.42 1025
9715.35 1008
9716.28 1026
9717.21 937
9718.14 898
9719.07 900
9720.00 880
9720.93 855
9721.87 776
9722.80 721
9723.73 746
9724.66 711
9725.59 696
9726.52 680
9727.45 623
9728.38 709
9729.31 683
9730.24 761
9731.18 758
9732.11 725
9733.04 776
9733.97 728
9734.90 753
9735.83 737
9736.76 717
9737.70 702
9738.63 706
9739.56 716
9740.49 668
9741.42 630
9742.35 613
9743.29 677
9744.22 596
9745.15 573
9746.08 577
9747.01 603
9747.95 540
9748.88 541
9749.81 609
9750.74 613
9751.67 615
9752.61 553
9753.54 607
9754.47 562
9755.40 555
9756.34 528
9757.27 543
9758.20 608
9759.13 659
9760.07 588
9761.00 586
9761.93 586
9762.87 595
9763.80 601
9764.73 581
9765.66 604
9766.60 593
9767.53 613
9768.46 567
9769.40 569
9770.33 608
9771.26 616
9772.20 588
9773.13 614
9774.06 626
9775.00 624
9775.93 642
9776.86 690
9777.80 710
9778.73 707
9779.66 751
9780.60 784
9781.53 734
9782.46 709
9783.40 704
9784.33 755
9785.26 716
9786.20 702
9787.13 709
9788.07 617
9789.00 618
9789.93 658
9790.87 607
9791.80 625
9792.74 608
9793.67 634
9794.61 656
9795.54 661
9796.47 675
9797.41 682
9798.34 704
9799.28 699
9800.21 686
9801.15 713
9802.08 652
9803.02 622
9803.95 567
9804.89 560
9805.82 536
9806.76 490
9807.69 514
9808.63 448
9809.56 501
9810.50 534
9811.43 488
9812.37 461
9813.30 482
9814.24 463
9815.17 469
9816.11 468
9817.04 479
9817.98 433
9818.91 431
9819.85 450
9820.78 455
9821.72 453
9822.65 430
9823.59 470
9824.53 445
9825.46 443
9826.40 430
9827.33 431
9828.27 462
9829.21 441
9830.14 407
9831.08 401
9832.01 418
9832.95 436
9833.89 433
9834.82 403
9835.76 386
9836.69 389
9837.63 452
9838.57 426
9839.50 388
9840.44 435
9841.38 453
9842.31 453
9843.25 396
9844.19 397
9845.12 385
9846.06 403
9847.00 446
9847.93 432
9848.87 387
9849.81 406
9850.74 422
9851.68 402
9852.62 378
9853.56 403
9854.49 425
9855.43 456
9856.37 410
9857.30 419
9858.24 439
9859.18 418
9860.12 420
9861.05 435
9861.99 430
9862.93 428
9863.87 454
9864.80 365
9865.74 367
9866.68 427
9867.62 433
9868.56 405
9869.49 403
9870.43 421
9871.37 401
9872.31 440
9873.24 436
9874.18 383
9875.12 433
9876.06 419
9877.00 426
9877.94 434
9878.87 364
9879.81 367
9880.75 370
9881.69 401
9882.63 398
9883.57 377
9884.50 394
9885.44 402
9886.38 393
9887.32 402
9888.26 420
9889.20 414
9890.14 441
9891.08 379
9892.02 367
9892.95 419
9893.89 404
9894.83 423
9895.77 396
9896.71 386
9897.65 389
9898.59 409
9899.53 404
9900.47 389
9901.41 387
9902.35 388
9903.29 396
9904.23 393
9905.16 351
9906.10 409
9907.04 351
9907.98 413
9908.92 441
9909.86 417
9910.80 404
9911.74 434
9912.68 439
9913.62 405
9914.56 375
9915.50 365
9916.44 373
9917.38 373
9918.32 403
9919.26 384
9920.20 395
9921.14 451
9922.08 504
9923.02 580
9923.97 646
9924.91 711
9925.85 782
9926.79 789
9927.73 793
9928.67 827
9929.61 735
9930.55 650
9931.49 578
9932.43 537
9933.37 465
9934.31 447
9935.25 400
9936.20 408
9937.14 395
9938.08 412
9939.02 417
9939.96 385
9940.90 372
9941.84 389
9942.78 400
9943.73 380
9944.67 366
9945.61 328
9946.55 345
9947.49 384
9948.43 372
9949.37 360
9950.32 384
9951.26 373
9952.20 384
9953.14 387
9954.08 399
9955.03 394
9955.97 423
9956.91 447
9957.85 452
9958.79 406
9959.74 364
9960.68 393
9961.62 419
9962.56 369
9963.50 337
9964.45 383
9965.39 384
9966.33 415
9967.27 396
9968.22 375
9969.16 381
9970.10 382
9971.04 375
9971.99 391
9972.93 364
9973.87 384
9974.82 377
9975.76 403
9976.70 388
9977.64 352
9978.59 401
9979.53 408
9980.47 357
9981.42 374
9982.36 374
9983.30 358
9984.25 379
9985.19 365
9986.13 362
9987.08 357
9988.02 382
9988.96 395
9989.91 387
9990.85 373
9991.80 352
9992.74 357
9993.68 370
9994.63 342
9995.57 341
9996.51 347
9997.46 374
9998.40 411
9999.35 332
10000.29 327
10001.23 370
10002.18 357
10003.12 300
10004.07 299
10005.01 326
10005.96 334
10006.90 343
10007.84 337
10008.79 362
10009.73 324
10010.68 337
10011.62 341
10012.57 315
10013.51 322
10014.46 317
10015.40 335
10016.35 343
10017.29 346
10018.24 353
10019.18 320
10020.13 338
10021.07 321
10022.02 331
10022.96 304
10023.91 319
10024.85 331
10025.80 332
10026.74 371
10027.69 312
10028.63 321
10029.58 333
10030.52 330
10031.47 315
10032.42 301
10033.36 323
10034.31 314
10035.25 319
10036.20 367
10037.14 322
10038.09 306
10039.04 301
10039.98 352
10040.93 315
10041.87 273
10042.82 315
10043.77 324
10044.71 308
10045.66 306
10046.60 350
10047.55 306
10048.50 298
10049.44 329
10050.39 311
10051.34 302
10052.28 287
10053.23 319
10054.18 354
10055.12 308
10056.07 313
10057.02 351
10057.96 327
10058.91 303
10059.86 331
10060.80 308
10061.75 319
10062.70 335
10063.64 306
10064.59 298
10065.54 277
10066.49 287
10067.43 318
10068.38 314
10069.33 287
10070.28 296
10071.22 321
10072.17 309
10073.12 300
10074.07 257
10075.01 285
10075.96 297
10076.91 287
10077.86 312
10078.80 292
10079.75 281
10080.70 302
10081.65 313
10082.60 284
10083.54 269
10084.49 259
10085.44 288
10086.39 248
10087.34 277
10088.28 279
10089.23 282
10090.18 310
10091.13 297
10092.08 285
10093.03 309
10093.97 309
10094.92 315
10095.87 309
10096.82 301
10097.77 297
10098.72 290
10099.67 266
10100.62 292
10101.56 325
10102.51 305
10103.46 301
10104.41 287
10105.36 284
10106.31 241
10107.26 277
10108.21 292
10109.16 277
10110.11 294
10111.05 304
10112.00 285
10112.95 319
10113.90 265
10114.85 287
10115.80 310
10116.75 270
10117.70 284
10118.65 303
10119.60 290
10120.55 266
10121.50 265
10122.45 304
10123.40 305
10124.35 266
10125.30 299
10126.25 267
10127.20 276
10128.15 308
10129.10 290
10130.05 292
10131.00 313
10131.95 292
10132.90 260
10133.85 236
10134.80 290
10135.75 280
10136.70 300
10137.65 289
10138.60 294
10139.55 298
10140.51 269
10141.46 261
10142.41 308
10143.36 281
10144.31 259
10145.26 288
10146.21 324
10147.16 244
10148.11 270
10149.06 279
10150.01 290
10150.97 265
10151.92 290
10152.87 264
10153.82 295
10154.77 268
10155.72 326
10156.67 294
10157.63 292
10158.58 310
10159.53 310
10160.48 339
10161.43 310
10162.38 247
10163.34 296
10164.29 319
10165.24 325
10166.19 300
10167.14 309
10168.09 349
10169.05 280
10170.00 267
10170.95 296
10171.90 305
10172.86 285
10173.81 302
10174.76 329
10175.71 301
10176.66 309
10177.62 296
10178.57 302
10179.52 322
10180.47 326
10181.43 357
10182.38 349
10183.33 340
10184.29 337
10185.24 326
10186.19 336
10187.14 327
10188.10 337
10189.05 329
10190.00 308
10190.96 373
10191.91 355
10192.86 359
10193.81 316
10194.77 347
10195.72 356
10196.67 377
10197.63 346
10198.58 372
10199.53 360
10200.49 369
10201.44 371
10202.40 388
10203.35 430
10204.30 442
10205.26 444
10206.21 432
10207.16 481
10208.12 451
10209.07 419
10210.03 362
10210.98 360
10211.93 350
10212.89 349
10213.84 397
10214.80 417
10215.75 346
10216.70 346
10217.66 368
10218.61 373
10219.57 343
10220.52 350
10221.48 346
10222.43 363
10223.39 375
10224.34 335
10225.30 327
10226.25 315
10227.20 324
10228.16 355
10229.11 333
10230.07 348
10231.02 352
10231.98 358
10232.93 425
10233.89 395
10234.84 426
10235.80 412
10236.75 407
10237.71 432
10238.67 402
10239.62 384
10240.58 355
10241.53 365
10242.49 354
10243.44 359
10244.40 317
10245.35 342
10246.31 329
10247.26 307
10248.22 337
10249.18 311
10250.13 303
10251.09 323
10252.04 294
10253.00 298
10253.96 295
10254.91 283
10255.87 272
10256.82 256
10257.78 264
10258.74 283
10259.69 266
10260.65 262
10261.61 321
10262.56 276
10263.52 265
10264.47 281
10265.43 281
10266.39 276
10267.34 257
10268.30 293
10269.26 290
10270.21 263
10271.17 269
10272.13 305
10273.09 262
10274.04 298
10275.00 306
10275.96 290
10276.91 276
10277.87 279
10278.83 256
10279.78 297
10280.74 282
10281.70 248
10282.66 273
10283.61 259
10284.57 312
10285.53 287
10286.49 268
10287.44 276
10288.40 284
10289.36 253
10290.32 317
10291.27 299
10292.23 296
10293.19 276
10294.15 289
10295.11 295
10296.06 328
10297.02 360
10297.98 311
10298.94 275
10299.90 258
10300.85 304
10301.81 265
10302.77 294
10303.73 256
10304.69 263
10305.65 273
10306.60 255
10307.56 286
10308.52 270
10309.48 261
10310.44 312
10311.40 251
10312.36 265
10313.32 271
10314.27 255
10315.23 316
10316.19 297
10317.15 261
10318.11 266
10319.07 292
10320.03 263
10320.99 255
10321.95 284
10322.91 276
10323.86 294
10324.82 299
10325.78 275
10326.74 293
10327.70 279
10328.66 308
10329.62 337
10330.58 309
10331.54 304
10332.50 321
10333.46 305
10334.42 288
10335.38 256
10336.34 278
10337.30 293
10338.26 280
10339.22 237
10340.18 255
10341.14 251
10342.10 241
10343.06 282
10344.02 279
10344.98 273
10345.94 285
10346.90 242
10347.86 285
10348.82 297
10349.78 272
10350.74 238
10351.70 247
10352.66 266
10353.62 260
10354.58 263
10355.55 254
10356.51 277
10357.47 284
10358.43 271
10359.39 267
10360.35 291
10361.31 295
10362.27 289
10363.23 305
10364.19 288
10365.16 268
10366.12 266
10367.08 245
10368.04 289
10369.00 289
10369.96 288
10370.92 281
10371.88 270
10372.85 242
10373.81 252
10374.77 244
10375.73 222
10376.69 238
10377.65 241
10378.62 237
10379.58 260
10380.54 281
10381.50 235
10382.46 251
10383.43 300
10384.39 255
10385.35 266
10386.31 310
10387.27 251
10388.24 229
10389.20 210
10390.16 260
10391.12 240
10392.09 250
10393.05 251
10394.01 239
10394.97 229
10395.94 202
10396.90 257
10397.86 252
10398.82 245
10399.79 251
10400.75 262
10401.71 264
10402.68 234
10403.64 208
10404.60 257
10405.57 205
10406.53 205
10407.49 229
10408.45 241
10409.42 244
10410.38 252
10411.34 233
10412.31 271
10413.27 237
10414.23 238
10415.20 253
10416.16 229
10417.13 255
10418.09 267
10419.05 275
10420.02 271
10420.98 246
10421.94 269
10422.91 279
10423.87 247
10424.84 240
10425.80 241
10426.76 257
10427.73 274
10428.69 230
10429.66 261
10430.62 242
10431.58 245
10432.55 271
10433.51 261
10434.48 253
10435.44 235
10436.41 224
10437.37 250
10438.34 203
10439.30 250
10440.27 222
10441.23 243
10442.19 229
10443.16 230
10444.12 265
10445.09 259
10446.05 249
10447.02 205
10447.98 228
10448.95 221
10449.91 202
10450.88 234
10451.84 234
10452.81 245
10453.78 268
10454.74 220
10455.71 210
10456.67 212
10457.64 217
10458.60 222
10459.57 237
10460.53 226
10461.50 210
10462.47 219
10463.43 210
10464.40 190
10465.36 219
10466.33 232
10467.29 233
10468.26 209
10469.23 210
10470.19 223
10471.16 220
10472.12 211
10473.09 211
10474.06 218
10475.02 202
10475.99 194
10476.96 251
10477.92 211
10478.89 214
10479.86 217
10480.82 223
10481.79 197
10482.76 209
10483.72 217
10484.69 241
10485.66 189
10486.62 207
10487.59 228
10488.56 234
10489.52 237
10490.49 224
10491.46 239
10492.42 245
10493.39 191
10494.36 204
10495.33 201
10496.29 214
10497.26 216
10498.23 226
10499.19 253
10500.16 204
10501.13 178
10502.10 209
10503.06 217
10504.03 233
10505.00 221
10505.97 230
10506.94 209
10507.90 224
10508.87 247
10509.84 205
10510.81 233
10511.78 222
10512.74 226
10513.71 193
10514.68 224
10515.65 219
10516.62 236
10517.58 223
10518.55 225
10519.52 239
10520.49 215
10521.46 259
10522.43 238
10523.39 200
10524.36 205
10525.33 213
10526.30 250
10527.27 242
10528.24 213
10529.21 216
10530.18 214
10531.14 234
10532.11 217
10533.08 220
10534.05 225
10535.02 221
10535.99 227
10536.96 235
10537.93 216
10538.90 203
10539.87 234
10540.84 196
10541.80 211
10542.77 277
10543.74 235
10544.71 210
10545.68 231
10546.65 231
10547.62 215
10548.59 231
10549.56 218
10550.53 220
10551.50 222
10552.47 229
10553.44 200
10554.41 234
10555.38 248
10556.35 247
10557.32 248
10558.29 258
10559.26 231
10560.23 250
10561.20 236
10562.17 241
10563.14 250
10564.11 236
10565.08 222
10566.05 207
10567.02 220
10567.99 239
10568.97 208
10569.94 214
10570.91 234
10571.88 264
10572.85 226
10573.82 208
10574.79 232
10575.76 206
10576.73 202
10577.70 207
10578.67 229
10579.64 245
10580.62 194
10581.59 200
10582.56 225
10583.53 240
10584.50 243
10585.47 222
10586.44 200
10587.42 174
10588.39 255
10589.36 246
10590.33 233
10591.30 244
10592.27 243
10593.25 234
10594.22 234
10595.19 199
10596.16 243
10597.13 231
10598.10 227
10599.08 234
10600.05 204
10601.02 229
10601.99 202
10602.96 225
10603.94 231
10604.91 208
10605.88 200
10606.85 233
10607.83 233
10608.80 213
10609.77 210
10610.74 226
10611.72 251
10612.69 221
10613.66 212
10614.63 205
10615.61 255
10616.58 265
10617.55 267
10618.53 266
10619.50 213
10620.47 223
10621.44 238
10622.42 195
10623.39 224
10624.36 227
10625.34 254
10626.31 225
10627.28 206
10628.26 191
10629.23 234
10630.20 230
10631.18 241
10632.15 255
10633.12 232
10634.10 232
10635.07 271
10636.05 250
10637.02 271
10637.99 258
10638.97 281
10639.94 288
10640.91 278
10641.89 255
10642.86 267
10643.84 244
10644.81 243
10645.79 234
10646.76 219
10647.73 248
10648.71 259
10649.68 269
10650.66 241
10651.63 229
10652.61 249
10653.58 220
10654.55 205
10655.53 209
10656.50 236
10657.48 244
10658.45 230
10659.43 250
10660.40 205
10661.38 224
10662.35 227
10663.33 222
10664.30 198
10665.28 191
10666.25 192
10667.23 213
10668.20 185
10669.18 210
10670.15 224
10671.13 227
10672.10 208
10673.08 199
10674.05 201
10675.03 229
10676.01 206
10676.98 219
10677.96 228
10678.93 220
10679.91 214
10680.88 230
10681.86 200
10682.84 227
10683.81 257
10684.79 255
10685.76 201
10686.74 213
10687.72 164
10688.69 188
10689.67 200
10690.64 226
10691.62 202
10692.60 213
10693.57 231
10694.55 215
10695.53 206
10696.50 184
10697.48 194
10698.46 198
10699.43 196
10700.41 201
10701.39 208
10702.36 193
10703.34 193
10704.32 210
10705.29 194
10706.27 179
10707.25 185
10708.22 252
10709.20 203
10710.18 192
10711.15 213
10712.13 211
10713.11 203
10714.09 189
10715.06 234
10716.04 202
10717.02 224
10718.00 210
10718.97 193
10719.95 201
10720.93 211
10721.91 191
10722.88 199
10723.86 190
10724.84 233
10725.82 213
10726.80 226
10727.77 211
10728.75 223
10729.73 223
10730.71 218
10731.69 197
10732.66 212
10733.64 202
10734.62 220
10735.60 221
10736.58 212
10737.55 213
10738.53 222
10739.51 211
10740.49 205
10741.47 202
10742.45 220
10743.43 210
10744.40 211
10745.38 202
10746.36 230
10747.34 250
10748.32 239
10749.30 206
10750.28 214
10751.26 191
10752.24 217
10753.21 202
10754.19 230
10755.17 223
10756.15 225
10757.13 238
10758.11 242
10759.09 209
10760.07 220
10761.05 203
10762.03 201
10763.01 230
10763.99 215
10764.97 208
10765.95 220
10766.93 234
10767.91 228
10768.89 219
10769.87 217
10770.84 210
10771.82 249
10772.80 216
10773.78 191
10774.76 199
10775.74 232
10776.73 271
10777.71 254
10778.69 245
10779.67 214
10780.65 208
10781.63 236
10782.61 227
10783.59 228
10784.57 244
10785.55 231
10786.53 221
10787.51 227
10788.49 208
10789.47 258
10790.45 230
10791.43 241
10792.41 248
10793.39 218
10794.38 201
10795.36 197
10796.34 203
10797.32 246
10798.30 224
10799.28 248
10800.26 232
10801.24 217
10802.22 231
10803.21 211
10804.19 214
10805.17 225
10806.15 281
10807.13 236
10808.11 238
10809.09 241
10810.08 227
10811.06 241
10812.04 218
10813.02 237
10814.00 233
10814.99 255
10815.97 229
10816.95 236
10817.93 230
10818.91 230
10819.90 228
10820.88 245
10821.86 246
10822.84 227
10823.82 232
10824.81 239
10825.79 194
10826.77 235
10827.75 229
10828.74 228
10829.72 228
10830.70 235
10831.68 219
10832.67 260
10833.65 221
10834.63 188
10835.62 194
10836.60 198
10837.58 197
10838.56 194
10839.55 205
10840.53 274
10841.51 221
10842.50 223
10843.48 225
10844.46 226
10845.45 212
10846.43 210
10847.41 245
10848.40 248
10849.38 209
10850.36 227
10851.35 215
10852.33 210
10853.31 243
10854.30 244
10855.28 234
10856.26 241
10857.25 244
10858.23 232
10859.22 223
10860.20 230
10861.18 221
10862.17 228
10863.15 250
10864.14 222
10865.12 243
10866.10 268
10867.09 256
10868.07 265
10869.06 253
10870.04 268
10871.03 225
10872.01 247
10873.00 247
10873.98 219
10874.96 236
10875.95 223
10876.93 233
10877.92 235
10878.90 250
10879.89 225
10880.87 255
10881.86 248
10882.84 288
10883.83 274
10884.81 276
10885.80 292
10886.78 267
10887.77 268
10888.75 250
10889.74 264
10890.72 271
10891.71 275
10892.70 241
10893.68 207
10894.67 246
10895.65 272
10896.64 223
10897.62 252
10898.61 268
10899.59 287
10900.58 275
10901.57 267
10902.55 302
10903.54 284
10904.52 261
10905.51 271
10906.50 262
10907.48 255
10908.47 276
10909.45 305
10910.44 288
10911.43 282
10912.41 264
10913.40 258
10914.39 327
10915.37 298
10916.36 287
10917.35 290
10918.33 237
10919.32 286
10920.30 261
10921.29 314
10922.28 276
10923.27 285
10924.25 301
10925.24 339
10926.23 287
10927.21 287
10928.20 275
10929.19 273
10930.17 295
10931.16 334
10932.15 302
10933.14 326
10934.12 322
10935.11 321
10936.10 309
10937.09 299
10938.07 376
10939.06 346
10940.05 335
10941.04 350
10942.02 360
10943.01 353
10944.00 341
10944.99 335
10945.97 339
10946.96 354
10947.95 364
10948.94 359
10949.93 337
10950.91 356
10951.90 369
10952.89 416
10953.88 419
10954.87 474
10955.85 491
10956.84 547
10957.83 519
10958.82 486
10959.81 503
10960.80 546
10961.79 525
10962.77 479
10963.76 489
10964.75 415
10965.74 446
10966.73 421
10967.72 443
10968.71 361
10969.70 366
10970.68 429
10971.67 434
10972.66 400
10973.65 375
10974.64 381
10975.63 363
10976.62 383
10977.61 384
10978.60 422
10979.59 409
10980.58 385
10981.57 426
10982.55 428
10983.54 409
10984.53 417
10985.52 397
10986.51 396
10987.50 432
10988.49 425
10989.48 412
10990.47 402
10991.46 455
10992.45 418
10993.44 469
10994.43 538
10995.42 603
10996.41 662
10997.40 755
10998.39 792
10999.38 802
11000.37 813
11001.36 736
11002.35 739
11003.34 659
11004.33 641
11005.33 542
11006.32 499
11007.31 468
11008.30 438
11009.29 402
11010.28 376
11011.27 386
11012.26 410
11013.25 355
11014.24 381
11015.23 374
11016.22 386
11017.21 342
11018.21 335
11019.20 371
11020.19 372
11021.18 351
11022.17 356
11023.16 372
11024.15 315
11025.14 334
11026.14 328
11027.13 340
11028.12 342
11029.11 371
11030.10 339
11031.09 314
11032.09 338
11033.08 297
11034.07 328
11035.06 332
11036.05 322
11037.05 340
11038.04 345
11039.03 322
11040.02 349
11041.01 333
11042.01 306
11043.00 312
11043.99 268
11044.98 309
11045.97 310
11046.97 280
11047.96 302
11048.95 300
11049.94 291
11050.94 299
11051.93 302
11052.92 254
11053.91 269
11054.91 275
11055.90 304
11056.89 338
11057.89 320
11058.88 298
11059.87 305
11060.87 286
11061.86 298
11062.85 301
11063.84 307
11064.84 266
11065.83 278
11066.82 291
11067.82 279
11068.81 305
11069.80 306
11070.80 251
11071.79 280
11072.78 326
11073.78 297
11074.77 337
11075.77 297
11076.76 278
11077.75 279
11078.75 281
11079.74 301
11080.73 291
11081.73 297
11082.72 281
11083.72 257
11084.71 301
11085.70 307
11086.70 301
11087.69 293
11088.69 265
11089.68 304
11090.68 294
11091.67 290
11092.66 265
11093.66 264
11094.65 298
11095.65 271
11096.64 284
11097.64 244
11098.63 270
11099.63 306
11100.62 318
11101.62 324
11102.61 269
11103.61 277
11104.60 297
11105.60 285
11106.59 286
11107.59 255
11108.58 278
11109.58 265
11110.57 262
11111.57 283
11112.56 264
11113.56 252
11114.55 245
11115.55 265
11116.55 284
11117.54 279
11118.54 291
11119.53 306
11120.53 331
11121.52 286
11122.52 301
11123.51 333
11124.51 284
11125.51 294
11126.50 302
11127.50 315
11128.49 322
11129.49 301
11130.49 290
11131.48 304
11132.48 276
11133.48 280
11134.47 268
11135.47 261
11136.46 268
11137.46 271
11138.46 264
11139.45 250
11140.45 252
11141.45 300
11142.44 291
11143.44 275
11144.44 277
11145.43 256
11146.43 235
11147.43 254
11148.43 256
11149.42 244
11150.42 264
11151.42 237
11152.41 229
11153.41 241
11154.41 259
11155.40 280
11156.40 267
11157.40 232
11158.40 238
11159.39 241
11160.39 229
11161.39 276
11162.39 240
11163.38 236
11164.38 263
11165.38 236
11166.38 235
11167.38 265
11168.37 237
11169.37 218
11170.37 239
11171.37 227
11172.37 261
11173.36 265
11174.36 261
11175.36 252
11176.36 246
11177.36 253
11178.35 272
11179.35 232
11180.35 250
11181.35 252
11182.35 226
11183.35 256
11184.34 271
11185.34 260
11186.34 268
11187.34 275
11188.34 253
11189.34 239
11190.34 283
11191.34 257
11192.34 287
11193.33 249
11194.33 248
11195.33 274
11196.33 274
11197.33 295
11198.33 254
11199.33 231
11200.33 272
11201.33 243
11202.33 241
11203.33 224
11204.33 246
11205.32 251
11206.32 221
11207.32 213
11208.32 262
11209.32 240
11210.32 246
11211.32 252
11212.32 243
11213.32 219
11214.32 228
11215.32 249
11216.32 241
11217.32 203
11218.32 223
11219.32 216
11220.32 236
11221.32 211
11222.32 197
11223.32 280
11224.32 249
11225.32 226
11226.32 214
11227.33 230
11228.33 215
11229.33 224
11230.33 223
11231.33 212
11232.33 232
11233.33 225
11234.33 248
11235.33 249
11236.33 213
11237.33 225
11238.33 229
11239.33 240
11240.34 248
11241.34 202
11242.34 207
11243.34 215
11244.34 234
11245.34 213
11246.34 222
11247.34 223
11248.35 268
11249.35 262
11250.35 251
11251.35 220
11252.35 196
11253.35 227
11254.35 219
11255.36 212
11256.36 203
11257.36 226
11258.36 225
11259.36 224
11260.37 217
11261.37 217
11262.37 187
11263.37 236
11264.37 216
11265.38 221
11266.38 249
11267.38 270
11268.38 274
11269.39 207
11270.39 216
11271.39 221
11272.39 232
11273.40 237
11274.40 234
11275.40 262
11276.40 261
11277.41 265
11278.41 256
11279.41 228
11280.41 248
11281.42 206
11282.42 255
11283.42 277
11284.43 244
11285.43 236
11286.43 262
11287.44 276
11288.44 256
11289.44 251
11290.45 226
11291.45 256
11292.45 220
11293.46 228
11294.46 200
11295.46 219
11296.47 255
11297.47 231
11298.47 205
11299.48 209
11300.48 234
11301.48 231
11302.49 219
11303.49 207
11304.50 244
11305.50 238
11306.50 243
11307.51 258
11308.51 236
11309.52 262
11310.52 273
11311.52 286
11312.53 302
11313.53 304
11314.54 318
11315.54 276
11316.55 294
11317.55 260
11318.56 245
11319.56 276
11320.56 269
11321.57 252
11322.57 225
11323.58 232
11324.58 260
11325.59 213
11326.59 202
11327.60 218
11328.60 225
11329.61 239
11330.61 217
11331.62 238
11332.62 199
11333.63 200
11334.63 247
11335.64 253
11336.65 189
11337.65 189
11338.66 192
11339.66 212
11340.67 201
11341.67 205
11342.68 229
11343.68 209
11344.69 195
11345.70 171
11346.70 219
11347.71 235
11348.71 196
11349.72 209
11350.72 208
11351.73 223
11352.74 212
11353.74 215
11354.75 196
11355.76 251
11356.76 194
11357.77 244
11358.77 227
11359.78 198
11360.79 207
11361.79 226
11362.80 222
11363.81 201
11364.81 197
11365.82 192
11366.83 226
11367.83 216
11368.84 205
11369.85 224
11370.85 236
11371.86 231
11372.87 186
11373.87 170
11374.88 190
11375.89 203
11376.90 208
11377.90 225
11378.91 190
11379.92 192
11380.92 204
11381.93 228
11382.94 232
11383.95 215
11384.95 215
11385.96 229
11386.97 196
11387.98 211
11388.99 214
11389.99 219
11391.00 211
11392.01 202
11393.02 203
11394.02 195
11395.03 222
11396.04 222
11397.05 235
11398.06 196
11399.06 185
11400.07 229
11401.08 229
11402.09 208
11403.10 186
11404.11 187
11405.11 191
11406.12 189
11407.13 224
11408.14 204
11409.15 186
11410.16 204
11411.17 215
11412.17 198
11413.18 182
11414.19 189
11415.20 226
11416.21 219
11417.22 158
11418.23 183
11419.24 213
11420.25 230
11421.25 223
11422.26 197
11423.27 184
11424.28 203
11425.29 217
11426.30 177
11427.31 187
11428.32 199
11429.33 219
11430.34 231
11431.35 198
11432.36 188
11433.37 227
11434.38 200
11435.39 230
11436.40 199
11437.41 187
11438.42 216
11439.43 228
11440.44 224
11441.45 196
11442.46 187
11443.47 198
11444.48 203
11445.49 208
11446.50 171
11447.51 185
11448.52 234
11449.53 228
11450.54 224
11451.55 209
11452.56 202
11453.57 231
11454.58 232
11455.59 192
11456.60 188
11457.61 217
11458.62 207
11459.63 200
11460.64 230
11461.66 217
11462.67 217
11463.68 207
11464.69 202
11465.70 210
11466.71 195
11467.72 237
11468.73 218
11469.74 211
11470.76 204
11471.77 236
11472.78 216
11473.79 223
11474.80 184
11475.81 201
11476.82 185
11477.84 203
11478.85 213
11479.86 202
11480.87 232
11481.88 217
11482.89 188
11483.91 176
11484.92 205
11485.93 220
11486.94 206
11487.95 182
11488.97 188
11489.98 218
11490.99 198
11492.00 175
11493.02 188
11494.03 214
11495.04 224
11496.05 181
11497.06 189
11498.08 209
11499.09 218
11500.10 228
11501.12 204
11502.13 192
11503.14 180
11504.15 191
11505.17 193
11506.18 187
11507.19 214
11508.20 224
11509.22 196
11510.23 175
11511.24 178
11512.26 187
11513.27 216
11514.28 228
11515.30 194
11516.31 191
11517.32 220
11518.34 233
11519.35 191
11520.36 198
11521.38 212
11522.39 209
11523.40 191
11524.42 201
11525.43 205
11526.45 239
11527.46 201
11528.47 197
11529.49 186
11530.50 197
11531.52 207
11532.53 228
11533.54 200
11534.56 203
11535.57 199
11536.59 211
11537.60 225
11538.61 190
11539.63 222
11540.64 191
11541.66 187
11542.67 180
11543.69 179
11544.70 186
11545.72 225
11546.73 201
11547.74 185
11548.76 188
11549.77 207
11550.79 190
11551.80 200
11552.82 237
11553.83 223
11554.85 228
11555.86 237
11556.88 236
11557.89 228
11558.91 234
11559.92 222
11560.94 251
11561.96 248
11562.97 208
11563.99 209
11565.00 253
11566.02 232
11567.03 220
11568.05 223
11569.06 234
11570.08 229
11571.10 237
11572.11 229
11573.13 236
11574.14 222
11575.16 249
11576.17 247
11577.19 253
11578.21 271
11579.22 256
11580.24 241
11581.25 247
11582.27 268
11583.29 255
11584.30 271
11585.32 298
11586.34 299
11587.35 282
11588.37 270
11589.39 318
11590.40 310
11591.42 275
11592.44 286
11593.45 326
11594.47 361
11595.49 376
11596.50 389
11597.52 417
11598.54 475
11599.55 525
11600.57 622
11601.59 566
11602.60 574
11603.62 618
11604.64 589
11605.66 526
11606.67 509
11607.69 440
11608.71 412
11609.73 417
11610.74 375
11611.76 329
11612.78 318
11613.80 316
11614.81 280
11615.83 303
11616.85 262
11617.87 274
11618.88 285
11619.90 292
11620.92 265
11621.94 243
11622.96 229
11623.97 278
11624.99 273
11626.01 249
11627.03 244
11628.05 255
11629.07 249
11630.08 254
11631.10 240
11632.12 226
11633.14 227
11634.16 220
11635.18 234
11636.19 237
11637.21 231
11638.23 231
11639.25 245
11640.27 242
11641.29 258
11642.31 227
11643.33 240
11644.34 280
11645.36 223
11646.38 228
11647.40 220
11648.42 234
11649.44 203
11650.46 212
11651.48 209
11652.50 216
11653.52 200
11654.54 236
11655.56 238
11656.58 226
11657.60 218
11658.61 223
11659.63 214
11660.65 197
11661.67 218
11662.69 221
11663.71 229
11664.73 204
11665.75 219
11666.77 203
11667.79 236
11668.81 207
11669.83 211
11670.85 200
11671.87 224
11672.89 231
11673.91 244
11674.93 226
11675.95 204
11676.97 217
11678.00 223
11679.02 239
11680.04 238
11681.06 227
11682.08 248
11683.10 241
11684.12 231
11685.14 226
11686.16 222
11687.18 246
11688.20 228
11689.22 225
11690.24 217
11691.26 209
11692.29 280
11693.31 242
11694.33 222
11695.35 205
11696.37 239
11697.39 219
11698.41 212
11699.43 214
11700.46 221
11701.48 217
11702.50 226
11703.52 216
11704.54 204
11705.56 213
11706.58 213
11707.61 201
11708.63 198
11709.65 188
11710.67 217
11711.69 245
11712.72 207
11713.74 194
11714.76 194
11715.78 231
11716.80 191
11717.83 221
11718.85 218
11719.87 220
11720.89 190
11721.92 182
11722.94 181
11723.96 203
11724.98 188
11726.01 206
11727.03 196
11728.05 198
11729.07 228
11730.10 205
11731.12 210
11732.14 203
11733.16 228
11734.19 205
11735.21 196
11736.23 221
11737.26 221
11738.28 178
11739.30 213
11740.33 197
11741.35 188
11742.37 209
11743.39 206
11744.42 188
11745.44 211
11746.47 222
11747.49 217
11748.51 185
11749.54 202
11750.56 211
11751.58 224
11752.61 174
11753.63 196
11754.65 219
11755.68 218
11756.70 210
11757.73 184
11758.75 197
11759.77 211
11760.80 179
11761.82 210
11762.85 187
11763.87 205
11764.89 199
11765.92 180
11766.94 217
11767.97 193
11768.99 212
11770.02 224
11771.04 227
11772.06 190
11773.09 201
11774.11 193
11775.14 217
11776.16 208
11777.19 209
11778.21 179
11779.24 201
11780.26 217
11781.29 195
11782.31 183
11783.34 193
11784.36 230
11785.39 208
11786.41 177
11787.44 169
11788.46 200
11789.49 187
11790.51 216
11791.54 214
11792.57 202
11793.59 201
11794.62 201
11795.64 194
11796.67 192
11797.69 209
11798.72 220
11799.74 222
11800.77 171
11801.80 159
11802.82 189
11803.85 196
11804.87 178
11805.90 197
11806.93 211
11807.95 205
11808.98 195
11810.00 196
11811.03 194
11812.06 206
11813.08 243
11814.11 209
11815.14 209
11816.16 195
11817.19 237
11818.22 226
11819.24 192
11820.27 203
11821.30 206
11822.32 217
11823.35 226
11824.38 203
11825.40 222
11826.43 207
11827.46 232
11828.48 210
11829.51 206
11830.54 245
11831.56 232
11832.59 219
11833.62 189
11834.65 181
11835.67 206
11836.70 217
11837.73 194
11838.76 202
11839.78 218
11840.81 207
11841.84 214
11842.87 210
11843.89 199
11844.92 216
11845.95 225
11846.98 214
11848.00 194
11849.03 218
11850.06 241
11851.09 231
11852.12 212
11853.14 212
11854.17 214
11855.20 229
11856.23 230
11857.26 226
11858.29 237
11859.31 227
11860.34 257
11861.37 237
11862.40 245
11863.43 237
11864.46 227
11865.48 226
11866.51 221
11867.54 254
11868.57 242
11869.60 259
11870.63 202
11871.66 250
11872.69 232
11873.72 233
11874.74 267
11875.77 285
11876.80 265
11877.83 239
11878.86 265
11879.89 262
11880.92 265
11881.95 257
11882.98 229
11884.01 263
11885.04 279
11886.07 255
11887.10 276
11888.13 278
11889.15 276
11890.18 280
11891.21 263
11892.24 296
11893.27 338
11894.30 337
11895.33 315
11896.36 305
11897.39 287
11898.42 375
11899.45 364
11900.48 389
11901.51 342
11902.54 398
11903.57 374
11904.60 343
11905.64 348
11906.67 361
11907.70 330
11908.73 309
11909.76 303
11910.79 284
11911.82 315
11912.85 320
11913.88 319
11914.91 303
11915.94 294
11916.97 274
11918.00 290
11919.03 294
11920.06 296
11921.10 292
11922.13 321
11923.16 330
11924.19 344
11925.22 384
11926.25 385
11927.28 407
11928.31 465
11929.35 468
11930.38 472
11931.41 489
11932.44 424
11933.47 500
11934.50 417
11935.53 363
11936.57 395
11937.60 415
11938.63 358
11939.66 344
11940.69 317
11941.73 312
11942.76 316
11943.79 284
11944.82 293
11945.85 280
11946.89 280
11947.92 250
11948.95 285
11949.98 250
11951.01 259
11952.05 271
11953.08 271
11954.11 253
11955.14 261
11956.18 271
11957.21 269
11958.24 268
11959.27 294
11960.31 254
11961.34 266
11962.37 248
11963.41 229
11964.44 284
11965.47 252
11966.50 228
11967.54 206
11968.57 253
11969.60 294
11970.64 248
11971.67 235
11972.70 253
11973.74 295
11974.77 256
11975.80 260
11976.84 215
11977.87 240
11978.90 269
11979.94 263
11980.97 264
11982.00 258
11983.04 235
11984.07 260
11985.11 249
11986.14 268
11987.17 283
11988.21 291
11989.24 270
11990.28 278
11991.31 251
11992.34 234
11993.38 248
11994.41 261
11995.45 255
11996.48 255
11997.52 247
11998.55 256
11999.58 289
12000.62 262
12001.65 263
12002.69 271
12003.72 281
12004.76 231
12005.79 272
12006.83 266
12007.86 253
12008.90 294
12009.93 264
12010.97 282
12012.00 266
12013.04 319
12014.07 280
12015.11 319
12016.14 305
12017.18 329
12018.21 318
12019.25 297
12020.28 274
12021.32 286
12022.35 318
12023.39 294
12024.42 281
12025.46 259
12026.49 284
12027.53 286
12028.57 287
12029.60 267
12030.64 269
12031.67 293
12032.71 323
12033.74 286
12034.78 293
12035.82 300
12036.85 290
12037.89 309
12038.92 280
12039.96 273
12041.00 288
12042.03 263
12043.07 280
12044.11 250
12045.14 244
12046.18 279
12047.22 285
12048.25 254
12049.29 289
12050.33 302
12051.36 281
12052.40 292
12053.44 307
12054.47 284
12055.51 289
12056.55 283
12057.58 289
12058.62 293
12059.66 271
12060.69 297
12061.73 308
12062.77 288
12063.80 307
12064.84 282
12065.88 315
12066.92 294
12067.95 324
12068.99 295
12070.03 270
12071.07 278
12072.10 324
12073.14 342
12074.18 278
12075.22 304
12076.25 290
12077.29 300
12078.33 288
12079.37 331
12080.41 339
12081.44 334
12082.48 326
12083.52 328
12084.56 289
12085.60 300
12086.63 318
12087.67 310
12088.71 322
12089.75 314
12090.79 316
12091.83 321
12092.86 351
12093.90 328
12094.94 357
12095.98 369
12097.02 417
12098.06 430
12099.10 455
12100.13 471
12101.17 493
12102.21 546
12103.25 523
12104.29 467
12105.33 432
12106.37 466
12107.41 438
12108.45 428
12109.49 360
12110.52 359
12111.56 363
12112.60 312
12113.64 300
12114.68 309
12115.72 305
12116.76 327
12117.80 303
12118.84 305
12119.88 320
12120.92 291
12121.96 322
12123.00 294
12124.04 269
12125.08 255
12126.12 279
12127.16 253
12128.20 265
12129.24 235
12130.28 262
12131.32 274
12132.36 273
12133.40 255
12134.44 257
12135.48 260
12136.52 287
12137.56 234
12138.60 244
12139.64 235
12140.68 233
12141.72 230
12142.76 221
12143.80 236
12144.84 230
12145.88 230
12146.93 190
12147.97 217
12149.01 236
12150.05 248
12151.09 259
12152.13 229
12153.17 245
12154.21 218
12155.25 223
12156.29 215
12157.34 246
12158.38 237
12159.42 224
12160.46 207
12161.50 244
12162.54 235
12163.58 193
12164.62 229
12165.67 216
12166.71 219
12167.75 229
12168.79 241
12169.83 224
12170.87 229
12171.92 199
12172.96 213
12174.00 197
12175.04 196
12176.08 199
12177.13 238
12178.17 246
12179.21 227
12180.25 226
12181.30 217
12182.34 221
12183.38 243
12184.42 249
12185.46 209
12186.51 245
12187.55 220
12188.59 255
12189.63 218
12190.68 221
12191.72 239
12192.76 240
12193.81 233
12194.85 230
12195.89 207
12196.93 236
12197.98 245
12199.02 216
12200.06 209
12201.11 213
12202.15 192
12203.19 218
12204.24 240
12205.28 225
12206.32 209
12207.37 195
12208.41 203
12209.45 184
12210.50 213
12211.54 235
12212.58 257
12213.63 213
12214.67 209
12215.71 235
12216.76 219
12217.80 246
12218.85 271
12219.89 220
12220.93 224
12221.98 218
12223.02 210
12224.07 229
12225.11 218
12226.15 204
12227.20 229
12228.24 244
12229.29 251
12230.33 240
12231.38 191
12232.42 229
12233.46 229
12234.51 227
12235.55 201
12236.60 246
12237.64 244
12238.69 219
12239.73 233
12240.78 224
12241.82 217
12242.87 205
12243.91 192
12244.96 195
12246.00 216
12247.05 205
12248.09 234
12249.14 204
12250.18 194
12251.23 197
12252.27 229
12253.32 191
12254.36 192
12255.41 168
12256.45 188
12257.50 202
12258.55 198
12259.59 193
12260.64 200
12261.68 223
12262.73 187
12263.77 188
12264.82 176
12265.87 195
12266.91 177
12267.96 190
12269.00 197
12270.05 178
12271.10 207
12272.14 198
12273.19 198
12274.23 165
12275.28 193
12276.33 206
12277.37 209
12278.42 176
12279.47 191
12280.51 202
12281.56 225
12282.61 239
12283.65 195
12284.70 211
12285.75 230
12286.79 217
12287.84 227
12288.89 229
12289.93 207
12290.98 196
12292.03 191
12293.07 184
12294.12 213
12295.17 197
12296.22 185
12297.26 202
12298.31 188
12299.36 196
12300.40 182
12301.45 185
12302.50 191
12303.55 178
12304.59 205
12305.64 200
12306.69 189
12307.74 190
12308.78 215
12309.83 176
12310.88 177
12311.93 227
12312.98 193
12314.02 174
12315.07 179
12316.12 161
12317.17 172
12318.22 189
12319.26 186
12320.31 179
12321.36 174
12322.41 197
12323.46 177
12324.51 177
12325.55 140
12326.60 172
12327.65 192
12328.70 205
12329.75 154
12330.80 156
12331.85 183
12332.89 196
12333.94 186
12334.99 192
12336.04 181
12337.09 176
12338.14 171
12339.19 174
12340.24 147
12341.29 176
12342.33 191
12343.38 202
12344.43 222
12345.48 171
12346.53 198
12347.58 196
12348.63 194
12349.68 149
12350.73 174
12351.78 192
12352.83 168
12353.88 174
12354.93 161
12355.98 179
12357.03 174
12358.08 193
12359.13 183
12360.18 189
12361.23 187
12362.28 187
12363.33 182
12364.38 183
12365.43 157
12366.48 188
12367.53 217
12368.58 191
12369.63 188
12370.68 198
12371.73 184
12372.78 172
12373.83 181
12374.88 195
12375.93 190
12376.98 182
12378.03 177
12379.08 174
12380.13 186
12381.18 168
12382.23 230
12383.29 201
12384.34 183
12385.39 173
12386.44 195
12387.49 232
12388.54 213
12389.59 200
12390.64 198
12391.69 248
12392.75 208
12393.80 195
12394.85 187
12395.90 200
12396.95 195
12398.00 194
12399.05 163
12400.11 207
12401.16 215
12402.21 202
12403.26 202
12404.31 203
12405.36 198
12406.42 193
12407.47 202
12408.52 179
12409.57 171
12410.62 201
12411.68 234
12412.73 201
12413.78 185
12414.83 205
12415.88 232
12416.94 201
12417.99 211
12419.04 218
12420.09 200
12421.15 182
12422.20 224
12423.25 230
12424.30 202
12425.36 194
12426.41 247
12427.46 225
12428.52 218
12429.57 250
12430.62 208
12431.67 264
12432.73 225
12433.78 221
12434.83 209
12435.89 218
12436.94 236
12437.99 245
12439.05 226
12440.10 229
12441.15 214
12442.21 212
12443.26 217
12444.31 216
12445.37 220
12446.42 227
12447.47 233
12448.53 222
12449.58 259
12450.63 248
12451.69 231
12452.74 227
12453.80 268
12454.85 274
12455.90 284
12456.96 258
12458.01 267
12459.07 243
12460.12 255
12461.17 276
12462.23 245
12463.28 264
12464.34 302
12465.39 320
12466.45 303
12467.50 334
12468.56 383
12469.61 383
12470.66 443
12471.72 553
12472.77 606
12473.83 644
12474.88 608
12475.94 642
12476.99 700
12478.05 682
12479.10 625
12480.16 609
12481.21 541
12482.27 458
12483.32 405
12484.38 399
12485.43 402
12486.49 320
12487.54 348
12488.60 353
12489.65 349
12490.71 267
12491.77 292
12492.82 267
12493.88 260
12494.93 295
12495.99 270
12497.04 287
12498.10 267
12499.15 251
12500.21 259
12501.27 258
12502.32 251
12503.38 261
12504.43 273
12505.49 256
12506.55 249
12507.60 257
12508.66 250
12509.72 250
12510.77 267
12511.83 209
12512.88 248
12513.94 234
12515.00 234
12516.05 215
12517.11 277
12518.17 233
12519.22 239
12520.28 231
12521.34 206
12522.39 233
12523.45 234
12524.51 236
12525.56 227
12526.62 208
12527.68 251
12528.74 265
12529.79 217
12530.85 207
12531.91 200
12532.96 248
12534.02 238
12535.08 258
12536.14 207
12537.19 243
12538.25 249
12539.31 246
12540.37 242
12541.42 224
12542.48 248
12543.54 239
12544.60 236
12545.65 234
12546.71 242
12547.77 269
12548.83 270
12549.89 242
12550.94 277
12552.00 277
12553.06 298
12554.12 306
12555.18 303
12556.23 300
12557.29 299
12558.35 273
12559.41 284
12560.47 244
12561.53 270
12562.58 307
12563.64 246
12564.70 292
12565.76 247
12566.82 266
12567.88 248
12568.94 256
12570.00 230
12571.05 251
12572.11 231
12573.17 271
12574.23 266
12575.29 248
12576.35 295
12577.41 230
12578.47 254
12579.53 239
12580.59 225
12581.64 227
12582.70 243
12583.76 240
12584.82 229
12585.88 252
12586.94 251
12588.00 265
12589.06 218
12590.12 227
12591.18 224
12592.24 224
12593.30 216
12594.36 229
12595.42 250
12596.48 252
12597.54 215
12598.60 232
12599.66 224
12600.72 219
12601.78 185
12602.84 228
12603.90 243
12604.96 199
12606.02 200
12607.08 211
12608.14 214
12609.20 207
12610.26 208
12611.32 208
12612.38 202
12613.44 232
12614.50 260
12615.57 192
12616.63 244
12617.69 251
12618.75 278
12619.81 241
12620.87 227
12621.93 235
12622.99 221
12624.05 226
12625.11 236
12626.18 254
12627.24 230
12628.30 220
12629.36 212
12630.42 238
12631.48 194
12632.54 225
12633.60 219
12634.67 224
12635.73 195
12636.79 224
12637.85 214
12638.91 209
12639.97 202
12641.04 182
12642.10 218
12643.16 179
12644.22 187
12645.28 192
12646.35 211
12647.41 224
12648.47 207
12649.53 191
12650.59 189
12651.66 210
12652.72 205
12653.78 204
12654.84 220
12655.91 214
12656.97 225
12658.03 214
12659.09 216
12660.16 217
12661.22 192
12662.28 247
12663.34 233
12664.41 235
12665.47 205
12666.53 229
12667.60 210
12668.66 192
12669.72 209
12670.78 218
12671.85 202
12672.91 225
12673.97 241
12675.04 210
12676.10 212
12677.16 228
12678.23 251
12679.29 207
12680.35 231
12681.42 201
12682.48 219
12683.54 194
12684.61 213
12685.67 218
12686.74 246
12687.80 239
12688.86 233
12689.93 248
12690.99 254
12692.05 230
12693.12 226
12694.18 253
12695.25 238
12696.31 276
12697.37 288
12698.44 300
12699.50 285
12700.57 283
12701.63 268
12702.70 290
12703.76 306
12704.83 317
12705.89 316
12706.95 275
12708.02 277
12709.08 261
12710.15 290
12711.21 293
12712.28 257
12713.34 233
12714.41 272
12715.47 267
12716.54 276
12717.60 235
12718.67 264
12719.73 269
12720.80 272
12721.86 225
12722.93 236
12723.99 242
12725.06 244
12726.12 243
12727.19 204
12728.26 234
12729.32 260
12730.39 245
12731.45 227
12732.52 248
12733.58 231
12734.65 256
12735.71 230
12736.78 235
12737.85 247
12738.91 264
12739.98 208
12741.04 226
12742.11 203
12743.18 192
12744.24 224
12745.31 185
12746.37 203
12747.44 215
12748.51 213
12749.57 209
12750.64 216
12751.71 180
12752.77 206
12753.84 198
12754.91 205
12755.97 194
12757.04 187
12758.11 183
12759.17 197
12760.24 202
12761.31 196
12762.37 204
12763.44 189
12764.51 200
12765.57 194
12766.64 221
12767.71 223
12768.78 221
12769.84 195
12770.91 207
12771.98 177
12773.04 201
12774.11 204
12775.18 187
12776.25 200
12777.31 170
12778.38 197
12779.45 203
12780.52 211
12781.58 156
12782.65 202
12783.72 213
12784.79 220
12785.86 194
12786.92 201
12787.99 194
12789.06 196
12790.13 186
12791.20 206
12792.26 204
12793.33 187
12794.40 169
12795.47 180
12796.54 185
12797.61 171
12798.67 204
12799.74 206
12800.81 191
12801.88 186
12802.95 193
12804.02 193
12805.09 205
12806.15 166
12807.22 210
12808.29 205
12809.36 177
12810.43 197
12811.50 193
12812.57 189
12813.64 184
12814.71 226
12815.77 202
12816.84 213
12817.91 198
12818.98 194
12820.05 171
12821.12 193
12822.19 203
12823.26 174
12824.33 191
12825.40 197
12826.47 191
12827.54 183
12828.61 173
12829.68 198
12830.75 215
12831.82 192
12832.89 176
12833.96 168
12835.03 187
12836.10 201
12837.17 220
12838.24 205
12839.31 212
12840.38 183
12841.45 210
12842.52 181
12843.59 180
12844.66 172
12845.73 185
12846.80 172
12847.87 190
12848.94 212
12850.01 184
12851.08 205
12852.15 161
12853.22 167
12854.29 168
12855.36 187
12856.43 186
12857.51 165
12858.58 153
12859.65 164
12860.72 171
12861.79 161
12862.86 185
12863.93 171
12865.00 141
12866.07 164
12867.15 169
12868.22 155
12869.29 180
12870.36 194
12871.43 189
12872.50 136
12873.57 146
12874.65 161
12875.72 176
12876.79 170
12877.86 151
12878.93 166
12880.00 169
12881.08 150
12882.15 154
12883.22 167
12884.29 160
12885.36 173
12886.44 169
12887.51 151
12888.58 159
12889.65 151
12890.72 148
12891.80 171
12892.87 153
12893.94 151
12895.01 163
12896.09 169
12897.16 162
12898.23 153
12899.30 168
12900.38 145
12901.45 165
12902.52 156
12903.60 174
12904.67 162
12905.74 161
12906.81 176
12907.89 165
12908.96 181
12910.03 149
12911.11 150
12912.18 136
12913.25 173
12914.33 147
12915.40 161
12916.47 159
12917.55 151
12918.62 166
12919.69 171
12920.77 141
12921.84 185
12922.91 157
12923.99 172
12925.06 161
12926.13 159
12927.21 147
12928.28 147
12929.36 154
12930.43 160
12931.50 216
12932.58 151
12933.65 151
12934.73 162
12935.80 164
12936.87 170
12937.95 163
12939.02 163
12940.10 159
12941.17 171
12942.25 186
12943.32 151
12944.39 153
12945.47 143
12946.54 170
12947.62 197
12948.69 153
12949.77 158
12950.84 158
12951.92 159
12952.99 149
12954.07 168
12955.14 137
12956.22 136
12957.29 156
12958.37 158
12959.44 152
12960.52 170
12961.59 147
12962.67 152
12963.74 147
12964.82 143
12965.89 145
12966.97 158
12968.04 141
12969.12 147
12970.20 160
12971.27 158
12972.35 168
12973.42 146
12974.50 149
12975.57 152
12976.65 171
12977.73 152
12978.80 153
12979.88 159
12980.95 139
12982.03 151
12983.11 177
12984.18 156
12985.26 129
12986.33 159
12987.41 152
12988.49 168
12989.56 162
12990.64 142
12991.72 144
12992.79 162
12993.87 152
12994.95 138
12996.02 149
12997.10 160
12998.18 162
12999.25 153
13000.33 143
13001.41 132
13002.48 162
13003.56 161
13004.64 150
13005.71 159
13006.79 160
13007.87 177
13008.95 190
13010.02 149
13011.10 168
13012.18 176
13013.26 185
13014.33 180
13015.41 149
13016.49 130
13017.57 147
13018.64 162
13019.72 177
13020.80 172
13021.88 137
13022.95 153
13024.03 167
13025.11 161
13026.19 151
13027.26 139
13028.34 149
13029.42 168
13030.50 150
13031.58 157
13032.66 180
13033.73 173
13034.81 150
13035.89 148
13036.97 182
13038.05 178
13039.13 170
13040.20 146
13041.28 191
13042.36 172
13043.44 151
13044.52 166
13045.60 172
13046.68 158
13047.75 168
13048.83 164
13049.91 167
13050.99 165
13052.07 173
13053.15 179
13054.23 162
13055.31 182
13056.39 200
13057.47 148
13058.54 154
13059.62 178
13060.70 141
13061.78 162
13062.86 151
13063.94 169
13065.02 140
13066.10 123
13067.18 160
13068.26 154
13069.34 172
13070.42 153
13071.50 173
13072.58 161
13073.66 147
13074.74 143
13075.82 180
13076.90 154
13077.98 125
13079.06 144
13080.14 159
13081.22 149
13082.30 147
13083.38 158
13084.46 175
13085.54 165
13086.62 152
13087.70 166
13088.78 170
13089.86 189
13090.94 146
13092.02 155
13093.10 145
13094.18 181
13095.27 155
13096.35 171
13097.43 185
13098.51 148
13099.59 163
13100.67 155
13101.75 157
13102.83 137
13103.91 145
13104.99 127
13106.08 167
13107.16 150
13108.24 154
13109.32 169
13110.40 179
13111.48 140
13112.56 134
13113.64 153
13114.73 153
13115.81 156
13116.89 153
13117.97 147
13119.05 148
13120.14 148
13121.22 155
13122.30 180
13123.38 165
13124.46 167
13125.54 152
13126.63 177
13127.71 143
13128.79 143
13129.87 138
13130.96 151
13132.04 184
13133.12 160
13134.20 145
13135.28 142
13136.37 132
13137.45 148
13138.53 149
13139.61 157
13140.70 141
13141.78 157
13142.86 171
13143.95 135
13145.03 157
13146.11 129
13147.19 150
13148.28 140
13149.36 162
13150.44 156
13151.53 158
13152.61 172
13153.69 152
13154.78 171
13155.86 155
13156.94 164
13158.03 170
13159.11 162
13160.19 161
13161.28 170
13162.36 173
13163.44 168
13164.53 161
13165.61 160
13166.69 142
13167.78 153
13168.86 170
13169.95 153
13171.03 153
13172.11 145
13173.20 152
13174.28 149
13175.37 154
13176.45 151
13177.53 162
13178.62 162
13179.70 139
13180.79 124
13181.87 157
13182.96 153
13184.04 172
13185.12 161
13186.21 179
13187.29 182
13188.38 180
13189.46 182
13190.55 164
13191.63 168
13192.72 165
13193.80 168
13194.89 151
13195.97 173
13197.06 161
13198.14 157
13199.23 146
13200.31 166
13201.40 185
13202.48 185
13203.57 155
13204.65 136
13205.74 142
13206.82 144
13207.91 152
13208.99 147
13210.08 194
13211.16 165
13212.25 152
13213.34 162
13214.42 168
13215.51 170
13216.59 180
13217.68 149
13218.76 176
13219.85 165
13220.94 187
13222.02 145
13223.11 151
13224.19 171
13225.28 170
13226.37 165
13227.45 165
13228.54 166
13229.63 137
13230.71 164
13231.80 141
13232.89 173
13233.97 170
13235.06 158
13236.14 176
13237.23 178
13238.32 161
13239.40 167
13240.49 163
13241.58 163
13242.67 191
13243.75 209
13244.84 160
13245.93 151
13247.01 175
13248.10 183
13249.19 199
13250.27 196
13251.36 167
13252.45 188
13253.54 162
13254.62 168
13255.71 177
13256.80 150
13257.89 161
13258.97 180
13260.06 161
13261.15 184
13262.24 171
13263.32 174
13264.41 171
13265.50 188
13266.59 164
13267.67 200
13268.76 187
13269.85 207
13270.94 180
13272.03 186
13273.11 193
13274.20 232
13275.29 209
13276.38 211
13277.47 180
13278.56 206
13279.64 201
13280.73 190
13281.82 170
13282.91 180
13284.00 201
13285.09 211
13286.18 248
13287.26 213
13288.35 188
13289.44 214
13290.53 215
13291.62 212
13292.71 194
13293.80 184
13294.89 204
13295.98 188
13297.06 229
13298.15 219
13299.24 215
13300.33 215
13301.42 240
13302.51 221
13303.60 234
13304.69 230
13305.78 239
13306.87 217
13307.96 226
13309.05 247
13310.14 263
13311.23 279
13312.32 220
13313.41 225
13314.50 236
13315.59 219
13316.68 208
13317.77 243
13318.86 217
13319.95 231
13321.04 224
13322.13 221
13323.22 230
13324.31 225
13325.40 228
13326.49 216
13327.58 258
13328.67 214
13329.76 208
13330.85 222
13331.94 223
13333.03 213
13334.12 221
13335.21 252
13336.30 245
13337.39 214
13338.48 215
13339.57 246
13340.66 232
13341.75 243
13342.85 221
13343.94 207
13345.03 213
13346.12 237
13347.21 214
13348.30 242
13349.39 249
13350.48 252
13351.58 238
13352.67 240
13353.76 265
13354.85 243
13355.94 283
13357.03 280
13358.12 282
13359.22 274
13360.31 301
13361.40 315
13362.49 291
13363.58 279
13364.67 287
13365.77 272
13366.86 292
13367.95 312
13369.04 276
13370.13 300
13371.23 266
13372.32 300
13373.41 271
13374.50 251
13375.60 260
13376.69 248
13377.78 233
13378.87 221
13379.97 231
13381.06 248
13382.15 223
13383.24 232
13384.34 222
13385.43 217
13386.52 232
13387.61 233
13388.71 220
13389.80 205
13390.89 199
13391.99 215
13393.08 218
13394.17 194
13395.26 184
13396.36 193
13397.45 202
13398.54 212
13399.64 194
13400.73 197
13401.82 223
13402.92 236
13404.01 193
13405.10 213
13406.20 218
13407.29 213
13408.39 224
13409.48 229
13410.57 227
13411.67 213
13412.76 221
13413.85 234
13414.95 187
13416.04 192
13417.14 207
13418.23 233
13419.32 201
13420.42 210
13421.51 219
13422.61 225
13423.70 231
13424.80 227
13425.89 196
13426.98 187
13428.08 233
13429.17 220
13430.27 241
13431.36 230
13432.46 221
13433.55 247
13434.65 218
13435.74 203
13436.84 209
13437.93 256
13439.03 218
13440.12 222
13441.22 221
13442.31 215
13443.41 218
13444.50 227
13445.60 213
13446.69 202
13447.79 225
13448.88 219
13449.98 213
13451.07 229
13452.17 243
13453.26 242
13454.36 241
13455.45 244
13456.55 224
13457.65 237
13458.74 228
13459.84 253
13460.93 253
13462.03 255
13463.12 249
13464.22 252
13465.32 258
13466.41 244
13467.51 233
13468.60 261
13469.70 266
13470.80 247
13471.89 254
13472.99 273
13474.09 267
13475.18 263
13476.28 247
13477.37 255
13478.47 249
13479.57 243
13480.66 243
13481.76 229
13482.86 240
13483.95 256
13485.05 283
13486.15 279
13487.25 273
13488.34 269
13489.44 311
13490.54 313
13491.63 269
13492.73 250
13493.83 284
13494.92 298
13496.02 309
13497.12 296
13498.22 361
13499.31 318
13500.41 344
13501.51 360
13502.61 337
13503.70 365
13504.80 345
13505.90 325
13507.00 321
13508.09 287
13509.19 303
13510.29 280
13511.39 268
13512.49 268
13513.58 258
13514.68 225
13515.78 261
13516.88 251
13517.98 246
13519.07 229
13520.17 260
13521.27 228
13522.37 253
13523.47 248
13524.57 220
13525.66 234
13526.76 234
13527.86 228
13528.96 242
13530.06 235
13531.16 217
13532.26 245
13533.35 210
13534.45 197
13535.55 228
13536.65 199
13537.75 201
13538.85 192
13539.95 218
13541.05 197
13542.15 197
13543.24 177
13544.34 178
13545.44 197
13546.54 216
13547.64 205
13548.74 207
13549.84 197
13550.94 180
13552.04 181
13553.14 182
13554.24 203
13555.34 194
13556.44 212
13557.54 186
13558.64 200
13559.74 190
13560.84 214
13561.94 177
13563.04 177
13564.14 206
13565.24 202
13566.34 172
13567.44 188
13568.54 190
13569.64 227
13570.74 205
13571.84 203
13572.94 209
13574.04 153
13575.14 201
13576.24 212
13577.34 188
13578.44 164
13579.54 208
13580.64 189
13581.74 204
13582.84 190
13583.94 202
13585.05 170
13586.15 181
13587.25 207
13588.35 188
13589.45 181
13590.55 193
13591.65 196
13592.75 183
13593.85 226
13594.95 186
13596.06 199
13597.16 205
13598.26 194
13599.36 192
13600.46 183
13601.56 174
13602.66 211
13603.77 210
13604.87 168
13605.97 210
13607.07 195
13608.17 211
13609.28 204
13610.38 186
13611.48 211
13612.58 176
13613.68 200
13614.79 188
13615.89 198
13616.99 188
13618.09 210
13619.19 219
13620.30 226
13621.40 191
13622.50 201
13623.60 179
13624.71 213
13625.81 199
13626.91 196
13628.01 200
13629.12 200
13630.22 214
13631.32 190
13632.42 179
13633.53 201
13634.63 185
13635.73 211
13636.84 200
13637.94 181
13639.04 192
13640.14 217
13641.25 193
13642.35 172
13643.45 194
13644.56 196
13645.66 217
13646.76 220
13647.87 199
13648.97 181
13650.07 184
13651.18 196
13652.28 188
13653.39 191
13654.49 168
13655.59 184
13656.70 207
13657.80 182
13658.90 173
13660.01 185
13661.11 181
13662.22 184
13663.32 166
13664.42 182
13665.53 186
13666.63 200
13667.74 176
13668.84 160
13669.94 175
13671.05 202
13672.15 179
13673.26 142
13674.36 164
13675.47 172
13676.57 184
13677.68 186
13678.78 164
13679.89 174
13680.99 182
13682.10 198
13683.20 187
13684.30 182
13685.41 143
13686.51 166
13687.62 175
13688.72 166
13689.83 163
13690.93 180
13692.04 177
13693.15 203
13694.25 161
13695.36 176
13696.46 169
13697.57 202
13698.67 178
13699.78 185
13700.88 152
13701.99 210
13703.09 203
13704.20 177
13705.31 154
13706.41 186
13707.52 177
13708.62 202
13709.73 210
13710.84 198
13711.94 181
13713.05 185
13714.15 203
13715.26 177
13716.37 206
13717.47 183
13718.58 208
13719.68 181
13720.79 185
13721.90 183
13723.00 210
13724.11 232
13725.22 210
13726.32 233
13727.43 213
13728.54 241
13729.64 213
13730.75 225
13731.86 196
13732.96 226
13734.07 223
13735.18 201
13736.28 220
13737.39 220
13738.50 220
13739.61 219
13740.71 223
13741.82 195
13742.93 212
13744.03 213
13745.14 219
13746.25 234
13747.36 246
13748.46 239
13749.57 262
13750.68 246
13751.79 250
13752.89 281
13754.00 285
13755.11 295
13756.22 252
13757.33 271
13758.43 266
13759.54 306
13760.65 265
13761.76 281
13762.87 315
13763.97 353
13765.08 349
13766.19 334
13767.30 378
13768.41 362
13769.51 388
13770.62 411
13771.73 409
13772.84 407
13773.95 366
13775.06 368
13776.17 353
13777.27 315
13778.38 334
13779.49 291
13780.60 317
13781.71 271
13782.82 298
13783.93 268
13785.04 280
13786.14 257
13787.25 262
13788.36 214
13789.47 224
13790.58 216
13791.69 215
13792.80 235
13793.91 237
13795.02 224
13796.13 210
13797.24 226
13798.35 212
13799.46 232
13800.57 221
13801.68 224
13802.78 252
13803.89 258
13805.00 214
13806.11 206
13807.22 214
13808.33 229
13809.44 198
13810.55 208
13811.66 262
13812.77 221
13813.88 238
13814.99 216
13816.10 238
13817.21 210
13818.32 199
13819.44 204
13820.55 211
13821.66 194
13822.77 202
13823.88 189
13824.99 200
13826.10 185
13827.21 191
13828.32 213
13829.43 202
13830.54 202
13831.65 228
13832.76 204
13833.87 181
13834.98 190
13836.10 189
13837.21 206
13838.32 196
13839.43 185
13840.54 204
13841.65 205
13842.76 171
13843.87 185
13844.99 253
13846.10 210
13847.21 208
13848.32 204
13849.43 198
13850.54 156
13851.65 198
13852.77 188
13853.88 191
13854.99 205
13856.10 192
13857.21 187
13858.33 215
13859.44 181
13860.55 205
13861.66 221
13862.77 208
13863.89 197
13865.00 206
13866.11 205
13867.22 195
13868.33 213
13869.45 217
13870.56 227
13871.67 218
13872.78 190
13873.90 198
13875.01 219
13876.12 202
13877.23 231
13878.35 233
13879.46 202
13880.57 208
13881.69 202
13882.80 224
13883.91 198
13885.02 202
13886.14 219
13887.25 232
13888.36 229
13889.48 230
13890.59 226
13891.70 241
13892.82 235
13893.93 252
13895.04 258
13896.16 228
13897.27 227
13898.38 253
13899.50 239
13900.61 216
13901.72 224
13902.84 220
13903.95 203
13905.07 228
13906.18 223
13907.29 196
13908.41 219
13909.52 177
13910.63 207
13911.75 195
13912.86 221
13913.98 207
13915.09 189
13916.21 181
13917.32 178
13918.43 171
13919.55 183
13920.66 205
13921.78 198
13922.89 205
13924.01 199
13925.12 195
13926.24 193
13927.35 187
13928.46 185
13929.58 182
13930.69 202
13931.81 162
13932.92 196
13934.04 193
13935.15 211
13936.27 178
13937.38 172
13938.50 163
13939.61 168
13940.73 200
13941.85 198
13942.96 183
13944.08 187
13945.19 179
13946.31 175
13947.42 163
13948.54 162
13949.65 155
13950.77 178
13951.88 181
13953.00 184
13954.12 165
13955.23 200
13956.35 191
13957.46 194
13958.58 201
13959.70 161
13960.81 207
13961.93 172
13963.04 184
13964.16 172
13965.28 210
13966.39 189
13967.51 170
13968.62 182
13969.74 188
13970.86 196
13971.97 183
13973.09 178
13974.21 173
13975.32 171
13976.44 174
13977.56 196
13978.67 201
13979.79 196
13980.91 197
13982.02 184
13983.14 174
13984.26 150
13985.37 195
13986.49 178
13987.61 184
13988.73 162
13989.84 211
13990.96 193
13992.08 181
13993.20 162
13994.31 170
13995.43 182
13996.55 165
13997.66 181
13998.78 191
13999.90 183
14001.02 188
14002.14 173
14003.25 162
14004.37 179
14005.49 200
14006.61 204
14007.72 183
14008.84 197
14009.96 151
14011.08 193
14012.20 195
14013.31 201
14014.43 177
14015.55 177
14016.67 155
14017.79 179
14018.91 187
14020.02 156
14021.14 186
14022.26 193
14023.38 173
14024.50 173
14025.62 179
14026.74 188
14027.85 188
14028.97 173
14030.09 159
14031.21 192
14032.33 194
14033.45 174
14034.57 195
14035.69 184
14036.81 180
14037.92 191
14039.04 183
14040.16 178
14041.28 196
14042.40 209
14043.52 195
14044.64 191
14045.76 202
14046.88 182
14048.00 196
14049.12 203
14050.24 201
14051.36 200
14052.48 180
14053.60 169
14054.72 198
14055.84 207
14056.96 211
14058.08 201
14059.20 194
14060.32 190
14061.44 208
14062.56 187
14063.68 192
14064.80 212
14065.92 223
14067.04 184
14068.16 235
14069.28 223
14070.40 229
14071.52 195
14072.64 204
14073.76 212
14074.88 210
14076.00 210
14077.12 225
14078.24 228
14079.36 243
14080.48 236
14081.60 242
14082.73 195
14083.85 223
14084.97 243
14086.09 260
14087.21 252
14088.33 275
14089.45 258
14090.57 252
14091.69 262
14092.82 280
14093.94 267
14095.06 291
14096.18 279
14097.30 302
14098.42 316
14099.54 311
14100.67 247
14101.79 275
14102.91 243
14104.03 255
14105.15 232
14106.27 278
14107.40 266
14108.52 234
14109.64 215
14110.76 227
14111.88 209
14113.01 246
14114.13 206
14115.25 240
14116.37 207
14117.50 218
14118.62 213
14119.74 194
14120.86 184
14121.98 202
14123.11 224
14124.23 202
14125.35 208
14126.48 224
14127.60 195
14128.72 196
14129.84 200
14130.97 203
14132.09 210
14133.21 191
14134.34 231
14135.46 209
14136.58 182
14137.70 188
14138.83 203
14139.95 199
14141.07 189
14142.20 209
14143.32 198
14144.44 187
14145.57 190
14146.69 179
14147.81 182
14148.94 192
14150.06 191
14151.18 182
14152.31 218
14153.43 174
14154.56 172
14155.68 192
14156.80 175
14157.93 178
14159.05 195
14160.18 188
14161.30 171
14162.42 173
14163.55 186
14164.67 190
14165.80 194
14166.92 176
14168.04 183
14169.17 187
14170.29 218
14171.42 181
14172.54 152
14173.67 160
14174.79 187
14175.92 174
14177.04 189
14178.17 166
14179.29 170
14180.41 204
14181.54 208
14182.66 168
14183.79 166
14184.91 157
14186.04 184
14187.16 193
14188.29 163
14189.41 164
14190.54 162
14191.67 176
14192.79 194
14193.92 162
14195.04 157
14196.17 179
14197.29 188
14198.42 156
14199.54 158
14200.67 162
14201.79 213
14202.92 188
14204.05 153
14205.17 153
14206.30 168
14207.42 158
14208.55 169
14209.67 176
14210.80 172
14211.93 149
14213.05 175
14214.18 164
14215.31 138
14216.43 167
14217.56 192
14218.68 167
14219.81 161
14220.94 159
14222.06 153
14223.19 182
14224.32 188
14225.44 174
14226.57 175
14227.70 202
14228.82 195
14229.95 172
14231.08 160
14232.20 160
14233.33 163
14234.46 176
14235.58 159
14236.71 137
14237.84 154
14238.97 149
14240.09 156
14241.22 149
14242.35 181
14243.47 176
14244.60 158
14245.73 135
14246.86 126
14247.98 154
14249.11 151
14250.24 166
14251.37 144
14252.49 147
14253.62 182
14254.75 168
14255.88 171
14257.01 164
14258.13 159
14259.26 162
14260.39 177
14261.52 145
14262.65 128
14263.77 146
14264.90 166
14266.03 160
14267.16 153
14268.29 151
14269.41 159
14270.54 138
14271.67 141
14272.80 135
14273.93 157
14275.06 135
14276.19 164
14277.31 170
14278.44 160
14279.57 154
14280.70 170
14281.83 172
14282.96 173
14284.09 190
14285.22 177
14286.34 159
14287.47 151
14288.60 168
14289.73 156
14290.86 145
14291.99 167
14293.12 151
14294.25 163
14295.38 179
14296.51 156
14297.64 158
14298.77 152
14299.90 140
14301.03 158
14302.16 144
14303.28 138
14304.41 135
14305.54 142
14306.67 160
14307.80 159
14308.93 173
14310.06 164
14311.19 128
14312.32 158
14313.45 140
14314.58 147
14315.71 146
14316.84 145
14317.97 143
14319.11 155
14320.24 163
14321.37 146
14322.50 161
14323.63 155
14324.76 133
14325.89 134
14327.02 149
14328.15 138
14329.28 152
14330.41 125
14331.54 133
14332.67 153
14333.80 158
14334.93 139
14336.06 131
14337.20 128
14338.33 137
14339.46 123
14340.59 161
14341.72 147
14342.85 161
14343.98 152
14345.11 141
14346.25 140
14347.38 120
14348.51 147
14349.64 149
14350.77 141
14351.90 140
14353.03 133
14354.17 149
14355.30 128
14356.43 143
14357.56 119
14358.69 128
14359.83 148
14360.96 158
14362.09 151
14363.22 139
14364.35 142
14365.49 137
14366.62 139
14367.75 164
14368.88 138
14370.01 136
14371.15 144
14372.28 135
14373.41 135
14374.54 143
14375.68 145
14376.81 144
14377.94 137
14379.07 131
14380.21 124
14381.34 109
14382.47 127
14383.61 141
14384.74 140
14385.87 137
14387.00 141
14388.14 145
14389.27 148
14390.40 132
14391.54 170
14392.67 160
14393.80 130
14394.94 138
14396.07 141
14397.20 153
14398.34 136
14399.47 136
14400.60 148
14401.74 123
14402.87 143
14404.00 148
14405.14 133
14406.27 145
14407.41 140
14408.54 162
14409.67 155
14410.81 163
14411.94 145
14413.08 134
14414.21 139
14415.34 152
14416.48 141
14417.61 144
14418.75 140
14419.88 144
14421.01 145
14422.15 141
14423.28 176
14424.42 148
14425.55 159
14426.69 145
14427.82 167
14428.96 190
14430.09 146
14431.23 145
14432.36 155
14433.50 143
14434.63 164
14435.77 163
14436.90 186
14438.04 155
14439.17 155
14440.31 165
14441.44 167
14442.58 174
14443.71 145
14444.85 147
14445.98 157
14447.12 147
14448.25 152
14449.39 166
14450.52 145
14451.66 146
14452.79 160
14453.93 137
14455.07 160
14456.20 121
14457.34 143
14458.47 137
14459.61 133
14460.74 152
14461.88 139
14463.02 156
14464.15 133
14465.29 140
14466.42 137
14467.56 129
14468.70 137
14469.83 135
14470.97 154
14472.11 153
14473.24 152
14474.38 166
14475.51 140
14476.65 157
14477.79 156
14478.92 163
14480.06 144
14481.20 169
14482.33 146
14483.47 155
14484.61 143
14485.75 165
14486.88 182
14488.02 173
14489.16 163
14490.29 154
14491.43 137
14492.57 133
14493.70 156
14494.84 169
14495.98 160
14497.12 162
14498.25 186
14499.39 172
14500.53 166
14501.67 163
14502.80 190
14503.94 169
14505.08 196
14506.22 176
14507.35 171
14508.49 183
14509.63 184
14510.77 166
14511.91 202
14513.04 226
14514.18 180
14515.32 187
14516.46 185
14517.60 216
14518.73 190
14519.87 192
14521.01 172
14522.15 190
14523.29 212
14524.43 214
14525.56 185
14526.70 173
14527.84 168
14528.98 152
14530.12 166
14531.26 154
14532.40 157
14533.53 161
14534.67 185
14535.81 173
14536.95 159
14538.09 157
14539.23 188
14540.37 162
14541.51 132
14542.65 153
14543.79 166
14544.92 151
14546.06 170
14547.20 157
14548.34 158
14549.48 193
14550.62 173
14551.76 157
14552.90 131
14554.04 175
14555.18 163
14556.32 175
14557.46 168
14558.60 184
14559.74 161
14560.88 148
14562.02 156
14563.16 154
14564.30 161
14565.44 155
14566.58 163
14567.72 139
14568.86 159
14570.00 142
14571.14 159
14572.28 148
14573.42 161
14574.56 139
14575.70 123
14576.84 160
14577.98 160
14579.12 163
14580.26 146
14581.40 149
14582.54 138
14583.68 174
14584.82 152
14585.97 149
14587.11 177
14588.25 196
14589.39 178
14590.53 153
14591.67 160
14592.81 160
14593.95 187
14595.09 182
14596.23 145
14597.38 148
14598.52 181
14599.66 170
14600.80 194
14601.94 171
14603.08 166
14604.22 164
14605.37 196
14606.51 181
14607.65 173
14608.79 160
14609.93 186
14611.07 176
14612.22 171
14613.36 170
14614.50 167
14615.64 209
14616.78 191
14617.93 200
14619.07 194
14620.21 210
14621.35 214
14622.50 199
14623.64 167
14624.78 158
14625.92 176
14627.06 204
14628.21 206
14629.35 211
14630.49 202
14631.63 231
14632.78 212
14633.92 223
14635.06 238
14636.21 236
14637.35 236
14638.49 214
14639.63 223
14640.78 200
14641.92 191
14643.06 209
14644.21 207
14645.35 189
14646.49 171
14647.64 185
14648.78 204
14649.92 175
14651.07 140
14652.21 165
14653.35 160
14654.50 173
14655.64 142
14656.78 177
14657.93 190
14659.07 179
14660.21 134
14661.36 144
14662.50 170
14663.65 173
14664.79 149
14665.93 166
14667.08 148
14668.22 122
14669.37 163
14670.51 153
14671.65 154
14672.80 127
14673.94 132
14675.09 156
14676.23 131
14677.38 136
14678.52 139
14679.66 142
14680.81 134
14681.95 139
14683.10 143
14684.24 127
14685.39 127
14686.53 136
14687.68 127
14688.82 135
14689.97 142
14691.11 133
14692.26 155
14693.40 128
14694.55 142
14695.69 160
14696.84 113
14697.98 131
14699.13 133
14700.27 146
14701.42 118
14702.56 146
14703.71 114
14704.85 139
14706.00 117
14707.15 133
14708.29 137
14709.44 115
14710.58 135
14711.73 152
14712.87 147
14714.02 136
14715.17 131
14716.31 144
14717.46 140
14718.60 152
14719.75 152
14720.90 151
14722.04 111
14723.19 119
14724.33 134
14725.48 127
14726.63 132
14727.77 139
14728.92 134
14730.07 134
14731.21 132
14732.36 153
14733.51 136
14734.65 133
14735.80 149
14736.95 163
14738.09 148
14739.24 133
14740.39 149
14741.53 134
14742.68 155
14743.83 133
14744.97 129
14746.12 125
14747.27 128
14748.42 107
14749.56 137
14750.71 137
14751.86 130
14753.00 140
14754.15 133
14755.30 139
14756.45 124
14757.59 130
14758.74 119
14759.89 149
14761.04 141
14762.18 138
14763.33 129
14764.48 142
14765.63 128
14766.78 130
14767.92 123
14769.07 116
14770.22 123
14771.37 162
14772.52 133
14773.66 136
14774.81 117
14775.96 118
14777.11 109
14778.26 137
14779.41 158
14780.55 123
14781.70 120
14782.85 111
14784.00 122
14785.15 118
14786.30 93
14787.45 131
14788.59 117
14789.74 120
14790.89 108
14792.04 124
14793.19 115
14794.34 123
14795.49 122
14796.64 125
14797.79 133
14798.94 124
14800.08 117
14801.23 103
14802.38 125
14803.53 126
14804.68 110
14805.83 110
14806.98 130
14808.13 132
14809.28 120
14810.43 117
14811.58 123
14812.73 142
14813.88 119
14815.03 122
14816.18 115
14817.33 98
14818.48 132
14819.63 126
14820.78 104
14821.93 106
14823.08 120
14824.23 133
14825.38 135
14826.53 103
14827.68 112
14828.83 125
14829.98 100
14831.13 112
14832.28 91
14833.43 98
14834.58 104
14835.73 127
14836.88 106
14838.03 115
14839.18 110
14840.33 111
14841.48 101
14842.64 101
14843.79 119
14844.94 113
14846.09 116
14847.24 102
14848.39 110
14849.54 120
14850.69 119
14851.84 125
14853.00 109
14854.15 107
14855.30 115
14856.45 108
14857.60 118
14858.75 105
14859.90 118
14861.06 126
14862.21 116
14863.36 110
14864.51 105
14865.66 115
14866.81 112
14867.97 119
14869.12 96
14870.27 136
14871.42 96
14872.57 109
14873.73 88
14874.88 127
14876.03 125
14877.18 118
14878.33 110
14879.49 121
14880.64 106
14881.79 122
14882.94 150
14884.10 105
14885.25 98
14886.40 115
14887.55 105
14888.71 110
14889.86 94
14891.01 117
14892.16 140
14893.32 107
14894.47 108
14895.62 97
14896.78 129
14897.93 118
14899.08 121
14900.23 120
14901.39 126
14902.54 108
14903.69 106
14904.85 97
14906.00 113
14907.15 125
14908.31 97
14909.46 115
14910.61 115
14911.77 116
14912.92 109
14914.08 118
14915.23 105
14916.38 105
14917.54 117
14918.69 122
14919.84 121
14921.00 130
14922.15 136
14923.31 114
14924.46 130
14925.61 108
14926.77 109
14927.92 130
14929.08 132
14930.23 111
14931.38 132
14932.54 124
14933.69 138
14934.85 148
14936.00 118
14937.16 126
14938.31 114
14939.47 135
14940.62 120
14941.78 137
14942.93 146
14944.08 113
14945.24 121
14946.39 106
14947.55 135
14948.70 121
14949.86 116
14951.01 108
14952.17 114
14953.32 150
14954.48 135
14955.64 124
14956.79 119
14957.95 131
14959.10 107
14960.26 125
14961.41 117
14962.57 118
14963.72 109
14964.88 103
14966.03 114
14967.19 142
14968.35 128
14969.50 125
14970.66 122
14971.81 136
14972.97 123
14974.12 125
14975.28 125
14976.44 124
14977.59 134
14978.75 114
14979.91 110
14981.06 112
14982.22 107
14983.37 113
14984.53 135
14985.69 149
14986.84 112
14988.00 117
14989.16 103
14990.31 131
14991.47 121
14992.63 116
14993.78 112
14994.94 118
14996.10 118
14997.25 116
14998.41 99
14999.57 104
15000.72 112
15001.88 110
15003.04 94
15004.20 107
15005.35 112
15006.51 127
15007.67 107
15008.82 97
15009.98 113
15011.14 114
15012.30 98
15013.45 102
15014.61 110
15015.77 118
15016.93 123
15018.08 100
15019.24 115
15020.40 111
15021.56 100
15022.71 106
15023.87 126
15025.03 105
15026.19 105
15027.35 109
15028.50 112
15029.66 103
15030.82 107
15031.98 125
15033.14 136
15034.30 111
15035.45 85
15036.61 123
15037.77 99
15038.93 107
15040.09 101
15041.25 100
15042.40 133
15043.56 106
15044.72 110
15045.88 103
15047.04 101
15048.20 114
15049.36 102
15050.52 110
15051.68 120
15052.83 123
15053.99 96
15055.15 98
15056.31 106
15057.47 117
15058.63 116
15059.79 118
15060.95 112
15062.11 94
15063.27 109
15064.43 113
15065.59 97
15066.75 98
15067.90 105
15069.06 114
15070.22 99
15071.38 95
15072.54 87
15073.70 121
15074.86 115
15076.02 133
15077.18 130
15078.34 109
15079.50 97
15080.66 125
15081.82 108
15082.98 107
15084.14 100
15085.30 114
15086.46 110
15087.62 95
15088.78 102
15089.95 97
15091.11 115
15092.27 96
15093.43 108
15094.59 126
15095.75 129
15096.91 108
15098.07 112
15099.23 105
15100.39 111
15101.55 129
15102.71 109
15103.87 123
15105.03 93
15106.20 92
15107.36 87
15108.52 123
15109.68 99
15110.84 118
15112.00 108
15113.16 132
15114.32 123
15115.49 106
15116.65 100
15117.81 113
15118.97 115
15120.13 106
15121.29 105
15122.46 115
15123.62 111
15124.78 103
15125.94 117
15127.10 95
15128.26 121
15129.43 117
15130.59 121
15131.75 113
15132.91 102
15134.07 103
15135.24 124
15136.40 105
15137.56 102
15138.72 104
15139.89 107
15141.05 105
15142.21 105
15143.37 96
15144.54 109
15145.70 121
15146.86 120
15148.02 122
15149.19 92
15150.35 109
15151.51 112
15152.67 111
15153.84 98
15155.00 76
15156.16 102
15157.33 107
15158.49 126
15159.65 102
15160.82 90
15161.98 103
15163.14 104
15164.31 106
15165.47 101
15166.63 103
15167.80 117
15168.96 118
15170.12 109
15171.29 108
15172.45 82
15173.61 124
15174.78 114
15175.94 123
15177.10 110
15178.27 105
15179.43 127
15180.60 147
15181.76 117
15182.92 103
15184.09 117
15185.25 153
15186.42 109
15187.58 110
15188.74 102
15189.91 117
15191.07 125
15192.24 118
15193.40 101
15194.57 128
15195.73 123
15196.90 126
15198.06 104
15199.22 111
15200.39 118
15201.55 122
15202.72 136
15203.88 103
15205.05 105
15206.21 96
15207.38 126
15208.54 119
15209.71 108
15210.87 104
15212.04 140
15213.20 164
15214.37 134
15215.53 134
15216.70 101
15217.86 113
15219.03 144
15220.20 140
15221.36 126
15222.53 116
15223.69 124
15224.86 133
15226.02 130
15227.19 117
15228.36 137
15229.52 136
15230.69 160
15231.85 112
15233.02 130
15234.18 138
15235.35 102
15236.52 112
15237.68 133
15238.85 118
15240.02 139
15241.18 134
15242.35 107
15243.51 105
15244.68 119
15245.85 128
15247.01 100
15248.18 115
15249.35 108
15250.51 120
15251.68 119
15252.85 143
15254.01 102
15255.18 110
15256.35 107
15257.51 107
15258.68 97
15259.85 128
15261.01 116
15262.18 92
15263.35 106
15264.52 123
15265.68 114
15266.85 108
15268.02 99
15269.18 119
15270.35 103
15271.52 100
15272.69 119
15273.85 123
15275.02 111
15276.19 82
15277.36 75
15278.52 102
15279.69 122
15280.86 81
15282.03 100
15283.20 89
15284.36 126
15285.53 107
15286.70 117
15287.87 103
15289.04 99
15290.20 92
15291.37 114
15292.54 108
15293.71 87
15294.88 126
15296.05 96
15297.21 101
15298.38 108
15299.55 93
15300.72 114
15301.89 102
15303.06 98
15304.22 89
15305.39 99
15306.56 100
15307.73 102
15308.90 94
15310.07 87
15311.24 106
15312.41 100
15313.58 104
15314.74 100
15315.91 102
15317.08 96
15318.25 84
15319.42 89
15320.59 86
15321.76 108
15322.93 106
15324.10 105
15325.27 127
15326.44 99
15327.61 119
15328.78 90
15329.95 107
15331.12 103
15332.29 112
15333.46 108
15334.63 98
15335.80 116
15336.97 117
15338.14 111
15339.31 107
15340.48 102
15341.65 83
15342.82 103
15343.99 103
15345.16 115
15346.33 99
15347.50 113
15348.67 102
15349.84 106
15351.01 105
15352.18 102
15353.35 92
15354.52 98
15355.69 105
15356.86 89
15358.03 95
15359.20 86
15360.37 114
15361.54 115
15362.71 98
15363.89 108
15365.06 95
15366.23 118
15367.40 110
15368.57 103
15369.74 117
15370.91 103
15372.08 112
15373.25 111
15374.43 116
15375.60 105
15376.77 109
15377.94 112
15379.11 100
15380.28 104
15381.46 87
15382.63 107
15383.80 104
15384.97 105
15386.14 110
15387.31 105
15388.49 115
15389.66 114
15390.83 102
15392.00 111
15393.17 114
15394.35 115
15395.52 110
15396.69 101
15397.86 105
15399.03 106
15400.21 119
15401.38 117
15402.55 92
15403.72 91
15404.90 93
15406.07 124
15407.24 112
15408.41 81
15409.59 78
15410.76 116
15411.93 102
15413.11 123
15414.28 111
15415.45 107
15416.62 107
15417.80 99
15418.97 88
15420.14 97
15421.32 100
15422.49 93
15423.66 109
15424.84 108
15426.01 107
15427.18 103
15428.36 125
15429.53 82
15430.70 95
15431.88 95
15433.05 94
15434.22 103
15435.40 97
15436.57 85
15437.75 89
15438.92 114
15440.09 104
15441.27 93
15442.44 96
15443.61 93
15444.79 96
15445.96 97
15447.14 106
15448.31 96
15449.49 124
15450.66 107
15451.83 82
15453.01 90
15454.18 94
15455.36 132
15456.53 107
15457.71 103
15458.88 117
15460.06 102
15461.23 87
15462.40 90
15463.58 85
15464.75 76
15465.93 103
15467.10 112
15468.28 99
15469.45 91
15470.63 94
15471.80 111
15472.98 112
15474.15 87
15475.33 91
15476.50 111
15477.68 107
15478.86 90
15480.03 89
15481.21 95
15482.38 96
15483.56 107
15484.73 81
15485.91 91
15487.08 77
15488.26 90
15489.44 95
15490.61 107
15491.79 92
15492.96 104
15494.14 106
15495.31 113
15496.49 84
15497.67 83
15498.84 108
15500.02 90
15501.20 128
15502.37 109
15503.55 102
15504.72 103
15505.90 95
15507.08 97
15508.25 114
15509.43 99
15510.61 118
15511.78 100
15512.96 101
15514.14 99
15515.31 97
15516.49 136
15517.67 137
15518.84 134
15520.02 99
15521.20 95
15522.37 123
15523.55 110
15524.73 109
15525.91 97
15527.08 114
15528.26 108
15529.44 95
15530.61 84
15531.79 91
15532.97 111
15534.15 111
15535.32 97
15536.50 112
15537.68 117
15538.86 110
15540.03 111
15541.21 117
15542.39 80
15543.57 84
15544.75 114
15545.92 117
15547.10 128
15548.28 106
15549.46 132
15550.64 111
15551.81 110
15552.99 89
15554.17 108
15555.35 111
15556.53 104
15557.70 84
15558.88 122
15560.06 102
15561.24 115
15562.42 105
15563.60 116
15564.78 120
15565.95 113
15567.13 129
15568.31 92
15569.49 125
15570.67 119
15571.85 115
15573.03 136
15574.21 115
15575.38 103
15576.56 126
15577.74 105
15578.92 117
15580.10 120
15581.28 114
15582.46 106
15583.64 125
15584.82 107
15586.00 102
15587.18 118
15588.36 100
15589.54 109
15590.72 117
15591.90 134
15593.08 117
15594.25 127
15595.43 118
15596.61 122
15597.79 107
15598.97 118
15600.15 131
15601.33 103
15602.51 115
15603.69 127
15604.87 132
15606.05 131
15607.23 123
15608.41 127
15609.60 127
15610.78 102
15611.96 134
15613.14 134
15614.32 133
15615.50 117
15616.68 118
15617.86 112
15619.04 127
15620.22 127
15621.40 113
15622.58 138
15623.76 120
15624.94 129
15626.12 132
15627.31 133
15628.49 146
15629.67 130
15630.85 128
15632.03 142
15633.21 122
15634.39 144
15635.57 135
15636.75 135
15637.94 135
15639.12 135
15640.30 140
15641.48 125
15642.66 138
15643.84 153
15645.03 132
15646.21 132
15647.39 159
15648.57 151
15649.75 126
15650.93 140
15652.12 156
15653.30 146
15654.48 143
15655.66 149
15656.84 141
15658.03 135
15659.21 130
15660.39 121
15661.57 147
15662.76 161
15663.94 141
15665.12 132
15666.30 159
15667.48 164
15668.67 148
15669.85 171
15671.03 149
15672.22 140
15673.40 127
15674.58 138
15675.76 143
15676.95 138
15678.13 165
15679.31 148
15680.50 165
15681.68 144
15682.86 141
15684.04 130
15685.23 134
15686.41 146
15687.59 178
15688.78 119
15689.96 154
15691.14 141
15692.33 149
15693.51 150
15694.69 148
15695.88 163
15697.06 173
15698.25 181
15699.43 140
15700.61 158
15701.80 173
15702.98 170
15704.16 179
15705.35 175
15706.53 172
15707.72 203
15708.90 216
15710.08 191
15711.27 156
15712.45 167
15713.64 187
15714.82 193
15716.01 192
15717.19 167
15718.37 172
15719.56 174
15720.74 190
15721.93 172
15723.11 201
15724.30 163
15725.48 170
15726.67 182
15727.85 190
15729.04 166
15730.22 153
15731.41 179
15732.59 165
15733.78 180
15734.96 166
15736.15 174
15737.33 184
15738.52 179
15739.70 192
15740.89 206
15742.07 180
15743.26 181
15744.44 193
15745.63 174
15746.81 184
15748.00 205
15749.19 208
15750.37 182
15751.56 184
15752.74 186
15753.93 204
15755.11 194
15756.30 168
15757.49 177
15758.67 228
15759.86 222
15761.04 197
15762.23 186
15763.42 200
15764.60 180
15765.79 190
15766.97 177
15768.16 195
15769.35 176
15770.53 175
15771.72 169
15772.91 165
15774.09 173
15775.28 157
15776.47 187
15777.65 179
15778.84 175
15780.03 148
15781.21 181
15782.40 180
15783.59 179
15784.77 153
15785.96 158
15787.15 191
15788.33 160
15789.52 159
15790.71 163
15791.90 169
15793.08 165
15794.27 152
15795.46 148
15796.65 132
15797.83 138
15799.02 152
15800.21 156
15801.40 142
15802.58 141
15803.77 159
15804.96 153
15806.15 149
15807.33 128
15808.52 131
15809.71 160
15810.90 161
15812.09 146
15813.27 116
15814.46 137
15815.65 130
15816.84 159
15818.03 114
15819.21 133
15820.40 137
15821.59 146
15822.78 140
15823.97 130
15825.16 135
15826.34 133
15827.53 146
15828.72 137
15829.91 124
15831.10 142
15832.29 149
15833.48 129
15834.66 126
15835.85 125
15837.04 147
15838.23 134
15839.42 128
15840.61 101
15841.80 126
15842.99 138
15844.18 150
15845.37 123
15846.56 121
15847.74 143
15848.93 135
15850.12 149
15851.31 133
15852.50 128
15853.69 134
15854.88 157
15856.07 146
15857.26 131
15858.45 117
15859.64 134
15860.83 157
15862.02 143
15863.21 126
15864.40 138
15865.59 142
15866.78 150
15867.97 144
15869.16 121
15870.35 132
15871.54 147
15872.73 146
15873.92 109
15875.11 112
15876.30 126
15877.49 149
15878.68 138
15879.87 123
15881.06 130
15882.25 125
15883.44 123
15884.64 165
15885.83 131
15887.02 139
15888.21 146
15889.40 136
15890.59 137
15891.78 155
15892.97 144
15894.16 128
15895.35 143
15896.54 164
15897.74 146
15898.93 128
15900.12 143
15901.31 161
15902.50 151
15903.69 144
15904.88 130
15906.08 117
15907.27 150
15908.46 187
15909.65 166
15910.84 151
15912.03 159
15913.23 138
15914.42 154
15915.61 154
15916.80 151
15917.99 146
15919.18 151
15920.38 137
15921.57 148
15922.76 169
15923.95 170
15925.15 179
15926.34 149
15927.53 138
15928.72 176
15929.91 146
15931.11 148
15932.30 148
15933.49 166
15934.68 173
15935.88 162
15937.07 171
15938.26 143
15939.46 173
15940.65 145
15941.84 147
15943.03 146
15944.23 126
15945.42 125
15946.61 128
15947.81 142
15949.00 138
15950.19 131
15951.39 128
15952.58 127
15953.77 111
15954.97 114
15956.16 130
15957.35 134
15958.55 133
15959.74 121
15960.93 99
15962.13 127
15963.32 126
15964.51 96
15965.71 100
15966.90 120
15968.09 122
15969.29 142
15970.48 105
15971.68 106
15972.87 122
15974.06 112
15975.26 117
15976.45 101
15977.65 109
15978.84 114
15980.04 113
15981.23 106
15982.42 107
15983.62 114
15984.81 138
15986.01 112
15987.20 94
15988.40 100
15989.59 108
15990.79 109
15991.98 119
15993.18 111
15994.37 121
15995.57 128
15996.76 106
15997.96 99
15999.15 99
16000.35 108
16001.54 105
16002.74 110
16003.93 85
16005.13 113
16006.32 94
16007.52 100
16008.71 89
16009.91 106
16011.10 108
16012.30 99
16013.49 93
16014.69 99
16015.88 109
16017.08 104
16018.28 111
16019.47 110
16020.67 107
16021.86 111
16023.06 99
16024.26 98
16025.45 114
16026.65 106
16027.84 110
16029.04 124
16030.24 117
16031.43 122
16032.63 114
16033.82 109
16035.02 110
16036.22 111
16037.41 127
16038.61 112
16039.81 98
16041.00 99
16042.20 93
16043.40 113
16044.59 125
16045.79 109
16046.99 110
16048.18 119
16049.38 123
16050.58 97
16051.77 89
16052.97 85
16054.17 114
16055.37 120
16056.56 108
16057.76 103
16058.96 89
16060.15 108
16061.35 91
16062.55 101
16063.75 127
16064.94 99
16066.14 96
16067.34 91
16068.54 82
16069.73 79
16070.93 94
16072.13 115
16073.33 118
16074.52 93
16075.72 98
16076.92 107
16078.12 103
16079.32 95
16080.51 115
16081.71 83
16082.91 93
16084.11 108
16085.31 87
16086.51 85
16087.70 90
16088.90 100
16090.10 90
16091.30 105
16092.50 96
16093.70 109
16094.89 92
16096.09 90
16097.29 103
16098.49 100
16099.69 107
16100.89 106
16102.09 96
16103.29 90
16104.48 100
16105.68 103
16106.88 130
16108.08 90
16109.28 111
16110.48 82
16111.68 92
16112.88 107
16114.08 88
16115.28 107
16116.48 105
16117.68 110
16118.88 109
16120.07 92
16121.27 98
16122.47 99
16123.67 95
16124.87 95
16126.07 94
16127.27 108
16128.47 103
16129.67 91
16130.87 103
16132.07 80
16133.27 97
16134.47 96
16135.67 110
16136.87 84
16138.07 89
16139.27 92
16140.47 86
16141.67 86
16142.87 99
16144.07 76
16145.27 107
16146.48 80
16147.68 113
16148.88 86
16150.08 96
16151.28 96
16152.48 78
16153.68 99
16154.88 93
16156.08 104
16157.28 110
16158.48 79
16159.68 90
16160.88 97
16162.09 100
16163.29 120
16164.49 100
16165.69 94
16166.89 85
16168.09 91
16169.29 105
16170.49 115
16171.70 89
16172.90 85
16174.10 89
16175.30 110
16176.50 97
16177.70 81
16178.91 113
16180.11 68
16181.31 99
16182.51 84
16183.71 107
16184.91 96
16186.12 104
16187.32 92
16188.52 84
16189.72 92
16190.93 118
16192.13 102
16193.33 105
16194.53 105
16195.73 110
16196.94 102
16198.14 106
16199.34 108
16200.54 106
16201.75 125
16202.95 104
16204.15 104
16205.35 90
16206.56 117
16207.76 113
16208.96 113
16210.17 103
16211.37 113
16212.57 94
16213.77 98
16214.98 95
16216.18 130
16217.38 110
16218.59 98
16219.79 106
16220.99 108
16222.20 102
16223.40 103
16224.60 123
16225.81 111
16227.01 123
16228.21 115
16229.42 120
16230.62 113
16231.82 114
16233.03 108
16234.23 97
16235.44 112
16236.64 101
16237.84 112
16239.05 122
16240.25 137
16241.46 137
16242.66 129
16243.86 116
16245.07 116
16246.27 98
16247.48 114
16248.68 125
16249.89 124
16251.09 136
16252.29 125
16253.50 115
16254.70 104
16255.91 141
16257.11 96
16258.32 106
16259.52 104
16260.73 109
16261.93 102
16263.14 127
16264.34 107
16265.55 121
16266.75 126
16267.96 120
16269.16 118
16270.37 118
16271.57 122
16272.78 120
16273.98 132
16275.19 126
16276.39 139
16277.60 133
16278.80 129
16280.01 122
16281.21 140
16282.42 147
16283.63 153
16284.83 135
16286.04 140
16287.24 133
16288.45 132
16289.65 135
16290.86 137
16292.07 144
16293.27 135
16294.48 149
16295.68 129
16296.89 148
16298.10 136
16299.30 160
16300.51 148
16301.71 143
16302.92 166
16304.13 182
16305.33 167
16306.54 149
16307.75 151
16308.95 155
16310.16 153
16311.37 150
16312.57 161
16313.78 134
16314.99 150
16316.19 129
16317.40 122
16318.61 95
16319.81 123
16321.02 129
16322.23 135
16323.44 145
16324.64 142
16325.85 120
16327.06 138
16328.26 127
16329.47 126
16330.68 127
16331.89 116
16333.09 133
16334.30 102
16335.51 142
16336.72 117
16337.92 119
16339.13 106
16340.34 108
16341.55 112
16342.75 118
16343.96 92
16345.17 104
16346.38 127
16347.59 114
16348.79 113
16350.00 102
16351.21 118
16352.42 102
16353.63 133
16354.84 103
16356.04 111
16357.25 94
16358.46 142
16359.67 109
16360.88 104
16362.09 111
16363.29 115
16364.50 118
16365.71 108
16366.92 107
16368.13 112
16369.34 148
16370.55 110
16371.76 104
16372.96 106
16374.17 110
16375.38 108
16376.59 102
16377.80 91
16379.01 92
16380.22 120
16381.43 108
16382.64 96
16383.85 84
16385.06 92
16386.27 100
16387.47 103
16388.68 88
16389.89 90
16391.10 113
16392.31 122
16393.52 91
16394.73 102
16395.94 100
16397.15 116
16398.36 102
16399.57 110
16400.78 89
16401.99 100
16403.20 117
16404.41 83
16405.62 103
16406.83 93
16408.04 130
16409.25 123
16410.46 98
16411.67 91
16412.88 107
16414.09 111
16415.30 103
16416.52 108
16417.73 123
16418.94 90
16420.15 92
16421.36 81
16422.57 100
16423.78 106
16424.99 109
16426.20 133
16427.41 92
16428.62 91
16429.83 114
16431.05 103
16432.26 106
16433.47 100
16434.68 92
16435.89 90
16437.10 83
16438.31 88
16439.52 93
16440.74 104
16441.95 94
16443.16 111
16444.37 116
16445.58 92
16446.79 102
16448.00 95
16449.22 101
16450.43 83
16451.64 88
16452.85 98
16454.06 110
16455.28 99
16456.49 88
16457.70 95
16458.91 111
16460.12 124
16461.34 85
16462.55 117
16463.76 105
16464.97 96
16466.19 76
16467.40 96
16468.61 99
16469.82 83
16471.04 93
16472.25 104
16473.46 100
16474.67 93
16475.89 105
16477.10 95
16478.31 99
16479.52 86
16480.74 102
16481.95 116
16483.16 104
16484.38 86
16485.59 88
16486.80 89
16488.02 94
16489.23 98
16490.44 91
16491.66 69
16492.87 75
16494.08 87
16495.30 81
16496.51 90
16497.72 86
16498.94 102
16500.15 90
16501.36 106
16502.58 79
16503.79 91
16505.00 86
16506.22 91
16507.43 86
16508.65 84
16509.86 80
16511.07 80
16512.29 85
16513.50 67
16514.72 87
16515.93 92
16517.15 102
16518.36 96
16519.57 87
16520.79 86
16522.00 90
16523.22 90
16524.43 100
16525.65 77
16526.86 88
16528.08 102
16529.29 112
16530.51 91
16531.72 84
16532.93 93
16534.15 94
16535.36 99
16536.58 89
16537.79 79
16539.01 95
16540.22 118
16541.44 95
16542.65 90
16543.87 85
16545.09 105
16546.30 94
16547.52 88
16548.73 88
16549.95 87
16551.16 115
16552.38 103
16553.59 92
16554.81 84
16556.02 97
16557.24 85
16558.46 91
16559.67 66
16560.89 75
16562.10 94
16563.32 106
16564.54 83
16565.75 71
16566.97 83
16568.18 92
16569.40 92
16570.62 98
16571.83 89
16573.05 72
16574.27 88
16575.48 85
16576.70 76
16577.91 88
16579.13 94
16580.35 116
16581.56 107
16582.78 83
16584.00 104
16585.21 97
16586.43 90
16587.65 102
16588.87 95
16590.08 75
16591.30 68
16592.52 95
16593.73 93
16594.95 80
16596.17 82
16597.38 86
16598.60 92
16599.82 75
16601.04 77
16602.25 85
16603.47 100
16604.69 76
16605.91 89
16607.12 85
16608.34 80
16609.56 78
16610.78 85
16611.99 71
16613.21 76
16614.43 80
16615.65 78
16616.87 104
16618.08 83
16619.30 96
16620.52 97
16621.74 101
16622.96 82
16624.17 78
16625.39 99
16626.61 94
16627.83 82
16629.05 101
16630.27 85
16631.48 84
16632.70 87
16633.92 87
16635.14 102
16636.36 95
16637.58 80
16638.80 87
16640.02 95
16641.23 83
16642.45 83
16643.67 84
16644.89 97
16646.11 81
16647.33 71
16648.55 74
16649.77 94
16650.99 90
16652.21 84
16653.42 84
16654.64 75
16655.86 91
16657.08 90
16658.30 78
16659.52 74
16660.74 82
16661.96 96
16663.18 80
16664.40 91
16665.62 85
16666.84 84
16668.06 73
16669.28 89
16670.50 85
16671.72 97
16672.94 78
16674.16 102
16675.38 89
16676.60 84
16677.82 82
16679.04 81
16680.26 65
16681.48 74
16682.70 78
16683.92 87
16685.14 85
16686.36 79
16687.58 91
16688.80 69
16690.02 86
16691.24 81
16692.46 81
16693.69 74
16694.91 71
16696.13 83
16697.35 85
16698.57 81
16699.79 84
16701.01 89
16702.23 84
16703.45 98
16704.67 86
16705.90 95
16707.12 69
16708.34 80
16709.56 81
16710.78 92
16712.00 79
16713.22 73
16714.44 80
16715.67 91
16716.89 73
16718.11 76
16719.33 83
16720.55 98
16721.77 88
16723.00 96
16724.22 70
16725.44 73
16726.66 105
16727.88 86
16729.11 82
16730.33 67
16731.55 72
16732.77 82
16733.99 96
16735.22 74
16736.44 77
16737.66 91
16738.88 94
16740.11 84
16741.33 65
16742.55 95
16743.77 98
16745.00 82
16746.22 87
16747.44 76
16748.67 83
16749.89 96
16751.11 109
16752.33 107
16753.56 80
16754.78 97
16756.00 102
16757.23 86
16758.45 75
16759.67 72
16760.90 77
16762.12 91
16763.34 83
16764.57 73
16765.79 80
16767.01 70
16768.24 93
16769.46 70
16770.68 70
16771.91 79
16773.13 83
16774.35 88
16775.58 86
16776.80 76
16778.02 81
16779.25 104
16780.47 88
16781.70 85
16782.92 93
16784.14 99
16785.37 92
16786.59 77
16787.82 88
16789.04 99
16790.27 92
16791.49 97
16792.71 92
16793.94 81
16795.16 88
16796.39 102
16797.61 97
16798.84 87
16800.06 101
16801.29 118
16802.51 102
16803.74 80
16804.96 81
16806.19 95
16807.41 103
16808.64 107
16809.86 89
16811.09 86
16812.31 104
16813.54 95
16814.76 92
16815.99 82
16817.21 86
16818.44 83
16819.66 97
16820.89 95
16822.11 100
16823.34 88
16824.56 91
16825.79 105
16827.01 102
16828.24 102
16829.47 99
16830.69 100
16831.92 115
16833.14 107
16834.37 90
16835.60 90
16836.82 107
16838.05 129
16839.27 98
16840.50 89
16841.73 91
16842.95 93
16844.18 99
16845.40 84
16846.63 108
16847.86 91
16849.08 103
16850.31 91
16851.54 81
16852.76 83
16853.99 89
16855.22 112
16856.44 115
16857.67 139
16858.90 108
16860.12 93
16861.35 102
16862.58 103
16863.80 121
16865.03 112
16866.26 116
16867.49 130
16868.71 118
16869.94 96
16871.17 123
16872.39 135
16873.62 149
16874.85 142
16876.08 138
16877.30 136
16878.53 125
16879.76 104
16880.99 128
16882.21 126
16883.44 120
16884.67 112
16885.90 118
16887.13 116
16888.35 124
16889.58 126
16890.81 132
16892.04 112
16893.27 102
16894.49 114
16895.72 117
16896.95 104
16898.18 105
16899.41 96
16900.63 117
16901.86 130
16903.09 92
16904.32 87
16905.55 87
16906.78 80
16908.01 99
16909.23 90
16910.46 94
16911.69 99
16912.92 97
16914.15 106
16915.38 74
16916.61 98
16917.84 100
16919.06 105
16920.29 103
16921.52 98
16922.75 112
16923.98 101
16925.21 120
16926.44 103
16927.67 103
16928.90 88
16930.13 108
16931.36 99
16932.59 102
16933.82 97
16935.05 75
16936.27 81
16937.50 102
16938.73 106
16939.96 75
16941.19 87
16942.42 109
16943.65 96
16944.88 97
16946.11 87
16947.34 87
16948.57 98
16949.80 106
16951.03 84
16952.26 85
16953.49 96
16954.72 96
16955.95 95
16957.19 85
16958.42 87
16959.65 91
16960.88 104
16962.11 85
16963.34 74
16964.57 93
16965.80 88
16967.03 98
16968.26 107
16969.49 87
16970.72 108
16971.95 88
16973.18 95
16974.42 91
16975.65 100
16976.88 85
16978.11 104
16979.34 116
16980.57 96
16981.80 83
16983.03 104
16984.26 89
16985.50 76
16986.73 76
16987.96 82
16989.19 113
16990.42 88
16991.65 95
16992.89 90
16994.12 92
16995.35 84
16996.58 88
16997.81 94
16999.04 88
17000.28 104
17001.51 90
17002.74 77
17003.97 94
17005.20 108
17006.44 94
17007.67 104
17008.90 101
17010.13 95
17011.37 94
17012.60 94
17013.83 84
17015.06 97
17016.30 83
17017.53 88
17018.76 101
17019.99 82
17021.23 101
17022.46 93
17023.69 95
17024.92 85
17026.16 100
17027.39 88
17028.62 89
17029.86 102
17031.09 92
17032.32 85
17033.56 85
17034.79 108
17036.02 92
17037.26 105
17038.49 98
17039.72 74
17040.96 100
17042.19 107
17043.42 113
17044.66 92
17045.89 81
17047.12 82
17048.36 91
17049.59 102
17050.82 102
17052.06 91
17053.29 86
17054.53 96
17055.76 87
17056.99 84
17058.23 83
17059.46 77
17060.70 103
17061.93 91
17063.16 69
17064.40 77
17065.63 87
17066.87 92
17068.10 76
17069.34 77
17070.57 75
17071.81 82
17073.04 83
17074.27 85
17075.51 72
17076.74 88
17077.98 85
17079.21 101
17080.45 92
17081.68 82
17082.92 75
17084.15 71
17085.39 87
17086.62 81
17087.86 90
17089.09 70
17090.33 96
17091.56 79
17092.80 82
17094.04 92
17095.27 66
17096.51 93
17097.74 73
17098.98 82
17100.21 80
17101.45 73
17102.68 78
17103.92 83
17105.16 80
17106.39 68
17107.63 83
17108.86 88
17110.10 84
17111.33 81
17112.57 68
17113.81 64
17115.04 65
17116.28 83
17117.52 74
17118.75 64
17119.99 73
17121.22 82
17122.46 79
17123.70 104
17124.93 86
17126.17 95
17127.41 86
17128.64 89
17129.88 83
17131.12 74
17132.35 65
17133.59 104
17134.83 87
17136.06 87
17137.30 76
17138.54 78
17139.77 76
17141.01 61
17142.25 70
17143.49 71
17144.72 102
17145.96 97
17147.20 59
17148.43 61
17149.67 69
17150.91 85
17152.15 90
17153.38 77
17154.62 79
17155.86 73
17157.10 57
17158.33 71
17159.57 76
17160.81 90
17162.05 78
17163.29 69
17164.52 85
17165.76 84
17167.00 92
17168.24 61
17169.48 89
17170.71 82
17171.95 82
17173.19 76
17174.43 87
17175.67 91
17176.91 76
17178.14 67
17179.38 76
17180.62 77
17181.86 80
17183.10 75
17184.34 76
17185.57 70
17186.81 76
17188.05 73
17189.29 73
17190.53 87
17191.77 93
17193.01 85
17194.25 85
17195.49 74
17196.72 71
17197.96 62
17199.20 78
17200.44 80
17201.68 82
17202.92 71
17204.16 69
17205.40 84
17206.64 69
17207.88 73
17209.12 56
17210.36 83
17211.60 94
17212.84 65
17214.08 65
17215.32 77
17216.56 80
17217.80 78
17219.04 77
17220.28 68
17221.52 81
17222.76 77
17224.00 75
17225.24 76
17226.48 64
17227.72 88
17228.96 73
17230.20 65
17231.44 70
17232.68 80
17233.92 86
17235.16 87
17236.40 89
17237.64 74
17238.88 77
17240.12 90
17241.36 80
17242.60 68
17243.84 66
17245.08 77
17246.32 96
17247.57 84
17248.81 59
17250.05 72
17251.29 70
17252.53 88
17253.77 82
17255.01 67
17256.25 65
17257.49 90
17258.74 93
17259.98 72
17261.22 69
17262.46 56
17263.70 71
17264.94 67
17266.18 52
17267.43 69
17268.67 80
17269.91 77
17271.15 51
17272.39 75
17273.63 74
17274.88 74
17276.12 74
17277.36 69
17278.60 64
17279.84 69
17281.09 72
17282.33 73
17283.57 57
17284.81 53
17286.06 70
17287.30 69
17288.54 76
17289.78 77
17291.02 78
17292.27 66
17293.51 77
17294.75 88
17296.00 67
17297.24 69
17298.48 67
17299.72 63
17300.97 67
17302.21 79
17303.45 62
17304.70 84
17305.94 71
17307.18 76
17308.42 69
17309.67 80
17310.91 72
17312.15 72
17313.40 65
17314.64 82
17315.88 74
17317.13 58
17318.37 76
17319.61 84
17320.86 88
17322.10 74
17323.34 63
17324.59 67
17325.83 53
17327.08 73
17328.32 69
17329.56 82
17330.81 62
17332.05 62
17333.30 74
17334.54 63
17335.78 62
17337.03 65
17338.27 75
17339.52 70
17340.76 80
17342.00 72
17343.25 64
17344.49 74
17345.74 63
17346.98 68
17348.23 68
17349.47 57
17350.72 77
17351.96 73
17353.21 71
17354.45 74
17355.70 61
17356.94 55
17358.18 91
17359.43 78
17360.67 61
17361.92 70
17363.16 85
17364.41 69
17365.66 64
17366.90 59
17368.15 75
17369.39 83
17370.64 63
17371.88 64
17373.13 66
17374.37 74
17375.62 67
17376.86 76
17378.11 78
17379.35 73
17380.60 59
17381.85 67
17383.09 61
17384.34 58
17385.58 72
17386.83 66
17388.08 69
17389.32 61
17390.57 63
17391.81 71
17393.06 69
17394.31 67
17395.55 71
17396.80 73
17398.04 68
17399.29 50
17400.54 55
17401.78 79
17403.03 57
17404.28 58
17405.52 68
17406.77 64
17408.02 89
17409.26 65
17410.51 86
17411.76 64
17413.00 73
17414.25 82
17415.50 64
17416.75 62
17417.99 71
17419.24 71
17420.49 78
17421.73 77
17422.98 68
17424.23 52
17425.48 64
17426.72 71
17427.97 78
17429.22 95
17430.46 68
17431.71 67
17432.96 58
17434.21 83
17435.46 84
17436.70 76
17437.95 83
17439.20 72
17440.45 82
17441.69 85
17442.94 65
17444.19 57
17445.44 74
17446.69 72
17447.93 83
17449.18 68
17450.43 63
17451.68 76
17452.93 73
17454.18 66
17455.42 66
17456.67 72
17457.92 78
17459.17 84
17460.42 94
17461.67 64
17462.92 76
17464.16 82
17465.41 75
17466.66 63
17467.91 60
17469.16 84
17470.41 76
17471.66 68
17472.91 70
17474.16 66
17475.40 89
17476.65 73
17477.90 67
17479.15 72
17480.40 75
17481.65 75
17482.90 82
17484.15 68
17485.40 72
17486.65 63
17487.90 63
17489.15 76
17490.40 64
17491.65 62
17492.90 74
17494.15 77
17495.40 77
17496.65 62
17497.90 78
17499.15 71
17500.40 76
17501.65 71
17502.90 62
17504.15 66
17505.40 71
17506.65 89
17507.90 66
17509.15 73
17510.40 62
17511.65 87
17512.90 78
17514.15 81
17515.40 78
17516.65 76
17517.90 70
17519.15 81
17520.40 87
17521.65 78
17522.90 65
17524.15 80
17525.41 64
17526.66 91
17527.91 75
17529.16 75
17530.41 86
17531.66 76
17532.91 77
17534.16 80
17535.41 83
17536.67 80
17537.92 89
17539.17 80
17540.42 69
17541.67 80
17542.92 79
17544.17 88
17545.43 91
17546.68 76
17547.93 61
17549.18 80
17550.43 88
17551.68 65
17552.94 91
17554.19 91
17555.44 73
17556.69 82
17557.94 83
17559.20 101
17560.45 61
17561.70 82
17562.95 84
17564.21 78
17565.46 69
17566.71 79
17567.96 69
17569.21 73
17570.47 80
17571.72 92
17572.97 85
17574.22 70
17575.48 66
17576.73 78
17577.98 85
17579.24 85
17580.49 81
17581.74 79
17582.99 86
17584.25 72
17585.50 76
17586.75 65
17588.01 69
17589.26 71
17590.51 76
17591.77 83
17593.02 81
17594.27 70
17595.53 71
17596.78 78
17598.03 82
17599.29 71
17600.54 84
17601.79 79
17603.05 74
17604.30 65
17605.56 66
17606.81 76
17608.06 82
17609.32 83
17610.57 71
17611.82 71
17613.08 73
17614.33 74
17615.59 53
17616.84 65
17618.10 66
17619.35 73
17620.60 73
17621.86 76
17623.11 76
17624.37 68
17625.62 79
17626.88 88
17628.13 74
17629.39 75
17630.64 67
17631.89 74
17633.15 63
17634.40 83
17635.66 86
17636.91 77
17638.17 68
17639.42 83
17640.68 66
17641.93 67
17643.19 75
17644.44 81
17645.70 77
17646.95 93
17648.21 73
17649.47 69
17650.72 65
17651.98 69
17653.23 71
17654.49 63
17655.74 68
17657.00 74
17658.25 69
17659.51 60
17660.77 80
17662.02 73
17663.28 69
17664.53 65
17665.79 69
17667.04 90
17668.30 69
17669.56 60
17670.81 72
17672.07 90
17673.33 78
17674.58 67
17675.84 70
17677.09 64
17678.35 97
17679.61 78
17680.86 59
17682.12 69
17683.38 73
17684.63 90
17685.89 69
17687.15 76
17688.40 76
17689.66 75
17690.92 82
17692.17 78
17693.43 74
17694.69 67
17695.94 63
17697.20 66
17698.46 67
17699.72 61
17700.97 76
17702.23 88
17703.49 77
17704.74 76
17706.00 68
17707.26 77
17708.52 89
17709.77 84
17711.03 66
17712.29 80
17713.55 83
17714.80 66
17716.06 66
17717.32 62
17718.58 82
17719.84 91
17721.09 71
17722.35 74
17723.61 64
17724.87 84
17726.13 74
17727.38 76
17728.64 74
17729.90 78
17731.16 73
17732.42 66
17733.67 60
17734.93 63
17736.19 78
17737.45 60
17738.71 81
17739.97 73
17741.23 69
17742.48 64
17743.74 66
17745.00 79
17746.26 67
17747.52 77
17748.78 87
17750.04 64
17751.30 68
17752.55 72
17753.81 70
17755.07 73
17756.33 54
17757.59 57
17758.85 102
17760.11 88
17761.37 74
17762.63 63
17763.89 62
17765.15 84
17766.41 71
17767.67 81
17768.93 64
17770.19 54
17771.45 90
17772.70 64
17773.96 79
17775.22 57
17776.48 54
17777.74 74
17779.00 70
17780.26 62
17781.52 78
17782.78 76
17784.04 70
17785.30 74
17786.56 67
17787.82 66
17789.09 75
17790.35 68
17791.61 69
17792.87 80
17794.13 82
17795.39 78
17796.65 72
17797.91 49
17799.17 57
17800.43 71
17801.69 62
17802.95 76
17804.21 72
17805.47 60
17806.73 69
17808.00 83
17809.26 63
17810.52 70
17811.78 65
17813.04 56
17814.30 65
17815.56 62
17816.82 64
17818.08 62
17819.35 75
17820.61 65
17821.87 63
17823.13 55
17824.39 73
17825.65 62
17826.92 63
17828.18 64
17829.44 45
17830.70 69
17831.96 66
17833.22 62
17834.49 48
17835.75 66
17837.01 55
17838.27 59
17839.53 75
17840.80 75
17842.06 77
17843.32 67
17844.58 52
17845.85 69
17847.11 62
17848.37 56
17849.63 71
17850.89 61
17852.16 67
17853.42 70
17854.68 60
17855.95 81
17857.21 68
17858.47 68
17859.73 61
17861.00 74
17862.26 75
17863.52 50
17864.79 61
17866.05 58
17867.31 67
17868.57 61
17869.84 60
17871.10 57
17872.36 47
17873.63 68
17874.89 65
17876.15 57
17877.42 69
17878.68 71
17879.94 53
17881.21 61
17882.47 65
17883.74 75
17885.00 55
17886.26 82
17887.53 67
17888.79 74
17890.05 73
17891.32 62
17892.58 55
17893.85 67
17895.11 64
17896.37 64
17897.64 66
17898.90 51
17900.17 66
17901.43 61
17902.70 84
17903.96 63
17905.22 72
17906.49 68
17907.75 72
17909.02 62
17910.28 46
17911.55 42
17912.81 60
17914.08 71
17915.34 53
17916.61 56
17917.87 63
17919.14 76
17920.40 76
17921.67 78
17922.93 47
17924.20 69
17925.46 61
17926.73 83
17927.99 57
17929.26 59
17930.52 51
17931.79 59
17933.05 79
17934.32 59
17935.58 52
17936.85 63
17938.12 67
17939.38 63
17940.65 57
17941.91 61
17943.18 54
17944.44 73
17945.71 62
17946.98 50
17948.24 61
17949.51 78
17950.77 70
17952.04 62
17953.31 52
17954.57 85
17955.84 70
17957.10 76
17958.37 60
17959.64 67
17960.90 46
17962.17 70
17963.44 65
17964.70 56
17965.97 54
17967.24 54
17968.50 72
17969.77 65
17971.04 64
17972.30 64
17973.57 49
17974.84 66
17976.10 62
17977.37 61
17978.64 70
17979.91 58
17981.17 82
17982.44 55
17983.71 57
17984.97 61
17986.24 69
17987.51 62
17988.78 56
17990.04 63
17991.31 68
17992.58 60
17993.85 58
17995.11 52
17996.38 60
17997.65 60
17998.92 56
18000.18 61
18001.45 66
18002.72 53
18003.99 57
18005.26 56
18006.52 63
18007.79 66
18009.06 52
18010.33 75
18011.60 55
18012.86 67
18014.13 69
18015.40 60
18016.67 77
18017.94 69
18019.21 65
18020.47 56
18021.74 57
18023.01 60
18024.28 75
18025.55 65
18026.82 64
18028.09 70
18029.36 55
18030.62 63
18031.89 61
18033.16 74
18034.43 75
18035.70 59
18036.97 69
18038.24 65
18039.51 76
18040.78 73
18042.05 67
18043.32 66
18044.59 68
18045.85 76
18047.12 55
18048.39 67
18049.66 54
18050.93 73
18052.20 78
18053.47 75
18054.74 60
18056.01 62
18057.28 62
18058.55 79
18059.82 89
18061.09 72
18062.36 75
18063.63 63
18064.90 58
18066.17 63
18067.44 71
18068.71 62
18069.98 78
18071.25 70
18072.52 64
18073.79 66
18075.06 71
18076.33 69
18077.60 69
18078.87 83
18080.15 73
18081.42 77
18082.69 57
18083.96 61
18085.23 62
18086.50 70
18087.77 68
18089.04 86
18090.31 72
18091.58 71
18092.85 67
18094.12 56
18095.40 58
18096.67 73
18097.94 78
18099.21 70
18100.48 45
18101.75 66
18103.02 65
18104.30 67
18105.57 79
18106.84 80
18108.11 57
18109.38 53
18110.65 61
18111.92 64
18113.20 62
18114.47 57
18115.74 57
18117.01 54
18118.28 65
18119.56 76
18120.83 88
18122.10 63
18123.37 60
18124.64 75
18125.92 79
18127.19 74
18128.46 66
18129.73 69
18131.01 65
18132.28 68
18133.55 74
18134.82 63
18136.10 59
18137.37 58
18138.64 69
18139.91 68
18141.19 70
18142.46 73
18143.73 69
18145.01 70
18146.28 63
18147.55 55
18148.82 90
18150.10 72
18151.37 64
18152.64 70
18153.92 75
18155.19 61
18156.46 61
18157.74 74
18159.01 64
18160.28 74
18161.56 65
18162.83 69
18164.10 69
18165.38 73
18166.65 85
18167.93 62
18169.20 69
18170.47 63
18171.75 47
18173.02 85
18174.29 54
18175.57 52
18176.84 57
18178.12 72
18179.39 75
18180.66 68
18181.94 63
18183.21 68
18184.49 63
18185.76 64
18187.04 64
18188.31 61
18189.59 74
18190.86 62
18192.13 60
18193.41 64
18194.68 64
18195.96 58
18197.23 82
18198.51 67
18199.78 62
18201.06 54
18202.33 73
18203.61 66
18204.88 53
18206.16 59
18207.43 60
18208.71 73
18209.98 71
18211.26 69
18212.53 69
18213.81 75
18215.08 73
18216.36 65
18217.63 64
18218.91 69
18220.19 64
18221.46 73
18222.74 73
18224.01 60
18225.29 69
18226.56 67
18227.84 60
18229.12 67
18230.39 75
18231.67 62
18232.94 67
18234.22 68
18235.50 67
18236.77 66
18238.05 71
18239.32 61
18240.60 62
18241.88 59
18243.15 48
18244.43 71
18245.71 66
18246.98 61
18248.26 69
18249.54 65
18250.81 67
18252.09 68
18253.37 58
18254.64 62
18255.92 58
18257.20 67
18258.47 62
18259.75 62
18261.03 49
18262.30 66
18263.58 55
18264.86 58
18266.13 69
18267.41 73
18268.69 72
18269.97 57
18271.24 75
18272.52 63
18273.80 72
18275.08 61
18276.35 71
18277.63 60
18278.91 66
18280.19 64
18281.46 64
18282.74 77
18284.02 65
18285.30 64
18286.58 64
18287.85 67
18289.13 51
18290.41 59
18291.69 62
18292.97 79
18294.24 58
18295.52 75
18296.80 69
18298.08 67
18299.36 51
18300.63 62
18301.91 57
18303.19 59
18304.47 59
18305.75 60
18307.03 56
18308.31 52
18309.58 62
18310.86 50
18312.14 60
18313.42 57
18314.70 68
18315.98 65
18317.26 74
18318.54 59
18319.82 62
18321.09 77
18322.37 56
18323.65 65
18324.93 49
18326.21 51
18327.49 72
18328.77 63
18330.05 50
18331.33 59
18332.61 84
18333.89 72
18335.17 56
18336.45 70
18337.73 52
18339.01 68
18340.29 56
18341.57 54
18342.85 65
18344.13 60
18345.41 46
18346.69 60
18347.97 53
18349.25 53
18350.53 69
18351.81 57
18353.09 70
18354.37 64
18355.65 63
18356.93 62
18358.21 50
18359.49 58
18360.77 73
18362.05 58
18363.33 67
18364.61 50
18365.89 52
18367.17 53
18368.45 58
18369.73 63
18371.01 64
18372.29 61
18373.58 51
18374.86 61
18376.14 64
18377.42 59
18378.70 57
18379.98 59
18381.26 68
18382.54 89
18383.82 69
18385.11 72
18386.39 69
18387.67 66
18388.95 71
18390.23 54
18391.51 72
18392.79 71
18394.08 62
18395.36 62
18396.64 67
18397.92 81
18399.20 66
18400.49 61
18401.77 57
18403.05 71
18404.33 65
18405.61 57
18406.90 75
18408.18 70
18409.46 61
18410.74 50
18412.02 55
18413.31 71
18414.59 53
18415.87 53
18417.15 62
18418.44 74
18419.72 60
18421.00 56
18422.28 58
18423.57 64
18424.85 68
18426.13 55
18427.41 69
18428.70 70
18429.98 67
18431.26 61
18432.55 75
18433.83 59
18435.11 66
18436.40 72
18437.68 63
18438.96 64
18440.25 70
18441.53 66
18442.81 60
18444.10 60
18445.38 55
18446.66 58
18447.95 65
18449.23 62
18450.51 65
18451.80 78
18453.08 52
18454.36 73
18455.65 64
18456.93 66
18458.22 61
18459.50 60
18460.78 72
18462.07 62
18463.35 62
18464.64 87
18465.92 64
18467.20 49
18468.49 68
18469.77 75
18471.06 88
18472.34 57
18473.63 77
18474.91 54
18476.19 71
18477.48 76
18478.76 66
18480.05 63
18481.33 49
18482.62 71
18483.90 69
18485.19 80
18486.47 70
18487.76 68
18489.04 73
18490.33 64
18491.61 60
18492.90 58
18494.18 76
18495.47 75
18496.75 75
18498.04 63
18499.32 58
18500.61 67
18501.89 61
18503.18 79
18504.46 65
18505.75 71
18507.04 65
18508.32 59
18509.61 82
18510.89 63
18512.18 60
18513.46 67
18514.75 62
18516.04 54
18517.32 54
18518.61 84
18519.89 55
18521.18 73
18522.47 76
18523.75 58
18525.04 69
18526.32 67
18527.61 64
18528.90 62
18530.18 67
18531.47 75
18532.76 78
18534.04 74
18535.33 57
18536.62 59
18537.90 61
18539.19 75
18540.48 54
18541.76 71
18543.05 64
18544.34 65
18545.62 60
18546.91 75
18548.20 69
18549.48 78
18550.77 81
18552.06 65
18553.35 60
18554.63 62
18555.92 66
18557.21 68
18558.50 72
18559.78 64
18561.07 71
18562.36 60
18563.65 65
18564.93 66
18566.22 59
18567.51 88
18568.80 68
18570.08 55
18571.37 70
18572.66 71
18573.95 66
18575.24 71
18576.52 88
18577.81 73
18579.10 57
18580.39 70
18581.68 59
18582.96 72
18584.25 62
18585.54 96
18586.83 79
18588.12 66
18589.41 65
18590.69 63
18591.98 55
18593.27 56
18594.56 64
18595.85 61
18597.14 72
18598.43 75
18599.71 68
18601.00 55
18602.29 78
18603.58 69
18604.87 74
18606.16 75
18607.45 62
18608.74 71
18610.03 70
18611.32 66
18612.61 56
18613.89 65
18615.18 63
18616.47 78
18617.76 74
18619.05 73
18620.34 63
18621.63 59
18622.92 59
18624.21 73
18625.50 61
18626.79 59
18628.08 68
18629.37 68
18630.66 66
18631.95 73
18633.24 77
18634.53 67
18635.82 71
18637.11 58
18638.40 78
18639.69 60
18640.98 71
18642.27 58
18643.56 59
18644.85 63
18646.14 75
18647.43 72
18648.72 66
18650.01 63
18651.30 59
18652.59 78
18653.89 73
18655.18 69
18656.47 47
18657.76 86
18659.05 59
18660.34 50
18661.63 59
18662.92 63
18664.21 43
18665.50 55
18666.79 51
18668.09 65
18669.38 62
18670.67 64
18671.96 63
18673.25 64
18674.54 69
18675.83 59
18677.13 65
18678.42 64
18679.71 71
18681.00 67
18682.29 85
18683.58 55
18684.88 77
18686.17 70
18687.46 61
18688.75 59
18690.04 61
18691.33 46
18692.63 58
18693.92 65
18695.21 66
18696.50 53
18697.80 58
18699.09 55
18700.38 62
18701.67 45
18702.96 64
18704.26 67
18705.55 60
18706.84 59
18708.13 42
18709.43 67
18710.72 58
18712.01 77
18713.31 48
18714.60 63
18715.89 69
18717.18 58
18718.48 61
18719.77 69
18721.06 74
18722.36 66
18723.65 58
18724.94 59
18726.24 53
18727.53 63
18728.82 70
18730.12 61
18731.41 55
18732.70 55
18734.00 98
18735.29 78
18736.58 61
18737.88 56
18739.17 51
18740.46 66
18741.76 62
18743.05 54
18744.34 60
18745.64 64
18746.93 53
18748.23 62
18749.52 48
18750.81 57
18752.11 61
18753.40 72
18754.70 54
18755.99 54
18757.29 53
18758.58 70
18759.87 61
18761.17 67
18762.46 63
18763.76 99
18765.05 79
18766.35 53
18767.64 77
18768.94 71
18770.23 66
18771.53 67
18772.82 57
18774.11 60
18775.41 73
18776.70 73
18778.00 62
18779.29 58
18780.59 61
18781.89 72
18783.18 64
18784.48 53
18785.77 52
18787.07 57
18788.36 59
18789.66 52
18790.95 59
18792.25 71
18793.54 67
18794.84 71
18796.13 57
18797.43 49
18798.73 61
18800.02 68
18801.32 54
18802.61 64
18803.91 48
18805.20 48
18806.50 67
18807.80 51
18809.09 59
18810.39 54
18811.69 67
18812.98 54
18814.28 61
18815.57 56
18816.87 66
18818.17 63
18819.46 59
18820.76 47
18822.06 60
18823.35 55
18824.65 50
18825.95 63
18827.24 53
18828.54 45
18829.84 50
18831.13 44
18832.43 59
18833.73 59
18835.02 55
18836.32 59
18837.62 56
18838.91 59
18840.21 54
18841.51 65
18842.81 49
18844.10 59
18845.40 82
18846.70 47
18848.00 63
18849.29 61
18850.59 64
18851.89 55
18853.19 54
18854.48 54
18855.78 54
18857.08 61
18858.38 58
18859.67 61
18860.97 64
18862.27 55
18863.57 39
18864.87 61
18866.16 37
18867.46 57
18868.76 56
18870.06 66
18871.36 45
18872.66 52
18873.95 54
18875.25 66
18876.55 51
18877.85 61
18879.15 58
18880.45 70
18881.74 50
18883.04 58
18884.34 60
18885.64 58
18886.94 62
18888.24 57
18889.54 60
18890.84 53
18892.13 53
18893.43 54
18894.73 60
18896.03 47
18897.33 52
18898.63 45
18899.93 62
18901.23 60
18902.53 43
18903.83 62
18905.13 55
18906.43 67
18907.73 63
18909.02 64
18910.32 50
18911.62 56
18912.92 55
18914.22 68
18915.52 54
18916.82 67
18918.12 58
18919.42 63
18920.72 59
18922.02 67
18923.32 69
18924.62 54
18925.92 66
18927.22 48
18928.52 62
18929.82 57
18931.12 50
18932.42 70
18933.72 72
18935.02 54
18936.32 63
18937.63 59
18938.93 74
18940.23 53
18941.53 69
18942.83 60
18944.13 55
18945.43 65
18946.73 63
18948.03 51
18949.33 45
18950.63 74
18951.93 59
18953.23 45
18954.54 59
18955.84 73
18957.14 69
18958.44 61
18959.74 49
18961.04 72
18962.34 67
18963.64 71
18964.95 58
18966.25 72
18967.55 59
18968.85 70
18970.15 54
18971.45 49
18972.76 58
18974.06 55
18975.36 78
18976.66 66
18977.96 72
18979.27 55
18980.57 66
18981.87 44
18983.17 55
18984.47 48
18985.78 58
18987.08 57
18988.38 48
18989.68 57
18990.98 60
18992.29 63
18993.59 58
18994.89 64
18996.19 58
18997.50 60
18998.80 55
19000.10 66
19001.40 62
19002.71 64
19004.01 68
19005.31 74
19006.62 78
19007.92 56
19009.22 58
19010.53 75
19011.83 51
19013.13 63
19014.43 66
19015.74 54
19017.04 59
19018.34 51
19019.65 55
19020.95 60
19022.25 59
19023.56 52
19024.86 76
19026.16 63
19027.47 57
19028.77 48
19030.08 61
19031.38 68
19032.68 61
19033.99 61
19035.29 57
19036.59 52
19037.90 58
19039.20 64
19040.51 57
19041.81 60
19043.11 50
19044.42 55
19045.72 47
19047.03 49
19048.33 76
19049.64 62
19050.94 56
19052.25 45
19053.55 69
19054.85 56
19056.16 79
19057.46 49
19058.77 70
19060.07 50
19061.38 54
19062.68 52
19063.99 43
19065.29 61
19066.60 54
19067.90 64
19069.21 56
19070.51 54
19071.82 44
19073.12 52
19074.43 61
19075.73 65
19077.04 43
19078.34 50
19079.65 58
19080.95 55
19082.26 45
19083.57 57
19084.87 49
19086.18 52
19087.48 72
19088.79 57
19090.09 42
19091.40 40
19092.71 77
19094.01 52
19095.32 80
19096.62 51
19097.93 69
19099.24 63
19100.54 57
19101.85 66
19103.15 67
19104.46 60
19105.77 54
19107.07 70
19108.38 50
19109.69 46
19110.99 49
19112.30 55
19113.60 66
19114.91 55
19116.22 50
19117.52 74
19118.83 59
19120.14 64
19121.45 56
19122.75 75
19124.06 58
19125.37 58
19126.67 61
19127.98 58
19129.29 51
19130.59 42
19131.90 78
19133.21 48
19134.52 56
19135.82 48
19137.13 50
19138.44 61
19139.75 62
19141.05 66
19142.36 59
19143.67 53
19144.98 51
19146.28 62
19147.59 55
19148.90 53
19150.21 66
19151.51 68
19152.82 57
19154.13 48
19155.44 48
19156.75 52
19158.05 47
19159.36 55
19160.67 52
19161.98 63
19163.29 61
19164.60 66
19165.90 51
19167.21 47
19168.52 50
19169.83 50
19171.14 68
19172.45 52
19173.75 57
19175.06 64
19176.37 62
19177.68 67
19178.99 51
19180.30 54
19181.61 59
19182.92 42
19184.23 70
19185.53 41
19186.84 57
19188.15 48
19189.46 45
19190.77 70
19192.08 52
19193.39 62
19194.70 58
19196.01 54
19197.32 54
19198.63 65
19199.94 65
19201.25 43
19202.56 47
19203.87 56
19205.17 63
19206.48 56
19207.79 45
19209.10 44
19210.41 58
19211.72 57
19213.03 52
19214.34 55
19215.65 51
19216.96 48
19218.27 60
19219.58 50
19220.89 67
19222.21 52
19223.52 71
19224.83 44
19226.14 54
19227.45 56
19228.76 59
19230.07 62
19231.38 43
19232.69 56
19234.00 57
19235.31 50
19236.62 51
19237.93 45
19239.24 49
19240.55 60
19241.86 49
19243.18 57
19244.49 53
19245.80 51
19247.11 47
19248.42 55
19249.73 53
19251.04 52
19252.35 55
19253.67 52
19254.98 55
19256.29 65
19257.60 58
19258.91 52
19260.22 60
19261.53 44
19262.85 64
19264.16 54
19265.47 80
19266.78 50
19268.09 58
19269.40 59
19270.72 62
19272.03 59
19273.34 65
19274.65 64
19275.96 65
19277.28 61
19278.59 59
19279.90 61
19281.21 45
19282.53 68
19283.84 63
19285.15 47
19286.46 45
19287.78 70
19289.09 53
19290.40 49
19291.71 61
19293.03 51
19294.34 38
19295.65 69
19296.96 61
19298.28 52
19299.59 60
19300.90 41
19302.22 73
19303.53 55
19304.84 70
19306.16 48
19307.47 57
19308.78 67
19310.10 43
19311.41 62
19312.72 57
19314.04 57
19315.35 60
19316.66 57
19317.98 61
19319.29 60
19320.60 45
19321.92 63
19323.23 68
19324.54 53
19325.86 57
19327.17 69
19328.49 55
19329.80 53
19331.11 64
19332.43 66
19333.74 55
19335.06 55
19336.37 60
19337.68 62
19339.00 79
19340.31 58
19341.63 72
19342.94 55
19344.26 59
19345.57 69
19346.89 51
19348.20 45
19349.51 53
19350.83 80
19352.14 61
19353.46 69
19354.77 55
19356.09 75
19357.40 63
19358.72 75
19360.03 66
19361.35 68
19362.66 57
19363.98 67
19365.29 59
19366.61 57
19367.92 62
19369.24 58
19370.55 58
19371.87 49
19373.19 51
19374.50 56
19375.82 65
19377.13 62
19378.45 56
19379.76 45
19381.08 63
19382.39 64
19383.71 56
19385.03 56
19386.34 60
19387.66 53
19388.97 60
19390.29 60
19391.61 51
19392.92 47
19394.24 70
19395.55 63
19396.87 54
19398.19 54
19399.50 41
19400.82 63
19402.14 51
19403.45 49
19404.77 48
19406.09 75
19407.40 59
19408.72 50
19410.04 50
19411.35 39
19412.67 64
19413.99 62
19415.30 46
19416.62 60
19417.94 75
19419.25 55
19420.57 67
19421.89 53
19423.21 52
19424.52 63
19425.84 67
19427.16 51
19428.47 61
19429.79 64
19431.11 56
19432.43 69
19433.74 64
19435.06 55
19436.38 58
19437.70 68
19439.01 55
19440.33 61
19441.65 45
19442.97 68
19444.29 57
19445.60 70
19446.92 63
19448.24 61
19449.56 56
19450.88 61
19452.19 41
19453.51 47
19454.83 66
19456.15 69
19457.47 63
19458.78 48
19460.10 52
19461.42 58
19462.74 62
19464.06 64
19465.38 59
19466.70 42
19468.01 51
19469.33 64
19470.65 44
19471.97 60
19473.29 43
19474.61 51
19475.93 52
19477.25 69
19478.57 41
19479.88 34
19481.20 53
19482.52 66
19483.84 46
19485.16 60
19486.48 45
19487.80 55
19489.12 54
19490.44 50
19491.76 50
19493.08 58
19494.40 61
19495.72 47
19497.04 52
19498.36 38
19499.68 46
19501.00 48
19502.32 60
19503.64 63
19504.96 56
19506.28 51
19507.60 54
19508.92 52
19510.24 51
19511.56 54
19512.88 60
19514.20 59
19515.52 42
19516.84 57
19518.16 63
19519.48 58
19520.80 51
19522.12 69
19523.44 83
19524.76 71
19526.08 43
19527.40 62
19528.72 43
19530.04 33
19531.36 45
19532.68 57
19534.00 80
19535.33 40
19536.65 46
19537.97 54
19539.29 50
19540.61 69
19541.93 50
19543.25 47
19544.57 52
19545.89 51
19547.22 43
19548.54 51
19549.86 54
19551.18 51
19552.50 53
19553.82 62
19555.15 42
19556.47 67
19557.79 69
19559.11 57
19560.43 54
19561.75 47
19563.08 58
19564.40 59
19565.72 57
19567.04 55
19568.36 51
19569.69 72
19571.01 55
19572.33 60
19573.65 68
19574.97 48
19576.30 46
19577.62 50
19578.94 51
19580.26 42
19581.59 76
19582.91 62
19584.23 53
19585.55 51
19586.88 48
19588.20 39
19589.52 54
19590.85 59
19592.17 57
19593.49 58
19594.81 50
19596.14 75
19597.46 59
19598.78 53
19600.11 56
19601.43 46
19602.75 58
19604.08 57
19605.40 63
19606.72 44
19608.05 46
19609.37 63
19610.69 62
19612.02 50
19613.34 52
19614.66 59
19615.99 73
19617.31 56
19618.64 43
19619.96 57
19621.28 83
19622.61 61
19623.93 55
19625.26 60
19626.58 51
19627.90 53
19629.23 52
19630.55 45
19631.88 54
19633.20 63
19634.52 58
19635.85 54
19637.17 42
19638.50 42
19639.82 51
19641.15 58
19642.47 52
19643.80 44
19645.12 60
19646.45 54
19647.77 51
19649.09 49
19650.42 50
19651.74 57
19653.07 51
19654.39 60
19655.72 65
19657.04 59
19658.37 56
19659.69 54
19661.02 60
19662.35 55
19663.67 54
19665.00 50
19666.32 75
19667.65 48
19668.97 60
19670.30 57
19671.62 51
19672.95 62
19674.27 52
19675.60 65
19676.93 52
19678.25 63
19679.58 50
19680.90 63
19682.23 63
19683.56 56
19684.88 51
19686.21 52
19687.53 55
19688.86 60
19690.19 46
19691.51 78
19692.84 50
19694.16 62
19695.49 59
19696.82 53
19698.14 60
19699.47 56
19700.80 53
19702.12 32
19703.45 55
19704.78 67
19706.10 59
19707.43 54
19708.76 45
19710.08 47
19711.41 58
19712.74 51
19714.06 37
19715.39 61
19716.72 43
19718.05 55
19719.37 56
19720.70 47
19722.03 45
19723.35 61
19724.68 52
19726.01 54
19727.34 52
19728.66 63
19729.99 51
19731.32 56
19732.65 59
19733.98 55
19735.30 63
19736.63 51
19737.96 46
19739.29 54
19740.61 56
19741.94 45
19743.27 52
19744.60 55
19745.93 62
19747.25 55
19748.58 52
19749.91 43
19751.24 54
19752.57 72
19753.90 59
19755.22 58
19756.55 56
19757.88 70
19759.21 67
19760.54 57
19761.87 41
19763.20 72
19764.52 79
19765.85 55
19767.18 43
19768.51 40
19769.84 51
19771.17 59
19772.50 44
19773.83 56
19775.16 55
19776.48 58
19777.81 54
19779.14 58
19780.47 44
19781.80 53
19783.13 67
19784.46 49
19785.79 64
19787.12 66
19788.45 71
19789.78 66
19791.11 66
19792.44 60
19793.77 63
19795.10 66
19796.43 58
19797.76 60
19799.09 71
19800.42 54
19801.75 45
19803.08 68
19804.41 49
19805.74 47
19807.07 49
19808.40 77
19809.73 59
19811.06 56
19812.39 49
19813.72 60
19815.05 59
19816.38 45
19817.71 46
19819.04 65
19820.37 63
19821.70 48
19823.03 54
19824.36 51
19825.69 56
19827.02 44
19828.35 54
19829.69 55
19831.02 44
19832.35 59
19833.68 52
19835.01 60
19836.34 65
19837.67 53
19839.00 52
19840.33 55
19841.67 58
19843.00 73
19844.33 50
19845.66 56
19846.99 49
19848.32 69
19849.65 56
19850.99 66
19852.32 51
19853.65 58
19854.98 72
19856.31 48
19857.64 48
19858.98 44
19860.31 59
19861.64 61
19862.97 68
19864.30 56
19865.64 61
19866.97 57
19868.30 60
19869.63 53
19870.97 42
19872.30 50
19873.63 79
19874.96 56
19876.29 51
19877.63 42
19878.96 66
19880.29 65
19881.63 62
19882.96 70
19884.29 52
19885.62 69
19886.96 53
19888.29 55
19889.62 39
19890.95 64
19892.29 77
19893.62 52
19894.95 47
19896.29 37
19897.62 43
19898.95 59
19900.29 58
19901.62 61
19902.95 63
19904.29 53
19905.62 65
19906.95 62
19908.29 53
19909.62 47
19910.95 58
19912.29 55
19913.62 58
19914.96 45
19916.29 47
19917.62 59
19918.96 54
19920.29 46
19921.63 48
19922.96 52
19924.29 57
19925.63 56
19926.96 48
19928.30 60
19929.63 66
19930.96 57
19932.30 53
19933.63 54
19934.97 44
19936.30 52
19937.64 59
19938.97 56
19940.31 58
19941.64 54
19942.98 67
19944.31 51
19945.64 52
19946.98 52
19948.31 56
19949.65 55
19950.98 44
19952.32 50
19953.65 62
19954.99 64
19956.32 57
19957.66 58
19959.00 61
19960.33 51
19961.67 62
19963.00 48
19964.34 65
19965.67 61
19967.01 46
19968.34 56
19969.68 68
19971.01 55
19972.35 50
19973.69 59
19975.02 50
19976.36 59
19977.69 50
19979.03 45
19980.37 54
19981.70 62
19983.04 50
19984.37 47
19985.71 54
19987.05 57
19988.38 58
19989.72 53
19991.05 52
19992.39 46
19993.73 62
19995.06 55
19996.40 63
19997.74 60
19999.07 64
20000.41 64
20001.75 66
20003.08 58
20004.42 56
20005.76 59
20007.09 55
20008.43 61
20009.77 52
20011.10 47
20012.44 65
20013.78 63
20015.12 45
20016.45 50
20017.79 30
20019.13 64
20020.47 52
20021.80 57
20023.14 53
20024.48 59
20025.81 64
20027.15 51
20028.49 61
20029.83 51
20031.17 64
20032.50 70
20033.84 66
20035.18 44
20036.52 59
20037.85 55
20039.19 57
20040.53 53
20041.87 47
20043.21 48
20044.54 59
20045.88 55
20047.22 49
20048.56 43
20049.90 55
20051.24 60
20052.57 63
20053.91 58
20055.25 58
20056.59 65
20057.93 53
20059.27 54
20060.61 55
20061.94 51
20063.28 61
20064.62 62
20065.96 50
20067.30 56
20068.64 62
20069.98 58
20071.32 46
20072.66 53
20073.99 71
20075.33 58
20076.67 52
20078.01 55
20079.35 64
20080.69 44
20082.03 60
20083.37 52
20084.71 54
20086.05 44
20087.39 58
20088.73 63
20090.07 45
20091.41 51
20092.75 66
20094.09 64
20095.43 61
20096.77 58
20098.11 66
20099.45 58
20100.79 40
20102.13 58
20103.47 47
20104.81 64
20106.15 51
20107.49 41
20108.83 55
20110.17 52
20111.51 55
20112.85 54
20114.19 41
20115.53 46
20116.87 40
20118.21 45
20119.55 60
20120.89 50
20122.23 61
20123.57 66
20124.91 61
20126.25 53
20127.60 63
20128.94 49
20130.28 70
20131.62 50
20132.96 46
20134.30 60
20135.64 46
