# Supplementary material for: MALDI-TOF MS typing enables the classification of brewing yeasts of the genus Saccharomyces to major beer styles
Source: PLoS One. 2017 Aug 9;12(8):e0181694. doi: 10.1371/journal.pone.0181694 (PMC5549903; doi:10.1371/journal.pone.0181694)
Supplement: S14 File — The directory includes 90 raw files and was zipped to “.zip”; the folder has three strains with 30 spectra per strain; S1 Text explains the raw files with an example and Table 1 represents the yeast strains used within the experiment. (ZIP) [file pone.0181694.s017.zip › 40-42/30666-220-OG-WB-WB-YPG-18h-E-E_2015-10-29__0_A3_1.dat]

1999.91 2677
2000.33 2621
2000.75 2588
2001.17 2463
2001.59 2494
2002.02 2594
2002.44 2386
2002.86 2452
2003.28 2352
2003.70 2354
2004.13 2342
2004.55 2420
2004.97 2359
2005.39 2451
2005.81 2540
2006.24 2402
2006.66 2225
2007.08 2271
2007.50 2309
2007.93 2339
2008.35 2457
2008.77 2674
2009.19 2472
2009.62 2429
2010.04 2494
2010.46 2575
2010.88 2528
2011.31 2505
2011.73 2387
2012.15 2481
2012.58 2291
2013.00 2224
2013.42 2451
2013.84 2398
2014.27 2354
2014.69 2314
2015.11 2393
2015.54 2482
2015.96 2477
2016.38 2313
2016.81 2353
2017.23 2399
2017.65 2509
2018.08 2638
2018.50 2619
2018.92 2618
2019.35 2540
2019.77 2413
2020.19 2638
2020.62 2694
2021.04 2733
2021.47 2585
2021.89 2524
2022.31 2642
2022.74 2562
2023.16 2399
2023.59 2379
2024.01 2704
2024.43 2643
2024.86 2357
2025.28 2408
2025.71 2635
2026.13 2576
2026.55 2404
2026.98 2350
2027.40 2393
2027.83 2382
2028.25 2225
2028.68 2185
2029.10 2209
2029.53 2091
2029.95 2084
2030.38 2091
2030.80 2152
2031.23 2219
2031.65 2209
2032.08 2422
2032.50 2431
2032.93 2348
2033.35 2131
2033.78 2257
2034.20 2305
2034.63 2432
2035.05 2392
2035.48 2417
2035.90 2086
2036.33 2309
2036.75 2352
2037.18 2349
2037.60 2280
2038.03 2605
2038.45 2462
2038.88 2392
2039.31 2517
2039.73 2485
2040.16 2491
2040.58 2528
2041.01 2574
2041.43 2481
2041.86 2395
2042.29 2539
2042.71 2374
2043.14 2362
2043.56 2322
2043.99 2419
2044.42 2636
2044.84 2315
2045.27 2366
2045.70 2418
2046.12 2491
2046.55 2397
2046.98 2323
2047.40 2375
2047.83 2432
2048.25 2435
2048.68 2280
2049.11 2291
2049.53 2292
2049.96 2276
2050.39 2351
2050.82 2330
2051.24 2330
2051.67 2327
2052.10 2340
2052.52 2406
2052.95 2467
2053.38 2242
2053.80 2237
2054.23 2479
2054.66 2435
2055.09 2406
2055.51 2320
2055.94 2333
2056.37 2481
2056.80 2500
2057.22 2236
2057.65 2361
2058.08 2357
2058.51 2515
2058.93 2483
2059.36 2405
2059.79 2336
2060.22 2449
2060.65 2607
2061.07 2374
2061.50 2431
2061.93 2571
2062.36 2705
2062.79 2578
2063.21 2666
2063.64 2723
2064.07 2825
2064.50 2675
2064.93 2585
2065.36 2565
2065.78 2634
2066.21 2885
2066.64 2792
2067.07 2756
2067.50 2810
2067.93 2509
2068.36 2462
2068.78 2480
2069.21 2384
2069.64 2343
2070.07 2321
2070.50 2273
2070.93 2328
2071.36 2344
2071.79 2368
2072.22 2268
2072.64 2190
2073.07 2136
2073.50 2292
2073.93 2313
2074.36 2364
2074.79 2360
2075.22 2193
2075.65 2311
2076.08 2266
2076.51 2272
2076.94 2325
2077.37 2328
2077.80 2346
2078.23 2387
2078.66 2383
2079.09 2429
2079.52 2502
2079.95 2375
2080.38 2397
2080.81 2615
2081.24 2588
2081.67 2382
2082.10 2333
2082.53 2379
2082.96 2415
2083.39 2252
2083.82 2225
2084.25 2283
2084.68 2342
2085.11 2343
2085.54 2479
2085.97 2393
2086.40 2422
2086.83 2776
2087.26 2411
2087.69 2427
2088.12 2528
2088.55 2528
2088.99 2465
2089.42 2517
2089.85 2270
2090.28 2376
2090.71 2508
2091.14 2415
2091.57 2379
2092.00 2225
2092.43 2290
2092.86 2210
2093.30 2147
2093.73 2254
2094.16 2237
2094.59 2189
2095.02 2278
2095.45 2295
2095.88 2268
2096.32 2357
2096.75 2140
2097.18 2151
2097.61 2267
2098.04 2235
2098.47 2171
2098.91 2210
2099.34 2315
2099.77 2206
2100.20 2165
2100.63 2060
2101.07 2208
2101.50 2230
2101.93 2341
2102.36 2246
2102.80 2221
2103.23 2229
2103.66 2147
2104.09 2077
2104.52 2341
2104.96 2499
2105.39 2352
2105.82 2261
2106.25 2181
2106.69 2325
2107.12 2468
2107.55 2453
2107.99 2273
2108.42 2345
2108.85 2432
2109.28 2287
2109.72 2341
2110.15 2573
2110.58 2543
2111.02 2257
2111.45 2396
2111.88 2236
2112.32 2288
2112.75 2420
2113.18 2480
2113.62 2430
2114.05 2259
2114.48 2194
2114.92 2373
2115.35 2307
2115.78 2103
2116.22 2101
2116.65 2145
2117.08 2160
2117.52 2168
2117.95 2160
2118.39 2158
2118.82 2119
2119.25 2050
2119.69 2181
2120.12 2159
2120.56 2068
2120.99 2080
2121.42 2164
2121.86 2317
2122.29 2221
2122.73 2218
2123.16 2241
2123.60 2343
2124.03 2207
2124.46 2190
2124.90 2365
2125.33 2350
2125.77 2334
2126.20 2277
2126.64 2117
2127.07 2124
2127.51 2340
2127.94 2314
2128.38 2413
2128.81 2552
2129.25 2492
2129.68 2648
2130.12 2677
2130.55 2612
2130.99 2769
2131.42 2586
2131.86 2566
2132.29 2620
2132.73 2473
2133.16 2464
2133.60 2399
2134.03 2478
2134.47 2383
2134.91 2437
2135.34 2356
2135.78 2366
2136.21 2281
2136.65 2341
2137.08 2346
2137.52 2265
2137.96 2347
2138.39 2314
2138.83 2343
2139.26 2397
2139.70 2362
2140.14 2320
2140.57 2338
2141.01 2293
2141.44 2109
2141.88 2113
2142.32 2242
2142.75 2146
2143.19 2215
2143.63 2032
2144.06 2248
2144.50 2154
2144.94 2176
2145.37 2244
2145.81 2269
2146.25 2274
2146.68 2378
2147.12 2348
2147.56 2521
2147.99 2604
2148.43 2568
2148.87 2857
2149.30 2846
2149.74 2949
2150.18 3145
2150.61 3066
2151.05 2986
2151.49 2877
2151.93 3027
2152.36 2815
2152.80 2745
2153.24 2709
2153.68 2597
2154.11 2421
2154.55 2395
2154.99 2423
2155.43 2323
2155.86 2350
2156.30 2352
2156.74 2248
2157.18 2199
2157.62 2174
2158.05 2165
2158.49 2212
2158.93 2298
2159.37 2333
2159.81 2275
2160.24 2409
2160.68 2364
2161.12 2409
2161.56 2501
2162.00 2407
2162.43 2614
2162.87 2519
2163.31 2401
2163.75 2318
2164.19 2298
2164.63 2405
2165.07 2357
2165.50 2423
2165.94 2405
2166.38 2465
2166.82 2568
2167.26 2367
2167.70 2496
2168.14 2478
2168.58 2298
2169.02 2467
2169.45 2613
2169.89 2739
2170.33 2559
2170.77 2462
2171.21 2566
2171.65 2614
2172.09 2764
2172.53 2826
2172.97 2815
2173.41 2907
2173.85 2825
2174.29 2929
2174.73 2875
2175.17 3009
2175.61 2885
2176.05 2939
2176.49 3027
2176.93 3108
2177.37 2776
2177.81 2788
2178.25 2914
2178.69 2607
2179.13 2583
2179.57 2594
2180.01 2538
2180.45 2548
2180.89 2636
2181.33 2632
2181.77 2490
2182.21 2289
2182.65 2358
2183.09 2426
2183.53 2383
2183.97 2453
2184.41 2258
2184.85 2315
2185.29 2335
2185.73 2414
2186.17 2396
2186.61 2482
2187.05 2493
2187.49 2764
2187.94 2857
2188.38 2821
2188.82 2878
2189.26 2837
2189.70 2794
2190.14 2858
2190.58 2864
2191.02 2770
2191.46 2833
2191.91 2757
2192.35 2642
2192.79 2629
2193.23 2504
2193.67 2353
2194.11 2546
2194.55 2720
2195.00 2742
2195.44 2683
2195.88 2517
2196.32 2631
2196.76 2526
2197.21 2570
2197.65 2674
2198.09 2631
2198.53 2533
2198.97 2600
2199.42 2577
2199.86 2517
2200.30 2648
2200.74 2485
2201.18 2525
2201.63 2436
2202.07 2465
2202.51 2409
2202.95 2520
2203.40 2491
2203.84 2546
2204.28 2521
2204.72 2728
2205.17 2715
2205.61 2786
2206.05 2843
2206.49 2746
2206.94 2771
2207.38 2957
2207.82 2851
2208.27 2623
2208.71 2692
2209.15 2802
2209.60 2820
2210.04 2760
2210.48 2716
2210.92 2754
2211.37 2678
2211.81 2789
2212.25 2614
2212.70 2516
2213.14 2539
2213.59 2567
2214.03 2598
2214.47 2500
2214.92 2568
2215.36 2605
2215.80 2467
2216.25 2524
2216.69 2577
2217.14 2456
2217.58 2367
2218.02 2317
2218.47 2407
2218.91 2407
2219.36 2277
2219.80 2231
2220.24 2382
2220.69 2520
2221.13 2503
2221.58 2415
2222.02 2443
2222.46 2600
2222.91 2613
2223.35 2525
2223.80 2725
2224.24 2699
2224.69 2727
2225.13 2847
2225.58 2697
2226.02 2720
2226.47 2679
2226.91 2664
2227.36 2714
2227.80 2903
2228.25 2829
2228.69 2722
2229.14 2835
2229.58 2783
2230.03 2789
2230.47 2939
2230.92 2952
2231.36 2885
2231.81 2759
2232.25 2896
2232.70 3058
2233.14 2996
2233.59 2863
2234.03 2884
2234.48 2592
2234.93 2667
2235.37 2630
2235.82 2618
2236.26 2647
2236.71 2363
2237.16 2500
2237.60 2488
2238.05 2476
2238.49 2375
2238.94 2264
2239.39 2279
2239.83 2169
2240.28 2167
2240.72 2278
2241.17 2251
2241.62 2167
2242.06 2167
2242.51 2086
2242.96 2257
2243.40 2155
2243.85 2294
2244.30 2366
2244.74 2176
2245.19 2236
2245.64 2207
2246.08 2349
2246.53 2240
2246.98 2239
2247.42 2344
2247.87 2433
2248.32 2300
2248.76 2274
2249.21 2345
2249.66 2465
2250.10 2423
2250.55 2374
2251.00 2333
2251.45 2388
2251.89 2506
2252.34 2577
2252.79 2380
2253.24 2324
2253.68 2392
2254.13 2436
2254.58 2310
2255.03 2212
2255.47 2286
2255.92 2159
2256.37 2143
2256.82 2169
2257.27 2168
2257.71 2090
2258.16 2038
2258.61 2144
2259.06 2147
2259.51 2278
2259.95 2131
2260.40 2227
2260.85 2399
2261.30 2467
2261.75 2442
2262.19 2438
2262.64 2516
2263.09 2592
2263.54 2498
2263.99 2503
2264.44 2469
2264.89 2512
2265.33 2473
2265.78 2438
2266.23 2444
2266.68 2500
2267.13 2629
2267.58 2632
2268.03 2640
2268.48 2676
2268.93 2756
2269.37 2750
2269.82 3066
2270.27 2961
2270.72 3060
2271.17 3018
2271.62 2959
2272.07 3092
2272.52 3080
2272.97 2891
2273.42 2948
2273.87 2935
2274.32 2743
2274.77 2682
2275.22 2614
2275.67 2631
2276.12 2422
2276.57 2399
2277.02 2505
2277.47 2466
2277.92 2467
2278.37 2228
2278.82 2220
2279.27 2203
2279.72 2473
2280.17 2469
2280.62 2332
2281.07 2291
2281.52 2301
2281.97 2379
2282.42 2398
2282.87 2330
2283.32 2373
2283.77 2407
2284.22 2347
2284.67 2259
2285.12 2297
2285.57 2415
2286.02 2483
2286.47 2420
2286.92 2858
2287.37 2996
2287.82 3281
2288.28 3604
2288.73 3727
2289.18 3944
2289.63 4426
2290.08 4577
2290.53 5050
2290.98 5229
2291.43 5220
2291.88 5152
2292.34 5080
2292.79 4900
2293.24 4686
2293.69 4406
2294.14 4096
2294.59 3704
2295.05 3524
2295.50 3364
2295.95 3182
2296.40 2997
2296.85 2876
2297.30 2871
2297.76 2741
2298.21 2688
2298.66 2603
2299.11 2568
2299.56 2412
2300.02 2468
2300.47 2374
2300.92 2328
2301.37 2358
2301.82 2252
2302.28 2261
2302.73 2259
2303.18 2367
2303.63 2333
2304.09 2315
2304.54 2360
2304.99 2277
2305.44 2300
2305.90 2416
2306.35 2326
2306.80 2414
2307.26 2479
2307.71 2610
2308.16 2766
2308.61 2881
2309.07 3052
2309.52 3030
2309.97 2752
2310.43 3040
2310.88 3180
2311.33 2990
2311.79 2970
2312.24 2872
2312.69 2895
2313.15 2871
2313.60 2797
2314.05 2746
2314.51 2858
2314.96 2840
2315.41 2667
2315.87 2565
2316.32 2608
2316.77 2703
2317.23 2677
2317.68 2677
2318.14 2757
2318.59 2887
2319.04 2942
2319.50 3034
2319.95 2930
2320.41 2848
2320.86 2788
2321.31 2833
2321.77 2762
2322.22 2904
2322.68 2796
2323.13 2946
2323.59 2997
2324.04 2985
2324.50 2992
2324.95 2855
2325.40 2929
2325.86 3079
2326.31 3192
2326.77 2925
2327.22 2734
2327.68 2915
2328.13 2810
2328.59 2853
2329.04 2744
2329.50 2516
2329.95 2624
2330.41 2781
2330.86 2835
2331.32 2717
2331.77 2643
2332.23 2691
2332.68 2670
2333.14 2713
2333.59 2565
2334.05 2494
2334.51 2442
2334.96 2424
2335.42 2428
2335.87 2496
2336.33 2586
2336.78 2462
2337.24 2380
2337.70 2326
2338.15 2489
2338.61 2471
2339.06 2551
2339.52 2518
2339.97 2635
2340.43 2449
2340.89 2425
2341.34 2561
2341.80 2486
2342.26 2436
2342.71 2416
2343.17 2366
2343.62 2326
2344.08 2319
2344.54 2379
2344.99 2492
2345.45 2393
2345.91 2426
2346.36 2342
2346.82 2398
2347.28 2532
2347.73 2581
2348.19 2598
2348.65 2456
2349.10 2391
2349.56 2363
2350.02 2257
2350.48 2433
2350.93 2450
2351.39 2350
2351.85 2349
2352.30 2531
2352.76 2516
2353.22 2506
2353.68 2352
2354.13 2350
2354.59 2289
2355.05 2318
2355.51 2341
2355.96 2451
2356.42 2372
2356.88 2570
2357.34 2399
2357.79 2313
2358.25 2326
2358.71 2520
2359.17 2633
2359.63 2581
2360.08 2647
2360.54 2620
2361.00 2629
2361.46 2660
2361.92 2674
2362.37 2588
2362.83 2547
2363.29 2655
2363.75 2669
2364.21 2595
2364.67 2584
2365.12 2557
2365.58 2618
2366.04 2654
2366.50 2514
2366.96 2525
2367.42 2573
2367.88 2589
2368.33 2607
2368.79 2724
2369.25 2668
2369.71 2520
2370.17 2550
2370.63 2586
2371.09 2613
2371.55 2858
2372.01 2949
2372.47 2751
2372.92 2865
2373.38 2856
2373.84 3006
2374.30 3190
2374.76 3051
2375.22 3036
2375.68 3031
2376.14 2990
2376.60 3116
2377.06 2899
2377.52 2793
2377.98 2829
2378.44 2649
2378.90 2603
2379.36 2561
2379.82 2696
2380.28 2539
2380.74 2639
2381.20 2454
2381.66 2624
2382.12 2637
2382.58 2659
2383.04 2482
2383.50 2461
2383.96 2567
2384.42 2623
2384.88 2448
2385.34 2245
2385.80 2473
2386.26 2470
2386.72 2464
2387.18 2369
2387.64 2330
2388.10 2307
2388.56 2407
2389.03 2552
2389.49 2582
2389.95 2447
2390.41 2490
2390.87 2566
2391.33 2579
2391.79 2666
2392.25 2532
2392.71 2663
2393.17 2669
2393.64 2687
2394.10 2679
2394.56 2657
2395.02 2692
2395.48 2604
2395.94 2721
2396.40 2525
2396.87 2529
2397.33 2461
2397.79 2385
2398.25 2316
2398.71 2549
2399.17 2550
2399.64 2520
2400.10 2348
2400.56 2379
2401.02 2421
2401.48 2369
2401.95 2434
2402.41 2379
2402.87 2325
2403.33 2374
2403.79 2434
2404.26 2347
2404.72 2315
2405.18 2328
2405.64 2275
2406.11 2286
2406.57 2331
2407.03 2340
2407.49 2320
2407.96 2304
2408.42 2349
2408.88 2208
2409.34 2074
2409.81 2270
2410.27 2426
2410.73 2210
2411.20 2144
2411.66 2165
2412.12 2232
2412.58 2333
2413.05 2353
2413.51 2420
2413.97 2366
2414.44 2505
2414.90 2556
2415.36 2337
2415.83 2297
2416.29 2577
2416.75 2627
2417.22 2673
2417.68 2668
2418.14 2568
2418.61 2650
2419.07 2755
2419.54 2726
2420.00 2548
2420.46 2439
2420.93 2510
2421.39 2524
2421.85 2438
2422.32 2566
2422.78 2451
2423.25 2404
2423.71 2284
2424.17 2365
2424.64 2330
2425.10 2399
2425.57 2406
2426.03 2377
2426.50 2523
2426.96 2379
2427.42 2266
2427.89 2270
2428.35 2439
2428.82 2563
2429.28 2323
2429.75 2445
2430.21 2424
2430.68 2413
2431.14 2185
2431.61 2323
2432.07 2273
2432.54 2205
2433.00 2314
2433.47 2480
2433.93 2454
2434.40 2383
2434.86 2460
2435.33 2589
2435.79 2496
2436.26 2585
2436.72 2570
2437.19 2408
2437.65 2467
2438.12 2454
2438.59 2326
2439.05 2623
2439.52 2519
2439.98 2537
2440.45 2763
2440.91 2660
2441.38 2714
2441.85 2689
2442.31 2589
2442.78 2686
2443.24 2829
2443.71 2718
2444.18 2761
2444.64 2705
2445.11 2446
2445.57 2379
2446.04 2421
2446.51 2387
2446.97 2412
2447.44 2415
2447.91 2359
2448.37 2440
2448.84 2360
2449.31 2277
2449.77 2359
2450.24 2424
2450.71 2365
2451.17 2314
2451.64 2210
2452.11 2464
2452.57 2378
2453.04 2324
2453.51 2374
2453.97 2394
2454.44 2392
2454.91 2334
2455.37 2396
2455.84 2421
2456.31 2211
2456.78 2261
2457.24 2370
2457.71 2250
2458.18 2253
2458.65 2316
2459.11 2245
2459.58 2399
2460.05 2235
2460.52 2236
2460.98 2308
2461.45 2201
2461.92 2296
2462.39 2245
2462.85 2227
2463.32 2271
2463.79 2375
2464.26 2261
2464.73 2169
2465.19 2180
2465.66 2354
2466.13 2337
2466.60 2261
2467.07 2358
2467.54 2296
2468.00 2337
2468.47 2312
2468.94 2302
2469.41 2212
2469.88 2174
2470.35 2178
2470.82 2055
2471.28 2169
2471.75 2294
2472.22 2237
2472.69 2328
2473.16 2411
2473.63 2303
2474.10 2285
2474.57 2250
2475.03 2260
2475.50 2265
2475.97 2411
2476.44 2394
2476.91 2331
2477.38 2294
2477.85 2206
2478.32 2349
2478.79 2329
2479.26 2136
2479.73 2055
2480.20 2199
2480.67 2134
2481.14 2128
2481.61 2124
2482.08 2199
2482.54 2193
2483.01 2232
2483.48 2078
2483.95 2023
2484.42 2102
2484.89 2101
2485.36 2197
2485.83 2136
2486.30 2250
2486.77 2240
2487.24 2335
2487.71 2317
2488.18 2470
2488.66 2482
2489.13 2428
2489.60 2647
2490.07 2581
2490.54 2662
2491.01 2531
2491.48 2554
2491.95 2612
2492.42 2663
2492.89 2659
2493.36 2619
2493.83 2479
2494.30 2598
2494.77 2766
2495.24 2680
2495.72 2720
2496.19 2614
2496.66 2550
2497.13 2550
2497.60 2577
2498.07 2549
2498.54 2592
2499.01 2356
2499.48 2279
2499.96 2294
2500.43 2388
2500.90 2333
2501.37 2142
2501.84 2266
2502.31 2139
2502.78 2158
2503.26 2342
2503.73 2285
2504.20 2391
2504.67 2387
2505.14 2434
2505.62 2350
2506.09 2257
2506.56 2195
2507.03 2243
2507.50 2404
2507.98 2362
2508.45 2261
2508.92 2371
2509.39 2384
2509.86 2507
2510.34 2520
2510.81 2717
2511.28 2738
2511.75 2817
2512.23 2790
2512.70 2750
2513.17 2772
2513.64 3068
2514.12 3009
2514.59 2790
2515.06 2547
2515.54 2622
2516.01 2676
2516.48 2616
2516.95 2479
2517.43 2438
2517.90 2601
2518.37 2563
2518.85 2500
2519.32 2511
2519.79 2533
2520.27 2658
2520.74 2677
2521.21 2418
2521.69 2347
2522.16 2284
2522.63 2303
2523.11 2400
2523.58 2353
2524.05 2331
2524.53 2272
2525.00 2306
2525.48 2227
2525.95 2259
2526.42 2144
2526.90 2222
2527.37 2124
2527.85 2337
2528.32 2435
2528.79 2292
2529.27 2290
2529.74 2364
2530.22 2474
2530.69 2421
2531.16 2287
2531.64 2279
2532.11 2289
2532.59 2415
2533.06 2549
2533.54 2465
2534.01 2380
2534.49 2291
2534.96 2317
2535.44 2418
2535.91 2315
2536.38 2351
2536.86 2431
2537.33 2470
2537.81 2489
2538.28 2495
2538.76 2479
2539.23 2505
2539.71 2492
2540.18 2546
2540.66 2499
2541.13 2447
2541.61 2577
2542.09 2497
2542.56 2396
2543.04 2362
2543.51 2511
2543.99 2728
2544.46 2571
2544.94 2615
2545.41 2713
2545.89 2808
2546.37 3004
2546.84 2974
2547.32 3307
2547.79 3375
2548.27 3253
2548.74 3194
2549.22 3237
2549.70 3011
2550.17 3108
2550.65 3017
2551.13 3022
2551.60 2889
2552.08 2837
2552.55 2695
2553.03 2776
2553.51 2767
2553.98 2795
2554.46 2659
2554.94 2665
2555.41 2690
2555.89 2653
2556.37 2510
2556.84 2454
2557.32 2457
2557.80 2495
2558.27 2661
2558.75 2636
2559.23 2526
2559.70 2551
2560.18 2515
2560.66 2393
2561.14 2618
2561.61 2521
2562.09 2348
2562.57 2401
2563.04 2346
2563.52 2380
2564.00 2344
2564.48 2416
2564.95 2294
2565.43 2326
2565.91 2248
2566.39 2248
2566.86 2252
2567.34 2204
2567.82 2239
2568.30 2350
2568.77 2136
2569.25 2178
2569.73 2321
2570.21 2208
2570.69 2194
2571.16 2224
2571.64 2113
2572.12 2171
2572.60 2265
2573.08 2156
2573.56 2281
2574.03 2343
2574.51 2325
2574.99 2270
2575.47 2443
2575.95 2354
2576.43 2161
2576.90 1998
2577.38 2191
2577.86 2263
2578.34 2383
2578.82 2411
2579.30 2202
2579.78 2454
2580.26 2419
2580.73 2274
2581.21 2297
2581.69 2217
2582.17 2218
2582.65 2168
2583.13 2246
2583.61 2365
2584.09 2284
2584.57 2225
2585.05 2198
2585.53 2270
2586.01 2314
2586.49 2288
2586.97 2302
2587.44 2431
2587.92 2406
2588.40 2449
2588.88 2441
2589.36 2378
2589.84 2322
2590.32 2550
2590.80 2425
2591.28 2316
2591.76 2551
2592.24 2550
2592.72 2475
2593.20 2335
2593.68 2377
2594.16 2466
2594.64 2421
2595.12 2505
2595.60 2440
2596.08 2408
2596.56 2374
2597.05 2314
2597.53 2193
2598.01 2250
2598.49 2242
2598.97 2280
2599.45 2170
2599.93 2144
2600.41 2127
2600.89 2181
2601.37 2147
2601.85 2246
2602.33 2337
2602.81 2365
2603.29 2110
2603.78 2181
2604.26 2329
2604.74 2232
2605.22 2152
2605.70 2189
2606.18 2171
2606.66 2212
2607.14 2248
2607.63 2377
2608.11 2310
2608.59 2193
2609.07 2252
2609.55 2199
2610.03 2126
2610.52 2215
2611.00 2313
2611.48 2202
2611.96 2109
2612.44 2065
2612.92 2141
2613.41 2142
2613.89 2019
2614.37 2097
2614.85 2298
2615.34 2234
2615.82 2172
2616.30 2262
2616.78 2339
2617.26 2289
2617.75 2342
2618.23 2253
2618.71 2399
2619.19 2343
2619.68 2130
2620.16 2142
2620.64 2138
2621.12 2318
2621.61 2184
2622.09 2248
2622.57 2258
2623.06 2285
2623.54 2235
2624.02 2268
2624.50 2256
2624.99 2441
2625.47 2440
2625.95 2456
2626.44 2298
2626.92 2549
2627.40 2473
2627.89 2337
2628.37 2398
2628.85 2466
2629.34 2440
2629.82 2449
2630.30 2602
2630.79 2716
2631.27 2662
2631.75 2661
2632.24 2613
2632.72 2680
2633.21 2774
2633.69 2747
2634.17 2433
2634.66 2401
2635.14 2323
2635.62 2331
2636.11 2405
2636.59 2353
2637.08 2304
2637.56 2143
2638.05 2231
2638.53 2330
2639.01 2295
2639.50 2262
2639.98 2270
2640.47 2294
2640.95 2234
2641.44 2424
2641.92 2348
2642.41 2139
2642.89 2296
2643.38 2365
2643.86 2158
2644.34 2101
2644.83 2186
2645.31 2293
2645.80 2231
2646.28 2121
2646.77 2379
2647.25 2281
2647.74 2192
2648.22 2234
2648.71 2338
2649.20 2401
2649.68 2405
2650.17 2327
2650.65 2309
2651.14 2502
2651.62 2487
2652.11 2456
2652.59 2496
2653.08 2389
2653.56 2340
2654.05 2411
2654.54 2605
2655.02 2541
2655.51 2374
2655.99 2671
2656.48 2466
2656.97 2640
2657.45 2580
2657.94 2378
2658.42 2569
2658.91 2646
2659.40 2452
2659.88 2445
2660.37 2465
2660.85 2281
2661.34 2225
2661.83 2191
2662.31 2184
2662.80 2189
2663.29 2250
2663.77 2318
2664.26 2263
2664.75 2274
2665.23 2229
2665.72 2408
2666.21 2291
2666.69 2072
2667.18 2262
2667.67 2369
2668.15 2204
2668.64 2240
2669.13 2230
2669.62 2318
2670.10 2309
2670.59 2261
2671.08 2370
2671.56 2616
2672.05 2626
2672.54 2617
2673.03 2812
2673.51 2972
2674.00 2995
2674.49 3109
2674.98 3348
2675.46 3391
2675.95 3283
2676.44 3377
2676.93 3165
2677.42 3153
2677.90 2951
2678.39 3056
2678.88 2872
2679.37 2610
2679.86 2507
2680.34 2416
2680.83 2381
2681.32 2440
2681.81 2333
2682.30 2427
2682.79 2537
2683.27 2456
2683.76 2340
2684.25 2348
2684.74 2271
2685.23 2261
2685.72 2320
2686.20 2258
2686.69 2325
2687.18 2325
2687.67 2328
2688.16 2160
2688.65 2219
2689.14 2361
2689.63 2354
2690.12 2281
2690.60 2174
2691.09 2327
2691.58 2272
2692.07 2110
2692.56 2188
2693.05 2308
2693.54 2214
2694.03 2257
2694.52 2324
2695.01 2208
2695.50 2252
2695.99 2207
2696.48 2170
2696.97 2149
2697.46 2161
2697.95 2262
2698.43 2226
2698.92 2160
2699.41 2330
2699.90 2414
2700.39 2244
2700.88 2354
2701.37 2422
2701.86 2503
2702.35 2492
2702.84 2563
2703.33 2550
2703.83 2480
2704.32 2480
2704.81 2408
2705.30 2455
2705.79 2371
2706.28 2485
2706.77 2282
2707.26 2307
2707.75 2211
2708.24 2158
2708.73 2166
2709.22 2250
2709.71 2116
2710.20 2157
2710.69 2220
2711.18 2227
2711.68 2254
2712.17 2446
2712.66 2311
2713.15 2275
2713.64 2229
2714.13 2401
2714.62 2348
2715.11 2274
2715.60 2367
2716.10 2497
2716.59 2319
2717.08 2287
2717.57 2276
2718.06 2261
2718.55 2370
2719.04 2341
2719.54 2512
2720.03 2356
2720.52 2182
2721.01 2541
2721.50 2619
2722.00 2741
2722.49 2754
2722.98 2771
2723.47 2826
2723.96 2716
2724.46 2812
2724.95 2810
2725.44 2712
2725.93 2498
2726.42 2461
2726.92 2396
2727.41 2438
2727.90 2530
2728.39 2304
2728.89 2336
2729.38 2323
2729.87 2411
2730.36 2503
2730.86 2482
2731.35 2612
2731.84 2731
2732.34 2771
2732.83 2778
2733.32 2704
2733.81 2783
2734.31 2864
2734.80 2809
2735.29 2872
2735.79 2777
2736.28 2628
2736.77 2778
2737.27 2952
2737.76 2957
2738.25 2966
2738.75 2930
2739.24 2883
2739.73 2883
2740.23 2763
2740.72 2670
2741.21 2573
2741.71 2351
2742.20 2375
2742.69 2456
2743.19 2404
2743.68 2330
2744.18 2139
2744.67 2255
2745.16 2252
2745.66 2246
2746.15 2142
2746.65 2304
2747.14 2158
2747.63 2192
2748.13 2227
2748.62 2205
2749.12 2120
2749.61 2201
2750.11 2196
2750.60 2165
2751.10 2133
2751.59 2201
2752.08 2211
2752.58 2200
2753.07 2168
2753.57 2193
2754.06 2274
2754.56 2240
2755.05 2297
2755.55 2340
2756.04 2344
2756.54 2399
2757.03 2364
2757.53 2205
2758.02 2344
2758.52 2407
2759.01 2219
2759.51 2219
2760.00 2316
2760.50 2266
2760.99 2183
2761.49 2272
2761.99 2196
2762.48 2404
2762.98 2378
2763.47 2204
2763.97 2185
2764.46 2300
2764.96 2279
2765.46 2274
2765.95 2352
2766.45 2312
2766.94 2289
2767.44 2489
2767.94 2276
2768.43 2377
2768.93 2365
2769.42 2296
2769.92 2299
2770.42 2360
2770.91 2433
2771.41 2540
2771.90 2603
2772.40 2687
2772.90 2680
2773.39 2620
2773.89 2740
2774.39 2914
2774.88 3235
2775.38 3540
2775.88 3603
2776.37 3591
2776.87 3606
2777.37 3698
2777.86 3558
2778.36 3511
2778.86 3442
2779.36 3417
2779.85 3079
2780.35 2968
2780.85 2903
2781.34 2753
2781.84 2506
2782.34 2471
2782.84 2302
2783.33 2356
2783.83 2207
2784.33 2333
2784.83 2508
2785.32 2316
2785.82 2270
2786.32 2345
2786.82 2501
2787.31 2230
2787.81 2353
2788.31 2278
2788.81 2095
2789.31 2241
2789.80 2214
2790.30 2248
2790.80 2153
2791.30 2125
2791.80 2074
2792.29 2255
2792.79 2228
2793.29 2197
2793.79 2304
2794.29 2268
2794.79 2177
2795.28 2180
2795.78 2384
2796.28 2522
2796.78 2671
2797.28 2583
2797.78 2489
2798.28 2433
2798.78 2534
2799.27 2478
2799.77 2480
2800.27 2406
2800.77 2393
2801.27 2401
2801.77 2389
2802.27 2427
2802.77 2291
2803.27 2306
2803.77 2389
2804.27 2429
2804.76 2473
2805.26 2569
2805.76 2433
2806.26 2623
2806.76 2640
2807.26 2706
2807.76 2676
2808.26 2754
2808.76 2774
2809.26 2819
2809.76 2804
2810.26 2744
2810.76 2664
2811.26 2640
2811.76 2614
2812.26 2595
2812.76 2470
2813.26 2533
2813.76 2493
2814.26 2438
2814.76 2489
2815.26 2372
2815.76 2362
2816.26 2259
2816.76 2144
2817.26 2216
2817.76 2321
2818.26 2276
2818.76 2213
2819.26 2279
2819.76 2180
2820.27 2116
2820.77 2140
2821.27 2175
2821.77 2162
2822.27 2086
2822.77 2186
2823.27 2117
2823.77 2194
2824.27 2058
2824.77 2023
2825.27 2098
2825.78 2207
2826.28 2170
2826.78 2245
2827.28 2208
2827.78 2195
2828.28 2206
2828.78 2236
2829.29 2136
2829.79 2198
2830.29 2127
2830.79 2143
2831.29 2270
2831.79 2095
2832.30 2146
2832.80 2096
2833.30 2138
2833.80 2187
2834.30 2232
2834.80 2105
2835.31 2239
2835.81 2247
2836.31 2046
2836.81 2177
2837.32 2304
2837.82 2451
2838.32 2318
2838.82 2255
2839.32 2320
2839.83 2190
2840.33 2252
2840.83 2263
2841.33 2313
2841.84 2100
2842.34 2253
2842.84 2285
2843.35 2193
2843.85 2090
2844.35 2326
2844.85 2403
2845.36 2289
2845.86 2378
2846.36 2415
2846.87 2448
2847.37 2528
2847.87 2581
2848.38 2800
2848.88 2698
2849.38 2609
2849.89 2635
2850.39 2554
2850.89 2433
2851.40 2378
2851.90 2474
2852.40 2475
2852.91 2457
2853.41 2248
2853.91 2265
2854.42 2286
2854.92 2371
2855.42 2349
2855.93 2427
2856.43 2378
2856.94 2406
2857.44 2381
2857.94 2209
2858.45 2287
2858.95 2300
2859.46 2209
2859.96 2223
2860.47 2335
2860.97 2237
2861.47 2220
2861.98 2166
2862.48 2099
2862.99 2096
2863.49 2095
2864.00 2143
2864.50 2070
2865.01 2132
2865.51 2263
2866.02 2233
2866.52 2159
2867.02 2140
2867.53 2082
2868.03 2215
2868.54 2358
2869.04 2339
2869.55 2434
2870.05 2323
2870.56 2331
2871.07 2340
2871.57 2618
2872.08 2630
2872.58 2656
2873.09 2652
2873.59 2689
2874.10 2552
2874.60 2506
2875.11 2676
2875.61 2690
2876.12 2642
2876.63 2556
2877.13 2481
2877.64 2401
2878.14 2394
2878.65 2472
2879.15 2550
2879.66 2443
2880.17 2407
2880.67 2338
2881.18 2389
2881.68 2341
2882.19 2416
2882.70 2309
2883.20 2366
2883.71 2409
2884.22 2367
2884.72 2328
2885.23 2587
2885.74 2519
2886.24 2357
2886.75 2482
2887.25 2619
2887.76 2714
2888.27 2727
2888.77 2557
2889.28 2479
2889.79 2444
2890.30 2526
2890.80 2506
2891.31 2499
2891.82 2428
2892.32 2387
2892.83 2366
2893.34 2373
2893.84 2431
2894.35 2450
2894.86 2429
2895.37 2466
2895.87 2505
2896.38 2587
2896.89 2599
2897.40 2630
2897.90 2702
2898.41 2605
2898.92 2751
2899.43 2600
2899.93 2639
2900.44 2519
2900.95 2405
2901.46 2601
2901.97 2501
2902.47 2371
2902.98 2444
2903.49 2440
2904.00 2489
2904.51 2591
2905.01 2632
2905.52 2621
2906.03 2596
2906.54 2634
2907.05 2607
2907.56 2745
2908.06 2594
2908.57 2495
2909.08 2559
2909.59 2330
2910.10 2403
2910.61 2404
2911.12 2488
2911.62 2458
2912.13 2459
2912.64 2414
2913.15 2390
2913.66 2284
2914.17 2399
2914.68 2278
2915.19 2336
2915.70 2439
2916.21 2382
2916.71 2252
2917.22 2319
2917.73 2329
2918.24 2365
2918.75 2364
2919.26 2263
2919.77 2258
2920.28 2385
2920.79 2492
2921.30 2254
2921.81 2291
2922.32 2407
2922.83 2431
2923.34 2409
2923.85 2352
2924.36 2547
2924.87 2366
2925.38 2466
2925.89 2485
2926.40 2417
2926.91 2399
2927.42 2269
2927.93 2065
2928.44 2124
2928.95 2154
2929.46 2237
2929.97 2074
2930.48 2125
2930.99 2210
2931.50 2161
2932.01 2142
2932.52 2145
2933.03 2266
2933.54 2198
2934.05 2196
2934.56 2341
2935.08 2559
2935.59 2412
2936.10 2272
2936.61 2289
2937.12 2421
2937.63 2423
2938.14 2252
2938.65 2341
2939.16 2503
2939.67 2466
2940.19 2521
2940.70 2501
2941.21 2412
2941.72 2433
2942.23 2354
2942.74 2345
2943.25 2437
2943.77 2386
2944.28 2365
2944.79 2387
2945.30 2404
2945.81 2404
2946.32 2447
2946.84 2334
2947.35 2282
2947.86 2302
2948.37 2287
2948.88 2318
2949.40 2315
2949.91 2342
2950.42 2243
2950.93 2124
2951.44 2336
2951.96 2335
2952.47 2227
2952.98 2263
2953.49 2086
2954.01 2313
2954.52 2170
2955.03 2231
2955.54 2259
2956.06 2237
2956.57 2192
2957.08 2225
2957.60 2375
2958.11 2328
2958.62 2281
2959.13 2229
2959.65 2268
2960.16 2270
2960.67 2378
2961.19 2355
2961.70 2379
2962.21 2351
2962.73 2368
2963.24 2466
2963.75 2423
2964.27 2519
2964.78 2374
2965.29 2236
2965.81 2189
2966.32 2213
2966.83 2181
2967.35 2191
2967.86 2138
2968.37 2252
2968.89 2261
2969.40 2126
2969.91 2183
2970.43 2239
2970.94 2145
2971.46 2185
2971.97 2120
2972.48 2283
2973.00 2271
2973.51 2076
2974.03 2066
2974.54 2249
2975.06 2366
2975.57 2284
2976.08 2313
2976.60 2227
2977.11 2310
2977.63 2364
2978.14 2321
2978.66 2426
2979.17 2344
2979.69 2381
2980.20 2266
2980.72 2491
2981.23 2508
2981.75 2537
2982.26 2332
2982.78 2411
2983.29 2448
2983.81 2603
2984.32 2610
2984.84 2836
2985.35 2885
2985.87 2858
2986.38 2816
2986.90 2838
2987.41 2868
2987.93 2827
2988.44 2968
2988.96 2983
2989.47 2912
2989.99 2894
2990.50 3079
2991.02 3051
2991.54 2977
2992.05 3113
2992.57 2838
2993.08 2926
2993.60 2904
2994.12 2911
2994.63 2938
2995.15 3029
2995.66 3002
2996.18 2964
2996.70 3065
2997.21 3146
2997.73 3312
2998.24 3347
2998.76 3422
2999.28 3234
2999.79 3304
3000.31 3407
3000.83 3542
3001.34 3983
3001.86 4145
3002.38 4426
3002.89 5067
3003.41 5593
3003.93 6010
3004.44 6440
3004.96 6943
3005.48 6967
3005.99 7034
3006.51 7276
3007.03 7188
3007.54 6545
3008.06 5855
3008.58 5340
3009.10 4595
3009.61 4179
3010.13 3982
3010.65 3670
3011.17 3291
3011.68 3038
3012.20 2967
3012.72 2979
3013.24 2914
3013.75 2854
3014.27 3003
3014.79 2913
3015.31 3122
3015.82 3008
3016.34 3031
3016.86 3213
3017.38 3200
3017.90 3274
3018.41 3129
3018.93 3259
3019.45 3119
3019.97 2967
3020.49 2965
3021.00 2868
3021.52 2869
3022.04 3025
3022.56 2867
3023.08 2746
3023.60 2688
3024.11 2823
3024.63 2853
3025.15 2632
3025.67 2742
3026.19 2902
3026.71 2938
3027.23 2729
3027.75 2677
3028.26 2671
3028.78 2824
3029.30 2609
3029.82 2585
3030.34 2725
3030.86 2787
3031.38 2668
3031.90 2574
3032.42 2704
3032.94 2656
3033.46 2536
3033.97 2589
3034.49 2669
3035.01 2760
3035.53 2680
3036.05 2665
3036.57 2650
3037.09 2689
3037.61 2684
3038.13 2768
3038.65 2492
3039.17 2540
3039.69 2427
3040.21 2458
3040.73 2603
3041.25 2449
3041.77 2304
3042.29 2352
3042.81 2497
3043.33 2456
3043.85 2483
3044.37 2416
3044.89 2377
3045.41 2328
3045.93 2344
3046.45 2342
3046.97 2516
3047.49 2575
3048.01 2419
3048.53 2375
3049.06 2332
3049.58 2415
3050.10 2274
3050.62 2294
3051.14 2287
3051.66 2246
3052.18 2199
3052.70 2261
3053.22 2301
3053.74 2347
3054.26 2233
3054.79 2286
3055.31 2187
3055.83 2327
3056.35 2327
3056.87 2463
3057.39 2368
3057.91 2326
3058.43 2263
3058.96 2190
3059.48 2277
3060.00 2437
3060.52 2408
3061.04 2431
3061.56 2294
3062.09 2263
3062.61 2333
3063.13 2350
3063.65 2402
3064.17 2482
3064.70 2475
3065.22 2474
3065.74 2469
3066.26 2588
3066.78 2542
3067.31 2448
3067.83 2443
3068.35 2413
3068.87 2486
3069.40 2421
3069.92 2494
3070.44 2390
3070.96 2400
3071.49 2377
3072.01 2351
3072.53 2332
3073.05 2312
3073.58 2480
3074.10 2376
3074.62 2442
3075.14 2645
3075.67 2659
3076.19 2729
3076.71 2596
3077.24 2613
3077.76 2711
3078.28 2834
3078.81 3001
3079.33 3105
3079.85 3030
3080.38 3198
3080.90 3187
3081.42 3133
3081.95 3171
3082.47 3287
3082.99 3223
3083.52 3127
3084.04 3202
3084.56 3393
3085.09 3349
3085.61 3007
3086.13 2859
3086.66 2820
3087.18 2860
3087.71 2759
3088.23 2836
3088.75 2640
3089.28 2621
3089.80 2626
3090.33 2526
3090.85 2552
3091.38 2615
3091.90 2686
3092.42 2823
3092.95 2904
3093.47 2799
3094.00 2773
3094.52 3006
3095.05 3074
3095.57 3126
3096.10 3065
3096.62 3106
3097.14 3149
3097.67 3337
3098.19 3505
3098.72 3612
3099.24 3990
3099.77 4472
3100.29 4969
3100.82 5615
3101.34 6641
3101.87 7597
3102.39 8217
3102.92 8808
3103.45 9270
3103.97 9195
3104.50 9728
3105.02 9497
3105.55 8645
3106.07 7573
3106.60 6905
3107.12 6345
3107.65 5624
3108.17 4869
3108.70 4358
3109.23 4009
3109.75 3715
3110.28 3544
3110.80 3499
3111.33 3268
3111.86 3323
3112.38 3197
3112.91 3128
3113.43 3078
3113.96 3113
3114.49 3115
3115.01 3082
3115.54 2976
3116.07 2760
3116.59 2634
3117.12 2811
3117.64 2763
3118.17 2499
3118.70 2508
3119.22 2521
3119.75 2549
3120.28 2493
3120.80 2615
3121.33 2637
3121.86 2681
3122.38 2639
3122.91 2506
3123.44 2639
3123.97 2672
3124.49 2606
3125.02 2705
3125.55 2471
3126.07 2421
3126.60 2473
3127.13 2458
3127.66 2311
3128.18 2397
3128.71 2546
3129.24 2589
3129.77 2585
3130.29 2396
3130.82 2241
3131.35 2384
3131.88 2369
3132.40 2316
3132.93 2255
3133.46 2360
3133.99 2275
3134.52 2375
3135.04 2446
3135.57 2520
3136.10 2414
3136.63 2332
3137.16 2362
3137.68 2242
3138.21 2228
3138.74 2259
3139.27 2242
3139.80 2174
3140.32 2187
3140.85 2261
3141.38 2307
3141.91 2283
3142.44 2279
3142.97 2238
3143.50 2199
3144.02 2395
3144.55 2330
3145.08 2446
3145.61 2557
3146.14 2513
3146.67 2698
3147.20 2801
3147.73 2927
3148.26 2946
3148.79 2796
3149.31 2850
3149.84 3037
3150.37 2937
3150.90 2905
3151.43 2893
3151.96 2951
3152.49 2847
3153.02 2931
3153.55 2720
3154.08 2463
3154.61 2378
3155.14 2565
3155.67 2585
3156.20 2537
3156.73 2456
3157.26 2607
3157.79 2542
3158.32 2423
3158.85 2447
3159.38 2413
3159.91 2589
3160.44 2594
3160.97 2480
3161.50 2579
3162.03 2554
3162.56 2504
3163.09 2532
3163.62 2447
3164.15 2387
3164.68 2530
3165.21 2291
3165.74 2322
3166.27 2215
3166.80 2202
3167.33 2264
3167.86 2253
3168.39 2231
3168.92 2207
3169.45 2192
3169.99 2228
3170.52 2243
3171.05 2329
3171.58 2251
3172.11 2388
3172.64 2328
3173.17 2594
3173.70 2666
3174.23 2555
3174.77 2620
3175.30 2591
3175.83 2586
3176.36 2824
3176.89 2638
3177.42 2669
3177.95 2511
3178.49 2467
3179.02 2484
3179.55 2337
3180.08 2282
3180.61 2282
3181.14 2289
3181.68 2184
3182.21 2088
3182.74 2221
3183.27 2137
3183.80 2210
3184.34 2353
3184.87 2321
3185.40 2224
3185.93 2249
3186.47 2188
3187.00 2189
3187.53 2262
3188.06 2389
3188.59 2503
3189.13 2583
3189.66 2567
3190.19 2406
3190.73 2371
3191.26 2527
3191.79 2339
3192.32 2185
3192.86 2194
3193.39 2328
3193.92 2435
3194.45 2307
3194.99 2208
3195.52 2276
3196.05 2275
3196.59 2300
3197.12 2435
3197.65 2415
3198.19 2320
3198.72 2564
3199.25 2540
3199.79 2547
3200.32 2527
3200.85 2718
3201.39 2752
3201.92 2754
3202.45 2830
3202.99 2774
3203.52 2813
3204.05 2883
3204.59 2760
3205.12 2805
3205.66 2618
3206.19 2627
3206.72 2586
3207.26 2641
3207.79 2694
3208.33 2843
3208.86 2859
3209.39 2886
3209.93 2889
3210.46 2983
3211.00 3103
3211.53 3394
3212.07 3282
3212.60 3132
3213.14 3146
3213.67 2968
3214.20 3038
3214.74 2819
3215.27 2768
3215.81 2856
3216.34 2758
3216.88 2561
3217.41 2422
3217.95 2333
3218.48 2156
3219.02 2291
3219.55 2391
3220.09 2432
3220.62 2346
3221.16 2634
3221.69 2630
3222.23 2590
3222.76 2596
3223.30 2821
3223.83 2936
3224.37 2906
3224.91 2840
3225.44 2891
3225.98 2972
3226.51 3109
3227.05 2854
3227.58 2793
3228.12 2699
3228.65 2618
3229.19 2834
3229.73 2762
3230.26 2544
3230.80 2533
3231.33 2457
3231.87 2540
3232.41 2493
3232.94 2524
3233.48 2485
3234.02 2486
3234.55 2478
3235.09 2536
3235.62 2574
3236.16 2555
3236.70 2672
3237.23 2906
3237.77 2893
3238.31 2692
3238.84 2673
3239.38 2866
3239.92 2850
3240.45 2771
3240.99 2900
3241.53 2864
3242.06 2776
3242.60 2761
3243.14 2688
3243.67 2674
3244.21 2797
3244.75 2750
3245.29 2641
3245.82 2858
3246.36 2997
3246.90 3141
3247.44 2946
3247.97 2867
3248.51 2988
3249.05 3026
3249.58 3109
3250.12 3095
3250.66 3011
3251.20 2940
3251.74 2815
3252.27 2908
3252.81 3017
3253.35 3179
3253.89 2989
3254.42 2975
3254.96 3046
3255.50 2885
3256.04 3057
3256.58 3295
3257.11 3316
3257.65 3275
3258.19 3496
3258.73 3616
3259.27 4012
3259.81 4101
3260.34 4208
3260.88 4578
3261.42 5202
3261.96 5581
3262.50 5871
3263.04 6389
3263.58 6931
3264.11 7112
3264.65 7563
3265.19 8111
3265.73 7854
3266.27 8041
3266.81 8484
3267.35 8645
3267.89 8435
3268.43 8525
3268.97 8013
3269.50 7626
3270.04 6532
3270.58 5843
3271.12 5260
3271.66 4868
3272.20 4401
3272.74 4145
3273.28 3859
3273.82 3763
3274.36 3518
3274.90 3395
3275.44 3514
3275.98 3488
3276.52 3440
3277.06 3571
3277.60 3608
3278.14 3538
3278.68 3519
3279.22 3554
3279.76 3323
3280.30 3330
3280.84 3190
3281.38 2989
3281.92 3178
3282.46 3192
3283.00 3305
3283.54 3184
3284.08 3249
3284.62 3399
3285.16 3379
3285.70 3493
3286.24 3587
3286.78 3525
3287.32 3603
3287.86 3690
3288.40 3492
3288.94 3408
3289.48 3564
3290.03 3367
3290.57 3592
3291.11 3432
3291.65 3561
3292.19 3419
3292.73 3478
3293.27 3660
3293.81 3676
3294.35 3845
3294.90 3905
3295.44 4014
3295.98 3861
3296.52 3916
3297.06 3930
3297.60 3805
3298.14 3994
3298.69 3800
3299.23 3666
3299.77 3656
3300.31 3660
3300.85 3619
3301.39 3749
3301.94 3755
3302.48 3664
3303.02 3640
3303.56 3737
3304.10 3938
3304.65 3690
3305.19 3735
3305.73 3442
3306.27 3416
3306.81 3297
3307.36 3146
3307.90 3071
3308.44 3108
3308.98 3037
3309.53 2895
3310.07 2928
3310.61 2780
3311.15 2880
3311.70 3008
3312.24 3109
3312.78 3322
3313.32 3336
3313.87 3243
3314.41 3309
3314.95 3399
3315.50 3471
3316.04 3232
3316.58 3375
3317.13 3900
3317.67 3733
3318.21 3443
3318.75 3421
3319.30 3465
3319.84 3465
3320.38 3546
3320.93 3464
3321.47 3433
3322.02 3344
3322.56 3256
3323.10 3305
3323.65 3179
3324.19 3136
3324.73 3173
3325.28 2998
3325.82 2992
3326.36 2965
3326.91 3057
3327.45 2916
3328.00 3000
3328.54 3077
3329.08 3026
3329.63 2986
3330.17 2993
3330.72 3275
3331.26 3641
3331.81 4235
3332.35 4998
3332.89 5681
3333.44 6543
3333.98 7266
3334.53 8062
3335.07 9167
3335.62 9952
3336.16 10448
3336.71 10857
3337.25 10930
3337.80 10532
3338.34 9848
3338.89 9063
3339.43 8135
3339.98 7519
3340.52 6386
3341.07 5439
3341.61 4830
3342.16 4517
3342.70 4189
3343.25 3792
3343.79 3261
3344.34 3141
3344.88 3132
3345.43 2896
3345.97 3068
3346.52 3045
3347.06 3010
3347.61 2824
3348.15 2916
3348.70 2924
3349.25 2788
3349.79 2827
3350.34 2827
3350.88 2938
3351.43 2926
3351.98 2797
3352.52 2963
3353.07 2948
3353.61 2776
3354.16 2738
3354.71 2803
3355.25 2766
3355.80 2680
3356.34 2689
3356.89 2639
3357.44 2636
3357.98 2746
3358.53 2621
3359.08 2581
3359.62 2588
3360.17 2628
3360.72 2559
3361.26 2620
3361.81 2596
3362.36 2631
3362.90 2630
3363.45 2704
3364.00 2703
3364.54 2633
3365.09 2680
3365.64 2676
3366.19 2684
3366.73 2508
3367.28 2445
3367.83 2545
3368.37 2676
3368.92 2432
3369.47 2441
3370.02 2469
3370.56 2543
3371.11 2586
3371.66 2724
3372.21 2554
3372.75 2798
3373.30 2915
3373.85 2731
3374.40 2635
3374.94 2776
3375.49 2784
3376.04 2612
3376.59 2565
3377.14 2514
3377.68 2458
3378.23 2325
3378.78 2326
3379.33 2278
3379.88 2269
3380.43 2283
3380.97 2451
3381.52 2285
3382.07 2134
3382.62 2146
3383.17 2108
3383.72 2191
3384.26 2125
3384.81 2092
3385.36 2135
3385.91 2131
3386.46 2131
3387.01 2157
3387.56 2046
3388.11 2260
3388.65 2122
3389.20 2104
3389.75 2171
3390.30 2242
3390.85 2221
3391.40 2319
3391.95 2251
3392.50 2264
3393.05 2117
3393.60 2136
3394.15 2216
3394.70 2199
3395.24 2342
3395.79 2243
3396.34 2142
3396.89 2228
3397.44 2242
3397.99 2307
3398.54 2226
3399.09 2132
3399.64 2205
3400.19 2261
3400.74 2292
3401.29 2273
3401.84 2176
3402.39 2148
3402.94 2067
3403.49 2284
3404.04 2154
3404.59 2095
3405.14 2117
3405.69 2142
3406.24 2087
3406.79 2171
3407.34 2065
3407.89 2122
3408.44 2075
3409.00 2115
3409.55 2110
3410.10 2014
3410.65 2136
3411.20 2038
3411.75 2057
3412.30 2183
3412.85 2267
3413.40 2164
3413.95 2184
3414.50 2210
3415.05 2168
3415.61 2104
3416.16 2217
3416.71 2127
3417.26 2116
3417.81 2077
3418.36 2147
3418.91 2086
3419.46 2075
3420.02 2366
3420.57 2369
3421.12 2348
3421.67 2463
3422.22 2586
3422.77 2686
3423.33 2849
3423.88 2846
3424.43 3014
3424.98 3068
3425.53 2953
3426.09 3008
3426.64 2896
3427.19 2777
3427.74 2863
3428.29 2591
3428.85 2621
3429.40 2683
3429.95 2387
3430.50 2331
3431.05 2375
3431.61 2238
3432.16 2193
3432.71 2267
3433.26 2216
3433.82 2280
3434.37 2368
3434.92 2307
3435.48 2365
3436.03 2227
3436.58 2242
3437.13 2287
3437.69 2264
3438.24 2297
3438.79 2304
3439.35 2277
3439.90 2388
3440.45 2383
3441.00 2279
3441.56 2283
3442.11 2240
3442.66 2315
3443.22 2248
3443.77 2304
3444.32 2199
3444.88 2204
3445.43 2192
3445.98 2223
3446.54 2191
3447.09 2195
3447.65 2046
3448.20 1994
3448.75 2027
3449.31 2175
3449.86 2123
3450.41 2078
3450.97 2067
3451.52 2045
3452.08 2035
3452.63 2066
3453.19 2053
3453.74 2004
3454.29 2229
3454.85 2151
3455.40 2055
3455.96 2093
3456.51 2145
3457.07 1996
3457.62 2085
3458.17 2326
3458.73 2073
3459.28 2113
3459.84 2204
3460.39 2216
3460.95 2156
3461.50 1996
3462.06 2168
3462.61 2172
3463.17 2103
3463.72 2153
3464.28 2159
3464.83 2059
3465.39 2096
3465.94 2314
3466.50 2238
3467.05 2246
3467.61 2407
3468.16 2463
3468.72 2517
3469.27 2393
3469.83 2509
3470.39 2676
3470.94 2762
3471.50 2704
3472.05 2694
3472.61 2637
3473.16 2656
3473.72 2823
3474.27 2658
3474.83 2524
3475.39 2497
3475.94 2635
3476.50 2682
3477.05 2566
3477.61 2490
3478.17 2513
3478.72 2398
3479.28 2690
3479.84 2802
3480.39 2837
3480.95 2734
3481.50 2760
3482.06 2970
3482.62 2954
3483.17 2868
3483.73 3016
3484.29 2936
3484.84 3077
3485.40 3175
3485.96 3135
3486.51 3221
3487.07 3413
3487.63 3734
3488.18 4168
3488.74 5010
3489.30 5555
3489.86 6251
3490.41 6972
3490.97 8046
3491.53 8546
3492.08 8838
3492.64 9206
3493.20 9314
3493.76 9146
3494.31 8753
3494.87 8354
3495.43 7733
3495.99 6783
3496.54 6211
3497.10 5425
3497.66 5003
3498.22 4651
3498.78 4482
3499.33 4688
3499.89 4617
3500.45 4640
3501.01 4739
3501.56 4853
3502.12 4958
3502.68 4867
3503.24 4996
3503.80 4769
3504.36 5076
3504.91 5231
3505.47 5324
3506.03 5265
3506.59 5216
3507.15 4925
3507.71 4553
3508.26 4642
3508.82 4292
3509.38 3813
3509.94 3637
3510.50 3485
3511.06 3238
3511.62 3025
3512.18 3075
3512.73 2897
3513.29 2713
3513.85 2667
3514.41 2575
3514.97 2530
3515.53 2479
3516.09 2531
3516.65 2420
3517.21 2449
3517.77 2441
3518.33 2387
3518.88 2519
3519.44 2495
3520.00 2591
3520.56 2659
3521.12 2718
3521.68 2559
3522.24 2562
3522.80 2583
3523.36 2547
3523.92 2655
3524.48 2560
3525.04 2540
3525.60 2434
3526.16 2422
3526.72 2578
3527.28 2470
3527.84 2359
3528.40 2404
3528.96 2355
3529.52 2259
3530.08 2188
3530.64 2318
3531.20 2223
3531.76 2200
3532.32 2326
3532.88 2362
3533.44 2372
3534.00 2469
3534.57 2371
3535.13 2407
3535.69 2417
3536.25 2663
3536.81 2635
3537.37 2617
3537.93 2684
3538.49 2569
3539.05 2490
3539.61 2550
3540.17 2412
3540.74 2515
3541.30 2576
3541.86 2398
3542.42 2368
3542.98 2438
3543.54 2449
3544.10 2391
3544.66 2432
3545.23 2303
3545.79 2220
3546.35 2285
3546.91 2176
3547.47 2209
3548.03 2135
3548.60 2196
3549.16 2066
3549.72 2127
3550.28 2071
3550.84 2209
3551.41 2053
3551.97 2102
3552.53 2164
3553.09 2070
3553.65 2016
3554.22 1989
3554.78 2113
3555.34 2095
3555.90 2029
3556.46 1905
3557.03 1930
3557.59 2078
3558.15 1987
3558.71 2100
3559.28 2115
3559.84 2065
3560.40 2152
3560.97 2172
3561.53 2136
3562.09 2192
3562.65 2172
3563.22 2167
3563.78 2051
3564.34 2185
3564.91 2378
3565.47 2220
3566.03 2138
3566.60 2041
3567.16 2225
3567.72 2241
3568.28 2094
3568.85 2097
3569.41 2001
3569.98 2001
3570.54 2028
3571.10 1968
3571.67 1994
3572.23 2071
3572.79 1939
3573.36 2052
3573.92 2065
3574.48 2073
3575.05 2226
3575.61 2192
3576.18 2116
3576.74 2077
3577.30 2044
3577.87 2058
3578.43 2020
3579.00 2054
3579.56 2022
3580.12 2018
3580.69 2110
3581.25 2077
3581.82 2178
3582.38 2171
3582.95 2042
3583.51 2125
3584.08 2092
3584.64 2169
3585.20 2037
3585.77 2044
3586.33 2105
3586.90 2097
3587.46 2097
3588.03 2013
3588.59 1908
3589.16 2102
3589.72 2101
3590.29 1972
3590.85 1921
3591.42 1951
3591.98 2050
3592.55 2146
3593.11 2116
3593.68 2029
3594.24 2029
3594.81 2093
3595.38 2237
3595.94 2222
3596.51 2201
3597.07 2208
3597.64 2135
3598.20 2204
3598.77 2101
3599.34 2047
3599.90 2228
3600.47 2118
3601.03 2025
3601.60 2077
3602.16 2021
3602.73 1997
3603.30 1968
3603.86 2037
3604.43 2001
3605.00 1922
3605.56 1951
3606.13 1872
3606.69 1826
3607.26 1824
3607.83 1851
3608.39 1722
3608.96 1734
3609.53 1767
3610.09 1871
3610.66 1859
3611.23 1627
3611.79 1708
3612.36 1816
3612.93 1899
3613.49 1878
3614.06 1938
3614.63 2001
3615.19 2081
3615.76 2202
3616.33 2327
3616.90 2443
3617.46 2634
3618.03 2541
3618.60 2698
3619.16 2609
3619.73 2680
3620.30 2756
3620.87 2782
3621.43 2649
3622.00 2517
3622.57 2330
3623.14 2231
3623.70 2152
3624.27 2158
3624.84 2063
3625.41 2036
3625.98 2048
3626.54 2027
3627.11 2078
3627.68 2052
3628.25 1930
3628.82 1959
3629.38 1973
3629.95 1978
3630.52 1905
3631.09 1979
3631.66 1972
3632.22 1968
3632.79 1988
3633.36 1977
3633.93 2082
3634.50 1990
3635.07 1978
3635.64 2131
3636.20 1974
3636.77 2040
3637.34 2101
3637.91 2046
3638.48 2093
3639.05 2187
3639.62 2310
3640.19 2302
3640.76 2442
3641.32 2509
3641.89 2381
3642.46 2481
3643.03 2535
3643.60 2376
3644.17 2330
3644.74 2352
3645.31 2167
3645.88 2319
3646.45 2162
3647.02 2099
3647.59 2030
3648.16 2046
3648.73 2219
3649.30 2014
3649.87 2122
3650.44 2141
3651.01 2040
3651.57 2114
3652.14 2166
3652.71 2226
3653.28 2185
3653.85 2127
3654.42 2125
3654.99 2081
3655.57 2072
3656.14 2166
3656.71 2060
3657.28 2064
3657.85 2136
3658.42 2156
3658.99 2108
3659.56 2083
3660.13 2039
3660.70 2071
3661.27 2103
3661.84 2033
3662.41 2035
3662.98 2070
3663.55 2173
3664.12 2264
3664.69 2128
3665.26 2143
3665.84 2161
3666.41 2256
3666.98 2072
3667.55 2036
3668.12 1976
3668.69 1987
3669.26 1924
3669.83 1915
3670.40 2020
3670.98 2018
3671.55 2058
3672.12 1951
3672.69 1992
3673.26 2183
3673.83 2150
3674.41 2141
3674.98 2214
3675.55 2179
3676.12 2281
3676.69 2252
3677.26 2176
3677.84 2088
3678.41 2208
3678.98 2101
3679.55 2131
3680.12 2031
3680.70 1917
3681.27 2042
3681.84 1903
3682.41 1877
3682.99 1869
3683.56 1918
3684.13 1928
3684.70 1984
3685.27 1895
3685.85 1980
3686.42 1950
3686.99 1914
3687.57 2010
3688.14 1984
3688.71 2050
3689.28 2137
3689.86 1987
3690.43 1975
3691.00 2030
3691.58 2130
3692.15 2020
3692.72 1992
3693.29 1784
3693.87 1885
3694.44 1964
3695.01 1885
3695.59 1809
3696.16 1955
3696.73 1895
3697.31 1948
3697.88 1895
3698.45 1973
3699.03 1877
3699.60 1843
3700.17 1903
3700.75 1929
3701.32 1984
3701.90 1902
3702.47 1925
3703.04 1810
3703.62 1792
3704.19 1867
3704.77 1937
3705.34 2060
3705.91 2040
3706.49 2027
3707.06 2059
3707.64 2002
3708.21 1924
3708.78 1960
3709.36 2041
3709.93 2219
3710.51 2145
3711.08 1969
3711.66 1974
3712.23 2056
3712.81 2082
3713.38 1971
3713.96 1956
3714.53 1943
3715.11 2066
3715.68 2063
3716.25 2074
3716.83 2090
3717.40 1965
3717.98 2007
3718.55 2103
3719.13 1989
3719.71 1875
3720.28 1930
3720.86 1840
3721.43 1795
3722.01 1858
3722.58 1820
3723.16 1812
3723.73 1777
3724.31 1764
3724.88 1831
3725.46 1770
3726.03 1878
3726.61 1938
3727.19 1903
3727.76 1841
3728.34 1855
3728.91 1953
3729.49 2055
3730.07 2030
3730.64 1977
3731.22 2165
3731.79 2374
3732.37 2215
3732.95 2144
3733.52 2218
3734.10 2350
3734.67 2372
3735.25 2383
3735.83 2251
3736.40 2264
3736.98 2106
3737.56 2070
3738.13 1945
3738.71 1825
3739.29 1982
3739.86 1879
3740.44 1777
3741.02 1816
3741.59 1840
3742.17 1744
3742.75 1753
3743.32 1766
3743.90 1828
3744.48 1938
3745.06 1919
3745.63 1940
3746.21 1941
3746.79 1854
3747.36 1878
3747.94 1974
3748.52 1928
3749.10 1912
3749.67 1818
3750.25 1940
3750.83 1995
3751.41 1995
3751.98 1961
3752.56 1854
3753.14 2046
3753.72 1830
3754.30 1905
3754.87 1964
3755.45 1876
3756.03 1772
3756.61 1820
3757.19 1772
3757.76 1899
3758.34 1733
3758.92 1813
3759.50 1845
3760.08 1964
3760.65 1904
3761.23 1857
3761.81 1874
3762.39 1844
3762.97 1984
3763.55 1833
3764.13 1930
3764.70 1837
3765.28 1911
3765.86 1914
3766.44 1825
3767.02 1845
3767.60 1913
3768.18 1828
3768.76 1778
3769.33 1775
3769.91 1831
3770.49 1896
3771.07 1862
3771.65 1851
3772.23 1815
3772.81 1842
3773.39 1744
3773.97 1841
3774.55 1860
3775.13 1868
3775.71 1799
3776.29 1844
3776.87 1766
3777.45 1765
3778.02 1785
3778.60 1701
3779.18 1666
3779.76 1598
3780.34 1605
3780.92 1683
3781.50 1640
3782.08 1614
3782.66 1598
3783.24 1677
3783.82 1760
3784.40 1661
3784.98 1766
3785.56 1768
3786.14 1708
3786.72 1772
3787.31 1820
3787.89 1862
3788.47 1848
3789.05 1889
3789.63 1843
3790.21 1653
3790.79 1787
3791.37 1953
3791.95 1890
3792.53 1785
3793.11 1832
3793.69 1835
3794.27 1988
3794.85 2095
3795.43 2046
3796.02 2011
3796.60 1967
3797.18 1922
3797.76 2018
3798.34 1993
3798.92 2024
3799.50 2037
3800.08 2132
3800.67 2098
3801.25 2078
3801.83 2014
3802.41 2054
3802.99 2073
3803.57 2082
3804.16 2038
3804.74 1957
3805.32 2022
3805.90 2189
3806.48 2186
3807.06 2167
3807.65 2137
3808.23 2176
3808.81 2229
3809.39 2266
3809.97 2408
3810.56 2276
3811.14 2455
3811.72 2340
3812.30 2210
3812.89 2312
3813.47 2485
3814.05 2449
3814.63 2260
3815.21 2260
3815.80 2275
3816.38 2326
3816.96 2214
3817.55 2085
3818.13 2148
3818.71 2032
3819.29 1941
3819.88 1984
3820.46 1909
3821.04 1854
3821.63 1884
3822.21 1861
3822.79 1855
3823.37 1910
3823.96 1881
3824.54 1818
3825.12 1923
3825.71 1934
3826.29 1830
3826.87 1747
3827.46 1806
3828.04 1846
3828.62 1812
3829.21 1853
3829.79 1810
3830.38 1873
3830.96 1846
3831.54 1784
3832.13 1855
3832.71 1882
3833.29 1863
3833.88 1813
3834.46 1886
3835.05 1778
3835.63 1879
3836.21 1812
3836.80 1814
3837.38 1760
3837.97 1714
3838.55 1708
3839.14 1830
3839.72 1817
3840.30 1805
3840.89 1840
3841.47 1859
3842.06 1826
3842.64 1779
3843.23 1834
3843.81 1677
3844.40 1809
3844.98 1712
3845.57 1719
3846.15 1855
3846.74 1848
3847.32 1749
3847.91 1890
3848.49 1904
3849.08 1870
3849.66 1990
3850.25 1756
3850.83 1808
3851.42 1823
3852.00 1806
3852.59 1720
3853.17 1816
3853.76 1836
3854.34 1783
3854.93 1782
3855.51 1845
3856.10 1775
3856.69 1737
3857.27 1806
3857.86 1970
3858.44 1964
3859.03 1974
3859.62 1985
3860.20 2003
3860.79 2116
3861.37 2153
3861.96 2219
3862.55 2162
3863.13 2274
3863.72 2270
3864.30 2303
3864.89 2312
3865.48 2288
3866.06 2307
3866.65 2230
3867.24 2195
3867.82 2073
3868.41 2059
3869.00 2015
3869.58 1994
3870.17 1856
3870.76 1895
3871.34 1934
3871.93 1938
3872.52 1993
3873.10 1855
3873.69 1726
3874.28 1888
3874.86 1925
3875.45 2009
3876.04 1990
3876.63 1991
3877.21 1943
3877.80 1958
3878.39 1860
3878.97 1965
3879.56 1898
3880.15 1821
3880.74 1786
3881.32 1765
3881.91 1787
3882.50 1677
3883.09 1663
3883.67 1764
3884.26 1654
3884.85 1681
3885.44 1828
3886.03 1900
3886.61 1966
3887.20 1999
3887.79 2172
3888.38 2196
3888.97 2327
3889.55 2365
3890.14 2338
3890.73 2435
3891.32 2508
3891.91 2255
3892.50 2266
3893.08 2293
3893.67 2217
3894.26 2212
3894.85 2187
3895.44 2154
3896.03 2076
3896.62 1996
3897.20 2100
3897.79 2011
3898.38 1995
3898.97 1955
3899.56 1897
3900.15 1974
3900.74 2007
3901.33 2001
3901.92 1921
3902.51 2011
3903.09 1804
3903.68 1972
3904.27 1996
3904.86 1969
3905.45 1942
3906.04 1882
3906.63 1966
3907.22 1932
3907.81 1946
3908.40 1842
3908.99 1873
3909.58 1822
3910.17 1731
3910.76 1738
3911.35 1595
3911.94 1680
3912.53 1825
3913.12 1815
3913.71 1816
3914.30 1729
3914.89 1688
3915.48 1704
3916.07 1702
3916.66 1684
3917.25 1704
3917.84 1721
3918.43 1755
3919.02 1698
3919.61 1683
3920.20 1778
3920.79 1830
3921.38 1731
3921.97 1658
3922.56 1684
3923.15 1723
3923.74 1809
3924.33 1843
3924.93 1768
3925.52 1681
3926.11 1704
3926.70 1675
3927.29 1777
3927.88 1818
3928.47 1821
3929.06 1617
3929.65 1635
3930.24 1550
3930.84 1603
3931.43 1568
3932.02 1509
3932.61 1541
3933.20 1565
3933.79 1698
3934.38 1566
3934.98 1573
3935.57 1711
3936.16 1759
3936.75 1676
3937.34 1635
3937.94 1730
3938.53 1797
3939.12 1793
3939.71 1732
3940.30 1884
3940.89 1876
3941.49 1959
3942.08 2133
3942.67 2046
3943.26 2092
3943.86 2051
3944.45 2071
3945.04 1969
3945.63 2016
3946.23 1941
3946.82 1975
3947.41 1902
3948.00 1824
3948.60 1864
3949.19 1909
3949.78 1791
3950.37 1759
3950.97 1786
3951.56 1772
3952.15 1759
3952.74 1799
3953.34 1951
3953.93 1779
3954.52 1736
3955.12 1814
3955.71 1946
3956.30 1878
3956.90 1880
3957.49 1910
3958.08 1882
3958.68 1943
3959.27 1981
3959.86 1941
3960.46 1930
3961.05 1814
3961.64 1987
3962.24 1941
3962.83 1958
3963.43 1814
3964.02 1835
3964.61 2070
3965.21 2101
3965.80 2004
3966.39 1957
3966.99 2095
3967.58 2024
3968.18 1954
3968.77 1828
3969.36 1929
3969.96 1858
3970.55 1903
3971.15 1759
3971.74 1896
3972.34 1857
3972.93 1930
3973.53 1962
3974.12 1832
3974.71 1837
3975.31 2045
3975.90 1835
3976.50 1882
3977.09 1881
3977.69 1962
3978.28 2050
3978.88 2024
3979.47 1998
3980.07 1944
3980.66 1951
3981.26 1782
3981.85 1722
3982.45 1822
3983.04 1704
3983.64 1835
3984.23 1858
3984.83 1760
3985.42 1805
3986.02 1887
3986.62 1902
3987.21 1953
3987.81 1913
3988.40 1933
3989.00 1909
3989.59 1914
3990.19 2001
3990.78 1964
3991.38 1955
3991.98 2049
3992.57 2023
3993.17 2154
3993.76 2103
3994.36 2006
3994.96 1943
3995.55 1970
3996.15 2125
3996.74 2157
3997.34 2097
3997.94 2165
3998.53 2200
3999.13 2151
3999.73 2071
4000.32 2100
4000.92 2072
4001.52 2084
4002.11 1990
4002.71 2003
4003.31 1922
4003.90 1953
4004.50 2030
4005.10 2027
4005.69 1833
4006.29 1927
4006.89 1938
4007.48 1926
4008.08 2023
4008.68 1943
4009.28 1940
4009.87 1957
4010.47 1960
4011.07 2005
4011.66 1936
4012.26 1893
4012.86 1881
4013.46 1832
4014.05 1808
4014.65 1762
4015.25 1963
4015.85 1983
4016.45 1930
4017.04 1863
4017.64 1881
4018.24 1946
4018.84 1867
4019.43 1891
4020.03 1889
4020.63 1820
4021.23 1970
4021.83 1983
4022.42 1836
4023.02 1905
4023.62 1967
4024.22 1784
4024.82 1943
4025.42 2072
4026.01 2300
4026.61 2242
4027.21 2356
4027.81 2363
4028.41 2500
4029.01 2507
4029.61 2587
4030.20 2515
4030.80 2482
4031.40 2592
4032.00 2536
4032.60 2432
4033.20 2428
4033.80 2387
4034.40 2371
4035.00 2232
4035.59 2110
4036.19 2171
4036.79 2065
4037.39 2062
4037.99 1895
4038.59 1848
4039.19 1863
4039.79 1759
4040.39 1829
4040.99 1789
4041.59 1809
4042.19 1750
4042.79 1712
4043.39 1769
4043.99 1698
4044.59 1692
4045.19 1674
4045.79 1668
4046.39 1749
4046.99 1735
4047.59 1775
4048.19 1767
4048.79 1736
4049.39 1729
4049.99 1548
4050.59 1797
4051.19 1856
4051.79 1800
4052.39 1756
4052.99 1812
4053.59 1843
4054.19 1758
4054.79 1715
4055.39 1771
4055.99 1802
4056.59 1736
4057.19 1819
4057.79 1842
4058.39 1774
4059.00 1794
4059.60 1744
4060.20 1658
4060.80 1572
4061.40 1573
4062.00 1622
4062.60 1561
4063.20 1682
4063.80 1692
4064.40 1642
4065.01 1548
4065.61 1640
4066.21 1684
4066.81 1652
4067.41 1694
4068.01 1667
4068.61 1606
4069.22 1553
4069.82 1614
4070.42 1649
4071.02 1661
4071.62 1549
4072.23 1631
4072.83 1644
4073.43 1638
4074.03 1727
4074.63 1631
4075.23 1695
4075.84 1713
4076.44 1550
4077.04 1499
4077.64 1658
4078.25 1673
4078.85 1664
4079.45 1558
4080.05 1601
4080.66 1687
4081.26 1693
4081.86 1548
4082.46 1589
4083.07 1584
4083.67 1601
4084.27 1648
4084.87 1628
4085.48 1624
4086.08 1640
4086.68 1616
4087.29 1588
4087.89 1552
4088.49 1614
4089.09 1693
4089.70 1655
4090.30 1604
4090.90 1538
4091.51 1604
4092.11 1657
4092.71 1602
4093.32 1644
4093.92 1611
4094.52 1664
4095.13 1726
4095.73 1728
4096.34 1662
4096.94 1612
4097.54 1741
4098.15 1650
4098.75 1666
4099.35 1713
4099.96 1677
4100.56 1572
4101.17 1601
4101.77 1597
4102.37 1600
4102.98 1504
4103.58 1459
4104.19 1594
4104.79 1623
4105.39 1549
4106.00 1624
4106.60 1639
4107.21 1637
4107.81 1618
4108.42 1522
4109.02 1584
4109.63 1561
4110.23 1511
4110.84 1574
4111.44 1697
4112.04 1698
4112.65 1674
4113.25 1646
4113.86 1605
4114.46 1599
4115.07 1570
4115.67 1343
4116.28 1583
4116.88 1608
4117.49 1604
4118.09 1610
4118.70 1622
4119.31 1581
4119.91 1618
4120.52 1592
4121.12 1638
4121.73 1681
4122.33 1680
4122.94 1710
4123.54 1688
4124.15 1598
4124.76 1588
4125.36 1586
4125.97 1713
4126.57 1552
4127.18 1531
4127.78 1648
4128.39 1519
4129.00 1612
4129.60 1586
4130.21 1576
4130.81 1571
4131.42 1614
4132.03 1559
4132.63 1626
4133.24 1727
4133.85 1751
4134.45 1903
4135.06 1832
4135.67 1902
4136.27 1847
4136.88 1790
4137.49 1775
4138.09 1810
4138.70 2016
4139.31 1947
4139.91 1819
4140.52 1802
4141.13 1875
4141.73 1849
4142.34 1947
4142.95 1945
4143.55 1827
4144.16 1831
4144.77 1841
4145.38 2005
4145.98 1791
4146.59 1792
4147.20 1822
4147.81 1875
4148.41 1790
4149.02 1664
4149.63 1585
4150.24 1652
4150.84 1604
4151.45 1652
4152.06 1600
4152.67 1573
4153.27 1731
4153.88 1612
4154.49 1604
4155.10 1733
4155.71 1566
4156.31 1701
4156.92 1828
4157.53 1774
4158.14 1759
4158.75 1681
4159.35 1702
4159.96 1763
4160.57 1754
4161.18 1757
4161.79 1747
4162.40 1744
4163.00 1713
4163.61 1800
4164.22 1764
4164.83 1697
4165.44 1778
4166.05 1682
4166.66 1808
4167.27 1865
4167.87 1736
4168.48 1849
4169.09 1584
4169.70 1771
4170.31 1646
4170.92 1592
4171.53 1707
4172.14 1715
4172.75 1706
4173.36 1721
4173.97 1610
4174.58 1678
4175.18 1748
4175.79 1748
4176.40 1849
4177.01 1924
4177.62 1832
4178.23 1788
4178.84 1837
4179.45 1816
4180.06 1703
4180.67 1658
4181.28 1613
4181.89 1742
4182.50 1638
4183.11 1619
4183.72 1722
4184.33 1713
4184.94 1674
4185.55 1585
4186.16 1657
4186.77 1619
4187.38 1626
4187.99 1717
4188.60 1709
4189.21 1628
4189.82 1517
4190.43 1540
4191.04 1578
4191.66 1599
4192.27 1656
4192.88 1608
4193.49 1685
4194.10 1701
4194.71 1647
4195.32 1786
4195.93 1785
4196.54 1875
4197.15 1768
4197.76 1712
4198.38 1715
4198.99 1679
4199.60 1621
4200.21 1560
4200.82 1675
4201.43 1575
4202.04 1611
4202.65 1682
4203.27 1668
4203.88 1673
4204.49 1654
4205.10 1598
4205.71 1618
4206.32 1547
4206.94 1648
4207.55 1664
4208.16 1571
4208.77 1597
4209.38 1531
4209.99 1579
4210.61 1585
4211.22 1600
4211.83 1503
4212.44 1564
4213.06 1665
4213.67 1576
4214.28 1650
4214.89 1684
4215.50 1710
4216.12 1738
4216.73 1722
4217.34 1701
4217.95 1865
4218.57 1881
4219.18 1900
4219.79 1980
4220.40 2087
4221.02 1994
4221.63 2051
4222.24 1998
4222.86 2066
4223.47 2088
4224.08 1969
4224.69 2052
4225.31 2067
4225.92 1946
4226.53 1869
4227.15 1939
4227.76 1910
4228.37 2054
4228.99 2000
4229.60 2025
4230.21 2030
4230.83 2208
4231.44 2238
4232.05 2410
4232.67 2464
4233.28 2643
4233.90 2836
4234.51 3040
4235.12 2903
4235.74 2938
4236.35 2738
4236.96 2471
4237.58 2428
4238.19 2469
4238.81 2494
4239.42 2334
4240.03 2141
4240.65 1992
4241.26 1873
4241.88 1904
4242.49 1873
4243.11 1718
4243.72 1811
4244.33 1799
4244.95 1741
4245.56 1708
4246.18 1744
4246.79 1886
4247.41 1798
4248.02 1823
4248.64 1899
4249.25 1818
4249.87 1876
4250.48 1837
4251.10 1705
4251.71 1735
4252.33 1741
4252.94 1758
4253.56 1841
4254.17 1694
4254.79 1786
4255.40 1714
4256.02 1761
4256.63 1788
4257.25 1769
4257.86 1642
4258.48 1586
4259.09 1573
4259.71 1688
4260.33 1633
4260.94 1547
4261.56 1666
4262.17 1685
4262.79 1733
4263.40 1824
4264.02 1830
4264.64 1796
4265.25 1824
4265.87 1978
4266.48 2029
4267.10 1951
4267.72 1920
4268.33 1923
4268.95 1948
4269.57 2027
4270.18 1780
4270.80 1757
4271.41 1740
4272.03 1622
4272.65 1626
4273.26 1658
4273.88 1776
4274.50 1846
4275.11 1737
4275.73 1847
4276.35 1793
4276.96 1937
4277.58 1784
4278.20 1755
4278.81 1807
4279.43 1796
4280.05 1744
4280.67 1699
4281.28 1658
4281.90 1690
4282.52 1523
4283.13 1554
4283.75 1600
4284.37 1558
4284.99 1605
4285.60 1708
4286.22 1705
4286.84 1606
4287.46 1705
4288.07 1520
4288.69 1554
4289.31 1591
4289.93 1494
4290.55 1593
4291.16 1561
4291.78 1492
4292.40 1581
4293.02 1619
4293.63 1688
4294.25 1746
4294.87 1632
4295.49 1694
4296.11 1653
4296.73 1610
4297.34 1693
4297.96 1721
4298.58 1601
4299.20 1647
4299.82 1688
4300.44 1731
4301.05 1606
4301.67 1637
4302.29 1708
4302.91 1622
4303.53 1753
4304.15 1762
4304.77 1699
4305.39 1704
4306.00 1639
4306.62 1746
4307.24 1765
4307.86 1674
4308.48 1658
4309.10 1642
4309.72 1661
4310.34 1604
4310.96 1768
4311.58 1655
4312.20 1597
4312.82 1564
4313.43 1577
4314.05 1567
4314.67 1534
4315.29 1611
4315.91 1594
4316.53 1630
4317.15 1525
4317.77 1611
4318.39 1494
4319.01 1499
4319.63 1510
4320.25 1535
4320.87 1425
4321.49 1563
4322.11 1766
4322.73 1658
4323.35 1620
4323.97 1551
4324.59 1543
4325.21 1739
4325.83 1634
4326.45 1663
4327.07 1751
4327.69 1659
4328.31 1662
4328.94 1732
4329.56 1753
4330.18 1790
4330.80 1748
4331.42 1791
4332.04 1766
4332.66 1765
4333.28 1754
4333.90 1899
4334.52 2188
4335.14 2073
4335.76 2253
4336.39 2444
4337.01 2534
4337.63 2548
4338.25 2541
4338.87 2507
4339.49 2509
4340.11 2478
4340.73 2483
4341.36 2254
4341.98 2243
4342.60 2451
4343.22 2518
4343.84 2707
4344.46 2847
4345.08 2636
4345.71 3036
4346.33 3344
4346.95 3370
4347.57 3370
4348.19 3228
4348.82 3020
4349.44 2823
4350.06 2742
4350.68 2522
4351.30 2315
4351.93 2079
4352.55 2074
4353.17 1926
4353.79 1842
4354.42 2053
4355.04 1999
4355.66 1902
4356.28 1858
4356.91 1931
4357.53 1868
4358.15 2030
4358.77 2014
4359.40 1886
4360.02 1796
4360.64 1832
4361.26 1788
4361.89 1726
4362.51 1801
4363.13 1759
4363.76 1682
4364.38 1669
4365.00 1561
4365.63 1621
4366.25 1593
4366.87 1736
4367.50 1689
4368.12 1616
4368.74 1588
4369.37 1510
4369.99 1562
4370.61 1386
4371.24 1525
4371.86 1556
4372.48 1581
4373.11 1485
4373.73 1468
4374.36 1481
4374.98 1486
4375.60 1445
4376.23 1400
4376.85 1619
4377.48 1541
4378.10 1551
4378.72 1568
4379.35 1536
4379.97 1512
4380.60 1604
4381.22 1517
4381.84 1583
4382.47 1626
4383.09 1591
4383.72 1511
4384.34 1614
4384.97 1535
4385.59 1502
4386.22 1449
4386.84 1595
4387.47 1674
4388.09 1467
4388.72 1513
4389.34 1465
4389.96 1475
4390.59 1379
4391.21 1482
4391.84 1469
4392.47 1449
4393.09 1440
4393.72 1414
4394.34 1355
4394.97 1428
4395.59 1459
4396.22 1370
4396.84 1440
4397.47 1425
4398.09 1352
4398.72 1444
4399.34 1550
4399.97 1502
4400.60 1470
4401.22 1489
4401.85 1492
4402.47 1484
4403.10 1561
4403.72 1579
4404.35 1550
4404.98 1585
4405.60 1518
4406.23 1688
4406.85 1582
4407.48 1555
4408.11 1507
4408.73 1569
4409.36 1757
4409.99 1676
4410.61 1572
4411.24 1591
4411.87 1662
4412.49 1603
4413.12 1552
4413.74 1504
4414.37 1470
4415.00 1487
4415.62 1602
4416.25 1631
4416.88 1475
4417.51 1485
4418.13 1501
4418.76 1506
4419.39 1564
4420.01 1490
4420.64 1381
4421.27 1433
4421.89 1406
4422.52 1270
4423.15 1388
4423.78 1386
4424.40 1448
4425.03 1389
4425.66 1419
4426.29 1267
4426.91 1323
4427.54 1263
4428.17 1329
4428.80 1330
4429.42 1396
4430.05 1374
4430.68 1317
4431.31 1417
4431.94 1440
4432.56 1425
4433.19 1503
4433.82 1573
4434.45 1548
4435.08 1546
4435.70 1539
4436.33 1458
4436.96 1443
4437.59 1423
4438.22 1661
4438.85 1521
4439.47 1489
4440.10 1440
4440.73 1427
4441.36 1330
4441.99 1476
4442.62 1534
4443.25 1526
4443.87 1523
4444.50 1493
4445.13 1600
4445.76 1640
4446.39 1619
4447.02 1546
4447.65 1642
4448.28 1531
4448.91 1610
4449.54 1588
4450.16 1596
4450.79 1617
4451.42 1513
4452.05 1564
4452.68 1609
4453.31 1591
4453.94 1675
4454.57 1643
4455.20 1723
4455.83 1789
4456.46 1643
4457.09 1730
4457.72 1708
4458.35 1559
4458.98 1573
4459.61 1536
4460.24 1590
4460.87 1611
4461.50 1525
4462.13 1468
4462.76 1398
4463.39 1359
4464.02 1398
4464.65 1361
4465.28 1468
4465.91 1546
4466.54 1439
4467.17 1361
4467.80 1414
4468.43 1403
4469.06 1454
4469.69 1425
4470.32 1419
4470.95 1461
4471.58 1456
4472.21 1478
4472.85 1513
4473.48 1345
4474.11 1353
4474.74 1381
4475.37 1431
4476.00 1416
4476.63 1382
4477.26 1450
4477.89 1535
4478.52 1436
4479.16 1443
4479.79 1417
4480.42 1440
4481.05 1408
4481.68 1388
4482.31 1472
4482.94 1482
4483.58 1462
4484.21 1402
4484.84 1398
4485.47 1287
4486.10 1398
4486.73 1500
4487.37 1538
4488.00 1515
4488.63 1429
4489.26 1463
4489.89 1491
4490.53 1484
4491.16 1470
4491.79 1559
4492.42 1556
4493.05 1611
4493.69 1498
4494.32 1529
4494.95 1586
4495.58 1528
4496.22 1513
4496.85 1654
4497.48 1652
4498.11 1605
4498.75 1794
4499.38 1863
4500.01 2013
4500.64 2158
4501.28 2194
4501.91 2297
4502.54 2261
4503.18 2185
4503.81 2166
4504.44 2196
4505.07 2142
4505.71 2154
4506.34 2102
4506.97 1980
4507.61 1943
4508.24 1841
4508.87 1780
4509.51 1751
4510.14 1772
4510.77 1721
4511.41 1626
4512.04 1499
4512.68 1609
4513.31 1636
4513.94 1527
4514.58 1464
4515.21 1467
4515.84 1479
4516.48 1410
4517.11 1432
4517.75 1376
4518.38 1401
4519.01 1518
4519.65 1578
4520.28 1485
4520.92 1440
4521.55 1443
4522.18 1373
4522.82 1389
4523.45 1537
4524.09 1473
4524.72 1429
4525.36 1507
4525.99 1564
4526.63 1591
4527.26 1711
4527.90 1809
4528.53 1828
4529.16 1967
4529.80 1999
4530.43 1946
4531.07 2041
4531.70 2207
4532.34 2292
4532.97 2316
4533.61 2325
4534.24 2079
4534.88 1864
4535.51 1920
4536.15 1834
4536.79 1724
4537.42 1721
4538.06 1672
4538.69 1601
4539.33 1532
4539.96 1547
4540.60 1573
4541.23 1572
4541.87 1595
4542.50 1506
4543.14 1443
4543.78 1446
4544.41 1476
4545.05 1359
4545.68 1444
4546.32 1376
4546.96 1451
4547.59 1521
4548.23 1481
4548.86 1354
4549.50 1382
4550.14 1373
4550.77 1407
4551.41 1343
4552.05 1401
4552.68 1274
4553.32 1430
4553.96 1420
4554.59 1348
4555.23 1279
4555.86 1382
4556.50 1347
4557.14 1322
4557.78 1522
4558.41 1418
4559.05 1366
4559.69 1467
4560.32 1483
4560.96 1480
4561.60 1502
4562.23 1466
4562.87 1502
4563.51 1450
4564.15 1381
4564.78 1512
4565.42 1373
4566.06 1424
4566.69 1435
4567.33 1455
4567.97 1425
4568.61 1395
4569.24 1359
4569.88 1439
4570.52 1326
4571.16 1366
4571.80 1439
4572.43 1457
4573.07 1463
4573.71 1492
4574.35 1378
4574.98 1402
4575.62 1403
4576.26 1376
4576.90 1403
4577.54 1436
4578.18 1555
4578.81 1551
4579.45 1482
4580.09 1494
4580.73 1446
4581.37 1483
4582.01 1517
4582.64 1518
4583.28 1455
4583.92 1484
4584.56 1538
4585.20 1574
4585.84 1502
4586.48 1505
4587.11 1476
4587.75 1696
4588.39 1576
4589.03 1684
4589.67 1713
4590.31 1677
4590.95 1652
4591.59 1819
4592.23 1683
4592.87 1675
4593.51 1544
4594.14 1621
4594.78 1534
4595.42 1493
4596.06 1573
4596.70 1484
4597.34 1491
4597.98 1438
4598.62 1466
4599.26 1438
4599.90 1534
4600.54 1456
4601.18 1335
4601.82 1395
4602.46 1521
4603.10 1490
4603.74 1411
4604.38 1501
4605.02 1456
4605.66 1521
4606.30 1457
4606.94 1408
4607.58 1486
4608.22 1365
4608.86 1326
4609.50 1390
4610.14 1388
4610.78 1405
4611.42 1468
4612.06 1528
4612.70 1488
4613.34 1545
4613.99 1558
4614.63 1472
4615.27 1448
4615.91 1437
4616.55 1518
4617.19 1471
4617.83 1507
4618.47 1451
4619.11 1422
4619.75 1367
4620.39 1329
4621.04 1441
4621.68 1388
4622.32 1258
4622.96 1395
4623.60 1386
4624.24 1372
4624.88 1425
4625.53 1359
4626.17 1377
4626.81 1309
4627.45 1371
4628.09 1384
4628.73 1431
4629.38 1449
4630.02 1437
4630.66 1386
4631.30 1459
4631.94 1367
4632.58 1332
4633.23 1335
4633.87 1573
4634.51 1514
4635.15 1499
4635.80 1360
4636.44 1438
4637.08 1396
4637.72 1458
4638.36 1460
4639.01 1390
4639.65 1494
4640.29 1506
4640.93 1427
4641.58 1452
4642.22 1520
4642.86 1528
4643.51 1487
4644.15 1502
4644.79 1588
4645.43 1433
4646.08 1382
4646.72 1479
4647.36 1442
4648.01 1439
4648.65 1393
4649.29 1418
4649.94 1429
4650.58 1470
4651.22 1437
4651.87 1430
4652.51 1408
4653.15 1587
4653.80 1507
4654.44 1512
4655.08 1545
4655.73 1489
4656.37 1456
4657.01 1431
4657.66 1389
4658.30 1343
4658.94 1425
4659.59 1342
4660.23 1391
4660.88 1420
4661.52 1311
4662.16 1373
4662.81 1373
4663.45 1325
4664.10 1229
4664.74 1284
4665.39 1302
4666.03 1349
4666.67 1302
4667.32 1246
4667.96 1269
4668.61 1285
4669.25 1253
4669.90 1218
4670.54 1158
4671.19 1248
4671.83 1326
4672.47 1243
4673.12 1194
4673.76 1240
4674.41 1348
4675.05 1311
4675.70 1365
4676.34 1280
4676.99 1431
4677.63 1386
4678.28 1386
4678.92 1307
4679.57 1368
4680.22 1355
4680.86 1347
4681.51 1391
4682.15 1409
4682.80 1419
4683.44 1455
4684.09 1323
4684.73 1436
4685.38 1424
4686.03 1307
4686.67 1379
4687.32 1402
4687.96 1373
4688.61 1255
4689.25 1277
4689.90 1336
4690.55 1334
4691.19 1309
4691.84 1372
4692.48 1363
4693.13 1335
4693.78 1373
4694.42 1345
4695.07 1444
4695.72 1527
4696.36 1530
4697.01 1476
4697.65 1560
4698.30 1631
4698.95 1635
4699.59 1743
4700.24 1725
4700.89 1600
4701.53 1622
4702.18 1584
4702.83 1448
4703.48 1490
4704.12 1466
4704.77 1460
4705.42 1480
4706.06 1465
4706.71 1416
4707.36 1594
4708.00 1380
4708.65 1240
4709.30 1280
4709.95 1409
4710.59 1423
4711.24 1396
4711.89 1459
4712.54 1464
4713.18 1365
4713.83 1390
4714.48 1430
4715.13 1421
4715.77 1359
4716.42 1419
4717.07 1389
4717.72 1465
4718.37 1536
4719.01 1549
4719.66 1638
4720.31 1467
4720.96 1477
4721.61 1565
4722.25 1557
4722.90 1462
4723.55 1561
4724.20 1526
4724.85 1550
4725.50 1634
4726.14 1735
4726.79 1710
4727.44 1736
4728.09 1636
4728.74 1706
4729.39 1584
4730.04 1437
4730.68 1550
4731.33 1413
4731.98 1364
4732.63 1364
4733.28 1385
4733.93 1448
4734.58 1319
4735.23 1372
4735.88 1446
4736.53 1390
4737.17 1373
4737.82 1438
4738.47 1434
4739.12 1433
4739.77 1522
4740.42 1637
4741.07 1568
4741.72 1587
4742.37 1458
4743.02 1500
4743.67 1449
4744.32 1463
4744.97 1468
4745.62 1529
4746.27 1548
4746.92 1524
4747.57 1473
4748.22 1500
4748.87 1597
4749.52 1512
4750.17 1594
4750.82 1692
4751.47 1705
4752.12 1766
4752.77 1696
4753.42 1721
4754.07 1637
4754.72 1625
4755.37 1625
4756.02 1602
4756.67 1571
4757.32 1692
4757.97 1532
4758.62 1473
4759.27 1477
4759.93 1473
4760.58 1419
4761.23 1386
4761.88 1371
4762.53 1327
4763.18 1403
4763.83 1464
4764.48 1411
4765.13 1394
4765.78 1407
4766.44 1421
4767.09 1463
4767.74 1431
4768.39 1454
4769.04 1414
4769.69 1421
4770.34 1428
4770.99 1457
4771.65 1362
4772.30 1303
4772.95 1354
4773.60 1410
4774.25 1414
4774.91 1414
4775.56 1373
4776.21 1500
4776.86 1453
4777.51 1374
4778.16 1397
4778.82 1481
4779.47 1499
4780.12 1439
4780.77 1463
4781.43 1462
4782.08 1525
4782.73 1388
4783.38 1377
4784.03 1393
4784.69 1358
4785.34 1371
4785.99 1309
4786.64 1314
4787.30 1361
4787.95 1347
4788.60 1328
4789.26 1425
4789.91 1409
4790.56 1347
4791.21 1445
4791.87 1384
4792.52 1352
4793.17 1431
4793.83 1343
4794.48 1406
4795.13 1421
4795.79 1393
4796.44 1429
4797.09 1377
4797.75 1457
4798.40 1424
4799.05 1482
4799.71 1509
4800.36 1519
4801.01 1460
4801.67 1422
4802.32 1477
4802.97 1597
4803.63 1467
4804.28 1445
4804.94 1494
4805.59 1473
4806.24 1417
4806.90 1463
4807.55 1483
4808.21 1352
4808.86 1390
4809.51 1506
4810.17 1462
4810.82 1414
4811.48 1456
4812.13 1512
4812.79 1407
4813.44 1416
4814.09 1422
4814.75 1501
4815.40 1491
4816.06 1578
4816.71 1484
4817.37 1586
4818.02 1515
4818.68 1648
4819.33 1517
4819.99 1445
4820.64 1471
4821.30 1519
4821.95 1614
4822.61 1598
4823.26 1588
4823.92 1509
4824.57 1676
4825.23 1668
4825.88 1792
4826.54 1722
4827.19 1787
4827.85 1814
4828.50 1602
4829.16 1731
4829.81 1883
4830.47 1774
4831.13 1689
4831.78 1830
4832.44 1808
4833.09 1881
4833.75 1947
4834.40 1968
4835.06 1968
4835.72 1854
4836.37 2055
4837.03 2060
4837.68 2010
4838.34 2064
4839.00 2152
4839.65 2147
4840.31 2095
4840.97 2137
4841.62 2294
4842.28 2262
4842.93 2277
4843.59 2309
4844.25 2321
4844.90 2158
4845.56 2190
4846.22 2318
4846.87 2596
4847.53 2658
4848.19 2830
4848.84 2888
4849.50 2908
4850.16 2959
4850.82 2980
4851.47 2959
4852.13 2991
4852.79 2994
4853.44 2845
4854.10 2834
4854.76 2866
4855.42 2713
4856.07 2923
4856.73 3228
4857.39 3125
4858.04 3359
4858.70 3447
4859.36 3293
4860.02 3190
4860.67 3216
4861.33 3310
4861.99 3071
4862.65 2966
4863.31 3128
4863.96 2891
4864.62 2850
4865.28 2778
4865.94 2921
4866.60 3029
4867.25 3036
4867.91 2890
4868.57 2835
4869.23 2778
4869.89 2757
4870.54 2513
4871.20 2637
4871.86 2694
4872.52 2544
4873.18 2551
4873.84 2566
4874.50 2480
4875.15 2372
4875.81 2584
4876.47 2682
4877.13 2509
4877.79 2561
4878.45 2529
4879.11 2548
4879.77 2459
4880.42 2377
4881.08 2248
4881.74 2297
4882.40 2125
4883.06 2065
4883.72 2082
4884.38 2010
4885.04 2112
4885.70 2124
4886.36 1956
4887.02 2063
4887.68 2010
4888.34 2074
4889.00 2206
4889.65 2125
4890.31 2288
4890.97 2283
4891.63 2271
4892.29 2252
4892.95 2150
4893.61 2033
4894.27 2076
4894.93 2038
4895.59 1943
4896.25 1830
4896.91 1947
4897.57 2018
4898.23 1917
4898.89 1770
4899.55 1980
4900.21 1900
4900.87 2038
4901.54 1985
4902.20 1783
4902.86 1757
4903.52 1859
4904.18 1855
4904.84 1808
4905.50 1694
4906.16 1773
4906.82 1698
4907.48 1760
4908.14 1766
4908.80 1683
4909.46 1775
4910.12 1797
4910.79 1667
4911.45 1676
4912.11 1670
4912.77 1658
4913.43 1661
4914.09 1603
4914.75 1647
4915.41 1638
4916.07 1647
4916.74 1457
4917.40 1538
4918.06 1523
4918.72 1510
4919.38 1395
4920.04 1396
4920.71 1436
4921.37 1428
4922.03 1442
4922.69 1513
4923.35 1456
4924.01 1502
4924.68 1556
4925.34 1408
4926.00 1325
4926.66 1425
4927.33 1486
4927.99 1493
4928.65 1403
4929.31 1424
4929.97 1333
4930.64 1403
4931.30 1429
4931.96 1348
4932.62 1410
4933.29 1454
4933.95 1388
4934.61 1434
4935.27 1472
4935.94 1412
4936.60 1418
4937.26 1389
4937.93 1326
4938.59 1449
4939.25 1428
4939.91 1323
4940.58 1341
4941.24 1368
4941.90 1311
4942.57 1229
4943.23 1370
4943.89 1407
4944.56 1469
4945.22 1334
4945.88 1331
4946.55 1308
4947.21 1369
4947.87 1278
4948.54 1169
4949.20 1291
4949.86 1203
4950.53 1303
4951.19 1337
4951.86 1354
4952.52 1338
4953.18 1371
4953.85 1294
4954.51 1332
4955.17 1296
4955.84 1323
4956.50 1318
4957.17 1327
4957.83 1356
4958.50 1370
4959.16 1415
4959.82 1496
4960.49 1503
4961.15 1442
4961.82 1515
4962.48 1609
4963.15 1710
4963.81 1604
4964.48 1669
4965.14 1715
4965.81 1650
4966.47 1608
4967.13 1633
4967.80 1513
4968.46 1367
4969.13 1410
4969.79 1443
4970.46 1349
4971.12 1402
4971.79 1351
4972.45 1386
4973.12 1402
4973.79 1281
4974.45 1412
4975.12 1360
4975.78 1316
4976.45 1308
4977.11 1458
4977.78 1322
4978.44 1300
4979.11 1407
4979.77 1383
4980.44 1392
4981.11 1442
4981.77 1368
4982.44 1416
4983.10 1365
4983.77 1338
4984.44 1429
4985.10 1417
4985.77 1506
4986.43 1555
4987.10 1641
4987.77 1621
4988.43 1613
4989.10 1603
4989.76 1869
4990.43 1877
4991.10 1858
4991.76 1812
4992.43 1684
4993.10 1618
4993.76 1459
4994.43 1530
4995.10 1466
4995.76 1432
4996.43 1335
4997.10 1341
4997.76 1287
4998.43 1241
4999.10 1260
4999.76 1350
5000.43 1346
5001.10 1269
5001.77 1261
5002.43 1232
5003.10 1234
5003.77 1229
5004.43 1292
5005.10 1173
5005.77 1257
5006.44 1184
5007.10 1225
5007.77 1196
5008.44 1270
5009.11 1235
5009.77 1208
5010.44 1236
5011.11 1207
5011.78 1188
5012.45 1146
5013.11 1243
5013.78 1175
5014.45 1267
5015.12 1271
5015.79 1271
5016.45 1306
5017.12 1288
5017.79 1316
5018.46 1342
5019.13 1346
5019.80 1356
5020.46 1366
5021.13 1314
5021.80 1313
5022.47 1327
5023.14 1401
5023.81 1396
5024.47 1433
5025.14 1382
5025.81 1287
5026.48 1319
5027.15 1561
5027.82 1362
5028.49 1308
5029.16 1295
5029.83 1482
5030.49 1381
5031.16 1256
5031.83 1320
5032.50 1411
5033.17 1360
5033.84 1196
5034.51 1107
5035.18 1203
5035.85 1247
5036.52 1308
5037.19 1375
5037.86 1194
5038.53 1237
5039.20 1216
5039.87 1294
5040.54 1145
5041.21 1168
5041.88 1263
5042.54 1255
5043.21 1258
5043.88 1223
5044.55 1255
5045.22 1141
5045.89 1262
5046.56 1269
5047.24 1211
5047.91 1229
5048.58 1282
5049.25 1189
5049.92 1267
5050.59 1211
5051.26 1232
5051.93 1205
5052.60 1210
5053.27 1245
5053.94 1247
5054.61 1187
5055.28 1267
5055.95 1300
5056.62 1178
5057.29 1256
5057.96 1220
5058.63 1320
5059.31 1249
5059.98 1150
5060.65 1178
5061.32 1226
5061.99 1335
5062.66 1271
5063.33 1261
5064.00 1301
5064.67 1328
5065.35 1266
5066.02 1241
5066.69 1177
5067.36 1271
5068.03 1271
5068.70 1326
5069.38 1248
5070.05 1304
5070.72 1283
5071.39 1250
5072.06 1255
5072.73 1250
5073.41 1189
5074.08 1291
5074.75 1272
5075.42 1250
5076.09 1328
5076.77 1481
5077.44 1521
5078.11 1498
5078.78 1519
5079.45 1587
5080.13 1567
5080.80 1593
5081.47 1667
5082.14 1621
5082.82 1514
5083.49 1371
5084.16 1484
5084.83 1379
5085.51 1346
5086.18 1345
5086.85 1350
5087.53 1383
5088.20 1433
5088.87 1518
5089.54 1469
5090.22 1487
5090.89 1604
5091.56 1632
5092.24 1666
5092.91 1697
5093.58 1716
5094.26 1765
5094.93 1651
5095.60 1650
5096.28 1673
5096.95 1542
5097.62 1498
5098.30 1389
5098.97 1361
5099.64 1314
5100.32 1249
5100.99 1360
5101.67 1415
5102.34 1364
5103.01 1357
5103.69 1580
5104.36 1560
5105.04 1310
5105.71 1421
5106.38 1504
5107.06 1419
5107.73 1402
5108.41 1439
5109.08 1423
5109.75 1361
5110.43 1392
5111.10 1387
5111.78 1364
5112.45 1321
5113.13 1269
5113.80 1293
5114.48 1328
5115.15 1418
5115.83 1302
5116.50 1317
5117.17 1286
5117.85 1341
5118.52 1388
5119.20 1512
5119.87 1434
5120.55 1318
5121.22 1358
5121.90 1440
5122.57 1433
5123.25 1326
5123.93 1314
5124.60 1374
5125.28 1300
5125.95 1348
5126.63 1320
5127.30 1400
5127.98 1335
5128.65 1317
5129.33 1335
5130.00 1271
5130.68 1415
5131.36 1376
5132.03 1290
5132.71 1403
5133.38 1247
5134.06 1325
5134.73 1335
5135.41 1327
5136.09 1336
5136.76 1417
5137.44 1363
5138.12 1288
5138.79 1248
5139.47 1266
5140.14 1200
5140.82 1270
5141.50 1369
5142.17 1252
5142.85 1291
5143.53 1342
5144.20 1284
5144.88 1277
5145.56 1275
5146.23 1281
5146.91 1239
5147.59 1203
5148.26 1192
5148.94 1167
5149.62 1221
5150.29 1156
5150.97 1220
5151.65 1214
5152.33 1204
5153.00 1142
5153.68 1144
5154.36 1164
5155.03 1209
5155.71 1156
5156.39 1159
5157.07 1153
5157.74 1117
5158.42 1202
5159.10 1201
5159.78 1120
5160.45 1256
5161.13 1200
5161.81 1081
5162.49 1219
5163.17 1308
5163.84 1288
5164.52 1309
5165.20 1297
5165.88 1351
5166.55 1287
5167.23 1368
5167.91 1333
5168.59 1385
5169.27 1268
5169.95 1298
5170.62 1249
5171.30 1264
5171.98 1185
5172.66 1263
5173.34 1289
5174.02 1247
5174.69 1192
5175.37 1171
5176.05 1278
5176.73 1289
5177.41 1304
5178.09 1360
5178.77 1239
5179.45 1277
5180.13 1304
5180.80 1286
5181.48 1259
5182.16 1254
5182.84 1217
5183.52 1219
5184.20 1334
5184.88 1216
5185.56 1226
5186.24 1133
5186.92 1141
5187.60 1153
5188.28 1243
5188.96 1274
5189.64 1281
5190.31 1248
5190.99 1118
5191.67 1159
5192.35 1113
5193.03 1208
5193.71 1176
5194.39 1204
5195.07 1191
5195.75 1084
5196.43 1111
5197.11 1113
5197.79 1215
5198.47 1114
5199.15 1099
5199.83 1079
5200.51 1191
5201.19 1162
5201.87 1122
5202.56 1135
5203.24 1125
5203.92 1163
5204.60 1141
5205.28 1221
5205.96 1125
5206.64 1195
5207.32 1287
5208.00 1277
5208.68 1247
5209.36 1242
5210.04 1246
5210.72 1247
5211.40 1284
5212.09 1252
5212.77 1204
5213.45 1258
5214.13 1197
5214.81 1252
5215.49 1214
5216.17 1216
5216.85 1264
5217.54 1253
5218.22 1300
5218.90 1246
5219.58 1306
5220.26 1273
5220.94 1218
5221.62 1151
5222.31 1301
5222.99 1380
5223.67 1369
5224.35 1253
5225.03 1232
5225.72 1174
5226.40 1189
5227.08 1142
5227.76 1145
5228.44 1200
5229.13 1202
5229.81 1169
5230.49 1249
5231.17 1127
5231.86 1203
5232.54 1256
5233.22 1164
5233.90 1226
5234.58 1202
5235.27 1186
5235.95 1252
5236.63 1286
5237.32 1279
5238.00 1299
5238.68 1205
5239.36 1342
5240.05 1387
5240.73 1241
5241.41 1193
5242.10 1160
5242.78 1229
5243.46 1216
5244.14 1249
5244.83 1187
5245.51 1199
5246.19 1152
5246.88 1139
5247.56 1209
5248.24 1329
5248.93 1316
5249.61 1183
5250.29 1150
5250.98 1190
5251.66 1304
5252.35 1379
5253.03 1388
5253.71 1277
5254.40 1143
5255.08 1076
5255.76 1236
5256.45 1251
5257.13 1248
5257.82 1280
5258.50 1203
5259.18 1325
5259.87 1246
5260.55 1181
5261.24 1278
5261.92 1346
5262.61 1248
5263.29 1343
5263.97 1291
5264.66 1268
5265.34 1269
5266.03 1458
5266.71 1372
5267.40 1311
5268.08 1267
5268.77 1335
5269.45 1376
5270.14 1312
5270.82 1280
5271.51 1201
5272.19 1259
5272.88 1263
5273.56 1257
5274.25 1228
5274.93 1267
5275.62 1197
5276.30 1215
5276.99 1171
5277.67 1120
5278.36 1126
5279.04 1250
5279.73 1302
5280.41 1215
5281.10 1239
5281.79 1231
5282.47 1270
5283.16 1236
5283.84 1237
5284.53 1219
5285.21 1200
5285.90 1139
5286.59 1237
5287.27 1210
5287.96 1142
5288.64 1076
5289.33 1151
5290.02 1261
5290.70 1168
5291.39 1073
5292.07 1050
5292.76 1148
5293.45 1126
5294.13 1148
5294.82 1225
5295.51 1151
5296.19 1169
5296.88 1265
5297.57 1287
5298.25 1223
5298.94 1289
5299.63 1391
5300.31 1515
5301.00 1400
5301.69 1370
5302.37 1464
5303.06 1323
5303.75 1379
5304.43 1389
5305.12 1452
5305.81 1320
5306.50 1269
5307.18 1203
5307.87 1286
5308.56 1276
5309.25 1245
5309.93 1310
5310.62 1407
5311.31 1296
5312.00 1263
5312.68 1327
5313.37 1317
5314.06 1316
5314.75 1288
5315.43 1293
5316.12 1275
5316.81 1185
5317.50 1200
5318.18 1229
5318.87 1362
5319.56 1366
5320.25 1374
5320.94 1424
5321.63 1231
5322.31 1254
5323.00 1210
5323.69 1250
5324.38 1203
5325.07 1143
5325.76 1266
5326.44 1233
5327.13 1171
5327.82 1348
5328.51 1303
5329.20 1238
5329.89 1325
5330.58 1278
5331.26 1328
5331.95 1254
5332.64 1319
5333.33 1279
5334.02 1209
5334.71 1236
5335.40 1300
5336.09 1313
5336.78 1261
5337.47 1214
5338.15 1122
5338.84 1235
5339.53 1275
5340.22 1243
5340.91 1250
5341.60 1342
5342.29 1216
5342.98 1287
5343.67 1352
5344.36 1337
5345.05 1376
5345.74 1334
5346.43 1424
5347.12 1447
5347.81 1569
5348.50 1575
5349.19 1641
5349.88 1783
5350.57 1663
5351.26 1778
5351.95 1750
5352.64 1681
5353.33 1654
5354.02 1625
5354.71 1516
5355.40 1460
5356.09 1432
5356.78 1444
5357.47 1336
5358.16 1339
5358.85 1279
5359.54 1201
5360.23 1346
5360.92 1280
5361.62 1303
5362.31 1240
5363.00 1283
5363.69 1286
5364.38 1312
5365.07 1296
5365.76 1228
5366.45 1293
5367.14 1278
5367.83 1205
5368.53 1166
5369.22 1201
5369.91 1155
5370.60 1271
5371.29 1215
5371.98 1268
5372.67 1298
5373.36 1158
5374.06 1173
5374.75 1109
5375.44 1241
5376.13 1191
5376.82 1120
5377.51 1095
5378.21 1113
5378.90 1094
5379.59 1173
5380.28 1211
5380.97 1198
5381.67 1216
5382.36 1208
5383.05 1165
5383.74 1109
5384.44 1183
5385.13 1193
5385.82 1200
5386.51 1277
5387.20 1253
5387.90 1216
5388.59 1282
5389.28 1387
5389.97 1401
5390.67 1377
5391.36 1461
5392.05 1366
5392.75 1309
5393.44 1295
5394.13 1273
5394.82 1276
5395.52 1189
5396.21 1225
5396.90 1248
5397.60 1187
5398.29 1151
5398.98 1153
5399.68 1140
5400.37 1150
5401.06 1126
5401.76 1165
5402.45 1154
5403.14 1140
5403.84 1132
5404.53 1155
5405.22 1204
5405.92 1299
5406.61 1248
5407.30 1141
5408.00 1209
5408.69 1188
5409.39 1204
5410.08 1275
5410.77 1196
5411.47 1199
5412.16 1144
5412.85 1133
5413.55 1177
5414.24 1137
5414.94 1153
5415.63 1073
5416.33 1118
5417.02 1176
5417.71 1233
5418.41 1296
5419.10 1263
5419.80 1232
5420.49 1145
5421.19 1153
5421.88 1328
5422.58 1231
5423.27 1165
5423.97 1166
5424.66 1237
5425.36 1214
5426.05 1214
5426.75 1185
5427.44 1208
5428.14 1273
5428.83 1182
5429.53 1143
5430.22 1264
5430.92 1324
5431.61 1172
5432.31 1159
5433.00 1286
5433.70 1316
5434.39 1326
5435.09 1335
5435.78 1418
5436.48 1405
5437.17 1471
5437.87 1497
5438.57 1496
5439.26 1428
5439.96 1351
5440.65 1356
5441.35 1322
5442.05 1263
5442.74 1242
5443.44 1301
5444.13 1312
5444.83 1426
5445.53 1472
5446.22 1531
5446.92 1565
5447.61 1571
5448.31 1557
5449.01 1609
5449.70 1554
5450.40 1530
5451.10 1478
5451.79 1496
5452.49 1364
5453.19 1356
5453.88 1314
5454.58 1280
5455.28 1316
5455.97 1250
5456.67 1299
5457.37 1295
5458.06 1356
5458.76 1472
5459.46 1301
5460.16 1302
5460.85 1453
5461.55 1340
5462.25 1378
5462.94 1401
5463.64 1418
5464.34 1448
5465.04 1496
5465.73 1430
5466.43 1395
5467.13 1414
5467.83 1457
5468.52 1331
5469.22 1391
5469.92 1408
5470.62 1412
5471.31 1387
5472.01 1400
5472.71 1476
5473.41 1394
5474.11 1493
5474.80 1433
5475.50 1590
5476.20 1745
5476.90 1539
5477.60 1778
5478.29 1848
5478.99 2108
5479.69 2204
5480.39 2263
5481.09 2320
5481.79 2281
5482.49 2147
5483.18 2110
5483.88 2101
5484.58 1902
5485.28 1949
5485.98 1844
5486.68 1768
5487.38 1709
5488.08 1747
5488.77 1687
5489.47 1662
5490.17 1770
5490.87 1748
5491.57 1687
5492.27 1723
5492.97 1911
5493.67 1955
5494.37 1875
5495.07 1833
5495.77 2041
5496.46 2102
5497.16 2299
5497.86 2436
5498.56 2616
5499.26 2794
5499.96 2961
5500.66 3243
5501.36 3308
5502.06 3255
5502.76 3058
5503.46 3009
5504.16 2963
5504.86 2512
5505.56 2247
5506.26 2035
5506.96 1913
5507.66 1804
5508.36 1688
5509.06 1694
5509.76 1664
5510.46 1668
5511.16 1626
5511.86 1534
5512.56 1576
5513.26 1619
5513.96 1623
5514.67 1664
5515.37 1592
5516.07 1636
5516.77 1481
5517.47 1569
5518.17 1520
5518.87 1538
5519.57 1563
5520.27 1575
5520.97 1474
5521.67 1473
5522.37 1511
5523.08 1496
5523.78 1344
5524.48 1351
5525.18 1428
5525.88 1427
5526.58 1420
5527.28 1448
5527.98 1288
5528.69 1365
5529.39 1395
5530.09 1294
5530.79 1402
5531.49 1331
5532.19 1345
5532.90 1296
5533.60 1391
5534.30 1342
5535.00 1317
5535.70 1309
5536.40 1284
5537.11 1348
5537.81 1290
5538.51 1226
5539.21 1260
5539.92 1243
5540.62 1294
5541.32 1360
5542.02 1181
5542.72 1048
5543.43 1138
5544.13 1183
5544.83 1111
5545.53 1174
5546.24 1230
5546.94 1311
5547.64 1185
5548.34 1198
5549.05 1209
5549.75 1230
5550.45 1292
5551.16 1259
5551.86 1255
5552.56 1253
5553.26 1274
5553.97 1157
5554.67 1241
5555.37 1296
5556.08 1194
5556.78 1173
5557.48 1265
5558.19 1341
5558.89 1251
5559.59 1191
5560.30 1174
5561.00 1212
5561.70 1289
5562.41 1295
5563.11 1269
5563.82 1320
5564.52 1321
5565.22 1315
5565.93 1292
5566.63 1281
5567.33 1164
5568.04 1264
5568.74 1208
5569.45 1214
5570.15 1218
5570.85 1275
5571.56 1249
5572.26 1203
5572.97 1229
5573.67 1160
5574.38 1195
5575.08 1243
5575.78 1186
5576.49 1180
5577.19 1220
5577.90 1233
5578.60 1241
5579.31 1222
5580.01 1169
5580.72 1182
5581.42 1117
5582.13 1224
5582.83 1195
5583.54 1112
5584.24 1128
5584.95 1130
5585.65 1131
5586.36 1144
5587.06 1226
5587.77 1260
5588.47 1213
5589.18 1191
5589.88 1104
5590.59 1161
5591.29 1075
5592.00 1095
5592.70 1132
5593.41 1155
5594.12 1122
5594.82 1097
5595.53 1251
5596.23 1129
5596.94 1024
5597.64 1120
5598.35 1233
5599.06 1133
5599.76 1140
5600.47 1065
5601.17 1147
5601.88 1139
5602.59 1109
5603.29 1141
5604.00 1172
5604.71 1118
5605.41 1163
5606.12 1125
5606.82 1051
5607.53 1093
5608.24 1075
5608.94 1115
5609.65 1112
5610.36 1178
5611.06 1173
5611.77 1142
5612.48 1149
5613.18 1185
5613.89 1081
5614.60 1082
5615.30 1190
5616.01 1226
5616.72 1156
5617.43 1119
5618.13 1107
5618.84 1119
5619.55 1092
5620.25 1003
5620.96 1083
5621.67 1055
5622.38 1145
5623.08 1144
5623.79 1212
5624.50 1161
5625.21 1254
5625.91 1243
5626.62 1169
5627.33 1171
5628.04 1148
5628.75 1198
5629.45 1181
5630.16 1201
5630.87 1136
5631.58 1110
5632.28 1115
5632.99 1065
5633.70 1150
5634.41 1190
5635.12 1171
5635.83 1124
5636.53 1186
5637.24 1228
5637.95 1263
5638.66 1187
5639.37 1259
5640.08 1243
5640.78 1265
5641.49 1200
5642.20 1270
5642.91 1257
5643.62 1176
5644.33 1225
5645.04 1134
5645.75 1264
5646.45 1290
5647.16 1173
5647.87 1161
5648.58 1181
5649.29 1125
5650.00 1178
5650.71 1204
5651.42 1239
5652.13 1221
5652.84 1242
5653.55 1246
5654.26 1317
5654.96 1345
5655.67 1281
5656.38 1511
5657.09 1488
5657.80 1448
5658.51 1500
5659.22 1476
5659.93 1406
5660.64 1452
5661.35 1393
5662.06 1307
5662.77 1412
5663.48 1326
5664.19 1248
5664.90 1167
5665.61 1230
5666.32 1335
5667.03 1199
5667.74 1227
5668.45 1272
5669.16 1236
5669.87 1302
5670.58 1215
5671.29 1195
5672.00 1216
5672.72 1288
5673.43 1122
5674.14 1194
5674.85 1157
5675.56 1208
5676.27 1132
5676.98 1109
5677.69 1070
5678.40 1058
5679.11 1081
5679.82 1174
5680.53 1285
5681.25 1140
5681.96 1118
5682.67 1133
5683.38 1226
5684.09 1179
5684.80 1172
5685.51 1071
5686.22 1150
5686.94 1196
5687.65 1194
5688.36 1107
5689.07 1194
5689.78 1115
5690.49 1083
5691.21 1164
5691.92 1154
5692.63 1110
5693.34 1166
5694.05 1149
5694.76 1091
5695.48 1076
5696.19 1099
5696.90 1089
5697.61 1111
5698.32 1043
5699.04 1015
5699.75 1105
5700.46 1052
5701.17 1033
5701.89 1045
5702.60 1124
5703.31 1095
5704.02 1068
5704.74 1103
5705.45 1052
5706.16 1090
5706.87 1075
5707.59 1148
5708.30 1091
5709.01 1160
5709.73 1084
5710.44 1192
5711.15 1117
5711.86 1069
5712.58 1028
5713.29 1074
5714.00 1055
5714.72 1050
5715.43 1063
5716.14 945
5716.86 1128
5717.57 1074
5718.28 1106
5719.00 1005
5719.71 1077
5720.42 1034
5721.14 1042
5721.85 1046
5722.56 1059
5723.28 1198
5723.99 1158
5724.71 1237
5725.42 1202
5726.13 1176
5726.85 1198
5727.56 1292
5728.28 1278
5728.99 1266
5729.70 1195
5730.42 1231
5731.13 1194
5731.85 1165
5732.56 1104
5733.28 1144
5733.99 1145
5734.70 1099
5735.42 1102
5736.13 1160
5736.85 1102
5737.56 1072
5738.28 1056
5738.99 1109
5739.71 1090
5740.42 1045
5741.14 1049
5741.85 1058
5742.57 982
5743.28 1114
5744.00 1037
5744.71 1090
5745.43 1081
5746.14 1097
5746.86 1064
5747.57 1041
5748.29 1049
5749.00 1118
5749.72 1096
5750.43 1066
5751.15 1112
5751.86 1018
5752.58 1032
5753.29 1043
5754.01 1028
5754.73 1091
5755.44 1044
5756.16 1140
5756.87 1107
5757.59 1053
5758.31 1022
5759.02 1087
5759.74 1145
5760.45 1082
5761.17 1054
5761.89 1103
5762.60 1097
5763.32 976
5764.03 1075
5764.75 1141
5765.47 1082
5766.18 1194
5766.90 1099
5767.62 1060
5768.33 956
5769.05 979
5769.77 1003
5770.48 961
5771.20 1123
5771.92 1146
5772.63 1150
5773.35 1114
5774.07 1221
5774.78 1150
5775.50 1192
5776.22 1151
5776.93 1221
5777.65 1208
5778.37 1144
5779.09 1193
5779.80 1210
5780.52 1229
5781.24 1142
5781.96 1192
5782.67 1138
5783.39 1186
5784.11 1174
5784.83 1139
5785.54 1153
5786.26 1108
5786.98 1187
5787.70 1234
5788.41 1143
5789.13 1139
5789.85 1223
5790.57 1167
5791.29 1217
5792.00 1175
5792.72 1192
5793.44 1296
5794.16 1289
5794.88 1328
5795.59 1327
5796.31 1296
5797.03 1279
5797.75 1352
5798.47 1549
5799.19 1678
5799.90 1722
5800.62 1946
5801.34 2067
5802.06 2084
5802.78 2303
5803.50 2369
5804.22 2403
5804.93 2191
5805.65 1918
5806.37 1784
5807.09 1668
5807.81 1504
5808.53 1442
5809.25 1402
5809.97 1405
5810.69 1263
5811.41 1295
5812.13 1426
5812.84 1381
5813.56 1431
5814.28 1474
5815.00 1470
5815.72 1451
5816.44 1401
5817.16 1397
5817.88 1391
5818.60 1427
5819.32 1448
5820.04 1446
5820.76 1578
5821.48 1403
5822.20 1461
5822.92 1444
5823.64 1358
5824.36 1412
5825.08 1281
5825.80 1262
5826.52 1311
5827.24 1320
5827.96 1228
5828.68 1219
5829.40 1325
5830.12 1287
5830.84 1289
5831.56 1215
5832.28 1227
5833.00 1174
5833.72 1219
5834.44 1242
5835.16 1329
5835.89 1255
5836.61 1177
5837.33 1196
5838.05 1206
5838.77 1237
5839.49 1222
5840.21 1177
5840.93 1177
5841.65 1218
5842.37 1199
5843.10 1209
5843.82 1209
5844.54 1137
5845.26 1170
5845.98 1241
5846.70 1310
5847.42 1234
5848.14 1271
5848.87 1225
5849.59 1170
5850.31 1191
5851.03 1270
5851.75 1204
5852.47 1184
5853.20 1245
5853.92 1283
5854.64 1219
5855.36 1167
5856.08 1234
5856.81 1247
5857.53 1198
5858.25 1169
5858.97 1141
5859.69 1216
5860.42 1301
5861.14 1275
5861.86 1272
5862.58 1244
5863.31 1282
5864.03 1247
5864.75 1216
5865.47 1210
5866.20 1248
5866.92 1251
5867.64 1227
5868.36 1188
5869.09 1193
5869.81 1191
5870.53 1209
5871.26 1244
5871.98 1315
5872.70 1197
5873.42 1231
5874.15 1255
5874.87 1181
5875.59 1244
5876.32 1223
5877.04 1227
5877.76 1216
5878.49 1243
5879.21 1263
5879.93 1180
5880.66 1295
5881.38 1333
5882.10 1359
5882.83 1320
5883.55 1323
5884.28 1330
5885.00 1372
5885.72 1331
5886.45 1278
5887.17 1404
5887.89 1417
5888.62 1388
5889.34 1376
5890.07 1234
5890.79 1193
5891.51 1282
5892.24 1266
5892.96 1191
5893.69 1193
5894.41 1221
5895.14 1275
5895.86 1330
5896.59 1240
5897.31 1256
5898.03 1266
5898.76 1321
5899.48 1296
5900.21 1314
5900.93 1332
5901.66 1384
5902.38 1494
5903.11 1387
5903.83 1309
5904.56 1347
5905.28 1279
5906.01 1359
5906.73 1377
5907.46 1342
5908.18 1414
5908.91 1387
5909.63 1386
5910.36 1281
5911.08 1276
5911.81 1296
5912.53 1349
5913.26 1438
5913.99 1402
5914.71 1389
5915.44 1400
5916.16 1300
5916.89 1360
5917.61 1481
5918.34 1423
5919.07 1433
5919.79 1447
5920.52 1468
5921.24 1444
5921.97 1546
5922.70 1516
5923.42 1541
5924.15 1525
5924.87 1518
5925.60 1575
5926.33 1546
5927.05 1578
5927.78 1637
5928.51 1569
5929.23 1523
5929.96 1631
5930.69 1666
5931.41 1713
5932.14 1707
5932.87 1830
5933.59 1823
5934.32 1902
5935.05 1874
5935.77 1851
5936.50 1839
5937.23 2056
5937.95 2100
5938.68 2017
5939.41 1943
5940.13 2004
5940.86 2031
5941.59 2066
5942.32 2104
5943.04 2040
5943.77 2072
5944.50 2078
5945.23 2111
5945.95 2184
5946.68 2225
5947.41 2197
5948.14 2340
5948.86 2479
5949.59 2585
5950.32 2566
5951.05 2581
5951.78 2890
5952.50 3039
5953.23 2967
5953.96 2857
5954.69 2983
5955.42 3016
5956.14 2887
5956.87 2919
5957.60 3000
5958.33 3025
5959.06 2907
5959.78 2918
5960.51 3086
5961.24 3102
5961.97 3052
5962.70 3000
5963.43 3192
5964.16 3280
5964.88 3422
5965.61 3686
5966.34 3837
5967.07 4031
5967.80 4129
5968.53 4246
5969.26 4087
5969.99 4021
5970.72 4029
5971.44 4001
5972.17 3880
5972.90 3744
5973.63 3777
5974.36 3820
5975.09 3865
5975.82 3824
5976.55 3781
5977.28 3870
5978.01 4084
5978.74 4260
5979.47 4132
5980.20 4251
5980.93 4449
5981.66 4482
5982.39 4442
5983.12 4493
5983.85 4783
5984.57 4654
5985.30 4755
5986.03 4695
5986.76 4696
5987.49 4737
5988.22 4663
5988.96 4735
5989.69 4635
5990.42 4661
5991.15 4675
5991.88 4650
5992.61 4832
5993.34 4885
5994.07 4879
5994.80 5098
5995.53 5170
5996.26 5297
5996.99 5465
5997.72 5845
5998.45 5834
5999.18 5695
5999.91 5601
6000.64 5594
6001.37 5784
6002.11 5534
6002.84 5339
6003.57 5461
6004.30 5392
6005.03 5251
6005.76 5371
6006.49 5304
6007.22 5497
6007.95 5889
6008.69 6564
6009.42 7705
6010.15 8862
6010.88 10946
6011.61 13029
6012.34 14564
6013.07 16480
6013.81 17950
6014.54 18671
6015.27 18933
6016.00 18674
6016.73 17511
6017.46 15844
6018.20 13882
6018.93 11943
6019.66 10411
6020.39 8766
6021.12 7213
6021.86 6469
6022.59 5852
6023.32 5093
6024.05 4651
6024.79 4304
6025.52 4068
6026.25 3991
6026.98 3818
6027.72 3688
6028.45 3688
6029.18 3558
6029.91 3380
6030.65 3246
6031.38 3074
6032.11 3223
6032.84 3124
6033.58 3014
6034.31 2975
6035.04 2915
6035.78 2955
6036.51 2830
6037.24 2987
6037.98 3054
6038.71 3209
6039.44 3192
6040.18 3294
6040.91 3321
6041.64 3340
6042.38 3507
6043.11 3403
6043.84 3560
6044.58 3551
6045.31 3543
6046.04 3657
6046.78 3577
6047.51 3636
6048.24 3925
6048.98 3874
6049.71 4059
6050.45 4336
6051.18 4504
6051.91 4749
6052.65 5118
6053.38 5240
6054.12 5269
6054.85 5092
6055.58 4878
6056.32 4924
6057.05 4512
6057.79 4368
6058.52 3949
6059.26 3850
6059.99 3816
6060.72 3615
6061.46 3799
6062.19 3778
6062.93 3560
6063.66 3539
6064.40 3668
6065.13 3703
6065.87 3584
6066.60 3529
6067.34 3524
6068.07 3510
6068.81 3530
6069.54 3339
6070.28 3377
6071.01 3245
6071.75 3298
6072.48 3236
6073.22 3092
6073.95 3134
6074.69 3142
6075.42 3034
6076.16 3036
6076.89 2918
6077.63 3134
6078.37 3018
6079.10 2936
6079.84 3017
6080.57 2959
6081.31 2891
6082.04 2776
6082.78 2747
6083.52 2642
6084.25 2583
6084.99 2574
6085.72 2580
6086.46 2603
6087.20 2579
6087.93 2550
6088.67 2449
6089.40 2629
6090.14 2662
6090.88 2590
6091.61 2595
6092.35 2706
6093.09 2603
6093.82 2621
6094.56 2529
6095.30 2431
6096.03 2346
6096.77 2384
6097.51 2301
6098.24 2292
6098.98 2230
6099.72 2272
6100.45 2181
6101.19 2150
6101.93 2105
6102.66 2047
6103.40 1930
6104.14 2000
6104.88 1947
6105.61 1922
6106.35 1987
6107.09 2023
6107.83 2082
6108.56 2069
6109.30 2082
6110.04 2045
6110.78 2062
6111.51 2233
6112.25 2038
6112.99 2071
6113.73 2119
6114.46 2133
6115.20 2087
6115.94 2171
6116.68 2192
6117.41 2119
6118.15 2128
6118.89 2157
6119.63 2058
6120.37 2083
6121.11 2087
6121.84 2182
6122.58 2129
6123.32 2228
6124.06 2250
6124.80 2204
6125.54 2226
6126.27 2137
6127.01 2136
6127.75 2281
6128.49 2293
6129.23 2333
6129.97 2201
6130.71 2120
6131.44 2054
6132.18 2216
6132.92 2263
6133.66 2312
6134.40 2238
6135.14 2244
6135.88 2252
6136.62 2287
6137.36 2251
6138.10 2335
6138.83 2408
6139.57 2320
6140.31 2288
6141.05 2355
6141.79 2309
6142.53 2369
6143.27 2332
6144.01 2262
6144.75 2283
6145.49 2257
6146.23 2377
6146.97 2378
6147.71 2358
6148.45 2330
6149.19 2461
6149.93 2611
6150.67 2654
6151.41 2592
6152.15 2546
6152.89 2542
6153.63 2626
6154.37 2778
6155.11 2753
6155.85 2636
6156.59 2708
6157.33 2762
6158.07 2693
6158.81 2737
6159.55 2793
6160.29 2863
6161.03 2870
6161.77 2970
6162.51 2984
6163.25 3254
6163.99 3542
6164.74 3626
6165.48 3734
6166.22 3929
6166.96 4136
6167.70 4232
6168.44 4269
6169.18 4310
6169.92 4455
6170.66 4296
6171.40 4089
6172.15 3863
6172.89 3801
6173.63 3876
6174.37 3828
6175.11 3627
6175.85 3653
6176.59 3632
6177.34 3499
6178.08 3694
6178.82 3712
6179.56 3661
6180.30 3584
6181.04 3716
6181.79 3748
6182.53 3792
6183.27 3746
6184.01 4093
6184.75 3920
6185.50 4002
6186.24 4111
6186.98 4098
6187.72 4259
6188.46 4245
6189.21 4233
6189.95 4550
6190.69 4699
6191.43 4746
6192.18 4902
6192.92 4904
6193.66 5135
6194.40 5331
6195.15 5280
6195.89 5372
6196.63 5397
6197.37 5440
6198.12 5266
6198.86 5268
6199.60 5169
6200.35 5188
6201.09 5218
6201.83 5184
6202.58 5562
6203.32 6221
6204.06 7043
6204.80 8416
6205.55 10349
6206.29 12896
6207.03 15563
6207.78 19087
6208.52 21498
6209.26 23669
6210.01 24971
6210.75 25781
6211.50 25101
6212.24 23461
6212.98 21163
6213.73 18667
6214.47 15689
6215.21 12805
6215.96 10442
6216.70 8636
6217.45 7417
6218.19 6499
6218.93 5743
6219.68 5168
6220.42 4763
6221.17 4463
6221.91 4223
6222.66 4188
6223.40 3884
6224.14 3914
6224.89 3728
6225.63 3632
6226.38 3586
6227.12 3453
6227.87 3369
6228.61 3117
6229.36 2876
6230.10 2818
6230.84 2754
6231.59 2701
6232.33 2806
6233.08 2694
6233.82 2789
6234.57 2965
6235.31 3036
6236.06 3164
6236.80 3327
6237.55 3440
6238.30 3615
6239.04 3929
6239.79 3901
6240.53 3867
6241.28 3985
6242.02 4031
6242.77 3645
6243.51 3586
6244.26 3405
6245.00 3393
6245.75 3465
6246.50 3453
6247.24 3378
6247.99 3438
6248.73 3489
6249.48 3319
6250.22 3357
6250.97 3326
6251.72 3314
6252.46 3347
6253.21 3258
6253.95 3085
6254.70 3074
6255.45 3130
6256.19 3140
6256.94 3171
6257.69 3136
6258.43 3103
6259.18 3015
6259.93 2991
6260.67 2976
6261.42 2974
6262.17 2876
6262.91 2848
6263.66 2873
6264.41 2942
6265.15 2926
6265.90 2863
6266.65 2845
6267.39 2792
6268.14 2679
6268.89 2904
6269.63 2887
6270.38 2811
6271.13 2855
6271.88 3007
6272.62 2963
6273.37 2894
6274.12 2866
6274.86 2813
6275.61 2986
6276.36 2932
6277.11 2718
6277.85 2812
6278.60 2770
6279.35 2807
6280.10 2765
6280.85 2621
6281.59 2572
6282.34 2581
6283.09 2540
6283.84 2471
6284.59 2407
6285.33 2362
6286.08 2397
6286.83 2234
6287.58 2390
6288.33 2242
6289.07 2118
6289.82 2126
6290.57 2079
6291.32 2161
6292.07 2054
6292.82 2101
6293.56 2098
6294.31 2006
6295.06 1959
6295.81 1938
6296.56 1913
6297.31 1879
6298.06 1886
6298.81 1899
6299.55 1901
6300.30 1956
6301.05 1926
6301.80 1849
6302.55 1894
6303.30 1886
6304.05 1897
6304.80 1864
6305.55 1812
6306.30 1892
6307.05 1952
6307.79 1971
6308.54 2041
6309.29 1954
6310.04 2033
6310.79 2145
6311.54 2105
6312.29 2021
6313.04 2041
6313.79 2018
6314.54 2075
6315.29 1952
6316.04 1922
6316.79 1857
6317.54 1997
6318.29 1971
6319.04 1788
6319.79 1775
6320.54 1816
6321.29 1799
6322.04 1802
6322.79 1809
6323.54 1780
6324.29 1788
6325.04 1836
6325.79 1745
6326.54 1690
6327.29 1725
6328.04 1723
6328.79 1731
6329.55 1724
6330.30 1650
6331.05 1702
6331.80 1687
6332.55 1705
6333.30 1735
6334.05 1702
6334.80 1720
6335.55 1769
6336.30 1795
6337.05 1698
6337.81 1711
6338.56 1761
6339.31 1743
6340.06 1636
6340.81 1583
6341.56 1665
6342.31 1667
6343.06 1734
6343.82 1630
6344.57 1622
6345.32 1753
6346.07 1788
6346.82 1780
6347.57 1761
6348.33 1869
6349.08 1914
6349.83 2104
6350.58 2184
6351.33 2263
6352.09 2337
6352.84 2437
6353.59 2432
6354.34 2437
6355.09 2368
6355.85 2412
6356.60 2304
6357.35 2154
6358.10 2061
6358.86 2081
6359.61 2040
6360.36 1933
6361.11 1834
6361.87 1826
6362.62 1824
6363.37 1860
6364.12 1806
6364.88 1768
6365.63 1751
6366.38 1725
6367.13 1776
6367.89 1720
6368.64 1832
6369.39 1989
6370.15 1852
6370.90 1946
6371.65 1842
6372.41 1871
6373.16 1718
6373.91 1673
6374.67 1655
6375.42 1693
6376.17 1792
6376.93 1750
6377.68 1697
6378.43 1712
6379.19 1776
6379.94 1819
6380.69 1799
6381.45 1727
6382.20 1745
6382.96 1739
6383.71 1741
6384.46 1706
6385.22 1691
6385.97 1664
6386.73 1563
6387.48 1591
6388.23 1545
6388.99 1595
6389.74 1517
6390.50 1539
6391.25 1559
6392.00 1543
6392.76 1609
6393.51 1633
6394.27 1551
6395.02 1615
6395.78 1511
6396.53 1533
6397.29 1601
6398.04 1567
6398.80 1614
6399.55 1646
6400.31 1665
6401.06 1493
6401.82 1542
6402.57 1505
6403.33 1546
6404.08 1601
6404.84 1610
6405.59 1499
6406.35 1685
6407.10 1626
6407.86 1614
6408.61 1758
6409.37 1586
6410.12 1623
6410.88 1566
6411.63 1625
6412.39 1502
6413.14 1600
6413.90 1578
6414.66 1559
6415.41 1501
6416.17 1517
6416.92 1504
6417.68 1548
6418.44 1647
6419.19 1598
6419.95 1552
6420.70 1527
6421.46 1659
6422.22 1608
6422.97 1491
6423.73 1529
6424.48 1624
6425.24 1608
6426.00 1607
6426.75 1589
6427.51 1620
6428.27 1667
6429.02 1578
6429.78 1577
6430.54 1576
6431.29 1515
6432.05 1501
6432.81 1593
6433.56 1596
6434.32 1674
6435.08 1684
6435.83 1638
6436.59 1597
6437.35 1557
6438.10 1679
6438.86 1702
6439.62 1589
6440.38 1658
6441.13 1620
6441.89 1605
6442.65 1612
6443.41 1610
6444.16 1620
6444.92 1673
6445.68 1656
6446.44 1597
6447.19 1735
6447.95 1747
6448.71 1754
6449.47 1683
6450.22 1717
6450.98 1710
6451.74 1764
6452.50 1727
6453.26 1780
6454.01 1824
6454.77 1820
6455.53 1937
6456.29 1889
6457.05 1928
6457.80 1932
6458.56 2041
6459.32 1975
6460.08 1957
6460.84 2027
6461.60 2007
6462.35 1993
6463.11 2015
6463.87 1917
6464.63 1959
6465.39 2003
6466.15 2076
6466.91 2151
6467.67 2200
6468.42 2187
6469.18 2290
6469.94 2264
6470.70 2299
6471.46 2273
6472.22 2298
6472.98 2276
6473.74 2248
6474.50 2284
6475.26 2299
6476.02 2267
6476.77 2313
6477.53 2380
6478.29 2499
6479.05 2407
6479.81 2477
6480.57 2519
6481.33 2578
6482.09 2545
6482.85 2491
6483.61 2628
6484.37 2705
6485.13 2763
6485.89 2820
6486.65 2808
6487.41 2910
6488.17 2914
6488.93 2852
6489.69 2982
6490.45 3118
6491.21 3173
6491.97 3418
6492.73 3468
6493.49 3603
6494.25 3751
6495.01 3754
6495.77 3744
6496.53 3895
6497.29 3836
6498.05 3933
6498.82 3879
6499.58 3764
6500.34 3792
6501.10 3835
6501.86 3924
6502.62 3859
6503.38 3899
6504.14 4051
6504.90 4020
6505.66 4005
6506.42 4035
6507.19 4380
6507.95 4264
6508.71 4320
6509.47 4539
6510.23 4612
6510.99 4722
6511.75 4658
6512.51 4646
6513.28 4804
6514.04 4797
6514.80 4690
6515.56 4854
6516.32 4852
6517.08 4813
6517.85 4835
6518.61 5088
6519.37 5151
6520.13 5336
6520.89 5379
6521.66 5729
6522.42 6049
6523.18 6308
6523.94 6786
6524.70 7368
6525.47 7944
6526.23 8792
6526.99 9759
6527.75 10428
6528.52 10583
6529.28 10846
6530.04 10760
6530.80 10705
6531.57 10722
6532.33 11051
6533.09 11875
6533.85 14034
6534.62 16000
6535.38 18075
6536.14 20142
6536.90 21309
6537.67 21787
6538.43 21653
6539.19 20594
6539.96 18522
6540.72 16341
6541.48 13649
6542.25 11425
6543.01 9341
6543.77 7547
6544.54 6374
6545.30 5788
6546.06 5170
6546.83 4757
6547.59 4447
6548.35 4179
6549.12 4132
6549.88 3876
6550.64 3829
6551.41 3797
6552.17 3863
6552.94 3795
6553.70 3701
6554.46 3596
6555.23 3490
6555.99 3499
6556.75 3330
6557.52 3206
6558.28 3285
6559.05 3299
6559.81 3150
6560.58 3275
6561.34 3303
6562.10 3382
6562.87 3559
6563.63 3700
6564.40 3800
6565.16 3942
6565.93 3934
6566.69 3882
6567.46 3845
6568.22 3778
6568.99 3762
6569.75 3810
6570.52 3741
6571.28 3787
6572.04 3779
6572.81 3927
6573.57 4007
6574.34 4148
6575.11 4256
6575.87 4360
6576.64 4315
6577.40 4352
6578.17 4385
6578.93 4335
6579.70 4373
6580.46 4257
6581.23 4287
6581.99 4286
6582.76 4120
6583.52 4106
6584.29 4259
6585.06 4059
6585.82 4306
6586.59 4337
6587.35 4289
6588.12 4134
6588.88 4326
6589.65 4530
6590.42 4682
6591.18 4755
6591.95 4935
6592.71 5221
6593.48 5481
6594.25 5591
6595.01 5668
6595.78 5816
6596.55 5843
6597.31 5707
6598.08 5629
6598.85 5264
6599.61 4959
6600.38 4768
6601.15 4599
6601.91 4368
6602.68 4222
6603.45 4091
6604.21 4133
6604.98 4236
6605.75 4291
6606.51 4579
6607.28 4705
6608.05 5031
6608.81 5292
6609.58 5385
6610.35 5457
6611.12 5275
6611.88 5260
6612.65 4915
6613.42 4620
6614.18 4398
6614.95 4124
6615.72 3806
6616.49 3625
6617.25 3564
6618.02 3402
6618.79 3316
6619.56 3238
6620.33 3185
6621.09 2997
6621.86 3082
6622.63 3132
6623.40 2973
6624.16 2976
6624.93 2891
6625.70 2899
6626.47 2860
6627.24 2808
6628.01 2792
6628.77 2830
6629.54 2943
6630.31 3116
6631.08 3302
6631.85 3620
6632.62 3849
6633.38 4111
6634.15 4259
6634.92 4526
6635.69 4650
6636.46 4592
6637.23 4393
6638.00 4232
6638.76 3925
6639.53 3775
6640.30 3455
6641.07 3269
6641.84 3064
6642.61 2892
6643.38 2749
6644.15 2588
6644.92 2574
6645.69 2605
6646.45 2559
6647.22 2555
6647.99 2658
6648.76 2627
6649.53 2553
6650.30 2513
6651.07 2447
6651.84 2523
6652.61 2572
6653.38 2587
6654.15 2675
6654.92 2753
6655.69 2771
6656.46 2681
6657.23 2787
6658.00 2775
6658.77 2678
6659.54 2616
6660.31 2490
6661.08 2427
6661.85 2376
6662.62 2545
6663.39 2531
6664.16 2423
6664.93 2479
6665.70 2457
6666.47 2451
6667.24 2438
6668.01 2411
6668.78 2462
6669.55 2539
6670.32 2384
6671.09 2422
6671.87 2508
6672.64 2551
6673.41 2497
6674.18 2578
6674.95 2544
6675.72 2599
6676.49 2514
6677.26 2410
6678.03 2581
6678.80 2633
6679.58 2608
6680.35 2644
6681.12 2772
6681.89 2802
6682.66 2908
6683.43 2912
6684.20 3181
6684.97 3078
6685.75 3256
6686.52 3355
6687.29 3086
6688.06 2973
6688.83 2873
6689.60 2666
6690.38 2532
6691.15 2508
6691.92 2322
6692.69 2321
6693.46 2344
6694.24 2252
6695.01 2172
6695.78 2221
6696.55 2270
6697.32 2236
6698.10 2104
6698.87 2160
6699.64 2233
6700.41 2198
6701.19 2232
6701.96 2260
6702.73 2163
6703.50 2113
6704.28 2131
6705.05 2126
6705.82 2090
6706.59 2114
6707.37 2077
6708.14 2079
6708.91 2047
6709.69 2012
6710.46 2025
6711.23 1980
6712.00 1963
6712.78 1948
6713.55 1977
6714.32 1968
6715.10 1866
6715.87 1813
6716.64 1797
6717.42 1779
6718.19 1920
6718.96 1802
6719.74 1871
6720.51 1854
6721.28 1738
6722.06 1746
6722.83 1728
6723.61 1798
6724.38 1887
6725.15 1846
6725.93 1766
6726.70 1809
6727.48 1744
6728.25 1779
6729.02 1774
6729.80 1827
6730.57 1814
6731.35 1825
6732.12 1828
6732.89 1809
6733.67 1843
6734.44 1832
6735.22 1842
6735.99 1877
6736.77 1964
6737.54 1887
6738.31 1895
6739.09 1918
6739.86 1969
6740.64 2009
6741.41 1906
6742.19 1970
6742.96 1996
6743.74 2015
6744.51 1953
6745.29 2052
6746.06 1989
6746.84 2077
6747.61 2117
6748.39 2135
6749.16 2216
6749.94 2332
6750.71 2612
6751.49 2768
6752.26 2754
6753.04 2782
6753.82 2862
6754.59 2765
6755.37 2692
6756.14 2555
6756.92 2426
6757.69 2389
6758.47 2314
6759.25 2109
6760.02 1973
6760.80 2060
6761.57 2005
6762.35 2053
6763.12 1967
6763.90 1969
6764.68 1873
6765.45 1874
6766.23 1922
6767.01 1947
6767.78 1911
6768.56 1901
6769.33 1919
6770.11 1945
6770.89 1887
6771.66 1812
6772.44 1784
6773.22 1819
6773.99 1878
6774.77 1807
6775.55 1780
6776.32 1773
6777.10 1749
6777.88 1877
6778.65 1865
6779.43 1830
6780.21 1665
6780.98 1746
6781.76 1858
6782.54 1818
6783.32 1706
6784.09 1817
6784.87 1788
6785.65 1821
6786.43 1784
6787.20 1700
6787.98 1773
6788.76 1699
6789.53 1648
6790.31 1726
6791.09 1644
6791.87 1662
6792.65 1632
6793.42 1697
6794.20 1753
6794.98 1720
6795.76 1784
6796.53 1695
6797.31 1572
6798.09 1566
6798.87 1622
6799.65 1632
6800.42 1682
6801.20 1780
6801.98 1767
6802.76 1756
6803.54 1760
6804.32 1810
6805.09 1842
6805.87 1736
6806.65 1655
6807.43 1680
6808.21 1663
6808.99 1653
6809.77 1678
6810.54 1615
6811.32 1587
6812.10 1563
6812.88 1627
6813.66 1701
6814.44 1698
6815.22 1674
6816.00 1802
6816.78 1736
6817.56 1654
6818.33 1604
6819.11 1712
6819.89 1684
6820.67 1658
6821.45 1635
6822.23 1689
6823.01 1647
6823.79 1705
6824.57 1688
6825.35 1707
6826.13 1753
6826.91 1785
6827.69 1766
6828.47 1702
6829.25 1785
6830.03 1717
6830.81 1668
6831.59 1727
6832.37 1670
6833.15 1591
6833.93 1670
6834.71 1765
6835.49 1737
6836.27 1664
6837.05 1723
6837.83 1685
6838.61 1748
6839.39 1679
6840.17 1692
6840.95 1680
6841.73 1739
6842.51 1637
6843.29 1646
6844.07 1780
6844.85 1825
6845.63 1964
6846.41 2136
6847.19 2403
6847.98 2854
6848.76 3475
6849.54 4185
6850.32 4708
6851.10 5342
6851.88 5621
6852.66 5653
6853.44 5351
6854.22 4836
6855.01 4266
6855.79 3713
6856.57 3313
6857.35 2922
6858.13 2736
6858.91 2445
6859.69 2179
6860.48 2085
6861.26 2022
6862.04 1972
6862.82 1982
6863.60 1890
6864.38 1911
6865.17 1898
6865.95 1907
6866.73 1997
6867.51 1953
6868.29 1891
6869.08 1913
6869.86 1892
6870.64 1882
6871.42 1786
6872.20 1883
6872.99 1871
6873.77 1896
6874.55 1831
6875.33 1825
6876.12 1823
6876.90 1969
6877.68 2133
6878.46 1994
6879.25 2020
6880.03 2127
6880.81 2120
6881.59 2094
6882.38 2172
6883.16 2143
6883.94 2273
6884.73 2384
6885.51 2540
6886.29 2791
6887.08 2928
6887.86 3354
6888.64 3359
6889.42 3328
6890.21 3263
6890.99 3062
6891.77 2950
6892.56 2892
6893.34 2648
6894.12 2519
6894.91 2404
6895.69 2298
6896.48 2363
6897.26 2357
6898.04 2277
6898.83 2369
6899.61 2382
6900.39 2403
6901.18 2452
6901.96 2365
6902.75 2404
6903.53 2350
6904.31 2417
6905.10 2500
6905.88 2345
6906.67 2256
6907.45 2379
6908.24 2387
6909.02 2314
6909.80 2310
6910.59 2309
6911.37 2281
6912.16 2290
6912.94 2271
6913.73 2277
6914.51 2330
6915.30 2399
6916.08 2379
6916.87 2324
6917.65 2305
6918.44 2327
6919.22 2394
6920.01 2314
6920.79 2292
6921.58 2238
6922.36 2230
6923.15 2264
6923.93 2231
6924.72 2227
6925.50 2291
6926.29 2324
6927.07 2383
6927.86 2452
6928.64 2307
6929.43 2461
6930.21 2498
6931.00 2453
6931.78 2520
6932.57 2518
6933.36 2410
6934.14 2530
6934.93 2499
6935.71 2597
6936.50 2498
6937.29 2598
6938.07 2630
6938.86 2764
6939.64 2909
6940.43 3056
6941.22 3180
6942.00 3361
6942.79 3587
6943.57 3677
6944.36 3782
6945.15 3958
6945.93 3884
6946.72 3913
6947.51 4041
6948.29 4023
6949.08 4012
6949.87 3903
6950.65 3725
6951.44 3760
6952.23 3541
6953.01 3407
6953.80 3361
6954.59 3346
6955.37 3326
6956.16 3363
6956.95 3401
6957.74 3365
6958.52 3428
6959.31 3481
6960.10 3386
6960.88 3375
6961.67 3319
6962.46 3456
6963.25 3622
6964.03 3627
6964.82 3704
6965.61 3940
6966.40 3988
6967.18 4121
6967.97 4355
6968.76 4532
6969.55 4676
6970.34 4929
6971.12 4976
6971.91 5136
6972.70 5136
6973.49 4940
6974.28 5038
6975.06 4822
6975.85 4802
6976.64 5056
6977.43 5165
6978.22 5199
6979.00 5537
6979.79 5772
6980.58 6560
6981.37 7631
6982.16 9412
6982.95 11777
6983.74 14532
6984.52 17452
6985.31 20129
6986.10 21805
6986.89 22597
6987.68 22499
6988.47 21265
6989.26 19452
6990.05 16835
6990.83 14269
6991.62 11962
6992.41 9814
6993.20 8130
6993.99 6937
6994.78 5843
6995.57 5273
6996.36 4716
6997.15 4466
6997.94 4173
6998.73 3971
6999.52 3794
7000.31 3685
7001.10 3675
7001.88 3559
7002.67 3380
7003.46 3113
7004.25 3018
7005.04 2899
7005.83 2782
7006.62 2565
7007.41 2496
7008.20 2527
7008.99 2491
7009.78 2454
7010.57 2513
7011.36 2636
7012.15 2906
7012.94 2812
7013.73 2962
7014.52 2934
7015.31 2994
7016.11 2899
7016.90 2802
7017.69 2640
7018.48 2733
7019.27 2707
7020.06 2555
7020.85 2688
7021.64 2739
7022.43 2776
7023.22 2881
7024.01 3056
7024.80 3074
7025.59 2961
7026.38 2837
7027.18 2696
7027.97 2696
7028.76 2560
7029.55 2509
7030.34 2511
7031.13 2469
7031.92 2384
7032.71 2456
7033.51 2362
7034.30 2375
7035.09 2354
7035.88 2406
7036.67 2374
7037.46 2412
7038.25 2463
7039.05 2441
7039.84 2466
7040.63 2664
7041.42 2830
7042.21 2658
7043.01 2733
7043.80 2702
7044.59 2653
7045.38 2702
7046.17 2719
7046.97 2965
7047.76 3049
7048.55 3292
7049.34 3428
7050.14 3521
7050.93 3546
7051.72 3420
7052.51 3316
7053.30 3122
7054.10 2950
7054.89 2930
7055.68 2798
7056.48 2668
7057.27 2549
7058.06 2476
7058.85 2416
7059.65 2459
7060.44 2353
7061.23 2269
7062.03 2337
7062.82 2370
7063.61 2392
7064.40 2274
7065.20 2377
7065.99 2343
7066.78 2184
7067.58 2199
7068.37 2171
7069.16 2150
7069.96 2088
7070.75 2079
7071.54 2112
7072.34 1954
7073.13 1957
7073.93 2028
7074.72 2003
7075.51 1909
7076.31 1834
7077.10 1826
7077.89 1771
7078.69 1827
7079.48 1862
7080.28 1783
7081.07 1736
7081.86 1801
7082.66 1714
7083.45 1769
7084.25 1790
7085.04 1735
7085.84 1604
7086.63 1634
7087.42 1687
7088.22 1751
7089.01 1686
7089.81 1664
7090.60 1659
7091.40 1680
7092.19 1684
7092.99 1711
7093.78 1703
7094.58 1645
7095.37 1596
7096.17 1567
7096.96 1546
7097.76 1536
7098.55 1543
7099.35 1505
7100.14 1538
7100.94 1480
7101.73 1596
7102.53 1434
7103.32 1356
7104.12 1399
7104.91 1409
7105.71 1507
7106.50 1493
7107.30 1407
7108.10 1422
7108.89 1381
7109.69 1377
7110.48 1364
7111.28 1376
7112.07 1486
7112.87 1425
7113.67 1428
7114.46 1397
7115.26 1333
7116.05 1458
7116.85 1395
7117.65 1395
7118.44 1387
7119.24 1427
7120.03 1352
7120.83 1397
7121.63 1415
7122.42 1303
7123.22 1384
7124.02 1362
7124.81 1356
7125.61 1378
7126.41 1443
7127.20 1478
7128.00 1459
7128.80 1437
7129.59 1447
7130.39 1521
7131.19 1625
7131.98 1515
7132.78 1453
7133.58 1409
7134.37 1351
7135.17 1457
7135.97 1352
7136.77 1363
7137.56 1334
7138.36 1379
7139.16 1368
7139.96 1366
7140.75 1283
7141.55 1271
7142.35 1202
7143.15 1321
7143.94 1352
7144.74 1225
7145.54 1221
7146.34 1213
7147.13 1269
7147.93 1247
7148.73 1221
7149.53 1157
7150.33 1281
7151.12 1256
7151.92 1248
7152.72 1263
7153.52 1274
7154.32 1344
7155.11 1314
7155.91 1350
7156.71 1362
7157.51 1457
7158.31 1332
7159.11 1279
7159.90 1308
7160.70 1270
7161.50 1202
7162.30 1216
7163.10 1198
7163.90 1166
7164.70 1178
7165.49 1193
7166.29 1232
7167.09 1135
7167.89 1156
7168.69 1212
7169.49 1170
7170.29 1275
7171.09 1293
7171.89 1239
7172.69 1257
7173.49 1222
7174.28 1207
7175.08 1182
7175.88 1175
7176.68 1142
7177.48 1166
7178.28 1202
7179.08 1203
7179.88 1161
7180.68 1160
7181.48 1209
7182.28 1232
7183.08 1297
7183.88 1278
7184.68 1296
7185.48 1272
7186.28 1274
7187.08 1302
7187.88 1235
7188.68 1293
7189.48 1297
7190.28 1239
7191.08 1252
7191.88 1265
7192.68 1179
7193.48 1143
7194.28 1128
7195.08 1120
7195.88 1143
7196.68 1178
7197.48 1163
7198.28 1209
7199.08 1209
7199.89 1129
7200.69 1092
7201.49 1157
7202.29 1143
7203.09 1115
7203.89 1140
7204.69 1123
7205.49 1076
7206.29 1065
7207.09 1052
7207.89 1144
7208.70 1122
7209.50 1151
7210.30 1159
7211.10 1134
7211.90 1089
7212.70 1130
7213.50 1160
7214.31 1202
7215.11 1110
7215.91 1198
7216.71 1195
7217.51 1275
7218.31 1180
7219.12 1176
7219.92 1121
7220.72 1200
7221.52 1229
7222.32 1214
7223.13 1203
7223.93 1222
7224.73 1224
7225.53 1200
7226.33 1172
7227.14 1169
7227.94 1116
7228.74 1198
7229.54 1165
7230.35 1163
7231.15 1222
7231.95 1117
7232.75 1151
7233.56 1140
7234.36 1147
7235.16 1142
7235.96 1142
7236.77 1185
7237.57 1202
7238.37 1173
7239.17 1177
7239.98 1232
7240.78 1213
7241.58 1274
7242.39 1167
7243.19 1201
7243.99 1252
7244.80 1206
7245.60 1179
7246.40 1193
7247.21 1193
7248.01 1258
7248.81 1264
7249.62 1236
7250.42 1319
7251.22 1276
7252.03 1211
7252.83 1229
7253.63 1205
7254.44 1155
7255.24 1284
7256.05 1189
7256.85 1219
7257.65 1327
7258.46 1464
7259.26 1384
7260.07 1400
7260.87 1516
7261.67 1514
7262.48 1515
7263.28 1496
7264.09 1547
7264.89 1496
7265.70 1449
7266.50 1383
7267.30 1435
7268.11 1459
7268.91 1464
7269.72 1491
7270.52 1517
7271.33 1477
7272.13 1548
7272.94 1408
7273.74 1438
7274.55 1556
7275.35 1426
7276.16 1449
7276.96 1464
7277.77 1492
7278.57 1523
7279.38 1586
7280.18 1702
7280.99 1917
7281.79 2218
7282.60 2436
7283.40 2826
7284.21 3103
7285.01 3176
7285.82 3363
7286.63 3325
7287.43 2996
7288.24 2714
7289.04 2478
7289.85 2248
7290.65 2036
7291.46 1905
7292.27 1745
7293.07 1643
7293.88 1609
7294.68 1556
7295.49 1460
7296.30 1456
7297.10 1455
7297.91 1531
7298.71 1428
7299.52 1437
7300.33 1500
7301.13 1438
7301.94 1416
7302.75 1434
7303.55 1384
7304.36 1380
7305.16 1367
7305.97 1318
7306.78 1389
7307.58 1472
7308.39 1504
7309.20 1540
7310.01 1539
7310.81 1594
7311.62 1628
7312.43 1571
7313.23 1539
7314.04 1585
7314.85 1738
7315.65 1787
7316.46 1896
7317.27 2110
7318.08 2163
7318.88 2290
7319.69 2449
7320.50 2475
7321.31 2341
7322.11 2165
7322.92 2116
7323.73 1946
7324.54 1784
7325.34 1719
7326.15 1607
7326.96 1602
7327.77 1640
7328.57 1588
7329.38 1545
7330.19 1526
7331.00 1540
7331.81 1507
7332.61 1522
7333.42 1485
7334.23 1532
7335.04 1487
7335.85 1629
7336.66 1484
7337.46 1488
7338.27 1477
7339.08 1430
7339.89 1439
7340.70 1514
7341.51 1377
7342.31 1341
7343.12 1416
7343.93 1288
7344.74 1373
7345.55 1454
7346.36 1403
7347.17 1346
7347.98 1286
7348.79 1348
7349.59 1343
7350.40 1315
7351.21 1296
7352.02 1267
7352.83 1252
7353.64 1390
7354.45 1346
7355.26 1324
7356.07 1252
7356.88 1288
7357.69 1329
7358.50 1329
7359.31 1321
7360.12 1286
7360.93 1387
7361.74 1268
7362.54 1204
7363.35 1297
7364.16 1230
7364.97 1276
7365.78 1274
7366.59 1317
7367.40 1308
7368.21 1286
7369.02 1301
7369.83 1267
7370.64 1337
7371.45 1245
7372.27 1305
7373.08 1313
7373.89 1309
7374.70 1312
7375.51 1305
7376.32 1313
7377.13 1398
7377.94 1387
7378.75 1416
7379.56 1439
7380.37 1599
7381.18 1580
7381.99 1650
7382.80 1642
7383.61 1583
7384.42 1518
7385.24 1419
7386.05 1448
7386.86 1337
7387.67 1335
7388.48 1307
7389.29 1324
7390.10 1215
7390.91 1174
7391.72 1147
7392.54 1153
7393.35 1156
7394.16 1104
7394.97 1160
7395.78 1227
7396.59 1143
7397.41 1191
7398.22 1258
7399.03 1225
7399.84 1222
7400.65 1138
7401.46 1119
7402.28 1153
7403.09 1231
7403.90 1215
7404.71 1164
7405.52 1153
7406.34 1209
7407.15 1226
7407.96 1153
7408.77 1161
7409.59 1107
7410.40 1142
7411.21 1175
7412.02 1086
7412.84 1061
7413.65 1089
7414.46 1081
7415.27 1125
7416.09 1090
7416.90 1150
7417.71 1141
7418.52 1097
7419.34 1112
7420.15 1071
7420.96 1145
7421.78 1111
7422.59 1147
7423.40 1081
7424.22 1143
7425.03 1101
7425.84 1188
7426.65 1250
7427.47 1235
7428.28 1296
7429.09 1282
7429.91 1426
7430.72 1458
7431.54 1480
7432.35 1448
7433.16 1411
7433.98 1414
7434.79 1436
7435.60 1408
7436.42 1393
7437.23 1442
7438.05 1441
7438.86 1350
7439.67 1385
7440.49 1447
7441.30 1482
7442.12 1412
7442.93 1357
7443.74 1256
7444.56 1163
7445.37 1163
7446.19 1169
7447.00 1172
7447.82 1157
7448.63 1130
7449.44 1049
7450.26 1076
7451.07 1132
7451.89 1090
7452.70 1014
7453.52 1076
7454.33 1037
7455.15 1028
7455.96 1090
7456.78 1001
7457.59 1018
7458.41 1021
7459.22 1118
7460.04 1081
7460.85 1091
7461.67 1100
7462.48 1092
7463.30 1097
7464.11 1166
7464.93 1076
7465.74 1028
7466.56 1087
7467.37 1109
7468.19 1107
7469.01 1060
7469.82 1080
7470.64 1109
7471.45 1068
7472.27 1049
7473.08 1066
7473.90 1037
7474.72 1092
7475.53 1024
7476.35 1059
7477.16 1071
7477.98 1040
7478.80 1044
7479.61 1078
7480.43 1044
7481.24 1024
7482.06 1044
7482.88 1109
7483.69 1075
7484.51 975
7485.33 1025
7486.14 1022
7486.96 983
7487.78 1012
7488.59 1067
7489.41 1056
7490.23 996
7491.04 1034
7491.86 957
7492.68 983
7493.49 956
7494.31 1013
7495.13 1047
7495.94 992
7496.76 1014
7497.58 987
7498.40 995
7499.21 1098
7500.03 1021
7500.85 996
7501.67 1006
7502.48 940
7503.30 959
7504.12 1057
7504.94 1048
7505.75 1036
7506.57 1084
7507.39 1064
7508.21 1072
7509.02 990
7509.84 997
7510.66 948
7511.48 974
7512.30 986
7513.11 953
7513.93 999
7514.75 940
7515.57 903
7516.39 956
7517.20 1002
7518.02 950
7518.84 998
7519.66 976
7520.48 996
7521.30 961
7522.11 960
7522.93 980
7523.75 985
7524.57 985
7525.39 982
7526.21 898
7527.03 932
7527.84 957
7528.66 931
7529.48 994
7530.30 1044
7531.12 950
7531.94 964
7532.76 966
7533.58 1003
7534.40 951
7535.22 905
7536.03 946
7536.85 920
7537.67 976
7538.49 891
7539.31 879
7540.13 1004
7540.95 966
7541.77 950
7542.59 902
7543.41 939
7544.23 978
7545.05 958
7545.87 948
7546.69 928
7547.51 911
7548.33 981
7549.15 959
7549.97 937
7550.79 884
7551.61 866
7552.43 943
7553.25 926
7554.07 950
7554.89 877
7555.71 966
7556.53 944
7557.35 945
7558.17 996
7558.99 1005
7559.81 1035
7560.63 1069
7561.45 1053
7562.27 1043
7563.09 1063
7563.92 1094
7564.74 1045
7565.56 1032
7566.38 924
7567.20 917
7568.02 1008
7568.84 958
7569.66 1033
7570.48 982
7571.30 985
7572.13 1012
7572.95 1001
7573.77 960
7574.59 955
7575.41 982
7576.23 1015
7577.05 1014
7577.88 1040
7578.70 951
7579.52 990
7580.34 1061
7581.16 1112
7581.98 1001
7582.81 968
7583.63 984
7584.45 1058
7585.27 1029
7586.09 1011
7586.92 1054
7587.74 1180
7588.56 1113
7589.38 1112
7590.20 1166
7591.03 1158
7591.85 1123
7592.67 1131
7593.49 1168
7594.32 1140
7595.14 1197
7595.96 1172
7596.78 1166
7597.61 1073
7598.43 1054
7599.25 1116
7600.07 1205
7600.90 1227
7601.72 1221
7602.54 1298
7603.36 1387
7604.19 1452
7605.01 1524
7605.83 1569
7606.66 1493
7607.48 1503
7608.30 1390
7609.13 1300
7609.95 1357
7610.77 1329
7611.60 1254
7612.42 1225
7613.24 1250
7614.07 1269
7614.89 1313
7615.71 1401
7616.54 1454
7617.36 1387
7618.18 1418
7619.01 1395
7619.83 1384
7620.66 1466
7621.48 1402
7622.30 1373
7623.13 1335
7623.95 1292
7624.78 1363
7625.60 1361
7626.42 1446
7627.25 1442
7628.07 1489
7628.90 1480
7629.72 1640
7630.55 1650
7631.37 1700
7632.19 1795
7633.02 1811
7633.84 1747
7634.67 1656
7635.49 1524
7636.32 1403
7637.14 1285
7637.97 1267
7638.79 1215
7639.62 1083
7640.44 1106
7641.27 1095
7642.09 1072
7642.92 1044
7643.74 1092
7644.57 1057
7645.39 958
7646.22 1005
7647.04 1011
7647.87 1023
7648.69 1007
7649.52 1024
7650.34 967
7651.17 975
7651.99 1046
7652.82 1039
7653.65 1015
7654.47 991
7655.30 1044
7656.12 967
7656.95 905
7657.77 930
7658.60 1003
7659.43 995
7660.25 941
7661.08 965
7661.90 1023
7662.73 992
7663.56 940
7664.38 1025
7665.21 972
7666.04 1031
7666.86 984
7667.69 968
7668.51 870
7669.34 867
7670.17 1007
7670.99 1016
7671.82 937
7672.65 882
7673.47 938
7674.30 971
7675.13 975
7675.95 920
7676.78 831
7677.61 895
7678.44 895
7679.26 944
7680.09 951
7680.92 887
7681.74 939
7682.57 945
7683.40 897
7684.23 961
7685.05 967
7685.88 905
7686.71 968
7687.53 907
7688.36 938
7689.19 953
7690.02 966
7690.85 935
7691.67 972
7692.50 932
7693.33 925
7694.16 941
7694.98 996
7695.81 960
7696.64 931
7697.47 914
7698.30 966
7699.12 1036
7699.95 1051
7700.78 1040
7701.61 948
7702.44 864
7703.26 917
7704.09 927
7704.92 891
7705.75 962
7706.58 928
7707.41 1020
7708.24 1017
7709.06 894
7709.89 893
7710.72 889
7711.55 905
7712.38 927
7713.21 947
7714.04 914
7714.87 934
7715.69 950
7716.52 910
7717.35 870
7718.18 915
7719.01 900
7719.84 865
7720.67 881
7721.50 948
7722.33 854
7723.16 896
7723.99 888
7724.82 893
7725.65 858
7726.48 847
7727.30 902
7728.13 916
7728.96 867
7729.79 908
7730.62 872
7731.45 843
7732.28 955
7733.11 915
7733.94 886
7734.77 831
7735.60 857
7736.43 861
7737.26 872
7738.09 873
7738.92 923
7739.75 901
7740.58 847
7741.41 876
7742.25 849
7743.08 824
7743.91 891
7744.74 902
7745.57 883
7746.40 1006
7747.23 1026
7748.06 1001
7748.89 1018
7749.72 1024
7750.55 1067
7751.38 956
7752.21 908
7753.04 882
7753.88 913
7754.71 887
7755.54 862
7756.37 932
7757.20 970
7758.03 911
7758.86 913
7759.69 910
7760.53 917
7761.36 932
7762.19 927
7763.02 959
7763.85 918
7764.68 878
7765.51 954
7766.35 1008
7767.18 980
7768.01 964
7768.84 908
7769.67 922
7770.51 973
7771.34 943
7772.17 954
7773.00 933
7773.83 897
7774.67 934
7775.50 907
7776.33 869
7777.16 922
7777.99 899
7778.83 911
7779.66 897
7780.49 890
7781.32 923
7782.16 897
7782.99 870
7783.82 889
7784.65 832
7785.49 904
7786.32 910
7787.15 888
7787.99 897
7788.82 923
7789.65 851
7790.48 852
7791.32 910
7792.15 878
7792.98 874
7793.82 839
7794.65 882
7795.48 894
7796.32 904
7797.15 937
7797.98 1049
7798.82 968
7799.65 937
7800.48 951
7801.32 964
7802.15 989
7802.99 984
7803.82 935
7804.65 1001
7805.49 1038
7806.32 1026
7807.15 1020
7807.99 1004
7808.82 1061
7809.66 1093
7810.49 1154
7811.32 1162
7812.16 1133
7812.99 1232
7813.83 1283
7814.66 1334
7815.50 1398
7816.33 1431
7817.16 1411
7818.00 1375
7818.83 1325
7819.67 1264
7820.50 1248
7821.34 1231
7822.17 1268
7823.01 1293
7823.84 1200
7824.68 1266
7825.51 1290
7826.35 1344
7827.18 1273
7828.02 1251
7828.85 1192
7829.69 1176
7830.52 1221
7831.36 1228
7832.19 1200
7833.03 1176
7833.86 1225
7834.70 1174
7835.53 1223
7836.37 1197
7837.20 1211
7838.04 1249
7838.87 1161
7839.71 1174
7840.55 1191
7841.38 1123
7842.22 1176
7843.05 1144
7843.89 1163
7844.72 1154
7845.56 1103
7846.40 1053
7847.23 1066
7848.07 1102
7848.91 1090
7849.74 1128
7850.58 1153
7851.41 1133
7852.25 1173
7853.09 1204
7853.92 1154
7854.76 1140
7855.60 1134
7856.43 1158
7857.27 1155
7858.11 1248
7858.94 1248
7859.78 1311
7860.62 1363
7861.45 1303
7862.29 1248
7863.13 1180
7863.96 1178
7864.80 1158
7865.64 1129
7866.47 1253
7867.31 1150
7868.15 1171
7868.99 1151
7869.82 1264
7870.66 1152
7871.50 1248
7872.33 1315
7873.17 1271
7874.01 1265
7874.85 1247
7875.68 1283
7876.52 1451
7877.36 1595
7878.20 1754
7879.03 1751
7879.87 1676
7880.71 1647
7881.55 1605
7882.39 1590
7883.22 1538
7884.06 1497
7884.90 1563
7885.74 1463
7886.58 1362
7887.41 1382
7888.25 1402
7889.09 1421
7889.93 1482
7890.77 1494
7891.61 1494
7892.44 1484
7893.28 1410
7894.12 1374
7894.96 1344
7895.80 1275
7896.64 1258
7897.48 1191
7898.31 1297
7899.15 1244
7899.99 1240
7900.83 1232
7901.67 1187
7902.51 1077
7903.35 1145
7904.19 1205
7905.03 1143
7905.87 1117
7906.70 1123
7907.54 1083
7908.38 1106
7909.22 1060
7910.06 1058
7910.90 1115
7911.74 1129
7912.58 1229
7913.42 1184
7914.26 1233
7915.10 1268
7915.94 1265
7916.78 1334
7917.62 1503
7918.46 1494
7919.30 1573
7920.14 1609
7920.98 1513
7921.82 1522
7922.66 1368
7923.50 1336
7924.34 1258
7925.18 1237
7926.02 1175
7926.86 1126
7927.70 1103
7928.54 1118
7929.38 1106
7930.22 1046
7931.06 1067
7931.90 1021
7932.74 1020
7933.58 1036
7934.42 1025
7935.26 1043
7936.10 968
7936.95 963
7937.79 977
7938.63 1046
7939.47 1088
7940.31 1029
7941.15 952
7941.99 928
7942.83 1023
7943.67 1005
7944.51 982
7945.36 1056
7946.20 1054
7947.04 1073
7947.88 1087
7948.72 1064
7949.56 1064
7950.40 1045
7951.25 1155
7952.09 1097
7952.93 1146
7953.77 1162
7954.61 1238
7955.45 1222
7956.30 1192
7957.14 1164
7957.98 1170
7958.82 1138
7959.66 1058
7960.51 1147
7961.35 1057
7962.19 1098
7963.03 1170
7963.87 1191
7964.72 1147
7965.56 1085
7966.40 1154
7967.24 1165
7968.09 1239
7968.93 1208
7969.77 1171
7970.61 1138
7971.46 1068
7972.30 1138
7973.14 1175
7973.98 1079
7974.83 1065
7975.67 1004
7976.51 976
7977.36 991
7978.20 1001
7979.04 995
7979.89 971
7980.73 950
7981.57 899
7982.41 925
7983.26 900
7984.10 974
7984.94 984
7985.79 950
7986.63 957
7987.48 933
7988.32 895
7989.16 878
7990.01 883
7990.85 947
7991.69 931
7992.54 949
7993.38 901
7994.22 891
7995.07 905
7995.91 863
7996.76 871
7997.60 912
7998.44 931
7999.29 887
8000.13 917
8000.98 861
8001.82 892
8002.67 878
8003.51 866
8004.35 842
8005.20 883
8006.04 830
8006.89 801
8007.73 825
8008.58 823
8009.42 811
8010.27 860
8011.11 879
8011.96 825
8012.80 823
8013.65 876
8014.49 859
8015.34 837
8016.18 864
8017.03 862
8017.87 866
8018.72 853
8019.56 845
8020.41 764
8021.25 852
8022.10 912
8022.94 846
8023.79 799
8024.63 785
8025.48 813
8026.32 778
8027.17 826
8028.01 819
8028.86 800
8029.71 908
8030.55 808
8031.40 827
8032.24 801
8033.09 842
8033.94 864
8034.78 848
8035.63 845
8036.47 889
8037.32 872
8038.17 885
8039.01 841
8039.86 839
8040.70 754
8041.55 841
8042.40 857
8043.24 776
8044.09 807
8044.94 842
8045.78 826
8046.63 840
8047.48 871
8048.32 832
8049.17 926
8050.02 934
8050.86 837
8051.71 845
8052.56 872
8053.40 870
8054.25 888
8055.10 864
8055.95 860
8056.79 861
8057.64 828
8058.49 787
8059.33 763
8060.18 706
8061.03 746
8061.88 799
8062.72 781
8063.57 808
8064.42 786
8065.27 764
8066.11 771
8066.96 825
8067.81 794
8068.66 818
8069.50 849
8070.35 809
8071.20 795
8072.05 828
8072.90 810
8073.74 813
8074.59 768
8075.44 778
8076.29 743
8077.14 748
8077.99 763
8078.83 775
8079.68 749
8080.53 734
8081.38 706
8082.23 738
8083.08 774
8083.92 815
8084.77 745
8085.62 757
8086.47 779
8087.32 810
8088.17 727
8089.02 750
8089.87 755
8090.71 792
8091.56 786
8092.41 787
8093.26 795
8094.11 808
8094.96 789
8095.81 816
8096.66 775
8097.51 800
8098.36 743
8099.21 764
8100.06 740
8100.91 821
8101.75 797
8102.60 779
8103.45 808
8104.30 822
8105.15 785
8106.00 790
8106.85 852
8107.70 871
8108.55 763
8109.40 807
8110.25 812
8111.10 830
8111.95 807
8112.80 793
8113.65 830
8114.50 852
8115.35 771
8116.20 838
8117.05 865
8117.90 854
8118.75 808
8119.60 807
8120.46 874
8121.31 895
8122.16 882
8123.01 863
8123.86 910
8124.71 858
8125.56 860
8126.41 926
8127.26 880
8128.11 859
8128.96 790
8129.81 862
8130.66 872
8131.52 976
8132.37 875
8133.22 892
8134.07 966
8134.92 919
8135.77 895
8136.62 912
8137.47 899
8138.33 878
8139.18 908
8140.03 847
8140.88 889
8141.73 887
8142.58 905
8143.44 897
8144.29 940
8145.14 922
8145.99 933
8146.84 999
8147.69 992
8148.55 953
8149.40 950
8150.25 1048
8151.10 1052
8151.95 1114
8152.81 1200
8153.66 1287
8154.51 1298
8155.36 1323
8156.22 1393
8157.07 1334
8157.92 1255
8158.77 1219
8159.63 1173
8160.48 1134
8161.33 1005
8162.18 913
8163.04 1013
8163.89 979
8164.74 996
8165.60 969
8166.45 956
8167.30 988
8168.15 985
8169.01 971
8169.86 944
8170.71 937
8171.57 914
8172.42 928
8173.27 913
8174.13 903
8174.98 900
8175.83 887
8176.69 881
8177.54 859
8178.39 828
8179.25 836
8180.10 768
8180.95 806
8181.81 749
8182.66 866
8183.52 806
8184.37 796
8185.22 775
8186.08 720
8186.93 813
8187.79 812
8188.64 814
8189.49 818
8190.35 822
8191.20 800
8192.06 781
8192.91 805
8193.76 793
8194.62 754
8195.47 745
8196.33 777
8197.18 864
8198.04 801
8198.89 785
8199.75 820
8200.60 756
8201.46 764
8202.31 773
8203.17 849
8204.02 805
8204.87 792
8205.73 839
8206.58 808
8207.44 809
8208.29 797
8209.15 823
8210.01 794
8210.86 779
8211.72 781
8212.57 800
8213.43 782
8214.28 865
8215.14 863
8215.99 877
8216.85 820
8217.70 822
8218.56 819
8219.42 806
8220.27 792
8221.13 855
8221.98 833
8222.84 825
8223.69 787
8224.55 767
8225.41 819
8226.26 768
8227.12 791
8227.97 765
8228.83 804
8229.69 798
8230.54 786
8231.40 836
8232.26 772
8233.11 753
8233.97 792
8234.82 725
8235.68 752
8236.54 746
8237.39 784
8238.25 731
8239.11 797
8239.96 823
8240.82 798
8241.68 785
8242.54 746
8243.39 764
8244.25 756
8245.11 825
8245.96 762
8246.82 805
8247.68 847
8248.53 830
8249.39 732
8250.25 696
8251.11 754
8251.96 805
8252.82 773
8253.68 759
8254.54 801
8255.39 779
8256.25 790
8257.11 783
8257.97 741
8258.82 815
8259.68 856
8260.54 796
8261.40 787
8262.26 756
8263.11 795
8263.97 752
8264.83 817
8265.69 708
8266.55 710
8267.40 706
8268.26 789
8269.12 870
8269.98 809
8270.84 810
8271.70 829
8272.55 869
8273.41 830
8274.27 848
8275.13 795
8275.99 815
8276.85 827
8277.71 830
8278.56 796
8279.42 807
8280.28 811
8281.14 785
8282.00 770
8282.86 769
8283.72 762
8284.58 788
8285.44 825
8286.29 742
8287.15 783
8288.01 812
8288.87 808
8289.73 816
8290.59 806
8291.45 831
8292.31 869
8293.17 936
8294.03 944
8294.89 979
8295.75 923
8296.61 910
8297.47 855
8298.33 836
8299.19 894
8300.05 892
8300.91 881
8301.77 908
8302.63 912
8303.49 853
8304.35 858
8305.21 873
8306.07 797
8306.93 822
8307.79 829
8308.65 833
8309.51 827
8310.37 831
8311.23 798
8312.09 858
8312.95 871
8313.81 881
8314.67 917
8315.53 1002
8316.39 1029
8317.25 891
8318.11 944
8318.98 875
8319.84 907
8320.70 942
8321.56 914
8322.42 854
8323.28 855
8324.14 773
8325.00 805
8325.86 795
8326.73 805
8327.59 820
8328.45 796
8329.31 811
8330.17 865
8331.03 812
8331.89 774
8332.76 768
8333.62 804
8334.48 826
8335.34 806
8336.20 788
8337.06 745
8337.93 777
8338.79 821
8339.65 796
8340.51 749
8341.37 867
8342.24 867
8343.10 866
8343.96 906
8344.82 847
8345.68 817
8346.55 807
8347.41 846
8348.27 847
8349.13 813
8350.00 852
8350.86 812
8351.72 775
8352.58 777
8353.45 810
8354.31 791
8355.17 792
8356.03 817
8356.90 798
8357.76 787
8358.62 803
8359.49 771
8360.35 813
8361.21 787
8362.08 757
8362.94 779
8363.80 807
8364.66 800
8365.53 785
8366.39 767
8367.25 724
8368.12 836
8368.98 782
8369.84 827
8370.71 832
8371.57 866
8372.44 803
8373.30 833
8374.16 780
8375.03 789
8375.89 805
8376.75 799
8377.62 784
8378.48 783
8379.35 845
8380.21 798
8381.07 840
8381.94 818
8382.80 790
8383.67 836
8384.53 807
8385.40 807
8386.26 842
8387.12 797
8387.99 823
8388.85 803
8389.72 875
8390.58 854
8391.45 890
8392.31 856
8393.18 829
8394.04 833
8394.91 802
8395.77 845
8396.64 859
8397.50 862
8398.37 814
8399.23 857
8400.10 867
8400.96 842
8401.83 809
8402.69 830
8403.56 844
8404.42 836
8405.29 900
8406.15 942
8407.02 938
8407.88 902
8408.75 896
8409.61 903
8410.48 931
8411.34 926
8412.21 916
8413.08 890
8413.94 890
8414.81 926
8415.67 902
8416.54 868
8417.41 890
8418.27 900
8419.14 899
8420.00 846
8420.87 816
8421.74 1017
8422.60 956
8423.47 916
8424.33 927
8425.20 991
8426.07 1014
8426.93 1001
8427.80 1015
8428.67 1055
8429.53 1072
8430.40 1048
8431.27 1019
8432.13 1109
8433.00 1073
8433.87 1070
8434.73 1056
8435.60 1074
8436.47 1105
8437.33 1122
8438.20 1193
8439.07 1138
8439.94 1189
8440.80 1310
8441.67 1321
8442.54 1284
8443.40 1392
8444.27 1306
8445.14 1346
8446.01 1386
8446.87 1367
8447.74 1398
8448.61 1355
8449.48 1321
8450.34 1321
8451.21 1284
8452.08 1377
8452.95 1457
8453.82 1461
8454.68 1578
8455.55 1604
8456.42 1708
8457.29 1651
8458.15 1705
8459.02 1746
8459.89 1662
8460.76 1577
8461.63 1582
8462.50 1578
8463.36 1573
8464.23 1532
8465.10 1612
8465.97 1779
8466.84 2015
8467.71 2371
8468.57 2815
8469.44 3230
8470.31 3413
8471.18 3513
8472.05 3484
8472.92 3196
8473.79 2992
8474.66 2637
8475.53 2388
8476.39 2136
8477.26 1812
8478.13 1656
8479.00 1591
8479.87 1458
8480.74 1354
8481.61 1284
8482.48 1276
8483.35 1225
8484.22 1225
8485.09 1214
8485.96 1214
8486.83 1120
8487.69 1134
8488.56 1132
8489.43 1128
8490.30 1096
8491.17 1080
8492.04 1102
8492.91 982
8493.78 1038
8494.65 1029
8495.52 1021
8496.39 1057
8497.26 1118
8498.13 1139
8499.00 1104
8499.87 1092
8500.74 1111
8501.61 1111
8502.48 1081
8503.35 1062
8504.22 1130
8505.10 1110
8505.97 1112
8506.84 1159
8507.71 1168
8508.58 1219
8509.45 1202
8510.32 1211
8511.19 1147
8512.06 1127
8512.93 1088
8513.80 1083
8514.67 1113
8515.54 1142
8516.42 1131
8517.29 1098
8518.16 1090
8519.03 1068
8519.90 1105
8520.77 1092
8521.64 1124
8522.51 1106
8523.39 1114
8524.26 1116
8525.13 1142
8526.00 1112
8526.87 1127
8527.74 1114
8528.61 1148
8529.49 1139
8530.36 1167
8531.23 1194
8532.10 1217
8532.97 1253
8533.85 1232
8534.72 1238
8535.59 1245
8536.46 1238
8537.33 1224
8538.21 1280
8539.08 1223
8539.95 1186
8540.82 1291
8541.69 1222
8542.57 1175
8543.44 1189
8544.31 1239
8545.18 1218
8546.06 1214
8546.93 1168
8547.80 1247
8548.67 1213
8549.55 1310
8550.42 1365
8551.29 1426
8552.17 1579
8553.04 1695
8553.91 1763
8554.78 1771
8555.66 1745
8556.53 1786
8557.40 1620
8558.28 1566
8559.15 1364
8560.02 1345
8560.90 1268
8561.77 1234
8562.64 1234
8563.52 1094
8564.39 1095
8565.26 1113
8566.14 1081
8567.01 1076
8567.89 1025
8568.76 1034
8569.63 1062
8570.51 1055
8571.38 1046
8572.25 1034
8573.13 1019
8574.00 1039
8574.88 1008
8575.75 948
8576.62 942
8577.50 992
8578.37 978
8579.25 950
8580.12 928
8581.00 971
8581.87 1026
8582.74 961
8583.62 918
8584.49 870
8585.37 894
8586.24 936
8587.12 959
8587.99 1002
8588.87 931
8589.74 966
8590.62 909
8591.49 905
8592.37 935
8593.24 956
8594.12 1008
8594.99 978
8595.87 1019
8596.74 1038
8597.62 997
8598.49 1074
8599.37 1000
8600.24 952
8601.12 1000
8601.99 962
8602.87 948
8603.74 964
8604.62 1013
8605.49 972
8606.37 1009
8607.25 1004
8608.12 929
8609.00 979
8609.87 1013
8610.75 1022
8611.63 985
8612.50 981
8613.38 982
8614.25 1052
8615.13 1082
8616.01 1023
8616.88 1067
8617.76 1086
8618.63 1069
8619.51 1049
8620.39 1087
8621.26 1079
8622.14 1065
8623.02 1038
8623.89 1080
8624.77 1125
8625.65 1099
8626.52 1099
8627.40 1128
8628.28 1178
8629.15 1127
8630.03 1167
8630.91 1242
8631.78 1250
8632.66 1214
8633.54 1112
8634.41 1193
8635.29 1177
8636.17 1153
8637.05 1206
8637.92 1149
8638.80 1181
8639.68 1234
8640.56 1283
8641.43 1287
8642.31 1290
8643.19 1295
8644.06 1304
8644.94 1252
8645.82 1240
8646.70 1243
8647.58 1337
8648.45 1396
8649.33 1337
8650.21 1301
8651.09 1295
8651.96 1412
8652.84 1342
8653.72 1375
8654.60 1385
8655.48 1445
8656.36 1457
8657.23 1502
8658.11 1478
8658.99 1476
8659.87 1513
8660.75 1448
8661.63 1475
8662.50 1542
8663.38 1568
8664.26 1394
8665.14 1378
8666.02 1531
8666.90 1515
8667.78 1504
8668.65 1576
8669.53 1723
8670.41 1870
8671.29 2060
8672.17 2403
8673.05 2794
8673.93 2952
8674.81 3217
8675.69 3109
8676.57 3050
8677.45 2900
8678.32 2755
8679.20 2562
8680.08 2328
8680.96 2208
8681.84 1985
8682.72 1863
8683.60 1713
8684.48 1725
8685.36 1635
8686.24 1693
8687.12 1744
8688.00 1772
8688.88 2090
8689.76 2454
8690.64 2706
8691.52 3143
8692.40 3470
8693.28 3568
8694.16 3604
8695.04 3564
8695.92 3182
8696.80 2760
8697.68 2461
8698.56 2179
8699.44 1985
8700.32 1791
8701.20 1654
8702.08 1462
8702.96 1442
8703.84 1427
8704.72 1376
8705.60 1263
8706.49 1283
8707.37 1181
8708.25 1159
8709.13 1147
8710.01 1077
8710.89 1110
8711.77 1136
8712.65 1128
8713.53 1139
8714.41 1164
8715.29 1066
8716.18 1065
8717.06 1014
8717.94 1017
8718.82 1045
8719.70 1071
8720.58 1073
8721.46 1056
8722.35 1101
8723.23 1104
8724.11 1098
8724.99 1076
8725.87 1030
8726.75 1040
8727.64 1094
8728.52 1106
8729.40 1099
8730.28 1123
8731.16 1178
8732.05 1126
8732.93 1072
8733.81 1044
8734.69 1010
8735.57 1028
8736.46 1032
8737.34 1020
8738.22 1002
8739.10 1024
8739.99 1109
8740.87 1028
8741.75 1009
8742.63 1029
8743.52 1089
8744.40 1073
8745.28 1061
8746.16 1032
8747.05 1024
8747.93 1053
8748.81 1055
8749.70 1030
8750.58 1043
8751.46 1039
8752.34 1003
8753.23 1045
8754.11 1046
8754.99 1100
8755.88 1113
8756.76 1196
8757.64 1201
8758.53 1262
8759.41 1173
8760.29 1186
8761.18 1266
8762.06 1175
8762.94 1163
8763.83 1145
8764.71 1132
8765.60 1118
8766.48 1153
8767.36 1219
8768.25 1114
8769.13 1150
8770.01 1133
8770.90 1168
8771.78 1146
8772.67 1091
8773.55 1103
8774.43 1081
8775.32 1012
8776.20 1058
8777.09 994
8777.97 1003
8778.86 1021
8779.74 970
8780.63 951
8781.51 934
8782.39 889
8783.28 930
8784.16 920
8785.05 972
8785.93 907
8786.82 888
8787.70 943
8788.59 931
8789.47 974
8790.36 868
8791.24 918
8792.13 928
8793.01 885
8793.90 836
8794.78 874
8795.67 853
8796.55 882
8797.44 817
8798.32 901
8799.21 907
8800.10 947
8800.98 920
8801.87 877
8802.75 930
8803.64 928
8804.52 918
8805.41 908
8806.29 911
8807.18 834
8808.07 915
8808.95 862
8809.84 875
8810.72 877
8811.61 900
8812.50 890
8813.38 880
8814.27 785
8815.15 815
8816.04 836
8816.93 833
8817.81 833
8818.70 883
8819.59 883
8820.47 884
8821.36 859
8822.25 816
8823.13 843
8824.02 855
8824.91 807
8825.79 838
8826.68 826
8827.57 877
8828.45 822
8829.34 805
8830.23 786
8831.11 729
8832.00 784
8832.89 802
8833.78 773
8834.66 777
8835.55 780
8836.44 763
8837.32 758
8838.21 730
8839.10 696
8839.99 739
8840.87 751
8841.76 734
8842.65 768
8843.54 762
8844.42 772
8845.31 775
8846.20 803
8847.09 790
8847.98 778
8848.86 727
8849.75 807
8850.64 753
8851.53 739
8852.42 667
8853.30 712
8854.19 771
8855.08 704
8855.97 662
8856.86 678
8857.75 682
8858.63 661
8859.52 643
8860.41 696
8861.30 715
8862.19 678
8863.08 767
8863.97 762
8864.85 697
8865.74 706
8866.63 779
8867.52 717
8868.41 669
8869.30 696
8870.19 706
8871.08 707
8871.97 685
8872.85 660
8873.74 684
8874.63 668
8875.52 713
8876.41 737
8877.30 734
8878.19 705
8879.08 697
8879.97 713
8880.86 687
8881.75 679
8882.64 657
8883.53 693
8884.42 688
8885.31 686
8886.20 681
8887.09 678
8887.98 687
8888.87 697
8889.76 694
8890.65 648
8891.54 642
8892.43 588
8893.32 618
8894.21 691
8895.10 693
8895.99 644
8896.88 695
8897.77 670
8898.66 676
8899.55 640
8900.44 631
8901.33 620
8902.22 663
8903.11 659
8904.00 660
8904.89 708
8905.78 672
8906.67 658
8907.56 627
8908.46 658
8909.35 715
8910.24 653
8911.13 657
8912.02 651
8912.91 691
8913.80 729
8914.69 633
8915.58 656
8916.48 663
8917.37 653
8918.26 690
8919.15 662
8920.04 653
8920.93 707
8921.82 635
8922.72 673
8923.61 705
8924.50 640
8925.39 608
8926.28 637
8927.18 609
8928.07 649
8928.96 645
8929.85 637
8930.74 591
8931.64 606
8932.53 640
8933.42 636
8934.31 633
8935.20 603
8936.10 657
8936.99 648
8937.88 617
8938.77 586
8939.67 617
8940.56 609
8941.45 640
8942.34 609
8943.24 574
8944.13 648
8945.02 647
8945.91 594
8946.81 608
8947.70 599
8948.59 615
8949.49 598
8950.38 625
8951.27 652
8952.16 625
8953.06 610
8953.95 606
8954.84 595
8955.74 627
8956.63 587
8957.52 614
8958.42 592
8959.31 595
8960.20 645
8961.10 664
8961.99 650
8962.89 607
8963.78 627
8964.67 650
8965.57 662
8966.46 629
8967.35 665
8968.25 630
8969.14 660
8970.04 656
8970.93 610
8971.82 631
8972.72 691
8973.61 592
8974.51 597
8975.40 611
8976.30 677
8977.19 607
8978.08 625
8978.98 631
8979.87 633
8980.77 641
8981.66 644
8982.56 622
8983.45 625
8984.35 616
8985.24 655
8986.14 591
8987.03 626
8987.93 612
8988.82 657
8989.72 635
8990.61 627
8991.51 648
8992.40 583
8993.30 623
8994.19 642
8995.09 637
8995.98 645
8996.88 590
8997.77 601
8998.67 596
8999.56 610
9000.46 675
9001.35 656
9002.25 622
9003.15 621
9004.04 628
9004.94 603
9005.83 609
9006.73 565
9007.62 590
9008.52 635
9009.42 623
9010.31 603
9011.21 629
9012.10 616
9013.00 605
9013.90 606
9014.79 581
9015.69 595
9016.59 562
9017.48 554
9018.38 588
9019.27 640
9020.17 610
9021.07 669
9021.96 603
9022.86 624
9023.76 615
9024.65 572
9025.55 611
9026.45 648
9027.34 595
9028.24 624
9029.14 533
9030.04 594
9030.93 583
9031.83 543
9032.73 572
9033.62 581
9034.52 575
9035.42 614
9036.32 589
9037.21 607
9038.11 611
9039.01 528
9039.90 582
9040.80 601
9041.70 620
9042.60 608
9043.50 639
9044.39 582
9045.29 627
9046.19 651
9047.09 571
9047.98 618
9048.88 591
9049.78 642
9050.68 660
9051.58 628
9052.47 606
9053.37 582
9054.27 581
9055.17 646
9056.07 614
9056.97 602
9057.86 596
9058.76 609
9059.66 604
9060.56 599
9061.46 627
9062.36 594
9063.25 618
9064.15 599
9065.05 665
9065.95 649
9066.85 607
9067.75 596
9068.65 631
9069.55 655
9070.45 645
9071.34 599
9072.24 594
9073.14 628
9074.04 617
9074.94 646
9075.84 589
9076.74 614
9077.64 564
9078.54 614
9079.44 612
9080.34 641
9081.24 649
9082.14 668
9083.04 585
9083.94 591
9084.84 568
9085.74 659
9086.63 651
9087.53 665
9088.43 637
9089.33 639
9090.23 609
9091.13 643
9092.03 700
9092.93 675
9093.83 613
9094.74 572
9095.64 602
9096.54 678
9097.44 626
9098.34 622
9099.24 658
9100.14 696
9101.04 662
9101.94 580
9102.84 613
9103.74 598
9104.64 612
9105.54 600
9106.44 637
9107.34 619
9108.24 634
9109.14 626
9110.05 569
9110.95 570
9111.85 560
9112.75 583
9113.65 594
9114.55 575
9115.45 589
9116.35 569
9117.25 619
9118.16 630
9119.06 596
9119.96 606
9120.86 595
9121.76 586
9122.66 611
9123.56 572
9124.47 597
9125.37 606
9126.27 625
9127.17 614
9128.07 587
9128.98 622
9129.88 622
9130.78 614
9131.68 611
9132.58 625
9133.49 617
9134.39 636
9135.29 574
9136.19 581
9137.09 572
9138.00 585
9138.90 529
9139.80 565
9140.70 559
9141.61 564
9142.51 554
9143.41 599
9144.31 600
9145.22 564
9146.12 616
9147.02 592
9147.93 618
9148.83 600
9149.73 605
9150.63 589
9151.54 574
9152.44 569
9153.34 597
9154.25 608
9155.15 642
9156.05 584
9156.96 578
9157.86 519
9158.76 586
9159.67 582
9160.57 549
9161.47 602
9162.38 568
9163.28 586
9164.18 566
9165.09 605
9165.99 615
9166.90 608
9167.80 584
9168.70 582
9169.61 563
9170.51 578
9171.41 571
9172.32 624
9173.22 619
9174.13 609
9175.03 561
9175.94 602
9176.84 558
9177.74 595
9178.65 577
9179.55 583
9180.46 575
9181.36 544
9182.27 603
9183.17 592
9184.08 592
9184.98 591
9185.88 641
9186.79 609
9187.69 586
9188.60 582
9189.50 583
9190.41 590
9191.31 584
9192.22 620
9193.12 583
9194.03 587
9194.93 648
9195.84 645
9196.74 662
9197.65 626
9198.56 668
9199.46 667
9200.37 699
9201.27 708
9202.18 639
9203.08 656
9203.99 635
9204.89 653
9205.80 632
9206.71 634
9207.61 628
9208.52 630
9209.42 586
9210.33 596
9211.23 600
9212.14 631
9213.05 581
9213.95 603
9214.86 601
9215.77 615
9216.67 626
9217.58 571
9218.48 661
9219.39 617
9220.30 599
9221.20 580
9222.11 568
9223.02 597
9223.92 627
9224.83 619
9225.74 558
9226.64 620
9227.55 591
9228.46 601
9229.36 597
9230.27 645
9231.18 595
9232.08 598
9232.99 633
9233.90 628
9234.81 608
9235.71 644
9236.62 599
9237.53 578
9238.43 536
9239.34 581
9240.25 569
9241.16 555
9242.06 557
9242.97 552
9243.88 559
9244.79 601
9245.69 593
9246.60 551
9247.51 610
9248.42 560
9249.33 585
9250.23 569
9251.14 508
9252.05 568
9252.96 561
9253.87 575
9254.77 550
9255.68 565
9256.59 589
9257.50 536
9258.41 569
9259.31 561
9260.22 569
9261.13 579
9262.04 557
9262.95 501
9263.86 507
9264.77 584
9265.67 536
9266.58 598
9267.49 588
9268.40 606
9269.31 615
9270.22 584
9271.13 575
9272.04 581
9272.94 571
9273.85 544
9274.76 549
9275.67 584
9276.58 549
9277.49 591
9278.40 584
9279.31 600
9280.22 602
9281.13 587
9282.04 604
9282.95 630
9283.86 635
9284.77 652
9285.68 625
9286.59 652
9287.49 640
9288.40 578
9289.31 584
9290.22 604
9291.13 603
9292.04 595
9292.95 615
9293.86 602
9294.77 596
9295.68 588
9296.59 625
9297.50 652
9298.41 607
9299.33 622
9300.24 648
9301.15 615
9302.06 647
9302.97 656
9303.88 699
9304.79 657
9305.70 598
9306.61 658
9307.52 768
9308.43 719
9309.34 686
9310.25 740
9311.16 704
9312.07 676
9312.98 734
9313.90 709
9314.81 710
9315.72 620
9316.63 637
9317.54 639
9318.45 635
9319.36 663
9320.27 669
9321.19 624
9322.10 611
9323.01 589
9323.92 601
9324.83 628
9325.74 580
9326.65 615
9327.57 656
9328.48 641
9329.39 616
9330.30 618
9331.21 628
9332.13 645
9333.04 653
9333.95 671
9334.86 656
9335.77 618
9336.69 607
9337.60 646
9338.51 644
9339.42 589
9340.33 636
9341.25 621
9342.16 608
9343.07 614
9343.98 646
9344.90 624
9345.81 622
9346.72 632
9347.63 613
9348.55 650
9349.46 669
9350.37 667
9351.29 603
9352.20 608
9353.11 584
9354.02 599
9354.94 614
9355.85 616
9356.76 615
9357.68 596
9358.59 610
9359.50 579
9360.42 648
9361.33 673
9362.24 587
9363.16 669
9364.07 656
9364.98 641
9365.90 614
9366.81 641
9367.72 655
9368.64 648
9369.55 675
9370.47 666
9371.38 669
9372.29 655
9373.21 628
9374.12 608
9375.04 622
9375.95 615
9376.86 621
9377.78 670
9378.69 623
9379.61 620
9380.52 619
9381.43 653
9382.35 675
9383.26 622
9384.18 612
9385.09 650
9386.01 656
9386.92 655
9387.84 644
9388.75 704
9389.67 670
9390.58 637
9391.49 696
9392.41 708
9393.32 701
9394.24 712
9395.15 763
9396.07 702
9396.98 730
9397.90 687
9398.81 749
9399.73 712
9400.65 717
9401.56 660
9402.48 669
9403.39 681
9404.31 706
9405.22 622
9406.14 684
9407.05 666
9407.97 691
9408.88 637
9409.80 660
9410.72 651
9411.63 617
9412.55 706
9413.46 681
9414.38 656
9415.30 656
9416.21 682
9417.13 710
9418.04 672
9418.96 695
9419.88 651
9420.79 707
9421.71 672
9422.62 654
9423.54 629
9424.46 628
9425.37 702
9426.29 668
9427.21 640
9428.12 685
9429.04 700
9429.96 671
9430.87 629
9431.79 656
9432.71 708
9433.62 700
9434.54 736
9435.46 766
9436.37 739
9437.29 777
9438.21 796
9439.13 772
9440.04 789
9440.96 762
9441.88 722
9442.80 751
9443.71 750
9444.63 749
9445.55 760
9446.46 747
9447.38 724
9448.30 786
9449.22 844
9450.14 888
9451.05 937
9451.97 1031
9452.89 1158
9453.81 1178
9454.72 1110
9455.64 1058
9456.56 1024
9457.48 1043
9458.40 957
9459.31 894
9460.23 825
9461.15 779
9462.07 794
9462.99 799
9463.91 818
9464.82 780
9465.74 794
9466.66 785
9467.58 811
9468.50 733
9469.42 801
9470.34 760
9471.25 742
9472.17 764
9473.09 762
9474.01 767
9474.93 764
9475.85 817
9476.77 770
9477.69 783
9478.60 789
9479.52 883
9480.44 900
9481.36 926
9482.28 921
9483.20 963
9484.12 943
9485.04 873
9485.96 806
9486.88 839
9487.80 801
9488.72 754
9489.64 770
9490.56 755
9491.48 767
9492.40 712
9493.32 758
9494.24 744
9495.16 756
9496.08 662
9497.00 684
9497.92 701
9498.84 725
9499.76 769
9500.68 762
9501.60 737
9502.52 723
9503.44 722
9504.36 700
9505.28 734
9506.20 721
9507.12 724
9508.04 740
9508.96 768
9509.88 750
9510.80 722
9511.72 745
9512.64 722
9513.56 780
9514.48 781
9515.40 747
9516.32 750
9517.25 746
9518.17 755
9519.09 750
9520.01 780
9520.93 725
9521.85 732
9522.77 790
9523.69 792
9524.61 762
9525.54 755
9526.46 736
9527.38 831
9528.30 848
9529.22 840
9530.14 871
9531.06 961
9531.99 936
9532.91 932
9533.83 908
9534.75 950
9535.67 919
9536.60 871
9537.52 873
9538.44 900
9539.36 874
9540.28 846
9541.21 802
9542.13 827
9543.05 835
9543.97 802
9544.89 854
9545.82 765
9546.74 803
9547.66 842
9548.58 838
9549.51 801
9550.43 786
9551.35 791
9552.27 830
9553.20 799
9554.12 777
9555.04 805
9555.96 830
9556.89 825
9557.81 803
9558.73 879
9559.66 955
9560.58 958
9561.50 906
9562.43 923
9563.35 898
9564.27 875
9565.19 862
9566.12 852
9567.04 823
9567.96 838
9568.89 826
9569.81 868
9570.74 807
9571.66 805
9572.58 816
9573.51 828
9574.43 755
9575.35 793
9576.28 796
9577.20 889
9578.13 879
9579.05 887
9579.97 817
9580.90 797
9581.82 897
9582.75 867
9583.67 906
9584.59 824
9585.52 847
9586.44 826
9587.37 802
9588.29 831
9589.22 821
9590.14 871
9591.06 826
9591.99 804
9592.91 834
9593.84 876
9594.76 846
9595.69 834
9596.61 883
9597.54 902
9598.46 927
9599.39 891
9600.31 865
9601.24 832
9602.16 894
9603.09 950
9604.01 914
9604.94 938
9605.86 984
9606.79 984
9607.71 995
9608.64 983
9609.56 989
9610.49 956
9611.41 944
9612.34 963
9613.27 1015
9614.19 983
9615.12 1050
9616.04 985
9616.97 979
9617.89 1064
9618.82 1026
9619.75 1081
9620.67 1039
9621.60 1020
9622.52 1043
9623.45 1086
9624.38 1133
9625.30 1088
9626.23 1103
9627.15 1150
9628.08 1066
9629.01 1103
9629.93 1209
9630.86 1199
9631.79 1206
9632.71 1206
9633.64 1214
9634.57 1183
9635.49 1241
9636.42 1207
9637.35 1228
9638.27 1201
9639.20 1200
9640.13 1248
9641.05 1207
9641.98 1257
9642.91 1419
9643.83 1356
9644.76 1445
9645.69 1482
9646.62 1436
9647.54 1563
9648.47 1598
9649.40 1609
9650.32 1638
9651.25 1692
9652.18 1678
9653.11 1661
9654.03 1680
9654.96 1566
9655.89 1597
9656.82 1616
9657.75 1592
9658.67 1536
9659.60 1528
9660.53 1517
9661.46 1495
9662.38 1476
9663.31 1589
9664.24 1675
9665.17 1690
9666.10 1651
9667.02 1664
9667.95 1707
9668.88 1725
9669.81 1701
9670.74 1810
9671.67 1781
9672.59 1731
9673.52 1820
9674.45 1811
9675.38 1776
9676.31 1753
9677.24 1780
9678.17 1830
9679.10 1780
9680.02 1757
9680.95 1822
9681.88 1866
9682.81 2019
9683.74 1900
9684.67 1916
9685.60 2006
9686.53 1884
9687.46 1828
9688.39 1948
9689.31 1923
9690.24 2022
9691.17 2070
9692.10 2073
9693.03 2091
9693.96 2115
9694.89 2187
9695.82 2316
9696.75 2580
9697.68 2652
9698.61 2784
9699.54 2899
9700.47 2953
9701.40 2916
9702.33 2852
9703.26 2783
9704.19 2487
9705.12 2357
9706.05 2249
9706.98 2114
9707.91 2047
9708.84 2055
9709.77 2026
9710.70 2060
9711.63 2143
9712.56 2304
9713.49 2401
9714.42 2407
9715.35 2526
9716.28 2549
9717.21 2462
9718.14 2478
9719.07 2330
9720.00 2229
9720.93 2043
9721.87 1936
9722.80 1764
9723.73 1746
9724.66 1757
9725.59 1697
9726.52 1789
9727.45 1766
9728.38 1807
9729.31 1674
9730.24 1709
9731.18 1873
9732.11 1800
9733.04 1820
9733.97 1840
9734.90 1876
9735.83 1819
9736.76 1680
9737.70 1693
9738.63 1697
9739.56 1654
9740.49 1587
9741.42 1573
9742.35 1527
9743.29 1510
9744.22 1422
9745.15 1404
9746.08 1352
9747.01 1372
9747.95 1394
9748.88 1436
9749.81 1359
9750.74 1309
9751.67 1316
9752.61 1306
9753.54 1333
9754.47 1406
9755.40 1304
9756.34 1286
9757.27 1315
9758.20 1335
9759.13 1286
9760.07 1309
9761.00 1374
9761.93 1352
9762.87 1288
9763.80 1349
9764.73 1307
9765.66 1330
9766.60 1302
9767.53 1333
9768.46 1313
9769.40 1326
9770.33 1475
9771.26 1372
9772.20 1373
9773.13 1374
9774.06 1364
9775.00 1442
9775.93 1461
9776.86 1493
9777.80 1475
9778.73 1510
9779.66 1583
9780.60 1622
9781.53 1640
9782.46 1663
9783.40 1669
9784.33 1687
9785.26 1610
9786.20 1571
9787.13 1571
9788.07 1454
9789.00 1386
9789.93 1318
9790.87 1311
9791.80 1277
9792.74 1347
9793.67 1260
9794.61 1282
9795.54 1348
9796.47 1365
9797.41 1356
9798.34 1375
9799.28 1398
9800.21 1372
9801.15 1342
9802.08 1256
9803.02 1237
9803.95 1287
9804.89 1193
9805.82 1196
9806.76 1097
9807.69 1118
9808.63 1068
9809.56 1065
9810.50 1078
9811.43 1061
9812.37 1053
9813.30 1011
9814.24 1066
9815.17 1022
9816.11 1012
9817.04 1031
9817.98 1037
9818.91 1013
9819.85 1012
9820.78 1001
9821.72 1055
9822.65 1058
9823.59 998
9824.53 994
9825.46 971
9826.40 992
9827.33 960
9828.27 977
9829.21 929
9830.14 934
9831.08 988
9832.01 923
9832.95 962
9833.89 949
9834.82 973
9835.76 955
9836.69 929
9837.63 916
9838.57 944
9839.50 914
9840.44 973
9841.38 998
9842.31 983
9843.25 1010
9844.19 994
9845.12 1002
9846.06 954
9847.00 943
9847.93 895
9848.87 905
9849.81 908
9850.74 907
9851.68 955
9852.62 975
9853.56 925
9854.49 953
9855.43 884
9856.37 889
9857.30 931
9858.24 1002
9859.18 950
9860.12 902
9861.05 891
9861.99 961
9862.93 965
9863.87 918
9864.80 919
9865.74 923
9866.68 943
9867.62 903
9868.56 907
9869.49 956
9870.43 943
9871.37 873
9872.31 893
9873.24 910
9874.18 942
9875.12 986
9876.06 966
9877.00 932
9877.94 878
9878.87 856
9879.81 895
9880.75 955
9881.69 937
9882.63 825
9883.57 819
9884.50 959
9885.44 928
9886.38 870
9887.32 893
9888.26 857
9889.20 861
9890.14 830
9891.08 869
9892.02 845
9892.95 821
9893.89 841
9894.83 875
9895.77 897
9896.71 867
9897.65 843
9898.59 822
9899.53 831
9900.47 823
9901.41 860
9902.35 865
9903.29 865
9904.23 844
9905.16 835
9906.10 878
9907.04 920
9907.98 889
9908.92 902
9909.86 909
9910.80 878
9911.74 854
9912.68 921
9913.62 846
9914.56 854
9915.50 890
9916.44 907
9917.38 935
9918.32 867
9919.26 923
9920.20 857
9921.14 881
9922.08 1016
9923.02 1106
9923.97 1347
9924.91 1461
9925.85 1590
9926.79 1734
9927.73 1775
9928.67 1688
9929.61 1724
9930.55 1580
9931.49 1332
9932.43 1257
9933.37 1160
9934.31 1128
9935.25 1051
9936.20 946
9937.14 871
9938.08 871
9939.02 835
9939.96 842
9940.90 858
9941.84 818
9942.78 789
9943.73 819
9944.67 759
9945.61 829
9946.55 820
9947.49 857
9948.43 780
9949.37 791
9950.32 786
9951.26 769
9952.20 831
9953.14 802
9954.08 753
9955.03 804
9955.97 826
9956.91 776
9957.85 832
9958.79 763
9959.74 762
9960.68 798
9961.62 801
9962.56 792
9963.50 755
9964.45 791
9965.39 742
9966.33 725
9967.27 741
9968.22 818
9969.16 782
9970.10 747
9971.04 736
9971.99 752
9972.93 730
9973.87 714
9974.82 786
9975.76 764
9976.70 755
9977.64 783
9978.59 752
9979.53 791
9980.47 738
9981.42 677
9982.36 701
9983.30 722
9984.25 725
9985.19 714
9986.13 723
9987.08 677
9988.02 683
9988.96 678
9989.91 726
9990.85 764
9991.80 698
9992.74 733
9993.68 769
9994.63 770
9995.57 712
9996.51 732
9997.46 734
9998.40 715
9999.35 672
10000.29 685
10001.23 696
10002.18 727
10003.12 735
10004.07 733
10005.01 690
10005.96 685
10006.90 715
10007.84 725
10008.79 713
10009.73 713
10010.68 683
10011.62 738
10012.57 731
10013.51 742
10014.46 741
10015.40 722
10016.35 705
10017.29 737
10018.24 752
10019.18 655
10020.13 655
10021.07 681
10022.02 716
10022.96 711
10023.91 657
10024.85 676
10025.80 679
10026.74 688
10027.69 692
10028.63 683
10029.58 723
10030.52 744
10031.47 733
10032.42 667
10033.36 642
10034.31 618
10035.25 644
10036.20 626
10037.14 681
10038.09 722
10039.04 686
10039.98 640
10040.93 655
10041.87 661
10042.82 716
10043.77 645
10044.71 706
10045.66 632
10046.60 657
10047.55 635
10048.50 649
10049.44 618
10050.39 651
10051.34 625
10052.28 627
10053.23 633
10054.18 629
10055.12 711
10056.07 718
10057.02 693
10057.96 667
10058.91 734
10059.86 728
10060.80 675
10061.75 622
10062.70 614
10063.64 652
10064.59 645
10065.54 670
10066.49 628
10067.43 615
10068.38 631
10069.33 630
10070.28 663
10071.22 682
10072.17 629
10073.12 626
10074.07 632
10075.01 643
10075.96 652
10076.91 604
10077.86 619
10078.80 645
10079.75 610
10080.70 617
10081.65 627
10082.60 668
10083.54 640
10084.49 625
10085.44 634
10086.39 607
10087.34 592
10088.28 571
10089.23 577
10090.18 588
10091.13 620
10092.08 637
10093.03 622
10093.97 625
10094.92 595
10095.87 622
10096.82 589
10097.77 605
10098.72 663
10099.67 616
10100.62 639
10101.56 675
10102.51 617
10103.46 564
10104.41 572
10105.36 604
10106.31 617
10107.26 586
10108.21 599
10109.16 593
10110.11 615
10111.05 585
10112.00 587
10112.95 652
10113.90 594
10114.85 625
10115.80 623
10116.75 644
10117.70 655
10118.65 641
10119.60 583
10120.55 584
10121.50 559
10122.45 605
10123.40 575
10124.35 608
10125.30 566
10126.25 581
10127.20 560
10128.15 549
10129.10 585
10130.05 584
10131.00 605
10131.95 588
10132.90 574
10133.85 585
10134.80 627
10135.75 710
10136.70 665
10137.65 637
10138.60 577
10139.55 623
10140.51 643
10141.46 621
10142.41 626
10143.36 622
10144.31 659
10145.26 681
10146.21 617
10147.16 635
10148.11 661
10149.06 636
10150.01 630
10150.97 630
10151.92 660
10152.87 686
10153.82 656
10154.77 584
10155.72 576
10156.67 610
10157.63 619
10158.58 583
10159.53 642
10160.48 640
10161.43 644
10162.38 658
10163.34 627
10164.29 671
10165.24 651
10166.19 664
10167.14 643
10168.09 627
10169.05 659
10170.00 646
10170.95 664
10171.90 641
10172.86 658
10173.81 671
10174.76 610
10175.71 638
10176.66 670
10177.62 677
10178.57 668
10179.52 657
10180.47 653
10181.43 660
10182.38 692
10183.33 706
10184.29 732
10185.24 738
10186.19 729
10187.14 710
10188.10 723
10189.05 680
10190.00 692
10190.96 654
10191.91 685
10192.86 740
10193.81 699
10194.77 727
10195.72 705
10196.67 772
10197.63 756
10198.58 801
10199.53 748
10200.49 770
10201.44 763
10202.40 767
10203.35 833
10204.30 889
10205.26 884
10206.21 956
10207.16 946
10208.12 939
10209.07 941
10210.03 888
10210.98 845
10211.93 867
10212.89 852
10213.84 801
10214.80 776
10215.75 701
10216.70 735
10217.66 767
10218.61 747
10219.57 766
10220.52 785
10221.48 723
10222.43 701
10223.39 753
10224.34 705
10225.30 744
10226.25 733
10227.20 753
10228.16 683
10229.11 708
10230.07 711
10231.02 724
10231.98 742
10232.93 697
10233.89 773
10234.84 841
10235.80 875
10236.75 861
10237.71 847
10238.67 867
10239.62 818
10240.58 798
10241.53 807
10242.49 795
10243.44 748
10244.40 653
10245.35 644
10246.31 631
10247.26 634
10248.22 616
10249.18 637
10250.13 599
10251.09 625
10252.04 629
10253.00 599
10253.96 623
10254.91 605
10255.87 612
10256.82 621
10257.78 610
10258.74 612
10259.69 621
10260.65 619
10261.61 611
10262.56 667
10263.52 626
10264.47 611
10265.43 630
10266.39 566
10267.34 562
10268.30 566
10269.26 574
10270.21 509
10271.17 592
10272.13 570
10273.09 571
10274.04 604
10275.00 589
10275.96 544
10276.91 557
10277.87 595
10278.83 577
10279.78 630
10280.74 585
10281.70 589
10282.66 591
10283.61 579
10284.57 604
10285.53 553
10286.49 584
10287.44 600
10288.40 576
10289.36 545
10290.32 550
10291.27 615
10292.23 646
10293.19 625
10294.15 613
10295.11 625
10296.06 619
10297.02 630
10297.98 581
10298.94 630
10299.90 542
10300.85 549
10301.81 584
10302.77 604
10303.73 623
10304.69 611
10305.65 597
10306.60 598
10307.56 622
10308.52 616
10309.48 615
10310.44 592
10311.40 577
10312.36 600
10313.32 613
10314.27 588
10315.23 616
10316.19 640
10317.15 587
10318.11 568
10319.07 560
10320.03 588
10320.99 631
10321.95 598
10322.91 560
10323.86 570
10324.82 583
10325.78 628
10326.74 628
10327.70 659
10328.66 715
10329.62 745
10330.58 716
10331.54 670
10332.50 688
10333.46 673
10334.42 679
10335.38 707
10336.34 628
10337.30 633
10338.26 612
10339.22 567
10340.18 617
10341.14 563
10342.10 549
10343.06 600
10344.02 597
10344.98 542
10345.94 571
10346.90 550
10347.86 596
10348.82 561
10349.78 521
10350.74 551
10351.70 547
10352.66 588
10353.62 557
10354.58 554
10355.55 558
10356.51 589
10357.47 601
10358.43 631
10359.39 574
10360.35 589
10361.31 574
10362.27 583
10363.23 580
10364.19 601
10365.16 522
10366.12 550
10367.08 535
10368.04 564
10369.00 571
10369.96 531
10370.92 550
10371.88 537
10372.85 554
10373.81 549
10374.77 537
10375.73 512
10376.69 566
10377.65 576
10378.62 532
10379.58 531
10380.54 581
10381.50 531
10382.46 500
10383.43 531
10384.39 563
10385.35 576
10386.31 559
10387.27 478
10388.24 490
10389.20 520
10390.16 503
10391.12 516
10392.09 496
10393.05 523
10394.01 528
10394.97 540
10395.94 569
10396.90 556
10397.86 529
10398.82 551
10399.79 537
10400.75 560
10401.71 507
10402.68 522
10403.64 551
10404.60 552
10405.57 528
10406.53 526
10407.49 547
10408.45 513
10409.42 497
10410.38 476
10411.34 531
10412.31 494
10413.27 519
10414.23 543
10415.20 591
10416.16 552
10417.13 537
10418.09 591
10419.05 578
10420.02 594
10420.98 595
10421.94 531
10422.91 520
10423.87 526
10424.84 531
10425.80 535
10426.76 513
10427.73 552
10428.69 519
10429.66 467
10430.62 459
10431.58 458
10432.55 463
10433.51 510
10434.48 476
10435.44 475
10436.41 519
10437.37 492
10438.34 490
10439.30 455
10440.27 473
10441.23 448
10442.19 536
10443.16 481
10444.12 515
10445.09 443
10446.05 428
10447.02 496
10447.98 456
10448.95 479
10449.91 482
10450.88 461
10451.84 497
10452.81 480
10453.78 479
10454.74 455
10455.71 486
10456.67 470
10457.64 523
10458.60 535
10459.57 510
10460.53 483
10461.50 447
10462.47 471
10463.43 491
10464.40 469
10465.36 456
10466.33 458
10467.29 502
10468.26 458
10469.23 505
10470.19 513
10471.16 473
10472.12 459
10473.09 465
10474.06 456
10475.02 445
10475.99 454
10476.96 458
10477.92 502
10478.89 503
10479.86 499
10480.82 488
10481.79 489
10482.76 474
10483.72 479
10484.69 466
10485.66 516
10486.62 505
10487.59 500
10488.56 500
10489.52 486
10490.49 499
10491.46 506
10492.42 496
10493.39 458
10494.36 466
10495.33 467
10496.29 466
10497.26 475
10498.23 486
10499.19 449
10500.16 447
10501.13 406
10502.10 450
10503.06 475
10504.03 474
10505.00 465
10505.97 487
10506.94 463
10507.90 477
10508.87 525
10509.84 477
10510.81 458
10511.78 494
10512.74 453
10513.71 457
10514.68 475
10515.65 469
10516.62 449
10517.58 422
10518.55 481
10519.52 468
10520.49 457
10521.46 457
10522.43 480
10523.39 513
10524.36 506
10525.33 459
10526.30 461
10527.27 467
10528.24 477
10529.21 496
10530.18 475
10531.14 489
10532.11 459
10533.08 452
10534.05 416
10535.02 448
10535.99 491
10536.96 496
10537.93 449
10538.90 458
10539.87 445
10540.84 456
10541.80 481
10542.77 470
10543.74 437
10544.71 452
10545.68 476
10546.65 502
10547.62 454
10548.59 492
10549.56 467
10550.53 467
10551.50 487
10552.47 457
10553.44 438
10554.41 525
10555.38 480
10556.35 509
10557.32 500
10558.29 511
10559.26 553
10560.23 508
10561.20 455
10562.17 556
10563.14 556
10564.11 555
10565.08 503
10566.05 518
10567.02 470
10567.99 472
10568.97 454
10569.94 480
10570.91 467
10571.88 462
10572.85 484
10573.82 473
10574.79 433
10575.76 462
10576.73 452
10577.70 456
10578.67 495
10579.64 465
10580.62 516
10581.59 477
10582.56 438
10583.53 505
10584.50 478
10585.47 467
10586.44 441
10587.42 473
10588.39 502
10589.36 497
10590.33 521
10591.30 473
10592.27 474
10593.25 469
10594.22 451
10595.19 406
10596.16 457
10597.13 434
10598.10 441
10599.08 495
10600.05 481
10601.02 476
10601.99 487
10602.96 447
10603.94 466
10604.91 438
10605.88 460
10606.85 472
10607.83 446
10608.80 431
10609.77 465
10610.74 455
10611.72 461
10612.69 438
10613.66 457
10614.63 513
10615.61 437
10616.58 504
10617.55 486
10618.53 494
10619.50 470
10620.47 503
10621.44 466
10622.42 491
10623.39 486
10624.36 537
10625.34 554
10626.31 533
10627.28 497
10628.26 528
10629.23 499
10630.20 527
10631.18 502
10632.15 527
10633.12 532
10634.10 587
10635.07 543
10636.05 546
10637.02 559
10637.99 632
10638.97 676
10639.94 594
10640.91 579
10641.89 590
10642.86 566
10643.84 563
10644.81 547
10645.79 550
10646.76 552
10647.73 554
10648.71 481
10649.68 511
10650.66 467
10651.63 478
10652.61 476
10653.58 449
10654.55 465
10655.53 490
10656.50 490
10657.48 507
10658.45 468
10659.43 463
10660.40 484
10661.38 462
10662.35 442
10663.33 475
10664.30 473
10665.28 457
10666.25 457
10667.23 454
10668.20 521
10669.18 508
10670.15 486
10671.13 483
10672.10 485
10673.08 460
10674.05 481
10675.03 508
10676.01 500
10676.98 480
10677.96 481
10678.93 515
10679.91 498
10680.88 521
10681.86 497
10682.84 476
10683.81 490
10684.79 511
10685.76 474
10686.74 448
10687.72 449
10688.69 451
10689.67 513
10690.64 449
10691.62 480
10692.60 472
10693.57 459
10694.55 476
10695.53 456
10696.50 491
10697.48 497
10698.46 514
10699.43 502
10700.41 446
10701.39 456
10702.36 507
10703.34 468
10704.32 475
10705.29 420
10706.27 450
10707.25 496
10708.22 466
10709.20 447
10710.18 463
10711.15 521
10712.13 487
10713.11 499
10714.09 471
10715.06 472
10716.04 463
10717.02 480
10718.00 456
10718.97 462
10719.95 477
10720.93 438
10721.91 434
10722.88 446
10723.86 459
10724.84 480
10725.82 477
10726.80 477
10727.77 454
10728.75 448
10729.73 483
10730.71 488
10731.69 457
10732.66 431
10733.64 471
10734.62 462
10735.60 444
10736.58 448
10737.55 458
10738.53 450
10739.51 462
10740.49 455
10741.47 439
10742.45 505
10743.43 485
10744.40 449
10745.38 458
10746.36 471
10747.34 468
10748.32 495
10749.30 520
10750.28 487
10751.26 441
10752.24 479
10753.21 521
10754.19 465
10755.17 495
10756.15 471
10757.13 434
10758.11 476
10759.09 468
10760.07 494
10761.05 467
10762.03 466
10763.01 435
10763.99 513
10764.97 527
10765.95 472
10766.93 454
10767.91 511
10768.89 481
10769.87 480
10770.84 528
10771.82 491
10772.80 500
10773.78 533
10774.76 517
10775.74 488
10776.73 493
10777.71 524
10778.69 492
10779.67 513
10780.65 516
10781.63 491
10782.61 547
10783.59 502
10784.57 480
10785.55 497
10786.53 489
10787.51 519
10788.49 518
10789.47 493
10790.45 462
10791.43 507
10792.41 496
10793.39 486
10794.38 439
10795.36 469
10796.34 508
10797.32 505
10798.30 485
10799.28 431
10800.26 495
10801.24 503
10802.22 532
10803.21 526
10804.19 524
10805.17 496
10806.15 490
10807.13 492
10808.11 499
10809.09 488
10810.08 476
10811.06 485
10812.04 476
10813.02 460
10814.00 470
10814.99 495
10815.97 490
10816.95 486
10817.93 471
10818.91 523
10819.90 500
10820.88 524
10821.86 527
10822.84 512
10823.82 533
10824.81 547
10825.79 528
10826.77 519
10827.75 516
10828.74 482
10829.72 533
10830.70 483
10831.68 474
10832.67 473
10833.65 549
10834.63 559
10835.62 530
10836.60 511
10837.58 521
10838.56 538
10839.55 530
10840.53 508
10841.51 507
10842.50 488
10843.48 489
10844.46 467
10845.45 475
10846.43 513
10847.41 522
10848.40 523
10849.38 529
10850.36 509
10851.35 480
10852.33 535
10853.31 554
10854.30 488
10855.28 544
10856.26 566
10857.25 568
10858.23 563
10859.22 532
10860.20 541
10861.18 543
10862.17 503
10863.15 566
10864.14 550
10865.12 520
10866.10 526
10867.09 574
10868.07 549
10869.06 554
10870.04 614
10871.03 569
10872.01 526
10873.00 538
10873.98 593
10874.96 559
10875.95 587
10876.93 604
10877.92 559
10878.90 602
10879.89 610
10880.87 573
10881.86 579
10882.84 577
10883.83 575
10884.81 598
10885.80 621
10886.78 631
10887.77 675
10888.75 642
10889.74 641
10890.72 662
10891.71 630
10892.70 656
10893.68 694
10894.67 663
10895.65 662
10896.64 655
10897.62 612
10898.61 627
10899.59 598
10900.58 666
10901.57 682
10902.55 639
10903.54 666
10904.52 663
10905.51 734
10906.50 665
10907.48 683
10908.47 645
10909.45 687
10910.44 657
10911.43 668
10912.41 755
10913.40 695
10914.39 691
10915.37 751
10916.36 749
10917.35 726
10918.33 719
10919.32 735
10920.30 706
10921.29 740
10922.28 720
10923.27 720
10924.25 745
10925.24 757
10926.23 780
10927.21 724
10928.20 753
10929.19 793
10930.17 787
10931.16 805
10932.15 757
10933.14 823
10934.12 792
10935.11 748
10936.10 737
10937.09 754
10938.07 824
10939.06 866
10940.05 839
10941.04 850
10942.02 874
10943.01 912
10944.00 862
10944.99 868
10945.97 867
10946.96 881
10947.95 871
10948.94 867
10949.93 955
10950.91 881
10951.90 922
10952.89 1004
10953.88 1077
10954.87 1127
10955.85 1151
10956.84 1239
10957.83 1247
10958.82 1294
10959.81 1318
10960.80 1323
10961.79 1251
10962.77 1206
10963.76 1156
10964.75 1093
10965.74 1079
10966.73 1016
10967.72 983
10968.71 1000
10969.70 969
10970.68 928
10971.67 945
10972.66 904
10973.65 918
10974.64 932
10975.63 877
10976.62 892
10977.61 943
10978.60 925
10979.59 988
10980.58 998
10981.57 1013
10982.55 978
10983.54 956
10984.53 1074
10985.52 1066
10986.51 1002
10987.50 1030
10988.49 953
10989.48 1011
10990.47 971
10991.46 1056
10992.45 1019
10993.44 1120
10994.43 1230
10995.42 1276
10996.41 1473
10997.40 1571
10998.39 1703
10999.38 1766
11000.37 1852
11001.36 1801
11002.35 1800
11003.34 1653
11004.33 1528
11005.33 1435
11006.32 1334
11007.31 1218
11008.30 1161
11009.29 1070
11010.28 967
11011.27 972
11012.26 954
11013.25 911
11014.24 886
11015.23 925
11016.22 874
11017.21 878
11018.21 843
11019.20 857
11020.19 819
11021.18 763
11022.17 803
11023.16 798
11024.15 829
11025.14 796
11026.14 840
11027.13 804
11028.12 777
11029.11 831
11030.10 773
11031.09 786
11032.09 795
11033.08 727
11034.07 708
11035.06 740
11036.05 736
11037.05 758
11038.04 825
11039.03 765
11040.02 690
11041.01 708
11042.01 667
11043.00 685
11043.99 663
11044.98 717
11045.97 736
11046.97 732
11047.96 741
11048.95 679
11049.94 684
11050.94 675
11051.93 713
11052.92 675
11053.91 662
11054.91 641
11055.90 628
11056.89 669
11057.89 691
11058.88 708
11059.87 703
11060.87 680
11061.86 676
11062.85 687
11063.84 698
11064.84 704
11065.83 691
11066.82 692
11067.82 703
11068.81 713
11069.80 725
11070.80 738
11071.79 741
11072.78 682
11073.78 682
11074.77 676
11075.77 711
11076.76 660
11077.75 645
11078.75 672
11079.74 708
11080.73 684
11081.73 718
11082.72 688
11083.72 672
11084.71 652
11085.70 683
11086.70 677
11087.69 705
11088.69 705
11089.68 695
11090.68 666
11091.67 633
11092.66 612
11093.66 665
11094.65 622
11095.65 610
11096.64 607
11097.64 623
11098.63 663
11099.63 655
11100.62 649
11101.62 623
11102.61 624
11103.61 631
11104.60 679
11105.60 613
11106.59 622
11107.59 660
11108.58 676
11109.58 615
11110.57 600
11111.57 573
11112.56 606
11113.56 608
11114.55 645
11115.55 594
11116.55 624
11117.54 627
11118.54 666
11119.53 680
11120.53 656
11121.52 665
11122.52 703
11123.51 635
11124.51 665
11125.51 705
11126.50 749
11127.50 717
11128.49 714
11129.49 685
11130.49 684
11131.48 713
11132.48 662
11133.48 643
11134.47 613
11135.47 605
11136.46 613
11137.46 571
11138.46 589
11139.45 584
11140.45 595
11141.45 577
11142.44 580
11143.44 554
11144.44 552
11145.43 586
11146.43 618
11147.43 566
11148.43 636
11149.42 620
11150.42 615
11151.42 606
11152.41 568
11153.41 547
11154.41 593
11155.40 554
11156.40 578
11157.40 559
11158.40 564
11159.39 566
11160.39 560
11161.39 612
11162.39 588
11163.38 549
11164.38 546
11165.38 575
11166.38 584
11167.38 615
11168.37 568
11169.37 562
11170.37 543
11171.37 597
11172.37 576
11173.36 581
11174.36 600
11175.36 564
11176.36 595
11177.36 532
11178.35 542
11179.35 569
11180.35 572
11181.35 611
11182.35 554
11183.35 567
11184.34 584
11185.34 556
11186.34 600
11187.34 560
11188.34 562
11189.34 581
11190.34 614
11191.34 597
11192.34 580
11193.33 657
11194.33 663
11195.33 638
11196.33 596
11197.33 584
11198.33 591
11199.33 625
11200.33 557
11201.33 576
11202.33 602
11203.33 633
11204.33 632
11205.32 615
11206.32 620
11207.32 567
11208.32 579
11209.32 539
11210.32 596
11211.32 539
11212.32 526
11213.32 546
11214.32 545
11215.32 550
11216.32 534
11217.32 529
11218.32 564
11219.32 560
11220.32 542
11221.32 553
11222.32 535
11223.32 532
11224.32 511
11225.32 539
11226.32 531
11227.33 509
11228.33 534
11229.33 572
11230.33 559
11231.33 522
11232.33 573
11233.33 588
11234.33 535
11235.33 474
11236.33 562
11237.33 494
11238.33 494
11239.33 564
11240.34 570
11241.34 544
11242.34 556
11243.34 509
11244.34 556
11245.34 510
11246.34 497
11247.34 549
11248.35 523
11249.35 579
11250.35 547
11251.35 561
11252.35 552
11253.35 595
11254.35 545
11255.36 536
11256.36 528
11257.36 544
11258.36 560
11259.36 541
11260.37 513
11261.37 568
11262.37 526
11263.37 501
11264.37 532
11265.38 560
11266.38 588
11267.38 568
11268.38 592
11269.39 579
11270.39 595
11271.39 555
11272.39 561
11273.40 550
11274.40 584
11275.40 594
11276.40 570
11277.41 624
11278.41 563
11279.41 611
11280.41 651
11281.42 578
11282.42 627
11283.42 602
11284.43 621
11285.43 603
11286.43 567
11287.44 603
11288.44 575
11289.44 576
11290.45 540
11291.45 534
11292.45 524
11293.46 536
11294.46 564
11295.46 514
11296.47 540
11297.47 574
11298.47 567
11299.48 572
11300.48 582
11301.48 531
11302.49 576
11303.49 633
11304.50 599
11305.50 572
11306.50 614
11307.51 593
11308.51 617
11309.52 658
11310.52 670
11311.52 695
11312.53 768
11313.53 768
11314.54 712
11315.54 697
11316.55 725
11317.55 711
11318.56 621
11319.56 573
11320.56 572
11321.57 595
11322.57 599
11323.58 572
11324.58 523
11325.59 512
11326.59 535
11327.60 606
11328.60 557
11329.61 540
11330.61 520
11331.62 543
11332.62 523
11333.63 555
11334.63 492
11335.64 482
11336.65 540
11337.65 508
11338.66 438
11339.66 498
11340.67 504
11341.67 506
11342.68 497
11343.68 459
11344.69 490
11345.70 494
11346.70 540
11347.71 475
11348.71 454
11349.72 466
11350.72 486
11351.73 498
11352.74 517
11353.74 522
11354.75 494
11355.76 548
11356.76 516
11357.77 492
11358.77 493
11359.78 478
11360.79 509
11361.79 486
11362.80 481
11363.81 477
11364.81 471
11365.82 500
11366.83 491
11367.83 500
11368.84 476
11369.85 492
11370.85 460
11371.86 469
11372.87 473
11373.87 484
11374.88 516
11375.89 478
11376.90 495
11377.90 440
11378.91 481
11379.92 458
11380.92 507
11381.93 485
11382.94 439
11383.95 446
11384.95 474
11385.96 498
11386.97 475
11387.98 465
11388.99 520
11389.99 491
11391.00 464
11392.01 479
11393.02 476
11394.02 451
11395.03 452
11396.04 471
11397.05 487
11398.06 521
11399.06 473
11400.07 472
11401.08 502
11402.09 519
11403.10 519
11404.11 510
11405.11 440
11406.12 457
11407.13 449
11408.14 510
11409.15 499
11410.16 476
11411.17 498
11412.17 498
11413.18 475
11414.19 481
11415.20 478
11416.21 515
11417.22 502
11418.23 473
11419.24 506
11420.25 458
11421.25 485
11422.26 500
11423.27 440
11424.28 453
11425.29 497
11426.30 474
11427.31 459
11428.32 482
11429.33 478
11430.34 489
11431.35 473
11432.36 492
11433.37 473
11434.38 462
11435.39 474
11436.40 463
11437.41 458
11438.42 492
11439.43 504
11440.44 490
11441.45 459
11442.46 465
11443.47 478
11444.48 516
11445.49 467
11446.50 451
11447.51 464
11448.52 483
11449.53 523
11450.54 475
11451.55 424
11452.56 424
11453.57 457
11454.58 483
11455.59 436
11456.60 448
11457.61 492
11458.62 481
11459.63 452
11460.64 476
11461.66 483
11462.67 472
11463.68 483
11464.69 501
11465.70 511
11466.71 472
11467.72 500
11468.73 489
11469.74 443
11470.76 447
11471.77 472
11472.78 467
11473.79 472
11474.80 487
11475.81 487
11476.82 487
11477.84 448
11478.85 492
11479.86 498
11480.87 497
11481.88 469
11482.89 472
11483.91 484
11484.92 497
11485.93 485
11486.94 493
11487.95 496
11488.97 483
11489.98 468
11490.99 484
11492.00 493
11493.02 469
11494.03 468
11495.04 504
11496.05 471
11497.06 476
11498.08 476
11499.09 486
11500.10 532
11501.12 502
11502.13 483
11503.14 482
11504.15 478
11505.17 469
11506.18 491
11507.19 492
11508.20 448
11509.22 438
11510.23 423
11511.24 430
11512.26 464
11513.27 526
11514.28 485
11515.30 477
11516.31 463
11517.32 456
11518.34 492
11519.35 468
11520.36 453
11521.38 489
11522.39 467
11523.40 467
11524.42 488
11525.43 486
11526.45 480
11527.46 504
11528.47 473
11529.49 469
11530.50 439
11531.52 496
11532.53 512
11533.54 490
11534.56 438
11535.57 502
11536.59 525
11537.60 517
11538.61 537
11539.63 495
11540.64 534
11541.66 516
11542.67 501
11543.69 542
11544.70 476
11545.72 526
11546.73 491
11547.74 494
11548.76 488
11549.77 518
11550.79 556
11551.80 531
11552.82 507
11553.83 492
11554.85 538
11555.86 535
11556.88 538
11557.89 525
11558.91 503
11559.92 529
11560.94 546
11561.96 537
11562.97 530
11563.99 545
11565.00 543
11566.02 543
11567.03 539
11568.05 592
11569.06 573
11570.08 541
11571.10 561
11572.11 584
11573.13 584
11574.14 563
11575.16 592
11576.17 627
11577.19 611
11578.21 637
11579.22 621
11580.24 647
11581.25 714
11582.27 684
11583.29 705
11584.30 698
11585.32 691
11586.34 720
11587.35 720
11588.37 751
11589.39 739
11590.40 721
11591.42 752
11592.44 752
11593.45 778
11594.47 808
11595.49 844
11596.50 872
11597.52 981
11598.54 1069
11599.55 1135
11600.57 1211
11601.59 1334
11602.60 1418
11603.62 1464
11604.64 1412
11605.66 1367
11606.67 1300
11607.69 1201
11608.71 1155
11609.73 1042
11610.74 959
11611.76 872
11612.78 818
11613.80 760
11614.81 707
11615.83 641
11616.85 679
11617.87 673
11618.88 655
11619.90 681
11620.92 695
11621.94 632
11622.96 645
11623.97 599
11624.99 565
11626.01 627
11627.03 615
11628.05 583
11629.07 557
11630.08 553
11631.10 580
11632.12 571
11633.14 553
11634.16 540
11635.18 516
11636.19 521
11637.21 585
11638.23 520
11639.25 531
11640.27 514
11641.29 542
11642.31 525
11643.33 529
11644.34 527
11645.36 508
11646.38 530
11647.40 495
11648.42 547
11649.44 503
11650.46 492
11651.48 484
11652.50 482
11653.52 490
11654.54 500
11655.56 472
11656.58 478
11657.60 496
11658.61 467
11659.63 499
11660.65 507
11661.67 490
11662.69 468
11663.71 561
11664.73 545
11665.75 518
11666.77 523
11667.79 530
11668.81 474
11669.83 465
11670.85 516
11671.87 512
11672.89 556
11673.91 534
11674.93 521
11675.95 505
11676.97 547
11678.00 572
11679.02 622
11680.04 537
11681.06 539
11682.08 566
11683.10 561
11684.12 528
11685.14 541
11686.16 571
11687.18 555
11688.20 507
11689.22 494
11690.24 519
11691.26 585
11692.29 568
11693.31 531
11694.33 516
11695.35 510
11696.37 517
11697.39 567
11698.41 517
11699.43 488
11700.46 490
11701.48 547
11702.50 551
11703.52 501
11704.54 538
11705.56 537
11706.58 515
11707.61 476
11708.63 534
11709.65 526
11710.67 486
11711.69 517
11712.72 506
11713.74 541
11714.76 538
11715.78 512
11716.80 497
11717.83 496
11718.85 459
11719.87 494
11720.89 516
11721.92 488
11722.94 462
11723.96 471
11724.98 552
11726.01 521
11727.03 463
11728.05 451
11729.07 502
11730.10 481
11731.12 460
11732.14 483
11733.16 511
11734.19 490
11735.21 504
11736.23 533
11737.26 522
11738.28 489
11739.30 485
11740.33 571
11741.35 530
11742.37 536
11743.39 458
11744.42 471
11745.44 469
11746.47 461
11747.49 484
11748.51 512
11749.54 492
11750.56 489
11751.58 475
11752.61 470
11753.63 448
11754.65 494
11755.68 496
11756.70 453
11757.73 460
11758.75 469
11759.77 474
11760.80 454
11761.82 441
11762.85 457
11763.87 474
11764.89 432
11765.92 474
11766.94 460
11767.97 433
11768.99 440
11770.02 461
11771.04 506
11772.06 461
11773.09 415
11774.11 453
11775.14 444
11776.16 497
11777.19 456
11778.21 487
11779.24 468
11780.26 466
11781.29 473
11782.31 460
11783.34 489
11784.36 523
11785.39 480
11786.41 453
11787.44 479
11788.46 443
11789.49 486
11790.51 449
11791.54 460
11792.57 493
11793.59 481
11794.62 455
11795.64 427
11796.67 474
11797.69 466
11798.72 457
11799.74 470
11800.77 465
11801.80 497
11802.82 456
11803.85 494
11804.87 478
11805.90 468
11806.93 461
11807.95 454
11808.98 493
11810.00 482
11811.03 497
11812.06 475
11813.08 504
11814.11 495
11815.14 461
11816.16 488
11817.19 450
11818.22 476
11819.24 469
11820.27 489
11821.30 472
11822.32 469
11823.35 455
11824.38 490
11825.40 473
11826.43 475
11827.46 477
11828.48 452
11829.51 452
11830.54 545
11831.56 514
11832.59 497
11833.62 468
11834.65 480
11835.67 510
11836.70 486
11837.73 473
11838.76 464
11839.78 504
11840.81 481
11841.84 485
11842.87 483
11843.89 534
11844.92 505
11845.95 513
11846.98 488
11848.00 506
11849.03 519
11850.06 528
11851.09 517
11852.12 514
11853.14 538
11854.17 517
11855.20 547
11856.23 501
11857.26 518
11858.29 569
11859.31 596
11860.34 562
11861.37 540
11862.40 544
11863.43 504
11864.46 552
11865.48 572
11866.51 593
11867.54 557
11868.57 570
11869.60 573
11870.63 554
11871.66 557
11872.69 528
11873.72 595
11874.74 555
11875.77 589
11876.80 593
11877.83 620
11878.86 568
11879.89 583
11880.92 586
11881.95 610
11882.98 623
11884.01 589
11885.04 610
11886.07 626
11887.10 609
11888.13 674
11889.15 638
11890.18 669
11891.21 696
11892.24 688
11893.27 660
11894.30 703
11895.33 725
11896.36 769
11897.39 782
11898.42 854
11899.45 877
11900.48 856
11901.51 889
11902.54 833
11903.57 868
11904.60 834
11905.64 841
11906.67 819
11907.70 798
11908.73 787
11909.76 718
11910.79 695
11911.82 721
11912.85 759
11913.88 697
11914.91 714
11915.94 723
11916.97 721
11918.00 752
11919.03 767
11920.06 753
11921.10 757
11922.13 734
11923.16 780
11924.19 753
11925.22 775
11926.25 810
11927.28 922
11928.31 976
11929.35 963
11930.38 1027
11931.41 1048
11932.44 1050
11933.47 1109
11934.50 1068
11935.53 1021
11936.57 926
11937.60 861
11938.63 861
11939.66 811
11940.69 762
11941.73 743
11942.76 685
11943.79 698
11944.82 673
11945.85 675
11946.89 648
11947.92 653
11948.95 599
11949.98 600
11951.01 584
11952.05 655
11953.08 606
11954.11 660
11955.14 599
11956.18 622
11957.21 616
11958.24 579
11959.27 601
11960.31 602
11961.34 567
11962.37 608
11963.41 615
11964.44 609
11965.47 592
11966.50 584
11967.54 566
11968.57 576
11969.60 602
11970.64 592
11971.67 606
11972.70 585
11973.74 602
11974.77 596
11975.80 568
11976.84 578
11977.87 606
11978.90 620
11979.94 631
11980.97 598
11982.00 619
11983.04 617
11984.07 601
11985.11 576
11986.14 618
11987.17 650
11988.21 650
11989.24 658
11990.28 675
11991.31 675
11992.34 664
11993.38 646
11994.41 637
11995.45 621
11996.48 633
11997.52 599
11998.55 641
11999.58 663
12000.62 630
12001.65 633
12002.69 635
12003.72 642
12004.76 657
12005.79 671
12006.83 672
12007.86 670
12008.90 633
12009.93 609
12010.97 639
12012.00 670
12013.04 685
12014.07 690
12015.11 667
12016.14 685
12017.18 708
12018.21 724
12019.25 710
12020.28 705
12021.32 744
12022.35 717
12023.39 677
12024.42 661
12025.46 685
12026.49 747
12027.53 717
12028.57 723
12029.60 733
12030.64 738
12031.67 739
12032.71 718
12033.74 642
12034.78 693
12035.82 695
12036.85 728
12037.89 749
12038.92 703
12039.96 659
12041.00 673
12042.03 715
12043.07 728
12044.11 682
12045.14 687
12046.18 700
12047.22 704
12048.25 668
12049.29 661
12050.33 702
12051.36 741
12052.40 694
12053.44 681
12054.47 656
12055.51 752
12056.55 704
12057.58 708
12058.62 731
12059.66 753
12060.69 786
12061.73 770
12062.77 756
12063.80 712
12064.84 725
12065.88 726
12066.92 755
12067.95 759
12068.99 748
12070.03 725
12071.07 763
12072.10 789
12073.14 741
12074.18 720
12075.22 741
12076.25 795
12077.29 777
12078.33 767
12079.37 781
12080.41 749
12081.44 829
12082.48 849
12083.52 807
12084.56 768
12085.60 810
12086.63 782
12087.67 895
12088.71 868
12089.75 800
12090.79 806
12091.83 862
12092.86 867
12093.90 915
12094.94 953
12095.98 936
12097.02 972
12098.06 1012
12099.10 1084
12100.13 1156
12101.17 1269
12102.21 1288
12103.25 1246
12104.29 1233
12105.33 1203
12106.37 1198
12107.41 1101
12108.45 1007
12109.49 1011
12110.52 934
12111.56 886
12112.60 874
12113.64 843
12114.68 855
12115.72 771
12116.76 730
12117.80 669
12118.84 707
12119.88 664
12120.92 686
12121.96 654
12123.00 666
12124.04 656
12125.08 676
12126.12 664
12127.16 644
12128.20 661
12129.24 609
12130.28 617
12131.32 613
12132.36 589
12133.40 598
12134.44 566
12135.48 577
12136.52 594
12137.56 624
12138.60 595
12139.64 547
12140.68 563
12141.72 605
12142.76 584
12143.80 587
12144.84 566
12145.88 549
12146.93 541
12147.97 564
12149.01 546
12150.05 565
12151.09 544
12152.13 537
12153.17 559
12154.21 587
12155.25 571
12156.29 522
12157.34 548
12158.38 550
12159.42 548
12160.46 523
12161.50 546
12162.54 546
12163.58 551
12164.62 558
12165.67 519
12166.71 531
12167.75 557
12168.79 548
12169.83 550
12170.87 583
12171.92 572
12172.96 536
12174.00 520
12175.04 584
12176.08 544
12177.13 564
12178.17 540
12179.21 537
12180.25 548
12181.30 566
12182.34 554
12183.38 574
12184.42 515
12185.46 545
12186.51 555
12187.55 570
12188.59 571
12189.63 558
12190.68 618
12191.72 604
12192.76 613
12193.81 539
12194.85 578
12195.89 553
12196.93 578
12197.98 566
12199.02 573
12200.06 541
12201.11 596
12202.15 543
12203.19 548
12204.24 573
12205.28 535
12206.32 561
12207.37 514
12208.41 502
12209.45 537
12210.50 544
12211.54 555
12212.58 576
12213.63 524
12214.67 519
12215.71 541
12216.76 556
12217.80 519
12218.85 522
12219.89 534
12220.93 527
12221.98 565
12223.02 516
12224.07 616
12225.11 581
12226.15 547
12227.20 507
12228.24 554
12229.29 577
12230.33 570
12231.38 562
12232.42 529
12233.46 551
12234.51 609
12235.55 550
12236.60 512
12237.64 535
12238.69 516
12239.73 527
12240.78 512
12241.82 532
12242.87 501
12243.91 557
12244.96 542
12246.00 612
12247.05 519
12248.09 535
12249.14 513
12250.18 541
12251.23 482
12252.27 516
12253.32 487
12254.36 478
12255.41 494
12256.45 496
12257.50 480
12258.55 500
12259.59 504
12260.64 479
12261.68 481
12262.73 457
12263.77 482
12264.82 483
12265.87 475
12266.91 465
12267.96 490
12269.00 481
12270.05 415
12271.10 467
12272.14 505
12273.19 453
12274.23 448
12275.28 468
12276.33 451
12277.37 498
12278.42 471
12279.47 473
12280.51 508
12281.56 490
12282.61 503
12283.65 488
12284.70 505
12285.75 496
12286.79 436
12287.84 505
12288.89 499
12289.93 496
12290.98 441
12292.03 453
12293.07 511
12294.12 439
12295.17 468
12296.22 467
12297.26 472
12298.31 490
12299.36 466
12300.40 497
12301.45 474
12302.50 478
12303.55 452
12304.59 475
12305.64 494
12306.69 490
12307.74 484
12308.78 481
12309.83 484
12310.88 449
12311.93 444
12312.98 448
12314.02 476
12315.07 471
12316.12 455
12317.17 475
12318.22 468
12319.26 454
12320.31 415
12321.36 454
12322.41 453
12323.46 454
12324.51 473
12325.55 433
12326.60 457
12327.65 444
12328.70 453
12329.75 476
12330.80 463
12331.85 472
12332.89 488
12333.94 454
12334.99 450
12336.04 409
12337.09 433
12338.14 479
12339.19 484
12340.24 462
12341.29 441
12342.33 471
12343.38 474
12344.43 470
12345.48 441
12346.53 425
12347.58 439
12348.63 463
12349.68 429
12350.73 440
12351.78 480
12352.83 477
12353.88 463
12354.93 440
12355.98 441
12357.03 437
12358.08 475
12359.13 443
12360.18 449
12361.23 468
12362.28 510
12363.33 453
12364.38 472
12365.43 458
12366.48 486
12367.53 444
12368.58 451
12369.63 453
12370.68 455
12371.73 483
12372.78 476
12373.83 526
12374.88 452
12375.93 498
12376.98 532
12378.03 469
12379.08 465
12380.13 499
12381.18 469
12382.23 456
12383.29 500
12384.34 497
12385.39 525
12386.44 471
12387.49 485
12388.54 486
12389.59 496
12390.64 475
12391.69 524
12392.75 459
12393.80 474
12394.85 446
12395.90 469
12396.95 531
12398.00 503
12399.05 465
12400.11 463
12401.16 509
12402.21 508
12403.26 517
12404.31 456
12405.36 473
12406.42 497
12407.47 512
12408.52 507
12409.57 485
12410.62 487
12411.68 522
12412.73 480
12413.78 490
12414.83 509
12415.88 521
12416.94 516
12417.99 512
12419.04 527
12420.09 534
12421.15 564
12422.20 479
12423.25 557
12424.30 535
12425.36 531
12426.41 507
12427.46 574
12428.52 567
12429.57 594
12430.62 562
12431.67 590
12432.73 574
12433.78 550
12434.83 556
12435.89 573
12436.94 580
12437.99 560
12439.05 578
12440.10 563
12441.15 562
12442.21 564
12443.26 579
12444.31 562
12445.37 571
12446.42 571
12447.47 593
12448.53 570
12449.58 542
12450.63 587
12451.69 571
12452.74 620
12453.80 596
12454.85 687
12455.90 643
12456.96 654
12458.01 618
12459.07 683
12460.12 660
12461.17 690
12462.23 746
12463.28 718
12464.34 725
12465.39 768
12466.45 808
12467.50 823
12468.56 924
12469.61 886
12470.66 978
12471.72 1094
12472.77 1176
12473.83 1314
12474.88 1422
12475.94 1448
12476.99 1541
12478.05 1570
12479.10 1527
12480.16 1482
12481.21 1407
12482.27 1311
12483.32 1204
12484.38 1108
12485.43 1027
12486.49 974
12487.54 921
12488.60 825
12489.65 775
12490.71 775
12491.77 759
12492.82 724
12493.88 726
12494.93 711
12495.99 679
12497.04 692
12498.10 687
12499.15 623
12500.21 677
12501.27 642
12502.32 655
12503.38 603
12504.43 648
12505.49 649
12506.55 624
12507.60 618
12508.66 570
12509.72 607
12510.77 601
12511.83 580
12512.88 609
12513.94 597
12515.00 649
12516.05 584
12517.11 590
12518.17 610
12519.22 529
12520.28 571
12521.34 567
12522.39 586
12523.45 559
12524.51 579
12525.56 542
12526.62 529
12527.68 563
12528.74 537
12529.79 532
12530.85 581
12531.91 529
12532.96 543
12534.02 557
12535.08 489
12536.14 567
12537.19 583
12538.25 595
12539.31 585
12540.37 580
12541.42 582
12542.48 553
12543.54 595
12544.60 579
12545.65 624
12546.71 584
12547.77 599
12548.83 613
12549.89 659
12550.94 617
12552.00 649
12553.06 726
12554.12 698
12555.18 680
12556.23 692
12557.29 706
12558.35 723
12559.41 710
12560.47 730
12561.53 701
12562.58 663
12563.64 660
12564.70 670
12565.76 618
12566.82 615
12567.88 675
12568.94 630
12570.00 645
12571.05 591
12572.11 620
12573.17 674
12574.23 622
12575.29 630
12576.35 646
12577.41 593
12578.47 581
12579.53 596
12580.59 604
12581.64 606
12582.70 597
12583.76 620
12584.82 594
12585.88 603
12586.94 583
12588.00 574
12589.06 572
12590.12 535
12591.18 548
12592.24 567
12593.30 537
12594.36 549
12595.42 603
12596.48 597
12597.54 608
12598.60 602
12599.66 623
12600.72 567
12601.78 566
12602.84 545
12603.90 563
12604.96 572
12606.02 546
12607.08 507
12608.14 548
12609.20 546
12610.26 553
12611.32 525
12612.38 550
12613.44 565
12614.50 608
12615.57 592
12616.63 580
12617.69 605
12618.75 586
12619.81 577
12620.87 625
12621.93 622
12622.99 571
12624.05 555
12625.11 534
12626.18 560
12627.24 538
12628.30 559
12629.36 559
12630.42 555
12631.48 556
12632.54 558
12633.60 558
12634.67 523
12635.73 523
12636.79 548
12637.85 557
12638.91 563
12639.97 529
12641.04 543
12642.10 501
12643.16 517
12644.22 554
12645.28 581
12646.35 576
12647.41 521
12648.47 567
12649.53 535
12650.59 523
12651.66 539
12652.72 558
12653.78 530
12654.84 524
12655.91 531
12656.97 542
12658.03 561
12659.09 540
12660.16 548
12661.22 556
12662.28 553
12663.34 529
12664.41 503
12665.47 577
12666.53 570
12667.60 561
12668.66 543
12669.72 574
12670.78 514
12671.85 529
12672.91 511
12673.97 539
12675.04 549
12676.10 573
12677.16 548
12678.23 540
12679.29 521
12680.35 561
12681.42 553
12682.48 542
12683.54 577
12684.61 531
12685.67 556
12686.74 589
12687.80 625
12688.86 595
12689.93 569
12690.99 579
12692.05 591
12693.12 599
12694.18 638
12695.25 656
12696.31 664
12697.37 708
12698.44 718
12699.50 718
12700.57 686
12701.63 758
12702.70 746
12703.76 722
12704.83 786
12705.89 752
12706.95 770
12708.02 759
12709.08 804
12710.15 730
12711.21 722
12712.28 714
12713.34 661
12714.41 655
12715.47 617
12716.54 611
12717.60 656
12718.67 662
12719.73 641
12720.80 615
12721.86 638
12722.93 640
12723.99 660
12725.06 634
12726.12 620
12727.19 595
12728.26 611
12729.32 615
12730.39 623
12731.45 591
12732.52 575
12733.58 607
12734.65 639
12735.71 672
12736.78 619
12737.85 657
12738.91 600
12739.98 606
12741.04 592
12742.11 587
12743.18 572
12744.24 538
12745.31 527
12746.37 520
12747.44 531
12748.51 517
12749.57 526
12750.64 507
12751.71 487
12752.77 492
12753.84 513
12754.91 482
12755.97 464
12757.04 460
12758.11 458
12759.17 512
12760.24 474
12761.31 504
12762.37 465
12763.44 453
12764.51 509
12765.57 484
12766.64 483
12767.71 450
12768.78 484
12769.84 525
12770.91 484
12771.98 494
12773.04 500
12774.11 492
12775.18 525
12776.25 491
12777.31 477
12778.38 499
12779.45 451
12780.52 481
12781.58 459
12782.65 452
12783.72 483
12784.79 467
12785.86 482
12786.92 463
12787.99 502
12789.06 466
12790.13 452
12791.20 474
12792.26 481
12793.33 487
12794.40 492
12795.47 435
12796.54 498
12797.61 482
12798.67 438
12799.74 445
12800.81 459
12801.88 471
12802.95 490
12804.02 463
12805.09 467
12806.15 467
12807.22 475
12808.29 473
12809.36 479
12810.43 499
12811.50 491
12812.57 487
12813.64 482
12814.71 455
12815.77 505
12816.84 487
12817.91 480
12818.98 480
12820.05 497
12821.12 458
12822.19 439
12823.26 506
12824.33 490
12825.40 459
12826.47 460
12827.54 453
12828.61 447
12829.68 464
12830.75 451
12831.82 500
12832.89 524
12833.96 451
12835.03 475
12836.10 450
12837.17 412
12838.24 446
12839.31 462
12840.38 456
12841.45 467
12842.52 457
12843.59 448
12844.66 465
12845.73 425
12846.80 424
12847.87 449
12848.94 445
12850.01 457
12851.08 452
12852.15 419
12853.22 422
12854.29 433
12855.36 446
12856.43 404
12857.51 415
12858.58 408
12859.65 402
12860.72 464
12861.79 383
12862.86 407
12863.93 439
12865.00 419
12866.07 379
12867.15 387
12868.22 388
12869.29 385
12870.36 419
12871.43 400
12872.50 397
12873.57 371
12874.65 381
12875.72 436
12876.79 380
12877.86 383
12878.93 408
12880.00 416
12881.08 424
12882.15 387
12883.22 429
12884.29 391
12885.36 373
12886.44 404
12887.51 414
12888.58 363
12889.65 381
12890.72 397
12891.80 382
12892.87 388
12893.94 402
12895.01 393
12896.09 391
12897.16 366
12898.23 367
12899.30 390
12900.38 360
12901.45 362
12902.52 377
12903.60 375
12904.67 391
12905.74 396
12906.81 379
12907.89 372
12908.96 353
12910.03 399
12911.11 439
12912.18 411
12913.25 375
12914.33 369
12915.40 394
12916.47 423
12917.55 408
12918.62 396
12919.69 377
12920.77 389
12921.84 433
12922.91 406
12923.99 345
12925.06 369
12926.13 396
12927.21 424
12928.28 399
12929.36 345
12930.43 384
12931.50 391
12932.58 361
12933.65 378
12934.73 377
12935.80 365
12936.87 391
12937.95 379
12939.02 353
12940.10 348
12941.17 370
12942.25 335
12943.32 378
12944.39 393
12945.47 387
12946.54 407
12947.62 400
12948.69 387
12949.77 413
12950.84 426
12951.92 388
12952.99 339
12954.07 321
12955.14 365
12956.22 376
12957.29 388
12958.37 386
12959.44 379
12960.52 367
12961.59 369
12962.67 373
12963.74 352
12964.82 399
12965.89 391
12966.97 413
12968.04 394
12969.12 376
12970.20 374
12971.27 398
12972.35 399
12973.42 393
12974.50 385
12975.57 388
12976.65 396
12977.73 357
12978.80 388
12979.88 407
12980.95 384
12982.03 381
12983.11 372
12984.18 378
12985.26 358
12986.33 383
12987.41 372
12988.49 355
12989.56 357
12990.64 374
12991.72 362
12992.79 350
12993.87 402
12994.95 358
12996.02 376
12997.10 397
12998.18 365
12999.25 431
13000.33 396
13001.41 362
13002.48 380
13003.56 368
13004.64 426
13005.71 425
13006.79 396
13007.87 413
13008.95 408
13010.02 394
13011.10 360
13012.18 385
13013.26 412
13014.33 410
13015.41 398
13016.49 397
13017.57 376
13018.64 361
13019.72 369
13020.80 360
13021.88 383
13022.95 380
13024.03 396
13025.11 413
13026.19 386
13027.26 388
13028.34 387
13029.42 400
13030.50 387
13031.58 401
13032.66 385
13033.73 392
13034.81 402
13035.89 380
13036.97 395
13038.05 398
13039.13 413
13040.20 396
13041.28 384
13042.36 384
13043.44 399
13044.52 432
13045.60 385
13046.68 394
13047.75 437
13048.83 420
13049.91 404
13050.99 417
13052.07 430
13053.15 423
13054.23 418
13055.31 451
13056.39 445
13057.47 426
13058.54 420
13059.62 411
13060.70 389
13061.78 372
13062.86 399
13063.94 382
13065.02 398
13066.10 415
13067.18 383
13068.26 370
13069.34 381
13070.42 391
13071.50 430
13072.58 411
13073.66 373
13074.74 400
13075.82 377
13076.90 386
13077.98 378
13079.06 394
13080.14 413
13081.22 379
13082.30 404
13083.38 389
13084.46 390
13085.54 362
13086.62 392
13087.70 359
13088.78 397
13089.86 399
13090.94 355
13092.02 369
13093.10 385
13094.18 362
13095.27 354
13096.35 382
13097.43 394
13098.51 367
13099.59 353
13100.67 375
13101.75 345
13102.83 330
13103.91 351
13104.99 342
13106.08 375
13107.16 370
13108.24 342
13109.32 364
13110.40 382
13111.48 400
13112.56 400
13113.64 373
13114.73 372
13115.81 406
13116.89 401
13117.97 423
13119.05 360
13120.14 352
13121.22 371
13122.30 373
13123.38 371
13124.46 389
13125.54 388
13126.63 395
13127.71 392
13128.79 369
13129.87 391
13130.96 375
13132.04 384
13133.12 428
13134.20 394
13135.28 396
13136.37 380
13137.45 394
13138.53 402
13139.61 340
13140.70 375
13141.78 376
13142.86 401
13143.95 391
13145.03 440
13146.11 383
13147.19 386
13148.28 376
13149.36 372
13150.44 391
13151.53 433
13152.61 416
13153.69 420
13154.78 373
13155.86 369
13156.94 413
13158.03 410
13159.11 411
13160.19 433
13161.28 402
13162.36 397
13163.44 419
13164.53 409
13165.61 408
13166.69 415
13167.78 424
13168.86 427
13169.95 401
13171.03 396
13172.11 438
13173.20 400
13174.28 390
13175.37 398
13176.45 413
13177.53 432
13178.62 376
13179.70 403
13180.79 386
13181.87 390
13182.96 447
13184.04 424
13185.12 411
13186.21 409
13187.29 405
13188.38 402
13189.46 434
13190.55 436
13191.63 430
13192.72 434
13193.80 393
13194.89 387
13195.97 425
13197.06 427
13198.14 420
13199.23 444
13200.31 410
13201.40 421
13202.48 381
13203.57 395
13204.65 438
13205.74 429
13206.82 407
13207.91 386
13208.99 415
13210.08 391
13211.16 414
13212.25 435
13213.34 419
13214.42 410
13215.51 416
13216.59 386
13217.68 399
13218.76 409
13219.85 410
13220.94 416
13222.02 443
13223.11 392
13224.19 402
13225.28 423
13226.37 419
13227.45 435
13228.54 419
13229.63 417
13230.71 436
13231.80 445
13232.89 422
13233.97 392
13235.06 410
13236.14 407
13237.23 440
13238.32 389
13239.40 420
13240.49 415
13241.58 431
13242.67 408
13243.75 445
13244.84 393
13245.93 422
13247.01 456
13248.10 446
13249.19 446
13250.27 442
13251.36 473
13252.45 436
13253.54 438
13254.62 450
13255.71 455
13256.80 478
13257.89 452
13258.97 430
13260.06 431
13261.15 435
13262.24 457
13263.32 464
13264.41 486
13265.50 474
13266.59 512
13267.67 469
13268.76 466
13269.85 498
13270.94 495
13272.03 482
13273.11 510
13274.20 471
13275.29 473
13276.38 470
13277.47 484
13278.56 458
13279.64 501
13280.73 552
13281.82 553
13282.91 527
13284.00 525
13285.09 500
13286.18 529
13287.26 523
13288.35 536
13289.44 530
13290.53 527
13291.62 496
13292.71 533
13293.80 524
13294.89 562
13295.98 577
13297.06 559
13298.15 531
13299.24 524
13300.33 542
13301.42 570
13302.51 566
13303.60 588
13304.69 583
13305.78 595
13306.87 631
13307.96 590
13309.05 645
13310.14 666
13311.23 626
13312.32 646
13313.41 645
13314.50 609
13315.59 614
13316.68 639
13317.77 659
13318.86 614
13319.95 629
13321.04 601
13322.13 615
13323.22 639
13324.31 574
13325.40 596
13326.49 632
13327.58 605
13328.67 597
13329.76 596
13330.85 606
13331.94 636
13333.03 609
13334.12 590
13335.21 606
13336.30 607
13337.39 574
13338.48 608
13339.57 559
13340.66 551
13341.75 610
13342.85 602
13343.94 619
13345.03 618
13346.12 646
13347.21 627
13348.30 620
13349.39 655
13350.48 617
13351.58 640
13352.67 615
13353.76 609
13354.85 624
13355.94 651
13357.03 626
13358.12 664
13359.22 662
13360.31 646
13361.40 650
13362.49 711
13363.58 721
13364.67 768
13365.77 767
13366.86 782
13367.95 755
13369.04 790
13370.13 774
13371.23 775
13372.32 721
13373.41 684
13374.50 694
13375.60 671
13376.69 694
13377.78 667
13378.87 663
13379.97 600
13381.06 571
13382.15 553
13383.24 606
13384.34 625
13385.43 571
13386.52 563
13387.61 569
13388.71 587
13389.80 595
13390.89 588
13391.99 535
13393.08 546
13394.17 575
13395.26 532
13396.36 538
13397.45 543
13398.54 546
13399.64 551
13400.73 547
13401.82 554
13402.92 540
13404.01 527
13405.10 523
13406.20 528
13407.29 556
13408.39 516
13409.48 526
13410.57 522
13411.67 519
13412.76 515
13413.85 542
13414.95 502
13416.04 526
13417.14 526
13418.23 539
13419.32 546
13420.42 540
13421.51 553
13422.61 560
13423.70 569
13424.80 598
13425.89 566
13426.98 564
13428.08 570
13429.17 571
13430.27 581
13431.36 569
13432.46 577
13433.55 587
13434.65 598
13435.74 553
13436.84 568
13437.93 580
13439.03 561
13440.12 603
13441.22 554
13442.31 560
13443.41 600
13444.50 623
13445.60 577
13446.69 556
13447.79 569
13448.88 580
13449.98 618
13451.07 625
13452.17 601
13453.26 582
13454.36 618
13455.45 657
13456.55 632
13457.65 625
13458.74 629
13459.84 617
13460.93 674
13462.03 669
13463.12 661
13464.22 684
13465.32 718
13466.41 665
13467.51 683
13468.60 689
13469.70 670
13470.80 659
13471.89 636
13472.99 654
13474.09 596
13475.18 646
13476.28 644
13477.37 657
13478.47 609
13479.57 675
13480.66 690
13481.76 664
13482.86 663
13483.95 675
13485.05 677
13486.15 687
13487.25 744
13488.34 713
13489.44 709
13490.54 692
13491.63 660
13492.73 724
13493.83 764
13494.92 758
13496.02 781
13497.12 756
13498.22 851
13499.31 800
13500.41 812
13501.51 899
13502.61 822
13503.70 900
13504.80 836
13505.90 830
13507.00 817
13508.09 839
13509.19 825
13510.29 747
13511.39 771
13512.49 734
13513.58 660
13514.68 668
13515.78 656
13516.88 664
13517.98 655
13519.07 608
13520.17 620
13521.27 587
13522.37 621
13523.47 635
13524.57 595
13525.66 571
13526.76 582
13527.86 606
13528.96 615
13530.06 576
13531.16 568
13532.26 547
13533.35 562
13534.45 594
13535.55 552
13536.65 559
13537.75 554
13538.85 528
13539.95 504
13541.05 557
13542.15 523
13543.24 558
13544.34 491
13545.44 523
13546.54 490
13547.64 521
13548.74 508
13549.84 514
13550.94 527
13552.04 512
13553.14 524
13554.24 504
13555.34 463
13556.44 465
13557.54 484
13558.64 439
13559.74 483
13560.84 452
13561.94 488
13563.04 472
13564.14 466
13565.24 460
13566.34 506
13567.44 451
13568.54 456
13569.64 479
13570.74 499
13571.84 516
13572.94 478
13574.04 496
13575.14 414
13576.24 443
13577.34 519
13578.44 507
13579.54 474
13580.64 475
13581.74 496
13582.84 479
13583.94 484
13585.05 499
13586.15 510
13587.25 491
13588.35 483
13589.45 495
13590.55 522
13591.65 485
13592.75 473
13593.85 498
13594.95 501
13596.06 516
13597.16 506
13598.26 471
13599.36 488
13600.46 518
13601.56 512
13602.66 527
13603.77 495
13604.87 505
13605.97 523
13607.07 539
13608.17 442
13609.28 475
13610.38 471
13611.48 490
13612.58 462
13613.68 477
13614.79 494
13615.89 515
13616.99 487
13618.09 483
13619.19 490
13620.30 495
13621.40 493
13622.50 495
13623.60 467
13624.71 492
13625.81 483
13626.91 472
13628.01 440
13629.12 503
13630.22 476
13631.32 506
13632.42 481
13633.53 449
13634.63 453
13635.73 454
13636.84 446
13637.94 464
13639.04 484
13640.14 461
13641.25 470
13642.35 475
13643.45 457
13644.56 461
13645.66 475
13646.76 448
13647.87 474
13648.97 451
13650.07 454
13651.18 463
13652.28 439
13653.39 429
13654.49 458
13655.59 474
13656.70 443
13657.80 435
13658.90 425
13660.01 480
13661.11 504
13662.22 485
13663.32 457
13664.42 453
13665.53 462
13666.63 463
13667.74 454
13668.84 461
13669.94 471
13671.05 460
13672.15 472
13673.26 461
13674.36 430
13675.47 431
13676.57 458
13677.68 466
13678.78 463
13679.89 427
13680.99 446
13682.10 461
13683.20 456
13684.30 436
13685.41 449
13686.51 464
13687.62 488
13688.72 484
13689.83 475
13690.93 452
13692.04 480
13693.15 455
13694.25 466
13695.36 476
13696.46 481
13697.57 469
13698.67 514
13699.78 474
13700.88 504
13701.99 460
13703.09 483
13704.20 548
13705.31 486
13706.41 470
13707.52 504
13708.62 483
13709.73 484
13710.84 474
13711.94 447
13713.05 493
13714.15 475
13715.26 497
13716.37 482
13717.47 508
13718.58 500
13719.68 517
13720.79 531
13721.90 524
13723.00 530
13724.11 508
13725.22 559
13726.32 534
13727.43 559
13728.54 554
13729.64 560
13730.75 574
13731.86 560
13732.96 567
13734.07 582
13735.18 589
13736.28 600
13737.39 594
13738.50 540
13739.61 573
13740.71 547
13741.82 551
13742.93 553
13744.03 585
13745.14 578
13746.25 591
13747.36 599
13748.46 605
13749.57 585
13750.68 631
13751.79 658
13752.89 662
13754.00 649
13755.11 636
13756.22 671
13757.33 659
13758.43 685
13759.54 685
13760.65 699
13761.76 743
13762.87 717
13763.97 747
13765.08 757
13766.19 762
13767.30 823
13768.41 856
13769.51 918
13770.62 916
13771.73 933
13772.84 920
13773.95 896
13775.06 946
13776.17 903
13777.27 928
13778.38 877
13779.49 800
13780.60 821
13781.71 791
13782.82 736
13783.93 722
13785.04 758
13786.14 682
13787.25 617
13788.36 675
13789.47 661
13790.58 628
13791.69 597
13792.80 593
13793.91 597
13795.02 591
13796.13 605
13797.24 573
13798.35 565
13799.46 577
13800.57 570
13801.68 574
13802.78 558
13803.89 545
13805.00 572
13806.11 548
13807.22 574
13808.33 547
13809.44 531
13810.55 520
13811.66 504
13812.77 552
13813.88 544
13814.99 528
13816.10 541
13817.21 472
13818.32 479
13819.44 531
13820.55 532
13821.66 530
13822.77 508
13823.88 534
13824.99 508
13826.10 511
13827.21 525
13828.32 530
13829.43 498
13830.54 501
13831.65 532
13832.76 501
13833.87 501
13834.98 504
13836.10 512
13837.21 528
13838.32 491
13839.43 524
13840.54 535
13841.65 478
13842.76 505
13843.87 552
13844.99 536
13846.10 544
13847.21 553
13848.32 522
13849.43 499
13850.54 552
13851.65 552
13852.77 588
13853.88 564
13854.99 536
13856.10 513
13857.21 537
13858.33 560
13859.44 515
13860.55 596
13861.66 609
13862.77 608
13863.89 583
13865.00 565
13866.11 574
13867.22 555
13868.33 571
13869.45 541
13870.56 530
13871.67 543
13872.78 606
13873.90 635
13875.01 596
13876.12 546
13877.23 557
13878.35 571
13879.46 583
13880.57 580
13881.69 572
13882.80 551
13883.91 534
13885.02 619
13886.14 583
13887.25 527
13888.36 580
13889.48 635
13890.59 650
13891.70 628
13892.82 642
13893.93 665
13895.04 681
13896.16 657
13897.27 657
13898.38 612
13899.50 645
13900.61 631
13901.72 625
13902.84 646
13903.95 530
13905.07 555
13906.18 571
13907.29 570
13908.41 556
13909.52 564
13910.63 606
13911.75 580
13912.86 537
13913.98 532
13915.09 514
13916.21 530
13917.32 513
13918.43 525
13919.55 555
13920.66 497
13921.78 526
13922.89 556
13924.01 516
13925.12 504
13926.24 486
13927.35 537
13928.46 533
13929.58 523
13930.69 477
13931.81 499
13932.92 536
13934.04 530
13935.15 501
13936.27 513
13937.38 490
13938.50 510
13939.61 479
13940.73 541
13941.85 465
13942.96 486
13944.08 524
13945.19 525
13946.31 493
13947.42 473
13948.54 470
13949.65 493
13950.77 488
13951.88 468
13953.00 483
13954.12 449
13955.23 479
13956.35 481
13957.46 474
13958.58 469
13959.70 502
13960.81 489
13961.93 454
13963.04 472
13964.16 465
13965.28 458
13966.39 441
13967.51 450
13968.62 498
13969.74 511
13970.86 506
13971.97 501
13973.09 458
13974.21 452
13975.32 461
13976.44 476
13977.56 446
13978.67 464
13979.79 468
13980.91 475
13982.02 523
13983.14 461
13984.26 463
13985.37 486
13986.49 512
13987.61 487
13988.73 451
13989.84 459
13990.96 522
13992.08 490
13993.20 499
13994.31 495
13995.43 486
13996.55 501
13997.66 496
13998.78 450
13999.90 443
14001.02 482
14002.14 464
14003.25 477
14004.37 458
14005.49 454
14006.61 489
14007.72 477
14008.84 461
14009.96 447
14011.08 447
14012.20 464
14013.31 470
14014.43 465
14015.55 451
14016.67 454
14017.79 446
14018.91 432
14020.02 459
14021.14 492
14022.26 486
14023.38 467
14024.50 475
14025.62 466
14026.74 443
14027.85 485
14028.97 431
14030.09 437
14031.21 452
14032.33 432
14033.45 434
14034.57 434
14035.69 402
14036.81 434
14037.92 448
14039.04 484
14040.16 447
14041.28 439
14042.40 452
14043.52 468
14044.64 431
14045.76 459
14046.88 459
14048.00 452
14049.12 459
14050.24 499
14051.36 468
14052.48 455
14053.60 470
14054.72 491
14055.84 472
14056.96 486
14058.08 497
14059.20 489
14060.32 473
14061.44 473
14062.56 487
14063.68 502
14064.80 475
14065.92 474
14067.04 513
14068.16 484
14069.28 469
14070.40 472
14071.52 471
14072.64 575
14073.76 543
14074.88 520
14076.00 479
14077.12 496
14078.24 526
14079.36 533
14080.48 522
14081.60 584
14082.73 573
14083.85 530
14084.97 551
14086.09 580
14087.21 619
14088.33 625
14089.45 630
14090.57 585
14091.69 614
14092.82 597
14093.94 581
14095.06 564
14096.18 670
14097.30 649
14098.42 680
14099.54 633
14100.67 633
14101.79 621
14102.91 640
14104.03 672
14105.15 595
14106.27 556
14107.40 541
14108.52 545
14109.64 545
14110.76 528
14111.88 526
14113.01 485
14114.13 522
14115.25 488
14116.37 501
14117.50 489
14118.62 471
14119.74 487
14120.86 488
14121.98 491
14123.11 446
14124.23 468
14125.35 494
14126.48 456
14127.60 429
14128.72 460
14129.84 508
14130.97 494
14132.09 487
14133.21 434
14134.34 451
14135.46 487
14136.58 454
14137.70 484
14138.83 473
14139.95 443
14141.07 475
14142.20 489
14143.32 444
14144.44 433
14145.57 446
14146.69 476
14147.81 418
14148.94 464
14150.06 451
14151.18 459
14152.31 449
14153.43 435
14154.56 440
14155.68 421
14156.80 415
14157.93 414
14159.05 417
14160.18 386
14161.30 449
14162.42 440
14163.55 433
14164.67 413
14165.80 443
14166.92 440
14168.04 469
14169.17 449
14170.29 466
14171.42 447
14172.54 436
14173.67 418
14174.79 432
14175.92 408
14177.04 442
14178.17 421
14179.29 440
14180.41 422
14181.54 425
14182.66 430
14183.79 448
14184.91 447
14186.04 416
14187.16 412
14188.29 433
14189.41 455
14190.54 421
14191.67 419
14192.79 400
14193.92 411
14195.04 412
14196.17 396
14197.29 423
14198.42 410
14199.54 434
14200.67 442
14201.79 392
14202.92 369
14204.05 374
14205.17 447
14206.30 393
14207.42 367
14208.55 373
14209.67 386
14210.80 385
14211.93 403
14213.05 406
14214.18 407
14215.31 394
14216.43 443
14217.56 408
14218.68 370
14219.81 375
14220.94 379
14222.06 395
14223.19 402
14224.32 388
14225.44 396
14226.57 415
14227.70 371
14228.82 382
14229.95 409
14231.08 412
14232.20 382
14233.33 399
14234.46 368
14235.58 372
14236.71 400
14237.84 426
14238.97 427
14240.09 404
14241.22 380
14242.35 424
14243.47 422
14244.60 364
14245.73 336
14246.86 387
14247.98 404
14249.11 358
14250.24 378
14251.37 391
14252.49 370
14253.62 381
14254.75 360
14255.88 344
14257.01 388
14258.13 378
14259.26 405
14260.39 382
14261.52 348
14262.65 399
14263.77 376
14264.90 370
14266.03 355
14267.16 359
14268.29 375
14269.41 366
14270.54 361
14271.67 370
14272.80 340
14273.93 343
14275.06 364
14276.19 365
14277.31 340
14278.44 359
14279.57 367
14280.70 422
14281.83 350
14282.96 339
14284.09 395
14285.22 359
14286.34 324
14287.47 374
14288.60 393
14289.73 333
14290.86 367
14291.99 347
14293.12 356
14294.25 356
14295.38 353
14296.51 331
14297.64 339
14298.77 329
14299.90 349
14301.03 363
14302.16 349
14303.28 379
14304.41 377
14305.54 389
14306.67 367
14307.80 384
14308.93 361
14310.06 366
14311.19 361
14312.32 331
14313.45 350
14314.58 370
14315.71 353
14316.84 360
14317.97 355
14319.11 324
14320.24 333
14321.37 324
14322.50 350
14323.63 331
14324.76 359
14325.89 328
14327.02 296
14328.15 319
14329.28 357
14330.41 336
14331.54 335
14332.67 330
14333.80 330
14334.93 365
14336.06 319
14337.20 293
14338.33 332
14339.46 342
14340.59 325
14341.72 347
14342.85 325
14343.98 354
14345.11 333
14346.25 311
14347.38 309
14348.51 338
14349.64 334
14350.77 372
14351.90 329
14353.03 300
14354.17 321
14355.30 356
14356.43 365
14357.56 321
14358.69 340
14359.83 339
14360.96 335
14362.09 319
14363.22 363
14364.35 321
14365.49 306
14366.62 351
14367.75 348
14368.88 307
14370.01 333
14371.15 362
14372.28 360
14373.41 339
14374.54 327
14375.68 387
14376.81 356
14377.94 368
14379.07 321
14380.21 346
14381.34 338
14382.47 314
14383.61 331
14384.74 347
14385.87 342
14387.00 344
14388.14 373
14389.27 345
14390.40 353
14391.54 315
14392.67 385
14393.80 372
14394.94 353
14396.07 318
14397.20 335
14398.34 350
14399.47 387
14400.60 353
14401.74 346
14402.87 373
14404.00 366
14405.14 348
14406.27 371
14407.41 349
14408.54 371
14409.67 360
14410.81 367
14411.94 352
14413.08 360
14414.21 387
14415.34 405
14416.48 367
14417.61 353
14418.75 378
14419.88 370
14421.01 401
14422.15 385
14423.28 370
14424.42 386
14425.55 385
14426.69 384
14427.82 345
14428.96 343
14430.09 380
14431.23 363
14432.36 346
14433.50 379
14434.63 373
14435.77 398
14436.90 385
14438.04 400
14439.17 406
14440.31 387
14441.44 415
14442.58 396
14443.71 413
14444.85 399
14445.98 389
14447.12 418
14448.25 373
14449.39 384
14450.52 409
14451.66 357
14452.79 365
14453.93 385
14455.07 369
14456.20 341
14457.34 404
14458.47 424
14459.61 373
14460.74 364
14461.88 378
14463.02 371
14464.15 370
14465.29 370
14466.42 363
14467.56 363
14468.70 348
14469.83 338
14470.97 357
14472.11 414
14473.24 373
14474.38 380
14475.51 350
14476.65 378
14477.79 369
14478.92 338
14480.06 372
14481.20 395
14482.33 405
14483.47 396
14484.61 387
14485.75 383
14486.88 381
14488.02 399
14489.16 390
14490.29 388
14491.43 388
14492.57 378
14493.70 394
14494.84 391
14495.98 401
14497.12 427
14498.25 414
14499.39 414
14500.53 365
14501.67 382
14502.80 385
14503.94 429
14505.08 435
14506.22 461
14507.35 408
14508.49 422
14509.63 465
14510.77 481
14511.91 442
14513.04 450
14514.18 454
14515.32 444
14516.46 464
14517.60 430
14518.73 431
14519.87 488
14521.01 522
14522.15 469
14523.29 489
14524.43 451
14525.56 498
14526.70 448
14527.84 420
14528.98 426
14530.12 424
14531.26 448
14532.40 439
14533.53 461
14534.67 406
14535.81 421
14536.95 438
14538.09 418
14539.23 410
14540.37 438
14541.51 394
14542.65 410
14543.79 397
14544.92 397
14546.06 390
14547.20 429
14548.34 436
14549.48 424
14550.62 407
14551.76 398
14552.90 438
14554.04 378
14555.18 374
14556.32 400
14557.46 446
14558.60 442
14559.74 449
14560.88 412
14562.02 411
14563.16 401
14564.30 452
14565.44 444
14566.58 417
14567.72 411
14568.86 386
14570.00 400
14571.14 347
14572.28 398
14573.42 439
14574.56 443
14575.70 368
14576.84 399
14577.98 395
14579.12 455
14580.26 397
14581.40 401
14582.54 412
14583.68 413
14584.82 402
14585.97 455
14587.11 480
14588.25 414
14589.39 439
14590.53 439
14591.67 450
14592.81 440
14593.95 449
14595.09 446
14596.23 471
14597.38 401
14598.52 439
14599.66 443
14600.80 488
14601.94 470
14603.08 439
14604.22 483
14605.37 451
14606.51 454
14607.65 482
14608.79 474
14609.93 445
14611.07 492
14612.22 497
14613.36 467
14614.50 482
14615.64 554
14616.78 540
14617.93 513
14619.07 507
14620.21 501
14621.35 535
14622.50 533
14623.64 544
14624.78 527
14625.92 570
14627.06 593
14628.21 538
14629.35 514
14630.49 592
14631.63 580
14632.78 604
14633.92 609
14635.06 639
14636.21 630
14637.35 600
14638.49 605
14639.63 587
14640.78 553
14641.92 584
14643.06 565
14644.21 559
14645.35 559
14646.49 534
14647.64 530
14648.78 509
14649.92 484
14651.07 463
14652.21 499
14653.35 446
14654.50 454
14655.64 440
14656.78 469
14657.93 425
14659.07 447
14660.21 423
14661.36 420
14662.50 425
14663.65 427
14664.79 429
14665.93 419
14667.08 443
14668.22 411
14669.37 413
14670.51 364
14671.65 406
14672.80 400
14673.94 390
14675.09 392
14676.23 404
14677.38 389
14678.52 373
14679.66 382
14680.81 404
14681.95 362
14683.10 357
14684.24 367
14685.39 376
14686.53 356
14687.68 311
14688.82 372
14689.97 350
14691.11 335
14692.26 338
14693.40 336
14694.55 342
14695.69 373
14696.84 372
14697.98 346
14699.13 330
14700.27 329
14701.42 366
14702.56 376
14703.71 359
14704.85 326
14706.00 338
14707.15 317
14708.29 335
14709.44 341
14710.58 366
14711.73 368
14712.87 364
14714.02 365
14715.17 357
14716.31 348
14717.46 336
14718.60 334
14719.75 349
14720.90 326
14722.04 345
14723.19 345
14724.33 356
14725.48 346
14726.63 339
14727.77 335
14728.92 345
14730.07 371
14731.21 337
14732.36 338
14733.51 315
14734.65 360
14735.80 355
14736.95 342
14738.09 358
14739.24 345
14740.39 375
14741.53 327
14742.68 320
14743.83 348
14744.97 342
14746.12 305
14747.27 329
14748.42 322
14749.56 323
14750.71 345
14751.86 318
14753.00 322
14754.15 325
14755.30 322
14756.45 324
14757.59 327
14758.74 307
14759.89 333
14761.04 313
14762.18 342
14763.33 325
14764.48 325
14765.63 307
14766.78 308
14767.92 310
14769.07 299
14770.22 313
14771.37 321
14772.52 309
14773.66 309
14774.81 325
14775.96 311
14777.11 291
14778.26 308
14779.41 308
14780.55 304
14781.70 308
14782.85 301
14784.00 319
14785.15 307
14786.30 320
14787.45 307
14788.59 314
14789.74 290
14790.89 300
14792.04 325
14793.19 277
14794.34 283
14795.49 290
14796.64 289
14797.79 310
14798.94 294
14800.08 313
14801.23 284
14802.38 288
14803.53 286
14804.68 298
14805.83 277
14806.98 295
14808.13 295
14809.28 306
14810.43 283
14811.58 274
14812.73 293
14813.88 279
14815.03 302
14816.18 288
14817.33 294
14818.48 288
14819.63 263
14820.78 304
14821.93 289
14823.08 279
14824.23 280
14825.38 277
14826.53 256
14827.68 258
14828.83 260
14829.98 264
14831.13 263
14832.28 273
14833.43 274
14834.58 273
14835.73 284
14836.88 272
14838.03 267
14839.18 263
14840.33 290
14841.48 281
14842.64 290
14843.79 279
14844.94 276
14846.09 281
14847.24 293
14848.39 283
14849.54 272
14850.69 252
14851.84 279
14853.00 281
14854.15 265
14855.30 243
14856.45 285
14857.60 272
14858.75 315
14859.90 277
14861.06 272
14862.21 293
14863.36 297
14864.51 307
14865.66 279
14866.81 273
14867.97 267
14869.12 257
14870.27 266
14871.42 293
14872.57 257
14873.73 278
14874.88 271
14876.03 266
14877.18 266
14878.33 265
14879.49 286
14880.64 294
14881.79 251
14882.94 269
14884.10 273
14885.25 272
14886.40 261
14887.55 251
14888.71 244
14889.86 269
14891.01 277
14892.16 276
14893.32 241
14894.47 261
14895.62 253
14896.78 286
14897.93 264
14899.08 281
14900.23 243
14901.39 277
14902.54 267
14903.69 254
14904.85 252
14906.00 245
14907.15 288
14908.31 278
14909.46 254
14910.61 245
14911.77 278
14912.92 262
14914.08 270
14915.23 276
14916.38 270
14917.54 297
14918.69 272
14919.84 258
14921.00 260
14922.15 274
14923.31 277
14924.46 267
14925.61 271
14926.77 275
14927.92 264
14929.08 287
14930.23 241
14931.38 262
14932.54 278
14933.69 307
14934.85 301
14936.00 281
14937.16 258
14938.31 253
14939.47 273
14940.62 298
14941.78 253
14942.93 296
14944.08 302
14945.24 281
14946.39 276
14947.55 294
14948.70 291
14949.86 274
14951.01 267
14952.17 289
14953.32 283
14954.48 277
14955.64 311
14956.79 319
14957.95 273
14959.10 298
14960.26 265
14961.41 300
14962.57 287
14963.72 303
14964.88 301
14966.03 298
14967.19 273
14968.35 298
14969.50 311
14970.66 289
14971.81 279
14972.97 307
14974.12 313
14975.28 322
14976.44 293
14977.59 272
14978.75 275
14979.91 281
14981.06 307
14982.22 275
14983.37 286
14984.53 267
14985.69 290
14986.84 298
14988.00 267
14989.16 269
14990.31 279
14991.47 324
14992.63 271
14993.78 240
14994.94 292
14996.10 301
14997.25 294
14998.41 275
14999.57 284
15000.72 317
15001.88 276
15003.04 290
15004.20 274
15005.35 239
15006.51 254
15007.67 254
15008.82 274
15009.98 226
15011.14 261
15012.30 269
15013.45 289
15014.61 268
15015.77 227
15016.93 257
15018.08 258
15019.24 256
15020.40 280
15021.56 269
15022.71 263
15023.87 249
15025.03 265
15026.19 271
15027.35 238
15028.50 257
15029.66 248
15030.82 240
15031.98 215
15033.14 253
15034.30 248
15035.45 245
15036.61 236
15037.77 299
15038.93 271
15040.09 262
15041.25 255
15042.40 245
15043.56 216
15044.72 227
15045.88 282
15047.04 255
15048.20 250
15049.36 246
15050.52 272
15051.68 252
15052.83 280
15053.99 266
15055.15 267
15056.31 268
15057.47 276
15058.63 279
15059.79 283
15060.95 235
15062.11 264
15063.27 281
15064.43 249
15065.59 246
15066.75 263
15067.90 264
15069.06 256
15070.22 231
15071.38 240
15072.54 265
15073.70 253
15074.86 275
15076.02 254
15077.18 269
15078.34 247
15079.50 219
15080.66 268
15081.82 280
15082.98 267
15084.14 272
15085.30 300
15086.46 264
15087.62 252
15088.78 256
15089.95 283
15091.11 268
15092.27 236
15093.43 249
15094.59 258
15095.75 239
15096.91 262
15098.07 250
15099.23 258
15100.39 279
15101.55 267
15102.71 290
15103.87 267
15105.03 245
15106.20 247
15107.36 272
15108.52 259
15109.68 243
15110.84 265
15112.00 259
15113.16 227
15114.32 250
15115.49 252
15116.65 253
15117.81 231
15118.97 246
15120.13 277
15121.29 252
15122.46 255
15123.62 255
15124.78 258
15125.94 294
15127.10 263
15128.26 248
15129.43 236
15130.59 256
15131.75 266
15132.91 266
15134.07 288
15135.24 271
15136.40 268
15137.56 284
15138.72 281
15139.89 256
15141.05 267
15142.21 318
15143.37 296
15144.54 271
15145.70 259
15146.86 265
15148.02 273
15149.19 287
15150.35 254
15151.51 281
15152.67 300
15153.84 270
15155.00 278
15156.16 256
15157.33 257
15158.49 257
15159.65 255
15160.82 249
15161.98 245
15163.14 263
15164.31 295
15165.47 282
15166.63 316
15167.80 278
15168.96 271
15170.12 267
15171.29 294
15172.45 307
15173.61 299
15174.78 286
15175.94 279
15177.10 301
15178.27 266
15179.43 320
15180.60 332
15181.76 315
15182.92 266
15184.09 322
15185.25 288
15186.42 317
15187.58 329
15188.74 290
15189.91 291
15191.07 277
15192.24 260
15193.40 274
15194.57 307
15195.73 281
15196.90 307
15198.06 285
15199.22 282
15200.39 273
15201.55 294
15202.72 297
15203.88 295
15205.05 302
15206.21 287
15207.38 306
15208.54 281
15209.71 293
15210.87 284
15212.04 263
15213.20 272
15214.37 301
15215.53 303
15216.70 333
15217.86 282
15219.03 291
15220.20 311
15221.36 334
15222.53 301
15223.69 320
15224.86 321
15226.02 324
15227.19 322
15228.36 318
15229.52 353
15230.69 328
15231.85 325
15233.02 320
15234.18 350
15235.35 326
15236.52 334
15237.68 323
15238.85 341
15240.02 319
15241.18 317
15242.35 314
15243.51 291
15244.68 320
15245.85 303
15247.01 308
15248.18 286
15249.35 263
15250.51 290
15251.68 314
15252.85 305
15254.01 298
15255.18 295
15256.35 267
15257.51 239
15258.68 280
15259.85 280
15261.01 266
15262.18 278
15263.35 258
15264.52 279
15265.68 272
15266.85 310
15268.02 311
15269.18 308
15270.35 244
15271.52 276
15272.69 290
15273.85 289
15275.02 260
15276.19 267
15277.36 268
15278.52 254
15279.69 252
15280.86 241
15282.03 237
15283.20 261
15284.36 282
15285.53 273
15286.70 269
15287.87 241
15289.04 258
15290.20 293
15291.37 268
15292.54 257
15293.71 245
15294.88 276
15296.05 280
15297.21 258
15298.38 268
15299.55 254
15300.72 265
15301.89 252
15303.06 244
15304.22 281
15305.39 268
15306.56 268
15307.73 259
15308.90 248
15310.07 262
15311.24 301
15312.41 290
15313.58 250
15314.74 258
15315.91 262
15317.08 277
15318.25 269
15319.42 258
15320.59 268
15321.76 272
15322.93 251
15324.10 251
15325.27 266
15326.44 274
15327.61 256
15328.78 267
15329.95 268
15331.12 247
15332.29 269
15333.46 297
15334.63 250
15335.80 256
15336.97 268
15338.14 289
15339.31 289
15340.48 247
15341.65 247
15342.82 253
15343.99 282
15345.16 249
15346.33 245
15347.50 243
15348.67 259
15349.84 248
15351.01 242
15352.18 269
15353.35 254
15354.52 291
15355.69 270
15356.86 261
15358.03 261
15359.20 250
15360.37 246
15361.54 280
15362.71 258
15363.89 288
15365.06 295
15366.23 289
15367.40 262
15368.57 270
15369.74 308
15370.91 278
15372.08 281
15373.25 254
15374.43 261
15375.60 295
15376.77 256
15377.94 264
15379.11 269
15380.28 254
15381.46 290
15382.63 245
15383.80 278
15384.97 242
15386.14 275
15387.31 277
15388.49 261
15389.66 280
15390.83 264
15392.00 280
15393.17 269
15394.35 278
15395.52 256
15396.69 285
15397.86 287
15399.03 274
15400.21 300
15401.38 299
15402.55 264
15403.72 276
15404.90 316
15406.07 291
15407.24 255
15408.41 265
15409.59 264
15410.76 278
15411.93 260
15413.11 236
15414.28 259
15415.45 245
15416.62 254
15417.80 254
15418.97 266
15420.14 256
15421.32 287
15422.49 270
15423.66 234
15424.84 255
15426.01 272
15427.18 262
15428.36 243
15429.53 252
15430.70 236
15431.88 254
15433.05 256
15434.22 235
15435.40 239
15436.57 245
15437.75 239
15438.92 260
15440.09 276
15441.27 268
15442.44 283
15443.61 261
15444.79 237
15445.96 239
15447.14 266
15448.31 267
15449.49 250
15450.66 255
15451.83 243
15453.01 267
15454.18 268
15455.36 247
15456.53 266
15457.71 292
15458.88 273
15460.06 242
15461.23 227
15462.40 251
15463.58 262
15464.75 266
15465.93 251
15467.10 277
15468.28 255
15469.45 259
15470.63 265
15471.80 264
15472.98 227
15474.15 273
15475.33 310
15476.50 253
15477.68 236
15478.86 269
15480.03 269
15481.21 270
15482.38 257
15483.56 255
15484.73 297
15485.91 264
15487.08 265
15488.26 272
15489.44 248
15490.61 248
15491.79 264
15492.96 247
15494.14 282
15495.31 241
15496.49 265
15497.67 270
15498.84 258
15500.02 260
15501.20 268
15502.37 280
15503.55 278
15504.72 275
15505.90 257
15507.08 271
15508.25 258
15509.43 289
15510.61 285
15511.78 275
15512.96 245
15514.14 266
15515.31 267
15516.49 268
15517.67 265
15518.84 277
15520.02 278
15521.20 271
15522.37 262
15523.55 283
15524.73 272
15525.91 271
15527.08 284
15528.26 258
15529.44 305
15530.61 261
15531.79 277
15532.97 267
15534.15 258
15535.32 272
15536.50 280
15537.68 300
15538.86 279
15540.03 270
15541.21 241
15542.39 269
15543.57 315
15544.75 291
15545.92 259
15547.10 302
15548.28 278
15549.46 301
15550.64 285
15551.81 300
15552.99 255
15554.17 303
15555.35 273
15556.53 270
15557.70 307
15558.88 312
15560.06 283
15561.24 274
15562.42 274
15563.60 291
15564.78 294
15565.95 272
15567.13 270
15568.31 257
15569.49 310
15570.67 332
15571.85 289
15573.03 279
15574.21 298
15575.38 314
15576.56 327
15577.74 316
15578.92 306
15580.10 310
15581.28 338
15582.46 346
15583.64 275
15584.82 312
15586.00 293
15587.18 312
15588.36 295
15589.54 316
15590.72 326
15591.90 360
15593.08 349
15594.25 343
15595.43 320
15596.61 331
15597.79 335
15598.97 334
15600.15 374
15601.33 309
15602.51 341
15603.69 355
15604.87 356
15606.05 323
15607.23 320
15608.41 319
15609.60 337
15610.78 325
15611.96 318
15613.14 321
15614.32 356
15615.50 354
15616.68 353
15617.86 374
15619.04 366
15620.22 340
15621.40 350
15622.58 364
15623.76 355
15624.94 385
15626.12 371
15627.31 357
15628.49 365
15629.67 346
15630.85 357
15632.03 391
15633.21 377
15634.39 377
15635.57 395
15636.75 354
15637.94 365
15639.12 346
15640.30 388
15641.48 390
15642.66 397
15643.84 375
15645.03 392
15646.21 402
15647.39 410
15648.57 415
15649.75 444
15650.93 398
15652.12 419
15653.30 441
15654.48 405
15655.66 423
15656.84 444
15658.03 426
15659.21 411
15660.39 422
15661.57 416
15662.76 431
15663.94 377
15665.12 365
15666.30 379
15667.48 438
15668.67 402
15669.85 428
15671.03 419
15672.22 406
15673.40 391
15674.58 433
15675.76 438
15676.95 378
15678.13 422
15679.31 399
15680.50 444
15681.68 410
15682.86 409
15684.04 440
15685.23 429
15686.41 422
15687.59 388
15688.78 398
15689.96 414
15691.14 426
15692.33 391
15693.51 419
15694.69 422
15695.88 407
15697.06 394
15698.25 419
15699.43 440
15700.61 411
15701.80 468
15702.98 459
15704.16 435
15705.35 429
15706.53 446
15707.72 450
15708.90 489
15710.08 443
15711.27 455
15712.45 452
15713.64 460
15714.82 473
15716.01 484
15717.19 448
15718.37 469
15719.56 513
15720.74 488
15721.93 498
15723.11 520
15724.30 486
15725.48 494
15726.67 523
15727.85 487
15729.04 492
15730.22 487
15731.41 466
15732.59 478
15733.78 473
15734.96 485
15736.15 483
15737.33 491
15738.52 480
15739.70 484
15740.89 516
15742.07 531
15743.26 523
15744.44 520
15745.63 555
15746.81 561
15748.00 486
15749.19 481
15750.37 516
15751.56 520
15752.74 496
15753.93 529
15755.11 525
15756.30 547
15757.49 497
15758.67 493
15759.86 529
15761.04 494
15762.23 540
15763.42 536
15764.60 503
15765.79 464
15766.97 518
15768.16 565
15769.35 511
15770.53 418
15771.72 453
15772.91 472
15774.09 457
15775.28 441
15776.47 440
15777.65 429
15778.84 452
15780.03 426
15781.21 476
15782.40 426
15783.59 467
15784.77 528
15785.96 475
15787.15 455
15788.33 418
15789.52 457
15790.71 433
15791.90 433
15793.08 377
15794.27 419
15795.46 444
15796.65 425
15797.83 383
15799.02 371
15800.21 377
15801.40 418
15802.58 390
15803.77 387
15804.96 395
15806.15 378
15807.33 386
15808.52 379
15809.71 360
15810.90 394
15812.09 392
15813.27 402
15814.46 380
15815.65 362
15816.84 335
15818.03 362
15819.21 357
15820.40 363
15821.59 399
15822.78 376
15823.97 344
15825.16 341
15826.34 346
15827.53 390
15828.72 399
15829.91 354
15831.10 330
15832.29 337
15833.48 345
15834.66 359
15835.85 378
15837.04 359
15838.23 346
15839.42 330
15840.61 379
15841.80 321
15842.99 373
15844.18 342
15845.37 334
15846.56 359
15847.74 377
15848.93 342
15850.12 347
15851.31 362
15852.50 373
15853.69 399
15854.88 386
15856.07 352
15857.26 356
15858.45 353
15859.64 340
15860.83 368
15862.02 341
15863.21 347
15864.40 370
15865.59 366
15866.78 375
15867.97 354
15869.16 353
15870.35 377
15871.54 346
15872.73 369
15873.92 383
15875.11 338
15876.30 352
15877.49 353
15878.68 381
15879.87 341
15881.06 348
15882.25 383
15883.44 409
15884.64 361
15885.83 357
15887.02 382
15888.21 390
15889.40 369
15890.59 400
15891.78 414
15892.97 394
15894.16 385
15895.35 371
15896.54 380
15897.74 380
15898.93 371
15900.12 392
15901.31 403
15902.50 378
15903.69 433
15904.88 410
15906.08 405
15907.27 365
15908.46 413
15909.65 415
15910.84 383
15912.03 407
15913.23 419
15914.42 417
15915.61 385
15916.80 412
15917.99 436
15919.18 408
15920.38 399
15921.57 382
15922.76 397
15923.95 386
15925.15 381
15926.34 422
15927.53 391
15928.72 388
15929.91 404
15931.11 389
15932.30 388
15933.49 378
15934.68 381
15935.88 378
15937.07 395
15938.26 350
15939.46 365
15940.65 401
15941.84 387
15943.03 353
15944.23 348
15945.42 361
15946.61 337
15947.81 321
15949.00 310
15950.19 367
15951.39 361
15952.58 359
15953.77 329
15954.97 318
15956.16 294
15957.35 330
15958.55 314
15959.74 300
15960.93 296
15962.13 316
15963.32 289
15964.51 313
15965.71 289
15966.90 317
15968.09 329
15969.29 305
15970.48 332
15971.68 315
15972.87 300
15974.06 282
15975.26 292
15976.45 315
15977.65 292
15978.84 262
15980.04 293
15981.23 279
15982.42 275
15983.62 281
15984.81 275
15986.01 264
15987.20 249
15988.40 255
15989.59 287
15990.79 281
15991.98 273
15993.18 306
15994.37 325
15995.57 323
15996.76 271
15997.96 282
15999.15 305
16000.35 274
16001.54 273
16002.74 272
16003.93 272
16005.13 286
16006.32 265
16007.52 276
16008.71 280
16009.91 263
16011.10 268
16012.30 280
16013.49 247
16014.69 269
16015.88 292
16017.08 320
16018.28 279
16019.47 286
16020.67 281
16021.86 275
16023.06 241
16024.26 259
16025.45 281
16026.65 259
16027.84 262
16029.04 265
16030.24 268
16031.43 287
16032.63 271
16033.82 276
16035.02 253
16036.22 245
16037.41 255
16038.61 286
16039.81 313
16041.00 254
16042.20 262
16043.40 275
16044.59 256
16045.79 257
16046.99 290
16048.18 293
16049.38 249
16050.58 269
16051.77 276
16052.97 262
16054.17 269
16055.37 248
16056.56 264
16057.76 237
16058.96 238
16060.15 254
16061.35 267
16062.55 281
16063.75 242
16064.94 266
16066.14 258
16067.34 250
16068.54 266
16069.73 249
16070.93 247
16072.13 220
16073.33 251
16074.52 246
16075.72 240
16076.92 238
16078.12 239
16079.32 258
16080.51 238
16081.71 264
16082.91 260
16084.11 247
16085.31 252
16086.51 242
16087.70 254
16088.90 256
16090.10 262
16091.30 254
16092.50 238
16093.70 247
16094.89 232
16096.09 267
16097.29 263
16098.49 245
16099.69 231
16100.89 248
16102.09 258
16103.29 233
16104.48 220
16105.68 244
16106.88 266
16108.08 257
16109.28 252
16110.48 233
16111.68 241
16112.88 259
16114.08 248
16115.28 255
16116.48 258
16117.68 266
16118.88 277
16120.07 275
16121.27 233
16122.47 227
16123.67 224
16124.87 259
16126.07 245
16127.27 238
16128.47 203
16129.67 255
16130.87 244
16132.07 240
16133.27 242
16134.47 248
16135.67 257
16136.87 272
16138.07 239
16139.27 210
16140.47 259
16141.67 268
16142.87 230
16144.07 216
16145.27 270
16146.48 250
16147.68 264
16148.88 212
16150.08 211
16151.28 259
16152.48 263
16153.68 250
16154.88 208
16156.08 203
16157.28 229
16158.48 246
16159.68 233
16160.88 228
16162.09 219
16163.29 257
16164.49 251
16165.69 224
16166.89 237
16168.09 297
16169.29 284
16170.49 273
16171.70 271
16172.90 282
16174.10 277
16175.30 261
16176.50 274
16177.70 246
16178.91 270
16180.11 267
16181.31 241
16182.51 237
16183.71 243
16184.91 254
16186.12 279
16187.32 244
16188.52 234
16189.72 273
16190.93 296
16192.13 298
16193.33 256
16194.53 241
16195.73 252
16196.94 246
16198.14 267
16199.34 241
16200.54 247
16201.75 272
16202.95 279
16204.15 278
16205.35 255
16206.56 289
16207.76 306
16208.96 253
16210.17 252
16211.37 263
16212.57 277
16213.77 287
16214.98 265
16216.18 247
16217.38 255
16218.59 260
16219.79 254
16220.99 258
16222.20 268
16223.40 262
16224.60 319
16225.81 286
16227.01 248
16228.21 279
16229.42 286
16230.62 298
16231.82 277
16233.03 301
16234.23 278
16235.44 273
16236.64 285
16237.84 278
16239.05 291
16240.25 293
16241.46 303
16242.66 290
16243.86 290
16245.07 308
16246.27 291
16247.48 300
16248.68 336
16249.89 313
16251.09 317
16252.29 287
16253.50 335
16254.70 357
16255.91 328
16257.11 298
16258.32 344
16259.52 331
16260.73 287
16261.93 307
16263.14 316
16264.34 349
16265.55 348
16266.75 311
16267.96 337
16269.16 337
16270.37 300
16271.57 294
16272.78 339
16273.98 342
16275.19 303
16276.39 321
16277.60 330
16278.80 302
16280.01 311
16281.21 336
16282.42 319
16283.63 360
16284.83 307
16286.04 332
16287.24 351
16288.45 351
16289.65 368
16290.86 334
16292.07 334
16293.27 335
16294.48 351
16295.68 319
16296.89 338
16298.10 326
16299.30 362
16300.51 356
16301.71 367
16302.92 353
16304.13 381
16305.33 362
16306.54 371
16307.75 374
16308.95 370
16310.16 369
16311.37 356
16312.57 326
16313.78 364
16314.99 354
16316.19 368
16317.40 343
16318.61 330
16319.81 338
16321.02 340
16322.23 324
16323.44 299
16324.64 317
16325.85 351
16327.06 308
16328.26 313
16329.47 300
16330.68 278
16331.89 278
16333.09 326
16334.30 304
16335.51 283
16336.72 286
16337.92 301
16339.13 285
16340.34 278
16341.55 284
16342.75 287
16343.96 319
16345.17 280
16346.38 311
16347.59 278
16348.79 290
16350.00 257
16351.21 262
16352.42 240
16353.63 273
16354.84 285
16356.04 267
16357.25 241
16358.46 255
16359.67 267
16360.88 267
16362.09 291
16363.29 274
16364.50 253
16365.71 246
16366.92 249
16368.13 295
16369.34 257
16370.55 250
16371.76 284
16372.96 264
16374.17 277
16375.38 248
16376.59 262
16377.80 265
16379.01 306
16380.22 272
16381.43 234
16382.64 276
16383.85 256
16385.06 253
16386.27 296
16387.47 248
16388.68 240
16389.89 270
16391.10 258
16392.31 265
16393.52 256
16394.73 271
16395.94 252
16397.15 239
16398.36 252
16399.57 260
16400.78 243
16401.99 263
16403.20 265
16404.41 233
16405.62 260
16406.83 257
16408.04 252
16409.25 260
16410.46 241
16411.67 218
16412.88 259
16414.09 234
16415.30 225
16416.52 254
16417.73 266
16418.94 245
16420.15 257
16421.36 266
16422.57 249
16423.78 242
16424.99 240
16426.20 258
16427.41 281
16428.62 260
16429.83 247
16431.05 281
16432.26 273
16433.47 251
16434.68 239
16435.89 264
16437.10 251
16438.31 255
16439.52 254
16440.74 270
16441.95 258
16443.16 256
16444.37 267
16445.58 237
16446.79 254
16448.00 225
16449.22 254
16450.43 249
16451.64 260
16452.85 230
16454.06 270
16455.28 245
16456.49 260
16457.70 238
16458.91 238
16460.12 221
16461.34 249
16462.55 234
16463.76 207
16464.97 229
16466.19 216
16467.40 240
16468.61 241
16469.82 233
16471.04 232
16472.25 241
16473.46 224
16474.67 229
16475.89 224
16477.10 276
16478.31 254
16479.52 250
16480.74 260
16481.95 224
16483.16 231
16484.38 233
16485.59 252
16486.80 228
16488.02 256
16489.23 215
16490.44 254
16491.66 242
16492.87 246
16494.08 231
16495.30 231
16496.51 234
16497.72 213
16498.94 249
16500.15 223
16501.36 238
16502.58 242
16503.79 230
16505.00 256
16506.22 248
16507.43 222
16508.65 248
16509.86 251
16511.07 225
16512.29 244
16513.50 260
16514.72 245
16515.93 240
16517.15 247
16518.36 239
16519.57 225
16520.79 236
16522.00 234
16523.22 229
16524.43 243
16525.65 250
16526.86 233
16528.08 217
16529.29 258
16530.51 238
16531.72 231
16532.93 240
16534.15 228
16535.36 239
16536.58 236
16537.79 235
16539.01 238
16540.22 229
16541.44 203
16542.65 230
16543.87 236
16545.09 250
16546.30 255
16547.52 215
16548.73 230
16549.95 242
16551.16 232
16552.38 221
16553.59 236
16554.81 225
16556.02 229
16557.24 217
16558.46 225
16559.67 239
16560.89 259
16562.10 230
16563.32 239
16564.54 242
16565.75 248
16566.97 234
16568.18 230
16569.40 226
16570.62 227
16571.83 261
16573.05 251
16574.27 285
16575.48 228
16576.70 270
16577.91 240
16579.13 240
16580.35 217
16581.56 237
16582.78 238
16584.00 235
16585.21 214
16586.43 216
16587.65 252
16588.87 269
16590.08 250
16591.30 239
16592.52 250
16593.73 245
16594.95 247
16596.17 276
16597.38 241
16598.60 228
16599.82 238
16601.04 215
16602.25 226
16603.47 241
16604.69 226
16605.91 262
16607.12 252
16608.34 231
16609.56 240
16610.78 253
16611.99 266
16613.21 211
16614.43 226
16615.65 229
16616.87 259
16618.08 248
16619.30 243
16620.52 218
16621.74 237
16622.96 227
16624.17 233
16625.39 238
16626.61 223
16627.83 227
16629.05 223
16630.27 218
16631.48 218
16632.70 217
16633.92 239
16635.14 215
16636.36 231
16637.58 242
16638.80 230
16640.02 228
16641.23 229
16642.45 229
16643.67 221
16644.89 221
16646.11 230
16647.33 214
16648.55 222
16649.77 221
16650.99 242
16652.21 238
16653.42 199
16654.64 221
16655.86 208
16657.08 247
16658.30 238
16659.52 219
16660.74 226
16661.96 274
16663.18 259
16664.40 205
16665.62 235
16666.84 213
16668.06 191
16669.28 198
16670.50 234
16671.72 217
16672.94 209
16674.16 209
16675.38 217
16676.60 250
16677.82 234
16679.04 214
16680.26 206
16681.48 195
16682.70 207
16683.92 199
16685.14 192
16686.36 244
16687.58 245
16688.80 231
16690.02 193
16691.24 228
16692.46 238
16693.69 218
16694.91 218
16696.13 226
16697.35 216
16698.57 218
16699.79 216
16701.01 221
16702.23 193
16703.45 195
16704.67 208
16705.90 216
16707.12 209
16708.34 196
16709.56 198
16710.78 227
16712.00 211
16713.22 213
16714.44 202
16715.67 207
16716.89 216
16718.11 230
16719.33 210
16720.55 190
16721.77 200
16723.00 176
16724.22 183
16725.44 196
16726.66 233
16727.88 210
16729.11 199
16730.33 219
16731.55 214
16732.77 227
16733.99 225
16735.22 217
16736.44 199
16737.66 207
16738.88 228
16740.11 211
16741.33 181
16742.55 221
16743.77 235
16745.00 206
16746.22 228
16747.44 217
16748.67 228
16749.89 203
16751.11 200
16752.33 208
16753.56 206
16754.78 196
16756.00 215
16757.23 193
16758.45 202
16759.67 210
16760.90 216
16762.12 230
16763.34 208
16764.57 215
16765.79 235
16767.01 224
16768.24 211
16769.46 222
16770.68 210
16771.91 206
16773.13 196
16774.35 194
16775.58 218
16776.80 225
16778.02 193
16779.25 223
16780.47 202
16781.70 206
16782.92 242
16784.14 217
16785.37 218
16786.59 213
16787.82 222
16789.04 209
16790.27 214
16791.49 238
16792.71 216
16793.94 213
16795.16 225
16796.39 216
16797.61 209
16798.84 209
16800.06 206
16801.29 225
16802.51 213
16803.74 214
16804.96 226
16806.19 237
16807.41 219
16808.64 212
16809.86 237
16811.09 207
16812.31 203
16813.54 216
16814.76 223
16815.99 238
16817.21 234
16818.44 212
16819.66 224
16820.89 235
16822.11 229
16823.34 222
16824.56 205
16825.79 228
16827.01 236
16828.24 241
16829.47 217
16830.69 215
16831.92 245
16833.14 253
16834.37 252
16835.60 225
16836.82 234
16838.05 232
16839.27 266
16840.50 252
16841.73 246
16842.95 235
16844.18 251
16845.40 250
16846.63 235
16847.86 266
16849.08 258
16850.31 227
16851.54 239
16852.76 255
16853.99 236
16855.22 241
16856.44 287
16857.67 257
16858.90 250
16860.12 224
16861.35 263
16862.58 271
16863.80 251
16865.03 261
16866.26 263
16867.49 307
16868.71 310
16869.94 315
16871.17 287
16872.39 284
16873.62 261
16874.85 302
16876.08 304
16877.30 293
16878.53 314
16879.76 315
16880.99 311
16882.21 304
16883.44 306
16884.67 288
16885.90 319
16887.13 310
16888.35 263
16889.58 287
16890.81 298
16892.04 322
16893.27 283
16894.49 274
16895.72 282
16896.95 304
16898.18 301
16899.41 300
16900.63 260
16901.86 299
16903.09 274
16904.32 267
16905.55 308
16906.78 254
16908.01 276
16909.23 270
16910.46 253
16911.69 252
16912.92 266
16914.15 251
16915.38 237
16916.61 269
16917.84 242
16919.06 247
16920.29 258
16921.52 250
16922.75 249
16923.98 233
16925.21 225
16926.44 244
16927.67 258
16928.90 248
16930.13 240
16931.36 232
16932.59 278
16933.82 268
16935.05 250
16936.27 224
16937.50 246
16938.73 232
16939.96 230
16941.19 216
16942.42 236
16943.65 239
16944.88 210
16946.11 195
16947.34 232
16948.57 235
16949.80 224
16951.03 233
16952.26 256
16953.49 257
16954.72 242
16955.95 223
16957.19 215
16958.42 235
16959.65 235
16960.88 226
16962.11 245
16963.34 230
16964.57 205
16965.80 230
16967.03 226
16968.26 242
16969.49 286
16970.72 224
16971.95 242
16973.18 250
16974.42 222
16975.65 211
16976.88 225
16978.11 242
16979.34 220
16980.57 230
16981.80 228
16983.03 209
16984.26 226
16985.50 198
16986.73 193
16987.96 218
16989.19 272
16990.42 211
16991.65 212
16992.89 226
16994.12 221
16995.35 207
16996.58 240
16997.81 216
16999.04 218
17000.28 229
17001.51 205
17002.74 229
17003.97 250
17005.20 231
17006.44 253
17007.67 238
17008.90 230
17010.13 254
17011.37 233
17012.60 218
17013.83 233
17015.06 222
17016.30 230
17017.53 228
17018.76 253
17019.99 221
17021.23 228
17022.46 243
17023.69 231
17024.92 233
17026.16 211
17027.39 213
17028.62 211
17029.86 210
17031.09 242
17032.32 234
17033.56 211
17034.79 210
17036.02 205
17037.26 222
17038.49 206
17039.72 195
17040.96 204
17042.19 207
17043.42 224
17044.66 237
17045.89 188
17047.12 215
17048.36 218
17049.59 224
17050.82 218
17052.06 206
17053.29 209
17054.53 205
17055.76 183
17056.99 192
17058.23 208
17059.46 191
17060.70 212
17061.93 186
17063.16 204
17064.40 195
17065.63 221
17066.87 209
17068.10 208
17069.34 174
17070.57 205
17071.81 221
17073.04 207
17074.27 207
17075.51 180
17076.74 213
17077.98 194
17079.21 173
17080.45 216
17081.68 213
17082.92 209
17084.15 189
17085.39 168
17086.62 195
17087.86 192
17089.09 205
17090.33 194
17091.56 179
17092.80 197
17094.04 202
17095.27 201
17096.51 185
17097.74 195
17098.98 212
17100.21 202
17101.45 204
17102.68 193
17103.92 202
17105.16 247
17106.39 216
17107.63 178
17108.86 181
17110.10 202
17111.33 210
17112.57 175
17113.81 188
17115.04 207
17116.28 207
17117.52 204
17118.75 204
17119.99 192
17121.22 167
17122.46 197
17123.70 215
17124.93 181
17126.17 175
17127.41 187
17128.64 174
17129.88 169
17131.12 176
17132.35 167
17133.59 195
17134.83 182
17136.06 187
17137.30 198
17138.54 194
17139.77 179
17141.01 229
17142.25 212
17143.49 180
17144.72 168
17145.96 178
17147.20 195
17148.43 179
17149.67 189
17150.91 169
17152.15 202
17153.38 212
17154.62 181
17155.86 194
17157.10 187
17158.33 194
17159.57 202
17160.81 206
17162.05 169
17163.29 169
17164.52 182
17165.76 191
17167.00 175
17168.24 200
17169.48 186
17170.71 187
17171.95 161
17173.19 170
17174.43 182
17175.67 167
17176.91 171
17178.14 192
17179.38 185
17180.62 202
17181.86 192
17183.10 179
17184.34 198
17185.57 179
17186.81 175
17188.05 192
17189.29 198
17190.53 167
17191.77 181
17193.01 189
17194.25 192
17195.49 177
17196.72 190
17197.96 182
17199.20 180
17200.44 200
17201.68 176
17202.92 197
17204.16 168
17205.40 203
17206.64 198
17207.88 155
17209.12 161
17210.36 191
17211.60 184
17212.84 166
17214.08 163
17215.32 174
17216.56 205
17217.80 207
17219.04 171
17220.28 166
17221.52 179
17222.76 170
17224.00 152
17225.24 156
17226.48 171
17227.72 171
17228.96 168
17230.20 184
17231.44 173
17232.68 178
17233.92 200
17235.16 198
17236.40 178
17237.64 166
17238.88 164
17240.12 177
17241.36 148
17242.60 173
17243.84 197
17245.08 164
17246.32 186
17247.57 184
17248.81 158
17250.05 173
17251.29 180
17252.53 197
17253.77 165
17255.01 173
17256.25 178
17257.49 189
17258.74 198
17259.98 177
17261.22 190
17262.46 179
17263.70 183
17264.94 144
17266.18 182
17267.43 167
17268.67 172
17269.91 162
17271.15 162
17272.39 181
17273.63 174
17274.88 169
17276.12 191
17277.36 176
17278.60 170
17279.84 177
17281.09 203
17282.33 189
17283.57 168
17284.81 204
17286.06 189
17287.30 183
17288.54 200
17289.78 189
17291.02 159
17292.27 157
17293.51 154
17294.75 187
17296.00 194
17297.24 207
17298.48 178
17299.72 165
17300.97 165
17302.21 166
17303.45 153
17304.70 190
17305.94 158
17307.18 186
17308.42 177
17309.67 161
17310.91 173
17312.15 177
17313.40 181
17314.64 166
17315.88 157
17317.13 162
17318.37 176
17319.61 171
17320.86 169
17322.10 154
17323.34 171
17324.59 177
17325.83 177
17327.08 156
17328.32 150
17329.56 177
17330.81 195
17332.05 156
17333.30 153
17334.54 145
17335.78 168
17337.03 163
17338.27 171
17339.52 177
17340.76 178
17342.00 189
17343.25 146
17344.49 177
17345.74 168
17346.98 176
17348.23 160
17349.47 163
17350.72 188
17351.96 175
17353.21 161
17354.45 213
17355.70 180
17356.94 169
17358.18 164
17359.43 193
17360.67 188
17361.92 169
17363.16 145
17364.41 159
17365.66 144
17366.90 175
17368.15 197
17369.39 169
17370.64 177
17371.88 146
17373.13 173
17374.37 166
17375.62 181
17376.86 183
17378.11 176
17379.35 181
17380.60 146
17381.85 151
17383.09 164
17384.34 170
17385.58 169
17386.83 159
17388.08 184
17389.32 162
17390.57 186
17391.81 201
17393.06 155
17394.31 161
17395.55 185
17396.80 187
17398.04 169
17399.29 178
17400.54 179
17401.78 169
17403.03 157
17404.28 164
17405.52 152
17406.77 174
17408.02 166
17409.26 184
17410.51 165
17411.76 182
17413.00 189
17414.25 194
17415.50 173
17416.75 154
17417.99 167
17419.24 168
17420.49 179
17421.73 165
17422.98 149
17424.23 176
17425.48 176
17426.72 168
17427.97 139
17429.22 169
17430.46 149
17431.71 174
17432.96 189
17434.21 181
17435.46 170
17436.70 185
17437.95 208
17439.20 185
17440.45 182
17441.69 164
17442.94 171
17444.19 196
17445.44 174
17446.69 167
17447.93 216
17449.18 216
17450.43 176
17451.68 177
17452.93 161
17454.18 172
17455.42 207
17456.67 196
17457.92 189
17459.17 162
17460.42 189
17461.67 160
17462.92 183
17464.16 168
17465.41 191
17466.66 184
17467.91 179
17469.16 167
17470.41 179
17471.66 179
17472.91 197
17474.16 191
17475.40 171
17476.65 182
17477.90 162
17479.15 212
17480.40 214
17481.65 210
17482.90 157
17484.15 205
17485.40 202
17486.65 183
17487.90 188
17489.15 184
17490.40 188
17491.65 213
17492.90 239
17494.15 206
17495.40 187
17496.65 196
17497.90 192
17499.15 204
17500.40 187
17501.65 176
17502.90 201
17504.15 211
17505.40 183
17506.65 182
17507.90 173
17509.15 158
17510.40 185
17511.65 171
17512.90 167
17514.15 185
17515.40 195
17516.65 189
17517.90 189
17519.15 174
17520.40 173
17521.65 232
17522.90 228
17524.15 190
17525.41 234
17526.66 215
17527.91 205
17529.16 208
17530.41 183
17531.66 183
17532.91 200
17534.16 233
17535.41 211
17536.67 196
17537.92 181
17539.17 206
17540.42 206
17541.67 194
17542.92 194
17544.17 206
17545.43 209
17546.68 210
17547.93 203
17549.18 210
17550.43 193
17551.68 213
17552.94 197
17554.19 207
17555.44 164
17556.69 194
17557.94 188
17559.20 209
17560.45 179
17561.70 196
17562.95 189
17564.21 205
17565.46 191
17566.71 204
17567.96 171
17569.21 187
17570.47 182
17571.72 205
17572.97 200
17574.22 185
17575.48 179
17576.73 203
17577.98 200
17579.24 175
17580.49 165
17581.74 188
17582.99 185
17584.25 181
17585.50 195
17586.75 193
17588.01 199
17589.26 181
17590.51 184
17591.77 188
17593.02 184
17594.27 199
17595.53 186
17596.78 168
17598.03 183
17599.29 217
17600.54 185
17601.79 162
17603.05 160
17604.30 176
17605.56 183
17606.81 178
17608.06 179
17609.32 188
17610.57 214
17611.82 204
17613.08 203
17614.33 188
17615.59 194
17616.84 177
17618.10 189
17619.35 173
17620.60 168
17621.86 199
17623.11 226
17624.37 183
17625.62 170
17626.88 174
17628.13 185
17629.39 180
17630.64 194
17631.89 212
17633.15 179
17634.40 195
17635.66 180
17636.91 169
17638.17 167
17639.42 172
17640.68 198
17641.93 208
17643.19 177
17644.44 186
17645.70 192
17646.95 187
17648.21 167
17649.47 175
17650.72 186
17651.98 181
17653.23 189
17654.49 174
17655.74 175
17657.00 169
17658.25 161
17659.51 151
17660.77 183
17662.02 176
17663.28 165
17664.53 178
17665.79 178
17667.04 166
17668.30 165
17669.56 183
17670.81 175
17672.07 174
17673.33 178
17674.58 184
17675.84 178
17677.09 188
17678.35 157
17679.61 179
17680.86 181
17682.12 181
17683.38 176
17684.63 190
17685.89 162
17687.15 170
17688.40 168
17689.66 170
17690.92 172
17692.17 170
17693.43 184
17694.69 166
17695.94 186
17697.20 176
17698.46 183
17699.72 159
17700.97 148
17702.23 188
17703.49 194
17704.74 169
17706.00 172
17707.26 184
17708.52 185
17709.77 169
17711.03 166
17712.29 173
17713.55 145
17714.80 169
17716.06 170
17717.32 171
17718.58 151
17719.84 160
17721.09 179
17722.35 181
17723.61 154
17724.87 160
17726.13 148
17727.38 174
17728.64 182
17729.90 160
17731.16 167
17732.42 178
17733.67 180
17734.93 158
17736.19 188
17737.45 172
17738.71 179
17739.97 154
17741.23 155
17742.48 173
17743.74 156
17745.00 157
17746.26 173
17747.52 145
17748.78 185
17750.04 154
17751.30 145
17752.55 165
17753.81 163
17755.07 164
17756.33 168
17757.59 160
17758.85 183
17760.11 170
17761.37 175
17762.63 193
17763.89 177
17765.15 165
17766.41 169
17767.67 167
17768.93 163
17770.19 168
17771.45 192
17772.70 186
17773.96 168
17775.22 148
17776.48 170
17777.74 164
17779.00 169
17780.26 162
17781.52 159
17782.78 180
17784.04 175
17785.30 167
17786.56 170
17787.82 177
17789.09 165
17790.35 150
17791.61 140
17792.87 170
17794.13 162
17795.39 183
17796.65 188
17797.91 162
17799.17 140
17800.43 175
17801.69 174
17802.95 159
17804.21 169
17805.47 173
17806.73 158
17808.00 160
17809.26 159
17810.52 147
17811.78 157
17813.04 136
17814.30 176
17815.56 172
17816.82 147
17818.08 145
17819.35 168
17820.61 169
17821.87 172
17823.13 149
17824.39 154
17825.65 165
17826.92 171
17828.18 178
17829.44 146
17830.70 166
17831.96 168
17833.22 175
17834.49 148
17835.75 147
17837.01 165
17838.27 181
17839.53 172
17840.80 145
17842.06 151
17843.32 144
17844.58 161
17845.85 160
17847.11 160
17848.37 160
17849.63 166
17850.89 176
17852.16 150
17853.42 156
17854.68 175
17855.95 161
17857.21 180
17858.47 151
17859.73 162
17861.00 159
17862.26 174
17863.52 167
17864.79 130
17866.05 136
17867.31 153
17868.57 174
17869.84 170
17871.10 166
17872.36 151
17873.63 167
17874.89 178
17876.15 170
17877.42 151
17878.68 168
17879.94 147
17881.21 142
17882.47 152
17883.74 145
17885.00 183
17886.26 182
17887.53 157
17888.79 154
17890.05 179
17891.32 156
17892.58 146
17893.85 151
17895.11 170
17896.37 184
17897.64 164
17898.90 149
17900.17 171
17901.43 165
17902.70 144
17903.96 136
17905.22 153
17906.49 151
17907.75 155
17909.02 169
17910.28 155
17911.55 143
17912.81 147
17914.08 175
17915.34 164
17916.61 175
17917.87 162
17919.14 170
17920.40 169
17921.67 168
17922.93 144
17924.20 145
17925.46 178
17926.73 169
17927.99 148
17929.26 174
17930.52 168
17931.79 184
17933.05 172
17934.32 157
17935.58 189
17936.85 155
17938.12 178
17939.38 168
17940.65 164
17941.91 172
17943.18 158
17944.44 143
17945.71 139
17946.98 143
17948.24 147
17949.51 149
17950.77 152
17952.04 148
17953.31 179
17954.57 175
17955.84 148
17957.10 142
17958.37 135
17959.64 156
17960.90 169
17962.17 157
17963.44 153
17964.70 173
17965.97 160
17967.24 153
17968.50 170
17969.77 145
17971.04 161
17972.30 128
17973.57 162
17974.84 136
17976.10 182
17977.37 183
17978.64 172
17979.91 180
17981.17 165
17982.44 140
17983.71 145
17984.97 162
17986.24 164
17987.51 142
17988.78 166
17990.04 150
17991.31 144
17992.58 165
17993.85 152
17995.11 156
17996.38 160
17997.65 166
17998.92 161
18000.18 173
18001.45 174
18002.72 170
18003.99 172
18005.26 157
18006.52 143
18007.79 164
18009.06 170
18010.33 172
18011.60 180
18012.86 147
18014.13 164
18015.40 149
18016.67 194
18017.94 173
18019.21 177
18020.47 163
18021.74 145
18023.01 162
18024.28 145
18025.55 155
18026.82 128
18028.09 163
18029.36 167
18030.62 174
18031.89 157
18033.16 158
18034.43 139
18035.70 161
18036.97 145
18038.24 166
18039.51 181
18040.78 164
18042.05 164
18043.32 163
18044.59 149
18045.85 167
18047.12 147
18048.39 176
18049.66 161
18050.93 154
18052.20 165
18053.47 150
18054.74 171
18056.01 164
18057.28 167
18058.55 167
18059.82 174
18061.09 158
18062.36 146
18063.63 131
18064.90 167
18066.17 138
18067.44 144
18068.71 138
18069.98 158
18071.25 161
18072.52 143
18073.79 157
18075.06 129
18076.33 165
18077.60 158
18078.87 172
18080.15 149
18081.42 152
18082.69 141
18083.96 157
18085.23 158
18086.50 153
18087.77 154
18089.04 163
18090.31 167
18091.58 161
18092.85 153
18094.12 138
18095.40 152
18096.67 164
18097.94 159
18099.21 150
18100.48 180
18101.75 144
18103.02 155
18104.30 143
18105.57 167
18106.84 176
18108.11 163
18109.38 146
18110.65 132
18111.92 170
18113.20 158
18114.47 163
18115.74 150
18117.01 176
18118.28 145
18119.56 171
18120.83 153
18122.10 147
18123.37 149
18124.64 147
18125.92 156
18127.19 142
18128.46 158
18129.73 146
18131.01 189
18132.28 157
18133.55 158
18134.82 156
18136.10 148
18137.37 172
18138.64 171
18139.91 142
18141.19 144
18142.46 168
18143.73 180
18145.01 171
18146.28 144
18147.55 167
18148.82 146
18150.10 159
18151.37 155
18152.64 138
18153.92 166
18155.19 181
18156.46 177
18157.74 157
18159.01 154
18160.28 155
18161.56 170
18162.83 157
18164.10 155
18165.38 173
18166.65 160
18167.93 175
18169.20 145
18170.47 151
18171.75 149
18173.02 177
18174.29 176
18175.57 162
18176.84 177
18178.12 175
18179.39 156
18180.66 159
18181.94 174
18183.21 144
18184.49 159
18185.76 133
18187.04 150
18188.31 163
18189.59 149
18190.86 151
18192.13 163
18193.41 174
18194.68 200
18195.96 161
18197.23 154
18198.51 173
18199.78 151
18201.06 162
18202.33 176
18203.61 156
18204.88 147
18206.16 129
18207.43 150
18208.71 164
18209.98 160
18211.26 167
18212.53 158
18213.81 156
18215.08 166
18216.36 165
18217.63 166
18218.91 164
18220.19 141
18221.46 145
18222.74 152
18224.01 153
18225.29 159
18226.56 138
18227.84 156
18229.12 142
18230.39 156
18231.67 157
18232.94 150
18234.22 147
18235.50 164
18236.77 148
18238.05 161
18239.32 145
18240.60 147
18241.88 149
18243.15 161
18244.43 147
18245.71 146
18246.98 160
18248.26 154
18249.54 154
18250.81 149
18252.09 140
18253.37 164
18254.64 150
18255.92 174
18257.20 138
18258.47 157
18259.75 159
18261.03 158
18262.30 142
18263.58 151
18264.86 166
18266.13 161
18267.41 162
18268.69 120
18269.97 144
18271.24 169
18272.52 152
18273.80 136
18275.08 156
18276.35 173
18277.63 150
18278.91 149
18280.19 169
18281.46 163
18282.74 173
18284.02 151
18285.30 153
18286.58 164
18287.85 164
18289.13 137
18290.41 161
18291.69 142
18292.97 140
18294.24 144
18295.52 147
18296.80 174
18298.08 153
18299.36 152
18300.63 146
18301.91 157
18303.19 158
18304.47 157
18305.75 150
18307.03 141
18308.31 139
18309.58 161
18310.86 156
18312.14 136
18313.42 151
18314.70 157
18315.98 154
18317.26 148
18318.54 147
18319.82 142
18321.09 154
18322.37 147
18323.65 151
18324.93 136
18326.21 129
18327.49 159
18328.77 164
18330.05 131
18331.33 130
18332.61 153
18333.89 180
18335.17 157
18336.45 168
18337.73 184
18339.01 184
18340.29 185
18341.57 140
18342.85 148
18344.13 150
18345.41 190
18346.69 147
18347.97 133
18349.25 172
18350.53 166
18351.81 175
18353.09 150
18354.37 141
18355.65 158
18356.93 161
18358.21 173
18359.49 140
18360.77 146
18362.05 150
18363.33 165
18364.61 167
18365.89 140
18367.17 135
18368.45 143
18369.73 151
18371.01 152
18372.29 142
18373.58 143
18374.86 153
18376.14 141
18377.42 156
18378.70 152
18379.98 165
18381.26 175
18382.54 142
18383.82 143
18385.11 155
18386.39 145
18387.67 166
18388.95 153
18390.23 165
18391.51 158
18392.79 134
18394.08 154
18395.36 145
18396.64 171
18397.92 156
18399.20 152
18400.49 166
18401.77 172
18403.05 148
18404.33 139
18405.61 166
18406.90 178
18408.18 166
18409.46 148
18410.74 150
18412.02 150
18413.31 154
18414.59 146
18415.87 130
18417.15 128
18418.44 136
18419.72 156
18421.00 157
18422.28 128
18423.57 141
18424.85 161
18426.13 167
18427.41 157
18428.70 172
18429.98 171
18431.26 147
18432.55 164
18433.83 171
18435.11 146
18436.40 139
18437.68 175
18438.96 170
18440.25 139
18441.53 163
18442.81 177
18444.10 177
18445.38 146
18446.66 160
18447.95 157
18449.23 142
18450.51 143
18451.80 146
18453.08 128
18454.36 159
18455.65 162
18456.93 154
18458.22 135
18459.50 126
18460.78 155
18462.07 165
18463.35 165
18464.64 138
18465.92 141
18467.20 141
18468.49 164
18469.77 149
18471.06 159
18472.34 132
18473.63 184
18474.91 171
18476.19 144
18477.48 156
18478.76 150
18480.05 189
18481.33 166
18482.62 148
18483.90 149
18485.19 148
18486.47 148
18487.76 169
18489.04 159
18490.33 168
18491.61 141
18492.90 161
18494.18 161
18495.47 160
18496.75 146
18498.04 155
18499.32 166
18500.61 174
18501.89 202
18503.18 156
18504.46 187
18505.75 158
18507.04 159
18508.32 153
18509.61 170
18510.89 161
18512.18 175
18513.46 168
18514.75 148
18516.04 138
18517.32 157
18518.61 160
18519.89 157
18521.18 147
18522.47 154
18523.75 163
18525.04 169
18526.32 165
18527.61 149
18528.90 156
18530.18 154
18531.47 164
18532.76 168
18534.04 152
18535.33 147
18536.62 149
18537.90 144
18539.19 197
18540.48 147
18541.76 165
18543.05 185
18544.34 150
18545.62 172
18546.91 168
18548.20 194
18549.48 167
18550.77 187
18552.06 162
18553.35 172
18554.63 210
18555.92 179
18557.21 177
18558.50 148
18559.78 167
18561.07 167
18562.36 145
18563.65 148
18564.93 169
18566.22 152
18567.51 170
18568.80 153
18570.08 160
18571.37 170
18572.66 176
18573.95 158
18575.24 180
18576.52 159
18577.81 195
18579.10 162
18580.39 172
18581.68 161
18582.96 179
18584.25 172
18585.54 165
18586.83 189
18588.12 170
18589.41 175
18590.69 171
18591.98 194
18593.27 182
18594.56 187
18595.85 173
18597.14 162
18598.43 163
18599.71 177
18601.00 178
18602.29 165
18603.58 194
18604.87 176
18606.16 183
18607.45 176
18608.74 199
18610.03 202
18611.32 185
18612.61 180
18613.89 194
18615.18 192
18616.47 153
18617.76 158
18619.05 184
18620.34 165
18621.63 171
18622.92 174
18624.21 182
18625.50 178
18626.79 166
18628.08 180
18629.37 173
18630.66 175
18631.95 168
18633.24 185
18634.53 181
18635.82 192
18637.11 163
18638.40 152
18639.69 156
18640.98 167
18642.27 193
18643.56 173
18644.85 150
18646.14 164
18647.43 165
18648.72 171
18650.01 171
18651.30 163
18652.59 188
18653.89 152
18655.18 154
18656.47 154
18657.76 177
18659.05 163
18660.34 174
18661.63 158
18662.92 140
18664.21 156
18665.50 162
18666.79 157
18668.09 145
18669.38 159
18670.67 184
18671.96 170
18673.25 140
18674.54 173
18675.83 157
18677.13 153
18678.42 148
18679.71 153
18681.00 181
18682.29 156
18683.58 135
18684.88 111
18686.17 155
18687.46 160
18688.75 140
18690.04 155
18691.33 180
18692.63 150
18693.92 136
18695.21 138
18696.50 154
18697.80 135
18699.09 159
18700.38 149
18701.67 147
18702.96 122
18704.26 152
18705.55 134
18706.84 127
18708.13 135
18709.43 137
18710.72 154
18712.01 161
18713.31 142
18714.60 110
18715.89 142
18717.18 133
18718.48 133
18719.77 144
18721.06 130
18722.36 135
18723.65 158
18724.94 152
18726.24 160
18727.53 150
18728.82 173
18730.12 147
18731.41 127
18732.70 158
18734.00 154
18735.29 147
18736.58 130
18737.88 147
18739.17 157
18740.46 148
18741.76 130
18743.05 148
18744.34 129
18745.64 140
18746.93 127
18748.23 162
18749.52 150
18750.81 135
18752.11 165
18753.40 142
18754.70 151
18755.99 153
18757.29 148
18758.58 147
18759.87 137
18761.17 136
18762.46 152
18763.76 152
18765.05 156
18766.35 131
18767.64 132
18768.94 149
18770.23 141
18771.53 154
18772.82 148
18774.11 156
18775.41 136
18776.70 148
18778.00 146
18779.29 149
18780.59 114
18781.89 134
18783.18 142
18784.48 144
18785.77 118
18787.07 139
18788.36 150
18789.66 154
18790.95 141
18792.25 137
18793.54 140
18794.84 152
18796.13 136
18797.43 137
18798.73 141
18800.02 154
18801.32 148
18802.61 147
18803.91 146
18805.20 149
18806.50 158
18807.80 172
18809.09 143
18810.39 140
18811.69 113
18812.98 137
18814.28 131
18815.57 150
18816.87 115
18818.17 115
18819.46 141
18820.76 174
18822.06 131
18823.35 144
18824.65 129
18825.95 155
18827.24 148
18828.54 152
18829.84 148
18831.13 144
18832.43 138
18833.73 132
18835.02 144
18836.32 150
18837.62 151
18838.91 129
18840.21 144
18841.51 136
18842.81 123
18844.10 141
18845.40 156
18846.70 136
18848.00 161
18849.29 140
18850.59 119
18851.89 112
18853.19 122
18854.48 163
18855.78 129
18857.08 127
18858.38 138
18859.67 159
18860.97 149
18862.27 126
18863.57 143
18864.87 132
18866.16 126
18867.46 121
18868.76 112
18870.06 131
18871.36 151
18872.66 136
18873.95 168
18875.25 161
18876.55 131
18877.85 155
18879.15 152
18880.45 146
18881.74 133
18883.04 133
18884.34 156
18885.64 125
18886.94 148
18888.24 155
18889.54 132
18890.84 145
18892.13 141
18893.43 146
18894.73 159
18896.03 117
18897.33 102
18898.63 120
18899.93 131
18901.23 139
18902.53 146
18903.83 142
18905.13 156
18906.43 169
18907.73 148
18909.02 127
18910.32 140
18911.62 138
18912.92 148
18914.22 138
18915.52 141
18916.82 136
18918.12 176
18919.42 154
18920.72 144
18922.02 132
18923.32 124
18924.62 133
18925.92 144
18927.22 127
18928.52 135
18929.82 137
18931.12 131
18932.42 154
18933.72 135
18935.02 126
18936.32 145
18937.63 173
18938.93 149
18940.23 120
18941.53 131
18942.83 138
18944.13 160
18945.43 138
18946.73 123
18948.03 114
18949.33 110
18950.63 146
18951.93 143
18953.23 144
18954.54 154
18955.84 154
18957.14 148
18958.44 131
18959.74 139
18961.04 133
18962.34 135
18963.64 126
18964.95 142
18966.25 133
18967.55 139
18968.85 163
18970.15 148
18971.45 138
18972.76 171
18974.06 143
18975.36 133
18976.66 134
18977.96 143
18979.27 119
18980.57 127
18981.87 129
18983.17 111
18984.47 147
18985.78 151
18987.08 151
18988.38 147
18989.68 146
18990.98 128
18992.29 133
18993.59 118
18994.89 153
18996.19 159
18997.50 127
18998.80 134
19000.10 128
19001.40 131
19002.71 121
19004.01 142
19005.31 155
19006.62 154
19007.92 138
19009.22 143
19010.53 135
19011.83 146
19013.13 140
19014.43 132
19015.74 138
19017.04 128
19018.34 129
19019.65 140
19020.95 142
19022.25 153
19023.56 135
19024.86 153
19026.16 136
19027.47 135
19028.77 140
19030.08 115
19031.38 133
19032.68 143
19033.99 124
19035.29 129
19036.59 125
19037.90 125
19039.20 146
19040.51 147
19041.81 147
19043.11 121
19044.42 144
19045.72 122
19047.03 132
19048.33 139
19049.64 157
19050.94 147
19052.25 114
19053.55 121
19054.85 132
19056.16 152
19057.46 119
19058.77 137
19060.07 114
19061.38 141
19062.68 149
19063.99 145
19065.29 109
19066.60 114
19067.90 141
19069.21 136
19070.51 139
19071.82 111
19073.12 137
19074.43 127
19075.73 109
19077.04 118
19078.34 146
19079.65 118
19080.95 138
19082.26 140
19083.57 133
19084.87 115
19086.18 112
19087.48 146
19088.79 148
19090.09 125
19091.40 115
19092.71 144
19094.01 122
19095.32 129
19096.62 142
19097.93 153
19099.24 157
19100.54 123
19101.85 145
19103.15 134
19104.46 123
19105.77 122
19107.07 128
19108.38 136
19109.69 139
19110.99 134
19112.30 154
19113.60 117
19114.91 135
19116.22 144
19117.52 150
19118.83 140
19120.14 134
19121.45 148
19122.75 151
19124.06 155
19125.37 129
19126.67 143
19127.98 140
19129.29 127
19130.59 136
19131.90 127
19133.21 143
19134.52 139
19135.82 129
19137.13 151
19138.44 130
19139.75 140
19141.05 132
19142.36 129
19143.67 122
19144.98 139
19146.28 142
19147.59 158
19148.90 140
19150.21 121
19151.51 142
19152.82 147
19154.13 129
19155.44 161
19156.75 135
19158.05 135
19159.36 141
19160.67 143
19161.98 144
19163.29 132
19164.60 145
19165.90 142
19167.21 141
19168.52 134
19169.83 135
19171.14 137
19172.45 129
19173.75 122
19175.06 131
19176.37 131
19177.68 164
19178.99 144
19180.30 133
19181.61 127
19182.92 149
19184.23 136
19185.53 162
19186.84 166
19188.15 142
19189.46 124
19190.77 135
19192.08 150
19193.39 124
19194.70 145
19196.01 129
19197.32 141
19198.63 159
19199.94 118
19201.25 141
19202.56 150
19203.87 145
19205.17 142
19206.48 130
19207.79 141
19209.10 149
19210.41 146
19211.72 121
19213.03 121
19214.34 128
19215.65 148
19216.96 145
19218.27 136
19219.58 138
19220.89 152
19222.21 124
19223.52 134
19224.83 127
19226.14 141
19227.45 152
19228.76 138
19230.07 127
19231.38 112
19232.69 149
19234.00 140
19235.31 134
19236.62 116
19237.93 141
19239.24 132
19240.55 122
19241.86 151
19243.18 128
19244.49 143
19245.80 140
19247.11 123
19248.42 124
19249.73 121
19251.04 134
19252.35 138
19253.67 132
19254.98 120
19256.29 118
19257.60 133
19258.91 129
19260.22 106
19261.53 131
19262.85 132
19264.16 141
19265.47 130
19266.78 122
19268.09 126
19269.40 139
19270.72 154
19272.03 144
19273.34 126
19274.65 111
19275.96 136
19277.28 128
19278.59 124
19279.90 118
19281.21 129
19282.53 141
19283.84 139
19285.15 143
19286.46 111
19287.78 152
19289.09 141
19290.40 133
19291.71 127
19293.03 120
19294.34 155
19295.65 132
19296.96 140
19298.28 136
19299.59 145
19300.90 157
19302.22 146
19303.53 128
19304.84 140
19306.16 140
19307.47 124
19308.78 111
19310.10 127
19311.41 133
19312.72 133
19314.04 125
19315.35 120
19316.66 113
19317.98 146
19319.29 131
19320.60 152
19321.92 125
19323.23 118
19324.54 105
19325.86 142
19327.17 162
19328.49 126
19329.80 136
19331.11 140
19332.43 135
19333.74 129
19335.06 135
19336.37 147
19337.68 150
19339.00 145
19340.31 135
19341.63 125
19342.94 116
19344.26 132
19345.57 145
19346.89 128
19348.20 126
19349.51 136
19350.83 126
19352.14 132
19353.46 123
19354.77 125
19356.09 140
19357.40 143
19358.72 131
19360.03 133
19361.35 123
19362.66 137
19363.98 133
19365.29 117
19366.61 115
19367.92 110
19369.24 143
19370.55 127
19371.87 123
19373.19 121
19374.50 143
19375.82 137
19377.13 138
19378.45 125
19379.76 124
19381.08 146
19382.39 145
19383.71 133
19385.03 131
19386.34 137
19387.66 129
19388.97 145
19390.29 127
19391.61 128
19392.92 132
19394.24 125
19395.55 131
19396.87 147
19398.19 124
19399.50 138
19400.82 139
19402.14 122
19403.45 118
19404.77 125
19406.09 126
19407.40 134
19408.72 131
19410.04 122
19411.35 137
19412.67 120
19413.99 144
19415.30 132
19416.62 135
19417.94 127
19419.25 118
19420.57 146
19421.89 121
19423.21 120
19424.52 156
19425.84 137
19427.16 108
19428.47 151
19429.79 133
19431.11 133
19432.43 163
19433.74 118
19435.06 121
19436.38 127
19437.70 119
19439.01 134
19440.33 122
19441.65 134
19442.97 108
19444.29 129
19445.60 113
19446.92 129
19448.24 132
19449.56 118
19450.88 98
19452.19 108
19453.51 139
19454.83 113
19456.15 126
19457.47 114
19458.78 122
19460.10 138
19461.42 121
19462.74 117
19464.06 117
19465.38 113
19466.70 137
19468.01 132
19469.33 119
19470.65 117
19471.97 138
19473.29 171
19474.61 142
19475.93 124
19477.25 118
19478.57 154
19479.88 136
19481.20 109
19482.52 144
19483.84 143
19485.16 120
19486.48 115
19487.80 106
19489.12 120
19490.44 118
19491.76 151
19493.08 131
19494.40 111
19495.72 145
19497.04 124
19498.36 115
19499.68 99
19501.00 111
19502.32 112
19503.64 129
19504.96 127
19506.28 122
19507.60 106
19508.92 129
19510.24 122
19511.56 138
19512.88 121
19514.20 113
19515.52 135
19516.84 128
19518.16 107
19519.48 107
19520.80 128
19522.12 121
19523.44 120
19524.76 112
19526.08 110
19527.40 125
19528.72 130
19530.04 129
19531.36 131
19532.68 124
19534.00 151
19535.33 147
19536.65 136
19537.97 125
19539.29 118
19540.61 122
19541.93 106
19543.25 116
19544.57 119
19545.89 145
19547.22 121
19548.54 98
19549.86 116
19551.18 125
19552.50 129
19553.82 121
19555.15 111
19556.47 138
19557.79 132
19559.11 111
19560.43 123
19561.75 111
19563.08 115
19564.40 139
19565.72 119
19567.04 122
19568.36 119
19569.69 109
19571.01 111
19572.33 104
19573.65 112
19574.97 139
19576.30 107
19577.62 128
19578.94 139
19580.26 121
19581.59 127
19582.91 132
19584.23 130
19585.55 120
19586.88 140
19588.20 117
19589.52 130
19590.85 110
19592.17 107
19593.49 113
19594.81 118
19596.14 124
19597.46 120
19598.78 123
19600.11 102
19601.43 120
19602.75 159
19604.08 130
19605.40 120
19606.72 100
19608.05 131
19609.37 124
19610.69 109
19612.02 121
19613.34 131
19614.66 134
19615.99 130
19617.31 141
19618.64 127
19619.96 134
19621.28 124
19622.61 128
19623.93 136
19625.26 131
19626.58 128
19627.90 136
19629.23 142
19630.55 126
19631.88 128
19633.20 148
19634.52 156
19635.85 129
19637.17 141
19638.50 145
19639.82 118
19641.15 139
19642.47 147
19643.80 150
19645.12 119
19646.45 124
19647.77 133
19649.09 117
19650.42 109
19651.74 132
19653.07 138
19654.39 131
19655.72 103
19657.04 116
19658.37 135
19659.69 110
19661.02 114
19662.35 137
19663.67 137
19665.00 141
19666.32 113
19667.65 121
19668.97 129
19670.30 131
19671.62 128
19672.95 131
19674.27 115
19675.60 133
19676.93 131
19678.25 131
19679.58 126
19680.90 130
19682.23 140
19683.56 126
19684.88 109
19686.21 126
19687.53 134
19688.86 121
19690.19 123
19691.51 128
19692.84 125
19694.16 131
19695.49 119
19696.82 127
19698.14 118
19699.47 115
19700.80 136
19702.12 125
19703.45 124
19704.78 118
19706.10 126
19707.43 130
19708.76 120
19710.08 120
19711.41 129
19712.74 133
19714.06 123
19715.39 127
19716.72 147
19718.05 139
19719.37 119
19720.70 117
19722.03 130
19723.35 138
19724.68 131
19726.01 130
19727.34 119
19728.66 122
19729.99 112
19731.32 140
19732.65 128
19733.98 121
19735.30 121
19736.63 126
19737.96 119
19739.29 139
19740.61 119
19741.94 126
19743.27 127
19744.60 109
19745.93 109
19747.25 130
19748.58 130
19749.91 124
19751.24 131
19752.57 135
19753.90 132
19755.22 116
19756.55 133
19757.88 121
19759.21 125
19760.54 131
19761.87 140
19763.20 146
19764.52 134
19765.85 127
19767.18 120
19768.51 120
19769.84 127
19771.17 148
19772.50 128
19773.83 108
19775.16 124
19776.48 133
19777.81 125
19779.14 130
19780.47 109
19781.80 140
19783.13 159
19784.46 134
19785.79 131
19787.12 133
19788.45 152
19789.78 132
19791.11 139
19792.44 120
19793.77 140
19795.10 128
19796.43 132
19797.76 132
19799.09 112
19800.42 111
19801.75 109
19803.08 132
19804.41 116
19805.74 114
19807.07 125
19808.40 137
19809.73 120
19811.06 139
19812.39 104
19813.72 120
19815.05 124
19816.38 114
19817.71 101
19819.04 122
19820.37 126
19821.70 128
19823.03 122
19824.36 113
19825.69 129
19827.02 130
19828.35 118
19829.69 113
19831.02 104
19832.35 95
19833.68 127
19835.01 137
19836.34 129
19837.67 104
19839.00 118
19840.33 135
19841.67 126
19843.00 104
19844.33 126
19845.66 142
19846.99 129
19848.32 128
19849.65 126
19850.99 141
19852.32 149
19853.65 144
19854.98 110
19856.31 122
19857.64 116
19858.98 131
19860.31 113
19861.64 141
19862.97 120
19864.30 113
19865.64 129
19866.97 115
19868.30 135
19869.63 113
19870.97 126
19872.30 80
19873.63 131
19874.96 104
19876.29 114
19877.63 112
19878.96 129
19880.29 129
19881.63 115
19882.96 122
19884.29 129
19885.62 126
19886.96 124
19888.29 120
19889.62 130
19890.95 131
19892.29 108
19893.62 117
19894.95 116
19896.29 123
19897.62 99
19898.95 143
19900.29 118
19901.62 93
19902.95 128
19904.29 145
19905.62 144
19906.95 131
19908.29 134
19909.62 123
19910.95 128
19912.29 118
19913.62 111
19914.96 117
19916.29 124
19917.62 121
19918.96 125
19920.29 118
19921.63 123
19922.96 142
19924.29 129
19925.63 116
19926.96 103
19928.30 106
19929.63 138
19930.96 135
19932.30 95
19933.63 125
19934.97 122
19936.30 134
19937.64 117
19938.97 122
19940.31 136
19941.64 118
19942.98 113
19944.31 130
19945.64 107
19946.98 113
19948.31 142
19949.65 128
19950.98 144
19952.32 134
19953.65 143
19954.99 129
19956.32 141
19957.66 111
19959.00 139
19960.33 139
19961.67 143
19963.00 116
19964.34 131
19965.67 117
19967.01 143
19968.34 135
19969.68 126
19971.01 124
19972.35 120
19973.69 125
19975.02 118
19976.36 133
19977.69 128
19979.03 127
19980.37 136
19981.70 134
19983.04 126
19984.37 136
19985.71 115
19987.05 141
19988.38 144
19989.72 130
19991.05 125
19992.39 116
19993.73 120
19995.06 119
19996.40 134
19997.74 121
19999.07 150
20000.41 135
20001.75 130
20003.08 128
20004.42 139
20005.76 133
20007.09 144
20008.43 145
20009.77 128
20011.10 139
20012.44 126
20013.78 127
20015.12 127
20016.45 150
20017.79 130
20019.13 148
20020.47 117
20021.80 129
20023.14 115
20024.48 151
20025.81 119
20027.15 122
20028.49 140
20029.83 140
20031.17 145
20032.50 123
20033.84 140
20035.18 123
20036.52 140
20037.85 160
20039.19 129
20040.53 115
20041.87 132
20043.21 141
20044.54 137
20045.88 105
20047.22 137
20048.56 134
20049.90 129
20051.24 123
20052.57 147
20053.91 143
20055.25 102
20056.59 120
20057.93 135
20059.27 155
20060.61 127
20061.94 146
20063.28 138
20064.62 153
20065.96 123
20067.30 120
20068.64 139
20069.98 135
20071.32 133
20072.66 153
20073.99 144
20075.33 130
20076.67 133
20078.01 148
20079.35 170
20080.69 127
20082.03 145
20083.37 112
20084.71 138
20086.05 126
20087.39 115
20088.73 126
20090.07 145
20091.41 164
20092.75 138
20094.09 132
20095.43 111
20096.77 126
20098.11 144
20099.45 145
20100.79 120
20102.13 131
20103.47 125
20104.81 149
20106.15 130
20107.49 144
20108.83 126
20110.17 138
20111.51 131
20112.85 148
20114.19 135
20115.53 128
20116.87 127
20118.21 120
20119.55 147
20120.89 104
20122.23 148
20123.57 116
20124.91 127
20126.25 118
20127.60 128
20128.94 142
20130.28 125
20131.62 99
20132.96 129
20134.30 119
20135.64 123
