# Supplementary material for: MALDI-TOF MS typing enables the classification of brewing yeasts of the genus Saccharomyces to major beer styles
Source: PLoS One. 2017 Aug 9;12(8):e0181694. doi: 10.1371/journal.pone.0181694 (PMC5549903; doi:10.1371/journal.pone.0181694)
Supplement: S14 File — The directory includes 90 raw files and was zipped to “.zip”; the folder has three strains with 30 spectra per strain; S1 Text explains the raw files with an example and Table 1 represents the yeast strains used within the experiment. (ZIP) [file pone.0181694.s017.zip › 40-42/30666-220-OG-WB-WB-YPG-18h-E-E_2015-11-03__0_A1_1.dat]

2000.55 1938
2000.97 1947
2001.39 2029
2001.81 2032
2002.23 2174
2002.65 2061
2003.08 1949
2003.50 1915
2003.92 1855
2004.34 1885
2004.76 1837
2005.19 1950
2005.61 1944
2006.03 1882
2006.45 1998
2006.87 1974
2007.30 1911
2007.72 1834
2008.14 1917
2008.56 1958
2008.99 1950
2009.41 1915
2009.83 1812
2010.25 1799
2010.68 1897
2011.10 2030
2011.52 1803
2011.94 1919
2012.37 1891
2012.79 1738
2013.21 1821
2013.63 1707
2014.06 1742
2014.48 1849
2014.90 1813
2015.33 1647
2015.75 1767
2016.17 1879
2016.60 1866
2017.02 1929
2017.44 2003
2017.86 1877
2018.29 1834
2018.71 2009
2019.14 2010
2019.56 2054
2019.98 2179
2020.41 2249
2020.83 2216
2021.25 2040
2021.68 1877
2022.10 1816
2022.52 1938
2022.95 1988
2023.37 1964
2023.80 1903
2024.22 1891
2024.64 1911
2025.07 1786
2025.49 1968
2025.92 1722
2026.34 1725
2026.76 1779
2027.19 1812
2027.61 1857
2028.04 1884
2028.46 1700
2028.89 1751
2029.31 1734
2029.74 1648
2030.16 1779
2030.58 1757
2031.01 1732
2031.43 1839
2031.86 1723
2032.28 1839
2032.71 1906
2033.13 1883
2033.56 1873
2033.98 1964
2034.41 1995
2034.83 1828
2035.26 1723
2035.68 1673
2036.11 1797
2036.53 1725
2036.96 1790
2037.38 1825
2037.81 1754
2038.24 1896
2038.66 1961
2039.09 1839
2039.51 1825
2039.94 1925
2040.36 1924
2040.79 1839
2041.21 1949
2041.64 1786
2042.07 2045
2042.49 1832
2042.92 1753
2043.34 1873
2043.77 1780
2044.20 1813
2044.62 1773
2045.05 1747
2045.47 1934
2045.90 1889
2046.33 1924
2046.75 1905
2047.18 1826
2047.61 2017
2048.03 2002
2048.46 1852
2048.89 1889
2049.31 1835
2049.74 1985
2050.16 1942
2050.59 1769
2051.02 1818
2051.45 1842
2051.87 1842
2052.30 1853
2052.73 1989
2053.15 1984
2053.58 1939
2054.01 1943
2054.43 1953
2054.86 1907
2055.29 1859
2055.72 1895
2056.14 1822
2056.57 1960
2057.00 1936
2057.43 1820
2057.85 1760
2058.28 1834
2058.71 1929
2059.14 2006
2059.56 2014
2059.99 1942
2060.42 1990
2060.85 1951
2061.27 1884
2061.70 1968
2062.13 1944
2062.56 1880
2062.99 1978
2063.41 2084
2063.84 1954
2064.27 2006
2064.70 2007
2065.13 2101
2065.55 2189
2065.98 2405
2066.41 2205
2066.84 2328
2067.27 2322
2067.70 2213
2068.13 2177
2068.55 2335
2068.98 1922
2069.41 1980
2069.84 1834
2070.27 1904
2070.70 1959
2071.13 1838
2071.56 1807
2071.98 1763
2072.41 1748
2072.84 1820
2073.27 1749
2073.70 1687
2074.13 1739
2074.56 1840
2074.99 1854
2075.42 1765
2075.85 1829
2076.28 1822
2076.71 1887
2077.13 1891
2077.56 1961
2077.99 2071
2078.42 2046
2078.85 1944
2079.28 1892
2079.71 1875
2080.14 1757
2080.57 1933
2081.00 1971
2081.43 1952
2081.86 1893
2082.29 1964
2082.72 2025
2083.15 1913
2083.58 1865
2084.01 1904
2084.44 1860
2084.87 1911
2085.30 1749
2085.73 1759
2086.16 1906
2086.59 2040
2087.02 2042
2087.46 1868
2087.89 1906
2088.32 1897
2088.75 1984
2089.18 1876
2089.61 1909
2090.04 2012
2090.47 1888
2090.90 1941
2091.33 1860
2091.76 1935
2092.19 2029
2092.63 1837
2093.06 1992
2093.49 1947
2093.92 1785
2094.35 1787
2094.78 1715
2095.21 1796
2095.64 1776
2096.08 1811
2096.51 1911
2096.94 1922
2097.37 1735
2097.80 1805
2098.23 1862
2098.67 1692
2099.10 1770
2099.53 1786
2099.96 1741
2100.39 1686
2100.82 1708
2101.26 1606
2101.69 1773
2102.12 1710
2102.55 1716
2102.98 1677
2103.42 1697
2103.85 1787
2104.28 1838
2104.71 1944
2105.15 1822
2105.58 1787
2106.01 1870
2106.44 1840
2106.88 1973
2107.31 2042
2107.74 2080
2108.17 1910
2108.61 1958
2109.04 2075
2109.47 1833
2109.90 1923
2110.34 1990
2110.77 1884
2111.20 1802
2111.64 1626
2112.07 1808
2112.50 1819
2112.94 1793
2113.37 1684
2113.80 1680
2114.24 1737
2114.67 1631
2115.10 1606
2115.54 1665
2115.97 1785
2116.40 1882
2116.84 1778
2117.27 1705
2117.70 1769
2118.14 1808
2118.57 1692
2119.00 1701
2119.44 1612
2119.87 1612
2120.31 1555
2120.74 1588
2121.17 1761
2121.61 1842
2122.04 1743
2122.48 1976
2122.91 1752
2123.35 1795
2123.78 1696
2124.21 1681
2124.65 1738
2125.08 1774
2125.52 1742
2125.95 1870
2126.39 1856
2126.82 1886
2127.26 1794
2127.69 1782
2128.12 1850
2128.56 1755
2128.99 1758
2129.43 1822
2129.86 1766
2130.30 1837
2130.73 1871
2131.17 2058
2131.60 2010
2132.04 1853
2132.47 1964
2132.91 1829
2133.34 1835
2133.78 1957
2134.22 1891
2134.65 2024
2135.09 2103
2135.52 1937
2135.96 2057
2136.39 1952
2136.83 2044
2137.26 1934
2137.70 2032
2138.14 1863
2138.57 1829
2139.01 1761
2139.44 1790
2139.88 1780
2140.31 1708
2140.75 1703
2141.19 1649
2141.62 1671
2142.06 1769
2142.50 1610
2142.93 1740
2143.37 1768
2143.80 1700
2144.24 1762
2144.68 1903
2145.11 1733
2145.55 1725
2145.99 1834
2146.42 1714
2146.86 1742
2147.30 1893
2147.73 1733
2148.17 1853
2148.61 1903
2149.04 1958
2149.48 2014
2149.92 2089
2150.35 2140
2150.79 2218
2151.23 2128
2151.67 2208
2152.10 2232
2152.54 2044
2152.98 2099
2153.41 2164
2153.85 2069
2154.29 1824
2154.73 1876
2155.16 1900
2155.60 1862
2156.04 1851
2156.48 1841
2156.91 1773
2157.35 1797
2157.79 1860
2158.23 1941
2158.67 1982
2159.10 1972
2159.54 1819
2159.98 1806
2160.42 2000
2160.86 1957
2161.29 1836
2161.73 1868
2162.17 1857
2162.61 1830
2163.05 1883
2163.48 1850
2163.92 1874
2164.36 1872
2164.80 1920
2165.24 1940
2165.68 1981
2166.12 1987
2166.55 1779
2166.99 1716
2167.43 1916
2167.87 1848
2168.31 1895
2168.75 1953
2169.19 2004
2169.63 1929
2170.06 1872
2170.50 1862
2170.94 1938
2171.38 1999
2171.82 2137
2172.26 1979
2172.70 1985
2173.14 2130
2173.58 2387
2174.02 2213
2174.46 2364
2174.90 2395
2175.34 2378
2175.78 2267
2176.22 2357
2176.65 2401
2177.09 2274
2177.53 2217
2177.97 2148
2178.41 2072
2178.85 2130
2179.29 2246
2179.73 2118
2180.17 1950
2180.61 1972
2181.05 1943
2181.49 1920
2181.93 1943
2182.37 1889
2182.81 1821
2183.26 1769
2183.70 1678
2184.14 1842
2184.58 1759
2185.02 1867
2185.46 1963
2185.90 1980
2186.34 1993
2186.78 1926
2187.22 1957
2187.66 1770
2188.10 1895
2188.54 2009
2188.98 2072
2189.42 2160
2189.87 2216
2190.31 2224
2190.75 2095
2191.19 2059
2191.63 2168
2192.07 2070
2192.51 2082
2192.95 2024
2193.39 2075
2193.84 2044
2194.28 1944
2194.72 2101
2195.16 2092
2195.60 2018
2196.04 1967
2196.49 2115
2196.93 2248
2197.37 2306
2197.81 2087
2198.25 1980
2198.69 1930
2199.14 1958
2199.58 1981
2200.02 2125
2200.46 1958
2200.90 1934
2201.35 1894
2201.79 1895
2202.23 1824
2202.67 1935
2203.12 1874
2203.56 1948
2204.00 1941
2204.44 2026
2204.89 1865
2205.33 1946
2205.77 2059
2206.21 2104
2206.66 2243
2207.10 2181
2207.54 2180
2207.98 2244
2208.43 2190
2208.87 2291
2209.31 2339
2209.76 2253
2210.20 2177
2210.64 2065
2211.09 2068
2211.53 2156
2211.97 2034
2212.41 1929
2212.86 1974
2213.30 1901
2213.74 1880
2214.19 1879
2214.63 1994
2215.08 2038
2215.52 1926
2215.96 1971
2216.41 2093
2216.85 2025
2217.29 1947
2217.74 1821
2218.18 1858
2218.63 1874
2219.07 1825
2219.51 1753
2219.96 1772
2220.40 1772
2220.85 1780
2221.29 1876
2221.73 1986
2222.18 1914
2222.62 1820
2223.07 1968
2223.51 1879
2223.96 2006
2224.40 1976
2224.84 2035
2225.29 2063
2225.73 2010
2226.18 2186
2226.62 2321
2227.07 2328
2227.51 2209
2227.96 2207
2228.40 2044
2228.85 2001
2229.29 2135
2229.74 2138
2230.18 2107
2230.63 2082
2231.07 2211
2231.52 2213
2231.96 2243
2232.41 2182
2232.85 2359
2233.30 2435
2233.74 2355
2234.19 2246
2234.63 2127
2235.08 2201
2235.53 2319
2235.97 2169
2236.42 2080
2236.86 2100
2237.31 2024
2237.75 1913
2238.20 1915
2238.65 1822
2239.09 1869
2239.54 1883
2239.98 1740
2240.43 1826
2240.88 1758
2241.32 1678
2241.77 1662
2242.21 1754
2242.66 1671
2243.11 1677
2243.55 1673
2244.00 1742
2244.45 1738
2244.89 1704
2245.34 1615
2245.79 1628
2246.23 1779
2246.68 1739
2247.13 1772
2247.57 1814
2248.02 1770
2248.47 1727
2248.91 1841
2249.36 1924
2249.81 1922
2250.25 1796
2250.70 1782
2251.15 1777
2251.60 1803
2252.04 1904
2252.49 1790
2252.94 1718
2253.39 1802
2253.83 1766
2254.28 1813
2254.73 1774
2255.17 1827
2255.62 1758
2256.07 1749
2256.52 1729
2256.97 1657
2257.41 1659
2257.86 1762
2258.31 1740
2258.76 1641
2259.20 1726
2259.65 1778
2260.10 1680
2260.55 1671
2261.00 1742
2261.45 1922
2261.89 1844
2262.34 1777
2262.79 1824
2263.24 2019
2263.69 2119
2264.13 2083
2264.58 1901
2265.03 2048
2265.48 2011
2265.93 2012
2266.38 2076
2266.83 2216
2267.28 2222
2267.72 2065
2268.17 2066
2268.62 2135
2269.07 2097
2269.52 2173
2269.97 2261
2270.42 2372
2270.87 2253
2271.32 2328
2271.76 2367
2272.21 2478
2272.66 2469
2273.11 2459
2273.56 2414
2274.01 2428
2274.46 2362
2274.91 2186
2275.36 2088
2275.81 1968
2276.26 1918
2276.71 1865
2277.16 1827
2277.61 1785
2278.06 1710
2278.51 1734
2278.96 1663
2279.41 1706
2279.86 1758
2280.31 1873
2280.76 1750
2281.21 1747
2281.66 1905
2282.11 1983
2282.56 1799
2283.01 1783
2283.46 1773
2283.91 1845
2284.36 1875
2284.81 1696
2285.26 1987
2285.71 1913
2286.16 1988
2286.61 1984
2287.06 2216
2287.51 2286
2287.96 2490
2288.42 2832
2288.87 3083
2289.32 3237
2289.77 3295
2290.22 3657
2290.67 3963
2291.12 4041
2291.57 4196
2292.02 4341
2292.48 4423
2292.93 4329
2293.38 3970
2293.83 3748
2294.28 3787
2294.73 3446
2295.18 3087
2295.63 2904
2296.09 2727
2296.54 2571
2296.99 2463
2297.44 2248
2297.89 2139
2298.35 2119
2298.80 2097
2299.25 1996
2299.70 1940
2300.15 1835
2300.60 1913
2301.06 2013
2301.51 1810
2301.96 1855
2302.41 1795
2302.87 1718
2303.32 1740
2303.77 1816
2304.22 1772
2304.67 2024
2305.13 1781
2305.58 1920
2306.03 1914
2306.49 1889
2306.94 2016
2307.39 2125
2307.84 2157
2308.30 2197
2308.75 2355
2309.20 2384
2309.65 2442
2310.11 2436
2310.56 2570
2311.01 2572
2311.47 2475
2311.92 2415
2312.37 2413
2312.83 2383
2313.28 2398
2313.73 2149
2314.19 2210
2314.64 2146
2315.09 2094
2315.55 1918
2316.00 2054
2316.45 2138
2316.91 2233
2317.36 2209
2317.81 2073
2318.27 2237
2318.72 2064
2319.18 2091
2319.63 2217
2320.08 2311
2320.54 2277
2320.99 2170
2321.45 2162
2321.90 2172
2322.35 2205
2322.81 2260
2323.26 2296
2323.72 2067
2324.17 2065
2324.63 2271
2325.08 2266
2325.53 2209
2325.99 2190
2326.44 2222
2326.90 2387
2327.35 2593
2327.81 2354
2328.26 2314
2328.72 2151
2329.17 2217
2329.63 2202
2330.08 2163
2330.54 2190
2330.99 2073
2331.45 1861
2331.90 1958
2332.36 1949
2332.81 2045
2333.27 2053
2333.72 1903
2334.18 1951
2334.63 2055
2335.09 1927
2335.54 1933
2336.00 1868
2336.46 1924
2336.91 1980
2337.37 1891
2337.82 1808
2338.28 1961
2338.73 1831
2339.19 1908
2339.65 1980
2340.10 1876
2340.56 1836
2341.01 1858
2341.47 1939
2341.93 1845
2342.38 1899
2342.84 1992
2343.29 2125
2343.75 2085
2344.21 1744
2344.66 1779
2345.12 1869
2345.58 2064
2346.03 2053
2346.49 2013
2346.94 2093
2347.40 2018
2347.86 1993
2348.31 2068
2348.77 1993
2349.23 2021
2349.69 1895
2350.14 2003
2350.60 1948
2351.06 1863
2351.51 1874
2351.97 1916
2352.43 1813
2352.88 1895
2353.34 1824
2353.80 1903
2354.26 1879
2354.71 1773
2355.17 1742
2355.63 1898
2356.09 1823
2356.54 1863
2357.00 1915
2357.46 1817
2357.92 1987
2358.37 2052
2358.83 1882
2359.29 1974
2359.75 1986
2360.20 2039
2360.66 2033
2361.12 2044
2361.58 1785
2362.04 1900
2362.49 1932
2362.95 2008
2363.41 2014
2363.87 2049
2364.33 2035
2364.79 1993
2365.24 2031
2365.70 1993
2366.16 1926
2366.62 2073
2367.08 1989
2367.54 2180
2367.99 2100
2368.45 1991
2368.91 2070
2369.37 2040
2369.83 1982
2370.29 1843
2370.75 1938
2371.21 1941
2371.67 1887
2372.12 1830
2372.58 2115
2373.04 2000
2373.50 2107
2373.96 2131
2374.42 2236
2374.88 2133
2375.34 2136
2375.80 2153
2376.26 2243
2376.72 2244
2377.18 2224
2377.64 2137
2378.10 2103
2378.56 1974
2379.01 1946
2379.47 1970
2379.93 1937
2380.39 2070
2380.85 2003
2381.31 1903
2381.77 1840
2382.23 1879
2382.69 1913
2383.15 1981
2383.61 1965
2384.07 1861
2384.53 1835
2384.99 1940
2385.45 1922
2385.92 1843
2386.38 1992
2386.84 1981
2387.30 1820
2387.76 1752
2388.22 1832
2388.68 2005
2389.14 2137
2389.60 2180
2390.06 1933
2390.52 1971
2390.98 1887
2391.44 1984
2391.90 1955
2392.36 2082
2392.83 2268
2393.29 2286
2393.75 2096
2394.21 2081
2394.67 2103
2395.13 1995
2395.59 1924
2396.05 1994
2396.52 2005
2396.98 1898
2397.44 1976
2397.90 1967
2398.36 2035
2398.82 1982
2399.28 2041
2399.75 1963
2400.21 2105
2400.67 1904
2401.13 1879
2401.59 1916
2402.06 1970
2402.52 1874
2402.98 1810
2403.44 1864
2403.90 1830
2404.37 1883
2404.83 1859
2405.29 1828
2405.75 1842
2406.21 1937
2406.68 1975
2407.14 1941
2407.60 1804
2408.06 1648
2408.53 1648
2408.99 1729
2409.45 1830
2409.91 1815
2410.38 1686
2410.84 1821
2411.30 1788
2411.77 1719
2412.23 1743
2412.69 1704
2413.15 1822
2413.62 1888
2414.08 1918
2414.54 1911
2415.01 1948
2415.47 2051
2415.93 2114
2416.40 2018
2416.86 1930
2417.32 2031
2417.79 2053
2418.25 2068
2418.71 2090
2419.18 2163
2419.64 2056
2420.10 2097
2420.57 2088
2421.03 1844
2421.50 1948
2421.96 2046
2422.42 1997
2422.89 1913
2423.35 1858
2423.81 1825
2424.28 1879
2424.74 1819
2425.21 1842
2425.67 1892
2426.14 1926
2426.60 1966
2427.06 1850
2427.53 1871
2427.99 1831
2428.46 1790
2428.92 1831
2429.39 1799
2429.85 1817
2430.32 1884
2430.78 1893
2431.24 1892
2431.71 1985
2432.17 1881
2432.64 1862
2433.10 1918
2433.57 1841
2434.03 1890
2434.50 1866
2434.96 1883
2435.43 1951
2435.89 1837
2436.36 1894
2436.82 1833
2437.29 2084
2437.76 1908
2438.22 2165
2438.69 2215
2439.15 1992
2439.62 2088
2440.08 2070
2440.55 2069
2441.01 2135
2441.48 2229
2441.95 2334
2442.41 2173
2442.88 2218
2443.34 2347
2443.81 2102
2444.27 2146
2444.74 2088
2445.21 1957
2445.67 1927
2446.14 1882
2446.60 1790
2447.07 1694
2447.54 1750
2448.00 1777
2448.47 1840
2448.94 1871
2449.40 1732
2449.87 1823
2450.34 1842
2450.80 1884
2451.27 1912
2451.74 1812
2452.20 1827
2452.67 1892
2453.14 1831
2453.60 1825
2454.07 1918
2454.54 1894
2455.00 1960
2455.47 1983
2455.94 1741
2456.40 1788
2456.87 1742
2457.34 1771
2457.81 1847
2458.27 1682
2458.74 1764
2459.21 1828
2459.68 1923
2460.14 1780
2460.61 1657
2461.08 1832
2461.55 1859
2462.01 1797
2462.48 1833
2462.95 1858
2463.42 1755
2463.88 1744
2464.35 1933
2464.82 1910
2465.29 1883
2465.76 1922
2466.22 1833
2466.69 1809
2467.16 1863
2467.63 1860
2468.10 1981
2468.57 1818
2469.03 1866
2469.50 1846
2469.97 1839
2470.44 1853
2470.91 1797
2471.38 1704
2471.84 1793
2472.31 1779
2472.78 1603
2473.25 1601
2473.72 1695
2474.19 1745
2474.66 1863
2475.13 1790
2475.59 1710
2476.06 1814
2476.53 1825
2477.00 1970
2477.47 1831
2477.94 1752
2478.41 1824
2478.88 1832
2479.35 1855
2479.82 1843
2480.29 1735
2480.76 1914
2481.23 1740
2481.69 1741
2482.16 1739
2482.63 1795
2483.10 1798
2483.57 1727
2484.04 1866
2484.51 1821
2484.98 1731
2485.45 1709
2485.92 1674
2486.39 1704
2486.86 1752
2487.33 1893
2487.80 1801
2488.27 1848
2488.74 1876
2489.21 1805
2489.68 1874
2490.15 1888
2490.62 1861
2491.09 1928
2491.56 2044
2492.04 1976
2492.51 1979
2492.98 1778
2493.45 1805
2493.92 2013
2494.39 2104
2494.86 2026
2495.33 2046
2495.80 1990
2496.27 2050
2496.74 2066
2497.21 1904
2497.68 1873
2498.16 1944
2498.63 1941
2499.10 1756
2499.57 1938
2500.04 1845
2500.51 1820
2500.98 1735
2501.45 1766
2501.93 1806
2502.40 1817
2502.87 1759
2503.34 1773
2503.81 1897
2504.28 1815
2504.76 1703
2505.23 1741
2505.70 1960
2506.17 1688
2506.64 1659
2507.11 1876
2507.59 1828
2508.06 1825
2508.53 1802
2509.00 1878
2509.47 2053
2509.95 1912
2510.42 2012
2510.89 2108
2511.36 2145
2511.84 2185
2512.31 2415
2512.78 2305
2513.25 2394
2513.73 2475
2514.20 2473
2514.67 2416
2515.14 2132
2515.62 2166
2516.09 2037
2516.56 2035
2517.03 2068
2517.51 1984
2517.98 2032
2518.45 1903
2518.93 1841
2519.40 1864
2519.87 1978
2520.35 1848
2520.82 1934
2521.29 1945
2521.77 1924
2522.24 1882
2522.71 1942
2523.19 1835
2523.66 2000
2524.13 1999
2524.61 1882
2525.08 1926
2525.55 1753
2526.03 1926
2526.50 1967
2526.97 1947
2527.45 1809
2527.92 1822
2528.40 1871
2528.87 1782
2529.34 1829
2529.82 1774
2530.29 1683
2530.77 1809
2531.24 1857
2531.71 1972
2532.19 1868
2532.66 1936
2533.14 1878
2533.61 1976
2534.09 2056
2534.56 2017
2535.04 1902
2535.51 2012
2535.98 1893
2536.46 1999
2536.93 1870
2537.41 1784
2537.88 1784
2538.36 1948
2538.83 2034
2539.31 2014
2539.78 2009
2540.26 1879
2540.73 1967
2541.21 1937
2541.68 1899
2542.16 2024
2542.63 1890
2543.11 1866
2543.59 1990
2544.06 1956
2544.54 1971
2545.01 2056
2545.49 2178
2545.96 2033
2546.44 2047
2546.91 2136
2547.39 2153
2547.87 2202
2548.34 2297
2548.82 2449
2549.29 2575
2549.77 2524
2550.24 2483
2550.72 2362
2551.20 2309
2551.67 2429
2552.15 2322
2552.62 2224
2553.10 2363
2553.58 2312
2554.05 2181
2554.53 2166
2555.01 2142
2555.48 2139
2555.96 1916
2556.44 2021
2556.91 2097
2557.39 1983
2557.87 2005
2558.34 1841
2558.82 1992
2559.30 2051
2559.77 1817
2560.25 1818
2560.73 1811
2561.20 1702
2561.68 1843
2562.16 1831
2562.64 1799
2563.11 1700
2563.59 1766
2564.07 1865
2564.54 1825
2565.02 1856
2565.50 1789
2565.98 1703
2566.45 1730
2566.93 1572
2567.41 1633
2567.89 1804
2568.36 1815
2568.84 1784
2569.32 1846
2569.80 1928
2570.28 1776
2570.75 1791
2571.23 1841
2571.71 1930
2572.19 1774
2572.66 1758
2573.14 1787
2573.62 1739
2574.10 1911
2574.58 1833
2575.06 1789
2575.53 1799
2576.01 1955
2576.49 1774
2576.97 1691
2577.45 1672
2577.93 1746
2578.40 1771
2578.88 1774
2579.36 1795
2579.84 1968
2580.32 1829
2580.80 1774
2581.28 1705
2581.76 1898
2582.24 1898
2582.71 1857
2583.19 1740
2583.67 1705
2584.15 1812
2584.63 1817
2585.11 1751
2585.59 1717
2586.07 1949
2586.55 1755
2587.03 1795
2587.51 1815
2587.99 1915
2588.47 1984
2588.95 1942
2589.42 1934
2589.90 2012
2590.38 1901
2590.86 1933
2591.34 2076
2591.82 1997
2592.30 2041
2592.78 2009
2593.26 2029
2593.74 2147
2594.22 2146
2594.70 2087
2595.18 2062
2595.66 2029
2596.14 2001
2596.62 1938
2597.10 1862
2597.58 1777
2598.07 1885
2598.55 1838
2599.03 1855
2599.51 1773
2599.99 1710
2600.47 1765
2600.95 1668
2601.43 1759
2601.91 1812
2602.39 1774
2602.87 1748
2603.35 1865
2603.83 1781
2604.31 1625
2604.80 1740
2605.28 1785
2605.76 1834
2606.24 1792
2606.72 1738
2607.20 1745
2607.68 1725
2608.16 1680
2608.65 1772
2609.13 1747
2609.61 1821
2610.09 1837
2610.57 1846
2611.05 1893
2611.53 1897
2612.02 1890
2612.50 1759
2612.98 1821
2613.46 1715
2613.94 1727
2614.43 1696
2614.91 1804
2615.39 1753
2615.87 1780
2616.35 1835
2616.84 1762
2617.32 1986
2617.80 1765
2618.28 1938
2618.77 2093
2619.25 1835
2619.73 1869
2620.21 1695
2620.69 1839
2621.18 1710
2621.66 1640
2622.14 1597
2622.63 1735
2623.11 1769
2623.59 1726
2624.07 1721
2624.56 1591
2625.04 1865
2625.52 1723
2626.01 1842
2626.49 1948
2626.97 1870
2627.45 2011
2627.94 1806
2628.42 1937
2628.90 2109
2629.39 1933
2629.87 1889
2630.35 2110
2630.84 1945
2631.32 1991
2631.80 2192
2632.29 2178
2632.77 2074
2633.26 2041
2633.74 2217
2634.22 2336
2634.71 2057
2635.19 2026
2635.67 1997
2636.16 1954
2636.64 1942
2637.13 1842
2637.61 1914
2638.09 1880
2638.58 1675
2639.06 1822
2639.55 1856
2640.03 1825
2640.52 1918
2641.00 1872
2641.48 1877
2641.97 1926
2642.45 1891
2642.94 1770
2643.42 1737
2643.91 1777
2644.39 1778
2644.88 1701
2645.36 1804
2645.85 1795
2646.33 1739
2646.82 1833
2647.30 1859
2647.79 1799
2648.27 1929
2648.76 1917
2649.24 1780
2649.73 1933
2650.21 1965
2650.70 1953
2651.18 1871
2651.67 2017
2652.15 1991
2652.64 1924
2653.12 1899
2653.61 1814
2654.10 1716
2654.58 1791
2655.07 1848
2655.55 1749
2656.04 1954
2656.52 1963
2657.01 2005
2657.50 2046
2657.98 1914
2658.47 1993
2658.95 1832
2659.44 1835
2659.93 1906
2660.41 2001
2660.90 1986
2661.38 1857
2661.87 1856
2662.36 1803
2662.84 1885
2663.33 1919
2663.82 2032
2664.30 1839
2664.79 1735
2665.28 1835
2665.76 1776
2666.25 1771
2666.74 1813
2667.22 1659
2667.71 1848
2668.20 1992
2668.68 1830
2669.17 1849
2669.66 1878
2670.14 1919
2670.63 1942
2671.12 1940
2671.61 2114
2672.09 2132
2672.58 2165
2673.07 2412
2673.55 2625
2674.04 2414
2674.53 2623
2675.02 2802
2675.50 3003
2675.99 3092
2676.48 3115
2676.97 2947
2677.46 2875
2677.94 2785
2678.43 2594
2678.92 2562
2679.41 2376
2679.89 2392
2680.38 2196
2680.87 2179
2681.36 2186
2681.85 2092
2682.33 2074
2682.82 2011
2683.31 1982
2683.80 2036
2684.29 2004
2684.78 1969
2685.26 1997
2685.75 2025
2686.24 1905
2686.73 1894
2687.22 1686
2687.71 1877
2688.20 1916
2688.68 1809
2689.17 1811
2689.66 1738
2690.15 1855
2690.64 1661
2691.13 1669
2691.62 1838
2692.11 1943
2692.60 1704
2693.09 1714
2693.57 1723
2694.06 1620
2694.55 1610
2695.04 1746
2695.53 1735
2696.02 1824
2696.51 1754
2697.00 1732
2697.49 1785
2697.98 1871
2698.47 1858
2698.96 1840
2699.45 1856
2699.94 1819
2700.43 2007
2700.92 2002
2701.41 2047
2701.90 2047
2702.39 2078
2702.88 2050
2703.37 1950
2703.86 2117
2704.35 1970
2704.84 1945
2705.33 2107
2705.82 1965
2706.31 2058
2706.80 1953
2707.29 1876
2707.78 1826
2708.27 1850
2708.76 1774
2709.25 1778
2709.74 1727
2710.23 1680
2710.72 1668
2711.21 1643
2711.71 1878
2712.20 1878
2712.69 1810
2713.18 1823
2713.67 1778
2714.16 1902
2714.65 1838
2715.14 1889
2715.63 1924
2716.12 2103
2716.62 1910
2717.11 1750
2717.60 1839
2718.09 1924
2718.58 1916
2719.07 1893
2719.56 1712
2720.06 1853
2720.55 2038
2721.04 1857
2721.53 2140
2722.02 1999
2722.51 2131
2723.01 2226
2723.50 2305
2723.99 2222
2724.48 2219
2724.97 2200
2725.47 2233
2725.96 2419
2726.45 2112
2726.94 1956
2727.44 1890
2727.93 2072
2728.42 2088
2728.91 1918
2729.40 2010
2729.90 1873
2730.39 1875
2730.88 1910
2731.37 2080
2731.87 2134
2732.36 2127
2732.85 2309
2733.35 2295
2733.84 2378
2734.33 2314
2734.82 2422
2735.32 2474
2735.81 2489
2736.30 2510
2736.80 2434
2737.29 2281
2737.78 2281
2738.28 2377
2738.77 2245
2739.26 2301
2739.76 2170
2740.25 2026
2740.74 2019
2741.24 2134
2741.73 2006
2742.22 1940
2742.72 2035
2743.21 1907
2743.70 1940
2744.20 1988
2744.69 1762
2745.19 1792
2745.68 1915
2746.17 1765
2746.67 1762
2747.16 1712
2747.66 1723
2748.15 1752
2748.64 1804
2749.14 1950
2749.63 1779
2750.13 1841
2750.62 1856
2751.12 1827
2751.61 1889
2752.10 1844
2752.60 1800
2753.09 1787
2753.59 1737
2754.08 1818
2754.58 1830
2755.07 1879
2755.57 1675
2756.06 1876
2756.56 1759
2757.05 1978
2757.55 1884
2758.04 1890
2758.54 1996
2759.03 1969
2759.53 1744
2760.02 1816
2760.52 2107
2761.01 1836
2761.51 1782
2762.00 1828
2762.50 1784
2762.99 1842
2763.49 1787
2763.99 1741
2764.48 1780
2764.98 1934
2765.47 1847
2765.97 1718
2766.46 1886
2766.96 1921
2767.46 1851
2767.95 1793
2768.45 2065
2768.94 1878
2769.44 1896
2769.94 1967
2770.43 1946
2770.93 2008
2771.42 2126
2771.92 1912
2772.42 2167
2772.91 2317
2773.41 2239
2773.91 2401
2774.40 2618
2774.90 2892
2775.40 2881
2775.89 2947
2776.39 2995
2776.89 3157
2777.38 3280
2777.88 3338
2778.38 3164
2778.87 3050
2779.37 2961
2779.87 2850
2780.36 2562
2780.86 2572
2781.36 2359
2781.85 2132
2782.35 2185
2782.85 1945
2783.35 1991
2783.84 1868
2784.34 1878
2784.84 1862
2785.34 1809
2785.83 1878
2786.33 1914
2786.83 1964
2787.33 2018
2787.82 1899
2788.32 1748
2788.82 1649
2789.32 1822
2789.81 1906
2790.31 1753
2790.81 1710
2791.31 1807
2791.81 1784
2792.30 1821
2792.80 1752
2793.30 1811
2793.80 1836
2794.30 1854
2794.80 1882
2795.29 1829
2795.79 1847
2796.29 1861
2796.79 1944
2797.29 2026
2797.79 2123
2798.29 2008
2798.78 2100
2799.28 2102
2799.78 2172
2800.28 2035
2800.78 1922
2801.28 1992
2801.78 1971
2802.28 1863
2802.77 1917
2803.27 1967
2803.77 1813
2804.27 1876
2804.77 1954
2805.27 1949
2805.77 2039
2806.27 2167
2806.77 2145
2807.27 2131
2807.77 2161
2808.27 2046
2808.77 2197
2809.27 2297
2809.77 2187
2810.27 2196
2810.77 2099
2811.27 2141
2811.76 2161
2812.26 2098
2812.76 1958
2813.26 2088
2813.76 2090
2814.26 1865
2814.76 1941
2815.26 1838
2815.76 1953
2816.27 1863
2816.77 1793
2817.27 1819
2817.77 1985
2818.27 1855
2818.77 1776
2819.27 1850
2819.77 1873
2820.27 1903
2820.77 1939
2821.27 1818
2821.77 1800
2822.27 1878
2822.77 1863
2823.27 1888
2823.77 1790
2824.27 1675
2824.78 1722
2825.28 1882
2825.78 1845
2826.28 1802
2826.78 1738
2827.28 1797
2827.78 1748
2828.28 1664
2828.79 1747
2829.29 1710
2829.79 1808
2830.29 1737
2830.79 1898
2831.29 1861
2831.79 1784
2832.30 1711
2832.80 1672
2833.30 1714
2833.80 1681
2834.30 1703
2834.80 1861
2835.31 1972
2835.81 1884
2836.31 1774
2836.81 1943
2837.31 1977
2837.82 1925
2838.32 1956
2838.82 1914
2839.32 1870
2839.83 1860
2840.33 1973
2840.83 1956
2841.33 1863
2841.84 1839
2842.34 1808
2842.84 1754
2843.34 1881
2843.85 1767
2844.35 1732
2844.85 2000
2845.35 1876
2845.86 1803
2846.36 1918
2846.86 2138
2847.37 2135
2847.87 2129
2848.37 2159
2848.87 2161
2849.38 2000
2849.88 2233
2850.38 2133
2850.89 2319
2851.39 2253
2851.89 2099
2852.40 1979
2852.90 1900
2853.40 1867
2853.91 1814
2854.41 1781
2854.92 1806
2855.42 1914
2855.92 1876
2856.43 1840
2856.93 1948
2857.43 1809
2857.94 1845
2858.44 1796
2858.95 1776
2859.45 1846
2859.95 1623
2860.46 1723
2860.96 1726
2861.47 1630
2861.97 1820
2862.48 1737
2862.98 1702
2863.48 1816
2863.99 1845
2864.49 1762
2865.00 1821
2865.50 1821
2866.01 1781
2866.51 1852
2867.02 1765
2867.52 1745
2868.03 1703
2868.53 1597
2869.04 1896
2869.54 1954
2870.05 1750
2870.55 1948
2871.06 2052
2871.56 2141
2872.07 2288
2872.57 2181
2873.08 2219
2873.58 2194
2874.09 2179
2874.59 2098
2875.10 2097
2875.60 2051
2876.11 1970
2876.61 2172
2877.12 2160
2877.63 2320
2878.13 2084
2878.64 2016
2879.14 1948
2879.65 2022
2880.15 1995
2880.66 1856
2881.17 1931
2881.67 1909
2882.18 1788
2882.68 1930
2883.19 1968
2883.70 1939
2884.20 2055
2884.71 2055
2885.22 2110
2885.72 2017
2886.23 2092
2886.74 1962
2887.24 2121
2887.75 2344
2888.25 2199
2888.76 2209
2889.27 2266
2889.77 2246
2890.28 2391
2890.79 2182
2891.30 2214
2891.80 2054
2892.31 2125
2892.82 2153
2893.32 2078
2893.83 2052
2894.34 1967
2894.84 2029
2895.35 2011
2895.86 2160
2896.37 2216
2896.87 2123
2897.38 2138
2897.89 2171
2898.40 2133
2898.90 2224
2899.41 2128
2899.92 2076
2900.43 2130
2900.93 2083
2901.44 2044
2901.95 2149
2902.46 2218
2902.96 2141
2903.47 2117
2903.98 2130
2904.49 2126
2905.00 2127
2905.50 2305
2906.01 2328
2906.52 2165
2907.03 2303
2907.54 2278
2908.05 2332
2908.55 2350
2909.06 2031
2909.57 2144
2910.08 2029
2910.59 2103
2911.10 1974
2911.61 1933
2912.11 1854
2912.62 1876
2913.13 1850
2913.64 1880
2914.15 1874
2914.66 1819
2915.17 1810
2915.68 1731
2916.19 1983
2916.69 2023
2917.20 1973
2917.71 1943
2918.22 1971
2918.73 1973
2919.24 1899
2919.75 1714
2920.26 1881
2920.77 1937
2921.28 1927
2921.79 1888
2922.30 1899
2922.81 1965
2923.32 2020
2923.83 2104
2924.34 1924
2924.85 1995
2925.36 2095
2925.87 2315
2926.38 2248
2926.89 1911
2927.40 1938
2927.91 2049
2928.42 2102
2928.93 1883
2929.44 1796
2929.95 1779
2930.46 1875
2930.97 1817
2931.48 1853
2931.99 1791
2932.50 1817
2933.01 1797
2933.52 1850
2934.03 1872
2934.54 1876
2935.05 1787
2935.56 1862
2936.07 1913
2936.58 2081
2937.09 2031
2937.60 1983
2938.12 2056
2938.63 2100
2939.14 2060
2939.65 1779
2940.16 1950
2940.67 2003
2941.18 2031
2941.69 2071
2942.20 2016
2942.72 2031
2943.23 1974
2943.74 1815
2944.25 1872
2944.76 1929
2945.27 1863
2945.79 1889
2946.30 1871
2946.81 1862
2947.32 2079
2947.83 1839
2948.34 1790
2948.86 1860
2949.37 1837
2949.88 2010
2950.39 1948
2950.90 1796
2951.42 1877
2951.93 1770
2952.44 1678
2952.95 1775
2953.46 1749
2953.98 1805
2954.49 1797
2955.00 1740
2955.51 1891
2956.03 1782
2956.54 1871
2957.05 1765
2957.56 1732
2958.08 1859
2958.59 1853
2959.10 1869
2959.62 1885
2960.13 1916
2960.64 1842
2961.15 1903
2961.67 1974
2962.18 1887
2962.69 1962
2963.21 1960
2963.72 1924
2964.23 1907
2964.75 1850
2965.26 1967
2965.77 1953
2966.29 1904
2966.80 1898
2967.31 1679
2967.83 1862
2968.34 1897
2968.85 1877
2969.37 1815
2969.88 1716
2970.40 1755
2970.91 1905
2971.42 1849
2971.94 1754
2972.45 1686
2972.96 1702
2973.48 1714
2973.99 1875
2974.51 1808
2975.02 1809
2975.54 1839
2976.05 1877
2976.56 1897
2977.08 1923
2977.59 1878
2978.11 1929
2978.62 1866
2979.14 1734
2979.65 1907
2980.16 2008
2980.68 1961
2981.19 1893
2981.71 1768
2982.22 1817
2982.74 1962
2983.25 2078
2983.77 1978
2984.28 1934
2984.80 1975
2985.31 1991
2985.83 2209
2986.34 2268
2986.86 2196
2987.37 2200
2987.89 2131
2988.40 2346
2988.92 2445
2989.44 2272
2989.95 2084
2990.47 2118
2990.98 2307
2991.50 2229
2992.01 2164
2992.53 2219
2993.04 2289
2993.56 2098
2994.08 2188
2994.59 2345
2995.11 2282
2995.62 2149
2996.14 2306
2996.66 2324
2997.17 2255
2997.69 2385
2998.20 2426
2998.72 2563
2999.24 2720
2999.75 2765
3000.27 2772
3000.79 2857
3001.30 2906
3001.82 3053
3002.33 3391
3002.85 3691
3003.37 3810
3003.88 4291
3004.40 4615
3004.92 4853
3005.43 5252
3005.95 5314
3006.47 5390
3006.99 5211
3007.50 5001
3008.02 5043
3008.54 4556
3009.05 3851
3009.57 3628
3010.09 3183
3010.60 3047
3011.12 2787
3011.64 2582
3012.16 2334
3012.67 2099
3013.19 2292
3013.71 2224
3014.23 2261
3014.74 2382
3015.26 2482
3015.78 2417
3016.30 2435
3016.82 2410
3017.33 2437
3017.85 2464
3018.37 2597
3018.89 2480
3019.40 2539
3019.92 2411
3020.44 2438
3020.96 2537
3021.48 2449
3022.00 2459
3022.51 2301
3023.03 2348
3023.55 2349
3024.07 2315
3024.59 2463
3025.11 2431
3025.62 2368
3026.14 2458
3026.66 2407
3027.18 2091
3027.70 2258
3028.22 2298
3028.74 2287
3029.25 2227
3029.77 2166
3030.29 2119
3030.81 2108
3031.33 2237
3031.85 1965
3032.37 1877
3032.89 1946
3033.41 1986
3033.93 2137
3034.45 2098
3034.96 2134
3035.48 2005
3036.00 1989
3036.52 2012
3037.04 2004
3037.56 2128
3038.08 1974
3038.60 1946
3039.12 1969
3039.64 2023
3040.16 2149
3040.68 1920
3041.20 1929
3041.72 1926
3042.24 1798
3042.76 1862
3043.28 1966
3043.80 1901
3044.32 1986
3044.84 1922
3045.36 1913
3045.88 2004
3046.40 1958
3046.92 1973
3047.44 1885
3047.96 1757
3048.48 1890
3049.00 1909
3049.52 1895
3050.04 2070
3050.56 2095
3051.09 1778
3051.61 1715
3052.13 1851
3052.65 2070
3053.17 1964
3053.69 1893
3054.21 1790
3054.73 1886
3055.25 1840
3055.77 1857
3056.29 1927
3056.82 1866
3057.34 1986
3057.86 2068
3058.38 2005
3058.90 2001
3059.42 2109
3059.94 1981
3060.47 1909
3060.99 1966
3061.51 2006
3062.03 1929
3062.55 2063
3063.07 2017
3063.60 1878
3064.12 1977
3064.64 1915
3065.16 2087
3065.68 2078
3066.21 2273
3066.73 2123
3067.25 1949
3067.77 2076
3068.29 2221
3068.82 2106
3069.34 2067
3069.86 2135
3070.38 1908
3070.90 2051
3071.43 2113
3071.95 1919
3072.47 2041
3072.99 2062
3073.52 2103
3074.04 2049
3074.56 2110
3075.09 2277
3075.61 2273
3076.13 2298
3076.65 2372
3077.18 2493
3077.70 2722
3078.22 2727
3078.75 2843
3079.27 2900
3079.79 2836
3080.32 2932
3080.84 2914
3081.36 2785
3081.89 2779
3082.41 2586
3082.93 2650
3083.46 2655
3083.98 2704
3084.50 2764
3085.03 2618
3085.55 2565
3086.07 2516
3086.60 2567
3087.12 2663
3087.64 2438
3088.17 2452
3088.69 2478
3089.22 2349
3089.74 2442
3090.26 2435
3090.79 2290
3091.31 2300
3091.84 2252
3092.36 2122
3092.89 2334
3093.41 2341
3093.93 2442
3094.46 2416
3094.98 2565
3095.51 2494
3096.03 2611
3096.56 2677
3097.08 2756
3097.61 2844
3098.13 2782
3098.66 2996
3099.18 3106
3099.70 3599
3100.23 4100
3100.75 4819
3101.28 5220
3101.80 5600
3102.33 6388
3102.85 7244
3103.38 7712
3103.91 7762
3104.43 8261
3104.96 7960
3105.48 7611
3106.01 7144
3106.53 6350
3107.06 5562
3107.58 4632
3108.11 4112
3108.63 3674
3109.16 3310
3109.69 3103
3110.21 2931
3110.74 2861
3111.26 2428
3111.79 2575
3112.31 2479
3112.84 2468
3113.37 2562
3113.89 2609
3114.42 2500
3114.94 2503
3115.47 2239
3116.00 2328
3116.52 2405
3117.05 2254
3117.58 2224
3118.10 2169
3118.63 2210
3119.16 2236
3119.68 2125
3120.21 2177
3120.73 2268
3121.26 2362
3121.79 2421
3122.31 2408
3122.84 2251
3123.37 2152
3123.90 2328
3124.42 2245
3124.95 2217
3125.48 2179
3126.00 2063
3126.53 1955
3127.06 1896
3127.58 2039
3128.11 1914
3128.64 1941
3129.17 1890
3129.69 1854
3130.22 1964
3130.75 1949
3131.28 1898
3131.80 1859
3132.33 1987
3132.86 1995
3133.39 2171
3133.91 1980
3134.44 1844
3134.97 1920
3135.50 1980
3136.03 1989
3136.55 2049
3137.08 1923
3137.61 1970
3138.14 1973
3138.67 1737
3139.19 1812
3139.72 1872
3140.25 1839
3140.78 1879
3141.31 1907
3141.84 1789
3142.36 1971
3142.89 1891
3143.42 1825
3143.95 1886
3144.48 2072
3145.01 1985
3145.54 1933
3146.06 2096
3146.59 2119
3147.12 2167
3147.65 2284
3148.18 2443
3148.71 2354
3149.24 2349
3149.77 2366
3150.30 2455
3150.83 2502
3151.35 2558
3151.88 2445
3152.41 2448
3152.94 2296
3153.47 2189
3154.00 2025
3154.53 2179
3155.06 2185
3155.59 2174
3156.12 2171
3156.65 2019
3157.18 2075
3157.71 2043
3158.24 2191
3158.77 2147
3159.30 2080
3159.83 2122
3160.36 2289
3160.89 2233
3161.42 2110
3161.95 1993
3162.48 2060
3163.01 2163
3163.54 2159
3164.07 1989
3164.60 2048
3165.13 1763
3165.66 1834
3166.19 1979
3166.72 1915
3167.25 1827
3167.78 1832
3168.31 1870
3168.84 1853
3169.37 1840
3169.90 1878
3170.44 1901
3170.97 1862
3171.50 1924
3172.03 1935
3172.56 1869
3173.09 1999
3173.62 1964
3174.15 1984
3174.68 1893
3175.21 2014
3175.75 2186
3176.28 2159
3176.81 2049
3177.34 2085
3177.87 2026
3178.40 1843
3178.93 1876
3179.47 1876
3180.00 1902
3180.53 1827
3181.06 1883
3181.59 1817
3182.12 1775
3182.66 1772
3183.19 1752
3183.72 1808
3184.25 1843
3184.78 1840
3185.32 1829
3185.85 1812
3186.38 1731
3186.91 1772
3187.44 1773
3187.98 1932
3188.51 1927
3189.04 2106
3189.57 1961
3190.11 1870
3190.64 1930
3191.17 1888
3191.70 1850
3192.24 1760
3192.77 1743
3193.30 1737
3193.84 1769
3194.37 1901
3194.90 1737
3195.43 1690
3195.97 1784
3196.50 1866
3197.03 1868
3197.57 1886
3198.10 1979
3198.63 1944
3199.17 2181
3199.70 2112
3200.23 2060
3200.77 2075
3201.30 2202
3201.83 2473
3202.37 2429
3202.90 2281
3203.43 2348
3203.97 2308
3204.50 2269
3205.03 2310
3205.57 2256
3206.10 2200
3206.63 2229
3207.17 2163
3207.70 2143
3208.24 2215
3208.77 2193
3209.30 2335
3209.84 2322
3210.37 2459
3210.91 2334
3211.44 2379
3211.98 2557
3212.51 2512
3213.04 2514
3213.58 2456
3214.11 2377
3214.65 2357
3215.18 2228
3215.72 2166
3216.25 2120
3216.79 2005
3217.32 1906
3217.86 1885
3218.39 1901
3218.93 1917
3219.46 1899
3220.00 1844
3220.53 1819
3221.07 1911
3221.60 2069
3222.14 2070
3222.67 2065
3223.21 2222
3223.74 2433
3224.28 2564
3224.81 2379
3225.35 2482
3225.88 2428
3226.42 2565
3226.95 2292
3227.49 2400
3228.02 2338
3228.56 2164
3229.10 2274
3229.63 2285
3230.17 2190
3230.70 2151
3231.24 2171
3231.78 2011
3232.31 2162
3232.85 2269
3233.38 2107
3233.92 2072
3234.46 2072
3234.99 2144
3235.53 2138
3236.06 1990
3236.60 2139
3237.14 2118
3237.67 2364
3238.21 2397
3238.75 2330
3239.28 2144
3239.82 2168
3240.36 2362
3240.89 2372
3241.43 2290
3241.97 2176
3242.50 2323
3243.04 2225
3243.58 2388
3244.11 2323
3244.65 2240
3245.19 2346
3245.72 2322
3246.26 2230
3246.80 2126
3247.34 2092
3247.87 2205
3248.41 2143
3248.95 2330
3249.49 2411
3250.02 2381
3250.56 2291
3251.10 2397
3251.64 2417
3252.17 2377
3252.71 2515
3253.25 2624
3253.79 2515
3254.32 2421
3254.86 2563
3255.40 2578
3255.94 2607
3256.48 2634
3257.01 2660
3257.55 2807
3258.09 2816
3258.63 2849
3259.17 3056
3259.70 3131
3260.24 3552
3260.78 3867
3261.32 3916
3261.86 4105
3262.40 4559
3262.93 5034
3263.47 5347
3264.01 5403
3264.55 5804
3265.09 5716
3265.63 6474
3266.17 6522
3266.71 6577
3267.24 6518
3267.78 6567
3268.32 6456
3268.86 6196
3269.40 5692
3269.94 4948
3270.48 4741
3271.02 4597
3271.56 4044
3272.10 3535
3272.64 3298
3273.18 2843
3273.71 2804
3274.25 2748
3274.79 2677
3275.33 2538
3275.87 2706
3276.41 2909
3276.95 2859
3277.49 2660
3278.03 2629
3278.57 2787
3279.11 2706
3279.65 2783
3280.19 2661
3280.73 2674
3281.27 2603
3281.81 2757
3282.35 2840
3282.89 2594
3283.43 2551
3283.97 2728
3284.51 2643
3285.05 2709
3285.59 2737
3286.13 2980
3286.67 2828
3287.21 2912
3287.75 2944
3288.30 2838
3288.84 2849
3289.38 2817
3289.92 2871
3290.46 2632
3291.00 2784
3291.54 2793
3292.08 2906
3292.62 2825
3293.16 2884
3293.70 3007
3294.24 3077
3294.79 3130
3295.33 3299
3295.87 3533
3296.41 3343
3296.95 3438
3297.49 3293
3298.03 3264
3298.57 3408
3299.12 3343
3299.66 3191
3300.20 3083
3300.74 3168
3301.28 3108
3301.82 2899
3302.37 3051
3302.91 3131
3303.45 3066
3303.99 3108
3304.53 3211
3305.08 2985
3305.62 2926
3306.16 2944
3306.70 2698
3307.24 2711
3307.79 2663
3308.33 2690
3308.87 2423
3309.41 2445
3309.96 2469
3310.50 2518
3311.04 2260
3311.58 2518
3312.13 2502
3312.67 2478
3313.21 2663
3313.75 2641
3314.30 2685
3314.84 2823
3315.38 2907
3315.92 3053
3316.47 3015
3317.01 3053
3317.55 2924
3318.10 2900
3318.64 2711
3319.18 2646
3319.73 2771
3320.27 2946
3320.81 2987
3321.36 2969
3321.90 2825
3322.44 2721
3322.99 2784
3323.53 2672
3324.07 2710
3324.62 2743
3325.16 2717
3325.70 2562
3326.25 2654
3326.79 2607
3327.34 2557
3327.88 2629
3328.42 2634
3328.97 2604
3329.51 2700
3330.06 2903
3330.60 3084
3331.14 3520
3331.69 3984
3332.23 4576
3332.78 5158
3333.32 5865
3333.86 7260
3334.41 8430
3334.95 9191
3335.50 10211
3336.04 11160
3336.59 11323
3337.13 11768
3337.68 11606
3338.22 10987
3338.77 10485
3339.31 9637
3339.86 8775
3340.40 7451
3340.94 6154
3341.49 5325
3342.03 4597
3342.58 3854
3343.13 3498
3343.67 3178
3344.22 3041
3344.76 3025
3345.31 2961
3345.85 2688
3346.40 2580
3346.94 2651
3347.49 2755
3348.03 2766
3348.58 2798
3349.12 2619
3349.67 2523
3350.22 2513
3350.76 2535
3351.31 2574
3351.85 2494
3352.40 2492
3352.94 2362
3353.49 2482
3354.04 2491
3354.58 2367
3355.13 2470
3355.67 2482
3356.22 2463
3356.77 2511
3357.31 2386
3357.86 2380
3358.41 2470
3358.95 2367
3359.50 2367
3360.05 2327
3360.59 2360
3361.14 2351
3361.68 2338
3362.23 2289
3362.78 2268
3363.33 2385
3363.87 2496
3364.42 2396
3364.97 2323
3365.51 2240
3366.06 2312
3366.61 2349
3367.15 2209
3367.70 2255
3368.25 2213
3368.79 2352
3369.34 2252
3369.89 2274
3370.44 2268
3370.98 2155
3371.53 2276
3372.08 2421
3372.63 2462
3373.17 2660
3373.72 2526
3374.27 2484
3374.82 2625
3375.36 2479
3375.91 2616
3376.46 2526
3377.01 2535
3377.56 2407
3378.10 2236
3378.65 2006
3379.20 1974
3379.75 1870
3380.30 1920
3380.84 1977
3381.39 2010
3381.94 1811
3382.49 1806
3383.04 1810
3383.59 1828
3384.13 1760
3384.68 1738
3385.23 1950
3385.78 1798
3386.33 1911
3386.88 1832
3387.43 1900
3387.97 1817
3388.52 1728
3389.07 1852
3389.62 1910
3390.17 2023
3390.72 1975
3391.27 1847
3391.82 1807
3392.37 1895
3392.92 1920
3393.46 1824
3394.01 1907
3394.56 2052
3395.11 1929
3395.66 1911
3396.21 1994
3396.76 1894
3397.31 1864
3397.86 2021
3398.41 1950
3398.96 1843
3399.51 1945
3400.06 1941
3400.61 2000
3401.16 1818
3401.71 1886
3402.26 1907
3402.81 1936
3403.36 1913
3403.91 1836
3404.46 1854
3405.01 1811
3405.56 1838
3406.11 1714
3406.66 1661
3407.21 1712
3407.76 1694
3408.31 1808
3408.86 1763
3409.41 1724
3409.96 1891
3410.51 1741
3411.06 1741
3411.61 1842
3412.16 1965
3412.71 1909
3413.27 1865
3413.82 1862
3414.37 1858
3414.92 1817
3415.47 1777
3416.02 1859
3416.57 1779
3417.12 1990
3417.67 1901
3418.22 1703
3418.78 1857
3419.33 1837
3419.88 1842
3420.43 1778
3420.98 1990
3421.53 2097
3422.08 2051
3422.64 2200
3423.19 2313
3423.74 2304
3424.29 2414
3424.84 2363
3425.39 2461
3425.95 2382
3426.50 2540
3427.05 2595
3427.60 2326
3428.15 2044
3428.71 1996
3429.26 1813
3429.81 1859
3430.36 1931
3430.91 1887
3431.47 1911
3432.02 1978
3432.57 2001
3433.12 2022
3433.68 1924
3434.23 1950
3434.78 2054
3435.33 2124
3435.89 1982
3436.44 2156
3436.99 2093
3437.54 1928
3438.10 1992
3438.65 1960
3439.20 1893
3439.76 1942
3440.31 1983
3440.86 1889
3441.42 1773
3441.97 1769
3442.52 1782
3443.07 1789
3443.63 1860
3444.18 1948
3444.73 1886
3445.29 2005
3445.84 1931
3446.39 1853
3446.95 1860
3447.50 1873
3448.06 1826
3448.61 1743
3449.16 1633
3449.72 1638
3450.27 1773
3450.82 1651
3451.38 1698
3451.93 1717
3452.49 1695
3453.04 1588
3453.59 1698
3454.15 1854
3454.70 1788
3455.26 1783
3455.81 1693
3456.36 1741
3456.92 1777
3457.47 1745
3458.03 1720
3458.58 1728
3459.14 1676
3459.69 1625
3460.25 1711
3460.80 1777
3461.36 1781
3461.91 1706
3462.46 1789
3463.02 1843
3463.57 1758
3464.13 1739
3464.68 1756
3465.24 1781
3465.79 1864
3466.35 1789
3466.90 1883
3467.46 1971
3468.02 1877
3468.57 1798
3469.13 1947
3469.68 2171
3470.24 2160
3470.79 2203
3471.35 2208
3471.90 2305
3472.46 2284
3473.01 2296
3473.57 2224
3474.13 2304
3474.68 2186
3475.24 2221
3475.79 2212
3476.35 2229
3476.90 2094
3477.46 2211
3478.02 2255
3478.57 2103
3479.13 2209
3479.68 2168
3480.24 2247
3480.80 2314
3481.35 2328
3481.91 2288
3482.47 2259
3483.02 2350
3483.58 2450
3484.14 2389
3484.69 2334
3485.25 2507
3485.81 2496
3486.36 2509
3486.92 2744
3487.48 2865
3488.03 3154
3488.59 3621
3489.15 4186
3489.70 4737
3490.26 5283
3490.82 5977
3491.37 6342
3491.93 6675
3492.49 7365
3493.05 7682
3493.60 7605
3494.16 7634
3494.72 7186
3495.27 6733
3495.83 5783
3496.39 5168
3496.95 4530
3497.50 4209
3498.06 3931
3498.62 3785
3499.18 3445
3499.74 3816
3500.29 3840
3500.85 4033
3501.41 4135
3501.97 4184
3502.52 4173
3503.08 4378
3503.64 4468
3504.20 4478
3504.76 4512
3505.32 4458
3505.87 4384
3506.43 4566
3506.99 4257
3507.55 3983
3508.11 3822
3508.67 3874
3509.22 3690
3509.78 3232
3510.34 3220
3510.90 3030
3511.46 2789
3512.02 2849
3512.58 2494
3513.13 2503
3513.69 2288
3514.25 2171
3514.81 2083
3515.37 2000
3515.93 2070
3516.49 2190
3517.05 2111
3517.61 2036
3518.17 2000
3518.73 2004
3519.28 2182
3519.84 2213
3520.40 2075
3520.96 2039
3521.52 2174
3522.08 2197
3522.64 2236
3523.20 2070
3523.76 2163
3524.32 2129
3524.88 2169
3525.44 2135
3526.00 2086
3526.56 2076
3527.12 2049
3527.68 2058
3528.24 1998
3528.80 1859
3529.36 1861
3529.92 1940
3530.48 1886
3531.04 2020
3531.60 2016
3532.16 1923
3532.72 1833
3533.28 2120
3533.84 2128
3534.40 2071
3534.96 2069
3535.52 2203
3536.08 2335
3536.65 2420
3537.21 2326
3537.77 2262
3538.33 2383
3538.89 2266
3539.45 2222
3540.01 2145
3540.57 2192
3541.13 2191
3541.69 2138
3542.25 1953
3542.82 1919
3543.38 1992
3543.94 1914
3544.50 1949
3545.06 1965
3545.62 1886
3546.18 1885
3546.75 1933
3547.31 1963
3547.87 1831
3548.43 1905
3548.99 1843
3549.55 1706
3550.12 1809
3550.68 1827
3551.24 1767
3551.80 1812
3552.36 1849
3552.92 1742
3553.49 1789
3554.05 1645
3554.61 1632
3555.17 1709
3555.74 1611
3556.30 1666
3556.86 1616
3557.42 1626
3557.98 1712
3558.55 1817
3559.11 1613
3559.67 1719
3560.23 1752
3560.80 1846
3561.36 1956
3561.92 1926
3562.49 1782
3563.05 1803
3563.61 1819
3564.17 1848
3564.74 1666
3565.30 1763
3565.86 1837
3566.43 1788
3566.99 1679
3567.55 1649
3568.11 1737
3568.68 1652
3569.24 1853
3569.80 1731
3570.37 1686
3570.93 1758
3571.49 1704
3572.06 1765
3572.62 1789
3573.19 1616
3573.75 1750
3574.31 1919
3574.88 1991
3575.44 1758
3576.00 1786
3576.57 1713
3577.13 1744
3577.70 1756
3578.26 1680
3578.82 1746
3579.39 1789
3579.95 1741
3580.52 1661
3581.08 1633
3581.64 1620
3582.21 1696
3582.77 1717
3583.34 1750
3583.90 1698
3584.47 1695
3585.03 1886
3585.60 1828
3586.16 1712
3586.72 1728
3587.29 1760
3587.85 1746
3588.42 1773
3588.98 1810
3589.55 1712
3590.11 1725
3590.68 1772
3591.24 1673
3591.81 1734
3592.37 1833
3592.94 1753
3593.50 1745
3594.07 1738
3594.63 1679
3595.20 1817
3595.77 1815
3596.33 1836
3596.90 1860
3597.46 1788
3598.03 1766
3598.59 1810
3599.16 1825
3599.72 1833
3600.29 1839
3600.86 1742
3601.42 1813
3601.99 1799
3602.55 1682
3603.12 1649
3603.69 1604
3604.25 1638
3604.82 1682
3605.38 1578
3605.95 1576
3606.52 1576
3607.08 1595
3607.65 1577
3608.21 1601
3608.78 1584
3609.35 1571
3609.91 1419
3610.48 1393
3611.05 1574
3611.61 1537
3612.18 1566
3612.75 1620
3613.31 1644
3613.88 1582
3614.45 1739
3615.01 1967
3615.58 1919
3616.15 2089
3616.72 2162
3617.28 2129
3617.85 2424
3618.42 2464
3618.98 2464
3619.55 2407
3620.12 2419
3620.69 2375
3621.25 2395
3621.82 2335
3622.39 2269
3622.96 2209
3623.52 1810
3624.09 1709
3624.66 1787
3625.23 1776
3625.79 1637
3626.36 1515
3626.93 1518
3627.50 1490
3628.06 1684
3628.63 1647
3629.20 1564
3629.77 1565
3630.34 1603
3630.91 1556
3631.47 1565
3632.04 1715
3632.61 1806
3633.18 1696
3633.75 1807
3634.31 1775
3634.88 1796
3635.45 1804
3636.02 1711
3636.59 1686
3637.16 1773
3637.73 1728
3638.29 1777
3638.86 1821
3639.43 1850
3640.00 1924
3640.57 1900
3641.14 1911
3641.71 2122
3642.28 2058
3642.85 2007
3643.42 2137
3643.98 2161
3644.55 1891
3645.12 1937
3645.69 1822
3646.26 1972
3646.83 1805
3647.40 1829
3647.97 1921
3648.54 1784
3649.11 1815
3649.68 1753
3650.25 1726
3650.82 1948
3651.39 2004
3651.96 1947
3652.53 1849
3653.10 1753
3653.67 1905
3654.24 1921
3654.81 1861
3655.38 1835
3655.95 1704
3656.52 1684
3657.09 1810
3657.66 1697
3658.23 1810
3658.80 1665
3659.37 1745
3659.94 1771
3660.51 1795
3661.08 1837
3661.65 1721
3662.22 1748
3662.79 1800
3663.36 1772
3663.93 1697
3664.50 1884
3665.07 1891
3665.64 1859
3666.22 1955
3666.79 1848
3667.36 1775
3667.93 1975
3668.50 1759
3669.07 1754
3669.64 1686
3670.21 1686
3670.78 1517
3671.36 1633
3671.93 1635
3672.50 1654
3673.07 1712
3673.64 1699
3674.21 1767
3674.78 1888
3675.36 1977
3675.93 1855
3676.50 1910
3677.07 1854
3677.64 1890
3678.21 1800
3678.79 1805
3679.36 1723
3679.93 1678
3680.50 1750
3681.07 1663
3681.65 1599
3682.22 1568
3682.79 1495
3683.36 1508
3683.94 1599
3684.51 1646
3685.08 1670
3685.65 1622
3686.23 1659
3686.80 1606
3687.37 1721
3687.94 1812
3688.52 1857
3689.09 1863
3689.66 1917
3690.23 1885
3690.81 1853
3691.38 1791
3691.95 1868
3692.52 1773
3693.10 1702
3693.67 1671
3694.24 1651
3694.82 1652
3695.39 1564
3695.96 1796
3696.54 1644
3697.11 1621
3697.68 1636
3698.26 1656
3698.83 1692
3699.40 1663
3699.98 1713
3700.55 1799
3701.12 1721
3701.70 1541
3702.27 1622
3702.85 1578
3703.42 1478
3703.99 1628
3704.57 1617
3705.14 1693
3705.71 1659
3706.29 1689
3706.86 1846
3707.44 1774
3708.01 1821
3708.59 1780
3709.16 1654
3709.73 1657
3710.31 1752
3710.88 1741
3711.46 1755
3712.03 1798
3712.61 1781
3713.18 1662
3713.75 1842
3714.33 1932
3714.90 1733
3715.48 1670
3716.05 1576
3716.63 1650
3717.20 1790
3717.78 1708
3718.35 1854
3718.93 1712
3719.50 1727
3720.08 1667
3720.65 1709
3721.23 1606
3721.80 1750
3722.38 1635
3722.95 1643
3723.53 1483
3724.11 1503
3724.68 1558
3725.26 1616
3725.83 1430
3726.41 1337
3726.98 1543
3727.56 1622
3728.13 1681
3728.71 1492
3729.29 1560
3729.86 1778
3730.44 1811
3731.01 1922
3731.59 2019
3732.17 1970
3732.74 1878
3733.32 1996
3733.89 1955
3734.47 1976
3735.05 2123
3735.62 1903
3736.20 1909
3736.77 1895
3737.35 1879
3737.93 1783
3738.50 1673
3739.08 1687
3739.66 1566
3740.23 1655
3740.81 1576
3741.39 1661
3741.96 1667
3742.54 1719
3743.12 1568
3743.69 1597
3744.27 1476
3744.85 1529
3745.43 1740
3746.00 1598
3746.58 1503
3747.16 1534
3747.73 1599
3748.31 1593
3748.89 1672
3749.47 1730
3750.04 1572
3750.62 1500
3751.20 1671
3751.78 1625
3752.35 1522
3752.93 1651
3753.51 1525
3754.09 1488
3754.66 1544
3755.24 1588
3755.82 1583
3756.40 1515
3756.98 1444
3757.55 1474
3758.13 1590
3758.71 1633
3759.29 1563
3759.87 1514
3760.44 1711
3761.02 1655
3761.60 1710
3762.18 1718
3762.76 1574
3763.34 1708
3763.91 1687
3764.49 1622
3765.07 1575
3765.65 1627
3766.23 1721
3766.81 1584
3767.39 1622
3767.96 1644
3768.54 1678
3769.12 1618
3769.70 1599
3770.28 1496
3770.86 1512
3771.44 1637
3772.02 1659
3772.60 1539
3773.18 1625
3773.76 1645
3774.33 1524
3774.91 1524
3775.49 1565
3776.07 1592
3776.65 1592
3777.23 1541
3777.81 1526
3778.39 1575
3778.97 1566
3779.55 1405
3780.13 1435
3780.71 1586
3781.29 1545
3781.87 1442
3782.45 1378
3783.03 1367
3783.61 1418
3784.19 1602
3784.77 1533
3785.35 1463
3785.93 1406
3786.51 1420
3787.09 1604
3787.67 1462
3788.25 1486
3788.83 1516
3789.41 1600
3789.99 1528
3790.57 1513
3791.15 1539
3791.73 1653
3792.31 1687
3792.89 1639
3793.48 1587
3794.06 1683
3794.64 1679
3795.22 1653
3795.80 1572
3796.38 1485
3796.96 1506
3797.54 1661
3798.12 1721
3798.70 1700
3799.28 1760
3799.87 1633
3800.45 1526
3801.03 1590
3801.61 1726
3802.19 1785
3802.77 1675
3803.35 1803
3803.94 1839
3804.52 1738
3805.10 1853
3805.68 1793
3806.26 1947
3806.84 1914
3807.43 1981
3808.01 1979
3808.59 2057
3809.17 2103
3809.75 2027
3810.34 2042
3810.92 2099
3811.50 2175
3812.08 2226
3812.66 2189
3813.25 2060
3813.83 1993
3814.41 2097
3814.99 1997
3815.58 1989
3816.16 1982
3816.74 2069
3817.32 2123
3817.91 1994
3818.49 1878
3819.07 1764
3819.65 1770
3820.24 1595
3820.82 1602
3821.40 1641
3821.99 1678
3822.57 1680
3823.15 1567
3823.73 1619
3824.32 1566
3824.90 1470
3825.48 1589
3826.07 1774
3826.65 1740
3827.23 1668
3827.82 1614
3828.40 1625
3828.98 1714
3829.57 1593
3830.15 1709
3830.73 1777
3831.32 1576
3831.90 1638
3832.49 1619
3833.07 1567
3833.65 1648
3834.24 1648
3834.82 1605
3835.41 1496
3835.99 1589
3836.57 1507
3837.16 1522
3837.74 1489
3838.33 1548
3838.91 1453
3839.49 1408
3840.08 1387
3840.66 1427
3841.25 1389
3841.83 1533
3842.42 1572
3843.00 1435
3843.58 1482
3844.17 1517
3844.75 1522
3845.34 1563
3845.92 1466
3846.51 1532
3847.09 1520
3847.68 1735
3848.26 1622
3848.85 1553
3849.43 1448
3850.02 1587
3850.60 1702
3851.19 1549
3851.77 1588
3852.36 1504
3852.94 1436
3853.53 1514
3854.11 1567
3854.70 1535
3855.29 1548
3855.87 1475
3856.46 1479
3857.04 1484
3857.63 1505
3858.21 1579
3858.80 1655
3859.39 1620
3859.97 1638
3860.56 1739
3861.14 1728
3861.73 1764
3862.31 1818
3862.90 1877
3863.49 1890
3864.07 2019
3864.66 1979
3865.25 1904
3865.83 1824
3866.42 1842
3867.00 1842
3867.59 1869
3868.18 1853
3868.76 1703
3869.35 1707
3869.94 1691
3870.52 1730
3871.11 1640
3871.70 1652
3872.28 1610
3872.87 1659
3873.46 1600
3874.04 1614
3874.63 1516
3875.22 1605
3875.80 1593
3876.39 1591
3876.98 1667
3877.57 1656
3878.15 1726
3878.74 1599
3879.33 1701
3879.92 1656
3880.50 1700
3881.09 1585
3881.68 1621
3882.26 1572
3882.85 1456
3883.44 1425
3884.03 1498
3884.62 1507
3885.20 1528
3885.79 1605
3886.38 1742
3886.97 1787
3887.55 1848
3888.14 1927
3888.73 1983
3889.32 2091
3889.91 2217
3890.49 2068
3891.08 2031
3891.67 2179
3892.26 2369
3892.85 2158
3893.44 2015
3894.02 1926
3894.61 1972
3895.20 1833
3895.79 1717
3896.38 1701
3896.97 1804
3897.56 1687
3898.14 1783
3898.73 1765
3899.32 1644
3899.91 1617
3900.50 1581
3901.09 1621
3901.68 1567
3902.27 1628
3902.86 1542
3903.44 1655
3904.03 1637
3904.62 1569
3905.21 1588
3905.80 1612
3906.39 1652
3906.98 1609
3907.57 1599
3908.16 1605
3908.75 1522
3909.34 1598
3909.93 1612
3910.52 1577
3911.11 1496
3911.70 1475
3912.29 1384
3912.88 1430
3913.47 1377
3914.06 1475
3914.65 1405
3915.24 1373
3915.83 1454
3916.42 1472
3917.01 1440
3917.60 1477
3918.19 1615
3918.78 1412
3919.37 1386
3919.96 1372
3920.55 1360
3921.14 1494
3921.73 1498
3922.32 1426
3922.91 1480
3923.50 1455
3924.09 1569
3924.68 1542
3925.27 1473
3925.86 1580
3926.45 1474
3927.05 1440
3927.64 1516
3928.23 1343
3928.82 1401
3929.41 1427
3930.00 1456
3930.59 1407
3931.18 1415
3931.77 1364
3932.37 1263
3932.96 1258
3933.55 1270
3934.14 1350
3934.73 1272
3935.32 1268
3935.91 1370
3936.51 1359
3937.10 1439
3937.69 1431
3938.28 1435
3938.87 1475
3939.46 1490
3940.06 1551
3940.65 1589
3941.24 1722
3941.83 1783
3942.42 1838
3943.02 1708
3943.61 1730
3944.20 1719
3944.79 1654
3945.39 1690
3945.98 1673
3946.57 1620
3947.16 1569
3947.76 1547
3948.35 1486
3948.94 1457
3949.53 1417
3950.13 1410
3950.72 1326
3951.31 1259
3951.90 1499
3952.50 1512
3953.09 1399
3953.68 1500
3954.28 1510
3954.87 1554
3955.46 1676
3956.05 1729
3956.65 1645
3957.24 1565
3957.83 1650
3958.43 1868
3959.02 1779
3959.61 1676
3960.21 1682
3960.80 1789
3961.39 1606
3961.99 1607
3962.58 1696
3963.17 1679
3963.77 1681
3964.36 1523
3964.96 1599
3965.55 1638
3966.14 1692
3966.74 1661
3967.33 1670
3967.93 1843
3968.52 1702
3969.11 1589
3969.71 1712
3970.30 1627
3970.90 1497
3971.49 1410
3972.08 1579
3972.68 1587
3973.27 1536
3973.87 1498
3974.46 1385
3975.06 1586
3975.65 1654
3976.25 1648
3976.84 1577
3977.43 1710
3978.03 1745
3978.62 1631
3979.22 1654
3979.81 1586
3980.41 1627
3981.00 1567
3981.60 1587
3982.19 1682
3982.79 1480
3983.38 1463
3983.98 1571
3984.57 1550
3985.17 1575
3985.76 1532
3986.36 1422
3986.96 1547
3987.55 1578
3988.15 1484
3988.74 1557
3989.34 1623
3989.93 1633
3990.53 1622
3991.12 1625
3991.72 1656
3992.32 1602
3992.91 1713
3993.51 1836
3994.10 1883
3994.70 1891
3995.30 1870
3995.89 1876
3996.49 1849
3997.08 1779
3997.68 1802
3998.28 1871
3998.87 1861
3999.47 1948
4000.07 2058
4000.66 1890
4001.26 1766
4001.85 1788
4002.45 1861
4003.05 1727
4003.64 1576
4004.24 1631
4004.84 1691
4005.43 1655
4006.03 1544
4006.63 1623
4007.23 1782
4007.82 1827
4008.42 1825
4009.02 1580
4009.61 1604
4010.21 1546
4010.81 1591
4011.41 1638
4012.00 1640
4012.60 1515
4013.20 1712
4013.79 1673
4014.39 1620
4014.99 1584
4015.59 1730
4016.18 1631
4016.78 1697
4017.38 1665
4017.98 1602
4018.58 1534
4019.17 1636
4019.77 1739
4020.37 1630
4020.97 1534
4021.56 1556
4022.16 1585
4022.76 1626
4023.36 1661
4023.96 1559
4024.56 1571
4025.15 1665
4025.75 1714
4026.35 1875
4026.95 1761
4027.55 1676
4028.15 1848
4028.74 1790
4029.34 1779
4029.94 1730
4030.54 1768
4031.14 1735
4031.74 1785
4032.34 1847
4032.93 1712
4033.53 1845
4034.13 1757
4034.73 1685
4035.33 1704
4035.93 1689
4036.53 1706
4037.13 1592
4037.73 1504
4038.33 1574
4038.93 1502
4039.52 1512
4040.12 1401
4040.72 1423
4041.32 1359
4041.92 1375
4042.52 1356
4043.12 1447
4043.72 1400
4044.32 1446
4044.92 1370
4045.52 1333
4046.12 1406
4046.72 1484
4047.32 1500
4047.92 1488
4048.52 1494
4049.12 1510
4049.72 1393
4050.32 1442
4050.92 1588
4051.52 1485
4052.12 1419
4052.72 1523
4053.32 1547
4053.92 1578
4054.52 1601
4055.12 1442
4055.72 1428
4056.32 1589
4056.92 1488
4057.52 1419
4058.13 1381
4058.73 1426
4059.33 1388
4059.93 1234
4060.53 1367
4061.13 1358
4061.73 1443
4062.33 1354
4062.93 1398
4063.53 1416
4064.14 1476
4064.74 1353
4065.34 1338
4065.94 1280
4066.54 1307
4067.14 1338
4067.74 1297
4068.34 1289
4068.95 1427
4069.55 1316
4070.15 1357
4070.75 1288
4071.35 1277
4071.95 1203
4072.56 1187
4073.16 1307
4073.76 1284
4074.36 1296
4074.96 1308
4075.57 1311
4076.17 1265
4076.77 1243
4077.37 1413
4077.97 1360
4078.58 1258
4079.18 1215
4079.78 1273
4080.38 1353
4080.99 1353
4081.59 1425
4082.19 1404
4082.79 1419
4083.40 1337
4084.00 1365
4084.60 1331
4085.20 1304
4085.81 1330
4086.41 1309
4087.01 1231
4087.61 1212
4088.22 1312
4088.82 1346
4089.42 1257
4090.03 1355
4090.63 1423
4091.23 1406
4091.84 1306
4092.44 1291
4093.04 1393
4093.65 1344
4094.25 1337
4094.85 1349
4095.46 1339
4096.06 1473
4096.66 1320
4097.27 1343
4097.87 1411
4098.47 1363
4099.08 1273
4099.68 1288
4100.29 1359
4100.89 1280
4101.49 1362
4102.10 1207
4102.70 1334
4103.30 1264
4103.91 1279
4104.51 1280
4105.12 1284
4105.72 1271
4106.33 1319
4106.93 1331
4107.53 1399
4108.14 1387
4108.74 1384
4109.35 1313
4109.95 1333
4110.56 1349
4111.16 1368
4111.77 1368
4112.37 1332
4112.98 1324
4113.58 1374
4114.19 1317
4114.79 1338
4115.40 1345
4116.00 1384
4116.61 1290
4117.21 1297
4117.82 1366
4118.42 1358
4119.03 1244
4119.63 1328
4120.24 1358
4120.84 1355
4121.45 1379
4122.05 1370
4122.66 1253
4123.26 1342
4123.87 1260
4124.47 1388
4125.08 1330
4125.69 1327
4126.29 1420
4126.90 1350
4127.50 1320
4128.11 1272
4128.71 1292
4129.32 1307
4129.93 1408
4130.53 1354
4131.14 1352
4131.74 1361
4132.35 1357
4132.96 1222
4133.56 1356
4134.17 1456
4134.78 1472
4135.38 1468
4135.99 1432
4136.60 1493
4137.20 1542
4137.81 1651
4138.42 1632
4139.02 1615
4139.63 1642
4140.24 1770
4140.84 1620
4141.45 1569
4142.06 1597
4142.66 1545
4143.27 1614
4143.88 1661
4144.48 1503
4145.09 1463
4145.70 1536
4146.31 1493
4146.91 1460
4147.52 1455
4148.13 1371
4148.73 1426
4149.34 1489
4149.95 1481
4150.56 1364
4151.16 1352
4151.77 1367
4152.38 1375
4152.99 1337
4153.60 1390
4154.20 1443
4154.81 1278
4155.42 1275
4156.03 1350
4156.63 1420
4157.24 1350
4157.85 1251
4158.46 1402
4159.07 1504
4159.68 1501
4160.28 1462
4160.89 1490
4161.50 1364
4162.11 1377
4162.72 1428
4163.33 1387
4163.93 1395
4164.54 1456
4165.15 1340
4165.76 1424
4166.37 1530
4166.98 1564
4167.59 1457
4168.19 1526
4168.80 1446
4169.41 1498
4170.02 1566
4170.63 1583
4171.24 1472
4171.85 1463
4172.46 1448
4173.07 1328
4173.68 1433
4174.29 1390
4174.89 1420
4175.50 1488
4176.11 1437
4176.72 1487
4177.33 1474
4177.94 1581
4178.55 1534
4179.16 1567
4179.77 1542
4180.38 1517
4180.99 1408
4181.60 1302
4182.21 1434
4182.82 1483
4183.43 1398
4184.04 1322
4184.65 1501
4185.26 1470
4185.87 1410
4186.48 1395
4187.09 1355
4187.70 1393
4188.31 1353
4188.92 1323
4189.53 1351
4190.14 1406
4190.75 1394
4191.36 1415
4191.97 1477
4192.58 1387
4193.19 1440
4193.80 1506
4194.42 1590
4195.03 1488
4195.64 1446
4196.25 1613
4196.86 1503
4197.47 1459
4198.08 1520
4198.69 1466
4199.30 1369
4199.91 1340
4200.53 1375
4201.14 1368
4201.75 1304
4202.36 1263
4202.97 1309
4203.58 1298
4204.19 1323
4204.80 1295
4205.42 1339
4206.03 1232
4206.64 1303
4207.25 1274
4207.86 1283
4208.47 1224
4209.09 1312
4209.70 1416
4210.31 1271
4210.92 1262
4211.53 1338
4212.15 1223
4212.76 1316
4213.37 1367
4213.98 1306
4214.59 1438
4215.21 1394
4215.82 1454
4216.43 1621
4217.04 1691
4217.66 1610
4218.27 1618
4218.88 1792
4219.49 1675
4220.11 1701
4220.72 1783
4221.33 1789
4221.94 1829
4222.56 1707
4223.17 1888
4223.78 1879
4224.40 1787
4225.01 1758
4225.62 1737
4226.23 1625
4226.85 1697
4227.46 1749
4228.07 1675
4228.69 1707
4229.30 1826
4229.91 1861
4230.53 1822
4231.14 1856
4231.75 2008
4232.37 2135
4232.98 2231
4233.59 2324
4234.21 2199
4234.82 2488
4235.44 2314
4236.05 2405
4236.66 2221
4237.28 2105
4237.89 2153
4238.50 2101
4239.12 1919
4239.73 1881
4240.35 1668
4240.96 1461
4241.58 1426
4242.19 1525
4242.80 1456
4243.42 1400
4244.03 1438
4244.65 1467
4245.26 1436
4245.88 1582
4246.49 1633
4247.10 1674
4247.72 1542
4248.33 1641
4248.95 1633
4249.56 1519
4250.18 1453
4250.79 1495
4251.41 1595
4252.02 1505
4252.64 1366
4253.25 1432
4253.87 1596
4254.48 1435
4255.10 1375
4255.71 1428
4256.33 1521
4256.94 1498
4257.56 1428
4258.17 1459
4258.79 1446
4259.41 1320
4260.02 1541
4260.64 1481
4261.25 1519
4261.87 1525
4262.48 1486
4263.10 1514
4263.71 1684
4264.33 1608
4264.95 1505
4265.56 1474
4266.18 1492
4266.79 1727
4267.41 1697
4268.03 1672
4268.64 1542
4269.26 1599
4269.87 1493
4270.49 1460
4271.11 1483
4271.72 1510
4272.34 1410
4272.96 1381
4273.57 1455
4274.19 1442
4274.81 1461
4275.42 1562
4276.04 1574
4276.66 1643
4277.27 1583
4277.89 1488
4278.51 1565
4279.12 1552
4279.74 1455
4280.36 1435
4280.97 1248
4281.59 1390
4282.21 1391
4282.83 1230
4283.44 1312
4284.06 1323
4284.68 1354
4285.29 1236
4285.91 1354
4286.53 1410
4287.15 1407
4287.76 1412
4288.38 1418
4289.00 1408
4289.62 1463
4290.23 1318
4290.85 1384
4291.47 1408
4292.09 1400
4292.71 1389
4293.32 1350
4293.94 1358
4294.56 1458
4295.18 1368
4295.80 1436
4296.41 1456
4297.03 1413
4297.65 1372
4298.27 1438
4298.89 1372
4299.50 1401
4300.12 1436
4300.74 1457
4301.36 1431
4301.98 1356
4302.60 1499
4303.22 1465
4303.83 1329
4304.45 1422
4305.07 1397
4305.69 1428
4306.31 1510
4306.93 1577
4307.55 1483
4308.17 1507
4308.79 1512
4309.40 1394
4310.02 1395
4310.64 1410
4311.26 1531
4311.88 1548
4312.50 1435
4313.12 1278
4313.74 1393
4314.36 1344
4314.98 1320
4315.60 1332
4316.22 1413
4316.84 1335
4317.46 1130
4318.08 1173
4318.70 1204
4319.32 1274
4319.94 1357
4320.56 1317
4321.18 1394
4321.80 1312
4322.42 1348
4323.04 1360
4323.66 1453
4324.28 1302
4324.90 1359
4325.52 1315
4326.14 1388
4326.76 1343
4327.38 1376
4328.00 1335
4328.62 1296
4329.24 1397
4329.86 1342
4330.48 1296
4331.10 1363
4331.72 1356
4332.34 1404
4332.96 1441
4333.58 1552
4334.20 1598
4334.82 1746
4335.45 1886
4336.07 2006
4336.69 2024
4337.31 2115
4337.93 2199
4338.55 2139
4339.17 2232
4339.79 2159
4340.41 2056
4341.04 1964
4341.66 1926
4342.28 2105
4342.90 2050
4343.52 2046
4344.14 2211
4344.76 2578
4345.39 2611
4346.01 2580
4346.63 2635
4347.25 2724
4347.87 2783
4348.50 2815
4349.12 2572
4349.74 2552
4350.36 2375
4350.98 2183
4351.61 2018
4352.23 1851
4352.85 1610
4353.47 1652
4354.09 1529
4354.72 1448
4355.34 1653
4355.96 1669
4356.58 1593
4357.21 1547
4357.83 1573
4358.45 1523
4359.07 1452
4359.70 1565
4360.32 1590
4360.94 1493
4361.56 1411
4362.19 1484
4362.81 1515
4363.43 1376
4364.06 1529
4364.68 1371
4365.30 1398
4365.93 1553
4366.55 1470
4367.17 1346
4367.80 1414
4368.42 1414
4369.04 1307
4369.67 1319
4370.29 1213
4370.91 1232
4371.54 1247
4372.16 1221
4372.78 1258
4373.41 1235
4374.03 1227
4374.65 1264
4375.28 1286
4375.90 1310
4376.53 1244
4377.15 1290
4377.77 1380
4378.40 1355
4379.02 1358
4379.65 1395
4380.27 1438
4380.89 1305
4381.52 1377
4382.14 1394
4382.77 1325
4383.39 1260
4384.02 1282
4384.64 1255
4385.26 1302
4385.89 1265
4386.51 1326
4387.14 1343
4387.76 1318
4388.39 1392
4389.01 1320
4389.64 1195
4390.26 1311
4390.89 1281
4391.51 1208
4392.14 1170
4392.76 1190
4393.39 1291
4394.01 1220
4394.64 1212
4395.26 1196
4395.89 1185
4396.51 1301
4397.14 1291
4397.76 1184
4398.39 1334
4399.01 1325
4399.64 1279
4400.27 1456
4400.89 1342
4401.52 1320
4402.14 1376
4402.77 1377
4403.39 1163
4404.02 1230
4404.65 1383
4405.27 1369
4405.90 1240
4406.52 1328
4407.15 1314
4407.78 1366
4408.40 1405
4409.03 1427
4409.65 1441
4410.28 1454
4410.91 1369
4411.53 1400
4412.16 1485
4412.79 1383
4413.41 1368
4414.04 1393
4414.67 1333
4415.29 1272
4415.92 1315
4416.55 1345
4417.17 1325
4417.80 1323
4418.43 1286
4419.05 1345
4419.68 1352
4420.31 1322
4420.93 1285
4421.56 1277
4422.19 1213
4422.82 1217
4423.44 1202
4424.07 1239
4424.70 1318
4425.32 1058
4425.95 1210
4426.58 1293
4427.21 1207
4427.83 1067
4428.46 1047
4429.09 1057
4429.72 1122
4430.35 1269
4430.97 1265
4431.60 1225
4432.23 1166
4432.86 1129
4433.48 1177
4434.11 1289
4434.74 1225
4435.37 1272
4436.00 1189
4436.62 1356
4437.25 1168
4437.88 1276
4438.51 1335
4439.14 1303
4439.77 1197
4440.39 1266
4441.02 1258
4441.65 1251
4442.28 1280
4442.91 1267
4443.54 1223
4444.17 1346
4444.79 1320
4445.42 1326
4446.05 1300
4446.68 1284
4447.31 1250
4447.94 1286
4448.57 1360
4449.20 1438
4449.83 1403
4450.46 1333
4451.08 1268
4451.71 1365
4452.34 1377
4452.97 1293
4453.60 1386
4454.23 1348
4454.86 1301
4455.49 1409
4456.12 1342
4456.75 1344
4457.38 1501
4458.01 1560
4458.64 1397
4459.27 1374
4459.90 1342
4460.53 1263
4461.16 1153
4461.79 1151
4462.42 1195
4463.05 1267
4463.68 1213
4464.31 1185
4464.94 1166
4465.57 1095
4466.20 1089
4466.83 1177
4467.46 1114
4468.09 1148
4468.72 1227
4469.35 1170
4469.98 1230
4470.61 1122
4471.24 1160
4471.87 1252
4472.50 1177
4473.13 1229
4473.76 1204
4474.40 1152
4475.03 1194
4475.66 1197
4476.29 1095
4476.92 1140
4477.55 1148
4478.18 1186
4478.81 1212
4479.44 1217
4480.07 1106
4480.71 1349
4481.34 1312
4481.97 1253
4482.60 1239
4483.23 1333
4483.86 1222
4484.49 1290
4485.13 1298
4485.76 1282
4486.39 1288
4487.02 1349
4487.65 1265
4488.28 1302
4488.92 1235
4489.55 1256
4490.18 1228
4490.81 1234
4491.44 1259
4492.08 1318
4492.71 1253
4493.34 1235
4493.97 1243
4494.61 1201
4495.24 1198
4495.87 1250
4496.50 1321
4497.13 1322
4497.77 1466
4498.40 1528
4499.03 1485
4499.67 1523
4500.30 1568
4500.93 1728
4501.56 1636
4502.20 1639
4502.83 1769
4503.46 1710
4504.09 1786
4504.73 1706
4505.36 1727
4505.99 1745
4506.63 1641
4507.26 1655
4507.89 1610
4508.53 1396
4509.16 1421
4509.79 1450
4510.43 1559
4511.06 1448
4511.69 1386
4512.33 1320
4512.96 1357
4513.59 1175
4514.23 1214
4514.86 1217
4515.49 1246
4516.13 1237
4516.76 1200
4517.40 1242
4518.03 1245
4518.66 1144
4519.30 1157
4519.93 1233
4520.57 1285
4521.20 1263
4521.83 1333
4522.47 1293
4523.10 1204
4523.74 1332
4524.37 1414
4525.01 1317
4525.64 1269
4526.27 1316
4526.91 1314
4527.54 1380
4528.18 1513
4528.81 1394
4529.45 1561
4530.08 1644
4530.72 1743
4531.35 1861
4531.99 1819
4532.62 1670
4533.26 1740
4533.89 1809
4534.53 1700
4535.16 1578
4535.80 1477
4536.43 1512
4537.07 1451
4537.70 1464
4538.34 1309
4538.97 1340
4539.61 1394
4540.24 1279
4540.88 1295
4541.52 1182
4542.15 1204
4542.79 1233
4543.42 1265
4544.06 1352
4544.69 1265
4545.33 1196
4545.97 1130
4546.60 1144
4547.24 1093
4547.87 1146
4548.51 1214
4549.15 1137
4549.78 1136
4550.42 1126
4551.05 1181
4551.69 1138
4552.33 1200
4552.96 1248
4553.60 1187
4554.24 1213
4554.87 1273
4555.51 1287
4556.15 1157
4556.78 1132
4557.42 1217
4558.06 1293
4558.69 1243
4559.33 1236
4559.97 1297
4560.60 1149
4561.24 1034
4561.88 1181
4562.51 1166
4563.15 1213
4563.79 1199
4564.43 1217
4565.06 1204
4565.70 1227
4566.34 1171
4566.97 1268
4567.61 1284
4568.25 1155
4568.89 1195
4569.52 1157
4570.16 1197
4570.80 1170
4571.44 1115
4572.07 1234
4572.71 1254
4573.35 1224
4573.99 1294
4574.63 1255
4575.26 1258
4575.90 1283
4576.54 1159
4577.18 1168
4577.82 1115
4578.45 1223
4579.09 1296
4579.73 1266
4580.37 1263
4581.01 1191
4581.65 1223
4582.28 1267
4582.92 1250
4583.56 1159
4584.20 1111
4584.84 1205
4585.48 1266
4586.12 1269
4586.75 1185
4587.39 1204
4588.03 1369
4588.67 1402
4589.31 1280
4589.95 1359
4590.59 1404
4591.23 1373
4591.87 1362
4592.50 1410
4593.14 1414
4593.78 1575
4594.42 1490
4595.06 1246
4595.70 1259
4596.34 1210
4596.98 1143
4597.62 1198
4598.26 1197
4598.90 1244
4599.54 1120
4600.18 1180
4600.82 1261
4601.46 1299
4602.10 1200
4602.74 1142
4603.38 1248
4604.02 1228
4604.66 1179
4605.30 1259
4605.94 1168
4606.58 1105
4607.22 1245
4607.86 1216
4608.50 1190
4609.14 1216
4609.78 1281
4610.42 1142
4611.06 1169
4611.70 1080
4612.34 1118
4612.98 1199
4613.62 1259
4614.26 1228
4614.90 1251
4615.54 1189
4616.18 1163
4616.82 1102
4617.47 1073
4618.11 1190
4618.75 1214
4619.39 1105
4620.03 1114
4620.67 1174
4621.31 1135
4621.95 1153
4622.59 1078
4623.23 1073
4623.88 1123
4624.52 1204
4625.16 1129
4625.80 1167
4626.44 1095
4627.08 1073
4627.72 1100
4628.37 1184
4629.01 1210
4629.65 1096
4630.29 1153
4630.93 1092
4631.58 1082
4632.22 1129
4632.86 1177
4633.50 1196
4634.14 1121
4634.79 1097
4635.43 1266
4636.07 1241
4636.71 1156
4637.35 1153
4638.00 1058
4638.64 1210
4639.28 1242
4639.92 1119
4640.57 1144
4641.21 1137
4641.85 1161
4642.49 1141
4643.14 1200
4643.78 1202
4644.42 1282
4645.06 1344
4645.71 1190
4646.35 1175
4646.99 1244
4647.64 1191
4648.28 1261
4648.92 1195
4649.56 1179
4650.21 1239
4650.85 1252
4651.49 1374
4652.14 1515
4652.78 1465
4653.42 1396
4654.07 1457
4654.71 1350
4655.35 1268
4656.00 1220
4656.64 1148
4657.29 1207
4657.93 1221
4658.57 1176
4659.22 1065
4659.86 1119
4660.50 1036
4661.15 1078
4661.79 1158
4662.44 1073
4663.08 1195
4663.72 1100
4664.37 1097
4665.01 1057
4665.66 1071
4666.30 1061
4666.95 1050
4667.59 1010
4668.23 1089
4668.88 1096
4669.52 1107
4670.17 1046
4670.81 1052
4671.46 1043
4672.10 1160
4672.75 1193
4673.39 1071
4674.04 1103
4674.68 1063
4675.32 1117
4675.97 1198
4676.61 1161
4677.26 1125
4677.90 1206
4678.55 1149
4679.20 1117
4679.84 1239
4680.49 1240
4681.13 1217
4681.78 1133
4682.42 1063
4683.07 1138
4683.71 1167
4684.36 1101
4685.00 1147
4685.65 1092
4686.29 1192
4686.94 1169
4687.59 1061
4688.23 1084
4688.88 1142
4689.52 1157
4690.17 1141
4690.82 1158
4691.46 1103
4692.11 1159
4692.75 1217
4693.40 1059
4694.05 1163
4694.69 1126
4695.34 1197
4695.98 1323
4696.63 1385
4697.28 1267
4697.92 1366
4698.57 1332
4699.22 1300
4699.86 1378
4700.51 1288
4701.16 1257
4701.80 1226
4702.45 1372
4703.10 1362
4703.74 1246
4704.39 1263
4705.04 1292
4705.68 1254
4706.33 1213
4706.98 1226
4707.63 1228
4708.27 1366
4708.92 1239
4709.57 1309
4710.21 1257
4710.86 1364
4711.51 1153
4712.16 1164
4712.80 1304
4713.45 1179
4714.10 1164
4714.75 1283
4715.39 1173
4716.04 1139
4716.69 1172
4717.34 1203
4717.99 1227
4718.63 1163
4719.28 1283
4719.93 1307
4720.58 1225
4721.22 1251
4721.87 1331
4722.52 1397
4723.17 1411
4723.82 1380
4724.47 1460
4725.11 1446
4725.76 1545
4726.41 1490
4727.06 1492
4727.71 1460
4728.36 1485
4729.00 1503
4729.65 1433
4730.30 1353
4730.95 1375
4731.60 1382
4732.25 1215
4732.90 1262
4733.55 1225
4734.19 1218
4734.84 1232
4735.49 1108
4736.14 1132
4736.79 1280
4737.44 1204
4738.09 1234
4738.74 1221
4739.39 1154
4740.04 1231
4740.69 1366
4741.34 1400
4741.99 1407
4742.64 1298
4743.28 1432
4743.93 1421
4744.58 1314
4745.23 1341
4745.88 1236
4746.53 1253
4747.18 1237
4747.83 1291
4748.48 1341
4749.13 1356
4749.78 1424
4750.43 1404
4751.08 1478
4751.73 1518
4752.38 1478
4753.03 1586
4753.68 1470
4754.33 1513
4754.98 1502
4755.63 1421
4756.29 1351
4756.94 1381
4757.59 1312
4758.24 1226
4758.89 1250
4759.54 1177
4760.19 1157
4760.84 1200
4761.49 1112
4762.14 1191
4762.79 1115
4763.44 1112
4764.09 1269
4764.74 1251
4765.40 1365
4766.05 1255
4766.70 1250
4767.35 1204
4768.00 1211
4768.65 1192
4769.30 1237
4769.95 1182
4770.61 1200
4771.26 1102
4771.91 1199
4772.56 1246
4773.21 1256
4773.86 1221
4774.52 1231
4775.17 1150
4775.82 1198
4776.47 1189
4777.12 1256
4777.77 1264
4778.43 1200
4779.08 1314
4779.73 1184
4780.38 1138
4781.04 1200
4781.69 1214
4782.34 1185
4782.99 1268
4783.64 1202
4784.30 1110
4784.95 1126
4785.60 1114
4786.25 1134
4786.91 1153
4787.56 1180
4788.21 1164
4788.86 1158
4789.52 1133
4790.17 1196
4790.82 1076
4791.48 1197
4792.13 1167
4792.78 1025
4793.43 1123
4794.09 1214
4794.74 1226
4795.39 1242
4796.05 1267
4796.70 1234
4797.35 1206
4798.01 1174
4798.66 1212
4799.31 1193
4799.97 1191
4800.62 1219
4801.27 1136
4801.93 1106
4802.58 1121
4803.23 1140
4803.89 1132
4804.54 1089
4805.20 1189
4805.85 1173
4806.50 1120
4807.16 1129
4807.81 1158
4808.47 1227
4809.12 1179
4809.77 1260
4810.43 1201
4811.08 1279
4811.74 1290
4812.39 1239
4813.04 1245
4813.70 1318
4814.35 1279
4815.01 1251
4815.66 1191
4816.32 1331
4816.97 1301
4817.63 1190
4818.28 1193
4818.94 1282
4819.59 1263
4820.24 1335
4820.90 1422
4821.55 1438
4822.21 1429
4822.86 1363
4823.52 1365
4824.17 1429
4824.83 1542
4825.49 1511
4826.14 1547
4826.80 1589
4827.45 1536
4828.11 1577
4828.76 1592
4829.42 1488
4830.07 1580
4830.73 1547
4831.38 1477
4832.04 1479
4832.69 1455
4833.35 1526
4834.01 1633
4834.66 1705
4835.32 1795
4835.97 1851
4836.63 1865
4837.29 1837
4837.94 1809
4838.60 1831
4839.25 1964
4839.91 1994
4840.57 1882
4841.22 1829
4841.88 1795
4842.54 1733
4843.19 1927
4843.85 1978
4844.50 1911
4845.16 1890
4845.82 2147
4846.47 2321
4847.13 2421
4847.79 2570
4848.44 2573
4849.10 2703
4849.76 2942
4850.41 2884
4851.07 2861
4851.73 2830
4852.39 2768
4853.04 2664
4853.70 2423
4854.36 2457
4855.01 2421
4855.67 2323
4856.33 2314
4856.99 2417
4857.64 2639
4858.30 2753
4858.96 2607
4859.62 2523
4860.27 2543
4860.93 2446
4861.59 2457
4862.25 2427
4862.90 2340
4863.56 2274
4864.22 2310
4864.88 2100
4865.53 2269
4866.19 2301
4866.85 2392
4867.51 2223
4868.17 2242
4868.83 2266
4869.48 2118
4870.14 2120
4870.80 2055
4871.46 2001
4872.12 1959
4872.77 1966
4873.43 1990
4874.09 2044
4874.75 1864
4875.41 1822
4876.07 1813
4876.73 1991
4877.38 1770
4878.04 1846
4878.70 1813
4879.36 1849
4880.02 1835
4880.68 1658
4881.34 1756
4882.00 1735
4882.66 1650
4883.31 1650
4883.97 1781
4884.63 1672
4885.29 1628
4885.95 1718
4886.61 1734
4887.27 1708
4887.93 1791
4888.59 1827
4889.25 1874
4889.91 2024
4890.57 2005
4891.23 1880
4891.89 1923
4892.55 2093
4893.21 1910
4893.87 1819
4894.53 1735
4895.19 1656
4895.85 1742
4896.51 1801
4897.17 1771
4897.83 1744
4898.49 1660
4899.15 1779
4899.81 1763
4900.47 1729
4901.13 1654
4901.79 1665
4902.45 1778
4903.11 1667
4903.77 1672
4904.43 1608
4905.09 1417
4905.75 1327
4906.41 1426
4907.07 1527
4907.73 1414
4908.39 1281
4909.05 1308
4909.72 1440
4910.38 1388
4911.04 1380
4911.70 1470
4912.36 1438
4913.02 1436
4913.68 1495
4914.34 1361
4915.00 1313
4915.67 1311
4916.33 1419
4916.99 1302
4917.65 1318
4918.31 1276
4918.97 1233
4919.63 1309
4920.30 1301
4920.96 1143
4921.62 1249
4922.28 1156
4922.94 1233
4923.60 1204
4924.27 1289
4924.93 1332
4925.59 1309
4926.25 1312
4926.91 1253
4927.58 1221
4928.24 1197
4928.90 1248
4929.56 1356
4930.22 1332
4930.89 1200
4931.55 1272
4932.21 1226
4932.87 1201
4933.54 1308
4934.20 1224
4934.86 1251
4935.52 1329
4936.19 1199
4936.85 1298
4937.51 1223
4938.18 1264
4938.84 1256
4939.50 1179
4940.16 1246
4940.83 1176
4941.49 1151
4942.15 1112
4942.82 1108
4943.48 1176
4944.14 1112
4944.81 1098
4945.47 1135
4946.13 1170
4946.80 1153
4947.46 1204
4948.12 1132
4948.79 1251
4949.45 1103
4950.11 1217
4950.78 1165
4951.44 1146
4952.10 1179
4952.77 1236
4953.43 1168
4954.10 1169
4954.76 1158
4955.42 1143
4956.09 1142
4956.75 1069
4957.42 1224
4958.08 1263
4958.74 1210
4959.41 1215
4960.07 1200
4960.74 1343
4961.40 1365
4962.07 1397
4962.73 1459
4963.39 1431
4964.06 1505
4964.72 1473
4965.39 1446
4966.05 1423
4966.72 1317
4967.38 1366
4968.05 1271
4968.71 1337
4969.38 1165
4970.04 1202
4970.71 1179
4971.37 1223
4972.04 1262
4972.70 1262
4973.37 1192
4974.03 1268
4974.70 1182
4975.36 1196
4976.03 1134
4976.69 1199
4977.36 1331
4978.02 1135
4978.69 1252
4979.36 1175
4980.02 1234
4980.69 1229
4981.35 1237
4982.02 1313
4982.68 1233
4983.35 1094
4984.02 1231
4984.68 1296
4985.35 1246
4986.01 1307
4986.68 1354
4987.35 1439
4988.01 1485
4988.68 1481
4989.34 1458
4990.01 1647
4990.68 1546
4991.34 1598
4992.01 1468
4992.68 1474
4993.34 1470
4994.01 1354
4994.68 1271
4995.34 1306
4996.01 1139
4996.68 1121
4997.34 1222
4998.01 1117
4998.68 1074
4999.34 1088
5000.01 1085
5000.68 1069
5001.34 1114
5002.01 968
5002.68 1062
5003.35 1058
5004.01 1086
5004.68 1090
5005.35 1039
5006.01 985
5006.68 965
5007.35 1033
5008.02 1017
5008.68 981
5009.35 1147
5010.02 1185
5010.69 1151
5011.36 1079
5012.02 1014
5012.69 1174
5013.36 1033
5014.03 1101
5014.69 1038
5015.36 1121
5016.03 1053
5016.70 1153
5017.37 1106
5018.03 1050
5018.70 1100
5019.37 1181
5020.04 1162
5020.71 1087
5021.38 1218
5022.04 1243
5022.71 1232
5023.38 1230
5024.05 1272
5024.72 1310
5025.39 1310
5026.06 1232
5026.72 1307
5027.39 1221
5028.06 1316
5028.73 1169
5029.40 1105
5030.07 1224
5030.74 1256
5031.41 1115
5032.08 1142
5032.75 1125
5033.41 1081
5034.08 1076
5034.75 1122
5035.42 1121
5036.09 1143
5036.76 1111
5037.43 1056
5038.10 1068
5038.77 1051
5039.44 981
5040.11 1108
5040.78 987
5041.45 1028
5042.12 1054
5042.79 1124
5043.46 1126
5044.13 1097
5044.80 1024
5045.47 1046
5046.14 1083
5046.81 1034
5047.48 1065
5048.15 1070
5048.82 982
5049.49 1027
5050.16 993
5050.83 1106
5051.50 1055
5052.17 1117
5052.84 1104
5053.51 1088
5054.18 1086
5054.85 1026
5055.52 1050
5056.19 1052
5056.86 1115
5057.53 1049
5058.21 1007
5058.88 1127
5059.55 1117
5060.22 1120
5060.89 1079
5061.56 1077
5062.23 1200
5062.90 1135
5063.57 1117
5064.24 1067
5064.92 1110
5065.59 1098
5066.26 1125
5066.93 1087
5067.60 983
5068.27 1108
5068.94 1081
5069.62 1071
5070.29 1027
5070.96 1026
5071.63 1120
5072.30 1142
5072.97 1094
5073.65 1050
5074.32 1104
5074.99 1105
5075.66 1175
5076.33 1150
5077.01 1121
5077.68 1172
5078.35 1185
5079.02 1219
5079.70 1209
5080.37 1363
5081.04 1281
5081.71 1190
5082.38 1204
5083.06 1306
5083.73 1207
5084.40 1224
5085.07 1189
5085.75 1201
5086.42 1294
5087.09 1205
5087.77 1238
5088.44 1283
5089.11 1282
5089.78 1337
5090.46 1367
5091.13 1407
5091.80 1518
5092.48 1568
5093.15 1486
5093.82 1400
5094.50 1451
5095.17 1447
5095.84 1437
5096.52 1346
5097.19 1278
5097.86 1396
5098.54 1344
5099.21 1223
5099.88 1237
5100.56 1154
5101.23 1231
5101.90 1288
5102.58 1176
5103.25 1237
5103.93 1127
5104.60 1197
5105.27 1156
5105.95 1199
5106.62 1167
5107.30 1229
5107.97 1168
5108.64 1183
5109.32 1113
5109.99 1182
5110.67 1218
5111.34 1125
5112.02 1151
5112.69 1175
5113.36 1109
5114.04 1139
5114.71 1078
5115.39 1084
5116.06 1233
5116.74 1203
5117.41 1235
5118.09 1349
5118.76 1301
5119.44 1211
5120.11 1282
5120.79 1327
5121.46 1228
5122.14 1150
5122.81 1229
5123.49 1171
5124.16 1204
5124.84 1114
5125.51 1114
5126.19 1024
5126.86 1094
5127.54 1098
5128.21 1034
5128.89 1079
5129.57 1182
5130.24 1090
5130.92 1099
5131.59 1200
5132.27 1143
5132.94 1197
5133.62 1202
5134.30 1194
5134.97 1212
5135.65 1160
5136.32 1089
5137.00 1132
5137.68 1155
5138.35 1153
5139.03 1286
5139.70 1214
5140.38 1148
5141.06 1107
5141.73 1175
5142.41 1151
5143.09 1117
5143.76 1072
5144.44 1060
5145.12 1096
5145.79 1064
5146.47 959
5147.15 988
5147.82 997
5148.50 1009
5149.18 1049
5149.85 1099
5150.53 1077
5151.21 1028
5151.88 1013
5152.56 1143
5153.24 1099
5153.92 1086
5154.59 1105
5155.27 1134
5155.95 1071
5156.62 1025
5157.30 1125
5157.98 1075
5158.66 1006
5159.33 1104
5160.01 1091
5160.69 1004
5161.37 1033
5162.04 1026
5162.72 1008
5163.40 1054
5164.08 1123
5164.76 1164
5165.43 1065
5166.11 1116
5166.79 1163
5167.47 1235
5168.15 1137
5168.82 1085
5169.50 1150
5170.18 1124
5170.86 1045
5171.54 1015
5172.22 1020
5172.89 1042
5173.57 951
5174.25 952
5174.93 1060
5175.61 1087
5176.29 1062
5176.97 1037
5177.64 1019
5178.32 1154
5179.00 1187
5179.68 1075
5180.36 1051
5181.04 1065
5181.72 1047
5182.40 997
5183.08 1022
5183.75 1054
5184.43 1023
5185.11 1056
5185.79 1025
5186.47 996
5187.15 939
5187.83 1062
5188.51 1010
5189.19 953
5189.87 953
5190.55 1000
5191.23 878
5191.91 858
5192.59 940
5193.27 926
5193.95 946
5194.63 956
5195.31 973
5195.99 1071
5196.67 1028
5197.35 973
5198.03 1030
5198.71 1001
5199.39 946
5200.07 960
5200.75 982
5201.43 972
5202.11 962
5202.79 990
5203.47 994
5204.15 929
5204.83 946
5205.51 1120
5206.19 1001
5206.87 1037
5207.55 981
5208.23 1093
5208.91 1034
5209.59 1027
5210.27 1025
5210.96 1027
5211.64 1082
5212.32 1043
5213.00 1037
5213.68 1052
5214.36 1087
5215.04 1176
5215.72 1134
5216.40 1039
5217.09 1036
5217.77 1023
5218.45 1085
5219.13 1198
5219.81 1189
5220.49 1073
5221.17 1025
5221.86 1051
5222.54 1063
5223.22 1085
5223.90 1035
5224.58 1071
5225.27 1050
5225.95 984
5226.63 1090
5227.31 964
5227.99 935
5228.67 924
5229.36 934
5230.04 993
5230.72 971
5231.40 996
5232.09 1006
5232.77 1086
5233.45 1129
5234.13 1041
5234.82 1014
5235.50 1121
5236.18 1096
5236.86 1111
5237.55 1211
5238.23 1150
5238.91 1147
5239.59 1213
5240.28 1244
5240.96 1263
5241.64 1077
5242.33 1154
5243.01 1041
5243.69 1010
5244.37 1049
5245.06 994
5245.74 957
5246.42 1044
5247.11 1009
5247.79 1109
5248.47 1043
5249.16 1130
5249.84 1045
5250.52 1103
5251.21 1077
5251.89 1077
5252.58 1103
5253.26 988
5253.94 994
5254.63 990
5255.31 946
5255.99 997
5256.68 1010
5257.36 993
5258.05 1002
5258.73 1041
5259.41 1073
5260.10 1114
5260.78 1101
5261.47 1047
5262.15 1041
5262.84 1043
5263.52 1164
5264.20 1186
5264.89 1137
5265.57 1045
5266.26 1124
5266.94 1132
5267.63 1122
5268.31 1141
5269.00 1101
5269.68 1122
5270.37 987
5271.05 993
5271.73 988
5272.42 1115
5273.10 1046
5273.79 1086
5274.47 1082
5275.16 1041
5275.85 1003
5276.53 1055
5277.22 993
5277.90 1026
5278.59 1056
5279.27 1099
5279.96 1090
5280.64 1039
5281.33 1100
5282.01 1072
5282.70 1042
5283.38 1040
5284.07 1069
5284.76 995
5285.44 1008
5286.13 1095
5286.81 1095
5287.50 1051
5288.19 973
5288.87 953
5289.56 917
5290.24 995
5290.93 928
5291.62 896
5292.30 949
5292.99 1031
5293.67 962
5294.36 990
5295.05 1026
5295.73 1032
5296.42 1027
5297.11 1094
5297.79 1000
5298.48 1109
5299.17 1121
5299.85 1139
5300.54 1165
5301.23 1203
5301.91 1185
5302.60 1312
5303.29 1261
5303.97 1208
5304.66 1179
5305.35 1178
5306.04 1211
5306.72 1194
5307.41 1113
5308.10 1040
5308.78 1074
5309.47 1115
5310.16 1135
5310.85 1098
5311.53 1082
5312.22 1129
5312.91 1095
5313.60 1143
5314.28 1065
5314.97 1087
5315.66 1031
5316.35 1070
5317.04 1027
5317.72 1013
5318.41 1002
5319.10 1179
5319.79 1171
5320.48 1156
5321.16 1170
5321.85 1186
5322.54 1183
5323.23 1173
5323.92 1083
5324.60 964
5325.29 1108
5325.98 1102
5326.67 979
5327.36 1064
5328.05 1059
5328.74 1102
5329.42 1142
5330.11 1073
5330.80 1020
5331.49 1117
5332.18 1068
5332.87 1027
5333.56 1135
5334.25 1037
5334.93 987
5335.62 1024
5336.31 1035
5337.00 1067
5337.69 1078
5338.38 1147
5339.07 1023
5339.76 1064
5340.45 1155
5341.14 1092
5341.83 1102
5342.52 1099
5343.21 1087
5343.90 1059
5344.58 1137
5345.27 1254
5345.96 1329
5346.65 1363
5347.34 1328
5348.03 1368
5348.72 1394
5349.41 1432
5350.10 1531
5350.79 1581
5351.48 1637
5352.17 1531
5352.86 1464
5353.55 1420
5354.24 1469
5354.93 1349
5355.62 1304
5356.31 1217
5357.01 1034
5357.70 1086
5358.39 1038
5359.08 1144
5359.77 1062
5360.46 1026
5361.15 1029
5361.84 979
5362.53 1102
5363.22 1137
5363.91 1070
5364.60 1055
5365.29 1073
5365.98 1001
5366.68 1062
5367.37 1067
5368.06 995
5368.75 973
5369.44 1108
5370.13 1031
5370.82 985
5371.51 1038
5372.21 1094
5372.90 1003
5373.59 1017
5374.28 958
5374.97 968
5375.66 987
5376.35 1031
5377.05 1081
5377.74 1024
5378.43 959
5379.12 982
5379.81 962
5380.51 1046
5381.20 1040
5381.89 1065
5382.58 973
5383.27 1044
5383.97 1062
5384.66 1119
5385.35 1057
5386.04 1084
5386.73 1074
5387.43 1098
5388.12 1147
5388.81 1149
5389.50 1101
5390.20 1177
5390.89 1270
5391.58 1189
5392.28 1166
5392.97 1145
5393.66 1136
5394.35 1124
5395.05 1069
5395.74 1071
5396.43 1008
5397.13 926
5397.82 883
5398.51 971
5399.20 896
5399.90 924
5400.59 1048
5401.28 997
5401.98 975
5402.67 938
5403.36 1003
5404.06 1066
5404.75 1036
5405.44 1040
5406.14 932
5406.83 1067
5407.53 1117
5408.22 1021
5408.91 1021
5409.61 1056
5410.30 1046
5410.99 1109
5411.69 1046
5412.38 1067
5413.08 1013
5413.77 1069
5414.46 1053
5415.16 1110
5415.85 1015
5416.55 1001
5417.24 1023
5417.94 978
5418.63 1024
5419.32 1050
5420.02 983
5420.71 1061
5421.41 1116
5422.10 1080
5422.80 1034
5423.49 1040
5424.19 1027
5424.88 1046
5425.58 1026
5426.27 989
5426.97 1043
5427.66 1101
5428.36 910
5429.05 941
5429.75 1028
5430.44 1018
5431.14 1001
5431.83 1010
5432.53 1136
5433.22 1174
5433.92 1114
5434.61 1170
5435.31 1189
5436.00 1166
5436.70 1222
5437.40 1146
5438.09 1044
5438.79 1123
5439.48 1121
5440.18 1093
5440.87 1105
5441.57 1109
5442.27 1086
5442.96 1032
5443.66 1040
5444.35 1155
5445.05 1295
5445.75 1156
5446.44 1212
5447.14 1233
5447.83 1334
5448.53 1322
5449.23 1359
5449.92 1302
5450.62 1216
5451.32 1181
5452.01 1213
5452.71 1061
5453.41 1087
5454.10 1107
5454.80 1071
5455.50 1121
5456.19 1093
5456.89 1090
5457.59 1125
5458.28 1128
5458.98 1192
5459.68 1075
5460.37 1207
5461.07 1135
5461.77 1060
5462.47 1185
5463.16 1147
5463.86 1137
5464.56 1185
5465.25 1167
5465.95 1249
5466.65 1122
5467.35 1109
5468.04 1129
5468.74 1189
5469.44 1202
5470.14 1244
5470.84 1182
5471.53 1273
5472.23 1159
5472.93 1181
5473.63 1284
5474.32 1255
5475.02 1185
5475.72 1211
5476.42 1381
5477.12 1391
5477.82 1515
5478.51 1662
5479.21 1634
5479.91 1639
5480.61 1759
5481.31 1742
5482.01 1786
5482.70 1569
5483.40 1721
5484.10 1532
5484.80 1344
5485.50 1374
5486.20 1403
5486.90 1340
5487.59 1184
5488.29 1298
5488.99 1388
5489.69 1363
5490.39 1324
5491.09 1423
5491.79 1476
5492.49 1419
5493.19 1317
5493.89 1485
5494.58 1473
5495.28 1538
5495.98 1620
5496.68 1699
5497.38 1866
5498.08 1904
5498.78 2003
5499.48 2164
5500.18 2540
5500.88 2620
5501.58 2695
5502.28 2584
5502.98 2431
5503.68 2311
5504.38 2094
5505.08 1905
5505.78 1607
5506.48 1516
5507.18 1331
5507.88 1404
5508.58 1405
5509.28 1353
5509.98 1286
5510.68 1363
5511.38 1283
5512.08 1303
5512.78 1285
5513.48 1350
5514.18 1278
5514.88 1270
5515.58 1210
5516.28 1303
5516.98 1334
5517.68 1287
5518.39 1254
5519.09 1330
5519.79 1250
5520.49 1111
5521.19 1094
5521.89 1210
5522.59 1256
5523.29 1269
5523.99 1243
5524.69 1184
5525.40 1147
5526.10 1090
5526.80 1165
5527.50 1111
5528.20 1066
5528.90 1088
5529.60 1096
5530.31 1016
5531.01 1104
5531.71 1059
5532.41 1078
5533.11 1016
5533.81 1030
5534.52 989
5535.22 989
5535.92 1000
5536.62 975
5537.32 1012
5538.02 1098
5538.73 1016
5539.43 1027
5540.13 1131
5540.83 998
5541.54 1048
5542.24 980
5542.94 1032
5543.64 997
5544.34 1070
5545.05 1001
5545.75 979
5546.45 1064
5547.15 924
5547.86 967
5548.56 996
5549.26 977
5549.97 1014
5550.67 1075
5551.37 1090
5552.07 1060
5552.78 976
5553.48 1030
5554.18 988
5554.89 971
5555.59 937
5556.29 968
5557.00 902
5557.70 936
5558.40 1017
5559.11 1015
5559.81 1039
5560.51 1032
5561.22 1066
5561.92 1000
5562.62 1047
5563.33 1107
5564.03 1060
5564.73 1116
5565.44 1148
5566.14 1047
5566.85 1063
5567.55 1157
5568.25 1009
5568.96 974
5569.66 964
5570.37 1031
5571.07 1081
5571.77 1048
5572.48 1057
5573.18 1070
5573.89 1027
5574.59 1072
5575.29 1080
5576.00 1093
5576.70 995
5577.41 1002
5578.11 1037
5578.82 937
5579.52 909
5580.23 1005
5580.93 1031
5581.64 969
5582.34 1030
5583.05 978
5583.75 1023
5584.46 1033
5585.16 1017
5585.87 922
5586.57 865
5587.28 942
5587.98 861
5588.69 927
5589.39 945
5590.10 941
5590.80 975
5591.51 960
5592.21 938
5592.92 887
5593.62 966
5594.33 893
5595.04 918
5595.74 949
5596.45 888
5597.15 858
5597.86 897
5598.56 912
5599.27 855
5599.98 869
5600.68 901
5601.39 855
5602.09 985
5602.80 895
5603.51 883
5604.21 915
5604.92 865
5605.62 959
5606.33 911
5607.04 927
5607.74 921
5608.45 962
5609.16 932
5609.86 935
5610.57 995
5611.28 994
5611.98 917
5612.69 897
5613.40 910
5614.10 876
5614.81 973
5615.52 926
5616.22 880
5616.93 920
5617.64 952
5618.35 860
5619.05 927
5619.76 954
5620.47 876
5621.17 897
5621.88 907
5622.59 854
5623.30 921
5624.00 919
5624.71 915
5625.42 924
5626.13 977
5626.83 963
5627.54 919
5628.25 968
5628.96 929
5629.67 902
5630.37 954
5631.08 989
5631.79 963
5632.50 913
5633.21 910
5633.91 906
5634.62 904
5635.33 859
5636.04 815
5636.75 846
5637.45 854
5638.16 883
5638.87 968
5639.58 1011
5640.29 1028
5641.00 950
5641.70 939
5642.41 989
5643.12 1087
5643.83 1049
5644.54 947
5645.25 985
5645.96 1019
5646.67 1003
5647.38 994
5648.08 975
5648.79 985
5649.50 949
5650.21 938
5650.92 1008
5651.63 976
5652.34 997
5653.05 1032
5653.76 1096
5654.47 1083
5655.18 999
5655.89 1056
5656.60 1208
5657.30 1204
5658.01 1238
5658.72 1221
5659.43 1186
5660.14 1147
5660.85 1125
5661.56 1123
5662.27 1087
5662.98 989
5663.69 887
5664.40 991
5665.11 976
5665.82 1011
5666.53 1040
5667.24 959
5667.95 966
5668.66 961
5669.37 963
5670.08 957
5670.79 989
5671.50 995
5672.22 1010
5672.93 1098
5673.64 1056
5674.35 1039
5675.06 992
5675.77 1010
5676.48 1030
5677.19 939
5677.90 838
5678.61 845
5679.32 899
5680.03 928
5680.74 995
5681.46 948
5682.17 923
5682.88 933
5683.59 926
5684.30 903
5685.01 916
5685.72 927
5686.43 857
5687.15 948
5687.86 903
5688.57 837
5689.28 908
5689.99 1010
5690.70 861
5691.42 848
5692.13 992
5692.84 912
5693.55 900
5694.26 1001
5694.97 809
5695.69 831
5696.40 889
5697.11 981
5697.82 1019
5698.53 858
5699.25 863
5699.96 892
5700.67 898
5701.38 923
5702.10 866
5702.81 886
5703.52 1008
5704.23 931
5704.95 848
5705.66 848
5706.37 951
5707.08 989
5707.80 973
5708.51 875
5709.22 912
5709.93 961
5710.65 932
5711.36 950
5712.07 897
5712.79 853
5713.50 849
5714.21 851
5714.93 850
5715.64 818
5716.35 759
5717.07 864
5717.78 845
5718.49 885
5719.21 864
5719.92 880
5720.63 984
5721.35 930
5722.06 882
5722.77 987
5723.49 888
5724.20 928
5724.92 936
5725.63 957
5726.34 971
5727.06 1023
5727.77 1136
5728.48 1103
5729.20 992
5729.91 1055
5730.63 1038
5731.34 1032
5732.06 1077
5732.77 1030
5733.48 941
5734.20 1018
5734.91 958
5735.63 945
5736.34 941
5737.06 981
5737.77 962
5738.49 906
5739.20 843
5739.91 891
5740.63 891
5741.34 1001
5742.06 988
5742.77 865
5743.49 940
5744.20 974
5744.92 959
5745.63 820
5746.35 837
5747.06 885
5747.78 923
5748.49 963
5749.21 1021
5749.93 1000
5750.64 955
5751.36 977
5752.07 1027
5752.79 934
5753.50 922
5754.22 856
5754.93 888
5755.65 871
5756.37 869
5757.08 931
5757.80 952
5758.51 995
5759.23 928
5759.95 1010
5760.66 985
5761.38 962
5762.09 936
5762.81 897
5763.53 911
5764.24 938
5764.96 860
5765.67 820
5766.39 956
5767.11 925
5767.82 918
5768.54 971
5769.26 1027
5769.97 917
5770.69 922
5771.41 937
5772.12 952
5772.84 1001
5773.56 1082
5774.27 999
5774.99 975
5775.71 1008
5776.42 1009
5777.14 982
5777.86 944
5778.58 1045
5779.29 978
5780.01 1023
5780.73 1022
5781.45 1043
5782.16 984
5782.88 1003
5783.60 982
5784.31 935
5785.03 1067
5785.75 1032
5786.47 983
5787.19 923
5787.90 1046
5788.62 1061
5789.34 1045
5790.06 1055
5790.77 1103
5791.49 1086
5792.21 1099
5792.93 1150
5793.65 1184
5794.36 1149
5795.08 1124
5795.80 1140
5796.52 1190
5797.24 1246
5797.96 1381
5798.67 1546
5799.39 1694
5800.11 1927
5800.83 2074
5801.55 2259
5802.27 2313
5802.99 2486
5803.70 2379
5804.42 2227
5805.14 1965
5805.86 1746
5806.58 1583
5807.30 1484
5808.02 1473
5808.74 1250
5809.46 1176
5810.17 1219
5810.89 1212
5811.61 1254
5812.33 1170
5813.05 1138
5813.77 1190
5814.49 1191
5815.21 1246
5815.93 1296
5816.65 1275
5817.37 1289
5818.09 1328
5818.81 1295
5819.53 1315
5820.25 1290
5820.97 1333
5821.69 1322
5822.41 1173
5823.13 1227
5823.85 1225
5824.57 1238
5825.29 1241
5826.01 1189
5826.73 1066
5827.45 1147
5828.17 1123
5828.89 1186
5829.61 1171
5830.33 1089
5831.05 1150
5831.77 1111
5832.49 1089
5833.21 1100
5833.93 1136
5834.65 1164
5835.37 1070
5836.09 1042
5836.81 1092
5837.53 1032
5838.25 1000
5838.97 1031
5839.70 1049
5840.42 1060
5841.14 1070
5841.86 1099
5842.58 1060
5843.30 1127
5844.02 1099
5844.74 1078
5845.46 1009
5846.19 953
5846.91 992
5847.63 971
5848.35 1067
5849.07 1145
5849.79 1123
5850.51 1076
5851.24 1098
5851.96 1058
5852.68 987
5853.40 1037
5854.12 1095
5854.85 1038
5855.57 1017
5856.29 1100
5857.01 935
5857.73 929
5858.46 942
5859.18 966
5859.90 1012
5860.62 914
5861.34 1067
5862.07 1031
5862.79 1030
5863.51 946
5864.23 991
5864.96 1025
5865.68 1074
5866.40 1000
5867.12 983
5867.85 1049
5868.57 1100
5869.29 1040
5870.01 1071
5870.74 1075
5871.46 1100
5872.18 1011
5872.91 893
5873.63 981
5874.35 998
5875.08 950
5875.80 1014
5876.52 971
5877.25 928
5877.97 958
5878.69 959
5879.42 1004
5880.14 993
5880.86 1033
5881.59 1017
5882.31 1062
5883.03 1161
5883.76 1137
5884.48 1129
5885.20 1091
5885.93 1104
5886.65 1120
5887.38 1079
5888.10 1047
5888.82 1069
5889.55 1098
5890.27 952
5891.00 1004
5891.72 987
5892.44 979
5893.17 976
5893.89 1007
5894.62 1011
5895.34 1010
5896.07 1053
5896.79 1046
5897.51 1094
5898.24 1114
5898.96 1049
5899.69 1055
5900.41 1034
5901.14 1065
5901.86 1128
5902.59 1085
5903.31 1140
5904.04 1141
5904.76 1111
5905.49 1103
5906.21 1053
5906.94 1095
5907.66 1182
5908.39 1236
5909.11 1141
5909.84 1115
5910.56 1173
5911.29 1224
5912.01 1126
5912.74 1141
5913.46 1041
5914.19 1140
5914.92 1133
5915.64 1088
5916.37 1090
5917.09 1094
5917.82 1105
5918.54 1180
5919.27 1167
5920.00 1218
5920.72 1155
5921.45 1097
5922.17 1162
5922.90 1176
5923.63 1302
5924.35 1220
5925.08 1244
5925.80 1256
5926.53 1218
5927.26 1222
5927.98 1224
5928.71 1264
5929.44 1331
5930.16 1324
5930.89 1337
5931.62 1408
5932.34 1483
5933.07 1520
5933.80 1441
5934.52 1493
5935.25 1498
5935.98 1562
5936.70 1574
5937.43 1623
5938.16 1508
5938.88 1704
5939.61 1629
5940.34 1684
5941.07 1565
5941.79 1714
5942.52 1721
5943.25 1770
5943.97 1841
5944.70 1778
5945.43 1872
5946.16 1752
5946.88 1870
5947.61 1958
5948.34 1992
5949.07 1931
5949.80 2090
5950.52 2212
5951.25 2229
5951.98 2438
5952.71 2434
5953.43 2386
5954.16 2371
5954.89 2357
5955.62 2336
5956.35 2367
5957.07 2411
5957.80 2340
5958.53 2160
5959.26 2285
5959.99 2325
5960.72 2453
5961.44 2411
5962.17 2358
5962.90 2587
5963.63 2603
5964.36 2657
5965.09 2886
5965.82 2979
5966.54 3135
5967.27 3126
5968.00 3260
5968.73 3260
5969.46 3285
5970.19 3133
5970.92 3067
5971.65 2936
5972.38 2827
5973.11 2805
5973.83 2941
5974.56 2807
5975.29 2874
5976.02 2990
5976.75 2919
5977.48 3043
5978.21 3240
5978.94 3303
5979.67 3199
5980.40 3349
5981.13 3344
5981.86 3446
5982.59 3541
5983.32 3624
5984.05 3648
5984.78 3573
5985.51 3543
5986.24 3533
5986.97 3572
5987.70 3669
5988.43 3694
5989.16 3787
5989.89 3702
5990.62 3583
5991.35 3629
5992.08 3548
5992.81 3602
5993.54 3733
5994.27 3964
5995.00 3877
5995.73 3858
5996.46 4168
5997.19 4154
5997.92 4192
5998.65 3997
5999.38 4107
6000.11 4094
6000.85 4211
6001.58 4100
6002.31 3992
6003.04 4012
6003.77 3961
6004.50 3850
6005.23 3985
6005.96 3987
6006.69 4090
6007.43 4323
6008.16 4999
6008.89 5608
6009.62 6456
6010.35 7832
6011.08 8988
6011.81 10720
6012.54 11755
6013.28 12694
6014.01 13530
6014.74 13564
6015.47 13374
6016.20 12692
6016.94 11259
6017.67 10165
6018.40 8814
6019.13 7625
6019.86 6459
6020.59 5469
6021.33 4716
6022.06 4154
6022.79 3803
6023.52 3397
6024.26 3147
6024.99 2944
6025.72 2904
6026.45 2908
6027.19 2853
6027.92 2791
6028.65 2670
6029.38 2583
6030.12 2519
6030.85 2526
6031.58 2514
6032.31 2357
6033.05 2340
6033.78 2344
6034.51 2332
6035.25 2441
6035.98 2422
6036.71 2345
6037.44 2442
6038.18 2628
6038.91 2655
6039.64 2546
6040.38 2531
6041.11 2597
6041.84 2699
6042.58 2672
6043.31 2745
6044.04 2893
6044.78 2840
6045.51 2785
6046.24 2840
6046.98 2808
6047.71 2865
6048.45 3078
6049.18 3061
6049.91 3342
6050.65 3592
6051.38 3787
6052.11 3727
6052.85 3824
6053.58 3720
6054.32 3614
6055.05 3503
6055.79 3414
6056.52 3255
6057.25 3197
6057.99 3090
6058.72 2971
6059.46 2915
6060.19 2791
6060.93 2772
6061.66 2750
6062.39 2839
6063.13 2731
6063.86 2743
6064.60 2667
6065.33 2586
6066.07 2591
6066.80 2489
6067.54 2530
6068.27 2611
6069.01 2515
6069.74 2377
6070.48 2356
6071.21 2401
6071.95 2465
6072.68 2386
6073.42 2326
6074.15 2407
6074.89 2415
6075.62 2458
6076.36 2442
6077.10 2381
6077.83 2361
6078.57 2371
6079.30 2344
6080.04 2317
6080.77 2233
6081.51 2208
6082.25 2169
6082.98 2200
6083.72 2126
6084.45 2049
6085.19 1913
6085.93 2090
6086.66 2013
6087.40 1993
6088.13 1950
6088.87 1975
6089.61 2111
6090.34 2137
6091.08 2206
6091.81 2123
6092.55 2154
6093.29 2147
6094.02 2043
6094.76 2140
6095.50 2057
6096.23 1953
6096.97 1934
6097.71 1975
6098.44 1871
6099.18 1881
6099.92 1830
6100.65 1730
6101.39 1899
6102.13 1910
6102.87 1767
6103.60 1771
6104.34 1814
6105.08 1770
6105.81 1843
6106.55 1771
6107.29 1818
6108.03 1809
6108.76 1869
6109.50 1916
6110.24 1889
6110.98 1913
6111.71 1854
6112.45 1994
6113.19 1862
6113.93 1934
6114.66 1898
6115.40 1940
6116.14 1982
6116.88 1929
6117.62 2002
6118.35 2015
6119.09 1942
6119.83 1971
6120.57 2083
6121.31 2039
6122.04 2098
6122.78 2088
6123.52 2057
6124.26 2178
6125.00 2159
6125.74 2123
6126.47 2110
6127.21 2128
6127.95 2167
6128.69 2230
6129.43 2079
6130.17 2109
6130.91 2143
6131.64 2162
6132.38 2066
6133.12 2081
6133.86 2220
6134.60 2165
6135.34 2287
6136.08 2292
6136.82 2266
6137.56 2252
6138.30 2316
6139.04 2443
6139.77 2246
6140.51 2430
6141.25 2397
6141.99 2371
6142.73 2295
6143.47 2365
6144.21 2341
6144.95 2366
6145.69 2317
6146.43 2355
6147.17 2324
6147.91 2309
6148.65 2424
6149.39 2400
6150.13 2414
6150.87 2423
6151.61 2582
6152.35 2636
6153.09 2615
6153.83 2741
6154.57 2842
6155.31 3021
6156.05 3029
6156.79 3179
6157.53 3354
6158.27 3358
6159.01 3379
6159.75 3459
6160.49 3438
6161.23 3426
6161.97 3360
6162.71 3348
6163.45 3410
6164.20 3466
6164.94 3315
6165.68 3526
6166.42 3773
6167.16 3563
6167.90 3846
6168.64 3889
6169.38 3857
6170.12 3608
6170.86 3555
6171.61 3558
6172.35 3368
6173.09 3260
6173.83 3166
6174.57 3248
6175.31 3202
6176.05 3061
6176.79 2946
6177.54 3018
6178.28 3207
6179.02 3226
6179.76 3126
6180.50 3198
6181.24 3310
6181.99 3130
6182.73 3326
6183.47 3419
6184.21 3490
6184.95 3411
6185.70 3454
6186.44 3453
6187.18 3503
6187.92 3609
6188.66 3682
6189.41 3822
6190.15 3830
6190.89 4028
6191.63 4068
6192.38 4197
6193.12 4399
6193.86 4559
6194.60 4625
6195.35 4652
6196.09 4689
6196.83 4643
6197.57 4497
6198.32 4364
6199.06 4413
6199.80 4465
6200.55 4287
6201.29 4502
6202.03 4842
6202.78 5390
6203.52 6074
6204.26 7340
6205.00 8765
6205.75 10850
6206.49 12963
6207.23 15407
6207.98 18649
6208.72 20971
6209.46 22608
6210.21 22861
6210.95 22194
6211.70 20666
6212.44 18930
6213.18 16463
6213.93 13503
6214.67 10905
6215.41 9072
6216.16 7461
6216.90 5934
6217.65 5163
6218.39 4610
6219.13 4063
6219.88 3617
6220.62 3680
6221.37 3494
6222.11 3378
6222.85 3354
6223.60 3232
6224.34 3175
6225.09 3168
6225.83 3096
6226.58 2977
6227.32 2744
6228.07 2765
6228.81 2594
6229.56 2624
6230.30 2512
6231.04 2413
6231.79 2493
6232.53 2545
6233.28 2450
6234.02 2361
6234.77 2553
6235.51 2738
6236.26 2767
6237.00 2901
6237.75 3126
6238.49 3336
6239.24 3481
6239.99 3405
6240.73 3470
6241.48 3408
6242.22 3325
6242.97 3143
6243.71 3016
6244.46 2891
6245.20 2888
6245.95 2913
6246.70 2946
6247.44 3030
6248.19 3086
6248.93 3218
6249.68 3194
6250.42 3118
6251.17 3006
6251.92 2879
6252.66 2728
6253.41 2703
6254.15 2750
6254.90 2672
6255.65 2572
6256.39 2546
6257.14 2462
6257.89 2475
6258.63 2629
6259.38 2548
6260.13 2472
6260.87 2298
6261.62 2292
6262.37 2304
6263.11 2404
6263.86 2533
6264.61 2465
6265.35 2337
6266.10 2318
6266.85 2336
6267.59 2379
6268.34 2380
6269.09 2394
6269.83 2393
6270.58 2376
6271.33 2444
6272.08 2421
6272.82 2471
6273.57 2341
6274.32 2514
6275.06 2435
6275.81 2488
6276.56 2545
6277.31 2410
6278.05 2492
6278.80 2470
6279.55 2451
6280.30 2526
6281.05 2439
6281.79 2264
6282.54 2183
6283.29 2014
6284.04 2017
6284.78 2043
6285.53 1903
6286.28 1932
6287.03 1967
6287.78 1966
6288.53 1924
6289.27 1876
6290.02 1847
6290.77 1742
6291.52 1732
6292.27 1667
6293.02 1627
6293.76 1664
6294.51 1638
6295.26 1805
6296.01 1753
6296.76 1685
6297.51 1701
6298.26 1687
6299.00 1509
6299.75 1623
6300.50 1592
6301.25 1518
6302.00 1552
6302.75 1640
6303.50 1574
6304.25 1454
6305.00 1533
6305.75 1675
6306.50 1634
6307.24 1690
6307.99 1677
6308.74 1693
6309.49 1613
6310.24 1674
6310.99 1625
6311.74 1741
6312.49 1677
6313.24 1670
6313.99 1572
6314.74 1628
6315.49 1576
6316.24 1599
6316.99 1563
6317.74 1558
6318.49 1485
6319.24 1566
6319.99 1494
6320.74 1404
6321.49 1448
6322.24 1478
6322.99 1401
6323.74 1477
6324.49 1473
6325.24 1416
6325.99 1384
6326.74 1447
6327.49 1518
6328.24 1488
6328.99 1432
6329.74 1380
6330.50 1392
6331.25 1472
6332.00 1357
6332.75 1501
6333.50 1447
6334.25 1479
6335.00 1420
6335.75 1388
6336.50 1452
6337.25 1468
6338.00 1468
6338.76 1380
6339.51 1428
6340.26 1463
6341.01 1402
6341.76 1367
6342.51 1312
6343.26 1453
6344.02 1508
6344.77 1426
6345.52 1500
6346.27 1493
6347.02 1484
6347.77 1593
6348.53 1760
6349.28 1812
6350.03 1857
6350.78 1884
6351.53 1890
6352.29 1980
6353.04 2283
6353.79 2233
6354.54 2161
6355.29 2018
6356.05 2084
6356.80 1931
6357.55 1890
6358.30 1789
6359.06 1645
6359.81 1615
6360.56 1622
6361.31 1540
6362.07 1540
6362.82 1511
6363.57 1545
6364.32 1477
6365.08 1399
6365.83 1392
6366.58 1443
6367.33 1450
6368.09 1493
6368.84 1441
6369.59 1513
6370.35 1403
6371.10 1442
6371.85 1425
6372.61 1485
6373.36 1502
6374.11 1448
6374.87 1456
6375.62 1356
6376.37 1347
6377.13 1393
6377.88 1424
6378.63 1480
6379.39 1385
6380.14 1432
6380.89 1465
6381.65 1386
6382.40 1416
6383.16 1456
6383.91 1482
6384.66 1507
6385.42 1317
6386.17 1338
6386.92 1389
6387.68 1325
6388.43 1292
6389.19 1238
6389.94 1326
6390.70 1304
6391.45 1253
6392.20 1302
6392.96 1293
6393.71 1350
6394.47 1279
6395.22 1246
6395.98 1243
6396.73 1383
6397.49 1369
6398.24 1315
6399.00 1199
6399.75 1250
6400.51 1298
6401.26 1273
6402.02 1241
6402.77 1197
6403.53 1312
6404.28 1261
6405.04 1271
6405.79 1371
6406.55 1360
6407.30 1325
6408.06 1282
6408.81 1292
6409.57 1352
6410.32 1405
6411.08 1400
6411.83 1356
6412.59 1302
6413.34 1327
6414.10 1394
6414.86 1405
6415.61 1285
6416.37 1386
6417.12 1359
6417.88 1309
6418.64 1375
6419.39 1341
6420.15 1307
6420.90 1348
6421.66 1282
6422.42 1244
6423.17 1337
6423.93 1312
6424.68 1327
6425.44 1317
6426.20 1321
6426.95 1337
6427.71 1209
6428.47 1337
6429.22 1363
6429.98 1324
6430.74 1325
6431.49 1322
6432.25 1289
6433.01 1319
6433.76 1407
6434.52 1406
6435.28 1355
6436.03 1315
6436.79 1366
6437.55 1442
6438.30 1344
6439.06 1404
6439.82 1350
6440.58 1391
6441.33 1396
6442.09 1485
6442.85 1428
6443.61 1370
6444.36 1355
6445.12 1343
6445.88 1452
6446.64 1388
6447.39 1439
6448.15 1374
6448.91 1444
6449.67 1381
6450.42 1496
6451.18 1494
6451.94 1459
6452.70 1475
6453.46 1502
6454.21 1480
6454.97 1512
6455.73 1579
6456.49 1547
6457.25 1662
6458.00 1660
6458.76 1577
6459.52 1570
6460.28 1763
6461.04 1720
6461.80 1705
6462.55 1650
6463.31 1690
6464.07 1614
6464.83 1648
6465.59 1700
6466.35 1629
6467.11 1674
6467.87 1779
6468.62 1745
6469.38 1802
6470.14 1801
6470.90 1794
6471.66 1717
6472.42 1842
6473.18 1889
6473.94 1890
6474.70 1902
6475.46 1909
6476.22 1891
6476.97 1885
6477.73 2028
6478.49 1903
6479.25 2013
6480.01 2076
6480.77 2041
6481.53 1972
6482.29 2135
6483.05 2169
6483.81 2166
6484.57 2204
6485.33 2250
6486.09 2129
6486.85 2162
6487.61 2322
6488.37 2324
6489.13 2294
6489.89 2518
6490.65 2576
6491.41 2666
6492.17 2844
6492.93 2849
6493.69 2885
6494.45 2952
6495.21 2987
6495.97 3097
6496.73 3213
6497.49 3120
6498.26 3200
6499.02 3147
6499.78 3091
6500.54 3081
6501.30 3116
6502.06 3216
6502.82 3155
6503.58 3108
6504.34 3197
6505.10 3337
6505.86 3343
6506.62 3437
6507.39 3493
6508.15 3634
6508.91 3509
6509.67 3589
6510.43 3634
6511.19 3717
6511.95 3791
6512.72 3858
6513.48 3707
6514.24 3763
6515.00 3841
6515.76 4004
6516.52 3942
6517.28 3738
6518.05 3862
6518.81 4066
6519.57 4218
6520.33 4376
6521.09 4642
6521.86 4734
6522.62 5138
6523.38 5546
6524.14 6079
6524.90 6580
6525.67 7363
6526.43 7849
6527.19 8549
6527.95 8695
6528.72 8823
6529.48 8702
6530.24 8673
6531.00 8690
6531.77 8789
6532.53 9410
6533.29 10576
6534.05 11656
6534.82 13043
6535.58 14688
6536.34 15598
6537.11 16800
6537.87 16230
6538.63 15564
6539.39 14279
6540.16 12235
6540.92 10282
6541.68 8628
6542.45 7071
6543.21 5910
6543.97 5017
6544.74 4280
6545.50 3777
6546.26 3586
6547.03 3373
6547.79 3173
6548.55 3038
6549.32 3012
6550.08 2989
6550.84 2915
6551.61 2901
6552.37 2766
6553.14 2891
6553.90 2831
6554.66 2788
6555.43 2707
6556.19 2605
6556.96 2545
6557.72 2543
6558.48 2606
6559.25 2650
6560.01 2697
6560.78 2830
6561.54 2953
6562.31 3082
6563.07 3153
6563.83 3077
6564.60 3214
6565.36 3382
6566.13 3389
6566.89 3173
6567.66 3274
6568.42 3181
6569.19 3153
6569.95 3089
6570.72 3130
6571.48 3297
6572.25 3531
6573.01 3603
6573.78 3522
6574.54 3620
6575.31 3732
6576.07 3957
6576.84 3852
6577.60 3797
6578.37 3614
6579.13 3640
6579.90 3491
6580.66 3406
6581.43 3447
6582.19 3437
6582.96 3342
6583.73 3392
6584.49 3435
6585.26 3331
6586.02 3411
6586.79 3404
6587.55 3455
6588.32 3531
6589.09 3547
6589.85 3556
6590.62 3826
6591.38 3786
6592.15 4076
6592.92 4252
6593.68 4438
6594.45 4643
6595.22 4638
6595.98 4759
6596.75 4638
6597.51 4518
6598.28 4448
6599.05 4139
6599.81 3885
6600.58 3673
6601.35 3561
6602.11 3444
6602.88 3286
6603.65 3334
6604.41 3314
6605.18 3492
6605.95 3794
6606.71 4015
6607.48 4332
6608.25 4436
6609.02 4472
6609.78 4493
6610.55 4463
6611.32 4380
6612.08 4193
6612.85 3969
6613.62 3624
6614.39 3344
6615.15 3267
6615.92 3224
6616.69 3064
6617.46 2807
6618.22 2781
6618.99 2697
6619.76 2653
6620.53 2615
6621.30 2636
6622.06 2631
6622.83 2538
6623.60 2608
6624.37 2548
6625.13 2517
6625.90 2532
6626.67 2430
6627.44 2453
6628.21 2414
6628.98 2488
6629.74 2605
6630.51 2760
6631.28 3050
6632.05 3209
6632.82 3668
6633.59 4055
6634.35 4133
6635.12 4285
6635.89 4385
6636.66 4103
6637.43 3796
6638.20 3607
6638.97 3300
6639.74 2938
6640.50 2775
6641.27 2675
6642.04 2486
6642.81 2316
6643.58 2238
6644.35 2231
6645.12 2208
6645.89 2191
6646.66 2257
6647.43 2256
6648.20 2296
6648.97 2309
6649.73 2259
6650.50 2287
6651.27 2274
6652.04 2450
6652.81 2367
6653.58 2441
6654.35 2379
6655.12 2434
6655.89 2372
6656.66 2282
6657.43 2270
6658.20 2373
6658.97 2311
6659.74 2210
6660.51 2154
6661.28 2153
6662.05 2107
6662.82 2110
6663.59 2036
6664.36 2000
6665.13 2012
6665.90 2106
6666.67 2087
6667.44 2177
6668.22 2114
6668.99 2160
6669.76 2190
6670.53 2139
6671.30 2250
6672.07 2230
6672.84 2220
6673.61 2297
6674.38 2313
6675.15 2311
6675.92 2348
6676.69 2293
6677.46 2217
6678.24 2155
6679.01 2179
6679.78 2137
6680.55 2284
6681.32 2326
6682.09 2333
6682.86 2399
6683.63 2491
6684.41 2551
6685.18 2628
6685.95 2585
6686.72 2504
6687.49 2571
6688.26 2385
6689.04 2204
6689.81 2056
6690.58 2061
6691.35 1898
6692.12 1886
6692.90 1856
6693.67 1865
6694.44 1870
6695.21 1749
6695.98 1793
6696.76 1868
6697.53 1870
6698.30 1776
6699.07 1716
6699.84 1798
6700.62 1845
6701.39 1841
6702.16 1659
6702.93 1750
6703.71 1764
6704.48 1767
6705.25 1769
6706.03 1825
6706.80 1732
6707.57 1769
6708.34 1839
6709.12 1736
6709.89 1706
6710.66 1773
6711.44 1760
6712.21 1783
6712.98 1728
6713.75 1652
6714.53 1650
6715.30 1671
6716.07 1629
6716.85 1521
6717.62 1624
6718.39 1546
6719.17 1598
6719.94 1554
6720.72 1604
6721.49 1628
6722.26 1601
6723.04 1493
6723.81 1554
6724.58 1552
6725.36 1520
6726.13 1538
6726.91 1626
6727.68 1680
6728.45 1586
6729.23 1632
6730.00 1667
6730.78 1635
6731.55 1732
6732.32 1659
6733.10 1657
6733.87 1646
6734.65 1607
6735.42 1541
6736.20 1656
6736.97 1662
6737.74 1663
6738.52 1694
6739.29 1654
6740.07 1589
6740.84 1676
6741.62 1691
6742.39 1575
6743.17 1639
6743.94 1678
6744.72 1720
6745.49 1811
6746.27 1707
6747.04 1682
6747.82 1838
6748.59 1885
6749.37 2090
6750.14 2096
6750.92 2129
6751.69 2261
6752.47 2286
6753.24 2354
6754.02 2306
6754.80 2160
6755.57 2120
6756.35 2001
6757.12 1875
6757.90 1666
6758.67 1601
6759.45 1640
6760.23 1485
6761.00 1625
6761.78 1559
6762.55 1582
6763.33 1614
6764.11 1498
6764.88 1582
6765.66 1537
6766.43 1623
6767.21 1619
6767.99 1519
6768.76 1593
6769.54 1544
6770.32 1475
6771.09 1547
6771.87 1562
6772.64 1478
6773.42 1524
6774.20 1518
6774.97 1494
6775.75 1477
6776.53 1630
6777.31 1679
6778.08 1600
6778.86 1563
6779.64 1549
6780.41 1520
6781.19 1506
6781.97 1530
6782.74 1489
6783.52 1477
6784.30 1503
6785.08 1462
6785.85 1531
6786.63 1486
6787.41 1549
6788.19 1483
6788.96 1381
6789.74 1336
6790.52 1364
6791.30 1420
6792.07 1468
6792.85 1455
6793.63 1310
6794.41 1422
6795.18 1359
6795.96 1456
6796.74 1393
6797.52 1479
6798.30 1522
6799.07 1452
6799.85 1485
6800.63 1442
6801.41 1570
6802.19 1495
6802.97 1465
6803.74 1515
6804.52 1564
6805.30 1510
6806.08 1459
6806.86 1356
6807.64 1312
6808.41 1428
6809.19 1435
6809.97 1363
6810.75 1343
6811.53 1289
6812.31 1352
6813.09 1375
6813.87 1298
6814.64 1351
6815.42 1362
6816.20 1401
6816.98 1450
6817.76 1437
6818.54 1454
6819.32 1525
6820.10 1502
6820.88 1474
6821.66 1418
6822.44 1438
6823.22 1453
6824.00 1470
6824.78 1441
6825.55 1364
6826.33 1358
6827.11 1355
6827.89 1369
6828.67 1337
6829.45 1395
6830.23 1385
6831.01 1462
6831.79 1454
6832.57 1393
6833.35 1385
6834.13 1453
6834.91 1448
6835.69 1514
6836.47 1423
6837.25 1430
6838.03 1394
6838.81 1341
6839.60 1380
6840.38 1327
6841.16 1452
6841.94 1453
6842.72 1369
6843.50 1498
6844.28 1554
6845.06 1613
6845.84 1769
6846.62 2032
6847.40 2318
6848.18 2813
6848.96 3298
6849.74 3788
6850.53 4111
6851.31 4362
6852.09 4501
6852.87 4287
6853.65 4032
6854.43 3701
6855.21 3084
6855.99 2720
6856.77 2414
6857.56 2146
6858.34 1995
6859.12 1702
6859.90 1654
6860.68 1711
6861.46 1596
6862.25 1542
6863.03 1571
6863.81 1611
6864.59 1577
6865.37 1539
6866.15 1581
6866.94 1632
6867.72 1719
6868.50 1650
6869.28 1475
6870.07 1534
6870.85 1564
6871.63 1480
6872.41 1534
6873.19 1638
6873.98 1585
6874.76 1624
6875.54 1691
6876.32 1672
6877.11 1687
6877.89 1753
6878.67 1719
6879.45 1777
6880.24 1870
6881.02 1799
6881.80 1797
6882.59 1902
6883.37 1943
6884.15 2089
6884.93 2272
6885.72 2527
6886.50 2729
6887.28 2858
6888.07 3009
6888.85 2969
6889.63 3033
6890.42 2756
6891.20 2586
6891.98 2341
6892.77 2277
6893.55 1965
6894.33 1819
6895.12 1756
6895.90 1782
6896.68 1862
6897.47 1844
6898.25 1822
6899.04 1858
6899.82 1937
6900.60 1909
6901.39 1942
6902.17 2037
6902.95 1999
6903.74 2101
6904.52 1911
6905.31 1937
6906.09 1963
6906.88 1979
6907.66 1960
6908.44 1861
6909.23 1931
6910.01 1887
6910.80 1812
6911.58 1808
6912.37 1813
6913.15 1913
6913.94 1810
6914.72 1805
6915.50 1814
6916.29 1802
6917.07 1752
6917.86 1893
6918.64 1824
6919.43 1834
6920.21 1816
6921.00 1896
6921.78 1832
6922.57 1787
6923.35 1695
6924.14 1726
6924.93 1901
6925.71 1844
6926.50 1796
6927.28 1765
6928.07 1905
6928.85 1963
6929.64 1872
6930.42 1871
6931.21 1916
6931.99 2078
6932.78 1998
6933.57 2018
6934.35 1992
6935.14 1992
6935.92 2023
6936.71 2077
6937.50 1961
6938.28 2082
6939.07 2197
6939.85 2388
6940.64 2512
6941.43 2723
6942.21 2851
6943.00 2963
6943.78 2992
6944.57 2986
6945.36 3049
6946.14 3092
6946.93 3251
6947.72 3191
6948.50 3173
6949.29 3078
6950.08 2919
6950.86 2935
6951.65 2764
6952.44 2726
6953.22 2551
6954.01 2588
6954.80 2558
6955.58 2645
6956.37 2461
6957.16 2570
6957.95 2520
6958.73 2661
6959.52 2598
6960.31 2627
6961.10 2741
6961.88 2746
6962.67 2716
6963.46 2650
6964.24 2700
6965.03 2966
6965.82 3123
6966.61 3234
6967.40 3373
6968.18 3663
6968.97 3743
6969.76 3801
6970.55 4011
6971.33 3955
6972.12 3950
6972.91 4084
6973.70 3863
6974.49 3860
6975.27 3907
6976.06 3978
6976.85 4009
6977.64 4048
6978.43 4288
6979.22 4726
6980.00 5242
6980.79 6162
6981.58 7541
6982.37 9351
6983.16 11287
6983.95 13729
6984.74 16313
6985.52 18231
6986.31 19059
6987.10 18605
6987.89 17444
6988.68 15649
6989.47 13701
6990.26 11644
6991.05 9448
6991.83 7694
6992.62 6124
6993.41 5121
6994.20 4311
6994.99 3699
6995.78 3362
6996.57 3195
6997.36 2946
6998.15 2769
6998.94 2810
6999.73 2636
7000.52 2643
7001.31 2544
7002.10 2527
7002.89 2363
7003.68 2351
7004.47 2257
7005.26 2163
7006.05 2036
7006.84 1993
7007.63 1979
7008.42 1982
7009.21 2048
7010.00 2084
7010.79 2210
7011.58 2246
7012.37 2294
7013.16 2334
7013.95 2408
7014.74 2555
7015.53 2467
7016.32 2335
7017.11 2329
7017.90 2272
7018.69 2275
7019.48 2222
7020.27 2120
7021.06 2221
7021.85 2327
7022.64 2530
7023.43 2563
7024.22 2623
7025.02 2601
7025.81 2478
7026.60 2409
7027.39 2407
7028.18 2199
7028.97 2112
7029.76 1982
7030.55 1993
7031.34 1967
7032.14 1890
7032.93 1855
7033.72 1856
7034.51 1907
7035.30 1878
7036.09 1833
7036.88 1879
7037.68 1952
7038.47 1913
7039.26 1962
7040.05 1975
7040.84 2140
7041.64 2059
7042.43 2125
7043.22 2046
7044.01 2076
7044.80 2122
7045.60 2291
7046.39 2349
7047.18 2527
7047.97 2615
7048.76 2628
7049.56 2706
7050.35 2771
7051.14 2738
7051.93 2487
7052.73 2342
7053.52 2272
7054.31 2195
7055.10 2084
7055.90 2001
7056.69 1837
7057.48 1821
7058.27 1882
7059.07 1828
7059.86 1936
7060.65 2087
7061.45 1893
7062.24 1977
7063.03 1943
7063.83 1889
7064.62 1908
7065.41 1811
7066.21 1709
7067.00 1726
7067.79 1737
7068.59 1708
7069.38 1669
7070.17 1615
7070.97 1575
7071.76 1600
7072.55 1687
7073.35 1676
7074.14 1615
7074.93 1517
7075.73 1408
7076.52 1453
7077.32 1490
7078.11 1484
7078.90 1448
7079.70 1394
7080.49 1390
7081.29 1499
7082.08 1473
7082.87 1488
7083.67 1367
7084.46 1376
7085.26 1405
7086.05 1375
7086.85 1381
7087.64 1282
7088.43 1292
7089.23 1369
7090.02 1384
7090.82 1329
7091.61 1281
7092.41 1398
7093.20 1381
7094.00 1404
7094.79 1253
7095.59 1233
7096.38 1302
7097.18 1233
7097.97 1190
7098.77 1280
7099.56 1238
7100.36 1281
7101.15 1276
7101.95 1239
7102.74 1157
7103.54 1085
7104.33 1095
7105.13 1152
7105.92 1208
7106.72 1230
7107.52 1216
7108.31 1159
7109.11 1169
7109.90 1063
7110.70 1149
7111.49 1190
7112.29 1127
7113.09 1147
7113.88 1143
7114.68 1176
7115.47 1182
7116.27 1105
7117.07 1138
7117.86 1165
7118.66 1208
7119.45 1145
7120.25 1173
7121.05 1157
7121.84 1137
7122.64 1119
7123.44 1085
7124.23 1069
7125.03 1059
7125.83 1129
7126.62 1169
7127.42 1133
7128.22 1234
7129.01 1215
7129.81 1098
7130.61 1268
7131.40 1211
7132.20 1241
7133.00 1209
7133.79 1196
7134.59 1173
7135.39 1127
7136.19 1201
7136.98 1087
7137.78 1161
7138.58 1072
7139.38 1167
7140.17 1057
7140.97 1090
7141.77 972
7142.57 1038
7143.36 1068
7144.16 1079
7144.96 1074
7145.76 1088
7146.55 1059
7147.35 997
7148.15 1013
7148.95 1077
7149.74 1060
7150.54 1012
7151.34 1083
7152.14 1062
7152.94 1113
7153.74 1071
7154.53 1005
7155.33 1086
7156.13 1103
7156.93 1123
7157.73 1080
7158.53 1042
7159.32 1145
7160.12 1205
7160.92 1031
7161.72 1001
7162.52 977
7163.32 1051
7164.12 1043
7164.91 999
7165.71 963
7166.51 969
7167.31 1006
7168.11 1059
7168.91 998
7169.71 1006
7170.51 1062
7171.31 1090
7172.11 966
7172.90 988
7173.70 1058
7174.50 932
7175.30 952
7176.10 979
7176.90 905
7177.70 956
7178.50 981
7179.30 991
7180.10 961
7180.90 950
7181.70 1017
7182.50 1038
7183.30 1002
7184.10 1003
7184.90 973
7185.70 1017
7186.50 1021
7187.30 970
7188.10 963
7188.90 901
7189.70 974
7190.50 1058
7191.30 1000
7192.10 949
7192.90 1024
7193.70 1021
7194.50 896
7195.30 893
7196.10 897
7196.90 975
7197.70 1054
7198.50 951
7199.30 928
7200.11 976
7200.91 1007
7201.71 984
7202.51 946
7203.31 988
7204.11 994
7204.91 922
7205.71 977
7206.51 930
7207.31 934
7208.12 966
7208.92 1030
7209.72 1023
7210.52 959
7211.32 928
7212.12 852
7212.92 911
7213.72 924
7214.53 959
7215.33 1030
7216.13 962
7216.93 944
7217.73 971
7218.53 1023
7219.34 1014
7220.14 1064
7220.94 962
7221.74 1006
7222.54 950
7223.35 934
7224.15 959
7224.95 1030
7225.75 970
7226.56 981
7227.36 972
7228.16 1023
7228.96 939
7229.76 946
7230.57 942
7231.37 994
7232.17 927
7232.97 991
7233.78 947
7234.58 924
7235.38 905
7236.19 897
7236.99 1009
7237.79 968
7238.59 1009
7239.40 1018
7240.20 981
7241.00 1090
7241.81 1044
7242.61 1086
7243.41 1057
7244.22 1024
7245.02 1084
7245.82 1036
7246.63 1055
7247.43 1027
7248.23 1029
7249.04 1082
7249.84 1072
7250.64 1052
7251.45 1086
7252.25 1015
7253.05 1062
7253.86 1120
7254.66 1054
7255.46 1144
7256.27 1145
7257.07 1202
7257.88 1196
7258.68 1293
7259.48 1306
7260.29 1320
7261.09 1399
7261.90 1400
7262.70 1384
7263.51 1359
7264.31 1305
7265.11 1184
7265.92 1306
7266.72 1196
7267.53 1260
7268.33 1276
7269.14 1261
7269.94 1271
7270.75 1304
7271.55 1352
7272.36 1370
7273.16 1224
7273.97 1247
7274.77 1253
7275.58 1356
7276.38 1349
7277.19 1377
7277.99 1350
7278.80 1527
7279.60 1672
7280.41 1842
7281.21 2098
7282.02 2433
7282.82 2708
7283.63 3009
7284.43 3183
7285.24 3150
7286.04 3286
7286.85 2972
7287.66 2758
7288.46 2544
7289.27 2191
7290.07 1898
7290.88 1614
7291.68 1517
7292.49 1348
7293.30 1311
7294.10 1262
7294.91 1221
7295.71 1216
7296.52 1278
7297.33 1257
7298.13 1194
7298.94 1208
7299.74 1252
7300.55 1176
7301.36 1137
7302.16 1170
7302.97 1119
7303.78 1229
7304.58 1170
7305.39 1213
7306.20 1192
7307.00 1198
7307.81 1235
7308.62 1304
7309.42 1345
7310.23 1347
7311.04 1348
7311.84 1464
7312.65 1467
7313.46 1483
7314.27 1435
7315.07 1651
7315.88 1707
7316.69 1756
7317.49 1894
7318.30 1909
7319.11 1982
7319.92 1947
7320.72 1843
7321.53 1833
7322.34 1705
7323.15 1675
7323.95 1634
7324.76 1516
7325.57 1491
7326.38 1398
7327.19 1324
7327.99 1279
7328.80 1152
7329.61 1309
7330.42 1313
7331.22 1324
7332.03 1236
7332.84 1219
7333.65 1252
7334.46 1228
7335.27 1196
7336.07 1261
7336.88 1195
7337.69 1180
7338.50 1213
7339.31 1083
7340.12 1220
7340.92 1242
7341.73 1251
7342.54 1185
7343.35 1198
7344.16 1202
7344.97 1151
7345.78 1076
7346.59 1127
7347.39 1143
7348.20 1192
7349.01 1170
7349.82 1204
7350.63 1155
7351.44 1142
7352.25 1098
7353.06 1144
7353.87 1124
7354.68 1036
7355.49 1162
7356.30 1149
7357.11 1129
7357.92 1183
7358.72 1133
7359.53 1081
7360.34 1082
7361.15 1111
7361.96 1140
7362.77 1168
7363.58 1121
7364.39 1165
7365.20 1169
7366.01 1099
7366.82 1074
7367.63 1085
7368.44 1113
7369.25 1153
7370.06 1167
7370.87 1104
7371.68 1066
7372.49 1107
7373.30 1159
7374.11 1074
7374.93 1101
7375.74 1164
7376.55 1192
7377.36 1146
7378.17 1232
7378.98 1279
7379.79 1415
7380.60 1405
7381.41 1408
7382.22 1384
7383.03 1366
7383.84 1359
7384.65 1292
7385.46 1211
7386.28 1172
7387.09 1108
7387.90 1071
7388.71 1044
7389.52 1013
7390.33 1021
7391.14 931
7391.95 987
7392.77 1031
7393.58 977
7394.39 966
7395.20 1065
7396.01 982
7396.82 980
7397.64 1009
7398.45 978
7399.26 1061
7400.07 1027
7400.88 1042
7401.69 1112
7402.51 1094
7403.32 1066
7404.13 1079
7404.94 975
7405.76 989
7406.57 984
7407.38 979
7408.19 935
7409.00 973
7409.82 921
7410.63 966
7411.44 973
7412.25 1008
7413.07 948
7413.88 956
7414.69 972
7415.50 967
7416.32 896
7417.13 931
7417.94 921
7418.76 1014
7419.57 991
7420.38 936
7421.19 1022
7422.01 977
7422.82 981
7423.63 1004
7424.45 1043
7425.26 1004
7426.07 1019
7426.89 1144
7427.70 1182
7428.51 1235
7429.33 1227
7430.14 1355
7430.95 1325
7431.77 1323
7432.58 1339
7433.39 1219
7434.21 1223
7435.02 1256
7435.84 1201
7436.65 1207
7437.46 1134
7438.28 1218
7439.09 1271
7439.91 1307
7440.72 1234
7441.53 1188
7442.35 1124
7443.16 1070
7443.98 1050
7444.79 991
7445.60 975
7446.42 940
7447.23 951
7448.05 881
7448.86 931
7449.68 938
7450.49 991
7451.31 958
7452.12 931
7452.94 1043
7453.75 893
7454.57 896
7455.38 980
7456.20 900
7457.01 907
7457.83 931
7458.64 929
7459.46 912
7460.27 912
7461.09 894
7461.90 918
7462.72 939
7463.53 879
7464.35 917
7465.16 923
7465.98 974
7466.79 990
7467.61 1002
7468.42 989
7469.24 946
7470.06 1002
7470.87 971
7471.69 964
7472.50 988
7473.32 1005
7474.13 956
7474.95 885
7475.77 873
7476.58 851
7477.40 847
7478.21 865
7479.03 900
7479.85 978
7480.66 903
7481.48 928
7482.30 934
7483.11 878
7483.93 881
7484.75 847
7485.56 831
7486.38 811
7487.20 844
7488.01 829
7488.83 845
7489.65 909
7490.46 926
7491.28 879
7492.10 877
7492.91 911
7493.73 923
7494.55 895
7495.36 828
7496.18 855
7497.00 870
7497.82 934
7498.63 905
7499.45 919
7500.27 839
7501.08 857
7501.90 874
7502.72 875
7503.54 905
7504.35 815
7505.17 792
7505.99 774
7506.81 813
7507.62 878
7508.44 885
7509.26 800
7510.08 840
7510.90 895
7511.71 892
7512.53 834
7513.35 887
7514.17 862
7514.99 885
7515.80 837
7516.62 782
7517.44 840
7518.26 817
7519.08 859
7519.90 802
7520.71 854
7521.53 879
7522.35 820
7523.17 812
7523.99 872
7524.81 892
7525.63 867
7526.45 898
7527.26 951
7528.08 856
7528.90 841
7529.72 868
7530.54 825
7531.36 835
7532.18 932
7533.00 837
7533.82 786
7534.64 847
7535.45 944
7536.27 908
7537.09 863
7537.91 873
7538.73 797
7539.55 844
7540.37 847
7541.19 889
7542.01 844
7542.83 884
7543.65 948
7544.47 835
7545.29 890
7546.11 808
7546.93 842
7547.75 912
7548.57 900
7549.39 844
7550.21 877
7551.03 896
7551.85 935
7552.67 910
7553.49 973
7554.31 867
7555.13 934
7555.95 844
7556.77 872
7557.59 933
7558.41 886
7559.23 901
7560.05 933
7560.87 888
7561.69 961
7562.51 1001
7563.34 909
7564.16 835
7564.98 884
7565.80 887
7566.62 926
7567.44 874
7568.26 933
7569.08 895
7569.90 830
7570.72 890
7571.55 894
7572.37 902
7573.19 872
7574.01 902
7574.83 911
7575.65 935
7576.47 889
7577.30 874
7578.12 904
7578.94 964
7579.76 935
7580.58 850
7581.40 910
7582.23 902
7583.05 975
7583.87 965
7584.69 1031
7585.51 963
7586.33 974
7587.16 1008
7587.98 1054
7588.80 1132
7589.62 1056
7590.45 991
7591.27 947
7592.09 983
7592.91 985
7593.74 1037
7594.56 1069
7595.38 1094
7596.20 1043
7597.03 1088
7597.85 1126
7598.67 1147
7599.49 1192
7600.32 1126
7601.14 1201
7601.96 1287
7602.78 1328
7603.61 1348
7604.43 1412
7605.25 1469
7606.08 1443
7606.90 1335
7607.72 1304
7608.55 1241
7609.37 1218
7610.19 1142
7611.02 1141
7611.84 1192
7612.66 1159
7613.49 1187
7614.31 1200
7615.13 1331
7615.96 1237
7616.78 1282
7617.60 1319
7618.43 1277
7619.25 1166
7620.08 1151
7620.90 1169
7621.72 1109
7622.55 1114
7623.37 1184
7624.20 1087
7625.02 1157
7625.84 1110
7626.67 1238
7627.49 1312
7628.32 1356
7629.14 1459
7629.97 1539
7630.79 1644
7631.61 1701
7632.44 1737
7633.26 1566
7634.09 1455
7634.91 1410
7635.74 1372
7636.56 1270
7637.39 1141
7638.21 1054
7639.04 1027
7639.86 994
7640.69 944
7641.51 917
7642.34 954
7643.16 974
7643.99 949
7644.81 908
7645.64 853
7646.46 925
7647.29 957
7648.11 892
7648.94 973
7649.76 942
7650.59 1013
7651.42 872
7652.24 872
7653.07 798
7653.89 904
7654.72 874
7655.54 815
7656.37 835
7657.20 830
7658.02 866
7658.85 835
7659.67 833
7660.50 908
7661.33 876
7662.15 817
7662.98 885
7663.80 886
7664.63 880
7665.46 821
7666.28 858
7667.11 892
7667.94 880
7668.76 858
7669.59 897
7670.42 863
7671.24 853
7672.07 854
7672.90 926
7673.72 842
7674.55 806
7675.38 803
7676.20 857
7677.03 801
7677.86 801
7678.68 839
7679.51 781
7680.34 832
7681.16 839
7681.99 766
7682.82 829
7683.65 845
7684.47 820
7685.30 839
7686.13 818
7686.96 845
7687.78 837
7688.61 842
7689.44 851
7690.27 847
7691.09 828
7691.92 795
7692.75 821
7693.58 782
7694.41 785
7695.23 795
7696.06 902
7696.89 852
7697.72 840
7698.55 843
7699.37 835
7700.20 908
7701.03 862
7701.86 792
7702.69 859
7703.51 853
7704.34 845
7705.17 830
7706.00 876
7706.83 886
7707.66 801
7708.49 834
7709.31 803
7710.14 735
7710.97 729
7711.80 812
7712.63 810
7713.46 842
7714.29 793
7715.12 828
7715.95 825
7716.77 757
7717.60 729
7718.43 725
7719.26 727
7720.09 769
7720.92 756
7721.75 770
7722.58 716
7723.41 733
7724.24 773
7725.07 754
7725.90 812
7726.73 802
7727.56 771
7728.39 754
7729.22 781
7730.05 738
7730.88 770
7731.71 791
7732.54 818
7733.37 797
7734.20 712
7735.03 739
7735.86 790
7736.69 748
7737.52 785
7738.35 782
7739.18 711
7740.01 704
7740.84 733
7741.67 768
7742.50 787
7743.33 804
7744.16 904
7744.99 894
7745.82 818
7746.65 768
7747.48 844
7748.31 935
7749.14 879
7749.97 781
7750.81 829
7751.64 840
7752.47 809
7753.30 739
7754.13 726
7754.96 806
7755.79 824
7756.62 812
7757.45 751
7758.29 788
7759.12 805
7759.95 710
7760.78 742
7761.61 754
7762.44 738
7763.27 785
7764.11 709
7764.94 772
7765.77 775
7766.60 799
7767.43 773
7768.26 773
7769.10 763
7769.93 823
7770.76 734
7771.59 768
7772.42 809
7773.26 802
7774.09 819
7774.92 766
7775.75 772
7776.59 792
7777.42 792
7778.25 735
7779.08 735
7779.92 724
7780.75 761
7781.58 785
7782.41 790
7783.25 802
7784.08 779
7784.91 712
7785.74 766
7786.58 800
7787.41 796
7788.24 735
7789.08 742
7789.91 787
7790.74 747
7791.57 751
7792.41 735
7793.24 743
7794.07 701
7794.91 719
7795.74 760
7796.57 787
7797.41 804
7798.24 752
7799.07 791
7799.91 787
7800.74 842
7801.58 812
7802.41 785
7803.24 890
7804.08 805
7804.91 826
7805.74 848
7806.58 831
7807.41 837
7808.25 841
7809.08 851
7809.91 897
7810.75 851
7811.58 911
7812.42 937
7813.25 973
7814.09 976
7814.92 998
7815.75 1055
7816.59 1009
7817.42 1069
7818.26 1061
7819.09 1008
7819.93 1018
7820.76 975
7821.60 961
7822.43 935
7823.27 962
7824.10 947
7824.94 886
7825.77 919
7826.61 964
7827.44 928
7828.28 921
7829.11 989
7829.95 930
7830.78 914
7831.62 976
7832.45 981
7833.29 926
7834.12 1002
7834.96 1011
7835.79 957
7836.63 893
7837.46 861
7838.30 960
7839.14 891
7839.97 922
7840.81 873
7841.64 875
7842.48 872
7843.31 848
7844.15 833
7844.99 858
7845.82 784
7846.66 792
7847.49 844
7848.33 879
7849.17 889
7850.00 816
7850.84 905
7851.68 927
7852.51 971
7853.35 977
7854.18 980
7855.02 905
7855.86 944
7856.69 1030
7857.53 1053
7858.37 1030
7859.20 1139
7860.04 1110
7860.88 1045
7861.71 1066
7862.55 977
7863.39 978
7864.23 934
7865.06 903
7865.90 927
7866.74 944
7867.57 942
7868.41 916
7869.25 1013
7870.09 971
7870.92 937
7871.76 982
7872.60 997
7873.44 1069
7874.27 1096
7875.11 1076
7875.95 1183
7876.79 1214
7877.62 1261
7878.46 1367
7879.30 1282
7880.14 1268
7880.97 1274
7881.81 1255
7882.65 1248
7883.49 1158
7884.33 1125
7885.16 1078
7886.00 1002
7886.84 1046
7887.68 1097
7888.52 1180
7889.36 1074
7890.19 1081
7891.03 1204
7891.87 1164
7892.71 1104
7893.55 1064
7894.39 1049
7895.23 979
7896.06 922
7896.90 930
7897.74 951
7898.58 1004
7899.42 987
7900.26 961
7901.10 932
7901.94 881
7902.77 938
7903.61 849
7904.45 933
7905.29 864
7906.13 855
7906.97 882
7907.81 964
7908.65 890
7909.49 943
7910.33 927
7911.17 862
7912.01 942
7912.85 1007
7913.69 1057
7914.53 1037
7915.37 1040
7916.21 1066
7917.05 1187
7917.89 1253
7918.73 1196
7919.57 1226
7920.41 1338
7921.25 1251
7922.09 1147
7922.93 1142
7923.77 1099
7924.61 1033
7925.45 968
7926.29 955
7927.13 919
7927.97 857
7928.81 784
7929.65 840
7930.49 829
7931.33 843
7932.17 818
7933.01 758
7933.85 804
7934.69 753
7935.53 772
7936.37 813
7937.21 792
7938.05 879
7938.90 858
7939.74 804
7940.58 852
7941.42 840
7942.26 761
7943.10 782
7943.94 843
7944.78 803
7945.63 833
7946.47 879
7947.31 825
7948.15 874
7948.99 863
7949.83 922
7950.67 860
7951.52 897
7952.36 947
7953.20 896
7954.04 896
7954.88 919
7955.72 945
7956.57 865
7957.41 839
7958.25 854
7959.09 881
7959.93 882
7960.78 863
7961.62 867
7962.46 918
7963.30 909
7964.15 914
7964.99 890
7965.83 1016
7966.67 953
7967.52 947
7968.36 968
7969.20 938
7970.04 978
7970.89 913
7971.73 838
7972.57 833
7973.41 779
7974.26 849
7975.10 852
7975.94 816
7976.79 757
7977.63 732
7978.47 774
7979.31 707
7980.16 742
7981.00 716
7981.84 780
7982.69 759
7983.53 752
7984.37 771
7985.22 743
7986.06 759
7986.90 751
7987.75 814
7988.59 853
7989.44 807
7990.28 804
7991.12 811
7991.97 778
7992.81 778
7993.65 792
7994.50 739
7995.34 773
7996.19 709
7997.03 769
7997.87 729
7998.72 753
7999.56 678
8000.41 731
8001.25 755
8002.10 756
8002.94 726
8003.78 783
8004.63 787
8005.47 735
8006.32 745
8007.16 735
8008.01 676
8008.85 692
8009.70 678
8010.54 695
8011.39 734
8012.23 719
8013.08 702
8013.92 709
8014.77 614
8015.61 697
8016.46 739
8017.30 750
8018.15 744
8018.99 725
8019.84 762
8020.68 698
8021.53 694
8022.37 671
8023.22 630
8024.06 655
8024.91 681
8025.75 694
8026.60 620
8027.45 748
8028.29 723
8029.14 685
8029.98 742
8030.83 721
8031.67 710
8032.52 684
8033.37 668
8034.21 709
8035.06 742
8035.90 710
8036.75 631
8037.60 676
8038.44 726
8039.29 692
8040.14 672
8040.98 617
8041.83 698
8042.68 713
8043.52 731
8044.37 685
8045.21 753
8046.06 752
8046.91 763
8047.75 715
8048.60 723
8049.45 744
8050.30 732
8051.14 759
8051.99 815
8052.84 771
8053.68 737
8054.53 705
8055.38 712
8056.22 680
8057.07 743
8057.92 699
8058.77 670
8059.61 684
8060.46 710
8061.31 677
8062.16 723
8063.00 722
8063.85 754
8064.70 727
8065.55 779
8066.39 729
8067.24 708
8068.09 711
8068.94 678
8069.79 701
8070.63 708
8071.48 687
8072.33 607
8073.18 648
8074.03 715
8074.87 647
8075.72 654
8076.57 604
8077.42 702
8078.27 730
8079.12 693
8079.96 616
8080.81 630
8081.66 677
8082.51 705
8083.36 686
8084.21 660
8085.06 651
8085.90 686
8086.75 739
8087.60 774
8088.45 725
8089.30 656
8090.15 717
8091.00 660
8091.85 671
8092.70 650
8093.54 645
8094.39 663
8095.24 678
8096.09 703
8096.94 686
8097.79 641
8098.64 638
8099.49 663
8100.34 697
8101.19 685
8102.04 662
8102.89 675
8103.74 687
8104.59 665
8105.44 583
8106.29 640
8107.14 677
8107.99 662
8108.84 632
8109.69 620
8110.54 615
8111.39 684
8112.24 700
8113.09 713
8113.94 682
8114.79 717
8115.64 725
8116.49 735
8117.34 734
8118.19 737
8119.04 753
8119.89 813
8120.74 704
8121.59 689
8122.44 789
8123.29 732
8124.14 696
8124.99 751
8125.84 709
8126.70 731
8127.55 778
8128.40 792
8129.25 748
8130.10 765
8130.95 776
8131.80 749
8132.65 746
8133.50 722
8134.36 783
8135.21 785
8136.06 740
8136.91 719
8137.76 691
8138.61 732
8139.46 748
8140.32 756
8141.17 792
8142.02 812
8142.87 904
8143.72 862
8144.57 825
8145.43 791
8146.28 824
8147.13 852
8147.98 879
8148.83 845
8149.69 835
8150.54 973
8151.39 984
8152.24 1056
8153.10 1066
8153.95 1101
8154.80 1093
8155.65 1205
8156.50 1055
8157.36 1038
8158.21 975
8159.06 1001
8159.92 887
8160.77 903
8161.62 878
8162.47 845
8163.33 812
8164.18 772
8165.03 769
8165.88 789
8166.74 774
8167.59 824
8168.44 727
8169.30 694
8170.15 703
8171.00 795
8171.86 809
8172.71 796
8173.56 712
8174.42 722
8175.27 752
8176.12 711
8176.98 750
8177.83 726
8178.68 752
8179.54 707
8180.39 730
8181.25 658
8182.10 671
8182.95 705
8183.81 717
8184.66 723
8185.51 732
8186.37 741
8187.22 709
8188.08 724
8188.93 736
8189.79 669
8190.64 710
8191.49 686
8192.35 583
8193.20 647
8194.06 645
8194.91 679
8195.77 613
8196.62 670
8197.47 634
8198.33 653
8199.18 696
8200.04 712
8200.89 676
8201.75 650
8202.60 628
8203.46 682
8204.31 707
8205.17 683
8206.02 667
8206.88 726
8207.73 673
8208.59 646
8209.44 690
8210.30 691
8211.15 694
8212.01 720
8212.87 723
8213.72 721
8214.58 748
8215.43 741
8216.29 760
8217.14 714
8218.00 734
8218.85 722
8219.71 695
8220.57 712
8221.42 706
8222.28 705
8223.13 680
8223.99 741
8224.85 689
8225.70 627
8226.56 639
8227.41 595
8228.27 677
8229.13 704
8229.98 674
8230.84 679
8231.70 662
8232.55 679
8233.41 658
8234.26 633
8235.12 605
8235.98 644
8236.83 594
8237.69 592
8238.55 688
8239.40 687
8240.26 652
8241.12 642
8241.98 671
8242.83 648
8243.69 671
8244.55 695
8245.40 656
8246.26 670
8247.12 649
8247.98 668
8248.83 665
8249.69 668
8250.55 637
8251.40 658
8252.26 649
8253.12 649
8253.98 675
8254.83 714
8255.69 645
8256.55 621
8257.41 677
8258.27 654
8259.12 662
8259.98 651
8260.84 587
8261.70 647
8262.55 605
8263.41 684
8264.27 644
8265.13 667
8265.99 672
8266.85 661
8267.70 638
8268.56 636
8269.42 585
8270.28 692
8271.14 691
8272.00 676
8272.85 607
8273.71 690
8274.57 727
8275.43 700
8276.29 645
8277.15 693
8278.01 651
8278.87 598
8279.72 648
8280.58 632
8281.44 628
8282.30 661
8283.16 693
8284.02 667
8284.88 623
8285.74 635
8286.60 720
8287.46 748
8288.32 675
8289.17 710
8290.03 761
8290.89 648
8291.75 691
8292.61 751
8293.47 692
8294.33 708
8295.19 775
8296.05 756
8296.91 738
8297.77 731
8298.63 810
8299.49 733
8300.35 702
8301.21 718
8302.07 718
8302.93 681
8303.79 727
8304.65 798
8305.51 733
8306.37 706
8307.23 730
8308.09 708
8308.95 780
8309.81 765
8310.67 745
8311.53 777
8312.39 802
8313.26 784
8314.12 791
8314.98 788
8315.84 885
8316.70 878
8317.56 915
8318.42 879
8319.28 837
8320.14 838
8321.00 789
8321.86 737
8322.73 630
8323.59 667
8324.45 719
8325.31 726
8326.17 648
8327.03 623
8327.89 675
8328.75 740
8329.62 663
8330.48 674
8331.34 732
8332.20 753
8333.06 688
8333.92 664
8334.79 675
8335.65 691
8336.51 658
8337.37 730
8338.23 663
8339.09 673
8339.96 742
8340.82 713
8341.68 719
8342.54 712
8343.41 738
8344.27 784
8345.13 785
8345.99 741
8346.85 724
8347.72 720
8348.58 698
8349.44 709
8350.30 697
8351.17 704
8352.03 721
8352.89 744
8353.76 679
8354.62 659
8355.48 695
8356.34 734
8357.21 694
8358.07 656
8358.93 637
8359.80 720
8360.66 641
8361.52 612
8362.38 628
8363.25 670
8364.11 622
8364.97 648
8365.84 732
8366.70 661
8367.56 703
8368.43 702
8369.29 694
8370.16 653
8371.02 670
8371.88 676
8372.75 687
8373.61 695
8374.47 713
8375.34 693
8376.20 732
8377.07 699
8377.93 678
8378.79 739
8379.66 736
8380.52 719
8381.39 673
8382.25 683
8383.11 725
8383.98 708
8384.84 729
8385.71 686
8386.57 723
8387.44 733
8388.30 675
8389.17 677
8390.03 698
8390.89 666
8391.76 708
8392.62 741
8393.49 738
8394.35 670
8395.22 723
8396.08 685
8396.95 673
8397.81 694
8398.68 685
8399.54 714
8400.41 704
8401.27 770
8402.14 747
8403.00 693
8403.87 686
8404.74 737
8405.60 755
8406.47 724
8407.33 806
8408.20 814
8409.06 767
8409.93 770
8410.79 843
8411.66 837
8412.53 761
8413.39 723
8414.26 765
8415.12 723
8415.99 795
8416.86 828
8417.72 775
8418.59 751
8419.45 818
8420.32 847
8421.19 826
8422.05 793
8422.92 823
8423.78 907
8424.65 937
8425.52 885
8426.38 821
8427.25 816
8428.12 864
8428.98 896
8429.85 841
8430.72 813
8431.58 860
8432.45 968
8433.32 899
8434.18 961
8435.05 980
8435.92 965
8436.79 976
8437.65 929
8438.52 1069
8439.39 1081
8440.25 1195
8441.12 1170
8441.99 1235
8442.86 1238
8443.72 1196
8444.59 1208
8445.46 1087
8446.33 1097
8447.19 1144
8448.06 1114
8448.93 1174
8449.80 1112
8450.66 1116
8451.53 1162
8452.40 1258
8453.27 1287
8454.14 1289
8455.00 1343
8455.87 1369
8456.74 1392
8457.61 1519
8458.48 1480
8459.34 1425
8460.21 1444
8461.08 1395
8461.95 1280
8462.82 1315
8463.69 1377
8464.55 1393
8465.42 1531
8466.29 1790
8467.16 2140
8468.03 2646
8468.90 3013
8469.77 3304
8470.63 3255
8471.50 3190
8472.37 3055
8473.24 2812
8474.11 2325
8474.98 2017
8475.85 1702
8476.72 1554
8477.59 1385
8478.45 1239
8479.32 1172
8480.19 1123
8481.06 1057
8481.93 972
8482.80 997
8483.67 904
8484.54 941
8485.41 925
8486.28 1045
8487.15 932
8488.02 940
8488.89 946
8489.76 899
8490.63 876
8491.50 911
8492.37 903
8493.24 919
8494.11 972
8494.98 916
8495.85 914
8496.72 1032
8497.59 996
8498.46 998
8499.33 954
8500.20 923
8501.07 952
8501.94 924
8502.81 1013
8503.68 982
8504.55 934
8505.42 942
8506.29 1019
8507.16 1126
8508.03 1079
8508.90 1043
8509.77 1051
8510.65 1036
8511.52 988
8512.39 967
8513.26 937
8514.13 916
8515.00 864
8515.87 944
8516.74 918
8517.61 892
8518.48 873
8519.36 891
8520.23 887
8521.10 872
8521.97 938
8522.84 906
8523.71 983
8524.58 945
8525.46 940
8526.33 1006
8527.20 1059
8528.07 993
8528.94 941
8529.81 1018
8530.69 1014
8531.56 1109
8532.43 1027
8533.30 1011
8534.17 1039
8535.05 1025
8535.92 1014
8536.79 1062
8537.66 1065
8538.54 1045
8539.41 1025
8540.28 1012
8541.15 1020
8542.02 984
8542.90 1013
8543.77 1006
8544.64 1001
8545.51 1021
8546.39 1068
8547.26 1046
8548.13 1019
8549.01 1121
8549.88 1119
8550.75 1244
8551.62 1287
8552.50 1405
8553.37 1436
8554.24 1442
8555.12 1451
8555.99 1434
8556.86 1231
8557.74 1159
8558.61 1086
8559.48 1020
8560.36 1016
8561.23 915
8562.10 879
8562.98 884
8563.85 898
8564.72 891
8565.60 927
8566.47 942
8567.34 853
8568.22 898
8569.09 833
8569.97 857
8570.84 902
8571.71 878
8572.59 898
8573.46 844
8574.34 850
8575.21 845
8576.08 842
8576.96 807
8577.83 771
8578.71 799
8579.58 812
8580.46 826
8581.33 800
8582.20 861
8583.08 944
8583.95 870
8584.83 791
8585.70 762
8586.58 814
8587.45 918
8588.33 824
8589.20 797
8590.08 771
8590.95 814
8591.83 778
8592.70 771
8593.58 853
8594.45 821
8595.33 846
8596.20 937
8597.08 887
8597.95 829
8598.83 819
8599.70 916
8600.58 841
8601.45 833
8602.33 852
8603.21 860
8604.08 928
8604.96 848
8605.83 855
8606.71 826
8607.58 888
8608.46 893
8609.34 829
8610.21 878
8611.09 917
8611.96 893
8612.84 975
8613.72 879
8614.59 889
8615.47 849
8616.34 871
8617.22 910
8618.10 917
8618.97 895
8619.85 957
8620.73 933
8621.60 865
8622.48 931
8623.36 910
8624.23 934
8625.11 949
8625.99 908
8626.86 925
8627.74 963
8628.62 953
8629.49 996
8630.37 998
8631.25 1032
8632.12 1039
8633.00 1062
8633.88 1096
8634.76 1096
8635.63 1017
8636.51 991
8637.39 998
8638.26 996
8639.14 1134
8640.02 1156
8640.90 1040
8641.77 1032
8642.65 1043
8643.53 1147
8644.41 1065
8645.28 1118
8646.16 1111
8647.04 1088
8647.92 1069
8648.80 1142
8649.67 1134
8650.55 1105
8651.43 1146
8652.31 1198
8653.19 1094
8654.06 1148
8654.94 1208
8655.82 1240
8656.70 1195
8657.58 1184
8658.46 1197
8659.33 1146
8660.21 1151
8661.09 1125
8661.97 1127
8662.85 1147
8663.73 1213
8664.61 1215
8665.48 1287
8666.36 1245
8667.24 1285
8668.12 1394
8669.00 1521
8669.88 1574
8670.76 1809
8671.64 2095
8672.52 2276
8673.40 2507
8674.27 2609
8675.15 2626
8676.03 2657
8676.91 2471
8677.79 2215
8678.67 2030
8679.55 1870
8680.43 1670
8681.31 1533
8682.19 1530
8683.07 1428
8683.95 1408
8684.83 1345
8685.71 1392
8686.59 1488
8687.47 1634
8688.35 1764
8689.23 2123
8690.11 2451
8690.99 2981
8691.87 3179
8692.75 3327
8693.63 3272
8694.51 3142
8695.39 2680
8696.27 2300
8697.15 1965
8698.03 1733
8698.91 1540
8699.79 1382
8700.67 1206
8701.55 1129
8702.43 1097
8703.31 1108
8704.19 1012
8705.07 996
8705.95 970
8706.84 1054
8707.72 1042
8708.60 950
8709.48 974
8710.36 931
8711.24 948
8712.12 927
8713.00 932
8713.88 939
8714.76 944
8715.65 950
8716.53 874
8717.41 878
8718.29 944
8719.17 940
8720.05 937
8720.93 913
8721.82 853
8722.70 906
8723.58 945
8724.46 918
8725.34 908
8726.22 911
8727.11 900
8727.99 906
8728.87 939
8729.75 961
8730.63 975
8731.52 973
8732.40 966
8733.28 1014
8734.16 912
8735.05 919
8735.93 928
8736.81 934
8737.69 880
8738.58 872
8739.46 899
8740.34 942
8741.22 904
8742.11 860
8742.99 850
8743.87 904
8744.75 867
8745.64 828
8746.52 909
8747.40 939
8748.28 904
8749.17 923
8750.05 910
8750.93 882
8751.82 940
8752.70 918
8753.58 921
8754.47 976
8755.35 952
8756.23 986
8757.12 1063
8758.00 1063
8758.88 1049
8759.77 1003
8760.65 1056
8761.53 979
8762.42 960
8763.30 865
8764.19 937
8765.07 981
8765.95 1010
8766.84 930
8767.72 977
8768.60 900
8769.49 912
8770.37 971
8771.26 973
8772.14 891
8773.03 921
8773.91 857
8774.79 841
8775.68 785
8776.56 822
8777.45 832
8778.33 848
8779.22 800
8780.10 769
8780.98 757
8781.87 814
8782.75 787
8783.64 747
8784.52 846
8785.41 751
8786.29 747
8787.18 811
8788.06 746
8788.95 772
8789.83 771
8790.72 764
8791.60 775
8792.49 762
8793.37 742
8794.26 700
8795.14 744
8796.03 756
8796.92 768
8797.80 825
8798.69 801
8799.57 822
8800.46 790
8801.34 752
8802.23 755
8803.11 783
8804.00 791
8804.89 766
8805.77 775
8806.66 793
8807.54 766
8808.43 702
8809.32 735
8810.20 753
8811.09 831
8811.97 716
8812.86 692
8813.75 704
8814.63 755
8815.52 687
8816.41 692
8817.29 749
8818.18 751
8819.06 778
8819.95 735
8820.84 698
8821.72 709
8822.61 735
8823.50 701
8824.38 746
8825.27 756
8826.16 771
8827.05 735
8827.93 716
8828.82 646
8829.71 678
8830.59 705
8831.48 685
8832.37 671
8833.25 654
8834.14 655
8835.03 699
8835.92 698
8836.80 661
8837.69 686
8838.58 677
8839.47 656
8840.35 627
8841.24 643
8842.13 682
8843.02 635
8843.90 678
8844.79 673
8845.68 664
8846.57 628
8847.46 592
8848.34 657
8849.23 625
8850.12 637
8851.01 676
8851.90 664
8852.78 631
8853.67 579
8854.56 592
8855.45 613
8856.34 611
8857.23 593
8858.12 639
8859.00 598
8859.89 622
8860.78 649
8861.67 643
8862.56 638
8863.45 651
8864.34 660
8865.22 578
8866.11 592
8867.00 602
8867.89 559
8868.78 575
8869.67 597
8870.56 595
8871.45 602
8872.34 625
8873.23 552
8874.12 615
8875.00 580
8875.89 539
8876.78 565
8877.67 564
8878.56 599
8879.45 604
8880.34 620
8881.23 563
8882.12 566
8883.01 627
8883.90 612
8884.79 623
8885.68 597
8886.57 600
8887.46 652
8888.35 615
8889.24 564
8890.13 537
8891.02 566
8891.91 558
8892.80 541
8893.69 545
8894.58 568
8895.47 553
8896.36 598
8897.25 568
8898.14 551
8899.03 607
8899.92 574
8900.81 591
8901.71 611
8902.60 567
8903.49 574
8904.38 634
8905.27 595
8906.16 590
8907.05 604
8907.94 614
8908.83 639
8909.72 570
8910.61 580
8911.51 604
8912.40 540
8913.29 536
8914.18 564
8915.07 566
8915.96 509
8916.85 579
8917.75 580
8918.64 581
8919.53 651
8920.42 572
8921.31 619
8922.20 565
8923.09 517
8923.99 485
8924.88 531
8925.77 534
8926.66 525
8927.55 530
8928.45 515
8929.34 560
8930.23 601
8931.12 534
8932.01 545
8932.91 567
8933.80 558
8934.69 512
8935.58 522
8936.48 559
8937.37 523
8938.26 538
8939.15 534
8940.05 535
8940.94 526
8941.83 524
8942.72 548
8943.62 565
8944.51 586
8945.40 555
8946.30 549
8947.19 530
8948.08 531
8948.97 498
8949.87 546
8950.76 487
8951.65 519
8952.55 517
8953.44 519
8954.33 535
8955.23 519
8956.12 513
8957.01 522
8957.91 504
8958.80 541
8959.69 561
8960.59 537
8961.48 511
8962.38 516
8963.27 555
8964.16 583
8965.06 602
8965.95 605
8966.85 572
8967.74 593
8968.63 533
8969.53 562
8970.42 560
8971.32 547
8972.21 527
8973.10 519
8974.00 544
8974.89 573
8975.79 475
8976.68 528
8977.58 527
8978.47 537
8979.36 469
8980.26 519
8981.15 503
8982.05 522
8982.94 540
8983.84 526
8984.73 536
8985.63 480
8986.52 496
8987.42 542
8988.31 610
8989.21 548
8990.10 514
8991.00 565
8991.89 559
8992.79 518
8993.68 480
8994.58 508
8995.47 506
8996.37 524
8997.27 555
8998.16 504
8999.06 482
8999.95 494
9000.85 481
9001.74 507
9002.64 543
9003.53 489
9004.43 454
9005.33 485
9006.22 505
9007.12 548
9008.01 556
9008.91 496
9009.81 504
9010.70 517
9011.60 477
9012.49 505
9013.39 506
9014.29 505
9015.18 509
9016.08 472
9016.98 553
9017.87 552
9018.77 512
9019.67 518
9020.56 531
9021.46 543
9022.36 465
9023.25 496
9024.15 476
9025.05 434
9025.94 462
9026.84 487
9027.74 508
9028.63 583
9029.53 587
9030.43 512
9031.33 477
9032.22 499
9033.12 494
9034.02 519
9034.91 541
9035.81 422
9036.71 497
9037.61 530
9038.50 540
9039.40 537
9040.30 509
9041.20 532
9042.10 475
9042.99 514
9043.89 516
9044.79 510
9045.69 475
9046.58 483
9047.48 525
9048.38 590
9049.28 516
9050.18 487
9051.07 517
9051.97 520
9052.87 509
9053.77 558
9054.67 537
9055.57 505
9056.46 532
9057.36 520
9058.26 499
9059.16 520
9060.06 565
9060.96 489
9061.86 545
9062.75 475
9063.65 494
9064.55 538
9065.45 532
9066.35 545
9067.25 550
9068.15 549
9069.05 502
9069.95 544
9070.84 472
9071.74 537
9072.64 541
9073.54 497
9074.44 506
9075.34 481
9076.24 494
9077.14 486
9078.04 478
9078.94 478
9079.84 485
9080.74 483
9081.64 492
9082.54 520
9083.44 501
9084.34 555
9085.24 533
9086.14 525
9087.04 522
9087.94 500
9088.84 537
9089.74 511
9090.64 556
9091.54 555
9092.44 515
9093.34 563
9094.24 527
9095.14 502
9096.04 470
9096.94 521
9097.84 512
9098.74 523
9099.64 507
9100.54 546
9101.44 532
9102.34 517
9103.24 542
9104.14 497
9105.04 497
9105.95 481
9106.85 479
9107.75 488
9108.65 460
9109.55 521
9110.45 583
9111.35 523
9112.25 483
9113.15 522
9114.06 494
9114.96 539
9115.86 508
9116.76 476
9117.66 508
9118.56 503
9119.46 523
9120.37 524
9121.27 523
9122.17 528
9123.07 533
9123.97 496
9124.87 494
9125.78 527
9126.68 567
9127.58 526
9128.48 522
9129.38 542
9130.29 506
9131.19 538
9132.09 572
9132.99 492
9133.89 495
9134.80 471
9135.70 470
9136.60 489
9137.50 496
9138.41 499
9139.31 488
9140.21 505
9141.11 472
9142.02 480
9142.92 519
9143.82 504
9144.72 466
9145.63 533
9146.53 486
9147.43 498
9148.34 489
9149.24 438
9150.14 510
9151.05 537
9151.95 519
9152.85 516
9153.76 500
9154.66 514
9155.56 501
9156.47 503
9157.37 486
9158.27 545
9159.18 502
9160.08 503
9160.98 520
9161.89 505
9162.79 497
9163.69 472
9164.60 491
9165.50 546
9166.41 519
9167.31 473
9168.21 470
9169.12 456
9170.02 463
9170.93 456
9171.83 485
9172.73 485
9173.64 491
9174.54 461
9175.45 460
9176.35 447
9177.25 500
9178.16 484
9179.06 500
9179.97 483
9180.87 493
9181.78 482
9182.68 492
9183.59 501
9184.49 509
9185.40 497
9186.30 474
9187.21 502
9188.11 534
9189.02 472
9189.92 487
9190.83 503
9191.73 542
9192.64 545
9193.54 565
9194.45 559
9195.35 562
9196.26 578
9197.16 566
9198.07 560
9198.97 547
9199.88 606
9200.78 595
9201.69 580
9202.60 543
9203.50 511
9204.41 523
9205.31 562
9206.22 516
9207.13 530
9208.03 507
9208.94 485
9209.84 508
9210.75 515
9211.66 456
9212.56 451
9213.47 519
9214.37 492
9215.28 523
9216.19 523
9217.09 505
9218.00 526
9218.91 541
9219.81 524
9220.72 552
9221.63 495
9222.53 511
9223.44 494
9224.35 495
9225.25 488
9226.16 470
9227.07 539
9227.97 580
9228.88 488
9229.79 493
9230.69 499
9231.60 489
9232.51 562
9233.41 521
9234.32 517
9235.23 463
9236.14 508
9237.04 521
9237.95 505
9238.86 467
9239.77 447
9240.67 414
9241.58 482
9242.49 510
9243.40 459
9244.30 462
9245.21 513
9246.12 554
9247.03 498
9247.94 484
9248.84 450
9249.75 496
9250.66 484
9251.57 459
9252.48 489
9253.38 501
9254.29 494
9255.20 498
9256.11 497
9257.02 438
9257.93 469
9258.83 506
9259.74 444
9260.65 464
9261.56 441
9262.47 450
9263.38 496
9264.29 457
9265.19 524
9266.10 494
9267.01 528
9267.92 475
9268.83 500
9269.74 467
9270.65 507
9271.56 487
9272.47 541
9273.37 458
9274.28 529
9275.19 534
9276.10 535
9277.01 525
9277.92 462
9278.83 497
9279.74 482
9280.65 526
9281.56 468
9282.47 480
9283.38 492
9284.29 471
9285.20 528
9286.11 498
9287.02 472
9287.93 483
9288.84 490
9289.75 437
9290.66 511
9291.57 517
9292.48 534
9293.39 491
9294.30 480
9295.21 527
9296.12 578
9297.03 506
9297.94 557
9298.85 565
9299.76 529
9300.67 596
9301.58 576
9302.49 555
9303.40 543
9304.31 568
9305.22 558
9306.13 612
9307.04 565
9307.95 576
9308.87 609
9309.78 655
9310.69 610
9311.60 575
9312.51 571
9313.42 551
9314.33 531
9315.24 547
9316.15 579
9317.07 559
9317.98 569
9318.89 507
9319.80 459
9320.71 545
9321.62 504
9322.53 472
9323.45 497
9324.36 510
9325.27 560
9326.18 497
9327.09 537
9328.00 489
9328.92 503
9329.83 525
9330.74 487
9331.65 529
9332.56 512
9333.48 493
9334.39 488
9335.30 510
9336.21 511
9337.13 479
9338.04 492
9338.95 467
9339.86 459
9340.77 490
9341.69 538
9342.60 513
9343.51 482
9344.43 531
9345.34 543
9346.25 530
9347.16 529
9348.08 483
9348.99 523
9349.90 539
9350.81 525
9351.73 530
9352.64 498
9353.55 499
9354.47 509
9355.38 543
9356.29 533
9357.21 478
9358.12 509
9359.03 517
9359.95 506
9360.86 486
9361.77 497
9362.69 525
9363.60 523
9364.51 538
9365.43 536
9366.34 538
9367.26 555
9368.17 542
9369.08 514
9370.00 489
9370.91 553
9371.82 491
9372.74 524
9373.65 464
9374.57 450
9375.48 509
9376.40 594
9377.31 543
9378.22 569
9379.14 531
9380.05 532
9380.97 512
9381.88 512
9382.80 579
9383.71 555
9384.62 625
9385.54 592
9386.45 593
9387.37 590
9388.28 641
9389.20 597
9390.11 620
9391.03 599
9391.94 622
9392.86 618
9393.77 613
9394.69 617
9395.60 628
9396.52 595
9397.43 633
9398.35 650
9399.26 581
9400.18 555
9401.10 583
9402.01 626
9402.93 571
9403.84 599
9404.76 610
9405.67 611
9406.59 600
9407.50 613
9408.42 607
9409.34 583
9410.25 554
9411.17 543
9412.08 552
9413.00 596
9413.92 552
9414.83 506
9415.75 570
9416.66 572
9417.58 562
9418.50 575
9419.41 585
9420.33 553
9421.25 513
9422.16 512
9423.08 572
9423.99 583
9424.91 591
9425.83 527
9426.74 586
9427.66 624
9428.58 578
9429.49 602
9430.41 579
9431.33 650
9432.25 614
9433.16 609
9434.08 643
9435.00 660
9435.91 626
9436.83 600
9437.75 657
9438.67 650
9439.58 670
9440.50 688
9441.42 706
9442.33 636
9443.25 654
9444.17 702
9445.09 672
9446.00 659
9446.92 692
9447.84 725
9448.76 767
9449.68 882
9450.59 1029
9451.51 1027
9452.43 1078
9453.35 1041
9454.26 1036
9455.18 1026
9456.10 968
9457.02 889
9457.94 816
9458.86 816
9459.77 800
9460.69 724
9461.61 677
9462.53 715
9463.45 674
9464.37 731
9465.28 684
9466.20 669
9467.12 653
9468.04 655
9468.96 671
9469.88 687
9470.80 693
9471.72 686
9472.63 694
9473.55 679
9474.47 646
9475.39 654
9476.31 681
9477.23 765
9478.15 902
9479.07 879
9479.99 895
9480.91 858
9481.83 860
9482.74 825
9483.66 814
9484.58 812
9485.50 767
9486.42 724
9487.34 686
9488.26 714
9489.18 671
9490.10 631
9491.02 612
9491.94 700
9492.86 632
9493.78 649
9494.70 585
9495.62 648
9496.54 651
9497.46 655
9498.38 599
9499.30 654
9500.22 701
9501.14 603
9502.06 608
9502.98 631
9503.90 650
9504.82 622
9505.74 643
9506.66 644
9507.59 626
9508.51 683
9509.43 678
9510.35 637
9511.27 615
9512.19 671
9513.11 666
9514.03 660
9514.95 687
9515.87 670
9516.79 712
9517.71 703
9518.64 699
9519.56 725
9520.48 681
9521.40 696
9522.32 688
9523.24 691
9524.16 674
9525.08 672
9526.01 703
9526.93 682
9527.85 661
9528.77 679
9529.69 715
9530.61 771
9531.54 794
9532.46 748
9533.38 824
9534.30 796
9535.22 756
9536.15 743
9537.07 741
9537.99 737
9538.91 696
9539.83 724
9540.76 675
9541.68 712
9542.60 695
9543.52 687
9544.45 700
9545.37 650
9546.29 687
9547.21 750
9548.14 692
9549.06 743
9549.98 705
9550.90 709
9551.83 683
9552.75 741
9553.67 725
9554.59 685
9555.52 691
9556.44 762
9557.36 740
9558.29 728
9559.21 735
9560.13 820
9561.06 785
9561.98 749
9562.90 774
9563.83 704
9564.75 658
9565.67 703
9566.60 728
9567.52 702
9568.44 716
9569.37 724
9570.29 653
9571.21 688
9572.14 647
9573.06 676
9573.98 724
9574.91 661
9575.83 644
9576.76 709
9577.68 665
9578.60 682
9579.53 729
9580.45 717
9581.38 709
9582.30 715
9583.23 737
9584.15 744
9585.07 737
9586.00 704
9586.92 679
9587.85 676
9588.77 781
9589.70 753
9590.62 700
9591.55 758
9592.47 763
9593.40 750
9594.32 734
9595.24 711
9596.17 759
9597.09 741
9598.02 795
9598.94 792
9599.87 767
9600.79 788
9601.72 792
9602.65 828
9603.57 774
9604.50 792
9605.42 826
9606.35 808
9607.27 778
9608.20 842
9609.12 851
9610.05 857
9610.97 785
9611.90 857
9612.83 862
9613.75 852
9614.68 805
9615.60 795
9616.53 911
9617.45 895
9618.38 843
9619.31 817
9620.23 868
9621.16 851
9622.08 877
9623.01 895
9623.94 903
9624.86 945
9625.79 970
9626.72 944
9627.64 932
9628.57 914
9629.50 1015
9630.42 998
9631.35 942
9632.27 1038
9633.20 1042
9634.13 1028
9635.06 1063
9635.98 1107
9636.91 1084
9637.84 1064
9638.76 1047
9639.69 1097
9640.62 1193
9641.54 1135
9642.47 1100
9643.40 1100
9644.33 1184
9645.25 1228
9646.18 1335
9647.11 1418
9648.03 1430
9648.96 1429
9649.89 1501
9650.82 1490
9651.74 1479
9652.67 1471
9653.60 1402
9654.53 1355
9655.46 1358
9656.38 1375
9657.31 1311
9658.24 1283
9659.17 1222
9660.09 1241
9661.02 1209
9661.95 1316
9662.88 1364
9663.81 1409
9664.74 1440
9665.66 1361
9666.59 1300
9667.52 1369
9668.45 1422
9669.38 1407
9670.31 1426
9671.23 1409
9672.16 1432
9673.09 1445
9674.02 1437
9674.95 1449
9675.88 1461
9676.81 1469
9677.73 1474
9678.66 1521
9679.59 1524
9680.52 1660
9681.45 1657
9682.38 1683
9683.31 1658
9684.24 1665
9685.17 1668
9686.10 1635
9687.03 1632
9687.95 1671
9688.88 1736
9689.81 1699
9690.74 1697
9691.67 1729
9692.60 1808
9693.53 1945
9694.46 2053
9695.39 2268
9696.32 2623
9697.25 2942
9698.18 3019
9699.11 3069
9700.04 3063
9700.97 2905
9701.90 2665
9702.83 2437
9703.76 2262
9704.69 1978
9705.62 1753
9706.55 1721
9707.48 1602
9708.41 1511
9709.34 1563
9710.27 1662
9711.20 1651
9712.13 1727
9713.06 1796
9713.99 1851
9714.92 1831
9715.85 1958
9716.79 1837
9717.72 1692
9718.65 1607
9719.58 1584
9720.51 1485
9721.44 1468
9722.37 1355
9723.30 1343
9724.23 1363
9725.16 1383
9726.09 1337
9727.03 1291
9727.96 1349
9728.89 1344
9729.82 1329
9730.75 1386
9731.68 1383
9732.61 1451
9733.55 1448
9734.48 1406
9735.41 1385
9736.34 1333
9737.27 1359
9738.20 1299
9739.14 1253
9740.07 1245
9741.00 1194
9741.93 1167
9742.86 1246
9743.79 1228
9744.73 1139
9745.66 1163
9746.59 1152
9747.52 1123
9748.46 1230
9749.39 1153
9750.32 1103
9751.25 1125
9752.18 1172
9753.12 1091
9754.05 1106
9754.98 1112
9755.91 1105
9756.85 1161
9757.78 1169
9758.71 1187
9759.65 1158
9760.58 1188
9761.51 1247
9762.44 1176
9763.38 1152
9764.31 1182
9765.24 1217
9766.18 1207
9767.11 1165
9768.04 1158
9768.98 1197
9769.91 1185
9770.84 1233
9771.78 1233
9772.71 1222
9773.64 1243
9774.58 1243
9775.51 1251
9776.44 1299
9777.38 1373
9778.31 1435
9779.24 1494
9780.18 1521
9781.11 1498
9782.05 1511
9782.98 1458
9783.91 1463
9784.85 1371
9785.78 1342
9786.71 1282
9787.65 1259
9788.58 1210
9789.52 1150
9790.45 1107
9791.39 1091
9792.32 1123
9793.25 1089
9794.19 1107
9795.12 1204
9796.06 1276
9796.99 1301
9797.93 1308
9798.86 1317
9799.80 1273
9800.73 1215
9801.67 1169
9802.60 1099
9803.54 1072
9804.47 1011
9805.41 978
9806.34 976
9807.28 954
9808.21 1006
9809.15 965
9810.08 897
9811.02 923
9811.95 974
9812.89 945
9813.82 878
9814.76 904
9815.69 907
9816.63 876
9817.56 906
9818.50 868
9819.43 875
9820.37 883
9821.31 883
9822.24 858
9823.18 825
9824.11 843
9825.05 871
9825.99 895
9826.92 831
9827.86 826
9828.79 880
9829.73 820
9830.67 845
9831.60 799
9832.54 786
9833.47 825
9834.41 807
9835.35 826
9836.28 895
9837.22 835
9838.16 761
9839.09 795
9840.03 883
9840.97 891
9841.90 831
9842.84 820
9843.78 841
9844.71 854
9845.65 828
9846.59 804
9847.52 883
9848.46 809
9849.40 827
9850.34 820
9851.27 827
9852.21 838
9853.15 806
9854.08 864
9855.02 851
9855.96 852
9856.90 849
9857.83 872
9858.77 860
9859.71 791
9860.65 775
9861.58 831
9862.52 840
9863.46 857
9864.40 831
9865.33 808
9866.27 836
9867.21 809
9868.15 775
9869.09 798
9870.02 783
9870.96 849
9871.90 808
9872.84 804
9873.78 810
9874.72 831
9875.65 890
9876.59 836
9877.53 736
9878.47 780
9879.41 777
9880.35 803
9881.28 796
9882.22 776
9883.16 748
9884.10 776
9885.04 785
9885.98 741
9886.92 717
9887.86 750
9888.79 769
9889.73 795
9890.67 774
9891.61 774
9892.55 801
9893.49 766
9894.43 785
9895.37 776
9896.31 776
9897.25 777
9898.19 751
9899.13 773
9900.07 801
9901.00 777
9901.94 777
9902.88 769
9903.82 724
9904.76 736
9905.70 748
9906.64 791
9907.58 844
9908.52 849
9909.46 771
9910.40 819
9911.34 814
9912.28 829
9913.22 830
9914.16 744
9915.10 787
9916.04 822
9916.98 829
9917.92 771
9918.86 778
9919.80 783
9920.74 821
9921.69 985
9922.63 1080
9923.57 1276
9924.51 1594
9925.45 1787
9926.39 1784
9927.33 1748
9928.27 1656
9929.21 1570
9930.15 1436
9931.09 1287
9932.03 1056
9932.97 1009
9933.92 897
9934.86 855
9935.80 760
9936.74 713
9937.68 739
9938.62 786
9939.56 732
9940.50 706
9941.45 681
9942.39 717
9943.33 713
9944.27 738
9945.21 692
9946.15 702
9947.10 701
9948.04 743
9948.98 718
9949.92 682
9950.86 685
9951.80 698
9952.75 753
9953.69 706
9954.63 720
9955.57 720
9956.52 670
9957.46 676
9958.40 655
9959.34 646
9960.28 656
9961.23 653
9962.17 637
9963.11 654
9964.05 640
9965.00 676
9965.94 631
9966.88 651
9967.82 652
9968.77 673
9969.71 617
9970.65 635
9971.60 672
9972.54 631
9973.48 625
9974.42 643
9975.37 629
9976.31 617
9977.25 628
9978.20 636
9979.14 671
9980.08 614
9981.03 655
9981.97 619
9982.91 597
9983.86 609
9984.80 559
9985.74 586
9986.69 613
9987.63 598
9988.57 585
9989.52 580
9990.46 616
9991.41 627
9992.35 635
9993.29 638
9994.24 587
9995.18 612
9996.13 572
9997.07 624
9998.01 572
9998.96 597
9999.90 611
10000.85 611
10001.79 579
10002.74 571
10003.68 635
10004.62 614
10005.57 592
10006.51 605
10007.46 603
10008.40 589
10009.35 627
10010.29 639
10011.24 621
10012.18 582
10013.13 575
10014.07 594
10015.02 571
10015.96 553
10016.91 576
10017.85 601
10018.80 609
10019.74 552
10020.69 599
10021.63 562
10022.58 581
10023.52 590
10024.47 566
10025.41 559
10026.36 540
10027.30 592
10028.25 569
10029.19 608
10030.14 536
10031.09 579
10032.03 584
10032.98 597
10033.92 585
10034.87 545
10035.82 546
10036.76 558
10037.71 612
10038.65 593
10039.60 575
10040.55 552
10041.49 583
10042.44 577
10043.38 523
10044.33 507
10045.28 557
10046.22 577
10047.17 530
10048.12 518
10049.06 545
10050.01 544
10050.96 543
10051.90 551
10052.85 567
10053.80 542
10054.74 542
10055.69 600
10056.64 610
10057.58 596
10058.53 542
10059.48 580
10060.42 558
10061.37 525
10062.32 510
10063.27 521
10064.21 491
10065.16 475
10066.11 532
10067.06 505
10068.00 562
10068.95 554
10069.90 549
10070.85 536
10071.79 529
10072.74 509
10073.69 533
10074.64 541
10075.58 537
10076.53 490
10077.48 476
10078.43 513
10079.38 510
10080.32 525
10081.27 484
10082.22 504
10083.17 507
10084.12 557
10085.06 520
10086.01 508
10086.96 508
10087.91 515
10088.86 448
10089.81 477
10090.75 500
10091.70 495
10092.65 484
10093.60 499
10094.55 552
10095.50 484
10096.45 530
10097.40 493
10098.34 528
10099.29 567
10100.24 520
10101.19 512
10102.14 551
10103.09 525
10104.04 471
10104.99 474
10105.94 507
10106.89 535
10107.84 552
10108.78 446
10109.73 490
10110.68 522
10111.63 501
10112.58 532
10113.53 518
10114.48 493
10115.43 513
10116.38 519
10117.33 463
10118.28 509
10119.23 515
10120.18 524
10121.13 500
10122.08 496
10123.03 481
10123.98 477
10124.93 556
10125.88 492
10126.83 457
10127.78 476
10128.73 518
10129.68 520
10130.63 548
10131.58 506
10132.53 540
10133.48 542
10134.43 569
10135.38 525
10136.34 526
10137.29 572
10138.24 545
10139.19 553
10140.14 519
10141.09 499
10142.04 501
10142.99 568
10143.94 500
10144.89 499
10145.84 467
10146.80 581
10147.75 553
10148.70 509
10149.65 542
10150.60 523
10151.55 513
10152.50 502
10153.45 530
10154.41 586
10155.36 556
10156.31 493
10157.26 503
10158.21 516
10159.16 567
10160.12 546
10161.07 580
10162.02 606
10162.97 552
10163.92 531
10164.88 565
10165.83 501
10166.78 555
10167.73 533
10168.68 524
10169.64 585
10170.59 535
10171.54 542
10172.49 584
10173.45 567
10174.40 535
10175.35 502
10176.30 517
10177.26 551
10178.21 518
10179.16 543
10180.11 591
10181.07 574
10182.02 578
10182.97 553
10183.92 556
10184.88 604
10185.83 577
10186.78 564
10187.74 580
10188.69 563
10189.64 598
10190.60 545
10191.55 569
10192.50 638
10193.46 603
10194.41 643
10195.36 590
10196.32 609
10197.27 583
10198.22 600
10199.18 604
10200.13 636
10201.08 618
10202.04 635
10202.99 636
10203.95 675
10204.90 718
10205.85 767
10206.81 786
10207.76 731
10208.72 665
10209.67 655
10210.62 618
10211.58 619
10212.53 610
10213.49 612
10214.44 591
10215.40 577
10216.35 602
10217.30 595
10218.26 632
10219.21 577
10220.17 589
10221.12 606
10222.08 609
10223.03 532
10223.99 589
10224.94 589
10225.90 604
10226.85 573
10227.81 557
10228.76 570
10229.72 609
10230.67 631
10231.63 661
10232.58 690
10233.54 686
10234.49 751
10235.45 773
10236.40 866
10237.36 795
10238.31 744
10239.27 717
10240.22 664
10241.18 642
10242.14 620
10243.09 586
10244.05 545
10245.00 575
10245.96 535
10246.91 563
10247.87 510
10248.83 516
10249.78 529
10250.74 504
10251.69 492
10252.65 497
10253.61 518
10254.56 535
10255.52 519
10256.48 519
10257.43 510
10258.39 480
10259.34 496
10260.30 478
10261.26 460
10262.21 474
10263.17 493
10264.13 535
10265.08 502
10266.04 490
10267.00 501
10267.95 485
10268.91 535
10269.87 491
10270.82 495
10271.78 491
10272.74 562
10273.70 543
10274.65 495
10275.61 462
10276.57 515
10277.52 519
10278.48 455
10279.44 526
10280.40 547
10281.35 504
10282.31 517
10283.27 513
10284.23 491
10285.18 480
10286.14 494
10287.10 438
10288.06 451
10289.02 485
10289.97 512
10290.93 527
10291.89 516
10292.85 533
10293.81 517
10294.76 595
10295.72 570
10296.68 491
10297.64 529
10298.60 477
10299.55 539
10300.51 522
10301.47 479
10302.43 486
10303.39 480
10304.35 499
10305.31 488
10306.26 533
10307.22 496
10308.18 507
10309.14 472
10310.10 477
10311.06 484
10312.02 508
10312.98 514
10313.93 501
10314.89 541
10315.85 534
10316.81 525
10317.77 504
10318.73 476
10319.69 489
10320.65 485
10321.61 476
10322.57 503
10323.53 541
10324.49 484
10325.45 485
10326.40 554
10327.36 589
10328.32 596
10329.28 559
10330.24 572
10331.20 610
10332.16 576
10333.12 546
10334.08 526
10335.04 527
10336.00 507
10336.96 506
10337.92 479
10338.88 494
10339.84 478
10340.80 473
10341.76 480
10342.72 441
10343.68 469
10344.64 506
10345.61 468
10346.57 464
10347.53 476
10348.49 445
10349.45 463
10350.41 451
10351.37 488
10352.33 462
10353.29 486
10354.25 445
10355.21 495
10356.17 488
10357.13 446
10358.10 497
10359.06 458
10360.02 454
10360.98 430
10361.94 461
10362.90 505
10363.86 407
10364.82 465
10365.79 472
10366.75 482
10367.71 440
10368.67 452
10369.63 437
10370.59 484
10371.55 462
10372.52 430
10373.48 419
10374.44 450
10375.40 460
10376.36 483
10377.33 455
10378.29 465
10379.25 450
10380.21 462
10381.17 457
10382.14 434
10383.10 397
10384.06 410
10385.02 401
10385.98 414
10386.95 443
10387.91 454
10388.87 453
10389.83 420
10390.80 466
10391.76 422
10392.72 422
10393.68 438
10394.65 464
10395.61 469
10396.57 436
10397.54 440
10398.50 491
10399.46 469
10400.42 439
10401.39 427
10402.35 423
10403.31 434
10404.28 435
10405.24 398
10406.20 439
10407.17 410
10408.13 456
10409.09 459
10410.06 446
10411.02 431
10411.98 418
10412.95 435
10413.91 445
10414.88 435
10415.84 484
10416.80 517
10417.77 484
10418.73 513
10419.69 537
10420.66 491
10421.62 502
10422.59 487
10423.55 485
10424.51 503
10425.48 475
10426.44 445
10427.41 388
10428.37 451
10429.34 426
10430.30 453
10431.26 427
10432.23 433
10433.19 445
10434.16 482
10435.12 413
10436.09 390
10437.05 407
10438.02 407
10438.98 409
10439.95 400
10440.91 421
10441.88 433
10442.84 399
10443.81 375
10444.77 407
10445.74 439
10446.70 375
10447.67 391
10448.63 379
10449.60 376
10450.56 381
10451.53 369
10452.49 402
10453.46 382
10454.42 375
10455.39 422
10456.36 454
10457.32 401
10458.29 384
10459.25 409
10460.22 366
10461.18 419
10462.15 383
10463.12 372
10464.08 390
10465.05 386
10466.01 371
10466.98 401
10467.95 436
10468.91 404
10469.88 401
10470.84 447
10471.81 416
10472.78 352
10473.74 395
10474.71 417
10475.68 413
10476.64 403
10477.61 388
10478.58 412
10479.54 435
10480.51 446
10481.48 395
10482.44 423
10483.41 441
10484.38 435
10485.34 360
10486.31 382
10487.28 358
10488.25 409
10489.21 366
10490.18 401
10491.15 423
10492.11 410
10493.08 391
10494.05 424
10495.02 410
10495.98 359
10496.95 417
10497.92 402
10498.89 405
10499.85 402
10500.82 380
10501.79 373
10502.76 392
10503.72 379
10504.69 362
10505.66 409
10506.63 377
10507.60 402
10508.56 389
10509.53 368
10510.50 413
10511.47 391
10512.44 382
10513.40 361
10514.37 384
10515.34 374
10516.31 371
10517.28 409
10518.25 379
10519.22 394
10520.18 402
10521.15 383
10522.12 350
10523.09 358
10524.06 345
10525.03 389
10526.00 423
10526.96 440
10527.93 382
10528.90 388
10529.87 365
10530.84 353
10531.81 417
10532.78 373
10533.75 397
10534.72 382
10535.69 373
10536.66 354
10537.63 376
10538.59 345
10539.56 375
10540.53 409
10541.50 429
10542.47 449
10543.44 392
10544.41 364
10545.38 374
10546.35 436
10547.32 387
10548.29 379
10549.26 414
10550.23 394
10551.20 372
10552.17 409
10553.14 369
10554.11 358
10555.08 394
10556.05 374
10557.02 397
10557.99 401
10558.96 434
10559.93 459
10560.90 505
10561.87 501
10562.84 467
10563.81 417
10564.79 381
10565.76 383
10566.73 381
10567.70 400
10568.67 365
10569.64 402
10570.61 413
10571.58 373
10572.55 389
10573.52 405
10574.49 356
10575.47 341
10576.44 353
10577.41 415
10578.38 400
10579.35 379
10580.32 379
10581.29 388
10582.26 407
10583.24 359
10584.21 384
10585.18 387
10586.15 359
10587.12 363
10588.09 381
10589.07 360
10590.04 355
10591.01 359
10591.98 443
10592.95 418
10593.92 409
10594.90 423
10595.87 428
10596.84 429
10597.81 398
10598.78 416
10599.76 414
10600.73 445
10601.70 391
10602.67 442
10603.65 451
10604.62 453
10605.59 411
10606.56 398
10607.54 382
10608.51 398
10609.48 363
10610.45 374
10611.43 384
10612.40 350
10613.37 383
10614.35 398
10615.32 449
10616.29 373
10617.26 394
10618.24 422
10619.21 452
10620.18 442
10621.16 423
10622.13 420
10623.10 460
10624.08 403
10625.05 404
10626.02 419
10627.00 426
10627.97 402
10628.94 386
10629.92 410
10630.89 426
10631.87 469
10632.84 424
10633.81 401
10634.79 441
10635.76 490
10636.73 491
10637.71 521
10638.68 500
10639.66 570
10640.63 519
10641.60 535
10642.58 491
10643.55 512
10644.53 444
10645.50 419
10646.48 399
10647.45 425
10648.43 439
10649.40 360
10650.37 436
10651.35 390
10652.32 390
10653.30 408
10654.27 400
10655.25 372
10656.22 406
10657.20 409
10658.17 405
10659.15 382
10660.12 383
10661.10 423
10662.07 420
10663.05 400
10664.02 387
10665.00 407
10665.97 401
10666.95 374
10667.92 386
10668.90 399
10669.87 439
10670.85 388
10671.83 355
10672.80 382
10673.78 408
10674.75 379
10675.73 397
10676.70 393
10677.68 407
10678.66 438
10679.63 453
10680.61 416
10681.58 427
10682.56 419
10683.54 425
10684.51 426
10685.49 403
10686.46 387
10687.44 411
10688.42 362
10689.39 384
10690.37 364
10691.35 362
10692.32 386
10693.30 389
10694.28 409
10695.25 398
10696.23 372
10697.21 374
10698.18 383
10699.16 375
10700.14 425
10701.11 423
10702.09 408
10703.07 402
10704.04 385
10705.02 374
10706.00 387
10706.97 429
10707.95 416
10708.93 383
10709.91 370
10710.88 409
10711.86 366
10712.84 371
10713.82 402
10714.79 368
10715.77 331
10716.75 375
10717.73 371
10718.70 366
10719.68 428
10720.66 373
10721.64 358
10722.61 345
10723.59 337
10724.57 363
10725.55 360
10726.53 379
10727.50 370
10728.48 383
10729.46 421
10730.44 350
10731.42 380
10732.40 378
10733.37 360
10734.35 376
10735.33 362
10736.31 350
10737.29 378
10738.27 390
10739.25 375
10740.22 397
10741.20 373
10742.18 378
10743.16 365
10744.14 394
10745.12 368
10746.10 377
10747.08 398
10748.05 375
10749.03 388
10750.01 380
10750.99 346
10751.97 356
10752.95 367
10753.93 378
10754.91 377
10755.89 386
10756.87 352
10757.85 403
10758.83 397
10759.81 367
10760.79 372
10761.77 365
10762.75 395
10763.73 391
10764.71 387
10765.68 361
10766.66 341
10767.64 393
10768.62 419
10769.60 371
10770.58 379
10771.56 367
10772.54 439
10773.53 427
10774.51 425
10775.49 400
10776.47 412
10777.45 421
10778.43 403
10779.41 370
10780.39 436
10781.37 423
10782.35 411
10783.33 400
10784.31 377
10785.29 343
10786.27 365
10787.25 385
10788.23 441
10789.21 394
10790.20 412
10791.18 425
10792.16 404
10793.14 378
10794.12 405
10795.10 376
10796.08 429
10797.06 353
10798.04 316
10799.03 372
10800.01 428
10800.99 419
10801.97 412
10802.95 414
10803.93 431
10804.91 381
10805.90 412
10806.88 391
10807.86 441
10808.84 423
10809.82 446
10810.81 415
10811.79 413
10812.77 380
10813.75 414
10814.73 452
10815.72 431
10816.70 380
10817.68 398
10818.66 433
10819.64 383
10820.63 380
10821.61 394
10822.59 447
10823.57 399
10824.56 448
10825.54 375
10826.52 419
10827.50 415
10828.49 419
10829.47 402
10830.45 377
10831.44 383
10832.42 446
10833.40 421
10834.38 413
10835.37 435
10836.35 423
10837.33 414
10838.32 415
10839.30 380
10840.28 366
10841.27 411
10842.25 416
10843.23 422
10844.22 407
10845.20 373
10846.18 416
10847.17 392
10848.15 392
10849.13 406
10850.12 406
10851.10 405
10852.09 382
10853.07 393
10854.05 413
10855.04 425
10856.02 486
10857.00 442
10857.99 420
10858.97 427
10859.96 434
10860.94 452
10861.93 434
10862.91 483
10863.89 475
10864.88 443
10865.86 452
10866.85 432
10867.83 454
10868.82 424
10869.80 469
10870.79 401
10871.77 410
10872.75 468
10873.74 472
10874.72 504
10875.71 486
10876.69 445
10877.68 476
10878.66 488
10879.65 475
10880.63 461
10881.62 470
10882.60 461
10883.59 542
10884.57 533
10885.56 522
10886.55 513
10887.53 525
10888.52 487
10889.50 486
10890.49 565
10891.47 538
10892.46 513
10893.44 500
10894.43 513
10895.42 492
10896.40 537
10897.39 519
10898.37 550
10899.36 540
10900.34 508
10901.33 518
10902.32 558
10903.30 528
10904.29 531
10905.27 500
10906.26 517
10907.25 541
10908.23 524
10909.22 527
10910.21 555
10911.19 570
10912.18 521
10913.17 518
10914.15 511
10915.14 537
10916.13 543
10917.11 549
10918.10 556
10919.09 557
10920.07 607
10921.06 580
10922.05 563
10923.03 609
10924.02 600
10925.01 539
10926.00 585
10926.98 615
10927.97 634
10928.96 569
10929.94 634
10930.93 602
10931.92 596
10932.91 604
10933.89 604
10934.88 597
10935.87 626
10936.86 591
10937.84 604
10938.83 696
10939.82 660
10940.81 666
10941.80 642
10942.78 677
10943.77 674
10944.76 746
10945.75 686
10946.74 731
10947.72 669
10948.71 728
10949.70 796
10950.69 746
10951.68 789
10952.66 755
10953.65 874
10954.64 836
10955.63 944
10956.62 975
10957.61 1001
10958.60 1009
10959.58 1081
10960.57 1060
10961.56 1002
10962.55 968
10963.54 891
10964.53 845
10965.52 813
10966.51 772
10967.49 743
10968.48 724
10969.47 733
10970.46 716
10971.45 704
10972.44 782
10973.43 717
10974.42 718
10975.41 675
10976.40 734
10977.39 714
10978.38 685
10979.37 684
10980.36 713
10981.35 781
10982.34 749
10983.32 815
10984.31 811
10985.30 824
10986.29 772
10987.28 809
10988.27 775
10989.26 817
10990.25 818
10991.24 818
10992.23 916
10993.22 959
10994.21 998
10995.20 1077
10996.20 1213
10997.19 1285
10998.18 1401
10999.17 1477
11000.16 1422
11001.15 1330
11002.14 1320
11003.13 1187
11004.12 1163
11005.11 1088
11006.10 893
11007.09 802
11008.08 754
11009.07 776
11010.06 746
11011.06 675
11012.05 650
11013.04 641
11014.03 632
11015.02 651
11016.01 591
11017.00 661
11017.99 642
11018.98 649
11019.98 627
11020.97 649
11021.96 630
11022.95 567
11023.94 599
11024.93 576
11025.93 603
11026.92 642
11027.91 615
11028.90 561
11029.89 594
11030.88 560
11031.88 599
11032.87 582
11033.86 601
11034.85 607
11035.84 624
11036.84 578
11037.83 595
11038.82 572
11039.81 552
11040.81 553
11041.80 582
11042.79 560
11043.78 556
11044.77 558
11045.77 513
11046.76 582
11047.75 510
11048.75 537
11049.74 558
11050.73 537
11051.72 508
11052.72 526
11053.71 531
11054.70 529
11055.70 516
11056.69 454
11057.68 464
11058.67 518
11059.67 511
11060.66 508
11061.65 569
11062.65 531
11063.64 533
11064.63 549
11065.63 551
11066.62 539
11067.61 535
11068.61 498
11069.60 545
11070.60 529
11071.59 546
11072.58 555
11073.58 484
11074.57 522
11075.56 497
11076.56 521
11077.55 516
11078.55 525
11079.54 548
11080.53 502
11081.53 526
11082.52 520
11083.52 467
11084.51 501
11085.51 544
11086.50 531
11087.49 540
11088.49 521
11089.48 526
11090.48 467
11091.47 505
11092.47 504
11093.46 515
11094.46 496
11095.45 493
11096.45 487
11097.44 469
11098.44 494
11099.43 515
11100.43 491
11101.42 508
11102.42 497
11103.41 511
11104.41 454
11105.40 445
11106.40 462
11107.39 473
11108.39 513
11109.38 499
11110.38 465
11111.37 479
11112.37 436
11113.37 466
11114.36 497
11115.36 522
11116.35 529
11117.35 487
11118.34 467
11119.34 504
11120.34 525
11121.33 515
11122.33 485
11123.32 532
11124.32 506
11125.32 540
11126.31 557
11127.31 532
11128.30 549
11129.30 511
11130.30 506
11131.29 515
11132.29 548
11133.29 489
11134.28 467
11135.28 461
11136.28 463
11137.27 476
11138.27 465
11139.27 445
11140.26 486
11141.26 471
11142.26 479
11143.25 451
11144.25 504
11145.25 505
11146.24 472
11147.24 488
11148.24 495
11149.24 435
11150.23 488
11151.23 452
11152.23 440
11153.23 467
11154.22 451
11155.22 433
11156.22 413
11157.22 457
11158.21 456
11159.21 414
11160.21 399
11161.21 451
11162.20 437
11163.20 460
11164.20 460
11165.20 429
11166.20 451
11167.19 477
11168.19 462
11169.19 415
11170.19 427
11171.19 422
11172.18 429
11173.18 450
11174.18 481
11175.18 457
11176.18 444
11177.18 443
11178.17 434
11179.17 407
11180.17 435
11181.17 394
11182.17 398
11183.17 472
11184.17 447
11185.16 439
11186.16 446
11187.16 415
11188.16 401
11189.16 411
11190.16 426
11191.16 413
11192.16 421
11193.16 427
11194.16 407
11195.16 460
11196.15 378
11197.15 406
11198.15 399
11199.15 404
11200.15 400
11201.15 396
11202.15 414
11203.15 428
11204.15 452
11205.15 429
11206.15 455
11207.15 435
11208.15 435
11209.15 411
11210.15 438
11211.15 419
11212.15 413
11213.15 413
11214.15 419
11215.15 451
11216.15 418
11217.15 419
11218.15 385
11219.15 431
11220.15 484
11221.15 444
11222.15 461
11223.15 422
11224.15 384
11225.15 404
11226.15 374
11227.16 373
11228.16 384
11229.16 417
11230.16 393
11231.16 418
11232.16 394
11233.16 373
11234.16 399
11235.16 384
11236.16 403
11237.16 454
11238.17 461
11239.17 418
11240.17 395
11241.17 398
11242.17 417
11243.17 398
11244.17 426
11245.18 432
11246.18 428
11247.18 408
11248.18 388
11249.18 412
11250.18 386
11251.19 436
11252.19 420
11253.19 417
11254.19 401
11255.19 403
11256.19 418
11257.20 428
11258.20 422
11259.20 407
11260.20 405
11261.21 376
11262.21 381
11263.21 415
11264.21 424
11265.21 442
11266.22 425
11267.22 420
11268.22 457
11269.22 410
11270.23 437
11271.23 436
11272.23 436
11273.24 459
11274.24 451
11275.24 468
11276.24 441
11277.25 463
11278.25 527
11279.25 499
11280.26 500
11281.26 471
11282.26 455
11283.27 481
11284.27 481
11285.27 432
11286.28 415
11287.28 418
11288.28 421
11289.29 393
11290.29 424
11291.29 410
11292.30 403
11293.30 416
11294.30 426
11295.31 444
11296.31 444
11297.31 486
11298.32 474
11299.32 476
11300.33 436
11301.33 441
11302.33 463
11303.34 411
11304.34 432
11305.35 438
11306.35 425
11307.36 462
11308.36 505
11309.36 553
11310.37 592
11311.37 594
11312.38 643
11313.38 619
11314.39 616
11315.39 558
11316.40 547
11317.40 500
11318.41 479
11319.41 454
11320.41 458
11321.42 424
11322.42 377
11323.43 411
11324.43 403
11325.44 388
11326.44 403
11327.45 387
11328.46 382
11329.46 422
11330.47 416
11331.47 454
11332.48 440
11333.48 419
11334.49 384
11335.49 404
11336.50 419
11337.50 391
11338.51 415
11339.52 391
11340.52 399
11341.53 380
11342.53 417
11343.54 397
11344.54 373
11345.55 382
11346.56 411
11347.56 391
11348.57 366
11349.58 346
11350.58 392
11351.59 392
11352.59 344
11353.60 363
11354.61 397
11355.61 361
11356.62 381
11357.63 403
11358.63 403
11359.64 428
11360.65 405
11361.65 412
11362.66 404
11363.67 434
11364.67 358
11365.68 352
11366.69 393
11367.69 407
11368.70 386
11369.71 392
11370.71 378
11371.72 374
11372.73 416
11373.74 404
11374.74 395
11375.75 397
11376.76 445
11377.77 426
11378.77 424
11379.78 397
11380.79 394
11381.80 380
11382.80 382
11383.81 356
11384.82 403
11385.83 376
11386.83 346
11387.84 373
11388.85 381
11389.86 376
11390.87 421
11391.87 426
11392.88 365
11393.89 332
11394.90 358
11395.91 423
11396.91 407
11397.92 357
11398.93 389
11399.94 391
11400.95 376
11401.96 370
11402.97 377
11403.97 388
11404.98 364
11405.99 370
11407.00 384
11408.01 393
11409.02 394
11410.03 370
11411.03 372
11412.04 366
11413.05 330
11414.06 370
11415.07 387
11416.08 389
11417.09 371
11418.10 348
11419.11 362
11420.12 395
11421.13 382
11422.14 418
11423.14 402
11424.15 393
11425.16 371
11426.17 438
11427.18 400
11428.19 359
11429.20 408
11430.21 417
11431.22 370
11432.23 388
11433.24 385
11434.25 392
11435.26 416
11436.27 399
11437.28 360
11438.29 380
11439.30 348
11440.31 438
11441.32 401
11442.33 363
11443.34 412
11444.35 395
11445.36 397
11446.37 387
11447.38 394
11448.39 403
11449.41 418
11450.42 399
11451.43 416
11452.44 386
11453.45 399
11454.46 391
11455.47 386
11456.48 403
11457.49 383
11458.50 399
11459.51 415
11460.52 416
11461.54 397
11462.55 381
11463.56 386
11464.57 411
11465.58 416
11466.59 375
11467.60 402
11468.62 385
11469.63 445
11470.64 382
11471.65 417
11472.66 382
11473.67 397
11474.68 411
11475.70 382
11476.71 364
11477.72 392
11478.73 389
11479.74 390
11480.76 433
11481.77 370
11482.78 398
11483.79 426
11484.80 439
11485.82 417
11486.83 409
11487.84 409
11488.85 420
11489.87 423
11490.88 381
11491.89 383
11492.90 374
11493.92 371
11494.93 383
11495.94 391
11496.95 372
11497.97 428
11498.98 425
11499.99 420
11501.00 409
11502.02 472
11503.03 427
11504.04 418
11505.06 391
11506.07 414
11507.08 408
11508.10 418
11509.11 436
11510.12 367
11511.14 367
11512.15 425
11513.16 447
11514.18 420
11515.19 430
11516.20 422
11517.22 376
11518.23 380
11519.24 414
11520.26 408
11521.27 399
11522.29 394
11523.30 449
11524.31 403
11525.33 392
11526.34 441
11527.35 428
11528.37 472
11529.38 450
11530.40 440
11531.41 414
11532.43 477
11533.44 479
11534.45 433
11535.47 430
11536.48 408
11537.50 417
11538.51 435
11539.53 435
11540.54 438
11541.56 435
11542.57 449
11543.59 464
11544.60 455
11545.61 474
11546.63 480
11547.64 487
11548.66 484
11549.67 470
11550.69 475
11551.70 462
11552.72 523
11553.74 506
11554.75 479
11555.77 468
11556.78 521
11557.80 522
11558.81 483
11559.83 532
11560.84 509
11561.86 503
11562.87 493
11563.89 492
11564.91 480
11565.92 537
11566.94 537
11567.95 482
11568.97 493
11569.98 497
11571.00 575
11572.02 564
11573.03 520
11574.05 509
11575.06 545
11576.08 537
11577.10 573
11578.11 587
11579.13 577
11580.15 575
11581.16 597
11582.18 624
11583.20 634
11584.21 682
11585.23 683
11586.25 716
11587.26 747
11588.28 699
11589.30 739
11590.31 734
11591.33 749
11592.35 744
11593.36 728
11594.38 763
11595.40 838
11596.41 973
11597.43 1115
11598.45 1173
11599.47 1378
11600.48 1486
11601.50 1599
11602.52 1718
11603.53 1757
11604.55 1782
11605.57 1576
11606.59 1356
11607.60 1183
11608.62 1091
11609.64 979
11610.66 827
11611.68 703
11612.69 648
11613.71 634
11614.73 656
11615.75 612
11616.76 571
11617.78 568
11618.80 566
11619.82 583
11620.84 566
11621.86 541
11622.87 511
11623.89 572
11624.91 529
11625.93 553
11626.95 517
11627.97 507
11628.98 561
11630.00 523
11631.02 549
11632.04 554
11633.06 485
11634.08 539
11635.10 518
11636.11 490
11637.13 519
11638.15 517
11639.17 495
11640.19 491
11641.21 506
11642.23 471
11643.25 469
11644.27 494
11645.29 508
11646.31 442
11647.32 431
11648.34 431
11649.36 456
11650.38 440
11651.40 464
11652.42 409
11653.44 443
11654.46 452
11655.48 442
11656.50 456
11657.52 449
11658.54 511
11659.56 477
11660.58 466
11661.60 436
11662.62 476
11663.64 455
11664.66 450
11665.68 463
11666.70 456
11667.72 537
11668.74 503
11669.76 518
11670.78 455
11671.80 481
11672.82 479
11673.84 508
11674.86 491
11675.88 519
11676.90 497
11677.92 478
11678.95 493
11679.97 507
11680.99 482
11682.01 526
11683.03 558
11684.05 554
11685.07 543
11686.09 536
11687.11 552
11688.13 486
11689.16 493
11690.18 486
11691.20 520
11692.22 501
11693.24 471
11694.26 475
11695.28 495
11696.30 474
11697.33 494
11698.35 470
11699.37 449
11700.39 452
11701.41 489
11702.43 507
11703.46 470
11704.48 438
11705.50 424
11706.52 432
11707.54 455
11708.57 498
11709.59 504
11710.61 476
11711.63 448
11712.65 435
11713.68 483
11714.70 449
11715.72 453
11716.74 422
11717.77 434
11718.79 436
11719.81 416
11720.83 447
11721.86 481
11722.88 413
11723.90 389
11724.92 406
11725.95 441
11726.97 406
11727.99 433
11729.01 388
11730.04 406
11731.06 429
11732.08 402
11733.11 413
11734.13 426
11735.15 438
11736.18 411
11737.20 434
11738.22 424
11739.25 432
11740.27 421
11741.29 396
11742.32 377
11743.34 396
11744.36 445
11745.39 414
11746.41 419
11747.43 430
11748.46 434
11749.48 403
11750.51 388
11751.53 415
11752.55 390
11753.58 403
11754.60 427
11755.63 415
11756.65 346
11757.67 369
11758.70 434
11759.72 385
11760.75 393
11761.77 419
11762.80 353
11763.82 381
11764.84 395
11765.87 378
11766.89 361
11767.92 378
11768.94 371
11769.97 387
11770.99 433
11772.02 414
11773.04 438
11774.07 399
11775.09 417
11776.12 400
11777.14 405
11778.17 427
11779.19 421
11780.22 429
11781.24 399
11782.27 364
11783.29 429
11784.32 440
11785.34 384
11786.37 382
11787.39 355
11788.42 401
11789.45 403
11790.47 366
11791.50 380
11792.52 394
11793.55 403
11794.57 396
11795.60 395
11796.63 452
11797.65 393
11798.68 410
11799.70 404
11800.73 416
11801.75 419
11802.78 410
11803.81 392
11804.83 412
11805.86 408
11806.89 417
11807.91 384
11808.94 437
11809.97 452
11810.99 391
11812.02 392
11813.04 402
11814.07 409
11815.10 441
11816.12 439
11817.15 436
11818.18 407
11819.21 405
11820.23 402
11821.26 398
11822.29 413
11823.31 419
11824.34 415
11825.37 408
11826.39 388
11827.42 398
11828.45 384
11829.48 421
11830.50 420
11831.53 391
11832.56 405
11833.59 407
11834.61 435
11835.64 449
11836.67 434
11837.70 440
11838.72 465
11839.75 459
11840.78 389
11841.81 438
11842.83 434
11843.86 439
11844.89 402
11845.92 410
11846.95 375
11847.97 424
11849.00 439
11850.03 440
11851.06 462
11852.09 465
11853.12 455
11854.14 458
11855.17 457
11856.20 485
11857.23 451
11858.26 443
11859.29 433
11860.32 438
11861.34 445
11862.37 426
11863.40 397
11864.43 435
11865.46 429
11866.49 461
11867.52 467
11868.55 467
11869.57 420
11870.60 460
11871.63 455
11872.66 462
11873.69 459
11874.72 486
11875.75 530
11876.78 445
11877.81 484
11878.84 503
11879.87 522
11880.90 498
11881.93 516
11882.96 523
11883.99 534
11885.02 551
11886.05 564
11887.08 514
11888.11 533
11889.14 517
11890.16 526
11891.19 531
11892.22 505
11893.26 553
11894.29 569
11895.32 589
11896.35 624
11897.38 656
11898.41 665
11899.44 738
11900.47 736
11901.50 732
11902.53 756
11903.56 680
11904.59 709
11905.62 697
11906.65 663
11907.68 652
11908.71 618
11909.74 607
11910.77 607
11911.80 634
11912.83 620
11913.87 558
11914.90 550
11915.93 588
11916.96 588
11917.99 593
11919.02 565
11920.05 563
11921.08 560
11922.11 624
11923.15 652
11924.18 670
11925.21 720
11926.24 759
11927.27 759
11928.30 797
11929.34 865
11930.37 891
11931.40 880
11932.43 972
11933.46 888
11934.49 859
11935.53 776
11936.56 703
11937.59 619
11938.62 607
11939.65 582
11940.69 585
11941.72 580
11942.75 513
11943.78 515
11944.82 515
11945.85 521
11946.88 545
11947.91 526
11948.94 482
11949.98 506
11951.01 518
11952.04 515
11953.08 508
11954.11 470
11955.14 481
11956.17 501
11957.21 515
11958.24 484
11959.27 495
11960.31 478
11961.34 487
11962.37 489
11963.40 470
11964.44 507
11965.47 522
11966.50 521
11967.54 527
11968.57 517
11969.60 521
11970.64 530
11971.67 485
11972.70 482
11973.74 488
11974.77 514
11975.81 475
11976.84 490
11977.87 475
11978.91 492
11979.94 447
11980.97 464
11982.01 481
11983.04 469
11984.08 448
11985.11 434
11986.14 463
11987.18 487
11988.21 472
11989.25 478
11990.28 494
11991.32 540
11992.35 519
11993.38 467
11994.42 496
11995.45 486
11996.49 482
11997.52 500
11998.56 512
11999.59 516
12000.63 487
12001.66 528
12002.70 500
12003.73 537
12004.77 566
12005.80 538
12006.84 529
12007.87 509
12008.91 479
12009.94 542
12010.98 557
12012.01 542
12013.05 600
12014.08 636
12015.12 646
12016.15 533
12017.19 579
12018.22 614
12019.26 564
12020.29 562
12021.33 593
12022.37 599
12023.40 586
12024.44 563
12025.47 579
12026.51 539
12027.54 563
12028.58 534
12029.62 550
12030.65 537
12031.69 540
12032.72 524
12033.76 562
12034.80 576
12035.83 544
12036.87 487
12037.91 539
12038.94 569
12039.98 501
12041.01 541
12042.05 542
12043.09 498
12044.12 522
12045.16 536
12046.20 500
12047.23 497
12048.27 540
12049.31 565
12050.35 532
12051.38 532
12052.42 560
12053.46 554
12054.49 558
12055.53 601
12056.57 545
12057.60 562
12058.64 589
12059.68 571
12060.72 558
12061.75 542
12062.79 560
12063.83 566
12064.87 580
12065.90 541
12066.94 567
12067.98 566
12069.02 524
12070.05 565
12071.09 593
12072.13 567
12073.17 561
12074.21 551
12075.24 568
12076.28 568
12077.32 588
12078.36 562
12079.40 595
12080.43 580
12081.47 576
12082.51 587
12083.55 578
12084.59 604
12085.63 600
12086.66 587
12087.70 643
12088.74 632
12089.78 601
12090.82 629
12091.86 667
12092.90 683
12093.93 627
12094.97 665
12096.01 699
12097.05 687
12098.09 701
12099.13 789
12100.17 850
12101.21 892
12102.25 930
12103.28 879
12104.32 923
12105.36 923
12106.40 844
12107.44 830
12108.48 768
12109.52 712
12110.56 636
12111.60 620
12112.64 609
12113.68 574
12114.72 573
12115.76 544
12116.80 524
12117.84 524
12118.88 497
12119.92 490
12120.96 527
12122.00 495
12123.04 490
12124.08 501
12125.12 503
12126.16 470
12127.20 460
12128.24 471
12129.28 518
12130.32 473
12131.36 468
12132.40 473
12133.44 471
12134.48 465
12135.52 432
12136.56 462
12137.60 489
12138.64 464
12139.68 433
12140.72 467
12141.76 502
12142.81 463
12143.85 448
12144.89 467
12145.93 470
12146.97 457
12148.01 466
12149.05 457
12150.09 428
12151.13 425
12152.18 427
12153.22 417
12154.26 439
12155.30 412
12156.34 399
12157.38 450
12158.42 450
12159.47 459
12160.51 413
12161.55 439
12162.59 424
12163.63 428
12164.67 415
12165.72 379
12166.76 424
12167.80 431
12168.84 475
12169.88 474
12170.93 419
12171.97 434
12173.01 413
12174.05 436
12175.09 457
12176.14 429
12177.18 439
12178.22 451
12179.26 463
12180.31 467
12181.35 430
12182.39 411
12183.43 446
12184.48 458
12185.52 379
12186.56 426
12187.60 451
12188.65 468
12189.69 462
12190.73 454
12191.78 424
12192.82 409
12193.86 439
12194.91 481
12195.95 451
12196.99 421
12198.04 450
12199.08 462
12200.12 446
12201.17 414
12202.21 411
12203.25 475
12204.30 452
12205.34 463
12206.38 433
12207.43 458
12208.47 409
12209.51 407
12210.56 444
12211.60 449
12212.65 458
12213.69 432
12214.73 419
12215.78 469
12216.82 462
12217.87 458
12218.91 500
12219.95 438
12221.00 391
12222.04 405
12223.09 419
12224.13 459
12225.17 459
12226.22 442
12227.26 456
12228.31 464
12229.35 491
12230.40 503
12231.44 492
12232.49 481
12233.53 473
12234.58 433
12235.62 430
12236.67 495
12237.71 443
12238.76 457
12239.80 401
12240.85 455
12241.89 470
12242.94 455
12243.98 464
12245.03 456
12246.07 436
12247.12 497
12248.16 501
12249.21 424
12250.25 453
12251.30 438
12252.34 435
12253.39 409
12254.44 397
12255.48 405
12256.53 399
12257.57 423
12258.62 418
12259.67 371
12260.71 408
12261.76 425
12262.80 436
12263.85 409
12264.90 396
12265.94 394
12266.99 374
12268.03 380
12269.08 395
12270.13 397
12271.17 359
12272.22 410
12273.27 408
12274.31 391
12275.36 389
12276.41 404
12277.45 401
12278.50 429
12279.55 395
12280.59 421
12281.64 456
12282.69 424
12283.73 401
12284.78 392
12285.83 392
12286.87 399
12287.92 354
12288.97 383
12290.01 362
12291.06 368
12292.11 365
12293.16 357
12294.20 375
12295.25 387
12296.30 386
12297.35 345
12298.39 345
12299.44 361
12300.49 379
12301.54 395
12302.58 424
12303.63 410
12304.68 390
12305.73 414
12306.78 437
12307.82 398
12308.87 345
12309.92 386
12310.97 393
12312.02 365
12313.06 388
12314.11 366
12315.16 401
12316.21 409
12317.26 389
12318.31 377
12319.35 347
12320.40 343
12321.45 369
12322.50 357
12323.55 341
12324.60 383
12325.65 371
12326.69 385
12327.74 351
12328.79 347
12329.84 335
12330.89 357
12331.94 395
12332.99 389
12334.04 409
12335.09 384
12336.13 380
12337.18 348
12338.23 351
12339.28 373
12340.33 379
12341.38 370
12342.43 366
12343.48 358
12344.53 365
12345.58 373
12346.63 365
12347.68 372
12348.73 406
12349.78 377
12350.83 384
12351.88 386
12352.93 404
12353.98 345
12355.03 410
12356.08 397
12357.13 378
12358.18 351
12359.23 369
12360.28 395
12361.33 368
12362.38 376
12363.43 342
12364.48 365
12365.53 375
12366.58 410
12367.63 394
12368.68 383
12369.73 365
12370.78 390
12371.83 400
12372.88 373
12373.93 386
12374.98 424
12376.04 398
12377.09 403
12378.14 374
12379.19 403
12380.24 407
12381.29 400
12382.34 392
12383.39 393
12384.44 388
12385.49 373
12386.55 434
12387.60 396
12388.65 404
12389.70 415
12390.75 403
12391.80 368
12392.85 391
12393.91 389
12394.96 361
12396.01 350
12397.06 389
12398.11 386
12399.17 433
12400.22 429
12401.27 367
12402.32 374
12403.37 411
12404.42 414
12405.48 428
12406.53 391
12407.58 375
12408.63 365
12409.69 384
12410.74 408
12411.79 384
12412.84 414
12413.90 384
12414.95 418
12416.00 419
12417.05 418
12418.11 403
12419.16 394
12420.21 395
12421.26 456
12422.32 429
12423.37 417
12424.42 432
12425.48 448
12426.53 421
12427.58 451
12428.63 467
12429.69 475
12430.74 458
12431.79 506
12432.85 483
12433.90 485
12434.95 524
12436.01 498
12437.06 468
12438.11 437
12439.17 449
12440.22 459
12441.28 464
12442.33 431
12443.38 442
12444.44 477
12445.49 495
12446.54 474
12447.60 459
12448.65 477
12449.71 498
12450.76 474
12451.81 531
12452.87 546
12453.92 519
12454.98 550
12456.03 505
12457.08 566
12458.14 543
12459.19 536
12460.25 608
12461.30 613
12462.36 604
12463.41 620
12464.47 622
12465.52 650
12466.58 689
12467.63 739
12468.68 735
12469.74 823
12470.79 916
12471.85 1054
12472.90 1202
12473.96 1297
12475.01 1488
12476.07 1641
12477.12 1635
12478.18 1458
12479.24 1396
12480.29 1297
12481.35 1174
12482.40 1054
12483.46 923
12484.51 830
12485.57 769
12486.62 742
12487.68 612
12488.73 597
12489.79 538
12490.85 578
12491.90 531
12492.96 570
12494.01 550
12495.07 533
12496.13 565
12497.18 532
12498.24 522
12499.29 511
12500.35 507
12501.41 498
12502.46 508
12503.52 530
12504.57 528
12505.63 495
12506.69 527
12507.74 528
12508.80 538
12509.86 505
12510.91 522
12511.97 558
12513.03 560
12514.08 554
12515.14 527
12516.20 510
12517.25 476
12518.31 490
12519.37 434
12520.42 436
12521.48 476
12522.54 472
12523.60 448
12524.65 455
12525.71 455
12526.77 430
12527.82 450
12528.88 438
12529.94 478
12531.00 482
12532.05 498
12533.11 466
12534.17 453
12535.23 492
12536.28 506
12537.34 492
12538.40 490
12539.46 493
12540.52 521
12541.57 494
12542.63 498
12543.69 486
12544.75 529
12545.81 535
12546.86 546
12547.92 577
12548.98 555
12550.04 537
12551.10 584
12552.15 650
12553.21 658
12554.27 679
12555.33 721
12556.39 735
12557.45 698
12558.51 655
12559.56 668
12560.62 672
12561.68 678
12562.74 672
12563.80 613
12564.86 515
12565.92 565
12566.98 540
12568.03 602
12569.09 534
12570.15 524
12571.21 514
12572.27 508
12573.33 464
12574.39 512
12575.45 510
12576.51 562
12577.57 536
12578.63 499
12579.69 527
12580.75 465
12581.81 488
12582.87 478
12583.93 452
12584.98 423
12586.04 485
12587.10 492
12588.16 461
12589.22 438
12590.28 454
12591.34 471
12592.40 479
12593.46 485
12594.52 448
12595.58 484
12596.64 453
12597.70 475
12598.77 451
12599.83 474
12600.89 451
12601.95 476
12603.01 433
12604.07 446
12605.13 446
12606.19 444
12607.25 435
12608.31 414
12609.37 468
12610.43 463
12611.49 514
12612.55 463
12613.61 487
12614.68 463
12615.74 505
12616.80 460
12617.86 475
12618.92 505
12619.98 526
12621.04 498
12622.10 554
12623.16 470
12624.23 450
12625.29 475
12626.35 491
12627.41 500
12628.47 460
12629.53 455
12630.59 471
12631.66 489
12632.72 459
12633.78 478
12634.84 458
12635.90 437
12636.97 491
12638.03 452
12639.09 429
12640.15 448
12641.21 468
12642.28 467
12643.34 424
12644.40 415
12645.46 445
12646.52 463
12647.59 484
12648.65 471
12649.71 471
12650.77 459
12651.84 437
12652.90 421
12653.96 436
12655.03 440
12656.09 460
12657.15 497
12658.21 482
12659.28 476
12660.34 473
12661.40 460
12662.46 455
12663.53 441
12664.59 425
12665.65 453
12666.72 445
12667.78 482
12668.84 434
12669.91 462
12670.97 462
12672.03 434
12673.10 433
12674.16 417
12675.22 431
12676.29 459
12677.35 481
12678.42 457
12679.48 485
12680.54 479
12681.61 513
12682.67 514
12683.73 488
12684.80 516
12685.86 544
12686.93 573
12687.99 527
12689.05 525
12690.12 560
12691.18 551
12692.25 498
12693.31 568
12694.38 603
12695.44 603
12696.50 620
12697.57 637
12698.63 688
12699.70 687
12700.76 684
12701.83 768
12702.89 745
12703.96 716
12705.02 785
12706.09 707
12707.15 684
12708.22 684
12709.28 616
12710.35 613
12711.41 587
12712.48 535
12713.54 552
12714.61 538
12715.67 563
12716.74 540
12717.80 543
12718.87 554
12719.93 527
12721.00 499
12722.06 512
12723.13 502
12724.19 489
12725.26 499
12726.33 481
12727.39 457
12728.46 482
12729.52 517
12730.59 527
12731.66 506
12732.72 473
12733.79 517
12734.85 496
12735.92 431
12736.99 465
12738.05 459
12739.12 495
12740.18 462
12741.25 466
12742.32 467
12743.38 442
12744.45 430
12745.52 437
12746.58 395
12747.65 445
12748.72 425
12749.78 443
12750.85 420
12751.92 423
12752.98 426
12754.05 428
12755.12 396
12756.18 369
12757.25 387
12758.32 382
12759.38 375
12760.45 365
12761.52 388
12762.59 370
12763.65 391
12764.72 398
12765.79 414
12766.85 408
12767.92 370
12768.99 373
12770.06 415
12771.12 373
12772.19 391
12773.26 384
12774.33 409
12775.40 362
12776.46 376
12777.53 397
12778.60 344
12779.67 335
12780.73 343
12781.80 395
12782.87 385
12783.94 390
12785.01 373
12786.08 419
12787.14 429
12788.21 379
12789.28 404
12790.35 409
12791.42 352
12792.49 403
12793.55 411
12794.62 389
12795.69 433
12796.76 393
12797.83 402
12798.90 362
12799.97 403
12801.03 414
12802.10 407
12803.17 375
12804.24 386
12805.31 369
12806.38 408
12807.45 367
12808.52 386
12809.59 389
12810.66 391
12811.72 429
12812.79 395
12813.86 415
12814.93 403
12816.00 420
12817.07 411
12818.14 438
12819.21 398
12820.28 394
12821.35 387
12822.42 398
12823.49 406
12824.56 397
12825.63 417
12826.70 395
12827.77 406
12828.84 389
12829.91 390
12830.98 432
12832.05 405
12833.12 393
12834.19 415
12835.26 384
12836.33 404
12837.40 404
12838.47 427
12839.54 377
12840.61 371
12841.68 393
12842.75 357
12843.82 380
12844.89 383
12845.96 391
12847.04 425
12848.11 376
12849.18 370
12850.25 356
12851.32 336
12852.39 366
12853.46 366
12854.53 354
12855.60 360
12856.67 356
12857.75 329
12858.82 315
12859.89 331
12860.96 373
12862.03 328
12863.10 331
12864.17 331
12865.24 344
12866.32 328
12867.39 327
12868.46 348
12869.53 331
12870.60 323
12871.67 345
12872.75 360
12873.82 365
12874.89 351
12875.96 338
12877.03 300
12878.11 301
12879.18 308
12880.25 329
12881.32 314
12882.39 375
12883.47 345
12884.54 385
12885.61 360
12886.68 311
12887.76 307
12888.83 304
12889.90 332
12890.97 338
12892.05 322
12893.12 326
12894.19 321
12895.27 340
12896.34 333
12897.41 334
12898.48 317
12899.56 336
12900.63 349
12901.70 310
12902.78 341
12903.85 339
12904.92 362
12905.99 364
12907.07 339
12908.14 326
12909.21 342
12910.29 326
12911.36 301
12912.44 326
12913.51 339
12914.58 307
12915.66 295
12916.73 296
12917.80 339
12918.88 330
12919.95 376
12921.02 350
12922.10 308
12923.17 312
12924.25 301
12925.32 367
12926.39 341
12927.47 306
12928.54 326
12929.62 357
12930.69 365
12931.77 288
12932.84 325
12933.91 346
12934.99 316
12936.06 339
12937.14 317
12938.21 308
12939.29 358
12940.36 342
12941.44 295
12942.51 318
12943.59 355
12944.66 339
12945.73 316
12946.81 311
12947.88 338
12948.96 337
12950.03 348
12951.11 323
12952.18 317
12953.26 338
12954.34 339
12955.41 313
12956.49 303
12957.56 278
12958.64 357
12959.71 417
12960.79 350
12961.86 328
12962.94 328
12964.01 360
12965.09 358
12966.17 317
12967.24 295
12968.32 316
12969.39 316
12970.47 338
12971.54 336
12972.62 279
12973.70 321
12974.77 328
12975.85 344
12976.93 303
12978.00 317
12979.08 316
12980.15 323
12981.23 333
12982.31 283
12983.38 327
12984.46 346
12985.54 325
12986.61 332
12987.69 341
12988.77 302
12989.84 377
12990.92 314
12992.00 297
12993.07 286
12994.15 320
12995.23 329
12996.30 347
12997.38 323
12998.46 299
12999.53 342
13000.61 366
13001.69 356
13002.77 333
13003.84 304
13004.92 306
13006.00 355
13007.08 334
13008.15 337
13009.23 338
13010.31 359
13011.39 328
13012.46 322
13013.54 317
13014.62 310
13015.70 335
13016.77 363
13017.85 323
13018.93 308
13020.01 334
13021.09 333
13022.16 362
13023.24 315
13024.32 297
13025.40 331
13026.48 356
13027.56 361
13028.63 317
13029.71 359
13030.79 349
13031.87 331
13032.95 345
13034.03 328
13035.10 374
13036.18 373
13037.26 348
13038.34 381
13039.42 359
13040.50 348
13041.58 345
13042.66 348
13043.73 359
13044.81 322
13045.89 356
13046.97 362
13048.05 361
13049.13 345
13050.21 351
13051.29 359
13052.37 365
13053.45 364
13054.53 387
13055.61 412
13056.69 377
13057.76 349
13058.84 386
13059.92 416
13061.00 401
13062.08 380
13063.16 350
13064.24 353
13065.32 339
13066.40 327
13067.48 351
13068.56 378
13069.64 335
13070.72 327
13071.80 389
13072.88 366
13073.96 307
13075.04 309
13076.12 301
13077.20 326
13078.28 330
13079.36 332
13080.44 318
13081.53 343
13082.61 295
13083.69 324
13084.77 331
13085.85 282
13086.93 337
13088.01 330
13089.09 309
13090.17 335
13091.25 324
13092.33 333
13093.41 372
13094.49 318
13095.58 346
13096.66 328
13097.74 334
13098.82 348
13099.90 322
13100.98 348
13102.06 330
13103.14 332
13104.23 310
13105.31 322
13106.39 320
13107.47 327
13108.55 303
13109.63 328
13110.72 312
13111.80 347
13112.88 307
13113.96 357
13115.04 311
13116.13 358
13117.21 353
13118.29 353
13119.37 348
13120.45 320
13121.54 332
13122.62 327
13123.70 336
13124.78 311
13125.86 313
13126.95 301
13128.03 361
13129.11 330
13130.19 314
13131.28 282
13132.36 356
13133.44 344
13134.52 335
13135.61 326
13136.69 349
13137.77 319
13138.86 298
13139.94 315
13141.02 352
13142.11 363
13143.19 365
13144.27 332
13145.35 326
13146.44 290
13147.52 322
13148.60 322
13149.69 339
13150.77 376
13151.85 311
13152.94 344
13154.02 361
13155.10 327
13156.19 325
13157.27 322
13158.36 332
13159.44 308
13160.52 335
13161.61 347
13162.69 336
13163.77 317
13164.86 328
13165.94 297
13167.03 320
13168.11 348
13169.19 346
13170.28 366
13171.36 355
13172.45 360
13173.53 364
13174.62 376
13175.70 356
13176.79 337
13177.87 355
13178.95 323
13180.04 336
13181.12 328
13182.21 337
13183.29 381
13184.38 356
13185.46 338
13186.55 332
13187.63 334
13188.72 387
13189.80 358
13190.89 358
13191.97 356
13193.06 363
13194.14 339
13195.23 334
13196.31 293
13197.40 327
13198.48 302
13199.57 331
13200.65 335
13201.74 373
13202.83 345
13203.91 394
13205.00 351
13206.08 351
13207.17 321
13208.25 354
13209.34 362
13210.43 376
13211.51 355
13212.60 343
13213.68 333
13214.77 333
13215.86 358
13216.94 341
13218.03 351
13219.11 343
13220.20 347
13221.29 345
13222.37 323
13223.46 339
13224.55 343
13225.63 359
13226.72 312
13227.80 333
13228.89 350
13229.98 375
13231.06 326
13232.15 321
13233.24 319
13234.32 329
13235.41 345
13236.50 333
13237.59 337
13238.67 333
13239.76 396
13240.85 353
13241.93 367
13243.02 335
13244.11 358
13245.20 363
13246.28 346
13247.37 336
13248.46 371
13249.55 385
13250.63 364
13251.72 365
13252.81 342
13253.90 364
13254.98 382
13256.07 361
13257.16 373
13258.25 403
13259.33 376
13260.42 395
13261.51 383
13262.60 368
13263.69 381
13264.77 408
13265.86 381
13266.95 350
13268.04 376
13269.13 420
13270.22 411
13271.30 387
13272.39 414
13273.48 385
13274.57 390
13275.66 396
13276.75 416
13277.83 454
13278.92 396
13280.01 410
13281.10 421
13282.19 415
13283.28 416
13284.37 417
13285.46 390
13286.55 419
13287.63 411
13288.72 405
13289.81 380
13290.90 396
13291.99 417
13293.08 418
13294.17 460
13295.26 496
13296.35 441
13297.44 438
13298.53 446
13299.62 439
13300.71 420
13301.80 430
13302.89 444
13303.97 438
13305.06 493
13306.15 462
13307.24 499
13308.33 455
13309.42 484
13310.51 483
13311.60 483
13312.69 459
13313.78 460
13314.87 486
13315.96 520
13317.05 527
13318.14 474
13319.24 460
13320.33 462
13321.42 481
13322.51 460
13323.60 456
13324.69 453
13325.78 453
13326.87 452
13327.96 428
13329.05 468
13330.14 418
13331.23 424
13332.32 412
13333.41 441
13334.50 430
13335.60 427
13336.69 429
13337.78 470
13338.87 450
13339.96 429
13341.05 460
13342.14 474
13343.23 475
13344.32 458
13345.42 475
13346.51 457
13347.60 470
13348.69 486
13349.78 533
13350.87 496
13351.97 498
13353.06 454
13354.15 499
13355.24 479
13356.33 450
13357.42 464
13358.52 517
13359.61 540
13360.70 519
13361.79 550
13362.88 577
13363.98 538
13365.07 573
13366.16 623
13367.25 582
13368.35 602
13369.44 615
13370.53 637
13371.62 577
13372.72 564
13373.81 592
13374.90 521
13375.99 475
13377.09 535
13378.18 544
13379.27 517
13380.36 433
13381.46 446
13382.55 476
13383.64 442
13384.74 405
13385.83 437
13386.92 496
13388.02 459
13389.11 473
13390.20 394
13391.30 435
13392.39 441
13393.48 451
13394.58 431
13395.67 400
13396.76 423
13397.86 426
13398.95 448
13400.04 423
13401.14 423
13402.23 443
13403.32 452
13404.42 412
13405.51 416
13406.61 375
13407.70 407
13408.79 443
13409.89 434
13410.98 371
13412.08 404
13413.17 424
13414.26 421
13415.36 412
13416.45 363
13417.55 387
13418.64 430
13419.74 466
13420.83 449
13421.93 448
13423.02 434
13424.11 409
13425.21 391
13426.30 445
13427.40 452
13428.49 435
13429.59 411
13430.68 455
13431.78 434
13432.87 407
13433.97 420
13435.06 444
13436.16 456
13437.25 451
13438.35 486
13439.44 466
13440.54 446
13441.63 412
13442.73 442
13443.83 445
13444.92 480
13446.02 457
13447.11 483
13448.21 489
13449.30 469
13450.40 437
13451.49 456
13452.59 452
13453.69 459
13454.78 479
13455.88 475
13456.97 491
13458.07 438
13459.17 490
13460.26 507
13461.36 513
13462.45 475
13463.55 531
13464.65 515
13465.74 488
13466.84 478
13467.94 477
13469.03 485
13470.13 483
13471.23 489
13472.32 478
13473.42 522
13474.52 486
13475.61 510
13476.71 494
13477.81 464
13478.90 499
13480.00 542
13481.10 547
13482.19 507
13483.29 500
13484.39 473
13485.48 499
13486.58 503
13487.68 549
13488.78 488
13489.87 567
13490.97 533
13492.07 567
13493.17 536
13494.26 566
13495.36 544
13496.46 542
13497.56 576
13498.65 639
13499.75 613
13500.85 598
13501.95 673
13503.04 662
13504.14 645
13505.24 613
13506.34 640
13507.44 613
13508.53 624
13509.63 515
13510.73 591
13511.83 551
13512.93 527
13514.03 512
13515.12 502
13516.22 481
13517.32 456
13518.42 450
13519.52 440
13520.62 476
13521.71 470
13522.81 440
13523.91 454
13525.01 477
13526.11 411
13527.21 440
13528.31 415
13529.41 462
13530.51 415
13531.60 399
13532.70 397
13533.80 408
13534.90 411
13536.00 432
13537.10 416
13538.20 421
13539.30 440
13540.40 407
13541.50 425
13542.60 388
13543.70 382
13544.80 383
13545.90 405
13547.00 387
13548.09 397
13549.19 413
13550.29 404
13551.39 421
13552.49 346
13553.59 373
13554.69 390
13555.79 357
13556.89 359
13557.99 383
13559.09 349
13560.19 389
13561.29 451
13562.39 410
13563.50 353
13564.60 366
13565.70 367
13566.80 407
13567.90 410
13569.00 364
13570.10 372
13571.20 349
13572.30 390
13573.40 392
13574.50 393
13575.60 362
13576.70 361
13577.80 389
13578.90 398
13580.01 344
13581.11 404
13582.21 367
13583.31 387
13584.41 392
13585.51 386
13586.61 395
13587.71 391
13588.81 399
13589.92 353
13591.02 367
13592.12 361
13593.22 385
13594.32 375
13595.42 383
13596.53 371
13597.63 356
13598.73 370
13599.83 376
13600.93 376
13602.03 390
13603.14 412
13604.24 418
13605.34 387
13606.44 355
13607.54 411
13608.65 386
13609.75 406
13610.85 371
13611.95 396
13613.06 375
13614.16 396
13615.26 391
13616.36 383
13617.47 412
13618.57 366
13619.67 363
13620.77 398
13621.88 382
13622.98 342
13624.08 411
13625.18 383
13626.29 369
13627.39 385
13628.49 438
13629.60 374
13630.70 374
13631.80 352
13632.91 376
13634.01 389
13635.11 367
13636.21 352
13637.32 351
13638.42 379
13639.53 379
13640.63 393
13641.73 360
13642.84 400
13643.94 413
13645.04 441
13646.15 363
13647.25 384
13648.35 354
13649.46 366
13650.56 364
13651.67 371
13652.77 371
13653.87 382
13654.98 394
13656.08 356
13657.19 365
13658.29 366
13659.39 345
13660.50 368
13661.60 373
13662.71 343
13663.81 337
13664.92 324
13666.02 331
13667.12 361
13668.23 340
13669.33 364
13670.44 401
13671.54 393
13672.65 342
13673.75 356
13674.86 381
13675.96 383
13677.07 317
13678.17 365
13679.28 327
13680.38 384
13681.49 353
13682.59 372
13683.70 372
13684.80 366
13685.91 363
13687.01 391
13688.12 373
13689.22 357
13690.33 404
13691.44 425
13692.54 356
13693.65 353
13694.75 379
13695.86 391
13696.96 380
13698.07 383
13699.18 393
13700.28 377
13701.39 362
13702.49 366
13703.60 403
13704.71 376
13705.81 425
13706.92 439
13708.02 407
13709.13 393
13710.24 375
13711.34 429
13712.45 394
13713.56 362
13714.66 358
13715.77 388
13716.87 374
13717.98 418
13719.09 396
13720.19 387
13721.30 382
13722.41 428
13723.51 433
13724.62 441
13725.73 407
13726.84 469
13727.94 465
13729.05 469
13730.16 488
13731.26 414
13732.37 449
13733.48 452
13734.59 464
13735.69 461
13736.80 497
13737.91 497
13739.01 476
13740.12 453
13741.23 444
13742.34 453
13743.45 464
13744.55 487
13745.66 470
13746.77 477
13747.88 484
13748.98 524
13750.09 526
13751.20 500
13752.31 515
13753.42 537
13754.52 516
13755.63 548
13756.74 561
13757.85 568
13758.96 531
13760.06 549
13761.17 574
13762.28 551
13763.39 605
13764.50 584
13765.61 661
13766.72 659
13767.82 703
13768.93 731
13770.04 776
13771.15 763
13772.26 820
13773.37 747
13774.48 745
13775.59 783
13776.69 734
13777.80 683
13778.91 670
13780.02 651
13781.13 600
13782.24 610
13783.35 530
13784.46 502
13785.57 516
13786.68 457
13787.79 435
13788.90 484
13790.01 465
13791.12 427
13792.22 431
13793.33 434
13794.44 471
13795.55 426
13796.66 443
13797.77 466
13798.88 455
13799.99 453
13801.10 423
13802.21 392
13803.32 476
13804.43 458
13805.54 444
13806.65 432
13807.76 417
13808.87 428
13809.98 414
13811.09 431
13812.20 472
13813.32 433
13814.43 432
13815.54 443
13816.65 440
13817.76 437
13818.87 398
13819.98 404
13821.09 415
13822.20 430
13823.31 433
13824.42 403
13825.53 407
13826.64 405
13827.76 438
13828.87 413
13829.98 444
13831.09 404
13832.20 442
13833.31 380
13834.42 416
13835.53 402
13836.65 428
13837.76 398
13838.87 412
13839.98 409
13841.09 402
13842.20 414
13843.31 384
13844.43 449
13845.54 403
13846.65 385
13847.76 407
13848.87 418
13849.99 378
13851.10 408
13852.21 386
13853.32 370
13854.43 382
13855.55 413
13856.66 414
13857.77 423
13858.88 446
13859.99 430
13861.11 411
13862.22 432
13863.33 416
13864.44 370
13865.56 426
13866.67 414
13867.78 424
13868.89 431
13870.01 444
13871.12 437
13872.23 410
13873.35 405
13874.46 414
13875.57 420
13876.68 456
13877.80 411
13878.91 388
13880.02 447
13881.14 442
13882.25 458
13883.36 431
13884.48 418
13885.59 463
13886.70 453
13887.82 486
13888.93 464
13890.04 484
13891.16 476
13892.27 478
13893.39 483
13894.50 500
13895.61 510
13896.73 492
13897.84 480
13898.95 436
13900.07 428
13901.18 468
13902.30 467
13903.41 471
13904.52 426
13905.64 409
13906.75 412
13907.87 385
13908.98 379
13910.10 359
13911.21 387
13912.32 397
13913.44 391
13914.55 418
13915.67 383
13916.78 358
13917.90 406
13919.01 400
13920.13 398
13921.24 365
13922.36 427
13923.47 418
13924.59 438
13925.70 421
13926.82 399
13927.93 368
13929.05 397
13930.16 346
13931.28 364
13932.39 350
13933.51 361
13934.62 397
13935.74 402
13936.85 416
13937.97 397
13939.08 375
13940.20 369
13941.32 339
13942.43 389
13943.55 349
13944.66 326
13945.78 393
13946.89 365
13948.01 362
13949.13 328
13950.24 332
13951.36 348
13952.47 372
13953.59 373
13954.71 396
13955.82 364
13956.94 316
13958.05 369
13959.17 365
13960.29 352
13961.40 350
13962.52 367
13963.64 322
13964.75 338
13965.87 359
13966.99 336
13968.10 336
13969.22 327
13970.34 345
13971.45 344
13972.57 354
13973.69 343
13974.80 367
13975.92 339
13977.04 325
13978.16 366
13979.27 346
13980.39 330
13981.51 391
13982.62 357
13983.74 336
13984.86 336
13985.98 363
13987.09 335
13988.21 341
13989.33 354
13990.45 323
13991.56 359
13992.68 339
13993.80 326
13994.92 294
13996.03 369
13997.15 320
13998.27 331
13999.39 369
14000.51 351
14001.62 355
14002.74 326
14003.86 326
14004.98 354
14006.10 347
14007.21 352
14008.33 344
14009.45 350
14010.57 355
14011.69 364
14012.81 349
14013.93 328
14015.04 338
14016.16 338
14017.28 349
14018.40 340
14019.52 315
14020.64 309
14021.76 358
14022.87 349
14023.99 326
14025.11 308
14026.23 325
14027.35 324
14028.47 316
14029.59 318
14030.71 348
14031.83 361
14032.95 356
14034.07 353
14035.19 316
14036.30 318
14037.42 356
14038.54 358
14039.66 327
14040.78 342
14041.90 363
14043.02 362
14044.14 362
14045.26 327
14046.38 324
14047.50 354
14048.62 352
14049.74 330
14050.86 341
14051.98 324
14053.10 338
14054.22 342
14055.34 348
14056.46 340
14057.58 370
14058.70 398
14059.82 379
14060.94 343
14062.06 352
14063.18 379
14064.30 377
14065.43 399
14066.55 353
14067.67 405
14068.79 356
14069.91 389
14071.03 418
14072.15 387
14073.27 376
14074.39 425
14075.51 440
14076.63 412
14077.75 396
14078.88 417
14080.00 456
14081.12 459
14082.24 437
14083.36 414
14084.48 437
14085.60 475
14086.72 442
14087.85 404
14088.97 432
14090.09 467
14091.21 484
14092.33 436
14093.45 467
14094.58 517
14095.70 521
14096.82 543
14097.94 498
14099.06 531
14100.19 532
14101.31 526
14102.43 489
14103.55 449
14104.67 486
14105.80 471
14106.92 383
14108.04 392
14109.16 411
14110.28 366
14111.41 379
14112.53 371
14113.65 370
14114.77 396
14115.90 359
14117.02 360
14118.14 379
14119.27 328
14120.39 389
14121.51 320
14122.63 355
14123.76 363
14124.88 352
14126.00 342
14127.13 393
14128.25 359
14129.37 328
14130.50 329
14131.62 342
14132.74 390
14133.86 365
14134.99 368
14136.11 307
14137.24 336
14138.36 318
14139.48 346
14140.61 334
14141.73 349
14142.85 380
14143.98 358
14145.10 332
14146.22 347
14147.35 384
14148.47 365
14149.60 333
14150.72 360
14151.84 376
14152.97 343
14154.09 336
14155.22 382
14156.34 375
14157.46 334
14158.59 339
14159.71 354
14160.84 343
14161.96 325
14163.09 352
14164.21 324
14165.34 339
14166.46 325
14167.58 332
14168.71 313
14169.83 334
14170.96 357
14172.08 327
14173.21 335
14174.33 311
14175.46 326
14176.58 327
14177.71 298
14178.83 310
14179.96 327
14181.08 305
14182.21 328
14183.33 324
14184.46 308
14185.59 328
14186.71 355
14187.84 353
14188.96 297
14190.09 356
14191.21 316
14192.34 328
14193.46 303
14194.59 332
14195.72 322
14196.84 327
14197.97 334
14199.09 327
14200.22 316
14201.35 275
14202.47 299
14203.60 291
14204.72 323
14205.85 310
14206.98 323
14208.10 294
14209.23 325
14210.35 301
14211.48 298
14212.61 316
14213.73 339
14214.86 313
14215.99 305
14217.11 288
14218.24 311
14219.37 307
14220.49 310
14221.62 295
14222.75 302
14223.87 300
14225.00 294
14226.13 318
14227.26 287
14228.38 281
14229.51 289
14230.64 314
14231.76 291
14232.89 267
14234.02 284
14235.15 275
14236.27 266
14237.40 294
14238.53 292
14239.66 295
14240.78 334
14241.91 318
14243.04 299
14244.17 303
14245.29 291
14246.42 279
14247.55 328
14248.68 309
14249.81 297
14250.93 293
14252.06 292
14253.19 262
14254.32 251
14255.45 268
14256.57 282
14257.70 285
14258.83 250
14259.96 274
14261.09 269
14262.22 272
14263.34 295
14264.47 277
14265.60 274
14266.73 304
14267.86 288
14268.99 289
14270.12 296
14271.24 290
14272.37 280
14273.50 274
14274.63 270
14275.76 269
14276.89 281
14278.02 273
14279.15 297
14280.28 284
14281.41 280
14282.54 277
14283.66 298
14284.79 263
14285.92 258
14287.05 266
14288.18 298
14289.31 284
14290.44 258
14291.57 306
14292.70 263
14293.83 253
14294.96 237
14296.09 249
14297.22 246
14298.35 311
14299.48 277
14300.61 287
14301.74 264
14302.87 272
14304.00 290
14305.13 245
14306.26 278
14307.39 274
14308.52 243
14309.65 223
14310.78 287
14311.91 257
14313.04 284
14314.17 279
14315.30 264
14316.43 265
14317.56 259
14318.69 268
14319.82 287
14320.96 262
14322.09 265
14323.22 260
14324.35 256
14325.48 277
14326.61 238
14327.74 225
14328.87 253
14330.00 260
14331.13 261
14332.27 226
14333.40 236
14334.53 259
14335.66 244
14336.79 242
14337.92 259
14339.05 246
14340.18 272
14341.32 239
14342.45 266
14343.58 221
14344.71 256
14345.84 245
14346.98 286
14348.11 263
14349.24 268
14350.37 270
14351.50 277
14352.63 234
14353.77 222
14354.90 255
14356.03 315
14357.16 297
14358.30 266
14359.43 264
14360.56 205
14361.69 258
14362.82 248
14363.96 254
14365.09 263
14366.22 250
14367.35 274
14368.49 266
14369.62 241
14370.75 271
14371.89 273
14373.02 259
14374.15 261
14375.28 285
14376.42 259
14377.55 254
14378.68 259
14379.82 220
14380.95 264
14382.08 253
14383.22 294
14384.35 264
14385.48 277
14386.62 239
14387.75 267
14388.88 284
14390.02 296
14391.15 285
14392.28 300
14393.42 275
14394.55 267
14395.68 274
14396.82 252
14397.95 293
14399.09 267
14400.22 280
14401.35 243
14402.49 260
14403.62 249
14404.76 295
14405.89 263
14407.02 280
14408.16 298
14409.29 275
14410.43 291
14411.56 285
14412.70 299
14413.83 276
14414.96 270
14416.10 259
14417.23 248
14418.37 249
14419.50 275
14420.64 274
14421.77 272
14422.91 268
14424.04 294
14425.18 303
14426.31 292
14427.45 299
14428.58 274
14429.72 288
14430.85 303
14431.99 327
14433.12 285
14434.26 272
14435.39 273
14436.53 304
14437.66 290
14438.80 270
14439.93 312
14441.07 327
14442.20 288
14443.34 271
14444.48 286
14445.61 277
14446.75 289
14447.88 279
14449.02 290
14450.15 277
14451.29 280
14452.43 293
14453.56 323
14454.70 273
14455.83 282
14456.97 269
14458.11 305
14459.24 278
14460.38 296
14461.52 287
14462.65 309
14463.79 301
14464.93 313
14466.06 272
14467.20 287
14468.33 309
14469.47 293
14470.61 312
14471.74 290
14472.88 271
14474.02 277
14475.16 307
14476.29 274
14477.43 307
14478.57 268
14479.70 314
14480.84 337
14481.98 299
14483.11 311
14484.25 302
14485.39 283
14486.53 306
14487.66 340
14488.80 337
14489.94 320
14491.08 308
14492.21 324
14493.35 320
14494.49 302
14495.63 331
14496.76 330
14497.90 338
14499.04 345
14500.18 328
14501.31 309
14502.45 332
14503.59 347
14504.73 343
14505.87 355
14507.01 350
14508.14 333
14509.28 339
14510.42 370
14511.56 373
14512.70 400
14513.83 350
14514.97 363
14516.11 405
14517.25 413
14518.39 416
14519.53 427
14520.67 434
14521.80 437
14522.94 410
14524.08 382
14525.22 381
14526.36 369
14527.50 398
14528.64 325
14529.78 355
14530.92 308
14532.05 346
14533.19 342
14534.33 288
14535.47 317
14536.61 315
14537.75 317
14538.89 332
14540.03 302
14541.17 315
14542.31 308
14543.45 295
14544.59 311
14545.73 318
14546.87 307
14548.01 295
14549.15 349
14550.29 299
14551.43 297
14552.57 309
14553.71 297
14554.85 306
14555.99 315
14557.13 317
14558.27 320
14559.41 348
14560.55 343
14561.69 293
14562.83 322
14563.97 327
14565.11 313
14566.25 342
14567.39 309
14568.53 319
14569.67 288
14570.81 289
14571.95 306
14573.09 310
14574.23 321
14575.37 317
14576.51 328
14577.66 289
14578.80 312
14579.94 331
14581.08 377
14582.22 304
14583.36 302
14584.50 308
14585.64 338
14586.78 340
14587.93 368
14589.07 332
14590.21 343
14591.35 347
14592.49 332
14593.63 331
14594.77 336
14595.92 307
14597.06 337
14598.20 328
14599.34 307
14600.48 330
14601.62 345
14602.77 341
14603.91 304
14605.05 334
14606.19 355
14607.33 362
14608.48 362
14609.62 328
14610.76 352
14611.90 303
14613.04 318
14614.19 337
14615.33 364
14616.47 341
14617.61 370
14618.76 368
14619.90 361
14621.04 333
14622.18 389
14623.33 382
14624.47 411
14625.61 385
14626.76 421
14627.90 415
14629.04 433
14630.18 431
14631.33 447
14632.47 445
14633.61 388
14634.76 425
14635.90 437
14637.04 449
14638.19 396
14639.33 423
14640.47 430
14641.62 407
14642.76 354
14643.90 325
14645.05 359
14646.19 358
14647.33 380
14648.48 345
14649.62 328
14650.76 331
14651.91 318
14653.05 272
14654.20 313
14655.34 284
14656.48 331
14657.63 316
14658.77 326
14659.92 302
14661.06 268
14662.20 282
14663.35 253
14664.49 259
14665.64 312
14666.78 338
14667.93 283
14669.07 328
14670.22 305
14671.36 302
14672.50 293
14673.65 265
14674.79 276
14675.94 325
14677.08 270
14678.23 293
14679.37 282
14680.52 280
14681.66 284
14682.81 266
14683.95 285
14685.10 226
14686.24 278
14687.39 268
14688.53 274
14689.68 262
14690.82 264
14691.97 278
14693.12 245
14694.26 264
14695.41 254
14696.55 274
14697.70 262
14698.84 254
14699.99 265
14701.13 299
14702.28 241
14703.43 280
14704.57 260
14705.72 268
14706.86 253
14708.01 253
14709.16 228
14710.30 243
14711.45 233
14712.59 243
14713.74 263
14714.89 252
14716.03 294
14717.18 267
14718.33 285
14719.47 268
14720.62 293
14721.77 254
14722.91 274
14724.06 258
14725.21 288
14726.35 253
14727.50 255
14728.65 252
14729.79 252
14730.94 240
14732.09 237
14733.23 297
14734.38 265
14735.53 267
14736.67 277
14737.82 248
14738.97 215
14740.12 262
14741.26 245
14742.41 250
14743.56 260
14744.71 234
14745.85 244
14747.00 273
14748.15 274
14749.30 265
14750.44 251
14751.59 241
14752.74 199
14753.89 213
14755.03 257
14756.18 249
14757.33 208
14758.48 214
14759.63 245
14760.77 245
14761.92 241
14763.07 242
14764.22 252
14765.37 277
14766.52 251
14767.66 224
14768.81 204
14769.96 237
14771.11 231
14772.26 263
14773.41 254
14774.55 291
14775.70 220
14776.85 236
14778.00 244
14779.15 250
14780.30 234
14781.45 247
14782.60 237
14783.74 251
14784.89 247
14786.04 244
14787.19 253
14788.34 205
14789.49 224
14790.64 242
14791.79 245
14792.94 205
14794.09 208
14795.24 201
14796.39 221
14797.54 207
14798.69 254
14799.83 203
14800.98 194
14802.13 234
14803.28 242
14804.43 199
14805.58 187
14806.73 231
14807.88 217
14809.03 216
14810.18 201
14811.33 195
14812.48 196
14813.63 227
14814.78 208
14815.93 222
14817.08 246
14818.23 216
14819.38 236
14820.53 215
14821.69 212
14822.84 214
14823.99 226
14825.14 220
14826.29 227
14827.44 205
14828.59 211
14829.74 225
14830.89 226
14832.04 191
14833.19 211
14834.34 226
14835.49 205
14836.65 216
14837.80 199
14838.95 209
14840.10 212
14841.25 225
14842.40 230
14843.55 231
14844.70 227
14845.85 243
14847.01 203
14848.16 203
14849.31 186
14850.46 219
14851.61 203
14852.76 198
14853.92 207
14855.07 208
14856.22 193
14857.37 202
14858.52 243
14859.67 199
14860.83 231
14861.98 207
14863.13 201
14864.28 192
14865.44 227
14866.59 203
14867.74 218
14868.89 198
14870.04 208
14871.20 206
14872.35 214
14873.50 190
14874.65 206
14875.81 218
14876.96 220
14878.11 229
14879.26 192
14880.42 198
14881.57 187
14882.72 212
14883.88 190
14885.03 193
14886.18 198
14887.33 217
14888.49 211
14889.64 224
14890.79 212
14891.95 244
14893.10 210
14894.25 198
14895.41 229
14896.56 219
14897.71 221
14898.87 226
14900.02 212
14901.17 204
14902.33 228
14903.48 185
14904.63 213
14905.79 213
14906.94 208
14908.10 214
14909.25 242
14910.40 244
14911.56 199
14912.71 190
14913.87 189
14915.02 216
14916.17 195
14917.33 217
14918.48 193
14919.64 209
14920.79 192
14921.94 233
14923.10 207
14924.25 204
14925.41 208
14926.56 209
14927.72 206
14928.87 158
14930.03 176
14931.18 206
14932.34 210
14933.49 190
14934.65 235
14935.80 233
14936.96 226
14938.11 183
14939.27 196
14940.42 186
14941.58 228
14942.73 220
14943.89 232
14945.04 204
14946.20 181
14947.35 196
14948.51 234
14949.66 229
14950.82 218
14951.97 223
14953.13 230
14954.28 212
14955.44 190
14956.60 212
14957.75 212
14958.91 239
14960.06 206
14961.22 227
14962.37 223
14963.53 210
14964.69 228
14965.84 200
14967.00 183
14968.16 240
14969.31 248
14970.47 210
14971.62 215
14972.78 191
14973.94 201
14975.09 185
14976.25 195
14977.41 204
14978.56 226
14979.72 224
14980.88 203
14982.03 233
14983.19 219
14984.35 207
14985.50 218
14986.66 233
14987.82 203
14988.97 220
14990.13 222
14991.29 222
14992.44 206
14993.60 212
14994.76 210
14995.92 210
14997.07 192
14998.23 204
14999.39 220
15000.55 182
15001.70 193
15002.86 188
15004.02 202
15005.18 183
15006.33 193
15007.49 194
15008.65 210
15009.81 213
15010.96 213
15012.12 211
15013.28 205
15014.44 180
15015.60 191
15016.75 189
15017.91 211
15019.07 200
15020.23 168
15021.39 191
15022.54 191
15023.70 207
15024.86 192
15026.02 221
15027.18 193
15028.34 207
15029.49 233
15030.65 206
15031.81 180
15032.97 191
15034.13 209
15035.29 214
15036.45 230
15037.61 224
15038.76 202
15039.92 205
15041.08 213
15042.24 187
15043.40 202
15044.56 192
15045.72 184
15046.88 181
15048.04 191
15049.20 159
15050.36 168
15051.51 187
15052.67 194
15053.83 194
15054.99 211
15056.15 223
15057.31 171
15058.47 232
15059.63 201
15060.79 207
15061.95 190
15063.11 214
15064.27 204
15065.43 208
15066.59 197
15067.75 193
15068.91 221
15070.07 191
15071.23 199
15072.39 206
15073.55 208
15074.71 198
15075.87 223
15077.03 209
15078.19 236
15079.35 198
15080.51 200
15081.67 205
15082.83 198
15083.99 191
15085.16 192
15086.32 190
15087.48 193
15088.64 197
15089.80 188
15090.96 215
15092.12 186
15093.28 212
15094.44 204
15095.60 200
15096.76 172
15097.93 186
15099.09 203
15100.25 215
15101.41 201
15102.57 204
15103.73 187
15104.89 210
15106.05 210
15107.22 174
15108.38 180
15109.54 207
15110.70 205
15111.86 175
15113.02 229
15114.19 188
15115.35 204
15116.51 196
15117.67 202
15118.83 212
15120.00 209
15121.16 221
15122.32 231
15123.48 196
15124.64 195
15125.81 197
15126.97 203
15128.13 221
15129.29 181
15130.46 204
15131.62 173
15132.78 204
15133.94 203
15135.11 183
15136.27 187
15137.43 223
15138.59 220
15139.76 220
15140.92 218
15142.08 180
15143.25 202
15144.41 212
15145.57 224
15146.73 237
15147.90 229
15149.06 195
15150.22 198
15151.39 188
15152.55 167
15153.71 162
15154.88 198
15156.04 182
15157.20 186
15158.37 222
15159.53 215
15160.69 202
15161.86 181
15163.02 194
15164.19 189
15165.35 192
15166.51 207
15167.68 223
15168.84 210
15170.00 214
15171.17 194
15172.33 205
15173.50 212
15174.66 201
15175.83 209
15176.99 177
15178.15 189
15179.32 213
15180.48 218
15181.65 233
15182.81 203
15183.98 201
15185.14 222
15186.30 201
15187.47 217
15188.63 173
15189.80 208
15190.96 221
15192.13 224
15193.29 222
15194.46 216
15195.62 202
15196.79 200
15197.95 245
15199.12 208
15200.28 205
15201.45 194
15202.61 203
15203.78 218
15204.94 197
15206.11 210
15207.27 218
15208.44 230
15209.61 238
15210.77 269
15211.94 218
15213.10 208
15214.27 227
15215.43 221
15216.60 227
15217.76 236
15218.93 217
15220.10 219
15221.26 206
15222.43 212
15223.59 188
15224.76 214
15225.93 243
15227.09 243
15228.26 228
15229.42 214
15230.59 249
15231.76 222
15232.92 272
15234.09 247
15235.26 256
15236.42 260
15237.59 233
15238.76 246
15239.92 225
15241.09 227
15242.26 216
15243.42 241
15244.59 203
15245.76 201
15246.92 228
15248.09 248
15249.26 216
15250.42 207
15251.59 207
15252.76 202
15253.93 199
15255.09 201
15256.26 168
15257.43 226
15258.60 212
15259.76 216
15260.93 257
15262.10 263
15263.26 232
15264.43 208
15265.60 220
15266.77 206
15267.94 216
15269.10 213
15270.27 213
15271.44 195
15272.61 208
15273.77 189
15274.94 188
15276.11 180
15277.28 188
15278.45 199
15279.62 224
15280.78 177
15281.95 207
15283.12 206
15284.29 174
15285.46 209
15286.62 188
15287.79 223
15288.96 200
15290.13 213
15291.30 180
15292.47 180
15293.64 192
15294.81 206
15295.97 222
15297.14 206
15298.31 209
15299.48 201
15300.65 203
15301.82 208
15302.99 214
15304.16 210
15305.33 231
15306.49 188
15307.66 211
15308.83 208
15310.00 203
15311.17 187
15312.34 164
15313.51 184
15314.68 179
15315.85 210
15317.02 197
15318.19 207
15319.36 187
15320.53 201
15321.70 187
15322.87 191
15324.04 207
15325.21 195
15326.38 189
15327.55 226
15328.72 217
15329.89 241
15331.06 202
15332.23 181
15333.40 168
15334.57 194
15335.74 212
15336.91 201
15338.08 195
15339.25 192
15340.42 189
15341.59 179
15342.76 204
15343.93 187
15345.10 210
15346.27 183
15347.44 195
15348.62 192
15349.79 220
15350.96 203
15352.13 188
15353.30 179
15354.47 184
15355.64 202
15356.81 189
15357.98 188
15359.15 185
15360.33 211
15361.50 181
15362.67 209
15363.84 206
15365.01 177
15366.18 218
15367.35 226
15368.53 209
15369.70 209
15370.87 193
15372.04 203
15373.21 227
15374.38 232
15375.56 194
15376.73 179
15377.90 196
15379.07 180
15380.24 205
15381.42 183
15382.59 161
15383.76 177
15384.93 192
15386.10 202
15387.28 190
15388.45 194
15389.62 210
15390.79 220
15391.97 220
15393.14 200
15394.31 212
15395.48 197
15396.66 198
15397.83 178
15399.00 208
15400.17 208
15401.35 232
15402.52 226
15403.69 196
15404.87 219
15406.04 226
15407.21 197
15408.39 216
15409.56 238
15410.73 225
15411.91 190
15413.08 168
15414.25 154
15415.42 193
15416.60 187
15417.77 209
15418.95 187
15420.12 203
15421.29 210
15422.47 227
15423.64 189
15424.81 175
15425.99 226
15427.16 203
15428.33 182
15429.51 208
15430.68 219
15431.86 188
15433.03 197
15434.20 188
15435.38 173
15436.55 206
15437.73 217
15438.90 195
15440.08 177
15441.25 173
15442.42 174
15443.60 206
15444.77 188
15445.95 209
15447.12 185
15448.30 206
15449.47 193
15450.65 216
15451.82 192
15453.00 250
15454.17 198
15455.35 186
15456.52 154
15457.70 192
15458.87 205
15460.05 199
15461.22 198
15462.40 214
15463.57 190
15464.75 191
15465.92 204
15467.10 212
15468.27 167
15469.45 206
15470.62 198
15471.80 201
15472.97 206
15474.15 217
15475.33 212
15476.50 205
15477.68 216
15478.85 198
15480.03 205
15481.20 193
15482.38 186
15483.56 185
15484.73 204
15485.91 222
15487.08 204
15488.26 198
15489.44 194
15490.61 188
15491.79 174
15492.97 199
15494.14 187
15495.32 198
15496.49 200
15497.67 190
15498.85 176
15500.02 189
15501.20 205
15502.38 204
15503.55 211
15504.73 190
15505.91 187
15507.08 191
15508.26 210
15509.44 193
15510.62 171
15511.79 214
15512.97 195
15514.15 204
15515.32 211
15516.50 173
15517.68 176
15518.86 184
15520.03 189
15521.21 223
15522.39 218
15523.57 201
15524.74 207
15525.92 198
15527.10 201
15528.28 192
15529.45 179
15530.63 214
15531.81 203
15532.99 198
15534.16 184
15535.34 231
15536.52 219
15537.70 186
15538.88 205
15540.06 175
15541.23 215
15542.41 187
15543.59 188
15544.77 210
15545.95 201
15547.12 204
15548.30 204
15549.48 207
15550.66 207
15551.84 200
15553.02 241
15554.20 205
15555.37 186
15556.55 192
15557.73 203
15558.91 210
15560.09 200
15561.27 198
15562.45 209
15563.63 210
15564.81 223
15565.98 226
15567.16 239
15568.34 208
15569.52 203
15570.70 227
15571.88 204
15573.06 203
15574.24 211
15575.42 231
15576.60 219
15577.78 210
15578.96 232
15580.14 207
15581.32 218
15582.50 203
15583.68 238
15584.86 225
15586.04 255
15587.22 227
15588.40 199
15589.58 213
15590.76 237
15591.94 247
15593.12 233
15594.30 230
15595.48 209
15596.66 247
15597.84 270
15599.02 249
15600.20 249
15601.38 199
15602.56 205
15603.74 199
15604.92 207
15606.10 235
15607.28 236
15608.46 252
15609.64 226
15610.82 224
15612.00 252
15613.19 264
15614.37 260
15615.55 249
15616.73 259
15617.91 241
15619.09 250
15620.27 304
15621.45 254
15622.63 239
15623.82 246
15625.00 247
15626.18 279
15627.36 247
15628.54 253
15629.72 266
15630.90 265
15632.09 263
15633.27 226
15634.45 257
15635.63 264
15636.81 275
15637.99 255
15639.18 251
15640.36 257
15641.54 257
15642.72 264
15643.90 237
15645.09 260
15646.27 263
15647.45 255
15648.63 282
15649.82 297
15651.00 294
15652.18 249
15653.36 308
15654.54 308
15655.73 309
15656.91 300
15658.09 271
15659.28 287
15660.46 332
15661.64 275
15662.82 282
15664.01 305
15665.19 317
15666.37 278
15667.55 304
15668.74 284
15669.92 287
15671.10 295
15672.29 286
15673.47 279
15674.65 278
15675.84 288
15677.02 301
15678.20 280
15679.39 268
15680.57 281
15681.75 256
15682.94 252
15684.12 273
15685.30 297
15686.49 259
15687.67 265
15688.86 328
15690.04 269
15691.22 299
15692.41 322
15693.59 304
15694.78 293
15695.96 273
15697.14 283
15698.33 326
15699.51 349
15700.70 315
15701.88 293
15703.06 346
15704.25 350
15705.43 307
15706.62 302
15707.80 319
15708.99 315
15710.17 359
15711.36 378
15712.54 347
15713.73 343
15714.91 352
15716.09 338
15717.28 343
15718.46 376
15719.65 350
15720.83 368
15722.02 322
15723.20 319
15724.39 314
15725.57 326
15726.76 304
15727.95 341
15729.13 320
15730.32 307
15731.50 311
15732.69 318
15733.87 363
15735.06 322
15736.24 322
15737.43 330
15738.61 322
15739.80 334
15740.99 296
15742.17 319
15743.36 358
15744.54 355
15745.73 299
15746.92 359
15748.10 352
15749.29 366
15750.47 334
15751.66 333
15752.85 347
15754.03 355
15755.22 369
15756.40 354
15757.59 373
15758.78 322
15759.96 318
15761.15 335
15762.34 307
15763.52 339
15764.71 322
15765.90 319
15767.08 358
15768.27 326
15769.46 313
15770.64 314
15771.83 317
15773.02 309
15774.20 314
15775.39 300
15776.58 311
15777.77 361
15778.95 371
15780.14 305
15781.33 285
15782.51 317
15783.70 308
15784.89 310
15786.08 295
15787.26 282
15788.45 318
15789.64 283
15790.83 280
15792.01 272
15793.20 292
15794.39 294
15795.58 284
15796.77 269
15797.95 287
15799.14 286
15800.33 276
15801.52 289
15802.71 279
15803.89 258
15805.08 279
15806.27 275
15807.46 304
15808.65 263
15809.84 268
15811.02 276
15812.21 281
15813.40 275
15814.59 273
15815.78 251
15816.97 271
15818.15 273
15819.34 265
15820.53 249
15821.72 280
15822.91 275
15824.10 250
15825.29 245
15826.48 223
15827.67 244
15828.85 234
15830.04 229
15831.23 247
15832.42 232
15833.61 243
15834.80 236
15835.99 217
15837.18 254
15838.37 244
15839.56 256
15840.75 291
15841.94 254
15843.13 241
15844.32 247
15845.51 256
15846.70 236
15847.89 245
15849.08 259
15850.27 255
15851.46 250
15852.65 258
15853.84 258
15855.03 260
15856.22 249
15857.41 234
15858.60 247
15859.79 236
15860.98 227
15862.17 235
15863.36 238
15864.55 233
15865.74 255
15866.93 284
15868.12 282
15869.31 238
15870.50 251
15871.69 260
15872.88 245
15874.07 237
15875.26 244
15876.45 264
15877.64 258
15878.84 235
15880.03 276
15881.22 256
15882.41 272
15883.60 279
15884.79 291
15885.98 257
15887.17 270
15888.36 295
15889.56 261
15890.75 253
15891.94 254
15893.13 264
15894.32 312
15895.51 282
15896.71 280
15897.90 255
15899.09 271
15900.28 248
15901.47 250
15902.66 263
15903.86 274
15905.05 240
15906.24 286
15907.43 309
15908.62 287
15909.82 306
15911.01 276
15912.20 305
15913.39 309
15914.58 287
15915.78 289
15916.97 275
15918.16 285
15919.35 290
15920.55 247
15921.74 239
15922.93 256
15924.12 305
15925.32 269
15926.51 292
15927.70 295
15928.90 303
15930.09 273
15931.28 271
15932.47 259
15933.67 292
15934.86 297
15936.05 269
15937.25 269
15938.44 231
15939.63 287
15940.83 249
15942.02 266
15943.21 264
15944.41 250
15945.60 279
15946.79 280
15947.99 226
15949.18 221
15950.37 251
15951.57 222
15952.76 222
15953.96 203
15955.15 200
15956.34 204
15957.54 202
15958.73 227
15959.92 249
15961.12 228
15962.31 209
15963.51 219
15964.70 230
15965.90 214
15967.09 216
15968.28 198
15969.48 194
15970.67 236
15971.87 215
15973.06 217
15974.26 186
15975.45 231
15976.65 187
15977.84 200
15979.03 210
15980.23 204
15981.42 191
15982.62 204
15983.81 199
15985.01 229
15986.20 217
15987.40 202
15988.59 206
15989.79 202
15990.98 228
15992.18 184
15993.37 219
15994.57 214
15995.77 216
15996.96 192
15998.16 218
15999.35 229
16000.55 213
16001.74 188
16002.94 204
16004.13 218
16005.33 222
16006.53 208
16007.72 203
16008.92 227
16010.11 205
16011.31 223
16012.51 204
16013.70 205
16014.90 172
16016.09 229
16017.29 199
16018.49 218
16019.68 195
16020.88 194
16022.07 224
16023.27 208
16024.47 208
16025.66 201
16026.86 217
16028.06 205
16029.25 215
16030.45 182
16031.65 191
16032.84 182
16034.04 197
16035.24 211
16036.43 194
16037.63 207
16038.83 183
16040.02 195
16041.22 198
16042.42 189
16043.62 165
16044.81 193
16046.01 201
16047.21 207
16048.40 190
16049.60 216
16050.80 206
16052.00 219
16053.19 201
16054.39 221
16055.59 183
16056.79 210
16057.99 204
16059.18 208
16060.38 220
16061.58 199
16062.78 202
16063.97 177
16065.17 194
16066.37 218
16067.57 200
16068.77 218
16069.96 195
16071.16 187
16072.36 189
16073.56 189
16074.76 163
16075.96 191
16077.15 231
16078.35 206
16079.55 185
16080.75 191
16081.95 182
16083.15 216
16084.35 194
16085.54 207
16086.74 190
16087.94 196
16089.14 193
16090.34 191
16091.54 197
16092.74 204
16093.94 180
16095.14 207
16096.33 186
16097.53 165
16098.73 182
16099.93 179
16101.13 195
16102.33 198
16103.53 181
16104.73 182
16105.93 198
16107.13 221
16108.33 192
16109.53 202
16110.73 207
16111.93 218
16113.13 210
16114.33 202
16115.53 189
16116.73 182
16117.93 187
16119.13 185
16120.33 198
16121.53 180
16122.73 189
16123.93 194
16125.13 202
16126.33 184
16127.53 205
16128.73 185
16129.93 170
16131.13 204
16132.33 175
16133.53 157
16134.73 195
16135.93 184
16137.13 208
16138.33 187
16139.53 186
16140.73 188
16141.93 195
16143.13 157
16144.34 203
16145.54 210
16146.74 203
16147.94 183
16149.14 193
16150.34 213
16151.54 190
16152.74 202
16153.94 213
16155.15 171
16156.35 210
16157.55 216
16158.75 187
16159.95 179
16161.15 183
16162.35 198
16163.56 192
16164.76 210
16165.96 202
16167.16 206
16168.36 180
16169.56 169
16170.77 203
16171.97 163
16173.17 180
16174.37 210
16175.57 204
16176.78 176
16177.98 181
16179.18 167
16180.38 199
16181.59 202
16182.79 189
16183.99 188
16185.19 211
16186.40 195
16187.60 207
16188.80 185
16190.00 228
16191.21 207
16192.41 201
16193.61 204
16194.81 192
16196.02 216
16197.22 218
16198.42 208
16199.63 210
16200.83 196
16202.03 186
16203.23 202
16204.44 187
16205.64 204
16206.84 198
16208.05 220
16209.25 195
16210.45 174
16211.66 216
16212.86 213
16214.06 220
16215.27 212
16216.47 200
16217.68 198
16218.88 224
16220.08 209
16221.29 202
16222.49 237
16223.69 174
16224.90 177
16226.10 233
16227.31 220
16228.51 230
16229.71 225
16230.92 210
16232.12 234
16233.33 195
16234.53 235
16235.74 229
16236.94 204
16238.14 205
16239.35 231
16240.55 246
16241.76 224
16242.96 202
16244.17 204
16245.37 196
16246.58 209
16247.78 247
16248.99 255
16250.19 261
16251.40 208
16252.60 209
16253.81 224
16255.01 259
16256.22 230
16257.42 226
16258.63 233
16259.83 239
16261.04 230
16262.24 237
16263.45 240
16264.65 218
16265.86 233
16267.06 239
16268.27 246
16269.47 251
16270.68 248
16271.89 211
16273.09 237
16274.30 264
16275.50 233
16276.71 216
16277.91 259
16279.12 266
16280.33 230
16281.53 256
16282.74 278
16283.94 275
16285.15 221
16286.36 210
16287.56 242
16288.77 245
16289.98 213
16291.18 253
16292.39 287
16293.59 295
16294.80 265
16296.01 272
16297.21 282
16298.42 314
16299.63 300
16300.83 266
16302.04 263
16303.25 239
16304.46 295
16305.66 301
16306.87 306
16308.08 292
16309.28 290
16310.49 285
16311.70 284
16312.90 254
16314.11 278
16315.32 301
16316.53 293
16317.73 243
16318.94 245
16320.15 244
16321.36 256
16322.56 271
16323.77 227
16324.98 218
16326.19 225
16327.39 235
16328.60 241
16329.81 241
16331.02 227
16332.23 227
16333.43 231
16334.64 206
16335.85 220
16337.06 207
16338.27 214
16339.47 200
16340.68 229
16341.89 206
16343.10 233
16344.31 214
16345.52 217
16346.72 185
16347.93 186
16349.14 211
16350.35 205
16351.56 232
16352.77 195
16353.98 216
16355.18 191
16356.39 191
16357.60 217
16358.81 176
16360.02 214
16361.23 206
16362.44 201
16363.65 223
16364.86 197
16366.07 228
16367.27 184
16368.48 196
16369.69 195
16370.90 229
16372.11 224
16373.32 236
16374.53 195
16375.74 223
16376.95 211
16378.16 185
16379.37 201
16380.58 210
16381.79 206
16383.00 220
16384.21 200
16385.42 167
16386.63 204
16387.84 185
16389.05 169
16390.26 179
16391.47 195
16392.68 192
16393.89 211
16395.10 235
16396.31 199
16397.52 216
16398.73 222
16399.94 186
16401.15 211
16402.36 206
16403.57 191
16404.78 202
16405.99 176
16407.20 203
16408.41 169
16409.62 185
16410.84 203
16412.05 208
16413.26 200
16414.47 198
16415.68 216
16416.89 198
16418.10 199
16419.31 221
16420.52 212
16421.73 185
16422.95 193
16424.16 192
16425.37 204
16426.58 179
16427.79 182
16429.00 179
16430.21 210
16431.43 208
16432.64 193
16433.85 196
16435.06 179
16436.27 183
16437.48 189
16438.70 222
16439.91 213
16441.12 219
16442.33 221
16443.54 190
16444.76 195
16445.97 180
16447.18 187
16448.39 185
16449.61 185
16450.82 191
16452.03 220
16453.24 196
16454.45 180
16455.67 188
16456.88 188
16458.09 172
16459.31 193
16460.52 166
16461.73 156
16462.94 187
16464.16 194
16465.37 205
16466.58 181
16467.79 192
16469.01 183
16470.22 201
16471.43 187
16472.65 193
16473.86 179
16475.07 168
16476.29 175
16477.50 172
16478.71 175
16479.93 207
16481.14 190
16482.35 172
16483.57 166
16484.78 212
16485.99 172
16487.21 189
16488.42 188
16489.64 169
16490.85 171
16492.06 176
16493.28 181
16494.49 179
16495.70 174
16496.92 182
16498.13 162
16499.35 151
16500.56 197
16501.77 180
16502.99 181
16504.20 171
16505.42 180
16506.63 171
16507.85 171
16509.06 177
16510.28 164
16511.49 185
16512.70 170
16513.92 179
16515.13 162
16516.35 162
16517.56 180
16518.78 194
16519.99 181
16521.21 163
16522.42 162
16523.64 154
16524.85 193
16526.07 195
16527.28 159
16528.50 183
16529.71 166
16530.93 184
16532.14 156
16533.36 173
16534.57 192
16535.79 191
16537.01 176
16538.22 163
16539.44 166
16540.65 162
16541.87 152
16543.08 163
16544.30 158
16545.52 158
16546.73 174
16547.95 164
16549.16 151
16550.38 179
16551.60 174
16552.81 169
16554.03 172
16555.24 152
16556.46 178
16557.68 172
16558.89 161
16560.11 173
16561.32 201
16562.54 176
16563.76 159
16564.97 178
16566.19 157
16567.41 153
16568.62 163
16569.84 159
16571.06 159
16572.27 160
16573.49 159
16574.71 170
16575.93 165
16577.14 156
16578.36 166
16579.58 182
16580.79 172
16582.01 182
16583.23 204
16584.44 208
16585.66 179
16586.88 164
16588.10 178
16589.31 193
16590.53 192
16591.75 195
16592.97 205
16594.18 175
16595.40 189
16596.62 209
16597.84 188
16599.06 154
16600.27 149
16601.49 179
16602.71 186
16603.93 170
16605.14 155
16606.36 164
16607.58 154
16608.80 172
16610.02 157
16611.24 175
16612.45 187
16613.67 182
16614.89 162
16616.11 167
16617.33 178
16618.55 188
16619.76 180
16620.98 169
16622.20 176
16623.42 173
16624.64 193
16625.86 147
16627.08 173
16628.30 177
16629.51 155
16630.73 149
16631.95 179
16633.17 163
16634.39 159
16635.61 146
16636.83 135
16638.05 140
16639.27 179
16640.49 186
16641.71 164
16642.92 147
16644.14 163
16645.36 138
16646.58 173
16647.80 172
16649.02 160
16650.24 151
16651.46 142
16652.68 160
16653.90 151
16655.12 176
16656.34 168
16657.56 151
16658.78 163
16660.00 160
16661.22 156
16662.44 177
16663.66 150
16664.88 127
16666.10 158
16667.32 153
16668.54 184
16669.76 159
16670.98 141
16672.20 184
16673.42 167
16674.64 164
16675.87 158
16677.09 152
16678.31 148
16679.53 167
16680.75 149
16681.97 173
16683.19 160
16684.41 153
16685.63 160
16686.85 171
16688.07 174
16689.30 146
16690.52 186
16691.74 165
16692.96 151
16694.18 147
16695.40 155
16696.62 156
16697.84 142
16699.07 170
16700.29 173
16701.51 158
16702.73 155
16703.95 181
16705.17 167
16706.40 168
16707.62 175
16708.84 164
16710.06 160
16711.28 157
16712.50 174
16713.73 177
16714.95 168
16716.17 177
16717.39 168
16718.61 155
16719.84 145
16721.06 179
16722.28 158
16723.50 168
16724.73 155
16725.95 167
16727.17 171
16728.39 175
16729.62 150
16730.84 170
16732.06 180
16733.28 163
16734.51 156
16735.73 139
16736.95 149
16738.18 161
16739.40 135
16740.62 156
16741.84 146
16743.07 171
16744.29 159
16745.51 142
16746.74 159
16747.96 143
16749.18 143
16750.41 152
16751.63 190
16752.85 173
16754.08 145
16755.30 151
16756.52 138
16757.75 160
16758.97 145
16760.20 141
16761.42 141
16762.64 155
16763.87 168
16765.09 148
16766.31 178
16767.54 136
16768.76 140
16769.99 153
16771.21 154
16772.43 158
16773.66 181
16774.88 175
16776.11 135
16777.33 134
16778.56 152
16779.78 145
16781.01 155
16782.23 147
16783.45 162
16784.68 160
16785.90 153
16787.13 172
16788.35 165
16789.58 176
16790.80 156
16792.03 168
16793.25 167
16794.48 161
16795.70 178
16796.93 174
16798.15 165
16799.38 184
16800.60 169
16801.83 145
16803.05 183
16804.28 177
16805.50 161
16806.73 163
16807.95 177
16809.18 177
16810.41 154
16811.63 154
16812.86 160
16814.08 156
16815.31 181
16816.53 176
16817.76 148
16818.99 154
16820.21 161
16821.44 195
16822.66 154
16823.89 172
16825.12 172
16826.34 172
16827.57 183
16828.79 182
16830.02 141
16831.25 164
16832.47 171
16833.70 200
16834.93 152
16836.15 181
16837.38 175
16838.61 169
16839.83 167
16841.06 152
16842.29 169
16843.51 162
16844.74 193
16845.97 166
16847.19 160
16848.42 165
16849.65 185
16850.87 179
16852.10 163
16853.33 157
16854.56 186
16855.78 185
16857.01 209
16858.24 192
16859.46 174
16860.69 205
16861.92 193
16863.15 180
16864.37 173
16865.60 222
16866.83 206
16868.06 207
16869.28 202
16870.51 199
16871.74 194
16872.97 236
16874.20 233
16875.42 215
16876.65 224
16877.88 250
16879.11 226
16880.34 214
16881.56 220
16882.79 211
16884.02 214
16885.25 220
16886.48 224
16887.71 202
16888.93 217
16890.16 230
16891.39 220
16892.62 218
16893.85 209
16895.08 191
16896.31 191
16897.53 166
16898.76 181
16899.99 199
16901.22 169
16902.45 197
16903.68 227
16904.91 199
16906.14 199
16907.37 197
16908.59 177
16909.82 190
16911.05 200
16912.28 205
16913.51 167
16914.74 208
16915.97 187
16917.20 191
16918.43 168
16919.66 163
16920.89 192
16922.12 189
16923.35 184
16924.58 173
16925.81 168
16927.04 163
16928.27 177
16929.50 180
16930.73 162
16931.96 166
16933.19 203
16934.42 211
16935.65 153
16936.88 146
16938.11 189
16939.34 152
16940.57 166
16941.80 157
16943.03 174
16944.26 200
16945.49 169
16946.72 145
16947.95 148
16949.18 188
16950.41 195
16951.64 186
16952.87 180
16954.10 159
16955.33 161
16956.57 159
16957.80 177
16959.03 157
16960.26 208
16961.49 176
16962.72 153
16963.95 161
16965.18 166
16966.41 157
16967.65 156
16968.88 173
16970.11 162
16971.34 177
16972.57 197
16973.80 175
16975.03 131
16976.27 155
16977.50 194
16978.73 191
16979.96 174
16981.19 148
16982.42 167
16983.66 179
16984.89 156
16986.12 170
16987.35 145
16988.58 155
16989.82 199
16991.05 194
16992.28 185
16993.51 147
16994.75 173
16995.98 200
16997.21 148
16998.44 172
16999.67 182
17000.91 168
17002.14 152
17003.37 140
17004.61 148
17005.84 167
17007.07 186
17008.30 170
17009.54 166
17010.77 151
17012.00 158
17013.23 143
17014.47 149
17015.70 162
17016.93 146
17018.17 192
17019.40 183
17020.63 183
17021.87 171
17023.10 163
17024.33 179
17025.57 175
17026.80 146
17028.03 177
17029.27 149
17030.50 139
17031.73 155
17032.97 162
17034.20 156
17035.44 153
17036.67 154
17037.90 164
17039.14 143
17040.37 154
17041.60 182
17042.84 149
17044.07 146
17045.31 142
17046.54 143
17047.78 163
17049.01 144
17050.24 140
17051.48 152
17052.71 131
17053.95 153
17055.18 182
17056.42 185
17057.65 126
17058.89 183
17060.12 158
17061.35 161
17062.59 142
17063.82 156
17065.06 158
17066.29 145
17067.53 151
17068.76 159
17070.00 143
17071.23 145
17072.47 125
17073.70 143
17074.94 154
17076.17 168
17077.41 153
17078.65 143
17079.88 162
17081.12 152
17082.35 164
17083.59 159
17084.82 162
17086.06 166
17087.29 160
17088.53 140
17089.77 132
17091.00 140
17092.24 146
17093.47 150
17094.71 145
17095.94 155
17097.18 157
17098.42 148
17099.65 163
17100.89 127
17102.12 144
17103.36 157
17104.60 144
17105.83 174
17107.07 164
17108.31 175
17109.54 158
17110.78 146
17112.02 167
17113.25 161
17114.49 140
17115.73 157
17116.96 159
17118.20 144
17119.44 137
17120.67 158
17121.91 151
17123.15 140
17124.38 139
17125.62 150
17126.86 144
17128.10 137
17129.33 154
17130.57 145
17131.81 156
17133.04 147
17134.28 178
17135.52 139
17136.76 139
17137.99 126
17139.23 144
17140.47 159
17141.71 150
17142.94 133
17144.18 134
17145.42 154
17146.66 150
17147.90 134
17149.13 139
17150.37 154
17151.61 157
17152.85 158
17154.08 152
17155.32 121
17156.56 143
17157.80 144
17159.04 143
17160.28 136
17161.51 145
17162.75 155
17163.99 145
17165.23 153
17166.47 155
17167.71 160
17168.95 164
17170.18 142
17171.42 144
17172.66 139
17173.90 133
17175.14 116
17176.38 130
17177.62 151
17178.86 146
17180.09 154
17181.33 127
17182.57 133
17183.81 145
17185.05 142
17186.29 139
17187.53 141
17188.77 152
17190.01 159
17191.25 162
17192.49 129
17193.73 134
17194.97 132
17196.21 152
17197.45 134
17198.69 136
17199.92 134
17201.16 129
17202.40 144
17203.64 135
17204.88 135
17206.12 152
17207.36 145
17208.60 155
17209.84 149
17211.08 116
17212.32 121
17213.56 150
17214.81 133
17216.05 129
17217.29 140
17218.53 145
17219.77 132
17221.01 136
17222.25 133
17223.49 123
17224.73 132
17225.97 139
17227.21 132
17228.45 123
17229.69 129
17230.93 149
17232.17 135
17233.41 125
17234.66 143
17235.90 144
17237.14 137
17238.38 119
17239.62 134
17240.86 124
17242.10 131
17243.34 164
17244.58 147
17245.83 154
17247.07 142
17248.31 125
17249.55 131
17250.79 147
17252.03 133
17253.28 155
17254.52 146
17255.76 160
17257.00 131
17258.24 162
17259.48 137
17260.73 143
17261.97 154
17263.21 120
17264.45 136
17265.69 140
17266.94 130
17268.18 150
17269.42 132
17270.66 141
17271.91 145
17273.15 122
17274.39 132
17275.63 126
17276.88 147
17278.12 142
17279.36 137
17280.60 116
17281.85 131
17283.09 119
17284.33 118
17285.57 130
17286.82 136
17288.06 120
17289.30 133
17290.55 163
17291.79 136
17293.03 141
17294.28 137
17295.52 129
17296.76 142
17298.01 130
17299.25 136
17300.49 148
17301.74 120
17302.98 134
17304.22 155
17305.47 144
17306.71 122
17307.95 138
17309.20 126
17310.44 131
17311.68 148
17312.93 163
17314.17 142
17315.42 125
17316.66 138
17317.90 148
17319.15 147
17320.39 130
17321.64 125
17322.88 159
17324.12 148
17325.37 118
17326.61 108
17327.86 131
17329.10 132
17330.35 135
17331.59 139
17332.83 140
17334.08 137
17335.32 137
17336.57 133
17337.81 115
17339.06 116
17340.30 147
17341.55 150
17342.79 151
17344.04 137
17345.28 140
17346.53 130
17347.77 125
17349.02 139
17350.26 127
17351.51 123
17352.75 130
17354.00 168
17355.24 150
17356.49 120
17357.73 107
17358.98 133
17360.23 124
17361.47 142
17362.72 129
17363.96 140
17365.21 151
17366.45 129
17367.70 152
17368.95 169
17370.19 147
17371.44 150
17372.68 145
17373.93 120
17375.18 124
17376.42 139
17377.67 131
17378.91 144
17380.16 118
17381.41 117
17382.65 117
17383.90 133
17385.15 118
17386.39 109
17387.64 148
17388.89 121
17390.13 134
17391.38 109
17392.63 100
17393.87 110
17395.12 122
17396.37 140
17397.61 96
17398.86 120
17400.11 110
17401.35 132
17402.60 167
17403.85 115
17405.09 118
17406.34 117
17407.59 131
17408.84 145
17410.08 124
17411.33 128
17412.58 151
17413.83 169
17415.07 144
17416.32 117
17417.57 135
17418.82 150
17420.06 149
17421.31 129
17422.56 131
17423.81 121
17425.05 124
17426.30 148
17427.55 122
17428.80 118
17430.05 132
17431.29 150
17432.54 148
17433.79 135
17435.04 141
17436.29 143
17437.54 145
17438.78 121
17440.03 119
17441.28 138
17442.53 132
17443.78 144
17445.03 131
17446.27 114
17447.52 149
17448.77 158
17450.02 148
17451.27 114
17452.52 150
17453.77 127
17455.02 146
17456.27 131
17457.51 119
17458.76 152
17460.01 145
17461.26 133
17462.51 142
17463.76 134
17465.01 144
17466.26 145
17467.51 138
17468.76 145
17470.01 122
17471.26 140
17472.51 133
17473.76 143
17475.01 119
17476.26 152
17477.50 150
17478.75 124
17480.00 136
17481.25 147
17482.50 157
17483.75 150
17485.00 150
17486.25 140
17487.50 153
17488.75 119
17490.00 126
17491.25 108
17492.51 143
17493.76 137
17495.01 140
17496.26 127
17497.51 142
17498.76 137
17500.01 131
17501.26 128
17502.51 138
17503.76 135
17505.01 115
17506.26 121
17507.51 129
17508.76 144
17510.01 159
17511.26 147
17512.52 131
17513.77 142
17515.02 169
17516.27 152
17517.52 137
17518.77 123
17520.02 130
17521.27 130
17522.53 133
17523.78 146
17525.03 156
17526.28 156
17527.53 159
17528.78 144
17530.03 134
17531.29 143
17532.54 150
17533.79 145
17535.04 129
17536.29 139
17537.55 143
17538.80 140
17540.05 136
17541.30 141
17542.55 147
17543.81 168
17545.06 163
17546.31 167
17547.56 197
17548.81 140
17550.07 160
17551.32 141
17552.57 134
17553.82 136
17555.08 147
17556.33 157
17557.58 144
17558.83 131
17560.09 140
17561.34 141
17562.59 144
17563.85 129
17565.10 144
17566.35 143
17567.60 128
17568.86 127
17570.11 125
17571.36 132
17572.62 170
17573.87 161
17575.12 138
17576.38 152
17577.63 160
17578.88 153
17580.14 135
17581.39 153
17582.64 124
17583.90 144
17585.15 138
17586.40 117
17587.66 131
17588.91 155
17590.17 149
17591.42 143
17592.67 150
17593.93 119
17595.18 151
17596.43 157
17597.69 146
17598.94 119
17600.20 148
17601.45 122
17602.71 147
17603.96 148
17605.21 143
17606.47 127
17607.72 131
17608.98 131
17610.23 125
17611.49 112
17612.74 165
17614.00 136
17615.25 132
17616.50 138
17617.76 125
17619.01 155
17620.27 132
17621.52 154
17622.78 152
17624.03 180
17625.29 146
17626.54 146
17627.80 132
17629.05 150
17630.31 148
17631.56 169
17632.82 164
17634.08 143
17635.33 141
17636.59 152
17637.84 125
17639.10 128
17640.35 141
17641.61 134
17642.86 119
17644.12 156
17645.38 139
17646.63 149
17647.89 172
17649.14 139
17650.40 146
17651.66 126
17652.91 143
17654.17 141
17655.42 142
17656.68 128
17657.94 139
17659.19 135
17660.45 121
17661.70 143
17662.96 123
17664.22 134
17665.47 135
17666.73 135
17667.99 133
17669.24 132
17670.50 135
17671.76 136
17673.01 129
17674.27 136
17675.53 151
17676.78 157
17678.04 136
17679.30 115
17680.56 120
17681.81 126
17683.07 144
17684.33 128
17685.58 152
17686.84 133
17688.10 163
17689.36 141
17690.61 137
17691.87 133
17693.13 133
17694.39 132
17695.64 134
17696.90 137
17698.16 128
17699.42 147
17700.67 146
17701.93 140
17703.19 115
17704.45 118
17705.70 135
17706.96 150
17708.22 137
17709.48 131
17710.74 140
17711.99 132
17713.25 145
17714.51 125
17715.77 144
17717.03 117
17718.29 129
17719.54 127
17720.80 114
17722.06 125
17723.32 152
17724.58 122
17725.84 116
17727.10 112
17728.35 158
17729.61 152
17730.87 147
17732.13 114
17733.39 124
17734.65 154
17735.91 148
17737.17 139
17738.43 131
17739.69 148
17740.94 137
17742.20 145
17743.46 129
17744.72 118
17745.98 111
17747.24 154
17748.50 143
17749.76 105
17751.02 107
17752.28 131
17753.54 135
17754.80 108
17756.06 144
17757.32 132
17758.58 139
17759.84 118
17761.10 126
17762.36 125
17763.62 109
17764.88 137
17766.14 168
17767.40 121
17768.66 137
17769.92 127
17771.18 142
17772.44 128
17773.70 128
17774.96 159
17776.22 144
17777.48 144
17778.74 147
17780.00 149
17781.26 121
17782.52 142
17783.78 135
17785.04 132
17786.30 117
17787.57 143
17788.83 135
17790.09 136
17791.35 134
17792.61 124
17793.87 123
17795.13 117
17796.39 130
17797.65 137
17798.91 155
17800.18 151
17801.44 150
17802.70 146
17803.96 150
17805.22 145
17806.48 140
17807.74 145
17809.01 137
17810.27 126
17811.53 132
17812.79 144
17814.05 116
17815.31 146
17816.58 135
17817.84 121
17819.10 130
17820.36 171
17821.62 136
17822.89 154
17824.15 116
17825.41 131
17826.67 132
17827.94 140
17829.20 115
17830.46 109
17831.72 134
17832.98 117
17834.25 135
17835.51 136
17836.77 120
17838.04 112
17839.30 129
17840.56 132
17841.82 123
17843.09 97
17844.35 132
17845.61 134
17846.87 130
17848.14 109
17849.40 115
17850.66 142
17851.93 120
17853.19 112
17854.45 98
17855.72 130
17856.98 122
17858.24 132
17859.51 93
17860.77 118
17862.03 143
17863.30 148
17864.56 112
17865.82 124
17867.09 135
17868.35 133
17869.62 135
17870.88 117
17872.14 113
17873.41 107
17874.67 125
17875.93 133
17877.20 116
17878.46 131
17879.73 140
17880.99 115
17882.26 117
17883.52 138
17884.78 142
17886.05 133
17887.31 127
17888.58 136
17889.84 141
17891.11 120
17892.37 129
17893.63 124
17894.90 111
17896.16 114
17897.43 124
17898.69 128
17899.96 101
17901.22 130
17902.49 132
17903.75 118
17905.02 107
17906.28 95
17907.55 131
17908.81 118
17910.08 122
17911.34 115
17912.61 104
17913.87 114
17915.14 128
17916.41 99
17917.67 127
17918.94 111
17920.20 116
17921.47 119
17922.73 116
17924.00 119
17925.26 133
17926.53 137
17927.80 128
17929.06 126
17930.33 116
17931.59 124
17932.86 139
17934.13 114
17935.39 122
17936.66 136
17937.92 105
17939.19 101
17940.46 103
17941.72 129
17942.99 136
17944.26 130
17945.52 127
17946.79 117
17948.06 136
17949.32 141
17950.59 110
17951.85 98
17953.12 126
17954.39 133
17955.66 119
17956.92 136
17958.19 114
17959.46 109
17960.72 115
17961.99 112
17963.26 122
17964.52 111
17965.79 137
17967.06 117
17968.33 112
17969.59 109
17970.86 141
17972.13 133
17973.40 106
17974.66 106
17975.93 106
17977.20 124
17978.47 115
17979.73 101
17981.00 125
17982.27 108
17983.54 99
17984.80 126
17986.07 120
17987.34 111
17988.61 121
17989.88 128
17991.14 118
17992.41 126
17993.68 137
17994.95 154
17996.22 144
17997.48 108
17998.75 116
18000.02 134
18001.29 134
18002.56 102
18003.83 97
18005.10 124
18006.36 137
18007.63 132
18008.90 123
18010.17 120
18011.44 105
18012.71 120
18013.98 132
18015.25 92
18016.51 118
18017.78 125
18019.05 107
18020.32 100
18021.59 111
18022.86 141
18024.13 140
18025.40 123
18026.67 109
18027.94 120
18029.21 110
18030.48 126
18031.75 119
18033.01 113
18034.28 143
18035.55 134
18036.82 133
18038.09 116
18039.36 111
18040.63 118
18041.90 114
18043.17 138
18044.44 107
18045.71 91
18046.98 130
18048.25 126
18049.52 115
18050.79 102
18052.06 114
18053.33 178
18054.60 144
18055.87 132
18057.14 111
18058.42 119
18059.69 104
18060.96 131
18062.23 82
18063.50 96
18064.77 122
18066.04 118
18067.31 126
18068.58 139
18069.85 121
18071.12 114
18072.39 119
18073.66 122
18074.93 116
18076.21 109
18077.48 151
18078.75 120
18080.02 117
18081.29 108
18082.56 118
18083.83 113
18085.10 140
18086.38 107
18087.65 136
18088.92 139
18090.19 135
18091.46 131
18092.73 88
18094.01 136
18095.28 137
18096.55 131
18097.82 113
18099.09 119
18100.36 132
18101.64 135
18102.91 146
18104.18 117
18105.45 120
18106.73 128
18108.00 169
18109.27 122
18110.54 108
18111.81 119
18113.09 134
18114.36 125
18115.63 118
18116.90 115
18118.18 136
18119.45 129
18120.72 138
18121.99 127
18123.27 144
18124.54 151
18125.81 151
18127.09 128
18128.36 108
18129.63 115
18130.90 130
18132.18 111
18133.45 115
18134.72 122
18136.00 106
18137.27 117
18138.54 131
18139.82 125
18141.09 100
18142.36 133
18143.64 150
18144.91 132
18146.18 122
18147.46 130
18148.73 158
18150.00 136
18151.28 122
18152.55 106
18153.83 126
18155.10 120
18156.37 121
18157.65 110
18158.92 130
18160.20 123
18161.47 139
18162.74 111
18164.02 112
18165.29 136
18166.57 126
18167.84 122
18169.12 108
18170.39 101
18171.66 122
18172.94 129
18174.21 119
18175.49 111
18176.76 121
18178.04 137
18179.31 134
18180.59 129
18181.86 93
18183.14 124
18184.41 125
18185.69 123
18186.96 113
18188.24 124
18189.51 123
18190.79 107
18192.06 123
18193.34 128
18194.61 142
18195.89 160
18197.16 132
18198.44 117
18199.71 96
18200.99 114
18202.26 126
18203.54 126
18204.81 114
18206.09 114
18207.37 142
18208.64 128
18209.92 128
18211.19 105
18212.47 103
18213.75 113
18215.02 114
18216.30 113
18217.57 125
18218.85 109
18220.13 128
18221.40 102
18222.68 101
18223.95 127
18225.23 119
18226.51 100
18227.78 108
18229.06 109
18230.34 111
18231.61 123
18232.89 117
18234.17 128
18235.44 129
18236.72 126
18238.00 119
18239.27 128
18240.55 130
18241.83 124
18243.10 121
18244.38 122
18245.66 129
18246.94 120
18248.21 127
18249.49 120
18250.77 117
18252.04 150
18253.32 159
18254.60 133
18255.88 131
18257.15 110
18258.43 123
18259.71 146
18260.99 133
18262.26 145
18263.54 136
18264.82 101
18266.10 122
18267.37 126
18268.65 134
18269.93 150
18271.21 140
18272.49 125
18273.76 122
18275.04 111
18276.32 113
18277.60 108
18278.88 124
18280.15 129
18281.43 154
18282.71 137
18283.99 113
18285.27 109
18286.55 117
18287.83 106
18289.10 115
18290.38 101
18291.66 113
18292.94 105
18294.22 98
18295.50 124
18296.78 127
18298.06 102
18299.33 119
18300.61 106
18301.89 129
18303.17 125
18304.45 123
18305.73 106
18307.01 116
18308.29 135
18309.57 152
18310.85 128
18312.13 98
18313.41 125
18314.68 129
18315.96 140
18317.24 126
18318.52 122
18319.80 120
18321.08 126
18322.36 138
18323.64 120
18324.92 134
18326.20 122
18327.48 128
18328.76 115
18330.04 120
18331.32 107
18332.60 94
18333.88 111
18335.16 127
18336.44 122
18337.72 136
18339.00 114
18340.28 146
18341.56 111
18342.84 99
18344.12 112
18345.41 129
18346.69 123
18347.97 131
18349.25 118
18350.53 113
18351.81 109
18353.09 124
18354.37 112
18355.65 109
18356.93 134
18358.21 120
18359.49 148
18360.78 97
18362.06 125
18363.34 113
18364.62 132
18365.90 141
18367.18 110
18368.46 108
18369.74 126
18371.03 133
18372.31 111
18373.59 133
18374.87 108
18376.15 133
18377.43 117
18378.72 127
18380.00 110
18381.28 111
18382.56 120
18383.84 144
18385.12 126
18386.41 118
18387.69 121
18388.97 116
18390.25 128
18391.53 100
18392.82 114
18394.10 122
18395.38 163
18396.66 138
18397.95 129
18399.23 130
18400.51 134
18401.79 137
18403.08 120
18404.36 119
18405.64 119
18406.92 145
18408.21 103
18409.49 109
18410.77 124
18412.06 108
18413.34 127
18414.62 135
18415.90 124
18417.19 128
18418.47 119
18419.75 138
18421.04 138
18422.32 136
18423.60 123
18424.89 123
18426.17 138
18427.45 90
18428.74 104
18430.02 120
18431.30 128
18432.59 126
18433.87 103
18435.15 129
18436.44 108
18437.72 126
18439.01 106
18440.29 103
18441.57 129
18442.86 118
18444.14 131
18445.43 134
18446.71 103
18447.99 87
18449.28 109
18450.56 115
18451.85 124
18453.13 104
18454.42 131
18455.70 145
18456.98 114
18458.27 128
18459.55 111
18460.84 131
18462.12 130
18463.41 127
18464.69 107
18465.98 124
18467.26 115
18468.55 130
18469.83 127
18471.12 108
18472.40 116
18473.69 125
18474.97 118
18476.26 123
18477.54 103
18478.83 113
18480.11 116
18481.40 121
18482.68 122
18483.97 130
18485.25 142
18486.54 137
18487.82 129
18489.11 107
18490.40 109
18491.68 109
18492.97 121
18494.25 119
18495.54 96
18496.82 95
18498.11 124
18499.40 114
18500.68 133
18501.97 131
18503.25 109
18504.54 115
18505.83 115
18507.11 142
18508.40 119
18509.69 119
18510.97 115
18512.26 105
18513.54 107
18514.83 124
18516.12 104
18517.40 104
18518.69 120
18519.98 131
18521.26 116
18522.55 108
18523.84 111
18525.12 124
18526.41 136
18527.70 132
18528.99 119
18530.27 127
18531.56 98
18532.85 112
18534.13 118
18535.42 123
18536.71 126
18538.00 120
18539.28 130
18540.57 139
18541.86 137
18543.14 127
18544.43 119
18545.72 117
18547.01 124
18548.30 117
18549.58 140
18550.87 139
18552.16 130
18553.45 125
18554.73 129
18556.02 131
18557.31 133
18558.60 129
18559.89 134
18561.17 125
18562.46 122
18563.75 116
18565.04 135
18566.33 129
18567.62 133
18568.90 128
18570.19 134
18571.48 145
18572.77 122
18574.06 126
18575.35 130
18576.63 150
18577.92 133
18579.21 124
18580.50 147
18581.79 148
18583.08 112
18584.37 130
18585.66 137
18586.95 129
18588.23 118
18589.52 133
18590.81 129
18592.10 156
18593.39 146
18594.68 152
18595.97 118
18597.26 138
18598.55 137
18599.84 147
18601.13 146
18602.42 136
18603.71 138
18605.00 140
18606.29 153
18607.58 136
18608.86 161
18610.15 173
18611.44 149
18612.73 165
18614.02 117
18615.31 127
18616.60 137
18617.89 127
18619.18 163
18620.47 146
18621.76 125
18623.06 129
18624.35 133
18625.64 138
18626.93 122
18628.22 130
18629.51 135
18630.80 122
18632.09 127
18633.38 120
18634.67 135
18635.96 139
18637.25 143
18638.54 130
18639.83 136
18641.12 134
18642.41 131
18643.71 114
18645.00 143
18646.29 143
18647.58 129
18648.87 103
18650.16 110
18651.45 132
18652.74 139
18654.03 119
18655.33 121
18656.62 122
18657.91 130
18659.20 142
18660.49 107
18661.78 114
18663.07 102
18664.37 118
18665.66 121
18666.95 112
18668.24 116
18669.53 141
18670.83 120
18672.12 134
18673.41 121
18674.70 122
18675.99 99
18677.29 131
18678.58 113
18679.87 117
18681.16 120
18682.45 130
18683.75 133
18685.04 133
18686.33 112
18687.62 119
18688.92 118
18690.21 140
18691.50 108
18692.79 101
18694.09 100
18695.38 112
18696.67 105
18697.97 122
18699.26 119
18700.55 117
18701.84 115
18703.14 126
18704.43 117
18705.72 136
18707.02 124
18708.31 116
18709.60 131
18710.90 113
18712.19 124
18713.48 111
18714.78 123
18716.07 98
18717.36 130
18718.66 114
18719.95 98
18721.24 116
18722.54 124
18723.83 97
18725.13 104
18726.42 116
18727.71 109
18729.01 95
18730.30 107
18731.60 160
18732.89 128
18734.18 141
18735.48 113
18736.77 102
18738.07 98
18739.36 122
18740.66 133
18741.95 116
18743.24 115
18744.54 99
18745.83 125
18747.13 106
18748.42 129
18749.72 108
18751.01 130
18752.31 123
18753.60 90
18754.90 113
18756.19 107
18757.49 104
18758.78 125
18760.08 104
18761.37 126
18762.67 118
18763.96 108
18765.26 114
18766.55 156
18767.85 109
18769.14 104
18770.44 134
18771.73 131
18773.03 129
18774.32 126
18775.62 116
18776.91 130
18778.21 113
18779.51 114
18780.80 115
18782.10 110
18783.39 108
18784.69 122
18785.99 116
18787.28 92
18788.58 108
18789.87 127
18791.17 131
18792.47 97
18793.76 105
18795.06 122
18796.35 121
18797.65 119
18798.95 117
18800.24 125
18801.54 136
18802.84 128
18804.13 111
18805.43 100
18806.73 108
18808.02 130
18809.32 126
18810.62 107
18811.91 101
18813.21 108
18814.51 109
18815.80 123
18817.10 103
18818.40 103
18819.69 110
18820.99 113
18822.29 117
18823.59 116
18824.88 103
18826.18 111
18827.48 116
18828.78 119
18830.07 114
18831.37 120
18832.67 113
18833.97 119
18835.26 132
18836.56 112
18837.86 117
18839.16 117
18840.45 129
18841.75 120
18843.05 105
18844.35 96
18845.65 123
18846.94 128
18848.24 107
18849.54 115
18850.84 120
18852.14 111
18853.43 116
18854.73 118
18856.03 112
18857.33 113
18858.63 122
18859.93 104
18861.22 113
18862.52 105
18863.82 121
18865.12 105
18866.42 105
18867.72 100
18869.02 106
18870.32 132
18871.61 130
18872.91 129
18874.21 118
18875.51 99
18876.81 112
18878.11 124
18879.41 105
18880.71 99
18882.01 114
18883.31 109
18884.61 119
18885.90 119
18887.20 112
18888.50 125
18889.80 106
18891.10 118
18892.40 100
18893.70 122
18895.00 122
18896.30 114
18897.60 111
18898.90 93
18900.20 101
18901.50 117
18902.80 108
18904.10 110
18905.40 112
18906.70 121
18908.00 103
18909.30 104
18910.60 111
18911.90 117
18913.20 119
18914.50 105
18915.80 97
18917.10 103
18918.40 103
18919.70 99
18921.00 100
18922.30 99
18923.61 140
18924.91 126
18926.21 118
18927.51 130
18928.81 96
18930.11 126
18931.41 108
18932.71 117
18934.01 105
18935.31 96
18936.61 99
18937.92 102
18939.22 107
18940.52 115
18941.82 92
18943.12 106
18944.42 81
18945.72 109
18947.03 111
18948.33 116
18949.63 119
18950.93 99
18952.23 88
18953.53 94
18954.84 119
18956.14 109
18957.44 104
18958.74 114
18960.04 120
18961.34 114
18962.65 107
18963.95 109
18965.25 138
18966.55 104
18967.86 106
18969.16 99
18970.46 88
18971.76 105
18973.06 95
18974.37 98
18975.67 100
18976.97 112
18978.27 119
18979.58 113
18980.88 117
18982.18 105
18983.48 98
18984.79 107
18986.09 104
18987.39 99
18988.70 96
18990.00 104
18991.30 98
18992.61 83
18993.91 100
18995.21 112
18996.51 117
18997.82 116
18999.12 119
19000.42 102
19001.73 111
19003.03 104
19004.33 107
19005.64 96
19006.94 104
19008.25 104
19009.55 128
19010.85 92
19012.16 100
19013.46 108
19014.76 114
19016.07 98
19017.37 112
19018.68 100
19019.98 105
19021.28 106
19022.59 107
19023.89 118
19025.20 101
19026.50 116
19027.80 109
19029.11 101
19030.41 94
19031.72 108
19033.02 98
19034.33 115
19035.63 119
19036.94 93
19038.24 113
19039.54 108
19040.85 112
19042.15 80
19043.46 103
19044.76 113
19046.07 140
19047.37 96
19048.68 106
19049.98 102
19051.29 93
19052.59 100
19053.90 113
19055.20 102
19056.51 106
19057.81 122
19059.12 89
19060.43 103
19061.73 99
19063.04 118
19064.34 116
19065.65 137
19066.95 115
19068.26 104
19069.56 101
19070.87 105
19072.18 112
19073.48 107
19074.79 94
19076.09 106
19077.40 100
19078.71 114
19080.01 131
19081.32 108
19082.62 135
19083.93 114
19085.24 102
19086.54 98
19087.85 120
19089.16 104
19090.46 119
19091.77 103
19093.07 106
19094.38 128
19095.69 94
19096.99 105
19098.30 98
19099.61 133
19100.91 105
19102.22 111
19103.53 109
19104.84 119
19106.14 95
19107.45 126
19108.76 110
19110.06 115
19111.37 113
19112.68 102
19113.98 110
19115.29 104
19116.60 115
19117.91 109
19119.21 94
19120.52 85
19121.83 115
19123.14 127
19124.44 125
19125.75 99
19127.06 119
19128.37 103
19129.68 103
19130.98 109
19132.29 115
19133.60 92
19134.91 103
19136.21 106
19137.52 120
19138.83 113
19140.14 87
19141.45 113
19142.76 104
19144.06 122
19145.37 95
19146.68 102
19147.99 126
19149.30 122
19150.61 115
19151.91 108
19153.22 117
19154.53 131
19155.84 108
19157.15 101
19158.46 122
19159.77 111
19161.07 116
19162.38 86
19163.69 113
19165.00 110
19166.31 132
19167.62 113
19168.93 146
19170.24 113
19171.55 119
19172.86 126
19174.17 101
19175.48 118
19176.78 129
19178.09 117
19179.40 106
19180.71 91
19182.02 121
19183.33 138
19184.64 126
19185.95 112
19187.26 114
19188.57 124
19189.88 122
19191.19 117
19192.50 104
19193.81 110
19195.12 114
19196.43 114
19197.74 111
19199.05 88
19200.36 94
19201.67 108
19202.98 102
19204.29 89
19205.60 104
19206.91 107
19208.22 122
19209.53 122
19210.84 117
19212.15 107
19213.47 118
19214.78 111
19216.09 124
19217.40 94
19218.71 109
19220.02 115
19221.33 101
19222.64 121
19223.95 117
19225.26 125
19226.57 92
19227.89 105
19229.20 102
19230.51 108
19231.82 96
19233.13 109
19234.44 108
19235.75 107
19237.06 112
19238.38 98
19239.69 127
19241.00 105
19242.31 105
19243.62 81
19244.93 88
19246.25 93
19247.56 124
19248.87 103
19250.18 115
19251.49 113
19252.81 112
19254.12 112
19255.43 114
19256.74 120
19258.05 116
19259.37 113
19260.68 102
19261.99 102
19263.30 101
19264.62 129
19265.93 95
19267.24 113
19268.55 104
19269.87 112
19271.18 107
19272.49 133
19273.80 133
19275.12 114
19276.43 111
19277.74 100
19279.05 104
19280.37 101
19281.68 114
19282.99 114
19284.31 105
19285.62 109
19286.93 94
19288.25 107
19289.56 101
19290.87 100
19292.19 107
19293.50 91
19294.81 107
19296.13 106
19297.44 97
19298.75 96
19300.07 96
19301.38 89
19302.69 85
19304.01 103
19305.32 106
19306.64 120
19307.95 96
19309.26 134
19310.58 98
19311.89 109
19313.21 91
19314.52 106
19315.83 110
19317.15 110
19318.46 110
19319.78 122
19321.09 103
19322.41 102
19323.72 127
19325.03 124
19326.35 91
19327.66 85
19328.98 87
19330.29 93
19331.61 97
19332.92 88
19334.24 127
19335.55 109
19336.87 102
19338.18 123
19339.50 119
19340.81 100
19342.13 99
19343.44 84
19344.76 111
19346.07 133
19347.39 113
19348.70 110
19350.02 93
19351.33 115
19352.65 118
19353.96 117
19355.28 99
19356.59 104
19357.91 105
19359.23 79
19360.54 85
19361.86 92
19363.17 124
19364.49 106
19365.80 119
19367.12 99
19368.44 108
19369.75 108
19371.07 110
19372.38 94
19373.70 100
19375.02 100
19376.33 111
19377.65 93
19378.97 101
19380.28 109
19381.60 109
19382.91 121
19384.23 122
19385.55 99
19386.86 101
19388.18 104
19389.50 96
19390.81 105
19392.13 112
19393.45 113
19394.76 105
19396.08 124
19397.40 100
19398.72 111
19400.03 116
19401.35 105
19402.67 94
19403.98 115
19405.30 99
19406.62 117
19407.94 107
19409.25 99
19410.57 89
19411.89 82
19413.20 105
19414.52 107
19415.84 87
19417.16 105
19418.48 101
19419.79 92
19421.11 106
19422.43 87
19423.75 106
19425.06 91
19426.38 124
19427.70 127
19429.02 97
19430.34 109
19431.65 109
19432.97 125
19434.29 126
19435.61 90
19436.93 125
19438.25 118
19439.56 105
19440.88 85
19442.20 89
19443.52 135
19444.84 110
19446.16 99
19447.47 117
19448.79 96
19450.11 93
19451.43 103
19452.75 113
19454.07 92
19455.39 96
19456.71 134
19458.03 148
19459.34 93
19460.66 110
19461.98 108
19463.30 131
19464.62 107
19465.94 98
19467.26 116
19468.58 119
19469.90 101
19471.22 99
19472.54 100
19473.86 104
19475.18 116
19476.50 118
19477.82 98
19479.14 103
19480.46 102
19481.78 95
19483.10 87
19484.42 101
19485.73 103
19487.05 118
19488.37 96
19489.70 126
19491.02 109
19492.34 118
19493.66 102
19494.98 120
19496.30 139
19497.62 109
19498.94 90
19500.26 110
19501.58 87
19502.90 103
19504.22 102
19505.54 109
19506.86 92
19508.18 128
19509.50 129
19510.82 107
19512.14 99
19513.46 116
19514.78 130
19516.11 134
19517.43 114
19518.75 97
19520.07 105
19521.39 89
19522.71 114
19524.03 90
19525.35 96
19526.68 119
19528.00 111
19529.32 110
19530.64 94
19531.96 118
19533.28 115
19534.60 115
19535.93 110
19537.25 103
19538.57 77
19539.89 107
19541.21 109
19542.53 101
19543.86 107
19545.18 132
19546.50 98
19547.82 91
19549.14 89
19550.47 100
19551.79 118
19553.11 126
19554.43 105
19555.76 111
19557.08 104
19558.40 98
19559.72 91
19561.05 109
19562.37 105
19563.69 108
19565.01 106
19566.34 99
19567.66 112
19568.98 125
19570.30 92
19571.63 99
19572.95 107
19574.27 107
19575.60 129
19576.92 106
19578.24 84
19579.57 115
19580.89 106
19582.21 105
19583.54 107
19584.86 95
19586.18 103
19587.51 97
19588.83 116
19590.15 116
19591.48 111
19592.80 96
19594.12 95
19595.45 113
19596.77 97
19598.09 96
19599.42 113
19600.74 113
19602.07 103
19603.39 104
19604.71 104
19606.04 119
19607.36 114
19608.69 111
19610.01 94
19611.33 116
19612.66 107
19613.98 82
19615.31 113
19616.63 87
19617.96 101
19619.28 109
19620.60 107
19621.93 98
19623.25 124
19624.58 116
19625.90 85
19627.23 97
19628.55 89
19629.88 104
19631.20 102
19632.53 79
19633.85 75
19635.18 97
19636.50 111
19637.83 93
19639.15 100
19640.48 89
19641.80 75
19643.13 112
19644.45 97
19645.78 110
19647.10 99
19648.43 106
19649.76 120
19651.08 102
19652.41 100
19653.73 91
19655.06 100
19656.38 83
19657.71 108
19659.04 108
19660.36 108
19661.69 115
19663.01 118
19664.34 94
19665.67 95
19666.99 111
19668.32 118
19669.64 126
19670.97 109
19672.30 115
19673.62 92
19674.95 99
19676.28 106
19677.60 86
19678.93 94
19680.25 98
19681.58 116
19682.91 120
19684.23 89
19685.56 106
19686.89 102
19688.22 96
19689.54 116
19690.87 113
19692.20 94
19693.52 97
19694.85 106
19696.18 107
19697.50 84
19698.83 95
19700.16 104
19701.49 115
19702.81 86
19704.14 99
19705.47 124
19706.80 107
19708.12 125
19709.45 92
19710.78 102
19712.11 107
19713.43 104
19714.76 95
19716.09 80
19717.42 102
19718.74 94
19720.07 106
19721.40 109
19722.73 83
19724.06 80
19725.38 85
19726.71 101
19728.04 85
19729.37 94
19730.70 102
19732.03 104
19733.35 100
19734.68 95
19736.01 85
19737.34 110
19738.67 96
19740.00 109
19741.32 102
19742.65 107
19743.98 91
19745.31 105
19746.64 80
19747.97 92
19749.30 104
19750.63 112
19751.96 117
19753.28 111
19754.61 113
19755.94 98
19757.27 84
19758.60 102
19759.93 91
19761.26 120
19762.59 122
19763.92 102
19765.25 118
19766.58 110
19767.91 108
19769.24 123
19770.57 93
19771.90 95
19773.22 132
19774.55 102
19775.88 87
19777.21 90
19778.54 99
19779.87 99
19781.20 105
19782.53 112
19783.86 86
19785.19 108
19786.52 83
19787.85 105
19789.18 87
19790.51 121
19791.85 116
19793.18 117
19794.51 116
19795.84 115
19797.17 108
19798.50 88
19799.83 105
19801.16 120
19802.49 118
19803.82 121
19805.15 150
19806.48 113
19807.81 110
19809.14 104
19810.47 95
19811.81 112
19813.14 106
19814.47 102
19815.80 94
19817.13 108
19818.46 115
19819.79 101
19821.12 107
19822.45 104
19823.79 90
19825.12 103
19826.45 92
19827.78 105
19829.11 102
19830.44 105
19831.78 97
19833.11 98
19834.44 98
19835.77 112
19837.10 99
19838.43 101
19839.77 88
19841.10 95
19842.43 102
19843.76 92
19845.09 126
19846.43 92
19847.76 102
19849.09 120
19850.42 104
19851.76 114
19853.09 133
19854.42 104
19855.75 101
19857.09 102
19858.42 108
19859.75 103
19861.08 87
19862.42 124
19863.75 105
19865.08 101
19866.41 100
19867.75 99
19869.08 101
19870.41 110
19871.75 92
19873.08 104
19874.41 113
19875.75 100
19877.08 99
19878.41 101
19879.75 103
19881.08 105
19882.41 122
19883.75 91
19885.08 93
19886.41 91
19887.75 100
19889.08 99
19890.41 109
19891.75 86
19893.08 91
19894.41 102
19895.75 110
19897.08 101
19898.42 120
19899.75 91
19901.08 108
19902.42 114
19903.75 88
19905.09 91
19906.42 96
19907.75 93
19909.09 88
19910.42 98
19911.76 89
19913.09 98
19914.43 102
19915.76 104
19917.10 103
19918.43 123
19919.77 96
19921.10 108
19922.43 93
19923.77 92
19925.10 107
19926.44 97
19927.77 102
19929.11 99
19930.44 103
19931.78 82
19933.11 84
19934.45 94
19935.78 106
19937.12 99
19938.45 97
19939.79 97
19941.13 109
19942.46 105
19943.80 94
19945.13 81
19946.47 96
19947.80 113
19949.14 99
19950.47 96
19951.81 77
19953.15 99
19954.48 98
19955.82 119
19957.15 93
19958.49 109
19959.83 112
19961.16 99
19962.50 83
19963.83 100
19965.17 106
19966.51 88
19967.84 108
19969.18 110
19970.51 116
19971.85 92
19973.19 91
19974.52 105
19975.86 92
19977.20 98
19978.53 98
19979.87 107
19981.21 100
19982.54 109
19983.88 125
19985.22 124
19986.55 103
19987.89 105
19989.23 106
19990.57 92
19991.90 102
19993.24 101
19994.58 100
19995.91 115
19997.25 121
19998.59 128
19999.93 99
20001.26 103
20002.60 90
20003.94 119
20005.28 112
20006.61 106
20007.95 96
20009.29 118
20010.63 130
20011.96 81
20013.30 97
20014.64 110
20015.98 88
20017.31 96
20018.65 125
20019.99 93
20021.33 86
20022.67 101
20024.01 102
20025.34 119
20026.68 92
20028.02 101
20029.36 106
20030.70 123
20032.03 115
20033.37 87
20034.71 93
20036.05 108
20037.39 104
20038.73 108
20040.07 103
20041.40 100
20042.74 113
20044.08 107
20045.42 94
20046.76 101
20048.10 107
20049.44 113
20050.78 100
20052.12 88
20053.46 87
20054.79 113
20056.13 106
20057.47 88
20058.81 104
20060.15 101
20061.49 131
20062.83 113
20064.17 111
20065.51 97
20066.85 107
20068.19 127
20069.53 114
20070.87 101
20072.21 103
20073.55 106
20074.89 124
20076.23 104
20077.57 102
20078.91 112
20080.25 118
20081.59 113
20082.93 116
20084.27 116
20085.61 88
20086.95 109
20088.29 123
20089.63 116
20090.97 99
20092.31 100
20093.65 97
20094.99 107
20096.33 98
20097.67 101
20099.01 101
20100.35 97
20101.69 96
20103.03 112
20104.38 115
20105.72 112
20107.06 133
20108.40 85
20109.74 88
20111.08 108
20112.42 92
20113.76 96
20115.10 94
20116.45 77
20117.79 91
20119.13 103
20120.47 85
20121.81 92
20123.15 105
20124.49 105
20125.84 99
20127.18 107
20128.52 102
20129.86 115
20131.20 125
20132.54 107
20133.89 86
20135.23 114
20136.57 90
20137.91 93
20139.25 93
20140.60 91
