# Supplementary material for: MALDI-TOF MS typing enables the classification of brewing yeasts of the genus Saccharomyces to major beer styles
Source: PLoS One. 2017 Aug 9;12(8):e0181694. doi: 10.1371/journal.pone.0181694 (PMC5549903; doi:10.1371/journal.pone.0181694)
Supplement: S14 File — The directory includes 90 raw files and was zipped to “.zip”; the folder has three strains with 30 spectra per strain; S1 Text explains the raw files with an example and Table 1 represents the yeast strains used within the experiment. (ZIP) [file pone.0181694.s017.zip › 40-42/30666-220-OG-WB-WB-YPG-18h-E-E_2015-11-03__0_A2_1.dat]

2000.55 1943
2000.97 2042
2001.39 2072
2001.81 1841
2002.23 1722
2002.65 1834
2003.08 2029
2003.50 2004
2003.92 1897
2004.34 1900
2004.76 1798
2005.19 1735
2005.61 1726
2006.03 1651
2006.45 1817
2006.87 1865
2007.30 1689
2007.72 1775
2008.14 1731
2008.56 1771
2008.99 1777
2009.41 1693
2009.83 1819
2010.25 1903
2010.68 1889
2011.10 1872
2011.52 1775
2011.94 1707
2012.37 1853
2012.79 1642
2013.21 1717
2013.63 1624
2014.06 1583
2014.48 1636
2014.90 1693
2015.33 1848
2015.75 1889
2016.17 1722
2016.60 1661
2017.02 1815
2017.44 1779
2017.86 1779
2018.29 1852
2018.71 1950
2019.14 1904
2019.56 2017
2019.98 1937
2020.41 1850
2020.83 1738
2021.25 1816
2021.68 1829
2022.10 1835
2022.52 1798
2022.95 1842
2023.37 1822
2023.80 1845
2024.22 1818
2024.64 1780
2025.07 1671
2025.49 1679
2025.92 1762
2026.34 1803
2026.76 1794
2027.19 1828
2027.61 1726
2028.04 1491
2028.46 1607
2028.89 1656
2029.31 1697
2029.74 1584
2030.16 1475
2030.58 1651
2031.01 1719
2031.43 1822
2031.86 1606
2032.28 1657
2032.71 1688
2033.13 1721
2033.56 1675
2033.98 1783
2034.41 1694
2034.83 1889
2035.26 2013
2035.68 1880
2036.11 1807
2036.53 1821
2036.96 1877
2037.38 1772
2037.81 1683
2038.24 1563
2038.66 1736
2039.09 1912
2039.51 1771
2039.94 1732
2040.36 1859
2040.79 1709
2041.21 1725
2041.64 1669
2042.07 1738
2042.49 1771
2042.92 1701
2043.34 1637
2043.77 1679
2044.20 1690
2044.62 1587
2045.05 1700
2045.47 1827
2045.90 1854
2046.33 1733
2046.75 1727
2047.18 1744
2047.61 1828
2048.03 1870
2048.46 1694
2048.89 1676
2049.31 1788
2049.74 1686
2050.16 1764
2050.59 1769
2051.02 1665
2051.45 1677
2051.87 1741
2052.30 1863
2052.73 1572
2053.15 1459
2053.58 1614
2054.01 1809
2054.43 1519
2054.86 1695
2055.29 1763
2055.72 1659
2056.14 1676
2056.57 1680
2057.00 1794
2057.43 1727
2057.85 1728
2058.28 1799
2058.71 1771
2059.14 1629
2059.56 1729
2059.99 1779
2060.42 1796
2060.85 1809
2061.27 1940
2061.70 1793
2062.13 1808
2062.56 1755
2062.99 1768
2063.41 1818
2063.84 1963
2064.27 1863
2064.70 1993
2065.13 2177
2065.55 2294
2065.98 2337
2066.41 2210
2066.84 2211
2067.27 2187
2067.70 2385
2068.13 2224
2068.55 2091
2068.98 1972
2069.41 1914
2069.84 1723
2070.27 1760
2070.70 1789
2071.13 1625
2071.56 1648
2071.98 1733
2072.41 1771
2072.84 1612
2073.27 1545
2073.70 1722
2074.13 1786
2074.56 1735
2074.99 1663
2075.42 1627
2075.85 1658
2076.28 1692
2076.71 1813
2077.13 1761
2077.56 1894
2077.99 1959
2078.42 1821
2078.85 1939
2079.28 1798
2079.71 1780
2080.14 1954
2080.57 2105
2081.00 1776
2081.43 1797
2081.86 1828
2082.29 1979
2082.72 1884
2083.15 1901
2083.58 1827
2084.01 1727
2084.44 1762
2084.87 1749
2085.30 1777
2085.73 1856
2086.16 1863
2086.59 1552
2087.02 1758
2087.46 1844
2087.89 1637
2088.32 1678
2088.75 1683
2089.18 1829
2089.61 1843
2090.04 1877
2090.47 1899
2090.90 1820
2091.33 1688
2091.76 1613
2092.19 1666
2092.63 1789
2093.06 1914
2093.49 1891
2093.92 1751
2094.35 1667
2094.78 1753
2095.21 1642
2095.64 1594
2096.08 1652
2096.51 1592
2096.94 1648
2097.37 1488
2097.80 1578
2098.23 1522
2098.67 1695
2099.10 1583
2099.53 1432
2099.96 1615
2100.39 1654
2100.82 1744
2101.26 1495
2101.69 1545
2102.12 1552
2102.55 1605
2102.98 1614
2103.42 1731
2103.85 1620
2104.28 1627
2104.71 1606
2105.15 1866
2105.58 1800
2106.01 1752
2106.44 1673
2106.88 1772
2107.31 1815
2107.74 1663
2108.17 1829
2108.61 1914
2109.04 1844
2109.47 1700
2109.90 1675
2110.34 1729
2110.77 1829
2111.20 1732
2111.64 1701
2112.07 1735
2112.50 1745
2112.94 1782
2113.37 1756
2113.80 1758
2114.24 1764
2114.67 1733
2115.10 1466
2115.54 1611
2115.97 1544
2116.40 1622
2116.84 1681
2117.27 1668
2117.70 1563
2118.14 1579
2118.57 1572
2119.00 1460
2119.44 1596
2119.87 1690
2120.31 1647
2120.74 1677
2121.17 1645
2121.61 1548
2122.04 1639
2122.48 1707
2122.91 1667
2123.35 1572
2123.78 1691
2124.21 1844
2124.65 1767
2125.08 1682
2125.52 1657
2125.95 1572
2126.39 1648
2126.82 1766
2127.26 1758
2127.69 1628
2128.12 1677
2128.56 1668
2128.99 1646
2129.43 1510
2129.86 1602
2130.30 1671
2130.73 1689
2131.17 1701
2131.60 1707
2132.04 1773
2132.47 1794
2132.91 1920
2133.34 1657
2133.78 1742
2134.22 1718
2134.65 1686
2135.09 1767
2135.52 1742
2135.96 1751
2136.39 1708
2136.83 1786
2137.26 1784
2137.70 1797
2138.14 1692
2138.57 1768
2139.01 1795
2139.44 1729
2139.88 1765
2140.31 1748
2140.75 1640
2141.19 1550
2141.62 1590
2142.06 1529
2142.50 1675
2142.93 1619
2143.37 1569
2143.80 1548
2144.24 1602
2144.68 1628
2145.11 1855
2145.55 1672
2145.99 1691
2146.42 1756
2146.86 1698
2147.30 1683
2147.73 1793
2148.17 1859
2148.61 1797
2149.04 1847
2149.48 1947
2149.92 1909
2150.35 1997
2150.79 2090
2151.23 2111
2151.67 1965
2152.10 2004
2152.54 2129
2152.98 1885
2153.41 1815
2153.85 1924
2154.29 1878
2154.73 1836
2155.16 1698
2155.60 1690
2156.04 1698
2156.48 1838
2156.91 1793
2157.35 1655
2157.79 1653
2158.23 1585
2158.67 1631
2159.10 1633
2159.54 1754
2159.98 1609
2160.42 1570
2160.86 1575
2161.29 1572
2161.73 1766
2162.17 1751
2162.61 1761
2163.05 1716
2163.48 1765
2163.92 1714
2164.36 1613
2164.80 1716
2165.24 1759
2165.68 1681
2166.12 1656
2166.55 1723
2166.99 1609
2167.43 1771
2167.87 1880
2168.31 1737
2168.75 1810
2169.19 1790
2169.63 1754
2170.06 1853
2170.50 1841
2170.94 1888
2171.38 1916
2171.82 1847
2172.26 1880
2172.70 1845
2173.14 1846
2173.58 2031
2174.02 1959
2174.46 2174
2174.90 1908
2175.34 2154
2175.78 2147
2176.22 2235
2176.65 2236
2177.09 2253
2177.53 2096
2177.97 1884
2178.41 1870
2178.85 1884
2179.29 1902
2179.73 1982
2180.17 1948
2180.61 1888
2181.05 1838
2181.49 1913
2181.93 1822
2182.37 1881
2182.81 1888
2183.26 1870
2183.70 1690
2184.14 1582
2184.58 1558
2185.02 1733
2185.46 1780
2185.90 1685
2186.34 1765
2186.78 1718
2187.22 1718
2187.66 1805
2188.10 1736
2188.54 1931
2188.98 2013
2189.42 1905
2189.87 1909
2190.31 1956
2190.75 1957
2191.19 1954
2191.63 1825
2192.07 1828
2192.51 1741
2192.95 1800
2193.39 1790
2193.84 1776
2194.28 1832
2194.72 1942
2195.16 1975
2195.60 1934
2196.04 1699
2196.49 1739
2196.93 1682
2197.37 1847
2197.81 1900
2198.25 1952
2198.69 1899
2199.14 1823
2199.58 1897
2200.02 1885
2200.46 1773
2200.90 1799
2201.35 1931
2201.79 1738
2202.23 1707
2202.67 1855
2203.12 1748
2203.56 1761
2204.00 1775
2204.44 1823
2204.89 2143
2205.33 2053
2205.77 1886
2206.21 1974
2206.66 1881
2207.10 1942
2207.54 2063
2207.98 2015
2208.43 1954
2208.87 1900
2209.31 1990
2209.76 1869
2210.20 1774
2210.64 1907
2211.09 1893
2211.53 1792
2211.97 1880
2212.41 1798
2212.86 1714
2213.30 1805
2213.74 1805
2214.19 1793
2214.63 1681
2215.08 1675
2215.52 1827
2215.96 1753
2216.41 1838
2216.85 1680
2217.29 1586
2217.74 1688
2218.18 1663
2218.63 1596
2219.07 1693
2219.51 1662
2219.96 1587
2220.40 1642
2220.85 1616
2221.29 1672
2221.73 1756
2222.18 1834
2222.62 1748
2223.07 1850
2223.51 1780
2223.96 1725
2224.40 1834
2224.84 1988
2225.29 1902
2225.73 1879
2226.18 2098
2226.62 2111
2227.07 1935
2227.51 1876
2227.96 2053
2228.40 2205
2228.85 2031
2229.29 2154
2229.74 2101
2230.18 1974
2230.63 2087
2231.07 2018
2231.52 1923
2231.96 1965
2232.41 1954
2232.85 2074
2233.30 2154
2233.74 2093
2234.19 2070
2234.63 1984
2235.08 1843
2235.53 1935
2235.97 1948
2236.42 1852
2236.86 1884
2237.31 1851
2237.75 1786
2238.20 1675
2238.65 1600
2239.09 1643
2239.54 1655
2239.98 1630
2240.43 1597
2240.88 1658
2241.32 1566
2241.77 1479
2242.21 1502
2242.66 1497
2243.11 1578
2243.55 1489
2244.00 1585
2244.45 1646
2244.89 1692
2245.34 1560
2245.79 1513
2246.23 1495
2246.68 1564
2247.13 1535
2247.57 1657
2248.02 1618
2248.47 1776
2248.91 1728
2249.36 1717
2249.81 1718
2250.25 1721
2250.70 1713
2251.15 1687
2251.60 1778
2252.04 1700
2252.49 1636
2252.94 1581
2253.39 1621
2253.83 1697
2254.28 1757
2254.73 1621
2255.17 1759
2255.62 1568
2256.07 1581
2256.52 1613
2256.97 1526
2257.41 1522
2257.86 1575
2258.31 1586
2258.76 1544
2259.20 1608
2259.65 1572
2260.10 1678
2260.55 1596
2261.00 1767
2261.45 1702
2261.89 1638
2262.34 1673
2262.79 1809
2263.24 1854
2263.69 1850
2264.13 1737
2264.58 1782
2265.03 1762
2265.48 1833
2265.93 1822
2266.38 1762
2266.83 1619
2267.28 1680
2267.72 1749
2268.17 1971
2268.62 1802
2269.07 1866
2269.52 2091
2269.97 1989
2270.42 2004
2270.87 2176
2271.32 2147
2271.76 2176
2272.21 2055
2272.66 2091
2273.11 2040
2273.56 2127
2274.01 1898
2274.46 1723
2274.91 1783
2275.36 1900
2275.81 1830
2276.26 1715
2276.71 1706
2277.16 1628
2277.61 1607
2278.06 1672
2278.51 1696
2278.96 1634
2279.41 1633
2279.86 1705
2280.31 1678
2280.76 1735
2281.21 1728
2281.66 1611
2282.11 1780
2282.56 1752
2283.01 1712
2283.46 1805
2283.91 1553
2284.36 1672
2284.81 1719
2285.26 1650
2285.71 1770
2286.16 1798
2286.61 1871
2287.06 1871
2287.51 1886
2287.96 2077
2288.42 2163
2288.87 2562
2289.32 2622
2289.77 2688
2290.22 2846
2290.67 3017
2291.12 3484
2291.57 3540
2292.02 3552
2292.48 3401
2292.93 3542
2293.38 3464
2293.83 3126
2294.28 2880
2294.73 2782
2295.18 2526
2295.63 2371
2296.09 2101
2296.54 2193
2296.99 1937
2297.44 1916
2297.89 2015
2298.35 2003
2298.80 1724
2299.25 1795
2299.70 1692
2300.15 1534
2300.60 1572
2301.06 1649
2301.51 1690
2301.96 1592
2302.41 1539
2302.87 1548
2303.32 1719
2303.77 1634
2304.22 1577
2304.67 1550
2305.13 1619
2305.58 1626
2306.03 1736
2306.49 1711
2306.94 1782
2307.39 1944
2307.84 1971
2308.30 1980
2308.75 2011
2309.20 2033
2309.65 2105
2310.11 1966
2310.56 1999
2311.01 2116
2311.47 2120
2311.92 2116
2312.37 2097
2312.83 2155
2313.28 2021
2313.73 1945
2314.19 2021
2314.64 1860
2315.09 1850
2315.55 1900
2316.00 1988
2316.45 1708
2316.91 1657
2317.36 1757
2317.81 1848
2318.27 1894
2318.72 1886
2319.18 1912
2319.63 2035
2320.08 2031
2320.54 1905
2320.99 1992
2321.45 1902
2321.90 1996
2322.35 1911
2322.81 1808
2323.26 1921
2323.72 2020
2324.17 2233
2324.63 2020
2325.08 2018
2325.53 2131
2325.99 1984
2326.44 2108
2326.90 2291
2327.35 2157
2327.81 2156
2328.26 2139
2328.72 2096
2329.17 1980
2329.63 1854
2330.08 1898
2330.54 1808
2330.99 1859
2331.45 1830
2331.90 1952
2332.36 1952
2332.81 1815
2333.27 1885
2333.72 1911
2334.18 1754
2334.63 1875
2335.09 1955
2335.54 1949
2336.00 1756
2336.46 1785
2336.91 1616
2337.37 1600
2337.82 1838
2338.28 1763
2338.73 1759
2339.19 1773
2339.65 1745
2340.10 1659
2340.56 1691
2341.01 1724
2341.47 1730
2341.93 1688
2342.38 1694
2342.84 1675
2343.29 1568
2343.75 1626
2344.21 1650
2344.66 1578
2345.12 1605
2345.58 1739
2346.03 1801
2346.49 1888
2346.94 1902
2347.40 1756
2347.86 1872
2348.31 1918
2348.77 1814
2349.23 1776
2349.69 1700
2350.14 1788
2350.60 1759
2351.06 1700
2351.51 1751
2351.97 1721
2352.43 1688
2352.88 1707
2353.34 1684
2353.80 1890
2354.26 1791
2354.71 1737
2355.17 1704
2355.63 1713
2356.09 1760
2356.54 1685
2357.00 1745
2357.46 1884
2357.92 1827
2358.37 1893
2358.83 1816
2359.29 1785
2359.75 1726
2360.20 1929
2360.66 1874
2361.12 1892
2361.58 1840
2362.04 1875
2362.49 1891
2362.95 1745
2363.41 1838
2363.87 1961
2364.33 1838
2364.79 1855
2365.24 1833
2365.70 1803
2366.16 1792
2366.62 1834
2367.08 1738
2367.54 1740
2367.99 1816
2368.45 1768
2368.91 1796
2369.37 1866
2369.83 1730
2370.29 1705
2370.75 1761
2371.21 1802
2371.67 1825
2372.12 1934
2372.58 1691
2373.04 1858
2373.50 1821
2373.96 1732
2374.42 1914
2374.88 1975
2375.34 1981
2375.80 2039
2376.26 2121
2376.72 2043
2377.18 2082
2377.64 1981
2378.10 1866
2378.56 1874
2379.01 1689
2379.47 1663
2379.93 1538
2380.39 1564
2380.85 1828
2381.31 1703
2381.77 1796
2382.23 1848
2382.69 1887
2383.15 1735
2383.61 1880
2384.07 1814
2384.53 1821
2384.99 1831
2385.45 1732
2385.92 1784
2386.38 1742
2386.84 1644
2387.30 1775
2387.76 1734
2388.22 1730
2388.68 1775
2389.14 1652
2389.60 1891
2390.06 1907
2390.52 1804
2390.98 1698
2391.44 1810
2391.90 1945
2392.36 1890
2392.83 1825
2393.29 1789
2393.75 1725
2394.21 1674
2394.67 1634
2395.13 1750
2395.59 1779
2396.05 1869
2396.52 1902
2396.98 1732
2397.44 1748
2397.90 1667
2398.36 1654
2398.82 1906
2399.28 1717
2399.75 1687
2400.21 1696
2400.67 1689
2401.13 1874
2401.59 1827
2402.06 1833
2402.52 1781
2402.98 1740
2403.44 1701
2403.90 1731
2404.37 1714
2404.83 1652
2405.29 1692
2405.75 1601
2406.21 1533
2406.68 1625
2407.14 1646
2407.60 1798
2408.06 1655
2408.53 1617
2408.99 1647
2409.45 1639
2409.91 1573
2410.38 1518
2410.84 1657
2411.30 1518
2411.77 1444
2412.23 1618
2412.69 1653
2413.15 1729
2413.62 1805
2414.08 1807
2414.54 1699
2415.01 1687
2415.47 1724
2415.93 1739
2416.40 1848
2416.86 1899
2417.32 2012
2417.79 1905
2418.25 1919
2418.71 1883
2419.18 1856
2419.64 1881
2420.10 2015
2420.57 1965
2421.03 1945
2421.50 1876
2421.96 1781
2422.42 1710
2422.89 1615
2423.35 1589
2423.81 1743
2424.28 1783
2424.74 1749
2425.21 1575
2425.67 1812
2426.14 1874
2426.60 1829
2427.06 1809
2427.53 1784
2427.99 1823
2428.46 1673
2428.92 1690
2429.39 1701
2429.85 1672
2430.32 1588
2430.78 1569
2431.24 1532
2431.71 1698
2432.17 1642
2432.64 1618
2433.10 1704
2433.57 1794
2434.03 1652
2434.50 1635
2434.96 1761
2435.43 1792
2435.89 1647
2436.36 1707
2436.82 1757
2437.29 1707
2437.76 1709
2438.22 1932
2438.69 1852
2439.15 1835
2439.62 1737
2440.08 1760
2440.55 1920
2441.01 1894
2441.48 1835
2441.95 1813
2442.41 1827
2442.88 1814
2443.34 1853
2443.81 1979
2444.27 1735
2444.74 1764
2445.21 1764
2445.67 1770
2446.14 1780
2446.60 1641
2447.07 1616
2447.54 1631
2448.00 1716
2448.47 1596
2448.94 1608
2449.40 1563
2449.87 1553
2450.34 1630
2450.80 1658
2451.27 1560
2451.74 1557
2452.20 1710
2452.67 1575
2453.14 1764
2453.60 1738
2454.07 1677
2454.54 1665
2455.00 1848
2455.47 1709
2455.94 1695
2456.40 1837
2456.87 1764
2457.34 1790
2457.81 1757
2458.27 1630
2458.74 1596
2459.21 1621
2459.68 1686
2460.14 1549
2460.61 1608
2461.08 1613
2461.55 1552
2462.01 1656
2462.48 1735
2462.95 1535
2463.42 1572
2463.88 1599
2464.35 1677
2464.82 1602
2465.29 1606
2465.76 1636
2466.22 1648
2466.69 1718
2467.16 1554
2467.63 1662
2468.10 1759
2468.57 1652
2469.03 1680
2469.50 1727
2469.97 1626
2470.44 1534
2470.91 1665
2471.38 1611
2471.84 1474
2472.31 1407
2472.78 1423
2473.25 1412
2473.72 1473
2474.19 1552
2474.66 1614
2475.13 1556
2475.59 1517
2476.06 1702
2476.53 1679
2477.00 1654
2477.47 1679
2477.94 1629
2478.41 1545
2478.88 1523
2479.35 1430
2479.82 1673
2480.29 1648
2480.76 1659
2481.23 1753
2481.69 1544
2482.16 1610
2482.63 1603
2483.10 1548
2483.57 1481
2484.04 1502
2484.51 1619
2484.98 1642
2485.45 1604
2485.92 1581
2486.39 1682
2486.86 1611
2487.33 1744
2487.80 1851
2488.27 1825
2488.74 1666
2489.21 1754
2489.68 1814
2490.15 1748
2490.62 1722
2491.09 1745
2491.56 1728
2492.04 1714
2492.51 1667
2492.98 1744
2493.45 1674
2493.92 1750
2494.39 1733
2494.86 1752
2495.33 1778
2495.80 1826
2496.27 1719
2496.74 1689
2497.21 1597
2497.68 1608
2498.16 1771
2498.63 1684
2499.10 1669
2499.57 1551
2500.04 1538
2500.51 1647
2500.98 1533
2501.45 1604
2501.93 1567
2502.40 1528
2502.87 1530
2503.34 1684
2503.81 1536
2504.28 1452
2504.76 1492
2505.23 1528
2505.70 1686
2506.17 1597
2506.64 1625
2507.11 1643
2507.59 1615
2508.06 1565
2508.53 1594
2509.00 1687
2509.47 1583
2509.95 1597
2510.42 1643
2510.89 1863
2511.36 1941
2511.84 2091
2512.31 2004
2512.78 2067
2513.25 2076
2513.73 1939
2514.20 1831
2514.67 1880
2515.14 1969
2515.62 1841
2516.09 1736
2516.56 1687
2517.03 1648
2517.51 1627
2517.98 1605
2518.45 1736
2518.93 1709
2519.40 1817
2519.87 1908
2520.35 1976
2520.82 1763
2521.29 1681
2521.77 1773
2522.24 1701
2522.71 1687
2523.19 1682
2523.66 1652
2524.13 1423
2524.61 1491
2525.08 1536
2525.55 1602
2526.03 1567
2526.50 1613
2526.97 1565
2527.45 1546
2527.92 1570
2528.40 1686
2528.87 1570
2529.34 1568
2529.82 1646
2530.29 1654
2530.77 1628
2531.24 1651
2531.71 1688
2532.19 1636
2532.66 1706
2533.14 1760
2533.61 1739
2534.09 1781
2534.56 1612
2535.04 1782
2535.51 1687
2535.98 1660
2536.46 1567
2536.93 1701
2537.41 1740
2537.88 1650
2538.36 1651
2538.83 1677
2539.31 1778
2539.78 1807
2540.26 1856
2540.73 1830
2541.21 1834
2541.68 1784
2542.16 1773
2542.63 1756
2543.11 1869
2543.59 1906
2544.06 1822
2544.54 1785
2545.01 1838
2545.49 1848
2545.96 1920
2546.44 1947
2546.91 1904
2547.39 1952
2547.87 2023
2548.34 2100
2548.82 2063
2549.29 1938
2549.77 2008
2550.24 2215
2550.72 2123
2551.20 2112
2551.67 2079
2552.15 2061
2552.62 1990
2553.10 2010
2553.58 2086
2554.05 1935
2554.53 1905
2555.01 1789
2555.48 1789
2555.96 1892
2556.44 1862
2556.91 1980
2557.39 1874
2557.87 1697
2558.34 1733
2558.82 1770
2559.30 1788
2559.77 1759
2560.25 1663
2560.73 1770
2561.20 1633
2561.68 1614
2562.16 1557
2562.64 1517
2563.11 1709
2563.59 1646
2564.07 1650
2564.54 1543
2565.02 1574
2565.50 1690
2565.98 1615
2566.45 1606
2566.93 1528
2567.41 1691
2567.89 1639
2568.36 1611
2568.84 1512
2569.32 1511
2569.80 1544
2570.28 1482
2570.75 1545
2571.23 1572
2571.71 1587
2572.19 1719
2572.66 1636
2573.14 1642
2573.62 1565
2574.10 1601
2574.58 1672
2575.06 1634
2575.53 1661
2576.01 1653
2576.49 1619
2576.97 1607
2577.45 1494
2577.93 1568
2578.40 1746
2578.88 1724
2579.36 1703
2579.84 1582
2580.32 1536
2580.80 1719
2581.28 1926
2581.76 1686
2582.24 1492
2582.71 1541
2583.19 1630
2583.67 1583
2584.15 1455
2584.63 1451
2585.11 1625
2585.59 1693
2586.07 1505
2586.55 1590
2587.03 1708
2587.51 1518
2587.99 1606
2588.47 1774
2588.95 1796
2589.42 1654
2589.90 1822
2590.38 1827
2590.86 1786
2591.34 1742
2591.82 1607
2592.30 1796
2592.78 1694
2593.26 1865
2593.74 1938
2594.22 1840
2594.70 1889
2595.18 1826
2595.66 1791
2596.14 1747
2596.62 1728
2597.10 1715
2597.58 1667
2598.07 1471
2598.55 1605
2599.03 1424
2599.51 1548
2599.99 1603
2600.47 1565
2600.95 1541
2601.43 1518
2601.91 1649
2602.39 1557
2602.87 1573
2603.35 1572
2603.83 1624
2604.31 1578
2604.80 1610
2605.28 1589
2605.76 1607
2606.24 1605
2606.72 1654
2607.20 1677
2607.68 1713
2608.16 1703
2608.65 1680
2609.13 1687
2609.61 1645
2610.09 1717
2610.57 1628
2611.05 1524
2611.53 1613
2612.02 1578
2612.50 1692
2612.98 1666
2613.46 1568
2613.94 1535
2614.43 1657
2614.91 1551
2615.39 1706
2615.87 1597
2616.35 1522
2616.84 1654
2617.32 1609
2617.80 1506
2618.28 1592
2618.77 1532
2619.25 1633
2619.73 1560
2620.21 1583
2620.69 1582
2621.18 1721
2621.66 1547
2622.14 1441
2622.63 1618
2623.11 1717
2623.59 1619
2624.07 1616
2624.56 1660
2625.04 1635
2625.52 1700
2626.01 1772
2626.49 1770
2626.97 1653
2627.45 1789
2627.94 1708
2628.42 1909
2628.90 2007
2629.39 1853
2629.87 1892
2630.35 1958
2630.84 1855
2631.32 1830
2631.80 1818
2632.29 1914
2632.77 1840
2633.26 1801
2633.74 1928
2634.22 1821
2634.71 1941
2635.19 1710
2635.67 1742
2636.16 1679
2636.64 1579
2637.13 1732
2637.61 1590
2638.09 1616
2638.58 1616
2639.06 1620
2639.55 1556
2640.03 1606
2640.52 1564
2641.00 1469
2641.48 1519
2641.97 1572
2642.45 1650
2642.94 1547
2643.42 1416
2643.91 1559
2644.39 1443
2644.88 1558
2645.36 1532
2645.85 1477
2646.33 1623
2646.82 1564
2647.30 1566
2647.79 1560
2648.27 1659
2648.76 1550
2649.24 1638
2649.73 1546
2650.21 1708
2650.70 1689
2651.18 1725
2651.67 1544
2652.15 1666
2652.64 1599
2653.12 1761
2653.61 1747
2654.10 1694
2654.58 1645
2655.07 1666
2655.55 1727
2656.04 1753
2656.52 1696
2657.01 1675
2657.50 1570
2657.98 1661
2658.47 1670
2658.95 1628
2659.44 1569
2659.93 1644
2660.41 1705
2660.90 1673
2661.38 1680
2661.87 1543
2662.36 1682
2662.84 1627
2663.33 1620
2663.82 1566
2664.30 1685
2664.79 1578
2665.28 1582
2665.76 1601
2666.25 1499
2666.74 1559
2667.22 1601
2667.71 1864
2668.20 1821
2668.68 1610
2669.17 1523
2669.66 1659
2670.14 1672
2670.63 1623
2671.12 1636
2671.61 1741
2672.09 1806
2672.58 1790
2673.07 1890
2673.55 1886
2674.04 2068
2674.53 2254
2675.02 2434
2675.50 2533
2675.99 2523
2676.48 2352
2676.97 2367
2677.46 2299
2677.94 2197
2678.43 2177
2678.92 2006
2679.41 1965
2679.89 1829
2680.38 1878
2680.87 1808
2681.36 1715
2681.85 1755
2682.33 1769
2682.82 1856
2683.31 1756
2683.80 1646
2684.29 1655
2684.78 1670
2685.26 1727
2685.75 1765
2686.24 1828
2686.73 1740
2687.22 1556
2687.71 1571
2688.20 1653
2688.68 1615
2689.17 1534
2689.66 1562
2690.15 1575
2690.64 1560
2691.13 1536
2691.62 1588
2692.11 1540
2692.60 1591
2693.09 1504
2693.57 1483
2694.06 1564
2694.55 1622
2695.04 1585
2695.53 1719
2696.02 1502
2696.51 1543
2697.00 1655
2697.49 1514
2697.98 1615
2698.47 1737
2698.96 1651
2699.45 1647
2699.94 1652
2700.43 1637
2700.92 1711
2701.41 1777
2701.90 1630
2702.39 1756
2702.88 1709
2703.37 1655
2703.86 1631
2704.35 1659
2704.84 1718
2705.33 1680
2705.82 1669
2706.31 1723
2706.80 1783
2707.29 1696
2707.78 1595
2708.27 1650
2708.76 1675
2709.25 1788
2709.74 1670
2710.23 1657
2710.72 1699
2711.21 1658
2711.71 1724
2712.20 1642
2712.69 1613
2713.18 1634
2713.67 1602
2714.16 1666
2714.65 1558
2715.14 1491
2715.63 1669
2716.12 1740
2716.62 1707
2717.11 1800
2717.60 1764
2718.09 1849
2718.58 1689
2719.07 1886
2719.56 1840
2720.06 1754
2720.55 1720
2721.04 1784
2721.53 1749
2722.02 1915
2722.51 1914
2723.01 1953
2723.50 1853
2723.99 1909
2724.48 1925
2724.97 1951
2725.47 1900
2725.96 1877
2726.45 1862
2726.94 1788
2727.44 1714
2727.93 1666
2728.42 1618
2728.91 1582
2729.40 1692
2729.90 1518
2730.39 1577
2730.88 1673
2731.37 1679
2731.87 1854
2732.36 1991
2732.85 1761
2733.35 1844
2733.84 1963
2734.33 1878
2734.82 1950
2735.32 1958
2735.81 1932
2736.30 1986
2736.80 1992
2737.29 1981
2737.78 1974
2738.28 1946
2738.77 1847
2739.26 1876
2739.76 1821
2740.25 1772
2740.74 1891
2741.24 1721
2741.73 1737
2742.22 1856
2742.72 1761
2743.21 1681
2743.70 1747
2744.20 1635
2744.69 1488
2745.19 1593
2745.68 1586
2746.17 1548
2746.67 1548
2747.16 1666
2747.66 1570
2748.15 1620
2748.64 1637
2749.14 1724
2749.63 1640
2750.13 1519
2750.62 1573
2751.12 1615
2751.61 1621
2752.10 1588
2752.60 1608
2753.09 1621
2753.59 1518
2754.08 1519
2754.58 1595
2755.07 1569
2755.57 1685
2756.06 1580
2756.56 1640
2757.05 1605
2757.55 1674
2758.04 1709
2758.54 1562
2759.03 1646
2759.53 1723
2760.02 1735
2760.52 1688
2761.01 1716
2761.51 1578
2762.00 1541
2762.50 1644
2762.99 1711
2763.49 1763
2763.99 1662
2764.48 1635
2764.98 1644
2765.47 1649
2765.97 1630
2766.46 1653
2766.96 1572
2767.46 1639
2767.95 1528
2768.45 1581
2768.94 1650
2769.44 1507
2769.94 1515
2770.43 1630
2770.93 1537
2771.42 1668
2771.92 1605
2772.42 1886
2772.91 1741
2773.41 1843
2773.91 1991
2774.40 2020
2774.90 2113
2775.40 2252
2775.89 2418
2776.39 2456
2776.89 2564
2777.38 2588
2777.88 2740
2778.38 2645
2778.87 2655
2779.37 2423
2779.87 2246
2780.36 2010
2780.86 1984
2781.36 2009
2781.85 1895
2782.35 1780
2782.85 1719
2783.35 1733
2783.84 1646
2784.34 1709
2784.84 1480
2785.34 1540
2785.83 1611
2786.33 1704
2786.83 1583
2787.33 1629
2787.82 1643
2788.32 1660
2788.82 1611
2789.32 1479
2789.81 1477
2790.31 1509
2790.81 1613
2791.31 1479
2791.81 1412
2792.30 1458
2792.80 1502
2793.30 1497
2793.80 1543
2794.30 1646
2794.80 1561
2795.29 1503
2795.79 1708
2796.29 1689
2796.79 1758
2797.29 1779
2797.79 1825
2798.29 1720
2798.78 1714
2799.28 1748
2799.78 1748
2800.28 1772
2800.78 1756
2801.28 1869
2801.78 1725
2802.28 1704
2802.77 1584
2803.27 1567
2803.77 1606
2804.27 1625
2804.77 1680
2805.27 1521
2805.77 1604
2806.27 1795
2806.77 1708
2807.27 1812
2807.77 1793
2808.27 1842
2808.77 1898
2809.27 1743
2809.77 1753
2810.27 1778
2810.77 1913
2811.27 1869
2811.76 1890
2812.26 1741
2812.76 1745
2813.26 1581
2813.76 1733
2814.26 1628
2814.76 1708
2815.26 1762
2815.76 1610
2816.27 1667
2816.77 1701
2817.27 1605
2817.77 1514
2818.27 1590
2818.77 1693
2819.27 1676
2819.77 1603
2820.27 1532
2820.77 1448
2821.27 1513
2821.77 1593
2822.27 1627
2822.77 1611
2823.27 1664
2823.77 1468
2824.27 1729
2824.78 1642
2825.28 1614
2825.78 1572
2826.28 1577
2826.78 1588
2827.28 1457
2827.78 1494
2828.28 1635
2828.79 1549
2829.29 1610
2829.79 1475
2830.29 1639
2830.79 1464
2831.29 1429
2831.79 1582
2832.30 1564
2832.80 1560
2833.30 1587
2833.80 1538
2834.30 1555
2834.80 1605
2835.31 1617
2835.81 1456
2836.31 1469
2836.81 1464
2837.31 1607
2837.82 1597
2838.32 1538
2838.82 1534
2839.32 1556
2839.83 1539
2840.33 1714
2840.83 1585
2841.33 1503
2841.84 1508
2842.34 1555
2842.84 1562
2843.34 1450
2843.85 1462
2844.35 1615
2844.85 1772
2845.35 1715
2845.86 1771
2846.36 1761
2846.86 1730
2847.37 1768
2847.87 1671
2848.37 1768
2848.87 1758
2849.38 1794
2849.88 1843
2850.38 1823
2850.89 1784
2851.39 1883
2851.89 1741
2852.40 1633
2852.90 1620
2853.40 1654
2853.91 1725
2854.41 1647
2854.92 1556
2855.42 1608
2855.92 1649
2856.43 1674
2856.93 1791
2857.43 1678
2857.94 1645
2858.44 1531
2858.95 1574
2859.45 1574
2859.95 1590
2860.46 1554
2860.96 1585
2861.47 1509
2861.97 1600
2862.48 1430
2862.98 1407
2863.48 1493
2863.99 1527
2864.49 1539
2865.00 1576
2865.50 1587
2866.01 1542
2866.51 1436
2867.02 1526
2867.52 1651
2868.03 1662
2868.53 1622
2869.04 1745
2869.54 1713
2870.05 1730
2870.55 1863
2871.06 1648
2871.56 1603
2872.07 1808
2872.57 1781
2873.08 1843
2873.58 1801
2874.09 1848
2874.59 1840
2875.10 1851
2875.60 1858
2876.11 1791
2876.61 1665
2877.12 1763
2877.63 1772
2878.13 1768
2878.64 1611
2879.14 1750
2879.65 1909
2880.15 1754
2880.66 1802
2881.17 1705
2881.67 1544
2882.18 1694
2882.68 1751
2883.19 1697
2883.70 1734
2884.20 1757
2884.71 1736
2885.22 1658
2885.72 1742
2886.23 1648
2886.74 1874
2887.24 2010
2887.75 1927
2888.25 2007
2888.76 1919
2889.27 1861
2889.77 1924
2890.28 1879
2890.79 1719
2891.30 1721
2891.80 1726
2892.31 1727
2892.82 1708
2893.32 1741
2893.83 1862
2894.34 1865
2894.84 1826
2895.35 1754
2895.86 1896
2896.37 2041
2896.87 1965
2897.38 1935
2897.89 1893
2898.40 1899
2898.90 1957
2899.41 1898
2899.92 1827
2900.43 1696
2900.93 1827
2901.44 1825
2901.95 1789
2902.46 1742
2902.96 1573
2903.47 1781
2903.98 1826
2904.49 1752
2905.00 1802
2905.50 1839
2906.01 1842
2906.52 1743
2907.03 1913
2907.54 1935
2908.05 1932
2908.55 1915
2909.06 1746
2909.57 1834
2910.08 1615
2910.59 1803
2911.10 1589
2911.61 1555
2912.11 1702
2912.62 1648
2913.13 1627
2913.64 1652
2914.15 1704
2914.66 1710
2915.17 1674
2915.68 1691
2916.19 1696
2916.69 1610
2917.20 1593
2917.71 1575
2918.22 1593
2918.73 1729
2919.24 1709
2919.75 1623
2920.26 1599
2920.77 1586
2921.28 1596
2921.79 1658
2922.30 1566
2922.81 1668
2923.32 1634
2923.83 1607
2924.34 1797
2924.85 1822
2925.36 1779
2925.87 1727
2926.38 1913
2926.89 1762
2927.40 1780
2927.91 1739
2928.42 1668
2928.93 1830
2929.44 1824
2929.95 1729
2930.46 1698
2930.97 1564
2931.48 1479
2931.99 1481
2932.50 1488
2933.01 1699
2933.52 1713
2934.03 1537
2934.54 1571
2935.05 1579
2935.56 1666
2936.07 1689
2936.58 1639
2937.09 1671
2937.60 1596
2938.12 1679
2938.63 1745
2939.14 1573
2939.65 1563
2940.16 1622
2940.67 1660
2941.18 1620
2941.69 1679
2942.20 1687
2942.72 1603
2943.23 1652
2943.74 1625
2944.25 1646
2944.76 1633
2945.27 1566
2945.79 1747
2946.30 1747
2946.81 1687
2947.32 1541
2947.83 1669
2948.34 1609
2948.86 1625
2949.37 1662
2949.88 1631
2950.39 1625
2950.90 1509
2951.42 1433
2951.93 1568
2952.44 1595
2952.95 1547
2953.46 1599
2953.98 1598
2954.49 1602
2955.00 1566
2955.51 1570
2956.03 1583
2956.54 1632
2957.05 1624
2957.56 1599
2958.08 1657
2958.59 1635
2959.10 1450
2959.62 1390
2960.13 1568
2960.64 1576
2961.15 1631
2961.67 1599
2962.18 1725
2962.69 1758
2963.21 1737
2963.72 1741
2964.23 1683
2964.75 1664
2965.26 1657
2965.77 1651
2966.29 1614
2966.80 1604
2967.31 1614
2967.83 1515
2968.34 1469
2968.85 1480
2969.37 1530
2969.88 1513
2970.40 1564
2970.91 1546
2971.42 1481
2971.94 1653
2972.45 1585
2972.96 1454
2973.48 1401
2973.99 1561
2974.51 1640
2975.02 1584
2975.54 1685
2976.05 1762
2976.56 1780
2977.08 1636
2977.59 1620
2978.11 1710
2978.62 1639
2979.14 1557
2979.65 1613
2980.16 1598
2980.68 1593
2981.19 1830
2981.71 1906
2982.22 1717
2982.74 1745
2983.25 1634
2983.77 1735
2984.28 1919
2984.80 2040
2985.31 2009
2985.83 1888
2986.34 1776
2986.86 1846
2987.37 1773
2987.89 1828
2988.40 2068
2988.92 1966
2989.44 1897
2989.95 1990
2990.47 1826
2990.98 1887
2991.50 2113
2992.01 2000
2992.53 1909
2993.04 1897
2993.56 1923
2994.08 1997
2994.59 1860
2995.11 2036
2995.62 2002
2996.14 2066
2996.66 2095
2997.17 2209
2997.69 2166
2998.20 2208
2998.72 2238
2999.24 2305
2999.75 2469
3000.27 2315
3000.79 2354
3001.30 2620
3001.82 2777
3002.33 3043
3002.85 3124
3003.37 3614
3003.88 4062
3004.40 4270
3004.92 4641
3005.43 4963
3005.95 4780
3006.47 5229
3006.99 5010
3007.50 4566
3008.02 4147
3008.54 4114
3009.05 3763
3009.57 3346
3010.09 2890
3010.60 2509
3011.12 2300
3011.64 2058
3012.16 2137
3012.67 2037
3013.19 2053
3013.71 2022
3014.23 2152
3014.74 2074
3015.26 2148
3015.78 2188
3016.30 2098
3016.82 2009
3017.33 2039
3017.85 2118
3018.37 2111
3018.89 2097
3019.40 2065
3019.92 1972
3020.44 2295
3020.96 2161
3021.48 2114
3022.00 2056
3022.51 2146
3023.03 2050
3023.55 2104
3024.07 2053
3024.59 2067
3025.11 2259
3025.62 2163
3026.14 1968
3026.66 1891
3027.18 1841
3027.70 1853
3028.22 1876
3028.74 1841
3029.25 1960
3029.77 1943
3030.29 1934
3030.81 1904
3031.33 1966
3031.85 1840
3032.37 1888
3032.89 1982
3033.41 1794
3033.93 1850
3034.45 1698
3034.96 1762
3035.48 1691
3036.00 1858
3036.52 1843
3037.04 1650
3037.56 1759
3038.08 1753
3038.60 1686
3039.12 1667
3039.64 1829
3040.16 1709
3040.68 1614
3041.20 1669
3041.72 1770
3042.24 1761
3042.76 1686
3043.28 1815
3043.80 1711
3044.32 1719
3044.84 1755
3045.36 1575
3045.88 1632
3046.40 1752
3046.92 1728
3047.44 1678
3047.96 1716
3048.48 1657
3049.00 1648
3049.52 1729
3050.04 1734
3050.56 1624
3051.09 1664
3051.61 1680
3052.13 1727
3052.65 1715
3053.17 1634
3053.69 1617
3054.21 1677
3054.73 1772
3055.25 1625
3055.77 1658
3056.29 1810
3056.82 1621
3057.34 1665
3057.86 1680
3058.38 1681
3058.90 1659
3059.42 1728
3059.94 1665
3060.47 1682
3060.99 1638
3061.51 1640
3062.03 1676
3062.55 1711
3063.07 1747
3063.60 1780
3064.12 1836
3064.64 1668
3065.16 1845
3065.68 1824
3066.21 1850
3066.73 1779
3067.25 1789
3067.77 1816
3068.29 1807
3068.82 1787
3069.34 1741
3069.86 1741
3070.38 1822
3070.90 1778
3071.43 1774
3071.95 1816
3072.47 1666
3072.99 1697
3073.52 1763
3074.04 1701
3074.56 1768
3075.09 1677
3075.61 1840
3076.13 1826
3076.65 1810
3077.18 1889
3077.70 1890
3078.22 1772
3078.75 2003
3079.27 1953
3079.79 1950
3080.32 2223
3080.84 2237
3081.36 2201
3081.89 2187
3082.41 2441
3082.93 2367
3083.46 2206
3083.98 2420
3084.50 2257
3085.03 2091
3085.55 2319
3086.07 2203
3086.60 2004
3087.12 1931
3087.64 2016
3088.17 1951
3088.69 2044
3089.22 1906
3089.74 1936
3090.26 2018
3090.79 1941
3091.31 1966
3091.84 1886
3092.36 1831
3092.89 1849
3093.41 1880
3093.93 1977
3094.46 2185
3094.98 2081
3095.51 1961
3096.03 2110
3096.56 2157
3097.08 2193
3097.61 2164
3098.13 2325
3098.66 2414
3099.18 2711
3099.70 3082
3100.23 3390
3100.75 3750
3101.28 4208
3101.80 4803
3102.33 5521
3102.85 6565
3103.38 6917
3103.91 7529
3104.43 7533
3104.96 7564
3105.48 7078
3106.01 6550
3106.53 5702
3107.06 4624
3107.58 4005
3108.11 3383
3108.63 2969
3109.16 2807
3109.69 2548
3110.21 2288
3110.74 2342
3111.26 2405
3111.79 2295
3112.31 2328
3112.84 2208
3113.37 2156
3113.89 2167
3114.42 2129
3114.94 2156
3115.47 2218
3116.00 2087
3116.52 1963
3117.05 2063
3117.58 1987
3118.10 1877
3118.63 1881
3119.16 1730
3119.68 1837
3120.21 1958
3120.73 2091
3121.26 1944
3121.79 1830
3122.31 2009
3122.84 2215
3123.37 2090
3123.90 2022
3124.42 1977
3124.95 1994
3125.48 1945
3126.00 1885
3126.53 1806
3127.06 1733
3127.58 1707
3128.11 1771
3128.64 1637
3129.17 1536
3129.69 1700
3130.22 1800
3130.75 1721
3131.28 1631
3131.80 1812
3132.33 1796
3132.86 1754
3133.39 1713
3133.91 1609
3134.44 1712
3134.97 1795
3135.50 1777
3136.03 1771
3136.55 1620
3137.08 1679
3137.61 1682
3138.14 1735
3138.67 1694
3139.19 1661
3139.72 1701
3140.25 1637
3140.78 1731
3141.31 1760
3141.84 1686
3142.36 1761
3142.89 1846
3143.42 1675
3143.95 1727
3144.48 1681
3145.01 1833
3145.54 1688
3146.06 1765
3146.59 1790
3147.12 1857
3147.65 2054
3148.18 1876
3148.71 1871
3149.24 2106
3149.77 2199
3150.30 2224
3150.83 2197
3151.35 2178
3151.88 2011
3152.41 1875
3152.94 1858
3153.47 1933
3154.00 1872
3154.53 1676
3155.06 1781
3155.59 1768
3156.12 1789
3156.65 1852
3157.18 1844
3157.71 1821
3158.24 1818
3158.77 1783
3159.30 1714
3159.83 1706
3160.36 1889
3160.89 1777
3161.42 1826
3161.95 1702
3162.48 1757
3163.01 1804
3163.54 1718
3164.07 1733
3164.60 1699
3165.13 1580
3165.66 1589
3166.19 1715
3166.72 1706
3167.25 1643
3167.78 1654
3168.31 1663
3168.84 1570
3169.37 1609
3169.90 1624
3170.44 1664
3170.97 1622
3171.50 1562
3172.03 1733
3172.56 1676
3173.09 1805
3173.62 1859
3174.15 1782
3174.68 1842
3175.21 1846
3175.75 1948
3176.28 1886
3176.81 1850
3177.34 1842
3177.87 1762
3178.40 1830
3178.93 1673
3179.47 1717
3180.00 1726
3180.53 1594
3181.06 1602
3181.59 1629
3182.12 1602
3182.66 1568
3183.19 1508
3183.72 1523
3184.25 1593
3184.78 1650
3185.32 1550
3185.85 1458
3186.38 1613
3186.91 1662
3187.44 1647
3187.98 1673
3188.51 1761
3189.04 1637
3189.57 1676
3190.11 1623
3190.64 1691
3191.17 1592
3191.70 1591
3192.24 1556
3192.77 1651
3193.30 1672
3193.84 1586
3194.37 1515
3194.90 1560
3195.43 1623
3195.97 1591
3196.50 1596
3197.03 1585
3197.57 1754
3198.10 1656
3198.63 1736
3199.17 1825
3199.70 1810
3200.23 1862
3200.77 1971
3201.30 1899
3201.83 1927
3202.37 1937
3202.90 2179
3203.43 2120
3203.97 2032
3204.50 1853
3205.03 1769
3205.57 1874
3206.10 1874
3206.63 1894
3207.17 1768
3207.70 1701
3208.24 1835
3208.77 1829
3209.30 1898
3209.84 2017
3210.37 1862
3210.91 2058
3211.44 2112
3211.98 1990
3212.51 2225
3213.04 2106
3213.58 2014
3214.11 1987
3214.65 2012
3215.18 2031
3215.72 1900
3216.25 1751
3216.79 1718
3217.32 1702
3217.86 1717
3218.39 1680
3218.93 1621
3219.46 1582
3220.00 1786
3220.53 1673
3221.07 1756
3221.60 1789
3222.14 1711
3222.67 1871
3223.21 1928
3223.74 2094
3224.28 2147
3224.81 2074
3225.35 1991
3225.88 2090
3226.42 2103
3226.95 2015
3227.49 2038
3228.02 2141
3228.56 2043
3229.10 2044
3229.63 2073
3230.17 1985
3230.70 2007
3231.24 1939
3231.78 1943
3232.31 2012
3232.85 1873
3233.38 1884
3233.92 1819
3234.46 1933
3234.99 2023
3235.53 1819
3236.06 1795
3236.60 1833
3237.14 1987
3237.67 2019
3238.21 1959
3238.75 2077
3239.28 1984
3239.82 2051
3240.36 2093
3240.89 2206
3241.43 2052
3241.97 2050
3242.50 1917
3243.04 1947
3243.58 1957
3244.11 1821
3244.65 1725
3245.19 1967
3245.72 1869
3246.26 2021
3246.80 2011
3247.34 2056
3247.87 2067
3248.41 2030
3248.95 1980
3249.49 2076
3250.02 1998
3250.56 1989
3251.10 2025
3251.64 2108
3252.17 2184
3252.71 2038
3253.25 2096
3253.79 2190
3254.32 2088
3254.86 1958
3255.40 2246
3255.94 2333
3256.48 2252
3257.01 2206
3257.55 2246
3258.09 2385
3258.63 2429
3259.17 2775
3259.70 2960
3260.24 2948
3260.78 3144
3261.32 3551
3261.86 4025
3262.40 4117
3262.93 4515
3263.47 4820
3264.01 5118
3264.55 5446
3265.09 5683
3265.63 6330
3266.17 6548
3266.71 6247
3267.24 6248
3267.78 6210
3268.32 6436
3268.86 5909
3269.40 5572
3269.94 5232
3270.48 4891
3271.02 4434
3271.56 3696
3272.10 3242
3272.64 2824
3273.18 2806
3273.71 2652
3274.25 2619
3274.79 2566
3275.33 2682
3275.87 2635
3276.41 2529
3276.95 2623
3277.49 2622
3278.03 2577
3278.57 2446
3279.11 2520
3279.65 2621
3280.19 2472
3280.73 2492
3281.27 2430
3281.81 2323
3282.35 2284
3282.89 2398
3283.43 2373
3283.97 2421
3284.51 2449
3285.05 2456
3285.59 2483
3286.13 2696
3286.67 2702
3287.21 2460
3287.75 2601
3288.30 2835
3288.84 2733
3289.38 2488
3289.92 2384
3290.46 2407
3291.00 2436
3291.54 2481
3292.08 2568
3292.62 2647
3293.16 2667
3293.70 2944
3294.24 3062
3294.79 2892
3295.33 2915
3295.87 3099
3296.41 3042
3296.95 3071
3297.49 3084
3298.03 3000
3298.57 2932
3299.12 3001
3299.66 2950
3300.20 2725
3300.74 2598
3301.28 2768
3301.82 2860
3302.37 2760
3302.91 2912
3303.45 2892
3303.99 2717
3304.53 2735
3305.08 2697
3305.62 2613
3306.16 2658
3306.70 2673
3307.24 2515
3307.79 2383
3308.33 2406
3308.87 2308
3309.41 2250
3309.96 2192
3310.50 2184
3311.04 2168
3311.58 2150
3312.13 2323
3312.67 2232
3313.21 2203
3313.75 2357
3314.30 2600
3314.84 2530
3315.38 2757
3315.92 2870
3316.47 2623
3317.01 2799
3317.55 2890
3318.10 2891
3318.64 2977
3319.18 2880
3319.73 2866
3320.27 2829
3320.81 2678
3321.36 2786
3321.90 2665
3322.44 2636
3322.99 2837
3323.53 2840
3324.07 2540
3324.62 2529
3325.16 2489
3325.70 2763
3326.25 2481
3326.79 2496
3327.34 2446
3327.88 2347
3328.42 2410
3328.97 2358
3329.51 2362
3330.06 2531
3330.60 2790
3331.14 3088
3331.69 3549
3332.23 4247
3332.78 5049
3333.32 5931
3333.86 7150
3334.41 8391
3334.95 9713
3335.50 11043
3336.04 11839
3336.59 12814
3337.13 13106
3337.68 12961
3338.22 12002
3338.77 10893
3339.31 9632
3339.86 8391
3340.40 7180
3340.94 6124
3341.49 5211
3342.03 4419
3342.58 3664
3343.13 3262
3343.67 2997
3344.22 2710
3344.76 2549
3345.31 2510
3345.85 2367
3346.40 2357
3346.94 2410
3347.49 2382
3348.03 2457
3348.58 2270
3349.12 2464
3349.67 2451
3350.22 2258
3350.76 2446
3351.31 2557
3351.85 2467
3352.40 2243
3352.94 2400
3353.49 2386
3354.04 2422
3354.58 2459
3355.13 2421
3355.67 2270
3356.22 2407
3356.77 2356
3357.31 2232
3357.86 2345
3358.41 2496
3358.95 2263
3359.50 2370
3360.05 2182
3360.59 2119
3361.14 2301
3361.68 2122
3362.23 2031
3362.78 1999
3363.33 2080
3363.87 2160
3364.42 2175
3364.97 2089
3365.51 2015
3366.06 2189
3366.61 2080
3367.15 2074
3367.70 2072
3368.25 2011
3368.79 2096
3369.34 1996
3369.89 2054
3370.44 2190
3370.98 2077
3371.53 2211
3372.08 2341
3372.63 2280
3373.17 2239
3373.72 2340
3374.27 2376
3374.82 2464
3375.36 2363
3375.91 2374
3376.46 2318
3377.01 2350
3377.56 2261
3378.10 2227
3378.65 2020
3379.20 1985
3379.75 1927
3380.30 1952
3380.84 1821
3381.39 1727
3381.94 1774
3382.49 1803
3383.04 1770
3383.59 1674
3384.13 1728
3384.68 1678
3385.23 1664
3385.78 1747
3386.33 1644
3386.88 1668
3387.43 1597
3387.97 1686
3388.52 1762
3389.07 1714
3389.62 1739
3390.17 1702
3390.72 1658
3391.27 1733
3391.82 1702
3392.37 1713
3392.92 1736
3393.46 1828
3394.01 1755
3394.56 1874
3395.11 1889
3395.66 1888
3396.21 1797
3396.76 1809
3397.31 1714
3397.86 1667
3398.41 1739
3398.96 1746
3399.51 1870
3400.06 1923
3400.61 1788
3401.16 1729
3401.71 1753
3402.26 1676
3402.81 1625
3403.36 1648
3403.91 1620
3404.46 1700
3405.01 1642
3405.56 1597
3406.11 1639
3406.66 1599
3407.21 1536
3407.76 1513
3408.31 1636
3408.86 1689
3409.41 1568
3409.96 1664
3410.51 1741
3411.06 1743
3411.61 1800
3412.16 1790
3412.71 1750
3413.27 1826
3413.82 1725
3414.37 1723
3414.92 1846
3415.47 1863
3416.02 1704
3416.57 1634
3417.12 1748
3417.67 1757
3418.22 1758
3418.78 1764
3419.33 1704
3419.88 1591
3420.43 1725
3420.98 1826
3421.53 1804
3422.08 1935
3422.64 1946
3423.19 1918
3423.74 2188
3424.29 2238
3424.84 2186
3425.39 2118
3425.95 2066
3426.50 1959
3427.05 1851
3427.60 1775
3428.15 1808
3428.71 1851
3429.26 1897
3429.81 1862
3430.36 1672
3430.91 1708
3431.47 1671
3432.02 1536
3432.57 1681
3433.12 1603
3433.68 1750
3434.23 1705
3434.78 1749
3435.33 1642
3435.89 1757
3436.44 1743
3436.99 1879
3437.54 1799
3438.10 1737
3438.65 1707
3439.20 1676
3439.76 1737
3440.31 1684
3440.86 1703
3441.42 1725
3441.97 1910
3442.52 1768
3443.07 1746
3443.63 1710
3444.18 1745
3444.73 1718
3445.29 1693
3445.84 1551
3446.39 1497
3446.95 1424
3447.50 1518
3448.06 1553
3448.61 1388
3449.16 1404
3449.72 1628
3450.27 1556
3450.82 1534
3451.38 1529
3451.93 1485
3452.49 1505
3453.04 1464
3453.59 1515
3454.15 1569
3454.70 1627
3455.26 1544
3455.81 1579
3456.36 1553
3456.92 1583
3457.47 1519
3458.03 1551
3458.58 1605
3459.14 1618
3459.69 1527
3460.25 1458
3460.80 1526
3461.36 1477
3461.91 1659
3462.46 1552
3463.02 1578
3463.57 1605
3464.13 1517
3464.68 1584
3465.24 1663
3465.79 1634
3466.35 1538
3466.90 1693
3467.46 1673
3468.02 1615
3468.57 1706
3469.13 1704
3469.68 1783
3470.24 1837
3470.79 1802
3471.35 1889
3471.90 1915
3472.46 1976
3473.01 1920
3473.57 1997
3474.13 1770
3474.68 1982
3475.24 2158
3475.79 1985
3476.35 1818
3476.90 1764
3477.46 1900
3478.02 1838
3478.57 1846
3479.13 1900
3479.68 1751
3480.24 1943
3480.80 1916
3481.35 1904
3481.91 1832
3482.47 1907
3483.02 2065
3483.58 2059
3484.14 2090
3484.69 2222
3485.25 2154
3485.81 2290
3486.36 2361
3486.92 2107
3487.48 2311
3488.03 2554
3488.59 2828
3489.15 3417
3489.70 4023
3490.26 4304
3490.82 4929
3491.37 5721
3491.93 6486
3492.49 6976
3493.05 7242
3493.60 7039
3494.16 7114
3494.72 6695
3495.27 5985
3495.83 5385
3496.39 4713
3496.95 4037
3497.50 3595
3498.06 3323
3498.62 3131
3499.18 3135
3499.74 3231
3500.29 3339
3500.85 3385
3501.41 3414
3501.97 3441
3502.52 3587
3503.08 3529
3503.64 3569
3504.20 3836
3504.76 4193
3505.32 4036
3505.87 3898
3506.43 3870
3506.99 3665
3507.55 3625
3508.11 3614
3508.67 3278
3509.22 3104
3509.78 2964
3510.34 2752
3510.90 2596
3511.46 2478
3512.02 2317
3512.58 2215
3513.13 2250
3513.69 2110
3514.25 1960
3514.81 2055
3515.37 2041
3515.93 1973
3516.49 1760
3517.05 1791
3517.61 1659
3518.17 1700
3518.73 1672
3519.28 1854
3519.84 1751
3520.40 1819
3520.96 1816
3521.52 1874
3522.08 1972
3522.64 1918
3523.20 1909
3523.76 1953
3524.32 1971
3524.88 1855
3525.44 1853
3526.00 1873
3526.56 1783
3527.12 1678
3527.68 1687
3528.24 1677
3528.80 1705
3529.36 1751
3529.92 1793
3530.48 1616
3531.04 1732
3531.60 1748
3532.16 1740
3532.72 1769
3533.28 1674
3533.84 1648
3534.40 1695
3534.96 1871
3535.52 1996
3536.08 1872
3536.65 1933
3537.21 1960
3537.77 1984
3538.33 2064
3538.89 1986
3539.45 1973
3540.01 1927
3540.57 2048
3541.13 1927
3541.69 1768
3542.25 1663
3542.82 1794
3543.38 1716
3543.94 1722
3544.50 1647
3545.06 1621
3545.62 1677
3546.18 1629
3546.75 1642
3547.31 1643
3547.87 1574
3548.43 1586
3548.99 1606
3549.55 1711
3550.12 1658
3550.68 1573
3551.24 1628
3551.80 1478
3552.36 1497
3552.92 1411
3553.49 1566
3554.05 1615
3554.61 1507
3555.17 1472
3555.74 1449
3556.30 1477
3556.86 1457
3557.42 1439
3557.98 1591
3558.55 1528
3559.11 1545
3559.67 1580
3560.23 1551
3560.80 1547
3561.36 1683
3561.92 1677
3562.49 1568
3563.05 1661
3563.61 1676
3564.17 1664
3564.74 1529
3565.30 1533
3565.86 1475
3566.43 1616
3566.99 1513
3567.55 1447
3568.11 1544
3568.68 1543
3569.24 1430
3569.80 1447
3570.37 1449
3570.93 1525
3571.49 1552
3572.06 1478
3572.62 1427
3573.19 1484
3573.75 1466
3574.31 1500
3574.88 1542
3575.44 1516
3576.00 1564
3576.57 1651
3577.13 1774
3577.70 1678
3578.26 1599
3578.82 1521
3579.39 1657
3579.95 1633
3580.52 1575
3581.08 1429
3581.64 1553
3582.21 1509
3582.77 1539
3583.34 1402
3583.90 1528
3584.47 1624
3585.03 1496
3585.60 1412
3586.16 1450
3586.72 1515
3587.29 1479
3587.85 1622
3588.42 1658
3588.98 1529
3589.55 1447
3590.11 1492
3590.68 1614
3591.24 1482
3591.81 1424
3592.37 1474
3592.94 1502
3593.50 1590
3594.07 1555
3594.63 1512
3595.20 1428
3595.77 1610
3596.33 1515
3596.90 1494
3597.46 1647
3598.03 1641
3598.59 1554
3599.16 1509
3599.72 1516
3600.29 1560
3600.86 1502
3601.42 1527
3601.99 1468
3602.55 1502
3603.12 1633
3603.69 1589
3604.25 1393
3604.82 1345
3605.38 1462
3605.95 1405
3606.52 1515
3607.08 1359
3607.65 1280
3608.21 1299
3608.78 1337
3609.35 1288
3609.91 1377
3610.48 1397
3611.05 1351
3611.61 1347
3612.18 1219
3612.75 1321
3613.31 1402
3613.88 1399
3614.45 1362
3615.01 1471
3615.58 1541
3616.15 1621
3616.72 1770
3617.28 1860
3617.85 1872
3618.42 1936
3618.98 2092
3619.55 2038
3620.12 1894
3620.69 1992
3621.25 1980
3621.82 1871
3622.39 1746
3622.96 1700
3623.52 1547
3624.09 1606
3624.66 1406
3625.23 1383
3625.79 1327
3626.36 1390
3626.93 1437
3627.50 1497
3628.06 1434
3628.63 1344
3629.20 1398
3629.77 1445
3630.34 1533
3630.91 1412
3631.47 1375
3632.04 1538
3632.61 1708
3633.18 1447
3633.75 1435
3634.31 1541
3634.88 1469
3635.45 1373
3636.02 1411
3636.59 1552
3637.16 1541
3637.73 1513
3638.29 1589
3638.86 1652
3639.43 1722
3640.00 1790
3640.57 1902
3641.14 1981
3641.71 1905
3642.28 1860
3642.85 1952
3643.42 2059
3643.98 2020
3644.55 1956
3645.12 1812
3645.69 1588
3646.26 1682
3646.83 1605
3647.40 1669
3647.97 1670
3648.54 1559
3649.11 1596
3649.68 1513
3650.25 1569
3650.82 1674
3651.39 1761
3651.96 1737
3652.53 1704
3653.10 1784
3653.67 1708
3654.24 1667
3654.81 1656
3655.38 1637
3655.95 1590
3656.52 1628
3657.09 1604
3657.66 1543
3658.23 1659
3658.80 1715
3659.37 1592
3659.94 1484
3660.51 1616
3661.08 1634
3661.65 1584
3662.22 1551
3662.79 1527
3663.36 1713
3663.93 1791
3664.50 1706
3665.07 1695
3665.64 1669
3666.22 1646
3666.79 1607
3667.36 1650
3667.93 1755
3668.50 1536
3669.07 1509
3669.64 1579
3670.21 1511
3670.78 1430
3671.36 1452
3671.93 1564
3672.50 1465
3673.07 1479
3673.64 1574
3674.21 1611
3674.78 1672
3675.36 1652
3675.93 1641
3676.50 1602
3677.07 1568
3677.64 1557
3678.21 1719
3678.79 1496
3679.36 1467
3679.93 1456
3680.50 1429
3681.07 1436
3681.65 1465
3682.22 1424
3682.79 1383
3683.36 1396
3683.94 1390
3684.51 1401
3685.08 1312
3685.65 1364
3686.23 1502
3686.80 1540
3687.37 1461
3687.94 1464
3688.52 1394
3689.09 1517
3689.66 1613
3690.23 1499
3690.81 1396
3691.38 1553
3691.95 1677
3692.52 1616
3693.10 1662
3693.67 1550
3694.24 1480
3694.82 1502
3695.39 1485
3695.96 1523
3696.54 1487
3697.11 1440
3697.68 1422
3698.26 1425
3698.83 1475
3699.40 1516
3699.98 1556
3700.55 1549
3701.12 1396
3701.70 1390
3702.27 1427
3702.85 1450
3703.42 1546
3703.99 1374
3704.57 1466
3705.14 1484
3705.71 1486
3706.29 1492
3706.86 1448
3707.44 1448
3708.01 1470
3708.59 1613
3709.16 1626
3709.73 1616
3710.31 1596
3710.88 1614
3711.46 1533
3712.03 1554
3712.61 1429
3713.18 1479
3713.75 1689
3714.33 1715
3714.90 1572
3715.48 1476
3716.05 1489
3716.63 1549
3717.20 1640
3717.78 1463
3718.35 1509
3718.93 1606
3719.50 1625
3720.08 1436
3720.65 1439
3721.23 1507
3721.80 1547
3722.38 1490
3722.95 1527
3723.53 1358
3724.11 1334
3724.68 1335
3725.26 1425
3725.83 1470
3726.41 1401
3726.98 1292
3727.56 1356
3728.13 1223
3728.71 1321
3729.29 1488
3729.86 1463
3730.44 1478
3731.01 1517
3731.59 1611
3732.17 1604
3732.74 1684
3733.32 1775
3733.89 1648
3734.47 1663
3735.05 1699
3735.62 1714
3736.20 1723
3736.77 1631
3737.35 1568
3737.93 1581
3738.50 1550
3739.08 1498
3739.66 1390
3740.23 1417
3740.81 1333
3741.39 1391
3741.96 1339
3742.54 1385
3743.12 1315
3743.69 1349
3744.27 1297
3744.85 1428
3745.43 1276
3746.00 1216
3746.58 1246
3747.16 1424
3747.73 1382
3748.31 1339
3748.89 1393
3749.47 1483
3750.04 1515
3750.62 1411
3751.20 1307
3751.78 1310
3752.35 1320
3752.93 1386
3753.51 1300
3754.09 1345
3754.66 1383
3755.24 1302
3755.82 1199
3756.40 1299
3756.98 1220
3757.55 1242
3758.13 1329
3758.71 1382
3759.29 1339
3759.87 1426
3760.44 1451
3761.02 1498
3761.60 1355
3762.18 1411
3762.76 1492
3763.34 1381
3763.91 1367
3764.49 1379
3765.07 1386
3765.65 1383
3766.23 1364
3766.81 1550
3767.39 1365
3767.96 1365
3768.54 1439
3769.12 1391
3769.70 1422
3770.28 1344
3770.86 1347
3771.44 1578
3772.02 1613
3772.60 1493
3773.18 1450
3773.76 1503
3774.33 1452
3774.91 1474
3775.49 1390
3776.07 1437
3776.65 1368
3777.23 1279
3777.81 1471
3778.39 1359
3778.97 1203
3779.55 1162
3780.13 1145
3780.71 1293
3781.29 1389
3781.87 1314
3782.45 1321
3783.03 1403
3783.61 1462
3784.19 1320
3784.77 1312
3785.35 1255
3785.93 1360
3786.51 1332
3787.09 1255
3787.67 1387
3788.25 1310
3788.83 1350
3789.41 1461
3789.99 1379
3790.57 1267
3791.15 1362
3791.73 1385
3792.31 1510
3792.89 1383
3793.48 1343
3794.06 1432
3794.64 1560
3795.22 1507
3795.80 1438
3796.38 1339
3796.96 1520
3797.54 1461
3798.12 1491
3798.70 1522
3799.28 1474
3799.87 1614
3800.45 1676
3801.03 1634
3801.61 1808
3802.19 1791
3802.77 1819
3803.35 1751
3803.94 1758
3804.52 1895
3805.10 1868
3805.68 1861
3806.26 1870
3806.84 1712
3807.43 1799
3808.01 1783
3808.59 1838
3809.17 1801
3809.75 1825
3810.34 2027
3810.92 1857
3811.50 1791
3812.08 1954
3812.66 1932
3813.25 2040
3813.83 2066
3814.41 1978
3814.99 1968
3815.58 2033
3816.16 1974
3816.74 2163
3817.32 2125
3817.91 2037
3818.49 1729
3819.07 1646
3819.65 1515
3820.24 1563
3820.82 1489
3821.40 1497
3821.99 1471
3822.57 1379
3823.15 1440
3823.73 1444
3824.32 1447
3824.90 1416
3825.48 1349
3826.07 1479
3826.65 1444
3827.23 1506
3827.82 1477
3828.40 1324
3828.98 1346
3829.57 1330
3830.15 1442
3830.73 1546
3831.32 1540
3831.90 1387
3832.49 1434
3833.07 1433
3833.65 1417
3834.24 1284
3834.82 1365
3835.41 1367
3835.99 1508
3836.57 1444
3837.16 1416
3837.74 1312
3838.33 1361
3838.91 1373
3839.49 1402
3840.08 1339
3840.66 1386
3841.25 1323
3841.83 1206
3842.42 1379
3843.00 1286
3843.58 1322
3844.17 1328
3844.75 1361
3845.34 1251
3845.92 1281
3846.51 1368
3847.09 1279
3847.68 1353
3848.26 1270
3848.85 1330
3849.43 1281
3850.02 1276
3850.60 1328
3851.19 1281
3851.77 1300
3852.36 1251
3852.94 1298
3853.53 1360
3854.11 1383
3854.70 1410
3855.29 1327
3855.87 1262
3856.46 1321
3857.04 1419
3857.63 1318
3858.21 1374
3858.80 1344
3859.39 1392
3859.97 1576
3860.56 1529
3861.14 1444
3861.73 1406
3862.31 1560
3862.90 1607
3863.49 1583
3864.07 1532
3864.66 1471
3865.25 1480
3865.83 1660
3866.42 1696
3867.00 1781
3867.59 1728
3868.18 1761
3868.76 1572
3869.35 1439
3869.94 1494
3870.52 1464
3871.11 1436
3871.70 1431
3872.28 1478
3872.87 1504
3873.46 1421
3874.04 1419
3874.63 1459
3875.22 1293
3875.80 1362
3876.39 1434
3876.98 1362
3877.57 1487
3878.15 1518
3878.74 1413
3879.33 1426
3879.92 1403
3880.50 1355
3881.09 1310
3881.68 1303
3882.26 1303
3882.85 1172
3883.44 1306
3884.03 1320
3884.62 1336
3885.20 1389
3885.79 1454
3886.38 1421
3886.97 1416
3887.55 1389
3888.14 1408
3888.73 1539
3889.32 1679
3889.91 1774
3890.49 1844
3891.08 1856
3891.67 1797
3892.26 1718
3892.85 1732
3893.44 1717
3894.02 1686
3894.61 1606
3895.20 1477
3895.79 1419
3896.38 1489
3896.97 1422
3897.56 1503
3898.14 1407
3898.73 1377
3899.32 1424
3899.91 1371
3900.50 1377
3901.09 1376
3901.68 1344
3902.27 1361
3902.86 1429
3903.44 1344
3904.03 1319
3904.62 1442
3905.21 1429
3905.80 1331
3906.39 1334
3906.98 1424
3907.57 1376
3908.16 1368
3908.75 1256
3909.34 1310
3909.93 1239
3910.52 1291
3911.11 1360
3911.70 1378
3912.29 1331
3912.88 1260
3913.47 1287
3914.06 1275
3914.65 1347
3915.24 1299
3915.83 1190
3916.42 1249
3917.01 1216
3917.60 1271
3918.19 1237
3918.78 1387
3919.37 1243
3919.96 1262
3920.55 1332
3921.14 1226
3921.73 1178
3922.32 1225
3922.91 1366
3923.50 1486
3924.09 1343
3924.68 1364
3925.27 1285
3925.86 1259
3926.45 1313
3927.05 1278
3927.64 1135
3928.23 1232
3928.82 1244
3929.41 1117
3930.00 1273
3930.59 1321
3931.18 1223
3931.77 1159
3932.37 1195
3932.96 1255
3933.55 1210
3934.14 1251
3934.73 1231
3935.32 1285
3935.91 1258
3936.51 1296
3937.10 1298
3937.69 1240
3938.28 1286
3938.87 1380
3939.46 1404
3940.06 1322
3940.65 1436
3941.24 1452
3941.83 1430
3942.42 1585
3943.02 1568
3943.61 1628
3944.20 1559
3944.79 1565
3945.39 1506
3945.98 1485
3946.57 1385
3947.16 1309
3947.76 1417
3948.35 1328
3948.94 1243
3949.53 1204
3950.13 1328
3950.72 1369
3951.31 1223
3951.90 1285
3952.50 1267
3953.09 1197
3953.68 1173
3954.28 1375
3954.87 1391
3955.46 1336
3956.05 1313
3956.65 1322
3957.24 1397
3957.83 1503
3958.43 1452
3959.02 1353
3959.61 1424
3960.21 1464
3960.80 1481
3961.39 1393
3961.99 1420
3962.58 1326
3963.17 1367
3963.77 1336
3964.36 1364
3964.96 1386
3965.55 1381
3966.14 1473
3966.74 1466
3967.33 1514
3967.93 1556
3968.52 1584
3969.11 1392
3969.71 1491
3970.30 1445
3970.90 1374
3971.49 1297
3972.08 1424
3972.68 1388
3973.27 1282
3973.87 1262
3974.46 1449
3975.06 1370
3975.65 1400
3976.25 1490
3976.84 1501
3977.43 1479
3978.03 1483
3978.62 1488
3979.22 1478
3979.81 1388
3980.41 1456
3981.00 1565
3981.60 1411
3982.19 1336
3982.79 1398
3983.38 1418
3983.98 1291
3984.57 1273
3985.17 1333
3985.76 1329
3986.36 1383
3986.96 1377
3987.55 1365
3988.15 1356
3988.74 1460
3989.34 1473
3989.93 1420
3990.53 1451
3991.12 1329
3991.72 1480
3992.32 1394
3992.91 1406
3993.51 1519
3994.10 1556
3994.70 1542
3995.30 1484
3995.89 1562
3996.49 1645
3997.08 1730
3997.68 1556
3998.28 1609
3998.87 1556
3999.47 1589
4000.07 1618
4000.66 1440
4001.26 1462
4001.85 1482
4002.45 1444
4003.05 1450
4003.64 1357
4004.24 1421
4004.84 1502
4005.43 1486
4006.03 1524
4006.63 1571
4007.23 1446
4007.82 1464
4008.42 1415
4009.02 1457
4009.61 1478
4010.21 1434
4010.81 1332
4011.41 1351
4012.00 1354
4012.60 1324
4013.20 1320
4013.79 1397
4014.39 1360
4014.99 1417
4015.59 1390
4016.18 1468
4016.78 1494
4017.38 1450
4017.98 1429
4018.58 1462
4019.17 1456
4019.77 1334
4020.37 1279
4020.97 1292
4021.56 1291
4022.16 1326
4022.76 1369
4023.36 1385
4023.96 1434
4024.56 1432
4025.15 1468
4025.75 1552
4026.35 1439
4026.95 1516
4027.55 1657
4028.15 1497
4028.74 1542
4029.34 1382
4029.94 1525
4030.54 1651
4031.14 1739
4031.74 1630
4032.34 1659
4032.93 1633
4033.53 1596
4034.13 1468
4034.73 1402
4035.33 1407
4035.93 1560
4036.53 1450
4037.13 1413
4037.73 1433
4038.33 1362
4038.93 1372
4039.52 1365
4040.12 1400
4040.72 1272
4041.32 1407
4041.92 1306
4042.52 1248
4043.12 1263
4043.72 1280
4044.32 1306
4044.92 1303
4045.52 1264
4046.12 1242
4046.72 1177
4047.32 1297
4047.92 1370
4048.52 1419
4049.12 1418
4049.72 1330
4050.32 1185
4050.92 1274
4051.52 1399
4052.12 1453
4052.72 1335
4053.32 1295
4053.92 1316
4054.52 1345
4055.12 1296
4055.72 1385
4056.32 1279
4056.92 1257
4057.52 1324
4058.13 1303
4058.73 1277
4059.33 1346
4059.93 1232
4060.53 1245
4061.13 1292
4061.73 1213
4062.33 1205
4062.93 1233
4063.53 1223
4064.14 1233
4064.74 1231
4065.34 1190
4065.94 1200
4066.54 1145
4067.14 1073
4067.74 1195
4068.34 1263
4068.95 1204
4069.55 1098
4070.15 1201
4070.75 1311
4071.35 1144
4071.95 1054
4072.56 1131
4073.16 1195
4073.76 1210
4074.36 1239
4074.96 1292
4075.57 1270
4076.17 1266
4076.77 1189
4077.37 1166
4077.97 1107
4078.58 1146
4079.18 1119
4079.78 1201
4080.38 1118
4080.99 1138
4081.59 1173
4082.19 1170
4082.79 1251
4083.40 1134
4084.00 1048
4084.60 1170
4085.20 1234
4085.81 1228
4086.41 1227
4087.01 1148
4087.61 1141
4088.22 1169
4088.82 1301
4089.42 1216
4090.03 1267
4090.63 1188
4091.23 1254
4091.84 1275
4092.44 1260
4093.04 1290
4093.65 1293
4094.25 1238
4094.85 1257
4095.46 1303
4096.06 1293
4096.66 1300
4097.27 1243
4097.87 1219
4098.47 1151
4099.08 1144
4099.68 1195
4100.29 1291
4100.89 1255
4101.49 1112
4102.10 1168
4102.70 1078
4103.30 1059
4103.91 1146
4104.51 1068
4105.12 1210
4105.72 1212
4106.33 1167
4106.93 1284
4107.53 1246
4108.14 1266
4108.74 1205
4109.35 1298
4109.95 1264
4110.56 1169
4111.16 1209
4111.77 1181
4112.37 1133
4112.98 1130
4113.58 1098
4114.19 1088
4114.79 1130
4115.40 1152
4116.00 1139
4116.61 1166
4117.21 1246
4117.82 1246
4118.42 1229
4119.03 1259
4119.63 1192
4120.24 1172
4120.84 1206
4121.45 1250
4122.05 1257
4122.66 1211
4123.26 1337
4123.87 1262
4124.47 1183
4125.08 1252
4125.69 1234
4126.29 1255
4126.90 1136
4127.50 1067
4128.11 1132
4128.71 1228
4129.32 1201
4129.93 1228
4130.53 1046
4131.14 1157
4131.74 1211
4132.35 1200
4132.96 1239
4133.56 1288
4134.17 1226
4134.78 1330
4135.38 1426
4135.99 1332
4136.60 1343
4137.20 1356
4137.81 1356
4138.42 1343
4139.02 1421
4139.63 1402
4140.24 1395
4140.84 1421
4141.45 1445
4142.06 1503
4142.66 1461
4143.27 1567
4143.88 1549
4144.48 1394
4145.09 1394
4145.70 1387
4146.31 1405
4146.91 1226
4147.52 1228
4148.13 1190
4148.73 1176
4149.34 1152
4149.95 1229
4150.56 1099
4151.16 1180
4151.77 1287
4152.38 1282
4152.99 1174
4153.60 1245
4154.20 1156
4154.81 1269
4155.42 1258
4156.03 1240
4156.63 1252
4157.24 1324
4157.85 1270
4158.46 1325
4159.07 1338
4159.68 1380
4160.28 1287
4160.89 1305
4161.50 1444
4162.11 1380
4162.72 1314
4163.33 1361
4163.93 1217
4164.54 1303
4165.15 1330
4165.76 1387
4166.37 1310
4166.98 1271
4167.59 1305
4168.19 1306
4168.80 1276
4169.41 1153
4170.02 1220
4170.63 1245
4171.24 1313
4171.85 1284
4172.46 1208
4173.07 1240
4173.68 1213
4174.29 1192
4174.89 1280
4175.50 1223
4176.11 1273
4176.72 1235
4177.33 1263
4177.94 1407
4178.55 1327
4179.16 1348
4179.77 1318
4180.38 1257
4180.99 1328
4181.60 1392
4182.21 1273
4182.82 1310
4183.43 1357
4184.04 1352
4184.65 1176
4185.26 1189
4185.87 1314
4186.48 1188
4187.09 1164
4187.70 1127
4188.31 1082
4188.92 1169
4189.53 1178
4190.14 1293
4190.75 1291
4191.36 1173
4191.97 1200
4192.58 1137
4193.19 1240
4193.80 1269
4194.42 1378
4195.03 1386
4195.64 1391
4196.25 1387
4196.86 1350
4197.47 1246
4198.08 1224
4198.69 1279
4199.30 1304
4199.91 1258
4200.53 1290
4201.14 1184
4201.75 1113
4202.36 1143
4202.97 1217
4203.58 1183
4204.19 1149
4204.80 1196
4205.42 1125
4206.03 1224
4206.64 1179
4207.25 1171
4207.86 1261
4208.47 1221
4209.09 1237
4209.70 1275
4210.31 1266
4210.92 1117
4211.53 1062
4212.15 1205
4212.76 1113
4213.37 1086
4213.98 1122
4214.59 1178
4215.21 1251
4215.82 1327
4216.43 1251
4217.04 1309
4217.66 1316
4218.27 1327
4218.88 1472
4219.49 1502
4220.11 1520
4220.72 1448
4221.33 1584
4221.94 1587
4222.56 1558
4223.17 1517
4223.78 1519
4224.40 1552
4225.01 1468
4225.62 1459
4226.23 1544
4226.85 1618
4227.46 1538
4228.07 1423
4228.69 1462
4229.30 1479
4229.91 1407
4230.53 1518
4231.14 1536
4231.75 1779
4232.37 1798
4232.98 1837
4233.59 2038
4234.21 2079
4234.82 2083
4235.44 2261
4236.05 2177
4236.66 2096
4237.28 2136
4237.89 2084
4238.50 1791
4239.12 1678
4239.73 1621
4240.35 1492
4240.96 1412
4241.58 1440
4242.19 1499
4242.80 1321
4243.42 1263
4244.03 1464
4244.65 1463
4245.26 1353
4245.88 1372
4246.49 1395
4247.10 1428
4247.72 1480
4248.33 1493
4248.95 1537
4249.56 1465
4250.18 1444
4250.79 1364
4251.41 1471
4252.02 1446
4252.64 1463
4253.25 1358
4253.87 1341
4254.48 1350
4255.10 1372
4255.71 1343
4256.33 1374
4256.94 1355
4257.56 1398
4258.17 1337
4258.79 1484
4259.41 1407
4260.02 1358
4260.64 1304
4261.25 1250
4261.87 1320
4262.48 1301
4263.10 1397
4263.71 1384
4264.33 1452
4264.95 1338
4265.56 1417
4266.18 1435
4266.79 1401
4267.41 1447
4268.03 1435
4268.64 1467
4269.26 1414
4269.87 1249
4270.49 1373
4271.11 1369
4271.72 1334
4272.34 1360
4272.96 1303
4273.57 1315
4274.19 1304
4274.81 1339
4275.42 1381
4276.04 1491
4276.66 1644
4277.27 1596
4277.89 1675
4278.51 1571
4279.12 1576
4279.74 1442
4280.36 1415
4280.97 1457
4281.59 1372
4282.21 1272
4282.83 1190
4283.44 1327
4284.06 1212
4284.68 1224
4285.29 1219
4285.91 1129
4286.53 1214
4287.15 1236
4287.76 1173
4288.38 1297
4289.00 1143
4289.62 1268
4290.23 1245
4290.85 1199
4291.47 1252
4292.09 1308
4292.71 1249
4293.32 1267
4293.94 1213
4294.56 1165
4295.18 1137
4295.80 1222
4296.41 1298
4297.03 1247
4297.65 1224
4298.27 1246
4298.89 1273
4299.50 1198
4300.12 1245
4300.74 1330
4301.36 1303
4301.98 1228
4302.60 1283
4303.22 1331
4303.83 1305
4304.45 1289
4305.07 1207
4305.69 1193
4306.31 1216
4306.93 1301
4307.55 1212
4308.17 1145
4308.79 1221
4309.40 1149
4310.02 1331
4310.64 1191
4311.26 1130
4311.88 1282
4312.50 1266
4313.12 1353
4313.74 1326
4314.36 1345
4314.98 1206
4315.60 1188
4316.22 1152
4316.84 1253
4317.46 1243
4318.08 1116
4318.70 1020
4319.32 1130
4319.94 1220
4320.56 1119
4321.18 1197
4321.80 1249
4322.42 1174
4323.04 1285
4323.66 1306
4324.28 1335
4324.90 1296
4325.52 1190
4326.14 1249
4326.76 1370
4327.38 1341
4328.00 1259
4328.62 1352
4329.24 1302
4329.86 1374
4330.48 1237
4331.10 1362
4331.72 1331
4332.34 1394
4332.96 1448
4333.58 1587
4334.20 1517
4334.82 1659
4335.45 1737
4336.07 1916
4336.69 1776
4337.31 1864
4337.93 1967
4338.55 2091
4339.17 2081
4339.79 1952
4340.41 1982
4341.04 1858
4341.66 1775
4342.28 1917
4342.90 1859
4343.52 1928
4344.14 2123
4344.76 2349
4345.39 2498
4346.01 2769
4346.63 2921
4347.25 2880
4347.87 2833
4348.50 2904
4349.12 2883
4349.74 2472
4350.36 2369
4350.98 2138
4351.61 1959
4352.23 1810
4352.85 1652
4353.47 1613
4354.09 1562
4354.72 1538
4355.34 1475
4355.96 1384
4356.58 1385
4357.21 1363
4357.83 1355
4358.45 1400
4359.07 1482
4359.70 1427
4360.32 1359
4360.94 1291
4361.56 1415
4362.19 1348
4362.81 1320
4363.43 1321
4364.06 1457
4364.68 1371
4365.30 1470
4365.93 1428
4366.55 1283
4367.17 1439
4367.80 1394
4368.42 1281
4369.04 1232
4369.67 1092
4370.29 1230
4370.91 1151
4371.54 1251
4372.16 1305
4372.78 1114
4373.41 1147
4374.03 1225
4374.65 1248
4375.28 1130
4375.90 1068
4376.53 1211
4377.15 1253
4377.77 1311
4378.40 1312
4379.02 1237
4379.65 1258
4380.27 1256
4380.89 1331
4381.52 1159
4382.14 1194
4382.77 1286
4383.39 1228
4384.02 1404
4384.64 1265
4385.26 1234
4385.89 1235
4386.51 1233
4387.14 1224
4387.76 1183
4388.39 1193
4389.01 1246
4389.64 1168
4390.26 1101
4390.89 1033
4391.51 1112
4392.14 1142
4392.76 1114
4393.39 1088
4394.01 1191
4394.64 1143
4395.26 1164
4395.89 1264
4396.51 1232
4397.14 1228
4397.76 1183
4398.39 1139
4399.01 1176
4399.64 1135
4400.27 1215
4400.89 1228
4401.52 1153
4402.14 1244
4402.77 1218
4403.39 1206
4404.02 1151
4404.65 1119
4405.27 1221
4405.90 1178
4406.52 1151
4407.15 1195
4407.78 1250
4408.40 1274
4409.03 1144
4409.65 1274
4410.28 1237
4410.91 1173
4411.53 1188
4412.16 1258
4412.79 1159
4413.41 1201
4414.04 1160
4414.67 1230
4415.29 1207
4415.92 1169
4416.55 1155
4417.17 1229
4417.80 1244
4418.43 1295
4419.05 1199
4419.68 1073
4420.31 1165
4420.93 1188
4421.56 1113
4422.19 1022
4422.82 1118
4423.44 1146
4424.07 1261
4424.70 1041
4425.32 1056
4425.95 1067
4426.58 1056
4427.21 1050
4427.83 1133
4428.46 1160
4429.09 1104
4429.72 1105
4430.35 1040
4430.97 1014
4431.60 1019
4432.23 1033
4432.86 1047
4433.48 1028
4434.11 1132
4434.74 1190
4435.37 1279
4436.00 1373
4436.62 1227
4437.25 1302
4437.88 1189
4438.51 1261
4439.14 1166
4439.77 1112
4440.39 1218
4441.02 1076
4441.65 1137
4442.28 1113
4442.91 1108
4443.54 1295
4444.17 1344
4444.79 1252
4445.42 1131
4446.05 1090
4446.68 1240
4447.31 1211
4447.94 1298
4448.57 1310
4449.20 1220
4449.83 1249
4450.46 1259
4451.08 1196
4451.71 1218
4452.34 1200
4452.97 1233
4453.60 1256
4454.23 1269
4454.86 1306
4455.49 1274
4456.12 1363
4456.75 1175
4457.38 1341
4458.01 1484
4458.64 1410
4459.27 1338
4459.90 1255
4460.53 1133
4461.16 1138
4461.79 1105
4462.42 1035
4463.05 1063
4463.68 1117
4464.31 1155
4464.94 1073
4465.57 1150
4466.20 1155
4466.83 1057
4467.46 1082
4468.09 1125
4468.72 1173
4469.35 1149
4469.98 1032
4470.61 1100
4471.24 1109
4471.87 998
4472.50 1003
4473.13 1069
4473.76 1031
4474.40 1077
4475.03 937
4475.66 1036
4476.29 1070
4476.92 1128
4477.55 1078
4478.18 1085
4478.81 1111
4479.44 1166
4480.07 1135
4480.71 1185
4481.34 1219
4481.97 1162
4482.60 1116
4483.23 1314
4483.86 1212
4484.49 1129
4485.13 1109
4485.76 1257
4486.39 1236
4487.02 1132
4487.65 1170
4488.28 1188
4488.92 1166
4489.55 1083
4490.18 1084
4490.81 1171
4491.44 1196
4492.08 1185
4492.71 1190
4493.34 1196
4493.97 1233
4494.61 1260
4495.24 1160
4495.87 1181
4496.50 1198
4497.13 1224
4497.77 1254
4498.40 1290
4499.03 1211
4499.67 1382
4500.30 1478
4500.93 1567
4501.56 1583
4502.20 1660
4502.83 1785
4503.46 1777
4504.09 1681
4504.73 1698
4505.36 1627
4505.99 1518
4506.63 1549
4507.26 1540
4507.89 1372
4508.53 1310
4509.16 1279
4509.79 1259
4510.43 1194
4511.06 1360
4511.69 1254
4512.33 1233
4512.96 1247
4513.59 1207
4514.23 1130
4514.86 1132
4515.49 1156
4516.13 1117
4516.76 1169
4517.40 1079
4518.03 1040
4518.66 1165
4519.30 1055
4519.93 968
4520.57 1120
4521.20 1167
4521.83 1119
4522.47 1080
4523.10 1095
4523.74 1180
4524.37 1221
4525.01 1136
4525.64 1105
4526.27 1139
4526.91 1321
4527.54 1224
4528.18 1192
4528.81 1303
4529.45 1329
4530.08 1424
4530.72 1540
4531.35 1608
4531.99 1656
4532.62 1595
4533.26 1522
4533.89 1566
4534.53 1677
4535.16 1449
4535.80 1328
4536.43 1252
4537.07 1275
4537.70 1194
4538.34 1243
4538.97 1171
4539.61 1139
4540.24 1232
4540.88 1099
4541.52 1173
4542.15 1124
4542.79 1130
4543.42 1275
4544.06 1137
4544.69 1170
4545.33 1117
4545.97 1180
4546.60 1119
4547.24 1068
4547.87 1071
4548.51 1100
4549.15 1091
4549.78 1166
4550.42 1155
4551.05 1118
4551.69 1178
4552.33 1295
4552.96 1118
4553.60 1129
4554.24 1110
4554.87 1110
4555.51 1104
4556.15 1149
4556.78 1051
4557.42 1016
4558.06 1125
4558.69 1127
4559.33 1079
4559.97 928
4560.60 1061
4561.24 1101
4561.88 1085
4562.51 1055
4563.15 1093
4563.79 1156
4564.43 1056
4565.06 1033
4565.70 1143
4566.34 1119
4566.97 1079
4567.61 1134
4568.25 1132
4568.89 1074
4569.52 1081
4570.16 1094
4570.80 1040
4571.44 1116
4572.07 1149
4572.71 1068
4573.35 1075
4573.99 1093
4574.63 1226
4575.26 1154
4575.90 1171
4576.54 1152
4577.18 1080
4577.82 1127
4578.45 1145
4579.09 1114
4579.73 1052
4580.37 1044
4581.01 1228
4581.65 1159
4582.28 1148
4582.92 1098
4583.56 1055
4584.20 1042
4584.84 1076
4585.48 1075
4586.12 1159
4586.75 1240
4587.39 1226
4588.03 1250
4588.67 1205
4589.31 1359
4589.95 1393
4590.59 1346
4591.23 1474
4591.87 1437
4592.50 1414
4593.14 1317
4593.78 1354
4594.42 1331
4595.06 1199
4595.70 1110
4596.34 1146
4596.98 1218
4597.62 1283
4598.26 1234
4598.90 1131
4599.54 1185
4600.18 1133
4600.82 1154
4601.46 1169
4602.10 1135
4602.74 1214
4603.38 1132
4604.02 1249
4604.66 1296
4605.30 1195
4605.94 1136
4606.58 1157
4607.22 1176
4607.86 1202
4608.50 1320
4609.14 1143
4609.78 1116
4610.42 1065
4611.06 1047
4611.70 1074
4612.34 1206
4612.98 1076
4613.62 1138
4614.26 1147
4614.90 1083
4615.54 1035
4616.18 1099
4616.82 1162
4617.47 1067
4618.11 1128
4618.75 1088
4619.39 985
4620.03 1029
4620.67 1092
4621.31 1050
4621.95 1080
4622.59 1070
4623.23 1129
4623.88 1075
4624.52 1073
4625.16 1120
4625.80 1084
4626.44 1026
4627.08 1011
4627.72 985
4628.37 1158
4629.01 1108
4629.65 968
4630.29 927
4630.93 968
4631.58 1078
4632.22 1152
4632.86 1034
4633.50 1018
4634.14 1064
4634.79 1258
4635.43 1233
4636.07 1079
4636.71 1112
4637.35 1171
4638.00 1149
4638.64 1072
4639.28 1061
4639.92 1074
4640.57 1135
4641.21 1122
4641.85 1149
4642.49 1023
4643.14 1021
4643.78 1043
4644.42 1083
4645.06 1107
4645.71 1139
4646.35 1052
4646.99 1011
4647.64 1090
4648.28 997
4648.92 1033
4649.56 1076
4650.21 1101
4650.85 1126
4651.49 1132
4652.14 1107
4652.78 1207
4653.42 1208
4654.07 1156
4654.71 1174
4655.35 1126
4656.00 1094
4656.64 1095
4657.29 1095
4657.93 1090
4658.57 1042
4659.22 1048
4659.86 1117
4660.50 1076
4661.15 1070
4661.79 1047
4662.44 1021
4663.08 961
4663.72 1037
4664.37 1040
4665.01 1070
4665.66 1087
4666.30 1040
4666.95 1070
4667.59 1005
4668.23 1055
4668.88 988
4669.52 987
4670.17 930
4670.81 953
4671.46 932
4672.10 1058
4672.75 1045
4673.39 994
4674.04 1007
4674.68 1012
4675.32 952
4675.97 972
4676.61 1044
4677.26 1064
4677.90 1046
4678.55 948
4679.20 973
4679.84 1060
4680.49 1113
4681.13 1066
4681.78 1055
4682.42 1076
4683.07 998
4683.71 1079
4684.36 970
4685.00 1073
4685.65 1128
4686.29 1028
4686.94 1023
4687.59 1061
4688.23 1133
4688.88 1062
4689.52 1106
4690.17 1112
4690.82 991
4691.46 989
4692.11 1068
4692.75 1068
4693.40 1174
4694.05 1140
4694.69 1095
4695.34 1116
4695.98 1126
4696.63 1218
4697.28 1169
4697.92 1300
4698.57 1363
4699.22 1453
4699.86 1450
4700.51 1442
4701.16 1352
4701.80 1321
4702.45 1300
4703.10 1165
4703.74 1235
4704.39 1168
4705.04 1081
4705.68 1047
4706.33 1011
4706.98 1095
4707.63 1146
4708.27 1189
4708.92 1107
4709.57 1103
4710.21 1195
4710.86 1284
4711.51 1282
4712.16 1271
4712.80 1173
4713.45 1141
4714.10 1040
4714.75 1061
4715.39 1062
4716.04 1091
4716.69 1140
4717.34 1118
4717.99 1110
4718.63 1052
4719.28 1169
4719.93 1190
4720.58 1224
4721.22 1196
4721.87 1173
4722.52 1127
4723.17 1089
4723.82 1129
4724.47 1197
4725.11 1218
4725.76 1281
4726.41 1316
4727.06 1382
4727.71 1438
4728.36 1306
4729.00 1373
4729.65 1392
4730.30 1232
4730.95 1224
4731.60 1105
4732.25 1183
4732.90 1175
4733.55 1153
4734.19 1040
4734.84 1019
4735.49 1166
4736.14 1139
4736.79 1059
4737.44 1100
4738.09 1128
4738.74 1183
4739.39 1225
4740.04 1194
4740.69 1291
4741.34 1247
4741.99 1257
4742.64 1257
4743.28 1204
4743.93 1281
4744.58 1124
4745.23 1059
4745.88 1134
4746.53 1114
4747.18 1134
4747.83 1174
4748.48 1198
4749.13 1181
4749.78 1236
4750.43 1228
4751.08 1315
4751.73 1348
4752.38 1231
4753.03 1275
4753.68 1467
4754.33 1406
4754.98 1414
4755.63 1252
4756.29 1226
4756.94 1257
4757.59 1070
4758.24 1043
4758.89 1112
4759.54 1079
4760.19 1175
4760.84 1067
4761.49 999
4762.14 1118
4762.79 1100
4763.44 1106
4764.09 1176
4764.74 1056
4765.40 1029
4766.05 1204
4766.70 1221
4767.35 1189
4768.00 1145
4768.65 1185
4769.30 1189
4769.95 1112
4770.61 973
4771.26 1013
4771.91 1036
4772.56 1039
4773.21 1100
4773.86 1074
4774.52 910
4775.17 1059
4775.82 1075
4776.47 1126
4777.12 1115
4777.77 1037
4778.43 1062
4779.08 1218
4779.73 1158
4780.38 1098
4781.04 1137
4781.69 1093
4782.34 1113
4782.99 1153
4783.64 1160
4784.30 1060
4784.95 1003
4785.60 1059
4786.25 1129
4786.91 1161
4787.56 1097
4788.21 1038
4788.86 1136
4789.52 1021
4790.17 935
4790.82 1057
4791.48 1105
4792.13 1104
4792.78 1010
4793.43 1006
4794.09 1063
4794.74 1119
4795.39 1100
4796.05 1118
4796.70 1157
4797.35 1101
4798.01 1035
4798.66 1085
4799.31 1096
4799.97 1181
4800.62 1150
4801.27 1126
4801.93 1097
4802.58 1077
4803.23 1084
4803.89 1158
4804.54 1183
4805.20 1147
4805.85 1203
4806.50 1103
4807.16 986
4807.81 1061
4808.47 1111
4809.12 1110
4809.77 1140
4810.43 1041
4811.08 1105
4811.74 1116
4812.39 1149
4813.04 1197
4813.70 1144
4814.35 1186
4815.01 1227
4815.66 1239
4816.32 1167
4816.97 1132
4817.63 1207
4818.28 1220
4818.94 1268
4819.59 1291
4820.24 1254
4820.90 1259
4821.55 1271
4822.21 1315
4822.86 1325
4823.52 1367
4824.17 1368
4824.83 1394
4825.49 1453
4826.14 1514
4826.80 1492
4827.45 1535
4828.11 1437
4828.76 1476
4829.42 1524
4830.07 1440
4830.73 1465
4831.38 1331
4832.04 1405
4832.69 1479
4833.35 1546
4834.01 1468
4834.66 1530
4835.32 1697
4835.97 1810
4836.63 1722
4837.29 1612
4837.94 1675
4838.60 1663
4839.25 1692
4839.91 1707
4840.57 1821
4841.22 1582
4841.88 1597
4842.54 1699
4843.19 1702
4843.85 1669
4844.50 1814
4845.16 1810
4845.82 1940
4846.47 2032
4847.13 2005
4847.79 2122
4848.44 2317
4849.10 2540
4849.76 2759
4850.41 2718
4851.07 2850
4851.73 2803
4852.39 2778
4853.04 2543
4853.70 2308
4854.36 2234
4855.01 2342
4855.67 2220
4856.33 2122
4856.99 2309
4857.64 2388
4858.30 2513
4858.96 2473
4859.62 2541
4860.27 2571
4860.93 2437
4861.59 2468
4862.25 2373
4862.90 2265
4863.56 2133
4864.22 2266
4864.88 2294
4865.53 2229
4866.19 2152
4866.85 2226
4867.51 2163
4868.17 2078
4868.83 2245
4869.48 2125
4870.14 2059
4870.80 1821
4871.46 1968
4872.12 2098
4872.77 1890
4873.43 1902
4874.09 1809
4874.75 1870
4875.41 1911
4876.07 1776
4876.73 1722
4877.38 1642
4878.04 1683
4878.70 1865
4879.36 1862
4880.02 1802
4880.68 1783
4881.34 1821
4882.00 1755
4882.66 1547
4883.31 1514
4883.97 1618
4884.63 1660
4885.29 1548
4885.95 1528
4886.61 1685
4887.27 1758
4887.93 1782
4888.59 1624
4889.25 1825
4889.91 1901
4890.57 1921
4891.23 1895
4891.89 1927
4892.55 1914
4893.21 1854
4893.87 1887
4894.53 1798
4895.19 1840
4895.85 1766
4896.51 1740
4897.17 1777
4897.83 1883
4898.49 1686
4899.15 1763
4899.81 1778
4900.47 1692
4901.13 1845
4901.79 1642
4902.45 1672
4903.11 1642
4903.77 1471
4904.43 1451
4905.09 1376
4905.75 1332
4906.41 1349
4907.07 1447
4907.73 1402
4908.39 1452
4909.05 1380
4909.72 1312
4910.38 1388
4911.04 1527
4911.70 1418
4912.36 1421
4913.02 1436
4913.68 1472
4914.34 1384
4915.00 1431
4915.67 1319
4916.33 1299
4916.99 1282
4917.65 1251
4918.31 1207
4918.97 1255
4919.63 1227
4920.30 1212
4920.96 1221
4921.62 1217
4922.28 1287
4922.94 1255
4923.60 1249
4924.27 1245
4924.93 1287
4925.59 1211
4926.25 1230
4926.91 1206
4927.58 1165
4928.24 1184
4928.90 1138
4929.56 1249
4930.22 1329
4930.89 1334
4931.55 1286
4932.21 1197
4932.87 1130
4933.54 1202
4934.20 1133
4934.86 1141
4935.52 1200
4936.19 1103
4936.85 1193
4937.51 1166
4938.18 1163
4938.84 1103
4939.50 1193
4940.16 1200
4940.83 1195
4941.49 1124
4942.15 1024
4942.82 1038
4943.48 997
4944.14 1065
4944.81 999
4945.47 1057
4946.13 1126
4946.80 1115
4947.46 1129
4948.12 1044
4948.79 1163
4949.45 1115
4950.11 1035
4950.78 1025
4951.44 1029
4952.10 1071
4952.77 1066
4953.43 1103
4954.10 1101
4954.76 1014
4955.42 1011
4956.09 1053
4956.75 997
4957.42 1123
4958.08 1116
4958.74 1156
4959.41 1211
4960.07 1224
4960.74 1312
4961.40 1179
4962.07 1231
4962.73 1311
4963.39 1442
4964.06 1477
4964.72 1444
4965.39 1487
4966.05 1429
4966.72 1376
4967.38 1267
4968.05 1253
4968.71 1261
4969.38 1129
4970.04 1086
4970.71 1090
4971.37 1180
4972.04 1151
4972.70 1095
4973.37 1182
4974.03 1138
4974.70 1069
4975.36 1148
4976.03 1162
4976.69 1168
4977.36 1135
4978.02 1158
4978.69 1208
4979.36 1199
4980.02 1225
4980.69 1252
4981.35 1149
4982.02 1090
4982.68 1044
4983.35 1055
4984.02 1159
4984.68 1113
4985.35 1165
4986.01 1229
4986.68 1173
4987.35 1185
4988.01 1339
4988.68 1372
4989.34 1304
4990.01 1354
4990.68 1426
4991.34 1409
4992.01 1471
4992.68 1328
4993.34 1306
4994.01 1257
4994.68 1207
4995.34 1085
4996.01 1028
4996.68 1034
4997.34 1024
4998.01 954
4998.68 986
4999.34 931
5000.01 1017
5000.68 1018
5001.34 955
5002.01 885
5002.68 972
5003.35 933
5004.01 964
5004.68 990
5005.35 947
5006.01 979
5006.68 952
5007.35 1084
5008.02 1069
5008.68 1002
5009.35 910
5010.02 990
5010.69 882
5011.36 921
5012.02 995
5012.69 1123
5013.36 1041
5014.03 1021
5014.69 969
5015.36 969
5016.03 998
5016.70 983
5017.37 983
5018.03 1090
5018.70 1064
5019.37 1036
5020.04 959
5020.71 1037
5021.38 1068
5022.04 1071
5022.71 1027
5023.38 1126
5024.05 1092
5024.72 1187
5025.39 1218
5026.06 1132
5026.72 1045
5027.39 989
5028.06 1064
5028.73 1138
5029.40 1034
5030.07 1109
5030.74 1117
5031.41 1131
5032.08 974
5032.75 985
5033.41 1033
5034.08 1119
5034.75 1085
5035.42 980
5036.09 990
5036.76 909
5037.43 967
5038.10 880
5038.77 922
5039.44 978
5040.11 923
5040.78 930
5041.45 868
5042.12 964
5042.79 937
5043.46 963
5044.13 1016
5044.80 991
5045.47 910
5046.14 887
5046.81 940
5047.48 986
5048.15 982
5048.82 973
5049.49 908
5050.16 885
5050.83 978
5051.50 927
5052.17 922
5052.84 933
5053.51 1025
5054.18 1052
5054.85 1007
5055.52 997
5056.19 970
5056.86 952
5057.53 891
5058.21 990
5058.88 1044
5059.55 964
5060.22 1012
5060.89 977
5061.56 1044
5062.23 966
5062.90 851
5063.57 869
5064.24 958
5064.92 1015
5065.59 988
5066.26 920
5066.93 957
5067.60 965
5068.27 950
5068.94 998
5069.62 961
5070.29 996
5070.96 1008
5071.63 986
5072.30 936
5072.97 984
5073.65 963
5074.32 996
5074.99 985
5075.66 999
5076.33 1021
5077.01 972
5077.68 1047
5078.35 1018
5079.02 1092
5079.70 1167
5080.37 1142
5081.04 1151
5081.71 1159
5082.38 1150
5083.06 1167
5083.73 1135
5084.40 1159
5085.07 1111
5085.75 1099
5086.42 1147
5087.09 1196
5087.77 1099
5088.44 1179
5089.11 1222
5089.78 1158
5090.46 1197
5091.13 1193
5091.80 1392
5092.48 1464
5093.15 1268
5093.82 1366
5094.50 1457
5095.17 1253
5095.84 1343
5096.52 1383
5097.19 1107
5097.86 1067
5098.54 1015
5099.21 1147
5099.88 1120
5100.56 1061
5101.23 1058
5101.90 1115
5102.58 1203
5103.25 1172
5103.93 1127
5104.60 1073
5105.27 1122
5105.95 1150
5106.62 1061
5107.30 1107
5107.97 1199
5108.64 1149
5109.32 1092
5109.99 1115
5110.67 1055
5111.34 990
5112.02 978
5112.69 1013
5113.36 1043
5114.04 1017
5114.71 1008
5115.39 1046
5116.06 1066
5116.74 1093
5117.41 1066
5118.09 1156
5118.76 1198
5119.44 1138
5120.11 1135
5120.79 1191
5121.46 1252
5122.14 1110
5122.81 1002
5123.49 1081
5124.16 1072
5124.84 1075
5125.51 1061
5126.19 1109
5126.86 1101
5127.54 1080
5128.21 1003
5128.89 984
5129.57 1078
5130.24 1032
5130.92 1156
5131.59 1115
5132.27 1064
5132.94 1080
5133.62 1106
5134.30 1104
5134.97 1066
5135.65 999
5136.32 942
5137.00 943
5137.68 1023
5138.35 971
5139.03 1020
5139.70 1092
5140.38 997
5141.06 1027
5141.73 1028
5142.41 1044
5143.09 1038
5143.76 993
5144.44 1050
5145.12 1046
5145.79 964
5146.47 1010
5147.15 1000
5147.82 976
5148.50 1013
5149.18 1005
5149.85 1028
5150.53 1006
5151.21 1088
5151.88 975
5152.56 975
5153.24 988
5153.92 996
5154.59 897
5155.27 930
5155.95 973
5156.62 928
5157.30 886
5157.98 875
5158.66 863
5159.33 781
5160.01 886
5160.69 864
5161.37 932
5162.04 867
5162.72 889
5163.40 988
5164.08 1010
5164.76 1018
5165.43 1065
5166.11 1009
5166.79 1011
5167.47 1027
5168.15 1100
5168.82 1126
5169.50 1058
5170.18 1010
5170.86 993
5171.54 1027
5172.22 971
5172.89 958
5173.57 902
5174.25 1011
5174.93 990
5175.61 1005
5176.29 996
5176.97 1043
5177.64 1039
5178.32 1050
5179.00 1079
5179.68 1015
5180.36 1002
5181.04 951
5181.72 991
5182.40 975
5183.08 947
5183.75 909
5184.43 932
5185.11 945
5185.79 961
5186.47 978
5187.15 977
5187.83 999
5188.51 907
5189.19 855
5189.87 911
5190.55 883
5191.23 1003
5191.91 988
5192.59 828
5193.27 894
5193.95 944
5194.63 911
5195.31 931
5195.99 1008
5196.67 932
5197.35 968
5198.03 862
5198.71 909
5199.39 866
5200.07 852
5200.75 894
5201.43 970
5202.11 851
5202.79 854
5203.47 941
5204.15 946
5204.83 848
5205.51 930
5206.19 942
5206.87 871
5207.55 989
5208.23 1035
5208.91 1066
5209.59 1093
5210.27 1025
5210.96 1029
5211.64 997
5212.32 965
5213.00 979
5213.68 1030
5214.36 1022
5215.04 896
5215.72 949
5216.40 1041
5217.09 981
5217.77 976
5218.45 982
5219.13 1002
5219.81 1016
5220.49 1053
5221.17 1061
5221.86 1025
5222.54 982
5223.22 977
5223.90 1099
5224.58 947
5225.27 977
5225.95 1021
5226.63 972
5227.31 991
5227.99 900
5228.67 941
5229.36 945
5230.04 866
5230.72 890
5231.40 855
5232.09 878
5232.77 947
5233.45 969
5234.13 1017
5234.82 982
5235.50 1062
5236.18 1093
5236.86 1011
5237.55 1199
5238.23 1170
5238.91 1104
5239.59 1069
5240.28 1109
5240.96 1111
5241.64 1113
5242.33 1076
5243.01 1058
5243.69 1057
5244.37 1046
5245.06 985
5245.74 949
5246.42 985
5247.11 1028
5247.79 1019
5248.47 924
5249.16 1008
5249.84 964
5250.52 999
5251.21 1133
5251.89 1125
5252.58 1026
5253.26 1051
5253.94 1050
5254.63 1084
5255.31 996
5255.99 979
5256.68 961
5257.36 933
5258.05 1011
5258.73 1041
5259.41 1007
5260.10 1020
5260.78 1071
5261.47 1092
5262.15 1157
5262.84 1069
5263.52 1082
5264.20 1074
5264.89 1074
5265.57 1078
5266.26 987
5266.94 1160
5267.63 1058
5268.31 1038
5269.00 963
5269.68 1025
5270.37 1096
5271.05 1021
5271.73 912
5272.42 955
5273.10 930
5273.79 990
5274.47 1021
5275.16 1057
5275.85 1027
5276.53 965
5277.22 976
5277.90 1023
5278.59 935
5279.27 932
5279.96 996
5280.64 1048
5281.33 1039
5282.01 987
5282.70 1076
5283.38 982
5284.07 1000
5284.76 884
5285.44 905
5286.13 884
5286.81 877
5287.50 918
5288.19 902
5288.87 848
5289.56 877
5290.24 870
5290.93 819
5291.62 948
5292.30 935
5292.99 944
5293.67 976
5294.36 932
5295.05 893
5295.73 944
5296.42 999
5297.11 1031
5297.79 1054
5298.48 986
5299.17 970
5299.85 941
5300.54 987
5301.23 1055
5301.91 1138
5302.60 1087
5303.29 1093
5303.97 1077
5304.66 1031
5305.35 1049
5306.04 1072
5306.72 1054
5307.41 1031
5308.10 950
5308.78 1062
5309.47 1096
5310.16 1041
5310.85 1111
5311.53 987
5312.22 1061
5312.91 1101
5313.60 965
5314.28 1033
5314.97 1069
5315.66 942
5316.35 1018
5317.04 1033
5317.72 978
5318.41 961
5319.10 988
5319.79 1082
5320.48 1029
5321.16 1020
5321.85 1128
5322.54 1085
5323.23 1054
5323.92 1082
5324.60 1030
5325.29 1022
5325.98 1048
5326.67 1029
5327.36 1010
5328.05 1002
5328.74 1029
5329.42 986
5330.11 1035
5330.80 1052
5331.49 1078
5332.18 957
5332.87 943
5333.56 950
5334.25 930
5334.93 979
5335.62 965
5336.31 979
5337.00 1002
5337.69 1079
5338.38 980
5339.07 953
5339.76 985
5340.45 1062
5341.14 1072
5341.83 1061
5342.52 1035
5343.21 916
5343.90 983
5344.58 998
5345.27 1054
5345.96 1015
5346.65 1049
5347.34 1064
5348.03 1148
5348.72 1170
5349.41 1290
5350.10 1344
5350.79 1321
5351.48 1383
5352.17 1379
5352.86 1298
5353.55 1268
5354.24 1226
5354.93 1217
5355.62 1139
5356.31 1139
5357.01 1070
5357.70 1098
5358.39 900
5359.08 879
5359.77 849
5360.46 859
5361.15 935
5361.84 915
5362.53 953
5363.22 961
5363.91 906
5364.60 1000
5365.29 1014
5365.98 961
5366.68 899
5367.37 939
5368.06 953
5368.75 897
5369.44 861
5370.13 882
5370.82 939
5371.51 994
5372.21 1018
5372.90 1021
5373.59 926
5374.28 947
5374.97 965
5375.66 933
5376.35 933
5377.05 1009
5377.74 946
5378.43 944
5379.12 888
5379.81 899
5380.51 932
5381.20 848
5381.89 881
5382.58 945
5383.27 858
5383.97 923
5384.66 850
5385.35 925
5386.04 990
5386.73 984
5387.43 1065
5388.12 1021
5388.81 1028
5389.50 1013
5390.20 1071
5390.89 1109
5391.58 1009
5392.28 1102
5392.97 1086
5393.66 1051
5394.35 1011
5395.05 1002
5395.74 946
5396.43 940
5397.13 917
5397.82 941
5398.51 941
5399.20 871
5399.90 840
5400.59 882
5401.28 936
5401.98 973
5402.67 907
5403.36 868
5404.06 931
5404.75 945
5405.44 925
5406.14 913
5406.83 919
5407.53 943
5408.22 965
5408.91 947
5409.61 1008
5410.30 993
5410.99 1030
5411.69 993
5412.38 844
5413.08 837
5413.77 895
5414.46 862
5415.16 1010
5415.85 1005
5416.55 814
5417.24 874
5417.94 942
5418.63 960
5419.32 897
5420.02 984
5420.71 976
5421.41 967
5422.10 909
5422.80 968
5423.49 971
5424.19 869
5424.88 929
5425.58 932
5426.27 966
5426.97 934
5427.66 973
5428.36 1054
5429.05 1022
5429.75 928
5430.44 984
5431.14 921
5431.83 1017
5432.53 1007
5433.22 1066
5433.92 1102
5434.61 1041
5435.31 984
5436.00 1195
5436.70 1251
5437.40 1289
5438.09 1152
5438.79 1117
5439.48 1054
5440.18 969
5440.87 1036
5441.57 1007
5442.27 1030
5442.96 1011
5443.66 1110
5444.35 1072
5445.05 1165
5445.75 1147
5446.44 1113
5447.14 1220
5447.83 1200
5448.53 1236
5449.23 1236
5449.92 1275
5450.62 1191
5451.32 1163
5452.01 1081
5452.71 1105
5453.41 1067
5454.10 995
5454.80 949
5455.50 1002
5456.19 1074
5456.89 1106
5457.59 1114
5458.28 1137
5458.98 1066
5459.68 1006
5460.37 1063
5461.07 1088
5461.77 1126
5462.47 1134
5463.16 1156
5463.86 1139
5464.56 1157
5465.25 1256
5465.95 1192
5466.65 1058
5467.35 1041
5468.04 1066
5468.74 1144
5469.44 1173
5470.14 1157
5470.84 1153
5471.53 1110
5472.23 1102
5472.93 1146
5473.63 1187
5474.32 1225
5475.02 1286
5475.72 1283
5476.42 1216
5477.12 1302
5477.82 1390
5478.51 1494
5479.21 1588
5479.91 1737
5480.61 1896
5481.31 1839
5482.01 1670
5482.70 1621
5483.40 1590
5484.10 1590
5484.80 1422
5485.50 1447
5486.20 1368
5486.90 1296
5487.59 1312
5488.29 1223
5488.99 1331
5489.69 1324
5490.39 1290
5491.09 1346
5491.79 1352
5492.49 1460
5493.19 1524
5493.89 1461
5494.58 1535
5495.28 1568
5495.98 1483
5496.68 1491
5497.38 1725
5498.08 1802
5498.78 2255
5499.48 2325
5500.18 2607
5500.88 2757
5501.58 2695
5502.28 2688
5502.98 2519
5503.68 2342
5504.38 2108
5505.08 1907
5505.78 1778
5506.48 1649
5507.18 1423
5507.88 1472
5508.58 1315
5509.28 1310
5509.98 1331
5510.68 1339
5511.38 1241
5512.08 1294
5512.78 1342
5513.48 1243
5514.18 1262
5514.88 1286
5515.58 1269
5516.28 1252
5516.98 1304
5517.68 1193
5518.39 1139
5519.09 1131
5519.79 1214
5520.49 1199
5521.19 1159
5521.89 1137
5522.59 1222
5523.29 1189
5523.99 1118
5524.69 1098
5525.40 1070
5526.10 1057
5526.80 1018
5527.50 1099
5528.20 1133
5528.90 1075
5529.60 1097
5530.31 1129
5531.01 1066
5531.71 1003
5532.41 1011
5533.11 1048
5533.81 1021
5534.52 950
5535.22 1054
5535.92 1059
5536.62 1008
5537.32 1009
5538.02 1045
5538.73 1014
5539.43 1019
5540.13 919
5540.83 981
5541.54 994
5542.24 912
5542.94 1025
5543.64 957
5544.34 942
5545.05 910
5545.75 1019
5546.45 964
5547.15 897
5547.86 983
5548.56 978
5549.26 978
5549.97 948
5550.67 973
5551.37 970
5552.07 954
5552.78 988
5553.48 975
5554.18 972
5554.89 971
5555.59 926
5556.29 993
5557.00 964
5557.70 900
5558.40 1007
5559.11 942
5559.81 937
5560.51 957
5561.22 981
5561.92 970
5562.62 1045
5563.33 1129
5564.03 1155
5564.73 1082
5565.44 1044
5566.14 927
5566.85 945
5567.55 951
5568.25 1008
5568.96 986
5569.66 956
5570.37 937
5571.07 966
5571.77 910
5572.48 972
5573.18 1053
5573.89 1046
5574.59 1044
5575.29 1026
5576.00 1065
5576.70 999
5577.41 954
5578.11 886
5578.82 942
5579.52 923
5580.23 994
5580.93 860
5581.64 951
5582.34 950
5583.05 888
5583.75 833
5584.46 928
5585.16 936
5585.87 870
5586.57 897
5587.28 929
5587.98 922
5588.69 900
5589.39 824
5590.10 842
5590.80 898
5591.51 860
5592.21 866
5592.92 889
5593.62 978
5594.33 886
5595.04 967
5595.74 889
5596.45 908
5597.15 998
5597.86 942
5598.56 873
5599.27 856
5599.98 846
5600.68 902
5601.39 832
5602.09 838
5602.80 905
5603.51 967
5604.21 897
5604.92 859
5605.62 878
5606.33 888
5607.04 830
5607.74 786
5608.45 846
5609.16 859
5609.86 863
5610.57 912
5611.28 870
5611.98 852
5612.69 795
5613.40 850
5614.10 895
5614.81 839
5615.52 808
5616.22 837
5616.93 826
5617.64 847
5618.35 900
5619.05 814
5619.76 771
5620.47 821
5621.17 835
5621.88 826
5622.59 904
5623.30 916
5624.00 915
5624.71 916
5625.42 903
5626.13 935
5626.83 934
5627.54 1024
5628.25 908
5628.96 937
5629.67 950
5630.37 821
5631.08 816
5631.79 824
5632.50 873
5633.21 885
5633.91 881
5634.62 871
5635.33 866
5636.04 897
5636.75 913
5637.45 914
5638.16 855
5638.87 993
5639.58 1013
5640.29 987
5641.00 984
5641.70 1016
5642.41 918
5643.12 937
5643.83 1012
5644.54 1014
5645.25 965
5645.96 954
5646.67 917
5647.38 953
5648.08 915
5648.79 846
5649.50 913
5650.21 927
5650.92 898
5651.63 853
5652.34 910
5653.05 1020
5653.76 973
5654.47 884
5655.18 1069
5655.89 1154
5656.60 1131
5657.30 1209
5658.01 1156
5658.72 1206
5659.43 1125
5660.14 1258
5660.85 1150
5661.56 1088
5662.27 1046
5662.98 968
5663.69 954
5664.40 988
5665.11 958
5665.82 909
5666.53 890
5667.24 911
5667.95 900
5668.66 965
5669.37 852
5670.08 907
5670.79 928
5671.50 952
5672.22 940
5672.93 944
5673.64 945
5674.35 966
5675.06 886
5675.77 819
5676.48 787
5677.19 871
5677.90 863
5678.61 868
5679.32 793
5680.03 886
5680.74 936
5681.46 856
5682.17 776
5682.88 910
5683.59 1013
5684.30 941
5685.01 798
5685.72 835
5686.43 790
5687.15 801
5687.86 892
5688.57 845
5689.28 850
5689.99 912
5690.70 886
5691.42 893
5692.13 807
5692.84 838
5693.55 882
5694.26 777
5694.97 844
5695.69 860
5696.40 809
5697.11 813
5697.82 775
5698.53 824
5699.25 835
5699.96 846
5700.67 853
5701.38 859
5702.10 801
5702.81 851
5703.52 830
5704.23 788
5704.95 722
5705.66 844
5706.37 833
5707.08 832
5707.80 799
5708.51 840
5709.22 815
5709.93 810
5710.65 900
5711.36 854
5712.07 772
5712.79 858
5713.50 857
5714.21 818
5714.93 802
5715.64 829
5716.35 831
5717.07 799
5717.78 779
5718.49 789
5719.21 883
5719.92 868
5720.63 822
5721.35 785
5722.06 876
5722.77 891
5723.49 862
5724.20 870
5724.92 1023
5725.63 952
5726.34 965
5727.06 991
5727.77 880
5728.48 962
5729.20 881
5729.91 983
5730.63 1037
5731.34 996
5732.06 941
5732.77 923
5733.48 858
5734.20 900
5734.91 928
5735.63 913
5736.34 901
5737.06 880
5737.77 886
5738.49 820
5739.20 868
5739.91 887
5740.63 863
5741.34 854
5742.06 951
5742.77 887
5743.49 898
5744.20 777
5744.92 805
5745.63 869
5746.35 869
5747.06 757
5747.78 831
5748.49 862
5749.21 836
5749.93 813
5750.64 838
5751.36 908
5752.07 833
5752.79 906
5753.50 826
5754.22 858
5754.93 826
5755.65 798
5756.37 765
5757.08 871
5757.80 940
5758.51 809
5759.23 776
5759.95 765
5760.66 866
5761.38 823
5762.09 791
5762.81 883
5763.53 851
5764.24 806
5764.96 790
5765.67 802
5766.39 798
5767.11 862
5767.82 865
5768.54 855
5769.26 862
5769.97 821
5770.69 794
5771.41 934
5772.12 942
5772.84 890
5773.56 843
5774.27 900
5774.99 863
5775.71 877
5776.42 887
5777.14 951
5777.86 950
5778.58 872
5779.29 910
5780.01 871
5780.73 893
5781.45 934
5782.16 994
5782.88 916
5783.60 899
5784.31 973
5785.03 895
5785.75 908
5786.47 867
5787.19 866
5787.90 967
5788.62 901
5789.34 876
5790.06 1018
5790.77 953
5791.49 913
5792.21 1023
5792.93 980
5793.65 1054
5794.36 1026
5795.08 1043
5795.80 1119
5796.52 1069
5797.24 1117
5797.96 1170
5798.67 1334
5799.39 1431
5800.11 1638
5800.83 1900
5801.55 2120
5802.27 2236
5802.99 2453
5803.70 2363
5804.42 2121
5805.14 2115
5805.86 1832
5806.58 1640
5807.30 1437
5808.02 1250
5808.74 1194
5809.46 1164
5810.17 1214
5810.89 1182
5811.61 1065
5812.33 1192
5813.05 1065
5813.77 1104
5814.49 1116
5815.21 1184
5815.93 1220
5816.65 1290
5817.37 1238
5818.09 1225
5818.81 1274
5819.53 1244
5820.25 1213
5820.97 1243
5821.69 1347
5822.41 1238
5823.13 1202
5823.85 1195
5824.57 1115
5825.29 1061
5826.01 1098
5826.73 1124
5827.45 1082
5828.17 1001
5828.89 953
5829.61 989
5830.33 1027
5831.05 1069
5831.77 984
5832.49 945
5833.21 1027
5833.93 971
5834.65 960
5835.37 1028
5836.09 1008
5836.81 978
5837.53 913
5838.25 982
5838.97 936
5839.70 1025
5840.42 913
5841.14 910
5841.86 999
5842.58 957
5843.30 1011
5844.02 958
5844.74 1087
5845.46 1001
5846.19 943
5846.91 956
5847.63 992
5848.35 952
5849.07 961
5849.79 972
5850.51 916
5851.24 1000
5851.96 997
5852.68 940
5853.40 982
5854.12 1038
5854.85 954
5855.57 874
5856.29 907
5857.01 925
5857.73 900
5858.46 970
5859.18 919
5859.90 923
5860.62 890
5861.34 1018
5862.07 944
5862.79 891
5863.51 949
5864.23 993
5864.96 963
5865.68 953
5866.40 942
5867.12 915
5867.85 961
5868.57 947
5869.29 978
5870.01 945
5870.74 946
5871.46 937
5872.18 904
5872.91 1013
5873.63 962
5874.35 968
5875.08 946
5875.80 890
5876.52 943
5877.25 914
5877.97 907
5878.69 931
5879.42 904
5880.14 931
5880.86 892
5881.59 991
5882.31 1020
5883.03 1041
5883.76 1028
5884.48 930
5885.20 924
5885.93 997
5886.65 974
5887.38 935
5888.10 971
5888.82 990
5889.55 984
5890.27 889
5891.00 994
5891.72 1009
5892.44 965
5893.17 941
5893.89 978
5894.62 956
5895.34 942
5896.07 892
5896.79 940
5897.51 968
5898.24 950
5898.96 938
5899.69 928
5900.41 1003
5901.14 963
5901.86 1025
5902.59 1044
5903.31 986
5904.04 990
5904.76 977
5905.49 927
5906.21 911
5906.94 987
5907.66 1070
5908.39 999
5909.11 1027
5909.84 1042
5910.56 1025
5911.29 1017
5912.01 955
5912.74 959
5913.46 999
5914.19 977
5914.92 980
5915.64 1015
5916.37 1028
5917.09 1088
5917.82 1002
5918.54 999
5919.27 1073
5920.00 1114
5920.72 1053
5921.45 1085
5922.17 1091
5922.90 1064
5923.63 1104
5924.35 1116
5925.08 1057
5925.80 1132
5926.53 1181
5927.26 1147
5927.98 1198
5928.71 1170
5929.44 1122
5930.16 1152
5930.89 1153
5931.62 1306
5932.34 1262
5933.07 1266
5933.80 1243
5934.52 1286
5935.25 1253
5935.98 1413
5936.70 1429
5937.43 1456
5938.16 1484
5938.88 1449
5939.61 1485
5940.34 1438
5941.07 1450
5941.79 1521
5942.52 1412
5943.25 1434
5943.97 1413
5944.70 1533
5945.43 1491
5946.16 1464
5946.88 1570
5947.61 1573
5948.34 1704
5949.07 1813
5949.80 1827
5950.52 1875
5951.25 2026
5951.98 2141
5952.71 2185
5953.43 2212
5954.16 2328
5954.89 2259
5955.62 2076
5956.35 2166
5957.07 2066
5957.80 1973
5958.53 1940
5959.26 2050
5959.99 1966
5960.72 2009
5961.44 2089
5962.17 2025
5962.90 2157
5963.63 2366
5964.36 2305
5965.09 2528
5965.82 2777
5966.54 2881
5967.27 3048
5968.00 3106
5968.73 3190
5969.46 2986
5970.19 2833
5970.92 2652
5971.65 2657
5972.38 2555
5973.11 2571
5973.83 2559
5974.56 2440
5975.29 2419
5976.02 2394
5976.75 2417
5977.48 2423
5978.21 2547
5978.94 2743
5979.67 2873
5980.40 2700
5981.13 2783
5981.86 2959
5982.59 2988
5983.32 2937
5984.05 3007
5984.78 2834
5985.51 2816
5986.24 2821
5986.97 2932
5987.70 2922
5988.43 3006
5989.16 2962
5989.89 3030
5990.62 3131
5991.35 3131
5992.08 2896
5992.81 2923
5993.54 3178
5994.27 3160
5995.00 3237
5995.73 3217
5996.46 3501
5997.19 3390
5997.92 3519
5998.65 3484
5999.38 3516
6000.11 3512
6000.85 3631
6001.58 3363
6002.31 3348
6003.04 3262
6003.77 3151
6004.50 3175
6005.23 3186
6005.96 3382
6006.69 3464
6007.43 3610
6008.16 3971
6008.89 4470
6009.62 5174
6010.35 6148
6011.08 6999
6011.81 8292
6012.54 9545
6013.28 10669
6014.01 10996
6014.74 11211
6015.47 11036
6016.20 10650
6016.94 9723
6017.67 8739
6018.40 7569
6019.13 6323
6019.86 5478
6020.59 4568
6021.33 3849
6022.06 3535
6022.79 3210
6023.52 2915
6024.26 2750
6024.99 2546
6025.72 2553
6026.45 2509
6027.19 2401
6027.92 2340
6028.65 2294
6029.38 2328
6030.12 2429
6030.85 2427
6031.58 2209
6032.31 2222
6033.05 2122
6033.78 2051
6034.51 2094
6035.25 2143
6035.98 2084
6036.71 1892
6037.44 2054
6038.18 2164
6038.91 2150
6039.64 2289
6040.38 2303
6041.11 2354
6041.84 2384
6042.58 2453
6043.31 2409
6044.04 2388
6044.78 2523
6045.51 2612
6046.24 2528
6046.98 2472
6047.71 2628
6048.45 2587
6049.18 2719
6049.91 2919
6050.65 2930
6051.38 3260
6052.11 3392
6052.85 3535
6053.58 3382
6054.32 3579
6055.05 3469
6055.79 3224
6056.52 3190
6057.25 2990
6057.99 2804
6058.72 2538
6059.46 2405
6060.19 2566
6060.93 2306
6061.66 2395
6062.39 2475
6063.13 2337
6063.86 2313
6064.60 2185
6065.33 2239
6066.07 2329
6066.80 2247
6067.54 2095
6068.27 2170
6069.01 2101
6069.74 2098
6070.48 2050
6071.21 2061
6071.95 2185
6072.68 2118
6073.42 2044
6074.15 2051
6074.89 1973
6075.62 1961
6076.36 1939
6077.10 1893
6077.83 1974
6078.57 1918
6079.30 1831
6080.04 1949
6080.77 1932
6081.51 1917
6082.25 1670
6082.98 1704
6083.72 1713
6084.45 1806
6085.19 1849
6085.93 1723
6086.66 1623
6087.40 1716
6088.13 1708
6088.87 1773
6089.61 1823
6090.34 1770
6091.08 1785
6091.81 1765
6092.55 1862
6093.29 1877
6094.02 1858
6094.76 1693
6095.50 1530
6096.23 1587
6096.97 1561
6097.71 1564
6098.44 1525
6099.18 1586
6099.92 1618
6100.65 1550
6101.39 1742
6102.13 1580
6102.87 1458
6103.60 1424
6104.34 1431
6105.08 1522
6105.81 1589
6106.55 1579
6107.29 1574
6108.03 1613
6108.76 1552
6109.50 1523
6110.24 1522
6110.98 1575
6111.71 1558
6112.45 1688
6113.19 1649
6113.93 1693
6114.66 1723
6115.40 1665
6116.14 1567
6116.88 1589
6117.62 1654
6118.35 1625
6119.09 1732
6119.83 1600
6120.57 1572
6121.31 1541
6122.04 1579
6122.78 1635
6123.52 1636
6124.26 1625
6125.00 1650
6125.74 1695
6126.47 1613
6127.21 1576
6127.95 1621
6128.69 1752
6129.43 1684
6130.17 1658
6130.91 1686
6131.64 1704
6132.38 1639
6133.12 1653
6133.86 1693
6134.60 1732
6135.34 1751
6136.08 1887
6136.82 1883
6137.56 1858
6138.30 1923
6139.04 1981
6139.77 2033
6140.51 2012
6141.25 1961
6141.99 1898
6142.73 1939
6143.47 1924
6144.21 1950
6144.95 1856
6145.69 1813
6146.43 1757
6147.17 1774
6147.91 1667
6148.65 1733
6149.39 1789
6150.13 1709
6150.87 1689
6151.61 1782
6152.35 1826
6153.09 1698
6153.83 1811
6154.57 1858
6155.31 1824
6156.05 1787
6156.79 1802
6157.53 1824
6158.27 1904
6159.01 2042
6159.75 2029
6160.49 1997
6161.23 1947
6161.97 2166
6162.71 2166
6163.45 2320
6164.20 2304
6164.94 2401
6165.68 2497
6166.42 2663
6167.16 2758
6167.90 2801
6168.64 2874
6169.38 3117
6170.12 2933
6170.86 2689
6171.61 2645
6172.35 2639
6173.09 2696
6173.83 2587
6174.57 2501
6175.31 2417
6176.05 2417
6176.79 2380
6177.54 2369
6178.28 2421
6179.02 2434
6179.76 2413
6180.50 2532
6181.24 2487
6181.99 2537
6182.73 2626
6183.47 2602
6184.21 2695
6184.95 2502
6185.70 2567
6186.44 2596
6187.18 2669
6187.92 2802
6188.66 2755
6189.41 2835
6190.15 2852
6190.89 3101
6191.63 3035
6192.38 3186
6193.12 3323
6193.86 3441
6194.60 3325
6195.35 3499
6196.09 3618
6196.83 3604
6197.57 3381
6198.32 3507
6199.06 3332
6199.80 3286
6200.55 3277
6201.29 3394
6202.03 3547
6202.78 3780
6203.52 4284
6204.26 4990
6205.00 6008
6205.75 7469
6206.49 9324
6207.23 11713
6207.98 13755
6208.72 16076
6209.46 17972
6210.21 18655
6210.95 18563
6211.70 17124
6212.44 15359
6213.18 13566
6213.93 11225
6214.67 9291
6215.41 7214
6216.16 5846
6216.90 5007
6217.65 4115
6218.39 3586
6219.13 3302
6219.88 3128
6220.62 3037
6221.37 2828
6222.11 2742
6222.85 2733
6223.60 2845
6224.34 2714
6225.09 2757
6225.83 2594
6226.58 2529
6227.32 2556
6228.07 2382
6228.81 2209
6229.56 2053
6230.30 2212
6231.04 2030
6231.79 1983
6232.53 2165
6233.28 2183
6234.02 2182
6234.77 2232
6235.51 2245
6236.26 2449
6237.00 2547
6237.75 2787
6238.49 2843
6239.24 3071
6239.99 3149
6240.73 3195
6241.48 3007
6242.22 2971
6242.97 3003
6243.71 2769
6244.46 2536
6245.20 2594
6245.95 2718
6246.70 2743
6247.44 2759
6248.19 2842
6248.93 2765
6249.68 2860
6250.42 2721
6251.17 2588
6251.92 2399
6252.66 2374
6253.41 2329
6254.15 2222
6254.90 2247
6255.65 2211
6256.39 2164
6257.14 2101
6257.89 2004
6258.63 2037
6259.38 2014
6260.13 2174
6260.87 2136
6261.62 2065
6262.37 1971
6263.11 1884
6263.86 2000
6264.61 1854
6265.35 1972
6266.10 2022
6266.85 1938
6267.59 1910
6268.34 2071
6269.09 1941
6269.83 1961
6270.58 1985
6271.33 2018
6272.08 1960
6272.82 2058
6273.57 2033
6274.32 2027
6275.06 2097
6275.81 2093
6276.56 2071
6277.31 1979
6278.05 2127
6278.80 2112
6279.55 2105
6280.30 2101
6281.05 1941
6281.79 1912
6282.54 1859
6283.29 1856
6284.04 1882
6284.78 1692
6285.53 1656
6286.28 1694
6287.03 1663
6287.78 1512
6288.53 1625
6289.27 1628
6290.02 1522
6290.77 1553
6291.52 1578
6292.27 1505
6293.02 1507
6293.76 1513
6294.51 1484
6295.26 1403
6296.01 1448
6296.76 1380
6297.51 1367
6298.26 1371
6299.00 1413
6299.75 1369
6300.50 1372
6301.25 1359
6302.00 1402
6302.75 1429
6303.50 1354
6304.25 1367
6305.00 1329
6305.75 1388
6306.50 1438
6307.24 1429
6307.99 1443
6308.74 1419
6309.49 1410
6310.24 1474
6310.99 1464
6311.74 1441
6312.49 1487
6313.24 1487
6313.99 1426
6314.74 1438
6315.49 1415
6316.24 1380
6316.99 1403
6317.74 1298
6318.49 1324
6319.24 1251
6319.99 1260
6320.74 1357
6321.49 1354
6322.24 1323
6322.99 1316
6323.74 1305
6324.49 1303
6325.24 1275
6325.99 1234
6326.74 1186
6327.49 1189
6328.24 1191
6328.99 1210
6329.74 1253
6330.50 1232
6331.25 1254
6332.00 1233
6332.75 1300
6333.50 1301
6334.25 1206
6335.00 1248
6335.75 1245
6336.50 1258
6337.25 1230
6338.00 1250
6338.76 1262
6339.51 1221
6340.26 1267
6341.01 1307
6341.76 1207
6342.51 1199
6343.26 1317
6344.02 1288
6344.77 1311
6345.52 1249
6346.27 1224
6347.02 1293
6347.77 1401
6348.53 1462
6349.28 1366
6350.03 1546
6350.78 1655
6351.53 1680
6352.29 1790
6353.04 1834
6353.79 2011
6354.54 1901
6355.29 1936
6356.05 1775
6356.80 1646
6357.55 1592
6358.30 1579
6359.06 1596
6359.81 1485
6360.56 1495
6361.31 1422
6362.07 1385
6362.82 1409
6363.57 1425
6364.32 1398
6365.08 1341
6365.83 1368
6366.58 1338
6367.33 1401
6368.09 1352
6368.84 1395
6369.59 1453
6370.35 1361
6371.10 1402
6371.85 1341
6372.61 1294
6373.36 1302
6374.11 1397
6374.87 1378
6375.62 1287
6376.37 1230
6377.13 1291
6377.88 1298
6378.63 1226
6379.39 1288
6380.14 1322
6380.89 1311
6381.65 1302
6382.40 1367
6383.16 1335
6383.91 1342
6384.66 1269
6385.42 1311
6386.17 1255
6386.92 1203
6387.68 1194
6388.43 1126
6389.19 1136
6389.94 1166
6390.70 1133
6391.45 1162
6392.20 1147
6392.96 1139
6393.71 1187
6394.47 1196
6395.22 1186
6395.98 1213
6396.73 1265
6397.49 1148
6398.24 1174
6399.00 1160
6399.75 1143
6400.51 1097
6401.26 1054
6402.02 1060
6402.77 1195
6403.53 1136
6404.28 1146
6405.04 1128
6405.79 1158
6406.55 1205
6407.30 1268
6408.06 1207
6408.81 1273
6409.57 1191
6410.32 1229
6411.08 1326
6411.83 1257
6412.59 1263
6413.34 1275
6414.10 1154
6414.86 1147
6415.61 1088
6416.37 1140
6417.12 1174
6417.88 1154
6418.64 1178
6419.39 1076
6420.15 1104
6420.90 1110
6421.66 1161
6422.42 1183
6423.17 1254
6423.93 1192
6424.68 1156
6425.44 1203
6426.20 1057
6426.95 1148
6427.71 1189
6428.47 1261
6429.22 1176
6429.98 1072
6430.74 1101
6431.49 1175
6432.25 1178
6433.01 1226
6433.76 1171
6434.52 1181
6435.28 1185
6436.03 1137
6436.79 1203
6437.55 1136
6438.30 1230
6439.06 1219
6439.82 1144
6440.58 1119
6441.33 1131
6442.09 1161
6442.85 1087
6443.61 1122
6444.36 1219
6445.12 1193
6445.88 1185
6446.64 1237
6447.39 1234
6448.15 1211
6448.91 1231
6449.67 1215
6450.42 1181
6451.18 1225
6451.94 1225
6452.70 1209
6453.46 1287
6454.21 1337
6454.97 1311
6455.73 1213
6456.49 1319
6457.25 1335
6458.00 1296
6458.76 1313
6459.52 1338
6460.28 1312
6461.04 1421
6461.80 1401
6462.55 1357
6463.31 1357
6464.07 1459
6464.83 1391
6465.59 1378
6466.35 1422
6467.11 1522
6467.87 1508
6468.62 1523
6469.38 1455
6470.14 1571
6470.90 1545
6471.66 1456
6472.42 1532
6473.18 1595
6473.94 1560
6474.70 1651
6475.46 1637
6476.22 1657
6476.97 1503
6477.73 1518
6478.49 1651
6479.25 1663
6480.01 1621
6480.77 1692
6481.53 1654
6482.29 1725
6483.05 1668
6483.81 1688
6484.57 1750
6485.33 1801
6486.09 1940
6486.85 1894
6487.61 1950
6488.37 1926
6489.13 1986
6489.89 2026
6490.65 2030
6491.41 2204
6492.17 2266
6492.93 2428
6493.69 2440
6494.45 2606
6495.21 2475
6495.97 2487
6496.73 2761
6497.49 2717
6498.26 2722
6499.02 2657
6499.78 2625
6500.54 2670
6501.30 2591
6502.06 2534
6502.82 2645
6503.58 2548
6504.34 2590
6505.10 2622
6505.86 2761
6506.62 2883
6507.39 2893
6508.15 2935
6508.91 3001
6509.67 3031
6510.43 3101
6511.19 2989
6511.95 3151
6512.72 3172
6513.48 3225
6514.24 3174
6515.00 3198
6515.76 3041
6516.52 3129
6517.28 3115
6518.05 3275
6518.81 3433
6519.57 3547
6520.33 3451
6521.09 3663
6521.86 3919
6522.62 4219
6523.38 4486
6524.14 4763
6524.90 5302
6525.67 5743
6526.43 6508
6527.19 6699
6527.95 7168
6528.72 7323
6529.48 7269
6530.24 7302
6531.00 7063
6531.77 6950
6532.53 7518
6533.29 8384
6534.05 9484
6534.82 11025
6535.58 12518
6536.34 13682
6537.11 14543
6537.87 14685
6538.63 14037
6539.39 12837
6540.16 11196
6540.92 9489
6541.68 7795
6542.45 6354
6543.21 5406
6543.97 4476
6544.74 3774
6545.50 3351
6546.26 3045
6547.03 2928
6547.79 2733
6548.55 2568
6549.32 2610
6550.08 2647
6550.84 2554
6551.61 2540
6552.37 2491
6553.14 2516
6553.90 2645
6554.66 2424
6555.43 2465
6556.19 2401
6556.96 2337
6557.72 2335
6558.48 2341
6559.25 2326
6560.01 2364
6560.78 2396
6561.54 2507
6562.31 2595
6563.07 2716
6563.83 2798
6564.60 2795
6565.36 2695
6566.13 2877
6566.89 2884
6567.66 2860
6568.42 2806
6569.19 2882
6569.95 2859
6570.72 2752
6571.48 2800
6572.25 2860
6573.01 3073
6573.78 3167
6574.54 3302
6575.31 3347
6576.07 3339
6576.84 3392
6577.60 3249
6578.37 3240
6579.13 3046
6579.90 3123
6580.66 2999
6581.43 2879
6582.19 2812
6582.96 2776
6583.73 2735
6584.49 2818
6585.26 2730
6586.02 2679
6586.79 2838
6587.55 2845
6588.32 2814
6589.09 3010
6589.85 3024
6590.62 3083
6591.38 3265
6592.15 3483
6592.92 3630
6593.68 3612
6594.45 3662
6595.22 3964
6595.98 3849
6596.75 3895
6597.51 3878
6598.28 3784
6599.05 3499
6599.81 3374
6600.58 3220
6601.35 3080
6602.11 2969
6602.88 2806
6603.65 2841
6604.41 2917
6605.18 2980
6605.95 3085
6606.71 3308
6607.48 3477
6608.25 3697
6609.02 3730
6609.78 3721
6610.55 3883
6611.32 3814
6612.08 3579
6612.85 3327
6613.62 3229
6614.39 3006
6615.15 2809
6615.92 2594
6616.69 2450
6617.46 2431
6618.22 2332
6618.99 2301
6619.76 2181
6620.53 2211
6621.30 2303
6622.06 2237
6622.83 2140
6623.60 2143
6624.37 2120
6625.13 1989
6625.90 2004
6626.67 2033
6627.44 2085
6628.21 2017
6628.98 2158
6629.74 2153
6630.51 2276
6631.28 2508
6632.05 2558
6632.82 2959
6633.59 3171
6634.35 3370
6635.12 3642
6635.89 3716
6636.66 3463
6637.43 3320
6638.20 3101
6638.97 2855
6639.74 2647
6640.50 2415
6641.27 2319
6642.04 2034
6642.81 1992
6643.58 2057
6644.35 2075
6645.12 2114
6645.89 2002
6646.66 1972
6647.43 2039
6648.20 1974
6648.97 2067
6649.73 2181
6650.50 2186
6651.27 2073
6652.04 2077
6652.81 2180
6653.58 2233
6654.35 2092
6655.12 2128
6655.89 2203
6656.66 2178
6657.43 2186
6658.20 2131
6658.97 1985
6659.74 2026
6660.51 1998
6661.28 1947
6662.05 1834
6662.82 1785
6663.59 1740
6664.36 1798
6665.13 1804
6665.90 1938
6666.67 1836
6667.44 1903
6668.22 1869
6668.99 1951
6669.76 1959
6670.53 1857
6671.30 1872
6672.07 1970
6672.84 1996
6673.61 1978
6674.38 1986
6675.15 1902
6675.92 1885
6676.69 1988
6677.46 1906
6678.24 1848
6679.01 2037
6679.78 2050
6680.55 2057
6681.32 2135
6682.09 2129
6682.86 2232
6683.63 2308
6684.41 2454
6685.18 2565
6685.95 2621
6686.72 2430
6687.49 2335
6688.26 2252
6689.04 2117
6689.81 2046
6690.58 1944
6691.35 1848
6692.12 1844
6692.90 1773
6693.67 1676
6694.44 1650
6695.21 1649
6695.98 1630
6696.76 1748
6697.53 1690
6698.30 1699
6699.07 1666
6699.84 1682
6700.62 1660
6701.39 1625
6702.16 1687
6702.93 1636
6703.71 1572
6704.48 1646
6705.25 1670
6706.03 1709
6706.80 1725
6707.57 1731
6708.34 1606
6709.12 1732
6709.89 1666
6710.66 1669
6711.44 1632
6712.21 1589
6712.98 1506
6713.75 1505
6714.53 1496
6715.30 1526
6716.07 1430
6716.85 1434
6717.62 1488
6718.39 1546
6719.17 1427
6719.94 1423
6720.72 1467
6721.49 1481
6722.26 1399
6723.04 1397
6723.81 1392
6724.58 1406
6725.36 1405
6726.13 1437
6726.91 1394
6727.68 1534
6728.45 1419
6729.23 1414
6730.00 1500
6730.78 1464
6731.55 1505
6732.32 1492
6733.10 1400
6733.87 1400
6734.65 1541
6735.42 1576
6736.20 1567
6736.97 1551
6737.74 1490
6738.52 1501
6739.29 1487
6740.07 1547
6740.84 1560
6741.62 1509
6742.39 1562
6743.17 1583
6743.94 1591
6744.72 1573
6745.49 1476
6746.27 1679
6747.04 1659
6747.82 1686
6748.59 1763
6749.37 2009
6750.14 1922
6750.92 2060
6751.69 2263
6752.47 2290
6753.24 2297
6754.02 2201
6754.80 2298
6755.57 2124
6756.35 1937
6757.12 1888
6757.90 1674
6758.67 1734
6759.45 1567
6760.23 1579
6761.00 1525
6761.78 1589
6762.55 1564
6763.33 1443
6764.11 1454
6764.88 1471
6765.66 1466
6766.43 1497
6767.21 1483
6767.99 1426
6768.76 1425
6769.54 1503
6770.32 1407
6771.09 1419
6771.87 1475
6772.64 1501
6773.42 1495
6774.20 1474
6774.97 1402
6775.75 1394
6776.53 1371
6777.31 1342
6778.08 1368
6778.86 1404
6779.64 1443
6780.41 1440
6781.19 1462
6781.97 1387
6782.74 1373
6783.52 1323
6784.30 1383
6785.08 1378
6785.85 1381
6786.63 1290
6787.41 1363
6788.19 1368
6788.96 1388
6789.74 1286
6790.52 1371
6791.30 1325
6792.07 1351
6792.85 1312
6793.63 1223
6794.41 1200
6795.18 1192
6795.96 1237
6796.74 1263
6797.52 1241
6798.30 1222
6799.07 1210
6799.85 1188
6800.63 1284
6801.41 1358
6802.19 1361
6802.97 1348
6803.74 1372
6804.52 1423
6805.30 1417
6806.08 1454
6806.86 1384
6807.64 1368
6808.41 1384
6809.19 1349
6809.97 1361
6810.75 1386
6811.53 1345
6812.31 1378
6813.09 1344
6813.87 1339
6814.64 1311
6815.42 1348
6816.20 1284
6816.98 1310
6817.76 1379
6818.54 1489
6819.32 1408
6820.10 1393
6820.88 1324
6821.66 1355
6822.44 1393
6823.22 1377
6824.00 1315
6824.78 1343
6825.55 1188
6826.33 1299
6827.11 1305
6827.89 1231
6828.67 1363
6829.45 1273
6830.23 1188
6831.01 1283
6831.79 1267
6832.57 1200
6833.35 1247
6834.13 1304
6834.91 1279
6835.69 1252
6836.47 1266
6837.25 1322
6838.03 1263
6838.81 1196
6839.60 1243
6840.38 1261
6841.16 1274
6841.94 1309
6842.72 1188
6843.50 1228
6844.28 1277
6845.06 1311
6845.84 1450
6846.62 1725
6847.40 1944
6848.18 2236
6848.96 2616
6849.74 3155
6850.53 3473
6851.31 3772
6852.09 3816
6852.87 3750
6853.65 3509
6854.43 3113
6855.21 2742
6855.99 2389
6856.77 2184
6857.56 1982
6858.34 1770
6859.12 1653
6859.90 1499
6860.68 1470
6861.46 1428
6862.25 1510
6863.03 1396
6863.81 1364
6864.59 1394
6865.37 1530
6866.15 1548
6866.94 1518
6867.72 1470
6868.50 1516
6869.28 1495
6870.07 1467
6870.85 1421
6871.63 1426
6872.41 1462
6873.19 1394
6873.98 1561
6874.76 1504
6875.54 1480
6876.32 1520
6877.11 1521
6877.89 1623
6878.67 1605
6879.45 1669
6880.24 1771
6881.02 1803
6881.80 1709
6882.59 1749
6883.37 1876
6884.15 1878
6884.93 2026
6885.72 2204
6886.50 2559
6887.28 2753
6888.07 2923
6888.85 2973
6889.63 2824
6890.42 2729
6891.20 2697
6891.98 2420
6892.77 2061
6893.55 2072
6894.33 1963
6895.12 1740
6895.90 1778
6896.68 1781
6897.47 1679
6898.25 1627
6899.04 1737
6899.82 1695
6900.60 1708
6901.39 1724
6902.17 1817
6902.95 1867
6903.74 1769
6904.52 1794
6905.31 1814
6906.09 1688
6906.88 1713
6907.66 1740
6908.44 1706
6909.23 1649
6910.01 1605
6910.80 1704
6911.58 1629
6912.37 1575
6913.15 1516
6913.94 1630
6914.72 1703
6915.50 1652
6916.29 1603
6917.07 1576
6917.86 1545
6918.64 1599
6919.43 1514
6920.21 1547
6921.00 1620
6921.78 1658
6922.57 1684
6923.35 1571
6924.14 1555
6924.93 1566
6925.71 1472
6926.50 1562
6927.28 1737
6928.07 1673
6928.85 1667
6929.64 1688
6930.42 1738
6931.21 1745
6931.99 1594
6932.78 1717
6933.57 1735
6934.35 1727
6935.14 1728
6935.92 1720
6936.71 1704
6937.50 1659
6938.28 1792
6939.07 1807
6939.85 1970
6940.64 2047
6941.43 2103
6942.21 2282
6943.00 2350
6943.78 2454
6944.57 2490
6945.36 2506
6946.14 2477
6946.93 2522
6947.72 2650
6948.50 2550
6949.29 2541
6950.08 2507
6950.86 2511
6951.65 2398
6952.44 2310
6953.22 2202
6954.01 2154
6954.80 2207
6955.58 2073
6956.37 2012
6957.16 2019
6957.95 2120
6958.73 2075
6959.52 2089
6960.31 2169
6961.10 2116
6961.88 2193
6962.67 2306
6963.46 2368
6964.24 2445
6965.03 2460
6965.82 2507
6966.61 2616
6967.40 2635
6968.18 2851
6968.97 3061
6969.76 3218
6970.55 3204
6971.33 3170
6972.12 3271
6972.91 3253
6973.70 3188
6974.49 3202
6975.27 3059
6976.06 2992
6976.85 3184
6977.64 3188
6978.43 3443
6979.22 3522
6980.00 3887
6980.79 4493
6981.58 5392
6982.37 6649
6983.16 8530
6983.95 10264
6984.74 12074
6985.52 13711
6986.31 14741
6987.10 14850
6987.89 14284
6988.68 13250
6989.47 11486
6990.26 9690
6991.05 8005
6991.83 6459
6992.62 5214
6993.41 4383
6994.20 3664
6994.99 3220
6995.78 2786
6996.57 2568
6997.36 2550
6998.15 2402
6998.94 2269
6999.73 2234
7000.52 2279
7001.31 2239
7002.10 2157
7002.89 2137
7003.68 2062
7004.47 2039
7005.26 1895
7006.05 1809
7006.84 1825
7007.63 1581
7008.42 1674
7009.21 1709
7010.00 1709
7010.79 1808
7011.58 1905
7012.37 2008
7013.16 2157
7013.95 2059
7014.74 2171
7015.53 2204
7016.32 2094
7017.11 1988
7017.90 1906
7018.69 1827
7019.48 1853
7020.27 1995
7021.06 1979
7021.85 2124
7022.64 2182
7023.43 2166
7024.22 2194
7025.02 2435
7025.81 2274
7026.60 2298
7027.39 2182
7028.18 2059
7028.97 1986
7029.76 1877
7030.55 1823
7031.34 1731
7032.14 1693
7032.93 1644
7033.72 1598
7034.51 1751
7035.30 1634
7036.09 1620
7036.88 1635
7037.68 1702
7038.47 1688
7039.26 1804
7040.05 1774
7040.84 1792
7041.64 1793
7042.43 1871
7043.22 1889
7044.01 1822
7044.80 1926
7045.60 2025
7046.39 1997
7047.18 2133
7047.97 2348
7048.76 2329
7049.56 2546
7050.35 2581
7051.14 2543
7051.93 2401
7052.73 2302
7053.52 2271
7054.31 2085
7055.10 1924
7055.90 1904
7056.69 1737
7057.48 1697
7058.27 1623
7059.07 1649
7059.86 1756
7060.65 1698
7061.45 1811
7062.24 1768
7063.03 1747
7063.83 1767
7064.62 1720
7065.41 1735
7066.21 1715
7067.00 1634
7067.79 1634
7068.59 1581
7069.38 1503
7070.17 1527
7070.97 1656
7071.76 1594
7072.55 1526
7073.35 1486
7074.14 1429
7074.93 1341
7075.73 1310
7076.52 1355
7077.32 1385
7078.11 1368
7078.90 1337
7079.70 1306
7080.49 1367
7081.29 1407
7082.08 1372
7082.87 1327
7083.67 1307
7084.46 1285
7085.26 1341
7086.05 1309
7086.85 1347
7087.64 1277
7088.43 1275
7089.23 1192
7090.02 1315
7090.82 1282
7091.61 1234
7092.41 1270
7093.20 1299
7094.00 1224
7094.79 1168
7095.59 1165
7096.38 1137
7097.18 1176
7097.97 1167
7098.77 1232
7099.56 1186
7100.36 1105
7101.15 1129
7101.95 1144
7102.74 1118
7103.54 1100
7104.33 1109
7105.13 1104
7105.92 1103
7106.72 1056
7107.52 1056
7108.31 1088
7109.11 1094
7109.90 1033
7110.70 1119
7111.49 1051
7112.29 1096
7113.09 991
7113.88 1204
7114.68 1147
7115.47 1120
7116.27 1045
7117.07 1021
7117.86 1100
7118.66 1204
7119.45 1105
7120.25 1058
7121.05 1191
7121.84 1127
7122.64 1126
7123.44 991
7124.23 1024
7125.03 1053
7125.83 1064
7126.62 1036
7127.42 1037
7128.22 1094
7129.01 1095
7129.81 1142
7130.61 1095
7131.40 1053
7132.20 1168
7133.00 1133
7133.79 1038
7134.59 1109
7135.39 1039
7136.19 1075
7136.98 1069
7137.78 976
7138.58 962
7139.38 933
7140.17 980
7140.97 1041
7141.77 952
7142.57 951
7143.36 957
7144.16 1014
7144.96 931
7145.76 911
7146.55 922
7147.35 877
7148.15 889
7148.95 900
7149.74 932
7150.54 878
7151.34 966
7152.14 972
7152.94 958
7153.74 947
7154.53 964
7155.33 1006
7156.13 1038
7156.93 934
7157.73 991
7158.53 1071
7159.32 1011
7160.12 1015
7160.92 1015
7161.72 1040
7162.52 873
7163.32 860
7164.12 899
7164.91 889
7165.71 882
7166.51 882
7167.31 1025
7168.11 936
7168.91 831
7169.71 809
7170.51 891
7171.31 926
7172.11 875
7172.90 939
7173.70 970
7174.50 875
7175.30 932
7176.10 855
7176.90 878
7177.70 853
7178.50 836
7179.30 875
7180.10 856
7180.90 873
7181.70 847
7182.50 893
7183.30 919
7184.10 915
7184.90 924
7185.70 881
7186.50 950
7187.30 912
7188.10 904
7188.90 892
7189.70 854
7190.50 914
7191.30 935
7192.10 877
7192.90 868
7193.70 933
7194.50 927
7195.30 829
7196.10 914
7196.90 924
7197.70 926
7198.50 862
7199.30 812
7200.11 841
7200.91 791
7201.71 831
7202.51 928
7203.31 868
7204.11 920
7204.91 910
7205.71 880
7206.51 829
7207.31 869
7208.12 861
7208.92 905
7209.72 936
7210.52 926
7211.32 838
7212.12 892
7212.92 968
7213.72 890
7214.53 860
7215.33 904
7216.13 857
7216.93 926
7217.73 933
7218.53 892
7219.34 958
7220.14 872
7220.94 927
7221.74 928
7222.54 922
7223.35 880
7224.15 885
7224.95 925
7225.75 888
7226.56 937
7227.36 873
7228.16 923
7228.96 956
7229.76 1001
7230.57 921
7231.37 907
7232.17 889
7232.97 894
7233.78 888
7234.58 911
7235.38 851
7236.19 899
7236.99 938
7237.79 994
7238.59 907
7239.40 911
7240.20 959
7241.00 962
7241.81 995
7242.61 950
7243.41 951
7244.22 967
7245.02 986
7245.82 1008
7246.63 995
7247.43 925
7248.23 974
7249.04 995
7249.84 999
7250.64 948
7251.45 990
7252.25 1014
7253.05 951
7253.86 996
7254.66 937
7255.46 1043
7256.27 1084
7257.07 1126
7257.88 1149
7258.68 1112
7259.48 1195
7260.29 1152
7261.09 1135
7261.90 1199
7262.70 1233
7263.51 1162
7264.31 1222
7265.11 1124
7265.92 1160
7266.72 1175
7267.53 1166
7268.33 1150
7269.14 1157
7269.94 1037
7270.75 1065
7271.55 1102
7272.36 1159
7273.16 1177
7273.97 1125
7274.77 1086
7275.58 1144
7276.38 1207
7277.19 1168
7277.99 1176
7278.80 1238
7279.60 1315
7280.41 1432
7281.21 1623
7282.02 1806
7282.82 2013
7283.63 2391
7284.43 2739
7285.24 2763
7286.04 2692
7286.85 2600
7287.66 2345
7288.46 2173
7289.27 1871
7290.07 1763
7290.88 1584
7291.68 1395
7292.49 1361
7293.30 1260
7294.10 1250
7294.91 1154
7295.71 1103
7296.52 1136
7297.33 1108
7298.13 1100
7298.94 1147
7299.74 1069
7300.55 985
7301.36 1087
7302.16 1130
7302.97 1050
7303.78 1104
7304.58 1108
7305.39 1126
7306.20 1180
7307.00 1213
7307.81 1184
7308.62 1232
7309.42 1305
7310.23 1289
7311.04 1325
7311.84 1259
7312.65 1266
7313.46 1361
7314.27 1409
7315.07 1397
7315.88 1464
7316.69 1575
7317.49 1662
7318.30 1795
7319.11 1842
7319.92 1862
7320.72 1915
7321.53 1857
7322.34 1694
7323.15 1749
7323.95 1450
7324.76 1454
7325.57 1410
7326.38 1409
7327.19 1271
7327.99 1285
7328.80 1276
7329.61 1147
7330.42 1091
7331.22 1107
7332.03 1087
7332.84 1136
7333.65 1038
7334.46 1112
7335.27 1165
7336.07 1099
7336.88 1108
7337.69 1195
7338.50 1214
7339.31 1124
7340.12 1067
7340.92 1085
7341.73 1148
7342.54 1074
7343.35 995
7344.16 1008
7344.97 991
7345.78 982
7346.59 1033
7347.39 1028
7348.20 1076
7349.01 1124
7349.82 1014
7350.63 1032
7351.44 961
7352.25 990
7353.06 1000
7353.87 989
7354.68 950
7355.49 999
7356.30 1051
7357.11 1062
7357.92 1019
7358.72 986
7359.53 1030
7360.34 955
7361.15 976
7361.96 1018
7362.77 1014
7363.58 948
7364.39 973
7365.20 994
7366.01 908
7366.82 889
7367.63 1043
7368.44 1014
7369.25 1001
7370.06 971
7370.87 1050
7371.68 966
7372.49 987
7373.30 946
7374.11 999
7374.93 945
7375.74 1001
7376.55 1030
7377.36 983
7378.17 962
7378.98 1107
7379.79 1126
7380.60 1166
7381.41 1232
7382.22 1189
7383.03 1147
7383.84 1178
7384.65 1092
7385.46 1098
7386.28 1089
7387.09 1052
7387.90 1022
7388.71 930
7389.52 922
7390.33 918
7391.14 958
7391.95 880
7392.77 943
7393.58 889
7394.39 823
7395.20 872
7396.01 872
7396.82 932
7397.64 942
7398.45 916
7399.26 895
7400.07 928
7400.88 941
7401.69 988
7402.51 944
7403.32 831
7404.13 939
7404.94 979
7405.76 1009
7406.57 907
7407.38 918
7408.19 913
7409.00 988
7409.82 897
7410.63 905
7411.44 852
7412.25 949
7413.07 899
7413.88 889
7414.69 902
7415.50 840
7416.32 869
7417.13 872
7417.94 909
7418.76 870
7419.57 961
7420.38 880
7421.19 889
7422.01 872
7422.82 865
7423.63 948
7424.45 968
7425.26 927
7426.07 947
7426.89 939
7427.70 1032
7428.51 996
7429.33 1023
7430.14 1101
7430.95 1155
7431.77 1207
7432.58 1181
7433.39 1112
7434.21 1093
7435.02 1063
7435.84 1142
7436.65 1170
7437.46 1030
7438.28 1084
7439.09 1100
7439.91 1211
7440.72 1129
7441.53 1006
7442.35 1022
7443.16 960
7443.98 957
7444.79 975
7445.60 963
7446.42 939
7447.23 841
7448.05 865
7448.86 860
7449.68 887
7450.49 873
7451.31 890
7452.12 932
7452.94 859
7453.75 908
7454.57 912
7455.38 940
7456.20 940
7457.01 890
7457.83 886
7458.64 844
7459.46 839
7460.27 873
7461.09 901
7461.90 844
7462.72 796
7463.53 851
7464.35 808
7465.16 887
7465.98 886
7466.79 792
7467.61 893
7468.42 861
7469.24 923
7470.06 889
7470.87 853
7471.69 903
7472.50 912
7473.32 922
7474.13 909
7474.95 825
7475.77 811
7476.58 887
7477.40 937
7478.21 828
7479.03 832
7479.85 872
7480.66 871
7481.48 887
7482.30 937
7483.11 860
7483.93 801
7484.75 799
7485.56 797
7486.38 824
7487.20 851
7488.01 876
7488.83 903
7489.65 843
7490.46 760
7491.28 719
7492.10 778
7492.91 845
7493.73 831
7494.55 774
7495.36 755
7496.18 777
7497.00 831
7497.82 750
7498.63 810
7499.45 847
7500.27 806
7501.08 766
7501.90 795
7502.72 819
7503.54 820
7504.35 875
7505.17 796
7505.99 816
7506.81 804
7507.62 773
7508.44 819
7509.26 906
7510.08 852
7510.90 835
7511.71 794
7512.53 825
7513.35 814
7514.17 822
7514.99 797
7515.80 815
7516.62 818
7517.44 847
7518.26 843
7519.08 841
7519.90 817
7520.71 868
7521.53 762
7522.35 761
7523.17 817
7523.99 780
7524.81 786
7525.63 828
7526.45 832
7527.26 776
7528.08 752
7528.90 763
7529.72 743
7530.54 760
7531.36 785
7532.18 793
7533.00 808
7533.82 838
7534.64 887
7535.45 808
7536.27 811
7537.09 757
7537.91 786
7538.73 795
7539.55 779
7540.37 831
7541.19 773
7542.01 787
7542.83 802
7543.65 796
7544.47 792
7545.29 809
7546.11 821
7546.93 821
7547.75 789
7548.57 846
7549.39 832
7550.21 797
7551.03 819
7551.85 789
7552.67 835
7553.49 886
7554.31 872
7555.13 827
7555.95 859
7556.77 813
7557.59 835
7558.41 918
7559.23 899
7560.05 851
7560.87 912
7561.69 909
7562.51 852
7563.34 871
7564.16 874
7564.98 874
7565.80 895
7566.62 882
7567.44 914
7568.26 824
7569.08 833
7569.90 841
7570.72 854
7571.55 843
7572.37 870
7573.19 854
7574.01 843
7574.83 863
7575.65 863
7576.47 842
7577.30 862
7578.12 899
7578.94 853
7579.76 855
7580.58 865
7581.40 907
7582.23 930
7583.05 961
7583.87 957
7584.69 948
7585.51 993
7586.33 1001
7587.16 946
7587.98 1044
7588.80 1016
7589.62 1024
7590.45 1049
7591.27 1054
7592.09 1046
7592.91 1010
7593.74 1032
7594.56 992
7595.38 932
7596.20 952
7597.03 967
7597.85 1041
7598.67 1041
7599.49 1072
7600.32 1144
7601.14 1204
7601.96 1216
7602.78 1325
7603.61 1440
7604.43 1465
7605.25 1523
7606.08 1505
7606.90 1425
7607.72 1408
7608.55 1471
7609.37 1347
7610.19 1196
7611.02 1133
7611.84 1213
7612.66 1157
7613.49 1122
7614.31 1158
7615.13 1256
7615.96 1264
7616.78 1319
7617.60 1305
7618.43 1309
7619.25 1286
7620.08 1330
7620.90 1297
7621.72 1183
7622.55 1173
7623.37 1141
7624.20 1227
7625.02 1141
7625.84 1117
7626.67 1211
7627.49 1262
7628.32 1375
7629.14 1460
7629.97 1619
7630.79 1720
7631.61 1770
7632.44 1695
7633.26 1701
7634.09 1642
7634.91 1579
7635.74 1540
7636.56 1335
7637.39 1155
7638.21 1185
7639.04 1113
7639.86 1021
7640.69 1046
7641.51 980
7642.34 922
7643.16 946
7643.99 929
7644.81 986
7645.64 890
7646.46 1003
7647.29 889
7648.11 842
7648.94 861
7649.76 894
7650.59 845
7651.42 865
7652.24 882
7653.07 873
7653.89 859
7654.72 898
7655.54 890
7656.37 864
7657.20 874
7658.02 770
7658.85 857
7659.67 886
7660.50 906
7661.33 935
7662.15 831
7662.98 840
7663.80 846
7664.63 904
7665.46 876
7666.28 866
7667.11 777
7667.94 878
7668.76 853
7669.59 854
7670.42 878
7671.24 856
7672.07 831
7672.90 782
7673.72 809
7674.55 870
7675.38 856
7676.20 825
7677.03 781
7677.86 826
7678.68 804
7679.51 738
7680.34 787
7681.16 748
7681.99 710
7682.82 813
7683.65 895
7684.47 837
7685.30 800
7686.13 813
7686.96 833
7687.78 792
7688.61 764
7689.44 780
7690.27 794
7691.09 797
7691.92 756
7692.75 807
7693.58 848
7694.41 857
7695.23 827
7696.06 864
7696.89 886
7697.72 932
7698.55 885
7699.37 972
7700.20 902
7701.03 850
7701.86 842
7702.69 739
7703.51 811
7704.34 792
7705.17 760
7706.00 826
7706.83 831
7707.66 835
7708.49 755
7709.31 679
7710.14 715
7710.97 736
7711.80 810
7712.63 788
7713.46 768
7714.29 797
7715.12 760
7715.95 725
7716.77 734
7717.60 771
7718.43 798
7719.26 702
7720.09 701
7720.92 749
7721.75 727
7722.58 710
7723.41 711
7724.24 684
7725.07 663
7725.90 707
7726.73 681
7727.56 671
7728.39 730
7729.22 689
7730.05 696
7730.88 671
7731.71 747
7732.54 668
7733.37 724
7734.20 744
7735.03 754
7735.86 712
7736.69 727
7737.52 728
7738.35 730
7739.18 651
7740.01 662
7740.84 759
7741.67 780
7742.50 717
7743.33 768
7744.16 773
7744.99 765
7745.82 749
7746.65 770
7747.48 817
7748.31 759
7749.14 773
7749.97 753
7750.81 901
7751.64 778
7752.47 715
7753.30 764
7754.13 756
7754.96 741
7755.79 644
7756.62 677
7757.45 717
7758.29 791
7759.12 795
7759.95 741
7760.78 725
7761.61 693
7762.44 680
7763.27 671
7764.11 638
7764.94 708
7765.77 737
7766.60 689
7767.43 706
7768.26 693
7769.10 710
7769.93 738
7770.76 719
7771.59 674
7772.42 631
7773.26 694
7774.09 716
7774.92 669
7775.75 676
7776.59 693
7777.42 741
7778.25 736
7779.08 763
7779.92 660
7780.75 631
7781.58 679
7782.41 716
7783.25 735
7784.08 711
7784.91 739
7785.74 746
7786.58 737
7787.41 670
7788.24 664
7789.08 726
7789.91 710
7790.74 748
7791.57 703
7792.41 729
7793.24 730
7794.07 727
7794.91 700
7795.74 731
7796.57 763
7797.41 752
7798.24 812
7799.07 801
7799.91 731
7800.74 758
7801.58 795
7802.41 816
7803.24 804
7804.08 798
7804.91 789
7805.74 816
7806.58 720
7807.41 799
7808.25 756
7809.08 839
7809.91 857
7810.75 814
7811.58 882
7812.42 847
7813.25 959
7814.09 969
7814.92 997
7815.75 1065
7816.59 1071
7817.42 989
7818.26 996
7819.09 1006
7819.93 948
7820.76 881
7821.60 961
7822.43 932
7823.27 849
7824.10 861
7824.94 939
7825.77 965
7826.61 855
7827.44 929
7828.28 936
7829.11 954
7829.95 904
7830.78 909
7831.62 828
7832.45 857
7833.29 874
7834.12 950
7834.96 878
7835.79 892
7836.63 1017
7837.46 909
7838.30 884
7839.14 843
7839.97 848
7840.81 847
7841.64 867
7842.48 810
7843.31 789
7844.15 839
7844.99 851
7845.82 867
7846.66 895
7847.49 843
7848.33 875
7849.17 808
7850.00 823
7850.84 934
7851.68 930
7852.51 895
7853.35 869
7854.18 842
7855.02 924
7855.86 981
7856.69 936
7857.53 1046
7858.37 1167
7859.20 1106
7860.04 1103
7860.88 1111
7861.71 1045
7862.55 1032
7863.39 1046
7864.23 991
7865.06 946
7865.90 968
7866.74 918
7867.57 906
7868.41 911
7869.25 951
7870.09 981
7870.92 1031
7871.76 991
7872.60 908
7873.44 966
7874.27 1089
7875.11 1089
7875.95 1206
7876.79 1281
7877.62 1380
7878.46 1383
7879.30 1317
7880.14 1245
7880.97 1219
7881.81 1252
7882.65 1181
7883.49 1148
7884.33 1101
7885.16 1052
7886.00 1094
7886.84 1041
7887.68 1047
7888.52 1036
7889.36 1083
7890.19 1092
7891.03 1128
7891.87 1068
7892.71 1023
7893.55 1066
7894.39 1018
7895.23 969
7896.06 965
7896.90 969
7897.74 986
7898.58 922
7899.42 988
7900.26 985
7901.10 926
7901.94 972
7902.77 872
7903.61 886
7904.45 892
7905.29 868
7906.13 909
7906.97 790
7907.81 824
7908.65 911
7909.49 858
7910.33 826
7911.17 833
7912.01 857
7912.85 799
7913.69 902
7914.53 904
7915.37 979
7916.21 1019
7917.05 1119
7917.89 1144
7918.73 1188
7919.57 1166
7920.41 1147
7921.25 1174
7922.09 1073
7922.93 1016
7923.77 919
7924.61 918
7925.45 918
7926.29 845
7927.13 822
7927.97 832
7928.81 796
7929.65 771
7930.49 729
7931.33 770
7932.17 738
7933.01 748
7933.85 722
7934.69 804
7935.53 817
7936.37 781
7937.21 790
7938.05 755
7938.90 769
7939.74 765
7940.58 770
7941.42 804
7942.26 748
7943.10 779
7943.94 821
7944.78 794
7945.63 865
7946.47 778
7947.31 797
7948.15 823
7948.99 849
7949.83 861
7950.67 847
7951.52 875
7952.36 917
7953.20 880
7954.04 875
7954.88 907
7955.72 955
7956.57 1025
7957.41 892
7958.25 918
7959.09 940
7959.93 987
7960.78 921
7961.62 880
7962.46 817
7963.30 901
7964.15 922
7964.99 957
7965.83 985
7966.67 1089
7967.52 1097
7968.36 1073
7969.20 1069
7970.04 998
7970.89 971
7971.73 881
7972.57 831
7973.41 818
7974.26 799
7975.10 807
7975.94 833
7976.79 748
7977.63 742
7978.47 775
7979.31 867
7980.16 827
7981.00 747
7981.84 747
7982.69 806
7983.53 765
7984.37 755
7985.22 759
7986.06 723
7986.90 690
7987.75 735
7988.59 696
7989.44 700
7990.28 701
7991.12 704
7991.97 718
7992.81 731
7993.65 672
7994.50 661
7995.34 709
7996.19 729
7997.03 714
7997.87 694
7998.72 652
7999.56 725
8000.41 756
8001.25 713
8002.10 663
8002.94 747
8003.78 696
8004.63 704
8005.47 699
8006.32 653
8007.16 679
8008.01 648
8008.85 640
8009.70 659
8010.54 649
8011.39 659
8012.23 645
8013.08 652
8013.92 615
8014.77 636
8015.61 588
8016.46 693
8017.30 680
8018.15 664
8018.99 639
8019.84 658
8020.68 655
8021.53 622
8022.37 655
8023.22 640
8024.06 586
8024.91 562
8025.75 616
8026.60 733
8027.45 706
8028.29 645
8029.14 623
8029.98 650
8030.83 663
8031.67 668
8032.52 681
8033.37 653
8034.21 700
8035.06 662
8035.90 663
8036.75 662
8037.60 620
8038.44 641
8039.29 643
8040.14 616
8040.98 666
8041.83 649
8042.68 664
8043.52 675
8044.37 615
8045.21 652
8046.06 715
8046.91 680
8047.75 695
8048.60 668
8049.45 733
8050.30 697
8051.14 718
8051.99 689
8052.84 744
8053.68 752
8054.53 693
8055.38 677
8056.22 624
8057.07 635
8057.92 646
8058.77 623
8059.61 609
8060.46 646
8061.31 669
8062.16 638
8063.00 680
8063.85 594
8064.70 563
8065.55 616
8066.39 613
8067.24 626
8068.09 599
8068.94 641
8069.79 632
8070.63 642
8071.48 605
8072.33 584
8073.18 654
8074.03 566
8074.87 582
8075.72 611
8076.57 634
8077.42 581
8078.27 557
8079.12 603
8079.96 597
8080.81 607
8081.66 619
8082.51 632
8083.36 672
8084.21 605
8085.06 616
8085.90 623
8086.75 635
8087.60 631
8088.45 656
8089.30 647
8090.15 662
8091.00 610
8091.85 594
8092.70 604
8093.54 635
8094.39 612
8095.24 553
8096.09 529
8096.94 589
8097.79 590
8098.64 555
8099.49 623
8100.34 619
8101.19 608
8102.04 611
8102.89 577
8103.74 617
8104.59 623
8105.44 608
8106.29 623
8107.14 608
8107.99 643
8108.84 649
8109.69 588
8110.54 596
8111.39 596
8112.24 623
8113.09 624
8113.94 592
8114.79 679
8115.64 681
8116.49 650
8117.34 667
8118.19 665
8119.04 676
8119.89 689
8120.74 690
8121.59 736
8122.44 737
8123.29 740
8124.14 694
8124.99 658
8125.84 657
8126.70 628
8127.55 669
8128.40 700
8129.25 693
8130.10 697
8130.95 724
8131.80 731
8132.65 705
8133.50 691
8134.36 748
8135.21 718
8136.06 730
8136.91 701
8137.76 694
8138.61 693
8139.46 707
8140.32 719
8141.17 661
8142.02 675
8142.87 737
8143.72 776
8144.57 718
8145.43 793
8146.28 828
8147.13 822
8147.98 805
8148.83 888
8149.69 838
8150.54 877
8151.39 885
8152.24 955
8153.10 900
8153.95 1068
8154.80 1163
8155.65 1055
8156.50 1063
8157.36 1045
8158.21 973
8159.06 925
8159.92 932
8160.77 846
8161.62 795
8162.47 786
8163.33 783
8164.18 780
8165.03 806
8165.88 844
8166.74 799
8167.59 783
8168.44 736
8169.30 721
8170.15 736
8171.00 747
8171.86 733
8172.71 741
8173.56 693
8174.42 647
8175.27 663
8176.12 723
8176.98 710
8177.83 685
8178.68 673
8179.54 673
8180.39 710
8181.25 700
8182.10 685
8182.95 656
8183.81 693
8184.66 714
8185.51 661
8186.37 699
8187.22 699
8188.08 602
8188.93 653
8189.79 626
8190.64 644
8191.49 635
8192.35 591
8193.20 645
8194.06 641
8194.91 626
8195.77 613
8196.62 683
8197.47 613
8198.33 593
8199.18 622
8200.04 585
8200.89 610
8201.75 648
8202.60 586
8203.46 614
8204.31 601
8205.17 599
8206.02 616
8206.88 665
8207.73 710
8208.59 608
8209.44 596
8210.30 612
8211.15 647
8212.01 624
8212.87 609
8213.72 555
8214.58 592
8215.43 660
8216.29 605
8217.14 582
8218.00 576
8218.85 608
8219.71 657
8220.57 677
8221.42 657
8222.28 633
8223.13 602
8223.99 627
8224.85 578
8225.70 558
8226.56 631
8227.41 662
8228.27 636
8229.13 618
8229.98 588
8230.84 612
8231.70 630
8232.55 651
8233.41 590
8234.26 608
8235.12 617
8235.98 613
8236.83 610
8237.69 620
8238.55 622
8239.40 601
8240.26 601
8241.12 576
8241.98 558
8242.83 547
8243.69 614
8244.55 621
8245.40 595
8246.26 594
8247.12 633
8247.98 587
8248.83 552
8249.69 584
8250.55 625
8251.40 661
8252.26 593
8253.12 573
8253.98 611
8254.83 668
8255.69 614
8256.55 578
8257.41 653
8258.27 661
8259.12 600
8259.98 591
8260.84 555
8261.70 575
8262.55 609
8263.41 619
8264.27 559
8265.13 646
8265.99 624
8266.85 599
8267.70 568
8268.56 600
8269.42 656
8270.28 702
8271.14 636
8272.00 644
8272.85 691
8273.71 630
8274.57 596
8275.43 639
8276.29 578
8277.15 620
8278.01 627
8278.87 597
8279.72 640
8280.58 544
8281.44 596
8282.30 634
8283.16 594
8284.02 584
8284.88 547
8285.74 575
8286.60 621
8287.46 618
8288.32 670
8289.17 651
8290.03 696
8290.89 648
8291.75 660
8292.61 658
8293.47 686
8294.33 658
8295.19 668
8296.05 648
8296.91 647
8297.77 656
8298.63 708
8299.49 650
8300.35 627
8301.21 675
8302.07 645
8302.93 650
8303.79 630
8304.65 686
8305.51 691
8306.37 621
8307.23 605
8308.09 658
8308.95 594
8309.81 676
8310.67 593
8311.53 613
8312.39 681
8313.26 708
8314.12 717
8314.98 739
8315.84 731
8316.70 727
8317.56 814
8318.42 774
8319.28 781
8320.14 758
8321.00 721
8321.86 743
8322.73 620
8323.59 652
8324.45 636
8325.31 608
8326.17 601
8327.03 633
8327.89 641
8328.75 628
8329.62 626
8330.48 580
8331.34 587
8332.20 655
8333.06 648
8333.92 655
8334.79 646
8335.65 631
8336.51 610
8337.37 568
8338.23 613
8339.09 592
8339.96 664
8340.82 633
8341.68 645
8342.54 685
8343.41 713
8344.27 689
8345.13 626
8345.99 702
8346.85 657
8347.72 677
8348.58 620
8349.44 664
8350.30 676
8351.17 583
8352.03 594
8352.89 592
8353.76 628
8354.62 655
8355.48 629
8356.34 645
8357.21 632
8358.07 636
8358.93 605
8359.80 628
8360.66 621
8361.52 605
8362.38 547
8363.25 603
8364.11 580
8364.97 593
8365.84 639
8366.70 539
8367.56 558
8368.43 635
8369.29 640
8370.16 625
8371.02 595
8371.88 568
8372.75 612
8373.61 639
8374.47 593
8375.34 609
8376.20 629
8377.07 583
8377.93 678
8378.79 689
8379.66 612
8380.52 634
8381.39 645
8382.25 658
8383.11 633
8383.98 647
8384.84 609
8385.71 689
8386.57 687
8387.44 694
8388.30 623
8389.17 619
8390.03 614
8390.89 645
8391.76 646
8392.62 665
8393.49 645
8394.35 637
8395.22 656
8396.08 670
8396.95 682
8397.81 629
8398.68 611
8399.54 633
8400.41 664
8401.27 580
8402.14 606
8403.00 706
8403.87 739
8404.74 718
8405.60 663
8406.47 706
8407.33 649
8408.20 707
8409.06 664
8409.93 667
8410.79 664
8411.66 645
8412.53 690
8413.39 678
8414.26 687
8415.12 703
8415.99 739
8416.86 643
8417.72 723
8418.59 758
8419.45 695
8420.32 694
8421.19 728
8422.05 703
8422.92 810
8423.78 759
8424.65 802
8425.52 804
8426.38 814
8427.25 797
8428.12 780
8428.98 825
8429.85 801
8430.72 747
8431.58 729
8432.45 806
8433.32 841
8434.18 825
8435.05 867
8435.92 897
8436.79 879
8437.65 937
8438.52 892
8439.39 969
8440.25 993
8441.12 998
8441.99 1123
8442.86 1177
8443.72 1136
8444.59 1129
8445.46 1109
8446.33 999
8447.19 1036
8448.06 1022
8448.93 1037
8449.80 1006
8450.66 970
8451.53 965
8452.40 1071
8453.27 1074
8454.14 1077
8455.00 1175
8455.87 1274
8456.74 1257
8457.61 1327
8458.48 1298
8459.34 1330
8460.21 1294
8461.08 1256
8461.95 1176
8462.82 1153
8463.69 1144
8464.55 1190
8465.42 1240
8466.29 1406
8467.16 1743
8468.03 2027
8468.90 2376
8469.77 2781
8470.63 3009
8471.50 2957
8472.37 2771
8473.24 2568
8474.11 2185
8474.98 2029
8475.85 1721
8476.72 1440
8477.59 1285
8478.45 1150
8479.32 1019
8480.19 1095
8481.06 1069
8481.93 1023
8482.80 1014
8483.67 950
8484.54 1011
8485.41 959
8486.28 902
8487.15 876
8488.02 880
8488.89 873
8489.76 884
8490.63 836
8491.50 832
8492.37 839
8493.24 819
8494.11 864
8494.98 811
8495.85 843
8496.72 892
8497.59 848
8498.46 942
8499.33 948
8500.20 852
8501.07 870
8501.94 798
8502.81 828
8503.68 837
8504.55 960
8505.42 936
8506.29 942
8507.16 974
8508.03 991
8508.90 912
8509.77 967
8510.65 983
8511.52 968
8512.39 930
8513.26 959
8514.13 953
8515.00 869
8515.87 940
8516.74 895
8517.61 894
8518.48 856
8519.36 925
8520.23 899
8521.10 828
8521.97 850
8522.84 889
8523.71 846
8524.58 825
8525.46 925
8526.33 901
8527.20 926
8528.07 932
8528.94 924
8529.81 940
8530.69 949
8531.56 917
8532.43 948
8533.30 955
8534.17 976
8535.05 978
8535.92 1020
8536.79 1056
8537.66 1048
8538.54 996
8539.41 957
8540.28 994
8541.15 898
8542.02 949
8542.90 958
8543.77 1000
8544.64 909
8545.51 926
8546.39 946
8547.26 941
8548.13 957
8549.01 977
8549.88 1033
8550.75 1121
8551.62 1098
8552.50 1232
8553.37 1438
8554.24 1508
8555.12 1475
8555.99 1452
8556.86 1413
8557.74 1281
8558.61 1172
8559.48 1020
8560.36 1008
8561.23 952
8562.10 951
8562.98 896
8563.85 843
8564.72 816
8565.60 822
8566.47 891
8567.34 839
8568.22 851
8569.09 807
8569.97 818
8570.84 811
8571.71 790
8572.59 755
8573.46 766
8574.34 813
8575.21 826
8576.08 772
8576.96 760
8577.83 723
8578.71 746
8579.58 766
8580.46 728
8581.33 747
8582.20 761
8583.08 775
8583.95 800
8584.83 779
8585.70 696
8586.58 739
8587.45 802
8588.33 770
8589.20 706
8590.08 720
8590.95 860
8591.83 790
8592.70 811
8593.58 801
8594.45 755
8595.33 804
8596.20 878
8597.08 786
8597.95 794
8598.83 748
8599.70 787
8600.58 777
8601.45 785
8602.33 779
8603.21 770
8604.08 763
8604.96 759
8605.83 773
8606.71 756
8607.58 774
8608.46 770
8609.34 752
8610.21 721
8611.09 779
8611.96 814
8612.84 863
8613.72 801
8614.59 812
8615.47 793
8616.34 878
8617.22 865
8618.10 894
8618.97 886
8619.85 853
8620.73 835
8621.60 780
8622.48 880
8623.36 835
8624.23 833
8625.11 793
8625.99 836
8626.86 861
8627.74 847
8628.62 842
8629.49 876
8630.37 894
8631.25 905
8632.12 908
8633.00 912
8633.88 984
8634.76 893
8635.63 957
8636.51 989
8637.39 954
8638.26 970
8639.14 986
8640.02 960
8640.90 967
8641.77 912
8642.65 1000
8643.53 950
8644.41 951
8645.28 1012
8646.16 993
8647.04 957
8647.92 986
8648.80 1008
8649.67 1000
8650.55 1111
8651.43 1046
8652.31 1043
8653.19 1010
8654.06 1020
8654.94 1084
8655.82 1023
8656.70 1115
8657.58 1089
8658.46 1123
8659.33 1121
8660.21 1116
8661.09 1055
8661.97 1073
8662.85 1099
8663.73 1073
8664.61 981
8665.48 1064
8666.36 1108
8667.24 1135
8668.12 1211
8669.00 1322
8669.88 1338
8670.76 1446
8671.64 1740
8672.52 1913
8673.40 2087
8674.27 2180
8675.15 2308
8676.03 2292
8676.91 2285
8677.79 2192
8678.67 2033
8679.55 1708
8680.43 1547
8681.31 1471
8682.19 1395
8683.07 1250
8683.95 1212
8684.83 1221
8685.71 1233
8686.59 1284
8687.47 1311
8688.35 1552
8689.23 1817
8690.11 2057
8690.99 2349
8691.87 2701
8692.75 3049
8693.63 3102
8694.51 2793
8695.39 2630
8696.27 2238
8697.15 1975
8698.03 1709
8698.91 1618
8699.79 1380
8700.67 1228
8701.55 1136
8702.43 1014
8703.31 1008
8704.19 962
8705.07 937
8705.95 967
8706.84 969
8707.72 910
8708.60 901
8709.48 868
8710.36 862
8711.24 930
8712.12 986
8713.00 902
8713.88 846
8714.76 884
8715.65 837
8716.53 789
8717.41 837
8718.29 848
8719.17 875
8720.05 855
8720.93 851
8721.82 834
8722.70 929
8723.58 827
8724.46 801
8725.34 831
8726.22 880
8727.11 885
8727.99 876
8728.87 905
8729.75 897
8730.63 896
8731.52 907
8732.40 898
8733.28 885
8734.16 878
8735.05 898
8735.93 860
8736.81 830
8737.69 819
8738.58 855
8739.46 836
8740.34 844
8741.22 821
8742.11 763
8742.99 808
8743.87 800
8744.75 827
8745.64 767
8746.52 845
8747.40 818
8748.28 895
8749.17 849
8750.05 880
8750.93 928
8751.82 851
8752.70 857
8753.58 858
8754.47 835
8755.35 845
8756.23 952
8757.12 934
8758.00 976
8758.88 957
8759.77 1001
8760.65 1035
8761.53 1045
8762.42 917
8763.30 888
8764.19 925
8765.07 906
8765.95 865
8766.84 862
8767.72 932
8768.60 863
8769.49 902
8770.37 939
8771.26 946
8772.14 920
8773.03 921
8773.91 888
8774.79 823
8775.68 824
8776.56 768
8777.45 729
8778.33 739
8779.22 804
8780.10 763
8780.98 778
8781.87 797
8782.75 709
8783.64 697
8784.52 729
8785.41 744
8786.29 735
8787.18 677
8788.06 685
8788.95 656
8789.83 705
8790.72 705
8791.60 768
8792.49 738
8793.37 742
8794.26 690
8795.14 746
8796.03 786
8796.92 726
8797.80 763
8798.69 807
8799.57 713
8800.46 700
8801.34 730
8802.23 733
8803.11 744
8804.00 779
8804.89 772
8805.77 689
8806.66 710
8807.54 731
8808.43 710
8809.32 708
8810.20 706
8811.09 691
8811.97 732
8812.86 690
8813.75 603
8814.63 663
8815.52 656
8816.41 691
8817.29 694
8818.18 691
8819.06 674
8819.95 669
8820.84 677
8821.72 677
8822.61 698
8823.50 694
8824.38 637
8825.27 663
8826.16 728
8827.05 655
8827.93 681
8828.82 702
8829.71 700
8830.59 681
8831.48 650
8832.37 654
8833.25 609
8834.14 657
8835.03 608
8835.92 592
8836.80 627
8837.69 626
8838.58 590
8839.47 634
8840.35 630
8841.24 590
8842.13 585
8843.02 631
8843.90 613
8844.79 619
8845.68 608
8846.57 597
8847.46 618
8848.34 627
8849.23 601
8850.12 596
8851.01 643
8851.90 559
8852.78 565
8853.67 572
8854.56 647
8855.45 543
8856.34 586
8857.23 568
8858.12 611
8859.00 544
8859.89 569
8860.78 547
8861.67 585
8862.56 580
8863.45 593
8864.34 594
8865.22 589
8866.11 546
8867.00 576
8867.89 561
8868.78 571
8869.67 519
8870.56 509
8871.45 518
8872.34 546
8873.23 547
8874.12 553
8875.00 591
8875.89 561
8876.78 603
8877.67 552
8878.56 554
8879.45 538
8880.34 567
8881.23 575
8882.12 512
8883.01 559
8883.90 542
8884.79 568
8885.68 558
8886.57 551
8887.46 505
8888.35 586
8889.24 570
8890.13 536
8891.02 550
8891.91 576
8892.80 559
8893.69 565
8894.58 613
8895.47 580
8896.36 517
8897.25 502
8898.14 497
8899.03 498
8899.92 507
8900.81 510
8901.71 518
8902.60 535
8903.49 553
8904.38 517
8905.27 534
8906.16 526
8907.05 541
8907.94 502
8908.83 546
8909.72 532
8910.61 509
8911.51 511
8912.40 496
8913.29 483
8914.18 503
8915.07 541
8915.96 496
8916.85 515
8917.75 503
8918.64 498
8919.53 514
8920.42 559
8921.31 508
8922.20 492
8923.09 500
8923.99 471
8924.88 480
8925.77 498
8926.66 530
8927.55 554
8928.45 528
8929.34 496
8930.23 531
8931.12 549
8932.01 511
8932.91 517
8933.80 462
8934.69 521
8935.58 515
8936.48 486
8937.37 506
8938.26 508
8939.15 543
8940.05 519
8940.94 489
8941.83 475
8942.72 495
8943.62 540
8944.51 475
8945.40 478
8946.30 485
8947.19 494
8948.08 501
8948.97 464
8949.87 440
8950.76 482
8951.65 494
8952.55 495
8953.44 462
8954.33 477
8955.23 476
8956.12 506
8957.01 474
8957.91 505
8958.80 500
8959.69 498
8960.59 491
8961.48 542
8962.38 492
8963.27 447
8964.16 523
8965.06 509
8965.95 515
8966.85 557
8967.74 572
8968.63 529
8969.53 490
8970.42 507
8971.32 502
8972.21 466
8973.10 455
8974.00 466
8974.89 492
8975.79 481
8976.68 498
8977.58 496
8978.47 499
8979.36 548
8980.26 499
8981.15 471
8982.05 477
8982.94 473
8983.84 495
8984.73 450
8985.63 476
8986.52 477
8987.42 489
8988.31 512
8989.21 481
8990.10 455
8991.00 460
8991.89 473
8992.79 460
8993.68 496
8994.58 457
8995.47 429
8996.37 461
8997.27 468
8998.16 483
8999.06 463
8999.95 463
9000.85 516
9001.74 506
9002.64 494
9003.53 429
9004.43 450
9005.33 455
9006.22 479
9007.12 448
9008.01 498
9008.91 439
9009.81 485
9010.70 460
9011.60 393
9012.49 437
9013.39 467
9014.29 420
9015.18 456
9016.08 439
9016.98 480
9017.87 533
9018.77 511
9019.67 515
9020.56 513
9021.46 436
9022.36 447
9023.25 442
9024.15 451
9025.05 469
9025.94 478
9026.84 506
9027.74 539
9028.63 481
9029.53 479
9030.43 452
9031.33 500
9032.22 484
9033.12 500
9034.02 492
9034.91 497
9035.81 451
9036.71 485
9037.61 437
9038.50 440
9039.40 446
9040.30 476
9041.20 547
9042.10 522
9042.99 484
9043.89 470
9044.79 485
9045.69 494
9046.58 458
9047.48 486
9048.38 480
9049.28 543
9050.18 520
9051.07 499
9051.97 483
9052.87 473
9053.77 466
9054.67 490
9055.57 499
9056.46 487
9057.36 499
9058.26 461
9059.16 474
9060.06 464
9060.96 500
9061.86 522
9062.75 513
9063.65 445
9064.55 500
9065.45 461
9066.35 483
9067.25 493
9068.15 482
9069.05 522
9069.95 503
9070.84 494
9071.74 460
9072.64 445
9073.54 463
9074.44 458
9075.34 454
9076.24 458
9077.14 423
9078.04 402
9078.94 428
9079.84 484
9080.74 486
9081.64 474
9082.54 469
9083.44 541
9084.34 515
9085.24 505
9086.14 468
9087.04 479
9087.94 547
9088.84 528
9089.74 503
9090.64 489
9091.54 514
9092.44 516
9093.34 537
9094.24 486
9095.14 436
9096.04 488
9096.94 540
9097.84 480
9098.74 504
9099.64 517
9100.54 463
9101.44 489
9102.34 447
9103.24 462
9104.14 447
9105.04 412
9105.95 503
9106.85 472
9107.75 448
9108.65 439
9109.55 465
9110.45 491
9111.35 430
9112.25 461
9113.15 492
9114.06 476
9114.96 418
9115.86 431
9116.76 477
9117.66 507
9118.56 457
9119.46 482
9120.37 509
9121.27 474
9122.17 415
9123.07 441
9123.97 464
9124.87 455
9125.78 458
9126.68 435
9127.58 441
9128.48 453
9129.38 518
9130.29 514
9131.19 460
9132.09 446
9132.99 463
9133.89 462
9134.80 476
9135.70 482
9136.60 471
9137.50 455
9138.41 444
9139.31 477
9140.21 460
9141.11 447
9142.02 479
9142.92 478
9143.82 434
9144.72 441
9145.63 453
9146.53 458
9147.43 423
9148.34 438
9149.24 465
9150.14 420
9151.05 424
9151.95 424
9152.85 420
9153.76 422
9154.66 448
9155.56 467
9156.47 475
9157.37 442
9158.27 461
9159.18 527
9160.08 473
9160.98 433
9161.89 488
9162.79 427
9163.69 431
9164.60 461
9165.50 471
9166.41 477
9167.31 452
9168.21 451
9169.12 510
9170.02 450
9170.93 469
9171.83 454
9172.73 470
9173.64 449
9174.54 454
9175.45 473
9176.35 440
9177.25 471
9178.16 459
9179.06 435
9179.97 422
9180.87 484
9181.78 471
9182.68 506
9183.59 488
9184.49 454
9185.40 414
9186.30 416
9187.21 437
9188.11 435
9189.02 439
9189.92 452
9190.83 450
9191.73 441
9192.64 428
9193.54 490
9194.45 474
9195.35 465
9196.26 433
9197.16 474
9198.07 506
9198.97 561
9199.88 564
9200.78 499
9201.69 522
9202.60 518
9203.50 531
9204.41 497
9205.31 468
9206.22 427
9207.13 437
9208.03 432
9208.94 440
9209.84 467
9210.75 459
9211.66 467
9212.56 439
9213.47 464
9214.37 455
9215.28 431
9216.19 498
9217.09 435
9218.00 481
9218.91 483
9219.81 502
9220.72 433
9221.63 452
9222.53 489
9223.44 521
9224.35 457
9225.25 471
9226.16 453
9227.07 449
9227.97 407
9228.88 435
9229.79 467
9230.69 470
9231.60 482
9232.51 451
9233.41 473
9234.32 497
9235.23 436
9236.14 431
9237.04 431
9237.95 406
9238.86 462
9239.77 457
9240.67 468
9241.58 393
9242.49 439
9243.40 438
9244.30 424
9245.21 484
9246.12 454
9247.03 470
9247.94 467
9248.84 456
9249.75 445
9250.66 440
9251.57 430
9252.48 416
9253.38 460
9254.29 465
9255.20 479
9256.11 430
9257.02 413
9257.93 423
9258.83 451
9259.74 441
9260.65 456
9261.56 440
9262.47 487
9263.38 486
9264.29 445
9265.19 469
9266.10 471
9267.01 440
9267.92 466
9268.83 445
9269.74 406
9270.65 436
9271.56 421
9272.47 467
9273.37 484
9274.28 498
9275.19 457
9276.10 448
9277.01 511
9277.92 478
9278.83 420
9279.74 412
9280.65 460
9281.56 457
9282.47 399
9283.38 403
9284.29 440
9285.20 462
9286.11 450
9287.02 465
9287.93 456
9288.84 461
9289.75 438
9290.66 396
9291.57 430
9292.48 470
9293.39 506
9294.30 503
9295.21 543
9296.12 514
9297.03 505
9297.94 500
9298.85 489
9299.76 433
9300.67 470
9301.58 496
9302.49 523
9303.40 535
9304.31 484
9305.22 515
9306.13 513
9307.04 533
9307.95 566
9308.87 549
9309.78 544
9310.69 568
9311.60 522
9312.51 522
9313.42 512
9314.33 463
9315.24 518
9316.15 479
9317.07 519
9317.98 470
9318.89 466
9319.80 457
9320.71 475
9321.62 469
9322.53 521
9323.45 529
9324.36 493
9325.27 475
9326.18 433
9327.09 472
9328.00 478
9328.92 447
9329.83 499
9330.74 483
9331.65 501
9332.56 455
9333.48 472
9334.39 417
9335.30 446
9336.21 497
9337.13 445
9338.04 450
9338.95 458
9339.86 487
9340.77 479
9341.69 466
9342.60 493
9343.51 503
9344.43 464
9345.34 493
9346.25 504
9347.16 452
9348.08 455
9348.99 492
9349.90 460
9350.81 448
9351.73 486
9352.64 489
9353.55 492
9354.47 519
9355.38 499
9356.29 495
9357.21 505
9358.12 449
9359.03 463
9359.95 471
9360.86 480
9361.77 479
9362.69 525
9363.60 480
9364.51 396
9365.43 410
9366.34 436
9367.26 473
9368.17 429
9369.08 476
9370.00 494
9370.91 443
9371.82 471
9372.74 505
9373.65 517
9374.57 485
9375.48 499
9376.40 491
9377.31 463
9378.22 454
9379.14 469
9380.05 421
9380.97 445
9381.88 492
9382.80 467
9383.71 469
9384.62 491
9385.54 466
9386.45 489
9387.37 506
9388.28 504
9389.20 544
9390.11 543
9391.03 603
9391.94 582
9392.86 575
9393.77 598
9394.69 569
9395.60 569
9396.52 538
9397.43 569
9398.35 544
9399.26 581
9400.18 542
9401.10 549
9402.01 553
9402.93 517
9403.84 494
9404.76 522
9405.67 464
9406.59 482
9407.50 505
9408.42 491
9409.34 545
9410.25 479
9411.17 487
9412.08 506
9413.00 488
9413.92 489
9414.83 470
9415.75 496
9416.66 515
9417.58 519
9418.50 522
9419.41 511
9420.33 530
9421.25 566
9422.16 558
9423.08 524
9423.99 536
9424.91 534
9425.83 571
9426.74 554
9427.66 493
9428.58 490
9429.49 503
9430.41 534
9431.33 512
9432.25 533
9433.16 544
9434.08 531
9435.00 578
9435.91 591
9436.83 576
9437.75 560
9438.67 640
9439.58 649
9440.50 525
9441.42 562
9442.33 609
9443.25 616
9444.17 615
9445.09 591
9446.00 551
9446.92 604
9447.84 623
9448.76 700
9449.68 733
9450.59 828
9451.51 881
9452.43 808
9453.35 945
9454.26 967
9455.18 876
9456.10 812
9457.02 844
9457.94 763
9458.86 668
9459.77 671
9460.69 691
9461.61 656
9462.53 639
9463.45 591
9464.37 609
9465.28 612
9466.20 588
9467.12 569
9468.04 575
9468.96 556
9469.88 548
9470.80 553
9471.72 603
9472.63 624
9473.55 592
9474.47 583
9475.39 583
9476.31 635
9477.23 666
9478.15 717
9479.07 735
9479.99 772
9480.91 757
9481.83 785
9482.74 781
9483.66 698
9484.58 687
9485.50 637
9486.42 650
9487.34 628
9488.26 602
9489.18 593
9490.10 588
9491.02 533
9491.94 560
9492.86 555
9493.78 553
9494.70 580
9495.62 626
9496.54 583
9497.46 569
9498.38 545
9499.30 562
9500.22 575
9501.14 551
9502.06 574
9502.98 570
9503.90 551
9504.82 545
9505.74 556
9506.66 573
9507.59 557
9508.51 591
9509.43 562
9510.35 553
9511.27 478
9512.19 513
9513.11 581
9514.03 577
9514.95 520
9515.87 580
9516.79 588
9517.71 636
9518.64 616
9519.56 669
9520.48 671
9521.40 604
9522.32 643
9523.24 582
9524.16 589
9525.08 599
9526.01 635
9526.93 606
9527.85 613
9528.77 602
9529.69 636
9530.61 708
9531.54 646
9532.46 707
9533.38 722
9534.30 747
9535.22 751
9536.15 745
9537.07 711
9537.99 703
9538.91 626
9539.83 612
9540.76 638
9541.68 637
9542.60 592
9543.52 632
9544.45 598
9545.37 631
9546.29 612
9547.21 662
9548.14 572
9549.06 600
9549.98 611
9550.90 593
9551.83 577
9552.75 598
9553.67 584
9554.59 576
9555.52 594
9556.44 623
9557.36 657
9558.29 636
9559.21 654
9560.13 632
9561.06 686
9561.98 640
9562.90 642
9563.83 677
9564.75 614
9565.67 564
9566.60 606
9567.52 605
9568.44 616
9569.37 554
9570.29 603
9571.21 613
9572.14 581
9573.06 564
9573.98 567
9574.91 613
9575.83 640
9576.76 640
9577.68 639
9578.60 627
9579.53 594
9580.45 623
9581.38 585
9582.30 615
9583.23 632
9584.15 570
9585.07 617
9586.00 580
9586.92 570
9587.85 631
9588.77 653
9589.70 641
9590.62 635
9591.55 657
9592.47 671
9593.40 630
9594.32 644
9595.24 644
9596.17 665
9597.09 680
9598.02 667
9598.94 670
9599.87 650
9600.79 656
9601.72 672
9602.65 703
9603.57 653
9604.50 713
9605.42 725
9606.35 729
9607.27 691
9608.20 665
9609.12 648
9610.05 727
9610.97 745
9611.90 718
9612.83 746
9613.75 737
9614.68 744
9615.60 719
9616.53 762
9617.45 736
9618.38 725
9619.31 714
9620.23 727
9621.16 737
9622.08 687
9623.01 769
9623.94 753
9624.86 746
9625.79 767
9626.72 745
9627.64 763
9628.57 845
9629.50 870
9630.42 882
9631.35 841
9632.27 820
9633.20 844
9634.13 898
9635.06 867
9635.98 915
9636.91 952
9637.84 905
9638.76 930
9639.69 932
9640.62 898
9641.54 887
9642.47 889
9643.40 883
9644.33 922
9645.25 963
9646.18 1073
9647.11 1127
9648.03 1225
9648.96 1229
9649.89 1278
9650.82 1292
9651.74 1338
9652.67 1223
9653.60 1209
9654.53 1159
9655.46 1137
9656.38 1127
9657.31 1167
9658.24 1161
9659.17 1178
9660.09 1154
9661.02 1165
9661.95 1126
9662.88 1125
9663.81 1199
9664.74 1156
9665.66 1175
9666.59 1227
9667.52 1246
9668.45 1225
9669.38 1216
9670.31 1277
9671.23 1283
9672.16 1251
9673.09 1244
9674.02 1189
9674.95 1225
9675.88 1192
9676.81 1204
9677.73 1266
9678.66 1263
9679.59 1268
9680.52 1319
9681.45 1333
9682.38 1389
9683.31 1364
9684.24 1354
9685.17 1389
9686.10 1332
9687.03 1374
9687.95 1367
9688.88 1361
9689.81 1414
9690.74 1376
9691.67 1436
9692.60 1506
9693.53 1517
9694.46 1583
9695.39 1826
9696.32 1948
9697.25 2173
9698.18 2401
9699.11 2517
9700.04 2551
9700.97 2585
9701.90 2493
9702.83 2306
9703.76 1948
9704.69 1816
9705.62 1712
9706.55 1571
9707.48 1457
9708.41 1394
9709.34 1418
9710.27 1389
9711.20 1447
9712.13 1545
9713.06 1564
9713.99 1723
9714.92 1616
9715.85 1582
9716.79 1699
9717.72 1556
9718.65 1521
9719.58 1409
9720.51 1370
9721.44 1284
9722.37 1300
9723.30 1315
9724.23 1203
9725.16 1194
9726.09 1186
9727.03 1235
9727.96 1190
9728.89 1279
9729.82 1242
9730.75 1270
9731.68 1291
9732.61 1294
9733.55 1291
9734.48 1275
9735.41 1277
9736.34 1304
9737.27 1245
9738.20 1198
9739.14 1158
9740.07 1144
9741.00 1096
9741.93 1131
9742.86 1123
9743.79 1079
9744.73 1056
9745.66 1041
9746.59 1055
9747.52 1056
9748.46 1082
9749.39 1041
9750.32 1021
9751.25 1093
9752.18 1031
9753.12 1070
9754.05 1011
9754.98 1026
9755.91 1009
9756.85 1028
9757.78 1079
9758.71 1101
9759.65 1045
9760.58 1043
9761.51 1098
9762.44 1000
9763.38 1035
9764.31 1049
9765.24 1139
9766.18 1095
9767.11 1088
9768.04 1163
9768.98 1076
9769.91 1066
9770.84 1109
9771.78 1075
9772.71 1126
9773.64 1122
9774.58 1073
9775.51 1183
9776.44 1203
9777.38 1258
9778.31 1235
9779.24 1306
9780.18 1278
9781.11 1393
9782.05 1309
9782.98 1336
9783.91 1382
9784.85 1428
9785.78 1329
9786.71 1283
9787.65 1270
9788.58 1152
9789.52 1154
9790.45 1121
9791.39 1091
9792.32 1030
9793.25 1051
9794.19 1039
9795.12 1042
9796.06 1133
9796.99 1288
9797.93 1260
9798.86 1303
9799.80 1253
9800.73 1233
9801.67 1205
9802.60 1154
9803.54 1069
9804.47 1008
9805.41 935
9806.34 957
9807.28 948
9808.21 935
9809.15 915
9810.08 885
9811.02 828
9811.95 831
9812.89 817
9813.82 797
9814.76 810
9815.69 783
9816.63 779
9817.56 846
9818.50 777
9819.43 830
9820.37 853
9821.31 833
9822.24 827
9823.18 853
9824.11 826
9825.05 826
9825.99 802
9826.92 818
9827.86 750
9828.79 763
9829.73 741
9830.67 759
9831.60 767
9832.54 722
9833.47 723
9834.41 759
9835.35 759
9836.28 785
9837.22 808
9838.16 757
9839.09 792
9840.03 836
9840.97 822
9841.90 798
9842.84 755
9843.78 806
9844.71 790
9845.65 778
9846.59 709
9847.52 789
9848.46 808
9849.40 750
9850.34 750
9851.27 751
9852.21 757
9853.15 742
9854.08 760
9855.02 755
9855.96 729
9856.90 743
9857.83 721
9858.77 786
9859.71 762
9860.65 740
9861.58 773
9862.52 774
9863.46 806
9864.40 749
9865.33 768
9866.27 723
9867.21 740
9868.15 701
9869.09 700
9870.02 750
9870.96 714
9871.90 726
9872.84 819
9873.78 770
9874.72 760
9875.65 741
9876.59 728
9877.53 773
9878.47 774
9879.41 758
9880.35 742
9881.28 738
9882.22 676
9883.16 714
9884.10 665
9885.04 657
9885.98 648
9886.92 685
9887.86 695
9888.79 693
9889.73 690
9890.67 685
9891.61 728
9892.55 666
9893.49 661
9894.43 675
9895.37 714
9896.31 632
9897.25 676
9898.19 688
9899.13 709
9900.07 696
9901.00 715
9901.94 679
9902.88 642
9903.82 766
9904.76 719
9905.70 722
9906.64 739
9907.58 693
9908.52 757
9909.46 719
9910.40 715
9911.34 730
9912.28 735
9913.22 740
9914.16 738
9915.10 676
9916.04 648
9916.98 684
9917.92 721
9918.86 707
9919.80 773
9920.74 752
9921.69 814
9922.63 940
9923.57 1073
9924.51 1140
9925.45 1408
9926.39 1599
9927.33 1530
9928.27 1553
9929.21 1524
9930.15 1365
9931.09 1229
9932.03 1131
9932.97 979
9933.92 910
9934.86 779
9935.80 753
9936.74 779
9937.68 712
9938.62 658
9939.56 714
9940.50 740
9941.45 669
9942.39 642
9943.33 714
9944.27 667
9945.21 639
9946.15 657
9947.10 606
9948.04 633
9948.98 642
9949.92 641
9950.86 633
9951.80 677
9952.75 679
9953.69 676
9954.63 661
9955.57 695
9956.52 711
9957.46 702
9958.40 720
9959.34 630
9960.28 654
9961.23 648
9962.17 594
9963.11 616
9964.05 624
9965.00 659
9965.94 670
9966.88 665
9967.82 615
9968.77 600
9969.71 646
9970.65 632
9971.60 612
9972.54 553
9973.48 614
9974.42 620
9975.37 579
9976.31 612
9977.25 556
9978.20 542
9979.14 594
9980.08 620
9981.03 533
9981.97 564
9982.91 564
9983.86 589
9984.80 594
9985.74 556
9986.69 578
9987.63 568
9988.57 589
9989.52 598
9990.46 549
9991.41 546
9992.35 627
9993.29 604
9994.24 611
9995.18 551
9996.13 546
9997.07 554
9998.01 550
9998.96 530
9999.90 594
10000.85 626
10001.79 627
10002.74 596
10003.68 554
10004.62 622
10005.57 601
10006.51 643
10007.46 554
10008.40 578
10009.35 586
10010.29 538
10011.24 552
10012.18 552
10013.13 541
10014.07 552
10015.02 547
10015.96 560
10016.91 505
10017.85 514
10018.80 555
10019.74 531
10020.69 530
10021.63 515
10022.58 544
10023.52 521
10024.47 557
10025.41 510
10026.36 497
10027.30 520
10028.25 522
10029.19 575
10030.14 511
10031.09 539
10032.03 504
10032.98 539
10033.92 525
10034.87 559
10035.82 570
10036.76 579
10037.71 515
10038.65 537
10039.60 532
10040.55 527
10041.49 454
10042.44 515
10043.38 475
10044.33 493
10045.28 557
10046.22 543
10047.17 533
10048.12 463
10049.06 473
10050.01 486
10050.96 517
10051.90 465
10052.85 492
10053.80 489
10054.74 546
10055.69 465
10056.64 536
10057.58 569
10058.53 533
10059.48 557
10060.42 533
10061.37 527
10062.32 535
10063.27 517
10064.21 452
10065.16 493
10066.11 529
10067.06 499
10068.00 447
10068.95 509
10069.90 497
10070.85 466
10071.79 460
10072.74 470
10073.69 482
10074.64 446
10075.58 464
10076.53 500
10077.48 538
10078.43 471
10079.38 495
10080.32 551
10081.27 527
10082.22 463
10083.17 467
10084.12 466
10085.06 478
10086.01 482
10086.96 486
10087.91 409
10088.86 423
10089.81 475
10090.75 471
10091.70 456
10092.65 498
10093.60 457
10094.55 437
10095.50 438
10096.45 449
10097.40 477
10098.34 466
10099.29 509
10100.24 485
10101.19 509
10102.14 443
10103.09 451
10104.04 472
10104.99 460
10105.94 450
10106.89 414
10107.84 459
10108.78 532
10109.73 485
10110.68 387
10111.63 469
10112.58 450
10113.53 460
10114.48 438
10115.43 463
10116.38 494
10117.33 520
10118.28 464
10119.23 448
10120.18 454
10121.13 441
10122.08 486
10123.03 447
10123.98 464
10124.93 446
10125.88 531
10126.83 458
10127.78 429
10128.73 430
10129.68 442
10130.63 482
10131.58 415
10132.53 423
10133.48 446
10134.43 474
10135.38 500
10136.34 478
10137.29 467
10138.24 488
10139.19 436
10140.14 526
10141.09 478
10142.04 498
10142.99 455
10143.94 453
10144.89 483
10145.84 495
10146.80 455
10147.75 453
10148.70 495
10149.65 496
10150.60 495
10151.55 460
10152.50 473
10153.45 444
10154.41 473
10155.36 451
10156.31 483
10157.26 471
10158.21 473
10159.16 497
10160.12 503
10161.07 486
10162.02 465
10162.97 479
10163.92 458
10164.88 523
10165.83 501
10166.78 446
10167.73 476
10168.68 500
10169.64 477
10170.59 473
10171.54 470
10172.49 452
10173.45 494
10174.40 529
10175.35 571
10176.30 488
10177.26 545
10178.21 543
10179.16 501
10180.11 472
10181.07 519
10182.02 588
10182.97 536
10183.92 522
10184.88 545
10185.83 556
10186.78 584
10187.74 546
10188.69 557
10189.64 524
10190.60 537
10191.55 556
10192.50 590
10193.46 547
10194.41 528
10195.36 626
10196.32 588
10197.27 575
10198.22 536
10199.18 589
10200.13 612
10201.08 572
10202.04 653
10202.99 596
10203.95 629
10204.90 677
10205.85 730
10206.81 749
10207.76 702
10208.72 676
10209.67 700
10210.62 715
10211.58 665
10212.53 588
10213.49 580
10214.44 596
10215.40 577
10216.35 568
10217.30 540
10218.26 531
10219.21 537
10220.17 615
10221.12 618
10222.08 571
10223.03 603
10223.99 518
10224.94 543
10225.90 563
10226.85 511
10227.81 568
10228.76 547
10229.72 524
10230.67 500
10231.63 545
10232.58 627
10233.54 625
10234.49 645
10235.45 700
10236.40 739
10237.36 720
10238.31 740
10239.27 699
10240.22 680
10241.18 636
10242.14 604
10243.09 521
10244.05 561
10245.00 525
10245.96 505
10246.91 479
10247.87 525
10248.83 458
10249.78 462
10250.74 484
10251.69 465
10252.65 507
10253.61 417
10254.56 483
10255.52 485
10256.48 455
10257.43 413
10258.39 451
10259.34 485
10260.30 487
10261.26 502
10262.21 464
10263.17 474
10264.13 466
10265.08 448
10266.04 439
10267.00 453
10267.95 428
10268.91 493
10269.87 440
10270.82 432
10271.78 415
10272.74 490
10273.70 517
10274.65 485
10275.61 448
10276.57 474
10277.52 465
10278.48 477
10279.44 474
10280.40 460
10281.35 436
10282.31 477
10283.27 526
10284.23 475
10285.18 459
10286.14 432
10287.10 470
10288.06 448
10289.02 449
10289.97 460
10290.93 435
10291.89 454
10292.85 504
10293.81 467
10294.76 450
10295.72 472
10296.68 480
10297.64 468
10298.60 498
10299.55 476
10300.51 437
10301.47 444
10302.43 399
10303.39 380
10304.35 399
10305.31 449
10306.26 441
10307.22 432
10308.18 431
10309.14 473
10310.10 433
10311.06 442
10312.02 475
10312.98 451
10313.93 416
10314.89 444
10315.85 452
10316.81 450
10317.77 458
10318.73 437
10319.69 438
10320.65 433
10321.61 427
10322.57 453
10323.53 415
10324.49 381
10325.45 432
10326.40 474
10327.36 466
10328.32 453
10329.28 484
10330.24 487
10331.20 471
10332.16 482
10333.12 515
10334.08 513
10335.04 463
10336.00 435
10336.96 451
10337.92 442
10338.88 406
10339.84 385
10340.80 389
10341.76 407
10342.72 400
10343.68 421
10344.64 431
10345.61 401
10346.57 442
10347.53 470
10348.49 457
10349.45 441
10350.41 450
10351.37 423
10352.33 415
10353.29 416
10354.25 435
10355.21 434
10356.17 474
10357.13 436
10358.10 398
10359.06 441
10360.02 423
10360.98 433
10361.94 421
10362.90 425
10363.86 430
10364.82 437
10365.79 447
10366.75 437
10367.71 421
10368.67 409
10369.63 425
10370.59 377
10371.55 381
10372.52 402
10373.48 427
10374.44 400
10375.40 433
10376.36 432
10377.33 426
10378.29 369
10379.25 387
10380.21 392
10381.17 420
10382.14 389
10383.10 383
10384.06 440
10385.02 419
10385.98 396
10386.95 398
10387.91 406
10388.87 410
10389.83 376
10390.80 363
10391.76 389
10392.72 398
10393.68 389
10394.65 424
10395.61 439
10396.57 414
10397.54 376
10398.50 395
10399.46 366
10400.42 382
10401.39 388
10402.35 394
10403.31 399
10404.28 356
10405.24 372
10406.20 368
10407.17 386
10408.13 401
10409.09 409
10410.06 400
10411.02 394
10411.98 439
10412.95 432
10413.91 365
10414.88 439
10415.84 403
10416.80 433
10417.77 498
10418.73 473
10419.69 388
10420.66 480
10421.62 455
10422.59 436
10423.55 433
10424.51 423
10425.48 405
10426.44 360
10427.41 369
10428.37 367
10429.34 405
10430.30 414
10431.26 362
10432.23 368
10433.19 351
10434.16 409
10435.12 387
10436.09 349
10437.05 340
10438.02 370
10438.98 358
10439.95 334
10440.91 384
10441.88 338
10442.84 332
10443.81 363
10444.77 339
10445.74 334
10446.70 387
10447.67 351
10448.63 324
10449.60 379
10450.56 311
10451.53 329
10452.49 362
10453.46 346
10454.42 347
10455.39 345
10456.36 346
10457.32 367
10458.29 358
10459.25 390
10460.22 381
10461.18 360
10462.15 338
10463.12 347
10464.08 344
10465.05 328
10466.01 341
10466.98 325
10467.95 337
10468.91 305
10469.88 299
10470.84 336
10471.81 339
10472.78 354
10473.74 365
10474.71 350
10475.68 337
10476.64 304
10477.61 301
10478.58 334
10479.54 350
10480.51 358
10481.48 363
10482.44 336
10483.41 332
10484.38 351
10485.34 370
10486.31 327
10487.28 380
10488.25 403
10489.21 365
10490.18 336
10491.15 338
10492.11 334
10493.08 317
10494.05 378
10495.02 383
10495.98 355
10496.95 344
10497.92 350
10498.89 325
10499.85 348
10500.82 339
10501.79 397
10502.76 372
10503.72 410
10504.69 405
10505.66 387
10506.63 393
10507.60 396
10508.56 364
10509.53 350
10510.50 310
10511.47 364
10512.44 348
10513.40 371
10514.37 356
10515.34 351
10516.31 379
10517.28 380
10518.25 345
10519.22 350
10520.18 363
10521.15 339
10522.12 350
10523.09 334
10524.06 337
10525.03 369
10526.00 377
10526.96 358
10527.93 326
10528.90 317
10529.87 355
10530.84 343
10531.81 362
10532.78 354
10533.75 373
10534.72 335
10535.69 368
10536.66 341
10537.63 318
10538.59 327
10539.56 341
10540.53 286
10541.50 309
10542.47 346
10543.44 372
10544.41 357
10545.38 334
10546.35 315
10547.32 365
10548.29 336
10549.26 359
10550.23 339
10551.20 356
10552.17 366
10553.14 356
10554.11 327
10555.08 317
10556.05 326
10557.02 372
10557.99 360
10558.96 316
10559.93 363
10560.90 370
10561.87 388
10562.84 380
10563.81 374
10564.79 385
10565.76 405
10566.73 362
10567.70 349
10568.67 355
10569.64 383
10570.61 396
10571.58 336
10572.55 346
10573.52 316
10574.49 374
10575.47 340
10576.44 312
10577.41 341
10578.38 340
10579.35 312
10580.32 379
10581.29 379
10582.26 331
10583.24 315
10584.21 300
10585.18 352
10586.15 357
10587.12 326
10588.09 327
10589.07 375
10590.04 354
10591.01 359
10591.98 392
10592.95 379
10593.92 376
10594.90 366
10595.87 320
10596.84 316
10597.81 366
10598.78 370
10599.76 348
10600.73 346
10601.70 315
10602.67 332
10603.65 351
10604.62 371
10605.59 322
10606.56 359
10607.54 326
10608.51 340
10609.48 329
10610.45 329
10611.43 315
10612.40 324
10613.37 367
10614.35 355
10615.32 337
10616.29 391
10617.26 418
10618.24 366
10619.21 373
10620.18 414
10621.16 421
10622.13 379
10623.10 352
10624.08 368
10625.05 366
10626.02 345
10627.00 352
10627.97 351
10628.94 348
10629.92 383
10630.89 394
10631.87 393
10632.84 406
10633.81 372
10634.79 391
10635.76 411
10636.73 425
10637.71 413
10638.68 428
10639.66 446
10640.63 425
10641.60 481
10642.58 482
10643.55 410
10644.53 413
10645.50 440
10646.48 421
10647.45 384
10648.43 376
10649.40 372
10650.37 325
10651.35 353
10652.32 364
10653.30 344
10654.27 351
10655.25 359
10656.22 375
10657.20 339
10658.17 375
10659.15 361
10660.12 354
10661.10 319
10662.07 356
10663.05 336
10664.02 349
10665.00 348
10665.97 352
10666.95 331
10667.92 324
10668.90 271
10669.87 359
10670.85 329
10671.83 348
10672.80 351
10673.78 327
10674.75 386
10675.73 335
10676.70 353
10677.68 362
10678.66 380
10679.63 384
10680.61 375
10681.58 392
10682.56 389
10683.54 412
10684.51 375
10685.49 395
10686.46 368
10687.44 342
10688.42 335
10689.39 350
10690.37 327
10691.35 327
10692.32 334
10693.30 386
10694.28 355
10695.25 325
10696.23 371
10697.21 351
10698.18 353
10699.16 348
10700.14 393
10701.11 335
10702.09 341
10703.07 347
10704.04 328
10705.02 341
10706.00 334
10706.97 332
10707.95 350
10708.93 311
10709.91 344
10710.88 371
10711.86 309
10712.84 296
10713.82 370
10714.79 329
10715.77 336
10716.75 391
10717.73 339
10718.70 317
10719.68 364
10720.66 320
10721.64 373
10722.61 389
10723.59 386
10724.57 369
10725.55 342
10726.53 370
10727.50 353
10728.48 362
10729.46 339
10730.44 307
10731.42 328
10732.40 352
10733.37 313
10734.35 304
10735.33 338
10736.31 336
10737.29 364
10738.27 369
10739.25 362
10740.22 379
10741.20 303
10742.18 331
10743.16 394
10744.14 344
10745.12 347
10746.10 369
10747.08 357
10748.05 306
10749.03 337
10750.01 340
10750.99 348
10751.97 368
10752.95 339
10753.93 336
10754.91 323
10755.89 325
10756.87 358
10757.85 350
10758.83 371
10759.81 324
10760.79 353
10761.77 365
10762.75 327
10763.73 324
10764.71 325
10765.68 336
10766.66 304
10767.64 349
10768.62 314
10769.60 366
10770.58 388
10771.56 358
10772.54 369
10773.53 345
10774.51 378
10775.49 350
10776.47 373
10777.45 332
10778.43 333
10779.41 379
10780.39 348
10781.37 357
10782.35 318
10783.33 354
10784.31 386
10785.29 355
10786.27 363
10787.25 418
10788.23 366
10789.21 334
10790.20 347
10791.18 345
10792.16 348
10793.14 330
10794.12 392
10795.10 381
10796.08 327
10797.06 305
10798.04 336
10799.03 359
10800.01 362
10800.99 340
10801.97 325
10802.95 378
10803.93 339
10804.91 348
10805.90 369
10806.88 334
10807.86 356
10808.84 348
10809.82 335
10810.81 329
10811.79 366
10812.77 345
10813.75 347
10814.73 317
10815.72 349
10816.70 381
10817.68 354
10818.66 362
10819.64 361
10820.63 391
10821.61 359
10822.59 395
10823.57 362
10824.56 334
10825.54 374
10826.52 354
10827.50 348
10828.49 330
10829.47 343
10830.45 320
10831.44 352
10832.42 371
10833.40 359
10834.38 328
10835.37 357
10836.35 363
10837.33 395
10838.32 372
10839.30 351
10840.28 370
10841.27 410
10842.25 371
10843.23 388
10844.22 375
10845.20 377
10846.18 425
10847.17 397
10848.15 381
10849.13 352
10850.12 383
10851.10 420
10852.09 400
10853.07 396
10854.05 382
10855.04 389
10856.02 398
10857.00 378
10857.99 417
10858.97 386
10859.96 404
10860.94 382
10861.93 370
10862.91 387
10863.89 391
10864.88 360
10865.86 333
10866.85 356
10867.83 362
10868.82 392
10869.80 368
10870.79 409
10871.77 418
10872.75 402
10873.74 423
10874.72 397
10875.71 411
10876.69 412
10877.68 412
10878.66 421
10879.65 460
10880.63 360
10881.62 407
10882.60 431
10883.59 436
10884.57 430
10885.56 451
10886.55 479
10887.53 491
10888.52 429
10889.50 445
10890.49 461
10891.47 465
10892.46 490
10893.44 485
10894.43 434
10895.42 418
10896.40 442
10897.39 477
10898.37 438
10899.36 413
10900.34 436
10901.33 399
10902.32 438
10903.30 465
10904.29 468
10905.27 436
10906.26 459
10907.25 468
10908.23 458
10909.22 475
10910.21 466
10911.19 509
10912.18 541
10913.17 508
10914.15 493
10915.14 477
10916.13 483
10917.11 516
10918.10 492
10919.09 507
10920.07 460
10921.06 487
10922.05 537
10923.03 555
10924.02 538
10925.01 535
10926.00 508
10926.98 504
10927.97 582
10928.96 528
10929.94 508
10930.93 562
10931.92 591
10932.91 534
10933.89 506
10934.88 541
10935.87 568
10936.86 572
10937.84 587
10938.83 554
10939.82 538
10940.81 580
10941.80 578
10942.78 589
10943.77 556
10944.76 591
10945.75 609
10946.74 604
10947.72 665
10948.71 606
10949.70 613
10950.69 697
10951.68 716
10952.66 697
10953.65 734
10954.64 741
10955.63 811
10956.62 857
10957.61 893
10958.60 948
10959.58 1042
10960.57 917
10961.56 925
10962.55 871
10963.54 874
10964.53 820
10965.52 776
10966.51 701
10967.49 726
10968.48 700
10969.47 686
10970.46 754
10971.45 659
10972.44 660
10973.43 638
10974.42 718
10975.41 641
10976.40 614
10977.39 573
10978.38 665
10979.37 685
10980.36 694
10981.35 658
10982.34 719
10983.32 671
10984.31 686
10985.30 672
10986.29 676
10987.28 709
10988.27 710
10989.26 761
10990.25 700
10991.24 720
10992.23 771
10993.22 817
10994.21 856
10995.20 871
10996.20 1050
10997.19 1176
10998.18 1257
10999.17 1318
11000.16 1397
11001.15 1427
11002.14 1286
11003.13 1245
11004.12 1100
11005.11 1024
11006.10 1001
11007.09 886
11008.08 819
11009.07 737
11010.06 681
11011.06 633
11012.05 627
11013.04 614
11014.03 620
11015.02 607
11016.01 618
11017.00 609
11017.99 576
11018.98 580
11019.98 605
11020.97 573
11021.96 563
11022.95 543
11023.94 537
11024.93 604
11025.93 535
11026.92 551
11027.91 510
11028.90 495
11029.89 563
11030.88 556
11031.88 521
11032.87 539
11033.86 513
11034.85 538
11035.84 551
11036.84 530
11037.83 562
11038.82 564
11039.81 576
11040.81 507
11041.80 546
11042.79 520
11043.78 518
11044.77 531
11045.77 520
11046.76 538
11047.75 503
11048.75 516
11049.74 483
11050.73 540
11051.72 506
11052.72 473
11053.71 440
11054.70 526
11055.70 474
11056.69 488
11057.68 535
11058.67 508
11059.67 477
11060.66 461
11061.65 477
11062.65 508
11063.64 482
11064.63 494
11065.63 525
11066.62 490
11067.61 522
11068.61 504
11069.60 495
11070.60 480
11071.59 501
11072.58 476
11073.58 495
11074.57 479
11075.56 486
11076.56 489
11077.55 471
11078.55 444
11079.54 461
11080.53 477
11081.53 450
11082.52 504
11083.52 442
11084.51 441
11085.51 407
11086.50 433
11087.49 384
11088.49 417
11089.48 437
11090.48 500
11091.47 443
11092.47 439
11093.46 468
11094.46 438
11095.45 411
11096.45 428
11097.44 411
11098.44 463
11099.43 435
11100.43 458
11101.42 464
11102.42 409
11103.41 425
11104.41 449
11105.40 403
11106.40 424
11107.39 420
11108.39 434
11109.38 383
11110.38 413
11111.37 448
11112.37 434
11113.37 421
11114.36 466
11115.36 453
11116.35 470
11117.35 393
11118.34 404
11119.34 446
11120.34 445
11121.33 485
11122.33 448
11123.32 451
11124.32 479
11125.32 484
11126.31 467
11127.31 458
11128.30 491
11129.30 485
11130.30 437
11131.29 454
11132.29 478
11133.29 464
11134.28 443
11135.28 453
11136.28 466
11137.27 452
11138.27 402
11139.27 399
11140.26 419
11141.26 424
11142.26 387
11143.25 440
11144.25 471
11145.25 407
11146.24 417
11147.24 450
11148.24 434
11149.24 408
11150.23 380
11151.23 428
11152.23 402
11153.23 376
11154.22 402
11155.22 388
11156.22 376
11157.22 387
11158.21 419
11159.21 395
11160.21 419
11161.21 428
11162.20 408
11163.20 385
11164.20 406
11165.20 434
11166.20 409
11167.19 405
11168.19 336
11169.19 404
11170.19 441
11171.19 407
11172.18 394
11173.18 409
11174.18 407
11175.18 361
11176.18 400
11177.18 379
11178.17 418
11179.17 404
11180.17 399
11181.17 373
11182.17 391
11183.17 374
11184.17 373
11185.16 399
11186.16 402
11187.16 393
11188.16 389
11189.16 439
11190.16 398
11191.16 358
11192.16 389
11193.16 398
11194.16 369
11195.16 430
11196.15 396
11197.15 386
11198.15 394
11199.15 370
11200.15 378
11201.15 371
11202.15 420
11203.15 404
11204.15 400
11205.15 376
11206.15 382
11207.15 409
11208.15 397
11209.15 401
11210.15 385
11211.15 419
11212.15 426
11213.15 396
11214.15 376
11215.15 379
11216.15 359
11217.15 402
11218.15 361
11219.15 333
11220.15 374
11221.15 418
11222.15 380
11223.15 396
11224.15 353
11225.15 373
11226.15 398
11227.16 412
11228.16 386
11229.16 392
11230.16 380
11231.16 368
11232.16 344
11233.16 383
11234.16 378
11235.16 401
11236.16 405
11237.16 412
11238.17 382
11239.17 376
11240.17 336
11241.17 372
11242.17 378
11243.17 365
11244.17 355
11245.18 334
11246.18 367
11247.18 368
11248.18 396
11249.18 351
11250.18 373
11251.19 365
11252.19 356
11253.19 358
11254.19 337
11255.19 354
11256.19 360
11257.20 365
11258.20 359
11259.20 361
11260.20 367
11261.21 374
11262.21 350
11263.21 313
11264.21 356
11265.21 365
11266.22 374
11267.22 377
11268.22 351
11269.22 359
11270.23 363
11271.23 388
11272.23 348
11273.24 358
11274.24 407
11275.24 382
11276.24 398
11277.25 429
11278.25 430
11279.25 417
11280.26 437
11281.26 430
11282.26 429
11283.27 402
11284.27 381
11285.27 426
11286.28 375
11287.28 376
11288.28 367
11289.29 374
11290.29 409
11291.29 395
11292.30 407
11293.30 371
11294.30 354
11295.31 346
11296.31 383
11297.31 342
11298.32 332
11299.32 380
11300.33 438
11301.33 367
11302.33 391
11303.34 404
11304.34 406
11305.35 423
11306.35 382
11307.36 379
11308.36 415
11309.36 436
11310.37 474
11311.37 462
11312.38 481
11313.38 521
11314.39 483
11315.39 450
11316.40 451
11317.40 440
11318.41 434
11319.41 403
11320.41 352
11321.42 435
11322.42 393
11323.43 405
11324.43 370
11325.44 362
11326.44 340
11327.45 311
11328.46 351
11329.46 363
11330.47 348
11331.47 311
11332.48 357
11333.48 348
11334.49 371
11335.49 344
11336.50 345
11337.50 379
11338.51 372
11339.52 326
11340.52 326
11341.53 338
11342.53 356
11343.54 325
11344.54 354
11345.55 323
11346.56 397
11347.56 338
11348.57 369
11349.58 347
11350.58 343
11351.59 340
11352.59 292
11353.60 361
11354.61 357
11355.61 323
11356.62 335
11357.63 342
11358.63 362
11359.64 370
11360.65 369
11361.65 334
11362.66 323
11363.67 339
11364.67 343
11365.68 307
11366.69 308
11367.69 366
11368.70 350
11369.71 335
11370.71 338
11371.72 320
11372.73 360
11373.74 323
11374.74 339
11375.75 350
11376.76 364
11377.77 400
11378.77 365
11379.78 325
11380.79 312
11381.80 351
11382.80 356
11383.81 368
11384.82 347
11385.83 318
11386.83 370
11387.84 315
11388.85 345
11389.86 311
11390.87 368
11391.87 321
11392.88 336
11393.89 304
11394.90 283
11395.91 287
11396.91 333
11397.92 321
11398.93 353
11399.94 312
11400.95 330
11401.96 362
11402.97 323
11403.97 303
11404.98 323
11405.99 354
11407.00 318
11408.01 323
11409.02 295
11410.03 341
11411.03 343
11412.04 323
11413.05 326
11414.06 305
11415.07 338
11416.08 329
11417.09 300
11418.10 359
11419.11 327
11420.12 383
11421.13 370
11422.14 329
11423.14 315
11424.15 348
11425.16 366
11426.17 357
11427.18 332
11428.19 364
11429.20 353
11430.21 326
11431.22 335
11432.23 335
11433.24 321
11434.25 326
11435.26 308
11436.27 333
11437.28 325
11438.29 328
11439.30 359
11440.31 332
11441.32 313
11442.33 343
11443.34 350
11444.35 373
11445.36 374
11446.37 319
11447.38 330
11448.39 352
11449.41 330
11450.42 313
11451.43 363
11452.44 360
11453.45 370
11454.46 305
11455.47 336
11456.48 337
11457.49 369
11458.50 321
11459.51 378
11460.52 347
11461.54 343
11462.55 358
11463.56 356
11464.57 340
11465.58 354
11466.59 334
11467.60 334
11468.62 338
11469.63 373
11470.64 386
11471.65 372
11472.66 399
11473.67 381
11474.68 349
11475.70 360
11476.71 366
11477.72 331
11478.73 301
11479.74 319
11480.76 335
11481.77 349
11482.78 362
11483.79 331
11484.80 344
11485.82 353
11486.83 356
11487.84 329
11488.85 334
11489.87 376
11490.88 375
11491.89 355
11492.90 321
11493.92 338
11494.93 371
11495.94 405
11496.95 371
11497.97 332
11498.98 334
11499.99 316
11501.00 353
11502.02 348
11503.03 353
11504.04 381
11505.06 360
11506.07 343
11507.08 340
11508.10 338
11509.11 324
11510.12 336
11511.14 414
11512.15 342
11513.16 374
11514.18 366
11515.19 358
11516.20 366
11517.22 354
11518.23 357
11519.24 389
11520.26 353
11521.27 351
11522.29 350
11523.30 352
11524.31 357
11525.33 369
11526.34 339
11527.35 388
11528.37 383
11529.38 381
11530.40 394
11531.41 391
11532.43 354
11533.44 353
11534.45 390
11535.47 397
11536.48 393
11537.50 375
11538.51 338
11539.53 388
11540.54 360
11541.56 372
11542.57 354
11543.59 385
11544.60 363
11545.61 362
11546.63 374
11547.64 378
11548.66 359
11549.67 395
11550.69 429
11551.70 376
11552.72 405
11553.74 410
11554.75 424
11555.77 419
11556.78 439
11557.80 401
11558.81 401
11559.83 442
11560.84 420
11561.86 422
11562.87 429
11563.89 408
11564.91 426
11565.92 414
11566.94 455
11567.95 468
11568.97 466
11569.98 468
11571.00 464
11572.02 448
11573.03 463
11574.05 430
11575.06 444
11576.08 496
11577.10 438
11578.11 470
11579.13 517
11580.15 537
11581.16 557
11582.18 562
11583.20 531
11584.21 540
11585.23 548
11586.25 580
11587.26 567
11588.28 575
11589.30 573
11590.31 580
11591.33 621
11592.35 640
11593.36 637
11594.38 674
11595.40 679
11596.41 731
11597.43 812
11598.45 869
11599.47 1028
11600.48 1134
11601.50 1235
11602.52 1324
11603.53 1344
11604.55 1342
11605.57 1361
11606.59 1252
11607.60 1156
11608.62 979
11609.64 901
11610.66 826
11611.68 710
11612.69 667
11613.71 625
11614.73 562
11615.75 485
11616.76 488
11617.78 526
11618.80 491
11619.82 482
11620.84 440
11621.86 462
11622.87 437
11623.89 490
11624.91 508
11625.93 496
11626.95 481
11627.97 503
11628.98 475
11630.00 451
11631.02 442
11632.04 438
11633.06 440
11634.08 437
11635.10 450
11636.11 463
11637.13 462
11638.15 443
11639.17 478
11640.19 473
11641.21 414
11642.23 440
11643.25 436
11644.27 451
11645.29 420
11646.31 430
11647.32 401
11648.34 371
11649.36 410
11650.38 391
11651.40 387
11652.42 405
11653.44 398
11654.46 376
11655.48 417
11656.50 423
11657.52 443
11658.54 381
11659.56 380
11660.58 385
11661.60 365
11662.62 383
11663.64 403
11664.66 392
11665.68 367
11666.70 400
11667.72 443
11668.74 395
11669.76 453
11670.78 418
11671.80 396
11672.82 408
11673.84 424
11674.86 447
11675.88 420
11676.90 455
11677.92 426
11678.95 449
11679.97 406
11680.99 399
11682.01 430
11683.03 407
11684.05 431
11685.07 435
11686.09 457
11687.11 427
11688.13 430
11689.16 454
11690.18 425
11691.20 427
11692.22 460
11693.24 430
11694.26 454
11695.28 430
11696.30 420
11697.33 420
11698.35 410
11699.37 359
11700.39 366
11701.41 398
11702.43 405
11703.46 396
11704.48 428
11705.50 426
11706.52 378
11707.54 410
11708.57 375
11709.59 382
11710.61 364
11711.63 368
11712.65 377
11713.68 418
11714.70 418
11715.72 424
11716.74 384
11717.77 319
11718.79 389
11719.81 402
11720.83 387
11721.86 395
11722.88 373
11723.90 371
11724.92 398
11725.95 394
11726.97 379
11727.99 395
11729.01 387
11730.04 356
11731.06 353
11732.08 325
11733.11 353
11734.13 361
11735.15 371
11736.18 384
11737.20 367
11738.22 400
11739.25 415
11740.27 378
11741.29 337
11742.32 327
11743.34 357
11744.36 343
11745.39 352
11746.41 345
11747.43 344
11748.46 352
11749.48 357
11750.51 401
11751.53 361
11752.55 402
11753.58 356
11754.60 365
11755.63 347
11756.65 333
11757.67 371
11758.70 339
11759.72 358
11760.75 373
11761.77 353
11762.80 304
11763.82 318
11764.84 306
11765.87 323
11766.89 349
11767.92 361
11768.94 344
11769.97 348
11770.99 361
11772.02 331
11773.04 333
11774.07 335
11775.09 406
11776.12 399
11777.14 368
11778.17 348
11779.19 348
11780.22 309
11781.24 358
11782.27 352
11783.29 335
11784.32 334
11785.34 329
11786.37 328
11787.39 359
11788.42 306
11789.45 327
11790.47 344
11791.50 381
11792.52 350
11793.55 320
11794.57 388
11795.60 399
11796.63 366
11797.65 315
11798.68 317
11799.70 348
11800.73 361
11801.75 347
11802.78 342
11803.81 404
11804.83 386
11805.86 364
11806.89 364
11807.91 361
11808.94 335
11809.97 349
11810.99 345
11812.02 378
11813.04 321
11814.07 330
11815.10 361
11816.12 344
11817.15 337
11818.18 327
11819.21 362
11820.23 376
11821.26 339
11822.29 369
11823.31 353
11824.34 363
11825.37 354
11826.39 343
11827.42 372
11828.45 352
11829.48 372
11830.50 344
11831.53 322
11832.56 366
11833.59 349
11834.61 356
11835.64 354
11836.67 350
11837.70 376
11838.72 389
11839.75 354
11840.78 372
11841.81 352
11842.83 370
11843.86 361
11844.89 374
11845.92 327
11846.95 349
11847.97 321
11849.00 346
11850.03 359
11851.06 352
11852.09 375
11853.12 397
11854.14 373
11855.17 393
11856.20 374
11857.23 374
11858.26 405
11859.29 409
11860.32 404
11861.34 379
11862.37 389
11863.40 397
11864.43 416
11865.46 402
11866.49 403
11867.52 444
11868.55 352
11869.57 366
11870.60 412
11871.63 475
11872.66 441
11873.69 408
11874.72 445
11875.75 409
11876.78 431
11877.81 404
11878.84 429
11879.87 414
11880.90 440
11881.93 401
11882.96 445
11883.99 476
11885.02 463
11886.05 460
11887.08 469
11888.11 446
11889.14 465
11890.16 444
11891.19 446
11892.22 468
11893.26 502
11894.29 494
11895.32 489
11896.35 563
11897.38 550
11898.41 605
11899.44 640
11900.47 630
11901.50 627
11902.53 668
11903.56 639
11904.59 689
11905.62 671
11906.65 573
11907.68 559
11908.71 568
11909.74 553
11910.77 560
11911.80 494
11912.83 493
11913.87 523
11914.90 550
11915.93 512
11916.96 526
11917.99 513
11919.02 557
11920.05 578
11921.08 518
11922.11 535
11923.15 528
11924.18 547
11925.21 545
11926.24 590
11927.27 642
11928.30 731
11929.34 759
11930.37 799
11931.40 832
11932.43 886
11933.46 890
11934.49 869
11935.53 776
11936.56 720
11937.59 699
11938.62 593
11939.65 586
11940.69 579
11941.72 559
11942.75 547
11943.78 511
11944.82 475
11945.85 444
11946.88 483
11947.91 453
11948.94 429
11949.98 450
11951.01 448
11952.04 468
11953.08 479
11954.11 417
11955.14 485
11956.17 447
11957.21 466
11958.24 462
11959.27 442
11960.31 466
11961.34 464
11962.37 457
11963.40 454
11964.44 439
11965.47 453
11966.50 443
11967.54 454
11968.57 492
11969.60 487
11970.64 485
11971.67 457
11972.70 436
11973.74 441
11974.77 449
11975.81 488
11976.84 438
11977.87 426
11978.91 444
11979.94 434
11980.97 435
11982.01 430
11983.04 473
11984.08 465
11985.11 434
11986.14 441
11987.18 410
11988.21 454
11989.25 477
11990.28 482
11991.32 430
11992.35 450
11993.38 454
11994.42 433
11995.45 495
11996.49 443
11997.52 416
11998.56 455
11999.59 483
12000.63 476
12001.66 464
12002.70 421
12003.73 490
12004.77 490
12005.80 468
12006.84 496
12007.87 479
12008.91 458
12009.94 471
12010.98 475
12012.01 458
12013.05 462
12014.08 495
12015.12 486
12016.15 490
12017.19 469
12018.22 499
12019.26 511
12020.29 508
12021.33 530
12022.37 490
12023.40 520
12024.44 488
12025.47 513
12026.51 477
12027.54 479
12028.58 451
12029.62 498
12030.65 519
12031.69 498
12032.72 515
12033.76 457
12034.80 496
12035.83 498
12036.87 501
12037.91 471
12038.94 479
12039.98 479
12041.01 473
12042.05 474
12043.09 473
12044.12 434
12045.16 466
12046.20 493
12047.23 478
12048.27 479
12049.31 449
12050.35 502
12051.38 469
12052.42 478
12053.46 505
12054.49 539
12055.53 466
12056.57 452
12057.60 526
12058.64 524
12059.68 506
12060.72 546
12061.75 530
12062.79 444
12063.83 505
12064.87 452
12065.90 514
12066.94 494
12067.98 495
12069.02 498
12070.05 506
12071.09 528
12072.13 509
12073.17 499
12074.21 508
12075.24 489
12076.28 471
12077.32 523
12078.36 488
12079.40 490
12080.43 533
12081.47 517
12082.51 495
12083.55 511
12084.59 539
12085.63 523
12086.66 518
12087.70 560
12088.74 553
12089.78 529
12090.82 528
12091.86 538
12092.90 591
12093.93 561
12094.97 569
12096.01 613
12097.05 648
12098.09 655
12099.13 700
12100.17 733
12101.21 783
12102.25 771
12103.28 783
12104.32 823
12105.36 785
12106.40 768
12107.44 719
12108.48 683
12109.52 616
12110.56 593
12111.60 586
12112.64 529
12113.68 496
12114.72 536
12115.76 472
12116.80 437
12117.84 473
12118.88 433
12119.92 453
12120.96 437
12122.00 429
12123.04 452
12124.08 458
12125.12 478
12126.16 456
12127.20 429
12128.24 445
12129.28 409
12130.32 382
12131.36 410
12132.40 406
12133.44 380
12134.48 404
12135.52 409
12136.56 390
12137.60 387
12138.64 418
12139.68 400
12140.72 401
12141.76 427
12142.81 432
12143.85 389
12144.89 372
12145.93 359
12146.97 393
12148.01 384
12149.05 398
12150.09 380
12151.13 387
12152.18 375
12153.22 398
12154.26 399
12155.30 394
12156.34 397
12157.38 359
12158.42 408
12159.47 423
12160.51 415
12161.55 414
12162.59 409
12163.63 372
12164.67 392
12165.72 423
12166.76 373
12167.80 371
12168.84 382
12169.88 420
12170.93 405
12171.97 383
12173.01 358
12174.05 358
12175.09 377
12176.14 422
12177.18 368
12178.22 376
12179.26 401
12180.31 349
12181.35 400
12182.39 391
12183.43 388
12184.48 394
12185.52 434
12186.56 416
12187.60 370
12188.65 393
12189.69 360
12190.73 421
12191.78 363
12192.82 356
12193.86 341
12194.91 386
12195.95 362
12196.99 369
12198.04 358
12199.08 380
12200.12 407
12201.17 326
12202.21 328
12203.25 380
12204.30 419
12205.34 366
12206.38 364
12207.43 346
12208.47 342
12209.51 375
12210.56 379
12211.60 357
12212.65 389
12213.69 370
12214.73 360
12215.78 398
12216.82 356
12217.87 372
12218.91 404
12219.95 386
12221.00 354
12222.04 346
12223.09 341
12224.13 392
12225.17 381
12226.22 401
12227.26 427
12228.31 413
12229.35 388
12230.40 399
12231.44 386
12232.49 406
12233.53 400
12234.58 394
12235.62 357
12236.67 366
12237.71 377
12238.76 333
12239.80 348
12240.85 377
12241.89 390
12242.94 402
12243.98 380
12245.03 377
12246.07 393
12247.12 368
12248.16 380
12249.21 367
12250.25 377
12251.30 372
12252.34 349
12253.39 368
12254.44 367
12255.48 385
12256.53 373
12257.57 366
12258.62 355
12259.67 363
12260.71 341
12261.76 370
12262.80 397
12263.85 341
12264.90 346
12265.94 352
12266.99 308
12268.03 342
12269.08 351
12270.13 314
12271.17 334
12272.22 334
12273.27 352
12274.31 332
12275.36 345
12276.41 331
12277.45 324
12278.50 342
12279.55 354
12280.59 332
12281.64 378
12282.69 381
12283.73 387
12284.78 332
12285.83 396
12286.87 357
12287.92 343
12288.97 385
12290.01 359
12291.06 305
12292.11 306
12293.16 310
12294.20 308
12295.25 305
12296.30 318
12297.35 317
12298.39 349
12299.44 352
12300.49 302
12301.54 317
12302.58 341
12303.63 336
12304.68 329
12305.73 282
12306.78 307
12307.82 324
12308.87 360
12309.92 324
12310.97 306
12312.02 285
12313.06 341
12314.11 372
12315.16 304
12316.21 289
12317.26 299
12318.31 294
12319.35 291
12320.40 318
12321.45 332
12322.50 318
12323.55 343
12324.60 314
12325.65 307
12326.69 300
12327.74 327
12328.79 327
12329.84 312
12330.89 297
12331.94 323
12332.99 334
12334.04 318
12335.09 322
12336.13 313
12337.18 304
12338.23 302
12339.28 293
12340.33 319
12341.38 289
12342.43 313
12343.48 326
12344.53 319
12345.58 300
12346.63 301
12347.68 345
12348.73 318
12349.78 333
12350.83 301
12351.88 331
12352.93 307
12353.98 324
12355.03 325
12356.08 311
12357.13 307
12358.18 303
12359.23 373
12360.28 345
12361.33 324
12362.38 328
12363.43 316
12364.48 314
12365.53 346
12366.58 334
12367.63 323
12368.68 326
12369.73 345
12370.78 330
12371.83 330
12372.88 321
12373.93 340
12374.98 338
12376.04 326
12377.09 341
12378.14 361
12379.19 355
12380.24 342
12381.29 343
12382.34 337
12383.39 363
12384.44 325
12385.49 329
12386.55 303
12387.60 287
12388.65 312
12389.70 371
12390.75 369
12391.80 347
12392.85 327
12393.91 344
12394.96 385
12396.01 331
12397.06 328
12398.11 323
12399.17 322
12400.22 349
12401.27 311
12402.32 336
12403.37 356
12404.42 322
12405.48 348
12406.53 370
12407.58 390
12408.63 408
12409.69 379
12410.74 390
12411.79 359
12412.84 333
12413.90 370
12414.95 372
12416.00 360
12417.05 333
12418.11 348
12419.16 368
12420.21 350
12421.26 370
12422.32 367
12423.37 351
12424.42 352
12425.48 355
12426.53 366
12427.58 357
12428.63 351
12429.69 387
12430.74 419
12431.79 392
12432.85 407
12433.90 399
12434.95 426
12436.01 418
12437.06 392
12438.11 388
12439.17 411
12440.22 416
12441.28 404
12442.33 392
12443.38 390
12444.44 431
12445.49 396
12446.54 418
12447.60 378
12448.65 422
12449.71 419
12450.76 443
12451.81 420
12452.87 423
12453.92 408
12454.98 462
12456.03 472
12457.08 504
12458.14 450
12459.19 483
12460.25 523
12461.30 499
12462.36 486
12463.41 447
12464.47 479
12465.52 467
12466.58 524
12467.63 535
12468.68 589
12469.74 634
12470.79 706
12471.85 734
12472.90 902
12473.96 1007
12475.01 1141
12476.07 1253
12477.12 1291
12478.18 1303
12479.24 1283
12480.29 1238
12481.35 1164
12482.40 1061
12483.46 917
12484.51 831
12485.57 701
12486.62 649
12487.68 575
12488.73 585
12489.79 511
12490.85 523
12491.90 471
12492.96 475
12494.01 480
12495.07 470
12496.13 454
12497.18 480
12498.24 473
12499.29 471
12500.35 435
12501.41 442
12502.46 474
12503.52 422
12504.57 448
12505.63 406
12506.69 464
12507.74 437
12508.80 448
12509.86 437
12510.91 455
12511.97 429
12513.03 431
12514.08 418
12515.14 418
12516.20 464
12517.25 453
12518.31 469
12519.37 398
12520.42 402
12521.48 419
12522.54 395
12523.60 385
12524.65 407
12525.71 406
12526.77 399
12527.82 388
12528.88 394
12529.94 419
12531.00 392
12532.05 407
12533.11 430
12534.17 429
12535.23 459
12536.28 413
12537.34 376
12538.40 436
12539.46 417
12540.52 426
12541.57 429
12542.63 432
12543.69 439
12544.75 448
12545.81 447
12546.86 390
12547.92 450
12548.98 441
12550.04 435
12551.10 466
12552.15 508
12553.21 580
12554.27 538
12555.33 541
12556.39 587
12557.45 576
12558.51 641
12559.56 627
12560.62 594
12561.68 549
12562.74 497
12563.80 484
12564.86 494
12565.92 475
12566.98 494
12568.03 488
12569.09 458
12570.15 451
12571.21 411
12572.27 440
12573.33 454
12574.39 469
12575.45 443
12576.51 446
12577.57 440
12578.63 459
12579.69 471
12580.75 460
12581.81 426
12582.87 423
12583.93 409
12584.98 451
12586.04 463
12587.10 400
12588.16 386
12589.22 410
12590.28 398
12591.34 439
12592.40 396
12593.46 394
12594.52 395
12595.58 414
12596.64 414
12597.70 433
12598.77 419
12599.83 450
12600.89 389
12601.95 432
12603.01 424
12604.07 409
12605.13 411
12606.19 396
12607.25 380
12608.31 397
12609.37 444
12610.43 411
12611.49 428
12612.55 388
12613.61 401
12614.68 410
12615.74 434
12616.80 432
12617.86 455
12618.92 454
12619.98 425
12621.04 425
12622.10 410
12623.16 395
12624.23 387
12625.29 388
12626.35 369
12627.41 340
12628.47 380
12629.53 375
12630.59 382
12631.66 338
12632.72 373
12633.78 378
12634.84 393
12635.90 381
12636.97 358
12638.03 345
12639.09 395
12640.15 393
12641.21 364
12642.28 377
12643.34 404
12644.40 394
12645.46 389
12646.52 403
12647.59 440
12648.65 370
12649.71 406
12650.77 338
12651.84 364
12652.90 367
12653.96 398
12655.03 397
12656.09 408
12657.15 453
12658.21 407
12659.28 395
12660.34 397
12661.40 419
12662.46 445
12663.53 408
12664.59 407
12665.65 374
12666.72 365
12667.78 428
12668.84 378
12669.91 382
12670.97 413
12672.03 383
12673.10 404
12674.16 336
12675.22 394
12676.29 410
12677.35 407
12678.42 404
12679.48 399
12680.54 400
12681.61 425
12682.67 425
12683.73 428
12684.80 427
12685.86 465
12686.93 453
12687.99 469
12689.05 416
12690.12 434
12691.18 437
12692.25 468
12693.31 490
12694.38 523
12695.44 424
12696.50 495
12697.57 500
12698.63 516
12699.70 530
12700.76 540
12701.83 540
12702.89 588
12703.96 594
12705.02 588
12706.09 546
12707.15 559
12708.22 546
12709.28 589
12710.35 561
12711.41 513
12712.48 523
12713.54 574
12714.61 532
12715.67 477
12716.74 456
12717.80 432
12718.87 471
12719.93 479
12721.00 459
12722.06 473
12723.13 449
12724.19 500
12725.26 446
12726.33 433
12727.39 440
12728.46 445
12729.52 454
12730.59 468
12731.66 467
12732.72 463
12733.79 463
12734.85 443
12735.92 441
12736.99 445
12738.05 437
12739.12 450
12740.18 424
12741.25 419
12742.32 398
12743.38 437
12744.45 412
12745.52 369
12746.58 384
12747.65 408
12748.72 398
12749.78 378
12750.85 353
12751.92 352
12752.98 394
12754.05 327
12755.12 346
12756.18 358
12757.25 340
12758.32 359
12759.38 360
12760.45 331
12761.52 389
12762.59 368
12763.65 354
12764.72 336
12765.79 341
12766.85 338
12767.92 349
12768.99 324
12770.06 323
12771.12 336
12772.19 358
12773.26 373
12774.33 343
12775.40 380
12776.46 348
12777.53 377
12778.60 367
12779.67 348
12780.73 323
12781.80 309
12782.87 377
12783.94 369
12785.01 349
12786.08 357
12787.14 381
12788.21 388
12789.28 322
12790.35 323
12791.42 362
12792.49 381
12793.55 383
12794.62 356
12795.69 364
12796.76 381
12797.83 347
12798.90 355
12799.97 381
12801.03 336
12802.10 322
12803.17 399
12804.24 397
12805.31 300
12806.38 323
12807.45 329
12808.52 312
12809.59 336
12810.66 342
12811.72 369
12812.79 339
12813.86 338
12814.93 356
12816.00 323
12817.07 325
12818.14 361
12819.21 345
12820.28 361
12821.35 335
12822.42 341
12823.49 369
12824.56 362
12825.63 344
12826.70 319
12827.77 321
12828.84 321
12829.91 344
12830.98 305
12832.05 329
12833.12 336
12834.19 338
12835.26 335
12836.33 345
12837.40 365
12838.47 325
12839.54 361
12840.61 333
12841.68 286
12842.75 335
12843.82 339
12844.89 319
12845.96 330
12847.04 318
12848.11 317
12849.18 318
12850.25 319
12851.32 316
12852.39 323
12853.46 340
12854.53 312
12855.60 296
12856.67 292
12857.75 285
12858.82 336
12859.89 374
12860.96 299
12862.03 325
12863.10 324
12864.17 334
12865.24 291
12866.32 270
12867.39 270
12868.46 281
12869.53 274
12870.60 280
12871.67 300
12872.75 263
12873.82 282
12874.89 297
12875.96 309
12877.03 302
12878.11 267
12879.18 285
12880.25 318
12881.32 325
12882.39 271
12883.47 284
12884.54 315
12885.61 315
12886.68 272
12887.76 280
12888.83 309
12889.90 292
12890.97 290
12892.05 273
12893.12 316
12894.19 256
12895.27 308
12896.34 270
12897.41 288
12898.48 266
12899.56 298
12900.63 281
12901.70 288
12902.78 271
12903.85 295
12904.92 291
12905.99 280
12907.07 242
12908.14 268
12909.21 267
12910.29 314
12911.36 279
12912.44 301
12913.51 311
12914.58 283
12915.66 283
12916.73 257
12917.80 232
12918.88 255
12919.95 289
12921.02 306
12922.10 263
12923.17 265
12924.25 294
12925.32 291
12926.39 250
12927.47 245
12928.54 277
12929.62 284
12930.69 263
12931.77 297
12932.84 283
12933.91 296
12934.99 295
12936.06 310
12937.14 288
12938.21 296
12939.29 287
12940.36 289
12941.44 273
12942.51 262
12943.59 270
12944.66 295
12945.73 281
12946.81 257
12947.88 282
12948.96 295
12950.03 284
12951.11 266
12952.18 231
12953.26 244
12954.34 312
12955.41 313
12956.49 270
12957.56 247
12958.64 279
12959.71 287
12960.79 257
12961.86 298
12962.94 253
12964.01 278
12965.09 264
12966.17 267
12967.24 280
12968.32 256
12969.39 293
12970.47 292
12971.54 289
12972.62 300
12973.70 270
12974.77 291
12975.85 314
12976.93 275
12978.00 265
12979.08 287
12980.15 303
12981.23 297
12982.31 269
12983.38 271
12984.46 281
12985.54 295
12986.61 293
12987.69 282
12988.77 304
12989.84 315
12990.92 299
12992.00 290
12993.07 276
12994.15 301
12995.23 308
12996.30 303
12997.38 282
12998.46 300
12999.53 265
13000.61 295
13001.69 276
13002.77 237
13003.84 283
13004.92 296
13006.00 261
13007.08 269
13008.15 282
13009.23 316
13010.31 286
13011.39 273
13012.46 297
13013.54 275
13014.62 251
13015.70 265
13016.77 257
13017.85 270
13018.93 300
13020.01 296
13021.09 271
13022.16 281
13023.24 278
13024.32 265
13025.40 280
13026.48 296
13027.56 281
13028.63 288
13029.71 303
13030.79 288
13031.87 311
13032.95 335
13034.03 298
13035.10 310
13036.18 314
13037.26 278
13038.34 298
13039.42 301
13040.50 316
13041.58 298
13042.66 314
13043.73 314
13044.81 290
13045.89 284
13046.97 280
13048.05 325
13049.13 312
13050.21 286
13051.29 322
13052.37 338
13053.45 334
13054.53 315
13055.61 316
13056.69 356
13057.76 305
13058.84 344
13059.92 328
13061.00 288
13062.08 295
13063.16 282
13064.24 291
13065.32 308
13066.40 290
13067.48 315
13068.56 312
13069.64 316
13070.72 313
13071.80 266
13072.88 279
13073.96 316
13075.04 317
13076.12 288
13077.20 306
13078.28 307
13079.36 290
13080.44 274
13081.53 277
13082.61 292
13083.69 294
13084.77 323
13085.85 318
13086.93 297
13088.01 291
13089.09 306
13090.17 305
13091.25 287
13092.33 295
13093.41 309
13094.49 296
13095.58 284
13096.66 269
13097.74 289
13098.82 279
13099.90 313
13100.98 286
13102.06 261
13103.14 265
13104.23 284
13105.31 277
13106.39 246
13107.47 301
13108.55 272
13109.63 299
13110.72 253
13111.80 286
13112.88 276
13113.96 294
13115.04 316
13116.13 260
13117.21 268
13118.29 311
13119.37 251
13120.45 244
13121.54 275
13122.62 262
13123.70 287
13124.78 269
13125.86 282
13126.95 288
13128.03 284
13129.11 295
13130.19 335
13131.28 290
13132.36 286
13133.44 276
13134.52 280
13135.61 301
13136.69 287
13137.77 273
13138.86 248
13139.94 281
13141.02 324
13142.11 297
13143.19 272
13144.27 290
13145.35 294
13146.44 291
13147.52 269
13148.60 278
13149.69 247
13150.77 307
13151.85 293
13152.94 246
13154.02 291
13155.10 276
13156.19 277
13157.27 287
13158.36 277
13159.44 318
13160.52 335
13161.61 296
13162.69 234
13163.77 308
13164.86 274
13165.94 271
13167.03 284
13168.11 277
13169.19 301
13170.28 287
13171.36 283
13172.45 285
13173.53 283
13174.62 285
13175.70 278
13176.79 285
13177.87 261
13178.95 251
13180.04 269
13181.12 304
13182.21 297
13183.29 279
13184.38 281
13185.46 302
13186.55 288
13187.63 270
13188.72 266
13189.80 271
13190.89 341
13191.97 313
13193.06 294
13194.14 336
13195.23 300
13196.31 298
13197.40 304
13198.48 295
13199.57 271
13200.65 270
13201.74 285
13202.83 315
13203.91 284
13205.00 284
13206.08 307
13207.17 288
13208.25 300
13209.34 298
13210.43 311
13211.51 281
13212.60 258
13213.68 268
13214.77 276
13215.86 297
13216.94 280
13218.03 293
13219.11 326
13220.20 268
13221.29 278
13222.37 280
13223.46 282
13224.55 302
13225.63 263
13226.72 300
13227.80 275
13228.89 271
13229.98 317
13231.06 311
13232.15 290
13233.24 286
13234.32 316
13235.41 314
13236.50 281
13237.59 316
13238.67 321
13239.76 334
13240.85 304
13241.93 271
13243.02 316
13244.11 339
13245.20 329
13246.28 312
13247.37 326
13248.46 320
13249.55 320
13250.63 285
13251.72 298
13252.81 298
13253.90 287
13254.98 350
13256.07 318
13257.16 301
13258.25 351
13259.33 368
13260.42 361
13261.51 306
13262.60 304
13263.69 335
13264.77 337
13265.86 318
13266.95 319
13268.04 361
13269.13 353
13270.22 375
13271.30 364
13272.39 349
13273.48 326
13274.57 350
13275.66 359
13276.75 338
13277.83 329
13278.92 318
13280.01 346
13281.10 365
13282.19 389
13283.28 372
13284.37 341
13285.46 344
13286.55 387
13287.63 387
13288.72 380
13289.81 368
13290.90 384
13291.99 373
13293.08 356
13294.17 403
13295.26 378
13296.35 388
13297.44 380
13298.53 361
13299.62 363
13300.71 387
13301.80 366
13302.89 390
13303.97 386
13305.06 402
13306.15 370
13307.24 416
13308.33 423
13309.42 468
13310.51 451
13311.60 451
13312.69 411
13313.78 433
13314.87 432
13315.96 428
13317.05 382
13318.14 443
13319.24 446
13320.33 399
13321.42 415
13322.51 396
13323.60 427
13324.69 376
13325.78 425
13326.87 380
13327.96 376
13329.05 409
13330.14 435
13331.23 435
13332.32 400
13333.41 455
13334.50 451
13335.60 412
13336.69 396
13337.78 411
13338.87 410
13339.96 431
13341.05 461
13342.14 414
13343.23 370
13344.32 419
13345.42 454
13346.51 372
13347.60 409
13348.69 454
13349.78 507
13350.87 443
13351.97 460
13353.06 458
13354.15 470
13355.24 453
13356.33 452
13357.42 450
13358.52 469
13359.61 473
13360.70 506
13361.79 504
13362.88 492
13363.98 498
13365.07 559
13366.16 523
13367.25 522
13368.35 490
13369.44 522
13370.53 585
13371.62 551
13372.72 562
13373.81 547
13374.90 468
13375.99 434
13377.09 461
13378.18 436
13379.27 408
13380.36 382
13381.46 408
13382.55 401
13383.64 395
13384.74 411
13385.83 364
13386.92 375
13388.02 367
13389.11 414
13390.20 405
13391.30 371
13392.39 396
13393.48 410
13394.58 370
13395.67 387
13396.76 368
13397.86 380
13398.95 429
13400.04 348
13401.14 335
13402.23 370
13403.32 375
13404.42 352
13405.51 398
13406.61 388
13407.70 379
13408.79 373
13409.89 383
13410.98 356
13412.08 337
13413.17 377
13414.26 356
13415.36 387
13416.45 377
13417.55 349
13418.64 362
13419.74 347
13420.83 384
13421.93 409
13423.02 388
13424.11 361
13425.21 360
13426.30 342
13427.40 379
13428.49 346
13429.59 333
13430.68 365
13431.78 387
13432.87 391
13433.97 383
13435.06 368
13436.16 358
13437.25 343
13438.35 378
13439.44 358
13440.54 384
13441.63 350
13442.73 393
13443.83 423
13444.92 415
13446.02 392
13447.11 418
13448.21 428
13449.30 404
13450.40 397
13451.49 423
13452.59 436
13453.69 413
13454.78 424
13455.88 422
13456.97 468
13458.07 405
13459.17 427
13460.26 440
13461.36 470
13462.45 458
13463.55 453
13464.65 446
13465.74 447
13466.84 448
13467.94 434
13469.03 415
13470.13 436
13471.23 472
13472.32 461
13473.42 440
13474.52 446
13475.61 505
13476.71 488
13477.81 446
13478.90 456
13480.00 413
13481.10 461
13482.19 471
13483.29 436
13484.39 455
13485.48 451
13486.58 511
13487.68 484
13488.78 484
13489.87 506
13490.97 487
13492.07 466
13493.17 490
13494.26 466
13495.36 579
13496.46 559
13497.56 530
13498.65 545
13499.75 578
13500.85 552
13501.95 551
13503.04 548
13504.14 555
13505.24 549
13506.34 582
13507.44 529
13508.53 554
13509.63 536
13510.73 489
13511.83 437
13512.93 428
13514.03 445
13515.12 439
13516.22 407
13517.32 405
13518.42 384
13519.52 388
13520.62 421
13521.71 432
13522.81 388
13523.91 419
13525.01 424
13526.11 384
13527.21 370
13528.31 383
13529.41 387
13530.51 412
13531.60 364
13532.70 396
13533.80 384
13534.90 410
13536.00 375
13537.10 364
13538.20 381
13539.30 386
13540.40 371
13541.50 390
13542.60 369
13543.70 360
13544.80 373
13545.90 392
13547.00 361
13548.09 363
13549.19 354
13550.29 350
13551.39 370
13552.49 378
13553.59 365
13554.69 388
13555.79 337
13556.89 362
13557.99 369
13559.09 317
13560.19 315
13561.29 330
13562.39 359
13563.50 345
13564.60 359
13565.70 344
13566.80 318
13567.90 347
13569.00 351
13570.10 370
13571.20 328
13572.30 332
13573.40 326
13574.50 329
13575.60 320
13576.70 269
13577.80 296
13578.90 337
13580.01 334
13581.11 302
13582.21 325
13583.31 348
13584.41 357
13585.51 354
13586.61 347
13587.71 366
13588.81 359
13589.92 367
13591.02 374
13592.12 358
13593.22 309
13594.32 325
13595.42 338
13596.53 307
13597.63 290
13598.73 361
13599.83 357
13600.93 325
13602.03 340
13603.14 334
13604.24 374
13605.34 373
13606.44 353
13607.54 353
13608.65 351
13609.75 357
13610.85 347
13611.95 330
13613.06 338
13614.16 315
13615.26 370
13616.36 364
13617.47 345
13618.57 309
13619.67 367
13620.77 361
13621.88 370
13622.98 322
13624.08 352
13625.18 345
13626.29 337
13627.39 327
13628.49 346
13629.60 347
13630.70 362
13631.80 362
13632.91 343
13634.01 350
13635.11 350
13636.21 330
13637.32 314
13638.42 333
13639.53 330
13640.63 311
13641.73 318
13642.84 345
13643.94 356
13645.04 392
13646.15 328
13647.25 294
13648.35 317
13649.46 344
13650.56 324
13651.67 304
13652.77 276
13653.87 323
13654.98 358
13656.08 307
13657.19 357
13658.29 297
13659.39 296
13660.50 304
13661.60 369
13662.71 285
13663.81 304
13664.92 327
13666.02 307
13667.12 332
13668.23 316
13669.33 319
13670.44 307
13671.54 296
13672.65 325
13673.75 306
13674.86 290
13675.96 326
13677.07 307
13678.17 283
13679.28 318
13680.38 318
13681.49 306
13682.59 313
13683.70 300
13684.80 307
13685.91 333
13687.01 328
13688.12 327
13689.22 300
13690.33 360
13691.44 347
13692.54 301
13693.65 276
13694.75 275
13695.86 338
13696.96 339
13698.07 328
13699.18 304
13700.28 335
13701.39 379
13702.49 335
13703.60 342
13704.71 341
13705.81 328
13706.92 332
13708.02 328
13709.13 324
13710.24 389
13711.34 378
13712.45 332
13713.56 301
13714.66 321
13715.77 359
13716.87 364
13717.98 323
13719.09 337
13720.19 337
13721.30 353
13722.41 349
13723.51 374
13724.62 401
13725.73 387
13726.84 409
13727.94 397
13729.05 393
13730.16 404
13731.26 428
13732.37 374
13733.48 365
13734.59 390
13735.69 409
13736.80 419
13737.91 423
13739.01 454
13740.12 447
13741.23 457
13742.34 427
13743.45 427
13744.55 427
13745.66 449
13746.77 405
13747.88 417
13748.98 447
13750.09 435
13751.20 411
13752.31 438
13753.42 473
13754.52 490
13755.63 489
13756.74 526
13757.85 484
13758.96 480
13760.06 486
13761.17 475
13762.28 468
13763.39 519
13764.50 548
13765.61 599
13766.72 556
13767.82 566
13768.93 612
13770.04 689
13771.15 765
13772.26 731
13773.37 744
13774.48 753
13775.59 759
13776.69 707
13777.80 643
13778.91 648
13780.02 669
13781.13 587
13782.24 603
13783.35 554
13784.46 479
13785.57 487
13786.68 464
13787.79 440
13788.90 433
13790.01 467
13791.12 430
13792.22 440
13793.33 366
13794.44 357
13795.55 361
13796.66 365
13797.77 398
13798.88 401
13799.99 401
13801.10 410
13802.21 398
13803.32 377
13804.43 361
13805.54 381
13806.65 418
13807.76 389
13808.87 423
13809.98 397
13811.09 403
13812.20 383
13813.32 425
13814.43 402
13815.54 374
13816.65 380
13817.76 369
13818.87 377
13819.98 413
13821.09 436
13822.20 376
13823.31 372
13824.42 389
13825.53 363
13826.64 365
13827.76 379
13828.87 383
13829.98 377
13831.09 371
13832.20 349
13833.31 344
13834.42 328
13835.53 352
13836.65 370
13837.76 346
13838.87 341
13839.98 382
13841.09 366
13842.20 375
13843.31 334
13844.43 350
13845.54 372
13846.65 345
13847.76 385
13848.87 372
13849.99 351
13851.10 393
13852.21 338
13853.32 358
13854.43 335
13855.55 356
13856.66 383
13857.77 373
13858.88 368
13859.99 362
13861.11 335
13862.22 380
13863.33 383
13864.44 356
13865.56 362
13866.67 386
13867.78 393
13868.89 347
13870.01 351
13871.12 374
13872.23 394
13873.35 365
13874.46 350
13875.57 372
13876.68 372
13877.80 365
13878.91 331
13880.02 355
13881.14 359
13882.25 384
13883.36 352
13884.48 397
13885.59 374
13886.70 398
13887.82 390
13888.93 391
13890.04 427
13891.16 417
13892.27 382
13893.39 411
13894.50 449
13895.61 409
13896.73 391
13897.84 390
13898.95 375
13900.07 385
13901.18 387
13902.30 385
13903.41 394
13904.52 365
13905.64 359
13906.75 364
13907.87 329
13908.98 376
13910.10 324
13911.21 362
13912.32 346
13913.44 366
13914.55 348
13915.67 328
13916.78 367
13917.90 368
13919.01 340
13920.13 324
13921.24 365
13922.36 392
13923.47 368
13924.59 333
13925.70 313
13926.82 315
13927.93 327
13929.05 288
13930.16 352
13931.28 343
13932.39 358
13933.51 377
13934.62 335
13935.74 320
13936.85 325
13937.97 326
13939.08 367
13940.20 310
13941.32 331
13942.43 326
13943.55 328
13944.66 306
13945.78 300
13946.89 340
13948.01 300
13949.13 303
13950.24 329
13951.36 296
13952.47 332
13953.59 319
13954.71 344
13955.82 347
13956.94 349
13958.05 315
13959.17 342
13960.29 344
13961.40 340
13962.52 313
13963.64 274
13964.75 309
13965.87 294
13966.99 334
13968.10 337
13969.22 304
13970.34 243
13971.45 294
13972.57 313
13973.69 340
13974.80 291
13975.92 337
13977.04 327
13978.16 281
13979.27 321
13980.39 306
13981.51 308
13982.62 280
13983.74 336
13984.86 302
13985.98 307
13987.09 287
13988.21 281
13989.33 296
13990.45 317
13991.56 297
13992.68 272
13993.80 307
13994.92 300
13996.03 295
13997.15 295
13998.27 285
13999.39 304
14000.51 319
14001.62 277
14002.74 304
14003.86 306
14004.98 284
14006.10 308
14007.21 294
14008.33 269
14009.45 301
14010.57 313
14011.69 256
14012.81 271
14013.93 274
14015.04 281
14016.16 310
14017.28 298
14018.40 288
14019.52 297
14020.64 296
14021.76 298
14022.87 278
14023.99 286
14025.11 281
14026.23 322
14027.35 281
14028.47 277
14029.59 285
14030.71 270
14031.83 292
14032.95 326
14034.07 319
14035.19 317
14036.30 299
14037.42 340
14038.54 336
14039.66 321
14040.78 286
14041.90 310
14043.02 300
14044.14 323
14045.26 315
14046.38 294
14047.50 307
14048.62 302
14049.74 298
14050.86 291
14051.98 298
14053.10 328
14054.22 326
14055.34 298
14056.46 340
14057.58 335
14058.70 317
14059.82 311
14060.94 354
14062.06 314
14063.18 322
14064.30 346
14065.43 370
14066.55 363
14067.67 333
14068.79 363
14069.91 350
14071.03 347
14072.15 367
14073.27 371
14074.39 396
14075.51 407
14076.63 389
14077.75 369
14078.88 357
14080.00 417
14081.12 399
14082.24 373
14083.36 393
14084.48 393
14085.60 399
14086.72 409
14087.85 417
14088.97 426
14090.09 408
14091.21 421
14092.33 409
14093.45 444
14094.58 447
14095.70 447
14096.82 478
14097.94 498
14099.06 485
14100.19 485
14101.31 430
14102.43 483
14103.55 459
14104.67 432
14105.80 441
14106.92 429
14108.04 416
14109.16 406
14110.28 385
14111.41 365
14112.53 350
14113.65 360
14114.77 329
14115.90 344
14117.02 362
14118.14 326
14119.27 320
14120.39 324
14121.51 306
14122.63 329
14123.76 331
14124.88 313
14126.00 315
14127.13 322
14128.25 333
14129.37 320
14130.50 305
14131.62 307
14132.74 286
14133.86 296
14134.99 296
14136.11 329
14137.24 285
14138.36 330
14139.48 301
14140.61 336
14141.73 317
14142.85 331
14143.98 288
14145.10 339
14146.22 329
14147.35 342
14148.47 310
14149.60 327
14150.72 320
14151.84 299
14152.97 302
14154.09 297
14155.22 321
14156.34 301
14157.46 294
14158.59 339
14159.71 322
14160.84 328
14161.96 289
14163.09 322
14164.21 321
14165.34 331
14166.46 290
14167.58 299
14168.71 345
14169.83 337
14170.96 278
14172.08 286
14173.21 320
14174.33 320
14175.46 304
14176.58 303
14177.71 283
14178.83 319
14179.96 271
14181.08 287
14182.21 287
14183.33 273
14184.46 309
14185.59 310
14186.71 292
14187.84 314
14188.96 300
14190.09 279
14191.21 321
14192.34 300
14193.46 274
14194.59 255
14195.72 283
14196.84 278
14197.97 279
14199.09 304
14200.22 291
14201.35 302
14202.47 307
14203.60 271
14204.72 248
14205.85 256
14206.98 293
14208.10 284
14209.23 280
14210.35 277
14211.48 240
14212.61 322
14213.73 262
14214.86 291
14215.99 250
14217.11 242
14218.24 275
14219.37 264
14220.49 271
14221.62 307
14222.75 276
14223.87 267
14225.00 257
14226.13 278
14227.26 266
14228.38 253
14229.51 258
14230.64 266
14231.76 272
14232.89 261
14234.02 266
14235.15 287
14236.27 276
14237.40 262
14238.53 298
14239.66 309
14240.78 271
14241.91 272
14243.04 277
14244.17 273
14245.29 262
14246.42 277
14247.55 252
14248.68 307
14249.81 263
14250.93 244
14252.06 251
14253.19 254
14254.32 258
14255.45 257
14256.57 252
14257.70 264
14258.83 260
14259.96 272
14261.09 245
14262.22 228
14263.34 248
14264.47 254
14265.60 227
14266.73 243
14267.86 250
14268.99 216
14270.12 221
14271.24 245
14272.37 228
14273.50 263
14274.63 218
14275.76 234
14276.89 228
14278.02 242
14279.15 269
14280.28 265
14281.41 268
14282.54 280
14283.66 286
14284.79 232
14285.92 244
14287.05 232
14288.18 231
14289.31 256
14290.44 245
14291.57 235
14292.70 236
14293.83 224
14294.96 214
14296.09 210
14297.22 259
14298.35 236
14299.48 265
14300.61 222
14301.74 201
14302.87 216
14304.00 232
14305.13 246
14306.26 260
14307.39 239
14308.52 247
14309.65 235
14310.78 234
14311.91 224
14313.04 229
14314.17 242
14315.30 254
14316.43 268
14317.56 241
14318.69 240
14319.82 239
14320.96 247
14322.09 247
14323.22 247
14324.35 222
14325.48 238
14326.61 263
14327.74 237
14328.87 217
14330.00 234
14331.13 252
14332.27 259
14333.40 238
14334.53 229
14335.66 214
14336.79 215
14337.92 223
14339.05 233
14340.18 231
14341.32 232
14342.45 248
14343.58 218
14344.71 246
14345.84 241
14346.98 207
14348.11 222
14349.24 238
14350.37 197
14351.50 211
14352.63 224
14353.77 233
14354.90 204
14356.03 225
14357.16 196
14358.30 222
14359.43 221
14360.56 216
14361.69 192
14362.82 181
14363.96 202
14365.09 219
14366.22 210
14367.35 224
14368.49 244
14369.62 234
14370.75 228
14371.89 209
14373.02 214
14374.15 241
14375.28 237
14376.42 230
14377.55 218
14378.68 246
14379.82 255
14380.95 263
14382.08 230
14383.22 214
14384.35 243
14385.48 235
14386.62 241
14387.75 227
14388.88 230
14390.02 251
14391.15 240
14392.28 216
14393.42 238
14394.55 241
14395.68 252
14396.82 236
14397.95 225
14399.09 223
14400.22 231
14401.35 244
14402.49 240
14403.62 275
14404.76 244
14405.89 253
14407.02 230
14408.16 236
14409.29 217
14410.43 233
14411.56 253
14412.70 220
14413.83 218
14414.96 224
14416.10 247
14417.23 224
14418.37 215
14419.50 223
14420.64 241
14421.77 244
14422.91 236
14424.04 248
14425.18 288
14426.31 242
14427.45 248
14428.58 267
14429.72 233
14430.85 231
14431.99 254
14433.12 275
14434.26 234
14435.39 241
14436.53 292
14437.66 250
14438.80 247
14439.93 250
14441.07 246
14442.20 280
14443.34 245
14444.48 262
14445.61 257
14446.75 255
14447.88 253
14449.02 286
14450.15 258
14451.29 249
14452.43 247
14453.56 207
14454.70 250
14455.83 266
14456.97 273
14458.11 227
14459.24 239
14460.38 262
14461.52 264
14462.65 257
14463.79 232
14464.93 237
14466.06 248
14467.20 247
14468.33 237
14469.47 242
14470.61 239
14471.74 239
14472.88 246
14474.02 247
14475.16 265
14476.29 243
14477.43 227
14478.57 270
14479.70 273
14480.84 281
14481.98 253
14483.11 263
14484.25 250
14485.39 233
14486.53 266
14487.66 280
14488.80 247
14489.94 238
14491.08 276
14492.21 264
14493.35 296
14494.49 274
14495.63 300
14496.76 284
14497.90 284
14499.04 270
14500.18 306
14501.31 290
14502.45 321
14503.59 332
14504.73 304
14505.87 284
14507.01 301
14508.14 310
14509.28 313
14510.42 288
14511.56 291
14512.70 290
14513.83 298
14514.97 322
14516.11 323
14517.25 332
14518.39 303
14519.53 316
14520.67 329
14521.80 374
14522.94 363
14524.08 352
14525.22 343
14526.36 310
14527.50 302
14528.64 284
14529.78 314
14530.92 284
14532.05 283
14533.19 303
14534.33 290
14535.47 299
14536.61 282
14537.75 263
14538.89 248
14540.03 272
14541.17 271
14542.31 269
14543.45 262
14544.59 272
14545.73 251
14546.87 246
14548.01 291
14549.15 252
14550.29 258
14551.43 249
14552.57 258
14553.71 276
14554.85 254
14555.99 285
14557.13 269
14558.27 240
14559.41 270
14560.55 236
14561.69 266
14562.83 219
14563.97 278
14565.11 231
14566.25 297
14567.39 271
14568.53 249
14569.67 263
14570.81 256
14571.95 267
14573.09 247
14574.23 230
14575.37 258
14576.51 271
14577.66 256
14578.80 281
14579.94 243
14581.08 261
14582.22 260
14583.36 271
14584.50 292
14585.64 269
14586.78 281
14587.93 291
14589.07 288
14590.21 278
14591.35 282
14592.49 260
14593.63 268
14594.77 271
14595.92 273
14597.06 262
14598.20 290
14599.34 258
14600.48 275
14601.62 278
14602.77 304
14603.91 298
14605.05 279
14606.19 301
14607.33 293
14608.48 284
14609.62 282
14610.76 307
14611.90 269
14613.04 316
14614.19 316
14615.33 352
14616.47 312
14617.61 306
14618.76 324
14619.90 324
14621.04 307
14622.18 315
14623.33 344
14624.47 355
14625.61 312
14626.76 306
14627.90 345
14629.04 333
14630.18 409
14631.33 390
14632.47 359
14633.61 337
14634.76 395
14635.90 374
14637.04 385
14638.19 355
14639.33 367
14640.47 370
14641.62 321
14642.76 302
14643.90 330
14645.05 318
14646.19 337
14647.33 310
14648.48 312
14649.62 267
14650.76 252
14651.91 281
14653.05 293
14654.20 297
14655.34 286
14656.48 272
14657.63 276
14658.77 277
14659.92 244
14661.06 276
14662.20 289
14663.35 264
14664.49 235
14665.64 259
14666.78 270
14667.93 262
14669.07 262
14670.22 229
14671.36 239
14672.50 245
14673.65 237
14674.79 249
14675.94 249
14677.08 254
14678.23 245
14679.37 249
14680.52 224
14681.66 233
14682.81 228
14683.95 224
14685.10 188
14686.24 229
14687.39 224
14688.53 255
14689.68 261
14690.82 231
14691.97 253
14693.12 209
14694.26 255
14695.41 261
14696.55 221
14697.70 219
14698.84 215
14699.99 203
14701.13 260
14702.28 222
14703.43 205
14704.57 211
14705.72 225
14706.86 183
14708.01 237
14709.16 224
14710.30 204
14711.45 252
14712.59 236
14713.74 228
14714.89 221
14716.03 223
14717.18 189
14718.33 219
14719.47 209
14720.62 220
14721.77 201
14722.91 220
14724.06 241
14725.21 225
14726.35 205
14727.50 261
14728.65 225
14729.79 228
14730.94 240
14732.09 209
14733.23 188
14734.38 225
14735.53 229
14736.67 201
14737.82 236
14738.97 197
14740.12 230
14741.26 201
14742.41 237
14743.56 202
14744.71 217
14745.85 221
14747.00 238
14748.15 199
14749.30 223
14750.44 215
14751.59 226
14752.74 209
14753.89 208
14755.03 227
14756.18 200
14757.33 224
14758.48 206
14759.63 210
14760.77 195
14761.92 204
14763.07 200
14764.22 212
14765.37 165
14766.52 196
14767.66 179
14768.81 175
14769.96 176
14771.11 187
14772.26 214
14773.41 197
14774.55 212
14775.70 199
14776.85 194
14778.00 213
14779.15 194
14780.30 207
14781.45 190
14782.60 186
14783.74 228
14784.89 229
14786.04 174
14787.19 172
14788.34 202
14789.49 195
14790.64 198
14791.79 183
14792.94 200
14794.09 198
14795.24 194
14796.39 198
14797.54 179
14798.69 199
14799.83 224
14800.98 169
14802.13 183
14803.28 189
14804.43 175
14805.58 187
14806.73 180
14807.88 178
14809.03 185
14810.18 168
14811.33 187
14812.48 174
14813.63 209
14814.78 193
14815.93 198
14817.08 215
14818.23 187
14819.38 170
14820.53 170
14821.69 181
14822.84 162
14823.99 175
14825.14 199
14826.29 168
14827.44 186
14828.59 197
14829.74 188
14830.89 182
14832.04 182
14833.19 174
14834.34 193
14835.49 163
14836.65 149
14837.80 184
14838.95 150
14840.10 169
14841.25 184
14842.40 185
14843.55 172
14844.70 170
14845.85 209
14847.01 161
14848.16 166
14849.31 167
14850.46 152
14851.61 163
14852.76 211
14853.92 169
14855.07 188
14856.22 187
14857.37 165
14858.52 145
14859.67 167
14860.83 172
14861.98 170
14863.13 155
14864.28 170
14865.44 169
14866.59 164
14867.74 164
14868.89 165
14870.04 161
14871.20 185
14872.35 164
14873.50 176
14874.65 174
14875.81 195
14876.96 158
14878.11 173
14879.26 189
14880.42 202
14881.57 179
14882.72 220
14883.88 190
14885.03 152
14886.18 154
14887.33 177
14888.49 165
14889.64 202
14890.79 198
14891.95 189
14893.10 168
14894.25 180
14895.41 181
14896.56 203
14897.71 196
14898.87 197
14900.02 191
14901.17 199
14902.33 181
14903.48 188
14904.63 181
14905.79 187
14906.94 179
14908.10 167
14909.25 185
14910.40 181
14911.56 191
14912.71 181
14913.87 192
14915.02 187
14916.17 210
14917.33 205
14918.48 166
14919.64 188
14920.79 182
14921.94 197
14923.10 190
14924.25 207
14925.41 190
14926.56 200
14927.72 204
14928.87 194
14930.03 206
14931.18 215
14932.34 176
14933.49 184
14934.65 193
14935.80 206
14936.96 198
14938.11 186
14939.27 194
14940.42 177
14941.58 211
14942.73 192
14943.89 167
14945.04 207
14946.20 204
14947.35 221
14948.51 206
14949.66 161
14950.82 199
14951.97 169
14953.13 191
14954.28 205
14955.44 188
14956.60 209
14957.75 209
14958.91 203
14960.06 192
14961.22 201
14962.37 205
14963.53 193
14964.69 175
14965.84 182
14967.00 176
14968.16 196
14969.31 176
14970.47 178
14971.62 177
14972.78 205
14973.94 189
14975.09 215
14976.25 176
14977.41 203
14978.56 231
14979.72 211
14980.88 206
14982.03 171
14983.19 152
14984.35 168
14985.50 186
14986.66 169
14987.82 178
14988.97 147
14990.13 197
14991.29 173
14992.44 177
14993.60 157
14994.76 190
14995.92 198
14997.07 205
14998.23 184
14999.39 161
15000.55 208
15001.70 193
15002.86 200
15004.02 164
15005.18 152
15006.33 176
15007.49 192
15008.65 183
15009.81 146
15010.96 181
15012.12 183
15013.28 190
15014.44 171
15015.60 153
15016.75 167
15017.91 185
15019.07 190
15020.23 161
15021.39 144
15022.54 159
15023.70 180
15024.86 191
15026.02 163
15027.18 178
15028.34 182
15029.49 199
15030.65 168
15031.81 163
15032.97 179
15034.13 177
15035.29 181
15036.45 194
15037.61 177
15038.76 158
15039.92 192
15041.08 146
15042.24 156
15043.40 165
15044.56 217
15045.72 189
15046.88 169
15048.04 174
15049.20 162
15050.36 175
15051.51 166
15052.67 162
15053.83 161
15054.99 171
15056.15 167
15057.31 186
15058.47 164
15059.63 194
15060.79 164
15061.95 156
15063.11 140
15064.27 183
15065.43 192
15066.59 175
15067.75 130
15068.91 165
15070.07 173
15071.23 156
15072.39 183
15073.55 200
15074.71 165
15075.87 150
15077.03 177
15078.19 159
15079.35 193
15080.51 172
15081.67 185
15082.83 186
15083.99 153
15085.16 166
15086.32 173
15087.48 159
15088.64 166
15089.80 161
15090.96 173
15092.12 184
15093.28 160
15094.44 173
15095.60 170
15096.76 186
15097.93 160
15099.09 169
15100.25 156
15101.41 189
15102.57 167
15103.73 175
15104.89 153
15106.05 164
15107.22 141
15108.38 170
15109.54 140
15110.70 139
15111.86 179
15113.02 163
15114.19 167
15115.35 159
15116.51 163
15117.67 169
15118.83 173
15120.00 170
15121.16 151
15122.32 146
15123.48 149
15124.64 194
15125.81 182
15126.97 184
15128.13 165
15129.29 177
15130.46 173
15131.62 185
15132.78 165
15133.94 180
15135.11 186
15136.27 185
15137.43 159
15138.59 164
15139.76 157
15140.92 188
15142.08 172
15143.25 166
15144.41 190
15145.57 166
15146.73 187
15147.90 177
15149.06 164
15150.22 184
15151.39 196
15152.55 185
15153.71 189
15154.88 159
15156.04 187
15157.20 172
15158.37 190
15159.53 180
15160.69 165
15161.86 198
15163.02 196
15164.19 190
15165.35 154
15166.51 178
15167.68 198
15168.84 211
15170.00 176
15171.17 185
15172.33 182
15173.50 184
15174.66 178
15175.83 202
15176.99 183
15178.15 220
15179.32 199
15180.48 163
15181.65 176
15182.81 151
15183.98 181
15185.14 181
15186.30 191
15187.47 172
15188.63 211
15189.80 200
15190.96 180
15192.13 145
15193.29 168
15194.46 189
15195.62 201
15196.79 200
15197.95 201
15199.12 223
15200.28 202
15201.45 192
15202.61 181
15203.78 184
15204.94 178
15206.11 205
15207.27 175
15208.44 235
15209.61 189
15210.77 206
15211.94 184
15213.10 221
15214.27 190
15215.43 199
15216.60 212
15217.76 208
15218.93 217
15220.10 179
15221.26 194
15222.43 222
15223.59 249
15224.76 222
15225.93 209
15227.09 174
15228.26 221
15229.42 206
15230.59 225
15231.76 226
15232.92 197
15234.09 231
15235.26 221
15236.42 219
15237.59 203
15238.76 221
15239.92 229
15241.09 221
15242.26 211
15243.42 219
15244.59 189
15245.76 212
15246.92 196
15248.09 198
15249.26 190
15250.42 183
15251.59 175
15252.76 203
15253.93 189
15255.09 204
15256.26 222
15257.43 209
15258.60 183
15259.76 172
15260.93 209
15262.10 193
15263.26 188
15264.43 207
15265.60 196
15266.77 185
15267.94 201
15269.10 194
15270.27 184
15271.44 172
15272.61 174
15273.77 173
15274.94 188
15276.11 185
15277.28 164
15278.45 160
15279.62 195
15280.78 196
15281.95 192
15283.12 217
15284.29 176
15285.46 176
15286.62 205
15287.79 189
15288.96 178
15290.13 178
15291.30 166
15292.47 147
15293.64 166
15294.81 191
15295.97 181
15297.14 162
15298.31 181
15299.48 147
15300.65 179
15301.82 168
15302.99 193
15304.16 199
15305.33 190
15306.49 185
15307.66 188
15308.83 164
15310.00 172
15311.17 190
15312.34 170
15313.51 157
15314.68 171
15315.85 187
15317.02 201
15318.19 190
15319.36 157
15320.53 183
15321.70 171
15322.87 178
15324.04 164
15325.21 153
15326.38 137
15327.55 161
15328.72 178
15329.89 172
15331.06 192
15332.23 162
15333.40 165
15334.57 179
15335.74 165
15336.91 141
15338.08 178
15339.25 170
15340.42 189
15341.59 171
15342.76 189
15343.93 187
15345.10 193
15346.27 174
15347.44 198
15348.62 195
15349.79 167
15350.96 180
15352.13 173
15353.30 174
15354.47 168
15355.64 171
15356.81 175
15357.98 209
15359.15 180
15360.33 180
15361.50 154
15362.67 191
15363.84 194
15365.01 169
15366.18 174
15367.35 190
15368.53 195
15369.70 183
15370.87 220
15372.04 183
15373.21 188
15374.38 151
15375.56 186
15376.73 182
15377.90 156
15379.07 160
15380.24 189
15381.42 186
15382.59 162
15383.76 174
15384.93 175
15386.10 220
15387.28 175
15388.45 201
15389.62 195
15390.79 200
15391.97 187
15393.14 203
15394.31 196
15395.48 198
15396.66 214
15397.83 211
15399.00 197
15400.17 195
15401.35 176
15402.52 188
15403.69 182
15404.87 162
15406.04 205
15407.21 172
15408.39 181
15409.56 179
15410.73 182
15411.91 171
15413.08 172
15414.25 189
15415.42 173
15416.60 195
15417.77 187
15418.95 159
15420.12 165
15421.29 177
15422.47 185
15423.64 184
15424.81 164
15425.99 187
15427.16 166
15428.33 166
15429.51 175
15430.68 167
15431.86 197
15433.03 166
15434.20 138
15435.38 153
15436.55 183
15437.73 173
15438.90 170
15440.08 170
15441.25 161
15442.42 165
15443.60 159
15444.77 164
15445.95 182
15447.12 154
15448.30 181
15449.47 157
15450.65 177
15451.82 157
15453.00 181
15454.17 171
15455.35 166
15456.52 170
15457.70 178
15458.87 204
15460.05 178
15461.22 180
15462.40 176
15463.57 198
15464.75 171
15465.92 177
15467.10 167
15468.27 174
15469.45 143
15470.62 183
15471.80 165
15472.97 173
15474.15 172
15475.33 170
15476.50 161
15477.68 169
15478.85 193
15480.03 197
15481.20 185
15482.38 164
15483.56 178
15484.73 171
15485.91 172
15487.08 155
15488.26 190
15489.44 165
15490.61 177
15491.79 152
15492.97 171
15494.14 173
15495.32 171
15496.49 152
15497.67 149
15498.85 200
15500.02 161
15501.20 163
15502.38 171
15503.55 180
15504.73 172
15505.91 188
15507.08 178
15508.26 160
15509.44 158
15510.62 173
15511.79 177
15512.97 186
15514.15 167
15515.32 151
15516.50 188
15517.68 175
15518.86 161
15520.03 141
15521.21 184
15522.39 169
15523.57 194
15524.74 169
15525.92 143
15527.10 170
15528.28 192
15529.45 176
15530.63 181
15531.81 181
15532.99 188
15534.16 193
15535.34 170
15536.52 181
15537.70 178
15538.88 198
15540.06 184
15541.23 188
15542.41 183
15543.59 192
15544.77 184
15545.95 189
15547.12 180
15548.30 147
15549.48 180
15550.66 197
15551.84 214
15553.02 166
15554.20 159
15555.37 158
15556.55 179
15557.73 176
15558.91 185
15560.09 143
15561.27 204
15562.45 192
15563.63 198
15564.81 167
15565.98 186
15567.16 202
15568.34 174
15569.52 205
15570.70 210
15571.88 198
15573.06 203
15574.24 192
15575.42 195
15576.60 199
15577.78 172
15578.96 186
15580.14 173
15581.32 178
15582.50 182
15583.68 204
15584.86 208
15586.04 214
15587.22 187
15588.40 177
15589.58 160
15590.76 179
15591.94 178
15593.12 166
15594.30 218
15595.48 172
15596.66 170
15597.84 179
15599.02 206
15600.20 190
15601.38 211
15602.56 204
15603.74 195
15604.92 191
15606.10 220
15607.28 210
15608.46 209
15609.64 220
15610.82 216
15612.00 234
15613.19 203
15614.37 241
15615.55 200
15616.73 196
15617.91 234
15619.09 240
15620.27 213
15621.45 214
15622.63 237
15623.82 231
15625.00 220
15626.18 215
15627.36 247
15628.54 230
15629.72 214
15630.90 213
15632.09 231
15633.27 205
15634.45 226
15635.63 236
15636.81 243
15637.99 255
15639.18 257
15640.36 232
15641.54 232
15642.72 239
15643.90 243
15645.09 240
15646.27 247
15647.45 269
15648.63 239
15649.82 265
15651.00 242
15652.18 264
15653.36 236
15654.54 245
15655.73 248
15656.91 236
15658.09 236
15659.28 274
15660.46 258
15661.64 293
15662.82 250
15664.01 262
15665.19 240
15666.37 264
15667.55 272
15668.74 251
15669.92 271
15671.10 266
15672.29 265
15673.47 294
15674.65 268
15675.84 258
15677.02 275
15678.20 276
15679.39 271
15680.57 242
15681.75 239
15682.94 249
15684.12 253
15685.30 247
15686.49 255
15687.67 285
15688.86 278
15690.04 271
15691.22 261
15692.41 267
15693.59 299
15694.78 283
15695.96 276
15697.14 281
15698.33 304
15699.51 292
15700.70 294
15701.88 292
15703.06 328
15704.25 339
15705.43 313
15706.62 284
15707.80 291
15708.99 284
15710.17 349
15711.36 286
15712.54 313
15713.73 309
15714.91 331
15716.09 346
15717.28 330
15718.46 365
15719.65 341
15720.83 347
15722.02 327
15723.20 334
15724.39 316
15725.57 352
15726.76 317
15727.95 310
15729.13 294
15730.32 292
15731.50 351
15732.69 331
15733.87 333
15735.06 312
15736.24 349
15737.43 340
15738.61 319
15739.80 309
15740.99 330
15742.17 338
15743.36 306
15744.54 325
15745.73 312
15746.92 279
15748.10 307
15749.29 310
15750.47 299
15751.66 345
15752.85 355
15754.03 389
15755.22 332
15756.40 323
15757.59 347
15758.78 346
15759.96 339
15761.15 329
15762.34 344
15763.52 352
15764.71 310
15765.90 311
15767.08 315
15768.27 294
15769.46 263
15770.64 329
15771.83 311
15773.02 298
15774.20 291
15775.39 281
15776.58 289
15777.77 338
15778.95 297
15780.14 305
15781.33 296
15782.51 266
15783.70 287
15784.89 280
15786.08 275
15787.26 296
15788.45 300
15789.64 306
15790.83 270
15792.01 255
15793.20 251
15794.39 278
15795.58 249
15796.77 266
15797.95 244
15799.14 250
15800.33 248
15801.52 280
15802.71 295
15803.89 268
15805.08 268
15806.27 250
15807.46 259
15808.65 255
15809.84 262
15811.02 256
15812.21 250
15813.40 235
15814.59 240
15815.78 259
15816.97 253
15818.15 260
15819.34 248
15820.53 283
15821.72 242
15822.91 238
15824.10 238
15825.29 235
15826.48 241
15827.67 240
15828.85 248
15830.04 273
15831.23 233
15832.42 232
15833.61 228
15834.80 263
15835.99 232
15837.18 227
15838.37 272
15839.56 258
15840.75 243
15841.94 231
15843.13 244
15844.32 226
15845.51 230
15846.70 275
15847.89 272
15849.08 235
15850.27 262
15851.46 229
15852.65 252
15853.84 233
15855.03 221
15856.22 244
15857.41 242
15858.60 236
15859.79 211
15860.98 242
15862.17 236
15863.36 288
15864.55 244
15865.74 223
15866.93 232
15868.12 249
15869.31 246
15870.50 231
15871.69 224
15872.88 229
15874.07 260
15875.26 237
15876.45 251
15877.64 229
15878.84 236
15880.03 229
15881.22 228
15882.41 219
15883.60 229
15884.79 237
15885.98 260
15887.17 241
15888.36 272
15889.56 263
15890.75 248
15891.94 306
15893.13 250
15894.32 246
15895.51 245
15896.71 251
15897.90 209
15899.09 224
15900.28 235
15901.47 242
15902.66 254
15903.86 266
15905.05 267
15906.24 258
15907.43 240
15908.62 278
15909.82 248
15911.01 275
15912.20 262
15913.39 272
15914.58 295
15915.78 262
15916.97 271
15918.16 289
15919.35 237
15920.55 246
15921.74 247
15922.93 250
15924.12 246
15925.32 248
15926.51 256
15927.70 227
15928.90 215
15930.09 245
15931.28 237
15932.47 271
15933.67 240
15934.86 237
15936.05 268
15937.25 266
15938.44 256
15939.63 260
15940.83 249
15942.02 254
15943.21 227
15944.41 210
15945.60 218
15946.79 251
15947.99 214
15949.18 201
15950.37 211
15951.57 210
15952.76 200
15953.96 204
15955.15 191
15956.34 194
15957.54 181
15958.73 198
15959.92 215
15961.12 190
15962.31 208
15963.51 196
15964.70 231
15965.90 229
15967.09 195
15968.28 207
15969.48 194
15970.67 183
15971.87 205
15973.06 189
15974.26 179
15975.45 182
15976.65 205
15977.84 176
15979.03 170
15980.23 192
15981.42 171
15982.62 181
15983.81 189
15985.01 183
15986.20 167
15987.40 173
15988.59 187
15989.79 189
15990.98 160
15992.18 187
15993.37 183
15994.57 187
15995.77 176
15996.96 173
15998.16 177
15999.35 195
16000.55 183
16001.74 184
16002.94 200
16004.13 199
16005.33 189
16006.53 162
16007.72 159
16008.92 157
16010.11 198
16011.31 198
16012.51 184
16013.70 180
16014.90 172
16016.09 187
16017.29 178
16018.49 166
16019.68 160
16020.88 201
16022.07 194
16023.27 196
16024.47 167
16025.66 159
16026.86 173
16028.06 176
16029.25 184
16030.45 148
16031.65 163
16032.84 175
16034.04 168
16035.24 176
16036.43 178
16037.63 168
16038.83 165
16040.02 175
16041.22 195
16042.42 161
16043.62 174
16044.81 179
16046.01 162
16047.21 175
16048.40 175
16049.60 188
16050.80 171
16052.00 165
16053.19 163
16054.39 143
16055.59 151
16056.79 164
16057.99 188
16059.18 191
16060.38 157
16061.58 172
16062.78 170
16063.97 176
16065.17 179
16066.37 175
16067.57 171
16068.77 179
16069.96 179
16071.16 169
16072.36 153
16073.56 172
16074.76 169
16075.96 159
16077.15 169
16078.35 160
16079.55 170
16080.75 174
16081.95 157
16083.15 140
16084.35 159
16085.54 171
16086.74 147
16087.94 142
16089.14 167
16090.34 145
16091.54 175
16092.74 161
16093.94 169
16095.14 152
16096.33 164
16097.53 152
16098.73 175
16099.93 180
16101.13 167
16102.33 156
16103.53 168
16104.73 158
16105.93 154
16107.13 154
16108.33 155
16109.53 149
16110.73 164
16111.93 160
16113.13 152
16114.33 151
16115.53 144
16116.73 163
16117.93 152
16119.13 175
16120.33 165
16121.53 166
16122.73 159
16123.93 164
16125.13 171
16126.33 140
16127.53 154
16128.73 146
16129.93 155
16131.13 157
16132.33 161
16133.53 157
16134.73 171
16135.93 134
16137.13 170
16138.33 147
16139.53 142
16140.73 156
16141.93 162
16143.13 177
16144.34 161
16145.54 147
16146.74 158
16147.94 171
16149.14 141
16150.34 152
16151.54 161
16152.74 180
16153.94 166
16155.15 163
16156.35 158
16157.55 171
16158.75 177
16159.95 172
16161.15 165
16162.35 162
16163.56 155
16164.76 153
16165.96 162
16167.16 151
16168.36 161
16169.56 153
16170.77 165
16171.97 136
16173.17 177
16174.37 170
16175.57 158
16176.78 160
16177.98 167
16179.18 198
16180.38 158
16181.59 173
16182.79 162
16183.99 169
16185.19 170
16186.40 151
16187.60 151
16188.80 164
16190.00 174
16191.21 181
16192.41 172
16193.61 172
16194.81 148
16196.02 165
16197.22 170
16198.42 167
16199.63 174
16200.83 161
16202.03 180
16203.23 154
16204.44 187
16205.64 170
16206.84 143
16208.05 136
16209.25 167
16210.45 174
16211.66 175
16212.86 180
16214.06 170
16215.27 173
16216.47 165
16217.68 206
16218.88 148
16220.08 184
16221.29 188
16222.49 182
16223.69 173
16224.90 159
16226.10 171
16227.31 185
16228.51 175
16229.71 172
16230.92 170
16232.12 186
16233.33 204
16234.53 160
16235.74 164
16236.94 184
16238.14 200
16239.35 197
16240.55 178
16241.76 204
16242.96 202
16244.17 202
16245.37 210
16246.58 185
16247.78 195
16248.99 184
16250.19 181
16251.40 186
16252.60 161
16253.81 194
16255.01 219
16256.22 209
16257.42 194
16258.63 222
16259.83 253
16261.04 202
16262.24 176
16263.45 207
16264.65 206
16265.86 229
16267.06 212
16268.27 198
16269.47 202
16270.68 206
16271.89 202
16273.09 201
16274.30 200
16275.50 202
16276.71 232
16277.91 201
16279.12 211
16280.33 218
16281.53 256
16282.74 184
16283.94 180
16285.15 201
16286.36 207
16287.56 223
16288.77 215
16289.98 226
16291.18 225
16292.39 231
16293.59 241
16294.80 246
16296.01 234
16297.21 251
16298.42 234
16299.63 235
16300.83 241
16302.04 216
16303.25 240
16304.46 251
16305.66 244
16306.87 257
16308.08 250
16309.28 252
16310.49 281
16311.70 234
16312.90 255
16314.11 258
16315.32 228
16316.53 228
16317.73 266
16318.94 244
16320.15 241
16321.36 231
16322.56 220
16323.77 210
16324.98 219
16326.19 237
16327.39 190
16328.60 201
16329.81 184
16331.02 184
16332.23 197
16333.43 216
16334.64 170
16335.85 190
16337.06 203
16338.27 175
16339.47 186
16340.68 202
16341.89 207
16343.10 195
16344.31 180
16345.52 176
16346.72 167
16347.93 190
16349.14 162
16350.35 205
16351.56 212
16352.77 186
16353.98 190
16355.18 189
16356.39 176
16357.60 168
16358.81 179
16360.02 184
16361.23 193
16362.44 188
16363.65 183
16364.86 178
16366.07 177
16367.27 164
16368.48 164
16369.69 166
16370.90 162
16372.11 172
16373.32 138
16374.53 154
16375.74 178
16376.95 190
16378.16 186
16379.37 179
16380.58 167
16381.79 162
16383.00 166
16384.21 140
16385.42 171
16386.63 178
16387.84 175
16389.05 179
16390.26 185
16391.47 176
16392.68 183
16393.89 182
16395.10 171
16396.31 152
16397.52 172
16398.73 136
16399.94 160
16401.15 132
16402.36 138
16403.57 163
16404.78 160
16405.99 159
16407.20 157
16408.41 181
16409.62 134
16410.84 172
16412.05 178
16413.26 182
16414.47 158
16415.68 177
16416.89 161
16418.10 130
16419.31 152
16420.52 185
16421.73 171
16422.95 163
16424.16 146
16425.37 158
16426.58 159
16427.79 152
16429.00 178
16430.21 161
16431.43 143
16432.64 134
16433.85 164
16435.06 165
16436.27 153
16437.48 159
16438.70 143
16439.91 162
16441.12 148
16442.33 136
16443.54 143
16444.76 161
16445.97 165
16447.18 157
16448.39 162
16449.61 164
16450.82 150
16452.03 158
16453.24 147
16454.45 145
16455.67 162
16456.88 153
16458.09 158
16459.31 143
16460.52 158
16461.73 138
16462.94 155
16464.16 160
16465.37 176
16466.58 166
16467.79 147
16469.01 126
16470.22 151
16471.43 125
16472.65 143
16473.86 165
16475.07 166
16476.29 142
16477.50 167
16478.71 162
16479.93 162
16481.14 169
16482.35 164
16483.57 144
16484.78 147
16485.99 128
16487.21 136
16488.42 141
16489.64 129
16490.85 143
16492.06 152
16493.28 140
16494.49 146
16495.70 161
16496.92 164
16498.13 134
16499.35 136
16500.56 152
16501.77 176
16502.99 139
16504.20 168
16505.42 155
16506.63 155
16507.85 155
16509.06 141
16510.28 116
16511.49 129
16512.70 148
16513.92 178
16515.13 144
16516.35 150
16517.56 133
16518.78 152
16519.99 141
16521.21 155
16522.42 149
16523.64 136
16524.85 140
16526.07 135
16527.28 140
16528.50 130
16529.71 134
16530.93 150
16532.14 167
16533.36 165
16534.57 144
16535.79 134
16537.01 146
16538.22 146
16539.44 135
16540.65 157
16541.87 139
16543.08 146
16544.30 129
16545.52 130
16546.73 148
16547.95 158
16549.16 143
16550.38 154
16551.60 156
16552.81 144
16554.03 150
16555.24 129
16556.46 133
16557.68 169
16558.89 161
16560.11 144
16561.32 133
16562.54 137
16563.76 138
16564.97 175
16566.19 153
16567.41 149
16568.62 158
16569.84 130
16571.06 172
16572.27 165
16573.49 145
16574.71 170
16575.93 123
16577.14 143
16578.36 140
16579.58 170
16580.79 162
16582.01 163
16583.23 162
16584.44 166
16585.66 142
16586.88 129
16588.10 144
16589.31 140
16590.53 136
16591.75 134
16592.97 137
16594.18 142
16595.40 131
16596.62 166
16597.84 145
16599.06 128
16600.27 148
16601.49 118
16602.71 144
16603.93 159
16605.14 156
16606.36 137
16607.58 120
16608.80 130
16610.02 127
16611.24 131
16612.45 127
16613.67 142
16614.89 133
16616.11 136
16617.33 119
16618.55 120
16619.76 138
16620.98 139
16622.20 173
16623.42 156
16624.64 141
16625.86 161
16627.08 132
16628.30 122
16629.51 117
16630.73 116
16631.95 140
16633.17 145
16634.39 150
16635.61 133
16636.83 141
16638.05 130
16639.27 145
16640.49 152
16641.71 126
16642.92 145
16644.14 162
16645.36 128
16646.58 131
16647.80 135
16649.02 160
16650.24 156
16651.46 150
16652.68 149
16653.90 134
16655.12 156
16656.34 140
16657.56 141
16658.78 148
16660.00 169
16661.22 126
16662.44 125
16663.66 142
16664.88 137
16666.10 144
16667.32 154
16668.54 159
16669.76 129
16670.98 154
16672.20 139
16673.42 140
16674.64 116
16675.87 140
16677.09 120
16678.31 148
16679.53 135
16680.75 123
16681.97 123
16683.19 136
16684.41 126
16685.63 143
16686.85 117
16688.07 123
16689.30 126
16690.52 110
16691.74 125
16692.96 149
16694.18 143
16695.40 119
16696.62 141
16697.84 128
16699.07 131
16700.29 149
16701.51 138
16702.73 145
16703.95 143
16705.17 115
16706.40 130
16707.62 135
16708.84 122
16710.06 126
16711.28 138
16712.50 131
16713.73 134
16714.95 129
16716.17 137
16717.39 152
16718.61 113
16719.84 139
16721.06 112
16722.28 137
16723.50 124
16724.73 119
16725.95 144
16727.17 129
16728.39 144
16729.62 123
16730.84 120
16732.06 129
16733.28 151
16734.51 129
16735.73 100
16736.95 119
16738.18 106
16739.40 139
16740.62 135
16741.84 136
16743.07 121
16744.29 154
16745.51 143
16746.74 139
16747.96 122
16749.18 136
16750.41 125
16751.63 133
16752.85 124
16754.08 119
16755.30 137
16756.52 121
16757.75 121
16758.97 118
16760.20 127
16761.42 134
16762.64 151
16763.87 105
16765.09 106
16766.31 130
16767.54 172
16768.76 154
16769.99 149
16771.21 116
16772.43 122
16773.66 141
16774.88 136
16776.11 142
16777.33 125
16778.56 130
16779.78 143
16781.01 115
16782.23 134
16783.45 140
16784.68 118
16785.90 140
16787.13 146
16788.35 134
16789.58 160
16790.80 131
16792.03 127
16793.25 118
16794.48 127
16795.70 122
16796.93 120
16798.15 140
16799.38 124
16800.60 121
16801.83 133
16803.05 128
16804.28 160
16805.50 140
16806.73 134
16807.95 117
16809.18 159
16810.41 141
16811.63 124
16812.86 123
16814.08 127
16815.31 114
16816.53 115
16817.76 125
16818.99 136
16820.21 142
16821.44 137
16822.66 149
16823.89 154
16825.12 153
16826.34 160
16827.57 154
16828.79 134
16830.02 121
16831.25 135
16832.47 119
16833.70 143
16834.93 147
16836.15 145
16837.38 166
16838.61 164
16839.83 151
16841.06 135
16842.29 136
16843.51 146
16844.74 147
16845.97 151
16847.19 127
16848.42 151
16849.65 146
16850.87 167
16852.10 142
16853.33 143
16854.56 166
16855.78 141
16857.01 156
16858.24 143
16859.46 154
16860.69 177
16861.92 177
16863.15 154
16864.37 149
16865.60 156
16866.83 173
16868.06 158
16869.28 164
16870.51 161
16871.74 182
16872.97 214
16874.20 192
16875.42 181
16876.65 167
16877.88 192
16879.11 190
16880.34 189
16881.56 194
16882.79 192
16884.02 203
16885.25 223
16886.48 208
16887.71 213
16888.93 205
16890.16 226
16891.39 209
16892.62 190
16893.85 166
16895.08 191
16896.31 218
16897.53 184
16898.76 163
16899.99 173
16901.22 156
16902.45 166
16903.68 174
16904.91 160
16906.14 180
16907.37 173
16908.59 168
16909.82 173
16911.05 141
16912.28 159
16913.51 158
16914.74 159
16915.97 161
16917.20 154
16918.43 178
16919.66 155
16920.89 169
16922.12 148
16923.35 143
16924.58 164
16925.81 158
16927.04 162
16928.27 157
16929.50 137
16930.73 153
16931.96 176
16933.19 152
16934.42 127
16935.65 153
16936.88 152
16938.11 173
16939.34 151
16940.57 128
16941.80 141
16943.03 157
16944.26 136
16945.49 140
16946.72 142
16947.95 126
16949.18 182
16950.41 171
16951.64 158
16952.87 135
16954.10 149
16955.33 180
16956.57 155
16957.80 120
16959.03 145
16960.26 150
16961.49 167
16962.72 151
16963.95 154
16965.18 161
16966.41 155
16967.65 154
16968.88 155
16970.11 119
16971.34 140
16972.57 176
16973.80 159
16975.03 159
16976.27 138
16977.50 143
16978.73 170
16979.96 157
16981.19 141
16982.42 124
16983.66 132
16984.89 160
16986.12 145
16987.35 152
16988.58 143
16989.82 152
16991.05 180
16992.28 161
16993.51 144
16994.75 164
16995.98 146
16997.21 142
16998.44 154
16999.67 131
17000.91 123
17002.14 160
17003.37 156
17004.61 139
17005.84 136
17007.07 135
17008.30 145
17009.54 125
17010.77 140
17012.00 152
17013.23 129
17014.47 148
17015.70 150
17016.93 146
17018.17 154
17019.40 150
17020.63 144
17021.87 138
17023.10 128
17024.33 132
17025.57 145
17026.80 135
17028.03 144
17029.27 139
17030.50 164
17031.73 149
17032.97 134
17034.20 113
17035.44 150
17036.67 164
17037.90 148
17039.14 131
17040.37 143
17041.60 150
17042.84 144
17044.07 141
17045.31 175
17046.54 124
17047.78 149
17049.01 145
17050.24 124
17051.48 158
17052.71 127
17053.95 135
17055.18 141
17056.42 134
17057.65 126
17058.89 137
17060.12 138
17061.35 148
17062.59 128
17063.82 148
17065.06 136
17066.29 143
17067.53 143
17068.76 152
17070.00 130
17071.23 132
17072.47 107
17073.70 124
17074.94 122
17076.17 137
17077.41 140
17078.65 128
17079.88 133
17081.12 116
17082.35 139
17083.59 106
17084.82 140
17086.06 133
17087.29 139
17088.53 131
17089.77 135
17091.00 111
17092.24 140
17093.47 141
17094.71 124
17095.94 133
17097.18 125
17098.42 110
17099.65 126
17100.89 126
17102.12 122
17103.36 128
17104.60 110
17105.83 121
17107.07 107
17108.31 124
17109.54 117
17110.78 132
17112.02 105
17113.25 123
17114.49 115
17115.73 114
17116.96 138
17118.20 128
17119.44 132
17120.67 134
17121.91 144
17123.15 110
17124.38 132
17125.62 116
17126.86 135
17128.10 134
17129.33 119
17130.57 116
17131.81 110
17133.04 137
17134.28 127
17135.52 115
17136.76 124
17137.99 143
17139.23 120
17140.47 134
17141.71 110
17142.94 122
17144.18 115
17145.42 121
17146.66 139
17147.90 130
17149.13 97
17150.37 104
17151.61 126
17152.85 126
17154.08 114
17155.32 107
17156.56 121
17157.80 130
17159.04 136
17160.28 113
17161.51 95
17162.75 112
17163.99 140
17165.23 106
17166.47 108
17167.71 117
17168.95 107
17170.18 121
17171.42 124
17172.66 117
17173.90 96
17175.14 108
17176.38 111
17177.62 108
17178.86 136
17180.09 122
17181.33 122
17182.57 106
17183.81 134
17185.05 113
17186.29 135
17187.53 117
17188.77 132
17190.01 121
17191.25 89
17192.49 118
17193.73 113
17194.97 111
17196.21 122
17197.45 110
17198.69 112
17199.92 118
17201.16 134
17202.40 118
17203.64 123
17204.88 135
17206.12 152
17207.36 130
17208.60 112
17209.84 106
17211.08 116
17212.32 147
17213.56 131
17214.81 108
17216.05 117
17217.29 142
17218.53 139
17219.77 100
17221.01 125
17222.25 123
17223.49 127
17224.73 119
17225.97 126
17227.21 102
17228.45 125
17229.69 125
17230.93 126
17232.17 120
17233.41 110
17234.66 113
17235.90 118
17237.14 121
17238.38 120
17239.62 135
17240.86 111
17242.10 106
17243.34 123
17244.58 110
17245.83 101
17247.07 140
17248.31 150
17249.55 134
17250.79 113
17252.03 98
17253.28 102
17254.52 105
17255.76 112
17257.00 122
17258.24 112
17259.48 111
17260.73 104
17261.97 100
17263.21 117
17264.45 103
17265.69 102
17266.94 122
17268.18 122
17269.42 114
17270.66 117
17271.91 138
17273.15 96
17274.39 95
17275.63 93
17276.88 117
17278.12 128
17279.36 105
17280.60 107
17281.85 99
17283.09 108
17284.33 104
17285.57 122
17286.82 104
17288.06 88
17289.30 111
17290.55 106
17291.79 109
17293.03 108
17294.28 135
17295.52 125
17296.76 113
17298.01 119
17299.25 123
17300.49 136
17301.74 103
17302.98 112
17304.22 94
17305.47 126
17306.71 113
17307.95 126
17309.20 115
17310.44 95
17311.68 103
17312.93 104
17314.17 121
17315.42 95
17316.66 84
17317.90 118
17319.15 116
17320.39 94
17321.64 94
17322.88 112
17324.12 118
17325.37 109
17326.61 110
17327.86 105
17329.10 120
17330.35 109
17331.59 128
17332.83 99
17334.08 105
17335.32 94
17336.57 98
17337.81 135
17339.06 105
17340.30 115
17341.55 130
17342.79 114
17344.04 118
17345.28 106
17346.53 102
17347.77 107
17349.02 110
17350.26 126
17351.51 98
17352.75 89
17354.00 121
17355.24 132
17356.49 113
17357.73 104
17358.98 106
17360.23 99
17361.47 125
17362.72 106
17363.96 86
17365.21 111
17366.45 108
17367.70 129
17368.95 102
17370.19 106
17371.44 90
17372.68 140
17373.93 108
17375.18 117
17376.42 88
17377.67 117
17378.91 112
17380.16 109
17381.41 97
17382.65 113
17383.90 122
17385.15 109
17386.39 95
17387.64 127
17388.89 100
17390.13 102
17391.38 106
17392.63 106
17393.87 100
17395.12 117
17396.37 116
17397.61 104
17398.86 115
17400.11 127
17401.35 119
17402.60 112
17403.85 96
17405.09 92
17406.34 105
17407.59 126
17408.84 131
17410.08 116
17411.33 102
17412.58 118
17413.83 107
17415.07 116
17416.32 117
17417.57 91
17418.82 82
17420.06 122
17421.31 102
17422.56 131
17423.81 113
17425.05 122
17426.30 130
17427.55 111
17428.80 107
17430.05 91
17431.29 104
17432.54 109
17433.79 92
17435.04 90
17436.29 100
17437.54 102
17438.78 92
17440.03 84
17441.28 106
17442.53 103
17443.78 146
17445.03 119
17446.27 80
17447.52 120
17448.77 104
17450.02 92
17451.27 103
17452.52 111
17453.77 119
17455.02 100
17456.27 114
17457.51 107
17458.76 125
17460.01 109
17461.26 108
17462.51 88
17463.76 90
17465.01 97
17466.26 97
17467.51 120
17468.76 104
17470.01 120
17471.26 110
17472.51 118
17473.76 97
17475.01 100
17476.26 137
17477.50 115
17478.75 129
17480.00 86
17481.25 89
17482.50 134
17483.75 123
17485.00 116
17486.25 119
17487.50 147
17488.75 121
17490.00 105
17491.25 137
17492.51 117
17493.76 121
17495.01 125
17496.26 134
17497.51 119
17498.76 99
17500.01 112
17501.26 107
17502.51 109
17503.76 124
17505.01 119
17506.26 124
17507.51 117
17508.76 137
17510.01 123
17511.26 131
17512.52 123
17513.77 105
17515.02 109
17516.27 124
17517.52 115
17518.77 115
17520.02 112
17521.27 113
17522.53 119
17523.78 121
17525.03 120
17526.28 118
17527.53 108
17528.78 110
17530.03 111
17531.29 102
17532.54 118
17533.79 140
17535.04 143
17536.29 136
17537.55 135
17538.80 94
17540.05 107
17541.30 117
17542.55 130
17543.81 130
17545.06 101
17546.31 121
17547.56 120
17548.81 122
17550.07 124
17551.32 134
17552.57 123
17553.82 132
17555.08 121
17556.33 130
17557.58 123
17558.83 106
17560.09 128
17561.34 117
17562.59 127
17563.85 112
17565.10 145
17566.35 124
17567.60 117
17568.86 105
17570.11 99
17571.36 104
17572.62 128
17573.87 137
17575.12 99
17576.38 114
17577.63 112
17578.88 112
17580.14 111
17581.39 108
17582.64 135
17583.90 124
17585.15 128
17586.40 118
17587.66 111
17588.91 110
17590.17 119
17591.42 140
17592.67 113
17593.93 109
17595.18 116
17596.43 114
17597.69 125
17598.94 141
17600.20 127
17601.45 108
17602.71 134
17603.96 139
17605.21 135
17606.47 137
17607.72 124
17608.98 122
17610.23 99
17611.49 119
17612.74 124
17614.00 123
17615.25 121
17616.50 118
17617.76 123
17619.01 110
17620.27 132
17621.52 125
17622.78 135
17624.03 118
17625.29 109
17626.54 117
17627.80 108
17629.05 130
17630.31 119
17631.56 106
17632.82 117
17634.08 123
17635.33 129
17636.59 108
17637.84 101
17639.10 114
17640.35 106
17641.61 117
17642.86 121
17644.12 101
17645.38 126
17646.63 130
17647.89 144
17649.14 109
17650.40 125
17651.66 134
17652.91 141
17654.17 123
17655.42 102
17656.68 99
17657.94 109
17659.19 119
17660.45 115
17661.70 130
17662.96 148
17664.22 139
17665.47 130
17666.73 125
17667.99 103
17669.24 99
17670.50 84
17671.76 95
17673.01 107
17674.27 130
17675.53 120
17676.78 119
17678.04 104
17679.30 114
17680.56 119
17681.81 104
17683.07 98
17684.33 110
17685.58 119
17686.84 111
17688.10 94
17689.36 111
17690.61 119
17691.87 115
17693.13 96
17694.39 108
17695.64 96
17696.90 86
17698.16 111
17699.42 114
17700.67 99
17701.93 105
17703.19 124
17704.45 107
17705.70 101
17706.96 103
17708.22 106
17709.48 92
17710.74 103
17711.99 120
17713.25 95
17714.51 99
17715.77 78
17717.03 115
17718.29 95
17719.54 106
17720.80 117
17722.06 86
17723.32 138
17724.58 110
17725.84 91
17727.10 96
17728.35 92
17729.61 91
17730.87 96
17732.13 115
17733.39 87
17734.65 76
17735.91 105
17737.17 113
17738.43 93
17739.69 101
17740.94 110
17742.20 102
17743.46 103
17744.72 83
17745.98 104
17747.24 112
17748.50 107
17749.76 93
17751.02 91
17752.28 105
17753.54 81
17754.80 118
17756.06 104
17757.32 100
17758.58 96
17759.84 112
17761.10 109
17762.36 98
17763.62 96
17764.88 103
17766.14 103
17767.40 109
17768.66 91
17769.92 128
17771.18 115
17772.44 104
17773.70 116
17774.96 126
17776.22 115
17777.48 118
17778.74 119
17780.00 100
17781.26 90
17782.52 102
17783.78 119
17785.04 94
17786.30 103
17787.57 123
17788.83 120
17790.09 118
17791.35 108
17792.61 94
17793.87 130
17795.13 123
17796.39 101
17797.65 110
17798.91 120
17800.18 114
17801.44 84
17802.70 96
17803.96 87
17805.22 104
17806.48 105
17807.74 105
17809.01 106
17810.27 96
17811.53 95
17812.79 94
17814.05 115
17815.31 101
17816.58 100
17817.84 103
17819.10 91
17820.36 98
17821.62 108
17822.89 124
17824.15 108
17825.41 103
17826.67 118
17827.94 105
17829.20 84
17830.46 112
17831.72 112
17832.98 94
17834.25 109
17835.51 103
17836.77 106
17838.04 122
17839.30 114
17840.56 104
17841.82 101
17843.09 99
17844.35 107
17845.61 107
17846.87 82
17848.14 93
17849.40 108
17850.66 109
17851.93 103
17853.19 102
17854.45 82
17855.72 113
17856.98 96
17858.24 93
17859.51 91
17860.77 91
17862.03 99
17863.30 92
17864.56 100
17865.82 101
17867.09 101
17868.35 105
17869.62 98
17870.88 110
17872.14 108
17873.41 109
17874.67 95
17875.93 93
17877.20 74
17878.46 98
17879.73 96
17880.99 88
17882.26 83
17883.52 88
17884.78 102
17886.05 104
17887.31 102
17888.58 91
17889.84 97
17891.11 112
17892.37 88
17893.63 85
17894.90 85
17896.16 106
17897.43 97
17898.69 89
17899.96 77
17901.22 110
17902.49 100
17903.75 96
17905.02 83
17906.28 99
17907.55 110
17908.81 98
17910.08 106
17911.34 91
17912.61 100
17913.87 105
17915.14 100
17916.41 100
17917.67 88
17918.94 95
17920.20 106
17921.47 98
17922.73 96
17924.00 110
17925.26 94
17926.53 97
17927.80 87
17929.06 85
17930.33 96
17931.59 105
17932.86 89
17934.13 89
17935.39 100
17936.66 103
17937.92 98
17939.19 114
17940.46 110
17941.72 100
17942.99 102
17944.26 107
17945.52 110
17946.79 109
17948.06 110
17949.32 86
17950.59 94
17951.85 84
17953.12 101
17954.39 92
17955.66 88
17956.92 93
17958.19 124
17959.46 112
17960.72 106
17961.99 111
17963.26 102
17964.52 107
17965.79 103
17967.06 95
17968.33 90
17969.59 93
17970.86 108
17972.13 109
17973.40 122
17974.66 91
17975.93 86
17977.20 118
17978.47 107
17979.73 115
17981.00 104
17982.27 97
17983.54 85
17984.80 92
17986.07 90
17987.34 111
17988.61 98
17989.88 87
17991.14 96
17992.41 106
17993.68 101
17994.95 97
17996.22 92
17997.48 106
17998.75 95
18000.02 112
18001.29 109
18002.56 90
18003.83 91
18005.10 103
18006.36 110
18007.63 90
18008.90 104
18010.17 100
18011.44 90
18012.71 125
18013.98 98
18015.25 109
18016.51 103
18017.78 87
18019.05 120
18020.32 106
18021.59 94
18022.86 117
18024.13 102
18025.40 83
18026.67 102
18027.94 92
18029.21 107
18030.48 110
18031.75 102
18033.01 82
18034.28 86
18035.55 108
18036.82 107
18038.09 91
18039.36 104
18040.63 113
18041.90 112
18043.17 97
18044.44 74
18045.71 77
18046.98 110
18048.25 105
18049.52 91
18050.79 66
18052.06 85
18053.33 92
18054.60 90
18055.87 93
18057.14 106
18058.42 107
18059.69 103
18060.96 88
18062.23 84
18063.50 109
18064.77 95
18066.04 102
18067.31 89
18068.58 91
18069.85 89
18071.12 86
18072.39 90
18073.66 89
18074.93 88
18076.21 98
18077.48 96
18078.75 102
18080.02 92
18081.29 94
18082.56 113
18083.83 107
18085.10 99
18086.38 107
18087.65 115
18088.92 102
18090.19 92
18091.46 74
18092.73 98
18094.01 93
18095.28 83
18096.55 99
18097.82 106
18099.09 98
18100.36 96
18101.64 104
18102.91 96
18104.18 90
18105.45 113
18106.73 106
18108.00 95
18109.27 78
18110.54 88
18111.81 93
18113.09 88
18114.36 95
18115.63 103
18116.90 98
18118.18 117
18119.45 113
18120.72 96
18121.99 84
18123.27 94
18124.54 115
18125.81 104
18127.09 86
18128.36 96
18129.63 97
18130.90 96
18132.18 110
18133.45 88
18134.72 101
18136.00 118
18137.27 112
18138.54 104
18139.82 89
18141.09 89
18142.36 95
18143.64 102
18144.91 108
18146.18 103
18147.46 91
18148.73 101
18150.00 91
18151.28 85
18152.55 100
18153.83 127
18155.10 108
18156.37 89
18157.65 100
18158.92 105
18160.20 100
18161.47 92
18162.74 87
18164.02 85
18165.29 83
18166.57 90
18167.84 77
18169.12 99
18170.39 89
18171.66 98
18172.94 119
18174.21 97
18175.49 89
18176.76 90
18178.04 100
18179.31 123
18180.59 91
18181.86 106
18183.14 103
18184.41 123
18185.69 112
18186.96 92
18188.24 101
18189.51 109
18190.79 100
18192.06 92
18193.34 82
18194.61 81
18195.89 89
18197.16 95
18198.44 88
18199.71 93
18200.99 107
18202.26 100
18203.54 107
18204.81 82
18206.09 104
18207.37 111
18208.64 100
18209.92 96
18211.19 90
18212.47 93
18213.75 95
18215.02 104
18216.30 92
18217.57 103
18218.85 93
18220.13 97
18221.40 88
18222.68 97
18223.95 96
18225.23 94
18226.51 115
18227.78 119
18229.06 93
18230.34 101
18231.61 94
18232.89 87
18234.17 89
18235.44 90
18236.72 99
18238.00 108
18239.27 88
18240.55 79
18241.83 106
18243.10 100
18244.38 92
18245.66 114
18246.94 94
18248.21 109
18249.49 128
18250.77 118
18252.04 97
18253.32 90
18254.60 95
18255.88 112
18257.15 107
18258.43 92
18259.71 102
18260.99 105
18262.26 99
18263.54 97
18264.82 85
18266.10 112
18267.37 102
18268.65 118
18269.93 86
18271.21 80
18272.49 105
18273.76 106
18275.04 110
18276.32 112
18277.60 104
18278.88 90
18280.15 84
18281.43 79
18282.71 91
18283.99 80
18285.27 99
18286.55 108
18287.83 95
18289.10 70
18290.38 80
18291.66 91
18292.94 90
18294.22 99
18295.50 85
18296.78 123
18298.06 96
18299.33 92
18300.61 100
18301.89 89
18303.17 103
18304.45 94
18305.73 92
18307.01 98
18308.29 89
18309.57 77
18310.85 91
18312.13 95
18313.41 96
18314.68 101
18315.96 100
18317.24 106
18318.52 106
18319.80 89
18321.08 91
18322.36 94
18323.64 109
18324.92 103
18326.20 123
18327.48 107
18328.76 102
18330.04 110
18331.32 89
18332.60 106
18333.88 87
18335.16 109
18336.44 98
18337.72 88
18339.00 75
18340.28 89
18341.56 96
18342.84 110
18344.12 109
18345.41 102
18346.69 86
18347.97 76
18349.25 85
18350.53 99
18351.81 96
18353.09 102
18354.37 103
18355.65 86
18356.93 108
18358.21 102
18359.49 96
18360.78 84
18362.06 106
18363.34 97
18364.62 112
18365.90 103
18367.18 76
18368.46 86
18369.74 82
18371.03 93
18372.31 102
18373.59 77
18374.87 91
18376.15 93
18377.43 92
18378.72 85
18380.00 90
18381.28 96
18382.56 94
18383.84 89
18385.12 109
18386.41 104
18387.69 83
18388.97 80
18390.25 109
18391.53 91
18392.82 110
18394.10 87
18395.38 100
18396.66 101
18397.95 91
18399.23 79
18400.51 89
18401.79 120
18403.08 88
18404.36 92
18405.64 87
18406.92 116
18408.21 99
18409.49 108
18410.77 100
18412.06 111
18413.34 102
18414.62 104
18415.90 88
18417.19 99
18418.47 109
18419.75 89
18421.04 85
18422.32 106
18423.60 99
18424.89 100
18426.17 112
18427.45 87
18428.74 90
18430.02 99
18431.30 90
18432.59 104
18433.87 96
18435.15 72
18436.44 76
18437.72 87
18439.01 91
18440.29 103
18441.57 93
18442.86 81
18444.14 110
18445.43 85
18446.71 88
18447.99 119
18449.28 124
18450.56 92
18451.85 96
18453.13 88
18454.42 94
18455.70 105
18456.98 89
18458.27 86
18459.55 95
18460.84 106
18462.12 97
18463.41 96
18464.69 86
18465.98 73
18467.26 81
18468.55 101
18469.83 83
18471.12 85
18472.40 80
18473.69 95
18474.97 93
18476.26 104
18477.54 112
18478.83 103
18480.11 90
18481.40 92
18482.68 89
18483.97 86
18485.25 82
18486.54 87
18487.82 83
18489.11 87
18490.40 86
18491.68 102
18492.97 89
18494.25 87
18495.54 79
18496.82 97
18498.11 89
18499.40 121
18500.68 92
18501.97 87
18503.25 96
18504.54 111
18505.83 86
18507.11 101
18508.40 99
18509.69 96
18510.97 126
18512.26 98
18513.54 86
18514.83 71
18516.12 104
18517.40 99
18518.69 114
18519.98 104
18521.26 71
18522.55 97
18523.84 95
18525.12 100
18526.41 110
18527.70 92
18528.99 98
18530.27 87
18531.56 77
18532.85 78
18534.13 81
18535.42 114
18536.71 93
18538.00 89
18539.28 88
18540.57 95
18541.86 104
18543.14 91
18544.43 98
18545.72 89
18547.01 94
18548.30 93
18549.58 91
18550.87 84
18552.16 77
18553.45 77
18554.73 109
18556.02 105
18557.31 127
18558.60 116
18559.89 104
18561.17 102
18562.46 105
18563.75 99
18565.04 110
18566.33 94
18567.62 117
18568.90 97
18570.19 88
18571.48 83
18572.77 100
18574.06 96
18575.35 88
18576.63 95
18577.92 103
18579.21 87
18580.50 91
18581.79 115
18583.08 97
18584.37 86
18585.66 116
18586.95 111
18588.23 98
18589.52 84
18590.81 115
18592.10 90
18593.39 108
18594.68 97
18595.97 102
18597.26 105
18598.55 119
18599.84 99
18601.13 95
18602.42 132
18603.71 111
18605.00 123
18606.29 119
18607.58 110
18608.86 97
18610.15 123
18611.44 101
18612.73 130
18614.02 83
18615.31 111
18616.60 129
18617.89 119
18619.18 114
18620.47 101
18621.76 94
18623.06 105
18624.35 119
18625.64 111
18626.93 111
18628.22 99
18629.51 116
18630.80 112
18632.09 108
18633.38 83
18634.67 88
18635.96 109
18637.25 114
18638.54 98
18639.83 102
18641.12 116
18642.41 131
18643.71 104
18645.00 97
18646.29 72
18647.58 86
18648.87 124
18650.16 110
18651.45 98
18652.74 92
18654.03 97
18655.33 107
18656.62 122
18657.91 107
18659.20 109
18660.49 96
18661.78 107
18663.07 103
18664.37 113
18665.66 94
18666.95 92
18668.24 104
18669.53 91
18670.83 109
18672.12 91
18673.41 118
18674.70 97
18675.99 90
18677.29 95
18678.58 128
18679.87 90
18681.16 102
18682.45 87
18683.75 103
18685.04 85
18686.33 82
18687.62 97
18688.92 86
18690.21 106
18691.50 116
18692.79 107
18694.09 102
18695.38 84
18696.67 88
18697.97 98
18699.26 88
18700.55 110
18701.84 101
18703.14 89
18704.43 98
18705.72 91
18707.02 91
18708.31 90
18709.60 104
18710.90 95
18712.19 83
18713.48 96
18714.78 91
18716.07 96
18717.36 116
18718.66 90
18719.95 105
18721.24 108
18722.54 94
18723.83 95
18725.13 112
18726.42 98
18727.71 97
18729.01 94
18730.30 92
18731.60 98
18732.89 88
18734.18 93
18735.48 97
18736.77 111
18738.07 77
18739.36 85
18740.66 67
18741.95 99
18743.24 80
18744.54 101
18745.83 99
18747.13 78
18748.42 82
18749.72 83
18751.01 100
18752.31 95
18753.60 75
18754.90 69
18756.19 75
18757.49 75
18758.78 110
18760.08 92
18761.37 106
18762.67 86
18763.96 105
18765.26 96
18766.55 88
18767.85 99
18769.14 95
18770.44 95
18771.73 82
18773.03 75
18774.32 93
18775.62 105
18776.91 95
18778.21 115
18779.51 96
18780.80 96
18782.10 89
18783.39 83
18784.69 99
18785.99 91
18787.28 81
18788.58 97
18789.87 94
18791.17 73
18792.47 86
18793.76 88
18795.06 82
18796.35 83
18797.65 89
18798.95 90
18800.24 91
18801.54 84
18802.84 94
18804.13 75
18805.43 94
18806.73 98
18808.02 88
18809.32 102
18810.62 85
18811.91 98
18813.21 88
18814.51 86
18815.80 83
18817.10 104
18818.40 95
18819.69 72
18820.99 93
18822.29 85
18823.59 86
18824.88 83
18826.18 113
18827.48 85
18828.78 78
18830.07 92
18831.37 86
18832.67 83
18833.97 76
18835.26 73
18836.56 84
18837.86 84
18839.16 95
18840.45 89
18841.75 85
18843.05 92
18844.35 90
18845.65 101
18846.94 90
18848.24 96
18849.54 63
18850.84 102
18852.14 79
18853.43 94
18854.73 79
18856.03 108
18857.33 110
18858.63 107
18859.93 90
18861.22 89
18862.52 94
18863.82 97
18865.12 113
18866.42 93
18867.72 72
18869.02 76
18870.32 79
18871.61 88
18872.91 93
18874.21 92
18875.51 115
18876.81 83
18878.11 88
18879.41 73
18880.71 76
18882.01 97
18883.31 89
18884.61 96
18885.90 93
18887.20 79
18888.50 92
18889.80 88
18891.10 92
18892.40 79
18893.70 73
18895.00 113
18896.30 96
18897.60 68
18898.90 76
18900.20 89
18901.50 90
18902.80 71
18904.10 80
18905.40 80
18906.70 80
18908.00 91
18909.30 116
18910.60 76
18911.90 84
18913.20 80
18914.50 117
18915.80 81
18917.10 74
18918.40 76
18919.70 93
18921.00 90
18922.30 77
18923.61 85
18924.91 84
18926.21 84
18927.51 81
18928.81 108
18930.11 95
18931.41 88
18932.71 70
18934.01 101
18935.31 101
18936.61 95
18937.92 102
18939.22 108
18940.52 84
18941.82 90
18943.12 74
18944.42 92
18945.72 95
18947.03 97
18948.33 94
18949.63 84
18950.93 81
18952.23 78
18953.53 90
18954.84 93
18956.14 70
18957.44 89
18958.74 91
18960.04 92
18961.34 66
18962.65 79
18963.95 96
18965.25 85
18966.55 89
18967.86 99
18969.16 80
18970.46 81
18971.76 93
18973.06 99
18974.37 79
18975.67 78
18976.97 78
18978.27 92
18979.58 80
18980.88 106
18982.18 87
18983.48 71
18984.79 97
18986.09 82
18987.39 96
18988.70 91
18990.00 100
18991.30 88
18992.61 87
18993.91 73
18995.21 78
18996.51 80
18997.82 90
18999.12 89
19000.42 89
19001.73 98
19003.03 92
19004.33 87
19005.64 79
19006.94 102
19008.25 92
19009.55 79
19010.85 89
19012.16 98
19013.46 87
19014.76 83
19016.07 100
19017.37 90
19018.68 77
19019.98 75
19021.28 84
19022.59 94
19023.89 72
19025.20 81
19026.50 90
19027.80 81
19029.11 97
19030.41 98
19031.72 82
19033.02 95
19034.33 102
19035.63 86
19036.94 77
19038.24 70
19039.54 100
19040.85 79
19042.15 100
19043.46 84
19044.76 87
19046.07 101
19047.37 85
19048.68 69
19049.98 66
19051.29 78
19052.59 78
19053.90 86
19055.20 70
19056.51 70
19057.81 74
19059.12 71
19060.43 91
19061.73 73
19063.04 88
19064.34 82
19065.65 81
19066.95 84
19068.26 73
19069.56 101
19070.87 87
19072.18 82
19073.48 66
19074.79 90
19076.09 92
19077.40 85
19078.71 94
19080.01 100
19081.32 80
19082.62 90
19083.93 78
19085.24 74
19086.54 79
19087.85 87
19089.16 73
19090.46 82
19091.77 89
19093.07 103
19094.38 88
19095.69 84
19096.99 84
19098.30 92
19099.61 85
19100.91 99
19102.22 78
19103.53 60
19104.84 80
19106.14 91
19107.45 93
19108.76 87
19110.06 85
19111.37 102
19112.68 104
19113.98 103
19115.29 79
19116.60 82
19117.91 92
19119.21 101
19120.52 116
19121.83 94
19123.14 96
19124.44 95
19125.75 96
19127.06 93
19128.37 100
19129.68 92
19130.98 90
19132.29 70
19133.60 95
19134.91 90
19136.21 75
19137.52 99
19138.83 88
19140.14 78
19141.45 100
19142.76 87
19144.06 92
19145.37 76
19146.68 70
19147.99 65
19149.30 77
19150.61 77
19151.91 88
19153.22 92
19154.53 71
19155.84 77
19157.15 96
19158.46 89
19159.77 73
19161.07 91
19162.38 73
19163.69 88
19165.00 70
19166.31 86
19167.62 82
19168.93 96
19170.24 83
19171.55 90
19172.86 84
19174.17 67
19175.48 80
19176.78 75
19178.09 88
19179.40 86
19180.71 89
19182.02 65
19183.33 75
19184.64 80
19185.95 78
19187.26 86
19188.57 113
19189.88 82
19191.19 70
19192.50 65
19193.81 106
19195.12 78
19196.43 83
19197.74 102
19199.05 101
19200.36 101
19201.67 64
19202.98 79
19204.29 84
19205.60 85
19206.91 72
19208.22 77
19209.53 65
19210.84 87
19212.15 85
19213.47 89
19214.78 80
19216.09 80
19217.40 122
19218.71 95
19220.02 85
19221.33 71
19222.64 86
19223.95 114
19225.26 82
19226.57 67
19227.89 94
19229.20 79
19230.51 96
19231.82 78
19233.13 77
19234.44 69
19235.75 100
19237.06 86
19238.38 63
19239.69 67
19241.00 74
19242.31 100
19243.62 104
19244.93 78
19246.25 70
19247.56 92
19248.87 97
19250.18 83
19251.49 76
19252.81 78
19254.12 74
19255.43 101
19256.74 85
19258.05 61
19259.37 80
19260.68 88
19261.99 86
19263.30 73
19264.62 91
19265.93 83
19267.24 98
19268.55 67
19269.87 77
19271.18 75
19272.49 98
19273.80 90
19275.12 79
19276.43 67
19277.74 84
19279.05 98
19280.37 76
19281.68 78
19282.99 72
19284.31 97
19285.62 91
19286.93 78
19288.25 73
19289.56 80
19290.87 68
19292.19 77
19293.50 59
19294.81 73
19296.13 102
19297.44 95
19298.75 91
19300.07 64
19301.38 80
19302.69 78
19304.01 100
19305.32 89
19306.64 89
19307.95 76
19309.26 103
19310.58 76
19311.89 86
19313.21 54
19314.52 76
19315.83 79
19317.15 88
19318.46 78
19319.78 70
19321.09 91
19322.41 93
19323.72 75
19325.03 66
19326.35 92
19327.66 89
19328.98 88
19330.29 86
19331.61 99
19332.92 88
19334.24 80
19335.55 70
19336.87 88
19338.18 73
19339.50 78
19340.81 85
19342.13 99
19343.44 86
19344.76 97
19346.07 103
19347.39 85
19348.70 71
19350.02 82
19351.33 67
19352.65 84
19353.96 76
19355.28 84
19356.59 75
19357.91 76
19359.23 92
19360.54 95
19361.86 89
19363.17 65
19364.49 86
19365.80 98
19367.12 96
19368.44 93
19369.75 70
19371.07 85
19372.38 84
19373.70 87
19375.02 63
19376.33 73
19377.65 96
19378.97 96
19380.28 91
19381.60 80
19382.91 94
19384.23 84
19385.55 98
19386.86 83
19388.18 81
19389.50 81
19390.81 72
19392.13 92
19393.45 90
19394.76 81
19396.08 80
19397.40 96
19398.72 86
19400.03 83
19401.35 78
19402.67 88
19403.98 85
19405.30 88
19406.62 81
19407.94 82
19409.25 77
19410.57 82
19411.89 76
19413.20 85
19414.52 97
19415.84 92
19417.16 105
19418.48 98
19419.79 88
19421.11 87
19422.43 78
19423.75 92
19425.06 84
19426.38 64
19427.70 82
19429.02 70
19430.34 97
19431.65 72
19432.97 96
19434.29 87
19435.61 72
19436.93 90
19438.25 82
19439.56 73
19440.88 65
19442.20 97
19443.52 78
19444.84 102
19446.16 98
19447.47 88
19448.79 72
19450.11 80
19451.43 71
19452.75 69
19454.07 71
19455.39 90
19456.71 77
19458.03 86
19459.34 104
19460.66 91
19461.98 88
19463.30 87
19464.62 89
19465.94 67
19467.26 98
19468.58 79
19469.90 70
19471.22 66
19472.54 82
19473.86 94
19475.18 96
19476.50 85
19477.82 70
19479.14 77
19480.46 87
19481.78 90
19483.10 79
19484.42 76
19485.73 96
19487.05 98
19488.37 77
19489.70 89
19491.02 76
19492.34 88
19493.66 88
19494.98 79
19496.30 83
19497.62 80
19498.94 88
19500.26 97
19501.58 96
19502.90 104
19504.22 103
19505.54 96
19506.86 96
19508.18 80
19509.50 95
19510.82 81
19512.14 73
19513.46 79
19514.78 74
19516.11 85
19517.43 83
19518.75 81
19520.07 67
19521.39 67
19522.71 82
19524.03 75
19525.35 83
19526.68 84
19528.00 63
19529.32 78
19530.64 86
19531.96 86
19533.28 83
19534.60 84
19535.93 82
19537.25 74
19538.57 71
19539.89 69
19541.21 83
19542.53 82
19543.86 97
19545.18 78
19546.50 82
19547.82 78
19549.14 68
19550.47 77
19551.79 92
19553.11 73
19554.43 64
19555.76 82
19557.08 80
19558.40 72
19559.72 103
19561.05 87
19562.37 83
19563.69 84
19565.01 78
19566.34 71
19567.66 73
19568.98 74
19570.30 67
19571.63 101
19572.95 116
19574.27 84
19575.60 75
19576.92 83
19578.24 86
19579.57 74
19580.89 89
19582.21 74
19583.54 91
19584.86 101
19586.18 84
19587.51 87
19588.83 91
19590.15 85
19591.48 77
19592.80 81
19594.12 80
19595.45 57
19596.77 92
19598.09 92
19599.42 66
19600.74 77
19602.07 96
19603.39 83
19604.71 79
19606.04 90
19607.36 87
19608.69 96
19610.01 94
19611.33 95
19612.66 84
19613.98 82
19615.31 84
19616.63 78
19617.96 100
19619.28 85
19620.60 81
19621.93 86
19623.25 93
19624.58 87
19625.90 88
19627.23 70
19628.55 69
19629.88 82
19631.20 87
19632.53 95
19633.85 64
19635.18 71
19636.50 97
19637.83 65
19639.15 74
19640.48 88
19641.80 72
19643.13 98
19644.45 94
19645.78 90
19647.10 71
19648.43 85
19649.76 83
19651.08 78
19652.41 87
19653.73 77
19655.06 88
19656.38 87
19657.71 70
19659.04 89
19660.36 100
19661.69 107
19663.01 95
19664.34 78
19665.67 90
19666.99 74
19668.32 81
19669.64 93
19670.97 100
19672.30 76
19673.62 107
19674.95 94
19676.28 76
19677.60 71
19678.93 72
19680.25 89
19681.58 78
19682.91 86
19684.23 84
19685.56 90
19686.89 79
19688.22 101
19689.54 78
19690.87 59
19692.20 71
19693.52 88
19694.85 72
19696.18 77
19697.50 69
19698.83 88
19700.16 94
19701.49 71
19702.81 90
19704.14 88
19705.47 81
19706.80 97
19708.12 76
19709.45 86
19710.78 79
19712.11 97
19713.43 80
19714.76 82
19716.09 83
19717.42 64
19718.74 80
19720.07 78
19721.40 69
19722.73 96
19724.06 85
19725.38 89
19726.71 72
19728.04 71
19729.37 67
19730.70 91
19732.03 82
19733.35 77
19734.68 73
19736.01 97
19737.34 84
19738.67 65
19740.00 60
19741.32 66
19742.65 93
19743.98 83
19745.31 77
19746.64 72
19747.97 115
19749.30 79
19750.63 94
19751.96 83
19753.28 78
19754.61 94
19755.94 95
19757.27 71
19758.60 78
19759.93 80
19761.26 85
19762.59 95
19763.92 70
19765.25 73
19766.58 71
19767.91 91
19769.24 86
19770.57 77
19771.90 75
19773.22 85
19774.55 85
19775.88 84
19777.21 91
19778.54 94
19779.87 92
19781.20 74
19782.53 73
19783.86 85
19785.19 81
19786.52 78
19787.85 79
19789.18 67
19790.51 80
19791.85 81
19793.18 85
19794.51 69
19795.84 75
19797.17 69
19798.50 72
19799.83 90
19801.16 77
19802.49 83
19803.82 89
19805.15 85
19806.48 76
19807.81 60
19809.14 84
19810.47 91
19811.81 85
19813.14 96
19814.47 70
19815.80 71
19817.13 93
19818.46 86
19819.79 61
19821.12 86
19822.45 86
19823.79 85
19825.12 82
19826.45 97
19827.78 69
19829.11 82
19830.44 83
19831.78 98
19833.11 89
19834.44 67
19835.77 91
19837.10 84
19838.43 74
19839.77 85
19841.10 72
19842.43 88
19843.76 80
19845.09 101
19846.43 69
19847.76 77
19849.09 95
19850.42 106
19851.76 90
19853.09 80
19854.42 91
19855.75 79
19857.09 84
19858.42 78
19859.75 88
19861.08 76
19862.42 87
19863.75 85
19865.08 92
19866.41 81
19867.75 88
19869.08 77
19870.41 68
19871.75 78
19873.08 69
19874.41 72
19875.75 81
19877.08 75
19878.41 67
19879.75 88
19881.08 89
19882.41 97
19883.75 80
19885.08 85
19886.41 82
19887.75 85
19889.08 64
19890.41 85
19891.75 70
19893.08 85
19894.41 60
19895.75 65
19897.08 56
19898.42 65
19899.75 77
19901.08 65
19902.42 70
19903.75 75
19905.09 87
19906.42 79
19907.75 62
19909.09 62
19910.42 79
19911.76 99
19913.09 88
19914.43 69
19915.76 82
19917.10 76
19918.43 72
19919.77 71
19921.10 73
19922.43 89
19923.77 95
19925.10 73
19926.44 83
19927.77 68
19929.11 84
19930.44 71
19931.78 86
19933.11 99
19934.45 73
19935.78 66
19937.12 66
19938.45 99
19939.79 62
19941.13 48
19942.46 76
19943.80 81
19945.13 77
19946.47 67
19947.80 87
19949.14 74
19950.47 77
19951.81 75
19953.15 82
19954.48 67
19955.82 78
19957.15 75
19958.49 65
19959.83 100
19961.16 82
19962.50 88
19963.83 80
19965.17 81
19966.51 73
19967.84 70
19969.18 81
19970.51 81
19971.85 86
19973.19 72
19974.52 86
19975.86 88
19977.20 82
19978.53 81
19979.87 73
19981.21 67
19982.54 98
19983.88 92
19985.22 91
19986.55 76
19987.89 76
19989.23 73
19990.57 75
19991.90 88
19993.24 92
19994.58 91
19995.91 85
19997.25 102
19998.59 76
19999.93 70
20001.26 69
20002.60 69
20003.94 88
20005.28 92
20006.61 80
20007.95 81
20009.29 72
20010.63 104
20011.96 78
20013.30 85
20014.64 87
20015.98 93
20017.31 96
20018.65 78
20019.99 85
20021.33 81
20022.67 100
20024.01 110
20025.34 93
20026.68 71
20028.02 91
20029.36 77
20030.70 74
20032.03 84
20033.37 75
20034.71 89
20036.05 84
20037.39 86
20038.73 93
20040.07 106
20041.40 107
20042.74 82
20044.08 73
20045.42 66
20046.76 67
20048.10 87
20049.44 78
20050.78 85
20052.12 54
20053.46 93
20054.79 106
20056.13 92
20057.47 79
20058.81 82
20060.15 93
20061.49 103
20062.83 97
20064.17 79
20065.51 88
20066.85 98
20068.19 87
20069.53 71
20070.87 73
20072.21 108
20073.55 94
20074.89 83
20076.23 81
20077.57 87
20078.91 95
20080.25 87
20081.59 84
20082.93 74
20084.27 80
20085.61 76
20086.95 88
20088.29 108
20089.63 79
20090.97 89
20092.31 86
20093.65 88
20094.99 76
20096.33 73
20097.67 90
20099.01 74
20100.35 67
20101.69 90
20103.03 88
20104.38 77
20105.72 70
20107.06 58
20108.40 71
20109.74 81
20111.08 85
20112.42 75
20113.76 77
20115.10 79
20116.45 84
20117.79 87
20119.13 87
20120.47 88
20121.81 80
20123.15 81
20124.49 72
20125.84 90
20127.18 84
20128.52 85
20129.86 74
20131.20 77
20132.54 64
20133.89 81
20135.23 74
20136.57 51
20137.91 64
20139.25 73
20140.60 91
