# Supplementary material for: MALDI-TOF MS typing enables the classification of brewing yeasts of the genus Saccharomyces to major beer styles
Source: PLoS One. 2017 Aug 9;12(8):e0181694. doi: 10.1371/journal.pone.0181694 (PMC5549903; doi:10.1371/journal.pone.0181694)
Supplement: S14 File — The directory includes 90 raw files and was zipped to “.zip”; the folder has three strains with 30 spectra per strain; S1 Text explains the raw files with an example and Table 1 represents the yeast strains used within the experiment. (ZIP) [file pone.0181694.s017.zip › 40-42/30666-220-OG-WB-WB-YPG-18h-E-E_2015-11-03__0_A3_1.dat]

2000.55 1556
2000.97 1727
2001.39 1733
2001.81 1854
2002.23 1848
2002.65 1653
2003.08 1681
2003.50 1749
2003.92 1673
2004.34 1746
2004.76 1580
2005.19 1548
2005.61 1710
2006.03 1627
2006.45 1653
2006.87 1668
2007.30 1582
2007.72 1646
2008.14 1623
2008.56 1752
2008.99 1703
2009.41 1672
2009.83 1735
2010.25 1661
2010.68 1627
2011.10 1588
2011.52 1468
2011.94 1609
2012.37 1487
2012.79 1500
2013.21 1534
2013.63 1497
2014.06 1559
2014.48 1507
2014.90 1521
2015.33 1417
2015.75 1583
2016.17 1590
2016.60 1534
2017.02 1690
2017.44 1619
2017.86 1641
2018.29 1788
2018.71 1958
2019.14 1886
2019.56 1733
2019.98 1819
2020.41 1844
2020.83 1805
2021.25 1812
2021.68 1812
2022.10 1802
2022.52 1864
2022.95 1770
2023.37 1784
2023.80 1650
2024.22 1753
2024.64 1708
2025.07 1740
2025.49 1660
2025.92 1647
2026.34 1599
2026.76 1563
2027.19 1554
2027.61 1496
2028.04 1476
2028.46 1383
2028.89 1516
2029.31 1529
2029.74 1502
2030.16 1500
2030.58 1529
2031.01 1492
2031.43 1503
2031.86 1616
2032.28 1550
2032.71 1595
2033.13 1574
2033.56 1486
2033.98 1681
2034.41 1747
2034.83 1707
2035.26 1710
2035.68 1787
2036.11 1657
2036.53 1486
2036.96 1597
2037.38 1651
2037.81 1726
2038.24 1681
2038.66 1719
2039.09 1751
2039.51 1662
2039.94 1685
2040.36 1635
2040.79 1606
2041.21 1620
2041.64 1610
2042.07 1588
2042.49 1642
2042.92 1629
2043.34 1485
2043.77 1606
2044.20 1664
2044.62 1667
2045.05 1613
2045.47 1734
2045.90 1602
2046.33 1586
2046.75 1539
2047.18 1640
2047.61 1729
2048.03 1638
2048.46 1474
2048.89 1506
2049.31 1381
2049.74 1533
2050.16 1439
2050.59 1333
2051.02 1503
2051.45 1559
2051.87 1647
2052.30 1719
2052.73 1692
2053.15 1615
2053.58 1512
2054.01 1616
2054.43 1654
2054.86 1647
2055.29 1605
2055.72 1605
2056.14 1634
2056.57 1487
2057.00 1609
2057.43 1634
2057.85 1669
2058.28 1748
2058.71 1750
2059.14 1576
2059.56 1580
2059.99 1624
2060.42 1588
2060.85 1794
2061.27 1650
2061.70 1615
2062.13 1681
2062.56 1736
2062.99 1667
2063.41 1728
2063.84 1815
2064.27 1834
2064.70 1967
2065.13 2039
2065.55 1957
2065.98 1922
2066.41 2038
2066.84 2185
2067.27 2024
2067.70 1916
2068.13 1800
2068.55 1778
2068.98 1901
2069.41 1804
2069.84 1779
2070.27 1620
2070.70 1538
2071.13 1615
2071.56 1551
2071.98 1596
2072.41 1580
2072.84 1427
2073.27 1489
2073.70 1521
2074.13 1601
2074.56 1455
2074.99 1535
2075.42 1574
2075.85 1642
2076.28 1646
2076.71 1725
2077.13 1734
2077.56 1608
2077.99 1708
2078.42 1695
2078.85 1620
2079.28 1660
2079.71 1448
2080.14 1589
2080.57 1687
2081.00 1837
2081.43 1829
2081.86 1624
2082.29 1771
2082.72 1677
2083.15 1567
2083.58 1741
2084.01 1746
2084.44 1633
2084.87 1625
2085.30 1636
2085.73 1620
2086.16 1562
2086.59 1607
2087.02 1648
2087.46 1730
2087.89 1730
2088.32 1659
2088.75 1665
2089.18 1593
2089.61 1664
2090.04 1639
2090.47 1669
2090.90 1573
2091.33 1540
2091.76 1571
2092.19 1506
2092.63 1519
2093.06 1550
2093.49 1555
2093.92 1544
2094.35 1524
2094.78 1503
2095.21 1536
2095.64 1458
2096.08 1591
2096.51 1616
2096.94 1392
2097.37 1482
2097.80 1416
2098.23 1429
2098.67 1513
2099.10 1487
2099.53 1437
2099.96 1420
2100.39 1452
2100.82 1466
2101.26 1553
2101.69 1374
2102.12 1399
2102.55 1456
2102.98 1358
2103.42 1378
2103.85 1413
2104.28 1468
2104.71 1515
2105.15 1499
2105.58 1483
2106.01 1609
2106.44 1826
2106.88 1701
2107.31 1652
2107.74 1601
2108.17 1668
2108.61 1540
2109.04 1647
2109.47 1698
2109.90 1579
2110.34 1604
2110.77 1816
2111.20 1599
2111.64 1394
2112.07 1505
2112.50 1474
2112.94 1402
2113.37 1509
2113.80 1576
2114.24 1572
2114.67 1586
2115.10 1507
2115.54 1487
2115.97 1533
2116.40 1684
2116.84 1491
2117.27 1402
2117.70 1345
2118.14 1378
2118.57 1419
2119.00 1469
2119.44 1603
2119.87 1476
2120.31 1436
2120.74 1544
2121.17 1489
2121.61 1574
2122.04 1559
2122.48 1608
2122.91 1532
2123.35 1460
2123.78 1497
2124.21 1677
2124.65 1723
2125.08 1574
2125.52 1473
2125.95 1484
2126.39 1495
2126.82 1481
2127.26 1577
2127.69 1493
2128.12 1512
2128.56 1456
2128.99 1518
2129.43 1467
2129.86 1550
2130.30 1584
2130.73 1681
2131.17 1650
2131.60 1683
2132.04 1647
2132.47 1617
2132.91 1597
2133.34 1627
2133.78 1787
2134.22 1627
2134.65 1527
2135.09 1598
2135.52 1635
2135.96 1660
2136.39 1624
2136.83 1658
2137.26 1684
2137.70 1530
2138.14 1522
2138.57 1493
2139.01 1663
2139.44 1572
2139.88 1641
2140.31 1482
2140.75 1407
2141.19 1479
2141.62 1584
2142.06 1455
2142.50 1568
2142.93 1425
2143.37 1600
2143.80 1474
2144.24 1450
2144.68 1474
2145.11 1428
2145.55 1396
2145.99 1339
2146.42 1469
2146.86 1515
2147.30 1447
2147.73 1454
2148.17 1522
2148.61 1594
2149.04 1861
2149.48 1901
2149.92 1881
2150.35 1887
2150.79 1794
2151.23 1743
2151.67 1823
2152.10 1830
2152.54 1823
2152.98 1984
2153.41 1736
2153.85 1624
2154.29 1697
2154.73 1735
2155.16 1767
2155.60 1493
2156.04 1532
2156.48 1577
2156.91 1425
2157.35 1495
2157.79 1465
2158.23 1519
2158.67 1600
2159.10 1693
2159.54 1693
2159.98 1715
2160.42 1651
2160.86 1640
2161.29 1629
2161.73 1629
2162.17 1587
2162.61 1696
2163.05 1582
2163.48 1537
2163.92 1699
2164.36 1703
2164.80 1741
2165.24 1756
2165.68 1632
2166.12 1632
2166.55 1611
2166.99 1529
2167.43 1599
2167.87 1497
2168.31 1684
2168.75 1953
2169.19 1770
2169.63 1835
2170.06 1681
2170.50 1679
2170.94 1740
2171.38 1853
2171.82 1729
2172.26 1647
2172.70 1827
2173.14 1746
2173.58 1861
2174.02 2009
2174.46 1916
2174.90 1783
2175.34 1885
2175.78 1988
2176.22 2043
2176.65 2036
2177.09 2060
2177.53 1858
2177.97 1862
2178.41 1922
2178.85 1961
2179.29 1891
2179.73 1687
2180.17 1710
2180.61 1805
2181.05 1751
2181.49 1592
2181.93 1547
2182.37 1528
2182.81 1564
2183.26 1569
2183.70 1655
2184.14 1518
2184.58 1556
2185.02 1522
2185.46 1506
2185.90 1658
2186.34 1607
2186.78 1666
2187.22 1715
2187.66 1672
2188.10 1685
2188.54 1829
2188.98 1718
2189.42 1875
2189.87 1905
2190.31 1969
2190.75 1750
2191.19 1854
2191.63 1688
2192.07 1673
2192.51 1658
2192.95 1791
2193.39 1877
2193.84 1678
2194.28 1603
2194.72 1732
2195.16 1733
2195.60 1749
2196.04 1766
2196.49 1844
2196.93 1937
2197.37 1790
2197.81 1770
2198.25 1676
2198.69 1581
2199.14 1653
2199.58 1650
2200.02 1620
2200.46 1705
2200.90 1716
2201.35 1683
2201.79 1703
2202.23 1649
2202.67 1597
2203.12 1625
2203.56 1759
2204.00 1617
2204.44 1607
2204.89 1781
2205.33 1903
2205.77 1877
2206.21 1719
2206.66 1879
2207.10 1961
2207.54 2025
2207.98 1949
2208.43 1731
2208.87 1778
2209.31 1819
2209.76 1889
2210.20 1859
2210.64 1890
2211.09 1718
2211.53 1849
2211.97 1819
2212.41 1782
2212.86 1772
2213.30 1755
2213.74 1875
2214.19 1796
2214.63 1608
2215.08 1626
2215.52 1827
2215.96 1633
2216.41 1676
2216.85 1743
2217.29 1616
2217.74 1625
2218.18 1642
2218.63 1524
2219.07 1501
2219.51 1573
2219.96 1553
2220.40 1525
2220.85 1538
2221.29 1596
2221.73 1671
2222.18 1642
2222.62 1664
2223.07 1696
2223.51 1620
2223.96 1720
2224.40 1735
2224.84 1789
2225.29 1838
2225.73 1836
2226.18 1807
2226.62 1798
2227.07 1785
2227.51 1935
2227.96 1971
2228.40 1873
2228.85 1916
2229.29 1917
2229.74 1964
2230.18 1893
2230.63 2009
2231.07 2024
2231.52 1962
2231.96 2027
2232.41 1972
2232.85 2061
2233.30 2079
2233.74 2014
2234.19 2199
2234.63 1951
2235.08 1899
2235.53 1935
2235.97 1931
2236.42 1864
2236.86 1802
2237.31 1793
2237.75 1648
2238.20 1655
2238.65 1631
2239.09 1593
2239.54 1685
2239.98 1636
2240.43 1529
2240.88 1521
2241.32 1503
2241.77 1393
2242.21 1403
2242.66 1441
2243.11 1328
2243.55 1375
2244.00 1576
2244.45 1472
2244.89 1381
2245.34 1471
2245.79 1408
2246.23 1445
2246.68 1495
2247.13 1624
2247.57 1571
2248.02 1534
2248.47 1426
2248.91 1330
2249.36 1459
2249.81 1519
2250.25 1665
2250.70 1515
2251.15 1598
2251.60 1566
2252.04 1480
2252.49 1490
2252.94 1627
2253.39 1557
2253.83 1621
2254.28 1588
2254.73 1529
2255.17 1550
2255.62 1368
2256.07 1415
2256.52 1399
2256.97 1413
2257.41 1318
2257.86 1400
2258.31 1416
2258.76 1442
2259.20 1381
2259.65 1369
2260.10 1342
2260.55 1655
2261.00 1698
2261.45 1702
2261.89 1524
2262.34 1643
2262.79 1837
2263.24 1849
2263.69 1758
2264.13 1707
2264.58 1722
2265.03 1765
2265.48 1783
2265.93 1753
2266.38 1815
2266.83 1668
2267.28 1694
2267.72 1763
2268.17 1780
2268.62 1800
2269.07 1820
2269.52 1915
2269.97 1806
2270.42 1839
2270.87 1976
2271.32 2048
2271.76 2154
2272.21 2088
2272.66 2087
2273.11 2047
2273.56 2079
2274.01 1976
2274.46 1794
2274.91 1782
2275.36 1927
2275.81 1796
2276.26 1687
2276.71 1597
2277.16 1600
2277.61 1594
2278.06 1416
2278.51 1541
2278.96 1500
2279.41 1556
2279.86 1613
2280.31 1532
2280.76 1495
2281.21 1713
2281.66 1668
2282.11 1523
2282.56 1432
2283.01 1578
2283.46 1580
2283.91 1687
2284.36 1647
2284.81 1515
2285.26 1671
2285.71 1649
2286.16 1597
2286.61 1756
2287.06 1773
2287.51 1956
2287.96 2173
2288.42 2216
2288.87 2580
2289.32 2691
2289.77 3028
2290.22 3276
2290.67 3495
2291.12 3639
2291.57 3716
2292.02 3832
2292.48 3766
2292.93 3333
2293.38 3198
2293.83 3089
2294.28 2849
2294.73 2894
2295.18 2605
2295.63 2380
2296.09 2099
2296.54 2085
2296.99 2017
2297.44 1866
2297.89 1696
2298.35 1714
2298.80 1603
2299.25 1618
2299.70 1586
2300.15 1657
2300.60 1575
2301.06 1538
2301.51 1591
2301.96 1557
2302.41 1562
2302.87 1495
2303.32 1551
2303.77 1577
2304.22 1523
2304.67 1589
2305.13 1648
2305.58 1595
2306.03 1593
2306.49 1653
2306.94 1711
2307.39 1696
2307.84 1896
2308.30 1929
2308.75 1868
2309.20 1912
2309.65 2014
2310.11 2208
2310.56 2329
2311.01 2107
2311.47 2054
2311.92 2059
2312.37 2092
2312.83 1993
2313.28 1938
2313.73 1949
2314.19 1982
2314.64 1855
2315.09 1773
2315.55 1749
2316.00 1629
2316.45 1630
2316.91 1639
2317.36 1748
2317.81 1702
2318.27 1815
2318.72 1946
2319.18 1895
2319.63 1961
2320.08 1880
2320.54 1871
2320.99 2096
2321.45 1945
2321.90 1910
2322.35 1857
2322.81 1712
2323.26 1854
2323.72 1931
2324.17 1896
2324.63 1981
2325.08 1960
2325.53 1935
2325.99 1803
2326.44 1831
2326.90 1971
2327.35 2236
2327.81 2060
2328.26 2015
2328.72 1921
2329.17 1852
2329.63 1802
2330.08 1821
2330.54 1738
2330.99 1899
2331.45 1854
2331.90 1738
2332.36 1739
2332.81 1771
2333.27 1912
2333.72 1690
2334.18 1671
2334.63 1507
2335.09 1703
2335.54 1720
2336.00 1583
2336.46 1763
2336.91 1877
2337.37 1620
2337.82 1612
2338.28 1610
2338.73 1671
2339.19 1647
2339.65 1727
2340.10 1671
2340.56 1761
2341.01 1689
2341.47 1549
2341.93 1642
2342.38 1565
2342.84 1606
2343.29 1649
2343.75 1650
2344.21 1702
2344.66 1599
2345.12 1649
2345.58 1739
2346.03 1771
2346.49 1633
2346.94 1618
2347.40 1664
2347.86 1828
2348.31 1810
2348.77 1787
2349.23 1758
2349.69 1771
2350.14 1658
2350.60 1635
2351.06 1662
2351.51 1619
2351.97 1749
2352.43 1638
2352.88 1528
2353.34 1499
2353.80 1588
2354.26 1500
2354.71 1613
2355.17 1591
2355.63 1647
2356.09 1619
2356.54 1679
2357.00 1771
2357.46 1738
2357.92 1582
2358.37 1624
2358.83 1671
2359.29 1715
2359.75 1666
2360.20 1634
2360.66 1822
2361.12 1760
2361.58 1781
2362.04 1811
2362.49 1903
2362.95 1894
2363.41 1747
2363.87 1695
2364.33 1720
2364.79 1663
2365.24 1653
2365.70 1780
2366.16 1524
2366.62 1438
2367.08 1568
2367.54 1630
2367.99 1657
2368.45 1615
2368.91 1767
2369.37 1580
2369.83 1551
2370.29 1620
2370.75 1642
2371.21 1622
2371.67 1577
2372.12 1732
2372.58 1910
2373.04 1930
2373.50 1841
2373.96 2039
2374.42 2067
2374.88 1908
2375.34 1866
2375.80 1844
2376.26 1897
2376.72 1948
2377.18 1867
2377.64 1841
2378.10 1833
2378.56 1692
2379.01 1695
2379.47 1695
2379.93 1629
2380.39 1594
2380.85 1620
2381.31 1806
2381.77 1640
2382.23 1673
2382.69 1756
2383.15 1802
2383.61 1763
2384.07 1676
2384.53 1726
2384.99 1751
2385.45 1643
2385.92 1659
2386.38 1617
2386.84 1589
2387.30 1600
2387.76 1659
2388.22 1651
2388.68 1649
2389.14 1589
2389.60 1747
2390.06 1786
2390.52 1800
2390.98 1869
2391.44 1847
2391.90 1673
2392.36 1657
2392.83 1763
2393.29 1819
2393.75 1805
2394.21 1766
2394.67 1704
2395.13 1646
2395.59 1554
2396.05 1706
2396.52 1691
2396.98 1697
2397.44 1642
2397.90 1643
2398.36 1677
2398.82 1857
2399.28 1700
2399.75 1647
2400.21 1701
2400.67 1748
2401.13 1702
2401.59 1527
2402.06 1660
2402.52 1717
2402.98 1604
2403.44 1583
2403.90 1541
2404.37 1568
2404.83 1547
2405.29 1550
2405.75 1660
2406.21 1535
2406.68 1523
2407.14 1610
2407.60 1695
2408.06 1511
2408.53 1506
2408.99 1415
2409.45 1454
2409.91 1537
2410.38 1528
2410.84 1534
2411.30 1480
2411.77 1440
2412.23 1492
2412.69 1472
2413.15 1360
2413.62 1571
2414.08 1508
2414.54 1549
2415.01 1492
2415.47 1663
2415.93 1778
2416.40 1658
2416.86 1858
2417.32 1850
2417.79 1831
2418.25 1698
2418.71 1740
2419.18 1700
2419.64 1852
2420.10 1785
2420.57 1717
2421.03 1862
2421.50 1776
2421.96 1630
2422.42 1639
2422.89 1622
2423.35 1557
2423.81 1487
2424.28 1623
2424.74 1628
2425.21 1679
2425.67 1635
2426.14 1699
2426.60 1601
2427.06 1602
2427.53 1713
2427.99 1655
2428.46 1787
2428.92 1664
2429.39 1623
2429.85 1696
2430.32 1719
2430.78 1574
2431.24 1535
2431.71 1516
2432.17 1528
2432.64 1712
2433.10 1566
2433.57 1503
2434.03 1661
2434.50 1581
2434.96 1533
2435.43 1587
2435.89 1521
2436.36 1686
2436.82 1670
2437.29 1656
2437.76 1642
2438.22 1656
2438.69 1588
2439.15 1613
2439.62 1738
2440.08 1773
2440.55 1841
2441.01 1885
2441.48 1916
2441.95 1784
2442.41 1872
2442.88 1844
2443.34 1937
2443.81 1761
2444.27 1871
2444.74 1821
2445.21 1728
2445.67 1700
2446.14 1691
2446.60 1711
2447.07 1548
2447.54 1592
2448.00 1609
2448.47 1471
2448.94 1386
2449.40 1525
2449.87 1641
2450.34 1512
2450.80 1529
2451.27 1582
2451.74 1677
2452.20 1697
2452.67 1672
2453.14 1650
2453.60 1652
2454.07 1589
2454.54 1586
2455.00 1564
2455.47 1560
2455.94 1635
2456.40 1636
2456.87 1635
2457.34 1697
2457.81 1602
2458.27 1463
2458.74 1492
2459.21 1582
2459.68 1563
2460.14 1705
2460.61 1502
2461.08 1536
2461.55 1498
2462.01 1493
2462.48 1644
2462.95 1513
2463.42 1564
2463.88 1532
2464.35 1654
2464.82 1486
2465.29 1464
2465.76 1309
2466.22 1560
2466.69 1497
2467.16 1525
2467.63 1584
2468.10 1732
2468.57 1522
2469.03 1450
2469.50 1440
2469.97 1531
2470.44 1531
2470.91 1594
2471.38 1534
2471.84 1503
2472.31 1446
2472.78 1447
2473.25 1668
2473.72 1548
2474.19 1507
2474.66 1529
2475.13 1589
2475.59 1470
2476.06 1414
2476.53 1552
2477.00 1564
2477.47 1527
2477.94 1544
2478.41 1612
2478.88 1512
2479.35 1449
2479.82 1370
2480.29 1433
2480.76 1501
2481.23 1645
2481.69 1510
2482.16 1413
2482.63 1444
2483.10 1476
2483.57 1422
2484.04 1378
2484.51 1394
2484.98 1458
2485.45 1693
2485.92 1570
2486.39 1552
2486.86 1544
2487.33 1694
2487.80 1691
2488.27 1570
2488.74 1625
2489.21 1620
2489.68 1775
2490.15 1812
2490.62 1682
2491.09 1740
2491.56 1639
2492.04 1587
2492.51 1729
2492.98 1805
2493.45 1768
2493.92 1631
2494.39 1703
2494.86 1728
2495.33 1855
2495.80 1739
2496.27 1723
2496.74 1730
2497.21 1791
2497.68 1659
2498.16 1534
2498.63 1591
2499.10 1543
2499.57 1482
2500.04 1428
2500.51 1391
2500.98 1463
2501.45 1510
2501.93 1487
2502.40 1386
2502.87 1370
2503.34 1326
2503.81 1322
2504.28 1459
2504.76 1454
2505.23 1426
2505.70 1558
2506.17 1647
2506.64 1540
2507.11 1500
2507.59 1650
2508.06 1496
2508.53 1517
2509.00 1507
2509.47 1597
2509.95 1721
2510.42 1848
2510.89 1953
2511.36 1935
2511.84 1934
2512.31 2103
2512.78 1999
2513.25 1995
2513.73 1919
2514.20 2002
2514.67 2100
2515.14 1835
2515.62 1858
2516.09 1764
2516.56 1696
2517.03 1641
2517.51 1913
2517.98 1725
2518.45 1641
2518.93 1603
2519.40 1574
2519.87 1654
2520.35 1701
2520.82 1572
2521.29 1573
2521.77 1736
2522.24 1669
2522.71 1577
2523.19 1582
2523.66 1540
2524.13 1660
2524.61 1565
2525.08 1526
2525.55 1549
2526.03 1483
2526.50 1661
2526.97 1691
2527.45 1571
2527.92 1527
2528.40 1601
2528.87 1632
2529.34 1568
2529.82 1553
2530.29 1558
2530.77 1629
2531.24 1661
2531.71 1534
2532.19 1377
2532.66 1544
2533.14 1540
2533.61 1593
2534.09 1662
2534.56 1732
2535.04 1671
2535.51 1560
2535.98 1629
2536.46 1529
2536.93 1546
2537.41 1545
2537.88 1693
2538.36 1718
2538.83 1634
2539.31 1510
2539.78 1696
2540.26 1519
2540.73 1773
2541.21 1732
2541.68 1649
2542.16 1739
2542.63 1665
2543.11 1844
2543.59 1769
2544.06 1710
2544.54 1839
2545.01 1891
2545.49 1568
2545.96 1723
2546.44 1956
2546.91 1932
2547.39 2031
2547.87 1978
2548.34 2222
2548.82 2190
2549.29 2082
2549.77 2244
2550.24 2116
2550.72 1963
2551.20 1978
2551.67 2093
2552.15 2089
2552.62 1945
2553.10 1794
2553.58 1848
2554.05 1872
2554.53 1902
2555.01 1742
2555.48 1839
2555.96 1926
2556.44 1731
2556.91 1661
2557.39 1732
2557.87 1852
2558.34 1755
2558.82 1762
2559.30 1710
2559.77 1799
2560.25 1774
2560.73 1550
2561.20 1729
2561.68 1640
2562.16 1573
2562.64 1485
2563.11 1551
2563.59 1504
2564.07 1564
2564.54 1533
2565.02 1466
2565.50 1545
2565.98 1579
2566.45 1685
2566.93 1459
2567.41 1590
2567.89 1453
2568.36 1507
2568.84 1467
2569.32 1382
2569.80 1460
2570.28 1504
2570.75 1496
2571.23 1352
2571.71 1485
2572.19 1503
2572.66 1533
2573.14 1493
2573.62 1591
2574.10 1482
2574.58 1508
2575.06 1494
2575.53 1497
2576.01 1377
2576.49 1259
2576.97 1420
2577.45 1445
2577.93 1512
2578.40 1456
2578.88 1569
2579.36 1476
2579.84 1417
2580.32 1444
2580.80 1548
2581.28 1495
2581.76 1529
2582.24 1468
2582.71 1611
2583.19 1396
2583.67 1471
2584.15 1631
2584.63 1629
2585.11 1535
2585.59 1417
2586.07 1486
2586.55 1542
2587.03 1539
2587.51 1539
2587.99 1708
2588.47 1697
2588.95 1649
2589.42 1541
2589.90 1709
2590.38 1693
2590.86 1618
2591.34 1731
2591.82 1747
2592.30 1596
2592.78 1686
2593.26 1818
2593.74 1847
2594.22 1820
2594.70 1732
2595.18 1659
2595.66 1597
2596.14 1618
2596.62 1564
2597.10 1562
2597.58 1543
2598.07 1441
2598.55 1451
2599.03 1484
2599.51 1448
2599.99 1452
2600.47 1354
2600.95 1342
2601.43 1390
2601.91 1400
2602.39 1487
2602.87 1534
2603.35 1398
2603.83 1547
2604.31 1462
2604.80 1447
2605.28 1619
2605.76 1596
2606.24 1527
2606.72 1500
2607.20 1573
2607.68 1669
2608.16 1443
2608.65 1449
2609.13 1510
2609.61 1521
2610.09 1542
2610.57 1633
2611.05 1467
2611.53 1415
2612.02 1392
2612.50 1398
2612.98 1546
2613.46 1407
2613.94 1480
2614.43 1430
2614.91 1453
2615.39 1528
2615.87 1634
2616.35 1509
2616.84 1537
2617.32 1589
2617.80 1486
2618.28 1671
2618.77 1692
2619.25 1466
2619.73 1353
2620.21 1372
2620.69 1493
2621.18 1501
2621.66 1502
2622.14 1448
2622.63 1495
2623.11 1508
2623.59 1534
2624.07 1504
2624.56 1380
2625.04 1543
2625.52 1523
2626.01 1456
2626.49 1613
2626.97 1680
2627.45 1764
2627.94 1697
2628.42 1723
2628.90 1743
2629.39 1669
2629.87 1655
2630.35 1695
2630.84 1624
2631.32 1715
2631.80 1840
2632.29 1686
2632.77 1715
2633.26 1788
2633.74 1787
2634.22 1848
2634.71 1613
2635.19 1694
2635.67 1640
2636.16 1607
2636.64 1539
2637.13 1439
2637.61 1530
2638.09 1636
2638.58 1487
2639.06 1422
2639.55 1470
2640.03 1450
2640.52 1461
2641.00 1338
2641.48 1369
2641.97 1435
2642.45 1580
2642.94 1536
2643.42 1522
2643.91 1427
2644.39 1512
2644.88 1479
2645.36 1521
2645.85 1359
2646.33 1415
2646.82 1591
2647.30 1616
2647.79 1527
2648.27 1510
2648.76 1552
2649.24 1540
2649.73 1608
2650.21 1488
2650.70 1509
2651.18 1543
2651.67 1516
2652.15 1498
2652.64 1487
2653.12 1520
2653.61 1523
2654.10 1736
2654.58 1812
2655.07 1749
2655.55 1652
2656.04 1648
2656.52 1876
2657.01 1739
2657.50 1612
2657.98 1584
2658.47 1620
2658.95 1606
2659.44 1576
2659.93 1614
2660.41 1641
2660.90 1555
2661.38 1449
2661.87 1534
2662.36 1599
2662.84 1603
2663.33 1551
2663.82 1583
2664.30 1765
2664.79 1521
2665.28 1416
2665.76 1432
2666.25 1554
2666.74 1575
2667.22 1560
2667.71 1524
2668.20 1510
2668.68 1386
2669.17 1428
2669.66 1483
2670.14 1662
2670.63 1657
2671.12 1697
2671.61 1747
2672.09 1786
2672.58 1951
2673.07 2034
2673.55 2174
2674.04 2257
2674.53 2282
2675.02 2445
2675.50 2574
2675.99 2473
2676.48 2551
2676.97 2456
2677.46 2240
2677.94 2368
2678.43 2417
2678.92 2328
2679.41 2081
2679.89 1960
2680.38 1898
2680.87 1836
2681.36 1813
2681.85 1692
2682.33 1681
2682.82 1636
2683.31 1727
2683.80 1476
2684.29 1573
2684.78 1621
2685.26 1609
2685.75 1581
2686.24 1578
2686.73 1602
2687.22 1524
2687.71 1679
2688.20 1556
2688.68 1373
2689.17 1415
2689.66 1453
2690.15 1380
2690.64 1484
2691.13 1587
2691.62 1584
2692.11 1472
2692.60 1490
2693.09 1566
2693.57 1486
2694.06 1525
2694.55 1569
2695.04 1422
2695.53 1593
2696.02 1522
2696.51 1488
2697.00 1560
2697.49 1496
2697.98 1517
2698.47 1543
2698.96 1422
2699.45 1441
2699.94 1665
2700.43 1641
2700.92 1652
2701.41 1488
2701.90 1574
2702.39 1722
2702.88 1724
2703.37 1647
2703.86 1684
2704.35 1696
2704.84 1564
2705.33 1752
2705.82 1773
2706.31 1730
2706.80 1610
2707.29 1701
2707.78 1570
2708.27 1587
2708.76 1436
2709.25 1430
2709.74 1535
2710.23 1447
2710.72 1589
2711.21 1443
2711.71 1464
2712.20 1591
2712.69 1607
2713.18 1600
2713.67 1552
2714.16 1579
2714.65 1588
2715.14 1493
2715.63 1572
2716.12 1523
2716.62 1667
2717.11 1656
2717.60 1569
2718.09 1438
2718.58 1448
2719.07 1593
2719.56 1612
2720.06 1782
2720.55 1672
2721.04 1688
2721.53 1873
2722.02 1807
2722.51 1859
2723.01 1939
2723.50 1962
2723.99 1981
2724.48 1762
2724.97 1977
2725.47 1765
2725.96 1709
2726.45 1724
2726.94 1640
2727.44 1743
2727.93 1529
2728.42 1659
2728.91 1626
2729.40 1594
2729.90 1588
2730.39 1433
2730.88 1642
2731.37 1685
2731.87 1767
2732.36 1805
2732.85 1992
2733.35 1874
2733.84 1980
2734.33 2041
2734.82 1892
2735.32 1960
2735.81 1846
2736.30 1914
2736.80 2066
2737.29 1827
2737.78 1891
2738.28 1905
2738.77 1928
2739.26 1900
2739.76 1951
2740.25 1849
2740.74 1805
2741.24 1800
2741.73 1561
2742.22 1651
2742.72 1673
2743.21 1650
2743.70 1691
2744.20 1540
2744.69 1486
2745.19 1455
2745.68 1403
2746.17 1527
2746.67 1635
2747.16 1536
2747.66 1563
2748.15 1483
2748.64 1461
2749.14 1494
2749.63 1437
2750.13 1402
2750.62 1372
2751.12 1387
2751.61 1560
2752.10 1528
2752.60 1458
2753.09 1448
2753.59 1593
2754.08 1560
2754.58 1545
2755.07 1667
2755.57 1594
2756.06 1628
2756.56 1479
2757.05 1538
2757.55 1610
2758.04 1545
2758.54 1515
2759.03 1574
2759.53 1565
2760.02 1574
2760.52 1596
2761.01 1649
2761.51 1621
2762.00 1568
2762.50 1537
2762.99 1484
2763.49 1442
2763.99 1512
2764.48 1420
2764.98 1474
2765.47 1533
2765.97 1530
2766.46 1451
2766.96 1528
2767.46 1587
2767.95 1516
2768.45 1547
2768.94 1612
2769.44 1475
2769.94 1496
2770.43 1573
2770.93 1581
2771.42 1508
2771.92 1619
2772.42 1860
2772.91 1922
2773.41 1938
2773.91 1998
2774.40 2086
2774.90 2309
2775.40 2491
2775.89 2542
2776.39 2526
2776.89 2552
2777.38 2596
2777.88 2616
2778.38 2709
2778.87 2543
2779.37 2344
2779.87 2150
2780.36 2049
2780.86 1910
2781.36 1878
2781.85 1809
2782.35 1792
2782.85 1610
2783.35 1613
2783.84 1658
2784.34 1592
2784.84 1645
2785.34 1611
2785.83 1598
2786.33 1441
2786.83 1417
2787.33 1618
2787.82 1566
2788.32 1478
2788.82 1585
2789.32 1505
2789.81 1482
2790.31 1360
2790.81 1304
2791.31 1264
2791.81 1372
2792.30 1462
2792.80 1425
2793.30 1560
2793.80 1626
2794.30 1587
2794.80 1553
2795.29 1567
2795.79 1594
2796.29 1657
2796.79 1656
2797.29 1708
2797.79 1712
2798.29 1841
2798.78 1725
2799.28 1726
2799.78 1664
2800.28 1576
2800.78 1619
2801.28 1578
2801.78 1642
2802.28 1686
2802.77 1477
2803.27 1465
2803.77 1704
2804.27 1525
2804.77 1631
2805.27 1627
2805.77 1591
2806.27 1768
2806.77 1698
2807.27 1711
2807.77 1791
2808.27 1879
2808.77 1990
2809.27 1942
2809.77 1870
2810.27 1944
2810.77 1772
2811.27 1800
2811.76 1760
2812.26 1687
2812.76 1716
2813.26 1771
2813.76 1640
2814.26 1733
2814.76 1723
2815.26 1587
2815.76 1584
2816.27 1658
2816.77 1519
2817.27 1500
2817.77 1601
2818.27 1616
2818.77 1410
2819.27 1524
2819.77 1582
2820.27 1517
2820.77 1563
2821.27 1414
2821.77 1454
2822.27 1531
2822.77 1449
2823.27 1439
2823.77 1410
2824.27 1460
2824.78 1446
2825.28 1524
2825.78 1467
2826.28 1431
2826.78 1364
2827.28 1563
2827.78 1461
2828.28 1469
2828.79 1366
2829.29 1391
2829.79 1414
2830.29 1404
2830.79 1404
2831.29 1433
2831.79 1488
2832.30 1366
2832.80 1370
2833.30 1387
2833.80 1351
2834.30 1372
2834.80 1606
2835.31 1516
2835.81 1503
2836.31 1499
2836.81 1484
2837.31 1675
2837.82 1604
2838.32 1481
2838.82 1555
2839.32 1536
2839.83 1426
2840.33 1576
2840.83 1466
2841.33 1455
2841.84 1487
2842.34 1491
2842.84 1389
2843.34 1470
2843.85 1536
2844.35 1538
2844.85 1586
2845.35 1653
2845.86 1683
2846.36 1653
2846.86 1715
2847.37 1758
2847.87 1725
2848.37 1792
2848.87 1797
2849.38 1700
2849.88 1768
2850.38 1622
2850.89 1708
2851.39 1588
2851.89 1607
2852.40 1529
2852.90 1451
2853.40 1516
2853.91 1510
2854.41 1523
2854.92 1594
2855.42 1534
2855.92 1519
2856.43 1524
2856.93 1586
2857.43 1509
2857.94 1535
2858.44 1463
2858.95 1479
2859.45 1421
2859.95 1471
2860.46 1414
2860.96 1403
2861.47 1411
2861.97 1458
2862.48 1444
2862.98 1515
2863.48 1457
2863.99 1351
2864.49 1365
2865.00 1331
2865.50 1428
2866.01 1454
2866.51 1387
2867.02 1522
2867.52 1376
2868.03 1566
2868.53 1559
2869.04 1577
2869.54 1421
2870.05 1550
2870.55 1673
2871.06 1669
2871.56 1725
2872.07 1654
2872.57 1778
2873.08 1687
2873.58 1748
2874.09 1938
2874.59 1805
2875.10 1815
2875.60 1869
2876.11 1725
2876.61 1630
2877.12 1726
2877.63 1763
2878.13 1667
2878.64 1666
2879.14 1596
2879.65 1646
2880.15 1646
2880.66 1576
2881.17 1660
2881.67 1641
2882.18 1703
2882.68 1548
2883.19 1591
2883.70 1606
2884.20 1699
2884.71 1915
2885.22 1852
2885.72 1765
2886.23 1861
2886.74 1812
2887.24 1917
2887.75 2061
2888.25 1908
2888.76 1786
2889.27 1783
2889.77 1784
2890.28 1742
2890.79 1805
2891.30 1634
2891.80 1496
2892.31 1612
2892.82 1655
2893.32 1736
2893.83 1800
2894.34 1562
2894.84 1614
2895.35 1768
2895.86 1718
2896.37 1863
2896.87 1787
2897.38 1819
2897.89 1705
2898.40 1593
2898.90 1637
2899.41 1629
2899.92 1647
2900.43 1626
2900.93 1567
2901.44 1657
2901.95 1897
2902.46 1702
2902.96 1597
2903.47 1693
2903.98 1684
2904.49 1807
2905.00 1817
2905.50 1825
2906.01 1875
2906.52 1879
2907.03 1902
2907.54 1834
2908.05 1740
2908.55 1717
2909.06 1744
2909.57 1649
2910.08 1739
2910.59 1677
2911.10 1733
2911.61 1641
2912.11 1597
2912.62 1581
2913.13 1614
2913.64 1645
2914.15 1517
2914.66 1493
2915.17 1498
2915.68 1580
2916.19 1598
2916.69 1681
2917.20 1788
2917.71 1681
2918.22 1723
2918.73 1589
2919.24 1530
2919.75 1553
2920.26 1435
2920.77 1574
2921.28 1674
2921.79 1636
2922.30 1557
2922.81 1660
2923.32 1714
2923.83 1648
2924.34 1851
2924.85 1875
2925.36 1793
2925.87 1895
2926.38 1852
2926.89 1857
2927.40 1736
2927.91 1592
2928.42 1667
2928.93 1679
2929.44 1541
2929.95 1473
2930.46 1467
2930.97 1478
2931.48 1549
2931.99 1549
2932.50 1483
2933.01 1454
2933.52 1511
2934.03 1605
2934.54 1610
2935.05 1597
2935.56 1547
2936.07 1697
2936.58 1750
2937.09 1644
2937.60 1597
2938.12 1646
2938.63 1576
2939.14 1618
2939.65 1715
2940.16 1637
2940.67 1549
2941.18 1662
2941.69 1631
2942.20 1592
2942.72 1694
2943.23 1596
2943.74 1626
2944.25 1602
2944.76 1634
2945.27 1563
2945.79 1475
2946.30 1641
2946.81 1758
2947.32 1610
2947.83 1638
2948.34 1562
2948.86 1545
2949.37 1550
2949.88 1549
2950.39 1567
2950.90 1493
2951.42 1519
2951.93 1624
2952.44 1626
2952.95 1498
2953.46 1424
2953.98 1560
2954.49 1402
2955.00 1399
2955.51 1507
2956.03 1580
2956.54 1513
2957.05 1456
2957.56 1535
2958.08 1557
2958.59 1584
2959.10 1623
2959.62 1616
2960.13 1532
2960.64 1571
2961.15 1637
2961.67 1602
2962.18 1560
2962.69 1659
2963.21 1603
2963.72 1503
2964.23 1622
2964.75 1486
2965.26 1514
2965.77 1639
2966.29 1768
2966.80 1760
2967.31 1645
2967.83 1621
2968.34 1584
2968.85 1483
2969.37 1456
2969.88 1491
2970.40 1483
2970.91 1376
2971.42 1435
2971.94 1623
2972.45 1467
2972.96 1448
2973.48 1570
2973.99 1633
2974.51 1537
2975.02 1630
2975.54 1590
2976.05 1707
2976.56 1620
2977.08 1553
2977.59 1482
2978.11 1412
2978.62 1517
2979.14 1554
2979.65 1561
2980.16 1564
2980.68 1690
2981.19 1758
2981.71 1549
2982.22 1490
2982.74 1659
2983.25 1687
2983.77 1745
2984.28 1808
2984.80 1716
2985.31 1835
2985.83 1800
2986.34 1970
2986.86 1883
2987.37 1837
2987.89 1882
2988.40 1984
2988.92 2011
2989.44 1958
2989.95 1882
2990.47 2050
2990.98 1902
2991.50 2021
2992.01 2116
2992.53 1828
2993.04 1878
2993.56 1873
2994.08 1904
2994.59 1997
2995.11 1990
2995.62 2004
2996.14 1969
2996.66 2131
2997.17 2139
2997.69 2184
2998.20 2188
2998.72 2150
2999.24 2202
2999.75 2361
3000.27 2459
3000.79 2503
3001.30 2564
3001.82 2702
3002.33 2984
3002.85 3215
3003.37 3943
3003.88 4604
3004.40 4832
3004.92 5161
3005.43 5996
3005.95 6107
3006.47 5756
3006.99 5496
3007.50 5561
3008.02 4690
3008.54 4129
3009.05 3983
3009.57 3454
3010.09 3082
3010.60 2586
3011.12 2414
3011.64 2195
3012.16 2065
3012.67 2050
3013.19 2001
3013.71 2037
3014.23 2053
3014.74 1934
3015.26 2103
3015.78 2074
3016.30 1974
3016.82 2051
3017.33 2036
3017.85 1919
3018.37 2092
3018.89 2066
3019.40 2128
3019.92 2102
3020.44 2089
3020.96 2170
3021.48 2101
3022.00 2023
3022.51 1987
3023.03 2010
3023.55 1948
3024.07 2004
3024.59 2014
3025.11 1966
3025.62 1947
3026.14 1866
3026.66 1954
3027.18 2006
3027.70 1808
3028.22 1847
3028.74 1890
3029.25 1921
3029.77 1777
3030.29 1736
3030.81 1665
3031.33 1781
3031.85 1677
3032.37 1694
3032.89 1745
3033.41 1789
3033.93 1798
3034.45 1673
3034.96 1843
3035.48 1805
3036.00 1716
3036.52 1573
3037.04 1565
3037.56 1590
3038.08 1648
3038.60 1618
3039.12 1699
3039.64 1783
3040.16 1560
3040.68 1693
3041.20 1583
3041.72 1659
3042.24 1628
3042.76 1567
3043.28 1589
3043.80 1636
3044.32 1382
3044.84 1493
3045.36 1548
3045.88 1634
3046.40 1716
3046.92 1823
3047.44 1612
3047.96 1617
3048.48 1564
3049.00 1715
3049.52 1623
3050.04 1453
3050.56 1687
3051.09 1500
3051.61 1618
3052.13 1594
3052.65 1587
3053.17 1666
3053.69 1483
3054.21 1563
3054.73 1536
3055.25 1689
3055.77 1711
3056.29 1684
3056.82 1606
3057.34 1587
3057.86 1567
3058.38 1578
3058.90 1595
3059.42 1489
3059.94 1569
3060.47 1568
3060.99 1494
3061.51 1579
3062.03 1497
3062.55 1528
3063.07 1596
3063.60 1550
3064.12 1544
3064.64 1841
3065.16 1799
3065.68 1868
3066.21 1817
3066.73 1831
3067.25 1832
3067.77 1782
3068.29 1707
3068.82 1637
3069.34 1650
3069.86 1772
3070.38 1740
3070.90 1802
3071.43 1744
3071.95 1579
3072.47 1637
3072.99 1723
3073.52 1754
3074.04 1724
3074.56 1614
3075.09 1607
3075.61 1657
3076.13 1627
3076.65 1653
3077.18 1825
3077.70 1919
3078.22 1739
3078.75 2012
3079.27 2104
3079.79 2189
3080.32 2173
3080.84 2184
3081.36 2190
3081.89 2295
3082.41 2271
3082.93 2176
3083.46 2282
3083.98 2310
3084.50 2352
3085.03 2187
3085.55 2034
3086.07 2020
3086.60 2000
3087.12 1925
3087.64 1969
3088.17 1935
3088.69 1793
3089.22 1796
3089.74 1782
3090.26 1751
3090.79 1774
3091.31 1694
3091.84 1744
3092.36 1782
3092.89 1938
3093.41 1950
3093.93 1946
3094.46 1933
3094.98 1792
3095.51 1945
3096.03 1998
3096.56 2079
3097.08 2230
3097.61 2059
3098.13 2228
3098.66 2460
3099.18 2525
3099.70 3087
3100.23 3342
3100.75 4031
3101.28 4932
3101.80 5791
3102.33 6417
3102.85 6770
3103.38 7397
3103.91 7707
3104.43 7555
3104.96 7523
3105.48 7492
3106.01 6897
3106.53 5856
3107.06 4911
3107.58 4249
3108.11 3551
3108.63 3044
3109.16 2824
3109.69 2677
3110.21 2390
3110.74 2311
3111.26 2514
3111.79 2228
3112.31 2220
3112.84 2193
3113.37 2190
3113.89 2194
3114.42 2050
3114.94 1868
3115.47 1955
3116.00 1841
3116.52 1779
3117.05 1777
3117.58 1775
3118.10 1708
3118.63 1814
3119.16 1890
3119.68 1885
3120.21 1829
3120.73 1827
3121.26 1901
3121.79 2001
3122.31 2061
3122.84 1940
3123.37 2070
3123.90 1831
3124.42 1853
3124.95 1822
3125.48 1785
3126.00 1776
3126.53 1677
3127.06 1676
3127.58 1565
3128.11 1593
3128.64 1672
3129.17 1611
3129.69 1608
3130.22 1608
3130.75 1640
3131.28 1583
3131.80 1618
3132.33 1690
3132.86 1637
3133.39 1581
3133.91 1539
3134.44 1695
3134.97 1582
3135.50 1640
3136.03 1723
3136.55 1581
3137.08 1371
3137.61 1430
3138.14 1511
3138.67 1448
3139.19 1569
3139.72 1572
3140.25 1441
3140.78 1481
3141.31 1537
3141.84 1489
3142.36 1716
3142.89 1608
3143.42 1596
3143.95 1586
3144.48 1528
3145.01 1681
3145.54 1787
3146.06 1773
3146.59 1719
3147.12 1749
3147.65 1909
3148.18 1947
3148.71 2090
3149.24 2142
3149.77 2137
3150.30 2027
3150.83 1963
3151.35 2049
3151.88 1964
3152.41 2004
3152.94 1920
3153.47 1894
3154.00 1797
3154.53 1648
3155.06 1641
3155.59 1537
3156.12 1677
3156.65 1812
3157.18 1702
3157.71 1691
3158.24 1687
3158.77 1734
3159.30 1834
3159.83 1860
3160.36 1777
3160.89 1799
3161.42 1867
3161.95 1759
3162.48 1608
3163.01 1623
3163.54 1637
3164.07 1608
3164.60 1665
3165.13 1518
3165.66 1522
3166.19 1466
3166.72 1457
3167.25 1405
3167.78 1443
3168.31 1501
3168.84 1641
3169.37 1588
3169.90 1733
3170.44 1757
3170.97 1552
3171.50 1548
3172.03 1529
3172.56 1642
3173.09 1774
3173.62 1613
3174.15 1640
3174.68 1640
3175.21 1702
3175.75 1837
3176.28 1854
3176.81 1792
3177.34 1668
3177.87 1615
3178.40 1640
3178.93 1719
3179.47 1647
3180.00 1569
3180.53 1549
3181.06 1416
3181.59 1486
3182.12 1491
3182.66 1450
3183.19 1448
3183.72 1439
3184.25 1385
3184.78 1503
3185.32 1474
3185.85 1590
3186.38 1463
3186.91 1561
3187.44 1516
3187.98 1653
3188.51 1707
3189.04 1721
3189.57 1484
3190.11 1528
3190.64 1597
3191.17 1481
3191.70 1463
3192.24 1449
3192.77 1509
3193.30 1455
3193.84 1456
3194.37 1534
3194.90 1496
3195.43 1563
3195.97 1578
3196.50 1412
3197.03 1460
3197.57 1516
3198.10 1667
3198.63 1672
3199.17 1668
3199.70 1831
3200.23 1990
3200.77 1888
3201.30 1945
3201.83 2006
3202.37 1933
3202.90 1899
3203.43 1922
3203.97 1994
3204.50 1911
3205.03 1844
3205.57 1890
3206.10 1762
3206.63 1820
3207.17 1780
3207.70 1860
3208.24 1805
3208.77 1792
3209.30 1944
3209.84 1867
3210.37 1791
3210.91 1925
3211.44 1959
3211.98 2112
3212.51 2176
3213.04 2242
3213.58 1968
3214.11 1963
3214.65 1954
3215.18 1922
3215.72 1852
3216.25 1782
3216.79 1646
3217.32 1570
3217.86 1650
3218.39 1621
3218.93 1457
3219.46 1563
3220.00 1593
3220.53 1635
3221.07 1598
3221.60 1654
3222.14 1869
3222.67 1916
3223.21 1770
3223.74 1906
3224.28 2021
3224.81 2065
3225.35 2151
3225.88 2162
3226.42 1941
3226.95 2132
3227.49 2146
3228.02 1964
3228.56 1822
3229.10 1868
3229.63 1763
3230.17 1803
3230.70 1727
3231.24 1832
3231.78 1774
3232.31 1760
3232.85 1810
3233.38 1656
3233.92 1656
3234.46 1629
3234.99 1602
3235.53 1670
3236.06 1707
3236.60 1638
3237.14 1883
3237.67 1920
3238.21 1907
3238.75 1858
3239.28 1970
3239.82 2043
3240.36 1986
3240.89 1934
3241.43 1974
3241.97 1976
3242.50 1949
3243.04 1829
3243.58 1884
3244.11 1693
3244.65 1672
3245.19 1792
3245.72 1874
3246.26 1922
3246.80 1870
3247.34 1932
3247.87 1940
3248.41 1876
3248.95 1958
3249.49 2091
3250.02 1951
3250.56 1854
3251.10 1875
3251.64 1798
3252.17 1958
3252.71 1918
3253.25 2070
3253.79 1939
3254.32 1811
3254.86 1898
3255.40 1994
3255.94 2043
3256.48 2130
3257.01 2109
3257.55 2323
3258.09 2367
3258.63 2393
3259.17 2371
3259.70 2717
3260.24 3032
3260.78 3337
3261.32 3304
3261.86 3382
3262.40 3883
3262.93 4164
3263.47 4695
3264.01 5006
3264.55 5342
3265.09 5703
3265.63 5879
3266.17 5942
3266.71 6217
3267.24 6594
3267.78 6617
3268.32 6378
3268.86 5969
3269.40 5375
3269.94 5101
3270.48 4735
3271.02 3837
3271.56 3375
3272.10 3243
3272.64 2697
3273.18 2585
3273.71 2647
3274.25 2419
3274.79 2323
3275.33 2345
3275.87 2251
3276.41 2251
3276.95 2377
3277.49 2307
3278.03 2248
3278.57 2153
3279.11 2294
3279.65 2103
3280.19 2133
3280.73 2210
3281.27 2158
3281.81 2169
3282.35 2224
3282.89 2138
3283.43 2137
3283.97 2360
3284.51 2336
3285.05 2232
3285.59 2474
3286.13 2395
3286.67 2457
3287.21 2518
3287.75 2526
3288.30 2459
3288.84 2320
3289.38 2336
3289.92 2315
3290.46 2299
3291.00 2262
3291.54 2152
3292.08 2301
3292.62 2437
3293.16 2417
3293.70 2369
3294.24 2438
3294.79 2624
3295.33 2806
3295.87 2956
3296.41 2757
3296.95 2803
3297.49 2804
3298.03 2704
3298.57 2500
3299.12 2450
3299.66 2417
3300.20 2618
3300.74 2583
3301.28 2566
3301.82 2559
3302.37 2473
3302.91 2608
3303.45 2657
3303.99 2706
3304.53 2863
3305.08 2536
3305.62 2237
3306.16 2318
3306.70 2286
3307.24 2231
3307.79 2209
3308.33 2134
3308.87 2169
3309.41 2117
3309.96 1951
3310.50 1989
3311.04 2135
3311.58 1997
3312.13 2023
3312.67 2008
3313.21 2262
3313.75 2204
3314.30 2311
3314.84 2437
3315.38 2456
3315.92 2498
3316.47 2684
3317.01 2600
3317.55 2477
3318.10 2508
3318.64 2557
3319.18 2526
3319.73 2500
3320.27 2509
3320.81 2420
3321.36 2401
3321.90 2319
3322.44 2402
3322.99 2485
3323.53 2244
3324.07 2223
3324.62 2315
3325.16 2168
3325.70 2154
3326.25 2183
3326.79 2130
3327.34 2156
3327.88 2081
3328.42 2096
3328.97 1991
3329.51 1923
3330.06 2111
3330.60 2469
3331.14 2803
3331.69 3121
3332.23 3648
3332.78 4666
3333.32 5583
3333.86 6451
3334.41 7341
3334.95 8244
3335.50 9002
3336.04 9581
3336.59 10037
3337.13 9982
3337.68 9726
3338.22 9366
3338.77 8634
3339.31 7722
3339.86 6895
3340.40 5793
3340.94 4903
3341.49 4135
3342.03 3565
3342.58 3099
3343.13 2966
3343.67 2627
3344.22 2455
3344.76 2306
3345.31 2073
3345.85 2257
3346.40 2147
3346.94 2055
3347.49 2171
3348.03 2295
3348.58 2145
3349.12 2103
3349.67 2145
3350.22 2143
3350.76 2173
3351.31 2009
3351.85 2033
3352.40 2088
3352.94 1916
3353.49 1965
3354.04 1959
3354.58 1972
3355.13 2065
3355.67 2020
3356.22 1962
3356.77 1941
3357.31 1910
3357.86 1838
3358.41 1726
3358.95 1819
3359.50 1874
3360.05 1769
3360.59 1935
3361.14 1987
3361.68 1962
3362.23 1902
3362.78 1907
3363.33 1901
3363.87 1985
3364.42 1975
3364.97 1902
3365.51 1851
3366.06 1877
3366.61 1901
3367.15 1877
3367.70 1934
3368.25 1925
3368.79 1975
3369.34 1759
3369.89 1736
3370.44 1889
3370.98 1756
3371.53 1852
3372.08 2037
3372.63 1914
3373.17 1855
3373.72 2019
3374.27 1966
3374.82 1976
3375.36 1783
3375.91 1820
3376.46 1828
3377.01 1856
3377.56 1683
3378.10 1593
3378.65 1584
3379.20 1637
3379.75 1539
3380.30 1530
3380.84 1481
3381.39 1382
3381.94 1437
3382.49 1521
3383.04 1551
3383.59 1354
3384.13 1306
3384.68 1367
3385.23 1418
3385.78 1474
3386.33 1652
3386.88 1574
3387.43 1499
3387.97 1645
3388.52 1603
3389.07 1703
3389.62 1528
3390.17 1493
3390.72 1555
3391.27 1627
3391.82 1545
3392.37 1539
3392.92 1588
3393.46 1533
3394.01 1489
3394.56 1687
3395.11 1593
3395.66 1458
3396.21 1531
3396.76 1581
3397.31 1532
3397.86 1563
3398.41 1647
3398.96 1669
3399.51 1784
3400.06 1622
3400.61 1553
3401.16 1618
3401.71 1477
3402.26 1584
3402.81 1550
3403.36 1592
3403.91 1601
3404.46 1487
3405.01 1465
3405.56 1480
3406.11 1430
3406.66 1388
3407.21 1442
3407.76 1491
3408.31 1539
3408.86 1529
3409.41 1467
3409.96 1453
3410.51 1418
3411.06 1403
3411.61 1478
3412.16 1470
3412.71 1437
3413.27 1497
3413.82 1472
3414.37 1565
3414.92 1479
3415.47 1377
3416.02 1395
3416.57 1525
3417.12 1556
3417.67 1548
3418.22 1581
3418.78 1595
3419.33 1537
3419.88 1532
3420.43 1563
3420.98 1731
3421.53 1769
3422.08 1797
3422.64 1803
3423.19 1958
3423.74 2089
3424.29 2172
3424.84 2130
3425.39 2275
3425.95 2227
3426.50 2303
3427.05 1999
3427.60 2100
3428.15 1990
3428.71 1786
3429.26 1655
3429.81 1611
3430.36 1710
3430.91 1579
3431.47 1603
3432.02 1571
3432.57 1588
3433.12 1549
3433.68 1597
3434.23 1441
3434.78 1552
3435.33 1676
3435.89 1614
3436.44 1699
3436.99 1699
3437.54 1548
3438.10 1598
3438.65 1599
3439.20 1613
3439.76 1554
3440.31 1506
3440.86 1567
3441.42 1616
3441.97 1727
3442.52 1643
3443.07 1576
3443.63 1573
3444.18 1533
3444.73 1603
3445.29 1576
3445.84 1516
3446.39 1552
3446.95 1438
3447.50 1512
3448.06 1510
3448.61 1505
3449.16 1477
3449.72 1468
3450.27 1444
3450.82 1402
3451.38 1309
3451.93 1294
3452.49 1397
3453.04 1395
3453.59 1462
3454.15 1384
3454.70 1330
3455.26 1380
3455.81 1343
3456.36 1487
3456.92 1440
3457.47 1324
3458.03 1417
3458.58 1434
3459.14 1317
3459.69 1411
3460.25 1324
3460.80 1360
3461.36 1410
3461.91 1451
3462.46 1374
3463.02 1472
3463.57 1392
3464.13 1484
3464.68 1588
3465.24 1639
3465.79 1598
3466.35 1482
3466.90 1545
3467.46 1656
3468.02 1693
3468.57 1670
3469.13 1567
3469.68 1680
3470.24 1825
3470.79 1880
3471.35 1885
3471.90 1748
3472.46 1733
3473.01 1800
3473.57 2131
3474.13 1847
3474.68 1791
3475.24 1869
3475.79 1744
3476.35 1804
3476.90 1695
3477.46 1799
3478.02 1703
3478.57 1813
3479.13 1725
3479.68 1651
3480.24 1752
3480.80 1876
3481.35 1961
3481.91 1893
3482.47 1810
3483.02 1788
3483.58 1999
3484.14 2078
3484.69 1996
3485.25 2062
3485.81 1952
3486.36 2028
3486.92 2055
3487.48 2464
3488.03 2783
3488.59 3221
3489.15 3749
3489.70 4404
3490.26 4864
3490.82 5822
3491.37 6431
3491.93 6789
3492.49 7100
3493.05 6895
3493.60 7439
3494.16 7359
3494.72 6629
3495.27 6120
3495.83 5241
3496.39 4750
3496.95 4421
3497.50 3807
3498.06 3538
3498.62 3287
3499.18 3245
3499.74 3343
3500.29 3206
3500.85 3226
3501.41 3322
3501.97 3405
3502.52 3362
3503.08 3522
3503.64 3756
3504.20 3796
3504.76 3863
3505.32 3911
3505.87 3788
3506.43 3724
3506.99 3705
3507.55 3559
3508.11 3399
3508.67 3185
3509.22 2970
3509.78 2815
3510.34 2656
3510.90 2545
3511.46 2351
3512.02 2263
3512.58 2074
3513.13 2130
3513.69 2014
3514.25 1906
3514.81 1754
3515.37 1801
3515.93 1712
3516.49 1838
3517.05 1644
3517.61 1640
3518.17 1760
3518.73 1754
3519.28 1796
3519.84 1750
3520.40 1617
3520.96 1694
3521.52 1724
3522.08 1844
3522.64 1873
3523.20 1976
3523.76 1805
3524.32 1769
3524.88 1733
3525.44 1764
3526.00 1745
3526.56 1616
3527.12 1633
3527.68 1684
3528.24 1512
3528.80 1599
3529.36 1581
3529.92 1510
3530.48 1568
3531.04 1563
3531.60 1437
3532.16 1490
3532.72 1517
3533.28 1587
3533.84 1584
3534.40 1794
3534.96 1846
3535.52 1730
3536.08 1850
3536.65 1901
3537.21 1948
3537.77 1932
3538.33 2000
3538.89 1964
3539.45 1947
3540.01 1819
3540.57 1653
3541.13 1674
3541.69 1678
3542.25 1596
3542.82 1625
3543.38 1688
3543.94 1604
3544.50 1456
3545.06 1565
3545.62 1506
3546.18 1508
3546.75 1481
3547.31 1583
3547.87 1648
3548.43 1603
3548.99 1487
3549.55 1588
3550.12 1662
3550.68 1534
3551.24 1530
3551.80 1531
3552.36 1506
3552.92 1398
3553.49 1310
3554.05 1291
3554.61 1365
3555.17 1302
3555.74 1420
3556.30 1384
3556.86 1395
3557.42 1326
3557.98 1270
3558.55 1384
3559.11 1386
3559.67 1335
3560.23 1354
3560.80 1463
3561.36 1509
3561.92 1593
3562.49 1478
3563.05 1483
3563.61 1448
3564.17 1502
3564.74 1468
3565.30 1474
3565.86 1534
3566.43 1552
3566.99 1485
3567.55 1384
3568.11 1412
3568.68 1355
3569.24 1478
3569.80 1439
3570.37 1389
3570.93 1430
3571.49 1383
3572.06 1460
3572.62 1369
3573.19 1369
3573.75 1345
3574.31 1470
3574.88 1490
3575.44 1431
3576.00 1398
3576.57 1501
3577.13 1424
3577.70 1440
3578.26 1496
3578.82 1516
3579.39 1509
3579.95 1486
3580.52 1472
3581.08 1320
3581.64 1371
3582.21 1322
3582.77 1478
3583.34 1520
3583.90 1519
3584.47 1429
3585.03 1477
3585.60 1534
3586.16 1451
3586.72 1245
3587.29 1361
3587.85 1375
3588.42 1440
3588.98 1397
3589.55 1408
3590.11 1464
3590.68 1463
3591.24 1533
3591.81 1483
3592.37 1417
3592.94 1360
3593.50 1504
3594.07 1496
3594.63 1481
3595.20 1475
3595.77 1469
3596.33 1493
3596.90 1600
3597.46 1409
3598.03 1435
3598.59 1407
3599.16 1399
3599.72 1431
3600.29 1474
3600.86 1433
3601.42 1545
3601.99 1379
3602.55 1299
3603.12 1394
3603.69 1351
3604.25 1278
3604.82 1284
3605.38 1309
3605.95 1281
3606.52 1232
3607.08 1277
3607.65 1207
3608.21 1159
3608.78 1185
3609.35 1104
3609.91 1160
3610.48 1161
3611.05 1214
3611.61 1216
3612.18 1236
3612.75 1196
3613.31 1211
3613.88 1214
3614.45 1236
3615.01 1296
3615.58 1375
3616.15 1586
3616.72 1657
3617.28 1771
3617.85 1800
3618.42 1850
3618.98 1955
3619.55 2106
3620.12 2132
3620.69 2040
3621.25 1987
3621.82 1992
3622.39 1861
3622.96 1611
3623.52 1610
3624.09 1388
3624.66 1520
3625.23 1342
3625.79 1328
3626.36 1370
3626.93 1365
3627.50 1261
3628.06 1270
3628.63 1427
3629.20 1564
3629.77 1422
3630.34 1468
3630.91 1486
3631.47 1458
3632.04 1431
3632.61 1517
3633.18 1382
3633.75 1483
3634.31 1430
3634.88 1388
3635.45 1442
3636.02 1360
3636.59 1364
3637.16 1566
3637.73 1456
3638.29 1501
3638.86 1498
3639.43 1648
3640.00 1799
3640.57 1780
3641.14 1826
3641.71 1911
3642.28 1824
3642.85 1709
3643.42 1806
3643.98 1773
3644.55 1810
3645.12 1770
3645.69 1565
3646.26 1420
3646.83 1551
3647.40 1494
3647.97 1609
3648.54 1541
3649.11 1504
3649.68 1633
3650.25 1593
3650.82 1456
3651.39 1347
3651.96 1449
3652.53 1572
3653.10 1492
3653.67 1439
3654.24 1441
3654.81 1601
3655.38 1469
3655.95 1486
3656.52 1369
3657.09 1466
3657.66 1555
3658.23 1484
3658.80 1415
3659.37 1480
3659.94 1418
3660.51 1458
3661.08 1434
3661.65 1469
3662.22 1459
3662.79 1537
3663.36 1481
3663.93 1470
3664.50 1505
3665.07 1527
3665.64 1424
3666.22 1483
3666.79 1443
3667.36 1512
3667.93 1333
3668.50 1462
3669.07 1421
3669.64 1341
3670.21 1260
3670.78 1195
3671.36 1417
3671.93 1449
3672.50 1452
3673.07 1317
3673.64 1248
3674.21 1433
3674.78 1560
3675.36 1498
3675.93 1631
3676.50 1585
3677.07 1474
3677.64 1450
3678.21 1505
3678.79 1395
3679.36 1532
3679.93 1334
3680.50 1246
3681.07 1273
3681.65 1391
3682.22 1339
3682.79 1341
3683.36 1354
3683.94 1367
3684.51 1263
3685.08 1237
3685.65 1306
3686.23 1349
3686.80 1383
3687.37 1375
3687.94 1374
3688.52 1429
3689.09 1339
3689.66 1470
3690.23 1387
3690.81 1461
3691.38 1517
3691.95 1469
3692.52 1579
3693.10 1523
3693.67 1258
3694.24 1261
3694.82 1303
3695.39 1340
3695.96 1245
3696.54 1276
3697.11 1339
3697.68 1281
3698.26 1210
3698.83 1346
3699.40 1436
3699.98 1337
3700.55 1347
3701.12 1325
3701.70 1388
3702.27 1371
3702.85 1344
3703.42 1281
3703.99 1295
3704.57 1252
3705.14 1417
3705.71 1552
3706.29 1487
3706.86 1390
3707.44 1477
3708.01 1394
3708.59 1364
3709.16 1416
3709.73 1474
3710.31 1506
3710.88 1509
3711.46 1599
3712.03 1635
3712.61 1375
3713.18 1268
3713.75 1459
3714.33 1495
3714.90 1454
3715.48 1579
3716.05 1492
3716.63 1352
3717.20 1358
3717.78 1240
3718.35 1377
3718.93 1443
3719.50 1499
3720.08 1384
3720.65 1466
3721.23 1373
3721.80 1510
3722.38 1364
3722.95 1302
3723.53 1120
3724.11 1163
3724.68 1271
3725.26 1392
3725.83 1269
3726.41 1079
3726.98 1135
3727.56 1188
3728.13 1189
3728.71 1273
3729.29 1408
3729.86 1386
3730.44 1383
3731.01 1471
3731.59 1589
3732.17 1593
3732.74 1570
3733.32 1720
3733.89 1700
3734.47 1697
3735.05 1538
3735.62 1659
3736.20 1577
3736.77 1389
3737.35 1467
3737.93 1506
3738.50 1516
3739.08 1428
3739.66 1383
3740.23 1390
3740.81 1416
3741.39 1245
3741.96 1279
3742.54 1267
3743.12 1281
3743.69 1383
3744.27 1427
3744.85 1307
3745.43 1263
3746.00 1205
3746.58 1335
3747.16 1326
3747.73 1361
3748.31 1356
3748.89 1387
3749.47 1340
3750.04 1367
3750.62 1321
3751.20 1218
3751.78 1244
3752.35 1244
3752.93 1257
3753.51 1252
3754.09 1249
3754.66 1197
3755.24 1295
3755.82 1186
3756.40 1140
3756.98 1240
3757.55 1350
3758.13 1219
3758.71 1326
3759.29 1269
3759.87 1279
3760.44 1300
3761.02 1350
3761.60 1334
3762.18 1276
3762.76 1346
3763.34 1424
3763.91 1518
3764.49 1304
3765.07 1303
3765.65 1375
3766.23 1175
3766.81 1210
3767.39 1265
3767.96 1272
3768.54 1313
3769.12 1283
3769.70 1268
3770.28 1312
3770.86 1428
3771.44 1432
3772.02 1355
3772.60 1319
3773.18 1274
3773.76 1333
3774.33 1348
3774.91 1304
3775.49 1252
3776.07 1214
3776.65 1270
3777.23 1262
3777.81 1172
3778.39 1163
3778.97 1124
3779.55 1202
3780.13 1203
3780.71 1061
3781.29 1116
3781.87 1089
3782.45 1167
3783.03 1151
3783.61 1123
3784.19 1173
3784.77 1143
3785.35 1125
3785.93 1171
3786.51 1207
3787.09 1238
3787.67 1195
3788.25 1229
3788.83 1220
3789.41 1200
3789.99 1220
3790.57 1148
3791.15 1317
3791.73 1226
3792.31 1270
3792.89 1389
3793.48 1338
3794.06 1299
3794.64 1439
3795.22 1302
3795.80 1301
3796.38 1345
3796.96 1482
3797.54 1284
3798.12 1245
3798.70 1312
3799.28 1401
3799.87 1456
3800.45 1334
3801.03 1527
3801.61 1530
3802.19 1538
3802.77 1321
3803.35 1324
3803.94 1447
3804.52 1431
3805.10 1497
3805.68 1539
3806.26 1553
3806.84 1556
3807.43 1563
3808.01 1659
3808.59 1722
3809.17 1705
3809.75 1676
3810.34 1750
3810.92 1736
3811.50 1714
3812.08 1678
3812.66 1614
3813.25 1731
3813.83 1655
3814.41 1602
3814.99 1583
3815.58 1632
3816.16 1597
3816.74 1726
3817.32 1590
3817.91 1552
3818.49 1458
3819.07 1361
3819.65 1323
3820.24 1257
3820.82 1333
3821.40 1268
3821.99 1244
3822.57 1377
3823.15 1263
3823.73 1306
3824.32 1262
3824.90 1225
3825.48 1339
3826.07 1308
3826.65 1328
3827.23 1327
3827.82 1302
3828.40 1224
3828.98 1256
3829.57 1248
3830.15 1243
3830.73 1286
3831.32 1218
3831.90 1253
3832.49 1265
3833.07 1351
3833.65 1370
3834.24 1368
3834.82 1351
3835.41 1272
3835.99 1207
3836.57 1236
3837.16 1272
3837.74 1254
3838.33 1252
3838.91 1187
3839.49 1232
3840.08 1103
3840.66 1146
3841.25 1206
3841.83 1205
3842.42 1235
3843.00 1168
3843.58 1277
3844.17 1207
3844.75 1181
3845.34 1268
3845.92 1221
3846.51 1150
3847.09 1305
3847.68 1318
3848.26 1330
3848.85 1305
3849.43 1223
3850.02 1257
3850.60 1228
3851.19 1195
3851.77 1198
3852.36 1261
3852.94 1317
3853.53 1275
3854.11 1322
3854.70 1318
3855.29 1289
3855.87 1266
3856.46 1221
3857.04 1346
3857.63 1234
3858.21 1235
3858.80 1402
3859.39 1444
3859.97 1330
3860.56 1307
3861.14 1433
3861.73 1575
3862.31 1569
3862.90 1618
3863.49 1677
3864.07 1557
3864.66 1557
3865.25 1639
3865.83 1615
3866.42 1608
3867.00 1506
3867.59 1472
3868.18 1466
3868.76 1380
3869.35 1274
3869.94 1430
3870.52 1394
3871.11 1312
3871.70 1308
3872.28 1300
3872.87 1367
3873.46 1328
3874.04 1323
3874.63 1341
3875.22 1414
3875.80 1420
3876.39 1394
3876.98 1360
3877.57 1401
3878.15 1352
3878.74 1307
3879.33 1310
3879.92 1306
3880.50 1250
3881.09 1272
3881.68 1173
3882.26 1276
3882.85 1300
3883.44 1284
3884.03 1220
3884.62 1138
3885.20 1226
3885.79 1313
3886.38 1367
3886.97 1409
3887.55 1536
3888.14 1558
3888.73 1736
3889.32 1776
3889.91 1788
3890.49 1910
3891.08 1819
3891.67 1779
3892.26 1714
3892.85 1853
3893.44 1709
3894.02 1562
3894.61 1613
3895.20 1551
3895.79 1483
3896.38 1571
3896.97 1604
3897.56 1540
3898.14 1401
3898.73 1367
3899.32 1286
3899.91 1449
3900.50 1365
3901.09 1378
3901.68 1330
3902.27 1378
3902.86 1398
3903.44 1373
3904.03 1366
3904.62 1329
3905.21 1401
3905.80 1331
3906.39 1266
3906.98 1317
3907.57 1350
3908.16 1283
3908.75 1369
3909.34 1253
3909.93 1247
3910.52 1217
3911.11 1207
3911.70 1187
3912.29 1176
3912.88 1149
3913.47 1189
3914.06 1114
3914.65 1113
3915.24 1229
3915.83 1174
3916.42 1143
3917.01 1112
3917.60 1086
3918.19 1128
3918.78 1248
3919.37 1285
3919.96 1177
3920.55 1142
3921.14 1103
3921.73 1283
3922.32 1190
3922.91 1214
3923.50 1293
3924.09 1230
3924.68 1244
3925.27 1166
3925.86 1097
3926.45 1216
3927.05 1154
3927.64 1166
3928.23 1110
3928.82 1246
3929.41 1272
3930.00 1094
3930.59 1080
3931.18 1169
3931.77 1096
3932.37 1085
3932.96 1127
3933.55 1082
3934.14 1066
3934.73 1084
3935.32 1002
3935.91 1082
3936.51 1329
3937.10 1305
3937.69 1312
3938.28 1320
3938.87 1372
3939.46 1341
3940.06 1298
3940.65 1330
3941.24 1474
3941.83 1583
3942.42 1494
3943.02 1434
3943.61 1498
3944.20 1490
3944.79 1532
3945.39 1520
3945.98 1324
3946.57 1312
3947.16 1188
3947.76 1150
3948.35 1199
3948.94 1225
3949.53 1138
3950.13 1142
3950.72 1208
3951.31 1171
3951.90 1151
3952.50 1215
3953.09 1191
3953.68 1184
3954.28 1221
3954.87 1285
3955.46 1278
3956.05 1188
3956.65 1213
3957.24 1217
3957.83 1267
3958.43 1329
3959.02 1278
3959.61 1344
3960.21 1351
3960.80 1336
3961.39 1294
3961.99 1357
3962.58 1275
3963.17 1389
3963.77 1525
3964.36 1340
3964.96 1492
3965.55 1452
3966.14 1433
3966.74 1532
3967.33 1440
3967.93 1443
3968.52 1503
3969.11 1368
3969.71 1366
3970.30 1311
3970.90 1375
3971.49 1191
3972.08 1244
3972.68 1275
3973.27 1185
3973.87 1159
3974.46 1306
3975.06 1211
3975.65 1294
3976.25 1375
3976.84 1357
3977.43 1477
3978.03 1461
3978.62 1251
3979.22 1305
3979.81 1390
3980.41 1236
3981.00 1165
3981.60 1315
3982.19 1267
3982.79 1288
3983.38 1241
3983.98 1216
3984.57 1281
3985.17 1260
3985.76 1305
3986.36 1346
3986.96 1390
3987.55 1321
3988.15 1224
3988.74 1254
3989.34 1233
3989.93 1169
3990.53 1202
3991.12 1165
3991.72 1198
3992.32 1307
3992.91 1351
3993.51 1367
3994.10 1306
3994.70 1424
3995.30 1440
3995.89 1436
3996.49 1444
3997.08 1515
3997.68 1541
3998.28 1502
3998.87 1563
3999.47 1466
4000.07 1460
4000.66 1497
4001.26 1497
4001.85 1476
4002.45 1527
4003.05 1372
4003.64 1447
4004.24 1398
4004.84 1407
4005.43 1441
4006.03 1420
4006.63 1450
4007.23 1452
4007.82 1365
4008.42 1348
4009.02 1347
4009.61 1280
4010.21 1344
4010.81 1317
4011.41 1274
4012.00 1298
4012.60 1260
4013.20 1413
4013.79 1366
4014.39 1376
4014.99 1466
4015.59 1477
4016.18 1432
4016.78 1397
4017.38 1369
4017.98 1350
4018.58 1368
4019.17 1434
4019.77 1373
4020.37 1404
4020.97 1294
4021.56 1232
4022.16 1232
4022.76 1305
4023.36 1276
4023.96 1348
4024.56 1298
4025.15 1353
4025.75 1419
4026.35 1397
4026.95 1382
4027.55 1419
4028.15 1460
4028.74 1482
4029.34 1608
4029.94 1509
4030.54 1550
4031.14 1625
4031.74 1515
4032.34 1429
4032.93 1486
4033.53 1514
4034.13 1469
4034.73 1478
4035.33 1387
4035.93 1343
4036.53 1298
4037.13 1183
4037.73 1198
4038.33 1298
4038.93 1347
4039.52 1209
4040.12 1238
4040.72 1187
4041.32 1223
4041.92 1238
4042.52 1100
4043.12 1115
4043.72 1164
4044.32 1225
4044.92 1231
4045.52 1165
4046.12 1158
4046.72 1049
4047.32 1046
4047.92 1068
4048.52 1142
4049.12 1176
4049.72 1142
4050.32 1233
4050.92 1221
4051.52 1266
4052.12 1231
4052.72 1247
4053.32 1237
4053.92 1286
4054.52 1259
4055.12 1300
4055.72 1228
4056.32 1162
4056.92 1143
4057.52 1208
4058.13 1119
4058.73 1253
4059.33 1262
4059.93 1331
4060.53 1192
4061.13 1150
4061.73 1223
4062.33 1177
4062.93 1220
4063.53 1083
4064.14 1017
4064.74 977
4065.34 1131
4065.94 1082
4066.54 994
4067.14 1052
4067.74 1136
4068.34 1073
4068.95 1071
4069.55 1066
4070.15 1113
4070.75 985
4071.35 1147
4071.95 1202
4072.56 1104
4073.16 1131
4073.76 1151
4074.36 1196
4074.96 1109
4075.57 1134
4076.17 1108
4076.77 1105
4077.37 1182
4077.97 1038
4078.58 1003
4079.18 1135
4079.78 1029
4080.38 1080
4080.99 1111
4081.59 1240
4082.19 1230
4082.79 1086
4083.40 1253
4084.00 1146
4084.60 1106
4085.20 1138
4085.81 1090
4086.41 1170
4087.01 1162
4087.61 1079
4088.22 1090
4088.82 1078
4089.42 1097
4090.03 1143
4090.63 1245
4091.23 1152
4091.84 1208
4092.44 1196
4093.04 1168
4093.65 1189
4094.25 1218
4094.85 1120
4095.46 1230
4096.06 1231
4096.66 1133
4097.27 1272
4097.87 1188
4098.47 1162
4099.08 1153
4099.68 1208
4100.29 1145
4100.89 1146
4101.49 1100
4102.10 1179
4102.70 1053
4103.30 1061
4103.91 1064
4104.51 1105
4105.12 1175
4105.72 1189
4106.33 1135
4106.93 1153
4107.53 1111
4108.14 1207
4108.74 1189
4109.35 1159
4109.95 1281
4110.56 1233
4111.16 1125
4111.77 1057
4112.37 1138
4112.98 1150
4113.58 1131
4114.19 1054
4114.79 1065
4115.40 1057
4116.00 1008
4116.61 1186
4117.21 1225
4117.82 1101
4118.42 1033
4119.03 956
4119.63 989
4120.24 1018
4120.84 1037
4121.45 1035
4122.05 1045
4122.66 1044
4123.26 1119
4123.87 1136
4124.47 1065
4125.08 1088
4125.69 1096
4126.29 1178
4126.90 1146
4127.50 1086
4128.11 1157
4128.71 1135
4129.32 1034
4129.93 1097
4130.53 1102
4131.14 1085
4131.74 1086
4132.35 1156
4132.96 1227
4133.56 1149
4134.17 1126
4134.78 1112
4135.38 1316
4135.99 1437
4136.60 1383
4137.20 1296
4137.81 1260
4138.42 1329
4139.02 1442
4139.63 1442
4140.24 1379
4140.84 1334
4141.45 1327
4142.06 1406
4142.66 1464
4143.27 1468
4143.88 1410
4144.48 1431
4145.09 1356
4145.70 1362
4146.31 1280
4146.91 1208
4147.52 1231
4148.13 1282
4148.73 1088
4149.34 1087
4149.95 1168
4150.56 1234
4151.16 1127
4151.77 1068
4152.38 1162
4152.99 1098
4153.60 1100
4154.20 1185
4154.81 1229
4155.42 1251
4156.03 1122
4156.63 1037
4157.24 1199
4157.85 1192
4158.46 1218
4159.07 1245
4159.68 1199
4160.28 1178
4160.89 1226
4161.50 1195
4162.11 1174
4162.72 1178
4163.33 1131
4163.93 1213
4164.54 1234
4165.15 1216
4165.76 1213
4166.37 1261
4166.98 1248
4167.59 1246
4168.19 1248
4168.80 1220
4169.41 1298
4170.02 1278
4170.63 1160
4171.24 1081
4171.85 1130
4172.46 1156
4173.07 1177
4173.68 1205
4174.29 1202
4174.89 1181
4175.50 1179
4176.11 1269
4176.72 1234
4177.33 1195
4177.94 1180
4178.55 1163
4179.16 1207
4179.77 1285
4180.38 1165
4180.99 1252
4181.60 1250
4182.21 1288
4182.82 1155
4183.43 1182
4184.04 1222
4184.65 1078
4185.26 1089
4185.87 1175
4186.48 1159
4187.09 1158
4187.70 1215
4188.31 1160
4188.92 1080
4189.53 1107
4190.14 1130
4190.75 1263
4191.36 1129
4191.97 1104
4192.58 1187
4193.19 1134
4193.80 1187
4194.42 1232
4195.03 1307
4195.64 1272
4196.25 1280
4196.86 1392
4197.47 1285
4198.08 1244
4198.69 1178
4199.30 1226
4199.91 1090
4200.53 1036
4201.14 1134
4201.75 1162
4202.36 1026
4202.97 1066
4203.58 1090
4204.19 1115
4204.80 1069
4205.42 1151
4206.03 1158
4206.64 1093
4207.25 1096
4207.86 1125
4208.47 1129
4209.09 1038
4209.70 1060
4210.31 1065
4210.92 1065
4211.53 1081
4212.15 1084
4212.76 1123
4213.37 1090
4213.98 1060
4214.59 1182
4215.21 1074
4215.82 1170
4216.43 1244
4217.04 1218
4217.66 1263
4218.27 1335
4218.88 1405
4219.49 1342
4220.11 1399
4220.72 1467
4221.33 1478
4221.94 1391
4222.56 1538
4223.17 1555
4223.78 1584
4224.40 1571
4225.01 1461
4225.62 1499
4226.23 1564
4226.85 1430
4227.46 1309
4228.07 1255
4228.69 1350
4229.30 1437
4229.91 1456
4230.53 1487
4231.14 1541
4231.75 1657
4232.37 1668
4232.98 1693
4233.59 1941
4234.21 1908
4234.82 2022
4235.44 2041
4236.05 1959
4236.66 2022
4237.28 1860
4237.89 1802
4238.50 1802
4239.12 1695
4239.73 1458
4240.35 1458
4240.96 1321
4241.58 1143
4242.19 1182
4242.80 1274
4243.42 1233
4244.03 1260
4244.65 1201
4245.26 1255
4245.88 1171
4246.49 1248
4247.10 1248
4247.72 1182
4248.33 1155
4248.95 1204
4249.56 1306
4250.18 1225
4250.79 1223
4251.41 1312
4252.02 1168
4252.64 1254
4253.25 1269
4253.87 1202
4254.48 1179
4255.10 1212
4255.71 1275
4256.33 1260
4256.94 1143
4257.56 1065
4258.17 1066
4258.79 1146
4259.41 1102
4260.02 1109
4260.64 1156
4261.25 1177
4261.87 1139
4262.48 1323
4263.10 1402
4263.71 1316
4264.33 1216
4264.95 1271
4265.56 1321
4266.18 1321
4266.79 1388
4267.41 1335
4268.03 1382
4268.64 1325
4269.26 1270
4269.87 1324
4270.49 1329
4271.11 1384
4271.72 1202
4272.34 1246
4272.96 1240
4273.57 1283
4274.19 1187
4274.81 1142
4275.42 1131
4276.04 1164
4276.66 1238
4277.27 1182
4277.89 1222
4278.51 1154
4279.12 1230
4279.74 1130
4280.36 1130
4280.97 1105
4281.59 1051
4282.21 1072
4282.83 1120
4283.44 1026
4284.06 1012
4284.68 974
4285.29 1056
4285.91 1057
4286.53 967
4287.15 1026
4287.76 1087
4288.38 993
4289.00 1146
4289.62 1140
4290.23 1080
4290.85 1109
4291.47 1118
4292.09 1171
4292.71 1220
4293.32 1209
4293.94 1140
4294.56 1131
4295.18 1122
4295.80 1035
4296.41 1154
4297.03 1075
4297.65 1238
4298.27 1245
4298.89 1221
4299.50 1173
4300.12 1018
4300.74 1204
4301.36 1236
4301.98 1220
4302.60 1337
4303.22 1302
4303.83 1261
4304.45 1310
4305.07 1193
4305.69 1251
4306.31 1240
4306.93 1152
4307.55 1134
4308.17 1223
4308.79 1251
4309.40 1318
4310.02 1081
4310.64 1121
4311.26 1079
4311.88 1112
4312.50 1081
4313.12 1080
4313.74 1079
4314.36 1140
4314.98 1037
4315.60 1079
4316.22 1157
4316.84 1126
4317.46 1173
4318.08 1121
4318.70 1065
4319.32 1004
4319.94 1015
4320.56 1021
4321.18 1110
4321.80 1056
4322.42 1103
4323.04 1093
4323.66 1050
4324.28 1152
4324.90 1200
4325.52 1080
4326.14 1010
4326.76 1152
4327.38 1159
4328.00 1112
4328.62 1179
4329.24 1213
4329.86 1083
4330.48 1175
4331.10 1343
4331.72 1218
4332.34 1282
4332.96 1313
4333.58 1341
4334.20 1304
4334.82 1511
4335.45 1694
4336.07 1714
4336.69 1765
4337.31 1806
4337.93 1848
4338.55 1946
4339.17 1808
4339.79 1842
4340.41 1767
4341.04 1769
4341.66 1571
4342.28 1619
4342.90 1682
4343.52 1733
4344.14 1762
4344.76 2068
4345.39 2137
4346.01 2126
4346.63 2247
4347.25 2315
4347.87 2418
4348.50 2362
4349.12 2060
4349.74 1934
4350.36 1856
4350.98 1723
4351.61 1642
4352.23 1446
4352.85 1430
4353.47 1332
4354.09 1260
4354.72 1293
4355.34 1260
4355.96 1209
4356.58 1164
4357.21 1260
4357.83 1217
4358.45 1246
4359.07 1244
4359.70 1241
4360.32 1285
4360.94 1234
4361.56 1209
4362.19 1217
4362.81 1257
4363.43 1081
4364.06 1143
4364.68 1176
4365.30 1129
4365.93 1110
4366.55 1039
4367.17 1092
4367.80 1157
4368.42 1015
4369.04 1079
4369.67 1041
4370.29 1023
4370.91 1026
4371.54 1010
4372.16 1046
4372.78 1091
4373.41 1172
4374.03 1061
4374.65 1064
4375.28 1098
4375.90 1067
4376.53 1034
4377.15 972
4377.77 1038
4378.40 1161
4379.02 1037
4379.65 1018
4380.27 988
4380.89 1151
4381.52 1101
4382.14 1061
4382.77 1029
4383.39 1067
4384.02 1112
4384.64 1036
4385.26 1045
4385.89 995
4386.51 1095
4387.14 1139
4387.76 1023
4388.39 926
4389.01 938
4389.64 975
4390.26 977
4390.89 968
4391.51 1000
4392.14 910
4392.76 909
4393.39 978
4394.01 987
4394.64 936
4395.26 916
4395.89 1086
4396.51 982
4397.14 1023
4397.76 974
4398.39 977
4399.01 1034
4399.64 1038
4400.27 1150
4400.89 1030
4401.52 1158
4402.14 1075
4402.77 978
4403.39 1072
4404.02 1040
4404.65 1035
4405.27 1106
4405.90 1169
4406.52 1077
4407.15 1143
4407.78 1109
4408.40 1110
4409.03 1051
4409.65 991
4410.28 1039
4410.91 1148
4411.53 1151
4412.16 1176
4412.79 1114
4413.41 1057
4414.04 1133
4414.67 1141
4415.29 996
4415.92 1060
4416.55 1065
4417.17 1103
4417.80 1016
4418.43 975
4419.05 984
4419.68 866
4420.31 1019
4420.93 1070
4421.56 998
4422.19 947
4422.82 898
4423.44 918
4424.07 921
4424.70 855
4425.32 812
4425.95 815
4426.58 907
4427.21 862
4427.83 819
4428.46 911
4429.09 887
4429.72 957
4430.35 998
4430.97 1008
4431.60 937
4432.23 1047
4432.86 1029
4433.48 1011
4434.11 1070
4434.74 1174
4435.37 1111
4436.00 998
4436.62 1028
4437.25 1132
4437.88 998
4438.51 1069
4439.14 1065
4439.77 1018
4440.39 1101
4441.02 1099
4441.65 1046
4442.28 1080
4442.91 1097
4443.54 998
4444.17 990
4444.79 1025
4445.42 1150
4446.05 1089
4446.68 1111
4447.31 1194
4447.94 1078
4448.57 1103
4449.20 1058
4449.83 1101
4450.46 1052
4451.08 1103
4451.71 1192
4452.34 1043
4452.97 1102
4453.60 1029
4454.23 1053
4454.86 1172
4455.49 1256
4456.12 1261
4456.75 1227
4457.38 1121
4458.01 1183
4458.64 1177
4459.27 1137
4459.90 1039
4460.53 956
4461.16 1095
4461.79 992
4462.42 979
4463.05 917
4463.68 915
4464.31 958
4464.94 1012
4465.57 1031
4466.20 1006
4466.83 930
4467.46 912
4468.09 971
4468.72 926
4469.35 987
4469.98 1026
4470.61 945
4471.24 878
4471.87 880
4472.50 895
4473.13 888
4473.76 999
4474.40 1009
4475.03 1072
4475.66 882
4476.29 1006
4476.92 964
4477.55 875
4478.18 901
4478.81 906
4479.44 893
4480.07 911
4480.71 962
4481.34 972
4481.97 1051
4482.60 974
4483.23 1037
4483.86 1121
4484.49 1159
4485.13 1062
4485.76 960
4486.39 1029
4487.02 1034
4487.65 1004
4488.28 999
4488.92 1001
4489.55 1015
4490.18 998
4490.81 1105
4491.44 1109
4492.08 1059
4492.71 924
4493.34 989
4493.97 1064
4494.61 1001
4495.24 1053
4495.87 996
4496.50 1013
4497.13 1006
4497.77 1057
4498.40 1036
4499.03 1205
4499.67 1216
4500.30 1335
4500.93 1412
4501.56 1483
4502.20 1515
4502.83 1547
4503.46 1624
4504.09 1642
4504.73 1428
4505.36 1387
4505.99 1502
4506.63 1353
4507.26 1350
4507.89 1354
4508.53 1296
4509.16 1214
4509.79 1206
4510.43 1297
4511.06 1143
4511.69 1052
4512.33 1052
4512.96 1047
4513.59 1090
4514.23 1016
4514.86 1030
4515.49 980
4516.13 987
4516.76 924
4517.40 950
4518.03 941
4518.66 984
4519.30 1001
4519.93 1017
4520.57 947
4521.20 1076
4521.83 1100
4522.47 1073
4523.10 1036
4523.74 1013
4524.37 1115
4525.01 1052
4525.64 1066
4526.27 1071
4526.91 1109
4527.54 1114
4528.18 1239
4528.81 1297
4529.45 1295
4530.08 1369
4530.72 1417
4531.35 1504
4531.99 1659
4532.62 1659
4533.26 1622
4533.89 1527
4534.53 1498
4535.16 1456
4535.80 1379
4536.43 1352
4537.07 1216
4537.70 1161
4538.34 1208
4538.97 1057
4539.61 1019
4540.24 1065
4540.88 1039
4541.52 966
4542.15 996
4542.79 1013
4543.42 915
4544.06 960
4544.69 996
4545.33 942
4545.97 1008
4546.60 898
4547.24 1035
4547.87 950
4548.51 926
4549.15 923
4549.78 954
4550.42 861
4551.05 889
4551.69 950
4552.33 919
4552.96 978
4553.60 991
4554.24 1038
4554.87 987
4555.51 964
4556.15 1109
4556.78 917
4557.42 950
4558.06 976
4558.69 930
4559.33 1027
4559.97 1030
4560.60 1060
4561.24 1000
4561.88 1008
4562.51 1054
4563.15 1008
4563.79 962
4564.43 1087
4565.06 1043
4565.70 977
4566.34 1056
4566.97 1012
4567.61 1039
4568.25 1056
4568.89 931
4569.52 919
4570.16 929
4570.80 937
4571.44 1005
4572.07 852
4572.71 966
4573.35 1029
4573.99 1008
4574.63 960
4575.26 891
4575.90 935
4576.54 965
4577.18 1070
4577.82 1012
4578.45 994
4579.09 988
4579.73 1013
4580.37 1068
4581.01 1014
4581.65 984
4582.28 978
4582.92 1061
4583.56 1025
4584.20 977
4584.84 978
4585.48 925
4586.12 981
4586.75 962
4587.39 964
4588.03 1039
4588.67 1115
4589.31 1169
4589.95 1172
4590.59 1170
4591.23 1275
4591.87 1400
4592.50 1236
4593.14 1116
4593.78 1238
4594.42 1206
4595.06 1062
4595.70 1124
4596.34 1007
4596.98 1027
4597.62 990
4598.26 1034
4598.90 1003
4599.54 1006
4600.18 938
4600.82 1022
4601.46 1050
4602.10 963
4602.74 1039
4603.38 975
4604.02 1013
4604.66 1126
4605.30 1044
4605.94 1029
4606.58 1099
4607.22 1041
4607.86 1001
4608.50 953
4609.14 907
4609.78 950
4610.42 965
4611.06 981
4611.70 966
4612.34 912
4612.98 1046
4613.62 1042
4614.26 1001
4614.90 864
4615.54 995
4616.18 1002
4616.82 1038
4617.47 987
4618.11 1027
4618.75 959
4619.39 932
4620.03 960
4620.67 962
4621.31 939
4621.95 873
4622.59 941
4623.23 926
4623.88 887
4624.52 922
4625.16 943
4625.80 918
4626.44 936
4627.08 832
4627.72 813
4628.37 973
4629.01 939
4629.65 906
4630.29 912
4630.93 1009
4631.58 1127
4632.22 978
4632.86 994
4633.50 1033
4634.14 1000
4634.79 1013
4635.43 1006
4636.07 1049
4636.71 921
4637.35 986
4638.00 1097
4638.64 1037
4639.28 890
4639.92 882
4640.57 1023
4641.21 975
4641.85 944
4642.49 1073
4643.14 1043
4643.78 919
4644.42 932
4645.06 1045
4645.71 1051
4646.35 971
4646.99 982
4647.64 954
4648.28 1002
4648.92 1162
4649.56 1133
4650.21 1086
4650.85 1064
4651.49 1093
4652.14 1091
4652.78 1113
4653.42 1099
4654.07 1122
4654.71 1070
4655.35 1036
4656.00 1061
4656.64 1068
4657.29 1064
4657.93 952
4658.57 953
4659.22 940
4659.86 957
4660.50 1002
4661.15 964
4661.79 908
4662.44 875
4663.08 898
4663.72 883
4664.37 964
4665.01 820
4665.66 948
4666.30 891
4666.95 952
4667.59 892
4668.23 840
4668.88 891
4669.52 849
4670.17 894
4670.81 849
4671.46 916
4672.10 952
4672.75 914
4673.39 946
4674.04 887
4674.68 835
4675.32 879
4675.97 930
4676.61 874
4677.26 947
4677.90 861
4678.55 917
4679.20 953
4679.84 946
4680.49 923
4681.13 988
4681.78 974
4682.42 1035
4683.07 1080
4683.71 1172
4684.36 981
4685.00 923
4685.65 926
4686.29 880
4686.94 976
4687.59 978
4688.23 998
4688.88 977
4689.52 878
4690.17 932
4690.82 960
4691.46 870
4692.11 923
4692.75 916
4693.40 839
4694.05 853
4694.69 895
4695.34 992
4695.98 1031
4696.63 1053
4697.28 957
4697.92 994
4698.57 1131
4699.22 1255
4699.86 1240
4700.51 1150
4701.16 1172
4701.80 1125
4702.45 1084
4703.10 1104
4703.74 1050
4704.39 999
4705.04 1045
4705.68 1005
4706.33 1016
4706.98 1010
4707.63 987
4708.27 1045
4708.92 1039
4709.57 1063
4710.21 1114
4710.86 1012
4711.51 1023
4712.16 1103
4712.80 1132
4713.45 1036
4714.10 974
4714.75 856
4715.39 948
4716.04 953
4716.69 973
4717.34 974
4717.99 1010
4718.63 1016
4719.28 1056
4719.93 1061
4720.58 1041
4721.22 1115
4721.87 1058
4722.52 1120
4723.17 1134
4723.82 1166
4724.47 1096
4725.11 1176
4725.76 1245
4726.41 1256
4727.06 1333
4727.71 1265
4728.36 1160
4729.00 1241
4729.65 1144
4730.30 1198
4730.95 1201
4731.60 1178
4732.25 1111
4732.90 1061
4733.55 1004
4734.19 951
4734.84 1026
4735.49 1033
4736.14 945
4736.79 1025
4737.44 1079
4738.09 1145
4738.74 1142
4739.39 1101
4740.04 1136
4740.69 1158
4741.34 1065
4741.99 1064
4742.64 1135
4743.28 1084
4743.93 1081
4744.58 1193
4745.23 1099
4745.88 1081
4746.53 1065
4747.18 1174
4747.83 1162
4748.48 1226
4749.13 1224
4749.78 1189
4750.43 1142
4751.08 1105
4751.73 1267
4752.38 1203
4753.03 1175
4753.68 1194
4754.33 1228
4754.98 1315
4755.63 1179
4756.29 1084
4756.94 1117
4757.59 1109
4758.24 1007
4758.89 1092
4759.54 1043
4760.19 989
4760.84 940
4761.49 1022
4762.14 1021
4762.79 968
4763.44 1030
4764.09 970
4764.74 1048
4765.40 1026
4766.05 1008
4766.70 1019
4767.35 1086
4768.00 1087
4768.65 1064
4769.30 1011
4769.95 1101
4770.61 966
4771.26 1024
4771.91 964
4772.56 948
4773.21 932
4773.86 916
4774.52 848
4775.17 954
4775.82 968
4776.47 963
4777.12 976
4777.77 899
4778.43 1024
4779.08 1043
4779.73 968
4780.38 1014
4781.04 1044
4781.69 972
4782.34 980
4782.99 916
4783.64 1041
4784.30 997
4784.95 1013
4785.60 983
4786.25 979
4786.91 901
4787.56 882
4788.21 978
4788.86 1040
4789.52 1031
4790.17 946
4790.82 917
4791.48 954
4792.13 1013
4792.78 941
4793.43 842
4794.09 947
4794.74 1070
4795.39 1075
4796.05 969
4796.70 963
4797.35 1032
4798.01 988
4798.66 938
4799.31 1005
4799.97 939
4800.62 940
4801.27 915
4801.93 923
4802.58 966
4803.23 858
4803.89 988
4804.54 1011
4805.20 1086
4805.85 1046
4806.50 966
4807.16 1049
4807.81 1008
4808.47 1051
4809.12 1017
4809.77 883
4810.43 914
4811.08 1137
4811.74 989
4812.39 1012
4813.04 1042
4813.70 1014
4814.35 1069
4815.01 1065
4815.66 981
4816.32 971
4816.97 1051
4817.63 1022
4818.28 978
4818.94 1087
4819.59 1073
4820.24 1076
4820.90 1092
4821.55 1059
4822.21 1076
4822.86 1094
4823.52 1200
4824.17 1251
4824.83 1190
4825.49 1270
4826.14 1221
4826.80 1282
4827.45 1274
4828.11 1266
4828.76 1281
4829.42 1265
4830.07 1303
4830.73 1280
4831.38 1300
4832.04 1356
4832.69 1273
4833.35 1426
4834.01 1445
4834.66 1275
4835.32 1291
4835.97 1414
4836.63 1454
4837.29 1448
4837.94 1502
4838.60 1468
4839.25 1548
4839.91 1649
4840.57 1552
4841.22 1520
4841.88 1537
4842.54 1494
4843.19 1479
4843.85 1511
4844.50 1567
4845.16 1829
4845.82 1754
4846.47 1797
4847.13 1993
4847.79 2284
4848.44 2279
4849.10 2323
4849.76 2572
4850.41 2774
4851.07 2793
4851.73 2473
4852.39 2478
4853.04 2482
4853.70 2404
4854.36 2220
4855.01 2134
4855.67 2037
4856.33 2168
4856.99 2169
4857.64 2308
4858.30 2358
4858.96 2401
4859.62 2229
4860.27 2205
4860.93 2139
4861.59 2216
4862.25 2047
4862.90 2028
4863.56 2052
4864.22 1931
4864.88 1991
4865.53 2014
4866.19 2019
4866.85 2052
4867.51 1958
4868.17 1750
4868.83 1805
4869.48 1844
4870.14 1949
4870.80 1868
4871.46 1827
4872.12 1862
4872.77 1805
4873.43 1653
4874.09 1591
4874.75 1503
4875.41 1748
4876.07 1719
4876.73 1573
4877.38 1691
4878.04 1637
4878.70 1583
4879.36 1627
4880.02 1594
4880.68 1591
4881.34 1632
4882.00 1465
4882.66 1305
4883.31 1352
4883.97 1383
4884.63 1337
4885.29 1208
4885.95 1278
4886.61 1352
4887.27 1429
4887.93 1401
4888.59 1507
4889.25 1544
4889.91 1619
4890.57 1642
4891.23 1637
4891.89 1603
4892.55 1632
4893.21 1525
4893.87 1522
4894.53 1560
4895.19 1561
4895.85 1417
4896.51 1326
4897.17 1280
4897.83 1288
4898.49 1239
4899.15 1301
4899.81 1362
4900.47 1372
4901.13 1407
4901.79 1331
4902.45 1345
4903.11 1226
4903.77 1119
4904.43 1260
4905.09 1245
4905.75 1233
4906.41 1205
4907.07 1079
4907.73 1070
4908.39 1134
4909.05 1154
4909.72 1256
4910.38 1079
4911.04 1116
4911.70 1080
4912.36 1150
4913.02 1166
4913.68 1123
4914.34 1039
4915.00 1052
4915.67 1018
4916.33 1003
4916.99 1130
4917.65 1149
4918.31 1040
4918.97 1117
4919.63 1058
4920.30 1062
4920.96 939
4921.62 856
4922.28 997
4922.94 970
4923.60 1131
4924.27 1014
4924.93 1003
4925.59 991
4926.25 1021
4926.91 1126
4927.58 1103
4928.24 1054
4928.90 996
4929.56 1069
4930.22 1066
4930.89 996
4931.55 1016
4932.21 894
4932.87 989
4933.54 1044
4934.20 1020
4934.86 1047
4935.52 1016
4936.19 1056
4936.85 955
4937.51 1036
4938.18 1037
4938.84 1007
4939.50 987
4940.16 989
4940.83 942
4941.49 922
4942.15 990
4942.82 1002
4943.48 961
4944.14 950
4944.81 1020
4945.47 998
4946.13 938
4946.80 913
4947.46 975
4948.12 949
4948.79 946
4949.45 881
4950.11 914
4950.78 911
4951.44 943
4952.10 840
4952.77 890
4953.43 959
4954.10 879
4954.76 787
4955.42 856
4956.09 898
4956.75 913
4957.42 1051
4958.08 914
4958.74 853
4959.41 998
4960.07 1023
4960.74 1095
4961.40 1147
4962.07 1112
4962.73 1205
4963.39 1207
4964.06 1201
4964.72 1230
4965.39 1166
4966.05 1240
4966.72 1292
4967.38 1076
4968.05 1119
4968.71 1128
4969.38 1133
4970.04 995
4970.71 896
4971.37 891
4972.04 951
4972.70 960
4973.37 930
4974.03 950
4974.70 1066
4975.36 1015
4976.03 1039
4976.69 1075
4977.36 1038
4978.02 1042
4978.69 1056
4979.36 979
4980.02 983
4980.69 941
4981.35 1043
4982.02 992
4982.68 875
4983.35 862
4984.02 976
4984.68 1015
4985.35 960
4986.01 1062
4986.68 1164
4987.35 1209
4988.01 1189
4988.68 1240
4989.34 1381
4990.01 1424
4990.68 1393
4991.34 1449
4992.01 1309
4992.68 1208
4993.34 1170
4994.01 1157
4994.68 1089
4995.34 1019
4996.01 898
4996.68 945
4997.34 976
4998.01 984
4998.68 956
4999.34 885
5000.01 940
5000.68 963
5001.34 934
5002.01 861
5002.68 822
5003.35 797
5004.01 743
5004.68 915
5005.35 929
5006.01 896
5006.68 875
5007.35 913
5008.02 844
5008.68 880
5009.35 964
5010.02 882
5010.69 899
5011.36 898
5012.02 878
5012.69 922
5013.36 850
5014.03 802
5014.69 802
5015.36 852
5016.03 906
5016.70 816
5017.37 914
5018.03 857
5018.70 865
5019.37 880
5020.04 859
5020.71 895
5021.38 986
5022.04 1056
5022.71 962
5023.38 968
5024.05 949
5024.72 922
5025.39 1024
5026.06 981
5026.72 985
5027.39 986
5028.06 962
5028.73 1051
5029.40 1023
5030.07 968
5030.74 888
5031.41 934
5032.08 887
5032.75 962
5033.41 1006
5034.08 984
5034.75 974
5035.42 838
5036.09 801
5036.76 877
5037.43 919
5038.10 855
5038.77 884
5039.44 899
5040.11 811
5040.78 809
5041.45 975
5042.12 998
5042.79 917
5043.46 891
5044.13 871
5044.80 791
5045.47 820
5046.14 843
5046.81 898
5047.48 863
5048.15 813
5048.82 873
5049.49 909
5050.16 835
5050.83 790
5051.50 802
5052.17 804
5052.84 898
5053.51 925
5054.18 916
5054.85 869
5055.52 857
5056.19 808
5056.86 863
5057.53 816
5058.21 754
5058.88 794
5059.55 878
5060.22 870
5060.89 755
5061.56 862
5062.23 863
5062.90 848
5063.57 905
5064.24 958
5064.92 895
5065.59 905
5066.26 871
5066.93 910
5067.60 841
5068.27 759
5068.94 815
5069.62 847
5070.29 852
5070.96 842
5071.63 812
5072.30 853
5072.97 821
5073.65 806
5074.32 953
5074.99 994
5075.66 983
5076.33 986
5077.01 967
5077.68 1002
5078.35 1000
5079.02 1028
5079.70 1013
5080.37 971
5081.04 1022
5081.71 995
5082.38 1047
5083.06 1033
5083.73 1019
5084.40 1027
5085.07 962
5085.75 917
5086.42 923
5087.09 853
5087.77 1006
5088.44 1044
5089.11 1013
5089.78 1054
5090.46 1082
5091.13 1214
5091.80 1178
5092.48 1259
5093.15 1297
5093.82 1241
5094.50 1225
5095.17 1215
5095.84 1188
5096.52 974
5097.19 1062
5097.86 1087
5098.54 1085
5099.21 976
5099.88 974
5100.56 1009
5101.23 1016
5101.90 939
5102.58 1035
5103.25 1094
5103.93 1081
5104.60 1013
5105.27 1028
5105.95 943
5106.62 981
5107.30 982
5107.97 997
5108.64 1026
5109.32 884
5109.99 977
5110.67 1026
5111.34 938
5112.02 796
5112.69 877
5113.36 951
5114.04 954
5114.71 975
5115.39 977
5116.06 932
5116.74 930
5117.41 1000
5118.09 995
5118.76 1081
5119.44 982
5120.11 1052
5120.79 1044
5121.46 1041
5122.14 1037
5122.81 1007
5123.49 978
5124.16 931
5124.84 1026
5125.51 942
5126.19 886
5126.86 920
5127.54 879
5128.21 915
5128.89 902
5129.57 827
5130.24 812
5130.92 871
5131.59 885
5132.27 989
5132.94 911
5133.62 1000
5134.30 1005
5134.97 897
5135.65 883
5136.32 962
5137.00 926
5137.68 992
5138.35 953
5139.03 946
5139.70 893
5140.38 959
5141.06 925
5141.73 836
5142.41 811
5143.09 935
5143.76 939
5144.44 873
5145.12 865
5145.79 832
5146.47 788
5147.15 728
5147.82 802
5148.50 784
5149.18 839
5149.85 864
5150.53 817
5151.21 872
5151.88 894
5152.56 957
5153.24 838
5153.92 787
5154.59 838
5155.27 798
5155.95 846
5156.62 910
5157.30 850
5157.98 818
5158.66 876
5159.33 797
5160.01 696
5160.69 747
5161.37 837
5162.04 845
5162.72 900
5163.40 777
5164.08 912
5164.76 946
5165.43 993
5166.11 996
5166.79 1079
5167.47 990
5168.15 914
5168.82 956
5169.50 918
5170.18 895
5170.86 871
5171.54 868
5172.22 878
5172.89 911
5173.57 813
5174.25 865
5174.93 858
5175.61 832
5176.29 906
5176.97 807
5177.64 850
5178.32 954
5179.00 847
5179.68 889
5180.36 929
5181.04 867
5181.72 910
5182.40 914
5183.08 872
5183.75 884
5184.43 925
5185.11 892
5185.79 839
5186.47 856
5187.15 794
5187.83 855
5188.51 906
5189.19 786
5189.87 743
5190.55 698
5191.23 769
5191.91 842
5192.59 858
5193.27 866
5193.95 778
5194.63 745
5195.31 763
5195.99 738
5196.67 712
5197.35 802
5198.03 874
5198.71 784
5199.39 754
5200.07 775
5200.75 819
5201.43 792
5202.11 758
5202.79 768
5203.47 790
5204.15 836
5204.83 830
5205.51 821
5206.19 803
5206.87 827
5207.55 960
5208.23 887
5208.91 812
5209.59 847
5210.27 890
5210.96 897
5211.64 976
5212.32 937
5213.00 784
5213.68 785
5214.36 912
5215.04 777
5215.72 786
5216.40 809
5217.09 790
5217.77 811
5218.45 888
5219.13 917
5219.81 952
5220.49 933
5221.17 916
5221.86 973
5222.54 848
5223.22 870
5223.90 873
5224.58 876
5225.27 872
5225.95 809
5226.63 790
5227.31 774
5227.99 808
5228.67 787
5229.36 796
5230.04 824
5230.72 864
5231.40 767
5232.09 852
5232.77 849
5233.45 829
5234.13 897
5234.82 921
5235.50 891
5236.18 953
5236.86 868
5237.55 882
5238.23 903
5238.91 1010
5239.59 1068
5240.28 971
5240.96 956
5241.64 933
5242.33 903
5243.01 932
5243.69 907
5244.37 836
5245.06 824
5245.74 802
5246.42 827
5247.11 857
5247.79 882
5248.47 840
5249.16 786
5249.84 834
5250.52 898
5251.21 899
5251.89 799
5252.58 915
5253.26 910
5253.94 884
5254.63 800
5255.31 881
5255.99 851
5256.68 851
5257.36 755
5258.05 814
5258.73 848
5259.41 915
5260.10 903
5260.78 827
5261.47 840
5262.15 859
5262.84 791
5263.52 882
5264.20 950
5264.89 863
5265.57 834
5266.26 901
5266.94 861
5267.63 899
5268.31 887
5269.00 876
5269.68 899
5270.37 921
5271.05 843
5271.73 817
5272.42 858
5273.10 901
5273.79 791
5274.47 887
5275.16 858
5275.85 883
5276.53 843
5277.22 904
5277.90 830
5278.59 836
5279.27 885
5279.96 890
5280.64 835
5281.33 881
5282.01 981
5282.70 942
5283.38 831
5284.07 867
5284.76 872
5285.44 827
5286.13 818
5286.81 810
5287.50 800
5288.19 833
5288.87 812
5289.56 814
5290.24 748
5290.93 808
5291.62 864
5292.30 861
5292.99 783
5293.67 808
5294.36 834
5295.05 856
5295.73 931
5296.42 797
5297.11 837
5297.79 949
5298.48 964
5299.17 916
5299.85 963
5300.54 983
5301.23 1075
5301.91 1161
5302.60 1094
5303.29 1141
5303.97 1240
5304.66 1036
5305.35 983
5306.04 982
5306.72 945
5307.41 914
5308.10 983
5308.78 905
5309.47 894
5310.16 875
5310.85 914
5311.53 956
5312.22 923
5312.91 902
5313.60 924
5314.28 865
5314.97 894
5315.66 869
5316.35 816
5317.04 865
5317.72 889
5318.41 922
5319.10 923
5319.79 959
5320.48 901
5321.16 864
5321.85 975
5322.54 922
5323.23 904
5323.92 834
5324.60 847
5325.29 830
5325.98 814
5326.67 790
5327.36 835
5328.05 914
5328.74 811
5329.42 885
5330.11 1046
5330.80 935
5331.49 882
5332.18 915
5332.87 986
5333.56 1001
5334.25 891
5334.93 823
5335.62 824
5336.31 857
5337.00 955
5337.69 943
5338.38 881
5339.07 757
5339.76 825
5340.45 884
5341.14 864
5341.83 912
5342.52 851
5343.21 836
5343.90 914
5344.58 881
5345.27 916
5345.96 1065
5346.65 1072
5347.34 1004
5348.03 1085
5348.72 1226
5349.41 1277
5350.10 1213
5350.79 1215
5351.48 1416
5352.17 1381
5352.86 1376
5353.55 1305
5354.24 1260
5354.93 1269
5355.62 1101
5356.31 1151
5357.01 1034
5357.70 869
5358.39 896
5359.08 918
5359.77 882
5360.46 794
5361.15 899
5361.84 918
5362.53 864
5363.22 863
5363.91 879
5364.60 953
5365.29 930
5365.98 926
5366.68 811
5367.37 820
5368.06 867
5368.75 869
5369.44 919
5370.13 878
5370.82 847
5371.51 875
5372.21 878
5372.90 857
5373.59 798
5374.28 793
5374.97 865
5375.66 871
5376.35 824
5377.05 798
5377.74 856
5378.43 806
5379.12 837
5379.81 825
5380.51 806
5381.20 887
5381.89 837
5382.58 766
5383.27 811
5383.97 836
5384.66 764
5385.35 810
5386.04 834
5386.73 833
5387.43 930
5388.12 841
5388.81 831
5389.50 930
5390.20 911
5390.89 956
5391.58 958
5392.28 986
5392.97 911
5393.66 899
5394.35 900
5395.05 938
5395.74 857
5396.43 783
5397.13 852
5397.82 865
5398.51 773
5399.20 757
5399.90 836
5400.59 813
5401.28 832
5401.98 770
5402.67 748
5403.36 851
5404.06 836
5404.75 864
5405.44 861
5406.14 789
5406.83 770
5407.53 728
5408.22 721
5408.91 718
5409.61 747
5410.30 839
5410.99 937
5411.69 818
5412.38 848
5413.08 824
5413.77 869
5414.46 860
5415.16 865
5415.85 818
5416.55 863
5417.24 859
5417.94 817
5418.63 762
5419.32 822
5420.02 821
5420.71 914
5421.41 874
5422.10 830
5422.80 877
5423.49 853
5424.19 806
5424.88 831
5425.58 821
5426.27 837
5426.97 870
5427.66 860
5428.36 837
5429.05 809
5429.75 836
5430.44 764
5431.14 714
5431.83 752
5432.53 805
5433.22 788
5433.92 801
5434.61 972
5435.31 949
5436.00 943
5436.70 1100
5437.40 1090
5438.09 1017
5438.79 991
5439.48 961
5440.18 905
5440.87 912
5441.57 879
5442.27 882
5442.96 872
5443.66 970
5444.35 1004
5445.05 1027
5445.75 1059
5446.44 1130
5447.14 1065
5447.83 1095
5448.53 1149
5449.23 1057
5449.92 1141
5450.62 1053
5451.32 1033
5452.01 1065
5452.71 970
5453.41 989
5454.10 940
5454.80 906
5455.50 836
5456.19 852
5456.89 935
5457.59 866
5458.28 935
5458.98 913
5459.68 975
5460.37 910
5461.07 981
5461.77 934
5462.47 862
5463.16 986
5463.86 1076
5464.56 986
5465.25 1030
5465.95 938
5466.65 999
5467.35 997
5468.04 966
5468.74 930
5469.44 954
5470.14 997
5470.84 1035
5471.53 927
5472.23 947
5472.93 898
5473.63 1014
5474.32 999
5475.02 960
5475.72 1075
5476.42 953
5477.12 1098
5477.82 1237
5478.51 1271
5479.21 1327
5479.91 1447
5480.61 1635
5481.31 1574
5482.01 1608
5482.70 1382
5483.40 1343
5484.10 1257
5484.80 1246
5485.50 1199
5486.20 1227
5486.90 1206
5487.59 1175
5488.29 1133
5488.99 1088
5489.69 1070
5490.39 1134
5491.09 1212
5491.79 1213
5492.49 1139
5493.19 1184
5493.89 1201
5494.58 1208
5495.28 1259
5495.98 1346
5496.68 1477
5497.38 1532
5498.08 1612
5498.78 1853
5499.48 2010
5500.18 2124
5500.88 2330
5501.58 2445
5502.28 2381
5502.98 2320
5503.68 2122
5504.38 2011
5505.08 1765
5505.78 1515
5506.48 1303
5507.18 1211
5507.88 1086
5508.58 1163
5509.28 1106
5509.98 1061
5510.68 1118
5511.38 1101
5512.08 1210
5512.78 1137
5513.48 1062
5514.18 1099
5514.88 1064
5515.58 1105
5516.28 1103
5516.98 1021
5517.68 1042
5518.39 984
5519.09 971
5519.79 978
5520.49 933
5521.19 996
5521.89 997
5522.59 897
5523.29 912
5523.99 1002
5524.69 998
5525.40 966
5526.10 916
5526.80 931
5527.50 886
5528.20 919
5528.90 930
5529.60 922
5530.31 861
5531.01 998
5531.71 883
5532.41 874
5533.11 840
5533.81 926
5534.52 848
5535.22 845
5535.92 947
5536.62 918
5537.32 864
5538.02 845
5538.73 878
5539.43 828
5540.13 877
5540.83 884
5541.54 938
5542.24 840
5542.94 852
5543.64 815
5544.34 816
5545.05 828
5545.75 776
5546.45 850
5547.15 777
5547.86 785
5548.56 824
5549.26 930
5549.97 820
5550.67 776
5551.37 836
5552.07 888
5552.78 844
5553.48 825
5554.18 793
5554.89 820
5555.59 844
5556.29 836
5557.00 843
5557.70 874
5558.40 836
5559.11 780
5559.81 805
5560.51 841
5561.22 854
5561.92 817
5562.62 874
5563.33 865
5564.03 840
5564.73 840
5565.44 862
5566.14 879
5566.85 960
5567.55 939
5568.25 906
5568.96 818
5569.66 811
5570.37 825
5571.07 806
5571.77 788
5572.48 882
5573.18 859
5573.89 836
5574.59 866
5575.29 824
5576.00 837
5576.70 847
5577.41 836
5578.11 883
5578.82 905
5579.52 746
5580.23 746
5580.93 756
5581.64 759
5582.34 806
5583.05 798
5583.75 770
5584.46 777
5585.16 723
5585.87 705
5586.57 786
5587.28 783
5587.98 824
5588.69 770
5589.39 794
5590.10 755
5590.80 833
5591.51 837
5592.21 809
5592.92 773
5593.62 749
5594.33 756
5595.04 853
5595.74 791
5596.45 760
5597.15 824
5597.86 825
5598.56 797
5599.27 885
5599.98 805
5600.68 796
5601.39 700
5602.09 741
5602.80 788
5603.51 807
5604.21 769
5604.92 751
5605.62 793
5606.33 816
5607.04 802
5607.74 725
5608.45 689
5609.16 805
5609.86 779
5610.57 748
5611.28 794
5611.98 790
5612.69 781
5613.40 765
5614.10 831
5614.81 802
5615.52 824
5616.22 809
5616.93 707
5617.64 767
5618.35 751
5619.05 776
5619.76 785
5620.47 750
5621.17 766
5621.88 715
5622.59 759
5623.30 773
5624.00 796
5624.71 759
5625.42 790
5626.13 849
5626.83 781
5627.54 765
5628.25 774
5628.96 771
5629.67 781
5630.37 830
5631.08 742
5631.79 779
5632.50 815
5633.21 785
5633.91 791
5634.62 795
5635.33 851
5636.04 817
5636.75 802
5637.45 742
5638.16 785
5638.87 832
5639.58 836
5640.29 790
5641.00 836
5641.70 818
5642.41 925
5643.12 860
5643.83 806
5644.54 848
5645.25 821
5645.96 803
5646.67 790
5647.38 724
5648.08 763
5648.79 807
5649.50 834
5650.21 833
5650.92 784
5651.63 832
5652.34 827
5653.05 812
5653.76 736
5654.47 927
5655.18 973
5655.89 1056
5656.60 1034
5657.30 1168
5658.01 1087
5658.72 1035
5659.43 1053
5660.14 1040
5660.85 1000
5661.56 1003
5662.27 882
5662.98 881
5663.69 945
5664.40 904
5665.11 851
5665.82 810
5666.53 834
5667.24 890
5667.95 870
5668.66 759
5669.37 762
5670.08 946
5670.79 886
5671.50 801
5672.22 875
5672.93 822
5673.64 765
5674.35 737
5675.06 741
5675.77 738
5676.48 790
5677.19 812
5677.90 793
5678.61 791
5679.32 779
5680.03 819
5680.74 762
5681.46 762
5682.17 738
5682.88 750
5683.59 787
5684.30 769
5685.01 754
5685.72 763
5686.43 841
5687.15 773
5687.86 770
5688.57 700
5689.28 701
5689.99 770
5690.70 826
5691.42 763
5692.13 813
5692.84 768
5693.55 716
5694.26 700
5694.97 722
5695.69 718
5696.40 727
5697.11 716
5697.82 735
5698.53 752
5699.25 775
5699.96 818
5700.67 770
5701.38 767
5702.10 798
5702.81 792
5703.52 760
5704.23 754
5704.95 840
5705.66 858
5706.37 812
5707.08 724
5707.80 702
5708.51 724
5709.22 766
5709.93 700
5710.65 723
5711.36 784
5712.07 837
5712.79 862
5713.50 805
5714.21 706
5714.93 721
5715.64 783
5716.35 733
5717.07 683
5717.78 759
5718.49 776
5719.21 721
5719.92 742
5720.63 814
5721.35 816
5722.06 778
5722.77 808
5723.49 734
5724.20 798
5724.92 795
5725.63 802
5726.34 797
5727.06 766
5727.77 771
5728.48 831
5729.20 884
5729.91 869
5730.63 899
5731.34 885
5732.06 808
5732.77 818
5733.48 816
5734.20 835
5734.91 788
5735.63 769
5736.34 749
5737.06 800
5737.77 828
5738.49 725
5739.20 747
5739.91 722
5740.63 733
5741.34 707
5742.06 779
5742.77 850
5743.49 726
5744.20 729
5744.92 819
5745.63 764
5746.35 763
5747.06 788
5747.78 796
5748.49 793
5749.21 724
5749.93 741
5750.64 754
5751.36 768
5752.07 701
5752.79 737
5753.50 744
5754.22 789
5754.93 789
5755.65 738
5756.37 756
5757.08 789
5757.80 770
5758.51 714
5759.23 751
5759.95 682
5760.66 766
5761.38 832
5762.09 852
5762.81 712
5763.53 755
5764.24 762
5764.96 774
5765.67 907
5766.39 776
5767.11 737
5767.82 753
5768.54 863
5769.26 823
5769.97 781
5770.69 722
5771.41 754
5772.12 704
5772.84 738
5773.56 786
5774.27 849
5774.99 859
5775.71 837
5776.42 846
5777.14 788
5777.86 864
5778.58 832
5779.29 821
5780.01 901
5780.73 861
5781.45 887
5782.16 806
5782.88 889
5783.60 836
5784.31 824
5785.03 815
5785.75 811
5786.47 836
5787.19 890
5787.90 888
5788.62 860
5789.34 804
5790.06 818
5790.77 832
5791.49 862
5792.21 875
5792.93 892
5793.65 902
5794.36 963
5795.08 1012
5795.80 956
5796.52 987
5797.24 1051
5797.96 1105
5798.67 1227
5799.39 1485
5800.11 1662
5800.83 1809
5801.55 2064
5802.27 2177
5802.99 2361
5803.70 2233
5804.42 2230
5805.14 2109
5805.86 1799
5806.58 1696
5807.30 1559
5808.02 1498
5808.74 1237
5809.46 1103
5810.17 1112
5810.89 1087
5811.61 1014
5812.33 989
5813.05 1108
5813.77 988
5814.49 1190
5815.21 1076
5815.93 1144
5816.65 1140
5817.37 1123
5818.09 1076
5818.81 1055
5819.53 1078
5820.25 1269
5820.97 1170
5821.69 1144
5822.41 1146
5823.13 1103
5823.85 1105
5824.57 1014
5825.29 1017
5826.01 1043
5826.73 940
5827.45 904
5828.17 982
5828.89 898
5829.61 927
5830.33 892
5831.05 865
5831.77 993
5832.49 877
5833.21 846
5833.93 917
5834.65 975
5835.37 968
5836.09 893
5836.81 945
5837.53 888
5838.25 862
5838.97 877
5839.70 828
5840.42 843
5841.14 810
5841.86 912
5842.58 894
5843.30 871
5844.02 830
5844.74 925
5845.46 878
5846.19 778
5846.91 845
5847.63 770
5848.35 844
5849.07 819
5849.79 797
5850.51 892
5851.24 824
5851.96 899
5852.68 855
5853.40 808
5854.12 727
5854.85 905
5855.57 909
5856.29 885
5857.01 813
5857.73 795
5858.46 765
5859.18 839
5859.90 876
5860.62 832
5861.34 820
5862.07 834
5862.79 883
5863.51 964
5864.23 895
5864.96 838
5865.68 820
5866.40 850
5867.12 899
5867.85 916
5868.57 853
5869.29 806
5870.01 899
5870.74 879
5871.46 861
5872.18 852
5872.91 903
5873.63 890
5874.35 810
5875.08 831
5875.80 773
5876.52 783
5877.25 799
5877.97 782
5878.69 841
5879.42 851
5880.14 843
5880.86 838
5881.59 840
5882.31 851
5883.03 896
5883.76 910
5884.48 818
5885.20 834
5885.93 929
5886.65 1022
5887.38 953
5888.10 939
5888.82 887
5889.55 851
5890.27 977
5891.00 850
5891.72 817
5892.44 869
5893.17 857
5893.89 807
5894.62 807
5895.34 840
5896.07 932
5896.79 847
5897.51 794
5898.24 864
5898.96 903
5899.69 891
5900.41 871
5901.14 922
5901.86 887
5902.59 889
5903.31 931
5904.04 990
5904.76 960
5905.49 939
5906.21 963
5906.94 988
5907.66 952
5908.39 897
5909.11 951
5909.84 932
5910.56 873
5911.29 933
5912.01 960
5912.74 936
5913.46 925
5914.19 945
5914.92 1017
5915.64 910
5916.37 941
5917.09 940
5917.82 986
5918.54 968
5919.27 976
5920.00 970
5920.72 998
5921.45 996
5922.17 1086
5922.90 1073
5923.63 1009
5924.35 1075
5925.08 1059
5925.80 1077
5926.53 1113
5927.26 1089
5927.98 1042
5928.71 1098
5929.44 1094
5930.16 1118
5930.89 1165
5931.62 1081
5932.34 1081
5933.07 1151
5933.80 1225
5934.52 1277
5935.25 1251
5935.98 1298
5936.70 1341
5937.43 1366
5938.16 1396
5938.88 1369
5939.61 1415
5940.34 1371
5941.07 1387
5941.79 1450
5942.52 1442
5943.25 1539
5943.97 1564
5944.70 1460
5945.43 1480
5946.16 1474
5946.88 1480
5947.61 1511
5948.34 1551
5949.07 1544
5949.80 1685
5950.52 1898
5951.25 2005
5951.98 2105
5952.71 2173
5953.43 2178
5954.16 2146
5954.89 2190
5955.62 2088
5956.35 2020
5957.07 1816
5957.80 1924
5958.53 1975
5959.26 2038
5959.99 2063
5960.72 1930
5961.44 1993
5962.17 2040
5962.90 2068
5963.63 2200
5964.36 2429
5965.09 2396
5965.82 2511
5966.54 2828
5967.27 2850
5968.00 2857
5968.73 2946
5969.46 3002
5970.19 2881
5970.92 2763
5971.65 2695
5972.38 2597
5973.11 2717
5973.83 2727
5974.56 2676
5975.29 2586
5976.02 2704
5976.75 2634
5977.48 2598
5978.21 2691
5978.94 2733
5979.67 2959
5980.40 3091
5981.13 3172
5981.86 3062
5982.59 3217
5983.32 3197
5984.05 3242
5984.78 3347
5985.51 3301
5986.24 3260
5986.97 3263
5987.70 3233
5988.43 3252
5989.16 3335
5989.89 3326
5990.62 3294
5991.35 3264
5992.08 3364
5992.81 3312
5993.54 3480
5994.27 3608
5995.00 3604
5995.73 3752
5996.46 3953
5997.19 3912
5997.92 4024
5998.65 3982
5999.38 3964
6000.11 4077
6000.85 4077
6001.58 4096
6002.31 3846
6003.04 3806
6003.77 3770
6004.50 3725
6005.23 3573
6005.96 3480
6006.69 3719
6007.43 3903
6008.16 4155
6008.89 4867
6009.62 5974
6010.35 7180
6011.08 8744
6011.81 10095
6012.54 11711
6013.28 13334
6014.01 14522
6014.74 15080
6015.47 15268
6016.20 14615
6016.94 13619
6017.67 12015
6018.40 10509
6019.13 8825
6019.86 7221
6020.59 5928
6021.33 5027
6022.06 4430
6022.79 3856
6023.52 3293
6024.26 3032
6024.99 2851
6025.72 2743
6026.45 2707
6027.19 2534
6027.92 2560
6028.65 2623
6029.38 2536
6030.12 2346
6030.85 2282
6031.58 2181
6032.31 2114
6033.05 2048
6033.78 1921
6034.51 1934
6035.25 2007
6035.98 2116
6036.71 1985
6037.44 1996
6038.18 2209
6038.91 2288
6039.64 2133
6040.38 2317
6041.11 2430
6041.84 2406
6042.58 2482
6043.31 2393
6044.04 2601
6044.78 2491
6045.51 2513
6046.24 2596
6046.98 2515
6047.71 2613
6048.45 2567
6049.18 2667
6049.91 2709
6050.65 2979
6051.38 3260
6052.11 3372
6052.85 3469
6053.58 3751
6054.32 3613
6055.05 3417
6055.79 3220
6056.52 3052
6057.25 2941
6057.99 2759
6058.72 2592
6059.46 2640
6060.19 2480
6060.93 2407
6061.66 2379
6062.39 2527
6063.13 2535
6063.86 2459
6064.60 2407
6065.33 2263
6066.07 2348
6066.80 2207
6067.54 2265
6068.27 2276
6069.01 2264
6069.74 2214
6070.48 2079
6071.21 2135
6071.95 2102
6072.68 2092
6073.42 2107
6074.15 2112
6074.89 2105
6075.62 2103
6076.36 2057
6077.10 1984
6077.83 1941
6078.57 2027
6079.30 2051
6080.04 1995
6080.77 1971
6081.51 1972
6082.25 1863
6082.98 1842
6083.72 1848
6084.45 1838
6085.19 1785
6085.93 1729
6086.66 1613
6087.40 1733
6088.13 1716
6088.87 1683
6089.61 1834
6090.34 1741
6091.08 1746
6091.81 1741
6092.55 1832
6093.29 1771
6094.02 1767
6094.76 1706
6095.50 1780
6096.23 1670
6096.97 1556
6097.71 1545
6098.44 1497
6099.18 1478
6099.92 1433
6100.65 1476
6101.39 1473
6102.13 1387
6102.87 1438
6103.60 1453
6104.34 1390
6105.08 1437
6105.81 1473
6106.55 1508
6107.29 1351
6108.03 1416
6108.76 1382
6109.50 1463
6110.24 1534
6110.98 1513
6111.71 1525
6112.45 1454
6113.19 1495
6113.93 1531
6114.66 1507
6115.40 1590
6116.14 1623
6116.88 1627
6117.62 1643
6118.35 1607
6119.09 1575
6119.83 1489
6120.57 1601
6121.31 1443
6122.04 1605
6122.78 1548
6123.52 1614
6124.26 1598
6125.00 1559
6125.74 1692
6126.47 1616
6127.21 1604
6127.95 1629
6128.69 1663
6129.43 1626
6130.17 1717
6130.91 1626
6131.64 1661
6132.38 1674
6133.12 1716
6133.86 1797
6134.60 1697
6135.34 1624
6136.08 1742
6136.82 1893
6137.56 1848
6138.30 1849
6139.04 1887
6139.77 1912
6140.51 1808
6141.25 1947
6141.99 1906
6142.73 1888
6143.47 1817
6144.21 1891
6144.95 1905
6145.69 1771
6146.43 1815
6147.17 1706
6147.91 1776
6148.65 1795
6149.39 1826
6150.13 1802
6150.87 1784
6151.61 1777
6152.35 1812
6153.09 1823
6153.83 1913
6154.57 1881
6155.31 1858
6156.05 1864
6156.79 1938
6157.53 2080
6158.27 1923
6159.01 1909
6159.75 1989
6160.49 1993
6161.23 2101
6161.97 2282
6162.71 2306
6163.45 2389
6164.20 2641
6164.94 2818
6165.68 2849
6166.42 2920
6167.16 3064
6167.90 3194
6168.64 3246
6169.38 3172
6170.12 3087
6170.86 2976
6171.61 2999
6172.35 2823
6173.09 2822
6173.83 2644
6174.57 2722
6175.31 2609
6176.05 2665
6176.79 2492
6177.54 2446
6178.28 2487
6179.02 2519
6179.76 2644
6180.50 2735
6181.24 2713
6181.99 2609
6182.73 2602
6183.47 2780
6184.21 2751
6184.95 2829
6185.70 2925
6186.44 2963
6187.18 2930
6187.92 3156
6188.66 3084
6189.41 3151
6190.15 3308
6190.89 3286
6191.63 3441
6192.38 3646
6193.12 3596
6193.86 3605
6194.60 3789
6195.35 3797
6196.09 3863
6196.83 3867
6197.57 3794
6198.32 3835
6199.06 3630
6199.80 3734
6200.55 3743
6201.29 3799
6202.03 3783
6202.78 4080
6203.52 4544
6204.26 5667
6205.00 6852
6205.75 8770
6206.49 11143
6207.23 13950
6207.98 16947
6208.72 19420
6209.46 20999
6210.21 22511
6210.95 22528
6211.70 21653
6212.44 19825
6213.18 17352
6213.93 14610
6214.67 11828
6215.41 9474
6216.16 7895
6216.90 6217
6217.65 5002
6218.39 4237
6219.13 3880
6219.88 3404
6220.62 3155
6221.37 3006
6222.11 2888
6222.85 2856
6223.60 2977
6224.34 2907
6225.09 2803
6225.83 2566
6226.58 2598
6227.32 2448
6228.07 2440
6228.81 2213
6229.56 2162
6230.30 2039
6231.04 1777
6231.79 1920
6232.53 1862
6233.28 2003
6234.02 2067
6234.77 1976
6235.51 2189
6236.26 2322
6237.00 2402
6237.75 2716
6238.49 2956
6239.24 3045
6239.99 3100
6240.73 3079
6241.48 3109
6242.22 3213
6242.97 2907
6243.71 2750
6244.46 2579
6245.20 2616
6245.95 2579
6246.70 2546
6247.44 2559
6248.19 2572
6248.93 2638
6249.68 2717
6250.42 2616
6251.17 2490
6251.92 2509
6252.66 2429
6253.41 2267
6254.15 2357
6254.90 2427
6255.65 2130
6256.39 2181
6257.14 2186
6257.89 2140
6258.63 2128
6259.38 2098
6260.13 2080
6260.87 1988
6261.62 1908
6262.37 1937
6263.11 2049
6263.86 2021
6264.61 1907
6265.35 1967
6266.10 1898
6266.85 1891
6267.59 1917
6268.34 2000
6269.09 2016
6269.83 1929
6270.58 2025
6271.33 2097
6272.08 2095
6272.82 2095
6273.57 2049
6274.32 2111
6275.06 2081
6275.81 2073
6276.56 2172
6277.31 2182
6278.05 2183
6278.80 2209
6279.55 2175
6280.30 2110
6281.05 2028
6281.79 2009
6282.54 1921
6283.29 1833
6284.04 1780
6284.78 1683
6285.53 1788
6286.28 1751
6287.03 1620
6287.78 1566
6288.53 1574
6289.27 1529
6290.02 1531
6290.77 1504
6291.52 1460
6292.27 1466
6293.02 1438
6293.76 1405
6294.51 1418
6295.26 1397
6296.01 1409
6296.76 1345
6297.51 1312
6298.26 1363
6299.00 1342
6299.75 1310
6300.50 1272
6301.25 1246
6302.00 1300
6302.75 1223
6303.50 1274
6304.25 1274
6305.00 1311
6305.75 1303
6306.50 1298
6307.24 1289
6307.99 1271
6308.74 1343
6309.49 1333
6310.24 1584
6310.99 1468
6311.74 1427
6312.49 1516
6313.24 1421
6313.99 1427
6314.74 1438
6315.49 1404
6316.24 1306
6316.99 1287
6317.74 1361
6318.49 1340
6319.24 1212
6319.99 1314
6320.74 1361
6321.49 1395
6322.24 1279
6322.99 1271
6323.74 1256
6324.49 1259
6325.24 1224
6325.99 1157
6326.74 1137
6327.49 1160
6328.24 1226
6328.99 1161
6329.74 1211
6330.50 1109
6331.25 1096
6332.00 1172
6332.75 1145
6333.50 1170
6334.25 1241
6335.00 1239
6335.75 1230
6336.50 1152
6337.25 1148
6338.00 1170
6338.76 1215
6339.51 1144
6340.26 1155
6341.01 1176
6341.76 1166
6342.51 1231
6343.26 1258
6344.02 1141
6344.77 1128
6345.52 1209
6346.27 1329
6347.02 1291
6347.77 1278
6348.53 1316
6349.28 1459
6350.03 1552
6350.78 1591
6351.53 1645
6352.29 1692
6353.04 1694
6353.79 1809
6354.54 1911
6355.29 1848
6356.05 1686
6356.80 1628
6357.55 1561
6358.30 1497
6359.06 1430
6359.81 1418
6360.56 1319
6361.31 1308
6362.07 1288
6362.82 1262
6363.57 1244
6364.32 1242
6365.08 1208
6365.83 1169
6366.58 1227
6367.33 1287
6368.09 1259
6368.84 1286
6369.59 1218
6370.35 1196
6371.10 1205
6371.85 1268
6372.61 1213
6373.36 1309
6374.11 1248
6374.87 1187
6375.62 1104
6376.37 1097
6377.13 1163
6377.88 1180
6378.63 1150
6379.39 1161
6380.14 1279
6380.89 1229
6381.65 1338
6382.40 1237
6383.16 1261
6383.91 1275
6384.66 1144
6385.42 1078
6386.17 1096
6386.92 1182
6387.68 1126
6388.43 1037
6389.19 1089
6389.94 1142
6390.70 1115
6391.45 1072
6392.20 1056
6392.96 1031
6393.71 1024
6394.47 1135
6395.22 1061
6395.98 1106
6396.73 1091
6397.49 1009
6398.24 1086
6399.00 1084
6399.75 1140
6400.51 1066
6401.26 1015
6402.02 996
6402.77 985
6403.53 1045
6404.28 1052
6405.04 1033
6405.79 1042
6406.55 1055
6407.30 1059
6408.06 1140
6408.81 1138
6409.57 1111
6410.32 1141
6411.08 1155
6411.83 1201
6412.59 1189
6413.34 1068
6414.10 1038
6414.86 1078
6415.61 1031
6416.37 1010
6417.12 1069
6417.88 972
6418.64 1021
6419.39 992
6420.15 1119
6420.90 1104
6421.66 1064
6422.42 1050
6423.17 1052
6423.93 1086
6424.68 967
6425.44 1005
6426.20 1075
6426.95 1009
6427.71 1140
6428.47 1065
6429.22 995
6429.98 1017
6430.74 1053
6431.49 1018
6432.25 1033
6433.01 1106
6433.76 1078
6434.52 1107
6435.28 1125
6436.03 1146
6436.79 1110
6437.55 1070
6438.30 1066
6439.06 1118
6439.82 1145
6440.58 1099
6441.33 1060
6442.09 1012
6442.85 1154
6443.61 1162
6444.36 1071
6445.12 1114
6445.88 1104
6446.64 1092
6447.39 1115
6448.15 1081
6448.91 1189
6449.67 1196
6450.42 1138
6451.18 1191
6451.94 1197
6452.70 1198
6453.46 1173
6454.21 1208
6454.97 1182
6455.73 1251
6456.49 1265
6457.25 1271
6458.00 1277
6458.76 1287
6459.52 1269
6460.28 1311
6461.04 1345
6461.80 1294
6462.55 1262
6463.31 1203
6464.07 1272
6464.83 1368
6465.59 1352
6466.35 1376
6467.11 1370
6467.87 1334
6468.62 1431
6469.38 1298
6470.14 1376
6470.90 1464
6471.66 1371
6472.42 1357
6473.18 1355
6473.94 1510
6474.70 1541
6475.46 1508
6476.22 1547
6476.97 1549
6477.73 1536
6478.49 1560
6479.25 1633
6480.01 1695
6480.77 1706
6481.53 1616
6482.29 1623
6483.05 1646
6483.81 1606
6484.57 1677
6485.33 1691
6486.09 1849
6486.85 1844
6487.61 1778
6488.37 1919
6489.13 1947
6489.89 2089
6490.65 1960
6491.41 2075
6492.17 2150
6492.93 2235
6493.69 2394
6494.45 2493
6495.21 2489
6495.97 2495
6496.73 2615
6497.49 2558
6498.26 2666
6499.02 2493
6499.78 2487
6500.54 2432
6501.30 2523
6502.06 2407
6502.82 2449
6503.58 2534
6504.34 2398
6505.10 2638
6505.86 2610
6506.62 2705
6507.39 2694
6508.15 2712
6508.91 2915
6509.67 2887
6510.43 2937
6511.19 3012
6511.95 3072
6512.72 3248
6513.48 3116
6514.24 3053
6515.00 3120
6515.76 3175
6516.52 3185
6517.28 3171
6518.05 3277
6518.81 3383
6519.57 3445
6520.33 3561
6521.09 3713
6521.86 3825
6522.62 3996
6523.38 4265
6524.14 4482
6524.90 5018
6525.67 5415
6526.43 6067
6527.19 6711
6527.95 7256
6528.72 7343
6529.48 7545
6530.24 7935
6531.00 7981
6531.77 7849
6532.53 8285
6533.29 9479
6534.05 10798
6534.82 12179
6535.58 14345
6536.34 16053
6537.11 17464
6537.87 17277
6538.63 16647
6539.39 15226
6540.16 13556
6540.92 11386
6541.68 9332
6542.45 7584
6543.21 6091
6543.97 5003
6544.74 4139
6545.50 3664
6546.26 3155
6547.03 2791
6547.79 2716
6548.55 2657
6549.32 2599
6550.08 2595
6550.84 2530
6551.61 2529
6552.37 2602
6553.14 2450
6553.90 2500
6554.66 2408
6555.43 2133
6556.19 2168
6556.96 1978
6557.72 2009
6558.48 2110
6559.25 2090
6560.01 2227
6560.78 2250
6561.54 2295
6562.31 2402
6563.07 2468
6563.83 2575
6564.60 2752
6565.36 2670
6566.13 2673
6566.89 2748
6567.66 2706
6568.42 2650
6569.19 2594
6569.95 2673
6570.72 2740
6571.48 2687
6572.25 2747
6573.01 2745
6573.78 2798
6574.54 2888
6575.31 2969
6576.07 3045
6576.84 3227
6577.60 3097
6578.37 3012
6579.13 2994
6579.90 2882
6580.66 2916
6581.43 2842
6582.19 2812
6582.96 2756
6583.73 2803
6584.49 2802
6585.26 2739
6586.02 2690
6586.79 2680
6587.55 2788
6588.32 2767
6589.09 2816
6589.85 2867
6590.62 2926
6591.38 3226
6592.15 3188
6592.92 3379
6593.68 3557
6594.45 3784
6595.22 3969
6595.98 4051
6596.75 4149
6597.51 4047
6598.28 3822
6599.05 3587
6599.81 3446
6600.58 3299
6601.35 3105
6602.11 2950
6602.88 2861
6603.65 2808
6604.41 2902
6605.18 2855
6605.95 3036
6606.71 3124
6607.48 3256
6608.25 3467
6609.02 3701
6609.78 3819
6610.55 3849
6611.32 3836
6612.08 3663
6612.85 3521
6613.62 3234
6614.39 2943
6615.15 2870
6615.92 2652
6616.69 2451
6617.46 2281
6618.22 2208
6618.99 2181
6619.76 2197
6620.53 2091
6621.30 2065
6622.06 2134
6622.83 2063
6623.60 2126
6624.37 2040
6625.13 1947
6625.90 1952
6626.67 1930
6627.44 1821
6628.21 1873
6628.98 2068
6629.74 2151
6630.51 2177
6631.28 2449
6632.05 2718
6632.82 3126
6633.59 3274
6634.35 3382
6635.12 3652
6635.89 3700
6636.66 3661
6637.43 3402
6638.20 3210
6638.97 2988
6639.74 2576
6640.50 2364
6641.27 2109
6642.04 2203
6642.81 2011
6643.58 1908
6644.35 1770
6645.12 1777
6645.89 1798
6646.66 1768
6647.43 1880
6648.20 1811
6648.97 1869
6649.73 1947
6650.50 1902
6651.27 1821
6652.04 1815
6652.81 1931
6653.58 1920
6654.35 1968
6655.12 2002
6655.89 1956
6656.66 2019
6657.43 1948
6658.20 1957
6658.97 1855
6659.74 1787
6660.51 1679
6661.28 1663
6662.05 1734
6662.82 1767
6663.59 1744
6664.36 1742
6665.13 1741
6665.90 1694
6666.67 1719
6667.44 1707
6668.22 1720
6668.99 1841
6669.76 1803
6670.53 1867
6671.30 1850
6672.07 1761
6672.84 1837
6673.61 1723
6674.38 1768
6675.15 1836
6675.92 1796
6676.69 1760
6677.46 1618
6678.24 1749
6679.01 1805
6679.78 1815
6680.55 1759
6681.32 1802
6682.09 1902
6682.86 2073
6683.63 2130
6684.41 2207
6685.18 2348
6685.95 2430
6686.72 2482
6687.49 2336
6688.26 2074
6689.04 1954
6689.81 1854
6690.58 1674
6691.35 1677
6692.12 1538
6692.90 1622
6693.67 1613
6694.44 1570
6695.21 1573
6695.98 1639
6696.76 1563
6697.53 1608
6698.30 1535
6699.07 1523
6699.84 1530
6700.62 1565
6701.39 1566
6702.16 1482
6702.93 1397
6703.71 1537
6704.48 1510
6705.25 1468
6706.03 1466
6706.80 1392
6707.57 1437
6708.34 1491
6709.12 1478
6709.89 1479
6710.66 1451
6711.44 1442
6712.21 1462
6712.98 1448
6713.75 1360
6714.53 1292
6715.30 1398
6716.07 1361
6716.85 1252
6717.62 1310
6718.39 1341
6719.17 1257
6719.94 1187
6720.72 1245
6721.49 1226
6722.26 1227
6723.04 1229
6723.81 1329
6724.58 1291
6725.36 1261
6726.13 1268
6726.91 1158
6727.68 1257
6728.45 1208
6729.23 1247
6730.00 1325
6730.78 1334
6731.55 1305
6732.32 1308
6733.10 1307
6733.87 1282
6734.65 1217
6735.42 1332
6736.20 1365
6736.97 1324
6737.74 1402
6738.52 1315
6739.29 1281
6740.07 1333
6740.84 1298
6741.62 1290
6742.39 1329
6743.17 1384
6743.94 1341
6744.72 1423
6745.49 1432
6746.27 1440
6747.04 1478
6747.82 1521
6748.59 1545
6749.37 1656
6750.14 1732
6750.92 1752
6751.69 1922
6752.47 1929
6753.24 1948
6754.02 1832
6754.80 1926
6755.57 1858
6756.35 1845
6757.12 1664
6757.90 1478
6758.67 1447
6759.45 1521
6760.23 1479
6761.00 1341
6761.78 1292
6762.55 1304
6763.33 1344
6764.11 1271
6764.88 1218
6765.66 1267
6766.43 1332
6767.21 1261
6767.99 1287
6768.76 1232
6769.54 1258
6770.32 1300
6771.09 1270
6771.87 1323
6772.64 1327
6773.42 1226
6774.20 1236
6774.97 1250
6775.75 1219
6776.53 1273
6777.31 1285
6778.08 1324
6778.86 1289
6779.64 1290
6780.41 1344
6781.19 1273
6781.97 1255
6782.74 1242
6783.52 1244
6784.30 1213
6785.08 1160
6785.85 1319
6786.63 1259
6787.41 1320
6788.19 1249
6788.96 1170
6789.74 1192
6790.52 1159
6791.30 1134
6792.07 1127
6792.85 1071
6793.63 1189
6794.41 1168
6795.18 1157
6795.96 1181
6796.74 1159
6797.52 1219
6798.30 1152
6799.07 1067
6799.85 1146
6800.63 1200
6801.41 1133
6802.19 1182
6802.97 1204
6803.74 1176
6804.52 1217
6805.30 1264
6806.08 1212
6806.86 1195
6807.64 1208
6808.41 1194
6809.19 1155
6809.97 1076
6810.75 1111
6811.53 1218
6812.31 1147
6813.09 1119
6813.87 1167
6814.64 1155
6815.42 1216
6816.20 1142
6816.98 1180
6817.76 1180
6818.54 1226
6819.32 1206
6820.10 1192
6820.88 1186
6821.66 1163
6822.44 1165
6823.22 1256
6824.00 1252
6824.78 1201
6825.55 1257
6826.33 1234
6827.11 1247
6827.89 1182
6828.67 1176
6829.45 1178
6830.23 1213
6831.01 1223
6831.79 1190
6832.57 1191
6833.35 1151
6834.13 1160
6834.91 1107
6835.69 1221
6836.47 1213
6837.25 1167
6838.03 1206
6838.81 1164
6839.60 1158
6840.38 1095
6841.16 1230
6841.94 1224
6842.72 1193
6843.50 1141
6844.28 1186
6845.06 1322
6845.84 1457
6846.62 1674
6847.40 2003
6848.18 2400
6848.96 2976
6849.74 3666
6850.53 4044
6851.31 4584
6852.09 4766
6852.87 4604
6853.65 4533
6854.43 3874
6855.21 3387
6855.99 3038
6856.77 2649
6857.56 2247
6858.34 1947
6859.12 1691
6859.90 1499
6860.68 1523
6861.46 1416
6862.25 1360
6863.03 1441
6863.81 1406
6864.59 1331
6865.37 1330
6866.15 1419
6866.94 1429
6867.72 1472
6868.50 1397
6869.28 1387
6870.07 1318
6870.85 1376
6871.63 1382
6872.41 1220
6873.19 1249
6873.98 1257
6874.76 1248
6875.54 1355
6876.32 1413
6877.11 1462
6877.89 1410
6878.67 1587
6879.45 1536
6880.24 1633
6881.02 1578
6881.80 1622
6882.59 1540
6883.37 1515
6884.15 1614
6884.93 1768
6885.72 1971
6886.50 2205
6887.28 2464
6888.07 2783
6888.85 2596
6889.63 2784
6890.42 2648
6891.20 2512
6891.98 2165
6892.77 2009
6893.55 1961
6894.33 1825
6895.12 1719
6895.90 1593
6896.68 1581
6897.47 1695
6898.25 1667
6899.04 1510
6899.82 1540
6900.60 1668
6901.39 1654
6902.17 1718
6902.95 1650
6903.74 1666
6904.52 1661
6905.31 1724
6906.09 1704
6906.88 1637
6907.66 1620
6908.44 1632
6909.23 1715
6910.01 1667
6910.80 1737
6911.58 1582
6912.37 1603
6913.15 1571
6913.94 1568
6914.72 1577
6915.50 1530
6916.29 1584
6917.07 1572
6917.86 1569
6918.64 1551
6919.43 1599
6920.21 1626
6921.00 1575
6921.78 1593
6922.57 1592
6923.35 1552
6924.14 1589
6924.93 1610
6925.71 1595
6926.50 1659
6927.28 1593
6928.07 1685
6928.85 1757
6929.64 1723
6930.42 1662
6931.21 1632
6931.99 1691
6932.78 1760
6933.57 1690
6934.35 1760
6935.14 1751
6935.92 1662
6936.71 1804
6937.50 1770
6938.28 1743
6939.07 1846
6939.85 1966
6940.64 2087
6941.43 2228
6942.21 2358
6943.00 2567
6943.78 2511
6944.57 2555
6945.36 2659
6946.14 2714
6946.93 2660
6947.72 2754
6948.50 2718
6949.29 2652
6950.08 2707
6950.86 2648
6951.65 2560
6952.44 2478
6953.22 2322
6954.01 2113
6954.80 2220
6955.58 2245
6956.37 2178
6957.16 2067
6957.95 2226
6958.73 2235
6959.52 2198
6960.31 2229
6961.10 2210
6961.88 2228
6962.67 2198
6963.46 2315
6964.24 2357
6965.03 2373
6965.82 2519
6966.61 2566
6967.40 2751
6968.18 3017
6968.97 3169
6969.76 3301
6970.55 3526
6971.33 3502
6972.12 3620
6972.91 3469
6973.70 3397
6974.49 3305
6975.27 3387
6976.06 3403
6976.85 3429
6977.64 3372
6978.43 3605
6979.22 3928
6980.00 4405
6980.79 5024
6981.58 5946
6982.37 7611
6983.16 9565
6983.95 11806
6984.74 14358
6985.52 16415
6986.31 18055
6987.10 18625
6987.89 18069
6988.68 17082
6989.47 14941
6990.26 12538
6991.05 10254
6991.83 8353
6992.62 6938
6993.41 5434
6994.20 4532
6994.99 3798
6995.78 3204
6996.57 2956
6997.36 2803
6998.15 2684
6998.94 2567
6999.73 2353
7000.52 2352
7001.31 2320
7002.10 2259
7002.89 2229
7003.68 2122
7004.47 2079
7005.26 1989
7006.05 1839
7006.84 1730
7007.63 1774
7008.42 1639
7009.21 1632
7010.00 1680
7010.79 1779
7011.58 1908
7012.37 1910
7013.16 1961
7013.95 2145
7014.74 2253
7015.53 2098
7016.32 2093
7017.11 2082
7017.90 2006
7018.69 1984
7019.48 1886
7020.27 1889
7021.06 1891
7021.85 1986
7022.64 2044
7023.43 2040
7024.22 2137
7025.02 2180
7025.81 2169
7026.60 2073
7027.39 1947
7028.18 2029
7028.97 1973
7029.76 1830
7030.55 1741
7031.34 1659
7032.14 1654
7032.93 1606
7033.72 1620
7034.51 1604
7035.30 1556
7036.09 1597
7036.88 1662
7037.68 1653
7038.47 1625
7039.26 1689
7040.05 1754
7040.84 1814
7041.64 1755
7042.43 1706
7043.22 1738
7044.01 1749
7044.80 1773
7045.60 1946
7046.39 1877
7047.18 1891
7047.97 1936
7048.76 2099
7049.56 2247
7050.35 2414
7051.14 2261
7051.93 2281
7052.73 2264
7053.52 2140
7054.31 1945
7055.10 1801
7055.90 1825
7056.69 1787
7057.48 1679
7058.27 1659
7059.07 1597
7059.86 1592
7060.65 1664
7061.45 1675
7062.24 1562
7063.03 1573
7063.83 1629
7064.62 1658
7065.41 1562
7066.21 1480
7067.00 1456
7067.79 1466
7068.59 1486
7069.38 1438
7070.17 1399
7070.97 1419
7071.76 1428
7072.55 1403
7073.35 1373
7074.14 1329
7074.93 1322
7075.73 1341
7076.52 1237
7077.32 1258
7078.11 1235
7078.90 1268
7079.70 1266
7080.49 1296
7081.29 1297
7082.08 1207
7082.87 1242
7083.67 1303
7084.46 1211
7085.26 1225
7086.05 1193
7086.85 1153
7087.64 1125
7088.43 1120
7089.23 1222
7090.02 1190
7090.82 1178
7091.61 1110
7092.41 1157
7093.20 1163
7094.00 1076
7094.79 1114
7095.59 1102
7096.38 1062
7097.18 1071
7097.97 1061
7098.77 1047
7099.56 1015
7100.36 1027
7101.15 1079
7101.95 1028
7102.74 1004
7103.54 1000
7104.33 939
7105.13 945
7105.92 996
7106.72 978
7107.52 952
7108.31 987
7109.11 930
7109.90 910
7110.70 987
7111.49 1013
7112.29 1079
7113.09 1043
7113.88 958
7114.68 1000
7115.47 963
7116.27 979
7117.07 1023
7117.86 1023
7118.66 1046
7119.45 1003
7120.25 1014
7121.05 1054
7121.84 1009
7122.64 989
7123.44 987
7124.23 938
7125.03 949
7125.83 1007
7126.62 925
7127.42 892
7128.22 983
7129.01 1036
7129.81 1015
7130.61 1036
7131.40 940
7132.20 1079
7133.00 1064
7133.79 1013
7134.59 975
7135.39 983
7136.19 1089
7136.98 1030
7137.78 865
7138.58 871
7139.38 920
7140.17 845
7140.97 886
7141.77 915
7142.57 889
7143.36 871
7144.16 969
7144.96 972
7145.76 910
7146.55 862
7147.35 926
7148.15 901
7148.95 882
7149.74 844
7150.54 836
7151.34 850
7152.14 944
7152.94 845
7153.74 957
7154.53 923
7155.33 905
7156.13 1017
7156.93 1048
7157.73 1042
7158.53 1010
7159.32 953
7160.12 940
7160.92 908
7161.72 853
7162.52 852
7163.32 833
7164.12 813
7164.91 806
7165.71 790
7166.51 883
7167.31 893
7168.11 841
7168.91 840
7169.71 923
7170.51 898
7171.31 865
7172.11 846
7172.90 797
7173.70 874
7174.50 900
7175.30 814
7176.10 790
7176.90 785
7177.70 783
7178.50 780
7179.30 821
7180.10 814
7180.90 796
7181.70 727
7182.50 812
7183.30 904
7184.10 842
7184.90 887
7185.70 829
7186.50 833
7187.30 881
7188.10 941
7188.90 866
7189.70 870
7190.50 787
7191.30 829
7192.10 830
7192.90 813
7193.70 816
7194.50 846
7195.30 844
7196.10 809
7196.90 782
7197.70 794
7198.50 859
7199.30 886
7200.11 849
7200.91 835
7201.71 871
7202.51 850
7203.31 788
7204.11 852
7204.91 871
7205.71 833
7206.51 867
7207.31 849
7208.12 787
7208.92 878
7209.72 779
7210.52 822
7211.32 807
7212.12 834
7212.92 841
7213.72 824
7214.53 854
7215.33 791
7216.13 755
7216.93 781
7217.73 931
7218.53 923
7219.34 883
7220.14 957
7220.94 852
7221.74 889
7222.54 867
7223.35 820
7224.15 822
7224.95 745
7225.75 824
7226.56 839
7227.36 848
7228.16 904
7228.96 859
7229.76 827
7230.57 783
7231.37 808
7232.17 854
7232.97 911
7233.78 827
7234.58 846
7235.38 727
7236.19 791
7236.99 847
7237.79 855
7238.59 822
7239.40 887
7240.20 879
7241.00 857
7241.81 806
7242.61 888
7243.41 849
7244.22 906
7245.02 920
7245.82 861
7246.63 885
7247.43 857
7248.23 870
7249.04 860
7249.84 868
7250.64 863
7251.45 901
7252.25 898
7253.05 841
7253.86 908
7254.66 968
7255.46 947
7256.27 983
7257.07 919
7257.88 963
7258.68 971
7259.48 1079
7260.29 1170
7261.09 1206
7261.90 1213
7262.70 1200
7263.51 1158
7264.31 1119
7265.11 1130
7265.92 1079
7266.72 1086
7267.53 1043
7268.33 1025
7269.14 1050
7269.94 1058
7270.75 1130
7271.55 1082
7272.36 1079
7273.16 1025
7273.97 1141
7274.77 1052
7275.58 1113
7276.38 1088
7277.19 1161
7277.99 1177
7278.80 1259
7279.60 1333
7280.41 1362
7281.21 1505
7282.02 1793
7282.82 2194
7283.63 2407
7284.43 2749
7285.24 2940
7286.04 3028
7286.85 2977
7287.66 2812
7288.46 2421
7289.27 2130
7290.07 1840
7290.88 1611
7291.68 1467
7292.49 1265
7293.30 1210
7294.10 1141
7294.91 1140
7295.71 1039
7296.52 1088
7297.33 1075
7298.13 1128
7298.94 1029
7299.74 1020
7300.55 1046
7301.36 1112
7302.16 1057
7302.97 1113
7303.78 1145
7304.58 1014
7305.39 1015
7306.20 950
7307.00 1004
7307.81 1073
7308.62 1004
7309.42 1081
7310.23 1154
7311.04 1153
7311.84 1251
7312.65 1133
7313.46 1200
7314.27 1186
7315.07 1280
7315.88 1368
7316.69 1513
7317.49 1645
7318.30 1740
7319.11 1843
7319.92 1812
7320.72 1929
7321.53 1826
7322.34 1747
7323.15 1593
7323.95 1474
7324.76 1488
7325.57 1449
7326.38 1260
7327.19 1205
7327.99 1178
7328.80 1174
7329.61 1105
7330.42 1045
7331.22 1015
7332.03 1117
7332.84 1034
7333.65 1078
7334.46 1133
7335.27 1069
7336.07 1136
7336.88 1091
7337.69 1034
7338.50 1002
7339.31 1007
7340.12 1005
7340.92 988
7341.73 997
7342.54 1038
7343.35 994
7344.16 972
7344.97 989
7345.78 973
7346.59 1073
7347.39 1044
7348.20 1009
7349.01 1000
7349.82 1012
7350.63 1029
7351.44 968
7352.25 984
7353.06 960
7353.87 938
7354.68 893
7355.49 916
7356.30 873
7357.11 926
7357.92 980
7358.72 953
7359.53 903
7360.34 933
7361.15 870
7361.96 911
7362.77 904
7363.58 891
7364.39 918
7365.20 984
7366.01 982
7366.82 990
7367.63 965
7368.44 934
7369.25 935
7370.06 853
7370.87 920
7371.68 930
7372.49 943
7373.30 902
7374.11 914
7374.93 924
7375.74 937
7376.55 919
7377.36 1029
7378.17 1055
7378.98 1060
7379.79 1142
7380.60 1195
7381.41 1260
7382.22 1326
7383.03 1285
7383.84 1236
7384.65 1223
7385.46 1098
7386.28 1118
7387.09 906
7387.90 891
7388.71 985
7389.52 909
7390.33 860
7391.14 879
7391.95 896
7392.77 814
7393.58 831
7394.39 882
7395.20 831
7396.01 806
7396.82 866
7397.64 839
7398.45 829
7399.26 868
7400.07 890
7400.88 953
7401.69 945
7402.51 897
7403.32 955
7404.13 899
7404.94 897
7405.76 998
7406.57 913
7407.38 848
7408.19 855
7409.00 843
7409.82 823
7410.63 884
7411.44 877
7412.25 834
7413.07 842
7413.88 822
7414.69 793
7415.50 798
7416.32 772
7417.13 819
7417.94 913
7418.76 832
7419.57 829
7420.38 842
7421.19 840
7422.01 879
7422.82 906
7423.63 840
7424.45 816
7425.26 831
7426.07 927
7426.89 919
7427.70 845
7428.51 878
7429.33 956
7430.14 1028
7430.95 1092
7431.77 1120
7432.58 1110
7433.39 1125
7434.21 1142
7435.02 998
7435.84 1050
7436.65 1101
7437.46 1042
7438.28 1064
7439.09 1064
7439.91 1105
7440.72 1078
7441.53 1009
7442.35 1008
7443.16 1027
7443.98 978
7444.79 907
7445.60 891
7446.42 900
7447.23 881
7448.05 831
7448.86 802
7449.68 807
7450.49 822
7451.31 870
7452.12 817
7452.94 767
7453.75 785
7454.57 776
7455.38 757
7456.20 766
7457.01 815
7457.83 800
7458.64 822
7459.46 795
7460.27 757
7461.09 755
7461.90 787
7462.72 763
7463.53 785
7464.35 777
7465.16 747
7465.98 807
7466.79 832
7467.61 864
7468.42 852
7469.24 833
7470.06 852
7470.87 904
7471.69 837
7472.50 791
7473.32 793
7474.13 828
7474.95 774
7475.77 764
7476.58 752
7477.40 790
7478.21 749
7479.03 748
7479.85 688
7480.66 717
7481.48 706
7482.30 690
7483.11 725
7483.93 820
7484.75 838
7485.56 780
7486.38 727
7487.20 695
7488.01 728
7488.83 718
7489.65 712
7490.46 716
7491.28 739
7492.10 763
7492.91 746
7493.73 688
7494.55 717
7495.36 695
7496.18 732
7497.00 747
7497.82 712
7498.63 689
7499.45 710
7500.27 754
7501.08 789
7501.90 755
7502.72 682
7503.54 688
7504.35 746
7505.17 719
7505.99 725
7506.81 705
7507.62 724
7508.44 710
7509.26 743
7510.08 710
7510.90 712
7511.71 741
7512.53 775
7513.35 689
7514.17 716
7514.99 701
7515.80 719
7516.62 700
7517.44 722
7518.26 673
7519.08 744
7519.90 664
7520.71 714
7521.53 711
7522.35 743
7523.17 766
7523.99 690
7524.81 725
7525.63 694
7526.45 740
7527.26 737
7528.08 759
7528.90 750
7529.72 688
7530.54 686
7531.36 714
7532.18 755
7533.00 687
7533.82 721
7534.64 693
7535.45 700
7536.27 733
7537.09 625
7537.91 657
7538.73 711
7539.55 721
7540.37 674
7541.19 616
7542.01 655
7542.83 621
7543.65 658
7544.47 669
7545.29 719
7546.11 735
7546.93 738
7547.75 707
7548.57 692
7549.39 679
7550.21 706
7551.03 663
7551.85 745
7552.67 697
7553.49 726
7554.31 728
7555.13 716
7555.95 704
7556.77 673
7557.59 731
7558.41 753
7559.23 690
7560.05 731
7560.87 749
7561.69 689
7562.51 710
7563.34 798
7564.16 724
7564.98 754
7565.80 751
7566.62 722
7567.44 750
7568.26 729
7569.08 741
7569.90 641
7570.72 617
7571.55 676
7572.37 638
7573.19 659
7574.01 703
7574.83 755
7575.65 740
7576.47 750
7577.30 739
7578.12 734
7578.94 704
7579.76 695
7580.58 784
7581.40 812
7582.23 734
7583.05 724
7583.87 808
7584.69 782
7585.51 753
7586.33 741
7587.16 824
7587.98 846
7588.80 786
7589.62 810
7590.45 821
7591.27 838
7592.09 797
7592.91 789
7593.74 819
7594.56 831
7595.38 787
7596.20 862
7597.03 899
7597.85 803
7598.67 780
7599.49 917
7600.32 832
7601.14 856
7601.96 914
7602.78 969
7603.61 1045
7604.43 1098
7605.25 1123
7606.08 1135
7606.90 1091
7607.72 1079
7608.55 1008
7609.37 1074
7610.19 900
7611.02 902
7611.84 889
7612.66 883
7613.49 946
7614.31 975
7615.13 895
7615.96 889
7616.78 925
7617.60 1033
7618.43 1053
7619.25 1075
7620.08 1082
7620.90 1006
7621.72 942
7622.55 902
7623.37 945
7624.20 911
7625.02 1012
7625.84 998
7626.67 1003
7627.49 1005
7628.32 1006
7629.14 1107
7629.97 1176
7630.79 1245
7631.61 1248
7632.44 1292
7633.26 1358
7634.09 1285
7634.91 1183
7635.74 1151
7636.56 1046
7637.39 995
7638.21 924
7639.04 880
7639.86 783
7640.69 748
7641.51 729
7642.34 674
7643.16 746
7643.99 720
7644.81 710
7645.64 730
7646.46 712
7647.29 677
7648.11 719
7648.94 718
7649.76 771
7650.59 753
7651.42 749
7652.24 798
7653.07 751
7653.89 696
7654.72 722
7655.54 727
7656.37 696
7657.20 729
7658.02 699
7658.85 680
7659.67 794
7660.50 735
7661.33 742
7662.15 694
7662.98 705
7663.80 682
7664.63 652
7665.46 692
7666.28 697
7667.11 651
7667.94 657
7668.76 687
7669.59 674
7670.42 695
7671.24 695
7672.07 665
7672.90 596
7673.72 659
7674.55 639
7675.38 623
7676.20 642
7677.03 657
7677.86 611
7678.68 607
7679.51 605
7680.34 631
7681.16 627
7681.99 651
7682.82 658
7683.65 653
7684.47 670
7685.30 706
7686.13 682
7686.96 697
7687.78 692
7688.61 671
7689.44 650
7690.27 690
7691.09 635
7691.92 667
7692.75 661
7693.58 674
7694.41 692
7695.23 641
7696.06 642
7696.89 690
7697.72 696
7698.55 680
7699.37 667
7700.20 656
7701.03 670
7701.86 718
7702.69 676
7703.51 641
7704.34 671
7705.17 713
7706.00 665
7706.83 624
7707.66 655
7708.49 637
7709.31 657
7710.14 697
7710.97 661
7711.80 639
7712.63 669
7713.46 591
7714.29 597
7715.12 580
7715.95 645
7716.77 648
7717.60 669
7718.43 595
7719.26 615
7720.09 612
7720.92 597
7721.75 614
7722.58 582
7723.41 641
7724.24 624
7725.07 589
7725.90 636
7726.73 579
7727.56 577
7728.39 607
7729.22 563
7730.05 591
7730.88 573
7731.71 619
7732.54 669
7733.37 603
7734.20 595
7735.03 592
7735.86 593
7736.69 647
7737.52 608
7738.35 573
7739.18 591
7740.01 652
7740.84 607
7741.67 634
7742.50 601
7743.33 629
7744.16 656
7744.99 652
7745.82 642
7746.65 702
7747.48 739
7748.31 807
7749.14 764
7749.97 732
7750.81 829
7751.64 771
7752.47 670
7753.30 647
7754.13 666
7754.96 682
7755.79 665
7756.62 647
7757.45 664
7758.29 631
7759.12 642
7759.95 672
7760.78 641
7761.61 626
7762.44 611
7763.27 690
7764.11 614
7764.94 673
7765.77 695
7766.60 793
7767.43 664
7768.26 598
7769.10 630
7769.93 632
7770.76 604
7771.59 599
7772.42 611
7773.26 606
7774.09 571
7774.92 632
7775.75 608
7776.59 609
7777.42 724
7778.25 643
7779.08 627
7779.92 626
7780.75 587
7781.58 591
7782.41 619
7783.25 632
7784.08 660
7784.91 620
7785.74 586
7786.58 603
7787.41 612
7788.24 622
7789.08 572
7789.91 588
7790.74 614
7791.57 594
7792.41 623
7793.24 629
7794.07 625
7794.91 658
7795.74 701
7796.57 667
7797.41 682
7798.24 670
7799.07 625
7799.91 683
7800.74 686
7801.58 667
7802.41 684
7803.24 672
7804.08 685
7804.91 694
7805.74 672
7806.58 761
7807.41 788
7808.25 747
7809.08 678
7809.91 661
7810.75 751
7811.58 770
7812.42 781
7813.25 893
7814.09 887
7814.92 1003
7815.75 1038
7816.59 1017
7817.42 1046
7818.26 994
7819.09 889
7819.93 918
7820.76 900
7821.60 875
7822.43 890
7823.27 818
7824.10 763
7824.94 835
7825.77 828
7826.61 846
7827.44 909
7828.28 831
7829.11 873
7829.95 820
7830.78 785
7831.62 771
7832.45 834
7833.29 824
7834.12 781
7834.96 757
7835.79 773
7836.63 820
7837.46 799
7838.30 799
7839.14 770
7839.97 755
7840.81 758
7841.64 721
7842.48 766
7843.31 733
7844.15 780
7844.99 762
7845.82 763
7846.66 675
7847.49 689
7848.33 762
7849.17 724
7850.00 760
7850.84 757
7851.68 741
7852.51 777
7853.35 747
7854.18 833
7855.02 801
7855.86 806
7856.69 882
7857.53 945
7858.37 951
7859.20 894
7860.04 913
7860.88 883
7861.71 904
7862.55 888
7863.39 863
7864.23 801
7865.06 758
7865.90 743
7866.74 787
7867.57 778
7868.41 808
7869.25 796
7870.09 834
7870.92 849
7871.76 857
7872.60 872
7873.44 883
7874.27 867
7875.11 867
7875.95 1024
7876.79 1010
7877.62 1202
7878.46 1139
7879.30 1099
7880.14 1205
7880.97 1135
7881.81 1101
7882.65 1157
7883.49 1027
7884.33 1022
7885.16 1010
7886.00 1011
7886.84 981
7887.68 856
7888.52 1004
7889.36 978
7890.19 973
7891.03 948
7891.87 1005
7892.71 942
7893.55 915
7894.39 903
7895.23 870
7896.06 885
7896.90 806
7897.74 792
7898.58 804
7899.42 806
7900.26 840
7901.10 849
7901.94 774
7902.77 791
7903.61 782
7904.45 750
7905.29 748
7906.13 751
7906.97 826
7907.81 786
7908.65 750
7909.49 772
7910.33 830
7911.17 771
7912.01 769
7912.85 844
7913.69 867
7914.53 878
7915.37 945
7916.21 1043
7917.05 1085
7917.89 1183
7918.73 1216
7919.57 1153
7920.41 1173
7921.25 1225
7922.09 1065
7922.93 1009
7923.77 1035
7924.61 923
7925.45 868
7926.29 775
7927.13 717
7927.97 694
7928.81 644
7929.65 712
7930.49 742
7931.33 759
7932.17 667
7933.01 659
7933.85 686
7934.69 739
7935.53 656
7936.37 675
7937.21 716
7938.05 632
7938.90 686
7939.74 687
7940.58 652
7941.42 664
7942.26 702
7943.10 594
7943.94 615
7944.78 651
7945.63 731
7946.47 771
7947.31 705
7948.15 701
7948.99 744
7949.83 691
7950.67 723
7951.52 731
7952.36 759
7953.20 765
7954.04 815
7954.88 915
7955.72 848
7956.57 883
7957.41 759
7958.25 737
7959.09 759
7959.93 814
7960.78 774
7961.62 756
7962.46 725
7963.30 702
7964.15 707
7964.99 756
7965.83 859
7966.67 832
7967.52 808
7968.36 788
7969.20 854
7970.04 860
7970.89 803
7971.73 751
7972.57 759
7973.41 689
7974.26 665
7975.10 651
7975.94 717
7976.79 718
7977.63 647
7978.47 698
7979.31 659
7980.16 634
7981.00 665
7981.84 685
7982.69 662
7983.53 628
7984.37 621
7985.22 689
7986.06 704
7986.90 694
7987.75 660
7988.59 679
7989.44 681
7990.28 603
7991.12 624
7991.97 615
7992.81 591
7993.65 590
7994.50 613
7995.34 601
7996.19 633
7997.03 594
7997.87 628
7998.72 598
7999.56 606
8000.41 626
8001.25 610
8002.10 630
8002.94 633
8003.78 590
8004.63 607
8005.47 636
8006.32 563
8007.16 641
8008.01 573
8008.85 607
8009.70 599
8010.54 610
8011.39 509
8012.23 599
8013.08 594
8013.92 617
8014.77 530
8015.61 534
8016.46 539
8017.30 537
8018.15 565
8018.99 580
8019.84 602
8020.68 594
8021.53 610
8022.37 616
8023.22 594
8024.06 555
8024.91 514
8025.75 568
8026.60 593
8027.45 521
8028.29 588
8029.14 570
8029.98 592
8030.83 619
8031.67 526
8032.52 578
8033.37 534
8034.21 607
8035.06 549
8035.90 544
8036.75 597
8037.60 574
8038.44 556
8039.29 605
8040.14 615
8040.98 612
8041.83 569
8042.68 562
8043.52 566
8044.37 547
8045.21 612
8046.06 650
8046.91 632
8047.75 607
8048.60 617
8049.45 656
8050.30 704
8051.14 720
8051.99 736
8052.84 652
8053.68 667
8054.53 617
8055.38 581
8056.22 592
8057.07 651
8057.92 589
8058.77 591
8059.61 521
8060.46 517
8061.31 609
8062.16 611
8063.00 563
8063.85 549
8064.70 544
8065.55 563
8066.39 579
8067.24 606
8068.09 536
8068.94 607
8069.79 584
8070.63 569
8071.48 517
8072.33 576
8073.18 598
8074.03 578
8074.87 554
8075.72 568
8076.57 541
8077.42 562
8078.27 537
8079.12 576
8079.96 571
8080.81 583
8081.66 563
8082.51 576
8083.36 573
8084.21 562
8085.06 583
8085.90 575
8086.75 566
8087.60 583
8088.45 556
8089.30 550
8090.15 542
8091.00 525
8091.85 567
8092.70 568
8093.54 544
8094.39 605
8095.24 597
8096.09 564
8096.94 555
8097.79 526
8098.64 523
8099.49 633
8100.34 583
8101.19 540
8102.04 600
8102.89 557
8103.74 621
8104.59 615
8105.44 497
8106.29 551
8107.14 545
8107.99 613
8108.84 573
8109.69 529
8110.54 629
8111.39 621
8112.24 637
8113.09 569
8113.94 585
8114.79 589
8115.64 573
8116.49 634
8117.34 596
8118.19 605
8119.04 673
8119.89 666
8120.74 670
8121.59 620
8122.44 573
8123.29 617
8124.14 619
8124.99 625
8125.84 572
8126.70 561
8127.55 593
8128.40 644
8129.25 600
8130.10 644
8130.95 588
8131.80 622
8132.65 620
8133.50 627
8134.36 627
8135.21 686
8136.06 643
8136.91 660
8137.76 636
8138.61 668
8139.46 647
8140.32 625
8141.17 578
8142.02 649
8142.87 704
8143.72 659
8144.57 675
8145.43 651
8146.28 713
8147.13 721
8147.98 765
8148.83 763
8149.69 740
8150.54 758
8151.39 746
8152.24 766
8153.10 828
8153.95 844
8154.80 975
8155.65 988
8156.50 1043
8157.36 931
8158.21 923
8159.06 899
8159.92 778
8160.77 646
8161.62 699
8162.47 628
8163.33 654
8164.18 693
8165.03 692
8165.88 641
8166.74 645
8167.59 648
8168.44 636
8169.30 658
8170.15 693
8171.00 618
8171.86 591
8172.71 618
8173.56 618
8174.42 592
8175.27 573
8176.12 629
8176.98 632
8177.83 555
8178.68 605
8179.54 578
8180.39 585
8181.25 589
8182.10 642
8182.95 640
8183.81 619
8184.66 573
8185.51 583
8186.37 535
8187.22 555
8188.08 599
8188.93 558
8189.79 569
8190.64 567
8191.49 587
8192.35 557
8193.20 559
8194.06 540
8194.91 532
8195.77 574
8196.62 561
8197.47 601
8198.33 584
8199.18 546
8200.04 540
8200.89 602
8201.75 617
8202.60 572
8203.46 592
8204.31 545
8205.17 620
8206.02 557
8206.88 551
8207.73 646
8208.59 588
8209.44 573
8210.30 517
8211.15 567
8212.01 636
8212.87 649
8213.72 562
8214.58 572
8215.43 629
8216.29 570
8217.14 533
8218.00 567
8218.85 551
8219.71 567
8220.57 611
8221.42 578
8222.28 525
8223.13 622
8223.99 670
8224.85 681
8225.70 579
8226.56 562
8227.41 574
8228.27 541
8229.13 544
8229.98 531
8230.84 536
8231.70 634
8232.55 562
8233.41 529
8234.26 546
8235.12 552
8235.98 566
8236.83 585
8237.69 544
8238.55 537
8239.40 536
8240.26 600
8241.12 592
8241.98 542
8242.83 576
8243.69 549
8244.55 562
8245.40 588
8246.26 607
8247.12 503
8247.98 558
8248.83 527
8249.69 542
8250.55 536
8251.40 525
8252.26 569
8253.12 558
8253.98 567
8254.83 564
8255.69 580
8256.55 550
8257.41 592
8258.27 569
8259.12 569
8259.98 548
8260.84 521
8261.70 489
8262.55 529
8263.41 599
8264.27 625
8265.13 540
8265.99 520
8266.85 527
8267.70 579
8268.56 562
8269.42 540
8270.28 534
8271.14 512
8272.00 528
8272.85 564
8273.71 584
8274.57 564
8275.43 580
8276.29 561
8277.15 541
8278.01 578
8278.87 502
8279.72 515
8280.58 582
8281.44 584
8282.30 519
8283.16 481
8284.02 580
8284.88 595
8285.74 591
8286.60 570
8287.46 533
8288.32 588
8289.17 608
8290.03 552
8290.89 577
8291.75 604
8292.61 619
8293.47 608
8294.33 673
8295.19 636
8296.05 610
8296.91 608
8297.77 702
8298.63 641
8299.49 525
8300.35 583
8301.21 668
8302.07 586
8302.93 585
8303.79 580
8304.65 615
8305.51 585
8306.37 592
8307.23 599
8308.09 578
8308.95 614
8309.81 707
8310.67 628
8311.53 603
8312.39 624
8313.26 619
8314.12 764
8314.98 718
8315.84 759
8316.70 797
8317.56 785
8318.42 775
8319.28 686
8320.14 723
8321.00 692
8321.86 659
8322.73 673
8323.59 631
8324.45 607
8325.31 627
8326.17 601
8327.03 639
8327.89 558
8328.75 574
8329.62 560
8330.48 588
8331.34 609
8332.20 543
8333.06 608
8333.92 629
8334.79 543
8335.65 600
8336.51 565
8337.37 531
8338.23 491
8339.09 562
8339.96 566
8340.82 580
8341.68 590
8342.54 643
8343.41 646
8344.27 594
8345.13 600
8345.99 686
8346.85 623
8347.72 592
8348.58 671
8349.44 636
8350.30 598
8351.17 562
8352.03 529
8352.89 604
8353.76 585
8354.62 588
8355.48 617
8356.34 589
8357.21 599
8358.07 595
8358.93 537
8359.80 572
8360.66 553
8361.52 554
8362.38 599
8363.25 577
8364.11 506
8364.97 544
8365.84 562
8366.70 659
8367.56 597
8368.43 609
8369.29 605
8370.16 566
8371.02 589
8371.88 567
8372.75 588
8373.61 637
8374.47 642
8375.34 614
8376.20 595
8377.07 589
8377.93 623
8378.79 579
8379.66 562
8380.52 610
8381.39 613
8382.25 663
8383.11 576
8383.98 566
8384.84 554
8385.71 613
8386.57 605
8387.44 602
8388.30 607
8389.17 577
8390.03 579
8390.89 583
8391.76 535
8392.62 596
8393.49 575
8394.35 547
8395.22 575
8396.08 532
8396.95 520
8397.81 533
8398.68 598
8399.54 543
8400.41 600
8401.27 547
8402.14 575
8403.00 590
8403.87 612
8404.74 587
8405.60 617
8406.47 575
8407.33 624
8408.20 619
8409.06 640
8409.93 605
8410.79 653
8411.66 641
8412.53 648
8413.39 598
8414.26 594
8415.12 617
8415.99 635
8416.86 620
8417.72 658
8418.59 672
8419.45 658
8420.32 630
8421.19 689
8422.05 673
8422.92 662
8423.78 641
8424.65 716
8425.52 713
8426.38 759
8427.25 754
8428.12 691
8428.98 690
8429.85 708
8430.72 703
8431.58 735
8432.45 700
8433.32 712
8434.18 783
8435.05 742
8435.92 778
8436.79 711
8437.65 739
8438.52 822
8439.39 878
8440.25 818
8441.12 949
8441.99 1073
8442.86 1042
8443.72 995
8444.59 1043
8445.46 1032
8446.33 967
8447.19 989
8448.06 949
8448.93 1030
8449.80 943
8450.66 909
8451.53 924
8452.40 977
8453.27 998
8454.14 1012
8455.00 1058
8455.87 1131
8456.74 1179
8457.61 1271
8458.48 1243
8459.34 1172
8460.21 1207
8461.08 1228
8461.95 1220
8462.82 1166
8463.69 1088
8464.55 1108
8465.42 1132
8466.29 1218
8467.16 1375
8468.03 1684
8468.90 1986
8469.77 2453
8470.63 2890
8471.50 2968
8472.37 2858
8473.24 2718
8474.11 2283
8474.98 2049
8475.85 1708
8476.72 1499
8477.59 1315
8478.45 1159
8479.32 1009
8480.19 1056
8481.06 1035
8481.93 951
8482.80 886
8483.67 898
8484.54 865
8485.41 820
8486.28 850
8487.15 744
8488.02 827
8488.89 782
8489.76 783
8490.63 746
8491.50 736
8492.37 719
8493.24 740
8494.11 723
8494.98 702
8495.85 676
8496.72 712
8497.59 736
8498.46 714
8499.33 721
8500.20 750
8501.07 716
8501.94 736
8502.81 723
8503.68 761
8504.55 790
8505.42 737
8506.29 757
8507.16 849
8508.03 821
8508.90 816
8509.77 784
8510.65 849
8511.52 820
8512.39 889
8513.26 862
8514.13 791
8515.00 744
8515.87 792
8516.74 778
8517.61 760
8518.48 673
8519.36 700
8520.23 738
8521.10 765
8521.97 710
8522.84 733
8523.71 749
8524.58 723
8525.46 775
8526.33 801
8527.20 782
8528.07 745
8528.94 714
8529.81 856
8530.69 757
8531.56 771
8532.43 878
8533.30 851
8534.17 852
8535.05 899
8535.92 854
8536.79 848
8537.66 897
8538.54 855
8539.41 825
8540.28 861
8541.15 875
8542.02 863
8542.90 849
8543.77 845
8544.64 839
8545.51 843
8546.39 866
8547.26 805
8548.13 855
8549.01 906
8549.88 934
8550.75 873
8551.62 928
8552.50 952
8553.37 1029
8554.24 1129
8555.12 1155
8555.99 1132
8556.86 1081
8557.74 1024
8558.61 1026
8559.48 974
8560.36 964
8561.23 870
8562.10 795
8562.98 815
8563.85 784
8564.72 766
8565.60 722
8566.47 744
8567.34 736
8568.22 725
8569.09 704
8569.97 650
8570.84 670
8571.71 724
8572.59 670
8573.46 721
8574.34 721
8575.21 687
8576.08 699
8576.96 647
8577.83 650
8578.71 632
8579.58 622
8580.46 615
8581.33 601
8582.20 597
8583.08 597
8583.95 683
8584.83 685
8585.70 664
8586.58 673
8587.45 680
8588.33 636
8589.20 646
8590.08 613
8590.95 697
8591.83 672
8592.70 607
8593.58 665
8594.45 750
8595.33 681
8596.20 651
8597.08 720
8597.95 683
8598.83 682
8599.70 727
8600.58 684
8601.45 652
8602.33 629
8603.21 623
8604.08 689
8604.96 689
8605.83 653
8606.71 702
8607.58 693
8608.46 736
8609.34 659
8610.21 679
8611.09 740
8611.96 680
8612.84 685
8613.72 722
8614.59 676
8615.47 646
8616.34 692
8617.22 673
8618.10 728
8618.97 786
8619.85 770
8620.73 698
8621.60 721
8622.48 671
8623.36 698
8624.23 721
8625.11 742
8625.99 699
8626.86 774
8627.74 748
8628.62 727
8629.49 733
8630.37 736
8631.25 716
8632.12 749
8633.00 832
8633.88 891
8634.76 827
8635.63 812
8636.51 851
8637.39 862
8638.26 760
8639.14 875
8640.02 883
8640.90 876
8641.77 911
8642.65 920
8643.53 888
8644.41 843
8645.28 895
8646.16 840
8647.04 896
8647.92 915
8648.80 916
8649.67 876
8650.55 896
8651.43 903
8652.31 859
8653.19 833
8654.06 882
8654.94 946
8655.82 945
8656.70 905
8657.58 856
8658.46 884
8659.33 907
8660.21 1037
8661.09 982
8661.97 982
8662.85 1025
8663.73 1015
8664.61 976
8665.48 929
8666.36 992
8667.24 1061
8668.12 1107
8669.00 1133
8669.88 1193
8670.76 1258
8671.64 1536
8672.52 1789
8673.40 2010
8674.27 2176
8675.15 2306
8676.03 2391
8676.91 2337
8677.79 2116
8678.67 1869
8679.55 1818
8680.43 1577
8681.31 1398
8682.19 1336
8683.07 1261
8683.95 1123
8684.83 1094
8685.71 1144
8686.59 1148
8687.47 1253
8688.35 1270
8689.23 1453
8690.11 1642
8690.99 1933
8691.87 2150
8692.75 2522
8693.63 2568
8694.51 2509
8695.39 2397
8696.27 2268
8697.15 1983
8698.03 1625
8698.91 1399
8699.79 1263
8700.67 1123
8701.55 1105
8702.43 961
8703.31 867
8704.19 905
8705.07 914
8705.95 832
8706.84 739
8707.72 763
8708.60 776
8709.48 816
8710.36 779
8711.24 796
8712.12 750
8713.00 716
8713.88 711
8714.76 741
8715.65 732
8716.53 713
8717.41 669
8718.29 703
8719.17 781
8720.05 758
8720.93 703
8721.82 756
8722.70 793
8723.58 781
8724.46 772
8725.34 754
8726.22 707
8727.11 747
8727.99 670
8728.87 777
8729.75 785
8730.63 826
8731.52 799
8732.40 751
8733.28 782
8734.16 747
8735.05 692
8735.93 746
8736.81 740
8737.69 725
8738.58 694
8739.46 671
8740.34 723
8741.22 744
8742.11 670
8742.99 667
8743.87 666
8744.75 630
8745.64 704
8746.52 682
8747.40 677
8748.28 703
8749.17 670
8750.05 714
8750.93 704
8751.82 741
8752.70 754
8753.58 756
8754.47 789
8755.35 818
8756.23 793
8757.12 811
8758.00 770
8758.88 798
8759.77 855
8760.65 854
8761.53 831
8762.42 791
8763.30 749
8764.19 751
8765.07 746
8765.95 723
8766.84 753
8767.72 746
8768.60 713
8769.49 698
8770.37 752
8771.26 722
8772.14 776
8773.03 759
8773.91 753
8774.79 739
8775.68 704
8776.56 677
8777.45 683
8778.33 647
8779.22 623
8780.10 632
8780.98 608
8781.87 598
8782.75 634
8783.64 587
8784.52 583
8785.41 623
8786.29 656
8787.18 620
8788.06 549
8788.95 620
8789.83 623
8790.72 648
8791.60 658
8792.49 643
8793.37 573
8794.26 633
8795.14 596
8796.03 625
8796.92 587
8797.80 638
8798.69 614
8799.57 642
8800.46 635
8801.34 669
8802.23 674
8803.11 649
8804.00 622
8804.89 651
8805.77 594
8806.66 612
8807.54 642
8808.43 619
8809.32 527
8810.20 560
8811.09 619
8811.97 556
8812.86 498
8813.75 524
8814.63 577
8815.52 537
8816.41 552
8817.29 591
8818.18 561
8819.06 591
8819.95 599
8820.84 542
8821.72 566
8822.61 566
8823.50 552
8824.38 597
8825.27 593
8826.16 545
8827.05 585
8827.93 557
8828.82 523
8829.71 533
8830.59 548
8831.48 560
8832.37 567
8833.25 533
8834.14 577
8835.03 599
8835.92 597
8836.80 555
8837.69 580
8838.58 523
8839.47 541
8840.35 553
8841.24 558
8842.13 532
8843.02 600
8843.90 575
8844.79 526
8845.68 517
8846.57 536
8847.46 581
8848.34 576
8849.23 547
8850.12 508
8851.01 497
8851.90 459
8852.78 517
8853.67 504
8854.56 487
8855.45 515
8856.34 533
8857.23 545
8858.12 495
8859.00 505
8859.89 527
8860.78 501
8861.67 495
8862.56 499
8863.45 476
8864.34 475
8865.22 469
8866.11 465
8867.00 496
8867.89 493
8868.78 451
8869.67 490
8870.56 531
8871.45 525
8872.34 420
8873.23 465
8874.12 486
8875.00 516
8875.89 492
8876.78 475
8877.67 503
8878.56 480
8879.45 484
8880.34 477
8881.23 472
8882.12 507
8883.01 515
8883.90 471
8884.79 452
8885.68 495
8886.57 520
8887.46 454
8888.35 456
8889.24 465
8890.13 460
8891.02 522
8891.91 514
8892.80 426
8893.69 397
8894.58 461
8895.47 481
8896.36 506
8897.25 507
8898.14 484
8899.03 505
8899.92 490
8900.81 496
8901.71 462
8902.60 491
8903.49 508
8904.38 489
8905.27 477
8906.16 446
8907.05 472
8907.94 459
8908.83 456
8909.72 466
8910.61 491
8911.51 460
8912.40 464
8913.29 437
8914.18 454
8915.07 451
8915.96 423
8916.85 452
8917.75 492
8918.64 459
8919.53 479
8920.42 454
8921.31 442
8922.20 445
8923.09 464
8923.99 455
8924.88 433
8925.77 422
8926.66 393
8927.55 435
8928.45 427
8929.34 449
8930.23 441
8931.12 430
8932.01 440
8932.91 436
8933.80 415
8934.69 471
8935.58 432
8936.48 445
8937.37 389
8938.26 438
8939.15 470
8940.05 407
8940.94 404
8941.83 412
8942.72 451
8943.62 446
8944.51 422
8945.40 418
8946.30 409
8947.19 430
8948.08 429
8948.97 395
8949.87 449
8950.76 464
8951.65 440
8952.55 445
8953.44 484
8954.33 382
8955.23 421
8956.12 425
8957.01 451
8957.91 406
8958.80 429
8959.69 428
8960.59 429
8961.48 495
8962.38 439
8963.27 440
8964.16 478
8965.06 454
8965.95 497
8966.85 479
8967.74 506
8968.63 531
8969.53 505
8970.42 496
8971.32 483
8972.21 424
8973.10 414
8974.00 448
8974.89 470
8975.79 422
8976.68 416
8977.58 453
8978.47 485
8979.36 482
8980.26 434
8981.15 482
8982.05 432
8982.94 439
8983.84 450
8984.73 458
8985.63 445
8986.52 394
8987.42 422
8988.31 446
8989.21 385
8990.10 423
8991.00 434
8991.89 421
8992.79 415
8993.68 452
8994.58 435
8995.47 424
8996.37 410
8997.27 389
8998.16 409
8999.06 455
8999.95 431
9000.85 425
9001.74 453
9002.64 487
9003.53 432
9004.43 424
9005.33 429
9006.22 433
9007.12 437
9008.01 425
9008.91 443
9009.81 467
9010.70 479
9011.60 379
9012.49 401
9013.39 422
9014.29 385
9015.18 412
9016.08 417
9016.98 394
9017.87 439
9018.77 417
9019.67 403
9020.56 415
9021.46 404
9022.36 422
9023.25 450
9024.15 446
9025.05 450
9025.94 411
9026.84 381
9027.74 401
9028.63 407
9029.53 410
9030.43 442
9031.33 442
9032.22 450
9033.12 438
9034.02 403
9034.91 425
9035.81 462
9036.71 411
9037.61 423
9038.50 421
9039.40 456
9040.30 410
9041.20 379
9042.10 410
9042.99 405
9043.89 429
9044.79 437
9045.69 435
9046.58 416
9047.48 455
9048.38 476
9049.28 470
9050.18 412
9051.07 407
9051.97 422
9052.87 471
9053.77 472
9054.67 478
9055.57 473
9056.46 480
9057.36 447
9058.26 428
9059.16 423
9060.06 486
9060.96 501
9061.86 443
9062.75 409
9063.65 419
9064.55 447
9065.45 422
9066.35 458
9067.25 479
9068.15 497
9069.05 455
9069.95 462
9070.84 398
9071.74 426
9072.64 473
9073.54 445
9074.44 419
9075.34 475
9076.24 445
9077.14 462
9078.04 410
9078.94 400
9079.84 435
9080.74 426
9081.64 418
9082.54 416
9083.44 447
9084.34 477
9085.24 442
9086.14 395
9087.04 396
9087.94 414
9088.84 404
9089.74 406
9090.64 434
9091.54 496
9092.44 443
9093.34 449
9094.24 409
9095.14 452
9096.04 436
9096.94 438
9097.84 396
9098.74 424
9099.64 455
9100.54 457
9101.44 452
9102.34 441
9103.24 423
9104.14 419
9105.04 429
9105.95 441
9106.85 458
9107.75 451
9108.65 423
9109.55 459
9110.45 470
9111.35 411
9112.25 395
9113.15 388
9114.06 460
9114.96 401
9115.86 435
9116.76 430
9117.66 414
9118.56 463
9119.46 463
9120.37 474
9121.27 448
9122.17 481
9123.07 476
9123.97 453
9124.87 447
9125.78 458
9126.68 460
9127.58 429
9128.48 417
9129.38 386
9130.29 427
9131.19 437
9132.09 458
9132.99 438
9133.89 418
9134.80 420
9135.70 385
9136.60 385
9137.50 457
9138.41 427
9139.31 463
9140.21 421
9141.11 412
9142.02 376
9142.92 430
9143.82 470
9144.72 406
9145.63 418
9146.53 438
9147.43 424
9148.34 420
9149.24 453
9150.14 394
9151.05 381
9151.95 421
9152.85 406
9153.76 371
9154.66 447
9155.56 434
9156.47 408
9157.37 391
9158.27 422
9159.18 458
9160.08 433
9160.98 466
9161.89 433
9162.79 478
9163.69 411
9164.60 385
9165.50 421
9166.41 442
9167.31 432
9168.21 474
9169.12 441
9170.02 430
9170.93 421
9171.83 403
9172.73 415
9173.64 392
9174.54 439
9175.45 404
9176.35 434
9177.25 407
9178.16 428
9179.06 355
9179.97 412
9180.87 445
9181.78 459
9182.68 400
9183.59 453
9184.49 454
9185.40 436
9186.30 454
9187.21 431
9188.11 439
9189.02 422
9189.92 440
9190.83 438
9191.73 424
9192.64 434
9193.54 463
9194.45 419
9195.35 421
9196.26 412
9197.16 478
9198.07 515
9198.97 495
9199.88 476
9200.78 515
9201.69 556
9202.60 509
9203.50 513
9204.41 523
9205.31 498
9206.22 457
9207.13 471
9208.03 404
9208.94 389
9209.84 386
9210.75 419
9211.66 415
9212.56 411
9213.47 431
9214.37 439
9215.28 416
9216.19 431
9217.09 403
9218.00 415
9218.91 420
9219.81 404
9220.72 437
9221.63 388
9222.53 436
9223.44 438
9224.35 417
9225.25 416
9226.16 460
9227.07 431
9227.97 407
9228.88 383
9229.79 396
9230.69 398
9231.60 432
9232.51 412
9233.41 450
9234.32 445
9235.23 429
9236.14 461
9237.04 391
9237.95 433
9238.86 431
9239.77 415
9240.67 389
9241.58 381
9242.49 360
9243.40 388
9244.30 423
9245.21 413
9246.12 372
9247.03 372
9247.94 414
9248.84 362
9249.75 361
9250.66 384
9251.57 412
9252.48 422
9253.38 401
9254.29 385
9255.20 373
9256.11 399
9257.02 352
9257.93 423
9258.83 355
9259.74 378
9260.65 390
9261.56 390
9262.47 436
9263.38 413
9264.29 331
9265.19 396
9266.10 425
9267.01 443
9267.92 409
9268.83 377
9269.74 381
9270.65 417
9271.56 379
9272.47 381
9273.37 382
9274.28 410
9275.19 436
9276.10 382
9277.01 418
9277.92 404
9278.83 420
9279.74 419
9280.65 454
9281.56 400
9282.47 432
9283.38 408
9284.29 466
9285.20 439
9286.11 443
9287.02 419
9287.93 415
9288.84 454
9289.75 389
9290.66 442
9291.57 392
9292.48 442
9293.39 457
9294.30 460
9295.21 441
9296.12 458
9297.03 428
9297.94 466
9298.85 406
9299.76 466
9300.67 514
9301.58 453
9302.49 449
9303.40 459
9304.31 501
9305.22 444
9306.13 480
9307.04 479
9307.95 506
9308.87 497
9309.78 557
9310.69 525
9311.60 485
9312.51 451
9313.42 494
9314.33 469
9315.24 443
9316.15 487
9317.07 444
9317.98 482
9318.89 513
9319.80 476
9320.71 435
9321.62 410
9322.53 462
9323.45 483
9324.36 412
9325.27 422
9326.18 440
9327.09 462
9328.00 420
9328.92 432
9329.83 493
9330.74 479
9331.65 460
9332.56 420
9333.48 433
9334.39 427
9335.30 438
9336.21 404
9337.13 411
9338.04 394
9338.95 414
9339.86 412
9340.77 451
9341.69 449
9342.60 390
9343.51 431
9344.43 438
9345.34 459
9346.25 426
9347.16 446
9348.08 475
9348.99 472
9349.90 466
9350.81 409
9351.73 447
9352.64 448
9353.55 437
9354.47 441
9355.38 391
9356.29 426
9357.21 421
9358.12 462
9359.03 483
9359.95 428
9360.86 423
9361.77 460
9362.69 410
9363.60 424
9364.51 420
9365.43 386
9366.34 442
9367.26 435
9368.17 422
9369.08 428
9370.00 467
9370.91 429
9371.82 400
9372.74 410
9373.65 457
9374.57 458
9375.48 400
9376.40 472
9377.31 431
9378.22 442
9379.14 471
9380.05 470
9380.97 492
9381.88 485
9382.80 443
9383.71 423
9384.62 462
9385.54 431
9386.45 421
9387.37 460
9388.28 493
9389.20 460
9390.11 493
9391.03 466
9391.94 530
9392.86 478
9393.77 559
9394.69 482
9395.60 493
9396.52 499
9397.43 574
9398.35 521
9399.26 464
9400.18 490
9401.10 517
9402.01 508
9402.93 473
9403.84 456
9404.76 452
9405.67 458
9406.59 424
9407.50 458
9408.42 458
9409.34 475
9410.25 483
9411.17 469
9412.08 506
9413.00 470
9413.92 478
9414.83 511
9415.75 500
9416.66 482
9417.58 535
9418.50 518
9419.41 475
9420.33 476
9421.25 468
9422.16 483
9423.08 488
9423.99 496
9424.91 519
9425.83 554
9426.74 496
9427.66 484
9428.58 483
9429.49 491
9430.41 482
9431.33 523
9432.25 512
9433.16 545
9434.08 494
9435.00 561
9435.91 611
9436.83 618
9437.75 597
9438.67 587
9439.58 614
9440.50 671
9441.42 600
9442.33 586
9443.25 611
9444.17 630
9445.09 581
9446.00 562
9446.92 629
9447.84 593
9448.76 612
9449.68 711
9450.59 824
9451.51 867
9452.43 993
9453.35 1024
9454.26 1072
9455.18 1065
9456.10 975
9457.02 886
9457.94 799
9458.86 767
9459.77 684
9460.69 684
9461.61 635
9462.53 655
9463.45 631
9464.37 600
9465.28 546
9466.20 568
9467.12 580
9468.04 629
9468.96 602
9469.88 564
9470.80 571
9471.72 573
9472.63 573
9473.55 572
9474.47 601
9475.39 572
9476.31 567
9477.23 661
9478.15 723
9479.07 724
9479.99 748
9480.91 742
9481.83 807
9482.74 786
9483.66 765
9484.58 752
9485.50 722
9486.42 726
9487.34 639
9488.26 611
9489.18 544
9490.10 590
9491.02 574
9491.94 560
9492.86 552
9493.78 540
9494.70 509
9495.62 517
9496.54 508
9497.46 536
9498.38 502
9499.30 521
9500.22 500
9501.14 495
9502.06 517
9502.98 529
9503.90 537
9504.82 541
9505.74 526
9506.66 542
9507.59 529
9508.51 515
9509.43 577
9510.35 559
9511.27 511
9512.19 534
9513.11 551
9514.03 605
9514.95 553
9515.87 563
9516.79 603
9517.71 571
9518.64 620
9519.56 596
9520.48 540
9521.40 565
9522.32 568
9523.24 524
9524.16 570
9525.08 569
9526.01 575
9526.93 566
9527.85 584
9528.77 527
9529.69 566
9530.61 625
9531.54 660
9532.46 709
9533.38 660
9534.30 659
9535.22 660
9536.15 676
9537.07 654
9537.99 641
9538.91 674
9539.83 627
9540.76 604
9541.68 586
9542.60 583
9543.52 568
9544.45 597
9545.37 556
9546.29 560
9547.21 569
9548.14 551
9549.06 577
9549.98 597
9550.90 588
9551.83 609
9552.75 609
9553.67 611
9554.59 590
9555.52 580
9556.44 543
9557.36 606
9558.29 616
9559.21 624
9560.13 642
9561.06 646
9561.98 688
9562.90 662
9563.83 630
9564.75 602
9565.67 588
9566.60 589
9567.52 569
9568.44 602
9569.37 568
9570.29 585
9571.21 552
9572.14 571
9573.06 575
9573.98 567
9574.91 560
9575.83 543
9576.76 521
9577.68 560
9578.60 599
9579.53 585
9580.45 617
9581.38 609
9582.30 569
9583.23 563
9584.15 536
9585.07 528
9586.00 592
9586.92 615
9587.85 578
9588.77 591
9589.70 626
9590.62 660
9591.55 652
9592.47 586
9593.40 557
9594.32 562
9595.24 642
9596.17 622
9597.09 675
9598.02 646
9598.94 626
9599.87 647
9600.79 705
9601.72 690
9602.65 677
9603.57 660
9604.50 719
9605.42 636
9606.35 667
9607.27 686
9608.20 682
9609.12 653
9610.05 629
9610.97 638
9611.90 685
9612.83 699
9613.75 672
9614.68 678
9615.60 669
9616.53 728
9617.45 631
9618.38 729
9619.31 742
9620.23 669
9621.16 696
9622.08 709
9623.01 778
9623.94 763
9624.86 811
9625.79 740
9626.72 782
9627.64 822
9628.57 723
9629.50 755
9630.42 763
9631.35 790
9632.27 798
9633.20 776
9634.13 802
9635.06 824
9635.98 826
9636.91 886
9637.84 834
9638.76 839
9639.69 806
9640.62 870
9641.54 844
9642.47 941
9643.40 954
9644.33 970
9645.25 1007
9646.18 989
9647.11 1068
9648.03 1110
9648.96 1103
9649.89 1225
9650.82 1205
9651.74 1188
9652.67 1178
9653.60 1090
9654.53 1104
9655.46 1106
9656.38 1069
9657.31 1110
9658.24 1055
9659.17 1031
9660.09 1063
9661.02 1051
9661.95 1050
9662.88 1068
9663.81 1073
9664.74 1061
9665.66 1089
9666.59 1142
9667.52 1198
9668.45 1213
9669.38 1159
9670.31 1172
9671.23 1246
9672.16 1180
9673.09 1163
9674.02 1219
9674.95 1123
9675.88 1171
9676.81 1197
9677.73 1273
9678.66 1273
9679.59 1323
9680.52 1392
9681.45 1335
9682.38 1304
9683.31 1410
9684.24 1454
9685.17 1423
9686.10 1431
9687.03 1404
9687.95 1410
9688.88 1403
9689.81 1485
9690.74 1409
9691.67 1424
9692.60 1489
9693.53 1548
9694.46 1568
9695.39 1730
9696.32 1927
9697.25 2113
9698.18 2402
9699.11 2675
9700.04 2912
9700.97 2823
9701.90 2796
9702.83 2561
9703.76 2298
9704.69 2109
9705.62 1910
9706.55 1712
9707.48 1662
9708.41 1485
9709.34 1483
9710.27 1339
9711.20 1426
9712.13 1609
9713.06 1665
9713.99 1607
9714.92 1632
9715.85 1741
9716.79 1731
9717.72 1694
9718.65 1619
9719.58 1583
9720.51 1495
9721.44 1385
9722.37 1374
9723.30 1204
9724.23 1141
9725.16 1143
9726.09 1154
9727.03 1169
9727.96 1272
9728.89 1221
9729.82 1246
9730.75 1215
9731.68 1245
9732.61 1284
9733.55 1274
9734.48 1297
9735.41 1249
9736.34 1228
9737.27 1258
9738.20 1185
9739.14 1194
9740.07 1106
9741.00 1012
9741.93 1023
9742.86 1048
9743.79 1012
9744.73 1007
9745.66 968
9746.59 929
9747.52 980
9748.46 944
9749.39 908
9750.32 945
9751.25 930
9752.18 878
9753.12 893
9754.05 935
9754.98 900
9755.91 971
9756.85 906
9757.78 928
9758.71 933
9759.65 932
9760.58 961
9761.51 1035
9762.44 982
9763.38 971
9764.31 1045
9765.24 998
9766.18 1014
9767.11 932
9768.04 981
9768.98 944
9769.91 912
9770.84 989
9771.78 956
9772.71 939
9773.64 999
9774.58 997
9775.51 975
9776.44 997
9777.38 1101
9778.31 1199
9779.24 1149
9780.18 1198
9781.11 1151
9782.05 1218
9782.98 1180
9783.91 1153
9784.85 1099
9785.78 1146
9786.71 1108
9787.65 1066
9788.58 964
9789.52 973
9790.45 963
9791.39 927
9792.32 934
9793.25 909
9794.19 939
9795.12 976
9796.06 948
9796.99 987
9797.93 1044
9798.86 1054
9799.80 1060
9800.73 1009
9801.67 1038
9802.60 1024
9803.54 906
9804.47 894
9805.41 845
9806.34 812
9807.28 763
9808.21 792
9809.15 806
9810.08 731
9811.02 742
9811.95 743
9812.89 737
9813.82 708
9814.76 742
9815.69 695
9816.63 718
9817.56 726
9818.50 778
9819.43 739
9820.37 699
9821.31 709
9822.24 699
9823.18 636
9824.11 707
9825.05 677
9825.99 731
9826.92 620
9827.86 652
9828.79 638
9829.73 681
9830.67 652
9831.60 683
9832.54 622
9833.47 584
9834.41 636
9835.35 648
9836.28 665
9837.22 659
9838.16 651
9839.09 697
9840.03 719
9840.97 663
9841.90 689
9842.84 662
9843.78 691
9844.71 721
9845.65 674
9846.59 660
9847.52 646
9848.46 597
9849.40 659
9850.34 648
9851.27 625
9852.21 673
9853.15 705
9854.08 655
9855.02 668
9855.96 682
9856.90 655
9857.83 668
9858.77 631
9859.71 627
9860.65 640
9861.58 660
9862.52 664
9863.46 631
9864.40 656
9865.33 640
9866.27 643
9867.21 623
9868.15 617
9869.09 609
9870.02 659
9870.96 723
9871.90 672
9872.84 581
9873.78 643
9874.72 611
9875.65 617
9876.59 646
9877.53 614
9878.47 658
9879.41 590
9880.35 627
9881.28 599
9882.22 590
9883.16 583
9884.10 624
9885.04 606
9885.98 588
9886.92 610
9887.86 601
9888.79 591
9889.73 625
9890.67 619
9891.61 614
9892.55 634
9893.49 566
9894.43 551
9895.37 569
9896.31 587
9897.25 569
9898.19 607
9899.13 576
9900.07 550
9901.00 587
9901.94 634
9902.88 596
9903.82 585
9904.76 617
9905.70 610
9906.64 628
9907.58 600
9908.52 649
9909.46 621
9910.40 657
9911.34 669
9912.28 628
9913.22 584
9914.16 565
9915.10 638
9916.04 673
9916.98 640
9917.92 617
9918.86 582
9919.80 593
9920.74 650
9921.69 650
9922.63 735
9923.57 874
9924.51 953
9925.45 1139
9926.39 1279
9927.33 1371
9928.27 1418
9929.21 1363
9930.15 1318
9931.09 1268
9932.03 1076
9932.97 971
9933.92 890
9934.86 794
9935.80 744
9936.74 671
9937.68 635
9938.62 684
9939.56 611
9940.50 594
9941.45 602
9942.39 557
9943.33 537
9944.27 560
9945.21 526
9946.15 529
9947.10 542
9948.04 536
9948.98 547
9949.92 525
9950.86 565
9951.80 533
9952.75 546
9953.69 582
9954.63 545
9955.57 576
9956.52 566
9957.46 557
9958.40 579
9959.34 582
9960.28 511
9961.23 546
9962.17 527
9963.11 563
9964.05 566
9965.00 551
9965.94 507
9966.88 496
9967.82 501
9968.77 531
9969.71 485
9970.65 529
9971.60 502
9972.54 514
9973.48 526
9974.42 522
9975.37 497
9976.31 524
9977.25 538
9978.20 539
9979.14 503
9980.08 507
9981.03 463
9981.97 508
9982.91 517
9983.86 502
9984.80 508
9985.74 533
9986.69 489
9987.63 480
9988.57 495
9989.52 473
9990.46 576
9991.41 564
9992.35 545
9993.29 479
9994.24 465
9995.18 503
9996.13 483
9997.07 527
9998.01 448
9998.96 535
9999.90 528
10000.85 468
10001.79 471
10002.74 509
10003.68 485
10004.62 501
10005.57 565
10006.51 553
10007.46 511
10008.40 519
10009.35 520
10010.29 490
10011.24 518
10012.18 458
10013.13 472
10014.07 465
10015.02 500
10015.96 457
10016.91 473
10017.85 511
10018.80 505
10019.74 519
10020.69 461
10021.63 480
10022.58 501
10023.52 484
10024.47 495
10025.41 450
10026.36 470
10027.30 487
10028.25 481
10029.19 492
10030.14 455
10031.09 469
10032.03 484
10032.98 479
10033.92 477
10034.87 466
10035.82 443
10036.76 421
10037.71 490
10038.65 445
10039.60 434
10040.55 452
10041.49 522
10042.44 489
10043.38 477
10044.33 453
10045.28 481
10046.22 466
10047.17 472
10048.12 458
10049.06 435
10050.01 447
10050.96 418
10051.90 459
10052.85 420
10053.80 448
10054.74 455
10055.69 483
10056.64 428
10057.58 487
10058.53 481
10059.48 548
10060.42 515
10061.37 464
10062.32 503
10063.27 482
10064.21 445
10065.16 457
10066.11 437
10067.06 459
10068.00 462
10068.95 435
10069.90 457
10070.85 449
10071.79 452
10072.74 455
10073.69 415
10074.64 420
10075.58 459
10076.53 452
10077.48 463
10078.43 474
10079.38 395
10080.32 410
10081.27 450
10082.22 443
10083.17 412
10084.12 413
10085.06 441
10086.01 438
10086.96 435
10087.91 412
10088.86 441
10089.81 421
10090.75 409
10091.70 420
10092.65 414
10093.60 447
10094.55 429
10095.50 417
10096.45 425
10097.40 461
10098.34 480
10099.29 479
10100.24 416
10101.19 407
10102.14 412
10103.09 454
10104.04 416
10104.99 413
10105.94 434
10106.89 407
10107.84 371
10108.78 375
10109.73 394
10110.68 398
10111.63 424
10112.58 416
10113.53 389
10114.48 411
10115.43 426
10116.38 450
10117.33 434
10118.28 438
10119.23 445
10120.18 401
10121.13 420
10122.08 423
10123.03 410
10123.98 423
10124.93 435
10125.88 421
10126.83 424
10127.78 421
10128.73 417
10129.68 458
10130.63 446
10131.58 444
10132.53 441
10133.48 421
10134.43 414
10135.38 467
10136.34 451
10137.29 497
10138.24 479
10139.19 426
10140.14 436
10141.09 437
10142.04 460
10142.99 445
10143.94 424
10144.89 431
10145.84 419
10146.80 409
10147.75 439
10148.70 420
10149.65 423
10150.60 405
10151.55 424
10152.50 435
10153.45 414
10154.41 411
10155.36 434
10156.31 421
10157.26 388
10158.21 459
10159.16 411
10160.12 407
10161.07 470
10162.02 465
10162.97 451
10163.92 456
10164.88 444
10165.83 442
10166.78 396
10167.73 419
10168.68 448
10169.64 428
10170.59 464
10171.54 444
10172.49 440
10173.45 467
10174.40 436
10175.35 426
10176.30 393
10177.26 428
10178.21 454
10179.16 456
10180.11 467
10181.07 499
10182.02 542
10182.97 482
10183.92 490
10184.88 518
10185.83 521
10186.78 491
10187.74 425
10188.69 492
10189.64 509
10190.60 492
10191.55 466
10192.50 494
10193.46 470
10194.41 483
10195.36 468
10196.32 488
10197.27 482
10198.22 498
10199.18 539
10200.13 543
10201.08 529
10202.04 562
10202.99 577
10203.95 556
10204.90 547
10205.85 581
10206.81 619
10207.76 669
10208.72 644
10209.67 589
10210.62 579
10211.58 636
10212.53 585
10213.49 530
10214.44 550
10215.40 548
10216.35 531
10217.30 515
10218.26 540
10219.21 507
10220.17 495
10221.12 555
10222.08 556
10223.03 484
10223.99 479
10224.94 491
10225.90 491
10226.85 470
10227.81 410
10228.76 497
10229.72 530
10230.67 513
10231.63 544
10232.58 583
10233.54 543
10234.49 606
10235.45 642
10236.40 682
10237.36 653
10238.31 675
10239.27 705
10240.22 625
10241.18 603
10242.14 570
10243.09 539
10244.05 523
10245.00 490
10245.96 447
10246.91 455
10247.87 427
10248.83 405
10249.78 426
10250.74 441
10251.69 439
10252.65 404
10253.61 454
10254.56 466
10255.52 489
10256.48 424
10257.43 404
10258.39 394
10259.34 435
10260.30 407
10261.26 434
10262.21 406
10263.17 404
10264.13 444
10265.08 441
10266.04 410
10267.00 393
10267.95 400
10268.91 457
10269.87 402
10270.82 400
10271.78 405
10272.74 413
10273.70 450
10274.65 429
10275.61 430
10276.57 438
10277.52 446
10278.48 445
10279.44 370
10280.40 384
10281.35 404
10282.31 429
10283.27 436
10284.23 388
10285.18 382
10286.14 396
10287.10 446
10288.06 454
10289.02 414
10289.97 400
10290.93 436
10291.89 435
10292.85 445
10293.81 450
10294.76 426
10295.72 437
10296.68 401
10297.64 438
10298.60 411
10299.55 430
10300.51 434
10301.47 407
10302.43 426
10303.39 421
10304.35 431
10305.31 397
10306.26 391
10307.22 415
10308.18 415
10309.14 424
10310.10 405
10311.06 406
10312.02 414
10312.98 392
10313.93 439
10314.89 420
10315.85 408
10316.81 411
10317.77 439
10318.73 423
10319.69 438
10320.65 474
10321.61 428
10322.57 394
10323.53 352
10324.49 428
10325.45 462
10326.40 443
10327.36 449
10328.32 470
10329.28 488
10330.24 475
10331.20 472
10332.16 483
10333.12 470
10334.08 458
10335.04 468
10336.00 442
10336.96 455
10337.92 396
10338.88 404
10339.84 410
10340.80 417
10341.76 373
10342.72 373
10343.68 388
10344.64 425
10345.61 419
10346.57 402
10347.53 408
10348.49 417
10349.45 427
10350.41 441
10351.37 421
10352.33 375
10353.29 410
10354.25 413
10355.21 382
10356.17 355
10357.13 382
10358.10 396
10359.06 408
10360.02 405
10360.98 414
10361.94 431
10362.90 423
10363.86 433
10364.82 448
10365.79 366
10366.75 366
10367.71 395
10368.67 359
10369.63 347
10370.59 352
10371.55 409
10372.52 370
10373.48 325
10374.44 381
10375.40 380
10376.36 351
10377.33 381
10378.29 374
10379.25 376
10380.21 425
10381.17 362
10382.14 373
10383.10 356
10384.06 330
10385.02 386
10385.98 381
10386.95 343
10387.91 350
10388.87 348
10389.83 380
10390.80 416
10391.76 384
10392.72 372
10393.68 367
10394.65 370
10395.61 389
10396.57 403
10397.54 360
10398.50 361
10399.46 356
10400.42 373
10401.39 377
10402.35 410
10403.31 365
10404.28 360
10405.24 358
10406.20 402
10407.17 370
10408.13 387
10409.09 360
10410.06 374
10411.02 393
10411.98 377
10412.95 352
10413.91 345
10414.88 403
10415.84 370
10416.80 411
10417.77 417
10418.73 393
10419.69 409
10420.66 433
10421.62 442
10422.59 438
10423.55 431
10424.51 388
10425.48 417
10426.44 401
10427.41 386
10428.37 366
10429.34 353
10430.30 353
10431.26 365
10432.23 366
10433.19 361
10434.16 355
10435.12 347
10436.09 340
10437.05 335
10438.02 306
10438.98 356
10439.95 297
10440.91 319
10441.88 360
10442.84 357
10443.81 333
10444.77 337
10445.74 330
10446.70 337
10447.67 332
10448.63 338
10449.60 322
10450.56 333
10451.53 321
10452.49 322
10453.46 316
10454.42 348
10455.39 348
10456.36 307
10457.32 323
10458.29 383
10459.25 345
10460.22 382
10461.18 365
10462.15 325
10463.12 320
10464.08 366
10465.05 374
10466.01 350
10466.98 348
10467.95 328
10468.91 302
10469.88 309
10470.84 340
10471.81 344
10472.78 348
10473.74 340
10474.71 353
10475.68 323
10476.64 340
10477.61 342
10478.58 348
10479.54 314
10480.51 317
10481.48 341
10482.44 355
10483.41 368
10484.38 365
10485.34 345
10486.31 338
10487.28 351
10488.25 322
10489.21 318
10490.18 380
10491.15 355
10492.11 329
10493.08 349
10494.05 323
10495.02 327
10495.98 318
10496.95 335
10497.92 340
10498.89 351
10499.85 374
10500.82 319
10501.79 336
10502.76 315
10503.72 355
10504.69 348
10505.66 347
10506.63 312
10507.60 359
10508.56 317
10509.53 342
10510.50 307
10511.47 318
10512.44 330
10513.40 363
10514.37 348
10515.34 318
10516.31 306
10517.28 331
10518.25 306
10519.22 307
10520.18 328
10521.15 337
10522.12 362
10523.09 337
10524.06 312
10525.03 302
10526.00 368
10526.96 357
10527.93 354
10528.90 267
10529.87 292
10530.84 329
10531.81 317
10532.78 317
10533.75 295
10534.72 293
10535.69 327
10536.66 345
10537.63 296
10538.59 302
10539.56 328
10540.53 331
10541.50 299
10542.47 281
10543.44 296
10544.41 336
10545.38 319
10546.35 270
10547.32 304
10548.29 329
10549.26 359
10550.23 305
10551.20 321
10552.17 308
10553.14 338
10554.11 299
10555.08 339
10556.05 370
10557.02 372
10557.99 387
10558.96 394
10559.93 380
10560.90 389
10561.87 382
10562.84 412
10563.81 463
10564.79 414
10565.76 397
10566.73 328
10567.70 343
10568.67 349
10569.64 351
10570.61 344
10571.58 327
10572.55 346
10573.52 350
10574.49 318
10575.47 319
10576.44 311
10577.41 346
10578.38 323
10579.35 302
10580.32 301
10581.29 314
10582.26 333
10583.24 310
10584.21 337
10585.18 315
10586.15 341
10587.12 316
10588.09 327
10589.07 378
10590.04 347
10591.01 317
10591.98 327
10592.95 327
10593.92 325
10594.90 338
10595.87 291
10596.84 309
10597.81 290
10598.78 344
10599.76 323
10600.73 356
10601.70 337
10602.67 336
10603.65 349
10604.62 355
10605.59 336
10606.56 316
10607.54 314
10608.51 324
10609.48 293
10610.45 310
10611.43 292
10612.40 295
10613.37 323
10614.35 293
10615.32 300
10616.29 312
10617.26 352
10618.24 345
10619.21 332
10620.18 330
10621.16 379
10622.13 400
10623.10 389
10624.08 329
10625.05 338
10626.02 383
10627.00 402
10627.97 373
10628.94 306
10629.92 347
10630.89 359
10631.87 394
10632.84 365
10633.81 352
10634.79 355
10635.76 372
10636.73 375
10637.71 422
10638.68 387
10639.66 481
10640.63 459
10641.60 440
10642.58 397
10643.55 379
10644.53 415
10645.50 396
10646.48 361
10647.45 359
10648.43 367
10649.40 389
10650.37 358
10651.35 349
10652.32 337
10653.30 349
10654.27 321
10655.25 327
10656.22 302
10657.20 318
10658.17 319
10659.15 326
10660.12 309
10661.10 342
10662.07 305
10663.05 323
10664.02 318
10665.00 314
10665.97 345
10666.95 412
10667.92 379
10668.90 308
10669.87 323
10670.85 336
10671.83 349
10672.80 340
10673.78 329
10674.75 355
10675.73 362
10676.70 342
10677.68 348
10678.66 360
10679.63 358
10680.61 366
10681.58 354
10682.56 375
10683.54 362
10684.51 333
10685.49 330
10686.46 333
10687.44 356
10688.42 344
10689.39 274
10690.37 331
10691.35 323
10692.32 313
10693.30 281
10694.28 294
10695.25 341
10696.23 350
10697.21 312
10698.18 290
10699.16 309
10700.14 293
10701.11 303
10702.09 308
10703.07 295
10704.04 301
10705.02 298
10706.00 305
10706.97 356
10707.95 354
10708.93 323
10709.91 308
10710.88 324
10711.86 327
10712.84 361
10713.82 332
10714.79 319
10715.77 327
10716.75 338
10717.73 303
10718.70 320
10719.68 326
10720.66 313
10721.64 297
10722.61 321
10723.59 335
10724.57 338
10725.55 316
10726.53 270
10727.50 268
10728.48 324
10729.46 333
10730.44 286
10731.42 268
10732.40 307
10733.37 313
10734.35 357
10735.33 253
10736.31 295
10737.29 310
10738.27 345
10739.25 360
10740.22 317
10741.20 295
10742.18 317
10743.16 337
10744.14 313
10745.12 352
10746.10 341
10747.08 310
10748.05 313
10749.03 331
10750.01 345
10750.99 311
10751.97 301
10752.95 331
10753.93 321
10754.91 312
10755.89 295
10756.87 329
10757.85 339
10758.83 313
10759.81 322
10760.79 307
10761.77 293
10762.75 372
10763.73 372
10764.71 321
10765.68 301
10766.66 321
10767.64 386
10768.62 342
10769.60 345
10770.58 337
10771.56 338
10772.54 327
10773.53 321
10774.51 344
10775.49 304
10776.47 327
10777.45 306
10778.43 303
10779.41 338
10780.39 407
10781.37 363
10782.35 306
10783.33 325
10784.31 311
10785.29 337
10786.27 336
10787.25 351
10788.23 349
10789.21 324
10790.20 305
10791.18 351
10792.16 308
10793.14 306
10794.12 356
10795.10 314
10796.08 293
10797.06 318
10798.04 335
10799.03 345
10800.01 340
10800.99 326
10801.97 296
10802.95 338
10803.93 325
10804.91 304
10805.90 324
10806.88 347
10807.86 328
10808.84 291
10809.82 364
10810.81 350
10811.79 342
10812.77 307
10813.75 329
10814.73 339
10815.72 308
10816.70 324
10817.68 330
10818.66 318
10819.64 312
10820.63 309
10821.61 357
10822.59 385
10823.57 326
10824.56 309
10825.54 332
10826.52 327
10827.50 330
10828.49 340
10829.47 337
10830.45 324
10831.44 311
10832.42 322
10833.40 368
10834.38 315
10835.37 287
10836.35 330
10837.33 380
10838.32 373
10839.30 335
10840.28 362
10841.27 368
10842.25 367
10843.23 387
10844.22 344
10845.20 366
10846.18 343
10847.17 345
10848.15 387
10849.13 394
10850.12 374
10851.10 340
10852.09 360
10853.07 365
10854.05 370
10855.04 368
10856.02 368
10857.00 355
10857.99 378
10858.97 354
10859.96 369
10860.94 410
10861.93 368
10862.91 345
10863.89 352
10864.88 363
10865.86 365
10866.85 358
10867.83 339
10868.82 386
10869.80 375
10870.79 375
10871.77 401
10872.75 386
10873.74 375
10874.72 383
10875.71 388
10876.69 331
10877.68 388
10878.66 410
10879.65 450
10880.63 444
10881.62 413
10882.60 383
10883.59 394
10884.57 408
10885.56 391
10886.55 406
10887.53 423
10888.52 415
10889.50 436
10890.49 409
10891.47 419
10892.46 418
10893.44 423
10894.43 410
10895.42 397
10896.40 441
10897.39 438
10898.37 442
10899.36 410
10900.34 380
10901.33 433
10902.32 427
10903.30 370
10904.29 434
10905.27 426
10906.26 442
10907.25 432
10908.23 443
10909.22 434
10910.21 439
10911.19 458
10912.18 426
10913.17 463
10914.15 446
10915.14 414
10916.13 464
10917.11 492
10918.10 453
10919.09 480
10920.07 458
10921.06 490
10922.05 521
10923.03 482
10924.02 468
10925.01 427
10926.00 479
10926.98 504
10927.97 451
10928.96 489
10929.94 511
10930.93 489
10931.92 513
10932.91 527
10933.89 492
10934.88 481
10935.87 550
10936.86 541
10937.84 562
10938.83 589
10939.82 531
10940.81 546
10941.80 561
10942.78 570
10943.77 583
10944.76 608
10945.75 579
10946.74 550
10947.72 532
10948.71 537
10949.70 577
10950.69 619
10951.68 631
10952.66 621
10953.65 701
10954.64 718
10955.63 759
10956.62 792
10957.61 855
10958.60 837
10959.58 872
10960.57 842
10961.56 851
10962.55 816
10963.54 826
10964.53 748
10965.52 743
10966.51 667
10967.49 733
10968.48 651
10969.47 629
10970.46 646
10971.45 605
10972.44 610
10973.43 594
10974.42 575
10975.41 582
10976.40 609
10977.39 624
10978.38 580
10979.37 597
10980.36 632
10981.35 656
10982.34 565
10983.32 597
10984.31 601
10985.30 692
10986.29 676
10987.28 649
10988.27 678
10989.26 634
10990.25 649
10991.24 658
10992.23 682
10993.22 758
10994.21 821
10995.20 886
10996.20 957
10997.19 976
10998.18 1077
10999.17 1174
11000.16 1330
11001.15 1382
11002.14 1346
11003.13 1228
11004.12 1166
11005.11 1100
11006.10 919
11007.09 881
11008.08 802
11009.07 749
11010.06 703
11011.06 609
11012.05 604
11013.04 570
11014.03 565
11015.02 537
11016.01 565
11017.00 562
11017.99 528
11018.98 566
11019.98 527
11020.97 578
11021.96 577
11022.95 515
11023.94 496
11024.93 527
11025.93 505
11026.92 492
11027.91 472
11028.90 526
11029.89 515
11030.88 499
11031.88 495
11032.87 525
11033.86 456
11034.85 491
11035.84 470
11036.84 501
11037.83 461
11038.82 486
11039.81 480
11040.81 513
11041.80 490
11042.79 463
11043.78 439
11044.77 459
11045.77 408
11046.76 404
11047.75 428
11048.75 448
11049.74 424
11050.73 407
11051.72 422
11052.72 405
11053.71 450
11054.70 454
11055.70 430
11056.69 420
11057.68 427
11058.67 437
11059.67 441
11060.66 500
11061.65 451
11062.65 437
11063.64 438
11064.63 411
11065.63 440
11066.62 421
11067.61 433
11068.61 463
11069.60 440
11070.60 456
11071.59 433
11072.58 471
11073.58 431
11074.57 422
11075.56 419
11076.56 403
11077.55 425
11078.55 426
11079.54 415
11080.53 411
11081.53 401
11082.52 399
11083.52 424
11084.51 452
11085.51 428
11086.50 438
11087.49 443
11088.49 383
11089.48 388
11090.48 432
11091.47 403
11092.47 430
11093.46 427
11094.46 416
11095.45 416
11096.45 394
11097.44 397
11098.44 401
11099.43 412
11100.43 385
11101.42 434
11102.42 397
11103.41 395
11104.41 382
11105.40 372
11106.40 417
11107.39 421
11108.39 405
11109.38 383
11110.38 392
11111.37 348
11112.37 346
11113.37 386
11114.36 397
11115.36 429
11116.35 384
11117.35 396
11118.34 400
11119.34 440
11120.34 448
11121.33 417
11122.33 437
11123.32 434
11124.32 431
11125.32 412
11126.31 428
11127.31 471
11128.30 459
11129.30 487
11130.30 429
11131.29 411
11132.29 444
11133.29 418
11134.28 444
11135.28 422
11136.28 386
11137.27 355
11138.27 380
11139.27 363
11140.26 372
11141.26 373
11142.26 385
11143.25 416
11144.25 408
11145.25 405
11146.24 401
11147.24 386
11148.24 409
11149.24 414
11150.23 405
11151.23 366
11152.23 388
11153.23 400
11154.22 376
11155.22 393
11156.22 419
11157.22 425
11158.21 355
11159.21 375
11160.21 365
11161.21 371
11162.20 345
11163.20 385
11164.20 407
11165.20 480
11166.20 407
11167.19 346
11168.19 376
11169.19 363
11170.19 353
11171.19 371
11172.18 391
11173.18 341
11174.18 377
11175.18 354
11176.18 343
11177.18 368
11178.17 335
11179.17 336
11180.17 336
11181.17 329
11182.17 377
11183.17 389
11184.17 408
11185.16 382
11186.16 361
11187.16 367
11188.16 383
11189.16 418
11190.16 373
11191.16 332
11192.16 358
11193.16 401
11194.16 358
11195.16 384
11196.15 345
11197.15 361
11198.15 365
11199.15 378
11200.15 334
11201.15 301
11202.15 372
11203.15 361
11204.15 403
11205.15 344
11206.15 346
11207.15 343
11208.15 369
11209.15 343
11210.15 336
11211.15 336
11212.15 384
11213.15 386
11214.15 336
11215.15 373
11216.15 348
11217.15 393
11218.15 364
11219.15 314
11220.15 340
11221.15 349
11222.15 336
11223.15 344
11224.15 342
11225.15 354
11226.15 401
11227.16 316
11228.16 331
11229.16 304
11230.16 305
11231.16 324
11232.16 352
11233.16 331
11234.16 331
11235.16 353
11236.16 378
11237.16 352
11238.17 366
11239.17 346
11240.17 375
11241.17 319
11242.17 345
11243.17 315
11244.17 337
11245.18 397
11246.18 385
11247.18 355
11248.18 332
11249.18 333
11250.18 361
11251.19 368
11252.19 328
11253.19 328
11254.19 342
11255.19 353
11256.19 368
11257.20 387
11258.20 356
11259.20 353
11260.20 357
11261.21 334
11262.21 358
11263.21 334
11264.21 326
11265.21 352
11266.22 346
11267.22 327
11268.22 368
11269.22 351
11270.23 393
11271.23 373
11272.23 391
11273.24 363
11274.24 385
11275.24 416
11276.24 414
11277.25 356
11278.25 367
11279.25 404
11280.26 421
11281.26 405
11282.26 385
11283.27 417
11284.27 364
11285.27 369
11286.28 356
11287.28 369
11288.28 389
11289.29 362
11290.29 356
11291.29 343
11292.30 336
11293.30 366
11294.30 399
11295.31 386
11296.31 355
11297.31 364
11298.32 352
11299.32 332
11300.33 346
11301.33 377
11302.33 380
11303.34 372
11304.34 323
11305.35 364
11306.35 383
11307.36 413
11308.36 380
11309.36 436
11310.37 459
11311.37 464
11312.38 505
11313.38 531
11314.39 527
11315.39 495
11316.40 454
11317.40 472
11318.41 476
11319.41 432
11320.41 404
11321.42 400
11322.42 411
11323.43 415
11324.43 373
11325.44 367
11326.44 379
11327.45 334
11328.46 348
11329.46 341
11330.47 296
11331.47 306
11332.48 354
11333.48 304
11334.49 313
11335.49 318
11336.50 320
11337.50 318
11338.51 324
11339.52 339
11340.52 340
11341.53 327
11342.53 332
11343.54 337
11344.54 347
11345.55 347
11346.56 339
11347.56 313
11348.57 300
11349.58 309
11350.58 345
11351.59 357
11352.59 288
11353.60 310
11354.61 310
11355.61 343
11356.62 321
11357.63 308
11358.63 301
11359.64 353
11360.65 311
11361.65 335
11362.66 349
11363.67 325
11364.67 331
11365.68 345
11366.69 356
11367.69 326
11368.70 322
11369.71 342
11370.71 306
11371.72 276
11372.73 317
11373.74 353
11374.74 351
11375.75 358
11376.76 357
11377.77 362
11378.77 344
11379.78 369
11380.79 312
11381.80 337
11382.80 316
11383.81 324
11384.82 348
11385.83 322
11386.83 309
11387.84 351
11388.85 325
11389.86 310
11390.87 309
11391.87 313
11392.88 327
11393.89 295
11394.90 302
11395.91 322
11396.91 322
11397.92 367
11398.93 327
11399.94 309
11400.95 315
11401.96 340
11402.97 387
11403.97 360
11404.98 332
11405.99 279
11407.00 319
11408.01 325
11409.02 282
11410.03 272
11411.03 305
11412.04 359
11413.05 309
11414.06 291
11415.07 294
11416.08 285
11417.09 306
11418.10 321
11419.11 329
11420.12 324
11421.13 316
11422.14 364
11423.14 348
11424.15 307
11425.16 335
11426.17 324
11427.18 309
11428.19 310
11429.20 313
11430.21 337
11431.22 330
11432.23 326
11433.24 312
11434.25 321
11435.26 331
11436.27 344
11437.28 341
11438.29 348
11439.30 314
11440.31 368
11441.32 362
11442.33 356
11443.34 356
11444.35 327
11445.36 361
11446.37 368
11447.38 302
11448.39 311
11449.41 353
11450.42 339
11451.43 346
11452.44 334
11453.45 342
11454.46 299
11455.47 340
11456.48 358
11457.49 297
11458.50 298
11459.51 333
11460.52 353
11461.54 332
11462.55 316
11463.56 322
11464.57 312
11465.58 372
11466.59 342
11467.60 341
11468.62 324
11469.63 341
11470.64 347
11471.65 346
11472.66 340
11473.67 352
11474.68 326
11475.70 305
11476.71 310
11477.72 321
11478.73 301
11479.74 330
11480.76 308
11481.77 293
11482.78 312
11483.79 293
11484.80 319
11485.82 293
11486.83 364
11487.84 355
11488.85 322
11489.87 335
11490.88 317
11491.89 345
11492.90 341
11493.92 313
11494.93 343
11495.94 347
11496.95 298
11497.97 342
11498.98 343
11499.99 306
11501.00 343
11502.02 340
11503.03 316
11504.04 307
11505.06 301
11506.07 303
11507.08 321
11508.10 311
11509.11 325
11510.12 399
11511.14 349
11512.15 356
11513.16 307
11514.18 322
11515.19 348
11516.20 354
11517.22 322
11518.23 340
11519.24 307
11520.26 309
11521.27 342
11522.29 320
11523.30 303
11524.31 331
11525.33 356
11526.34 351
11527.35 302
11528.37 334
11529.38 341
11530.40 393
11531.41 338
11532.43 322
11533.44 341
11534.45 357
11535.47 344
11536.48 323
11537.50 316
11538.51 296
11539.53 344
11540.54 352
11541.56 329
11542.57 339
11543.59 362
11544.60 378
11545.61 349
11546.63 327
11547.64 362
11548.66 351
11549.67 332
11550.69 355
11551.70 384
11552.72 382
11553.74 376
11554.75 356
11555.77 361
11556.78 384
11557.80 371
11558.81 360
11559.83 404
11560.84 418
11561.86 370
11562.87 365
11563.89 392
11564.91 436
11565.92 387
11566.94 396
11567.95 433
11568.97 430
11569.98 410
11571.00 405
11572.02 387
11573.03 417
11574.05 487
11575.06 457
11576.08 471
11577.10 498
11578.11 475
11579.13 495
11580.15 521
11581.16 503
11582.18 504
11583.20 564
11584.21 610
11585.23 614
11586.25 583
11587.26 598
11588.28 610
11589.30 646
11590.31 618
11591.33 691
11592.35 668
11593.36 679
11594.38 670
11595.40 684
11596.41 789
11597.43 822
11598.45 915
11599.47 1067
11600.48 1178
11601.50 1272
11602.52 1418
11603.53 1531
11604.55 1618
11605.57 1633
11606.59 1576
11607.60 1408
11608.62 1281
11609.64 1064
11610.66 988
11611.68 910
11612.69 787
11613.71 648
11614.73 617
11615.75 574
11616.76 573
11617.78 551
11618.80 485
11619.82 532
11620.84 493
11621.86 480
11622.87 486
11623.89 467
11624.91 474
11625.93 491
11626.95 454
11627.97 464
11628.98 414
11630.00 454
11631.02 449
11632.04 471
11633.06 462
11634.08 443
11635.10 468
11636.11 462
11637.13 399
11638.15 392
11639.17 445
11640.19 482
11641.21 393
11642.23 392
11643.25 448
11644.27 430
11645.29 419
11646.31 410
11647.32 409
11648.34 404
11649.36 403
11650.38 369
11651.40 397
11652.42 363
11653.44 351
11654.46 358
11655.48 365
11656.50 380
11657.52 349
11658.54 392
11659.56 360
11660.58 383
11661.60 388
11662.62 394
11663.64 416
11664.66 401
11665.68 380
11666.70 407
11667.72 418
11668.74 411
11669.76 398
11670.78 382
11671.80 368
11672.82 415
11673.84 378
11674.86 388
11675.88 348
11676.90 432
11677.92 433
11678.95 409
11679.97 407
11680.99 470
11682.01 485
11683.03 455
11684.05 424
11685.07 397
11686.09 393
11687.11 478
11688.13 452
11689.16 412
11690.18 405
11691.20 415
11692.22 451
11693.24 404
11694.26 395
11695.28 388
11696.30 371
11697.33 403
11698.35 420
11699.37 393
11700.39 372
11701.41 372
11702.43 378
11703.46 345
11704.48 393
11705.50 374
11706.52 367
11707.54 380
11708.57 351
11709.59 363
11710.61 365
11711.63 381
11712.65 358
11713.68 362
11714.70 381
11715.72 397
11716.74 380
11717.77 369
11718.79 358
11719.81 378
11720.83 370
11721.86 348
11722.88 319
11723.90 346
11724.92 338
11725.95 352
11726.97 367
11727.99 344
11729.01 337
11730.04 365
11731.06 356
11732.08 373
11733.11 374
11734.13 345
11735.15 375
11736.18 376
11737.20 366
11738.22 344
11739.25 336
11740.27 360
11741.29 343
11742.32 355
11743.34 320
11744.36 300
11745.39 331
11746.41 329
11747.43 373
11748.46 380
11749.48 361
11750.51 374
11751.53 333
11752.55 343
11753.58 319
11754.60 381
11755.63 347
11756.65 333
11757.67 328
11758.70 334
11759.72 335
11760.75 371
11761.77 326
11762.80 296
11763.82 314
11764.84 300
11765.87 298
11766.89 318
11767.92 339
11768.94 334
11769.97 307
11770.99 295
11772.02 304
11773.04 280
11774.07 325
11775.09 304
11776.12 356
11777.14 339
11778.17 363
11779.19 356
11780.22 354
11781.24 329
11782.27 318
11783.29 341
11784.32 321
11785.34 305
11786.37 303
11787.39 343
11788.42 326
11789.45 305
11790.47 316
11791.50 336
11792.52 330
11793.55 299
11794.57 316
11795.60 316
11796.63 346
11797.65 317
11798.68 333
11799.70 311
11800.73 317
11801.75 325
11802.78 318
11803.81 304
11804.83 329
11805.86 271
11806.89 305
11807.91 271
11808.94 309
11809.97 280
11810.99 288
11812.02 342
11813.04 354
11814.07 336
11815.10 327
11816.12 321
11817.15 329
11818.18 340
11819.21 335
11820.23 312
11821.26 320
11822.29 335
11823.31 363
11824.34 317
11825.37 351
11826.39 334
11827.42 357
11828.45 335
11829.48 356
11830.50 322
11831.53 316
11832.56 306
11833.59 340
11834.61 356
11835.64 330
11836.67 358
11837.70 339
11838.72 341
11839.75 370
11840.78 366
11841.81 347
11842.83 351
11843.86 338
11844.89 316
11845.92 342
11846.95 330
11847.97 324
11849.00 340
11850.03 306
11851.06 318
11852.09 389
11853.12 360
11854.14 311
11855.17 403
11856.20 322
11857.23 342
11858.26 368
11859.29 355
11860.32 317
11861.34 319
11862.37 337
11863.40 355
11864.43 367
11865.46 360
11866.49 384
11867.52 377
11868.55 340
11869.57 382
11870.60 380
11871.63 377
11872.66 392
11873.69 375
11874.72 382
11875.75 385
11876.78 382
11877.81 372
11878.84 389
11879.87 375
11880.90 366
11881.93 397
11882.96 374
11883.99 400
11885.02 398
11886.05 434
11887.08 386
11888.11 391
11889.14 416
11890.16 444
11891.19 415
11892.22 436
11893.26 440
11894.29 500
11895.32 459
11896.35 483
11897.38 465
11898.41 536
11899.44 511
11900.47 574
11901.50 593
11902.53 577
11903.56 630
11904.59 565
11905.62 595
11906.65 573
11907.68 539
11908.71 483
11909.74 490
11910.77 459
11911.80 427
11912.83 466
11913.87 473
11914.90 493
11915.93 447
11916.96 468
11917.99 467
11919.02 419
11920.05 489
11921.08 486
11922.11 493
11923.15 512
11924.18 500
11925.21 508
11926.24 542
11927.27 564
11928.30 560
11929.34 632
11930.37 676
11931.40 695
11932.43 740
11933.46 716
11934.49 720
11935.53 690
11936.56 713
11937.59 685
11938.62 603
11939.65 553
11940.69 509
11941.72 494
11942.75 467
11943.78 476
11944.82 417
11945.85 495
11946.88 393
11947.91 395
11948.94 369
11949.98 364
11951.01 401
11952.04 404
11953.08 425
11954.11 395
11955.14 404
11956.17 388
11957.21 420
11958.24 399
11959.27 394
11960.31 395
11961.34 409
11962.37 384
11963.40 377
11964.44 357
11965.47 385
11966.50 407
11967.54 368
11968.57 372
11969.60 376
11970.64 394
11971.67 376
11972.70 443
11973.74 432
11974.77 348
11975.81 374
11976.84 360
11977.87 371
11978.91 385
11979.94 419
11980.97 399
11982.01 391
11983.04 411
11984.08 426
11985.11 415
11986.14 407
11987.18 409
11988.21 392
11989.25 407
11990.28 404
11991.32 398
11992.35 382
11993.38 389
11994.42 429
11995.45 408
11996.49 419
11997.52 408
11998.56 406
11999.59 417
12000.63 391
12001.66 401
12002.70 402
12003.73 371
12004.77 388
12005.80 415
12006.84 411
12007.87 452
12008.91 424
12009.94 407
12010.98 378
12012.01 420
12013.05 431
12014.08 466
12015.12 470
12016.15 473
12017.19 484
12018.22 436
12019.26 437
12020.29 449
12021.33 450
12022.37 457
12023.40 428
12024.44 493
12025.47 448
12026.51 470
12027.54 456
12028.58 453
12029.62 479
12030.65 450
12031.69 420
12032.72 401
12033.76 426
12034.80 469
12035.83 430
12036.87 440
12037.91 443
12038.94 419
12039.98 425
12041.01 432
12042.05 431
12043.09 418
12044.12 434
12045.16 424
12046.20 447
12047.23 437
12048.27 484
12049.31 491
12050.35 462
12051.38 475
12052.42 475
12053.46 448
12054.49 452
12055.53 444
12056.57 477
12057.60 431
12058.64 436
12059.68 456
12060.72 482
12061.75 453
12062.79 451
12063.83 467
12064.87 468
12065.90 449
12066.94 490
12067.98 529
12069.02 516
12070.05 464
12071.09 450
12072.13 459
12073.17 512
12074.21 512
12075.24 503
12076.28 497
12077.32 483
12078.36 454
12079.40 485
12080.43 484
12081.47 481
12082.51 483
12083.55 506
12084.59 494
12085.63 552
12086.66 509
12087.70 523
12088.74 549
12089.78 594
12090.82 542
12091.86 636
12092.90 667
12093.93 546
12094.97 570
12096.01 644
12097.05 642
12098.09 654
12099.13 712
12100.17 726
12101.21 783
12102.25 783
12103.28 840
12104.32 806
12105.36 836
12106.40 821
12107.44 790
12108.48 789
12109.52 712
12110.56 657
12111.60 621
12112.64 568
12113.68 568
12114.72 575
12115.76 471
12116.80 391
12117.84 446
12118.88 441
12119.92 438
12120.96 424
12122.00 425
12123.04 442
12124.08 449
12125.12 432
12126.16 413
12127.20 414
12128.24 396
12129.28 409
12130.32 400
12131.36 381
12132.40 347
12133.44 369
12134.48 381
12135.52 386
12136.56 365
12137.60 370
12138.64 381
12139.68 349
12140.72 386
12141.76 371
12142.81 353
12143.85 353
12144.89 386
12145.93 382
12146.97 412
12148.01 366
12149.05 351
12150.09 331
12151.13 353
12152.18 352
12153.22 365
12154.26 361
12155.30 360
12156.34 382
12157.38 405
12158.42 338
12159.47 372
12160.51 383
12161.55 381
12162.59 325
12163.63 376
12164.67 339
12165.72 382
12166.76 360
12167.80 364
12168.84 410
12169.88 374
12170.93 372
12171.97 369
12173.01 365
12174.05 352
12175.09 371
12176.14 352
12177.18 369
12178.22 400
12179.26 340
12180.31 388
12181.35 372
12182.39 338
12183.43 349
12184.48 379
12185.52 374
12186.56 374
12187.60 380
12188.65 382
12189.69 374
12190.73 364
12191.78 334
12192.82 357
12193.86 357
12194.91 384
12195.95 374
12196.99 339
12198.04 365
12199.08 376
12200.12 363
12201.17 378
12202.21 347
12203.25 357
12204.30 361
12205.34 344
12206.38 347
12207.43 340
12208.47 330
12209.51 353
12210.56 340
12211.60 370
12212.65 370
12213.69 349
12214.73 365
12215.78 359
12216.82 374
12217.87 353
12218.91 354
12219.95 373
12221.00 358
12222.04 368
12223.09 380
12224.13 386
12225.17 386
12226.22 361
12227.26 403
12228.31 407
12229.35 390
12230.40 400
12231.44 357
12232.49 362
12233.53 359
12234.58 342
12235.62 382
12236.67 342
12237.71 365
12238.76 384
12239.80 368
12240.85 348
12241.89 336
12242.94 380
12243.98 370
12245.03 366
12246.07 339
12247.12 346
12248.16 368
12249.21 367
12250.25 348
12251.30 333
12252.34 328
12253.39 326
12254.44 358
12255.48 341
12256.53 344
12257.57 318
12258.62 311
12259.67 318
12260.71 306
12261.76 319
12262.80 358
12263.85 309
12264.90 301
12265.94 321
12266.99 293
12268.03 310
12269.08 320
12270.13 372
12271.17 351
12272.22 305
12273.27 324
12274.31 356
12275.36 314
12276.41 298
12277.45 311
12278.50 337
12279.55 297
12280.59 347
12281.64 346
12282.69 346
12283.73 358
12284.78 317
12285.83 335
12286.87 339
12287.92 379
12288.97 325
12290.01 314
12291.06 268
12292.11 273
12293.16 375
12294.20 321
12295.25 334
12296.30 300
12297.35 270
12298.39 304
12299.44 322
12300.49 299
12301.54 303
12302.58 309
12303.63 313
12304.68 336
12305.73 318
12306.78 304
12307.82 335
12308.87 285
12309.92 320
12310.97 307
12312.02 346
12313.06 327
12314.11 287
12315.16 259
12316.21 313
12317.26 323
12318.31 307
12319.35 327
12320.40 291
12321.45 294
12322.50 281
12323.55 273
12324.60 304
12325.65 307
12326.69 290
12327.74 280
12328.79 294
12329.84 311
12330.89 322
12331.94 303
12332.99 296
12334.04 283
12335.09 298
12336.13 316
12337.18 304
12338.23 299
12339.28 317
12340.33 285
12341.38 298
12342.43 301
12343.48 327
12344.53 300
12345.58 303
12346.63 321
12347.68 309
12348.73 286
12349.78 303
12350.83 314
12351.88 328
12352.93 299
12353.98 310
12355.03 324
12356.08 321
12357.13 304
12358.18 313
12359.23 313
12360.28 325
12361.33 303
12362.38 323
12363.43 339
12364.48 295
12365.53 321
12366.58 292
12367.63 327
12368.68 282
12369.73 306
12370.78 309
12371.83 309
12372.88 292
12373.93 310
12374.98 320
12376.04 368
12377.09 328
12378.14 305
12379.19 319
12380.24 324
12381.29 305
12382.34 280
12383.39 301
12384.44 283
12385.49 269
12386.55 300
12387.60 280
12388.65 328
12389.70 300
12390.75 323
12391.80 331
12392.85 304
12393.91 330
12394.96 316
12396.01 343
12397.06 335
12398.11 325
12399.17 328
12400.22 280
12401.27 300
12402.32 322
12403.37 298
12404.42 339
12405.48 300
12406.53 339
12407.58 335
12408.63 298
12409.69 346
12410.74 330
12411.79 342
12412.84 326
12413.90 356
12414.95 349
12416.00 383
12417.05 333
12418.11 350
12419.16 361
12420.21 373
12421.26 357
12422.32 335
12423.37 337
12424.42 335
12425.48 346
12426.53 368
12427.58 365
12428.63 347
12429.69 370
12430.74 364
12431.79 362
12432.85 393
12433.90 393
12434.95 409
12436.01 421
12437.06 377
12438.11 384
12439.17 324
12440.22 354
12441.28 327
12442.33 391
12443.38 351
12444.44 340
12445.49 372
12446.54 356
12447.60 387
12448.65 374
12449.71 405
12450.76 403
12451.81 392
12452.87 424
12453.92 415
12454.98 395
12456.03 419
12457.08 437
12458.14 455
12459.19 475
12460.25 454
12461.30 474
12462.36 503
12463.41 513
12464.47 544
12465.52 508
12466.58 509
12467.63 533
12468.68 572
12469.74 645
12470.79 668
12471.85 743
12472.90 865
12473.96 989
12475.01 1077
12476.07 1196
12477.12 1303
12478.18 1336
12479.24 1351
12480.29 1314
12481.35 1293
12482.40 1149
12483.46 1039
12484.51 923
12485.57 784
12486.62 677
12487.68 636
12488.73 567
12489.79 523
12490.85 504
12491.90 476
12492.96 488
12494.01 447
12495.07 446
12496.13 408
12497.18 453
12498.24 425
12499.29 426
12500.35 410
12501.41 437
12502.46 425
12503.52 419
12504.57 403
12505.63 423
12506.69 400
12507.74 401
12508.80 438
12509.86 414
12510.91 414
12511.97 436
12513.03 418
12514.08 418
12515.14 436
12516.20 430
12517.25 424
12518.31 419
12519.37 395
12520.42 392
12521.48 433
12522.54 390
12523.60 388
12524.65 374
12525.71 345
12526.77 339
12527.82 378
12528.88 415
12529.94 377
12531.00 390
12532.05 369
12533.11 364
12534.17 374
12535.23 373
12536.28 366
12537.34 380
12538.40 399
12539.46 411
12540.52 418
12541.57 427
12542.63 434
12543.69 381
12544.75 427
12545.81 440
12546.86 436
12547.92 447
12548.98 487
12550.04 461
12551.10 482
12552.15 491
12553.21 485
12554.27 490
12555.33 576
12556.39 603
12557.45 617
12558.51 635
12559.56 615
12560.62 588
12561.68 537
12562.74 532
12563.80 569
12564.86 546
12565.92 489
12566.98 491
12568.03 477
12569.09 478
12570.15 403
12571.21 437
12572.27 445
12573.33 436
12574.39 427
12575.45 425
12576.51 439
12577.57 430
12578.63 435
12579.69 432
12580.75 443
12581.81 394
12582.87 380
12583.93 399
12584.98 412
12586.04 379
12587.10 384
12588.16 398
12589.22 382
12590.28 431
12591.34 402
12592.40 376
12593.46 387
12594.52 426
12595.58 399
12596.64 411
12597.70 375
12598.77 373
12599.83 402
12600.89 402
12601.95 365
12603.01 391
12604.07 385
12605.13 382
12606.19 370
12607.25 371
12608.31 392
12609.37 345
12610.43 381
12611.49 352
12612.55 426
12613.61 395
12614.68 401
12615.74 380
12616.80 423
12617.86 408
12618.92 432
12619.98 411
12621.04 412
12622.10 428
12623.16 442
12624.23 402
12625.29 434
12626.35 418
12627.41 418
12628.47 404
12629.53 384
12630.59 429
12631.66 372
12632.72 359
12633.78 347
12634.84 348
12635.90 365
12636.97 356
12638.03 356
12639.09 359
12640.15 360
12641.21 342
12642.28 333
12643.34 355
12644.40 405
12645.46 360
12646.52 382
12647.59 388
12648.65 359
12649.71 402
12650.77 385
12651.84 413
12652.90 399
12653.96 389
12655.03 374
12656.09 372
12657.15 340
12658.21 349
12659.28 364
12660.34 378
12661.40 386
12662.46 378
12663.53 391
12664.59 383
12665.65 355
12666.72 380
12667.78 359
12668.84 382
12669.91 372
12670.97 381
12672.03 377
12673.10 329
12674.16 327
12675.22 357
12676.29 370
12677.35 359
12678.42 392
12679.48 350
12680.54 379
12681.61 387
12682.67 361
12683.73 379
12684.80 403
12685.86 417
12686.93 373
12687.99 400
12689.05 409
12690.12 411
12691.18 409
12692.25 397
12693.31 379
12694.38 399
12695.44 429
12696.50 421
12697.57 432
12698.63 432
12699.70 499
12700.76 509
12701.83 509
12702.89 541
12703.96 549
12705.02 552
12706.09 527
12707.15 516
12708.22 507
12709.28 478
12710.35 489
12711.41 485
12712.48 478
12713.54 476
12714.61 471
12715.67 446
12716.74 379
12717.80 378
12718.87 479
12719.93 482
12721.00 426
12722.06 451
12723.13 457
12724.19 447
12725.26 409
12726.33 407
12727.39 361
12728.46 409
12729.52 399
12730.59 422
12731.66 436
12732.72 420
12733.79 404
12734.85 391
12735.92 442
12736.99 418
12738.05 397
12739.12 374
12740.18 408
12741.25 392
12742.32 421
12743.38 423
12744.45 380
12745.52 353
12746.58 367
12747.65 364
12748.72 379
12749.78 367
12750.85 364
12751.92 381
12752.98 404
12754.05 359
12755.12 322
12756.18 317
12757.25 346
12758.32 346
12759.38 329
12760.45 335
12761.52 336
12762.59 326
12763.65 336
12764.72 333
12765.79 336
12766.85 345
12767.92 347
12768.99 314
12770.06 285
12771.12 331
12772.19 339
12773.26 298
12774.33 352
12775.40 320
12776.46 350
12777.53 335
12778.60 312
12779.67 298
12780.73 346
12781.80 363
12782.87 357
12783.94 338
12785.01 311
12786.08 348
12787.14 339
12788.21 345
12789.28 302
12790.35 318
12791.42 354
12792.49 317
12793.55 301
12794.62 297
12795.69 316
12796.76 316
12797.83 316
12798.90 322
12799.97 323
12801.03 323
12802.10 322
12803.17 307
12804.24 301
12805.31 317
12806.38 318
12807.45 332
12808.52 295
12809.59 279
12810.66 305
12811.72 329
12812.79 296
12813.86 288
12814.93 317
12816.00 346
12817.07 332
12818.14 287
12819.21 330
12820.28 333
12821.35 342
12822.42 349
12823.49 315
12824.56 312
12825.63 317
12826.70 298
12827.77 300
12828.84 319
12829.91 329
12830.98 326
12832.05 317
12833.12 320
12834.19 340
12835.26 289
12836.33 321
12837.40 327
12838.47 339
12839.54 331
12840.61 311
12841.68 316
12842.75 323
12843.82 293
12844.89 292
12845.96 336
12847.04 316
12848.11 298
12849.18 308
12850.25 326
12851.32 323
12852.39 315
12853.46 258
12854.53 262
12855.60 291
12856.67 302
12857.75 272
12858.82 280
12859.89 283
12860.96 313
12862.03 313
12863.10 266
12864.17 275
12865.24 296
12866.32 287
12867.39 282
12868.46 283
12869.53 292
12870.60 325
12871.67 277
12872.75 261
12873.82 263
12874.89 273
12875.96 280
12877.03 274
12878.11 251
12879.18 227
12880.25 225
12881.32 253
12882.39 276
12883.47 275
12884.54 295
12885.61 254
12886.68 258
12887.76 274
12888.83 258
12889.90 262
12890.97 279
12892.05 290
12893.12 271
12894.19 285
12895.27 276
12896.34 280
12897.41 279
12898.48 264
12899.56 255
12900.63 258
12901.70 256
12902.78 262
12903.85 242
12904.92 260
12905.99 250
12907.07 262
12908.14 236
12909.21 270
12910.29 227
12911.36 263
12912.44 243
12913.51 251
12914.58 272
12915.66 267
12916.73 254
12917.80 254
12918.88 283
12919.95 253
12921.02 251
12922.10 259
12923.17 245
12924.25 235
12925.32 302
12926.39 265
12927.47 282
12928.54 249
12929.62 276
12930.69 261
12931.77 268
12932.84 252
12933.91 251
12934.99 273
12936.06 250
12937.14 250
12938.21 212
12939.29 230
12940.36 256
12941.44 274
12942.51 244
12943.59 250
12944.66 261
12945.73 281
12946.81 286
12947.88 253
12948.96 269
12950.03 228
12951.11 287
12952.18 250
12953.26 248
12954.34 280
12955.41 308
12956.49 250
12957.56 265
12958.64 250
12959.71 269
12960.79 250
12961.86 251
12962.94 225
12964.01 278
12965.09 262
12966.17 283
12967.24 284
12968.32 236
12969.39 261
12970.47 256
12971.54 270
12972.62 241
12973.70 240
12974.77 265
12975.85 265
12976.93 277
12978.00 259
12979.08 240
12980.15 264
12981.23 273
12982.31 265
12983.38 248
12984.46 241
12985.54 258
12986.61 233
12987.69 271
12988.77 267
12989.84 241
12990.92 243
12992.00 269
12993.07 267
12994.15 269
12995.23 284
12996.30 292
12997.38 265
12998.46 275
12999.53 269
13000.61 265
13001.69 272
13002.77 263
13003.84 271
13004.92 231
13006.00 226
13007.08 290
13008.15 283
13009.23 253
13010.31 242
13011.39 275
13012.46 286
13013.54 261
13014.62 256
13015.70 271
13016.77 263
13017.85 248
13018.93 261
13020.01 257
13021.09 253
13022.16 282
13023.24 277
13024.32 251
13025.40 258
13026.48 284
13027.56 263
13028.63 226
13029.71 273
13030.79 282
13031.87 276
13032.95 279
13034.03 247
13035.10 259
13036.18 272
13037.26 264
13038.34 282
13039.42 220
13040.50 274
13041.58 282
13042.66 296
13043.73 314
13044.81 278
13045.89 306
13046.97 290
13048.05 315
13049.13 267
13050.21 264
13051.29 271
13052.37 314
13053.45 319
13054.53 340
13055.61 284
13056.69 273
13057.76 329
13058.84 327
13059.92 289
13061.00 272
13062.08 294
13063.16 293
13064.24 281
13065.32 242
13066.40 266
13067.48 320
13068.56 347
13069.64 284
13070.72 295
13071.80 281
13072.88 306
13073.96 308
13075.04 275
13076.12 287
13077.20 285
13078.28 302
13079.36 261
13080.44 275
13081.53 245
13082.61 256
13083.69 281
13084.77 271
13085.85 270
13086.93 290
13088.01 291
13089.09 279
13090.17 268
13091.25 271
13092.33 251
13093.41 257
13094.49 268
13095.58 288
13096.66 296
13097.74 258
13098.82 284
13099.90 274
13100.98 329
13102.06 285
13103.14 270
13104.23 276
13105.31 277
13106.39 266
13107.47 290
13108.55 265
13109.63 264
13110.72 251
13111.80 255
13112.88 269
13113.96 252
13115.04 253
13116.13 261
13117.21 265
13118.29 220
13119.37 233
13120.45 256
13121.54 277
13122.62 253
13123.70 290
13124.78 273
13125.86 263
13126.95 246
13128.03 287
13129.11 270
13130.19 294
13131.28 268
13132.36 272
13133.44 260
13134.52 254
13135.61 256
13136.69 257
13137.77 286
13138.86 260
13139.94 265
13141.02 268
13142.11 269
13143.19 274
13144.27 257
13145.35 281
13146.44 255
13147.52 274
13148.60 244
13149.69 254
13150.77 279
13151.85 284
13152.94 258
13154.02 265
13155.10 264
13156.19 275
13157.27 286
13158.36 269
13159.44 286
13160.52 290
13161.61 271
13162.69 253
13163.77 259
13164.86 271
13165.94 250
13167.03 265
13168.11 275
13169.19 260
13170.28 299
13171.36 264
13172.45 236
13173.53 265
13174.62 272
13175.70 284
13176.79 262
13177.87 260
13178.95 294
13180.04 294
13181.12 281
13182.21 290
13183.29 294
13184.38 265
13185.46 279
13186.55 270
13187.63 243
13188.72 250
13189.80 274
13190.89 270
13191.97 285
13193.06 287
13194.14 293
13195.23 301
13196.31 274
13197.40 266
13198.48 304
13199.57 341
13200.65 296
13201.74 271
13202.83 296
13203.91 244
13205.00 254
13206.08 253
13207.17 269
13208.25 268
13209.34 253
13210.43 282
13211.51 286
13212.60 256
13213.68 251
13214.77 307
13215.86 319
13216.94 293
13218.03 279
13219.11 311
13220.20 295
13221.29 286
13222.37 280
13223.46 267
13224.55 260
13225.63 287
13226.72 291
13227.80 287
13228.89 250
13229.98 291
13231.06 300
13232.15 279
13233.24 273
13234.32 285
13235.41 309
13236.50 282
13237.59 291
13238.67 236
13239.76 320
13240.85 324
13241.93 265
13243.02 270
13244.11 315
13245.20 269
13246.28 299
13247.37 286
13248.46 289
13249.55 315
13250.63 278
13251.72 323
13252.81 287
13253.90 301
13254.98 261
13256.07 292
13257.16 282
13258.25 291
13259.33 299
13260.42 301
13261.51 331
13262.60 306
13263.69 324
13264.77 307
13265.86 303
13266.95 339
13268.04 304
13269.13 358
13270.22 307
13271.30 295
13272.39 338
13273.48 308
13274.57 328
13275.66 326
13276.75 312
13277.83 308
13278.92 335
13280.01 376
13281.10 373
13282.19 343
13283.28 368
13284.37 355
13285.46 328
13286.55 347
13287.63 337
13288.72 369
13289.81 377
13290.90 364
13291.99 354
13293.08 357
13294.17 363
13295.26 378
13296.35 377
13297.44 360
13298.53 398
13299.62 388
13300.71 338
13301.80 365
13302.89 360
13303.97 373
13305.06 386
13306.15 365
13307.24 422
13308.33 427
13309.42 413
13310.51 412
13311.60 465
13312.69 398
13313.78 410
13314.87 409
13315.96 413
13317.05 374
13318.14 418
13319.24 403
13320.33 396
13321.42 431
13322.51 392
13323.60 399
13324.69 388
13325.78 371
13326.87 350
13327.96 376
13329.05 393
13330.14 397
13331.23 374
13332.32 399
13333.41 415
13334.50 389
13335.60 383
13336.69 410
13337.78 391
13338.87 371
13339.96 369
13341.05 385
13342.14 399
13343.23 413
13344.32 378
13345.42 397
13346.51 380
13347.60 454
13348.69 389
13349.78 412
13350.87 368
13351.97 396
13353.06 377
13354.15 447
13355.24 419
13356.33 424
13357.42 487
13358.52 439
13359.61 455
13360.70 442
13361.79 463
13362.88 470
13363.98 511
13365.07 460
13366.16 481
13367.25 501
13368.35 521
13369.44 575
13370.53 557
13371.62 553
13372.72 509
13373.81 518
13374.90 526
13375.99 494
13377.09 453
13378.18 438
13379.27 474
13380.36 406
13381.46 404
13382.55 415
13383.64 381
13384.74 415
13385.83 374
13386.92 368
13388.02 370
13389.11 324
13390.20 382
13391.30 375
13392.39 364
13393.48 387
13394.58 371
13395.67 354
13396.76 348
13397.86 340
13398.95 380
13400.04 342
13401.14 360
13402.23 327
13403.32 337
13404.42 363
13405.51 344
13406.61 340
13407.70 303
13408.79 317
13409.89 334
13410.98 347
13412.08 335
13413.17 331
13414.26 337
13415.36 366
13416.45 369
13417.55 329
13418.64 301
13419.74 341
13420.83 343
13421.93 371
13423.02 335
13424.11 316
13425.21 346
13426.30 379
13427.40 346
13428.49 334
13429.59 358
13430.68 370
13431.78 387
13432.87 334
13433.97 327
13435.06 342
13436.16 330
13437.25 385
13438.35 368
13439.44 374
13440.54 375
13441.63 357
13442.73 366
13443.83 343
13444.92 370
13446.02 382
13447.11 365
13448.21 397
13449.30 362
13450.40 399
13451.49 322
13452.59 342
13453.69 370
13454.78 391
13455.88 421
13456.97 383
13458.07 398
13459.17 378
13460.26 455
13461.36 403
13462.45 428
13463.55 375
13464.65 388
13465.74 413
13466.84 437
13467.94 441
13469.03 412
13470.13 409
13471.23 433
13472.32 445
13473.42 390
13474.52 428
13475.61 412
13476.71 420
13477.81 413
13478.90 416
13480.00 425
13481.10 416
13482.19 405
13483.29 435
13484.39 430
13485.48 403
13486.58 399
13487.68 427
13488.78 412
13489.87 442
13490.97 453
13492.07 469
13493.17 437
13494.26 453
13495.36 498
13496.46 503
13497.56 489
13498.65 459
13499.75 450
13500.85 488
13501.95 492
13503.04 572
13504.14 537
13505.24 532
13506.34 526
13507.44 536
13508.53 550
13509.63 500
13510.73 486
13511.83 487
13512.93 459
13514.03 447
13515.12 422
13516.22 423
13517.32 427
13518.42 419
13519.52 371
13520.62 358
13521.71 373
13522.81 366
13523.91 367
13525.01 363
13526.11 361
13527.21 372
13528.31 375
13529.41 343
13530.51 361
13531.60 363
13532.70 327
13533.80 350
13534.90 392
13536.00 365
13537.10 341
13538.20 334
13539.30 331
13540.40 319
13541.50 329
13542.60 329
13543.70 300
13544.80 345
13545.90 313
13547.00 336
13548.09 347
13549.19 320
13550.29 288
13551.39 310
13552.49 319
13553.59 358
13554.69 339
13555.79 366
13556.89 302
13557.99 293
13559.09 302
13560.19 301
13561.29 311
13562.39 330
13563.50 333
13564.60 292
13565.70 293
13566.80 285
13567.90 299
13569.00 280
13570.10 304
13571.20 313
13572.30 341
13573.40 301
13574.50 308
13575.60 289
13576.70 287
13577.80 286
13578.90 302
13580.01 296
13581.11 292
13582.21 283
13583.31 293
13584.41 306
13585.51 286
13586.61 300
13587.71 302
13588.81 298
13589.92 287
13591.02 288
13592.12 314
13593.22 322
13594.32 312
13595.42 303
13596.53 287
13597.63 319
13598.73 295
13599.83 296
13600.93 314
13602.03 315
13603.14 346
13604.24 319
13605.34 290
13606.44 282
13607.54 319
13608.65 335
13609.75 304
13610.85 254
13611.95 288
13613.06 328
13614.16 363
13615.26 327
13616.36 295
13617.47 293
13618.57 309
13619.67 367
13620.77 358
13621.88 321
13622.98 317
13624.08 308
13625.18 273
13626.29 272
13627.39 294
13628.49 309
13629.60 322
13630.70 347
13631.80 299
13632.91 293
13634.01 295
13635.11 339
13636.21 302
13637.32 279
13638.42 296
13639.53 295
13640.63 311
13641.73 304
13642.84 268
13643.94 290
13645.04 288
13646.15 295
13647.25 264
13648.35 287
13649.46 323
13650.56 255
13651.67 284
13652.77 263
13653.87 285
13654.98 307
13656.08 295
13657.19 301
13658.29 324
13659.39 278
13660.50 282
13661.60 282
13662.71 276
13663.81 286
13664.92 282
13666.02 287
13667.12 267
13668.23 279
13669.33 290
13670.44 295
13671.54 301
13672.65 281
13673.75 281
13674.86 287
13675.96 310
13677.07 286
13678.17 308
13679.28 274
13680.38 290
13681.49 281
13682.59 321
13683.70 303
13684.80 278
13685.91 288
13687.01 263
13688.12 291
13689.22 298
13690.33 333
13691.44 294
13692.54 296
13693.65 292
13694.75 292
13695.86 293
13696.96 289
13698.07 328
13699.18 293
13700.28 302
13701.39 282
13702.49 309
13703.60 286
13704.71 330
13705.81 332
13706.92 297
13708.02 344
13709.13 295
13710.24 310
13711.34 339
13712.45 311
13713.56 316
13714.66 362
13715.77 349
13716.87 307
13717.98 319
13719.09 327
13720.19 334
13721.30 308
13722.41 363
13723.51 329
13724.62 342
13725.73 343
13726.84 330
13727.94 354
13729.05 334
13730.16 388
13731.26 345
13732.37 362
13733.48 389
13734.59 392
13735.69 398
13736.80 408
13737.91 409
13739.01 416
13740.12 412
13741.23 386
13742.34 455
13743.45 384
13744.55 408
13745.66 391
13746.77 378
13747.88 395
13748.98 404
13750.09 404
13751.20 389
13752.31 452
13753.42 433
13754.52 440
13755.63 459
13756.74 454
13757.85 474
13758.96 458
13760.06 524
13761.17 512
13762.28 467
13763.39 485
13764.50 490
13765.61 507
13766.72 534
13767.82 541
13768.93 610
13770.04 655
13771.15 646
13772.26 669
13773.37 749
13774.48 707
13775.59 773
13776.69 802
13777.80 727
13778.91 685
13780.02 667
13781.13 657
13782.24 635
13783.35 565
13784.46 534
13785.57 489
13786.68 506
13787.79 431
13788.90 402
13790.01 345
13791.12 391
13792.22 397
13793.33 398
13794.44 376
13795.55 378
13796.66 376
13797.77 374
13798.88 381
13799.99 363
13801.10 381
13802.21 366
13803.32 374
13804.43 341
13805.54 384
13806.65 364
13807.76 358
13808.87 343
13809.98 348
13811.09 337
13812.20 368
13813.32 352
13814.43 322
13815.54 319
13816.65 365
13817.76 348
13818.87 406
13819.98 369
13821.09 339
13822.20 322
13823.31 307
13824.42 310
13825.53 338
13826.64 345
13827.76 323
13828.87 302
13829.98 316
13831.09 301
13832.20 312
13833.31 264
13834.42 273
13835.53 323
13836.65 358
13837.76 354
13838.87 328
13839.98 357
13841.09 320
13842.20 326
13843.31 329
13844.43 310
13845.54 319
13846.65 324
13847.76 340
13848.87 334
13849.99 368
13851.10 377
13852.21 342
13853.32 335
13854.43 327
13855.55 324
13856.66 333
13857.77 321
13858.88 308
13859.99 353
13861.11 333
13862.22 387
13863.33 381
13864.44 353
13865.56 351
13866.67 360
13867.78 349
13868.89 376
13870.01 382
13871.12 364
13872.23 313
13873.35 372
13874.46 368
13875.57 312
13876.68 355
13877.80 389
13878.91 390
13880.02 350
13881.14 344
13882.25 361
13883.36 403
13884.48 379
13885.59 340
13886.70 394
13887.82 386
13888.93 389
13890.04 433
13891.16 460
13892.27 433
13893.39 440
13894.50 436
13895.61 467
13896.73 415
13897.84 433
13898.95 445
13900.07 450
13901.18 442
13902.30 454
13903.41 400
13904.52 393
13905.64 376
13906.75 382
13907.87 371
13908.98 353
13910.10 352
13911.21 342
13912.32 325
13913.44 307
13914.55 318
13915.67 321
13916.78 315
13917.90 356
13919.01 315
13920.13 297
13921.24 309
13922.36 326
13923.47 332
13924.59 313
13925.70 318
13926.82 316
13927.93 318
13929.05 320
13930.16 310
13931.28 304
13932.39 329
13933.51 356
13934.62 310
13935.74 300
13936.85 360
13937.97 320
13939.08 317
13940.20 280
13941.32 319
13942.43 301
13943.55 296
13944.66 294
13945.78 277
13946.89 305
13948.01 315
13949.13 353
13950.24 286
13951.36 293
13952.47 298
13953.59 297
13954.71 322
13955.82 339
13956.94 306
13958.05 291
13959.17 294
13960.29 274
13961.40 294
13962.52 286
13963.64 286
13964.75 303
13965.87 288
13966.99 290
13968.10 309
13969.22 308
13970.34 284
13971.45 304
13972.57 321
13973.69 328
13974.80 328
13975.92 309
13977.04 276
13978.16 290
13979.27 312
13980.39 323
13981.51 305
13982.62 289
13983.74 300
13984.86 263
13985.98 310
13987.09 300
13988.21 292
13989.33 318
13990.45 293
13991.56 325
13992.68 283
13993.80 321
13994.92 304
13996.03 292
13997.15 280
13998.27 276
13999.39 271
14000.51 272
14001.62 329
14002.74 315
14003.86 268
14004.98 286
14006.10 303
14007.21 322
14008.33 275
14009.45 265
14010.57 288
14011.69 262
14012.81 277
14013.93 291
14015.04 271
14016.16 293
14017.28 281
14018.40 255
14019.52 276
14020.64 268
14021.76 282
14022.87 298
14023.99 267
14025.11 251
14026.23 279
14027.35 275
14028.47 283
14029.59 266
14030.71 270
14031.83 278
14032.95 273
14034.07 265
14035.19 302
14036.30 279
14037.42 251
14038.54 258
14039.66 281
14040.78 270
14041.90 256
14043.02 269
14044.14 293
14045.26 271
14046.38 247
14047.50 277
14048.62 267
14049.74 261
14050.86 281
14051.98 262
14053.10 307
14054.22 281
14055.34 312
14056.46 312
14057.58 307
14058.70 284
14059.82 285
14060.94 261
14062.06 277
14063.18 283
14064.30 318
14065.43 273
14066.55 310
14067.67 292
14068.79 297
14069.91 329
14071.03 326
14072.15 292
14073.27 321
14074.39 317
14075.51 305
14076.63 321
14077.75 315
14078.88 326
14080.00 339
14081.12 364
14082.24 368
14083.36 349
14084.48 303
14085.60 331
14086.72 353
14087.85 342
14088.97 344
14090.09 343
14091.21 377
14092.33 364
14093.45 352
14094.58 387
14095.70 409
14096.82 382
14097.94 443
14099.06 408
14100.19 369
14101.31 401
14102.43 413
14103.55 439
14104.67 414
14105.80 383
14106.92 387
14108.04 360
14109.16 352
14110.28 321
14111.41 337
14112.53 311
14113.65 345
14114.77 311
14115.90 331
14117.02 320
14118.14 322
14119.27 308
14120.39 292
14121.51 281
14122.63 265
14123.76 260
14124.88 313
14126.00 279
14127.13 281
14128.25 250
14129.37 283
14130.50 262
14131.62 317
14132.74 316
14133.86 272
14134.99 271
14136.11 274
14137.24 288
14138.36 273
14139.48 267
14140.61 293
14141.73 299
14142.85 283
14143.98 254
14145.10 300
14146.22 284
14147.35 291
14148.47 269
14149.60 247
14150.72 301
14151.84 277
14152.97 255
14154.09 264
14155.22 272
14156.34 283
14157.46 267
14158.59 249
14159.71 227
14160.84 284
14161.96 253
14163.09 274
14164.21 278
14165.34 288
14166.46 263
14167.58 231
14168.71 239
14169.83 241
14170.96 242
14172.08 255
14173.21 247
14174.33 245
14175.46 248
14176.58 235
14177.71 258
14178.83 254
14179.96 266
14181.08 233
14182.21 277
14183.33 260
14184.46 276
14185.59 242
14186.71 256
14187.84 259
14188.96 279
14190.09 253
14191.21 268
14192.34 257
14193.46 257
14194.59 272
14195.72 242
14196.84 252
14197.97 241
14199.09 249
14200.22 218
14201.35 244
14202.47 205
14203.60 275
14204.72 263
14205.85 253
14206.98 228
14208.10 246
14209.23 269
14210.35 250
14211.48 229
14212.61 217
14213.73 254
14214.86 242
14215.99 217
14217.11 233
14218.24 209
14219.37 246
14220.49 238
14221.62 231
14222.75 231
14223.87 233
14225.00 232
14226.13 245
14227.26 263
14228.38 201
14229.51 218
14230.64 266
14231.76 259
14232.89 245
14234.02 223
14235.15 240
14236.27 239
14237.40 235
14238.53 203
14239.66 234
14240.78 228
14241.91 241
14243.04 243
14244.17 245
14245.29 249
14246.42 240
14247.55 234
14248.68 224
14249.81 269
14250.93 221
14252.06 240
14253.19 219
14254.32 260
14255.45 230
14256.57 198
14257.70 215
14258.83 252
14259.96 250
14261.09 247
14262.22 220
14263.34 194
14264.47 228
14265.60 223
14266.73 221
14267.86 231
14268.99 221
14270.12 206
14271.24 213
14272.37 245
14273.50 244
14274.63 238
14275.76 240
14276.89 237
14278.02 242
14279.15 212
14280.28 218
14281.41 225
14282.54 258
14283.66 229
14284.79 245
14285.92 251
14287.05 204
14288.18 245
14289.31 209
14290.44 204
14291.57 206
14292.70 208
14293.83 199
14294.96 207
14296.09 218
14297.22 211
14298.35 231
14299.48 229
14300.61 213
14301.74 220
14302.87 187
14304.00 183
14305.13 222
14306.26 235
14307.39 250
14308.52 217
14309.65 238
14310.78 217
14311.91 227
14313.04 214
14314.17 214
14315.30 232
14316.43 224
14317.56 198
14318.69 218
14319.82 187
14320.96 209
14322.09 249
14323.22 235
14324.35 200
14325.48 187
14326.61 227
14327.74 227
14328.87 234
14330.00 180
14331.13 189
14332.27 180
14333.40 198
14334.53 213
14335.66 205
14336.79 204
14337.92 207
14339.05 246
14340.18 228
14341.32 206
14342.45 211
14343.58 225
14344.71 207
14345.84 225
14346.98 203
14348.11 234
14349.24 229
14350.37 175
14351.50 220
14352.63 194
14353.77 195
14354.90 200
14356.03 195
14357.16 210
14358.30 224
14359.43 201
14360.56 232
14361.69 224
14362.82 235
14363.96 203
14365.09 208
14366.22 229
14367.35 211
14368.49 207
14369.62 235
14370.75 215
14371.89 173
14373.02 209
14374.15 222
14375.28 222
14376.42 199
14377.55 231
14378.68 190
14379.82 236
14380.95 203
14382.08 239
14383.22 248
14384.35 216
14385.48 227
14386.62 222
14387.75 202
14388.88 203
14390.02 232
14391.15 243
14392.28 224
14393.42 220
14394.55 224
14395.68 224
14396.82 239
14397.95 207
14399.09 204
14400.22 219
14401.35 222
14402.49 219
14403.62 225
14404.76 233
14405.89 213
14407.02 240
14408.16 211
14409.29 207
14410.43 232
14411.56 209
14412.70 230
14413.83 267
14414.96 229
14416.10 256
14417.23 210
14418.37 236
14419.50 216
14420.64 240
14421.77 224
14422.91 229
14424.04 240
14425.18 242
14426.31 223
14427.45 224
14428.58 239
14429.72 220
14430.85 258
14431.99 233
14433.12 235
14434.26 232
14435.39 244
14436.53 252
14437.66 251
14438.80 252
14439.93 245
14441.07 276
14442.20 247
14443.34 232
14444.48 234
14445.61 251
14446.75 214
14447.88 252
14449.02 214
14450.15 211
14451.29 223
14452.43 252
14453.56 204
14454.70 206
14455.83 207
14456.97 225
14458.11 213
14459.24 233
14460.38 228
14461.52 209
14462.65 233
14463.79 227
14464.93 230
14466.06 233
14467.20 231
14468.33 253
14469.47 243
14470.61 199
14471.74 264
14472.88 242
14474.02 250
14475.16 237
14476.29 264
14477.43 264
14478.57 257
14479.70 261
14480.84 239
14481.98 273
14483.11 256
14484.25 256
14485.39 223
14486.53 249
14487.66 242
14488.80 260
14489.94 220
14491.08 257
14492.21 280
14493.35 274
14494.49 277
14495.63 273
14496.76 299
14497.90 282
14499.04 295
14500.18 270
14501.31 272
14502.45 281
14503.59 274
14504.73 281
14505.87 273
14507.01 283
14508.14 274
14509.28 291
14510.42 292
14511.56 298
14512.70 310
14513.83 337
14514.97 332
14516.11 338
14517.25 324
14518.39 358
14519.53 352
14520.67 354
14521.80 314
14522.94 324
14524.08 376
14525.22 401
14526.36 341
14527.50 338
14528.64 317
14529.78 351
14530.92 341
14532.05 312
14533.19 309
14534.33 292
14535.47 291
14536.61 282
14537.75 279
14538.89 284
14540.03 255
14541.17 250
14542.31 285
14543.45 246
14544.59 241
14545.73 220
14546.87 261
14548.01 287
14549.15 263
14550.29 258
14551.43 262
14552.57 282
14553.71 247
14554.85 233
14555.99 215
14557.13 239
14558.27 232
14559.41 251
14560.55 237
14561.69 255
14562.83 252
14563.97 232
14565.11 214
14566.25 262
14567.39 252
14568.53 269
14569.67 226
14570.81 207
14571.95 227
14573.09 270
14574.23 253
14575.37 247
14576.51 259
14577.66 270
14578.80 270
14579.94 251
14581.08 257
14582.22 269
14583.36 258
14584.50 259
14585.64 241
14586.78 262
14587.93 294
14589.07 293
14590.21 294
14591.35 259
14592.49 248
14593.63 282
14594.77 292
14595.92 289
14597.06 287
14598.20 285
14599.34 250
14600.48 279
14601.62 278
14602.77 279
14603.91 285
14605.05 280
14606.19 274
14607.33 300
14608.48 266
14609.62 268
14610.76 297
14611.90 283
14613.04 297
14614.19 327
14615.33 288
14616.47 302
14617.61 332
14618.76 290
14619.90 325
14621.04 338
14622.18 318
14623.33 297
14624.47 318
14625.61 351
14626.76 349
14627.90 324
14629.04 312
14630.18 350
14631.33 377
14632.47 383
14633.61 381
14634.76 363
14635.90 379
14637.04 415
14638.19 451
14639.33 420
14640.47 395
14641.62 355
14642.76 335
14643.90 334
14645.05 329
14646.19 293
14647.33 292
14648.48 321
14649.62 267
14650.76 235
14651.91 269
14653.05 277
14654.20 280
14655.34 252
14656.48 267
14657.63 263
14658.77 233
14659.92 258
14661.06 254
14662.20 281
14663.35 286
14664.49 256
14665.64 226
14666.78 266
14667.93 254
14669.07 264
14670.22 242
14671.36 236
14672.50 244
14673.65 250
14674.79 219
14675.94 242
14677.08 209
14678.23 224
14679.37 229
14680.52 268
14681.66 241
14682.81 250
14683.95 211
14685.10 240
14686.24 227
14687.39 220
14688.53 229
14689.68 210
14690.82 249
14691.97 240
14693.12 234
14694.26 215
14695.41 179
14696.55 230
14697.70 247
14698.84 245
14699.99 210
14701.13 210
14702.28 200
14703.43 211
14704.57 223
14705.72 239
14706.86 209
14708.01 224
14709.16 220
14710.30 217
14711.45 200
14712.59 215
14713.74 236
14714.89 239
14716.03 218
14717.18 192
14718.33 221
14719.47 211
14720.62 220
14721.77 214
14722.91 231
14724.06 213
14725.21 212
14726.35 205
14727.50 189
14728.65 210
14729.79 209
14730.94 215
14732.09 187
14733.23 186
14734.38 200
14735.53 214
14736.67 198
14737.82 221
14738.97 193
14740.12 245
14741.26 205
14742.41 238
14743.56 205
14744.71 219
14745.85 199
14747.00 186
14748.15 210
14749.30 239
14750.44 239
14751.59 203
14752.74 212
14753.89 210
14755.03 203
14756.18 201
14757.33 224
14758.48 200
14759.63 214
14760.77 200
14761.92 197
14763.07 187
14764.22 203
14765.37 176
14766.52 209
14767.66 186
14768.81 162
14769.96 173
14771.11 170
14772.26 201
14773.41 198
14774.55 212
14775.70 204
14776.85 200
14778.00 180
14779.15 195
14780.30 195
14781.45 176
14782.60 158
14783.74 177
14784.89 160
14786.04 202
14787.19 176
14788.34 175
14789.49 150
14790.64 192
14791.79 192
14792.94 191
14794.09 177
14795.24 168
14796.39 207
14797.54 175
14798.69 176
14799.83 175
14800.98 197
14802.13 180
14803.28 172
14804.43 164
14805.58 169
14806.73 175
14807.88 207
14809.03 198
14810.18 181
14811.33 192
14812.48 190
14813.63 188
14814.78 198
14815.93 160
14817.08 164
14818.23 213
14819.38 155
14820.53 158
14821.69 155
14822.84 172
14823.99 168
14825.14 140
14826.29 190
14827.44 176
14828.59 165
14829.74 173
14830.89 178
14832.04 178
14833.19 179
14834.34 182
14835.49 177
14836.65 177
14837.80 171
14838.95 175
14840.10 181
14841.25 166
14842.40 195
14843.55 185
14844.70 185
14845.85 190
14847.01 177
14848.16 173
14849.31 187
14850.46 191
14851.61 180
14852.76 184
14853.92 137
14855.07 159
14856.22 182
14857.37 154
14858.52 173
14859.67 154
14860.83 177
14861.98 154
14863.13 167
14864.28 157
14865.44 192
14866.59 164
14867.74 180
14868.89 194
14870.04 170
14871.20 164
14872.35 154
14873.50 147
14874.65 140
14875.81 147
14876.96 181
14878.11 166
14879.26 156
14880.42 164
14881.57 161
14882.72 167
14883.88 149
14885.03 181
14886.18 188
14887.33 193
14888.49 158
14889.64 192
14890.79 161
14891.95 163
14893.10 157
14894.25 186
14895.41 170
14896.56 167
14897.71 160
14898.87 174
14900.02 171
14901.17 138
14902.33 144
14903.48 180
14904.63 167
14905.79 162
14906.94 166
14908.10 174
14909.25 155
14910.40 164
14911.56 178
14912.71 170
14913.87 188
14915.02 184
14916.17 191
14917.33 185
14918.48 165
14919.64 142
14920.79 152
14921.94 178
14923.10 152
14924.25 181
14925.41 160
14926.56 161
14927.72 165
14928.87 172
14930.03 172
14931.18 169
14932.34 180
14933.49 195
14934.65 181
14935.80 166
14936.96 155
14938.11 174
14939.27 192
14940.42 170
14941.58 190
14942.73 185
14943.89 176
14945.04 184
14946.20 216
14947.35 178
14948.51 183
14949.66 165
14950.82 192
14951.97 175
14953.13 171
14954.28 163
14955.44 196
14956.60 179
14957.75 217
14958.91 207
14960.06 154
14961.22 184
14962.37 203
14963.53 209
14964.69 217
14965.84 173
14967.00 159
14968.16 202
14969.31 202
14970.47 190
14971.62 167
14972.78 165
14973.94 176
14975.09 183
14976.25 185
14977.41 181
14978.56 162
14979.72 161
14980.88 169
14982.03 171
14983.19 161
14984.35 158
14985.50 188
14986.66 181
14987.82 161
14988.97 187
14990.13 184
14991.29 148
14992.44 176
14993.60 176
14994.76 160
14995.92 172
14997.07 135
14998.23 140
14999.39 152
15000.55 160
15001.70 144
15002.86 164
15004.02 172
15005.18 175
15006.33 181
15007.49 191
15008.65 164
15009.81 172
15010.96 174
15012.12 140
15013.28 162
15014.44 153
15015.60 200
15016.75 188
15017.91 166
15019.07 157
15020.23 163
15021.39 164
15022.54 173
15023.70 164
15024.86 150
15026.02 152
15027.18 176
15028.34 185
15029.49 161
15030.65 162
15031.81 172
15032.97 170
15034.13 160
15035.29 178
15036.45 168
15037.61 165
15038.76 179
15039.92 174
15041.08 177
15042.24 156
15043.40 159
15044.56 187
15045.72 195
15046.88 159
15048.04 188
15049.20 194
15050.36 152
15051.51 177
15052.67 168
15053.83 169
15054.99 174
15056.15 189
15057.31 184
15058.47 188
15059.63 175
15060.79 153
15061.95 154
15063.11 172
15064.27 144
15065.43 175
15066.59 162
15067.75 166
15068.91 145
15070.07 165
15071.23 165
15072.39 188
15073.55 172
15074.71 161
15075.87 186
15077.03 182
15078.19 144
15079.35 123
15080.51 162
15081.67 179
15082.83 155
15083.99 148
15085.16 158
15086.32 151
15087.48 171
15088.64 161
15089.80 140
15090.96 138
15092.12 159
15093.28 148
15094.44 165
15095.60 145
15096.76 136
15097.93 170
15099.09 160
15100.25 181
15101.41 144
15102.57 167
15103.73 156
15104.89 167
15106.05 149
15107.22 139
15108.38 142
15109.54 172
15110.70 165
15111.86 173
15113.02 146
15114.19 154
15115.35 201
15116.51 171
15117.67 168
15118.83 143
15120.00 163
15121.16 160
15122.32 176
15123.48 137
15124.64 143
15125.81 167
15126.97 172
15128.13 159
15129.29 154
15130.46 185
15131.62 159
15132.78 163
15133.94 146
15135.11 161
15136.27 158
15137.43 161
15138.59 174
15139.76 183
15140.92 142
15142.08 147
15143.25 154
15144.41 166
15145.57 174
15146.73 179
15147.90 156
15149.06 183
15150.22 163
15151.39 163
15152.55 163
15153.71 149
15154.88 164
15156.04 186
15157.20 178
15158.37 188
15159.53 168
15160.69 177
15161.86 193
15163.02 182
15164.19 162
15165.35 148
15166.51 159
15167.68 164
15168.84 165
15170.00 191
15171.17 201
15172.33 200
15173.50 161
15174.66 192
15175.83 161
15176.99 151
15178.15 167
15179.32 152
15180.48 194
15181.65 165
15182.81 177
15183.98 159
15185.14 187
15186.30 180
15187.47 183
15188.63 184
15189.80 164
15190.96 174
15192.13 191
15193.29 191
15194.46 184
15195.62 182
15196.79 203
15197.95 197
15199.12 199
15200.28 180
15201.45 189
15202.61 203
15203.78 156
15204.94 174
15206.11 171
15207.27 182
15208.44 182
15209.61 191
15210.77 176
15211.94 171
15213.10 156
15214.27 187
15215.43 162
15216.60 202
15217.76 212
15218.93 179
15220.10 161
15221.26 185
15222.43 178
15223.59 163
15224.76 203
15225.93 184
15227.09 207
15228.26 207
15229.42 196
15230.59 175
15231.76 195
15232.92 204
15234.09 190
15235.26 200
15236.42 211
15237.59 202
15238.76 175
15239.92 191
15241.09 203
15242.26 208
15243.42 187
15244.59 199
15245.76 181
15246.92 180
15248.09 187
15249.26 184
15250.42 185
15251.59 156
15252.76 156
15253.93 178
15255.09 182
15256.26 152
15257.43 185
15258.60 183
15259.76 168
15260.93 163
15262.10 170
15263.26 167
15264.43 168
15265.60 171
15266.77 168
15267.94 162
15269.10 168
15270.27 178
15271.44 197
15272.61 180
15273.77 178
15274.94 158
15276.11 156
15277.28 156
15278.45 167
15279.62 160
15280.78 137
15281.95 160
15283.12 170
15284.29 177
15285.46 155
15286.62 162
15287.79 162
15288.96 166
15290.13 182
15291.30 173
15292.47 168
15293.64 137
15294.81 146
15295.97 167
15297.14 150
15298.31 157
15299.48 167
15300.65 138
15301.82 139
15302.99 160
15304.16 149
15305.33 148
15306.49 156
15307.66 190
15308.83 179
15310.00 155
15311.17 184
15312.34 183
15313.51 167
15314.68 154
15315.85 153
15317.02 186
15318.19 164
15319.36 199
15320.53 172
15321.70 145
15322.87 172
15324.04 159
15325.21 157
15326.38 174
15327.55 169
15328.72 142
15329.89 174
15331.06 152
15332.23 159
15333.40 135
15334.57 167
15335.74 143
15336.91 158
15338.08 150
15339.25 165
15340.42 141
15341.59 157
15342.76 162
15343.93 154
15345.10 131
15346.27 144
15347.44 160
15348.62 172
15349.79 148
15350.96 153
15352.13 164
15353.30 149
15354.47 149
15355.64 167
15356.81 185
15357.98 174
15359.15 145
15360.33 157
15361.50 141
15362.67 169
15363.84 141
15365.01 169
15366.18 148
15367.35 170
15368.53 177
15369.70 165
15370.87 139
15372.04 154
15373.21 149
15374.38 154
15375.56 182
15376.73 157
15377.90 158
15379.07 202
15380.24 185
15381.42 185
15382.59 198
15383.76 147
15384.93 164
15386.10 147
15387.28 148
15388.45 151
15389.62 189
15390.79 176
15391.97 178
15393.14 139
15394.31 165
15395.48 159
15396.66 179
15397.83 168
15399.00 162
15400.17 170
15401.35 186
15402.52 163
15403.69 165
15404.87 144
15406.04 168
15407.21 173
15408.39 164
15409.56 180
15410.73 145
15411.91 123
15413.08 161
15414.25 151
15415.42 152
15416.60 153
15417.77 160
15418.95 161
15420.12 192
15421.29 154
15422.47 154
15423.64 154
15424.81 160
15425.99 147
15427.16 173
15428.33 150
15429.51 150
15430.68 162
15431.86 177
15433.03 193
15434.20 173
15435.38 130
15436.55 155
15437.73 160
15438.90 148
15440.08 159
15441.25 169
15442.42 161
15443.60 197
15444.77 171
15445.95 162
15447.12 165
15448.30 165
15449.47 170
15450.65 141
15451.82 149
15453.00 168
15454.17 176
15455.35 156
15456.52 173
15457.70 178
15458.87 154
15460.05 164
15461.22 170
15462.40 132
15463.57 125
15464.75 158
15465.92 145
15467.10 149
15468.27 128
15469.45 155
15470.62 183
15471.80 159
15472.97 147
15474.15 144
15475.33 177
15476.50 153
15477.68 145
15478.85 140
15480.03 152
15481.20 144
15482.38 160
15483.56 170
15484.73 157
15485.91 149
15487.08 159
15488.26 146
15489.44 150
15490.61 139
15491.79 162
15492.97 188
15494.14 155
15495.32 137
15496.49 171
15497.67 162
15498.85 163
15500.02 167
15501.20 182
15502.38 153
15503.55 156
15504.73 137
15505.91 158
15507.08 157
15508.26 152
15509.44 181
15510.62 160
15511.79 136
15512.97 179
15514.15 157
15515.32 168
15516.50 139
15517.68 143
15518.86 139
15520.03 144
15521.21 134
15522.39 178
15523.57 185
15524.74 136
15525.92 175
15527.10 137
15528.28 131
15529.45 160
15530.63 144
15531.81 160
15532.99 172
15534.16 140
15535.34 156
15536.52 158
15537.70 163
15538.88 154
15540.06 177
15541.23 149
15542.41 154
15543.59 143
15544.77 181
15545.95 147
15547.12 160
15548.30 178
15549.48 175
15550.66 154
15551.84 149
15553.02 171
15554.20 175
15555.37 154
15556.55 153
15557.73 189
15558.91 188
15560.09 155
15561.27 176
15562.45 162
15563.63 160
15564.81 173
15565.98 173
15567.16 166
15568.34 173
15569.52 190
15570.70 182
15571.88 180
15573.06 167
15574.24 156
15575.42 196
15576.60 186
15577.78 190
15578.96 174
15580.14 162
15581.32 191
15582.50 183
15583.68 156
15584.86 159
15586.04 178
15587.22 168
15588.40 189
15589.58 167
15590.76 177
15591.94 165
15593.12 215
15594.30 204
15595.48 170
15596.66 203
15597.84 216
15599.02 181
15600.20 175
15601.38 204
15602.56 175
15603.74 168
15604.92 199
15606.10 199
15607.28 170
15608.46 189
15609.64 179
15610.82 191
15612.00 202
15613.19 197
15614.37 181
15615.55 237
15616.73 198
15617.91 231
15619.09 184
15620.27 223
15621.45 211
15622.63 211
15623.82 223
15625.00 192
15626.18 221
15627.36 247
15628.54 235
15629.72 199
15630.90 204
15632.09 214
15633.27 195
15634.45 228
15635.63 224
15636.81 218
15637.99 192
15639.18 233
15640.36 238
15641.54 226
15642.72 192
15643.90 216
15645.09 220
15646.27 230
15647.45 211
15648.63 207
15649.82 234
15651.00 244
15652.18 224
15653.36 213
15654.54 225
15655.73 242
15656.91 211
15658.09 236
15659.28 262
15660.46 256
15661.64 227
15662.82 216
15664.01 237
15665.19 235
15666.37 256
15667.55 270
15668.74 235
15669.92 248
15671.10 249
15672.29 210
15673.47 225
15674.65 214
15675.84 221
15677.02 262
15678.20 224
15679.39 244
15680.57 243
15681.75 212
15682.94 201
15684.12 239
15685.30 225
15686.49 272
15687.67 225
15688.86 214
15690.04 248
15691.22 239
15692.41 234
15693.59 236
15694.78 252
15695.96 231
15697.14 240
15698.33 268
15699.51 231
15700.70 239
15701.88 256
15703.06 234
15704.25 262
15705.43 274
15706.62 272
15707.80 235
15708.99 266
15710.17 285
15711.36 297
15712.54 300
15713.73 291
15714.91 296
15716.09 282
15717.28 283
15718.46 260
15719.65 266
15720.83 265
15722.02 293
15723.20 297
15724.39 317
15725.57 280
15726.76 286
15727.95 278
15729.13 287
15730.32 272
15731.50 286
15732.69 274
15733.87 290
15735.06 273
15736.24 267
15737.43 253
15738.61 278
15739.80 279
15740.99 292
15742.17 307
15743.36 349
15744.54 311
15745.73 276
15746.92 323
15748.10 303
15749.29 269
15750.47 290
15751.66 300
15752.85 332
15754.03 302
15755.22 319
15756.40 297
15757.59 308
15758.78 319
15759.96 289
15761.15 290
15762.34 302
15763.52 297
15764.71 310
15765.90 287
15767.08 283
15768.27 297
15769.46 305
15770.64 290
15771.83 271
15773.02 293
15774.20 251
15775.39 261
15776.58 255
15777.77 276
15778.95 287
15780.14 234
15781.33 237
15782.51 253
15783.70 295
15784.89 238
15786.08 259
15787.26 243
15788.45 242
15789.64 234
15790.83 241
15792.01 276
15793.20 251
15794.39 218
15795.58 238
15796.77 248
15797.95 224
15799.14 225
15800.33 248
15801.52 209
15802.71 217
15803.89 193
15805.08 251
15806.27 214
15807.46 230
15808.65 203
15809.84 197
15811.02 226
15812.21 244
15813.40 231
15814.59 207
15815.78 198
15816.97 213
15818.15 207
15819.34 222
15820.53 199
15821.72 200
15822.91 194
15824.10 214
15825.29 229
15826.48 207
15827.67 212
15828.85 222
15830.04 218
15831.23 208
15832.42 193
15833.61 212
15834.80 205
15835.99 191
15837.18 225
15838.37 215
15839.56 180
15840.75 217
15841.94 206
15843.13 230
15844.32 231
15845.51 202
15846.70 196
15847.89 182
15849.08 194
15850.27 197
15851.46 234
15852.65 212
15853.84 193
15855.03 195
15856.22 216
15857.41 200
15858.60 227
15859.79 204
15860.98 181
15862.17 169
15863.36 186
15864.55 218
15865.74 224
15866.93 210
15868.12 219
15869.31 223
15870.50 234
15871.69 197
15872.88 216
15874.07 207
15875.26 213
15876.45 224
15877.64 212
15878.84 179
15880.03 193
15881.22 199
15882.41 195
15883.60 171
15884.79 195
15885.98 199
15887.17 207
15888.36 240
15889.56 218
15890.75 215
15891.94 237
15893.13 232
15894.32 234
15895.51 196
15896.71 216
15897.90 234
15899.09 221
15900.28 215
15901.47 200
15902.66 253
15903.86 230
15905.05 216
15906.24 242
15907.43 248
15908.62 224
15909.82 214
15911.01 199
15912.20 231
15913.39 222
15914.58 256
15915.78 216
15916.97 208
15918.16 209
15919.35 210
15920.55 224
15921.74 201
15922.93 194
15924.12 225
15925.32 219
15926.51 219
15927.70 226
15928.90 204
15930.09 245
15931.28 236
15932.47 236
15933.67 195
15934.86 203
15936.05 215
15937.25 201
15938.44 195
15939.63 225
15940.83 223
15942.02 194
15943.21 207
15944.41 215
15945.60 198
15946.79 165
15947.99 199
15949.18 189
15950.37 195
15951.57 201
15952.76 193
15953.96 208
15955.15 183
15956.34 146
15957.54 201
15958.73 215
15959.92 175
15961.12 180
15962.31 167
15963.51 187
15964.70 164
15965.90 153
15967.09 159
15968.28 183
15969.48 159
15970.67 169
15971.87 161
15973.06 173
15974.26 168
15975.45 204
15976.65 187
15977.84 185
15979.03 178
15980.23 172
15981.42 195
15982.62 164
15983.81 155
15985.01 167
15986.20 197
15987.40 180
15988.59 185
15989.79 154
15990.98 181
15992.18 148
15993.37 163
15994.57 164
15995.77 167
15996.96 175
15998.16 179
15999.35 168
16000.55 145
16001.74 148
16002.94 173
16004.13 176
16005.33 154
16006.53 160
16007.72 153
16008.92 162
16010.11 144
16011.31 165
16012.51 165
16013.70 176
16014.90 162
16016.09 157
16017.29 179
16018.49 183
16019.68 166
16020.88 176
16022.07 168
16023.27 171
16024.47 149
16025.66 154
16026.86 162
16028.06 138
16029.25 171
16030.45 129
16031.65 155
16032.84 168
16034.04 164
16035.24 175
16036.43 170
16037.63 175
16038.83 173
16040.02 149
16041.22 181
16042.42 168
16043.62 149
16044.81 161
16046.01 150
16047.21 175
16048.40 152
16049.60 173
16050.80 143
16052.00 179
16053.19 160
16054.39 142
16055.59 154
16056.79 146
16057.99 175
16059.18 163
16060.38 144
16061.58 150
16062.78 148
16063.97 167
16065.17 146
16066.37 133
16067.57 154
16068.77 150
16069.96 156
16071.16 132
16072.36 144
16073.56 165
16074.76 154
16075.96 133
16077.15 134
16078.35 129
16079.55 148
16080.75 160
16081.95 155
16083.15 178
16084.35 133
16085.54 144
16086.74 157
16087.94 180
16089.14 144
16090.34 119
16091.54 146
16092.74 171
16093.94 162
16095.14 187
16096.33 170
16097.53 130
16098.73 149
16099.93 154
16101.13 160
16102.33 159
16103.53 166
16104.73 140
16105.93 143
16107.13 146
16108.33 158
16109.53 151
16110.73 150
16111.93 144
16113.13 142
16114.33 155
16115.53 147
16116.73 162
16117.93 135
16119.13 164
16120.33 149
16121.53 155
16122.73 111
16123.93 151
16125.13 160
16126.33 157
16127.53 128
16128.73 165
16129.93 156
16131.13 158
16132.33 154
16133.53 117
16134.73 136
16135.93 151
16137.13 182
16138.33 119
16139.53 158
16140.73 147
16141.93 148
16143.13 156
16144.34 158
16145.54 149
16146.74 161
16147.94 149
16149.14 146
16150.34 139
16151.54 134
16152.74 165
16153.94 150
16155.15 156
16156.35 146
16157.55 161
16158.75 168
16159.95 150
16161.15 158
16162.35 153
16163.56 134
16164.76 147
16165.96 153
16167.16 165
16168.36 128
16169.56 139
16170.77 152
16171.97 143
16173.17 177
16174.37 158
16175.57 154
16176.78 162
16177.98 170
16179.18 132
16180.38 151
16181.59 173
16182.79 171
16183.99 104
16185.19 128
16186.40 155
16187.60 151
16188.80 153
16190.00 175
16191.21 159
16192.41 135
16193.61 166
16194.81 158
16196.02 151
16197.22 169
16198.42 163
16199.63 163
16200.83 162
16202.03 166
16203.23 167
16204.44 150
16205.64 161
16206.84 165
16208.05 173
16209.25 189
16210.45 162
16211.66 173
16212.86 166
16214.06 167
16215.27 149
16216.47 130
16217.68 148
16218.88 183
16220.08 155
16221.29 177
16222.49 148
16223.69 155
16224.90 172
16226.10 137
16227.31 155
16228.51 160
16229.71 184
16230.92 166
16232.12 180
16233.33 170
16234.53 187
16235.74 187
16236.94 189
16238.14 163
16239.35 206
16240.55 176
16241.76 174
16242.96 179
16244.17 212
16245.37 225
16246.58 205
16247.78 181
16248.99 175
16250.19 191
16251.40 180
16252.60 157
16253.81 191
16255.01 205
16256.22 177
16257.42 199
16258.63 161
16259.83 181
16261.04 194
16262.24 197
16263.45 161
16264.65 159
16265.86 191
16267.06 198
16268.27 202
16269.47 184
16270.68 204
16271.89 191
16273.09 220
16274.30 189
16275.50 210
16276.71 223
16277.91 208
16279.12 185
16280.33 190
16281.53 228
16282.74 207
16283.94 200
16285.15 216
16286.36 237
16287.56 223
16288.77 239
16289.98 183
16291.18 202
16292.39 207
16293.59 213
16294.80 218
16296.01 237
16297.21 193
16298.42 212
16299.63 220
16300.83 228
16302.04 226
16303.25 237
16304.46 241
16305.66 248
16306.87 247
16308.08 225
16309.28 218
16310.49 223
16311.70 270
16312.90 248
16314.11 234
16315.32 222
16316.53 213
16317.73 215
16318.94 213
16320.15 240
16321.36 235
16322.56 216
16323.77 197
16324.98 212
16326.19 184
16327.39 211
16328.60 201
16329.81 176
16331.02 166
16332.23 219
16333.43 183
16334.64 231
16335.85 181
16337.06 176
16338.27 174
16339.47 179
16340.68 179
16341.89 188
16343.10 182
16344.31 187
16345.52 187
16346.72 158
16347.93 177
16349.14 148
16350.35 179
16351.56 167
16352.77 187
16353.98 166
16355.18 162
16356.39 155
16357.60 183
16358.81 172
16360.02 167
16361.23 177
16362.44 163
16363.65 166
16364.86 149
16366.07 160
16367.27 165
16368.48 142
16369.69 154
16370.90 177
16372.11 156
16373.32 168
16374.53 171
16375.74 151
16376.95 143
16378.16 153
16379.37 165
16380.58 157
16381.79 160
16383.00 177
16384.21 167
16385.42 173
16386.63 155
16387.84 153
16389.05 171
16390.26 155
16391.47 163
16392.68 163
16393.89 173
16395.10 143
16396.31 170
16397.52 169
16398.73 151
16399.94 153
16401.15 138
16402.36 174
16403.57 162
16404.78 144
16405.99 126
16407.20 142
16408.41 151
16409.62 139
16410.84 131
16412.05 164
16413.26 163
16414.47 175
16415.68 194
16416.89 162
16418.10 167
16419.31 153
16420.52 147
16421.73 130
16422.95 147
16424.16 142
16425.37 165
16426.58 142
16427.79 137
16429.00 160
16430.21 165
16431.43 158
16432.64 184
16433.85 174
16435.06 143
16436.27 160
16437.48 152
16438.70 162
16439.91 153
16441.12 181
16442.33 167
16443.54 151
16444.76 140
16445.97 140
16447.18 130
16448.39 148
16449.61 169
16450.82 155
16452.03 180
16453.24 168
16454.45 149
16455.67 162
16456.88 172
16458.09 139
16459.31 136
16460.52 154
16461.73 147
16462.94 155
16464.16 150
16465.37 127
16466.58 154
16467.79 144
16469.01 162
16470.22 140
16471.43 138
16472.65 162
16473.86 168
16475.07 161
16476.29 143
16477.50 146
16478.71 146
16479.93 140
16481.14 129
16482.35 142
16483.57 136
16484.78 135
16485.99 153
16487.21 173
16488.42 130
16489.64 150
16490.85 153
16492.06 144
16493.28 175
16494.49 134
16495.70 171
16496.92 139
16498.13 146
16499.35 129
16500.56 142
16501.77 152
16502.99 143
16504.20 142
16505.42 149
16506.63 143
16507.85 130
16509.06 145
16510.28 142
16511.49 173
16512.70 157
16513.92 143
16515.13 132
16516.35 149
16517.56 152
16518.78 162
16519.99 157
16521.21 148
16522.42 141
16523.64 153
16524.85 154
16526.07 154
16527.28 128
16528.50 155
16529.71 147
16530.93 165
16532.14 146
16533.36 156
16534.57 148
16535.79 154
16537.01 165
16538.22 144
16539.44 125
16540.65 127
16541.87 139
16543.08 136
16544.30 142
16545.52 153
16546.73 150
16547.95 157
16549.16 149
16550.38 149
16551.60 126
16552.81 152
16554.03 154
16555.24 145
16556.46 154
16557.68 132
16558.89 144
16560.11 155
16561.32 162
16562.54 134
16563.76 128
16564.97 133
16566.19 151
16567.41 140
16568.62 128
16569.84 137
16571.06 128
16572.27 159
16573.49 156
16574.71 166
16575.93 150
16577.14 153
16578.36 161
16579.58 130
16580.79 132
16582.01 150
16583.23 159
16584.44 147
16585.66 149
16586.88 137
16588.10 149
16589.31 156
16590.53 133
16591.75 139
16592.97 135
16594.18 152
16595.40 147
16596.62 141
16597.84 138
16599.06 122
16600.27 159
16601.49 146
16602.71 139
16603.93 100
16605.14 147
16606.36 142
16607.58 135
16608.80 131
16610.02 117
16611.24 135
16612.45 142
16613.67 140
16614.89 137
16616.11 141
16617.33 114
16618.55 130
16619.76 138
16620.98 150
16622.20 156
16623.42 145
16624.64 144
16625.86 136
16627.08 153
16628.30 151
16629.51 122
16630.73 126
16631.95 150
16633.17 152
16634.39 148
16635.61 121
16636.83 125
16638.05 126
16639.27 131
16640.49 137
16641.71 119
16642.92 135
16644.14 143
16645.36 125
16646.58 157
16647.80 153
16649.02 137
16650.24 123
16651.46 110
16652.68 110
16653.90 140
16655.12 150
16656.34 134
16657.56 139
16658.78 118
16660.00 146
16661.22 150
16662.44 127
16663.66 110
16664.88 119
16666.10 145
16667.32 109
16668.54 134
16669.76 128
16670.98 134
16672.20 135
16673.42 131
16674.64 144
16675.87 147
16677.09 129
16678.31 111
16679.53 113
16680.75 134
16681.97 135
16683.19 117
16684.41 142
16685.63 114
16686.85 113
16688.07 120
16689.30 123
16690.52 116
16691.74 123
16692.96 139
16694.18 135
16695.40 152
16696.62 122
16697.84 139
16699.07 151
16700.29 132
16701.51 142
16702.73 153
16703.95 127
16705.17 123
16706.40 116
16707.62 115
16708.84 128
16710.06 153
16711.28 130
16712.50 127
16713.73 123
16714.95 115
16716.17 128
16717.39 137
16718.61 123
16719.84 117
16721.06 114
16722.28 141
16723.50 129
16724.73 137
16725.95 129
16727.17 117
16728.39 147
16729.62 145
16730.84 123
16732.06 128
16733.28 127
16734.51 122
16735.73 129
16736.95 132
16738.18 143
16739.40 144
16740.62 127
16741.84 128
16743.07 108
16744.29 135
16745.51 120
16746.74 118
16747.96 108
16749.18 124
16750.41 128
16751.63 129
16752.85 118
16754.08 117
16755.30 141
16756.52 122
16757.75 136
16758.97 105
16760.20 119
16761.42 143
16762.64 145
16763.87 110
16765.09 112
16766.31 115
16767.54 138
16768.76 135
16769.99 127
16771.21 123
16772.43 143
16773.66 138
16774.88 123
16776.11 126
16777.33 132
16778.56 125
16779.78 140
16781.01 135
16782.23 114
16783.45 146
16784.68 150
16785.90 141
16787.13 123
16788.35 132
16789.58 127
16790.80 147
16792.03 138
16793.25 137
16794.48 123
16795.70 138
16796.93 154
16798.15 152
16799.38 118
16800.60 109
16801.83 137
16803.05 138
16804.28 140
16805.50 108
16806.73 104
16807.95 148
16809.18 161
16810.41 141
16811.63 124
16812.86 132
16814.08 126
16815.31 136
16816.53 138
16817.76 129
16818.99 138
16820.21 144
16821.44 135
16822.66 126
16823.89 138
16825.12 158
16826.34 134
16827.57 143
16828.79 137
16830.02 125
16831.25 147
16832.47 131
16833.70 159
16834.93 125
16836.15 125
16837.38 149
16838.61 161
16839.83 140
16841.06 140
16842.29 140
16843.51 162
16844.74 150
16845.97 156
16847.19 152
16848.42 136
16849.65 130
16850.87 133
16852.10 133
16853.33 148
16854.56 156
16855.78 159
16857.01 151
16858.24 151
16859.46 150
16860.69 150
16861.92 181
16863.15 167
16864.37 154
16865.60 157
16866.83 161
16868.06 179
16869.28 137
16870.51 164
16871.74 187
16872.97 187
16874.20 184
16875.42 181
16876.65 181
16877.88 196
16879.11 163
16880.34 198
16881.56 180
16882.79 185
16884.02 187
16885.25 208
16886.48 194
16887.71 201
16888.93 218
16890.16 169
16891.39 202
16892.62 199
16893.85 185
16895.08 213
16896.31 196
16897.53 152
16898.76 155
16899.99 154
16901.22 174
16902.45 185
16903.68 179
16904.91 163
16906.14 166
16907.37 168
16908.59 164
16909.82 168
16911.05 136
16912.28 153
16913.51 154
16914.74 140
16915.97 144
16917.20 170
16918.43 167
16919.66 164
16920.89 148
16922.12 142
16923.35 125
16924.58 135
16925.81 171
16927.04 169
16928.27 148
16929.50 137
16930.73 145
16931.96 144
16933.19 148
16934.42 132
16935.65 137
16936.88 148
16938.11 160
16939.34 158
16940.57 143
16941.80 135
16943.03 149
16944.26 147
16945.49 142
16946.72 131
16947.95 137
16949.18 158
16950.41 121
16951.64 115
16952.87 145
16954.10 147
16955.33 154
16956.57 150
16957.80 140
16959.03 160
16960.26 139
16961.49 139
16962.72 133
16963.95 118
16965.18 121
16966.41 129
16967.65 131
16968.88 142
16970.11 156
16971.34 146
16972.57 156
16973.80 125
16975.03 114
16976.27 133
16977.50 138
16978.73 113
16979.96 120
16981.19 143
16982.42 151
16983.66 138
16984.89 123
16986.12 134
16987.35 132
16988.58 143
16989.82 165
16991.05 158
16992.28 139
16993.51 125
16994.75 120
16995.98 145
16997.21 136
16998.44 148
16999.67 143
17000.91 150
17002.14 137
17003.37 136
17004.61 159
17005.84 160
17007.07 132
17008.30 146
17009.54 186
17010.77 151
17012.00 154
17013.23 132
17014.47 139
17015.70 154
17016.93 144
17018.17 106
17019.40 122
17020.63 116
17021.87 130
17023.10 169
17024.33 139
17025.57 138
17026.80 132
17028.03 128
17029.27 132
17030.50 141
17031.73 124
17032.97 142
17034.20 123
17035.44 150
17036.67 114
17037.90 127
17039.14 132
17040.37 122
17041.60 122
17042.84 114
17044.07 134
17045.31 132
17046.54 130
17047.78 130
17049.01 114
17050.24 96
17051.48 139
17052.71 134
17053.95 129
17055.18 113
17056.42 123
17057.65 134
17058.89 126
17060.12 114
17061.35 120
17062.59 129
17063.82 116
17065.06 138
17066.29 138
17067.53 127
17068.76 135
17070.00 137
17071.23 106
17072.47 128
17073.70 116
17074.94 156
17076.17 146
17077.41 114
17078.65 126
17079.88 105
17081.12 129
17082.35 138
17083.59 121
17084.82 146
17086.06 137
17087.29 120
17088.53 131
17089.77 120
17091.00 136
17092.24 151
17093.47 157
17094.71 117
17095.94 124
17097.18 129
17098.42 130
17099.65 128
17100.89 133
17102.12 133
17103.36 110
17104.60 153
17105.83 134
17107.07 131
17108.31 107
17109.54 123
17110.78 132
17112.02 129
17113.25 109
17114.49 109
17115.73 132
17116.96 121
17118.20 115
17119.44 92
17120.67 110
17121.91 116
17123.15 121
17124.38 112
17125.62 138
17126.86 135
17128.10 121
17129.33 100
17130.57 134
17131.81 128
17133.04 122
17134.28 146
17135.52 132
17136.76 115
17137.99 114
17139.23 108
17140.47 110
17141.71 113
17142.94 130
17144.18 111
17145.42 115
17146.66 111
17147.90 123
17149.13 146
17150.37 116
17151.61 128
17152.85 126
17154.08 113
17155.32 120
17156.56 109
17157.80 140
17159.04 103
17160.28 117
17161.51 111
17162.75 136
17163.99 116
17165.23 119
17166.47 117
17167.71 107
17168.95 97
17170.18 119
17171.42 115
17172.66 103
17173.90 107
17175.14 124
17176.38 127
17177.62 122
17178.86 116
17180.09 114
17181.33 109
17182.57 109
17183.81 123
17185.05 110
17186.29 108
17187.53 116
17188.77 139
17190.01 114
17191.25 104
17192.49 130
17193.73 128
17194.97 114
17196.21 115
17197.45 104
17198.69 119
17199.92 117
17201.16 128
17202.40 100
17203.64 92
17204.88 114
17206.12 126
17207.36 121
17208.60 106
17209.84 103
17211.08 115
17212.32 127
17213.56 114
17214.81 91
17216.05 114
17217.29 141
17218.53 154
17219.77 101
17221.01 96
17222.25 108
17223.49 142
17224.73 116
17225.97 112
17227.21 133
17228.45 125
17229.69 128
17230.93 134
17232.17 118
17233.41 120
17234.66 136
17235.90 125
17237.14 103
17238.38 121
17239.62 137
17240.86 130
17242.10 126
17243.34 113
17244.58 103
17245.83 116
17247.07 106
17248.31 111
17249.55 115
17250.79 124
17252.03 115
17253.28 120
17254.52 131
17255.76 113
17257.00 84
17258.24 115
17259.48 105
17260.73 117
17261.97 106
17263.21 125
17264.45 105
17265.69 128
17266.94 120
17268.18 109
17269.42 103
17270.66 108
17271.91 106
17273.15 117
17274.39 110
17275.63 100
17276.88 117
17278.12 114
17279.36 100
17280.60 135
17281.85 117
17283.09 127
17284.33 120
17285.57 123
17286.82 129
17288.06 89
17289.30 101
17290.55 105
17291.79 119
17293.03 133
17294.28 123
17295.52 116
17296.76 105
17298.01 108
17299.25 112
17300.49 133
17301.74 102
17302.98 104
17304.22 107
17305.47 126
17306.71 109
17307.95 114
17309.20 113
17310.44 118
17311.68 119
17312.93 105
17314.17 94
17315.42 120
17316.66 112
17317.90 97
17319.15 112
17320.39 102
17321.64 111
17322.88 125
17324.12 132
17325.37 119
17326.61 104
17327.86 98
17329.10 121
17330.35 97
17331.59 99
17332.83 110
17334.08 112
17335.32 101
17336.57 106
17337.81 100
17339.06 112
17340.30 112
17341.55 124
17342.79 118
17344.04 109
17345.28 137
17346.53 101
17347.77 103
17349.02 93
17350.26 116
17351.51 112
17352.75 96
17354.00 100
17355.24 88
17356.49 93
17357.73 108
17358.98 105
17360.23 120
17361.47 125
17362.72 109
17363.96 125
17365.21 108
17366.45 117
17367.70 106
17368.95 119
17370.19 98
17371.44 112
17372.68 102
17373.93 104
17375.18 83
17376.42 103
17377.67 112
17378.91 108
17380.16 92
17381.41 98
17382.65 108
17383.90 113
17385.15 116
17386.39 90
17387.64 114
17388.89 112
17390.13 101
17391.38 130
17392.63 99
17393.87 90
17395.12 118
17396.37 122
17397.61 105
17398.86 127
17400.11 106
17401.35 104
17402.60 121
17403.85 123
17405.09 121
17406.34 117
17407.59 122
17408.84 108
17410.08 103
17411.33 119
17412.58 109
17413.83 122
17415.07 122
17416.32 113
17417.57 108
17418.82 98
17420.06 109
17421.31 103
17422.56 108
17423.81 99
17425.05 114
17426.30 107
17427.55 102
17428.80 106
17430.05 113
17431.29 88
17432.54 109
17433.79 86
17435.04 108
17436.29 107
17437.54 117
17438.78 111
17440.03 110
17441.28 109
17442.53 104
17443.78 112
17445.03 108
17446.27 103
17447.52 108
17448.77 110
17450.02 112
17451.27 110
17452.52 112
17453.77 126
17455.02 94
17456.27 118
17457.51 109
17458.76 113
17460.01 119
17461.26 105
17462.51 109
17463.76 112
17465.01 100
17466.26 93
17467.51 96
17468.76 97
17470.01 111
17471.26 89
17472.51 113
17473.76 118
17475.01 91
17476.26 127
17477.50 117
17478.75 112
17480.00 111
17481.25 135
17482.50 136
17483.75 111
17485.00 96
17486.25 124
17487.50 98
17488.75 111
17490.00 75
17491.25 125
17492.51 127
17493.76 96
17495.01 98
17496.26 82
17497.51 109
17498.76 101
17500.01 100
17501.26 98
17502.51 98
17503.76 120
17505.01 127
17506.26 126
17507.51 125
17508.76 103
17510.01 141
17511.26 138
17512.52 115
17513.77 118
17515.02 119
17516.27 125
17517.52 115
17518.77 118
17520.02 97
17521.27 109
17522.53 114
17523.78 132
17525.03 94
17526.28 123
17527.53 120
17528.78 124
17530.03 112
17531.29 129
17532.54 127
17533.79 108
17535.04 135
17536.29 103
17537.55 121
17538.80 122
17540.05 138
17541.30 123
17542.55 137
17543.81 110
17545.06 107
17546.31 134
17547.56 163
17548.81 113
17550.07 130
17551.32 122
17552.57 135
17553.82 132
17555.08 119
17556.33 131
17557.58 130
17558.83 137
17560.09 96
17561.34 114
17562.59 119
17563.85 117
17565.10 118
17566.35 127
17567.60 108
17568.86 118
17570.11 126
17571.36 118
17572.62 133
17573.87 116
17575.12 108
17576.38 111
17577.63 97
17578.88 121
17580.14 150
17581.39 136
17582.64 116
17583.90 93
17585.15 138
17586.40 107
17587.66 119
17588.91 104
17590.17 131
17591.42 112
17592.67 145
17593.93 127
17595.18 112
17596.43 102
17597.69 113
17598.94 129
17600.20 97
17601.45 133
17602.71 103
17603.96 126
17605.21 102
17606.47 100
17607.72 112
17608.98 114
17610.23 115
17611.49 127
17612.74 114
17614.00 100
17615.25 128
17616.50 111
17617.76 121
17619.01 105
17620.27 132
17621.52 121
17622.78 95
17624.03 97
17625.29 123
17626.54 100
17627.80 116
17629.05 117
17630.31 124
17631.56 142
17632.82 141
17634.08 125
17635.33 85
17636.59 121
17637.84 118
17639.10 112
17640.35 87
17641.61 115
17642.86 108
17644.12 124
17645.38 106
17646.63 108
17647.89 105
17649.14 117
17650.40 120
17651.66 139
17652.91 92
17654.17 92
17655.42 116
17656.68 120
17657.94 109
17659.19 82
17660.45 91
17661.70 104
17662.96 140
17664.22 100
17665.47 107
17666.73 103
17667.99 112
17669.24 128
17670.50 111
17671.76 85
17673.01 100
17674.27 122
17675.53 144
17676.78 111
17678.04 80
17679.30 101
17680.56 107
17681.81 125
17683.07 97
17684.33 110
17685.58 97
17686.84 99
17688.10 88
17689.36 114
17690.61 116
17691.87 105
17693.13 127
17694.39 113
17695.64 108
17696.90 114
17698.16 124
17699.42 132
17700.67 136
17701.93 109
17703.19 119
17704.45 123
17705.70 98
17706.96 89
17708.22 134
17709.48 126
17710.74 115
17711.99 112
17713.25 82
17714.51 124
17715.77 100
17717.03 143
17718.29 107
17719.54 125
17720.80 122
17722.06 133
17723.32 123
17724.58 103
17725.84 113
17727.10 95
17728.35 95
17729.61 115
17730.87 101
17732.13 102
17733.39 106
17734.65 122
17735.91 97
17737.17 86
17738.43 107
17739.69 123
17740.94 138
17742.20 85
17743.46 123
17744.72 77
17745.98 106
17747.24 107
17748.50 113
17749.76 116
17751.02 102
17752.28 98
17753.54 120
17754.80 112
17756.06 105
17757.32 111
17758.58 111
17759.84 113
17761.10 80
17762.36 114
17763.62 101
17764.88 107
17766.14 97
17767.40 107
17768.66 122
17769.92 102
17771.18 104
17772.44 102
17773.70 105
17774.96 89
17776.22 116
17777.48 113
17778.74 116
17780.00 86
17781.26 112
17782.52 99
17783.78 119
17785.04 106
17786.30 120
17787.57 113
17788.83 107
17790.09 94
17791.35 122
17792.61 123
17793.87 100
17795.13 112
17796.39 86
17797.65 120
17798.91 102
17800.18 132
17801.44 113
17802.70 130
17803.96 82
17805.22 112
17806.48 105
17807.74 124
17809.01 94
17810.27 114
17811.53 105
17812.79 119
17814.05 119
17815.31 97
17816.58 101
17817.84 94
17819.10 106
17820.36 102
17821.62 103
17822.89 99
17824.15 123
17825.41 104
17826.67 99
17827.94 100
17829.20 114
17830.46 105
17831.72 101
17832.98 114
17834.25 105
17835.51 103
17836.77 86
17838.04 144
17839.30 93
17840.56 108
17841.82 108
17843.09 130
17844.35 111
17845.61 85
17846.87 100
17848.14 121
17849.40 106
17850.66 83
17851.93 96
17853.19 84
17854.45 113
17855.72 103
17856.98 131
17858.24 107
17859.51 97
17860.77 102
17862.03 109
17863.30 98
17864.56 93
17865.82 83
17867.09 122
17868.35 108
17869.62 107
17870.88 115
17872.14 103
17873.41 107
17874.67 106
17875.93 112
17877.20 94
17878.46 112
17879.73 103
17880.99 102
17882.26 96
17883.52 99
17884.78 109
17886.05 118
17887.31 110
17888.58 100
17889.84 101
17891.11 116
17892.37 108
17893.63 87
17894.90 113
17896.16 87
17897.43 109
17898.69 86
17899.96 111
17901.22 102
17902.49 110
17903.75 89
17905.02 95
17906.28 105
17907.55 114
17908.81 106
17910.08 113
17911.34 103
17912.61 109
17913.87 125
17915.14 97
17916.41 101
17917.67 93
17918.94 108
17920.20 109
17921.47 103
17922.73 107
17924.00 111
17925.26 92
17926.53 117
17927.80 83
17929.06 84
17930.33 102
17931.59 85
17932.86 121
17934.13 95
17935.39 114
17936.66 102
17937.92 122
17939.19 95
17940.46 98
17941.72 86
17942.99 109
17944.26 103
17945.52 103
17946.79 97
17948.06 104
17949.32 114
17950.59 109
17951.85 86
17953.12 87
17954.39 117
17955.66 91
17956.92 87
17958.19 77
17959.46 93
17960.72 101
17961.99 92
17963.26 89
17964.52 118
17965.79 90
17967.06 111
17968.33 89
17969.59 92
17970.86 110
17972.13 86
17973.40 105
17974.66 105
17975.93 110
17977.20 91
17978.47 103
17979.73 94
17981.00 119
17982.27 92
17983.54 100
17984.80 91
17986.07 114
17987.34 90
17988.61 101
17989.88 103
17991.14 83
17992.41 100
17993.68 117
17994.95 128
17996.22 83
17997.48 90
17998.75 103
18000.02 101
18001.29 95
18002.56 119
18003.83 99
18005.10 96
18006.36 102
18007.63 103
18008.90 110
18010.17 106
18011.44 105
18012.71 100
18013.98 115
18015.25 95
18016.51 113
18017.78 94
18019.05 111
18020.32 98
18021.59 99
18022.86 84
18024.13 96
18025.40 111
18026.67 91
18027.94 127
18029.21 108
18030.48 110
18031.75 95
18033.01 100
18034.28 102
18035.55 99
18036.82 98
18038.09 115
18039.36 100
18040.63 110
18041.90 98
18043.17 115
18044.44 97
18045.71 109
18046.98 103
18048.25 118
18049.52 110
18050.79 109
18052.06 115
18053.33 85
18054.60 111
18055.87 82
18057.14 116
18058.42 102
18059.69 115
18060.96 100
18062.23 111
18063.50 112
18064.77 125
18066.04 120
18067.31 97
18068.58 99
18069.85 105
18071.12 100
18072.39 113
18073.66 87
18074.93 80
18076.21 86
18077.48 108
18078.75 112
18080.02 89
18081.29 104
18082.56 102
18083.83 127
18085.10 113
18086.38 111
18087.65 101
18088.92 115
18090.19 117
18091.46 113
18092.73 105
18094.01 105
18095.28 124
18096.55 98
18097.82 111
18099.09 95
18100.36 106
18101.64 122
18102.91 110
18104.18 91
18105.45 98
18106.73 106
18108.00 107
18109.27 86
18110.54 94
18111.81 96
18113.09 94
18114.36 126
18115.63 127
18116.90 122
18118.18 110
18119.45 129
18120.72 109
18121.99 103
18123.27 106
18124.54 106
18125.81 130
18127.09 111
18128.36 100
18129.63 101
18130.90 104
18132.18 98
18133.45 83
18134.72 89
18136.00 91
18137.27 105
18138.54 110
18139.82 87
18141.09 84
18142.36 107
18143.64 117
18144.91 91
18146.18 82
18147.46 77
18148.73 82
18150.00 101
18151.28 98
18152.55 98
18153.83 95
18155.10 89
18156.37 99
18157.65 86
18158.92 91
18160.20 99
18161.47 136
18162.74 121
18164.02 82
18165.29 97
18166.57 126
18167.84 134
18169.12 96
18170.39 81
18171.66 102
18172.94 120
18174.21 96
18175.49 90
18176.76 122
18178.04 113
18179.31 89
18180.59 99
18181.86 99
18183.14 112
18184.41 101
18185.69 105
18186.96 95
18188.24 96
18189.51 100
18190.79 114
18192.06 112
18193.34 123
18194.61 102
18195.89 85
18197.16 96
18198.44 97
18199.71 92
18200.99 122
18202.26 102
18203.54 114
18204.81 109
18206.09 93
18207.37 89
18208.64 95
18209.92 111
18211.19 89
18212.47 91
18213.75 109
18215.02 95
18216.30 79
18217.57 88
18218.85 96
18220.13 105
18221.40 84
18222.68 95
18223.95 93
18225.23 91
18226.51 72
18227.78 96
18229.06 113
18230.34 109
18231.61 89
18232.89 106
18234.17 79
18235.44 99
18236.72 116
18238.00 111
18239.27 106
18240.55 90
18241.83 85
18243.10 99
18244.38 126
18245.66 131
18246.94 95
18248.21 98
18249.49 88
18250.77 108
18252.04 85
18253.32 84
18254.60 104
18255.88 85
18257.15 101
18258.43 84
18259.71 75
18260.99 98
18262.26 89
18263.54 93
18264.82 84
18266.10 85
18267.37 85
18268.65 94
18269.93 81
18271.21 87
18272.49 107
18273.76 97
18275.04 88
18276.32 98
18277.60 88
18278.88 108
18280.15 90
18281.43 103
18282.71 106
18283.99 94
18285.27 79
18286.55 102
18287.83 99
18289.10 112
18290.38 100
18291.66 111
18292.94 103
18294.22 86
18295.50 103
18296.78 116
18298.06 100
18299.33 105
18300.61 109
18301.89 109
18303.17 109
18304.45 86
18305.73 105
18307.01 94
18308.29 89
18309.57 84
18310.85 94
18312.13 99
18313.41 73
18314.68 117
18315.96 102
18317.24 75
18318.52 81
18319.80 103
18321.08 90
18322.36 90
18323.64 95
18324.92 99
18326.20 100
18327.48 103
18328.76 100
18330.04 87
18331.32 101
18332.60 99
18333.88 128
18335.16 105
18336.44 90
18337.72 114
18339.00 113
18340.28 100
18341.56 105
18342.84 96
18344.12 92
18345.41 112
18346.69 108
18347.97 112
18349.25 92
18350.53 105
18351.81 91
18353.09 96
18354.37 87
18355.65 103
18356.93 88
18358.21 115
18359.49 93
18360.78 94
18362.06 89
18363.34 99
18364.62 97
18365.90 100
18367.18 97
18368.46 106
18369.74 110
18371.03 98
18372.31 114
18373.59 91
18374.87 92
18376.15 95
18377.43 109
18378.72 95
18380.00 95
18381.28 101
18382.56 76
18383.84 111
18385.12 105
18386.41 116
18387.69 97
18388.97 81
18390.25 90
18391.53 110
18392.82 93
18394.10 100
18395.38 82
18396.66 95
18397.95 95
18399.23 92
18400.51 102
18401.79 103
18403.08 106
18404.36 122
18405.64 101
18406.92 72
18408.21 86
18409.49 86
18410.77 120
18412.06 85
18413.34 111
18414.62 102
18415.90 111
18417.19 98
18418.47 93
18419.75 109
18421.04 106
18422.32 105
18423.60 115
18424.89 95
18426.17 78
18427.45 81
18428.74 74
18430.02 95
18431.30 93
18432.59 87
18433.87 79
18435.15 111
18436.44 88
18437.72 91
18439.01 92
18440.29 112
18441.57 91
18442.86 102
18444.14 93
18445.43 108
18446.71 96
18447.99 83
18449.28 124
18450.56 87
18451.85 88
18453.13 88
18454.42 89
18455.70 81
18456.98 82
18458.27 104
18459.55 102
18460.84 101
18462.12 113
18463.41 100
18464.69 103
18465.98 104
18467.26 101
18468.55 94
18469.83 101
18471.12 108
18472.40 97
18473.69 104
18474.97 107
18476.26 106
18477.54 109
18478.83 110
18480.11 91
18481.40 93
18482.68 85
18483.97 87
18485.25 90
18486.54 100
18487.82 103
18489.11 97
18490.40 99
18491.68 87
18492.97 106
18494.25 86
18495.54 83
18496.82 65
18498.11 87
18499.40 86
18500.68 89
18501.97 94
18503.25 96
18504.54 83
18505.83 111
18507.11 105
18508.40 83
18509.69 90
18510.97 92
18512.26 108
18513.54 108
18514.83 84
18516.12 87
18517.40 82
18518.69 94
18519.98 106
18521.26 92
18522.55 96
18523.84 104
18525.12 109
18526.41 77
18527.70 91
18528.99 86
18530.27 100
18531.56 125
18532.85 100
18534.13 87
18535.42 101
18536.71 111
18538.00 127
18539.28 101
18540.57 95
18541.86 128
18543.14 118
18544.43 99
18545.72 94
18547.01 100
18548.30 94
18549.58 90
18550.87 92
18552.16 82
18553.45 95
18554.73 82
18556.02 123
18557.31 91
18558.60 95
18559.89 88
18561.17 122
18562.46 117
18563.75 106
18565.04 91
18566.33 92
18567.62 98
18568.90 92
18570.19 93
18571.48 111
18572.77 115
18574.06 109
18575.35 101
18576.63 96
18577.92 113
18579.21 108
18580.50 101
18581.79 75
18583.08 100
18584.37 117
18585.66 108
18586.95 103
18588.23 87
18589.52 111
18590.81 123
18592.10 112
18593.39 92
18594.68 118
18595.97 102
18597.26 107
18598.55 104
18599.84 97
18601.13 104
18602.42 98
18603.71 119
18605.00 122
18606.29 99
18607.58 109
18608.86 107
18610.15 126
18611.44 103
18612.73 90
18614.02 125
18615.31 122
18616.60 116
18617.89 101
18619.18 118
18620.47 135
18621.76 154
18623.06 144
18624.35 123
18625.64 122
18626.93 123
18628.22 110
18629.51 114
18630.80 105
18632.09 106
18633.38 137
18634.67 116
18635.96 116
18637.25 98
18638.54 124
18639.83 114
18641.12 112
18642.41 101
18643.71 124
18645.00 102
18646.29 102
18647.58 105
18648.87 122
18650.16 98
18651.45 114
18652.74 106
18654.03 102
18655.33 97
18656.62 99
18657.91 96
18659.20 98
18660.49 92
18661.78 98
18663.07 122
18664.37 117
18665.66 104
18666.95 92
18668.24 99
18669.53 102
18670.83 105
18672.12 112
18673.41 87
18674.70 103
18675.99 98
18677.29 100
18678.58 79
18679.87 83
18681.16 124
18682.45 114
18683.75 94
18685.04 105
18686.33 112
18687.62 110
18688.92 99
18690.21 96
18691.50 106
18692.79 101
18694.09 118
18695.38 111
18696.67 97
18697.97 83
18699.26 109
18700.55 102
18701.84 108
18703.14 85
18704.43 108
18705.72 100
18707.02 114
18708.31 85
18709.60 100
18710.90 122
18712.19 104
18713.48 93
18714.78 113
18716.07 98
18717.36 87
18718.66 89
18719.95 98
18721.24 112
18722.54 85
18723.83 104
18725.13 109
18726.42 115
18727.71 63
18729.01 95
18730.30 94
18731.60 97
18732.89 101
18734.18 91
18735.48 103
18736.77 97
18738.07 81
18739.36 96
18740.66 87
18741.95 97
18743.24 92
18744.54 85
18745.83 100
18747.13 85
18748.42 96
18749.72 71
18751.01 93
18752.31 108
18753.60 102
18754.90 91
18756.19 91
18757.49 107
18758.78 105
18760.08 115
18761.37 97
18762.67 103
18763.96 95
18765.26 89
18766.55 61
18767.85 83
18769.14 120
18770.44 90
18771.73 77
18773.03 106
18774.32 104
18775.62 101
18776.91 84
18778.21 96
18779.51 109
18780.80 99
18782.10 114
18783.39 105
18784.69 113
18785.99 64
18787.28 95
18788.58 102
18789.87 107
18791.17 102
18792.47 84
18793.76 91
18795.06 69
18796.35 83
18797.65 76
18798.95 95
18800.24 102
18801.54 107
18802.84 87
18804.13 88
18805.43 99
18806.73 96
18808.02 89
18809.32 95
18810.62 96
18811.91 95
18813.21 101
18814.51 96
18815.80 83
18817.10 94
18818.40 85
18819.69 95
18820.99 102
18822.29 95
18823.59 107
18824.88 77
18826.18 87
18827.48 94
18828.78 89
18830.07 90
18831.37 106
18832.67 94
18833.97 75
18835.26 76
18836.56 87
18837.86 71
18839.16 99
18840.45 125
18841.75 96
18843.05 88
18844.35 96
18845.65 113
18846.94 118
18848.24 94
18849.54 91
18850.84 87
18852.14 94
18853.43 90
18854.73 84
18856.03 92
18857.33 99
18858.63 102
18859.93 105
18861.22 105
18862.52 85
18863.82 114
18865.12 110
18866.42 93
18867.72 103
18869.02 100
18870.32 106
18871.61 98
18872.91 69
18874.21 95
18875.51 120
18876.81 103
18878.11 95
18879.41 97
18880.71 93
18882.01 84
18883.31 97
18884.61 118
18885.90 81
18887.20 94
18888.50 101
18889.80 92
18891.10 86
18892.40 72
18893.70 67
18895.00 100
18896.30 101
18897.60 85
18898.90 79
18900.20 78
18901.50 106
18902.80 106
18904.10 89
18905.40 80
18906.70 75
18908.00 78
18909.30 95
18910.60 85
18911.90 90
18913.20 89
18914.50 98
18915.80 96
18917.10 100
18918.40 86
18919.70 77
18921.00 76
18922.30 102
18923.61 96
18924.91 74
18926.21 103
18927.51 86
18928.81 78
18930.11 74
18931.41 85
18932.71 86
18934.01 98
18935.31 89
18936.61 72
18937.92 92
18939.22 106
18940.52 87
18941.82 75
18943.12 82
18944.42 83
18945.72 102
18947.03 98
18948.33 88
18949.63 86
18950.93 90
18952.23 74
18953.53 110
18954.84 86
18956.14 87
18957.44 91
18958.74 109
18960.04 95
18961.34 100
18962.65 86
18963.95 94
18965.25 85
18966.55 86
18967.86 88
18969.16 89
18970.46 112
18971.76 87
18973.06 102
18974.37 96
18975.67 103
18976.97 80
18978.27 98
18979.58 85
18980.88 101
18982.18 107
18983.48 107
18984.79 96
18986.09 94
18987.39 105
18988.70 89
18990.00 114
18991.30 95
18992.61 85
18993.91 95
18995.21 112
18996.51 96
18997.82 83
18999.12 79
19000.42 98
19001.73 89
19003.03 102
19004.33 92
19005.64 97
19006.94 72
19008.25 96
19009.55 82
19010.85 65
19012.16 70
19013.46 92
19014.76 124
19016.07 129
19017.37 109
19018.68 89
19019.98 107
19021.28 98
19022.59 87
19023.89 90
19025.20 92
19026.50 83
19027.80 101
19029.11 115
19030.41 118
19031.72 85
19033.02 89
19034.33 83
19035.63 94
19036.94 84
19038.24 82
19039.54 94
19040.85 97
19042.15 86
19043.46 90
19044.76 103
19046.07 97
19047.37 76
19048.68 81
19049.98 96
19051.29 110
19052.59 109
19053.90 97
19055.20 78
19056.51 111
19057.81 120
19059.12 103
19060.43 97
19061.73 107
19063.04 100
19064.34 92
19065.65 97
19066.95 87
19068.26 101
19069.56 89
19070.87 108
19072.18 87
19073.48 105
19074.79 94
19076.09 86
19077.40 77
19078.71 83
19080.01 94
19081.32 97
19082.62 119
19083.93 89
19085.24 65
19086.54 85
19087.85 108
19089.16 82
19090.46 82
19091.77 88
19093.07 95
19094.38 77
19095.69 80
19096.99 76
19098.30 109
19099.61 85
19100.91 78
19102.22 87
19103.53 71
19104.84 69
19106.14 76
19107.45 85
19108.76 91
19110.06 93
19111.37 88
19112.68 65
19113.98 94
19115.29 89
19116.60 92
19117.91 112
19119.21 84
19120.52 89
19121.83 77
19123.14 89
19124.44 89
19125.75 82
19127.06 76
19128.37 91
19129.68 98
19130.98 71
19132.29 83
19133.60 97
19134.91 90
19136.21 113
19137.52 97
19138.83 97
19140.14 108
19141.45 96
19142.76 95
19144.06 91
19145.37 100
19146.68 103
19147.99 81
19149.30 78
19150.61 89
19151.91 80
19153.22 88
19154.53 82
19155.84 98
19157.15 86
19158.46 101
19159.77 84
19161.07 93
19162.38 103
19163.69 81
19165.00 130
19166.31 97
19167.62 86
19168.93 83
19170.24 78
19171.55 90
19172.86 101
19174.17 85
19175.48 93
19176.78 96
19178.09 83
19179.40 101
19180.71 94
19182.02 107
19183.33 83
19184.64 97
19185.95 72
19187.26 81
19188.57 101
19189.88 94
19191.19 105
19192.50 77
19193.81 91
19195.12 84
19196.43 100
19197.74 86
19199.05 92
19200.36 93
19201.67 88
19202.98 98
19204.29 83
19205.60 75
19206.91 85
19208.22 76
19209.53 93
19210.84 94
19212.15 88
19213.47 94
19214.78 88
19216.09 70
19217.40 72
19218.71 93
19220.02 75
19221.33 82
19222.64 73
19223.95 110
19225.26 88
19226.57 99
19227.89 79
19229.20 95
19230.51 69
19231.82 89
19233.13 82
19234.44 83
19235.75 85
19237.06 81
19238.38 83
19239.69 91
19241.00 83
19242.31 102
19243.62 105
19244.93 109
19246.25 74
19247.56 79
19248.87 102
19250.18 89
19251.49 76
19252.81 107
19254.12 97
19255.43 87
19256.74 83
19258.05 93
19259.37 86
19260.68 101
19261.99 85
19263.30 96
19264.62 112
19265.93 98
19267.24 98
19268.55 98
19269.87 84
19271.18 105
19272.49 106
19273.80 87
19275.12 94
19276.43 96
19277.74 92
19279.05 112
19280.37 91
19281.68 84
19282.99 85
19284.31 104
19285.62 108
19286.93 98
19288.25 77
19289.56 88
19290.87 109
19292.19 88
19293.50 79
19294.81 90
19296.13 81
19297.44 102
19298.75 102
19300.07 106
19301.38 86
19302.69 115
19304.01 83
19305.32 79
19306.64 88
19307.95 92
19309.26 97
19310.58 102
19311.89 74
19313.21 84
19314.52 94
19315.83 89
19317.15 82
19318.46 95
19319.78 91
19321.09 107
19322.41 111
19323.72 87
19325.03 84
19326.35 93
19327.66 97
19328.98 119
19330.29 107
19331.61 96
19332.92 84
19334.24 86
19335.55 111
19336.87 94
19338.18 89
19339.50 89
19340.81 88
19342.13 84
19343.44 92
19344.76 80
19346.07 84
19347.39 95
19348.70 88
19350.02 96
19351.33 91
19352.65 95
19353.96 88
19355.28 75
19356.59 108
19357.91 101
19359.23 105
19360.54 78
19361.86 108
19363.17 87
19364.49 87
19365.80 85
19367.12 97
19368.44 85
19369.75 71
19371.07 92
19372.38 103
19373.70 72
19375.02 71
19376.33 87
19377.65 108
19378.97 69
19380.28 82
19381.60 102
19382.91 107
19384.23 90
19385.55 71
19386.86 86
19388.18 96
19389.50 91
19390.81 101
19392.13 96
19393.45 84
19394.76 91
19396.08 95
19397.40 92
19398.72 75
19400.03 89
19401.35 95
19402.67 119
19403.98 94
19405.30 84
19406.62 81
19407.94 83
19409.25 103
19410.57 99
19411.89 83
19413.20 96
19414.52 88
19415.84 75
19417.16 81
19418.48 77
19419.79 88
19421.11 94
19422.43 94
19423.75 102
19425.06 90
19426.38 88
19427.70 102
19429.02 76
19430.34 85
19431.65 80
19432.97 90
19434.29 93
19435.61 84
19436.93 66
19438.25 84
19439.56 110
19440.88 84
19442.20 81
19443.52 91
19444.84 85
19446.16 100
19447.47 92
19448.79 98
19450.11 88
19451.43 81
19452.75 82
19454.07 105
19455.39 104
19456.71 106
19458.03 94
19459.34 109
19460.66 92
19461.98 89
19463.30 84
19464.62 79
19465.94 82
19467.26 97
19468.58 93
19469.90 109
19471.22 93
19472.54 76
19473.86 81
19475.18 91
19476.50 106
19477.82 97
19479.14 104
19480.46 106
19481.78 96
19483.10 84
19484.42 82
19485.73 96
19487.05 93
19488.37 81
19489.70 93
19491.02 87
19492.34 79
19493.66 84
19494.98 111
19496.30 88
19497.62 88
19498.94 90
19500.26 102
19501.58 86
19502.90 72
19504.22 94
19505.54 76
19506.86 87
19508.18 80
19509.50 99
19510.82 91
19512.14 75
19513.46 76
19514.78 115
19516.11 101
19517.43 108
19518.75 88
19520.07 89
19521.39 76
19522.71 76
19524.03 75
19525.35 90
19526.68 93
19528.00 88
19529.32 81
19530.64 90
19531.96 90
19533.28 98
19534.60 108
19535.93 75
19537.25 76
19538.57 79
19539.89 83
19541.21 73
19542.53 78
19543.86 75
19545.18 55
19546.50 90
19547.82 81
19549.14 92
19550.47 68
19551.79 86
19553.11 89
19554.43 78
19555.76 71
19557.08 94
19558.40 100
19559.72 89
19561.05 86
19562.37 82
19563.69 103
19565.01 86
19566.34 99
19567.66 84
19568.98 103
19570.30 77
19571.63 77
19572.95 78
19574.27 81
19575.60 68
19576.92 75
19578.24 101
19579.57 88
19580.89 80
19582.21 86
19583.54 100
19584.86 107
19586.18 76
19587.51 65
19588.83 86
19590.15 71
19591.48 85
19592.80 82
19594.12 86
19595.45 102
19596.77 92
19598.09 89
19599.42 76
19600.74 88
19602.07 67
19603.39 75
19604.71 93
19606.04 80
19607.36 72
19608.69 87
19610.01 75
19611.33 85
19612.66 86
19613.98 86
19615.31 79
19616.63 114
19617.96 94
19619.28 77
19620.60 94
19621.93 90
19623.25 90
19624.58 66
19625.90 84
19627.23 85
19628.55 101
19629.88 83
19631.20 86
19632.53 75
19633.85 87
19635.18 87
19636.50 78
19637.83 85
19639.15 86
19640.48 93
19641.80 95
19643.13 69
19644.45 86
19645.78 71
19647.10 85
19648.43 87
19649.76 67
19651.08 81
19652.41 104
19653.73 97
19655.06 81
19656.38 85
19657.71 90
19659.04 113
19660.36 87
19661.69 94
19663.01 84
19664.34 83
19665.67 96
19666.99 91
19668.32 80
19669.64 77
19670.97 89
19672.30 95
19673.62 84
19674.95 66
19676.28 80
19677.60 96
19678.93 93
19680.25 100
19681.58 91
19682.91 78
19684.23 84
19685.56 84
19686.89 83
19688.22 96
19689.54 83
19690.87 83
19692.20 82
19693.52 93
19694.85 84
19696.18 89
19697.50 90
19698.83 97
19700.16 87
19701.49 88
19702.81 70
19704.14 63
19705.47 69
19706.80 90
19708.12 81
19709.45 79
19710.78 83
19712.11 87
19713.43 105
19714.76 82
19716.09 74
19717.42 77
19718.74 84
19720.07 82
19721.40 82
19722.73 60
19724.06 71
19725.38 75
19726.71 71
19728.04 77
19729.37 74
19730.70 102
19732.03 81
19733.35 84
19734.68 75
19736.01 102
19737.34 80
19738.67 81
19740.00 72
19741.32 105
19742.65 73
19743.98 71
19745.31 82
19746.64 95
19747.97 92
19749.30 94
19750.63 67
19751.96 66
19753.28 86
19754.61 88
19755.94 91
19757.27 73
19758.60 86
19759.93 94
19761.26 91
19762.59 82
19763.92 87
19765.25 85
19766.58 99
19767.91 113
19769.24 83
19770.57 72
19771.90 90
19773.22 67
19774.55 75
19775.88 82
19777.21 72
19778.54 87
19779.87 64
19781.20 78
19782.53 63
19783.86 82
19785.19 81
19786.52 103
19787.85 74
19789.18 76
19790.51 87
19791.85 84
19793.18 90
19794.51 94
19795.84 94
19797.17 97
19798.50 98
19799.83 91
19801.16 92
19802.49 88
19803.82 96
19805.15 83
19806.48 96
19807.81 86
19809.14 97
19810.47 102
19811.81 89
19813.14 100
19814.47 79
19815.80 113
19817.13 89
19818.46 105
19819.79 74
19821.12 116
19822.45 79
19823.79 90
19825.12 74
19826.45 100
19827.78 89
19829.11 94
19830.44 74
19831.78 80
19833.11 77
19834.44 103
19835.77 87
19837.10 57
19838.43 94
19839.77 71
19841.10 78
19842.43 61
19843.76 75
19845.09 74
19846.43 99
19847.76 94
19849.09 78
19850.42 96
19851.76 92
19853.09 84
19854.42 83
19855.75 81
19857.09 80
19858.42 76
19859.75 87
19861.08 75
19862.42 83
19863.75 107
19865.08 83
19866.41 77
19867.75 93
19869.08 99
19870.41 76
19871.75 85
19873.08 74
19874.41 88
19875.75 78
19877.08 96
19878.41 93
19879.75 84
19881.08 111
19882.41 90
19883.75 78
19885.08 78
19886.41 82
19887.75 72
19889.08 74
19890.41 90
19891.75 98
19893.08 88
19894.41 85
19895.75 98
19897.08 67
19898.42 91
19899.75 63
19901.08 80
19902.42 93
19903.75 90
19905.09 75
19906.42 98
19907.75 96
19909.09 86
19910.42 98
19911.76 91
19913.09 85
19914.43 87
19915.76 95
19917.10 92
19918.43 91
19919.77 84
19921.10 89
19922.43 79
19923.77 76
19925.10 70
19926.44 101
19927.77 94
19929.11 90
19930.44 99
19931.78 82
19933.11 62
19934.45 69
19935.78 78
19937.12 85
19938.45 76
19939.79 71
19941.13 92
19942.46 88
19943.80 85
19945.13 102
19946.47 90
19947.80 106
19949.14 94
19950.47 86
19951.81 97
19953.15 93
19954.48 77
19955.82 85
19957.15 71
19958.49 88
19959.83 91
19961.16 90
19962.50 87
19963.83 88
19965.17 80
19966.51 84
19967.84 85
19969.18 93
19970.51 100
19971.85 101
19973.19 94
19974.52 86
19975.86 80
19977.20 68
19978.53 85
19979.87 92
19981.21 72
19982.54 84
19983.88 105
19985.22 91
19986.55 83
19987.89 90
19989.23 84
19990.57 102
19991.90 93
19993.24 84
19994.58 66
19995.91 92
19997.25 79
19998.59 89
19999.93 82
20001.26 70
20002.60 95
20003.94 84
20005.28 68
20006.61 79
20007.95 96
20009.29 76
20010.63 88
20011.96 89
20013.30 66
20014.64 89
20015.98 80
20017.31 97
20018.65 88
20019.99 76
20021.33 69
20022.67 80
20024.01 81
20025.34 68
20026.68 87
20028.02 81
20029.36 70
20030.70 84
20032.03 81
20033.37 68
20034.71 88
20036.05 82
20037.39 91
20038.73 74
20040.07 98
20041.40 94
20042.74 94
20044.08 92
20045.42 77
20046.76 77
20048.10 88
20049.44 116
20050.78 91
20052.12 72
20053.46 84
20054.79 79
20056.13 83
20057.47 95
20058.81 86
20060.15 97
20061.49 94
20062.83 80
20064.17 94
20065.51 68
20066.85 91
20068.19 102
20069.53 84
20070.87 92
20072.21 83
20073.55 79
20074.89 108
20076.23 97
20077.57 74
20078.91 83
20080.25 91
20081.59 89
20082.93 79
20084.27 87
20085.61 56
20086.95 92
20088.29 85
20089.63 119
20090.97 95
20092.31 77
20093.65 96
20094.99 99
20096.33 81
20097.67 75
20099.01 73
20100.35 82
20101.69 95
20103.03 95
20104.38 89
20105.72 84
20107.06 100
20108.40 79
20109.74 72
20111.08 95
20112.42 76
20113.76 68
20115.10 59
20116.45 69
20117.79 79
20119.13 82
20120.47 97
20121.81 88
20123.15 82
20124.49 72
20125.84 73
20127.18 77
20128.52 64
20129.86 88
20131.20 99
20132.54 89
20133.89 70
20135.23 95
20136.57 79
20137.91 88
20139.25 81
20140.60 73
