# Supplementary material for: MALDI-TOF MS typing enables the classification of brewing yeasts of the genus Saccharomyces to major beer styles
Source: PLoS One. 2017 Aug 9;12(8):e0181694. doi: 10.1371/journal.pone.0181694 (PMC5549903; doi:10.1371/journal.pone.0181694)
Supplement: S14 File — The directory includes 90 raw files and was zipped to “.zip”; the folder has three strains with 30 spectra per strain; S1 Text explains the raw files with an example and Table 1 represents the yeast strains used within the experiment. (ZIP) [file pone.0181694.s017.zip › 40-42/30666-220-OG-WB-WB-YPG-18h-E-E_2015-11-04__0_E1_1.dat]

2000.55 3183
2000.97 3209
2001.39 3234
2001.81 3482
2002.23 3594
2002.65 3261
2003.08 3264
2003.50 3184
2003.92 3008
2004.34 3032
2004.76 3210
2005.19 3196
2005.61 3097
2006.03 3007
2006.45 3112
2006.87 3073
2007.30 2945
2007.72 3000
2008.14 3073
2008.56 3221
2008.99 3143
2009.41 3072
2009.83 3182
2010.25 3083
2010.68 2999
2011.10 2900
2011.52 2980
2011.94 3023
2012.37 2850
2012.79 2805
2013.21 2972
2013.63 3058
2014.06 2812
2014.48 2696
2014.90 2662
2015.33 2807
2015.75 2890
2016.17 2844
2016.60 3027
2017.02 2857
2017.44 3035
2017.86 2968
2018.29 2981
2018.71 3105
2019.14 3061
2019.56 3252
2019.98 3323
2020.41 3209
2020.83 3074
2021.25 2961
2021.68 3171
2022.10 3138
2022.52 3034
2022.95 3115
2023.37 3015
2023.80 2992
2024.22 2779
2024.64 2776
2025.07 2795
2025.49 3073
2025.92 3091
2026.34 2850
2026.76 2913
2027.19 2820
2027.61 2862
2028.04 2762
2028.46 2743
2028.89 2881
2029.31 2788
2029.74 2991
2030.16 3027
2030.58 2837
2031.01 2774
2031.43 2791
2031.86 2745
2032.28 2611
2032.71 2810
2033.13 3096
2033.56 3191
2033.98 3128
2034.41 2985
2034.83 3075
2035.26 2866
2035.68 2799
2036.11 2999
2036.53 3089
2036.96 3122
2037.38 2970
2037.81 3046
2038.24 3089
2038.66 2980
2039.09 3030
2039.51 3011
2039.94 3164
2040.36 3041
2040.79 3028
2041.21 2980
2041.64 3015
2042.07 2823
2042.49 3141
2042.92 3134
2043.34 3035
2043.77 2954
2044.20 3025
2044.62 3057
2045.05 2994
2045.47 2957
2045.90 3053
2046.33 3000
2046.75 2962
2047.18 2884
2047.61 2947
2048.03 3089
2048.46 3112
2048.89 3117
2049.31 3076
2049.74 2898
2050.16 2871
2050.59 3092
2051.02 3102
2051.45 3101
2051.87 3014
2052.30 2949
2052.73 2778
2053.15 2842
2053.58 2931
2054.01 2922
2054.43 2783
2054.86 2799
2055.29 2809
2055.72 2916
2056.14 2886
2056.57 3056
2057.00 3115
2057.43 3070
2057.85 2984
2058.28 3028
2058.71 3025
2059.14 2936
2059.56 2856
2059.99 2967
2060.42 2948
2060.85 2822
2061.27 3044
2061.70 2986
2062.13 3024
2062.56 2843
2062.99 2941
2063.41 2922
2063.84 3020
2064.27 3045
2064.70 3343
2065.13 3567
2065.55 3411
2065.98 3668
2066.41 3607
2066.84 3495
2067.27 3408
2067.70 3566
2068.13 3429
2068.55 3389
2068.98 3086
2069.41 3023
2069.84 3102
2070.27 3080
2070.70 3016
2071.13 2963
2071.56 2845
2071.98 2807
2072.41 2950
2072.84 3006
2073.27 3018
2073.70 3065
2074.13 2885
2074.56 2938
2074.99 3012
2075.42 2931
2075.85 3040
2076.28 3077
2076.71 2990
2077.13 2809
2077.56 2986
2077.99 2949
2078.42 3094
2078.85 3056
2079.28 3162
2079.71 3085
2080.14 3108
2080.57 3362
2081.00 3400
2081.43 3214
2081.86 3173
2082.29 3096
2082.72 3207
2083.15 3176
2083.58 3012
2084.01 2922
2084.44 2990
2084.87 2912
2085.30 2864
2085.73 3012
2086.16 3009
2086.59 2925
2087.02 2874
2087.46 2833
2087.89 2970
2088.32 3051
2088.75 2823
2089.18 3008
2089.61 3048
2090.04 3015
2090.47 2935
2090.90 3048
2091.33 3091
2091.76 2989
2092.19 2728
2092.63 2811
2093.06 2827
2093.49 2690
2093.92 2530
2094.35 2861
2094.78 2905
2095.21 2760
2095.64 2723
2096.08 2840
2096.51 2579
2096.94 2624
2097.37 2795
2097.80 2774
2098.23 2734
2098.67 2741
2099.10 2797
2099.53 2692
2099.96 2568
2100.39 2675
2100.82 2739
2101.26 2619
2101.69 2776
2102.12 2937
2102.55 2807
2102.98 2916
2103.42 2713
2103.85 2603
2104.28 2700
2104.71 2920
2105.15 2884
2105.58 2853
2106.01 2720
2106.44 2896
2106.88 3248
2107.31 3208
2107.74 3079
2108.17 3103
2108.61 3021
2109.04 3196
2109.47 2914
2109.90 2772
2110.34 2898
2110.77 2894
2111.20 2794
2111.64 2766
2112.07 2761
2112.50 2578
2112.94 2706
2113.37 2762
2113.80 2651
2114.24 2699
2114.67 2846
2115.10 2783
2115.54 2780
2115.97 2721
2116.40 2691
2116.84 2786
2117.27 2598
2117.70 2547
2118.14 2557
2118.57 2520
2119.00 2324
2119.44 2556
2119.87 2703
2120.31 2583
2120.74 2724
2121.17 2670
2121.61 2592
2122.04 2780
2122.48 2758
2122.91 2785
2123.35 2594
2123.78 2636
2124.21 2686
2124.65 2735
2125.08 2802
2125.52 2844
2125.95 2790
2126.39 2734
2126.82 2902
2127.26 2927
2127.69 2857
2128.12 2818
2128.56 2893
2128.99 2852
2129.43 2804
2129.86 2833
2130.30 2943
2130.73 2952
2131.17 3071
2131.60 2977
2132.04 3026
2132.47 2752
2132.91 2880
2133.34 2936
2133.78 2695
2134.22 2895
2134.65 2862
2135.09 2987
2135.52 2882
2135.96 3063
2136.39 2957
2136.83 2934
2137.26 2870
2137.70 3063
2138.14 2933
2138.57 2831
2139.01 2865
2139.44 2892
2139.88 2887
2140.31 2749
2140.75 2733
2141.19 2816
2141.62 2640
2142.06 2530
2142.50 2684
2142.93 2547
2143.37 2624
2143.80 2747
2144.24 2892
2144.68 2686
2145.11 2670
2145.55 2874
2145.99 2693
2146.42 2621
2146.86 2820
2147.30 2976
2147.73 2867
2148.17 2811
2148.61 2838
2149.04 3253
2149.48 3263
2149.92 3285
2150.35 3244
2150.79 3256
2151.23 3337
2151.67 3298
2152.10 3227
2152.54 3303
2152.98 3088
2153.41 2894
2153.85 2801
2154.29 3075
2154.73 2869
2155.16 2882
2155.60 2941
2156.04 2867
2156.48 2794
2156.91 2691
2157.35 2932
2157.79 2818
2158.23 2672
2158.67 3041
2159.10 3006
2159.54 2995
2159.98 2792
2160.42 2778
2160.86 2762
2161.29 2820
2161.73 2865
2162.17 3025
2162.61 3086
2163.05 3015
2163.48 2973
2163.92 2957
2164.36 2981
2164.80 3155
2165.24 2876
2165.68 2779
2166.12 2788
2166.55 2837
2166.99 2757
2167.43 2846
2167.87 2875
2168.31 3199
2168.75 3038
2169.19 3049
2169.63 3180
2170.06 3259
2170.50 3244
2170.94 3063
2171.38 3246
2171.82 3239
2172.26 3429
2172.70 3546
2173.14 3322
2173.58 3647
2174.02 3866
2174.46 3742
2174.90 3844
2175.34 3852
2175.78 3907
2176.22 3655
2176.65 3688
2177.09 3639
2177.53 3381
2177.97 3563
2178.41 3415
2178.85 3382
2179.29 3334
2179.73 3307
2180.17 3129
2180.61 2989
2181.05 2999
2181.49 2983
2181.93 2945
2182.37 3085
2182.81 2980
2183.26 2891
2183.70 3111
2184.14 2949
2184.58 2884
2185.02 2869
2185.46 2731
2185.90 3020
2186.34 3108
2186.78 2903
2187.22 2998
2187.66 3179
2188.10 3253
2188.54 3216
2188.98 3425
2189.42 3388
2189.87 3404
2190.31 3398
2190.75 3180
2191.19 3234
2191.63 3041
2192.07 3130
2192.51 3080
2192.95 2896
2193.39 3106
2193.84 3315
2194.28 3184
2194.72 3017
2195.16 3171
2195.60 3174
2196.04 3349
2196.49 3353
2196.93 3472
2197.37 3376
2197.81 3221
2198.25 3201
2198.69 3166
2199.14 3317
2199.58 3166
2200.02 3022
2200.46 2985
2200.90 2891
2201.35 3014
2201.79 2902
2202.23 2867
2202.67 3224
2203.12 3070
2203.56 2858
2204.00 3081
2204.44 3080
2204.89 3247
2205.33 3263
2205.77 3302
2206.21 3335
2206.66 3091
2207.10 3094
2207.54 3034
2207.98 3165
2208.43 3077
2208.87 3132
2209.31 3150
2209.76 3226
2210.20 3395
2210.64 3146
2211.09 2992
2211.53 3253
2211.97 3135
2212.41 3199
2212.86 3070
2213.30 3097
2213.74 3238
2214.19 3158
2214.63 3357
2215.08 2976
2215.52 2947
2215.96 2885
2216.41 2926
2216.85 3178
2217.29 2817
2217.74 2914
2218.18 2824
2218.63 2681
2219.07 2833
2219.51 2835
2219.96 2779
2220.40 2718
2220.85 2783
2221.29 3057
2221.73 2825
2222.18 2741
2222.62 2958
2223.07 2955
2223.51 2970
2223.96 3117
2224.40 3145
2224.84 3189
2225.29 2991
2225.73 3120
2226.18 3117
2226.62 3421
2227.07 3465
2227.51 3323
2227.96 3367
2228.40 3250
2228.85 3170
2229.29 3357
2229.74 3516
2230.18 3645
2230.63 3377
2231.07 3447
2231.52 3557
2231.96 3465
2232.41 3390
2232.85 3287
2233.30 3391
2233.74 3525
2234.19 3330
2234.63 3259
2235.08 3231
2235.53 3332
2235.97 3188
2236.42 3156
2236.86 2958
2237.31 3135
2237.75 2934
2238.20 2806
2238.65 2729
2239.09 2853
2239.54 2613
2239.98 2579
2240.43 2731
2240.88 2779
2241.32 2733
2241.77 2764
2242.21 2774
2242.66 2836
2243.11 2735
2243.55 2684
2244.00 2668
2244.45 2674
2244.89 2670
2245.34 2760
2245.79 2782
2246.23 2784
2246.68 2797
2247.13 2943
2247.57 2920
2248.02 2759
2248.47 2792
2248.91 2604
2249.36 2619
2249.81 2719
2250.25 2830
2250.70 2788
2251.15 2885
2251.60 2897
2252.04 2754
2252.49 2822
2252.94 2806
2253.39 2696
2253.83 2866
2254.28 2789
2254.73 2713
2255.17 2742
2255.62 2674
2256.07 2681
2256.52 2655
2256.97 2679
2257.41 2656
2257.86 2736
2258.31 2707
2258.76 2754
2259.20 2843
2259.65 2652
2260.10 2620
2260.55 2748
2261.00 3001
2261.45 2928
2261.89 2966
2262.34 2992
2262.79 2979
2263.24 3007
2263.69 3043
2264.13 3197
2264.58 3132
2265.03 3136
2265.48 3070
2265.93 2909
2266.38 3035
2266.83 2949
2267.28 3017
2267.72 3071
2268.17 3184
2268.62 3439
2269.07 3445
2269.52 3291
2269.97 3360
2270.42 3576
2270.87 3353
2271.32 3215
2271.76 3607
2272.21 3628
2272.66 3747
2273.11 3636
2273.56 3720
2274.01 3716
2274.46 3598
2274.91 3306
2275.36 3197
2275.81 3153
2276.26 3193
2276.71 3044
2277.16 2926
2277.61 2893
2278.06 2814
2278.51 2688
2278.96 2853
2279.41 2943
2279.86 2890
2280.31 2951
2280.76 3085
2281.21 2999
2281.66 2779
2282.11 2844
2282.56 2975
2283.01 2949
2283.46 2867
2283.91 2947
2284.36 3040
2284.81 2815
2285.26 2797
2285.71 2812
2286.16 2961
2286.61 3290
2287.06 3296
2287.51 3610
2287.96 3795
2288.42 3936
2288.87 4268
2289.32 4883
2289.77 4961
2290.22 5260
2290.67 5750
2291.12 5967
2291.57 6276
2292.02 6130
2292.48 5867
2292.93 5783
2293.38 5425
2293.83 5043
2294.28 4611
2294.73 4345
2295.18 4260
2295.63 3993
2296.09 3933
2296.54 3498
2296.99 3456
2297.44 3429
2297.89 3301
2298.35 2994
2298.80 2818
2299.25 2820
2299.70 2915
2300.15 2920
2300.60 3007
2301.06 2842
2301.51 2925
2301.96 2880
2302.41 2794
2302.87 2788
2303.32 2926
2303.77 2845
2304.22 2915
2304.67 3050
2305.13 2795
2305.58 2879
2306.03 2994
2306.49 2944
2306.94 2971
2307.39 3093
2307.84 3479
2308.30 3503
2308.75 3516
2309.20 3648
2309.65 3813
2310.11 3902
2310.56 3835
2311.01 3738
2311.47 3782
2311.92 3651
2312.37 3746
2312.83 3592
2313.28 3460
2313.73 3346
2314.19 3270
2314.64 3410
2315.09 3172
2315.55 3149
2316.00 3017
2316.45 3154
2316.91 3161
2317.36 3183
2317.81 3114
2318.27 3222
2318.72 3318
2319.18 3428
2319.63 3385
2320.08 3403
2320.54 3663
2320.99 3406
2321.45 3599
2321.90 3546
2322.35 3473
2322.81 3361
2323.26 3280
2323.72 3618
2324.17 3456
2324.63 3456
2325.08 4080
2325.53 4089
2325.99 3821
2326.44 3632
2326.90 3727
2327.35 3436
2327.81 3422
2328.26 3392
2328.72 3213
2329.17 3375
2329.63 3342
2330.08 3410
2330.54 3083
2330.99 3021
2331.45 3179
2331.90 3211
2332.36 2992
2332.81 3228
2333.27 3100
2333.72 3048
2334.18 3151
2334.63 3052
2335.09 2962
2335.54 2898
2336.00 3042
2336.46 3117
2336.91 3225
2337.37 3053
2337.82 3176
2338.28 3208
2338.73 3145
2339.19 3078
2339.65 3069
2340.10 3024
2340.56 3223
2341.01 3043
2341.47 3136
2341.93 3007
2342.38 3090
2342.84 3226
2343.29 3160
2343.75 2877
2344.21 2929
2344.66 3165
2345.12 2903
2345.58 3027
2346.03 3181
2346.49 3176
2346.94 2926
2347.40 2993
2347.86 3073
2348.31 2996
2348.77 2924
2349.23 2868
2349.69 3011
2350.14 3034
2350.60 3071
2351.06 2809
2351.51 2823
2351.97 2887
2352.43 2897
2352.88 2806
2353.34 2708
2353.80 2808
2354.26 2895
2354.71 2847
2355.17 2955
2355.63 2840
2356.09 2782
2356.54 2777
2357.00 2852
2357.46 2674
2357.92 2915
2358.37 3174
2358.83 3102
2359.29 3137
2359.75 2943
2360.20 2960
2360.66 2969
2361.12 3146
2361.58 3182
2362.04 3090
2362.49 3088
2362.95 3156
2363.41 3171
2363.87 3138
2364.33 3148
2364.79 3028
2365.24 3167
2365.70 3027
2366.16 2996
2366.62 3148
2367.08 3252
2367.54 3140
2367.99 3188
2368.45 3125
2368.91 3313
2369.37 3270
2369.83 3259
2370.29 3262
2370.75 3174
2371.21 3230
2371.67 3183
2372.12 3167
2372.58 3128
2373.04 3228
2373.50 3443
2373.96 3568
2374.42 3783
2374.88 3588
2375.34 3669
2375.80 3877
2376.26 3850
2376.72 3727
2377.18 3704
2377.64 3536
2378.10 3145
2378.56 3206
2379.01 3148
2379.47 3002
2379.93 3112
2380.39 3036
2380.85 2891
2381.31 2857
2381.77 3024
2382.23 3046
2382.69 3000
2383.15 2995
2383.61 3028
2384.07 3056
2384.53 2882
2384.99 2819
2385.45 2937
2385.92 2794
2386.38 2857
2386.84 2637
2387.30 2708
2387.76 2797
2388.22 3034
2388.68 3057
2389.14 2961
2389.60 3045
2390.06 3268
2390.52 3234
2390.98 3033
2391.44 3123
2391.90 3074
2392.36 3036
2392.83 2924
2393.29 3072
2393.75 3166
2394.21 3059
2394.67 3034
2395.13 3017
2395.59 3002
2396.05 3032
2396.52 2946
2396.98 2860
2397.44 3125
2397.90 3164
2398.36 3027
2398.82 2844
2399.28 3023
2399.75 3120
2400.21 2995
2400.67 2919
2401.13 2988
2401.59 2866
2402.06 2839
2402.52 2842
2402.98 2948
2403.44 2738
2403.90 2641
2404.37 2843
2404.83 2652
2405.29 2648
2405.75 2614
2406.21 2744
2406.68 2730
2407.14 2724
2407.60 2816
2408.06 2857
2408.53 2928
2408.99 2873
2409.45 2920
2409.91 2776
2410.38 2606
2410.84 2679
2411.30 2739
2411.77 2402
2412.23 2411
2412.69 2670
2413.15 2708
2413.62 2889
2414.08 2811
2414.54 2835
2415.01 3100
2415.47 3025
2415.93 2997
2416.40 3093
2416.86 3084
2417.32 3021
2417.79 3180
2418.25 3379
2418.71 3130
2419.18 3249
2419.64 3009
2420.10 3098
2420.57 3166
2421.03 3246
2421.50 3175
2421.96 3084
2422.42 3146
2422.89 2938
2423.35 3058
2423.81 3068
2424.28 2905
2424.74 2991
2425.21 3167
2425.67 3114
2426.14 3155
2426.60 3165
2427.06 2915
2427.53 3054
2427.99 3253
2428.46 3165
2428.92 3248
2429.39 3105
2429.85 3037
2430.32 3020
2430.78 2961
2431.24 3080
2431.71 2896
2432.17 2797
2432.64 2754
2433.10 2995
2433.57 2885
2434.03 2976
2434.50 2677
2434.96 2927
2435.43 3013
2435.89 2952
2436.36 2900
2436.82 3004
2437.29 3082
2437.76 2962
2438.22 2935
2438.69 3093
2439.15 3011
2439.62 3027
2440.08 3316
2440.55 3485
2441.01 3351
2441.48 3361
2441.95 3502
2442.41 3599
2442.88 3337
2443.34 3256
2443.81 3301
2444.27 3405
2444.74 3201
2445.21 3180
2445.67 3006
2446.14 2797
2446.60 2914
2447.07 2979
2447.54 2971
2448.00 2798
2448.47 2668
2448.94 2805
2449.40 2773
2449.87 2816
2450.34 2655
2450.80 2829
2451.27 2946
2451.74 2893
2452.20 2818
2452.67 2982
2453.14 3010
2453.60 2851
2454.07 2963
2454.54 2975
2455.00 2763
2455.47 2621
2455.94 2875
2456.40 2878
2456.87 2810
2457.34 2731
2457.81 2655
2458.27 2748
2458.74 2760
2459.21 2682
2459.68 2858
2460.14 2886
2460.61 2680
2461.08 2684
2461.55 2485
2462.01 2747
2462.48 2639
2462.95 2828
2463.42 2850
2463.88 2822
2464.35 2779
2464.82 2777
2465.29 2917
2465.76 2873
2466.22 2889
2466.69 2733
2467.16 2788
2467.63 2820
2468.10 2663
2468.57 2721
2469.03 2748
2469.50 2862
2469.97 2806
2470.44 2729
2470.91 2727
2471.38 2660
2471.84 2742
2472.31 2832
2472.78 2624
2473.25 2901
2473.72 2862
2474.19 2704
2474.66 2979
2475.13 2668
2475.59 2840
2476.06 2710
2476.53 2713
2477.00 2900
2477.47 2870
2477.94 2835
2478.41 2917
2478.88 3091
2479.35 2958
2479.82 2803
2480.29 2753
2480.76 2672
2481.23 2515
2481.69 2634
2482.16 2632
2482.63 2887
2483.10 2769
2483.57 2613
2484.04 2580
2484.51 2493
2484.98 2463
2485.45 2502
2485.92 2752
2486.39 2696
2486.86 2727
2487.33 2731
2487.80 2883
2488.27 2962
2488.74 3044
2489.21 2663
2489.68 2704
2490.15 2848
2490.62 3074
2491.09 2903
2491.56 2828
2492.04 3046
2492.51 3073
2492.98 3079
2493.45 2843
2493.92 2874
2494.39 2878
2494.86 2828
2495.33 2977
2495.80 3135
2496.27 3005
2496.74 2959
2497.21 2901
2497.68 2933
2498.16 2815
2498.63 2793
2499.10 2639
2499.57 2767
2500.04 2725
2500.51 2747
2500.98 2739
2501.45 2819
2501.93 2569
2502.40 2621
2502.87 2823
2503.34 2632
2503.81 2627
2504.28 2645
2504.76 2664
2505.23 2791
2505.70 2707
2506.17 2688
2506.64 2728
2507.11 2752
2507.59 2717
2508.06 2689
2508.53 2895
2509.00 2782
2509.47 2821
2509.95 2993
2510.42 3226
2510.89 3202
2511.36 3084
2511.84 3143
2512.31 3132
2512.78 3236
2513.25 3321
2513.73 3234
2514.20 3230
2514.67 3292
2515.14 3345
2515.62 2987
2516.09 3000
2516.56 2978
2517.03 2727
2517.51 2847
2517.98 2853
2518.45 2821
2518.93 2867
2519.40 2861
2519.87 2905
2520.35 2923
2520.82 2801
2521.29 2732
2521.77 2809
2522.24 2738
2522.71 2738
2523.19 2647
2523.66 2631
2524.13 2512
2524.61 2505
2525.08 2715
2525.55 2598
2526.03 2688
2526.50 2655
2526.97 2635
2527.45 2819
2527.92 2777
2528.40 2587
2528.87 2642
2529.34 2655
2529.82 2820
2530.29 2795
2530.77 2858
2531.24 2815
2531.71 2915
2532.19 2825
2532.66 2761
2533.14 2908
2533.61 2952
2534.09 2963
2534.56 2871
2535.04 2919
2535.51 2946
2535.98 2740
2536.46 2840
2536.93 2928
2537.41 2950
2537.88 2884
2538.36 2987
2538.83 2861
2539.31 2942
2539.78 3050
2540.26 2987
2540.73 3030
2541.21 3290
2541.68 3356
2542.16 3210
2542.63 3254
2543.11 3397
2543.59 3052
2544.06 3089
2544.54 3190
2545.01 3103
2545.49 3121
2545.96 3167
2546.44 3277
2546.91 3531
2547.39 3712
2547.87 3550
2548.34 3541
2548.82 3720
2549.29 3934
2549.77 3568
2550.24 3579
2550.72 3585
2551.20 3505
2551.67 3516
2552.15 3335
2552.62 3433
2553.10 3338
2553.58 3310
2554.05 3119
2554.53 3155
2555.01 3302
2555.48 3257
2555.96 3261
2556.44 3433
2556.91 3298
2557.39 3161
2557.87 3058
2558.34 2890
2558.82 2981
2559.30 3012
2559.77 2828
2560.25 2793
2560.73 3081
2561.20 2966
2561.68 2916
2562.16 2792
2562.64 2815
2563.11 2847
2563.59 2894
2564.07 2630
2564.54 2694
2565.02 2668
2565.50 2643
2565.98 2785
2566.45 2621
2566.93 2656
2567.41 2757
2567.89 2543
2568.36 2563
2568.84 2568
2569.32 2545
2569.80 2580
2570.28 2806
2570.75 2691
2571.23 2642
2571.71 2652
2572.19 2736
2572.66 2631
2573.14 2633
2573.62 2680
2574.10 2836
2574.58 2707
2575.06 2590
2575.53 2633
2576.01 2774
2576.49 2667
2576.97 2748
2577.45 2578
2577.93 2528
2578.40 2553
2578.88 2626
2579.36 2694
2579.84 2704
2580.32 2588
2580.80 2585
2581.28 2531
2581.76 2575
2582.24 2739
2582.71 2589
2583.19 2660
2583.67 2822
2584.15 2766
2584.63 2630
2585.11 2737
2585.59 2722
2586.07 2874
2586.55 2809
2587.03 3064
2587.51 2781
2587.99 2920
2588.47 2908
2588.95 2736
2589.42 2851
2589.90 2788
2590.38 2703
2590.86 2803
2591.34 2874
2591.82 2859
2592.30 2887
2592.78 3084
2593.26 3329
2593.74 3017
2594.22 2826
2594.70 2811
2595.18 3044
2595.66 2900
2596.14 2819
2596.62 2766
2597.10 2845
2597.58 2929
2598.07 2697
2598.55 2518
2599.03 2501
2599.51 2653
2599.99 2742
2600.47 2666
2600.95 2646
2601.43 2685
2601.91 2650
2602.39 2625
2602.87 2681
2603.35 2654
2603.83 2737
2604.31 2629
2604.80 2550
2605.28 2643
2605.76 2650
2606.24 2775
2606.72 2781
2607.20 2665
2607.68 2637
2608.16 2797
2608.65 2680
2609.13 2936
2609.61 2945
2610.09 2876
2610.57 2805
2611.05 2872
2611.53 2837
2612.02 2797
2612.50 2569
2612.98 2669
2613.46 2703
2613.94 2753
2614.43 2701
2614.91 2618
2615.39 2646
2615.87 2660
2616.35 2653
2616.84 2749
2617.32 2736
2617.80 2951
2618.28 2799
2618.77 2607
2619.25 2725
2619.73 2488
2620.21 2707
2620.69 2544
2621.18 2718
2621.66 2653
2622.14 2572
2622.63 2771
2623.11 2834
2623.59 2912
2624.07 2754
2624.56 2753
2625.04 2968
2625.52 2979
2626.01 2767
2626.49 2787
2626.97 2849
2627.45 2797
2627.94 3006
2628.42 2913
2628.90 2853
2629.39 2902
2629.87 2997
2630.35 3237
2630.84 3066
2631.32 2933
2631.80 3014
2632.29 3172
2632.77 3228
2633.26 3194
2633.74 3279
2634.22 3032
2634.71 2915
2635.19 2929
2635.67 2923
2636.16 3071
2636.64 2845
2637.13 2884
2637.61 3010
2638.09 2821
2638.58 2955
2639.06 2944
2639.55 3004
2640.03 2770
2640.52 2658
2641.00 2864
2641.48 2786
2641.97 2825
2642.45 2659
2642.94 2848
2643.42 2783
2643.91 2698
2644.39 2656
2644.88 2616
2645.36 2746
2645.85 2815
2646.33 2654
2646.82 2756
2647.30 2591
2647.79 2570
2648.27 2838
2648.76 3005
2649.24 2985
2649.73 2750
2650.21 2793
2650.70 2971
2651.18 2787
2651.67 2700
2652.15 2677
2652.64 2833
2653.12 2838
2653.61 2705
2654.10 2866
2654.58 2958
2655.07 2923
2655.55 2986
2656.04 3088
2656.52 3040
2657.01 3045
2657.50 2935
2657.98 2969
2658.47 3000
2658.95 3023
2659.44 3068
2659.93 2953
2660.41 2952
2660.90 3024
2661.38 2970
2661.87 3113
2662.36 3122
2662.84 3077
2663.33 3091
2663.82 3016
2664.30 2935
2664.79 2803
2665.28 3048
2665.76 2984
2666.25 2867
2666.74 2850
2667.22 2844
2667.71 2667
2668.20 2731
2668.68 2872
2669.17 2962
2669.66 2868
2670.14 2767
2670.63 3007
2671.12 3011
2671.61 3110
2672.09 3273
2672.58 3495
2673.07 3504
2673.55 3439
2674.04 3675
2674.53 3827
2675.02 3844
2675.50 4003
2675.99 3914
2676.48 3841
2676.97 3958
2677.46 3839
2677.94 3633
2678.43 3615
2678.92 3652
2679.41 3412
2679.89 3379
2680.38 3238
2680.87 3205
2681.36 3165
2681.85 2944
2682.33 2881
2682.82 2849
2683.31 2928
2683.80 2953
2684.29 2845
2684.78 2926
2685.26 2925
2685.75 2848
2686.24 2775
2686.73 2788
2687.22 2884
2687.71 2712
2688.20 2710
2688.68 2646
2689.17 2600
2689.66 2564
2690.15 2670
2690.64 2668
2691.13 2786
2691.62 2796
2692.11 2758
2692.60 2735
2693.09 2672
2693.57 2532
2694.06 2579
2694.55 2804
2695.04 2721
2695.53 2606
2696.02 2581
2696.51 2599
2697.00 2530
2697.49 2727
2697.98 2928
2698.47 2701
2698.96 2683
2699.45 2736
2699.94 2751
2700.43 2722
2700.92 2888
2701.41 2876
2701.90 3055
2702.39 2907
2702.88 2980
2703.37 3170
2703.86 2852
2704.35 2842
2704.84 2971
2705.33 2920
2705.82 2960
2706.31 2837
2706.80 2743
2707.29 2862
2707.78 2758
2708.27 2632
2708.76 2887
2709.25 2872
2709.74 2755
2710.23 2787
2710.72 2755
2711.21 2672
2711.71 2807
2712.20 2806
2712.69 2693
2713.18 2773
2713.67 2950
2714.16 2848
2714.65 2947
2715.14 2903
2715.63 2946
2716.12 2856
2716.62 2860
2717.11 2822
2717.60 2926
2718.09 2721
2718.58 2874
2719.07 2648
2719.56 2775
2720.06 2896
2720.55 2816
2721.04 2832
2721.53 2865
2722.02 3130
2722.51 3158
2723.01 3224
2723.50 3327
2723.99 3256
2724.48 3155
2724.97 3129
2725.47 3339
2725.96 3027
2726.45 2753
2726.94 2697
2727.44 2775
2727.93 2903
2728.42 2927
2728.91 2804
2729.40 2844
2729.90 2862
2730.39 2877
2730.88 2853
2731.37 2865
2731.87 3089
2732.36 3191
2732.85 3234
2733.35 3300
2733.84 3376
2734.33 3534
2734.82 3495
2735.32 3518
2735.81 3504
2736.30 3220
2736.80 3413
2737.29 3468
2737.78 3269
2738.28 3005
2738.77 3165
2739.26 3176
2739.76 3219
2740.25 3150
2740.74 3040
2741.24 3049
2741.73 3141
2742.22 3027
2742.72 2870
2743.21 2845
2743.70 2798
2744.20 2689
2744.69 2715
2745.19 2614
2745.68 2677
2746.17 2638
2746.67 2540
2747.16 2730
2747.66 2647
2748.15 2795
2748.64 2745
2749.14 2638
2749.63 2648
2750.13 2697
2750.62 2768
2751.12 2744
2751.61 2790
2752.10 2730
2752.60 2864
2753.09 2712
2753.59 2714
2754.08 2614
2754.58 2663
2755.07 2676
2755.57 3013
2756.06 2930
2756.56 2932
2757.05 2878
2757.55 2949
2758.04 2768
2758.54 2663
2759.03 2718
2759.53 2867
2760.02 2874
2760.52 2871
2761.01 2792
2761.51 2768
2762.00 2938
2762.50 2966
2762.99 2777
2763.49 2762
2763.99 2903
2764.48 2901
2764.98 2745
2765.47 2717
2765.97 2808
2766.46 2682
2766.96 2702
2767.46 2817
2767.95 2805
2768.45 2851
2768.94 2935
2769.44 2758
2769.94 2780
2770.43 2904
2770.93 2884
2771.42 3014
2771.92 3022
2772.42 3280
2772.91 3376
2773.41 3314
2773.91 3648
2774.40 4040
2774.90 4130
2775.40 4056
2775.89 4294
2776.39 4395
2776.89 4396
2777.38 4356
2777.88 4308
2778.38 4254
2778.87 4224
2779.37 4187
2779.87 3978
2780.36 3545
2780.86 3436
2781.36 3307
2781.85 3029
2782.35 2982
2782.85 2973
2783.35 2887
2783.84 2859
2784.34 2840
2784.84 3019
2785.34 2945
2785.83 2763
2786.33 2786
2786.83 2783
2787.33 2776
2787.82 2627
2788.32 2488
2788.82 2605
2789.32 2552
2789.81 2659
2790.31 2635
2790.81 2395
2791.31 2445
2791.81 2518
2792.30 2778
2792.80 2729
2793.30 2753
2793.80 2852
2794.30 2688
2794.80 2905
2795.29 2897
2795.79 2892
2796.29 2973
2796.79 3272
2797.29 3233
2797.79 3208
2798.29 3147
2798.78 3270
2799.28 3405
2799.78 3267
2800.28 3409
2800.78 3101
2801.28 3104
2801.78 2990
2802.28 3049
2802.77 2842
2803.27 2669
2803.77 2902
2804.27 2858
2804.77 2865
2805.27 2921
2805.77 3051
2806.27 3236
2806.77 3393
2807.27 3394
2807.77 3497
2808.27 3484
2808.77 3642
2809.27 3476
2809.77 3442
2810.27 3192
2810.77 3086
2811.27 3140
2811.76 3066
2812.26 3011
2812.76 3142
2813.26 2993
2813.76 2941
2814.26 2837
2814.76 2877
2815.26 2742
2815.76 2712
2816.27 2814
2816.77 2852
2817.27 2742
2817.77 2812
2818.27 2751
2818.77 2900
2819.27 2871
2819.77 2698
2820.27 2871
2820.77 2805
2821.27 2660
2821.77 2556
2822.27 2650
2822.77 2863
2823.27 2618
2823.77 2681
2824.27 2599
2824.78 2767
2825.28 2798
2825.78 2717
2826.28 2827
2826.78 2617
2827.28 2608
2827.78 2790
2828.28 2807
2828.79 2717
2829.29 2737
2829.79 2681
2830.29 2701
2830.79 2711
2831.29 2781
2831.79 2639
2832.30 2474
2832.80 2661
2833.30 2745
2833.80 2570
2834.30 2635
2834.80 2635
2835.31 2670
2835.81 2612
2836.31 2872
2836.81 2841
2837.31 2984
2837.82 2855
2838.32 2946
2838.82 2843
2839.32 2861
2839.83 2774
2840.33 2714
2840.83 2695
2841.33 2826
2841.84 2720
2842.34 2733
2842.84 2720
2843.34 2680
2843.85 2741
2844.35 2535
2844.85 2848
2845.35 2883
2845.86 2763
2846.36 2822
2846.86 2651
2847.37 2861
2847.87 2979
2848.37 2945
2848.87 2808
2849.38 2824
2849.88 2930
2850.38 2953
2850.89 2888
2851.39 2931
2851.89 2880
2852.40 2653
2852.90 2553
2853.40 2621
2853.91 2629
2854.41 2551
2854.92 2655
2855.42 2613
2855.92 2760
2856.43 2629
2856.93 2631
2857.43 2679
2857.94 2732
2858.44 2788
2858.95 2807
2859.45 2773
2859.95 2751
2860.46 2667
2860.96 2620
2861.47 2580
2861.97 2623
2862.48 2808
2862.98 2694
2863.48 2652
2863.99 2486
2864.49 2431
2865.00 2637
2865.50 2520
2866.01 2308
2866.51 2514
2867.02 2463
2867.52 2622
2868.03 2676
2868.53 2647
2869.04 2724
2869.54 2748
2870.05 2754
2870.55 2754
2871.06 2792
2871.56 2810
2872.07 2969
2872.57 3054
2873.08 2994
2873.58 3136
2874.09 3013
2874.59 2993
2875.10 3039
2875.60 2984
2876.11 3274
2876.61 3235
2877.12 3038
2877.63 3112
2878.13 3021
2878.64 2864
2879.14 2737
2879.65 2843
2880.15 2877
2880.66 2792
2881.17 2914
2881.67 2960
2882.18 3092
2882.68 3073
2883.19 2906
2883.70 2852
2884.20 2836
2884.71 2740
2885.22 2997
2885.72 3126
2886.23 3098
2886.74 3164
2887.24 3138
2887.75 3243
2888.25 3403
2888.76 3320
2889.27 3166
2889.77 3411
2890.28 3272
2890.79 3182
2891.30 3091
2891.80 2984
2892.31 2949
2892.82 3154
2893.32 3203
2893.83 3143
2894.34 3284
2894.84 3237
2895.35 3096
2895.86 3306
2896.37 3499
2896.87 3498
2897.38 3402
2897.89 3350
2898.40 3329
2898.90 3255
2899.41 3210
2899.92 3196
2900.43 3186
2900.93 3151
2901.44 3109
2901.95 3039
2902.46 3036
2902.96 3111
2903.47 3107
2903.98 3119
2904.49 3198
2905.00 3056
2905.50 2996
2906.01 3117
2906.52 3263
2907.03 3143
2907.54 3189
2908.05 3223
2908.55 3145
2909.06 3151
2909.57 3027
2910.08 3047
2910.59 2838
2911.10 2807
2911.61 2808
2912.11 2850
2912.62 2965
2913.13 2897
2913.64 2721
2914.15 2786
2914.66 2582
2915.17 2999
2915.68 2939
2916.19 3041
2916.69 2899
2917.20 2767
2917.71 2932
2918.22 2819
2918.73 2798
2919.24 2814
2919.75 2898
2920.26 2942
2920.77 2883
2921.28 2896
2921.79 2926
2922.30 2988
2922.81 3094
2923.32 3022
2923.83 3274
2924.34 3191
2924.85 3163
2925.36 3249
2925.87 3198
2926.38 3286
2926.89 3059
2927.40 3111
2927.91 2897
2928.42 2983
2928.93 2995
2929.44 2854
2929.95 2964
2930.46 2908
2930.97 2748
2931.48 2805
2931.99 2836
2932.50 2787
2933.01 2761
2933.52 2576
2934.03 2504
2934.54 2610
2935.05 2734
2935.56 2778
2936.07 2697
2936.58 2729
2937.09 2823
2937.60 2845
2938.12 2808
2938.63 2995
2939.14 2964
2939.65 2807
2940.16 2809
2940.67 2905
2941.18 3034
2941.69 3057
2942.20 2983
2942.72 2737
2943.23 2773
2943.74 2822
2944.25 2843
2944.76 2841
2945.27 3004
2945.79 2914
2946.30 3003
2946.81 3104
2947.32 2975
2947.83 2941
2948.34 2892
2948.86 2907
2949.37 2793
2949.88 2730
2950.39 2597
2950.90 2636
2951.42 2771
2951.93 2676
2952.44 2499
2952.95 2584
2953.46 2760
2953.98 2801
2954.49 2720
2955.00 2894
2955.51 2805
2956.03 2765
2956.54 2795
2957.05 2519
2957.56 2540
2958.08 2577
2958.59 2743
2959.10 2881
2959.62 2710
2960.13 2770
2960.64 2684
2961.15 2799
2961.67 2895
2962.18 3005
2962.69 2921
2963.21 2920
2963.72 2901
2964.23 2793
2964.75 2829
2965.26 2990
2965.77 2768
2966.29 2868
2966.80 2890
2967.31 2695
2967.83 2748
2968.34 2703
2968.85 2503
2969.37 2633
2969.88 2687
2970.40 2644
2970.91 2665
2971.42 2703
2971.94 2772
2972.45 2669
2972.96 2572
2973.48 2762
2973.99 2771
2974.51 2736
2975.02 2675
2975.54 2646
2976.05 2655
2976.56 2674
2977.08 2846
2977.59 2844
2978.11 2858
2978.62 2880
2979.14 2765
2979.65 2910
2980.16 3095
2980.68 2906
2981.19 2704
2981.71 2451
2982.22 2878
2982.74 2946
2983.25 2897
2983.77 3007
2984.28 3045
2984.80 2967
2985.31 3091
2985.83 3327
2986.34 3198
2986.86 3307
2987.37 3334
2987.89 3427
2988.40 3296
2988.92 3308
2989.44 3365
2989.95 3403
2990.47 3504
2990.98 3539
2991.50 3361
2992.01 3478
2992.53 3403
2993.04 3412
2993.56 3438
2994.08 3478
2994.59 3425
2995.11 3482
2995.62 3403
2996.14 3483
2996.66 3770
2997.17 3658
2997.69 3653
2998.20 3881
2998.72 3714
2999.24 3737
2999.75 3881
3000.27 4089
3000.79 4081
3001.30 4169
3001.82 4324
3002.33 4744
3002.85 5320
3003.37 5789
3003.88 6540
3004.40 7006
3004.92 7325
3005.43 7419
3005.95 7706
3006.47 7643
3006.99 7764
3007.50 7517
3008.02 7098
3008.54 6451
3009.05 5833
3009.57 5277
3010.09 4662
3010.60 4253
3011.12 3998
3011.64 3575
3012.16 3466
3012.67 3326
3013.19 3517
3013.71 3567
3014.23 3789
3014.74 3380
3015.26 3599
3015.78 3649
3016.30 3611
3016.82 3718
3017.33 3661
3017.85 3776
3018.37 3537
3018.89 3651
3019.40 3634
3019.92 3339
3020.44 3534
3020.96 3472
3021.48 3324
3022.00 3420
3022.51 3464
3023.03 3493
3023.55 3751
3024.07 3597
3024.59 3495
3025.11 3558
3025.62 3635
3026.14 3628
3026.66 3601
3027.18 3395
3027.70 3356
3028.22 3398
3028.74 3320
3029.25 3118
3029.77 3024
3030.29 2973
3030.81 3077
3031.33 3158
3031.85 2996
3032.37 3206
3032.89 3204
3033.41 3320
3033.93 2989
3034.45 3089
3034.96 3082
3035.48 3181
3036.00 3175
3036.52 3102
3037.04 3039
3037.56 3019
3038.08 3202
3038.60 3071
3039.12 2950
3039.64 2987
3040.16 3019
3040.68 2860
3041.20 2837
3041.72 2959
3042.24 3032
3042.76 2961
3043.28 2931
3043.80 2956
3044.32 2936
3044.84 3069
3045.36 2940
3045.88 3011
3046.40 2970
3046.92 2945
3047.44 2712
3047.96 2880
3048.48 2983
3049.00 2725
3049.52 2669
3050.04 2826
3050.56 2943
3051.09 2888
3051.61 2855
3052.13 2766
3052.65 2707
3053.17 2807
3053.69 2999
3054.21 3020
3054.73 2849
3055.25 2713
3055.77 2898
3056.29 2614
3056.82 2925
3057.34 2915
3057.86 2921
3058.38 2820
3058.90 2738
3059.42 2861
3059.94 2767
3060.47 2950
3060.99 2872
3061.51 2952
3062.03 2974
3062.55 2930
3063.07 2876
3063.60 3026
3064.12 3016
3064.64 3037
3065.16 3139
3065.68 3124
3066.21 3166
3066.73 3202
3067.25 3113
3067.77 3077
3068.29 2984
3068.82 3052
3069.34 2841
3069.86 2983
3070.38 3052
3070.90 3036
3071.43 2782
3071.95 2846
3072.47 3030
3072.99 3014
3073.52 3006
3074.04 2899
3074.56 2986
3075.09 3015
3075.61 3147
3076.13 3145
3076.65 3282
3077.18 3320
3077.70 3332
3078.22 3535
3078.75 3534
3079.27 3639
3079.79 3855
3080.32 3808
3080.84 3808
3081.36 3786
3081.89 3739
3082.41 4098
3082.93 3944
3083.46 3755
3083.98 3817
3084.50 3725
3085.03 3571
3085.55 3506
3086.07 3677
3086.60 3610
3087.12 3477
3087.64 3464
3088.17 3403
3088.69 3382
3089.22 3419
3089.74 3353
3090.26 3439
3090.79 3282
3091.31 3189
3091.84 3181
3092.36 3214
3092.89 3341
3093.41 3237
3093.93 3270
3094.46 3322
3094.98 3620
3095.51 3562
3096.03 3925
3096.56 3703
3097.08 3673
3097.61 3870
3098.13 4056
3098.66 4112
3099.18 4404
3099.70 4616
3100.23 5384
3100.75 6507
3101.28 7498
3101.80 8432
3102.33 9662
3102.85 10283
3103.38 10617
3103.91 11298
3104.43 11748
3104.96 11527
3105.48 10810
3106.01 9755
3106.53 8582
3107.06 7714
3107.58 6529
3108.11 5820
3108.63 5063
3109.16 4489
3109.69 4461
3110.21 4086
3110.74 3980
3111.26 4026
3111.79 3988
3112.31 4043
3112.84 3977
3113.37 3690
3113.89 3863
3114.42 3638
3114.94 3411
3115.47 3457
3116.00 3402
3116.52 3379
3117.05 3507
3117.58 3531
3118.10 3188
3118.63 3039
3119.16 3195
3119.68 3077
3120.21 3076
3120.73 3173
3121.26 3095
3121.79 3183
3122.31 3331
3122.84 3602
3123.37 3457
3123.90 3234
3124.42 3282
3124.95 3240
3125.48 3349
3126.00 3198
3126.53 3413
3127.06 3383
3127.58 3014
3128.11 2816
3128.64 2921
3129.17 3039
3129.69 3093
3130.22 2807
3130.75 2858
3131.28 2963
3131.80 2861
3132.33 3158
3132.86 2919
3133.39 2950
3133.91 3076
3134.44 3076
3134.97 3012
3135.50 2962
3136.03 2984
3136.55 2997
3137.08 2902
3137.61 2982
3138.14 2924
3138.67 2898
3139.19 2807
3139.72 2785
3140.25 2832
3140.78 2789
3141.31 2794
3141.84 2760
3142.36 2852
3142.89 2780
3143.42 2820
3143.95 2914
3144.48 2922
3145.01 3006
3145.54 2989
3146.06 3022
3146.59 3028
3147.12 3271
3147.65 3243
3148.18 3473
3148.71 3551
3149.24 3610
3149.77 3649
3150.30 3509
3150.83 3609
3151.35 3330
3151.88 3310
3152.41 3390
3152.94 3245
3153.47 3245
3154.00 3073
3154.53 3008
3155.06 3134
3155.59 2959
3156.12 3039
3156.65 2979
3157.18 2807
3157.71 3017
3158.24 3133
3158.77 2884
3159.30 3052
3159.83 3182
3160.36 3142
3160.89 3053
3161.42 3007
3161.95 2983
3162.48 2980
3163.01 3019
3163.54 3216
3164.07 3025
3164.60 2902
3165.13 2901
3165.66 2773
3166.19 2633
3166.72 2788
3167.25 2858
3167.78 2677
3168.31 2749
3168.84 2808
3169.37 2735
3169.90 2751
3170.44 2732
3170.97 2706
3171.50 2750
3172.03 3005
3172.56 3083
3173.09 3161
3173.62 3136
3174.15 2897
3174.68 3022
3175.21 3172
3175.75 3190
3176.28 3086
3176.81 3194
3177.34 2910
3177.87 2954
3178.40 2945
3178.93 2749
3179.47 2673
3180.00 3005
3180.53 2700
3181.06 2600
3181.59 2717
3182.12 2474
3182.66 2626
3183.19 2653
3183.72 2824
3184.25 2774
3184.78 2883
3185.32 2600
3185.85 2924
3186.38 2780
3186.91 2801
3187.44 2830
3187.98 2706
3188.51 2810
3189.04 2946
3189.57 2873
3190.11 2828
3190.64 2857
3191.17 2634
3191.70 2678
3192.24 2697
3192.77 2677
3193.30 2631
3193.84 2650
3194.37 2749
3194.90 2716
3195.43 2717
3195.97 2861
3196.50 2825
3197.03 2801
3197.57 2825
3198.10 2869
3198.63 3053
3199.17 2923
3199.70 2972
3200.23 3051
3200.77 3108
3201.30 3287
3201.83 3573
3202.37 3487
3202.90 3535
3203.43 3500
3203.97 3397
3204.50 3345
3205.03 3320
3205.57 3277
3206.10 3091
3206.63 3050
3207.17 3066
3207.70 2904
3208.24 3016
3208.77 3305
3209.30 3365
3209.84 3468
3210.37 3489
3210.91 3481
3211.44 3578
3211.98 3494
3212.51 3446
3213.04 3697
3213.58 3712
3214.11 3409
3214.65 3225
3215.18 3259
3215.72 3138
3216.25 3222
3216.79 2966
3217.32 2742
3217.86 2747
3218.39 2800
3218.93 3070
3219.46 2883
3220.00 2953
3220.53 2792
3221.07 2593
3221.60 2915
3222.14 3146
3222.67 3200
3223.21 3223
3223.74 3378
3224.28 3367
3224.81 3593
3225.35 3755
3225.88 3646
3226.42 3449
3226.95 3548
3227.49 3672
3228.02 3434
3228.56 3354
3229.10 3206
3229.63 3441
3230.17 3358
3230.70 3110
3231.24 3207
3231.78 3220
3232.31 3258
3232.85 3306
3233.38 3403
3233.92 3317
3234.46 3354
3234.99 3347
3235.53 3450
3236.06 3454
3236.60 3139
3237.14 3393
3237.67 3523
3238.21 3521
3238.75 3531
3239.28 3711
3239.82 3713
3240.36 3679
3240.89 3408
3241.43 3446
3241.97 3535
3242.50 3468
3243.04 3185
3243.58 3165
3244.11 3191
3244.65 3309
3245.19 3385
3245.72 3256
3246.26 3367
3246.80 3390
3247.34 3372
3247.87 3460
3248.41 3472
3248.95 3347
3249.49 3371
3250.02 3510
3250.56 3588
3251.10 3503
3251.64 3462
3252.17 3650
3252.71 3751
3253.25 3737
3253.79 3474
3254.32 3539
3254.86 3570
3255.40 3563
3255.94 3655
3256.48 3763
3257.01 3484
3257.55 3723
3258.09 4045
3258.63 4194
3259.17 4397
3259.70 4542
3260.24 4953
3260.78 5460
3261.32 5587
3261.86 5975
3262.40 6989
3262.93 7288
3263.47 7569
3264.01 8005
3264.55 8330
3265.09 8990
3265.63 9066
3266.17 9305
3266.71 9707
3267.24 9362
3267.78 9130
3268.32 9316
3268.86 8756
3269.40 7892
3269.94 7269
3270.48 6653
3271.02 5876
3271.56 5266
3272.10 4997
3272.64 4609
3273.18 4561
3273.71 4147
3274.25 4111
3274.79 4272
3275.33 4222
3275.87 4151
3276.41 4137
3276.95 3973
3277.49 4118
3278.03 4017
3278.57 4029
3279.11 4366
3279.65 4293
3280.19 4015
3280.73 4060
3281.27 3953
3281.81 3965
3282.35 3863
3282.89 3908
3283.43 4047
3283.97 4029
3284.51 4056
3285.05 4352
3285.59 4385
3286.13 4456
3286.67 4421
3287.21 4374
3287.75 4441
3288.30 4348
3288.84 4304
3289.38 4163
3289.92 4384
3290.46 4286
3291.00 4132
3291.54 4152
3292.08 4059
3292.62 4247
3293.16 4328
3293.70 4501
3294.24 4557
3294.79 4632
3295.33 4756
3295.87 4750
3296.41 4938
3296.95 5020
3297.49 5047
3298.03 5020
3298.57 4747
3299.12 4701
3299.66 4791
3300.20 4775
3300.74 4515
3301.28 4478
3301.82 4556
3302.37 4726
3302.91 4763
3303.45 4532
3303.99 4370
3304.53 4844
3305.08 4925
3305.62 4521
3306.16 4356
3306.70 4366
3307.24 4055
3307.79 4003
3308.33 3653
3308.87 3665
3309.41 3401
3309.96 3534
3310.50 3622
3311.04 3770
3311.58 3697
3312.13 3639
3312.67 3848
3313.21 3958
3313.75 4014
3314.30 4278
3314.84 4444
3315.38 4517
3315.92 4882
3316.47 4952
3317.01 4843
3317.55 4859
3318.10 4997
3318.64 4855
3319.18 4528
3319.73 4639
3320.27 4366
3320.81 4396
3321.36 4430
3321.90 4406
3322.44 4473
3322.99 4458
3323.53 4486
3324.07 4204
3324.62 4367
3325.16 4322
3325.70 4050
3326.25 4014
3326.79 3914
3327.34 3793
3327.88 3817
3328.42 3735
3328.97 3845
3329.51 3973
3330.06 4075
3330.60 4682
3331.14 5019
3331.69 6159
3332.23 7280
3332.78 8606
3333.32 10181
3333.86 11968
3334.41 13172
3334.95 14766
3335.50 16247
3336.04 17221
3336.59 17724
3337.13 18316
3337.68 18023
3338.22 16508
3338.77 14900
3339.31 13800
3339.86 12051
3340.40 10518
3340.94 8657
3341.49 7534
3342.03 6489
3342.58 5902
3343.13 5120
3343.67 4742
3344.22 4538
3344.76 4381
3345.31 4087
3345.85 4025
3346.40 3967
3346.94 3951
3347.49 3819
3348.03 3932
3348.58 3935
3349.12 3820
3349.67 3921
3350.22 4049
3350.76 4110
3351.31 4032
3351.85 3874
3352.40 4012
3352.94 4006
3353.49 3862
3354.04 3741
3354.58 4030
3355.13 3886
3355.67 3793
3356.22 3624
3356.77 3608
3357.31 3669
3357.86 3503
3358.41 3440
3358.95 3551
3359.50 3601
3360.05 3416
3360.59 3550
3361.14 3557
3361.68 3559
3362.23 3620
3362.78 3505
3363.33 3566
3363.87 3560
3364.42 3614
3364.97 3543
3365.51 3490
3366.06 3666
3366.61 3609
3367.15 3433
3367.70 3525
3368.25 3468
3368.79 3359
3369.34 3382
3369.89 3296
3370.44 3257
3370.98 3581
3371.53 3691
3372.08 3624
3372.63 3735
3373.17 3819
3373.72 3844
3374.27 3917
3374.82 3832
3375.36 3855
3375.91 3715
3376.46 3667
3377.01 3467
3377.56 3341
3378.10 3322
3378.65 3150
3379.20 3248
3379.75 3163
3380.30 3113
3380.84 3181
3381.39 3023
3381.94 2986
3382.49 2821
3383.04 2965
3383.59 2906
3384.13 2840
3384.68 2688
3385.23 2994
3385.78 2936
3386.33 2919
3386.88 2958
3387.43 2757
3387.97 2585
3388.52 2810
3389.07 2800
3389.62 2913
3390.17 3016
3390.72 2907
3391.27 2829
3391.82 2835
3392.37 2956
3392.92 2939
3393.46 2871
3394.01 2794
3394.56 2808
3395.11 2824
3395.66 2844
3396.21 2795
3396.76 2808
3397.31 2948
3397.86 2866
3398.41 2736
3398.96 2613
3399.51 2674
3400.06 2874
3400.61 2793
3401.16 2902
3401.71 2858
3402.26 2821
3402.81 2846
3403.36 2751
3403.91 2826
3404.46 2859
3405.01 2611
3405.56 2554
3406.11 2576
3406.66 2571
3407.21 2756
3407.76 2569
3408.31 2607
3408.86 2741
3409.41 2548
3409.96 2672
3410.51 2774
3411.06 2846
3411.61 2703
3412.16 2753
3412.71 2915
3413.27 2833
3413.82 2829
3414.37 2776
3414.92 2837
3415.47 2918
3416.02 2837
3416.57 2721
3417.12 2739
3417.67 2733
3418.22 2682
3418.78 2743
3419.33 2823
3419.88 2672
3420.43 2791
3420.98 2872
3421.53 2942
3422.08 3074
3422.64 3089
3423.19 3300
3423.74 3686
3424.29 3642
3424.84 3499
3425.39 3596
3425.95 3508
3426.50 3546
3427.05 3280
3427.60 3287
3428.15 3187
3428.71 3072
3429.26 3025
3429.81 2994
3430.36 2728
3430.91 2679
3431.47 2746
3432.02 2807
3432.57 2661
3433.12 2747
3433.68 2740
3434.23 2671
3434.78 2503
3435.33 2670
3435.89 2722
3436.44 2806
3436.99 2908
3437.54 2832
3438.10 2849
3438.65 2844
3439.20 2919
3439.76 2821
3440.31 2836
3440.86 2874
3441.42 2774
3441.97 2725
3442.52 2804
3443.07 2986
3443.63 2961
3444.18 2807
3444.73 2842
3445.29 2844
3445.84 2824
3446.39 2593
3446.95 2526
3447.50 2566
3448.06 2652
3448.61 2649
3449.16 2660
3449.72 2445
3450.27 2440
3450.82 2508
3451.38 2563
3451.93 2541
3452.49 2477
3453.04 2589
3453.59 2559
3454.15 2309
3454.70 2444
3455.26 2523
3455.81 2469
3456.36 2500
3456.92 2405
3457.47 2316
3458.03 2500
3458.58 2653
3459.14 2579
3459.69 2595
3460.25 2594
3460.80 2608
3461.36 2450
3461.91 2513
3462.46 2660
3463.02 2523
3463.57 2562
3464.13 2730
3464.68 2705
3465.24 2747
3465.79 2859
3466.35 2754
3466.90 2677
3467.46 2550
3468.02 2738
3468.57 2925
3469.13 2954
3469.68 2966
3470.24 3040
3470.79 3083
3471.35 3067
3471.90 2863
3472.46 2913
3473.01 2797
3473.57 2877
3474.13 2804
3474.68 2892
3475.24 2931
3475.79 3007
3476.35 3150
3476.90 3016
3477.46 2924
3478.02 3074
3478.57 3035
3479.13 2979
3479.68 2976
3480.24 2995
3480.80 3029
3481.35 3174
3481.91 3124
3482.47 3403
3483.02 3404
3483.58 3482
3484.14 3395
3484.69 3451
3485.25 3400
3485.81 3433
3486.36 3608
3486.92 3791
3487.48 3830
3488.03 4291
3488.59 4768
3489.15 5773
3489.70 6138
3490.26 6693
3490.82 7870
3491.37 9034
3491.93 9544
3492.49 9983
3493.05 10448
3493.60 10264
3494.16 10114
3494.72 9746
3495.27 8862
3495.83 7611
3496.39 6685
3496.95 6178
3497.50 5570
3498.06 5481
3498.62 5309
3499.18 5149
3499.74 5437
3500.29 5462
3500.85 5600
3501.41 5549
3501.97 5624
3502.52 5675
3503.08 5731
3503.64 5554
3504.20 5795
3504.76 5863
3505.32 5905
3505.87 6035
3506.43 6106
3506.99 5980
3507.55 5707
3508.11 5128
3508.67 4898
3509.22 4541
3509.78 4285
3510.34 4038
3510.90 3870
3511.46 3962
3512.02 3857
3512.58 3695
3513.13 3512
3513.69 3239
3514.25 3203
3514.81 3219
3515.37 3093
3515.93 3005
3516.49 2997
3517.05 2986
3517.61 3045
3518.17 2974
3518.73 3063
3519.28 2968
3519.84 3184
3520.40 3124
3520.96 2908
3521.52 3130
3522.08 3205
3522.64 3229
3523.20 3265
3523.76 3431
3524.32 3210
3524.88 3357
3525.44 3284
3526.00 3170
3526.56 3033
3527.12 3130
3527.68 3054
3528.24 2958
3528.80 2799
3529.36 2876
3529.92 2918
3530.48 2689
3531.04 2730
3531.60 2849
3532.16 2890
3532.72 2848
3533.28 2939
3533.84 3101
3534.40 2898
3534.96 2955
3535.52 3057
3536.08 3201
3536.65 3154
3537.21 3161
3537.77 3240
3538.33 3338
3538.89 3264
3539.45 3294
3540.01 3124
3540.57 3118
3541.13 3039
3541.69 3005
3542.25 3170
3542.82 2826
3543.38 2795
3543.94 2910
3544.50 2746
3545.06 2771
3545.62 2867
3546.18 2814
3546.75 2682
3547.31 2780
3547.87 2672
3548.43 2542
3548.99 2533
3549.55 2642
3550.12 2567
3550.68 2672
3551.24 2615
3551.80 2611
3552.36 2730
3552.92 2486
3553.49 2316
3554.05 2376
3554.61 2356
3555.17 2274
3555.74 2425
3556.30 2363
3556.86 2524
3557.42 2545
3557.98 2612
3558.55 2571
3559.11 2608
3559.67 2529
3560.23 2267
3560.80 2501
3561.36 2489
3561.92 2511
3562.49 2469
3563.05 2410
3563.61 2533
3564.17 2521
3564.74 2540
3565.30 2611
3565.86 2629
3566.43 2602
3566.99 2533
3567.55 2596
3568.11 2542
3568.68 2535
3569.24 2410
3569.80 2323
3570.37 2371
3570.93 2401
3571.49 2367
3572.06 2451
3572.62 2408
3573.19 2419
3573.75 2452
3574.31 2486
3574.88 2452
3575.44 2559
3576.00 2660
3576.57 2739
3577.13 2762
3577.70 2662
3578.26 2544
3578.82 2428
3579.39 2560
3579.95 2457
3580.52 2479
3581.08 2459
3581.64 2352
3582.21 2544
3582.77 2564
3583.34 2421
3583.90 2548
3584.47 2456
3585.03 2361
3585.60 2564
3586.16 2565
3586.72 2423
3587.29 2448
3587.85 2524
3588.42 2426
3588.98 2409
3589.55 2426
3590.11 2323
3590.68 2299
3591.24 2576
3591.81 2713
3592.37 2592
3592.94 2472
3593.50 2605
3594.07 2564
3594.63 2525
3595.20 2667
3595.77 2634
3596.33 2672
3596.90 2706
3597.46 2618
3598.03 2660
3598.59 2705
3599.16 2614
3599.72 2503
3600.29 2422
3600.86 2522
3601.42 2611
3601.99 2498
3602.55 2436
3603.12 2486
3603.69 2456
3604.25 2512
3604.82 2354
3605.38 2444
3605.95 2494
3606.52 2439
3607.08 2245
3607.65 2336
3608.21 2461
3608.78 2269
3609.35 2306
3609.91 2263
3610.48 2221
3611.05 2260
3611.61 2194
3612.18 2220
3612.75 2365
3613.31 2386
3613.88 2723
3614.45 2681
3615.01 2765
3615.58 3012
3616.15 3321
3616.72 3408
3617.28 3531
3617.85 3552
3618.42 3523
3618.98 3817
3619.55 3908
3620.12 3644
3620.69 3571
3621.25 3477
3621.82 3427
3622.39 3072
3622.96 2894
3623.52 2861
3624.09 2668
3624.66 2513
3625.23 2598
3625.79 2531
3626.36 2385
3626.93 2285
3627.50 2292
3628.06 2343
3628.63 2209
3629.20 2400
3629.77 2313
3630.34 2352
3630.91 2422
3631.47 2312
3632.04 2292
3632.61 2396
3633.18 2301
3633.75 2483
3634.31 2478
3634.88 2311
3635.45 2414
3636.02 2451
3636.59 2394
3637.16 2618
3637.73 2475
3638.29 2561
3638.86 2764
3639.43 2787
3640.00 2831
3640.57 2908
3641.14 2964
3641.71 3001
3642.28 3009
3642.85 3268
3643.42 3327
3643.98 3240
3644.55 2941
3645.12 2995
3645.69 2912
3646.26 2810
3646.83 2661
3647.40 2704
3647.97 2536
3648.54 2501
3649.11 2651
3649.68 2608
3650.25 2856
3650.82 2750
3651.39 2712
3651.96 2685
3652.53 2645
3653.10 2621
3653.67 2819
3654.24 2708
3654.81 2738
3655.38 2665
3655.95 2766
3656.52 2720
3657.09 2719
3657.66 2596
3658.23 2602
3658.80 2549
3659.37 2598
3659.94 2622
3660.51 2594
3661.08 2541
3661.65 2496
3662.22 2589
3662.79 2633
3663.36 2385
3663.93 2653
3664.50 2627
3665.07 2667
3665.64 2679
3666.22 2608
3666.79 2621
3667.36 2473
3667.93 2681
3668.50 2609
3669.07 2658
3669.64 2632
3670.21 2581
3670.78 2659
3671.36 2481
3671.93 2545
3672.50 2576
3673.07 2517
3673.64 2572
3674.21 2682
3674.78 2733
3675.36 2676
3675.93 2545
3676.50 2712
3677.07 2789
3677.64 2725
3678.21 2682
3678.79 2617
3679.36 2575
3679.93 2419
3680.50 2398
3681.07 2459
3681.65 2364
3682.22 2396
3682.79 2307
3683.36 2277
3683.94 2256
3684.51 2207
3685.08 2309
3685.65 2226
3686.23 2302
3686.80 2297
3687.37 2231
3687.94 2419
3688.52 2504
3689.09 2492
3689.66 2582
3690.23 2660
3690.81 2523
3691.38 2660
3691.95 2649
3692.52 2537
3693.10 2480
3693.67 2466
3694.24 2506
3694.82 2462
3695.39 2475
3695.96 2457
3696.54 2429
3697.11 2300
3697.68 2390
3698.26 2348
3698.83 2256
3699.40 2255
3699.98 2332
3700.55 2434
3701.12 2303
3701.70 2357
3702.27 2327
3702.85 2292
3703.42 2290
3703.99 2382
3704.57 2341
3705.14 2440
3705.71 2561
3706.29 2551
3706.86 2539
3707.44 2475
3708.01 2369
3708.59 2598
3709.16 2572
3709.73 2522
3710.31 2540
3710.88 2581
3711.46 2609
3712.03 2557
3712.61 2415
3713.18 2693
3713.75 2581
3714.33 2409
3714.90 2451
3715.48 2368
3716.05 2424
3716.63 2311
3717.20 2397
3717.78 2525
3718.35 2396
3718.93 2286
3719.50 2271
3720.08 2349
3720.65 2434
3721.23 2376
3721.80 2283
3722.38 2316
3722.95 2203
3723.53 2142
3724.11 2195
3724.68 2165
3725.26 2166
3725.83 2202
3726.41 2085
3726.98 2061
3727.56 2065
3728.13 2172
3728.71 2232
3729.29 2255
3729.86 2443
3730.44 2588
3731.01 2634
3731.59 2880
3732.17 2773
3732.74 2716
3733.32 2662
3733.89 2764
3734.47 2860
3735.05 2807
3735.62 2688
3736.20 2558
3736.77 2676
3737.35 2747
3737.93 2598
3738.50 2443
3739.08 2524
3739.66 2410
3740.23 2347
3740.81 2412
3741.39 2194
3741.96 2340
3742.54 2273
3743.12 2188
3743.69 2265
3744.27 2371
3744.85 2109
3745.43 2153
3746.00 2197
3746.58 2255
3747.16 2139
3747.73 2383
3748.31 2287
3748.89 2249
3749.47 2144
3750.04 2407
3750.62 2361
3751.20 2291
3751.78 2501
3752.35 2446
3752.93 2162
3753.51 2321
3754.09 2287
3754.66 2124
3755.24 2134
3755.82 2181
3756.40 2153
3756.98 2255
3757.55 2210
3758.13 2234
3758.71 2334
3759.29 2376
3759.87 2337
3760.44 2238
3761.02 2317
3761.60 2463
3762.18 2388
3762.76 2229
3763.34 2330
3763.91 2384
3764.49 2454
3765.07 2333
3765.65 2174
3766.23 2211
3766.81 2281
3767.39 2199
3767.96 2230
3768.54 2246
3769.12 2198
3769.70 2158
3770.28 2234
3770.86 2453
3771.44 2405
3772.02 2344
3772.60 2301
3773.18 2230
3773.76 2431
3774.33 2533
3774.91 2306
3775.49 2266
3776.07 2214
3776.65 2267
3777.23 2198
3777.81 2086
3778.39 2197
3778.97 2181
3779.55 2310
3780.13 2173
3780.71 2200
3781.29 2265
3781.87 2147
3782.45 2206
3783.03 2206
3783.61 1962
3784.19 2019
3784.77 2022
3785.35 2075
3785.93 2045
3786.51 2137
3787.09 2141
3787.67 2186
3788.25 2211
3788.83 2190
3789.41 2188
3789.99 2243
3790.57 2242
3791.15 2206
3791.73 2208
3792.31 2198
3792.89 2233
3793.48 2182
3794.06 2328
3794.64 2317
3795.22 2378
3795.80 2288
3796.38 2320
3796.96 2309
3797.54 2367
3798.12 2490
3798.70 2538
3799.28 2622
3799.87 2584
3800.45 2501
3801.03 2654
3801.61 2841
3802.19 2720
3802.77 2517
3803.35 2704
3803.94 2710
3804.52 2702
3805.10 2714
3805.68 2869
3806.26 2672
3806.84 2939
3807.43 2876
3808.01 2808
3808.59 2801
3809.17 2945
3809.75 3046
3810.34 3124
3810.92 3131
3811.50 3011
3812.08 2999
3812.66 2926
3813.25 3033
3813.83 3085
3814.41 3137
3814.99 3146
3815.58 3097
3816.16 2996
3816.74 2995
3817.32 3177
3817.91 3090
3818.49 2842
3819.07 2794
3819.65 2624
3820.24 2415
3820.82 2394
3821.40 2377
3821.99 2357
3822.57 2276
3823.15 2265
3823.73 2304
3824.32 2307
3824.90 2256
3825.48 2261
3826.07 2335
3826.65 2193
3827.23 2275
3827.82 2355
3828.40 2524
3828.98 2469
3829.57 2382
3830.15 2361
3830.73 2472
3831.32 2500
3831.90 2503
3832.49 2366
3833.07 2282
3833.65 2304
3834.24 2186
3834.82 2161
3835.41 2271
3835.99 2325
3836.57 2227
3837.16 2383
3837.74 2311
3838.33 2145
3838.91 2182
3839.49 2148
3840.08 2098
3840.66 2129
3841.25 2123
3841.83 2115
3842.42 2221
3843.00 2227
3843.58 2200
3844.17 2166
3844.75 2274
3845.34 2269
3845.92 2153
3846.51 2213
3847.09 2240
3847.68 2197
3848.26 2201
3848.85 2151
3849.43 2182
3850.02 2110
3850.60 2267
3851.19 2354
3851.77 2324
3852.36 2335
3852.94 2306
3853.53 2272
3854.11 2168
3854.70 2213
3855.29 2139
3855.87 2310
3856.46 2233
3857.04 2323
3857.63 2234
3858.21 2301
3858.80 2386
3859.39 2290
3859.97 2421
3860.56 2574
3861.14 2687
3861.73 2759
3862.31 2811
3862.90 2856
3863.49 2826
3864.07 2919
3864.66 2910
3865.25 2702
3865.83 2731
3866.42 2769
3867.00 2839
3867.59 2844
3868.18 2806
3868.76 2743
3869.35 2669
3869.94 2770
3870.52 2595
3871.11 2454
3871.70 2442
3872.28 2521
3872.87 2341
3873.46 2302
3874.04 2434
3874.63 2598
3875.22 2565
3875.80 2469
3876.39 2405
3876.98 2435
3877.57 2397
3878.15 2395
3878.74 2392
3879.33 2199
3879.92 2145
3880.50 2128
3881.09 2191
3881.68 2075
3882.26 2169
3882.85 2040
3883.44 2068
3884.03 2195
3884.62 2177
3885.20 2149
3885.79 2146
3886.38 2181
3886.97 2338
3887.55 2277
3888.14 2473
3888.73 2620
3889.32 2757
3889.91 2649
3890.49 2677
3891.08 2838
3891.67 2759
3892.26 2821
3892.85 2883
3893.44 2796
3894.02 2688
3894.61 2655
3895.20 2328
3895.79 2299
3896.38 2382
3896.97 2284
3897.56 2315
3898.14 2355
3898.73 2365
3899.32 2100
3899.91 2141
3900.50 2205
3901.09 2188
3901.68 2300
3902.27 2279
3902.86 2225
3903.44 2301
3904.03 2415
3904.62 2358
3905.21 2232
3905.80 2136
3906.39 2187
3906.98 2217
3907.57 2181
3908.16 2268
3908.75 2193
3909.34 2146
3909.93 2215
3910.52 2212
3911.11 2098
3911.70 2159
3912.29 2180
3912.88 2139
3913.47 2107
3914.06 2012
3914.65 2017
3915.24 2071
3915.83 2053
3916.42 2095
3917.01 2141
3917.60 2130
3918.19 2080
3918.78 2186
3919.37 2098
3919.96 2076
3920.55 2026
3921.14 2014
3921.73 2129
3922.32 2135
3922.91 1989
3923.50 2009
3924.09 2127
3924.68 2103
3925.27 2143
3925.86 1978
3926.45 1996
3927.05 2066
3927.64 2148
3928.23 2146
3928.82 2122
3929.41 2105
3930.00 1964
3930.59 1993
3931.18 1932
3931.77 2054
3932.37 1931
3932.96 1980
3933.55 1984
3934.14 2032
3934.73 1914
3935.32 1902
3935.91 1983
3936.51 2067
3937.10 2077
3937.69 2066
3938.28 2166
3938.87 2299
3939.46 2391
3940.06 2499
3940.65 2430
3941.24 2533
3941.83 2693
3942.42 2675
3943.02 2621
3943.61 2644
3944.20 2656
3944.79 2684
3945.39 2522
3945.98 2552
3946.57 2435
3947.16 2288
3947.76 2358
3948.35 2384
3948.94 2318
3949.53 2271
3950.13 2202
3950.72 2001
3951.31 2064
3951.90 2049
3952.50 2065
3953.09 2120
3953.68 2177
3954.28 2236
3954.87 2245
3955.46 2292
3956.05 2268
3956.65 2299
3957.24 2438
3957.83 2211
3958.43 2242
3959.02 2401
3959.61 2449
3960.21 2359
3960.80 2230
3961.39 2233
3961.99 2265
3962.58 2264
3963.17 2241
3963.77 2239
3964.36 2327
3964.96 2349
3965.55 2425
3966.14 2429
3966.74 2405
3967.33 2348
3967.93 2383
3968.52 2269
3969.11 2366
3969.71 2238
3970.30 2257
3970.90 2264
3971.49 2138
3972.08 2120
3972.68 2115
3973.27 2433
3973.87 2169
3974.46 2207
3975.06 2343
3975.65 2395
3976.25 2264
3976.84 2436
3977.43 2529
3978.03 2348
3978.62 2264
3979.22 2417
3979.81 2553
3980.41 2496
3981.00 2345
3981.60 2259
3982.19 2242
3982.79 2227
3983.38 2274
3983.98 2143
3984.57 2155
3985.17 2246
3985.76 2260
3986.36 2324
3986.96 2275
3987.55 2324
3988.15 2141
3988.74 2107
3989.34 2367
3989.93 2292
3990.53 2171
3991.12 2228
3991.72 2290
3992.32 2291
3992.91 2322
3993.51 2410
3994.10 2552
3994.70 2439
3995.30 2553
3995.89 2514
3996.49 2389
3997.08 2520
3997.68 2678
3998.28 2569
3998.87 2621
3999.47 2530
4000.07 2475
4000.66 2466
4001.26 2593
4001.85 2485
4002.45 2331
4003.05 2434
4003.64 2485
4004.24 2483
4004.84 2318
4005.43 2482
4006.03 2462
4006.63 2386
4007.23 2623
4007.82 2539
4008.42 2398
4009.02 2402
4009.61 2521
4010.21 2388
4010.81 2355
4011.41 2188
4012.00 2306
4012.60 2263
4013.20 2245
4013.79 2473
4014.39 2390
4014.99 2416
4015.59 2538
4016.18 2566
4016.78 2603
4017.38 2654
4017.98 2626
4018.58 2583
4019.17 2773
4019.77 2700
4020.37 2636
4020.97 2664
4021.56 2559
4022.16 2460
4022.76 2378
4023.36 2343
4023.96 2477
4024.56 2415
4025.15 2623
4025.75 2647
4026.35 2860
4026.95 2902
4027.55 3102
4028.15 3143
4028.74 3329
4029.34 3296
4029.94 3277
4030.54 3415
4031.14 3143
4031.74 3116
4032.34 3085
4032.93 3024
4033.53 2772
4034.13 2718
4034.73 2650
4035.33 2633
4035.93 2580
4036.53 2590
4037.13 2426
4037.73 2236
4038.33 2232
4038.93 2199
4039.52 2277
4040.12 2142
4040.72 2158
4041.32 2203
4041.92 2192
4042.52 2306
4043.12 2191
4043.72 2151
4044.32 2045
4044.92 2081
4045.52 2147
4046.12 2077
4046.72 2053
4047.32 2090
4047.92 2135
4048.52 2039
4049.12 2135
4049.72 2198
4050.32 2110
4050.92 2242
4051.52 2322
4052.12 2204
4052.72 2183
4053.32 2329
4053.92 2333
4054.52 2301
4055.12 2228
4055.72 2289
4056.32 2355
4056.92 2268
4057.52 2156
4058.13 2173
4058.73 2231
4059.33 2127
4059.93 2149
4060.53 2121
4061.13 2158
4061.73 2110
4062.33 2020
4062.93 2008
4063.53 2056
4064.14 2093
4064.74 2126
4065.34 2168
4065.94 1960
4066.54 1960
4067.14 2012
4067.74 1977
4068.34 1996
4068.95 2011
4069.55 2083
4070.15 2117
4070.75 2041
4071.35 2075
4071.95 1977
4072.56 1968
4073.16 2119
4073.76 2040
4074.36 2103
4074.96 1951
4075.57 1942
4076.17 2106
4076.77 2031
4077.37 1963
4077.97 1959
4078.58 2062
4079.18 1979
4079.78 1990
4080.38 1977
4080.99 1866
4081.59 1904
4082.19 2036
4082.79 2038
4083.40 1985
4084.00 2063
4084.60 2015
4085.20 2043
4085.81 2113
4086.41 1983
4087.01 1988
4087.61 2155
4088.22 1944
4088.82 2114
4089.42 1978
4090.03 1885
4090.63 1930
4091.23 2003
4091.84 2017
4092.44 1912
4093.04 2078
4093.65 2217
4094.25 2066
4094.85 2037
4095.46 1951
4096.06 2086
4096.66 2170
4097.27 2261
4097.87 2007
4098.47 1918
4099.08 1906
4099.68 1999
4100.29 1986
4100.89 1878
4101.49 1927
4102.10 1961
4102.70 2012
4103.30 1975
4103.91 2017
4104.51 1905
4105.12 1898
4105.72 1890
4106.33 1856
4106.93 1825
4107.53 1949
4108.14 2054
4108.74 2006
4109.35 2036
4109.95 1929
4110.56 1865
4111.16 1852
4111.77 2073
4112.37 2042
4112.98 1991
4113.58 1955
4114.19 2022
4114.79 1917
4115.40 1872
4116.00 1865
4116.61 1851
4117.21 1896
4117.82 1921
4118.42 1971
4119.03 1977
4119.63 2046
4120.24 2027
4120.84 1925
4121.45 1912
4122.05 2013
4122.66 1947
4123.26 1987
4123.87 1963
4124.47 2111
4125.08 2004
4125.69 1878
4126.29 2060
4126.90 1933
4127.50 1905
4128.11 1944
4128.71 2062
4129.32 2053
4129.93 2002
4130.53 1982
4131.14 1966
4131.74 1984
4132.35 2048
4132.96 2102
4133.56 2178
4134.17 2099
4134.78 2151
4135.38 2178
4135.99 2232
4136.60 2191
4137.20 2164
4137.81 2258
4138.42 2382
4139.02 2418
4139.63 2247
4140.24 2241
4140.84 2483
4141.45 2414
4142.06 2349
4142.66 2428
4143.27 2288
4143.88 2277
4144.48 2376
4145.09 2278
4145.70 2256
4146.31 2153
4146.91 2176
4147.52 2232
4148.13 2141
4148.73 2220
4149.34 2174
4149.95 2058
4150.56 2017
4151.16 2001
4151.77 2078
4152.38 2056
4152.99 1928
4153.60 1932
4154.20 1955
4154.81 1967
4155.42 1942
4156.03 2136
4156.63 2209
4157.24 2131
4157.85 2212
4158.46 1983
4159.07 2183
4159.68 2269
4160.28 2086
4160.89 2224
4161.50 2080
4162.11 2094
4162.72 2140
4163.33 2130
4163.93 2150
4164.54 1979
4165.15 2127
4165.76 2133
4166.37 2078
4166.98 2165
4167.59 2156
4168.19 2142
4168.80 2123
4169.41 2082
4170.02 1996
4170.63 2014
4171.24 2147
4171.85 2161
4172.46 2292
4173.07 2168
4173.68 2065
4174.29 2047
4174.89 2021
4175.50 2076
4176.11 2079
4176.72 2132
4177.33 2134
4177.94 2082
4178.55 2121
4179.16 2333
4179.77 2211
4180.38 2224
4180.99 2113
4181.60 2039
4182.21 2016
4182.82 1977
4183.43 1911
4184.04 1948
4184.65 2005
4185.26 1972
4185.87 2045
4186.48 1973
4187.09 2108
4187.70 2081
4188.31 1924
4188.92 1942
4189.53 2068
4190.14 2030
4190.75 2034
4191.36 2016
4191.97 2043
4192.58 2137
4193.19 2019
4193.80 1949
4194.42 2071
4195.03 2148
4195.64 2073
4196.25 2021
4196.86 2072
4197.47 2092
4198.08 2039
4198.69 2151
4199.30 2162
4199.91 1913
4200.53 1950
4201.14 2010
4201.75 1936
4202.36 1971
4202.97 2078
4203.58 1949
4204.19 1968
4204.80 1947
4205.42 1965
4206.03 1875
4206.64 2001
4207.25 1867
4207.86 1847
4208.47 1952
4209.09 1933
4209.70 1834
4210.31 1900
4210.92 1921
4211.53 2094
4212.15 2003
4212.76 1954
4213.37 2161
4213.98 2095
4214.59 2080
4215.21 2180
4215.82 2246
4216.43 2233
4217.04 2377
4217.66 2221
4218.27 2283
4218.88 2448
4219.49 2431
4220.11 2507
4220.72 2625
4221.33 2682
4221.94 2754
4222.56 2839
4223.17 2747
4223.78 2619
4224.40 2532
4225.01 2638
4225.62 2740
4226.23 2734
4226.85 2608
4227.46 2602
4228.07 2644
4228.69 2567
4229.30 2551
4229.91 2727
4230.53 2875
4231.14 2899
4231.75 3112
4232.37 3269
4232.98 3200
4233.59 3366
4234.21 3459
4234.82 3813
4235.44 3933
4236.05 3749
4236.66 3762
4237.28 3368
4237.89 3226
4238.50 3102
4239.12 2849
4239.73 2544
4240.35 2500
4240.96 2459
4241.58 2326
4242.19 2092
4242.80 2251
4243.42 2427
4244.03 2309
4244.65 2265
4245.26 2248
4245.88 2178
4246.49 2334
4247.10 2365
4247.72 2426
4248.33 2436
4248.95 2270
4249.56 2311
4250.18 2265
4250.79 2189
4251.41 2339
4252.02 2341
4252.64 2185
4253.25 2245
4253.87 2110
4254.48 2192
4255.10 2103
4255.71 2178
4256.33 2270
4256.94 2371
4257.56 2238
4258.17 2112
4258.79 2096
4259.41 2205
4260.02 2162
4260.64 2111
4261.25 2074
4261.87 2217
4262.48 2171
4263.10 2168
4263.71 2281
4264.33 2144
4264.95 2259
4265.56 2356
4266.18 2370
4266.79 2421
4267.41 2361
4268.03 2393
4268.64 2403
4269.26 2249
4269.87 2387
4270.49 2416
4271.11 2383
4271.72 2232
4272.34 2150
4272.96 2233
4273.57 2208
4274.19 2338
4274.81 2371
4275.42 2407
4276.04 2455
4276.66 2513
4277.27 2363
4277.89 2254
4278.51 2241
4279.12 2276
4279.74 2335
4280.36 2279
4280.97 2258
4281.59 2060
4282.21 2079
4282.83 2046
4283.44 2029
4284.06 1956
4284.68 1930
4285.29 1903
4285.91 2099
4286.53 2016
4287.15 2010
4287.76 1906
4288.38 2113
4289.00 1990
4289.62 1988
4290.23 2061
4290.85 2004
4291.47 1978
4292.09 2095
4292.71 2195
4293.32 2119
4293.94 2068
4294.56 2060
4295.18 1907
4295.80 2095
4296.41 2010
4297.03 1954
4297.65 2077
4298.27 2108
4298.89 2098
4299.50 2147
4300.12 2076
4300.74 2140
4301.36 2092
4301.98 2061
4302.60 1989
4303.22 1999
4303.83 2057
4304.45 2158
4305.07 2103
4305.69 2093
4306.31 2192
4306.93 2040
4307.55 2108
4308.17 2122
4308.79 2094
4309.40 2092
4310.02 2211
4310.64 2233
4311.26 2174
4311.88 2025
4312.50 2087
4313.12 2026
4313.74 1767
4314.36 2019
4314.98 1988
4315.60 1850
4316.22 1940
4316.84 1924
4317.46 1898
4318.08 2013
4318.70 1861
4319.32 1870
4319.94 1875
4320.56 1869
4321.18 2120
4321.80 2154
4322.42 2008
4323.04 1855
4323.66 1899
4324.28 2040
4324.90 1864
4325.52 1927
4326.14 2054
4326.76 2129
4327.38 2164
4328.00 2125
4328.62 2066
4329.24 1956
4329.86 2174
4330.48 2129
4331.10 2124
4331.72 2285
4332.34 2347
4332.96 2388
4333.58 2549
4334.20 2620
4334.82 2814
4335.45 3020
4336.07 3081
4336.69 3291
4337.31 3269
4337.93 3470
4338.55 3531
4339.17 3194
4339.79 3200
4340.41 3131
4341.04 3116
4341.66 3212
4342.28 3157
4342.90 3024
4343.52 3188
4344.14 3276
4344.76 3391
4345.39 3706
4346.01 3941
4346.63 4171
4347.25 4263
4347.87 4090
4348.50 4163
4349.12 3922
4349.74 3763
4350.36 3477
4350.98 3208
4351.61 2708
4352.23 2734
4352.85 2768
4353.47 2559
4354.09 2418
4354.72 2365
4355.34 2522
4355.96 2448
4356.58 2355
4357.21 2314
4357.83 2369
4358.45 2321
4359.07 2421
4359.70 2355
4360.32 2134
4360.94 2374
4361.56 2391
4362.19 2302
4362.81 2331
4363.43 2300
4364.06 2229
4364.68 2217
4365.30 2164
4365.93 2228
4366.55 2187
4367.17 2018
4367.80 2099
4368.42 2279
4369.04 2065
4369.67 2037
4370.29 1875
4370.91 1922
4371.54 1935
4372.16 2058
4372.78 1815
4373.41 1881
4374.03 1902
4374.65 1952
4375.28 1965
4375.90 1966
4376.53 1866
4377.15 1905
4377.77 2053
4378.40 1910
4379.02 1893
4379.65 1895
4380.27 2020
4380.89 2099
4381.52 2009
4382.14 1885
4382.77 2036
4383.39 2045
4384.02 2022
4384.64 1847
4385.26 1981
4385.89 2196
4386.51 2080
4387.14 1884
4387.76 1814
4388.39 1879
4389.01 1839
4389.64 1909
4390.26 1925
4390.89 1740
4391.51 1782
4392.14 1853
4392.76 1971
4393.39 1867
4394.01 1869
4394.64 1940
4395.26 1860
4395.89 1898
4396.51 1838
4397.14 1865
4397.76 1895
4398.39 1957
4399.01 1875
4399.64 2019
4400.27 1879
4400.89 1966
4401.52 1885
4402.14 2058
4402.77 1972
4403.39 1963
4404.02 1907
4404.65 1997
4405.27 2086
4405.90 1843
4406.52 1966
4407.15 1958
4407.78 1917
4408.40 1999
4409.03 1990
4409.65 1945
4410.28 2151
4410.91 2128
4411.53 2063
4412.16 2199
4412.79 1992
4413.41 1814
4414.04 1921
4414.67 2008
4415.29 2054
4415.92 1947
4416.55 1883
4417.17 1866
4417.80 1668
4418.43 1797
4419.05 1931
4419.68 1790
4420.31 1683
4420.93 1699
4421.56 1668
4422.19 1717
4422.82 1656
4423.44 1748
4424.07 1714
4424.70 1705
4425.32 1725
4425.95 1818
4426.58 1671
4427.21 1638
4427.83 1624
4428.46 1724
4429.09 1686
4429.72 1753
4430.35 1846
4430.97 1796
4431.60 1699
4432.23 1776
4432.86 1829
4433.48 1842
4434.11 1809
4434.74 1919
4435.37 1856
4436.00 1878
4436.62 2000
4437.25 1903
4437.88 1848
4438.51 1943
4439.14 1919
4439.77 1874
4440.39 1834
4441.02 1810
4441.65 1862
4442.28 1755
4442.91 1787
4443.54 1759
4444.17 1953
4444.79 1874
4445.42 1815
4446.05 1844
4446.68 1798
4447.31 1789
4447.94 1843
4448.57 1877
4449.20 1941
4449.83 1891
4450.46 1979
4451.08 2037
4451.71 1962
4452.34 1934
4452.97 2027
4453.60 2079
4454.23 2008
4454.86 2141
4455.49 2006
4456.12 2080
4456.75 2129
4457.38 1988
4458.01 2015
4458.64 1932
4459.27 1867
4459.90 1949
4460.53 1788
4461.16 1803
4461.79 1934
4462.42 1847
4463.05 1703
4463.68 1643
4464.31 1680
4464.94 1761
4465.57 1752
4466.20 1874
4466.83 1933
4467.46 1656
4468.09 1702
4468.72 1724
4469.35 1750
4469.98 1776
4470.61 1586
4471.24 1511
4471.87 1685
4472.50 1756
4473.13 1638
4473.76 1574
4474.40 1734
4475.03 1742
4475.66 1746
4476.29 1649
4476.92 1763
4477.55 1780
4478.18 1782
4478.81 1784
4479.44 1749
4480.07 1685
4480.71 1724
4481.34 1751
4481.97 1782
4482.60 1793
4483.23 1819
4483.86 1891
4484.49 1745
4485.13 1705
4485.76 1851
4486.39 1839
4487.02 1908
4487.65 1989
4488.28 1914
4488.92 1991
4489.55 1859
4490.18 1744
4490.81 1813
4491.44 1881
4492.08 1780
4492.71 1747
4493.34 1744
4493.97 1806
4494.61 1830
4495.24 1834
4495.87 1749
4496.50 1867
4497.13 2024
4497.77 2024
4498.40 2081
4499.03 2101
4499.67 2202
4500.30 2455
4500.93 2462
4501.56 2617
4502.20 2701
4502.83 2748
4503.46 2799
4504.09 2583
4504.73 2661
4505.36 2728
4505.99 2515
4506.63 2508
4507.26 2235
4507.89 2030
4508.53 2051
4509.16 2044
4509.79 2010
4510.43 1980
4511.06 1986
4511.69 2095
4512.33 2039
4512.96 1956
4513.59 1915
4514.23 1825
4514.86 1893
4515.49 1893
4516.13 1843
4516.76 1829
4517.40 1758
4518.03 1744
4518.66 1856
4519.30 1788
4519.93 1820
4520.57 1916
4521.20 1787
4521.83 1935
4522.47 1873
4523.10 1784
4523.74 1900
4524.37 1859
4525.01 1919
4525.64 1966
4526.27 1786
4526.91 1883
4527.54 2207
4528.18 2092
4528.81 2153
4529.45 2226
4530.08 2312
4530.72 2405
4531.35 2681
4531.99 2613
4532.62 2504
4533.26 2517
4533.89 2618
4534.53 2477
4535.16 2291
4535.80 2271
4536.43 2292
4537.07 2132
4537.70 1817
4538.34 1822
4538.97 1812
4539.61 1890
4540.24 1841
4540.88 1803
4541.52 1882
4542.15 1749
4542.79 1716
4543.42 1702
4544.06 1833
4544.69 1814
4545.33 1664
4545.97 1830
4546.60 1816
4547.24 1791
4547.87 1619
4548.51 1665
4549.15 1700
4549.78 1744
4550.42 1670
4551.05 1734
4551.69 1774
4552.33 1697
4552.96 1682
4553.60 1645
4554.24 1731
4554.87 1759
4555.51 1760
4556.15 1793
4556.78 1770
4557.42 1773
4558.06 1654
4558.69 1730
4559.33 1747
4559.97 1829
4560.60 1738
4561.24 1730
4561.88 1774
4562.51 1742
4563.15 1755
4563.79 1675
4564.43 1700
4565.06 1687
4565.70 1739
4566.34 1801
4566.97 1848
4567.61 1704
4568.25 1765
4568.89 1840
4569.52 1736
4570.16 1866
4570.80 1818
4571.44 1832
4572.07 1868
4572.71 1812
4573.35 1762
4573.99 1658
4574.63 1639
4575.26 1720
4575.90 1812
4576.54 1677
4577.18 1738
4577.82 1768
4578.45 1838
4579.09 1838
4579.73 1678
4580.37 1778
4581.01 1784
4581.65 1828
4582.28 1800
4582.92 1770
4583.56 1713
4584.20 1732
4584.84 1809
4585.48 1724
4586.12 1877
4586.75 1778
4587.39 1731
4588.03 1864
4588.67 1962
4589.31 1985
4589.95 1956
4590.59 2135
4591.23 2183
4591.87 2378
4592.50 2205
4593.14 2042
4593.78 2162
4594.42 2151
4595.06 2131
4595.70 1983
4596.34 1914
4596.98 1780
4597.62 1704
4598.26 1845
4598.90 1922
4599.54 1814
4600.18 1760
4600.82 1761
4601.46 1860
4602.10 1926
4602.74 1774
4603.38 1853
4604.02 1899
4604.66 1842
4605.30 1729
4605.94 1678
4606.58 1724
4607.22 1718
4607.86 1760
4608.50 1841
4609.14 1883
4609.78 1954
4610.42 1901
4611.06 1824
4611.70 1696
4612.34 1584
4612.98 1645
4613.62 1636
4614.26 1892
4614.90 1880
4615.54 1682
4616.18 1799
4616.82 1802
4617.47 1768
4618.11 1755
4618.75 1650
4619.39 1675
4620.03 1667
4620.67 1609
4621.31 1571
4621.95 1631
4622.59 1598
4623.23 1612
4623.88 1637
4624.52 1680
4625.16 1493
4625.80 1587
4626.44 1596
4627.08 1620
4627.72 1564
4628.37 1658
4629.01 1790
4629.65 1749
4630.29 1703
4630.93 1775
4631.58 1735
4632.22 1802
4632.86 1756
4633.50 1711
4634.14 1787
4634.79 1839
4635.43 1718
4636.07 1786
4636.71 1861
4637.35 1785
4638.00 1810
4638.64 1665
4639.28 1797
4639.92 1692
4640.57 1670
4641.21 1771
4641.85 1697
4642.49 1672
4643.14 1814
4643.78 1896
4644.42 1829
4645.06 1819
4645.71 1725
4646.35 1757
4646.99 1815
4647.64 1848
4648.28 1834
4648.92 1892
4649.56 1941
4650.21 1813
4650.85 1853
4651.49 1865
4652.14 1966
4652.78 2097
4653.42 2153
4654.07 2037
4654.71 2050
4655.35 1999
4656.00 1885
4656.64 1777
4657.29 1675
4657.93 1755
4658.57 1758
4659.22 1706
4659.86 1749
4660.50 1745
4661.15 1652
4661.79 1521
4662.44 1633
4663.08 1702
4663.72 1655
4664.37 1681
4665.01 1609
4665.66 1608
4666.30 1624
4666.95 1637
4667.59 1601
4668.23 1540
4668.88 1461
4669.52 1460
4670.17 1486
4670.81 1586
4671.46 1464
4672.10 1491
4672.75 1503
4673.39 1543
4674.04 1557
4674.68 1586
4675.32 1666
4675.97 1617
4676.61 1614
4677.26 1613
4677.90 1583
4678.55 1653
4679.20 1710
4679.84 1655
4680.49 1631
4681.13 1694
4681.78 1702
4682.42 1524
4683.07 1744
4683.71 1845
4684.36 1851
4685.00 1723
4685.65 1766
4686.29 1697
4686.94 1687
4687.59 1631
4688.23 1518
4688.88 1483
4689.52 1558
4690.17 1562
4690.82 1672
4691.46 1685
4692.11 1648
4692.75 1688
4693.40 1661
4694.05 1732
4694.69 1765
4695.34 1778
4695.98 1866
4696.63 1764
4697.28 1715
4697.92 1784
4698.57 1763
4699.22 2005
4699.86 2147
4700.51 2058
4701.16 2093
4701.80 1892
4702.45 1794
4703.10 1931
4703.74 1880
4704.39 1834
4705.04 1855
4705.68 1738
4706.33 1826
4706.98 1892
4707.63 1990
4708.27 1785
4708.92 1727
4709.57 1896
4710.21 1873
4710.86 1747
4711.51 1809
4712.16 1774
4712.80 1765
4713.45 1761
4714.10 1660
4714.75 1747
4715.39 1682
4716.04 1754
4716.69 1714
4717.34 1707
4717.99 1763
4718.63 1676
4719.28 1813
4719.93 1727
4720.58 1814
4721.22 1908
4721.87 1800
4722.52 1929
4723.17 2051
4723.82 2016
4724.47 1981
4725.11 1982
4725.76 2047
4726.41 2114
4727.06 2005
4727.71 1976
4728.36 2024
4729.00 2124
4729.65 1923
4730.30 1883
4730.95 1768
4731.60 1791
4732.25 1820
4732.90 1824
4733.55 1781
4734.19 1791
4734.84 1797
4735.49 1791
4736.14 1719
4736.79 1801
4737.44 1802
4738.09 1793
4738.74 1791
4739.39 1932
4740.04 1966
4740.69 1885
4741.34 2009
4741.99 1948
4742.64 1895
4743.28 1903
4743.93 1808
4744.58 1729
4745.23 1743
4745.88 1861
4746.53 1769
4747.18 1774
4747.83 1778
4748.48 1920
4749.13 2023
4749.78 2047
4750.43 2042
4751.08 1962
4751.73 2174
4752.38 2177
4753.03 2121
4753.68 2333
4754.33 2219
4754.98 2098
4755.63 2137
4756.29 2069
4756.94 1857
4757.59 1853
4758.24 1727
4758.89 1725
4759.54 1686
4760.19 1789
4760.84 1816
4761.49 1882
4762.14 1692
4762.79 1660
4763.44 1844
4764.09 1836
4764.74 1820
4765.40 1881
4766.05 1783
4766.70 1856
4767.35 1782
4768.00 1698
4768.65 1829
4769.30 1844
4769.95 1726
4770.61 1639
4771.26 1639
4771.91 1626
4772.56 1589
4773.21 1621
4773.86 1617
4774.52 1642
4775.17 1695
4775.82 1561
4776.47 1672
4777.12 1665
4777.77 1722
4778.43 1771
4779.08 1795
4779.73 1805
4780.38 1729
4781.04 1716
4781.69 1763
4782.34 1640
4782.99 1861
4783.64 1727
4784.30 1658
4784.95 1744
4785.60 1628
4786.25 1582
4786.91 1760
4787.56 1774
4788.21 1686
4788.86 1677
4789.52 1657
4790.17 1743
4790.82 1743
4791.48 1793
4792.13 1749
4792.78 1624
4793.43 1545
4794.09 1622
4794.74 1588
4795.39 1772
4796.05 1713
4796.70 1654
4797.35 1691
4798.01 1664
4798.66 1704
4799.31 1740
4799.97 1707
4800.62 1589
4801.27 1570
4801.93 1655
4802.58 1765
4803.23 1770
4803.89 1763
4804.54 1782
4805.20 1720
4805.85 1743
4806.50 1656
4807.16 1748
4807.81 1659
4808.47 1622
4809.12 1717
4809.77 1710
4810.43 1742
4811.08 1874
4811.74 1780
4812.39 1701
4813.04 1795
4813.70 1891
4814.35 1907
4815.01 1873
4815.66 1723
4816.32 1755
4816.97 1784
4817.63 1847
4818.28 1964
4818.94 1961
4819.59 1887
4820.24 1961
4820.90 2078
4821.55 1879
4822.21 2011
4822.86 1896
4823.52 1969
4824.17 2143
4824.83 2054
4825.49 2093
4826.14 2174
4826.80 2248
4827.45 2190
4828.11 2211
4828.76 2195
4829.42 2301
4830.07 2183
4830.73 2136
4831.38 2250
4832.04 2360
4832.69 2493
4833.35 2476
4834.01 2511
4834.66 2563
4835.32 2659
4835.97 2771
4836.63 2583
4837.29 2697
4837.94 2753
4838.60 2692
4839.25 2722
4839.91 2683
4840.57 2837
4841.22 2766
4841.88 2788
4842.54 2619
4843.19 2777
4843.85 3002
4844.50 2847
4845.16 2924
4845.82 2990
4846.47 3103
4847.13 3167
4847.79 3410
4848.44 3900
4849.10 4067
4849.76 4063
4850.41 4235
4851.07 4369
4851.73 4304
4852.39 4193
4853.04 4128
4853.70 3737
4854.36 3487
4855.01 3455
4855.67 3457
4856.33 3493
4856.99 3424
4857.64 3573
4858.30 3643
4858.96 3635
4859.62 3694
4860.27 3537
4860.93 3508
4861.59 3406
4862.25 3606
4862.90 3347
4863.56 3142
4864.22 3423
4864.88 3311
4865.53 3235
4866.19 3397
4866.85 3223
4867.51 3242
4868.17 3332
4868.83 3542
4869.48 3493
4870.14 3365
4870.80 3264
4871.46 2991
4872.12 2926
4872.77 3038
4873.43 2974
4874.09 2938
4874.75 3147
4875.41 2954
4876.07 2850
4876.73 3075
4877.38 2993
4878.04 2907
4878.70 2958
4879.36 2952
4880.02 2953
4880.68 2898
4881.34 2843
4882.00 2643
4882.66 2599
4883.31 2620
4883.97 2677
4884.63 2517
4885.29 2461
4885.95 2484
4886.61 2662
4887.27 2740
4887.93 2646
4888.59 2647
4889.25 2884
4889.91 2921
4890.57 2994
4891.23 3202
4891.89 3220
4892.55 3063
4893.21 3049
4893.87 3051
4894.53 2798
4895.19 2626
4895.85 2571
4896.51 2562
4897.17 2564
4897.83 2646
4898.49 2550
4899.15 2620
4899.81 2631
4900.47 2677
4901.13 2545
4901.79 2570
4902.45 2485
4903.11 2265
4903.77 2398
4904.43 2341
4905.09 2303
4905.75 2238
4906.41 2329
4907.07 2202
4907.73 2235
4908.39 2171
4909.05 2148
4909.72 2077
4910.38 2229
4911.04 2143
4911.70 2224
4912.36 2191
4913.02 2203
4913.68 2125
4914.34 2106
4915.00 2124
4915.67 1870
4916.33 1816
4916.99 2061
4917.65 2090
4918.31 2042
4918.97 1986
4919.63 1860
4920.30 1903
4920.96 1907
4921.62 1900
4922.28 1883
4922.94 1892
4923.60 1983
4924.27 1943
4924.93 1909
4925.59 1947
4926.25 1915
4926.91 1839
4927.58 1844
4928.24 1850
4928.90 1778
4929.56 1844
4930.22 1990
4930.89 1939
4931.55 1879
4932.21 1915
4932.87 1981
4933.54 1902
4934.20 1862
4934.86 1943
4935.52 1980
4936.19 1864
4936.85 1788
4937.51 1850
4938.18 1821
4938.84 1727
4939.50 1793
4940.16 1758
4940.83 1687
4941.49 1842
4942.15 1642
4942.82 1708
4943.48 1700
4944.14 1803
4944.81 1849
4945.47 1831
4946.13 1815
4946.80 1672
4947.46 1629
4948.12 1722
4948.79 1706
4949.45 1717
4950.11 1746
4950.78 1728
4951.44 1696
4952.10 1665
4952.77 1722
4953.43 1722
4954.10 1813
4954.76 1699
4955.42 1623
4956.09 1651
4956.75 1670
4957.42 1771
4958.08 1822
4958.74 1697
4959.41 1726
4960.07 1919
4960.74 1824
4961.40 1911
4962.07 2070
4962.73 1998
4963.39 2112
4964.06 2187
4964.72 2269
4965.39 2125
4966.05 2031
4966.72 2130
4967.38 2003
4968.05 2097
4968.71 1997
4969.38 1855
4970.04 1811
4970.71 1775
4971.37 1770
4972.04 1717
4972.70 1794
4973.37 1835
4974.03 1827
4974.70 1835
4975.36 1729
4976.03 1865
4976.69 1943
4977.36 1913
4978.02 1850
4978.69 1843
4979.36 1691
4980.02 1953
4980.69 1911
4981.35 1827
4982.02 1770
4982.68 1772
4983.35 1737
4984.02 1890
4984.68 1914
4985.35 1867
4986.01 1885
4986.68 2069
4987.35 2266
4988.01 2204
4988.68 2236
4989.34 2392
4990.01 2345
4990.68 2368
4991.34 2322
4992.01 2317
4992.68 2195
4993.34 2023
4994.01 2039
4994.68 2061
4995.34 1809
4996.01 1816
4996.68 1827
4997.34 1740
4998.01 1682
4998.68 1652
4999.34 1591
5000.01 1601
5000.68 1571
5001.34 1555
5002.01 1565
5002.68 1549
5003.35 1435
5004.01 1449
5004.68 1549
5005.35 1473
5006.01 1381
5006.68 1485
5007.35 1501
5008.02 1538
5008.68 1621
5009.35 1449
5010.02 1559
5010.69 1625
5011.36 1586
5012.02 1573
5012.69 1542
5013.36 1544
5014.03 1436
5014.69 1544
5015.36 1562
5016.03 1653
5016.70 1573
5017.37 1662
5018.03 1532
5018.70 1634
5019.37 1657
5020.04 1685
5020.71 1846
5021.38 1730
5022.04 1705
5022.71 1758
5023.38 1886
5024.05 1742
5024.72 1851
5025.39 1720
5026.06 1724
5026.72 1681
5027.39 1681
5028.06 1824
5028.73 1815
5029.40 1799
5030.07 1610
5030.74 1655
5031.41 1549
5032.08 1670
5032.75 1625
5033.41 1658
5034.08 1646
5034.75 1592
5035.42 1601
5036.09 1475
5036.76 1555
5037.43 1505
5038.10 1473
5038.77 1474
5039.44 1495
5040.11 1615
5040.78 1605
5041.45 1497
5042.12 1475
5042.79 1368
5043.46 1373
5044.13 1457
5044.80 1440
5045.47 1553
5046.14 1537
5046.81 1393
5047.48 1501
5048.15 1470
5048.82 1537
5049.49 1569
5050.16 1521
5050.83 1517
5051.50 1406
5052.17 1417
5052.84 1470
5053.51 1502
5054.18 1638
5054.85 1556
5055.52 1519
5056.19 1449
5056.86 1502
5057.53 1544
5058.21 1393
5058.88 1486
5059.55 1524
5060.22 1524
5060.89 1644
5061.56 1604
5062.23 1679
5062.90 1532
5063.57 1502
5064.24 1471
5064.92 1417
5065.59 1449
5066.26 1556
5066.93 1501
5067.60 1487
5068.27 1535
5068.94 1560
5069.62 1573
5070.29 1484
5070.96 1555
5071.63 1519
5072.30 1625
5072.97 1650
5073.65 1595
5074.32 1529
5074.99 1637
5075.66 1700
5076.33 1836
5077.01 1716
5077.68 1734
5078.35 1800
5079.02 1854
5079.70 1931
5080.37 1865
5081.04 1860
5081.71 1840
5082.38 1833
5083.06 1790
5083.73 1790
5084.40 1618
5085.07 1605
5085.75 1736
5086.42 1793
5087.09 1777
5087.77 1828
5088.44 1838
5089.11 1919
5089.78 1979
5090.46 1893
5091.13 1930
5091.80 2069
5092.48 2285
5093.15 2278
5093.82 2196
5094.50 2004
5095.17 1986
5095.84 1983
5096.52 2011
5097.19 1815
5097.86 1802
5098.54 1668
5099.21 1670
5099.88 1701
5100.56 1698
5101.23 1634
5101.90 1682
5102.58 1798
5103.25 1757
5103.93 1799
5104.60 1831
5105.27 1707
5105.95 1806
5106.62 1823
5107.30 1718
5107.97 1787
5108.64 1748
5109.32 1667
5109.99 1759
5110.67 1626
5111.34 1477
5112.02 1513
5112.69 1534
5113.36 1486
5114.04 1527
5114.71 1574
5115.39 1572
5116.06 1593
5116.74 1729
5117.41 1717
5118.09 1725
5118.76 1843
5119.44 1843
5120.11 1768
5120.79 1924
5121.46 1788
5122.14 1821
5122.81 1847
5123.49 1672
5124.16 1532
5124.84 1523
5125.51 1539
5126.19 1588
5126.86 1533
5127.54 1532
5128.21 1602
5128.89 1525
5129.57 1535
5130.24 1616
5130.92 1645
5131.59 1740
5132.27 1771
5132.94 1646
5133.62 1718
5134.30 1712
5134.97 1696
5135.65 1612
5136.32 1673
5137.00 1698
5137.68 1631
5138.35 1679
5139.03 1632
5139.70 1616
5140.38 1594
5141.06 1681
5141.73 1700
5142.41 1613
5143.09 1501
5143.76 1492
5144.44 1561
5145.12 1598
5145.79 1467
5146.47 1543
5147.15 1465
5147.82 1463
5148.50 1533
5149.18 1466
5149.85 1523
5150.53 1532
5151.21 1452
5151.88 1488
5152.56 1531
5153.24 1493
5153.92 1535
5154.59 1517
5155.27 1502
5155.95 1519
5156.62 1466
5157.30 1518
5157.98 1452
5158.66 1516
5159.33 1513
5160.01 1572
5160.69 1529
5161.37 1421
5162.04 1405
5162.72 1557
5163.40 1592
5164.08 1512
5164.76 1559
5165.43 1637
5166.11 1669
5166.79 1509
5167.47 1632
5168.15 1602
5168.82 1536
5169.50 1518
5170.18 1528
5170.86 1511
5171.54 1538
5172.22 1435
5172.89 1443
5173.57 1475
5174.25 1409
5174.93 1410
5175.61 1455
5176.29 1401
5176.97 1557
5177.64 1650
5178.32 1563
5179.00 1598
5179.68 1545
5180.36 1541
5181.04 1445
5181.72 1439
5182.40 1501
5183.08 1545
5183.75 1536
5184.43 1512
5185.11 1578
5185.79 1525
5186.47 1491
5187.15 1459
5187.83 1451
5188.51 1464
5189.19 1454
5189.87 1376
5190.55 1437
5191.23 1390
5191.91 1425
5192.59 1451
5193.27 1409
5193.95 1404
5194.63 1434
5195.31 1326
5195.99 1389
5196.67 1439
5197.35 1384
5198.03 1466
5198.71 1492
5199.39 1326
5200.07 1349
5200.75 1484
5201.43 1463
5202.11 1395
5202.79 1363
5203.47 1403
5204.15 1467
5204.83 1472
5205.51 1453
5206.19 1531
5206.87 1502
5207.55 1484
5208.23 1461
5208.91 1472
5209.59 1534
5210.27 1651
5210.96 1731
5211.64 1652
5212.32 1519
5213.00 1619
5213.68 1585
5214.36 1518
5215.04 1546
5215.72 1509
5216.40 1603
5217.09 1492
5217.77 1552
5218.45 1560
5219.13 1546
5219.81 1538
5220.49 1599
5221.17 1633
5221.86 1541
5222.54 1515
5223.22 1468
5223.90 1448
5224.58 1401
5225.27 1367
5225.95 1552
5226.63 1522
5227.31 1453
5227.99 1457
5228.67 1497
5229.36 1524
5230.04 1445
5230.72 1483
5231.40 1537
5232.09 1454
5232.77 1393
5233.45 1413
5234.13 1555
5234.82 1523
5235.50 1566
5236.18 1527
5236.86 1676
5237.55 1695
5238.23 1674
5238.91 1745
5239.59 1801
5240.28 1818
5240.96 1756
5241.64 1735
5242.33 1670
5243.01 1582
5243.69 1544
5244.37 1436
5245.06 1448
5245.74 1490
5246.42 1578
5247.11 1638
5247.79 1637
5248.47 1567
5249.16 1599
5249.84 1632
5250.52 1655
5251.21 1826
5251.89 1801
5252.58 1697
5253.26 1675
5253.94 1578
5254.63 1439
5255.31 1481
5255.99 1533
5256.68 1523
5257.36 1649
5258.05 1673
5258.73 1578
5259.41 1498
5260.10 1564
5260.78 1583
5261.47 1531
5262.15 1652
5262.84 1647
5263.52 1611
5264.20 1611
5264.89 1602
5265.57 1528
5266.26 1590
5266.94 1557
5267.63 1624
5268.31 1512
5269.00 1618
5269.68 1584
5270.37 1600
5271.05 1551
5271.73 1520
5272.42 1520
5273.10 1621
5273.79 1628
5274.47 1537
5275.16 1449
5275.85 1421
5276.53 1537
5277.22 1505
5277.90 1568
5278.59 1630
5279.27 1719
5279.96 1790
5280.64 1646
5281.33 1613
5282.01 1738
5282.70 1800
5283.38 1742
5284.07 1742
5284.76 1641
5285.44 1566
5286.13 1414
5286.81 1468
5287.50 1520
5288.19 1509
5288.87 1429
5289.56 1580
5290.24 1549
5290.93 1556
5291.62 1483
5292.30 1390
5292.99 1428
5293.67 1546
5294.36 1453
5295.05 1500
5295.73 1617
5296.42 1625
5297.11 1660
5297.79 1486
5298.48 1533
5299.17 1729
5299.85 1814
5300.54 1881
5301.23 1898
5301.91 1896
5302.60 2016
5303.29 1895
5303.97 1789
5304.66 1852
5305.35 1752
5306.04 1709
5306.72 1721
5307.41 1742
5308.10 1689
5308.78 1607
5309.47 1643
5310.16 1573
5310.85 1488
5311.53 1645
5312.22 1691
5312.91 1666
5313.60 1696
5314.28 1660
5314.97 1676
5315.66 1600
5316.35 1492
5317.04 1417
5317.72 1658
5318.41 1644
5319.10 1757
5319.79 1661
5320.48 1694
5321.16 1719
5321.85 1794
5322.54 1794
5323.23 1702
5323.92 1770
5324.60 1641
5325.29 1624
5325.98 1718
5326.67 1584
5327.36 1621
5328.05 1630
5328.74 1693
5329.42 1748
5330.11 1610
5330.80 1705
5331.49 1771
5332.18 1672
5332.87 1570
5333.56 1494
5334.25 1611
5334.93 1670
5335.62 1583
5336.31 1442
5337.00 1575
5337.69 1622
5338.38 1607
5339.07 1499
5339.76 1514
5340.45 1540
5341.14 1665
5341.83 1590
5342.52 1515
5343.21 1590
5343.90 1693
5344.58 1684
5345.27 1618
5345.96 1746
5346.65 1734
5347.34 1856
5348.03 2011
5348.72 2016
5349.41 2157
5350.10 2135
5350.79 2288
5351.48 2524
5352.17 2513
5352.86 2216
5353.55 2264
5354.24 2296
5354.93 2224
5355.62 2070
5356.31 2000
5357.01 1862
5357.70 1651
5358.39 1590
5359.08 1524
5359.77 1525
5360.46 1456
5361.15 1464
5361.84 1404
5362.53 1520
5363.22 1622
5363.91 1466
5364.60 1503
5365.29 1472
5365.98 1511
5366.68 1355
5367.37 1470
5368.06 1473
5368.75 1440
5369.44 1517
5370.13 1570
5370.82 1642
5371.51 1504
5372.21 1431
5372.90 1404
5373.59 1359
5374.28 1369
5374.97 1492
5375.66 1443
5376.35 1380
5377.05 1433
5377.74 1461
5378.43 1492
5379.12 1464
5379.81 1462
5380.51 1458
5381.20 1467
5381.89 1408
5382.58 1410
5383.27 1449
5383.97 1474
5384.66 1461
5385.35 1373
5386.04 1450
5386.73 1481
5387.43 1545
5388.12 1588
5388.81 1583
5389.50 1623
5390.20 1794
5390.89 1764
5391.58 1757
5392.28 1743
5392.97 1733
5393.66 1584
5394.35 1431
5395.05 1446
5395.74 1477
5396.43 1554
5397.13 1498
5397.82 1415
5398.51 1338
5399.20 1311
5399.90 1408
5400.59 1386
5401.28 1397
5401.98 1400
5402.67 1385
5403.36 1412
5404.06 1357
5404.75 1417
5405.44 1369
5406.14 1432
5406.83 1526
5407.53 1395
5408.22 1444
5408.91 1530
5409.61 1540
5410.30 1297
5410.99 1360
5411.69 1380
5412.38 1343
5413.08 1419
5413.77 1493
5414.46 1453
5415.16 1490
5415.85 1281
5416.55 1376
5417.24 1389
5417.94 1344
5418.63 1340
5419.32 1491
5420.02 1372
5420.71 1402
5421.41 1367
5422.10 1390
5422.80 1454
5423.49 1376
5424.19 1401
5424.88 1453
5425.58 1529
5426.27 1575
5426.97 1540
5427.66 1425
5428.36 1506
5429.05 1410
5429.75 1388
5430.44 1454
5431.14 1447
5431.83 1492
5432.53 1405
5433.22 1416
5433.92 1583
5434.61 1754
5435.31 1688
5436.00 1799
5436.70 1793
5437.40 1798
5438.09 1709
5438.79 1718
5439.48 1644
5440.18 1614
5440.87 1640
5441.57 1525
5442.27 1561
5442.96 1674
5443.66 1764
5444.35 1877
5445.05 1674
5445.75 1741
5446.44 1833
5447.14 1814
5447.83 1812
5448.53 1822
5449.23 1659
5449.92 1834
5450.62 1841
5451.32 1675
5452.01 1641
5452.71 1847
5453.41 1693
5454.10 1607
5454.80 1584
5455.50 1572
5456.19 1546
5456.89 1520
5457.59 1579
5458.28 1668
5458.98 1638
5459.68 1649
5460.37 1660
5461.07 1717
5461.77 1760
5462.47 1706
5463.16 1714
5463.86 1750
5464.56 1697
5465.25 1668
5465.95 1690
5466.65 1662
5467.35 1682
5468.04 1723
5468.74 1648
5469.44 1671
5470.14 1631
5470.84 1657
5471.53 1782
5472.23 1652
5472.93 1781
5473.63 1682
5474.32 1740
5475.02 1816
5475.72 1792
5476.42 1937
5477.12 2090
5477.82 2065
5478.51 2056
5479.21 2197
5479.91 2451
5480.61 2538
5481.31 2452
5482.01 2509
5482.70 2433
5483.40 2285
5484.10 2272
5484.80 2137
5485.50 2119
5486.20 1880
5486.90 1895
5487.59 1934
5488.29 1911
5488.99 1806
5489.69 1903
5490.39 2150
5491.09 2112
5491.79 2064
5492.49 2082
5493.19 2037
5493.89 2197
5494.58 2255
5495.28 2094
5495.98 2182
5496.68 2405
5497.38 2629
5498.08 2773
5498.78 3047
5499.48 3139
5500.18 3398
5500.88 3427
5501.58 3453
5502.28 3544
5502.98 3368
5503.68 3327
5504.38 3054
5505.08 2771
5505.78 2485
5506.48 2380
5507.18 2196
5507.88 2185
5508.58 1992
5509.28 2030
5509.98 2017
5510.68 1942
5511.38 2043
5512.08 1994
5512.78 1824
5513.48 1988
5514.18 2067
5514.88 1944
5515.58 1904
5516.28 1986
5516.98 1923
5517.68 1789
5518.39 1791
5519.09 1846
5519.79 1679
5520.49 1715
5521.19 1779
5521.89 1877
5522.59 1787
5523.29 1684
5523.99 1705
5524.69 1701
5525.40 1724
5526.10 1676
5526.80 1616
5527.50 1583
5528.20 1554
5528.90 1667
5529.60 1627
5530.31 1554
5531.01 1529
5531.71 1553
5532.41 1607
5533.11 1507
5533.81 1515
5534.52 1566
5535.22 1608
5535.92 1529
5536.62 1571
5537.32 1556
5538.02 1412
5538.73 1455
5539.43 1567
5540.13 1469
5540.83 1467
5541.54 1524
5542.24 1477
5542.94 1409
5543.64 1367
5544.34 1464
5545.05 1552
5545.75 1395
5546.45 1432
5547.15 1415
5547.86 1402
5548.56 1468
5549.26 1345
5549.97 1381
5550.67 1421
5551.37 1466
5552.07 1378
5552.78 1428
5553.48 1432
5554.18 1459
5554.89 1438
5555.59 1444
5556.29 1408
5557.00 1471
5557.70 1408
5558.40 1383
5559.11 1425
5559.81 1423
5560.51 1457
5561.22 1559
5561.92 1489
5562.62 1589
5563.33 1597
5564.03 1642
5564.73 1571
5565.44 1532
5566.14 1469
5566.85 1619
5567.55 1510
5568.25 1449
5568.96 1451
5569.66 1527
5570.37 1553
5571.07 1589
5571.77 1493
5572.48 1515
5573.18 1582
5573.89 1468
5574.59 1520
5575.29 1434
5576.00 1454
5576.70 1520
5577.41 1375
5578.11 1319
5578.82 1338
5579.52 1365
5580.23 1380
5580.93 1435
5581.64 1483
5582.34 1448
5583.05 1419
5583.75 1387
5584.46 1303
5585.16 1303
5585.87 1295
5586.57 1427
5587.28 1460
5587.98 1324
5588.69 1414
5589.39 1346
5590.10 1359
5590.80 1360
5591.51 1317
5592.21 1449
5592.92 1474
5593.62 1422
5594.33 1314
5595.04 1428
5595.74 1368
5596.45 1354
5597.15 1350
5597.86 1294
5598.56 1249
5599.27 1240
5599.98 1303
5600.68 1273
5601.39 1295
5602.09 1301
5602.80 1281
5603.51 1292
5604.21 1400
5604.92 1407
5605.62 1358
5606.33 1401
5607.04 1325
5607.74 1299
5608.45 1337
5609.16 1407
5609.86 1307
5610.57 1279
5611.28 1333
5611.98 1342
5612.69 1270
5613.40 1344
5614.10 1418
5614.81 1345
5615.52 1388
5616.22 1348
5616.93 1339
5617.64 1273
5618.35 1317
5619.05 1397
5619.76 1362
5620.47 1313
5621.17 1158
5621.88 1181
5622.59 1317
5623.30 1248
5624.00 1359
5624.71 1301
5625.42 1264
5626.13 1357
5626.83 1300
5627.54 1417
5628.25 1432
5628.96 1398
5629.67 1424
5630.37 1539
5631.08 1406
5631.79 1336
5632.50 1260
5633.21 1414
5633.91 1235
5634.62 1246
5635.33 1322
5636.04 1302
5636.75 1392
5637.45 1326
5638.16 1329
5638.87 1413
5639.58 1341
5640.29 1497
5641.00 1509
5641.70 1431
5642.41 1553
5643.12 1470
5643.83 1370
5644.54 1397
5645.25 1297
5645.96 1360
5646.67 1421
5647.38 1417
5648.08 1404
5648.79 1402
5649.50 1347
5650.21 1286
5650.92 1280
5651.63 1413
5652.34 1440
5653.05 1452
5653.76 1519
5654.47 1513
5655.18 1577
5655.89 1673
5656.60 1697
5657.30 1763
5658.01 1847
5658.72 1810
5659.43 1803
5660.14 1720
5660.85 1531
5661.56 1611
5662.27 1536
5662.98 1537
5663.69 1573
5664.40 1412
5665.11 1372
5665.82 1335
5666.53 1347
5667.24 1459
5667.95 1508
5668.66 1474
5669.37 1363
5670.08 1324
5670.79 1378
5671.50 1386
5672.22 1376
5672.93 1407
5673.64 1360
5674.35 1390
5675.06 1403
5675.77 1354
5676.48 1322
5677.19 1365
5677.90 1333
5678.61 1327
5679.32 1301
5680.03 1322
5680.74 1393
5681.46 1335
5682.17 1317
5682.88 1351
5683.59 1406
5684.30 1468
5685.01 1355
5685.72 1323
5686.43 1473
5687.15 1408
5687.86 1395
5688.57 1287
5689.28 1225
5689.99 1197
5690.70 1335
5691.42 1363
5692.13 1411
5692.84 1384
5693.55 1312
5694.26 1259
5694.97 1351
5695.69 1299
5696.40 1346
5697.11 1371
5697.82 1341
5698.53 1283
5699.25 1201
5699.96 1141
5700.67 1228
5701.38 1339
5702.10 1279
5702.81 1245
5703.52 1252
5704.23 1269
5704.95 1252
5705.66 1132
5706.37 1159
5707.08 1324
5707.80 1200
5708.51 1311
5709.22 1321
5709.93 1264
5710.65 1145
5711.36 1258
5712.07 1279
5712.79 1304
5713.50 1170
5714.21 1197
5714.93 1251
5715.64 1258
5716.35 1175
5717.07 1121
5717.78 1227
5718.49 1281
5719.21 1333
5719.92 1375
5720.63 1443
5721.35 1307
5722.06 1179
5722.77 1253
5723.49 1365
5724.20 1336
5724.92 1359
5725.63 1341
5726.34 1287
5727.06 1374
5727.77 1474
5728.48 1495
5729.20 1393
5729.91 1331
5730.63 1393
5731.34 1447
5732.06 1407
5732.77 1352
5733.48 1382
5734.20 1412
5734.91 1346
5735.63 1352
5736.34 1356
5737.06 1425
5737.77 1405
5738.49 1224
5739.20 1224
5739.91 1370
5740.63 1319
5741.34 1360
5742.06 1258
5742.77 1197
5743.49 1285
5744.20 1280
5744.92 1420
5745.63 1382
5746.35 1289
5747.06 1418
5747.78 1388
5748.49 1280
5749.21 1257
5749.93 1254
5750.64 1145
5751.36 1211
5752.07 1286
5752.79 1399
5753.50 1371
5754.22 1382
5754.93 1344
5755.65 1289
5756.37 1240
5757.08 1208
5757.80 1343
5758.51 1278
5759.23 1320
5759.95 1413
5760.66 1327
5761.38 1308
5762.09 1311
5762.81 1333
5763.53 1410
5764.24 1288
5764.96 1279
5765.67 1354
5766.39 1300
5767.11 1250
5767.82 1294
5768.54 1265
5769.26 1251
5769.97 1333
5770.69 1313
5771.41 1330
5772.12 1370
5772.84 1323
5773.56 1355
5774.27 1413
5774.99 1438
5775.71 1380
5776.42 1465
5777.14 1419
5777.86 1436
5778.58 1482
5779.29 1534
5780.01 1501
5780.73 1494
5781.45 1530
5782.16 1599
5782.88 1501
5783.60 1510
5784.31 1404
5785.03 1466
5785.75 1391
5786.47 1410
5787.19 1502
5787.90 1539
5788.62 1471
5789.34 1512
5790.06 1605
5790.77 1519
5791.49 1542
5792.21 1656
5792.93 1579
5793.65 1691
5794.36 1825
5795.08 1649
5795.80 1808
5796.52 1902
5797.24 1899
5797.96 1962
5798.67 2272
5799.39 2578
5800.11 3065
5800.83 3417
5801.55 3805
5802.27 4030
5802.99 4234
5803.70 4175
5804.42 4009
5805.14 3610
5805.86 3133
5806.58 2728
5807.30 2551
5808.02 2301
5808.74 2242
5809.46 2070
5810.17 2050
5810.89 2025
5811.61 1940
5812.33 1966
5813.05 1890
5813.77 1899
5814.49 1906
5815.21 1973
5815.93 1956
5816.65 1912
5817.37 1891
5818.09 2007
5818.81 2141
5819.53 2117
5820.25 2034
5820.97 2105
5821.69 2019
5822.41 1943
5823.13 1847
5823.85 1907
5824.57 1812
5825.29 1701
5826.01 1709
5826.73 1654
5827.45 1701
5828.17 1723
5828.89 1755
5829.61 1644
5830.33 1630
5831.05 1551
5831.77 1705
5832.49 1656
5833.21 1515
5833.93 1600
5834.65 1611
5835.37 1569
5836.09 1545
5836.81 1520
5837.53 1606
5838.25 1692
5838.97 1635
5839.70 1563
5840.42 1587
5841.14 1621
5841.86 1560
5842.58 1536
5843.30 1571
5844.02 1504
5844.74 1560
5845.46 1495
5846.19 1495
5846.91 1534
5847.63 1603
5848.35 1625
5849.07 1508
5849.79 1545
5850.51 1435
5851.24 1548
5851.96 1622
5852.68 1651
5853.40 1656
5854.12 1606
5854.85 1665
5855.57 1662
5856.29 1496
5857.01 1486
5857.73 1545
5858.46 1557
5859.18 1567
5859.90 1547
5860.62 1474
5861.34 1507
5862.07 1396
5862.79 1502
5863.51 1573
5864.23 1517
5864.96 1537
5865.68 1537
5866.40 1504
5867.12 1615
5867.85 1614
5868.57 1542
5869.29 1537
5870.01 1546
5870.74 1518
5871.46 1520
5872.18 1515
5872.91 1450
5873.63 1464
5874.35 1427
5875.08 1462
5875.80 1455
5876.52 1367
5877.25 1378
5877.97 1451
5878.69 1470
5879.42 1574
5880.14 1607
5880.86 1573
5881.59 1566
5882.31 1552
5883.03 1634
5883.76 1697
5884.48 1625
5885.20 1629
5885.93 1577
5886.65 1485
5887.38 1546
5888.10 1502
5888.82 1429
5889.55 1557
5890.27 1492
5891.00 1472
5891.72 1561
5892.44 1459
5893.17 1504
5893.89 1378
5894.62 1351
5895.34 1307
5896.07 1338
5896.79 1356
5897.51 1412
5898.24 1423
5898.96 1424
5899.69 1469
5900.41 1493
5901.14 1452
5901.86 1413
5902.59 1344
5903.31 1431
5904.04 1530
5904.76 1506
5905.49 1501
5906.21 1560
5906.94 1410
5907.66 1579
5908.39 1507
5909.11 1480
5909.84 1433
5910.56 1374
5911.29 1471
5912.01 1514
5912.74 1506
5913.46 1359
5914.19 1499
5914.92 1535
5915.64 1448
5916.37 1540
5917.09 1562
5917.82 1590
5918.54 1552
5919.27 1533
5920.00 1574
5920.72 1597
5921.45 1691
5922.17 1614
5922.90 1572
5923.63 1578
5924.35 1666
5925.08 1590
5925.80 1622
5926.53 1677
5927.26 1807
5927.98 1683
5928.71 1644
5929.44 1717
5930.16 1674
5930.89 1790
5931.62 1698
5932.34 1797
5933.07 1873
5933.80 1900
5934.52 1936
5935.25 2003
5935.98 2144
5936.70 2044
5937.43 2093
5938.16 2113
5938.88 2022
5939.61 2044
5940.34 2036
5941.07 2120
5941.79 2219
5942.52 2092
5943.25 2062
5943.97 2181
5944.70 2051
5945.43 2061
5946.16 2144
5946.88 2164
5947.61 2129
5948.34 2368
5949.07 2470
5949.80 2525
5950.52 2714
5951.25 2783
5951.98 2741
5952.71 2845
5953.43 2918
5954.16 2819
5954.89 2968
5955.62 2811
5956.35 2647
5957.07 2722
5957.80 2812
5958.53 2838
5959.26 2767
5959.99 2717
5960.72 2620
5961.44 2715
5962.17 2848
5962.90 2865
5963.63 3022
5964.36 3203
5965.09 3304
5965.82 3420
5966.54 3772
5967.27 3786
5968.00 4005
5968.73 3872
5969.46 3759
5970.19 3921
5970.92 3681
5971.65 3541
5972.38 3426
5973.11 3409
5973.83 3449
5974.56 3438
5975.29 3473
5976.02 3393
5976.75 3424
5977.48 3434
5978.21 3613
5978.94 3570
5979.67 3620
5980.40 3776
5981.13 3792
5981.86 3937
5982.59 3763
5983.32 3920
5984.05 4071
5984.78 3975
5985.51 4069
5986.24 4086
5986.97 3785
5987.70 3767
5988.43 3858
5989.16 3902
5989.89 3800
5990.62 3997
5991.35 4130
5992.08 4074
5992.81 4183
5993.54 4014
5994.27 4151
5995.00 4323
5995.73 4185
5996.46 4377
5997.19 4367
5997.92 4596
5998.65 4538
5999.38 4644
6000.11 4610
6000.85 4519
6001.58 4429
6002.31 4508
6003.04 4481
6003.77 4263
6004.50 4301
6005.23 4327
6005.96 4459
6006.69 4582
6007.43 4714
6008.16 5049
6008.89 5735
6009.62 6773
6010.35 7750
6011.08 8957
6011.81 10351
6012.54 11973
6013.28 13091
6014.01 13656
6014.74 13972
6015.47 13813
6016.20 13093
6016.94 11939
6017.67 10813
6018.40 9602
6019.13 8276
6019.86 6999
6020.59 6169
6021.33 5242
6022.06 4519
6022.79 4183
6023.52 3947
6024.26 3690
6024.99 3673
6025.72 3509
6026.45 3324
6027.19 3325
6027.92 3251
6028.65 3169
6029.38 3141
6030.12 3046
6030.85 3013
6031.58 2919
6032.31 2817
6033.05 2865
6033.78 2865
6034.51 2764
6035.25 2917
6035.98 2897
6036.71 2822
6037.44 2914
6038.18 2952
6038.91 3113
6039.64 3017
6040.38 3178
6041.11 3169
6041.84 3235
6042.58 3179
6043.31 3375
6044.04 3277
6044.78 3363
6045.51 3445
6046.24 3318
6046.98 3310
6047.71 3431
6048.45 3492
6049.18 3685
6049.91 4055
6050.65 4138
6051.38 4157
6052.11 4497
6052.85 4700
6053.58 4667
6054.32 4605
6055.05 4509
6055.79 4481
6056.52 4225
6057.25 3843
6057.99 3822
6058.72 3598
6059.46 3608
6060.19 3501
6060.93 3415
6061.66 3396
6062.39 3249
6063.13 3247
6063.86 3247
6064.60 3222
6065.33 3165
6066.07 2999
6066.80 3010
6067.54 2969
6068.27 2974
6069.01 2936
6069.74 2882
6070.48 2909
6071.21 3006
6071.95 2824
6072.68 2800
6073.42 2756
6074.15 2738
6074.89 2749
6075.62 2795
6076.36 2814
6077.10 2735
6077.83 2773
6078.57 2802
6079.30 2659
6080.04 2642
6080.77 2646
6081.51 2684
6082.25 2694
6082.98 2583
6083.72 2460
6084.45 2350
6085.19 2412
6085.93 2437
6086.66 2445
6087.40 2487
6088.13 2479
6088.87 2559
6089.61 2627
6090.34 2717
6091.08 2710
6091.81 2646
6092.55 2773
6093.29 2768
6094.02 2645
6094.76 2647
6095.50 2532
6096.23 2405
6096.97 2262
6097.71 2243
6098.44 2265
6099.18 2148
6099.92 2023
6100.65 2137
6101.39 2124
6102.13 2224
6102.87 2076
6103.60 2150
6104.34 2105
6105.08 1973
6105.81 2057
6106.55 2131
6107.29 2128
6108.03 2177
6108.76 2128
6109.50 2166
6110.24 2134
6110.98 2190
6111.71 2184
6112.45 2238
6113.19 2296
6113.93 2237
6114.66 2231
6115.40 2280
6116.14 2196
6116.88 2201
6117.62 2231
6118.35 2179
6119.09 2263
6119.83 2318
6120.57 2251
6121.31 2296
6122.04 2076
6122.78 2380
6123.52 2306
6124.26 2311
6125.00 2309
6125.74 2091
6126.47 2301
6127.21 2350
6127.95 2244
6128.69 2228
6129.43 2255
6130.17 2372
6130.91 2411
6131.64 2312
6132.38 2366
6133.12 2281
6133.86 2246
6134.60 2332
6135.34 2436
6136.08 2439
6136.82 2405
6137.56 2433
6138.30 2467
6139.04 2413
6139.77 2416
6140.51 2513
6141.25 2552
6141.99 2487
6142.73 2475
6143.47 2375
6144.21 2444
6144.95 2412
6145.69 2448
6146.43 2438
6147.17 2415
6147.91 2414
6148.65 2450
6149.39 2549
6150.13 2640
6150.87 2648
6151.61 2512
6152.35 2556
6153.09 2708
6153.83 2726
6154.57 2590
6155.31 2666
6156.05 2644
6156.79 2760
6157.53 2709
6158.27 2861
6159.01 2908
6159.75 2823
6160.49 2824
6161.23 3006
6161.97 3009
6162.71 3029
6163.45 3132
6164.20 3267
6164.94 3423
6165.68 3430
6166.42 3700
6167.16 3847
6167.90 3709
6168.64 3670
6169.38 3677
6170.12 3710
6170.86 3660
6171.61 3495
6172.35 3468
6173.09 3524
6173.83 3392
6174.57 3265
6175.31 3223
6176.05 3224
6176.79 3331
6177.54 3286
6178.28 3305
6179.02 3230
6179.76 3331
6180.50 3436
6181.24 3438
6181.99 3360
6182.73 3460
6183.47 3700
6184.21 3697
6184.95 3578
6185.70 3610
6186.44 3572
6187.18 3554
6187.92 3769
6188.66 3793
6189.41 3926
6190.15 3896
6190.89 4193
6191.63 4268
6192.38 4364
6193.12 4563
6193.86 4671
6194.60 4799
6195.35 4701
6196.09 4811
6196.83 4668
6197.57 4484
6198.32 4573
6199.06 4652
6199.80 4638
6200.55 4637
6201.29 4587
6202.03 4711
6202.78 5124
6203.52 5755
6204.26 6420
6205.00 8113
6205.75 9899
6206.49 12136
6207.23 14716
6207.98 16962
6208.72 18800
6209.46 20250
6210.21 20586
6210.95 20358
6211.70 19499
6212.44 18437
6213.18 16302
6213.93 13768
6214.67 11592
6215.41 9670
6216.16 8119
6216.90 6758
6217.65 5989
6218.39 5230
6219.13 4682
6219.88 4376
6220.62 4197
6221.37 4088
6222.11 3966
6222.85 4032
6223.60 3888
6224.34 3877
6225.09 3745
6225.83 3598
6226.58 3530
6227.32 3526
6228.07 3283
6228.81 2979
6229.56 2992
6230.30 2997
6231.04 2846
6231.79 2746
6232.53 2889
6233.28 2966
6234.02 2965
6234.77 3008
6235.51 3109
6236.26 3089
6237.00 3305
6237.75 3703
6238.49 3903
6239.24 3899
6239.99 4101
6240.73 4190
6241.48 4177
6242.22 4193
6242.97 3919
6243.71 3646
6244.46 3538
6245.20 3593
6245.95 3400
6246.70 3611
6247.44 3776
6248.19 3751
6248.93 3662
6249.68 3646
6250.42 3592
6251.17 3548
6251.92 3507
6252.66 3358
6253.41 3233
6254.15 3170
6254.90 3212
6255.65 3173
6256.39 2981
6257.14 3011
6257.89 3147
6258.63 3010
6259.38 2966
6260.13 2950
6260.87 2838
6261.62 2859
6262.37 2932
6263.11 2930
6263.86 2787
6264.61 2746
6265.35 2703
6266.10 2665
6266.85 2756
6267.59 2831
6268.34 2755
6269.09 2891
6269.83 2866
6270.58 2882
6271.33 2906
6272.08 2952
6272.82 2885
6273.57 2977
6274.32 2855
6275.06 2937
6275.81 3027
6276.56 3083
6277.31 3154
6278.05 3298
6278.80 3244
6279.55 3218
6280.30 3101
6281.05 3051
6281.79 2932
6282.54 2816
6283.29 2668
6284.04 2606
6284.78 2514
6285.53 2508
6286.28 2376
6287.03 2301
6287.78 2283
6288.53 2423
6289.27 2370
6290.02 2291
6290.77 2342
6291.52 2208
6292.27 2168
6293.02 2193
6293.76 2137
6294.51 2218
6295.26 2140
6296.01 2105
6296.76 2138
6297.51 2137
6298.26 2144
6299.00 2118
6299.75 2027
6300.50 2120
6301.25 2029
6302.00 2005
6302.75 2087
6303.50 1993
6304.25 1998
6305.00 2054
6305.75 1950
6306.50 1911
6307.24 1829
6307.99 1984
6308.74 2015
6309.49 1967
6310.24 1972
6310.99 2007
6311.74 2042
6312.49 2132
6313.24 2042
6313.99 2163
6314.74 2110
6315.49 2016
6316.24 2098
6316.99 2171
6317.74 2037
6318.49 1989
6319.24 1912
6319.99 1974
6320.74 2001
6321.49 2007
6322.24 1946
6322.99 1936
6323.74 1912
6324.49 1915
6325.24 1915
6325.99 1854
6326.74 1834
6327.49 1902
6328.24 1902
6328.99 1945
6329.74 1854
6330.50 1748
6331.25 1843
6332.00 1888
6332.75 1905
6333.50 2065
6334.25 2076
6335.00 1979
6335.75 1787
6336.50 1830
6337.25 1944
6338.00 2034
6338.76 1992
6339.51 1901
6340.26 1900
6341.01 1922
6341.76 1907
6342.51 1871
6343.26 2012
6344.02 1955
6344.77 1972
6345.52 2098
6346.27 2181
6347.02 2152
6347.77 2174
6348.53 2342
6349.28 2423
6350.03 2533
6350.78 2784
6351.53 3032
6352.29 3110
6353.04 3105
6353.79 3276
6354.54 3321
6355.29 3229
6356.05 2910
6356.80 2849
6357.55 2591
6358.30 2369
6359.06 2366
6359.81 2137
6360.56 2124
6361.31 2014
6362.07 1991
6362.82 2040
6363.57 2088
6364.32 2014
6365.08 2034
6365.83 2144
6366.58 2110
6367.33 2116
6368.09 2021
6368.84 2052
6369.59 2018
6370.35 1966
6371.10 2019
6371.85 2023
6372.61 2022
6373.36 1955
6374.11 1960
6374.87 1874
6375.62 1929
6376.37 1858
6377.13 1911
6377.88 1904
6378.63 1960
6379.39 1976
6380.14 1979
6380.89 1899
6381.65 1850
6382.40 1928
6383.16 1803
6383.91 1810
6384.66 1856
6385.42 1774
6386.17 1727
6386.92 1769
6387.68 1689
6388.43 1766
6389.19 1619
6389.94 1599
6390.70 1642
6391.45 1743
6392.20 1774
6392.96 1702
6393.71 1709
6394.47 1761
6395.22 1678
6395.98 1715
6396.73 1683
6397.49 1670
6398.24 1617
6399.00 1629
6399.75 1717
6400.51 1742
6401.26 1631
6402.02 1651
6402.77 1752
6403.53 1770
6404.28 1621
6405.04 1626
6405.79 1787
6406.55 1702
6407.30 1807
6408.06 1783
6408.81 1732
6409.57 1796
6410.32 1844
6411.08 1773
6411.83 1713
6412.59 1793
6413.34 1663
6414.10 1683
6414.86 1638
6415.61 1678
6416.37 1586
6417.12 1600
6417.88 1769
6418.64 1773
6419.39 1676
6420.15 1660
6420.90 1742
6421.66 1825
6422.42 1690
6423.17 1724
6423.93 1659
6424.68 1643
6425.44 1690
6426.20 1677
6426.95 1666
6427.71 1627
6428.47 1745
6429.22 1745
6429.98 1672
6430.74 1637
6431.49 1623
6432.25 1609
6433.01 1554
6433.76 1596
6434.52 1656
6435.28 1674
6436.03 1561
6436.79 1579
6437.55 1622
6438.30 1729
6439.06 1719
6439.82 1678
6440.58 1677
6441.33 1661
6442.09 1738
6442.85 1673
6443.61 1611
6444.36 1735
6445.12 1773
6445.88 1740
6446.64 1817
6447.39 1760
6448.15 1752
6448.91 1710
6449.67 1729
6450.42 1671
6451.18 1692
6451.94 1735
6452.70 1807
6453.46 1734
6454.21 1829
6454.97 1819
6455.73 1853
6456.49 1876
6457.25 1879
6458.00 1868
6458.76 1859
6459.52 1946
6460.28 1941
6461.04 1932
6461.80 1902
6462.55 1992
6463.31 1953
6464.07 1942
6464.83 1858
6465.59 1950
6466.35 2041
6467.11 1968
6467.87 1872
6468.62 1887
6469.38 2037
6470.14 2025
6470.90 2047
6471.66 1961
6472.42 2037
6473.18 2158
6473.94 2200
6474.70 2199
6475.46 2206
6476.22 2259
6476.97 2185
6477.73 2207
6478.49 2243
6479.25 2196
6480.01 2221
6480.77 2344
6481.53 2149
6482.29 2267
6483.05 2347
6483.81 2423
6484.57 2539
6485.33 2445
6486.09 2463
6486.85 2623
6487.61 2528
6488.37 2495
6489.13 2579
6489.89 2613
6490.65 2739
6491.41 2732
6492.17 2929
6492.93 3015
6493.69 3042
6494.45 3073
6495.21 3290
6495.97 3212
6496.73 3239
6497.49 3338
6498.26 3266
6499.02 3220
6499.78 3251
6500.54 3169
6501.30 3242
6502.06 3131
6502.82 3201
6503.58 3363
6504.34 3451
6505.10 3381
6505.86 3419
6506.62 3462
6507.39 3479
6508.15 3712
6508.91 3865
6509.67 3846
6510.43 3767
6511.19 3861
6511.95 3860
6512.72 3869
6513.48 3881
6514.24 3908
6515.00 4050
6515.76 4084
6516.52 3957
6517.28 4006
6518.05 4064
6518.81 4183
6519.57 4313
6520.33 4494
6521.09 4524
6521.86 4751
6522.62 5100
6523.38 5409
6524.14 6021
6524.90 6584
6525.67 7262
6526.43 8016
6527.19 8771
6527.95 9356
6528.72 9397
6529.48 9428
6530.24 9100
6531.00 9081
6531.77 9026
6532.53 9049
6533.29 9705
6534.05 10722
6534.82 11958
6535.58 13331
6536.34 14487
6537.11 15076
6537.87 15221
6538.63 14789
6539.39 13282
6540.16 11649
6540.92 9977
6541.68 8320
6542.45 7145
6543.21 6289
6543.97 5401
6544.74 4642
6545.50 4268
6546.26 4029
6547.03 3732
6547.79 3657
6548.55 3467
6549.32 3328
6550.08 3416
6550.84 3265
6551.61 3258
6552.37 3300
6553.14 3253
6553.90 3078
6554.66 3036
6555.43 2972
6556.19 3053
6556.96 3029
6557.72 2802
6558.48 2922
6559.25 2992
6560.01 3048
6560.78 2956
6561.54 3071
6562.31 3249
6563.07 3229
6563.83 3412
6564.60 3430
6565.36 3524
6566.13 3592
6566.89 3589
6567.66 3636
6568.42 3443
6569.19 3338
6569.95 3293
6570.72 3257
6571.48 3483
6572.25 3576
6573.01 3673
6573.78 3631
6574.54 3840
6575.31 3867
6576.07 3804
6576.84 3929
6577.60 4020
6578.37 3971
6579.13 3710
6579.90 3774
6580.66 3814
6581.43 3551
6582.19 3352
6582.96 3522
6583.73 3510
6584.49 3472
6585.26 3445
6586.02 3468
6586.79 3526
6587.55 3575
6588.32 3680
6589.09 3616
6589.85 3940
6590.62 4242
6591.38 4154
6592.15 4336
6592.92 4572
6593.68 4891
6594.45 4845
6595.22 4804
6595.98 4852
6596.75 4862
6597.51 4914
6598.28 4749
6599.05 4500
6599.81 4283
6600.58 4185
6601.35 4068
6602.11 3906
6602.88 3958
6603.65 3850
6604.41 3950
6605.18 4030
6605.95 4200
6606.71 4236
6607.48 4590
6608.25 4815
6609.02 4910
6609.78 5030
6610.55 4889
6611.32 4637
6612.08 4590
6612.85 4590
6613.62 4195
6614.39 4038
6615.15 3797
6615.92 3506
6616.69 3445
6617.46 3382
6618.22 3215
6618.99 3273
6619.76 3281
6620.53 3235
6621.30 3280
6622.06 3188
6622.83 3043
6623.60 2962
6624.37 3020
6625.13 3076
6625.90 2921
6626.67 2883
6627.44 2850
6628.21 2931
6628.98 2980
6629.74 3059
6630.51 3168
6631.28 3702
6632.05 3903
6632.82 4154
6633.59 4531
6634.35 4736
6635.12 5135
6635.89 5113
6636.66 4940
6637.43 4829
6638.20 4478
6638.97 4065
6639.74 3758
6640.50 3488
6641.27 3224
6642.04 2992
6642.81 2925
6643.58 2925
6644.35 2799
6645.12 2718
6645.89 2737
6646.66 2836
6647.43 2695
6648.20 2642
6648.97 2721
6649.73 2788
6650.50 2802
6651.27 2809
6652.04 2797
6652.81 2757
6653.58 2768
6654.35 2702
6655.12 2801
6655.89 3000
6656.66 2798
6657.43 2750
6658.20 2722
6658.97 2680
6659.74 2677
6660.51 2712
6661.28 2644
6662.05 2727
6662.82 2656
6663.59 2735
6664.36 2569
6665.13 2561
6665.90 2438
6666.67 2451
6667.44 2522
6668.22 2558
6668.99 2558
6669.76 2508
6670.53 2542
6671.30 2652
6672.07 2732
6672.84 2696
6673.61 2665
6674.38 2709
6675.15 2759
6675.92 2603
6676.69 2593
6677.46 2775
6678.24 2765
6679.01 2709
6679.78 2725
6680.55 2885
6681.32 2776
6682.09 2865
6682.86 3027
6683.63 3081
6684.41 3215
6685.18 3318
6685.95 3426
6686.72 3339
6687.49 3141
6688.26 3079
6689.04 2968
6689.81 2741
6690.58 2613
6691.35 2564
6692.12 2405
6692.90 2368
6693.67 2451
6694.44 2341
6695.21 2341
6695.98 2307
6696.76 2310
6697.53 2403
6698.30 2308
6699.07 2393
6699.84 2333
6700.62 2339
6701.39 2286
6702.16 2286
6702.93 2277
6703.71 2246
6704.48 2294
6705.25 2267
6706.03 2132
6706.80 2138
6707.57 2102
6708.34 2171
6709.12 2147
6709.89 2157
6710.66 2166
6711.44 2100
6712.21 2234
6712.98 1954
6713.75 1965
6714.53 2077
6715.30 2046
6716.07 1965
6716.85 1973
6717.62 1914
6718.39 1953
6719.17 1881
6719.94 1826
6720.72 1931
6721.49 2112
6722.26 2072
6723.04 2030
6723.81 1974
6724.58 1905
6725.36 2013
6726.13 1943
6726.91 2002
6727.68 1975
6728.45 1892
6729.23 2003
6730.00 1973
6730.78 1980
6731.55 2031
6732.32 1879
6733.10 1935
6733.87 2013
6734.65 2018
6735.42 1988
6736.20 2044
6736.97 2195
6737.74 2109
6738.52 2147
6739.29 2106
6740.07 2121
6740.84 2096
6741.62 2017
6742.39 2072
6743.17 2162
6743.94 2115
6744.72 2145
6745.49 2229
6746.27 2172
6747.04 2143
6747.82 2244
6748.59 2408
6749.37 2380
6750.14 2425
6750.92 2614
6751.69 2811
6752.47 2984
6753.24 3039
6754.02 2911
6754.80 2683
6755.57 2611
6756.35 2542
6757.12 2367
6757.90 2261
6758.67 2196
6759.45 2214
6760.23 2166
6761.00 2105
6761.78 2118
6762.55 1982
6763.33 2021
6764.11 2060
6764.88 2060
6765.66 2028
6766.43 1991
6767.21 2015
6767.99 2084
6768.76 1946
6769.54 1926
6770.32 1970
6771.09 1982
6771.87 2036
6772.64 1935
6773.42 1901
6774.20 1843
6774.97 1957
6775.75 1897
6776.53 1951
6777.31 1977
6778.08 1970
6778.86 1924
6779.64 1982
6780.41 2020
6781.19 2007
6781.97 1965
6782.74 1846
6783.52 1819
6784.30 1830
6785.08 1836
6785.85 1725
6786.63 1776
6787.41 1783
6788.19 1901
6788.96 1839
6789.74 1878
6790.52 1843
6791.30 1918
6792.07 1818
6792.85 1883
6793.63 1832
6794.41 1762
6795.18 1690
6795.96 1690
6796.74 1824
6797.52 1769
6798.30 1806
6799.07 1879
6799.85 1835
6800.63 1820
6801.41 1605
6802.19 1789
6802.97 1845
6803.74 1917
6804.52 1937
6805.30 1772
6806.08 1742
6806.86 1883
6807.64 1911
6808.41 1925
6809.19 1910
6809.97 1876
6810.75 1811
6811.53 1816
6812.31 1772
6813.09 1758
6813.87 1844
6814.64 1784
6815.42 1780
6816.20 1779
6816.98 1890
6817.76 1786
6818.54 1818
6819.32 1715
6820.10 1744
6820.88 1692
6821.66 1785
6822.44 1827
6823.22 1743
6824.00 1808
6824.78 1835
6825.55 1785
6826.33 1819
6827.11 1831
6827.89 1858
6828.67 1796
6829.45 1759
6830.23 1727
6831.01 1736
6831.79 1726
6832.57 1871
6833.35 1780
6834.13 1673
6834.91 1623
6835.69 1599
6836.47 1718
6837.25 1758
6838.03 1728
6838.81 1702
6839.60 1734
6840.38 1698
6841.16 1654
6841.94 1765
6842.72 1723
6843.50 1707
6844.28 1806
6845.06 1898
6845.84 2081
6846.62 2131
6847.40 2479
6848.18 2920
6848.96 3367
6849.74 3915
6850.53 4183
6851.31 4466
6852.09 4541
6852.87 4510
6853.65 4111
6854.43 3828
6855.21 3435
6855.99 3233
6856.77 2709
6857.56 2325
6858.34 2260
6859.12 2194
6859.90 1957
6860.68 1976
6861.46 1980
6862.25 1913
6863.03 1959
6863.81 1843
6864.59 1955
6865.37 2063
6866.15 1981
6866.94 1962
6867.72 1917
6868.50 1898
6869.28 1929
6870.07 1893
6870.85 1913
6871.63 1802
6872.41 1827
6873.19 1816
6873.98 1925
6874.76 1942
6875.54 1880
6876.32 1927
6877.11 1993
6877.89 2147
6878.67 2191
6879.45 2155
6880.24 2290
6881.02 2220
6881.80 2151
6882.59 2162
6883.37 2253
6884.15 2364
6884.93 2481
6885.72 2800
6886.50 3059
6887.28 3392
6888.07 3394
6888.85 3602
6889.63 3563
6890.42 3224
6891.20 3135
6891.98 2931
6892.77 2675
6893.55 2460
6894.33 2520
6895.12 2410
6895.90 2242
6896.68 2272
6897.47 2212
6898.25 2285
6899.04 2211
6899.82 2287
6900.60 2296
6901.39 2334
6902.17 2315
6902.95 2318
6903.74 2358
6904.52 2369
6905.31 2256
6906.09 2207
6906.88 2342
6907.66 2275
6908.44 2225
6909.23 2284
6910.01 2184
6910.80 2209
6911.58 2219
6912.37 2164
6913.15 2104
6913.94 2186
6914.72 2253
6915.50 2029
6916.29 2045
6917.07 2118
6917.86 2237
6918.64 2142
6919.43 2200
6920.21 2299
6921.00 2180
6921.78 2176
6922.57 2155
6923.35 2240
6924.14 2177
6924.93 2218
6925.71 2189
6926.50 2198
6927.28 2283
6928.07 2323
6928.85 2211
6929.64 2268
6930.42 2202
6931.21 2272
6931.99 2344
6932.78 2378
6933.57 2258
6934.35 2288
6935.14 2399
6935.92 2399
6936.71 2328
6937.50 2479
6938.28 2413
6939.07 2573
6939.85 2589
6940.64 2691
6941.43 2828
6942.21 2887
6943.00 3000
6943.78 3064
6944.57 3210
6945.36 3224
6946.14 3312
6946.93 3291
6947.72 3275
6948.50 3409
6949.29 3366
6950.08 3395
6950.86 3244
6951.65 3169
6952.44 3024
6953.22 2985
6954.01 2880
6954.80 2809
6955.58 2842
6956.37 2755
6957.16 2750
6957.95 2866
6958.73 2795
6959.52 2844
6960.31 2988
6961.10 3083
6961.88 3072
6962.67 2975
6963.46 2950
6964.24 3146
6965.03 3191
6965.82 3344
6966.61 3471
6967.40 3610
6968.18 3784
6968.97 3815
6969.76 3866
6970.55 3949
6971.33 4047
6972.12 4003
6972.91 4028
6973.70 4167
6974.49 4014
6975.27 4081
6976.06 4107
6976.85 4136
6977.64 4271
6978.43 4423
6979.22 4763
6980.00 4995
6980.79 5622
6981.58 6585
6982.37 8133
6983.16 10257
6983.95 12290
6984.74 14245
6985.52 15982
6986.31 17094
6987.10 17361
6987.89 16765
6988.68 15338
6989.47 13610
6990.26 11456
6991.05 9612
6991.83 8219
6992.62 6761
6993.41 5633
6994.20 4804
6994.99 4380
6995.78 3871
6996.57 3586
6997.36 3524
6998.15 3355
6998.94 3280
6999.73 3227
7000.52 3211
7001.31 3065
7002.10 3049
7002.89 2913
7003.68 2859
7004.47 2717
7005.26 2684
7006.05 2559
7006.84 2459
7007.63 2467
7008.42 2431
7009.21 2529
7010.00 2328
7010.79 2417
7011.58 2473
7012.37 2654
7013.16 2755
7013.95 2810
7014.74 2800
7015.53 2833
7016.32 2704
7017.11 2623
7017.90 2556
7018.69 2467
7019.48 2486
7020.27 2618
7021.06 2589
7021.85 2640
7022.64 2694
7023.43 2750
7024.22 2778
7025.02 2852
7025.81 2865
7026.60 2852
7027.39 2681
7028.18 2657
7028.97 2487
7029.76 2459
7030.55 2261
7031.34 2350
7032.14 2288
7032.93 2268
7033.72 2251
7034.51 2267
7035.30 2275
7036.09 2298
7036.88 2279
7037.68 2265
7038.47 2271
7039.26 2461
7040.05 2438
7040.84 2381
7041.64 2507
7042.43 2456
7043.22 2425
7044.01 2633
7044.80 2686
7045.60 2681
7046.39 2770
7047.18 2765
7047.97 2927
7048.76 2965
7049.56 3041
7050.35 3236
7051.14 3326
7051.93 3186
7052.73 3092
7053.52 3003
7054.31 2873
7055.10 2681
7055.90 2510
7056.69 2487
7057.48 2325
7058.27 2355
7059.07 2327
7059.86 2303
7060.65 2355
7061.45 2379
7062.24 2426
7063.03 2368
7063.83 2391
7064.62 2344
7065.41 2410
7066.21 2301
7067.00 2226
7067.79 2254
7068.59 2186
7069.38 2120
7070.17 2195
7070.97 2044
7071.76 2048
7072.55 2019
7073.35 1992
7074.14 2017
7074.93 1988
7075.73 1974
7076.52 2037
7077.32 1911
7078.11 1926
7078.90 1927
7079.70 1826
7080.49 1883
7081.29 1953
7082.08 1951
7082.87 1791
7083.67 1754
7084.46 1803
7085.26 1740
7086.05 1789
7086.85 1835
7087.64 1847
7088.43 1852
7089.23 1830
7090.02 1779
7090.82 1800
7091.61 1857
7092.41 1773
7093.20 1763
7094.00 1767
7094.79 1644
7095.59 1674
7096.38 1647
7097.18 1604
7097.97 1602
7098.77 1581
7099.56 1569
7100.36 1497
7101.15 1551
7101.95 1616
7102.74 1539
7103.54 1550
7104.33 1481
7105.13 1441
7105.92 1553
7106.72 1477
7107.52 1498
7108.31 1481
7109.11 1453
7109.90 1445
7110.70 1368
7111.49 1435
7112.29 1445
7113.09 1441
7113.88 1479
7114.68 1449
7115.47 1517
7116.27 1564
7117.07 1469
7117.86 1517
7118.66 1574
7119.45 1552
7120.25 1463
7121.05 1478
7121.84 1586
7122.64 1583
7123.44 1503
7124.23 1462
7125.03 1399
7125.83 1507
7126.62 1451
7127.42 1387
7128.22 1422
7129.01 1473
7129.81 1520
7130.61 1491
7131.40 1533
7132.20 1455
7133.00 1439
7133.79 1437
7134.59 1427
7135.39 1430
7136.19 1478
7136.98 1555
7137.78 1457
7138.58 1372
7139.38 1296
7140.17 1299
7140.97 1404
7141.77 1312
7142.57 1265
7143.36 1351
7144.16 1430
7144.96 1383
7145.76 1338
7146.55 1365
7147.35 1454
7148.15 1380
7148.95 1408
7149.74 1377
7150.54 1267
7151.34 1334
7152.14 1318
7152.94 1278
7153.74 1314
7154.53 1357
7155.33 1380
7156.13 1442
7156.93 1401
7157.73 1437
7158.53 1453
7159.32 1406
7160.12 1515
7160.92 1431
7161.72 1418
7162.52 1364
7163.32 1315
7164.12 1305
7164.91 1342
7165.71 1321
7166.51 1298
7167.31 1327
7168.11 1317
7168.91 1280
7169.71 1264
7170.51 1283
7171.31 1346
7172.11 1270
7172.90 1252
7173.70 1310
7174.50 1282
7175.30 1290
7176.10 1265
7176.90 1254
7177.70 1257
7178.50 1173
7179.30 1165
7180.10 1209
7180.90 1176
7181.70 1271
7182.50 1272
7183.30 1290
7184.10 1297
7184.90 1363
7185.70 1371
7186.50 1280
7187.30 1281
7188.10 1284
7188.90 1259
7189.70 1253
7190.50 1335
7191.30 1318
7192.10 1280
7192.90 1244
7193.70 1224
7194.50 1296
7195.30 1259
7196.10 1253
7196.90 1364
7197.70 1337
7198.50 1183
7199.30 1224
7200.11 1216
7200.91 1319
7201.71 1286
7202.51 1235
7203.31 1292
7204.11 1314
7204.91 1270
7205.71 1309
7206.51 1320
7207.31 1180
7208.12 1239
7208.92 1297
7209.72 1326
7210.52 1280
7211.32 1152
7212.12 1208
7212.92 1233
7213.72 1270
7214.53 1245
7215.33 1225
7216.13 1283
7216.93 1262
7217.73 1331
7218.53 1363
7219.34 1410
7220.14 1310
7220.94 1383
7221.74 1323
7222.54 1357
7223.35 1306
7224.15 1310
7224.95 1256
7225.75 1233
7226.56 1182
7227.36 1235
7228.16 1218
7228.96 1170
7229.76 1253
7230.57 1189
7231.37 1232
7232.17 1227
7232.97 1249
7233.78 1251
7234.58 1206
7235.38 1161
7236.19 1212
7236.99 1218
7237.79 1372
7238.59 1310
7239.40 1269
7240.20 1220
7241.00 1329
7241.81 1373
7242.61 1370
7243.41 1361
7244.22 1367
7245.02 1342
7245.82 1316
7246.63 1354
7247.43 1468
7248.23 1384
7249.04 1384
7249.84 1367
7250.64 1328
7251.45 1310
7252.25 1328
7253.05 1379
7253.86 1344
7254.66 1438
7255.46 1536
7256.27 1520
7257.07 1610
7257.88 1564
7258.68 1629
7259.48 1702
7260.29 1759
7261.09 1846
7261.90 1842
7262.70 1854
7263.51 1777
7264.31 1721
7265.11 1665
7265.92 1717
7266.72 1708
7267.53 1608
7268.33 1584
7269.14 1655
7269.94 1555
7270.75 1501
7271.55 1621
7272.36 1545
7273.16 1604
7273.97 1671
7274.77 1577
7275.58 1645
7276.38 1617
7277.19 1628
7277.99 1604
7278.80 1692
7279.60 1927
7280.41 1964
7281.21 2212
7282.02 2493
7282.82 2757
7283.63 3189
7284.43 3463
7285.24 3518
7286.04 3516
7286.85 3302
7287.66 2898
7288.46 2672
7289.27 2502
7290.07 2300
7290.88 1995
7291.68 1872
7292.49 1752
7293.30 1672
7294.10 1651
7294.91 1612
7295.71 1630
7296.52 1532
7297.33 1550
7298.13 1498
7298.94 1481
7299.74 1515
7300.55 1390
7301.36 1432
7302.16 1387
7302.97 1522
7303.78 1547
7304.58 1518
7305.39 1438
7306.20 1584
7307.00 1532
7307.81 1513
7308.62 1484
7309.42 1528
7310.23 1646
7311.04 1726
7311.84 1783
7312.65 1853
7313.46 1831
7314.27 1887
7315.07 1907
7315.88 2005
7316.69 2133
7317.49 2246
7318.30 2351
7319.11 2478
7319.92 2483
7320.72 2413
7321.53 2361
7322.34 2261
7323.15 2195
7323.95 1989
7324.76 1815
7325.57 1831
7326.38 1638
7327.19 1695
7327.99 1560
7328.80 1597
7329.61 1627
7330.42 1534
7331.22 1536
7332.03 1605
7332.84 1637
7333.65 1647
7334.46 1660
7335.27 1535
7336.07 1505
7336.88 1662
7337.69 1669
7338.50 1560
7339.31 1517
7340.12 1480
7340.92 1520
7341.73 1534
7342.54 1481
7343.35 1405
7344.16 1423
7344.97 1481
7345.78 1495
7346.59 1407
7347.39 1412
7348.20 1463
7349.01 1522
7349.82 1530
7350.63 1368
7351.44 1497
7352.25 1488
7353.06 1390
7353.87 1405
7354.68 1367
7355.49 1460
7356.30 1379
7357.11 1373
7357.92 1356
7358.72 1428
7359.53 1397
7360.34 1325
7361.15 1390
7361.96 1350
7362.77 1354
7363.58 1428
7364.39 1412
7365.20 1346
7366.01 1365
7366.82 1348
7367.63 1374
7368.44 1344
7369.25 1388
7370.06 1304
7370.87 1283
7371.68 1383
7372.49 1385
7373.30 1375
7374.11 1356
7374.93 1290
7375.74 1328
7376.55 1398
7377.36 1413
7378.17 1375
7378.98 1401
7379.79 1497
7380.60 1637
7381.41 1698
7382.22 1716
7383.03 1645
7383.84 1610
7384.65 1516
7385.46 1553
7386.28 1435
7387.09 1372
7387.90 1472
7388.71 1372
7389.52 1340
7390.33 1326
7391.14 1260
7391.95 1339
7392.77 1253
7393.58 1217
7394.39 1253
7395.20 1207
7396.01 1230
7396.82 1261
7397.64 1278
7398.45 1258
7399.26 1282
7400.07 1229
7400.88 1316
7401.69 1343
7402.51 1360
7403.32 1349
7404.13 1333
7404.94 1347
7405.76 1233
7406.57 1240
7407.38 1283
7408.19 1218
7409.00 1205
7409.82 1120
7410.63 1168
7411.44 1204
7412.25 1159
7413.07 1177
7413.88 1130
7414.69 1139
7415.50 1161
7416.32 1230
7417.13 1250
7417.94 1223
7418.76 1254
7419.57 1205
7420.38 1270
7421.19 1158
7422.01 1230
7422.82 1356
7423.63 1246
7424.45 1282
7425.26 1278
7426.07 1244
7426.89 1363
7427.70 1333
7428.51 1476
7429.33 1485
7430.14 1544
7430.95 1590
7431.77 1508
7432.58 1505
7433.39 1531
7434.21 1495
7435.02 1506
7435.84 1562
7436.65 1507
7437.46 1499
7438.28 1506
7439.09 1512
7439.91 1553
7440.72 1497
7441.53 1378
7442.35 1388
7443.16 1416
7443.98 1320
7444.79 1227
7445.60 1303
7446.42 1299
7447.23 1277
7448.05 1177
7448.86 1177
7449.68 1158
7450.49 1111
7451.31 1197
7452.12 1129
7452.94 1125
7453.75 1130
7454.57 1140
7455.38 1151
7456.20 1127
7457.01 1129
7457.83 1211
7458.64 1165
7459.46 1129
7460.27 1160
7461.09 1245
7461.90 1218
7462.72 1190
7463.53 1132
7464.35 1160
7465.16 1195
7465.98 1227
7466.79 1204
7467.61 1181
7468.42 1231
7469.24 1227
7470.06 1243
7470.87 1262
7471.69 1278
7472.50 1216
7473.32 1142
7474.13 1181
7474.95 1177
7475.77 1074
7476.58 1199
7477.40 1154
7478.21 1169
7479.03 1109
7479.85 1160
7480.66 1178
7481.48 1177
7482.30 1220
7483.11 1151
7483.93 1148
7484.75 1210
7485.56 1170
7486.38 1080
7487.20 1065
7488.01 1118
7488.83 1197
7489.65 1122
7490.46 1033
7491.28 1039
7492.10 1085
7492.91 1171
7493.73 1095
7494.55 1089
7495.36 1136
7496.18 1166
7497.00 1177
7497.82 1156
7498.63 1048
7499.45 1176
7500.27 1117
7501.08 1131
7501.90 1069
7502.72 1147
7503.54 1078
7504.35 1071
7505.17 1080
7505.99 1081
7506.81 1078
7507.62 1130
7508.44 1020
7509.26 1080
7510.08 1137
7510.90 1041
7511.71 1023
7512.53 1087
7513.35 1110
7514.17 1049
7514.99 1051
7515.80 1097
7516.62 1060
7517.44 1071
7518.26 1063
7519.08 1073
7519.90 1087
7520.71 1045
7521.53 1122
7522.35 1076
7523.17 1080
7523.99 1028
7524.81 969
7525.63 1056
7526.45 1120
7527.26 1040
7528.08 1074
7528.90 1126
7529.72 1085
7530.54 1059
7531.36 1070
7532.18 1033
7533.00 1033
7533.82 1043
7534.64 1022
7535.45 1074
7536.27 1015
7537.09 1046
7537.91 1027
7538.73 1042
7539.55 1063
7540.37 1027
7541.19 1024
7542.01 1033
7542.83 1128
7543.65 1134
7544.47 1231
7545.29 1150
7546.11 1128
7546.93 998
7547.75 1024
7548.57 1144
7549.39 1168
7550.21 1147
7551.03 1086
7551.85 1028
7552.67 1058
7553.49 1112
7554.31 1096
7555.13 1106
7555.95 1084
7556.77 1163
7557.59 1157
7558.41 1195
7559.23 1171
7560.05 1172
7560.87 1159
7561.69 1168
7562.51 1139
7563.34 1133
7564.16 1157
7564.98 1180
7565.80 1141
7566.62 1103
7567.44 1102
7568.26 1043
7569.08 1164
7569.90 1132
7570.72 1134
7571.55 1193
7572.37 1102
7573.19 1145
7574.01 1156
7574.83 1179
7575.65 1170
7576.47 1159
7577.30 1165
7578.12 1181
7578.94 1183
7579.76 1132
7580.58 1186
7581.40 1145
7582.23 1183
7583.05 1169
7583.87 1178
7584.69 1310
7585.51 1353
7586.33 1328
7587.16 1350
7587.98 1326
7588.80 1318
7589.62 1317
7590.45 1352
7591.27 1400
7592.09 1389
7592.91 1345
7593.74 1350
7594.56 1334
7595.38 1361
7596.20 1487
7597.03 1312
7597.85 1392
7598.67 1389
7599.49 1428
7600.32 1476
7601.14 1547
7601.96 1671
7602.78 1746
7603.61 1828
7604.43 1933
7605.25 1851
7606.08 1775
7606.90 1891
7607.72 1960
7608.55 1777
7609.37 1613
7610.19 1609
7611.02 1563
7611.84 1697
7612.66 1554
7613.49 1542
7614.31 1550
7615.13 1616
7615.96 1638
7616.78 1599
7617.60 1775
7618.43 1760
7619.25 1804
7620.08 1671
7620.90 1595
7621.72 1511
7622.55 1511
7623.37 1529
7624.20 1543
7625.02 1558
7625.84 1485
7626.67 1546
7627.49 1666
7628.32 1685
7629.14 1848
7629.97 1856
7630.79 2073
7631.61 2327
7632.44 2342
7633.26 2146
7634.09 2053
7634.91 1952
7635.74 1852
7636.56 1678
7637.39 1571
7638.21 1587
7639.04 1470
7639.86 1376
7640.69 1328
7641.51 1281
7642.34 1258
7643.16 1300
7643.99 1240
7644.81 1210
7645.64 1161
7646.46 1168
7647.29 1157
7648.11 1219
7648.94 1203
7649.76 1144
7650.59 1242
7651.42 1264
7652.24 1186
7653.07 1146
7653.89 1121
7654.72 1098
7655.54 1042
7656.37 1071
7657.20 1066
7658.02 1100
7658.85 1250
7659.67 1139
7660.50 1040
7661.33 1083
7662.15 1110
7662.98 1110
7663.80 1133
7664.63 1108
7665.46 1115
7666.28 1143
7667.11 1078
7667.94 1117
7668.76 1145
7669.59 1141
7670.42 1173
7671.24 1087
7672.07 1147
7672.90 1136
7673.72 1108
7674.55 1081
7675.38 1131
7676.20 1104
7677.03 1050
7677.86 1156
7678.68 1138
7679.51 1075
7680.34 1093
7681.16 1121
7681.99 1170
7682.82 1152
7683.65 1088
7684.47 1110
7685.30 1091
7686.13 1129
7686.96 1075
7687.78 1209
7688.61 1060
7689.44 1003
7690.27 1014
7691.09 1111
7691.92 1124
7692.75 1133
7693.58 1129
7694.41 1089
7695.23 1098
7696.06 1095
7696.89 1201
7697.72 1176
7698.55 1184
7699.37 1153
7700.20 1121
7701.03 1124
7701.86 1159
7702.69 1163
7703.51 1157
7704.34 1111
7705.17 1074
7706.00 1047
7706.83 1142
7707.66 1085
7708.49 1067
7709.31 1061
7710.14 1055
7710.97 1015
7711.80 1055
7712.63 1014
7713.46 979
7714.29 1051
7715.12 1075
7715.95 1033
7716.77 1074
7717.60 1047
7718.43 984
7719.26 994
7720.09 981
7720.92 981
7721.75 1001
7722.58 1017
7723.41 1011
7724.24 926
7725.07 1041
7725.90 985
7726.73 977
7727.56 1042
7728.39 1032
7729.22 967
7730.05 984
7730.88 1014
7731.71 1033
7732.54 977
7733.37 1010
7734.20 1019
7735.03 1017
7735.86 1021
7736.69 1002
7737.52 1031
7738.35 924
7739.18 1011
7740.01 1040
7740.84 1017
7741.67 998
7742.50 934
7743.33 1073
7744.16 1072
7744.99 1096
7745.82 1044
7746.65 1143
7747.48 1200
7748.31 1117
7749.14 1064
7749.97 1191
7750.81 1127
7751.64 1111
7752.47 1063
7753.30 1043
7754.13 968
7754.96 1029
7755.79 985
7756.62 1023
7757.45 1020
7758.29 1056
7759.12 952
7759.95 978
7760.78 944
7761.61 939
7762.44 997
7763.27 997
7764.11 898
7764.94 955
7765.77 990
7766.60 1067
7767.43 1082
7768.26 1001
7769.10 982
7769.93 984
7770.76 1018
7771.59 1012
7772.42 1089
7773.26 1018
7774.09 1024
7774.92 975
7775.75 1023
7776.59 921
7777.42 966
7778.25 1006
7779.08 1006
7779.92 983
7780.75 1028
7781.58 1027
7782.41 1071
7783.25 1048
7784.08 970
7784.91 964
7785.74 1020
7786.58 954
7787.41 1025
7788.24 990
7789.08 1026
7789.91 984
7790.74 988
7791.57 1009
7792.41 1023
7793.24 1046
7794.07 1025
7794.91 928
7795.74 948
7796.57 994
7797.41 986
7798.24 1013
7799.07 1061
7799.91 1032
7800.74 1072
7801.58 1062
7802.41 1082
7803.24 1192
7804.08 1120
7804.91 1115
7805.74 1093
7806.58 1159
7807.41 1132
7808.25 1126
7809.08 1168
7809.91 1174
7810.75 1147
7811.58 1170
7812.42 1232
7813.25 1284
7814.09 1310
7814.92 1301
7815.75 1364
7816.59 1353
7817.42 1312
7818.26 1319
7819.09 1324
7819.93 1394
7820.76 1311
7821.60 1196
7822.43 1132
7823.27 1283
7824.10 1277
7824.94 1264
7825.77 1303
7826.61 1367
7827.44 1424
7828.28 1348
7829.11 1400
7829.95 1216
7830.78 1288
7831.62 1282
7832.45 1261
7833.29 1350
7834.12 1317
7834.96 1304
7835.79 1229
7836.63 1246
7837.46 1331
7838.30 1258
7839.14 1251
7839.97 1252
7840.81 1231
7841.64 1202
7842.48 1246
7843.31 1140
7844.15 1171
7844.99 1215
7845.82 1291
7846.66 1249
7847.49 1239
7848.33 1124
7849.17 1200
7850.00 1294
7850.84 1358
7851.68 1215
7852.51 1347
7853.35 1290
7854.18 1391
7855.02 1413
7855.86 1335
7856.69 1489
7857.53 1556
7858.37 1587
7859.20 1630
7860.04 1581
7860.88 1648
7861.71 1655
7862.55 1473
7863.39 1413
7864.23 1434
7865.06 1411
7865.90 1389
7866.74 1403
7867.57 1482
7868.41 1400
7869.25 1418
7870.09 1386
7870.92 1347
7871.76 1367
7872.60 1421
7873.44 1525
7874.27 1478
7875.11 1571
7875.95 1759
7876.79 1862
7877.62 1803
7878.46 1970
7879.30 1992
7880.14 1965
7880.97 2025
7881.81 1892
7882.65 1816
7883.49 1688
7884.33 1759
7885.16 1756
7886.00 1696
7886.84 1566
7887.68 1600
7888.52 1662
7889.36 1626
7890.19 1722
7891.03 1643
7891.87 1647
7892.71 1583
7893.55 1514
7894.39 1516
7895.23 1400
7896.06 1427
7896.90 1389
7897.74 1489
7898.58 1423
7899.42 1361
7900.26 1269
7901.10 1307
7901.94 1232
7902.77 1323
7903.61 1262
7904.45 1280
7905.29 1333
7906.13 1310
7906.97 1290
7907.81 1259
7908.65 1257
7909.49 1255
7910.33 1274
7911.17 1218
7912.01 1239
7912.85 1233
7913.69 1322
7914.53 1224
7915.37 1298
7916.21 1450
7917.05 1520
7917.89 1660
7918.73 1612
7919.57 1526
7920.41 1522
7921.25 1583
7922.09 1502
7922.93 1469
7923.77 1356
7924.61 1195
7925.45 1201
7926.29 1127
7927.13 1211
7927.97 1140
7928.81 1170
7929.65 1236
7930.49 1126
7931.33 1103
7932.17 1111
7933.01 1128
7933.85 1076
7934.69 1122
7935.53 1140
7936.37 1132
7937.21 1111
7938.05 1144
7938.90 1084
7939.74 1044
7940.58 1139
7941.42 1136
7942.26 1159
7943.10 1139
7943.94 1136
7944.78 1130
7945.63 1074
7946.47 1164
7947.31 1205
7948.15 1202
7948.99 1183
7949.83 1201
7950.67 1190
7951.52 1157
7952.36 1225
7953.20 1361
7954.04 1410
7954.88 1377
7955.72 1414
7956.57 1373
7957.41 1319
7958.25 1352
7959.09 1255
7959.93 1253
7960.78 1273
7961.62 1205
7962.46 1278
7963.30 1266
7964.15 1280
7964.99 1234
7965.83 1334
7966.67 1404
7967.52 1516
7968.36 1494
7969.20 1501
7970.04 1328
7970.89 1283
7971.73 1219
7972.57 1226
7973.41 1229
7974.26 1142
7975.10 1122
7975.94 1136
7976.79 1113
7977.63 1078
7978.47 1044
7979.31 1088
7980.16 1153
7981.00 1099
7981.84 1053
7982.69 1032
7983.53 1063
7984.37 1013
7985.22 1076
7986.06 1119
7986.90 1141
7987.75 1110
7988.59 1071
7989.44 1016
7990.28 1077
7991.12 1004
7991.97 1011
7992.81 1039
7993.65 1022
7994.50 992
7995.34 931
7996.19 997
7997.03 987
7997.87 929
7998.72 956
7999.56 979
8000.41 1009
8001.25 1006
8002.10 1059
8002.94 990
8003.78 1053
8004.63 1037
8005.47 1008
8006.32 947
8007.16 1028
8008.01 997
8008.85 1013
8009.70 1004
8010.54 1003
8011.39 964
8012.23 873
8013.08 965
8013.92 946
8014.77 933
8015.61 899
8016.46 992
8017.30 927
8018.15 929
8018.99 926
8019.84 1022
8020.68 947
8021.53 993
8022.37 919
8023.22 942
8024.06 923
8024.91 907
8025.75 927
8026.60 910
8027.45 946
8028.29 961
8029.14 1011
8029.98 1005
8030.83 846
8031.67 909
8032.52 880
8033.37 908
8034.21 1006
8035.06 864
8035.90 889
8036.75 1009
8037.60 940
8038.44 934
8039.29 919
8040.14 988
8040.98 890
8041.83 943
8042.68 887
8043.52 899
8044.37 916
8045.21 912
8046.06 948
8046.91 1007
8047.75 943
8048.60 993
8049.45 1024
8050.30 1057
8051.14 1044
8051.99 997
8052.84 962
8053.68 934
8054.53 960
8055.38 923
8056.22 899
8057.07 863
8057.92 885
8058.77 935
8059.61 865
8060.46 904
8061.31 917
8062.16 953
8063.00 994
8063.85 939
8064.70 862
8065.55 845
8066.39 906
8067.24 914
8068.09 971
8068.94 939
8069.79 849
8070.63 887
8071.48 1007
8072.33 890
8073.18 865
8074.03 869
8074.87 886
8075.72 883
8076.57 878
8077.42 945
8078.27 898
8079.12 890
8079.96 911
8080.81 837
8081.66 812
8082.51 803
8083.36 868
8084.21 814
8085.06 878
8085.90 829
8086.75 849
8087.60 834
8088.45 877
8089.30 819
8090.15 848
8091.00 834
8091.85 835
8092.70 877
8093.54 864
8094.39 891
8095.24 827
8096.09 873
8096.94 815
8097.79 897
8098.64 853
8099.49 901
8100.34 923
8101.19 911
8102.04 904
8102.89 852
8103.74 915
8104.59 876
8105.44 852
8106.29 867
8107.14 893
8107.99 794
8108.84 880
8109.69 844
8110.54 814
8111.39 856
8112.24 903
8113.09 857
8113.94 951
8114.79 928
8115.64 919
8116.49 907
8117.34 934
8118.19 905
8119.04 940
8119.89 937
8120.74 942
8121.59 992
8122.44 997
8123.29 951
8124.14 893
8124.99 953
8125.84 940
8126.70 984
8127.55 1002
8128.40 1019
8129.25 939
8130.10 985
8130.95 972
8131.80 1008
8132.65 940
8133.50 1040
8134.36 1009
8135.21 979
8136.06 1022
8136.91 1009
8137.76 1096
8138.61 1117
8139.46 1019
8140.32 1010
8141.17 989
8142.02 1035
8142.87 1008
8143.72 1073
8144.57 1000
8145.43 1092
8146.28 1042
8147.13 1106
8147.98 1136
8148.83 1115
8149.69 1144
8150.54 1145
8151.39 1230
8152.24 1309
8153.10 1422
8153.95 1531
8154.80 1531
8155.65 1627
8156.50 1525
8157.36 1625
8158.21 1490
8159.06 1347
8159.92 1198
8160.77 1104
8161.62 1170
8162.47 1121
8163.33 1122
8164.18 1112
8165.03 1143
8165.88 1087
8166.74 1083
8167.59 1048
8168.44 1119
8169.30 1111
8170.15 1078
8171.00 1047
8171.86 976
8172.71 1015
8173.56 1051
8174.42 950
8175.27 1008
8176.12 1029
8176.98 1006
8177.83 1011
8178.68 956
8179.54 932
8180.39 996
8181.25 916
8182.10 905
8182.95 966
8183.81 918
8184.66 914
8185.51 914
8186.37 853
8187.22 868
8188.08 865
8188.93 924
8189.79 1032
8190.64 946
8191.49 837
8192.35 858
8193.20 894
8194.06 904
8194.91 869
8195.77 891
8196.62 896
8197.47 955
8198.33 908
8199.18 836
8200.04 875
8200.89 865
8201.75 946
8202.60 863
8203.46 869
8204.31 873
8205.17 849
8206.02 847
8206.88 933
8207.73 947
8208.59 887
8209.44 919
8210.30 859
8211.15 817
8212.01 860
8212.87 852
8213.72 856
8214.58 893
8215.43 920
8216.29 831
8217.14 821
8218.00 843
8218.85 895
8219.71 905
8220.57 844
8221.42 861
8222.28 831
8223.13 811
8223.99 869
8224.85 853
8225.70 894
8226.56 852
8227.41 838
8228.27 936
8229.13 913
8229.98 901
8230.84 906
8231.70 842
8232.55 926
8233.41 895
8234.26 837
8235.12 876
8235.98 875
8236.83 873
8237.69 853
8238.55 825
8239.40 770
8240.26 849
8241.12 873
8241.98 826
8242.83 865
8243.69 830
8244.55 779
8245.40 778
8246.26 828
8247.12 853
8247.98 836
8248.83 809
8249.69 887
8250.55 840
8251.40 813
8252.26 811
8253.12 853
8253.98 875
8254.83 861
8255.69 862
8256.55 831
8257.41 814
8258.27 836
8259.12 853
8259.98 831
8260.84 863
8261.70 845
8262.55 837
8263.41 846
8264.27 886
8265.13 867
8265.99 865
8266.85 881
8267.70 937
8268.56 935
8269.42 955
8270.28 941
8271.14 863
8272.00 872
8272.85 907
8273.71 861
8274.57 901
8275.43 927
8276.29 922
8277.15 872
8278.01 844
8278.87 883
8279.72 857
8280.58 871
8281.44 940
8282.30 952
8283.16 982
8284.02 878
8284.88 849
8285.74 901
8286.60 920
8287.46 912
8288.32 943
8289.17 1027
8290.03 990
8290.89 942
8291.75 968
8292.61 1024
8293.47 1020
8294.33 923
8295.19 945
8296.05 954
8296.91 952
8297.77 888
8298.63 937
8299.49 950
8300.35 996
8301.21 1030
8302.07 941
8302.93 945
8303.79 960
8304.65 936
8305.51 921
8306.37 965
8307.23 895
8308.09 908
8308.95 1065
8309.81 989
8310.67 941
8311.53 931
8312.39 944
8313.26 980
8314.12 1038
8314.98 1082
8315.84 1084
8316.70 1068
8317.56 1079
8318.42 1120
8319.28 1059
8320.14 1071
8321.00 1024
8321.86 940
8322.73 886
8323.59 905
8324.45 950
8325.31 979
8326.17 911
8327.03 951
8327.89 937
8328.75 973
8329.62 864
8330.48 813
8331.34 812
8332.20 870
8333.06 916
8333.92 973
8334.79 894
8335.65 850
8336.51 907
8337.37 876
8338.23 872
8339.09 877
8339.96 907
8340.82 874
8341.68 875
8342.54 918
8343.41 932
8344.27 930
8345.13 1018
8345.99 953
8346.85 950
8347.72 959
8348.58 961
8349.44 938
8350.30 909
8351.17 852
8352.03 962
8352.89 822
8353.76 882
8354.62 1000
8355.48 881
8356.34 894
8357.21 920
8358.07 828
8358.93 836
8359.80 844
8360.66 873
8361.52 873
8362.38 863
8363.25 828
8364.11 867
8364.97 923
8365.84 880
8366.70 839
8367.56 855
8368.43 868
8369.29 889
8370.16 881
8371.02 870
8371.88 869
8372.75 928
8373.61 927
8374.47 922
8375.34 938
8376.20 944
8377.07 911
8377.93 869
8378.79 866
8379.66 926
8380.52 963
8381.39 948
8382.25 940
8383.11 896
8383.98 968
8384.84 929
8385.71 888
8386.57 934
8387.44 994
8388.30 1012
8389.17 968
8390.03 931
8390.89 945
8391.76 937
8392.62 968
8393.49 923
8394.35 905
8395.22 879
8396.08 864
8396.95 897
8397.81 907
8398.68 965
8399.54 928
8400.41 944
8401.27 1003
8402.14 969
8403.00 962
8403.87 998
8404.74 1035
8405.60 1052
8406.47 1009
8407.33 954
8408.20 993
8409.06 1037
8409.93 1084
8410.79 1009
8411.66 983
8412.53 923
8413.39 976
8414.26 1072
8415.12 1036
8415.99 1010
8416.86 932
8417.72 997
8418.59 989
8419.45 1028
8420.32 1055
8421.19 1081
8422.05 1081
8422.92 970
8423.78 1028
8424.65 1029
8425.52 1045
8426.38 1127
8427.25 1179
8428.12 1103
8428.98 1105
8429.85 1157
8430.72 1120
8431.58 1127
8432.45 1181
8433.32 1209
8434.18 1214
8435.05 1288
8435.92 1260
8436.79 1336
8437.65 1295
8438.52 1369
8439.39 1335
8440.25 1412
8441.12 1537
8441.99 1641
8442.86 1757
8443.72 1686
8444.59 1655
8445.46 1559
8446.33 1536
8447.19 1541
8448.06 1506
8448.93 1530
8449.80 1466
8450.66 1530
8451.53 1606
8452.40 1501
8453.27 1565
8454.14 1743
8455.00 1736
8455.87 1826
8456.74 1928
8457.61 1871
8458.48 1961
8459.34 1889
8460.21 1892
8461.08 1901
8461.95 1945
8462.82 1892
8463.69 1807
8464.55 1827
8465.42 1892
8466.29 2030
8467.16 2411
8468.03 2850
8468.90 3326
8469.77 3603
8470.63 3942
8471.50 3907
8472.37 3780
8473.24 3448
8474.11 2965
8474.98 2766
8475.85 2395
8476.72 1996
8477.59 1824
8478.45 1785
8479.32 1674
8480.19 1630
8481.06 1564
8481.93 1387
8482.80 1301
8483.67 1386
8484.54 1339
8485.41 1297
8486.28 1224
8487.15 1245
8488.02 1190
8488.89 1273
8489.76 1295
8490.63 1242
8491.50 1253
8492.37 1246
8493.24 1172
8494.11 1168
8494.98 1153
8495.85 1107
8496.72 1067
8497.59 1170
8498.46 1282
8499.33 1130
8500.20 1148
8501.07 1220
8501.94 1254
8502.81 1165
8503.68 1183
8504.55 1171
8505.42 1213
8506.29 1384
8507.16 1421
8508.03 1392
8508.90 1304
8509.77 1408
8510.65 1367
8511.52 1376
8512.39 1344
8513.26 1332
8514.13 1273
8515.00 1307
8515.87 1230
8516.74 1236
8517.61 1168
8518.48 1190
8519.36 1195
8520.23 1154
8521.10 1240
8521.97 1241
8522.84 1192
8523.71 1199
8524.58 1127
8525.46 1149
8526.33 1195
8527.20 1245
8528.07 1177
8528.94 1240
8529.81 1381
8530.69 1334
8531.56 1245
8532.43 1324
8533.30 1289
8534.17 1313
8535.05 1391
8535.92 1433
8536.79 1408
8537.66 1310
8538.54 1321
8539.41 1368
8540.28 1406
8541.15 1322
8542.02 1270
8542.90 1293
8543.77 1307
8544.64 1294
8545.51 1292
8546.39 1408
8547.26 1469
8548.13 1408
8549.01 1419
8549.88 1487
8550.75 1562
8551.62 1628
8552.50 1787
8553.37 1830
8554.24 1891
8555.12 1928
8555.99 1877
8556.86 1734
8557.74 1555
8558.61 1440
8559.48 1428
8560.36 1469
8561.23 1315
8562.10 1242
8562.98 1226
8563.85 1211
8564.72 1126
8565.60 1125
8566.47 1172
8567.34 1208
8568.22 1140
8569.09 1111
8569.97 1080
8570.84 1200
8571.71 1060
8572.59 1108
8573.46 1052
8574.34 1039
8575.21 1074
8576.08 1127
8576.96 1085
8577.83 1020
8578.71 1060
8579.58 1020
8580.46 963
8581.33 942
8582.20 1027
8583.08 1049
8583.95 996
8584.83 1082
8585.70 1076
8586.58 1130
8587.45 1132
8588.33 1118
8589.20 1058
8590.08 1016
8590.95 1044
8591.83 1048
8592.70 1093
8593.58 1124
8594.45 1049
8595.33 1099
8596.20 1085
8597.08 1133
8597.95 1173
8598.83 1081
8599.70 1014
8600.58 1020
8601.45 1079
8602.33 1077
8603.21 1063
8604.08 1084
8604.96 1055
8605.83 1003
8606.71 1068
8607.58 1041
8608.46 1039
8609.34 1084
8610.21 1147
8611.09 1062
8611.96 1078
8612.84 1074
8613.72 1080
8614.59 1140
8615.47 1169
8616.34 1192
8617.22 1199
8618.10 1176
8618.97 1137
8619.85 1061
8620.73 1090
8621.60 1150
8622.48 1146
8623.36 1150
8624.23 1134
8625.11 1207
8625.99 1208
8626.86 1269
8627.74 1236
8628.62 1184
8629.49 1176
8630.37 1184
8631.25 1222
8632.12 1301
8633.00 1310
8633.88 1187
8634.76 1185
8635.63 1219
8636.51 1251
8637.39 1259
8638.26 1294
8639.14 1302
8640.02 1311
8640.90 1311
8641.77 1322
8642.65 1314
8643.53 1328
8644.41 1332
8645.28 1427
8646.16 1391
8647.04 1348
8647.92 1352
8648.80 1388
8649.67 1365
8650.55 1352
8651.43 1428
8652.31 1402
8653.19 1414
8654.06 1451
8654.94 1447
8655.82 1379
8656.70 1374
8657.58 1455
8658.46 1533
8659.33 1443
8660.21 1498
8661.09 1498
8661.97 1511
8662.85 1472
8663.73 1445
8664.61 1512
8665.48 1538
8666.36 1578
8667.24 1560
8668.12 1630
8669.00 1760
8669.88 1939
8670.76 2049
8671.64 2225
8672.52 2491
8673.40 2755
8674.27 2837
8675.15 2935
8676.03 2870
8676.91 2852
8677.79 2775
8678.67 2545
8679.55 2322
8680.43 2123
8681.31 2100
8682.19 1939
8683.07 1832
8683.95 1716
8684.83 1620
8685.71 1636
8686.59 1734
8687.47 1775
8688.35 1893
8689.23 2327
8690.11 2739
8690.99 3092
8691.87 3347
8692.75 3423
8693.63 3488
8694.51 3413
8695.39 3235
8696.27 2847
8697.15 2439
8698.03 2300
8698.91 2057
8699.79 1794
8700.67 1674
8701.55 1610
8702.43 1596
8703.31 1511
8704.19 1475
8705.07 1335
8705.95 1339
8706.84 1272
8707.72 1280
8708.60 1243
8709.48 1213
8710.36 1232
8711.24 1204
8712.12 1169
8713.00 1233
8713.88 1108
8714.76 1158
8715.65 1209
8716.53 1158
8717.41 1127
8718.29 1158
8719.17 1221
8720.05 1251
8720.93 1211
8721.82 1116
8722.70 1175
8723.58 1184
8724.46 1138
8725.34 1117
8726.22 1085
8727.11 1192
8727.99 1228
8728.87 1177
8729.75 1190
8730.63 1227
8731.52 1181
8732.40 1216
8733.28 1152
8734.16 1143
8735.05 1184
8735.93 1215
8736.81 1217
8737.69 1170
8738.58 1092
8739.46 1044
8740.34 1136
8741.22 1066
8742.11 1070
8742.99 1043
8743.87 1100
8744.75 1142
8745.64 1105
8746.52 1182
8747.40 1185
8748.28 1107
8749.17 1193
8750.05 1105
8750.93 1104
8751.82 1199
8752.70 1204
8753.58 1215
8754.47 1231
8755.35 1238
8756.23 1418
8757.12 1335
8758.00 1347
8758.88 1337
8759.77 1326
8760.65 1367
8761.53 1267
8762.42 1272
8763.30 1256
8764.19 1335
8765.07 1229
8765.95 1246
8766.84 1235
8767.72 1209
8768.60 1236
8769.49 1331
8770.37 1264
8771.26 1257
8772.14 1164
8773.03 1183
8773.91 1180
8774.79 1206
8775.68 1149
8776.56 1063
8777.45 1163
8778.33 1145
8779.22 1077
8780.10 1094
8780.98 1136
8781.87 1115
8782.75 1150
8783.64 1045
8784.52 1030
8785.41 1046
8786.29 1050
8787.18 1081
8788.06 1018
8788.95 1014
8789.83 1024
8790.72 1007
8791.60 990
8792.49 1029
8793.37 979
8794.26 982
8795.14 959
8796.03 1041
8796.92 1010
8797.80 1005
8798.69 958
8799.57 1001
8800.46 989
8801.34 953
8802.23 1008
8803.11 1070
8804.00 984
8804.89 982
8805.77 965
8806.66 1004
8807.54 1012
8808.43 941
8809.32 962
8810.20 975
8811.09 947
8811.97 985
8812.86 976
8813.75 952
8814.63 956
8815.52 945
8816.41 984
8817.29 1042
8818.18 1000
8819.06 985
8819.95 903
8820.84 954
8821.72 971
8822.61 978
8823.50 973
8824.38 939
8825.27 919
8826.16 932
8827.05 959
8827.93 903
8828.82 887
8829.71 910
8830.59 932
8831.48 918
8832.37 881
8833.25 884
8834.14 920
8835.03 888
8835.92 908
8836.80 887
8837.69 861
8838.58 815
8839.47 839
8840.35 899
8841.24 872
8842.13 879
8843.02 862
8843.90 815
8844.79 852
8845.68 856
8846.57 863
8847.46 825
8848.34 834
8849.23 885
8850.12 838
8851.01 800
8851.90 760
8852.78 811
8853.67 815
8854.56 867
8855.45 791
8856.34 784
8857.23 825
8858.12 792
8859.00 763
8859.89 753
8860.78 780
8861.67 827
8862.56 816
8863.45 833
8864.34 853
8865.22 800
8866.11 833
8867.00 812
8867.89 859
8868.78 771
8869.67 731
8870.56 762
8871.45 754
8872.34 808
8873.23 826
8874.12 766
8875.00 699
8875.89 774
8876.78 734
8877.67 760
8878.56 719
8879.45 804
8880.34 748
8881.23 768
8882.12 775
8883.01 829
8883.90 875
8884.79 799
8885.68 784
8886.57 749
8887.46 845
8888.35 778
8889.24 820
8890.13 776
8891.02 760
8891.91 739
8892.80 819
8893.69 764
8894.58 768
8895.47 745
8896.36 712
8897.25 698
8898.14 710
8899.03 693
8899.92 727
8900.81 765
8901.71 733
8902.60 770
8903.49 756
8904.38 788
8905.27 767
8906.16 798
8907.05 801
8907.94 791
8908.83 799
8909.72 746
8910.61 723
8911.51 724
8912.40 704
8913.29 687
8914.18 746
8915.07 811
8915.96 739
8916.85 762
8917.75 688
8918.64 641
8919.53 745
8920.42 792
8921.31 812
8922.20 739
8923.09 681
8923.99 713
8924.88 709
8925.77 701
8926.66 733
8927.55 716
8928.45 736
8929.34 782
8930.23 747
8931.12 711
8932.01 735
8932.91 712
8933.80 717
8934.69 699
8935.58 638
8936.48 730
8937.37 705
8938.26 727
8939.15 730
8940.05 706
8940.94 717
8941.83 688
8942.72 702
8943.62 666
8944.51 688
8945.40 689
8946.30 764
8947.19 721
8948.08 691
8948.97 660
8949.87 696
8950.76 704
8951.65 742
8952.55 702
8953.44 708
8954.33 705
8955.23 770
8956.12 750
8957.01 654
8957.91 633
8958.80 706
8959.69 693
8960.59 706
8961.48 691
8962.38 717
8963.27 687
8964.16 686
8965.06 666
8965.95 753
8966.85 758
8967.74 710
8968.63 737
8969.53 707
8970.42 715
8971.32 749
8972.21 763
8973.10 714
8974.00 669
8974.89 702
8975.79 678
8976.68 711
8977.58 666
8978.47 697
8979.36 664
8980.26 646
8981.15 658
8982.05 650
8982.94 664
8983.84 660
8984.73 713
8985.63 755
8986.52 653
8987.42 677
8988.31 661
8989.21 672
8990.10 691
8991.00 671
8991.89 652
8992.79 687
8993.68 631
8994.58 604
8995.47 695
8996.37 693
8997.27 697
8998.16 612
8999.06 635
8999.95 677
9000.85 688
9001.74 667
9002.64 652
9003.53 645
9004.43 637
9005.33 674
9006.22 743
9007.12 655
9008.01 682
9008.91 630
9009.81 632
9010.70 668
9011.60 616
9012.49 675
9013.39 678
9014.29 682
9015.18 698
9016.08 675
9016.98 611
9017.87 653
9018.77 659
9019.67 668
9020.56 582
9021.46 630
9022.36 723
9023.25 661
9024.15 597
9025.05 651
9025.94 632
9026.84 642
9027.74 630
9028.63 642
9029.53 605
9030.43 649
9031.33 634
9032.22 629
9033.12 614
9034.02 617
9034.91 652
9035.81 646
9036.71 652
9037.61 669
9038.50 668
9039.40 612
9040.30 641
9041.20 640
9042.10 612
9042.99 651
9043.89 651
9044.79 683
9045.69 669
9046.58 598
9047.48 629
9048.38 685
9049.28 667
9050.18 658
9051.07 649
9051.97 641
9052.87 631
9053.77 608
9054.67 626
9055.57 677
9056.46 632
9057.36 649
9058.26 682
9059.16 650
9060.06 692
9060.96 699
9061.86 664
9062.75 618
9063.65 698
9064.55 718
9065.45 720
9066.35 688
9067.25 628
9068.15 676
9069.05 674
9069.95 699
9070.84 678
9071.74 674
9072.64 679
9073.54 649
9074.44 655
9075.34 716
9076.24 674
9077.14 681
9078.04 678
9078.94 660
9079.84 667
9080.74 708
9081.64 713
9082.54 677
9083.44 685
9084.34 639
9085.24 644
9086.14 657
9087.04 664
9087.94 719
9088.84 731
9089.74 715
9090.64 688
9091.54 689
9092.44 702
9093.34 680
9094.24 694
9095.14 704
9096.04 742
9096.94 664
9097.84 632
9098.74 709
9099.64 659
9100.54 695
9101.44 679
9102.34 675
9103.24 669
9104.14 664
9105.04 704
9105.95 687
9106.85 620
9107.75 679
9108.65 664
9109.55 668
9110.45 653
9111.35 652
9112.25 654
9113.15 646
9114.06 664
9114.96 685
9115.86 656
9116.76 611
9117.66 647
9118.56 655
9119.46 684
9120.37 689
9121.27 641
9122.17 670
9123.07 686
9123.97 661
9124.87 688
9125.78 655
9126.68 690
9127.58 646
9128.48 632
9129.38 650
9130.29 630
9131.19 674
9132.09 651
9132.99 659
9133.89 663
9134.80 692
9135.70 673
9136.60 651
9137.50 628
9138.41 637
9139.31 622
9140.21 687
9141.11 631
9142.02 562
9142.92 603
9143.82 655
9144.72 653
9145.63 670
9146.53 634
9147.43 631
9148.34 677
9149.24 652
9150.14 579
9151.05 595
9151.95 666
9152.85 630
9153.76 579
9154.66 608
9155.56 648
9156.47 648
9157.37 635
9158.27 653
9159.18 638
9160.08 593
9160.98 582
9161.89 604
9162.79 584
9163.69 640
9164.60 680
9165.50 645
9166.41 645
9167.31 633
9168.21 631
9169.12 649
9170.02 624
9170.93 623
9171.83 662
9172.73 649
9173.64 621
9174.54 621
9175.45 643
9176.35 681
9177.25 651
9178.16 607
9179.06 603
9179.97 600
9180.87 597
9181.78 640
9182.68 598
9183.59 546
9184.49 606
9185.40 619
9186.30 629
9187.21 650
9188.11 660
9189.02 617
9189.92 621
9190.83 583
9191.73 661
9192.64 587
9193.54 641
9194.45 625
9195.35 633
9196.26 589
9197.16 651
9198.07 675
9198.97 693
9199.88 737
9200.78 670
9201.69 683
9202.60 694
9203.50 707
9204.41 679
9205.31 697
9206.22 704
9207.13 667
9208.03 699
9208.94 706
9209.84 703
9210.75 692
9211.66 627
9212.56 658
9213.47 608
9214.37 631
9215.28 639
9216.19 660
9217.09 579
9218.00 647
9218.91 663
9219.81 664
9220.72 660
9221.63 627
9222.53 641
9223.44 679
9224.35 660
9225.25 612
9226.16 647
9227.07 639
9227.97 631
9228.88 620
9229.79 588
9230.69 582
9231.60 642
9232.51 643
9233.41 602
9234.32 604
9235.23 593
9236.14 669
9237.04 679
9237.95 660
9238.86 650
9239.77 681
9240.67 655
9241.58 636
9242.49 627
9243.40 657
9244.30 606
9245.21 570
9246.12 600
9247.03 626
9247.94 685
9248.84 622
9249.75 683
9250.66 612
9251.57 639
9252.48 650
9253.38 645
9254.29 562
9255.20 576
9256.11 602
9257.02 637
9257.93 608
9258.83 603
9259.74 633
9260.65 619
9261.56 589
9262.47 679
9263.38 668
9264.29 623
9265.19 618
9266.10 598
9267.01 607
9267.92 585
9268.83 623
9269.74 617
9270.65 618
9271.56 609
9272.47 591
9273.37 586
9274.28 639
9275.19 620
9276.10 639
9277.01 665
9277.92 691
9278.83 674
9279.74 618
9280.65 612
9281.56 690
9282.47 663
9283.38 673
9284.29 647
9285.20 636
9286.11 653
9287.02 612
9287.93 594
9288.84 637
9289.75 646
9290.66 652
9291.57 682
9292.48 644
9293.39 627
9294.30 705
9295.21 694
9296.12 659
9297.03 649
9297.94 691
9298.85 737
9299.76 733
9300.67 749
9301.58 650
9302.49 728
9303.40 706
9304.31 705
9305.22 728
9306.13 711
9307.04 756
9307.95 789
9308.87 832
9309.78 855
9310.69 832
9311.60 774
9312.51 786
9313.42 803
9314.33 765
9315.24 773
9316.15 678
9317.07 743
9317.98 681
9318.89 705
9319.80 742
9320.71 623
9321.62 631
9322.53 620
9323.45 632
9324.36 623
9325.27 684
9326.18 667
9327.09 664
9328.00 652
9328.92 670
9329.83 649
9330.74 617
9331.65 665
9332.56 650
9333.48 679
9334.39 669
9335.30 628
9336.21 669
9337.13 697
9338.04 712
9338.95 704
9339.86 670
9340.77 619
9341.69 633
9342.60 662
9343.51 652
9344.43 654
9345.34 718
9346.25 683
9347.16 647
9348.08 634
9348.99 637
9349.90 640
9350.81 646
9351.73 567
9352.64 606
9353.55 681
9354.47 719
9355.38 677
9356.29 676
9357.21 702
9358.12 630
9359.03 652
9359.95 653
9360.86 734
9361.77 625
9362.69 629
9363.60 662
9364.51 674
9365.43 673
9366.34 683
9367.26 632
9368.17 642
9369.08 623
9370.00 701
9370.91 698
9371.82 702
9372.74 616
9373.65 629
9374.57 682
9375.48 671
9376.40 700
9377.31 648
9378.22 686
9379.14 660
9380.05 709
9380.97 689
9381.88 710
9382.80 663
9383.71 647
9384.62 606
9385.54 621
9386.45 678
9387.37 713
9388.28 718
9389.20 723
9390.11 744
9391.03 742
9391.94 693
9392.86 687
9393.77 786
9394.69 856
9395.60 790
9396.52 829
9397.43 849
9398.35 735
9399.26 721
9400.18 716
9401.10 722
9402.01 687
9402.93 699
9403.84 733
9404.76 714
9405.67 705
9406.59 739
9407.50 727
9408.42 662
9409.34 734
9410.25 712
9411.17 668
9412.08 695
9413.00 658
9413.92 669
9414.83 733
9415.75 690
9416.66 735
9417.58 721
9418.50 755
9419.41 664
9420.33 623
9421.25 699
9422.16 681
9423.08 694
9423.99 681
9424.91 688
9425.83 695
9426.74 716
9427.66 710
9428.58 635
9429.49 674
9430.41 740
9431.33 700
9432.25 722
9433.16 712
9434.08 823
9435.00 740
9435.91 794
9436.83 778
9437.75 784
9438.67 773
9439.58 825
9440.50 832
9441.42 783
9442.33 824
9443.25 839
9444.17 788
9445.09 762
9446.00 729
9446.92 736
9447.84 845
9448.76 867
9449.68 942
9450.59 1018
9451.51 948
9452.43 1050
9453.35 1132
9454.26 1134
9455.18 1097
9456.10 1082
9457.02 1027
9457.94 978
9458.86 920
9459.77 873
9460.69 903
9461.61 850
9462.53 803
9463.45 786
9464.37 755
9465.28 774
9466.20 777
9467.12 809
9468.04 780
9468.96 747
9469.88 744
9470.80 727
9471.72 788
9472.63 780
9473.55 812
9474.47 790
9475.39 841
9476.31 809
9477.23 835
9478.15 925
9479.07 923
9479.99 982
9480.91 969
9481.83 993
9482.74 999
9483.66 969
9484.58 937
9485.50 836
9486.42 839
9487.34 865
9488.26 864
9489.18 850
9490.10 777
9491.02 795
9491.94 756
9492.86 731
9493.78 735
9494.70 780
9495.62 794
9496.54 841
9497.46 741
9498.38 692
9499.30 736
9500.22 734
9501.14 669
9502.06 673
9502.98 774
9503.90 771
9504.82 741
9505.74 719
9506.66 715
9507.59 735
9508.51 760
9509.43 781
9510.35 760
9511.27 747
9512.19 794
9513.11 825
9514.03 763
9514.95 755
9515.87 797
9516.79 773
9517.71 780
9518.64 845
9519.56 749
9520.48 749
9521.40 750
9522.32 742
9523.24 761
9524.16 811
9525.08 863
9526.01 780
9526.93 816
9527.85 857
9528.77 770
9529.69 799
9530.61 835
9531.54 923
9532.46 976
9533.38 931
9534.30 962
9535.22 891
9536.15 891
9537.07 800
9537.99 846
9538.91 857
9539.83 812
9540.76 845
9541.68 826
9542.60 803
9543.52 804
9544.45 822
9545.37 794
9546.29 771
9547.21 785
9548.14 762
9549.06 828
9549.98 823
9550.90 786
9551.83 796
9552.75 806
9553.67 866
9554.59 840
9555.52 865
9556.44 862
9557.36 895
9558.29 922
9559.21 882
9560.13 850
9561.06 844
9561.98 827
9562.90 870
9563.83 875
9564.75 808
9565.67 859
9566.60 820
9567.52 869
9568.44 846
9569.37 797
9570.29 798
9571.21 837
9572.14 866
9573.06 809
9573.98 816
9574.91 811
9575.83 764
9576.76 790
9577.68 804
9578.60 835
9579.53 816
9580.45 825
9581.38 886
9582.30 899
9583.23 837
9584.15 785
9585.07 833
9586.00 853
9586.92 880
9587.85 798
9588.77 876
9589.70 836
9590.62 816
9591.55 838
9592.47 842
9593.40 853
9594.32 824
9595.24 891
9596.17 882
9597.09 817
9598.02 882
9598.94 928
9599.87 910
9600.79 914
9601.72 885
9602.65 903
9603.57 946
9604.50 916
9605.42 982
9606.35 977
9607.27 922
9608.20 945
9609.12 985
9610.05 953
9610.97 892
9611.90 885
9612.83 925
9613.75 950
9614.68 1013
9615.60 1006
9616.53 868
9617.45 901
9618.38 947
9619.31 995
9620.23 1015
9621.16 973
9622.08 973
9623.01 1041
9623.94 1035
9624.86 1095
9625.79 1101
9626.72 1123
9627.64 1088
9628.57 1089
9629.50 1035
9630.42 1101
9631.35 1134
9632.27 1110
9633.20 1177
9634.13 1206
9635.06 1222
9635.98 1208
9636.91 1189
9637.84 1140
9638.76 1212
9639.69 1175
9640.62 1224
9641.54 1220
9642.47 1232
9643.40 1304
9644.33 1321
9645.25 1289
9646.18 1375
9647.11 1442
9648.03 1495
9648.96 1448
9649.89 1484
9650.82 1454
9651.74 1584
9652.67 1543
9653.60 1503
9654.53 1468
9655.46 1438
9656.38 1532
9657.31 1471
9658.24 1517
9659.17 1424
9660.09 1439
9661.02 1467
9661.95 1451
9662.88 1484
9663.81 1522
9664.74 1536
9665.66 1576
9666.59 1558
9667.52 1566
9668.45 1585
9669.38 1596
9670.31 1634
9671.23 1541
9672.16 1578
9673.09 1531
9674.02 1645
9674.95 1677
9675.88 1680
9676.81 1635
9677.73 1630
9678.66 1655
9679.59 1746
9680.52 1720
9681.45 1719
9682.38 1833
9683.31 1855
9684.24 1868
9685.17 1795
9686.10 1828
9687.03 1827
9687.95 1813
9688.88 1891
9689.81 1885
9690.74 1981
9691.67 1979
9692.60 2043
9693.53 2168
9694.46 2275
9695.39 2376
9696.32 2567
9697.25 2845
9698.18 3052
9699.11 3281
9700.04 3347
9700.97 3166
9701.90 3012
9702.83 2893
9703.76 2694
9704.69 2554
9705.62 2304
9706.55 2091
9707.48 1969
9708.41 1883
9709.34 1806
9710.27 1904
9711.20 1924
9712.13 1965
9713.06 1962
9713.99 2096
9714.92 2145
9715.85 2071
9716.79 2060
9717.72 2006
9718.65 1994
9719.58 1962
9720.51 1868
9721.44 1866
9722.37 1711
9723.30 1700
9724.23 1659
9725.16 1565
9726.09 1584
9727.03 1618
9727.96 1601
9728.89 1560
9729.82 1653
9730.75 1660
9731.68 1642
9732.61 1540
9733.55 1659
9734.48 1704
9735.41 1692
9736.34 1669
9737.27 1613
9738.20 1663
9739.14 1559
9740.07 1549
9741.00 1446
9741.93 1427
9742.86 1394
9743.79 1382
9744.73 1370
9745.66 1339
9746.59 1316
9747.52 1361
9748.46 1358
9749.39 1313
9750.32 1426
9751.25 1323
9752.18 1335
9753.12 1328
9754.05 1335
9754.98 1345
9755.91 1362
9756.85 1282
9757.78 1361
9758.71 1332
9759.65 1321
9760.58 1389
9761.51 1369
9762.44 1354
9763.38 1391
9764.31 1381
9765.24 1319
9766.18 1438
9767.11 1416
9768.04 1453
9768.98 1367
9769.91 1347
9770.84 1398
9771.78 1452
9772.71 1495
9773.64 1452
9774.58 1444
9775.51 1515
9776.44 1520
9777.38 1600
9778.31 1702
9779.24 1722
9780.18 1802
9781.11 1793
9782.05 1876
9782.98 1884
9783.91 1682
9784.85 1696
9785.78 1751
9786.71 1642
9787.65 1596
9788.58 1528
9789.52 1428
9790.45 1465
9791.39 1455
9792.32 1395
9793.25 1334
9794.19 1378
9795.12 1483
9796.06 1582
9796.99 1539
9797.93 1539
9798.86 1568
9799.80 1596
9800.73 1585
9801.67 1488
9802.60 1486
9803.54 1421
9804.47 1375
9805.41 1308
9806.34 1180
9807.28 1108
9808.21 1183
9809.15 1206
9810.08 1130
9811.02 1135
9811.95 1095
9812.89 1102
9813.82 1172
9814.76 1196
9815.69 1152
9816.63 1077
9817.56 1086
9818.50 1073
9819.43 1067
9820.37 1138
9821.31 1043
9822.24 1079
9823.18 1101
9824.11 1041
9825.05 1073
9825.99 1060
9826.92 1091
9827.86 1008
9828.79 1046
9829.73 1113
9830.67 1021
9831.60 981
9832.54 1004
9833.47 996
9834.41 998
9835.35 996
9836.28 1005
9837.22 1030
9838.16 1021
9839.09 1052
9840.03 1077
9840.97 1022
9841.90 1094
9842.84 1091
9843.78 1061
9844.71 1042
9845.65 1059
9846.59 1035
9847.52 1046
9848.46 1043
9849.40 960
9850.34 1070
9851.27 995
9852.21 994
9853.15 980
9854.08 1026
9855.02 964
9855.96 1031
9856.90 977
9857.83 1044
9858.77 1114
9859.71 1083
9860.65 1046
9861.58 1011
9862.52 1022
9863.46 1024
9864.40 1040
9865.33 1007
9866.27 944
9867.21 992
9868.15 993
9869.09 960
9870.02 1017
9870.96 1026
9871.90 976
9872.84 993
9873.78 1045
9874.72 1005
9875.65 1041
9876.59 927
9877.53 939
9878.47 959
9879.41 974
9880.35 1042
9881.28 949
9882.22 973
9883.16 1006
9884.10 988
9885.04 936
9885.98 892
9886.92 832
9887.86 873
9888.79 933
9889.73 978
9890.67 910
9891.61 858
9892.55 929
9893.49 947
9894.43 899
9895.37 925
9896.31 991
9897.25 937
9898.19 934
9899.13 907
9900.07 919
9901.00 911
9901.94 949
9902.88 905
9903.82 909
9904.76 934
9905.70 953
9906.64 984
9907.58 974
9908.52 963
9909.46 974
9910.40 988
9911.34 971
9912.28 977
9913.22 964
9914.16 996
9915.10 949
9916.04 966
9916.98 969
9917.92 982
9918.86 996
9919.80 1037
9920.74 1047
9921.69 1097
9922.63 1220
9923.57 1397
9924.51 1626
9925.45 1709
9926.39 1856
9927.33 1903
9928.27 1890
9929.21 1895
9930.15 1769
9931.09 1636
9932.03 1522
9932.97 1423
9933.92 1322
9934.86 1172
9935.80 1066
9936.74 1020
9937.68 1032
9938.62 1045
9939.56 976
9940.50 940
9941.45 974
9942.39 981
9943.33 918
9944.27 994
9945.21 935
9946.15 984
9947.10 901
9948.04 912
9948.98 874
9949.92 947
9950.86 980
9951.80 996
9952.75 934
9953.69 941
9954.63 990
9955.57 982
9956.52 972
9957.46 927
9958.40 930
9959.34 908
9960.28 881
9961.23 809
9962.17 815
9963.11 815
9964.05 832
9965.00 861
9965.94 865
9966.88 830
9967.82 862
9968.77 890
9969.71 857
9970.65 828
9971.60 814
9972.54 870
9973.48 841
9974.42 821
9975.37 806
9976.31 805
9977.25 798
9978.20 778
9979.14 790
9980.08 833
9981.03 832
9981.97 746
9982.91 777
9983.86 777
9984.80 806
9985.74 840
9986.69 818
9987.63 784
9988.57 851
9989.52 815
9990.46 781
9991.41 795
9992.35 825
9993.29 814
9994.24 761
9995.18 776
9996.13 817
9997.07 779
9998.01 727
9998.96 818
9999.90 823
10000.85 846
10001.79 843
10002.74 795
10003.68 777
10004.62 754
10005.57 740
10006.51 773
10007.46 816
10008.40 798
10009.35 697
10010.29 766
10011.24 806
10012.18 789
10013.13 740
10014.07 760
10015.02 745
10015.96 773
10016.91 755
10017.85 699
10018.80 716
10019.74 703
10020.69 759
10021.63 736
10022.58 717
10023.52 720
10024.47 771
10025.41 854
10026.36 763
10027.30 742
10028.25 684
10029.19 761
10030.14 765
10031.09 716
10032.03 742
10032.98 818
10033.92 724
10034.87 732
10035.82 673
10036.76 725
10037.71 720
10038.65 699
10039.60 746
10040.55 726
10041.49 726
10042.44 749
10043.38 705
10044.33 677
10045.28 679
10046.22 628
10047.17 643
10048.12 672
10049.06 674
10050.01 639
10050.96 654
10051.90 645
10052.85 663
10053.80 697
10054.74 696
10055.69 665
10056.64 650
10057.58 731
10058.53 710
10059.48 738
10060.42 693
10061.37 760
10062.32 669
10063.27 684
10064.21 631
10065.16 657
10066.11 620
10067.06 619
10068.00 665
10068.95 660
10069.90 672
10070.85 652
10071.79 665
10072.74 644
10073.69 680
10074.64 624
10075.58 605
10076.53 623
10077.48 655
10078.43 620
10079.38 660
10080.32 623
10081.27 615
10082.22 612
10083.17 627
10084.12 617
10085.06 626
10086.01 638
10086.96 608
10087.91 681
10088.86 687
10089.81 644
10090.75 668
10091.70 629
10092.65 623
10093.60 638
10094.55 639
10095.50 672
10096.45 652
10097.40 618
10098.34 642
10099.29 683
10100.24 653
10101.19 634
10102.14 667
10103.09 637
10104.04 643
10104.99 646
10105.94 683
10106.89 621
10107.84 617
10108.78 650
10109.73 595
10110.68 617
10111.63 600
10112.58 634
10113.53 622
10114.48 620
10115.43 605
10116.38 580
10117.33 611
10118.28 586
10119.23 610
10120.18 638
10121.13 581
10122.08 598
10123.03 579
10123.98 597
10124.93 651
10125.88 666
10126.83 604
10127.78 615
10128.73 659
10129.68 652
10130.63 568
10131.58 636
10132.53 638
10133.48 616
10134.43 637
10135.38 636
10136.34 692
10137.29 650
10138.24 587
10139.19 611
10140.14 668
10141.09 663
10142.04 619
10142.99 628
10143.94 650
10144.89 644
10145.84 596
10146.80 658
10147.75 629
10148.70 604
10149.65 609
10150.60 679
10151.55 630
10152.50 647
10153.45 667
10154.41 658
10155.36 584
10156.31 619
10157.26 639
10158.21 674
10159.16 699
10160.12 687
10161.07 679
10162.02 619
10162.97 609
10163.92 636
10164.88 634
10165.83 688
10166.78 668
10167.73 673
10168.68 654
10169.64 646
10170.59 664
10171.54 691
10172.49 673
10173.45 639
10174.40 685
10175.35 726
10176.30 674
10177.26 707
10178.21 701
10179.16 734
10180.11 705
10181.07 666
10182.02 689
10182.97 719
10183.92 769
10184.88 706
10185.83 775
10186.78 816
10187.74 734
10188.69 745
10189.64 782
10190.60 743
10191.55 799
10192.50 753
10193.46 796
10194.41 712
10195.36 703
10196.32 788
10197.27 808
10198.22 761
10199.18 780
10200.13 811
10201.08 812
10202.04 815
10202.99 798
10203.95 796
10204.90 928
10205.85 968
10206.81 949
10207.76 915
10208.72 915
10209.67 871
10210.62 868
10211.58 830
10212.53 877
10213.49 809
10214.44 800
10215.40 805
10216.35 804
10217.30 786
10218.26 788
10219.21 766
10220.17 817
10221.12 822
10222.08 793
10223.03 780
10223.99 797
10224.94 747
10225.90 768
10226.85 725
10227.81 801
10228.76 813
10229.72 794
10230.67 749
10231.63 800
10232.58 903
10233.54 856
10234.49 884
10235.45 932
10236.40 940
10237.36 948
10238.31 904
10239.27 868
10240.22 804
10241.18 841
10242.14 806
10243.09 805
10244.05 748
10245.00 725
10245.96 715
10246.91 698
10247.87 697
10248.83 678
10249.78 710
10250.74 675
10251.69 636
10252.65 674
10253.61 659
10254.56 631
10255.52 598
10256.48 628
10257.43 585
10258.39 626
10259.34 628
10260.30 600
10261.26 642
10262.21 564
10263.17 618
10264.13 629
10265.08 651
10266.04 652
10267.00 641
10267.95 637
10268.91 621
10269.87 646
10270.82 660
10271.78 642
10272.74 662
10273.70 655
10274.65 672
10275.61 703
10276.57 610
10277.52 675
10278.48 658
10279.44 629
10280.40 609
10281.35 595
10282.31 605
10283.27 592
10284.23 588
10285.18 555
10286.14 601
10287.10 600
10288.06 599
10289.02 620
10289.97 679
10290.93 633
10291.89 620
10292.85 678
10293.81 728
10294.76 612
10295.72 625
10296.68 647
10297.64 611
10298.60 607
10299.55 607
10300.51 644
10301.47 624
10302.43 634
10303.39 619
10304.35 619
10305.31 561
10306.26 570
10307.22 636
10308.18 625
10309.14 619
10310.10 636
10311.06 588
10312.02 558
10312.98 589
10313.93 575
10314.89 631
10315.85 608
10316.81 671
10317.77 628
10318.73 636
10319.69 562
10320.65 604
10321.61 589
10322.57 586
10323.53 578
10324.49 613
10325.45 592
10326.40 578
10327.36 602
10328.32 670
10329.28 659
10330.24 690
10331.20 647
10332.16 663
10333.12 649
10334.08 607
10335.04 601
10336.00 622
10336.96 590
10337.92 593
10338.88 610
10339.84 623
10340.80 583
10341.76 578
10342.72 571
10343.68 612
10344.64 571
10345.61 617
10346.57 539
10347.53 533
10348.49 567
10349.45 659
10350.41 620
10351.37 605
10352.33 565
10353.29 596
10354.25 592
10355.21 593
10356.17 611
10357.13 597
10358.10 587
10359.06 590
10360.02 543
10360.98 619
10361.94 603
10362.90 589
10363.86 572
10364.82 576
10365.79 545
10366.75 553
10367.71 602
10368.67 514
10369.63 558
10370.59 576
10371.55 550
10372.52 557
10373.48 623
10374.44 556
10375.40 554
10376.36 558
10377.33 504
10378.29 483
10379.25 515
10380.21 551
10381.17 549
10382.14 540
10383.10 544
10384.06 521
10385.02 546
10385.98 552
10386.95 572
10387.91 564
10388.87 604
10389.83 531
10390.80 506
10391.76 465
10392.72 504
10393.68 521
10394.65 525
10395.61 534
10396.57 528
10397.54 513
10398.50 529
10399.46 575
10400.42 575
10401.39 542
10402.35 540
10403.31 575
10404.28 554
10405.24 531
10406.20 540
10407.17 523
10408.13 524
10409.09 536
10410.06 469
10411.02 521
10411.98 532
10412.95 544
10413.91 569
10414.88 565
10415.84 577
10416.80 590
10417.77 639
10418.73 621
10419.69 607
10420.66 621
10421.62 605
10422.59 555
10423.55 578
10424.51 543
10425.48 595
10426.44 582
10427.41 552
10428.37 575
10429.34 587
10430.30 567
10431.26 544
10432.23 530
10433.19 511
10434.16 521
10435.12 480
10436.09 498
10437.05 479
10438.02 453
10438.98 518
10439.95 492
10440.91 507
10441.88 545
10442.84 513
10443.81 495
10444.77 509
10445.74 532
10446.70 524
10447.67 519
10448.63 514
10449.60 495
10450.56 476
10451.53 485
10452.49 525
10453.46 523
10454.42 513
10455.39 481
10456.36 489
10457.32 488
10458.29 524
10459.25 478
10460.22 470
10461.18 478
10462.15 493
10463.12 469
10464.08 462
10465.05 501
10466.01 463
10466.98 474
10467.95 499
10468.91 470
10469.88 478
10470.84 528
10471.81 467
10472.78 511
10473.74 549
10474.71 520
10475.68 504
10476.64 521
10477.61 488
10478.58 509
10479.54 497
10480.51 490
10481.48 522
10482.44 488
10483.41 496
10484.38 464
10485.34 472
10486.31 504
10487.28 543
10488.25 503
10489.21 485
10490.18 491
10491.15 486
10492.11 489
10493.08 471
10494.05 533
10495.02 530
10495.98 464
10496.95 480
10497.92 494
10498.89 510
10499.85 509
10500.82 452
10501.79 492
10502.76 500
10503.72 503
10504.69 465
10505.66 499
10506.63 526
10507.60 533
10508.56 449
10509.53 486
10510.50 470
10511.47 514
10512.44 467
10513.40 435
10514.37 452
10515.34 439
10516.31 460
10517.28 446
10518.25 459
10519.22 478
10520.18 474
10521.15 485
10522.12 512
10523.09 473
10524.06 491
10525.03 485
10526.00 495
10526.96 447
10527.93 490
10528.90 508
10529.87 466
10530.84 479
10531.81 462
10532.78 478
10533.75 464
10534.72 448
10535.69 429
10536.66 461
10537.63 486
10538.59 496
10539.56 483
10540.53 490
10541.50 503
10542.47 453
10543.44 504
10544.41 495
10545.38 500
10546.35 468
10547.32 427
10548.29 410
10549.26 470
10550.23 490
10551.20 507
10552.17 449
10553.14 501
10554.11 505
10555.08 524
10556.05 485
10557.02 537
10557.99 495
10558.96 513
10559.93 497
10560.90 513
10561.87 592
10562.84 578
10563.81 594
10564.79 511
10565.76 493
10566.73 514
10567.70 467
10568.67 475
10569.64 513
10570.61 540
10571.58 480
10572.55 533
10573.52 514
10574.49 505
10575.47 518
10576.44 517
10577.41 541
10578.38 464
10579.35 521
10580.32 466
10581.29 468
10582.26 494
10583.24 488
10584.21 527
10585.18 513
10586.15 508
10587.12 504
10588.09 485
10589.07 468
10590.04 444
10591.01 516
10591.98 523
10592.95 488
10593.92 482
10594.90 490
10595.87 458
10596.84 514
10597.81 479
10598.78 471
10599.76 474
10600.73 484
10601.70 425
10602.67 426
10603.65 505
10604.62 489
10605.59 464
10606.56 501
10607.54 490
10608.51 456
10609.48 465
10610.45 438
10611.43 463
10612.40 461
10613.37 515
10614.35 450
10615.32 477
10616.29 486
10617.26 460
10618.24 471
10619.21 514
10620.18 476
10621.16 447
10622.13 493
10623.10 530
10624.08 565
10625.05 524
10626.02 482
10627.00 492
10627.97 559
10628.94 495
10629.92 498
10630.89 483
10631.87 543
10632.84 516
10633.81 523
10634.79 492
10635.76 501
10636.73 570
10637.71 551
10638.68 598
10639.66 607
10640.63 628
10641.60 612
10642.58 586
10643.55 542
10644.53 534
10645.50 554
10646.48 542
10647.45 534
10648.43 497
10649.40 484
10650.37 507
10651.35 562
10652.32 489
10653.30 471
10654.27 487
10655.25 463
10656.22 489
10657.20 500
10658.17 524
10659.15 479
10660.12 448
10661.10 478
10662.07 519
10663.05 489
10664.02 468
10665.00 480
10665.97 483
10666.95 468
10667.92 464
10668.90 500
10669.87 487
10670.85 482
10671.83 479
10672.80 456
10673.78 471
10674.75 524
10675.73 506
10676.70 445
10677.68 479
10678.66 510
10679.63 529
10680.61 517
10681.58 516
10682.56 564
10683.54 547
10684.51 570
10685.49 520
10686.46 472
10687.44 450
10688.42 506
10689.39 478
10690.37 474
10691.35 499
10692.32 482
10693.30 468
10694.28 441
10695.25 513
10696.23 495
10697.21 469
10698.18 492
10699.16 475
10700.14 419
10701.11 450
10702.09 482
10703.07 502
10704.04 416
10705.02 445
10706.00 498
10706.97 502
10707.95 460
10708.93 457
10709.91 459
10710.88 459
10711.86 468
10712.84 455
10713.82 487
10714.79 477
10715.77 524
10716.75 421
10717.73 456
10718.70 470
10719.68 479
10720.66 468
10721.64 448
10722.61 479
10723.59 454
10724.57 470
10725.55 473
10726.53 491
10727.50 497
10728.48 485
10729.46 446
10730.44 440
10731.42 420
10732.40 397
10733.37 403
10734.35 449
10735.33 464
10736.31 411
10737.29 432
10738.27 401
10739.25 433
10740.22 473
10741.20 467
10742.18 438
10743.16 456
10744.14 446
10745.12 420
10746.10 424
10747.08 456
10748.05 473
10749.03 435
10750.01 401
10750.99 452
10751.97 437
10752.95 475
10753.93 419
10754.91 432
10755.89 480
10756.87 490
10757.85 468
10758.83 419
10759.81 432
10760.79 453
10761.77 464
10762.75 487
10763.73 488
10764.71 474
10765.68 456
10766.66 460
10767.64 467
10768.62 440
10769.60 467
10770.58 442
10771.56 552
10772.54 546
10773.53 423
10774.51 436
10775.49 504
10776.47 526
10777.45 521
10778.43 509
10779.41 494
10780.39 496
10781.37 473
10782.35 488
10783.33 493
10784.31 521
10785.29 480
10786.27 487
10787.25 491
10788.23 502
10789.21 492
10790.20 452
10791.18 422
10792.16 482
10793.14 470
10794.12 501
10795.10 503
10796.08 488
10797.06 498
10798.04 450
10799.03 498
10800.01 493
10800.99 483
10801.97 476
10802.95 502
10803.93 444
10804.91 488
10805.90 453
10806.88 519
10807.86 519
10808.84 521
10809.82 483
10810.81 489
10811.79 500
10812.77 502
10813.75 545
10814.73 472
10815.72 483
10816.70 489
10817.68 472
10818.66 512
10819.64 538
10820.63 530
10821.61 476
10822.59 544
10823.57 488
10824.56 486
10825.54 475
10826.52 473
10827.50 512
10828.49 492
10829.47 540
10830.45 455
10831.44 421
10832.42 450
10833.40 445
10834.38 496
10835.37 481
10836.35 530
10837.33 524
10838.32 525
10839.30 533
10840.28 520
10841.27 489
10842.25 462
10843.23 547
10844.22 481
10845.20 439
10846.18 456
10847.17 523
10848.15 536
10849.13 498
10850.12 485
10851.10 484
10852.09 494
10853.07 523
10854.05 522
10855.04 510
10856.02 518
10857.00 536
10857.99 555
10858.97 548
10859.96 508
10860.94 521
10861.93 544
10862.91 550
10863.89 507
10864.88 488
10865.86 522
10866.85 530
10867.83 546
10868.82 551
10869.80 588
10870.79 574
10871.77 539
10872.75 531
10873.74 539
10874.72 489
10875.71 575
10876.69 567
10877.68 592
10878.66 579
10879.65 571
10880.63 613
10881.62 568
10882.60 582
10883.59 590
10884.57 584
10885.56 567
10886.55 541
10887.53 539
10888.52 577
10889.50 631
10890.49 610
10891.47 608
10892.46 609
10893.44 652
10894.43 568
10895.42 528
10896.40 569
10897.39 570
10898.37 596
10899.36 575
10900.34 578
10901.33 584
10902.32 639
10903.30 658
10904.29 640
10905.27 654
10906.26 612
10907.25 626
10908.23 661
10909.22 659
10910.21 630
10911.19 638
10912.18 661
10913.17 652
10914.15 616
10915.14 648
10916.13 651
10917.11 726
10918.10 654
10919.09 665
10920.07 658
10921.06 662
10922.05 685
10923.03 714
10924.02 704
10925.01 671
10926.00 676
10926.98 652
10927.97 724
10928.96 695
10929.94 695
10930.93 706
10931.92 708
10932.91 728
10933.89 716
10934.88 736
10935.87 707
10936.86 676
10937.84 726
10938.83 700
10939.82 728
10940.81 742
10941.80 765
10942.78 809
10943.77 730
10944.76 765
10945.75 765
10946.74 767
10947.72 728
10948.71 805
10949.70 792
10950.69 800
10951.68 855
10952.66 900
10953.65 908
10954.64 985
10955.63 959
10956.62 968
10957.61 1052
10958.60 1077
10959.58 1136
10960.57 1069
10961.56 1080
10962.55 1016
10963.54 977
10964.53 963
10965.52 919
10966.51 874
10967.49 953
10968.48 934
10969.47 910
10970.46 873
10971.45 900
10972.44 857
10973.43 831
10974.42 821
10975.41 849
10976.40 810
10977.39 820
10978.38 858
10979.37 776
10980.36 778
10981.35 820
10982.34 886
10983.32 875
10984.31 873
10985.30 922
10986.29 899
10987.28 910
10988.27 916
10989.26 899
10990.25 927
10991.24 934
10992.23 994
10993.22 1095
10994.21 1046
10995.20 1153
10996.20 1245
10997.19 1383
10998.18 1469
10999.17 1552
11000.16 1594
11001.15 1606
11002.14 1535
11003.13 1422
11004.12 1302
11005.11 1160
11006.10 1144
11007.09 1070
11008.08 999
11009.07 900
11010.06 956
11011.06 836
11012.05 810
11013.04 788
11014.03 781
11015.02 792
11016.01 823
11017.00 709
11017.99 736
11018.98 820
11019.98 725
11020.97 744
11021.96 747
11022.95 682
11023.94 755
11024.93 731
11025.93 728
11026.92 718
11027.91 721
11028.90 725
11029.89 742
11030.88 713
11031.88 701
11032.87 720
11033.86 683
11034.85 709
11035.84 682
11036.84 673
11037.83 693
11038.82 670
11039.81 694
11040.81 685
11041.80 685
11042.79 624
11043.78 666
11044.77 636
11045.77 629
11046.76 607
11047.75 659
11048.75 610
11049.74 673
11050.73 606
11051.72 646
11052.72 641
11053.71 607
11054.70 640
11055.70 643
11056.69 663
11057.68 652
11058.67 582
11059.67 619
11060.66 644
11061.65 637
11062.65 633
11063.64 629
11064.63 635
11065.63 669
11066.62 663
11067.61 660
11068.61 640
11069.60 636
11070.60 612
11071.59 639
11072.58 677
11073.58 609
11074.57 591
11075.56 671
11076.56 629
11077.55 620
11078.55 635
11079.54 613
11080.53 632
11081.53 658
11082.52 646
11083.52 667
11084.51 615
11085.51 605
11086.50 635
11087.49 630
11088.49 667
11089.48 638
11090.48 638
11091.47 614
11092.47 629
11093.46 636
11094.46 622
11095.45 606
11096.45 581
11097.44 613
11098.44 623
11099.43 625
11100.43 609
11101.42 624
11102.42 621
11103.41 602
11104.41 610
11105.40 592
11106.40 618
11107.39 624
11108.39 632
11109.38 607
11110.38 586
11111.37 557
11112.37 574
11113.37 575
11114.36 610
11115.36 546
11116.35 571
11117.35 555
11118.34 604
11119.34 569
11120.34 643
11121.33 593
11122.33 641
11123.32 652
11124.32 640
11125.32 626
11126.31 662
11127.31 708
11128.30 651
11129.30 641
11130.30 645
11131.29 658
11132.29 641
11133.29 642
11134.28 568
11135.28 578
11136.28 591
11137.27 612
11138.27 588
11139.27 633
11140.26 584
11141.26 592
11142.26 623
11143.25 568
11144.25 552
11145.25 588
11146.24 602
11147.24 592
11148.24 559
11149.24 561
11150.23 586
11151.23 571
11152.23 542
11153.23 530
11154.22 555
11155.22 599
11156.22 576
11157.22 567
11158.21 558
11159.21 583
11160.21 589
11161.21 539
11162.20 544
11163.20 534
11164.20 537
11165.20 528
11166.20 558
11167.19 570
11168.19 566
11169.19 557
11170.19 573
11171.19 550
11172.18 544
11173.18 558
11174.18 544
11175.18 556
11176.18 576
11177.18 550
11178.17 585
11179.17 529
11180.17 602
11181.17 591
11182.17 548
11183.17 545
11184.17 584
11185.16 555
11186.16 595
11187.16 561
11188.16 557
11189.16 529
11190.16 489
11191.16 526
11192.16 494
11193.16 539
11194.16 615
11195.16 634
11196.15 516
11197.15 509
11198.15 554
11199.15 539
11200.15 544
11201.15 539
11202.15 536
11203.15 565
11204.15 562
11205.15 545
11206.15 535
11207.15 543
11208.15 534
11209.15 474
11210.15 490
11211.15 495
11212.15 532
11213.15 571
11214.15 538
11215.15 507
11216.15 503
11217.15 529
11218.15 496
11219.15 525
11220.15 474
11221.15 471
11222.15 505
11223.15 532
11224.15 516
11225.15 537
11226.15 500
11227.16 535
11228.16 537
11229.16 518
11230.16 481
11231.16 504
11232.16 539
11233.16 528
11234.16 484
11235.16 491
11236.16 546
11237.16 518
11238.17 506
11239.17 484
11240.17 519
11241.17 514
11242.17 505
11243.17 487
11244.17 498
11245.18 487
11246.18 525
11247.18 554
11248.18 505
11249.18 486
11250.18 526
11251.19 538
11252.19 510
11253.19 464
11254.19 474
11255.19 503
11256.19 474
11257.20 519
11258.20 498
11259.20 514
11260.20 511
11261.21 570
11262.21 564
11263.21 554
11264.21 526
11265.21 521
11266.22 520
11267.22 508
11268.22 525
11269.22 539
11270.23 494
11271.23 518
11272.23 526
11273.24 518
11274.24 538
11275.24 574
11276.24 579
11277.25 626
11278.25 620
11279.25 583
11280.26 634
11281.26 598
11282.26 591
11283.27 573
11284.27 552
11285.27 568
11286.28 555
11287.28 556
11288.28 540
11289.29 566
11290.29 549
11291.29 543
11292.30 536
11293.30 536
11294.30 528
11295.31 548
11296.31 538
11297.31 524
11298.32 523
11299.32 541
11300.33 542
11301.33 578
11302.33 566
11303.34 529
11304.34 554
11305.35 507
11306.35 533
11307.36 588
11308.36 578
11309.36 652
11310.37 663
11311.37 640
11312.38 657
11313.38 689
11314.39 673
11315.39 637
11316.40 661
11317.40 667
11318.41 643
11319.41 583
11320.41 549
11321.42 577
11322.42 558
11323.43 517
11324.43 501
11325.44 533
11326.44 551
11327.45 551
11328.46 492
11329.46 514
11330.47 532
11331.47 522
11332.48 512
11333.48 546
11334.49 512
11335.49 462
11336.50 449
11337.50 515
11338.51 502
11339.52 456
11340.52 489
11341.53 500
11342.53 469
11343.54 504
11344.54 503
11345.55 502
11346.56 464
11347.56 468
11348.57 456
11349.58 518
11350.58 451
11351.59 467
11352.59 473
11353.60 461
11354.61 465
11355.61 515
11356.62 542
11357.63 520
11358.63 464
11359.64 524
11360.65 514
11361.65 472
11362.66 462
11363.67 492
11364.67 508
11365.68 520
11366.69 527
11367.69 493
11368.70 457
11369.71 479
11370.71 480
11371.72 459
11372.73 469
11373.74 494
11374.74 435
11375.75 456
11376.76 479
11377.77 513
11378.77 484
11379.78 439
11380.79 461
11381.80 435
11382.80 486
11383.81 520
11384.82 471
11385.83 482
11386.83 430
11387.84 525
11388.85 507
11389.86 459
11390.87 489
11391.87 468
11392.88 503
11393.89 458
11394.90 529
11395.91 509
11396.91 505
11397.92 507
11398.93 479
11399.94 429
11400.95 474
11401.96 493
11402.97 482
11403.97 482
11404.98 479
11405.99 490
11407.00 454
11408.01 456
11409.02 451
11410.03 472
11411.03 483
11412.04 516
11413.05 456
11414.06 449
11415.07 487
11416.08 481
11417.09 426
11418.10 468
11419.11 507
11420.12 466
11421.13 439
11422.14 406
11423.14 477
11424.15 450
11425.16 481
11426.17 508
11427.18 486
11428.19 465
11429.20 463
11430.21 476
11431.22 479
11432.23 475
11433.24 501
11434.25 471
11435.26 496
11436.27 464
11437.28 443
11438.29 455
11439.30 492
11440.31 517
11441.32 477
11442.33 451
11443.34 494
11444.35 474
11445.36 440
11446.37 439
11447.38 406
11448.39 448
11449.41 487
11450.42 508
11451.43 448
11452.44 420
11453.45 483
11454.46 519
11455.47 488
11456.48 484
11457.49 461
11458.50 504
11459.51 526
11460.52 533
11461.54 475
11462.55 457
11463.56 491
11464.57 474
11465.58 500
11466.59 470
11467.60 469
11468.62 447
11469.63 460
11470.64 486
11471.65 485
11472.66 514
11473.67 453
11474.68 515
11475.70 519
11476.71 515
11477.72 454
11478.73 462
11479.74 514
11480.76 532
11481.77 488
11482.78 470
11483.79 456
11484.80 480
11485.82 477
11486.83 478
11487.84 483
11488.85 533
11489.87 501
11490.88 468
11491.89 513
11492.90 476
11493.92 479
11494.93 498
11495.94 552
11496.95 506
11497.97 512
11498.98 469
11499.99 495
11501.00 494
11502.02 487
11503.03 481
11504.04 484
11505.06 509
11506.07 509
11507.08 528
11508.10 504
11509.11 487
11510.12 478
11511.14 511
11512.15 502
11513.16 519
11514.18 538
11515.19 482
11516.20 474
11517.22 527
11518.23 509
11519.24 548
11520.26 495
11521.27 520
11522.29 490
11523.30 506
11524.31 483
11525.33 504
11526.34 531
11527.35 575
11528.37 576
11529.38 522
11530.40 496
11531.41 484
11532.43 504
11533.44 561
11534.45 522
11535.47 521
11536.48 548
11537.50 558
11538.51 564
11539.53 526
11540.54 586
11541.56 578
11542.57 565
11543.59 545
11544.60 523
11545.61 544
11546.63 571
11547.64 594
11548.66 582
11549.67 601
11550.69 585
11551.70 585
11552.72 562
11553.74 617
11554.75 680
11555.77 635
11556.78 633
11557.80 638
11558.81 651
11559.83 636
11560.84 627
11561.86 651
11562.87 643
11563.89 631
11564.91 621
11565.92 609
11566.94 708
11567.95 684
11568.97 649
11569.98 668
11571.00 693
11572.02 709
11573.03 719
11574.05 652
11575.06 681
11576.08 698
11577.10 679
11578.11 729
11579.13 728
11580.15 770
11581.16 739
11582.18 778
11583.20 828
11584.21 884
11585.23 917
11586.25 923
11587.26 885
11588.28 867
11589.30 988
11590.31 1008
11591.33 1009
11592.35 975
11593.36 1052
11594.38 1058
11595.40 1095
11596.41 1269
11597.43 1312
11598.45 1399
11599.47 1661
11600.48 1735
11601.50 1937
11602.52 2065
11603.53 2109
11604.55 2199
11605.57 2220
11606.59 2078
11607.60 1833
11608.62 1740
11609.64 1534
11610.66 1320
11611.68 1182
11612.69 1213
11613.71 1033
11614.73 999
11615.75 998
11616.76 951
11617.78 899
11618.80 810
11619.82 803
11620.84 767
11621.86 749
11622.87 793
11623.89 772
11624.91 717
11625.93 690
11626.95 812
11627.97 814
11628.98 722
11630.00 741
11631.02 741
11632.04 721
11633.06 704
11634.08 719
11635.10 629
11636.11 693
11637.13 687
11638.15 748
11639.17 701
11640.19 647
11641.21 651
11642.23 713
11643.25 715
11644.27 615
11645.29 624
11646.31 624
11647.32 637
11648.34 620
11649.36 605
11650.38 584
11651.40 610
11652.42 625
11653.44 630
11654.46 597
11655.48 588
11656.50 589
11657.52 548
11658.54 573
11659.56 610
11660.58 584
11661.60 592
11662.62 608
11663.64 549
11664.66 579
11665.68 552
11666.70 571
11667.72 539
11668.74 565
11669.76 604
11670.78 578
11671.80 564
11672.82 603
11673.84 613
11674.86 557
11675.88 620
11676.90 608
11677.92 670
11678.95 646
11679.97 653
11680.99 670
11682.01 643
11683.03 714
11684.05 681
11685.07 648
11686.09 686
11687.11 662
11688.13 641
11689.16 710
11690.18 661
11691.20 681
11692.22 668
11693.24 643
11694.26 609
11695.28 674
11696.30 648
11697.33 680
11698.35 674
11699.37 637
11700.39 649
11701.41 625
11702.43 646
11703.46 648
11704.48 666
11705.50 633
11706.52 626
11707.54 599
11708.57 601
11709.59 582
11710.61 604
11711.63 639
11712.65 567
11713.68 556
11714.70 575
11715.72 601
11716.74 573
11717.77 591
11718.79 552
11719.81 563
11720.83 587
11721.86 515
11722.88 514
11723.90 503
11724.92 495
11725.95 552
11726.97 501
11727.99 484
11729.01 518
11730.04 573
11731.06 564
11732.08 504
11733.11 502
11734.13 514
11735.15 580
11736.18 514
11737.20 544
11738.22 518
11739.25 535
11740.27 510
11741.29 515
11742.32 500
11743.34 486
11744.36 528
11745.39 557
11746.41 522
11747.43 534
11748.46 579
11749.48 528
11750.51 525
11751.53 524
11752.55 484
11753.58 526
11754.60 520
11755.63 541
11756.65 495
11757.67 477
11758.70 495
11759.72 512
11760.75 480
11761.77 503
11762.80 503
11763.82 535
11764.84 480
11765.87 432
11766.89 534
11767.92 487
11768.94 481
11769.97 509
11770.99 514
11772.02 538
11773.04 483
11774.07 519
11775.09 481
11776.12 520
11777.14 503
11778.17 516
11779.19 490
11780.22 492
11781.24 512
11782.27 480
11783.29 455
11784.32 473
11785.34 475
11786.37 479
11787.39 503
11788.42 485
11789.45 428
11790.47 510
11791.50 458
11792.52 480
11793.55 466
11794.57 449
11795.60 494
11796.63 476
11797.65 467
11798.68 504
11799.70 490
11800.73 462
11801.75 460
11802.78 470
11803.81 519
11804.83 537
11805.86 500
11806.89 514
11807.91 471
11808.94 471
11809.97 493
11810.99 483
11812.02 412
11813.04 464
11814.07 496
11815.10 476
11816.12 467
11817.15 456
11818.18 477
11819.21 472
11820.23 464
11821.26 452
11822.29 456
11823.31 480
11824.34 466
11825.37 488
11826.39 523
11827.42 448
11828.45 479
11829.48 445
11830.50 434
11831.53 495
11832.56 466
11833.59 480
11834.61 504
11835.64 459
11836.67 476
11837.70 485
11838.72 487
11839.75 465
11840.78 414
11841.81 476
11842.83 465
11843.86 496
11844.89 498
11845.92 456
11846.95 502
11847.97 529
11849.00 544
11850.03 527
11851.06 567
11852.09 534
11853.12 509
11854.14 474
11855.17 479
11856.20 511
11857.23 516
11858.26 538
11859.29 515
11860.32 534
11861.34 479
11862.37 525
11863.40 550
11864.43 510
11865.46 516
11866.49 523
11867.52 563
11868.55 546
11869.57 575
11870.60 535
11871.63 537
11872.66 550
11873.69 571
11874.72 491
11875.75 575
11876.78 566
11877.81 595
11878.84 567
11879.87 564
11880.90 593
11881.93 613
11882.96 617
11883.99 580
11885.02 525
11886.05 575
11887.08 588
11888.11 586
11889.14 599
11890.16 632
11891.19 566
11892.22 625
11893.26 619
11894.29 631
11895.32 637
11896.35 725
11897.38 717
11898.41 744
11899.44 750
11900.47 817
11901.50 777
11902.53 795
11903.56 802
11904.59 778
11905.62 808
11906.65 788
11907.68 665
11908.71 710
11909.74 721
11910.77 699
11911.80 668
11912.83 659
11913.87 665
11914.90 723
11915.93 713
11916.96 690
11917.99 658
11919.02 648
11920.05 660
11921.08 689
11922.11 645
11923.15 647
11924.18 641
11925.21 711
11926.24 746
11927.27 796
11928.30 808
11929.34 883
11930.37 895
11931.40 992
11932.43 992
11933.46 914
11934.49 891
11935.53 919
11936.56 859
11937.59 784
11938.62 760
11939.65 775
11940.69 716
11941.72 675
11942.75 631
11943.78 606
11944.82 650
11945.85 616
11946.88 594
11947.91 585
11948.94 628
11949.98 586
11951.01 601
11952.04 562
11953.08 601
11954.11 558
11955.14 600
11956.17 605
11957.21 559
11958.24 546
11959.27 553
11960.31 565
11961.34 572
11962.37 526
11963.40 580
11964.44 573
11965.47 564
11966.50 553
11967.54 486
11968.57 563
11969.60 576
11970.64 580
11971.67 515
11972.70 557
11973.74 547
11974.77 572
11975.81 548
11976.84 557
11977.87 520
11978.91 556
11979.94 570
11980.97 551
11982.01 567
11983.04 525
11984.08 583
11985.11 599
11986.14 582
11987.18 559
11988.21 547
11989.25 551
11990.28 619
11991.32 553
11992.35 598
11993.38 529
11994.42 619
11995.45 586
11996.49 564
11997.52 545
11998.56 573
11999.59 585
12000.63 511
12001.66 556
12002.70 524
12003.73 601
12004.77 628
12005.80 550
12006.84 624
12007.87 631
12008.91 615
12009.94 607
12010.98 618
12012.01 598
12013.05 665
12014.08 635
12015.12 654
12016.15 642
12017.19 691
12018.22 671
12019.26 699
12020.29 653
12021.33 629
12022.37 705
12023.40 698
12024.44 687
12025.47 648
12026.51 649
12027.54 610
12028.58 665
12029.62 599
12030.65 623
12031.69 591
12032.72 612
12033.76 585
12034.80 613
12035.83 621
12036.87 634
12037.91 623
12038.94 631
12039.98 610
12041.01 658
12042.05 638
12043.09 622
12044.12 627
12045.16 650
12046.20 671
12047.23 585
12048.27 603
12049.31 631
12050.35 631
12051.38 622
12052.42 655
12053.46 627
12054.49 648
12055.53 625
12056.57 659
12057.60 662
12058.64 629
12059.68 685
12060.72 631
12061.75 696
12062.79 681
12063.83 652
12064.87 669
12065.90 687
12066.94 645
12067.98 660
12069.02 608
12070.05 642
12071.09 638
12072.13 655
12073.17 648
12074.21 673
12075.24 648
12076.28 636
12077.32 696
12078.36 646
12079.40 653
12080.43 654
12081.47 692
12082.51 645
12083.55 643
12084.59 679
12085.63 757
12086.66 708
12087.70 755
12088.74 752
12089.78 741
12090.82 733
12091.86 769
12092.90 784
12093.93 727
12094.97 804
12096.01 747
12097.05 844
12098.09 829
12099.13 877
12100.17 907
12101.21 945
12102.25 979
12103.28 991
12104.32 969
12105.36 981
12106.40 926
12107.44 884
12108.48 862
12109.52 808
12110.56 813
12111.60 793
12112.64 743
12113.68 688
12114.72 690
12115.76 653
12116.80 657
12117.84 619
12118.88 629
12119.92 623
12120.96 636
12122.00 661
12123.04 592
12124.08 585
12125.12 563
12126.16 595
12127.20 571
12128.24 543
12129.28 575
12130.32 617
12131.36 549
12132.40 596
12133.44 511
12134.48 555
12135.52 571
12136.56 594
12137.60 568
12138.64 505
12139.68 545
12140.72 538
12141.76 552
12142.81 579
12143.85 574
12144.89 528
12145.93 537
12146.97 528
12148.01 521
12149.05 496
12150.09 526
12151.13 475
12152.18 482
12153.22 514
12154.26 480
12155.30 474
12156.34 513
12157.38 510
12158.42 513
12159.47 502
12160.51 485
12161.55 553
12162.59 508
12163.63 484
12164.67 487
12165.72 488
12166.76 506
12167.80 543
12168.84 486
12169.88 526
12170.93 499
12171.97 498
12173.01 518
12174.05 518
12175.09 544
12176.14 479
12177.18 505
12178.22 541
12179.26 551
12180.31 470
12181.35 527
12182.39 514
12183.43 516
12184.48 494
12185.52 515
12186.56 505
12187.60 543
12188.65 545
12189.69 488
12190.73 526
12191.78 479
12192.82 512
12193.86 511
12194.91 541
12195.95 499
12196.99 499
12198.04 500
12199.08 513
12200.12 504
12201.17 496
12202.21 513
12203.25 524
12204.30 560
12205.34 535
12206.38 506
12207.43 515
12208.47 544
12209.51 501
12210.56 491
12211.60 529
12212.65 556
12213.69 495
12214.73 496
12215.78 500
12216.82 500
12217.87 509
12218.91 555
12219.95 503
12221.00 503
12222.04 497
12223.09 485
12224.13 537
12225.17 536
12226.22 525
12227.26 456
12228.31 560
12229.35 532
12230.40 556
12231.44 521
12232.49 578
12233.53 495
12234.58 513
12235.62 502
12236.67 514
12237.71 521
12238.76 528
12239.80 522
12240.85 482
12241.89 483
12242.94 464
12243.98 474
12245.03 464
12246.07 485
12247.12 475
12248.16 465
12249.21 496
12250.25 464
12251.30 434
12252.34 437
12253.39 471
12254.44 459
12255.48 480
12256.53 468
12257.57 518
12258.62 463
12259.67 464
12260.71 441
12261.76 463
12262.80 460
12263.85 454
12264.90 433
12265.94 446
12266.99 445
12268.03 504
12269.08 476
12270.13 413
12271.17 468
12272.22 466
12273.27 484
12274.31 452
12275.36 460
12276.41 442
12277.45 480
12278.50 411
12279.55 449
12280.59 477
12281.64 504
12282.69 466
12283.73 477
12284.78 484
12285.83 448
12286.87 421
12287.92 458
12288.97 491
12290.01 422
12291.06 428
12292.11 379
12293.16 436
12294.20 449
12295.25 405
12296.30 466
12297.35 473
12298.39 423
12299.44 467
12300.49 433
12301.54 433
12302.58 479
12303.63 449
12304.68 486
12305.73 444
12306.78 441
12307.82 395
12308.87 439
12309.92 411
12310.97 450
12312.02 397
12313.06 388
12314.11 433
12315.16 443
12316.21 465
12317.26 447
12318.31 447
12319.35 426
12320.40 442
12321.45 426
12322.50 439
12323.55 428
12324.60 460
12325.65 408
12326.69 413
12327.74 394
12328.79 452
12329.84 411
12330.89 428
12331.94 414
12332.99 436
12334.04 429
12335.09 405
12336.13 398
12337.18 418
12338.23 441
12339.28 403
12340.33 442
12341.38 415
12342.43 401
12343.48 377
12344.53 435
12345.58 435
12346.63 420
12347.68 378
12348.73 420
12349.78 441
12350.83 431
12351.88 455
12352.93 424
12353.98 459
12355.03 418
12356.08 454
12357.13 457
12358.18 462
12359.23 422
12360.28 420
12361.33 392
12362.38 393
12363.43 433
12364.48 436
12365.53 434
12366.58 432
12367.63 437
12368.68 432
12369.73 427
12370.78 436
12371.83 410
12372.88 421
12373.93 439
12374.98 455
12376.04 443
12377.09 455
12378.14 441
12379.19 412
12380.24 401
12381.29 452
12382.34 481
12383.39 435
12384.44 432
12385.49 442
12386.55 414
12387.60 439
12388.65 450
12389.70 458
12390.75 460
12391.80 472
12392.85 448
12393.91 462
12394.96 461
12396.01 469
12397.06 513
12398.11 447
12399.17 433
12400.22 448
12401.27 463
12402.32 464
12403.37 488
12404.42 445
12405.48 465
12406.53 494
12407.58 477
12408.63 430
12409.69 434
12410.74 491
12411.79 499
12412.84 492
12413.90 444
12414.95 478
12416.00 520
12417.05 507
12418.11 500
12419.16 459
12420.21 468
12421.26 480
12422.32 507
12423.37 490
12424.42 529
12425.48 491
12426.53 517
12427.58 461
12428.63 504
12429.69 543
12430.74 483
12431.79 510
12432.85 514
12433.90 494
12434.95 517
12436.01 539
12437.06 511
12438.11 516
12439.17 558
12440.22 542
12441.28 519
12442.33 519
12443.38 487
12444.44 457
12445.49 491
12446.54 517
12447.60 524
12448.65 543
12449.71 508
12450.76 537
12451.81 534
12452.87 518
12453.92 560
12454.98 549
12456.03 575
12457.08 677
12458.14 616
12459.19 553
12460.25 585
12461.30 669
12462.36 656
12463.41 631
12464.47 633
12465.52 636
12466.58 744
12467.63 768
12468.68 824
12469.74 898
12470.79 953
12471.85 1045
12472.90 1059
12473.96 1080
12475.01 1225
12476.07 1376
12477.12 1345
12478.18 1386
12479.24 1364
12480.29 1335
12481.35 1178
12482.40 1118
12483.46 1029
12484.51 979
12485.57 924
12486.62 883
12487.68 790
12488.73 740
12489.79 697
12490.85 678
12491.90 754
12492.96 627
12494.01 632
12495.07 664
12496.13 614
12497.18 565
12498.24 643
12499.29 619
12500.35 627
12501.41 623
12502.46 615
12503.52 607
12504.57 562
12505.63 592
12506.69 562
12507.74 602
12508.80 662
12509.86 628
12510.91 568
12511.97 612
12513.03 568
12514.08 573
12515.14 546
12516.20 571
12517.25 568
12518.31 580
12519.37 509
12520.42 513
12521.48 521
12522.54 538
12523.60 482
12524.65 513
12525.71 496
12526.77 503
12527.82 528
12528.88 497
12529.94 559
12531.00 518
12532.05 525
12533.11 518
12534.17 554
12535.23 598
12536.28 567
12537.34 540
12538.40 584
12539.46 524
12540.52 514
12541.57 547
12542.63 568
12543.69 594
12544.75 575
12545.81 566
12546.86 590
12547.92 573
12548.98 604
12550.04 620
12551.10 665
12552.15 681
12553.21 720
12554.27 755
12555.33 774
12556.39 779
12557.45 795
12558.51 806
12559.56 820
12560.62 756
12561.68 777
12562.74 724
12563.80 677
12564.86 710
12565.92 682
12566.98 644
12568.03 644
12569.09 622
12570.15 585
12571.21 624
12572.27 605
12573.33 582
12574.39 581
12575.45 562
12576.51 585
12577.57 555
12578.63 587
12579.69 575
12580.75 574
12581.81 604
12582.87 604
12583.93 641
12584.98 594
12586.04 528
12587.10 613
12588.16 612
12589.22 579
12590.28 560
12591.34 541
12592.40 555
12593.46 524
12594.52 548
12595.58 597
12596.64 526
12597.70 566
12598.77 538
12599.83 543
12600.89 527
12601.95 544
12603.01 546
12604.07 520
12605.13 555
12606.19 541
12607.25 556
12608.31 542
12609.37 515
12610.43 515
12611.49 542
12612.55 519
12613.61 563
12614.68 572
12615.74 569
12616.80 545
12617.86 566
12618.92 599
12619.98 579
12621.04 581
12622.10 565
12623.16 563
12624.23 562
12625.29 532
12626.35 558
12627.41 575
12628.47 534
12629.53 569
12630.59 490
12631.66 528
12632.72 517
12633.78 526
12634.84 565
12635.90 525
12636.97 528
12638.03 510
12639.09 554
12640.15 531
12641.21 509
12642.28 480
12643.34 536
12644.40 517
12645.46 591
12646.52 518
12647.59 551
12648.65 550
12649.71 549
12650.77 523
12651.84 567
12652.90 563
12653.96 543
12655.03 576
12656.09 546
12657.15 552
12658.21 585
12659.28 566
12660.34 574
12661.40 549
12662.46 525
12663.53 548
12664.59 561
12665.65 531
12666.72 584
12667.78 557
12668.84 539
12669.91 574
12670.97 570
12672.03 528
12673.10 517
12674.16 542
12675.22 581
12676.29 566
12677.35 553
12678.42 540
12679.48 567
12680.54 557
12681.61 581
12682.67 582
12683.73 608
12684.80 585
12685.86 614
12686.93 631
12687.99 658
12689.05 664
12690.12 673
12691.18 678
12692.25 664
12693.31 703
12694.38 652
12695.44 707
12696.50 739
12697.57 784
12698.63 814
12699.70 777
12700.76 836
12701.83 825
12702.89 911
12703.96 956
12705.02 1011
12706.09 979
12707.15 936
12708.22 846
12709.28 834
12710.35 836
12711.41 854
12712.48 786
12713.54 832
12714.61 727
12715.67 731
12716.74 696
12717.80 644
12718.87 619
12719.93 653
12721.00 618
12722.06 621
12723.13 652
12724.19 589
12725.26 644
12726.33 639
12727.39 624
12728.46 646
12729.52 631
12730.59 596
12731.66 610
12732.72 618
12733.79 641
12734.85 599
12735.92 550
12736.99 631
12738.05 616
12739.12 620
12740.18 571
12741.25 557
12742.32 559
12743.38 605
12744.45 546
12745.52 575
12746.58 547
12747.65 525
12748.72 559
12749.78 534
12750.85 484
12751.92 487
12752.98 470
12754.05 515
12755.12 501
12756.18 456
12757.25 458
12758.32 484
12759.38 498
12760.45 477
12761.52 458
12762.59 482
12763.65 511
12764.72 509
12765.79 494
12766.85 490
12767.92 479
12768.99 449
12770.06 472
12771.12 495
12772.19 458
12773.26 451
12774.33 447
12775.40 422
12776.46 424
12777.53 466
12778.60 492
12779.67 476
12780.73 431
12781.80 519
12782.87 494
12783.94 502
12785.01 498
12786.08 479
12787.14 502
12788.21 509
12789.28 498
12790.35 469
12791.42 513
12792.49 520
12793.55 509
12794.62 475
12795.69 483
12796.76 508
12797.83 513
12798.90 454
12799.97 465
12801.03 457
12802.10 486
12803.17 467
12804.24 455
12805.31 503
12806.38 451
12807.45 491
12808.52 453
12809.59 456
12810.66 457
12811.72 417
12812.79 508
12813.86 479
12814.93 498
12816.00 465
12817.07 469
12818.14 486
12819.21 459
12820.28 459
12821.35 479
12822.42 482
12823.49 517
12824.56 495
12825.63 482
12826.70 484
12827.77 503
12828.84 458
12829.91 470
12830.98 469
12832.05 478
12833.12 470
12834.19 479
12835.26 452
12836.33 490
12837.40 478
12838.47 465
12839.54 499
12840.61 436
12841.68 432
12842.75 445
12843.82 468
12844.89 410
12845.96 431
12847.04 459
12848.11 485
12849.18 449
12850.25 453
12851.32 430
12852.39 412
12853.46 398
12854.53 415
12855.60 411
12856.67 416
12857.75 410
12858.82 406
12859.89 395
12860.96 419
12862.03 444
12863.10 435
12864.17 381
12865.24 390
12866.32 433
12867.39 392
12868.46 422
12869.53 439
12870.60 430
12871.67 421
12872.75 383
12873.82 424
12874.89 369
12875.96 400
12877.03 384
12878.11 376
12879.18 432
12880.25 449
12881.32 418
12882.39 382
12883.47 361
12884.54 427
12885.61 378
12886.68 376
12887.76 379
12888.83 400
12889.90 397
12890.97 407
12892.05 426
12893.12 426
12894.19 391
12895.27 388
12896.34 393
12897.41 387
12898.48 351
12899.56 397
12900.63 388
12901.70 387
12902.78 411
12903.85 360
12904.92 338
12905.99 369
12907.07 371
12908.14 344
12909.21 333
12910.29 367
12911.36 382
12912.44 397
12913.51 373
12914.58 341
12915.66 353
12916.73 382
12917.80 372
12918.88 353
12919.95 372
12921.02 367
12922.10 383
12923.17 357
12924.25 394
12925.32 371
12926.39 399
12927.47 350
12928.54 357
12929.62 340
12930.69 367
12931.77 367
12932.84 400
12933.91 359
12934.99 375
12936.06 351
12937.14 363
12938.21 416
12939.29 395
12940.36 388
12941.44 352
12942.51 342
12943.59 332
12944.66 392
12945.73 380
12946.81 374
12947.88 390
12948.96 348
12950.03 357
12951.11 363
12952.18 343
12953.26 353
12954.34 374
12955.41 350
12956.49 360
12957.56 353
12958.64 375
12959.71 346
12960.79 367
12961.86 373
12962.94 382
12964.01 381
12965.09 415
12966.17 360
12967.24 378
12968.32 357
12969.39 399
12970.47 368
12971.54 397
12972.62 402
12973.70 379
12974.77 364
12975.85 410
12976.93 386
12978.00 354
12979.08 324
12980.15 359
12981.23 375
12982.31 352
12983.38 348
12984.46 332
12985.54 360
12986.61 374
12987.69 391
12988.77 381
12989.84 391
12990.92 397
12992.00 382
12993.07 352
12994.15 352
12995.23 393
12996.30 356
12997.38 357
12998.46 384
12999.53 383
13000.61 392
13001.69 331
13002.77 375
13003.84 413
13004.92 373
13006.00 365
13007.08 376
13008.15 372
13009.23 392
13010.31 372
13011.39 414
13012.46 391
13013.54 399
13014.62 338
13015.70 413
13016.77 432
13017.85 384
13018.93 416
13020.01 409
13021.09 384
13022.16 388
13023.24 378
13024.32 381
13025.40 363
13026.48 338
13027.56 365
13028.63 395
13029.71 392
13030.79 405
13031.87 431
13032.95 392
13034.03 362
13035.10 366
13036.18 375
13037.26 398
13038.34 366
13039.42 431
13040.50 464
13041.58 430
13042.66 428
13043.73 424
13044.81 395
13045.89 393
13046.97 395
13048.05 400
13049.13 440
13050.21 433
13051.29 439
13052.37 449
13053.45 425
13054.53 456
13055.61 468
13056.69 431
13057.76 439
13058.84 463
13059.92 466
13061.00 438
13062.08 414
13063.16 420
13064.24 423
13065.32 398
13066.40 381
13067.48 416
13068.56 417
13069.64 393
13070.72 393
13071.80 387
13072.88 388
13073.96 360
13075.04 370
13076.12 370
13077.20 374
13078.28 375
13079.36 390
13080.44 396
13081.53 422
13082.61 385
13083.69 366
13084.77 371
13085.85 348
13086.93 382
13088.01 384
13089.09 364
13090.17 370
13091.25 343
13092.33 352
13093.41 379
13094.49 361
13095.58 329
13096.66 397
13097.74 377
13098.82 331
13099.90 354
13100.98 375
13102.06 381
13103.14 345
13104.23 360
13105.31 345
13106.39 349
13107.47 371
13108.55 409
13109.63 399
13110.72 378
13111.80 381
13112.88 396
13113.96 371
13115.04 359
13116.13 362
13117.21 419
13118.29 374
13119.37 358
13120.45 386
13121.54 375
13122.62 359
13123.70 376
13124.78 364
13125.86 349
13126.95 372
13128.03 380
13129.11 412
13130.19 386
13131.28 365
13132.36 385
13133.44 441
13134.52 421
13135.61 384
13136.69 383
13137.77 362
13138.86 384
13139.94 403
13141.02 401
13142.11 393
13143.19 329
13144.27 358
13145.35 354
13146.44 315
13147.52 341
13148.60 409
13149.69 372
13150.77 367
13151.85 343
13152.94 391
13154.02 405
13155.10 379
13156.19 381
13157.27 334
13158.36 350
13159.44 409
13160.52 389
13161.61 377
13162.69 395
13163.77 399
13164.86 390
13165.94 391
13167.03 397
13168.11 386
13169.19 415
13170.28 371
13171.36 361
13172.45 403
13173.53 388
13174.62 422
13175.70 416
13176.79 363
13177.87 347
13178.95 350
13180.04 364
13181.12 369
13182.21 375
13183.29 365
13184.38 377
13185.46 390
13186.55 399
13187.63 341
13188.72 398
13189.80 400
13190.89 415
13191.97 384
13193.06 372
13194.14 386
13195.23 387
13196.31 414
13197.40 400
13198.48 394
13199.57 394
13200.65 381
13201.74 410
13202.83 398
13203.91 402
13205.00 364
13206.08 374
13207.17 371
13208.25 368
13209.34 370
13210.43 370
13211.51 403
13212.60 410
13213.68 376
13214.77 387
13215.86 376
13216.94 399
13218.03 378
13219.11 380
13220.20 426
13221.29 399
13222.37 379
13223.46 347
13224.55 352
13225.63 388
13226.72 397
13227.80 392
13228.89 370
13229.98 404
13231.06 393
13232.15 401
13233.24 363
13234.32 401
13235.41 446
13236.50 467
13237.59 366
13238.67 356
13239.76 395
13240.85 390
13241.93 437
13243.02 424
13244.11 417
13245.20 397
13246.28 403
13247.37 394
13248.46 388
13249.55 396
13250.63 422
13251.72 403
13252.81 418
13253.90 416
13254.98 416
13256.07 448
13257.16 398
13258.25 447
13259.33 411
13260.42 422
13261.51 410
13262.60 446
13263.69 424
13264.77 396
13265.86 442
13266.95 471
13268.04 437
13269.13 429
13270.22 378
13271.30 438
13272.39 451
13273.48 443
13274.57 488
13275.66 475
13276.75 494
13277.83 467
13278.92 456
13280.01 453
13281.10 478
13282.19 480
13283.28 462
13284.37 459
13285.46 456
13286.55 427
13287.63 454
13288.72 513
13289.81 535
13290.90 534
13291.99 462
13293.08 467
13294.17 471
13295.26 474
13296.35 513
13297.44 480
13298.53 466
13299.62 467
13300.71 453
13301.80 490
13302.89 488
13303.97 562
13305.06 552
13306.15 537
13307.24 555
13308.33 563
13309.42 547
13310.51 534
13311.60 542
13312.69 577
13313.78 527
13314.87 534
13315.96 562
13317.05 542
13318.14 510
13319.24 508
13320.33 492
13321.42 511
13322.51 490
13323.60 480
13324.69 535
13325.78 532
13326.87 488
13327.96 491
13329.05 512
13330.14 536
13331.23 542
13332.32 482
13333.41 515
13334.50 533
13335.60 542
13336.69 528
13337.78 556
13338.87 530
13339.96 557
13341.05 560
13342.14 556
13343.23 509
13344.32 521
13345.42 574
13346.51 548
13347.60 534
13348.69 527
13349.78 553
13350.87 575
13351.97 573
13353.06 580
13354.15 552
13355.24 522
13356.33 551
13357.42 567
13358.52 571
13359.61 582
13360.70 632
13361.79 636
13362.88 581
13363.98 578
13365.07 623
13366.16 647
13367.25 652
13368.35 624
13369.44 652
13370.53 632
13371.62 654
13372.72 633
13373.81 612
13374.90 620
13375.99 660
13377.09 604
13378.18 549
13379.27 565
13380.36 535
13381.46 511
13382.55 532
13383.64 530
13384.74 538
13385.83 555
13386.92 527
13388.02 539
13389.11 508
13390.20 478
13391.30 507
13392.39 514
13393.48 488
13394.58 503
13395.67 526
13396.76 472
13397.86 486
13398.95 451
13400.04 448
13401.14 465
13402.23 468
13403.32 516
13404.42 458
13405.51 475
13406.61 479
13407.70 464
13408.79 485
13409.89 462
13410.98 452
13412.08 476
13413.17 477
13414.26 482
13415.36 487
13416.45 465
13417.55 426
13418.64 419
13419.74 461
13420.83 450
13421.93 403
13423.02 472
13424.11 446
13425.21 435
13426.30 476
13427.40 485
13428.49 483
13429.59 453
13430.68 437
13431.78 416
13432.87 428
13433.97 434
13435.06 479
13436.16 524
13437.25 494
13438.35 457
13439.44 490
13440.54 474
13441.63 521
13442.73 509
13443.83 478
13444.92 500
13446.02 445
13447.11 512
13448.21 526
13449.30 527
13450.40 495
13451.49 522
13452.59 508
13453.69 499
13454.78 540
13455.88 494
13456.97 553
13458.07 549
13459.17 563
13460.26 528
13461.36 568
13462.45 548
13463.55 582
13464.65 547
13465.74 507
13466.84 577
13467.94 645
13469.03 557
13470.13 531
13471.23 567
13472.32 533
13473.42 536
13474.52 552
13475.61 540
13476.71 519
13477.81 546
13478.90 539
13480.00 542
13481.10 510
13482.19 562
13483.29 535
13484.39 558
13485.48 581
13486.58 539
13487.68 571
13488.78 554
13489.87 553
13490.97 553
13492.07 580
13493.17 608
13494.26 627
13495.36 602
13496.46 553
13497.56 593
13498.65 640
13499.75 631
13500.85 623
13501.95 640
13503.04 713
13504.14 733
13505.24 700
13506.34 706
13507.44 666
13508.53 628
13509.63 611
13510.73 610
13511.83 617
13512.93 611
13514.03 590
13515.12 581
13516.22 558
13517.32 545
13518.42 552
13519.52 538
13520.62 540
13521.71 522
13522.81 525
13523.91 535
13525.01 473
13526.11 503
13527.21 468
13528.31 459
13529.41 504
13530.51 497
13531.60 509
13532.70 496
13533.80 481
13534.90 461
13536.00 479
13537.10 495
13538.20 467
13539.30 449
13540.40 453
13541.50 452
13542.60 477
13543.70 473
13544.80 452
13545.90 492
13547.00 464
13548.09 445
13549.19 437
13550.29 422
13551.39 433
13552.49 426
13553.59 441
13554.69 452
13555.79 455
13556.89 448
13557.99 444
13559.09 434
13560.19 446
13561.29 489
13562.39 431
13563.50 423
13564.60 431
13565.70 414
13566.80 410
13567.90 369
13569.00 407
13570.10 407
13571.20 414
13572.30 418
13573.40 424
13574.50 363
13575.60 376
13576.70 372
13577.80 352
13578.90 392
13580.01 412
13581.11 454
13582.21 468
13583.31 445
13584.41 411
13585.51 448
13586.61 432
13587.71 417
13588.81 424
13589.92 397
13591.02 430
13592.12 428
13593.22 418
13594.32 423
13595.42 387
13596.53 430
13597.63 459
13598.73 434
13599.83 441
13600.93 432
13602.03 445
13603.14 507
13604.24 486
13605.34 439
13606.44 424
13607.54 447
13608.65 464
13609.75 412
13610.85 413
13611.95 423
13613.06 455
13614.16 463
13615.26 411
13616.36 432
13617.47 430
13618.57 492
13619.67 443
13620.77 483
13621.88 467
13622.98 463
13624.08 424
13625.18 433
13626.29 400
13627.39 405
13628.49 470
13629.60 464
13630.70 440
13631.80 406
13632.91 478
13634.01 410
13635.11 418
13636.21 460
13637.32 460
13638.42 445
13639.53 471
13640.63 437
13641.73 429
13642.84 429
13643.94 440
13645.04 443
13646.15 438
13647.25 465
13648.35 476
13649.46 461
13650.56 412
13651.67 423
13652.77 436
13653.87 432
13654.98 418
13656.08 405
13657.19 365
13658.29 402
13659.39 424
13660.50 425
13661.60 427
13662.71 404
13663.81 400
13664.92 402
13666.02 377
13667.12 417
13668.23 433
13669.33 416
13670.44 427
13671.54 368
13672.65 358
13673.75 390
13674.86 423
13675.96 410
13677.07 433
13678.17 401
13679.28 399
13680.38 414
13681.49 409
13682.59 424
13683.70 422
13684.80 444
13685.91 432
13687.01 438
13688.12 390
13689.22 388
13690.33 376
13691.44 369
13692.54 407
13693.65 398
13694.75 382
13695.86 420
13696.96 410
13698.07 404
13699.18 413
13700.28 407
13701.39 411
13702.49 388
13703.60 446
13704.71 461
13705.81 406
13706.92 386
13708.02 388
13709.13 417
13710.24 452
13711.34 444
13712.45 440
13713.56 422
13714.66 434
13715.77 457
13716.87 431
13717.98 426
13719.09 392
13720.19 461
13721.30 473
13722.41 465
13723.51 433
13724.62 422
13725.73 396
13726.84 453
13727.94 487
13729.05 409
13730.16 467
13731.26 511
13732.37 503
13733.48 529
13734.59 476
13735.69 505
13736.80 498
13737.91 518
13739.01 514
13740.12 471
13741.23 527
13742.34 545
13743.45 484
13744.55 465
13745.66 475
13746.77 529
13747.88 513
13748.98 471
13750.09 527
13751.20 531
13752.31 550
13753.42 551
13754.52 552
13755.63 588
13756.74 579
13757.85 639
13758.96 613
13760.06 557
13761.17 594
13762.28 586
13763.39 641
13764.50 614
13765.61 617
13766.72 690
13767.82 700
13768.93 719
13770.04 727
13771.15 739
13772.26 793
13773.37 782
13774.48 805
13775.59 767
13776.69 803
13777.80 797
13778.91 725
13780.02 725
13781.13 650
13782.24 674
13783.35 670
13784.46 621
13785.57 571
13786.68 600
13787.79 553
13788.90 562
13790.01 578
13791.12 524
13792.22 518
13793.33 514
13794.44 517
13795.55 464
13796.66 512
13797.77 556
13798.88 526
13799.99 501
13801.10 463
13802.21 518
13803.32 586
13804.43 537
13805.54 482
13806.65 457
13807.76 480
13808.87 516
13809.98 524
13811.09 471
13812.20 456
13813.32 475
13814.43 478
13815.54 484
13816.65 448
13817.76 457
13818.87 511
13819.98 540
13821.09 478
13822.20 463
13823.31 450
13824.42 466
13825.53 480
13826.64 473
13827.76 482
13828.87 454
13829.98 441
13831.09 499
13832.20 418
13833.31 438
13834.42 462
13835.53 452
13836.65 453
13837.76 427
13838.87 484
13839.98 444
13841.09 445
13842.20 463
13843.31 435
13844.43 422
13845.54 483
13846.65 435
13847.76 470
13848.87 453
13849.99 460
13851.10 438
13852.21 485
13853.32 497
13854.43 479
13855.55 511
13856.66 478
13857.77 447
13858.88 447
13859.99 412
13861.11 424
13862.22 459
13863.33 467
13864.44 432
13865.56 461
13866.67 486
13867.78 510
13868.89 467
13870.01 474
13871.12 465
13872.23 489
13873.35 452
13874.46 452
13875.57 425
13876.68 440
13877.80 482
13878.91 431
13880.02 453
13881.14 481
13882.25 460
13883.36 510
13884.48 488
13885.59 453
13886.70 516
13887.82 495
13888.93 501
13890.04 492
13891.16 489
13892.27 535
13893.39 544
13894.50 513
13895.61 521
13896.73 567
13897.84 566
13898.95 535
13900.07 493
13901.18 455
13902.30 504
13903.41 506
13904.52 520
13905.64 556
13906.75 494
13907.87 505
13908.98 499
13910.10 465
13911.21 442
13912.32 489
13913.44 432
13914.55 482
13915.67 457
13916.78 422
13917.90 439
13919.01 402
13920.13 447
13921.24 444
13922.36 481
13923.47 466
13924.59 386
13925.70 359
13926.82 401
13927.93 416
13929.05 450
13930.16 464
13931.28 459
13932.39 419
13933.51 423
13934.62 403
13935.74 394
13936.85 430
13937.97 420
13939.08 413
13940.20 415
13941.32 406
13942.43 445
13943.55 416
13944.66 445
13945.78 426
13946.89 389
13948.01 414
13949.13 429
13950.24 439
13951.36 380
13952.47 396
13953.59 388
13954.71 410
13955.82 425
13956.94 425
13958.05 396
13959.17 386
13960.29 406
13961.40 416
13962.52 397
13963.64 403
13964.75 376
13965.87 422
13966.99 417
13968.10 398
13969.22 378
13970.34 413
13971.45 412
13972.57 386
13973.69 375
13974.80 367
13975.92 384
13977.04 382
13978.16 389
13979.27 432
13980.39 380
13981.51 411
13982.62 400
13983.74 370
13984.86 352
13985.98 422
13987.09 395
13988.21 429
13989.33 400
13990.45 409
13991.56 397
13992.68 385
13993.80 390
13994.92 394
13996.03 429
13997.15 390
13998.27 401
13999.39 424
14000.51 414
14001.62 404
14002.74 412
14003.86 412
14004.98 394
14006.10 404
14007.21 432
14008.33 400
14009.45 391
14010.57 376
14011.69 372
14012.81 424
14013.93 398
14015.04 396
14016.16 365
14017.28 413
14018.40 408
14019.52 377
14020.64 400
14021.76 393
14022.87 373
14023.99 418
14025.11 367
14026.23 378
14027.35 390
14028.47 397
14029.59 430
14030.71 380
14031.83 393
14032.95 401
14034.07 416
14035.19 392
14036.30 379
14037.42 381
14038.54 440
14039.66 425
14040.78 381
14041.90 400
14043.02 382
14044.14 398
14045.26 449
14046.38 424
14047.50 395
14048.62 387
14049.74 389
14050.86 400
14051.98 392
14053.10 442
14054.22 468
14055.34 424
14056.46 406
14057.58 417
14058.70 424
14059.82 395
14060.94 428
14062.06 417
14063.18 425
14064.30 449
14065.43 446
14066.55 463
14067.67 456
14068.79 469
14069.91 445
14071.03 432
14072.15 466
14073.27 430
14074.39 427
14075.51 483
14076.63 487
14077.75 456
14078.88 455
14080.00 441
14081.12 488
14082.24 486
14083.36 489
14084.48 488
14085.60 481
14086.72 542
14087.85 569
14088.97 574
14090.09 534
14091.21 567
14092.33 519
14093.45 559
14094.58 583
14095.70 549
14096.82 563
14097.94 599
14099.06 603
14100.19 578
14101.31 576
14102.43 530
14103.55 538
14104.67 539
14105.80 466
14106.92 514
14108.04 484
14109.16 506
14110.28 502
14111.41 493
14112.53 443
14113.65 415
14114.77 470
14115.90 443
14117.02 423
14118.14 443
14119.27 465
14120.39 427
14121.51 436
14122.63 474
14123.76 427
14124.88 397
14126.00 394
14127.13 385
14128.25 394
14129.37 408
14130.50 394
14131.62 416
14132.74 412
14133.86 417
14134.99 429
14136.11 415
14137.24 433
14138.36 394
14139.48 416
14140.61 375
14141.73 411
14142.85 451
14143.98 409
14145.10 366
14146.22 421
14147.35 389
14148.47 389
14149.60 397
14150.72 403
14151.84 367
14152.97 390
14154.09 417
14155.22 383
14156.34 398
14157.46 388
14158.59 396
14159.71 393
14160.84 410
14161.96 370
14163.09 366
14164.21 382
14165.34 392
14166.46 428
14167.58 377
14168.71 373
14169.83 375
14170.96 393
14172.08 385
14173.21 367
14174.33 426
14175.46 404
14176.58 383
14177.71 356
14178.83 386
14179.96 388
14181.08 346
14182.21 409
14183.33 384
14184.46 367
14185.59 369
14186.71 379
14187.84 408
14188.96 360
14190.09 360
14191.21 340
14192.34 386
14193.46 379
14194.59 396
14195.72 386
14196.84 393
14197.97 384
14199.09 360
14200.22 370
14201.35 376
14202.47 391
14203.60 361
14204.72 361
14205.85 392
14206.98 404
14208.10 384
14209.23 340
14210.35 354
14211.48 366
14212.61 369
14213.73 395
14214.86 358
14215.99 330
14217.11 352
14218.24 376
14219.37 383
14220.49 372
14221.62 366
14222.75 371
14223.87 343
14225.00 374
14226.13 337
14227.26 357
14228.38 345
14229.51 361
14230.64 358
14231.76 306
14232.89 387
14234.02 351
14235.15 349
14236.27 354
14237.40 341
14238.53 316
14239.66 339
14240.78 336
14241.91 332
14243.04 345
14244.17 329
14245.29 303
14246.42 317
14247.55 384
14248.68 333
14249.81 341
14250.93 341
14252.06 336
14253.19 309
14254.32 325
14255.45 371
14256.57 336
14257.70 354
14258.83 359
14259.96 348
14261.09 357
14262.22 338
14263.34 327
14264.47 356
14265.60 350
14266.73 362
14267.86 343
14268.99 333
14270.12 317
14271.24 296
14272.37 321
14273.50 319
14274.63 311
14275.76 318
14276.89 342
14278.02 335
14279.15 374
14280.28 344
14281.41 329
14282.54 294
14283.66 334
14284.79 324
14285.92 339
14287.05 336
14288.18 321
14289.31 315
14290.44 310
14291.57 333
14292.70 315
14293.83 325
14294.96 333
14296.09 317
14297.22 320
14298.35 326
14299.48 304
14300.61 325
14301.74 335
14302.87 309
14304.00 287
14305.13 322
14306.26 333
14307.39 308
14308.52 336
14309.65 300
14310.78 322
14311.91 313
14313.04 351
14314.17 311
14315.30 279
14316.43 289
14317.56 344
14318.69 300
14319.82 330
14320.96 307
14322.09 316
14323.22 321
14324.35 301
14325.48 294
14326.61 304
14327.74 327
14328.87 320
14330.00 335
14331.13 293
14332.27 297
14333.40 285
14334.53 294
14335.66 304
14336.79 303
14337.92 284
14339.05 314
14340.18 280
14341.32 292
14342.45 289
14343.58 320
14344.71 305
14345.84 292
14346.98 284
14348.11 288
14349.24 279
14350.37 270
14351.50 316
14352.63 294
14353.77 288
14354.90 317
14356.03 311
14357.16 278
14358.30 315
14359.43 327
14360.56 312
14361.69 326
14362.82 325
14363.96 296
14365.09 309
14366.22 298
14367.35 291
14368.49 351
14369.62 312
14370.75 291
14371.89 274
14373.02 307
14374.15 320
14375.28 319
14376.42 289
14377.55 300
14378.68 324
14379.82 296
14380.95 282
14382.08 317
14383.22 309
14384.35 325
14385.48 310
14386.62 299
14387.75 317
14388.88 305
14390.02 327
14391.15 320
14392.28 314
14393.42 353
14394.55 367
14395.68 371
14396.82 334
14397.95 301
14399.09 290
14400.22 332
14401.35 324
14402.49 358
14403.62 303
14404.76 329
14405.89 297
14407.02 327
14408.16 339
14409.29 316
14410.43 303
14411.56 320
14412.70 339
14413.83 314
14414.96 260
14416.10 267
14417.23 334
14418.37 326
14419.50 310
14420.64 307
14421.77 322
14422.91 299
14424.04 339
14425.18 305
14426.31 335
14427.45 347
14428.58 337
14429.72 335
14430.85 331
14431.99 336
14433.12 318
14434.26 369
14435.39 313
14436.53 349
14437.66 319
14438.80 318
14439.93 321
14441.07 353
14442.20 342
14443.34 379
14444.48 293
14445.61 362
14446.75 375
14447.88 341
14449.02 321
14450.15 321
14451.29 313
14452.43 310
14453.56 324
14454.70 300
14455.83 327
14456.97 319
14458.11 319
14459.24 322
14460.38 339
14461.52 321
14462.65 331
14463.79 335
14464.93 327
14466.06 350
14467.20 301
14468.33 316
14469.47 316
14470.61 354
14471.74 350
14472.88 362
14474.02 319
14475.16 353
14476.29 335
14477.43 310
14478.57 312
14479.70 353
14480.84 337
14481.98 349
14483.11 355
14484.25 368
14485.39 327
14486.53 372
14487.66 382
14488.80 364
14489.94 371
14491.08 355
14492.21 365
14493.35 366
14494.49 400
14495.63 418
14496.76 429
14497.90 418
14499.04 411
14500.18 402
14501.31 403
14502.45 408
14503.59 419
14504.73 469
14505.87 426
14507.01 403
14508.14 380
14509.28 463
14510.42 450
14511.56 415
14512.70 411
14513.83 455
14514.97 452
14516.11 480
14517.25 483
14518.39 508
14519.53 495
14520.67 475
14521.80 466
14522.94 483
14524.08 488
14525.22 447
14526.36 451
14527.50 414
14528.64 433
14529.78 410
14530.92 438
14532.05 405
14533.19 398
14534.33 400
14535.47 387
14536.61 392
14537.75 423
14538.89 440
14540.03 375
14541.17 374
14542.31 400
14543.45 401
14544.59 377
14545.73 337
14546.87 330
14548.01 401
14549.15 351
14550.29 398
14551.43 348
14552.57 367
14553.71 352
14554.85 396
14555.99 358
14557.13 351
14558.27 351
14559.41 361
14560.55 338
14561.69 308
14562.83 360
14563.97 384
14565.11 347
14566.25 362
14567.39 347
14568.53 332
14569.67 382
14570.81 383
14571.95 393
14573.09 404
14574.23 375
14575.37 364
14576.51 347
14577.66 374
14578.80 352
14579.94 399
14581.08 371
14582.22 360
14583.36 379
14584.50 405
14585.64 413
14586.78 401
14587.93 407
14589.07 382
14590.21 391
14591.35 394
14592.49 370
14593.63 397
14594.77 384
14595.92 373
14597.06 438
14598.20 394
14599.34 412
14600.48 390
14601.62 393
14602.77 399
14603.91 388
14605.05 371
14606.19 413
14607.33 411
14608.48 422
14609.62 447
14610.76 420
14611.90 405
14613.04 398
14614.19 441
14615.33 434
14616.47 449
14617.61 453
14618.76 449
14619.90 395
14621.04 422
14622.18 432
14623.33 442
14624.47 434
14625.61 480
14626.76 475
14627.90 499
14629.04 490
14630.18 481
14631.33 496
14632.47 471
14633.61 524
14634.76 548
14635.90 491
14637.04 440
14638.19 564
14639.33 547
14640.47 503
14641.62 533
14642.76 448
14643.90 457
14645.05 479
14646.19 460
14647.33 459
14648.48 432
14649.62 405
14650.76 418
14651.91 419
14653.05 415
14654.20 399
14655.34 383
14656.48 371
14657.63 371
14658.77 373
14659.92 397
14661.06 380
14662.20 408
14663.35 379
14664.49 372
14665.64 335
14666.78 343
14667.93 361
14669.07 367
14670.22 317
14671.36 300
14672.50 338
14673.65 367
14674.79 361
14675.94 316
14677.08 360
14678.23 351
14679.37 359
14680.52 319
14681.66 359
14682.81 316
14683.95 331
14685.10 338
14686.24 335
14687.39 325
14688.53 323
14689.68 307
14690.82 344
14691.97 317
14693.12 261
14694.26 312
14695.41 311
14696.55 310
14697.70 301
14698.84 315
14699.99 270
14701.13 318
14702.28 317
14703.43 322
14704.57 298
14705.72 309
14706.86 344
14708.01 258
14709.16 308
14710.30 293
14711.45 316
14712.59 313
14713.74 301
14714.89 299
14716.03 304
14717.18 331
14718.33 302
14719.47 292
14720.62 308
14721.77 276
14722.91 287
14724.06 307
14725.21 285
14726.35 273
14727.50 307
14728.65 307
14729.79 301
14730.94 287
14732.09 299
14733.23 279
14734.38 271
14735.53 290
14736.67 288
14737.82 298
14738.97 276
14740.12 293
14741.26 333
14742.41 290
14743.56 277
14744.71 306
14745.85 319
14747.00 328
14748.15 297
14749.30 263
14750.44 292
14751.59 255
14752.74 289
14753.89 285
14755.03 281
14756.18 291
14757.33 275
14758.48 265
14759.63 253
14760.77 280
14761.92 280
14763.07 302
14764.22 277
14765.37 256
14766.52 258
14767.66 316
14768.81 261
14769.96 252
14771.11 259
14772.26 267
14773.41 259
14774.55 273
14775.70 284
14776.85 259
14778.00 287
14779.15 277
14780.30 252
14781.45 278
14782.60 305
14783.74 268
14784.89 291
14786.04 276
14787.19 266
14788.34 299
14789.49 267
14790.64 237
14791.79 282
14792.94 257
14794.09 284
14795.24 271
14796.39 291
14797.54 287
14798.69 273
14799.83 291
14800.98 243
14802.13 257
14803.28 265
14804.43 247
14805.58 266
14806.73 244
14807.88 259
14809.03 266
14810.18 246
14811.33 231
14812.48 242
14813.63 265
14814.78 266
14815.93 232
14817.08 230
14818.23 247
14819.38 258
14820.53 238
14821.69 233
14822.84 228
14823.99 250
14825.14 246
14826.29 227
14827.44 239
14828.59 268
14829.74 264
14830.89 278
14832.04 242
14833.19 256
14834.34 259
14835.49 268
14836.65 249
14837.80 222
14838.95 275
14840.10 254
14841.25 225
14842.40 228
14843.55 247
14844.70 229
14845.85 216
14847.01 209
14848.16 194
14849.31 235
14850.46 269
14851.61 260
14852.76 216
14853.92 235
14855.07 257
14856.22 293
14857.37 251
14858.52 232
14859.67 234
14860.83 246
14861.98 211
14863.13 225
14864.28 230
14865.44 249
14866.59 270
14867.74 236
14868.89 234
14870.04 258
14871.20 255
14872.35 240
14873.50 250
14874.65 229
14875.81 244
14876.96 260
14878.11 247
14879.26 235
14880.42 259
14881.57 289
14882.72 282
14883.88 278
14885.03 244
14886.18 259
14887.33 270
14888.49 273
14889.64 248
14890.79 242
14891.95 233
14893.10 261
14894.25 259
14895.41 226
14896.56 224
14897.71 239
14898.87 269
14900.02 236
14901.17 226
14902.33 221
14903.48 240
14904.63 255
14905.79 267
14906.94 231
14908.10 286
14909.25 289
14910.40 265
14911.56 212
14912.71 261
14913.87 242
14915.02 282
14916.17 250
14917.33 258
14918.48 261
14919.64 274
14920.79 275
14921.94 218
14923.10 231
14924.25 228
14925.41 283
14926.56 245
14927.72 277
14928.87 244
14930.03 271
14931.18 257
14932.34 256
14933.49 244
14934.65 244
14935.80 289
14936.96 234
14938.11 225
14939.27 233
14940.42 251
14941.58 257
14942.73 272
14943.89 285
14945.04 295
14946.20 290
14947.35 304
14948.51 297
14949.66 254
14950.82 246
14951.97 295
14953.13 252
14954.28 236
14955.44 270
14956.60 257
14957.75 259
14958.91 278
14960.06 291
14961.22 277
14962.37 314
14963.53 247
14964.69 254
14965.84 266
14967.00 288
14968.16 267
14969.31 260
14970.47 268
14971.62 293
14972.78 274
14973.94 258
14975.09 266
14976.25 254
14977.41 251
14978.56 279
14979.72 252
14980.88 253
14982.03 256
14983.19 237
14984.35 263
14985.50 257
14986.66 291
14987.82 239
14988.97 244
14990.13 210
14991.29 244
14992.44 247
14993.60 272
14994.76 259
14995.92 266
14997.07 253
14998.23 236
14999.39 241
15000.55 248
15001.70 271
15002.86 258
15004.02 237
15005.18 255
15006.33 217
15007.49 261
15008.65 276
15009.81 231
15010.96 219
15012.12 255
15013.28 253
15014.44 237
15015.60 231
15016.75 240
15017.91 246
15019.07 239
15020.23 232
15021.39 222
15022.54 251
15023.70 246
15024.86 235
15026.02 212
15027.18 244
15028.34 261
15029.49 234
15030.65 227
15031.81 231
15032.97 242
15034.13 241
15035.29 224
15036.45 214
15037.61 243
15038.76 244
15039.92 258
15041.08 235
15042.24 248
15043.40 230
15044.56 237
15045.72 226
15046.88 233
15048.04 230
15049.20 242
15050.36 244
15051.51 261
15052.67 245
15053.83 226
15054.99 251
15056.15 246
15057.31 245
15058.47 235
15059.63 250
15060.79 236
15061.95 229
15063.11 225
15064.27 237
15065.43 224
15066.59 231
15067.75 235
15068.91 204
15070.07 232
15071.23 245
15072.39 218
15073.55 231
15074.71 229
15075.87 237
15077.03 207
15078.19 184
15079.35 219
15080.51 230
15081.67 219
15082.83 215
15083.99 228
15085.16 264
15086.32 247
15087.48 217
15088.64 221
15089.80 246
15090.96 240
15092.12 251
15093.28 266
15094.44 243
15095.60 239
15096.76 199
15097.93 245
15099.09 220
15100.25 246
15101.41 244
15102.57 252
15103.73 215
15104.89 212
15106.05 246
15107.22 246
15108.38 230
15109.54 268
15110.70 235
15111.86 221
15113.02 233
15114.19 223
15115.35 224
15116.51 216
15117.67 234
15118.83 204
15120.00 256
15121.16 238
15122.32 238
15123.48 204
15124.64 217
15125.81 253
15126.97 264
15128.13 241
15129.29 221
15130.46 209
15131.62 205
15132.78 235
15133.94 242
15135.11 234
15136.27 211
15137.43 217
15138.59 208
15139.76 234
15140.92 208
15142.08 237
15143.25 248
15144.41 267
15145.57 250
15146.73 253
15147.90 192
15149.06 225
15150.22 252
15151.39 259
15152.55 230
15153.71 246
15154.88 226
15156.04 245
15157.20 226
15158.37 216
15159.53 230
15160.69 236
15161.86 228
15163.02 227
15164.19 231
15165.35 220
15166.51 225
15167.68 200
15168.84 242
15170.00 227
15171.17 238
15172.33 237
15173.50 214
15174.66 227
15175.83 233
15176.99 252
15178.15 238
15179.32 270
15180.48 224
15181.65 208
15182.81 220
15183.98 212
15185.14 210
15186.30 247
15187.47 243
15188.63 243
15189.80 238
15190.96 214
15192.13 225
15193.29 251
15194.46 235
15195.62 245
15196.79 269
15197.95 237
15199.12 227
15200.28 229
15201.45 253
15202.61 216
15203.78 226
15204.94 242
15206.11 269
15207.27 236
15208.44 283
15209.61 269
15210.77 243
15211.94 277
15213.10 264
15214.27 249
15215.43 253
15216.60 260
15217.76 258
15218.93 269
15220.10 259
15221.26 283
15222.43 280
15223.59 279
15224.76 236
15225.93 262
15227.09 310
15228.26 303
15229.42 264
15230.59 284
15231.76 283
15232.92 295
15234.09 264
15235.26 260
15236.42 291
15237.59 263
15238.76 291
15239.92 275
15241.09 270
15242.26 290
15243.42 298
15244.59 254
15245.76 278
15246.92 240
15248.09 272
15249.26 256
15250.42 270
15251.59 223
15252.76 232
15253.93 241
15255.09 229
15256.26 230
15257.43 227
15258.60 229
15259.76 233
15260.93 255
15262.10 220
15263.26 251
15264.43 245
15265.60 235
15266.77 220
15267.94 224
15269.10 254
15270.27 240
15271.44 243
15272.61 238
15273.77 219
15274.94 207
15276.11 231
15277.28 232
15278.45 261
15279.62 247
15280.78 234
15281.95 231
15283.12 284
15284.29 249
15285.46 261
15286.62 245
15287.79 220
15288.96 219
15290.13 255
15291.30 221
15292.47 219
15293.64 214
15294.81 214
15295.97 232
15297.14 206
15298.31 218
15299.48 214
15300.65 211
15301.82 238
15302.99 244
15304.16 234
15305.33 224
15306.49 255
15307.66 257
15308.83 221
15310.00 227
15311.17 232
15312.34 214
15313.51 229
15314.68 213
15315.85 241
15317.02 207
15318.19 219
15319.36 220
15320.53 231
15321.70 219
15322.87 223
15324.04 205
15325.21 250
15326.38 222
15327.55 209
15328.72 215
15329.89 240
15331.06 215
15332.23 216
15333.40 242
15334.57 200
15335.74 226
15336.91 232
15338.08 209
15339.25 238
15340.42 251
15341.59 227
15342.76 227
15343.93 222
15345.10 219
15346.27 205
15347.44 203
15348.62 243
15349.79 195
15350.96 223
15352.13 218
15353.30 226
15354.47 243
15355.64 245
15356.81 234
15357.98 223
15359.15 207
15360.33 250
15361.50 246
15362.67 231
15363.84 243
15365.01 237
15366.18 261
15367.35 229
15368.53 244
15369.70 231
15370.87 244
15372.04 264
15373.21 245
15374.38 208
15375.56 239
15376.73 239
15377.90 245
15379.07 240
15380.24 230
15381.42 216
15382.59 248
15383.76 264
15384.93 253
15386.10 242
15387.28 231
15388.45 248
15389.62 225
15390.79 238
15391.97 236
15393.14 241
15394.31 250
15395.48 224
15396.66 220
15397.83 265
15399.00 235
15400.17 261
15401.35 248
15402.52 248
15403.69 242
15404.87 207
15406.04 219
15407.21 228
15408.39 276
15409.56 232
15410.73 234
15411.91 230
15413.08 218
15414.25 227
15415.42 223
15416.60 211
15417.77 231
15418.95 233
15420.12 247
15421.29 245
15422.47 243
15423.64 223
15424.81 234
15425.99 256
15427.16 233
15428.33 223
15429.51 239
15430.68 230
15431.86 220
15433.03 250
15434.20 246
15435.38 232
15436.55 204
15437.73 251
15438.90 217
15440.08 195
15441.25 216
15442.42 211
15443.60 241
15444.77 199
15445.95 247
15447.12 231
15448.30 246
15449.47 196
15450.65 251
15451.82 219
15453.00 266
15454.17 240
15455.35 219
15456.52 227
15457.70 191
15458.87 201
15460.05 213
15461.22 240
15462.40 239
15463.57 245
15464.75 216
15465.92 216
15467.10 210
15468.27 234
15469.45 217
15470.62 200
15471.80 201
15472.97 216
15474.15 227
15475.33 214
15476.50 222
15477.68 201
15478.85 221
15480.03 237
15481.20 229
15482.38 194
15483.56 204
15484.73 219
15485.91 236
15487.08 205
15488.26 222
15489.44 221
15490.61 240
15491.79 198
15492.97 226
15494.14 211
15495.32 252
15496.49 239
15497.67 222
15498.85 215
15500.02 207
15501.20 240
15502.38 212
15503.55 223
15504.73 202
15505.91 208
15507.08 215
15508.26 239
15509.44 226
15510.62 220
15511.79 209
15512.97 245
15514.15 261
15515.32 211
15516.50 197
15517.68 246
15518.86 248
15520.03 243
15521.21 241
15522.39 211
15523.57 238
15524.74 240
15525.92 260
15527.10 226
15528.28 222
15529.45 236
15530.63 234
15531.81 236
15532.99 209
15534.16 220
15535.34 233
15536.52 231
15537.70 236
15538.88 232
15540.06 245
15541.23 249
15542.41 246
15543.59 248
15544.77 244
15545.95 258
15547.12 246
15548.30 240
15549.48 258
15550.66 230
15551.84 258
15553.02 225
15554.20 268
15555.37 250
15556.55 254
15557.73 247
15558.91 226
15560.09 243
15561.27 259
15562.45 233
15563.63 243
15564.81 221
15565.98 260
15567.16 226
15568.34 238
15569.52 243
15570.70 245
15571.88 243
15573.06 239
15574.24 291
15575.42 268
15576.60 277
15577.78 250
15578.96 277
15580.14 276
15581.32 242
15582.50 226
15583.68 260
15584.86 250
15586.04 268
15587.22 265
15588.40 246
15589.58 251
15590.76 285
15591.94 299
15593.12 240
15594.30 246
15595.48 246
15596.66 281
15597.84 234
15599.02 285
15600.20 301
15601.38 296
15602.56 272
15603.74 281
15604.92 300
15606.10 277
15607.28 314
15608.46 275
15609.64 269
15610.82 283
15612.00 302
15613.19 291
15614.37 271
15615.55 298
15616.73 299
15617.91 275
15619.09 318
15620.27 300
15621.45 340
15622.63 304
15623.82 302
15625.00 298
15626.18 276
15627.36 295
15628.54 265
15629.72 278
15630.90 271
15632.09 334
15633.27 308
15634.45 322
15635.63 289
15636.81 319
15637.99 321
15639.18 329
15640.36 302
15641.54 305
15642.72 315
15643.90 313
15645.09 322
15646.27 312
15647.45 343
15648.63 327
15649.82 357
15651.00 337
15652.18 322
15653.36 339
15654.54 349
15655.73 322
15656.91 339
15658.09 336
15659.28 364
15660.46 343
15661.64 341
15662.82 330
15664.01 348
15665.19 341
15666.37 353
15667.55 377
15668.74 356
15669.92 349
15671.10 351
15672.29 350
15673.47 358
15674.65 395
15675.84 368
15677.02 372
15678.20 312
15679.39 343
15680.57 366
15681.75 389
15682.94 362
15684.12 338
15685.30 327
15686.49 358
15687.67 365
15688.86 380
15690.04 392
15691.22 359
15692.41 383
15693.59 394
15694.78 394
15695.96 370
15697.14 394
15698.33 397
15699.51 440
15700.70 404
15701.88 453
15703.06 398
15704.25 381
15705.43 393
15706.62 413
15707.80 427
15708.99 404
15710.17 456
15711.36 468
15712.54 476
15713.73 411
15714.91 457
15716.09 433
15717.28 451
15718.46 452
15719.65 503
15720.83 484
15722.02 417
15723.20 414
15724.39 453
15725.57 450
15726.76 466
15727.95 450
15729.13 441
15730.32 429
15731.50 452
15732.69 430
15733.87 420
15735.06 419
15736.24 467
15737.43 434
15738.61 450
15739.80 414
15740.99 415
15742.17 480
15743.36 477
15744.54 411
15745.73 412
15746.92 413
15748.10 449
15749.29 461
15750.47 473
15751.66 465
15752.85 446
15754.03 426
15755.22 454
15756.40 478
15757.59 431
15758.78 466
15759.96 482
15761.15 463
15762.34 458
15763.52 467
15764.71 442
15765.90 441
15767.08 421
15768.27 443
15769.46 423
15770.64 440
15771.83 461
15773.02 392
15774.20 401
15775.39 420
15776.58 414
15777.77 423
15778.95 395
15780.14 423
15781.33 440
15782.51 396
15783.70 400
15784.89 395
15786.08 409
15787.26 433
15788.45 411
15789.64 404
15790.83 408
15792.01 378
15793.20 378
15794.39 382
15795.58 376
15796.77 362
15797.95 348
15799.14 353
15800.33 365
15801.52 361
15802.71 401
15803.89 345
15805.08 356
15806.27 321
15807.46 364
15808.65 381
15809.84 359
15811.02 361
15812.21 323
15813.40 304
15814.59 311
15815.78 332
15816.97 332
15818.15 308
15819.34 305
15820.53 310
15821.72 318
15822.91 276
15824.10 335
15825.29 321
15826.48 349
15827.67 368
15828.85 325
15830.04 330
15831.23 317
15832.42 323
15833.61 336
15834.80 318
15835.99 296
15837.18 309
15838.37 283
15839.56 314
15840.75 336
15841.94 296
15843.13 323
15844.32 308
15845.51 289
15846.70 327
15847.89 319
15849.08 302
15850.27 294
15851.46 323
15852.65 324
15853.84 314
15855.03 319
15856.22 344
15857.41 333
15858.60 282
15859.79 304
15860.98 295
15862.17 343
15863.36 330
15864.55 316
15865.74 279
15866.93 330
15868.12 300
15869.31 326
15870.50 309
15871.69 285
15872.88 319
15874.07 364
15875.26 332
15876.45 290
15877.64 305
15878.84 339
15880.03 317
15881.22 297
15882.41 313
15883.60 338
15884.79 347
15885.98 364
15887.17 362
15888.36 342
15889.56 330
15890.75 330
15891.94 324
15893.13 320
15894.32 348
15895.51 342
15896.71 337
15897.90 340
15899.09 336
15900.28 330
15901.47 309
15902.66 327
15903.86 340
15905.05 351
15906.24 349
15907.43 357
15908.62 360
15909.82 335
15911.01 364
15912.20 337
15913.39 331
15914.58 316
15915.78 362
15916.97 324
15918.16 356
15919.35 369
15920.55 323
15921.74 322
15922.93 344
15924.12 337
15925.32 339
15926.51 326
15927.70 324
15928.90 321
15930.09 354
15931.28 354
15932.47 331
15933.67 334
15934.86 323
15936.05 333
15937.25 328
15938.44 363
15939.63 317
15940.83 308
15942.02 322
15943.21 311
15944.41 279
15945.60 272
15946.79 293
15947.99 302
15949.18 322
15950.37 292
15951.57 286
15952.76 280
15953.96 288
15955.15 284
15956.34 288
15957.54 275
15958.73 271
15959.92 255
15961.12 290
15962.31 286
15963.51 276
15964.70 268
15965.90 272
15967.09 258
15968.28 254
15969.48 292
15970.67 293
15971.87 298
15973.06 273
15974.26 261
15975.45 253
15976.65 277
15977.84 261
15979.03 254
15980.23 244
15981.42 225
15982.62 241
15983.81 249
15985.01 203
15986.20 251
15987.40 229
15988.59 239
15989.79 269
15990.98 267
15992.18 266
15993.37 248
15994.57 239
15995.77 243
15996.96 245
15998.16 254
15999.35 260
16000.55 270
16001.74 250
16002.94 257
16004.13 212
16005.33 231
16006.53 275
16007.72 258
16008.92 222
16010.11 244
16011.31 254
16012.51 231
16013.70 239
16014.90 225
16016.09 221
16017.29 254
16018.49 239
16019.68 263
16020.88 230
16022.07 264
16023.27 206
16024.47 237
16025.66 246
16026.86 241
16028.06 254
16029.25 259
16030.45 253
16031.65 244
16032.84 260
16034.04 261
16035.24 249
16036.43 252
16037.63 231
16038.83 237
16040.02 267
16041.22 229
16042.42 241
16043.62 239
16044.81 248
16046.01 258
16047.21 250
16048.40 262
16049.60 237
16050.80 253
16052.00 253
16053.19 234
16054.39 239
16055.59 224
16056.79 235
16057.99 254
16059.18 232
16060.38 252
16061.58 241
16062.78 224
16063.97 243
16065.17 249
16066.37 249
16067.57 226
16068.77 227
16069.96 217
16071.16 227
16072.36 258
16073.56 237
16074.76 216
16075.96 220
16077.15 219
16078.35 242
16079.55 227
16080.75 210
16081.95 215
16083.15 231
16084.35 245
16085.54 219
16086.74 212
16087.94 226
16089.14 199
16090.34 253
16091.54 235
16092.74 225
16093.94 248
16095.14 214
16096.33 217
16097.53 218
16098.73 228
16099.93 219
16101.13 233
16102.33 240
16103.53 230
16104.73 228
16105.93 243
16107.13 220
16108.33 225
16109.53 224
16110.73 233
16111.93 226
16113.13 224
16114.33 258
16115.53 232
16116.73 204
16117.93 210
16119.13 231
16120.33 197
16121.53 192
16122.73 215
16123.93 209
16125.13 211
16126.33 214
16127.53 251
16128.73 230
16129.93 196
16131.13 210
16132.33 210
16133.53 213
16134.73 221
16135.93 219
16137.13 217
16138.33 217
16139.53 222
16140.73 224
16141.93 220
16143.13 250
16144.34 235
16145.54 220
16146.74 202
16147.94 196
16149.14 202
16150.34 198
16151.54 211
16152.74 227
16153.94 217
16155.15 194
16156.35 195
16157.55 207
16158.75 216
16159.95 242
16161.15 197
16162.35 176
16163.56 219
16164.76 230
16165.96 229
16167.16 196
16168.36 221
16169.56 205
16170.77 224
16171.97 216
16173.17 224
16174.37 220
16175.57 226
16176.78 243
16177.98 222
16179.18 205
16180.38 225
16181.59 226
16182.79 207
16183.99 188
16185.19 213
16186.40 225
16187.60 217
16188.80 232
16190.00 240
16191.21 222
16192.41 197
16193.61 228
16194.81 217
16196.02 232
16197.22 214
16198.42 259
16199.63 248
16200.83 216
16202.03 217
16203.23 222
16204.44 224
16205.64 201
16206.84 222
16208.05 241
16209.25 232
16210.45 229
16211.66 216
16212.86 258
16214.06 219
16215.27 220
16216.47 216
16217.68 237
16218.88 258
16220.08 240
16221.29 221
16222.49 233
16223.69 256
16224.90 271
16226.10 256
16227.31 229
16228.51 256
16229.71 242
16230.92 239
16232.12 226
16233.33 254
16234.53 251
16235.74 247
16236.94 268
16238.14 239
16239.35 241
16240.55 248
16241.76 256
16242.96 295
16244.17 253
16245.37 249
16246.58 275
16247.78 270
16248.99 280
16250.19 299
16251.40 265
16252.60 290
16253.81 257
16255.01 268
16256.22 283
16257.42 281
16258.63 286
16259.83 230
16261.04 240
16262.24 278
16263.45 250
16264.65 294
16265.86 280
16267.06 259
16268.27 276
16269.47 268
16270.68 269
16271.89 243
16273.09 304
16274.30 334
16275.50 288
16276.71 278
16277.91 266
16279.12 282
16280.33 298
16281.53 311
16282.74 281
16283.94 322
16285.15 320
16286.36 288
16287.56 299
16288.77 323
16289.98 326
16291.18 300
16292.39 285
16293.59 293
16294.80 318
16296.01 323
16297.21 339
16298.42 327
16299.63 332
16300.83 331
16302.04 335
16303.25 302
16304.46 322
16305.66 281
16306.87 349
16308.08 341
16309.28 340
16310.49 360
16311.70 359
16312.90 302
16314.11 296
16315.32 331
16316.53 310
16317.73 317
16318.94 316
16320.15 335
16321.36 268
16322.56 296
16323.77 267
16324.98 328
16326.19 295
16327.39 278
16328.60 278
16329.81 278
16331.02 312
16332.23 281
16333.43 292
16334.64 246
16335.85 275
16337.06 282
16338.27 269
16339.47 250
16340.68 258
16341.89 274
16343.10 272
16344.31 282
16345.52 269
16346.72 249
16347.93 269
16349.14 256
16350.35 250
16351.56 266
16352.77 247
16353.98 262
16355.18 249
16356.39 236
16357.60 275
16358.81 246
16360.02 247
16361.23 240
16362.44 255
16363.65 239
16364.86 238
16366.07 239
16367.27 217
16368.48 252
16369.69 227
16370.90 275
16372.11 234
16373.32 229
16374.53 253
16375.74 217
16376.95 220
16378.16 222
16379.37 221
16380.58 227
16381.79 217
16383.00 215
16384.21 219
16385.42 236
16386.63 238
16387.84 228
16389.05 208
16390.26 234
16391.47 238
16392.68 263
16393.89 243
16395.10 241
16396.31 224
16397.52 252
16398.73 239
16399.94 248
16401.15 234
16402.36 247
16403.57 243
16404.78 235
16405.99 221
16407.20 260
16408.41 220
16409.62 231
16410.84 211
16412.05 219
16413.26 248
16414.47 262
16415.68 239
16416.89 208
16418.10 231
16419.31 264
16420.52 236
16421.73 252
16422.95 228
16424.16 212
16425.37 225
16426.58 243
16427.79 233
16429.00 214
16430.21 212
16431.43 223
16432.64 219
16433.85 191
16435.06 198
16436.27 233
16437.48 230
16438.70 241
16439.91 239
16441.12 225
16442.33 197
16443.54 248
16444.76 245
16445.97 210
16447.18 231
16448.39 211
16449.61 246
16450.82 200
16452.03 221
16453.24 239
16454.45 233
16455.67 223
16456.88 202
16458.09 209
16459.31 229
16460.52 218
16461.73 208
16462.94 218
16464.16 202
16465.37 212
16466.58 211
16467.79 231
16469.01 217
16470.22 212
16471.43 221
16472.65 210
16473.86 190
16475.07 190
16476.29 195
16477.50 190
16478.71 202
16479.93 196
16481.14 205
16482.35 231
16483.57 210
16484.78 235
16485.99 205
16487.21 198
16488.42 203
16489.64 224
16490.85 206
16492.06 200
16493.28 223
16494.49 204
16495.70 200
16496.92 188
16498.13 193
16499.35 224
16500.56 205
16501.77 194
16502.99 199
16504.20 208
16505.42 176
16506.63 199
16507.85 196
16509.06 215
16510.28 194
16511.49 206
16512.70 185
16513.92 191
16515.13 215
16516.35 188
16517.56 196
16518.78 200
16519.99 207
16521.21 203
16522.42 222
16523.64 194
16524.85 198
16526.07 230
16527.28 189
16528.50 191
16529.71 182
16530.93 189
16532.14 207
16533.36 172
16534.57 211
16535.79 211
16537.01 176
16538.22 202
16539.44 181
16540.65 203
16541.87 212
16543.08 192
16544.30 195
16545.52 192
16546.73 208
16547.95 195
16549.16 204
16550.38 197
16551.60 221
16552.81 199
16554.03 207
16555.24 194
16556.46 206
16557.68 225
16558.89 210
16560.11 204
16561.32 177
16562.54 227
16563.76 215
16564.97 191
16566.19 211
16567.41 205
16568.62 213
16569.84 217
16571.06 212
16572.27 230
16573.49 220
16574.71 230
16575.93 213
16577.14 244
16578.36 211
16579.58 218
16580.79 197
16582.01 210
16583.23 200
16584.44 207
16585.66 217
16586.88 226
16588.10 209
16589.31 225
16590.53 229
16591.75 214
16592.97 237
16594.18 253
16595.40 225
16596.62 210
16597.84 211
16599.06 208
16600.27 198
16601.49 226
16602.71 211
16603.93 226
16605.14 185
16606.36 193
16607.58 186
16608.80 179
16610.02 196
16611.24 204
16612.45 207
16613.67 204
16614.89 190
16616.11 203
16617.33 213
16618.55 191
16619.76 198
16620.98 207
16622.20 198
16623.42 194
16624.64 204
16625.86 195
16627.08 194
16628.30 180
16629.51 186
16630.73 197
16631.95 193
16633.17 204
16634.39 225
16635.61 182
16636.83 185
16638.05 194
16639.27 182
16640.49 167
16641.71 190
16642.92 178
16644.14 190
16645.36 194
16646.58 164
16647.80 210
16649.02 203
16650.24 177
16651.46 181
16652.68 166
16653.90 193
16655.12 192
16656.34 195
16657.56 215
16658.78 206
16660.00 185
16661.22 211
16662.44 209
16663.66 190
16664.88 161
16666.10 174
16667.32 178
16668.54 189
16669.76 181
16670.98 180
16672.20 217
16673.42 181
16674.64 171
16675.87 207
16677.09 177
16678.31 175
16679.53 196
16680.75 173
16681.97 209
16683.19 189
16684.41 184
16685.63 175
16686.85 184
16688.07 166
16689.30 163
16690.52 188
16691.74 180
16692.96 170
16694.18 194
16695.40 178
16696.62 199
16697.84 191
16699.07 199
16700.29 186
16701.51 182
16702.73 166
16703.95 205
16705.17 184
16706.40 186
16707.62 169
16708.84 196
16710.06 203
16711.28 196
16712.50 201
16713.73 181
16714.95 191
16716.17 197
16717.39 227
16718.61 217
16719.84 189
16721.06 169
16722.28 194
16723.50 179
16724.73 159
16725.95 178
16727.17 208
16728.39 202
16729.62 190
16730.84 159
16732.06 153
16733.28 153
16734.51 173
16735.73 199
16736.95 203
16738.18 203
16739.40 206
16740.62 204
16741.84 180
16743.07 161
16744.29 184
16745.51 181
16746.74 183
16747.96 198
16749.18 188
16750.41 185
16751.63 190
16752.85 171
16754.08 190
16755.30 184
16756.52 197
16757.75 183
16758.97 184
16760.20 196
16761.42 193
16762.64 235
16763.87 185
16765.09 173
16766.31 177
16767.54 188
16768.76 162
16769.99 154
16771.21 191
16772.43 180
16773.66 190
16774.88 165
16776.11 168
16777.33 191
16778.56 190
16779.78 177
16781.01 186
16782.23 183
16783.45 181
16784.68 155
16785.90 172
16787.13 157
16788.35 155
16789.58 167
16790.80 164
16792.03 147
16793.25 163
16794.48 165
16795.70 186
16796.93 187
16798.15 158
16799.38 170
16800.60 193
16801.83 193
16803.05 194
16804.28 183
16805.50 160
16806.73 181
16807.95 175
16809.18 182
16810.41 170
16811.63 178
16812.86 190
16814.08 205
16815.31 197
16816.53 166
16817.76 184
16818.99 189
16820.21 194
16821.44 187
16822.66 189
16823.89 165
16825.12 188
16826.34 185
16827.57 178
16828.79 175
16830.02 159
16831.25 196
16832.47 220
16833.70 179
16834.93 196
16836.15 185
16837.38 164
16838.61 204
16839.83 179
16841.06 222
16842.29 218
16843.51 217
16844.74 210
16845.97 212
16847.19 206
16848.42 194
16849.65 196
16850.87 247
16852.10 237
16853.33 210
16854.56 216
16855.78 226
16857.01 223
16858.24 197
16859.46 217
16860.69 230
16861.92 226
16863.15 221
16864.37 234
16865.60 235
16866.83 225
16868.06 222
16869.28 217
16870.51 227
16871.74 219
16872.97 287
16874.20 273
16875.42 275
16876.65 264
16877.88 260
16879.11 267
16880.34 294
16881.56 269
16882.79 269
16884.02 275
16885.25 253
16886.48 259
16887.71 288
16888.93 260
16890.16 260
16891.39 292
16892.62 263
16893.85 265
16895.08 288
16896.31 282
16897.53 249
16898.76 252
16899.99 245
16901.22 238
16902.45 233
16903.68 232
16904.91 224
16906.14 223
16907.37 203
16908.59 234
16909.82 238
16911.05 235
16912.28 214
16913.51 213
16914.74 204
16915.97 211
16917.20 227
16918.43 195
16919.66 238
16920.89 199
16922.12 209
16923.35 204
16924.58 214
16925.81 204
16927.04 203
16928.27 190
16929.50 193
16930.73 213
16931.96 206
16933.19 207
16934.42 195
16935.65 225
16936.88 207
16938.11 228
16939.34 195
16940.57 228
16941.80 205
16943.03 222
16944.26 198
16945.49 199
16946.72 189
16947.95 191
16949.18 208
16950.41 184
16951.64 172
16952.87 189
16954.10 181
16955.33 197
16956.57 210
16957.80 194
16959.03 200
16960.26 202
16961.49 226
16962.72 189
16963.95 220
16965.18 191
16966.41 186
16967.65 198
16968.88 176
16970.11 203
16971.34 212
16972.57 208
16973.80 212
16975.03 232
16976.27 201
16977.50 206
16978.73 195
16979.96 207
16981.19 180
16982.42 212
16983.66 195
16984.89 199
16986.12 190
16987.35 191
16988.58 205
16989.82 198
16991.05 195
16992.28 209
16993.51 202
16994.75 185
16995.98 191
16997.21 177
16998.44 216
16999.67 224
17000.91 193
17002.14 177
17003.37 194
17004.61 194
17005.84 200
17007.07 209
17008.30 192
17009.54 175
17010.77 208
17012.00 195
17013.23 191
17014.47 186
17015.70 200
17016.93 185
17018.17 178
17019.40 184
17020.63 207
17021.87 221
17023.10 223
17024.33 223
17025.57 174
17026.80 162
17028.03 188
17029.27 180
17030.50 208
17031.73 168
17032.97 185
17034.20 187
17035.44 181
17036.67 171
17037.90 207
17039.14 213
17040.37 189
17041.60 188
17042.84 177
17044.07 190
17045.31 170
17046.54 201
17047.78 191
17049.01 203
17050.24 187
17051.48 201
17052.71 198
17053.95 180
17055.18 163
17056.42 178
17057.65 177
17058.89 178
17060.12 172
17061.35 205
17062.59 205
17063.82 178
17065.06 174
17066.29 163
17067.53 179
17068.76 175
17070.00 185
17071.23 186
17072.47 172
17073.70 194
17074.94 175
17076.17 173
17077.41 184
17078.65 175
17079.88 198
17081.12 176
17082.35 162
17083.59 175
17084.82 177
17086.06 178
17087.29 177
17088.53 153
17089.77 144
17091.00 184
17092.24 179
17093.47 176
17094.71 187
17095.94 177
17097.18 173
17098.42 154
17099.65 174
17100.89 193
17102.12 143
17103.36 168
17104.60 178
17105.83 147
17107.07 159
17108.31 163
17109.54 168
17110.78 144
17112.02 155
17113.25 149
17114.49 163
17115.73 157
17116.96 195
17118.20 162
17119.44 152
17120.67 156
17121.91 159
17123.15 174
17124.38 150
17125.62 164
17126.86 166
17128.10 173
17129.33 169
17130.57 151
17131.81 184
17133.04 172
17134.28 156
17135.52 165
17136.76 152
17137.99 168
17139.23 168
17140.47 172
17141.71 159
17142.94 186
17144.18 178
17145.42 149
17146.66 171
17147.90 139
17149.13 168
17150.37 144
17151.61 166
17152.85 152
17154.08 153
17155.32 166
17156.56 180
17157.80 191
17159.04 174
17160.28 184
17161.51 160
17162.75 162
17163.99 164
17165.23 149
17166.47 159
17167.71 171
17168.95 156
17170.18 166
17171.42 129
17172.66 175
17173.90 167
17175.14 141
17176.38 143
17177.62 164
17178.86 162
17180.09 133
17181.33 131
17182.57 149
17183.81 164
17185.05 131
17186.29 172
17187.53 158
17188.77 165
17190.01 157
17191.25 157
17192.49 152
17193.73 142
17194.97 164
17196.21 191
17197.45 162
17198.69 148
17199.92 132
17201.16 142
17202.40 168
17203.64 147
17204.88 150
17206.12 154
17207.36 160
17208.60 143
17209.84 154
17211.08 152
17212.32 151
17213.56 166
17214.81 181
17216.05 140
17217.29 140
17218.53 162
17219.77 161
17221.01 173
17222.25 114
17223.49 151
17224.73 161
17225.97 176
17227.21 126
17228.45 138
17229.69 155
17230.93 177
17232.17 149
17233.41 143
17234.66 151
17235.90 154
17237.14 150
17238.38 158
17239.62 148
17240.86 155
17242.10 187
17243.34 170
17244.58 157
17245.83 148
17247.07 153
17248.31 167
17249.55 155
17250.79 127
17252.03 130
17253.28 158
17254.52 157
17255.76 163
17257.00 147
17258.24 148
17259.48 155
17260.73 141
17261.97 128
17263.21 154
17264.45 133
17265.69 147
17266.94 143
17268.18 135
17269.42 131
17270.66 141
17271.91 145
17273.15 162
17274.39 123
17275.63 156
17276.88 149
17278.12 159
17279.36 163
17280.60 125
17281.85 135
17283.09 143
17284.33 158
17285.57 134
17286.82 132
17288.06 143
17289.30 158
17290.55 149
17291.79 126
17293.03 158
17294.28 130
17295.52 151
17296.76 130
17298.01 160
17299.25 159
17300.49 149
17301.74 135
17302.98 144
17304.22 145
17305.47 151
17306.71 146
17307.95 161
17309.20 123
17310.44 156
17311.68 148
17312.93 158
17314.17 140
17315.42 162
17316.66 129
17317.90 127
17319.15 136
17320.39 132
17321.64 182
17322.88 135
17324.12 169
17325.37 156
17326.61 153
17327.86 132
17329.10 143
17330.35 158
17331.59 154
17332.83 137
17334.08 184
17335.32 139
17336.57 146
17337.81 156
17339.06 169
17340.30 178
17341.55 156
17342.79 153
17344.04 141
17345.28 166
17346.53 135
17347.77 136
17349.02 154
17350.26 156
17351.51 131
17352.75 134
17354.00 155
17355.24 143
17356.49 122
17357.73 148
17358.98 149
17360.23 147
17361.47 136
17362.72 125
17363.96 116
17365.21 132
17366.45 164
17367.70 147
17368.95 134
17370.19 133
17371.44 186
17372.68 142
17373.93 140
17375.18 146
17376.42 152
17377.67 155
17378.91 126
17380.16 125
17381.41 139
17382.65 143
17383.90 125
17385.15 135
17386.39 149
17387.64 146
17388.89 151
17390.13 151
17391.38 145
17392.63 164
17393.87 143
17395.12 165
17396.37 178
17397.61 146
17398.86 142
17400.11 152
17401.35 169
17402.60 157
17403.85 161
17405.09 176
17406.34 170
17407.59 163
17408.84 165
17410.08 177
17411.33 146
17412.58 154
17413.83 185
17415.07 170
17416.32 158
17417.57 136
17418.82 138
17420.06 128
17421.31 145
17422.56 185
17423.81 142
17425.05 148
17426.30 132
17427.55 149
17428.80 178
17430.05 154
17431.29 138
17432.54 178
17433.79 159
17435.04 144
17436.29 152
17437.54 146
17438.78 149
17440.03 154
17441.28 148
17442.53 162
17443.78 157
17445.03 150
17446.27 139
17447.52 138
17448.77 154
17450.02 148
17451.27 165
17452.52 153
17453.77 137
17455.02 148
17456.27 134
17457.51 153
17458.76 139
17460.01 155
17461.26 149
17462.51 172
17463.76 121
17465.01 135
17466.26 150
17467.51 172
17468.76 153
17470.01 158
17471.26 183
17472.51 155
17473.76 158
17475.01 131
17476.26 177
17477.50 132
17478.75 142
17480.00 135
17481.25 144
17482.50 150
17483.75 153
17485.00 157
17486.25 170
17487.50 129
17488.75 160
17490.00 159
17491.25 160
17492.51 165
17493.76 123
17495.01 155
17496.26 149
17497.51 178
17498.76 147
17500.01 153
17501.26 155
17502.51 178
17503.76 146
17505.01 141
17506.26 151
17507.51 176
17508.76 185
17510.01 187
17511.26 162
17512.52 148
17513.77 161
17515.02 169
17516.27 194
17517.52 153
17518.77 169
17520.02 177
17521.27 165
17522.53 157
17523.78 124
17525.03 179
17526.28 191
17527.53 187
17528.78 177
17530.03 181
17531.29 163
17532.54 163
17533.79 141
17535.04 169
17536.29 147
17537.55 149
17538.80 168
17540.05 190
17541.30 151
17542.55 136
17543.81 164
17545.06 194
17546.31 149
17547.56 155
17548.81 185
17550.07 170
17551.32 185
17552.57 158
17553.82 200
17555.08 172
17556.33 176
17557.58 165
17558.83 210
17560.09 159
17561.34 188
17562.59 161
17563.85 156
17565.10 151
17566.35 164
17567.60 177
17568.86 161
17570.11 134
17571.36 166
17572.62 198
17573.87 142
17575.12 169
17576.38 154
17577.63 140
17578.88 133
17580.14 162
17581.39 154
17582.64 156
17583.90 177
17585.15 168
17586.40 156
17587.66 137
17588.91 158
17590.17 147
17591.42 168
17592.67 152
17593.93 160
17595.18 146
17596.43 135
17597.69 136
17598.94 148
17600.20 163
17601.45 176
17602.71 162
17603.96 163
17605.21 153
17606.47 166
17607.72 167
17608.98 166
17610.23 175
17611.49 172
17612.74 157
17614.00 164
17615.25 189
17616.50 143
17617.76 164
17619.01 136
17620.27 180
17621.52 151
17622.78 188
17624.03 147
17625.29 149
17626.54 173
17627.80 157
17629.05 184
17630.31 169
17631.56 163
17632.82 158
17634.08 163
17635.33 149
17636.59 180
17637.84 144
17639.10 161
17640.35 178
17641.61 206
17642.86 178
17644.12 159
17645.38 142
17646.63 149
17647.89 166
17649.14 186
17650.40 166
17651.66 129
17652.91 160
17654.17 168
17655.42 160
17656.68 136
17657.94 154
17659.19 151
17660.45 178
17661.70 138
17662.96 166
17664.22 155
17665.47 152
17666.73 152
17667.99 144
17669.24 137
17670.50 137
17671.76 172
17673.01 172
17674.27 174
17675.53 157
17676.78 185
17678.04 154
17679.30 179
17680.56 156
17681.81 140
17683.07 161
17684.33 171
17685.58 160
17686.84 131
17688.10 145
17689.36 148
17690.61 160
17691.87 155
17693.13 165
17694.39 144
17695.64 143
17696.90 143
17698.16 153
17699.42 141
17700.67 149
17701.93 143
17703.19 153
17704.45 134
17705.70 157
17706.96 132
17708.22 108
17709.48 125
17710.74 146
17711.99 138
17713.25 145
17714.51 136
17715.77 150
17717.03 144
17718.29 128
17719.54 165
17720.80 182
17722.06 152
17723.32 141
17724.58 138
17725.84 140
17727.10 135
17728.35 143
17729.61 150
17730.87 137
17732.13 122
17733.39 149
17734.65 137
17735.91 148
17737.17 130
17738.43 140
17739.69 158
17740.94 147
17742.20 152
17743.46 130
17744.72 152
17745.98 140
17747.24 140
17748.50 139
17749.76 144
17751.02 140
17752.28 138
17753.54 162
17754.80 135
17756.06 139
17757.32 172
17758.58 169
17759.84 140
17761.10 124
17762.36 149
17763.62 137
17764.88 133
17766.14 139
17767.40 154
17768.66 146
17769.92 153
17771.18 144
17772.44 152
17773.70 150
17774.96 137
17776.22 151
17777.48 152
17778.74 157
17780.00 158
17781.26 170
17782.52 161
17783.78 138
17785.04 112
17786.30 155
17787.57 156
17788.83 137
17790.09 145
17791.35 142
17792.61 132
17793.87 130
17795.13 132
17796.39 119
17797.65 129
17798.91 136
17800.18 138
17801.44 145
17802.70 120
17803.96 133
17805.22 145
17806.48 139
17807.74 121
17809.01 136
17810.27 142
17811.53 143
17812.79 159
17814.05 154
17815.31 145
17816.58 147
17817.84 144
17819.10 116
17820.36 125
17821.62 136
17822.89 136
17824.15 141
17825.41 154
17826.67 149
17827.94 151
17829.20 160
17830.46 145
17831.72 150
17832.98 141
17834.25 124
17835.51 141
17836.77 116
17838.04 138
17839.30 130
17840.56 134
17841.82 149
17843.09 127
17844.35 122
17845.61 146
17846.87 141
17848.14 148
17849.40 121
17850.66 117
17851.93 137
17853.19 143
17854.45 145
17855.72 158
17856.98 144
17858.24 146
17859.51 168
17860.77 131
17862.03 135
17863.30 127
17864.56 107
17865.82 134
17867.09 141
17868.35 112
17869.62 131
17870.88 164
17872.14 133
17873.41 134
17874.67 146
17875.93 131
17877.20 163
17878.46 126
17879.73 121
17880.99 139
17882.26 161
17883.52 126
17884.78 138
17886.05 122
17887.31 141
17888.58 142
17889.84 154
17891.11 126
17892.37 121
17893.63 125
17894.90 162
17896.16 129
17897.43 135
17898.69 126
17899.96 127
17901.22 148
17902.49 149
17903.75 140
17905.02 129
17906.28 140
17907.55 133
17908.81 128
17910.08 112
17911.34 99
17912.61 115
17913.87 152
17915.14 139
17916.41 130
17917.67 114
17918.94 126
17920.20 125
17921.47 103
17922.73 134
17924.00 116
17925.26 152
17926.53 134
17927.80 128
17929.06 105
17930.33 108
17931.59 130
17932.86 140
17934.13 124
17935.39 148
17936.66 144
17937.92 142
17939.19 139
17940.46 112
17941.72 136
17942.99 121
17944.26 157
17945.52 118
17946.79 116
17948.06 148
17949.32 123
17950.59 131
17951.85 122
17953.12 111
17954.39 106
17955.66 122
17956.92 129
17958.19 118
17959.46 128
17960.72 146
17961.99 132
17963.26 126
17964.52 129
17965.79 108
17967.06 120
17968.33 111
17969.59 129
17970.86 145
17972.13 114
17973.40 110
17974.66 113
17975.93 135
17977.20 139
17978.47 156
17979.73 138
17981.00 126
17982.27 126
17983.54 131
17984.80 102
17986.07 121
17987.34 125
17988.61 126
17989.88 134
17991.14 121
17992.41 135
17993.68 112
17994.95 127
17996.22 112
17997.48 122
17998.75 128
18000.02 159
18001.29 146
18002.56 121
18003.83 134
18005.10 134
18006.36 178
18007.63 129
18008.90 140
18010.17 117
18011.44 136
18012.71 145
18013.98 145
18015.25 127
18016.51 121
18017.78 122
18019.05 141
18020.32 116
18021.59 136
18022.86 120
18024.13 128
18025.40 129
18026.67 139
18027.94 144
18029.21 127
18030.48 138
18031.75 116
18033.01 116
18034.28 118
18035.55 123
18036.82 100
18038.09 104
18039.36 123
18040.63 140
18041.90 133
18043.17 133
18044.44 122
18045.71 144
18046.98 127
18048.25 157
18049.52 149
18050.79 134
18052.06 135
18053.33 127
18054.60 127
18055.87 141
18057.14 138
18058.42 110
18059.69 118
18060.96 117
18062.23 130
18063.50 122
18064.77 131
18066.04 130
18067.31 129
18068.58 101
18069.85 128
18071.12 146
18072.39 137
18073.66 132
18074.93 126
18076.21 114
18077.48 112
18078.75 142
18080.02 133
18081.29 139
18082.56 120
18083.83 135
18085.10 125
18086.38 131
18087.65 112
18088.92 128
18090.19 140
18091.46 129
18092.73 140
18094.01 138
18095.28 130
18096.55 128
18097.82 141
18099.09 130
18100.36 119
18101.64 141
18102.91 136
18104.18 157
18105.45 112
18106.73 107
18108.00 140
18109.27 133
18110.54 118
18111.81 118
18113.09 126
18114.36 138
18115.63 134
18116.90 99
18118.18 127
18119.45 133
18120.72 141
18121.99 144
18123.27 127
18124.54 124
18125.81 149
18127.09 130
18128.36 139
18129.63 126
18130.90 139
18132.18 152
18133.45 152
18134.72 137
18136.00 131
18137.27 161
18138.54 154
18139.82 122
18141.09 127
18142.36 115
18143.64 133
18144.91 124
18146.18 134
18147.46 135
18148.73 134
18150.00 136
18151.28 149
18152.55 129
18153.83 127
18155.10 139
18156.37 164
18157.65 134
18158.92 125
18160.20 139
18161.47 143
18162.74 119
18164.02 113
18165.29 124
18166.57 119
18167.84 130
18169.12 145
18170.39 123
18171.66 147
18172.94 99
18174.21 120
18175.49 128
18176.76 112
18178.04 107
18179.31 132
18180.59 134
18181.86 132
18183.14 124
18184.41 111
18185.69 131
18186.96 116
18188.24 120
18189.51 143
18190.79 125
18192.06 110
18193.34 126
18194.61 149
18195.89 128
18197.16 111
18198.44 121
18199.71 115
18200.99 147
18202.26 138
18203.54 133
18204.81 112
18206.09 104
18207.37 116
18208.64 95
18209.92 127
18211.19 119
18212.47 141
18213.75 136
18215.02 138
18216.30 122
18217.57 145
18218.85 138
18220.13 130
18221.40 121
18222.68 109
18223.95 121
18225.23 123
18226.51 137
18227.78 113
18229.06 116
18230.34 122
18231.61 141
18232.89 136
18234.17 111
18235.44 121
18236.72 150
18238.00 124
18239.27 117
18240.55 117
18241.83 131
18243.10 121
18244.38 120
18245.66 132
18246.94 131
18248.21 111
18249.49 113
18250.77 129
18252.04 126
18253.32 117
18254.60 118
18255.88 114
18257.15 138
18258.43 144
18259.71 133
18260.99 132
18262.26 117
18263.54 127
18264.82 150
18266.10 146
18267.37 125
18268.65 145
18269.93 120
18271.21 128
18272.49 133
18273.76 125
18275.04 122
18276.32 135
18277.60 122
18278.88 123
18280.15 121
18281.43 108
18282.71 134
18283.99 132
18285.27 106
18286.55 90
18287.83 124
18289.10 138
18290.38 126
18291.66 104
18292.94 94
18294.22 111
18295.50 119
18296.78 135
18298.06 112
18299.33 139
18300.61 137
18301.89 141
18303.17 126
18304.45 136
18305.73 124
18307.01 138
18308.29 138
18309.57 117
18310.85 98
18312.13 129
18313.41 111
18314.68 114
18315.96 126
18317.24 138
18318.52 130
18319.80 147
18321.08 126
18322.36 130
18323.64 114
18324.92 114
18326.20 131
18327.48 137
18328.76 145
18330.04 123
18331.32 99
18332.60 132
18333.88 124
18335.16 132
18336.44 135
18337.72 134
18339.00 105
18340.28 139
18341.56 137
18342.84 146
18344.12 118
18345.41 125
18346.69 133
18347.97 121
18349.25 119
18350.53 129
18351.81 134
18353.09 123
18354.37 123
18355.65 121
18356.93 114
18358.21 119
18359.49 128
18360.78 142
18362.06 123
18363.34 124
18364.62 146
18365.90 133
18367.18 139
18368.46 125
18369.74 130
18371.03 127
18372.31 122
18373.59 117
18374.87 114
18376.15 118
18377.43 119
18378.72 132
18380.00 127
18381.28 116
18382.56 128
18383.84 122
18385.12 116
18386.41 138
18387.69 120
18388.97 125
18390.25 131
18391.53 107
18392.82 98
18394.10 138
18395.38 130
18396.66 125
18397.95 111
18399.23 137
18400.51 128
18401.79 117
18403.08 140
18404.36 110
18405.64 122
18406.92 128
18408.21 159
18409.49 114
18410.77 119
18412.06 151
18413.34 130
18414.62 119
18415.90 123
18417.19 116
18418.47 129
18419.75 113
18421.04 106
18422.32 114
18423.60 141
18424.89 131
18426.17 143
18427.45 130
18428.74 139
18430.02 129
18431.30 112
18432.59 134
18433.87 117
18435.15 104
18436.44 128
18437.72 131
18439.01 99
18440.29 133
18441.57 116
18442.86 104
18444.14 127
18445.43 122
18446.71 141
18447.99 131
18449.28 132
18450.56 135
18451.85 111
18453.13 109
18454.42 108
18455.70 105
18456.98 118
18458.27 121
18459.55 129
18460.84 129
18462.12 144
18463.41 165
18464.69 141
18465.98 115
18467.26 117
18468.55 138
18469.83 128
18471.12 109
18472.40 132
18473.69 140
18474.97 131
18476.26 118
18477.54 128
18478.83 116
18480.11 122
18481.40 117
18482.68 119
18483.97 122
18485.25 122
18486.54 130
18487.82 112
18489.11 123
18490.40 125
18491.68 137
18492.97 132
18494.25 119
18495.54 116
18496.82 97
18498.11 112
18499.40 104
18500.68 113
18501.97 123
18503.25 125
18504.54 122
18505.83 120
18507.11 113
18508.40 126
18509.69 118
18510.97 118
18512.26 100
18513.54 117
18514.83 117
18516.12 107
18517.40 113
18518.69 104
18519.98 87
18521.26 108
18522.55 115
18523.84 115
18525.12 98
18526.41 126
18527.70 136
18528.99 102
18530.27 126
18531.56 120
18532.85 117
18534.13 113
18535.42 117
18536.71 118
18538.00 122
18539.28 140
18540.57 102
18541.86 118
18543.14 105
18544.43 121
18545.72 145
18547.01 152
18548.30 115
18549.58 121
18550.87 120
18552.16 148
18553.45 151
18554.73 134
18556.02 113
18557.31 117
18558.60 121
18559.89 158
18561.17 145
18562.46 112
18563.75 126
18565.04 140
18566.33 120
18567.62 162
18568.90 128
18570.19 122
18571.48 130
18572.77 145
18574.06 122
18575.35 123
18576.63 120
18577.92 134
18579.21 132
18580.50 151
18581.79 130
18583.08 109
18584.37 140
18585.66 143
18586.95 158
18588.23 135
18589.52 125
18590.81 125
18592.10 133
18593.39 133
18594.68 137
18595.97 124
18597.26 140
18598.55 139
18599.84 139
18601.13 123
18602.42 154
18603.71 139
18605.00 159
18606.29 145
18607.58 145
18608.86 173
18610.15 143
18611.44 127
18612.73 161
18614.02 149
18615.31 159
18616.60 149
18617.89 140
18619.18 142
18620.47 115
18621.76 141
18623.06 137
18624.35 142
18625.64 188
18626.93 150
18628.22 139
18629.51 135
18630.80 123
18632.09 144
18633.38 132
18634.67 133
18635.96 155
18637.25 137
18638.54 150
18639.83 136
18641.12 114
18642.41 121
18643.71 124
18645.00 122
18646.29 138
18647.58 115
18648.87 179
18650.16 141
18651.45 129
18652.74 118
18654.03 136
18655.33 130
18656.62 144
18657.91 139
18659.20 154
18660.49 117
18661.78 116
18663.07 121
18664.37 106
18665.66 140
18666.95 155
18668.24 115
18669.53 128
18670.83 130
18672.12 134
18673.41 147
18674.70 119
18675.99 128
18677.29 113
18678.58 145
18679.87 127
18681.16 120
18682.45 131
18683.75 135
18685.04 135
18686.33 115
18687.62 129
18688.92 140
18690.21 151
18691.50 132
18692.79 125
18694.09 127
18695.38 140
18696.67 134
18697.97 116
18699.26 132
18700.55 111
18701.84 113
18703.14 126
18704.43 143
18705.72 128
18707.02 118
18708.31 107
18709.60 132
18710.90 135
18712.19 131
18713.48 108
18714.78 131
18716.07 127
18717.36 120
18718.66 134
18719.95 120
18721.24 110
18722.54 119
18723.83 139
18725.13 151
18726.42 132
18727.71 126
18729.01 129
18730.30 112
18731.60 124
18732.89 131
18734.18 118
18735.48 125
18736.77 111
18738.07 119
18739.36 110
18740.66 143
18741.95 116
18743.24 110
18744.54 124
18745.83 121
18747.13 109
18748.42 133
18749.72 134
18751.01 128
18752.31 126
18753.60 143
18754.90 128
18756.19 140
18757.49 117
18758.78 111
18760.08 114
18761.37 131
18762.67 115
18763.96 129
18765.26 116
18766.55 124
18767.85 147
18769.14 110
18770.44 126
18771.73 145
18773.03 118
18774.32 114
18775.62 116
18776.91 114
18778.21 115
18779.51 116
18780.80 117
18782.10 113
18783.39 107
18784.69 118
18785.99 102
18787.28 122
18788.58 116
18789.87 122
18791.17 111
18792.47 107
18793.76 123
18795.06 114
18796.35 112
18797.65 112
18798.95 120
18800.24 133
18801.54 112
18802.84 126
18804.13 131
18805.43 115
18806.73 127
18808.02 103
18809.32 111
18810.62 121
18811.91 119
18813.21 115
18814.51 113
18815.80 104
18817.10 120
18818.40 102
18819.69 113
18820.99 107
18822.29 111
18823.59 105
18824.88 128
18826.18 142
18827.48 115
18828.78 111
18830.07 120
18831.37 121
18832.67 114
18833.97 114
18835.26 102
18836.56 102
18837.86 124
18839.16 125
18840.45 97
18841.75 132
18843.05 126
18844.35 131
18845.65 144
18846.94 150
18848.24 146
18849.54 110
18850.84 109
18852.14 116
18853.43 121
18854.73 97
18856.03 124
18857.33 107
18858.63 113
18859.93 109
18861.22 108
18862.52 104
18863.82 96
18865.12 122
18866.42 111
18867.72 123
18869.02 123
18870.32 108
18871.61 94
18872.91 99
18874.21 91
18875.51 121
18876.81 103
18878.11 125
18879.41 147
18880.71 112
18882.01 112
18883.31 98
18884.61 105
18885.90 96
18887.20 113
18888.50 102
18889.80 136
18891.10 105
18892.40 114
18893.70 103
18895.00 121
18896.30 113
18897.60 121
18898.90 117
18900.20 113
18901.50 113
18902.80 112
18904.10 111
18905.40 109
18906.70 104
18908.00 95
18909.30 122
18910.60 139
18911.90 110
18913.20 99
18914.50 110
18915.80 95
18917.10 124
18918.40 121
18919.70 112
18921.00 106
18922.30 96
18923.61 116
18924.91 105
18926.21 103
18927.51 124
18928.81 119
18930.11 105
18931.41 110
18932.71 104
18934.01 107
18935.31 97
18936.61 110
18937.92 116
18939.22 132
18940.52 108
18941.82 93
18943.12 140
18944.42 116
18945.72 103
18947.03 95
18948.33 115
18949.63 128
18950.93 103
18952.23 106
18953.53 130
18954.84 108
18956.14 114
18957.44 116
18958.74 103
18960.04 107
18961.34 113
18962.65 120
18963.95 137
18965.25 103
18966.55 94
18967.86 90
18969.16 124
18970.46 111
18971.76 88
18973.06 111
18974.37 109
18975.67 130
18976.97 105
18978.27 110
18979.58 119
18980.88 108
18982.18 107
18983.48 104
18984.79 91
18986.09 114
18987.39 123
18988.70 113
18990.00 108
18991.30 121
18992.61 138
18993.91 113
18995.21 88
18996.51 108
18997.82 138
18999.12 102
19000.42 114
19001.73 116
19003.03 127
19004.33 118
19005.64 121
19006.94 133
19008.25 97
19009.55 97
19010.85 122
19012.16 108
19013.46 95
19014.76 111
19016.07 114
19017.37 129
19018.68 133
19019.98 105
19021.28 132
19022.59 121
19023.89 111
19025.20 105
19026.50 103
19027.80 116
19029.11 128
19030.41 128
19031.72 111
19033.02 96
19034.33 122
19035.63 125
19036.94 110
19038.24 103
19039.54 103
19040.85 137
19042.15 138
19043.46 114
19044.76 106
19046.07 102
19047.37 138
19048.68 125
19049.98 112
19051.29 108
19052.59 90
19053.90 119
19055.20 117
19056.51 99
19057.81 95
19059.12 94
19060.43 118
19061.73 127
19063.04 101
19064.34 106
19065.65 109
19066.95 121
19068.26 106
19069.56 105
19070.87 120
19072.18 112
19073.48 125
19074.79 116
19076.09 125
19077.40 86
19078.71 106
19080.01 104
19081.32 110
19082.62 115
19083.93 122
19085.24 143
19086.54 114
19087.85 111
19089.16 115
19090.46 119
19091.77 133
19093.07 105
19094.38 133
19095.69 96
19096.99 114
19098.30 119
19099.61 135
19100.91 110
19102.22 122
19103.53 102
19104.84 89
19106.14 99
19107.45 95
19108.76 124
19110.06 114
19111.37 108
19112.68 103
19113.98 104
19115.29 116
19116.60 103
19117.91 103
19119.21 109
19120.52 103
19121.83 105
19123.14 121
19124.44 111
19125.75 124
19127.06 98
19128.37 120
19129.68 116
19130.98 109
19132.29 90
19133.60 99
19134.91 135
19136.21 109
19137.52 95
19138.83 111
19140.14 90
19141.45 108
19142.76 144
19144.06 113
19145.37 93
19146.68 114
19147.99 129
19149.30 121
19150.61 103
19151.91 115
19153.22 116
19154.53 119
19155.84 119
19157.15 122
19158.46 93
19159.77 132
19161.07 151
19162.38 117
19163.69 106
19165.00 110
19166.31 115
19167.62 126
19168.93 122
19170.24 100
19171.55 106
19172.86 127
19174.17 110
19175.48 108
19176.78 131
19178.09 127
19179.40 126
19180.71 125
19182.02 116
19183.33 131
19184.64 117
19185.95 112
19187.26 116
19188.57 102
19189.88 103
19191.19 120
19192.50 123
19193.81 106
19195.12 113
19196.43 132
19197.74 142
19199.05 96
19200.36 96
19201.67 125
19202.98 115
19204.29 129
19205.60 124
19206.91 128
19208.22 115
19209.53 119
19210.84 94
19212.15 123
19213.47 100
19214.78 124
19216.09 124
19217.40 130
19218.71 115
19220.02 102
19221.33 120
19222.64 121
19223.95 96
19225.26 116
19226.57 98
19227.89 106
19229.20 109
19230.51 116
19231.82 119
19233.13 113
19234.44 96
19235.75 106
19237.06 113
19238.38 103
19239.69 110
19241.00 119
19242.31 105
19243.62 119
19244.93 107
19246.25 107
19247.56 105
19248.87 113
19250.18 116
19251.49 114
19252.81 95
19254.12 105
19255.43 116
19256.74 126
19258.05 108
19259.37 110
19260.68 95
19261.99 98
19263.30 120
19264.62 120
19265.93 106
19267.24 114
19268.55 119
19269.87 111
19271.18 128
19272.49 100
19273.80 111
19275.12 108
19276.43 114
19277.74 106
19279.05 98
19280.37 104
19281.68 100
19282.99 127
19284.31 121
19285.62 96
19286.93 89
19288.25 109
19289.56 114
19290.87 131
19292.19 119
19293.50 105
19294.81 97
19296.13 104
19297.44 94
19298.75 123
19300.07 119
19301.38 110
19302.69 112
19304.01 118
19305.32 116
19306.64 118
19307.95 110
19309.26 87
19310.58 107
19311.89 110
19313.21 120
19314.52 130
19315.83 105
19317.15 105
19318.46 114
19319.78 96
19321.09 101
19322.41 118
19323.72 100
19325.03 106
19326.35 114
19327.66 102
19328.98 109
19330.29 112
19331.61 102
19332.92 107
19334.24 95
19335.55 102
19336.87 101
19338.18 136
19339.50 91
19340.81 101
19342.13 98
19343.44 91
19344.76 109
19346.07 87
19347.39 109
19348.70 97
19350.02 82
19351.33 89
19352.65 95
19353.96 104
19355.28 105
19356.59 118
19357.91 107
19359.23 104
19360.54 113
19361.86 110
19363.17 117
19364.49 91
19365.80 100
19367.12 104
19368.44 122
19369.75 107
19371.07 104
19372.38 116
19373.70 107
19375.02 108
19376.33 113
19377.65 83
19378.97 108
19380.28 115
19381.60 86
19382.91 78
19384.23 89
19385.55 113
19386.86 98
19388.18 105
19389.50 98
19390.81 126
19392.13 100
19393.45 98
19394.76 101
19396.08 91
19397.40 119
19398.72 118
19400.03 108
19401.35 97
19402.67 101
19403.98 93
19405.30 108
19406.62 102
19407.94 104
19409.25 103
19410.57 127
19411.89 87
19413.20 96
19414.52 106
19415.84 86
19417.16 131
19418.48 118
19419.79 101
19421.11 103
19422.43 118
19423.75 115
19425.06 106
19426.38 106
19427.70 97
19429.02 107
19430.34 96
19431.65 94
19432.97 106
19434.29 112
19435.61 111
19436.93 98
19438.25 91
19439.56 89
19440.88 102
19442.20 117
19443.52 97
19444.84 82
19446.16 95
19447.47 120
19448.79 125
19450.11 97
19451.43 105
19452.75 109
19454.07 96
19455.39 106
19456.71 103
19458.03 118
19459.34 96
19460.66 96
19461.98 84
19463.30 89
19464.62 89
19465.94 93
19467.26 118
19468.58 109
19469.90 100
19471.22 87
19472.54 91
19473.86 90
19475.18 100
19476.50 95
19477.82 94
19479.14 103
19480.46 101
19481.78 96
19483.10 98
19484.42 104
19485.73 113
19487.05 107
19488.37 105
19489.70 123
19491.02 101
19492.34 117
19493.66 114
19494.98 106
19496.30 88
19497.62 122
19498.94 128
19500.26 121
19501.58 89
19502.90 113
19504.22 116
19505.54 97
19506.86 98
19508.18 101
19509.50 110
19510.82 111
19512.14 117
19513.46 111
19514.78 96
19516.11 124
19517.43 123
19518.75 120
19520.07 100
19521.39 96
19522.71 105
19524.03 104
19525.35 112
19526.68 122
19528.00 99
19529.32 97
19530.64 116
19531.96 93
19533.28 97
19534.60 103
19535.93 119
19537.25 109
19538.57 100
19539.89 116
19541.21 111
19542.53 115
19543.86 100
19545.18 102
19546.50 124
19547.82 114
19549.14 95
19550.47 68
19551.79 85
19553.11 99
19554.43 112
19555.76 107
19557.08 103
19558.40 92
19559.72 102
19561.05 112
19562.37 87
19563.69 88
19565.01 110
19566.34 121
19567.66 118
19568.98 125
19570.30 101
19571.63 98
19572.95 106
19574.27 105
19575.60 80
19576.92 102
19578.24 122
19579.57 92
19580.89 111
19582.21 94
19583.54 95
19584.86 114
19586.18 125
19587.51 88
19588.83 102
19590.15 106
19591.48 132
19592.80 107
19594.12 125
19595.45 116
19596.77 109
19598.09 86
19599.42 102
19600.74 100
19602.07 90
19603.39 106
19604.71 90
19606.04 99
19607.36 98
19608.69 122
19610.01 102
19611.33 94
19612.66 87
19613.98 115
19615.31 119
19616.63 106
19617.96 97
19619.28 92
19620.60 102
19621.93 94
19623.25 76
19624.58 109
19625.90 117
19627.23 101
19628.55 85
19629.88 76
19631.20 115
19632.53 105
19633.85 102
19635.18 103
19636.50 97
19637.83 93
19639.15 106
19640.48 116
19641.80 83
19643.13 101
19644.45 103
19645.78 116
19647.10 83
19648.43 90
19649.76 123
19651.08 119
19652.41 91
19653.73 103
19655.06 91
19656.38 115
19657.71 104
19659.04 92
19660.36 90
19661.69 85
19663.01 106
19664.34 133
19665.67 86
19666.99 108
19668.32 126
19669.64 101
19670.97 109
19672.30 112
19673.62 112
19674.95 125
19676.28 103
19677.60 93
19678.93 104
19680.25 91
19681.58 96
19682.91 111
19684.23 106
19685.56 97
19686.89 105
19688.22 99
19689.54 95
19690.87 97
19692.20 120
19693.52 123
19694.85 122
19696.18 117
19697.50 101
19698.83 109
19700.16 128
19701.49 96
19702.81 111
19704.14 85
19705.47 91
19706.80 118
19708.12 99
19709.45 84
19710.78 90
19712.11 110
19713.43 95
19714.76 90
19716.09 89
19717.42 88
19718.74 95
19720.07 96
19721.40 104
19722.73 102
19724.06 114
19725.38 94
19726.71 99
19728.04 91
19729.37 101
19730.70 92
19732.03 86
19733.35 90
19734.68 104
19736.01 95
19737.34 108
19738.67 113
19740.00 123
19741.32 93
19742.65 91
19743.98 122
19745.31 94
19746.64 102
19747.97 104
19749.30 118
19750.63 78
19751.96 93
19753.28 75
19754.61 99
19755.94 116
19757.27 109
19758.60 93
19759.93 103
19761.26 100
19762.59 94
19763.92 113
19765.25 81
19766.58 91
19767.91 103
19769.24 98
19770.57 90
19771.90 98
19773.22 81
19774.55 123
19775.88 114
19777.21 87
19778.54 74
19779.87 101
19781.20 105
19782.53 126
19783.86 120
19785.19 85
19786.52 113
19787.85 102
19789.18 97
19790.51 97
19791.85 96
19793.18 86
19794.51 99
19795.84 99
19797.17 90
19798.50 70
19799.83 110
19801.16 106
19802.49 93
19803.82 103
19805.15 102
19806.48 99
19807.81 105
19809.14 115
19810.47 107
19811.81 111
19813.14 102
19814.47 115
19815.80 112
19817.13 114
19818.46 105
19819.79 108
19821.12 108
19822.45 97
19823.79 106
19825.12 108
19826.45 78
19827.78 92
19829.11 86
19830.44 83
19831.78 102
19833.11 93
19834.44 95
19835.77 99
19837.10 113
19838.43 89
19839.77 107
19841.10 88
19842.43 98
19843.76 103
19845.09 99
19846.43 97
19847.76 120
19849.09 93
19850.42 115
19851.76 115
19853.09 79
19854.42 95
19855.75 86
19857.09 108
19858.42 86
19859.75 83
19861.08 105
19862.42 102
19863.75 97
19865.08 89
19866.41 106
19867.75 111
19869.08 114
19870.41 102
19871.75 83
19873.08 94
19874.41 113
19875.75 96
19877.08 112
19878.41 105
19879.75 107
19881.08 94
19882.41 118
19883.75 75
19885.08 102
19886.41 89
19887.75 87
19889.08 93
19890.41 96
19891.75 90
19893.08 105
19894.41 84
19895.75 89
19897.08 93
19898.42 101
19899.75 102
19901.08 86
19902.42 122
19903.75 108
19905.09 96
19906.42 106
19907.75 100
19909.09 108
19910.42 98
19911.76 100
19913.09 94
19914.43 96
19915.76 114
19917.10 110
19918.43 108
19919.77 115
19921.10 90
19922.43 112
19923.77 107
19925.10 101
19926.44 108
19927.77 107
19929.11 90
19930.44 98
19931.78 79
19933.11 108
19934.45 108
19935.78 81
19937.12 87
19938.45 90
19939.79 99
19941.13 105
19942.46 89
19943.80 97
19945.13 97
19946.47 105
19947.80 112
19949.14 104
19950.47 92
19951.81 98
19953.15 118
19954.48 103
19955.82 133
19957.15 105
19958.49 102
19959.83 100
19961.16 99
19962.50 87
19963.83 105
19965.17 101
19966.51 107
19967.84 98
19969.18 91
19970.51 103
19971.85 95
19973.19 86
19974.52 103
19975.86 112
19977.20 103
19978.53 109
19979.87 101
19981.21 105
19982.54 86
19983.88 111
19985.22 126
19986.55 113
19987.89 96
19989.23 94
19990.57 103
19991.90 101
19993.24 100
19994.58 79
19995.91 101
19997.25 104
19998.59 104
19999.93 85
20001.26 101
20002.60 92
20003.94 100
20005.28 120
20006.61 92
20007.95 100
20009.29 94
20010.63 104
20011.96 83
20013.30 104
20014.64 93
20015.98 86
20017.31 93
20018.65 103
20019.99 81
20021.33 103
20022.67 115
20024.01 86
20025.34 95
20026.68 95
20028.02 94
20029.36 135
20030.70 118
20032.03 100
20033.37 112
20034.71 107
20036.05 125
20037.39 105
20038.73 104
20040.07 91
20041.40 103
20042.74 105
20044.08 109
20045.42 110
20046.76 99
20048.10 128
20049.44 91
20050.78 116
20052.12 84
20053.46 92
20054.79 109
20056.13 121
20057.47 127
20058.81 120
20060.15 104
20061.49 117
20062.83 94
20064.17 100
20065.51 117
20066.85 110
20068.19 103
20069.53 107
20070.87 99
20072.21 99
20073.55 101
20074.89 92
20076.23 99
20077.57 83
20078.91 100
20080.25 107
20081.59 111
20082.93 105
20084.27 132
20085.61 107
20086.95 92
20088.29 101
20089.63 86
20090.97 102
20092.31 92
20093.65 98
20094.99 88
20096.33 113
20097.67 104
20099.01 100
20100.35 88
20101.69 111
20103.03 87
20104.38 90
20105.72 100
20107.06 107
20108.40 95
20109.74 105
20111.08 92
20112.42 89
20113.76 103
20115.10 98
20116.45 121
20117.79 78
20119.13 95
20120.47 100
20121.81 105
20123.15 110
20124.49 120
20125.84 103
20127.18 84
20128.52 93
20129.86 87
20131.20 106
20132.54 82
20133.89 96
20135.23 101
20136.57 101
20137.91 102
20139.25 91
20140.60 85
