# Supplementary material for: MALDI-TOF MS typing enables the classification of brewing yeasts of the genus Saccharomyces to major beer styles
Source: PLoS One. 2017 Aug 9;12(8):e0181694. doi: 10.1371/journal.pone.0181694 (PMC5549903; doi:10.1371/journal.pone.0181694)
Supplement: S14 File — The directory includes 90 raw files and was zipped to “.zip”; the folder has three strains with 30 spectra per strain; S1 Text explains the raw files with an example and Table 1 represents the yeast strains used within the experiment. (ZIP) [file pone.0181694.s017.zip › 40-42/30666-220-OG-WB-WB-YPG-18h-E-E_2015-11-04__0_E2_1.dat]

2000.55 3295
2000.97 3342
2001.39 3459
2001.81 3356
2002.23 3254
2002.65 3242
2003.08 3245
2003.50 3225
2003.92 2922
2004.34 3006
2004.76 3032
2005.19 3113
2005.61 3211
2006.03 3026
2006.45 2991
2006.87 3042
2007.30 3187
2007.72 3337
2008.14 3395
2008.56 3371
2008.99 3209
2009.41 3221
2009.83 3462
2010.25 3442
2010.68 3306
2011.10 3035
2011.52 3253
2011.94 3136
2012.37 2932
2012.79 2967
2013.21 2864
2013.63 3141
2014.06 2903
2014.48 2808
2014.90 3070
2015.33 2992
2015.75 2976
2016.17 3020
2016.60 2864
2017.02 3055
2017.44 2979
2017.86 3139
2018.29 3155
2018.71 3116
2019.14 3104
2019.56 3326
2019.98 3484
2020.41 3435
2020.83 3302
2021.25 3315
2021.68 3493
2022.10 3383
2022.52 3004
2022.95 3067
2023.37 3101
2023.80 3095
2024.22 3377
2024.64 3353
2025.07 3109
2025.49 3056
2025.92 2941
2026.34 2951
2026.76 3012
2027.19 3070
2027.61 2897
2028.04 2863
2028.46 3108
2028.89 3037
2029.31 2972
2029.74 2820
2030.16 2894
2030.58 2916
2031.01 3011
2031.43 3091
2031.86 2907
2032.28 2900
2032.71 3048
2033.13 3090
2033.56 3087
2033.98 3001
2034.41 3225
2034.83 3130
2035.26 3264
2035.68 3173
2036.11 3152
2036.53 3146
2036.96 3313
2037.38 3104
2037.81 3354
2038.24 3290
2038.66 3109
2039.09 3137
2039.51 3231
2039.94 3267
2040.36 3225
2040.79 3277
2041.21 3245
2041.64 3117
2042.07 3285
2042.49 3148
2042.92 3160
2043.34 3081
2043.77 2917
2044.20 2912
2044.62 3020
2045.05 3150
2045.47 2959
2045.90 2998
2046.33 3123
2046.75 3247
2047.18 3227
2047.61 3180
2048.03 3264
2048.46 3236
2048.89 3151
2049.31 2953
2049.74 3093
2050.16 3039
2050.59 2965
2051.02 3001
2051.45 3078
2051.87 3130
2052.30 2879
2052.73 3025
2053.15 3133
2053.58 3095
2054.01 3197
2054.43 3106
2054.86 2999
2055.29 3159
2055.72 2987
2056.14 2998
2056.57 3153
2057.00 3229
2057.43 2943
2057.85 3033
2058.28 3019
2058.71 3026
2059.14 2905
2059.56 3012
2059.99 3253
2060.42 3117
2060.85 3100
2061.27 2962
2061.70 3003
2062.13 3082
2062.56 3128
2062.99 3027
2063.41 3173
2063.84 3078
2064.27 3128
2064.70 3292
2065.13 3430
2065.55 3223
2065.98 3239
2066.41 3453
2066.84 3655
2067.27 3817
2067.70 3643
2068.13 3606
2068.55 3350
2068.98 3130
2069.41 3223
2069.84 3165
2070.27 3060
2070.70 3047
2071.13 2987
2071.56 2882
2071.98 2932
2072.41 2955
2072.84 2976
2073.27 3186
2073.70 3064
2074.13 3017
2074.56 3136
2074.99 3124
2075.42 3114
2075.85 3083
2076.28 3091
2076.71 3298
2077.13 3169
2077.56 3105
2077.99 3095
2078.42 3093
2078.85 3170
2079.28 3165
2079.71 3163
2080.14 3254
2080.57 3249
2081.00 3461
2081.43 3342
2081.86 3296
2082.29 3147
2082.72 3319
2083.15 3180
2083.58 3106
2084.01 2844
2084.44 3303
2084.87 3196
2085.30 2833
2085.73 2891
2086.16 3263
2086.59 3293
2087.02 3191
2087.46 3042
2087.89 3218
2088.32 3149
2088.75 3152
2089.18 3147
2089.61 3362
2090.04 3204
2090.47 3056
2090.90 3038
2091.33 2857
2091.76 2826
2092.19 3131
2092.63 3168
2093.06 2838
2093.49 2712
2093.92 2828
2094.35 2886
2094.78 2966
2095.21 2751
2095.64 2783
2096.08 2963
2096.51 3019
2096.94 2864
2097.37 2914
2097.80 2789
2098.23 2860
2098.67 2946
2099.10 2993
2099.53 2884
2099.96 2840
2100.39 2636
2100.82 2698
2101.26 2803
2101.69 2712
2102.12 2739
2102.55 2735
2102.98 2697
2103.42 2874
2103.85 2833
2104.28 2878
2104.71 2907
2105.15 2979
2105.58 3003
2106.01 3137
2106.44 3127
2106.88 3160
2107.31 3369
2107.74 3015
2108.17 3190
2108.61 3296
2109.04 3256
2109.47 3230
2109.90 3189
2110.34 3121
2110.77 3036
2111.20 2966
2111.64 2850
2112.07 2879
2112.50 2993
2112.94 2893
2113.37 2809
2113.80 2765
2114.24 2937
2114.67 2918
2115.10 2763
2115.54 2720
2115.97 2722
2116.40 2828
2116.84 2939
2117.27 2871
2117.70 2807
2118.14 2863
2118.57 2779
2119.00 2784
2119.44 2655
2119.87 2777
2120.31 2834
2120.74 2850
2121.17 2908
2121.61 2752
2122.04 2820
2122.48 2780
2122.91 2895
2123.35 2965
2123.78 2985
2124.21 2906
2124.65 3027
2125.08 2944
2125.52 3090
2125.95 2996
2126.39 2927
2126.82 3025
2127.26 3207
2127.69 2945
2128.12 3112
2128.56 3071
2128.99 3109
2129.43 3122
2129.86 3001
2130.30 3120
2130.73 3228
2131.17 3171
2131.60 3108
2132.04 3141
2132.47 3363
2132.91 3260
2133.34 3221
2133.78 3155
2134.22 3190
2134.65 3190
2135.09 3205
2135.52 3255
2135.96 3264
2136.39 3152
2136.83 3091
2137.26 3282
2137.70 3080
2138.14 3012
2138.57 3028
2139.01 3029
2139.44 2991
2139.88 2870
2140.31 2838
2140.75 2856
2141.19 2881
2141.62 2787
2142.06 2926
2142.50 2821
2142.93 2867
2143.37 2891
2143.80 2750
2144.24 2933
2144.68 2870
2145.11 2755
2145.55 2876
2145.99 2830
2146.42 2785
2146.86 2934
2147.30 2905
2147.73 2926
2148.17 3128
2148.61 3106
2149.04 3233
2149.48 3400
2149.92 3655
2150.35 3485
2150.79 3515
2151.23 3472
2151.67 3568
2152.10 3627
2152.54 3313
2152.98 3444
2153.41 3503
2153.85 3396
2154.29 3159
2154.73 3250
2155.16 3395
2155.60 3137
2156.04 3145
2156.48 2967
2156.91 2997
2157.35 2940
2157.79 2840
2158.23 2980
2158.67 2947
2159.10 3042
2159.54 3305
2159.98 3173
2160.42 3267
2160.86 3141
2161.29 3075
2161.73 3205
2162.17 3251
2162.61 3295
2163.05 3192
2163.48 3173
2163.92 3251
2164.36 3106
2164.80 3058
2165.24 3257
2165.68 3179
2166.12 3239
2166.55 3055
2166.99 3018
2167.43 2963
2167.87 3110
2168.31 2933
2168.75 3117
2169.19 3328
2169.63 3310
2170.06 3167
2170.50 3188
2170.94 3438
2171.38 3319
2171.82 3370
2172.26 3427
2172.70 3472
2173.14 3491
2173.58 3434
2174.02 3688
2174.46 3958
2174.90 3810
2175.34 3844
2175.78 4030
2176.22 3876
2176.65 3950
2177.09 3651
2177.53 3873
2177.97 3926
2178.41 3599
2178.85 3511
2179.29 3449
2179.73 3426
2180.17 3251
2180.61 3243
2181.05 3176
2181.49 3384
2181.93 3076
2182.37 2871
2182.81 3054
2183.26 3027
2183.70 2959
2184.14 3122
2184.58 2937
2185.02 2880
2185.46 3005
2185.90 2992
2186.34 3066
2186.78 3071
2187.22 3188
2187.66 3253
2188.10 3480
2188.54 3546
2188.98 3591
2189.42 3566
2189.87 3481
2190.31 3421
2190.75 3592
2191.19 3540
2191.63 3560
2192.07 3294
2192.51 3227
2192.95 3239
2193.39 3267
2193.84 3391
2194.28 3316
2194.72 3240
2195.16 3138
2195.60 3266
2196.04 3447
2196.49 3551
2196.93 3491
2197.37 3500
2197.81 3536
2198.25 3528
2198.69 3396
2199.14 3472
2199.58 3436
2200.02 3234
2200.46 3237
2200.90 3130
2201.35 3103
2201.79 3039
2202.23 3217
2202.67 3190
2203.12 3429
2203.56 3515
2204.00 3318
2204.44 3140
2204.89 3197
2205.33 3281
2205.77 3547
2206.21 3602
2206.66 3496
2207.10 3360
2207.54 3438
2207.98 3432
2208.43 3567
2208.87 3569
2209.31 3428
2209.76 3494
2210.20 3358
2210.64 3306
2211.09 3492
2211.53 3331
2211.97 3290
2212.41 3342
2212.86 3244
2213.30 3276
2213.74 3277
2214.19 3194
2214.63 3189
2215.08 3197
2215.52 3091
2215.96 3042
2216.41 3089
2216.85 3054
2217.29 2931
2217.74 3010
2218.18 3050
2218.63 3031
2219.07 3185
2219.51 3103
2219.96 3091
2220.40 3055
2220.85 3133
2221.29 2979
2221.73 2966
2222.18 2923
2222.62 3036
2223.07 3100
2223.51 3155
2223.96 3278
2224.40 3343
2224.84 3352
2225.29 3307
2225.73 3279
2226.18 3383
2226.62 3460
2227.07 3608
2227.51 3536
2227.96 3524
2228.40 3576
2228.85 3714
2229.29 3664
2229.74 3601
2230.18 3566
2230.63 3657
2231.07 3652
2231.52 3729
2231.96 3523
2232.41 3508
2232.85 3605
2233.30 3662
2233.74 3488
2234.19 3577
2234.63 3685
2235.08 3546
2235.53 3359
2235.97 3423
2236.42 3202
2236.86 3227
2237.31 3186
2237.75 3203
2238.20 2891
2238.65 2921
2239.09 3119
2239.54 3112
2239.98 3016
2240.43 2973
2240.88 2964
2241.32 2965
2241.77 2955
2242.21 2772
2242.66 2878
2243.11 3024
2243.55 2949
2244.00 3052
2244.45 2988
2244.89 2927
2245.34 2831
2245.79 2910
2246.23 2814
2246.68 2761
2247.13 2924
2247.57 2857
2248.02 2836
2248.47 2821
2248.91 2783
2249.36 2851
2249.81 2736
2250.25 2813
2250.70 2922
2251.15 2992
2251.60 3036
2252.04 3069
2252.49 3102
2252.94 3099
2253.39 3100
2253.83 3054
2254.28 3013
2254.73 3000
2255.17 3037
2255.62 2874
2256.07 2765
2256.52 2789
2256.97 2889
2257.41 2943
2257.86 2628
2258.31 2771
2258.76 2778
2259.20 2741
2259.65 2731
2260.10 2706
2260.55 2869
2261.00 2892
2261.45 3103
2261.89 2948
2262.34 3085
2262.79 3163
2263.24 3180
2263.69 3161
2264.13 3269
2264.58 3163
2265.03 3137
2265.48 3117
2265.93 3120
2266.38 3137
2266.83 3178
2267.28 3224
2267.72 3246
2268.17 3298
2268.62 3530
2269.07 3449
2269.52 3559
2269.97 3756
2270.42 3441
2270.87 3634
2271.32 3729
2271.76 3974
2272.21 3932
2272.66 4059
2273.11 3958
2273.56 3872
2274.01 3662
2274.46 3704
2274.91 3651
2275.36 3462
2275.81 3317
2276.26 3235
2276.71 3069
2277.16 2975
2277.61 2811
2278.06 2943
2278.51 2936
2278.96 3083
2279.41 2814
2279.86 2979
2280.31 2957
2280.76 2918
2281.21 2964
2281.66 3034
2282.11 3122
2282.56 3022
2283.01 2949
2283.46 3062
2283.91 3091
2284.36 2879
2284.81 2946
2285.26 3009
2285.71 3084
2286.16 3226
2286.61 3167
2287.06 3389
2287.51 3418
2287.96 3840
2288.42 3885
2288.87 4375
2289.32 4833
2289.77 5429
2290.22 5901
2290.67 6343
2291.12 6382
2291.57 6639
2292.02 6577
2292.48 6609
2292.93 6565
2293.38 6275
2293.83 5636
2294.28 5413
2294.73 5173
2295.18 4606
2295.63 4183
2296.09 4022
2296.54 3933
2296.99 3877
2297.44 3610
2297.89 3537
2298.35 3381
2298.80 3188
2299.25 3176
2299.70 3201
2300.15 3051
2300.60 3043
2301.06 2877
2301.51 2809
2301.96 2905
2302.41 2937
2302.87 2823
2303.32 2893
2303.77 2943
2304.22 2957
2304.67 2877
2305.13 2789
2305.58 2994
2306.03 3055
2306.49 2992
2306.94 3227
2307.39 3342
2307.84 3339
2308.30 3475
2308.75 3739
2309.20 4028
2309.65 3992
2310.11 4078
2310.56 3866
2311.01 3859
2311.47 3893
2311.92 3901
2312.37 3922
2312.83 3710
2313.28 3600
2313.73 3472
2314.19 3574
2314.64 3543
2315.09 3483
2315.55 3271
2316.00 3161
2316.45 3280
2316.91 3389
2317.36 3447
2317.81 3472
2318.27 3323
2318.72 3520
2319.18 3635
2319.63 3603
2320.08 3686
2320.54 3639
2320.99 3684
2321.45 3464
2321.90 3730
2322.35 3751
2322.81 3698
2323.26 3626
2323.72 3593
2324.17 3518
2324.63 3331
2325.08 3544
2325.53 3862
2325.99 3761
2326.44 3687
2326.90 3735
2327.35 3491
2327.81 3596
2328.26 3506
2328.72 3482
2329.17 3485
2329.63 3522
2330.08 3327
2330.54 3351
2330.99 3213
2331.45 3383
2331.90 3346
2332.36 3128
2332.81 3257
2333.27 3289
2333.72 3176
2334.18 3273
2334.63 3128
2335.09 3109
2335.54 3002
2336.00 3195
2336.46 3331
2336.91 3179
2337.37 3134
2337.82 3174
2338.28 3162
2338.73 3270
2339.19 3304
2339.65 3380
2340.10 3332
2340.56 3340
2341.01 3139
2341.47 3209
2341.93 3342
2342.38 3280
2342.84 3163
2343.29 3103
2343.75 2992
2344.21 3117
2344.66 3186
2345.12 3167
2345.58 3231
2346.03 3307
2346.49 3200
2346.94 3054
2347.40 3231
2347.86 3245
2348.31 3311
2348.77 3368
2349.23 3297
2349.69 3148
2350.14 3079
2350.60 3070
2351.06 2950
2351.51 3131
2351.97 2964
2352.43 2917
2352.88 2891
2353.34 2942
2353.80 3009
2354.26 2988
2354.71 2984
2355.17 2921
2355.63 3116
2356.09 2977
2356.54 3118
2357.00 3079
2357.46 2936
2357.92 3031
2358.37 2970
2358.83 3301
2359.29 3171
2359.75 3097
2360.20 3172
2360.66 3314
2361.12 3406
2361.58 3278
2362.04 3332
2362.49 3453
2362.95 3306
2363.41 3270
2363.87 3233
2364.33 3168
2364.79 3274
2365.24 3369
2365.70 3277
2366.16 3214
2366.62 3299
2367.08 3324
2367.54 3444
2367.99 3520
2368.45 3369
2368.91 3639
2369.37 3381
2369.83 3349
2370.29 3386
2370.75 3380
2371.21 3418
2371.67 3453
2372.12 3481
2372.58 3673
2373.04 3664
2373.50 3679
2373.96 3611
2374.42 3697
2374.88 3969
2375.34 4001
2375.80 3850
2376.26 3891
2376.72 3936
2377.18 3831
2377.64 3710
2378.10 3605
2378.56 3411
2379.01 3401
2379.47 3140
2379.93 3106
2380.39 3247
2380.85 3355
2381.31 3226
2381.77 3281
2382.23 3359
2382.69 3140
2383.15 3242
2383.61 3144
2384.07 2929
2384.53 3266
2384.99 3231
2385.45 3142
2385.92 3209
2386.38 3251
2386.84 2999
2387.30 3164
2387.76 3012
2388.22 2960
2388.68 3333
2389.14 3350
2389.60 3186
2390.06 3376
2390.52 3414
2390.98 3504
2391.44 3569
2391.90 3704
2392.36 3487
2392.83 3404
2393.29 3344
2393.75 3355
2394.21 3307
2394.67 3315
2395.13 3371
2395.59 3087
2396.05 2977
2396.52 3047
2396.98 3193
2397.44 3400
2397.90 3231
2398.36 3220
2398.82 3242
2399.28 3322
2399.75 3244
2400.21 3311
2400.67 3199
2401.13 3171
2401.59 2961
2402.06 2995
2402.52 2955
2402.98 2938
2403.44 2917
2403.90 2767
2404.37 3061
2404.83 2835
2405.29 2957
2405.75 2961
2406.21 2877
2406.68 2834
2407.14 2942
2407.60 3033
2408.06 2888
2408.53 2788
2408.99 2764
2409.45 2799
2409.91 2795
2410.38 2701
2410.84 2896
2411.30 2807
2411.77 2809
2412.23 2959
2412.69 2689
2413.15 2875
2413.62 3134
2414.08 3071
2414.54 2999
2415.01 3183
2415.47 3091
2415.93 3208
2416.40 3493
2416.86 3294
2417.32 3317
2417.79 3553
2418.25 3505
2418.71 3537
2419.18 3356
2419.64 3478
2420.10 3500
2420.57 3509
2421.03 3403
2421.50 3176
2421.96 3232
2422.42 3077
2422.89 3301
2423.35 3369
2423.81 3011
2424.28 3012
2424.74 3207
2425.21 3210
2425.67 3177
2426.14 3265
2426.60 3378
2427.06 3407
2427.53 3543
2427.99 3317
2428.46 3218
2428.92 3411
2429.39 3082
2429.85 3059
2430.32 3020
2430.78 3216
2431.24 3159
2431.71 3117
2432.17 3211
2432.64 3101
2433.10 3061
2433.57 3167
2434.03 3222
2434.50 3109
2434.96 3070
2435.43 3062
2435.89 2852
2436.36 2986
2436.82 3095
2437.29 3030
2437.76 2926
2438.22 3111
2438.69 3260
2439.15 3347
2439.62 3362
2440.08 3542
2440.55 3668
2441.01 3684
2441.48 3620
2441.95 3418
2442.41 3756
2442.88 3718
2443.34 3427
2443.81 3626
2444.27 3623
2444.74 3528
2445.21 3098
2445.67 3137
2446.14 3153
2446.60 3046
2447.07 2981
2447.54 3017
2448.00 2838
2448.47 2767
2448.94 2716
2449.40 2945
2449.87 3200
2450.34 3154
2450.80 3215
2451.27 3214
2451.74 3086
2452.20 2967
2452.67 3068
2453.14 3092
2453.60 2968
2454.07 3003
2454.54 3185
2455.00 2993
2455.47 3092
2455.94 3000
2456.40 3060
2456.87 3049
2457.34 2787
2457.81 2833
2458.27 2852
2458.74 2843
2459.21 2954
2459.68 2877
2460.14 3015
2460.61 3004
2461.08 2855
2461.55 2850
2462.01 2804
2462.48 2761
2462.95 2900
2463.42 2802
2463.88 2897
2464.35 2896
2464.82 2882
2465.29 2935
2465.76 2995
2466.22 2981
2466.69 2983
2467.16 3033
2467.63 2807
2468.10 2898
2468.57 3076
2469.03 3000
2469.50 2789
2469.97 2922
2470.44 3059
2470.91 2923
2471.38 2791
2471.84 2974
2472.31 2892
2472.78 2908
2473.25 2947
2473.72 2977
2474.19 2864
2474.66 2925
2475.13 3148
2475.59 2962
2476.06 3130
2476.53 2938
2477.00 2814
2477.47 2967
2477.94 2959
2478.41 2764
2478.88 2943
2479.35 2803
2479.82 2957
2480.29 2991
2480.76 2850
2481.23 2778
2481.69 2692
2482.16 2708
2482.63 3045
2483.10 2964
2483.57 2845
2484.04 2795
2484.51 2840
2484.98 2778
2485.45 2789
2485.92 2745
2486.39 2881
2486.86 2850
2487.33 2913
2487.80 2760
2488.27 2850
2488.74 3023
2489.21 3162
2489.68 3088
2490.15 2980
2490.62 3122
2491.09 3098
2491.56 3036
2492.04 3123
2492.51 3119
2492.98 2973
2493.45 3012
2493.92 3318
2494.39 3177
2494.86 3141
2495.33 3237
2495.80 3085
2496.27 3102
2496.74 3049
2497.21 3169
2497.68 3096
2498.16 3019
2498.63 2923
2499.10 2997
2499.57 2885
2500.04 2786
2500.51 2797
2500.98 2751
2501.45 2729
2501.93 2678
2502.40 2732
2502.87 2955
2503.34 2838
2503.81 2698
2504.28 2669
2504.76 2526
2505.23 2960
2505.70 2808
2506.17 2811
2506.64 2615
2507.11 2728
2507.59 2881
2508.06 2820
2508.53 2958
2509.00 3221
2509.47 3177
2509.95 3220
2510.42 3287
2510.89 3388
2511.36 3332
2511.84 3462
2512.31 3538
2512.78 3530
2513.25 3540
2513.73 3499
2514.20 3814
2514.67 3574
2515.14 3634
2515.62 3446
2516.09 3223
2516.56 3174
2517.03 3157
2517.51 3215
2517.98 3121
2518.45 3073
2518.93 3010
2519.40 2989
2519.87 3063
2520.35 2962
2520.82 2816
2521.29 2944
2521.77 2925
2522.24 2973
2522.71 2842
2523.19 2811
2523.66 2999
2524.13 2788
2524.61 2674
2525.08 2677
2525.55 2876
2526.03 2747
2526.50 2794
2526.97 2787
2527.45 2835
2527.92 2848
2528.40 2860
2528.87 2956
2529.34 2794
2529.82 2752
2530.29 2942
2530.77 2947
2531.24 2842
2531.71 2898
2532.19 3066
2532.66 3013
2533.14 3040
2533.61 2872
2534.09 2832
2534.56 2953
2535.04 2980
2535.51 3148
2535.98 3133
2536.46 2969
2536.93 3032
2537.41 2980
2537.88 2923
2538.36 3140
2538.83 3272
2539.31 3173
2539.78 3137
2540.26 2914
2540.73 3019
2541.21 3119
2541.68 3127
2542.16 3120
2542.63 3367
2543.11 3219
2543.59 3219
2544.06 3087
2544.54 3096
2545.01 3117
2545.49 3452
2545.96 3776
2546.44 3509
2546.91 3649
2547.39 3775
2547.87 3937
2548.34 3698
2548.82 3689
2549.29 3823
2549.77 3802
2550.24 3913
2550.72 3969
2551.20 3647
2551.67 3422
2552.15 3560
2552.62 3402
2553.10 3570
2553.58 3458
2554.05 3301
2554.53 3328
2555.01 3442
2555.48 3308
2555.96 3282
2556.44 3338
2556.91 3416
2557.39 3251
2557.87 3112
2558.34 3087
2558.82 3210
2559.30 3109
2559.77 2899
2560.25 3025
2560.73 3028
2561.20 2971
2561.68 3134
2562.16 2886
2562.64 2805
2563.11 2923
2563.59 2898
2564.07 2783
2564.54 3043
2565.02 2690
2565.50 2579
2565.98 2651
2566.45 2778
2566.93 2732
2567.41 2827
2567.89 2818
2568.36 2722
2568.84 2687
2569.32 2609
2569.80 2763
2570.28 2747
2570.75 2906
2571.23 2878
2571.71 2692
2572.19 2688
2572.66 2734
2573.14 2701
2573.62 2794
2574.10 2821
2574.58 2765
2575.06 2772
2575.53 2620
2576.01 2653
2576.49 2606
2576.97 2675
2577.45 2688
2577.93 2662
2578.40 2682
2578.88 2803
2579.36 2725
2579.84 2665
2580.32 2724
2580.80 2912
2581.28 2824
2581.76 2872
2582.24 2839
2582.71 2799
2583.19 2895
2583.67 2796
2584.15 2792
2584.63 2745
2585.11 2868
2585.59 2732
2586.07 2734
2586.55 2724
2587.03 2759
2587.51 2857
2587.99 2928
2588.47 2838
2588.95 3025
2589.42 2982
2589.90 2962
2590.38 3028
2590.86 3082
2591.34 3058
2591.82 3208
2592.30 3243
2592.78 3269
2593.26 3206
2593.74 3101
2594.22 3141
2594.70 3097
2595.18 3078
2595.66 3203
2596.14 3121
2596.62 3038
2597.10 3074
2597.58 3039
2598.07 2821
2598.55 2760
2599.03 2785
2599.51 2792
2599.99 2833
2600.47 2741
2600.95 2669
2601.43 2632
2601.91 2841
2602.39 2774
2602.87 2651
2603.35 2789
2603.83 2694
2604.31 2636
2604.80 2739
2605.28 2729
2605.76 2785
2606.24 2929
2606.72 2940
2607.20 2923
2607.68 2882
2608.16 2766
2608.65 2803
2609.13 2924
2609.61 2880
2610.09 2875
2610.57 2902
2611.05 2915
2611.53 2854
2612.02 2749
2612.50 2921
2612.98 2937
2613.46 2950
2613.94 2763
2614.43 2878
2614.91 2973
2615.39 2909
2615.87 2866
2616.35 2829
2616.84 3013
2617.32 2745
2617.80 2856
2618.28 2821
2618.77 2781
2619.25 2838
2619.73 3004
2620.21 3025
2620.69 2801
2621.18 2701
2621.66 2729
2622.14 2838
2622.63 2713
2623.11 2794
2623.59 2827
2624.07 2714
2624.56 2764
2625.04 3028
2625.52 2950
2626.01 2890
2626.49 3010
2626.97 3279
2627.45 3133
2627.94 3038
2628.42 3069
2628.90 3069
2629.39 2956
2629.87 3120
2630.35 3063
2630.84 3075
2631.32 3118
2631.80 3369
2632.29 3176
2632.77 3063
2633.26 3296
2633.74 3327
2634.22 3214
2634.71 3037
2635.19 3034
2635.67 3055
2636.16 2937
2636.64 2816
2637.13 2883
2637.61 2791
2638.09 2926
2638.58 3027
2639.06 2863
2639.55 2784
2640.03 2764
2640.52 2865
2641.00 2829
2641.48 2916
2641.97 2747
2642.45 2679
2642.94 2658
2643.42 2752
2643.91 2814
2644.39 2825
2644.88 2897
2645.36 2691
2645.85 2591
2646.33 2766
2646.82 2868
2647.30 3014
2647.79 2777
2648.27 2862
2648.76 2894
2649.24 2951
2649.73 2822
2650.21 2697
2650.70 2873
2651.18 2984
2651.67 2858
2652.15 2766
2652.64 2924
2653.12 2884
2653.61 2788
2654.10 2758
2654.58 3053
2655.07 2854
2655.55 3039
2656.04 3031
2656.52 3070
2657.01 3037
2657.50 3091
2657.98 2969
2658.47 2987
2658.95 3031
2659.44 3009
2659.93 2922
2660.41 3068
2660.90 3138
2661.38 3212
2661.87 3254
2662.36 3231
2662.84 3183
2663.33 3106
2663.82 3108
2664.30 3288
2664.79 3236
2665.28 3141
2665.76 2987
2666.25 2904
2666.74 3027
2667.22 2929
2667.71 2855
2668.20 3020
2668.68 2962
2669.17 2687
2669.66 2711
2670.14 2810
2670.63 2729
2671.12 2874
2671.61 3030
2672.09 3134
2672.58 3384
2673.07 3648
2673.55 3652
2674.04 3581
2674.53 3844
2675.02 4162
2675.50 4279
2675.99 4134
2676.48 4107
2676.97 4250
2677.46 4169
2677.94 4012
2678.43 3724
2678.92 3604
2679.41 3501
2679.89 3378
2680.38 3282
2680.87 3224
2681.36 3135
2681.85 3062
2682.33 3013
2682.82 3102
2683.31 2992
2683.80 2946
2684.29 3134
2684.78 2989
2685.26 2896
2685.75 2933
2686.24 2980
2686.73 2872
2687.22 2846
2687.71 2689
2688.20 2796
2688.68 2883
2689.17 2832
2689.66 2519
2690.15 2629
2690.64 2668
2691.13 2649
2691.62 2675
2692.11 2815
2692.60 2793
2693.09 2810
2693.57 2805
2694.06 2918
2694.55 2778
2695.04 2817
2695.53 2710
2696.02 2708
2696.51 2655
2697.00 2880
2697.49 2786
2697.98 2486
2698.47 2689
2698.96 2686
2699.45 2703
2699.94 2770
2700.43 2814
2700.92 2882
2701.41 3083
2701.90 3172
2702.39 2852
2702.88 2906
2703.37 3040
2703.86 3028
2704.35 2948
2704.84 2990
2705.33 2910
2705.82 2997
2706.31 2934
2706.80 2862
2707.29 2888
2707.78 2923
2708.27 2925
2708.76 2742
2709.25 2796
2709.74 2847
2710.23 2752
2710.72 2529
2711.21 2719
2711.71 2739
2712.20 2764
2712.69 2869
2713.18 2924
2713.67 2860
2714.16 2818
2714.65 2943
2715.14 2766
2715.63 2976
2716.12 2885
2716.62 3038
2717.11 2903
2717.60 2745
2718.09 2770
2718.58 2800
2719.07 2890
2719.56 2831
2720.06 3055
2720.55 3084
2721.04 3045
2721.53 3039
2722.02 3124
2722.51 3313
2723.01 3368
2723.50 3399
2723.99 3399
2724.48 3522
2724.97 3441
2725.47 3432
2725.96 3299
2726.45 3107
2726.94 2835
2727.44 3000
2727.93 2858
2728.42 2868
2728.91 2890
2729.40 2868
2729.90 2941
2730.39 3072
2730.88 3078
2731.37 3178
2731.87 3268
2732.36 3212
2732.85 3303
2733.35 3535
2733.84 3566
2734.33 3505
2734.82 3621
2735.32 3704
2735.81 3661
2736.30 3738
2736.80 3668
2737.29 3878
2737.78 3739
2738.28 3459
2738.77 3490
2739.26 3442
2739.76 3359
2740.25 3274
2740.74 3051
2741.24 3010
2741.73 3084
2742.22 2978
2742.72 3083
2743.21 2947
2743.70 2793
2744.20 2865
2744.69 2579
2745.19 2763
2745.68 2834
2746.17 2915
2746.67 2748
2747.16 2773
2747.66 2654
2748.15 2714
2748.64 2809
2749.14 2843
2749.63 2647
2750.13 2882
2750.62 2945
2751.12 2739
2751.61 2744
2752.10 2737
2752.60 2879
2753.09 2909
2753.59 2794
2754.08 2826
2754.58 3088
2755.07 2977
2755.57 2847
2756.06 2806
2756.56 2856
2757.05 2854
2757.55 3008
2758.04 3087
2758.54 3101
2759.03 3033
2759.53 2923
2760.02 3003
2760.52 3085
2761.01 3022
2761.51 2846
2762.00 2847
2762.50 2863
2762.99 2986
2763.49 3119
2763.99 3128
2764.48 2905
2764.98 2825
2765.47 2880
2765.97 2833
2766.46 2943
2766.96 2907
2767.46 2887
2767.95 2985
2768.45 2881
2768.94 2834
2769.44 2977
2769.94 2682
2770.43 2732
2770.93 2894
2771.42 3123
2771.92 3037
2772.42 3155
2772.91 3315
2773.41 3446
2773.91 3586
2774.40 3830
2774.90 4021
2775.40 4131
2775.89 4499
2776.39 4618
2776.89 4689
2777.38 4807
2777.88 4697
2778.38 4603
2778.87 4553
2779.37 4327
2779.87 3978
2780.36 3847
2780.86 3503
2781.36 3324
2781.85 3313
2782.35 3241
2782.85 3046
2783.35 2978
2783.84 2863
2784.34 2758
2784.84 2968
2785.34 2805
2785.83 2995
2786.33 2934
2786.83 2808
2787.33 2973
2787.82 2957
2788.32 2798
2788.82 2862
2789.32 2719
2789.81 2819
2790.31 2677
2790.81 2597
2791.31 2605
2791.81 2542
2792.30 2566
2792.80 2669
2793.30 2861
2793.80 2914
2794.30 2861
2794.80 2951
2795.29 3195
2795.79 3128
2796.29 3139
2796.79 3315
2797.29 3392
2797.79 3594
2798.29 3283
2798.78 3199
2799.28 3306
2799.78 3544
2800.28 3509
2800.78 3127
2801.28 3146
2801.78 3149
2802.28 3276
2802.77 3179
2803.27 3020
2803.77 3085
2804.27 3150
2804.77 3119
2805.27 3055
2805.77 3412
2806.27 3572
2806.77 3620
2807.27 3594
2807.77 3770
2808.27 3669
2808.77 3770
2809.27 3685
2809.77 3835
2810.27 3712
2810.77 3594
2811.27 3626
2811.76 3524
2812.26 3478
2812.76 3354
2813.26 3116
2813.76 2980
2814.26 3000
2814.76 3085
2815.26 2926
2815.76 3042
2816.27 2927
2816.77 3002
2817.27 2940
2817.77 2725
2818.27 2716
2818.77 2835
2819.27 2636
2819.77 2805
2820.27 2806
2820.77 2952
2821.27 2945
2821.77 2845
2822.27 2682
2822.77 2758
2823.27 2788
2823.77 2729
2824.27 2637
2824.78 2629
2825.28 2780
2825.78 2889
2826.28 2704
2826.78 2575
2827.28 2707
2827.78 2719
2828.28 2779
2828.79 2782
2829.29 2704
2829.79 2537
2830.29 2627
2830.79 2759
2831.29 2863
2831.79 2699
2832.30 2854
2832.80 2686
2833.30 2637
2833.80 2742
2834.30 2891
2834.80 2992
2835.31 2882
2835.81 2949
2836.31 2753
2836.81 2767
2837.31 2830
2837.82 2898
2838.32 2836
2838.82 2845
2839.32 2811
2839.83 2901
2840.33 2657
2840.83 2953
2841.33 2740
2841.84 2796
2842.34 3001
2842.84 3009
2843.34 2726
2843.85 2746
2844.35 2748
2844.85 2888
2845.35 2712
2845.86 2877
2846.36 2907
2846.86 2922
2847.37 3114
2847.87 3165
2848.37 2892
2848.87 2987
2849.38 2984
2849.88 2921
2850.38 2986
2850.89 3063
2851.39 2948
2851.89 2917
2852.40 2912
2852.90 2906
2853.40 2825
2853.91 2828
2854.41 2851
2854.92 2911
2855.42 2762
2855.92 2686
2856.43 2826
2856.93 2750
2857.43 2816
2857.94 2864
2858.44 2867
2858.95 2712
2859.45 2758
2859.95 2749
2860.46 2533
2860.96 2550
2861.47 2707
2861.97 2555
2862.48 2556
2862.98 2547
2863.48 2523
2863.99 2512
2864.49 2421
2865.00 2522
2865.50 2626
2866.01 2779
2866.51 2711
2867.02 2683
2867.52 2643
2868.03 2597
2868.53 3008
2869.04 2968
2869.54 2880
2870.05 2915
2870.55 2933
2871.06 2986
2871.56 2909
2872.07 3192
2872.57 3160
2873.08 3237
2873.58 3231
2874.09 3354
2874.59 3422
2875.10 3316
2875.60 3236
2876.11 3266
2876.61 3199
2877.12 3168
2877.63 3067
2878.13 3100
2878.64 2913
2879.14 2946
2879.65 2967
2880.15 2908
2880.66 2889
2881.17 2966
2881.67 3003
2882.18 2840
2882.68 2772
2883.19 2857
2883.70 2822
2884.20 2872
2884.71 2922
2885.22 3226
2885.72 3345
2886.23 3388
2886.74 3333
2887.24 3430
2887.75 3571
2888.25 3392
2888.76 3565
2889.27 3654
2889.77 3464
2890.28 3431
2890.79 3289
2891.30 3214
2891.80 3194
2892.31 3124
2892.82 3103
2893.32 3100
2893.83 3229
2894.34 3158
2894.84 3089
2895.35 3341
2895.86 3210
2896.37 3155
2896.87 3292
2897.38 3302
2897.89 3078
2898.40 3257
2898.90 3277
2899.41 3107
2899.92 3080
2900.43 2999
2900.93 2888
2901.44 3091
2901.95 3168
2902.46 3223
2902.96 3105
2903.47 3120
2903.98 3142
2904.49 3386
2905.00 3439
2905.50 3342
2906.01 3187
2906.52 3373
2907.03 3438
2907.54 3381
2908.05 3384
2908.55 3242
2909.06 3302
2909.57 3179
2910.08 3101
2910.59 3052
2911.10 3026
2911.61 3006
2912.11 2929
2912.62 3090
2913.13 2811
2913.64 2794
2914.15 2912
2914.66 3002
2915.17 3061
2915.68 2831
2916.19 2947
2916.69 2912
2917.20 3077
2917.71 2991
2918.22 2841
2918.73 2895
2919.24 2959
2919.75 3048
2920.26 3067
2920.77 2891
2921.28 2990
2921.79 2996
2922.30 3010
2922.81 3153
2923.32 3118
2923.83 3035
2924.34 3246
2924.85 3405
2925.36 3368
2925.87 3385
2926.38 3485
2926.89 3454
2927.40 3438
2927.91 3513
2928.42 3361
2928.93 3261
2929.44 3055
2929.95 2978
2930.46 2792
2930.97 3017
2931.48 2967
2931.99 2736
2932.50 2647
2933.01 2498
2933.52 2633
2934.03 2841
2934.54 2720
2935.05 2717
2935.56 2831
2936.07 2820
2936.58 2810
2937.09 2939
2937.60 3059
2938.12 2958
2938.63 2974
2939.14 2976
2939.65 2946
2940.16 2926
2940.67 2903
2941.18 2785
2941.69 2820
2942.20 2885
2942.72 2944
2943.23 2676
2943.74 2698
2944.25 2944
2944.76 2992
2945.27 2898
2945.79 2749
2946.30 2939
2946.81 2983
2947.32 2942
2947.83 2961
2948.34 3023
2948.86 2911
2949.37 3092
2949.88 3061
2950.39 3000
2950.90 2755
2951.42 2655
2951.93 2780
2952.44 2915
2952.95 2878
2953.46 2686
2953.98 2792
2954.49 2835
2955.00 2684
2955.51 2535
2956.03 2572
2956.54 2530
2957.05 2670
2957.56 2837
2958.08 2721
2958.59 2684
2959.10 2676
2959.62 2805
2960.13 2870
2960.64 2789
2961.15 2828
2961.67 3047
2962.18 2930
2962.69 2881
2963.21 3056
2963.72 3074
2964.23 2973
2964.75 3052
2965.26 2761
2965.77 2791
2966.29 2828
2966.80 2867
2967.31 2797
2967.83 2738
2968.34 2726
2968.85 2581
2969.37 2488
2969.88 2680
2970.40 2604
2970.91 2515
2971.42 2516
2971.94 2719
2972.45 2599
2972.96 2652
2973.48 2762
2973.99 2567
2974.51 2759
2975.02 2868
2975.54 2672
2976.05 2743
2976.56 2801
2977.08 2987
2977.59 2907
2978.11 2895
2978.62 3046
2979.14 2920
2979.65 2814
2980.16 2992
2980.68 2896
2981.19 2848
2981.71 3012
2982.22 3083
2982.74 2855
2983.25 2875
2983.77 3032
2984.28 3085
2984.80 2984
2985.31 3125
2985.83 3183
2986.34 3231
2986.86 3334
2987.37 3436
2987.89 3233
2988.40 3486
2988.92 3497
2989.44 3442
2989.95 3450
2990.47 3307
2990.98 3512
2991.50 3619
2992.01 3823
2992.53 3701
2993.04 3441
2993.56 3423
2994.08 3406
2994.59 3489
2995.11 3846
2995.62 3716
2996.14 3504
2996.66 3705
2997.17 3672
2997.69 3717
2998.20 3982
2998.72 4015
2999.24 4068
2999.75 4091
3000.27 3862
3000.79 4170
3001.30 4072
3001.82 4366
3002.33 4546
3002.85 4919
3003.37 5319
3003.88 6264
3004.40 6812
3004.92 7295
3005.43 7630
3005.95 8054
3006.47 8054
3006.99 7895
3007.50 7308
3008.02 6963
3008.54 6806
3009.05 6038
3009.57 5558
3010.09 4782
3010.60 4118
3011.12 4012
3011.64 3602
3012.16 3504
3012.67 3563
3013.19 3651
3013.71 3471
3014.23 3468
3014.74 3337
3015.26 3435
3015.78 3377
3016.30 3386
3016.82 3363
3017.33 3456
3017.85 3605
3018.37 3798
3018.89 3674
3019.40 3552
3019.92 3501
3020.44 3571
3020.96 3491
3021.48 3524
3022.00 3683
3022.51 3639
3023.03 3723
3023.55 3524
3024.07 3612
3024.59 3564
3025.11 3524
3025.62 3459
3026.14 3468
3026.66 3501
3027.18 3489
3027.70 3525
3028.22 3565
3028.74 3308
3029.25 3295
3029.77 3370
3030.29 3291
3030.81 3138
3031.33 3209
3031.85 3262
3032.37 3122
3032.89 3106
3033.41 3146
3033.93 3194
3034.45 3238
3034.96 3041
3035.48 3130
3036.00 3167
3036.52 3050
3037.04 3017
3037.56 3222
3038.08 3084
3038.60 2946
3039.12 3064
3039.64 2921
3040.16 2884
3040.68 2867
3041.20 2993
3041.72 2948
3042.24 2703
3042.76 2638
3043.28 2744
3043.80 2860
3044.32 2869
3044.84 2977
3045.36 2894
3045.88 2843
3046.40 2975
3046.92 3150
3047.44 3107
3047.96 3090
3048.48 2987
3049.00 2792
3049.52 2882
3050.04 3131
3050.56 3017
3051.09 2848
3051.61 2821
3052.13 2693
3052.65 2785
3053.17 2813
3053.69 2684
3054.21 2784
3054.73 2916
3055.25 2808
3055.77 2897
3056.29 2765
3056.82 2809
3057.34 2940
3057.86 2806
3058.38 2786
3058.90 2689
3059.42 2875
3059.94 2850
3060.47 3029
3060.99 2899
3061.51 2737
3062.03 2917
3062.55 2978
3063.07 2924
3063.60 2877
3064.12 3000
3064.64 2903
3065.16 2960
3065.68 3044
3066.21 3097
3066.73 3181
3067.25 3119
3067.77 3052
3068.29 3051
3068.82 3163
3069.34 3024
3069.86 2821
3070.38 2811
3070.90 2931
3071.43 2957
3071.95 3005
3072.47 2995
3072.99 2912
3073.52 2770
3074.04 2792
3074.56 3048
3075.09 3091
3075.61 3015
3076.13 3232
3076.65 3328
3077.18 3281
3077.70 3276
3078.22 3326
3078.75 3883
3079.27 3926
3079.79 3704
3080.32 3851
3080.84 3708
3081.36 3721
3081.89 3865
3082.41 3890
3082.93 3601
3083.46 3688
3083.98 3867
3084.50 3862
3085.03 3581
3085.55 3796
3086.07 3742
3086.60 3481
3087.12 3457
3087.64 3499
3088.17 3468
3088.69 3421
3089.22 3377
3089.74 3285
3090.26 3321
3090.79 3409
3091.31 3307
3091.84 3213
3092.36 3172
3092.89 3175
3093.41 3235
3093.93 3280
3094.46 3528
3094.98 3467
3095.51 3426
3096.03 3709
3096.56 3587
3097.08 3657
3097.61 3578
3098.13 3488
3098.66 3666
3099.18 3919
3099.70 4051
3100.23 4665
3100.75 5306
3101.28 6357
3101.80 7144
3102.33 8024
3102.85 8721
3103.38 9561
3103.91 9954
3104.43 10323
3104.96 9754
3105.48 9224
3106.01 8494
3106.53 7879
3107.06 6949
3107.58 6307
3108.11 5471
3108.63 4866
3109.16 4638
3109.69 4193
3110.21 3987
3110.74 3793
3111.26 3733
3111.79 3621
3112.31 3649
3112.84 3692
3113.37 3708
3113.89 3527
3114.42 3296
3114.94 3432
3115.47 3302
3116.00 3373
3116.52 3602
3117.05 3212
3117.58 3107
3118.10 3181
3118.63 3005
3119.16 3072
3119.68 3092
3120.21 3030
3120.73 3244
3121.26 3108
3121.79 3122
3122.31 3224
3122.84 3174
3123.37 3103
3123.90 2977
3124.42 3171
3124.95 3191
3125.48 3075
3126.00 3066
3126.53 3051
3127.06 2933
3127.58 2805
3128.11 2820
3128.64 2853
3129.17 2870
3129.69 2818
3130.22 2845
3130.75 2827
3131.28 2695
3131.80 2742
3132.33 2936
3132.86 2881
3133.39 2848
3133.91 2972
3134.44 2700
3134.97 2817
3135.50 2791
3136.03 3139
3136.55 3153
3137.08 2930
3137.61 2776
3138.14 2834
3138.67 2867
3139.19 2874
3139.72 2812
3140.25 2681
3140.78 2832
3141.31 2895
3141.84 2894
3142.36 2819
3142.89 2774
3143.42 2859
3143.95 2693
3144.48 2805
3145.01 3014
3145.54 2830
3146.06 2956
3146.59 3110
3147.12 3209
3147.65 3162
3148.18 3362
3148.71 3546
3149.24 3628
3149.77 3763
3150.30 3517
3150.83 3638
3151.35 3868
3151.88 3837
3152.41 3534
3152.94 3318
3153.47 3247
3154.00 3314
3154.53 3184
3155.06 2968
3155.59 3092
3156.12 3121
3156.65 2978
3157.18 3009
3157.71 3061
3158.24 3048
3158.77 3064
3159.30 3188
3159.83 3310
3160.36 3091
3160.89 3059
3161.42 3138
3161.95 3173
3162.48 3139
3163.01 3029
3163.54 3033
3164.07 3005
3164.60 2981
3165.13 2811
3165.66 2896
3166.19 2927
3166.72 2838
3167.25 2644
3167.78 2571
3168.31 2629
3168.84 2570
3169.37 2644
3169.90 2787
3170.44 2818
3170.97 2918
3171.50 2838
3172.03 2948
3172.56 2939
3173.09 3010
3173.62 3215
3174.15 3288
3174.68 3253
3175.21 3324
3175.75 3117
3176.28 3193
3176.81 3046
3177.34 2979
3177.87 3040
3178.40 3019
3178.93 2970
3179.47 2730
3180.00 2866
3180.53 2629
3181.06 2595
3181.59 2666
3182.12 2737
3182.66 2705
3183.19 2579
3183.72 2712
3184.25 2603
3184.78 2566
3185.32 2686
3185.85 2585
3186.38 2754
3186.91 2848
3187.44 2856
3187.98 3002
3188.51 2864
3189.04 2828
3189.57 2860
3190.11 2755
3190.64 2729
3191.17 2722
3191.70 2673
3192.24 2683
3192.77 2703
3193.30 2593
3193.84 2702
3194.37 2648
3194.90 2838
3195.43 2693
3195.97 2690
3196.50 2794
3197.03 2903
3197.57 2909
3198.10 3108
3198.63 3280
3199.17 3194
3199.70 3090
3200.23 3037
3200.77 3176
3201.30 3428
3201.83 3696
3202.37 3737
3202.90 3640
3203.43 3471
3203.97 3352
3204.50 3362
3205.03 3430
3205.57 3404
3206.10 3371
3206.63 3139
3207.17 3047
3207.70 3299
3208.24 2902
3208.77 2981
3209.30 3233
3209.84 3169
3210.37 3590
3210.91 3632
3211.44 3528
3211.98 3478
3212.51 3442
3213.04 3537
3213.58 3445
3214.11 3380
3214.65 3385
3215.18 3391
3215.72 3178
3216.25 3102
3216.79 3017
3217.32 2850
3217.86 2958
3218.39 2838
3218.93 2801
3219.46 2735
3220.00 2932
3220.53 2756
3221.07 2815
3221.60 2721
3222.14 3006
3222.67 3299
3223.21 3262
3223.74 3367
3224.28 3537
3224.81 3595
3225.35 3539
3225.88 3463
3226.42 3536
3226.95 3579
3227.49 3502
3228.02 3445
3228.56 3144
3229.10 3165
3229.63 3173
3230.17 3067
3230.70 2901
3231.24 3017
3231.78 2994
3232.31 2936
3232.85 3016
3233.38 3071
3233.92 3018
3234.46 2937
3234.99 2908
3235.53 3068
3236.06 3357
3236.60 3269
3237.14 3327
3237.67 3349
3238.21 3360
3238.75 3213
3239.28 3244
3239.82 3351
3240.36 3329
3240.89 3285
3241.43 3149
3241.97 3221
3242.50 3181
3243.04 3201
3243.58 3062
3244.11 3020
3244.65 2981
3245.19 2943
3245.72 3003
3246.26 3061
3246.80 3204
3247.34 3297
3247.87 3110
3248.41 3310
3248.95 3328
3249.49 3224
3250.02 3303
3250.56 3265
3251.10 3071
3251.64 3247
3252.17 3203
3252.71 3171
3253.25 3360
3253.79 3424
3254.32 3365
3254.86 3317
3255.40 3388
3255.94 3422
3256.48 3563
3257.01 3721
3257.55 3595
3258.09 3747
3258.63 3894
3259.17 3876
3259.70 3977
3260.24 4113
3260.78 4801
3261.32 4877
3261.86 5242
3262.40 5878
3262.93 6197
3263.47 6513
3264.01 7232
3264.55 7251
3265.09 7689
3265.63 7952
3266.17 8376
3266.71 8515
3267.24 8784
3267.78 8716
3268.32 8494
3268.86 8083
3269.40 7242
3269.94 6699
3270.48 6167
3271.02 5623
3271.56 5377
3272.10 4758
3272.64 4407
3273.18 4291
3273.71 4135
3274.25 3883
3274.79 3888
3275.33 3878
3275.87 3706
3276.41 3935
3276.95 3741
3277.49 3823
3278.03 3686
3278.57 3772
3279.11 3861
3279.65 3794
3280.19 3813
3280.73 3772
3281.27 3794
3281.81 3761
3282.35 3650
3282.89 3793
3283.43 3894
3283.97 3978
3284.51 4120
3285.05 4133
3285.59 4144
3286.13 4353
3286.67 4449
3287.21 4398
3287.75 4145
3288.30 4150
3288.84 4099
3289.38 4195
3289.92 4082
3290.46 3985
3291.00 4056
3291.54 4050
3292.08 3959
3292.62 3946
3293.16 4291
3293.70 4264
3294.24 4409
3294.79 4457
3295.33 4581
3295.87 4696
3296.41 4741
3296.95 4877
3297.49 4512
3298.03 4490
3298.57 4423
3299.12 4388
3299.66 4404
3300.20 4283
3300.74 4330
3301.28 4396
3301.82 4404
3302.37 4313
3302.91 4261
3303.45 4359
3303.99 4522
3304.53 4184
3305.08 4278
3305.62 4088
3306.16 4147
3306.70 3899
3307.24 3747
3307.79 3726
3308.33 3588
3308.87 3639
3309.41 3460
3309.96 3473
3310.50 3524
3311.04 3465
3311.58 3447
3312.13 3466
3312.67 3740
3313.21 3858
3313.75 3944
3314.30 3932
3314.84 3981
3315.38 4162
3315.92 4388
3316.47 4324
3317.01 4334
3317.55 4440
3318.10 4507
3318.64 4750
3319.18 4579
3319.73 4380
3320.27 4066
3320.81 4262
3321.36 4335
3321.90 4239
3322.44 4089
3322.99 3922
3323.53 3871
3324.07 3786
3324.62 3946
3325.16 3708
3325.70 3947
3326.25 3909
3326.79 3740
3327.34 3679
3327.88 3558
3328.42 3690
3328.97 3624
3329.51 3524
3330.06 3638
3330.60 3800
3331.14 4105
3331.69 4909
3332.23 5509
3332.78 6440
3333.32 7635
3333.86 9088
3334.41 10996
3334.95 12485
3335.50 13701
3336.04 14915
3336.59 15591
3337.13 15892
3337.68 15494
3338.22 14941
3338.77 14155
3339.31 12514
3339.86 11170
3340.40 9833
3340.94 8532
3341.49 7658
3342.03 6472
3342.58 5370
3343.13 4998
3343.67 4484
3344.22 4097
3344.76 4041
3345.31 3811
3345.85 3991
3346.40 3932
3346.94 3782
3347.49 3647
3348.03 3732
3348.58 3637
3349.12 3512
3349.67 3504
3350.22 3623
3350.76 3698
3351.31 3526
3351.85 3696
3352.40 3560
3352.94 3508
3353.49 3463
3354.04 3510
3354.58 3529
3355.13 3473
3355.67 3467
3356.22 3629
3356.77 3448
3357.31 3228
3357.86 3243
3358.41 3469
3358.95 3365
3359.50 3355
3360.05 3239
3360.59 3159
3361.14 3095
3361.68 3211
3362.23 3380
3362.78 3329
3363.33 3391
3363.87 3373
3364.42 3276
3364.97 3285
3365.51 3258
3366.06 3407
3366.61 3323
3367.15 3278
3367.70 3304
3368.25 3225
3368.79 3125
3369.34 3095
3369.89 3177
3370.44 3290
3370.98 3382
3371.53 3326
3372.08 3228
3372.63 3278
3373.17 3445
3373.72 3410
3374.27 3578
3374.82 3410
3375.36 3443
3375.91 3604
3376.46 3427
3377.01 3348
3377.56 3177
3378.10 3024
3378.65 2903
3379.20 2959
3379.75 2777
3380.30 2712
3380.84 2710
3381.39 2639
3381.94 2615
3382.49 2613
3383.04 2732
3383.59 2797
3384.13 2836
3384.68 2583
3385.23 2753
3385.78 2706
3386.33 2800
3386.88 2740
3387.43 2735
3387.97 2793
3388.52 2838
3389.07 2817
3389.62 2618
3390.17 2602
3390.72 2750
3391.27 2637
3391.82 2711
3392.37 2755
3392.92 2603
3393.46 2666
3394.01 2678
3394.56 2686
3395.11 2717
3395.66 2636
3396.21 2683
3396.76 2876
3397.31 2921
3397.86 2836
3398.41 2664
3398.96 2829
3399.51 2823
3400.06 2819
3400.61 2831
3401.16 2743
3401.71 2862
3402.26 2772
3402.81 2704
3403.36 2616
3403.91 2556
3404.46 2642
3405.01 2592
3405.56 2669
3406.11 2685
3406.66 2441
3407.21 2371
3407.76 2421
3408.31 2307
3408.86 2345
3409.41 2588
3409.96 2665
3410.51 2647
3411.06 2561
3411.61 2570
3412.16 2632
3412.71 2726
3413.27 2608
3413.82 2692
3414.37 2753
3414.92 2888
3415.47 2632
3416.02 2652
3416.57 2584
3417.12 2617
3417.67 2690
3418.22 2657
3418.78 2733
3419.33 2772
3419.88 2609
3420.43 2658
3420.98 2873
3421.53 2915
3422.08 2972
3422.64 2967
3423.19 3234
3423.74 3313
3424.29 3319
3424.84 3485
3425.39 3606
3425.95 3365
3426.50 3446
3427.05 3180
3427.60 3127
3428.15 2991
3428.71 2880
3429.26 3017
3429.81 3027
3430.36 2690
3430.91 2733
3431.47 2802
3432.02 2591
3432.57 2689
3433.12 2684
3433.68 2768
3434.23 2684
3434.78 2744
3435.33 2684
3435.89 2513
3436.44 2701
3436.99 2694
3437.54 2792
3438.10 2651
3438.65 2753
3439.20 2816
3439.76 2904
3440.31 2771
3440.86 2612
3441.42 2868
3441.97 2818
3442.52 2708
3443.07 2871
3443.63 2594
3444.18 2601
3444.73 2628
3445.29 2703
3445.84 2653
3446.39 2644
3446.95 2458
3447.50 2531
3448.06 2513
3448.61 2417
3449.16 2423
3449.72 2518
3450.27 2554
3450.82 2296
3451.38 2488
3451.93 2420
3452.49 2378
3453.04 2555
3453.59 2456
3454.15 2369
3454.70 2415
3455.26 2542
3455.81 2634
3456.36 2527
3456.92 2484
3457.47 2386
3458.03 2453
3458.58 2536
3459.14 2491
3459.69 2383
3460.25 2356
3460.80 2569
3461.36 2595
3461.91 2638
3462.46 2578
3463.02 2575
3463.57 2423
3464.13 2470
3464.68 2600
3465.24 2690
3465.79 2565
3466.35 2608
3466.90 2556
3467.46 2767
3468.02 2648
3468.57 2958
3469.13 2848
3469.68 2865
3470.24 2961
3470.79 2934
3471.35 3001
3471.90 3084
3472.46 3161
3473.01 3261
3473.57 2989
3474.13 2993
3474.68 2993
3475.24 2882
3475.79 2987
3476.35 3084
3476.90 3058
3477.46 3015
3478.02 2975
3478.57 3030
3479.13 2969
3479.68 3012
3480.24 3169
3480.80 3343
3481.35 3326
3481.91 3157
3482.47 3081
3483.02 3060
3483.58 3113
3484.14 3319
3484.69 3387
3485.25 3476
3485.81 3646
3486.36 3507
3486.92 3576
3487.48 3623
3488.03 3850
3488.59 4735
3489.15 4965
3489.70 5954
3490.26 6868
3490.82 7621
3491.37 8800
3491.93 9730
3492.49 10588
3493.05 10712
3493.60 10212
3494.16 10274
3494.72 9261
3495.27 8654
3495.83 8013
3496.39 7315
3496.95 6480
3497.50 5815
3498.06 5421
3498.62 5287
3499.18 5502
3499.74 5537
3500.29 5405
3500.85 5305
3501.41 5372
3501.97 5661
3502.52 5986
3503.08 5566
3503.64 5668
3504.20 5547
3504.76 5932
3505.32 6023
3505.87 6073
3506.43 6106
3506.99 5765
3507.55 5443
3508.11 5132
3508.67 4927
3509.22 4564
3509.78 4095
3510.34 3999
3510.90 3883
3511.46 3748
3512.02 3554
3512.58 3365
3513.13 3305
3513.69 3386
3514.25 3222
3514.81 3050
3515.37 2882
3515.93 2880
3516.49 2871
3517.05 2934
3517.61 2918
3518.17 2989
3518.73 2883
3519.28 2973
3519.84 3111
3520.40 3244
3520.96 3119
3521.52 3179
3522.08 3168
3522.64 3170
3523.20 3148
3523.76 3274
3524.32 3266
3524.88 3182
3525.44 3228
3526.00 3150
3526.56 3021
3527.12 3055
3527.68 2830
3528.24 2888
3528.80 2765
3529.36 2614
3529.92 2912
3530.48 2880
3531.04 2705
3531.60 2816
3532.16 2801
3532.72 2606
3533.28 2671
3533.84 2769
3534.40 2929
3534.96 2829
3535.52 3044
3536.08 3036
3536.65 3197
3537.21 3224
3537.77 3242
3538.33 3306
3538.89 3292
3539.45 3288
3540.01 3256
3540.57 3204
3541.13 3194
3541.69 2894
3542.25 2798
3542.82 3021
3543.38 2841
3543.94 2698
3544.50 2863
3545.06 2737
3545.62 2757
3546.18 2789
3546.75 2689
3547.31 2582
3547.87 2572
3548.43 2708
3548.99 2728
3549.55 2636
3550.12 2570
3550.68 2662
3551.24 2538
3551.80 2598
3552.36 2581
3552.92 2408
3553.49 2303
3554.05 2367
3554.61 2479
3555.17 2282
3555.74 2300
3556.30 2571
3556.86 2498
3557.42 2474
3557.98 2463
3558.55 2481
3559.11 2488
3559.67 2583
3560.23 2559
3560.80 2342
3561.36 2410
3561.92 2486
3562.49 2636
3563.05 2530
3563.61 2649
3564.17 2636
3564.74 2528
3565.30 2489
3565.86 2583
3566.43 2567
3566.99 2580
3567.55 2450
3568.11 2400
3568.68 2427
3569.24 2422
3569.80 2406
3570.37 2325
3570.93 2282
3571.49 2278
3572.06 2290
3572.62 2427
3573.19 2370
3573.75 2407
3574.31 2334
3574.88 2388
3575.44 2478
3576.00 2472
3576.57 2497
3577.13 2454
3577.70 2340
3578.26 2444
3578.82 2432
3579.39 2493
3579.95 2413
3580.52 2525
3581.08 2541
3581.64 2513
3582.21 2538
3582.77 2435
3583.34 2408
3583.90 2417
3584.47 2497
3585.03 2513
3585.60 2550
3586.16 2546
3586.72 2437
3587.29 2364
3587.85 2366
3588.42 2362
3588.98 2426
3589.55 2496
3590.11 2593
3590.68 2444
3591.24 2646
3591.81 2533
3592.37 2448
3592.94 2602
3593.50 2415
3594.07 2463
3594.63 2659
3595.20 2616
3595.77 2552
3596.33 2601
3596.90 2631
3597.46 2603
3598.03 2561
3598.59 2678
3599.16 2706
3599.72 2624
3600.29 2681
3600.86 2635
3601.42 2572
3601.99 2552
3602.55 2688
3603.12 2555
3603.69 2493
3604.25 2579
3604.82 2411
3605.38 2371
3605.95 2439
3606.52 2375
3607.08 2328
3607.65 2345
3608.21 2331
3608.78 2242
3609.35 2169
3609.91 2182
3610.48 2169
3611.05 2277
3611.61 2159
3612.18 2093
3612.75 2112
3613.31 2528
3613.88 2443
3614.45 2682
3615.01 2702
3615.58 2886
3616.15 3137
3616.72 3588
3617.28 3834
3617.85 3873
3618.42 4097
3618.98 4314
3619.55 4263
3620.12 4384
3620.69 4397
3621.25 4119
3621.82 3706
3622.39 3445
3622.96 3197
3623.52 3020
3624.09 2955
3624.66 2755
3625.23 2496
3625.79 2337
3626.36 2478
3626.93 2406
3627.50 2471
3628.06 2461
3628.63 2387
3629.20 2338
3629.77 2345
3630.34 2448
3630.91 2425
3631.47 2389
3632.04 2513
3632.61 2565
3633.18 2448
3633.75 2504
3634.31 2435
3634.88 2358
3635.45 2317
3636.02 2446
3636.59 2257
3637.16 2382
3637.73 2243
3638.29 2395
3638.86 2442
3639.43 2454
3640.00 2533
3640.57 2525
3641.14 2538
3641.71 2720
3642.28 2762
3642.85 2816
3643.42 2857
3643.98 2956
3644.55 2808
3645.12 2848
3645.69 2843
3646.26 2686
3646.83 2549
3647.40 2727
3647.97 2679
3648.54 2613
3649.11 2777
3649.68 2606
3650.25 2508
3650.82 2604
3651.39 2658
3651.96 2555
3652.53 2447
3653.10 2607
3653.67 2662
3654.24 2624
3654.81 2636
3655.38 2783
3655.95 2595
3656.52 2570
3657.09 2510
3657.66 2423
3658.23 2468
3658.80 2511
3659.37 2534
3659.94 2612
3660.51 2576
3661.08 2383
3661.65 2521
3662.22 2510
3662.79 2404
3663.36 2338
3663.93 2418
3664.50 2466
3665.07 2456
3665.64 2457
3666.22 2453
3666.79 2515
3667.36 2556
3667.93 2462
3668.50 2305
3669.07 2385
3669.64 2294
3670.21 2233
3670.78 2298
3671.36 2316
3671.93 2347
3672.50 2499
3673.07 2561
3673.64 2368
3674.21 2485
3674.78 2629
3675.36 2787
3675.93 2707
3676.50 2452
3677.07 2548
3677.64 2603
3678.21 2682
3678.79 2449
3679.36 2498
3679.93 2400
3680.50 2327
3681.07 2253
3681.65 2304
3682.22 2232
3682.79 2434
3683.36 2321
3683.94 2467
3684.51 2378
3685.08 2300
3685.65 2237
3686.23 2319
3686.80 2400
3687.37 2341
3687.94 2427
3688.52 2558
3689.09 2479
3689.66 2596
3690.23 2494
3690.81 2575
3691.38 2664
3691.95 2503
3692.52 2467
3693.10 2455
3693.67 2469
3694.24 2336
3694.82 2373
3695.39 2392
3695.96 2292
3696.54 2397
3697.11 2223
3697.68 2244
3698.26 2117
3698.83 2150
3699.40 2150
3699.98 2299
3700.55 2330
3701.12 2233
3701.70 2256
3702.27 2188
3702.85 2057
3703.42 2275
3703.99 2257
3704.57 2322
3705.14 2362
3705.71 2387
3706.29 2406
3706.86 2433
3707.44 2350
3708.01 2347
3708.59 2417
3709.16 2452
3709.73 2589
3710.31 2557
3710.88 2457
3711.46 2360
3712.03 2452
3712.61 2363
3713.18 2403
3713.75 2483
3714.33 2441
3714.90 2449
3715.48 2595
3716.05 2453
3716.63 2418
3717.20 2538
3717.78 2536
3718.35 2515
3718.93 2491
3719.50 2369
3720.08 2464
3720.65 2530
3721.23 2253
3721.80 2060
3722.38 2209
3722.95 2255
3723.53 2206
3724.11 2120
3724.68 1965
3725.26 2040
3725.83 2056
3726.41 2158
3726.98 2239
3727.56 2292
3728.13 2307
3728.71 2454
3729.29 2409
3729.86 2352
3730.44 2466
3731.01 2719
3731.59 2857
3732.17 2842
3732.74 2870
3733.32 2989
3733.89 2913
3734.47 2800
3735.05 2844
3735.62 2632
3736.20 2640
3736.77 2643
3737.35 2640
3737.93 2495
3738.50 2466
3739.08 2445
3739.66 2414
3740.23 2371
3740.81 2259
3741.39 2374
3741.96 2292
3742.54 2303
3743.12 2171
3743.69 2272
3744.27 2313
3744.85 2357
3745.43 2370
3746.00 2155
3746.58 2082
3747.16 2315
3747.73 2343
3748.31 2439
3748.89 2289
3749.47 2285
3750.04 2319
3750.62 2143
3751.20 2194
3751.78 2269
3752.35 2247
3752.93 2317
3753.51 2393
3754.09 2339
3754.66 2269
3755.24 2167
3755.82 2049
3756.40 2087
3756.98 2081
3757.55 2068
3758.13 2197
3758.71 2188
3759.29 2218
3759.87 2161
3760.44 2143
3761.02 2240
3761.60 2433
3762.18 2449
3762.76 2371
3763.34 2407
3763.91 2235
3764.49 2271
3765.07 2298
3765.65 2382
3766.23 2376
3766.81 2300
3767.39 2265
3767.96 2439
3768.54 2273
3769.12 2111
3769.70 2013
3770.28 2257
3770.86 2369
3771.44 2255
3772.02 2337
3772.60 2272
3773.18 2315
3773.76 2341
3774.33 2346
3774.91 2335
3775.49 2319
3776.07 2217
3776.65 2211
3777.23 2119
3777.81 2124
3778.39 2045
3778.97 2198
3779.55 2092
3780.13 2092
3780.71 2046
3781.29 2081
3781.87 2095
3782.45 2033
3783.03 1967
3783.61 2052
3784.19 1982
3784.77 1995
3785.35 1949
3785.93 2059
3786.51 2084
3787.09 2099
3787.67 2286
3788.25 2320
3788.83 2076
3789.41 2094
3789.99 1993
3790.57 2163
3791.15 2188
3791.73 1991
3792.31 2189
3792.89 2238
3793.48 2097
3794.06 2083
3794.64 2312
3795.22 2294
3795.80 2295
3796.38 2277
3796.96 2316
3797.54 2344
3798.12 2271
3798.70 2244
3799.28 2318
3799.87 2140
3800.45 2258
3801.03 2404
3801.61 2484
3802.19 2426
3802.77 2455
3803.35 2551
3803.94 2450
3804.52 2480
3805.10 2567
3805.68 2573
3806.26 2607
3806.84 2618
3807.43 2702
3808.01 2567
3808.59 2587
3809.17 2895
3809.75 2832
3810.34 2721
3810.92 2790
3811.50 2888
3812.08 2820
3812.66 2796
3813.25 2960
3813.83 2953
3814.41 2891
3814.99 2748
3815.58 2793
3816.16 2852
3816.74 2703
3817.32 2636
3817.91 2686
3818.49 2591
3819.07 2409
3819.65 2444
3820.24 2329
3820.82 2325
3821.40 2248
3821.99 2375
3822.57 2297
3823.15 2191
3823.73 2180
3824.32 2164
3824.90 2285
3825.48 2218
3826.07 2417
3826.65 2305
3827.23 2297
3827.82 2426
3828.40 2444
3828.98 2374
3829.57 2356
3830.15 2388
3830.73 2353
3831.32 2331
3831.90 2521
3832.49 2535
3833.07 2377
3833.65 2261
3834.24 2240
3834.82 2265
3835.41 2271
3835.99 2106
3836.57 2122
3837.16 2123
3837.74 2206
3838.33 2091
3838.91 2122
3839.49 2031
3840.08 2252
3840.66 2122
3841.25 2140
3841.83 2051
3842.42 1994
3843.00 2079
3843.58 2036
3844.17 1975
3844.75 2031
3845.34 2103
3845.92 2097
3846.51 2134
3847.09 2212
3847.68 2222
3848.26 2044
3848.85 2024
3849.43 2051
3850.02 2074
3850.60 2087
3851.19 2099
3851.77 2145
3852.36 2192
3852.94 2096
3853.53 2173
3854.11 2245
3854.70 1981
3855.29 2001
3855.87 2044
3856.46 2142
3857.04 2223
3857.63 2126
3858.21 2044
3858.80 2154
3859.39 2301
3859.97 2531
3860.56 2677
3861.14 2739
3861.73 2852
3862.31 2801
3862.90 2806
3863.49 2848
3864.07 2721
3864.66 2819
3865.25 2913
3865.83 3112
3866.42 2935
3867.00 2778
3867.59 2757
3868.18 2635
3868.76 2615
3869.35 2517
3869.94 2500
3870.52 2380
3871.11 2322
3871.70 2381
3872.28 2388
3872.87 2295
3873.46 2405
3874.04 2409
3874.63 2425
3875.22 2341
3875.80 2385
3876.39 2510
3876.98 2465
3877.57 2347
3878.15 2335
3878.74 2234
3879.33 2291
3879.92 2325
3880.50 2135
3881.09 2228
3881.68 2108
3882.26 2073
3882.85 2203
3883.44 2237
3884.03 2111
3884.62 2160
3885.20 2204
3885.79 2113
3886.38 2093
3886.97 2249
3887.55 2325
3888.14 2500
3888.73 2643
3889.32 2640
3889.91 2860
3890.49 2603
3891.08 2743
3891.67 2917
3892.26 2792
3892.85 2640
3893.44 2686
3894.02 2573
3894.61 2579
3895.20 2583
3895.79 2475
3896.38 2448
3896.97 2358
3897.56 2384
3898.14 2290
3898.73 2374
3899.32 2516
3899.91 2357
3900.50 2363
3901.09 2334
3901.68 2196
3902.27 2237
3902.86 2332
3903.44 2282
3904.03 2342
3904.62 2204
3905.21 2327
3905.80 2366
3906.39 2110
3906.98 2142
3907.57 2226
3908.16 2220
3908.75 2239
3909.34 2249
3909.93 2257
3910.52 2272
3911.11 2049
3911.70 1940
3912.29 2027
3912.88 2141
3913.47 2135
3914.06 2075
3914.65 2123
3915.24 2003
3915.83 1903
3916.42 2002
3917.01 2098
3917.60 2174
3918.19 2220
3918.78 2074
3919.37 2115
3919.96 2210
3920.55 2023
3921.14 2057
3921.73 2048
3922.32 1986
3922.91 2095
3923.50 2173
3924.09 2094
3924.68 2126
3925.27 2036
3925.86 2058
3926.45 2225
3927.05 2114
3927.64 1977
3928.23 2050
3928.82 2127
3929.41 2115
3930.00 2045
3930.59 2067
3931.18 1909
3931.77 1946
3932.37 2106
3932.96 1915
3933.55 1773
3934.14 1829
3934.73 1775
3935.32 1949
3935.91 2033
3936.51 1979
3937.10 2038
3937.69 2107
3938.28 2234
3938.87 2209
3939.46 2273
3940.06 2262
3940.65 2407
3941.24 2394
3941.83 2541
3942.42 2548
3943.02 2729
3943.61 2682
3944.20 2789
3944.79 2824
3945.39 2566
3945.98 2571
3946.57 2534
3947.16 2606
3947.76 2565
3948.35 2458
3948.94 2254
3949.53 2118
3950.13 2117
3950.72 2126
3951.31 2037
3951.90 1962
3952.50 2006
3953.09 2081
3953.68 2090
3954.28 2038
3954.87 2203
3955.46 2221
3956.05 2413
3956.65 2447
3957.24 2475
3957.83 2289
3958.43 2275
3959.02 2353
3959.61 2405
3960.21 2455
3960.80 2472
3961.39 2418
3961.99 2392
3962.58 2477
3963.17 2287
3963.77 2382
3964.36 2104
3964.96 2375
3965.55 2331
3966.14 2397
3966.74 2289
3967.33 2434
3967.93 2416
3968.52 2399
3969.11 2393
3969.71 2301
3970.30 2165
3970.90 2176
3971.49 2391
3972.08 2219
3972.68 2174
3973.27 2197
3973.87 2252
3974.46 2213
3975.06 2132
3975.65 2149
3976.25 2252
3976.84 2292
3977.43 2326
3978.03 2291
3978.62 2212
3979.22 2306
3979.81 2308
3980.41 2179
3981.00 2262
3981.60 2200
3982.19 2143
3982.79 2159
3983.38 2284
3983.98 2337
3984.57 2261
3985.17 2211
3985.76 2153
3986.36 2165
3986.96 2061
3987.55 2101
3988.15 2203
3988.74 2073
3989.34 2087
3989.93 2111
3990.53 2049
3991.12 2233
3991.72 2102
3992.32 2249
3992.91 2354
3993.51 2500
3994.10 2566
3994.70 2533
3995.30 2541
3995.89 2489
3996.49 2618
3997.08 2605
3997.68 2714
3998.28 2839
3998.87 2652
3999.47 2543
4000.07 2732
4000.66 2518
4001.26 2591
4001.85 2547
4002.45 2569
4003.05 2523
4003.64 2580
4004.24 2505
4004.84 2484
4005.43 2565
4006.03 2556
4006.63 2665
4007.23 2561
4007.82 2505
4008.42 2406
4009.02 2398
4009.61 2400
4010.21 2532
4010.81 2469
4011.41 2326
4012.00 2350
4012.60 2501
4013.20 2341
4013.79 2224
4014.39 2617
4014.99 2697
4015.59 2561
4016.18 2669
4016.78 2729
4017.38 2828
4017.98 2808
4018.58 2683
4019.17 2754
4019.77 2728
4020.37 2739
4020.97 2534
4021.56 2554
4022.16 2459
4022.76 2397
4023.36 2400
4023.96 2689
4024.56 2553
4025.15 2639
4025.75 2747
4026.35 2931
4026.95 3078
4027.55 3328
4028.15 3487
4028.74 3509
4029.34 3547
4029.94 3555
4030.54 3526
4031.14 3273
4031.74 3198
4032.34 3132
4032.93 3105
4033.53 2987
4034.13 2928
4034.73 2824
4035.33 2887
4035.93 2625
4036.53 2409
4037.13 2386
4037.73 2271
4038.33 2270
4038.93 2161
4039.52 2108
4040.12 2014
4040.72 2120
4041.32 2189
4041.92 2255
4042.52 2152
4043.12 1969
4043.72 2100
4044.32 2003
4044.92 2136
4045.52 2079
4046.12 2068
4046.72 2066
4047.32 2104
4047.92 2161
4048.52 2004
4049.12 2009
4049.72 2067
4050.32 2335
4050.92 2270
4051.52 2311
4052.12 2182
4052.72 2276
4053.32 2202
4053.92 2251
4054.52 2299
4055.12 2218
4055.72 2173
4056.32 2322
4056.92 2300
4057.52 2189
4058.13 2232
4058.73 2236
4059.33 2330
4059.93 2148
4060.53 2155
4061.13 2111
4061.73 2037
4062.33 2056
4062.93 2052
4063.53 2053
4064.14 2007
4064.74 2033
4065.34 1973
4065.94 1908
4066.54 1923
4067.14 1979
4067.74 1867
4068.34 1830
4068.95 1984
4069.55 2070
4070.15 2054
4070.75 2021
4071.35 1989
4071.95 1963
4072.56 1996
4073.16 1830
4073.76 1965
4074.36 2023
4074.96 1939
4075.57 1912
4076.17 1921
4076.77 1924
4077.37 1854
4077.97 1830
4078.58 1769
4079.18 1934
4079.78 1795
4080.38 2036
4080.99 2031
4081.59 1953
4082.19 1983
4082.79 1928
4083.40 1973
4084.00 1957
4084.60 1816
4085.20 1938
4085.81 2005
4086.41 1904
4087.01 2011
4087.61 1990
4088.22 2063
4088.82 1978
4089.42 2042
4090.03 1995
4090.63 2085
4091.23 2047
4091.84 1928
4092.44 2012
4093.04 2059
4093.65 2107
4094.25 2153
4094.85 2095
4095.46 2026
4096.06 2065
4096.66 2216
4097.27 2047
4097.87 1956
4098.47 1978
4099.08 2045
4099.68 1943
4100.29 1895
4100.89 1944
4101.49 1878
4102.10 1861
4102.70 1899
4103.30 1922
4103.91 1880
4104.51 1901
4105.12 1850
4105.72 1993
4106.33 1918
4106.93 1866
4107.53 1978
4108.14 1968
4108.74 1950
4109.35 2111
4109.95 2088
4110.56 2091
4111.16 1978
4111.77 1989
4112.37 1827
4112.98 1939
4113.58 1835
4114.19 1921
4114.79 1803
4115.40 1804
4116.00 1886
4116.61 1955
4117.21 1865
4117.82 1950
4118.42 1972
4119.03 1971
4119.63 1882
4120.24 1914
4120.84 2037
4121.45 1978
4122.05 1934
4122.66 1972
4123.26 2022
4123.87 2072
4124.47 1964
4125.08 1959
4125.69 2122
4126.29 2043
4126.90 1957
4127.50 2031
4128.11 1986
4128.71 2004
4129.32 2013
4129.93 1909
4130.53 1872
4131.14 2045
4131.74 2025
4132.35 1963
4132.96 2042
4133.56 2071
4134.17 2107
4134.78 2207
4135.38 2196
4135.99 2209
4136.60 2156
4137.20 2104
4137.81 2141
4138.42 2368
4139.02 2420
4139.63 2343
4140.24 2349
4140.84 2456
4141.45 2327
4142.06 2311
4142.66 2480
4143.27 2352
4143.88 2229
4144.48 2327
4145.09 2375
4145.70 2355
4146.31 2135
4146.91 2048
4147.52 2049
4148.13 2231
4148.73 2224
4149.34 2132
4149.95 2059
4150.56 2103
4151.16 2080
4151.77 1896
4152.38 1907
4152.99 2090
4153.60 1952
4154.20 1948
4154.81 2056
4155.42 1882
4156.03 1937
4156.63 1984
4157.24 2101
4157.85 2022
4158.46 1992
4159.07 2109
4159.68 2157
4160.28 2148
4160.89 1985
4161.50 1945
4162.11 2045
4162.72 2044
4163.33 2106
4163.93 2189
4164.54 2131
4165.15 2145
4165.76 2049
4166.37 2134
4166.98 2206
4167.59 2175
4168.19 2083
4168.80 2023
4169.41 2053
4170.02 2160
4170.63 2080
4171.24 1967
4171.85 2005
4172.46 2019
4173.07 2025
4173.68 2069
4174.29 2037
4174.89 2078
4175.50 2052
4176.11 2202
4176.72 2194
4177.33 2159
4177.94 2249
4178.55 2080
4179.16 2077
4179.77 2146
4180.38 2204
4180.99 2012
4181.60 1989
4182.21 2048
4182.82 2006
4183.43 2104
4184.04 1972
4184.65 1966
4185.26 2060
4185.87 1989
4186.48 2022
4187.09 1973
4187.70 1997
4188.31 1864
4188.92 1967
4189.53 2054
4190.14 2012
4190.75 1889
4191.36 1913
4191.97 2030
4192.58 1910
4193.19 2068
4193.80 2098
4194.42 2237
4195.03 2217
4195.64 2102
4196.25 2075
4196.86 1990
4197.47 2009
4198.08 2109
4198.69 2026
4199.30 1752
4199.91 1877
4200.53 1854
4201.14 1854
4201.75 1976
4202.36 2021
4202.97 2037
4203.58 1914
4204.19 1974
4204.80 1972
4205.42 1841
4206.03 1958
4206.64 1958
4207.25 1922
4207.86 1850
4208.47 1850
4209.09 1823
4209.70 1847
4210.31 1832
4210.92 1866
4211.53 1795
4212.15 1923
4212.76 2009
4213.37 1979
4213.98 1941
4214.59 1900
4215.21 2000
4215.82 2134
4216.43 2155
4217.04 2174
4217.66 2027
4218.27 2360
4218.88 2385
4219.49 2510
4220.11 2476
4220.72 2640
4221.33 2694
4221.94 2811
4222.56 2763
4223.17 2981
4223.78 2988
4224.40 2984
4225.01 2773
4225.62 2736
4226.23 2778
4226.85 2766
4227.46 2633
4228.07 2486
4228.69 2482
4229.30 2554
4229.91 2594
4230.53 2577
4231.14 2626
4231.75 2693
4232.37 2967
4232.98 3065
4233.59 3237
4234.21 3390
4234.82 3604
4235.44 3608
4236.05 3562
4236.66 3582
4237.28 3462
4237.89 3257
4238.50 2897
4239.12 2711
4239.73 2549
4240.35 2467
4240.96 2258
4241.58 2246
4242.19 2218
4242.80 2200
4243.42 2148
4244.03 2144
4244.65 2208
4245.26 2087
4245.88 2163
4246.49 2289
4247.10 2339
4247.72 2226
4248.33 2230
4248.95 2192
4249.56 2171
4250.18 2139
4250.79 2236
4251.41 2035
4252.02 2200
4252.64 2244
4253.25 2156
4253.87 2098
4254.48 2149
4255.10 2221
4255.71 2157
4256.33 2230
4256.94 2098
4257.56 2179
4258.17 1992
4258.79 2059
4259.41 1999
4260.02 2058
4260.64 2064
4261.25 2013
4261.87 2054
4262.48 2123
4263.10 2129
4263.71 2168
4264.33 2190
4264.95 2266
4265.56 2282
4266.18 2512
4266.79 2453
4267.41 2418
4268.03 2486
4268.64 2549
4269.26 2387
4269.87 2232
4270.49 2261
4271.11 2299
4271.72 2218
4272.34 2155
4272.96 2083
4273.57 2103
4274.19 1988
4274.81 2047
4275.42 2162
4276.04 2062
4276.66 2144
4277.27 2112
4277.89 2123
4278.51 2170
4279.12 2114
4279.74 2084
4280.36 2120
4280.97 2060
4281.59 1843
4282.21 1923
4282.83 1912
4283.44 1816
4284.06 1838
4284.68 1955
4285.29 1797
4285.91 1789
4286.53 1868
4287.15 1823
4287.76 1946
4288.38 1924
4289.00 1878
4289.62 2082
4290.23 2041
4290.85 1982
4291.47 1962
4292.09 2041
4292.71 2068
4293.32 1948
4293.94 1955
4294.56 2007
4295.18 2026
4295.80 2021
4296.41 2140
4297.03 2064
4297.65 2110
4298.27 2193
4298.89 2078
4299.50 2095
4300.12 2148
4300.74 2119
4301.36 1992
4301.98 2041
4302.60 1920
4303.22 1937
4303.83 2051
4304.45 2111
4305.07 2144
4305.69 2013
4306.31 1971
4306.93 2004
4307.55 2086
4308.17 2171
4308.79 2070
4309.40 1990
4310.02 2066
4310.64 1964
4311.26 1917
4311.88 2067
4312.50 2025
4313.12 1976
4313.74 1875
4314.36 1864
4314.98 1948
4315.60 1996
4316.22 1844
4316.84 1820
4317.46 1837
4318.08 1963
4318.70 1909
4319.32 1786
4319.94 1835
4320.56 1788
4321.18 1814
4321.80 1802
4322.42 1925
4323.04 1977
4323.66 1955
4324.28 2081
4324.90 2044
4325.52 2080
4326.14 2018
4326.76 1971
4327.38 2054
4328.00 1959
4328.62 1946
4329.24 2056
4329.86 1964
4330.48 1964
4331.10 1967
4331.72 2139
4332.34 2111
4332.96 2096
4333.58 2261
4334.20 2449
4334.82 2530
4335.45 2598
4336.07 2848
4336.69 3102
4337.31 3239
4337.93 3123
4338.55 3307
4339.17 3298
4339.79 3351
4340.41 3131
4341.04 2939
4341.66 2944
4342.28 2789
4342.90 2794
4343.52 2848
4344.14 2950
4344.76 2944
4345.39 3202
4346.01 3307
4346.63 3496
4347.25 3552
4347.87 3705
4348.50 3662
4349.12 3432
4349.74 3436
4350.36 3169
4350.98 2932
4351.61 2921
4352.23 2614
4352.85 2404
4353.47 2410
4354.09 2154
4354.72 2109
4355.34 2142
4355.96 2269
4356.58 2211
4357.21 2198
4357.83 2183
4358.45 2120
4359.07 2129
4359.70 2117
4360.32 2178
4360.94 2134
4361.56 2061
4362.19 2134
4362.81 2104
4363.43 2080
4364.06 2082
4364.68 2102
4365.30 2081
4365.93 1980
4366.55 1992
4367.17 2056
4367.80 1948
4368.42 1893
4369.04 1913
4369.67 1772
4370.29 1817
4370.91 1974
4371.54 1739
4372.16 1756
4372.78 1946
4373.41 1797
4374.03 1826
4374.65 1755
4375.28 1851
4375.90 1820
4376.53 1821
4377.15 1817
4377.77 1793
4378.40 1916
4379.02 1873
4379.65 1895
4380.27 1859
4380.89 2084
4381.52 2008
4382.14 1887
4382.77 1828
4383.39 1800
4384.02 1845
4384.64 1899
4385.26 1906
4385.89 1743
4386.51 1823
4387.14 1848
4387.76 1812
4388.39 1744
4389.01 1746
4389.64 1708
4390.26 1613
4390.89 1747
4391.51 1781
4392.14 1783
4392.76 1736
4393.39 1817
4394.01 1945
4394.64 1802
4395.26 1744
4395.89 1741
4396.51 1757
4397.14 1751
4397.76 1744
4398.39 1811
4399.01 1808
4399.64 1817
4400.27 1871
4400.89 1856
4401.52 1693
4402.14 1869
4402.77 1871
4403.39 1852
4404.02 1903
4404.65 1870
4405.27 1893
4405.90 1957
4406.52 2065
4407.15 2013
4407.78 2008
4408.40 1977
4409.03 2000
4409.65 2010
4410.28 1905
4410.91 1909
4411.53 1959
4412.16 1940
4412.79 1940
4413.41 1987
4414.04 1937
4414.67 1788
4415.29 1731
4415.92 1800
4416.55 1855
4417.17 1741
4417.80 1805
4418.43 1764
4419.05 1763
4419.68 1743
4420.31 1677
4420.93 1598
4421.56 1612
4422.19 1636
4422.82 1655
4423.44 1772
4424.07 1639
4424.70 1661
4425.32 1706
4425.95 1688
4426.58 1630
4427.21 1591
4427.83 1708
4428.46 1575
4429.09 1601
4429.72 1683
4430.35 1695
4430.97 1748
4431.60 1769
4432.23 1706
4432.86 1832
4433.48 1823
4434.11 1704
4434.74 1808
4435.37 1846
4436.00 1923
4436.62 1889
4437.25 1920
4437.88 1927
4438.51 2017
4439.14 1947
4439.77 1813
4440.39 1821
4441.02 1730
4441.65 1698
4442.28 1746
4442.91 1769
4443.54 1716
4444.17 1804
4444.79 1841
4445.42 1768
4446.05 1716
4446.68 1790
4447.31 1785
4447.94 1840
4448.57 1828
4449.20 1803
4449.83 1766
4450.46 1844
4451.08 1893
4451.71 1812
4452.34 1745
4452.97 1783
4453.60 1730
4454.23 1784
4454.86 1870
4455.49 1860
4456.12 1894
4456.75 1888
4457.38 1915
4458.01 1971
4458.64 1848
4459.27 1871
4459.90 1823
4460.53 1810
4461.16 1723
4461.79 1833
4462.42 1839
4463.05 1709
4463.68 1680
4464.31 1682
4464.94 1647
4465.57 1552
4466.20 1683
4466.83 1671
4467.46 1588
4468.09 1667
4468.72 1629
4469.35 1616
4469.98 1653
4470.61 1713
4471.24 1717
4471.87 1857
4472.50 1726
4473.13 1663
4473.76 1593
4474.40 1539
4475.03 1594
4475.66 1571
4476.29 1658
4476.92 1421
4477.55 1596
4478.18 1627
4478.81 1604
4479.44 1616
4480.07 1598
4480.71 1570
4481.34 1723
4481.97 1740
4482.60 1641
4483.23 1746
4483.86 1796
4484.49 1833
4485.13 1738
4485.76 1773
4486.39 1833
4487.02 1841
4487.65 1683
4488.28 1742
4488.92 1741
4489.55 1716
4490.18 1772
4490.81 1819
4491.44 1746
4492.08 1782
4492.71 1772
4493.34 1818
4493.97 1853
4494.61 1823
4495.24 1801
4495.87 1881
4496.50 1813
4497.13 1816
4497.77 1887
4498.40 1971
4499.03 2004
4499.67 2105
4500.30 2158
4500.93 2314
4501.56 2548
4502.20 2698
4502.83 2737
4503.46 2777
4504.09 2607
4504.73 2552
4505.36 2553
4505.99 2531
4506.63 2394
4507.26 2198
4507.89 2194
4508.53 2169
4509.16 2059
4509.79 2008
4510.43 1994
4511.06 1917
4511.69 2060
4512.33 2046
4512.96 1984
4513.59 1944
4514.23 1962
4514.86 1900
4515.49 1783
4516.13 1788
4516.76 1846
4517.40 1770
4518.03 1710
4518.66 1796
4519.30 1863
4519.93 1785
4520.57 1888
4521.20 1797
4521.83 1828
4522.47 1849
4523.10 1798
4523.74 1795
4524.37 1812
4525.01 1809
4525.64 1769
4526.27 1780
4526.91 1787
4527.54 1926
4528.18 2077
4528.81 2139
4529.45 2321
4530.08 2512
4530.72 2424
4531.35 2472
4531.99 2612
4532.62 2626
4533.26 2794
4533.89 2588
4534.53 2486
4535.16 2467
4535.80 2303
4536.43 2287
4537.07 2168
4537.70 2022
4538.34 2029
4538.97 1940
4539.61 1823
4540.24 1848
4540.88 1856
4541.52 1887
4542.15 1851
4542.79 1807
4543.42 1784
4544.06 1804
4544.69 1723
4545.33 1784
4545.97 1784
4546.60 1757
4547.24 1813
4547.87 1697
4548.51 1626
4549.15 1773
4549.78 1701
4550.42 1611
4551.05 1744
4551.69 1733
4552.33 1664
4552.96 1613
4553.60 1559
4554.24 1675
4554.87 1829
4555.51 1681
4556.15 1718
4556.78 1730
4557.42 1779
4558.06 1731
4558.69 1633
4559.33 1657
4559.97 1657
4560.60 1616
4561.24 1643
4561.88 1697
4562.51 1626
4563.15 1582
4563.79 1570
4564.43 1611
4565.06 1589
4565.70 1699
4566.34 1745
4566.97 1685
4567.61 1857
4568.25 1706
4568.89 1727
4569.52 1800
4570.16 1803
4570.80 1760
4571.44 1684
4572.07 1758
4572.71 1751
4573.35 1619
4573.99 1690
4574.63 1733
4575.26 1658
4575.90 1653
4576.54 1731
4577.18 1805
4577.82 1714
4578.45 1735
4579.09 1852
4579.73 1638
4580.37 1697
4581.01 1756
4581.65 1731
4582.28 1694
4582.92 1683
4583.56 1618
4584.20 1747
4584.84 1679
4585.48 1759
4586.12 1752
4586.75 1709
4587.39 1743
4588.03 1690
4588.67 1666
4589.31 1800
4589.95 1876
4590.59 2010
4591.23 1960
4591.87 2049
4592.50 1970
4593.14 1950
4593.78 1947
4594.42 1943
4595.06 1849
4595.70 1675
4596.34 1629
4596.98 1751
4597.62 1684
4598.26 1778
4598.90 1731
4599.54 1728
4600.18 1814
4600.82 1750
4601.46 1751
4602.10 1698
4602.74 1793
4603.38 1738
4604.02 1817
4604.66 1828
4605.30 1839
4605.94 1908
4606.58 1827
4607.22 1814
4607.86 1716
4608.50 1742
4609.14 1613
4609.78 1671
4610.42 1715
4611.06 1640
4611.70 1861
4612.34 1772
4612.98 1694
4613.62 1692
4614.26 1697
4614.90 1734
4615.54 1671
4616.18 1765
4616.82 1864
4617.47 1808
4618.11 1684
4618.75 1729
4619.39 1732
4620.03 1643
4620.67 1617
4621.31 1730
4621.95 1632
4622.59 1573
4623.23 1659
4623.88 1613
4624.52 1533
4625.16 1634
4625.80 1696
4626.44 1592
4627.08 1644
4627.72 1488
4628.37 1555
4629.01 1574
4629.65 1614
4630.29 1697
4630.93 1790
4631.58 1812
4632.22 1717
4632.86 1862
4633.50 1891
4634.14 1633
4634.79 1715
4635.43 1705
4636.07 1796
4636.71 1771
4637.35 1627
4638.00 1725
4638.64 1779
4639.28 1763
4639.92 1818
4640.57 1809
4641.21 1643
4641.85 1705
4642.49 1670
4643.14 1706
4643.78 1723
4644.42 1686
4645.06 1716
4645.71 1629
4646.35 1616
4646.99 1728
4647.64 1805
4648.28 1750
4648.92 1768
4649.56 1924
4650.21 1833
4650.85 1863
4651.49 1992
4652.14 2055
4652.78 2051
4653.42 1991
4654.07 2185
4654.71 2074
4655.35 2043
4656.00 1994
4656.64 1975
4657.29 1841
4657.93 1643
4658.57 1585
4659.22 1698
4659.86 1618
4660.50 1640
4661.15 1671
4661.79 1622
4662.44 1643
4663.08 1587
4663.72 1574
4664.37 1603
4665.01 1739
4665.66 1599
4666.30 1586
4666.95 1710
4667.59 1543
4668.23 1628
4668.88 1529
4669.52 1482
4670.17 1497
4670.81 1579
4671.46 1569
4672.10 1457
4672.75 1496
4673.39 1480
4674.04 1534
4674.68 1489
4675.32 1453
4675.97 1439
4676.61 1436
4677.26 1539
4677.90 1534
4678.55 1644
4679.20 1612
4679.84 1648
4680.49 1606
4681.13 1733
4681.78 1705
4682.42 1688
4683.07 1711
4683.71 1624
4684.36 1659
4685.00 1603
4685.65 1574
4686.29 1592
4686.94 1548
4687.59 1632
4688.23 1713
4688.88 1657
4689.52 1586
4690.17 1598
4690.82 1607
4691.46 1624
4692.11 1692
4692.75 1656
4693.40 1629
4694.05 1759
4694.69 1770
4695.34 1684
4695.98 1781
4696.63 1797
4697.28 1839
4697.92 1805
4698.57 1854
4699.22 1734
4699.86 1794
4700.51 1926
4701.16 1823
4701.80 1812
4702.45 1871
4703.10 1861
4703.74 1753
4704.39 1703
4705.04 1624
4705.68 1636
4706.33 1670
4706.98 1696
4707.63 1656
4708.27 1693
4708.92 1733
4709.57 1727
4710.21 1734
4710.86 1614
4711.51 1690
4712.16 1734
4712.80 1690
4713.45 1782
4714.10 1709
4714.75 1698
4715.39 1688
4716.04 1733
4716.69 1733
4717.34 1705
4717.99 1634
4718.63 1804
4719.28 1760
4719.93 1736
4720.58 1788
4721.22 1793
4721.87 1786
4722.52 1854
4723.17 1880
4723.82 1980
4724.47 1980
4725.11 1901
4725.76 2006
4726.41 2126
4727.06 1991
4727.71 2064
4728.36 1974
4729.00 1928
4729.65 1806
4730.30 1980
4730.95 1892
4731.60 1795
4732.25 1752
4732.90 1692
4733.55 1699
4734.19 1690
4734.84 1647
4735.49 1753
4736.14 1699
4736.79 1657
4737.44 1704
4738.09 1825
4738.74 1830
4739.39 1845
4740.04 1771
4740.69 1834
4741.34 1933
4741.99 1951
4742.64 1878
4743.28 1930
4743.93 1841
4744.58 1709
4745.23 1777
4745.88 1812
4746.53 1801
4747.18 1844
4747.83 1911
4748.48 2009
4749.13 1964
4749.78 2149
4750.43 2161
4751.08 2214
4751.73 2290
4752.38 2214
4753.03 2311
4753.68 2189
4754.33 2191
4754.98 2133
4755.63 2107
4756.29 2005
4756.94 1987
4757.59 1893
4758.24 1838
4758.89 1871
4759.54 1730
4760.19 1682
4760.84 1681
4761.49 1744
4762.14 1696
4762.79 1729
4763.44 1660
4764.09 1779
4764.74 1650
4765.40 1709
4766.05 1730
4766.70 1648
4767.35 1741
4768.00 1714
4768.65 1689
4769.30 1734
4769.95 1732
4770.61 1532
4771.26 1695
4771.91 1503
4772.56 1544
4773.21 1537
4773.86 1556
4774.52 1533
4775.17 1487
4775.82 1564
4776.47 1675
4777.12 1605
4777.77 1600
4778.43 1622
4779.08 1744
4779.73 1812
4780.38 1622
4781.04 1748
4781.69 1743
4782.34 1698
4782.99 1726
4783.64 1648
4784.30 1806
4784.95 1740
4785.60 1560
4786.25 1555
4786.91 1630
4787.56 1729
4788.21 1650
4788.86 1527
4789.52 1572
4790.17 1535
4790.82 1681
4791.48 1626
4792.13 1629
4792.78 1490
4793.43 1673
4794.09 1569
4794.74 1591
4795.39 1622
4796.05 1671
4796.70 1751
4797.35 1531
4798.01 1620
4798.66 1633
4799.31 1633
4799.97 1639
4800.62 1556
4801.27 1558
4801.93 1609
4802.58 1658
4803.23 1750
4803.89 1652
4804.54 1653
4805.20 1727
4805.85 1542
4806.50 1584
4807.16 1683
4807.81 1670
4808.47 1711
4809.12 1687
4809.77 1639
4810.43 1593
4811.08 1657
4811.74 1691
4812.39 1668
4813.04 1727
4813.70 1706
4814.35 1726
4815.01 1763
4815.66 1825
4816.32 1799
4816.97 1909
4817.63 1812
4818.28 1779
4818.94 1814
4819.59 1900
4820.24 1906
4820.90 1953
4821.55 1874
4822.21 1945
4822.86 1955
4823.52 1985
4824.17 2032
4824.83 2066
4825.49 1967
4826.14 1986
4826.80 2058
4827.45 2030
4828.11 1949
4828.76 2068
4829.42 2131
4830.07 2137
4830.73 2166
4831.38 2086
4832.04 2140
4832.69 2152
4833.35 2283
4834.01 2231
4834.66 2235
4835.32 2443
4835.97 2454
4836.63 2596
4837.29 2620
4837.94 2642
4838.60 2778
4839.25 2721
4839.91 2797
4840.57 2654
4841.22 2685
4841.88 2653
4842.54 2688
4843.19 2624
4843.85 2507
4844.50 2584
4845.16 2697
4845.82 2730
4846.47 2510
4847.13 2666
4847.79 2949
4848.44 3410
4849.10 3538
4849.76 3615
4850.41 3704
4851.07 3940
4851.73 3799
4852.39 3730
4853.04 3632
4853.70 3414
4854.36 3444
4855.01 3386
4855.67 3633
4856.33 3396
4856.99 3347
4857.64 3474
4858.30 3731
4858.96 3685
4859.62 3628
4860.27 3676
4860.93 3632
4861.59 3305
4862.25 3355
4862.90 3239
4863.56 3055
4864.22 3073
4864.88 3156
4865.53 3176
4866.19 3319
4866.85 3249
4867.51 3088
4868.17 3126
4868.83 3155
4869.48 3217
4870.14 3087
4870.80 2996
4871.46 3205
4872.12 3045
4872.77 2890
4873.43 2951
4874.09 2830
4874.75 2904
4875.41 3014
4876.07 2900
4876.73 2885
4877.38 2910
4878.04 2966
4878.70 2923
4879.36 2881
4880.02 2874
4880.68 2663
4881.34 2498
4882.00 2608
4882.66 2528
4883.31 2306
4883.97 2214
4884.63 2348
4885.29 2231
4885.95 2409
4886.61 2359
4887.27 2313
4887.93 2346
4888.59 2393
4889.25 2577
4889.91 2652
4890.57 2685
4891.23 2880
4891.89 2761
4892.55 2694
4893.21 2576
4893.87 2552
4894.53 2491
4895.19 2475
4895.85 2337
4896.51 2273
4897.17 2317
4897.83 2218
4898.49 2287
4899.15 2270
4899.81 2290
4900.47 2341
4901.13 2266
4901.79 2345
4902.45 2154
4903.11 1987
4903.77 2127
4904.43 2056
4905.09 2090
4905.75 2088
4906.41 2020
4907.07 2088
4907.73 1985
4908.39 1974
4909.05 1855
4909.72 1917
4910.38 1997
4911.04 1923
4911.70 2019
4912.36 2011
4913.02 1998
4913.68 2039
4914.34 2004
4915.00 2021
4915.67 1882
4916.33 1813
4916.99 1968
4917.65 1798
4918.31 1760
4918.97 1788
4919.63 1776
4920.30 1736
4920.96 1707
4921.62 1791
4922.28 1789
4922.94 1715
4923.60 1692
4924.27 1720
4924.93 1822
4925.59 1657
4926.25 1679
4926.91 1746
4927.58 1692
4928.24 1754
4928.90 1698
4929.56 1825
4930.22 1842
4930.89 1765
4931.55 1691
4932.21 1613
4932.87 1772
4933.54 1773
4934.20 1692
4934.86 1734
4935.52 1861
4936.19 1791
4936.85 1880
4937.51 1782
4938.18 1741
4938.84 1623
4939.50 1680
4940.16 1617
4940.83 1610
4941.49 1560
4942.15 1610
4942.82 1801
4943.48 1679
4944.14 1685
4944.81 1737
4945.47 1680
4946.13 1624
4946.80 1620
4947.46 1650
4948.12 1648
4948.79 1518
4949.45 1657
4950.11 1570
4950.78 1567
4951.44 1673
4952.10 1710
4952.77 1601
4953.43 1652
4954.10 1583
4954.76 1586
4955.42 1635
4956.09 1632
4956.75 1778
4957.42 1619
4958.08 1632
4958.74 1714
4959.41 1761
4960.07 1742
4960.74 1710
4961.40 1785
4962.07 1984
4962.73 1992
4963.39 1939
4964.06 2005
4964.72 2059
4965.39 1956
4966.05 1946
4966.72 1929
4967.38 1841
4968.05 1792
4968.71 1692
4969.38 1787
4970.04 1691
4970.71 1750
4971.37 1648
4972.04 1715
4972.70 1620
4973.37 1624
4974.03 1561
4974.70 1724
4975.36 1793
4976.03 1649
4976.69 1620
4977.36 1678
4978.02 1886
4978.69 1759
4979.36 1660
4980.02 1723
4980.69 1683
4981.35 1802
4982.02 1628
4982.68 1533
4983.35 1604
4984.02 1664
4984.68 1678
4985.35 1740
4986.01 1825
4986.68 2009
4987.35 2129
4988.01 2320
4988.68 2305
4989.34 2381
4990.01 2514
4990.68 2482
4991.34 2448
4992.01 2248
4992.68 2273
4993.34 2134
4994.01 2105
4994.68 1932
4995.34 1733
4996.01 1697
4996.68 1644
4997.34 1591
4998.01 1578
4998.68 1608
4999.34 1607
5000.01 1558
5000.68 1451
5001.34 1483
5002.01 1487
5002.68 1463
5003.35 1534
5004.01 1591
5004.68 1520
5005.35 1461
5006.01 1607
5006.68 1529
5007.35 1490
5008.02 1475
5008.68 1407
5009.35 1512
5010.02 1381
5010.69 1459
5011.36 1530
5012.02 1482
5012.69 1486
5013.36 1386
5014.03 1377
5014.69 1432
5015.36 1406
5016.03 1640
5016.70 1598
5017.37 1538
5018.03 1556
5018.70 1697
5019.37 1755
5020.04 1552
5020.71 1702
5021.38 1767
5022.04 1750
5022.71 1836
5023.38 1824
5024.05 1849
5024.72 1776
5025.39 1781
5026.06 1812
5026.72 1760
5027.39 1723
5028.06 1701
5028.73 1709
5029.40 1629
5030.07 1740
5030.74 1730
5031.41 1715
5032.08 1603
5032.75 1608
5033.41 1589
5034.08 1665
5034.75 1576
5035.42 1514
5036.09 1554
5036.76 1639
5037.43 1458
5038.10 1385
5038.77 1393
5039.44 1418
5040.11 1431
5040.78 1400
5041.45 1464
5042.12 1392
5042.79 1480
5043.46 1557
5044.13 1480
5044.80 1510
5045.47 1527
5046.14 1451
5046.81 1426
5047.48 1520
5048.15 1484
5048.82 1432
5049.49 1494
5050.16 1504
5050.83 1552
5051.50 1441
5052.17 1543
5052.84 1589
5053.51 1583
5054.18 1519
5054.85 1469
5055.52 1516
5056.19 1353
5056.86 1420
5057.53 1477
5058.21 1496
5058.88 1535
5059.55 1465
5060.22 1429
5060.89 1531
5061.56 1550
5062.23 1567
5062.90 1556
5063.57 1397
5064.24 1527
5064.92 1480
5065.59 1577
5066.26 1591
5066.93 1488
5067.60 1449
5068.27 1460
5068.94 1449
5069.62 1482
5070.29 1515
5070.96 1666
5071.63 1601
5072.30 1514
5072.97 1532
5073.65 1534
5074.32 1489
5074.99 1515
5075.66 1524
5076.33 1567
5077.01 1686
5077.68 1735
5078.35 1704
5079.02 1787
5079.70 2022
5080.37 2008
5081.04 1868
5081.71 1821
5082.38 1724
5083.06 1825
5083.73 1772
5084.40 1778
5085.07 1654
5085.75 1662
5086.42 1777
5087.09 1733
5087.77 1791
5088.44 1890
5089.11 1954
5089.78 1924
5090.46 2129
5091.13 2236
5091.80 2289
5092.48 2378
5093.15 2264
5093.82 2179
5094.50 2228
5095.17 2159
5095.84 1902
5096.52 1945
5097.19 1859
5097.86 1826
5098.54 1693
5099.21 1627
5099.88 1715
5100.56 1629
5101.23 1598
5101.90 1659
5102.58 1723
5103.25 1769
5103.93 1732
5104.60 1827
5105.27 1812
5105.95 1873
5106.62 1801
5107.30 1832
5107.97 1869
5108.64 1651
5109.32 1546
5109.99 1596
5110.67 1582
5111.34 1549
5112.02 1510
5112.69 1529
5113.36 1540
5114.04 1403
5114.71 1551
5115.39 1449
5116.06 1566
5116.74 1565
5117.41 1686
5118.09 1729
5118.76 1739
5119.44 1702
5120.11 1637
5120.79 1635
5121.46 1652
5122.14 1613
5122.81 1588
5123.49 1589
5124.16 1614
5124.84 1599
5125.51 1522
5126.19 1619
5126.86 1670
5127.54 1486
5128.21 1557
5128.89 1636
5129.57 1665
5130.24 1590
5130.92 1558
5131.59 1561
5132.27 1614
5132.94 1612
5133.62 1672
5134.30 1676
5134.97 1619
5135.65 1565
5136.32 1545
5137.00 1622
5137.68 1647
5138.35 1500
5139.03 1552
5139.70 1594
5140.38 1707
5141.06 1682
5141.73 1612
5142.41 1493
5143.09 1515
5143.76 1475
5144.44 1486
5145.12 1460
5145.79 1386
5146.47 1378
5147.15 1406
5147.82 1330
5148.50 1386
5149.18 1447
5149.85 1509
5150.53 1434
5151.21 1561
5151.88 1432
5152.56 1559
5153.24 1493
5153.92 1471
5154.59 1364
5155.27 1425
5155.95 1379
5156.62 1350
5157.30 1431
5157.98 1431
5158.66 1379
5159.33 1457
5160.01 1363
5160.69 1442
5161.37 1512
5162.04 1502
5162.72 1361
5163.40 1482
5164.08 1437
5164.76 1480
5165.43 1601
5166.11 1691
5166.79 1655
5167.47 1599
5168.15 1559
5168.82 1525
5169.50 1607
5170.18 1608
5170.86 1513
5171.54 1496
5172.22 1438
5172.89 1479
5173.57 1520
5174.25 1527
5174.93 1519
5175.61 1477
5176.29 1661
5176.97 1512
5177.64 1520
5178.32 1472
5179.00 1575
5179.68 1635
5180.36 1556
5181.04 1460
5181.72 1429
5182.40 1505
5183.08 1616
5183.75 1605
5184.43 1489
5185.11 1440
5185.79 1400
5186.47 1426
5187.15 1393
5187.83 1446
5188.51 1391
5189.19 1408
5189.87 1430
5190.55 1297
5191.23 1239
5191.91 1496
5192.59 1446
5193.27 1329
5193.95 1471
5194.63 1414
5195.31 1298
5195.99 1370
5196.67 1366
5197.35 1358
5198.03 1395
5198.71 1460
5199.39 1354
5200.07 1290
5200.75 1395
5201.43 1434
5202.11 1526
5202.79 1405
5203.47 1420
5204.15 1461
5204.83 1494
5205.51 1614
5206.19 1554
5206.87 1434
5207.55 1515
5208.23 1527
5208.91 1508
5209.59 1507
5210.27 1468
5210.96 1552
5211.64 1626
5212.32 1559
5213.00 1560
5213.68 1468
5214.36 1561
5215.04 1552
5215.72 1357
5216.40 1550
5217.09 1548
5217.77 1466
5218.45 1602
5219.13 1611
5219.81 1606
5220.49 1486
5221.17 1480
5221.86 1639
5222.54 1617
5223.22 1492
5223.90 1562
5224.58 1548
5225.27 1525
5225.95 1603
5226.63 1490
5227.31 1522
5227.99 1493
5228.67 1469
5229.36 1391
5230.04 1362
5230.72 1377
5231.40 1472
5232.09 1439
5232.77 1434
5233.45 1399
5234.13 1411
5234.82 1510
5235.50 1498
5236.18 1512
5236.86 1521
5237.55 1620
5238.23 1705
5238.91 1633
5239.59 1582
5240.28 1602
5240.96 1652
5241.64 1620
5242.33 1579
5243.01 1536
5243.69 1382
5244.37 1420
5245.06 1444
5245.74 1410
5246.42 1472
5247.11 1526
5247.79 1536
5248.47 1512
5249.16 1500
5249.84 1557
5250.52 1659
5251.21 1747
5251.89 1701
5252.58 1680
5253.26 1734
5253.94 1697
5254.63 1659
5255.31 1556
5255.99 1562
5256.68 1553
5257.36 1472
5258.05 1659
5258.73 1718
5259.41 1599
5260.10 1649
5260.78 1627
5261.47 1575
5262.15 1624
5262.84 1690
5263.52 1696
5264.20 1634
5264.89 1634
5265.57 1627
5266.26 1579
5266.94 1531
5267.63 1454
5268.31 1498
5269.00 1555
5269.68 1474
5270.37 1501
5271.05 1538
5271.73 1506
5272.42 1466
5273.10 1504
5273.79 1567
5274.47 1420
5275.16 1406
5275.85 1439
5276.53 1363
5277.22 1441
5277.90 1543
5278.59 1517
5279.27 1456
5279.96 1522
5280.64 1516
5281.33 1601
5282.01 1558
5282.70 1678
5283.38 1657
5284.07 1507
5284.76 1584
5285.44 1508
5286.13 1435
5286.81 1617
5287.50 1637
5288.19 1478
5288.87 1410
5289.56 1503
5290.24 1420
5290.93 1394
5291.62 1406
5292.30 1410
5292.99 1444
5293.67 1479
5294.36 1391
5295.05 1505
5295.73 1581
5296.42 1594
5297.11 1565
5297.79 1515
5298.48 1573
5299.17 1655
5299.85 1780
5300.54 2009
5301.23 2013
5301.91 2063
5302.60 2064
5303.29 2018
5303.97 1969
5304.66 1925
5305.35 1893
5306.04 1775
5306.72 1751
5307.41 1742
5308.10 1671
5308.78 1664
5309.47 1811
5310.16 1627
5310.85 1673
5311.53 1616
5312.22 1607
5312.91 1622
5313.60 1513
5314.28 1538
5314.97 1620
5315.66 1553
5316.35 1506
5317.04 1603
5317.72 1585
5318.41 1552
5319.10 1615
5319.79 1593
5320.48 1600
5321.16 1690
5321.85 1681
5322.54 1629
5323.23 1580
5323.92 1638
5324.60 1627
5325.29 1623
5325.98 1532
5326.67 1566
5327.36 1506
5328.05 1593
5328.74 1598
5329.42 1534
5330.11 1557
5330.80 1581
5331.49 1613
5332.18 1568
5332.87 1541
5333.56 1609
5334.25 1525
5334.93 1605
5335.62 1609
5336.31 1491
5337.00 1519
5337.69 1542
5338.38 1569
5339.07 1496
5339.76 1555
5340.45 1594
5341.14 1675
5341.83 1577
5342.52 1589
5343.21 1788
5343.90 1654
5344.58 1560
5345.27 1703
5345.96 1689
5346.65 1811
5347.34 1998
5348.03 2014
5348.72 2141
5349.41 2170
5350.10 2351
5350.79 2651
5351.48 2711
5352.17 2644
5352.86 2505
5353.55 2581
5354.24 2386
5354.93 2186
5355.62 1991
5356.31 1907
5357.01 1818
5357.70 1683
5358.39 1651
5359.08 1495
5359.77 1546
5360.46 1528
5361.15 1565
5361.84 1529
5362.53 1479
5363.22 1497
5363.91 1508
5364.60 1542
5365.29 1514
5365.98 1405
5366.68 1408
5367.37 1461
5368.06 1467
5368.75 1507
5369.44 1488
5370.13 1322
5370.82 1428
5371.51 1454
5372.21 1459
5372.90 1379
5373.59 1392
5374.28 1393
5374.97 1430
5375.66 1490
5376.35 1507
5377.05 1499
5377.74 1462
5378.43 1486
5379.12 1469
5379.81 1475
5380.51 1455
5381.20 1534
5381.89 1430
5382.58 1378
5383.27 1388
5383.97 1373
5384.66 1396
5385.35 1427
5386.04 1387
5386.73 1472
5387.43 1634
5388.12 1627
5388.81 1560
5389.50 1672
5390.20 1680
5390.89 1774
5391.58 1680
5392.28 1699
5392.97 1639
5393.66 1676
5394.35 1594
5395.05 1606
5395.74 1596
5396.43 1475
5397.13 1429
5397.82 1433
5398.51 1458
5399.20 1492
5399.90 1521
5400.59 1466
5401.28 1418
5401.98 1467
5402.67 1343
5403.36 1401
5404.06 1430
5404.75 1436
5405.44 1415
5406.14 1405
5406.83 1391
5407.53 1389
5408.22 1505
5408.91 1390
5409.61 1417
5410.30 1419
5410.99 1456
5411.69 1534
5412.38 1409
5413.08 1428
5413.77 1539
5414.46 1423
5415.16 1451
5415.85 1435
5416.55 1338
5417.24 1425
5417.94 1411
5418.63 1429
5419.32 1437
5420.02 1343
5420.71 1325
5421.41 1376
5422.10 1443
5422.80 1512
5423.49 1506
5424.19 1443
5424.88 1457
5425.58 1438
5426.27 1440
5426.97 1478
5427.66 1290
5428.36 1390
5429.05 1393
5429.75 1459
5430.44 1466
5431.14 1459
5431.83 1534
5432.53 1439
5433.22 1326
5433.92 1477
5434.61 1556
5435.31 1646
5436.00 1755
5436.70 1755
5437.40 1721
5438.09 1692
5438.79 1670
5439.48 1614
5440.18 1529
5440.87 1511
5441.57 1624
5442.27 1664
5442.96 1605
5443.66 1568
5444.35 1669
5445.05 1581
5445.75 1686
5446.44 1812
5447.14 1783
5447.83 1754
5448.53 1778
5449.23 1748
5449.92 1677
5450.62 1745
5451.32 1768
5452.01 1770
5452.71 1678
5453.41 1556
5454.10 1592
5454.80 1504
5455.50 1543
5456.19 1470
5456.89 1498
5457.59 1518
5458.28 1605
5458.98 1560
5459.68 1598
5460.37 1523
5461.07 1653
5461.77 1689
5462.47 1709
5463.16 1708
5463.86 1769
5464.56 1800
5465.25 1668
5465.95 1682
5466.65 1717
5467.35 1749
5468.04 1679
5468.74 1703
5469.44 1675
5470.14 1568
5470.84 1551
5471.53 1537
5472.23 1581
5472.93 1574
5473.63 1626
5474.32 1751
5475.02 1616
5475.72 1629
5476.42 1808
5477.12 1699
5477.82 1794
5478.51 1915
5479.21 2097
5479.91 2198
5480.61 2264
5481.31 2413
5482.01 2228
5482.70 2191
5483.40 2175
5484.10 1931
5484.80 1967
5485.50 2045
5486.20 1973
5486.90 1994
5487.59 1855
5488.29 1774
5488.99 1749
5489.69 1968
5490.39 1990
5491.09 1856
5491.79 1790
5492.49 1979
5493.19 2102
5493.89 2096
5494.58 2044
5495.28 2042
5495.98 2066
5496.68 2080
5497.38 2304
5498.08 2277
5498.78 2726
5499.48 2854
5500.18 3018
5500.88 3435
5501.58 3437
5502.28 3333
5502.98 3258
5503.68 3143
5504.38 2814
5505.08 2446
5505.78 2397
5506.48 2271
5507.18 2105
5507.88 1938
5508.58 1898
5509.28 1814
5509.98 1849
5510.68 1874
5511.38 1739
5512.08 1916
5512.78 1906
5513.48 1865
5514.18 1797
5514.88 1868
5515.58 1989
5516.28 1886
5516.98 1944
5517.68 1712
5518.39 1768
5519.09 1746
5519.79 1793
5520.49 1813
5521.19 1764
5521.89 1745
5522.59 1857
5523.29 1685
5523.99 1653
5524.69 1690
5525.40 1657
5526.10 1659
5526.80 1655
5527.50 1597
5528.20 1624
5528.90 1715
5529.60 1632
5530.31 1722
5531.01 1544
5531.71 1563
5532.41 1612
5533.11 1546
5533.81 1579
5534.52 1489
5535.22 1430
5535.92 1443
5536.62 1425
5537.32 1454
5538.02 1476
5538.73 1461
5539.43 1570
5540.13 1459
5540.83 1483
5541.54 1390
5542.24 1534
5542.94 1406
5543.64 1556
5544.34 1488
5545.05 1512
5545.75 1566
5546.45 1486
5547.15 1391
5547.86 1448
5548.56 1476
5549.26 1371
5549.97 1397
5550.67 1356
5551.37 1250
5552.07 1453
5552.78 1371
5553.48 1379
5554.18 1400
5554.89 1362
5555.59 1342
5556.29 1315
5557.00 1394
5557.70 1336
5558.40 1342
5559.11 1326
5559.81 1453
5560.51 1296
5561.22 1453
5561.92 1426
5562.62 1526
5563.33 1528
5564.03 1478
5564.73 1507
5565.44 1447
5566.14 1405
5566.85 1383
5567.55 1427
5568.25 1431
5568.96 1442
5569.66 1512
5570.37 1483
5571.07 1338
5571.77 1406
5572.48 1391
5573.18 1400
5573.89 1453
5574.59 1397
5575.29 1540
5576.00 1521
5576.70 1525
5577.41 1420
5578.11 1381
5578.82 1381
5579.52 1381
5580.23 1440
5580.93 1433
5581.64 1334
5582.34 1399
5583.05 1348
5583.75 1276
5584.46 1274
5585.16 1365
5585.87 1423
5586.57 1319
5587.28 1342
5587.98 1222
5588.69 1360
5589.39 1336
5590.10 1322
5590.80 1256
5591.51 1361
5592.21 1314
5592.92 1307
5593.62 1372
5594.33 1393
5595.04 1306
5595.74 1344
5596.45 1236
5597.15 1337
5597.86 1376
5598.56 1287
5599.27 1291
5599.98 1259
5600.68 1193
5601.39 1309
5602.09 1291
5602.80 1250
5603.51 1272
5604.21 1279
5604.92 1221
5605.62 1326
5606.33 1413
5607.04 1337
5607.74 1394
5608.45 1306
5609.16 1321
5609.86 1447
5610.57 1310
5611.28 1349
5611.98 1314
5612.69 1319
5613.40 1344
5614.10 1313
5614.81 1322
5615.52 1302
5616.22 1395
5616.93 1221
5617.64 1266
5618.35 1320
5619.05 1283
5619.76 1238
5620.47 1376
5621.17 1259
5621.88 1281
5622.59 1265
5623.30 1267
5624.00 1318
5624.71 1276
5625.42 1261
5626.13 1372
5626.83 1403
5627.54 1240
5628.25 1235
5628.96 1356
5629.67 1320
5630.37 1360
5631.08 1428
5631.79 1364
5632.50 1363
5633.21 1304
5633.91 1303
5634.62 1279
5635.33 1402
5636.04 1429
5636.75 1335
5637.45 1328
5638.16 1447
5638.87 1493
5639.58 1580
5640.29 1457
5641.00 1517
5641.70 1471
5642.41 1488
5643.12 1346
5643.83 1398
5644.54 1385
5645.25 1422
5645.96 1353
5646.67 1346
5647.38 1345
5648.08 1342
5648.79 1324
5649.50 1424
5650.21 1391
5650.92 1289
5651.63 1324
5652.34 1340
5653.05 1380
5653.76 1450
5654.47 1464
5655.18 1622
5655.89 1630
5656.60 1537
5657.30 1625
5658.01 1807
5658.72 1825
5659.43 1785
5660.14 1561
5660.85 1580
5661.56 1568
5662.27 1534
5662.98 1405
5663.69 1418
5664.40 1370
5665.11 1298
5665.82 1282
5666.53 1415
5667.24 1415
5667.95 1336
5668.66 1407
5669.37 1420
5670.08 1466
5670.79 1397
5671.50 1437
5672.22 1368
5672.93 1375
5673.64 1418
5674.35 1286
5675.06 1346
5675.77 1379
5676.48 1353
5677.19 1326
5677.90 1240
5678.61 1240
5679.32 1326
5680.03 1346
5680.74 1376
5681.46 1333
5682.17 1281
5682.88 1346
5683.59 1292
5684.30 1275
5685.01 1219
5685.72 1328
5686.43 1377
5687.15 1346
5687.86 1424
5688.57 1440
5689.28 1252
5689.99 1223
5690.70 1338
5691.42 1364
5692.13 1347
5692.84 1276
5693.55 1269
5694.26 1387
5694.97 1234
5695.69 1294
5696.40 1294
5697.11 1253
5697.82 1178
5698.53 1237
5699.25 1209
5699.96 1166
5700.67 1150
5701.38 1132
5702.10 1250
5702.81 1247
5703.52 1256
5704.23 1310
5704.95 1241
5705.66 1312
5706.37 1222
5707.08 1312
5707.80 1266
5708.51 1336
5709.22 1306
5709.93 1354
5710.65 1292
5711.36 1342
5712.07 1241
5712.79 1340
5713.50 1251
5714.21 1296
5714.93 1226
5715.64 1206
5716.35 1247
5717.07 1260
5717.78 1198
5718.49 1141
5719.21 1152
5719.92 1240
5720.63 1223
5721.35 1247
5722.06 1209
5722.77 1278
5723.49 1279
5724.20 1237
5724.92 1291
5725.63 1318
5726.34 1286
5727.06 1271
5727.77 1420
5728.48 1463
5729.20 1375
5729.91 1411
5730.63 1390
5731.34 1397
5732.06 1423
5732.77 1345
5733.48 1330
5734.20 1400
5734.91 1282
5735.63 1285
5736.34 1297
5737.06 1301
5737.77 1288
5738.49 1344
5739.20 1327
5739.91 1307
5740.63 1234
5741.34 1265
5742.06 1265
5742.77 1325
5743.49 1395
5744.20 1424
5744.92 1283
5745.63 1272
5746.35 1231
5747.06 1233
5747.78 1306
5748.49 1290
5749.21 1244
5749.93 1341
5750.64 1398
5751.36 1344
5752.07 1388
5752.79 1336
5753.50 1342
5754.22 1323
5754.93 1235
5755.65 1263
5756.37 1330
5757.08 1326
5757.80 1233
5758.51 1245
5759.23 1329
5759.95 1349
5760.66 1352
5761.38 1360
5762.09 1335
5762.81 1310
5763.53 1302
5764.24 1350
5764.96 1448
5765.67 1397
5766.39 1357
5767.11 1361
5767.82 1287
5768.54 1325
5769.26 1351
5769.97 1394
5770.69 1411
5771.41 1398
5772.12 1382
5772.84 1418
5773.56 1430
5774.27 1399
5774.99 1361
5775.71 1412
5776.42 1444
5777.14 1447
5777.86 1515
5778.58 1453
5779.29 1565
5780.01 1529
5780.73 1541
5781.45 1532
5782.16 1551
5782.88 1572
5783.60 1558
5784.31 1505
5785.03 1476
5785.75 1478
5786.47 1502
5787.19 1508
5787.90 1529
5788.62 1533
5789.34 1388
5790.06 1554
5790.77 1576
5791.49 1487
5792.21 1528
5792.93 1712
5793.65 1792
5794.36 1834
5795.08 1848
5795.80 1734
5796.52 1741
5797.24 1966
5797.96 1941
5798.67 2169
5799.39 2365
5800.11 2577
5800.83 3092
5801.55 3632
5802.27 3950
5802.99 4146
5803.70 4184
5804.42 4138
5805.14 3924
5805.86 3460
5806.58 3100
5807.30 2561
5808.02 2355
5808.74 2264
5809.46 2109
5810.17 1907
5810.89 1963
5811.61 1852
5812.33 1867
5813.05 1934
5813.77 1930
5814.49 1805
5815.21 2042
5815.93 2147
5816.65 2158
5817.37 2112
5818.09 2165
5818.81 2125
5819.53 2026
5820.25 2092
5820.97 2034
5821.69 2067
5822.41 1955
5823.13 2059
5823.85 1963
5824.57 1814
5825.29 1713
5826.01 1720
5826.73 1886
5827.45 1777
5828.17 1690
5828.89 1698
5829.61 1717
5830.33 1633
5831.05 1511
5831.77 1690
5832.49 1667
5833.21 1652
5833.93 1699
5834.65 1637
5835.37 1726
5836.09 1616
5836.81 1491
5837.53 1546
5838.25 1548
5838.97 1577
5839.70 1540
5840.42 1489
5841.14 1541
5841.86 1559
5842.58 1587
5843.30 1599
5844.02 1509
5844.74 1556
5845.46 1582
5846.19 1589
5846.91 1640
5847.63 1701
5848.35 1648
5849.07 1632
5849.79 1614
5850.51 1601
5851.24 1646
5851.96 1612
5852.68 1542
5853.40 1542
5854.12 1552
5854.85 1611
5855.57 1589
5856.29 1528
5857.01 1460
5857.73 1528
5858.46 1510
5859.18 1516
5859.90 1553
5860.62 1539
5861.34 1532
5862.07 1393
5862.79 1488
5863.51 1414
5864.23 1408
5864.96 1476
5865.68 1420
5866.40 1522
5867.12 1524
5867.85 1529
5868.57 1507
5869.29 1460
5870.01 1318
5870.74 1324
5871.46 1437
5872.18 1497
5872.91 1419
5873.63 1509
5874.35 1484
5875.08 1506
5875.80 1420
5876.52 1426
5877.25 1497
5877.97 1451
5878.69 1454
5879.42 1454
5880.14 1545
5880.86 1486
5881.59 1434
5882.31 1428
5883.03 1523
5883.76 1594
5884.48 1456
5885.20 1468
5885.93 1391
5886.65 1479
5887.38 1566
5888.10 1563
5888.82 1475
5889.55 1495
5890.27 1504
5891.00 1537
5891.72 1502
5892.44 1470
5893.17 1481
5893.89 1409
5894.62 1447
5895.34 1448
5896.07 1444
5896.79 1412
5897.51 1465
5898.24 1459
5898.96 1514
5899.69 1504
5900.41 1439
5901.14 1519
5901.86 1551
5902.59 1496
5903.31 1429
5904.04 1415
5904.76 1451
5905.49 1572
5906.21 1496
5906.94 1609
5907.66 1481
5908.39 1503
5909.11 1563
5909.84 1537
5910.56 1550
5911.29 1634
5912.01 1643
5912.74 1614
5913.46 1609
5914.19 1613
5914.92 1560
5915.64 1705
5916.37 1575
5917.09 1565
5917.82 1504
5918.54 1669
5919.27 1595
5920.00 1575
5920.72 1632
5921.45 1596
5922.17 1592
5922.90 1651
5923.63 1689
5924.35 1670
5925.08 1671
5925.80 1721
5926.53 1591
5927.26 1583
5927.98 1625
5928.71 1641
5929.44 1744
5930.16 1712
5930.89 1734
5931.62 1827
5932.34 1890
5933.07 1909
5933.80 1864
5934.52 1905
5935.25 2175
5935.98 2274
5936.70 2235
5937.43 2194
5938.16 2154
5938.88 2216
5939.61 2257
5940.34 2209
5941.07 2103
5941.79 2233
5942.52 2210
5943.25 2151
5943.97 2187
5944.70 2207
5945.43 2262
5946.16 2289
5946.88 2300
5947.61 2330
5948.34 2463
5949.07 2495
5949.80 2694
5950.52 2732
5951.25 2970
5951.98 3036
5952.71 3018
5953.43 2934
5954.16 2866
5954.89 2910
5955.62 2865
5956.35 2902
5957.07 2910
5957.80 2935
5958.53 3013
5959.26 3070
5959.99 3089
5960.72 3004
5961.44 2995
5962.17 3167
5962.90 3195
5963.63 3105
5964.36 3209
5965.09 3325
5965.82 3567
5966.54 3745
5967.27 3988
5968.00 4045
5968.73 4027
5969.46 4114
5970.19 3912
5970.92 4043
5971.65 3805
5972.38 3838
5973.11 3764
5973.83 3594
5974.56 3736
5975.29 3729
5976.02 3755
5976.75 3679
5977.48 3709
5978.21 3976
5978.94 4064
5979.67 4202
5980.40 4334
5981.13 4485
5981.86 4533
5982.59 4534
5983.32 4620
5984.05 4541
5984.78 4434
5985.51 4527
5986.24 4583
5986.97 4622
5987.70 4511
5988.43 4492
5989.16 4400
5989.89 4565
5990.62 4556
5991.35 4511
5992.08 4722
5992.81 4670
5993.54 4873
5994.27 4803
5995.00 4948
5995.73 5098
5996.46 4936
5997.19 5286
5997.92 5295
5998.65 5341
5999.38 5612
6000.11 5654
6000.85 5480
6001.58 5404
6002.31 5331
6003.04 5225
6003.77 5241
6004.50 5079
6005.23 4874
6005.96 4848
6006.69 5116
6007.43 5076
6008.16 5275
6008.89 5986
6009.62 6828
6010.35 8144
6011.08 9951
6011.81 11805
6012.54 13590
6013.28 15796
6014.01 17586
6014.74 18514
6015.47 18692
6016.20 17782
6016.94 16853
6017.67 14933
6018.40 13009
6019.13 11312
6019.86 9463
6020.59 8052
6021.33 7042
6022.06 6126
6022.79 5451
6023.52 4629
6024.26 4294
6024.99 4082
6025.72 3891
6026.45 3817
6027.19 3864
6027.92 3786
6028.65 3563
6029.38 3480
6030.12 3303
6030.85 3334
6031.58 3390
6032.31 3188
6033.05 3200
6033.78 3058
6034.51 2889
6035.25 2954
6035.98 2996
6036.71 3004
6037.44 3129
6038.18 3080
6038.91 3169
6039.64 3248
6040.38 3218
6041.11 3422
6041.84 3421
6042.58 3442
6043.31 3442
6044.04 3499
6044.78 3513
6045.51 3599
6046.24 3623
6046.98 3636
6047.71 3605
6048.45 3597
6049.18 3884
6049.91 4039
6050.65 4135
6051.38 4488
6052.11 4768
6052.85 4996
6053.58 5032
6054.32 5096
6055.05 5179
6055.79 4813
6056.52 4463
6057.25 4109
6057.99 4230
6058.72 3884
6059.46 3835
6060.19 3692
6060.93 3668
6061.66 3631
6062.39 3800
6063.13 3773
6063.86 3618
6064.60 3553
6065.33 3479
6066.07 3259
6066.80 3316
6067.54 3392
6068.27 3266
6069.01 3236
6069.74 3232
6070.48 3300
6071.21 3299
6071.95 3109
6072.68 3215
6073.42 3005
6074.15 3071
6074.89 3048
6075.62 3049
6076.36 2991
6077.10 3010
6077.83 2882
6078.57 2974
6079.30 2988
6080.04 2999
6080.77 2939
6081.51 2947
6082.25 2985
6082.98 2834
6083.72 2753
6084.45 2797
6085.19 2736
6085.93 2617
6086.66 2518
6087.40 2709
6088.13 2626
6088.87 2613
6089.61 2709
6090.34 2851
6091.08 2995
6091.81 2954
6092.55 2936
6093.29 2951
6094.02 2864
6094.76 2943
6095.50 2650
6096.23 2660
6096.97 2519
6097.71 2412
6098.44 2378
6099.18 2266
6099.92 2286
6100.65 2347
6101.39 2289
6102.13 2260
6102.87 2127
6103.60 2163
6104.34 2297
6105.08 2331
6105.81 2167
6106.55 2158
6107.29 2144
6108.03 2236
6108.76 2225
6109.50 2177
6110.24 2124
6110.98 2228
6111.71 2265
6112.45 2356
6113.19 2299
6113.93 2169
6114.66 2274
6115.40 2258
6116.14 2268
6116.88 2337
6117.62 2443
6118.35 2328
6119.09 2345
6119.83 2373
6120.57 2397
6121.31 2383
6122.04 2328
6122.78 2294
6123.52 2275
6124.26 2259
6125.00 2332
6125.74 2559
6126.47 2403
6127.21 2348
6127.95 2494
6128.69 2411
6129.43 2539
6130.17 2522
6130.91 2430
6131.64 2452
6132.38 2544
6133.12 2301
6133.86 2336
6134.60 2556
6135.34 2474
6136.08 2497
6136.82 2475
6137.56 2531
6138.30 2728
6139.04 2624
6139.77 2515
6140.51 2626
6141.25 2578
6141.99 2541
6142.73 2728
6143.47 2711
6144.21 2646
6144.95 2433
6145.69 2414
6146.43 2453
6147.17 2457
6147.91 2653
6148.65 2637
6149.39 2512
6150.13 2493
6150.87 2666
6151.61 2574
6152.35 2571
6153.09 2562
6153.83 2776
6154.57 2606
6155.31 2629
6156.05 2861
6156.79 2951
6157.53 2990
6158.27 3012
6159.01 2967
6159.75 3056
6160.49 3088
6161.23 3122
6161.97 3271
6162.71 3276
6163.45 3309
6164.20 3284
6164.94 3548
6165.68 3736
6166.42 3857
6167.16 3896
6167.90 4052
6168.64 4215
6169.38 4046
6170.12 3896
6170.86 3734
6171.61 3734
6172.35 3826
6173.09 3699
6173.83 3526
6174.57 3378
6175.31 3544
6176.05 3353
6176.79 3176
6177.54 3268
6178.28 3459
6179.02 3349
6179.76 3360
6180.50 3525
6181.24 3496
6181.99 3539
6182.73 3647
6183.47 3648
6184.21 3800
6184.95 3601
6185.70 3671
6186.44 3844
6187.18 3846
6187.92 3871
6188.66 4027
6189.41 4163
6190.15 4031
6190.89 4229
6191.63 4310
6192.38 4390
6193.12 4595
6193.86 4625
6194.60 4710
6195.35 4759
6196.09 4940
6196.83 4983
6197.57 5010
6198.32 4698
6199.06 4575
6199.80 4647
6200.55 4648
6201.29 4805
6202.03 4812
6202.78 4970
6203.52 5219
6204.26 5998
6205.00 6895
6205.75 8505
6206.49 11015
6207.23 14031
6207.98 16600
6208.72 19142
6209.46 21407
6210.21 22448
6210.95 22607
6211.70 21590
6212.44 20401
6213.18 18660
6213.93 16050
6214.67 13341
6215.41 10852
6216.16 9180
6216.90 7708
6217.65 6510
6218.39 5622
6219.13 5099
6219.88 4587
6220.62 4302
6221.37 4049
6222.11 3947
6222.85 3896
6223.60 3836
6224.34 3796
6225.09 3775
6225.83 3580
6226.58 3300
6227.32 3241
6228.07 3061
6228.81 3002
6229.56 2832
6230.30 2822
6231.04 2874
6231.79 2636
6232.53 2655
6233.28 2835
6234.02 2749
6234.77 2772
6235.51 2762
6236.26 3022
6237.00 3243
6237.75 3469
6238.49 3757
6239.24 3843
6239.99 3863
6240.73 4148
6241.48 4020
6242.22 3882
6242.97 3849
6243.71 3666
6244.46 3413
6245.20 3456
6245.95 3478
6246.70 3385
6247.44 3394
6248.19 3591
6248.93 3540
6249.68 3433
6250.42 3539
6251.17 3354
6251.92 3407
6252.66 3323
6253.41 3293
6254.15 3271
6254.90 3184
6255.65 3252
6256.39 3132
6257.14 2992
6257.89 2969
6258.63 3023
6259.38 3067
6260.13 3045
6260.87 3026
6261.62 2954
6262.37 2949
6263.11 2985
6263.86 2833
6264.61 2809
6265.35 2761
6266.10 2817
6266.85 2782
6267.59 2816
6268.34 2727
6269.09 2727
6269.83 2801
6270.58 2938
6271.33 2993
6272.08 2988
6272.82 2936
6273.57 2839
6274.32 2992
6275.06 3200
6275.81 3129
6276.56 3156
6277.31 3122
6278.05 3202
6278.80 3157
6279.55 3299
6280.30 3187
6281.05 3099
6281.79 2927
6282.54 2814
6283.29 2883
6284.04 2628
6284.78 2504
6285.53 2420
6286.28 2428
6287.03 2338
6287.78 2334
6288.53 2424
6289.27 2329
6290.02 2397
6290.77 2268
6291.52 2259
6292.27 2078
6293.02 2174
6293.76 2192
6294.51 2241
6295.26 2104
6296.01 2138
6296.76 2050
6297.51 2166
6298.26 2163
6299.00 2012
6299.75 2012
6300.50 1923
6301.25 2032
6302.00 2010
6302.75 1868
6303.50 1973
6304.25 1880
6305.00 1973
6305.75 2053
6306.50 1978
6307.24 1981
6307.99 1874
6308.74 1924
6309.49 2038
6310.24 2036
6310.99 2093
6311.74 2145
6312.49 2115
6313.24 2124
6313.99 2156
6314.74 2013
6315.49 2102
6316.24 2048
6316.99 2066
6317.74 1837
6318.49 1928
6319.24 2057
6319.99 2044
6320.74 2023
6321.49 1992
6322.24 1999
6322.99 1955
6323.74 1904
6324.49 1808
6325.24 1859
6325.99 1913
6326.74 1867
6327.49 1869
6328.24 1757
6328.99 1794
6329.74 1800
6330.50 1787
6331.25 1863
6332.00 1828
6332.75 1753
6333.50 1929
6334.25 2000
6335.00 1953
6335.75 1892
6336.50 1855
6337.25 2011
6338.00 2028
6338.76 1970
6339.51 1961
6340.26 1964
6341.01 1940
6341.76 1898
6342.51 1869
6343.26 1984
6344.02 1949
6344.77 1943
6345.52 1917
6346.27 2017
6347.02 2052
6347.77 2174
6348.53 2246
6349.28 2376
6350.03 2458
6350.78 2653
6351.53 2846
6352.29 3097
6353.04 3121
6353.79 3148
6354.54 3328
6355.29 3206
6356.05 3139
6356.80 2840
6357.55 2725
6358.30 2565
6359.06 2248
6359.81 2152
6360.56 2204
6361.31 2005
6362.07 1986
6362.82 1999
6363.57 2096
6364.32 1952
6365.08 2023
6365.83 1999
6366.58 1984
6367.33 1989
6368.09 2080
6368.84 2078
6369.59 2060
6370.35 2075
6371.10 1986
6371.85 2024
6372.61 1952
6373.36 1945
6374.11 1842
6374.87 1887
6375.62 1964
6376.37 1928
6377.13 1768
6377.88 1842
6378.63 1861
6379.39 1779
6380.14 1734
6380.89 1844
6381.65 1873
6382.40 1980
6383.16 1942
6383.91 1919
6384.66 1940
6385.42 1903
6386.17 2018
6386.92 1765
6387.68 1850
6388.43 1753
6389.19 1698
6389.94 1712
6390.70 1800
6391.45 1703
6392.20 1714
6392.96 1763
6393.71 1685
6394.47 1788
6395.22 1810
6395.98 1756
6396.73 1820
6397.49 1667
6398.24 1639
6399.00 1689
6399.75 1698
6400.51 1679
6401.26 1578
6402.02 1628
6402.77 1669
6403.53 1675
6404.28 1533
6405.04 1613
6405.79 1737
6406.55 1767
6407.30 1728
6408.06 1758
6408.81 1817
6409.57 1834
6410.32 1950
6411.08 1920
6411.83 1873
6412.59 1723
6413.34 1778
6414.10 1805
6414.86 1685
6415.61 1822
6416.37 1810
6417.12 1711
6417.88 1639
6418.64 1752
6419.39 1772
6420.15 1746
6420.90 1726
6421.66 1664
6422.42 1648
6423.17 1657
6423.93 1719
6424.68 1784
6425.44 1756
6426.20 1680
6426.95 1721
6427.71 1701
6428.47 1707
6429.22 1716
6429.98 1625
6430.74 1584
6431.49 1707
6432.25 1665
6433.01 1841
6433.76 1664
6434.52 1602
6435.28 1660
6436.03 1755
6436.79 1720
6437.55 1670
6438.30 1698
6439.06 1777
6439.82 1693
6440.58 1672
6441.33 1698
6442.09 1639
6442.85 1615
6443.61 1585
6444.36 1636
6445.12 1736
6445.88 1783
6446.64 1708
6447.39 1687
6448.15 1655
6448.91 1754
6449.67 1667
6450.42 1809
6451.18 1719
6451.94 1660
6452.70 1752
6453.46 1722
6454.21 1802
6454.97 1874
6455.73 1863
6456.49 1909
6457.25 1939
6458.00 1968
6458.76 2048
6459.52 2000
6460.28 2043
6461.04 2022
6461.80 1940
6462.55 1938
6463.31 2011
6464.07 1988
6464.83 2065
6465.59 2077
6466.35 2024
6467.11 2112
6467.87 2130
6468.62 2113
6469.38 2048
6470.14 2030
6470.90 2095
6471.66 2166
6472.42 2153
6473.18 2215
6473.94 2244
6474.70 2258
6475.46 2197
6476.22 2254
6476.97 2371
6477.73 2320
6478.49 2287
6479.25 2282
6480.01 2335
6480.77 2352
6481.53 2408
6482.29 2360
6483.05 2499
6483.81 2530
6484.57 2652
6485.33 2604
6486.09 2589
6486.85 2754
6487.61 2844
6488.37 2846
6489.13 2697
6489.89 2829
6490.65 2723
6491.41 2839
6492.17 3124
6492.93 3256
6493.69 3332
6494.45 3295
6495.21 3469
6495.97 3552
6496.73 3585
6497.49 3480
6498.26 3387
6499.02 3529
6499.78 3502
6500.54 3439
6501.30 3397
6502.06 3377
6502.82 3442
6503.58 3395
6504.34 3542
6505.10 3577
6505.86 3590
6506.62 3519
6507.39 3785
6508.15 4109
6508.91 4088
6509.67 4027
6510.43 4095
6511.19 4274
6511.95 4162
6512.72 4300
6513.48 4287
6514.24 4175
6515.00 4291
6515.76 4248
6516.52 4243
6517.28 4196
6518.05 4515
6518.81 4525
6519.57 4499
6520.33 4719
6521.09 4925
6521.86 5073
6522.62 5079
6523.38 5381
6524.14 5956
6524.90 6341
6525.67 7141
6526.43 8002
6527.19 8749
6527.95 9348
6528.72 9948
6529.48 9885
6530.24 9928
6531.00 9654
6531.77 9164
6532.53 9183
6533.29 9961
6534.05 11144
6534.82 12855
6535.58 14630
6536.34 16700
6537.11 17716
6537.87 18334
6538.63 18048
6539.39 16413
6540.16 14690
6540.92 12842
6541.68 10800
6542.45 8930
6543.21 7498
6543.97 6185
6544.74 5340
6545.50 4988
6546.26 4521
6547.03 4102
6547.79 3815
6548.55 3746
6549.32 3618
6550.08 3438
6550.84 3462
6551.61 3388
6552.37 3400
6553.14 3463
6553.90 3326
6554.66 3371
6555.43 3346
6556.19 3091
6556.96 2997
6557.72 3124
6558.48 3012
6559.25 2902
6560.01 3029
6560.78 3104
6561.54 3163
6562.31 3162
6563.07 3464
6563.83 3666
6564.60 3593
6565.36 3662
6566.13 3787
6566.89 3984
6567.66 3860
6568.42 3733
6569.19 3661
6569.95 3615
6570.72 3508
6571.48 3694
6572.25 3667
6573.01 3793
6573.78 3858
6574.54 3865
6575.31 4036
6576.07 4159
6576.84 4222
6577.60 4126
6578.37 4152
6579.13 4003
6579.90 4034
6580.66 3986
6581.43 3887
6582.19 3922
6582.96 3918
6583.73 3734
6584.49 3755
6585.26 3783
6586.02 3796
6586.79 3806
6587.55 3921
6588.32 3803
6589.09 3814
6589.85 3993
6590.62 4065
6591.38 4267
6592.15 4371
6592.92 4639
6593.68 4697
6594.45 4934
6595.22 5230
6595.98 5412
6596.75 5376
6597.51 5171
6598.28 5143
6599.05 4950
6599.81 4679
6600.58 4478
6601.35 4235
6602.11 3965
6602.88 3990
6603.65 3911
6604.41 3914
6605.18 3917
6605.95 4051
6606.71 4186
6607.48 4550
6608.25 4805
6609.02 4968
6609.78 5185
6610.55 5176
6611.32 5288
6612.08 5054
6612.85 4848
6613.62 4554
6614.39 4261
6615.15 3963
6615.92 3739
6616.69 3658
6617.46 3506
6618.22 3382
6618.99 3345
6619.76 3306
6620.53 3361
6621.30 3265
6622.06 3182
6622.83 3101
6623.60 3103
6624.37 3160
6625.13 2963
6625.90 2945
6626.67 3053
6627.44 2985
6628.21 2891
6628.98 2981
6629.74 2970
6630.51 3114
6631.28 3474
6632.05 3794
6632.82 4085
6633.59 4703
6634.35 5224
6635.12 5310
6635.89 5481
6636.66 5520
6637.43 5385
6638.20 5015
6638.97 4792
6639.74 4181
6640.50 3812
6641.27 3501
6642.04 3251
6642.81 3051
6643.58 2852
6644.35 2840
6645.12 2827
6645.89 2714
6646.66 2806
6647.43 2790
6648.20 2657
6648.97 2762
6649.73 2901
6650.50 2787
6651.27 2659
6652.04 2716
6652.81 2827
6653.58 2837
6654.35 2685
6655.12 2681
6655.89 2811
6656.66 2781
6657.43 2873
6658.20 2750
6658.97 2700
6659.74 2713
6660.51 2713
6661.28 2592
6662.05 2516
6662.82 2579
6663.59 2528
6664.36 2614
6665.13 2515
6665.90 2509
6666.67 2395
6667.44 2442
6668.22 2469
6668.99 2511
6669.76 2581
6670.53 2528
6671.30 2484
6672.07 2662
6672.84 2622
6673.61 2610
6674.38 2680
6675.15 2728
6675.92 2695
6676.69 2637
6677.46 2520
6678.24 2528
6679.01 2629
6679.78 2736
6680.55 2644
6681.32 2679
6682.09 2707
6682.86 2759
6683.63 2876
6684.41 3132
6685.18 3257
6685.95 3293
6686.72 3270
6687.49 3180
6688.26 2967
6689.04 2877
6689.81 2643
6690.58 2608
6691.35 2511
6692.12 2482
6692.90 2444
6693.67 2500
6694.44 2479
6695.21 2366
6695.98 2303
6696.76 2328
6697.53 2190
6698.30 2368
6699.07 2322
6699.84 2343
6700.62 2262
6701.39 2254
6702.16 2254
6702.93 2147
6703.71 2180
6704.48 2137
6705.25 2185
6706.03 2218
6706.80 2124
6707.57 2221
6708.34 2248
6709.12 2149
6709.89 2168
6710.66 2187
6711.44 2139
6712.21 1984
6712.98 2029
6713.75 2026
6714.53 2030
6715.30 2044
6716.07 2085
6716.85 1985
6717.62 2032
6718.39 1940
6719.17 1978
6719.94 1983
6720.72 1976
6721.49 1958
6722.26 1903
6723.04 1877
6723.81 1971
6724.58 1994
6725.36 1951
6726.13 1934
6726.91 1986
6727.68 1967
6728.45 1837
6729.23 1848
6730.00 1963
6730.78 2013
6731.55 1975
6732.32 1978
6733.10 2062
6733.87 2048
6734.65 1971
6735.42 2058
6736.20 2053
6736.97 1934
6737.74 2007
6738.52 1977
6739.29 2156
6740.07 2104
6740.84 1983
6741.62 2079
6742.39 2034
6743.17 1992
6743.94 2127
6744.72 2114
6745.49 1984
6746.27 2093
6747.04 2095
6747.82 2072
6748.59 2113
6749.37 2233
6750.14 2297
6750.92 2510
6751.69 2689
6752.47 2673
6753.24 2978
6754.02 2992
6754.80 2679
6755.57 2520
6756.35 2512
6757.12 2372
6757.90 2311
6758.67 2297
6759.45 2232
6760.23 2191
6761.00 2141
6761.78 1976
6762.55 1963
6763.33 1964
6764.11 1864
6764.88 1981
6765.66 2093
6766.43 2044
6767.21 1936
6767.99 2038
6768.76 2055
6769.54 1969
6770.32 1912
6771.09 2054
6771.87 1933
6772.64 1886
6773.42 1868
6774.20 1931
6774.97 1908
6775.75 1934
6776.53 2004
6777.31 1900
6778.08 1972
6778.86 2010
6779.64 1945
6780.41 1791
6781.19 1839
6781.97 1935
6782.74 1902
6783.52 1842
6784.30 1837
6785.08 1785
6785.85 1866
6786.63 1827
6787.41 1771
6788.19 1852
6788.96 1802
6789.74 1812
6790.52 1764
6791.30 1642
6792.07 1726
6792.85 1738
6793.63 1769
6794.41 1734
6795.18 1812
6795.96 1811
6796.74 1803
6797.52 1712
6798.30 1701
6799.07 1857
6799.85 1860
6800.63 1757
6801.41 1654
6802.19 1799
6802.97 1875
6803.74 1948
6804.52 1948
6805.30 1912
6806.08 1946
6806.86 1942
6807.64 1853
6808.41 1856
6809.19 1772
6809.97 1738
6810.75 1760
6811.53 1741
6812.31 1826
6813.09 1779
6813.87 1785
6814.64 1750
6815.42 1732
6816.20 1739
6816.98 1806
6817.76 1750
6818.54 1803
6819.32 1931
6820.10 1778
6820.88 1832
6821.66 1932
6822.44 1887
6823.22 1844
6824.00 1880
6824.78 1901
6825.55 1860
6826.33 1742
6827.11 1866
6827.89 1868
6828.67 1789
6829.45 1783
6830.23 1889
6831.01 1880
6831.79 1704
6832.57 1681
6833.35 1754
6834.13 1736
6834.91 1779
6835.69 1745
6836.47 1726
6837.25 1632
6838.03 1713
6838.81 1877
6839.60 1765
6840.38 1780
6841.16 1659
6841.94 1844
6842.72 1796
6843.50 1770
6844.28 1682
6845.06 1733
6845.84 1843
6846.62 2156
6847.40 2414
6848.18 2827
6848.96 3506
6849.74 4200
6850.53 4653
6851.31 5173
6852.09 5395
6852.87 5550
6853.65 5352
6854.43 4829
6855.21 4349
6855.99 3744
6856.77 3324
6857.56 3021
6858.34 2641
6859.12 2363
6859.90 2225
6860.68 2122
6861.46 2012
6862.25 2004
6863.03 1791
6863.81 1861
6864.59 1902
6865.37 1923
6866.15 1943
6866.94 1881
6867.72 1934
6868.50 1954
6869.28 1931
6870.07 1908
6870.85 1893
6871.63 1905
6872.41 1930
6873.19 1851
6873.98 1860
6874.76 1867
6875.54 1906
6876.32 1892
6877.11 2059
6877.89 2124
6878.67 2175
6879.45 2178
6880.24 2248
6881.02 2243
6881.80 2186
6882.59 2225
6883.37 2129
6884.15 2232
6884.93 2390
6885.72 2518
6886.50 2770
6887.28 2963
6888.07 3250
6888.85 3348
6889.63 3542
6890.42 3344
6891.20 3105
6891.98 2958
6892.77 2728
6893.55 2596
6894.33 2414
6895.12 2359
6895.90 2348
6896.68 2205
6897.47 2205
6898.25 2288
6899.04 2274
6899.82 2333
6900.60 2379
6901.39 2394
6902.17 2410
6902.95 2402
6903.74 2444
6904.52 2404
6905.31 2423
6906.09 2437
6906.88 2337
6907.66 2444
6908.44 2368
6909.23 2473
6910.01 2338
6910.80 2194
6911.58 2245
6912.37 2227
6913.15 2296
6913.94 2294
6914.72 2365
6915.50 2419
6916.29 2346
6917.07 2178
6917.86 2269
6918.64 2376
6919.43 2263
6920.21 2299
6921.00 2241
6921.78 2252
6922.57 2256
6923.35 2266
6924.14 2373
6924.93 2325
6925.71 2394
6926.50 2349
6927.28 2332
6928.07 2506
6928.85 2464
6929.64 2428
6930.42 2453
6931.21 2520
6931.99 2496
6932.78 2521
6933.57 2586
6934.35 2533
6935.14 2522
6935.92 2615
6936.71 2541
6937.50 2620
6938.28 2571
6939.07 2712
6939.85 2701
6940.64 3120
6941.43 3291
6942.21 3381
6943.00 3357
6943.78 3678
6944.57 3689
6945.36 3726
6946.14 3902
6946.93 3765
6947.72 3841
6948.50 3935
6949.29 3939
6950.08 3744
6950.86 3775
6951.65 3568
6952.44 3446
6953.22 3307
6954.01 3301
6954.80 3354
6955.58 3363
6956.37 3291
6957.16 3213
6957.95 3198
6958.73 3224
6959.52 3234
6960.31 3094
6961.10 3165
6961.88 3162
6962.67 3247
6963.46 3409
6964.24 3550
6965.03 3598
6965.82 3724
6966.61 3721
6967.40 3988
6968.18 4199
6968.97 4414
6969.76 4529
6970.55 4586
6971.33 4671
6972.12 4816
6972.91 4801
6973.70 4913
6974.49 4833
6975.27 4570
6976.06 4774
6976.85 4812
6977.64 4817
6978.43 4921
6979.22 5352
6980.00 5668
6980.79 6100
6981.58 7130
6982.37 8680
6983.16 10647
6983.95 13257
6984.74 16332
6985.52 19276
6986.31 20871
6987.10 21746
6987.89 21402
6988.68 20335
6989.47 18504
6990.26 16227
6991.05 13442
6991.83 10783
6992.62 8826
6993.41 7311
6994.20 6276
6994.99 5432
6995.78 4728
6996.57 4388
6997.36 3971
6998.15 3938
6998.94 3732
6999.73 3638
7000.52 3521
7001.31 3367
7002.10 3286
7002.89 3193
7003.68 3226
7004.47 3090
7005.26 3001
7006.05 2868
7006.84 2529
7007.63 2489
7008.42 2470
7009.21 2574
7010.00 2647
7010.79 2586
7011.58 2699
7012.37 2885
7013.16 3073
7013.95 3099
7014.74 3172
7015.53 3136
7016.32 3107
7017.11 2894
7017.90 2954
7018.69 2814
7019.48 2732
7020.27 2700
7021.06 2708
7021.85 2728
7022.64 2821
7023.43 2964
7024.22 2924
7025.02 3097
7025.81 2992
7026.60 2990
7027.39 3013
7028.18 2894
7028.97 2764
7029.76 2543
7030.55 2461
7031.34 2358
7032.14 2430
7032.93 2446
7033.72 2307
7034.51 2406
7035.30 2462
7036.09 2484
7036.88 2477
7037.68 2483
7038.47 2422
7039.26 2403
7040.05 2451
7040.84 2566
7041.64 2606
7042.43 2592
7043.22 2689
7044.01 2616
7044.80 2705
7045.60 2700
7046.39 2834
7047.18 3010
7047.97 3001
7048.76 3207
7049.56 3281
7050.35 3321
7051.14 3450
7051.93 3491
7052.73 3350
7053.52 3164
7054.31 3026
7055.10 2874
7055.90 2642
7056.69 2666
7057.48 2567
7058.27 2550
7059.07 2394
7059.86 2372
7060.65 2530
7061.45 2570
7062.24 2375
7063.03 2434
7063.83 2497
7064.62 2433
7065.41 2542
7066.21 2438
7067.00 2329
7067.79 2291
7068.59 2380
7069.38 2331
7070.17 2386
7070.97 2328
7071.76 2275
7072.55 2259
7073.35 2094
7074.14 2119
7074.93 2111
7075.73 2029
7076.52 2017
7077.32 1924
7078.11 1980
7078.90 1894
7079.70 1882
7080.49 1983
7081.29 2040
7082.08 1987
7082.87 1959
7083.67 1914
7084.46 1848
7085.26 1785
7086.05 1889
7086.85 1893
7087.64 1862
7088.43 1916
7089.23 1884
7090.02 1800
7090.82 1938
7091.61 1862
7092.41 1771
7093.20 1846
7094.00 1868
7094.79 1778
7095.59 1708
7096.38 1708
7097.18 1740
7097.97 1818
7098.77 1694
7099.56 1677
7100.36 1624
7101.15 1649
7101.95 1638
7102.74 1649
7103.54 1603
7104.33 1546
7105.13 1456
7105.92 1530
7106.72 1621
7107.52 1633
7108.31 1492
7109.11 1527
7109.90 1484
7110.70 1534
7111.49 1478
7112.29 1503
7113.09 1588
7113.88 1553
7114.68 1661
7115.47 1660
7116.27 1665
7117.07 1674
7117.86 1577
7118.66 1574
7119.45 1524
7120.25 1521
7121.05 1561
7121.84 1590
7122.64 1634
7123.44 1467
7124.23 1465
7125.03 1460
7125.83 1447
7126.62 1622
7127.42 1519
7128.22 1550
7129.01 1651
7129.81 1640
7130.61 1595
7131.40 1614
7132.20 1566
7133.00 1587
7133.79 1586
7134.59 1646
7135.39 1571
7136.19 1548
7136.98 1561
7137.78 1506
7138.58 1438
7139.38 1425
7140.17 1450
7140.97 1380
7141.77 1351
7142.57 1468
7143.36 1447
7144.16 1490
7144.96 1462
7145.76 1406
7146.55 1413
7147.35 1395
7148.15 1438
7148.95 1431
7149.74 1377
7150.54 1344
7151.34 1328
7152.14 1332
7152.94 1377
7153.74 1498
7154.53 1459
7155.33 1408
7156.13 1458
7156.93 1594
7157.73 1525
7158.53 1522
7159.32 1533
7160.12 1504
7160.92 1497
7161.72 1474
7162.52 1431
7163.32 1384
7164.12 1376
7164.91 1296
7165.71 1319
7166.51 1290
7167.31 1313
7168.11 1385
7168.91 1316
7169.71 1316
7170.51 1385
7171.31 1340
7172.11 1393
7172.90 1384
7173.70 1339
7174.50 1368
7175.30 1300
7176.10 1294
7176.90 1297
7177.70 1206
7178.50 1272
7179.30 1256
7180.10 1372
7180.90 1433
7181.70 1310
7182.50 1453
7183.30 1371
7184.10 1396
7184.90 1443
7185.70 1386
7186.50 1423
7187.30 1387
7188.10 1403
7188.90 1417
7189.70 1365
7190.50 1325
7191.30 1315
7192.10 1297
7192.90 1373
7193.70 1371
7194.50 1301
7195.30 1346
7196.10 1408
7196.90 1352
7197.70 1273
7198.50 1279
7199.30 1276
7200.11 1259
7200.91 1298
7201.71 1432
7202.51 1366
7203.31 1259
7204.11 1298
7204.91 1251
7205.71 1268
7206.51 1173
7207.31 1252
7208.12 1322
7208.92 1278
7209.72 1274
7210.52 1287
7211.32 1280
7212.12 1261
7212.92 1330
7213.72 1373
7214.53 1322
7215.33 1341
7216.13 1292
7216.93 1325
7217.73 1283
7218.53 1295
7219.34 1423
7220.14 1435
7220.94 1374
7221.74 1350
7222.54 1387
7223.35 1408
7224.15 1358
7224.95 1319
7225.75 1334
7226.56 1309
7227.36 1354
7228.16 1275
7228.96 1293
7229.76 1237
7230.57 1289
7231.37 1249
7232.17 1256
7232.97 1227
7233.78 1252
7234.58 1291
7235.38 1312
7236.19 1289
7236.99 1296
7237.79 1250
7238.59 1292
7239.40 1318
7240.20 1293
7241.00 1343
7241.81 1392
7242.61 1414
7243.41 1338
7244.22 1298
7245.02 1347
7245.82 1334
7246.63 1398
7247.43 1296
7248.23 1364
7249.04 1455
7249.84 1454
7250.64 1362
7251.45 1399
7252.25 1447
7253.05 1485
7253.86 1510
7254.66 1499
7255.46 1463
7256.27 1520
7257.07 1544
7257.88 1541
7258.68 1507
7259.48 1507
7260.29 1818
7261.09 1774
7261.90 1845
7262.70 1895
7263.51 1846
7264.31 1750
7265.11 1654
7265.92 1633
7266.72 1490
7267.53 1619
7268.33 1568
7269.14 1619
7269.94 1470
7270.75 1527
7271.55 1499
7272.36 1572
7273.16 1580
7273.97 1589
7274.77 1595
7275.58 1522
7276.38 1612
7277.19 1553
7277.99 1510
7278.80 1683
7279.60 1724
7280.41 1867
7281.21 1973
7282.02 2183
7282.82 2408
7283.63 2673
7284.43 3197
7285.24 3328
7286.04 3363
7286.85 3291
7287.66 3115
7288.46 2930
7289.27 2597
7290.07 2399
7290.88 2227
7291.68 1912
7292.49 1835
7293.30 1812
7294.10 1671
7294.91 1660
7295.71 1697
7296.52 1557
7297.33 1550
7298.13 1491
7298.94 1600
7299.74 1617
7300.55 1622
7301.36 1618
7302.16 1544
7302.97 1542
7303.78 1530
7304.58 1413
7305.39 1484
7306.20 1567
7307.00 1603
7307.81 1614
7308.62 1616
7309.42 1597
7310.23 1565
7311.04 1630
7311.84 1701
7312.65 1794
7313.46 1757
7314.27 1705
7315.07 1789
7315.88 1936
7316.69 1924
7317.49 2101
7318.30 2293
7319.11 2452
7319.92 2597
7320.72 2532
7321.53 2305
7322.34 2399
7323.15 2285
7323.95 2097
7324.76 2076
7325.57 1951
7326.38 1836
7327.19 1869
7327.99 1826
7328.80 1726
7329.61 1637
7330.42 1708
7331.22 1758
7332.03 1626
7332.84 1583
7333.65 1652
7334.46 1630
7335.27 1645
7336.07 1564
7336.88 1610
7337.69 1655
7338.50 1613
7339.31 1549
7340.12 1615
7340.92 1618
7341.73 1627
7342.54 1462
7343.35 1592
7344.16 1565
7344.97 1553
7345.78 1586
7346.59 1487
7347.39 1459
7348.20 1461
7349.01 1521
7349.82 1423
7350.63 1470
7351.44 1466
7352.25 1388
7353.06 1452
7353.87 1513
7354.68 1532
7355.49 1409
7356.30 1371
7357.11 1443
7357.92 1421
7358.72 1392
7359.53 1513
7360.34 1484
7361.15 1408
7361.96 1359
7362.77 1489
7363.58 1499
7364.39 1354
7365.20 1373
7366.01 1415
7366.82 1414
7367.63 1387
7368.44 1387
7369.25 1435
7370.06 1449
7370.87 1411
7371.68 1349
7372.49 1318
7373.30 1229
7374.11 1401
7374.93 1350
7375.74 1426
7376.55 1463
7377.36 1454
7378.17 1406
7378.98 1579
7379.79 1594
7380.60 1600
7381.41 1673
7382.22 1724
7383.03 1681
7383.84 1745
7384.65 1739
7385.46 1594
7386.28 1626
7387.09 1478
7387.90 1444
7388.71 1482
7389.52 1355
7390.33 1329
7391.14 1336
7391.95 1370
7392.77 1314
7393.58 1218
7394.39 1217
7395.20 1309
7396.01 1349
7396.82 1333
7397.64 1326
7398.45 1258
7399.26 1342
7400.07 1382
7400.88 1353
7401.69 1361
7402.51 1363
7403.32 1322
7404.13 1448
7404.94 1433
7405.76 1367
7406.57 1303
7407.38 1279
7408.19 1319
7409.00 1308
7409.82 1309
7410.63 1316
7411.44 1344
7412.25 1348
7413.07 1236
7413.88 1264
7414.69 1281
7415.50 1171
7416.32 1177
7417.13 1165
7417.94 1273
7418.76 1182
7419.57 1200
7420.38 1234
7421.19 1234
7422.01 1336
7422.82 1251
7423.63 1252
7424.45 1247
7425.26 1289
7426.07 1296
7426.89 1355
7427.70 1292
7428.51 1499
7429.33 1414
7430.14 1520
7430.95 1508
7431.77 1575
7432.58 1564
7433.39 1507
7434.21 1493
7435.02 1538
7435.84 1414
7436.65 1560
7437.46 1553
7438.28 1498
7439.09 1549
7439.91 1590
7440.72 1526
7441.53 1550
7442.35 1496
7443.16 1436
7443.98 1301
7444.79 1337
7445.60 1373
7446.42 1285
7447.23 1292
7448.05 1294
7448.86 1274
7449.68 1271
7450.49 1261
7451.31 1158
7452.12 1185
7452.94 1269
7453.75 1276
7454.57 1309
7455.38 1253
7456.20 1215
7457.01 1250
7457.83 1236
7458.64 1140
7459.46 1277
7460.27 1229
7461.09 1200
7461.90 1214
7462.72 1250
7463.53 1223
7464.35 1226
7465.16 1252
7465.98 1275
7466.79 1273
7467.61 1285
7468.42 1304
7469.24 1305
7470.06 1350
7470.87 1250
7471.69 1236
7472.50 1248
7473.32 1300
7474.13 1193
7474.95 1208
7475.77 1207
7476.58 1199
7477.40 1238
7478.21 1199
7479.03 1198
7479.85 1148
7480.66 1211
7481.48 1240
7482.30 1199
7483.11 1256
7483.93 1193
7484.75 1125
7485.56 1162
7486.38 1099
7487.20 1110
7488.01 1173
7488.83 1182
7489.65 1183
7490.46 1197
7491.28 1166
7492.10 1145
7492.91 1118
7493.73 1138
7494.55 1151
7495.36 1142
7496.18 1140
7497.00 1070
7497.82 1087
7498.63 1070
7499.45 1076
7500.27 1121
7501.08 1184
7501.90 1132
7502.72 1128
7503.54 1086
7504.35 1085
7505.17 1109
7505.99 1127
7506.81 1164
7507.62 1155
7508.44 1137
7509.26 1104
7510.08 1128
7510.90 1115
7511.71 1149
7512.53 1147
7513.35 1066
7514.17 1062
7514.99 1181
7515.80 1167
7516.62 1156
7517.44 1139
7518.26 1136
7519.08 1082
7519.90 1033
7520.71 1057
7521.53 1118
7522.35 1061
7523.17 1105
7523.99 1093
7524.81 1135
7525.63 1175
7526.45 1185
7527.26 1203
7528.08 1093
7528.90 1104
7529.72 1129
7530.54 1157
7531.36 1080
7532.18 1075
7533.00 1073
7533.82 1113
7534.64 1087
7535.45 1137
7536.27 1084
7537.09 1133
7537.91 1169
7538.73 1087
7539.55 1051
7540.37 1065
7541.19 1073
7542.01 1132
7542.83 1094
7543.65 1075
7544.47 1140
7545.29 1125
7546.11 1072
7546.93 1038
7547.75 1037
7548.57 1100
7549.39 1145
7550.21 1127
7551.03 994
7551.85 1126
7552.67 1120
7553.49 1099
7554.31 1029
7555.13 1135
7555.95 1072
7556.77 1149
7557.59 1181
7558.41 1170
7559.23 1095
7560.05 1089
7560.87 1125
7561.69 1163
7562.51 1184
7563.34 1126
7564.16 1148
7564.98 1167
7565.80 1171
7566.62 1134
7567.44 1218
7568.26 1190
7569.08 1237
7569.90 1192
7570.72 1086
7571.55 1168
7572.37 1223
7573.19 1126
7574.01 1113
7574.83 1092
7575.65 1058
7576.47 1137
7577.30 1153
7578.12 1100
7578.94 1049
7579.76 1178
7580.58 1122
7581.40 1216
7582.23 1156
7583.05 1147
7583.87 1141
7584.69 1275
7585.51 1183
7586.33 1205
7587.16 1269
7587.98 1284
7588.80 1277
7589.62 1187
7590.45 1237
7591.27 1208
7592.09 1283
7592.91 1310
7593.74 1280
7594.56 1254
7595.38 1197
7596.20 1344
7597.03 1326
7597.85 1219
7598.67 1262
7599.49 1414
7600.32 1452
7601.14 1421
7601.96 1473
7602.78 1579
7603.61 1595
7604.43 1613
7605.25 1636
7606.08 1655
7606.90 1623
7607.72 1576
7608.55 1556
7609.37 1524
7610.19 1508
7611.02 1551
7611.84 1452
7612.66 1449
7613.49 1490
7614.31 1526
7615.13 1555
7615.96 1555
7616.78 1596
7617.60 1757
7618.43 1799
7619.25 1756
7620.08 1637
7620.90 1604
7621.72 1633
7622.55 1627
7623.37 1594
7624.20 1566
7625.02 1457
7625.84 1499
7626.67 1452
7627.49 1362
7628.32 1445
7629.14 1507
7629.97 1636
7630.79 1691
7631.61 1819
7632.44 1874
7633.26 1867
7634.09 1861
7634.91 1776
7635.74 1654
7636.56 1591
7637.39 1472
7638.21 1409
7639.04 1432
7639.86 1273
7640.69 1290
7641.51 1249
7642.34 1233
7643.16 1155
7643.99 1173
7644.81 1247
7645.64 1152
7646.46 1092
7647.29 1118
7648.11 1114
7648.94 1169
7649.76 1169
7650.59 1152
7651.42 1149
7652.24 1144
7653.07 1118
7653.89 1138
7654.72 1127
7655.54 1153
7656.37 1191
7657.20 1083
7658.02 1049
7658.85 1105
7659.67 1052
7660.50 1117
7661.33 1105
7662.15 1162
7662.98 1202
7663.80 1122
7664.63 1094
7665.46 1087
7666.28 1034
7667.11 977
7667.94 1016
7668.76 1050
7669.59 1082
7670.42 1154
7671.24 1066
7672.07 1101
7672.90 1101
7673.72 1093
7674.55 1087
7675.38 1085
7676.20 1084
7677.03 1071
7677.86 1106
7678.68 1087
7679.51 1104
7680.34 1083
7681.16 931
7681.99 1042
7682.82 1069
7683.65 1071
7684.47 981
7685.30 1043
7686.13 1026
7686.96 1091
7687.78 1149
7688.61 1194
7689.44 1144
7690.27 1119
7691.09 1128
7691.92 1120
7692.75 1105
7693.58 1067
7694.41 1089
7695.23 1072
7696.06 1011
7696.89 1102
7697.72 1078
7698.55 1108
7699.37 1152
7700.20 1107
7701.03 1183
7701.86 1119
7702.69 1096
7703.51 1102
7704.34 1083
7705.17 1117
7706.00 1052
7706.83 1075
7707.66 1053
7708.49 1043
7709.31 1032
7710.14 1020
7710.97 966
7711.80 1057
7712.63 949
7713.46 1008
7714.29 1001
7715.12 1061
7715.95 1004
7716.77 1040
7717.60 1000
7718.43 1015
7719.26 1064
7720.09 979
7720.92 962
7721.75 1011
7722.58 1063
7723.41 934
7724.24 963
7725.07 983
7725.90 1085
7726.73 1027
7727.56 1063
7728.39 1065
7729.22 1019
7730.05 998
7730.88 991
7731.71 1049
7732.54 1046
7733.37 1014
7734.20 975
7735.03 1032
7735.86 1047
7736.69 1005
7737.52 978
7738.35 1029
7739.18 1035
7740.01 1046
7740.84 1004
7741.67 978
7742.50 1046
7743.33 1053
7744.16 1037
7744.99 1076
7745.82 1162
7746.65 1248
7747.48 1264
7748.31 1215
7749.14 1293
7749.97 1241
7750.81 1242
7751.64 1195
7752.47 1197
7753.30 1133
7754.13 1083
7754.96 1072
7755.79 1107
7756.62 1015
7757.45 990
7758.29 1054
7759.12 1086
7759.95 992
7760.78 999
7761.61 1136
7762.44 1013
7763.27 1052
7764.11 1083
7764.94 1103
7765.77 1105
7766.60 1128
7767.43 1139
7768.26 1045
7769.10 1079
7769.93 1115
7770.76 1201
7771.59 1159
7772.42 1120
7773.26 1109
7774.09 1133
7774.92 1132
7775.75 1080
7776.59 1105
7777.42 1079
7778.25 1097
7779.08 1017
7779.92 1064
7780.75 1056
7781.58 1042
7782.41 1049
7783.25 1094
7784.08 1080
7784.91 979
7785.74 1041
7786.58 1057
7787.41 993
7788.24 1037
7789.08 1024
7789.91 1040
7790.74 975
7791.57 1095
7792.41 1024
7793.24 1055
7794.07 1092
7794.91 1101
7795.74 1086
7796.57 1128
7797.41 1071
7798.24 1114
7799.07 1139
7799.91 1136
7800.74 1193
7801.58 1189
7802.41 1172
7803.24 1098
7804.08 1088
7804.91 1092
7805.74 1223
7806.58 1274
7807.41 1149
7808.25 1196
7809.08 1249
7809.91 1254
7810.75 1317
7811.58 1310
7812.42 1203
7813.25 1314
7814.09 1308
7814.92 1434
7815.75 1454
7816.59 1374
7817.42 1457
7818.26 1549
7819.09 1516
7819.93 1464
7820.76 1412
7821.60 1332
7822.43 1375
7823.27 1273
7824.10 1362
7824.94 1382
7825.77 1415
7826.61 1423
7827.44 1406
7828.28 1477
7829.11 1471
7829.95 1423
7830.78 1403
7831.62 1405
7832.45 1414
7833.29 1466
7834.12 1418
7834.96 1431
7835.79 1485
7836.63 1470
7837.46 1444
7838.30 1427
7839.14 1376
7839.97 1433
7840.81 1316
7841.64 1258
7842.48 1315
7843.31 1349
7844.15 1320
7844.99 1380
7845.82 1386
7846.66 1262
7847.49 1321
7848.33 1260
7849.17 1219
7850.00 1353
7850.84 1385
7851.68 1413
7852.51 1454
7853.35 1353
7854.18 1327
7855.02 1365
7855.86 1368
7856.69 1457
7857.53 1571
7858.37 1607
7859.20 1572
7860.04 1565
7860.88 1562
7861.71 1562
7862.55 1609
7863.39 1541
7864.23 1474
7865.06 1454
7865.90 1494
7866.74 1452
7867.57 1443
7868.41 1462
7869.25 1501
7870.09 1562
7870.92 1526
7871.76 1534
7872.60 1561
7873.44 1541
7874.27 1641
7875.11 1698
7875.95 1799
7876.79 1815
7877.62 1992
7878.46 1989
7879.30 2136
7880.14 2236
7880.97 2185
7881.81 2164
7882.65 2057
7883.49 2115
7884.33 2047
7885.16 2071
7886.00 1921
7886.84 1829
7887.68 1730
7888.52 1759
7889.36 1699
7890.19 1727
7891.03 1798
7891.87 1798
7892.71 1717
7893.55 1652
7894.39 1712
7895.23 1631
7896.06 1416
7896.90 1465
7897.74 1488
7898.58 1562
7899.42 1485
7900.26 1365
7901.10 1416
7901.94 1435
7902.77 1482
7903.61 1476
7904.45 1462
7905.29 1337
7906.13 1352
7906.97 1324
7907.81 1287
7908.65 1306
7909.49 1296
7910.33 1328
7911.17 1308
7912.01 1338
7912.85 1248
7913.69 1337
7914.53 1408
7915.37 1466
7916.21 1502
7917.05 1570
7917.89 1689
7918.73 1759
7919.57 1748
7920.41 1791
7921.25 1746
7922.09 1688
7922.93 1678
7923.77 1486
7924.61 1401
7925.45 1447
7926.29 1419
7927.13 1284
7927.97 1274
7928.81 1179
7929.65 1266
7930.49 1246
7931.33 1206
7932.17 1212
7933.01 1273
7933.85 1205
7934.69 1258
7935.53 1231
7936.37 1153
7937.21 1124
7938.05 1213
7938.90 1184
7939.74 1168
7940.58 1239
7941.42 1083
7942.26 1079
7943.10 1183
7943.94 1204
7944.78 1303
7945.63 1312
7946.47 1292
7947.31 1299
7948.15 1277
7948.99 1247
7949.83 1256
7950.67 1335
7951.52 1317
7952.36 1364
7953.20 1436
7954.04 1330
7954.88 1410
7955.72 1450
7956.57 1478
7957.41 1431
7958.25 1348
7959.09 1285
7959.93 1379
7960.78 1318
7961.62 1276
7962.46 1214
7963.30 1338
7964.15 1329
7964.99 1278
7965.83 1322
7966.67 1369
7967.52 1467
7968.36 1463
7969.20 1537
7970.04 1461
7970.89 1391
7971.73 1336
7972.57 1326
7973.41 1210
7974.26 1187
7975.10 1152
7975.94 1200
7976.79 1142
7977.63 1079
7978.47 1091
7979.31 1083
7980.16 1116
7981.00 1155
7981.84 1182
7982.69 1153
7983.53 1067
7984.37 1094
7985.22 1130
7986.06 1126
7986.90 1181
7987.75 1078
7988.59 1110
7989.44 1007
7990.28 1027
7991.12 1040
7991.97 996
7992.81 1070
7993.65 1113
7994.50 1056
7995.34 1010
7996.19 1077
7997.03 1037
7997.87 1055
7998.72 1029
7999.56 998
8000.41 990
8001.25 1072
8002.10 1007
8002.94 1043
8003.78 1025
8004.63 921
8005.47 925
8006.32 999
8007.16 1031
8008.01 951
8008.85 976
8009.70 1006
8010.54 1025
8011.39 1007
8012.23 1005
8013.08 923
8013.92 958
8014.77 999
8015.61 970
8016.46 963
8017.30 961
8018.15 980
8018.99 1036
8019.84 983
8020.68 930
8021.53 983
8022.37 1021
8023.22 973
8024.06 952
8024.91 966
8025.75 1037
8026.60 1001
8027.45 1004
8028.29 1020
8029.14 953
8029.98 955
8030.83 1038
8031.67 1014
8032.52 896
8033.37 901
8034.21 930
8035.06 898
8035.90 901
8036.75 1006
8037.60 976
8038.44 984
8039.29 1001
8040.14 961
8040.98 946
8041.83 940
8042.68 901
8043.52 953
8044.37 1005
8045.21 966
8046.06 948
8046.91 1030
8047.75 1029
8048.60 1016
8049.45 986
8050.30 1021
8051.14 1056
8051.99 1097
8052.84 1061
8053.68 1036
8054.53 991
8055.38 987
8056.22 988
8057.07 1007
8057.92 946
8058.77 926
8059.61 912
8060.46 964
8061.31 1018
8062.16 934
8063.00 949
8063.85 978
8064.70 945
8065.55 912
8066.39 882
8067.24 922
8068.09 964
8068.94 889
8069.79 869
8070.63 858
8071.48 897
8072.33 981
8073.18 919
8074.03 938
8074.87 910
8075.72 903
8076.57 907
8077.42 936
8078.27 879
8079.12 918
8079.96 917
8080.81 878
8081.66 893
8082.51 899
8083.36 910
8084.21 924
8085.06 894
8085.90 839
8086.75 942
8087.60 925
8088.45 928
8089.30 995
8090.15 947
8091.00 916
8091.85 864
8092.70 913
8093.54 861
8094.39 853
8095.24 896
8096.09 937
8096.94 947
8097.79 941
8098.64 896
8099.49 863
8100.34 958
8101.19 923
8102.04 886
8102.89 912
8103.74 964
8104.59 974
8105.44 939
8106.29 1026
8107.14 910
8107.99 898
8108.84 883
8109.69 905
8110.54 945
8111.39 891
8112.24 903
8113.09 993
8113.94 973
8114.79 934
8115.64 943
8116.49 966
8117.34 982
8118.19 994
8119.04 991
8119.89 1031
8120.74 989
8121.59 1004
8122.44 1020
8123.29 1066
8124.14 1061
8124.99 1005
8125.84 1014
8126.70 1021
8127.55 918
8128.40 992
8129.25 1006
8130.10 1016
8130.95 1114
8131.80 991
8132.65 1083
8133.50 1064
8134.36 1051
8135.21 949
8136.06 1098
8136.91 1051
8137.76 1011
8138.61 979
8139.46 961
8140.32 1029
8141.17 1139
8142.02 1068
8142.87 1062
8143.72 1039
8144.57 1148
8145.43 1181
8146.28 1138
8147.13 1151
8147.98 1173
8148.83 1207
8149.69 1178
8150.54 1207
8151.39 1234
8152.24 1232
8153.10 1392
8153.95 1423
8154.80 1474
8155.65 1473
8156.50 1602
8157.36 1629
8158.21 1565
8159.06 1431
8159.92 1305
8160.77 1331
8161.62 1238
8162.47 1153
8163.33 1147
8164.18 1117
8165.03 1121
8165.88 1081
8166.74 1043
8167.59 1059
8168.44 1066
8169.30 1134
8170.15 1145
8171.00 1142
8171.86 1135
8172.71 1045
8173.56 1066
8174.42 1026
8175.27 1019
8176.12 1047
8176.98 1032
8177.83 996
8178.68 967
8179.54 950
8180.39 952
8181.25 962
8182.10 990
8182.95 960
8183.81 961
8184.66 1007
8185.51 966
8186.37 949
8187.22 947
8188.08 893
8188.93 972
8189.79 993
8190.64 962
8191.49 980
8192.35 935
8193.20 885
8194.06 1011
8194.91 1002
8195.77 935
8196.62 941
8197.47 928
8198.33 903
8199.18 863
8200.04 919
8200.89 870
8201.75 912
8202.60 958
8203.46 908
8204.31 858
8205.17 932
8206.02 839
8206.88 890
8207.73 930
8208.59 956
8209.44 882
8210.30 912
8211.15 920
8212.01 851
8212.87 878
8213.72 958
8214.58 951
8215.43 936
8216.29 866
8217.14 989
8218.00 1025
8218.85 951
8219.71 1008
8220.57 971
8221.42 941
8222.28 932
8223.13 941
8223.99 999
8224.85 1000
8225.70 960
8226.56 902
8227.41 925
8228.27 994
8229.13 995
8229.98 931
8230.84 945
8231.70 924
8232.55 962
8233.41 1003
8234.26 972
8235.12 925
8235.98 892
8236.83 895
8237.69 938
8238.55 920
8239.40 901
8240.26 845
8241.12 879
8241.98 918
8242.83 881
8243.69 896
8244.55 884
8245.40 895
8246.26 940
8247.12 934
8247.98 836
8248.83 857
8249.69 944
8250.55 885
8251.40 841
8252.26 914
8253.12 895
8253.98 914
8254.83 888
8255.69 970
8256.55 917
8257.41 942
8258.27 996
8259.12 948
8259.98 872
8260.84 916
8261.70 882
8262.55 911
8263.41 960
8264.27 1026
8265.13 980
8265.99 928
8266.85 1011
8267.70 1007
8268.56 962
8269.42 999
8270.28 975
8271.14 1020
8272.00 1029
8272.85 981
8273.71 980
8274.57 958
8275.43 930
8276.29 950
8277.15 934
8278.01 970
8278.87 1033
8279.72 1038
8280.58 1008
8281.44 944
8282.30 901
8283.16 915
8284.02 995
8284.88 1036
8285.74 1038
8286.60 986
8287.46 968
8288.32 936
8289.17 991
8290.03 1024
8290.89 1129
8291.75 1051
8292.61 1130
8293.47 1144
8294.33 1197
8295.19 1184
8296.05 1168
8296.91 1088
8297.77 1081
8298.63 1020
8299.49 1088
8300.35 1102
8301.21 1056
8302.07 1025
8302.93 1060
8303.79 1050
8304.65 1008
8305.51 1028
8306.37 1112
8307.23 1045
8308.09 1093
8308.95 1070
8309.81 1025
8310.67 1022
8311.53 1042
8312.39 1049
8313.26 1067
8314.12 1085
8314.98 1169
8315.84 1218
8316.70 1201
8317.56 1173
8318.42 1195
8319.28 1227
8320.14 1246
8321.00 1164
8321.86 1007
8322.73 1084
8323.59 1020
8324.45 996
8325.31 980
8326.17 927
8327.03 934
8327.89 924
8328.75 950
8329.62 1006
8330.48 928
8331.34 973
8332.20 915
8333.06 953
8333.92 940
8334.79 912
8335.65 927
8336.51 913
8337.37 978
8338.23 969
8339.09 1008
8339.96 1038
8340.82 1001
8341.68 996
8342.54 1002
8343.41 1064
8344.27 1126
8345.13 1097
8345.99 1089
8346.85 1095
8347.72 1067
8348.58 985
8349.44 1066
8350.30 974
8351.17 1023
8352.03 999
8352.89 989
8353.76 944
8354.62 950
8355.48 893
8356.34 955
8357.21 948
8358.07 923
8358.93 954
8359.80 925
8360.66 950
8361.52 951
8362.38 898
8363.25 908
8364.11 948
8364.97 908
8365.84 913
8366.70 980
8367.56 957
8368.43 942
8369.29 892
8370.16 893
8371.02 990
8371.88 1060
8372.75 1000
8373.61 1049
8374.47 977
8375.34 971
8376.20 968
8377.07 934
8377.93 937
8378.79 988
8379.66 958
8380.52 952
8381.39 943
8382.25 953
8383.11 1090
8383.98 987
8384.84 1064
8385.71 997
8386.57 1003
8387.44 1025
8388.30 1034
8389.17 988
8390.03 1025
8390.89 988
8391.76 1008
8392.62 1003
8393.49 1032
8394.35 1052
8395.22 1016
8396.08 1013
8396.95 1025
8397.81 975
8398.68 1036
8399.54 1035
8400.41 1004
8401.27 1035
8402.14 1089
8403.00 1025
8403.87 1021
8404.74 1024
8405.60 1084
8406.47 1037
8407.33 1045
8408.20 1105
8409.06 1111
8409.93 1066
8410.79 1072
8411.66 1069
8412.53 1054
8413.39 959
8414.26 1064
8415.12 1033
8415.99 1089
8416.86 1078
8417.72 1033
8418.59 1095
8419.45 1096
8420.32 1060
8421.19 1171
8422.05 1096
8422.92 1126
8423.78 1158
8424.65 1152
8425.52 1171
8426.38 1177
8427.25 1184
8428.12 1163
8428.98 1272
8429.85 1297
8430.72 1304
8431.58 1248
8432.45 1246
8433.32 1262
8434.18 1212
8435.05 1221
8435.92 1254
8436.79 1325
8437.65 1306
8438.52 1392
8439.39 1363
8440.25 1480
8441.12 1536
8441.99 1623
8442.86 1743
8443.72 1765
8444.59 1753
8445.46 1741
8446.33 1758
8447.19 1672
8448.06 1611
8448.93 1541
8449.80 1597
8450.66 1595
8451.53 1671
8452.40 1597
8453.27 1587
8454.14 1727
8455.00 1774
8455.87 1828
8456.74 1841
8457.61 1774
8458.48 1851
8459.34 1845
8460.21 1962
8461.08 1910
8461.95 1891
8462.82 1817
8463.69 1794
8464.55 1748
8465.42 1742
8466.29 1914
8467.16 2071
8468.03 2436
8468.90 3026
8469.77 3582
8470.63 3844
8471.50 4331
8472.37 4181
8473.24 4024
8474.11 3556
8474.98 3233
8475.85 2823
8476.72 2383
8477.59 2165
8478.45 1955
8479.32 1834
8480.19 1735
8481.06 1688
8481.93 1536
8482.80 1462
8483.67 1482
8484.54 1338
8485.41 1360
8486.28 1327
8487.15 1289
8488.02 1364
8488.89 1329
8489.76 1344
8490.63 1282
8491.50 1275
8492.37 1288
8493.24 1230
8494.11 1245
8494.98 1259
8495.85 1283
8496.72 1275
8497.59 1243
8498.46 1177
8499.33 1250
8500.20 1285
8501.07 1228
8501.94 1194
8502.81 1229
8503.68 1250
8504.55 1237
8505.42 1300
8506.29 1331
8507.16 1381
8508.03 1341
8508.90 1388
8509.77 1371
8510.65 1402
8511.52 1304
8512.39 1296
8513.26 1245
8514.13 1345
8515.00 1270
8515.87 1301
8516.74 1216
8517.61 1174
8518.48 1242
8519.36 1209
8520.23 1229
8521.10 1279
8521.97 1218
8522.84 1212
8523.71 1248
8524.58 1277
8525.46 1248
8526.33 1223
8527.20 1313
8528.07 1314
8528.94 1349
8529.81 1332
8530.69 1386
8531.56 1417
8532.43 1376
8533.30 1420
8534.17 1359
8535.05 1363
8535.92 1319
8536.79 1344
8537.66 1266
8538.54 1270
8539.41 1376
8540.28 1426
8541.15 1343
8542.02 1336
8542.90 1404
8543.77 1359
8544.64 1380
8545.51 1391
8546.39 1399
8547.26 1344
8548.13 1459
8549.01 1361
8549.88 1455
8550.75 1418
8551.62 1461
8552.50 1554
8553.37 1632
8554.24 1594
8555.12 1624
8555.99 1696
8556.86 1694
8557.74 1615
8558.61 1546
8559.48 1480
8560.36 1411
8561.23 1383
8562.10 1319
8562.98 1270
8563.85 1293
8564.72 1299
8565.60 1177
8566.47 1257
8567.34 1198
8568.22 1205
8569.09 1189
8569.97 1172
8570.84 1154
8571.71 1141
8572.59 1122
8573.46 1088
8574.34 1071
8575.21 1075
8576.08 1097
8576.96 1093
8577.83 1094
8578.71 994
8579.58 1106
8580.46 1044
8581.33 1023
8582.20 1070
8583.08 1057
8583.95 1093
8584.83 1055
8585.70 1052
8586.58 1020
8587.45 1045
8588.33 1027
8589.20 1110
8590.08 1066
8590.95 977
8591.83 1061
8592.70 1041
8593.58 1008
8594.45 1020
8595.33 1116
8596.20 1077
8597.08 1110
8597.95 1108
8598.83 1106
8599.70 1103
8600.58 1168
8601.45 1107
8602.33 1131
8603.21 1134
8604.08 1104
8604.96 1050
8605.83 1119
8606.71 1104
8607.58 1049
8608.46 1087
8609.34 1099
8610.21 1171
8611.09 1150
8611.96 1082
8612.84 1069
8613.72 1152
8614.59 1192
8615.47 1176
8616.34 1097
8617.22 1176
8618.10 1199
8618.97 1178
8619.85 1146
8620.73 1180
8621.60 1214
8622.48 1302
8623.36 1192
8624.23 1238
8625.11 1178
8625.99 1188
8626.86 1176
8627.74 1265
8628.62 1283
8629.49 1262
8630.37 1330
8631.25 1274
8632.12 1312
8633.00 1356
8633.88 1396
8634.76 1348
8635.63 1365
8636.51 1304
8637.39 1321
8638.26 1350
8639.14 1383
8640.02 1342
8640.90 1379
8641.77 1461
8642.65 1345
8643.53 1420
8644.41 1407
8645.28 1415
8646.16 1356
8647.04 1377
8647.92 1450
8648.80 1458
8649.67 1467
8650.55 1419
8651.43 1406
8652.31 1496
8653.19 1516
8654.06 1502
8654.94 1465
8655.82 1514
8656.70 1586
8657.58 1549
8658.46 1562
8659.33 1562
8660.21 1584
8661.09 1562
8661.97 1521
8662.85 1491
8663.73 1601
8664.61 1589
8665.48 1504
8666.36 1506
8667.24 1625
8668.12 1650
8669.00 1682
8669.88 1824
8670.76 1875
8671.64 2101
8672.52 2518
8673.40 2874
8674.27 3135
8675.15 3398
8676.03 3478
8676.91 3636
8677.79 3254
8678.67 3076
8679.55 2783
8680.43 2526
8681.31 2344
8682.19 2048
8683.07 2002
8683.95 1894
8684.83 1842
8685.71 1785
8686.59 1727
8687.47 1814
8688.35 1909
8689.23 2037
8690.11 2308
8690.99 2661
8691.87 3168
8692.75 3338
8693.63 3641
8694.51 3628
8695.39 3313
8696.27 3033
8697.15 2789
8698.03 2562
8698.91 2257
8699.79 2058
8700.67 1870
8701.55 1737
8702.43 1589
8703.31 1432
8704.19 1391
8705.07 1408
8705.95 1358
8706.84 1458
8707.72 1439
8708.60 1349
8709.48 1321
8710.36 1286
8711.24 1241
8712.12 1233
8713.00 1205
8713.88 1185
8714.76 1274
8715.65 1200
8716.53 1128
8717.41 1168
8718.29 1216
8719.17 1158
8720.05 1231
8720.93 1110
8721.82 1119
8722.70 1175
8723.58 1255
8724.46 1190
8725.34 1088
8726.22 1145
8727.11 1145
8727.99 1172
8728.87 1158
8729.75 1245
8730.63 1253
8731.52 1317
8732.40 1272
8733.28 1198
8734.16 1194
8735.05 1171
8735.93 1215
8736.81 1255
8737.69 1168
8738.58 1174
8739.46 1215
8740.34 1211
8741.22 1162
8742.11 1181
8742.99 1198
8743.87 1199
8744.75 1084
8745.64 1127
8746.52 1205
8747.40 1192
8748.28 1135
8749.17 1202
8750.05 1188
8750.93 1158
8751.82 1195
8752.70 1174
8753.58 1178
8754.47 1206
8755.35 1243
8756.23 1296
8757.12 1261
8758.00 1288
8758.88 1310
8759.77 1346
8760.65 1273
8761.53 1247
8762.42 1279
8763.30 1234
8764.19 1341
8765.07 1297
8765.95 1202
8766.84 1246
8767.72 1248
8768.60 1269
8769.49 1291
8770.37 1186
8771.26 1221
8772.14 1234
8773.03 1223
8773.91 1279
8774.79 1248
8775.68 1216
8776.56 1160
8777.45 1151
8778.33 1119
8779.22 1030
8780.10 1115
8780.98 1082
8781.87 1059
8782.75 1105
8783.64 1132
8784.52 1102
8785.41 1092
8786.29 1066
8787.18 1048
8788.06 1084
8788.95 1051
8789.83 1028
8790.72 1032
8791.60 1066
8792.49 1089
8793.37 1102
8794.26 1030
8795.14 1012
8796.03 1014
8796.92 998
8797.80 1062
8798.69 1047
8799.57 1099
8800.46 1024
8801.34 1011
8802.23 1066
8803.11 1046
8804.00 1051
8804.89 1029
8805.77 1033
8806.66 1114
8807.54 1020
8808.43 967
8809.32 983
8810.20 992
8811.09 991
8811.97 1001
8812.86 920
8813.75 900
8814.63 983
8815.52 988
8816.41 884
8817.29 906
8818.18 952
8819.06 1052
8819.95 1017
8820.84 957
8821.72 1004
8822.61 1065
8823.50 1056
8824.38 1014
8825.27 942
8826.16 965
8827.05 929
8827.93 978
8828.82 980
8829.71 961
8830.59 983
8831.48 969
8832.37 912
8833.25 893
8834.14 973
8835.03 918
8835.92 853
8836.80 891
8837.69 925
8838.58 889
8839.47 923
8840.35 873
8841.24 876
8842.13 860
8843.02 805
8843.90 876
8844.79 876
8845.68 830
8846.57 909
8847.46 878
8848.34 870
8849.23 889
8850.12 914
8851.01 868
8851.90 841
8852.78 879
8853.67 787
8854.56 848
8855.45 833
8856.34 790
8857.23 835
8858.12 815
8859.00 799
8859.89 842
8860.78 872
8861.67 818
8862.56 856
8863.45 813
8864.34 866
8865.22 771
8866.11 776
8867.00 888
8867.89 878
8868.78 862
8869.67 809
8870.56 858
8871.45 834
8872.34 850
8873.23 843
8874.12 838
8875.00 810
8875.89 784
8876.78 801
8877.67 850
8878.56 819
8879.45 800
8880.34 809
8881.23 855
8882.12 776
8883.01 721
8883.90 791
8884.79 807
8885.68 788
8886.57 851
8887.46 786
8888.35 762
8889.24 804
8890.13 821
8891.02 761
8891.91 809
8892.80 812
8893.69 864
8894.58 823
8895.47 757
8896.36 772
8897.25 747
8898.14 797
8899.03 772
8899.92 807
8900.81 789
8901.71 802
8902.60 758
8903.49 863
8904.38 832
8905.27 819
8906.16 789
8907.05 805
8907.94 795
8908.83 849
8909.72 747
8910.61 766
8911.51 771
8912.40 819
8913.29 776
8914.18 736
8915.07 763
8915.96 735
8916.85 744
8917.75 766
8918.64 748
8919.53 779
8920.42 791
8921.31 732
8922.20 767
8923.09 768
8923.99 814
8924.88 777
8925.77 761
8926.66 709
8927.55 712
8928.45 704
8929.34 719
8930.23 689
8931.12 726
8932.01 745
8932.91 697
8933.80 730
8934.69 793
8935.58 779
8936.48 737
8937.37 757
8938.26 698
8939.15 713
8940.05 744
8940.94 748
8941.83 713
8942.72 733
8943.62 700
8944.51 758
8945.40 732
8946.30 738
8947.19 721
8948.08 725
8948.97 770
8949.87 734
8950.76 685
8951.65 708
8952.55 759
8953.44 773
8954.33 772
8955.23 726
8956.12 760
8957.01 733
8957.91 767
8958.80 708
8959.69 664
8960.59 712
8961.48 740
8962.38 731
8963.27 678
8964.16 711
8965.06 772
8965.95 712
8966.85 761
8967.74 723
8968.63 737
8969.53 735
8970.42 815
8971.32 773
8972.21 793
8973.10 746
8974.00 762
8974.89 754
8975.79 704
8976.68 783
8977.58 746
8978.47 726
8979.36 718
8980.26 670
8981.15 666
8982.05 718
8982.94 790
8983.84 707
8984.73 726
8985.63 693
8986.52 787
8987.42 770
8988.31 737
8989.21 730
8990.10 726
8991.00 728
8991.89 663
8992.79 648
8993.68 700
8994.58 753
8995.47 782
8996.37 811
8997.27 714
8998.16 679
8999.06 718
8999.95 758
9000.85 747
9001.74 718
9002.64 689
9003.53 705
9004.43 715
9005.33 702
9006.22 726
9007.12 704
9008.01 749
9008.91 750
9009.81 736
9010.70 669
9011.60 685
9012.49 686
9013.39 683
9014.29 687
9015.18 686
9016.08 689
9016.98 647
9017.87 722
9018.77 691
9019.67 681
9020.56 688
9021.46 685
9022.36 694
9023.25 713
9024.15 723
9025.05 739
9025.94 713
9026.84 742
9027.74 721
9028.63 679
9029.53 688
9030.43 672
9031.33 675
9032.22 680
9033.12 668
9034.02 720
9034.91 722
9035.81 712
9036.71 718
9037.61 640
9038.50 655
9039.40 659
9040.30 704
9041.20 706
9042.10 664
9042.99 643
9043.89 711
9044.79 749
9045.69 700
9046.58 692
9047.48 691
9048.38 669
9049.28 645
9050.18 667
9051.07 705
9051.97 783
9052.87 737
9053.77 670
9054.67 648
9055.57 696
9056.46 702
9057.36 724
9058.26 710
9059.16 693
9060.06 690
9060.96 727
9061.86 740
9062.75 712
9063.65 713
9064.55 720
9065.45 717
9066.35 719
9067.25 713
9068.15 769
9069.05 752
9069.95 732
9070.84 670
9071.74 669
9072.64 676
9073.54 720
9074.44 701
9075.34 694
9076.24 640
9077.14 705
9078.04 742
9078.94 770
9079.84 698
9080.74 721
9081.64 663
9082.54 764
9083.44 712
9084.34 708
9085.24 717
9086.14 730
9087.04 744
9087.94 707
9088.84 716
9089.74 753
9090.64 754
9091.54 737
9092.44 774
9093.34 729
9094.24 771
9095.14 799
9096.04 732
9096.94 702
9097.84 784
9098.74 796
9099.64 788
9100.54 786
9101.44 800
9102.34 755
9103.24 726
9104.14 731
9105.04 727
9105.95 707
9106.85 682
9107.75 736
9108.65 734
9109.55 692
9110.45 681
9111.35 721
9112.25 764
9113.15 706
9114.06 755
9114.96 780
9115.86 769
9116.76 762
9117.66 722
9118.56 645
9119.46 699
9120.37 728
9121.27 780
9122.17 726
9123.07 686
9123.97 671
9124.87 689
9125.78 678
9126.68 740
9127.58 683
9128.48 668
9129.38 671
9130.29 655
9131.19 735
9132.09 713
9132.99 763
9133.89 719
9134.80 709
9135.70 694
9136.60 748
9137.50 685
9138.41 696
9139.31 669
9140.21 735
9141.11 700
9142.02 726
9142.92 722
9143.82 758
9144.72 685
9145.63 665
9146.53 702
9147.43 671
9148.34 708
9149.24 711
9150.14 689
9151.05 615
9151.95 671
9152.85 648
9153.76 689
9154.66 665
9155.56 729
9156.47 738
9157.37 661
9158.27 668
9159.18 653
9160.08 682
9160.98 641
9161.89 724
9162.79 674
9163.69 680
9164.60 703
9165.50 709
9166.41 630
9167.31 668
9168.21 717
9169.12 730
9170.02 726
9170.93 639
9171.83 684
9172.73 619
9173.64 695
9174.54 653
9175.45 658
9176.35 640
9177.25 692
9178.16 741
9179.06 742
9179.97 698
9180.87 666
9181.78 703
9182.68 730
9183.59 675
9184.49 688
9185.40 699
9186.30 726
9187.21 714
9188.11 703
9189.02 695
9189.92 687
9190.83 677
9191.73 708
9192.64 653
9193.54 605
9194.45 706
9195.35 645
9196.26 715
9197.16 713
9198.07 760
9198.97 758
9199.88 789
9200.78 771
9201.69 745
9202.60 730
9203.50 736
9204.41 757
9205.31 779
9206.22 788
9207.13 711
9208.03 679
9208.94 673
9209.84 630
9210.75 673
9211.66 616
9212.56 614
9213.47 657
9214.37 726
9215.28 697
9216.19 717
9217.09 745
9218.00 694
9218.91 669
9219.81 715
9220.72 665
9221.63 735
9222.53 737
9223.44 693
9224.35 652
9225.25 664
9226.16 696
9227.07 736
9227.97 719
9228.88 666
9229.79 725
9230.69 650
9231.60 716
9232.51 722
9233.41 723
9234.32 652
9235.23 658
9236.14 719
9237.04 726
9237.95 655
9238.86 668
9239.77 669
9240.67 705
9241.58 712
9242.49 652
9243.40 682
9244.30 638
9245.21 612
9246.12 669
9247.03 669
9247.94 676
9248.84 679
9249.75 689
9250.66 718
9251.57 616
9252.48 675
9253.38 678
9254.29 687
9255.20 677
9256.11 672
9257.02 645
9257.93 654
9258.83 677
9259.74 660
9260.65 697
9261.56 676
9262.47 695
9263.38 650
9264.29 699
9265.19 640
9266.10 691
9267.01 690
9267.92 679
9268.83 681
9269.74 675
9270.65 695
9271.56 664
9272.47 669
9273.37 701
9274.28 685
9275.19 685
9276.10 671
9277.01 662
9277.92 704
9278.83 704
9279.74 679
9280.65 670
9281.56 703
9282.47 710
9283.38 722
9284.29 678
9285.20 600
9286.11 626
9287.02 708
9287.93 689
9288.84 671
9289.75 698
9290.66 721
9291.57 724
9292.48 670
9293.39 736
9294.30 711
9295.21 703
9296.12 725
9297.03 747
9297.94 718
9298.85 765
9299.76 784
9300.67 761
9301.58 775
9302.49 770
9303.40 770
9304.31 825
9305.22 811
9306.13 788
9307.04 784
9307.95 815
9308.87 867
9309.78 904
9310.69 941
9311.60 884
9312.51 866
9313.42 801
9314.33 798
9315.24 765
9316.15 805
9317.07 728
9317.98 821
9318.89 806
9319.80 728
9320.71 820
9321.62 737
9322.53 768
9323.45 701
9324.36 744
9325.27 758
9326.18 776
9327.09 758
9328.00 752
9328.92 739
9329.83 697
9330.74 742
9331.65 760
9332.56 731
9333.48 744
9334.39 703
9335.30 697
9336.21 647
9337.13 707
9338.04 701
9338.95 689
9339.86 690
9340.77 703
9341.69 757
9342.60 754
9343.51 710
9344.43 722
9345.34 730
9346.25 699
9347.16 658
9348.08 715
9348.99 696
9349.90 655
9350.81 722
9351.73 739
9352.64 685
9353.55 688
9354.47 657
9355.38 697
9356.29 684
9357.21 760
9358.12 693
9359.03 672
9359.95 727
9360.86 704
9361.77 701
9362.69 692
9363.60 785
9364.51 712
9365.43 709
9366.34 754
9367.26 729
9368.17 683
9369.08 706
9370.00 711
9370.91 700
9371.82 691
9372.74 747
9373.65 739
9374.57 664
9375.48 714
9376.40 740
9377.31 742
9378.22 715
9379.14 772
9380.05 745
9380.97 727
9381.88 714
9382.80 675
9383.71 731
9384.62 712
9385.54 751
9386.45 760
9387.37 805
9388.28 731
9389.20 877
9390.11 839
9391.03 823
9391.94 767
9392.86 786
9393.77 811
9394.69 842
9395.60 815
9396.52 822
9397.43 797
9398.35 789
9399.26 808
9400.18 810
9401.10 756
9402.01 797
9402.93 780
9403.84 756
9404.76 782
9405.67 742
9406.59 802
9407.50 781
9408.42 777
9409.34 755
9410.25 796
9411.17 829
9412.08 766
9413.00 732
9413.92 805
9414.83 761
9415.75 802
9416.66 855
9417.58 736
9418.50 742
9419.41 803
9420.33 771
9421.25 768
9422.16 783
9423.08 813
9423.99 849
9424.91 803
9425.83 798
9426.74 746
9427.66 752
9428.58 753
9429.49 851
9430.41 797
9431.33 755
9432.25 787
9433.16 829
9434.08 832
9435.00 770
9435.91 788
9436.83 792
9437.75 788
9438.67 800
9439.58 881
9440.50 857
9441.42 839
9442.33 860
9443.25 814
9444.17 869
9445.09 805
9446.00 797
9446.92 862
9447.84 887
9448.76 867
9449.68 967
9450.59 988
9451.51 1118
9452.43 1141
9453.35 1230
9454.26 1325
9455.18 1293
9456.10 1283
9457.02 1247
9457.94 1135
9458.86 1045
9459.77 996
9460.69 983
9461.61 952
9462.53 908
9463.45 895
9464.37 904
9465.28 918
9466.20 913
9467.12 909
9468.04 873
9468.96 927
9469.88 849
9470.80 846
9471.72 896
9472.63 823
9473.55 904
9474.47 893
9475.39 893
9476.31 886
9477.23 939
9478.15 962
9479.07 994
9479.99 1057
9480.91 1114
9481.83 1093
9482.74 1142
9483.66 1100
9484.58 1050
9485.50 1019
9486.42 993
9487.34 1015
9488.26 955
9489.18 894
9490.10 899
9491.02 878
9491.94 835
9492.86 839
9493.78 816
9494.70 880
9495.62 868
9496.54 868
9497.46 807
9498.38 821
9499.30 867
9500.22 828
9501.14 830
9502.06 752
9502.98 835
9503.90 826
9504.82 750
9505.74 816
9506.66 815
9507.59 815
9508.51 760
9509.43 819
9510.35 841
9511.27 818
9512.19 890
9513.11 871
9514.03 859
9514.95 799
9515.87 876
9516.79 820
9517.71 832
9518.64 915
9519.56 916
9520.48 882
9521.40 871
9522.32 859
9523.24 866
9524.16 879
9525.08 868
9526.01 860
9526.93 845
9527.85 894
9528.77 998
9529.69 950
9530.61 1019
9531.54 1014
9532.46 1040
9533.38 1059
9534.30 1048
9535.22 1022
9536.15 1010
9537.07 994
9537.99 951
9538.91 960
9539.83 976
9540.76 897
9541.68 893
9542.60 928
9543.52 872
9544.45 893
9545.37 898
9546.29 894
9547.21 904
9548.14 856
9549.06 882
9549.98 909
9550.90 903
9551.83 893
9552.75 911
9553.67 892
9554.59 928
9555.52 950
9556.44 874
9557.36 924
9558.29 920
9559.21 949
9560.13 999
9561.06 988
9561.98 985
9562.90 982
9563.83 1010
9564.75 922
9565.67 915
9566.60 946
9567.52 887
9568.44 919
9569.37 843
9570.29 916
9571.21 879
9572.14 911
9573.06 913
9573.98 915
9574.91 931
9575.83 886
9576.76 905
9577.68 945
9578.60 909
9579.53 849
9580.45 866
9581.38 917
9582.30 911
9583.23 927
9584.15 927
9585.07 914
9586.00 860
9586.92 829
9587.85 897
9588.77 879
9589.70 849
9590.62 903
9591.55 922
9592.47 900
9593.40 886
9594.32 956
9595.24 913
9596.17 987
9597.09 1001
9598.02 990
9598.94 936
9599.87 1008
9600.79 979
9601.72 968
9602.65 1041
9603.57 1026
9604.50 1024
9605.42 1034
9606.35 1093
9607.27 996
9608.20 1051
9609.12 1013
9610.05 992
9610.97 962
9611.90 1038
9612.83 1005
9613.75 1003
9614.68 1059
9615.60 1030
9616.53 1024
9617.45 1035
9618.38 1083
9619.31 1121
9620.23 1084
9621.16 1108
9622.08 1143
9623.01 1063
9623.94 1072
9624.86 1089
9625.79 1114
9626.72 1172
9627.64 1153
9628.57 1171
9629.50 1216
9630.42 1201
9631.35 1209
9632.27 1269
9633.20 1246
9634.13 1239
9635.06 1210
9635.98 1266
9636.91 1289
9637.84 1328
9638.76 1263
9639.69 1340
9640.62 1320
9641.54 1327
9642.47 1361
9643.40 1332
9644.33 1368
9645.25 1366
9646.18 1417
9647.11 1506
9648.03 1465
9648.96 1413
9649.89 1503
9650.82 1577
9651.74 1656
9652.67 1680
9653.60 1611
9654.53 1572
9655.46 1584
9656.38 1611
9657.31 1640
9658.24 1550
9659.17 1535
9660.09 1609
9661.02 1529
9661.95 1584
9662.88 1620
9663.81 1631
9664.74 1580
9665.66 1676
9666.59 1620
9667.52 1706
9668.45 1802
9669.38 1825
9670.31 1802
9671.23 1838
9672.16 1877
9673.09 1793
9674.02 1753
9674.95 1806
9675.88 1658
9676.81 1692
9677.73 1757
9678.66 1826
9679.59 1909
9680.52 1925
9681.45 1880
9682.38 1911
9683.31 1967
9684.24 2033
9685.17 2095
9686.10 2037
9687.03 2055
9687.95 2074
9688.88 2124
9689.81 2127
9690.74 2076
9691.67 2061
9692.60 2038
9693.53 2168
9694.46 2341
9695.39 2397
9696.32 2612
9697.25 2854
9698.18 3131
9699.11 3374
9700.04 3591
9700.97 3588
9701.90 3538
9702.83 3275
9703.76 3038
9704.69 2737
9705.62 2504
9706.55 2362
9707.48 2292
9708.41 2201
9709.34 2167
9710.27 2153
9711.20 2176
9712.13 2201
9713.06 2229
9713.99 2167
9714.92 2377
9715.85 2378
9716.79 2442
9717.72 2488
9718.65 2459
9719.58 2413
9720.51 2217
9721.44 2133
9722.37 1989
9723.30 1950
9724.23 1845
9725.16 1801
9726.09 1681
9727.03 1760
9727.96 1697
9728.89 1783
9729.82 1766
9730.75 1772
9731.68 1862
9732.61 1922
9733.55 1869
9734.48 1832
9735.41 1924
9736.34 1846
9737.27 1763
9738.20 1800
9739.14 1803
9740.07 1727
9741.00 1676
9741.93 1588
9742.86 1550
9743.79 1546
9744.73 1507
9745.66 1459
9746.59 1482
9747.52 1474
9748.46 1484
9749.39 1480
9750.32 1478
9751.25 1416
9752.18 1422
9753.12 1499
9754.05 1447
9754.98 1443
9755.91 1497
9756.85 1393
9757.78 1376
9758.71 1427
9759.65 1455
9760.58 1378
9761.51 1505
9762.44 1494
9763.38 1468
9764.31 1370
9765.24 1476
9766.18 1519
9767.11 1566
9768.04 1510
9768.98 1463
9769.91 1430
9770.84 1473
9771.78 1455
9772.71 1441
9773.64 1479
9774.58 1537
9775.51 1566
9776.44 1656
9777.38 1621
9778.31 1640
9779.24 1761
9780.18 1788
9781.11 1827
9782.05 1752
9782.98 1769
9783.91 1771
9784.85 1740
9785.78 1694
9786.71 1669
9787.65 1688
9788.58 1612
9789.52 1574
9790.45 1523
9791.39 1548
9792.32 1467
9793.25 1409
9794.19 1429
9795.12 1405
9796.06 1407
9796.99 1484
9797.93 1502
9798.86 1596
9799.80 1547
9800.73 1515
9801.67 1567
9802.60 1463
9803.54 1394
9804.47 1291
9805.41 1317
9806.34 1260
9807.28 1227
9808.21 1233
9809.15 1252
9810.08 1200
9811.02 1210
9811.95 1196
9812.89 1166
9813.82 1147
9814.76 1192
9815.69 1168
9816.63 1095
9817.56 1099
9818.50 1116
9819.43 1139
9820.37 1131
9821.31 1174
9822.24 1108
9823.18 1067
9824.11 1105
9825.05 1131
9825.99 1110
9826.92 1101
9827.86 1118
9828.79 1117
9829.73 1083
9830.67 1013
9831.60 990
9832.54 1059
9833.47 1063
9834.41 1038
9835.35 1144
9836.28 1071
9837.22 1039
9838.16 1066
9839.09 1076
9840.03 998
9840.97 995
9841.90 1051
9842.84 1025
9843.78 1018
9844.71 1112
9845.65 1180
9846.59 1153
9847.52 1175
9848.46 1080
9849.40 1016
9850.34 1007
9851.27 1067
9852.21 1020
9853.15 979
9854.08 946
9855.02 1073
9855.96 1117
9856.90 1100
9857.83 1037
9858.77 1031
9859.71 1114
9860.65 1078
9861.58 1081
9862.52 1028
9863.46 1016
9864.40 1068
9865.33 1092
9866.27 1059
9867.21 1090
9868.15 1063
9869.09 1037
9870.02 1019
9870.96 1056
9871.90 1075
9872.84 1043
9873.78 1054
9874.72 1102
9875.65 1084
9876.59 1108
9877.53 1040
9878.47 1016
9879.41 995
9880.35 928
9881.28 1030
9882.22 1025
9883.16 1022
9884.10 976
9885.04 1041
9885.98 1048
9886.92 967
9887.86 1072
9888.79 1045
9889.73 993
9890.67 988
9891.61 925
9892.55 967
9893.49 997
9894.43 956
9895.37 1021
9896.31 934
9897.25 993
9898.19 997
9899.13 990
9900.07 937
9901.00 920
9901.94 992
9902.88 975
9903.82 975
9904.76 979
9905.70 967
9906.64 960
9907.58 1034
9908.52 978
9909.46 1055
9910.40 1059
9911.34 1051
9912.28 969
9913.22 989
9914.16 1006
9915.10 974
9916.04 981
9916.98 1041
9917.92 992
9918.86 997
9919.80 1034
9920.74 1020
9921.69 1106
9922.63 1232
9923.57 1269
9924.51 1476
9925.45 1696
9926.39 1747
9927.33 1982
9928.27 1998
9929.21 1990
9930.15 1908
9931.09 1790
9932.03 1631
9932.97 1437
9933.92 1375
9934.86 1336
9935.80 1189
9936.74 1133
9937.68 1040
9938.62 998
9939.56 984
9940.50 1015
9941.45 953
9942.39 1015
9943.33 1013
9944.27 942
9945.21 949
9946.15 949
9947.10 938
9948.04 949
9948.98 971
9949.92 953
9950.86 911
9951.80 900
9952.75 916
9953.69 994
9954.63 1040
9955.57 1038
9956.52 965
9957.46 982
9958.40 983
9959.34 910
9960.28 922
9961.23 888
9962.17 844
9963.11 806
9964.05 861
9965.00 859
9965.94 847
9966.88 849
9967.82 850
9968.77 903
9969.71 835
9970.65 828
9971.60 812
9972.54 807
9973.48 860
9974.42 826
9975.37 836
9976.31 821
9977.25 828
9978.20 785
9979.14 823
9980.08 845
9981.03 810
9981.97 847
9982.91 825
9983.86 829
9984.80 849
9985.74 848
9986.69 861
9987.63 854
9988.57 805
9989.52 839
9990.46 830
9991.41 807
9992.35 831
9993.29 795
9994.24 788
9995.18 879
9996.13 860
9997.07 842
9998.01 819
9998.96 874
9999.90 891
10000.85 793
10001.79 840
10002.74 785
10003.68 786
10004.62 783
10005.57 814
10006.51 814
10007.46 853
10008.40 794
10009.35 751
10010.29 820
10011.24 770
10012.18 745
10013.13 786
10014.07 823
10015.02 754
10015.96 761
10016.91 742
10017.85 838
10018.80 781
10019.74 792
10020.69 838
10021.63 753
10022.58 807
10023.52 776
10024.47 797
10025.41 869
10026.36 805
10027.30 743
10028.25 771
10029.19 780
10030.14 841
10031.09 846
10032.03 803
10032.98 810
10033.92 808
10034.87 830
10035.82 794
10036.76 721
10037.71 714
10038.65 782
10039.60 753
10040.55 761
10041.49 808
10042.44 781
10043.38 751
10044.33 747
10045.28 758
10046.22 754
10047.17 784
10048.12 739
10049.06 741
10050.01 708
10050.96 736
10051.90 730
10052.85 725
10053.80 655
10054.74 705
10055.69 773
10056.64 757
10057.58 747
10058.53 802
10059.48 765
10060.42 782
10061.37 748
10062.32 764
10063.27 745
10064.21 783
10065.16 726
10066.11 683
10067.06 655
10068.00 655
10068.95 649
10069.90 707
10070.85 778
10071.79 730
10072.74 764
10073.69 711
10074.64 762
10075.58 721
10076.53 725
10077.48 708
10078.43 706
10079.38 638
10080.32 685
10081.27 701
10082.22 676
10083.17 694
10084.12 674
10085.06 654
10086.01 693
10086.96 674
10087.91 684
10088.86 677
10089.81 666
10090.75 664
10091.70 658
10092.65 628
10093.60 685
10094.55 728
10095.50 711
10096.45 706
10097.40 729
10098.34 655
10099.29 674
10100.24 661
10101.19 679
10102.14 654
10103.09 695
10104.04 658
10104.99 663
10105.94 715
10106.89 644
10107.84 647
10108.78 679
10109.73 707
10110.68 702
10111.63 696
10112.58 693
10113.53 633
10114.48 637
10115.43 654
10116.38 703
10117.33 691
10118.28 648
10119.23 679
10120.18 682
10121.13 704
10122.08 645
10123.03 708
10123.98 728
10124.93 681
10125.88 672
10126.83 682
10127.78 727
10128.73 654
10129.68 618
10130.63 708
10131.58 726
10132.53 675
10133.48 677
10134.43 677
10135.38 746
10136.34 693
10137.29 675
10138.24 691
10139.19 719
10140.14 769
10141.09 759
10142.04 723
10142.99 636
10143.94 681
10144.89 704
10145.84 667
10146.80 692
10147.75 673
10148.70 683
10149.65 702
10150.60 683
10151.55 683
10152.50 704
10153.45 714
10154.41 745
10155.36 651
10156.31 676
10157.26 659
10158.21 672
10159.16 723
10160.12 701
10161.07 720
10162.02 691
10162.97 719
10163.92 689
10164.88 690
10165.83 672
10166.78 671
10167.73 680
10168.68 705
10169.64 717
10170.59 708
10171.54 688
10172.49 706
10173.45 779
10174.40 749
10175.35 700
10176.30 723
10177.26 720
10178.21 768
10179.16 739
10180.11 809
10181.07 836
10182.02 815
10182.97 762
10183.92 790
10184.88 784
10185.83 823
10186.78 818
10187.74 793
10188.69 768
10189.64 774
10190.60 800
10191.55 827
10192.50 859
10193.46 819
10194.41 801
10195.36 860
10196.32 883
10197.27 877
10198.22 840
10199.18 881
10200.13 878
10201.08 869
10202.04 888
10202.99 842
10203.95 874
10204.90 933
10205.85 1006
10206.81 1014
10207.76 1146
10208.72 1112
10209.67 1076
10210.62 1068
10211.58 1053
10212.53 999
10213.49 968
10214.44 971
10215.40 936
10216.35 871
10217.30 856
10218.26 847
10219.21 865
10220.17 904
10221.12 836
10222.08 824
10223.03 838
10223.99 816
10224.94 874
10225.90 775
10226.85 765
10227.81 822
10228.76 871
10229.72 841
10230.67 807
10231.63 849
10232.58 890
10233.54 825
10234.49 872
10235.45 980
10236.40 1004
10237.36 1013
10238.31 1023
10239.27 981
10240.22 938
10241.18 907
10242.14 958
10243.09 866
10244.05 783
10245.00 807
10245.96 846
10246.91 795
10247.87 759
10248.83 783
10249.78 717
10250.74 708
10251.69 711
10252.65 704
10253.61 714
10254.56 661
10255.52 676
10256.48 680
10257.43 673
10258.39 692
10259.34 663
10260.30 699
10261.26 739
10262.21 735
10263.17 680
10264.13 638
10265.08 702
10266.04 697
10267.00 661
10267.95 659
10268.91 713
10269.87 736
10270.82 693
10271.78 713
10272.74 669
10273.70 649
10274.65 645
10275.61 677
10276.57 674
10277.52 683
10278.48 709
10279.44 705
10280.40 682
10281.35 668
10282.31 643
10283.27 701
10284.23 667
10285.18 642
10286.14 638
10287.10 630
10288.06 660
10289.02 696
10289.97 652
10290.93 679
10291.89 725
10292.85 743
10293.81 706
10294.76 673
10295.72 688
10296.68 724
10297.64 697
10298.60 694
10299.55 714
10300.51 719
10301.47 696
10302.43 707
10303.39 663
10304.35 701
10305.31 616
10306.26 641
10307.22 654
10308.18 662
10309.14 669
10310.10 691
10311.06 671
10312.02 701
10312.98 669
10313.93 668
10314.89 659
10315.85 646
10316.81 662
10317.77 707
10318.73 658
10319.69 669
10320.65 689
10321.61 643
10322.57 626
10323.53 593
10324.49 706
10325.45 640
10326.40 700
10327.36 726
10328.32 734
10329.28 740
10330.24 741
10331.20 692
10332.16 743
10333.12 748
10334.08 711
10335.04 727
10336.00 711
10336.96 599
10337.92 644
10338.88 615
10339.84 652
10340.80 643
10341.76 622
10342.72 664
10343.68 638
10344.64 617
10345.61 589
10346.57 626
10347.53 635
10348.49 619
10349.45 560
10350.41 628
10351.37 666
10352.33 613
10353.29 652
10354.25 622
10355.21 628
10356.17 596
10357.13 627
10358.10 613
10359.06 602
10360.02 622
10360.98 618
10361.94 623
10362.90 582
10363.86 662
10364.82 657
10365.79 643
10366.75 666
10367.71 633
10368.67 575
10369.63 598
10370.59 604
10371.55 649
10372.52 582
10373.48 590
10374.44 622
10375.40 629
10376.36 610
10377.33 572
10378.29 584
10379.25 597
10380.21 608
10381.17 611
10382.14 593
10383.10 603
10384.06 532
10385.02 593
10385.98 586
10386.95 572
10387.91 587
10388.87 589
10389.83 585
10390.80 565
10391.76 596
10392.72 563
10393.68 574
10394.65 514
10395.61 517
10396.57 607
10397.54 637
10398.50 568
10399.46 573
10400.42 616
10401.39 619
10402.35 555
10403.31 603
10404.28 662
10405.24 588
10406.20 542
10407.17 564
10408.13 601
10409.09 552
10410.06 580
10411.02 643
10411.98 606
10412.95 619
10413.91 618
10414.88 661
10415.84 607
10416.80 609
10417.77 589
10418.73 725
10419.69 657
10420.66 692
10421.62 731
10422.59 688
10423.55 631
10424.51 680
10425.48 660
10426.44 623
10427.41 611
10428.37 599
10429.34 643
10430.30 607
10431.26 584
10432.23 565
10433.19 578
10434.16 611
10435.12 626
10436.09 554
10437.05 570
10438.02 570
10438.98 575
10439.95 595
10440.91 556
10441.88 549
10442.84 600
10443.81 599
10444.77 609
10445.74 573
10446.70 569
10447.67 564
10448.63 543
10449.60 515
10450.56 530
10451.53 533
10452.49 527
10453.46 543
10454.42 543
10455.39 516
10456.36 509
10457.32 532
10458.29 565
10459.25 480
10460.22 549
10461.18 532
10462.15 549
10463.12 564
10464.08 548
10465.05 513
10466.01 527
10466.98 580
10467.95 570
10468.91 528
10469.88 533
10470.84 571
10471.81 592
10472.78 554
10473.74 533
10474.71 546
10475.68 534
10476.64 555
10477.61 513
10478.58 520
10479.54 536
10480.51 581
10481.48 535
10482.44 543
10483.41 567
10484.38 637
10485.34 541
10486.31 548
10487.28 548
10488.25 521
10489.21 538
10490.18 492
10491.15 526
10492.11 517
10493.08 584
10494.05 530
10495.02 545
10495.98 534
10496.95 537
10497.92 562
10498.89 551
10499.85 554
10500.82 552
10501.79 559
10502.76 527
10503.72 548
10504.69 567
10505.66 554
10506.63 511
10507.60 494
10508.56 536
10509.53 533
10510.50 533
10511.47 570
10512.44 513
10513.40 547
10514.37 559
10515.34 542
10516.31 529
10517.28 525
10518.25 570
10519.22 540
10520.18 555
10521.15 508
10522.12 564
10523.09 542
10524.06 545
10525.03 529
10526.00 534
10526.96 560
10527.93 504
10528.90 510
10529.87 530
10530.84 515
10531.81 508
10532.78 529
10533.75 534
10534.72 536
10535.69 503
10536.66 503
10537.63 540
10538.59 509
10539.56 529
10540.53 571
10541.50 537
10542.47 504
10543.44 545
10544.41 537
10545.38 543
10546.35 527
10547.32 545
10548.29 548
10549.26 532
10550.23 531
10551.20 550
10552.17 466
10553.14 525
10554.11 541
10555.08 543
10556.05 540
10557.02 528
10557.99 541
10558.96 592
10559.93 638
10560.90 605
10561.87 678
10562.84 603
10563.81 631
10564.79 609
10565.76 604
10566.73 592
10567.70 568
10568.67 630
10569.64 583
10570.61 535
10571.58 462
10572.55 466
10573.52 553
10574.49 550
10575.47 501
10576.44 514
10577.41 515
10578.38 538
10579.35 565
10580.32 487
10581.29 498
10582.26 526
10583.24 563
10584.21 574
10585.18 489
10586.15 513
10587.12 540
10588.09 534
10589.07 511
10590.04 524
10591.01 561
10591.98 578
10592.95 526
10593.92 551
10594.90 558
10595.87 534
10596.84 526
10597.81 548
10598.78 545
10599.76 532
10600.73 518
10601.70 554
10602.67 571
10603.65 539
10604.62 584
10605.59 545
10606.56 547
10607.54 555
10608.51 546
10609.48 528
10610.45 541
10611.43 527
10612.40 511
10613.37 511
10614.35 519
10615.32 523
10616.29 575
10617.26 568
10618.24 524
10619.21 528
10620.18 506
10621.16 534
10622.13 568
10623.10 527
10624.08 558
10625.05 538
10626.02 581
10627.00 593
10627.97 586
10628.94 609
10629.92 524
10630.89 550
10631.87 556
10632.84 534
10633.81 540
10634.79 564
10635.76 576
10636.73 582
10637.71 642
10638.68 639
10639.66 627
10640.63 648
10641.60 714
10642.58 678
10643.55 663
10644.53 608
10645.50 576
10646.48 557
10647.45 536
10648.43 565
10649.40 564
10650.37 552
10651.35 568
10652.32 578
10653.30 571
10654.27 605
10655.25 589
10656.22 573
10657.20 491
10658.17 508
10659.15 502
10660.12 488
10661.10 552
10662.07 570
10663.05 555
10664.02 542
10665.00 527
10665.97 534
10666.95 483
10667.92 538
10668.90 556
10669.87 576
10670.85 553
10671.83 542
10672.80 560
10673.78 566
10674.75 489
10675.73 483
10676.70 530
10677.68 550
10678.66 577
10679.63 497
10680.61 542
10681.58 561
10682.56 543
10683.54 560
10684.51 538
10685.49 520
10686.46 511
10687.44 584
10688.42 519
10689.39 550
10690.37 544
10691.35 551
10692.32 523
10693.30 535
10694.28 529
10695.25 541
10696.23 511
10697.21 560
10698.18 559
10699.16 520
10700.14 511
10701.11 516
10702.09 534
10703.07 508
10704.04 511
10705.02 517
10706.00 537
10706.97 526
10707.95 580
10708.93 552
10709.91 555
10710.88 566
10711.86 531
10712.84 483
10713.82 488
10714.79 514
10715.77 493
10716.75 500
10717.73 508
10718.70 530
10719.68 531
10720.66 522
10721.64 487
10722.61 496
10723.59 490
10724.57 548
10725.55 583
10726.53 534
10727.50 535
10728.48 496
10729.46 489
10730.44 523
10731.42 556
10732.40 550
10733.37 535
10734.35 541
10735.33 494
10736.31 477
10737.29 509
10738.27 498
10739.25 495
10740.22 531
10741.20 490
10742.18 554
10743.16 559
10744.14 497
10745.12 477
10746.10 542
10747.08 552
10748.05 525
10749.03 537
10750.01 513
10750.99 527
10751.97 511
10752.95 513
10753.93 525
10754.91 514
10755.89 524
10756.87 556
10757.85 554
10758.83 524
10759.81 539
10760.79 478
10761.77 521
10762.75 519
10763.73 519
10764.71 519
10765.68 568
10766.66 536
10767.64 535
10768.62 511
10769.60 512
10770.58 520
10771.56 551
10772.54 535
10773.53 539
10774.51 581
10775.49 564
10776.47 518
10777.45 556
10778.43 528
10779.41 567
10780.39 532
10781.37 542
10782.35 597
10783.33 571
10784.31 563
10785.29 562
10786.27 521
10787.25 577
10788.23 529
10789.21 554
10790.20 550
10791.18 505
10792.16 529
10793.14 514
10794.12 495
10795.10 511
10796.08 505
10797.06 493
10798.04 503
10799.03 505
10800.01 547
10800.99 531
10801.97 490
10802.95 524
10803.93 515
10804.91 531
10805.90 574
10806.88 542
10807.86 536
10808.84 534
10809.82 537
10810.81 506
10811.79 508
10812.77 545
10813.75 526
10814.73 533
10815.72 524
10816.70 487
10817.68 521
10818.66 494
10819.64 554
10820.63 550
10821.61 533
10822.59 567
10823.57 545
10824.56 559
10825.54 545
10826.52 558
10827.50 552
10828.49 533
10829.47 587
10830.45 592
10831.44 551
10832.42 545
10833.40 512
10834.38 540
10835.37 509
10836.35 532
10837.33 554
10838.32 557
10839.30 556
10840.28 513
10841.27 545
10842.25 576
10843.23 585
10844.22 582
10845.20 556
10846.18 547
10847.17 533
10848.15 550
10849.13 494
10850.12 530
10851.10 519
10852.09 553
10853.07 573
10854.05 600
10855.04 550
10856.02 544
10857.00 558
10857.99 619
10858.97 604
10859.96 590
10860.94 568
10861.93 595
10862.91 583
10863.89 558
10864.88 574
10865.86 592
10866.85 588
10867.83 564
10868.82 643
10869.80 611
10870.79 563
10871.77 538
10872.75 567
10873.74 517
10874.72 583
10875.71 619
10876.69 648
10877.68 558
10878.66 557
10879.65 620
10880.63 572
10881.62 660
10882.60 582
10883.59 638
10884.57 642
10885.56 667
10886.55 657
10887.53 655
10888.52 671
10889.50 689
10890.49 722
10891.47 667
10892.46 639
10893.44 672
10894.43 703
10895.42 688
10896.40 724
10897.39 656
10898.37 680
10899.36 641
10900.34 672
10901.33 657
10902.32 650
10903.30 653
10904.29 741
10905.27 710
10906.26 701
10907.25 687
10908.23 748
10909.22 725
10910.21 702
10911.19 700
10912.18 679
10913.17 676
10914.15 724
10915.14 766
10916.13 752
10917.11 710
10918.10 716
10919.09 769
10920.07 759
10921.06 716
10922.05 786
10923.03 782
10924.02 742
10925.01 726
10926.00 759
10926.98 751
10927.97 731
10928.96 718
10929.94 702
10930.93 755
10931.92 767
10932.91 710
10933.89 733
10934.88 741
10935.87 763
10936.86 783
10937.84 778
10938.83 768
10939.82 802
10940.81 811
10941.80 824
10942.78 824
10943.77 790
10944.76 815
10945.75 871
10946.74 931
10947.72 859
10948.71 832
10949.70 852
10950.69 865
10951.68 912
10952.66 881
10953.65 959
10954.64 921
10955.63 930
10956.62 1083
10957.61 1118
10958.60 1164
10959.58 1237
10960.57 1144
10961.56 1193
10962.55 1169
10963.54 1154
10964.53 1153
10965.52 1108
10966.51 1013
10967.49 1008
10968.48 975
10969.47 979
10970.46 993
10971.45 928
10972.44 852
10973.43 847
10974.42 944
10975.41 917
10976.40 924
10977.39 913
10978.38 921
10979.37 946
10980.36 896
10981.35 935
10982.34 937
10983.32 977
10984.31 962
10985.30 957
10986.29 956
10987.28 944
10988.27 938
10989.26 980
10990.25 994
10991.24 1030
10992.23 1070
10993.22 1078
10994.21 1139
10995.20 1147
10996.20 1255
10997.19 1319
10998.18 1426
10999.17 1532
11000.16 1625
11001.15 1666
11002.14 1655
11003.13 1603
11004.12 1568
11005.11 1449
11006.10 1383
11007.09 1294
11008.08 1195
11009.07 1070
11010.06 1024
11011.06 967
11012.05 962
11013.04 893
11014.03 920
11015.02 811
11016.01 889
11017.00 878
11017.99 866
11018.98 796
11019.98 785
11020.97 799
11021.96 804
11022.95 820
11023.94 771
11024.93 841
11025.93 812
11026.92 816
11027.91 826
11028.90 824
11029.89 790
11030.88 776
11031.88 750
11032.87 772
11033.86 750
11034.85 743
11035.84 788
11036.84 793
11037.83 756
11038.82 759
11039.81 723
11040.81 783
11041.80 752
11042.79 726
11043.78 716
11044.77 710
11045.77 727
11046.76 699
11047.75 705
11048.75 724
11049.74 664
11050.73 737
11051.72 757
11052.72 700
11053.71 716
11054.70 726
11055.70 688
11056.69 710
11057.68 678
11058.67 684
11059.67 665
11060.66 696
11061.65 742
11062.65 717
11063.64 690
11064.63 707
11065.63 717
11066.62 652
11067.61 696
11068.61 699
11069.60 699
11070.60 675
11071.59 704
11072.58 676
11073.58 685
11074.57 683
11075.56 718
11076.56 704
11077.55 642
11078.55 720
11079.54 678
11080.53 693
11081.53 691
11082.52 693
11083.52 697
11084.51 679
11085.51 651
11086.50 671
11087.49 682
11088.49 649
11089.48 711
11090.48 706
11091.47 667
11092.47 686
11093.46 707
11094.46 643
11095.45 652
11096.45 671
11097.44 705
11098.44 707
11099.43 671
11100.43 617
11101.42 644
11102.42 662
11103.41 636
11104.41 647
11105.40 668
11106.40 600
11107.39 655
11108.39 685
11109.38 631
11110.38 700
11111.37 636
11112.37 660
11113.37 640
11114.36 620
11115.36 651
11116.35 631
11117.35 634
11118.34 631
11119.34 639
11120.34 670
11121.33 722
11122.33 649
11123.32 714
11124.32 727
11125.32 761
11126.31 804
11127.31 771
11128.30 754
11129.30 768
11130.30 728
11131.29 787
11132.29 686
11133.29 684
11134.28 653
11135.28 668
11136.28 634
11137.27 641
11138.27 615
11139.27 670
11140.26 653
11141.26 637
11142.26 659
11143.25 640
11144.25 688
11145.25 697
11146.24 663
11147.24 600
11148.24 636
11149.24 680
11150.23 655
11151.23 611
11152.23 603
11153.23 603
11154.22 638
11155.22 627
11156.22 601
11157.22 615
11158.21 608
11159.21 590
11160.21 625
11161.21 601
11162.20 600
11163.20 644
11164.20 610
11165.20 614
11166.20 561
11167.19 591
11168.19 574
11169.19 611
11170.19 637
11171.19 633
11172.18 598
11173.18 640
11174.18 629
11175.18 659
11176.18 684
11177.18 636
11178.17 655
11179.17 626
11180.17 623
11181.17 661
11182.17 618
11183.17 613
11184.17 660
11185.16 673
11186.16 630
11187.16 624
11188.16 613
11189.16 639
11190.16 627
11191.16 647
11192.16 643
11193.16 704
11194.16 708
11195.16 735
11196.15 725
11197.15 716
11198.15 618
11199.15 633
11200.15 629
11201.15 684
11202.15 681
11203.15 639
11204.15 643
11205.15 649
11206.15 623
11207.15 623
11208.15 663
11209.15 665
11210.15 617
11211.15 633
11212.15 654
11213.15 631
11214.15 599
11215.15 633
11216.15 576
11217.15 569
11218.15 617
11219.15 592
11220.15 553
11221.15 588
11222.15 596
11223.15 544
11224.15 533
11225.15 596
11226.15 626
11227.16 570
11228.16 543
11229.16 556
11230.16 564
11231.16 578
11232.16 560
11233.16 555
11234.16 561
11235.16 578
11236.16 577
11237.16 589
11238.17 566
11239.17 567
11240.17 559
11241.17 535
11242.17 590
11243.17 622
11244.17 613
11245.18 552
11246.18 561
11247.18 589
11248.18 582
11249.18 627
11250.18 573
11251.19 550
11252.19 588
11253.19 577
11254.19 596
11255.19 579
11256.19 577
11257.20 556
11258.20 569
11259.20 555
11260.20 557
11261.21 587
11262.21 660
11263.21 633
11264.21 626
11265.21 565
11266.22 610
11267.22 606
11268.22 585
11269.22 605
11270.23 580
11271.23 637
11272.23 634
11273.24 661
11274.24 659
11275.24 647
11276.24 652
11277.25 726
11278.25 643
11279.25 638
11280.26 709
11281.26 688
11282.26 672
11283.27 665
11284.27 613
11285.27 614
11286.28 685
11287.28 638
11288.28 604
11289.29 576
11290.29 624
11291.29 616
11292.30 548
11293.30 621
11294.30 638
11295.31 627
11296.31 591
11297.31 553
11298.32 597
11299.32 603
11300.33 574
11301.33 637
11302.33 659
11303.34 613
11304.34 630
11305.35 636
11306.35 635
11307.36 632
11308.36 653
11309.36 678
11310.37 717
11311.37 725
11312.38 742
11313.38 775
11314.39 750
11315.39 763
11316.40 737
11317.40 738
11318.41 709
11319.41 696
11320.41 676
11321.42 633
11322.42 671
11323.43 642
11324.43 628
11325.44 601
11326.44 583
11327.45 611
11328.46 593
11329.46 589
11330.47 523
11331.47 528
11332.48 564
11333.48 545
11334.49 599
11335.49 552
11336.50 580
11337.50 595
11338.51 583
11339.52 579
11340.52 534
11341.53 529
11342.53 543
11343.54 528
11344.54 502
11345.55 533
11346.56 553
11347.56 549
11348.57 537
11349.58 543
11350.58 564
11351.59 553
11352.59 533
11353.60 508
11354.61 546
11355.61 554
11356.62 573
11357.63 560
11358.63 536
11359.64 547
11360.65 634
11361.65 598
11362.66 561
11363.67 555
11364.67 559
11365.68 547
11366.69 512
11367.69 515
11368.70 499
11369.71 560
11370.71 592
11371.72 541
11372.73 588
11373.74 598
11374.74 531
11375.75 549
11376.76 530
11377.77 514
11378.77 496
11379.78 518
11380.79 551
11381.80 567
11382.80 553
11383.81 536
11384.82 487
11385.83 548
11386.83 522
11387.84 537
11388.85 547
11389.86 579
11390.87 534
11391.87 531
11392.88 537
11393.89 538
11394.90 583
11395.91 540
11396.91 549
11397.92 535
11398.93 466
11399.94 536
11400.95 515
11401.96 479
11402.97 537
11403.97 527
11404.98 535
11405.99 484
11407.00 535
11408.01 534
11409.02 551
11410.03 510
11411.03 496
11412.04 552
11413.05 550
11414.06 514
11415.07 547
11416.08 522
11417.09 507
11418.10 516
11419.11 542
11420.12 511
11421.13 531
11422.14 533
11423.14 528
11424.15 538
11425.16 564
11426.17 568
11427.18 564
11428.19 573
11429.20 536
11430.21 517
11431.22 524
11432.23 528
11433.24 533
11434.25 536
11435.26 530
11436.27 560
11437.28 521
11438.29 514
11439.30 534
11440.31 524
11441.32 582
11442.33 569
11443.34 535
11444.35 556
11445.36 583
11446.37 600
11447.38 569
11448.39 555
11449.41 551
11450.42 509
11451.43 512
11452.44 522
11453.45 607
11454.46 577
11455.47 537
11456.48 601
11457.49 557
11458.50 539
11459.51 555
11460.52 535
11461.54 553
11462.55 541
11463.56 581
11464.57 593
11465.58 598
11466.59 562
11467.60 559
11468.62 550
11469.63 564
11470.64 583
11471.65 547
11472.66 554
11473.67 553
11474.68 567
11475.70 556
11476.71 493
11477.72 517
11478.73 583
11479.74 552
11480.76 555
11481.77 534
11482.78 540
11483.79 555
11484.80 565
11485.82 533
11486.83 533
11487.84 532
11488.85 563
11489.87 563
11490.88 542
11491.89 567
11492.90 601
11493.92 593
11494.93 558
11495.94 526
11496.95 592
11497.97 566
11498.98 567
11499.99 544
11501.00 552
11502.02 594
11503.03 577
11504.04 551
11505.06 542
11506.07 563
11507.08 529
11508.10 559
11509.11 541
11510.12 563
11511.14 576
11512.15 580
11513.16 607
11514.18 609
11515.19 572
11516.20 592
11517.22 606
11518.23 597
11519.24 568
11520.26 579
11521.27 556
11522.29 570
11523.30 596
11524.31 624
11525.33 605
11526.34 589
11527.35 636
11528.37 647
11529.38 596
11530.40 573
11531.41 601
11532.43 658
11533.44 621
11534.45 603
11535.47 584
11536.48 588
11537.50 639
11538.51 643
11539.53 649
11540.54 644
11541.56 687
11542.57 674
11543.59 633
11544.60 663
11545.61 659
11546.63 661
11547.64 656
11548.66 661
11549.67 691
11550.69 710
11551.70 720
11552.72 706
11553.74 715
11554.75 746
11555.77 745
11556.78 758
11557.80 752
11558.81 753
11559.83 754
11560.84 777
11561.86 729
11562.87 794
11563.89 711
11564.91 734
11565.92 738
11566.94 765
11567.95 799
11568.97 746
11569.98 813
11571.00 775
11572.02 805
11573.03 844
11574.05 867
11575.06 866
11576.08 853
11577.10 907
11578.11 958
11579.13 947
11580.15 913
11581.16 992
11582.18 966
11583.20 1037
11584.21 1033
11585.23 1075
11586.25 1142
11587.26 1160
11588.28 1182
11589.30 1183
11590.31 1183
11591.33 1161
11592.35 1194
11593.36 1208
11594.38 1252
11595.40 1260
11596.41 1323
11597.43 1543
11598.45 1717
11599.47 1829
11600.48 1883
11601.50 2123
11602.52 2271
11603.53 2531
11604.55 2660
11605.57 2684
11606.59 2525
11607.60 2481
11608.62 2320
11609.64 2102
11610.66 1876
11611.68 1706
11612.69 1494
11613.71 1375
11614.73 1283
11615.75 1234
11616.76 1127
11617.78 1072
11618.80 1034
11619.82 945
11620.84 893
11621.86 929
11622.87 924
11623.89 928
11624.91 905
11625.93 877
11626.95 888
11627.97 903
11628.98 828
11630.00 866
11631.02 889
11632.04 875
11633.06 868
11634.08 870
11635.10 841
11636.11 883
11637.13 832
11638.15 810
11639.17 810
11640.19 815
11641.21 769
11642.23 731
11643.25 772
11644.27 732
11645.29 748
11646.31 728
11647.32 775
11648.34 760
11649.36 758
11650.38 738
11651.40 717
11652.42 701
11653.44 681
11654.46 686
11655.48 717
11656.50 648
11657.52 696
11658.54 669
11659.56 666
11660.58 696
11661.60 689
11662.62 714
11663.64 702
11664.66 691
11665.68 710
11666.70 692
11667.72 696
11668.74 677
11669.76 700
11670.78 667
11671.80 692
11672.82 714
11673.84 704
11674.86 697
11675.88 724
11676.90 701
11677.92 749
11678.95 745
11679.97 763
11680.99 692
11682.01 733
11683.03 705
11684.05 760
11685.07 754
11686.09 827
11687.11 868
11688.13 819
11689.16 806
11690.18 755
11691.20 778
11692.22 755
11693.24 791
11694.26 759
11695.28 802
11696.30 733
11697.33 759
11698.35 786
11699.37 781
11700.39 719
11701.41 731
11702.43 784
11703.46 716
11704.48 698
11705.50 689
11706.52 743
11707.54 734
11708.57 659
11709.59 688
11710.61 722
11711.63 725
11712.65 687
11713.68 653
11714.70 679
11715.72 723
11716.74 671
11717.77 657
11718.79 661
11719.81 664
11720.83 663
11721.86 691
11722.88 662
11723.90 648
11724.92 627
11725.95 649
11726.97 639
11727.99 627
11729.01 626
11730.04 591
11731.06 591
11732.08 610
11733.11 614
11734.13 643
11735.15 632
11736.18 648
11737.20 615
11738.22 582
11739.25 688
11740.27 625
11741.29 630
11742.32 598
11743.34 619
11744.36 632
11745.39 636
11746.41 649
11747.43 617
11748.46 583
11749.48 616
11750.51 587
11751.53 578
11752.55 577
11753.58 615
11754.60 604
11755.63 575
11756.65 580
11757.67 593
11758.70 597
11759.72 534
11760.75 538
11761.77 538
11762.80 669
11763.82 616
11764.84 537
11765.87 555
11766.89 532
11767.92 596
11768.94 587
11769.97 578
11770.99 540
11772.02 555
11773.04 584
11774.07 573
11775.09 587
11776.12 575
11777.14 600
11778.17 613
11779.19 565
11780.22 584
11781.24 590
11782.27 586
11783.29 587
11784.32 558
11785.34 544
11786.37 529
11787.39 552
11788.42 529
11789.45 514
11790.47 563
11791.50 521
11792.52 523
11793.55 525
11794.57 512
11795.60 507
11796.63 546
11797.65 523
11798.68 548
11799.70 557
11800.73 566
11801.75 543
11802.78 532
11803.81 585
11804.83 594
11805.86 548
11806.89 528
11807.91 581
11808.94 542
11809.97 540
11810.99 538
11812.02 497
11813.04 540
11814.07 545
11815.10 564
11816.12 541
11817.15 553
11818.18 522
11819.21 509
11820.23 558
11821.26 531
11822.29 527
11823.31 530
11824.34 585
11825.37 524
11826.39 530
11827.42 562
11828.45 552
11829.48 568
11830.50 527
11831.53 592
11832.56 552
11833.59 564
11834.61 536
11835.64 548
11836.67 559
11837.70 532
11838.72 583
11839.75 586
11840.78 597
11841.81 551
11842.83 558
11843.86 547
11844.89 568
11845.92 585
11846.95 578
11847.97 540
11849.00 522
11850.03 569
11851.06 540
11852.09 551
11853.12 542
11854.14 503
11855.17 526
11856.20 541
11857.23 558
11858.26 542
11859.29 601
11860.32 594
11861.34 565
11862.37 633
11863.40 576
11864.43 597
11865.46 601
11866.49 634
11867.52 629
11868.55 596
11869.57 591
11870.60 578
11871.63 608
11872.66 617
11873.69 606
11874.72 562
11875.75 598
11876.78 582
11877.81 643
11878.84 595
11879.87 606
11880.90 675
11881.93 650
11882.96 660
11883.99 628
11885.02 612
11886.05 663
11887.08 682
11888.11 676
11889.14 663
11890.16 649
11891.19 696
11892.22 685
11893.26 688
11894.29 698
11895.32 719
11896.35 745
11897.38 751
11898.41 754
11899.44 854
11900.47 820
11901.50 886
11902.53 857
11903.56 895
11904.59 886
11905.62 831
11906.65 831
11907.68 742
11908.71 793
11909.74 755
11910.77 800
11911.80 745
11912.83 731
11913.87 748
11914.90 761
11915.93 754
11916.96 708
11917.99 663
11919.02 721
11920.05 728
11921.08 698
11922.11 768
11923.15 711
11924.18 769
11925.21 791
11926.24 801
11927.27 782
11928.30 838
11929.34 858
11930.37 959
11931.40 986
11932.43 983
11933.46 1008
11934.49 990
11935.53 974
11936.56 950
11937.59 951
11938.62 810
11939.65 804
11940.69 745
11941.72 733
11942.75 695
11943.78 721
11944.82 661
11945.85 680
11946.88 663
11947.91 651
11948.94 699
11949.98 608
11951.01 620
11952.04 648
11953.08 624
11954.11 630
11955.14 606
11956.17 625
11957.21 641
11958.24 656
11959.27 679
11960.31 622
11961.34 618
11962.37 647
11963.40 681
11964.44 655
11965.47 634
11966.50 617
11967.54 638
11968.57 627
11969.60 611
11970.64 640
11971.67 600
11972.70 663
11973.74 656
11974.77 644
11975.81 644
11976.84 622
11977.87 568
11978.91 640
11979.94 591
11980.97 622
11982.01 590
11983.04 605
11984.08 656
11985.11 585
11986.14 619
11987.18 643
11988.21 610
11989.25 647
11990.28 635
11991.32 618
11992.35 681
11993.38 687
11994.42 673
11995.45 653
11996.49 635
11997.52 599
11998.56 643
11999.59 632
12000.63 591
12001.66 648
12002.70 644
12003.73 651
12004.77 610
12005.80 658
12006.84 692
12007.87 685
12008.91 646
12009.94 706
12010.98 684
12012.01 607
12013.05 707
12014.08 722
12015.12 708
12016.15 702
12017.19 728
12018.22 706
12019.26 745
12020.29 693
12021.33 769
12022.37 766
12023.40 689
12024.44 679
12025.47 719
12026.51 733
12027.54 746
12028.58 727
12029.62 702
12030.65 706
12031.69 705
12032.72 762
12033.76 722
12034.80 694
12035.83 683
12036.87 723
12037.91 695
12038.94 713
12039.98 706
12041.01 724
12042.05 667
12043.09 663
12044.12 684
12045.16 691
12046.20 713
12047.23 670
12048.27 761
12049.31 642
12050.35 658
12051.38 734
12052.42 738
12053.46 693
12054.49 713
12055.53 727
12056.57 775
12057.60 725
12058.64 738
12059.68 725
12060.72 732
12061.75 684
12062.79 732
12063.83 775
12064.87 765
12065.90 733
12066.94 705
12067.98 732
12069.02 711
12070.05 717
12071.09 774
12072.13 813
12073.17 750
12074.21 683
12075.24 716
12076.28 770
12077.32 764
12078.36 764
12079.40 805
12080.43 752
12081.47 768
12082.51 829
12083.55 808
12084.59 798
12085.63 809
12086.66 804
12087.70 835
12088.74 778
12089.78 763
12090.82 772
12091.86 825
12092.90 848
12093.93 856
12094.97 868
12096.01 890
12097.05 919
12098.09 984
12099.13 1031
12100.17 1033
12101.21 1088
12102.25 1118
12103.28 1223
12104.32 1151
12105.36 1179
12106.40 1201
12107.44 1147
12108.48 1075
12109.52 1050
12110.56 1036
12111.60 984
12112.64 908
12113.68 810
12114.72 792
12115.76 788
12116.80 774
12117.84 737
12118.88 727
12119.92 678
12120.96 697
12122.00 715
12123.04 681
12124.08 662
12125.12 651
12126.16 721
12127.20 661
12128.24 617
12129.28 684
12130.32 673
12131.36 675
12132.40 670
12133.44 613
12134.48 614
12135.52 579
12136.56 632
12137.60 620
12138.64 648
12139.68 606
12140.72 605
12141.76 592
12142.81 572
12143.85 562
12144.89 607
12145.93 667
12146.97 590
12148.01 568
12149.05 584
12150.09 598
12151.13 603
12152.18 596
12153.22 588
12154.26 575
12155.30 566
12156.34 589
12157.38 574
12158.42 556
12159.47 562
12160.51 590
12161.55 573
12162.59 544
12163.63 560
12164.67 540
12165.72 562
12166.76 589
12167.80 574
12168.84 560
12169.88 633
12170.93 552
12171.97 574
12173.01 564
12174.05 548
12175.09 536
12176.14 579
12177.18 557
12178.22 504
12179.26 572
12180.31 579
12181.35 589
12182.39 581
12183.43 558
12184.48 596
12185.52 613
12186.56 576
12187.60 632
12188.65 637
12189.69 598
12190.73 585
12191.78 583
12192.82 619
12193.86 579
12194.91 558
12195.95 560
12196.99 559
12198.04 601
12199.08 615
12200.12 553
12201.17 556
12202.21 582
12203.25 561
12204.30 556
12205.34 587
12206.38 559
12207.43 554
12208.47 536
12209.51 564
12210.56 602
12211.60 540
12212.65 601
12213.69 542
12214.73 592
12215.78 624
12216.82 569
12217.87 546
12218.91 570
12219.95 604
12221.00 550
12222.04 575
12223.09 595
12224.13 581
12225.17 607
12226.22 566
12227.26 560
12228.31 563
12229.35 569
12230.40 553
12231.44 553
12232.49 548
12233.53 529
12234.58 543
12235.62 579
12236.67 581
12237.71 567
12238.76 538
12239.80 554
12240.85 564
12241.89 536
12242.94 558
12243.98 592
12245.03 542
12246.07 557
12247.12 548
12248.16 574
12249.21 554
12250.25 583
12251.30 609
12252.34 566
12253.39 573
12254.44 579
12255.48 515
12256.53 520
12257.57 597
12258.62 536
12259.67 518
12260.71 513
12261.76 547
12262.80 489
12263.85 530
12264.90 539
12265.94 516
12266.99 527
12268.03 525
12269.08 476
12270.13 466
12271.17 536
12272.22 540
12273.27 524
12274.31 541
12275.36 551
12276.41 542
12277.45 508
12278.50 484
12279.55 521
12280.59 490
12281.64 555
12282.69 547
12283.73 557
12284.78 518
12285.83 530
12286.87 518
12287.92 558
12288.97 508
12290.01 459
12291.06 457
12292.11 517
12293.16 495
12294.20 489
12295.25 472
12296.30 482
12297.35 504
12298.39 481
12299.44 498
12300.49 490
12301.54 491
12302.58 476
12303.63 499
12304.68 504
12305.73 503
12306.78 545
12307.82 495
12308.87 516
12309.92 490
12310.97 538
12312.02 492
12313.06 496
12314.11 453
12315.16 499
12316.21 472
12317.26 468
12318.31 482
12319.35 493
12320.40 516
12321.45 465
12322.50 506
12323.55 464
12324.60 504
12325.65 478
12326.69 446
12327.74 472
12328.79 489
12329.84 472
12330.89 451
12331.94 489
12332.99 515
12334.04 536
12335.09 449
12336.13 451
12337.18 475
12338.23 530
12339.28 474
12340.33 479
12341.38 475
12342.43 488
12343.48 495
12344.53 482
12345.58 454
12346.63 469
12347.68 458
12348.73 506
12349.78 461
12350.83 452
12351.88 455
12352.93 463
12353.98 445
12355.03 460
12356.08 477
12357.13 503
12358.18 530
12359.23 506
12360.28 434
12361.33 453
12362.38 519
12363.43 486
12364.48 474
12365.53 478
12366.58 490
12367.63 524
12368.68 541
12369.73 540
12370.78 477
12371.83 471
12372.88 467
12373.93 533
12374.98 526
12376.04 490
12377.09 542
12378.14 523
12379.19 461
12380.24 487
12381.29 541
12382.34 553
12383.39 550
12384.44 493
12385.49 517
12386.55 538
12387.60 522
12388.65 513
12389.70 527
12390.75 510
12391.80 535
12392.85 533
12393.91 495
12394.96 518
12396.01 539
12397.06 545
12398.11 527
12399.17 466
12400.22 464
12401.27 485
12402.32 509
12403.37 537
12404.42 461
12405.48 488
12406.53 508
12407.58 507
12408.63 535
12409.69 458
12410.74 539
12411.79 534
12412.84 572
12413.90 560
12414.95 578
12416.00 576
12417.05 571
12418.11 562
12419.16 546
12420.21 512
12421.26 551
12422.32 550
12423.37 587
12424.42 552
12425.48 574
12426.53 618
12427.58 583
12428.63 567
12429.69 584
12430.74 543
12431.79 576
12432.85 575
12433.90 584
12434.95 593
12436.01 563
12437.06 601
12438.11 597
12439.17 606
12440.22 585
12441.28 592
12442.33 606
12443.38 620
12444.44 581
12445.49 587
12446.54 585
12447.60 575
12448.65 571
12449.71 574
12450.76 621
12451.81 582
12452.87 615
12453.92 625
12454.98 644
12456.03 662
12457.08 624
12458.14 641
12459.19 652
12460.25 685
12461.30 691
12462.36 716
12463.41 707
12464.47 762
12465.52 730
12466.58 768
12467.63 851
12468.68 832
12469.74 848
12470.79 904
12471.85 1008
12472.90 1068
12473.96 1218
12475.01 1317
12476.07 1391
12477.12 1517
12478.18 1469
12479.24 1496
12480.29 1476
12481.35 1523
12482.40 1459
12483.46 1365
12484.51 1185
12485.57 1134
12486.62 1016
12487.68 976
12488.73 925
12489.79 883
12490.85 826
12491.90 810
12492.96 731
12494.01 730
12495.07 715
12496.13 723
12497.18 728
12498.24 682
12499.29 670
12500.35 663
12501.41 671
12502.46 631
12503.52 683
12504.57 634
12505.63 609
12506.69 638
12507.74 700
12508.80 662
12509.86 648
12510.91 674
12511.97 646
12513.03 599
12514.08 599
12515.14 650
12516.20 642
12517.25 698
12518.31 616
12519.37 619
12520.42 620
12521.48 576
12522.54 656
12523.60 642
12524.65 622
12525.71 585
12526.77 619
12527.82 608
12528.88 617
12529.94 595
12531.00 576
12532.05 602
12533.11 643
12534.17 606
12535.23 588
12536.28 621
12537.34 625
12538.40 635
12539.46 629
12540.52 628
12541.57 679
12542.63 664
12543.69 656
12544.75 676
12545.81 623
12546.86 689
12547.92 685
12548.98 715
12550.04 717
12551.10 730
12552.15 745
12553.21 805
12554.27 818
12555.33 810
12556.39 811
12557.45 839
12558.51 879
12559.56 909
12560.62 853
12561.68 902
12562.74 871
12563.80 835
12564.86 802
12565.92 743
12566.98 747
12568.03 740
12569.09 775
12570.15 728
12571.21 708
12572.27 698
12573.33 724
12574.39 705
12575.45 686
12576.51 670
12577.57 647
12578.63 643
12579.69 657
12580.75 659
12581.81 646
12582.87 673
12583.93 648
12584.98 656
12586.04 633
12587.10 643
12588.16 649
12589.22 669
12590.28 628
12591.34 666
12592.40 626
12593.46 623
12594.52 584
12595.58 641
12596.64 683
12597.70 649
12598.77 594
12599.83 620
12600.89 611
12601.95 626
12603.01 616
12604.07 593
12605.13 607
12606.19 638
12607.25 571
12608.31 565
12609.37 619
12610.43 622
12611.49 606
12612.55 622
12613.61 614
12614.68 625
12615.74 619
12616.80 631
12617.86 599
12618.92 634
12619.98 681
12621.04 655
12622.10 648
12623.16 631
12624.23 645
12625.29 611
12626.35 667
12627.41 650
12628.47 587
12629.53 596
12630.59 551
12631.66 591
12632.72 614
12633.78 596
12634.84 586
12635.90 617
12636.97 617
12638.03 613
12639.09 625
12640.15 603
12641.21 669
12642.28 633
12643.34 602
12644.40 604
12645.46 584
12646.52 608
12647.59 578
12648.65 654
12649.71 636
12650.77 644
12651.84 609
12652.90 616
12653.96 612
12655.03 595
12656.09 652
12657.15 631
12658.21 670
12659.28 700
12660.34 653
12661.40 609
12662.46 617
12663.53 668
12664.59 701
12665.65 671
12666.72 637
12667.78 654
12668.84 648
12669.91 653
12670.97 636
12672.03 651
12673.10 654
12674.16 658
12675.22 685
12676.29 684
12677.35 690
12678.42 661
12679.48 665
12680.54 672
12681.61 667
12682.67 658
12683.73 735
12684.80 697
12685.86 732
12686.93 742
12687.99 737
12689.05 716
12690.12 748
12691.18 717
12692.25 791
12693.31 835
12694.38 819
12695.44 829
12696.50 824
12697.57 865
12698.63 882
12699.70 930
12700.76 951
12701.83 1009
12702.89 1082
12703.96 1176
12705.02 1116
12706.09 1094
12707.15 1061
12708.22 1071
12709.28 1025
12710.35 930
12711.41 948
12712.48 946
12713.54 887
12714.61 833
12715.67 816
12716.74 741
12717.80 793
12718.87 756
12719.93 717
12721.00 738
12722.06 751
12723.13 711
12724.19 735
12725.26 695
12726.33 703
12727.39 718
12728.46 736
12729.52 720
12730.59 721
12731.66 715
12732.72 710
12733.79 708
12734.85 737
12735.92 716
12736.99 702
12738.05 697
12739.12 640
12740.18 644
12741.25 646
12742.32 673
12743.38 656
12744.45 622
12745.52 636
12746.58 601
12747.65 632
12748.72 622
12749.78 624
12750.85 659
12751.92 582
12752.98 578
12754.05 600
12755.12 584
12756.18 562
12757.25 527
12758.32 564
12759.38 532
12760.45 535
12761.52 523
12762.59 552
12763.65 541
12764.72 577
12765.79 581
12766.85 576
12767.92 567
12768.99 554
12770.06 537
12771.12 548
12772.19 545
12773.26 528
12774.33 597
12775.40 567
12776.46 565
12777.53 593
12778.60 558
12779.67 536
12780.73 511
12781.80 523
12782.87 564
12783.94 576
12785.01 595
12786.08 546
12787.14 560
12788.21 593
12789.28 600
12790.35 605
12791.42 522
12792.49 539
12793.55 536
12794.62 542
12795.69 550
12796.76 505
12797.83 574
12798.90 504
12799.97 518
12801.03 560
12802.10 622
12803.17 585
12804.24 588
12805.31 532
12806.38 535
12807.45 571
12808.52 547
12809.59 540
12810.66 465
12811.72 529
12812.79 587
12813.86 613
12814.93 565
12816.00 544
12817.07 571
12818.14 572
12819.21 530
12820.28 576
12821.35 556
12822.42 560
12823.49 584
12824.56 584
12825.63 544
12826.70 561
12827.77 533
12828.84 522
12829.91 524
12830.98 538
12832.05 564
12833.12 521
12834.19 554
12835.26 565
12836.33 533
12837.40 535
12838.47 606
12839.54 540
12840.61 481
12841.68 488
12842.75 512
12843.82 557
12844.89 503
12845.96 543
12847.04 481
12848.11 508
12849.18 468
12850.25 482
12851.32 506
12852.39 518
12853.46 488
12854.53 494
12855.60 479
12856.67 533
12857.75 500
12858.82 463
12859.89 462
12860.96 491
12862.03 467
12863.10 449
12864.17 472
12865.24 485
12866.32 442
12867.39 454
12868.46 440
12869.53 419
12870.60 480
12871.67 425
12872.75 420
12873.82 461
12874.89 469
12875.96 489
12877.03 451
12878.11 421
12879.18 426
12880.25 426
12881.32 420
12882.39 459
12883.47 440
12884.54 448
12885.61 462
12886.68 453
12887.76 446
12888.83 412
12889.90 410
12890.97 453
12892.05 452
12893.12 433
12894.19 469
12895.27 457
12896.34 418
12897.41 416
12898.48 440
12899.56 450
12900.63 440
12901.70 474
12902.78 464
12903.85 445
12904.92 383
12905.99 469
12907.07 424
12908.14 469
12909.21 461
12910.29 502
12911.36 466
12912.44 455
12913.51 406
12914.58 415
12915.66 452
12916.73 451
12917.80 431
12918.88 441
12919.95 456
12921.02 482
12922.10 474
12923.17 454
12924.25 394
12925.32 414
12926.39 464
12927.47 454
12928.54 434
12929.62 397
12930.69 439
12931.77 464
12932.84 447
12933.91 423
12934.99 390
12936.06 416
12937.14 483
12938.21 436
12939.29 430
12940.36 430
12941.44 441
12942.51 428
12943.59 416
12944.66 402
12945.73 431
12946.81 421
12947.88 404
12948.96 412
12950.03 391
12951.11 433
12952.18 418
12953.26 395
12954.34 431
12955.41 456
12956.49 453
12957.56 432
12958.64 398
12959.71 426
12960.79 393
12961.86 420
12962.94 429
12964.01 400
12965.09 387
12966.17 408
12967.24 433
12968.32 437
12969.39 396
12970.47 416
12971.54 439
12972.62 405
12973.70 386
12974.77 407
12975.85 426
12976.93 435
12978.00 424
12979.08 447
12980.15 416
12981.23 420
12982.31 412
12983.38 426
12984.46 403
12985.54 403
12986.61 425
12987.69 432
12988.77 384
12989.84 394
12990.92 428
12992.00 381
12993.07 408
12994.15 439
12995.23 437
12996.30 424
12997.38 450
12998.46 421
12999.53 444
13000.61 416
13001.69 411
13002.77 408
13003.84 417
13004.92 401
13006.00 390
13007.08 437
13008.15 452
13009.23 408
13010.31 430
13011.39 427
13012.46 431
13013.54 407
13014.62 450
13015.70 475
13016.77 468
13017.85 431
13018.93 426
13020.01 435
13021.09 453
13022.16 413
13023.24 450
13024.32 419
13025.40 404
13026.48 428
13027.56 456
13028.63 468
13029.71 445
13030.79 426
13031.87 446
13032.95 425
13034.03 453
13035.10 447
13036.18 448
13037.26 475
13038.34 449
13039.42 456
13040.50 473
13041.58 446
13042.66 483
13043.73 487
13044.81 473
13045.89 439
13046.97 427
13048.05 438
13049.13 451
13050.21 478
13051.29 512
13052.37 473
13053.45 441
13054.53 485
13055.61 542
13056.69 454
13057.76 453
13058.84 448
13059.92 480
13061.00 509
13062.08 502
13063.16 508
13064.24 508
13065.32 498
13066.40 476
13067.48 458
13068.56 471
13069.64 439
13070.72 471
13071.80 506
13072.88 425
13073.96 438
13075.04 425
13076.12 473
13077.20 418
13078.28 416
13079.36 446
13080.44 436
13081.53 456
13082.61 429
13083.69 408
13084.77 449
13085.85 453
13086.93 444
13088.01 444
13089.09 439
13090.17 402
13091.25 418
13092.33 420
13093.41 406
13094.49 389
13095.58 421
13096.66 436
13097.74 407
13098.82 437
13099.90 434
13100.98 444
13102.06 423
13103.14 409
13104.23 407
13105.31 415
13106.39 422
13107.47 417
13108.55 402
13109.63 417
13110.72 419
13111.80 419
13112.88 433
13113.96 401
13115.04 402
13116.13 438
13117.21 448
13118.29 432
13119.37 441
13120.45 458
13121.54 480
13122.62 426
13123.70 442
13124.78 409
13125.86 449
13126.95 441
13128.03 464
13129.11 468
13130.19 432
13131.28 450
13132.36 447
13133.44 409
13134.52 431
13135.61 454
13136.69 430
13137.77 404
13138.86 403
13139.94 404
13141.02 447
13142.11 450
13143.19 462
13144.27 438
13145.35 430
13146.44 434
13147.52 421
13148.60 427
13149.69 392
13150.77 408
13151.85 440
13152.94 454
13154.02 431
13155.10 414
13156.19 450
13157.27 431
13158.36 428
13159.44 416
13160.52 410
13161.61 456
13162.69 421
13163.77 442
13164.86 428
13165.94 385
13167.03 421
13168.11 403
13169.19 446
13170.28 434
13171.36 468
13172.45 449
13173.53 449
13174.62 471
13175.70 420
13176.79 441
13177.87 437
13178.95 436
13180.04 461
13181.12 395
13182.21 465
13183.29 418
13184.38 429
13185.46 429
13186.55 432
13187.63 426
13188.72 456
13189.80 479
13190.89 466
13191.97 416
13193.06 414
13194.14 455
13195.23 483
13196.31 460
13197.40 486
13198.48 492
13199.57 505
13200.65 491
13201.74 464
13202.83 448
13203.91 473
13205.00 451
13206.08 448
13207.17 428
13208.25 411
13209.34 450
13210.43 466
13211.51 457
13212.60 464
13213.68 432
13214.77 453
13215.86 455
13216.94 443
13218.03 448
13219.11 442
13220.20 420
13221.29 456
13222.37 455
13223.46 439
13224.55 424
13225.63 408
13226.72 438
13227.80 396
13228.89 466
13229.98 426
13231.06 438
13232.15 461
13233.24 444
13234.32 428
13235.41 477
13236.50 490
13237.59 471
13238.67 448
13239.76 455
13240.85 482
13241.93 450
13243.02 468
13244.11 431
13245.20 470
13246.28 457
13247.37 445
13248.46 429
13249.55 471
13250.63 452
13251.72 458
13252.81 460
13253.90 477
13254.98 474
13256.07 493
13257.16 509
13258.25 479
13259.33 462
13260.42 445
13261.51 483
13262.60 467
13263.69 480
13264.77 435
13265.86 492
13266.95 495
13268.04 499
13269.13 480
13270.22 467
13271.30 527
13272.39 488
13273.48 515
13274.57 498
13275.66 492
13276.75 513
13277.83 488
13278.92 510
13280.01 530
13281.10 531
13282.19 492
13283.28 479
13284.37 494
13285.46 521
13286.55 570
13287.63 542
13288.72 524
13289.81 527
13290.90 540
13291.99 569
13293.08 606
13294.17 581
13295.26 584
13296.35 566
13297.44 580
13298.53 582
13299.62 571
13300.71 586
13301.80 558
13302.89 530
13303.97 543
13305.06 633
13306.15 568
13307.24 598
13308.33 598
13309.42 617
13310.51 611
13311.60 622
13312.69 574
13313.78 589
13314.87 609
13315.96 578
13317.05 583
13318.14 604
13319.24 549
13320.33 571
13321.42 574
13322.51 576
13323.60 560
13324.69 593
13325.78 580
13326.87 561
13327.96 604
13329.05 570
13330.14 612
13331.23 606
13332.32 596
13333.41 516
13334.50 529
13335.60 598
13336.69 612
13337.78 586
13338.87 557
13339.96 605
13341.05 572
13342.14 546
13343.23 618
13344.32 612
13345.42 580
13346.51 557
13347.60 604
13348.69 591
13349.78 583
13350.87 581
13351.97 628
13353.06 602
13354.15 620
13355.24 616
13356.33 592
13357.42 608
13358.52 636
13359.61 624
13360.70 650
13361.79 616
13362.88 634
13363.98 622
13365.07 665
13366.16 697
13367.25 729
13368.35 689
13369.44 712
13370.53 696
13371.62 690
13372.72 674
13373.81 716
13374.90 660
13375.99 651
13377.09 703
13378.18 647
13379.27 626
13380.36 595
13381.46 595
13382.55 576
13383.64 615
13384.74 552
13385.83 557
13386.92 551
13388.02 576
13389.11 558
13390.20 511
13391.30 519
13392.39 521
13393.48 536
13394.58 532
13395.67 518
13396.76 533
13397.86 566
13398.95 513
13400.04 553
13401.14 527
13402.23 529
13403.32 515
13404.42 510
13405.51 476
13406.61 544
13407.70 522
13408.79 510
13409.89 518
13410.98 504
13412.08 503
13413.17 501
13414.26 581
13415.36 517
13416.45 494
13417.55 519
13418.64 517
13419.74 536
13420.83 532
13421.93 499
13423.02 534
13424.11 524
13425.21 531
13426.30 493
13427.40 495
13428.49 514
13429.59 520
13430.68 511
13431.78 508
13432.87 540
13433.97 523
13435.06 528
13436.16 507
13437.25 531
13438.35 532
13439.44 545
13440.54 565
13441.63 508
13442.73 532
13443.83 531
13444.92 561
13446.02 554
13447.11 557
13448.21 567
13449.30 584
13450.40 544
13451.49 549
13452.59 551
13453.69 588
13454.78 597
13455.88 600
13456.97 565
13458.07 569
13459.17 588
13460.26 561
13461.36 605
13462.45 574
13463.55 604
13464.65 624
13465.74 630
13466.84 582
13467.94 580
13469.03 592
13470.13 620
13471.23 589
13472.32 604
13473.42 616
13474.52 597
13475.61 601
13476.71 558
13477.81 567
13478.90 587
13480.00 558
13481.10 560
13482.19 595
13483.29 625
13484.39 598
13485.48 575
13486.58 586
13487.68 644
13488.78 619
13489.87 615
13490.97 654
13492.07 640
13493.17 679
13494.26 685
13495.36 700
13496.46 663
13497.56 660
13498.65 735
13499.75 764
13500.85 760
13501.95 681
13503.04 752
13504.14 814
13505.24 810
13506.34 759
13507.44 777
13508.53 774
13509.63 747
13510.73 722
13511.83 657
13512.93 680
13514.03 658
13515.12 679
13516.22 592
13517.32 599
13518.42 569
13519.52 634
13520.62 597
13521.71 620
13522.81 570
13523.91 613
13525.01 607
13526.11 586
13527.21 569
13528.31 571
13529.41 526
13530.51 592
13531.60 549
13532.70 549
13533.80 522
13534.90 552
13536.00 496
13537.10 525
13538.20 518
13539.30 485
13540.40 508
13541.50 547
13542.60 482
13543.70 431
13544.80 479
13545.90 526
13547.00 543
13548.09 518
13549.19 504
13550.29 477
13551.39 485
13552.49 494
13553.59 516
13554.69 497
13555.79 479
13556.89 487
13557.99 487
13559.09 472
13560.19 416
13561.29 433
13562.39 478
13563.50 455
13564.60 512
13565.70 438
13566.80 478
13567.90 505
13569.00 484
13570.10 470
13571.20 451
13572.30 443
13573.40 472
13574.50 470
13575.60 486
13576.70 472
13577.80 511
13578.90 505
13580.01 493
13581.11 483
13582.21 524
13583.31 484
13584.41 467
13585.51 494
13586.61 473
13587.71 516
13588.81 473
13589.92 527
13591.02 473
13592.12 464
13593.22 522
13594.32 479
13595.42 465
13596.53 470
13597.63 503
13598.73 498
13599.83 486
13600.93 468
13602.03 473
13603.14 515
13604.24 519
13605.34 460
13606.44 484
13607.54 465
13608.65 473
13609.75 479
13610.85 480
13611.95 480
13613.06 483
13614.16 469
13615.26 486
13616.36 465
13617.47 410
13618.57 504
13619.67 506
13620.77 515
13621.88 526
13622.98 513
13624.08 469
13625.18 460
13626.29 496
13627.39 508
13628.49 471
13629.60 524
13630.70 517
13631.80 537
13632.91 503
13634.01 472
13635.11 498
13636.21 520
13637.32 539
13638.42 467
13639.53 515
13640.63 495
13641.73 517
13642.84 469
13643.94 483
13645.04 498
13646.15 493
13647.25 456
13648.35 490
13649.46 447
13650.56 451
13651.67 469
13652.77 417
13653.87 473
13654.98 451
13656.08 496
13657.19 472
13658.29 429
13659.39 400
13660.50 498
13661.60 450
13662.71 471
13663.81 441
13664.92 445
13666.02 423
13667.12 418
13668.23 444
13669.33 444
13670.44 460
13671.54 470
13672.65 458
13673.75 464
13674.86 439
13675.96 470
13677.07 525
13678.17 438
13679.28 463
13680.38 430
13681.49 476
13682.59 465
13683.70 440
13684.80 429
13685.91 445
13687.01 471
13688.12 462
13689.22 500
13690.33 441
13691.44 448
13692.54 493
13693.65 490
13694.75 452
13695.86 440
13696.96 504
13698.07 457
13699.18 480
13700.28 465
13701.39 524
13702.49 518
13703.60 485
13704.71 502
13705.81 487
13706.92 427
13708.02 490
13709.13 490
13710.24 466
13711.34 464
13712.45 515
13713.56 515
13714.66 502
13715.77 452
13716.87 518
13717.98 494
13719.09 497
13720.19 506
13721.30 511
13722.41 509
13723.51 515
13724.62 509
13725.73 513
13726.84 542
13727.94 530
13729.05 568
13730.16 570
13731.26 548
13732.37 574
13733.48 577
13734.59 586
13735.69 526
13736.80 544
13737.91 542
13739.01 582
13740.12 575
13741.23 568
13742.34 524
13743.45 556
13744.55 557
13745.66 620
13746.77 608
13747.88 571
13748.98 570
13750.09 591
13751.20 566
13752.31 586
13753.42 603
13754.52 638
13755.63 631
13756.74 599
13757.85 629
13758.96 625
13760.06 669
13761.17 624
13762.28 691
13763.39 672
13764.50 718
13765.61 767
13766.72 743
13767.82 785
13768.93 829
13770.04 855
13771.15 842
13772.26 944
13773.37 851
13774.48 903
13775.59 873
13776.69 901
13777.80 875
13778.91 876
13780.02 862
13781.13 791
13782.24 790
13783.35 761
13784.46 765
13785.57 660
13786.68 688
13787.79 648
13788.90 659
13790.01 602
13791.12 604
13792.22 616
13793.33 600
13794.44 606
13795.55 610
13796.66 571
13797.77 602
13798.88 573
13799.99 545
13801.10 621
13802.21 590
13803.32 575
13804.43 562
13805.54 606
13806.65 532
13807.76 544
13808.87 551
13809.98 550
13811.09 585
13812.20 554
13813.32 516
13814.43 524
13815.54 525
13816.65 556
13817.76 505
13818.87 555
13819.98 527
13821.09 551
13822.20 504
13823.31 493
13824.42 510
13825.53 506
13826.64 534
13827.76 524
13828.87 527
13829.98 523
13831.09 511
13832.20 522
13833.31 516
13834.42 512
13835.53 539
13836.65 532
13837.76 524
13838.87 543
13839.98 539
13841.09 539
13842.20 494
13843.31 544
13844.43 497
13845.54 525
13846.65 497
13847.76 556
13848.87 490
13849.99 525
13851.10 546
13852.21 505
13853.32 486
13854.43 486
13855.55 527
13856.66 512
13857.77 546
13858.88 543
13859.99 551
13861.11 537
13862.22 530
13863.33 532
13864.44 579
13865.56 581
13866.67 584
13867.78 561
13868.89 604
13870.01 557
13871.12 586
13872.23 594
13873.35 612
13874.46 612
13875.57 573
13876.68 554
13877.80 632
13878.91 604
13880.02 599
13881.14 617
13882.25 588
13883.36 583
13884.48 630
13885.59 622
13886.70 613
13887.82 615
13888.93 635
13890.04 657
13891.16 671
13892.27 661
13893.39 648
13894.50 665
13895.61 689
13896.73 686
13897.84 675
13898.95 693
13900.07 693
13901.18 633
13902.30 695
13903.41 641
13904.52 649
13905.64 654
13906.75 572
13907.87 577
13908.98 585
13910.10 542
13911.21 592
13912.32 538
13913.44 566
13914.55 574
13915.67 548
13916.78 551
13917.90 564
13919.01 532
13920.13 554
13921.24 544
13922.36 550
13923.47 539
13924.59 479
13925.70 520
13926.82 535
13927.93 536
13929.05 532
13930.16 499
13931.28 522
13932.39 502
13933.51 519
13934.62 491
13935.74 492
13936.85 506
13937.97 486
13939.08 493
13940.20 468
13941.32 523
13942.43 545
13943.55 537
13944.66 504
13945.78 470
13946.89 471
13948.01 496
13949.13 493
13950.24 484
13951.36 440
13952.47 489
13953.59 464
13954.71 478
13955.82 522
13956.94 506
13958.05 492
13959.17 497
13960.29 494
13961.40 469
13962.52 498
13963.64 496
13964.75 464
13965.87 496
13966.99 425
13968.10 403
13969.22 493
13970.34 470
13971.45 438
13972.57 433
13973.69 437
13974.80 469
13975.92 511
13977.04 475
13978.16 459
13979.27 460
13980.39 508
13981.51 506
13982.62 474
13983.74 464
13984.86 443
13985.98 477
13987.09 442
13988.21 468
13989.33 452
13990.45 477
13991.56 489
13992.68 502
13993.80 462
13994.92 405
13996.03 484
13997.15 478
13998.27 471
13999.39 440
14000.51 487
14001.62 489
14002.74 479
14003.86 480
14004.98 468
14006.10 484
14007.21 505
14008.33 477
14009.45 497
14010.57 468
14011.69 480
14012.81 489
14013.93 504
14015.04 516
14016.16 477
14017.28 475
14018.40 498
14019.52 477
14020.64 467
14021.76 436
14022.87 459
14023.99 473
14025.11 433
14026.23 432
14027.35 454
14028.47 478
14029.59 444
14030.71 477
14031.83 446
14032.95 447
14034.07 498
14035.19 431
14036.30 413
14037.42 465
14038.54 439
14039.66 485
14040.78 457
14041.90 446
14043.02 476
14044.14 470
14045.26 518
14046.38 481
14047.50 437
14048.62 477
14049.74 506
14050.86 477
14051.98 499
14053.10 478
14054.22 469
14055.34 513
14056.46 496
14057.58 455
14058.70 450
14059.82 500
14060.94 532
14062.06 499
14063.18 506
14064.30 481
14065.43 502
14066.55 490
14067.67 503
14068.79 470
14069.91 488
14071.03 523
14072.15 556
14073.27 548
14074.39 540
14075.51 548
14076.63 588
14077.75 554
14078.88 536
14080.00 548
14081.12 551
14082.24 578
14083.36 575
14084.48 547
14085.60 570
14086.72 591
14087.85 566
14088.97 542
14090.09 579
14091.21 566
14092.33 585
14093.45 586
14094.58 611
14095.70 572
14096.82 582
14097.94 636
14099.06 672
14100.19 608
14101.31 624
14102.43 601
14103.55 600
14104.67 587
14105.80 603
14106.92 612
14108.04 644
14109.16 582
14110.28 522
14111.41 547
14112.53 539
14113.65 571
14114.77 517
14115.90 529
14117.02 460
14118.14 508
14119.27 543
14120.39 489
14121.51 449
14122.63 502
14123.76 492
14124.88 512
14126.00 468
14127.13 467
14128.25 498
14129.37 481
14130.50 451
14131.62 472
14132.74 461
14133.86 437
14134.99 474
14136.11 489
14137.24 484
14138.36 488
14139.48 504
14140.61 447
14141.73 465
14142.85 489
14143.98 458
14145.10 477
14146.22 474
14147.35 477
14148.47 451
14149.60 477
14150.72 472
14151.84 466
14152.97 487
14154.09 428
14155.22 473
14156.34 496
14157.46 452
14158.59 417
14159.71 438
14160.84 488
14161.96 474
14163.09 448
14164.21 449
14165.34 446
14166.46 426
14167.58 499
14168.71 472
14169.83 446
14170.96 429
14172.08 422
14173.21 427
14174.33 452
14175.46 487
14176.58 465
14177.71 471
14178.83 447
14179.96 435
14181.08 431
14182.21 443
14183.33 447
14184.46 426
14185.59 412
14186.71 409
14187.84 437
14188.96 428
14190.09 455
14191.21 435
14192.34 464
14193.46 459
14194.59 428
14195.72 402
14196.84 421
14197.97 454
14199.09 423
14200.22 443
14201.35 433
14202.47 422
14203.60 403
14204.72 401
14205.85 422
14206.98 397
14208.10 419
14209.23 415
14210.35 435
14211.48 377
14212.61 405
14213.73 431
14214.86 415
14215.99 413
14217.11 410
14218.24 423
14219.37 428
14220.49 406
14221.62 377
14222.75 345
14223.87 392
14225.00 390
14226.13 426
14227.26 393
14228.38 393
14229.51 409
14230.64 410
14231.76 413
14232.89 406
14234.02 405
14235.15 415
14236.27 436
14237.40 425
14238.53 430
14239.66 441
14240.78 407
14241.91 421
14243.04 394
14244.17 362
14245.29 390
14246.42 403
14247.55 374
14248.68 402
14249.81 416
14250.93 407
14252.06 384
14253.19 387
14254.32 351
14255.45 392
14256.57 397
14257.70 348
14258.83 403
14259.96 402
14261.09 412
14262.22 418
14263.34 404
14264.47 375
14265.60 380
14266.73 397
14267.86 425
14268.99 357
14270.12 344
14271.24 376
14272.37 379
14273.50 381
14274.63 393
14275.76 369
14276.89 375
14278.02 360
14279.15 373
14280.28 355
14281.41 376
14282.54 393
14283.66 359
14284.79 359
14285.92 374
14287.05 370
14288.18 391
14289.31 400
14290.44 409
14291.57 363
14292.70 357
14293.83 349
14294.96 365
14296.09 383
14297.22 370
14298.35 349
14299.48 367
14300.61 353
14301.74 365
14302.87 386
14304.00 363
14305.13 346
14306.26 374
14307.39 378
14308.52 342
14309.65 347
14310.78 369
14311.91 339
14313.04 350
14314.17 377
14315.30 373
14316.43 361
14317.56 376
14318.69 328
14319.82 358
14320.96 361
14322.09 362
14323.22 346
14324.35 346
14325.48 358
14326.61 334
14327.74 385
14328.87 343
14330.00 356
14331.13 344
14332.27 367
14333.40 356
14334.53 347
14335.66 363
14336.79 355
14337.92 388
14339.05 349
14340.18 329
14341.32 342
14342.45 363
14343.58 357
14344.71 359
14345.84 397
14346.98 388
14348.11 361
14349.24 366
14350.37 366
14351.50 307
14352.63 377
14353.77 334
14354.90 320
14356.03 308
14357.16 337
14358.30 318
14359.43 349
14360.56 357
14361.69 389
14362.82 368
14363.96 339
14365.09 353
14366.22 347
14367.35 342
14368.49 348
14369.62 367
14370.75 340
14371.89 374
14373.02 375
14374.15 343
14375.28 369
14376.42 381
14377.55 377
14378.68 391
14379.82 370
14380.95 346
14382.08 401
14383.22 381
14384.35 373
14385.48 326
14386.62 361
14387.75 346
14388.88 362
14390.02 371
14391.15 380
14392.28 376
14393.42 392
14394.55 374
14395.68 380
14396.82 358
14397.95 331
14399.09 346
14400.22 366
14401.35 378
14402.49 347
14403.62 398
14404.76 390
14405.89 373
14407.02 321
14408.16 395
14409.29 400
14410.43 400
14411.56 394
14412.70 375
14413.83 376
14414.96 380
14416.10 413
14417.23 394
14418.37 401
14419.50 373
14420.64 386
14421.77 403
14422.91 408
14424.04 396
14425.18 401
14426.31 432
14427.45 385
14428.58 367
14429.72 391
14430.85 419
14431.99 414
14433.12 408
14434.26 412
14435.39 410
14436.53 398
14437.66 410
14438.80 394
14439.93 395
14441.07 408
14442.20 400
14443.34 382
14444.48 415
14445.61 394
14446.75 360
14447.88 396
14449.02 395
14450.15 405
14451.29 386
14452.43 391
14453.56 380
14454.70 381
14455.83 389
14456.97 397
14458.11 398
14459.24 408
14460.38 421
14461.52 386
14462.65 387
14463.79 360
14464.93 413
14466.06 370
14467.20 398
14468.33 384
14469.47 353
14470.61 399
14471.74 398
14472.88 428
14474.02 393
14475.16 408
14476.29 397
14477.43 383
14478.57 385
14479.70 388
14480.84 387
14481.98 392
14483.11 414
14484.25 447
14485.39 447
14486.53 428
14487.66 409
14488.80 451
14489.94 437
14491.08 441
14492.21 469
14493.35 462
14494.49 430
14495.63 456
14496.76 401
14497.90 445
14499.04 502
14500.18 470
14501.31 491
14502.45 471
14503.59 443
14504.73 460
14505.87 488
14507.01 470
14508.14 453
14509.28 476
14510.42 469
14511.56 502
14512.70 473
14513.83 516
14514.97 539
14516.11 547
14517.25 508
14518.39 516
14519.53 542
14520.67 540
14521.80 529
14522.94 587
14524.08 571
14525.22 591
14526.36 548
14527.50 559
14528.64 526
14529.78 516
14530.92 498
14532.05 511
14533.19 479
14534.33 443
14535.47 503
14536.61 484
14537.75 468
14538.89 437
14540.03 406
14541.17 454
14542.31 467
14543.45 442
14544.59 453
14545.73 444
14546.87 450
14548.01 468
14549.15 465
14550.29 447
14551.43 441
14552.57 451
14553.71 405
14554.85 418
14555.99 424
14557.13 441
14558.27 417
14559.41 424
14560.55 423
14561.69 417
14562.83 404
14563.97 461
14565.11 432
14566.25 421
14567.39 414
14568.53 398
14569.67 481
14570.81 453
14571.95 450
14573.09 450
14574.23 432
14575.37 451
14576.51 441
14577.66 417
14578.80 402
14579.94 418
14581.08 429
14582.22 435
14583.36 428
14584.50 438
14585.64 448
14586.78 493
14587.93 454
14589.07 414
14590.21 468
14591.35 465
14592.49 441
14593.63 477
14594.77 442
14595.92 468
14597.06 452
14598.20 427
14599.34 503
14600.48 476
14601.62 474
14602.77 475
14603.91 532
14605.05 488
14606.19 491
14607.33 481
14608.48 482
14609.62 453
14610.76 443
14611.90 472
14613.04 528
14614.19 486
14615.33 495
14616.47 501
14617.61 513
14618.76 519
14619.90 537
14621.04 526
14622.18 498
14623.33 505
14624.47 536
14625.61 533
14626.76 536
14627.90 580
14629.04 568
14630.18 614
14631.33 567
14632.47 581
14633.61 611
14634.76 595
14635.90 615
14637.04 608
14638.19 620
14639.33 592
14640.47 642
14641.62 587
14642.76 602
14643.90 571
14645.05 624
14646.19 535
14647.33 492
14648.48 516
14649.62 489
14650.76 498
14651.91 480
14653.05 459
14654.20 420
14655.34 431
14656.48 426
14657.63 446
14658.77 463
14659.92 449
14661.06 460
14662.20 468
14663.35 450
14664.49 439
14665.64 413
14666.78 396
14667.93 441
14669.07 413
14670.22 428
14671.36 399
14672.50 431
14673.65 432
14674.79 383
14675.94 380
14677.08 406
14678.23 374
14679.37 401
14680.52 374
14681.66 372
14682.81 340
14683.95 392
14685.10 391
14686.24 384
14687.39 388
14688.53 369
14689.68 374
14690.82 350
14691.97 353
14693.12 346
14694.26 353
14695.41 333
14696.55 376
14697.70 337
14698.84 349
14699.99 364
14701.13 387
14702.28 354
14703.43 353
14704.57 333
14705.72 379
14706.86 345
14708.01 321
14709.16 365
14710.30 344
14711.45 375
14712.59 348
14713.74 384
14714.89 327
14716.03 368
14717.18 343
14718.33 355
14719.47 352
14720.62 341
14721.77 346
14722.91 358
14724.06 371
14725.21 352
14726.35 360
14727.50 365
14728.65 358
14729.79 333
14730.94 376
14732.09 353
14733.23 363
14734.38 338
14735.53 335
14736.67 327
14737.82 333
14738.97 360
14740.12 387
14741.26 367
14742.41 372
14743.56 364
14744.71 366
14745.85 335
14747.00 342
14748.15 340
14749.30 330
14750.44 329
14751.59 361
14752.74 345
14753.89 336
14755.03 333
14756.18 350
14757.33 379
14758.48 344
14759.63 343
14760.77 337
14761.92 317
14763.07 345
14764.22 336
14765.37 344
14766.52 369
14767.66 346
14768.81 328
14769.96 331
14771.11 341
14772.26 356
14773.41 330
14774.55 305
14775.70 293
14776.85 341
14778.00 369
14779.15 352
14780.30 338
14781.45 313
14782.60 323
14783.74 337
14784.89 351
14786.04 314
14787.19 295
14788.34 324
14789.49 333
14790.64 281
14791.79 320
14792.94 316
14794.09 322
14795.24 320
14796.39 307
14797.54 284
14798.69 301
14799.83 287
14800.98 288
14802.13 298
14803.28 294
14804.43 341
14805.58 320
14806.73 320
14807.88 315
14809.03 307
14810.18 312
14811.33 312
14812.48 309
14813.63 354
14814.78 322
14815.93 309
14817.08 281
14818.23 277
14819.38 300
14820.53 312
14821.69 299
14822.84 290
14823.99 301
14825.14 292
14826.29 285
14827.44 278
14828.59 293
14829.74 263
14830.89 278
14832.04 317
14833.19 285
14834.34 307
14835.49 317
14836.65 296
14837.80 298
14838.95 319
14840.10 261
14841.25 312
14842.40 299
14843.55 307
14844.70 327
14845.85 313
14847.01 304
14848.16 276
14849.31 297
14850.46 275
14851.61 311
14852.76 287
14853.92 299
14855.07 298
14856.22 299
14857.37 306
14858.52 310
14859.67 299
14860.83 300
14861.98 290
14863.13 293
14864.28 296
14865.44 297
14866.59 293
14867.74 291
14868.89 300
14870.04 290
14871.20 303
14872.35 255
14873.50 310
14874.65 271
14875.81 295
14876.96 276
14878.11 302
14879.26 287
14880.42 299
14881.57 289
14882.72 267
14883.88 272
14885.03 289
14886.18 314
14887.33 284
14888.49 285
14889.64 299
14890.79 295
14891.95 293
14893.10 314
14894.25 303
14895.41 290
14896.56 301
14897.71 295
14898.87 283
14900.02 288
14901.17 316
14902.33 295
14903.48 260
14904.63 285
14905.79 300
14906.94 294
14908.10 284
14909.25 252
14910.40 288
14911.56 262
14912.71 283
14913.87 270
14915.02 276
14916.17 269
14917.33 285
14918.48 307
14919.64 291
14920.79 290
14921.94 278
14923.10 295
14924.25 284
14925.41 284
14926.56 263
14927.72 282
14928.87 321
14930.03 308
14931.18 305
14932.34 286
14933.49 297
14934.65 310
14935.80 280
14936.96 280
14938.11 281
14939.27 291
14940.42 303
14941.58 305
14942.73 293
14943.89 280
14945.04 304
14946.20 302
14947.35 307
14948.51 316
14949.66 333
14950.82 313
14951.97 312
14953.13 333
14954.28 308
14955.44 311
14956.60 350
14957.75 298
14958.91 295
14960.06 323
14961.22 334
14962.37 368
14963.53 342
14964.69 355
14965.84 340
14967.00 364
14968.16 300
14969.31 303
14970.47 320
14971.62 333
14972.78 313
14973.94 322
14975.09 289
14976.25 300
14977.41 365
14978.56 337
14979.72 309
14980.88 272
14982.03 339
14983.19 307
14984.35 315
14985.50 328
14986.66 324
14987.82 329
14988.97 306
14990.13 309
14991.29 320
14992.44 337
14993.60 326
14994.76 307
14995.92 261
14997.07 303
14998.23 263
14999.39 309
15000.55 309
15001.70 345
15002.86 336
15004.02 286
15005.18 283
15006.33 286
15007.49 297
15008.65 308
15009.81 315
15010.96 274
15012.12 262
15013.28 274
15014.44 292
15015.60 256
15016.75 259
15017.91 256
15019.07 273
15020.23 302
15021.39 306
15022.54 307
15023.70 309
15024.86 300
15026.02 295
15027.18 297
15028.34 239
15029.49 279
15030.65 250
15031.81 257
15032.97 272
15034.13 295
15035.29 301
15036.45 302
15037.61 310
15038.76 286
15039.92 279
15041.08 274
15042.24 292
15043.40 280
15044.56 278
15045.72 269
15046.88 300
15048.04 313
15049.20 275
15050.36 273
15051.51 241
15052.67 270
15053.83 266
15054.99 258
15056.15 297
15057.31 305
15058.47 278
15059.63 279
15060.79 265
15061.95 300
15063.11 301
15064.27 309
15065.43 288
15066.59 306
15067.75 275
15068.91 314
15070.07 316
15071.23 276
15072.39 306
15073.55 278
15074.71 267
15075.87 263
15077.03 282
15078.19 284
15079.35 318
15080.51 270
15081.67 250
15082.83 257
15083.99 291
15085.16 291
15086.32 302
15087.48 289
15088.64 257
15089.80 296
15090.96 290
15092.12 287
15093.28 264
15094.44 271
15095.60 307
15096.76 297
15097.93 291
15099.09 283
15100.25 325
15101.41 320
15102.57 255
15103.73 280
15104.89 285
15106.05 292
15107.22 309
15108.38 286
15109.54 263
15110.70 278
15111.86 276
15113.02 269
15114.19 265
15115.35 248
15116.51 238
15117.67 275
15118.83 297
15120.00 291
15121.16 292
15122.32 300
15123.48 283
15124.64 272
15125.81 260
15126.97 289
15128.13 277
15129.29 317
15130.46 290
15131.62 252
15132.78 251
15133.94 278
15135.11 274
15136.27 271
15137.43 277
15138.59 295
15139.76 293
15140.92 272
15142.08 276
15143.25 297
15144.41 292
15145.57 278
15146.73 288
15147.90 289
15149.06 298
15150.22 274
15151.39 277
15152.55 287
15153.71 298
15154.88 280
15156.04 262
15157.20 295
15158.37 270
15159.53 275
15160.69 271
15161.86 262
15163.02 266
15164.19 303
15165.35 306
15166.51 309
15167.68 290
15168.84 288
15170.00 299
15171.17 282
15172.33 286
15173.50 270
15174.66 324
15175.83 333
15176.99 292
15178.15 293
15179.32 271
15180.48 317
15181.65 324
15182.81 290
15183.98 314
15185.14 303
15186.30 334
15187.47 345
15188.63 343
15189.80 312
15190.96 319
15192.13 303
15193.29 288
15194.46 315
15195.62 313
15196.79 305
15197.95 332
15199.12 330
15200.28 291
15201.45 314
15202.61 314
15203.78 291
15204.94 313
15206.11 278
15207.27 309
15208.44 339
15209.61 334
15210.77 317
15211.94 283
15213.10 318
15214.27 338
15215.43 320
15216.60 320
15217.76 338
15218.93 326
15220.10 324
15221.26 349
15222.43 356
15223.59 357
15224.76 303
15225.93 328
15227.09 357
15228.26 350
15229.42 352
15230.59 325
15231.76 345
15232.92 366
15234.09 338
15235.26 367
15236.42 355
15237.59 361
15238.76 368
15239.92 382
15241.09 371
15242.26 337
15243.42 357
15244.59 367
15245.76 344
15246.92 305
15248.09 334
15249.26 320
15250.42 345
15251.59 314
15252.76 319
15253.93 322
15255.09 309
15256.26 286
15257.43 305
15258.60 312
15259.76 273
15260.93 291
15262.10 288
15263.26 305
15264.43 308
15265.60 302
15266.77 283
15267.94 269
15269.10 271
15270.27 303
15271.44 291
15272.61 278
15273.77 280
15274.94 288
15276.11 293
15277.28 318
15278.45 276
15279.62 277
15280.78 305
15281.95 313
15283.12 300
15284.29 301
15285.46 245
15286.62 298
15287.79 282
15288.96 279
15290.13 280
15291.30 294
15292.47 287
15293.64 280
15294.81 278
15295.97 292
15297.14 265
15298.31 271
15299.48 279
15300.65 265
15301.82 291
15302.99 275
15304.16 294
15305.33 274
15306.49 279
15307.66 265
15308.83 283
15310.00 282
15311.17 299
15312.34 305
15313.51 296
15314.68 285
15315.85 278
15317.02 274
15318.19 314
15319.36 301
15320.53 292
15321.70 300
15322.87 304
15324.04 298
15325.21 266
15326.38 250
15327.55 301
15328.72 260
15329.89 280
15331.06 294
15332.23 277
15333.40 299
15334.57 277
15335.74 308
15336.91 288
15338.08 289
15339.25 299
15340.42 280
15341.59 285
15342.76 289
15343.93 295
15345.10 264
15346.27 284
15347.44 287
15348.62 294
15349.79 277
15350.96 328
15352.13 316
15353.30 276
15354.47 292
15355.64 284
15356.81 298
15357.98 274
15359.15 301
15360.33 310
15361.50 304
15362.67 275
15363.84 293
15365.01 285
15366.18 291
15367.35 253
15368.53 265
15369.70 279
15370.87 286
15372.04 294
15373.21 285
15374.38 292
15375.56 252
15376.73 261
15377.90 300
15379.07 271
15380.24 250
15381.42 270
15382.59 308
15383.76 291
15384.93 259
15386.10 272
15387.28 310
15388.45 287
15389.62 281
15390.79 263
15391.97 281
15393.14 289
15394.31 302
15395.48 309
15396.66 309
15397.83 285
15399.00 284
15400.17 292
15401.35 285
15402.52 291
15403.69 297
15404.87 287
15406.04 303
15407.21 288
15408.39 315
15409.56 302
15410.73 282
15411.91 265
15413.08 283
15414.25 278
15415.42 308
15416.60 279
15417.77 318
15418.95 277
15420.12 251
15421.29 281
15422.47 258
15423.64 281
15424.81 272
15425.99 308
15427.16 288
15428.33 257
15429.51 271
15430.68 252
15431.86 282
15433.03 254
15434.20 264
15435.38 312
15436.55 293
15437.73 263
15438.90 254
15440.08 265
15441.25 251
15442.42 293
15443.60 258
15444.77 318
15445.95 322
15447.12 320
15448.30 292
15449.47 254
15450.65 295
15451.82 264
15453.00 265
15454.17 312
15455.35 273
15456.52 295
15457.70 310
15458.87 270
15460.05 305
15461.22 295
15462.40 301
15463.57 287
15464.75 282
15465.92 262
15467.10 299
15468.27 306
15469.45 325
15470.62 295
15471.80 259
15472.97 300
15474.15 327
15475.33 263
15476.50 258
15477.68 251
15478.85 301
15480.03 298
15481.20 266
15482.38 263
15483.56 267
15484.73 274
15485.91 283
15487.08 283
15488.26 282
15489.44 260
15490.61 281
15491.79 273
15492.97 296
15494.14 262
15495.32 277
15496.49 316
15497.67 289
15498.85 262
15500.02 263
15501.20 283
15502.38 275
15503.55 271
15504.73 295
15505.91 290
15507.08 287
15508.26 281
15509.44 271
15510.62 270
15511.79 267
15512.97 301
15514.15 296
15515.32 302
15516.50 244
15517.68 300
15518.86 301
15520.03 277
15521.21 293
15522.39 306
15523.57 334
15524.74 318
15525.92 270
15527.10 263
15528.28 277
15529.45 260
15530.63 302
15531.81 263
15532.99 310
15534.16 294
15535.34 286
15536.52 322
15537.70 286
15538.88 323
15540.06 317
15541.23 330
15542.41 292
15543.59 306
15544.77 271
15545.95 289
15547.12 314
15548.30 293
15549.48 291
15550.66 323
15551.84 287
15553.02 298
15554.20 309
15555.37 321
15556.55 332
15557.73 321
15558.91 286
15560.09 273
15561.27 318
15562.45 305
15563.63 326
15564.81 287
15565.98 306
15567.16 286
15568.34 309
15569.52 270
15570.70 294
15571.88 330
15573.06 302
15574.24 316
15575.42 357
15576.60 308
15577.78 291
15578.96 306
15580.14 320
15581.32 308
15582.50 289
15583.68 373
15584.86 361
15586.04 364
15587.22 285
15588.40 313
15589.58 363
15590.76 337
15591.94 344
15593.12 364
15594.30 388
15595.48 338
15596.66 350
15597.84 340
15599.02 351
15600.20 354
15601.38 405
15602.56 361
15603.74 365
15604.92 339
15606.10 387
15607.28 382
15608.46 357
15609.64 339
15610.82 360
15612.00 372
15613.19 357
15614.37 360
15615.55 354
15616.73 362
15617.91 400
15619.09 413
15620.27 415
15621.45 435
15622.63 409
15623.82 401
15625.00 405
15626.18 380
15627.36 381
15628.54 409
15629.72 407
15630.90 394
15632.09 406
15633.27 431
15634.45 384
15635.63 423
15636.81 479
15637.99 420
15639.18 412
15640.36 437
15641.54 468
15642.72 457
15643.90 440
15645.09 445
15646.27 464
15647.45 456
15648.63 430
15649.82 396
15651.00 431
15652.18 462
15653.36 459
15654.54 468
15655.73 439
15656.91 445
15658.09 448
15659.28 495
15660.46 484
15661.64 494
15662.82 485
15664.01 456
15665.19 481
15666.37 492
15667.55 472
15668.74 485
15669.92 415
15671.10 454
15672.29 452
15673.47 460
15674.65 493
15675.84 474
15677.02 482
15678.20 428
15679.39 501
15680.57 525
15681.75 470
15682.94 425
15684.12 458
15685.30 492
15686.49 491
15687.67 418
15688.86 433
15690.04 451
15691.22 477
15692.41 455
15693.59 444
15694.78 498
15695.96 480
15697.14 477
15698.33 476
15699.51 464
15700.70 439
15701.88 470
15703.06 525
15704.25 525
15705.43 481
15706.62 531
15707.80 545
15708.99 491
15710.17 501
15711.36 532
15712.54 518
15713.73 520
15714.91 545
15716.09 530
15717.28 559
15718.46 575
15719.65 640
15720.83 569
15722.02 537
15723.20 502
15724.39 555
15725.57 583
15726.76 538
15727.95 557
15729.13 605
15730.32 569
15731.50 550
15732.69 541
15733.87 560
15735.06 540
15736.24 521
15737.43 528
15738.61 526
15739.80 576
15740.99 573
15742.17 572
15743.36 546
15744.54 548
15745.73 577
15746.92 611
15748.10 535
15749.29 586
15750.47 625
15751.66 618
15752.85 623
15754.03 546
15755.22 611
15756.40 577
15757.59 587
15758.78 538
15759.96 623
15761.15 614
15762.34 608
15763.52 635
15764.71 608
15765.90 540
15767.08 529
15768.27 601
15769.46 596
15770.64 570
15771.83 526
15773.02 573
15774.20 558
15775.39 510
15776.58 505
15777.77 531
15778.95 550
15780.14 500
15781.33 504
15782.51 501
15783.70 523
15784.89 509
15786.08 508
15787.26 504
15788.45 525
15789.64 510
15790.83 554
15792.01 483
15793.20 452
15794.39 487
15795.58 474
15796.77 471
15797.95 435
15799.14 462
15800.33 509
15801.52 427
15802.71 464
15803.89 466
15805.08 445
15806.27 471
15807.46 419
15808.65 443
15809.84 459
15811.02 425
15812.21 404
15813.40 418
15814.59 413
15815.78 394
15816.97 379
15818.15 401
15819.34 409
15820.53 393
15821.72 420
15822.91 402
15824.10 384
15825.29 389
15826.48 396
15827.67 371
15828.85 397
15830.04 375
15831.23 386
15832.42 400
15833.61 357
15834.80 375
15835.99 423
15837.18 393
15838.37 368
15839.56 391
15840.75 322
15841.94 400
15843.13 421
15844.32 410
15845.51 379
15846.70 361
15847.89 357
15849.08 382
15850.27 364
15851.46 375
15852.65 400
15853.84 406
15855.03 429
15856.22 395
15857.41 375
15858.60 411
15859.79 434
15860.98 399
15862.17 437
15863.36 393
15864.55 385
15865.74 399
15866.93 368
15868.12 358
15869.31 383
15870.50 418
15871.69 416
15872.88 384
15874.07 375
15875.26 375
15876.45 362
15877.64 408
15878.84 416
15880.03 414
15881.22 390
15882.41 397
15883.60 355
15884.79 376
15885.98 382
15887.17 447
15888.36 389
15889.56 369
15890.75 390
15891.94 427
15893.13 406
15894.32 400
15895.51 415
15896.71 417
15897.90 440
15899.09 387
15900.28 412
15901.47 408
15902.66 408
15903.86 402
15905.05 417
15906.24 446
15907.43 451
15908.62 402
15909.82 424
15911.01 452
15912.20 420
15913.39 413
15914.58 450
15915.78 425
15916.97 427
15918.16 401
15919.35 408
15920.55 409
15921.74 391
15922.93 413
15924.12 412
15925.32 410
15926.51 336
15927.70 391
15928.90 385
15930.09 358
15931.28 411
15932.47 419
15933.67 396
15934.86 367
15936.05 373
15937.25 355
15938.44 387
15939.63 361
15940.83 372
15942.02 386
15943.21 382
15944.41 344
15945.60 336
15946.79 328
15947.99 352
15949.18 371
15950.37 377
15951.57 363
15952.76 369
15953.96 341
15955.15 332
15956.34 339
15957.54 318
15958.73 339
15959.92 299
15961.12 330
15962.31 310
15963.51 323
15964.70 351
15965.90 317
15967.09 285
15968.28 302
15969.48 296
15970.67 288
15971.87 310
15973.06 304
15974.26 303
15975.45 315
15976.65 335
15977.84 320
15979.03 312
15980.23 331
15981.42 334
15982.62 305
15983.81 304
15985.01 308
15986.20 360
15987.40 317
15988.59 300
15989.79 308
15990.98 308
15992.18 305
15993.37 257
15994.57 306
15995.77 256
15996.96 294
15998.16 312
15999.35 319
16000.55 310
16001.74 346
16002.94 308
16004.13 307
16005.33 290
16006.53 289
16007.72 268
16008.92 305
16010.11 278
16011.31 299
16012.51 308
16013.70 308
16014.90 310
16016.09 244
16017.29 305
16018.49 267
16019.68 300
16020.88 269
16022.07 294
16023.27 268
16024.47 256
16025.66 238
16026.86 263
16028.06 305
16029.25 283
16030.45 332
16031.65 332
16032.84 310
16034.04 269
16035.24 283
16036.43 271
16037.63 265
16038.83 253
16040.02 285
16041.22 265
16042.42 268
16043.62 306
16044.81 307
16046.01 287
16047.21 271
16048.40 290
16049.60 263
16050.80 290
16052.00 260
16053.19 287
16054.39 272
16055.59 288
16056.79 319
16057.99 288
16059.18 258
16060.38 272
16061.58 286
16062.78 294
16063.97 273
16065.17 265
16066.37 265
16067.57 260
16068.77 278
16069.96 278
16071.16 265
16072.36 275
16073.56 268
16074.76 256
16075.96 277
16077.15 269
16078.35 265
16079.55 293
16080.75 287
16081.95 279
16083.15 295
16084.35 283
16085.54 288
16086.74 282
16087.94 285
16089.14 256
16090.34 267
16091.54 267
16092.74 267
16093.94 285
16095.14 256
16096.33 267
16097.53 258
16098.73 244
16099.93 257
16101.13 268
16102.33 292
16103.53 305
16104.73 279
16105.93 245
16107.13 293
16108.33 260
16109.53 260
16110.73 244
16111.93 289
16113.13 305
16114.33 272
16115.53 282
16116.73 252
16117.93 290
16119.13 282
16120.33 267
16121.53 242
16122.73 297
16123.93 284
16125.13 287
16126.33 268
16127.53 279
16128.73 280
16129.93 250
16131.13 225
16132.33 243
16133.53 265
16134.73 282
16135.93 265
16137.13 285
16138.33 266
16139.53 256
16140.73 275
16141.93 248
16143.13 240
16144.34 246
16145.54 256
16146.74 243
16147.94 261
16149.14 255
16150.34 240
16151.54 275
16152.74 279
16153.94 276
16155.15 287
16156.35 271
16157.55 240
16158.75 277
16159.95 272
16161.15 279
16162.35 288
16163.56 281
16164.76 279
16165.96 290
16167.16 257
16168.36 281
16169.56 259
16170.77 245
16171.97 236
16173.17 266
16174.37 260
16175.57 273
16176.78 254
16177.98 249
16179.18 251
16180.38 250
16181.59 249
16182.79 272
16183.99 277
16185.19 247
16186.40 275
16187.60 250
16188.80 265
16190.00 274
16191.21 263
16192.41 261
16193.61 286
16194.81 270
16196.02 251
16197.22 243
16198.42 273
16199.63 264
16200.83 259
16202.03 255
16203.23 225
16204.44 259
16205.64 266
16206.84 271
16208.05 237
16209.25 271
16210.45 269
16211.66 279
16212.86 272
16214.06 310
16215.27 265
16216.47 281
16217.68 287
16218.88 251
16220.08 290
16221.29 345
16222.49 303
16223.69 286
16224.90 291
16226.10 278
16227.31 305
16228.51 294
16229.71 306
16230.92 286
16232.12 288
16233.33 323
16234.53 302
16235.74 280
16236.94 270
16238.14 309
16239.35 311
16240.55 309
16241.76 327
16242.96 289
16244.17 300
16245.37 325
16246.58 355
16247.78 310
16248.99 303
16250.19 319
16251.40 330
16252.60 324
16253.81 295
16255.01 337
16256.22 349
16257.42 341
16258.63 324
16259.83 337
16261.04 315
16262.24 360
16263.45 336
16264.65 302
16265.86 330
16267.06 375
16268.27 344
16269.47 358
16270.68 332
16271.89 343
16273.09 352
16274.30 377
16275.50 369
16276.71 334
16277.91 346
16279.12 340
16280.33 336
16281.53 349
16282.74 350
16283.94 352
16285.15 371
16286.36 370
16287.56 370
16288.77 372
16289.98 349
16291.18 393
16292.39 400
16293.59 382
16294.80 373
16296.01 388
16297.21 392
16298.42 371
16299.63 387
16300.83 371
16302.04 388
16303.25 393
16304.46 401
16305.66 387
16306.87 395
16308.08 416
16309.28 389
16310.49 353
16311.70 375
16312.90 406
16314.11 388
16315.32 408
16316.53 385
16317.73 406
16318.94 353
16320.15 382
16321.36 347
16322.56 395
16323.77 402
16324.98 336
16326.19 359
16327.39 344
16328.60 319
16329.81 339
16331.02 324
16332.23 332
16333.43 333
16334.64 293
16335.85 323
16337.06 334
16338.27 356
16339.47 353
16340.68 333
16341.89 321
16343.10 340
16344.31 303
16345.52 320
16346.72 296
16347.93 293
16349.14 316
16350.35 319
16351.56 277
16352.77 313
16353.98 298
16355.18 296
16356.39 277
16357.60 290
16358.81 275
16360.02 287
16361.23 273
16362.44 280
16363.65 305
16364.86 300
16366.07 290
16367.27 301
16368.48 291
16369.69 275
16370.90 296
16372.11 281
16373.32 298
16374.53 284
16375.74 291
16376.95 289
16378.16 273
16379.37 288
16380.58 278
16381.79 300
16383.00 282
16384.21 308
16385.42 298
16386.63 320
16387.84 292
16389.05 283
16390.26 285
16391.47 282
16392.68 294
16393.89 282
16395.10 296
16396.31 313
16397.52 276
16398.73 295
16399.94 289
16401.15 229
16402.36 252
16403.57 290
16404.78 299
16405.99 299
16407.20 256
16408.41 239
16409.62 263
16410.84 293
16412.05 271
16413.26 284
16414.47 282
16415.68 320
16416.89 264
16418.10 315
16419.31 258
16420.52 271
16421.73 276
16422.95 274
16424.16 257
16425.37 289
16426.58 255
16427.79 280
16429.00 250
16430.21 237
16431.43 252
16432.64 284
16433.85 271
16435.06 260
16436.27 283
16437.48 266
16438.70 300
16439.91 261
16441.12 271
16442.33 255
16443.54 264
16444.76 262
16445.97 284
16447.18 264
16448.39 296
16449.61 299
16450.82 275
16452.03 258
16453.24 246
16454.45 280
16455.67 244
16456.88 252
16458.09 297
16459.31 284
16460.52 250
16461.73 256
16462.94 263
16464.16 282
16465.37 270
16466.58 232
16467.79 263
16469.01 283
16470.22 283
16471.43 255
16472.65 267
16473.86 253
16475.07 293
16476.29 276
16477.50 276
16478.71 253
16479.93 263
16481.14 254
16482.35 228
16483.57 237
16484.78 247
16485.99 253
16487.21 245
16488.42 235
16489.64 228
16490.85 229
16492.06 239
16493.28 249
16494.49 229
16495.70 244
16496.92 208
16498.13 240
16499.35 257
16500.56 239
16501.77 237
16502.99 257
16504.20 243
16505.42 245
16506.63 231
16507.85 223
16509.06 256
16510.28 246
16511.49 243
16512.70 229
16513.92 252
16515.13 230
16516.35 285
16517.56 245
16518.78 253
16519.99 228
16521.21 266
16522.42 236
16523.64 248
16524.85 235
16526.07 247
16527.28 254
16528.50 239
16529.71 260
16530.93 259
16532.14 269
16533.36 233
16534.57 281
16535.79 258
16537.01 268
16538.22 254
16539.44 273
16540.65 269
16541.87 276
16543.08 286
16544.30 266
16545.52 251
16546.73 265
16547.95 267
16549.16 269
16550.38 261
16551.60 265
16552.81 285
16554.03 230
16555.24 244
16556.46 216
16557.68 250
16558.89 265
16560.11 270
16561.32 276
16562.54 239
16563.76 248
16564.97 238
16566.19 305
16567.41 283
16568.62 274
16569.84 231
16571.06 280
16572.27 253
16573.49 255
16574.71 249
16575.93 274
16577.14 274
16578.36 252
16579.58 268
16580.79 292
16582.01 285
16583.23 252
16584.44 233
16585.66 259
16586.88 272
16588.10 256
16589.31 291
16590.53 280
16591.75 285
16592.97 259
16594.18 312
16595.40 261
16596.62 275
16597.84 275
16599.06 257
16600.27 258
16601.49 251
16602.71 257
16603.93 264
16605.14 230
16606.36 233
16607.58 254
16608.80 238
16610.02 235
16611.24 243
16612.45 275
16613.67 246
16614.89 235
16616.11 256
16617.33 250
16618.55 272
16619.76 240
16620.98 268
16622.20 240
16623.42 260
16624.64 244
16625.86 258
16627.08 213
16628.30 235
16629.51 220
16630.73 262
16631.95 231
16633.17 214
16634.39 217
16635.61 214
16636.83 240
16638.05 258
16639.27 215
16640.49 219
16641.71 231
16642.92 226
16644.14 238
16645.36 220
16646.58 248
16647.80 242
16649.02 277
16650.24 226
16651.46 249
16652.68 227
16653.90 265
16655.12 246
16656.34 239
16657.56 264
16658.78 230
16660.00 236
16661.22 206
16662.44 274
16663.66 207
16664.88 246
16666.10 217
16667.32 221
16668.54 234
16669.76 256
16670.98 243
16672.20 230
16673.42 221
16674.64 249
16675.87 234
16677.09 223
16678.31 239
16679.53 230
16680.75 256
16681.97 233
16683.19 232
16684.41 229
16685.63 264
16686.85 245
16688.07 260
16689.30 222
16690.52 286
16691.74 253
16692.96 246
16694.18 250
16695.40 274
16696.62 273
16697.84 222
16699.07 227
16700.29 222
16701.51 247
16702.73 246
16703.95 236
16705.17 233
16706.40 230
16707.62 222
16708.84 258
16710.06 233
16711.28 209
16712.50 209
16713.73 227
16714.95 248
16716.17 243
16717.39 206
16718.61 219
16719.84 231
16721.06 196
16722.28 239
16723.50 188
16724.73 255
16725.95 239
16727.17 214
16728.39 200
16729.62 204
16730.84 221
16732.06 223
16733.28 224
16734.51 229
16735.73 225
16736.95 215
16738.18 225
16739.40 233
16740.62 225
16741.84 223
16743.07 233
16744.29 242
16745.51 226
16746.74 217
16747.96 228
16749.18 231
16750.41 244
16751.63 259
16752.85 208
16754.08 228
16755.30 216
16756.52 203
16757.75 209
16758.97 224
16760.20 220
16761.42 232
16762.64 218
16763.87 250
16765.09 217
16766.31 229
16767.54 225
16768.76 244
16769.99 268
16771.21 235
16772.43 225
16773.66 234
16774.88 190
16776.11 220
16777.33 214
16778.56 197
16779.78 231
16781.01 231
16782.23 244
16783.45 235
16784.68 238
16785.90 254
16787.13 251
16788.35 232
16789.58 237
16790.80 271
16792.03 226
16793.25 245
16794.48 233
16795.70 215
16796.93 226
16798.15 251
16799.38 216
16800.60 223
16801.83 221
16803.05 235
16804.28 213
16805.50 242
16806.73 234
16807.95 237
16809.18 240
16810.41 230
16811.63 233
16812.86 216
16814.08 236
16815.31 202
16816.53 242
16817.76 200
16818.99 238
16820.21 218
16821.44 242
16822.66 219
16823.89 228
16825.12 241
16826.34 237
16827.57 240
16828.79 221
16830.02 237
16831.25 242
16832.47 238
16833.70 212
16834.93 225
16836.15 237
16837.38 247
16838.61 244
16839.83 261
16841.06 264
16842.29 276
16843.51 281
16844.74 281
16845.97 276
16847.19 285
16848.42 287
16849.65 276
16850.87 264
16852.10 253
16853.33 308
16854.56 268
16855.78 288
16857.01 272
16858.24 284
16859.46 286
16860.69 266
16861.92 304
16863.15 270
16864.37 275
16865.60 290
16866.83 298
16868.06 321
16869.28 318
16870.51 291
16871.74 333
16872.97 331
16874.20 331
16875.42 313
16876.65 331
16877.88 326
16879.11 336
16880.34 344
16881.56 384
16882.79 389
16884.02 399
16885.25 396
16886.48 368
16887.71 340
16888.93 339
16890.16 353
16891.39 315
16892.62 360
16893.85 328
16895.08 359
16896.31 340
16897.53 350
16898.76 304
16899.99 298
16901.22 309
16902.45 323
16903.68 306
16904.91 343
16906.14 313
16907.37 288
16908.59 277
16909.82 299
16911.05 327
16912.28 286
16913.51 310
16914.74 293
16915.97 298
16917.20 274
16918.43 269
16919.66 228
16920.89 286
16922.12 244
16923.35 277
16924.58 293
16925.81 318
16927.04 266
16928.27 259
16929.50 270
16930.73 262
16931.96 273
16933.19 250
16934.42 259
16935.65 264
16936.88 286
16938.11 265
16939.34 273
16940.57 249
16941.80 267
16943.03 237
16944.26 261
16945.49 272
16946.72 271
16947.95 226
16949.18 269
16950.41 286
16951.64 237
16952.87 265
16954.10 232
16955.33 256
16956.57 261
16957.80 277
16959.03 270
16960.26 247
16961.49 262
16962.72 264
16963.95 242
16965.18 262
16966.41 260
16967.65 255
16968.88 247
16970.11 231
16971.34 260
16972.57 224
16973.80 249
16975.03 250
16976.27 273
16977.50 260
16978.73 275
16979.96 260
16981.19 251
16982.42 260
16983.66 240
16984.89 233
16986.12 257
16987.35 252
16988.58 254
16989.82 256
16991.05 271
16992.28 247
16993.51 249
16994.75 266
16995.98 258
16997.21 245
16998.44 224
16999.67 266
17000.91 286
17002.14 264
17003.37 257
17004.61 269
17005.84 243
17007.07 266
17008.30 244
17009.54 213
17010.77 225
17012.00 222
17013.23 271
17014.47 235
17015.70 223
17016.93 206
17018.17 218
17019.40 224
17020.63 232
17021.87 217
17023.10 246
17024.33 243
17025.57 238
17026.80 234
17028.03 225
17029.27 253
17030.50 246
17031.73 256
17032.97 224
17034.20 235
17035.44 216
17036.67 234
17037.90 230
17039.14 238
17040.37 205
17041.60 274
17042.84 260
17044.07 235
17045.31 222
17046.54 212
17047.78 231
17049.01 235
17050.24 210
17051.48 210
17052.71 251
17053.95 229
17055.18 245
17056.42 232
17057.65 242
17058.89 213
17060.12 227
17061.35 218
17062.59 219
17063.82 219
17065.06 231
17066.29 249
17067.53 229
17068.76 224
17070.00 184
17071.23 228
17072.47 182
17073.70 222
17074.94 224
17076.17 207
17077.41 203
17078.65 241
17079.88 220
17081.12 199
17082.35 220
17083.59 225
17084.82 246
17086.06 231
17087.29 228
17088.53 210
17089.77 202
17091.00 198
17092.24 228
17093.47 214
17094.71 216
17095.94 212
17097.18 217
17098.42 191
17099.65 223
17100.89 214
17102.12 219
17103.36 232
17104.60 206
17105.83 246
17107.07 257
17108.31 225
17109.54 224
17110.78 233
17112.02 211
17113.25 211
17114.49 239
17115.73 209
17116.96 193
17118.20 218
17119.44 215
17120.67 223
17121.91 214
17123.15 196
17124.38 211
17125.62 211
17126.86 196
17128.10 212
17129.33 217
17130.57 183
17131.81 197
17133.04 187
17134.28 230
17135.52 207
17136.76 250
17137.99 240
17139.23 227
17140.47 214
17141.71 198
17142.94 222
17144.18 236
17145.42 196
17146.66 185
17147.90 211
17149.13 210
17150.37 210
17151.61 204
17152.85 232
17154.08 193
17155.32 186
17156.56 216
17157.80 223
17159.04 179
17160.28 196
17161.51 214
17162.75 238
17163.99 208
17165.23 187
17166.47 199
17167.71 219
17168.95 210
17170.18 200
17171.42 202
17172.66 184
17173.90 233
17175.14 207
17176.38 189
17177.62 191
17178.86 198
17180.09 196
17181.33 184
17182.57 183
17183.81 196
17185.05 212
17186.29 187
17187.53 194
17188.77 205
17190.01 200
17191.25 173
17192.49 211
17193.73 195
17194.97 170
17196.21 192
17197.45 209
17198.69 221
17199.92 220
17201.16 182
17202.40 196
17203.64 212
17204.88 170
17206.12 183
17207.36 197
17208.60 217
17209.84 185
17211.08 212
17212.32 202
17213.56 207
17214.81 211
17216.05 190
17217.29 203
17218.53 178
17219.77 169
17221.01 200
17222.25 206
17223.49 183
17224.73 178
17225.97 219
17227.21 183
17228.45 171
17229.69 216
17230.93 209
17232.17 216
17233.41 206
17234.66 186
17235.90 187
17237.14 201
17238.38 184
17239.62 187
17240.86 192
17242.10 187
17243.34 161
17244.58 164
17245.83 223
17247.07 177
17248.31 199
17249.55 176
17250.79 178
17252.03 166
17253.28 192
17254.52 190
17255.76 202
17257.00 197
17258.24 168
17259.48 165
17260.73 178
17261.97 195
17263.21 176
17264.45 198
17265.69 167
17266.94 206
17268.18 180
17269.42 200
17270.66 199
17271.91 196
17273.15 168
17274.39 206
17275.63 187
17276.88 198
17278.12 177
17279.36 203
17280.60 197
17281.85 196
17283.09 204
17284.33 180
17285.57 202
17286.82 198
17288.06 211
17289.30 180
17290.55 193
17291.79 206
17293.03 190
17294.28 189
17295.52 188
17296.76 189
17298.01 194
17299.25 226
17300.49 194
17301.74 198
17302.98 182
17304.22 182
17305.47 178
17306.71 192
17307.95 170
17309.20 187
17310.44 206
17311.68 199
17312.93 203
17314.17 197
17315.42 199
17316.66 174
17317.90 193
17319.15 178
17320.39 157
17321.64 154
17322.88 201
17324.12 186
17325.37 170
17326.61 159
17327.86 174
17329.10 180
17330.35 201
17331.59 197
17332.83 213
17334.08 182
17335.32 191
17336.57 198
17337.81 172
17339.06 169
17340.30 175
17341.55 186
17342.79 160
17344.04 187
17345.28 198
17346.53 189
17347.77 193
17349.02 194
17350.26 180
17351.51 186
17352.75 187
17354.00 175
17355.24 165
17356.49 173
17357.73 171
17358.98 190
17360.23 187
17361.47 168
17362.72 173
17363.96 171
17365.21 185
17366.45 170
17367.70 180
17368.95 149
17370.19 188
17371.44 176
17372.68 193
17373.93 170
17375.18 192
17376.42 174
17377.67 173
17378.91 213
17380.16 197
17381.41 180
17382.65 161
17383.90 174
17385.15 193
17386.39 201
17387.64 169
17388.89 179
17390.13 188
17391.38 206
17392.63 181
17393.87 164
17395.12 169
17396.37 200
17397.61 217
17398.86 155
17400.11 187
17401.35 182
17402.60 180
17403.85 171
17405.09 221
17406.34 190
17407.59 186
17408.84 171
17410.08 176
17411.33 152
17412.58 191
17413.83 187
17415.07 187
17416.32 177
17417.57 175
17418.82 199
17420.06 200
17421.31 184
17422.56 182
17423.81 195
17425.05 202
17426.30 199
17427.55 159
17428.80 190
17430.05 179
17431.29 186
17432.54 181
17433.79 210
17435.04 176
17436.29 195
17437.54 195
17438.78 168
17440.03 189
17441.28 167
17442.53 211
17443.78 192
17445.03 187
17446.27 166
17447.52 198
17448.77 197
17450.02 212
17451.27 199
17452.52 206
17453.77 160
17455.02 188
17456.27 230
17457.51 186
17458.76 168
17460.01 197
17461.26 199
17462.51 169
17463.76 209
17465.01 196
17466.26 201
17467.51 195
17468.76 185
17470.01 202
17471.26 215
17472.51 210
17473.76 190
17475.01 184
17476.26 165
17477.50 199
17478.75 196
17480.00 201
17481.25 207
17482.50 189
17483.75 199
17485.00 205
17486.25 199
17487.50 183
17488.75 179
17490.00 243
17491.25 180
17492.51 174
17493.76 169
17495.01 187
17496.26 222
17497.51 200
17498.76 186
17500.01 168
17501.26 186
17502.51 199
17503.76 188
17505.01 194
17506.26 191
17507.51 199
17508.76 214
17510.01 205
17511.26 181
17512.52 194
17513.77 207
17515.02 205
17516.27 190
17517.52 198
17518.77 214
17520.02 184
17521.27 183
17522.53 196
17523.78 203
17525.03 205
17526.28 204
17527.53 213
17528.78 192
17530.03 193
17531.29 182
17532.54 184
17533.79 194
17535.04 229
17536.29 215
17537.55 242
17538.80 230
17540.05 202
17541.30 188
17542.55 181
17543.81 188
17545.06 194
17546.31 178
17547.56 196
17548.81 205
17550.07 220
17551.32 215
17552.57 190
17553.82 211
17555.08 207
17556.33 203
17557.58 207
17558.83 218
17560.09 210
17561.34 203
17562.59 222
17563.85 228
17565.10 223
17566.35 186
17567.60 203
17568.86 211
17570.11 225
17571.36 193
17572.62 192
17573.87 205
17575.12 210
17576.38 213
17577.63 193
17578.88 203
17580.14 214
17581.39 205
17582.64 206
17583.90 205
17585.15 202
17586.40 231
17587.66 189
17588.91 200
17590.17 186
17591.42 194
17592.67 210
17593.93 210
17595.18 189
17596.43 202
17597.69 198
17598.94 205
17600.20 193
17601.45 181
17602.71 200
17603.96 216
17605.21 221
17606.47 215
17607.72 214
17608.98 227
17610.23 215
17611.49 191
17612.74 195
17614.00 199
17615.25 190
17616.50 217
17617.76 207
17619.01 219
17620.27 192
17621.52 213
17622.78 207
17624.03 200
17625.29 200
17626.54 205
17627.80 201
17629.05 207
17630.31 201
17631.56 212
17632.82 183
17634.08 203
17635.33 211
17636.59 203
17637.84 195
17639.10 193
17640.35 193
17641.61 206
17642.86 173
17644.12 176
17645.38 168
17646.63 195
17647.89 205
17649.14 189
17650.40 173
17651.66 202
17652.91 221
17654.17 203
17655.42 171
17656.68 180
17657.94 191
17659.19 200
17660.45 227
17661.70 223
17662.96 217
17664.22 191
17665.47 199
17666.73 195
17667.99 188
17669.24 183
17670.50 190
17671.76 196
17673.01 165
17674.27 176
17675.53 214
17676.78 218
17678.04 192
17679.30 186
17680.56 171
17681.81 203
17683.07 187
17684.33 202
17685.58 170
17686.84 185
17688.10 210
17689.36 166
17690.61 165
17691.87 159
17693.13 172
17694.39 180
17695.64 179
17696.90 172
17698.16 171
17699.42 166
17700.67 171
17701.93 204
17703.19 179
17704.45 192
17705.70 206
17706.96 196
17708.22 192
17709.48 173
17710.74 186
17711.99 189
17713.25 198
17714.51 203
17715.77 199
17717.03 197
17718.29 192
17719.54 191
17720.80 164
17722.06 182
17723.32 176
17724.58 211
17725.84 169
17727.10 180
17728.35 187
17729.61 188
17730.87 171
17732.13 149
17733.39 164
17734.65 177
17735.91 166
17737.17 164
17738.43 185
17739.69 180
17740.94 179
17742.20 178
17743.46 196
17744.72 186
17745.98 196
17747.24 158
17748.50 184
17749.76 157
17751.02 171
17752.28 161
17753.54 181
17754.80 183
17756.06 173
17757.32 184
17758.58 187
17759.84 181
17761.10 185
17762.36 193
17763.62 188
17764.88 157
17766.14 148
17767.40 184
17768.66 180
17769.92 225
17771.18 213
17772.44 176
17773.70 206
17774.96 197
17776.22 189
17777.48 162
17778.74 168
17780.00 170
17781.26 186
17782.52 182
17783.78 171
17785.04 153
17786.30 186
17787.57 179
17788.83 170
17790.09 160
17791.35 170
17792.61 198
17793.87 184
17795.13 177
17796.39 145
17797.65 197
17798.91 192
17800.18 177
17801.44 179
17802.70 166
17803.96 159
17805.22 195
17806.48 177
17807.74 161
17809.01 169
17810.27 180
17811.53 164
17812.79 159
17814.05 153
17815.31 164
17816.58 177
17817.84 179
17819.10 167
17820.36 166
17821.62 184
17822.89 172
17824.15 178
17825.41 155
17826.67 159
17827.94 165
17829.20 184
17830.46 172
17831.72 180
17832.98 160
17834.25 181
17835.51 186
17836.77 143
17838.04 176
17839.30 168
17840.56 196
17841.82 172
17843.09 174
17844.35 172
17845.61 198
17846.87 201
17848.14 180
17849.40 152
17850.66 172
17851.93 168
17853.19 171
17854.45 175
17855.72 176
17856.98 199
17858.24 167
17859.51 174
17860.77 166
17862.03 174
17863.30 172
17864.56 206
17865.82 168
17867.09 174
17868.35 140
17869.62 176
17870.88 178
17872.14 185
17873.41 153
17874.67 158
17875.93 189
17877.20 169
17878.46 174
17879.73 177
17880.99 174
17882.26 153
17883.52 163
17884.78 171
17886.05 163
17887.31 139
17888.58 157
17889.84 142
17891.11 162
17892.37 157
17893.63 149
17894.90 180
17896.16 176
17897.43 165
17898.69 155
17899.96 166
17901.22 133
17902.49 156
17903.75 168
17905.02 164
17906.28 163
17907.55 170
17908.81 160
17910.08 169
17911.34 189
17912.61 191
17913.87 185
17915.14 157
17916.41 182
17917.67 181
17918.94 198
17920.20 172
17921.47 171
17922.73 168
17924.00 154
17925.26 152
17926.53 171
17927.80 195
17929.06 178
17930.33 172
17931.59 146
17932.86 187
17934.13 183
17935.39 172
17936.66 169
17937.92 164
17939.19 165
17940.46 168
17941.72 139
17942.99 146
17944.26 139
17945.52 210
17946.79 178
17948.06 185
17949.32 135
17950.59 147
17951.85 185
17953.12 192
17954.39 159
17955.66 169
17956.92 177
17958.19 162
17959.46 169
17960.72 175
17961.99 161
17963.26 148
17964.52 165
17965.79 166
17967.06 159
17968.33 165
17969.59 147
17970.86 175
17972.13 164
17973.40 186
17974.66 180
17975.93 174
17977.20 178
17978.47 147
17979.73 160
17981.00 182
17982.27 160
17983.54 166
17984.80 162
17986.07 191
17987.34 156
17988.61 158
17989.88 185
17991.14 160
17992.41 185
17993.68 171
17994.95 170
17996.22 144
17997.48 160
17998.75 170
18000.02 181
18001.29 161
18002.56 168
18003.83 149
18005.10 136
18006.36 162
18007.63 162
18008.90 162
18010.17 155
18011.44 164
18012.71 173
18013.98 172
18015.25 143
18016.51 153
18017.78 145
18019.05 166
18020.32 177
18021.59 162
18022.86 151
18024.13 200
18025.40 162
18026.67 169
18027.94 177
18029.21 160
18030.48 159
18031.75 145
18033.01 169
18034.28 149
18035.55 162
18036.82 165
18038.09 201
18039.36 137
18040.63 145
18041.90 132
18043.17 188
18044.44 142
18045.71 151
18046.98 159
18048.25 168
18049.52 158
18050.79 146
18052.06 167
18053.33 129
18054.60 149
18055.87 154
18057.14 172
18058.42 142
18059.69 159
18060.96 163
18062.23 189
18063.50 169
18064.77 166
18066.04 167
18067.31 172
18068.58 172
18069.85 166
18071.12 152
18072.39 167
18073.66 160
18074.93 145
18076.21 154
18077.48 154
18078.75 173
18080.02 175
18081.29 168
18082.56 133
18083.83 171
18085.10 171
18086.38 185
18087.65 149
18088.92 125
18090.19 155
18091.46 179
18092.73 179
18094.01 163
18095.28 183
18096.55 168
18097.82 171
18099.09 172
18100.36 160
18101.64 160
18102.91 172
18104.18 193
18105.45 160
18106.73 147
18108.00 175
18109.27 210
18110.54 168
18111.81 162
18113.09 148
18114.36 166
18115.63 175
18116.90 200
18118.18 169
18119.45 155
18120.72 187
18121.99 198
18123.27 179
18124.54 136
18125.81 168
18127.09 141
18128.36 176
18129.63 173
18130.90 155
18132.18 174
18133.45 210
18134.72 170
18136.00 159
18137.27 170
18138.54 161
18139.82 165
18141.09 175
18142.36 163
18143.64 158
18144.91 162
18146.18 175
18147.46 152
18148.73 152
18150.00 156
18151.28 191
18152.55 205
18153.83 177
18155.10 162
18156.37 172
18157.65 186
18158.92 168
18160.20 162
18161.47 144
18162.74 142
18164.02 172
18165.29 196
18166.57 179
18167.84 141
18169.12 162
18170.39 177
18171.66 182
18172.94 150
18174.21 160
18175.49 203
18176.76 188
18178.04 155
18179.31 166
18180.59 180
18181.86 182
18183.14 160
18184.41 182
18185.69 191
18186.96 147
18188.24 139
18189.51 140
18190.79 153
18192.06 137
18193.34 156
18194.61 148
18195.89 158
18197.16 143
18198.44 163
18199.71 189
18200.99 182
18202.26 163
18203.54 165
18204.81 157
18206.09 153
18207.37 148
18208.64 165
18209.92 146
18211.19 181
18212.47 170
18213.75 172
18215.02 171
18216.30 162
18217.57 168
18218.85 139
18220.13 168
18221.40 175
18222.68 171
18223.95 161
18225.23 174
18226.51 165
18227.78 163
18229.06 166
18230.34 119
18231.61 152
18232.89 173
18234.17 134
18235.44 156
18236.72 162
18238.00 166
18239.27 165
18240.55 172
18241.83 175
18243.10 169
18244.38 147
18245.66 176
18246.94 164
18248.21 161
18249.49 194
18250.77 181
18252.04 152
18253.32 164
18254.60 138
18255.88 159
18257.15 146
18258.43 157
18259.71 150
18260.99 165
18262.26 161
18263.54 158
18264.82 152
18266.10 166
18267.37 162
18268.65 170
18269.93 182
18271.21 178
18272.49 177
18273.76 175
18275.04 166
18276.32 153
18277.60 174
18278.88 163
18280.15 159
18281.43 181
18282.71 156
18283.99 148
18285.27 181
18286.55 167
18287.83 122
18289.10 157
18290.38 164
18291.66 152
18292.94 124
18294.22 152
18295.50 154
18296.78 165
18298.06 151
18299.33 192
18300.61 162
18301.89 156
18303.17 163
18304.45 159
18305.73 148
18307.01 156
18308.29 178
18309.57 174
18310.85 138
18312.13 130
18313.41 166
18314.68 157
18315.96 166
18317.24 159
18318.52 170
18319.80 171
18321.08 142
18322.36 136
18323.64 157
18324.92 151
18326.20 159
18327.48 164
18328.76 158
18330.04 140
18331.32 175
18332.60 161
18333.88 151
18335.16 150
18336.44 169
18337.72 178
18339.00 157
18340.28 148
18341.56 157
18342.84 175
18344.12 175
18345.41 141
18346.69 180
18347.97 148
18349.25 183
18350.53 169
18351.81 161
18353.09 172
18354.37 157
18355.65 166
18356.93 199
18358.21 191
18359.49 159
18360.78 175
18362.06 160
18363.34 184
18364.62 164
18365.90 169
18367.18 175
18368.46 163
18369.74 163
18371.03 168
18372.31 170
18373.59 173
18374.87 161
18376.15 172
18377.43 178
18378.72 161
18380.00 158
18381.28 181
18382.56 161
18383.84 155
18385.12 184
18386.41 195
18387.69 184
18388.97 187
18390.25 146
18391.53 175
18392.82 174
18394.10 164
18395.38 144
18396.66 163
18397.95 131
18399.23 149
18400.51 166
18401.79 157
18403.08 154
18404.36 176
18405.64 181
18406.92 148
18408.21 145
18409.49 154
18410.77 153
18412.06 184
18413.34 186
18414.62 170
18415.90 175
18417.19 192
18418.47 213
18419.75 196
18421.04 143
18422.32 191
18423.60 172
18424.89 149
18426.17 138
18427.45 171
18428.74 157
18430.02 160
18431.30 148
18432.59 127
18433.87 169
18435.15 164
18436.44 143
18437.72 139
18439.01 159
18440.29 158
18441.57 166
18442.86 175
18444.14 144
18445.43 138
18446.71 169
18447.99 169
18449.28 146
18450.56 129
18451.85 151
18453.13 172
18454.42 139
18455.70 136
18456.98 176
18458.27 203
18459.55 174
18460.84 173
18462.12 168
18463.41 175
18464.69 186
18465.98 178
18467.26 166
18468.55 125
18469.83 166
18471.12 164
18472.40 197
18473.69 148
18474.97 142
18476.26 151
18477.54 167
18478.83 175
18480.11 147
18481.40 158
18482.68 151
18483.97 153
18485.25 141
18486.54 147
18487.82 175
18489.11 151
18490.40 163
18491.68 149
18492.97 169
18494.25 165
18495.54 157
18496.82 161
18498.11 144
18499.40 161
18500.68 175
18501.97 166
18503.25 185
18504.54 155
18505.83 183
18507.11 168
18508.40 160
18509.69 173
18510.97 170
18512.26 185
18513.54 155
18514.83 163
18516.12 168
18517.40 162
18518.69 155
18519.98 182
18521.26 166
18522.55 169
18523.84 146
18525.12 160
18526.41 155
18527.70 153
18528.99 135
18530.27 179
18531.56 176
18532.85 165
18534.13 204
18535.42 176
18536.71 185
18538.00 169
18539.28 166
18540.57 172
18541.86 187
18543.14 161
18544.43 164
18545.72 178
18547.01 178
18548.30 175
18549.58 174
18550.87 162
18552.16 197
18553.45 200
18554.73 168
18556.02 147
18557.31 155
18558.60 198
18559.89 177
18561.17 176
18562.46 150
18563.75 196
18565.04 184
18566.33 188
18567.62 188
18568.90 169
18570.19 187
18571.48 202
18572.77 170
18574.06 180
18575.35 189
18576.63 159
18577.92 203
18579.21 174
18580.50 176
18581.79 170
18583.08 185
18584.37 165
18585.66 188
18586.95 175
18588.23 182
18589.52 178
18590.81 178
18592.10 180
18593.39 191
18594.68 192
18595.97 180
18597.26 195
18598.55 163
18599.84 184
18601.13 189
18602.42 224
18603.71 179
18605.00 157
18606.29 200
18607.58 191
18608.86 166
18610.15 193
18611.44 191
18612.73 209
18614.02 204
18615.31 190
18616.60 223
18617.89 227
18619.18 203
18620.47 164
18621.76 196
18623.06 183
18624.35 189
18625.64 182
18626.93 218
18628.22 182
18629.51 193
18630.80 211
18632.09 187
18633.38 165
18634.67 196
18635.96 213
18637.25 193
18638.54 173
18639.83 189
18641.12 210
18642.41 208
18643.71 206
18645.00 166
18646.29 189
18647.58 175
18648.87 204
18650.16 196
18651.45 178
18652.74 187
18654.03 171
18655.33 183
18656.62 165
18657.91 162
18659.20 147
18660.49 182
18661.78 160
18663.07 155
18664.37 154
18665.66 180
18666.95 186
18668.24 162
18669.53 150
18670.83 145
18672.12 164
18673.41 180
18674.70 199
18675.99 144
18677.29 139
18678.58 162
18679.87 177
18681.16 146
18682.45 164
18683.75 177
18685.04 173
18686.33 168
18687.62 152
18688.92 174
18690.21 181
18691.50 162
18692.79 154
18694.09 199
18695.38 162
18696.67 196
18697.97 189
18699.26 179
18700.55 156
18701.84 166
18703.14 187
18704.43 157
18705.72 159
18707.02 162
18708.31 178
18709.60 133
18710.90 147
18712.19 160
18713.48 154
18714.78 178
18716.07 157
18717.36 167
18718.66 164
18719.95 168
18721.24 173
18722.54 169
18723.83 162
18725.13 161
18726.42 176
18727.71 179
18729.01 152
18730.30 148
18731.60 174
18732.89 183
18734.18 160
18735.48 158
18736.77 162
18738.07 190
18739.36 145
18740.66 156
18741.95 156
18743.24 192
18744.54 177
18745.83 188
18747.13 142
18748.42 146
18749.72 155
18751.01 158
18752.31 188
18753.60 153
18754.90 169
18756.19 165
18757.49 177
18758.78 165
18760.08 188
18761.37 176
18762.67 165
18763.96 143
18765.26 143
18766.55 144
18767.85 163
18769.14 131
18770.44 166
18771.73 161
18773.03 136
18774.32 169
18775.62 174
18776.91 167
18778.21 144
18779.51 191
18780.80 159
18782.10 173
18783.39 140
18784.69 163
18785.99 147
18787.28 152
18788.58 149
18789.87 164
18791.17 168
18792.47 148
18793.76 146
18795.06 167
18796.35 160
18797.65 148
18798.95 164
18800.24 168
18801.54 158
18802.84 121
18804.13 183
18805.43 154
18806.73 160
18808.02 130
18809.32 163
18810.62 140
18811.91 153
18813.21 163
18814.51 154
18815.80 154
18817.10 146
18818.40 174
18819.69 153
18820.99 175
18822.29 140
18823.59 139
18824.88 133
18826.18 155
18827.48 154
18828.78 155
18830.07 160
18831.37 158
18832.67 165
18833.97 147
18835.26 136
18836.56 151
18837.86 181
18839.16 171
18840.45 151
18841.75 149
18843.05 165
18844.35 154
18845.65 138
18846.94 147
18848.24 158
18849.54 168
18850.84 124
18852.14 157
18853.43 141
18854.73 153
18856.03 189
18857.33 166
18858.63 157
18859.93 147
18861.22 130
18862.52 159
18863.82 161
18865.12 146
18866.42 146
18867.72 169
18869.02 164
18870.32 141
18871.61 132
18872.91 157
18874.21 136
18875.51 137
18876.81 183
18878.11 148
18879.41 177
18880.71 157
18882.01 158
18883.31 158
18884.61 151
18885.90 159
18887.20 165
18888.50 150
18889.80 149
18891.10 166
18892.40 166
18893.70 137
18895.00 138
18896.30 148
18897.60 159
18898.90 160
18900.20 143
18901.50 150
18902.80 142
18904.10 146
18905.40 161
18906.70 142
18908.00 144
18909.30 153
18910.60 171
18911.90 152
18913.20 118
18914.50 120
18915.80 169
18917.10 155
18918.40 145
18919.70 149
18921.00 177
18922.30 146
18923.61 140
18924.91 126
18926.21 133
18927.51 153
18928.81 147
18930.11 144
18931.41 128
18932.71 110
18934.01 135
18935.31 166
18936.61 167
18937.92 154
18939.22 138
18940.52 169
18941.82 136
18943.12 157
18944.42 142
18945.72 147
18947.03 135
18948.33 151
18949.63 145
18950.93 132
18952.23 141
18953.53 151
18954.84 154
18956.14 134
18957.44 148
18958.74 137
18960.04 140
18961.34 144
18962.65 130
18963.95 130
18965.25 146
18966.55 144
18967.86 147
18969.16 148
18970.46 141
18971.76 141
18973.06 161
18974.37 175
18975.67 133
18976.97 165
18978.27 134
18979.58 158
18980.88 161
18982.18 142
18983.48 143
18984.79 167
18986.09 151
18987.39 159
18988.70 151
18990.00 154
18991.30 159
18992.61 142
18993.91 153
18995.21 166
18996.51 139
18997.82 138
18999.12 171
19000.42 158
19001.73 149
19003.03 132
19004.33 140
19005.64 129
19006.94 125
19008.25 154
19009.55 162
19010.85 167
19012.16 162
19013.46 167
19014.76 146
19016.07 139
19017.37 130
19018.68 141
19019.98 128
19021.28 158
19022.59 145
19023.89 146
19025.20 131
19026.50 132
19027.80 130
19029.11 138
19030.41 143
19031.72 123
19033.02 150
19034.33 162
19035.63 151
19036.94 139
19038.24 141
19039.54 149
19040.85 158
19042.15 162
19043.46 144
19044.76 143
19046.07 123
19047.37 148
19048.68 165
19049.98 140
19051.29 128
19052.59 134
19053.90 130
19055.20 157
19056.51 144
19057.81 126
19059.12 150
19060.43 150
19061.73 151
19063.04 134
19064.34 146
19065.65 152
19066.95 136
19068.26 151
19069.56 141
19070.87 149
19072.18 139
19073.48 156
19074.79 133
19076.09 143
19077.40 162
19078.71 157
19080.01 156
19081.32 145
19082.62 132
19083.93 138
19085.24 148
19086.54 132
19087.85 125
19089.16 145
19090.46 143
19091.77 138
19093.07 134
19094.38 155
19095.69 153
19096.99 156
19098.30 125
19099.61 140
19100.91 132
19102.22 160
19103.53 131
19104.84 148
19106.14 107
19107.45 135
19108.76 125
19110.06 140
19111.37 138
19112.68 130
19113.98 134
19115.29 187
19116.60 144
19117.91 135
19119.21 136
19120.52 151
19121.83 158
19123.14 144
19124.44 141
19125.75 175
19127.06 138
19128.37 157
19129.68 158
19130.98 133
19132.29 132
19133.60 157
19134.91 148
19136.21 153
19137.52 123
19138.83 127
19140.14 123
19141.45 142
19142.76 146
19144.06 150
19145.37 153
19146.68 148
19147.99 144
19149.30 152
19150.61 141
19151.91 158
19153.22 151
19154.53 136
19155.84 139
19157.15 158
19158.46 137
19159.77 141
19161.07 151
19162.38 164
19163.69 130
19165.00 116
19166.31 148
19167.62 146
19168.93 159
19170.24 154
19171.55 144
19172.86 152
19174.17 163
19175.48 154
19176.78 173
19178.09 168
19179.40 125
19180.71 153
19182.02 160
19183.33 147
19184.64 157
19185.95 145
19187.26 173
19188.57 151
19189.88 117
19191.19 146
19192.50 149
19193.81 142
19195.12 122
19196.43 146
19197.74 121
19199.05 142
19200.36 144
19201.67 149
19202.98 155
19204.29 139
19205.60 121
19206.91 145
19208.22 162
19209.53 148
19210.84 160
19212.15 138
19213.47 147
19214.78 138
19216.09 159
19217.40 133
19218.71 127
19220.02 138
19221.33 135
19222.64 163
19223.95 145
19225.26 159
19226.57 170
19227.89 142
19229.20 146
19230.51 156
19231.82 167
19233.13 151
19234.44 149
19235.75 157
19237.06 157
19238.38 134
19239.69 130
19241.00 146
19242.31 145
19243.62 156
19244.93 147
19246.25 145
19247.56 136
19248.87 147
19250.18 154
19251.49 131
19252.81 134
19254.12 107
19255.43 138
19256.74 149
19258.05 127
19259.37 138
19260.68 132
19261.99 149
19263.30 153
19264.62 135
19265.93 125
19267.24 132
19268.55 126
19269.87 135
19271.18 134
19272.49 130
19273.80 148
19275.12 140
19276.43 143
19277.74 114
19279.05 129
19280.37 144
19281.68 144
19282.99 137
19284.31 135
19285.62 150
19286.93 129
19288.25 127
19289.56 136
19290.87 131
19292.19 156
19293.50 159
19294.81 174
19296.13 140
19297.44 124
19298.75 156
19300.07 154
19301.38 125
19302.69 145
19304.01 154
19305.32 149
19306.64 156
19307.95 134
19309.26 134
19310.58 129
19311.89 138
19313.21 133
19314.52 135
19315.83 132
19317.15 131
19318.46 145
19319.78 158
19321.09 136
19322.41 135
19323.72 137
19325.03 127
19326.35 132
19327.66 133
19328.98 146
19330.29 146
19331.61 140
19332.92 116
19334.24 111
19335.55 148
19336.87 115
19338.18 125
19339.50 136
19340.81 111
19342.13 120
19343.44 151
19344.76 131
19346.07 132
19347.39 131
19348.70 159
19350.02 119
19351.33 142
19352.65 158
19353.96 140
19355.28 136
19356.59 131
19357.91 136
19359.23 135
19360.54 135
19361.86 145
19363.17 136
19364.49 126
19365.80 163
19367.12 150
19368.44 126
19369.75 153
19371.07 133
19372.38 161
19373.70 138
19375.02 135
19376.33 150
19377.65 145
19378.97 150
19380.28 120
19381.60 133
19382.91 130
19384.23 120
19385.55 132
19386.86 112
19388.18 130
19389.50 122
19390.81 127
19392.13 150
19393.45 133
19394.76 120
19396.08 124
19397.40 167
19398.72 140
19400.03 131
19401.35 139
19402.67 133
19403.98 129
19405.30 139
19406.62 131
19407.94 126
19409.25 125
19410.57 147
19411.89 172
19413.20 155
19414.52 109
19415.84 128
19417.16 151
19418.48 143
19419.79 127
19421.11 126
19422.43 146
19423.75 140
19425.06 123
19426.38 124
19427.70 138
19429.02 125
19430.34 139
19431.65 146
19432.97 122
19434.29 137
19435.61 150
19436.93 143
19438.25 123
19439.56 128
19440.88 133
19442.20 168
19443.52 153
19444.84 137
19446.16 157
19447.47 147
19448.79 140
19450.11 124
19451.43 144
19452.75 140
19454.07 146
19455.39 123
19456.71 122
19458.03 108
19459.34 142
19460.66 140
19461.98 169
19463.30 149
19464.62 157
19465.94 160
19467.26 146
19468.58 128
19469.90 152
19471.22 162
19472.54 142
19473.86 151
19475.18 131
19476.50 132
19477.82 134
19479.14 119
19480.46 115
19481.78 147
19483.10 134
19484.42 145
19485.73 126
19487.05 131
19488.37 132
19489.70 115
19491.02 126
19492.34 121
19493.66 165
19494.98 147
19496.30 156
19497.62 122
19498.94 118
19500.26 134
19501.58 141
19502.90 136
19504.22 138
19505.54 133
19506.86 125
19508.18 145
19509.50 126
19510.82 134
19512.14 118
19513.46 149
19514.78 137
19516.11 124
19517.43 124
19518.75 117
19520.07 121
19521.39 126
19522.71 153
19524.03 146
19525.35 127
19526.68 156
19528.00 154
19529.32 150
19530.64 135
19531.96 153
19533.28 143
19534.60 111
19535.93 117
19537.25 131
19538.57 151
19539.89 146
19541.21 140
19542.53 144
19543.86 147
19545.18 130
19546.50 134
19547.82 122
19549.14 152
19550.47 153
19551.79 145
19553.11 129
19554.43 144
19555.76 143
19557.08 169
19558.40 133
19559.72 129
19561.05 148
19562.37 133
19563.69 147
19565.01 138
19566.34 132
19567.66 139
19568.98 157
19570.30 145
19571.63 140
19572.95 111
19574.27 111
19575.60 130
19576.92 127
19578.24 120
19579.57 117
19580.89 145
19582.21 137
19583.54 146
19584.86 123
19586.18 130
19587.51 137
19588.83 170
19590.15 157
19591.48 127
19592.80 132
19594.12 140
19595.45 135
19596.77 147
19598.09 126
19599.42 124
19600.74 153
19602.07 143
19603.39 113
19604.71 128
19606.04 135
19607.36 138
19608.69 135
19610.01 139
19611.33 125
19612.66 137
19613.98 129
19615.31 155
19616.63 132
19617.96 121
19619.28 115
19620.60 155
19621.93 121
19623.25 137
19624.58 129
19625.90 143
19627.23 146
19628.55 138
19629.88 123
19631.20 141
19632.53 155
19633.85 135
19635.18 126
19636.50 125
19637.83 129
19639.15 124
19640.48 150
19641.80 128
19643.13 120
19644.45 128
19645.78 140
19647.10 122
19648.43 132
19649.76 135
19651.08 138
19652.41 135
19653.73 147
19655.06 143
19656.38 134
19657.71 131
19659.04 137
19660.36 144
19661.69 135
19663.01 136
19664.34 125
19665.67 123
19666.99 136
19668.32 132
19669.64 132
19670.97 150
19672.30 121
19673.62 146
19674.95 145
19676.28 142
19677.60 144
19678.93 109
19680.25 114
19681.58 114
19682.91 125
19684.23 140
19685.56 153
19686.89 135
19688.22 137
19689.54 118
19690.87 134
19692.20 126
19693.52 130
19694.85 111
19696.18 134
19697.50 133
19698.83 125
19700.16 120
19701.49 130
19702.81 144
19704.14 132
19705.47 135
19706.80 116
19708.12 134
19709.45 114
19710.78 136
19712.11 110
19713.43 123
19714.76 131
19716.09 144
19717.42 162
19718.74 135
19720.07 125
19721.40 147
19722.73 131
19724.06 119
19725.38 141
19726.71 121
19728.04 129
19729.37 151
19730.70 149
19732.03 126
19733.35 156
19734.68 142
19736.01 156
19737.34 129
19738.67 136
19740.00 127
19741.32 129
19742.65 123
19743.98 121
19745.31 130
19746.64 133
19747.97 161
19749.30 148
19750.63 142
19751.96 116
19753.28 133
19754.61 150
19755.94 127
19757.27 127
19758.60 136
19759.93 135
19761.26 128
19762.59 137
19763.92 126
19765.25 127
19766.58 125
19767.91 140
19769.24 136
19770.57 150
19771.90 148
19773.22 146
19774.55 140
19775.88 164
19777.21 143
19778.54 137
19779.87 127
19781.20 123
19782.53 133
19783.86 145
19785.19 141
19786.52 115
19787.85 123
19789.18 121
19790.51 118
19791.85 135
19793.18 151
19794.51 131
19795.84 141
19797.17 132
19798.50 141
19799.83 158
19801.16 141
19802.49 141
19803.82 154
19805.15 128
19806.48 130
19807.81 140
19809.14 151
19810.47 130
19811.81 128
19813.14 132
19814.47 148
19815.80 136
19817.13 130
19818.46 138
19819.79 151
19821.12 155
19822.45 126
19823.79 132
19825.12 122
19826.45 129
19827.78 138
19829.11 134
19830.44 131
19831.78 149
19833.11 148
19834.44 119
19835.77 144
19837.10 137
19838.43 161
19839.77 122
19841.10 138
19842.43 126
19843.76 159
19845.09 147
19846.43 132
19847.76 129
19849.09 152
19850.42 136
19851.76 151
19853.09 121
19854.42 137
19855.75 134
19857.09 128
19858.42 158
19859.75 142
19861.08 113
19862.42 130
19863.75 146
19865.08 118
19866.41 125
19867.75 153
19869.08 127
19870.41 120
19871.75 124
19873.08 129
19874.41 162
19875.75 133
19877.08 121
19878.41 121
19879.75 119
19881.08 132
19882.41 111
19883.75 126
19885.08 138
19886.41 150
19887.75 136
19889.08 143
19890.41 126
19891.75 116
19893.08 127
19894.41 143
19895.75 138
19897.08 137
19898.42 134
19899.75 124
19901.08 144
19902.42 129
19903.75 139
19905.09 121
19906.42 132
19907.75 122
19909.09 126
19910.42 133
19911.76 121
19913.09 141
19914.43 145
19915.76 137
19917.10 132
19918.43 134
19919.77 117
19921.10 136
19922.43 119
19923.77 135
19925.10 140
19926.44 127
19927.77 137
19929.11 129
19930.44 135
19931.78 150
19933.11 134
19934.45 146
19935.78 147
19937.12 141
19938.45 131
19939.79 138
19941.13 120
19942.46 147
19943.80 149
19945.13 125
19946.47 136
19947.80 114
19949.14 130
19950.47 116
19951.81 125
19953.15 126
19954.48 120
19955.82 144
19957.15 131
19958.49 142
19959.83 130
19961.16 126
19962.50 110
19963.83 124
19965.17 133
19966.51 140
19967.84 129
19969.18 132
19970.51 143
19971.85 122
19973.19 106
19974.52 129
19975.86 134
19977.20 145
19978.53 134
19979.87 127
19981.21 136
19982.54 130
19983.88 134
19985.22 124
19986.55 125
19987.89 136
19989.23 129
19990.57 133
19991.90 127
19993.24 128
19994.58 110
19995.91 130
19997.25 139
19998.59 128
19999.93 126
20001.26 140
20002.60 150
20003.94 133
20005.28 110
20006.61 127
20007.95 150
20009.29 143
20010.63 120
20011.96 118
20013.30 135
20014.64 129
20015.98 158
20017.31 134
20018.65 137
20019.99 137
20021.33 135
20022.67 154
20024.01 138
20025.34 131
20026.68 162
20028.02 140
20029.36 132
20030.70 148
20032.03 166
20033.37 173
20034.71 169
20036.05 157
20037.39 149
20038.73 126
20040.07 140
20041.40 146
20042.74 155
20044.08 130
20045.42 134
20046.76 152
20048.10 131
20049.44 153
20050.78 152
20052.12 134
20053.46 149
20054.79 152
20056.13 135
20057.47 163
20058.81 156
20060.15 148
20061.49 167
20062.83 126
20064.17 138
20065.51 138
20066.85 153
20068.19 176
20069.53 152
20070.87 149
20072.21 153
20073.55 148
20074.89 164
20076.23 143
20077.57 123
20078.91 134
20080.25 144
20081.59 140
20082.93 143
20084.27 145
20085.61 137
20086.95 154
20088.29 143
20089.63 130
20090.97 129
20092.31 150
20093.65 161
20094.99 132
20096.33 135
20097.67 131
20099.01 135
20100.35 129
20101.69 157
20103.03 133
20104.38 130
20105.72 128
20107.06 138
20108.40 139
20109.74 115
20111.08 126
20112.42 143
20113.76 128
20115.10 122
20116.45 136
20117.79 121
20119.13 122
20120.47 134
20121.81 146
20123.15 145
20124.49 144
20125.84 132
20127.18 117
20128.52 128
20129.86 134
20131.20 132
20132.54 126
20133.89 116
20135.23 104
20136.57 144
20137.91 148
20139.25 142
20140.60 134
