# Supplementary material for: MALDI-TOF MS typing enables the classification of brewing yeasts of the genus Saccharomyces to major beer styles
Source: PLoS One. 2017 Aug 9;12(8):e0181694. doi: 10.1371/journal.pone.0181694 (PMC5549903; doi:10.1371/journal.pone.0181694)
Supplement: S14 File — The directory includes 90 raw files and was zipped to “.zip”; the folder has three strains with 30 spectra per strain; S1 Text explains the raw files with an example and Table 1 represents the yeast strains used within the experiment. (ZIP) [file pone.0181694.s017.zip › 40-42/30666-220-OG-WB-WB-YPG-18h-E-E_2015-11-04__0_E3_1.dat]

2000.55 2723
2000.97 2967
2001.39 2872
2001.81 2897
2002.23 3068
2002.65 2951
2003.08 2828
2003.50 2974
2003.92 3093
2004.34 2889
2004.76 2823
2005.19 2662
2005.61 2612
2006.03 2592
2006.45 2799
2006.87 2838
2007.30 2903
2007.72 2933
2008.14 2736
2008.56 2812
2008.99 2754
2009.41 2997
2009.83 2853
2010.25 2810
2010.68 2772
2011.10 2727
2011.52 2662
2011.94 2817
2012.37 2823
2012.79 2748
2013.21 2721
2013.63 2534
2014.06 2634
2014.48 2654
2014.90 2604
2015.33 2659
2015.75 2509
2016.17 2575
2016.60 2717
2017.02 2587
2017.44 2624
2017.86 2770
2018.29 2758
2018.71 2680
2019.14 2864
2019.56 2817
2019.98 2926
2020.41 2853
2020.83 2981
2021.25 2939
2021.68 2784
2022.10 2689
2022.52 2801
2022.95 2955
2023.37 2885
2023.80 2676
2024.22 2749
2024.64 2707
2025.07 2674
2025.49 2690
2025.92 2776
2026.34 2713
2026.76 2698
2027.19 2701
2027.61 2701
2028.04 2631
2028.46 2712
2028.89 2757
2029.31 2676
2029.74 2599
2030.16 2453
2030.58 2529
2031.01 2532
2031.43 2366
2031.86 2594
2032.28 2668
2032.71 2717
2033.13 2778
2033.56 2732
2033.98 2788
2034.41 2826
2034.83 2839
2035.26 2892
2035.68 2858
2036.11 2694
2036.53 2640
2036.96 2666
2037.38 2656
2037.81 2818
2038.24 2964
2038.66 2765
2039.09 2867
2039.51 2789
2039.94 2675
2040.36 2942
2040.79 2836
2041.21 2794
2041.64 2987
2042.07 2790
2042.49 2700
2042.92 2667
2043.34 2610
2043.77 2656
2044.20 2581
2044.62 2569
2045.05 2577
2045.47 2542
2045.90 2671
2046.33 2712
2046.75 2739
2047.18 2810
2047.61 2882
2048.03 2673
2048.46 2740
2048.89 2814
2049.31 2756
2049.74 2762
2050.16 2644
2050.59 2687
2051.02 2790
2051.45 2658
2051.87 2522
2052.30 2517
2052.73 2726
2053.15 2706
2053.58 2512
2054.01 2722
2054.43 2680
2054.86 2643
2055.29 2603
2055.72 2571
2056.14 2709
2056.57 2779
2057.00 2679
2057.43 2692
2057.85 2682
2058.28 2679
2058.71 2574
2059.14 2726
2059.56 2785
2059.99 2729
2060.42 2681
2060.85 2527
2061.27 2685
2061.70 2776
2062.13 2796
2062.56 2768
2062.99 2648
2063.41 2766
2063.84 2830
2064.27 2909
2064.70 2937
2065.13 3049
2065.55 2972
2065.98 2894
2066.41 3054
2066.84 3014
2067.27 3155
2067.70 3080
2068.13 2923
2068.55 3058
2068.98 3108
2069.41 2965
2069.84 2920
2070.27 2830
2070.70 2725
2071.13 2738
2071.56 2738
2071.98 2707
2072.41 2574
2072.84 2462
2073.27 2509
2073.70 2621
2074.13 2522
2074.56 2606
2074.99 2625
2075.42 2765
2075.85 2957
2076.28 2659
2076.71 2692
2077.13 2862
2077.56 2801
2077.99 2876
2078.42 2809
2078.85 2682
2079.28 2808
2079.71 2707
2080.14 2925
2080.57 2962
2081.00 2915
2081.43 2995
2081.86 2898
2082.29 2887
2082.72 2890
2083.15 2951
2083.58 2835
2084.01 2863
2084.44 2969
2084.87 2909
2085.30 2685
2085.73 2751
2086.16 2860
2086.59 2773
2087.02 2731
2087.46 2708
2087.89 2763
2088.32 2540
2088.75 2651
2089.18 2736
2089.61 2756
2090.04 2849
2090.47 2745
2090.90 2705
2091.33 2705
2091.76 2685
2092.19 2715
2092.63 2691
2093.06 2643
2093.49 2718
2093.92 2663
2094.35 2620
2094.78 2529
2095.21 2409
2095.64 2529
2096.08 2412
2096.51 2646
2096.94 2869
2097.37 2570
2097.80 2514
2098.23 2463
2098.67 2489
2099.10 2342
2099.53 2471
2099.96 2430
2100.39 2488
2100.82 2549
2101.26 2497
2101.69 2511
2102.12 2487
2102.55 2514
2102.98 2532
2103.42 2387
2103.85 2445
2104.28 2783
2104.71 2778
2105.15 2628
2105.58 2665
2106.01 2722
2106.44 2804
2106.88 2774
2107.31 2768
2107.74 2796
2108.17 2804
2108.61 2792
2109.04 2666
2109.47 2734
2109.90 2749
2110.34 2873
2110.77 2734
2111.20 2550
2111.64 2519
2112.07 2378
2112.50 2469
2112.94 2436
2113.37 2457
2113.80 2578
2114.24 2412
2114.67 2507
2115.10 2319
2115.54 2393
2115.97 2678
2116.40 2483
2116.84 2598
2117.27 2486
2117.70 2313
2118.14 2345
2118.57 2483
2119.00 2452
2119.44 2360
2119.87 2439
2120.31 2426
2120.74 2555
2121.17 2524
2121.61 2591
2122.04 2704
2122.48 2548
2122.91 2615
2123.35 2554
2123.78 2559
2124.21 2589
2124.65 2653
2125.08 2596
2125.52 2401
2125.95 2510
2126.39 2544
2126.82 2485
2127.26 2494
2127.69 2419
2128.12 2503
2128.56 2596
2128.99 2652
2129.43 2655
2129.86 2496
2130.30 2635
2130.73 2757
2131.17 2695
2131.60 2836
2132.04 2743
2132.47 2725
2132.91 2798
2133.34 2787
2133.78 2898
2134.22 2861
2134.65 2804
2135.09 2582
2135.52 2565
2135.96 2705
2136.39 2944
2136.83 2764
2137.26 2686
2137.70 2629
2138.14 2475
2138.57 2480
2139.01 2471
2139.44 2575
2139.88 2592
2140.31 2600
2140.75 2434
2141.19 2416
2141.62 2588
2142.06 2573
2142.50 2698
2142.93 2651
2143.37 2529
2143.80 2480
2144.24 2381
2144.68 2429
2145.11 2442
2145.55 2624
2145.99 2453
2146.42 2460
2146.86 2575
2147.30 2637
2147.73 2589
2148.17 2658
2148.61 2651
2149.04 2876
2149.48 2902
2149.92 2796
2150.35 2829
2150.79 2970
2151.23 3022
2151.67 2924
2152.10 3004
2152.54 3068
2152.98 2897
2153.41 2820
2153.85 2703
2154.29 2784
2154.73 2744
2155.16 2786
2155.60 2731
2156.04 2656
2156.48 2775
2156.91 2538
2157.35 2640
2157.79 2770
2158.23 2719
2158.67 2803
2159.10 2754
2159.54 2769
2159.98 2765
2160.42 2878
2160.86 2623
2161.29 2773
2161.73 2749
2162.17 2896
2162.61 2785
2163.05 2728
2163.48 2719
2163.92 2695
2164.36 2576
2164.80 2613
2165.24 2633
2165.68 2588
2166.12 2749
2166.55 2709
2166.99 2664
2167.43 2786
2167.87 2746
2168.31 2564
2168.75 2391
2169.19 2655
2169.63 2777
2170.06 2986
2170.50 2787
2170.94 2863
2171.38 2995
2171.82 2952
2172.26 2840
2172.70 2884
2173.14 2804
2173.58 3048
2174.02 3061
2174.46 3100
2174.90 3000
2175.34 3087
2175.78 3135
2176.22 3342
2176.65 3155
2177.09 3297
2177.53 3363
2177.97 3237
2178.41 3134
2178.85 2900
2179.29 3002
2179.73 3071
2180.17 2875
2180.61 2711
2181.05 2535
2181.49 2794
2181.93 2838
2182.37 2411
2182.81 2586
2183.26 2673
2183.70 2610
2184.14 2601
2184.58 2606
2185.02 2543
2185.46 2643
2185.90 2552
2186.34 2698
2186.78 2689
2187.22 2629
2187.66 2720
2188.10 2753
2188.54 2841
2188.98 2836
2189.42 3059
2189.87 2999
2190.31 2934
2190.75 2905
2191.19 2811
2191.63 2689
2192.07 2834
2192.51 2883
2192.95 2859
2193.39 2907
2193.84 2976
2194.28 2952
2194.72 2725
2195.16 2911
2195.60 2616
2196.04 2739
2196.49 2796
2196.93 2915
2197.37 2923
2197.81 2931
2198.25 2851
2198.69 2831
2199.14 2844
2199.58 2779
2200.02 2689
2200.46 2733
2200.90 2819
2201.35 2758
2201.79 2946
2202.23 2647
2202.67 2568
2203.12 2657
2203.56 2645
2204.00 2617
2204.44 2569
2204.89 2710
2205.33 2797
2205.77 2632
2206.21 2686
2206.66 2591
2207.10 2755
2207.54 2801
2207.98 3000
2208.43 2848
2208.87 2856
2209.31 2931
2209.76 2858
2210.20 2818
2210.64 2924
2211.09 3019
2211.53 2987
2211.97 3031
2212.41 2846
2212.86 2737
2213.30 2634
2213.74 2636
2214.19 2667
2214.63 2745
2215.08 2694
2215.52 2881
2215.96 2947
2216.41 2797
2216.85 2743
2217.29 2634
2217.74 2708
2218.18 2622
2218.63 2490
2219.07 2434
2219.51 2553
2219.96 2617
2220.40 2366
2220.85 2550
2221.29 2665
2221.73 2550
2222.18 2663
2222.62 2768
2223.07 2696
2223.51 2678
2223.96 2680
2224.40 2946
2224.84 2590
2225.29 2592
2225.73 2712
2226.18 2941
2226.62 2958
2227.07 2970
2227.51 3174
2227.96 3032
2228.40 2830
2228.85 2907
2229.29 2851
2229.74 2811
2230.18 2949
2230.63 3072
2231.07 2947
2231.52 2987
2231.96 3173
2232.41 3160
2232.85 3170
2233.30 3170
2233.74 3133
2234.19 3225
2234.63 3293
2235.08 3104
2235.53 2987
2235.97 2986
2236.42 2818
2236.86 2753
2237.31 2677
2237.75 2760
2238.20 2800
2238.65 2730
2239.09 2612
2239.54 2582
2239.98 2630
2240.43 2398
2240.88 2395
2241.32 2549
2241.77 2474
2242.21 2406
2242.66 2353
2243.11 2463
2243.55 2531
2244.00 2537
2244.45 2513
2244.89 2381
2245.34 2373
2245.79 2414
2246.23 2522
2246.68 2290
2247.13 2250
2247.57 2441
2248.02 2589
2248.47 2479
2248.91 2422
2249.36 2743
2249.81 2632
2250.25 2632
2250.70 2656
2251.15 2601
2251.60 2550
2252.04 2577
2252.49 2585
2252.94 2676
2253.39 2639
2253.83 2790
2254.28 2757
2254.73 2665
2255.17 2614
2255.62 2582
2256.07 2494
2256.52 2409
2256.97 2574
2257.41 2445
2257.86 2374
2258.31 2458
2258.76 2547
2259.20 2472
2259.65 2417
2260.10 2579
2260.55 2904
2261.00 2752
2261.45 2696
2261.89 2672
2262.34 2667
2262.79 2796
2263.24 2885
2263.69 2923
2264.13 2721
2264.58 2792
2265.03 2799
2265.48 2685
2265.93 2703
2266.38 2697
2266.83 2728
2267.28 2571
2267.72 2678
2268.17 2584
2268.62 2870
2269.07 2931
2269.52 3065
2269.97 3035
2270.42 3130
2270.87 3092
2271.32 3116
2271.76 3221
2272.21 3178
2272.66 3295
2273.11 3181
2273.56 3108
2274.01 3174
2274.46 3125
2274.91 3028
2275.36 3015
2275.81 2908
2276.26 2841
2276.71 2617
2277.16 2579
2277.61 2587
2278.06 2439
2278.51 2432
2278.96 2483
2279.41 2489
2279.86 2495
2280.31 2575
2280.76 2546
2281.21 2623
2281.66 2668
2282.11 2630
2282.56 2496
2283.01 2586
2283.46 2525
2283.91 2610
2284.36 2582
2284.81 2495
2285.26 2560
2285.71 2713
2286.16 2523
2286.61 2648
2287.06 2766
2287.51 2928
2287.96 3025
2288.42 3239
2288.87 3586
2289.32 3866
2289.77 4287
2290.22 4288
2290.67 4669
2291.12 4681
2291.57 4797
2292.02 5043
2292.48 4959
2292.93 4804
2293.38 4860
2293.83 4511
2294.28 4473
2294.73 3953
2295.18 3619
2295.63 3479
2296.09 3203
2296.54 3075
2296.99 2915
2297.44 2843
2297.89 2741
2298.35 2771
2298.80 2595
2299.25 2774
2299.70 2877
2300.15 2712
2300.60 2843
2301.06 2822
2301.51 2523
2301.96 2470
2302.41 2547
2302.87 2567
2303.32 2525
2303.77 2495
2304.22 2475
2304.67 2379
2305.13 2487
2305.58 2500
2306.03 2397
2306.49 2570
2306.94 2555
2307.39 2504
2307.84 2807
2308.30 2793
2308.75 2877
2309.20 3143
2309.65 3173
2310.11 3370
2310.56 3252
2311.01 3069
2311.47 3290
2311.92 3255
2312.37 3206
2312.83 3240
2313.28 3173
2313.73 3147
2314.19 2899
2314.64 2955
2315.09 2922
2315.55 2889
2316.00 2838
2316.45 2895
2316.91 2815
2317.36 2821
2317.81 2805
2318.27 2732
2318.72 2864
2319.18 2970
2319.63 3087
2320.08 2936
2320.54 2871
2320.99 3024
2321.45 3017
2321.90 2844
2322.35 2730
2322.81 2808
2323.26 2931
2323.72 2893
2324.17 2927
2324.63 3098
2325.08 3015
2325.53 3251
2325.99 2986
2326.44 3043
2326.90 3095
2327.35 3184
2327.81 3245
2328.26 3282
2328.72 3119
2329.17 3101
2329.63 3019
2330.08 2926
2330.54 2932
2330.99 2831
2331.45 2792
2331.90 2880
2332.36 3061
2332.81 3016
2333.27 2783
2333.72 2792
2334.18 2732
2334.63 2744
2335.09 2776
2335.54 2581
2336.00 2662
2336.46 2721
2336.91 2707
2337.37 2838
2337.82 2588
2338.28 2614
2338.73 2633
2339.19 2665
2339.65 2695
2340.10 2782
2340.56 2735
2341.01 2802
2341.47 2647
2341.93 2637
2342.38 2721
2342.84 2655
2343.29 2734
2343.75 2690
2344.21 2676
2344.66 2653
2345.12 2620
2345.58 2607
2346.03 2684
2346.49 2746
2346.94 2677
2347.40 2754
2347.86 2680
2348.31 2718
2348.77 2789
2349.23 2722
2349.69 2800
2350.14 2705
2350.60 2664
2351.06 2643
2351.51 2560
2351.97 2598
2352.43 2626
2352.88 2534
2353.34 2928
2353.80 2659
2354.26 2493
2354.71 2581
2355.17 2552
2355.63 2620
2356.09 2611
2356.54 2624
2357.00 2640
2357.46 2593
2357.92 2794
2358.37 2714
2358.83 2622
2359.29 2517
2359.75 2566
2360.20 2663
2360.66 2637
2361.12 2695
2361.58 2716
2362.04 2707
2362.49 2676
2362.95 2609
2363.41 2723
2363.87 2508
2364.33 2558
2364.79 2500
2365.24 2624
2365.70 2784
2366.16 2707
2366.62 2673
2367.08 2839
2367.54 2892
2367.99 2763
2368.45 2754
2368.91 2901
2369.37 2805
2369.83 2852
2370.29 2843
2370.75 2867
2371.21 2766
2371.67 2692
2372.12 2652
2372.58 2850
2373.04 2908
2373.50 3086
2373.96 3048
2374.42 3022
2374.88 3139
2375.34 3065
2375.80 3240
2376.26 3082
2376.72 3080
2377.18 3150
2377.64 2884
2378.10 2869
2378.56 3037
2379.01 2684
2379.47 2638
2379.93 2792
2380.39 2579
2380.85 2640
2381.31 2756
2381.77 2670
2382.23 2704
2382.69 2740
2383.15 2686
2383.61 2574
2384.07 2628
2384.53 2735
2384.99 2638
2385.45 2631
2385.92 2665
2386.38 2419
2386.84 2342
2387.30 2489
2387.76 2537
2388.22 2560
2388.68 2618
2389.14 2610
2389.60 2653
2390.06 2491
2390.52 2755
2390.98 2813
2391.44 2819
2391.90 2830
2392.36 2768
2392.83 2598
2393.29 2612
2393.75 2739
2394.21 2726
2394.67 2623
2395.13 2706
2395.59 2652
2396.05 2687
2396.52 2664
2396.98 2638
2397.44 2683
2397.90 2604
2398.36 2539
2398.82 2545
2399.28 2564
2399.75 2665
2400.21 2557
2400.67 2481
2401.13 2516
2401.59 2680
2402.06 2505
2402.52 2447
2402.98 2507
2403.44 2458
2403.90 2557
2404.37 2606
2404.83 2589
2405.29 2561
2405.75 2381
2406.21 2423
2406.68 2448
2407.14 2450
2407.60 2480
2408.06 2512
2408.53 2287
2408.99 2255
2409.45 2396
2409.91 2460
2410.38 2489
2410.84 2488
2411.30 2536
2411.77 2346
2412.23 2580
2412.69 2527
2413.15 2545
2413.62 2522
2414.08 2518
2414.54 2608
2415.01 2638
2415.47 2486
2415.93 2505
2416.40 2582
2416.86 2764
2417.32 2815
2417.79 2825
2418.25 2643
2418.71 2722
2419.18 2848
2419.64 2964
2420.10 2794
2420.57 2574
2421.03 2572
2421.50 2608
2421.96 2579
2422.42 2457
2422.89 2506
2423.35 2635
2423.81 2715
2424.28 2543
2424.74 2650
2425.21 2626
2425.67 2691
2426.14 2658
2426.60 2663
2427.06 2659
2427.53 2591
2427.99 2642
2428.46 2630
2428.92 2674
2429.39 2438
2429.85 2634
2430.32 2658
2430.78 2732
2431.24 2678
2431.71 2579
2432.17 2652
2432.64 2592
2433.10 2493
2433.57 2601
2434.03 2585
2434.50 2654
2434.96 2666
2435.43 2744
2435.89 2623
2436.36 2460
2436.82 2542
2437.29 2538
2437.76 2533
2438.22 2450
2438.69 2612
2439.15 2642
2439.62 2774
2440.08 2790
2440.55 2744
2441.01 2761
2441.48 2987
2441.95 3119
2442.41 2989
2442.88 2970
2443.34 2947
2443.81 2731
2444.27 2689
2444.74 2831
2445.21 2699
2445.67 2664
2446.14 2648
2446.60 2691
2447.07 2748
2447.54 2476
2448.00 2401
2448.47 2291
2448.94 2433
2449.40 2453
2449.87 2446
2450.34 2520
2450.80 2474
2451.27 2667
2451.74 2590
2452.20 2612
2452.67 2688
2453.14 2694
2453.60 2817
2454.07 2505
2454.54 2650
2455.00 2655
2455.47 2733
2455.94 2651
2456.40 2589
2456.87 2553
2457.34 2575
2457.81 2430
2458.27 2512
2458.74 2479
2459.21 2385
2459.68 2405
2460.14 2381
2460.61 2487
2461.08 2533
2461.55 2524
2462.01 2607
2462.48 2343
2462.95 2473
2463.42 2479
2463.88 2522
2464.35 2459
2464.82 2482
2465.29 2297
2465.76 2473
2466.22 2515
2466.69 2442
2467.16 2340
2467.63 2394
2468.10 2346
2468.57 2359
2469.03 2385
2469.50 2419
2469.97 2215
2470.44 2439
2470.91 2441
2471.38 2386
2471.84 2327
2472.31 2328
2472.78 2447
2473.25 2365
2473.72 2333
2474.19 2370
2474.66 2405
2475.13 2444
2475.59 2508
2476.06 2664
2476.53 2484
2477.00 2573
2477.47 2648
2477.94 2579
2478.41 2574
2478.88 2443
2479.35 2473
2479.82 2480
2480.29 2461
2480.76 2389
2481.23 2282
2481.69 2409
2482.16 2419
2482.63 2495
2483.10 2423
2483.57 2358
2484.04 2381
2484.51 2245
2484.98 2215
2485.45 2446
2485.92 2379
2486.39 2314
2486.86 2581
2487.33 2516
2487.80 2460
2488.27 2181
2488.74 2516
2489.21 2526
2489.68 2496
2490.15 2337
2490.62 2420
2491.09 2294
2491.56 2549
2492.04 2726
2492.51 2539
2492.98 2572
2493.45 2491
2493.92 2600
2494.39 2613
2494.86 2452
2495.33 2432
2495.80 2521
2496.27 2574
2496.74 2508
2497.21 2560
2497.68 2660
2498.16 2593
2498.63 2441
2499.10 2716
2499.57 2780
2500.04 2569
2500.51 2446
2500.98 2435
2501.45 2323
2501.93 2366
2502.40 2330
2502.87 2282
2503.34 2292
2503.81 2264
2504.28 2321
2504.76 2154
2505.23 2314
2505.70 2366
2506.17 2286
2506.64 2323
2507.11 2457
2507.59 2508
2508.06 2481
2508.53 2469
2509.00 2488
2509.47 2548
2509.95 2799
2510.42 2806
2510.89 2509
2511.36 2677
2511.84 2801
2512.31 2868
2512.78 2863
2513.25 2904
2513.73 2925
2514.20 2839
2514.67 2859
2515.14 2762
2515.62 2725
2516.09 2913
2516.56 2720
2517.03 2640
2517.51 2635
2517.98 2630
2518.45 2681
2518.93 2522
2519.40 2579
2519.87 2517
2520.35 2488
2520.82 2405
2521.29 2399
2521.77 2464
2522.24 2549
2522.71 2604
2523.19 2489
2523.66 2265
2524.13 2407
2524.61 2492
2525.08 2414
2525.55 2307
2526.03 2384
2526.50 2481
2526.97 2365
2527.45 2365
2527.92 2437
2528.40 2352
2528.87 2350
2529.34 2468
2529.82 2493
2530.29 2413
2530.77 2267
2531.24 2329
2531.71 2437
2532.19 2526
2532.66 2350
2533.14 2514
2533.61 2522
2534.09 2586
2534.56 2494
2535.04 2361
2535.51 2596
2535.98 2697
2536.46 2653
2536.93 2659
2537.41 2624
2537.88 2496
2538.36 2578
2538.83 2599
2539.31 2464
2539.78 2526
2540.26 2635
2540.73 2651
2541.21 2470
2541.68 2461
2542.16 2567
2542.63 2470
2543.11 2613
2543.59 2596
2544.06 2586
2544.54 2725
2545.01 2742
2545.49 2578
2545.96 2724
2546.44 2830
2546.91 2756
2547.39 2932
2547.87 2992
2548.34 3172
2548.82 3224
2549.29 3087
2549.77 3154
2550.24 3351
2550.72 3055
2551.20 2846
2551.67 2980
2552.15 2801
2552.62 2829
2553.10 2925
2553.58 2877
2554.05 2851
2554.53 2878
2555.01 2920
2555.48 2999
2555.96 2776
2556.44 2774
2556.91 2597
2557.39 2665
2557.87 2665
2558.34 2638
2558.82 2486
2559.30 2496
2559.77 2535
2560.25 2538
2560.73 2529
2561.20 2445
2561.68 2684
2562.16 2469
2562.64 2257
2563.11 2352
2563.59 2342
2564.07 2411
2564.54 2496
2565.02 2516
2565.50 2456
2565.98 2314
2566.45 2291
2566.93 2238
2567.41 2243
2567.89 2401
2568.36 2418
2568.84 2439
2569.32 2338
2569.80 2473
2570.28 2459
2570.75 2425
2571.23 2445
2571.71 2442
2572.19 2297
2572.66 2332
2573.14 2447
2573.62 2334
2574.10 2330
2574.58 2369
2575.06 2498
2575.53 2397
2576.01 2304
2576.49 2400
2576.97 2390
2577.45 2232
2577.93 2305
2578.40 2268
2578.88 2375
2579.36 2432
2579.84 2387
2580.32 2306
2580.80 2350
2581.28 2323
2581.76 2286
2582.24 2373
2582.71 2323
2583.19 2263
2583.67 2217
2584.15 2402
2584.63 2275
2585.11 2209
2585.59 2337
2586.07 2339
2586.55 2282
2587.03 2319
2587.51 2503
2587.99 2349
2588.47 2505
2588.95 2561
2589.42 2409
2589.90 2556
2590.38 2523
2590.86 2456
2591.34 2425
2591.82 2467
2592.30 2459
2592.78 2570
2593.26 2593
2593.74 2583
2594.22 2510
2594.70 2534
2595.18 2524
2595.66 2602
2596.14 2399
2596.62 2594
2597.10 2696
2597.58 2466
2598.07 2355
2598.55 2257
2599.03 2388
2599.51 2494
2599.99 2426
2600.47 2268
2600.95 2229
2601.43 2271
2601.91 2377
2602.39 2250
2602.87 2317
2603.35 2381
2603.83 2337
2604.31 2474
2604.80 2279
2605.28 2285
2605.76 2366
2606.24 2383
2606.72 2317
2607.20 2360
2607.68 2470
2608.16 2377
2608.65 2412
2609.13 2502
2609.61 2402
2610.09 2339
2610.57 2564
2611.05 2441
2611.53 2434
2612.02 2446
2612.50 2239
2612.98 2258
2613.46 2342
2613.94 2341
2614.43 2367
2614.91 2368
2615.39 2256
2615.87 2566
2616.35 2411
2616.84 2342
2617.32 2411
2617.80 2528
2618.28 2602
2618.77 2589
2619.25 2399
2619.73 2384
2620.21 2237
2620.69 2460
2621.18 2418
2621.66 2468
2622.14 2290
2622.63 2324
2623.11 2464
2623.59 2361
2624.07 2433
2624.56 2491
2625.04 2343
2625.52 2489
2626.01 2378
2626.49 2325
2626.97 2397
2627.45 2429
2627.94 2459
2628.42 2613
2628.90 2588
2629.39 2610
2629.87 2620
2630.35 2660
2630.84 2752
2631.32 2692
2631.80 2624
2632.29 2719
2632.77 2623
2633.26 2580
2633.74 2792
2634.22 2845
2634.71 2617
2635.19 2531
2635.67 2435
2636.16 2355
2636.64 2516
2637.13 2611
2637.61 2481
2638.09 2428
2638.58 2493
2639.06 2488
2639.55 2363
2640.03 2221
2640.52 2300
2641.00 2399
2641.48 2468
2641.97 2467
2642.45 2363
2642.94 2351
2643.42 2208
2643.91 2289
2644.39 2203
2644.88 2201
2645.36 2300
2645.85 2257
2646.33 2216
2646.82 2287
2647.30 2317
2647.79 2341
2648.27 2334
2648.76 2372
2649.24 2346
2649.73 2366
2650.21 2256
2650.70 2398
2651.18 2646
2651.67 2438
2652.15 2400
2652.64 2437
2653.12 2441
2653.61 2456
2654.10 2460
2654.58 2486
2655.07 2393
2655.55 2436
2656.04 2392
2656.52 2455
2657.01 2277
2657.50 2423
2657.98 2602
2658.47 2627
2658.95 2540
2659.44 2554
2659.93 2669
2660.41 2516
2660.90 2481
2661.38 2473
2661.87 2443
2662.36 2534
2662.84 2614
2663.33 2578
2663.82 2416
2664.30 2543
2664.79 2714
2665.28 2668
2665.76 2517
2666.25 2306
2666.74 2332
2667.22 2260
2667.71 2192
2668.20 2348
2668.68 2379
2669.17 2318
2669.66 2482
2670.14 2359
2670.63 2461
2671.12 2344
2671.61 2409
2672.09 2537
2672.58 2661
2673.07 2763
2673.55 2955
2674.04 2946
2674.53 3105
2675.02 3310
2675.50 3220
2675.99 3221
2676.48 3460
2676.97 3372
2677.46 3140
2677.94 3244
2678.43 2948
2678.92 3001
2679.41 2677
2679.89 2551
2680.38 2543
2680.87 2624
2681.36 2602
2681.85 2620
2682.33 2531
2682.82 2442
2683.31 2470
2683.80 2495
2684.29 2493
2684.78 2440
2685.26 2451
2685.75 2564
2686.24 2552
2686.73 2545
2687.22 2514
2687.71 2225
2688.20 2158
2688.68 2240
2689.17 2273
2689.66 2308
2690.15 2274
2690.64 2498
2691.13 2643
2691.62 2353
2692.11 2351
2692.60 2286
2693.09 2296
2693.57 2323
2694.06 2283
2694.55 2379
2695.04 2368
2695.53 2309
2696.02 2322
2696.51 2274
2697.00 2375
2697.49 2253
2697.98 2234
2698.47 2343
2698.96 2238
2699.45 2330
2699.94 2313
2700.43 2276
2700.92 2432
2701.41 2411
2701.90 2569
2702.39 2402
2702.88 2450
2703.37 2460
2703.86 2425
2704.35 2582
2704.84 2407
2705.33 2274
2705.82 2327
2706.31 2273
2706.80 2373
2707.29 2354
2707.78 2271
2708.27 2191
2708.76 2244
2709.25 2290
2709.74 2240
2710.23 2288
2710.72 2419
2711.21 2333
2711.71 2248
2712.20 2403
2712.69 2424
2713.18 2514
2713.67 2416
2714.16 2564
2714.65 2485
2715.14 2386
2715.63 2519
2716.12 2485
2716.62 2564
2717.11 2440
2717.60 2400
2718.09 2501
2718.58 2463
2719.07 2416
2719.56 2328
2720.06 2303
2720.55 2521
2721.04 2379
2721.53 2397
2722.02 2569
2722.51 2514
2723.01 2589
2723.50 2806
2723.99 2632
2724.48 2630
2724.97 2564
2725.47 2844
2725.96 2710
2726.45 2574
2726.94 2423
2727.44 2398
2727.93 2429
2728.42 2288
2728.91 2254
2729.40 2453
2729.90 2392
2730.39 2346
2730.88 2323
2731.37 2417
2731.87 2497
2732.36 2520
2732.85 2644
2733.35 2705
2733.84 2716
2734.33 2964
2734.82 2862
2735.32 2773
2735.81 2712
2736.30 2698
2736.80 2816
2737.29 2873
2737.78 2893
2738.28 2714
2738.77 2790
2739.26 2695
2739.76 2745
2740.25 2590
2740.74 2689
2741.24 2651
2741.73 2550
2742.22 2640
2742.72 2609
2743.21 2408
2743.70 2335
2744.20 2354
2744.69 2525
2745.19 2172
2745.68 2106
2746.17 2220
2746.67 2321
2747.16 2287
2747.66 2266
2748.15 2224
2748.64 2320
2749.14 2311
2749.63 2280
2750.13 2195
2750.62 2197
2751.12 2319
2751.61 2400
2752.10 2445
2752.60 2340
2753.09 2325
2753.59 2347
2754.08 2437
2754.58 2212
2755.07 2346
2755.57 2477
2756.06 2487
2756.56 2320
2757.05 2388
2757.55 2442
2758.04 2541
2758.54 2601
2759.03 2448
2759.53 2358
2760.02 2306
2760.52 2278
2761.01 2260
2761.51 2543
2762.00 2579
2762.50 2439
2762.99 2439
2763.49 2317
2763.99 2425
2764.48 2482
2764.98 2423
2765.47 2266
2765.97 2245
2766.46 2304
2766.96 2450
2767.46 2449
2767.95 2499
2768.45 2453
2768.94 2268
2769.44 2415
2769.94 2281
2770.43 2496
2770.93 2517
2771.42 2546
2771.92 2705
2772.42 2676
2772.91 2754
2773.41 2753
2773.91 2779
2774.40 2944
2774.90 2838
2775.40 3083
2775.89 3185
2776.39 3318
2776.89 3602
2777.38 3454
2777.88 3473
2778.38 3649
2778.87 3601
2779.37 3373
2779.87 3354
2780.36 3055
2780.86 2964
2781.36 2580
2781.85 2560
2782.35 2503
2782.85 2469
2783.35 2589
2783.84 2487
2784.34 2544
2784.84 2396
2785.34 2364
2785.83 2289
2786.33 2338
2786.83 2331
2787.33 2254
2787.82 2342
2788.32 2236
2788.82 2242
2789.32 2180
2789.81 2091
2790.31 2166
2790.81 2157
2791.31 2185
2791.81 2235
2792.30 2229
2792.80 2171
2793.30 2255
2793.80 2226
2794.30 2208
2794.80 2263
2795.29 2427
2795.79 2609
2796.29 2677
2796.79 2765
2797.29 2723
2797.79 2759
2798.29 2846
2798.78 2893
2799.28 2823
2799.78 2849
2800.28 2786
2800.78 2817
2801.28 2624
2801.78 2588
2802.28 2493
2802.77 2396
2803.27 2338
2803.77 2483
2804.27 2426
2804.77 2421
2805.27 2562
2805.77 2601
2806.27 2635
2806.77 2730
2807.27 2665
2807.77 2708
2808.27 2609
2808.77 2732
2809.27 2797
2809.77 2716
2810.27 2733
2810.77 2807
2811.27 2886
2811.76 2600
2812.26 2649
2812.76 2564
2813.26 2510
2813.76 2527
2814.26 2487
2814.76 2532
2815.26 2338
2815.76 2401
2816.27 2360
2816.77 2324
2817.27 2513
2817.77 2271
2818.27 2132
2818.77 2170
2819.27 2413
2819.77 2247
2820.27 2295
2820.77 2161
2821.27 2280
2821.77 2327
2822.27 2062
2822.77 2188
2823.27 2174
2823.77 2243
2824.27 2318
2824.78 2294
2825.28 2295
2825.78 2264
2826.28 2242
2826.78 2240
2827.28 2273
2827.78 2161
2828.28 2315
2828.79 2251
2829.29 2209
2829.79 2373
2830.29 2277
2830.79 2137
2831.29 2148
2831.79 2185
2832.30 2266
2832.80 2331
2833.30 2288
2833.80 2165
2834.30 2090
2834.80 2165
2835.31 2276
2835.81 2244
2836.31 2347
2836.81 2381
2837.31 2338
2837.82 2444
2838.32 2352
2838.82 2365
2839.32 2487
2839.83 2307
2840.33 2221
2840.83 2419
2841.33 2235
2841.84 2229
2842.34 2179
2842.84 2155
2843.34 2282
2843.85 2159
2844.35 2239
2844.85 2299
2845.35 2417
2845.86 2331
2846.36 2371
2846.86 2266
2847.37 2386
2847.87 2419
2848.37 2386
2848.87 2443
2849.38 2731
2849.88 2547
2850.38 2282
2850.89 2380
2851.39 2377
2851.89 2377
2852.40 2429
2852.90 2336
2853.40 2282
2853.91 2407
2854.41 2278
2854.92 2230
2855.42 2273
2855.92 2151
2856.43 2229
2856.93 2214
2857.43 2169
2857.94 2361
2858.44 2195
2858.95 2082
2859.45 2300
2859.95 2363
2860.46 2298
2860.96 2179
2861.47 2052
2861.97 2195
2862.48 2308
2862.98 2122
2863.48 2060
2863.99 1972
2864.49 1968
2865.00 2237
2865.50 2296
2866.01 2227
2866.51 2207
2867.02 2125
2867.52 2059
2868.03 2244
2868.53 2309
2869.04 2384
2869.54 2231
2870.05 2466
2870.55 2385
2871.06 2346
2871.56 2580
2872.07 2449
2872.57 2505
2873.08 2617
2873.58 2526
2874.09 2571
2874.59 2604
2875.10 2451
2875.60 2560
2876.11 2570
2876.61 2471
2877.12 2440
2877.63 2381
2878.13 2335
2878.64 2241
2879.14 2317
2879.65 2326
2880.15 2292
2880.66 2343
2881.17 2451
2881.67 2341
2882.18 2199
2882.68 2219
2883.19 2403
2883.70 2306
2884.20 2401
2884.71 2571
2885.22 2677
2885.72 2485
2886.23 2451
2886.74 2480
2887.24 2697
2887.75 2863
2888.25 2836
2888.76 2783
2889.27 2896
2889.77 2850
2890.28 2736
2890.79 2691
2891.30 2611
2891.80 2658
2892.31 2634
2892.82 2548
2893.32 2438
2893.83 2696
2894.34 2669
2894.84 2495
2895.35 2646
2895.86 2562
2896.37 2686
2896.87 2573
2897.38 2811
2897.89 2849
2898.40 2568
2898.90 2609
2899.41 2502
2899.92 2547
2900.43 2395
2900.93 2382
2901.44 2722
2901.95 2648
2902.46 2550
2902.96 2651
2903.47 2512
2903.98 2480
2904.49 2626
2905.00 2606
2905.50 2576
2906.01 2532
2906.52 2339
2907.03 2555
2907.54 2819
2908.05 2647
2908.55 2674
2909.06 2531
2909.57 2555
2910.08 2535
2910.59 2453
2911.10 2341
2911.61 2383
2912.11 2364
2912.62 2311
2913.13 2326
2913.64 2411
2914.15 2143
2914.66 2229
2915.17 2279
2915.68 2303
2916.19 2390
2916.69 2285
2917.20 2369
2917.71 2394
2918.22 2316
2918.73 2307
2919.24 2294
2919.75 2378
2920.26 2496
2920.77 2404
2921.28 2470
2921.79 2581
2922.30 2377
2922.81 2432
2923.32 2607
2923.83 2482
2924.34 2632
2924.85 2560
2925.36 2686
2925.87 2649
2926.38 2707
2926.89 2844
2927.40 2925
2927.91 2786
2928.42 2693
2928.93 2612
2929.44 2487
2929.95 2256
2930.46 2362
2930.97 2234
2931.48 2258
2931.99 2188
2932.50 2179
2933.01 2143
2933.52 2153
2934.03 2235
2934.54 2078
2935.05 2039
2935.56 2332
2936.07 2417
2936.58 2322
2937.09 2288
2937.60 2329
2938.12 2412
2938.63 2398
2939.14 2506
2939.65 2500
2940.16 2473
2940.67 2319
2941.18 2252
2941.69 2367
2942.20 2377
2942.72 2405
2943.23 2586
2943.74 2424
2944.25 2217
2944.76 2153
2945.27 2389
2945.79 2463
2946.30 2453
2946.81 2575
2947.32 2433
2947.83 2270
2948.34 2279
2948.86 2351
2949.37 2365
2949.88 2318
2950.39 2350
2950.90 2312
2951.42 2294
2951.93 2241
2952.44 2200
2952.95 2171
2953.46 2296
2953.98 2251
2954.49 2169
2955.00 2303
2955.51 2344
2956.03 2276
2956.54 2304
2957.05 2342
2957.56 2304
2958.08 2264
2958.59 2151
2959.10 2202
2959.62 2262
2960.13 2417
2960.64 2293
2961.15 2198
2961.67 2308
2962.18 2337
2962.69 2433
2963.21 2368
2963.72 2292
2964.23 2487
2964.75 2512
2965.26 2515
2965.77 2388
2966.29 2305
2966.80 2452
2967.31 2452
2967.83 2405
2968.34 2168
2968.85 2152
2969.37 2266
2969.88 2376
2970.40 1970
2970.91 2052
2971.42 2195
2971.94 2303
2972.45 2125
2972.96 2041
2973.48 2245
2973.99 2404
2974.51 2233
2975.02 2128
2975.54 2420
2976.05 2341
2976.56 2298
2977.08 2335
2977.59 2245
2978.11 2361
2978.62 2168
2979.14 2193
2979.65 2233
2980.16 2398
2980.68 2316
2981.19 2331
2981.71 2352
2982.22 2310
2982.74 2251
2983.25 2372
2983.77 2349
2984.28 2262
2984.80 2313
2985.31 2437
2985.83 2306
2986.34 2317
2986.86 2478
2987.37 2409
2987.89 2462
2988.40 2666
2988.92 2694
2989.44 2471
2989.95 2709
2990.47 2687
2990.98 2524
2991.50 2588
2992.01 2544
2992.53 2661
2993.04 2650
2993.56 2678
2994.08 2618
2994.59 2537
2995.11 2595
2995.62 2713
2996.14 2870
2996.66 2894
2997.17 2583
2997.69 2853
2998.20 2948
2998.72 2924
2999.24 2926
2999.75 2929
3000.27 2953
3000.79 3128
3001.30 3024
3001.82 3221
3002.33 3313
3002.85 3564
3003.37 3866
3003.88 4069
3004.40 4501
3004.92 4653
3005.43 5046
3005.95 5580
3006.47 5627
3006.99 5211
3007.50 5181
3008.02 4986
3008.54 4663
3009.05 4180
3009.57 3903
3010.09 3548
3010.60 3405
3011.12 3075
3011.64 3051
3012.16 3084
3012.67 2852
3013.19 2744
3013.71 2825
3014.23 2609
3014.74 2808
3015.26 2689
3015.78 2779
3016.30 2662
3016.82 2640
3017.33 2794
3017.85 2932
3018.37 2937
3018.89 2916
3019.40 2768
3019.92 2772
3020.44 2903
3020.96 2734
3021.48 2676
3022.00 2852
3022.51 2907
3023.03 2908
3023.55 2820
3024.07 2850
3024.59 2758
3025.11 2748
3025.62 2893
3026.14 2981
3026.66 2702
3027.18 2684
3027.70 2688
3028.22 2718
3028.74 2540
3029.25 2476
3029.77 2752
3030.29 2598
3030.81 2416
3031.33 2469
3031.85 2569
3032.37 2672
3032.89 2662
3033.41 2715
3033.93 2631
3034.45 2538
3034.96 2485
3035.48 2640
3036.00 2666
3036.52 2516
3037.04 2482
3037.56 2517
3038.08 2529
3038.60 2467
3039.12 2442
3039.64 2375
3040.16 2456
3040.68 2532
3041.20 2256
3041.72 2344
3042.24 2331
3042.76 2262
3043.28 2514
3043.80 2355
3044.32 2271
3044.84 2266
3045.36 2255
3045.88 2268
3046.40 2285
3046.92 2330
3047.44 2327
3047.96 2316
3048.48 2417
3049.00 2315
3049.52 2351
3050.04 2351
3050.56 2320
3051.09 2294
3051.61 2291
3052.13 2238
3052.65 2204
3053.17 2233
3053.69 2267
3054.21 2107
3054.73 2204
3055.25 2306
3055.77 2241
3056.29 2075
3056.82 2229
3057.34 2255
3057.86 2200
3058.38 2252
3058.90 2290
3059.42 2401
3059.94 2549
3060.47 2350
3060.99 2412
3061.51 2279
3062.03 2111
3062.55 2259
3063.07 2308
3063.60 2377
3064.12 2326
3064.64 2390
3065.16 2344
3065.68 2407
3066.21 2428
3066.73 2435
3067.25 2495
3067.77 2395
3068.29 2549
3068.82 2497
3069.34 2301
3069.86 2258
3070.38 2260
3070.90 2349
3071.43 2491
3071.95 2417
3072.47 2484
3072.99 2430
3073.52 2419
3074.04 2356
3074.56 2504
3075.09 2548
3075.61 2502
3076.13 2501
3076.65 2635
3077.18 2695
3077.70 2824
3078.22 2943
3078.75 2719
3079.27 2846
3079.79 2908
3080.32 2957
3080.84 2900
3081.36 3107
3081.89 2971
3082.41 3025
3082.93 3033
3083.46 2920
3083.98 2770
3084.50 2706
3085.03 2838
3085.55 2828
3086.07 2736
3086.60 2697
3087.12 2568
3087.64 2677
3088.17 2763
3088.69 2640
3089.22 2665
3089.74 2665
3090.26 2557
3090.79 2560
3091.31 2656
3091.84 2607
3092.36 2594
3092.89 2545
3093.41 2626
3093.93 2801
3094.46 2658
3094.98 2783
3095.51 2670
3096.03 2833
3096.56 2879
3097.08 2905
3097.61 2796
3098.13 3070
3098.66 3044
3099.18 2997
3099.70 3359
3100.23 3603
3100.75 3854
3101.28 4206
3101.80 4816
3102.33 5650
3102.85 6085
3103.38 6729
3103.91 7417
3104.43 7532
3104.96 7732
3105.48 7478
3106.01 7137
3106.53 6619
3107.06 5726
3107.58 4989
3108.11 4367
3108.63 4066
3109.16 3810
3109.69 3439
3110.21 3369
3110.74 3207
3111.26 3043
3111.79 3036
3112.31 3001
3112.84 2991
3113.37 2901
3113.89 3096
3114.42 3005
3114.94 2908
3115.47 2978
3116.00 2832
3116.52 2909
3117.05 2784
3117.58 2763
3118.10 2701
3118.63 2626
3119.16 2519
3119.68 2489
3120.21 2553
3120.73 2690
3121.26 2803
3121.79 2732
3122.31 2863
3122.84 2748
3123.37 2726
3123.90 2906
3124.42 2986
3124.95 2963
3125.48 2860
3126.00 2589
3126.53 2527
3127.06 2597
3127.58 2441
3128.11 2404
3128.64 2350
3129.17 2340
3129.69 2163
3130.22 2305
3130.75 2279
3131.28 2452
3131.80 2392
3132.33 2321
3132.86 2462
3133.39 2465
3133.91 2402
3134.44 2268
3134.97 2292
3135.50 2376
3136.03 2383
3136.55 2378
3137.08 2453
3137.61 2407
3138.14 2314
3138.67 2304
3139.19 2337
3139.72 2484
3140.25 2319
3140.78 2040
3141.31 2143
3141.84 2361
3142.36 2612
3142.89 2517
3143.42 2467
3143.95 2463
3144.48 2344
3145.01 2213
3145.54 2340
3146.06 2530
3146.59 2620
3147.12 2605
3147.65 2521
3148.18 2706
3148.71 2715
3149.24 2697
3149.77 2788
3150.30 2769
3150.83 2782
3151.35 2758
3151.88 2811
3152.41 2774
3152.94 2409
3153.47 2498
3154.00 2477
3154.53 2461
3155.06 2403
3155.59 2442
3156.12 2356
3156.65 2462
3157.18 2464
3157.71 2465
3158.24 2555
3158.77 2393
3159.30 2284
3159.83 2586
3160.36 2494
3160.89 2568
3161.42 2522
3161.95 2463
3162.48 2569
3163.01 2511
3163.54 2350
3164.07 2374
3164.60 2330
3165.13 2378
3165.66 2277
3166.19 2180
3166.72 2178
3167.25 2175
3167.78 2218
3168.31 2234
3168.84 2158
3169.37 2182
3169.90 2204
3170.44 2301
3170.97 2177
3171.50 2215
3172.03 2421
3172.56 2360
3173.09 2218
3173.62 2426
3174.15 2398
3174.68 2384
3175.21 2501
3175.75 2471
3176.28 2460
3176.81 2436
3177.34 2384
3177.87 2381
3178.40 2408
3178.93 2403
3179.47 2480
3180.00 2297
3180.53 2087
3181.06 2132
3181.59 2164
3182.12 2218
3182.66 2220
3183.19 2303
3183.72 2322
3184.25 2234
3184.78 2291
3185.32 2128
3185.85 2203
3186.38 2396
3186.91 2481
3187.44 2336
3187.98 2186
3188.51 2304
3189.04 2415
3189.57 2423
3190.11 2405
3190.64 2288
3191.17 2312
3191.70 2134
3192.24 2184
3192.77 2262
3193.30 2063
3193.84 2223
3194.37 2293
3194.90 2260
3195.43 2292
3195.97 2226
3196.50 2083
3197.03 2274
3197.57 2287
3198.10 2327
3198.63 2305
3199.17 2547
3199.70 2545
3200.23 2464
3200.77 2476
3201.30 2534
3201.83 2637
3202.37 2672
3202.90 2619
3203.43 2509
3203.97 2728
3204.50 2768
3205.03 2687
3205.57 2687
3206.10 2533
3206.63 2483
3207.17 2614
3207.70 2450
3208.24 2332
3208.77 2490
3209.30 2510
3209.84 2594
3210.37 2808
3210.91 2635
3211.44 2749
3211.98 2941
3212.51 2834
3213.04 2833
3213.58 2810
3214.11 2683
3214.65 2622
3215.18 2561
3215.72 2554
3216.25 2689
3216.79 2422
3217.32 2368
3217.86 2328
3218.39 2241
3218.93 2195
3219.46 2237
3220.00 2221
3220.53 2238
3221.07 2269
3221.60 2306
3222.14 2428
3222.67 2445
3223.21 2305
3223.74 2621
3224.28 2545
3224.81 2738
3225.35 3052
3225.88 2935
3226.42 3121
3226.95 2868
3227.49 2735
3228.02 2718
3228.56 2643
3229.10 2637
3229.63 2627
3230.17 2565
3230.70 2565
3231.24 2492
3231.78 2397
3232.31 2514
3232.85 2600
3233.38 2538
3233.92 2513
3234.46 2587
3234.99 2546
3235.53 2478
3236.06 2514
3236.60 2523
3237.14 2882
3237.67 2803
3238.21 2520
3238.75 2441
3239.28 2696
3239.82 2726
3240.36 2748
3240.89 2686
3241.43 2677
3241.97 2671
3242.50 2668
3243.04 2598
3243.58 2448
3244.11 2475
3244.65 2675
3245.19 2514
3245.72 2526
3246.26 2611
3246.80 2434
3247.34 2444
3247.87 2527
3248.41 2731
3248.95 2658
3249.49 2611
3250.02 2623
3250.56 2690
3251.10 2662
3251.64 2718
3252.17 2808
3252.71 2769
3253.25 2768
3253.79 2747
3254.32 2888
3254.86 2825
3255.40 2857
3255.94 2958
3256.48 2737
3257.01 2862
3257.55 2931
3258.09 2782
3258.63 2819
3259.17 3010
3259.70 3128
3260.24 3319
3260.78 3553
3261.32 3712
3261.86 3985
3262.40 4369
3262.93 4455
3263.47 4685
3264.01 4912
3264.55 5538
3265.09 5956
3265.63 6005
3266.17 6080
3266.71 6272
3267.24 6647
3267.78 6512
3268.32 6658
3268.86 6103
3269.40 6018
3269.94 5904
3270.48 5530
3271.02 4976
3271.56 4484
3272.10 4091
3272.64 3799
3273.18 3493
3273.71 3286
3274.25 3160
3274.79 3111
3275.33 3157
3275.87 3203
3276.41 3138
3276.95 3207
3277.49 3092
3278.03 3159
3278.57 3147
3279.11 3108
3279.65 3113
3280.19 3362
3280.73 3190
3281.27 3294
3281.81 3315
3282.35 3124
3282.89 3284
3283.43 3423
3283.97 3282
3284.51 3224
3285.05 3448
3285.59 3597
3286.13 3541
3286.67 3455
3287.21 3645
3287.75 3635
3288.30 3791
3288.84 3655
3289.38 3717
3289.92 3660
3290.46 3500
3291.00 3388
3291.54 3417
3292.08 3521
3292.62 3268
3293.16 3304
3293.70 3400
3294.24 3549
3294.79 3768
3295.33 3838
3295.87 3648
3296.41 3912
3296.95 3964
3297.49 3795
3298.03 3819
3298.57 3647
3299.12 3618
3299.66 3485
3300.20 3482
3300.74 3634
3301.28 3376
3301.82 3262
3302.37 3361
3302.91 3581
3303.45 3446
3303.99 3671
3304.53 3388
3305.08 3360
3305.62 3470
3306.16 3534
3306.70 3273
3307.24 3248
3307.79 3088
3308.33 2998
3308.87 2800
3309.41 2852
3309.96 2879
3310.50 2858
3311.04 3060
3311.58 2849
3312.13 2890
3312.67 2870
3313.21 2858
3313.75 2912
3314.30 3008
3314.84 3301
3315.38 3338
3315.92 3506
3316.47 3581
3317.01 3582
3317.55 3518
3318.10 3635
3318.64 3659
3319.18 3711
3319.73 3738
3320.27 3750
3320.81 3833
3321.36 3662
3321.90 3526
3322.44 3439
3322.99 3326
3323.53 3400
3324.07 3277
3324.62 3383
3325.16 3435
3325.70 3294
3326.25 3281
3326.79 3121
3327.34 3019
3327.88 2989
3328.42 3093
3328.97 2999
3329.51 3100
3330.06 3195
3330.60 3233
3331.14 3662
3331.69 4451
3332.23 5077
3332.78 5928
3333.32 6881
3333.86 8189
3334.41 9486
3334.95 11160
3335.50 12960
3336.04 14059
3336.59 15059
3337.13 15760
3337.68 16328
3338.22 15400
3338.77 14729
3339.31 13829
3339.86 12467
3340.40 10672
3340.94 9148
3341.49 7959
3342.03 6813
3342.58 5674
3343.13 4747
3343.67 4280
3344.22 4024
3344.76 3820
3345.31 3632
3345.85 3320
3346.40 3458
3346.94 3330
3347.49 3199
3348.03 3226
3348.58 3235
3349.12 3259
3349.67 3330
3350.22 3433
3350.76 3520
3351.31 3550
3351.85 3667
3352.40 3419
3352.94 3385
3353.49 3413
3354.04 3639
3354.58 3389
3355.13 3190
3355.67 3265
3356.22 3190
3356.77 3025
3357.31 2938
3357.86 3047
3358.41 2989
3358.95 3094
3359.50 3117
3360.05 3046
3360.59 3038
3361.14 2972
3361.68 2861
3362.23 2937
3362.78 2834
3363.33 2823
3363.87 2909
3364.42 2950
3364.97 3063
3365.51 3024
3366.06 3059
3366.61 2845
3367.15 2773
3367.70 2751
3368.25 2710
3368.79 2891
3369.34 2726
3369.89 2857
3370.44 3051
3370.98 2820
3371.53 3124
3372.08 3257
3372.63 3392
3373.17 3284
3373.72 3665
3374.27 3720
3374.82 3757
3375.36 3785
3375.91 4050
3376.46 3944
3377.01 3815
3377.56 3373
3378.10 3205
3378.65 3103
3379.20 3116
3379.75 3013
3380.30 2800
3380.84 2674
3381.39 2581
3381.94 2447
3382.49 2508
3383.04 2410
3383.59 2457
3384.13 2407
3384.68 2557
3385.23 2424
3385.78 2345
3386.33 2377
3386.88 2432
3387.43 2413
3387.97 2234
3388.52 2191
3389.07 2385
3389.62 2424
3390.17 2343
3390.72 2462
3391.27 2503
3391.82 2443
3392.37 2413
3392.92 2520
3393.46 2355
3394.01 2289
3394.56 2376
3395.11 2467
3395.66 2445
3396.21 2489
3396.76 2617
3397.31 2456
3397.86 2352
3398.41 2423
3398.96 2383
3399.51 2387
3400.06 2339
3400.61 2436
3401.16 2381
3401.71 2217
3402.26 2337
3402.81 2343
3403.36 2245
3403.91 2296
3404.46 2513
3405.01 2432
3405.56 2338
3406.11 2160
3406.66 2204
3407.21 2268
3407.76 2310
3408.31 2186
3408.86 2240
3409.41 2249
3409.96 2252
3410.51 2378
3411.06 2258
3411.61 2286
3412.16 2642
3412.71 2612
3413.27 2578
3413.82 2678
3414.37 2539
3414.92 2497
3415.47 2517
3416.02 2445
3416.57 2529
3417.12 2489
3417.67 2387
3418.22 2258
3418.78 2326
3419.33 2427
3419.88 2204
3420.43 2158
3420.98 2048
3421.53 2315
3422.08 2350
3422.64 2344
3423.19 2353
3423.74 2662
3424.29 2576
3424.84 2624
3425.39 2530
3425.95 2741
3426.50 2697
3427.05 2669
3427.60 2575
3428.15 2540
3428.71 2473
3429.26 2306
3429.81 2334
3430.36 2179
3430.91 2215
3431.47 2151
3432.02 2180
3432.57 2306
3433.12 2419
3433.68 2364
3434.23 2209
3434.78 2181
3435.33 2189
3435.89 2261
3436.44 2263
3436.99 2272
3437.54 2257
3438.10 2205
3438.65 2257
3439.20 2326
3439.76 2205
3440.31 2198
3440.86 2107
3441.42 2239
3441.97 2188
3442.52 2195
3443.07 2295
3443.63 2238
3444.18 2085
3444.73 2110
3445.29 2208
3445.84 2150
3446.39 2171
3446.95 2100
3447.50 2083
3448.06 2202
3448.61 1997
3449.16 1996
3449.72 1950
3450.27 2017
3450.82 2043
3451.38 1993
3451.93 2084
3452.49 2140
3453.04 2061
3453.59 1921
3454.15 1986
3454.70 1995
3455.26 2064
3455.81 2004
3456.36 1988
3456.92 1992
3457.47 1900
3458.03 2186
3458.58 2070
3459.14 1936
3459.69 2070
3460.25 2097
3460.80 2033
3461.36 2021
3461.91 2122
3462.46 2061
3463.02 2086
3463.57 2101
3464.13 2043
3464.68 1978
3465.24 1998
3465.79 1996
3466.35 1991
3466.90 2225
3467.46 2052
3468.02 2178
3468.57 2313
3469.13 2315
3469.68 2373
3470.24 2230
3470.79 2346
3471.35 2370
3471.90 2337
3472.46 2318
3473.01 2427
3473.57 2522
3474.13 2370
3474.68 2258
3475.24 2499
3475.79 2417
3476.35 2241
3476.90 2364
3477.46 2330
3478.02 2316
3478.57 2474
3479.13 2298
3479.68 2422
3480.24 2425
3480.80 2494
3481.35 2397
3481.91 2530
3482.47 2424
3483.02 2394
3483.58 2689
3484.14 2628
3484.69 2601
3485.25 2576
3485.81 2489
3486.36 2566
3486.92 2640
3487.48 2691
3488.03 2823
3488.59 3174
3489.15 3468
3489.70 3810
3490.26 4113
3490.82 4573
3491.37 5225
3491.93 5781
3492.49 6006
3493.05 6451
3493.60 6788
3494.16 6850
3494.72 6363
3495.27 6197
3495.83 5875
3496.39 5275
3496.95 4833
3497.50 4321
3498.06 3820
3498.62 3853
3499.18 3789
3499.74 3846
3500.29 3815
3500.85 4021
3501.41 3810
3501.97 3913
3502.52 4046
3503.08 3924
3503.64 4068
3504.20 4208
3504.76 4129
3505.32 4113
3505.87 4127
3506.43 4198
3506.99 4042
3507.55 3996
3508.11 3701
3508.67 3606
3509.22 3420
3509.78 3363
3510.34 3275
3510.90 3148
3511.46 2897
3512.02 3026
3512.58 3062
3513.13 2898
3513.69 2823
3514.25 2517
3514.81 2668
3515.37 2734
3515.93 2696
3516.49 2406
3517.05 2507
3517.61 2287
3518.17 2384
3518.73 2290
3519.28 2299
3519.84 2372
3520.40 2293
3520.96 2391
3521.52 2361
3522.08 2337
3522.64 2489
3523.20 2588
3523.76 2540
3524.32 2472
3524.88 2518
3525.44 2497
3526.00 2562
3526.56 2430
3527.12 2459
3527.68 2322
3528.24 2252
3528.80 2387
3529.36 2363
3529.92 2346
3530.48 2315
3531.04 2222
3531.60 2339
3532.16 2286
3532.72 2257
3533.28 2366
3533.84 2427
3534.40 2411
3534.96 2317
3535.52 2417
3536.08 2570
3536.65 2674
3537.21 2548
3537.77 2512
3538.33 2594
3538.89 2546
3539.45 2599
3540.01 2617
3540.57 2479
3541.13 2440
3541.69 2403
3542.25 2280
3542.82 2206
3543.38 2340
3543.94 2430
3544.50 2285
3545.06 2280
3545.62 2273
3546.18 2278
3546.75 2201
3547.31 2243
3547.87 2239
3548.43 2201
3548.99 2094
3549.55 2055
3550.12 2101
3550.68 2025
3551.24 2097
3551.80 2107
3552.36 2058
3552.92 1942
3553.49 1988
3554.05 1995
3554.61 2012
3555.17 1831
3555.74 1975
3556.30 1917
3556.86 1972
3557.42 1910
3557.98 2016
3558.55 2133
3559.11 1989
3559.67 2195
3560.23 1998
3560.80 1964
3561.36 2039
3561.92 2116
3562.49 2105
3563.05 2000
3563.61 2091
3564.17 2266
3564.74 2276
3565.30 2032
3565.86 1993
3566.43 1954
3566.99 2038
3567.55 2145
3568.11 2067
3568.68 1978
3569.24 1942
3569.80 1920
3570.37 1774
3570.93 1992
3571.49 1875
3572.06 1884
3572.62 2131
3573.19 1905
3573.75 1943
3574.31 2008
3574.88 2090
3575.44 2000
3576.00 2031
3576.57 2071
3577.13 2078
3577.70 2079
3578.26 2136
3578.82 2222
3579.39 2037
3579.95 2005
3580.52 2126
3581.08 2031
3581.64 2025
3582.21 2054
3582.77 1922
3583.34 2137
3583.90 2060
3584.47 2018
3585.03 1965
3585.60 1998
3586.16 2130
3586.72 2108
3587.29 2047
3587.85 1847
3588.42 2029
3588.98 1888
3589.55 1853
3590.11 2016
3590.68 1980
3591.24 2009
3591.81 2024
3592.37 1971
3592.94 1985
3593.50 2036
3594.07 1991
3594.63 1978
3595.20 1995
3595.77 2019
3596.33 2022
3596.90 2005
3597.46 2075
3598.03 2193
3598.59 2081
3599.16 2090
3599.72 2081
3600.29 1988
3600.86 2132
3601.42 2040
3601.99 2180
3602.55 2097
3603.12 2042
3603.69 1982
3604.25 1976
3604.82 1865
3605.38 1970
3605.95 1859
3606.52 1773
3607.08 1932
3607.65 1810
3608.21 1653
3608.78 1736
3609.35 1838
3609.91 1823
3610.48 1712
3611.05 1781
3611.61 1918
3612.18 1908
3612.75 1867
3613.31 1927
3613.88 1901
3614.45 2109
3615.01 2199
3615.58 2165
3616.15 2171
3616.72 2325
3617.28 2534
3617.85 2693
3618.42 2864
3618.98 2966
3619.55 2931
3620.12 3038
3620.69 3137
3621.25 2971
3621.82 2740
3622.39 2646
3622.96 2472
3623.52 2402
3624.09 2360
3624.66 2265
3625.23 2058
3625.79 1978
3626.36 1975
3626.93 1987
3627.50 1857
3628.06 1881
3628.63 1818
3629.20 1861
3629.77 1828
3630.34 1769
3630.91 1918
3631.47 1897
3632.04 1892
3632.61 1915
3633.18 1974
3633.75 1845
3634.31 1959
3634.88 1868
3635.45 1890
3636.02 1962
3636.59 1912
3637.16 1815
3637.73 1826
3638.29 2003
3638.86 2012
3639.43 2076
3640.00 2201
3640.57 2231
3641.14 2184
3641.71 2262
3642.28 2287
3642.85 2292
3643.42 2358
3643.98 2541
3644.55 2244
3645.12 2240
3645.69 2277
3646.26 2086
3646.83 2109
3647.40 1998
3647.97 1997
3648.54 1885
3649.11 1925
3649.68 1976
3650.25 2081
3650.82 2071
3651.39 2087
3651.96 2147
3652.53 2020
3653.10 2123
3653.67 2122
3654.24 2190
3654.81 2203
3655.38 2168
3655.95 2175
3656.52 2051
3657.09 2096
3657.66 2075
3658.23 2222
3658.80 2048
3659.37 2181
3659.94 2179
3660.51 2097
3661.08 2037
3661.65 2112
3662.22 2144
3662.79 2009
3663.36 1974
3663.93 2109
3664.50 2132
3665.07 2180
3665.64 1906
3666.22 2101
3666.79 2142
3667.36 2014
3667.93 1909
3668.50 2086
3669.07 1963
3669.64 1943
3670.21 1926
3670.78 1904
3671.36 1930
3671.93 1946
3672.50 1999
3673.07 1877
3673.64 2101
3674.21 2140
3674.78 2125
3675.36 1910
3675.93 1938
3676.50 2083
3677.07 2171
3677.64 2155
3678.21 2197
3678.79 2172
3679.36 2116
3679.93 1979
3680.50 1848
3681.07 1837
3681.65 1875
3682.22 2014
3682.79 1954
3683.36 1777
3683.94 1830
3684.51 1943
3685.08 1968
3685.65 1883
3686.23 1849
3686.80 1885
3687.37 1897
3687.94 2008
3688.52 1983
3689.09 1969
3689.66 2037
3690.23 1945
3690.81 1958
3691.38 1940
3691.95 2029
3692.52 2057
3693.10 2070
3693.67 1928
3694.24 2047
3694.82 1998
3695.39 1952
3695.96 1923
3696.54 1849
3697.11 1837
3697.68 1985
3698.26 1979
3698.83 1771
3699.40 1896
3699.98 1895
3700.55 1868
3701.12 1710
3701.70 1838
3702.27 1846
3702.85 1782
3703.42 1769
3703.99 1895
3704.57 1916
3705.14 1917
3705.71 1921
3706.29 1949
3706.86 1911
3707.44 2001
3708.01 2065
3708.59 2081
3709.16 2040
3709.73 2172
3710.31 2136
3710.88 1982
3711.46 1886
3712.03 1948
3712.61 1883
3713.18 1996
3713.75 2097
3714.33 1889
3714.90 1900
3715.48 1948
3716.05 1969
3716.63 2007
3717.20 1913
3717.78 2000
3718.35 2032
3718.93 2001
3719.50 2234
3720.08 1956
3720.65 1886
3721.23 1958
3721.80 1930
3722.38 1979
3722.95 1953
3723.53 1877
3724.11 1805
3724.68 1774
3725.26 1957
3725.83 2009
3726.41 1863
3726.98 1722
3727.56 1814
3728.13 1702
3728.71 1879
3729.29 1889
3729.86 1795
3730.44 1880
3731.01 1968
3731.59 2128
3732.17 2178
3732.74 2174
3733.32 2219
3733.89 2054
3734.47 2044
3735.05 2244
3735.62 2164
3736.20 2153
3736.77 2118
3737.35 2117
3737.93 2140
3738.50 1977
3739.08 1975
3739.66 2055
3740.23 1883
3740.81 1749
3741.39 1842
3741.96 1847
3742.54 1916
3743.12 1752
3743.69 1756
3744.27 1795
3744.85 1837
3745.43 1792
3746.00 1799
3746.58 1804
3747.16 1781
3747.73 1768
3748.31 1883
3748.89 1869
3749.47 1831
3750.04 1876
3750.62 1955
3751.20 1932
3751.78 1820
3752.35 1824
3752.93 1813
3753.51 1728
3754.09 1760
3754.66 1820
3755.24 1868
3755.82 1850
3756.40 1696
3756.98 1881
3757.55 1801
3758.13 1881
3758.71 1881
3759.29 1788
3759.87 1714
3760.44 1841
3761.02 1814
3761.60 1787
3762.18 1941
3762.76 1841
3763.34 1798
3763.91 1891
3764.49 1886
3765.07 1942
3765.65 1818
3766.23 1860
3766.81 1741
3767.39 1735
3767.96 1791
3768.54 1913
3769.12 1723
3769.70 1739
3770.28 1867
3770.86 1805
3771.44 1690
3772.02 1777
3772.60 1768
3773.18 1837
3773.76 1761
3774.33 1878
3774.91 1877
3775.49 1805
3776.07 1757
3776.65 1819
3777.23 1719
3777.81 1685
3778.39 1703
3778.97 1781
3779.55 1731
3780.13 1710
3780.71 1692
3781.29 1702
3781.87 1739
3782.45 1700
3783.03 1774
3783.61 1727
3784.19 1820
3784.77 1642
3785.35 1659
3785.93 1645
3786.51 1691
3787.09 1717
3787.67 1717
3788.25 1674
3788.83 1616
3789.41 1723
3789.99 1723
3790.57 1752
3791.15 1647
3791.73 1653
3792.31 1790
3792.89 1841
3793.48 1822
3794.06 1888
3794.64 1906
3795.22 1731
3795.80 1805
3796.38 1811
3796.96 1873
3797.54 1784
3798.12 1848
3798.70 1924
3799.28 1893
3799.87 1957
3800.45 1989
3801.03 2022
3801.61 2034
3802.19 2018
3802.77 1996
3803.35 2057
3803.94 2197
3804.52 2018
3805.10 1998
3805.68 2074
3806.26 1948
3806.84 2071
3807.43 1977
3808.01 2048
3808.59 2140
3809.17 2246
3809.75 2138
3810.34 2112
3810.92 2038
3811.50 2205
3812.08 2297
3812.66 2166
3813.25 2217
3813.83 2290
3814.41 2299
3814.99 2362
3815.58 2273
3816.16 2192
3816.74 2287
3817.32 2230
3817.91 2449
3818.49 2152
3819.07 2116
3819.65 1963
3820.24 1972
3820.82 2011
3821.40 1977
3821.99 2011
3822.57 1899
3823.15 1724
3823.73 1758
3824.32 1827
3824.90 1847
3825.48 1826
3826.07 1767
3826.65 1663
3827.23 1942
3827.82 1827
3828.40 1797
3828.98 1920
3829.57 1878
3830.15 1819
3830.73 1970
3831.32 2064
3831.90 1879
3832.49 1802
3833.07 1759
3833.65 1747
3834.24 1910
3834.82 1730
3835.41 1830
3835.99 1866
3836.57 1837
3837.16 1858
3837.74 1722
3838.33 1793
3838.91 1739
3839.49 1754
3840.08 1752
3840.66 1934
3841.25 1807
3841.83 1705
3842.42 1717
3843.00 1719
3843.58 1701
3844.17 1591
3844.75 1638
3845.34 1769
3845.92 1751
3846.51 1756
3847.09 1769
3847.68 1788
3848.26 1688
3848.85 1738
3849.43 1745
3850.02 1720
3850.60 1671
3851.19 1690
3851.77 1740
3852.36 1645
3852.94 1710
3853.53 1891
3854.11 1781
3854.70 1767
3855.29 1746
3855.87 1821
3856.46 1830
3857.04 1766
3857.63 1875
3858.21 2057
3858.80 2038
3859.39 2035
3859.97 1947
3860.56 1934
3861.14 2163
3861.73 2212
3862.31 2048
3862.90 2181
3863.49 2254
3864.07 2208
3864.66 2028
3865.25 2039
3865.83 2178
3866.42 2164
3867.00 1984
3867.59 2074
3868.18 1928
3868.76 1938
3869.35 1988
3869.94 2002
3870.52 2060
3871.11 1886
3871.70 1889
3872.28 1868
3872.87 1994
3873.46 1875
3874.04 1810
3874.63 1776
3875.22 1790
3875.80 1865
3876.39 1752
3876.98 1796
3877.57 1818
3878.15 1834
3878.74 1866
3879.33 1799
3879.92 1689
3880.50 1808
3881.09 1633
3881.68 1678
3882.26 1707
3882.85 1735
3883.44 1766
3884.03 1651
3884.62 1742
3885.20 1734
3885.79 1749
3886.38 1612
3886.97 1742
3887.55 1756
3888.14 1871
3888.73 2041
3889.32 2163
3889.91 2048
3890.49 1985
3891.08 1935
3891.67 1993
3892.26 2125
3892.85 2162
3893.44 1993
3894.02 1856
3894.61 2003
3895.20 2030
3895.79 1990
3896.38 1990
3896.97 1917
3897.56 1809
3898.14 1935
3898.73 1832
3899.32 1826
3899.91 1792
3900.50 1903
3901.09 1847
3901.68 1955
3902.27 1864
3902.86 1835
3903.44 1893
3904.03 1722
3904.62 1754
3905.21 1730
3905.80 1772
3906.39 1786
3906.98 1795
3907.57 1741
3908.16 1757
3908.75 1908
3909.34 1847
3909.93 1701
3910.52 1798
3911.11 1832
3911.70 1653
3912.29 1727
3912.88 1682
3913.47 1629
3914.06 1729
3914.65 1733
3915.24 1667
3915.83 1605
3916.42 1640
3917.01 1620
3917.60 1710
3918.19 1783
3918.78 1630
3919.37 1721
3919.96 1675
3920.55 1512
3921.14 1506
3921.73 1623
3922.32 1623
3922.91 1599
3923.50 1554
3924.09 1694
3924.68 1678
3925.27 1623
3925.86 1739
3926.45 1767
3927.05 1768
3927.64 1648
3928.23 1743
3928.82 1667
3929.41 1598
3930.00 1653
3930.59 1628
3931.18 1628
3931.77 1770
3932.37 1613
3932.96 1566
3933.55 1619
3934.14 1630
3934.73 1539
3935.32 1562
3935.91 1569
3936.51 1663
3937.10 1607
3937.69 1779
3938.28 1718
3938.87 1651
3939.46 1680
3940.06 1743
3940.65 1881
3941.24 1895
3941.83 1893
3942.42 1870
3943.02 1960
3943.61 2010
3944.20 1945
3944.79 2045
3945.39 1983
3945.98 2085
3946.57 1881
3947.16 1899
3947.76 1868
3948.35 1819
3948.94 1715
3949.53 1781
3950.13 1729
3950.72 1725
3951.31 1842
3951.90 1692
3952.50 1774
3953.09 1692
3953.68 1594
3954.28 1549
3954.87 1603
3955.46 1667
3956.05 1781
3956.65 1792
3957.24 1764
3957.83 1801
3958.43 1756
3959.02 1862
3959.61 1880
3960.21 1875
3960.80 1888
3961.39 1922
3961.99 1702
3962.58 1844
3963.17 1799
3963.77 1687
3964.36 1681
3964.96 1662
3965.55 1755
3966.14 1886
3966.74 1821
3967.33 1741
3967.93 1740
3968.52 1976
3969.11 1785
3969.71 1727
3970.30 1751
3970.90 1688
3971.49 1605
3972.08 1634
3972.68 1695
3973.27 1577
3973.87 1715
3974.46 1697
3975.06 1593
3975.65 1550
3976.25 1768
3976.84 1817
3977.43 1701
3978.03 1760
3978.62 1864
3979.22 1833
3979.81 1816
3980.41 1825
3981.00 1865
3981.60 1814
3982.19 1681
3982.79 1688
3983.38 1762
3983.98 1808
3984.57 1755
3985.17 1628
3985.76 1629
3986.36 1723
3986.96 1777
3987.55 1683
3988.15 1757
3988.74 1674
3989.34 1712
3989.93 1797
3990.53 1771
3991.12 1797
3991.72 1701
3992.32 1729
3992.91 1713
3993.51 1851
3994.10 1948
3994.70 1926
3995.30 2017
3995.89 1949
3996.49 2019
3997.08 1959
3997.68 2036
3998.28 2028
3998.87 2112
3999.47 1975
4000.07 1862
4000.66 1905
4001.26 1932
4001.85 1891
4002.45 1944
4003.05 2052
4003.64 1916
4004.24 2016
4004.84 1854
4005.43 1822
4006.03 1899
4006.63 1840
4007.23 1916
4007.82 1941
4008.42 1909
4009.02 1861
4009.61 1844
4010.21 2065
4010.81 1899
4011.41 1758
4012.00 1823
4012.60 1753
4013.20 1769
4013.79 1699
4014.39 1741
4014.99 1856
4015.59 1811
4016.18 1948
4016.78 2024
4017.38 2029
4017.98 2018
4018.58 2062
4019.17 2057
4019.77 2040
4020.37 2085
4020.97 1982
4021.56 1916
4022.16 1966
4022.76 1973
4023.36 1895
4023.96 1827
4024.56 1781
4025.15 1787
4025.75 1889
4026.35 2110
4026.95 2227
4027.55 2300
4028.15 2316
4028.74 2323
4029.34 2396
4029.94 2378
4030.54 2282
4031.14 2374
4031.74 2250
4032.34 2254
4032.93 2457
4033.53 2230
4034.13 2126
4034.73 2169
4035.33 1999
4035.93 1971
4036.53 1936
4037.13 1877
4037.73 1838
4038.33 1889
4038.93 1886
4039.52 1728
4040.12 1841
4040.72 1820
4041.32 1685
4041.92 1562
4042.52 1718
4043.12 1635
4043.72 1669
4044.32 1614
4044.92 1587
4045.52 1693
4046.12 1597
4046.72 1630
4047.32 1771
4047.92 1878
4048.52 1716
4049.12 1632
4049.72 1617
4050.32 1749
4050.92 1687
4051.52 1755
4052.12 1856
4052.72 1866
4053.32 1742
4053.92 1790
4054.52 1828
4055.12 1887
4055.72 1791
4056.32 1781
4056.92 1794
4057.52 1754
4058.13 1801
4058.73 1761
4059.33 1686
4059.93 1697
4060.53 1699
4061.13 1776
4061.73 1824
4062.33 1658
4062.93 1721
4063.53 1754
4064.14 1670
4064.74 1665
4065.34 1584
4065.94 1615
4066.54 1717
4067.14 1768
4067.74 1801
4068.34 1720
4068.95 1714
4069.55 1675
4070.15 1661
4070.75 1794
4071.35 1767
4071.95 1556
4072.56 1615
4073.16 1702
4073.76 1688
4074.36 1571
4074.96 1508
4075.57 1490
4076.17 1670
4076.77 1629
4077.37 1543
4077.97 1434
4078.58 1612
4079.18 1621
4079.78 1556
4080.38 1479
4080.99 1534
4081.59 1646
4082.19 1561
4082.79 1536
4083.40 1465
4084.00 1494
4084.60 1491
4085.20 1484
4085.81 1446
4086.41 1490
4087.01 1569
4087.61 1683
4088.22 1720
4088.82 1550
4089.42 1671
4090.03 1613
4090.63 1510
4091.23 1636
4091.84 1468
4092.44 1629
4093.04 1655
4093.65 1579
4094.25 1558
4094.85 1669
4095.46 1684
4096.06 1707
4096.66 1709
4097.27 1643
4097.87 1639
4098.47 1605
4099.08 1658
4099.68 1631
4100.29 1574
4100.89 1524
4101.49 1594
4102.10 1565
4102.70 1599
4103.30 1372
4103.91 1484
4104.51 1608
4105.12 1633
4105.72 1542
4106.33 1545
4106.93 1468
4107.53 1666
4108.14 1614
4108.74 1617
4109.35 1569
4109.95 1533
4110.56 1624
4111.16 1581
4111.77 1477
4112.37 1569
4112.98 1637
4113.58 1558
4114.19 1556
4114.79 1536
4115.40 1496
4116.00 1535
4116.61 1656
4117.21 1530
4117.82 1487
4118.42 1463
4119.03 1670
4119.63 1547
4120.24 1541
4120.84 1614
4121.45 1613
4122.05 1508
4122.66 1583
4123.26 1630
4123.87 1545
4124.47 1612
4125.08 1786
4125.69 1606
4126.29 1588
4126.90 1543
4127.50 1498
4128.11 1507
4128.71 1528
4129.32 1601
4129.93 1604
4130.53 1708
4131.14 1622
4131.74 1572
4132.35 1552
4132.96 1577
4133.56 1603
4134.17 1515
4134.78 1580
4135.38 1749
4135.99 1637
4136.60 1790
4137.20 1894
4137.81 1695
4138.42 1796
4139.02 1839
4139.63 1904
4140.24 1657
4140.84 1704
4141.45 1844
4142.06 1852
4142.66 1848
4143.27 1837
4143.88 1671
4144.48 1666
4145.09 1729
4145.70 1709
4146.31 1777
4146.91 1682
4147.52 1650
4148.13 1744
4148.73 1722
4149.34 1584
4149.95 1539
4150.56 1682
4151.16 1630
4151.77 1560
4152.38 1617
4152.99 1587
4153.60 1441
4154.20 1520
4154.81 1504
4155.42 1581
4156.03 1615
4156.63 1579
4157.24 1641
4157.85 1637
4158.46 1583
4159.07 1549
4159.68 1605
4160.28 1608
4160.89 1641
4161.50 1629
4162.11 1661
4162.72 1661
4163.33 1617
4163.93 1690
4164.54 1716
4165.15 1664
4165.76 1707
4166.37 1691
4166.98 1558
4167.59 1665
4168.19 1547
4168.80 1627
4169.41 1585
4170.02 1681
4170.63 1697
4171.24 1761
4171.85 1583
4172.46 1615
4173.07 1633
4173.68 1724
4174.29 1650
4174.89 1648
4175.50 1663
4176.11 1672
4176.72 1654
4177.33 1684
4177.94 1763
4178.55 1709
4179.16 1649
4179.77 1676
4180.38 1741
4180.99 1865
4181.60 1694
4182.21 1693
4182.82 1664
4183.43 1474
4184.04 1546
4184.65 1583
4185.26 1643
4185.87 1601
4186.48 1631
4187.09 1667
4187.70 1531
4188.31 1604
4188.92 1563
4189.53 1547
4190.14 1473
4190.75 1477
4191.36 1510
4191.97 1564
4192.58 1600
4193.19 1459
4193.80 1533
4194.42 1724
4195.03 1663
4195.64 1771
4196.25 1753
4196.86 1597
4197.47 1640
4198.08 1579
4198.69 1499
4199.30 1553
4199.91 1575
4200.53 1502
4201.14 1590
4201.75 1566
4202.36 1488
4202.97 1545
4203.58 1651
4204.19 1546
4204.80 1414
4205.42 1527
4206.03 1525
4206.64 1576
4207.25 1578
4207.86 1428
4208.47 1479
4209.09 1514
4209.70 1428
4210.31 1446
4210.92 1426
4211.53 1462
4212.15 1639
4212.76 1551
4213.37 1489
4213.98 1439
4214.59 1584
4215.21 1577
4215.82 1747
4216.43 1724
4217.04 1604
4217.66 1635
4218.27 1741
4218.88 1762
4219.49 1909
4220.11 1676
4220.72 1826
4221.33 2012
4221.94 2046
4222.56 1954
4223.17 2142
4223.78 2132
4224.40 2244
4225.01 2211
4225.62 2017
4226.23 1939
4226.85 1936
4227.46 1948
4228.07 2077
4228.69 2052
4229.30 2035
4229.91 2007
4230.53 1892
4231.14 1987
4231.75 2139
4232.37 2141
4232.98 2110
4233.59 2317
4234.21 2385
4234.82 2439
4235.44 2466
4236.05 2524
4236.66 2522
4237.28 2472
4237.89 2407
4238.50 2299
4239.12 2250
4239.73 2129
4240.35 2071
4240.96 1898
4241.58 1833
4242.19 1728
4242.80 1760
4243.42 1666
4244.03 1690
4244.65 1649
4245.26 1650
4245.88 1725
4246.49 1645
4247.10 1857
4247.72 1877
4248.33 1908
4248.95 1872
4249.56 1773
4250.18 1656
4250.79 1623
4251.41 1743
4252.02 1611
4252.64 1745
4253.25 1638
4253.87 1641
4254.48 1605
4255.10 1696
4255.71 1728
4256.33 1719
4256.94 1687
4257.56 1700
4258.17 1641
4258.79 1621
4259.41 1665
4260.02 1814
4260.64 1600
4261.25 1668
4261.87 1804
4262.48 1806
4263.10 1689
4263.71 1724
4264.33 1806
4264.95 1635
4265.56 1707
4266.18 1800
4266.79 1710
4267.41 1805
4268.03 1834
4268.64 1802
4269.26 1883
4269.87 1883
4270.49 1967
4271.11 1848
4271.72 1777
4272.34 1801
4272.96 1753
4273.57 1792
4274.19 1645
4274.81 1709
4275.42 1701
4276.04 1700
4276.66 1698
4277.27 1651
4277.89 1823
4278.51 1822
4279.12 1876
4279.74 1882
4280.36 1688
4280.97 1765
4281.59 1685
4282.21 1714
4282.83 1691
4283.44 1475
4284.06 1368
4284.68 1559
4285.29 1680
4285.91 1569
4286.53 1489
4287.15 1446
4287.76 1478
4288.38 1512
4289.00 1636
4289.62 1635
4290.23 1680
4290.85 1634
4291.47 1530
4292.09 1504
4292.71 1581
4293.32 1643
4293.94 1710
4294.56 1675
4295.18 1511
4295.80 1716
4296.41 1695
4297.03 1543
4297.65 1571
4298.27 1701
4298.89 1646
4299.50 1606
4300.12 1632
4300.74 1466
4301.36 1658
4301.98 1639
4302.60 1583
4303.22 1542
4303.83 1578
4304.45 1756
4305.07 1641
4305.69 1656
4306.31 1541
4306.93 1668
4307.55 1632
4308.17 1626
4308.79 1688
4309.40 1654
4310.02 1592
4310.64 1570
4311.26 1593
4311.88 1541
4312.50 1592
4313.12 1734
4313.74 1594
4314.36 1550
4314.98 1589
4315.60 1485
4316.22 1492
4316.84 1567
4317.46 1493
4318.08 1617
4318.70 1521
4319.32 1481
4319.94 1476
4320.56 1524
4321.18 1590
4321.80 1478
4322.42 1498
4323.04 1585
4323.66 1498
4324.28 1491
4324.90 1645
4325.52 1569
4326.14 1549
4326.76 1480
4327.38 1581
4328.00 1582
4328.62 1677
4329.24 1547
4329.86 1640
4330.48 1571
4331.10 1508
4331.72 1575
4332.34 1604
4332.96 1651
4333.58 1808
4334.20 1753
4334.82 2033
4335.45 1926
4336.07 2177
4336.69 2269
4337.31 2178
4337.93 2460
4338.55 2487
4339.17 2580
4339.79 2424
4340.41 2405
4341.04 2204
4341.66 2156
4342.28 2107
4342.90 2097
4343.52 2064
4344.14 2153
4344.76 2351
4345.39 2386
4346.01 2425
4346.63 2723
4347.25 2604
4347.87 2807
4348.50 2719
4349.12 2726
4349.74 2672
4350.36 2586
4350.98 2387
4351.61 2135
4352.23 1998
4352.85 1903
4353.47 1814
4354.09 1693
4354.72 1793
4355.34 1848
4355.96 1842
4356.58 1873
4357.21 1691
4357.83 1684
4358.45 1621
4359.07 1839
4359.70 1858
4360.32 1735
4360.94 1697
4361.56 1676
4362.19 1699
4362.81 1494
4363.43 1593
4364.06 1732
4364.68 1723
4365.30 1704
4365.93 1725
4366.55 1621
4367.17 1752
4367.80 1694
4368.42 1623
4369.04 1659
4369.67 1633
4370.29 1627
4370.91 1500
4371.54 1634
4372.16 1659
4372.78 1533
4373.41 1504
4374.03 1472
4374.65 1424
4375.28 1500
4375.90 1485
4376.53 1527
4377.15 1548
4377.77 1626
4378.40 1645
4379.02 1564
4379.65 1560
4380.27 1681
4380.89 1614
4381.52 1563
4382.14 1568
4382.77 1642
4383.39 1571
4384.02 1573
4384.64 1616
4385.26 1595
4385.89 1544
4386.51 1483
4387.14 1537
4387.76 1500
4388.39 1502
4389.01 1537
4389.64 1464
4390.26 1532
4390.89 1597
4391.51 1532
4392.14 1451
4392.76 1484
4393.39 1433
4394.01 1410
4394.64 1444
4395.26 1416
4395.89 1517
4396.51 1583
4397.14 1519
4397.76 1494
4398.39 1446
4399.01 1423
4399.64 1432
4400.27 1508
4400.89 1514
4401.52 1408
4402.14 1561
4402.77 1464
4403.39 1485
4404.02 1496
4404.65 1480
4405.27 1484
4405.90 1489
4406.52 1497
4407.15 1516
4407.78 1545
4408.40 1457
4409.03 1541
4409.65 1474
4410.28 1557
4410.91 1481
4411.53 1554
4412.16 1456
4412.79 1463
4413.41 1583
4414.04 1614
4414.67 1542
4415.29 1480
4415.92 1547
4416.55 1503
4417.17 1517
4417.80 1408
4418.43 1372
4419.05 1516
4419.68 1578
4420.31 1468
4420.93 1387
4421.56 1513
4422.19 1466
4422.82 1359
4423.44 1336
4424.07 1318
4424.70 1390
4425.32 1443
4425.95 1432
4426.58 1406
4427.21 1420
4427.83 1403
4428.46 1309
4429.09 1319
4429.72 1381
4430.35 1303
4430.97 1366
4431.60 1393
4432.23 1403
4432.86 1520
4433.48 1361
4434.11 1349
4434.74 1458
4435.37 1439
4436.00 1474
4436.62 1457
4437.25 1453
4437.88 1577
4438.51 1501
4439.14 1333
4439.77 1405
4440.39 1382
4441.02 1419
4441.65 1398
4442.28 1365
4442.91 1338
4443.54 1442
4444.17 1480
4444.79 1351
4445.42 1368
4446.05 1373
4446.68 1399
4447.31 1547
4447.94 1540
4448.57 1519
4449.20 1553
4449.83 1499
4450.46 1547
4451.08 1555
4451.71 1498
4452.34 1545
4452.97 1353
4453.60 1344
4454.23 1480
4454.86 1511
4455.49 1543
4456.12 1479
4456.75 1565
4457.38 1589
4458.01 1557
4458.64 1632
4459.27 1575
4459.90 1514
4460.53 1502
4461.16 1436
4461.79 1468
4462.42 1449
4463.05 1385
4463.68 1395
4464.31 1457
4464.94 1327
4465.57 1333
4466.20 1375
4466.83 1264
4467.46 1289
4468.09 1257
4468.72 1273
4469.35 1339
4469.98 1356
4470.61 1320
4471.24 1302
4471.87 1297
4472.50 1260
4473.13 1297
4473.76 1325
4474.40 1273
4475.03 1333
4475.66 1320
4476.29 1305
4476.92 1286
4477.55 1318
4478.18 1401
4478.81 1400
4479.44 1324
4480.07 1303
4480.71 1421
4481.34 1389
4481.97 1336
4482.60 1464
4483.23 1481
4483.86 1428
4484.49 1393
4485.13 1357
4485.76 1491
4486.39 1402
4487.02 1425
4487.65 1492
4488.28 1406
4488.92 1464
4489.55 1399
4490.18 1413
4490.81 1358
4491.44 1538
4492.08 1507
4492.71 1426
4493.34 1464
4493.97 1370
4494.61 1361
4495.24 1375
4495.87 1465
4496.50 1489
4497.13 1472
4497.77 1405
4498.40 1411
4499.03 1452
4499.67 1580
4500.30 1690
4500.93 1646
4501.56 1688
4502.20 1886
4502.83 1919
4503.46 1936
4504.09 1880
4504.73 1983
4505.36 1881
4505.99 1850
4506.63 1877
4507.26 1829
4507.89 1676
4508.53 1585
4509.16 1515
4509.79 1451
4510.43 1588
4511.06 1616
4511.69 1643
4512.33 1514
4512.96 1505
4513.59 1414
4514.23 1518
4514.86 1585
4515.49 1516
4516.13 1510
4516.76 1429
4517.40 1391
4518.03 1351
4518.66 1403
4519.30 1401
4519.93 1553
4520.57 1452
4521.20 1512
4521.83 1460
4522.47 1407
4523.10 1510
4523.74 1498
4524.37 1359
4525.01 1341
4525.64 1417
4526.27 1474
4526.91 1460
4527.54 1533
4528.18 1544
4528.81 1677
4529.45 1671
4530.08 1734
4530.72 1868
4531.35 1933
4531.99 1869
4532.62 1826
4533.26 1834
4533.89 1892
4534.53 1990
4535.16 1920
4535.80 1801
4536.43 1684
4537.07 1572
4537.70 1589
4538.34 1545
4538.97 1461
4539.61 1490
4540.24 1593
4540.88 1453
4541.52 1422
4542.15 1418
4542.79 1551
4543.42 1566
4544.06 1424
4544.69 1366
4545.33 1394
4545.97 1475
4546.60 1508
4547.24 1360
4547.87 1434
4548.51 1382
4549.15 1433
4549.78 1403
4550.42 1401
4551.05 1476
4551.69 1557
4552.33 1345
4552.96 1362
4553.60 1282
4554.24 1386
4554.87 1560
4555.51 1432
4556.15 1358
4556.78 1375
4557.42 1312
4558.06 1335
4558.69 1302
4559.33 1315
4559.97 1379
4560.60 1321
4561.24 1399
4561.88 1328
4562.51 1329
4563.15 1364
4563.79 1312
4564.43 1358
4565.06 1312
4565.70 1257
4566.34 1446
4566.97 1472
4567.61 1426
4568.25 1471
4568.89 1445
4569.52 1592
4570.16 1386
4570.80 1402
4571.44 1413
4572.07 1433
4572.71 1361
4573.35 1491
4573.99 1351
4574.63 1276
4575.26 1391
4575.90 1275
4576.54 1349
4577.18 1413
4577.82 1390
4578.45 1388
4579.09 1287
4579.73 1269
4580.37 1344
4581.01 1419
4581.65 1449
4582.28 1318
4582.92 1417
4583.56 1441
4584.20 1402
4584.84 1348
4585.48 1310
4586.12 1279
4586.75 1397
4587.39 1313
4588.03 1335
4588.67 1303
4589.31 1408
4589.95 1356
4590.59 1424
4591.23 1517
4591.87 1486
4592.50 1415
4593.14 1460
4593.78 1638
4594.42 1487
4595.06 1378
4595.70 1382
4596.34 1406
4596.98 1465
4597.62 1424
4598.26 1405
4598.90 1315
4599.54 1364
4600.18 1317
4600.82 1330
4601.46 1398
4602.10 1441
4602.74 1383
4603.38 1521
4604.02 1610
4604.66 1468
4605.30 1343
4605.94 1323
4606.58 1295
4607.22 1402
4607.86 1430
4608.50 1444
4609.14 1406
4609.78 1314
4610.42 1396
4611.06 1406
4611.70 1346
4612.34 1271
4612.98 1377
4613.62 1344
4614.26 1354
4614.90 1405
4615.54 1388
4616.18 1441
4616.82 1436
4617.47 1396
4618.11 1410
4618.75 1372
4619.39 1302
4620.03 1238
4620.67 1235
4621.31 1340
4621.95 1323
4622.59 1339
4623.23 1234
4623.88 1215
4624.52 1237
4625.16 1382
4625.80 1260
4626.44 1268
4627.08 1397
4627.72 1268
4628.37 1239
4629.01 1327
4629.65 1220
4630.29 1244
4630.93 1214
4631.58 1241
4632.22 1246
4632.86 1315
4633.50 1270
4634.14 1271
4634.79 1350
4635.43 1367
4636.07 1475
4636.71 1421
4637.35 1336
4638.00 1438
4638.64 1239
4639.28 1372
4639.92 1355
4640.57 1229
4641.21 1273
4641.85 1318
4642.49 1346
4643.14 1241
4643.78 1324
4644.42 1324
4645.06 1381
4645.71 1301
4646.35 1311
4646.99 1318
4647.64 1321
4648.28 1339
4648.92 1422
4649.56 1326
4650.21 1339
4650.85 1368
4651.49 1526
4652.14 1459
4652.78 1428
4653.42 1506
4654.07 1413
4654.71 1425
4655.35 1470
4656.00 1488
4656.64 1460
4657.29 1328
4657.93 1347
4658.57 1424
4659.22 1250
4659.86 1347
4660.50 1369
4661.15 1307
4661.79 1340
4662.44 1184
4663.08 1249
4663.72 1325
4664.37 1249
4665.01 1224
4665.66 1311
4666.30 1251
4666.95 1234
4667.59 1294
4668.23 1184
4668.88 1256
4669.52 1278
4670.17 1316
4670.81 1266
4671.46 1215
4672.10 1265
4672.75 1277
4673.39 1159
4674.04 1297
4674.68 1320
4675.32 1196
4675.97 1284
4676.61 1228
4677.26 1316
4677.90 1320
4678.55 1248
4679.20 1243
4679.84 1364
4680.49 1343
4681.13 1307
4681.78 1308
4682.42 1338
4683.07 1274
4683.71 1281
4684.36 1325
4685.00 1263
4685.65 1400
4686.29 1328
4686.94 1247
4687.59 1282
4688.23 1230
4688.88 1142
4689.52 1251
4690.17 1402
4690.82 1279
4691.46 1252
4692.11 1199
4692.75 1172
4693.40 1207
4694.05 1276
4694.69 1340
4695.34 1317
4695.98 1390
4696.63 1388
4697.28 1380
4697.92 1346
4698.57 1373
4699.22 1476
4699.86 1431
4700.51 1614
4701.16 1502
4701.80 1491
4702.45 1458
4703.10 1326
4703.74 1385
4704.39 1497
4705.04 1418
4705.68 1388
4706.33 1364
4706.98 1395
4707.63 1347
4708.27 1324
4708.92 1418
4709.57 1394
4710.21 1363
4710.86 1495
4711.51 1369
4712.16 1445
4712.80 1338
4713.45 1322
4714.10 1344
4714.75 1363
4715.39 1476
4716.04 1504
4716.69 1455
4717.34 1384
4717.99 1280
4718.63 1367
4719.28 1533
4719.93 1349
4720.58 1358
4721.22 1407
4721.87 1399
4722.52 1488
4723.17 1370
4723.82 1366
4724.47 1409
4725.11 1479
4725.76 1414
4726.41 1460
4727.06 1518
4727.71 1516
4728.36 1591
4729.00 1521
4729.65 1417
4730.30 1360
4730.95 1349
4731.60 1366
4732.25 1387
4732.90 1416
4733.55 1362
4734.19 1332
4734.84 1280
4735.49 1380
4736.14 1254
4736.79 1315
4737.44 1321
4738.09 1248
4738.74 1329
4739.39 1413
4740.04 1329
4740.69 1324
4741.34 1521
4741.99 1516
4742.64 1455
4743.28 1456
4743.93 1391
4744.58 1408
4745.23 1352
4745.88 1447
4746.53 1510
4747.18 1393
4747.83 1426
4748.48 1424
4749.13 1394
4749.78 1521
4750.43 1565
4751.08 1618
4751.73 1678
4752.38 1602
4753.03 1686
4753.68 1596
4754.33 1522
4754.98 1589
4755.63 1555
4756.29 1421
4756.94 1486
4757.59 1476
4758.24 1454
4758.89 1372
4759.54 1417
4760.19 1336
4760.84 1322
4761.49 1387
4762.14 1286
4762.79 1274
4763.44 1329
4764.09 1302
4764.74 1255
4765.40 1268
4766.05 1352
4766.70 1334
4767.35 1340
4768.00 1345
4768.65 1362
4769.30 1313
4769.95 1243
4770.61 1330
4771.26 1336
4771.91 1226
4772.56 1163
4773.21 1347
4773.86 1262
4774.52 1242
4775.17 1290
4775.82 1301
4776.47 1247
4777.12 1353
4777.77 1369
4778.43 1382
4779.08 1359
4779.73 1307
4780.38 1350
4781.04 1327
4781.69 1341
4782.34 1382
4782.99 1448
4783.64 1403
4784.30 1298
4784.95 1231
4785.60 1292
4786.25 1243
4786.91 1338
4787.56 1302
4788.21 1323
4788.86 1251
4789.52 1239
4790.17 1272
4790.82 1259
4791.48 1296
4792.13 1273
4792.78 1295
4793.43 1337
4794.09 1342
4794.74 1292
4795.39 1382
4796.05 1335
4796.70 1256
4797.35 1355
4798.01 1281
4798.66 1344
4799.31 1343
4799.97 1308
4800.62 1297
4801.27 1348
4801.93 1193
4802.58 1381
4803.23 1278
4803.89 1254
4804.54 1286
4805.20 1318
4805.85 1236
4806.50 1253
4807.16 1233
4807.81 1217
4808.47 1324
4809.12 1305
4809.77 1297
4810.43 1300
4811.08 1240
4811.74 1224
4812.39 1384
4813.04 1355
4813.70 1308
4814.35 1392
4815.01 1408
4815.66 1435
4816.32 1317
4816.97 1303
4817.63 1442
4818.28 1470
4818.94 1368
4819.59 1426
4820.24 1358
4820.90 1481
4821.55 1443
4822.21 1384
4822.86 1439
4823.52 1474
4824.17 1488
4824.83 1476
4825.49 1513
4826.14 1424
4826.80 1444
4827.45 1464
4828.11 1406
4828.76 1526
4829.42 1686
4830.07 1614
4830.73 1550
4831.38 1608
4832.04 1564
4832.69 1633
4833.35 1664
4834.01 1727
4834.66 1831
4835.32 1760
4835.97 1879
4836.63 1885
4837.29 1806
4837.94 1808
4838.60 1945
4839.25 2018
4839.91 1846
4840.57 1821
4841.22 1952
4841.88 2010
4842.54 1950
4843.19 1841
4843.85 1746
4844.50 1927
4845.16 1917
4845.82 1928
4846.47 2026
4847.13 2073
4847.79 2242
4848.44 2220
4849.10 2138
4849.76 2443
4850.41 2531
4851.07 2572
4851.73 2703
4852.39 2822
4853.04 2501
4853.70 2652
4854.36 2648
4855.01 2427
4855.67 2314
4856.33 2349
4856.99 2317
4857.64 2150
4858.30 2313
4858.96 2457
4859.62 2445
4860.27 2557
4860.93 2520
4861.59 2318
4862.25 2284
4862.90 2185
4863.56 2274
4864.22 2201
4864.88 2232
4865.53 2388
4866.19 2331
4866.85 2235
4867.51 2294
4868.17 2336
4868.83 2242
4869.48 2208
4870.14 2092
4870.80 2122
4871.46 2084
4872.12 2117
4872.77 2171
4873.43 2082
4874.09 2117
4874.75 2309
4875.41 2064
4876.07 1993
4876.73 2127
4877.38 2140
4878.04 2061
4878.70 2098
4879.36 2028
4880.02 1996
4880.68 1969
4881.34 1849
4882.00 2005
4882.66 1833
4883.31 1845
4883.97 1769
4884.63 1889
4885.29 1913
4885.95 1800
4886.61 1804
4887.27 1867
4887.93 1761
4888.59 1821
4889.25 1929
4889.91 2033
4890.57 1987
4891.23 2184
4891.89 2095
4892.55 2100
4893.21 2075
4893.87 2033
4894.53 1922
4895.19 1927
4895.85 1944
4896.51 1996
4897.17 1954
4897.83 1907
4898.49 1868
4899.15 1866
4899.81 1803
4900.47 1850
4901.13 1900
4901.79 1908
4902.45 1892
4903.11 1995
4903.77 1777
4904.43 1846
4905.09 1727
4905.75 1643
4906.41 1668
4907.07 1686
4907.73 1682
4908.39 1604
4909.05 1665
4909.72 1669
4910.38 1655
4911.04 1546
4911.70 1559
4912.36 1628
4913.02 1675
4913.68 1501
4914.34 1639
4915.00 1504
4915.67 1471
4916.33 1587
4916.99 1464
4917.65 1325
4918.31 1440
4918.97 1482
4919.63 1405
4920.30 1381
4920.96 1419
4921.62 1395
4922.28 1508
4922.94 1390
4923.60 1453
4924.27 1395
4924.93 1459
4925.59 1493
4926.25 1382
4926.91 1449
4927.58 1418
4928.24 1359
4928.90 1381
4929.56 1340
4930.22 1342
4930.89 1329
4931.55 1403
4932.21 1380
4932.87 1372
4933.54 1464
4934.20 1412
4934.86 1379
4935.52 1375
4936.19 1412
4936.85 1360
4937.51 1392
4938.18 1461
4938.84 1396
4939.50 1351
4940.16 1349
4940.83 1447
4941.49 1455
4942.15 1360
4942.82 1342
4943.48 1290
4944.14 1332
4944.81 1274
4945.47 1347
4946.13 1292
4946.80 1334
4947.46 1326
4948.12 1282
4948.79 1303
4949.45 1339
4950.11 1359
4950.78 1364
4951.44 1295
4952.10 1308
4952.77 1257
4953.43 1275
4954.10 1334
4954.76 1361
4955.42 1364
4956.09 1223
4956.75 1406
4957.42 1428
4958.08 1399
4958.74 1305
4959.41 1265
4960.07 1333
4960.74 1288
4961.40 1344
4962.07 1404
4962.73 1575
4963.39 1527
4964.06 1553
4964.72 1628
4965.39 1664
4966.05 1604
4966.72 1522
4967.38 1524
4968.05 1565
4968.71 1439
4969.38 1369
4970.04 1455
4970.71 1377
4971.37 1379
4972.04 1377
4972.70 1401
4973.37 1338
4974.03 1419
4974.70 1428
4975.36 1420
4976.03 1482
4976.69 1417
4977.36 1503
4978.02 1381
4978.69 1526
4979.36 1423
4980.02 1390
4980.69 1396
4981.35 1305
4982.02 1191
4982.68 1325
4983.35 1398
4984.02 1325
4984.68 1320
4985.35 1416
4986.01 1390
4986.68 1552
4987.35 1515
4988.01 1578
4988.68 1686
4989.34 1727
4990.01 1707
4990.68 1757
4991.34 1666
4992.01 1718
4992.68 1723
4993.34 1684
4994.01 1541
4994.68 1469
4995.34 1400
4996.01 1364
4996.68 1411
4997.34 1369
4998.01 1328
4998.68 1284
4999.34 1308
5000.01 1278
5000.68 1310
5001.34 1370
5002.01 1370
5002.68 1202
5003.35 1193
5004.01 1177
5004.68 1185
5005.35 1273
5006.01 1155
5006.68 1195
5007.35 1148
5008.02 1113
5008.68 1121
5009.35 1215
5010.02 1319
5010.69 1239
5011.36 1222
5012.02 1236
5012.69 1225
5013.36 1163
5014.03 1174
5014.69 1263
5015.36 1233
5016.03 1281
5016.70 1254
5017.37 1283
5018.03 1270
5018.70 1149
5019.37 1274
5020.04 1300
5020.71 1312
5021.38 1344
5022.04 1368
5022.71 1402
5023.38 1443
5024.05 1550
5024.72 1435
5025.39 1339
5026.06 1363
5026.72 1357
5027.39 1447
5028.06 1352
5028.73 1324
5029.40 1360
5030.07 1366
5030.74 1397
5031.41 1260
5032.08 1266
5032.75 1310
5033.41 1137
5034.08 1168
5034.75 1156
5035.42 1177
5036.09 1213
5036.76 1170
5037.43 1166
5038.10 1193
5038.77 1214
5039.44 1166
5040.11 1136
5040.78 1223
5041.45 1151
5042.12 1191
5042.79 1094
5043.46 1090
5044.13 1175
5044.80 1143
5045.47 1309
5046.14 1180
5046.81 1125
5047.48 1156
5048.15 1297
5048.82 1220
5049.49 1150
5050.16 1194
5050.83 1112
5051.50 1115
5052.17 1129
5052.84 1171
5053.51 1181
5054.18 1156
5054.85 1231
5055.52 1211
5056.19 1176
5056.86 1244
5057.53 1209
5058.21 1261
5058.88 1210
5059.55 1215
5060.22 1163
5060.89 1262
5061.56 1081
5062.23 1195
5062.90 1210
5063.57 1125
5064.24 1206
5064.92 1146
5065.59 1228
5066.26 1310
5066.93 1224
5067.60 1185
5068.27 1182
5068.94 1197
5069.62 1295
5070.29 1182
5070.96 1158
5071.63 1174
5072.30 1195
5072.97 1126
5073.65 1153
5074.32 1056
5074.99 1077
5075.66 1151
5076.33 1118
5077.01 1183
5077.68 1251
5078.35 1284
5079.02 1350
5079.70 1309
5080.37 1351
5081.04 1423
5081.71 1369
5082.38 1349
5083.06 1261
5083.73 1265
5084.40 1176
5085.07 1261
5085.75 1244
5086.42 1295
5087.09 1264
5087.77 1312
5088.44 1223
5089.11 1254
5089.78 1360
5090.46 1490
5091.13 1483
5091.80 1478
5092.48 1540
5093.15 1656
5093.82 1709
5094.50 1597
5095.17 1548
5095.84 1389
5096.52 1404
5097.19 1298
5097.86 1336
5098.54 1383
5099.21 1305
5099.88 1256
5100.56 1183
5101.23 1148
5101.90 1235
5102.58 1268
5103.25 1232
5103.93 1362
5104.60 1422
5105.27 1341
5105.95 1335
5106.62 1208
5107.30 1227
5107.97 1335
5108.64 1356
5109.32 1308
5109.99 1305
5110.67 1318
5111.34 1246
5112.02 1178
5112.69 1180
5113.36 1214
5114.04 1302
5114.71 1253
5115.39 1228
5116.06 1236
5116.74 1174
5117.41 1228
5118.09 1227
5118.76 1321
5119.44 1399
5120.11 1308
5120.79 1273
5121.46 1306
5122.14 1406
5122.81 1312
5123.49 1168
5124.16 1213
5124.84 1216
5125.51 1296
5126.19 1202
5126.86 1222
5127.54 1241
5128.21 1190
5128.89 1147
5129.57 1245
5130.24 1163
5130.92 1180
5131.59 1254
5132.27 1215
5132.94 1177
5133.62 1173
5134.30 1150
5134.97 1258
5135.65 1265
5136.32 1266
5137.00 1271
5137.68 1267
5138.35 1161
5139.03 1145
5139.70 1334
5140.38 1334
5141.06 1258
5141.73 1245
5142.41 1192
5143.09 1210
5143.76 1094
5144.44 1092
5145.12 1185
5145.79 1161
5146.47 1154
5147.15 1156
5147.82 1138
5148.50 1144
5149.18 1223
5149.85 1268
5150.53 1207
5151.21 1126
5151.88 1137
5152.56 1234
5153.24 1152
5153.92 1158
5154.59 1003
5155.27 1040
5155.95 1115
5156.62 1199
5157.30 1182
5157.98 1230
5158.66 1173
5159.33 1213
5160.01 1153
5160.69 1128
5161.37 1093
5162.04 1142
5162.72 1191
5163.40 1242
5164.08 1049
5164.76 1152
5165.43 1200
5166.11 1137
5166.79 1297
5167.47 1230
5168.15 1198
5168.82 1188
5169.50 1135
5170.18 1146
5170.86 1066
5171.54 1232
5172.22 1141
5172.89 1069
5173.57 1098
5174.25 1087
5174.93 1136
5175.61 1190
5176.29 1186
5176.97 1160
5177.64 1077
5178.32 1164
5179.00 1141
5179.68 1132
5180.36 1212
5181.04 1210
5181.72 1214
5182.40 1148
5183.08 1125
5183.75 1196
5184.43 1182
5185.11 1183
5185.79 1099
5186.47 1168
5187.15 1061
5187.83 1052
5188.51 1080
5189.19 1085
5189.87 1072
5190.55 1077
5191.23 1044
5191.91 1035
5192.59 1102
5193.27 1087
5193.95 1161
5194.63 1068
5195.31 1088
5195.99 1088
5196.67 1057
5197.35 1045
5198.03 1034
5198.71 1116
5199.39 1179
5200.07 1075
5200.75 1067
5201.43 1075
5202.11 1092
5202.79 1064
5203.47 1063
5204.15 1111
5204.83 1055
5205.51 1182
5206.19 1103
5206.87 1139
5207.55 1132
5208.23 1136
5208.91 1187
5209.59 1147
5210.27 1194
5210.96 1145
5211.64 1213
5212.32 1230
5213.00 1237
5213.68 1149
5214.36 1068
5215.04 1073
5215.72 1173
5216.40 1222
5217.09 1103
5217.77 1159
5218.45 1247
5219.13 1202
5219.81 1049
5220.49 1137
5221.17 1108
5221.86 1069
5222.54 1133
5223.22 1143
5223.90 1103
5224.58 1218
5225.27 1131
5225.95 1111
5226.63 1075
5227.31 1099
5227.99 1123
5228.67 1086
5229.36 1101
5230.04 1051
5230.72 976
5231.40 1050
5232.09 1095
5232.77 1096
5233.45 1149
5234.13 1118
5234.82 1112
5235.50 1181
5236.18 1111
5236.86 1122
5237.55 1186
5238.23 1162
5238.91 1209
5239.59 1270
5240.28 1259
5240.96 1262
5241.64 1257
5242.33 1131
5243.01 1127
5243.69 1206
5244.37 1189
5245.06 1214
5245.74 1049
5246.42 1136
5247.11 1151
5247.79 1260
5248.47 1178
5249.16 1175
5249.84 1142
5250.52 1143
5251.21 1089
5251.89 1147
5252.58 1177
5253.26 1197
5253.94 1160
5254.63 1239
5255.31 1024
5255.99 1085
5256.68 1109
5257.36 1153
5258.05 987
5258.73 1005
5259.41 1056
5260.10 1046
5260.78 1115
5261.47 1149
5262.15 1259
5262.84 1186
5263.52 1187
5264.20 1169
5264.89 1166
5265.57 1168
5266.26 1214
5266.94 1207
5267.63 1171
5268.31 1181
5269.00 1186
5269.68 1106
5270.37 1073
5271.05 1191
5271.73 1100
5272.42 1083
5273.10 1058
5273.79 1167
5274.47 1088
5275.16 1130
5275.85 1146
5276.53 1146
5277.22 1115
5277.90 1098
5278.59 1171
5279.27 1140
5279.96 1099
5280.64 1144
5281.33 1115
5282.01 1126
5282.70 1183
5283.38 1153
5284.07 1162
5284.76 1181
5285.44 1053
5286.13 1094
5286.81 1133
5287.50 1073
5288.19 1087
5288.87 1123
5289.56 1169
5290.24 1049
5290.93 1107
5291.62 1122
5292.30 1055
5292.99 1081
5293.67 1048
5294.36 1132
5295.05 1104
5295.73 1104
5296.42 1067
5297.11 1185
5297.79 1229
5298.48 1226
5299.17 1309
5299.85 1317
5300.54 1354
5301.23 1318
5301.91 1341
5302.60 1369
5303.29 1404
5303.97 1318
5304.66 1329
5305.35 1389
5306.04 1209
5306.72 1280
5307.41 1272
5308.10 1189
5308.78 1122
5309.47 1169
5310.16 1167
5310.85 1187
5311.53 1267
5312.22 1210
5312.91 1234
5313.60 1174
5314.28 1212
5314.97 1181
5315.66 1220
5316.35 1213
5317.04 1116
5317.72 1179
5318.41 1200
5319.10 1201
5319.79 1284
5320.48 1346
5321.16 1237
5321.85 1191
5322.54 1282
5323.23 1271
5323.92 1275
5324.60 1186
5325.29 1136
5325.98 1096
5326.67 1131
5327.36 1077
5328.05 1206
5328.74 1223
5329.42 1137
5330.11 1184
5330.80 1094
5331.49 1142
5332.18 1213
5332.87 1169
5333.56 1170
5334.25 1196
5334.93 1193
5335.62 1301
5336.31 1193
5337.00 1274
5337.69 1204
5338.38 1149
5339.07 1166
5339.76 1313
5340.45 1247
5341.14 1200
5341.83 1135
5342.52 1125
5343.21 1179
5343.90 1144
5344.58 1161
5345.27 1229
5345.96 1216
5346.65 1349
5347.34 1289
5348.03 1378
5348.72 1435
5349.41 1487
5350.10 1474
5350.79 1500
5351.48 1666
5352.17 1655
5352.86 1677
5353.55 1714
5354.24 1624
5354.93 1598
5355.62 1475
5356.31 1439
5357.01 1358
5357.70 1254
5358.39 1241
5359.08 1271
5359.77 1213
5360.46 1197
5361.15 1138
5361.84 1150
5362.53 1194
5363.22 1230
5363.91 1203
5364.60 1205
5365.29 1087
5365.98 1172
5366.68 1106
5367.37 1015
5368.06 973
5368.75 1068
5369.44 1086
5370.13 1136
5370.82 1086
5371.51 1144
5372.21 1161
5372.90 1113
5373.59 1081
5374.28 1121
5374.97 1128
5375.66 1187
5376.35 1197
5377.05 1038
5377.74 1060
5378.43 1038
5379.12 1082
5379.81 1100
5380.51 1132
5381.20 1075
5381.89 1166
5382.58 1053
5383.27 1132
5383.97 1033
5384.66 1060
5385.35 1090
5386.04 1052
5386.73 1076
5387.43 1194
5388.12 1192
5388.81 1219
5389.50 1183
5390.20 1268
5390.89 1321
5391.58 1333
5392.28 1252
5392.97 1194
5393.66 1222
5394.35 1092
5395.05 1093
5395.74 1192
5396.43 1186
5397.13 1112
5397.82 1033
5398.51 1013
5399.20 1058
5399.90 1061
5400.59 1016
5401.28 1038
5401.98 1004
5402.67 1071
5403.36 1125
5404.06 1009
5404.75 1031
5405.44 997
5406.14 1017
5406.83 1028
5407.53 1043
5408.22 1086
5408.91 1072
5409.61 1001
5410.30 1101
5410.99 1136
5411.69 1097
5412.38 1011
5413.08 1014
5413.77 1042
5414.46 1080
5415.16 1113
5415.85 1113
5416.55 1117
5417.24 1208
5417.94 1149
5418.63 1039
5419.32 1115
5420.02 1136
5420.71 1069
5421.41 1127
5422.10 1082
5422.80 1062
5423.49 1178
5424.19 1114
5424.88 1163
5425.58 1125
5426.27 1162
5426.97 1125
5427.66 1112
5428.36 1063
5429.05 1095
5429.75 1123
5430.44 1096
5431.14 1050
5431.83 1048
5432.53 1120
5433.22 1115
5433.92 1000
5434.61 1097
5435.31 1186
5436.00 1131
5436.70 1097
5437.40 1086
5438.09 1175
5438.79 1197
5439.48 1163
5440.18 1182
5440.87 1052
5441.57 1140
5442.27 1161
5442.96 1201
5443.66 1180
5444.35 1094
5445.05 1114
5445.75 1169
5446.44 1267
5447.14 1318
5447.83 1319
5448.53 1375
5449.23 1331
5449.92 1364
5450.62 1302
5451.32 1162
5452.01 1170
5452.71 1196
5453.41 1311
5454.10 1192
5454.80 1066
5455.50 1042
5456.19 1099
5456.89 1165
5457.59 1141
5458.28 1177
5458.98 1134
5459.68 1112
5460.37 1109
5461.07 1133
5461.77 1176
5462.47 1189
5463.16 1251
5463.86 1219
5464.56 1206
5465.25 1177
5465.95 1172
5466.65 1298
5467.35 1211
5468.04 1212
5468.74 1182
5469.44 1137
5470.14 1112
5470.84 1179
5471.53 1183
5472.23 1211
5472.93 1151
5473.63 1218
5474.32 1229
5475.02 1194
5475.72 1229
5476.42 1259
5477.12 1324
5477.82 1318
5478.51 1379
5479.21 1357
5479.91 1388
5480.61 1384
5481.31 1485
5482.01 1593
5482.70 1581
5483.40 1552
5484.10 1599
5484.80 1466
5485.50 1436
5486.20 1337
5486.90 1361
5487.59 1308
5488.29 1260
5488.99 1266
5489.69 1312
5490.39 1316
5491.09 1231
5491.79 1298
5492.49 1380
5493.19 1460
5493.89 1394
5494.58 1357
5495.28 1346
5495.98 1445
5496.68 1407
5497.38 1516
5498.08 1506
5498.78 1664
5499.48 1807
5500.18 1828
5500.88 1966
5501.58 2058
5502.28 2106
5502.98 2077
5503.68 1977
5504.38 1863
5505.08 1760
5505.78 1740
5506.48 1596
5507.18 1443
5507.88 1540
5508.58 1409
5509.28 1332
5509.98 1289
5510.68 1302
5511.38 1436
5512.08 1336
5512.78 1344
5513.48 1337
5514.18 1431
5514.88 1357
5515.58 1394
5516.28 1403
5516.98 1337
5517.68 1264
5518.39 1250
5519.09 1315
5519.79 1359
5520.49 1295
5521.19 1347
5521.89 1384
5522.59 1369
5523.29 1308
5523.99 1254
5524.69 1208
5525.40 1234
5526.10 1093
5526.80 1247
5527.50 1259
5528.20 1201
5528.90 1195
5529.60 1275
5530.31 1230
5531.01 1170
5531.71 1099
5532.41 1189
5533.11 1208
5533.81 1157
5534.52 1123
5535.22 1167
5535.92 1160
5536.62 1190
5537.32 1107
5538.02 1082
5538.73 1172
5539.43 1148
5540.13 1132
5540.83 1019
5541.54 1059
5542.24 1181
5542.94 1070
5543.64 1151
5544.34 1159
5545.05 1099
5545.75 1111
5546.45 1110
5547.15 1106
5547.86 1118
5548.56 1165
5549.26 1033
5549.97 1066
5550.67 1150
5551.37 1038
5552.07 1038
5552.78 1065
5553.48 1095
5554.18 1074
5554.89 1013
5555.59 1106
5556.29 996
5557.00 991
5557.70 1041
5558.40 990
5559.11 1002
5559.81 1002
5560.51 1051
5561.22 997
5561.92 1017
5562.62 1170
5563.33 1132
5564.03 1103
5564.73 1106
5565.44 1120
5566.14 1095
5566.85 1118
5567.55 1147
5568.25 1080
5568.96 1131
5569.66 1117
5570.37 1106
5571.07 1085
5571.77 1222
5572.48 1227
5573.18 1120
5573.89 1093
5574.59 1038
5575.29 1163
5576.00 1206
5576.70 1071
5577.41 1066
5578.11 1108
5578.82 1133
5579.52 1094
5580.23 1072
5580.93 1083
5581.64 1053
5582.34 1020
5583.05 1055
5583.75 1015
5584.46 1048
5585.16 1015
5585.87 1016
5586.57 1008
5587.28 960
5587.98 1006
5588.69 1022
5589.39 988
5590.10 948
5590.80 952
5591.51 927
5592.21 866
5592.92 1028
5593.62 1096
5594.33 955
5595.04 998
5595.74 1102
5596.45 1018
5597.15 929
5597.86 893
5598.56 908
5599.27 892
5599.98 961
5600.68 952
5601.39 863
5602.09 983
5602.80 1024
5603.51 974
5604.21 1005
5604.92 986
5605.62 988
5606.33 1106
5607.04 1017
5607.74 1024
5608.45 996
5609.16 977
5609.86 1037
5610.57 988
5611.28 961
5611.98 975
5612.69 930
5613.40 930
5614.10 1002
5614.81 1033
5615.52 1048
5616.22 993
5616.93 910
5617.64 909
5618.35 983
5619.05 1104
5619.76 1039
5620.47 1023
5621.17 1057
5621.88 943
5622.59 931
5623.30 1052
5624.00 1044
5624.71 878
5625.42 952
5626.13 1012
5626.83 1007
5627.54 997
5628.25 989
5628.96 960
5629.67 1097
5630.37 1028
5631.08 993
5631.79 970
5632.50 944
5633.21 982
5633.91 901
5634.62 941
5635.33 994
5636.04 993
5636.75 1013
5637.45 1057
5638.16 1012
5638.87 1047
5639.58 1044
5640.29 965
5641.00 1043
5641.70 1031
5642.41 1057
5643.12 1084
5643.83 1034
5644.54 990
5645.25 864
5645.96 952
5646.67 1011
5647.38 1055
5648.08 1072
5648.79 1019
5649.50 991
5650.21 994
5650.92 1039
5651.63 1038
5652.34 1102
5653.05 1090
5653.76 1086
5654.47 994
5655.18 1111
5655.89 1055
5656.60 1147
5657.30 1197
5658.01 1114
5658.72 1217
5659.43 1251
5660.14 1255
5660.85 1101
5661.56 1194
5662.27 1131
5662.98 1128
5663.69 1155
5664.40 1093
5665.11 1125
5665.82 1026
5666.53 998
5667.24 1089
5667.95 1060
5668.66 1011
5669.37 976
5670.08 999
5670.79 1045
5671.50 1033
5672.22 1014
5672.93 1074
5673.64 1036
5674.35 1088
5675.06 1108
5675.77 1067
5676.48 998
5677.19 958
5677.90 975
5678.61 1002
5679.32 985
5680.03 1005
5680.74 976
5681.46 969
5682.17 947
5682.88 904
5683.59 946
5684.30 930
5685.01 965
5685.72 910
5686.43 926
5687.15 960
5687.86 965
5688.57 921
5689.28 958
5689.99 983
5690.70 1038
5691.42 981
5692.13 952
5692.84 1058
5693.55 971
5694.26 953
5694.97 960
5695.69 921
5696.40 1020
5697.11 1046
5697.82 1058
5698.53 960
5699.25 979
5699.96 948
5700.67 895
5701.38 835
5702.10 877
5702.81 936
5703.52 942
5704.23 928
5704.95 944
5705.66 995
5706.37 1003
5707.08 1044
5707.80 909
5708.51 931
5709.22 1004
5709.93 978
5710.65 963
5711.36 940
5712.07 932
5712.79 976
5713.50 935
5714.21 1002
5714.93 950
5715.64 896
5716.35 958
5717.07 940
5717.78 1015
5718.49 924
5719.21 940
5719.92 955
5720.63 933
5721.35 938
5722.06 1028
5722.77 936
5723.49 942
5724.20 985
5724.92 921
5725.63 941
5726.34 986
5727.06 941
5727.77 929
5728.48 1026
5729.20 958
5729.91 982
5730.63 1113
5731.34 1035
5732.06 1005
5732.77 955
5733.48 917
5734.20 1004
5734.91 1006
5735.63 924
5736.34 909
5737.06 914
5737.77 951
5738.49 974
5739.20 969
5739.91 952
5740.63 980
5741.34 966
5742.06 918
5742.77 1008
5743.49 1015
5744.20 945
5744.92 958
5745.63 951
5746.35 934
5747.06 916
5747.78 956
5748.49 975
5749.21 955
5749.93 963
5750.64 992
5751.36 942
5752.07 960
5752.79 878
5753.50 883
5754.22 978
5754.93 987
5755.65 946
5756.37 1005
5757.08 998
5757.80 979
5758.51 1029
5759.23 996
5759.95 988
5760.66 972
5761.38 950
5762.09 964
5762.81 957
5763.53 991
5764.24 977
5764.96 921
5765.67 916
5766.39 1000
5767.11 999
5767.82 964
5768.54 978
5769.26 990
5769.97 969
5770.69 921
5771.41 972
5772.12 990
5772.84 955
5773.56 934
5774.27 1027
5774.99 1009
5775.71 1053
5776.42 1007
5777.14 1007
5777.86 1013
5778.58 1077
5779.29 1039
5780.01 1141
5780.73 1185
5781.45 1161
5782.16 1062
5782.88 1043
5783.60 1079
5784.31 1099
5785.03 1045
5785.75 1065
5786.47 1013
5787.19 1018
5787.90 1047
5788.62 972
5789.34 928
5790.06 993
5790.77 1070
5791.49 1073
5792.21 1150
5792.93 1144
5793.65 1164
5794.36 1145
5795.08 1180
5795.80 1196
5796.52 1246
5797.24 1239
5797.96 1256
5798.67 1364
5799.39 1532
5800.11 1549
5800.83 1766
5801.55 1906
5802.27 2178
5802.99 2265
5803.70 2340
5804.42 2400
5805.14 2417
5805.86 2337
5806.58 2066
5807.30 1898
5808.02 1615
5808.74 1574
5809.46 1516
5810.17 1432
5810.89 1346
5811.61 1408
5812.33 1315
5813.05 1344
5813.77 1352
5814.49 1308
5815.21 1384
5815.93 1356
5816.65 1382
5817.37 1448
5818.09 1616
5818.81 1607
5819.53 1402
5820.25 1445
5820.97 1579
5821.69 1480
5822.41 1494
5823.13 1395
5823.85 1397
5824.57 1410
5825.29 1371
5826.01 1444
5826.73 1335
5827.45 1251
5828.17 1222
5828.89 1267
5829.61 1338
5830.33 1263
5831.05 1189
5831.77 1194
5832.49 1196
5833.21 1158
5833.93 1168
5834.65 1245
5835.37 1248
5836.09 1205
5836.81 1012
5837.53 1065
5838.25 1175
5838.97 1213
5839.70 1137
5840.42 1226
5841.14 1177
5841.86 1040
5842.58 1201
5843.30 1218
5844.02 1208
5844.74 1221
5845.46 1175
5846.19 1142
5846.91 1040
5847.63 1102
5848.35 1106
5849.07 1100
5849.79 1126
5850.51 1095
5851.24 1155
5851.96 1161
5852.68 1168
5853.40 1046
5854.12 1070
5854.85 1095
5855.57 1132
5856.29 1087
5857.01 1071
5857.73 1003
5858.46 1098
5859.18 1145
5859.90 1124
5860.62 1104
5861.34 1036
5862.07 1108
5862.79 1133
5863.51 1177
5864.23 1212
5864.96 1184
5865.68 1079
5866.40 1223
5867.12 1134
5867.85 1083
5868.57 1036
5869.29 1081
5870.01 1146
5870.74 1192
5871.46 1082
5872.18 1048
5872.91 1047
5873.63 1116
5874.35 1067
5875.08 926
5875.80 1061
5876.52 1084
5877.25 1073
5877.97 1053
5878.69 982
5879.42 1034
5880.14 1063
5880.86 1012
5881.59 1006
5882.31 1100
5883.03 991
5883.76 983
5884.48 1067
5885.20 1089
5885.93 1062
5886.65 1122
5887.38 1035
5888.10 1115
5888.82 1098
5889.55 1105
5890.27 1019
5891.00 1093
5891.72 1061
5892.44 1089
5893.17 1068
5893.89 1018
5894.62 1023
5895.34 1010
5896.07 1052
5896.79 1122
5897.51 1090
5898.24 927
5898.96 1081
5899.69 1130
5900.41 1054
5901.14 1000
5901.86 1018
5902.59 1040
5903.31 1064
5904.04 1195
5904.76 1072
5905.49 1135
5906.21 1055
5906.94 1018
5907.66 1008
5908.39 979
5909.11 1011
5909.84 991
5910.56 1123
5911.29 1110
5912.01 1031
5912.74 1102
5913.46 1137
5914.19 1120
5914.92 1058
5915.64 1107
5916.37 1108
5917.09 1092
5917.82 1104
5918.54 1091
5919.27 1086
5920.00 1087
5920.72 1075
5921.45 1119
5922.17 1155
5922.90 1100
5923.63 1087
5924.35 1097
5925.08 1168
5925.80 1084
5926.53 1129
5927.26 1066
5927.98 1086
5928.71 1110
5929.44 1149
5930.16 1103
5930.89 1092
5931.62 1151
5932.34 1220
5933.07 1202
5933.80 1254
5934.52 1326
5935.25 1321
5935.98 1401
5936.70 1312
5937.43 1325
5938.16 1444
5938.88 1380
5939.61 1405
5940.34 1420
5941.07 1476
5941.79 1500
5942.52 1438
5943.25 1402
5943.97 1389
5944.70 1315
5945.43 1299
5946.16 1333
5946.88 1507
5947.61 1487
5948.34 1531
5949.07 1539
5949.80 1588
5950.52 1625
5951.25 1645
5951.98 1796
5952.71 1881
5953.43 1886
5954.16 1766
5954.89 1780
5955.62 1811
5956.35 1777
5957.07 1653
5957.80 1627
5958.53 1652
5959.26 1753
5959.99 1692
5960.72 1712
5961.44 1762
5962.17 1722
5962.90 1793
5963.63 1847
5964.36 1876
5965.09 1894
5965.82 2073
5966.54 2168
5967.27 2192
5968.00 2277
5968.73 2192
5969.46 2122
5970.19 2284
5970.92 2283
5971.65 2194
5972.38 2085
5973.11 2030
5973.83 2215
5974.56 2202
5975.29 2123
5976.02 2230
5976.75 2008
5977.48 2128
5978.21 2150
5978.94 2182
5979.67 2310
5980.40 2397
5981.13 2512
5981.86 2547
5982.59 2498
5983.32 2512
5984.05 2630
5984.78 2623
5985.51 2483
5986.24 2431
5986.97 2573
5987.70 2510
5988.43 2488
5989.16 2551
5989.89 2441
5990.62 2525
5991.35 2552
5992.08 2539
5992.81 2586
5993.54 2635
5994.27 2586
5995.00 2548
5995.73 2649
5996.46 2788
5997.19 2833
5997.92 2870
5998.65 2925
5999.38 2958
6000.11 2849
6000.85 2998
6001.58 2941
6002.31 2929
6003.04 2947
6003.77 2810
6004.50 2863
6005.23 2880
6005.96 2652
6006.69 2753
6007.43 2664
6008.16 2850
6008.89 3136
6009.62 3621
6010.35 4127
6011.08 4645
6011.81 5396
6012.54 6285
6013.28 7253
6014.01 7846
6014.74 8535
6015.47 8810
6016.20 8813
6016.94 8317
6017.67 8085
6018.40 7359
6019.13 6471
6019.86 5594
6020.59 4957
6021.33 4217
6022.06 3561
6022.79 3196
6023.52 2911
6024.26 2611
6024.99 2590
6025.72 2423
6026.45 2337
6027.19 2307
6027.92 2299
6028.65 2360
6029.38 2231
6030.12 2152
6030.85 2137
6031.58 1994
6032.31 1968
6033.05 2060
6033.78 2041
6034.51 1944
6035.25 1906
6035.98 1896
6036.71 1987
6037.44 1975
6038.18 1948
6038.91 2102
6039.64 1996
6040.38 2079
6041.11 2143
6041.84 2190
6042.58 2133
6043.31 2284
6044.04 2262
6044.78 2319
6045.51 2304
6046.24 2313
6046.98 2410
6047.71 2337
6048.45 2423
6049.18 2428
6049.91 2560
6050.65 2591
6051.38 2750
6052.11 2978
6052.85 3024
6053.58 3131
6054.32 3158
6055.05 3226
6055.79 3100
6056.52 3006
6057.25 2864
6057.99 2740
6058.72 2511
6059.46 2484
6060.19 2316
6060.93 2322
6061.66 2337
6062.39 2263
6063.13 2202
6063.86 2193
6064.60 2129
6065.33 2121
6066.07 2094
6066.80 2121
6067.54 2242
6068.27 2197
6069.01 2126
6069.74 2142
6070.48 2097
6071.21 1986
6071.95 1954
6072.68 1995
6073.42 2000
6074.15 2140
6074.89 2118
6075.62 2102
6076.36 2005
6077.10 1944
6077.83 2042
6078.57 2117
6079.30 1961
6080.04 1962
6080.77 1890
6081.51 1860
6082.25 1871
6082.98 1851
6083.72 1722
6084.45 1721
6085.19 1701
6085.93 1635
6086.66 1692
6087.40 1816
6088.13 1943
6088.87 1796
6089.61 1825
6090.34 1883
6091.08 1925
6091.81 1930
6092.55 2058
6093.29 1998
6094.02 2015
6094.76 1980
6095.50 1804
6096.23 1808
6096.97 1848
6097.71 1735
6098.44 1726
6099.18 1712
6099.92 1651
6100.65 1607
6101.39 1480
6102.13 1536
6102.87 1546
6103.60 1561
6104.34 1499
6105.08 1571
6105.81 1560
6106.55 1538
6107.29 1533
6108.03 1532
6108.76 1543
6109.50 1550
6110.24 1527
6110.98 1512
6111.71 1637
6112.45 1707
6113.19 1581
6113.93 1624
6114.66 1613
6115.40 1646
6116.14 1702
6116.88 1733
6117.62 1583
6118.35 1584
6119.09 1543
6119.83 1483
6120.57 1630
6121.31 1610
6122.04 1501
6122.78 1562
6123.52 1662
6124.26 1563
6125.00 1624
6125.74 1641
6126.47 1614
6127.21 1615
6127.95 1663
6128.69 1725
6129.43 1648
6130.17 1750
6130.91 1671
6131.64 1763
6132.38 1599
6133.12 1659
6133.86 1646
6134.60 1668
6135.34 1650
6136.08 1700
6136.82 1627
6137.56 1654
6138.30 1818
6139.04 1773
6139.77 1733
6140.51 1811
6141.25 1812
6141.99 1818
6142.73 1817
6143.47 1692
6144.21 1642
6144.95 1751
6145.69 1726
6146.43 1775
6147.17 1627
6147.91 1648
6148.65 1734
6149.39 1673
6150.13 1662
6150.87 1672
6151.61 1707
6152.35 1777
6153.09 1811
6153.83 1837
6154.57 1870
6155.31 1817
6156.05 1890
6156.79 1832
6157.53 1894
6158.27 1852
6159.01 1982
6159.75 2114
6160.49 2137
6161.23 2069
6161.97 2084
6162.71 2133
6163.45 2259
6164.20 2212
6164.94 2188
6165.68 2149
6166.42 2257
6167.16 2271
6167.90 2439
6168.64 2482
6169.38 2439
6170.12 2425
6170.86 2456
6171.61 2498
6172.35 2333
6173.09 2291
6173.83 2296
6174.57 2286
6175.31 2375
6176.05 2210
6176.79 2244
6177.54 2182
6178.28 2112
6179.02 2127
6179.76 2155
6180.50 2160
6181.24 2218
6181.99 2303
6182.73 2368
6183.47 2294
6184.21 2247
6184.95 2385
6185.70 2254
6186.44 2278
6187.18 2346
6187.92 2347
6188.66 2457
6189.41 2478
6190.15 2511
6190.89 2604
6191.63 2510
6192.38 2740
6193.12 2786
6193.86 2948
6194.60 2986
6195.35 2987
6196.09 3009
6196.83 2967
6197.57 2968
6198.32 3013
6199.06 2888
6199.80 2913
6200.55 2912
6201.29 3007
6202.03 2994
6202.78 3022
6203.52 3270
6204.26 3621
6205.00 4261
6205.75 4845
6206.49 6141
6207.23 7291
6207.98 8778
6208.72 10353
6209.46 12188
6210.21 13538
6210.95 14251
6211.70 14149
6212.44 13949
6213.18 12576
6213.93 10964
6214.67 9663
6215.41 8021
6216.16 6576
6216.90 5620
6217.65 4589
6218.39 3974
6219.13 3499
6219.88 3207
6220.62 3151
6221.37 2837
6222.11 2779
6222.85 2797
6223.60 2854
6224.34 2834
6225.09 2716
6225.83 2618
6226.58 2594
6227.32 2582
6228.07 2553
6228.81 2476
6229.56 2320
6230.30 2232
6231.04 2096
6231.79 2095
6232.53 2035
6233.28 2020
6234.02 2172
6234.77 2174
6235.51 2095
6236.26 2220
6237.00 2259
6237.75 2269
6238.49 2367
6239.24 2345
6239.99 2472
6240.73 2578
6241.48 2739
6242.22 2687
6242.97 2624
6243.71 2547
6244.46 2513
6245.20 2508
6245.95 2667
6246.70 2675
6247.44 2738
6248.19 2776
6248.93 2828
6249.68 2969
6250.42 2916
6251.17 2745
6251.92 2707
6252.66 2477
6253.41 2466
6254.15 2426
6254.90 2364
6255.65 2302
6256.39 2350
6257.14 2112
6257.89 2223
6258.63 2100
6259.38 2049
6260.13 2037
6260.87 2005
6261.62 1964
6262.37 1954
6263.11 2031
6263.86 2088
6264.61 2015
6265.35 1932
6266.10 1997
6266.85 1897
6267.59 1871
6268.34 1853
6269.09 1912
6269.83 1927
6270.58 1931
6271.33 1993
6272.08 1959
6272.82 2002
6273.57 2029
6274.32 2002
6275.06 2127
6275.81 2100
6276.56 2108
6277.31 2069
6278.05 2078
6278.80 2083
6279.55 2065
6280.30 2096
6281.05 2037
6281.79 2139
6282.54 2108
6283.29 2001
6284.04 1908
6284.78 1832
6285.53 1806
6286.28 1814
6287.03 1769
6287.78 1849
6288.53 1771
6289.27 1723
6290.02 1707
6290.77 1711
6291.52 1670
6292.27 1672
6293.02 1692
6293.76 1622
6294.51 1507
6295.26 1478
6296.01 1547
6296.76 1482
6297.51 1513
6298.26 1512
6299.00 1505
6299.75 1503
6300.50 1497
6301.25 1477
6302.00 1473
6302.75 1545
6303.50 1487
6304.25 1410
6305.00 1454
6305.75 1441
6306.50 1511
6307.24 1477
6307.99 1467
6308.74 1426
6309.49 1387
6310.24 1371
6310.99 1379
6311.74 1436
6312.49 1489
6313.24 1538
6313.99 1456
6314.74 1408
6315.49 1409
6316.24 1439
6316.99 1385
6317.74 1415
6318.49 1464
6319.24 1385
6319.99 1405
6320.74 1384
6321.49 1338
6322.24 1354
6322.99 1366
6323.74 1354
6324.49 1371
6325.24 1332
6325.99 1363
6326.74 1278
6327.49 1306
6328.24 1328
6328.99 1286
6329.74 1349
6330.50 1325
6331.25 1361
6332.00 1246
6332.75 1267
6333.50 1291
6334.25 1273
6335.00 1295
6335.75 1346
6336.50 1352
6337.25 1302
6338.00 1206
6338.76 1268
6339.51 1310
6340.26 1355
6341.01 1318
6341.76 1319
6342.51 1333
6343.26 1379
6344.02 1419
6344.77 1327
6345.52 1369
6346.27 1476
6347.02 1461
6347.77 1377
6348.53 1348
6349.28 1409
6350.03 1597
6350.78 1596
6351.53 1664
6352.29 1818
6353.04 1953
6353.79 1949
6354.54 1985
6355.29 1959
6356.05 1953
6356.80 1953
6357.55 1799
6358.30 1729
6359.06 1509
6359.81 1588
6360.56 1560
6361.31 1449
6362.07 1372
6362.82 1358
6363.57 1365
6364.32 1335
6365.08 1337
6365.83 1352
6366.58 1265
6367.33 1313
6368.09 1323
6368.84 1303
6369.59 1432
6370.35 1399
6371.10 1318
6371.85 1299
6372.61 1386
6373.36 1353
6374.11 1257
6374.87 1346
6375.62 1449
6376.37 1412
6377.13 1374
6377.88 1320
6378.63 1346
6379.39 1342
6380.14 1365
6380.89 1332
6381.65 1313
6382.40 1332
6383.16 1350
6383.91 1286
6384.66 1292
6385.42 1326
6386.17 1223
6386.92 1304
6387.68 1333
6388.43 1298
6389.19 1246
6389.94 1248
6390.70 1181
6391.45 1182
6392.20 1091
6392.96 1265
6393.71 1232
6394.47 1239
6395.22 1230
6395.98 1107
6396.73 1166
6397.49 1194
6398.24 1153
6399.00 1239
6399.75 1166
6400.51 1208
6401.26 1158
6402.02 1126
6402.77 1095
6403.53 1214
6404.28 1199
6405.04 1129
6405.79 1118
6406.55 1152
6407.30 1282
6408.06 1268
6408.81 1253
6409.57 1297
6410.32 1265
6411.08 1244
6411.83 1249
6412.59 1207
6413.34 1168
6414.10 1195
6414.86 1279
6415.61 1161
6416.37 1203
6417.12 1153
6417.88 1254
6418.64 1236
6419.39 1160
6420.15 1179
6420.90 1242
6421.66 1171
6422.42 1185
6423.17 1178
6423.93 1160
6424.68 1216
6425.44 1243
6426.20 1212
6426.95 1155
6427.71 1140
6428.47 1152
6429.22 1145
6429.98 1097
6430.74 1161
6431.49 1262
6432.25 1146
6433.01 1157
6433.76 1175
6434.52 1213
6435.28 1243
6436.03 1234
6436.79 1219
6437.55 1260
6438.30 1217
6439.06 1151
6439.82 1207
6440.58 1230
6441.33 1151
6442.09 1143
6442.85 1251
6443.61 1198
6444.36 1192
6445.12 1205
6445.88 1159
6446.64 1201
6447.39 1249
6448.15 1267
6448.91 1171
6449.67 1175
6450.42 1160
6451.18 1165
6451.94 1250
6452.70 1193
6453.46 1258
6454.21 1185
6454.97 1156
6455.73 1337
6456.49 1314
6457.25 1271
6458.00 1363
6458.76 1361
6459.52 1292
6460.28 1333
6461.04 1372
6461.80 1360
6462.55 1380
6463.31 1272
6464.07 1266
6464.83 1341
6465.59 1381
6466.35 1476
6467.11 1443
6467.87 1488
6468.62 1450
6469.38 1332
6470.14 1389
6470.90 1403
6471.66 1439
6472.42 1426
6473.18 1356
6473.94 1524
6474.70 1552
6475.46 1441
6476.22 1614
6476.97 1584
6477.73 1469
6478.49 1516
6479.25 1595
6480.01 1530
6480.77 1438
6481.53 1481
6482.29 1592
6483.05 1643
6483.81 1582
6484.57 1585
6485.33 1547
6486.09 1675
6486.85 1701
6487.61 1664
6488.37 1782
6489.13 1831
6489.89 1750
6490.65 1734
6491.41 1797
6492.17 1890
6492.93 1871
6493.69 1973
6494.45 2088
6495.21 2094
6495.97 2198
6496.73 2256
6497.49 2262
6498.26 2094
6499.02 2088
6499.78 2086
6500.54 2082
6501.30 2196
6502.06 2151
6502.82 2148
6503.58 2145
6504.34 2196
6505.10 2214
6505.86 2257
6506.62 2328
6507.39 2312
6508.15 2442
6508.91 2413
6509.67 2554
6510.43 2587
6511.19 2558
6511.95 2589
6512.72 2644
6513.48 2656
6514.24 2652
6515.00 2592
6515.76 2698
6516.52 2687
6517.28 2626
6518.05 2729
6518.81 2713
6519.57 2818
6520.33 2809
6521.09 2851
6521.86 2972
6522.62 3135
6523.38 3426
6524.14 3544
6524.90 3811
6525.67 4049
6526.43 4424
6527.19 4931
6527.95 5325
6528.72 5663
6529.48 5795
6530.24 5929
6531.00 5825
6531.77 5691
6532.53 5607
6533.29 6004
6534.05 6498
6534.82 7297
6535.58 8377
6536.34 9195
6537.11 10300
6537.87 11066
6538.63 11336
6539.39 10756
6540.16 9737
6540.92 8889
6541.68 7714
6542.45 6566
6543.21 5498
6543.97 4641
6544.74 3703
6545.50 3439
6546.26 2984
6547.03 2811
6547.79 2566
6548.55 2535
6549.32 2403
6550.08 2395
6550.84 2275
6551.61 2451
6552.37 2396
6553.14 2398
6553.90 2254
6554.66 2126
6555.43 2182
6556.19 2249
6556.96 2152
6557.72 2115
6558.48 2083
6559.25 2113
6560.01 2095
6560.78 2245
6561.54 2238
6562.31 2165
6563.07 2327
6563.83 2432
6564.60 2448
6565.36 2535
6566.13 2515
6566.89 2708
6567.66 2629
6568.42 2618
6569.19 2720
6569.95 2601
6570.72 2622
6571.48 2549
6572.25 2537
6573.01 2719
6573.78 2765
6574.54 2944
6575.31 3122
6576.07 3062
6576.84 3127
6577.60 3047
6578.37 3069
6579.13 3017
6579.90 2911
6580.66 2806
6581.43 2735
6582.19 2694
6582.96 2767
6583.73 2620
6584.49 2483
6585.26 2497
6586.02 2485
6586.79 2494
6587.55 2530
6588.32 2486
6589.09 2468
6589.85 2567
6590.62 2689
6591.38 2618
6592.15 2727
6592.92 2780
6593.68 3151
6594.45 3119
6595.22 3145
6595.98 3330
6596.75 3378
6597.51 3345
6598.28 3345
6599.05 3194
6599.81 3031
6600.58 2890
6601.35 2797
6602.11 2742
6602.88 2644
6603.65 2712
6604.41 2661
6605.18 2680
6605.95 2826
6606.71 2746
6607.48 2879
6608.25 3028
6609.02 3175
6609.78 3245
6610.55 3295
6611.32 3229
6612.08 3310
6612.85 3167
6613.62 3154
6614.39 2902
6615.15 2878
6615.92 2689
6616.69 2532
6617.46 2344
6618.22 2371
6618.99 2286
6619.76 2262
6620.53 2196
6621.30 2169
6622.06 2224
6622.83 2171
6623.60 2081
6624.37 2127
6625.13 2049
6625.90 2092
6626.67 2081
6627.44 2052
6628.21 2073
6628.98 2027
6629.74 2112
6630.51 2164
6631.28 2263
6632.05 2430
6632.82 2540
6633.59 2654
6634.35 3076
6635.12 3199
6635.89 3400
6636.66 3563
6637.43 3404
6638.20 3276
6638.97 3227
6639.74 3029
6640.50 2646
6641.27 2417
6642.04 2291
6642.81 2290
6643.58 2216
6644.35 2079
6645.12 1943
6645.89 2009
6646.66 2029
6647.43 2066
6648.20 1994
6648.97 2050
6649.73 2072
6650.50 1955
6651.27 2003
6652.04 1978
6652.81 1872
6653.58 1956
6654.35 2025
6655.12 1927
6655.89 1909
6656.66 2031
6657.43 1948
6658.20 1945
6658.97 1909
6659.74 1719
6660.51 1709
6661.28 1744
6662.05 1806
6662.82 1813
6663.59 1750
6664.36 1775
6665.13 1838
6665.90 1844
6666.67 1715
6667.44 1642
6668.22 1697
6668.99 1749
6669.76 1849
6670.53 1884
6671.30 1886
6672.07 1931
6672.84 1924
6673.61 1865
6674.38 1797
6675.15 1911
6675.92 1915
6676.69 1921
6677.46 2018
6678.24 1866
6679.01 1883
6679.78 1880
6680.55 1910
6681.32 1845
6682.09 1786
6682.86 1874
6683.63 2041
6684.41 2046
6685.18 2049
6685.95 2049
6686.72 1970
6687.49 2012
6688.26 1982
6689.04 1978
6689.81 1786
6690.58 1843
6691.35 1695
6692.12 1704
6692.90 1612
6693.67 1686
6694.44 1595
6695.21 1674
6695.98 1775
6696.76 1684
6697.53 1626
6698.30 1643
6699.07 1589
6699.84 1744
6700.62 1654
6701.39 1652
6702.16 1615
6702.93 1611
6703.71 1619
6704.48 1533
6705.25 1577
6706.03 1527
6706.80 1636
6707.57 1680
6708.34 1651
6709.12 1634
6709.89 1600
6710.66 1611
6711.44 1606
6712.21 1616
6712.98 1553
6713.75 1552
6714.53 1546
6715.30 1481
6716.07 1522
6716.85 1520
6717.62 1431
6718.39 1479
6719.17 1434
6719.94 1444
6720.72 1463
6721.49 1397
6722.26 1278
6723.04 1422
6723.81 1477
6724.58 1445
6725.36 1502
6726.13 1454
6726.91 1431
6727.68 1424
6728.45 1356
6729.23 1397
6730.00 1463
6730.78 1489
6731.55 1365
6732.32 1402
6733.10 1405
6733.87 1407
6734.65 1373
6735.42 1441
6736.20 1327
6736.97 1303
6737.74 1278
6738.52 1405
6739.29 1417
6740.07 1459
6740.84 1395
6741.62 1398
6742.39 1398
6743.17 1406
6743.94 1338
6744.72 1336
6745.49 1506
6746.27 1549
6747.04 1487
6747.82 1498
6748.59 1514
6749.37 1610
6750.14 1629
6750.92 1573
6751.69 1702
6752.47 1789
6753.24 1857
6754.02 1855
6754.80 1734
6755.57 1746
6756.35 1651
6757.12 1671
6757.90 1589
6758.67 1523
6759.45 1417
6760.23 1389
6761.00 1322
6761.78 1426
6762.55 1450
6763.33 1468
6764.11 1386
6764.88 1370
6765.66 1434
6766.43 1338
6767.21 1350
6767.99 1353
6768.76 1396
6769.54 1365
6770.32 1452
6771.09 1372
6771.87 1343
6772.64 1340
6773.42 1321
6774.20 1367
6774.97 1348
6775.75 1231
6776.53 1334
6777.31 1362
6778.08 1323
6778.86 1339
6779.64 1380
6780.41 1332
6781.19 1400
6781.97 1340
6782.74 1337
6783.52 1407
6784.30 1356
6785.08 1415
6785.85 1315
6786.63 1267
6787.41 1252
6788.19 1309
6788.96 1215
6789.74 1285
6790.52 1223
6791.30 1183
6792.07 1170
6792.85 1224
6793.63 1215
6794.41 1172
6795.18 1133
6795.96 1202
6796.74 1181
6797.52 1200
6798.30 1143
6799.07 1114
6799.85 1167
6800.63 1290
6801.41 1209
6802.19 1266
6802.97 1301
6803.74 1376
6804.52 1281
6805.30 1225
6806.08 1162
6806.86 1161
6807.64 1184
6808.41 1195
6809.19 1230
6809.97 1258
6810.75 1166
6811.53 1196
6812.31 1235
6813.09 1307
6813.87 1208
6814.64 1218
6815.42 1162
6816.20 1208
6816.98 1238
6817.76 1289
6818.54 1176
6819.32 1278
6820.10 1170
6820.88 1270
6821.66 1269
6822.44 1272
6823.22 1237
6824.00 1281
6824.78 1280
6825.55 1237
6826.33 1251
6827.11 1354
6827.89 1270
6828.67 1279
6829.45 1207
6830.23 1211
6831.01 1263
6831.79 1232
6832.57 1194
6833.35 1204
6834.13 1215
6834.91 1102
6835.69 1166
6836.47 1217
6837.25 1130
6838.03 1143
6838.81 1144
6839.60 1145
6840.38 1176
6841.16 1143
6841.94 1220
6842.72 1169
6843.50 1176
6844.28 1215
6845.06 1206
6845.84 1118
6846.62 1291
6847.40 1467
6848.18 1669
6848.96 1992
6849.74 2238
6850.53 2442
6851.31 2732
6852.09 2935
6852.87 3066
6853.65 3145
6854.43 2900
6855.21 2666
6855.99 2387
6856.77 2231
6857.56 1941
6858.34 1698
6859.12 1588
6859.90 1485
6860.68 1426
6861.46 1340
6862.25 1238
6863.03 1304
6863.81 1288
6864.59 1347
6865.37 1383
6866.15 1378
6866.94 1370
6867.72 1408
6868.50 1405
6869.28 1351
6870.07 1348
6870.85 1411
6871.63 1365
6872.41 1314
6873.19 1334
6873.98 1293
6874.76 1311
6875.54 1248
6876.32 1291
6877.11 1375
6877.89 1379
6878.67 1469
6879.45 1420
6880.24 1406
6881.02 1372
6881.80 1379
6882.59 1428
6883.37 1388
6884.15 1442
6884.93 1477
6885.72 1564
6886.50 1673
6887.28 1791
6888.07 1946
6888.85 2110
6889.63 2037
6890.42 2039
6891.20 2024
6891.98 1927
6892.77 1923
6893.55 1837
6894.33 1638
6895.12 1633
6895.90 1658
6896.68 1590
6897.47 1653
6898.25 1484
6899.04 1465
6899.82 1456
6900.60 1407
6901.39 1460
6902.17 1538
6902.95 1533
6903.74 1479
6904.52 1548
6905.31 1499
6906.09 1578
6906.88 1529
6907.66 1452
6908.44 1537
6909.23 1514
6910.01 1524
6910.80 1495
6911.58 1556
6912.37 1468
6913.15 1414
6913.94 1382
6914.72 1423
6915.50 1425
6916.29 1436
6917.07 1428
6917.86 1399
6918.64 1430
6919.43 1462
6920.21 1447
6921.00 1478
6921.78 1446
6922.57 1388
6923.35 1388
6924.14 1231
6924.93 1396
6925.71 1502
6926.50 1491
6927.28 1426
6928.07 1441
6928.85 1425
6929.64 1482
6930.42 1524
6931.21 1485
6931.99 1426
6932.78 1381
6933.57 1453
6934.35 1506
6935.14 1493
6935.92 1462
6936.71 1402
6937.50 1460
6938.28 1562
6939.07 1521
6939.85 1529
6940.64 1535
6941.43 1582
6942.21 1765
6943.00 1763
6943.78 1775
6944.57 1845
6945.36 1893
6946.14 1880
6946.93 1928
6947.72 2022
6948.50 2060
6949.29 1939
6950.08 1902
6950.86 1847
6951.65 1804
6952.44 1817
6953.22 1826
6954.01 1782
6954.80 1799
6955.58 1746
6956.37 1826
6957.16 1726
6957.95 1696
6958.73 1737
6959.52 1815
6960.31 1812
6961.10 1749
6961.88 1734
6962.67 1790
6963.46 1764
6964.24 1782
6965.03 1826
6965.82 1854
6966.61 1930
6967.40 2049
6968.18 2059
6968.97 2216
6969.76 2320
6970.55 2338
6971.33 2376
6972.12 2477
6972.91 2546
6973.70 2642
6974.49 2465
6975.27 2449
6976.06 2496
6976.85 2515
6977.64 2481
6978.43 2590
6979.22 2554
6980.00 2498
6980.79 2829
6981.58 3273
6982.37 3932
6983.16 4711
6983.95 5851
6984.74 7060
6985.52 8319
6986.31 9560
6987.10 10625
6987.89 10887
6988.68 10655
6989.47 10009
6990.26 8810
6991.05 7497
6991.83 6403
6992.62 5347
6993.41 4514
6994.20 3767
6994.99 3272
6995.78 2776
6996.57 2572
6997.36 2427
6998.15 2236
6998.94 2269
6999.73 2194
7000.52 2156
7001.31 2093
7002.10 2093
7002.89 1986
7003.68 2009
7004.47 1962
7005.26 1966
7006.05 1848
7006.84 1719
7007.63 1653
7008.42 1691
7009.21 1708
7010.00 1658
7010.79 1734
7011.58 1734
7012.37 1767
7013.16 1822
7013.95 1809
7014.74 1921
7015.53 1859
7016.32 1923
7017.11 1934
7017.90 1897
7018.69 1826
7019.48 1719
7020.27 1750
7021.06 1873
7021.85 1803
7022.64 1899
7023.43 1936
7024.22 2179
7025.02 2260
7025.81 2214
7026.60 2235
7027.39 2350
7028.18 2219
7028.97 2088
7029.76 1908
7030.55 1758
7031.34 1598
7032.14 1563
7032.93 1555
7033.72 1518
7034.51 1541
7035.30 1462
7036.09 1580
7036.88 1574
7037.68 1539
7038.47 1576
7039.26 1640
7040.05 1613
7040.84 1686
7041.64 1673
7042.43 1621
7043.22 1650
7044.01 1658
7044.80 1686
7045.60 1652
7046.39 1734
7047.18 1758
7047.97 1849
7048.76 1808
7049.56 1946
7050.35 1990
7051.14 2105
7051.93 2138
7052.73 2122
7053.52 2043
7054.31 1799
7055.10 1848
7055.90 1758
7056.69 1679
7057.48 1671
7058.27 1637
7059.07 1659
7059.86 1726
7060.65 1627
7061.45 1649
7062.24 1646
7063.03 1676
7063.83 1706
7064.62 1651
7065.41 1710
7066.21 1648
7067.00 1677
7067.79 1699
7068.59 1553
7069.38 1522
7070.17 1531
7070.97 1512
7071.76 1496
7072.55 1471
7073.35 1398
7074.14 1361
7074.93 1334
7075.73 1352
7076.52 1328
7077.32 1226
7078.11 1286
7078.90 1253
7079.70 1289
7080.49 1337
7081.29 1347
7082.08 1287
7082.87 1301
7083.67 1303
7084.46 1213
7085.26 1217
7086.05 1279
7086.85 1286
7087.64 1256
7088.43 1342
7089.23 1223
7090.02 1240
7090.82 1376
7091.61 1338
7092.41 1184
7093.20 1162
7094.00 1212
7094.79 1175
7095.59 1115
7096.38 1210
7097.18 1232
7097.97 1103
7098.77 1117
7099.56 1141
7100.36 1097
7101.15 1066
7101.95 1057
7102.74 1126
7103.54 1105
7104.33 1184
7105.13 1127
7105.92 1085
7106.72 1109
7107.52 1104
7108.31 1014
7109.11 1028
7109.90 1110
7110.70 1125
7111.49 1049
7112.29 1149
7113.09 1005
7113.88 1113
7114.68 1048
7115.47 1102
7116.27 1191
7117.07 1056
7117.86 978
7118.66 944
7119.45 1027
7120.25 1024
7121.05 1037
7121.84 1031
7122.64 1043
7123.44 1087
7124.23 1131
7125.03 1093
7125.83 1019
7126.62 1021
7127.42 1151
7128.22 1080
7129.01 1057
7129.81 1103
7130.61 1121
7131.40 1075
7132.20 1043
7133.00 1076
7133.79 1077
7134.59 1100
7135.39 1058
7136.19 1046
7136.98 990
7137.78 999
7138.58 1024
7139.38 1049
7140.17 989
7140.97 950
7141.77 959
7142.57 972
7143.36 901
7144.16 908
7144.96 950
7145.76 956
7146.55 978
7147.35 960
7148.15 904
7148.95 904
7149.74 984
7150.54 902
7151.34 927
7152.14 922
7152.94 966
7153.74 997
7154.53 917
7155.33 945
7156.13 927
7156.93 1001
7157.73 995
7158.53 961
7159.32 1019
7160.12 1029
7160.92 1080
7161.72 1022
7162.52 951
7163.32 952
7164.12 904
7164.91 964
7165.71 856
7166.51 909
7167.31 933
7168.11 952
7168.91 921
7169.71 945
7170.51 930
7171.31 895
7172.11 951
7172.90 915
7173.70 922
7174.50 959
7175.30 960
7176.10 893
7176.90 898
7177.70 879
7178.50 901
7179.30 868
7180.10 900
7180.90 957
7181.70 877
7182.50 907
7183.30 922
7184.10 920
7184.90 952
7185.70 953
7186.50 888
7187.30 914
7188.10 996
7188.90 948
7189.70 876
7190.50 956
7191.30 963
7192.10 861
7192.90 899
7193.70 889
7194.50 913
7195.30 885
7196.10 892
7196.90 887
7197.70 897
7198.50 880
7199.30 890
7200.11 872
7200.91 877
7201.71 844
7202.51 882
7203.31 861
7204.11 799
7204.91 883
7205.71 905
7206.51 934
7207.31 838
7208.12 915
7208.92 802
7209.72 871
7210.52 888
7211.32 868
7212.12 885
7212.92 925
7213.72 871
7214.53 821
7215.33 845
7216.13 877
7216.93 847
7217.73 816
7218.53 863
7219.34 838
7220.14 927
7220.94 882
7221.74 911
7222.54 911
7223.35 893
7224.15 859
7224.95 932
7225.75 850
7226.56 893
7227.36 887
7228.16 860
7228.96 908
7229.76 769
7230.57 894
7231.37 880
7232.17 869
7232.97 885
7233.78 894
7234.58 856
7235.38 878
7236.19 858
7236.99 862
7237.79 844
7238.59 863
7239.40 850
7240.20 911
7241.00 804
7241.81 879
7242.61 943
7243.41 961
7244.22 919
7245.02 947
7245.82 935
7246.63 859
7247.43 932
7248.23 1014
7249.04 963
7249.84 940
7250.64 932
7251.45 924
7252.25 857
7253.05 875
7253.86 916
7254.66 944
7255.46 953
7256.27 983
7257.07 997
7257.88 981
7258.68 1028
7259.48 1043
7260.29 1064
7261.09 1085
7261.90 1140
7262.70 1185
7263.51 1257
7264.31 1261
7265.11 1250
7265.92 1219
7266.72 1123
7267.53 1120
7268.33 1076
7269.14 991
7269.94 1036
7270.75 1033
7271.55 1063
7272.36 1029
7273.16 1017
7273.97 1093
7274.77 1121
7275.58 1150
7276.38 1105
7277.19 1109
7277.99 1143
7278.80 1127
7279.60 1157
7280.41 1134
7281.21 1321
7282.02 1444
7282.82 1532
7283.63 1822
7284.43 2010
7285.24 2129
7286.04 2195
7286.85 2327
7287.66 2267
7288.46 2040
7289.27 1862
7290.07 1679
7290.88 1445
7291.68 1287
7292.49 1226
7293.30 1278
7294.10 1224
7294.91 1127
7295.71 1026
7296.52 1025
7297.33 1035
7298.13 1055
7298.94 1087
7299.74 987
7300.55 1041
7301.36 1062
7302.16 1068
7302.97 1016
7303.78 993
7304.58 1075
7305.39 984
7306.20 982
7307.00 875
7307.81 925
7308.62 1054
7309.42 1103
7310.23 1053
7311.04 1203
7311.84 1146
7312.65 1084
7313.46 1119
7314.27 1052
7315.07 1077
7315.88 1102
7316.69 1123
7317.49 1187
7318.30 1347
7319.11 1312
7319.92 1482
7320.72 1512
7321.53 1514
7322.34 1467
7323.15 1390
7323.95 1374
7324.76 1324
7325.57 1275
7326.38 1220
7327.19 1137
7327.99 1171
7328.80 1107
7329.61 1137
7330.42 1129
7331.22 1083
7332.03 1030
7332.84 1056
7333.65 986
7334.46 1055
7335.27 1079
7336.07 1057
7336.88 1029
7337.69 1009
7338.50 1086
7339.31 1110
7340.12 1067
7340.92 1037
7341.73 1070
7342.54 1048
7343.35 961
7344.16 920
7344.97 922
7345.78 1019
7346.59 1017
7347.39 1027
7348.20 1013
7349.01 949
7349.82 903
7350.63 959
7351.44 990
7352.25 981
7353.06 929
7353.87 1054
7354.68 1013
7355.49 941
7356.30 935
7357.11 897
7357.92 952
7358.72 975
7359.53 966
7360.34 1049
7361.15 1012
7361.96 965
7362.77 1003
7363.58 1042
7364.39 1008
7365.20 1038
7366.01 971
7366.82 992
7367.63 976
7368.44 1002
7369.25 945
7370.06 950
7370.87 978
7371.68 953
7372.49 955
7373.30 934
7374.11 912
7374.93 1032
7375.74 955
7376.55 950
7377.36 932
7378.17 973
7378.98 957
7379.79 998
7380.60 1056
7381.41 1019
7382.22 1149
7383.03 1191
7383.84 1136
7384.65 1016
7385.46 1075
7386.28 1068
7387.09 1056
7387.90 1001
7388.71 1037
7389.52 1011
7390.33 940
7391.14 869
7391.95 861
7392.77 836
7393.58 840
7394.39 893
7395.20 905
7396.01 916
7396.82 881
7397.64 925
7398.45 834
7399.26 972
7400.07 931
7400.88 919
7401.69 916
7402.51 924
7403.32 902
7404.13 839
7404.94 837
7405.76 818
7406.57 887
7407.38 803
7408.19 850
7409.00 801
7409.82 885
7410.63 902
7411.44 861
7412.25 806
7413.07 849
7413.88 841
7414.69 868
7415.50 847
7416.32 848
7417.13 864
7417.94 873
7418.76 812
7419.57 831
7420.38 807
7421.19 787
7422.01 811
7422.82 868
7423.63 861
7424.45 773
7425.26 905
7426.07 916
7426.89 853
7427.70 906
7428.51 949
7429.33 936
7430.14 972
7430.95 967
7431.77 998
7432.58 976
7433.39 1042
7434.21 1083
7435.02 1083
7435.84 1057
7436.65 996
7437.46 1013
7438.28 1037
7439.09 978
7439.91 938
7440.72 1025
7441.53 1066
7442.35 1028
7443.16 985
7443.98 1005
7444.79 942
7445.60 835
7446.42 904
7447.23 892
7448.05 897
7448.86 897
7449.68 862
7450.49 867
7451.31 853
7452.12 798
7452.94 822
7453.75 814
7454.57 772
7455.38 820
7456.20 862
7457.01 840
7457.83 829
7458.64 801
7459.46 788
7460.27 854
7461.09 829
7461.90 806
7462.72 796
7463.53 802
7464.35 832
7465.16 816
7465.98 818
7466.79 838
7467.61 843
7468.42 824
7469.24 843
7470.06 839
7470.87 842
7471.69 889
7472.50 860
7473.32 828
7474.13 869
7474.95 831
7475.77 776
7476.58 779
7477.40 763
7478.21 809
7479.03 734
7479.85 800
7480.66 858
7481.48 820
7482.30 740
7483.11 821
7483.93 814
7484.75 823
7485.56 808
7486.38 798
7487.20 805
7488.01 746
7488.83 789
7489.65 788
7490.46 841
7491.28 822
7492.10 769
7492.91 805
7493.73 795
7494.55 778
7495.36 819
7496.18 781
7497.00 817
7497.82 825
7498.63 822
7499.45 805
7500.27 744
7501.08 785
7501.90 835
7502.72 807
7503.54 782
7504.35 716
7505.17 776
7505.99 796
7506.81 812
7507.62 775
7508.44 810
7509.26 781
7510.08 820
7510.90 845
7511.71 779
7512.53 748
7513.35 790
7514.17 857
7514.99 803
7515.80 780
7516.62 806
7517.44 807
7518.26 811
7519.08 790
7519.90 822
7520.71 791
7521.53 760
7522.35 764
7523.17 786
7523.99 830
7524.81 778
7525.63 763
7526.45 718
7527.26 794
7528.08 778
7528.90 840
7529.72 833
7530.54 777
7531.36 776
7532.18 796
7533.00 771
7533.82 789
7534.64 725
7535.45 793
7536.27 813
7537.09 801
7537.91 690
7538.73 769
7539.55 781
7540.37 825
7541.19 804
7542.01 771
7542.83 809
7543.65 787
7544.47 724
7545.29 724
7546.11 709
7546.93 704
7547.75 842
7548.57 793
7549.39 820
7550.21 791
7551.03 755
7551.85 783
7552.67 750
7553.49 789
7554.31 799
7555.13 736
7555.95 822
7556.77 792
7557.59 738
7558.41 760
7559.23 769
7560.05 856
7560.87 813
7561.69 777
7562.51 834
7563.34 860
7564.16 790
7564.98 751
7565.80 794
7566.62 820
7567.44 845
7568.26 839
7569.08 828
7569.90 768
7570.72 778
7571.55 773
7572.37 859
7573.19 790
7574.01 802
7574.83 820
7575.65 808
7576.47 748
7577.30 811
7578.12 814
7578.94 823
7579.76 836
7580.58 811
7581.40 884
7582.23 833
7583.05 870
7583.87 918
7584.69 883
7585.51 829
7586.33 892
7587.16 849
7587.98 837
7588.80 929
7589.62 957
7590.45 944
7591.27 936
7592.09 955
7592.91 972
7593.74 926
7594.56 891
7595.38 943
7596.20 940
7597.03 952
7597.85 925
7598.67 977
7599.49 973
7600.32 911
7601.14 1041
7601.96 1020
7602.78 993
7603.61 1082
7604.43 1180
7605.25 1259
7606.08 1231
7606.90 1251
7607.72 1261
7608.55 1226
7609.37 1187
7610.19 1080
7611.02 1034
7611.84 1075
7612.66 1006
7613.49 953
7614.31 963
7615.13 1136
7615.96 1002
7616.78 1006
7617.60 1073
7618.43 1137
7619.25 1142
7620.08 1179
7620.90 1135
7621.72 1054
7622.55 1028
7623.37 1007
7624.20 968
7625.02 996
7625.84 976
7626.67 1016
7627.49 1054
7628.32 1052
7629.14 1097
7629.97 1203
7630.79 1274
7631.61 1324
7632.44 1439
7633.26 1541
7634.09 1513
7634.91 1418
7635.74 1363
7636.56 1300
7637.39 1204
7638.21 1091
7639.04 1093
7639.86 1016
7640.69 1040
7641.51 956
7642.34 917
7643.16 975
7643.99 889
7644.81 926
7645.64 929
7646.46 927
7647.29 885
7648.11 852
7648.94 896
7649.76 815
7650.59 869
7651.42 871
7652.24 838
7653.07 836
7653.89 809
7654.72 826
7655.54 747
7656.37 834
7657.20 870
7658.02 807
7658.85 792
7659.67 816
7660.50 819
7661.33 799
7662.15 787
7662.98 745
7663.80 804
7664.63 820
7665.46 784
7666.28 733
7667.11 787
7667.94 845
7668.76 834
7669.59 859
7670.42 831
7671.24 769
7672.07 863
7672.90 810
7673.72 839
7674.55 884
7675.38 836
7676.20 811
7677.03 804
7677.86 802
7678.68 827
7679.51 803
7680.34 798
7681.16 750
7681.99 740
7682.82 779
7683.65 736
7684.47 816
7685.30 827
7686.13 814
7686.96 779
7687.78 868
7688.61 864
7689.44 799
7690.27 780
7691.09 818
7691.92 782
7692.75 785
7693.58 736
7694.41 721
7695.23 763
7696.06 737
7696.89 756
7697.72 794
7698.55 799
7699.37 871
7700.20 854
7701.03 771
7701.86 786
7702.69 796
7703.51 772
7704.34 797
7705.17 772
7706.00 726
7706.83 788
7707.66 723
7708.49 734
7709.31 810
7710.14 737
7710.97 727
7711.80 683
7712.63 752
7713.46 755
7714.29 782
7715.12 768
7715.95 781
7716.77 739
7717.60 787
7718.43 732
7719.26 777
7720.09 716
7720.92 826
7721.75 746
7722.58 714
7723.41 781
7724.24 768
7725.07 771
7725.90 692
7726.73 698
7727.56 697
7728.39 693
7729.22 726
7730.05 699
7730.88 738
7731.71 775
7732.54 706
7733.37 713
7734.20 660
7735.03 688
7735.86 696
7736.69 645
7737.52 667
7738.35 657
7739.18 685
7740.01 678
7740.84 724
7741.67 728
7742.50 725
7743.33 683
7744.16 729
7744.99 720
7745.82 755
7746.65 758
7747.48 804
7748.31 868
7749.14 796
7749.97 820
7750.81 849
7751.64 778
7752.47 780
7753.30 834
7754.13 725
7754.96 699
7755.79 715
7756.62 719
7757.45 698
7758.29 690
7759.12 736
7759.95 753
7760.78 757
7761.61 683
7762.44 739
7763.27 746
7764.11 713
7764.94 724
7765.77 710
7766.60 751
7767.43 758
7768.26 787
7769.10 722
7769.93 734
7770.76 675
7771.59 764
7772.42 789
7773.26 715
7774.09 735
7774.92 698
7775.75 686
7776.59 670
7777.42 689
7778.25 760
7779.08 744
7779.92 737
7780.75 701
7781.58 705
7782.41 605
7783.25 663
7784.08 688
7784.91 669
7785.74 666
7786.58 668
7787.41 717
7788.24 700
7789.08 723
7789.91 696
7790.74 685
7791.57 715
7792.41 664
7793.24 634
7794.07 728
7794.91 671
7795.74 653
7796.57 734
7797.41 693
7798.24 717
7799.07 742
7799.91 731
7800.74 669
7801.58 704
7802.41 756
7803.24 760
7804.08 723
7804.91 718
7805.74 748
7806.58 751
7807.41 721
7808.25 703
7809.08 720
7809.91 752
7810.75 741
7811.58 765
7812.42 728
7813.25 768
7814.09 828
7814.92 841
7815.75 822
7816.59 911
7817.42 907
7818.26 843
7819.09 901
7819.93 830
7820.76 805
7821.60 773
7822.43 778
7823.27 793
7824.10 790
7824.94 795
7825.77 720
7826.61 762
7827.44 761
7828.28 807
7829.11 849
7829.95 870
7830.78 833
7831.62 815
7832.45 812
7833.29 799
7834.12 846
7834.96 825
7835.79 800
7836.63 807
7837.46 780
7838.30 817
7839.14 823
7839.97 830
7840.81 825
7841.64 728
7842.48 787
7843.31 823
7844.15 857
7844.99 809
7845.82 770
7846.66 793
7847.49 798
7848.33 779
7849.17 792
7850.00 762
7850.84 819
7851.68 807
7852.51 791
7853.35 839
7854.18 851
7855.02 874
7855.86 805
7856.69 857
7857.53 879
7858.37 946
7859.20 954
7860.04 990
7860.88 1033
7861.71 1026
7862.55 1011
7863.39 996
7864.23 1000
7865.06 869
7865.90 846
7866.74 798
7867.57 890
7868.41 804
7869.25 905
7870.09 865
7870.92 860
7871.76 870
7872.60 810
7873.44 847
7874.27 917
7875.11 932
7875.95 910
7876.79 969
7877.62 977
7878.46 977
7879.30 1016
7880.14 1073
7880.97 1111
7881.81 1085
7882.65 1087
7883.49 1137
7884.33 1177
7885.16 1095
7886.00 1019
7886.84 983
7887.68 973
7888.52 895
7889.36 931
7890.19 922
7891.03 1029
7891.87 963
7892.71 897
7893.55 982
7894.39 939
7895.23 896
7896.06 918
7896.90 842
7897.74 826
7898.58 931
7899.42 916
7900.26 837
7901.10 849
7901.94 804
7902.77 812
7903.61 855
7904.45 790
7905.29 827
7906.13 854
7906.97 947
7907.81 831
7908.65 788
7909.49 811
7910.33 840
7911.17 806
7912.01 774
7912.85 826
7913.69 848
7914.53 884
7915.37 837
7916.21 950
7917.05 949
7917.89 973
7918.73 1018
7919.57 1048
7920.41 1030
7921.25 987
7922.09 1039
7922.93 1041
7923.77 932
7924.61 829
7925.45 836
7926.29 874
7927.13 936
7927.97 817
7928.81 772
7929.65 728
7930.49 755
7931.33 764
7932.17 804
7933.01 755
7933.85 747
7934.69 756
7935.53 759
7936.37 689
7937.21 771
7938.05 685
7938.90 764
7939.74 740
7940.58 744
7941.42 716
7942.26 671
7943.10 669
7943.94 665
7944.78 836
7945.63 760
7946.47 747
7947.31 782
7948.15 790
7948.99 789
7949.83 753
7950.67 762
7951.52 794
7952.36 774
7953.20 808
7954.04 803
7954.88 799
7955.72 848
7956.57 885
7957.41 888
7958.25 893
7959.09 842
7959.93 819
7960.78 824
7961.62 826
7962.46 780
7963.30 793
7964.15 799
7964.99 833
7965.83 848
7966.67 846
7967.52 903
7968.36 923
7969.20 829
7970.04 833
7970.89 805
7971.73 764
7972.57 729
7973.41 793
7974.26 788
7975.10 748
7975.94 734
7976.79 770
7977.63 751
7978.47 754
7979.31 760
7980.16 740
7981.00 789
7981.84 760
7982.69 776
7983.53 756
7984.37 735
7985.22 690
7986.06 723
7986.90 699
7987.75 703
7988.59 637
7989.44 694
7990.28 681
7991.12 711
7991.97 691
7992.81 706
7993.65 746
7994.50 723
7995.34 651
7996.19 683
7997.03 677
7997.87 659
7998.72 654
7999.56 695
8000.41 783
8001.25 693
8002.10 648
8002.94 670
8003.78 713
8004.63 712
8005.47 717
8006.32 699
8007.16 636
8008.01 668
8008.85 627
8009.70 676
8010.54 691
8011.39 623
8012.23 594
8013.08 678
8013.92 655
8014.77 662
8015.61 645
8016.46 610
8017.30 632
8018.15 653
8018.99 689
8019.84 599
8020.68 670
8021.53 650
8022.37 693
8023.22 618
8024.06 625
8024.91 630
8025.75 679
8026.60 640
8027.45 691
8028.29 617
8029.14 648
8029.98 655
8030.83 585
8031.67 640
8032.52 659
8033.37 604
8034.21 624
8035.06 635
8035.90 704
8036.75 640
8037.60 634
8038.44 656
8039.29 632
8040.14 626
8040.98 687
8041.83 645
8042.68 649
8043.52 636
8044.37 628
8045.21 651
8046.06 651
8046.91 674
8047.75 674
8048.60 676
8049.45 634
8050.30 631
8051.14 689
8051.99 726
8052.84 647
8053.68 629
8054.53 674
8055.38 676
8056.22 650
8057.07 693
8057.92 626
8058.77 604
8059.61 619
8060.46 628
8061.31 687
8062.16 662
8063.00 653
8063.85 625
8064.70 666
8065.55 658
8066.39 594
8067.24 614
8068.09 680
8068.94 624
8069.79 637
8070.63 608
8071.48 618
8072.33 620
8073.18 610
8074.03 627
8074.87 657
8075.72 619
8076.57 638
8077.42 630
8078.27 578
8079.12 610
8079.96 628
8080.81 618
8081.66 546
8082.51 625
8083.36 660
8084.21 625
8085.06 594
8085.90 581
8086.75 665
8087.60 619
8088.45 614
8089.30 562
8090.15 579
8091.00 655
8091.85 608
8092.70 600
8093.54 616
8094.39 616
8095.24 652
8096.09 620
8096.94 609
8097.79 657
8098.64 600
8099.49 610
8100.34 636
8101.19 619
8102.04 618
8102.89 561
8103.74 610
8104.59 644
8105.44 595
8106.29 589
8107.14 592
8107.99 589
8108.84 602
8109.69 643
8110.54 607
8111.39 601
8112.24 602
8113.09 625
8113.94 629
8114.79 652
8115.64 661
8116.49 672
8117.34 642
8118.19 613
8119.04 630
8119.89 618
8120.74 696
8121.59 685
8122.44 727
8123.29 679
8124.14 680
8124.99 643
8125.84 627
8126.70 669
8127.55 717
8128.40 708
8129.25 665
8130.10 643
8130.95 687
8131.80 663
8132.65 694
8133.50 692
8134.36 698
8135.21 652
8136.06 647
8136.91 652
8137.76 684
8138.61 689
8139.46 689
8140.32 662
8141.17 688
8142.02 694
8142.87 679
8143.72 735
8144.57 773
8145.43 774
8146.28 712
8147.13 737
8147.98 767
8148.83 748
8149.69 696
8150.54 746
8151.39 726
8152.24 741
8153.10 765
8153.95 816
8154.80 874
8155.65 969
8156.50 1044
8157.36 958
8158.21 907
8159.06 891
8159.92 873
8160.77 808
8161.62 740
8162.47 789
8163.33 772
8164.18 740
8165.03 728
8165.88 782
8166.74 724
8167.59 658
8168.44 772
8169.30 711
8170.15 746
8171.00 768
8171.86 771
8172.71 694
8173.56 726
8174.42 745
8175.27 745
8176.12 733
8176.98 657
8177.83 689
8178.68 681
8179.54 628
8180.39 666
8181.25 703
8182.10 663
8182.95 622
8183.81 607
8184.66 654
8185.51 657
8186.37 623
8187.22 669
8188.08 676
8188.93 628
8189.79 621
8190.64 639
8191.49 676
8192.35 682
8193.20 623
8194.06 623
8194.91 715
8195.77 653
8196.62 632
8197.47 647
8198.33 612
8199.18 651
8200.04 610
8200.89 678
8201.75 650
8202.60 641
8203.46 609
8204.31 629
8205.17 613
8206.02 633
8206.88 678
8207.73 722
8208.59 636
8209.44 620
8210.30 573
8211.15 604
8212.01 575
8212.87 598
8213.72 618
8214.58 620
8215.43 577
8216.29 594
8217.14 625
8218.00 613
8218.85 635
8219.71 695
8220.57 619
8221.42 600
8222.28 682
8223.13 651
8223.99 668
8224.85 677
8225.70 620
8226.56 610
8227.41 612
8228.27 556
8229.13 555
8229.98 645
8230.84 621
8231.70 624
8232.55 672
8233.41 603
8234.26 560
8235.12 551
8235.98 572
8236.83 587
8237.69 579
8238.55 610
8239.40 642
8240.26 629
8241.12 624
8241.98 646
8242.83 605
8243.69 602
8244.55 592
8245.40 563
8246.26 578
8247.12 643
8247.98 634
8248.83 641
8249.69 608
8250.55 611
8251.40 590
8252.26 602
8253.12 575
8253.98 640
8254.83 583
8255.69 569
8256.55 596
8257.41 681
8258.27 666
8259.12 571
8259.98 592
8260.84 629
8261.70 652
8262.55 588
8263.41 602
8264.27 636
8265.13 617
8265.99 587
8266.85 625
8267.70 622
8268.56 603
8269.42 641
8270.28 632
8271.14 621
8272.00 603
8272.85 630
8273.71 607
8274.57 599
8275.43 673
8276.29 590
8277.15 634
8278.01 586
8278.87 594
8279.72 574
8280.58 592
8281.44 558
8282.30 600
8283.16 618
8284.02 617
8284.88 600
8285.74 594
8286.60 591
8287.46 566
8288.32 594
8289.17 615
8290.03 662
8290.89 622
8291.75 614
8292.61 617
8293.47 622
8294.33 620
8295.19 654
8296.05 667
8296.91 671
8297.77 620
8298.63 660
8299.49 641
8300.35 617
8301.21 665
8302.07 643
8302.93 656
8303.79 671
8304.65 641
8305.51 625
8306.37 606
8307.23 656
8308.09 627
8308.95 598
8309.81 615
8310.67 642
8311.53 649
8312.39 593
8313.26 611
8314.12 638
8314.98 622
8315.84 658
8316.70 708
8317.56 736
8318.42 726
8319.28 791
8320.14 735
8321.00 739
8321.86 785
8322.73 735
8323.59 673
8324.45 684
8325.31 617
8326.17 663
8327.03 669
8327.89 604
8328.75 582
8329.62 664
8330.48 668
8331.34 639
8332.20 632
8333.06 620
8333.92 678
8334.79 618
8335.65 597
8336.51 611
8337.37 588
8338.23 601
8339.09 630
8339.96 629
8340.82 687
8341.68 643
8342.54 630
8343.41 639
8344.27 629
8345.13 692
8345.99 665
8346.85 695
8347.72 729
8348.58 728
8349.44 723
8350.30 656
8351.17 637
8352.03 612
8352.89 613
8353.76 596
8354.62 585
8355.48 590
8356.34 620
8357.21 644
8358.07 640
8358.93 623
8359.80 658
8360.66 588
8361.52 555
8362.38 586
8363.25 597
8364.11 598
8364.97 627
8365.84 622
8366.70 668
8367.56 651
8368.43 614
8369.29 626
8370.16 700
8371.02 673
8371.88 664
8372.75 642
8373.61 641
8374.47 592
8375.34 593
8376.20 677
8377.07 706
8377.93 660
8378.79 666
8379.66 664
8380.52 620
8381.39 544
8382.25 610
8383.11 706
8383.98 717
8384.84 708
8385.71 676
8386.57 728
8387.44 732
8388.30 727
8389.17 673
8390.03 669
8390.89 640
8391.76 679
8392.62 627
8393.49 637
8394.35 601
8395.22 642
8396.08 676
8396.95 612
8397.81 636
8398.68 649
8399.54 659
8400.41 625
8401.27 628
8402.14 674
8403.00 693
8403.87 664
8404.74 683
8405.60 674
8406.47 671
8407.33 676
8408.20 729
8409.06 682
8409.93 671
8410.79 701
8411.66 717
8412.53 658
8413.39 649
8414.26 658
8415.12 670
8415.99 658
8416.86 634
8417.72 652
8418.59 695
8419.45 668
8420.32 684
8421.19 710
8422.05 656
8422.92 705
8423.78 676
8424.65 686
8425.52 701
8426.38 754
8427.25 758
8428.12 752
8428.98 764
8429.85 798
8430.72 752
8431.58 740
8432.45 732
8433.32 819
8434.18 797
8435.05 826
8435.92 746
8436.79 774
8437.65 759
8438.52 771
8439.39 741
8440.25 774
8441.12 817
8441.99 955
8442.86 938
8443.72 961
8444.59 953
8445.46 920
8446.33 1007
8447.19 896
8448.06 923
8448.93 946
8449.80 894
8450.66 933
8451.53 892
8452.40 888
8453.27 949
8454.14 893
8455.00 991
8455.87 1032
8456.74 1087
8457.61 1170
8458.48 1222
8459.34 1189
8460.21 1231
8461.08 1128
8461.95 1164
8462.82 1141
8463.69 1102
8464.55 1038
8465.42 1036
8466.29 1133
8467.16 1205
8468.03 1243
8468.90 1505
8469.77 1717
8470.63 1923
8471.50 2090
8472.37 2176
8473.24 2129
8474.11 2001
8474.98 1861
8475.85 1652
8476.72 1430
8477.59 1275
8478.45 1188
8479.32 1106
8480.19 1128
8481.06 1013
8481.93 932
8482.80 918
8483.67 932
8484.54 841
8485.41 860
8486.28 840
8487.15 855
8488.02 779
8488.89 854
8489.76 830
8490.63 852
8491.50 817
8492.37 796
8493.24 830
8494.11 871
8494.98 838
8495.85 817
8496.72 864
8497.59 836
8498.46 847
8499.33 886
8500.20 856
8501.07 842
8501.94 834
8502.81 830
8503.68 815
8504.55 772
8505.42 878
8506.29 894
8507.16 875
8508.03 944
8508.90 954
8509.77 993
8510.65 1007
8511.52 964
8512.39 906
8513.26 927
8514.13 897
8515.00 885
8515.87 819
8516.74 809
8517.61 857
8518.48 842
8519.36 854
8520.23 779
8521.10 812
8521.97 882
8522.84 826
8523.71 822
8524.58 733
8525.46 809
8526.33 859
8527.20 818
8528.07 794
8528.94 805
8529.81 870
8530.69 910
8531.56 942
8532.43 881
8533.30 864
8534.17 891
8535.05 922
8535.92 869
8536.79 822
8537.66 838
8538.54 918
8539.41 927
8540.28 891
8541.15 842
8542.02 877
8542.90 925
8543.77 886
8544.64 825
8545.51 831
8546.39 901
8547.26 900
8548.13 889
8549.01 956
8549.88 939
8550.75 966
8551.62 1041
8552.50 1122
8553.37 1171
8554.24 1223
8555.12 1231
8555.99 1323
8556.86 1257
8557.74 1227
8558.61 1141
8559.48 988
8560.36 1064
8561.23 1010
8562.10 951
8562.98 881
8563.85 862
8564.72 890
8565.60 774
8566.47 767
8567.34 808
8568.22 801
8569.09 822
8569.97 839
8570.84 812
8571.71 803
8572.59 789
8573.46 815
8574.34 814
8575.21 815
8576.08 770
8576.96 805
8577.83 730
8578.71 771
8579.58 777
8580.46 765
8581.33 750
8582.20 743
8583.08 703
8583.95 720
8584.83 699
8585.70 689
8586.58 724
8587.45 711
8588.33 718
8589.20 700
8590.08 743
8590.95 713
8591.83 743
8592.70 790
8593.58 793
8594.45 798
8595.33 796
8596.20 783
8597.08 795
8597.95 830
8598.83 806
8599.70 867
8600.58 769
8601.45 834
8602.33 784
8603.21 792
8604.08 769
8604.96 774
8605.83 788
8606.71 714
8607.58 724
8608.46 692
8609.34 764
8610.21 732
8611.09 731
8611.96 805
8612.84 791
8613.72 712
8614.59 739
8615.47 700
8616.34 773
8617.22 782
8618.10 781
8618.97 793
8619.85 826
8620.73 777
8621.60 759
8622.48 757
8623.36 782
8624.23 750
8625.11 772
8625.99 792
8626.86 828
8627.74 801
8628.62 808
8629.49 833
8630.37 824
8631.25 885
8632.12 868
8633.00 865
8633.88 863
8634.76 872
8635.63 823
8636.51 797
8637.39 816
8638.26 902
8639.14 879
8640.02 879
8640.90 886
8641.77 864
8642.65 919
8643.53 936
8644.41 908
8645.28 856
8646.16 874
8647.04 899
8647.92 854
8648.80 885
8649.67 946
8650.55 926
8651.43 893
8652.31 891
8653.19 945
8654.06 962
8654.94 967
8655.82 1020
8656.70 940
8657.58 965
8658.46 969
8659.33 941
8660.21 1013
8661.09 972
8661.97 1018
8662.85 984
8663.73 1012
8664.61 986
8665.48 940
8666.36 985
8667.24 979
8668.12 1012
8669.00 1020
8669.88 986
8670.76 1138
8671.64 1296
8672.52 1448
8673.40 1474
8674.27 1717
8675.15 1961
8676.03 2031
8676.91 2030
8677.79 1968
8678.67 1827
8679.55 1765
8680.43 1622
8681.31 1422
8682.19 1372
8683.07 1296
8683.95 1235
8684.83 1131
8685.71 1089
8686.59 1078
8687.47 1065
8688.35 1185
8689.23 1243
8690.11 1363
8690.99 1519
8691.87 1667
8692.75 1934
8693.63 2066
8694.51 2066
8695.39 2016
8696.27 2012
8697.15 1870
8698.03 1661
8698.91 1536
8699.79 1271
8700.67 1176
8701.55 1149
8702.43 1089
8703.31 1022
8704.19 983
8705.07 973
8705.95 936
8706.84 921
8707.72 865
8708.60 909
8709.48 859
8710.36 890
8711.24 925
8712.12 916
8713.00 863
8713.88 991
8714.76 881
8715.65 870
8716.53 908
8717.41 918
8718.29 868
8719.17 820
8720.05 882
8720.93 809
8721.82 771
8722.70 825
8723.58 884
8724.46 862
8725.34 860
8726.22 861
8727.11 912
8727.99 874
8728.87 868
8729.75 896
8730.63 926
8731.52 950
8732.40 899
8733.28 960
8734.16 938
8735.05 875
8735.93 869
8736.81 902
8737.69 872
8738.58 861
8739.46 856
8740.34 816
8741.22 785
8742.11 739
8742.99 789
8743.87 821
8744.75 792
8745.64 800
8746.52 807
8747.40 784
8748.28 789
8749.17 786
8750.05 825
8750.93 808
8751.82 865
8752.70 750
8753.58 842
8754.47 804
8755.35 835
8756.23 881
8757.12 937
8758.00 859
8758.88 889
8759.77 910
8760.65 897
8761.53 870
8762.42 966
8763.30 929
8764.19 854
8765.07 811
8765.95 867
8766.84 914
8767.72 853
8768.60 882
8769.49 893
8770.37 876
8771.26 909
8772.14 874
8773.03 844
8773.91 839
8774.79 826
8775.68 832
8776.56 833
8777.45 808
8778.33 752
8779.22 735
8780.10 801
8780.98 760
8781.87 761
8782.75 715
8783.64 784
8784.52 792
8785.41 731
8786.29 782
8787.18 765
8788.06 712
8788.95 748
8789.83 706
8790.72 687
8791.60 724
8792.49 709
8793.37 780
8794.26 787
8795.14 759
8796.03 749
8796.92 739
8797.80 732
8798.69 686
8799.57 757
8800.46 750
8801.34 750
8802.23 770
8803.11 729
8804.00 773
8804.89 749
8805.77 725
8806.66 770
8807.54 750
8808.43 696
8809.32 638
8810.20 694
8811.09 745
8811.97 725
8812.86 689
8813.75 666
8814.63 655
8815.52 738
8816.41 703
8817.29 607
8818.18 678
8819.06 740
8819.95 717
8820.84 749
8821.72 745
8822.61 728
8823.50 665
8824.38 751
8825.27 677
8826.16 681
8827.05 683
8827.93 734
8828.82 735
8829.71 664
8830.59 674
8831.48 737
8832.37 668
8833.25 705
8834.14 647
8835.03 656
8835.92 654
8836.80 587
8837.69 676
8838.58 654
8839.47 588
8840.35 688
8841.24 617
8842.13 607
8843.02 603
8843.90 669
8844.79 661
8845.68 639
8846.57 624
8847.46 601
8848.34 651
8849.23 603
8850.12 609
8851.01 571
8851.90 598
8852.78 578
8853.67 616
8854.56 644
8855.45 599
8856.34 640
8857.23 642
8858.12 612
8859.00 575
8859.89 586
8860.78 618
8861.67 598
8862.56 663
8863.45 571
8864.34 609
8865.22 604
8866.11 630
8867.00 598
8867.89 580
8868.78 586
8869.67 613
8870.56 580
8871.45 580
8872.34 590
8873.23 564
8874.12 527
8875.00 568
8875.89 573
8876.78 578
8877.67 599
8878.56 594
8879.45 537
8880.34 507
8881.23 531
8882.12 597
8883.01 599
8883.90 602
8884.79 602
8885.68 566
8886.57 574
8887.46 615
8888.35 602
8889.24 515
8890.13 527
8891.02 557
8891.91 484
8892.80 551
8893.69 561
8894.58 541
8895.47 497
8896.36 536
8897.25 549
8898.14 563
8899.03 559
8899.92 524
8900.81 543
8901.71 538
8902.60 534
8903.49 581
8904.38 548
8905.27 545
8906.16 533
8907.05 567
8907.94 502
8908.83 495
8909.72 492
8910.61 479
8911.51 511
8912.40 499
8913.29 474
8914.18 528
8915.07 560
8915.96 517
8916.85 579
8917.75 571
8918.64 507
8919.53 495
8920.42 530
8921.31 531
8922.20 551
8923.09 515
8923.99 477
8924.88 565
8925.77 535
8926.66 515
8927.55 532
8928.45 552
8929.34 498
8930.23 490
8931.12 551
8932.01 504
8932.91 480
8933.80 495
8934.69 506
8935.58 528
8936.48 450
8937.37 468
8938.26 468
8939.15 539
8940.05 504
8940.94 499
8941.83 496
8942.72 485
8943.62 511
8944.51 520
8945.40 480
8946.30 544
8947.19 497
8948.08 531
8948.97 485
8949.87 505
8950.76 518
8951.65 472
8952.55 518
8953.44 532
8954.33 546
8955.23 514
8956.12 471
8957.01 498
8957.91 468
8958.80 471
8959.69 485
8960.59 512
8961.48 511
8962.38 526
8963.27 536
8964.16 537
8965.06 543
8965.95 547
8966.85 503
8967.74 497
8968.63 580
8969.53 493
8970.42 485
8971.32 520
8972.21 552
8973.10 504
8974.00 533
8974.89 531
8975.79 492
8976.68 455
8977.58 459
8978.47 445
8979.36 441
8980.26 491
8981.15 480
8982.05 476
8982.94 426
8983.84 485
8984.73 509
8985.63 530
8986.52 524
8987.42 495
8988.31 451
8989.21 453
8990.10 460
8991.00 473
8991.89 453
8992.79 448
8993.68 429
8994.58 451
8995.47 448
8996.37 469
8997.27 450
8998.16 482
8999.06 505
8999.95 475
9000.85 494
9001.74 451
9002.64 473
9003.53 469
9004.43 430
9005.33 511
9006.22 476
9007.12 494
9008.01 533
9008.91 458
9009.81 464
9010.70 462
9011.60 505
9012.49 416
9013.39 502
9014.29 473
9015.18 468
9016.08 445
9016.98 426
9017.87 446
9018.77 440
9019.67 505
9020.56 468
9021.46 462
9022.36 464
9023.25 501
9024.15 430
9025.05 479
9025.94 449
9026.84 477
9027.74 479
9028.63 443
9029.53 451
9030.43 475
9031.33 457
9032.22 514
9033.12 429
9034.02 429
9034.91 485
9035.81 507
9036.71 458
9037.61 446
9038.50 432
9039.40 427
9040.30 452
9041.20 448
9042.10 438
9042.99 452
9043.89 475
9044.79 446
9045.69 453
9046.58 478
9047.48 458
9048.38 466
9049.28 458
9050.18 454
9051.07 425
9051.97 455
9052.87 455
9053.77 443
9054.67 445
9055.57 425
9056.46 492
9057.36 485
9058.26 499
9059.16 477
9060.06 472
9060.96 458
9061.86 462
9062.75 458
9063.65 452
9064.55 441
9065.45 483
9066.35 502
9067.25 447
9068.15 479
9069.05 487
9069.95 470
9070.84 444
9071.74 461
9072.64 479
9073.54 516
9074.44 475
9075.34 432
9076.24 437
9077.14 439
9078.04 509
9078.94 469
9079.84 464
9080.74 415
9081.64 479
9082.54 464
9083.44 469
9084.34 455
9085.24 447
9086.14 488
9087.04 450
9087.94 470
9088.84 476
9089.74 522
9090.64 474
9091.54 524
9092.44 511
9093.34 460
9094.24 493
9095.14 492
9096.04 438
9096.94 455
9097.84 453
9098.74 464
9099.64 448
9100.54 490
9101.44 477
9102.34 465
9103.24 419
9104.14 471
9105.04 517
9105.95 450
9106.85 504
9107.75 446
9108.65 482
9109.55 466
9110.45 478
9111.35 452
9112.25 456
9113.15 428
9114.06 463
9114.96 511
9115.86 443
9116.76 458
9117.66 436
9118.56 457
9119.46 450
9120.37 427
9121.27 422
9122.17 410
9123.07 396
9123.97 436
9124.87 448
9125.78 449
9126.68 499
9127.58 462
9128.48 426
9129.38 451
9130.29 464
9131.19 441
9132.09 439
9132.99 414
9133.89 512
9134.80 496
9135.70 525
9136.60 463
9137.50 480
9138.41 407
9139.31 474
9140.21 422
9141.11 479
9142.02 468
9142.92 449
9143.82 440
9144.72 409
9145.63 413
9146.53 434
9147.43 442
9148.34 455
9149.24 441
9150.14 468
9151.05 486
9151.95 387
9152.85 489
9153.76 451
9154.66 417
9155.56 432
9156.47 493
9157.37 491
9158.27 481
9159.18 425
9160.08 469
9160.98 430
9161.89 456
9162.79 454
9163.69 475
9164.60 452
9165.50 440
9166.41 455
9167.31 438
9168.21 437
9169.12 422
9170.02 464
9170.93 446
9171.83 465
9172.73 429
9173.64 456
9174.54 447
9175.45 380
9176.35 429
9177.25 473
9178.16 426
9179.06 454
9179.97 470
9180.87 404
9181.78 436
9182.68 438
9183.59 451
9184.49 406
9185.40 418
9186.30 446
9187.21 462
9188.11 396
9189.02 443
9189.92 495
9190.83 499
9191.73 506
9192.64 465
9193.54 477
9194.45 465
9195.35 456
9196.26 445
9197.16 449
9198.07 444
9198.97 488
9199.88 504
9200.78 484
9201.69 459
9202.60 482
9203.50 538
9204.41 481
9205.31 504
9206.22 472
9207.13 503
9208.03 497
9208.94 503
9209.84 437
9210.75 417
9211.66 478
9212.56 484
9213.47 455
9214.37 430
9215.28 439
9216.19 430
9217.09 481
9218.00 447
9218.91 453
9219.81 435
9220.72 431
9221.63 448
9222.53 494
9223.44 407
9224.35 416
9225.25 481
9226.16 438
9227.07 438
9227.97 439
9228.88 465
9229.79 437
9230.69 408
9231.60 448
9232.51 460
9233.41 403
9234.32 457
9235.23 430
9236.14 430
9237.04 442
9237.95 479
9238.86 483
9239.77 441
9240.67 416
9241.58 450
9242.49 435
9243.40 464
9244.30 477
9245.21 449
9246.12 427
9247.03 433
9247.94 412
9248.84 394
9249.75 448
9250.66 429
9251.57 420
9252.48 463
9253.38 442
9254.29 430
9255.20 435
9256.11 375
9257.02 398
9257.93 444
9258.83 479
9259.74 473
9260.65 409
9261.56 433
9262.47 433
9263.38 408
9264.29 414
9265.19 435
9266.10 446
9267.01 447
9267.92 422
9268.83 502
9269.74 476
9270.65 427
9271.56 374
9272.47 391
9273.37 447
9274.28 417
9275.19 406
9276.10 425
9277.01 463
9277.92 483
9278.83 490
9279.74 445
9280.65 458
9281.56 433
9282.47 429
9283.38 443
9284.29 420
9285.20 433
9286.11 466
9287.02 435
9287.93 423
9288.84 370
9289.75 424
9290.66 459
9291.57 447
9292.48 463
9293.39 430
9294.30 419
9295.21 443
9296.12 443
9297.03 420
9297.94 404
9298.85 403
9299.76 465
9300.67 460
9301.58 463
9302.49 462
9303.40 454
9304.31 438
9305.22 455
9306.13 422
9307.04 481
9307.95 508
9308.87 446
9309.78 473
9310.69 470
9311.60 469
9312.51 518
9313.42 441
9314.33 454
9315.24 457
9316.15 493
9317.07 469
9317.98 471
9318.89 451
9319.80 486
9320.71 469
9321.62 477
9322.53 464
9323.45 433
9324.36 439
9325.27 481
9326.18 448
9327.09 424
9328.00 395
9328.92 415
9329.83 468
9330.74 462
9331.65 481
9332.56 497
9333.48 506
9334.39 437
9335.30 419
9336.21 442
9337.13 445
9338.04 461
9338.95 483
9339.86 454
9340.77 464
9341.69 429
9342.60 429
9343.51 443
9344.43 430
9345.34 439
9346.25 452
9347.16 437
9348.08 466
9348.99 451
9349.90 443
9350.81 478
9351.73 440
9352.64 455
9353.55 474
9354.47 458
9355.38 471
9356.29 420
9357.21 449
9358.12 446
9359.03 444
9359.95 497
9360.86 432
9361.77 427
9362.69 436
9363.60 431
9364.51 474
9365.43 425
9366.34 435
9367.26 450
9368.17 437
9369.08 436
9370.00 459
9370.91 438
9371.82 409
9372.74 455
9373.65 481
9374.57 451
9375.48 413
9376.40 414
9377.31 407
9378.22 430
9379.14 451
9380.05 480
9380.97 420
9381.88 458
9382.80 466
9383.71 431
9384.62 424
9385.54 421
9386.45 465
9387.37 478
9388.28 441
9389.20 428
9390.11 523
9391.03 493
9391.94 489
9392.86 486
9393.77 523
9394.69 494
9395.60 501
9396.52 500
9397.43 471
9398.35 545
9399.26 492
9400.18 475
9401.10 465
9402.01 504
9402.93 478
9403.84 507
9404.76 503
9405.67 457
9406.59 459
9407.50 469
9408.42 455
9409.34 467
9410.25 443
9411.17 457
9412.08 425
9413.00 421
9413.92 437
9414.83 455
9415.75 468
9416.66 437
9417.58 440
9418.50 459
9419.41 483
9420.33 450
9421.25 482
9422.16 474
9423.08 470
9423.99 517
9424.91 509
9425.83 470
9426.74 482
9427.66 475
9428.58 481
9429.49 465
9430.41 471
9431.33 513
9432.25 466
9433.16 480
9434.08 486
9435.00 490
9435.91 492
9436.83 559
9437.75 554
9438.67 541
9439.58 495
9440.50 514
9441.42 492
9442.33 476
9443.25 524
9444.17 508
9445.09 530
9446.00 532
9446.92 527
9447.84 462
9448.76 482
9449.68 558
9450.59 568
9451.51 631
9452.43 691
9453.35 705
9454.26 752
9455.18 703
9456.10 693
9457.02 703
9457.94 677
9458.86 640
9459.77 626
9460.69 661
9461.61 578
9462.53 569
9463.45 534
9464.37 512
9465.28 535
9466.20 557
9467.12 493
9468.04 505
9468.96 506
9469.88 557
9470.80 497
9471.72 512
9472.63 555
9473.55 580
9474.47 528
9475.39 511
9476.31 507
9477.23 549
9478.15 562
9479.07 595
9479.99 542
9480.91 559
9481.83 619
9482.74 677
9483.66 592
9484.58 573
9485.50 544
9486.42 572
9487.34 574
9488.26 578
9489.18 543
9490.10 552
9491.02 579
9491.94 574
9492.86 565
9493.78 572
9494.70 543
9495.62 561
9496.54 537
9497.46 539
9498.38 524
9499.30 470
9500.22 485
9501.14 484
9502.06 504
9502.98 473
9503.90 501
9504.82 500
9505.74 492
9506.66 468
9507.59 446
9508.51 501
9509.43 562
9510.35 555
9511.27 527
9512.19 488
9513.11 516
9514.03 497
9514.95 553
9515.87 528
9516.79 522
9517.71 513
9518.64 550
9519.56 563
9520.48 526
9521.40 526
9522.32 553
9523.24 537
9524.16 546
9525.08 563
9526.01 537
9526.93 521
9527.85 506
9528.77 549
9529.69 580
9530.61 604
9531.54 585
9532.46 622
9533.38 578
9534.30 547
9535.22 588
9536.15 637
9537.07 579
9537.99 545
9538.91 552
9539.83 558
9540.76 574
9541.68 528
9542.60 556
9543.52 570
9544.45 536
9545.37 566
9546.29 531
9547.21 555
9548.14 544
9549.06 557
9549.98 551
9550.90 547
9551.83 538
9552.75 523
9553.67 537
9554.59 558
9555.52 541
9556.44 578
9557.36 573
9558.29 549
9559.21 571
9560.13 573
9561.06 523
9561.98 594
9562.90 607
9563.83 619
9564.75 590
9565.67 551
9566.60 592
9567.52 557
9568.44 539
9569.37 527
9570.29 537
9571.21 513
9572.14 470
9573.06 555
9573.98 568
9574.91 541
9575.83 598
9576.76 565
9577.68 508
9578.60 557
9579.53 572
9580.45 573
9581.38 540
9582.30 577
9583.23 535
9584.15 580
9585.07 548
9586.00 560
9586.92 547
9587.85 565
9588.77 507
9589.70 546
9590.62 564
9591.55 601
9592.47 574
9593.40 599
9594.32 604
9595.24 590
9596.17 546
9597.09 566
9598.02 621
9598.94 610
9599.87 567
9600.79 569
9601.72 586
9602.65 640
9603.57 547
9604.50 627
9605.42 625
9606.35 669
9607.27 598
9608.20 590
9609.12 586
9610.05 574
9610.97 574
9611.90 626
9612.83 599
9613.75 597
9614.68 623
9615.60 615
9616.53 615
9617.45 601
9618.38 688
9619.31 630
9620.23 647
9621.16 681
9622.08 651
9623.01 608
9623.94 636
9624.86 663
9625.79 645
9626.72 612
9627.64 614
9628.57 633
9629.50 654
9630.42 649
9631.35 759
9632.27 729
9633.20 749
9634.13 748
9635.06 683
9635.98 696
9636.91 670
9637.84 707
9638.76 792
9639.69 765
9640.62 735
9641.54 772
9642.47 717
9643.40 745
9644.33 769
9645.25 795
9646.18 811
9647.11 809
9648.03 833
9648.96 862
9649.89 906
9650.82 901
9651.74 885
9652.67 953
9653.60 967
9654.53 886
9655.46 955
9656.38 895
9657.31 893
9658.24 915
9659.17 877
9660.09 845
9661.02 884
9661.95 885
9662.88 930
9663.81 876
9664.74 924
9665.66 921
9666.59 926
9667.52 951
9668.45 970
9669.38 970
9670.31 936
9671.23 976
9672.16 959
9673.09 1042
9674.02 1023
9674.95 1056
9675.88 993
9676.81 965
9677.73 937
9678.66 1002
9679.59 899
9680.52 970
9681.45 1040
9682.38 1053
9683.31 1017
9684.24 1031
9685.17 1084
9686.10 1076
9687.03 1109
9687.95 1075
9688.88 1119
9689.81 1164
9690.74 1171
9691.67 1144
9692.60 1104
9693.53 1140
9694.46 1258
9695.39 1218
9696.32 1276
9697.25 1456
9698.18 1622
9699.11 1764
9700.04 1884
9700.97 1971
9701.90 1855
9702.83 1866
9703.76 1791
9704.69 1757
9705.62 1529
9706.55 1422
9707.48 1302
9708.41 1273
9709.34 1271
9710.27 1141
9711.20 1219
9712.13 1187
9713.06 1185
9713.99 1199
9714.92 1277
9715.85 1356
9716.79 1281
9717.72 1317
9718.65 1329
9719.58 1231
9720.51 1197
9721.44 1217
9722.37 1111
9723.30 1078
9724.23 1093
9725.16 1100
9726.09 1017
9727.03 977
9727.96 1012
9728.89 1013
9729.82 1001
9730.75 1048
9731.68 1027
9732.61 1003
9733.55 1101
9734.48 1079
9735.41 1111
9736.34 1044
9737.27 1080
9738.20 1025
9739.14 1069
9740.07 1047
9741.00 952
9741.93 975
9742.86 952
9743.79 964
9744.73 900
9745.66 964
9746.59 893
9747.52 881
9748.46 906
9749.39 914
9750.32 885
9751.25 868
9752.18 855
9753.12 843
9754.05 873
9754.98 950
9755.91 917
9756.85 895
9757.78 877
9758.71 864
9759.65 841
9760.58 892
9761.51 899
9762.44 941
9763.38 951
9764.31 898
9765.24 904
9766.18 866
9767.11 923
9768.04 942
9768.98 941
9769.91 974
9770.84 932
9771.78 887
9772.71 904
9773.64 913
9774.58 923
9775.51 930
9776.44 1002
9777.38 979
9778.31 999
9779.24 1024
9780.18 1045
9781.11 1160
9782.05 1158
9782.98 1139
9783.91 1162
9784.85 1090
9785.78 1105
9786.71 1047
9787.65 1063
9788.58 1007
9789.52 1039
9790.45 962
9791.39 972
9792.32 948
9793.25 862
9794.19 825
9795.12 882
9796.06 985
9796.99 938
9797.93 971
9798.86 1058
9799.80 1057
9800.73 998
9801.67 1021
9802.60 1008
9803.54 973
9804.47 935
9805.41 912
9806.34 845
9807.28 866
9808.21 813
9809.15 811
9810.08 749
9811.02 814
9811.95 720
9812.89 768
9813.82 748
9814.76 740
9815.69 694
9816.63 738
9817.56 781
9818.50 713
9819.43 761
9820.37 794
9821.31 814
9822.24 731
9823.18 694
9824.11 693
9825.05 747
9825.99 695
9826.92 737
9827.86 717
9828.79 720
9829.73 689
9830.67 681
9831.60 660
9832.54 667
9833.47 651
9834.41 654
9835.35 728
9836.28 697
9837.22 688
9838.16 712
9839.09 700
9840.03 707
9840.97 718
9841.90 710
9842.84 714
9843.78 676
9844.71 688
9845.65 700
9846.59 682
9847.52 752
9848.46 726
9849.40 655
9850.34 667
9851.27 668
9852.21 700
9853.15 687
9854.08 707
9855.02 696
9855.96 651
9856.90 694
9857.83 687
9858.77 699
9859.71 705
9860.65 708
9861.58 723
9862.52 668
9863.46 680
9864.40 723
9865.33 709
9866.27 631
9867.21 596
9868.15 605
9869.09 600
9870.02 648
9870.96 676
9871.90 657
9872.84 642
9873.78 661
9874.72 697
9875.65 695
9876.59 683
9877.53 714
9878.47 668
9879.41 675
9880.35 682
9881.28 661
9882.22 668
9883.16 682
9884.10 723
9885.04 701
9885.98 670
9886.92 619
9887.86 618
9888.79 599
9889.73 583
9890.67 638
9891.61 634
9892.55 615
9893.49 618
9894.43 615
9895.37 588
9896.31 611
9897.25 665
9898.19 682
9899.13 620
9900.07 588
9901.00 646
9901.94 652
9902.88 671
9903.82 615
9904.76 632
9905.70 656
9906.64 657
9907.58 683
9908.52 675
9909.46 693
9910.40 660
9911.34 730
9912.28 636
9913.22 670
9914.16 656
9915.10 690
9916.04 727
9916.98 664
9917.92 689
9918.86 669
9919.80 673
9920.74 600
9921.69 652
9922.63 686
9923.57 693
9924.51 800
9925.45 930
9926.39 1042
9927.33 1172
9928.27 1235
9929.21 1325
9930.15 1218
9931.09 1171
9932.03 1183
9932.97 1054
9933.92 907
9934.86 850
9935.80 832
9936.74 698
9937.68 692
9938.62 734
9939.56 687
9940.50 651
9941.45 654
9942.39 627
9943.33 681
9944.27 580
9945.21 641
9946.15 657
9947.10 650
9948.04 685
9948.98 609
9949.92 698
9950.86 599
9951.80 646
9952.75 662
9953.69 689
9954.63 643
9955.57 650
9956.52 634
9957.46 663
9958.40 640
9959.34 632
9960.28 676
9961.23 624
9962.17 619
9963.11 596
9964.05 577
9965.00 586
9965.94 672
9966.88 610
9967.82 651
9968.77 559
9969.71 606
9970.65 602
9971.60 580
9972.54 610
9973.48 565
9974.42 562
9975.37 570
9976.31 551
9977.25 574
9978.20 621
9979.14 572
9980.08 537
9981.03 486
9981.97 562
9982.91 556
9983.86 553
9984.80 556
9985.74 560
9986.69 514
9987.63 569
9988.57 534
9989.52 544
9990.46 516
9991.41 537
9992.35 547
9993.29 558
9994.24 566
9995.18 542
9996.13 543
9997.07 513
9998.01 515
9998.96 481
9999.90 535
10000.85 495
10001.79 508
10002.74 519
10003.68 541
10004.62 548
10005.57 572
10006.51 557
10007.46 509
10008.40 498
10009.35 496
10010.29 550
10011.24 543
10012.18 552
10013.13 540
10014.07 555
10015.02 522
10015.96 522
10016.91 485
10017.85 523
10018.80 519
10019.74 524
10020.69 487
10021.63 485
10022.58 497
10023.52 464
10024.47 511
10025.41 492
10026.36 455
10027.30 520
10028.25 514
10029.19 419
10030.14 444
10031.09 488
10032.03 491
10032.98 481
10033.92 501
10034.87 487
10035.82 493
10036.76 492
10037.71 487
10038.65 465
10039.60 469
10040.55 508
10041.49 494
10042.44 532
10043.38 491
10044.33 463
10045.28 440
10046.22 468
10047.17 473
10048.12 457
10049.06 455
10050.01 442
10050.96 440
10051.90 446
10052.85 432
10053.80 495
10054.74 507
10055.69 475
10056.64 472
10057.58 493
10058.53 499
10059.48 492
10060.42 529
10061.37 517
10062.32 563
10063.27 501
10064.21 482
10065.16 497
10066.11 473
10067.06 470
10068.00 485
10068.95 468
10069.90 447
10070.85 453
10071.79 412
10072.74 459
10073.69 429
10074.64 425
10075.58 408
10076.53 493
10077.48 484
10078.43 436
10079.38 444
10080.32 460
10081.27 462
10082.22 444
10083.17 469
10084.12 409
10085.06 477
10086.01 442
10086.96 456
10087.91 435
10088.86 455
10089.81 403
10090.75 439
10091.70 441
10092.65 409
10093.60 420
10094.55 418
10095.50 389
10096.45 442
10097.40 430
10098.34 427
10099.29 421
10100.24 421
10101.19 427
10102.14 361
10103.09 402
10104.04 412
10104.99 377
10105.94 419
10106.89 413
10107.84 407
10108.78 424
10109.73 425
10110.68 375
10111.63 386
10112.58 421
10113.53 437
10114.48 461
10115.43 443
10116.38 405
10117.33 452
10118.28 409
10119.23 469
10120.18 405
10121.13 443
10122.08 439
10123.03 422
10123.98 410
10124.93 400
10125.88 426
10126.83 424
10127.78 461
10128.73 441
10129.68 433
10130.63 417
10131.58 439
10132.53 482
10133.48 457
10134.43 430
10135.38 424
10136.34 434
10137.29 412
10138.24 433
10139.19 412
10140.14 453
10141.09 453
10142.04 409
10142.99 453
10143.94 422
10144.89 454
10145.84 402
10146.80 431
10147.75 431
10148.70 421
10149.65 397
10150.60 441
10151.55 396
10152.50 374
10153.45 432
10154.41 427
10155.36 398
10156.31 395
10157.26 417
10158.21 419
10159.16 399
10160.12 433
10161.07 364
10162.02 405
10162.97 381
10163.92 427
10164.88 429
10165.83 379
10166.78 373
10167.73 406
10168.68 420
10169.64 425
10170.59 423
10171.54 425
10172.49 410
10173.45 414
10174.40 433
10175.35 413
10176.30 418
10177.26 441
10178.21 423
10179.16 411
10180.11 372
10181.07 441
10182.02 485
10182.97 435
10183.92 420
10184.88 438
10185.83 471
10186.78 448
10187.74 459
10188.69 429
10189.64 430
10190.60 457
10191.55 410
10192.50 478
10193.46 462
10194.41 463
10195.36 411
10196.32 421
10197.27 441
10198.22 436
10199.18 393
10200.13 422
10201.08 452
10202.04 482
10202.99 519
10203.95 435
10204.90 420
10205.85 514
10206.81 466
10207.76 486
10208.72 501
10209.67 520
10210.62 560
10211.58 508
10212.53 495
10213.49 490
10214.44 461
10215.40 442
10216.35 449
10217.30 436
10218.26 481
10219.21 465
10220.17 428
10221.12 429
10222.08 468
10223.03 514
10223.99 481
10224.94 483
10225.90 436
10226.85 433
10227.81 471
10228.76 506
10229.72 438
10230.67 451
10231.63 416
10232.58 477
10233.54 465
10234.49 441
10235.45 493
10236.40 513
10237.36 557
10238.31 576
10239.27 631
10240.22 516
10241.18 523
10242.14 512
10243.09 540
10244.05 448
10245.00 482
10245.96 510
10246.91 468
10247.87 452
10248.83 442
10249.78 394
10250.74 450
10251.69 458
10252.65 393
10253.61 397
10254.56 406
10255.52 441
10256.48 438
10257.43 399
10258.39 402
10259.34 394
10260.30 401
10261.26 343
10262.21 349
10263.17 400
10264.13 411
10265.08 435
10266.04 432
10267.00 439
10267.95 430
10268.91 389
10269.87 388
10270.82 400
10271.78 426
10272.74 418
10273.70 414
10274.65 387
10275.61 421
10276.57 393
10277.52 424
10278.48 427
10279.44 424
10280.40 402
10281.35 406
10282.31 403
10283.27 384
10284.23 321
10285.18 347
10286.14 371
10287.10 352
10288.06 385
10289.02 397
10289.97 336
10290.93 373
10291.89 376
10292.85 379
10293.81 406
10294.76 426
10295.72 436
10296.68 420
10297.64 398
10298.60 404
10299.55 402
10300.51 395
10301.47 394
10302.43 435
10303.39 385
10304.35 413
10305.31 355
10306.26 383
10307.22 339
10308.18 351
10309.14 352
10310.10 387
10311.06 378
10312.02 377
10312.98 430
10313.93 413
10314.89 413
10315.85 371
10316.81 382
10317.77 405
10318.73 418
10319.69 375
10320.65 385
10321.61 417
10322.57 374
10323.53 394
10324.49 429
10325.45 370
10326.40 373
10327.36 411
10328.32 405
10329.28 420
10330.24 411
10331.20 409
10332.16 424
10333.12 460
10334.08 434
10335.04 419
10336.00 427
10336.96 356
10337.92 392
10338.88 377
10339.84 390
10340.80 427
10341.76 395
10342.72 389
10343.68 354
10344.64 347
10345.61 398
10346.57 373
10347.53 367
10348.49 418
10349.45 356
10350.41 369
10351.37 381
10352.33 367
10353.29 371
10354.25 367
10355.21 400
10356.17 404
10357.13 387
10358.10 355
10359.06 371
10360.02 350
10360.98 353
10361.94 382
10362.90 351
10363.86 383
10364.82 334
10365.79 352
10366.75 437
10367.71 400
10368.67 336
10369.63 382
10370.59 358
10371.55 365
10372.52 354
10373.48 340
10374.44 370
10375.40 366
10376.36 366
10377.33 356
10378.29 385
10379.25 362
10380.21 357
10381.17 366
10382.14 391
10383.10 374
10384.06 392
10385.02 393
10385.98 342
10386.95 324
10387.91 332
10388.87 341
10389.83 369
10390.80 373
10391.76 320
10392.72 350
10393.68 318
10394.65 370
10395.61 381
10396.57 349
10397.54 325
10398.50 362
10399.46 344
10400.42 356
10401.39 334
10402.35 370
10403.31 341
10404.28 352
10405.24 321
10406.20 352
10407.17 366
10408.13 334
10409.09 354
10410.06 328
10411.02 335
10411.98 340
10412.95 361
10413.91 347
10414.88 338
10415.84 400
10416.80 386
10417.77 385
10418.73 399
10419.69 387
10420.66 417
10421.62 451
10422.59 425
10423.55 373
10424.51 338
10425.48 386
10426.44 382
10427.41 354
10428.37 346
10429.34 385
10430.30 357
10431.26 363
10432.23 369
10433.19 360
10434.16 328
10435.12 322
10436.09 327
10437.05 372
10438.02 354
10438.98 325
10439.95 334
10440.91 352
10441.88 324
10442.84 346
10443.81 376
10444.77 312
10445.74 321
10446.70 300
10447.67 336
10448.63 370
10449.60 336
10450.56 342
10451.53 290
10452.49 364
10453.46 326
10454.42 320
10455.39 325
10456.36 372
10457.32 367
10458.29 339
10459.25 324
10460.22 345
10461.18 337
10462.15 335
10463.12 319
10464.08 314
10465.05 270
10466.01 286
10466.98 309
10467.95 327
10468.91 312
10469.88 336
10470.84 342
10471.81 274
10472.78 292
10473.74 294
10474.71 367
10475.68 304
10476.64 300
10477.61 294
10478.58 327
10479.54 360
10480.51 328
10481.48 271
10482.44 310
10483.41 373
10484.38 328
10485.34 339
10486.31 342
10487.28 335
10488.25 326
10489.21 360
10490.18 358
10491.15 329
10492.11 325
10493.08 285
10494.05 302
10495.02 341
10495.98 319
10496.95 293
10497.92 314
10498.89 348
10499.85 331
10500.82 305
10501.79 307
10502.76 330
10503.72 354
10504.69 338
10505.66 331
10506.63 335
10507.60 322
10508.56 313
10509.53 316
10510.50 308
10511.47 261
10512.44 336
10513.40 333
10514.37 358
10515.34 328
10516.31 357
10517.28 336
10518.25 291
10519.22 332
10520.18 328
10521.15 289
10522.12 337
10523.09 351
10524.06 307
10525.03 296
10526.00 302
10526.96 306
10527.93 338
10528.90 331
10529.87 314
10530.84 311
10531.81 301
10532.78 304
10533.75 273
10534.72 273
10535.69 302
10536.66 323
10537.63 317
10538.59 296
10539.56 286
10540.53 332
10541.50 305
10542.47 290
10543.44 271
10544.41 273
10545.38 328
10546.35 358
10547.32 321
10548.29 308
10549.26 276
10550.23 270
10551.20 338
10552.17 343
10553.14 309
10554.11 314
10555.08 293
10556.05 306
10557.02 323
10557.99 309
10558.96 325
10559.93 332
10560.90 329
10561.87 359
10562.84 351
10563.81 385
10564.79 341
10565.76 343
10566.73 345
10567.70 290
10568.67 326
10569.64 354
10570.61 329
10571.58 296
10572.55 265
10573.52 304
10574.49 317
10575.47 272
10576.44 308
10577.41 312
10578.38 320
10579.35 286
10580.32 281
10581.29 272
10582.26 346
10583.24 350
10584.21 300
10585.18 298
10586.15 316
10587.12 303
10588.09 276
10589.07 298
10590.04 303
10591.01 307
10591.98 323
10592.95 342
10593.92 366
10594.90 312
10595.87 271
10596.84 281
10597.81 310
10598.78 306
10599.76 291
10600.73 334
10601.70 302
10602.67 312
10603.65 279
10604.62 325
10605.59 319
10606.56 350
10607.54 340
10608.51 292
10609.48 314
10610.45 335
10611.43 342
10612.40 339
10613.37 336
10614.35 339
10615.32 335
10616.29 304
10617.26 314
10618.24 318
10619.21 331
10620.18 358
10621.16 351
10622.13 322
10623.10 319
10624.08 344
10625.05 335
10626.02 338
10627.00 313
10627.97 300
10628.94 321
10629.92 345
10630.89 335
10631.87 332
10632.84 320
10633.81 336
10634.79 345
10635.76 352
10636.73 372
10637.71 389
10638.68 350
10639.66 354
10640.63 369
10641.60 369
10642.58 375
10643.55 374
10644.53 372
10645.50 353
10646.48 355
10647.45 351
10648.43 351
10649.40 336
10650.37 319
10651.35 331
10652.32 284
10653.30 286
10654.27 311
10655.25 338
10656.22 330
10657.20 331
10658.17 350
10659.15 307
10660.12 309
10661.10 311
10662.07 310
10663.05 294
10664.02 319
10665.00 279
10665.97 272
10666.95 295
10667.92 287
10668.90 333
10669.87 323
10670.85 289
10671.83 276
10672.80 323
10673.78 300
10674.75 318
10675.73 320
10676.70 282
10677.68 362
10678.66 358
10679.63 318
10680.61 342
10681.58 332
10682.56 288
10683.54 355
10684.51 331
10685.49 328
10686.46 323
10687.44 338
10688.42 342
10689.39 317
10690.37 305
10691.35 295
10692.32 310
10693.30 317
10694.28 301
10695.25 302
10696.23 328
10697.21 294
10698.18 327
10699.16 283
10700.14 266
10701.11 300
10702.09 327
10703.07 320
10704.04 282
10705.02 277
10706.00 309
10706.97 329
10707.95 291
10708.93 288
10709.91 328
10710.88 317
10711.86 289
10712.84 287
10713.82 285
10714.79 303
10715.77 320
10716.75 323
10717.73 304
10718.70 246
10719.68 281
10720.66 301
10721.64 300
10722.61 311
10723.59 295
10724.57 299
10725.55 337
10726.53 314
10727.50 321
10728.48 331
10729.46 334
10730.44 274
10731.42 277
10732.40 263
10733.37 302
10734.35 314
10735.33 296
10736.31 275
10737.29 303
10738.27 308
10739.25 325
10740.22 303
10741.20 304
10742.18 344
10743.16 299
10744.14 262
10745.12 264
10746.10 268
10747.08 335
10748.05 305
10749.03 282
10750.01 320
10750.99 321
10751.97 301
10752.95 283
10753.93 295
10754.91 294
10755.89 348
10756.87 355
10757.85 335
10758.83 307
10759.81 286
10760.79 319
10761.77 286
10762.75 313
10763.73 323
10764.71 299
10765.68 309
10766.66 315
10767.64 289
10768.62 328
10769.60 306
10770.58 270
10771.56 288
10772.54 303
10773.53 339
10774.51 312
10775.49 302
10776.47 326
10777.45 330
10778.43 337
10779.41 352
10780.39 312
10781.37 317
10782.35 315
10783.33 271
10784.31 293
10785.29 355
10786.27 335
10787.25 314
10788.23 261
10789.21 311
10790.20 327
10791.18 308
10792.16 310
10793.14 275
10794.12 296
10795.10 275
10796.08 314
10797.06 293
10798.04 328
10799.03 329
10800.01 325
10800.99 317
10801.97 272
10802.95 295
10803.93 250
10804.91 255
10805.90 289
10806.88 302
10807.86 277
10808.84 338
10809.82 305
10810.81 295
10811.79 315
10812.77 325
10813.75 283
10814.73 290
10815.72 331
10816.70 329
10817.68 273
10818.66 288
10819.64 325
10820.63 275
10821.61 346
10822.59 313
10823.57 329
10824.56 286
10825.54 279
10826.52 284
10827.50 287
10828.49 325
10829.47 302
10830.45 323
10831.44 302
10832.42 293
10833.40 277
10834.38 284
10835.37 279
10836.35 257
10837.33 264
10838.32 339
10839.30 271
10840.28 325
10841.27 312
10842.25 341
10843.23 311
10844.22 274
10845.20 316
10846.18 320
10847.17 318
10848.15 292
10849.13 296
10850.12 285
10851.10 332
10852.09 304
10853.07 336
10854.05 320
10855.04 302
10856.02 312
10857.00 305
10857.99 315
10858.97 302
10859.96 310
10860.94 300
10861.93 305
10862.91 295
10863.89 317
10864.88 314
10865.86 333
10866.85 313
10867.83 288
10868.82 298
10869.80 355
10870.79 326
10871.77 307
10872.75 266
10873.74 319
10874.72 335
10875.71 300
10876.69 297
10877.68 306
10878.66 314
10879.65 294
10880.63 285
10881.62 266
10882.60 319
10883.59 318
10884.57 311
10885.56 295
10886.55 345
10887.53 325
10888.52 328
10889.50 349
10890.49 331
10891.47 333
10892.46 338
10893.44 352
10894.43 367
10895.42 346
10896.40 365
10897.39 375
10898.37 372
10899.36 390
10900.34 332
10901.33 318
10902.32 378
10903.30 369
10904.29 340
10905.27 370
10906.26 369
10907.25 360
10908.23 366
10909.22 354
10910.21 365
10911.19 345
10912.18 363
10913.17 349
10914.15 359
10915.14 330
10916.13 384
10917.11 360
10918.10 358
10919.09 390
10920.07 353
10921.06 377
10922.05 380
10923.03 401
10924.02 388
10925.01 385
10926.00 363
10926.98 354
10927.97 377
10928.96 414
10929.94 369
10930.93 403
10931.92 364
10932.91 416
10933.89 393
10934.88 410
10935.87 390
10936.86 415
10937.84 403
10938.83 407
10939.82 428
10940.81 419
10941.80 411
10942.78 391
10943.77 418
10944.76 432
10945.75 458
10946.74 430
10947.72 448
10948.71 439
10949.70 443
10950.69 423
10951.68 411
10952.66 451
10953.65 491
10954.64 505
10955.63 478
10956.62 570
10957.61 576
10958.60 630
10959.58 574
10960.57 620
10961.56 598
10962.55 613
10963.54 586
10964.53 538
10965.52 490
10966.51 510
10967.49 508
10968.48 503
10969.47 483
10970.46 435
10971.45 434
10972.44 423
10973.43 481
10974.42 474
10975.41 528
10976.40 444
10977.39 466
10978.38 474
10979.37 476
10980.36 461
10981.35 471
10982.34 451
10983.32 469
10984.31 493
10985.30 454
10986.29 453
10987.28 505
10988.27 487
10989.26 478
10990.25 476
10991.24 457
10992.23 489
10993.22 472
10994.21 517
10995.20 597
10996.20 582
10997.19 608
10998.18 691
10999.17 765
11000.16 734
11001.15 840
11002.14 858
11003.13 833
11004.12 798
11005.11 822
11006.10 705
11007.09 681
11008.08 607
11009.07 600
11010.06 527
11011.06 495
11012.05 476
11013.04 468
11014.03 495
11015.02 459
11016.01 467
11017.00 488
11017.99 473
11018.98 476
11019.98 522
11020.97 450
11021.96 458
11022.95 455
11023.94 395
11024.93 432
11025.93 416
11026.92 416
11027.91 427
11028.90 398
11029.89 428
11030.88 433
11031.88 413
11032.87 470
11033.86 427
11034.85 447
11035.84 457
11036.84 435
11037.83 428
11038.82 438
11039.81 426
11040.81 431
11041.80 435
11042.79 453
11043.78 421
11044.77 416
11045.77 385
11046.76 381
11047.75 375
11048.75 380
11049.74 409
11050.73 359
11051.72 357
11052.72 339
11053.71 385
11054.70 372
11055.70 385
11056.69 357
11057.68 380
11058.67 364
11059.67 353
11060.66 386
11061.65 349
11062.65 333
11063.64 399
11064.63 382
11065.63 382
11066.62 413
11067.61 376
11068.61 401
11069.60 378
11070.60 395
11071.59 359
11072.58 363
11073.58 376
11074.57 377
11075.56 383
11076.56 379
11077.55 371
11078.55 392
11079.54 421
11080.53 416
11081.53 429
11082.52 410
11083.52 382
11084.51 357
11085.51 378
11086.50 378
11087.49 355
11088.49 371
11089.48 380
11090.48 358
11091.47 356
11092.47 365
11093.46 393
11094.46 398
11095.45 311
11096.45 345
11097.44 357
11098.44 345
11099.43 355
11100.43 372
11101.42 373
11102.42 361
11103.41 351
11104.41 367
11105.40 364
11106.40 372
11107.39 364
11108.39 371
11109.38 356
11110.38 353
11111.37 339
11112.37 342
11113.37 380
11114.36 392
11115.36 364
11116.35 362
11117.35 364
11118.34 333
11119.34 355
11120.34 347
11121.33 330
11122.33 344
11123.32 342
11124.32 345
11125.32 335
11126.31 388
11127.31 390
11128.30 375
11129.30 329
11130.30 406
11131.29 408
11132.29 376
11133.29 347
11134.28 353
11135.28 398
11136.28 387
11137.27 360
11138.27 365
11139.27 341
11140.26 342
11141.26 312
11142.26 350
11143.25 361
11144.25 330
11145.25 360
11146.24 341
11147.24 351
11148.24 366
11149.24 387
11150.23 321
11151.23 329
11152.23 321
11153.23 364
11154.22 286
11155.22 301
11156.22 345
11157.22 313
11158.21 312
11159.21 328
11160.21 324
11161.21 337
11162.20 312
11163.20 378
11164.20 356
11165.20 315
11166.20 331
11167.19 341
11168.19 339
11169.19 357
11170.19 369
11171.19 319
11172.18 329
11173.18 332
11174.18 294
11175.18 292
11176.18 355
11177.18 325
11178.17 337
11179.17 326
11180.17 325
11181.17 353
11182.17 298
11183.17 334
11184.17 311
11185.16 344
11186.16 337
11187.16 342
11188.16 318
11189.16 326
11190.16 336
11191.16 322
11192.16 350
11193.16 315
11194.16 339
11195.16 349
11196.15 305
11197.15 324
11198.15 328
11199.15 315
11200.15 335
11201.15 337
11202.15 336
11203.15 336
11204.15 299
11205.15 315
11206.15 318
11207.15 283
11208.15 307
11209.15 305
11210.15 274
11211.15 290
11212.15 298
11213.15 317
11214.15 314
11215.15 291
11216.15 314
11217.15 311
11218.15 332
11219.15 339
11220.15 288
11221.15 279
11222.15 281
11223.15 291
11224.15 326
11225.15 276
11226.15 296
11227.16 309
11228.16 332
11229.16 269
11230.16 277
11231.16 333
11232.16 332
11233.16 293
11234.16 319
11235.16 265
11236.16 304
11237.16 296
11238.17 312
11239.17 310
11240.17 277
11241.17 280
11242.17 300
11243.17 329
11244.17 301
11245.18 316
11246.18 291
11247.18 324
11248.18 291
11249.18 324
11250.18 288
11251.19 276
11252.19 301
11253.19 331
11254.19 330
11255.19 282
11256.19 265
11257.20 315
11258.20 304
11259.20 289
11260.20 288
11261.21 286
11262.21 324
11263.21 310
11264.21 291
11265.21 319
11266.22 336
11267.22 339
11268.22 311
11269.22 308
11270.23 292
11271.23 296
11272.23 326
11273.24 300
11274.24 260
11275.24 322
11276.24 341
11277.25 362
11278.25 330
11279.25 340
11280.26 344
11281.26 361
11282.26 308
11283.27 348
11284.27 297
11285.27 312
11286.28 326
11287.28 320
11288.28 327
11289.29 291
11290.29 322
11291.29 288
11292.30 315
11293.30 284
11294.30 317
11295.31 305
11296.31 331
11297.31 333
11298.32 359
11299.32 313
11300.33 311
11301.33 336
11302.33 342
11303.34 281
11304.34 363
11305.35 347
11306.35 341
11307.36 344
11308.36 337
11309.36 359
11310.37 367
11311.37 353
11312.38 330
11313.38 388
11314.39 455
11315.39 409
11316.40 406
11317.40 404
11318.41 368
11319.41 341
11320.41 390
11321.42 346
11322.42 341
11323.43 346
11324.43 314
11325.44 334
11326.44 373
11327.45 299
11328.46 308
11329.46 286
11330.47 317
11331.47 296
11332.48 304
11333.48 288
11334.49 319
11335.49 291
11336.50 332
11337.50 311
11338.51 299
11339.52 308
11340.52 272
11341.53 313
11342.53 302
11343.54 297
11344.54 294
11345.55 349
11346.56 315
11347.56 301
11348.57 324
11349.58 293
11350.58 303
11351.59 340
11352.59 323
11353.60 271
11354.61 307
11355.61 303
11356.62 325
11357.63 283
11358.63 305
11359.64 319
11360.65 318
11361.65 314
11362.66 287
11363.67 239
11364.67 308
11365.68 326
11366.69 291
11367.69 252
11368.70 277
11369.71 323
11370.71 288
11371.72 297
11372.73 263
11373.74 314
11374.74 302
11375.75 276
11376.76 257
11377.77 310
11378.77 318
11379.78 334
11380.79 259
11381.80 283
11382.80 263
11383.81 287
11384.82 280
11385.83 243
11386.83 272
11387.84 273
11388.85 338
11389.86 309
11390.87 292
11391.87 272
11392.88 324
11393.89 319
11394.90 300
11395.91 302
11396.91 287
11397.92 282
11398.93 286
11399.94 278
11400.95 314
11401.96 304
11402.97 287
11403.97 267
11404.98 272
11405.99 278
11407.00 307
11408.01 289
11409.02 265
11410.03 259
11411.03 268
11412.04 315
11413.05 313
11414.06 267
11415.07 272
11416.08 283
11417.09 293
11418.10 283
11419.11 298
11420.12 284
11421.13 288
11422.14 289
11423.14 265
11424.15 272
11425.16 314
11426.17 317
11427.18 306
11428.19 283
11429.20 282
11430.21 286
11431.22 325
11432.23 308
11433.24 283
11434.25 335
11435.26 310
11436.27 292
11437.28 310
11438.29 302
11439.30 292
11440.31 283
11441.32 283
11442.33 301
11443.34 301
11444.35 305
11445.36 303
11446.37 305
11447.38 291
11448.39 287
11449.41 333
11450.42 293
11451.43 278
11452.44 330
11453.45 322
11454.46 327
11455.47 335
11456.48 292
11457.49 283
11458.50 292
11459.51 298
11460.52 279
11461.54 278
11462.55 319
11463.56 299
11464.57 308
11465.58 320
11466.59 273
11467.60 282
11468.62 317
11469.63 318
11470.64 307
11471.65 295
11472.66 285
11473.67 321
11474.68 289
11475.70 273
11476.71 285
11477.72 316
11478.73 283
11479.74 317
11480.76 331
11481.77 327
11482.78 325
11483.79 316
11484.80 308
11485.82 271
11486.83 285
11487.84 292
11488.85 307
11489.87 308
11490.88 274
11491.89 316
11492.90 311
11493.92 310
11494.93 292
11495.94 292
11496.95 302
11497.97 277
11498.98 324
11499.99 323
11501.00 314
11502.02 313
11503.03 350
11504.04 308
11505.06 294
11506.07 321
11507.08 325
11508.10 311
11509.11 264
11510.12 300
11511.14 331
11512.15 331
11513.16 335
11514.18 289
11515.19 312
11516.20 325
11517.22 299
11518.23 328
11519.24 316
11520.26 301
11521.27 302
11522.29 280
11523.30 305
11524.31 296
11525.33 296
11526.34 311
11527.35 313
11528.37 312
11529.38 346
11530.40 343
11531.41 333
11532.43 310
11533.44 334
11534.45 318
11535.47 312
11536.48 294
11537.50 319
11538.51 317
11539.53 291
11540.54 316
11541.56 316
11542.57 315
11543.59 343
11544.60 334
11545.61 316
11546.63 322
11547.64 287
11548.66 338
11549.67 364
11550.69 329
11551.70 328
11552.72 325
11553.74 375
11554.75 341
11555.77 338
11556.78 355
11557.80 329
11558.81 353
11559.83 357
11560.84 390
11561.86 363
11562.87 361
11563.89 401
11564.91 401
11565.92 357
11566.94 367
11567.95 403
11568.97 384
11569.98 397
11571.00 379
11572.02 392
11573.03 395
11574.05 406
11575.06 428
11576.08 423
11577.10 444
11578.11 446
11579.13 422
11580.15 474
11581.16 439
11582.18 437
11583.20 459
11584.21 474
11585.23 526
11586.25 535
11587.26 541
11588.28 494
11589.30 540
11590.31 566
11591.33 561
11592.35 578
11593.36 522
11594.38 531
11595.40 565
11596.41 611
11597.43 614
11598.45 721
11599.47 823
11600.48 850
11601.50 952
11602.52 1093
11603.53 1170
11604.55 1238
11605.57 1229
11606.59 1180
11607.60 1137
11608.62 1106
11609.64 1064
11610.66 974
11611.68 816
11612.69 711
11613.71 688
11614.73 649
11615.75 581
11616.76 545
11617.78 496
11618.80 492
11619.82 524
11620.84 499
11621.86 469
11622.87 506
11623.89 525
11624.91 513
11625.93 492
11626.95 454
11627.97 503
11628.98 443
11630.00 455
11631.02 476
11632.04 445
11633.06 458
11634.08 479
11635.10 453
11636.11 436
11637.13 436
11638.15 393
11639.17 426
11640.19 444
11641.21 445
11642.23 464
11643.25 509
11644.27 471
11645.29 414
11646.31 435
11647.32 456
11648.34 495
11649.36 449
11650.38 404
11651.40 388
11652.42 401
11653.44 397
11654.46 385
11655.48 364
11656.50 373
11657.52 360
11658.54 368
11659.56 344
11660.58 355
11661.60 359
11662.62 371
11663.64 379
11664.66 400
11665.68 383
11666.70 390
11667.72 418
11668.74 411
11669.76 386
11670.78 360
11671.80 404
11672.82 374
11673.84 375
11674.86 372
11675.88 363
11676.90 343
11677.92 380
11678.95 398
11679.97 420
11680.99 412
11682.01 383
11683.03 398
11684.05 407
11685.07 396
11686.09 402
11687.11 429
11688.13 456
11689.16 413
11690.18 405
11691.20 421
11692.22 445
11693.24 418
11694.26 379
11695.28 441
11696.30 420
11697.33 405
11698.35 424
11699.37 365
11700.39 374
11701.41 397
11702.43 409
11703.46 391
11704.48 396
11705.50 389
11706.52 361
11707.54 375
11708.57 354
11709.59 347
11710.61 348
11711.63 339
11712.65 373
11713.68 362
11714.70 376
11715.72 383
11716.74 366
11717.77 391
11718.79 395
11719.81 355
11720.83 353
11721.86 359
11722.88 375
11723.90 329
11724.92 301
11725.95 330
11726.97 340
11727.99 341
11729.01 355
11730.04 343
11731.06 299
11732.08 315
11733.11 364
11734.13 377
11735.15 329
11736.18 307
11737.20 338
11738.22 328
11739.25 365
11740.27 360
11741.29 345
11742.32 363
11743.34 346
11744.36 322
11745.39 380
11746.41 331
11747.43 352
11748.46 343
11749.48 332
11750.51 351
11751.53 303
11752.55 286
11753.58 293
11754.60 322
11755.63 340
11756.65 326
11757.67 313
11758.70 357
11759.72 296
11760.75 298
11761.77 271
11762.80 293
11763.82 319
11764.84 294
11765.87 306
11766.89 312
11767.92 290
11768.94 316
11769.97 302
11770.99 280
11772.02 259
11773.04 296
11774.07 301
11775.09 286
11776.12 292
11777.14 296
11778.17 315
11779.19 308
11780.22 293
11781.24 314
11782.27 318
11783.29 338
11784.32 295
11785.34 289
11786.37 286
11787.39 291
11788.42 310
11789.45 322
11790.47 288
11791.50 311
11792.52 300
11793.55 300
11794.57 284
11795.60 312
11796.63 319
11797.65 305
11798.68 335
11799.70 309
11800.73 306
11801.75 268
11802.78 333
11803.81 330
11804.83 316
11805.86 272
11806.89 289
11807.91 253
11808.94 296
11809.97 284
11810.99 306
11812.02 267
11813.04 299
11814.07 283
11815.10 295
11816.12 272
11817.15 314
11818.18 333
11819.21 298
11820.23 300
11821.26 284
11822.29 284
11823.31 285
11824.34 292
11825.37 278
11826.39 281
11827.42 327
11828.45 286
11829.48 305
11830.50 307
11831.53 296
11832.56 315
11833.59 294
11834.61 297
11835.64 294
11836.67 300
11837.70 301
11838.72 285
11839.75 284
11840.78 320
11841.81 309
11842.83 268
11843.86 299
11844.89 314
11845.92 294
11846.95 285
11847.97 254
11849.00 301
11850.03 306
11851.06 292
11852.09 276
11853.12 317
11854.14 272
11855.17 308
11856.20 310
11857.23 312
11858.26 287
11859.29 283
11860.32 357
11861.34 330
11862.37 301
11863.40 317
11864.43 336
11865.46 327
11866.49 330
11867.52 253
11868.55 277
11869.57 297
11870.60 300
11871.63 317
11872.66 309
11873.69 305
11874.72 326
11875.75 301
11876.78 297
11877.81 300
11878.84 326
11879.87 344
11880.90 332
11881.93 333
11882.96 308
11883.99 337
11885.02 346
11886.05 401
11887.08 351
11888.11 381
11889.14 356
11890.16 339
11891.19 338
11892.22 286
11893.26 324
11894.29 385
11895.32 368
11896.35 338
11897.38 358
11898.41 342
11899.44 392
11900.47 431
11901.50 413
11902.53 411
11903.56 431
11904.59 429
11905.62 438
11906.65 403
11907.68 399
11908.71 365
11909.74 394
11910.77 383
11911.80 390
11912.83 362
11913.87 395
11914.90 377
11915.93 387
11916.96 419
11917.99 350
11919.02 349
11920.05 369
11921.08 374
11922.11 378
11923.15 399
11924.18 356
11925.21 387
11926.24 427
11927.27 387
11928.30 451
11929.34 436
11930.37 473
11931.40 468
11932.43 519
11933.46 533
11934.49 514
11935.53 538
11936.56 482
11937.59 471
11938.62 465
11939.65 471
11940.69 476
11941.72 373
11942.75 403
11943.78 384
11944.82 392
11945.85 333
11946.88 352
11947.91 355
11948.94 325
11949.98 321
11951.01 331
11952.04 356
11953.08 332
11954.11 318
11955.14 321
11956.17 334
11957.21 346
11958.24 351
11959.27 383
11960.31 348
11961.34 324
11962.37 364
11963.40 361
11964.44 354
11965.47 328
11966.50 319
11967.54 350
11968.57 351
11969.60 378
11970.64 363
11971.67 339
11972.70 333
11973.74 323
11974.77 321
11975.81 314
11976.84 292
11977.87 319
11978.91 330
11979.94 294
11980.97 328
11982.01 316
11983.04 332
11984.08 307
11985.11 293
11986.14 339
11987.18 339
11988.21 308
11989.25 311
11990.28 325
11991.32 330
11992.35 301
11993.38 339
11994.42 332
11995.45 310
11996.49 339
11997.52 325
11998.56 326
11999.59 318
12000.63 354
12001.66 334
12002.70 369
12003.73 338
12004.77 334
12005.80 334
12006.84 321
12007.87 333
12008.91 345
12009.94 327
12010.98 348
12012.01 380
12013.05 377
12014.08 316
12015.12 359
12016.15 376
12017.19 402
12018.22 391
12019.26 378
12020.29 396
12021.33 384
12022.37 357
12023.40 367
12024.44 403
12025.47 370
12026.51 408
12027.54 384
12028.58 360
12029.62 370
12030.65 368
12031.69 355
12032.72 353
12033.76 364
12034.80 330
12035.83 340
12036.87 380
12037.91 373
12038.94 377
12039.98 418
12041.01 390
12042.05 406
12043.09 367
12044.12 358
12045.16 376
12046.20 349
12047.23 366
12048.27 355
12049.31 353
12050.35 371
12051.38 383
12052.42 374
12053.46 376
12054.49 390
12055.53 385
12056.57 386
12057.60 387
12058.64 359
12059.68 357
12060.72 347
12061.75 385
12062.79 363
12063.83 363
12064.87 411
12065.90 391
12066.94 393
12067.98 351
12069.02 372
12070.05 413
12071.09 379
12072.13 351
12073.17 388
12074.21 361
12075.24 400
12076.28 401
12077.32 392
12078.36 389
12079.40 365
12080.43 412
12081.47 390
12082.51 405
12083.55 353
12084.59 395
12085.63 380
12086.66 406
12087.70 436
12088.74 411
12089.78 436
12090.82 414
12091.86 417
12092.90 445
12093.93 392
12094.97 418
12096.01 432
12097.05 428
12098.09 418
12099.13 455
12100.17 497
12101.21 531
12102.25 503
12103.28 528
12104.32 518
12105.36 573
12106.40 596
12107.44 526
12108.48 546
12109.52 534
12110.56 512
12111.60 456
12112.64 431
12113.68 400
12114.72 439
12115.76 389
12116.80 360
12117.84 351
12118.88 359
12119.92 354
12120.96 385
12122.00 345
12123.04 345
12124.08 336
12125.12 347
12126.16 370
12127.20 342
12128.24 336
12129.28 343
12130.32 339
12131.36 321
12132.40 342
12133.44 340
12134.48 310
12135.52 316
12136.56 310
12137.60 360
12138.64 335
12139.68 315
12140.72 323
12141.76 370
12142.81 330
12143.85 372
12144.89 375
12145.93 386
12146.97 336
12148.01 284
12149.05 292
12150.09 298
12151.13 308
12152.18 324
12153.22 297
12154.26 290
12155.30 306
12156.34 314
12157.38 296
12158.42 290
12159.47 318
12160.51 333
12161.55 336
12162.59 305
12163.63 295
12164.67 297
12165.72 342
12166.76 314
12167.80 321
12168.84 296
12169.88 278
12170.93 301
12171.97 297
12173.01 302
12174.05 308
12175.09 293
12176.14 287
12177.18 306
12178.22 293
12179.26 312
12180.31 290
12181.35 294
12182.39 308
12183.43 281
12184.48 298
12185.52 319
12186.56 342
12187.60 300
12188.65 311
12189.69 318
12190.73 317
12191.78 287
12192.82 307
12193.86 307
12194.91 304
12195.95 333
12196.99 336
12198.04 289
12199.08 291
12200.12 297
12201.17 330
12202.21 310
12203.25 280
12204.30 301
12205.34 319
12206.38 333
12207.43 295
12208.47 318
12209.51 302
12210.56 344
12211.60 286
12212.65 305
12213.69 318
12214.73 324
12215.78 311
12216.82 309
12217.87 285
12218.91 300
12219.95 332
12221.00 338
12222.04 283
12223.09 288
12224.13 300
12225.17 325
12226.22 342
12227.26 289
12228.31 271
12229.35 276
12230.40 339
12231.44 287
12232.49 287
12233.53 279
12234.58 271
12235.62 293
12236.67 326
12237.71 293
12238.76 281
12239.80 290
12240.85 277
12241.89 271
12242.94 299
12243.98 320
12245.03 297
12246.07 301
12247.12 289
12248.16 327
12249.21 313
12250.25 307
12251.30 292
12252.34 310
12253.39 279
12254.44 307
12255.48 299
12256.53 264
12257.57 277
12258.62 294
12259.67 301
12260.71 283
12261.76 290
12262.80 292
12263.85 291
12264.90 262
12265.94 273
12266.99 278
12268.03 288
12269.08 288
12270.13 268
12271.17 273
12272.22 265
12273.27 267
12274.31 299
12275.36 327
12276.41 273
12277.45 287
12278.50 287
12279.55 318
12280.59 311
12281.64 290
12282.69 286
12283.73 305
12284.78 263
12285.83 278
12286.87 334
12287.92 287
12288.97 256
12290.01 277
12291.06 297
12292.11 270
12293.16 248
12294.20 265
12295.25 247
12296.30 245
12297.35 265
12298.39 255
12299.44 265
12300.49 246
12301.54 237
12302.58 255
12303.63 302
12304.68 263
12305.73 260
12306.78 265
12307.82 245
12308.87 269
12309.92 277
12310.97 284
12312.02 253
12313.06 269
12314.11 266
12315.16 252
12316.21 249
12317.26 260
12318.31 252
12319.35 261
12320.40 264
12321.45 264
12322.50 281
12323.55 253
12324.60 263
12325.65 281
12326.69 283
12327.74 262
12328.79 287
12329.84 250
12330.89 242
12331.94 265
12332.99 270
12334.04 254
12335.09 248
12336.13 247
12337.18 247
12338.23 267
12339.28 241
12340.33 263
12341.38 272
12342.43 273
12343.48 259
12344.53 280
12345.58 282
12346.63 281
12347.68 249
12348.73 285
12349.78 270
12350.83 250
12351.88 257
12352.93 259
12353.98 237
12355.03 237
12356.08 254
12357.13 287
12358.18 259
12359.23 247
12360.28 263
12361.33 266
12362.38 249
12363.43 248
12364.48 238
12365.53 238
12366.58 233
12367.63 250
12368.68 256
12369.73 231
12370.78 244
12371.83 228
12372.88 268
12373.93 254
12374.98 253
12376.04 251
12377.09 257
12378.14 275
12379.19 235
12380.24 240
12381.29 247
12382.34 276
12383.39 261
12384.44 267
12385.49 279
12386.55 244
12387.60 261
12388.65 235
12389.70 238
12390.75 242
12391.80 256
12392.85 254
12393.91 264
12394.96 224
12396.01 245
12397.06 284
12398.11 288
12399.17 254
12400.22 287
12401.27 242
12402.32 230
12403.37 241
12404.42 221
12405.48 241
12406.53 264
12407.58 282
12408.63 287
12409.69 291
12410.74 246
12411.79 262
12412.84 263
12413.90 249
12414.95 253
12416.00 258
12417.05 266
12418.11 275
12419.16 297
12420.21 247
12421.26 271
12422.32 293
12423.37 266
12424.42 262
12425.48 277
12426.53 244
12427.58 295
12428.63 317
12429.69 287
12430.74 251
12431.79 271
12432.85 292
12433.90 271
12434.95 287
12436.01 289
12437.06 283
12438.11 310
12439.17 317
12440.22 264
12441.28 312
12442.33 285
12443.38 287
12444.44 281
12445.49 275
12446.54 293
12447.60 311
12448.65 279
12449.71 264
12450.76 242
12451.81 256
12452.87 259
12453.92 286
12454.98 288
12456.03 282
12457.08 274
12458.14 335
12459.19 311
12460.25 285
12461.30 314
12462.36 337
12463.41 343
12464.47 345
12465.52 310
12466.58 338
12467.63 332
12468.68 325
12469.74 364
12470.79 365
12471.85 394
12472.90 442
12473.96 478
12475.01 547
12476.07 548
12477.12 599
12478.18 601
12479.24 657
12480.29 644
12481.35 611
12482.40 575
12483.46 614
12484.51 572
12485.57 507
12486.62 465
12487.68 444
12488.73 421
12489.79 385
12490.85 401
12491.90 344
12492.96 361
12494.01 348
12495.07 354
12496.13 328
12497.18 337
12498.24 328
12499.29 320
12500.35 293
12501.41 366
12502.46 376
12503.52 346
12504.57 345
12505.63 345
12506.69 345
12507.74 341
12508.80 323
12509.86 311
12510.91 358
12511.97 341
12513.03 337
12514.08 311
12515.14 313
12516.20 328
12517.25 340
12518.31 304
12519.37 363
12520.42 339
12521.48 344
12522.54 328
12523.60 321
12524.65 311
12525.71 291
12526.77 309
12527.82 292
12528.88 301
12529.94 316
12531.00 331
12532.05 297
12533.11 298
12534.17 290
12535.23 286
12536.28 327
12537.34 283
12538.40 326
12539.46 345
12540.52 307
12541.57 304
12542.63 337
12543.69 321
12544.75 338
12545.81 329
12546.86 312
12547.92 296
12548.98 336
12550.04 297
12551.10 315
12552.15 367
12553.21 336
12554.27 398
12555.33 389
12556.39 393
12557.45 460
12558.51 434
12559.56 432
12560.62 418
12561.68 409
12562.74 396
12563.80 389
12564.86 364
12565.92 364
12566.98 378
12568.03 339
12569.09 359
12570.15 313
12571.21 327
12572.27 344
12573.33 299
12574.39 341
12575.45 332
12576.51 332
12577.57 323
12578.63 322
12579.69 317
12580.75 315
12581.81 299
12582.87 319
12583.93 314
12584.98 311
12586.04 300
12587.10 278
12588.16 306
12589.22 306
12590.28 337
12591.34 331
12592.40 322
12593.46 358
12594.52 309
12595.58 307
12596.64 318
12597.70 302
12598.77 302
12599.83 279
12600.89 310
12601.95 307
12603.01 334
12604.07 308
12605.13 311
12606.19 324
12607.25 321
12608.31 334
12609.37 285
12610.43 270
12611.49 290
12612.55 305
12613.61 300
12614.68 326
12615.74 300
12616.80 299
12617.86 285
12618.92 310
12619.98 258
12621.04 271
12622.10 309
12623.16 303
12624.23 316
12625.29 313
12626.35 287
12627.41 249
12628.47 286
12629.53 293
12630.59 275
12631.66 258
12632.72 305
12633.78 270
12634.84 272
12635.90 271
12636.97 296
12638.03 292
12639.09 271
12640.15 336
12641.21 284
12642.28 311
12643.34 264
12644.40 299
12645.46 323
12646.52 310
12647.59 338
12648.65 309
12649.71 316
12650.77 310
12651.84 318
12652.90 281
12653.96 305
12655.03 341
12656.09 302
12657.15 303
12658.21 313
12659.28 286
12660.34 312
12661.40 319
12662.46 308
12663.53 281
12664.59 352
12665.65 288
12666.72 330
12667.78 265
12668.84 284
12669.91 306
12670.97 321
12672.03 313
12673.10 356
12674.16 331
12675.22 313
12676.29 329
12677.35 320
12678.42 318
12679.48 290
12680.54 340
12681.61 301
12682.67 297
12683.73 311
12684.80 343
12685.86 329
12686.93 330
12687.99 380
12689.05 370
12690.12 340
12691.18 331
12692.25 394
12693.31 312
12694.38 363
12695.44 350
12696.50 370
12697.57 368
12698.63 392
12699.70 379
12700.76 444
12701.83 417
12702.89 410
12703.96 442
12705.02 485
12706.09 524
12707.15 501
12708.22 454
12709.28 439
12710.35 446
12711.41 480
12712.48 430
12713.54 402
12714.61 387
12715.67 385
12716.74 395
12717.80 326
12718.87 340
12719.93 346
12721.00 368
12722.06 350
12723.13 345
12724.19 315
12725.26 329
12726.33 346
12727.39 355
12728.46 370
12729.52 322
12730.59 330
12731.66 356
12732.72 338
12733.79 343
12734.85 322
12735.92 324
12736.99 336
12738.05 324
12739.12 318
12740.18 321
12741.25 301
12742.32 346
12743.38 319
12744.45 333
12745.52 352
12746.58 364
12747.65 318
12748.72 351
12749.78 323
12750.85 287
12751.92 289
12752.98 331
12754.05 299
12755.12 285
12756.18 271
12757.25 285
12758.32 283
12759.38 242
12760.45 280
12761.52 293
12762.59 257
12763.65 230
12764.72 266
12765.79 295
12766.85 292
12767.92 291
12768.99 282
12770.06 272
12771.12 277
12772.19 280
12773.26 272
12774.33 282
12775.40 274
12776.46 327
12777.53 281
12778.60 317
12779.67 294
12780.73 280
12781.80 287
12782.87 322
12783.94 291
12785.01 297
12786.08 280
12787.14 274
12788.21 285
12789.28 286
12790.35 292
12791.42 273
12792.49 271
12793.55 257
12794.62 271
12795.69 284
12796.76 267
12797.83 256
12798.90 261
12799.97 264
12801.03 274
12802.10 259
12803.17 270
12804.24 281
12805.31 295
12806.38 267
12807.45 285
12808.52 269
12809.59 253
12810.66 255
12811.72 263
12812.79 262
12813.86 244
12814.93 281
12816.00 266
12817.07 293
12818.14 305
12819.21 268
12820.28 293
12821.35 274
12822.42 294
12823.49 283
12824.56 268
12825.63 271
12826.70 283
12827.77 239
12828.84 271
12829.91 235
12830.98 284
12832.05 273
12833.12 281
12834.19 282
12835.26 257
12836.33 276
12837.40 250
12838.47 250
12839.54 254
12840.61 274
12841.68 259
12842.75 251
12843.82 227
12844.89 255
12845.96 293
12847.04 290
12848.11 263
12849.18 281
12850.25 260
12851.32 274
12852.39 290
12853.46 251
12854.53 219
12855.60 259
12856.67 259
12857.75 235
12858.82 255
12859.89 259
12860.96 262
12862.03 222
12863.10 240
12864.17 245
12865.24 253
12866.32 259
12867.39 216
12868.46 208
12869.53 249
12870.60 278
12871.67 264
12872.75 233
12873.82 220
12874.89 232
12875.96 244
12877.03 287
12878.11 276
12879.18 242
12880.25 220
12881.32 269
12882.39 248
12883.47 238
12884.54 243
12885.61 258
12886.68 249
12887.76 245
12888.83 228
12889.90 234
12890.97 221
12892.05 214
12893.12 201
12894.19 231
12895.27 259
12896.34 224
12897.41 252
12898.48 239
12899.56 254
12900.63 239
12901.70 226
12902.78 226
12903.85 254
12904.92 215
12905.99 222
12907.07 210
12908.14 218
12909.21 234
12910.29 228
12911.36 260
12912.44 219
12913.51 212
12914.58 234
12915.66 222
12916.73 234
12917.80 245
12918.88 228
12919.95 229
12921.02 218
12922.10 248
12923.17 201
12924.25 224
12925.32 215
12926.39 233
12927.47 246
12928.54 196
12929.62 217
12930.69 223
12931.77 222
12932.84 256
12933.91 235
12934.99 248
12936.06 220
12937.14 240
12938.21 208
12939.29 200
12940.36 226
12941.44 239
12942.51 257
12943.59 201
12944.66 187
12945.73 213
12946.81 241
12947.88 214
12948.96 226
12950.03 221
12951.11 224
12952.18 254
12953.26 208
12954.34 234
12955.41 212
12956.49 226
12957.56 216
12958.64 213
12959.71 190
12960.79 225
12961.86 222
12962.94 209
12964.01 191
12965.09 177
12966.17 212
12967.24 206
12968.32 223
12969.39 192
12970.47 212
12971.54 228
12972.62 229
12973.70 202
12974.77 197
12975.85 218
12976.93 246
12978.00 220
12979.08 194
12980.15 206
12981.23 233
12982.31 248
12983.38 229
12984.46 222
12985.54 229
12986.61 237
12987.69 238
12988.77 217
12989.84 195
12990.92 185
12992.00 206
12993.07 222
12994.15 208
12995.23 230
12996.30 223
12997.38 204
12998.46 238
12999.53 241
13000.61 242
13001.69 239
13002.77 258
13003.84 239
13004.92 232
13006.00 223
13007.08 256
13008.15 224
13009.23 219
13010.31 241
13011.39 246
13012.46 258
13013.54 251
13014.62 208
13015.70 217
13016.77 198
13017.85 235
13018.93 228
13020.01 208
13021.09 214
13022.16 221
13023.24 233
13024.32 231
13025.40 278
13026.48 261
13027.56 219
13028.63 233
13029.71 249
13030.79 234
13031.87 199
13032.95 220
13034.03 231
13035.10 228
13036.18 228
13037.26 249
13038.34 241
13039.42 230
13040.50 248
13041.58 251
13042.66 259
13043.73 229
13044.81 212
13045.89 251
13046.97 259
13048.05 229
13049.13 227
13050.21 243
13051.29 249
13052.37 225
13053.45 246
13054.53 268
13055.61 277
13056.69 268
13057.76 245
13058.84 246
13059.92 270
13061.00 241
13062.08 276
13063.16 231
13064.24 246
13065.32 206
13066.40 213
13067.48 233
13068.56 244
13069.64 279
13070.72 224
13071.80 225
13072.88 212
13073.96 241
13075.04 265
13076.12 236
13077.20 226
13078.28 229
13079.36 219
13080.44 232
13081.53 209
13082.61 220
13083.69 213
13084.77 221
13085.85 230
13086.93 231
13088.01 258
13089.09 246
13090.17 232
13091.25 227
13092.33 227
13093.41 234
13094.49 244
13095.58 219
13096.66 217
13097.74 214
13098.82 261
13099.90 233
13100.98 222
13102.06 242
13103.14 233
13104.23 252
13105.31 257
13106.39 242
13107.47 223
13108.55 219
13109.63 189
13110.72 232
13111.80 224
13112.88 231
13113.96 239
13115.04 243
13116.13 240
13117.21 248
13118.29 213
13119.37 195
13120.45 207
13121.54 234
13122.62 293
13123.70 239
13124.78 215
13125.86 225
13126.95 250
13128.03 231
13129.11 241
13130.19 208
13131.28 227
13132.36 205
13133.44 221
13134.52 206
13135.61 210
13136.69 231
13137.77 250
13138.86 262
13139.94 231
13141.02 239
13142.11 248
13143.19 258
13144.27 200
13145.35 221
13146.44 203
13147.52 226
13148.60 218
13149.69 246
13150.77 231
13151.85 192
13152.94 222
13154.02 224
13155.10 241
13156.19 232
13157.27 270
13158.36 270
13159.44 256
13160.52 217
13161.61 234
13162.69 219
13163.77 263
13164.86 215
13165.94 213
13167.03 226
13168.11 201
13169.19 214
13170.28 229
13171.36 231
13172.45 233
13173.53 264
13174.62 235
13175.70 245
13176.79 234
13177.87 236
13178.95 228
13180.04 252
13181.12 266
13182.21 234
13183.29 260
13184.38 232
13185.46 231
13186.55 227
13187.63 229
13188.72 228
13189.80 225
13190.89 228
13191.97 261
13193.06 212
13194.14 226
13195.23 220
13196.31 250
13197.40 209
13198.48 210
13199.57 236
13200.65 250
13201.74 223
13202.83 229
13203.91 214
13205.00 232
13206.08 226
13207.17 209
13208.25 227
13209.34 229
13210.43 247
13211.51 209
13212.60 246
13213.68 224
13214.77 228
13215.86 210
13216.94 241
13218.03 224
13219.11 220
13220.20 234
13221.29 236
13222.37 224
13223.46 224
13224.55 209
13225.63 230
13226.72 237
13227.80 222
13228.89 244
13229.98 226
13231.06 221
13232.15 210
13233.24 219
13234.32 231
13235.41 226
13236.50 206
13237.59 219
13238.67 214
13239.76 195
13240.85 212
13241.93 218
13243.02 235
13244.11 214
13245.20 247
13246.28 250
13247.37 246
13248.46 224
13249.55 227
13250.63 254
13251.72 241
13252.81 244
13253.90 259
13254.98 229
13256.07 226
13257.16 258
13258.25 236
13259.33 210
13260.42 208
13261.51 257
13262.60 260
13263.69 232
13264.77 225
13265.86 242
13266.95 226
13268.04 266
13269.13 263
13270.22 245
13271.30 268
13272.39 254
13273.48 289
13274.57 258
13275.66 244
13276.75 226
13277.83 272
13278.92 216
13280.01 249
13281.10 249
13282.19 277
13283.28 235
13284.37 273
13285.46 237
13286.55 252
13287.63 269
13288.72 262
13289.81 272
13290.90 264
13291.99 282
13293.08 274
13294.17 299
13295.26 274
13296.35 282
13297.44 296
13298.53 303
13299.62 253
13300.71 278
13301.80 263
13302.89 285
13303.97 277
13305.06 287
13306.15 295
13307.24 266
13308.33 301
13309.42 289
13310.51 294
13311.60 275
13312.69 310
13313.78 315
13314.87 290
13315.96 291
13317.05 312
13318.14 304
13319.24 302
13320.33 276
13321.42 286
13322.51 274
13323.60 312
13324.69 308
13325.78 272
13326.87 269
13327.96 288
13329.05 261
13330.14 287
13331.23 275
13332.32 282
13333.41 300
13334.50 258
13335.60 311
13336.69 292
13337.78 297
13338.87 296
13339.96 294
13341.05 297
13342.14 287
13343.23 324
13344.32 291
13345.42 274
13346.51 274
13347.60 300
13348.69 296
13349.78 309
13350.87 297
13351.97 315
13353.06 317
13354.15 358
13355.24 369
13356.33 345
13357.42 353
13358.52 313
13359.61 339
13360.70 341
13361.79 358
13362.88 304
13363.98 321
13365.07 293
13366.16 365
13367.25 340
13368.35 335
13369.44 350
13370.53 346
13371.62 374
13372.72 353
13373.81 331
13374.90 335
13375.99 364
13377.09 324
13378.18 285
13379.27 294
13380.36 331
13381.46 286
13382.55 279
13383.64 258
13384.74 326
13385.83 320
13386.92 306
13388.02 326
13389.11 265
13390.20 279
13391.30 289
13392.39 277
13393.48 266
13394.58 292
13395.67 295
13396.76 273
13397.86 261
13398.95 303
13400.04 244
13401.14 299
13402.23 269
13403.32 258
13404.42 278
13405.51 257
13406.61 289
13407.70 284
13408.79 276
13409.89 235
13410.98 283
13412.08 229
13413.17 265
13414.26 243
13415.36 297
13416.45 268
13417.55 278
13418.64 276
13419.74 266
13420.83 294
13421.93 280
13423.02 260
13424.11 277
13425.21 242
13426.30 260
13427.40 240
13428.49 262
13429.59 248
13430.68 254
13431.78 316
13432.87 258
13433.97 298
13435.06 262
13436.16 255
13437.25 278
13438.35 266
13439.44 285
13440.54 254
13441.63 274
13442.73 262
13443.83 287
13444.92 276
13446.02 278
13447.11 257
13448.21 273
13449.30 286
13450.40 263
13451.49 292
13452.59 297
13453.69 286
13454.78 329
13455.88 297
13456.97 247
13458.07 280
13459.17 307
13460.26 274
13461.36 258
13462.45 258
13463.55 313
13464.65 316
13465.74 290
13466.84 279
13467.94 295
13469.03 304
13470.13 274
13471.23 288
13472.32 311
13473.42 309
13474.52 279
13475.61 321
13476.71 296
13477.81 264
13478.90 311
13480.00 330
13481.10 307
13482.19 309
13483.29 349
13484.39 329
13485.48 298
13486.58 269
13487.68 298
13488.78 307
13489.87 277
13490.97 267
13492.07 330
13493.17 340
13494.26 316
13495.36 314
13496.46 328
13497.56 326
13498.65 332
13499.75 355
13500.85 346
13501.95 380
13503.04 358
13504.14 357
13505.24 343
13506.34 360
13507.44 354
13508.53 382
13509.63 325
13510.73 362
13511.83 354
13512.93 311
13514.03 350
13515.12 328
13516.22 325
13517.32 327
13518.42 342
13519.52 279
13520.62 312
13521.71 325
13522.81 295
13523.91 258
13525.01 258
13526.11 277
13527.21 273
13528.31 257
13529.41 281
13530.51 251
13531.60 279
13532.70 259
13533.80 288
13534.90 302
13536.00 266
13537.10 269
13538.20 237
13539.30 268
13540.40 275
13541.50 257
13542.60 251
13543.70 244
13544.80 248
13545.90 257
13547.00 254
13548.09 261
13549.19 250
13550.29 239
13551.39 268
13552.49 202
13553.59 237
13554.69 256
13555.79 279
13556.89 229
13557.99 231
13559.09 229
13560.19 214
13561.29 253
13562.39 262
13563.50 209
13564.60 237
13565.70 224
13566.80 254
13567.90 287
13569.00 268
13570.10 232
13571.20 221
13572.30 247
13573.40 259
13574.50 269
13575.60 234
13576.70 266
13577.80 266
13578.90 244
13580.01 224
13581.11 230
13582.21 272
13583.31 249
13584.41 224
13585.51 253
13586.61 244
13587.71 250
13588.81 253
13589.92 219
13591.02 240
13592.12 245
13593.22 250
13594.32 258
13595.42 276
13596.53 196
13597.63 256
13598.73 238
13599.83 221
13600.93 222
13602.03 247
13603.14 257
13604.24 280
13605.34 258
13606.44 227
13607.54 232
13608.65 245
13609.75 245
13610.85 250
13611.95 260
13613.06 247
13614.16 284
13615.26 245
13616.36 206
13617.47 207
13618.57 248
13619.67 298
13620.77 228
13621.88 246
13622.98 247
13624.08 281
13625.18 287
13626.29 259
13627.39 278
13628.49 259
13629.60 264
13630.70 240
13631.80 260
13632.91 265
13634.01 270
13635.11 276
13636.21 237
13637.32 260
13638.42 244
13639.53 231
13640.63 267
13641.73 256
13642.84 278
13643.94 291
13645.04 251
13646.15 218
13647.25 231
13648.35 240
13649.46 230
13650.56 243
13651.67 267
13652.77 216
13653.87 262
13654.98 250
13656.08 240
13657.19 229
13658.29 236
13659.39 251
13660.50 249
13661.60 205
13662.71 189
13663.81 224
13664.92 230
13666.02 249
13667.12 240
13668.23 241
13669.33 240
13670.44 219
13671.54 238
13672.65 223
13673.75 227
13674.86 212
13675.96 243
13677.07 246
13678.17 218
13679.28 202
13680.38 222
13681.49 235
13682.59 239
13683.70 203
13684.80 234
13685.91 222
13687.01 210
13688.12 198
13689.22 207
13690.33 212
13691.44 214
13692.54 227
13693.65 240
13694.75 211
13695.86 228
13696.96 250
13698.07 247
13699.18 235
13700.28 190
13701.39 235
13702.49 233
13703.60 224
13704.71 243
13705.81 213
13706.92 221
13708.02 227
13709.13 258
13710.24 224
13711.34 229
13712.45 243
13713.56 239
13714.66 265
13715.77 258
13716.87 234
13717.98 267
13719.09 217
13720.19 228
13721.30 222
13722.41 256
13723.51 230
13724.62 268
13725.73 240
13726.84 248
13727.94 235
13729.05 255
13730.16 235
13731.26 240
13732.37 302
13733.48 253
13734.59 256
13735.69 266
13736.80 248
13737.91 240
13739.01 249
13740.12 258
13741.23 262
13742.34 253
13743.45 265
13744.55 242
13745.66 259
13746.77 265
13747.88 252
13748.98 259
13750.09 277
13751.20 289
13752.31 304
13753.42 301
13754.52 265
13755.63 268
13756.74 278
13757.85 302
13758.96 264
13760.06 298
13761.17 295
13762.28 297
13763.39 339
13764.50 304
13765.61 346
13766.72 323
13767.82 339
13768.93 357
13770.04 349
13771.15 376
13772.26 374
13773.37 398
13774.48 393
13775.59 346
13776.69 396
13777.80 391
13778.91 418
13780.02 398
13781.13 363
13782.24 399
13783.35 393
13784.46 361
13785.57 298
13786.68 316
13787.79 338
13788.90 310
13790.01 304
13791.12 262
13792.22 288
13793.33 298
13794.44 272
13795.55 290
13796.66 289
13797.77 271
13798.88 303
13799.99 305
13801.10 278
13802.21 292
13803.32 290
13804.43 286
13805.54 243
13806.65 234
13807.76 248
13808.87 258
13809.98 255
13811.09 268
13812.20 266
13813.32 234
13814.43 240
13815.54 292
13816.65 275
13817.76 247
13818.87 260
13819.98 237
13821.09 251
13822.20 251
13823.31 259
13824.42 267
13825.53 206
13826.64 223
13827.76 251
13828.87 259
13829.98 259
13831.09 274
13832.20 247
13833.31 255
13834.42 233
13835.53 234
13836.65 230
13837.76 262
13838.87 223
13839.98 237
13841.09 234
13842.20 232
13843.31 227
13844.43 246
13845.54 240
13846.65 247
13847.76 235
13848.87 237
13849.99 246
13851.10 252
13852.21 232
13853.32 233
13854.43 276
13855.55 251
13856.66 249
13857.77 246
13858.88 240
13859.99 247
13861.11 209
13862.22 223
13863.33 239
13864.44 276
13865.56 255
13866.67 264
13867.78 217
13868.89 225
13870.01 252
13871.12 246
13872.23 238
13873.35 215
13874.46 258
13875.57 218
13876.68 213
13877.80 225
13878.91 231
13880.02 199
13881.14 251
13882.25 263
13883.36 259
13884.48 255
13885.59 240
13886.70 257
13887.82 286
13888.93 280
13890.04 258
13891.16 273
13892.27 250
13893.39 254
13894.50 258
13895.61 235
13896.73 266
13897.84 274
13898.95 266
13900.07 275
13901.18 283
13902.30 268
13903.41 266
13904.52 287
13905.64 261
13906.75 227
13907.87 267
13908.98 273
13910.10 257
13911.21 283
13912.32 252
13913.44 250
13914.55 244
13915.67 227
13916.78 245
13917.90 258
13919.01 271
13920.13 229
13921.24 250
13922.36 237
13923.47 240
13924.59 238
13925.70 262
13926.82 205
13927.93 210
13929.05 231
13930.16 217
13931.28 277
13932.39 228
13933.51 214
13934.62 205
13935.74 228
13936.85 240
13937.97 224
13939.08 217
13940.20 264
13941.32 256
13942.43 234
13943.55 232
13944.66 219
13945.78 262
13946.89 243
13948.01 264
13949.13 250
13950.24 253
13951.36 237
13952.47 240
13953.59 215
13954.71 225
13955.82 213
13956.94 229
13958.05 243
13959.17 233
13960.29 246
13961.40 223
13962.52 212
13963.64 206
13964.75 219
13965.87 238
13966.99 212
13968.10 196
13969.22 218
13970.34 260
13971.45 238
13972.57 218
13973.69 217
13974.80 217
13975.92 238
13977.04 229
13978.16 225
13979.27 221
13980.39 207
13981.51 222
13982.62 214
13983.74 255
13984.86 193
13985.98 205
13987.09 236
13988.21 244
13989.33 211
13990.45 208
13991.56 242
13992.68 228
13993.80 231
13994.92 195
13996.03 204
13997.15 229
13998.27 219
13999.39 193
14000.51 212
14001.62 239
14002.74 244
14003.86 232
14004.98 230
14006.10 213
14007.21 254
14008.33 252
14009.45 195
14010.57 201
14011.69 192
14012.81 228
14013.93 240
14015.04 230
14016.16 195
14017.28 232
14018.40 200
14019.52 224
14020.64 208
14021.76 216
14022.87 227
14023.99 257
14025.11 214
14026.23 191
14027.35 229
14028.47 230
14029.59 225
14030.71 197
14031.83 207
14032.95 205
14034.07 236
14035.19 217
14036.30 182
14037.42 202
14038.54 222
14039.66 234
14040.78 238
14041.90 188
14043.02 206
14044.14 251
14045.26 246
14046.38 242
14047.50 204
14048.62 221
14049.74 206
14050.86 239
14051.98 189
14053.10 226
14054.22 236
14055.34 260
14056.46 238
14057.58 203
14058.70 241
14059.82 262
14060.94 251
14062.06 241
14063.18 204
14064.30 236
14065.43 268
14066.55 245
14067.67 254
14068.79 217
14069.91 256
14071.03 296
14072.15 243
14073.27 226
14074.39 204
14075.51 233
14076.63 261
14077.75 230
14078.88 233
14080.00 245
14081.12 246
14082.24 281
14083.36 252
14084.48 266
14085.60 257
14086.72 305
14087.85 274
14088.97 263
14090.09 253
14091.21 257
14092.33 289
14093.45 259
14094.58 308
14095.70 262
14096.82 283
14097.94 302
14099.06 303
14100.19 270
14101.31 282
14102.43 308
14103.55 313
14104.67 295
14105.80 317
14106.92 284
14108.04 281
14109.16 309
14110.28 308
14111.41 273
14112.53 259
14113.65 214
14114.77 229
14115.90 244
14117.02 262
14118.14 241
14119.27 233
14120.39 267
14121.51 205
14122.63 260
14123.76 249
14124.88 220
14126.00 254
14127.13 258
14128.25 213
14129.37 239
14130.50 228
14131.62 243
14132.74 221
14133.86 227
14134.99 249
14136.11 239
14137.24 239
14138.36 228
14139.48 218
14140.61 265
14141.73 258
14142.85 227
14143.98 218
14145.10 237
14146.22 261
14147.35 229
14148.47 217
14149.60 228
14150.72 224
14151.84 232
14152.97 222
14154.09 212
14155.22 210
14156.34 189
14157.46 188
14158.59 223
14159.71 198
14160.84 251
14161.96 225
14163.09 252
14164.21 227
14165.34 222
14166.46 208
14167.58 218
14168.71 225
14169.83 196
14170.96 227
14172.08 211
14173.21 217
14174.33 233
14175.46 233
14176.58 194
14177.71 215
14178.83 207
14179.96 214
14181.08 218
14182.21 186
14183.33 219
14184.46 222
14185.59 219
14186.71 204
14187.84 197
14188.96 206
14190.09 226
14191.21 170
14192.34 217
14193.46 222
14194.59 220
14195.72 175
14196.84 208
14197.97 188
14199.09 214
14200.22 245
14201.35 229
14202.47 220
14203.60 188
14204.72 185
14205.85 211
14206.98 209
14208.10 212
14209.23 206
14210.35 187
14211.48 206
14212.61 204
14213.73 202
14214.86 196
14215.99 184
14217.11 179
14218.24 227
14219.37 173
14220.49 202
14221.62 191
14222.75 195
14223.87 206
14225.00 195
14226.13 205
14227.26 220
14228.38 205
14229.51 187
14230.64 214
14231.76 179
14232.89 191
14234.02 197
14235.15 187
14236.27 180
14237.40 202
14238.53 215
14239.66 199
14240.78 197
14241.91 216
14243.04 206
14244.17 187
14245.29 183
14246.42 160
14247.55 177
14248.68 179
14249.81 184
14250.93 196
14252.06 204
14253.19 191
14254.32 196
14255.45 189
14256.57 198
14257.70 162
14258.83 205
14259.96 225
14261.09 195
14262.22 158
14263.34 166
14264.47 170
14265.60 178
14266.73 212
14267.86 201
14268.99 189
14270.12 209
14271.24 202
14272.37 183
14273.50 190
14274.63 202
14275.76 224
14276.89 242
14278.02 201
14279.15 202
14280.28 176
14281.41 189
14282.54 179
14283.66 201
14284.79 192
14285.92 172
14287.05 176
14288.18 202
14289.31 152
14290.44 198
14291.57 182
14292.70 196
14293.83 190
14294.96 187
14296.09 173
14297.22 180
14298.35 183
14299.48 160
14300.61 179
14301.74 200
14302.87 190
14304.00 179
14305.13 179
14306.26 206
14307.39 178
14308.52 181
14309.65 150
14310.78 190
14311.91 179
14313.04 192
14314.17 173
14315.30 173
14316.43 169
14317.56 160
14318.69 180
14319.82 207
14320.96 201
14322.09 167
14323.22 171
14324.35 176
14325.48 161
14326.61 191
14327.74 181
14328.87 168
14330.00 170
14331.13 163
14332.27 176
14333.40 162
14334.53 193
14335.66 178
14336.79 199
14337.92 190
14339.05 188
14340.18 191
14341.32 159
14342.45 199
14343.58 183
14344.71 176
14345.84 146
14346.98 156
14348.11 170
14349.24 163
14350.37 162
14351.50 186
14352.63 176
14353.77 169
14354.90 188
14356.03 177
14357.16 198
14358.30 154
14359.43 170
14360.56 196
14361.69 172
14362.82 162
14363.96 187
14365.09 177
14366.22 159
14367.35 159
14368.49 148
14369.62 172
14370.75 158
14371.89 173
14373.02 170
14374.15 162
14375.28 174
14376.42 159
14377.55 165
14378.68 157
14379.82 173
14380.95 167
14382.08 156
14383.22 147
14384.35 150
14385.48 169
14386.62 188
14387.75 169
14388.88 162
14390.02 177
14391.15 171
14392.28 185
14393.42 176
14394.55 156
14395.68 153
14396.82 175
14397.95 187
14399.09 180
14400.22 168
14401.35 145
14402.49 172
14403.62 167
14404.76 196
14405.89 206
14407.02 165
14408.16 166
14409.29 205
14410.43 139
14411.56 189
14412.70 200
14413.83 180
14414.96 172
14416.10 188
14417.23 178
14418.37 182
14419.50 181
14420.64 198
14421.77 207
14422.91 166
14424.04 161
14425.18 148
14426.31 183
14427.45 157
14428.58 188
14429.72 170
14430.85 184
14431.99 191
14433.12 182
14434.26 189
14435.39 183
14436.53 189
14437.66 194
14438.80 201
14439.93 168
14441.07 198
14442.20 196
14443.34 195
14444.48 162
14445.61 173
14446.75 184
14447.88 195
14449.02 175
14450.15 180
14451.29 173
14452.43 203
14453.56 192
14454.70 190
14455.83 180
14456.97 185
14458.11 196
14459.24 213
14460.38 189
14461.52 181
14462.65 199
14463.79 175
14464.93 191
14466.06 195
14467.20 181
14468.33 177
14469.47 194
14470.61 200
14471.74 178
14472.88 185
14474.02 206
14475.16 203
14476.29 175
14477.43 171
14478.57 228
14479.70 184
14480.84 215
14481.98 202
14483.11 182
14484.25 202
14485.39 199
14486.53 178
14487.66 183
14488.80 211
14489.94 219
14491.08 195
14492.21 206
14493.35 160
14494.49 203
14495.63 198
14496.76 183
14497.90 188
14499.04 230
14500.18 241
14501.31 224
14502.45 206
14503.59 182
14504.73 221
14505.87 221
14507.01 183
14508.14 181
14509.28 204
14510.42 227
14511.56 270
14512.70 210
14513.83 231
14514.97 220
14516.11 213
14517.25 262
14518.39 239
14519.53 259
14520.67 294
14521.80 251
14522.94 273
14524.08 265
14525.22 292
14526.36 259
14527.50 235
14528.64 229
14529.78 262
14530.92 275
14532.05 209
14533.19 218
14534.33 250
14535.47 233
14536.61 214
14537.75 231
14538.89 229
14540.03 246
14541.17 214
14542.31 220
14543.45 208
14544.59 171
14545.73 202
14546.87 207
14548.01 212
14549.15 219
14550.29 183
14551.43 214
14552.57 212
14553.71 196
14554.85 228
14555.99 200
14557.13 218
14558.27 213
14559.41 215
14560.55 200
14561.69 204
14562.83 196
14563.97 179
14565.11 212
14566.25 232
14567.39 179
14568.53 210
14569.67 193
14570.81 194
14571.95 198
14573.09 210
14574.23 191
14575.37 169
14576.51 188
14577.66 203
14578.80 198
14579.94 187
14581.08 185
14582.22 230
14583.36 211
14584.50 197
14585.64 189
14586.78 197
14587.93 203
14589.07 197
14590.21 170
14591.35 212
14592.49 258
14593.63 236
14594.77 212
14595.92 211
14597.06 202
14598.20 203
14599.34 213
14600.48 197
14601.62 231
14602.77 253
14603.91 203
14605.05 229
14606.19 210
14607.33 223
14608.48 228
14609.62 211
14610.76 206
14611.90 220
14613.04 218
14614.19 224
14615.33 219
14616.47 232
14617.61 232
14618.76 212
14619.90 238
14621.04 208
14622.18 225
14623.33 247
14624.47 243
14625.61 229
14626.76 232
14627.90 246
14629.04 246
14630.18 240
14631.33 259
14632.47 249
14633.61 251
14634.76 301
14635.90 274
14637.04 285
14638.19 293
14639.33 269
14640.47 266
14641.62 221
14642.76 249
14643.90 242
14645.05 260
14646.19 257
14647.33 220
14648.48 228
14649.62 251
14650.76 262
14651.91 208
14653.05 196
14654.20 218
14655.34 216
14656.48 191
14657.63 201
14658.77 203
14659.92 203
14661.06 194
14662.20 217
14663.35 191
14664.49 203
14665.64 191
14666.78 207
14667.93 186
14669.07 205
14670.22 211
14671.36 204
14672.50 220
14673.65 188
14674.79 187
14675.94 212
14677.08 235
14678.23 219
14679.37 192
14680.52 181
14681.66 208
14682.81 174
14683.95 198
14685.10 177
14686.24 214
14687.39 215
14688.53 202
14689.68 172
14690.82 173
14691.97 174
14693.12 184
14694.26 202
14695.41 172
14696.55 169
14697.70 157
14698.84 178
14699.99 178
14701.13 193
14702.28 180
14703.43 185
14704.57 167
14705.72 176
14706.86 185
14708.01 201
14709.16 189
14710.30 180
14711.45 178
14712.59 155
14713.74 184
14714.89 168
14716.03 198
14717.18 173
14718.33 158
14719.47 163
14720.62 187
14721.77 177
14722.91 202
14724.06 189
14725.21 202
14726.35 163
14727.50 191
14728.65 178
14729.79 168
14730.94 162
14732.09 196
14733.23 160
14734.38 181
14735.53 161
14736.67 204
14737.82 170
14738.97 176
14740.12 168
14741.26 165
14742.41 159
14743.56 173
14744.71 173
14745.85 166
14747.00 157
14748.15 170
14749.30 168
14750.44 163
14751.59 171
14752.74 180
14753.89 185
14755.03 160
14756.18 178
14757.33 162
14758.48 166
14759.63 157
14760.77 171
14761.92 185
14763.07 180
14764.22 140
14765.37 158
14766.52 153
14767.66 157
14768.81 146
14769.96 166
14771.11 170
14772.26 147
14773.41 162
14774.55 155
14775.70 175
14776.85 174
14778.00 154
14779.15 153
14780.30 146
14781.45 174
14782.60 144
14783.74 161
14784.89 158
14786.04 152
14787.19 174
14788.34 155
14789.49 153
14790.64 167
14791.79 181
14792.94 182
14794.09 154
14795.24 164
14796.39 176
14797.54 173
14798.69 176
14799.83 155
14800.98 149
14802.13 157
14803.28 177
14804.43 150
14805.58 167
14806.73 156
14807.88 146
14809.03 179
14810.18 171
14811.33 134
14812.48 190
14813.63 162
14814.78 124
14815.93 152
14817.08 170
14818.23 157
14819.38 144
14820.53 155
14821.69 150
14822.84 143
14823.99 145
14825.14 160
14826.29 169
14827.44 141
14828.59 149
14829.74 153
14830.89 151
14832.04 139
14833.19 159
14834.34 166
14835.49 140
14836.65 144
14837.80 137
14838.95 153
14840.10 157
14841.25 132
14842.40 138
14843.55 128
14844.70 168
14845.85 161
14847.01 171
14848.16 146
14849.31 146
14850.46 148
14851.61 168
14852.76 170
14853.92 135
14855.07 155
14856.22 154
14857.37 146
14858.52 161
14859.67 160
14860.83 144
14861.98 146
14863.13 165
14864.28 128
14865.44 137
14866.59 152
14867.74 162
14868.89 141
14870.04 143
14871.20 170
14872.35 177
14873.50 164
14874.65 145
14875.81 155
14876.96 129
14878.11 144
14879.26 157
14880.42 134
14881.57 123
14882.72 138
14883.88 176
14885.03 165
14886.18 149
14887.33 165
14888.49 170
14889.64 169
14890.79 160
14891.95 145
14893.10 149
14894.25 141
14895.41 140
14896.56 147
14897.71 132
14898.87 142
14900.02 145
14901.17 146
14902.33 158
14903.48 139
14904.63 139
14905.79 151
14906.94 164
14908.10 160
14909.25 150
14910.40 183
14911.56 160
14912.71 174
14913.87 148
14915.02 151
14916.17 168
14917.33 152
14918.48 155
14919.64 132
14920.79 146
14921.94 130
14923.10 140
14924.25 140
14925.41 131
14926.56 123
14927.72 143
14928.87 179
14930.03 159
14931.18 143
14932.34 139
14933.49 159
14934.65 153
14935.80 162
14936.96 152
14938.11 158
14939.27 191
14940.42 176
14941.58 150
14942.73 151
14943.89 156
14945.04 145
14946.20 166
14947.35 161
14948.51 160
14949.66 167
14950.82 173
14951.97 173
14953.13 167
14954.28 155
14955.44 161
14956.60 184
14957.75 153
14958.91 148
14960.06 142
14961.22 162
14962.37 163
14963.53 163
14964.69 148
14965.84 165
14967.00 169
14968.16 160
14969.31 165
14970.47 118
14971.62 167
14972.78 157
14973.94 154
14975.09 121
14976.25 147
14977.41 148
14978.56 162
14979.72 157
14980.88 166
14982.03 174
14983.19 165
14984.35 148
14985.50 159
14986.66 153
14987.82 151
14988.97 146
14990.13 138
14991.29 141
14992.44 132
14993.60 175
14994.76 151
14995.92 148
14997.07 132
14998.23 156
14999.39 146
15000.55 154
15001.70 135
15002.86 118
15004.02 151
15005.18 144
15006.33 127
15007.49 149
15008.65 165
15009.81 143
15010.96 155
15012.12 132
15013.28 140
15014.44 120
15015.60 142
15016.75 127
15017.91 127
15019.07 130
15020.23 125
15021.39 150
15022.54 140
15023.70 153
15024.86 141
15026.02 168
15027.18 142
15028.34 124
15029.49 123
15030.65 126
15031.81 159
15032.97 155
15034.13 148
15035.29 135
15036.45 150
15037.61 157
15038.76 164
15039.92 122
15041.08 147
15042.24 146
15043.40 131
15044.56 106
15045.72 130
15046.88 113
15048.04 139
15049.20 150
15050.36 128
15051.51 139
15052.67 131
15053.83 145
15054.99 166
15056.15 144
15057.31 144
15058.47 154
15059.63 153
15060.79 139
15061.95 133
15063.11 133
15064.27 134
15065.43 144
15066.59 155
15067.75 158
15068.91 177
15070.07 148
15071.23 122
15072.39 163
15073.55 128
15074.71 136
15075.87 126
15077.03 140
15078.19 159
15079.35 141
15080.51 160
15081.67 113
15082.83 133
15083.99 137
15085.16 141
15086.32 120
15087.48 128
15088.64 145
15089.80 155
15090.96 150
15092.12 148
15093.28 144
15094.44 145
15095.60 161
15096.76 115
15097.93 123
15099.09 132
15100.25 128
15101.41 132
15102.57 130
15103.73 116
15104.89 138
15106.05 124
15107.22 172
15108.38 144
15109.54 143
15110.70 115
15111.86 141
15113.02 164
15114.19 143
15115.35 132
15116.51 128
15117.67 145
15118.83 171
15120.00 162
15121.16 141
15122.32 138
15123.48 110
15124.64 160
15125.81 145
15126.97 121
15128.13 133
15129.29 125
15130.46 119
15131.62 117
15132.78 138
15133.94 155
15135.11 139
15136.27 140
15137.43 143
15138.59 143
15139.76 130
15140.92 117
15142.08 145
15143.25 154
15144.41 123
15145.57 158
15146.73 146
15147.90 158
15149.06 132
15150.22 135
15151.39 130
15152.55 118
15153.71 129
15154.88 139
15156.04 126
15157.20 146
15158.37 119
15159.53 156
15160.69 151
15161.86 142
15163.02 154
15164.19 128
15165.35 155
15166.51 133
15167.68 121
15168.84 134
15170.00 122
15171.17 133
15172.33 138
15173.50 159
15174.66 136
15175.83 141
15176.99 164
15178.15 140
15179.32 128
15180.48 133
15181.65 145
15182.81 162
15183.98 134
15185.14 128
15186.30 161
15187.47 169
15188.63 157
15189.80 154
15190.96 150
15192.13 124
15193.29 160
15194.46 168
15195.62 121
15196.79 136
15197.95 147
15199.12 152
15200.28 122
15201.45 149
15202.61 138
15203.78 132
15204.94 143
15206.11 164
15207.27 136
15208.44 118
15209.61 147
15210.77 145
15211.94 146
15213.10 134
15214.27 166
15215.43 186
15216.60 164
15217.76 156
15218.93 154
15220.10 128
15221.26 141
15222.43 139
15223.59 140
15224.76 188
15225.93 154
15227.09 164
15228.26 132
15229.42 140
15230.59 149
15231.76 159
15232.92 163
15234.09 169
15235.26 164
15236.42 179
15237.59 168
15238.76 164
15239.92 179
15241.09 146
15242.26 131
15243.42 153
15244.59 151
15245.76 150
15246.92 153
15248.09 132
15249.26 160
15250.42 135
15251.59 147
15252.76 154
15253.93 137
15255.09 147
15256.26 146
15257.43 132
15258.60 136
15259.76 146
15260.93 125
15262.10 106
15263.26 131
15264.43 153
15265.60 140
15266.77 143
15267.94 153
15269.10 169
15270.27 129
15271.44 135
15272.61 143
15273.77 153
15274.94 136
15276.11 133
15277.28 133
15278.45 112
15279.62 147
15280.78 157
15281.95 148
15283.12 130
15284.29 144
15285.46 138
15286.62 152
15287.79 171
15288.96 146
15290.13 106
15291.30 134
15292.47 119
15293.64 131
15294.81 144
15295.97 118
15297.14 128
15298.31 132
15299.48 139
15300.65 121
15301.82 129
15302.99 143
15304.16 179
15305.33 133
15306.49 149
15307.66 138
15308.83 164
15310.00 153
15311.17 133
15312.34 118
15313.51 129
15314.68 149
15315.85 144
15317.02 149
15318.19 127
15319.36 154
15320.53 154
15321.70 150
15322.87 152
15324.04 119
15325.21 126
15326.38 141
15327.55 132
15328.72 140
15329.89 137
15331.06 130
15332.23 139
15333.40 141
15334.57 131
15335.74 130
15336.91 150
15338.08 158
15339.25 145
15340.42 122
15341.59 117
15342.76 114
15343.93 139
15345.10 142
15346.27 138
15347.44 126
15348.62 166
15349.79 130
15350.96 131
15352.13 145
15353.30 133
15354.47 127
15355.64 157
15356.81 136
15357.98 142
15359.15 151
15360.33 146
15361.50 152
15362.67 146
15363.84 142
15365.01 133
15366.18 143
15367.35 137
15368.53 124
15369.70 128
15370.87 158
15372.04 143
15373.21 130
15374.38 158
15375.56 119
15376.73 134
15377.90 121
15379.07 123
15380.24 130
15381.42 160
15382.59 130
15383.76 134
15384.93 138
15386.10 148
15387.28 159
15388.45 144
15389.62 141
15390.79 133
15391.97 165
15393.14 153
15394.31 151
15395.48 119
15396.66 139
15397.83 141
15399.00 158
15400.17 154
15401.35 122
15402.52 125
15403.69 134
15404.87 153
15406.04 146
15407.21 141
15408.39 143
15409.56 152
15410.73 138
15411.91 136
15413.08 125
15414.25 160
15415.42 115
15416.60 137
15417.77 137
15418.95 132
15420.12 149
15421.29 140
15422.47 129
15423.64 131
15424.81 133
15425.99 145
15427.16 140
15428.33 131
15429.51 137
15430.68 134
15431.86 116
15433.03 142
15434.20 134
15435.38 123
15436.55 116
15437.73 122
15438.90 137
15440.08 138
15441.25 115
15442.42 127
15443.60 138
15444.77 157
15445.95 143
15447.12 127
15448.30 124
15449.47 146
15450.65 139
15451.82 140
15453.00 126
15454.17 123
15455.35 137
15456.52 136
15457.70 136
15458.87 146
15460.05 123
15461.22 123
15462.40 152
15463.57 117
15464.75 117
15465.92 118
15467.10 127
15468.27 127
15469.45 109
15470.62 112
15471.80 131
15472.97 115
15474.15 118
15475.33 131
15476.50 164
15477.68 116
15478.85 120
15480.03 124
15481.20 126
15482.38 139
15483.56 144
15484.73 133
15485.91 122
15487.08 131
15488.26 124
15489.44 146
15490.61 104
15491.79 153
15492.97 140
15494.14 154
15495.32 122
15496.49 124
15497.67 140
15498.85 138
15500.02 140
15501.20 117
15502.38 139
15503.55 151
15504.73 141
15505.91 128
15507.08 143
15508.26 133
15509.44 151
15510.62 139
15511.79 145
15512.97 132
15514.15 137
15515.32 131
15516.50 131
15517.68 121
15518.86 144
15520.03 147
15521.21 148
15522.39 130
15523.57 109
15524.74 108
15525.92 131
15527.10 158
15528.28 146
15529.45 133
15530.63 117
15531.81 152
15532.99 125
15534.16 125
15535.34 118
15536.52 136
15537.70 133
15538.88 145
15540.06 146
15541.23 160
15542.41 129
15543.59 134
15544.77 165
15545.95 136
15547.12 122
15548.30 131
15549.48 166
15550.66 141
15551.84 122
15553.02 142
15554.20 154
15555.37 141
15556.55 140
15557.73 152
15558.91 122
15560.09 155
15561.27 148
15562.45 138
15563.63 134
15564.81 156
15565.98 146
15567.16 153
15568.34 141
15569.52 148
15570.70 161
15571.88 145
15573.06 123
15574.24 149
15575.42 139
15576.60 124
15577.78 153
15578.96 121
15580.14 149
15581.32 161
15582.50 134
15583.68 137
15584.86 137
15586.04 156
15587.22 142
15588.40 167
15589.58 145
15590.76 138
15591.94 163
15593.12 174
15594.30 134
15595.48 140
15596.66 155
15597.84 152
15599.02 149
15600.20 120
15601.38 132
15602.56 155
15603.74 154
15604.92 134
15606.10 157
15607.28 155
15608.46 144
15609.64 160
15610.82 133
15612.00 148
15613.19 170
15614.37 162
15615.55 168
15616.73 152
15617.91 157
15619.09 162
15620.27 171
15621.45 166
15622.63 178
15623.82 153
15625.00 191
15626.18 166
15627.36 166
15628.54 191
15629.72 164
15630.90 165
15632.09 135
15633.27 154
15634.45 173
15635.63 197
15636.81 163
15637.99 161
15639.18 152
15640.36 210
15641.54 167
15642.72 180
15643.90 157
15645.09 170
15646.27 158
15647.45 174
15648.63 139
15649.82 163
15651.00 171
15652.18 169
15653.36 155
15654.54 172
15655.73 166
15656.91 162
15658.09 152
15659.28 173
15660.46 180
15661.64 171
15662.82 189
15664.01 172
15665.19 174
15666.37 178
15667.55 174
15668.74 176
15669.92 165
15671.10 160
15672.29 169
15673.47 173
15674.65 172
15675.84 171
15677.02 186
15678.20 186
15679.39 160
15680.57 187
15681.75 166
15682.94 184
15684.12 185
15685.30 165
15686.49 186
15687.67 174
15688.86 168
15690.04 201
15691.22 193
15692.41 199
15693.59 187
15694.78 218
15695.96 211
15697.14 194
15698.33 208
15699.51 186
15700.70 214
15701.88 190
15703.06 187
15704.25 195
15705.43 226
15706.62 219
15707.80 215
15708.99 189
15710.17 188
15711.36 251
15712.54 245
15713.73 236
15714.91 244
15716.09 280
15717.28 232
15718.46 210
15719.65 217
15720.83 292
15722.02 256
15723.20 270
15724.39 259
15725.57 205
15726.76 197
15727.95 235
15729.13 222
15730.32 214
15731.50 216
15732.69 228
15733.87 217
15735.06 224
15736.24 230
15737.43 217
15738.61 211
15739.80 212
15740.99 200
15742.17 221
15743.36 225
15744.54 229
15745.73 226
15746.92 185
15748.10 205
15749.29 223
15750.47 238
15751.66 228
15752.85 196
15754.03 200
15755.22 224
15756.40 228
15757.59 196
15758.78 226
15759.96 224
15761.15 233
15762.34 211
15763.52 213
15764.71 190
15765.90 196
15767.08 207
15768.27 203
15769.46 211
15770.64 180
15771.83 189
15773.02 210
15774.20 202
15775.39 193
15776.58 184
15777.77 192
15778.95 206
15780.14 190
15781.33 211
15782.51 222
15783.70 208
15784.89 200
15786.08 205
15787.26 191
15788.45 193
15789.64 193
15790.83 193
15792.01 167
15793.20 204
15794.39 198
15795.58 219
15796.77 181
15797.95 191
15799.14 227
15800.33 209
15801.52 194
15802.71 168
15803.89 168
15805.08 193
15806.27 175
15807.46 170
15808.65 166
15809.84 180
15811.02 189
15812.21 204
15813.40 186
15814.59 177
15815.78 151
15816.97 173
15818.15 190
15819.34 169
15820.53 199
15821.72 177
15822.91 172
15824.10 168
15825.29 158
15826.48 153
15827.67 150
15828.85 193
15830.04 181
15831.23 141
15832.42 192
15833.61 188
15834.80 183
15835.99 154
15837.18 174
15838.37 180
15839.56 174
15840.75 146
15841.94 180
15843.13 166
15844.32 157
15845.51 190
15846.70 180
15847.89 155
15849.08 155
15850.27 159
15851.46 163
15852.65 166
15853.84 168
15855.03 154
15856.22 177
15857.41 163
15858.60 161
15859.79 146
15860.98 194
15862.17 182
15863.36 180
15864.55 180
15865.74 177
15866.93 170
15868.12 176
15869.31 163
15870.50 176
15871.69 175
15872.88 128
15874.07 145
15875.26 163
15876.45 146
15877.64 163
15878.84 173
15880.03 153
15881.22 172
15882.41 168
15883.60 189
15884.79 179
15885.98 179
15887.17 156
15888.36 175
15889.56 171
15890.75 164
15891.94 147
15893.13 158
15894.32 174
15895.51 160
15896.71 154
15897.90 163
15899.09 150
15900.28 150
15901.47 172
15902.66 166
15903.86 171
15905.05 157
15906.24 169
15907.43 171
15908.62 199
15909.82 161
15911.01 161
15912.20 163
15913.39 183
15914.58 173
15915.78 144
15916.97 160
15918.16 169
15919.35 172
15920.55 182
15921.74 174
15922.93 184
15924.12 186
15925.32 165
15926.51 199
15927.70 157
15928.90 161
15930.09 153
15931.28 174
15932.47 184
15933.67 158
15934.86 175
15936.05 186
15937.25 176
15938.44 150
15939.63 156
15940.83 170
15942.02 204
15943.21 179
15944.41 146
15945.60 149
15946.79 160
15947.99 166
15949.18 186
15950.37 156
15951.57 129
15952.76 180
15953.96 171
15955.15 150
15956.34 143
15957.54 169
15958.73 161
15959.92 151
15961.12 168
15962.31 149
15963.51 131
15964.70 160
15965.90 163
15967.09 132
15968.28 117
15969.48 168
15970.67 168
15971.87 157
15973.06 134
15974.26 144
15975.45 172
15976.65 145
15977.84 186
15979.03 153
15980.23 161
15981.42 143
15982.62 143
15983.81 144
15985.01 163
15986.20 164
15987.40 163
15988.59 151
15989.79 116
15990.98 155
15992.18 137
15993.37 146
15994.57 157
15995.77 157
15996.96 124
15998.16 157
15999.35 135
16000.55 114
16001.74 128
16002.94 131
16004.13 144
16005.33 140
16006.53 141
16007.72 131
16008.92 149
16010.11 148
16011.31 132
16012.51 126
16013.70 144
16014.90 148
16016.09 142
16017.29 128
16018.49 132
16019.68 137
16020.88 123
16022.07 151
16023.27 142
16024.47 136
16025.66 141
16026.86 130
16028.06 149
16029.25 144
16030.45 145
16031.65 140
16032.84 137
16034.04 147
16035.24 106
16036.43 129
16037.63 134
16038.83 142
16040.02 144
16041.22 155
16042.42 129
16043.62 131
16044.81 119
16046.01 137
16047.21 123
16048.40 117
16049.60 119
16050.80 145
16052.00 122
16053.19 124
16054.39 104
16055.59 143
16056.79 139
16057.99 139
16059.18 134
16060.38 120
16061.58 127
16062.78 127
16063.97 132
16065.17 110
16066.37 134
16067.57 134
16068.77 111
16069.96 126
16071.16 119
16072.36 132
16073.56 130
16074.76 137
16075.96 146
16077.15 131
16078.35 120
16079.55 154
16080.75 125
16081.95 124
16083.15 124
16084.35 141
16085.54 147
16086.74 149
16087.94 136
16089.14 119
16090.34 138
16091.54 125
16092.74 143
16093.94 122
16095.14 131
16096.33 125
16097.53 154
16098.73 151
16099.93 111
16101.13 139
16102.33 148
16103.53 158
16104.73 134
16105.93 145
16107.13 121
16108.33 139
16109.53 125
16110.73 134
16111.93 145
16113.13 95
16114.33 107
16115.53 131
16116.73 121
16117.93 133
16119.13 123
16120.33 137
16121.53 125
16122.73 120
16123.93 116
16125.13 118
16126.33 135
16127.53 118
16128.73 143
16129.93 116
16131.13 123
16132.33 137
16133.53 122
16134.73 111
16135.93 126
16137.13 152
16138.33 121
16139.53 118
16140.73 147
16141.93 133
16143.13 129
16144.34 145
16145.54 136
16146.74 135
16147.94 152
16149.14 157
16150.34 119
16151.54 124
16152.74 133
16153.94 129
16155.15 137
16156.35 108
16157.55 120
16158.75 117
16159.95 150
16161.15 134
16162.35 116
16163.56 125
16164.76 142
16165.96 133
16167.16 117
16168.36 119
16169.56 158
16170.77 155
16171.97 147
16173.17 137
16174.37 119
16175.57 140
16176.78 133
16177.98 137
16179.18 122
16180.38 116
16181.59 135
16182.79 120
16183.99 149
16185.19 134
16186.40 107
16187.60 128
16188.80 121
16190.00 127
16191.21 119
16192.41 115
16193.61 150
16194.81 130
16196.02 138
16197.22 141
16198.42 138
16199.63 126
16200.83 122
16202.03 136
16203.23 130
16204.44 162
16205.64 106
16206.84 125
16208.05 149
16209.25 154
16210.45 129
16211.66 107
16212.86 128
16214.06 150
16215.27 142
16216.47 144
16217.68 133
16218.88 131
16220.08 128
16221.29 130
16222.49 130
16223.69 134
16224.90 108
16226.10 154
16227.31 139
16228.51 129
16229.71 119
16230.92 138
16232.12 156
16233.33 150
16234.53 119
16235.74 135
16236.94 152
16238.14 173
16239.35 156
16240.55 156
16241.76 148
16242.96 160
16244.17 149
16245.37 135
16246.58 102
16247.78 148
16248.99 187
16250.19 172
16251.40 155
16252.60 131
16253.81 139
16255.01 163
16256.22 139
16257.42 139
16258.63 140
16259.83 153
16261.04 168
16262.24 163
16263.45 151
16264.65 137
16265.86 153
16267.06 167
16268.27 179
16269.47 168
16270.68 156
16271.89 153
16273.09 175
16274.30 161
16275.50 153
16276.71 173
16277.91 178
16279.12 155
16280.33 161
16281.53 153
16282.74 179
16283.94 151
16285.15 140
16286.36 146
16287.56 174
16288.77 182
16289.98 163
16291.18 174
16292.39 171
16293.59 168
16294.80 158
16296.01 154
16297.21 175
16298.42 170
16299.63 174
16300.83 178
16302.04 188
16303.25 200
16304.46 172
16305.66 199
16306.87 169
16308.08 179
16309.28 179
16310.49 202
16311.70 193
16312.90 194
16314.11 184
16315.32 166
16316.53 168
16317.73 187
16318.94 184
16320.15 195
16321.36 193
16322.56 185
16323.77 184
16324.98 157
16326.19 154
16327.39 153
16328.60 165
16329.81 146
16331.02 152
16332.23 174
16333.43 156
16334.64 148
16335.85 155
16337.06 141
16338.27 133
16339.47 142
16340.68 150
16341.89 166
16343.10 144
16344.31 143
16345.52 128
16346.72 147
16347.93 163
16349.14 171
16350.35 158
16351.56 155
16352.77 156
16353.98 154
16355.18 156
16356.39 149
16357.60 140
16358.81 155
16360.02 152
16361.23 144
16362.44 158
16363.65 152
16364.86 155
16366.07 133
16367.27 151
16368.48 133
16369.69 119
16370.90 142
16372.11 161
16373.32 150
16374.53 124
16375.74 125
16376.95 148
16378.16 153
16379.37 122
16380.58 143
16381.79 170
16383.00 152
16384.21 136
16385.42 135
16386.63 115
16387.84 160
16389.05 144
16390.26 156
16391.47 122
16392.68 132
16393.89 145
16395.10 133
16396.31 132
16397.52 135
16398.73 141
16399.94 119
16401.15 155
16402.36 129
16403.57 120
16404.78 148
16405.99 142
16407.20 117
16408.41 120
16409.62 127
16410.84 130
16412.05 123
16413.26 121
16414.47 144
16415.68 129
16416.89 130
16418.10 130
16419.31 134
16420.52 123
16421.73 136
16422.95 123
16424.16 126
16425.37 105
16426.58 114
16427.79 129
16429.00 128
16430.21 124
16431.43 118
16432.64 139
16433.85 132
16435.06 127
16436.27 116
16437.48 157
16438.70 127
16439.91 125
16441.12 130
16442.33 111
16443.54 126
16444.76 135
16445.97 122
16447.18 129
16448.39 146
16449.61 136
16450.82 129
16452.03 125
16453.24 112
16454.45 135
16455.67 124
16456.88 125
16458.09 103
16459.31 119
16460.52 123
16461.73 124
16462.94 137
16464.16 143
16465.37 118
16466.58 140
16467.79 126
16469.01 114
16470.22 110
16471.43 114
16472.65 119
16473.86 158
16475.07 128
16476.29 142
16477.50 114
16478.71 100
16479.93 114
16481.14 129
16482.35 116
16483.57 119
16484.78 135
16485.99 128
16487.21 111
16488.42 132
16489.64 122
16490.85 126
16492.06 143
16493.28 150
16494.49 116
16495.70 129
16496.92 119
16498.13 121
16499.35 105
16500.56 96
16501.77 108
16502.99 118
16504.20 107
16505.42 104
16506.63 109
16507.85 112
16509.06 136
16510.28 139
16511.49 133
16512.70 104
16513.92 123
16515.13 124
16516.35 111
16517.56 118
16518.78 123
16519.99 127
16521.21 116
16522.42 114
16523.64 133
16524.85 113
16526.07 141
16527.28 134
16528.50 104
16529.71 119
16530.93 120
16532.14 127
16533.36 127
16534.57 101
16535.79 95
16537.01 125
16538.22 114
16539.44 116
16540.65 109
16541.87 125
16543.08 120
16544.30 88
16545.52 98
16546.73 102
16547.95 111
16549.16 112
16550.38 130
16551.60 112
16552.81 93
16554.03 108
16555.24 100
16556.46 107
16557.68 120
16558.89 136
16560.11 109
16561.32 96
16562.54 97
16563.76 132
16564.97 129
16566.19 133
16567.41 99
16568.62 115
16569.84 99
16571.06 116
16572.27 129
16573.49 141
16574.71 135
16575.93 135
16577.14 126
16578.36 124
16579.58 115
16580.79 110
16582.01 137
16583.23 105
16584.44 110
16585.66 124
16586.88 141
16588.10 113
16589.31 97
16590.53 105
16591.75 126
16592.97 126
16594.18 124
16595.40 120
16596.62 121
16597.84 103
16599.06 117
16600.27 108
16601.49 121
16602.71 126
16603.93 116
16605.14 135
16606.36 102
16607.58 88
16608.80 121
16610.02 113
16611.24 113
16612.45 116
16613.67 104
16614.89 120
16616.11 138
16617.33 114
16618.55 112
16619.76 135
16620.98 130
16622.20 114
16623.42 107
16624.64 114
16625.86 111
16627.08 112
16628.30 142
16629.51 102
16630.73 103
16631.95 119
16633.17 101
16634.39 116
16635.61 91
16636.83 111
16638.05 89
16639.27 118
16640.49 93
16641.71 102
16642.92 109
16644.14 106
16645.36 117
16646.58 99
16647.80 110
16649.02 110
16650.24 113
16651.46 121
16652.68 112
16653.90 101
16655.12 124
16656.34 125
16657.56 121
16658.78 111
16660.00 98
16661.22 104
16662.44 111
16663.66 124
16664.88 100
16666.10 109
16667.32 125
16668.54 113
16669.76 106
16670.98 122
16672.20 122
16673.42 107
16674.64 110
16675.87 129
16677.09 135
16678.31 97
16679.53 146
16680.75 98
16681.97 102
16683.19 102
16684.41 96
16685.63 99
16686.85 113
16688.07 106
16689.30 102
16690.52 101
16691.74 106
16692.96 89
16694.18 106
16695.40 101
16696.62 89
16697.84 107
16699.07 105
16700.29 125
16701.51 91
16702.73 104
16703.95 121
16705.17 101
16706.40 104
16707.62 109
16708.84 100
16710.06 92
16711.28 108
16712.50 113
16713.73 98
16714.95 115
16716.17 123
16717.39 120
16718.61 123
16719.84 106
16721.06 90
16722.28 104
16723.50 119
16724.73 97
16725.95 93
16727.17 101
16728.39 118
16729.62 99
16730.84 97
16732.06 103
16733.28 127
16734.51 103
16735.73 77
16736.95 114
16738.18 104
16739.40 89
16740.62 102
16741.84 89
16743.07 94
16744.29 103
16745.51 113
16746.74 118
16747.96 93
16749.18 100
16750.41 106
16751.63 112
16752.85 119
16754.08 111
16755.30 105
16756.52 108
16757.75 124
16758.97 104
16760.20 102
16761.42 92
16762.64 128
16763.87 118
16765.09 103
16766.31 88
16767.54 118
16768.76 108
16769.99 108
16771.21 86
16772.43 103
16773.66 103
16774.88 108
16776.11 114
16777.33 102
16778.56 78
16779.78 122
16781.01 130
16782.23 83
16783.45 97
16784.68 141
16785.90 124
16787.13 121
16788.35 99
16789.58 104
16790.80 115
16792.03 107
16793.25 102
16794.48 114
16795.70 112
16796.93 103
16798.15 123
16799.38 110
16800.60 95
16801.83 113
16803.05 128
16804.28 116
16805.50 126
16806.73 95
16807.95 108
16809.18 110
16810.41 104
16811.63 103
16812.86 90
16814.08 100
16815.31 113
16816.53 116
16817.76 124
16818.99 88
16820.21 118
16821.44 117
16822.66 122
16823.89 106
16825.12 106
16826.34 122
16827.57 108
16828.79 115
16830.02 113
16831.25 113
16832.47 129
16833.70 124
16834.93 94
16836.15 112
16837.38 111
16838.61 106
16839.83 117
16841.06 119
16842.29 115
16843.51 122
16844.74 139
16845.97 112
16847.19 121
16848.42 137
16849.65 126
16850.87 102
16852.10 121
16853.33 128
16854.56 121
16855.78 135
16857.01 128
16858.24 122
16859.46 107
16860.69 121
16861.92 128
16863.15 134
16864.37 116
16865.60 112
16866.83 116
16868.06 129
16869.28 102
16870.51 114
16871.74 111
16872.97 128
16874.20 112
16875.42 152
16876.65 117
16877.88 111
16879.11 130
16880.34 120
16881.56 151
16882.79 126
16884.02 119
16885.25 145
16886.48 135
16887.71 117
16888.93 109
16890.16 143
16891.39 145
16892.62 139
16893.85 131
16895.08 111
16896.31 118
16897.53 157
16898.76 156
16899.99 117
16901.22 116
16902.45 116
16903.68 114
16904.91 116
16906.14 119
16907.37 117
16908.59 148
16909.82 128
16911.05 129
16912.28 129
16913.51 129
16914.74 141
16915.97 126
16917.20 120
16918.43 150
16919.66 121
16920.89 116
16922.12 130
16923.35 127
16924.58 133
16925.81 129
16927.04 142
16928.27 122
16929.50 104
16930.73 106
16931.96 112
16933.19 113
16934.42 111
16935.65 119
16936.88 137
16938.11 140
16939.34 122
16940.57 113
16941.80 109
16943.03 113
16944.26 137
16945.49 130
16946.72 118
16947.95 107
16949.18 114
16950.41 117
16951.64 100
16952.87 106
16954.10 111
16955.33 117
16956.57 138
16957.80 117
16959.03 127
16960.26 106
16961.49 113
16962.72 119
16963.95 136
16965.18 119
16966.41 136
16967.65 130
16968.88 95
16970.11 112
16971.34 115
16972.57 118
16973.80 102
16975.03 126
16976.27 110
16977.50 112
16978.73 136
16979.96 137
16981.19 112
16982.42 102
16983.66 124
16984.89 112
16986.12 118
16987.35 111
16988.58 106
16989.82 113
16991.05 121
16992.28 93
16993.51 102
16994.75 101
16995.98 96
16997.21 124
16998.44 95
16999.67 114
17000.91 113
17002.14 100
17003.37 100
17004.61 123
17005.84 103
17007.07 126
17008.30 131
17009.54 132
17010.77 120
17012.00 113
17013.23 108
17014.47 112
17015.70 120
17016.93 115
17018.17 117
17019.40 136
17020.63 119
17021.87 131
17023.10 126
17024.33 111
17025.57 124
17026.80 89
17028.03 112
17029.27 104
17030.50 119
17031.73 138
17032.97 125
17034.20 97
17035.44 94
17036.67 107
17037.90 107
17039.14 125
17040.37 117
17041.60 101
17042.84 99
17044.07 115
17045.31 127
17046.54 121
17047.78 114
17049.01 108
17050.24 115
17051.48 111
17052.71 98
17053.95 88
17055.18 110
17056.42 113
17057.65 111
17058.89 90
17060.12 126
17061.35 97
17062.59 108
17063.82 93
17065.06 96
17066.29 94
17067.53 91
17068.76 113
17070.00 106
17071.23 102
17072.47 99
17073.70 108
17074.94 98
17076.17 106
17077.41 110
17078.65 110
17079.88 105
17081.12 113
17082.35 99
17083.59 101
17084.82 118
17086.06 116
17087.29 110
17088.53 106
17089.77 113
17091.00 114
17092.24 100
17093.47 102
17094.71 107
17095.94 105
17097.18 101
17098.42 93
17099.65 82
17100.89 95
17102.12 119
17103.36 97
17104.60 86
17105.83 103
17107.07 100
17108.31 103
17109.54 116
17110.78 109
17112.02 90
17113.25 107
17114.49 101
17115.73 110
17116.96 95
17118.20 85
17119.44 99
17120.67 97
17121.91 88
17123.15 95
17124.38 121
17125.62 118
17126.86 105
17128.10 95
17129.33 118
17130.57 107
17131.81 118
17133.04 97
17134.28 118
17135.52 99
17136.76 113
17137.99 93
17139.23 113
17140.47 98
17141.71 101
17142.94 91
17144.18 104
17145.42 110
17146.66 98
17147.90 124
17149.13 125
17150.37 110
17151.61 102
17152.85 74
17154.08 82
17155.32 105
17156.56 86
17157.80 101
17159.04 103
17160.28 109
17161.51 107
17162.75 110
17163.99 92
17165.23 103
17166.47 121
17167.71 108
17168.95 99
17170.18 110
17171.42 95
17172.66 110
17173.90 117
17175.14 109
17176.38 112
17177.62 105
17178.86 104
17180.09 111
17181.33 88
17182.57 89
17183.81 70
17185.05 90
17186.29 91
17187.53 104
17188.77 104
17190.01 112
17191.25 104
17192.49 103
17193.73 90
17194.97 87
17196.21 89
17197.45 120
17198.69 90
17199.92 115
17201.16 105
17202.40 98
17203.64 105
17204.88 94
17206.12 101
17207.36 103
17208.60 112
17209.84 95
17211.08 91
17212.32 91
17213.56 115
17214.81 104
17216.05 105
17217.29 82
17218.53 95
17219.77 99
17221.01 111
17222.25 97
17223.49 111
17224.73 108
17225.97 106
17227.21 119
17228.45 104
17229.69 100
17230.93 91
17232.17 105
17233.41 93
17234.66 122
17235.90 81
17237.14 91
17238.38 96
17239.62 108
17240.86 107
17242.10 93
17243.34 83
17244.58 91
17245.83 118
17247.07 91
17248.31 103
17249.55 101
17250.79 105
17252.03 120
17253.28 100
17254.52 106
17255.76 106
17257.00 95
17258.24 91
17259.48 91
17260.73 103
17261.97 92
17263.21 95
17264.45 96
17265.69 102
17266.94 79
17268.18 98
17269.42 111
17270.66 89
17271.91 90
17273.15 87
17274.39 102
17275.63 91
17276.88 95
17278.12 87
17279.36 112
17280.60 101
17281.85 106
17283.09 108
17284.33 103
17285.57 107
17286.82 104
17288.06 104
17289.30 80
17290.55 85
17291.79 75
17293.03 87
17294.28 103
17295.52 114
17296.76 104
17298.01 126
17299.25 107
17300.49 113
17301.74 89
17302.98 112
17304.22 86
17305.47 102
17306.71 92
17307.95 104
17309.20 100
17310.44 99
17311.68 93
17312.93 84
17314.17 78
17315.42 77
17316.66 97
17317.90 93
17319.15 106
17320.39 101
17321.64 88
17322.88 91
17324.12 98
17325.37 90
17326.61 88
17327.86 101
17329.10 104
17330.35 73
17331.59 88
17332.83 102
17334.08 80
17335.32 107
17336.57 92
17337.81 99
17339.06 83
17340.30 97
17341.55 94
17342.79 91
17344.04 87
17345.28 82
17346.53 108
17347.77 86
17349.02 99
17350.26 84
17351.51 96
17352.75 99
17354.00 110
17355.24 99
17356.49 91
17357.73 103
17358.98 93
17360.23 95
17361.47 91
17362.72 89
17363.96 95
17365.21 83
17366.45 95
17367.70 91
17368.95 95
17370.19 101
17371.44 96
17372.68 86
17373.93 87
17375.18 111
17376.42 108
17377.67 80
17378.91 83
17380.16 91
17381.41 107
17382.65 84
17383.90 85
17385.15 96
17386.39 91
17387.64 92
17388.89 94
17390.13 111
17391.38 102
17392.63 88
17393.87 105
17395.12 103
17396.37 89
17397.61 95
17398.86 86
17400.11 94
17401.35 86
17402.60 95
17403.85 87
17405.09 96
17406.34 99
17407.59 101
17408.84 98
17410.08 102
17411.33 83
17412.58 98
17413.83 95
17415.07 103
17416.32 105
17417.57 88
17418.82 79
17420.06 101
17421.31 88
17422.56 112
17423.81 86
17425.05 76
17426.30 91
17427.55 103
17428.80 87
17430.05 69
17431.29 92
17432.54 108
17433.79 108
17435.04 87
17436.29 94
17437.54 76
17438.78 98
17440.03 87
17441.28 98
17442.53 90
17443.78 90
17445.03 113
17446.27 74
17447.52 94
17448.77 103
17450.02 105
17451.27 98
17452.52 83
17453.77 80
17455.02 99
17456.27 91
17457.51 92
17458.76 94
17460.01 86
17461.26 87
17462.51 68
17463.76 85
17465.01 89
17466.26 95
17467.51 102
17468.76 110
17470.01 107
17471.26 91
17472.51 116
17473.76 91
17475.01 107
17476.26 103
17477.50 93
17478.75 97
17480.00 99
17481.25 81
17482.50 99
17483.75 96
17485.00 113
17486.25 77
17487.50 80
17488.75 88
17490.00 92
17491.25 101
17492.51 102
17493.76 108
17495.01 103
17496.26 111
17497.51 102
17498.76 112
17500.01 95
17501.26 109
17502.51 109
17503.76 84
17505.01 92
17506.26 109
17507.51 94
17508.76 83
17510.01 102
17511.26 90
17512.52 86
17513.77 97
17515.02 97
17516.27 108
17517.52 104
17518.77 103
17520.02 96
17521.27 115
17522.53 110
17523.78 89
17525.03 100
17526.28 98
17527.53 86
17528.78 80
17530.03 103
17531.29 89
17532.54 106
17533.79 114
17535.04 121
17536.29 80
17537.55 85
17538.80 103
17540.05 109
17541.30 106
17542.55 112
17543.81 101
17545.06 116
17546.31 98
17547.56 72
17548.81 104
17550.07 83
17551.32 130
17552.57 102
17553.82 124
17555.08 85
17556.33 92
17557.58 112
17558.83 114
17560.09 131
17561.34 82
17562.59 120
17563.85 117
17565.10 112
17566.35 119
17567.60 116
17568.86 118
17570.11 98
17571.36 98
17572.62 91
17573.87 106
17575.12 105
17576.38 107
17577.63 100
17578.88 91
17580.14 116
17581.39 142
17582.64 93
17583.90 77
17585.15 109
17586.40 114
17587.66 89
17588.91 100
17590.17 93
17591.42 105
17592.67 102
17593.93 121
17595.18 106
17596.43 106
17597.69 98
17598.94 121
17600.20 107
17601.45 93
17602.71 89
17603.96 105
17605.21 107
17606.47 96
17607.72 90
17608.98 90
17610.23 120
17611.49 81
17612.74 99
17614.00 108
17615.25 122
17616.50 102
17617.76 100
17619.01 95
17620.27 99
17621.52 99
17622.78 114
17624.03 100
17625.29 92
17626.54 109
17627.80 99
17629.05 108
17630.31 105
17631.56 97
17632.82 96
17634.08 120
17635.33 99
17636.59 123
17637.84 91
17639.10 103
17640.35 107
17641.61 98
17642.86 85
17644.12 87
17645.38 126
17646.63 111
17647.89 109
17649.14 88
17650.40 105
17651.66 136
17652.91 116
17654.17 81
17655.42 88
17656.68 97
17657.94 97
17659.19 88
17660.45 93
17661.70 103
17662.96 96
17664.22 113
17665.47 120
17666.73 96
17667.99 78
17669.24 107
17670.50 104
17671.76 83
17673.01 92
17674.27 111
17675.53 87
17676.78 97
17678.04 82
17679.30 123
17680.56 116
17681.81 101
17683.07 111
17684.33 90
17685.58 86
17686.84 80
17688.10 105
17689.36 96
17690.61 77
17691.87 85
17693.13 106
17694.39 103
17695.64 115
17696.90 95
17698.16 87
17699.42 81
17700.67 88
17701.93 93
17703.19 91
17704.45 80
17705.70 94
17706.96 119
17708.22 94
17709.48 116
17710.74 96
17711.99 107
17713.25 82
17714.51 94
17715.77 121
17717.03 88
17718.29 95
17719.54 80
17720.80 88
17722.06 77
17723.32 106
17724.58 79
17725.84 88
17727.10 82
17728.35 87
17729.61 74
17730.87 91
17732.13 115
17733.39 95
17734.65 75
17735.91 103
17737.17 88
17738.43 103
17739.69 82
17740.94 100
17742.20 99
17743.46 90
17744.72 99
17745.98 98
17747.24 100
17748.50 74
17749.76 102
17751.02 93
17752.28 105
17753.54 82
17754.80 90
17756.06 94
17757.32 80
17758.58 89
17759.84 78
17761.10 76
17762.36 97
17763.62 85
17764.88 95
17766.14 97
17767.40 90
17768.66 99
17769.92 70
17771.18 90
17772.44 83
17773.70 103
17774.96 82
17776.22 85
17777.48 84
17778.74 103
17780.00 100
17781.26 95
17782.52 98
17783.78 91
17785.04 85
17786.30 85
17787.57 98
17788.83 78
17790.09 88
17791.35 82
17792.61 92
17793.87 85
17795.13 97
17796.39 88
17797.65 96
17798.91 111
17800.18 89
17801.44 93
17802.70 93
17803.96 82
17805.22 84
17806.48 76
17807.74 77
17809.01 97
17810.27 80
17811.53 104
17812.79 72
17814.05 84
17815.31 104
17816.58 115
17817.84 88
17819.10 80
17820.36 83
17821.62 99
17822.89 98
17824.15 101
17825.41 78
17826.67 64
17827.94 85
17829.20 97
17830.46 85
17831.72 61
17832.98 81
17834.25 92
17835.51 95
17836.77 93
17838.04 91
17839.30 80
17840.56 92
17841.82 107
17843.09 85
17844.35 88
17845.61 88
17846.87 96
17848.14 85
17849.40 92
17850.66 86
17851.93 96
17853.19 92
17854.45 83
17855.72 94
17856.98 78
17858.24 93
17859.51 97
17860.77 97
17862.03 92
17863.30 88
17864.56 112
17865.82 106
17867.09 84
17868.35 101
17869.62 103
17870.88 92
17872.14 74
17873.41 78
17874.67 77
17875.93 107
17877.20 82
17878.46 84
17879.73 92
17880.99 105
17882.26 97
17883.52 59
17884.78 93
17886.05 92
17887.31 105
17888.58 95
17889.84 86
17891.11 83
17892.37 91
17893.63 97
17894.90 111
17896.16 93
17897.43 95
17898.69 99
17899.96 104
17901.22 80
17902.49 86
17903.75 90
17905.02 78
17906.28 89
17907.55 90
17908.81 87
17910.08 96
17911.34 117
17912.61 75
17913.87 81
17915.14 98
17916.41 87
17917.67 89
17918.94 78
17920.20 89
17921.47 102
17922.73 101
17924.00 95
17925.26 99
17926.53 86
17927.80 102
17929.06 94
17930.33 105
17931.59 76
17932.86 90
17934.13 93
17935.39 79
17936.66 88
17937.92 75
17939.19 89
17940.46 71
17941.72 108
17942.99 91
17944.26 105
17945.52 110
17946.79 91
17948.06 80
17949.32 89
17950.59 81
17951.85 95
17953.12 109
17954.39 92
17955.66 87
17956.92 116
17958.19 105
17959.46 96
17960.72 106
17961.99 92
17963.26 103
17964.52 70
17965.79 84
17967.06 85
17968.33 83
17969.59 89
17970.86 82
17972.13 100
17973.40 90
17974.66 88
17975.93 97
17977.20 97
17978.47 92
17979.73 82
17981.00 85
17982.27 61
17983.54 73
17984.80 83
17986.07 80
17987.34 95
17988.61 86
17989.88 92
17991.14 94
17992.41 87
17993.68 92
17994.95 101
17996.22 88
17997.48 106
17998.75 99
18000.02 81
18001.29 89
18002.56 89
18003.83 95
18005.10 71
18006.36 75
18007.63 83
18008.90 90
18010.17 79
18011.44 87
18012.71 74
18013.98 80
18015.25 81
18016.51 94
18017.78 88
18019.05 77
18020.32 103
18021.59 95
18022.86 97
18024.13 79
18025.40 97
18026.67 93
18027.94 96
18029.21 79
18030.48 92
18031.75 78
18033.01 105
18034.28 82
18035.55 67
18036.82 76
18038.09 74
18039.36 86
18040.63 76
18041.90 100
18043.17 93
18044.44 86
18045.71 80
18046.98 104
18048.25 81
18049.52 78
18050.79 53
18052.06 95
18053.33 82
18054.60 75
18055.87 93
18057.14 83
18058.42 82
18059.69 77
18060.96 88
18062.23 88
18063.50 83
18064.77 86
18066.04 100
18067.31 87
18068.58 92
18069.85 85
18071.12 87
18072.39 96
18073.66 101
18074.93 84
18076.21 90
18077.48 88
18078.75 81
18080.02 75
18081.29 98
18082.56 87
18083.83 91
18085.10 112
18086.38 95
18087.65 82
18088.92 76
18090.19 86
18091.46 89
18092.73 92
18094.01 84
18095.28 105
18096.55 90
18097.82 96
18099.09 97
18100.36 67
18101.64 91
18102.91 92
18104.18 98
18105.45 74
18106.73 78
18108.00 89
18109.27 108
18110.54 99
18111.81 80
18113.09 73
18114.36 80
18115.63 85
18116.90 88
18118.18 84
18119.45 66
18120.72 87
18121.99 88
18123.27 86
18124.54 63
18125.81 93
18127.09 83
18128.36 74
18129.63 74
18130.90 85
18132.18 96
18133.45 94
18134.72 87
18136.00 66
18137.27 71
18138.54 90
18139.82 86
18141.09 74
18142.36 77
18143.64 75
18144.91 80
18146.18 77
18147.46 106
18148.73 103
18150.00 84
18151.28 85
18152.55 80
18153.83 85
18155.10 75
18156.37 77
18157.65 85
18158.92 76
18160.20 85
18161.47 76
18162.74 97
18164.02 83
18165.29 57
18166.57 72
18167.84 65
18169.12 102
18170.39 75
18171.66 85
18172.94 83
18174.21 104
18175.49 84
18176.76 66
18178.04 86
18179.31 69
18180.59 115
18181.86 94
18183.14 84
18184.41 74
18185.69 85
18186.96 83
18188.24 82
18189.51 78
18190.79 76
18192.06 61
18193.34 70
18194.61 71
18195.89 78
18197.16 86
18198.44 83
18199.71 114
18200.99 107
18202.26 109
18203.54 64
18204.81 98
18206.09 99
18207.37 87
18208.64 94
18209.92 89
18211.19 76
18212.47 107
18213.75 100
18215.02 89
18216.30 86
18217.57 90
18218.85 78
18220.13 82
18221.40 94
18222.68 97
18223.95 83
18225.23 88
18226.51 101
18227.78 88
18229.06 92
18230.34 65
18231.61 83
18232.89 88
18234.17 89
18235.44 63
18236.72 83
18238.00 84
18239.27 62
18240.55 75
18241.83 93
18243.10 91
18244.38 93
18245.66 85
18246.94 82
18248.21 85
18249.49 85
18250.77 75
18252.04 79
18253.32 81
18254.60 74
18255.88 88
18257.15 78
18258.43 70
18259.71 82
18260.99 75
18262.26 100
18263.54 87
18264.82 75
18266.10 83
18267.37 78
18268.65 91
18269.93 94
18271.21 81
18272.49 69
18273.76 100
18275.04 78
18276.32 82
18277.60 74
18278.88 88
18280.15 79
18281.43 86
18282.71 84
18283.99 79
18285.27 87
18286.55 84
18287.83 115
18289.10 98
18290.38 65
18291.66 88
18292.94 89
18294.22 71
18295.50 101
18296.78 74
18298.06 84
18299.33 77
18300.61 88
18301.89 73
18303.17 84
18304.45 100
18305.73 102
18307.01 80
18308.29 92
18309.57 81
18310.85 85
18312.13 85
18313.41 79
18314.68 84
18315.96 90
18317.24 97
18318.52 96
18319.80 92
18321.08 79
18322.36 79
18323.64 87
18324.92 71
18326.20 85
18327.48 81
18328.76 70
18330.04 83
18331.32 69
18332.60 77
18333.88 82
18335.16 77
18336.44 78
18337.72 85
18339.00 85
18340.28 89
18341.56 85
18342.84 79
18344.12 111
18345.41 105
18346.69 85
18347.97 72
18349.25 75
18350.53 80
18351.81 70
18353.09 78
18354.37 63
18355.65 99
18356.93 78
18358.21 89
18359.49 75
18360.78 56
18362.06 69
18363.34 82
18364.62 105
18365.90 90
18367.18 64
18368.46 77
18369.74 95
18371.03 76
18372.31 76
18373.59 85
18374.87 82
18376.15 85
18377.43 95
18378.72 99
18380.00 80
18381.28 81
18382.56 86
18383.84 101
18385.12 95
18386.41 71
18387.69 93
18388.97 83
18390.25 84
18391.53 78
18392.82 82
18394.10 94
18395.38 64
18396.66 78
18397.95 77
18399.23 80
18400.51 86
18401.79 80
18403.08 69
18404.36 85
18405.64 82
18406.92 80
18408.21 71
18409.49 79
18410.77 72
18412.06 81
18413.34 87
18414.62 65
18415.90 89
18417.19 61
18418.47 83
18419.75 83
18421.04 75
18422.32 95
18423.60 73
18424.89 80
18426.17 88
18427.45 79
18428.74 76
18430.02 75
18431.30 68
18432.59 92
18433.87 81
18435.15 91
18436.44 67
18437.72 74
18439.01 85
18440.29 88
18441.57 93
18442.86 86
18444.14 63
18445.43 82
18446.71 88
18447.99 72
18449.28 74
18450.56 65
18451.85 82
18453.13 93
18454.42 85
18455.70 86
18456.98 86
18458.27 66
18459.55 68
18460.84 84
18462.12 73
18463.41 77
18464.69 66
18465.98 70
18467.26 71
18468.55 74
18469.83 85
18471.12 89
18472.40 62
18473.69 68
18474.97 88
18476.26 77
18477.54 70
18478.83 66
18480.11 68
18481.40 73
18482.68 77
18483.97 93
18485.25 64
18486.54 76
18487.82 73
18489.11 78
18490.40 80
18491.68 70
18492.97 84
18494.25 82
18495.54 66
18496.82 78
18498.11 83
18499.40 69
18500.68 87
18501.97 79
18503.25 73
18504.54 85
18505.83 80
18507.11 71
18508.40 89
18509.69 77
18510.97 83
18512.26 81
18513.54 82
18514.83 73
18516.12 76
18517.40 89
18518.69 86
18519.98 85
18521.26 76
18522.55 105
18523.84 80
18525.12 106
18526.41 95
18527.70 98
18528.99 90
18530.27 77
18531.56 85
18532.85 100
18534.13 93
18535.42 85
18536.71 80
18538.00 95
18539.28 87
18540.57 86
18541.86 96
18543.14 105
18544.43 92
18545.72 77
18547.01 120
18548.30 71
18549.58 76
18550.87 96
18552.16 82
18553.45 89
18554.73 67
18556.02 85
18557.31 79
18558.60 114
18559.89 98
18561.17 73
18562.46 67
18563.75 90
18565.04 106
18566.33 97
18567.62 82
18568.90 95
18570.19 96
18571.48 99
18572.77 96
18574.06 76
18575.35 90
18576.63 84
18577.92 84
18579.21 79
18580.50 83
18581.79 95
18583.08 99
18584.37 96
18585.66 69
18586.95 71
18588.23 80
18589.52 107
18590.81 85
18592.10 74
18593.39 66
18594.68 108
18595.97 89
18597.26 78
18598.55 77
18599.84 83
18601.13 109
18602.42 105
18603.71 78
18605.00 82
18606.29 75
18607.58 98
18608.86 84
18610.15 98
18611.44 81
18612.73 90
18614.02 94
18615.31 74
18616.60 91
18617.89 97
18619.18 89
18620.47 92
18621.76 80
18623.06 111
18624.35 95
18625.64 75
18626.93 73
18628.22 88
18629.51 70
18630.80 88
18632.09 78
18633.38 104
18634.67 89
18635.96 90
18637.25 107
18638.54 91
18639.83 87
18641.12 73
18642.41 94
18643.71 93
18645.00 96
18646.29 95
18647.58 98
18648.87 105
18650.16 82
18651.45 82
18652.74 94
18654.03 58
18655.33 94
18656.62 94
18657.91 70
18659.20 87
18660.49 75
18661.78 102
18663.07 74
18664.37 88
18665.66 79
18666.95 92
18668.24 98
18669.53 85
18670.83 86
18672.12 94
18673.41 63
18674.70 86
18675.99 82
18677.29 70
18678.58 85
18679.87 74
18681.16 80
18682.45 71
18683.75 81
18685.04 73
18686.33 108
18687.62 86
18688.92 91
18690.21 78
18691.50 91
18692.79 80
18694.09 84
18695.38 74
18696.67 80
18697.97 73
18699.26 83
18700.55 106
18701.84 80
18703.14 80
18704.43 83
18705.72 98
18707.02 83
18708.31 81
18709.60 83
18710.90 85
18712.19 91
18713.48 75
18714.78 77
18716.07 100
18717.36 82
18718.66 72
18719.95 67
18721.24 68
18722.54 75
18723.83 69
18725.13 82
18726.42 81
18727.71 87
18729.01 80
18730.30 92
18731.60 106
18732.89 85
18734.18 84
18735.48 88
18736.77 86
18738.07 86
18739.36 75
18740.66 73
18741.95 69
18743.24 69
18744.54 89
18745.83 74
18747.13 77
18748.42 68
18749.72 97
18751.01 81
18752.31 82
18753.60 81
18754.90 89
18756.19 72
18757.49 76
18758.78 63
18760.08 84
18761.37 72
18762.67 83
18763.96 85
18765.26 72
18766.55 89
18767.85 84
18769.14 95
18770.44 67
18771.73 58
18773.03 81
18774.32 69
18775.62 82
18776.91 63
18778.21 70
18779.51 74
18780.80 83
18782.10 89
18783.39 77
18784.69 85
18785.99 68
18787.28 70
18788.58 79
18789.87 65
18791.17 66
18792.47 80
18793.76 60
18795.06 70
18796.35 61
18797.65 84
18798.95 79
18800.24 79
18801.54 67
18802.84 70
18804.13 76
18805.43 97
18806.73 62
18808.02 78
18809.32 76
18810.62 77
18811.91 92
18813.21 76
18814.51 75
18815.80 85
18817.10 85
18818.40 93
18819.69 83
18820.99 68
18822.29 79
18823.59 90
18824.88 73
18826.18 75
18827.48 78
18828.78 88
18830.07 76
18831.37 88
18832.67 78
18833.97 68
18835.26 77
18836.56 85
18837.86 76
18839.16 69
18840.45 83
18841.75 84
18843.05 70
18844.35 77
18845.65 64
18846.94 67
18848.24 81
18849.54 82
18850.84 74
18852.14 64
18853.43 63
18854.73 76
18856.03 80
18857.33 79
18858.63 82
18859.93 74
18861.22 73
18862.52 53
18863.82 69
18865.12 73
18866.42 78
18867.72 77
18869.02 74
18870.32 58
18871.61 59
18872.91 74
18874.21 83
18875.51 78
18876.81 85
18878.11 80
18879.41 76
18880.71 74
18882.01 61
18883.31 77
18884.61 77
18885.90 93
18887.20 65
18888.50 74
18889.80 75
18891.10 62
18892.40 71
18893.70 103
18895.00 77
18896.30 87
18897.60 70
18898.90 76
18900.20 75
18901.50 75
18902.80 82
18904.10 69
18905.40 64
18906.70 67
18908.00 91
18909.30 97
18910.60 82
18911.90 66
18913.20 77
18914.50 87
18915.80 73
18917.10 63
18918.40 54
18919.70 71
18921.00 70
18922.30 81
18923.61 63
18924.91 79
18926.21 64
18927.51 85
18928.81 68
18930.11 74
18931.41 79
18932.71 72
18934.01 80
18935.31 86
18936.61 70
18937.92 60
18939.22 79
18940.52 81
18941.82 85
18943.12 68
18944.42 63
18945.72 77
18947.03 75
18948.33 80
18949.63 82
18950.93 68
18952.23 98
18953.53 64
18954.84 84
18956.14 73
18957.44 70
18958.74 70
18960.04 93
18961.34 72
18962.65 72
18963.95 76
18965.25 67
18966.55 70
18967.86 73
18969.16 82
18970.46 72
18971.76 91
18973.06 85
18974.37 84
18975.67 84
18976.97 70
18978.27 97
18979.58 102
18980.88 95
18982.18 58
18983.48 81
18984.79 81
18986.09 95
18987.39 78
18988.70 78
18990.00 88
18991.30 76
18992.61 84
18993.91 61
18995.21 78
18996.51 83
18997.82 73
18999.12 82
19000.42 67
19001.73 91
19003.03 83
19004.33 78
19005.64 80
19006.94 80
19008.25 96
19009.55 79
19010.85 82
19012.16 80
19013.46 81
19014.76 79
19016.07 77
19017.37 67
19018.68 77
19019.98 79
19021.28 86
19022.59 65
19023.89 59
19025.20 63
19026.50 76
19027.80 73
19029.11 81
19030.41 87
19031.72 80
19033.02 82
19034.33 68
19035.63 69
19036.94 79
19038.24 81
19039.54 74
19040.85 100
19042.15 66
19043.46 80
19044.76 58
19046.07 50
19047.37 72
19048.68 71
19049.98 77
19051.29 66
19052.59 67
19053.90 59
19055.20 61
19056.51 73
19057.81 67
19059.12 75
19060.43 81
19061.73 81
19063.04 69
19064.34 70
19065.65 72
19066.95 79
19068.26 87
19069.56 81
19070.87 54
19072.18 84
19073.48 74
19074.79 78
19076.09 72
19077.40 78
19078.71 78
19080.01 85
19081.32 59
19082.62 58
19083.93 65
19085.24 76
19086.54 97
19087.85 74
19089.16 83
19090.46 77
19091.77 78
19093.07 76
19094.38 65
19095.69 75
19096.99 69
19098.30 59
19099.61 81
19100.91 74
19102.22 58
19103.53 69
19104.84 85
19106.14 90
19107.45 75
19108.76 81
19110.06 77
19111.37 89
19112.68 74
19113.98 76
19115.29 71
19116.60 88
19117.91 78
19119.21 87
19120.52 70
19121.83 76
19123.14 82
19124.44 84
19125.75 71
19127.06 83
19128.37 79
19129.68 75
19130.98 67
19132.29 72
19133.60 58
19134.91 74
19136.21 111
19137.52 81
19138.83 79
19140.14 61
19141.45 80
19142.76 78
19144.06 81
19145.37 78
19146.68 58
19147.99 85
19149.30 83
19150.61 97
19151.91 75
19153.22 73
19154.53 78
19155.84 81
19157.15 77
19158.46 65
19159.77 63
19161.07 60
19162.38 90
19163.69 80
19165.00 84
19166.31 82
19167.62 74
19168.93 73
19170.24 74
19171.55 81
19172.86 73
19174.17 77
19175.48 104
19176.78 84
19178.09 89
19179.40 80
19180.71 83
19182.02 90
19183.33 82
19184.64 78
19185.95 81
19187.26 88
19188.57 69
19189.88 69
19191.19 64
19192.50 73
19193.81 77
19195.12 79
19196.43 83
19197.74 78
19199.05 76
19200.36 80
19201.67 77
19202.98 72
19204.29 69
19205.60 72
19206.91 83
19208.22 77
19209.53 79
19210.84 73
19212.15 81
19213.47 75
19214.78 74
19216.09 72
19217.40 89
19218.71 74
19220.02 92
19221.33 77
19222.64 66
19223.95 91
19225.26 76
19226.57 65
19227.89 78
19229.20 72
19230.51 83
19231.82 73
19233.13 69
19234.44 60
19235.75 84
19237.06 86
19238.38 68
19239.69 75
19241.00 72
19242.31 93
19243.62 80
19244.93 100
19246.25 76
19247.56 61
19248.87 83
19250.18 73
19251.49 76
19252.81 84
19254.12 59
19255.43 61
19256.74 73
19258.05 60
19259.37 71
19260.68 80
19261.99 88
19263.30 86
19264.62 59
19265.93 53
19267.24 68
19268.55 77
19269.87 87
19271.18 57
19272.49 64
19273.80 68
19275.12 84
19276.43 84
19277.74 68
19279.05 77
19280.37 73
19281.68 98
19282.99 65
19284.31 69
19285.62 73
19286.93 64
19288.25 75
19289.56 54
19290.87 70
19292.19 73
19293.50 74
19294.81 73
19296.13 66
19297.44 71
19298.75 85
19300.07 78
19301.38 74
19302.69 69
19304.01 82
19305.32 77
19306.64 74
19307.95 81
19309.26 84
19310.58 87
19311.89 85
19313.21 80
19314.52 65
19315.83 86
19317.15 80
19318.46 74
19319.78 74
19321.09 73
19322.41 87
19323.72 90
19325.03 69
19326.35 59
19327.66 59
19328.98 80
19330.29 83
19331.61 49
19332.92 78
19334.24 72
19335.55 92
19336.87 100
19338.18 81
19339.50 70
19340.81 81
19342.13 63
19343.44 89
19344.76 65
19346.07 66
19347.39 65
19348.70 68
19350.02 80
19351.33 68
19352.65 64
19353.96 80
19355.28 64
19356.59 62
19357.91 76
19359.23 87
19360.54 76
19361.86 83
19363.17 74
19364.49 94
19365.80 88
19367.12 75
19368.44 70
19369.75 56
19371.07 75
19372.38 62
19373.70 75
19375.02 73
19376.33 66
19377.65 74
19378.97 64
19380.28 59
19381.60 67
19382.91 72
19384.23 78
19385.55 76
19386.86 69
19388.18 62
19389.50 70
19390.81 76
19392.13 67
19393.45 54
19394.76 79
19396.08 75
19397.40 70
19398.72 59
19400.03 68
19401.35 63
19402.67 69
19403.98 90
19405.30 76
19406.62 69
19407.94 78
19409.25 68
19410.57 85
19411.89 71
19413.20 63
19414.52 68
19415.84 69
19417.16 90
19418.48 62
19419.79 78
19421.11 79
19422.43 75
19423.75 75
19425.06 75
19426.38 68
19427.70 95
19429.02 67
19430.34 75
19431.65 59
19432.97 68
19434.29 69
19435.61 71
19436.93 63
19438.25 61
19439.56 78
19440.88 84
19442.20 69
19443.52 70
19444.84 80
19446.16 70
19447.47 77
19448.79 63
19450.11 72
19451.43 67
19452.75 56
19454.07 66
19455.39 85
19456.71 65
19458.03 72
19459.34 78
19460.66 83
19461.98 78
19463.30 64
19464.62 68
19465.94 64
19467.26 67
19468.58 57
19469.90 72
19471.22 47
19472.54 62
19473.86 64
19475.18 72
19476.50 76
19477.82 83
19479.14 88
19480.46 63
19481.78 68
19483.10 64
19484.42 60
19485.73 63
19487.05 71
19488.37 67
19489.70 83
19491.02 76
19492.34 59
19493.66 71
19494.98 80
19496.30 74
19497.62 70
19498.94 78
19500.26 67
19501.58 75
19502.90 74
19504.22 69
19505.54 67
19506.86 78
19508.18 63
19509.50 87
19510.82 61
19512.14 69
19513.46 72
19514.78 92
19516.11 84
19517.43 70
19518.75 81
19520.07 80
19521.39 67
19522.71 71
19524.03 71
19525.35 76
19526.68 67
19528.00 59
19529.32 77
19530.64 69
19531.96 86
19533.28 76
19534.60 80
19535.93 68
19537.25 63
19538.57 70
19539.89 63
19541.21 53
19542.53 72
19543.86 83
19545.18 74
19546.50 83
19547.82 69
19549.14 87
19550.47 85
19551.79 67
19553.11 86
19554.43 92
19555.76 68
19557.08 64
19558.40 80
19559.72 68
19561.05 68
19562.37 75
19563.69 78
19565.01 76
19566.34 78
19567.66 67
19568.98 78
19570.30 77
19571.63 82
19572.95 81
19574.27 72
19575.60 83
19576.92 85
19578.24 88
19579.57 94
19580.89 86
19582.21 75
19583.54 57
19584.86 98
19586.18 87
19587.51 71
19588.83 77
19590.15 69
19591.48 85
19592.80 75
19594.12 82
19595.45 72
19596.77 85
19598.09 71
19599.42 78
19600.74 45
19602.07 69
19603.39 71
19604.71 54
19606.04 66
19607.36 60
19608.69 75
19610.01 78
19611.33 65
19612.66 78
19613.98 81
19615.31 76
19616.63 79
19617.96 70
19619.28 66
19620.60 73
19621.93 76
19623.25 85
19624.58 66
19625.90 72
19627.23 57
19628.55 73
19629.88 72
19631.20 73
19632.53 71
19633.85 82
19635.18 67
19636.50 82
19637.83 69
19639.15 69
19640.48 77
19641.80 75
19643.13 72
19644.45 78
19645.78 77
19647.10 83
19648.43 69
19649.76 66
19651.08 76
19652.41 48
19653.73 80
19655.06 64
19656.38 75
19657.71 64
19659.04 92
19660.36 82
19661.69 66
19663.01 90
19664.34 73
19665.67 66
19666.99 60
19668.32 59
19669.64 58
19670.97 56
19672.30 67
19673.62 82
19674.95 64
19676.28 77
19677.60 62
19678.93 72
19680.25 58
19681.58 60
19682.91 84
19684.23 76
19685.56 85
19686.89 68
19688.22 89
19689.54 82
19690.87 91
19692.20 84
19693.52 73
19694.85 68
19696.18 81
19697.50 75
19698.83 70
19700.16 64
19701.49 70
19702.81 67
19704.14 83
19705.47 59
19706.80 72
19708.12 77
19709.45 79
19710.78 58
19712.11 67
19713.43 78
19714.76 60
19716.09 90
19717.42 52
19718.74 55
19720.07 62
19721.40 89
19722.73 83
19724.06 65
19725.38 61
19726.71 82
19728.04 71
19729.37 72
19730.70 66
19732.03 68
19733.35 70
19734.68 67
19736.01 59
19737.34 53
19738.67 70
19740.00 74
19741.32 77
19742.65 68
19743.98 70
19745.31 67
19746.64 84
19747.97 79
19749.30 66
19750.63 71
19751.96 73
19753.28 86
19754.61 68
19755.94 77
19757.27 58
19758.60 91
19759.93 68
19761.26 71
19762.59 65
19763.92 76
19765.25 82
19766.58 75
19767.91 69
19769.24 72
19770.57 66
19771.90 57
19773.22 69
19774.55 58
19775.88 63
19777.21 58
19778.54 75
19779.87 82
19781.20 72
19782.53 68
19783.86 72
19785.19 67
19786.52 61
19787.85 60
19789.18 64
19790.51 91
19791.85 70
19793.18 65
19794.51 78
19795.84 83
19797.17 64
19798.50 66
19799.83 83
19801.16 78
19802.49 76
19803.82 73
19805.15 75
19806.48 68
19807.81 67
19809.14 56
19810.47 69
19811.81 68
19813.14 80
19814.47 72
19815.80 71
19817.13 62
19818.46 67
19819.79 77
19821.12 56
19822.45 62
19823.79 67
19825.12 64
19826.45 79
19827.78 80
19829.11 89
19830.44 79
19831.78 74
19833.11 70
19834.44 67
19835.77 73
19837.10 54
19838.43 73
19839.77 62
19841.10 74
19842.43 72
19843.76 68
19845.09 61
19846.43 60
19847.76 75
19849.09 88
19850.42 71
19851.76 78
19853.09 83
19854.42 79
19855.75 71
19857.09 59
19858.42 63
19859.75 86
19861.08 77
19862.42 67
19863.75 62
19865.08 61
19866.41 103
19867.75 70
19869.08 70
19870.41 58
19871.75 71
19873.08 60
19874.41 72
19875.75 64
19877.08 60
19878.41 68
19879.75 59
19881.08 61
19882.41 56
19883.75 73
19885.08 77
19886.41 65
19887.75 64
19889.08 69
19890.41 63
19891.75 73
19893.08 61
19894.41 66
19895.75 70
19897.08 68
19898.42 65
19899.75 55
19901.08 43
19902.42 68
19903.75 59
19905.09 66
19906.42 78
19907.75 60
19909.09 77
19910.42 58
19911.76 73
19913.09 63
19914.43 86
19915.76 76
19917.10 64
19918.43 49
19919.77 54
19921.10 70
19922.43 70
19923.77 50
19925.10 79
19926.44 63
19927.77 58
19929.11 71
19930.44 59
19931.78 55
19933.11 52
19934.45 72
19935.78 84
19937.12 81
19938.45 60
19939.79 54
19941.13 43
19942.46 65
19943.80 59
19945.13 70
19946.47 69
19947.80 51
19949.14 58
19950.47 66
19951.81 70
19953.15 68
19954.48 74
19955.82 67
19957.15 55
19958.49 77
19959.83 44
19961.16 56
19962.50 76
19963.83 63
19965.17 68
19966.51 58
19967.84 73
19969.18 69
19970.51 61
19971.85 61
19973.19 65
19974.52 63
19975.86 73
19977.20 65
19978.53 64
19979.87 60
19981.21 86
19982.54 77
19983.88 77
19985.22 71
19986.55 82
19987.89 90
19989.23 66
19990.57 63
19991.90 66
19993.24 66
19994.58 76
19995.91 69
19997.25 54
19998.59 74
19999.93 68
20001.26 81
20002.60 61
20003.94 58
20005.28 61
20006.61 95
20007.95 75
20009.29 73
20010.63 58
20011.96 81
20013.30 83
20014.64 58
20015.98 60
20017.31 66
20018.65 81
20019.99 67
20021.33 53
20022.67 71
20024.01 54
20025.34 75
20026.68 88
20028.02 79
20029.36 56
20030.70 70
20032.03 80
20033.37 70
20034.71 61
20036.05 68
20037.39 65
20038.73 66
20040.07 76
20041.40 62
20042.74 57
20044.08 63
20045.42 60
20046.76 56
20048.10 45
20049.44 55
20050.78 53
20052.12 76
20053.46 61
20054.79 58
20056.13 59
20057.47 63
20058.81 51
20060.15 56
20061.49 58
20062.83 74
20064.17 65
20065.51 61
20066.85 67
20068.19 45
20069.53 65
20070.87 64
20072.21 72
20073.55 61
20074.89 66
20076.23 77
20077.57 68
20078.91 52
20080.25 68
20081.59 76
20082.93 83
20084.27 67
20085.61 74
20086.95 57
20088.29 57
20089.63 78
20090.97 56
20092.31 67
20093.65 69
20094.99 73
20096.33 66
20097.67 55
20099.01 49
20100.35 67
20101.69 86
20103.03 75
20104.38 64
20105.72 73
20107.06 81
20108.40 65
20109.74 68
20111.08 56
20112.42 67
20113.76 68
20115.10 77
20116.45 52
20117.79 67
20119.13 65
20120.47 70
20121.81 88
20123.15 69
20124.49 64
20125.84 57
20127.18 77
20128.52 77
20129.86 67
20131.20 62
20132.54 67
20133.89 74
20135.23 67
20136.57 77
20137.91 68
20139.25 65
20140.60 70
