# Supplementary material for: MALDI-TOF MS typing enables the classification of brewing yeasts of the genus Saccharomyces to major beer styles
Source: PLoS One. 2017 Aug 9;12(8):e0181694. doi: 10.1371/journal.pone.0181694 (PMC5549903; doi:10.1371/journal.pone.0181694)
Supplement: S14 File — The directory includes 90 raw files and was zipped to “.zip”; the folder has three strains with 30 spectra per strain; S1 Text explains the raw files with an example and Table 1 represents the yeast strains used within the experiment. (ZIP) [file pone.0181694.s017.zip › 40-42/30666-220-OG-WB-WB-YPG-18h-E-E_2015-11-05__0_F1_1.dat]

2000.55 2383
2000.97 2293
2001.39 2376
2001.81 2275
2002.23 2276
2002.65 2361
2003.08 2335
2003.50 2220
2003.92 2260
2004.34 2244
2004.76 2166
2005.19 2195
2005.61 2025
2006.03 2027
2006.45 2103
2006.87 2281
2007.30 2400
2007.72 2352
2008.14 2203
2008.56 2176
2008.99 2183
2009.41 2210
2009.83 2289
2010.25 2348
2010.68 2254
2011.10 2310
2011.52 2170
2011.94 2262
2012.37 2054
2012.79 2040
2013.21 1985
2013.63 2032
2014.06 2024
2014.48 1824
2014.90 1932
2015.33 2006
2015.75 2016
2016.17 1861
2016.60 2004
2017.02 2135
2017.44 2175
2017.86 2242
2018.29 2077
2018.71 2170
2019.14 2143
2019.56 2348
2019.98 2231
2020.41 2358
2020.83 2212
2021.25 2239
2021.68 2211
2022.10 2319
2022.52 2428
2022.95 2046
2023.37 2148
2023.80 2124
2024.22 2205
2024.64 2102
2025.07 2098
2025.49 2064
2025.92 2270
2026.34 2153
2026.76 2130
2027.19 2043
2027.61 2128
2028.04 2149
2028.46 2067
2028.89 1968
2029.31 1909
2029.74 1895
2030.16 2122
2030.58 2086
2031.01 2059
2031.43 2098
2031.86 2027
2032.28 2048
2032.71 2063
2033.13 2135
2033.56 2179
2033.98 2288
2034.41 2118
2034.83 2176
2035.26 2197
2035.68 2270
2036.11 2367
2036.53 2207
2036.96 2112
2037.38 2068
2037.81 2157
2038.24 2363
2038.66 2265
2039.09 2196
2039.51 2094
2039.94 2348
2040.36 2078
2040.79 2153
2041.21 2319
2041.64 2228
2042.07 2109
2042.49 2262
2042.92 2295
2043.34 2279
2043.77 2226
2044.20 2050
2044.62 2119
2045.05 2002
2045.47 2031
2045.90 2191
2046.33 2074
2046.75 2094
2047.18 2248
2047.61 2112
2048.03 2132
2048.46 2129
2048.89 2256
2049.31 2209
2049.74 2278
2050.16 2214
2050.59 2172
2051.02 2088
2051.45 2134
2051.87 2224
2052.30 2114
2052.73 2046
2053.15 2081
2053.58 2058
2054.01 2148
2054.43 2153
2054.86 1983
2055.29 1994
2055.72 2080
2056.14 1867
2056.57 1948
2057.00 2243
2057.43 2108
2057.85 2161
2058.28 2315
2058.71 2362
2059.14 2113
2059.56 2176
2059.99 2173
2060.42 2189
2060.85 2075
2061.27 2187
2061.70 2291
2062.13 2283
2062.56 2226
2062.99 2254
2063.41 2240
2063.84 2381
2064.27 2286
2064.70 2469
2065.13 2635
2065.55 2619
2065.98 2682
2066.41 2795
2066.84 2646
2067.27 2563
2067.70 2511
2068.13 2670
2068.55 2383
2068.98 2158
2069.41 2116
2069.84 2192
2070.27 2132
2070.70 2176
2071.13 2030
2071.56 2183
2071.98 2129
2072.41 2174
2072.84 2180
2073.27 2035
2073.70 2050
2074.13 2092
2074.56 2095
2074.99 2141
2075.42 2225
2075.85 2178
2076.28 2160
2076.71 2222
2077.13 2053
2077.56 2037
2077.99 2287
2078.42 2067
2078.85 2119
2079.28 2334
2079.71 2153
2080.14 2123
2080.57 2250
2081.00 2195
2081.43 2289
2081.86 2153
2082.29 2243
2082.72 2232
2083.15 2226
2083.58 2150
2084.01 2151
2084.44 2259
2084.87 2237
2085.30 2351
2085.73 2278
2086.16 2159
2086.59 2105
2087.02 2078
2087.46 2156
2087.89 2235
2088.32 2411
2088.75 2221
2089.18 2167
2089.61 2240
2090.04 2318
2090.47 2180
2090.90 2092
2091.33 2030
2091.76 2099
2092.19 2165
2092.63 1987
2093.06 2087
2093.49 2041
2093.92 1789
2094.35 1881
2094.78 2104
2095.21 2109
2095.64 1938
2096.08 1840
2096.51 2054
2096.94 2163
2097.37 1969
2097.80 1792
2098.23 1857
2098.67 1855
2099.10 2103
2099.53 2076
2099.96 1925
2100.39 1942
2100.82 1975
2101.26 1973
2101.69 2094
2102.12 1838
2102.55 1918
2102.98 1837
2103.42 1875
2103.85 1908
2104.28 2100
2104.71 2148
2105.15 2160
2105.58 2197
2106.01 2132
2106.44 2196
2106.88 2066
2107.31 2067
2107.74 2305
2108.17 2195
2108.61 2014
2109.04 2146
2109.47 2187
2109.90 2050
2110.34 1996
2110.77 2066
2111.20 1954
2111.64 2080
2112.07 1814
2112.50 2020
2112.94 1978
2113.37 1927
2113.80 1949
2114.24 2036
2114.67 2122
2115.10 1979
2115.54 1958
2115.97 1976
2116.40 1910
2116.84 2122
2117.27 2075
2117.70 2009
2118.14 1911
2118.57 1917
2119.00 1869
2119.44 1670
2119.87 1861
2120.31 1982
2120.74 1903
2121.17 2187
2121.61 2038
2122.04 2086
2122.48 2092
2122.91 1955
2123.35 2074
2123.78 1952
2124.21 1987
2124.65 1998
2125.08 2145
2125.52 2073
2125.95 2067
2126.39 1996
2126.82 2065
2127.26 2047
2127.69 1987
2128.12 2173
2128.56 2094
2128.99 2100
2129.43 2171
2129.86 2188
2130.30 2179
2130.73 2343
2131.17 2213
2131.60 2272
2132.04 2269
2132.47 2251
2132.91 1971
2133.34 2186
2133.78 2256
2134.22 2178
2134.65 2237
2135.09 2230
2135.52 2180
2135.96 2099
2136.39 2307
2136.83 2293
2137.26 2084
2137.70 2081
2138.14 2262
2138.57 2253
2139.01 2095
2139.44 2155
2139.88 2128
2140.31 1961
2140.75 2052
2141.19 1965
2141.62 1981
2142.06 2105
2142.50 2069
2142.93 1889
2143.37 1890
2143.80 2072
2144.24 1906
2144.68 1822
2145.11 1959
2145.55 2166
2145.99 2206
2146.42 2057
2146.86 2061
2147.30 2008
2147.73 2076
2148.17 2103
2148.61 2115
2149.04 2162
2149.48 2217
2149.92 2313
2150.35 2305
2150.79 2240
2151.23 2247
2151.67 2332
2152.10 2334
2152.54 2421
2152.98 2182
2153.41 2134
2153.85 2166
2154.29 2074
2154.73 2134
2155.16 2203
2155.60 2058
2156.04 1893
2156.48 1902
2156.91 1978
2157.35 2058
2157.79 2048
2158.23 2108
2158.67 2071
2159.10 2151
2159.54 2250
2159.98 2120
2160.42 2054
2160.86 2330
2161.29 2310
2161.73 2303
2162.17 2229
2162.61 2234
2163.05 2205
2163.48 2157
2163.92 2231
2164.36 2050
2164.80 2080
2165.24 2086
2165.68 2089
2166.12 2332
2166.55 2074
2166.99 1855
2167.43 2131
2167.87 2153
2168.31 2036
2168.75 2051
2169.19 2196
2169.63 2233
2170.06 2448
2170.50 2377
2170.94 2229
2171.38 2457
2171.82 2478
2172.26 2506
2172.70 2483
2173.14 2395
2173.58 2613
2174.02 2754
2174.46 2730
2174.90 2814
2175.34 2804
2175.78 2944
2176.22 2633
2176.65 2700
2177.09 2504
2177.53 2677
2177.97 2554
2178.41 2446
2178.85 2345
2179.29 2175
2179.73 2462
2180.17 2307
2180.61 2183
2181.05 2313
2181.49 2323
2181.93 2164
2182.37 2061
2182.81 2099
2183.26 2178
2183.70 2155
2184.14 2016
2184.58 2237
2185.02 2128
2185.46 2053
2185.90 2015
2186.34 2352
2186.78 2392
2187.22 2463
2187.66 2413
2188.10 2523
2188.54 2497
2188.98 2386
2189.42 2346
2189.87 2389
2190.31 2437
2190.75 2529
2191.19 2491
2191.63 2494
2192.07 2462
2192.51 2362
2192.95 2250
2193.39 2331
2193.84 2273
2194.28 2265
2194.72 2267
2195.16 2335
2195.60 2405
2196.04 2447
2196.49 2364
2196.93 2518
2197.37 2317
2197.81 2406
2198.25 2230
2198.69 2164
2199.14 2316
2199.58 2149
2200.02 2306
2200.46 2271
2200.90 2277
2201.35 2250
2201.79 2431
2202.23 2201
2202.67 2201
2203.12 2258
2203.56 2262
2204.00 2357
2204.44 2379
2204.89 2390
2205.33 2399
2205.77 2396
2206.21 2431
2206.66 2298
2207.10 2227
2207.54 2435
2207.98 2511
2208.43 2476
2208.87 2317
2209.31 2243
2209.76 2258
2210.20 2304
2210.64 2310
2211.09 2471
2211.53 2438
2211.97 2197
2212.41 2234
2212.86 2243
2213.30 2180
2213.74 2166
2214.19 2144
2214.63 2143
2215.08 2170
2215.52 2253
2215.96 2204
2216.41 2062
2216.85 1936
2217.29 1998
2217.74 2098
2218.18 1907
2218.63 1926
2219.07 2113
2219.51 2211
2219.96 2060
2220.40 2072
2220.85 2180
2221.29 2291
2221.73 2260
2222.18 2195
2222.62 2294
2223.07 2379
2223.51 2374
2223.96 2313
2224.40 2306
2224.84 2261
2225.29 2324
2225.73 2482
2226.18 2539
2226.62 2486
2227.07 2345
2227.51 2542
2227.96 2588
2228.40 2680
2228.85 2507
2229.29 2534
2229.74 2511
2230.18 2435
2230.63 2517
2231.07 2539
2231.52 2682
2231.96 2613
2232.41 2519
2232.85 2490
2233.30 2485
2233.74 2359
2234.19 2308
2234.63 2437
2235.08 2319
2235.53 2209
2235.97 2226
2236.42 2265
2236.86 2276
2237.31 1863
2237.75 1902
2238.20 2196
2238.65 2142
2239.09 2059
2239.54 2031
2239.98 1883
2240.43 2110
2240.88 1989
2241.32 1929
2241.77 2007
2242.21 2038
2242.66 2104
2243.11 1865
2243.55 1891
2244.00 1944
2244.45 2057
2244.89 1945
2245.34 2064
2245.79 2025
2246.23 1936
2246.68 2025
2247.13 2009
2247.57 2165
2248.02 1975
2248.47 2095
2248.91 2310
2249.36 2071
2249.81 2017
2250.25 2040
2250.70 2189
2251.15 1986
2251.60 2075
2252.04 1981
2252.49 2128
2252.94 2012
2253.39 2046
2253.83 2120
2254.28 2142
2254.73 2181
2255.17 1951
2255.62 2009
2256.07 1959
2256.52 1976
2256.97 1965
2257.41 1932
2257.86 1920
2258.31 2114
2258.76 2109
2259.20 2036
2259.65 2053
2260.10 2110
2260.55 2091
2261.00 2231
2261.45 2340
2261.89 2297
2262.34 2294
2262.79 2416
2263.24 2381
2263.69 2238
2264.13 2079
2264.58 2027
2265.03 2150
2265.48 2198
2265.93 2284
2266.38 2214
2266.83 2068
2267.28 2512
2267.72 2359
2268.17 2209
2268.62 2406
2269.07 2443
2269.52 2461
2269.97 2401
2270.42 2444
2270.87 2622
2271.32 2429
2271.76 2585
2272.21 2524
2272.66 2613
2273.11 2549
2273.56 2630
2274.01 2548
2274.46 2495
2274.91 2455
2275.36 2176
2275.81 2192
2276.26 2178
2276.71 2131
2277.16 2107
2277.61 2136
2278.06 2145
2278.51 2249
2278.96 2193
2279.41 1972
2279.86 2114
2280.31 2235
2280.76 2179
2281.21 1972
2281.66 2083
2282.11 2111
2282.56 2054
2283.01 2112
2283.46 2146
2283.91 2045
2284.36 2105
2284.81 2133
2285.26 2079
2285.71 2389
2286.16 2329
2286.61 2361
2287.06 2543
2287.51 2904
2287.96 3092
2288.42 3259
2288.87 3710
2289.32 3947
2289.77 4034
2290.22 4644
2290.67 4723
2291.12 4576
2291.57 4770
2292.02 4888
2292.48 4777
2292.93 4499
2293.38 4252
2293.83 3970
2294.28 3798
2294.73 3296
2295.18 3201
2295.63 3009
2296.09 2671
2296.54 2522
2296.99 2605
2297.44 2336
2297.89 2341
2298.35 2324
2298.80 2310
2299.25 2193
2299.70 2232
2300.15 2152
2300.60 2322
2301.06 2149
2301.51 2042
2301.96 2160
2302.41 2136
2302.87 2146
2303.32 1984
2303.77 1929
2304.22 1996
2304.67 2143
2305.13 2110
2305.58 2253
2306.03 2221
2306.49 2203
2306.94 2308
2307.39 2304
2307.84 2527
2308.30 2540
2308.75 2470
2309.20 2435
2309.65 2771
2310.11 2800
2310.56 2802
2311.01 2809
2311.47 2626
2311.92 2624
2312.37 2758
2312.83 2601
2313.28 2554
2313.73 2610
2314.19 2453
2314.64 2491
2315.09 2506
2315.55 2532
2316.00 2497
2316.45 2415
2316.91 2425
2317.36 2458
2317.81 2303
2318.27 2382
2318.72 2468
2319.18 2692
2319.63 2688
2320.08 2784
2320.54 2643
2320.99 2513
2321.45 2454
2321.90 2501
2322.35 2457
2322.81 2562
2323.26 2567
2323.72 2674
2324.17 2629
2324.63 2668
2325.08 2796
2325.53 2789
2325.99 2958
2326.44 2602
2326.90 2544
2327.35 2599
2327.81 2593
2328.26 2484
2328.72 2450
2329.17 2294
2329.63 2467
2330.08 2624
2330.54 2331
2330.99 2244
2331.45 2300
2331.90 2443
2332.36 2286
2332.81 2285
2333.27 2339
2333.72 2349
2334.18 2373
2334.63 2161
2335.09 2128
2335.54 2246
2336.00 2119
2336.46 2043
2336.91 2117
2337.37 2139
2337.82 2313
2338.28 2269
2338.73 2233
2339.19 2253
2339.65 2243
2340.10 2289
2340.56 2313
2341.01 2288
2341.47 2245
2341.93 2328
2342.38 2241
2342.84 2255
2343.29 2108
2343.75 2233
2344.21 2309
2344.66 2237
2345.12 2304
2345.58 2313
2346.03 2376
2346.49 2427
2346.94 2304
2347.40 2279
2347.86 2338
2348.31 2162
2348.77 2296
2349.23 2483
2349.69 2319
2350.14 1994
2350.60 2211
2351.06 2177
2351.51 2225
2351.97 2311
2352.43 2239
2352.88 2181
2353.34 2113
2353.80 2031
2354.26 1997
2354.71 2127
2355.17 2000
2355.63 1946
2356.09 2101
2356.54 2072
2357.00 2106
2357.46 2105
2357.92 2242
2358.37 2337
2358.83 2269
2359.29 2414
2359.75 2370
2360.20 2332
2360.66 2301
2361.12 2274
2361.58 2439
2362.04 2499
2362.49 2156
2362.95 2334
2363.41 2361
2363.87 2318
2364.33 2405
2364.79 2411
2365.24 2257
2365.70 2222
2366.16 2294
2366.62 2209
2367.08 2385
2367.54 2344
2367.99 2521
2368.45 2438
2368.91 2278
2369.37 2331
2369.83 2313
2370.29 2492
2370.75 2496
2371.21 2379
2371.67 2287
2372.12 2350
2372.58 2413
2373.04 2734
2373.50 2678
2373.96 2726
2374.42 2660
2374.88 2755
2375.34 2741
2375.80 2696
2376.26 2599
2376.72 2531
2377.18 2487
2377.64 2493
2378.10 2545
2378.56 2571
2379.01 2322
2379.47 2355
2379.93 2367
2380.39 2329
2380.85 2260
2381.31 2265
2381.77 2219
2382.23 2230
2382.69 2210
2383.15 2142
2383.61 2386
2384.07 2278
2384.53 2278
2384.99 2181
2385.45 2190
2385.92 2159
2386.38 2198
2386.84 2266
2387.30 2195
2387.76 2277
2388.22 2208
2388.68 2280
2389.14 2276
2389.60 2265
2390.06 2247
2390.52 2426
2390.98 2461
2391.44 2332
2391.90 2423
2392.36 2400
2392.83 2472
2393.29 2249
2393.75 2391
2394.21 2461
2394.67 2443
2395.13 2142
2395.59 2317
2396.05 2324
2396.52 2276
2396.98 2203
2397.44 2287
2397.90 2376
2398.36 2388
2398.82 2238
2399.28 2313
2399.75 2166
2400.21 2264
2400.67 2168
2401.13 2171
2401.59 2214
2402.06 1919
2402.52 1959
2402.98 2154
2403.44 2098
2403.90 1993
2404.37 2062
2404.83 2128
2405.29 1953
2405.75 2013
2406.21 2198
2406.68 2252
2407.14 2240
2407.60 2053
2408.06 2152
2408.53 2127
2408.99 2078
2409.45 2076
2409.91 2056
2410.38 2087
2410.84 2037
2411.30 1939
2411.77 2004
2412.23 2022
2412.69 2113
2413.15 2152
2413.62 2215
2414.08 2326
2414.54 2368
2415.01 2280
2415.47 2248
2415.93 2392
2416.40 2589
2416.86 2423
2417.32 2338
2417.79 2441
2418.25 2258
2418.71 2353
2419.18 2558
2419.64 2391
2420.10 2496
2420.57 2424
2421.03 2204
2421.50 2193
2421.96 2203
2422.42 2201
2422.89 2242
2423.35 2276
2423.81 2250
2424.28 2225
2424.74 2316
2425.21 2310
2425.67 2374
2426.14 2415
2426.60 2263
2427.06 2207
2427.53 2180
2427.99 2250
2428.46 2240
2428.92 2218
2429.39 2243
2429.85 2259
2430.32 2252
2430.78 2120
2431.24 2196
2431.71 2174
2432.17 2168
2432.64 2208
2433.10 2169
2433.57 2188
2434.03 2133
2434.50 2179
2434.96 2114
2435.43 2277
2435.89 2120
2436.36 2178
2436.82 2172
2437.29 2117
2437.76 2370
2438.22 2214
2438.69 2420
2439.15 2516
2439.62 2588
2440.08 2582
2440.55 2430
2441.01 2558
2441.48 2693
2441.95 2534
2442.41 2741
2442.88 2633
2443.34 2504
2443.81 2485
2444.27 2354
2444.74 2245
2445.21 2357
2445.67 2344
2446.14 2386
2446.60 2354
2447.07 2181
2447.54 2258
2448.00 2197
2448.47 2006
2448.94 2093
2449.40 2139
2449.87 2168
2450.34 2137
2450.80 2213
2451.27 2212
2451.74 2231
2452.20 2191
2452.67 2178
2453.14 2293
2453.60 2176
2454.07 2176
2454.54 2177
2455.00 2214
2455.47 2283
2455.94 2084
2456.40 2182
2456.87 2065
2457.34 2247
2457.81 1995
2458.27 2042
2458.74 2082
2459.21 2013
2459.68 2001
2460.14 2010
2460.61 1998
2461.08 2060
2461.55 2008
2462.01 2003
2462.48 2024
2462.95 1988
2463.42 2039
2463.88 2047
2464.35 2076
2464.82 1985
2465.29 2125
2465.76 1933
2466.22 1857
2466.69 1842
2467.16 2027
2467.63 2007
2468.10 1900
2468.57 1934
2469.03 2007
2469.50 1979
2469.97 1990
2470.44 2119
2470.91 2164
2471.38 2115
2471.84 1974
2472.31 2039
2472.78 2121
2473.25 2021
2473.72 2181
2474.19 2032
2474.66 2065
2475.13 2126
2475.59 2149
2476.06 2077
2476.53 2129
2477.00 2213
2477.47 2252
2477.94 2333
2478.41 2070
2478.88 2061
2479.35 2161
2479.82 2112
2480.29 2023
2480.76 2029
2481.23 2116
2481.69 2174
2482.16 1967
2482.63 2005
2483.10 1991
2483.57 2058
2484.04 2099
2484.51 1981
2484.98 1924
2485.45 1990
2485.92 2027
2486.39 2038
2486.86 2156
2487.33 2161
2487.80 1928
2488.27 1968
2488.74 2175
2489.21 2121
2489.68 2002
2490.15 2091
2490.62 2089
2491.09 2127
2491.56 2172
2492.04 2253
2492.51 2255
2492.98 2236
2493.45 2253
2493.92 2110
2494.39 2274
2494.86 2127
2495.33 2204
2495.80 2052
2496.27 2125
2496.74 2471
2497.21 2362
2497.68 2250
2498.16 2115
2498.63 1992
2499.10 2026
2499.57 2056
2500.04 2110
2500.51 2018
2500.98 2001
2501.45 1944
2501.93 1866
2502.40 1807
2502.87 1906
2503.34 1952
2503.81 1986
2504.28 1960
2504.76 2162
2505.23 1991
2505.70 1991
2506.17 2028
2506.64 2029
2507.11 2179
2507.59 2061
2508.06 2097
2508.53 2236
2509.00 2168
2509.47 2218
2509.95 2178
2510.42 2297
2510.89 2252
2511.36 2427
2511.84 2311
2512.31 2349
2512.78 2395
2513.25 2440
2513.73 2618
2514.20 2596
2514.67 2641
2515.14 2500
2515.62 2409
2516.09 2344
2516.56 2181
2517.03 2043
2517.51 2143
2517.98 2226
2518.45 2220
2518.93 2290
2519.40 2365
2519.87 2336
2520.35 2207
2520.82 2237
2521.29 2122
2521.77 2231
2522.24 2069
2522.71 2005
2523.19 2175
2523.66 2139
2524.13 2194
2524.61 2061
2525.08 2050
2525.55 2036
2526.03 1996
2526.50 2062
2526.97 2144
2527.45 2072
2527.92 2077
2528.40 2186
2528.87 2224
2529.34 2349
2529.82 2259
2530.29 2075
2530.77 2030
2531.24 2124
2531.71 2234
2532.19 2079
2532.66 2078
2533.14 2094
2533.61 2154
2534.09 2231
2534.56 2131
2535.04 2187
2535.51 2144
2535.98 2211
2536.46 2135
2536.93 2052
2537.41 2103
2537.88 2240
2538.36 2259
2538.83 2225
2539.31 2250
2539.78 2249
2540.26 2295
2540.73 2368
2541.21 2515
2541.68 2500
2542.16 2486
2542.63 2403
2543.11 2356
2543.59 2243
2544.06 2391
2544.54 2475
2545.01 2520
2545.49 2376
2545.96 2552
2546.44 2643
2546.91 2504
2547.39 2663
2547.87 2587
2548.34 2753
2548.82 2599
2549.29 2590
2549.77 2737
2550.24 2702
2550.72 2512
2551.20 2620
2551.67 2665
2552.15 2440
2552.62 2458
2553.10 2497
2553.58 2516
2554.05 2471
2554.53 2554
2555.01 2534
2555.48 2453
2555.96 2367
2556.44 2297
2556.91 2385
2557.39 2405
2557.87 2446
2558.34 2226
2558.82 2141
2559.30 2097
2559.77 2129
2560.25 2141
2560.73 2165
2561.20 2216
2561.68 2257
2562.16 2108
2562.64 2117
2563.11 2186
2563.59 2100
2564.07 2125
2564.54 2058
2565.02 2162
2565.50 2237
2565.98 2033
2566.45 2024
2566.93 1945
2567.41 2179
2567.89 2172
2568.36 2049
2568.84 2025
2569.32 1914
2569.80 2032
2570.28 2030
2570.75 2062
2571.23 2275
2571.71 2121
2572.19 2067
2572.66 1950
2573.14 2022
2573.62 2180
2574.10 2279
2574.58 2085
2575.06 1972
2575.53 2035
2576.01 2053
2576.49 2125
2576.97 1966
2577.45 2118
2577.93 1991
2578.40 2024
2578.88 2039
2579.36 1985
2579.84 2089
2580.32 1948
2580.80 2041
2581.28 1996
2581.76 1979
2582.24 2109
2582.71 2012
2583.19 2100
2583.67 1990
2584.15 1998
2584.63 2000
2585.11 2101
2585.59 2022
2586.07 1994
2586.55 2142
2587.03 2171
2587.51 2294
2587.99 2181
2588.47 2264
2588.95 2230
2589.42 2226
2589.90 2328
2590.38 2248
2590.86 2278
2591.34 2522
2591.82 2396
2592.30 2207
2592.78 2258
2593.26 2373
2593.74 2491
2594.22 2326
2594.70 2158
2595.18 2290
2595.66 2206
2596.14 2165
2596.62 2071
2597.10 2174
2597.58 2112
2598.07 1966
2598.55 2066
2599.03 2063
2599.51 2031
2599.99 2072
2600.47 2070
2600.95 2041
2601.43 1978
2601.91 1958
2602.39 2092
2602.87 1906
2603.35 1983
2603.83 2022
2604.31 2070
2604.80 2182
2605.28 2021
2605.76 2119
2606.24 2052
2606.72 1974
2607.20 2106
2607.68 2162
2608.16 2077
2608.65 2143
2609.13 2164
2609.61 2235
2610.09 2252
2610.57 2015
2611.05 1957
2611.53 2072
2612.02 2087
2612.50 2031
2612.98 1988
2613.46 1971
2613.94 2009
2614.43 2068
2614.91 2195
2615.39 2158
2615.87 2182
2616.35 2148
2616.84 2030
2617.32 2020
2617.80 2050
2618.28 2061
2618.77 2271
2619.25 1950
2619.73 2113
2620.21 2203
2620.69 2062
2621.18 2130
2621.66 2052
2622.14 1965
2622.63 2094
2623.11 2010
2623.59 1965
2624.07 1969
2624.56 2051
2625.04 2098
2625.52 2129
2626.01 2162
2626.49 2073
2626.97 2132
2627.45 2149
2627.94 2204
2628.42 2268
2628.90 2217
2629.39 2232
2629.87 2217
2630.35 2426
2630.84 2421
2631.32 2419
2631.80 2367
2632.29 2451
2632.77 2479
2633.26 2433
2633.74 2358
2634.22 2532
2634.71 2468
2635.19 2273
2635.67 2331
2636.16 2138
2636.64 2093
2637.13 2254
2637.61 2051
2638.09 2100
2638.58 2148
2639.06 2027
2639.55 1980
2640.03 2019
2640.52 2042
2641.00 2061
2641.48 2088
2641.97 2081
2642.45 1952
2642.94 1945
2643.42 1963
2643.91 1964
2644.39 1965
2644.88 1979
2645.36 2101
2645.85 2304
2646.33 2150
2646.82 2109
2647.30 2212
2647.79 2102
2648.27 2134
2648.76 2167
2649.24 2222
2649.73 2227
2650.21 2250
2650.70 2052
2651.18 2058
2651.67 2180
2652.15 2233
2652.64 2121
2653.12 2149
2653.61 2240
2654.10 2299
2654.58 2202
2655.07 2314
2655.55 2319
2656.04 2342
2656.52 2452
2657.01 2453
2657.50 2394
2657.98 2255
2658.47 2318
2658.95 2131
2659.44 2192
2659.93 2181
2660.41 2130
2660.90 2348
2661.38 2261
2661.87 2247
2662.36 2198
2662.84 2156
2663.33 2023
2663.82 2183
2664.30 2101
2664.79 2058
2665.28 2102
2665.76 2105
2666.25 2118
2666.74 2144
2667.22 2029
2667.71 2138
2668.20 1997
2668.68 1991
2669.17 2007
2669.66 2158
2670.14 2161
2670.63 2311
2671.12 2572
2671.61 2557
2672.09 2654
2672.58 2787
2673.07 2940
2673.55 3102
2674.04 3209
2674.53 3208
2675.02 3187
2675.50 3342
2675.99 3608
2676.48 3364
2676.97 3247
2677.46 3120
2677.94 2956
2678.43 2843
2678.92 2800
2679.41 2668
2679.89 2496
2680.38 2370
2680.87 2323
2681.36 2137
2681.85 2397
2682.33 2387
2682.82 2333
2683.31 2338
2683.80 2274
2684.29 2289
2684.78 2234
2685.26 2173
2685.75 2259
2686.24 2288
2686.73 2215
2687.22 2129
2687.71 2131
2688.20 2097
2688.68 2089
2689.17 2141
2689.66 2114
2690.15 2124
2690.64 2239
2691.13 2082
2691.62 2114
2692.11 2060
2692.60 2104
2693.09 2118
2693.57 2178
2694.06 2076
2694.55 1939
2695.04 2019
2695.53 1976
2696.02 2170
2696.51 2007
2697.00 2050
2697.49 2137
2697.98 2164
2698.47 2041
2698.96 2081
2699.45 2105
2699.94 2188
2700.43 2405
2700.92 2200
2701.41 2081
2701.90 2202
2702.39 2450
2702.88 2288
2703.37 2332
2703.86 2367
2704.35 2300
2704.84 2191
2705.33 2168
2705.82 2243
2706.31 2272
2706.80 2195
2707.29 2127
2707.78 2045
2708.27 1855
2708.76 2060
2709.25 2178
2709.74 2139
2710.23 2189
2710.72 1994
2711.21 2061
2711.71 2187
2712.20 2111
2712.69 2181
2713.18 2231
2713.67 2096
2714.16 2061
2714.65 2293
2715.14 2251
2715.63 2017
2716.12 2100
2716.62 2147
2717.11 2231
2717.60 2053
2718.09 2020
2718.58 2125
2719.07 2175
2719.56 2245
2720.06 2224
2720.55 2377
2721.04 2343
2721.53 2433
2722.02 2451
2722.51 2473
2723.01 2501
2723.50 2452
2723.99 2410
2724.48 2454
2724.97 2562
2725.47 2376
2725.96 2378
2726.45 2281
2726.94 2323
2727.44 2201
2727.93 2089
2728.42 2123
2728.91 2245
2729.40 2192
2729.90 2099
2730.39 2022
2730.88 2116
2731.37 2322
2731.87 2746
2732.36 2629
2732.85 2390
2733.35 2438
2733.84 2447
2734.33 2556
2734.82 2486
2735.32 2542
2735.81 2518
2736.30 2608
2736.80 2480
2737.29 2440
2737.78 2413
2738.28 2463
2738.77 2490
2739.26 2556
2739.76 2378
2740.25 2374
2740.74 2269
2741.24 2233
2741.73 2233
2742.22 2154
2742.72 2230
2743.21 2231
2743.70 2038
2744.20 2174
2744.69 2099
2745.19 1995
2745.68 1949
2746.17 2033
2746.67 2034
2747.16 1976
2747.66 1997
2748.15 2110
2748.64 2005
2749.14 1893
2749.63 2121
2750.13 2104
2750.62 2124
2751.12 2194
2751.61 2056
2752.10 2097
2752.60 1965
2753.09 2110
2753.59 2313
2754.08 2205
2754.58 2237
2755.07 2336
2755.57 2204
2756.06 2204
2756.56 2280
2757.05 2144
2757.55 2124
2758.04 2353
2758.54 2226
2759.03 2225
2759.53 2215
2760.02 2051
2760.52 2158
2761.01 2113
2761.51 2213
2762.00 2166
2762.50 2176
2762.99 2192
2763.49 2226
2763.99 2015
2764.48 2080
2764.98 2176
2765.47 2121
2765.97 2225
2766.46 2040
2766.96 2031
2767.46 2240
2767.95 2121
2768.45 2202
2768.94 2117
2769.44 2277
2769.94 2203
2770.43 2299
2770.93 2543
2771.42 2381
2771.92 2585
2772.42 2762
2772.91 2454
2773.41 2583
2773.91 2918
2774.40 3271
2774.90 3391
2775.40 3546
2775.89 3814
2776.39 3727
2776.89 3685
2777.38 3593
2777.88 3540
2778.38 3537
2778.87 3379
2779.37 3176
2779.87 3012
2780.36 2968
2780.86 2695
2781.36 2518
2781.85 2309
2782.35 2295
2782.85 2495
2783.35 2212
2783.84 2160
2784.34 2312
2784.84 2302
2785.34 2312
2785.83 2234
2786.33 2293
2786.83 2205
2787.33 1990
2787.82 2007
2788.32 2014
2788.82 1853
2789.32 2069
2789.81 2101
2790.31 2072
2790.81 2086
2791.31 1886
2791.81 1957
2792.30 2004
2792.80 2066
2793.30 2281
2793.80 2100
2794.30 2155
2794.80 2147
2795.29 2150
2795.79 2242
2796.29 2288
2796.79 2482
2797.29 2537
2797.79 2381
2798.29 2311
2798.78 2375
2799.28 2455
2799.78 2347
2800.28 2277
2800.78 2222
2801.28 2136
2801.78 2068
2802.28 2074
2802.77 2275
2803.27 2223
2803.77 2273
2804.27 2305
2804.77 2337
2805.27 2365
2805.77 2400
2806.27 2556
2806.77 2479
2807.27 2490
2807.77 2581
2808.27 2472
2808.77 2681
2809.27 2598
2809.77 2601
2810.27 2606
2810.77 2673
2811.27 2446
2811.76 2280
2812.26 2359
2812.76 2313
2813.26 2391
2813.76 2352
2814.26 2282
2814.76 2316
2815.26 2326
2815.76 2449
2816.27 2325
2816.77 2357
2817.27 2172
2817.77 2127
2818.27 2122
2818.77 2028
2819.27 2064
2819.77 2273
2820.27 2292
2820.77 2278
2821.27 2144
2821.77 2185
2822.27 2220
2822.77 2099
2823.27 2149
2823.77 2015
2824.27 1973
2824.78 1954
2825.28 2161
2825.78 2182
2826.28 2134
2826.78 2157
2827.28 2103
2827.78 2219
2828.28 2188
2828.79 2060
2829.29 2117
2829.79 2115
2830.29 2165
2830.79 2135
2831.29 2001
2831.79 1916
2832.30 1991
2832.80 2051
2833.30 2256
2833.80 2241
2834.30 2064
2834.80 2033
2835.31 2125
2835.81 2172
2836.31 2122
2836.81 2242
2837.31 2278
2837.82 2194
2838.32 2008
2838.82 2193
2839.32 2157
2839.83 2128
2840.33 2026
2840.83 2030
2841.33 2031
2841.84 2175
2842.34 2271
2842.84 2053
2843.34 1909
2843.85 2079
2844.35 2340
2844.85 2227
2845.35 2135
2845.86 2220
2846.36 2366
2846.86 2266
2847.37 2235
2847.87 2274
2848.37 2161
2848.87 2234
2849.38 2343
2849.88 2433
2850.38 2353
2850.89 2179
2851.39 2406
2851.89 2146
2852.40 2142
2852.90 2079
2853.40 1969
2853.91 2196
2854.41 2141
2854.92 2127
2855.42 2088
2855.92 2149
2856.43 2191
2856.93 2097
2857.43 2027
2857.94 2065
2858.44 2133
2858.95 2090
2859.45 2176
2859.95 2190
2860.46 2104
2860.96 2152
2861.47 2208
2861.97 2219
2862.48 2149
2862.98 2155
2863.48 2065
2863.99 2007
2864.49 2069
2865.00 2110
2865.50 1994
2866.01 1957
2866.51 1920
2867.02 2007
2867.52 2089
2868.03 2122
2868.53 2030
2869.04 2068
2869.54 2196
2870.05 2335
2870.55 2172
2871.06 2295
2871.56 2232
2872.07 2461
2872.57 2509
2873.08 2599
2873.58 2628
2874.09 2596
2874.59 2731
2875.10 2708
2875.60 2465
2876.11 2433
2876.61 2403
2877.12 2349
2877.63 2381
2878.13 2383
2878.64 2419
2879.14 2370
2879.65 2288
2880.15 2368
2880.66 2390
2881.17 2299
2881.67 2186
2882.18 2337
2882.68 2471
2883.19 2212
2883.70 2299
2884.20 2379
2884.71 2440
2885.22 2507
2885.72 2492
2886.23 2337
2886.74 2475
2887.24 2676
2887.75 2536
2888.25 2538
2888.76 2490
2889.27 2575
2889.77 2554
2890.28 2348
2890.79 2412
2891.30 2389
2891.80 2343
2892.31 2393
2892.82 2356
2893.32 2402
2893.83 2543
2894.34 2363
2894.84 2346
2895.35 2659
2895.86 2661
2896.37 2698
2896.87 2663
2897.38 2438
2897.89 2485
2898.40 2501
2898.90 2571
2899.41 2468
2899.92 2429
2900.43 2458
2900.93 2375
2901.44 2487
2901.95 2430
2902.46 2463
2902.96 2293
2903.47 2504
2903.98 2565
2904.49 2404
2905.00 2620
2905.50 2377
2906.01 2535
2906.52 2455
2907.03 2335
2907.54 2385
2908.05 2285
2908.55 2490
2909.06 2350
2909.57 2557
2910.08 2248
2910.59 2196
2911.10 2180
2911.61 2146
2912.11 2082
2912.62 2284
2913.13 2396
2913.64 2402
2914.15 2044
2914.66 2280
2915.17 2167
2915.68 2202
2916.19 2283
2916.69 2115
2917.20 2090
2917.71 2321
2918.22 2154
2918.73 2048
2919.24 1964
2919.75 2243
2920.26 2211
2920.77 2210
2921.28 2374
2921.79 2339
2922.30 2259
2922.81 2261
2923.32 2292
2923.83 2412
2924.34 2507
2924.85 2492
2925.36 2544
2925.87 2566
2926.38 2378
2926.89 2303
2927.40 2295
2927.91 2313
2928.42 2264
2928.93 2312
2929.44 2265
2929.95 2094
2930.46 2103
2930.97 2163
2931.48 2017
2931.99 2156
2932.50 2172
2933.01 2150
2933.52 2020
2934.03 2040
2934.54 2185
2935.05 2189
2935.56 2149
2936.07 2278
2936.58 2287
2937.09 2284
2937.60 2485
2938.12 2369
2938.63 2096
2939.14 2209
2939.65 2198
2940.16 2251
2940.67 2164
2941.18 2143
2941.69 2208
2942.20 2220
2942.72 2327
2943.23 2149
2943.74 2250
2944.25 2311
2944.76 2257
2945.27 2109
2945.79 2213
2946.30 2283
2946.81 2376
2947.32 2242
2947.83 2221
2948.34 2364
2948.86 2265
2949.37 2241
2949.88 2252
2950.39 2060
2950.90 2052
2951.42 2032
2951.93 2178
2952.44 2078
2952.95 2092
2953.46 2038
2953.98 2117
2954.49 2009
2955.00 2042
2955.51 2059
2956.03 1986
2956.54 2020
2957.05 2174
2957.56 2032
2958.08 1911
2958.59 1977
2959.10 2211
2959.62 1993
2960.13 2101
2960.64 2113
2961.15 2146
2961.67 2389
2962.18 2414
2962.69 2305
2963.21 2194
2963.72 2237
2964.23 2187
2964.75 2118
2965.26 2144
2965.77 2205
2966.29 2341
2966.80 2110
2967.31 1991
2967.83 1990
2968.34 2068
2968.85 1994
2969.37 1901
2969.88 1861
2970.40 2005
2970.91 2039
2971.42 2079
2971.94 2163
2972.45 2207
2972.96 2179
2973.48 2065
2973.99 1910
2974.51 2160
2975.02 2228
2975.54 2289
2976.05 2189
2976.56 2266
2977.08 2286
2977.59 2274
2978.11 2248
2978.62 2243
2979.14 2017
2979.65 2063
2980.16 2222
2980.68 2274
2981.19 2243
2981.71 2354
2982.22 2242
2982.74 2370
2983.25 2487
2983.77 2222
2984.28 2420
2984.80 2490
2985.31 2487
2985.83 2576
2986.34 2432
2986.86 2679
2987.37 2673
2987.89 2551
2988.40 2767
2988.92 2661
2989.44 2516
2989.95 2557
2990.47 2475
2990.98 2502
2991.50 2436
2992.01 2358
2992.53 2589
2993.04 2593
2993.56 2640
2994.08 2514
2994.59 2489
2995.11 2485
2995.62 2632
2996.14 2889
2996.66 2747
2997.17 2740
2997.69 2991
2998.20 3069
2998.72 3025
2999.24 3028
2999.75 3092
3000.27 3200
3000.79 3343
3001.30 3646
3001.82 4067
3002.33 4646
3002.85 4649
3003.37 5014
3003.88 5320
3004.40 5976
3004.92 6350
3005.43 6505
3005.95 6284
3006.47 6595
3006.99 6425
3007.50 5981
3008.02 5298
3008.54 4831
3009.05 4098
3009.57 3980
3010.09 3772
3010.60 3181
3011.12 3029
3011.64 2791
3012.16 2922
3012.67 2827
3013.19 2802
3013.71 2704
3014.23 2651
3014.74 2763
3015.26 2612
3015.78 2663
3016.30 2962
3016.82 3025
3017.33 2963
3017.85 2848
3018.37 2698
3018.89 2839
3019.40 2715
3019.92 2713
3020.44 2753
3020.96 2610
3021.48 2639
3022.00 2707
3022.51 2807
3023.03 2844
3023.55 2928
3024.07 2821
3024.59 2743
3025.11 2747
3025.62 2636
3026.14 2840
3026.66 2712
3027.18 2674
3027.70 2710
3028.22 2640
3028.74 2445
3029.25 2504
3029.77 2313
3030.29 2437
3030.81 2416
3031.33 2333
3031.85 2344
3032.37 2300
3032.89 2344
3033.41 2437
3033.93 2527
3034.45 2516
3034.96 2454
3035.48 2417
3036.00 2485
3036.52 2453
3037.04 2429
3037.56 2549
3038.08 2271
3038.60 2442
3039.12 2274
3039.64 2260
3040.16 2280
3040.68 2228
3041.20 2202
3041.72 2145
3042.24 2203
3042.76 2219
3043.28 2323
3043.80 2258
3044.32 2353
3044.84 2312
3045.36 2204
3045.88 2313
3046.40 2338
3046.92 2385
3047.44 2205
3047.96 2241
3048.48 2245
3049.00 2001
3049.52 2139
3050.04 2301
3050.56 2375
3051.09 2238
3051.61 2152
3052.13 2167
3052.65 2216
3053.17 2193
3053.69 1988
3054.21 2159
3054.73 2200
3055.25 2311
3055.77 2240
3056.29 2100
3056.82 2216
3057.34 2165
3057.86 2140
3058.38 2117
3058.90 2142
3059.42 2230
3059.94 2238
3060.47 2191
3060.99 2127
3061.51 2265
3062.03 2137
3062.55 2139
3063.07 2266
3063.60 2199
3064.12 2315
3064.64 2353
3065.16 2305
3065.68 2373
3066.21 2446
3066.73 2297
3067.25 2184
3067.77 2367
3068.29 2255
3068.82 2189
3069.34 2217
3069.86 2315
3070.38 2126
3070.90 2160
3071.43 2158
3071.95 2140
3072.47 2213
3072.99 2332
3073.52 2169
3074.04 2307
3074.56 2502
3075.09 2370
3075.61 2170
3076.13 2480
3076.65 2694
3077.18 2395
3077.70 2542
3078.22 2735
3078.75 2681
3079.27 2596
3079.79 2881
3080.32 2806
3080.84 2977
3081.36 2966
3081.89 2913
3082.41 2937
3082.93 2867
3083.46 2935
3083.98 2828
3084.50 2955
3085.03 2881
3085.55 2808
3086.07 2844
3086.60 2821
3087.12 2581
3087.64 2568
3088.17 2738
3088.69 2569
3089.22 2452
3089.74 2517
3090.26 2457
3090.79 2447
3091.31 2505
3091.84 2440
3092.36 2510
3092.89 2421
3093.41 2536
3093.93 2791
3094.46 2901
3094.98 2940
3095.51 2811
3096.03 2793
3096.56 2642
3097.08 2940
3097.61 3278
3098.13 3481
3098.66 3701
3099.18 4133
3099.70 4730
3100.23 5170
3100.75 6297
3101.28 7014
3101.80 7670
3102.33 8235
3102.85 8835
3103.38 9289
3103.91 9183
3104.43 9544
3104.96 9228
3105.48 8609
3106.01 8023
3106.53 7005
3107.06 5985
3107.58 5201
3108.11 4609
3108.63 4254
3109.16 3918
3109.69 3530
3110.21 3538
3110.74 3421
3111.26 3199
3111.79 3166
3112.31 3100
3112.84 2984
3113.37 3121
3113.89 3193
3114.42 2864
3114.94 2924
3115.47 2931
3116.00 2855
3116.52 2617
3117.05 2639
3117.58 2715
3118.10 2682
3118.63 2572
3119.16 2699
3119.68 2581
3120.21 2356
3120.73 2565
3121.26 2635
3121.79 2568
3122.31 2675
3122.84 2595
3123.37 2627
3123.90 2617
3124.42 2509
3124.95 2609
3125.48 2687
3126.00 2523
3126.53 2515
3127.06 2374
3127.58 2316
3128.11 2339
3128.64 2346
3129.17 2371
3129.69 2523
3130.22 2408
3130.75 2564
3131.28 2495
3131.80 2444
3132.33 2402
3132.86 2279
3133.39 2355
3133.91 2211
3134.44 2283
3134.97 2370
3135.50 2229
3136.03 2331
3136.55 2406
3137.08 2487
3137.61 2332
3138.14 2358
3138.67 2382
3139.19 2455
3139.72 2323
3140.25 2194
3140.78 2186
3141.31 2215
3141.84 2284
3142.36 2199
3142.89 2149
3143.42 2289
3143.95 2355
3144.48 2262
3145.01 2324
3145.54 2491
3146.06 2483
3146.59 2584
3147.12 2562
3147.65 2460
3148.18 2632
3148.71 2782
3149.24 2818
3149.77 2825
3150.30 2836
3150.83 3002
3151.35 2835
3151.88 2642
3152.41 2548
3152.94 2681
3153.47 2505
3154.00 2418
3154.53 2410
3155.06 2530
3155.59 2419
3156.12 2369
3156.65 2345
3157.18 2397
3157.71 2598
3158.24 2551
3158.77 2569
3159.30 2257
3159.83 2258
3160.36 2425
3160.89 2427
3161.42 2311
3161.95 2195
3162.48 2299
3163.01 2225
3163.54 2414
3164.07 2322
3164.60 2268
3165.13 2182
3165.66 2158
3166.19 2111
3166.72 2110
3167.25 2027
3167.78 2021
3168.31 2043
3168.84 2060
3169.37 2160
3169.90 2162
3170.44 2256
3170.97 2286
3171.50 2344
3172.03 2377
3172.56 2487
3173.09 2394
3173.62 2516
3174.15 2650
3174.68 2559
3175.21 2404
3175.75 2475
3176.28 2443
3176.81 2309
3177.34 2319
3177.87 2278
3178.40 2323
3178.93 2179
3179.47 2091
3180.00 2123
3180.53 2139
3181.06 2209
3181.59 2136
3182.12 2170
3182.66 2003
3183.19 2050
3183.72 2119
3184.25 2113
3184.78 2173
3185.32 2161
3185.85 2192
3186.38 2180
3186.91 2144
3187.44 2378
3187.98 2311
3188.51 2296
3189.04 2181
3189.57 2132
3190.11 2291
3190.64 2180
3191.17 2416
3191.70 2157
3192.24 2126
3192.77 2147
3193.30 2082
3193.84 2207
3194.37 2211
3194.90 2172
3195.43 2238
3195.97 2353
3196.50 2249
3197.03 2277
3197.57 2280
3198.10 2155
3198.63 2270
3199.17 2440
3199.70 2510
3200.23 2611
3200.77 2645
3201.30 2628
3201.83 2534
3202.37 2448
3202.90 2781
3203.43 2709
3203.97 2544
3204.50 2539
3205.03 2453
3205.57 2443
3206.10 2327
3206.63 2315
3207.17 2339
3207.70 2449
3208.24 2386
3208.77 2485
3209.30 2326
3209.84 2521
3210.37 2502
3210.91 2435
3211.44 2533
3211.98 2754
3212.51 2724
3213.04 2698
3213.58 2644
3214.11 2339
3214.65 2443
3215.18 2558
3215.72 2353
3216.25 2292
3216.79 2499
3217.32 2451
3217.86 2174
3218.39 2176
3218.93 2229
3219.46 2178
3220.00 2282
3220.53 2491
3221.07 2452
3221.60 2330
3222.14 2514
3222.67 2416
3223.21 2663
3223.74 2724
3224.28 2407
3224.81 2589
3225.35 2605
3225.88 2616
3226.42 2562
3226.95 2565
3227.49 2448
3228.02 2571
3228.56 2683
3229.10 2626
3229.63 2758
3230.17 2571
3230.70 2607
3231.24 2465
3231.78 2523
3232.31 2401
3232.85 2569
3233.38 2462
3233.92 2474
3234.46 2404
3234.99 2602
3235.53 2639
3236.06 2539
3236.60 2738
3237.14 2671
3237.67 2582
3238.21 2780
3238.75 2930
3239.28 2854
3239.82 2843
3240.36 2773
3240.89 2704
3241.43 2913
3241.97 2644
3242.50 2784
3243.04 2744
3243.58 2656
3244.11 2495
3244.65 2546
3245.19 2652
3245.72 2574
3246.26 2514
3246.80 2707
3247.34 2601
3247.87 2685
3248.41 2728
3248.95 2837
3249.49 2896
3250.02 2857
3250.56 3014
3251.10 3032
3251.64 2935
3252.17 2844
3252.71 2921
3253.25 2814
3253.79 2917
3254.32 2986
3254.86 2962
3255.40 2966
3255.94 3007
3256.48 3014
3257.01 3128
3257.55 3185
3258.09 3507
3258.63 3699
3259.17 3897
3259.70 4437
3260.24 4556
3260.78 4774
3261.32 5387
3261.86 5832
3262.40 6174
3262.93 6678
3263.47 6658
3264.01 7244
3264.55 7307
3265.09 7505
3265.63 7554
3266.17 7194
3266.71 7720
3267.24 7374
3267.78 6954
3268.32 6616
3268.86 6290
3269.40 5842
3269.94 5412
3270.48 5079
3271.02 4501
3271.56 4164
3272.10 3920
3272.64 3613
3273.18 3537
3273.71 3448
3274.25 3302
3274.79 3313
3275.33 3289
3275.87 3585
3276.41 3254
3276.95 3152
3277.49 3326
3278.03 3079
3278.57 3075
3279.11 3265
3279.65 3147
3280.19 3066
3280.73 3089
3281.27 3222
3281.81 3212
3282.35 3020
3282.89 3154
3283.43 3273
3283.97 3404
3284.51 3406
3285.05 3481
3285.59 3450
3286.13 3331
3286.67 3352
3287.21 3414
3287.75 3494
3288.30 3483
3288.84 3335
3289.38 3244
3289.92 3245
3290.46 3499
3291.00 3420
3291.54 3141
3292.08 3305
3292.62 3426
3293.16 3356
3293.70 3547
3294.24 3569
3294.79 3751
3295.33 3906
3295.87 3647
3296.41 3726
3296.95 3816
3297.49 3786
3298.03 3779
3298.57 3896
3299.12 3595
3299.66 3486
3300.20 3607
3300.74 3487
3301.28 3610
3301.82 3509
3302.37 3585
3302.91 3661
3303.45 3740
3303.99 3788
3304.53 3633
3305.08 3597
3305.62 3327
3306.16 3302
3306.70 3383
3307.24 3196
3307.79 3089
3308.33 2903
3308.87 2898
3309.41 2882
3309.96 2740
3310.50 2732
3311.04 2608
3311.58 2963
3312.13 3043
3312.67 2931
3313.21 3263
3313.75 3435
3314.30 3474
3314.84 3485
3315.38 3569
3315.92 3718
3316.47 3433
3317.01 3629
3317.55 3577
3318.10 3394
3318.64 3352
3319.18 3411
3319.73 3439
3320.27 3246
3320.81 3085
3321.36 2944
3321.90 2971
3322.44 2900
3322.99 2909
3323.53 2844
3324.07 2832
3324.62 2817
3325.16 2784
3325.70 2635
3326.25 2729
3326.79 2623
3327.34 2665
3327.88 2798
3328.42 2739
3328.97 2576
3329.51 2612
3330.06 2677
3330.60 2902
3331.14 3083
3331.69 3493
3332.23 3578
3332.78 3955
3333.32 4606
3333.86 4919
3334.41 5352
3334.95 5559
3335.50 5938
3336.04 6305
3336.59 6399
3337.13 6360
3337.68 6273
3338.22 5924
3338.77 5681
3339.31 5358
3339.86 4759
3340.40 4321
3340.94 4051
3341.49 3694
3342.03 3637
3342.58 3115
3343.13 2872
3343.67 2749
3344.22 2799
3344.76 2828
3345.31 2605
3345.85 2641
3346.40 2600
3346.94 2584
3347.49 2703
3348.03 2628
3348.58 2653
3349.12 2629
3349.67 2589
3350.22 2562
3350.76 2507
3351.31 2640
3351.85 2692
3352.40 2782
3352.94 2745
3353.49 2798
3354.04 2739
3354.58 2622
3355.13 2634
3355.67 2636
3356.22 2565
3356.77 2573
3357.31 2477
3357.86 2486
3358.41 2416
3358.95 2473
3359.50 2544
3360.05 2410
3360.59 2321
3361.14 2256
3361.68 2272
3362.23 2310
3362.78 2318
3363.33 2552
3363.87 2246
3364.42 2263
3364.97 2302
3365.51 2462
3366.06 2265
3366.61 2471
3367.15 2419
3367.70 2249
3368.25 2165
3368.79 2299
3369.34 2439
3369.89 2346
3370.44 2260
3370.98 2170
3371.53 2314
3372.08 2312
3372.63 2280
3373.17 2321
3373.72 2259
3374.27 2339
3374.82 2293
3375.36 2304
3375.91 2283
3376.46 2282
3377.01 2430
3377.56 2196
3378.10 2173
3378.65 2113
3379.20 2073
3379.75 2081
3380.30 2118
3380.84 2193
3381.39 2062
3381.94 1994
3382.49 2059
3383.04 2013
3383.59 1976
3384.13 1929
3384.68 2023
3385.23 2172
3385.78 2223
3386.33 2192
3386.88 2112
3387.43 2186
3387.97 2175
3388.52 2175
3389.07 2136
3389.62 2230
3390.17 2272
3390.72 2223
3391.27 2214
3391.82 2233
3392.37 2221
3392.92 2037
3393.46 2042
3394.01 2137
3394.56 2090
3395.11 1947
3395.66 1958
3396.21 2032
3396.76 2020
3397.31 1955
3397.86 2011
3398.41 2038
3398.96 2189
3399.51 2269
3400.06 2166
3400.61 2063
3401.16 1998
3401.71 1970
3402.26 1927
3402.81 2021
3403.36 2154
3403.91 1932
3404.46 1967
3405.01 2125
3405.56 2031
3406.11 1829
3406.66 1906
3407.21 1926
3407.76 1988
3408.31 2016
3408.86 2114
3409.41 2137
3409.96 1997
3410.51 2039
3411.06 2175
3411.61 2076
3412.16 2148
3412.71 2080
3413.27 1891
3413.82 2018
3414.37 2023
3414.92 2238
3415.47 2089
3416.02 2041
3416.57 1955
3417.12 1986
3417.67 2004
3418.22 2031
3418.78 2044
3419.33 2255
3419.88 2284
3420.43 2505
3420.98 2430
3421.53 2644
3422.08 2765
3422.64 2936
3423.19 2910
3423.74 3132
3424.29 3043
3424.84 2948
3425.39 2745
3425.95 2752
3426.50 2820
3427.05 2709
3427.60 2602
3428.15 2517
3428.71 2260
3429.26 2304
3429.81 2341
3430.36 2263
3430.91 2216
3431.47 2093
3432.02 2202
3432.57 2248
3433.12 2212
3433.68 2326
3434.23 2216
3434.78 2184
3435.33 2055
3435.89 2125
3436.44 2192
3436.99 2298
3437.54 2200
3438.10 2207
3438.65 2197
3439.20 2282
3439.76 2140
3440.31 2163
3440.86 2233
3441.42 2181
3441.97 2224
3442.52 2333
3443.07 2211
3443.63 2095
3444.18 2181
3444.73 2193
3445.29 2043
3445.84 1995
3446.39 2030
3446.95 2074
3447.50 1955
3448.06 1990
3448.61 1868
3449.16 2059
3449.72 2019
3450.27 1935
3450.82 1948
3451.38 2055
3451.93 2117
3452.49 2130
3453.04 2085
3453.59 2120
3454.15 1942
3454.70 1907
3455.26 2006
3455.81 1884
3456.36 1931
3456.92 1986
3457.47 2027
3458.03 2012
3458.58 2047
3459.14 1869
3459.69 2029
3460.25 2136
3460.80 2008
3461.36 2065
3461.91 2213
3462.46 2145
3463.02 2009
3463.57 2122
3464.13 2123
3464.68 2029
3465.24 2052
3465.79 2251
3466.35 2232
3466.90 2303
3467.46 2320
3468.02 2238
3468.57 2297
3469.13 2539
3469.68 2480
3470.24 2581
3470.79 2493
3471.35 2541
3471.90 2474
3472.46 2374
3473.01 2345
3473.57 2427
3474.13 2524
3474.68 2486
3475.24 2468
3475.79 2372
3476.35 2393
3476.90 2463
3477.46 2427
3478.02 2277
3478.57 2435
3479.13 2463
3479.68 2511
3480.24 2506
3480.80 2509
3481.35 2376
3481.91 2496
3482.47 2536
3483.02 2546
3483.58 2419
3484.14 2564
3484.69 2627
3485.25 2757
3485.81 3033
3486.36 3152
3486.92 3134
3487.48 3461
3488.03 3967
3488.59 4310
3489.15 4877
3489.70 5558
3490.26 6062
3490.82 6700
3491.37 7391
3491.93 7464
3492.49 7279
3493.05 7703
3493.60 7467
3494.16 7031
3494.72 6613
3495.27 6051
3495.83 5542
3496.39 4774
3496.95 4584
3497.50 4428
3498.06 4096
3498.62 4136
3499.18 4176
3499.74 4251
3500.29 4177
3500.85 4352
3501.41 4582
3501.97 4798
3502.52 4903
3503.08 5261
3503.64 5483
3504.20 5485
3504.76 5395
3505.32 5631
3505.87 5799
3506.43 5654
3506.99 5378
3507.55 5422
3508.11 4983
3508.67 4664
3509.22 4455
3509.78 3767
3510.34 3471
3510.90 3383
3511.46 3204
3512.02 2966
3512.58 2938
3513.13 2779
3513.69 2967
3514.25 2670
3514.81 2551
3515.37 2519
3515.93 2445
3516.49 2447
3517.05 2398
3517.61 2362
3518.17 2424
3518.73 2474
3519.28 2529
3519.84 2619
3520.40 2512
3520.96 2587
3521.52 2575
3522.08 2430
3522.64 2429
3523.20 2439
3523.76 2430
3524.32 2491
3524.88 2413
3525.44 2402
3526.00 2551
3526.56 2353
3527.12 2352
3527.68 2238
3528.24 2414
3528.80 2416
3529.36 2222
3529.92 2201
3530.48 2365
3531.04 2225
3531.60 2228
3532.16 2334
3532.72 2330
3533.28 2408
3533.84 2470
3534.40 2533
3534.96 2553
3535.52 2740
3536.08 2680
3536.65 2753
3537.21 2866
3537.77 2742
3538.33 2662
3538.89 2646
3539.45 2642
3540.01 2570
3540.57 2578
3541.13 2549
3541.69 2461
3542.25 2392
3542.82 2477
3543.38 2377
3543.94 2377
3544.50 2251
3545.06 2168
3545.62 2172
3546.18 2283
3546.75 2079
3547.31 2306
3547.87 2232
3548.43 1983
3548.99 2129
3549.55 2106
3550.12 2148
3550.68 2036
3551.24 2046
3551.80 1989
3552.36 2079
3552.92 2128
3553.49 2060
3554.05 1999
3554.61 1920
3555.17 1927
3555.74 2049
3556.30 2071
3556.86 2000
3557.42 2095
3557.98 2114
3558.55 2079
3559.11 1972
3559.67 2120
3560.23 2108
3560.80 2154
3561.36 2168
3561.92 2217
3562.49 2097
3563.05 2142
3563.61 2184
3564.17 2207
3564.74 2126
3565.30 2166
3565.86 2233
3566.43 2220
3566.99 1970
3567.55 1982
3568.11 2065
3568.68 2007
3569.24 1980
3569.80 2098
3570.37 1988
3570.93 2014
3571.49 1954
3572.06 1930
3572.62 2082
3573.19 2036
3573.75 2094
3574.31 2040
3574.88 1965
3575.44 2086
3576.00 2006
3576.57 2109
3577.13 2086
3577.70 2110
3578.26 2098
3578.82 2185
3579.39 2143
3579.95 2097
3580.52 2049
3581.08 2097
3581.64 1989
3582.21 1988
3582.77 2135
3583.34 2175
3583.90 2273
3584.47 2043
3585.03 1998
3585.60 2004
3586.16 2078
3586.72 2056
3587.29 2161
3587.85 2146
3588.42 2164
3588.98 1970
3589.55 2048
3590.11 2063
3590.68 1956
3591.24 2007
3591.81 1973
3592.37 1970
3592.94 1998
3593.50 2174
3594.07 2065
3594.63 2076
3595.20 2163
3595.77 2075
3596.33 2026
3596.90 2298
3597.46 2236
3598.03 2165
3598.59 2123
3599.16 2131
3599.72 2109
3600.29 2160
3600.86 2145
3601.42 1942
3601.99 1972
3602.55 2176
3603.12 2009
3603.69 1831
3604.25 1892
3604.82 1954
3605.38 1898
3605.95 1987
3606.52 2020
3607.08 1937
3607.65 1891
3608.21 1784
3608.78 1825
3609.35 1705
3609.91 1720
3610.48 1820
3611.05 1808
3611.61 1948
3612.18 2061
3612.75 1974
3613.31 2107
3613.88 2155
3614.45 2343
3615.01 2396
3615.58 2404
3616.15 2578
3616.72 2750
3617.28 2845
3617.85 2960
3618.42 3098
3618.98 3111
3619.55 3148
3620.12 3243
3620.69 3040
3621.25 2862
3621.82 2588
3622.39 2513
3622.96 2330
3623.52 2285
3624.09 2297
3624.66 2277
3625.23 2160
3625.79 2048
3626.36 1937
3626.93 1943
3627.50 2014
3628.06 1986
3628.63 2007
3629.20 1961
3629.77 1921
3630.34 1920
3630.91 1879
3631.47 2019
3632.04 2078
3632.61 2019
3633.18 2077
3633.75 2102
3634.31 2033
3634.88 2008
3635.45 1961
3636.02 2098
3636.59 2080
3637.16 2212
3637.73 2273
3638.29 2227
3638.86 2263
3639.43 2436
3640.00 2385
3640.57 2592
3641.14 2633
3641.71 2793
3642.28 2756
3642.85 2983
3643.42 2779
3643.98 2529
3644.55 2486
3645.12 2492
3645.69 2493
3646.26 2268
3646.83 2296
3647.40 2118
3647.97 2189
3648.54 2342
3649.11 2403
3649.68 2305
3650.25 2309
3650.82 2291
3651.39 2227
3651.96 2276
3652.53 2395
3653.10 2256
3653.67 2356
3654.24 2281
3654.81 2285
3655.38 2262
3655.95 2284
3656.52 2425
3657.09 2382
3657.66 2391
3658.23 2195
3658.80 2277
3659.37 2326
3659.94 2207
3660.51 2259
3661.08 2323
3661.65 2374
3662.22 2349
3662.79 2307
3663.36 2265
3663.93 2345
3664.50 2360
3665.07 2194
3665.64 2233
3666.22 2256
3666.79 2293
3667.36 2227
3667.93 2286
3668.50 2172
3669.07 2216
3669.64 2208
3670.21 1903
3670.78 2061
3671.36 1943
3671.93 2026
3672.50 2078
3673.07 2079
3673.64 2188
3674.21 2203
3674.78 2123
3675.36 2271
3675.93 2297
3676.50 2196
3677.07 2162
3677.64 2113
3678.21 2047
3678.79 1920
3679.36 2068
3679.93 2039
3680.50 2141
3681.07 2079
3681.65 1918
3682.22 1953
3682.79 1860
3683.36 1971
3683.94 1957
3684.51 1911
3685.08 1991
3685.65 2003
3686.23 1973
3686.80 2076
3687.37 2154
3687.94 2032
3688.52 2214
3689.09 2276
3689.66 2191
3690.23 2149
3690.81 2254
3691.38 2140
3691.95 2043
3692.52 2115
3693.10 2036
3693.67 2089
3694.24 1983
3694.82 1934
3695.39 1917
3695.96 1809
3696.54 1835
3697.11 2007
3697.68 2023
3698.26 1949
3698.83 2119
3699.40 2067
3699.98 1886
3700.55 1961
3701.12 1831
3701.70 1811
3702.27 1949
3702.85 2058
3703.42 1925
3703.99 1985
3704.57 2046
3705.14 1970
3705.71 2188
3706.29 2155
3706.86 2018
3707.44 2037
3708.01 1948
3708.59 2068
3709.16 2124
3709.73 2127
3710.31 2135
3710.88 2249
3711.46 2039
3712.03 2052
3712.61 2153
3713.18 2157
3713.75 2095
3714.33 1995
3714.90 2128
3715.48 2136
3716.05 2037
3716.63 2028
3717.20 2020
3717.78 2130
3718.35 2112
3718.93 1938
3719.50 2047
3720.08 2141
3720.65 2099
3721.23 2007
3721.80 1836
3722.38 1851
3722.95 1750
3723.53 1827
3724.11 1736
3724.68 1819
3725.26 1967
3725.83 1850
3726.41 1804
3726.98 1845
3727.56 1976
3728.13 2034
3728.71 2100
3729.29 1946
3729.86 2033
3730.44 2131
3731.01 2309
3731.59 2187
3732.17 2311
3732.74 2355
3733.32 2405
3733.89 2545
3734.47 2387
3735.05 2186
3735.62 2123
3736.20 2114
3736.77 2078
3737.35 2048
3737.93 2072
3738.50 1974
3739.08 2113
3739.66 1923
3740.23 1839
3740.81 1724
3741.39 1867
3741.96 1799
3742.54 1786
3743.12 2006
3743.69 2007
3744.27 1815
3744.85 1786
3745.43 1803
3746.00 1791
3746.58 1787
3747.16 1843
3747.73 1927
3748.31 1567
3748.89 1861
3749.47 1901
3750.04 1901
3750.62 2032
3751.20 2076
3751.78 1906
3752.35 1857
3752.93 1782
3753.51 1829
3754.09 1840
3754.66 1719
3755.24 1783
3755.82 1887
3756.40 1813
3756.98 1856
3757.55 1814
3758.13 1878
3758.71 1812
3759.29 1772
3759.87 1827
3760.44 1879
3761.02 1937
3761.60 1934
3762.18 2100
3762.76 1992
3763.34 1924
3763.91 1955
3764.49 1896
3765.07 1812
3765.65 1827
3766.23 1935
3766.81 2092
3767.39 1983
3767.96 1979
3768.54 1938
3769.12 1984
3769.70 1961
3770.28 1861
3770.86 1892
3771.44 1878
3772.02 2079
3772.60 1958
3773.18 1967
3773.76 1969
3774.33 2019
3774.91 1907
3775.49 1835
3776.07 1961
3776.65 1996
3777.23 1954
3777.81 1859
3778.39 1810
3778.97 1814
3779.55 1772
3780.13 1861
3780.71 1803
3781.29 1731
3781.87 1653
3782.45 1709
3783.03 1599
3783.61 1685
3784.19 1651
3784.77 1686
3785.35 1614
3785.93 1626
3786.51 1766
3787.09 1755
3787.67 1954
3788.25 1897
3788.83 1809
3789.41 1836
3789.99 1770
3790.57 1761
3791.15 1981
3791.73 2038
3792.31 1969
3792.89 1920
3793.48 2013
3794.06 2245
3794.64 2025
3795.22 2002
3795.80 2074
3796.38 2108
3796.96 2088
3797.54 2184
3798.12 2228
3798.70 2294
3799.28 2161
3799.87 2166
3800.45 2350
3801.03 2407
3801.61 2491
3802.19 2582
3802.77 2555
3803.35 2496
3803.94 2438
3804.52 2381
3805.10 2544
3805.68 2301
3806.26 2567
3806.84 2532
3807.43 2703
3808.01 2575
3808.59 2728
3809.17 2742
3809.75 2795
3810.34 2912
3810.92 2902
3811.50 2915
3812.08 2909
3812.66 3086
3813.25 2987
3813.83 2953
3814.41 3208
3814.99 3088
3815.58 3057
3816.16 3013
3816.74 2991
3817.32 2706
3817.91 2540
3818.49 2465
3819.07 2233
3819.65 2341
3820.24 2257
3820.82 2204
3821.40 2165
3821.99 1999
3822.57 2096
3823.15 2079
3823.73 2157
3824.32 1880
3824.90 1965
3825.48 2046
3826.07 2034
3826.65 1924
3827.23 1890
3827.82 1941
3828.40 1971
3828.98 2006
3829.57 1950
3830.15 1979
3830.73 2110
3831.32 2125
3831.90 2045
3832.49 1949
3833.07 1895
3833.65 1922
3834.24 2018
3834.82 1900
3835.41 1912
3835.99 1892
3836.57 1942
3837.16 2055
3837.74 1977
3838.33 1841
3838.91 1921
3839.49 1758
3840.08 1786
3840.66 1800
3841.25 1779
3841.83 1644
3842.42 1648
3843.00 1654
3843.58 1722
3844.17 1691
3844.75 1771
3845.34 1900
3845.92 1981
3846.51 1945
3847.09 1695
3847.68 1712
3848.26 1753
3848.85 1849
3849.43 1874
3850.02 1901
3850.60 1843
3851.19 1897
3851.77 1789
3852.36 1795
3852.94 1952
3853.53 1899
3854.11 1895
3854.70 1974
3855.29 1910
3855.87 1833
3856.46 1841
3857.04 1985
3857.63 1959
3858.21 2005
3858.80 1984
3859.39 2087
3859.97 2031
3860.56 2184
3861.14 2168
3861.73 2297
3862.31 2336
3862.90 2569
3863.49 2531
3864.07 2388
3864.66 2512
3865.25 2622
3865.83 2725
3866.42 2433
3867.00 2455
3867.59 2529
3868.18 2376
3868.76 2412
3869.35 2444
3869.94 2332
3870.52 2054
3871.11 2029
3871.70 2116
3872.28 2069
3872.87 2066
3873.46 2056
3874.04 2089
3874.63 2087
3875.22 1980
3875.80 2158
3876.39 1984
3876.98 1907
3877.57 1984
3878.15 2002
3878.74 1954
3879.33 1930
3879.92 1851
3880.50 1819
3881.09 1794
3881.68 1801
3882.26 1997
3882.85 1850
3883.44 1741
3884.03 1815
3884.62 1822
3885.20 1921
3885.79 1972
3886.38 2130
3886.97 2104
3887.55 2171
3888.14 2404
3888.73 2454
3889.32 2358
3889.91 2427
3890.49 2374
3891.08 2390
3891.67 2303
3892.26 2379
3892.85 2337
3893.44 2371
3894.02 2061
3894.61 2147
3895.20 2114
3895.79 1902
3896.38 2001
3896.97 2047
3897.56 1974
3898.14 1986
3898.73 1855
3899.32 2004
3899.91 1909
3900.50 1914
3901.09 1913
3901.68 1843
3902.27 1925
3902.86 2001
3903.44 1919
3904.03 1879
3904.62 1817
3905.21 1845
3905.80 1782
3906.39 1842
3906.98 2079
3907.57 1941
3908.16 1842
3908.75 1897
3909.34 1789
3909.93 1763
3910.52 1678
3911.11 1834
3911.70 1744
3912.29 1704
3912.88 1584
3913.47 1677
3914.06 1732
3914.65 1754
3915.24 1749
3915.83 1650
3916.42 1682
3917.01 1723
3917.60 1844
3918.19 1859
3918.78 1819
3919.37 1787
3919.96 1926
3920.55 1758
3921.14 1781
3921.73 1764
3922.32 1738
3922.91 1808
3923.50 1874
3924.09 1830
3924.68 1778
3925.27 1778
3925.86 1963
3926.45 1729
3927.05 1700
3927.64 1899
3928.23 1788
3928.82 1670
3929.41 1728
3930.00 1755
3930.59 1591
3931.18 1692
3931.77 1729
3932.37 1674
3932.96 1711
3933.55 1746
3934.14 1657
3934.73 1648
3935.32 1711
3935.91 1784
3936.51 1686
3937.10 1678
3937.69 1731
3938.28 1707
3938.87 1775
3939.46 1949
3940.06 1994
3940.65 2027
3941.24 1973
3941.83 2019
3942.42 2144
3943.02 2176
3943.61 2123
3944.20 1943
3944.79 1962
3945.39 2025
3945.98 2012
3946.57 1877
3947.16 1817
3947.76 1815
3948.35 1804
3948.94 1693
3949.53 1731
3950.13 1637
3950.72 1606
3951.31 1675
3951.90 1619
3952.50 1751
3953.09 1732
3953.68 1721
3954.28 1883
3954.87 1850
3955.46 1880
3956.05 1726
3956.65 1758
3957.24 1888
3957.83 2030
3958.43 1919
3959.02 1968
3959.61 2001
3960.21 2051
3960.80 2083
3961.39 2172
3961.99 2012
3962.58 1930
3963.17 2017
3963.77 1826
3964.36 1973
3964.96 2019
3965.55 1943
3966.14 1955
3966.74 2089
3967.33 1956
3967.93 1992
3968.52 1987
3969.11 1969
3969.71 1759
3970.30 1735
3970.90 1699
3971.49 1892
3972.08 1834
3972.68 1822
3973.27 1943
3973.87 1808
3974.46 1841
3975.06 2022
3975.65 2028
3976.25 1995
3976.84 1915
3977.43 2011
3978.03 1903
3978.62 2026
3979.22 2160
3979.81 1927
3980.41 1993
3981.00 1992
3981.60 1878
3982.19 1767
3982.79 1892
3983.38 1760
3983.98 1724
3984.57 1633
3985.17 1772
3985.76 1715
3986.36 1808
3986.96 1894
3987.55 1913
3988.15 1791
3988.74 1720
3989.34 1720
3989.93 1871
3990.53 1828
3991.12 1767
3991.72 1734
3992.32 1710
3992.91 1894
3993.51 1987
3994.10 2027
3994.70 2091
3995.30 2219
3995.89 2220
3996.49 2063
3997.08 2233
3997.68 2183
3998.28 2080
3998.87 2185
3999.47 2051
4000.07 2042
4000.66 2163
4001.26 2071
4001.85 2116
4002.45 2021
4003.05 1968
4003.64 1952
4004.24 1885
4004.84 1862
4005.43 2025
4006.03 1994
4006.63 1895
4007.23 2059
4007.82 1935
4008.42 1963
4009.02 1968
4009.61 1901
4010.21 2010
4010.81 1943
4011.41 1898
4012.00 1969
4012.60 1869
4013.20 1944
4013.79 1966
4014.39 1849
4014.99 1952
4015.59 1922
4016.18 1923
4016.78 1925
4017.38 1929
4017.98 1903
4018.58 1963
4019.17 2159
4019.77 1835
4020.37 1803
4020.97 1943
4021.56 1823
4022.16 1873
4022.76 1997
4023.36 1957
4023.96 1941
4024.56 2071
4025.15 2161
4025.75 2054
4026.35 2303
4026.95 2350
4027.55 2463
4028.15 2401
4028.74 2380
4029.34 2159
4029.94 2126
4030.54 2318
4031.14 2319
4031.74 2234
4032.34 2123
4032.93 2111
4033.53 1936
4034.13 2147
4034.73 2190
4035.33 1919
4035.93 1895
4036.53 1851
4037.13 1957
4037.73 1743
4038.33 1716
4038.93 1708
4039.52 1723
4040.12 1768
4040.72 1729
4041.32 1643
4041.92 1704
4042.52 1645
4043.12 1644
4043.72 1728
4044.32 1769
4044.92 1697
4045.52 1737
4046.12 1637
4046.72 1627
4047.32 1714
4047.92 1741
4048.52 1798
4049.12 1896
4049.72 1823
4050.32 1786
4050.92 1816
4051.52 1774
4052.12 1710
4052.72 1718
4053.32 1692
4053.92 1816
4054.52 1786
4055.12 1836
4055.72 1844
4056.32 1773
4056.92 1758
4057.52 1827
4058.13 1604
4058.73 1695
4059.33 1727
4059.93 1692
4060.53 1688
4061.13 1642
4061.73 1717
4062.33 1649
4062.93 1586
4063.53 1629
4064.14 1544
4064.74 1540
4065.34 1633
4065.94 1712
4066.54 1679
4067.14 1688
4067.74 1660
4068.34 1620
4068.95 1575
4069.55 1550
4070.15 1556
4070.75 1564
4071.35 1530
4071.95 1541
4072.56 1673
4073.16 1679
4073.76 1677
4074.36 1655
4074.96 1522
4075.57 1657
4076.17 1660
4076.77 1689
4077.37 1756
4077.97 1664
4078.58 1797
4079.18 1729
4079.78 1582
4080.38 1588
4080.99 1658
4081.59 1696
4082.19 1725
4082.79 1889
4083.40 1681
4084.00 1718
4084.60 1766
4085.20 1761
4085.81 1605
4086.41 1641
4087.01 1676
4087.61 1551
4088.22 1715
4088.82 1698
4089.42 1574
4090.03 1654
4090.63 1521
4091.23 1611
4091.84 1628
4092.44 1660
4093.04 1619
4093.65 1675
4094.25 1653
4094.85 1760
4095.46 1789
4096.06 1740
4096.66 1663
4097.27 1747
4097.87 1549
4098.47 1630
4099.08 1717
4099.68 1624
4100.29 1573
4100.89 1449
4101.49 1488
4102.10 1524
4102.70 1559
4103.30 1717
4103.91 1640
4104.51 1629
4105.12 1630
4105.72 1572
4106.33 1685
4106.93 1746
4107.53 1888
4108.14 1660
4108.74 1570
4109.35 1593
4109.95 1491
4110.56 1483
4111.16 1540
4111.77 1454
4112.37 1566
4112.98 1633
4113.58 1619
4114.19 1614
4114.79 1537
4115.40 1502
4116.00 1590
4116.61 1580
4117.21 1690
4117.82 1538
4118.42 1484
4119.03 1622
4119.63 1677
4120.24 1633
4120.84 1505
4121.45 1436
4122.05 1586
4122.66 1624
4123.26 1600
4123.87 1660
4124.47 1609
4125.08 1579
4125.69 1620
4126.29 1588
4126.90 1543
4127.50 1665
4128.11 1665
4128.71 1602
4129.32 1659
4129.93 1554
4130.53 1661
4131.14 1687
4131.74 1723
4132.35 1831
4132.96 1764
4133.56 1751
4134.17 1792
4134.78 1777
4135.38 1791
4135.99 1899
4136.60 1898
4137.20 1879
4137.81 1904
4138.42 1877
4139.02 1985
4139.63 2074
4140.24 1963
4140.84 2056
4141.45 2005
4142.06 1908
4142.66 1907
4143.27 1963
4143.88 2005
4144.48 2148
4145.09 2077
4145.70 1807
4146.31 1755
4146.91 1689
4147.52 1730
4148.13 1628
4148.73 1782
4149.34 1786
4149.95 1658
4150.56 1712
4151.16 1742
4151.77 1667
4152.38 1621
4152.99 1691
4153.60 1752
4154.20 1663
4154.81 1633
4155.42 1815
4156.03 1792
4156.63 1810
4157.24 1959
4157.85 1793
4158.46 1797
4159.07 1787
4159.68 1833
4160.28 1784
4160.89 1705
4161.50 1875
4162.11 1719
4162.72 1802
4163.33 1692
4163.93 1621
4164.54 1621
4165.15 1692
4165.76 1741
4166.37 1731
4166.98 1859
4167.59 1713
4168.19 1639
4168.80 1627
4169.41 1662
4170.02 1750
4170.63 1766
4171.24 1711
4171.85 1680
4172.46 1671
4173.07 1835
4173.68 1811
4174.29 1766
4174.89 1778
4175.50 1875
4176.11 1906
4176.72 1940
4177.33 1938
4177.94 1768
4178.55 1771
4179.16 1766
4179.77 1802
4180.38 1813
4180.99 1870
4181.60 1809
4182.21 1713
4182.82 1791
4183.43 1765
4184.04 1769
4184.65 1591
4185.26 1765
4185.87 1701
4186.48 1726
4187.09 1781
4187.70 1627
4188.31 1645
4188.92 1769
4189.53 1715
4190.14 1785
4190.75 1725
4191.36 1695
4191.97 1706
4192.58 1790
4193.19 1814
4193.80 1843
4194.42 1761
4195.03 1745
4195.64 1978
4196.25 1955
4196.86 1779
4197.47 1753
4198.08 1821
4198.69 1741
4199.30 1629
4199.91 1724
4200.53 1688
4201.14 1658
4201.75 1614
4202.36 1588
4202.97 1622
4203.58 1720
4204.19 1685
4204.80 1751
4205.42 1737
4206.03 1730
4206.64 1707
4207.25 1656
4207.86 1730
4208.47 1660
4209.09 1569
4209.70 1649
4210.31 1786
4210.92 1747
4211.53 1754
4212.15 1605
4212.76 1668
4213.37 1692
4213.98 1718
4214.59 1765
4215.21 1994
4215.82 1968
4216.43 1958
4217.04 2116
4217.66 2066
4218.27 2134
4218.88 2295
4219.49 2284
4220.11 2312
4220.72 2337
4221.33 2281
4221.94 2397
4222.56 2166
4223.17 2178
4223.78 2141
4224.40 2225
4225.01 2198
4225.62 2145
4226.23 2112
4226.85 2163
4227.46 2143
4228.07 2151
4228.69 2149
4229.30 2298
4229.91 2363
4230.53 2722
4231.14 2838
4231.75 2811
4232.37 3009
4232.98 2861
4233.59 3010
4234.21 3308
4234.82 3214
4235.44 3109
4236.05 3089
4236.66 2929
4237.28 2741
4237.89 2594
4238.50 2509
4239.12 2293
4239.73 2113
4240.35 2046
4240.96 1956
4241.58 1955
4242.19 1902
4242.80 2002
4243.42 1898
4244.03 1995
4244.65 2048
4245.26 1906
4245.88 1876
4246.49 1952
4247.10 2050
4247.72 1990
4248.33 1860
4248.95 2038
4249.56 1941
4250.18 1946
4250.79 1959
4251.41 1893
4252.02 1931
4252.64 1893
4253.25 1866
4253.87 1905
4254.48 1826
4255.10 1755
4255.71 1870
4256.33 1831
4256.94 1689
4257.56 1778
4258.17 1790
4258.79 1729
4259.41 1736
4260.02 1703
4260.64 1871
4261.25 1933
4261.87 1847
4262.48 1850
4263.10 1882
4263.71 1964
4264.33 2081
4264.95 2059
4265.56 1928
4266.18 1981
4266.79 1908
4267.41 2077
4268.03 2012
4268.64 1782
4269.26 1967
4269.87 1904
4270.49 1870
4271.11 1873
4271.72 1746
4272.34 1932
4272.96 2041
4273.57 1968
4274.19 1886
4274.81 2003
4275.42 2051
4276.04 2138
4276.66 2012
4277.27 2020
4277.89 2017
4278.51 2069
4279.12 1983
4279.74 1847
4280.36 1951
4280.97 1828
4281.59 1625
4282.21 1595
4282.83 1682
4283.44 1802
4284.06 1731
4284.68 1923
4285.29 1664
4285.91 1568
4286.53 1684
4287.15 1801
4287.76 1761
4288.38 1797
4289.00 1707
4289.62 1687
4290.23 1707
4290.85 1780
4291.47 1821
4292.09 1707
4292.71 1747
4293.32 1769
4293.94 1702
4294.56 1756
4295.18 1857
4295.80 1704
4296.41 1782
4297.03 1854
4297.65 1868
4298.27 1805
4298.89 1807
4299.50 1832
4300.12 1772
4300.74 1748
4301.36 1771
4301.98 1676
4302.60 1729
4303.22 1773
4303.83 1694
4304.45 1753
4305.07 1800
4305.69 1737
4306.31 1764
4306.93 1743
4307.55 1752
4308.17 1725
4308.79 1743
4309.40 1736
4310.02 1822
4310.64 1754
4311.26 1617
4311.88 1649
4312.50 1682
4313.12 1707
4313.74 1672
4314.36 1741
4314.98 1708
4315.60 1630
4316.22 1643
4316.84 1577
4317.46 1621
4318.08 1673
4318.70 1602
4319.32 1632
4319.94 1640
4320.56 1569
4321.18 1666
4321.80 1701
4322.42 1694
4323.04 1609
4323.66 1608
4324.28 1564
4324.90 1676
4325.52 1650
4326.14 1694
4326.76 1663
4327.38 1622
4328.00 1682
4328.62 1799
4329.24 1738
4329.86 1790
4330.48 1695
4331.10 1889
4331.72 1897
4332.34 1817
4332.96 1985
4333.58 2045
4334.20 2100
4334.82 2202
4335.45 2257
4336.07 2375
4336.69 2453
4337.31 2445
4337.93 2502
4338.55 2437
4339.17 2458
4339.79 2310
4340.41 2334
4341.04 2317
4341.66 2337
4342.28 2361
4342.90 2551
4343.52 2781
4344.14 2848
4344.76 2845
4345.39 2848
4346.01 3267
4346.63 3517
4347.25 3279
4347.87 3178
4348.50 3194
4349.12 3005
4349.74 2836
4350.36 2528
4350.98 2354
4351.61 1963
4352.23 1889
4352.85 1976
4353.47 1821
4354.09 1839
4354.72 1789
4355.34 1654
4355.96 1785
4356.58 1735
4357.21 1731
4357.83 1889
4358.45 1880
4359.07 1943
4359.70 1966
4360.32 1861
4360.94 1775
4361.56 1706
4362.19 1667
4362.81 1665
4363.43 1785
4364.06 1772
4364.68 1653
4365.30 1816
4365.93 1716
4366.55 1681
4367.17 1700
4367.80 1593
4368.42 1495
4369.04 1487
4369.67 1457
4370.29 1494
4370.91 1608
4371.54 1551
4372.16 1537
4372.78 1471
4373.41 1529
4374.03 1672
4374.65 1586
4375.28 1654
4375.90 1706
4376.53 1690
4377.15 1763
4377.77 1784
4378.40 1666
4379.02 1823
4379.65 1816
4380.27 1752
4380.89 1819
4381.52 1804
4382.14 1702
4382.77 1682
4383.39 1654
4384.02 1612
4384.64 1614
4385.26 1683
4385.89 1662
4386.51 1759
4387.14 1624
4387.76 1642
4388.39 1546
4389.01 1450
4389.64 1632
4390.26 1583
4390.89 1542
4391.51 1545
4392.14 1577
4392.76 1477
4393.39 1461
4394.01 1568
4394.64 1564
4395.26 1516
4395.89 1471
4396.51 1571
4397.14 1654
4397.76 1559
4398.39 1530
4399.01 1479
4399.64 1515
4400.27 1609
4400.89 1559
4401.52 1639
4402.14 1564
4402.77 1578
4403.39 1611
4404.02 1555
4404.65 1573
4405.27 1687
4405.90 1646
4406.52 1574
4407.15 1513
4407.78 1469
4408.40 1537
4409.03 1505
4409.65 1627
4410.28 1584
4410.91 1636
4411.53 1599
4412.16 1641
4412.79 1658
4413.41 1579
4414.04 1590
4414.67 1556
4415.29 1499
4415.92 1483
4416.55 1602
4417.17 1534
4417.80 1449
4418.43 1527
4419.05 1530
4419.68 1384
4420.31 1523
4420.93 1573
4421.56 1468
4422.19 1443
4422.82 1394
4423.44 1451
4424.07 1416
4424.70 1463
4425.32 1452
4425.95 1430
4426.58 1338
4427.21 1493
4427.83 1443
4428.46 1264
4429.09 1273
4429.72 1422
4430.35 1464
4430.97 1476
4431.60 1586
4432.23 1535
4432.86 1463
4433.48 1543
4434.11 1553
4434.74 1609
4435.37 1610
4436.00 1606
4436.62 1615
4437.25 1561
4437.88 1501
4438.51 1439
4439.14 1526
4439.77 1468
4440.39 1536
4441.02 1590
4441.65 1530
4442.28 1505
4442.91 1508
4443.54 1494
4444.17 1643
4444.79 1529
4445.42 1608
4446.05 1582
4446.68 1478
4447.31 1690
4447.94 1646
4448.57 1732
4449.20 1537
4449.83 1713
4450.46 1656
4451.08 1555
4451.71 1865
4452.34 1717
4452.97 1643
4453.60 1787
4454.23 1782
4454.86 1780
4455.49 1935
4456.12 1930
4456.75 1887
4457.38 1683
4458.01 1587
4458.64 1542
4459.27 1643
4459.90 1526
4460.53 1602
4461.16 1436
4461.79 1419
4462.42 1389
4463.05 1537
4463.68 1516
4464.31 1385
4464.94 1435
4465.57 1499
4466.20 1516
4466.83 1464
4467.46 1488
4468.09 1478
4468.72 1506
4469.35 1528
4469.98 1511
4470.61 1465
4471.24 1425
4471.87 1367
4472.50 1336
4473.13 1280
4473.76 1332
4474.40 1438
4475.03 1401
4475.66 1263
4476.29 1355
4476.92 1411
4477.55 1463
4478.18 1299
4478.81 1395
4479.44 1533
4480.07 1427
4480.71 1534
4481.34 1610
4481.97 1609
4482.60 1559
4483.23 1535
4483.86 1499
4484.49 1560
4485.13 1581
4485.76 1505
4486.39 1432
4487.02 1476
4487.65 1596
4488.28 1574
4488.92 1626
4489.55 1606
4490.18 1475
4490.81 1422
4491.44 1504
4492.08 1485
4492.71 1480
4493.34 1555
4493.97 1470
4494.61 1584
4495.24 1655
4495.87 1567
4496.50 1727
4497.13 1852
4497.77 1755
4498.40 1845
4499.03 1913
4499.67 1954
4500.30 2094
4500.93 2277
4501.56 2163
4502.20 2032
4502.83 2166
4503.46 2042
4504.09 2139
4504.73 2183
4505.36 2025
4505.99 2080
4506.63 1964
4507.26 1802
4507.89 1803
4508.53 1801
4509.16 1738
4509.79 1856
4510.43 1753
4511.06 1616
4511.69 1706
4512.33 1573
4512.96 1480
4513.59 1582
4514.23 1574
4514.86 1594
4515.49 1491
4516.13 1540
4516.76 1583
4517.40 1574
4518.03 1495
4518.66 1524
4519.30 1647
4519.93 1570
4520.57 1525
4521.20 1580
4521.83 1523
4522.47 1451
4523.10 1522
4523.74 1512
4524.37 1581
4525.01 1715
4525.64 1733
4526.27 1670
4526.91 1751
4527.54 1831
4528.18 1977
4528.81 2096
4529.45 2128
4530.08 2355
4530.72 2241
4531.35 2383
4531.99 2348
4532.62 2266
4533.26 2247
4533.89 2271
4534.53 2165
4535.16 2115
4535.80 2060
4536.43 1825
4537.07 1818
4537.70 1735
4538.34 1662
4538.97 1545
4539.61 1615
4540.24 1624
4540.88 1490
4541.52 1455
4542.15 1461
4542.79 1499
4543.42 1578
4544.06 1713
4544.69 1545
4545.33 1521
4545.97 1452
4546.60 1472
4547.24 1452
4547.87 1402
4548.51 1482
4549.15 1458
4549.78 1424
4550.42 1513
4551.05 1402
4551.69 1384
4552.33 1281
4552.96 1405
4553.60 1508
4554.24 1667
4554.87 1500
4555.51 1385
4556.15 1381
4556.78 1408
4557.42 1408
4558.06 1330
4558.69 1410
4559.33 1375
4559.97 1323
4560.60 1323
4561.24 1524
4561.88 1597
4562.51 1471
4563.15 1370
4563.79 1503
4564.43 1390
4565.06 1363
4565.70 1378
4566.34 1484
4566.97 1499
4567.61 1476
4568.25 1446
4568.89 1439
4569.52 1569
4570.16 1578
4570.80 1484
4571.44 1538
4572.07 1450
4572.71 1425
4573.35 1389
4573.99 1429
4574.63 1398
4575.26 1417
4575.90 1488
4576.54 1629
4577.18 1474
4577.82 1597
4578.45 1471
4579.09 1416
4579.73 1347
4580.37 1473
4581.01 1582
4581.65 1460
4582.28 1512
4582.92 1559
4583.56 1530
4584.20 1459
4584.84 1586
4585.48 1552
4586.12 1521
4586.75 1663
4587.39 1636
4588.03 1633
4588.67 1586
4589.31 1640
4589.95 1743
4590.59 1693
4591.23 1825
4591.87 1971
4592.50 1723
4593.14 1653
4593.78 1822
4594.42 1665
4595.06 1625
4595.70 1458
4596.34 1556
4596.98 1496
4597.62 1525
4598.26 1598
4598.90 1382
4599.54 1362
4600.18 1504
4600.82 1654
4601.46 1514
4602.10 1619
4602.74 1586
4603.38 1457
4604.02 1473
4604.66 1499
4605.30 1520
4605.94 1504
4606.58 1560
4607.22 1383
4607.86 1517
4608.50 1520
4609.14 1568
4609.78 1469
4610.42 1477
4611.06 1503
4611.70 1435
4612.34 1431
4612.98 1408
4613.62 1420
4614.26 1403
4614.90 1414
4615.54 1518
4616.18 1350
4616.82 1406
4617.47 1458
4618.11 1502
4618.75 1525
4619.39 1469
4620.03 1431
4620.67 1439
4621.31 1365
4621.95 1314
4622.59 1372
4623.23 1391
4623.88 1416
4624.52 1396
4625.16 1352
4625.80 1308
4626.44 1347
4627.08 1489
4627.72 1489
4628.37 1548
4629.01 1500
4629.65 1474
4630.29 1475
4630.93 1614
4631.58 1528
4632.22 1510
4632.86 1469
4633.50 1510
4634.14 1487
4634.79 1381
4635.43 1499
4636.07 1512
4636.71 1617
4637.35 1429
4638.00 1446
4638.64 1508
4639.28 1406
4639.92 1431
4640.57 1462
4641.21 1345
4641.85 1440
4642.49 1386
4643.14 1540
4643.78 1565
4644.42 1490
4645.06 1445
4645.71 1482
4646.35 1500
4646.99 1543
4647.64 1623
4648.28 1602
4648.92 1552
4649.56 1597
4650.21 1561
4650.85 1623
4651.49 1589
4652.14 1624
4652.78 1580
4653.42 1636
4654.07 1649
4654.71 1635
4655.35 1641
4656.00 1698
4656.64 1590
4657.29 1457
4657.93 1304
4658.57 1465
4659.22 1424
4659.86 1372
4660.50 1346
4661.15 1374
4661.79 1356
4662.44 1398
4663.08 1317
4663.72 1374
4664.37 1317
4665.01 1287
4665.66 1249
4666.30 1339
4666.95 1355
4667.59 1269
4668.23 1310
4668.88 1315
4669.52 1425
4670.17 1402
4670.81 1251
4671.46 1371
4672.10 1473
4672.75 1336
4673.39 1259
4674.04 1254
4674.68 1344
4675.32 1387
4675.97 1287
4676.61 1320
4677.26 1421
4677.90 1403
4678.55 1397
4679.20 1433
4679.84 1363
4680.49 1488
4681.13 1505
4681.78 1434
4682.42 1471
4683.07 1328
4683.71 1338
4684.36 1350
4685.00 1339
4685.65 1333
4686.29 1396
4686.94 1397
4687.59 1393
4688.23 1307
4688.88 1183
4689.52 1335
4690.17 1372
4690.82 1368
4691.46 1431
4692.11 1501
4692.75 1507
4693.40 1513
4694.05 1615
4694.69 1607
4695.34 1498
4695.98 1542
4696.63 1750
4697.28 1786
4697.92 1753
4698.57 1843
4699.22 1877
4699.86 1884
4700.51 1788
4701.16 1691
4701.80 1707
4702.45 1682
4703.10 1533
4703.74 1459
4704.39 1525
4705.04 1653
4705.68 1526
4706.33 1404
4706.98 1435
4707.63 1425
4708.27 1584
4708.92 1642
4709.57 1567
4710.21 1651
4710.86 1550
4711.51 1484
4712.16 1467
4712.80 1453
4713.45 1592
4714.10 1489
4714.75 1477
4715.39 1509
4716.04 1433
4716.69 1496
4717.34 1411
4717.99 1624
4718.63 1666
4719.28 1547
4719.93 1589
4720.58 1550
4721.22 1713
4721.87 1612
4722.52 1616
4723.17 1753
4723.82 1766
4724.47 1760
4725.11 1617
4725.76 1651
4726.41 1754
4727.06 1843
4727.71 1799
4728.36 1664
4729.00 1694
4729.65 1682
4730.30 1527
4730.95 1514
4731.60 1539
4732.25 1539
4732.90 1499
4733.55 1552
4734.19 1540
4734.84 1422
4735.49 1495
4736.14 1613
4736.79 1576
4737.44 1599
4738.09 1591
4738.74 1461
4739.39 1431
4740.04 1642
4740.69 1671
4741.34 1721
4741.99 1724
4742.64 1786
4743.28 1566
4743.93 1534
4744.58 1536
4745.23 1492
4745.88 1518
4746.53 1609
4747.18 1622
4747.83 1565
4748.48 1653
4749.13 1724
4749.78 1772
4750.43 1688
4751.08 1725
4751.73 1705
4752.38 1806
4753.03 1778
4753.68 1550
4754.33 1658
4754.98 1663
4755.63 1647
4756.29 1610
4756.94 1695
4757.59 1556
4758.24 1656
4758.89 1363
4759.54 1441
4760.19 1456
4760.84 1397
4761.49 1459
4762.14 1479
4762.79 1492
4763.44 1375
4764.09 1510
4764.74 1546
4765.40 1599
4766.05 1541
4766.70 1519
4767.35 1657
4768.00 1497
4768.65 1417
4769.30 1421
4769.95 1358
4770.61 1447
4771.26 1422
4771.91 1383
4772.56 1463
4773.21 1390
4773.86 1489
4774.52 1535
4775.17 1646
4775.82 1500
4776.47 1504
4777.12 1514
4777.77 1526
4778.43 1516
4779.08 1383
4779.73 1535
4780.38 1454
4781.04 1458
4781.69 1481
4782.34 1483
4782.99 1450
4783.64 1304
4784.30 1463
4784.95 1321
4785.60 1316
4786.25 1469
4786.91 1524
4787.56 1463
4788.21 1265
4788.86 1497
4789.52 1460
4790.17 1464
4790.82 1430
4791.48 1432
4792.13 1366
4792.78 1370
4793.43 1445
4794.09 1498
4794.74 1466
4795.39 1481
4796.05 1458
4796.70 1473
4797.35 1515
4798.01 1505
4798.66 1523
4799.31 1416
4799.97 1370
4800.62 1489
4801.27 1474
4801.93 1319
4802.58 1298
4803.23 1496
4803.89 1478
4804.54 1441
4805.20 1447
4805.85 1343
4806.50 1381
4807.16 1342
4807.81 1328
4808.47 1478
4809.12 1550
4809.77 1567
4810.43 1431
4811.08 1465
4811.74 1592
4812.39 1518
4813.04 1592
4813.70 1545
4814.35 1600
4815.01 1541
4815.66 1536
4816.32 1505
4816.97 1507
4817.63 1606
4818.28 1695
4818.94 1686
4819.59 1793
4820.24 1644
4820.90 1834
4821.55 1895
4822.21 1724
4822.86 1806
4823.52 1888
4824.17 2049
4824.83 1988
4825.49 1926
4826.14 1960
4826.80 1836
4827.45 1929
4828.11 1998
4828.76 2080
4829.42 1882
4830.07 1898
4830.73 2038
4831.38 1922
4832.04 2048
4832.69 2139
4833.35 2162
4834.01 2184
4834.66 2312
4835.32 2464
4835.97 2487
4836.63 2440
4837.29 2407
4837.94 2356
4838.60 2282
4839.25 2468
4839.91 2371
4840.57 2295
4841.22 2385
4841.88 2327
4842.54 2330
4843.19 2378
4843.85 2427
4844.50 2506
4845.16 2839
4845.82 2882
4846.47 3127
4847.13 3469
4847.79 3634
4848.44 3773
4849.10 3672
4849.76 3699
4850.41 3949
4851.07 3841
4851.73 3699
4852.39 3613
4853.04 3478
4853.70 3371
4854.36 3205
4855.01 3132
4855.67 3062
4856.33 2851
4856.99 3036
4857.64 3071
4858.30 3092
4858.96 3136
4859.62 3173
4860.27 2977
4860.93 3037
4861.59 2982
4862.25 2937
4862.90 3106
4863.56 3033
4864.22 2876
4864.88 2779
4865.53 3015
4866.19 2887
4866.85 2923
4867.51 2909
4868.17 2721
4868.83 2731
4869.48 2710
4870.14 2652
4870.80 2537
4871.46 2512
4872.12 2531
4872.77 2533
4873.43 2585
4874.09 2677
4874.75 2562
4875.41 2518
4876.07 2713
4876.73 2703
4877.38 2520
4878.04 2536
4878.70 2575
4879.36 2565
4880.02 2381
4880.68 2361
4881.34 2347
4882.00 2213
4882.66 2299
4883.31 2149
4883.97 2255
4884.63 2196
4885.29 2181
4885.95 2239
4886.61 2468
4887.27 2393
4887.93 2400
4888.59 2640
4889.25 2699
4889.91 2777
4890.57 2780
4891.23 2801
4891.89 2647
4892.55 2743
4893.21 2688
4893.87 2579
4894.53 2457
4895.19 2486
4895.85 2487
4896.51 2566
4897.17 2586
4897.83 2516
4898.49 2528
4899.15 2592
4899.81 2441
4900.47 2311
4901.13 2251
4901.79 2184
4902.45 2120
4903.11 2184
4903.77 2080
4904.43 2005
4905.09 1938
4905.75 1944
4906.41 2041
4907.07 2030
4907.73 2012
4908.39 1955
4909.05 1959
4909.72 1915
4910.38 1828
4911.04 1964
4911.70 1954
4912.36 1991
4913.02 1904
4913.68 1809
4914.34 1858
4915.00 1746
4915.67 1750
4916.33 1633
4916.99 1597
4917.65 1737
4918.31 1825
4918.97 1649
4919.63 1692
4920.30 1696
4920.96 1590
4921.62 1684
4922.28 1602
4922.94 1589
4923.60 1504
4924.27 1567
4924.93 1617
4925.59 1534
4926.25 1440
4926.91 1587
4927.58 1681
4928.24 1605
4928.90 1533
4929.56 1570
4930.22 1602
4930.89 1607
4931.55 1622
4932.21 1612
4932.87 1729
4933.54 1708
4934.20 1642
4934.86 1647
4935.52 1706
4936.19 1757
4936.85 1685
4937.51 1546
4938.18 1589
4938.84 1693
4939.50 1600
4940.16 1543
4940.83 1549
4941.49 1556
4942.15 1580
4942.82 1496
4943.48 1511
4944.14 1472
4944.81 1502
4945.47 1492
4946.13 1535
4946.80 1500
4947.46 1620
4948.12 1605
4948.79 1641
4949.45 1580
4950.11 1548
4950.78 1408
4951.44 1486
4952.10 1511
4952.77 1476
4953.43 1558
4954.10 1512
4954.76 1666
4955.42 1563
4956.09 1402
4956.75 1573
4957.42 1556
4958.08 1567
4958.74 1619
4959.41 1768
4960.07 1681
4960.74 1804
4961.40 2029
4962.07 2071
4962.73 2118
4963.39 2259
4964.06 2096
4964.72 2031
4965.39 2069
4966.05 1934
4966.72 1841
4967.38 1794
4968.05 1746
4968.71 1713
4969.38 1535
4970.04 1575
4970.71 1541
4971.37 1558
4972.04 1659
4972.70 1709
4973.37 1647
4974.03 1795
4974.70 1775
4975.36 1781
4976.03 1758
4976.69 1720
4977.36 1749
4978.02 1779
4978.69 1718
4979.36 1737
4980.02 1623
4980.69 1708
4981.35 1738
4982.02 1714
4982.68 1523
4983.35 1629
4984.02 1731
4984.68 1618
4985.35 1822
4986.01 2043
4986.68 1921
4987.35 1869
4988.01 2048
4988.68 2094
4989.34 2074
4990.01 2127
4990.68 2035
4991.34 1970
4992.01 1941
4992.68 1977
4993.34 1808
4994.01 1657
4994.68 1572
4995.34 1597
4996.01 1626
4996.68 1482
4997.34 1408
4998.01 1402
4998.68 1340
4999.34 1273
5000.01 1370
5000.68 1294
5001.34 1334
5002.01 1247
5002.68 1318
5003.35 1263
5004.01 1280
5004.68 1329
5005.35 1370
5006.01 1369
5006.68 1367
5007.35 1396
5008.02 1325
5008.68 1293
5009.35 1332
5010.02 1495
5010.69 1367
5011.36 1353
5012.02 1446
5012.69 1402
5013.36 1332
5014.03 1341
5014.69 1385
5015.36 1441
5016.03 1311
5016.70 1406
5017.37 1422
5018.03 1408
5018.70 1512
5019.37 1471
5020.04 1604
5020.71 1547
5021.38 1513
5022.04 1550
5022.71 1697
5023.38 1571
5024.05 1610
5024.72 1582
5025.39 1516
5026.06 1596
5026.72 1633
5027.39 1640
5028.06 1492
5028.73 1518
5029.40 1441
5030.07 1533
5030.74 1438
5031.41 1430
5032.08 1377
5032.75 1437
5033.41 1354
5034.08 1352
5034.75 1270
5035.42 1362
5036.09 1312
5036.76 1308
5037.43 1342
5038.10 1445
5038.77 1306
5039.44 1293
5040.11 1291
5040.78 1350
5041.45 1334
5042.12 1345
5042.79 1232
5043.46 1285
5044.13 1317
5044.80 1317
5045.47 1348
5046.14 1292
5046.81 1388
5047.48 1419
5048.15 1305
5048.82 1234
5049.49 1341
5050.16 1438
5050.83 1481
5051.50 1399
5052.17 1357
5052.84 1310
5053.51 1314
5054.18 1286
5054.85 1298
5055.52 1281
5056.19 1369
5056.86 1314
5057.53 1273
5058.21 1300
5058.88 1317
5059.55 1324
5060.22 1349
5060.89 1380
5061.56 1368
5062.23 1316
5062.90 1390
5063.57 1309
5064.24 1238
5064.92 1276
5065.59 1316
5066.26 1438
5066.93 1415
5067.60 1358
5068.27 1337
5068.94 1316
5069.62 1346
5070.29 1403
5070.96 1427
5071.63 1370
5072.30 1364
5072.97 1406
5073.65 1431
5074.32 1439
5074.99 1398
5075.66 1528
5076.33 1507
5077.01 1570
5077.68 1539
5078.35 1539
5079.02 1648
5079.70 1670
5080.37 1651
5081.04 1684
5081.71 1478
5082.38 1537
5083.06 1577
5083.73 1564
5084.40 1587
5085.07 1492
5085.75 1492
5086.42 1493
5087.09 1665
5087.77 1609
5088.44 1603
5089.11 1676
5089.78 1794
5090.46 1803
5091.13 1828
5091.80 1943
5092.48 1933
5093.15 1962
5093.82 1882
5094.50 1786
5095.17 1728
5095.84 1835
5096.52 1645
5097.19 1552
5097.86 1587
5098.54 1513
5099.21 1436
5099.88 1499
5100.56 1509
5101.23 1494
5101.90 1487
5102.58 1482
5103.25 1531
5103.93 1634
5104.60 1578
5105.27 1598
5105.95 1505
5106.62 1421
5107.30 1353
5107.97 1461
5108.64 1622
5109.32 1418
5109.99 1479
5110.67 1450
5111.34 1370
5112.02 1318
5112.69 1309
5113.36 1356
5114.04 1543
5114.71 1565
5115.39 1559
5116.06 1486
5116.74 1576
5117.41 1811
5118.09 1727
5118.76 1622
5119.44 1643
5120.11 1751
5120.79 1815
5121.46 1671
5122.14 1519
5122.81 1539
5123.49 1481
5124.16 1532
5124.84 1417
5125.51 1377
5126.19 1452
5126.86 1431
5127.54 1421
5128.21 1425
5128.89 1435
5129.57 1445
5130.24 1448
5130.92 1562
5131.59 1542
5132.27 1568
5132.94 1564
5133.62 1468
5134.30 1470
5134.97 1556
5135.65 1489
5136.32 1561
5137.00 1473
5137.68 1465
5138.35 1489
5139.03 1449
5139.70 1375
5140.38 1447
5141.06 1446
5141.73 1394
5142.41 1404
5143.09 1385
5143.76 1424
5144.44 1322
5145.12 1282
5145.79 1298
5146.47 1347
5147.15 1307
5147.82 1286
5148.50 1356
5149.18 1339
5149.85 1266
5150.53 1250
5151.21 1226
5151.88 1228
5152.56 1269
5153.24 1230
5153.92 1230
5154.59 1261
5155.27 1272
5155.95 1166
5156.62 1139
5157.30 1193
5157.98 1224
5158.66 1228
5159.33 1359
5160.01 1261
5160.69 1176
5161.37 1220
5162.04 1229
5162.72 1226
5163.40 1254
5164.08 1465
5164.76 1368
5165.43 1347
5166.11 1369
5166.79 1394
5167.47 1295
5168.15 1371
5168.82 1338
5169.50 1287
5170.18 1370
5170.86 1257
5171.54 1378
5172.22 1422
5172.89 1331
5173.57 1391
5174.25 1317
5174.93 1354
5175.61 1252
5176.29 1229
5176.97 1259
5177.64 1363
5178.32 1371
5179.00 1402
5179.68 1400
5180.36 1278
5181.04 1348
5181.72 1429
5182.40 1334
5183.08 1250
5183.75 1233
5184.43 1301
5185.11 1235
5185.79 1245
5186.47 1214
5187.15 1150
5187.83 1173
5188.51 1193
5189.19 1275
5189.87 1212
5190.55 1207
5191.23 1116
5191.91 1195
5192.59 1156
5193.27 1146
5193.95 1168
5194.63 1226
5195.31 1134
5195.99 1217
5196.67 1186
5197.35 1061
5198.03 1232
5198.71 1268
5199.39 1248
5200.07 1227
5200.75 1299
5201.43 1162
5202.11 1235
5202.79 1299
5203.47 1320
5204.15 1304
5204.83 1210
5205.51 1355
5206.19 1346
5206.87 1389
5207.55 1411
5208.23 1384
5208.91 1444
5209.59 1426
5210.27 1468
5210.96 1483
5211.64 1418
5212.32 1422
5213.00 1385
5213.68 1394
5214.36 1399
5215.04 1427
5215.72 1427
5216.40 1390
5217.09 1291
5217.77 1340
5218.45 1293
5219.13 1395
5219.81 1495
5220.49 1330
5221.17 1325
5221.86 1389
5222.54 1344
5223.22 1312
5223.90 1386
5224.58 1311
5225.27 1330
5225.95 1232
5226.63 1348
5227.31 1393
5227.99 1323
5228.67 1309
5229.36 1354
5230.04 1240
5230.72 1202
5231.40 1331
5232.09 1368
5232.77 1267
5233.45 1191
5234.13 1297
5234.82 1446
5235.50 1463
5236.18 1505
5236.86 1556
5237.55 1523
5238.23 1518
5238.91 1446
5239.59 1413
5240.28 1571
5240.96 1465
5241.64 1434
5242.33 1466
5243.01 1451
5243.69 1314
5244.37 1271
5245.06 1213
5245.74 1205
5246.42 1291
5247.11 1444
5247.79 1390
5248.47 1432
5249.16 1446
5249.84 1409
5250.52 1425
5251.21 1470
5251.89 1494
5252.58 1397
5253.26 1298
5253.94 1329
5254.63 1298
5255.31 1307
5255.99 1222
5256.68 1288
5257.36 1291
5258.05 1417
5258.73 1396
5259.41 1418
5260.10 1416
5260.78 1373
5261.47 1416
5262.15 1496
5262.84 1449
5263.52 1367
5264.20 1379
5264.89 1405
5265.57 1354
5266.26 1272
5266.94 1226
5267.63 1280
5268.31 1361
5269.00 1385
5269.68 1284
5270.37 1318
5271.05 1272
5271.73 1307
5272.42 1224
5273.10 1290
5273.79 1307
5274.47 1248
5275.16 1287
5275.85 1264
5276.53 1284
5277.22 1295
5277.90 1245
5278.59 1287
5279.27 1292
5279.96 1230
5280.64 1407
5281.33 1401
5282.01 1349
5282.70 1334
5283.38 1275
5284.07 1334
5284.76 1291
5285.44 1234
5286.13 1246
5286.81 1342
5287.50 1348
5288.19 1310
5288.87 1302
5289.56 1267
5290.24 1281
5290.93 1294
5291.62 1282
5292.30 1277
5292.99 1303
5293.67 1341
5294.36 1246
5295.05 1305
5295.73 1329
5296.42 1282
5297.11 1447
5297.79 1475
5298.48 1524
5299.17 1478
5299.85 1527
5300.54 1558
5301.23 1606
5301.91 1776
5302.60 1716
5303.29 1596
5303.97 1576
5304.66 1533
5305.35 1569
5306.04 1539
5306.72 1414
5307.41 1367
5308.10 1423
5308.78 1531
5309.47 1457
5310.16 1568
5310.85 1577
5311.53 1460
5312.22 1352
5312.91 1416
5313.60 1471
5314.28 1405
5314.97 1350
5315.66 1334
5316.35 1415
5317.04 1373
5317.72 1378
5318.41 1454
5319.10 1390
5319.79 1412
5320.48 1480
5321.16 1309
5321.85 1359
5322.54 1334
5323.23 1391
5323.92 1365
5324.60 1285
5325.29 1216
5325.98 1307
5326.67 1362
5327.36 1367
5328.05 1282
5328.74 1242
5329.42 1283
5330.11 1321
5330.80 1263
5331.49 1231
5332.18 1327
5332.87 1388
5333.56 1318
5334.25 1304
5334.93 1414
5335.62 1330
5336.31 1326
5337.00 1226
5337.69 1269
5338.38 1366
5339.07 1291
5339.76 1292
5340.45 1285
5341.14 1303
5341.83 1299
5342.52 1403
5343.21 1295
5343.90 1358
5344.58 1449
5345.27 1519
5345.96 1658
5346.65 1817
5347.34 1749
5348.03 1858
5348.72 1906
5349.41 1774
5350.10 1981
5350.79 2123
5351.48 2046
5352.17 1969
5352.86 1915
5353.55 1802
5354.24 1666
5354.93 1580
5355.62 1589
5356.31 1484
5357.01 1339
5357.70 1398
5358.39 1309
5359.08 1364
5359.77 1469
5360.46 1371
5361.15 1333
5361.84 1374
5362.53 1336
5363.22 1390
5363.91 1328
5364.60 1247
5365.29 1237
5365.98 1343
5366.68 1320
5367.37 1371
5368.06 1273
5368.75 1355
5369.44 1237
5370.13 1212
5370.82 1255
5371.51 1246
5372.21 1243
5372.90 1243
5373.59 1264
5374.28 1206
5374.97 1258
5375.66 1239
5376.35 1218
5377.05 1269
5377.74 1293
5378.43 1391
5379.12 1266
5379.81 1339
5380.51 1247
5381.20 1184
5381.89 1173
5382.58 1126
5383.27 1185
5383.97 1301
5384.66 1250
5385.35 1291
5386.04 1325
5386.73 1490
5387.43 1464
5388.12 1459
5388.81 1505
5389.50 1452
5390.20 1398
5390.89 1427
5391.58 1365
5392.28 1480
5392.97 1380
5393.66 1346
5394.35 1356
5395.05 1244
5395.74 1242
5396.43 1313
5397.13 1232
5397.82 1143
5398.51 1218
5399.20 1305
5399.90 1273
5400.59 1244
5401.28 1255
5401.98 1244
5402.67 1202
5403.36 1177
5404.06 1183
5404.75 1284
5405.44 1342
5406.14 1295
5406.83 1228
5407.53 1274
5408.22 1239
5408.91 1309
5409.61 1257
5410.30 1224
5410.99 1295
5411.69 1258
5412.38 1367
5413.08 1383
5413.77 1302
5414.46 1193
5415.16 1275
5415.85 1316
5416.55 1235
5417.24 1286
5417.94 1192
5418.63 1268
5419.32 1265
5420.02 1209
5420.71 1209
5421.41 1329
5422.10 1268
5422.80 1251
5423.49 1278
5424.19 1282
5424.88 1375
5425.58 1328
5426.27 1288
5426.97 1373
5427.66 1368
5428.36 1385
5429.05 1309
5429.75 1246
5430.44 1375
5431.14 1459
5431.83 1518
5432.53 1399
5433.22 1362
5433.92 1491
5434.61 1630
5435.31 1549
5436.00 1657
5436.70 1602
5437.40 1665
5438.09 1501
5438.79 1456
5439.48 1443
5440.18 1590
5440.87 1565
5441.57 1440
5442.27 1441
5442.96 1457
5443.66 1566
5444.35 1492
5445.05 1415
5445.75 1442
5446.44 1510
5447.14 1531
5447.83 1746
5448.53 1696
5449.23 1689
5449.92 1578
5450.62 1575
5451.32 1538
5452.01 1517
5452.71 1591
5453.41 1478
5454.10 1411
5454.80 1422
5455.50 1407
5456.19 1276
5456.89 1381
5457.59 1322
5458.28 1278
5458.98 1342
5459.68 1482
5460.37 1422
5461.07 1433
5461.77 1384
5462.47 1495
5463.16 1380
5463.86 1371
5464.56 1415
5465.25 1521
5465.95 1484
5466.65 1550
5467.35 1476
5468.04 1409
5468.74 1405
5469.44 1339
5470.14 1442
5470.84 1492
5471.53 1495
5472.23 1473
5472.93 1554
5473.63 1608
5474.32 1630
5475.02 1649
5475.72 1557
5476.42 1790
5477.12 1824
5477.82 1912
5478.51 1951
5479.21 2269
5479.91 2154
5480.61 2157
5481.31 2093
5482.01 2107
5482.70 1997
5483.40 1937
5484.10 1870
5484.80 1816
5485.50 1790
5486.20 1857
5486.90 1733
5487.59 1618
5488.29 1627
5488.99 1746
5489.69 1642
5490.39 1664
5491.09 1646
5491.79 1680
5492.49 1737
5493.19 1867
5493.89 1953
5494.58 1861
5495.28 1984
5495.98 2217
5496.68 2275
5497.38 2357
5498.08 2544
5498.78 2701
5499.48 2800
5500.18 3088
5500.88 3170
5501.58 3270
5502.28 2929
5502.98 2642
5503.68 2695
5504.38 2470
5505.08 2186
5505.78 2018
5506.48 1903
5507.18 1874
5507.88 1836
5508.58 1877
5509.28 1745
5509.98 1736
5510.68 1769
5511.38 1641
5512.08 1613
5512.78 1647
5513.48 1766
5514.18 1667
5514.88 1782
5515.58 1602
5516.28 1624
5516.98 1658
5517.68 1600
5518.39 1640
5519.09 1639
5519.79 1457
5520.49 1718
5521.19 1615
5521.89 1593
5522.59 1491
5523.29 1513
5523.99 1597
5524.69 1413
5525.40 1396
5526.10 1426
5526.80 1451
5527.50 1400
5528.20 1390
5528.90 1444
5529.60 1370
5530.31 1296
5531.01 1445
5531.71 1457
5532.41 1308
5533.11 1305
5533.81 1377
5534.52 1319
5535.22 1297
5535.92 1307
5536.62 1228
5537.32 1250
5538.02 1279
5538.73 1342
5539.43 1266
5540.13 1344
5540.83 1295
5541.54 1273
5542.24 1301
5542.94 1271
5543.64 1185
5544.34 1289
5545.05 1323
5545.75 1362
5546.45 1377
5547.15 1324
5547.86 1324
5548.56 1214
5549.26 1261
5549.97 1351
5550.67 1180
5551.37 1173
5552.07 1268
5552.78 1252
5553.48 1324
5554.18 1308
5554.89 1239
5555.59 1267
5556.29 1245
5557.00 1239
5557.70 1209
5558.40 1229
5559.11 1235
5559.81 1363
5560.51 1441
5561.22 1302
5561.92 1412
5562.62 1498
5563.33 1352
5564.03 1356
5564.73 1406
5565.44 1373
5566.14 1299
5566.85 1364
5567.55 1334
5568.25 1217
5568.96 1263
5569.66 1230
5570.37 1238
5571.07 1381
5571.77 1268
5572.48 1309
5573.18 1224
5573.89 1279
5574.59 1341
5575.29 1315
5576.00 1316
5576.70 1275
5577.41 1312
5578.11 1282
5578.82 1288
5579.52 1243
5580.23 1204
5580.93 1350
5581.64 1291
5582.34 1315
5583.05 1244
5583.75 1260
5584.46 1171
5585.16 1184
5585.87 1189
5586.57 1180
5587.28 1256
5587.98 1170
5588.69 1284
5589.39 1217
5590.10 1171
5590.80 1207
5591.51 1243
5592.21 1222
5592.92 1236
5593.62 1168
5594.33 1244
5595.04 1154
5595.74 1172
5596.45 1271
5597.15 1319
5597.86 1224
5598.56 1183
5599.27 1168
5599.98 1193
5600.68 1211
5601.39 1096
5602.09 1092
5602.80 1106
5603.51 1184
5604.21 1136
5604.92 1134
5605.62 1189
5606.33 1168
5607.04 1168
5607.74 1198
5608.45 1106
5609.16 1184
5609.86 1139
5610.57 1188
5611.28 1176
5611.98 1214
5612.69 1167
5613.40 1185
5614.10 1188
5614.81 1228
5615.52 1159
5616.22 1255
5616.93 1231
5617.64 1241
5618.35 1187
5619.05 1139
5619.76 1169
5620.47 1142
5621.17 1150
5621.88 1198
5622.59 1091
5623.30 1169
5624.00 1264
5624.71 1102
5625.42 1207
5626.13 1284
5626.83 1283
5627.54 1319
5628.25 1312
5628.96 1298
5629.67 1220
5630.37 1268
5631.08 1273
5631.79 1185
5632.50 1234
5633.21 1283
5633.91 1276
5634.62 1191
5635.33 1127
5636.04 1237
5636.75 1238
5637.45 1368
5638.16 1264
5638.87 1346
5639.58 1384
5640.29 1355
5641.00 1273
5641.70 1300
5642.41 1270
5643.12 1305
5643.83 1230
5644.54 1201
5645.25 1162
5645.96 1232
5646.67 1213
5647.38 1206
5648.08 1316
5648.79 1295
5649.50 1290
5650.21 1246
5650.92 1193
5651.63 1236
5652.34 1323
5653.05 1279
5653.76 1292
5654.47 1326
5655.18 1606
5655.89 1619
5656.60 1526
5657.30 1436
5658.01 1539
5658.72 1455
5659.43 1510
5660.14 1569
5660.85 1417
5661.56 1452
5662.27 1381
5662.98 1318
5663.69 1373
5664.40 1344
5665.11 1383
5665.82 1338
5666.53 1218
5667.24 1197
5667.95 1237
5668.66 1250
5669.37 1251
5670.08 1281
5670.79 1189
5671.50 1240
5672.22 1265
5672.93 1159
5673.64 1228
5674.35 1247
5675.06 1178
5675.77 1168
5676.48 1204
5677.19 1198
5677.90 1194
5678.61 1170
5679.32 1137
5680.03 1171
5680.74 1113
5681.46 1262
5682.17 1353
5682.88 1295
5683.59 1254
5684.30 1203
5685.01 1151
5685.72 1107
5686.43 1137
5687.15 1154
5687.86 1261
5688.57 1154
5689.28 1165
5689.99 1150
5690.70 1198
5691.42 1161
5692.13 1034
5692.84 1100
5693.55 1190
5694.26 1128
5694.97 1132
5695.69 1152
5696.40 1117
5697.11 1171
5697.82 1204
5698.53 1066
5699.25 1092
5699.96 1100
5700.67 1081
5701.38 1093
5702.10 1162
5702.81 1195
5703.52 1076
5704.23 1133
5704.95 1191
5705.66 1139
5706.37 1095
5707.08 1189
5707.80 1129
5708.51 1277
5709.22 1304
5709.93 1183
5710.65 1141
5711.36 1151
5712.07 1158
5712.79 1114
5713.50 1111
5714.21 1082
5714.93 1050
5715.64 1090
5716.35 1086
5717.07 1077
5717.78 1074
5718.49 1125
5719.21 1057
5719.92 1117
5720.63 1125
5721.35 1164
5722.06 1127
5722.77 1196
5723.49 1296
5724.20 1318
5724.92 1243
5725.63 1247
5726.34 1364
5727.06 1326
5727.77 1303
5728.48 1344
5729.20 1421
5729.91 1307
5730.63 1379
5731.34 1375
5732.06 1279
5732.77 1210
5733.48 1188
5734.20 1077
5734.91 1189
5735.63 1185
5736.34 1210
5737.06 1189
5737.77 1127
5738.49 1172
5739.20 1153
5739.91 1174
5740.63 1095
5741.34 1101
5742.06 1058
5742.77 1010
5743.49 1060
5744.20 1107
5744.92 1064
5745.63 1170
5746.35 1148
5747.06 1074
5747.78 1053
5748.49 1053
5749.21 1122
5749.93 1122
5750.64 1099
5751.36 1080
5752.07 987
5752.79 1089
5753.50 1129
5754.22 1124
5754.93 1133
5755.65 1253
5756.37 1241
5757.08 1165
5757.80 1152
5758.51 1139
5759.23 1124
5759.95 1147
5760.66 1132
5761.38 1213
5762.09 1190
5762.81 1155
5763.53 1127
5764.24 1105
5764.96 1178
5765.67 1188
5766.39 1189
5767.11 1240
5767.82 1220
5768.54 1227
5769.26 1179
5769.97 1161
5770.69 1236
5771.41 1278
5772.12 1274
5772.84 1208
5773.56 1214
5774.27 1168
5774.99 1251
5775.71 1359
5776.42 1349
5777.14 1375
5777.86 1305
5778.58 1348
5779.29 1286
5780.01 1327
5780.73 1283
5781.45 1422
5782.16 1301
5782.88 1299
5783.60 1221
5784.31 1263
5785.03 1325
5785.75 1404
5786.47 1334
5787.19 1366
5787.90 1357
5788.62 1375
5789.34 1387
5790.06 1341
5790.77 1441
5791.49 1355
5792.21 1426
5792.93 1423
5793.65 1468
5794.36 1529
5795.08 1560
5795.80 1667
5796.52 1788
5797.24 2082
5797.96 2270
5798.67 2630
5799.39 2981
5800.11 3226
5800.83 3549
5801.55 3748
5802.27 3739
5802.99 3664
5803.70 3539
5804.42 3290
5805.14 2842
5805.86 2551
5806.58 2369
5807.30 2192
5808.02 1902
5808.74 1835
5809.46 1748
5810.17 1842
5810.89 1742
5811.61 1746
5812.33 1693
5813.05 1753
5813.77 1837
5814.49 1895
5815.21 1873
5815.93 1886
5816.65 1801
5817.37 1825
5818.09 1847
5818.81 1771
5819.53 1843
5820.25 1860
5820.97 1816
5821.69 1800
5822.41 1750
5823.13 1683
5823.85 1686
5824.57 1634
5825.29 1522
5826.01 1471
5826.73 1461
5827.45 1483
5828.17 1485
5828.89 1498
5829.61 1498
5830.33 1491
5831.05 1448
5831.77 1410
5832.49 1403
5833.21 1368
5833.93 1365
5834.65 1396
5835.37 1391
5836.09 1312
5836.81 1293
5837.53 1364
5838.25 1226
5838.97 1361
5839.70 1365
5840.42 1374
5841.14 1405
5841.86 1378
5842.58 1432
5843.30 1323
5844.02 1288
5844.74 1337
5845.46 1429
5846.19 1482
5846.91 1403
5847.63 1303
5848.35 1355
5849.07 1403
5849.79 1435
5850.51 1401
5851.24 1347
5851.96 1392
5852.68 1400
5853.40 1387
5854.12 1226
5854.85 1323
5855.57 1373
5856.29 1337
5857.01 1303
5857.73 1280
5858.46 1309
5859.18 1334
5859.90 1326
5860.62 1279
5861.34 1261
5862.07 1226
5862.79 1380
5863.51 1334
5864.23 1263
5864.96 1264
5865.68 1361
5866.40 1376
5867.12 1398
5867.85 1366
5868.57 1334
5869.29 1327
5870.01 1335
5870.74 1350
5871.46 1298
5872.18 1327
5872.91 1359
5873.63 1319
5874.35 1334
5875.08 1302
5875.80 1308
5876.52 1255
5877.25 1207
5877.97 1236
5878.69 1242
5879.42 1254
5880.14 1251
5880.86 1348
5881.59 1311
5882.31 1249
5883.03 1332
5883.76 1345
5884.48 1344
5885.20 1374
5885.93 1390
5886.65 1341
5887.38 1393
5888.10 1318
5888.82 1275
5889.55 1298
5890.27 1276
5891.00 1223
5891.72 1313
5892.44 1245
5893.17 1189
5893.89 1266
5894.62 1207
5895.34 1208
5896.07 1185
5896.79 1210
5897.51 1220
5898.24 1315
5898.96 1327
5899.69 1336
5900.41 1342
5901.14 1311
5901.86 1388
5902.59 1377
5903.31 1355
5904.04 1281
5904.76 1292
5905.49 1250
5906.21 1378
5906.94 1240
5907.66 1343
5908.39 1295
5909.11 1239
5909.84 1273
5910.56 1275
5911.29 1297
5912.01 1301
5912.74 1384
5913.46 1434
5914.19 1333
5914.92 1286
5915.64 1322
5916.37 1363
5917.09 1376
5917.82 1335
5918.54 1394
5919.27 1406
5920.00 1324
5920.72 1298
5921.45 1450
5922.17 1379
5922.90 1382
5923.63 1347
5924.35 1401
5925.08 1369
5925.80 1463
5926.53 1477
5927.26 1456
5927.98 1417
5928.71 1472
5929.44 1575
5930.16 1575
5930.89 1580
5931.62 1547
5932.34 1684
5933.07 1601
5933.80 1646
5934.52 1582
5935.25 1699
5935.98 1669
5936.70 1585
5937.43 1797
5938.16 1783
5938.88 1841
5939.61 1874
5940.34 1833
5941.07 1718
5941.79 1691
5942.52 1842
5943.25 1909
5943.97 1717
5944.70 1809
5945.43 1800
5946.16 1894
5946.88 2108
5947.61 2067
5948.34 2177
5949.07 2136
5949.80 2218
5950.52 2178
5951.25 2378
5951.98 2475
5952.71 2502
5953.43 2390
5954.16 2230
5954.89 2229
5955.62 2309
5956.35 2186
5957.07 2393
5957.80 2350
5958.53 2292
5959.26 2349
5959.99 2353
5960.72 2463
5961.44 2340
5962.17 2610
5962.90 2760
5963.63 2875
5964.36 2906
5965.09 3032
5965.82 3288
5966.54 3225
5967.27 3302
5968.00 3346
5968.73 3273
5969.46 2996
5970.19 3049
5970.92 2915
5971.65 2767
5972.38 2921
5973.11 2928
5973.83 2706
5974.56 2922
5975.29 3030
5976.02 3047
5976.75 2949
5977.48 3197
5978.21 3011
5978.94 3224
5979.67 3339
5980.40 3442
5981.13 3336
5981.86 3683
5982.59 3391
5983.32 3343
5984.05 3487
5984.78 3429
5985.51 3463
5986.24 3456
5986.97 3357
5987.70 3368
5988.43 3484
5989.16 3388
5989.89 3361
5990.62 3435
5991.35 3509
5992.08 3587
5992.81 3536
5993.54 3664
5994.27 3804
5995.00 3926
5995.73 3879
5996.46 3845
5997.19 4010
5997.92 4021
5998.65 3958
5999.38 3871
6000.11 3920
6000.85 4186
6001.58 4029
6002.31 3816
6003.04 3660
6003.77 3690
6004.50 3846
6005.23 3884
6005.96 4129
6006.69 4514
6007.43 5024
6008.16 5795
6008.89 6623
6009.62 7670
6010.35 8962
6011.08 10189
6011.81 11002
6012.54 12291
6013.28 12587
6014.01 12833
6014.74 12886
6015.47 12099
6016.20 11069
6016.94 10103
6017.67 8800
6018.40 7819
6019.13 6696
6019.86 5752
6020.59 4863
6021.33 4388
6022.06 3994
6022.79 3685
6023.52 3410
6024.26 3179
6024.99 3079
6025.72 2906
6026.45 2943
6027.19 2864
6027.92 2838
6028.65 2688
6029.38 2682
6030.12 2648
6030.85 2531
6031.58 2600
6032.31 2449
6033.05 2437
6033.78 2499
6034.51 2391
6035.25 2553
6035.98 2588
6036.71 2593
6037.44 2579
6038.18 2590
6038.91 2721
6039.64 2718
6040.38 2665
6041.11 2683
6041.84 2725
6042.58 2900
6043.31 2818
6044.04 2757
6044.78 2901
6045.51 3022
6046.24 3091
6046.98 3035
6047.71 3174
6048.45 3190
6049.18 3616
6049.91 3786
6050.65 3850
6051.38 3923
6052.11 4077
6052.85 4153
6053.58 3871
6054.32 3784
6055.05 3626
6055.79 3561
6056.52 3437
6057.25 3344
6057.99 3067
6058.72 3053
6059.46 2986
6060.19 2929
6060.93 2836
6061.66 2926
6062.39 2773
6063.13 2751
6063.86 2813
6064.60 2673
6065.33 2644
6066.07 2676
6066.80 2625
6067.54 2633
6068.27 2637
6069.01 2537
6069.74 2558
6070.48 2511
6071.21 2496
6071.95 2569
6072.68 2444
6073.42 2545
6074.15 2676
6074.89 2588
6075.62 2441
6076.36 2459
6077.10 2385
6077.83 2480
6078.57 2364
6079.30 2391
6080.04 2496
6080.77 2265
6081.51 2408
6082.25 2439
6082.98 2285
6083.72 2217
6084.45 2306
6085.19 2142
6085.93 2140
6086.66 2272
6087.40 2253
6088.13 2246
6088.87 2225
6089.61 2309
6090.34 2342
6091.08 2318
6091.81 2267
6092.55 2158
6093.29 2131
6094.02 2048
6094.76 2002
6095.50 2043
6096.23 1946
6096.97 1998
6097.71 1975
6098.44 1935
6099.18 1850
6099.92 1945
6100.65 1851
6101.39 1775
6102.13 1807
6102.87 1752
6103.60 1720
6104.34 1777
6105.08 1852
6105.81 1872
6106.55 1783
6107.29 1735
6108.03 1684
6108.76 1727
6109.50 1819
6110.24 1760
6110.98 1901
6111.71 1786
6112.45 1894
6113.19 1902
6113.93 1856
6114.66 1901
6115.40 1966
6116.14 1972
6116.88 1880
6117.62 1877
6118.35 1891
6119.09 1907
6119.83 1886
6120.57 1940
6121.31 1768
6122.04 1890
6122.78 1975
6123.52 1923
6124.26 1932
6125.00 1923
6125.74 1847
6126.47 2005
6127.21 2104
6127.95 2055
6128.69 1896
6129.43 1911
6130.17 2051
6130.91 1996
6131.64 1841
6132.38 1987
6133.12 2038
6133.86 2071
6134.60 1946
6135.34 1971
6136.08 2022
6136.82 2136
6137.56 2116
6138.30 2147
6139.04 2153
6139.77 2318
6140.51 2068
6141.25 1949
6141.99 2059
6142.73 2090
6143.47 2069
6144.21 2199
6144.95 2042
6145.69 2173
6146.43 2188
6147.17 2194
6147.91 2184
6148.65 2201
6149.39 2256
6150.13 2207
6150.87 2164
6151.61 2173
6152.35 2234
6153.09 2301
6153.83 2296
6154.57 2313
6155.31 2357
6156.05 2253
6156.79 2290
6157.53 2336
6158.27 2490
6159.01 2503
6159.75 2498
6160.49 2426
6161.23 2512
6161.97 2700
6162.71 2839
6163.45 2907
6164.20 3053
6164.94 3140
6165.68 3107
6166.42 3295
6167.16 3397
6167.90 3310
6168.64 3318
6169.38 3375
6170.12 3288
6170.86 3342
6171.61 3166
6172.35 3172
6173.09 3103
6173.83 2871
6174.57 3062
6175.31 2940
6176.05 2872
6176.79 2882
6177.54 2954
6178.28 2853
6179.02 2922
6179.76 3020
6180.50 3224
6181.24 3107
6181.99 3121
6182.73 3169
6183.47 3256
6184.21 3261
6184.95 3371
6185.70 3214
6186.44 3196
6187.18 3420
6187.92 3437
6188.66 3539
6189.41 3493
6190.15 3664
6190.89 3643
6191.63 3931
6192.38 3873
6193.12 3969
6193.86 4163
6194.60 4183
6195.35 4397
6196.09 4343
6196.83 4187
6197.57 4197
6198.32 4113
6199.06 4173
6199.80 4507
6200.55 4626
6201.29 4942
6202.03 5325
6202.78 6186
6203.52 7256
6204.26 8631
6205.00 10320
6205.75 12668
6206.49 14622
6207.23 17025
6207.98 19196
6208.72 20289
6209.46 20614
6210.21 20318
6210.95 19340
6211.70 17243
6212.44 15553
6213.18 13451
6213.93 11025
6214.67 9271
6215.41 7963
6216.16 6526
6216.90 5591
6217.65 5063
6218.39 4599
6219.13 4075
6219.88 3994
6220.62 3847
6221.37 3729
6222.11 3421
6222.85 3536
6223.60 3443
6224.34 3225
6225.09 3297
6225.83 3269
6226.58 3072
6227.32 2740
6228.07 2694
6228.81 2698
6229.56 2637
6230.30 2702
6231.04 2657
6231.79 2647
6232.53 2618
6233.28 2788
6234.02 2931
6234.77 2985
6235.51 3252
6236.26 3322
6237.00 3460
6237.75 3728
6238.49 3736
6239.24 3829
6239.99 3872
6240.73 3911
6241.48 3836
6242.22 3488
6242.97 3343
6243.71 3251
6244.46 3322
6245.20 3247
6245.95 3300
6246.70 3374
6247.44 3461
6248.19 3290
6248.93 3235
6249.68 3246
6250.42 3115
6251.17 3006
6251.92 2953
6252.66 3048
6253.41 3016
6254.15 2920
6254.90 2848
6255.65 2874
6256.39 2836
6257.14 2827
6257.89 2756
6258.63 2781
6259.38 2788
6260.13 2610
6260.87 2606
6261.62 2524
6262.37 2470
6263.11 2528
6263.86 2535
6264.61 2617
6265.35 2654
6266.10 2663
6266.85 2647
6267.59 2632
6268.34 2740
6269.09 2720
6269.83 2586
6270.58 2561
6271.33 2631
6272.08 2589
6272.82 2687
6273.57 2775
6274.32 2734
6275.06 2778
6275.81 2782
6276.56 2643
6277.31 2795
6278.05 2933
6278.80 2993
6279.55 2825
6280.30 2859
6281.05 2785
6281.79 2551
6282.54 2511
6283.29 2342
6284.04 2296
6284.78 2315
6285.53 2231
6286.28 2257
6287.03 2082
6287.78 2083
6288.53 2047
6289.27 2055
6290.02 2040
6290.77 1998
6291.52 2018
6292.27 2020
6293.02 2017
6293.76 1972
6294.51 2060
6295.26 2024
6296.01 1946
6296.76 1909
6297.51 1885
6298.26 1868
6299.00 1859
6299.75 1864
6300.50 1855
6301.25 1792
6302.00 1889
6302.75 1812
6303.50 1837
6304.25 1846
6305.00 1869
6305.75 1909
6306.50 1877
6307.24 1893
6307.99 1945
6308.74 1950
6309.49 2045
6310.24 2061
6310.99 1980
6311.74 2029
6312.49 1910
6313.24 1960
6313.99 2034
6314.74 1923
6315.49 1935
6316.24 1771
6316.99 1743
6317.74 1827
6318.49 1903
6319.24 1920
6319.99 1755
6320.74 1756
6321.49 1791
6322.24 1799
6322.99 1773
6323.74 1691
6324.49 1628
6325.24 1711
6325.99 1718
6326.74 1628
6327.49 1553
6328.24 1646
6328.99 1707
6329.74 1730
6330.50 1762
6331.25 1791
6332.00 1782
6332.75 1700
6333.50 1758
6334.25 1818
6335.00 1669
6335.75 1631
6336.50 1840
6337.25 1698
6338.00 1683
6338.76 1743
6339.51 1768
6340.26 1739
6341.01 1838
6341.76 1828
6342.51 1764
6343.26 1680
6344.02 1768
6344.77 1932
6345.52 1875
6346.27 1961
6347.02 2000
6347.77 2153
6348.53 2237
6349.28 2516
6350.03 2680
6350.78 2877
6351.53 2981
6352.29 3106
6353.04 3097
6353.79 3008
6354.54 2862
6355.29 2565
6356.05 2584
6356.80 2378
6357.55 2305
6358.30 2160
6359.06 2030
6359.81 2044
6360.56 2037
6361.31 1901
6362.07 1829
6362.82 1914
6363.57 1974
6364.32 1984
6365.08 1846
6365.83 1934
6366.58 1752
6367.33 1795
6368.09 1966
6368.84 2009
6369.59 1807
6370.35 1718
6371.10 1785
6371.85 1844
6372.61 1748
6373.36 1743
6374.11 1832
6374.87 1749
6375.62 1722
6376.37 1698
6377.13 1746
6377.88 1741
6378.63 1710
6379.39 1716
6380.14 1633
6380.89 1687
6381.65 1689
6382.40 1891
6383.16 1835
6383.91 1655
6384.66 1685
6385.42 1581
6386.17 1508
6386.92 1594
6387.68 1729
6388.43 1708
6389.19 1583
6389.94 1517
6390.70 1496
6391.45 1565
6392.20 1571
6392.96 1551
6393.71 1620
6394.47 1623
6395.22 1545
6395.98 1568
6396.73 1672
6397.49 1431
6398.24 1558
6399.00 1514
6399.75 1401
6400.51 1463
6401.26 1531
6402.02 1563
6402.77 1515
6403.53 1534
6404.28 1504
6405.04 1575
6405.79 1555
6406.55 1523
6407.30 1561
6408.06 1613
6408.81 1549
6409.57 1665
6410.32 1609
6411.08 1668
6411.83 1597
6412.59 1591
6413.34 1676
6414.10 1583
6414.86 1708
6415.61 1621
6416.37 1644
6417.12 1619
6417.88 1603
6418.64 1627
6419.39 1553
6420.15 1418
6420.90 1554
6421.66 1624
6422.42 1467
6423.17 1393
6423.93 1491
6424.68 1528
6425.44 1605
6426.20 1465
6426.95 1438
6427.71 1540
6428.47 1440
6429.22 1489
6429.98 1496
6430.74 1473
6431.49 1478
6432.25 1534
6433.01 1512
6433.76 1508
6434.52 1518
6435.28 1550
6436.03 1482
6436.79 1552
6437.55 1460
6438.30 1540
6439.06 1418
6439.82 1433
6440.58 1456
6441.33 1611
6442.09 1494
6442.85 1550
6443.61 1582
6444.36 1490
6445.12 1435
6445.88 1536
6446.64 1504
6447.39 1537
6448.15 1600
6448.91 1604
6449.67 1590
6450.42 1594
6451.18 1420
6451.94 1494
6452.70 1543
6453.46 1492
6454.21 1605
6454.97 1682
6455.73 1710
6456.49 1577
6457.25 1663
6458.00 1666
6458.76 1686
6459.52 1772
6460.28 1801
6461.04 1756
6461.80 1730
6462.55 1789
6463.31 1771
6464.07 1799
6464.83 1714
6465.59 1754
6466.35 1800
6467.11 1771
6467.87 1831
6468.62 1733
6469.38 1825
6470.14 1834
6470.90 1720
6471.66 1894
6472.42 1952
6473.18 1888
6473.94 1953
6474.70 2055
6475.46 1926
6476.22 1963
6476.97 1960
6477.73 2044
6478.49 2071
6479.25 2187
6480.01 2088
6480.77 2163
6481.53 2202
6482.29 2223
6483.05 2361
6483.81 2241
6484.57 2412
6485.33 2432
6486.09 2244
6486.85 2372
6487.61 2415
6488.37 2423
6489.13 2507
6489.89 2571
6490.65 2618
6491.41 2639
6492.17 2711
6492.93 2803
6493.69 2893
6494.45 2933
6495.21 2896
6495.97 2920
6496.73 2946
6497.49 2945
6498.26 2849
6499.02 2855
6499.78 2903
6500.54 2945
6501.30 2916
6502.06 2899
6502.82 2974
6503.58 2975
6504.34 3122
6505.10 3128
6505.86 3174
6506.62 3228
6507.39 3321
6508.15 3353
6508.91 3371
6509.67 3456
6510.43 3493
6511.19 3654
6511.95 3635
6512.72 3643
6513.48 3688
6514.24 3736
6515.00 3805
6515.76 3841
6516.52 3834
6517.28 3817
6518.05 3920
6518.81 4087
6519.57 4268
6520.33 4450
6521.09 4835
6521.86 5352
6522.62 5791
6523.38 6399
6524.14 7106
6524.90 7595
6525.67 8333
6526.43 9062
6527.19 9264
6527.95 9297
6528.72 9497
6529.48 9069
6530.24 9195
6531.00 9409
6531.77 9643
6532.53 9956
6533.29 10541
6534.05 11630
6534.82 12713
6535.58 13534
6536.34 13447
6537.11 13047
6537.87 12358
6538.63 11487
6539.39 10094
6540.16 8721
6540.92 7560
6541.68 6382
6542.45 5613
6543.21 4757
6543.97 4269
6544.74 3846
6545.50 3441
6546.26 3249
6547.03 3168
6547.79 3118
6548.55 3073
6549.32 3135
6550.08 3007
6550.84 2943
6551.61 3042
6552.37 3084
6553.14 2935
6553.90 3044
6554.66 2816
6555.43 2815
6556.19 2879
6556.96 2865
6557.72 2769
6558.48 2755
6559.25 2905
6560.01 2951
6560.78 2980
6561.54 3085
6562.31 3193
6563.07 3065
6563.83 3277
6564.60 3342
6565.36 3387
6566.13 3452
6566.89 3379
6567.66 3311
6568.42 3468
6569.19 3320
6569.95 3294
6570.72 3453
6571.48 3480
6572.25 3556
6573.01 3512
6573.78 3697
6574.54 3626
6575.31 3732
6576.07 3496
6576.84 3656
6577.60 3729
6578.37 3671
6579.13 3627
6579.90 3635
6580.66 3534
6581.43 3479
6582.19 3497
6582.96 3481
6583.73 3372
6584.49 3438
6585.26 3501
6586.02 3435
6586.79 3646
6587.55 3609
6588.32 3709
6589.09 3743
6589.85 4010
6590.62 4114
6591.38 4201
6592.15 4366
6592.92 4651
6593.68 4818
6594.45 4792
6595.22 4852
6595.98 4847
6596.75 4604
6597.51 4512
6598.28 4485
6599.05 4313
6599.81 4059
6600.58 3832
6601.35 3666
6602.11 3672
6602.88 3713
6603.65 3840
6604.41 4085
6605.18 4165
6605.95 4346
6606.71 4574
6607.48 4670
6608.25 4882
6609.02 4862
6609.78 4896
6610.55 4699
6611.32 4520
6612.08 4206
6612.85 4048
6613.62 3910
6614.39 3649
6615.15 3407
6615.92 3339
6616.69 3182
6617.46 3066
6618.22 3108
6618.99 3050
6619.76 3004
6620.53 3052
6621.30 3002
6622.06 2888
6622.83 2794
6623.60 2754
6624.37 2756
6625.13 2812
6625.90 2848
6626.67 2773
6627.44 2799
6628.21 3015
6628.98 3154
6629.74 3338
6630.51 3701
6631.28 3886
6632.05 4252
6632.82 4439
6633.59 4662
6634.35 4959
6635.12 4895
6635.89 4685
6636.66 4517
6637.43 4260
6638.20 4004
6638.97 3726
6639.74 3414
6640.50 3028
6641.27 2880
6642.04 2709
6642.81 2840
6643.58 2736
6644.35 2649
6645.12 2549
6645.89 2579
6646.66 2555
6647.43 2491
6648.20 2673
6648.97 2529
6649.73 2652
6650.50 2677
6651.27 2608
6652.04 2545
6652.81 2558
6653.58 2613
6654.35 2652
6655.12 2748
6655.89 2823
6656.66 2682
6657.43 2651
6658.20 2539
6658.97 2545
6659.74 2460
6660.51 2436
6661.28 2623
6662.05 2440
6662.82 2382
6663.59 2417
6664.36 2379
6665.13 2441
6665.90 2426
6666.67 2483
6667.44 2450
6668.22 2468
6668.99 2526
6669.76 2507
6670.53 2510
6671.30 2428
6672.07 2517
6672.84 2567
6673.61 2462
6674.38 2483
6675.15 2394
6675.92 2493
6676.69 2506
6677.46 2386
6678.24 2546
6679.01 2586
6679.78 2644
6680.55 2748
6681.32 2777
6682.09 2875
6682.86 2972
6683.63 3091
6684.41 3160
6685.18 3169
6685.95 2985
6686.72 2904
6687.49 3001
6688.26 2816
6689.04 2492
6689.81 2302
6690.58 2296
6691.35 2412
6692.12 2247
6692.90 2171
6693.67 2254
6694.44 2191
6695.21 2170
6695.98 2132
6696.76 2107
6697.53 2045
6698.30 2128
6699.07 2084
6699.84 2080
6700.62 2123
6701.39 2048
6702.16 2037
6702.93 2070
6703.71 2100
6704.48 2163
6705.25 2088
6706.03 2127
6706.80 2080
6707.57 1983
6708.34 2030
6709.12 1929
6709.89 1933
6710.66 1969
6711.44 2007
6712.21 1972
6712.98 1868
6713.75 1799
6714.53 1782
6715.30 1757
6716.07 1697
6716.85 1890
6717.62 1799
6718.39 1777
6719.17 1820
6719.94 1785
6720.72 1785
6721.49 1886
6722.26 1813
6723.04 1768
6723.81 1775
6724.58 1786
6725.36 1846
6726.13 1810
6726.91 1794
6727.68 1799
6728.45 1897
6729.23 1816
6730.00 1794
6730.78 1858
6731.55 1752
6732.32 1909
6733.10 1822
6733.87 1780
6734.65 1817
6735.42 1757
6736.20 1861
6736.97 1844
6737.74 1838
6738.52 1939
6739.29 1914
6740.07 1809
6740.84 1829
6741.62 1914
6742.39 1890
6743.17 1846
6743.94 1978
6744.72 2002
6745.49 2031
6746.27 2077
6747.04 2116
6747.82 2181
6748.59 2272
6749.37 2395
6750.14 2445
6750.92 2647
6751.69 2621
6752.47 2739
6753.24 2579
6754.02 2424
6754.80 2308
6755.57 2257
6756.35 2146
6757.12 2099
6757.90 2018
6758.67 1937
6759.45 1859
6760.23 1872
6761.00 1931
6761.78 1947
6762.55 1886
6763.33 1906
6764.11 1782
6764.88 1845
6765.66 1811
6766.43 1673
6767.21 1788
6767.99 1805
6768.76 1851
6769.54 1792
6770.32 1883
6771.09 1779
6771.87 1729
6772.64 1811
6773.42 1761
6774.20 1815
6774.97 1769
6775.75 1825
6776.53 1855
6777.31 1814
6778.08 1744
6778.86 1871
6779.64 1899
6780.41 1858
6781.19 1804
6781.97 1882
6782.74 1810
6783.52 1701
6784.30 1716
6785.08 1681
6785.85 1568
6786.63 1595
6787.41 1748
6788.19 1544
6788.96 1575
6789.74 1638
6790.52 1663
6791.30 1514
6792.07 1578
6792.85 1626
6793.63 1555
6794.41 1574
6795.18 1620
6795.96 1587
6796.74 1626
6797.52 1619
6798.30 1582
6799.07 1594
6799.85 1540
6800.63 1580
6801.41 1676
6802.19 1714
6802.97 1739
6803.74 1710
6804.52 1726
6805.30 1631
6806.08 1730
6806.86 1745
6807.64 1687
6808.41 1667
6809.19 1544
6809.97 1600
6810.75 1620
6811.53 1591
6812.31 1578
6813.09 1639
6813.87 1690
6814.64 1646
6815.42 1660
6816.20 1659
6816.98 1625
6817.76 1520
6818.54 1607
6819.32 1632
6820.10 1619
6820.88 1525
6821.66 1620
6822.44 1609
6823.22 1652
6824.00 1690
6824.78 1682
6825.55 1681
6826.33 1568
6827.11 1554
6827.89 1630
6828.67 1657
6829.45 1633
6830.23 1639
6831.01 1581
6831.79 1595
6832.57 1651
6833.35 1523
6834.13 1532
6834.91 1560
6835.69 1616
6836.47 1543
6837.25 1497
6838.03 1423
6838.81 1606
6839.60 1560
6840.38 1596
6841.16 1592
6841.94 1594
6842.72 1582
6843.50 1784
6844.28 1920
6845.06 2055
6845.84 2309
6846.62 2666
6847.40 3235
6848.18 3450
6848.96 3910
6849.74 4355
6850.53 4521
6851.31 4395
6852.09 4142
6852.87 3847
6853.65 3662
6854.43 3329
6855.21 3010
6855.99 2570
6856.77 2351
6857.56 2084
6858.34 2046
6859.12 1991
6859.90 2030
6860.68 1859
6861.46 1733
6862.25 1715
6863.03 1866
6863.81 1824
6864.59 1796
6865.37 1797
6866.15 1865
6866.94 1748
6867.72 1629
6868.50 1684
6869.28 1761
6870.07 1678
6870.85 1656
6871.63 1663
6872.41 1630
6873.19 1707
6873.98 1795
6874.76 1880
6875.54 1859
6876.32 1941
6877.11 1954
6877.89 1904
6878.67 1891
6879.45 1935
6880.24 2012
6881.02 2121
6881.80 2145
6882.59 2110
6883.37 2276
6884.15 2544
6884.93 2711
6885.72 2954
6886.50 3271
6887.28 3190
6888.07 3047
6888.85 2989
6889.63 2974
6890.42 2817
6891.20 2501
6891.98 2449
6892.77 2334
6893.55 2164
6894.33 2211
6895.12 2156
6895.90 2050
6896.68 1964
6897.47 2060
6898.25 1998
6899.04 2052
6899.82 2117
6900.60 2214
6901.39 2108
6902.17 2087
6902.95 2073
6903.74 2141
6904.52 2174
6905.31 2157
6906.09 2122
6906.88 2123
6907.66 2040
6908.44 2160
6909.23 2033
6910.01 1956
6910.80 2072
6911.58 2072
6912.37 2070
6913.15 1978
6913.94 1964
6914.72 2070
6915.50 1904
6916.29 2044
6917.07 2039
6917.86 1908
6918.64 2036
6919.43 2013
6920.21 1894
6921.00 2059
6921.78 2091
6922.57 2050
6923.35 2124
6924.14 2057
6924.93 2076
6925.71 2110
6926.50 2076
6927.28 1927
6928.07 1975
6928.85 2114
6929.64 2146
6930.42 2116
6931.21 2085
6931.99 2039
6932.78 2178
6933.57 2185
6934.35 2161
6935.14 2157
6935.92 2191
6936.71 2162
6937.50 2175
6938.28 2335
6939.07 2376
6939.85 2486
6940.64 2551
6941.43 2695
6942.21 2809
6943.00 2822
6943.78 2899
6944.57 2996
6945.36 3091
6946.14 3114
6946.93 3028
6947.72 3244
6948.50 3162
6949.29 3049
6950.08 2909
6950.86 2880
6951.65 2773
6952.44 2660
6953.22 2549
6954.01 2579
6954.80 2550
6955.58 2518
6956.37 2491
6957.16 2486
6957.95 2451
6958.73 2469
6959.52 2457
6960.31 2592
6961.10 2681
6961.88 2710
6962.67 2903
6963.46 2928
6964.24 2977
6965.03 2961
6965.82 2981
6966.61 3306
6967.40 3333
6968.18 3456
6968.97 3538
6969.76 3564
6970.55 3693
6971.33 3547
6972.12 3493
6972.91 3641
6973.70 3637
6974.49 3465
6975.27 3525
6976.06 3640
6976.85 3986
6977.64 4133
6978.43 4364
6979.22 4908
6980.00 5623
6980.79 6832
6981.58 8022
6982.37 9392
6983.16 10825
6983.95 12189
6984.74 13147
6985.52 13555
6986.31 13388
6987.10 12828
6987.89 11868
6988.68 10611
6989.47 9092
6990.26 7432
6991.05 6275
6991.83 5316
6992.62 4517
6993.41 4072
6994.20 3566
6994.99 3318
6995.78 3032
6996.57 3086
6997.36 2894
6998.15 2776
6998.94 2815
6999.73 2626
7000.52 2551
7001.31 2550
7002.10 2492
7002.89 2462
7003.68 2400
7004.47 2250
7005.26 2088
7006.05 2234
7006.84 2122
7007.63 2148
7008.42 2077
7009.21 2110
7010.00 2196
7010.79 2249
7011.58 2306
7012.37 2353
7013.16 2324
7013.95 2344
7014.74 2370
7015.53 2250
7016.32 2141
7017.11 2241
7017.90 2318
7018.69 2389
7019.48 2333
7020.27 2324
7021.06 2355
7021.85 2428
7022.64 2468
7023.43 2485
7024.22 2558
7025.02 2506
7025.81 2383
7026.60 2492
7027.39 2326
7028.18 2344
7028.97 2117
7029.76 2152
7030.55 2088
7031.34 2081
7032.14 2059
7032.93 2029
7033.72 1998
7034.51 2024
7035.30 2137
7036.09 2154
7036.88 2035
7037.68 2159
7038.47 2069
7039.26 2172
7040.05 2162
7040.84 2294
7041.64 2323
7042.43 2190
7043.22 2220
7044.01 2373
7044.80 2439
7045.60 2445
7046.39 2558
7047.18 2667
7047.97 2995
7048.76 2948
7049.56 3015
7050.35 3034
7051.14 2844
7051.93 2703
7052.73 2451
7053.52 2357
7054.31 2286
7055.10 2280
7055.90 2208
7056.69 2124
7057.48 2150
7058.27 2111
7059.07 2082
7059.86 2184
7060.65 2109
7061.45 2146
7062.24 2119
7063.03 2037
7063.83 2000
7064.62 2086
7065.41 1920
7066.21 2062
7067.00 2049
7067.79 2043
7068.59 1912
7069.38 1983
7070.17 1827
7070.97 1861
7071.76 1891
7072.55 1872
7073.35 1810
7074.14 1715
7074.93 1651
7075.73 1671
7076.52 1745
7077.32 1771
7078.11 1834
7078.90 1736
7079.70 1790
7080.49 1660
7081.29 1687
7082.08 1597
7082.87 1661
7083.67 1682
7084.46 1741
7085.26 1740
7086.05 1631
7086.85 1570
7087.64 1613
7088.43 1612
7089.23 1645
7090.02 1473
7090.82 1575
7091.61 1644
7092.41 1510
7093.20 1568
7094.00 1644
7094.79 1537
7095.59 1529
7096.38 1524
7097.18 1449
7097.97 1431
7098.77 1467
7099.56 1383
7100.36 1405
7101.15 1357
7101.95 1420
7102.74 1298
7103.54 1376
7104.33 1358
7105.13 1350
7105.92 1320
7106.72 1278
7107.52 1296
7108.31 1435
7109.11 1334
7109.90 1308
7110.70 1409
7111.49 1493
7112.29 1439
7113.09 1342
7113.88 1412
7114.68 1415
7115.47 1432
7116.27 1401
7117.07 1326
7117.86 1331
7118.66 1347
7119.45 1352
7120.25 1394
7121.05 1293
7121.84 1353
7122.64 1384
7123.44 1345
7124.23 1353
7125.03 1266
7125.83 1243
7126.62 1301
7127.42 1353
7128.22 1362
7129.01 1418
7129.81 1422
7130.61 1346
7131.40 1352
7132.20 1299
7133.00 1320
7133.79 1327
7134.59 1266
7135.39 1229
7136.19 1333
7136.98 1352
7137.78 1265
7138.58 1281
7139.38 1239
7140.17 1215
7140.97 1198
7141.77 1251
7142.57 1199
7143.36 1278
7144.16 1251
7144.96 1235
7145.76 1235
7146.55 1228
7147.35 1171
7148.15 1288
7148.95 1265
7149.74 1159
7150.54 1187
7151.34 1207
7152.14 1181
7152.94 1213
7153.74 1239
7154.53 1341
7155.33 1270
7156.13 1267
7156.93 1229
7157.73 1293
7158.53 1310
7159.32 1235
7160.12 1188
7160.92 1204
7161.72 1236
7162.52 1210
7163.32 1195
7164.12 1159
7164.91 1171
7165.71 1163
7166.51 1161
7167.31 1168
7168.11 1130
7168.91 1141
7169.71 1113
7170.51 1186
7171.31 1219
7172.11 1144
7172.90 1123
7173.70 1136
7174.50 1099
7175.30 1103
7176.10 1078
7176.90 1109
7177.70 1174
7178.50 1182
7179.30 1191
7180.10 1161
7180.90 1156
7181.70 1231
7182.50 1254
7183.30 1309
7184.10 1231
7184.90 1234
7185.70 1157
7186.50 1151
7187.30 1169
7188.10 1214
7188.90 1193
7189.70 1196
7190.50 1244
7191.30 1166
7192.10 1165
7192.90 1111
7193.70 1165
7194.50 1093
7195.30 1080
7196.10 1131
7196.90 1274
7197.70 1251
7198.50 1233
7199.30 1152
7200.11 1201
7200.91 1080
7201.71 1152
7202.51 1233
7203.31 1172
7204.11 1162
7204.91 1085
7205.71 1255
7206.51 1205
7207.31 1126
7208.12 1199
7208.92 1193
7209.72 1184
7210.52 1113
7211.32 1164
7212.12 1132
7212.92 1172
7213.72 1268
7214.53 1234
7215.33 1263
7216.13 1262
7216.93 1237
7217.73 1260
7218.53 1273
7219.34 1232
7220.14 1305
7220.94 1261
7221.74 1237
7222.54 1187
7223.35 1166
7224.15 1241
7224.95 1182
7225.75 1199
7226.56 1293
7227.36 1233
7228.16 1096
7228.96 1101
7229.76 1103
7230.57 1143
7231.37 1207
7232.17 1111
7232.97 1130
7233.78 1141
7234.58 1158
7235.38 1146
7236.19 1186
7236.99 1123
7237.79 1152
7238.59 1216
7239.40 1219
7240.20 1233
7241.00 1192
7241.81 1184
7242.61 1191
7243.41 1210
7244.22 1168
7245.02 1180
7245.82 1200
7246.63 1136
7247.43 1272
7248.23 1257
7249.04 1319
7249.84 1365
7250.64 1265
7251.45 1367
7252.25 1287
7253.05 1317
7253.86 1314
7254.66 1260
7255.46 1386
7256.27 1446
7257.07 1503
7257.88 1565
7258.68 1650
7259.48 1678
7260.29 1647
7261.09 1648
7261.90 1676
7262.70 1658
7263.51 1484
7264.31 1467
7265.11 1374
7265.92 1441
7266.72 1433
7267.53 1433
7268.33 1409
7269.14 1422
7269.94 1480
7270.75 1454
7271.55 1553
7272.36 1456
7273.16 1475
7273.97 1524
7274.77 1622
7275.58 1593
7276.38 1617
7277.19 1721
7277.99 1806
7278.80 1948
7279.60 2114
7280.41 2368
7281.21 2668
7282.02 2911
7282.82 3252
7283.63 3379
7284.43 3464
7285.24 3375
7286.04 3232
7286.85 2949
7287.66 2692
7288.46 2371
7289.27 2161
7290.07 1962
7290.88 1778
7291.68 1679
7292.49 1638
7293.30 1553
7294.10 1595
7294.91 1505
7295.71 1392
7296.52 1473
7297.33 1518
7298.13 1486
7298.94 1489
7299.74 1501
7300.55 1451
7301.36 1496
7302.16 1519
7302.97 1465
7303.78 1443
7304.58 1471
7305.39 1484
7306.20 1497
7307.00 1599
7307.81 1636
7308.62 1641
7309.42 1634
7310.23 1585
7311.04 1760
7311.84 1744
7312.65 1782
7313.46 1899
7314.27 1888
7315.07 2101
7315.88 2173
7316.69 2297
7317.49 2322
7318.30 2436
7319.11 2384
7319.92 2361
7320.72 2278
7321.53 2100
7322.34 2033
7323.15 2002
7323.95 2001
7324.76 1854
7325.57 1667
7326.38 1757
7327.19 1562
7327.99 1523
7328.80 1498
7329.61 1463
7330.42 1518
7331.22 1424
7332.03 1498
7332.84 1572
7333.65 1492
7334.46 1495
7335.27 1510
7336.07 1529
7336.88 1485
7337.69 1478
7338.50 1376
7339.31 1451
7340.12 1415
7340.92 1374
7341.73 1407
7342.54 1397
7343.35 1330
7344.16 1312
7344.97 1363
7345.78 1269
7346.59 1377
7347.39 1403
7348.20 1406
7349.01 1338
7349.82 1262
7350.63 1364
7351.44 1325
7352.25 1323
7353.06 1364
7353.87 1380
7354.68 1333
7355.49 1320
7356.30 1275
7357.11 1327
7357.92 1370
7358.72 1282
7359.53 1262
7360.34 1324
7361.15 1200
7361.96 1244
7362.77 1263
7363.58 1223
7364.39 1265
7365.20 1217
7366.01 1335
7366.82 1328
7367.63 1204
7368.44 1198
7369.25 1224
7370.06 1223
7370.87 1210
7371.68 1177
7372.49 1352
7373.30 1273
7374.11 1281
7374.93 1235
7375.74 1408
7376.55 1439
7377.36 1458
7378.17 1662
7378.98 1652
7379.79 1583
7380.60 1689
7381.41 1625
7382.22 1620
7383.03 1634
7383.84 1574
7384.65 1571
7385.46 1467
7386.28 1397
7387.09 1349
7387.90 1287
7388.71 1234
7389.52 1270
7390.33 1261
7391.14 1257
7391.95 1321
7392.77 1293
7393.58 1254
7394.39 1131
7395.20 1174
7396.01 1263
7396.82 1312
7397.64 1279
7398.45 1336
7399.26 1301
7400.07 1358
7400.88 1416
7401.69 1340
7402.51 1302
7403.32 1267
7404.13 1307
7404.94 1201
7405.76 1163
7406.57 1215
7407.38 1172
7408.19 1207
7409.00 1233
7409.82 1188
7410.63 1116
7411.44 1173
7412.25 1207
7413.07 1075
7413.88 1022
7414.69 1081
7415.50 1197
7416.32 1216
7417.13 1093
7417.94 1085
7418.76 1099
7419.57 1158
7420.38 1163
7421.19 1185
7422.01 1167
7422.82 1213
7423.63 1256
7424.45 1217
7425.26 1301
7426.07 1294
7426.89 1297
7427.70 1305
7428.51 1511
7429.33 1513
7430.14 1687
7430.95 1686
7431.77 1502
7432.58 1515
7433.39 1502
7434.21 1544
7435.02 1499
7435.84 1507
7436.65 1493
7437.46 1431
7438.28 1400
7439.09 1471
7439.91 1468
7440.72 1307
7441.53 1382
7442.35 1272
7443.16 1206
7443.98 1213
7444.79 1192
7445.60 1102
7446.42 1139
7447.23 1154
7448.05 1115
7448.86 1234
7449.68 1218
7450.49 1119
7451.31 1066
7452.12 1026
7452.94 1039
7453.75 1083
7454.57 1092
7455.38 1034
7456.20 1137
7457.01 1073
7457.83 1032
7458.64 1133
7459.46 1115
7460.27 1170
7461.09 1198
7461.90 1187
7462.72 1160
7463.53 1125
7464.35 1093
7465.16 1153
7465.98 1231
7466.79 1277
7467.61 1162
7468.42 1130
7469.24 1172
7470.06 1161
7470.87 1098
7471.69 1132
7472.50 1143
7473.32 1098
7474.13 1106
7474.95 1158
7475.77 1100
7476.58 1136
7477.40 1128
7478.21 1100
7479.03 1083
7479.85 1126
7480.66 1141
7481.48 1156
7482.30 1022
7483.11 1003
7483.93 1086
7484.75 1139
7485.56 1031
7486.38 969
7487.20 1036
7488.01 1031
7488.83 1060
7489.65 1111
7490.46 1106
7491.28 1020
7492.10 1091
7492.91 1069
7493.73 1135
7494.55 1084
7495.36 1017
7496.18 1070
7497.00 999
7497.82 1052
7498.63 1075
7499.45 1023
7500.27 1038
7501.08 1081
7501.90 994
7502.72 970
7503.54 1037
7504.35 1056
7505.17 1049
7505.99 1029
7506.81 1026
7507.62 1061
7508.44 1027
7509.26 1028
7510.08 989
7510.90 952
7511.71 953
7512.53 927
7513.35 999
7514.17 1036
7514.99 1025
7515.80 1009
7516.62 909
7517.44 969
7518.26 1025
7519.08 997
7519.90 980
7520.71 1044
7521.53 1038
7522.35 1025
7523.17 985
7523.99 986
7524.81 1010
7525.63 968
7526.45 946
7527.26 1017
7528.08 1047
7528.90 1040
7529.72 1048
7530.54 1002
7531.36 990
7532.18 988
7533.00 979
7533.82 957
7534.64 1001
7535.45 996
7536.27 1011
7537.09 998
7537.91 1023
7538.73 1007
7539.55 1056
7540.37 1103
7541.19 1050
7542.01 1050
7542.83 1024
7543.65 992
7544.47 1046
7545.29 1037
7546.11 996
7546.93 999
7547.75 1012
7548.57 1111
7549.39 1011
7550.21 1015
7551.03 1011
7551.85 1039
7552.67 1035
7553.49 1053
7554.31 1156
7555.13 1147
7555.95 1177
7556.77 1145
7557.59 1026
7558.41 1079
7559.23 1057
7560.05 1150
7560.87 1143
7561.69 1135
7562.51 1183
7563.34 1196
7564.16 1126
7564.98 1159
7565.80 1075
7566.62 1105
7567.44 1038
7568.26 1094
7569.08 1101
7569.90 1197
7570.72 1148
7571.55 1109
7572.37 1103
7573.19 1118
7574.01 1111
7574.83 1188
7575.65 1183
7576.47 1205
7577.30 1171
7578.12 1109
7578.94 1292
7579.76 1256
7580.58 1156
7581.40 1122
7582.23 1172
7583.05 1255
7583.87 1180
7584.69 1294
7585.51 1328
7586.33 1276
7587.16 1447
7587.98 1426
7588.80 1448
7589.62 1465
7590.45 1309
7591.27 1357
7592.09 1329
7592.91 1365
7593.74 1413
7594.56 1373
7595.38 1310
7596.20 1416
7597.03 1528
7597.85 1502
7598.67 1573
7599.49 1672
7600.32 1606
7601.14 1788
7601.96 2072
7602.78 2091
7603.61 2236
7604.43 2307
7605.25 2129
7606.08 2031
7606.90 1875
7607.72 1822
7608.55 1743
7609.37 1676
7610.19 1634
7611.02 1530
7611.84 1666
7612.66 1673
7613.49 1749
7614.31 1792
7615.13 1813
7615.96 1811
7616.78 1837
7617.60 1779
7618.43 1696
7619.25 1751
7620.08 1652
7620.90 1634
7621.72 1573
7622.55 1626
7623.37 1635
7624.20 1607
7625.02 1643
7625.84 1783
7626.67 1900
7627.49 2043
7628.32 2216
7629.14 2367
7629.97 2458
7630.79 2527
7631.61 2403
7632.44 2467
7633.26 2331
7634.09 2207
7634.91 2001
7635.74 1851
7636.56 1635
7637.39 1634
7638.21 1506
7639.04 1418
7639.86 1359
7640.69 1243
7641.51 1183
7642.34 1218
7643.16 1245
7643.99 1222
7644.81 1248
7645.64 1148
7646.46 1078
7647.29 1085
7648.11 1149
7648.94 1147
7649.76 1144
7650.59 1113
7651.42 1019
7652.24 1083
7653.07 1099
7653.89 1130
7654.72 1086
7655.54 1082
7656.37 1068
7657.20 1042
7658.02 1115
7658.85 1123
7659.67 1053
7660.50 1036
7661.33 1080
7662.15 1131
7662.98 1056
7663.80 1046
7664.63 1095
7665.46 1075
7666.28 1024
7667.11 1154
7667.94 1105
7668.76 1100
7669.59 1135
7670.42 1097
7671.24 1122
7672.07 1153
7672.90 1141
7673.72 1061
7674.55 1083
7675.38 1121
7676.20 1006
7677.03 1001
7677.86 996
7678.68 1002
7679.51 1006
7680.34 1071
7681.16 1020
7681.99 1082
7682.82 1139
7683.65 1082
7684.47 1094
7685.30 1074
7686.13 1088
7686.96 1097
7687.78 1169
7688.61 1113
7689.44 1075
7690.27 1096
7691.09 1094
7691.92 1085
7692.75 1059
7693.58 1114
7694.41 1087
7695.23 1160
7696.06 1216
7696.89 1193
7697.72 1225
7698.55 1229
7699.37 1175
7700.20 1148
7701.03 1191
7701.86 1144
7702.69 1193
7703.51 1092
7704.34 1102
7705.17 1049
7706.00 1061
7706.83 1031
7707.66 970
7708.49 1030
7709.31 1052
7710.14 933
7710.97 974
7711.80 1024
7712.63 1046
7713.46 1037
7714.29 945
7715.12 953
7715.95 997
7716.77 1068
7717.60 1011
7718.43 959
7719.26 977
7720.09 1005
7720.92 945
7721.75 940
7722.58 911
7723.41 923
7724.24 871
7725.07 927
7725.90 965
7726.73 981
7727.56 1004
7728.39 962
7729.22 969
7730.05 849
7730.88 935
7731.71 858
7732.54 879
7733.37 942
7734.20 892
7735.03 884
7735.86 842
7736.69 863
7737.52 884
7738.35 917
7739.18 944
7740.01 867
7740.84 873
7741.67 919
7742.50 974
7743.33 986
7744.16 977
7744.99 1033
7745.82 1066
7746.65 1069
7747.48 1080
7748.31 1069
7749.14 1083
7749.97 1006
7750.81 1032
7751.64 912
7752.47 934
7753.30 972
7754.13 951
7754.96 901
7755.79 922
7756.62 914
7757.45 941
7758.29 870
7759.12 911
7759.95 906
7760.78 924
7761.61 878
7762.44 924
7763.27 924
7764.11 975
7764.94 971
7765.77 897
7766.60 928
7767.43 839
7768.26 854
7769.10 891
7769.93 988
7770.76 950
7771.59 927
7772.42 911
7773.26 905
7774.09 924
7774.92 899
7775.75 937
7776.59 931
7777.42 1006
7778.25 954
7779.08 861
7779.92 927
7780.75 900
7781.58 869
7782.41 882
7783.25 895
7784.08 952
7784.91 910
7785.74 974
7786.58 879
7787.41 916
7788.24 973
7789.08 931
7789.91 950
7790.74 933
7791.57 925
7792.41 942
7793.24 926
7794.07 831
7794.91 891
7795.74 937
7796.57 938
7797.41 950
7798.24 937
7799.07 869
7799.91 1020
7800.74 1083
7801.58 1032
7802.41 989
7803.24 1005
7804.08 1038
7804.91 1037
7805.74 1081
7806.58 1032
7807.41 1055
7808.25 1013
7809.08 1033
7809.91 1098
7810.75 1156
7811.58 1167
7812.42 1243
7813.25 1302
7814.09 1317
7814.92 1331
7815.75 1309
7816.59 1335
7817.42 1246
7818.26 1257
7819.09 1212
7819.93 1213
7820.76 1144
7821.60 1123
7822.43 1146
7823.27 1246
7824.10 1246
7824.94 1285
7825.77 1222
7826.61 1347
7827.44 1201
7828.28 1240
7829.11 1238
7829.95 1271
7830.78 1252
7831.62 1167
7832.45 1180
7833.29 1180
7834.12 1173
7834.96 1170
7835.79 1128
7836.63 1140
7837.46 1206
7838.30 1124
7839.14 1113
7839.97 1157
7840.81 1120
7841.64 1153
7842.48 1174
7843.31 1138
7844.15 1109
7844.99 1120
7845.82 1118
7846.66 1119
7847.49 1105
7848.33 1183
7849.17 1147
7850.00 1112
7850.84 1127
7851.68 1237
7852.51 1205
7853.35 1290
7854.18 1405
7855.02 1402
7855.86 1516
7856.69 1458
7857.53 1582
7858.37 1586
7859.20 1531
7860.04 1516
7860.88 1423
7861.71 1413
7862.55 1410
7863.39 1309
7864.23 1260
7865.06 1199
7865.90 1178
7866.74 1237
7867.57 1269
7868.41 1272
7869.25 1284
7870.09 1403
7870.92 1366
7871.76 1447
7872.60 1357
7873.44 1452
7874.27 1606
7875.11 1654
7875.95 1670
7876.79 1652
7877.62 1613
7878.46 1530
7879.30 1528
7880.14 1589
7880.97 1577
7881.81 1453
7882.65 1438
7883.49 1437
7884.33 1442
7885.16 1453
7886.00 1434
7886.84 1435
7887.68 1448
7888.52 1401
7889.36 1537
7890.19 1446
7891.03 1422
7891.87 1399
7892.71 1313
7893.55 1222
7894.39 1143
7895.23 1257
7896.06 1306
7896.90 1340
7897.74 1251
7898.58 1245
7899.42 1210
7900.26 1123
7901.10 1156
7901.94 1222
7902.77 1102
7903.61 1206
7904.45 1085
7905.29 1050
7906.13 1105
7906.97 1159
7907.81 1096
7908.65 1160
7909.49 1175
7910.33 1140
7911.17 1126
7912.01 1122
7912.85 1144
7913.69 1261
7914.53 1382
7915.37 1440
7916.21 1406
7917.05 1410
7917.89 1427
7918.73 1439
7919.57 1318
7920.41 1480
7921.25 1389
7922.09 1328
7922.93 1201
7923.77 1162
7924.61 1164
7925.45 1181
7926.29 1122
7927.13 1077
7927.97 1073
7928.81 1041
7929.65 1068
7930.49 1087
7931.33 1046
7932.17 1064
7933.01 1085
7933.85 1068
7934.69 1015
7935.53 1009
7936.37 968
7937.21 970
7938.05 1007
7938.90 945
7939.74 988
7940.58 1049
7941.42 1066
7942.26 1022
7943.10 1078
7943.94 1051
7944.78 1085
7945.63 1061
7946.47 1076
7947.31 1075
7948.15 1107
7948.99 1090
7949.83 1117
7950.67 1211
7951.52 1197
7952.36 1225
7953.20 1239
7954.04 1196
7954.88 1218
7955.72 1304
7956.57 1280
7957.41 1121
7958.25 1173
7959.09 1133
7959.93 1196
7960.78 1165
7961.62 1138
7962.46 1227
7963.30 1238
7964.15 1307
7964.99 1395
7965.83 1421
7966.67 1479
7967.52 1438
7968.36 1404
7969.20 1346
7970.04 1259
7970.89 1209
7971.73 1050
7972.57 1024
7973.41 1090
7974.26 1083
7975.10 1083
7975.94 1061
7976.79 985
7977.63 1048
7978.47 1019
7979.31 1119
7980.16 968
7981.00 986
7981.84 960
7982.69 923
7983.53 974
7984.37 916
7985.22 972
7986.06 1064
7986.90 1004
7987.75 964
7988.59 891
7989.44 956
7990.28 949
7991.12 913
7991.97 912
7992.81 968
7993.65 921
7994.50 906
7995.34 879
7996.19 844
7997.03 980
7997.87 990
7998.72 893
7999.56 873
8000.41 877
8001.25 970
8002.10 921
8002.94 890
8003.78 847
8004.63 841
8005.47 857
8006.32 862
8007.16 902
8008.01 841
8008.85 929
8009.70 899
8010.54 869
8011.39 869
8012.23 881
8013.08 855
8013.92 874
8014.77 818
8015.61 879
8016.46 807
8017.30 941
8018.15 879
8018.99 853
8019.84 847
8020.68 882
8021.53 875
8022.37 830
8023.22 817
8024.06 904
8024.91 911
8025.75 900
8026.60 870
8027.45 812
8028.29 839
8029.14 905
8029.98 863
8030.83 850
8031.67 849
8032.52 860
8033.37 874
8034.21 827
8035.06 829
8035.90 861
8036.75 801
8037.60 842
8038.44 790
8039.29 840
8040.14 865
8040.98 926
8041.83 836
8042.68 779
8043.52 856
8044.37 883
8045.21 823
8046.06 823
8046.91 811
8047.75 930
8048.60 890
8049.45 941
8050.30 918
8051.14 946
8051.99 913
8052.84 892
8053.68 868
8054.53 849
8055.38 783
8056.22 894
8057.07 878
8057.92 894
8058.77 802
8059.61 780
8060.46 838
8061.31 785
8062.16 768
8063.00 773
8063.85 864
8064.70 829
8065.55 845
8066.39 793
8067.24 754
8068.09 770
8068.94 832
8069.79 853
8070.63 815
8071.48 770
8072.33 788
8073.18 798
8074.03 696
8074.87 773
8075.72 832
8076.57 815
8077.42 788
8078.27 765
8079.12 798
8079.96 793
8080.81 864
8081.66 838
8082.51 796
8083.36 777
8084.21 888
8085.06 842
8085.90 871
8086.75 869
8087.60 868
8088.45 915
8089.30 819
8090.15 830
8091.00 824
8091.85 828
8092.70 796
8093.54 770
8094.39 757
8095.24 777
8096.09 816
8096.94 827
8097.79 804
8098.64 814
8099.49 851
8100.34 788
8101.19 843
8102.04 823
8102.89 842
8103.74 801
8104.59 799
8105.44 863
8106.29 809
8107.14 833
8107.99 790
8108.84 755
8109.69 835
8110.54 783
8111.39 768
8112.24 813
8113.09 794
8113.94 821
8114.79 810
8115.64 816
8116.49 939
8117.34 888
8118.19 845
8119.04 887
8119.89 943
8120.74 998
8121.59 925
8122.44 963
8123.29 840
8124.14 830
8124.99 844
8125.84 895
8126.70 918
8127.55 949
8128.40 1039
8129.25 914
8130.10 957
8130.95 943
8131.80 948
8132.65 917
8133.50 890
8134.36 923
8135.21 965
8136.06 982
8136.91 940
8137.76 911
8138.61 954
8139.46 957
8140.32 989
8141.17 1007
8142.02 1067
8142.87 1100
8143.72 1059
8144.57 1104
8145.43 1059
8146.28 1145
8147.13 1200
8147.98 1245
8148.83 1287
8149.69 1304
8150.54 1337
8151.39 1363
8152.24 1438
8153.10 1482
8153.95 1605
8154.80 1631
8155.65 1524
8156.50 1433
8157.36 1289
8158.21 1248
8159.06 1265
8159.92 1117
8160.77 1120
8161.62 1037
8162.47 1039
8163.33 1012
8164.18 1002
8165.03 1016
8165.88 1021
8166.74 994
8167.59 1000
8168.44 1011
8169.30 1003
8170.15 965
8171.00 961
8171.86 982
8172.71 1002
8173.56 968
8174.42 925
8175.27 891
8176.12 880
8176.98 850
8177.83 898
8178.68 843
8179.54 812
8180.39 798
8181.25 843
8182.10 818
8182.95 819
8183.81 835
8184.66 850
8185.51 876
8186.37 851
8187.22 782
8188.08 764
8188.93 835
8189.79 866
8190.64 842
8191.49 769
8192.35 821
8193.20 795
8194.06 835
8194.91 811
8195.77 784
8196.62 792
8197.47 852
8198.33 845
8199.18 773
8200.04 759
8200.89 764
8201.75 768
8202.60 769
8203.46 807
8204.31 747
8205.17 779
8206.02 786
8206.88 780
8207.73 757
8208.59 779
8209.44 854
8210.30 817
8211.15 810
8212.01 854
8212.87 817
8213.72 803
8214.58 860
8215.43 776
8216.29 790
8217.14 779
8218.00 784
8218.85 831
8219.71 783
8220.57 768
8221.42 838
8222.28 848
8223.13 848
8223.99 850
8224.85 833
8225.70 778
8226.56 805
8227.41 771
8228.27 811
8229.13 806
8229.98 775
8230.84 803
8231.70 844
8232.55 832
8233.41 777
8234.26 764
8235.12 796
8235.98 761
8236.83 807
8237.69 779
8238.55 795
8239.40 793
8240.26 795
8241.12 752
8241.98 719
8242.83 716
8243.69 762
8244.55 751
8245.40 819
8246.26 755
8247.12 750
8247.98 806
8248.83 766
8249.69 738
8250.55 836
8251.40 771
8252.26 809
8253.12 811
8253.98 778
8254.83 815
8255.69 777
8256.55 774
8257.41 791
8258.27 724
8259.12 776
8259.98 805
8260.84 746
8261.70 735
8262.55 709
8263.41 786
8264.27 802
8265.13 796
8265.99 755
8266.85 740
8267.70 834
8268.56 816
8269.42 772
8270.28 835
8271.14 776
8272.00 796
8272.85 806
8273.71 781
8274.57 784
8275.43 783
8276.29 832
8277.15 811
8278.01 818
8278.87 794
8279.72 817
8280.58 792
8281.44 825
8282.30 807
8283.16 842
8284.02 833
8284.88 780
8285.74 781
8286.60 820
8287.46 782
8288.32 831
8289.17 817
8290.03 891
8290.89 812
8291.75 859
8292.61 857
8293.47 881
8294.33 935
8295.19 893
8296.05 802
8296.91 883
8297.77 867
8298.63 892
8299.49 939
8300.35 910
8301.21 892
8302.07 821
8302.93 867
8303.79 901
8304.65 873
8305.51 791
8306.37 804
8307.23 859
8308.09 864
8308.95 852
8309.81 879
8310.67 956
8311.53 960
8312.39 984
8313.26 1032
8314.12 949
8314.98 967
8315.84 940
8316.70 963
8317.56 953
8318.42 881
8319.28 860
8320.14 870
8321.00 875
8321.86 839
8322.73 859
8323.59 795
8324.45 781
8325.31 801
8326.17 825
8327.03 833
8327.89 786
8328.75 791
8329.62 847
8330.48 746
8331.34 772
8332.20 856
8333.06 757
8333.92 768
8334.79 770
8335.65 733
8336.51 782
8337.37 870
8338.23 819
8339.09 779
8339.96 812
8340.82 832
8341.68 860
8342.54 900
8343.41 887
8344.27 896
8345.13 887
8345.99 880
8346.85 811
8347.72 839
8348.58 790
8349.44 778
8350.30 767
8351.17 789
8352.03 775
8352.89 726
8353.76 774
8354.62 783
8355.48 811
8356.34 800
8357.21 841
8358.07 820
8358.93 823
8359.80 773
8360.66 756
8361.52 737
8362.38 764
8363.25 783
8364.11 814
8364.97 768
8365.84 767
8366.70 789
8367.56 704
8368.43 789
8369.29 773
8370.16 824
8371.02 804
8371.88 726
8372.75 778
8373.61 790
8374.47 810
8375.34 769
8376.20 806
8377.07 811
8377.93 831
8378.79 769
8379.66 904
8380.52 863
8381.39 823
8382.25 870
8383.11 865
8383.98 840
8384.84 882
8385.71 894
8386.57 869
8387.44 818
8388.30 818
8389.17 813
8390.03 817
8390.89 847
8391.76 798
8392.62 825
8393.49 813
8394.35 865
8395.22 847
8396.08 850
8396.95 783
8397.81 850
8398.68 871
8399.54 878
8400.41 857
8401.27 825
8402.14 889
8403.00 829
8403.87 845
8404.74 844
8405.60 853
8406.47 869
8407.33 847
8408.20 892
8409.06 872
8409.93 839
8410.79 914
8411.66 897
8412.53 864
8413.39 895
8414.26 966
8415.12 977
8415.99 919
8416.86 873
8417.72 950
8418.59 967
8419.45 989
8420.32 945
8421.19 983
8422.05 975
8422.92 951
8423.78 986
8424.65 975
8425.52 1082
8426.38 998
8427.25 982
8428.12 1045
8428.98 992
8429.85 1016
8430.72 1091
8431.58 1130
8432.45 1142
8433.32 1135
8434.18 1102
8435.05 1186
8435.92 1186
8436.79 1141
8437.65 1231
8438.52 1321
8439.39 1293
8440.25 1475
8441.12 1517
8441.99 1516
8442.86 1480
8443.72 1414
8444.59 1348
8445.46 1367
8446.33 1460
8447.19 1380
8448.06 1280
8448.93 1306
8449.80 1324
8450.66 1372
8451.53 1398
8452.40 1494
8453.27 1633
8454.14 1593
8455.00 1688
8455.87 1801
8456.74 1788
8457.61 1785
8458.48 1729
8459.34 1732
8460.21 1709
8461.08 1586
8461.95 1621
8462.82 1582
8463.69 1695
8464.55 1915
8465.42 2169
8466.29 2593
8467.16 2948
8468.03 3284
8468.90 3316
8469.77 3448
8470.63 3273
8471.50 3035
8472.37 2711
8473.24 2384
8474.11 2103
8474.98 1909
8475.85 1740
8476.72 1556
8477.59 1503
8478.45 1424
8479.32 1323
8480.19 1374
8481.06 1338
8481.93 1189
8482.80 1182
8483.67 1106
8484.54 1215
8485.41 1161
8486.28 1158
8487.15 1146
8488.02 1126
8488.89 1132
8489.76 1086
8490.63 1103
8491.50 1097
8492.37 1074
8493.24 1129
8494.11 1085
8494.98 1091
8495.85 1092
8496.72 1055
8497.59 1131
8498.46 1162
8499.33 1035
8500.20 1072
8501.07 1172
8501.94 1112
8502.81 1143
8503.68 1164
8504.55 1247
8505.42 1261
8506.29 1267
8507.16 1313
8508.03 1259
8508.90 1214
8509.77 1246
8510.65 1255
8511.52 1191
8512.39 1153
8513.26 1186
8514.13 1168
8515.00 1207
8515.87 1213
8516.74 1094
8517.61 1106
8518.48 1115
8519.36 1056
8520.23 1101
8521.10 1122
8521.97 1069
8522.84 1139
8523.71 1190
8524.58 1187
8525.46 1173
8526.33 1129
8527.20 1141
8528.07 1199
8528.94 1223
8529.81 1240
8530.69 1285
8531.56 1228
8532.43 1222
8533.30 1284
8534.17 1209
8535.05 1246
8535.92 1258
8536.79 1303
8537.66 1282
8538.54 1273
8539.41 1205
8540.28 1234
8541.15 1217
8542.02 1228
8542.90 1207
8543.77 1254
8544.64 1307
8545.51 1265
8546.39 1288
8547.26 1368
8548.13 1408
8549.01 1407
8549.88 1518
8550.75 1633
8551.62 1695
8552.50 1786
8553.37 1820
8554.24 1812
8555.12 1770
8555.99 1712
8556.86 1577
8557.74 1416
8558.61 1257
8559.48 1243
8560.36 1214
8561.23 1085
8562.10 1089
8562.98 1156
8563.85 1157
8564.72 997
8565.60 1061
8566.47 1037
8567.34 988
8568.22 1020
8569.09 1075
8569.97 1000
8570.84 1037
8571.71 1008
8572.59 1003
8573.46 1037
8574.34 1020
8575.21 1007
8576.08 970
8576.96 947
8577.83 889
8578.71 915
8579.58 870
8580.46 952
8581.33 1019
8582.20 998
8583.08 907
8583.95 981
8584.83 997
8585.70 987
8586.58 980
8587.45 981
8588.33 923
8589.20 993
8590.08 960
8590.95 946
8591.83 1013
8592.70 1087
8593.58 1096
8594.45 976
8595.33 962
8596.20 996
8597.08 1001
8597.95 1031
8598.83 960
8599.70 938
8600.58 1037
8601.45 936
8602.33 958
8603.21 984
8604.08 941
8604.96 908
8605.83 956
8606.71 971
8607.58 971
8608.46 912
8609.34 960
8610.21 941
8611.09 915
8611.96 945
8612.84 976
8613.72 994
8614.59 1014
8615.47 1019
8616.34 940
8617.22 966
8618.10 1028
8618.97 1030
8619.85 1044
8620.73 1056
8621.60 1004
8622.48 1022
8623.36 1115
8624.23 1045
8625.11 1013
8625.99 1035
8626.86 1041
8627.74 998
8628.62 1068
8629.49 987
8630.37 1060
8631.25 1096
8632.12 1013
8633.00 1053
8633.88 981
8634.76 1097
8635.63 1128
8636.51 1093
8637.39 1040
8638.26 1151
8639.14 1200
8640.02 1186
8640.90 1151
8641.77 1160
8642.65 1150
8643.53 1089
8644.41 1171
8645.28 1173
8646.16 1124
8647.04 1098
8647.92 1127
8648.80 1176
8649.67 1129
8650.55 1186
8651.43 1179
8652.31 1184
8653.19 1168
8654.06 1178
8654.94 1115
8655.82 1138
8656.70 1211
8657.58 1209
8658.46 1177
8659.33 1113
8660.21 1183
8661.09 1220
8661.97 1203
8662.85 1189
8663.73 1202
8664.61 1128
8665.48 1164
8666.36 1311
8667.24 1244
8668.12 1390
8669.00 1571
8669.88 1624
8670.76 1808
8671.64 1950
8672.52 2150
8673.40 2203
8674.27 2251
8675.15 2227
8676.03 2131
8676.91 1959
8677.79 1820
8678.67 1647
8679.55 1440
8680.43 1418
8681.31 1439
8682.19 1463
8683.07 1357
8683.95 1373
8684.83 1422
8685.71 1494
8686.59 1675
8687.47 1854
8688.35 2072
8689.23 2250
8690.11 2495
8690.99 2731
8691.87 2826
8692.75 2803
8693.63 2636
8694.51 2376
8695.39 1983
8696.27 1823
8697.15 1718
8698.03 1461
8698.91 1384
8699.79 1332
8700.67 1240
8701.55 1176
8702.43 1093
8703.31 1152
8704.19 1134
8705.07 1082
8705.95 1099
8706.84 1042
8707.72 1080
8708.60 1073
8709.48 1044
8710.36 1062
8711.24 1039
8712.12 1021
8713.00 993
8713.88 1040
8714.76 1081
8715.65 1044
8716.53 942
8717.41 969
8718.29 975
8719.17 1050
8720.05 1007
8720.93 988
8721.82 992
8722.70 972
8723.58 984
8724.46 930
8725.34 1009
8726.22 938
8727.11 993
8727.99 1023
8728.87 1034
8729.75 1064
8730.63 980
8731.52 1019
8732.40 985
8733.28 1009
8734.16 1009
8735.05 999
8735.93 960
8736.81 944
8737.69 990
8738.58 975
8739.46 974
8740.34 923
8741.22 951
8742.11 967
8742.99 949
8743.87 907
8744.75 933
8745.64 972
8746.52 929
8747.40 960
8748.28 991
8749.17 989
8750.05 969
8750.93 979
8751.82 960
8752.70 1108
8753.58 1135
8754.47 1133
8755.35 1139
8756.23 1276
8757.12 1241
8758.00 1221
8758.88 1284
8759.77 1270
8760.65 1221
8761.53 1144
8762.42 1238
8763.30 1152
8764.19 1121
8765.07 1094
8765.95 1127
8766.84 1153
8767.72 1128
8768.60 1019
8769.49 1101
8770.37 1060
8771.26 1080
8772.14 1082
8773.03 921
8773.91 1019
8774.79 1003
8775.68 980
8776.56 916
8777.45 1022
8778.33 984
8779.22 839
8780.10 895
8780.98 953
8781.87 896
8782.75 877
8783.64 945
8784.52 889
8785.41 863
8786.29 859
8787.18 811
8788.06 839
8788.95 798
8789.83 837
8790.72 863
8791.60 856
8792.49 815
8793.37 893
8794.26 830
8795.14 792
8796.03 858
8796.92 852
8797.80 815
8798.69 792
8799.57 858
8800.46 918
8801.34 908
8802.23 816
8803.11 897
8804.00 898
8804.89 818
8805.77 813
8806.66 847
8807.54 803
8808.43 808
8809.32 805
8810.20 790
8811.09 797
8811.97 795
8812.86 885
8813.75 794
8814.63 834
8815.52 755
8816.41 803
8817.29 792
8818.18 803
8819.06 788
8819.95 772
8820.84 745
8821.72 785
8822.61 747
8823.50 737
8824.38 831
8825.27 835
8826.16 791
8827.05 803
8827.93 835
8828.82 855
8829.71 828
8830.59 772
8831.48 764
8832.37 763
8833.25 786
8834.14 782
8835.03 695
8835.92 759
8836.80 754
8837.69 712
8838.58 666
8839.47 731
8840.35 746
8841.24 743
8842.13 727
8843.02 766
8843.90 753
8844.79 778
8845.68 795
8846.57 820
8847.46 711
8848.34 754
8849.23 691
8850.12 706
8851.01 715
8851.90 656
8852.78 728
8853.67 694
8854.56 716
8855.45 745
8856.34 708
8857.23 703
8858.12 725
8859.00 744
8859.89 699
8860.78 677
8861.67 741
8862.56 758
8863.45 743
8864.34 720
8865.22 698
8866.11 696
8867.00 667
8867.89 662
8868.78 688
8869.67 713
8870.56 651
8871.45 681
8872.34 787
8873.23 719
8874.12 593
8875.00 633
8875.89 676
8876.78 741
8877.67 646
8878.56 657
8879.45 673
8880.34 667
8881.23 688
8882.12 742
8883.01 666
8883.90 727
8884.79 705
8885.68 694
8886.57 702
8887.46 651
8888.35 658
8889.24 651
8890.13 665
8891.02 655
8891.91 669
8892.80 637
8893.69 675
8894.58 624
8895.47 622
8896.36 639
8897.25 670
8898.14 705
8899.03 643
8899.92 680
8900.81 658
8901.71 644
8902.60 647
8903.49 715
8904.38 662
8905.27 649
8906.16 633
8907.05 648
8907.94 641
8908.83 718
8909.72 642
8910.61 633
8911.51 655
8912.40 637
8913.29 680
8914.18 590
8915.07 593
8915.96 655
8916.85 660
8917.75 642
8918.64 616
8919.53 643
8920.42 647
8921.31 610
8922.20 590
8923.09 608
8923.99 656
8924.88 611
8925.77 620
8926.66 609
8927.55 616
8928.45 600
8929.34 635
8930.23 652
8931.12 656
8932.01 637
8932.91 590
8933.80 639
8934.69 614
8935.58 624
8936.48 625
8937.37 600
8938.26 596
8939.15 576
8940.05 612
8940.94 576
8941.83 652
8942.72 671
8943.62 600
8944.51 595
8945.40 602
8946.30 608
8947.19 614
8948.08 611
8948.97 656
8949.87 606
8950.76 633
8951.65 654
8952.55 614
8953.44 605
8954.33 586
8955.23 593
8956.12 581
8957.01 603
8957.91 643
8958.80 636
8959.69 644
8960.59 665
8961.48 634
8962.38 632
8963.27 619
8964.16 637
8965.06 654
8965.95 703
8966.85 700
8967.74 663
8968.63 650
8969.53 616
8970.42 571
8971.32 596
8972.21 592
8973.10 582
8974.00 526
8974.89 548
8975.79 571
8976.68 627
8977.58 618
8978.47 611
8979.36 621
8980.26 605
8981.15 588
8982.05 585
8982.94 606
8983.84 533
8984.73 543
8985.63 555
8986.52 571
8987.42 552
8988.31 544
8989.21 587
8990.10 624
8991.00 613
8991.89 597
8992.79 555
8993.68 601
8994.58 613
8995.47 546
8996.37 501
8997.27 556
8998.16 593
8999.06 584
8999.95 532
9000.85 569
9001.74 614
9002.64 619
9003.53 600
9004.43 547
9005.33 592
9006.22 580
9007.12 607
9008.01 557
9008.91 564
9009.81 564
9010.70 544
9011.60 613
9012.49 621
9013.39 642
9014.29 577
9015.18 577
9016.08 633
9016.98 623
9017.87 611
9018.77 597
9019.67 608
9020.56 622
9021.46 597
9022.36 557
9023.25 546
9024.15 535
9025.05 516
9025.94 514
9026.84 510
9027.74 554
9028.63 593
9029.53 607
9030.43 548
9031.33 523
9032.22 528
9033.12 575
9034.02 558
9034.91 526
9035.81 554
9036.71 550
9037.61 550
9038.50 566
9039.40 625
9040.30 642
9041.20 637
9042.10 563
9042.99 615
9043.89 564
9044.79 516
9045.69 537
9046.58 568
9047.48 576
9048.38 621
9049.28 577
9050.18 596
9051.07 561
9051.97 576
9052.87 572
9053.77 537
9054.67 564
9055.57 596
9056.46 584
9057.36 602
9058.26 610
9059.16 579
9060.06 596
9060.96 614
9061.86 645
9062.75 595
9063.65 608
9064.55 578
9065.45 598
9066.35 576
9067.25 601
9068.15 578
9069.05 573
9069.95 622
9070.84 583
9071.74 558
9072.64 584
9073.54 590
9074.44 593
9075.34 532
9076.24 546
9077.14 574
9078.04 559
9078.94 606
9079.84 582
9080.74 622
9081.64 621
9082.54 621
9083.44 598
9084.34 678
9085.24 615
9086.14 596
9087.04 592
9087.94 651
9088.84 622
9089.74 616
9090.64 597
9091.54 600
9092.44 615
9093.34 596
9094.24 578
9095.14 564
9096.04 579
9096.94 576
9097.84 627
9098.74 657
9099.64 584
9100.54 556
9101.44 551
9102.34 615
9103.24 633
9104.14 611
9105.04 575
9105.95 576
9106.85 580
9107.75 612
9108.65 586
9109.55 605
9110.45 542
9111.35 508
9112.25 595
9113.15 615
9114.06 580
9114.96 591
9115.86 585
9116.76 632
9117.66 571
9118.56 517
9119.46 506
9120.37 521
9121.27 541
9122.17 556
9123.07 584
9123.97 582
9124.87 615
9125.78 562
9126.68 595
9127.58 572
9128.48 529
9129.38 567
9130.29 557
9131.19 590
9132.09 621
9132.99 603
9133.89 553
9134.80 566
9135.70 573
9136.60 567
9137.50 659
9138.41 626
9139.31 548
9140.21 549
9141.11 582
9142.02 542
9142.92 560
9143.82 620
9144.72 543
9145.63 579
9146.53 591
9147.43 539
9148.34 507
9149.24 522
9150.14 600
9151.05 595
9151.95 549
9152.85 562
9153.76 573
9154.66 568
9155.56 599
9156.47 585
9157.37 561
9158.27 564
9159.18 537
9160.08 472
9160.98 504
9161.89 557
9162.79 576
9163.69 592
9164.60 633
9165.50 583
9166.41 564
9167.31 559
9168.21 576
9169.12 519
9170.02 555
9170.93 578
9171.83 547
9172.73 579
9173.64 517
9174.54 485
9175.45 553
9176.35 596
9177.25 539
9178.16 536
9179.06 581
9179.97 622
9180.87 579
9181.78 534
9182.68 553
9183.59 516
9184.49 588
9185.40 571
9186.30 548
9187.21 522
9188.11 531
9189.02 616
9189.92 580
9190.83 533
9191.73 542
9192.64 645
9193.54 672
9194.45 578
9195.35 642
9196.26 613
9197.16 644
9198.07 630
9198.97 630
9199.88 659
9200.78 630
9201.69 628
9202.60 590
9203.50 651
9204.41 620
9205.31 582
9206.22 591
9207.13 659
9208.03 598
9208.94 607
9209.84 576
9210.75 576
9211.66 578
9212.56 529
9213.47 564
9214.37 579
9215.28 583
9216.19 593
9217.09 558
9218.00 552
9218.91 533
9219.81 552
9220.72 549
9221.63 539
9222.53 536
9223.44 536
9224.35 540
9225.25 489
9226.16 508
9227.07 539
9227.97 500
9228.88 559
9229.79 560
9230.69 553
9231.60 535
9232.51 537
9233.41 548
9234.32 603
9235.23 549
9236.14 594
9237.04 551
9237.95 526
9238.86 577
9239.77 579
9240.67 592
9241.58 535
9242.49 522
9243.40 497
9244.30 501
9245.21 525
9246.12 566
9247.03 547
9247.94 567
9248.84 566
9249.75 494
9250.66 559
9251.57 538
9252.48 524
9253.38 516
9254.29 559
9255.20 539
9256.11 582
9257.02 531
9257.93 547
9258.83 557
9259.74 495
9260.65 507
9261.56 509
9262.47 487
9263.38 541
9264.29 568
9265.19 527
9266.10 523
9267.01 586
9267.92 517
9268.83 507
9269.74 567
9270.65 521
9271.56 514
9272.47 534
9273.37 544
9274.28 517
9275.19 524
9276.10 544
9277.01 566
9277.92 528
9278.83 571
9279.74 570
9280.65 579
9281.56 556
9282.47 621
9283.38 563
9284.29 533
9285.20 569
9286.11 606
9287.02 536
9287.93 519
9288.84 536
9289.75 594
9290.66 547
9291.57 574
9292.48 559
9293.39 562
9294.30 654
9295.21 659
9296.12 604
9297.03 652
9297.94 618
9298.85 689
9299.76 648
9300.67 595
9301.58 659
9302.49 663
9303.40 703
9304.31 716
9305.22 633
9306.13 688
9307.04 759
9307.95 690
9308.87 741
9309.78 661
9310.69 713
9311.60 703
9312.51 665
9313.42 612
9314.33 634
9315.24 663
9316.15 673
9317.07 684
9317.98 638
9318.89 679
9319.80 665
9320.71 633
9321.62 648
9322.53 648
9323.45 624
9324.36 661
9325.27 653
9326.18 601
9327.09 626
9328.00 588
9328.92 560
9329.83 549
9330.74 561
9331.65 604
9332.56 610
9333.48 579
9334.39 570
9335.30 576
9336.21 595
9337.13 615
9338.04 606
9338.95 561
9339.86 604
9340.77 576
9341.69 609
9342.60 589
9343.51 610
9344.43 614
9345.34 632
9346.25 595
9347.16 590
9348.08 633
9348.99 562
9349.90 600
9350.81 570
9351.73 587
9352.64 583
9353.55 560
9354.47 528
9355.38 600
9356.29 603
9357.21 641
9358.12 585
9359.03 601
9359.95 558
9360.86 571
9361.77 581
9362.69 556
9363.60 591
9364.51 609
9365.43 646
9366.34 570
9367.26 583
9368.17 518
9369.08 567
9370.00 561
9370.91 602
9371.82 629
9372.74 648
9373.65 581
9374.57 623
9375.48 661
9376.40 604
9377.31 623
9378.22 615
9379.14 641
9380.05 641
9380.97 619
9381.88 642
9382.80 655
9383.71 578
9384.62 594
9385.54 638
9386.45 630
9387.37 690
9388.28 667
9389.20 669
9390.11 697
9391.03 686
9391.94 651
9392.86 732
9393.77 822
9394.69 774
9395.60 708
9396.52 682
9397.43 621
9398.35 632
9399.26 650
9400.18 644
9401.10 640
9402.01 694
9402.93 636
9403.84 587
9404.76 614
9405.67 660
9406.59 659
9407.50 613
9408.42 597
9409.34 597
9410.25 654
9411.17 625
9412.08 627
9413.00 638
9413.92 650
9414.83 596
9415.75 562
9416.66 625
9417.58 626
9418.50 585
9419.41 647
9420.33 653
9421.25 654
9422.16 631
9423.08 655
9423.99 625
9424.91 664
9425.83 689
9426.74 665
9427.66 688
9428.58 658
9429.49 617
9430.41 698
9431.33 738
9432.25 752
9433.16 778
9434.08 759
9435.00 746
9435.91 780
9436.83 751
9437.75 710
9438.67 685
9439.58 725
9440.50 713
9441.42 756
9442.33 698
9443.25 768
9444.17 723
9445.09 737
9446.00 783
9446.92 812
9447.84 907
9448.76 964
9449.68 975
9450.59 1059
9451.51 1158
9452.43 1126
9453.35 1099
9454.26 992
9455.18 950
9456.10 892
9457.02 861
9457.94 775
9458.86 747
9459.77 767
9460.69 724
9461.61 758
9462.53 735
9463.45 791
9464.37 792
9465.28 720
9466.20 748
9467.12 740
9468.04 731
9468.96 751
9469.88 757
9470.80 715
9471.72 716
9472.63 685
9473.55 796
9474.47 804
9475.39 788
9476.31 836
9477.23 899
9478.15 968
9479.07 916
9479.99 887
9480.91 949
9481.83 875
9482.74 897
9483.66 830
9484.58 761
9485.50 786
9486.42 794
9487.34 771
9488.26 736
9489.18 744
9490.10 690
9491.02 705
9491.94 711
9492.86 725
9493.78 694
9494.70 738
9495.62 678
9496.54 682
9497.46 650
9498.38 719
9499.30 668
9500.22 660
9501.14 696
9502.06 733
9502.98 661
9503.90 690
9504.82 758
9505.74 766
9506.66 712
9507.59 702
9508.51 761
9509.43 702
9510.35 706
9511.27 671
9512.19 752
9513.11 786
9514.03 737
9514.95 745
9515.87 779
9516.79 764
9517.71 694
9518.64 726
9519.56 707
9520.48 714
9521.40 661
9522.32 722
9523.24 698
9524.16 754
9525.08 769
9526.01 793
9526.93 831
9527.85 839
9528.77 866
9529.69 832
9530.61 905
9531.54 930
9532.46 868
9533.38 890
9534.30 869
9535.22 851
9536.15 837
9537.07 809
9537.99 797
9538.91 789
9539.83 838
9540.76 776
9541.68 791
9542.60 740
9543.52 757
9544.45 763
9545.37 764
9546.29 837
9547.21 740
9548.14 758
9549.06 773
9549.98 767
9550.90 721
9551.83 737
9552.75 720
9553.67 787
9554.59 778
9555.52 845
9556.44 813
9557.36 775
9558.29 872
9559.21 847
9560.13 848
9561.06 835
9561.98 840
9562.90 852
9563.83 766
9564.75 774
9565.67 747
9566.60 736
9567.52 699
9568.44 771
9569.37 801
9570.29 754
9571.21 753
9572.14 798
9573.06 727
9573.98 743
9574.91 743
9575.83 712
9576.76 782
9577.68 815
9578.60 785
9579.53 719
9580.45 712
9581.38 824
9582.30 836
9583.23 801
9584.15 746
9585.07 719
9586.00 760
9586.92 779
9587.85 796
9588.77 783
9589.70 824
9590.62 796
9591.55 777
9592.47 808
9593.40 837
9594.32 771
9595.24 756
9596.17 736
9597.09 842
9598.02 831
9598.94 824
9599.87 879
9600.79 862
9601.72 857
9602.65 836
9603.57 817
9604.50 885
9605.42 858
9606.35 846
9607.27 893
9608.20 808
9609.12 872
9610.05 830
9610.97 960
9611.90 896
9612.83 927
9613.75 928
9614.68 859
9615.60 933
9616.53 926
9617.45 931
9618.38 911
9619.31 918
9620.23 937
9621.16 941
9622.08 944
9623.01 928
9623.94 945
9624.86 988
9625.79 963
9626.72 886
9627.64 1030
9628.57 1093
9629.50 1074
9630.42 1099
9631.35 1103
9632.27 1061
9633.20 1026
9634.13 1091
9635.06 1147
9635.98 1054
9636.91 1114
9637.84 1165
9638.76 1149
9639.69 1110
9640.62 1127
9641.54 1191
9642.47 1237
9643.40 1311
9644.33 1416
9645.25 1447
9646.18 1520
9647.11 1622
9648.03 1629
9648.96 1703
9649.89 1623
9650.82 1689
9651.74 1623
9652.67 1523
9653.60 1485
9654.53 1434
9655.46 1389
9656.38 1384
9657.31 1416
9658.24 1333
9659.17 1391
9660.09 1382
9661.02 1336
9661.95 1403
9662.88 1449
9663.81 1479
9664.74 1598
9665.66 1644
9666.59 1588
9667.52 1575
9668.45 1690
9669.38 1609
9670.31 1588
9671.23 1600
9672.16 1530
9673.09 1628
9674.02 1569
9674.95 1592
9675.88 1568
9676.81 1579
9677.73 1652
9678.66 1646
9679.59 1686
9680.52 1733
9681.45 1723
9682.38 1794
9683.31 1706
9684.24 1683
9685.17 1747
9686.10 1837
9687.03 1843
9687.95 1909
9688.88 1923
9689.81 2054
9690.74 2048
9691.67 2029
9692.60 2153
9693.53 2315
9694.46 2588
9695.39 2872
9696.32 3162
9697.25 3310
9698.18 3244
9699.11 3229
9700.04 3087
9700.97 2873
9701.90 2683
9702.83 2344
9703.76 2169
9704.69 2003
9705.62 1854
9706.55 1782
9707.48 1807
9708.41 1792
9709.34 1737
9710.27 1883
9711.20 1955
9712.13 2095
9713.06 2101
9713.99 2023
9714.92 1957
9715.85 2021
9716.79 1895
9717.72 1831
9718.65 1853
9719.58 1692
9720.51 1612
9721.44 1503
9722.37 1481
9723.30 1477
9724.23 1530
9725.16 1525
9726.09 1647
9727.03 1522
9727.96 1547
9728.89 1579
9729.82 1581
9730.75 1656
9731.68 1647
9732.61 1631
9733.55 1606
9734.48 1660
9735.41 1654
9736.34 1499
9737.27 1528
9738.20 1462
9739.14 1404
9740.07 1408
9741.00 1358
9741.93 1388
9742.86 1294
9743.79 1284
9744.73 1316
9745.66 1243
9746.59 1273
9747.52 1301
9748.46 1352
9749.39 1266
9750.32 1314
9751.25 1242
9752.18 1239
9753.12 1317
9754.05 1225
9754.98 1296
9755.91 1315
9756.85 1324
9757.78 1331
9758.71 1304
9759.65 1357
9760.58 1361
9761.51 1345
9762.44 1422
9763.38 1410
9764.31 1389
9765.24 1346
9766.18 1446
9767.11 1446
9768.04 1461
9768.98 1473
9769.91 1439
9770.84 1492
9771.78 1541
9772.71 1495
9773.64 1557
9774.58 1543
9775.51 1696
9776.44 1718
9777.38 1755
9778.31 1893
9779.24 1971
9780.18 1955
9781.11 1916
9782.05 1972
9782.98 1905
9783.91 1801
9784.85 1749
9785.78 1661
9786.71 1698
9787.65 1566
9788.58 1508
9789.52 1454
9790.45 1502
9791.39 1377
9792.32 1433
9793.25 1535
9794.19 1608
9795.12 1580
9796.06 1654
9796.99 1725
9797.93 1672
9798.86 1651
9799.80 1570
9800.73 1423
9801.67 1455
9802.60 1405
9803.54 1283
9804.47 1286
9805.41 1231
9806.34 1188
9807.28 1100
9808.21 1128
9809.15 1112
9810.08 1093
9811.02 1099
9811.95 1090
9812.89 1120
9813.82 1109
9814.76 1053
9815.69 1109
9816.63 1067
9817.56 1084
9818.50 1116
9819.43 1034
9820.37 1037
9821.31 1029
9822.24 1036
9823.18 1051
9824.11 1045
9825.05 1001
9825.99 995
9826.92 941
9827.86 1007
9828.79 1007
9829.73 945
9830.67 946
9831.60 945
9832.54 985
9833.47 974
9834.41 1028
9835.35 935
9836.28 950
9837.22 965
9838.16 971
9839.09 947
9840.03 997
9840.97 999
9841.90 1056
9842.84 1054
9843.78 1041
9844.71 1001
9845.65 972
9846.59 956
9847.52 985
9848.46 927
9849.40 1035
9850.34 975
9851.27 912
9852.21 922
9853.15 939
9854.08 1011
9855.02 955
9855.96 1016
9856.90 1074
9857.83 1065
9858.77 1014
9859.71 962
9860.65 966
9861.58 948
9862.52 941
9863.46 992
9864.40 1010
9865.33 923
9866.27 1020
9867.21 977
9868.15 978
9869.09 1017
9870.02 1038
9870.96 1064
9871.90 1058
9872.84 1044
9873.78 1022
9874.72 985
9875.65 955
9876.59 952
9877.53 1019
9878.47 1006
9879.41 941
9880.35 952
9881.28 972
9882.22 996
9883.16 958
9884.10 900
9885.04 930
9885.98 921
9886.92 971
9887.86 925
9888.79 912
9889.73 926
9890.67 889
9891.61 917
9892.55 903
9893.49 908
9894.43 932
9895.37 835
9896.31 877
9897.25 921
9898.19 848
9899.13 888
9900.07 977
9901.00 959
9901.94 885
9902.88 913
9903.82 895
9904.76 880
9905.70 880
9906.64 919
9907.58 998
9908.52 978
9909.46 968
9910.40 1027
9911.34 1007
9912.28 956
9913.22 928
9914.16 996
9915.10 959
9916.04 981
9916.98 996
9917.92 1034
9918.86 1015
9919.80 1104
9920.74 1316
9921.69 1534
9922.63 1822
9923.57 1892
9924.51 2102
9925.45 2179
9926.39 2253
9927.33 2083
9928.27 1907
9929.21 1650
9930.15 1543
9931.09 1405
9932.03 1251
9932.97 1133
9933.92 1081
9934.86 998
9935.80 959
9936.74 956
9937.68 898
9938.62 940
9939.56 908
9940.50 930
9941.45 897
9942.39 953
9943.33 935
9944.27 952
9945.21 938
9946.15 932
9947.10 999
9948.04 930
9948.98 947
9949.92 944
9950.86 930
9951.80 921
9952.75 999
9953.69 952
9954.63 930
9955.57 929
9956.52 838
9957.46 837
9958.40 846
9959.34 842
9960.28 817
9961.23 805
9962.17 831
9963.11 890
9964.05 875
9965.00 813
9965.94 810
9966.88 801
9967.82 813
9968.77 810
9969.71 837
9970.65 751
9971.60 739
9972.54 787
9973.48 845
9974.42 810
9975.37 762
9976.31 753
9977.25 756
9978.20 721
9979.14 731
9980.08 720
9981.03 789
9981.97 767
9982.91 790
9983.86 741
9984.80 743
9985.74 756
9986.69 753
9987.63 713
9988.57 684
9989.52 774
9990.46 797
9991.41 730
9992.35 702
9993.29 738
9994.24 765
9995.18 726
9996.13 793
9997.07 798
9998.01 735
9998.96 702
9999.90 749
10000.85 751
10001.79 716
10002.74 731
10003.68 722
10004.62 753
10005.57 723
10006.51 725
10007.46 728
10008.40 720
10009.35 723
10010.29 733
10011.24 707
10012.18 735
10013.13 782
10014.07 726
10015.02 696
10015.96 717
10016.91 712
10017.85 717
10018.80 676
10019.74 706
10020.69 680
10021.63 728
10022.58 726
10023.52 790
10024.47 759
10025.41 722
10026.36 695
10027.30 699
10028.25 720
10029.19 730
10030.14 756
10031.09 717
10032.03 724
10032.98 690
10033.92 699
10034.87 713
10035.82 698
10036.76 721
10037.71 692
10038.65 718
10039.60 688
10040.55 724
10041.49 699
10042.44 628
10043.38 630
10044.33 644
10045.28 646
10046.22 587
10047.17 638
10048.12 657
10049.06 642
10050.01 688
10050.96 610
10051.90 602
10052.85 661
10053.80 647
10054.74 694
10055.69 655
10056.64 728
10057.58 729
10058.53 700
10059.48 658
10060.42 641
10061.37 678
10062.32 634
10063.27 620
10064.21 606
10065.16 608
10066.11 641
10067.06 668
10068.00 642
10068.95 667
10069.90 627
10070.85 643
10071.79 654
10072.74 536
10073.69 625
10074.64 626
10075.58 672
10076.53 694
10077.48 613
10078.43 637
10079.38 684
10080.32 671
10081.27 604
10082.22 609
10083.17 575
10084.12 649
10085.06 635
10086.01 579
10086.96 605
10087.91 610
10088.86 598
10089.81 647
10090.75 606
10091.70 567
10092.65 572
10093.60 563
10094.55 596
10095.50 606
10096.45 569
10097.40 593
10098.34 604
10099.29 600
10100.24 643
10101.19 605
10102.14 618
10103.09 592
10104.04 591
10104.99 623
10105.94 589
10106.89 587
10107.84 605
10108.78 586
10109.73 629
10110.68 609
10111.63 557
10112.58 631
10113.53 625
10114.48 571
10115.43 573
10116.38 599
10117.33 600
10118.28 578
10119.23 515
10120.18 525
10121.13 578
10122.08 600
10123.03 615
10123.98 660
10124.93 571
10125.88 590
10126.83 613
10127.78 590
10128.73 556
10129.68 608
10130.63 546
10131.58 603
10132.53 610
10133.48 592
10134.43 575
10135.38 586
10136.34 608
10137.29 614
10138.24 581
10139.19 616
10140.14 591
10141.09 568
10142.04 550
10142.99 599
10143.94 632
10144.89 619
10145.84 643
10146.80 645
10147.75 595
10148.70 577
10149.65 624
10150.60 568
10151.55 568
10152.50 560
10153.45 605
10154.41 549
10155.36 612
10156.31 590
10157.26 583
10158.21 593
10159.16 591
10160.12 619
10161.07 631
10162.02 599
10162.97 557
10163.92 661
10164.88 693
10165.83 653
10166.78 604
10167.73 605
10168.68 633
10169.64 612
10170.59 600
10171.54 627
10172.49 675
10173.45 691
10174.40 624
10175.35 620
10176.30 662
10177.26 650
10178.21 656
10179.16 702
10180.11 674
10181.07 696
10182.02 625
10182.97 671
10183.92 693
10184.88 752
10185.83 740
10186.78 675
10187.74 680
10188.69 654
10189.64 659
10190.60 695
10191.55 694
10192.50 674
10193.46 730
10194.41 775
10195.36 771
10196.32 736
10197.27 779
10198.22 715
10199.18 792
10200.13 789
10201.08 747
10202.04 783
10202.99 826
10203.95 964
10204.90 935
10205.85 949
10206.81 890
10207.76 876
10208.72 869
10209.67 851
10210.62 818
10211.58 759
10212.53 773
10213.49 809
10214.44 803
10215.40 737
10216.35 753
10217.30 731
10218.26 710
10219.21 674
10220.17 698
10221.12 723
10222.08 767
10223.03 738
10223.99 728
10224.94 714
10225.90 731
10226.85 772
10227.81 753
10228.76 805
10229.72 767
10230.67 823
10231.63 952
10232.58 1033
10233.54 964
10234.49 954
10235.45 993
10236.40 917
10237.36 876
10238.31 879
10239.27 857
10240.22 751
10241.18 698
10242.14 713
10243.09 679
10244.05 667
10245.00 760
10245.96 699
10246.91 674
10247.87 651
10248.83 640
10249.78 607
10250.74 592
10251.69 626
10252.65 636
10253.61 637
10254.56 641
10255.52 596
10256.48 592
10257.43 602
10258.39 567
10259.34 580
10260.30 617
10261.26 558
10262.21 569
10263.17 639
10264.13 584
10265.08 626
10266.04 581
10267.00 585
10267.95 605
10268.91 532
10269.87 551
10270.82 588
10271.78 587
10272.74 573
10273.70 566
10274.65 585
10275.61 564
10276.57 632
10277.52 614
10278.48 555
10279.44 567
10280.40 574
10281.35 576
10282.31 614
10283.27 623
10284.23 588
10285.18 548
10286.14 565
10287.10 579
10288.06 607
10289.02 638
10289.97 613
10290.93 599
10291.89 627
10292.85 594
10293.81 662
10294.76 651
10295.72 556
10296.68 555
10297.64 561
10298.60 611
10299.55 633
10300.51 684
10301.47 621
10302.43 572
10303.39 573
10304.35 559
10305.31 533
10306.26 560
10307.22 546
10308.18 557
10309.14 556
10310.10 595
10311.06 570
10312.02 574
10312.98 563
10313.93 584
10314.89 573
10315.85 582
10316.81 545
10317.77 596
10318.73 554
10319.69 583
10320.65 583
10321.61 583
10322.57 563
10323.53 564
10324.49 590
10325.45 621
10326.40 627
10327.36 636
10328.32 622
10329.28 646
10330.24 658
10331.20 634
10332.16 592
10333.12 598
10334.08 596
10335.04 592
10336.00 565
10336.96 591
10337.92 556
10338.88 525
10339.84 581
10340.80 598
10341.76 531
10342.72 609
10343.68 556
10344.64 586
10345.61 627
10346.57 520
10347.53 521
10348.49 497
10349.45 526
10350.41 536
10351.37 542
10352.33 501
10353.29 491
10354.25 502
10355.21 517
10356.17 513
10357.13 513
10358.10 515
10359.06 525
10360.02 536
10360.98 503
10361.94 499
10362.90 515
10363.86 554
10364.82 598
10365.79 578
10366.75 537
10367.71 490
10368.67 500
10369.63 543
10370.59 514
10371.55 503
10372.52 497
10373.48 525
10374.44 521
10375.40 471
10376.36 533
10377.33 520
10378.29 488
10379.25 511
10380.21 508
10381.17 568
10382.14 514
10383.10 506
10384.06 576
10385.02 534
10385.98 505
10386.95 515
10387.91 457
10388.87 472
10389.83 548
10390.80 466
10391.76 550
10392.72 496
10393.68 478
10394.65 476
10395.61 481
10396.57 501
10397.54 481
10398.50 458
10399.46 494
10400.42 471
10401.39 493
10402.35 481
10403.31 499
10404.28 502
10405.24 538
10406.20 489
10407.17 508
10408.13 551
10409.09 545
10410.06 501
10411.02 546
10411.98 546
10412.95 587
10413.91 591
10414.88 575
10415.84 563
10416.80 643
10417.77 653
10418.73 605
10419.69 605
10420.66 585
10421.62 581
10422.59 570
10423.55 538
10424.51 528
10425.48 534
10426.44 526
10427.41 505
10428.37 498
10429.34 479
10430.30 479
10431.26 446
10432.23 500
10433.19 505
10434.16 489
10435.12 475
10436.09 448
10437.05 469
10438.02 456
10438.98 447
10439.95 478
10440.91 489
10441.88 476
10442.84 469
10443.81 488
10444.77 469
10445.74 458
10446.70 449
10447.67 430
10448.63 465
10449.60 510
10450.56 512
10451.53 477
10452.49 494
10453.46 496
10454.42 464
10455.39 444
10456.36 458
10457.32 493
10458.29 502
10459.25 458
10460.22 447
10461.18 433
10462.15 437
10463.12 453
10464.08 424
10465.05 452
10466.01 474
10466.98 432
10467.95 459
10468.91 451
10469.88 458
10470.84 463
10471.81 474
10472.78 464
10473.74 454
10474.71 415
10475.68 471
10476.64 428
10477.61 441
10478.58 463
10479.54 454
10480.51 457
10481.48 431
10482.44 452
10483.41 458
10484.38 425
10485.34 466
10486.31 450
10487.28 395
10488.25 402
10489.21 445
10490.18 448
10491.15 444
10492.11 436
10493.08 426
10494.05 469
10495.02 463
10495.98 475
10496.95 433
10497.92 417
10498.89 436
10499.85 483
10500.82 499
10501.79 421
10502.76 425
10503.72 422
10504.69 439
10505.66 424
10506.63 376
10507.60 396
10508.56 474
10509.53 455
10510.50 461
10511.47 439
10512.44 449
10513.40 438
10514.37 449
10515.34 452
10516.31 385
10517.28 445
10518.25 467
10519.22 458
10520.18 482
10521.15 458
10522.12 440
10523.09 430
10524.06 378
10525.03 392
10526.00 447
10526.96 429
10527.93 449
10528.90 441
10529.87 401
10530.84 396
10531.81 471
10532.78 445
10533.75 416
10534.72 436
10535.69 428
10536.66 463
10537.63 428
10538.59 429
10539.56 460
10540.53 453
10541.50 450
10542.47 431
10543.44 422
10544.41 441
10545.38 433
10546.35 417
10547.32 422
10548.29 398
10549.26 427
10550.23 444
10551.20 412
10552.17 413
10553.14 462
10554.11 436
10555.08 487
10556.05 526
10557.02 471
10557.99 546
10558.96 602
10559.93 498
10560.90 523
10561.87 510
10562.84 517
10563.81 478
10564.79 491
10565.76 505
10566.73 492
10567.70 452
10568.67 453
10569.64 441
10570.61 450
10571.58 453
10572.55 451
10573.52 437
10574.49 454
10575.47 424
10576.44 395
10577.41 438
10578.38 471
10579.35 428
10580.32 401
10581.29 421
10582.26 517
10583.24 483
10584.21 431
10585.18 459
10586.15 452
10587.12 467
10588.09 432
10589.07 444
10590.04 471
10591.01 486
10591.98 473
10592.95 457
10593.92 481
10594.90 430
10595.87 424
10596.84 438
10597.81 408
10598.78 459
10599.76 438
10600.73 383
10601.70 418
10602.67 425
10603.65 467
10604.62 458
10605.59 438
10606.56 427
10607.54 442
10608.51 410
10609.48 409
10610.45 432
10611.43 365
10612.40 416
10613.37 427
10614.35 448
10615.32 423
10616.29 455
10617.26 442
10618.24 492
10619.21 472
10620.18 549
10621.16 476
10622.13 486
10623.10 477
10624.08 440
10625.05 496
10626.02 473
10627.00 455
10627.97 449
10628.94 485
10629.92 441
10630.89 454
10631.87 454
10632.84 484
10633.81 551
10634.79 516
10635.76 581
10636.73 547
10637.71 536
10638.68 490
10639.66 475
10640.63 520
10641.60 505
10642.58 504
10643.55 446
10644.53 407
10645.50 431
10646.48 481
10647.45 433
10648.43 451
10649.40 450
10650.37 446
10651.35 438
10652.32 393
10653.30 429
10654.27 419
10655.25 419
10656.22 474
10657.20 452
10658.17 419
10659.15 440
10660.12 452
10661.10 436
10662.07 444
10663.05 449
10664.02 460
10665.00 415
10665.97 407
10666.95 384
10667.92 387
10668.90 384
10669.87 408
10670.85 401
10671.83 390
10672.80 429
10673.78 451
10674.75 419
10675.73 426
10676.70 479
10677.68 473
10678.66 448
10679.63 456
10680.61 498
10681.58 472
10682.56 469
10683.54 423
10684.51 438
10685.49 446
10686.46 418
10687.44 460
10688.42 401
10689.39 413
10690.37 416
10691.35 403
10692.32 460
10693.30 449
10694.28 406
10695.25 445
10696.23 407
10697.21 403
10698.18 480
10699.16 409
10700.14 414
10701.11 388
10702.09 383
10703.07 416
10704.04 425
10705.02 411
10706.00 395
10706.97 404
10707.95 419
10708.93 418
10709.91 430
10710.88 397
10711.86 411
10712.84 370
10713.82 407
10714.79 421
10715.77 412
10716.75 376
10717.73 421
10718.70 411
10719.68 374
10720.66 394
10721.64 383
10722.61 403
10723.59 395
10724.57 435
10725.55 380
10726.53 420
10727.50 407
10728.48 380
10729.46 420
10730.44 424
10731.42 444
10732.40 425
10733.37 444
10734.35 430
10735.33 445
10736.31 391
10737.29 443
10738.27 428
10739.25 455
10740.22 415
10741.20 484
10742.18 415
10743.16 439
10744.14 459
10745.12 417
10746.10 399
10747.08 384
10748.05 413
10749.03 435
10750.01 420
10750.99 374
10751.97 434
10752.95 451
10753.93 410
10754.91 507
10755.89 492
10756.87 443
10757.85 416
10758.83 405
10759.81 442
10760.79 458
10761.77 453
10762.75 454
10763.73 407
10764.71 451
10765.68 457
10766.66 477
10767.64 479
10768.62 468
10769.60 452
10770.58 443
10771.56 430
10772.54 454
10773.53 466
10774.51 467
10775.49 423
10776.47 450
10777.45 471
10778.43 491
10779.41 484
10780.39 432
10781.37 447
10782.35 466
10783.33 505
10784.31 477
10785.29 483
10786.27 463
10787.25 424
10788.23 464
10789.21 428
10790.20 467
10791.18 411
10792.16 424
10793.14 435
10794.12 430
10795.10 424
10796.08 476
10797.06 427
10798.04 390
10799.03 405
10800.01 418
10800.99 421
10801.97 430
10802.95 483
10803.93 469
10804.91 442
10805.90 404
10806.88 459
10807.86 434
10808.84 433
10809.82 432
10810.81 407
10811.79 447
10812.77 476
10813.75 432
10814.73 441
10815.72 477
10816.70 442
10817.68 424
10818.66 440
10819.64 435
10820.63 440
10821.61 478
10822.59 510
10823.57 467
10824.56 454
10825.54 455
10826.52 425
10827.50 455
10828.49 423
10829.47 454
10830.45 430
10831.44 436
10832.42 449
10833.40 455
10834.38 427
10835.37 448
10836.35 424
10837.33 423
10838.32 447
10839.30 488
10840.28 457
10841.27 391
10842.25 456
10843.23 460
10844.22 481
10845.20 418
10846.18 449
10847.17 384
10848.15 450
10849.13 462
10850.12 470
10851.10 421
10852.09 450
10853.07 440
10854.05 413
10855.04 475
10856.02 457
10857.00 461
10857.99 470
10858.97 444
10859.96 417
10860.94 456
10861.93 524
10862.91 478
10863.89 474
10864.88 433
10865.86 444
10866.85 452
10867.83 457
10868.82 458
10869.80 484
10870.79 496
10871.77 492
10872.75 491
10873.74 517
10874.72 488
10875.71 467
10876.69 463
10877.68 467
10878.66 470
10879.65 515
10880.63 492
10881.62 523
10882.60 527
10883.59 525
10884.57 549
10885.56 548
10886.55 559
10887.53 532
10888.52 526
10889.50 563
10890.49 571
10891.47 552
10892.46 583
10893.44 577
10894.43 533
10895.42 513
10896.40 487
10897.39 515
10898.37 545
10899.36 578
10900.34 543
10901.33 538
10902.32 515
10903.30 569
10904.29 525
10905.27 516
10906.26 522
10907.25 543
10908.23 563
10909.22 572
10910.21 615
10911.19 594
10912.18 574
10913.17 541
10914.15 563
10915.14 591
10916.13 601
10917.11 571
10918.10 653
10919.09 590
10920.07 595
10921.06 596
10922.05 623
10923.03 611
10924.02 601
10925.01 621
10926.00 597
10926.98 614
10927.97 580
10928.96 588
10929.94 587
10930.93 605
10931.92 589
10932.91 604
10933.89 570
10934.88 614
10935.87 613
10936.86 659
10937.84 612
10938.83 647
10939.82 724
10940.81 697
10941.80 646
10942.78 659
10943.77 693
10944.76 698
10945.75 685
10946.74 683
10947.72 732
10948.71 751
10949.70 784
10950.69 799
10951.68 843
10952.66 859
10953.65 937
10954.64 1018
10955.63 1095
10956.62 1025
10957.61 1006
10958.60 1063
10959.58 1002
10960.57 938
10961.56 985
10962.55 943
10963.54 850
10964.53 818
10965.52 841
10966.51 820
10967.49 843
10968.48 776
10969.47 741
10970.46 674
10971.45 739
10972.44 739
10973.43 756
10974.42 713
10975.41 782
10976.40 743
10977.39 768
10978.38 780
10979.37 821
10980.36 821
10981.35 809
10982.34 826
10983.32 761
10984.31 836
10985.30 849
10986.29 852
10987.28 878
10988.27 850
10989.26 854
10990.25 974
10991.24 985
10992.23 1029
10993.22 1127
10994.21 1210
10995.20 1405
10996.20 1419
10997.19 1495
10998.18 1555
10999.17 1506
11000.16 1496
11001.15 1384
11002.14 1226
11003.13 1142
11004.12 1081
11005.11 1015
11006.10 937
11007.09 848
11008.08 812
11009.07 815
11010.06 759
11011.06 773
11012.05 714
11013.04 766
11014.03 759
11015.02 780
11016.01 766
11017.00 740
11017.99 765
11018.98 720
11019.98 706
11020.97 694
11021.96 699
11022.95 725
11023.94 721
11024.93 697
11025.93 660
11026.92 729
11027.91 639
11028.90 626
11029.89 655
11030.88 669
11031.88 714
11032.87 657
11033.86 681
11034.85 662
11035.84 655
11036.84 615
11037.83 637
11038.82 645
11039.81 616
11040.81 567
11041.80 628
11042.79 632
11043.78 605
11044.77 594
11045.77 624
11046.76 607
11047.75 607
11048.75 620
11049.74 565
11050.73 599
11051.72 621
11052.72 557
11053.71 574
11054.70 556
11055.70 555
11056.69 601
11057.68 557
11058.67 558
11059.67 572
11060.66 571
11061.65 582
11062.65 591
11063.64 590
11064.63 613
11065.63 545
11066.62 599
11067.61 613
11068.61 613
11069.60 604
11070.60 578
11071.59 643
11072.58 592
11073.58 572
11074.57 600
11075.56 614
11076.56 600
11077.55 609
11078.55 584
11079.54 622
11080.53 586
11081.53 613
11082.52 585
11083.52 650
11084.51 629
11085.51 546
11086.50 551
11087.49 537
11088.49 589
11089.48 596
11090.48 600
11091.47 558
11092.47 619
11093.46 569
11094.46 567
11095.45 607
11096.45 604
11097.44 618
11098.44 589
11099.43 563
11100.43 577
11101.42 564
11102.42 580
11103.41 578
11104.41 545
11105.40 558
11106.40 568
11107.39 549
11108.39 557
11109.38 569
11110.38 524
11111.37 578
11112.37 582
11113.37 561
11114.36 592
11115.36 523
11116.35 570
11117.35 600
11118.34 573
11119.34 611
11120.34 644
11121.33 668
11122.33 725
11123.32 690
11124.32 736
11125.32 704
11126.31 694
11127.31 671
11128.30 628
11129.30 662
11130.30 659
11131.29 616
11132.29 605
11133.29 564
11134.28 551
11135.28 604
11136.28 520
11137.27 543
11138.27 547
11139.27 564
11140.26 561
11141.26 592
11142.26 580
11143.25 623
11144.25 565
11145.25 612
11146.24 612
11147.24 558
11148.24 549
11149.24 580
11150.23 536
11151.23 500
11152.23 511
11153.23 496
11154.22 541
11155.22 506
11156.22 524
11157.22 492
11158.21 520
11159.21 511
11160.21 502
11161.21 472
11162.20 495
11163.20 556
11164.20 501
11165.20 509
11166.20 534
11167.19 511
11168.19 467
11169.19 517
11170.19 541
11171.19 488
11172.18 494
11173.18 518
11174.18 560
11175.18 528
11176.18 494
11177.18 481
11178.17 515
11179.17 477
11180.17 492
11181.17 466
11182.17 527
11183.17 519
11184.17 530
11185.16 553
11186.16 522
11187.16 513
11188.16 551
11189.16 549
11190.16 519
11191.16 535
11192.16 538
11193.16 573
11194.16 526
11195.16 537
11196.15 540
11197.15 528
11198.15 450
11199.15 521
11200.15 498
11201.15 524
11202.15 476
11203.15 472
11204.15 502
11205.15 528
11206.15 575
11207.15 529
11208.15 550
11209.15 521
11210.15 488
11211.15 484
11212.15 530
11213.15 488
11214.15 536
11215.15 470
11216.15 469
11217.15 459
11218.15 511
11219.15 449
11220.15 516
11221.15 442
11222.15 520
11223.15 531
11224.15 516
11225.15 489
11226.15 465
11227.16 482
11228.16 450
11229.16 491
11230.16 462
11231.16 465
11232.16 498
11233.16 482
11234.16 447
11235.16 486
11236.16 477
11237.16 474
11238.17 452
11239.17 437
11240.17 458
11241.17 463
11242.17 479
11243.17 475
11244.17 483
11245.18 410
11246.18 484
11247.18 467
11248.18 517
11249.18 477
11250.18 449
11251.19 440
11252.19 462
11253.19 501
11254.19 525
11255.19 489
11256.19 510
11257.20 484
11258.20 465
11259.20 478
11260.20 469
11261.21 477
11262.21 510
11263.21 491
11264.21 493
11265.21 518
11266.22 487
11267.22 463
11268.22 477
11269.22 474
11270.23 549
11271.23 549
11272.23 499
11273.24 504
11274.24 573
11275.24 544
11276.24 556
11277.25 557
11278.25 578
11279.25 512
11280.26 536
11281.26 516
11282.26 518
11283.27 546
11284.27 552
11285.27 523
11286.28 538
11287.28 513
11288.28 554
11289.29 540
11290.29 498
11291.29 449
11292.30 460
11293.30 522
11294.30 496
11295.31 486
11296.31 455
11297.31 495
11298.32 524
11299.32 514
11300.33 467
11301.33 484
11302.33 533
11303.34 489
11304.34 496
11305.35 516
11306.35 522
11307.36 571
11308.36 692
11309.36 661
11310.37 621
11311.37 608
11312.38 612
11313.38 615
11314.39 637
11315.39 565
11316.40 557
11317.40 495
11318.41 442
11319.41 452
11320.41 452
11321.42 503
11322.42 440
11323.43 489
11324.43 461
11325.44 489
11326.44 502
11327.45 453
11328.46 419
11329.46 441
11330.47 423
11331.47 392
11332.48 434
11333.48 467
11334.49 438
11335.49 420
11336.50 469
11337.50 411
11338.51 464
11339.52 457
11340.52 441
11341.53 408
11342.53 440
11343.54 408
11344.54 437
11345.55 432
11346.56 469
11347.56 408
11348.57 413
11349.58 413
11350.58 423
11351.59 465
11352.59 436
11353.60 460
11354.61 429
11355.61 450
11356.62 443
11357.63 475
11358.63 454
11359.64 461
11360.65 485
11361.65 468
11362.66 443
11363.67 441
11364.67 411
11365.68 398
11366.69 397
11367.69 393
11368.70 422
11369.71 397
11370.71 469
11371.72 422
11372.73 456
11373.74 437
11374.74 402
11375.75 433
11376.76 443
11377.77 485
11378.77 451
11379.78 448
11380.79 455
11381.80 451
11382.80 425
11383.81 428
11384.82 444
11385.83 392
11386.83 453
11387.84 473
11388.85 413
11389.86 475
11390.87 416
11391.87 439
11392.88 416
11393.89 446
11394.90 420
11395.91 419
11396.91 418
11397.92 391
11398.93 441
11399.94 411
11400.95 409
11401.96 413
11402.97 452
11403.97 456
11404.98 393
11405.99 383
11407.00 446
11408.01 399
11409.02 464
11410.03 434
11411.03 452
11412.04 427
11413.05 403
11414.06 440
11415.07 416
11416.08 429
11417.09 389
11418.10 441
11419.11 413
11420.12 446
11421.13 441
11422.14 385
11423.14 386
11424.15 420
11425.16 434
11426.17 442
11427.18 425
11428.19 473
11429.20 465
11430.21 400
11431.22 444
11432.23 421
11433.24 433
11434.25 401
11435.26 406
11436.27 404
11437.28 435
11438.29 443
11439.30 436
11440.31 382
11441.32 435
11442.33 466
11443.34 448
11444.35 477
11445.36 428
11446.37 408
11447.38 419
11448.39 442
11449.41 412
11450.42 439
11451.43 432
11452.44 448
11453.45 425
11454.46 422
11455.47 464
11456.48 437
11457.49 446
11458.50 478
11459.51 430
11460.52 436
11461.54 444
11462.55 424
11463.56 442
11464.57 453
11465.58 438
11466.59 470
11467.60 492
11468.62 436
11469.63 422
11470.64 445
11471.65 465
11472.66 480
11473.67 455
11474.68 454
11475.70 473
11476.71 494
11477.72 464
11478.73 447
11479.74 463
11480.76 447
11481.77 445
11482.78 466
11483.79 431
11484.80 484
11485.82 449
11486.83 493
11487.84 464
11488.85 461
11489.87 443
11490.88 429
11491.89 444
11492.90 447
11493.92 465
11494.93 402
11495.94 456
11496.95 503
11497.97 503
11498.98 452
11499.99 429
11501.00 451
11502.02 497
11503.03 475
11504.04 470
11505.06 441
11506.07 462
11507.08 476
11508.10 480
11509.11 465
11510.12 446
11511.14 429
11512.15 445
11513.16 454
11514.18 471
11515.19 514
11516.20 456
11517.22 443
11518.23 505
11519.24 533
11520.26 476
11521.27 448
11522.29 451
11523.30 455
11524.31 502
11525.33 480
11526.34 472
11527.35 480
11528.37 510
11529.38 483
11530.40 480
11531.41 474
11532.43 484
11533.44 534
11534.45 519
11535.47 522
11536.48 494
11537.50 521
11538.51 493
11539.53 476
11540.54 553
11541.56 540
11542.57 518
11543.59 546
11544.60 551
11545.61 595
11546.63 512
11547.64 544
11548.66 550
11549.67 561
11550.69 545
11551.70 538
11552.72 562
11553.74 592
11554.75 589
11555.77 584
11556.78 620
11557.80 574
11558.81 594
11559.83 608
11560.84 639
11561.86 612
11562.87 563
11563.89 598
11564.91 614
11565.92 595
11566.94 625
11567.95 600
11568.97 654
11569.98 643
11571.00 626
11572.02 628
11573.03 650
11574.05 623
11575.06 675
11576.08 631
11577.10 715
11578.11 775
11579.13 771
11580.15 815
11581.16 851
11582.18 909
11583.20 890
11584.21 913
11585.23 928
11586.25 944
11587.26 919
11588.28 895
11589.30 901
11590.31 868
11591.33 981
11592.35 1016
11593.36 1182
11594.38 1259
11595.40 1365
11596.41 1538
11597.43 1765
11598.45 1997
11599.47 2166
11600.48 2394
11601.50 2249
11602.52 2195
11603.53 2141
11604.55 1974
11605.57 1764
11606.59 1606
11607.60 1417
11608.62 1266
11609.64 1096
11610.66 966
11611.68 909
11612.69 939
11613.71 828
11614.73 752
11615.75 796
11616.76 820
11617.78 751
11618.80 797
11619.82 764
11620.84 723
11621.86 765
11622.87 756
11623.89 687
11624.91 688
11625.93 706
11626.95 713
11627.97 725
11628.98 672
11630.00 673
11631.02 672
11632.04 646
11633.06 608
11634.08 618
11635.10 676
11636.11 616
11637.13 618
11638.15 638
11639.17 646
11640.19 661
11641.21 633
11642.23 613
11643.25 626
11644.27 580
11645.29 612
11646.31 579
11647.32 593
11648.34 551
11649.36 487
11650.38 476
11651.40 512
11652.42 538
11653.44 547
11654.46 566
11655.48 531
11656.50 545
11657.52 513
11658.54 540
11659.56 537
11660.58 577
11661.60 556
11662.62 527
11663.64 571
11664.66 562
11665.68 539
11666.70 534
11667.72 544
11668.74 592
11669.76 576
11670.78 576
11671.80 581
11672.82 556
11673.84 531
11674.86 549
11675.88 595
11676.90 599
11677.92 631
11678.95 628
11679.97 639
11680.99 641
11682.01 626
11683.03 607
11684.05 618
11685.07 628
11686.09 653
11687.11 642
11688.13 587
11689.16 596
11690.18 666
11691.20 682
11692.22 657
11693.24 657
11694.26 653
11695.28 617
11696.30 595
11697.33 574
11698.35 539
11699.37 532
11700.39 598
11701.41 568
11702.43 556
11703.46 545
11704.48 544
11705.50 587
11706.52 556
11707.54 560
11708.57 540
11709.59 558
11710.61 505
11711.63 529
11712.65 542
11713.68 504
11714.70 570
11715.72 539
11716.74 514
11717.77 518
11718.79 481
11719.81 532
11720.83 543
11721.86 547
11722.88 555
11723.90 506
11724.92 516
11725.95 502
11726.97 447
11727.99 477
11729.01 503
11730.04 524
11731.06 529
11732.08 445
11733.11 451
11734.13 473
11735.15 489
11736.18 515
11737.20 496
11738.22 470
11739.25 491
11740.27 453
11741.29 457
11742.32 508
11743.34 531
11744.36 495
11745.39 453
11746.41 447
11747.43 434
11748.46 485
11749.48 458
11750.51 454
11751.53 444
11752.55 471
11753.58 443
11754.60 485
11755.63 472
11756.65 434
11757.67 421
11758.70 464
11759.72 496
11760.75 477
11761.77 483
11762.80 473
11763.82 477
11764.84 465
11765.87 447
11766.89 432
11767.92 432
11768.94 449
11769.97 420
11770.99 443
11772.02 438
11773.04 465
11774.07 502
11775.09 431
11776.12 443
11777.14 386
11778.17 424
11779.19 426
11780.22 425
11781.24 422
11782.27 459
11783.29 485
11784.32 429
11785.34 460
11786.37 440
11787.39 444
11788.42 441
11789.45 458
11790.47 443
11791.50 460
11792.52 451
11793.55 426
11794.57 442
11795.60 415
11796.63 436
11797.65 440
11798.68 449
11799.70 382
11800.73 413
11801.75 429
11802.78 463
11803.81 459
11804.83 428
11805.86 499
11806.89 437
11807.91 459
11808.94 452
11809.97 377
11810.99 434
11812.02 422
11813.04 443
11814.07 388
11815.10 381
11816.12 395
11817.15 422
11818.18 396
11819.21 394
11820.23 464
11821.26 471
11822.29 459
11823.31 469
11824.34 440
11825.37 424
11826.39 393
11827.42 416
11828.45 434
11829.48 478
11830.50 408
11831.53 413
11832.56 416
11833.59 457
11834.61 424
11835.64 443
11836.67 452
11837.70 437
11838.72 407
11839.75 463
11840.78 472
11841.81 472
11842.83 424
11843.86 453
11844.89 461
11845.92 479
11846.95 474
11847.97 446
11849.00 444
11850.03 444
11851.06 432
11852.09 514
11853.12 432
11854.14 444
11855.17 459
11856.20 465
11857.23 402
11858.26 417
11859.29 476
11860.32 457
11861.34 483
11862.37 468
11863.40 452
11864.43 469
11865.46 436
11866.49 464
11867.52 459
11868.55 460
11869.57 503
11870.60 478
11871.63 473
11872.66 485
11873.69 473
11874.72 523
11875.75 470
11876.78 480
11877.81 445
11878.84 471
11879.87 472
11880.90 499
11881.93 500
11882.96 527
11883.99 508
11885.02 517
11886.05 552
11887.08 520
11888.11 522
11889.14 498
11890.16 523
11891.19 554
11892.22 599
11893.26 622
11894.29 661
11895.32 573
11896.35 643
11897.38 623
11898.41 704
11899.44 738
11900.47 702
11901.50 680
11902.53 625
11903.56 608
11904.59 640
11905.62 610
11906.65 610
11907.68 581
11908.71 573
11909.74 655
11910.77 581
11911.80 560
11912.83 562
11913.87 613
11914.90 609
11915.93 587
11916.96 573
11917.99 554
11919.02 645
11920.05 557
11921.08 585
11922.11 615
11923.15 626
11924.18 665
11925.21 754
11926.24 772
11927.27 754
11928.30 820
11929.34 778
11930.37 813
11931.40 870
11932.43 828
11933.46 772
11934.49 717
11935.53 637
11936.56 625
11937.59 645
11938.62 585
11939.65 597
11940.69 561
11941.72 578
11942.75 534
11943.78 549
11944.82 520
11945.85 534
11946.88 545
11947.91 566
11948.94 494
11949.98 531
11951.01 524
11952.04 535
11953.08 465
11954.11 510
11955.14 525
11956.17 510
11957.21 502
11958.24 460
11959.27 455
11960.31 430
11961.34 448
11962.37 485
11963.40 465
11964.44 481
11965.47 505
11966.50 476
11967.54 514
11968.57 490
11969.60 505
11970.64 508
11971.67 542
11972.70 518
11973.74 507
11974.77 455
11975.81 499
11976.84 492
11977.87 514
11978.91 491
11979.94 484
11980.97 479
11982.01 442
11983.04 495
11984.08 490
11985.11 485
11986.14 486
11987.18 504
11988.21 474
11989.25 493
11990.28 514
11991.32 522
11992.35 480
11993.38 499
11994.42 512
11995.45 520
11996.49 515
11997.52 508
11998.56 523
11999.59 523
12000.63 529
12001.66 532
12002.70 550
12003.73 530
12004.77 534
12005.80 535
12006.84 525
12007.87 542
12008.91 557
12009.94 594
12010.98 568
12012.01 537
12013.05 568
12014.08 570
12015.12 642
12016.15 610
12017.19 579
12018.22 624
12019.26 560
12020.29 578
12021.33 564
12022.37 561
12023.40 566
12024.44 580
12025.47 603
12026.51 575
12027.54 584
12028.58 539
12029.62 540
12030.65 591
12031.69 609
12032.72 557
12033.76 533
12034.80 548
12035.83 545
12036.87 577
12037.91 554
12038.94 568
12039.98 594
12041.01 585
12042.05 545
12043.09 513
12044.12 582
12045.16 574
12046.20 578
12047.23 567
12048.27 600
12049.31 586
12050.35 548
12051.38 547
12052.42 539
12053.46 553
12054.49 563
12055.53 580
12056.57 584
12057.60 561
12058.64 610
12059.68 563
12060.72 593
12061.75 565
12062.79 553
12063.83 550
12064.87 588
12065.90 614
12066.94 564
12067.98 508
12069.02 569
12070.05 606
12071.09 574
12072.13 564
12073.17 589
12074.21 543
12075.24 529
12076.28 540
12077.32 567
12078.36 570
12079.40 553
12080.43 561
12081.47 656
12082.51 632
12083.55 598
12084.59 622
12085.63 660
12086.66 620
12087.70 653
12088.74 621
12089.78 632
12090.82 605
12091.86 627
12092.90 704
12093.93 721
12094.97 669
12096.01 728
12097.05 788
12098.09 847
12099.13 859
12100.17 881
12101.21 833
12102.25 875
12103.28 843
12104.32 840
12105.36 756
12106.40 710
12107.44 704
12108.48 727
12109.52 635
12110.56 624
12111.60 594
12112.64 597
12113.68 594
12114.72 579
12115.76 575
12116.80 556
12117.84 597
12118.88 562
12119.92 529
12120.96 525
12122.00 540
12123.04 478
12124.08 472
12125.12 480
12126.16 505
12127.20 526
12128.24 491
12129.28 461
12130.32 464
12131.36 448
12132.40 510
12133.44 501
12134.48 483
12135.52 491
12136.56 519
12137.60 507
12138.64 469
12139.68 454
12140.72 458
12141.76 553
12142.81 474
12143.85 446
12144.89 445
12145.93 438
12146.97 465
12148.01 467
12149.05 431
12150.09 429
12151.13 454
12152.18 453
12153.22 391
12154.26 414
12155.30 434
12156.34 399
12157.38 426
12158.42 437
12159.47 451
12160.51 473
12161.55 471
12162.59 461
12163.63 430
12164.67 415
12165.72 430
12166.76 424
12167.80 427
12168.84 415
12169.88 438
12170.93 468
12171.97 442
12173.01 437
12174.05 441
12175.09 441
12176.14 454
12177.18 423
12178.22 432
12179.26 422
12180.31 471
12181.35 460
12182.39 465
12183.43 456
12184.48 426
12185.52 420
12186.56 488
12187.60 464
12188.65 401
12189.69 446
12190.73 481
12191.78 477
12192.82 493
12193.86 457
12194.91 418
12195.95 426
12196.99 472
12198.04 506
12199.08 490
12200.12 457
12201.17 461
12202.21 477
12203.25 504
12204.30 450
12205.34 428
12206.38 460
12207.43 416
12208.47 442
12209.51 484
12210.56 469
12211.60 396
12212.65 428
12213.69 446
12214.73 453
12215.78 462
12216.82 456
12217.87 474
12218.91 430
12219.95 428
12221.00 470
12222.04 454
12223.09 479
12224.13 454
12225.17 495
12226.22 468
12227.26 496
12228.31 463
12229.35 493
12230.40 444
12231.44 483
12232.49 460
12233.53 380
12234.58 463
12235.62 463
12236.67 478
12237.71 468
12238.76 457
12239.80 487
12240.85 469
12241.89 446
12242.94 477
12243.98 460
12245.03 500
12246.07 515
12247.12 471
12248.16 441
12249.21 407
12250.25 407
12251.30 463
12252.34 452
12253.39 450
12254.44 397
12255.48 379
12256.53 397
12257.57 404
12258.62 419
12259.67 409
12260.71 415
12261.76 417
12262.80 424
12263.85 414
12264.90 429
12265.94 440
12266.99 389
12268.03 393
12269.08 409
12270.13 405
12271.17 439
12272.22 417
12273.27 398
12274.31 415
12275.36 435
12276.41 482
12277.45 471
12278.50 452
12279.55 411
12280.59 430
12281.64 467
12282.69 443
12283.73 383
12284.78 413
12285.83 425
12286.87 391
12287.92 387
12288.97 393
12290.01 370
12291.06 405
12292.11 394
12293.16 372
12294.20 387
12295.25 419
12296.30 422
12297.35 379
12298.39 379
12299.44 414
12300.49 436
12301.54 443
12302.58 464
12303.63 455
12304.68 437
12305.73 449
12306.78 396
12307.82 376
12308.87 391
12309.92 348
12310.97 371
12312.02 393
12313.06 394
12314.11 403
12315.16 359
12316.21 351
12317.26 424
12318.31 375
12319.35 345
12320.40 378
12321.45 370
12322.50 409
12323.55 411
12324.60 395
12325.65 365
12326.69 381
12327.74 387
12328.79 353
12329.84 366
12330.89 372
12331.94 381
12332.99 362
12334.04 358
12335.09 357
12336.13 394
12337.18 398
12338.23 371
12339.28 386
12340.33 401
12341.38 358
12342.43 374
12343.48 400
12344.53 357
12345.58 358
12346.63 389
12347.68 406
12348.73 350
12349.78 363
12350.83 376
12351.88 425
12352.93 376
12353.98 360
12355.03 377
12356.08 432
12357.13 390
12358.18 375
12359.23 373
12360.28 366
12361.33 410
12362.38 413
12363.43 406
12364.48 383
12365.53 372
12366.58 394
12367.63 370
12368.68 348
12369.73 347
12370.78 395
12371.83 385
12372.88 388
12373.93 376
12374.98 420
12376.04 397
12377.09 387
12378.14 376
12379.19 370
12380.24 377
12381.29 371
12382.34 383
12383.39 404
12384.44 377
12385.49 397
12386.55 409
12387.60 396
12388.65 373
12389.70 413
12390.75 431
12391.80 440
12392.85 411
12393.91 414
12394.96 424
12396.01 437
12397.06 439
12398.11 355
12399.17 345
12400.22 407
12401.27 457
12402.32 453
12403.37 437
12404.42 429
12405.48 405
12406.53 421
12407.58 415
12408.63 397
12409.69 414
12410.74 456
12411.79 455
12412.84 414
12413.90 365
12414.95 420
12416.00 422
12417.05 438
12418.11 425
12419.16 418
12420.21 455
12421.26 456
12422.32 426
12423.37 448
12424.42 435
12425.48 478
12426.53 507
12427.58 485
12428.63 466
12429.69 490
12430.74 475
12431.79 513
12432.85 520
12433.90 491
12434.95 517
12436.01 537
12437.06 508
12438.11 466
12439.17 459
12440.22 475
12441.28 516
12442.33 489
12443.38 478
12444.44 514
12445.49 522
12446.54 480
12447.60 498
12448.65 474
12449.71 514
12450.76 514
12451.81 577
12452.87 570
12453.92 559
12454.98 568
12456.03 558
12457.08 514
12458.14 554
12459.19 539
12460.25 612
12461.30 644
12462.36 638
12463.41 598
12464.47 604
12465.52 762
12466.58 818
12467.63 814
12468.68 959
12469.74 1081
12470.79 1235
12471.85 1364
12472.90 1376
12473.96 1484
12475.01 1485
12476.07 1436
12477.12 1400
12478.18 1344
12479.24 1210
12480.29 1125
12481.35 934
12482.40 883
12483.46 779
12484.51 788
12485.57 724
12486.62 677
12487.68 619
12488.73 595
12489.79 598
12490.85 613
12491.90 636
12492.96 614
12494.01 596
12495.07 601
12496.13 643
12497.18 561
12498.24 522
12499.29 558
12500.35 597
12501.41 583
12502.46 604
12503.52 577
12504.57 524
12505.63 537
12506.69 558
12507.74 549
12508.80 488
12509.86 548
12510.91 539
12511.97 577
12513.03 514
12514.08 545
12515.14 546
12516.20 510
12517.25 516
12518.31 529
12519.37 504
12520.42 530
12521.48 490
12522.54 497
12523.60 514
12524.65 475
12525.71 513
12526.77 463
12527.82 492
12528.88 514
12529.94 487
12531.00 451
12532.05 497
12533.11 500
12534.17 514
12535.23 560
12536.28 579
12537.34 572
12538.40 525
12539.46 519
12540.52 574
12541.57 600
12542.63 527
12543.69 486
12544.75 600
12545.81 595
12546.86 600
12547.92 602
12548.98 608
12550.04 690
12551.10 721
12552.15 723
12553.21 784
12554.27 755
12555.33 800
12556.39 776
12557.45 779
12558.51 742
12559.56 674
12560.62 667
12561.68 704
12562.74 647
12563.80 616
12564.86 577
12565.92 537
12566.98 557
12568.03 580
12569.09 542
12570.15 586
12571.21 578
12572.27 580
12573.33 570
12574.39 574
12575.45 560
12576.51 549
12577.57 552
12578.63 527
12579.69 547
12580.75 569
12581.81 550
12582.87 530
12583.93 551
12584.98 531
12586.04 547
12587.10 573
12588.16 514
12589.22 529
12590.28 551
12591.34 547
12592.40 586
12593.46 542
12594.52 504
12595.58 497
12596.64 510
12597.70 534
12598.77 503
12599.83 529
12600.89 508
12601.95 468
12603.01 476
12604.07 485
12605.13 506
12606.19 529
12607.25 573
12608.31 565
12609.37 571
12610.43 572
12611.49 513
12612.55 488
12613.61 572
12614.68 555
12615.74 587
12616.80 602
12617.86 592
12618.92 563
12619.98 579
12621.04 554
12622.10 553
12623.16 545
12624.23 483
12625.29 536
12626.35 557
12627.41 549
12628.47 495
12629.53 533
12630.59 524
12631.66 516
12632.72 536
12633.78 547
12634.84 518
12635.90 526
12636.97 521
12638.03 571
12639.09 508
12640.15 463
12641.21 529
12642.28 535
12643.34 527
12644.40 520
12645.46 556
12646.52 550
12647.59 565
12648.65 526
12649.71 527
12650.77 511
12651.84 526
12652.90 500
12653.96 543
12655.03 523
12656.09 549
12657.15 543
12658.21 541
12659.28 506
12660.34 540
12661.40 530
12662.46 532
12663.53 557
12664.59 535
12665.65 545
12666.72 496
12667.78 542
12668.84 539
12669.91 574
12670.97 528
12672.03 490
12673.10 536
12674.16 522
12675.22 533
12676.29 522
12677.35 573
12678.42 549
12679.48 561
12680.54 608
12681.61 612
12682.67 605
12683.73 610
12684.80 594
12685.86 628
12686.93 615
12687.99 614
12689.05 596
12690.12 665
12691.18 718
12692.25 726
12693.31 733
12694.38 738
12695.44 735
12696.50 812
12697.57 931
12698.63 942
12699.70 1007
12700.76 1055
12701.83 1023
12702.89 1025
12703.96 1014
12705.02 941
12706.09 888
12707.15 816
12708.22 805
12709.28 824
12710.35 790
12711.41 734
12712.48 663
12713.54 660
12714.61 657
12715.67 649
12716.74 637
12717.80 614
12718.87 582
12719.93 555
12721.00 633
12722.06 631
12723.13 617
12724.19 605
12725.26 649
12726.33 617
12727.39 590
12728.46 576
12729.52 619
12730.59 569
12731.66 648
12732.72 599
12733.79 617
12734.85 608
12735.92 622
12736.99 575
12738.05 529
12739.12 561
12740.18 562
12741.25 598
12742.32 541
12743.38 522
12744.45 541
12745.52 512
12746.58 495
12747.65 507
12748.72 470
12749.78 456
12750.85 461
12751.92 445
12752.98 478
12754.05 505
12755.12 506
12756.18 472
12757.25 427
12758.32 432
12759.38 452
12760.45 461
12761.52 427
12762.59 423
12763.65 478
12764.72 455
12765.79 448
12766.85 416
12767.92 425
12768.99 451
12770.06 439
12771.12 480
12772.19 422
12773.26 445
12774.33 394
12775.40 464
12776.46 478
12777.53 470
12778.60 452
12779.67 467
12780.73 419
12781.80 480
12782.87 419
12783.94 434
12785.01 492
12786.08 461
12787.14 431
12788.21 459
12789.28 455
12790.35 441
12791.42 471
12792.49 469
12793.55 440
12794.62 435
12795.69 499
12796.76 497
12797.83 479
12798.90 471
12799.97 490
12801.03 513
12802.10 466
12803.17 411
12804.24 449
12805.31 468
12806.38 481
12807.45 471
12808.52 457
12809.59 432
12810.66 437
12811.72 505
12812.79 474
12813.86 485
12814.93 490
12816.00 477
12817.07 475
12818.14 458
12819.21 434
12820.28 487
12821.35 508
12822.42 481
12823.49 413
12824.56 441
12825.63 440
12826.70 459
12827.77 389
12828.84 389
12829.91 443
12830.98 503
12832.05 435
12833.12 438
12834.19 411
12835.26 400
12836.33 441
12837.40 436
12838.47 412
12839.54 426
12840.61 432
12841.68 434
12842.75 433
12843.82 389
12844.89 397
12845.96 445
12847.04 432
12848.11 390
12849.18 391
12850.25 442
12851.32 427
12852.39 425
12853.46 407
12854.53 373
12855.60 400
12856.67 429
12857.75 397
12858.82 363
12859.89 372
12860.96 361
12862.03 407
12863.10 387
12864.17 373
12865.24 377
12866.32 383
12867.39 386
12868.46 380
12869.53 360
12870.60 378
12871.67 410
12872.75 381
12873.82 396
12874.89 385
12875.96 354
12877.03 382
12878.11 380
12879.18 378
12880.25 343
12881.32 360
12882.39 375
12883.47 385
12884.54 348
12885.61 348
12886.68 365
12887.76 381
12888.83 390
12889.90 345
12890.97 341
12892.05 381
12893.12 381
12894.19 342
12895.27 346
12896.34 347
12897.41 337
12898.48 322
12899.56 314
12900.63 362
12901.70 345
12902.78 350
12903.85 324
12904.92 354
12905.99 396
12907.07 363
12908.14 327
12909.21 338
12910.29 339
12911.36 361
12912.44 350
12913.51 332
12914.58 366
12915.66 377
12916.73 347
12917.80 308
12918.88 339
12919.95 389
12921.02 377
12922.10 384
12923.17 332
12924.25 340
12925.32 349
12926.39 372
12927.47 341
12928.54 322
12929.62 341
12930.69 354
12931.77 332
12932.84 378
12933.91 324
12934.99 328
12936.06 384
12937.14 363
12938.21 382
12939.29 356
12940.36 334
12941.44 352
12942.51 332
12943.59 351
12944.66 370
12945.73 342
12946.81 352
12947.88 334
12948.96 351
12950.03 299
12951.11 359
12952.18 344
12953.26 357
12954.34 338
12955.41 309
12956.49 338
12957.56 364
12958.64 325
12959.71 352
12960.79 302
12961.86 323
12962.94 349
12964.01 355
12965.09 340
12966.17 334
12967.24 367
12968.32 366
12969.39 326
12970.47 346
12971.54 333
12972.62 331
12973.70 333
12974.77 334
12975.85 329
12976.93 335
12978.00 319
12979.08 309
12980.15 324
12981.23 359
12982.31 353
12983.38 311
12984.46 349
12985.54 344
12986.61 330
12987.69 350
12988.77 346
12989.84 336
12990.92 352
12992.00 354
12993.07 356
12994.15 378
12995.23 370
12996.30 366
12997.38 357
12998.46 358
12999.53 336
13000.61 362
13001.69 354
13002.77 408
13003.84 400
13004.92 341
13006.00 414
13007.08 350
13008.15 367
13009.23 364
13010.31 371
13011.39 385
13012.46 359
13013.54 353
13014.62 352
13015.70 356
13016.77 353
13017.85 343
13018.93 337
13020.01 359
13021.09 328
13022.16 340
13023.24 342
13024.32 370
13025.40 350
13026.48 355
13027.56 379
13028.63 375
13029.71 361
13030.79 381
13031.87 342
13032.95 353
13034.03 367
13035.10 370
13036.18 404
13037.26 413
13038.34 378
13039.42 417
13040.50 414
13041.58 371
13042.66 358
13043.73 402
13044.81 447
13045.89 410
13046.97 428
13048.05 392
13049.13 429
13050.21 478
13051.29 409
13052.37 393
13053.45 426
13054.53 401
13055.61 382
13056.69 403
13057.76 400
13058.84 376
13059.92 390
13061.00 386
13062.08 394
13063.16 409
13064.24 400
13065.32 355
13066.40 368
13067.48 389
13068.56 360
13069.64 366
13070.72 353
13071.80 338
13072.88 392
13073.96 386
13075.04 354
13076.12 331
13077.20 340
13078.28 330
13079.36 340
13080.44 355
13081.53 357
13082.61 344
13083.69 369
13084.77 358
13085.85 371
13086.93 341
13088.01 336
13089.09 386
13090.17 378
13091.25 358
13092.33 335
13093.41 327
13094.49 380
13095.58 378
13096.66 377
13097.74 354
13098.82 357
13099.90 374
13100.98 326
13102.06 310
13103.14 361
13104.23 344
13105.31 340
13106.39 325
13107.47 355
13108.55 338
13109.63 363
13110.72 329
13111.80 355
13112.88 313
13113.96 353
13115.04 344
13116.13 371
13117.21 352
13118.29 354
13119.37 383
13120.45 377
13121.54 379
13122.62 354
13123.70 356
13124.78 331
13125.86 354
13126.95 364
13128.03 339
13129.11 356
13130.19 380
13131.28 339
13132.36 341
13133.44 358
13134.52 373
13135.61 344
13136.69 338
13137.77 356
13138.86 348
13139.94 331
13141.02 325
13142.11 365
13143.19 394
13144.27 370
13145.35 347
13146.44 374
13147.52 369
13148.60 329
13149.69 349
13150.77 384
13151.85 343
13152.94 368
13154.02 387
13155.10 395
13156.19 398
13157.27 396
13158.36 361
13159.44 297
13160.52 332
13161.61 380
13162.69 375
13163.77 343
13164.86 358
13165.94 346
13167.03 386
13168.11 382
13169.19 346
13170.28 332
13171.36 333
13172.45 360
13173.53 373
13174.62 359
13175.70 336
13176.79 355
13177.87 321
13178.95 376
13180.04 343
13181.12 349
13182.21 390
13183.29 420
13184.38 417
13185.46 389
13186.55 381
13187.63 356
13188.72 338
13189.80 344
13190.89 334
13191.97 337
13193.06 363
13194.14 332
13195.23 322
13196.31 332
13197.40 374
13198.48 356
13199.57 332
13200.65 373
13201.74 376
13202.83 383
13203.91 366
13205.00 335
13206.08 356
13207.17 383
13208.25 378
13209.34 345
13210.43 340
13211.51 355
13212.60 356
13213.68 399
13214.77 352
13215.86 359
13216.94 330
13218.03 367
13219.11 370
13220.20 360
13221.29 379
13222.37 355
13223.46 379
13224.55 349
13225.63 370
13226.72 384
13227.80 364
13228.89 382
13229.98 386
13231.06 379
13232.15 384
13233.24 382
13234.32 369
13235.41 370
13236.50 382
13237.59 360
13238.67 356
13239.76 378
13240.85 389
13241.93 377
13243.02 333
13244.11 370
13245.20 401
13246.28 376
13247.37 363
13248.46 365
13249.55 371
13250.63 378
13251.72 387
13252.81 375
13253.90 352
13254.98 388
13256.07 422
13257.16 418
13258.25 384
13259.33 419
13260.42 412
13261.51 421
13262.60 407
13263.69 398
13264.77 414
13265.86 415
13266.95 370
13268.04 404
13269.13 401
13270.22 374
13271.30 468
13272.39 492
13273.48 427
13274.57 416
13275.66 384
13276.75 492
13277.83 490
13278.92 472
13280.01 440
13281.10 428
13282.19 450
13283.28 431
13284.37 415
13285.46 477
13286.55 478
13287.63 461
13288.72 470
13289.81 480
13290.90 471
13291.99 475
13293.08 429
13294.17 446
13295.26 464
13296.35 477
13297.44 450
13298.53 480
13299.62 500
13300.71 490
13301.80 520
13302.89 498
13303.97 474
13305.06 477
13306.15 532
13307.24 540
13308.33 544
13309.42 518
13310.51 518
13311.60 512
13312.69 506
13313.78 498
13314.87 482
13315.96 503
13317.05 513
13318.14 497
13319.24 440
13320.33 464
13321.42 434
13322.51 503
13323.60 451
13324.69 483
13325.78 482
13326.87 437
13327.96 486
13329.05 463
13330.14 479
13331.23 490
13332.32 516
13333.41 471
13334.50 488
13335.60 473
13336.69 504
13337.78 555
13338.87 524
13339.96 465
13341.05 495
13342.14 524
13343.23 555
13344.32 488
13345.42 474
13346.51 519
13347.60 508
13348.69 504
13349.78 509
13350.87 542
13351.97 509
13353.06 522
13354.15 548
13355.24 603
13356.33 571
13357.42 591
13358.52 590
13359.61 604
13360.70 629
13361.79 671
13362.88 696
13363.98 690
13365.07 633
13366.16 644
13367.25 694
13368.35 632
13369.44 598
13370.53 603
13371.62 588
13372.72 532
13373.81 544
13374.90 517
13375.99 488
13377.09 515
13378.18 509
13379.27 493
13380.36 473
13381.46 489
13382.55 499
13383.64 504
13384.74 484
13385.83 448
13386.92 433
13388.02 484
13389.11 481
13390.20 463
13391.30 471
13392.39 450
13393.48 455
13394.58 457
13395.67 427
13396.76 399
13397.86 447
13398.95 437
13400.04 452
13401.14 461
13402.23 478
13403.32 439
13404.42 412
13405.51 427
13406.61 419
13407.70 413
13408.79 440
13409.89 445
13410.98 422
13412.08 401
13413.17 404
13414.26 436
13415.36 420
13416.45 438
13417.55 405
13418.64 406
13419.74 423
13420.83 400
13421.93 371
13423.02 433
13424.11 426
13425.21 411
13426.30 424
13427.40 405
13428.49 414
13429.59 401
13430.68 434
13431.78 402
13432.87 461
13433.97 438
13435.06 442
13436.16 435
13437.25 427
13438.35 433
13439.44 461
13440.54 448
13441.63 455
13442.73 460
13443.83 398
13444.92 434
13446.02 416
13447.11 469
13448.21 408
13449.30 450
13450.40 455
13451.49 508
13452.59 459
13453.69 474
13454.78 441
13455.88 535
13456.97 481
13458.07 496
13459.17 518
13460.26 542
13461.36 528
13462.45 509
13463.55 502
13464.65 484
13465.74 536
13466.84 477
13467.94 488
13469.03 455
13470.13 508
13471.23 481
13472.32 497
13473.42 469
13474.52 476
13475.61 516
13476.71 510
13477.81 478
13478.90 462
13480.00 512
13481.10 502
13482.19 516
13483.29 505
13484.39 522
13485.48 568
13486.58 572
13487.68 517
13488.78 534
13489.87 516
13490.97 618
13492.07 604
13493.17 614
13494.26 621
13495.36 566
13496.46 614
13497.56 642
13498.65 661
13499.75 659
13500.85 629
13501.95 636
13503.04 638
13504.14 624
13505.24 578
13506.34 586
13507.44 593
13508.53 557
13509.63 547
13510.73 522
13511.83 515
13512.93 539
13514.03 483
13515.12 490
13516.22 484
13517.32 470
13518.42 461
13519.52 408
13520.62 469
13521.71 443
13522.81 437
13523.91 464
13525.01 434
13526.11 412
13527.21 412
13528.31 397
13529.41 406
13530.51 419
13531.60 423
13532.70 383
13533.80 392
13534.90 379
13536.00 376
13537.10 402
13538.20 429
13539.30 418
13540.40 408
13541.50 438
13542.60 385
13543.70 444
13544.80 426
13545.90 402
13547.00 398
13548.09 416
13549.19 392
13550.29 391
13551.39 364
13552.49 422
13553.59 425
13554.69 414
13555.79 394
13556.89 382
13557.99 373
13559.09 354
13560.19 353
13561.29 347
13562.39 376
13563.50 376
13564.60 381
13565.70 376
13566.80 366
13567.90 395
13569.00 396
13570.10 363
13571.20 371
13572.30 358
13573.40 366
13574.50 369
13575.60 397
13576.70 400
13577.80 381
13578.90 360
13580.01 362
13581.11 424
13582.21 383
13583.31 405
13584.41 367
13585.51 372
13586.61 369
13587.71 382
13588.81 379
13589.92 370
13591.02 382
13592.12 415
13593.22 336
13594.32 368
13595.42 393
13596.53 364
13597.63 397
13598.73 401
13599.83 438
13600.93 400
13602.03 394
13603.14 408
13604.24 424
13605.34 389
13606.44 379
13607.54 388
13608.65 401
13609.75 369
13610.85 386
13611.95 437
13613.06 400
13614.16 375
13615.26 391
13616.36 391
13617.47 376
13618.57 404
13619.67 358
13620.77 377
13621.88 364
13622.98 420
13624.08 442
13625.18 392
13626.29 363
13627.39 346
13628.49 365
13629.60 380
13630.70 369
13631.80 398
13632.91 374
13634.01 371
13635.11 399
13636.21 406
13637.32 390
13638.42 361
13639.53 368
13640.63 392
13641.73 377
13642.84 341
13643.94 353
13645.04 370
13646.15 382
13647.25 370
13648.35 370
13649.46 350
13650.56 376
13651.67 369
13652.77 356
13653.87 351
13654.98 343
13656.08 390
13657.19 376
13658.29 366
13659.39 381
13660.50 351
13661.60 337
13662.71 366
13663.81 386
13664.92 356
13666.02 341
13667.12 413
13668.23 341
13669.33 332
13670.44 407
13671.54 345
13672.65 383
13673.75 366
13674.86 341
13675.96 386
13677.07 378
13678.17 370
13679.28 348
13680.38 389
13681.49 379
13682.59 345
13683.70 372
13684.80 394
13685.91 352
13687.01 397
13688.12 369
13689.22 343
13690.33 362
13691.44 380
13692.54 365
13693.65 377
13694.75 379
13695.86 368
13696.96 391
13698.07 396
13699.18 405
13700.28 370
13701.39 358
13702.49 363
13703.60 425
13704.71 380
13705.81 402
13706.92 384
13708.02 392
13709.13 427
13710.24 403
13711.34 404
13712.45 404
13713.56 429
13714.66 440
13715.77 419
13716.87 431
13717.98 445
13719.09 441
13720.19 429
13721.30 434
13722.41 422
13723.51 464
13724.62 474
13725.73 450
13726.84 423
13727.94 485
13729.05 484
13730.16 547
13731.26 498
13732.37 479
13733.48 476
13734.59 501
13735.69 527
13736.80 488
13737.91 435
13739.01 461
13740.12 457
13741.23 474
13742.34 494
13743.45 514
13744.55 482
13745.66 525
13746.77 541
13747.88 497
13748.98 535
13750.09 555
13751.20 525
13752.31 515
13753.42 571
13754.52 517
13755.63 539
13756.74 607
13757.85 627
13758.96 602
13760.06 570
13761.17 596
13762.28 638
13763.39 652
13764.50 675
13765.61 709
13766.72 742
13767.82 788
13768.93 794
13770.04 876
13771.15 797
13772.26 771
13773.37 763
13774.48 775
13775.59 703
13776.69 659
13777.80 700
13778.91 621
13780.02 607
13781.13 568
13782.24 544
13783.35 606
13784.46 593
13785.57 534
13786.68 504
13787.79 439
13788.90 478
13790.01 492
13791.12 482
13792.22 501
13793.33 529
13794.44 524
13795.55 502
13796.66 489
13797.77 508
13798.88 513
13799.99 472
13801.10 451
13802.21 426
13803.32 486
13804.43 478
13805.54 488
13806.65 463
13807.76 437
13808.87 471
13809.98 471
13811.09 462
13812.20 452
13813.32 419
13814.43 427
13815.54 468
13816.65 473
13817.76 489
13818.87 447
13819.98 456
13821.09 441
13822.20 448
13823.31 417
13824.42 460
13825.53 475
13826.64 457
13827.76 434
13828.87 435
13829.98 388
13831.09 446
13832.20 441
13833.31 439
13834.42 405
13835.53 408
13836.65 447
13837.76 429
13838.87 422
13839.98 462
13841.09 468
13842.20 426
13843.31 430
13844.43 476
13845.54 442
13846.65 442
13847.76 488
13848.87 497
13849.99 440
13851.10 446
13852.21 464
13853.32 471
13854.43 444
13855.55 432
13856.66 458
13857.77 482
13858.88 499
13859.99 480
13861.11 444
13862.22 479
13863.33 537
13864.44 500
13865.56 446
13866.67 459
13867.78 490
13868.89 458
13870.01 491
13871.12 447
13872.23 438
13873.35 488
13874.46 476
13875.57 510
13876.68 550
13877.80 521
13878.91 507
13880.02 502
13881.14 528
13882.25 522
13883.36 470
13884.48 543
13885.59 528
13886.70 565
13887.82 578
13888.93 591
13890.04 594
13891.16 592
13892.27 594
13893.39 612
13894.50 610
13895.61 612
13896.73 585
13897.84 553
13898.95 549
13900.07 529
13901.18 537
13902.30 541
13903.41 528
13904.52 486
13905.64 410
13906.75 484
13907.87 429
13908.98 433
13910.10 443
13911.21 436
13912.32 456
13913.44 465
13914.55 466
13915.67 456
13916.78 474
13917.90 475
13919.01 459
13920.13 416
13921.24 405
13922.36 427
13923.47 432
13924.59 416
13925.70 438
13926.82 440
13927.93 450
13929.05 465
13930.16 441
13931.28 402
13932.39 437
13933.51 441
13934.62 458
13935.74 396
13936.85 443
13937.97 475
13939.08 413
13940.20 395
13941.32 444
13942.43 361
13943.55 457
13944.66 422
13945.78 393
13946.89 378
13948.01 393
13949.13 399
13950.24 434
13951.36 406
13952.47 377
13953.59 410
13954.71 403
13955.82 426
13956.94 366
13958.05 359
13959.17 408
13960.29 380
13961.40 407
13962.52 404
13963.64 410
13964.75 401
13965.87 414
13966.99 429
13968.10 402
13969.22 391
13970.34 377
13971.45 374
13972.57 407
13973.69 377
13974.80 391
13975.92 378
13977.04 398
13978.16 385
13979.27 401
13980.39 364
13981.51 385
13982.62 349
13983.74 391
13984.86 382
13985.98 351
13987.09 392
13988.21 399
13989.33 369
13990.45 408
13991.56 411
13992.68 407
13993.80 380
13994.92 409
13996.03 416
13997.15 440
13998.27 429
13999.39 424
14000.51 408
14001.62 354
14002.74 380
14003.86 362
14004.98 353
14006.10 372
14007.21 413
14008.33 361
14009.45 398
14010.57 397
14011.69 399
14012.81 351
14013.93 333
14015.04 342
14016.16 363
14017.28 390
14018.40 377
14019.52 403
14020.64 407
14021.76 356
14022.87 357
14023.99 342
14025.11 378
14026.23 363
14027.35 393
14028.47 394
14029.59 383
14030.71 386
14031.83 376
14032.95 371
14034.07 374
14035.19 396
14036.30 377
14037.42 422
14038.54 369
14039.66 408
14040.78 393
14041.90 400
14043.02 385
14044.14 399
14045.26 379
14046.38 371
14047.50 379
14048.62 394
14049.74 367
14050.86 408
14051.98 413
14053.10 416
14054.22 440
14055.34 419
14056.46 394
14057.58 399
14058.70 391
14059.82 387
14060.94 406
14062.06 389
14063.18 398
14064.30 392
14065.43 408
14066.55 449
14067.67 370
14068.79 356
14069.91 414
14071.03 429
14072.15 423
14073.27 431
14074.39 437
14075.51 459
14076.63 469
14077.75 504
14078.88 428
14080.00 443
14081.12 531
14082.24 476
14083.36 487
14084.48 507
14085.60 462
14086.72 460
14087.85 540
14088.97 505
14090.09 454
14091.21 490
14092.33 538
14093.45 520
14094.58 561
14095.70 530
14096.82 578
14097.94 537
14099.06 533
14100.19 538
14101.31 550
14102.43 496
14103.55 517
14104.67 490
14105.80 495
14106.92 492
14108.04 426
14109.16 428
14110.28 402
14111.41 438
14112.53 429
14113.65 450
14114.77 409
14115.90 423
14117.02 422
14118.14 386
14119.27 389
14120.39 398
14121.51 423
14122.63 435
14123.76 402
14124.88 396
14126.00 386
14127.13 349
14128.25 415
14129.37 426
14130.50 391
14131.62 397
14132.74 376
14133.86 396
14134.99 366
14136.11 381
14137.24 397
14138.36 368
14139.48 390
14140.61 363
14141.73 337
14142.85 351
14143.98 344
14145.10 377
14146.22 374
14147.35 357
14148.47 375
14149.60 410
14150.72 380
14151.84 401
14152.97 347
14154.09 311
14155.22 336
14156.34 329
14157.46 355
14158.59 379
14159.71 358
14160.84 359
14161.96 373
14163.09 405
14164.21 398
14165.34 354
14166.46 344
14167.58 342
14168.71 335
14169.83 341
14170.96 334
14172.08 338
14173.21 364
14174.33 375
14175.46 370
14176.58 372
14177.71 369
14178.83 343
14179.96 366
14181.08 361
14182.21 390
14183.33 392
14184.46 328
14185.59 355
14186.71 351
14187.84 333
14188.96 381
14190.09 374
14191.21 345
14192.34 344
14193.46 359
14194.59 345
14195.72 312
14196.84 322
14197.97 320
14199.09 323
14200.22 351
14201.35 304
14202.47 301
14203.60 328
14204.72 357
14205.85 351
14206.98 291
14208.10 334
14209.23 327
14210.35 299
14211.48 281
14212.61 325
14213.73 345
14214.86 333
14215.99 306
14217.11 297
14218.24 328
14219.37 325
14220.49 352
14221.62 307
14222.75 298
14223.87 309
14225.00 321
14226.13 323
14227.26 324
14228.38 331
14229.51 305
14230.64 287
14231.76 335
14232.89 309
14234.02 320
14235.15 337
14236.27 314
14237.40 335
14238.53 351
14239.66 315
14240.78 301
14241.91 328
14243.04 323
14244.17 320
14245.29 304
14246.42 299
14247.55 320
14248.68 332
14249.81 283
14250.93 306
14252.06 320
14253.19 333
14254.32 301
14255.45 314
14256.57 288
14257.70 283
14258.83 311
14259.96 272
14261.09 311
14262.22 313
14263.34 289
14264.47 252
14265.60 329
14266.73 309
14267.86 310
14268.99 319
14270.12 313
14271.24 338
14272.37 290
14273.50 299
14274.63 278
14275.76 300
14276.89 333
14278.02 330
14279.15 346
14280.28 306
14281.41 320
14282.54 307
14283.66 311
14284.79 293
14285.92 290
14287.05 309
14288.18 279
14289.31 284
14290.44 298
14291.57 281
14292.70 297
14293.83 281
14294.96 272
14296.09 282
14297.22 300
14298.35 292
14299.48 291
14300.61 268
14301.74 280
14302.87 291
14304.00 319
14305.13 277
14306.26 283
14307.39 311
14308.52 308
14309.65 278
14310.78 276
14311.91 292
14313.04 286
14314.17 289
14315.30 304
14316.43 269
14317.56 240
14318.69 271
14319.82 272
14320.96 286
14322.09 274
14323.22 291
14324.35 273
14325.48 278
14326.61 286
14327.74 285
14328.87 323
14330.00 280
14331.13 279
14332.27 275
14333.40 278
14334.53 277
14335.66 295
14336.79 258
14337.92 251
14339.05 269
14340.18 276
14341.32 293
14342.45 304
14343.58 276
14344.71 300
14345.84 311
14346.98 242
14348.11 275
14349.24 271
14350.37 309
14351.50 294
14352.63 283
14353.77 307
14354.90 290
14356.03 324
14357.16 292
14358.30 257
14359.43 261
14360.56 288
14361.69 289
14362.82 265
14363.96 255
14365.09 264
14366.22 265
14367.35 274
14368.49 269
14369.62 294
14370.75 278
14371.89 289
14373.02 273
14374.15 265
14375.28 257
14376.42 295
14377.55 284
14378.68 262
14379.82 294
14380.95 301
14382.08 319
14383.22 309
14384.35 314
14385.48 290
14386.62 317
14387.75 318
14388.88 273
14390.02 310
14391.15 305
14392.28 297
14393.42 312
14394.55 283
14395.68 295
14396.82 321
14397.95 281
14399.09 317
14400.22 292
14401.35 304
14402.49 307
14403.62 325
14404.76 304
14405.89 321
14407.02 318
14408.16 304
14409.29 287
14410.43 303
14411.56 303
14412.70 326
14413.83 289
14414.96 285
14416.10 285
14417.23 288
14418.37 316
14419.50 312
14420.64 323
14421.77 315
14422.91 326
14424.04 300
14425.18 302
14426.31 319
14427.45 290
14428.58 291
14429.72 321
14430.85 348
14431.99 331
14433.12 369
14434.26 309
14435.39 333
14436.53 329
14437.66 347
14438.80 343
14439.93 322
14441.07 306
14442.20 339
14443.34 333
14444.48 323
14445.61 294
14446.75 291
14447.88 275
14449.02 315
14450.15 359
14451.29 303
14452.43 282
14453.56 288
14454.70 299
14455.83 326
14456.97 319
14458.11 283
14459.24 325
14460.38 332
14461.52 308
14462.65 334
14463.79 330
14464.93 314
14466.06 305
14467.20 331
14468.33 324
14469.47 309
14470.61 303
14471.74 331
14472.88 312
14474.02 310
14475.16 332
14476.29 355
14477.43 333
14478.57 312
14479.70 310
14480.84 294
14481.98 339
14483.11 326
14484.25 358
14485.39 300
14486.53 362
14487.66 342
14488.80 347
14489.94 348
14491.08 334
14492.21 348
14493.35 331
14494.49 355
14495.63 381
14496.76 376
14497.90 379
14499.04 354
14500.18 383
14501.31 372
14502.45 386
14503.59 423
14504.73 390
14505.87 355
14507.01 402
14508.14 392
14509.28 416
14510.42 405
14511.56 413
14512.70 460
14513.83 457
14514.97 444
14516.11 436
14517.25 432
14518.39 478
14519.53 448
14520.67 443
14521.80 400
14522.94 412
14524.08 446
14525.22 400
14526.36 390
14527.50 391
14528.64 372
14529.78 329
14530.92 358
14532.05 344
14533.19 361
14534.33 372
14535.47 372
14536.61 345
14537.75 342
14538.89 363
14540.03 368
14541.17 341
14542.31 343
14543.45 357
14544.59 348
14545.73 346
14546.87 339
14548.01 330
14549.15 338
14550.29 348
14551.43 325
14552.57 303
14553.71 302
14554.85 313
14555.99 325
14557.13 340
14558.27 348
14559.41 351
14560.55 325
14561.69 321
14562.83 332
14563.97 279
14565.11 307
14566.25 322
14567.39 332
14568.53 306
14569.67 316
14570.81 330
14571.95 352
14573.09 312
14574.23 336
14575.37 316
14576.51 311
14577.66 336
14578.80 345
14579.94 327
14581.08 339
14582.22 331
14583.36 333
14584.50 351
14585.64 352
14586.78 366
14587.93 359
14589.07 357
14590.21 367
14591.35 382
14592.49 333
14593.63 358
14594.77 313
14595.92 338
14597.06 358
14598.20 348
14599.34 377
14600.48 374
14601.62 347
14602.77 340
14603.91 372
14605.05 390
14606.19 375
14607.33 339
14608.48 374
14609.62 382
14610.76 361
14611.90 352
14613.04 365
14614.19 399
14615.33 383
14616.47 374
14617.61 394
14618.76 371
14619.90 439
14621.04 421
14622.18 408
14623.33 436
14624.47 465
14625.61 446
14626.76 458
14627.90 501
14629.04 470
14630.18 493
14631.33 514
14632.47 534
14633.61 546
14634.76 509
14635.90 471
14637.04 475
14638.19 482
14639.33 478
14640.47 478
14641.62 441
14642.76 414
14643.90 391
14645.05 379
14646.19 356
14647.33 356
14648.48 344
14649.62 352
14650.76 329
14651.91 363
14653.05 326
14654.20 336
14655.34 341
14656.48 342
14657.63 343
14658.77 327
14659.92 305
14661.06 334
14662.20 295
14663.35 351
14664.49 354
14665.64 309
14666.78 339
14667.93 324
14669.07 304
14670.22 292
14671.36 323
14672.50 327
14673.65 336
14674.79 325
14675.94 323
14677.08 345
14678.23 311
14679.37 328
14680.52 335
14681.66 325
14682.81 294
14683.95 271
14685.10 307
14686.24 289
14687.39 282
14688.53 295
14689.68 287
14690.82 308
14691.97 306
14693.12 285
14694.26 308
14695.41 319
14696.55 257
14697.70 271
14698.84 293
14699.99 245
14701.13 273
14702.28 244
14703.43 259
14704.57 281
14705.72 279
14706.86 277
14708.01 252
14709.16 283
14710.30 265
14711.45 274
14712.59 291
14713.74 288
14714.89 282
14716.03 301
14717.18 292
14718.33 277
14719.47 245
14720.62 262
14721.77 293
14722.91 277
14724.06 265
14725.21 262
14726.35 253
14727.50 296
14728.65 253
14729.79 268
14730.94 265
14732.09 276
14733.23 239
14734.38 273
14735.53 274
14736.67 264
14737.82 262
14738.97 266
14740.12 262
14741.26 272
14742.41 227
14743.56 261
14744.71 249
14745.85 263
14747.00 248
14748.15 253
14749.30 273
14750.44 288
14751.59 267
14752.74 240
14753.89 236
14755.03 241
14756.18 245
14757.33 237
14758.48 242
14759.63 246
14760.77 267
14761.92 271
14763.07 256
14764.22 267
14765.37 251
14766.52 278
14767.66 264
14768.81 232
14769.96 256
14771.11 249
14772.26 267
14773.41 253
14774.55 239
14775.70 273
14776.85 239
14778.00 265
14779.15 275
14780.30 225
14781.45 243
14782.60 224
14783.74 232
14784.89 206
14786.04 217
14787.19 236
14788.34 226
14789.49 248
14790.64 209
14791.79 226
14792.94 248
14794.09 223
14795.24 232
14796.39 249
14797.54 257
14798.69 222
14799.83 211
14800.98 256
14802.13 223
14803.28 240
14804.43 240
14805.58 255
14806.73 252
14807.88 261
14809.03 236
14810.18 238
14811.33 214
14812.48 234
14813.63 245
14814.78 231
14815.93 202
14817.08 201
14818.23 230
14819.38 259
14820.53 222
14821.69 222
14822.84 206
14823.99 239
14825.14 249
14826.29 235
14827.44 228
14828.59 241
14829.74 227
14830.89 210
14832.04 201
14833.19 220
14834.34 228
14835.49 231
14836.65 217
14837.80 206
14838.95 207
14840.10 222
14841.25 190
14842.40 218
14843.55 187
14844.70 214
14845.85 228
14847.01 230
14848.16 213
14849.31 219
14850.46 191
14851.61 215
14852.76 213
14853.92 193
14855.07 201
14856.22 232
14857.37 217
14858.52 194
14859.67 219
14860.83 248
14861.98 248
14863.13 215
14864.28 206
14865.44 222
14866.59 227
14867.74 194
14868.89 202
14870.04 231
14871.20 239
14872.35 241
14873.50 214
14874.65 205
14875.81 210
14876.96 235
14878.11 248
14879.26 215
14880.42 232
14881.57 209
14882.72 211
14883.88 206
14885.03 179
14886.18 189
14887.33 210
14888.49 205
14889.64 218
14890.79 198
14891.95 232
14893.10 223
14894.25 211
14895.41 231
14896.56 213
14897.71 215
14898.87 225
14900.02 238
14901.17 207
14902.33 233
14903.48 211
14904.63 222
14905.79 219
14906.94 173
14908.10 223
14909.25 233
14910.40 213
14911.56 220
14912.71 224
14913.87 187
14915.02 205
14916.17 235
14917.33 227
14918.48 240
14919.64 214
14920.79 241
14921.94 232
14923.10 217
14924.25 234
14925.41 222
14926.56 263
14927.72 238
14928.87 217
14930.03 224
14931.18 242
14932.34 211
14933.49 224
14934.65 255
14935.80 229
14936.96 217
14938.11 227
14939.27 220
14940.42 198
14941.58 231
14942.73 233
14943.89 243
14945.04 232
14946.20 234
14947.35 237
14948.51 264
14949.66 227
14950.82 257
14951.97 240
14953.13 222
14954.28 223
14955.44 267
14956.60 260
14957.75 291
14958.91 256
14960.06 269
14961.22 256
14962.37 229
14963.53 257
14964.69 232
14965.84 252
14967.00 253
14968.16 258
14969.31 214
14970.47 221
14971.62 228
14972.78 256
14973.94 232
14975.09 265
14976.25 249
14977.41 252
14978.56 229
14979.72 248
14980.88 264
14982.03 209
14983.19 235
14984.35 209
14985.50 245
14986.66 229
14987.82 245
14988.97 205
14990.13 214
14991.29 242
14992.44 233
14993.60 209
14994.76 217
14995.92 226
14997.07 227
14998.23 227
14999.39 242
15000.55 199
15001.70 222
15002.86 215
15004.02 211
15005.18 225
15006.33 211
15007.49 200
15008.65 229
15009.81 189
15010.96 206
15012.12 218
15013.28 232
15014.44 221
15015.60 189
15016.75 200
15017.91 234
15019.07 239
15020.23 237
15021.39 211
15022.54 204
15023.70 183
15024.86 202
15026.02 199
15027.18 232
15028.34 228
15029.49 187
15030.65 226
15031.81 199
15032.97 195
15034.13 206
15035.29 208
15036.45 179
15037.61 219
15038.76 213
15039.92 219
15041.08 208
15042.24 189
15043.40 176
15044.56 200
15045.72 208
15046.88 210
15048.04 195
15049.20 221
15050.36 191
15051.51 234
15052.67 222
15053.83 197
15054.99 209
15056.15 199
15057.31 185
15058.47 189
15059.63 187
15060.79 177
15061.95 207
15063.11 204
15064.27 236
15065.43 239
15066.59 212
15067.75 225
15068.91 226
15070.07 203
15071.23 169
15072.39 190
15073.55 223
15074.71 225
15075.87 205
15077.03 224
15078.19 219
15079.35 221
15080.51 218
15081.67 201
15082.83 235
15083.99 176
15085.16 213
15086.32 199
15087.48 186
15088.64 208
15089.80 227
15090.96 203
15092.12 219
15093.28 178
15094.44 194
15095.60 194
15096.76 237
15097.93 230
15099.09 190
15100.25 195
15101.41 211
15102.57 236
15103.73 220
15104.89 206
15106.05 171
15107.22 186
15108.38 213
15109.54 234
15110.70 207
15111.86 210
15113.02 195
15114.19 210
15115.35 210
15116.51 197
15117.67 191
15118.83 195
15120.00 215
15121.16 197
15122.32 204
15123.48 209
15124.64 203
15125.81 218
15126.97 214
15128.13 202
15129.29 223
15130.46 202
15131.62 234
15132.78 210
15133.94 220
15135.11 209
15136.27 205
15137.43 208
15138.59 207
15139.76 198
15140.92 190
15142.08 186
15143.25 198
15144.41 223
15145.57 197
15146.73 210
15147.90 218
15149.06 196
15150.22 205
15151.39 214
15152.55 193
15153.71 211
15154.88 194
15156.04 195
15157.20 201
15158.37 207
15159.53 209
15160.69 203
15161.86 180
15163.02 163
15164.19 200
15165.35 202
15166.51 226
15167.68 223
15168.84 211
15170.00 220
15171.17 240
15172.33 258
15173.50 229
15174.66 220
15175.83 239
15176.99 217
15178.15 217
15179.32 220
15180.48 214
15181.65 216
15182.81 194
15183.98 232
15185.14 239
15186.30 257
15187.47 223
15188.63 209
15189.80 233
15190.96 217
15192.13 218
15193.29 220
15194.46 234
15195.62 235
15196.79 223
15197.95 185
15199.12 224
15200.28 209
15201.45 217
15202.61 225
15203.78 222
15204.94 240
15206.11 211
15207.27 227
15208.44 211
15209.61 217
15210.77 251
15211.94 249
15213.10 246
15214.27 229
15215.43 231
15216.60 250
15217.76 252
15218.93 286
15220.10 229
15221.26 262
15222.43 260
15223.59 261
15224.76 255
15225.93 246
15227.09 253
15228.26 285
15229.42 277
15230.59 293
15231.76 273
15232.92 238
15234.09 271
15235.26 272
15236.42 268
15237.59 243
15238.76 305
15239.92 268
15241.09 242
15242.26 228
15243.42 249
15244.59 238
15245.76 233
15246.92 238
15248.09 243
15249.26 235
15250.42 231
15251.59 237
15252.76 222
15253.93 203
15255.09 220
15256.26 213
15257.43 211
15258.60 242
15259.76 212
15260.93 215
15262.10 191
15263.26 195
15264.43 210
15265.60 241
15266.77 189
15267.94 204
15269.10 203
15270.27 195
15271.44 196
15272.61 207
15273.77 224
15274.94 210
15276.11 185
15277.28 236
15278.45 236
15279.62 218
15280.78 200
15281.95 242
15283.12 205
15284.29 246
15285.46 234
15286.62 200
15287.79 211
15288.96 193
15290.13 210
15291.30 196
15292.47 187
15293.64 211
15294.81 220
15295.97 220
15297.14 233
15298.31 217
15299.48 210
15300.65 245
15301.82 210
15302.99 256
15304.16 211
15305.33 207
15306.49 220
15307.66 215
15308.83 221
15310.00 184
15311.17 210
15312.34 227
15313.51 217
15314.68 208
15315.85 244
15317.02 206
15318.19 220
15319.36 198
15320.53 212
15321.70 242
15322.87 246
15324.04 221
15325.21 203
15326.38 229
15327.55 213
15328.72 224
15329.89 208
15331.06 187
15332.23 216
15333.40 214
15334.57 212
15335.74 208
15336.91 194
15338.08 205
15339.25 234
15340.42 234
15341.59 209
15342.76 197
15343.93 226
15345.10 210
15346.27 222
15347.44 246
15348.62 188
15349.79 207
15350.96 215
15352.13 187
15353.30 187
15354.47 195
15355.64 239
15356.81 222
15357.98 233
15359.15 228
15360.33 232
15361.50 261
15362.67 236
15363.84 209
15365.01 219
15366.18 178
15367.35 204
15368.53 216
15369.70 230
15370.87 238
15372.04 216
15373.21 233
15374.38 242
15375.56 215
15376.73 218
15377.90 249
15379.07 254
15380.24 246
15381.42 238
15382.59 223
15383.76 221
15384.93 240
15386.10 235
15387.28 232
15388.45 255
15389.62 215
15390.79 232
15391.97 243
15393.14 228
15394.31 236
15395.48 216
15396.66 220
15397.83 214
15399.00 222
15400.17 219
15401.35 220
15402.52 256
15403.69 236
15404.87 236
15406.04 230
15407.21 234
15408.39 194
15409.56 200
15410.73 203
15411.91 234
15413.08 216
15414.25 209
15415.42 189
15416.60 216
15417.77 217
15418.95 212
15420.12 219
15421.29 233
15422.47 224
15423.64 205
15424.81 240
15425.99 207
15427.16 202
15428.33 185
15429.51 203
15430.68 219
15431.86 186
15433.03 198
15434.20 208
15435.38 193
15436.55 207
15437.73 221
15438.90 229
15440.08 196
15441.25 194
15442.42 206
15443.60 218
15444.77 185
15445.95 180
15447.12 214
15448.30 193
15449.47 212
15450.65 206
15451.82 225
15453.00 218
15454.17 201
15455.35 212
15456.52 215
15457.70 188
15458.87 200
15460.05 194
15461.22 210
15462.40 212
15463.57 204
15464.75 224
15465.92 231
15467.10 194
15468.27 222
15469.45 206
15470.62 208
15471.80 197
15472.97 210
15474.15 231
15475.33 209
15476.50 180
15477.68 191
15478.85 207
15480.03 201
15481.20 221
15482.38 220
15483.56 224
15484.73 184
15485.91 229
15487.08 210
15488.26 212
15489.44 206
15490.61 202
15491.79 208
15492.97 192
15494.14 192
15495.32 186
15496.49 186
15497.67 182
15498.85 205
15500.02 194
15501.20 200
15502.38 211
15503.55 208
15504.73 218
15505.91 219
15507.08 209
15508.26 220
15509.44 217
15510.62 198
15511.79 200
15512.97 192
15514.15 218
15515.32 207
15516.50 199
15517.68 211
15518.86 220
15520.03 191
15521.21 198
15522.39 204
15523.57 219
15524.74 222
15525.92 226
15527.10 208
15528.28 205
15529.45 191
15530.63 197
15531.81 205
15532.99 215
15534.16 206
15535.34 209
15536.52 230
15537.70 220
15538.88 220
15540.06 193
15541.23 250
15542.41 221
15543.59 228
15544.77 230
15545.95 230
15547.12 199
15548.30 235
15549.48 206
15550.66 247
15551.84 235
15553.02 239
15554.20 240
15555.37 220
15556.55 212
15557.73 236
15558.91 239
15560.09 216
15561.27 256
15562.45 200
15563.63 235
15564.81 223
15565.98 238
15567.16 206
15568.34 239
15569.52 240
15570.70 237
15571.88 222
15573.06 238
15574.24 206
15575.42 211
15576.60 245
15577.78 212
15578.96 242
15580.14 212
15581.32 209
15582.50 247
15583.68 239
15584.86 230
15586.04 233
15587.22 254
15588.40 263
15589.58 246
15590.76 273
15591.94 234
15593.12 260
15594.30 253
15595.48 273
15596.66 252
15597.84 246
15599.02 251
15600.20 227
15601.38 271
15602.56 264
15603.74 308
15604.92 255
15606.10 262
15607.28 303
15608.46 285
15609.64 269
15610.82 246
15612.00 294
15613.19 315
15614.37 243
15615.55 276
15616.73 312
15617.91 308
15619.09 262
15620.27 272
15621.45 278
15622.63 274
15623.82 307
15625.00 273
15626.18 331
15627.36 314
15628.54 262
15629.72 279
15630.90 273
15632.09 277
15633.27 243
15634.45 293
15635.63 284
15636.81 319
15637.99 259
15639.18 316
15640.36 299
15641.54 310
15642.72 292
15643.90 329
15645.09 328
15646.27 332
15647.45 320
15648.63 361
15649.82 293
15651.00 308
15652.18 358
15653.36 297
15654.54 324
15655.73 351
15656.91 354
15658.09 319
15659.28 341
15660.46 336
15661.64 353
15662.82 360
15664.01 357
15665.19 333
15666.37 319
15667.55 367
15668.74 324
15669.92 348
15671.10 300
15672.29 333
15673.47 321
15674.65 386
15675.84 310
15677.02 353
15678.20 352
15679.39 333
15680.57 342
15681.75 338
15682.94 317
15684.12 357
15685.30 325
15686.49 352
15687.67 378
15688.86 385
15690.04 364
15691.22 386
15692.41 374
15693.59 371
15694.78 383
15695.96 391
15697.14 394
15698.33 349
15699.51 362
15700.70 422
15701.88 446
15703.06 411
15704.25 408
15705.43 492
15706.62 463
15707.80 476
15708.99 457
15710.17 478
15711.36 452
15712.54 477
15713.73 489
15714.91 496
15716.09 484
15717.28 508
15718.46 476
15719.65 445
15720.83 437
15722.02 411
15723.20 461
15724.39 429
15725.57 397
15726.76 424
15727.95 488
15729.13 443
15730.32 446
15731.50 393
15732.69 414
15733.87 445
15735.06 422
15736.24 464
15737.43 421
15738.61 432
15739.80 436
15740.99 414
15742.17 434
15743.36 423
15744.54 414
15745.73 434
15746.92 394
15748.10 446
15749.29 476
15750.47 446
15751.66 461
15752.85 429
15754.03 411
15755.22 407
15756.40 435
15757.59 455
15758.78 415
15759.96 415
15761.15 440
15762.34 406
15763.52 430
15764.71 414
15765.90 376
15767.08 388
15768.27 385
15769.46 400
15770.64 363
15771.83 366
15773.02 369
15774.20 372
15775.39 390
15776.58 364
15777.77 354
15778.95 360
15780.14 358
15781.33 347
15782.51 355
15783.70 379
15784.89 375
15786.08 344
15787.26 351
15788.45 351
15789.64 336
15790.83 332
15792.01 330
15793.20 337
15794.39 370
15795.58 313
15796.77 348
15797.95 327
15799.14 332
15800.33 329
15801.52 337
15802.71 317
15803.89 364
15805.08 319
15806.27 334
15807.46 317
15808.65 329
15809.84 309
15811.02 320
15812.21 292
15813.40 283
15814.59 290
15815.78 275
15816.97 320
15818.15 325
15819.34 320
15820.53 303
15821.72 289
15822.91 293
15824.10 308
15825.29 299
15826.48 280
15827.67 285
15828.85 289
15830.04 293
15831.23 284
15832.42 307
15833.61 300
15834.80 303
15835.99 301
15837.18 268
15838.37 300
15839.56 312
15840.75 304
15841.94 291
15843.13 300
15844.32 279
15845.51 278
15846.70 289
15847.89 326
15849.08 292
15850.27 295
15851.46 309
15852.65 281
15853.84 315
15855.03 306
15856.22 310
15857.41 290
15858.60 274
15859.79 314
15860.98 282
15862.17 319
15863.36 280
15864.55 282
15865.74 279
15866.93 294
15868.12 301
15869.31 309
15870.50 266
15871.69 302
15872.88 313
15874.07 300
15875.26 307
15876.45 296
15877.64 301
15878.84 299
15880.03 330
15881.22 295
15882.41 295
15883.60 341
15884.79 329
15885.98 307
15887.17 297
15888.36 325
15889.56 288
15890.75 339
15891.94 341
15893.13 289
15894.32 303
15895.51 341
15896.71 309
15897.90 291
15899.09 332
15900.28 348
15901.47 311
15902.66 312
15903.86 311
15905.05 339
15906.24 323
15907.43 361
15908.62 329
15909.82 363
15911.01 350
15912.20 341
15913.39 359
15914.58 310
15915.78 305
15916.97 322
15918.16 319
15919.35 330
15920.55 342
15921.74 348
15922.93 353
15924.12 341
15925.32 384
15926.51 387
15927.70 391
15928.90 343
15930.09 343
15931.28 315
15932.47 315
15933.67 324
15934.86 353
15936.05 320
15937.25 298
15938.44 295
15939.63 295
15940.83 332
15942.02 298
15943.21 298
15944.41 281
15945.60 292
15946.79 274
15947.99 265
15949.18 279
15950.37 268
15951.57 272
15952.76 304
15953.96 281
15955.15 258
15956.34 255
15957.54 260
15958.73 253
15959.92 253
15961.12 259
15962.31 259
15963.51 264
15964.70 266
15965.90 250
15967.09 263
15968.28 235
15969.48 244
15970.67 265
15971.87 237
15973.06 250
15974.26 246
15975.45 248
15976.65 267
15977.84 252
15979.03 254
15980.23 227
15981.42 242
15982.62 245
15983.81 241
15985.01 199
15986.20 224
15987.40 221
15988.59 253
15989.79 227
15990.98 267
15992.18 244
15993.37 239
15994.57 221
15995.77 226
15996.96 230
15998.16 240
15999.35 249
16000.55 233
16001.74 235
16002.94 230
16004.13 244
16005.33 255
16006.53 249
16007.72 237
16008.92 251
16010.11 227
16011.31 228
16012.51 217
16013.70 225
16014.90 220
16016.09 257
16017.29 247
16018.49 257
16019.68 242
16020.88 243
16022.07 230
16023.27 236
16024.47 230
16025.66 225
16026.86 247
16028.06 244
16029.25 228
16030.45 234
16031.65 234
16032.84 249
16034.04 216
16035.24 219
16036.43 225
16037.63 211
16038.83 196
16040.02 231
16041.22 245
16042.42 238
16043.62 201
16044.81 208
16046.01 189
16047.21 223
16048.40 220
16049.60 225
16050.80 215
16052.00 226
16053.19 210
16054.39 195
16055.59 209
16056.79 224
16057.99 219
16059.18 204
16060.38 210
16061.58 186
16062.78 229
16063.97 212
16065.17 217
16066.37 222
16067.57 183
16068.77 213
16069.96 194
16071.16 226
16072.36 214
16073.56 210
16074.76 203
16075.96 180
16077.15 194
16078.35 199
16079.55 202
16080.75 193
16081.95 226
16083.15 217
16084.35 205
16085.54 216
16086.74 202
16087.94 185
16089.14 202
16090.34 203
16091.54 218
16092.74 213
16093.94 219
16095.14 220
16096.33 193
16097.53 194
16098.73 194
16099.93 201
16101.13 201
16102.33 152
16103.53 208
16104.73 213
16105.93 181
16107.13 172
16108.33 188
16109.53 181
16110.73 208
16111.93 215
16113.13 216
16114.33 212
16115.53 190
16116.73 225
16117.93 218
16119.13 202
16120.33 211
16121.53 189
16122.73 195
16123.93 199
16125.13 197
16126.33 208
16127.53 205
16128.73 178
16129.93 180
16131.13 178
16132.33 198
16133.53 229
16134.73 218
16135.93 220
16137.13 215
16138.33 210
16139.53 218
16140.73 187
16141.93 178
16143.13 187
16144.34 200
16145.54 222
16146.74 197
16147.94 188
16149.14 181
16150.34 155
16151.54 186
16152.74 241
16153.94 218
16155.15 183
16156.35 171
16157.55 185
16158.75 193
16159.95 186
16161.15 196
16162.35 184
16163.56 197
16164.76 232
16165.96 202
16167.16 189
16168.36 194
16169.56 213
16170.77 202
16171.97 160
16173.17 185
16174.37 205
16175.57 188
16176.78 182
16177.98 175
16179.18 199
16180.38 208
16181.59 207
16182.79 205
16183.99 196
16185.19 198
16186.40 196
16187.60 219
16188.80 201
16190.00 192
16191.21 215
16192.41 222
16193.61 190
16194.81 211
16196.02 195
16197.22 213
16198.42 223
16199.63 219
16200.83 191
16202.03 215
16203.23 207
16204.44 216
16205.64 197
16206.84 225
16208.05 197
16209.25 226
16210.45 192
16211.66 178
16212.86 216
16214.06 204
16215.27 187
16216.47 212
16217.68 243
16218.88 273
16220.08 245
16221.29 236
16222.49 225
16223.69 203
16224.90 216
16226.10 209
16227.31 240
16228.51 233
16229.71 238
16230.92 245
16232.12 225
16233.33 233
16234.53 250
16235.74 254
16236.94 259
16238.14 213
16239.35 255
16240.55 232
16241.76 250
16242.96 249
16244.17 241
16245.37 267
16246.58 227
16247.78 252
16248.99 227
16250.19 249
16251.40 250
16252.60 253
16253.81 259
16255.01 259
16256.22 279
16257.42 230
16258.63 238
16259.83 241
16261.04 248
16262.24 264
16263.45 292
16264.65 266
16265.86 246
16267.06 266
16268.27 284
16269.47 260
16270.68 224
16271.89 281
16273.09 268
16274.30 286
16275.50 302
16276.71 281
16277.91 272
16279.12 298
16280.33 291
16281.53 295
16282.74 289
16283.94 299
16285.15 293
16286.36 298
16287.56 294
16288.77 310
16289.98 317
16291.18 299
16292.39 297
16293.59 278
16294.80 308
16296.01 312
16297.21 346
16298.42 322
16299.63 318
16300.83 365
16302.04 327
16303.25 336
16304.46 375
16305.66 375
16306.87 339
16308.08 294
16309.28 301
16310.49 342
16311.70 316
16312.90 314
16314.11 325
16315.32 313
16316.53 307
16317.73 336
16318.94 312
16320.15 276
16321.36 260
16322.56 264
16323.77 268
16324.98 289
16326.19 261
16327.39 242
16328.60 253
16329.81 258
16331.02 271
16332.23 249
16333.43 252
16334.64 244
16335.85 279
16337.06 269
16338.27 249
16339.47 237
16340.68 256
16341.89 265
16343.10 235
16344.31 215
16345.52 238
16346.72 244
16347.93 216
16349.14 252
16350.35 229
16351.56 226
16352.77 220
16353.98 209
16355.18 217
16356.39 237
16357.60 244
16358.81 228
16360.02 244
16361.23 228
16362.44 200
16363.65 224
16364.86 207
16366.07 212
16367.27 244
16368.48 230
16369.69 243
16370.90 191
16372.11 207
16373.32 190
16374.53 201
16375.74 213
16376.95 214
16378.16 234
16379.37 197
16380.58 215
16381.79 230
16383.00 219
16384.21 216
16385.42 217
16386.63 208
16387.84 189
16389.05 188
16390.26 220
16391.47 212
16392.68 207
16393.89 220
16395.10 218
16396.31 210
16397.52 218
16398.73 188
16399.94 219
16401.15 220
16402.36 221
16403.57 233
16404.78 213
16405.99 197
16407.20 181
16408.41 224
16409.62 213
16410.84 210
16412.05 185
16413.26 212
16414.47 216
16415.68 213
16416.89 189
16418.10 179
16419.31 193
16420.52 211
16421.73 210
16422.95 199
16424.16 209
16425.37 209
16426.58 236
16427.79 214
16429.00 176
16430.21 186
16431.43 225
16432.64 203
16433.85 196
16435.06 191
16436.27 211
16437.48 193
16438.70 253
16439.91 197
16441.12 196
16442.33 215
16443.54 187
16444.76 246
16445.97 243
16447.18 216
16448.39 212
16449.61 223
16450.82 185
16452.03 186
16453.24 219
16454.45 182
16455.67 185
16456.88 187
16458.09 172
16459.31 207
16460.52 189
16461.73 191
16462.94 193
16464.16 176
16465.37 200
16466.58 170
16467.79 186
16469.01 178
16470.22 192
16471.43 192
16472.65 199
16473.86 210
16475.07 212
16476.29 211
16477.50 185
16478.71 190
16479.93 189
16481.14 177
16482.35 188
16483.57 186
16484.78 212
16485.99 197
16487.21 166
16488.42 171
16489.64 188
16490.85 194
16492.06 187
16493.28 209
16494.49 152
16495.70 201
16496.92 199
16498.13 193
16499.35 200
16500.56 183
16501.77 191
16502.99 179
16504.20 207
16505.42 191
16506.63 185
16507.85 204
16509.06 189
16510.28 161
16511.49 178
16512.70 187
16513.92 193
16515.13 172
16516.35 190
16517.56 171
16518.78 171
16519.99 182
16521.21 167
16522.42 206
16523.64 199
16524.85 172
16526.07 192
16527.28 207
16528.50 179
16529.71 174
16530.93 173
16532.14 178
16533.36 193
16534.57 181
16535.79 188
16537.01 172
16538.22 151
16539.44 147
16540.65 176
16541.87 180
16543.08 166
16544.30 185
16545.52 176
16546.73 206
16547.95 194
16549.16 185
16550.38 179
16551.60 165
16552.81 200
16554.03 159
16555.24 185
16556.46 163
16557.68 175
16558.89 188
16560.11 192
16561.32 193
16562.54 186
16563.76 171
16564.97 160
16566.19 164
16567.41 159
16568.62 176
16569.84 197
16571.06 215
16572.27 206
16573.49 200
16574.71 216
16575.93 200
16577.14 225
16578.36 184
16579.58 207
16580.79 192
16582.01 198
16583.23 181
16584.44 183
16585.66 189
16586.88 201
16588.10 204
16589.31 192
16590.53 201
16591.75 191
16592.97 187
16594.18 185
16595.40 194
16596.62 181
16597.84 182
16599.06 197
16600.27 191
16601.49 182
16602.71 166
16603.93 185
16605.14 191
16606.36 190
16607.58 186
16608.80 179
16610.02 181
16611.24 179
16612.45 181
16613.67 177
16614.89 182
16616.11 203
16617.33 194
16618.55 179
16619.76 173
16620.98 176
16622.20 176
16623.42 164
16624.64 170
16625.86 181
16627.08 192
16628.30 177
16629.51 149
16630.73 184
16631.95 173
16633.17 177
16634.39 175
16635.61 163
16636.83 186
16638.05 154
16639.27 175
16640.49 164
16641.71 158
16642.92 172
16644.14 190
16645.36 186
16646.58 173
16647.80 147
16649.02 155
16650.24 186
16651.46 166
16652.68 179
16653.90 139
16655.12 148
16656.34 167
16657.56 195
16658.78 157
16660.00 131
16661.22 152
16662.44 180
16663.66 159
16664.88 148
16666.10 148
16667.32 166
16668.54 183
16669.76 151
16670.98 135
16672.20 134
16673.42 159
16674.64 167
16675.87 165
16677.09 134
16678.31 149
16679.53 182
16680.75 211
16681.97 141
16683.19 167
16684.41 167
16685.63 164
16686.85 173
16688.07 160
16689.30 152
16690.52 154
16691.74 180
16692.96 158
16694.18 151
16695.40 126
16696.62 164
16697.84 154
16699.07 134
16700.29 164
16701.51 160
16702.73 160
16703.95 170
16705.17 162
16706.40 183
16707.62 177
16708.84 153
16710.06 152
16711.28 136
16712.50 164
16713.73 160
16714.95 172
16716.17 146
16717.39 162
16718.61 189
16719.84 170
16721.06 146
16722.28 148
16723.50 172
16724.73 160
16725.95 150
16727.17 197
16728.39 166
16729.62 169
16730.84 167
16732.06 164
16733.28 149
16734.51 133
16735.73 167
16736.95 157
16738.18 134
16739.40 141
16740.62 150
16741.84 163
16743.07 151
16744.29 175
16745.51 164
16746.74 145
16747.96 150
16749.18 149
16750.41 138
16751.63 192
16752.85 168
16754.08 204
16755.30 189
16756.52 173
16757.75 162
16758.97 171
16760.20 163
16761.42 145
16762.64 129
16763.87 163
16765.09 173
16766.31 170
16767.54 170
16768.76 142
16769.99 168
16771.21 160
16772.43 159
16773.66 142
16774.88 182
16776.11 186
16777.33 170
16778.56 162
16779.78 149
16781.01 190
16782.23 188
16783.45 167
16784.68 163
16785.90 152
16787.13 177
16788.35 160
16789.58 149
16790.80 157
16792.03 172
16793.25 223
16794.48 175
16795.70 156
16796.93 158
16798.15 183
16799.38 187
16800.60 163
16801.83 165
16803.05 162
16804.28 174
16805.50 171
16806.73 181
16807.95 188
16809.18 202
16810.41 161
16811.63 196
16812.86 159
16814.08 150
16815.31 156
16816.53 183
16817.76 189
16818.99 170
16820.21 158
16821.44 176
16822.66 164
16823.89 162
16825.12 190
16826.34 180
16827.57 180
16828.79 199
16830.02 196
16831.25 159
16832.47 165
16833.70 202
16834.93 215
16836.15 155
16837.38 168
16838.61 178
16839.83 157
16841.06 170
16842.29 172
16843.51 187
16844.74 195
16845.97 219
16847.19 211
16848.42 186
16849.65 172
16850.87 194
16852.10 177
16853.33 163
16854.56 184
16855.78 219
16857.01 240
16858.24 200
16859.46 201
16860.69 201
16861.92 207
16863.15 232
16864.37 226
16865.60 221
16866.83 243
16868.06 212
16869.28 201
16870.51 229
16871.74 245
16872.97 253
16874.20 265
16875.42 276
16876.65 263
16877.88 247
16879.11 233
16880.34 269
16881.56 249
16882.79 267
16884.02 266
16885.25 266
16886.48 243
16887.71 256
16888.93 237
16890.16 265
16891.39 258
16892.62 213
16893.85 236
16895.08 240
16896.31 237
16897.53 251
16898.76 240
16899.99 213
16901.22 205
16902.45 217
16903.68 203
16904.91 190
16906.14 213
16907.37 189
16908.59 182
16909.82 223
16911.05 207
16912.28 199
16913.51 215
16914.74 184
16915.97 184
16917.20 188
16918.43 216
16919.66 221
16920.89 197
16922.12 210
16923.35 168
16924.58 181
16925.81 184
16927.04 176
16928.27 176
16929.50 172
16930.73 173
16931.96 188
16933.19 202
16934.42 242
16935.65 196
16936.88 187
16938.11 175
16939.34 205
16940.57 195
16941.80 168
16943.03 158
16944.26 181
16945.49 194
16946.72 189
16947.95 184
16949.18 178
16950.41 190
16951.64 177
16952.87 148
16954.10 182
16955.33 183
16956.57 204
16957.80 170
16959.03 185
16960.26 191
16961.49 194
16962.72 164
16963.95 179
16965.18 172
16966.41 191
16967.65 203
16968.88 191
16970.11 189
16971.34 180
16972.57 239
16973.80 195
16975.03 199
16976.27 174
16977.50 198
16978.73 224
16979.96 204
16981.19 172
16982.42 185
16983.66 165
16984.89 187
16986.12 198
16987.35 177
16988.58 175
16989.82 190
16991.05 202
16992.28 191
16993.51 200
16994.75 183
16995.98 175
16997.21 189
16998.44 164
16999.67 213
17000.91 200
17002.14 200
17003.37 210
17004.61 159
17005.84 176
17007.07 181
17008.30 184
17009.54 181
17010.77 187
17012.00 203
17013.23 224
17014.47 189
17015.70 163
17016.93 180
17018.17 187
17019.40 165
17020.63 172
17021.87 196
17023.10 186
17024.33 183
17025.57 181
17026.80 172
17028.03 162
17029.27 168
17030.50 167
17031.73 163
17032.97 164
17034.20 170
17035.44 154
17036.67 188
17037.90 181
17039.14 164
17040.37 183
17041.60 190
17042.84 182
17044.07 182
17045.31 173
17046.54 164
17047.78 137
17049.01 159
17050.24 183
17051.48 165
17052.71 188
17053.95 192
17055.18 169
17056.42 162
17057.65 139
17058.89 169
17060.12 138
17061.35 148
17062.59 165
17063.82 182
17065.06 169
17066.29 173
17067.53 158
17068.76 175
17070.00 182
17071.23 167
17072.47 169
17073.70 155
17074.94 146
17076.17 181
17077.41 147
17078.65 145
17079.88 140
17081.12 149
17082.35 141
17083.59 167
17084.82 153
17086.06 150
17087.29 157
17088.53 138
17089.77 144
17091.00 185
17092.24 178
17093.47 134
17094.71 164
17095.94 183
17097.18 144
17098.42 136
17099.65 157
17100.89 161
17102.12 152
17103.36 133
17104.60 138
17105.83 138
17107.07 150
17108.31 132
17109.54 138
17110.78 161
17112.02 154
17113.25 169
17114.49 155
17115.73 146
17116.96 169
17118.20 160
17119.44 141
17120.67 137
17121.91 155
17123.15 187
17124.38 201
17125.62 134
17126.86 132
17128.10 139
17129.33 166
17130.57 126
17131.81 146
17133.04 135
17134.28 171
17135.52 136
17136.76 154
17137.99 139
17139.23 137
17140.47 129
17141.71 142
17142.94 124
17144.18 108
17145.42 153
17146.66 156
17147.90 141
17149.13 144
17150.37 157
17151.61 144
17152.85 167
17154.08 170
17155.32 139
17156.56 133
17157.80 167
17159.04 151
17160.28 126
17161.51 152
17162.75 151
17163.99 160
17165.23 165
17166.47 152
17167.71 140
17168.95 165
17170.18 145
17171.42 124
17172.66 134
17173.90 162
17175.14 147
17176.38 146
17177.62 151
17178.86 145
17180.09 149
17181.33 130
17182.57 140
17183.81 110
17185.05 140
17186.29 150
17187.53 155
17188.77 142
17190.01 127
17191.25 130
17192.49 154
17193.73 125
17194.97 140
17196.21 134
17197.45 148
17198.69 160
17199.92 129
17201.16 146
17202.40 143
17203.64 169
17204.88 138
17206.12 163
17207.36 150
17208.60 137
17209.84 154
17211.08 144
17212.32 176
17213.56 137
17214.81 147
17216.05 142
17217.29 175
17218.53 145
17219.77 141
17221.01 132
17222.25 139
17223.49 137
17224.73 136
17225.97 129
17227.21 123
17228.45 165
17229.69 155
17230.93 133
17232.17 132
17233.41 134
17234.66 142
17235.90 146
17237.14 143
17238.38 134
17239.62 149
17240.86 171
17242.10 149
17243.34 136
17244.58 108
17245.83 135
17247.07 127
17248.31 145
17249.55 130
17250.79 138
17252.03 149
17253.28 133
17254.52 118
17255.76 112
17257.00 136
17258.24 133
17259.48 126
17260.73 104
17261.97 147
17263.21 130
17264.45 128
17265.69 124
17266.94 128
17268.18 133
17269.42 127
17270.66 134
17271.91 141
17273.15 140
17274.39 125
17275.63 145
17276.88 170
17278.12 105
17279.36 108
17280.60 124
17281.85 115
17283.09 112
17284.33 119
17285.57 139
17286.82 124
17288.06 134
17289.30 118
17290.55 161
17291.79 134
17293.03 115
17294.28 131
17295.52 129
17296.76 157
17298.01 121
17299.25 128
17300.49 111
17301.74 118
17302.98 118
17304.22 125
17305.47 100
17306.71 129
17307.95 131
17309.20 148
17310.44 143
17311.68 132
17312.93 134
17314.17 169
17315.42 134
17316.66 115
17317.90 140
17319.15 107
17320.39 121
17321.64 120
17322.88 121
17324.12 124
17325.37 153
17326.61 131
17327.86 136
17329.10 139
17330.35 146
17331.59 132
17332.83 131
17334.08 150
17335.32 140
17336.57 149
17337.81 162
17339.06 144
17340.30 132
17341.55 126
17342.79 105
17344.04 128
17345.28 151
17346.53 110
17347.77 110
17349.02 134
17350.26 103
17351.51 116
17352.75 145
17354.00 116
17355.24 130
17356.49 149
17357.73 123
17358.98 136
17360.23 133
17361.47 144
17362.72 144
17363.96 135
17365.21 132
17366.45 128
17367.70 143
17368.95 124
17370.19 155
17371.44 141
17372.68 118
17373.93 124
17375.18 128
17376.42 138
17377.67 121
17378.91 112
17380.16 127
17381.41 130
17382.65 132
17383.90 120
17385.15 119
17386.39 123
17387.64 148
17388.89 151
17390.13 119
17391.38 142
17392.63 141
17393.87 145
17395.12 122
17396.37 126
17397.61 151
17398.86 132
17400.11 131
17401.35 131
17402.60 153
17403.85 119
17405.09 118
17406.34 151
17407.59 127
17408.84 131
17410.08 119
17411.33 134
17412.58 139
17413.83 129
17415.07 115
17416.32 143
17417.57 119
17418.82 134
17420.06 111
17421.31 144
17422.56 133
17423.81 126
17425.05 126
17426.30 152
17427.55 148
17428.80 118
17430.05 94
17431.29 117
17432.54 161
17433.79 140
17435.04 145
17436.29 124
17437.54 149
17438.78 121
17440.03 125
17441.28 119
17442.53 124
17443.78 134
17445.03 161
17446.27 143
17447.52 123
17448.77 146
17450.02 163
17451.27 129
17452.52 121
17453.77 146
17455.02 155
17456.27 141
17457.51 136
17458.76 145
17460.01 137
17461.26 153
17462.51 127
17463.76 120
17465.01 125
17466.26 122
17467.51 153
17468.76 153
17470.01 138
17471.26 118
17472.51 151
17473.76 138
17475.01 152
17476.26 142
17477.50 131
17478.75 142
17480.00 169
17481.25 128
17482.50 127
17483.75 145
17485.00 155
17486.25 120
17487.50 133
17488.75 129
17490.00 117
17491.25 141
17492.51 135
17493.76 140
17495.01 130
17496.26 144
17497.51 114
17498.76 128
17500.01 122
17501.26 143
17502.51 147
17503.76 123
17505.01 135
17506.26 140
17507.51 147
17508.76 127
17510.01 128
17511.26 128
17512.52 113
17513.77 113
17515.02 140
17516.27 141
17517.52 130
17518.77 147
17520.02 140
17521.27 136
17522.53 148
17523.78 147
17525.03 142
17526.28 135
17527.53 132
17528.78 140
17530.03 152
17531.29 146
17532.54 172
17533.79 144
17535.04 149
17536.29 153
17537.55 127
17538.80 119
17540.05 125
17541.30 141
17542.55 150
17543.81 152
17545.06 159
17546.31 172
17547.56 144
17548.81 151
17550.07 140
17551.32 119
17552.57 140
17553.82 112
17555.08 129
17556.33 115
17557.58 142
17558.83 160
17560.09 140
17561.34 123
17562.59 131
17563.85 144
17565.10 133
17566.35 137
17567.60 149
17568.86 157
17570.11 145
17571.36 133
17572.62 133
17573.87 136
17575.12 113
17576.38 141
17577.63 148
17578.88 146
17580.14 124
17581.39 141
17582.64 129
17583.90 134
17585.15 156
17586.40 139
17587.66 171
17588.91 128
17590.17 150
17591.42 133
17592.67 147
17593.93 143
17595.18 149
17596.43 150
17597.69 119
17598.94 136
17600.20 139
17601.45 167
17602.71 169
17603.96 174
17605.21 123
17606.47 131
17607.72 150
17608.98 158
17610.23 113
17611.49 143
17612.74 126
17614.00 152
17615.25 146
17616.50 133
17617.76 139
17619.01 129
17620.27 130
17621.52 141
17622.78 141
17624.03 135
17625.29 155
17626.54 139
17627.80 158
17629.05 123
17630.31 153
17631.56 142
17632.82 146
17634.08 143
17635.33 123
17636.59 127
17637.84 137
17639.10 124
17640.35 132
17641.61 132
17642.86 141
17644.12 136
17645.38 133
17646.63 156
17647.89 148
17649.14 142
17650.40 138
17651.66 134
17652.91 107
17654.17 137
17655.42 135
17656.68 125
17657.94 138
17659.19 148
17660.45 120
17661.70 148
17662.96 141
17664.22 155
17665.47 144
17666.73 144
17667.99 153
17669.24 150
17670.50 142
17671.76 123
17673.01 132
17674.27 106
17675.53 130
17676.78 124
17678.04 158
17679.30 136
17680.56 129
17681.81 125
17683.07 132
17684.33 143
17685.58 115
17686.84 123
17688.10 111
17689.36 125
17690.61 122
17691.87 148
17693.13 119
17694.39 113
17695.64 139
17696.90 143
17698.16 126
17699.42 127
17700.67 128
17701.93 149
17703.19 170
17704.45 133
17705.70 139
17706.96 116
17708.22 134
17709.48 133
17710.74 134
17711.99 103
17713.25 130
17714.51 115
17715.77 119
17717.03 135
17718.29 144
17719.54 121
17720.80 135
17722.06 123
17723.32 106
17724.58 110
17725.84 105
17727.10 134
17728.35 125
17729.61 122
17730.87 103
17732.13 134
17733.39 141
17734.65 116
17735.91 106
17737.17 120
17738.43 116
17739.69 136
17740.94 142
17742.20 143
17743.46 156
17744.72 113
17745.98 151
17747.24 107
17748.50 145
17749.76 127
17751.02 135
17752.28 121
17753.54 122
17754.80 127
17756.06 132
17757.32 140
17758.58 130
17759.84 112
17761.10 89
17762.36 129
17763.62 112
17764.88 144
17766.14 126
17767.40 131
17768.66 122
17769.92 128
17771.18 116
17772.44 105
17773.70 115
17774.96 100
17776.22 131
17777.48 106
17778.74 115
17780.00 152
17781.26 139
17782.52 124
17783.78 128
17785.04 131
17786.30 130
17787.57 140
17788.83 134
17790.09 130
17791.35 118
17792.61 113
17793.87 157
17795.13 133
17796.39 121
17797.65 125
17798.91 126
17800.18 146
17801.44 150
17802.70 138
17803.96 114
17805.22 130
17806.48 112
17807.74 150
17809.01 114
17810.27 124
17811.53 122
17812.79 126
17814.05 110
17815.31 109
17816.58 116
17817.84 113
17819.10 139
17820.36 110
17821.62 121
17822.89 116
17824.15 138
17825.41 110
17826.67 124
17827.94 131
17829.20 125
17830.46 117
17831.72 110
17832.98 121
17834.25 139
17835.51 112
17836.77 116
17838.04 95
17839.30 105
17840.56 126
17841.82 126
17843.09 128
17844.35 120
17845.61 114
17846.87 126
17848.14 113
17849.40 101
17850.66 135
17851.93 129
17853.19 102
17854.45 98
17855.72 99
17856.98 117
17858.24 119
17859.51 119
17860.77 102
17862.03 94
17863.30 125
17864.56 126
17865.82 112
17867.09 125
17868.35 110
17869.62 120
17870.88 115
17872.14 123
17873.41 107
17874.67 105
17875.93 119
17877.20 125
17878.46 112
17879.73 107
17880.99 110
17882.26 83
17883.52 117
17884.78 131
17886.05 135
17887.31 115
17888.58 122
17889.84 122
17891.11 118
17892.37 124
17893.63 123
17894.90 134
17896.16 138
17897.43 147
17898.69 123
17899.96 136
17901.22 129
17902.49 128
17903.75 119
17905.02 134
17906.28 103
17907.55 108
17908.81 106
17910.08 92
17911.34 99
17912.61 113
17913.87 112
17915.14 98
17916.41 112
17917.67 103
17918.94 111
17920.20 102
17921.47 121
17922.73 121
17924.00 100
17925.26 128
17926.53 125
17927.80 131
17929.06 100
17930.33 92
17931.59 113
17932.86 119
17934.13 125
17935.39 117
17936.66 112
17937.92 105
17939.19 131
17940.46 133
17941.72 99
17942.99 120
17944.26 118
17945.52 118
17946.79 123
17948.06 122
17949.32 115
17950.59 129
17951.85 131
17953.12 100
17954.39 112
17955.66 103
17956.92 133
17958.19 89
17959.46 134
17960.72 117
17961.99 121
17963.26 114
17964.52 103
17965.79 99
17967.06 90
17968.33 103
17969.59 108
17970.86 90
17972.13 117
17973.40 124
17974.66 119
17975.93 107
17977.20 94
17978.47 89
17979.73 105
17981.00 110
17982.27 103
17983.54 111
17984.80 106
17986.07 123
17987.34 100
17988.61 94
17989.88 93
17991.14 110
17992.41 123
17993.68 105
17994.95 106
17996.22 100
17997.48 134
17998.75 117
18000.02 106
18001.29 103
18002.56 121
18003.83 145
18005.10 119
18006.36 91
18007.63 102
18008.90 108
18010.17 96
18011.44 115
18012.71 110
18013.98 103
18015.25 115
18016.51 129
18017.78 110
18019.05 114
18020.32 85
18021.59 115
18022.86 149
18024.13 120
18025.40 136
18026.67 120
18027.94 122
18029.21 108
18030.48 125
18031.75 110
18033.01 112
18034.28 114
18035.55 99
18036.82 105
18038.09 115
18039.36 112
18040.63 123
18041.90 111
18043.17 100
18044.44 106
18045.71 118
18046.98 110
18048.25 87
18049.52 108
18050.79 130
18052.06 116
18053.33 116
18054.60 109
18055.87 107
18057.14 124
18058.42 106
18059.69 111
18060.96 122
18062.23 106
18063.50 117
18064.77 111
18066.04 105
18067.31 105
18068.58 102
18069.85 98
18071.12 95
18072.39 100
18073.66 102
18074.93 121
18076.21 134
18077.48 110
18078.75 118
18080.02 129
18081.29 129
18082.56 109
18083.83 111
18085.10 131
18086.38 112
18087.65 112
18088.92 121
18090.19 103
18091.46 115
18092.73 123
18094.01 114
18095.28 130
18096.55 125
18097.82 117
18099.09 106
18100.36 128
18101.64 110
18102.91 110
18104.18 112
18105.45 128
18106.73 114
18108.00 117
18109.27 129
18110.54 119
18111.81 106
18113.09 106
18114.36 103
18115.63 130
18116.90 137
18118.18 115
18119.45 141
18120.72 148
18121.99 153
18123.27 115
18124.54 119
18125.81 117
18127.09 137
18128.36 114
18129.63 107
18130.90 137
18132.18 133
18133.45 113
18134.72 114
18136.00 136
18137.27 142
18138.54 113
18139.82 120
18141.09 98
18142.36 120
18143.64 100
18144.91 112
18146.18 116
18147.46 96
18148.73 122
18150.00 127
18151.28 117
18152.55 113
18153.83 89
18155.10 108
18156.37 116
18157.65 103
18158.92 80
18160.20 120
18161.47 122
18162.74 103
18164.02 103
18165.29 102
18166.57 110
18167.84 124
18169.12 112
18170.39 125
18171.66 112
18172.94 132
18174.21 136
18175.49 110
18176.76 108
18178.04 129
18179.31 132
18180.59 113
18181.86 104
18183.14 120
18184.41 142
18185.69 122
18186.96 102
18188.24 100
18189.51 117
18190.79 150
18192.06 129
18193.34 125
18194.61 128
18195.89 137
18197.16 130
18198.44 128
18199.71 132
18200.99 87
18202.26 128
18203.54 146
18204.81 106
18206.09 105
18207.37 110
18208.64 119
18209.92 120
18211.19 100
18212.47 106
18213.75 116
18215.02 106
18216.30 129
18217.57 109
18218.85 100
18220.13 127
18221.40 141
18222.68 105
18223.95 109
18225.23 97
18226.51 128
18227.78 134
18229.06 110
18230.34 98
18231.61 113
18232.89 127
18234.17 99
18235.44 112
18236.72 116
18238.00 137
18239.27 138
18240.55 125
18241.83 135
18243.10 113
18244.38 121
18245.66 117
18246.94 134
18248.21 145
18249.49 97
18250.77 145
18252.04 122
18253.32 133
18254.60 126
18255.88 108
18257.15 112
18258.43 89
18259.71 106
18260.99 115
18262.26 129
18263.54 103
18264.82 132
18266.10 97
18267.37 97
18268.65 97
18269.93 142
18271.21 106
18272.49 107
18273.76 109
18275.04 127
18276.32 111
18277.60 110
18278.88 116
18280.15 130
18281.43 120
18282.71 139
18283.99 121
18285.27 94
18286.55 105
18287.83 95
18289.10 121
18290.38 92
18291.66 82
18292.94 120
18294.22 87
18295.50 98
18296.78 111
18298.06 116
18299.33 96
18300.61 106
18301.89 108
18303.17 103
18304.45 117
18305.73 117
18307.01 104
18308.29 98
18309.57 92
18310.85 94
18312.13 100
18313.41 127
18314.68 98
18315.96 115
18317.24 124
18318.52 133
18319.80 104
18321.08 87
18322.36 95
18323.64 128
18324.92 113
18326.20 127
18327.48 112
18328.76 106
18330.04 137
18331.32 109
18332.60 119
18333.88 100
18335.16 108
18336.44 117
18337.72 158
18339.00 117
18340.28 119
18341.56 99
18342.84 124
18344.12 129
18345.41 129
18346.69 124
18347.97 114
18349.25 119
18350.53 106
18351.81 101
18353.09 99
18354.37 104
18355.65 115
18356.93 131
18358.21 124
18359.49 112
18360.78 107
18362.06 112
18363.34 121
18364.62 108
18365.90 105
18367.18 105
18368.46 121
18369.74 122
18371.03 132
18372.31 103
18373.59 127
18374.87 104
18376.15 99
18377.43 107
18378.72 95
18380.00 114
18381.28 116
18382.56 129
18383.84 102
18385.12 115
18386.41 96
18387.69 111
18388.97 97
18390.25 113
18391.53 96
18392.82 133
18394.10 112
18395.38 97
18396.66 107
18397.95 121
18399.23 116
18400.51 107
18401.79 93
18403.08 108
18404.36 118
18405.64 92
18406.92 119
18408.21 114
18409.49 94
18410.77 116
18412.06 113
18413.34 119
18414.62 119
18415.90 105
18417.19 103
18418.47 112
18419.75 120
18421.04 126
18422.32 123
18423.60 116
18424.89 106
18426.17 107
18427.45 138
18428.74 136
18430.02 95
18431.30 92
18432.59 114
18433.87 116
18435.15 96
18436.44 97
18437.72 89
18439.01 107
18440.29 121
18441.57 113
18442.86 94
18444.14 106
18445.43 128
18446.71 112
18447.99 132
18449.28 102
18450.56 116
18451.85 105
18453.13 98
18454.42 103
18455.70 118
18456.98 99
18458.27 119
18459.55 104
18460.84 114
18462.12 129
18463.41 115
18464.69 94
18465.98 117
18467.26 116
18468.55 110
18469.83 107
18471.12 117
18472.40 110
18473.69 135
18474.97 143
18476.26 131
18477.54 111
18478.83 129
18480.11 117
18481.40 130
18482.68 117
18483.97 111
18485.25 106
18486.54 123
18487.82 119
18489.11 117
18490.40 123
18491.68 118
18492.97 98
18494.25 118
18495.54 87
18496.82 101
18498.11 95
18499.40 108
18500.68 107
18501.97 88
18503.25 98
18504.54 117
18505.83 111
18507.11 111
18508.40 106
18509.69 104
18510.97 135
18512.26 116
18513.54 121
18514.83 116
18516.12 118
18517.40 110
18518.69 119
18519.98 132
18521.26 112
18522.55 114
18523.84 122
18525.12 109
18526.41 104
18527.70 121
18528.99 103
18530.27 91
18531.56 104
18532.85 110
18534.13 107
18535.42 104
18536.71 116
18538.00 123
18539.28 123
18540.57 110
18541.86 120
18543.14 108
18544.43 113
18545.72 101
18547.01 98
18548.30 104
18549.58 129
18550.87 122
18552.16 116
18553.45 126
18554.73 98
18556.02 99
18557.31 127
18558.60 133
18559.89 120
18561.17 150
18562.46 121
18563.75 120
18565.04 117
18566.33 124
18567.62 147
18568.90 138
18570.19 109
18571.48 108
18572.77 129
18574.06 116
18575.35 117
18576.63 134
18577.92 112
18579.21 128
18580.50 123
18581.79 148
18583.08 137
18584.37 111
18585.66 134
18586.95 120
18588.23 131
18589.52 122
18590.81 129
18592.10 127
18593.39 118
18594.68 160
18595.97 142
18597.26 122
18598.55 129
18599.84 115
18601.13 125
18602.42 123
18603.71 141
18605.00 147
18606.29 129
18607.58 162
18608.86 140
18610.15 143
18611.44 137
18612.73 138
18614.02 157
18615.31 158
18616.60 132
18617.89 126
18619.18 138
18620.47 107
18621.76 129
18623.06 129
18624.35 128
18625.64 137
18626.93 138
18628.22 133
18629.51 117
18630.80 110
18632.09 140
18633.38 120
18634.67 136
18635.96 119
18637.25 120
18638.54 124
18639.83 138
18641.12 123
18642.41 99
18643.71 128
18645.00 138
18646.29 136
18647.58 97
18648.87 122
18650.16 126
18651.45 128
18652.74 115
18654.03 117
18655.33 139
18656.62 136
18657.91 113
18659.20 118
18660.49 127
18661.78 109
18663.07 122
18664.37 148
18665.66 125
18666.95 122
18668.24 107
18669.53 110
18670.83 121
18672.12 111
18673.41 128
18674.70 115
18675.99 101
18677.29 115
18678.58 123
18679.87 124
18681.16 109
18682.45 115
18683.75 105
18685.04 131
18686.33 99
18687.62 106
18688.92 98
18690.21 97
18691.50 122
18692.79 119
18694.09 117
18695.38 99
18696.67 145
18697.97 121
18699.26 97
18700.55 129
18701.84 126
18703.14 107
18704.43 109
18705.72 135
18707.02 135
18708.31 118
18709.60 99
18710.90 101
18712.19 105
18713.48 117
18714.78 113
18716.07 127
18717.36 92
18718.66 98
18719.95 130
18721.24 129
18722.54 127
18723.83 117
18725.13 94
18726.42 120
18727.71 106
18729.01 109
18730.30 114
18731.60 126
18732.89 107
18734.18 115
18735.48 126
18736.77 130
18738.07 110
18739.36 100
18740.66 121
18741.95 124
18743.24 107
18744.54 138
18745.83 131
18747.13 96
18748.42 100
18749.72 104
18751.01 115
18752.31 106
18753.60 107
18754.90 105
18756.19 109
18757.49 96
18758.78 101
18760.08 122
18761.37 107
18762.67 103
18763.96 115
18765.26 122
18766.55 110
18767.85 87
18769.14 85
18770.44 115
18771.73 117
18773.03 113
18774.32 95
18775.62 92
18776.91 102
18778.21 108
18779.51 97
18780.80 90
18782.10 116
18783.39 114
18784.69 120
18785.99 122
18787.28 110
18788.58 94
18789.87 125
18791.17 118
18792.47 109
18793.76 79
18795.06 111
18796.35 112
18797.65 129
18798.95 112
18800.24 101
18801.54 90
18802.84 106
18804.13 125
18805.43 112
18806.73 120
18808.02 101
18809.32 130
18810.62 104
18811.91 113
18813.21 109
18814.51 117
18815.80 125
18817.10 112
18818.40 108
18819.69 97
18820.99 117
18822.29 110
18823.59 118
18824.88 104
18826.18 100
18827.48 122
18828.78 104
18830.07 101
18831.37 95
18832.67 118
18833.97 133
18835.26 121
18836.56 114
18837.86 105
18839.16 111
18840.45 113
18841.75 127
18843.05 93
18844.35 99
18845.65 115
18846.94 103
18848.24 112
18849.54 93
18850.84 121
18852.14 118
18853.43 123
18854.73 102
18856.03 105
18857.33 117
18858.63 124
18859.93 134
18861.22 73
18862.52 95
18863.82 92
18865.12 116
18866.42 113
18867.72 101
18869.02 97
18870.32 144
18871.61 106
18872.91 101
18874.21 104
18875.51 116
18876.81 99
18878.11 106
18879.41 116
18880.71 89
18882.01 101
18883.31 96
18884.61 111
18885.90 84
18887.20 106
18888.50 109
18889.80 113
18891.10 98
18892.40 119
18893.70 109
18895.00 91
18896.30 93
18897.60 87
18898.90 105
18900.20 94
18901.50 97
18902.80 107
18904.10 98
18905.40 88
18906.70 108
18908.00 117
18909.30 114
18910.60 91
18911.90 92
18913.20 113
18914.50 105
18915.80 104
18917.10 103
18918.40 118
18919.70 116
18921.00 100
18922.30 97
18923.61 102
18924.91 112
18926.21 100
18927.51 106
18928.81 118
18930.11 87
18931.41 119
18932.71 117
18934.01 133
18935.31 90
18936.61 105
18937.92 97
18939.22 107
18940.52 107
18941.82 95
18943.12 99
18944.42 100
18945.72 105
18947.03 86
18948.33 94
18949.63 103
18950.93 87
18952.23 95
18953.53 80
18954.84 114
18956.14 121
18957.44 103
18958.74 114
18960.04 101
18961.34 105
18962.65 85
18963.95 90
18965.25 106
18966.55 95
18967.86 92
18969.16 104
18970.46 110
18971.76 82
18973.06 98
18974.37 98
18975.67 97
18976.97 93
18978.27 101
18979.58 93
18980.88 98
18982.18 85
18983.48 105
18984.79 101
18986.09 108
18987.39 115
18988.70 77
18990.00 96
18991.30 98
18992.61 115
18993.91 92
18995.21 100
18996.51 121
18997.82 86
18999.12 98
19000.42 104
19001.73 105
19003.03 99
19004.33 104
19005.64 97
19006.94 93
19008.25 108
19009.55 127
19010.85 110
19012.16 93
19013.46 97
19014.76 129
19016.07 106
19017.37 100
19018.68 90
19019.98 87
19021.28 110
19022.59 77
19023.89 108
19025.20 87
19026.50 109
19027.80 88
19029.11 93
19030.41 91
19031.72 111
19033.02 100
19034.33 89
19035.63 96
19036.94 72
19038.24 95
19039.54 105
19040.85 86
19042.15 93
19043.46 95
19044.76 89
19046.07 97
19047.37 83
19048.68 91
19049.98 95
19051.29 92
19052.59 92
19053.90 84
19055.20 89
19056.51 93
19057.81 112
19059.12 131
19060.43 129
19061.73 112
19063.04 114
19064.34 108
19065.65 119
19066.95 96
19068.26 112
19069.56 110
19070.87 107
19072.18 105
19073.48 99
19074.79 76
19076.09 103
19077.40 101
19078.71 103
19080.01 108
19081.32 99
19082.62 115
19083.93 82
19085.24 107
19086.54 96
19087.85 87
19089.16 100
19090.46 106
19091.77 116
19093.07 105
19094.38 94
19095.69 108
19096.99 88
19098.30 92
19099.61 94
19100.91 86
19102.22 98
19103.53 106
19104.84 95
19106.14 93
19107.45 94
19108.76 105
19110.06 107
19111.37 98
19112.68 110
19113.98 123
19115.29 127
19116.60 111
19117.91 114
19119.21 92
19120.52 92
19121.83 102
19123.14 97
19124.44 104
19125.75 107
19127.06 114
19128.37 105
19129.68 103
19130.98 107
19132.29 115
19133.60 115
19134.91 105
19136.21 123
19137.52 78
19138.83 111
19140.14 126
19141.45 113
19142.76 108
19144.06 111
19145.37 116
19146.68 110
19147.99 97
19149.30 121
19150.61 124
19151.91 103
19153.22 90
19154.53 130
19155.84 104
19157.15 110
19158.46 90
19159.77 89
19161.07 106
19162.38 105
19163.69 119
19165.00 89
19166.31 93
19167.62 83
19168.93 90
19170.24 90
19171.55 112
19172.86 97
19174.17 116
19175.48 118
19176.78 100
19178.09 111
19179.40 120
19180.71 126
19182.02 111
19183.33 123
19184.64 105
19185.95 111
19187.26 93
19188.57 114
19189.88 107
19191.19 116
19192.50 93
19193.81 101
19195.12 87
19196.43 91
19197.74 98
19199.05 89
19200.36 102
19201.67 129
19202.98 100
19204.29 99
19205.60 108
19206.91 125
19208.22 116
19209.53 106
19210.84 107
19212.15 100
19213.47 100
19214.78 92
19216.09 104
19217.40 116
19218.71 94
19220.02 98
19221.33 101
19222.64 94
19223.95 100
19225.26 100
19226.57 126
19227.89 107
19229.20 105
19230.51 124
19231.82 101
19233.13 135
19234.44 89
19235.75 120
19237.06 117
19238.38 97
19239.69 113
19241.00 98
19242.31 100
19243.62 95
19244.93 106
19246.25 87
19247.56 95
19248.87 102
19250.18 95
19251.49 90
19252.81 91
19254.12 106
19255.43 101
19256.74 114
19258.05 121
19259.37 100
19260.68 96
19261.99 102
19263.30 111
19264.62 95
19265.93 120
19267.24 100
19268.55 106
19269.87 101
19271.18 100
19272.49 86
19273.80 78
19275.12 119
19276.43 101
19277.74 84
19279.05 96
19280.37 94
19281.68 101
19282.99 85
19284.31 77
19285.62 95
19286.93 98
19288.25 106
19289.56 115
19290.87 100
19292.19 107
19293.50 90
19294.81 116
19296.13 90
19297.44 103
19298.75 75
19300.07 119
19301.38 118
19302.69 95
19304.01 98
19305.32 94
19306.64 105
19307.95 94
19309.26 101
19310.58 92
19311.89 106
19313.21 99
19314.52 109
19315.83 93
19317.15 105
19318.46 89
19319.78 84
19321.09 74
19322.41 112
19323.72 103
19325.03 103
19326.35 84
19327.66 79
19328.98 97
19330.29 86
19331.61 101
19332.92 89
19334.24 103
19335.55 98
19336.87 97
19338.18 99
19339.50 87
19340.81 98
19342.13 112
19343.44 125
19344.76 100
19346.07 113
19347.39 116
19348.70 102
19350.02 118
19351.33 132
19352.65 126
19353.96 110
19355.28 90
19356.59 84
19357.91 84
19359.23 124
19360.54 113
19361.86 112
19363.17 108
19364.49 102
19365.80 104
19367.12 107
19368.44 91
19369.75 93
19371.07 98
19372.38 92
19373.70 103
19375.02 84
19376.33 103
19377.65 82
19378.97 98
19380.28 103
19381.60 91
19382.91 106
19384.23 101
19385.55 112
19386.86 107
19388.18 90
19389.50 89
19390.81 102
19392.13 106
19393.45 106
19394.76 100
19396.08 96
19397.40 102
19398.72 95
19400.03 72
19401.35 96
19402.67 108
19403.98 102
19405.30 79
19406.62 82
19407.94 92
19409.25 102
19410.57 90
19411.89 99
19413.20 99
19414.52 91
19415.84 114
19417.16 82
19418.48 94
19419.79 85
19421.11 86
19422.43 92
19423.75 79
19425.06 107
19426.38 99
19427.70 93
19429.02 111
19430.34 97
19431.65 89
19432.97 95
19434.29 116
19435.61 90
19436.93 103
19438.25 81
19439.56 133
19440.88 122
19442.20 95
19443.52 96
19444.84 87
19446.16 94
19447.47 84
19448.79 87
19450.11 78
19451.43 83
19452.75 95
19454.07 100
19455.39 89
19456.71 83
19458.03 90
19459.34 78
19460.66 91
19461.98 110
19463.30 98
19464.62 107
19465.94 78
19467.26 81
19468.58 103
19469.90 83
19471.22 87
19472.54 99
19473.86 108
19475.18 102
19476.50 97
19477.82 84
19479.14 76
19480.46 93
19481.78 120
19483.10 81
19484.42 86
19485.73 92
19487.05 98
19488.37 97
19489.70 75
19491.02 78
19492.34 93
19493.66 81
19494.98 88
19496.30 87
19497.62 95
19498.94 93
19500.26 84
19501.58 102
19502.90 104
19504.22 88
19505.54 76
19506.86 98
19508.18 88
19509.50 90
19510.82 90
19512.14 98
19513.46 128
19514.78 93
19516.11 84
19517.43 89
19518.75 141
19520.07 106
19521.39 103
19522.71 89
19524.03 103
19525.35 125
19526.68 118
19528.00 106
19529.32 98
19530.64 98
19531.96 108
19533.28 100
19534.60 93
19535.93 78
19537.25 102
19538.57 108
19539.89 102
19541.21 83
19542.53 92
19543.86 91
19545.18 129
19546.50 85
19547.82 88
19549.14 82
19550.47 130
19551.79 108
19553.11 94
19554.43 85
19555.76 93
19557.08 105
19558.40 92
19559.72 90
19561.05 87
19562.37 106
19563.69 116
19565.01 92
19566.34 99
19567.66 111
19568.98 99
19570.30 99
19571.63 87
19572.95 87
19574.27 106
19575.60 97
19576.92 78
19578.24 104
19579.57 95
19580.89 99
19582.21 99
19583.54 93
19584.86 100
19586.18 91
19587.51 81
19588.83 79
19590.15 79
19591.48 70
19592.80 87
19594.12 83
19595.45 122
19596.77 90
19598.09 79
19599.42 81
19600.74 98
19602.07 87
19603.39 94
19604.71 89
19606.04 73
19607.36 98
19608.69 84
19610.01 78
19611.33 79
19612.66 88
19613.98 86
19615.31 97
19616.63 86
19617.96 107
19619.28 101
19620.60 84
19621.93 84
19623.25 99
19624.58 95
19625.90 89
19627.23 92
19628.55 101
19629.88 72
19631.20 84
19632.53 83
19633.85 69
19635.18 96
19636.50 84
19637.83 99
19639.15 79
19640.48 104
19641.80 87
19643.13 94
19644.45 107
19645.78 110
19647.10 90
19648.43 89
19649.76 92
19651.08 91
19652.41 85
19653.73 76
19655.06 74
19656.38 86
19657.71 79
19659.04 97
19660.36 89
19661.69 76
19663.01 85
19664.34 88
19665.67 135
19666.99 108
19668.32 92
19669.64 92
19670.97 97
19672.30 120
19673.62 97
19674.95 82
19676.28 73
19677.60 102
19678.93 101
19680.25 106
19681.58 100
19682.91 95
19684.23 81
19685.56 112
19686.89 107
19688.22 89
19689.54 106
19690.87 95
19692.20 119
19693.52 93
19694.85 87
19696.18 93
19697.50 111
19698.83 85
19700.16 83
19701.49 76
19702.81 125
19704.14 99
19705.47 107
19706.80 113
19708.12 96
19709.45 78
19710.78 99
19712.11 110
19713.43 98
19714.76 88
19716.09 101
19717.42 111
19718.74 81
19720.07 87
19721.40 77
19722.73 73
19724.06 73
19725.38 82
19726.71 110
19728.04 99
19729.37 97
19730.70 98
19732.03 95
19733.35 80
19734.68 90
19736.01 105
19737.34 87
19738.67 93
19740.00 106
19741.32 91
19742.65 101
19743.98 89
19745.31 108
19746.64 71
19747.97 98
19749.30 89
19750.63 95
19751.96 102
19753.28 93
19754.61 113
19755.94 89
19757.27 100
19758.60 75
19759.93 77
19761.26 99
19762.59 95
19763.92 72
19765.25 95
19766.58 110
19767.91 95
19769.24 104
19770.57 64
19771.90 102
19773.22 91
19774.55 103
19775.88 79
19777.21 100
19778.54 85
19779.87 106
19781.20 82
19782.53 112
19783.86 87
19785.19 114
19786.52 117
19787.85 119
19789.18 91
19790.51 84
19791.85 108
19793.18 93
19794.51 106
19795.84 87
19797.17 95
19798.50 101
19799.83 106
19801.16 82
19802.49 120
19803.82 90
19805.15 120
19806.48 99
19807.81 100
19809.14 76
19810.47 101
19811.81 112
19813.14 98
19814.47 82
19815.80 105
19817.13 91
19818.46 72
19819.79 84
19821.12 90
19822.45 102
19823.79 77
19825.12 94
19826.45 90
19827.78 94
19829.11 83
19830.44 106
19831.78 87
19833.11 87
19834.44 74
19835.77 95
19837.10 98
19838.43 84
19839.77 98
19841.10 94
19842.43 77
19843.76 98
19845.09 94
19846.43 73
19847.76 104
19849.09 90
19850.42 107
19851.76 91
19853.09 84
19854.42 90
19855.75 87
19857.09 90
19858.42 82
19859.75 104
19861.08 97
19862.42 93
19863.75 69
19865.08 101
19866.41 83
19867.75 100
19869.08 87
19870.41 88
19871.75 100
19873.08 82
19874.41 88
19875.75 98
19877.08 85
19878.41 82
19879.75 118
19881.08 97
19882.41 93
19883.75 79
19885.08 104
19886.41 81
19887.75 91
19889.08 84
19890.41 84
19891.75 95
19893.08 78
19894.41 86
19895.75 97
19897.08 84
19898.42 91
19899.75 90
19901.08 103
19902.42 85
19903.75 73
19905.09 99
19906.42 78
19907.75 94
19909.09 82
19910.42 112
19911.76 106
19913.09 101
19914.43 84
19915.76 97
19917.10 92
19918.43 82
19919.77 99
19921.10 92
19922.43 108
19923.77 104
19925.10 97
19926.44 78
19927.77 96
19929.11 86
19930.44 91
19931.78 90
19933.11 123
19934.45 93
19935.78 93
19937.12 100
19938.45 85
19939.79 83
19941.13 73
19942.46 84
19943.80 73
19945.13 112
19946.47 81
19947.80 91
19949.14 78
19950.47 90
19951.81 89
19953.15 89
19954.48 87
19955.82 111
19957.15 94
19958.49 76
19959.83 94
19961.16 96
19962.50 89
19963.83 104
19965.17 102
19966.51 96
19967.84 99
19969.18 89
19970.51 101
19971.85 87
19973.19 102
19974.52 103
19975.86 117
19977.20 91
19978.53 103
19979.87 99
19981.21 84
19982.54 74
19983.88 77
19985.22 111
19986.55 94
19987.89 109
19989.23 90
19990.57 111
19991.90 104
19993.24 101
19994.58 89
19995.91 128
19997.25 79
19998.59 114
19999.93 100
20001.26 99
20002.60 96
20003.94 86
20005.28 115
20006.61 90
20007.95 97
20009.29 76
20010.63 121
20011.96 82
20013.30 100
20014.64 85
20015.98 100
20017.31 116
20018.65 87
20019.99 87
20021.33 85
20022.67 111
20024.01 111
20025.34 88
20026.68 123
20028.02 146
20029.36 102
20030.70 88
20032.03 82
20033.37 105
20034.71 98
20036.05 92
20037.39 65
20038.73 100
20040.07 89
20041.40 112
20042.74 109
20044.08 94
20045.42 122
20046.76 93
20048.10 100
20049.44 109
20050.78 106
20052.12 89
20053.46 111
20054.79 107
20056.13 115
20057.47 90
20058.81 92
20060.15 95
20061.49 102
20062.83 89
20064.17 118
20065.51 107
20066.85 111
20068.19 104
20069.53 76
20070.87 98
20072.21 97
20073.55 102
20074.89 77
20076.23 101
20077.57 84
20078.91 105
20080.25 79
20081.59 105
20082.93 101
20084.27 120
20085.61 92
20086.95 86
20088.29 84
20089.63 83
20090.97 90
20092.31 92
20093.65 103
20094.99 98
20096.33 92
20097.67 86
20099.01 92
20100.35 112
20101.69 99
20103.03 76
20104.38 78
20105.72 83
20107.06 98
20108.40 79
20109.74 83
20111.08 98
20112.42 81
20113.76 91
20115.10 102
20116.45 93
20117.79 103
20119.13 85
20120.47 90
20121.81 90
20123.15 84
20124.49 89
20125.84 91
20127.18 86
20128.52 81
20129.86 102
20131.20 83
20132.54 78
20133.89 81
20135.23 94
20136.57 112
20137.91 84
20139.25 101
20140.60 84
