# Supplementary material for: MALDI-TOF MS typing enables the classification of brewing yeasts of the genus Saccharomyces to major beer styles
Source: PLoS One. 2017 Aug 9;12(8):e0181694. doi: 10.1371/journal.pone.0181694 (PMC5549903; doi:10.1371/journal.pone.0181694)
Supplement: S14 File — The directory includes 90 raw files and was zipped to “.zip”; the folder has three strains with 30 spectra per strain; S1 Text explains the raw files with an example and Table 1 represents the yeast strains used within the experiment. (ZIP) [file pone.0181694.s017.zip › 40-42/30666-220-OG-WB-WB-YPG-18h-E-E_2015-11-05__0_F2_1.dat]

2000.55 2006
2000.97 1971
2001.39 2144
2001.81 2142
2002.23 2006
2002.65 2157
2003.08 2097
2003.50 2141
2003.92 1933
2004.34 1880
2004.76 1970
2005.19 1967
2005.61 1899
2006.03 1842
2006.45 1899
2006.87 1809
2007.30 1886
2007.72 1861
2008.14 1827
2008.56 1752
2008.99 1961
2009.41 2110
2009.83 2042
2010.25 2034
2010.68 1920
2011.10 1979
2011.52 1925
2011.94 1902
2012.37 1963
2012.79 1723
2013.21 1725
2013.63 1708
2014.06 1658
2014.48 1653
2014.90 1701
2015.33 1740
2015.75 1852
2016.17 1818
2016.60 1760
2017.02 1681
2017.44 1775
2017.86 1947
2018.29 1937
2018.71 2018
2019.14 1910
2019.56 1825
2019.98 2046
2020.41 1930
2020.83 2114
2021.25 2078
2021.68 1962
2022.10 1988
2022.52 1807
2022.95 1880
2023.37 2002
2023.80 1985
2024.22 1942
2024.64 1896
2025.07 1926
2025.49 1919
2025.92 1788
2026.34 1765
2026.76 1904
2027.19 1862
2027.61 1729
2028.04 1804
2028.46 1891
2028.89 1867
2029.31 1762
2029.74 1729
2030.16 2013
2030.58 1850
2031.01 1843
2031.43 1763
2031.86 1776
2032.28 1803
2032.71 1984
2033.13 1851
2033.56 1732
2033.98 1774
2034.41 1839
2034.83 1968
2035.26 1866
2035.68 1910
2036.11 2011
2036.53 1974
2036.96 1937
2037.38 1765
2037.81 1704
2038.24 1882
2038.66 1922
2039.09 2002
2039.51 1867
2039.94 1849
2040.36 1999
2040.79 1853
2041.21 1870
2041.64 1833
2042.07 1910
2042.49 1794
2042.92 1840
2043.34 1840
2043.77 1905
2044.20 1871
2044.62 1743
2045.05 1819
2045.47 1822
2045.90 1775
2046.33 1959
2046.75 1840
2047.18 1937
2047.61 1867
2048.03 1731
2048.46 1825
2048.89 1733
2049.31 1790
2049.74 1854
2050.16 1835
2050.59 1794
2051.02 1825
2051.45 1667
2051.87 1664
2052.30 1885
2052.73 1822
2053.15 1678
2053.58 1918
2054.01 1895
2054.43 1869
2054.86 1740
2055.29 1930
2055.72 1864
2056.14 1782
2056.57 1760
2057.00 1820
2057.43 1724
2057.85 1841
2058.28 1906
2058.71 2011
2059.14 1833
2059.56 1791
2059.99 1833
2060.42 1821
2060.85 1919
2061.27 1970
2061.70 1849
2062.13 1788
2062.56 1858
2062.99 2048
2063.41 2082
2063.84 1981
2064.27 2024
2064.70 2304
2065.13 2364
2065.55 2286
2065.98 2277
2066.41 2050
2066.84 2304
2067.27 2344
2067.70 2379
2068.13 2055
2068.55 2064
2068.98 2025
2069.41 1923
2069.84 1837
2070.27 1806
2070.70 1855
2071.13 1876
2071.56 1742
2071.98 1637
2072.41 1706
2072.84 1917
2073.27 1888
2073.70 1980
2074.13 1873
2074.56 1850
2074.99 1909
2075.42 1807
2075.85 1821
2076.28 1739
2076.71 1788
2077.13 1830
2077.56 1743
2077.99 1859
2078.42 1975
2078.85 1969
2079.28 1937
2079.71 1975
2080.14 1914
2080.57 1951
2081.00 1896
2081.43 1910
2081.86 1984
2082.29 1987
2082.72 2026
2083.15 2060
2083.58 1935
2084.01 1926
2084.44 1849
2084.87 1879
2085.30 1975
2085.73 1949
2086.16 2026
2086.59 1937
2087.02 1896
2087.46 1969
2087.89 1860
2088.32 1944
2088.75 2041
2089.18 1968
2089.61 1872
2090.04 1986
2090.47 1895
2090.90 1963
2091.33 1738
2091.76 1777
2092.19 1885
2092.63 1893
2093.06 1957
2093.49 1907
2093.92 1781
2094.35 1788
2094.78 1794
2095.21 1890
2095.64 1928
2096.08 1738
2096.51 1666
2096.94 1755
2097.37 1827
2097.80 1779
2098.23 1669
2098.67 1780
2099.10 1749
2099.53 1619
2099.96 1629
2100.39 1795
2100.82 1763
2101.26 1635
2101.69 1662
2102.12 1744
2102.55 1807
2102.98 1771
2103.42 1781
2103.85 1758
2104.28 1837
2104.71 1907
2105.15 1936
2105.58 1823
2106.01 1819
2106.44 1849
2106.88 2004
2107.31 1888
2107.74 1856
2108.17 1943
2108.61 1933
2109.04 1905
2109.47 1888
2109.90 1868
2110.34 1769
2110.77 1821
2111.20 1817
2111.64 1929
2112.07 1872
2112.50 1922
2112.94 1811
2113.37 1819
2113.80 1884
2114.24 1817
2114.67 1740
2115.10 1729
2115.54 1745
2115.97 1625
2116.40 1711
2116.84 1653
2117.27 1670
2117.70 1675
2118.14 1755
2118.57 1744
2119.00 1823
2119.44 1749
2119.87 1802
2120.31 1697
2120.74 1605
2121.17 1664
2121.61 1684
2122.04 1888
2122.48 1911
2122.91 1894
2123.35 1919
2123.78 1851
2124.21 1849
2124.65 1767
2125.08 1720
2125.52 1754
2125.95 1793
2126.39 1685
2126.82 1844
2127.26 1872
2127.69 1843
2128.12 1881
2128.56 1795
2128.99 1908
2129.43 1830
2129.86 1888
2130.30 1947
2130.73 1980
2131.17 2127
2131.60 1927
2132.04 2019
2132.47 1819
2132.91 1911
2133.34 1843
2133.78 1856
2134.22 1976
2134.65 1908
2135.09 1925
2135.52 1848
2135.96 1878
2136.39 1937
2136.83 1852
2137.26 1911
2137.70 1806
2138.14 1816
2138.57 1852
2139.01 1822
2139.44 1762
2139.88 1741
2140.31 1762
2140.75 1644
2141.19 1813
2141.62 1730
2142.06 1749
2142.50 1698
2142.93 1834
2143.37 1686
2143.80 1776
2144.24 1558
2144.68 1626
2145.11 1750
2145.55 1618
2145.99 1712
2146.42 1806
2146.86 1724
2147.30 1736
2147.73 1714
2148.17 1649
2148.61 1693
2149.04 1866
2149.48 2058
2149.92 1910
2150.35 1934
2150.79 2047
2151.23 2044
2151.67 2132
2152.10 2073
2152.54 1965
2152.98 2056
2153.41 1954
2153.85 1954
2154.29 1930
2154.73 1839
2155.16 1953
2155.60 1871
2156.04 1775
2156.48 1799
2156.91 1774
2157.35 1809
2157.79 1760
2158.23 1679
2158.67 1817
2159.10 1917
2159.54 1777
2159.98 1946
2160.42 1976
2160.86 2008
2161.29 1841
2161.73 1973
2162.17 1954
2162.61 1937
2163.05 2009
2163.48 1923
2163.92 1892
2164.36 1951
2164.80 1887
2165.24 1731
2165.68 1854
2166.12 1744
2166.55 1812
2166.99 1837
2167.43 1905
2167.87 1989
2168.31 1816
2168.75 1834
2169.19 2061
2169.63 1947
2170.06 1949
2170.50 1920
2170.94 1906
2171.38 2049
2171.82 1987
2172.26 2017
2172.70 1900
2173.14 2111
2173.58 2290
2174.02 2360
2174.46 2318
2174.90 2219
2175.34 2240
2175.78 2249
2176.22 2215
2176.65 2272
2177.09 2190
2177.53 2209
2177.97 2112
2178.41 2107
2178.85 1960
2179.29 1957
2179.73 1954
2180.17 2014
2180.61 1868
2181.05 1871
2181.49 1847
2181.93 1885
2182.37 1853
2182.81 1932
2183.26 1915
2183.70 1827
2184.14 1699
2184.58 1894
2185.02 1818
2185.46 1949
2185.90 1927
2186.34 1908
2186.78 1850
2187.22 1989
2187.66 2021
2188.10 2074
2188.54 2129
2188.98 2140
2189.42 2165
2189.87 2154
2190.31 2098
2190.75 2277
2191.19 2224
2191.63 2025
2192.07 2003
2192.51 2034
2192.95 1938
2193.39 1975
2193.84 1900
2194.28 2008
2194.72 2021
2195.16 2033
2195.60 2024
2196.04 2082
2196.49 2100
2196.93 2077
2197.37 2078
2197.81 2265
2198.25 2085
2198.69 1968
2199.14 2029
2199.58 1923
2200.02 1897
2200.46 2033
2200.90 2025
2201.35 1916
2201.79 1915
2202.23 1977
2202.67 1870
2203.12 1993
2203.56 2098
2204.00 2084
2204.44 1872
2204.89 1950
2205.33 1941
2205.77 2102
2206.21 2033
2206.66 2032
2207.10 2047
2207.54 2111
2207.98 2068
2208.43 1946
2208.87 1999
2209.31 1939
2209.76 2074
2210.20 2135
2210.64 2087
2211.09 1995
2211.53 1831
2211.97 1729
2212.41 1888
2212.86 1950
2213.30 1986
2213.74 1959
2214.19 1919
2214.63 1846
2215.08 1843
2215.52 2043
2215.96 1846
2216.41 1877
2216.85 1990
2217.29 1893
2217.74 1769
2218.18 1771
2218.63 1769
2219.07 1722
2219.51 1706
2219.96 1828
2220.40 1924
2220.85 1786
2221.29 1769
2221.73 1919
2222.18 1789
2222.62 1844
2223.07 1847
2223.51 1909
2223.96 1962
2224.40 2024
2224.84 2121
2225.29 2133
2225.73 2106
2226.18 2031
2226.62 1905
2227.07 2141
2227.51 2095
2227.96 2192
2228.40 2329
2228.85 2264
2229.29 2173
2229.74 2102
2230.18 1988
2230.63 2005
2231.07 2204
2231.52 2432
2231.96 2289
2232.41 2302
2232.85 2240
2233.30 2303
2233.74 2251
2234.19 2048
2234.63 1937
2235.08 2028
2235.53 1959
2235.97 2035
2236.42 1982
2236.86 1904
2237.31 2045
2237.75 2012
2238.20 1899
2238.65 1949
2239.09 1861
2239.54 1802
2239.98 1759
2240.43 1789
2240.88 1766
2241.32 1668
2241.77 1654
2242.21 1761
2242.66 1712
2243.11 1815
2243.55 1766
2244.00 1699
2244.45 1753
2244.89 1785
2245.34 1675
2245.79 1681
2246.23 1753
2246.68 1763
2247.13 1693
2247.57 1791
2248.02 1810
2248.47 1784
2248.91 1831
2249.36 1829
2249.81 1797
2250.25 1819
2250.70 1810
2251.15 1733
2251.60 1629
2252.04 1693
2252.49 1789
2252.94 1724
2253.39 1798
2253.83 1733
2254.28 1898
2254.73 1822
2255.17 1748
2255.62 1811
2256.07 1576
2256.52 1709
2256.97 1740
2257.41 1727
2257.86 1856
2258.31 1735
2258.76 1698
2259.20 1688
2259.65 1747
2260.10 1782
2260.55 1731
2261.00 1888
2261.45 1928
2261.89 1904
2262.34 1964
2262.79 1921
2263.24 1905
2263.69 1904
2264.13 1939
2264.58 1842
2265.03 1866
2265.48 2061
2265.93 2038
2266.38 1983
2266.83 1894
2267.28 2014
2267.72 2007
2268.17 1976
2268.62 2160
2269.07 2127
2269.52 2075
2269.97 2236
2270.42 2348
2270.87 2163
2271.32 2357
2271.76 2379
2272.21 2414
2272.66 2247
2273.11 2118
2273.56 2043
2274.01 2061
2274.46 2016
2274.91 1980
2275.36 2036
2275.81 2035
2276.26 1904
2276.71 1987
2277.16 1896
2277.61 1879
2278.06 1865
2278.51 1827
2278.96 1722
2279.41 1747
2279.86 1730
2280.31 1719
2280.76 1751
2281.21 1834
2281.66 1767
2282.11 1866
2282.56 1888
2283.01 1788
2283.46 1861
2283.91 1809
2284.36 1917
2284.81 1697
2285.26 1777
2285.71 1828
2286.16 1810
2286.61 1986
2287.06 2096
2287.51 2274
2287.96 2476
2288.42 2463
2288.87 2962
2289.32 3210
2289.77 3597
2290.22 3544
2290.67 3602
2291.12 3544
2291.57 3634
2292.02 3960
2292.48 3866
2292.93 3570
2293.38 3580
2293.83 3352
2294.28 3061
2294.73 2767
2295.18 2793
2295.63 2547
2296.09 2508
2296.54 2276
2296.99 2148
2297.44 2004
2297.89 2001
2298.35 1827
2298.80 1945
2299.25 1835
2299.70 1751
2300.15 1722
2300.60 1850
2301.06 1833
2301.51 1701
2301.96 1895
2302.41 1819
2302.87 1789
2303.32 1744
2303.77 1724
2304.22 1685
2304.67 1666
2305.13 1612
2305.58 1886
2306.03 1901
2306.49 1902
2306.94 1857
2307.39 1936
2307.84 2176
2308.30 2171
2308.75 2185
2309.20 2143
2309.65 2301
2310.11 2397
2310.56 2213
2311.01 2395
2311.47 2399
2311.92 2290
2312.37 2360
2312.83 2401
2313.28 2380
2313.73 2065
2314.19 1962
2314.64 1912
2315.09 1929
2315.55 1933
2316.00 2087
2316.45 1891
2316.91 2060
2317.36 2210
2317.81 2102
2318.27 2029
2318.72 2107
2319.18 2068
2319.63 2202
2320.08 2183
2320.54 2140
2320.99 2019
2321.45 2025
2321.90 2023
2322.35 2149
2322.81 2060
2323.26 1991
2323.72 2090
2324.17 2139
2324.63 2301
2325.08 2279
2325.53 2224
2325.99 2159
2326.44 2220
2326.90 2242
2327.35 2082
2327.81 2217
2328.26 2261
2328.72 2234
2329.17 2134
2329.63 2149
2330.08 2061
2330.54 2078
2330.99 2162
2331.45 2184
2331.90 2329
2332.36 2050
2332.81 2037
2333.27 2049
2333.72 1882
2334.18 2019
2334.63 1999
2335.09 1936
2335.54 1973
2336.00 1889
2336.46 1899
2336.91 1783
2337.37 1875
2337.82 1850
2338.28 1909
2338.73 2018
2339.19 1827
2339.65 1909
2340.10 1931
2340.56 1936
2341.01 1774
2341.47 1826
2341.93 2013
2342.38 1921
2342.84 1942
2343.29 1943
2343.75 1821
2344.21 1975
2344.66 1845
2345.12 1898
2345.58 1893
2346.03 1872
2346.49 1974
2346.94 1911
2347.40 1844
2347.86 1789
2348.31 1911
2348.77 2001
2349.23 1961
2349.69 1964
2350.14 1921
2350.60 1927
2351.06 1887
2351.51 1798
2351.97 1801
2352.43 1834
2352.88 1827
2353.34 1697
2353.80 1856
2354.26 1935
2354.71 1901
2355.17 1834
2355.63 1833
2356.09 1814
2356.54 1910
2357.00 1866
2357.46 1800
2357.92 1850
2358.37 1782
2358.83 1950
2359.29 1878
2359.75 1932
2360.20 1945
2360.66 2032
2361.12 1970
2361.58 1914
2362.04 1865
2362.49 1937
2362.95 1959
2363.41 1858
2363.87 1915
2364.33 1973
2364.79 2061
2365.24 1956
2365.70 2184
2366.16 2005
2366.62 1886
2367.08 1830
2367.54 1890
2367.99 1883
2368.45 1806
2368.91 2021
2369.37 1921
2369.83 2082
2370.29 1971
2370.75 2116
2371.21 2071
2371.67 2066
2372.12 2038
2372.58 2042
2373.04 2221
2373.50 2192
2373.96 2245
2374.42 2194
2374.88 2305
2375.34 2196
2375.80 2285
2376.26 2161
2376.72 2323
2377.18 2186
2377.64 2183
2378.10 2188
2378.56 2112
2379.01 1970
2379.47 1983
2379.93 2066
2380.39 2084
2380.85 1953
2381.31 1939
2381.77 1914
2382.23 1951
2382.69 1847
2383.15 1905
2383.61 1765
2384.07 2005
2384.53 1958
2384.99 1900
2385.45 2008
2385.92 1829
2386.38 1845
2386.84 1775
2387.30 1874
2387.76 1748
2388.22 1735
2388.68 1892
2389.14 1872
2389.60 1940
2390.06 1840
2390.52 1853
2390.98 2004
2391.44 1977
2391.90 2184
2392.36 2123
2392.83 1952
2393.29 2009
2393.75 1999
2394.21 2003
2394.67 2133
2395.13 2012
2395.59 1994
2396.05 2119
2396.52 2046
2396.98 1935
2397.44 1962
2397.90 1938
2398.36 1854
2398.82 1840
2399.28 1802
2399.75 1809
2400.21 1851
2400.67 1921
2401.13 1831
2401.59 1838
2402.06 1804
2402.52 1808
2402.98 1884
2403.44 1775
2403.90 1742
2404.37 1832
2404.83 1747
2405.29 1782
2405.75 1713
2406.21 1653
2406.68 1811
2407.14 1820
2407.60 1780
2408.06 1810
2408.53 1782
2408.99 1722
2409.45 1606
2409.91 1653
2410.38 1736
2410.84 1685
2411.30 1678
2411.77 1678
2412.23 1804
2412.69 1716
2413.15 1730
2413.62 1795
2414.08 1875
2414.54 1996
2415.01 2093
2415.47 2059
2415.93 2145
2416.40 2066
2416.86 1989
2417.32 2017
2417.79 1972
2418.25 1984
2418.71 1958
2419.18 2041
2419.64 1893
2420.10 2023
2420.57 1937
2421.03 1945
2421.50 1867
2421.96 1818
2422.42 1746
2422.89 1723
2423.35 1923
2423.81 1997
2424.28 1887
2424.74 1913
2425.21 1953
2425.67 1929
2426.14 1838
2426.60 1963
2427.06 2106
2427.53 2022
2427.99 2004
2428.46 2003
2428.92 1966
2429.39 1904
2429.85 1978
2430.32 1961
2430.78 1900
2431.24 1830
2431.71 1798
2432.17 1664
2432.64 1826
2433.10 1849
2433.57 1824
2434.03 1928
2434.50 1956
2434.96 1881
2435.43 2125
2435.89 1916
2436.36 1822
2436.82 1978
2437.29 1955
2437.76 1994
2438.22 2101
2438.69 2071
2439.15 2003
2439.62 2165
2440.08 2200
2440.55 2057
2441.01 2174
2441.48 2128
2441.95 2144
2442.41 2298
2442.88 2109
2443.34 2273
2443.81 2269
2444.27 2082
2444.74 2038
2445.21 1941
2445.67 1910
2446.14 2013
2446.60 1993
2447.07 1895
2447.54 2003
2448.00 2031
2448.47 1846
2448.94 1770
2449.40 1875
2449.87 1939
2450.34 1737
2450.80 1919
2451.27 1966
2451.74 1835
2452.20 1852
2452.67 1962
2453.14 1901
2453.60 1924
2454.07 1955
2454.54 1870
2455.00 1760
2455.47 1794
2455.94 1764
2456.40 1889
2456.87 1779
2457.34 1643
2457.81 1583
2458.27 1621
2458.74 1626
2459.21 1721
2459.68 1696
2460.14 1731
2460.61 1645
2461.08 1685
2461.55 1645
2462.01 1662
2462.48 1822
2462.95 1570
2463.42 1697
2463.88 1685
2464.35 1828
2464.82 1670
2465.29 1665
2465.76 1743
2466.22 1697
2466.69 1651
2467.16 1807
2467.63 1798
2468.10 1794
2468.57 1695
2469.03 1619
2469.50 1524
2469.97 1590
2470.44 1703
2470.91 1653
2471.38 1588
2471.84 1628
2472.31 1689
2472.78 1711
2473.25 1765
2473.72 1813
2474.19 1921
2474.66 1792
2475.13 1835
2475.59 1744
2476.06 1854
2476.53 1789
2477.00 1849
2477.47 1942
2477.94 1713
2478.41 1688
2478.88 1751
2479.35 1535
2479.82 1579
2480.29 1729
2480.76 1683
2481.23 1802
2481.69 1664
2482.16 1770
2482.63 1853
2483.10 1780
2483.57 1662
2484.04 1597
2484.51 1578
2484.98 1762
2485.45 1824
2485.92 1725
2486.39 1807
2486.86 1788
2487.33 1772
2487.80 1987
2488.27 1912
2488.74 1789
2489.21 1912
2489.68 1963
2490.15 1926
2490.62 1911
2491.09 1985
2491.56 1995
2492.04 1919
2492.51 2056
2492.98 1954
2493.45 1860
2493.92 1813
2494.39 1894
2494.86 1926
2495.33 1829
2495.80 1828
2496.27 1835
2496.74 1913
2497.21 1795
2497.68 1753
2498.16 1690
2498.63 1730
2499.10 1675
2499.57 1740
2500.04 1725
2500.51 1610
2500.98 1526
2501.45 1622
2501.93 1672
2502.40 1695
2502.87 1754
2503.34 1724
2503.81 1874
2504.28 1704
2504.76 1682
2505.23 1685
2505.70 1803
2506.17 1735
2506.64 1658
2507.11 1693
2507.59 1643
2508.06 1725
2508.53 1736
2509.00 1678
2509.47 1892
2509.95 1952
2510.42 2011
2510.89 2075
2511.36 2004
2511.84 2156
2512.31 2212
2512.78 2137
2513.25 2202
2513.73 2231
2514.20 2152
2514.67 2120
2515.14 2018
2515.62 1840
2516.09 1828
2516.56 1864
2517.03 1746
2517.51 1912
2517.98 1895
2518.45 1929
2518.93 1926
2519.40 1738
2519.87 1824
2520.35 1770
2520.82 1839
2521.29 1736
2521.77 1869
2522.24 1789
2522.71 1742
2523.19 1792
2523.66 1785
2524.13 1796
2524.61 1801
2525.08 1728
2525.55 1764
2526.03 1762
2526.50 1869
2526.97 1863
2527.45 1686
2527.92 1849
2528.40 1725
2528.87 1703
2529.34 1620
2529.82 1660
2530.29 1721
2530.77 1728
2531.24 1866
2531.71 1893
2532.19 1790
2532.66 1774
2533.14 1800
2533.61 1893
2534.09 1914
2534.56 1999
2535.04 1817
2535.51 1775
2535.98 1872
2536.46 1695
2536.93 1793
2537.41 1786
2537.88 1842
2538.36 1862
2538.83 1914
2539.31 1962
2539.78 1917
2540.26 1922
2540.73 1933
2541.21 1918
2541.68 2022
2542.16 2083
2542.63 2127
2543.11 2075
2543.59 2027
2544.06 1962
2544.54 1958
2545.01 2036
2545.49 2040
2545.96 2114
2546.44 2105
2546.91 2200
2547.39 2209
2547.87 2319
2548.34 2399
2548.82 2211
2549.29 2260
2549.77 2368
2550.24 2271
2550.72 2296
2551.20 2337
2551.67 2146
2552.15 2154
2552.62 2115
2553.10 2242
2553.58 2350
2554.05 2278
2554.53 1975
2555.01 2094
2555.48 2213
2555.96 2044
2556.44 1888
2556.91 1972
2557.39 1914
2557.87 1843
2558.34 1855
2558.82 2001
2559.30 2116
2559.77 1940
2560.25 1909
2560.73 1853
2561.20 1945
2561.68 1722
2562.16 1683
2562.64 1666
2563.11 1772
2563.59 1835
2564.07 1744
2564.54 1702
2565.02 1681
2565.50 1700
2565.98 1800
2566.45 1817
2566.93 1717
2567.41 1643
2567.89 1729
2568.36 1786
2568.84 1731
2569.32 1707
2569.80 1724
2570.28 1796
2570.75 1792
2571.23 1688
2571.71 1657
2572.19 1772
2572.66 1812
2573.14 1639
2573.62 1665
2574.10 1699
2574.58 1711
2575.06 1648
2575.53 1577
2576.01 1732
2576.49 1585
2576.97 1598
2577.45 1635
2577.93 1684
2578.40 1846
2578.88 1852
2579.36 1741
2579.84 1859
2580.32 1599
2580.80 1729
2581.28 1803
2581.76 1812
2582.24 1816
2582.71 1816
2583.19 1705
2583.67 1720
2584.15 1788
2584.63 1777
2585.11 1792
2585.59 1831
2586.07 1780
2586.55 1898
2587.03 1719
2587.51 1712
2587.99 1709
2588.47 1854
2588.95 1847
2589.42 1905
2589.90 1804
2590.38 1706
2590.86 1845
2591.34 1958
2591.82 1948
2592.30 1894
2592.78 1836
2593.26 1895
2593.74 1716
2594.22 1926
2594.70 1992
2595.18 1848
2595.66 1801
2596.14 1777
2596.62 1785
2597.10 1673
2597.58 1764
2598.07 1743
2598.55 1708
2599.03 1669
2599.51 1706
2599.99 1511
2600.47 1626
2600.95 1787
2601.43 1712
2601.91 1697
2602.39 1653
2602.87 1607
2603.35 1639
2603.83 1677
2604.31 1846
2604.80 1845
2605.28 1647
2605.76 1592
2606.24 1637
2606.72 1582
2607.20 1629
2607.68 1683
2608.16 1747
2608.65 1756
2609.13 1825
2609.61 1828
2610.09 1709
2610.57 1742
2611.05 1830
2611.53 1867
2612.02 1726
2612.50 1838
2612.98 1689
2613.46 1603
2613.94 1738
2614.43 1804
2614.91 1789
2615.39 1851
2615.87 1695
2616.35 1826
2616.84 1828
2617.32 1756
2617.80 1817
2618.28 1938
2618.77 1947
2619.25 1753
2619.73 1652
2620.21 1693
2620.69 1692
2621.18 1717
2621.66 1687
2622.14 1791
2622.63 1665
2623.11 1778
2623.59 1869
2624.07 1802
2624.56 1693
2625.04 1804
2625.52 1699
2626.01 1794
2626.49 1811
2626.97 1748
2627.45 1846
2627.94 1908
2628.42 2152
2628.90 2105
2629.39 1973
2629.87 1948
2630.35 1981
2630.84 2052
2631.32 2015
2631.80 2036
2632.29 2084
2632.77 1959
2633.26 2010
2633.74 1993
2634.22 2015
2634.71 1932
2635.19 1895
2635.67 1764
2636.16 1670
2636.64 1714
2637.13 1869
2637.61 1735
2638.09 1718
2638.58 1724
2639.06 1709
2639.55 1661
2640.03 1612
2640.52 1656
2641.00 1776
2641.48 1678
2641.97 1560
2642.45 1763
2642.94 1749
2643.42 1662
2643.91 1732
2644.39 1700
2644.88 1723
2645.36 1615
2645.85 1662
2646.33 1706
2646.82 1737
2647.30 1675
2647.79 1754
2648.27 1731
2648.76 1885
2649.24 1806
2649.73 1741
2650.21 1725
2650.70 1993
2651.18 1810
2651.67 1786
2652.15 1760
2652.64 1801
2653.12 1877
2653.61 1862
2654.10 1765
2654.58 1828
2655.07 1870
2655.55 1776
2656.04 1904
2656.52 1775
2657.01 1776
2657.50 1891
2657.98 1856
2658.47 1720
2658.95 1885
2659.44 1941
2659.93 1807
2660.41 1810
2660.90 1800
2661.38 1738
2661.87 1691
2662.36 1882
2662.84 1673
2663.33 1782
2663.82 1710
2664.30 1694
2664.79 1645
2665.28 1641
2665.76 1725
2666.25 1755
2666.74 1750
2667.22 1775
2667.71 1701
2668.20 1667
2668.68 1784
2669.17 1887
2669.66 1811
2670.14 1796
2670.63 1870
2671.12 1971
2671.61 2095
2672.09 2030
2672.58 2251
2673.07 2378
2673.55 2412
2674.04 2598
2674.53 2765
2675.02 2714
2675.50 2687
2675.99 2689
2676.48 2777
2676.97 2729
2677.46 2632
2677.94 2589
2678.43 2639
2678.92 2302
2679.41 2305
2679.89 2167
2680.38 2185
2680.87 2047
2681.36 1880
2681.85 1991
2682.33 1869
2682.82 1823
2683.31 1928
2683.80 1852
2684.29 1737
2684.78 1929
2685.26 1929
2685.75 1928
2686.24 1893
2686.73 1743
2687.22 1726
2687.71 1694
2688.20 1667
2688.68 1856
2689.17 1702
2689.66 1811
2690.15 1661
2690.64 1658
2691.13 1694
2691.62 1726
2692.11 1722
2692.60 1682
2693.09 1610
2693.57 1844
2694.06 1786
2694.55 1638
2695.04 1633
2695.53 1815
2696.02 1802
2696.51 1763
2697.00 1578
2697.49 1586
2697.98 1656
2698.47 1821
2698.96 1775
2699.45 1810
2699.94 1799
2700.43 1805
2700.92 1853
2701.41 1815
2701.90 1936
2702.39 1991
2702.88 2037
2703.37 1927
2703.86 1900
2704.35 1979
2704.84 1855
2705.33 1831
2705.82 2020
2706.31 1951
2706.80 1940
2707.29 1838
2707.78 1756
2708.27 1791
2708.76 1767
2709.25 1812
2709.74 1660
2710.23 1742
2710.72 1776
2711.21 1754
2711.71 1858
2712.20 1767
2712.69 1771
2713.18 1848
2713.67 1916
2714.16 1833
2714.65 1819
2715.14 1828
2715.63 1816
2716.12 1840
2716.62 1869
2717.11 1784
2717.60 1722
2718.09 1919
2718.58 1945
2719.07 1711
2719.56 1755
2720.06 1896
2720.55 1786
2721.04 1825
2721.53 1782
2722.02 1903
2722.51 2057
2723.01 2131
2723.50 2195
2723.99 2063
2724.48 2004
2724.97 1969
2725.47 1910
2725.96 2056
2726.45 2102
2726.94 1788
2727.44 1735
2727.93 1733
2728.42 1867
2728.91 1690
2729.40 1851
2729.90 1750
2730.39 1805
2730.88 1783
2731.37 2060
2731.87 1892
2732.36 1963
2732.85 2021
2733.35 1891
2733.84 2033
2734.33 1924
2734.82 2161
2735.32 2105
2735.81 2158
2736.30 1963
2736.80 2063
2737.29 2143
2737.78 1988
2738.28 2073
2738.77 2103
2739.26 2043
2739.76 1945
2740.25 2176
2740.74 1927
2741.24 1980
2741.73 2116
2742.22 1923
2742.72 1965
2743.21 1897
2743.70 1756
2744.20 1714
2744.69 1697
2745.19 1739
2745.68 1604
2746.17 1749
2746.67 1699
2747.16 1604
2747.66 1619
2748.15 1754
2748.64 1651
2749.14 1551
2749.63 1630
2750.13 1742
2750.62 1812
2751.12 1743
2751.61 1708
2752.10 1750
2752.60 1762
2753.09 1722
2753.59 1747
2754.08 1732
2754.58 1747
2755.07 1716
2755.57 1699
2756.06 1810
2756.56 1720
2757.05 1646
2757.55 1684
2758.04 1726
2758.54 1813
2759.03 1839
2759.53 1803
2760.02 1877
2760.52 1897
2761.01 1736
2761.51 1808
2762.00 1797
2762.50 1798
2762.99 1840
2763.49 2015
2763.99 1757
2764.48 1862
2764.98 1993
2765.47 1916
2765.97 1823
2766.46 1829
2766.96 1793
2767.46 1778
2767.95 1715
2768.45 1926
2768.94 1829
2769.44 1831
2769.94 1819
2770.43 1889
2770.93 1921
2771.42 2000
2771.92 2068
2772.42 1928
2772.91 2141
2773.41 2261
2773.91 2334
2774.40 2507
2774.90 2585
2775.40 2663
2775.89 2962
2776.39 3139
2776.89 3194
2777.38 2847
2777.88 3108
2778.38 3151
2778.87 2867
2779.37 2719
2779.87 2579
2780.36 2332
2780.86 2217
2781.36 2293
2781.85 2104
2782.35 1918
2782.85 1849
2783.35 1873
2783.84 1786
2784.34 1664
2784.84 1653
2785.34 1890
2785.83 1823
2786.33 1714
2786.83 1668
2787.33 1644
2787.82 1765
2788.32 1691
2788.82 1716
2789.32 1703
2789.81 1608
2790.31 1592
2790.81 1615
2791.31 1667
2791.81 1652
2792.30 1775
2792.80 1628
2793.30 1618
2793.80 1733
2794.30 1826
2794.80 1782
2795.29 1944
2795.79 2061
2796.29 1940
2796.79 1918
2797.29 2018
2797.79 1996
2798.29 1982
2798.78 2063
2799.28 2030
2799.78 2066
2800.28 1929
2800.78 1945
2801.28 1873
2801.78 1863
2802.28 1819
2802.77 1903
2803.27 1744
2803.77 1812
2804.27 1933
2804.77 1894
2805.27 1978
2805.77 2027
2806.27 2010
2806.77 2014
2807.27 1974
2807.77 2196
2808.27 2220
2808.77 2069
2809.27 2190
2809.77 2256
2810.27 2218
2810.77 2126
2811.27 2000
2811.76 1948
2812.26 2021
2812.76 1984
2813.26 2041
2813.76 2022
2814.26 2050
2814.76 1826
2815.26 1851
2815.76 1866
2816.27 1848
2816.77 1969
2817.27 1860
2817.77 1860
2818.27 1767
2818.77 1780
2819.27 1789
2819.77 1724
2820.27 1899
2820.77 1706
2821.27 1684
2821.77 1728
2822.27 1772
2822.77 1645
2823.27 1641
2823.77 1676
2824.27 1751
2824.78 1788
2825.28 1639
2825.78 1730
2826.28 1763
2826.78 1808
2827.28 1799
2827.78 1648
2828.28 1698
2828.79 1685
2829.29 1608
2829.79 1591
2830.29 1724
2830.79 1683
2831.29 1668
2831.79 1623
2832.30 1729
2832.80 1665
2833.30 1649
2833.80 1808
2834.30 1732
2834.80 1880
2835.31 1794
2835.81 1944
2836.31 1858
2836.81 1859
2837.31 1797
2837.82 1910
2838.32 1819
2838.82 1817
2839.32 1865
2839.83 1902
2840.33 1842
2840.83 1688
2841.33 1624
2841.84 1664
2842.34 1595
2842.84 1786
2843.34 1736
2843.85 1688
2844.35 1853
2844.85 1737
2845.35 1661
2845.86 1761
2846.36 1813
2846.86 1807
2847.37 1884
2847.87 1851
2848.37 1927
2848.87 1952
2849.38 1915
2849.88 1905
2850.38 1743
2850.89 1646
2851.39 1638
2851.89 1747
2852.40 1701
2852.90 1754
2853.40 1828
2853.91 1761
2854.41 1820
2854.92 1861
2855.42 1607
2855.92 1578
2856.43 1764
2856.93 1728
2857.43 1730
2857.94 1640
2858.44 1717
2858.95 1690
2859.45 1774
2859.95 1733
2860.46 1787
2860.96 1778
2861.47 1834
2861.97 1741
2862.48 1713
2862.98 1763
2863.48 1653
2863.99 1619
2864.49 1590
2865.00 1546
2865.50 1582
2866.01 1669
2866.51 1652
2867.02 1730
2867.52 1567
2868.03 1706
2868.53 1827
2869.04 1664
2869.54 1639
2870.05 1752
2870.55 1873
2871.06 1843
2871.56 2018
2872.07 2108
2872.57 1765
2873.08 1889
2873.58 2095
2874.09 2059
2874.59 2070
2875.10 2095
2875.60 1999
2876.11 2125
2876.61 2043
2877.12 2004
2877.63 1901
2878.13 1949
2878.64 1962
2879.14 1777
2879.65 1909
2880.15 1865
2880.66 1849
2881.17 2154
2881.67 1990
2882.18 1797
2882.68 1762
2883.19 1849
2883.70 1971
2884.20 1901
2884.71 2030
2885.22 2040
2885.72 1984
2886.23 1948
2886.74 2064
2887.24 2103
2887.75 2158
2888.25 2151
2888.76 2163
2889.27 2199
2889.77 2191
2890.28 2137
2890.79 2086
2891.30 1956
2891.80 1800
2892.31 1801
2892.82 1788
2893.32 1824
2893.83 1849
2894.34 2028
2894.84 1970
2895.35 2035
2895.86 2040
2896.37 2150
2896.87 2158
2897.38 2077
2897.89 1959
2898.40 1961
2898.90 1995
2899.41 1928
2899.92 1820
2900.43 1918
2900.93 1868
2901.44 1844
2901.95 1918
2902.46 2036
2902.96 1951
2903.47 1967
2903.98 1889
2904.49 1959
2905.00 2093
2905.50 2095
2906.01 2063
2906.52 2038
2907.03 1791
2907.54 1829
2908.05 1984
2908.55 1932
2909.06 1890
2909.57 1821
2910.08 1930
2910.59 1891
2911.10 1760
2911.61 1752
2912.11 1751
2912.62 1802
2913.13 1657
2913.64 1686
2914.15 1676
2914.66 1718
2915.17 1831
2915.68 1962
2916.19 1826
2916.69 1898
2917.20 1810
2917.71 1794
2918.22 1845
2918.73 1791
2919.24 1907
2919.75 1959
2920.26 1871
2920.77 1880
2921.28 1792
2921.79 1767
2922.30 1794
2922.81 1915
2923.32 1964
2923.83 2001
2924.34 2081
2924.85 2097
2925.36 2119
2925.87 2144
2926.38 2032
2926.89 2173
2927.40 2175
2927.91 2131
2928.42 2020
2928.93 1871
2929.44 1964
2929.95 1730
2930.46 1665
2930.97 1806
2931.48 1698
2931.99 1599
2932.50 1719
2933.01 1771
2933.52 1748
2934.03 1684
2934.54 1721
2935.05 1876
2935.56 1922
2936.07 1846
2936.58 1782
2937.09 1655
2937.60 1819
2938.12 1804
2938.63 1900
2939.14 2002
2939.65 1864
2940.16 1847
2940.67 1905
2941.18 1979
2941.69 1872
2942.20 1944
2942.72 1844
2943.23 1842
2943.74 1816
2944.25 1888
2944.76 1947
2945.27 1819
2945.79 1810
2946.30 1919
2946.81 1983
2947.32 1928
2947.83 1780
2948.34 1976
2948.86 1888
2949.37 1686
2949.88 1656
2950.39 1816
2950.90 1836
2951.42 1866
2951.93 1725
2952.44 1678
2952.95 1745
2953.46 1798
2953.98 1663
2954.49 1729
2955.00 1893
2955.51 1655
2956.03 1648
2956.54 1517
2957.05 1603
2957.56 1789
2958.08 1775
2958.59 1942
2959.10 1899
2959.62 1800
2960.13 1802
2960.64 1799
2961.15 1673
2961.67 1737
2962.18 1776
2962.69 1752
2963.21 1780
2963.72 1846
2964.23 1805
2964.75 1851
2965.26 1830
2965.77 1791
2966.29 1765
2966.80 1781
2967.31 1759
2967.83 1760
2968.34 1706
2968.85 1594
2969.37 1817
2969.88 1812
2970.40 1634
2970.91 1737
2971.42 1831
2971.94 1764
2972.45 1558
2972.96 1587
2973.48 1838
2973.99 1761
2974.51 1737
2975.02 1860
2975.54 1732
2976.05 1782
2976.56 1660
2977.08 1757
2977.59 1746
2978.11 1738
2978.62 1692
2979.14 1845
2979.65 1843
2980.16 1827
2980.68 1696
2981.19 1749
2981.71 1802
2982.22 1967
2982.74 2008
2983.25 1919
2983.77 1997
2984.28 2010
2984.80 1890
2985.31 1956
2985.83 1957
2986.34 1964
2986.86 2131
2987.37 2120
2987.89 2165
2988.40 2056
2988.92 2159
2989.44 2237
2989.95 2236
2990.47 2093
2990.98 2183
2991.50 2258
2992.01 2180
2992.53 2107
2993.04 2125
2993.56 2044
2994.08 2157
2994.59 2224
2995.11 2038
2995.62 2115
2996.14 2190
2996.66 2290
2997.17 2543
2997.69 2455
2998.20 2381
2998.72 2586
2999.24 2500
2999.75 2573
3000.27 2533
3000.79 2576
3001.30 2671
3001.82 3088
3002.33 3466
3002.85 3746
3003.37 4052
3003.88 4582
3004.40 4553
3004.92 4691
3005.43 5114
3005.95 5289
3006.47 5297
3006.99 5096
3007.50 4954
3008.02 4569
3008.54 4181
3009.05 3827
3009.57 3381
3010.09 2928
3010.60 2613
3011.12 2440
3011.64 2473
3012.16 2254
3012.67 2224
3013.19 2085
3013.71 2174
3014.23 2080
3014.74 1998
3015.26 2154
3015.78 2250
3016.30 2297
3016.82 2374
3017.33 2219
3017.85 2180
3018.37 2241
3018.89 2443
3019.40 2134
3019.92 2176
3020.44 2332
3020.96 2300
3021.48 2313
3022.00 2225
3022.51 2212
3023.03 2282
3023.55 2293
3024.07 2226
3024.59 2332
3025.11 2280
3025.62 2221
3026.14 2210
3026.66 2114
3027.18 2122
3027.70 2121
3028.22 2136
3028.74 2081
3029.25 1851
3029.77 1951
3030.29 2083
3030.81 1976
3031.33 1979
3031.85 1897
3032.37 1934
3032.89 2156
3033.41 2116
3033.93 2106
3034.45 2070
3034.96 2010
3035.48 2036
3036.00 1894
3036.52 2008
3037.04 2004
3037.56 2092
3038.08 1973
3038.60 2077
3039.12 2018
3039.64 1873
3040.16 1804
3040.68 1934
3041.20 1865
3041.72 1821
3042.24 1924
3042.76 1953
3043.28 1769
3043.80 1825
3044.32 1785
3044.84 1916
3045.36 1912
3045.88 2070
3046.40 1888
3046.92 1812
3047.44 1776
3047.96 1768
3048.48 1799
3049.00 1712
3049.52 1785
3050.04 1584
3050.56 1562
3051.09 1642
3051.61 1641
3052.13 1734
3052.65 1770
3053.17 1779
3053.69 1687
3054.21 1690
3054.73 1786
3055.25 1759
3055.77 1745
3056.29 1826
3056.82 1857
3057.34 1772
3057.86 1772
3058.38 1768
3058.90 1787
3059.42 1721
3059.94 1616
3060.47 1692
3060.99 1811
3061.51 1775
3062.03 1796
3062.55 1900
3063.07 1813
3063.60 1850
3064.12 2106
3064.64 1965
3065.16 1933
3065.68 1941
3066.21 2059
3066.73 1915
3067.25 1938
3067.77 1951
3068.29 1888
3068.82 1920
3069.34 1933
3069.86 1748
3070.38 1847
3070.90 1871
3071.43 2014
3071.95 1757
3072.47 1736
3072.99 1920
3073.52 1961
3074.04 1822
3074.56 1746
3075.09 1774
3075.61 1846
3076.13 1932
3076.65 2066
3077.18 2059
3077.70 2181
3078.22 2181
3078.75 2210
3079.27 2150
3079.79 2300
3080.32 2434
3080.84 2382
3081.36 2351
3081.89 2437
3082.41 2698
3082.93 2517
3083.46 2258
3083.98 2380
3084.50 2185
3085.03 2388
3085.55 2462
3086.07 2327
3086.60 2326
3087.12 2254
3087.64 2232
3088.17 2263
3088.69 2183
3089.22 2011
3089.74 2079
3090.26 2088
3090.79 1992
3091.31 1901
3091.84 1921
3092.36 2038
3092.89 2120
3093.41 2113
3093.93 2339
3094.46 2160
3094.98 2281
3095.51 2173
3096.03 2331
3096.56 2478
3097.08 2425
3097.61 2386
3098.13 2578
3098.66 2816
3099.18 3367
3099.70 3764
3100.23 4143
3100.75 4518
3101.28 5080
3101.80 5770
3102.33 6435
3102.85 7086
3103.38 7588
3103.91 7545
3104.43 7617
3104.96 7351
3105.48 6849
3106.01 6298
3106.53 5671
3107.06 4971
3107.58 4231
3108.11 3384
3108.63 3298
3109.16 3137
3109.69 2888
3110.21 2647
3110.74 2688
3111.26 2523
3111.79 2584
3112.31 2735
3112.84 2549
3113.37 2519
3113.89 2341
3114.42 2167
3114.94 2151
3115.47 2277
3116.00 2254
3116.52 2237
3117.05 2186
3117.58 2031
3118.10 2006
3118.63 1991
3119.16 2078
3119.68 2216
3120.21 2010
3120.73 2042
3121.26 2088
3121.79 2203
3122.31 2216
3122.84 2330
3123.37 2535
3123.90 2290
3124.42 2046
3124.95 2101
3125.48 2196
3126.00 2042
3126.53 2031
3127.06 1906
3127.58 1765
3128.11 1749
3128.64 1786
3129.17 1831
3129.69 1750
3130.22 1906
3130.75 1849
3131.28 1959
3131.80 1889
3132.33 1830
3132.86 1829
3133.39 1930
3133.91 1961
3134.44 1871
3134.97 1948
3135.50 1931
3136.03 1954
3136.55 1910
3137.08 1948
3137.61 1794
3138.14 1765
3138.67 1744
3139.19 1643
3139.72 1720
3140.25 1792
3140.78 1821
3141.31 1899
3141.84 1862
3142.36 1973
3142.89 1924
3143.42 1845
3143.95 1891
3144.48 1941
3145.01 1945
3145.54 1924
3146.06 1922
3146.59 2149
3147.12 2099
3147.65 2111
3148.18 2107
3148.71 2103
3149.24 2284
3149.77 2260
3150.30 2354
3150.83 2326
3151.35 2187
3151.88 2186
3152.41 2151
3152.94 2063
3153.47 1944
3154.00 1966
3154.53 1933
3155.06 1984
3155.59 1978
3156.12 1950
3156.65 1860
3157.18 1854
3157.71 1918
3158.24 2080
3158.77 2133
3159.30 2098
3159.83 1995
3160.36 1955
3160.89 1905
3161.42 1969
3161.95 1919
3162.48 1922
3163.01 1922
3163.54 1837
3164.07 1816
3164.60 1869
3165.13 1874
3165.66 1734
3166.19 1836
3166.72 1782
3167.25 1804
3167.78 1724
3168.31 1594
3168.84 1561
3169.37 1645
3169.90 1584
3170.44 1761
3170.97 1816
3171.50 1817
3172.03 1748
3172.56 1840
3173.09 1920
3173.62 1944
3174.15 1943
3174.68 2040
3175.21 1946
3175.75 1753
3176.28 1885
3176.81 2037
3177.34 1974
3177.87 1757
3178.40 1792
3178.93 1786
3179.47 1767
3180.00 1778
3180.53 1804
3181.06 1699
3181.59 1574
3182.12 1688
3182.66 1678
3183.19 1695
3183.72 1737
3184.25 1791
3184.78 1763
3185.32 1842
3185.85 1743
3186.38 1739
3186.91 1717
3187.44 1751
3187.98 1795
3188.51 1718
3189.04 1928
3189.57 1893
3190.11 1842
3190.64 1880
3191.17 1634
3191.70 1560
3192.24 1769
3192.77 1709
3193.30 1691
3193.84 1631
3194.37 1750
3194.90 1736
3195.43 1635
3195.97 1658
3196.50 1707
3197.03 1843
3197.57 1688
3198.10 1778
3198.63 1880
3199.17 1924
3199.70 1851
3200.23 1807
3200.77 2005
3201.30 2177
3201.83 1989
3202.37 2123
3202.90 1987
3203.43 2017
3203.97 2147
3204.50 2000
3205.03 1987
3205.57 1998
3206.10 2038
3206.63 1897
3207.17 1852
3207.70 1887
3208.24 2025
3208.77 1962
3209.30 2040
3209.84 2182
3210.37 2086
3210.91 2161
3211.44 2209
3211.98 2210
3212.51 2185
3213.04 2161
3213.58 2045
3214.11 2091
3214.65 1995
3215.18 2020
3215.72 1856
3216.25 1701
3216.79 1821
3217.32 1762
3217.86 1874
3218.39 1795
3218.93 1751
3219.46 1783
3220.00 1697
3220.53 1839
3221.07 1836
3221.60 1883
3222.14 1926
3222.67 2054
3223.21 1959
3223.74 2102
3224.28 2268
3224.81 2261
3225.35 2254
3225.88 2313
3226.42 2282
3226.95 2167
3227.49 2136
3228.02 2119
3228.56 2126
3229.10 1949
3229.63 1968
3230.17 2065
3230.70 2127
3231.24 2163
3231.78 2066
3232.31 1958
3232.85 2033
3233.38 2100
3233.92 2039
3234.46 2124
3234.99 2057
3235.53 2094
3236.06 2216
3236.60 2065
3237.14 2137
3237.67 1976
3238.21 2110
3238.75 2322
3239.28 2205
3239.82 2264
3240.36 2204
3240.89 2190
3241.43 2115
3241.97 2181
3242.50 2088
3243.04 1985
3243.58 2025
3244.11 1815
3244.65 2020
3245.19 2135
3245.72 2149
3246.26 2240
3246.80 2030
3247.34 2068
3247.87 2022
3248.41 2159
3248.95 2236
3249.49 2156
3250.02 2359
3250.56 2350
3251.10 2223
3251.64 2455
3252.17 2453
3252.71 2342
3253.25 2297
3253.79 2409
3254.32 2503
3254.86 2314
3255.40 2276
3255.94 2427
3256.48 2559
3257.01 2702
3257.55 2660
3258.09 2619
3258.63 2763
3259.17 2971
3259.70 3291
3260.24 3290
3260.78 3480
3261.32 3650
3261.86 3899
3262.40 4347
3262.93 4665
3263.47 5352
3264.01 5341
3264.55 5628
3265.09 5932
3265.63 5872
3266.17 6021
3266.71 5953
3267.24 5642
3267.78 5621
3268.32 5587
3268.86 5224
3269.40 5049
3269.94 4720
3270.48 4280
3271.02 3676
3271.56 3327
3272.10 3288
3272.64 2922
3273.18 2778
3273.71 2683
3274.25 2625
3274.79 2674
3275.33 2598
3275.87 2802
3276.41 2801
3276.95 2608
3277.49 2531
3278.03 2397
3278.57 2546
3279.11 2417
3279.65 2366
3280.19 2531
3280.73 2343
3281.27 2474
3281.81 2544
3282.35 2531
3282.89 2482
3283.43 2426
3283.97 2606
3284.51 2616
3285.05 2593
3285.59 2697
3286.13 2622
3286.67 2747
3287.21 2542
3287.75 2738
3288.30 2609
3288.84 2669
3289.38 2629
3289.92 2619
3290.46 2588
3291.00 2529
3291.54 2411
3292.08 2528
3292.62 2423
3293.16 2487
3293.70 2581
3294.24 2745
3294.79 2860
3295.33 2838
3295.87 2891
3296.41 2997
3296.95 3073
3297.49 2958
3298.03 2820
3298.57 2724
3299.12 2784
3299.66 2862
3300.20 2742
3300.74 2898
3301.28 2798
3301.82 2720
3302.37 2734
3302.91 2786
3303.45 2645
3303.99 2801
3304.53 2962
3305.08 2845
3305.62 2729
3306.16 2800
3306.70 2660
3307.24 2616
3307.79 2457
3308.33 2228
3308.87 2320
3309.41 2172
3309.96 2117
3310.50 2225
3311.04 2224
3311.58 2274
3312.13 2280
3312.67 2385
3313.21 2436
3313.75 2556
3314.30 2657
3314.84 2579
3315.38 2838
3315.92 2738
3316.47 2811
3317.01 2908
3317.55 3034
3318.10 2793
3318.64 2640
3319.18 2485
3319.73 2532
3320.27 2443
3320.81 2360
3321.36 2442
3321.90 2396
3322.44 2340
3322.99 2290
3323.53 2302
3324.07 2234
3324.62 2182
3325.16 2204
3325.70 2174
3326.25 2253
3326.79 2246
3327.34 2151
3327.88 2042
3328.42 2137
3328.97 2194
3329.51 2197
3330.06 2195
3330.60 2251
3331.14 2358
3331.69 2626
3332.23 2762
3332.78 3038
3333.32 3437
3333.86 3950
3334.41 4208
3334.95 4570
3335.50 4910
3336.04 5052
3336.59 5143
3337.13 5361
3337.68 5535
3338.22 5167
3338.77 4750
3339.31 4496
3339.86 3998
3340.40 3535
3340.94 3451
3341.49 3123
3342.03 2698
3342.58 2469
3343.13 2408
3343.67 2461
3344.22 2399
3344.76 2314
3345.31 2226
3345.85 2041
3346.40 2212
3346.94 2151
3347.49 2053
3348.03 2170
3348.58 2008
3349.12 2189
3349.67 2129
3350.22 2162
3350.76 2133
3351.31 2159
3351.85 2115
3352.40 2186
3352.94 2190
3353.49 2216
3354.04 2135
3354.58 2069
3355.13 2160
3355.67 2005
3356.22 2012
3356.77 2012
3357.31 2231
3357.86 2015
3358.41 2023
3358.95 2011
3359.50 1876
3360.05 1866
3360.59 1846
3361.14 1841
3361.68 1748
3362.23 1827
3362.78 1848
3363.33 1866
3363.87 1845
3364.42 1959
3364.97 1887
3365.51 1770
3366.06 1963
3366.61 1912
3367.15 1708
3367.70 1877
3368.25 1739
3368.79 1769
3369.34 1763
3369.89 1800
3370.44 1796
3370.98 1827
3371.53 1972
3372.08 2105
3372.63 2118
3373.17 2019
3373.72 2057
3374.27 2090
3374.82 2136
3375.36 1962
3375.91 1868
3376.46 1914
3377.01 1885
3377.56 1798
3378.10 1880
3378.65 1864
3379.20 1695
3379.75 1739
3380.30 1668
3380.84 1691
3381.39 1658
3381.94 1579
3382.49 1618
3383.04 1764
3383.59 1713
3384.13 1726
3384.68 1567
3385.23 1620
3385.78 1785
3386.33 1649
3386.88 1563
3387.43 1651
3387.97 1710
3388.52 1805
3389.07 1735
3389.62 1680
3390.17 1643
3390.72 1572
3391.27 1747
3391.82 1795
3392.37 1704
3392.92 1708
3393.46 1771
3394.01 1671
3394.56 1561
3395.11 1616
3395.66 1727
3396.21 1837
3396.76 1767
3397.31 1719
3397.86 1589
3398.41 1664
3398.96 1811
3399.51 1648
3400.06 1667
3400.61 1800
3401.16 1752
3401.71 1698
3402.26 1739
3402.81 1685
3403.36 1614
3403.91 1663
3404.46 1799
3405.01 1767
3405.56 1644
3406.11 1586
3406.66 1742
3407.21 1565
3407.76 1665
3408.31 1686
3408.86 1550
3409.41 1573
3409.96 1634
3410.51 1574
3411.06 1680
3411.61 1740
3412.16 1666
3412.71 1934
3413.27 1798
3413.82 1809
3414.37 1660
3414.92 1777
3415.47 1603
3416.02 1772
3416.57 1831
3417.12 1654
3417.67 1710
3418.22 1693
3418.78 1588
3419.33 1621
3419.88 1681
3420.43 1819
3420.98 2083
3421.53 1999
3422.08 1925
3422.64 2056
3423.19 2288
3423.74 2236
3424.29 2264
3424.84 2346
3425.39 2322
3425.95 2342
3426.50 2335
3427.05 2159
3427.60 1958
3428.15 2033
3428.71 1933
3429.26 1839
3429.81 1849
3430.36 1806
3430.91 1924
3431.47 1762
3432.02 1693
3432.57 1826
3433.12 1808
3433.68 1740
3434.23 1680
3434.78 1672
3435.33 1822
3435.89 1812
3436.44 1839
3436.99 1717
3437.54 1743
3438.10 1613
3438.65 1684
3439.20 1748
3439.76 1774
3440.31 1808
3440.86 1782
3441.42 1838
3441.97 1827
3442.52 1727
3443.07 1789
3443.63 1733
3444.18 1806
3444.73 1652
3445.29 1633
3445.84 1705
3446.39 1568
3446.95 1656
3447.50 1614
3448.06 1601
3448.61 1542
3449.16 1674
3449.72 1754
3450.27 1563
3450.82 1662
3451.38 1580
3451.93 1472
3452.49 1579
3453.04 1573
3453.59 1521
3454.15 1528
3454.70 1401
3455.26 1534
3455.81 1572
3456.36 1543
3456.92 1673
3457.47 1493
3458.03 1636
3458.58 1552
3459.14 1540
3459.69 1633
3460.25 1700
3460.80 1650
3461.36 1512
3461.91 1513
3462.46 1582
3463.02 1694
3463.57 1812
3464.13 1560
3464.68 1620
3465.24 1816
3465.79 1852
3466.35 1998
3466.90 1924
3467.46 1673
3468.02 1731
3468.57 1815
3469.13 1836
3469.68 1911
3470.24 1956
3470.79 1940
3471.35 1864
3471.90 1852
3472.46 1774
3473.01 1821
3473.57 1926
3474.13 1940
3474.68 1849
3475.24 2036
3475.79 1924
3476.35 1956
3476.90 1933
3477.46 2047
3478.02 1985
3478.57 1906
3479.13 2005
3479.68 1973
3480.24 1896
3480.80 1967
3481.35 2080
3481.91 1839
3482.47 1933
3483.02 1985
3483.58 2132
3484.14 1982
3484.69 2051
3485.25 2030
3485.81 2152
3486.36 2339
3486.92 2560
3487.48 2808
3488.03 3091
3488.59 3074
3489.15 3739
3489.70 4079
3490.26 4408
3490.82 4938
3491.37 5468
3491.93 5922
3492.49 6107
3493.05 6084
3493.60 6188
3494.16 6098
3494.72 5477
3495.27 4692
3495.83 4296
3496.39 4113
3496.95 3590
3497.50 3281
3498.06 3102
3498.62 3259
3499.18 2997
3499.74 3126
3500.29 3244
3500.85 3415
3501.41 3677
3501.97 3638
3502.52 3757
3503.08 3967
3503.64 4249
3504.20 4628
3504.76 4586
3505.32 4681
3505.87 4890
3506.43 4967
3506.99 4584
3507.55 4135
3508.11 3978
3508.67 3641
3509.22 3521
3509.78 3244
3510.34 2904
3510.90 2809
3511.46 2640
3512.02 2437
3512.58 2451
3513.13 2230
3513.69 2227
3514.25 2143
3514.81 2064
3515.37 1929
3515.93 1908
3516.49 2107
3517.05 1881
3517.61 1952
3518.17 2012
3518.73 1928
3519.28 2104
3519.84 2061
3520.40 2164
3520.96 2197
3521.52 2095
3522.08 2116
3522.64 2080
3523.20 2164
3523.76 2056
3524.32 1966
3524.88 1920
3525.44 2022
3526.00 2045
3526.56 2057
3527.12 2127
3527.68 1823
3528.24 1832
3528.80 1942
3529.36 1801
3529.92 1771
3530.48 1717
3531.04 1839
3531.60 1883
3532.16 1955
3532.72 2025
3533.28 1798
3533.84 1949
3534.40 1970
3534.96 2008
3535.52 2134
3536.08 2181
3536.65 2157
3537.21 2235
3537.77 2242
3538.33 2255
3538.89 2242
3539.45 2237
3540.01 2119
3540.57 2085
3541.13 2027
3541.69 2073
3542.25 2067
3542.82 1937
3543.38 1860
3543.94 1811
3544.50 1827
3545.06 1890
3545.62 1987
3546.18 1835
3546.75 1893
3547.31 1784
3547.87 1734
3548.43 1796
3548.99 1773
3549.55 1642
3550.12 1628
3550.68 1663
3551.24 1718
3551.80 1684
3552.36 1626
3552.92 1512
3553.49 1485
3554.05 1587
3554.61 1537
3555.17 1439
3555.74 1597
3556.30 1628
3556.86 1583
3557.42 1738
3557.98 1743
3558.55 1699
3559.11 1545
3559.67 1662
3560.23 1770
3560.80 1757
3561.36 1760
3561.92 1670
3562.49 1647
3563.05 1643
3563.61 1727
3564.17 1781
3564.74 1740
3565.30 1639
3565.86 1651
3566.43 1728
3566.99 1699
3567.55 1615
3568.11 1648
3568.68 1673
3569.24 1621
3569.80 1679
3570.37 1649
3570.93 1648
3571.49 1600
3572.06 1582
3572.62 1581
3573.19 1644
3573.75 1663
3574.31 1682
3574.88 1695
3575.44 1585
3576.00 1679
3576.57 1625
3577.13 1641
3577.70 1634
3578.26 1629
3578.82 1688
3579.39 1609
3579.95 1771
3580.52 1730
3581.08 1772
3581.64 1662
3582.21 1568
3582.77 1658
3583.34 1689
3583.90 1804
3584.47 1700
3585.03 1619
3585.60 1636
3586.16 1648
3586.72 1540
3587.29 1582
3587.85 1670
3588.42 1676
3588.98 1674
3589.55 1596
3590.11 1541
3590.68 1616
3591.24 1717
3591.81 1698
3592.37 1655
3592.94 1648
3593.50 1770
3594.07 1656
3594.63 1550
3595.20 1792
3595.77 1736
3596.33 1686
3596.90 1823
3597.46 1730
3598.03 1809
3598.59 1646
3599.16 1728
3599.72 1694
3600.29 1689
3600.86 1623
3601.42 1598
3601.99 1613
3602.55 1682
3603.12 1679
3603.69 1606
3604.25 1568
3604.82 1565
3605.38 1682
3605.95 1578
3606.52 1569
3607.08 1498
3607.65 1415
3608.21 1486
3608.78 1501
3609.35 1494
3609.91 1447
3610.48 1380
3611.05 1613
3611.61 1536
3612.18 1561
3612.75 1417
3613.31 1456
3613.88 1601
3614.45 1713
3615.01 1772
3615.58 1899
3616.15 2009
3616.72 2122
3617.28 2318
3617.85 2370
3618.42 2328
3618.98 2457
3619.55 2542
3620.12 2522
3620.69 2410
3621.25 2184
3621.82 2220
3622.39 2108
3622.96 1975
3623.52 1914
3624.09 1794
3624.66 1739
3625.23 1641
3625.79 1536
3626.36 1544
3626.93 1678
3627.50 1584
3628.06 1653
3628.63 1614
3629.20 1702
3629.77 1684
3630.34 1699
3630.91 1603
3631.47 1640
3632.04 1627
3632.61 1668
3633.18 1641
3633.75 1560
3634.31 1579
3634.88 1531
3635.45 1685
3636.02 1678
3636.59 1599
3637.16 1662
3637.73 1696
3638.29 1764
3638.86 1803
3639.43 1801
3640.00 2009
3640.57 1951
3641.14 2006
3641.71 2027
3642.28 2175
3642.85 2140
3643.42 2168
3643.98 2162
3644.55 1987
3645.12 1967
3645.69 1787
3646.26 1866
3646.83 1775
3647.40 1721
3647.97 1688
3648.54 1760
3649.11 1686
3649.68 1728
3650.25 1833
3650.82 1748
3651.39 1837
3651.96 1757
3652.53 1730
3653.10 1835
3653.67 1795
3654.24 1643
3654.81 1801
3655.38 1789
3655.95 1733
3656.52 1743
3657.09 1847
3657.66 1743
3658.23 1667
3658.80 1687
3659.37 1774
3659.94 1841
3660.51 1654
3661.08 1730
3661.65 1858
3662.22 1842
3662.79 1778
3663.36 1800
3663.93 1835
3664.50 1814
3665.07 1807
3665.64 1891
3666.22 1547
3666.79 1667
3667.36 1727
3667.93 1758
3668.50 1738
3669.07 1701
3669.64 1649
3670.21 1624
3670.78 1674
3671.36 1618
3671.93 1534
3672.50 1547
3673.07 1559
3673.64 1541
3674.21 1625
3674.78 1719
3675.36 1709
3675.93 1677
3676.50 1617
3677.07 1631
3677.64 1623
3678.21 1668
3678.79 1709
3679.36 1704
3679.93 1580
3680.50 1557
3681.07 1568
3681.65 1637
3682.22 1572
3682.79 1590
3683.36 1720
3683.94 1661
3684.51 1522
3685.08 1609
3685.65 1556
3686.23 1551
3686.80 1636
3687.37 1577
3687.94 1491
3688.52 1526
3689.09 1714
3689.66 1680
3690.23 1917
3690.81 1765
3691.38 1581
3691.95 1735
3692.52 1808
3693.10 1756
3693.67 1759
3694.24 1836
3694.82 1676
3695.39 1754
3695.96 1640
3696.54 1674
3697.11 1636
3697.68 1721
3698.26 1643
3698.83 1666
3699.40 1646
3699.98 1445
3700.55 1407
3701.12 1533
3701.70 1573
3702.27 1539
3702.85 1538
3703.42 1550
3703.99 1706
3704.57 1536
3705.14 1493
3705.71 1509
3706.29 1615
3706.86 1669
3707.44 1593
3708.01 1602
3708.59 1623
3709.16 1689
3709.73 1641
3710.31 1640
3710.88 1642
3711.46 1695
3712.03 1651
3712.61 1704
3713.18 1625
3713.75 1650
3714.33 1695
3714.90 1756
3715.48 1635
3716.05 1675
3716.63 1614
3717.20 1739
3717.78 1680
3718.35 1617
3718.93 1488
3719.50 1558
3720.08 1673
3720.65 1471
3721.23 1310
3721.80 1476
3722.38 1589
3722.95 1524
3723.53 1604
3724.11 1521
3724.68 1303
3725.26 1372
3725.83 1508
3726.41 1452
3726.98 1505
3727.56 1395
3728.13 1689
3728.71 1675
3729.29 1570
3729.86 1708
3730.44 1696
3731.01 1700
3731.59 1653
3732.17 1785
3732.74 1840
3733.32 1966
3733.89 2037
3734.47 1905
3735.05 1868
3735.62 1960
3736.20 1845
3736.77 1736
3737.35 1679
3737.93 1594
3738.50 1618
3739.08 1677
3739.66 1449
3740.23 1466
3740.81 1616
3741.39 1575
3741.96 1449
3742.54 1519
3743.12 1544
3743.69 1503
3744.27 1588
3744.85 1466
3745.43 1305
3746.00 1382
3746.58 1448
3747.16 1591
3747.73 1600
3748.31 1434
3748.89 1517
3749.47 1526
3750.04 1603
3750.62 1590
3751.20 1511
3751.78 1497
3752.35 1483
3752.93 1550
3753.51 1523
3754.09 1406
3754.66 1445
3755.24 1516
3755.82 1452
3756.40 1483
3756.98 1400
3757.55 1388
3758.13 1500
3758.71 1523
3759.29 1582
3759.87 1712
3760.44 1529
3761.02 1567
3761.60 1447
3762.18 1505
3762.76 1762
3763.34 1689
3763.91 1488
3764.49 1557
3765.07 1520
3765.65 1373
3766.23 1467
3766.81 1361
3767.39 1586
3767.96 1644
3768.54 1598
3769.12 1527
3769.70 1541
3770.28 1578
3770.86 1512
3771.44 1518
3772.02 1667
3772.60 1664
3773.18 1503
3773.76 1525
3774.33 1484
3774.91 1622
3775.49 1518
3776.07 1542
3776.65 1674
3777.23 1585
3777.81 1445
3778.39 1301
3778.97 1423
3779.55 1364
3780.13 1396
3780.71 1465
3781.29 1464
3781.87 1357
3782.45 1288
3783.03 1380
3783.61 1302
3784.19 1316
3784.77 1420
3785.35 1293
3785.93 1414
3786.51 1337
3787.09 1398
3787.67 1493
3788.25 1474
3788.83 1455
3789.41 1466
3789.99 1587
3790.57 1616
3791.15 1567
3791.73 1418
3792.31 1531
3792.89 1605
3793.48 1519
3794.06 1509
3794.64 1603
3795.22 1562
3795.80 1710
3796.38 1722
3796.96 1682
3797.54 1612
3798.12 1704
3798.70 1825
3799.28 1892
3799.87 1802
3800.45 1930
3801.03 2080
3801.61 2057
3802.19 1915
3802.77 1969
3803.35 2011
3803.94 2110
3804.52 1966
3805.10 1904
3805.68 1813
3806.26 2051
3806.84 1979
3807.43 1968
3808.01 2239
3808.59 2271
3809.17 2242
3809.75 2274
3810.34 2372
3810.92 2233
3811.50 2169
3812.08 2228
3812.66 2323
3813.25 2395
3813.83 2407
3814.41 2369
3814.99 2497
3815.58 2364
3816.16 2318
3816.74 2278
3817.32 2272
3817.91 2104
3818.49 1962
3819.07 1977
3819.65 1872
3820.24 1803
3820.82 1754
3821.40 1632
3821.99 1582
3822.57 1646
3823.15 1449
3823.73 1590
3824.32 1628
3824.90 1605
3825.48 1543
3826.07 1512
3826.65 1416
3827.23 1724
3827.82 1564
3828.40 1621
3828.98 1651
3829.57 1658
3830.15 1585
3830.73 1551
3831.32 1641
3831.90 1662
3832.49 1665
3833.07 1604
3833.65 1601
3834.24 1637
3834.82 1621
3835.41 1640
3835.99 1612
3836.57 1550
3837.16 1581
3837.74 1514
3838.33 1477
3838.91 1534
3839.49 1485
3840.08 1495
3840.66 1461
3841.25 1367
3841.83 1384
3842.42 1508
3843.00 1544
3843.58 1433
3844.17 1420
3844.75 1492
3845.34 1620
3845.92 1488
3846.51 1373
3847.09 1426
3847.68 1482
3848.26 1559
3848.85 1432
3849.43 1481
3850.02 1571
3850.60 1512
3851.19 1507
3851.77 1407
3852.36 1467
3852.94 1423
3853.53 1649
3854.11 1519
3854.70 1499
3855.29 1532
3855.87 1511
3856.46 1475
3857.04 1465
3857.63 1507
3858.21 1584
3858.80 1693
3859.39 1594
3859.97 1870
3860.56 1950
3861.14 1872
3861.73 1737
3862.31 1930
3862.90 1961
3863.49 1868
3864.07 1981
3864.66 2025
3865.25 2031
3865.83 2042
3866.42 1976
3867.00 1817
3867.59 1866
3868.18 1912
3868.76 1859
3869.35 1728
3869.94 1829
3870.52 1683
3871.11 1643
3871.70 1643
3872.28 1429
3872.87 1525
3873.46 1572
3874.04 1541
3874.63 1708
3875.22 1613
3875.80 1580
3876.39 1697
3876.98 1648
3877.57 1696
3878.15 1662
3878.74 1690
3879.33 1653
3879.92 1534
3880.50 1370
3881.09 1498
3881.68 1398
3882.26 1410
3882.85 1398
3883.44 1497
3884.03 1484
3884.62 1372
3885.20 1526
3885.79 1538
3886.38 1617
3886.97 1626
3887.55 1636
3888.14 1750
3888.73 1930
3889.32 1910
3889.91 1969
3890.49 1985
3891.08 2010
3891.67 1940
3892.26 1970
3892.85 1895
3893.44 1920
3894.02 1813
3894.61 1740
3895.20 1645
3895.79 1527
3896.38 1677
3896.97 1552
3897.56 1528
3898.14 1550
3898.73 1565
3899.32 1570
3899.91 1501
3900.50 1474
3901.09 1461
3901.68 1501
3902.27 1496
3902.86 1600
3903.44 1601
3904.03 1651
3904.62 1542
3905.21 1539
3905.80 1730
3906.39 1586
3906.98 1495
3907.57 1418
3908.16 1348
3908.75 1482
3909.34 1423
3909.93 1441
3910.52 1448
3911.11 1445
3911.70 1305
3912.29 1423
3912.88 1312
3913.47 1354
3914.06 1317
3914.65 1462
3915.24 1419
3915.83 1392
3916.42 1427
3917.01 1403
3917.60 1519
3918.19 1404
3918.78 1438
3919.37 1459
3919.96 1527
3920.55 1435
3921.14 1453
3921.73 1409
3922.32 1332
3922.91 1331
3923.50 1321
3924.09 1382
3924.68 1448
3925.27 1473
3925.86 1312
3926.45 1312
3927.05 1353
3927.64 1423
3928.23 1380
3928.82 1431
3929.41 1394
3930.00 1317
3930.59 1325
3931.18 1305
3931.77 1265
3932.37 1264
3932.96 1354
3933.55 1384
3934.14 1375
3934.73 1326
3935.32 1297
3935.91 1243
3936.51 1383
3937.10 1480
3937.69 1503
3938.28 1426
3938.87 1508
3939.46 1445
3940.06 1573
3940.65 1585
3941.24 1586
3941.83 1606
3942.42 1773
3943.02 1699
3943.61 1608
3944.20 1643
3944.79 1605
3945.39 1556
3945.98 1536
3946.57 1594
3947.16 1497
3947.76 1396
3948.35 1344
3948.94 1476
3949.53 1486
3950.13 1437
3950.72 1311
3951.31 1290
3951.90 1333
3952.50 1359
3953.09 1404
3953.68 1510
3954.28 1405
3954.87 1403
3955.46 1473
3956.05 1450
3956.65 1532
3957.24 1557
3957.83 1527
3958.43 1606
3959.02 1597
3959.61 1526
3960.21 1591
3960.80 1565
3961.39 1689
3961.99 1574
3962.58 1536
3963.17 1571
3963.77 1494
3964.36 1491
3964.96 1584
3965.55 1614
3966.14 1666
3966.74 1719
3967.33 1529
3967.93 1521
3968.52 1718
3969.11 1582
3969.71 1511
3970.30 1440
3970.90 1419
3971.49 1402
3972.08 1447
3972.68 1460
3973.27 1441
3973.87 1463
3974.46 1539
3975.06 1501
3975.65 1527
3976.25 1623
3976.84 1477
3977.43 1526
3978.03 1534
3978.62 1510
3979.22 1584
3979.81 1448
3980.41 1361
3981.00 1574
3981.60 1507
3982.19 1502
3982.79 1616
3983.38 1568
3983.98 1513
3984.57 1601
3985.17 1418
3985.76 1494
3986.36 1505
3986.96 1492
3987.55 1518
3988.15 1432
3988.74 1493
3989.34 1469
3989.93 1405
3990.53 1415
3991.12 1409
3991.72 1477
3992.32 1569
3992.91 1522
3993.51 1625
3994.10 1556
3994.70 1589
3995.30 1684
3995.89 1659
3996.49 1797
3997.08 1675
3997.68 1745
3998.28 1808
3998.87 1832
3999.47 1693
4000.07 1686
4000.66 1688
4001.26 1669
4001.85 1576
4002.45 1619
4003.05 1706
4003.64 1539
4004.24 1482
4004.84 1522
4005.43 1660
4006.03 1743
4006.63 1561
4007.23 1483
4007.82 1578
4008.42 1627
4009.02 1631
4009.61 1657
4010.21 1569
4010.81 1597
4011.41 1536
4012.00 1469
4012.60 1524
4013.20 1551
4013.79 1447
4014.39 1486
4014.99 1608
4015.59 1638
4016.18 1531
4016.78 1618
4017.38 1606
4017.98 1562
4018.58 1639
4019.17 1559
4019.77 1599
4020.37 1661
4020.97 1494
4021.56 1542
4022.16 1514
4022.76 1455
4023.36 1657
4023.96 1579
4024.56 1646
4025.15 1611
4025.75 1740
4026.35 1767
4026.95 1747
4027.55 1810
4028.15 1932
4028.74 1913
4029.34 1860
4029.94 1958
4030.54 1964
4031.14 1940
4031.74 1779
4032.34 1752
4032.93 1797
4033.53 1752
4034.13 1618
4034.73 1604
4035.33 1584
4035.93 1665
4036.53 1464
4037.13 1377
4037.73 1549
4038.33 1411
4038.93 1418
4039.52 1411
4040.12 1436
4040.72 1345
4041.32 1343
4041.92 1410
4042.52 1440
4043.12 1438
4043.72 1425
4044.32 1418
4044.92 1413
4045.52 1461
4046.12 1457
4046.72 1556
4047.32 1391
4047.92 1479
4048.52 1505
4049.12 1436
4049.72 1436
4050.32 1559
4050.92 1326
4051.52 1335
4052.12 1475
4052.72 1545
4053.32 1503
4053.92 1447
4054.52 1467
4055.12 1464
4055.72 1404
4056.32 1389
4056.92 1354
4057.52 1335
4058.13 1298
4058.73 1372
4059.33 1460
4059.93 1332
4060.53 1379
4061.13 1365
4061.73 1357
4062.33 1323
4062.93 1352
4063.53 1408
4064.14 1370
4064.74 1418
4065.34 1426
4065.94 1349
4066.54 1349
4067.14 1406
4067.74 1402
4068.34 1342
4068.95 1419
4069.55 1393
4070.15 1262
4070.75 1290
4071.35 1378
4071.95 1395
4072.56 1314
4073.16 1361
4073.76 1224
4074.36 1209
4074.96 1275
4075.57 1279
4076.17 1245
4076.77 1280
4077.37 1322
4077.97 1429
4078.58 1349
4079.18 1348
4079.78 1413
4080.38 1265
4080.99 1332
4081.59 1336
4082.19 1203
4082.79 1238
4083.40 1346
4084.00 1263
4084.60 1181
4085.20 1220
4085.81 1180
4086.41 1235
4087.01 1247
4087.61 1183
4088.22 1282
4088.82 1332
4089.42 1330
4090.03 1386
4090.63 1488
4091.23 1454
4091.84 1318
4092.44 1380
4093.04 1425
4093.65 1312
4094.25 1339
4094.85 1368
4095.46 1301
4096.06 1421
4096.66 1360
4097.27 1249
4097.87 1319
4098.47 1404
4099.08 1326
4099.68 1331
4100.29 1322
4100.89 1220
4101.49 1240
4102.10 1218
4102.70 1334
4103.30 1292
4103.91 1301
4104.51 1347
4105.12 1306
4105.72 1235
4106.33 1338
4106.93 1294
4107.53 1277
4108.14 1413
4108.74 1354
4109.35 1392
4109.95 1365
4110.56 1335
4111.16 1361
4111.77 1281
4112.37 1317
4112.98 1292
4113.58 1265
4114.19 1161
4114.79 1399
4115.40 1367
4116.00 1278
4116.61 1139
4117.21 1266
4117.82 1289
4118.42 1263
4119.03 1303
4119.63 1321
4120.24 1381
4120.84 1336
4121.45 1203
4122.05 1277
4122.66 1354
4123.26 1440
4123.87 1335
4124.47 1314
4125.08 1415
4125.69 1278
4126.29 1307
4126.90 1328
4127.50 1151
4128.11 1243
4128.71 1263
4129.32 1407
4129.93 1362
4130.53 1270
4131.14 1308
4131.74 1369
4132.35 1344
4132.96 1418
4133.56 1382
4134.17 1413
4134.78 1497
4135.38 1362
4135.99 1330
4136.60 1504
4137.20 1450
4137.81 1450
4138.42 1494
4139.02 1489
4139.63 1508
4140.24 1567
4140.84 1724
4141.45 1661
4142.06 1628
4142.66 1542
4143.27 1494
4143.88 1472
4144.48 1516
4145.09 1584
4145.70 1653
4146.31 1699
4146.91 1540
4147.52 1496
4148.13 1433
4148.73 1430
4149.34 1543
4149.95 1485
4150.56 1401
4151.16 1340
4151.77 1287
4152.38 1336
4152.99 1373
4153.60 1363
4154.20 1308
4154.81 1396
4155.42 1366
4156.03 1417
4156.63 1502
4157.24 1496
4157.85 1494
4158.46 1568
4159.07 1465
4159.68 1485
4160.28 1497
4160.89 1390
4161.50 1428
4162.11 1466
4162.72 1533
4163.33 1523
4163.93 1386
4164.54 1417
4165.15 1516
4165.76 1497
4166.37 1355
4166.98 1348
4167.59 1416
4168.19 1427
4168.80 1501
4169.41 1332
4170.02 1422
4170.63 1546
4171.24 1461
4171.85 1335
4172.46 1281
4173.07 1474
4173.68 1513
4174.29 1446
4174.89 1444
4175.50 1484
4176.11 1539
4176.72 1619
4177.33 1583
4177.94 1440
4178.55 1437
4179.16 1498
4179.77 1482
4180.38 1396
4180.99 1499
4181.60 1541
4182.21 1375
4182.82 1313
4183.43 1311
4184.04 1404
4184.65 1442
4185.26 1444
4185.87 1336
4186.48 1366
4187.09 1452
4187.70 1323
4188.31 1239
4188.92 1293
4189.53 1327
4190.14 1233
4190.75 1337
4191.36 1498
4191.97 1497
4192.58 1461
4193.19 1406
4193.80 1457
4194.42 1453
4195.03 1540
4195.64 1561
4196.25 1530
4196.86 1557
4197.47 1440
4198.08 1407
4198.69 1373
4199.30 1431
4199.91 1442
4200.53 1318
4201.14 1288
4201.75 1340
4202.36 1304
4202.97 1376
4203.58 1305
4204.19 1326
4204.80 1312
4205.42 1358
4206.03 1309
4206.64 1387
4207.25 1392
4207.86 1238
4208.47 1242
4209.09 1219
4209.70 1324
4210.31 1353
4210.92 1385
4211.53 1283
4212.15 1375
4212.76 1356
4213.37 1406
4213.98 1443
4214.59 1351
4215.21 1411
4215.82 1461
4216.43 1518
4217.04 1504
4217.66 1640
4218.27 1654
4218.88 1662
4219.49 1882
4220.11 1948
4220.72 1902
4221.33 1875
4221.94 1808
4222.56 1893
4223.17 1960
4223.78 1891
4224.40 1744
4225.01 1703
4225.62 1847
4226.23 1679
4226.85 1667
4227.46 1717
4228.07 1706
4228.69 1712
4229.30 1739
4229.91 1780
4230.53 1830
4231.14 1931
4231.75 2217
4232.37 2162
4232.98 2093
4233.59 2504
4234.21 2527
4234.82 2568
4235.44 2515
4236.05 2510
4236.66 2286
4237.28 2046
4237.89 1918
4238.50 1956
4239.12 1930
4239.73 1731
4240.35 1639
4240.96 1413
4241.58 1607
4242.19 1538
4242.80 1438
4243.42 1480
4244.03 1484
4244.65 1587
4245.26 1643
4245.88 1593
4246.49 1574
4247.10 1597
4247.72 1566
4248.33 1559
4248.95 1569
4249.56 1554
4250.18 1533
4250.79 1467
4251.41 1424
4252.02 1453
4252.64 1450
4253.25 1516
4253.87 1501
4254.48 1517
4255.10 1492
4255.71 1494
4256.33 1457
4256.94 1426
4257.56 1290
4258.17 1419
4258.79 1421
4259.41 1374
4260.02 1420
4260.64 1439
4261.25 1372
4261.87 1362
4262.48 1420
4263.10 1399
4263.71 1441
4264.33 1551
4264.95 1492
4265.56 1497
4266.18 1456
4266.79 1549
4267.41 1685
4268.03 1592
4268.64 1638
4269.26 1612
4269.87 1574
4270.49 1469
4271.11 1462
4271.72 1501
4272.34 1440
4272.96 1654
4273.57 1663
4274.19 1598
4274.81 1667
4275.42 1726
4276.04 1584
4276.66 1464
4277.27 1562
4277.89 1489
4278.51 1544
4279.12 1571
4279.74 1525
4280.36 1560
4280.97 1376
4281.59 1306
4282.21 1357
4282.83 1355
4283.44 1261
4284.06 1209
4284.68 1363
4285.29 1301
4285.91 1350
4286.53 1415
4287.15 1356
4287.76 1407
4288.38 1343
4289.00 1396
4289.62 1394
4290.23 1405
4290.85 1417
4291.47 1409
4292.09 1385
4292.71 1380
4293.32 1333
4293.94 1270
4294.56 1343
4295.18 1369
4295.80 1399
4296.41 1307
4297.03 1381
4297.65 1325
4298.27 1447
4298.89 1376
4299.50 1358
4300.12 1354
4300.74 1447
4301.36 1375
4301.98 1357
4302.60 1474
4303.22 1421
4303.83 1535
4304.45 1504
4305.07 1392
4305.69 1366
4306.31 1491
4306.93 1408
4307.55 1356
4308.17 1288
4308.79 1338
4309.40 1428
4310.02 1350
4310.64 1295
4311.26 1336
4311.88 1492
4312.50 1402
4313.12 1332
4313.74 1417
4314.36 1421
4314.98 1379
4315.60 1319
4316.22 1309
4316.84 1275
4317.46 1268
4318.08 1237
4318.70 1132
4319.32 1273
4319.94 1278
4320.56 1277
4321.18 1324
4321.80 1350
4322.42 1311
4323.04 1296
4323.66 1292
4324.28 1294
4324.90 1292
4325.52 1337
4326.14 1273
4326.76 1319
4327.38 1317
4328.00 1343
4328.62 1217
4329.24 1269
4329.86 1306
4330.48 1318
4331.10 1334
4331.72 1277
4332.34 1375
4332.96 1463
4333.58 1489
4334.20 1540
4334.82 1654
4335.45 1787
4336.07 1857
4336.69 1741
4337.31 1704
4337.93 1920
4338.55 1976
4339.17 1940
4339.79 1814
4340.41 1804
4341.04 1795
4341.66 1775
4342.28 2061
4342.90 1936
4343.52 1787
4344.14 2020
4344.76 2092
4345.39 2175
4346.01 2299
4346.63 2367
4347.25 2385
4347.87 2302
4348.50 2286
4349.12 2096
4349.74 2200
4350.36 1969
4350.98 1783
4351.61 1779
4352.23 1620
4352.85 1570
4353.47 1485
4354.09 1541
4354.72 1552
4355.34 1528
4355.96 1542
4356.58 1536
4357.21 1442
4357.83 1479
4358.45 1495
4359.07 1521
4359.70 1575
4360.32 1367
4360.94 1372
4361.56 1396
4362.19 1424
4362.81 1362
4363.43 1493
4364.06 1441
4364.68 1411
4365.30 1298
4365.93 1225
4366.55 1365
4367.17 1282
4367.80 1444
4368.42 1453
4369.04 1230
4369.67 1295
4370.29 1280
4370.91 1195
4371.54 1225
4372.16 1198
4372.78 1174
4373.41 1207
4374.03 1306
4374.65 1287
4375.28 1237
4375.90 1209
4376.53 1249
4377.15 1280
4377.77 1250
4378.40 1300
4379.02 1325
4379.65 1324
4380.27 1352
4380.89 1452
4381.52 1454
4382.14 1336
4382.77 1286
4383.39 1315
4384.02 1343
4384.64 1351
4385.26 1262
4385.89 1375
4386.51 1274
4387.14 1290
4387.76 1240
4388.39 1272
4389.01 1190
4389.64 1170
4390.26 1388
4390.89 1240
4391.51 1188
4392.14 1271
4392.76 1277
4393.39 1235
4394.01 1230
4394.64 1355
4395.26 1223
4395.89 1204
4396.51 1201
4397.14 1130
4397.76 1185
4398.39 1222
4399.01 1266
4399.64 1259
4400.27 1194
4400.89 1217
4401.52 1348
4402.14 1374
4402.77 1310
4403.39 1265
4404.02 1194
4404.65 1387
4405.27 1355
4405.90 1350
4406.52 1393
4407.15 1337
4407.78 1243
4408.40 1312
4409.03 1422
4409.65 1260
4410.28 1336
4410.91 1264
4411.53 1274
4412.16 1255
4412.79 1287
4413.41 1258
4414.04 1306
4414.67 1307
4415.29 1386
4415.92 1219
4416.55 1204
4417.17 1130
4417.80 1192
4418.43 1268
4419.05 1219
4419.68 1312
4420.31 1230
4420.93 1139
4421.56 1193
4422.19 1169
4422.82 1117
4423.44 1091
4424.07 1080
4424.70 1083
4425.32 1092
4425.95 1142
4426.58 1250
4427.21 1328
4427.83 1225
4428.46 1145
4429.09 1082
4429.72 1077
4430.35 1112
4430.97 1128
4431.60 1143
4432.23 1158
4432.86 1198
4433.48 1137
4434.11 1253
4434.74 1313
4435.37 1278
4436.00 1211
4436.62 1243
4437.25 1332
4437.88 1162
4438.51 1229
4439.14 1319
4439.77 1209
4440.39 1278
4441.02 1286
4441.65 1224
4442.28 1291
4442.91 1161
4443.54 1212
4444.17 1169
4444.79 1108
4445.42 1143
4446.05 1249
4446.68 1361
4447.31 1351
4447.94 1308
4448.57 1352
4449.20 1303
4449.83 1299
4450.46 1203
4451.08 1342
4451.71 1235
4452.34 1269
4452.97 1266
4453.60 1330
4454.23 1550
4454.86 1485
4455.49 1406
4456.12 1526
4456.75 1419
4457.38 1333
4458.01 1457
4458.64 1312
4459.27 1329
4459.90 1225
4460.53 1311
4461.16 1255
4461.79 1157
4462.42 1218
4463.05 1196
4463.68 1280
4464.31 1219
4464.94 1149
4465.57 1236
4466.20 1300
4466.83 1141
4467.46 1094
4468.09 1109
4468.72 1138
4469.35 1183
4469.98 1228
4470.61 1109
4471.24 1167
4471.87 1245
4472.50 1178
4473.13 1154
4473.76 1211
4474.40 1133
4475.03 1214
4475.66 1251
4476.29 1154
4476.92 1176
4477.55 1121
4478.18 1058
4478.81 1168
4479.44 1215
4480.07 1162
4480.71 1172
4481.34 1165
4481.97 1190
4482.60 1177
4483.23 1279
4483.86 1216
4484.49 1258
4485.13 1280
4485.76 1189
4486.39 1229
4487.02 1225
4487.65 1267
4488.28 1208
4488.92 1408
4489.55 1380
4490.18 1200
4490.81 1189
4491.44 1183
4492.08 1128
4492.71 1253
4493.34 1169
4493.97 1176
4494.61 1191
4495.24 1225
4495.87 1169
4496.50 1194
4497.13 1301
4497.77 1362
4498.40 1434
4499.03 1552
4499.67 1563
4500.30 1515
4500.93 1673
4501.56 1795
4502.20 2012
4502.83 1881
4503.46 1823
4504.09 1682
4504.73 1624
4505.36 1622
4505.99 1543
4506.63 1518
4507.26 1437
4507.89 1481
4508.53 1451
4509.16 1364
4509.79 1338
4510.43 1379
4511.06 1380
4511.69 1349
4512.33 1325
4512.96 1344
4513.59 1263
4514.23 1325
4514.86 1234
4515.49 1127
4516.13 1190
4516.76 1287
4517.40 1253
4518.03 1207
4518.66 1081
4519.30 1179
4519.93 1292
4520.57 1286
4521.20 1320
4521.83 1457
4522.47 1287
4523.10 1242
4523.74 1361
4524.37 1285
4525.01 1263
4525.64 1256
4526.27 1306
4526.91 1341
4527.54 1477
4528.18 1521
4528.81 1620
4529.45 1778
4530.08 1728
4530.72 1715
4531.35 1810
4531.99 1754
4532.62 1815
4533.26 1888
4533.89 1856
4534.53 1779
4535.16 1682
4535.80 1522
4536.43 1473
4537.07 1404
4537.70 1448
4538.34 1344
4538.97 1248
4539.61 1226
4540.24 1361
4540.88 1328
4541.52 1232
4542.15 1288
4542.79 1195
4543.42 1159
4544.06 1258
4544.69 1259
4545.33 1221
4545.97 1256
4546.60 1367
4547.24 1251
4547.87 1138
4548.51 1217
4549.15 1210
4549.78 1160
4550.42 1120
4551.05 1112
4551.69 1217
4552.33 1189
4552.96 1214
4553.60 1281
4554.24 1225
4554.87 1206
4555.51 1134
4556.15 1162
4556.78 1281
4557.42 1249
4558.06 1193
4558.69 1235
4559.33 1144
4559.97 1120
4560.60 1153
4561.24 1175
4561.88 1241
4562.51 1241
4563.15 1228
4563.79 1236
4564.43 1206
4565.06 1259
4565.70 1181
4566.34 1153
4566.97 1094
4567.61 1250
4568.25 1177
4568.89 1198
4569.52 1146
4570.16 1142
4570.80 1132
4571.44 1187
4572.07 1151
4572.71 1149
4573.35 1158
4573.99 1169
4574.63 1160
4575.26 1202
4575.90 1195
4576.54 1122
4577.18 1172
4577.82 1226
4578.45 1213
4579.09 1148
4579.73 1306
4580.37 1222
4581.01 1208
4581.65 1128
4582.28 1215
4582.92 1301
4583.56 1151
4584.20 1157
4584.84 1158
4585.48 1229
4586.12 1186
4586.75 1199
4587.39 1327
4588.03 1368
4588.67 1255
4589.31 1342
4589.95 1433
4590.59 1526
4591.23 1499
4591.87 1344
4592.50 1491
4593.14 1436
4593.78 1281
4594.42 1426
4595.06 1382
4595.70 1329
4596.34 1240
4596.98 1241
4597.62 1298
4598.26 1186
4598.90 1206
4599.54 1195
4600.18 1133
4600.82 1231
4601.46 1161
4602.10 1231
4602.74 1260
4603.38 1152
4604.02 1239
4604.66 1346
4605.30 1290
4605.94 1329
4606.58 1301
4607.22 1346
4607.86 1185
4608.50 1223
4609.14 1249
4609.78 1246
4610.42 1192
4611.06 1310
4611.70 1289
4612.34 1254
4612.98 1198
4613.62 1224
4614.26 1145
4614.90 1209
4615.54 1322
4616.18 1188
4616.82 1235
4617.47 1162
4618.11 1127
4618.75 1165
4619.39 1133
4620.03 1248
4620.67 1211
4621.31 1121
4621.95 1149
4622.59 1177
4623.23 1118
4623.88 1105
4624.52 1118
4625.16 1105
4625.80 1141
4626.44 1116
4627.08 1182
4627.72 1203
4628.37 1270
4629.01 1122
4629.65 1209
4630.29 1252
4630.93 1205
4631.58 1192
4632.22 1237
4632.86 1314
4633.50 1234
4634.14 1221
4634.79 1261
4635.43 1204
4636.07 1278
4636.71 1299
4637.35 1196
4638.00 1253
4638.64 1182
4639.28 1183
4639.92 1203
4640.57 1167
4641.21 1165
4641.85 1209
4642.49 1214
4643.14 1207
4643.78 1233
4644.42 1187
4645.06 1196
4645.71 1278
4646.35 1244
4646.99 1162
4647.64 1183
4648.28 1211
4648.92 1187
4649.56 1187
4650.21 1202
4650.85 1325
4651.49 1298
4652.14 1397
4652.78 1280
4653.42 1239
4654.07 1316
4654.71 1312
4655.35 1264
4656.00 1132
4656.64 1197
4657.29 1171
4657.93 1211
4658.57 1174
4659.22 1216
4659.86 1194
4660.50 1092
4661.15 1152
4661.79 1176
4662.44 1172
4663.08 1210
4663.72 1113
4664.37 1104
4665.01 1153
4665.66 1083
4666.30 1087
4666.95 1070
4667.59 1066
4668.23 1080
4668.88 1158
4669.52 1194
4670.17 1195
4670.81 1125
4671.46 1046
4672.10 1044
4672.75 1053
4673.39 1054
4674.04 1077
4674.68 1013
4675.32 1070
4675.97 1152
4676.61 1210
4677.26 1173
4677.90 1065
4678.55 1069
4679.20 1129
4679.84 1167
4680.49 1175
4681.13 1170
4681.78 1081
4682.42 1121
4683.07 1231
4683.71 1104
4684.36 1110
4685.00 1100
4685.65 1056
4686.29 1045
4686.94 1054
4687.59 1090
4688.23 1076
4688.88 1109
4689.52 1117
4690.17 1120
4690.82 1252
4691.46 1092
4692.11 1124
4692.75 1147
4693.40 1108
4694.05 1127
4694.69 1196
4695.34 1218
4695.98 1269
4696.63 1334
4697.28 1386
4697.92 1414
4698.57 1388
4699.22 1367
4699.86 1396
4700.51 1449
4701.16 1315
4701.80 1227
4702.45 1352
4703.10 1352
4703.74 1234
4704.39 1327
4705.04 1134
4705.68 1136
4706.33 1138
4706.98 1231
4707.63 1179
4708.27 1164
4708.92 1291
4709.57 1256
4710.21 1198
4710.86 1223
4711.51 1154
4712.16 1229
4712.80 1214
4713.45 1241
4714.10 1259
4714.75 1158
4715.39 1241
4716.04 1261
4716.69 1157
4717.34 1309
4717.99 1256
4718.63 1214
4719.28 1231
4719.93 1276
4720.58 1204
4721.22 1255
4721.87 1230
4722.52 1223
4723.17 1192
4723.82 1220
4724.47 1212
4725.11 1374
4725.76 1384
4726.41 1364
4727.06 1487
4727.71 1468
4728.36 1345
4729.00 1400
4729.65 1338
4730.30 1333
4730.95 1182
4731.60 1199
4732.25 1233
4732.90 1217
4733.55 1138
4734.19 1185
4734.84 1177
4735.49 1138
4736.14 1284
4736.79 1206
4737.44 1234
4738.09 1220
4738.74 1336
4739.39 1352
4740.04 1340
4740.69 1364
4741.34 1369
4741.99 1340
4742.64 1275
4743.28 1414
4743.93 1313
4744.58 1263
4745.23 1232
4745.88 1270
4746.53 1262
4747.18 1277
4747.83 1248
4748.48 1319
4749.13 1224
4749.78 1259
4750.43 1349
4751.08 1350
4751.73 1384
4752.38 1492
4753.03 1486
4753.68 1417
4754.33 1396
4754.98 1313
4755.63 1445
4756.29 1469
4756.94 1323
4757.59 1272
4758.24 1252
4758.89 1308
4759.54 1238
4760.19 1154
4760.84 1107
4761.49 1258
4762.14 1243
4762.79 1183
4763.44 1175
4764.09 1172
4764.74 1187
4765.40 1218
4766.05 1223
4766.70 1322
4767.35 1270
4768.00 1262
4768.65 1210
4769.30 1246
4769.95 1263
4770.61 1230
4771.26 1261
4771.91 1198
4772.56 1195
4773.21 1255
4773.86 1136
4774.52 1164
4775.17 1217
4775.82 1265
4776.47 1207
4777.12 1222
4777.77 1239
4778.43 1195
4779.08 1279
4779.73 1140
4780.38 1150
4781.04 1155
4781.69 1177
4782.34 1199
4782.99 1147
4783.64 1147
4784.30 1188
4784.95 1078
4785.60 1120
4786.25 1190
4786.91 1069
4787.56 1062
4788.21 1144
4788.86 1137
4789.52 1234
4790.17 1245
4790.82 1206
4791.48 1063
4792.13 1110
4792.78 1175
4793.43 1118
4794.09 1152
4794.74 1191
4795.39 1141
4796.05 1204
4796.70 1119
4797.35 1157
4798.01 1152
4798.66 1115
4799.31 1126
4799.97 1128
4800.62 1067
4801.27 1140
4801.93 1247
4802.58 1189
4803.23 1105
4803.89 1198
4804.54 1157
4805.20 1052
4805.85 1147
4806.50 1255
4807.16 1254
4807.81 1192
4808.47 1239
4809.12 1281
4809.77 1161
4810.43 1187
4811.08 1411
4811.74 1230
4812.39 1184
4813.04 1213
4813.70 1236
4814.35 1307
4815.01 1281
4815.66 1239
4816.32 1243
4816.97 1201
4817.63 1210
4818.28 1220
4818.94 1250
4819.59 1268
4820.24 1309
4820.90 1291
4821.55 1320
4822.21 1492
4822.86 1497
4823.52 1539
4824.17 1563
4824.83 1620
4825.49 1633
4826.14 1623
4826.80 1640
4827.45 1669
4828.11 1605
4828.76 1562
4829.42 1514
4830.07 1488
4830.73 1535
4831.38 1499
4832.04 1397
4832.69 1416
4833.35 1702
4834.01 1699
4834.66 1575
4835.32 1697
4835.97 1942
4836.63 2008
4837.29 1970
4837.94 1816
4838.60 1850
4839.25 1756
4839.91 1719
4840.57 1838
4841.22 1863
4841.88 1886
4842.54 1944
4843.19 1958
4843.85 1934
4844.50 1946
4845.16 2033
4845.82 2089
4846.47 2250
4847.13 2207
4847.79 2519
4848.44 2696
4849.10 2814
4849.76 2933
4850.41 3101
4851.07 3042
4851.73 2866
4852.39 2775
4853.04 2693
4853.70 2312
4854.36 2269
4855.01 2406
4855.67 2457
4856.33 2380
4856.99 2426
4857.64 2453
4858.30 2546
4858.96 2746
4859.62 2626
4860.27 2493
4860.93 2336
4861.59 2446
4862.25 2350
4862.90 2201
4863.56 2240
4864.22 2232
4864.88 2344
4865.53 2241
4866.19 2302
4866.85 2210
4867.51 2200
4868.17 2246
4868.83 2088
4869.48 2235
4870.14 2122
4870.80 2022
4871.46 1960
4872.12 1989
4872.77 2112
4873.43 2008
4874.09 2043
4874.75 2014
4875.41 1958
4876.07 2033
4876.73 2055
4877.38 2001
4878.04 2048
4878.70 2021
4879.36 1935
4880.02 1933
4880.68 1873
4881.34 1975
4882.00 1853
4882.66 1637
4883.31 1760
4883.97 1733
4884.63 1715
4885.29 1696
4885.95 1763
4886.61 1790
4887.27 1908
4887.93 1921
4888.59 1937
4889.25 1942
4889.91 2149
4890.57 2170
4891.23 2104
4891.89 2166
4892.55 2230
4893.21 1979
4893.87 2165
4894.53 1998
4895.19 1979
4895.85 1887
4896.51 1890
4897.17 1868
4897.83 2002
4898.49 1959
4899.15 1971
4899.81 1905
4900.47 1989
4901.13 2030
4901.79 1868
4902.45 1776
4903.11 1717
4903.77 1653
4904.43 1642
4905.09 1631
4905.75 1527
4906.41 1620
4907.07 1520
4907.73 1621
4908.39 1543
4909.05 1612
4909.72 1588
4910.38 1657
4911.04 1629
4911.70 1590
4912.36 1490
4913.02 1491
4913.68 1397
4914.34 1364
4915.00 1369
4915.67 1414
4916.33 1480
4916.99 1353
4917.65 1371
4918.31 1461
4918.97 1415
4919.63 1368
4920.30 1206
4920.96 1299
4921.62 1297
4922.28 1250
4922.94 1311
4923.60 1272
4924.27 1317
4924.93 1378
4925.59 1325
4926.25 1327
4926.91 1256
4927.58 1206
4928.24 1274
4928.90 1209
4929.56 1323
4930.22 1388
4930.89 1319
4931.55 1254
4932.21 1270
4932.87 1347
4933.54 1248
4934.20 1250
4934.86 1320
4935.52 1284
4936.19 1339
4936.85 1318
4937.51 1354
4938.18 1274
4938.84 1229
4939.50 1298
4940.16 1262
4940.83 1297
4941.49 1169
4942.15 1204
4942.82 1299
4943.48 1209
4944.14 1114
4944.81 1211
4945.47 1207
4946.13 1181
4946.80 1127
4947.46 1178
4948.12 1256
4948.79 1259
4949.45 1197
4950.11 1273
4950.78 1161
4951.44 1230
4952.10 1268
4952.77 1172
4953.43 1144
4954.10 1211
4954.76 1191
4955.42 1167
4956.09 1323
4956.75 1226
4957.42 1157
4958.08 1155
4958.74 1287
4959.41 1246
4960.07 1287
4960.74 1277
4961.40 1390
4962.07 1608
4962.73 1554
4963.39 1609
4964.06 1636
4964.72 1562
4965.39 1632
4966.05 1555
4966.72 1496
4967.38 1420
4968.05 1491
4968.71 1360
4969.38 1352
4970.04 1356
4970.71 1344
4971.37 1297
4972.04 1283
4972.70 1196
4973.37 1247
4974.03 1270
4974.70 1285
4975.36 1387
4976.03 1367
4976.69 1320
4977.36 1472
4978.02 1363
4978.69 1426
4979.36 1333
4980.02 1184
4980.69 1277
4981.35 1349
4982.02 1230
4982.68 1249
4983.35 1356
4984.02 1237
4984.68 1313
4985.35 1434
4986.01 1467
4986.68 1435
4987.35 1552
4988.01 1677
4988.68 1678
4989.34 1670
4990.01 1715
4990.68 1662
4991.34 1662
4992.01 1552
4992.68 1619
4993.34 1612
4994.01 1333
4994.68 1294
4995.34 1205
4996.01 1185
4996.68 1134
4997.34 1191
4998.01 1061
4998.68 1044
4999.34 1093
5000.01 1050
5000.68 1079
5001.34 1084
5002.01 987
5002.68 1107
5003.35 1152
5004.01 1120
5004.68 1063
5005.35 1124
5006.01 1101
5006.68 1030
5007.35 1063
5008.02 988
5008.68 1028
5009.35 998
5010.02 1129
5010.69 1028
5011.36 1061
5012.02 1098
5012.69 1066
5013.36 1023
5014.03 1097
5014.69 1098
5015.36 1162
5016.03 1255
5016.70 1181
5017.37 1141
5018.03 1157
5018.70 1128
5019.37 1193
5020.04 1251
5020.71 1215
5021.38 1183
5022.04 1222
5022.71 1055
5023.38 1267
5024.05 1267
5024.72 1207
5025.39 1200
5026.06 1182
5026.72 1243
5027.39 1289
5028.06 1311
5028.73 1268
5029.40 1204
5030.07 1122
5030.74 1224
5031.41 1177
5032.08 1147
5032.75 1316
5033.41 1236
5034.08 1062
5034.75 977
5035.42 1048
5036.09 1029
5036.76 1054
5037.43 1077
5038.10 1100
5038.77 979
5039.44 1065
5040.11 1129
5040.78 1078
5041.45 1119
5042.12 1058
5042.79 1022
5043.46 1120
5044.13 1118
5044.80 1050
5045.47 1004
5046.14 1066
5046.81 1127
5047.48 1075
5048.15 1121
5048.82 1041
5049.49 1101
5050.16 1155
5050.83 1121
5051.50 1193
5052.17 1107
5052.84 1007
5053.51 1019
5054.18 1065
5054.85 1041
5055.52 1052
5056.19 1121
5056.86 1111
5057.53 1107
5058.21 1074
5058.88 1093
5059.55 1153
5060.22 1139
5060.89 1134
5061.56 1099
5062.23 1068
5062.90 1119
5063.57 1115
5064.24 1139
5064.92 1005
5065.59 1061
5066.26 1123
5066.93 1084
5067.60 1034
5068.27 1127
5068.94 1105
5069.62 1138
5070.29 1026
5070.96 1072
5071.63 1194
5072.30 1066
5072.97 1104
5073.65 1106
5074.32 1085
5074.99 1238
5075.66 1191
5076.33 1182
5077.01 1234
5077.68 1283
5078.35 1250
5079.02 1259
5079.70 1222
5080.37 1301
5081.04 1309
5081.71 1344
5082.38 1392
5083.06 1365
5083.73 1359
5084.40 1278
5085.07 1283
5085.75 1288
5086.42 1225
5087.09 1244
5087.77 1235
5088.44 1283
5089.11 1300
5089.78 1418
5090.46 1428
5091.13 1443
5091.80 1577
5092.48 1525
5093.15 1452
5093.82 1430
5094.50 1439
5095.17 1471
5095.84 1337
5096.52 1363
5097.19 1318
5097.86 1245
5098.54 1306
5099.21 1276
5099.88 1250
5100.56 1200
5101.23 1215
5101.90 1188
5102.58 1238
5103.25 1242
5103.93 1424
5104.60 1421
5105.27 1379
5105.95 1319
5106.62 1216
5107.30 1179
5107.97 1069
5108.64 1179
5109.32 1207
5109.99 1138
5110.67 1078
5111.34 1145
5112.02 1069
5112.69 1168
5113.36 1105
5114.04 1227
5114.71 1249
5115.39 1172
5116.06 1220
5116.74 1323
5117.41 1367
5118.09 1409
5118.76 1386
5119.44 1450
5120.11 1375
5120.79 1347
5121.46 1318
5122.14 1200
5122.81 1302
5123.49 1283
5124.16 1121
5124.84 1130
5125.51 1138
5126.19 1185
5126.86 1188
5127.54 1200
5128.21 1072
5128.89 1160
5129.57 1202
5130.24 1335
5130.92 1256
5131.59 1150
5132.27 1156
5132.94 1245
5133.62 1207
5134.30 1240
5134.97 1230
5135.65 1270
5136.32 1159
5137.00 1194
5137.68 1214
5138.35 1186
5139.03 1192
5139.70 1152
5140.38 1110
5141.06 1099
5141.73 1206
5142.41 1184
5143.09 1193
5143.76 1182
5144.44 1167
5145.12 1064
5145.79 1051
5146.47 1058
5147.15 1016
5147.82 1108
5148.50 1046
5149.18 1117
5149.85 1106
5150.53 1048
5151.21 1169
5151.88 995
5152.56 999
5153.24 1057
5153.92 1000
5154.59 1061
5155.27 1069
5155.95 1044
5156.62 1098
5157.30 1015
5157.98 972
5158.66 1067
5159.33 1092
5160.01 1086
5160.69 984
5161.37 989
5162.04 1025
5162.72 1033
5163.40 1151
5164.08 1159
5164.76 1104
5165.43 1085
5166.11 1147
5166.79 1125
5167.47 1084
5168.15 1153
5168.82 1128
5169.50 1140
5170.18 1068
5170.86 1061
5171.54 1086
5172.22 1004
5172.89 987
5173.57 998
5174.25 1004
5174.93 1077
5175.61 1062
5176.29 1083
5176.97 1159
5177.64 1141
5178.32 1213
5179.00 1160
5179.68 1258
5180.36 1206
5181.04 1082
5181.72 1075
5182.40 1115
5183.08 1110
5183.75 1116
5184.43 1001
5185.11 1043
5185.79 1027
5186.47 1001
5187.15 901
5187.83 942
5188.51 1122
5189.19 1060
5189.87 1091
5190.55 1019
5191.23 1086
5191.91 985
5192.59 956
5193.27 975
5193.95 938
5194.63 1005
5195.31 991
5195.99 996
5196.67 989
5197.35 962
5198.03 1005
5198.71 988
5199.39 826
5200.07 990
5200.75 946
5201.43 1018
5202.11 1097
5202.79 1081
5203.47 1038
5204.15 1046
5204.83 1044
5205.51 1088
5206.19 1015
5206.87 1142
5207.55 1130
5208.23 1082
5208.91 1133
5209.59 1156
5210.27 1139
5210.96 1069
5211.64 1139
5212.32 1060
5213.00 1146
5213.68 1077
5214.36 1060
5215.04 1250
5215.72 1190
5216.40 1064
5217.09 1138
5217.77 1074
5218.45 1013
5219.13 1032
5219.81 1087
5220.49 1071
5221.17 1080
5221.86 1148
5222.54 1113
5223.22 1120
5223.90 1043
5224.58 1024
5225.27 1110
5225.95 1014
5226.63 1020
5227.31 997
5227.99 1071
5228.67 1019
5229.36 1076
5230.04 1065
5230.72 1005
5231.40 1052
5232.09 1142
5232.77 1127
5233.45 1007
5234.13 1011
5234.82 1076
5235.50 1176
5236.18 1166
5236.86 1157
5237.55 1298
5238.23 1280
5238.91 1289
5239.59 1191
5240.28 1166
5240.96 1133
5241.64 1251
5242.33 1193
5243.01 1151
5243.69 1033
5244.37 1029
5245.06 1068
5245.74 1002
5246.42 1074
5247.11 1175
5247.79 1190
5248.47 1131
5249.16 1121
5249.84 1179
5250.52 1235
5251.21 1126
5251.89 1122
5252.58 1160
5253.26 1101
5253.94 1049
5254.63 984
5255.31 1118
5255.99 1134
5256.68 1172
5257.36 1024
5258.05 1042
5258.73 990
5259.41 1120
5260.10 1137
5260.78 1144
5261.47 1110
5262.15 1148
5262.84 1127
5263.52 1120
5264.20 1052
5264.89 1176
5265.57 1128
5266.26 1065
5266.94 1073
5267.63 1095
5268.31 1133
5269.00 1124
5269.68 996
5270.37 1079
5271.05 1169
5271.73 1113
5272.42 1064
5273.10 967
5273.79 1064
5274.47 1068
5275.16 1051
5275.85 1100
5276.53 1022
5277.22 1078
5277.90 1107
5278.59 1087
5279.27 1022
5279.96 1098
5280.64 1112
5281.33 1116
5282.01 1127
5282.70 1157
5283.38 1046
5284.07 991
5284.76 1036
5285.44 1024
5286.13 1010
5286.81 983
5287.50 984
5288.19 1049
5288.87 1032
5289.56 993
5290.24 985
5290.93 993
5291.62 952
5292.30 962
5292.99 1055
5293.67 1059
5294.36 1072
5295.05 1020
5295.73 1098
5296.42 1092
5297.11 1088
5297.79 1146
5298.48 1161
5299.17 1137
5299.85 1267
5300.54 1218
5301.23 1383
5301.91 1218
5302.60 1202
5303.29 1194
5303.97 1176
5304.66 1247
5305.35 1197
5306.04 1206
5306.72 1215
5307.41 1158
5308.10 1112
5308.78 1227
5309.47 1327
5310.16 1112
5310.85 1081
5311.53 1138
5312.22 1240
5312.91 1233
5313.60 1179
5314.28 1105
5314.97 1119
5315.66 1141
5316.35 1038
5317.04 1076
5317.72 1059
5318.41 1093
5319.10 1092
5319.79 1137
5320.48 1073
5321.16 1128
5321.85 1152
5322.54 1083
5323.23 1054
5323.92 1075
5324.60 1054
5325.29 978
5325.98 1053
5326.67 993
5327.36 975
5328.05 1051
5328.74 999
5329.42 983
5330.11 1097
5330.80 1110
5331.49 1095
5332.18 1118
5332.87 1135
5333.56 1139
5334.25 1102
5334.93 1089
5335.62 1175
5336.31 1124
5337.00 1133
5337.69 1106
5338.38 1114
5339.07 1083
5339.76 1147
5340.45 1041
5341.14 1050
5341.83 1154
5342.52 1234
5343.21 1091
5343.90 1176
5344.58 1101
5345.27 1259
5345.96 1225
5346.65 1284
5347.34 1472
5348.03 1530
5348.72 1589
5349.41 1613
5350.10 1713
5350.79 1684
5351.48 1670
5352.17 1861
5352.86 1649
5353.55 1537
5354.24 1450
5354.93 1527
5355.62 1330
5356.31 1199
5357.01 1153
5357.70 1083
5358.39 1190
5359.08 1159
5359.77 1073
5360.46 1152
5361.15 1032
5361.84 1013
5362.53 1113
5363.22 1145
5363.91 1124
5364.60 1110
5365.29 1069
5365.98 994
5366.68 1014
5367.37 1022
5368.06 1053
5368.75 1055
5369.44 1050
5370.13 1099
5370.82 1121
5371.51 1072
5372.21 995
5372.90 1047
5373.59 913
5374.28 929
5374.97 981
5375.66 953
5376.35 1006
5377.05 947
5377.74 905
5378.43 960
5379.12 961
5379.81 1008
5380.51 909
5381.20 1008
5381.89 1080
5382.58 1006
5383.27 1055
5383.97 1015
5384.66 1058
5385.35 1142
5386.04 1031
5386.73 1050
5387.43 1075
5388.12 1117
5388.81 1085
5389.50 1219
5390.20 1205
5390.89 1173
5391.58 1115
5392.28 1147
5392.97 1113
5393.66 1101
5394.35 1029
5395.05 1085
5395.74 1028
5396.43 1041
5397.13 1024
5397.82 996
5398.51 966
5399.20 984
5399.90 913
5400.59 961
5401.28 980
5401.98 983
5402.67 1033
5403.36 1023
5404.06 1096
5404.75 1049
5405.44 1005
5406.14 1033
5406.83 1108
5407.53 1139
5408.22 1149
5408.91 987
5409.61 985
5410.30 1112
5410.99 1045
5411.69 1003
5412.38 997
5413.08 973
5413.77 1028
5414.46 994
5415.16 1007
5415.85 1055
5416.55 1040
5417.24 1083
5417.94 1070
5418.63 1027
5419.32 1032
5420.02 1059
5420.71 1067
5421.41 1030
5422.10 1027
5422.80 1060
5423.49 1072
5424.19 1049
5424.88 1051
5425.58 978
5426.27 1010
5426.97 1004
5427.66 995
5428.36 944
5429.05 958
5429.75 1021
5430.44 1034
5431.14 1009
5431.83 1092
5432.53 995
5433.22 1081
5433.92 1039
5434.61 1034
5435.31 1163
5436.00 1334
5436.70 1246
5437.40 1129
5438.09 1265
5438.79 1255
5439.48 1130
5440.18 1065
5440.87 1131
5441.57 1235
5442.27 1173
5442.96 1184
5443.66 1304
5444.35 1263
5445.05 1256
5445.75 1233
5446.44 1319
5447.14 1395
5447.83 1328
5448.53 1265
5449.23 1299
5449.92 1193
5450.62 1193
5451.32 1204
5452.01 1225
5452.71 1227
5453.41 1144
5454.10 1187
5454.80 1101
5455.50 1113
5456.19 1056
5456.89 1096
5457.59 1135
5458.28 1067
5458.98 1068
5459.68 1150
5460.37 1133
5461.07 1059
5461.77 1079
5462.47 1174
5463.16 1155
5463.86 1006
5464.56 1129
5465.25 1250
5465.95 1156
5466.65 1173
5467.35 1174
5468.04 1088
5468.74 1134
5469.44 1132
5470.14 1234
5470.84 1170
5471.53 1057
5472.23 1186
5472.93 1280
5473.63 1222
5474.32 1176
5475.02 1231
5475.72 1250
5476.42 1334
5477.12 1415
5477.82 1614
5478.51 1680
5479.21 1502
5479.91 1625
5480.61 1768
5481.31 1748
5482.01 1656
5482.70 1640
5483.40 1519
5484.10 1382
5484.80 1347
5485.50 1345
5486.20 1286
5486.90 1331
5487.59 1269
5488.29 1425
5488.99 1314
5489.69 1231
5490.39 1372
5491.09 1377
5491.79 1383
5492.49 1372
5493.19 1395
5493.89 1431
5494.58 1446
5495.28 1433
5495.98 1637
5496.68 1812
5497.38 1814
5498.08 1930
5498.78 2141
5499.48 2169
5500.18 2385
5500.88 2462
5501.58 2432
5502.28 2469
5502.98 2309
5503.68 2151
5504.38 1965
5505.08 1767
5505.78 1741
5506.48 1588
5507.18 1410
5507.88 1277
5508.58 1274
5509.28 1320
5509.98 1320
5510.68 1290
5511.38 1389
5512.08 1364
5512.78 1383
5513.48 1446
5514.18 1433
5514.88 1381
5515.58 1337
5516.28 1310
5516.98 1286
5517.68 1191
5518.39 1342
5519.09 1266
5519.79 1220
5520.49 1393
5521.19 1131
5521.89 1219
5522.59 1349
5523.29 1167
5523.99 1249
5524.69 1246
5525.40 1198
5526.10 1192
5526.80 1204
5527.50 1145
5528.20 1122
5528.90 1127
5529.60 1183
5530.31 1092
5531.01 1055
5531.71 1081
5532.41 1131
5533.11 1028
5533.81 1078
5534.52 1142
5535.22 1144
5535.92 1000
5536.62 983
5537.32 1048
5538.02 1095
5538.73 1044
5539.43 1046
5540.13 1013
5540.83 1001
5541.54 893
5542.24 995
5542.94 1010
5543.64 1073
5544.34 1164
5545.05 978
5545.75 1028
5546.45 1034
5547.15 1031
5547.86 1022
5548.56 990
5549.26 988
5549.97 1000
5550.67 1033
5551.37 1104
5552.07 1062
5552.78 1012
5553.48 1010
5554.18 1008
5554.89 1034
5555.59 1015
5556.29 991
5557.00 943
5557.70 988
5558.40 1054
5559.11 1009
5559.81 971
5560.51 1085
5561.22 1055
5561.92 1119
5562.62 1125
5563.33 1109
5564.03 1204
5564.73 1116
5565.44 1032
5566.14 1164
5566.85 1097
5567.55 1104
5568.25 1057
5568.96 1021
5569.66 1058
5570.37 1037
5571.07 1141
5571.77 1084
5572.48 1003
5573.18 1038
5573.89 1000
5574.59 943
5575.29 1055
5576.00 990
5576.70 974
5577.41 1071
5578.11 1004
5578.82 1026
5579.52 1068
5580.23 1056
5580.93 1017
5581.64 968
5582.34 987
5583.05 1038
5583.75 1003
5584.46 958
5585.16 902
5585.87 896
5586.57 885
5587.28 935
5587.98 1019
5588.69 991
5589.39 1040
5590.10 938
5590.80 1028
5591.51 1012
5592.21 1002
5592.92 921
5593.62 894
5594.33 1043
5595.04 935
5595.74 934
5596.45 908
5597.15 977
5597.86 900
5598.56 948
5599.27 862
5599.98 935
5600.68 864
5601.39 961
5602.09 922
5602.80 894
5603.51 932
5604.21 952
5604.92 909
5605.62 946
5606.33 987
5607.04 900
5607.74 889
5608.45 937
5609.16 976
5609.86 945
5610.57 918
5611.28 972
5611.98 958
5612.69 1061
5613.40 1002
5614.10 980
5614.81 976
5615.52 942
5616.22 977
5616.93 982
5617.64 965
5618.35 1008
5619.05 883
5619.76 878
5620.47 901
5621.17 873
5621.88 926
5622.59 861
5623.30 880
5624.00 958
5624.71 986
5625.42 998
5626.13 1002
5626.83 1110
5627.54 1002
5628.25 986
5628.96 1019
5629.67 1048
5630.37 993
5631.08 938
5631.79 1056
5632.50 1026
5633.21 1081
5633.91 960
5634.62 898
5635.33 940
5636.04 937
5636.75 1024
5637.45 1011
5638.16 1057
5638.87 1010
5639.58 1165
5640.29 1099
5641.00 1039
5641.70 1080
5642.41 1109
5643.12 980
5643.83 1027
5644.54 984
5645.25 996
5645.96 978
5646.67 1029
5647.38 1038
5648.08 1029
5648.79 1033
5649.50 974
5650.21 922
5650.92 969
5651.63 1030
5652.34 1088
5653.05 1062
5653.76 1046
5654.47 1085
5655.18 1131
5655.89 1213
5656.60 1204
5657.30 1223
5658.01 1164
5658.72 1214
5659.43 1266
5660.14 1189
5660.85 1168
5661.56 1075
5662.27 1120
5662.98 1112
5663.69 1058
5664.40 1009
5665.11 990
5665.82 1006
5666.53 1106
5667.24 1014
5667.95 1081
5668.66 1057
5669.37 1105
5670.08 1025
5670.79 950
5671.50 1055
5672.22 1005
5672.93 1038
5673.64 947
5674.35 937
5675.06 958
5675.77 945
5676.48 907
5677.19 839
5677.90 866
5678.61 983
5679.32 981
5680.03 858
5680.74 928
5681.46 982
5682.17 928
5682.88 888
5683.59 896
5684.30 928
5685.01 944
5685.72 891
5686.43 964
5687.15 882
5687.86 944
5688.57 939
5689.28 962
5689.99 972
5690.70 906
5691.42 904
5692.13 916
5692.84 979
5693.55 936
5694.26 832
5694.97 829
5695.69 914
5696.40 862
5697.11 844
5697.82 900
5698.53 912
5699.25 892
5699.96 968
5700.67 969
5701.38 947
5702.10 988
5702.81 994
5703.52 942
5704.23 951
5704.95 932
5705.66 989
5706.37 921
5707.08 897
5707.80 909
5708.51 908
5709.22 984
5709.93 958
5710.65 881
5711.36 950
5712.07 944
5712.79 920
5713.50 965
5714.21 909
5714.93 889
5715.64 943
5716.35 1023
5717.07 964
5717.78 826
5718.49 882
5719.21 914
5719.92 841
5720.63 867
5721.35 874
5722.06 870
5722.77 1023
5723.49 979
5724.20 985
5724.92 937
5725.63 1013
5726.34 1083
5727.06 1153
5727.77 1073
5728.48 1066
5729.20 1227
5729.91 1100
5730.63 1074
5731.34 928
5732.06 975
5732.77 1001
5733.48 991
5734.20 913
5734.91 983
5735.63 1078
5736.34 962
5737.06 898
5737.77 871
5738.49 888
5739.20 938
5739.91 911
5740.63 895
5741.34 859
5742.06 849
5742.77 974
5743.49 877
5744.20 926
5744.92 968
5745.63 1078
5746.35 951
5747.06 879
5747.78 922
5748.49 959
5749.21 912
5749.93 929
5750.64 943
5751.36 972
5752.07 915
5752.79 932
5753.50 877
5754.22 921
5754.93 1032
5755.65 1073
5756.37 1052
5757.08 990
5757.80 930
5758.51 910
5759.23 1000
5759.95 914
5760.66 847
5761.38 926
5762.09 1012
5762.81 940
5763.53 926
5764.24 983
5764.96 937
5765.67 930
5766.39 1011
5767.11 1008
5767.82 931
5768.54 950
5769.26 915
5769.97 954
5770.69 957
5771.41 967
5772.12 1005
5772.84 987
5773.56 1055
5774.27 1035
5774.99 1052
5775.71 975
5776.42 1081
5777.14 1097
5777.86 1171
5778.58 1063
5779.29 1119
5780.01 1143
5780.73 1104
5781.45 1068
5782.16 994
5782.88 1060
5783.60 1045
5784.31 940
5785.03 1012
5785.75 986
5786.47 966
5787.19 980
5787.90 1083
5788.62 1024
5789.34 1008
5790.06 1057
5790.77 1065
5791.49 1111
5792.21 1115
5792.93 1248
5793.65 1171
5794.36 1140
5795.08 1252
5795.80 1203
5796.52 1163
5797.24 1270
5797.96 1590
5798.67 1838
5799.39 2245
5800.11 2463
5800.83 2418
5801.55 2732
5802.27 3201
5802.99 3008
5803.70 2762
5804.42 2632
5805.14 2372
5805.86 2122
5806.58 1936
5807.30 1714
5808.02 1747
5808.74 1460
5809.46 1415
5810.17 1333
5810.89 1289
5811.61 1319
5812.33 1414
5813.05 1353
5813.77 1284
5814.49 1389
5815.21 1493
5815.93 1487
5816.65 1386
5817.37 1439
5818.09 1476
5818.81 1501
5819.53 1478
5820.25 1561
5820.97 1461
5821.69 1341
5822.41 1374
5823.13 1351
5823.85 1338
5824.57 1364
5825.29 1321
5826.01 1205
5826.73 1202
5827.45 1276
5828.17 1178
5828.89 1172
5829.61 1216
5830.33 1168
5831.05 1235
5831.77 1181
5832.49 1148
5833.21 1121
5833.93 1136
5834.65 1157
5835.37 1126
5836.09 1096
5836.81 1207
5837.53 1046
5838.25 979
5838.97 1098
5839.70 1059
5840.42 1101
5841.14 1078
5841.86 1051
5842.58 1058
5843.30 1085
5844.02 1062
5844.74 1110
5845.46 1089
5846.19 1170
5846.91 1152
5847.63 1142
5848.35 1177
5849.07 1101
5849.79 1077
5850.51 1095
5851.24 1098
5851.96 1147
5852.68 1086
5853.40 1144
5854.12 1029
5854.85 1024
5855.57 957
5856.29 878
5857.01 934
5857.73 1076
5858.46 1042
5859.18 1068
5859.90 1039
5860.62 1102
5861.34 1037
5862.07 1017
5862.79 942
5863.51 1053
5864.23 1038
5864.96 980
5865.68 1092
5866.40 1111
5867.12 1104
5867.85 962
5868.57 1029
5869.29 1028
5870.01 1051
5870.74 973
5871.46 1008
5872.18 953
5872.91 888
5873.63 1017
5874.35 1068
5875.08 1016
5875.80 984
5876.52 1035
5877.25 1101
5877.97 1111
5878.69 1131
5879.42 1082
5880.14 1023
5880.86 981
5881.59 1030
5882.31 1039
5883.03 1011
5883.76 1097
5884.48 1078
5885.20 1083
5885.93 1035
5886.65 1063
5887.38 1111
5888.10 1096
5888.82 987
5889.55 938
5890.27 1015
5891.00 1006
5891.72 1010
5892.44 1017
5893.17 1003
5893.89 1062
5894.62 1073
5895.34 993
5896.07 1043
5896.79 1072
5897.51 1006
5898.24 1066
5898.96 1122
5899.69 1175
5900.41 1105
5901.14 1065
5901.86 1116
5902.59 1121
5903.31 1042
5904.04 1053
5904.76 1040
5905.49 1089
5906.21 1127
5906.94 1087
5907.66 988
5908.39 1170
5909.11 1044
5909.84 1064
5910.56 1180
5911.29 1174
5912.01 1043
5912.74 1066
5913.46 1116
5914.19 1131
5914.92 1171
5915.64 1013
5916.37 1172
5917.09 1153
5917.82 1109
5918.54 1176
5919.27 1148
5920.00 1124
5920.72 1134
5921.45 1098
5922.17 1197
5922.90 1153
5923.63 1103
5924.35 1122
5925.08 1126
5925.80 1064
5926.53 1170
5927.26 1288
5927.98 1301
5928.71 1265
5929.44 1113
5930.16 1129
5930.89 1287
5931.62 1233
5932.34 1333
5933.07 1290
5933.80 1235
5934.52 1337
5935.25 1473
5935.98 1464
5936.70 1442
5937.43 1491
5938.16 1463
5938.88 1458
5939.61 1467
5940.34 1437
5941.07 1465
5941.79 1473
5942.52 1480
5943.25 1455
5943.97 1384
5944.70 1410
5945.43 1534
5946.16 1553
5946.88 1517
5947.61 1617
5948.34 1650
5949.07 1951
5949.80 1899
5950.52 1818
5951.25 1975
5951.98 1938
5952.71 1913
5953.43 2044
5954.16 1881
5954.89 1897
5955.62 1967
5956.35 2002
5957.07 1900
5957.80 1987
5958.53 1991
5959.26 1883
5959.99 1764
5960.72 1829
5961.44 2028
5962.17 2008
5962.90 2134
5963.63 2185
5964.36 2323
5965.09 2489
5965.82 2474
5966.54 2406
5967.27 2581
5968.00 2602
5968.73 2613
5969.46 2611
5970.19 2644
5970.92 2592
5971.65 2405
5972.38 2406
5973.11 2296
5973.83 2218
5974.56 2252
5975.29 2364
5976.02 2433
5976.75 2437
5977.48 2360
5978.21 2379
5978.94 2667
5979.67 2689
5980.40 2747
5981.13 2814
5981.86 2733
5982.59 2772
5983.32 2858
5984.05 2971
5984.78 2942
5985.51 2927
5986.24 2938
5986.97 2955
5987.70 2784
5988.43 2829
5989.16 2899
5989.89 2855
5990.62 2814
5991.35 2791
5992.08 2838
5992.81 3006
5993.54 3106
5994.27 3128
5995.00 3174
5995.73 3248
5996.46 3355
5997.19 3256
5997.92 3418
5998.65 3385
5999.38 3374
6000.11 3350
6000.85 3226
6001.58 3421
6002.31 3291
6003.04 3143
6003.77 3286
6004.50 3151
6005.23 3119
6005.96 3163
6006.69 3491
6007.43 3958
6008.16 4299
6008.89 4930
6009.62 5741
6010.35 6648
6011.08 7797
6011.81 9012
6012.54 9925
6013.28 10739
6014.01 11415
6014.74 11328
6015.47 10746
6016.20 9988
6016.94 9010
6017.67 7932
6018.40 6851
6019.13 5714
6019.86 5026
6020.59 4228
6021.33 3776
6022.06 3269
6022.79 3049
6023.52 2721
6024.26 2610
6024.99 2522
6025.72 2523
6026.45 2345
6027.19 2331
6027.92 2395
6028.65 2224
6029.38 2227
6030.12 2201
6030.85 2176
6031.58 2101
6032.31 2052
6033.05 2076
6033.78 1997
6034.51 1973
6035.25 2026
6035.98 2121
6036.71 2279
6037.44 2251
6038.18 2163
6038.91 2204
6039.64 2244
6040.38 2333
6041.11 2271
6041.84 2348
6042.58 2272
6043.31 2319
6044.04 2362
6044.78 2376
6045.51 2338
6046.24 2387
6046.98 2489
6047.71 2434
6048.45 2570
6049.18 2749
6049.91 2883
6050.65 2954
6051.38 3093
6052.11 3257
6052.85 3157
6053.58 3251
6054.32 3183
6055.05 2937
6055.79 2899
6056.52 2827
6057.25 2663
6057.99 2527
6058.72 2432
6059.46 2411
6060.19 2335
6060.93 2248
6061.66 2340
6062.39 2326
6063.13 2316
6063.86 2248
6064.60 2277
6065.33 2271
6066.07 2189
6066.80 2118
6067.54 2193
6068.27 2170
6069.01 2184
6069.74 2023
6070.48 2173
6071.21 2154
6071.95 2115
6072.68 2127
6073.42 2013
6074.15 2046
6074.89 2028
6075.62 2001
6076.36 1925
6077.10 2054
6077.83 1837
6078.57 1972
6079.30 1973
6080.04 1964
6080.77 1916
6081.51 1894
6082.25 1801
6082.98 1883
6083.72 1844
6084.45 1811
6085.19 1713
6085.93 1767
6086.66 1725
6087.40 1697
6088.13 1655
6088.87 1711
6089.61 1718
6090.34 1829
6091.08 1794
6091.81 1830
6092.55 1764
6093.29 1814
6094.02 1748
6094.76 1679
6095.50 1604
6096.23 1629
6096.97 1647
6097.71 1546
6098.44 1531
6099.18 1559
6099.92 1453
6100.65 1460
6101.39 1480
6102.13 1472
6102.87 1406
6103.60 1490
6104.34 1485
6105.08 1534
6105.81 1456
6106.55 1470
6107.29 1495
6108.03 1472
6108.76 1456
6109.50 1473
6110.24 1489
6110.98 1491
6111.71 1523
6112.45 1552
6113.19 1552
6113.93 1516
6114.66 1529
6115.40 1502
6116.14 1484
6116.88 1573
6117.62 1469
6118.35 1477
6119.09 1512
6119.83 1457
6120.57 1529
6121.31 1552
6122.04 1451
6122.78 1553
6123.52 1639
6124.26 1552
6125.00 1597
6125.74 1670
6126.47 1710
6127.21 1656
6127.95 1742
6128.69 1662
6129.43 1647
6130.17 1545
6130.91 1518
6131.64 1607
6132.38 1588
6133.12 1645
6133.86 1708
6134.60 1660
6135.34 1601
6136.08 1615
6136.82 1696
6137.56 1721
6138.30 1630
6139.04 1761
6139.77 1704
6140.51 1640
6141.25 1674
6141.99 1682
6142.73 1620
6143.47 1688
6144.21 1648
6144.95 1626
6145.69 1707
6146.43 1636
6147.17 1835
6147.91 1659
6148.65 1725
6149.39 1749
6150.13 1773
6150.87 1769
6151.61 1814
6152.35 1792
6153.09 1813
6153.83 1918
6154.57 1915
6155.31 1866
6156.05 1936
6156.79 1918
6157.53 1879
6158.27 1881
6159.01 2063
6159.75 2074
6160.49 2034
6161.23 1963
6161.97 2048
6162.71 2237
6163.45 2397
6164.20 2531
6164.94 2564
6165.68 2475
6166.42 2655
6167.16 2715
6167.90 2710
6168.64 2846
6169.38 2806
6170.12 2712
6170.86 2725
6171.61 2661
6172.35 2643
6173.09 2583
6173.83 2468
6174.57 2343
6175.31 2358
6176.05 2359
6176.79 2294
6177.54 2353
6178.28 2521
6179.02 2479
6179.76 2513
6180.50 2553
6181.24 2614
6181.99 2603
6182.73 2611
6183.47 2683
6184.21 2641
6184.95 2713
6185.70 2673
6186.44 2750
6187.18 2764
6187.92 2776
6188.66 2854
6189.41 2969
6190.15 3089
6190.89 3139
6191.63 3145
6192.38 3265
6193.12 3475
6193.86 3482
6194.60 3574
6195.35 3595
6196.09 3544
6196.83 3568
6197.57 3522
6198.32 3449
6199.06 3552
6199.80 3536
6200.55 3577
6201.29 3760
6202.03 4073
6202.78 4442
6203.52 5125
6204.26 6173
6205.00 7485
6205.75 9590
6206.49 11439
6207.23 13849
6207.98 16152
6208.72 17622
6209.46 18168
6210.21 18126
6210.95 16884
6211.70 15685
6212.44 13634
6213.18 11810
6213.93 9878
6214.67 8225
6215.41 6709
6216.16 5717
6216.90 4901
6217.65 4330
6218.39 3834
6219.13 3449
6219.88 3326
6220.62 3248
6221.37 3053
6222.11 3043
6222.85 2983
6223.60 2950
6224.34 2765
6225.09 2772
6225.83 2601
6226.58 2632
6227.32 2445
6228.07 2259
6228.81 2203
6229.56 2182
6230.30 2259
6231.04 2125
6231.79 2202
6232.53 2191
6233.28 2161
6234.02 2157
6234.77 2367
6235.51 2372
6236.26 2656
6237.00 2682
6237.75 2972
6238.49 2932
6239.24 3012
6239.99 3101
6240.73 3229
6241.48 3090
6242.22 2969
6242.97 2961
6243.71 2863
6244.46 2698
6245.20 2712
6245.95 2656
6246.70 2787
6247.44 2904
6248.19 2865
6248.93 2854
6249.68 2744
6250.42 2813
6251.17 2531
6251.92 2608
6252.66 2453
6253.41 2472
6254.15 2500
6254.90 2454
6255.65 2380
6256.39 2368
6257.14 2431
6257.89 2321
6258.63 2375
6259.38 2270
6260.13 2157
6260.87 2157
6261.62 2275
6262.37 2125
6263.11 2048
6263.86 2086
6264.61 2160
6265.35 2153
6266.10 2127
6266.85 2133
6267.59 2130
6268.34 2189
6269.09 2137
6269.83 2222
6270.58 2227
6271.33 2218
6272.08 2234
6272.82 2165
6273.57 2252
6274.32 2203
6275.06 2326
6275.81 2386
6276.56 2286
6277.31 2419
6278.05 2397
6278.80 2375
6279.55 2267
6280.30 2212
6281.05 2313
6281.79 2194
6282.54 2000
6283.29 1905
6284.04 1879
6284.78 1885
6285.53 1835
6286.28 1823
6287.03 1843
6287.78 1721
6288.53 1716
6289.27 1795
6290.02 1797
6290.77 1712
6291.52 1709
6292.27 1739
6293.02 1697
6293.76 1586
6294.51 1498
6295.26 1548
6296.01 1580
6296.76 1549
6297.51 1574
6298.26 1523
6299.00 1559
6299.75 1514
6300.50 1409
6301.25 1403
6302.00 1467
6302.75 1399
6303.50 1417
6304.25 1462
6305.00 1474
6305.75 1416
6306.50 1435
6307.24 1462
6307.99 1438
6308.74 1513
6309.49 1573
6310.24 1556
6310.99 1641
6311.74 1710
6312.49 1746
6313.24 1655
6313.99 1578
6314.74 1577
6315.49 1558
6316.24 1540
6316.99 1513
6317.74 1473
6318.49 1484
6319.24 1510
6319.99 1475
6320.74 1417
6321.49 1331
6322.24 1323
6322.99 1313
6323.74 1393
6324.49 1332
6325.24 1383
6325.99 1442
6326.74 1437
6327.49 1352
6328.24 1346
6328.99 1349
6329.74 1235
6330.50 1470
6331.25 1401
6332.00 1459
6332.75 1421
6333.50 1331
6334.25 1363
6335.00 1441
6335.75 1349
6336.50 1440
6337.25 1447
6338.00 1371
6338.76 1356
6339.51 1382
6340.26 1384
6341.01 1395
6341.76 1429
6342.51 1475
6343.26 1406
6344.02 1374
6344.77 1503
6345.52 1537
6346.27 1486
6347.02 1586
6347.77 1666
6348.53 1723
6349.28 1798
6350.03 1942
6350.78 2022
6351.53 2122
6352.29 2226
6353.04 2297
6353.79 2351
6354.54 2167
6355.29 2134
6356.05 2075
6356.80 1951
6357.55 1859
6358.30 1759
6359.06 1641
6359.81 1674
6360.56 1572
6361.31 1595
6362.07 1631
6362.82 1606
6363.57 1545
6364.32 1513
6365.08 1514
6365.83 1483
6366.58 1470
6367.33 1499
6368.09 1556
6368.84 1534
6369.59 1615
6370.35 1562
6371.10 1518
6371.85 1513
6372.61 1397
6373.36 1407
6374.11 1442
6374.87 1384
6375.62 1481
6376.37 1380
6377.13 1365
6377.88 1412
6378.63 1455
6379.39 1577
6380.14 1420
6380.89 1387
6381.65 1417
6382.40 1401
6383.16 1406
6383.91 1439
6384.66 1315
6385.42 1309
6386.17 1309
6386.92 1268
6387.68 1311
6388.43 1313
6389.19 1280
6389.94 1254
6390.70 1203
6391.45 1238
6392.20 1275
6392.96 1319
6393.71 1214
6394.47 1306
6395.22 1318
6395.98 1228
6396.73 1214
6397.49 1254
6398.24 1195
6399.00 1293
6399.75 1226
6400.51 1225
6401.26 1187
6402.02 1211
6402.77 1093
6403.53 1221
6404.28 1244
6405.04 1199
6405.79 1211
6406.55 1267
6407.30 1328
6408.06 1336
6408.81 1317
6409.57 1292
6410.32 1322
6411.08 1314
6411.83 1204
6412.59 1164
6413.34 1237
6414.10 1309
6414.86 1183
6415.61 1236
6416.37 1259
6417.12 1298
6417.88 1336
6418.64 1278
6419.39 1347
6420.15 1258
6420.90 1246
6421.66 1204
6422.42 1165
6423.17 1185
6423.93 1200
6424.68 1177
6425.44 1211
6426.20 1260
6426.95 1187
6427.71 1200
6428.47 1165
6429.22 1197
6429.98 1223
6430.74 1274
6431.49 1256
6432.25 1320
6433.01 1252
6433.76 1218
6434.52 1285
6435.28 1211
6436.03 1196
6436.79 1377
6437.55 1325
6438.30 1232
6439.06 1294
6439.82 1316
6440.58 1336
6441.33 1333
6442.09 1299
6442.85 1252
6443.61 1141
6444.36 1245
6445.12 1300
6445.88 1218
6446.64 1239
6447.39 1242
6448.15 1230
6448.91 1217
6449.67 1194
6450.42 1213
6451.18 1231
6451.94 1318
6452.70 1220
6453.46 1218
6454.21 1361
6454.97 1322
6455.73 1330
6456.49 1376
6457.25 1350
6458.00 1344
6458.76 1390
6459.52 1392
6460.28 1431
6461.04 1376
6461.80 1502
6462.55 1501
6463.31 1397
6464.07 1456
6464.83 1501
6465.59 1405
6466.35 1399
6467.11 1420
6467.87 1439
6468.62 1604
6469.38 1536
6470.14 1518
6470.90 1530
6471.66 1519
6472.42 1493
6473.18 1543
6473.94 1579
6474.70 1554
6475.46 1611
6476.22 1705
6476.97 1605
6477.73 1567
6478.49 1655
6479.25 1682
6480.01 1660
6480.77 1749
6481.53 1834
6482.29 1784
6483.05 1707
6483.81 1784
6484.57 1848
6485.33 1814
6486.09 1872
6486.85 1928
6487.61 1929
6488.37 1990
6489.13 2076
6489.89 2144
6490.65 2093
6491.41 2128
6492.17 2218
6492.93 2286
6493.69 2302
6494.45 2411
6495.21 2453
6495.97 2601
6496.73 2527
6497.49 2594
6498.26 2477
6499.02 2445
6499.78 2338
6500.54 2373
6501.30 2295
6502.06 2387
6502.82 2519
6503.58 2503
6504.34 2428
6505.10 2415
6505.86 2445
6506.62 2658
6507.39 2832
6508.15 2803
6508.91 2820
6509.67 2983
6510.43 2899
6511.19 2964
6511.95 2933
6512.72 2988
6513.48 2943
6514.24 2985
6515.00 3192
6515.76 2974
6516.52 3110
6517.28 3157
6518.05 3146
6518.81 3159
6519.57 3229
6520.33 3510
6521.09 3672
6521.86 3934
6522.62 4142
6523.38 4358
6524.14 4811
6524.90 5285
6525.67 6024
6526.43 6651
6527.19 6992
6527.95 7279
6528.72 7153
6529.48 7183
6530.24 7176
6531.00 7168
6531.77 7381
6532.53 7854
6533.29 8647
6534.05 9463
6534.82 10504
6535.58 11706
6536.34 12420
6537.11 12231
6537.87 11759
6538.63 10969
6539.39 9467
6540.16 8459
6540.92 7162
6541.68 5799
6542.45 5063
6543.21 4353
6543.97 3620
6544.74 3293
6545.50 3068
6546.26 3002
6547.03 2884
6547.79 2706
6548.55 2685
6549.32 2452
6550.08 2484
6550.84 2547
6551.61 2634
6552.37 2514
6553.14 2472
6553.90 2328
6554.66 2197
6555.43 2287
6556.19 2266
6556.96 2337
6557.72 2275
6558.48 2329
6559.25 2356
6560.01 2303
6560.78 2382
6561.54 2343
6562.31 2555
6563.07 2533
6563.83 2639
6564.60 2589
6565.36 2806
6566.13 2824
6566.89 2776
6567.66 2563
6568.42 2491
6569.19 2510
6569.95 2567
6570.72 2651
6571.48 2742
6572.25 2896
6573.01 2983
6573.78 3141
6574.54 3221
6575.31 3156
6576.07 3082
6576.84 2990
6577.60 2944
6578.37 3073
6579.13 2872
6579.90 2895
6580.66 2857
6581.43 2704
6582.19 2812
6582.96 2772
6583.73 2778
6584.49 2904
6585.26 2679
6586.02 2688
6586.79 2672
6587.55 2780
6588.32 2924
6589.09 3081
6589.85 3179
6590.62 3126
6591.38 3171
6592.15 3505
6592.92 3626
6593.68 3806
6594.45 3846
6595.22 3814
6595.98 3929
6596.75 3716
6597.51 3586
6598.28 3385
6599.05 3360
6599.81 3204
6600.58 3011
6601.35 2974
6602.11 2994
6602.88 2960
6603.65 3036
6604.41 3149
6605.18 3206
6605.95 3424
6606.71 3577
6607.48 3643
6608.25 3731
6609.02 3899
6609.78 3832
6610.55 3984
6611.32 3660
6612.08 3497
6612.85 3272
6613.62 3073
6614.39 2944
6615.15 2876
6615.92 2787
6616.69 2547
6617.46 2477
6618.22 2332
6618.99 2365
6619.76 2376
6620.53 2403
6621.30 2393
6622.06 2365
6622.83 2374
6623.60 2379
6624.37 2254
6625.13 2277
6625.90 2261
6626.67 2259
6627.44 2325
6628.21 2293
6628.98 2312
6629.74 2473
6630.51 2624
6631.28 2930
6632.05 3177
6632.82 3445
6633.59 3813
6634.35 4057
6635.12 4039
6635.89 3761
6636.66 3798
6637.43 3449
6638.20 3109
6638.97 2876
6639.74 2759
6640.50 2516
6641.27 2404
6642.04 2393
6642.81 2094
6643.58 2032
6644.35 2154
6645.12 2040
6645.89 2117
6646.66 2116
6647.43 2107
6648.20 2091
6648.97 2072
6649.73 2074
6650.50 2038
6651.27 2077
6652.04 2054
6652.81 2033
6653.58 1995
6654.35 2199
6655.12 2088
6655.89 2044
6656.66 2132
6657.43 2059
6658.20 1995
6658.97 2010
6659.74 1922
6660.51 1937
6661.28 1859
6662.05 1965
6662.82 1868
6663.59 1955
6664.36 2012
6665.13 1952
6665.90 1987
6666.67 1947
6667.44 1987
6668.22 1944
6668.99 1916
6669.76 1950
6670.53 1919
6671.30 1982
6672.07 2043
6672.84 1993
6673.61 2060
6674.38 1888
6675.15 1972
6675.92 2121
6676.69 1998
6677.46 2013
6678.24 2089
6679.01 2108
6679.78 1932
6680.55 1989
6681.32 2133
6682.09 2334
6682.86 2439
6683.63 2402
6684.41 2539
6685.18 2573
6685.95 2462
6686.72 2364
6687.49 2277
6688.26 2049
6689.04 2150
6689.81 1941
6690.58 1888
6691.35 1802
6692.12 1720
6692.90 1830
6693.67 1726
6694.44 1740
6695.21 1749
6695.98 1795
6696.76 1690
6697.53 1688
6698.30 1728
6699.07 1836
6699.84 1702
6700.62 1701
6701.39 1842
6702.16 1841
6702.93 1684
6703.71 1748
6704.48 1694
6705.25 1634
6706.03 1543
6706.80 1664
6707.57 1671
6708.34 1757
6709.12 1657
6709.89 1605
6710.66 1615
6711.44 1627
6712.21 1549
6712.98 1523
6713.75 1551
6714.53 1470
6715.30 1453
6716.07 1519
6716.85 1501
6717.62 1394
6718.39 1482
6719.17 1443
6719.94 1395
6720.72 1508
6721.49 1421
6722.26 1383
6723.04 1498
6723.81 1441
6724.58 1412
6725.36 1367
6726.13 1335
6726.91 1390
6727.68 1392
6728.45 1351
6729.23 1432
6730.00 1410
6730.78 1491
6731.55 1502
6732.32 1523
6733.10 1455
6733.87 1443
6734.65 1439
6735.42 1442
6736.20 1426
6736.97 1372
6737.74 1413
6738.52 1508
6739.29 1463
6740.07 1471
6740.84 1494
6741.62 1389
6742.39 1494
6743.17 1456
6743.94 1432
6744.72 1572
6745.49 1571
6746.27 1594
6747.04 1630
6747.82 1583
6748.59 1658
6749.37 1733
6750.14 1793
6750.92 1856
6751.69 2002
6752.47 1996
6753.24 1944
6754.02 2069
6754.80 1886
6755.57 1705
6756.35 1691
6757.12 1702
6757.90 1592
6758.67 1570
6759.45 1587
6760.23 1443
6761.00 1479
6761.78 1508
6762.55 1478
6763.33 1408
6764.11 1365
6764.88 1413
6765.66 1420
6766.43 1478
6767.21 1538
6767.99 1592
6768.76 1451
6769.54 1422
6770.32 1422
6771.09 1355
6771.87 1474
6772.64 1482
6773.42 1450
6774.20 1387
6774.97 1329
6775.75 1434
6776.53 1351
6777.31 1440
6778.08 1403
6778.86 1422
6779.64 1470
6780.41 1469
6781.19 1410
6781.97 1416
6782.74 1392
6783.52 1351
6784.30 1339
6785.08 1350
6785.85 1334
6786.63 1319
6787.41 1298
6788.19 1306
6788.96 1339
6789.74 1309
6790.52 1293
6791.30 1296
6792.07 1332
6792.85 1223
6793.63 1270
6794.41 1333
6795.18 1316
6795.96 1270
6796.74 1326
6797.52 1323
6798.30 1309
6799.07 1269
6799.85 1326
6800.63 1394
6801.41 1286
6802.19 1404
6802.97 1369
6803.74 1397
6804.52 1388
6805.30 1398
6806.08 1426
6806.86 1356
6807.64 1292
6808.41 1316
6809.19 1413
6809.97 1332
6810.75 1350
6811.53 1188
6812.31 1206
6813.09 1349
6813.87 1337
6814.64 1256
6815.42 1330
6816.20 1243
6816.98 1263
6817.76 1366
6818.54 1390
6819.32 1334
6820.10 1285
6820.88 1381
6821.66 1402
6822.44 1387
6823.22 1461
6824.00 1416
6824.78 1423
6825.55 1328
6826.33 1346
6827.11 1395
6827.89 1328
6828.67 1348
6829.45 1332
6830.23 1264
6831.01 1216
6831.79 1302
6832.57 1322
6833.35 1299
6834.13 1217
6834.91 1320
6835.69 1266
6836.47 1378
6837.25 1373
6838.03 1324
6838.81 1316
6839.60 1364
6840.38 1372
6841.16 1359
6841.94 1404
6842.72 1307
6843.50 1360
6844.28 1435
6845.06 1579
6845.84 1841
6846.62 2133
6847.40 2410
6848.18 2991
6848.96 3114
6849.74 3585
6850.53 3819
6851.31 3962
6852.09 4059
6852.87 3685
6853.65 3338
6854.43 3032
6855.21 2563
6855.99 2308
6856.77 2170
6857.56 1942
6858.34 1812
6859.12 1586
6859.90 1511
6860.68 1562
6861.46 1585
6862.25 1445
6863.03 1359
6863.81 1444
6864.59 1574
6865.37 1548
6866.15 1440
6866.94 1481
6867.72 1516
6868.50 1502
6869.28 1553
6870.07 1506
6870.85 1519
6871.63 1459
6872.41 1423
6873.19 1451
6873.98 1443
6874.76 1394
6875.54 1472
6876.32 1518
6877.11 1452
6877.89 1533
6878.67 1555
6879.45 1638
6880.24 1613
6881.02 1652
6881.80 1737
6882.59 1742
6883.37 1732
6884.15 1916
6884.93 2145
6885.72 2304
6886.50 2321
6887.28 2418
6888.07 2680
6888.85 2597
6889.63 2492
6890.42 2456
6891.20 2427
6891.98 1963
6892.77 1874
6893.55 1787
6894.33 1719
6895.12 1735
6895.90 1714
6896.68 1581
6897.47 1656
6898.25 1627
6899.04 1641
6899.82 1747
6900.60 1761
6901.39 1821
6902.17 1752
6902.95 1847
6903.74 1759
6904.52 1770
6905.31 1658
6906.09 1746
6906.88 1764
6907.66 1768
6908.44 1639
6909.23 1657
6910.01 1759
6910.80 1657
6911.58 1671
6912.37 1688
6913.15 1763
6913.94 1667
6914.72 1615
6915.50 1696
6916.29 1622
6917.07 1660
6917.86 1718
6918.64 1627
6919.43 1643
6920.21 1687
6921.00 1665
6921.78 1730
6922.57 1792
6923.35 1680
6924.14 1618
6924.93 1603
6925.71 1627
6926.50 1689
6927.28 1649
6928.07 1789
6928.85 1759
6929.64 1760
6930.42 1694
6931.21 1702
6931.99 1723
6932.78 1739
6933.57 1770
6934.35 1748
6935.14 1819
6935.92 1727
6936.71 1777
6937.50 1812
6938.28 1765
6939.07 1918
6939.85 2054
6940.64 2049
6941.43 2063
6942.21 2124
6943.00 2358
6943.78 2414
6944.57 2466
6945.36 2452
6946.14 2453
6946.93 2670
6947.72 2758
6948.50 2515
6949.29 2515
6950.08 2417
6950.86 2374
6951.65 2354
6952.44 2174
6953.22 2081
6954.01 2176
6954.80 2151
6955.58 2129
6956.37 2076
6957.16 2038
6957.95 2114
6958.73 2097
6959.52 1996
6960.31 2023
6961.10 2093
6961.88 2180
6962.67 2243
6963.46 2208
6964.24 2277
6965.03 2414
6965.82 2572
6966.61 2595
6967.40 2659
6968.18 2825
6968.97 2919
6969.76 2802
6970.55 2951
6971.33 2840
6972.12 2842
6972.91 2937
6973.70 2859
6974.49 2824
6975.27 3056
6976.06 2934
6976.85 3011
6977.64 3188
6978.43 3504
6979.22 3768
6980.00 4104
6980.79 4846
6981.58 5887
6982.37 7284
6983.16 8611
6983.95 10006
6984.74 11153
6985.52 12045
6986.31 12011
6987.10 11572
6987.89 10732
6988.68 9429
6989.47 8181
6990.26 6871
6991.05 5780
6991.83 4766
6992.62 3996
6993.41 3572
6994.20 3064
6994.99 2799
6995.78 2532
6996.57 2429
6997.36 2507
6998.15 2363
6998.94 2310
6999.73 2298
7000.52 2254
7001.31 2128
7002.10 2075
7002.89 1973
7003.68 1931
7004.47 1885
7005.26 1884
7006.05 1750
7006.84 1699
7007.63 1614
7008.42 1542
7009.21 1743
7010.00 1714
7010.79 1653
7011.58 1859
7012.37 1776
7013.16 1742
7013.95 1772
7014.74 1768
7015.53 1911
7016.32 1752
7017.11 1810
7017.90 1910
7018.69 1718
7019.48 1865
7020.27 1936
7021.06 1902
7021.85 1975
7022.64 2043
7023.43 2027
7024.22 2154
7025.02 2068
7025.81 1960
7026.60 1981
7027.39 1993
7028.18 1836
7028.97 1620
7029.76 1631
7030.55 1640
7031.34 1636
7032.14 1594
7032.93 1661
7033.72 1703
7034.51 1670
7035.30 1663
7036.09 1604
7036.88 1580
7037.68 1607
7038.47 1598
7039.26 1646
7040.05 1646
7040.84 1755
7041.64 1786
7042.43 1869
7043.22 1807
7044.01 1877
7044.80 1976
7045.60 1949
7046.39 1958
7047.18 2153
7047.97 2208
7048.76 2265
7049.56 2334
7050.35 2328
7051.14 2239
7051.93 2179
7052.73 2100
7053.52 1926
7054.31 1814
7055.10 1703
7055.90 1684
7056.69 1702
7057.48 1704
7058.27 1709
7059.07 1751
7059.86 1685
7060.65 1715
7061.45 1736
7062.24 1724
7063.03 1743
7063.83 1681
7064.62 1751
7065.41 1623
7066.21 1633
7067.00 1622
7067.79 1488
7068.59 1458
7069.38 1561
7070.17 1422
7070.97 1462
7071.76 1407
7072.55 1506
7073.35 1414
7074.14 1402
7074.93 1476
7075.73 1416
7076.52 1422
7077.32 1438
7078.11 1321
7078.90 1428
7079.70 1434
7080.49 1351
7081.29 1319
7082.08 1393
7082.87 1394
7083.67 1371
7084.46 1391
7085.26 1356
7086.05 1355
7086.85 1259
7087.64 1360
7088.43 1301
7089.23 1315
7090.02 1265
7090.82 1272
7091.61 1314
7092.41 1306
7093.20 1273
7094.00 1267
7094.79 1419
7095.59 1225
7096.38 1189
7097.18 1241
7097.97 1246
7098.77 1204
7099.56 1156
7100.36 1124
7101.15 1168
7101.95 1088
7102.74 1158
7103.54 1161
7104.33 1093
7105.13 1123
7105.92 1106
7106.72 1174
7107.52 1136
7108.31 1158
7109.11 1079
7109.90 1139
7110.70 1167
7111.49 1092
7112.29 1156
7113.09 1108
7113.88 1154
7114.68 1189
7115.47 1144
7116.27 1068
7117.07 1105
7117.86 1102
7118.66 1192
7119.45 1118
7120.25 1130
7121.05 1055
7121.84 1058
7122.64 1066
7123.44 1072
7124.23 1076
7125.03 1138
7125.83 1156
7126.62 1051
7127.42 1084
7128.22 992
7129.01 1051
7129.81 1139
7130.61 1153
7131.40 1173
7132.20 1139
7133.00 1097
7133.79 1082
7134.59 1059
7135.39 1055
7136.19 1028
7136.98 1060
7137.78 1068
7138.58 1014
7139.38 1028
7140.17 990
7140.97 1005
7141.77 952
7142.57 985
7143.36 939
7144.16 990
7144.96 970
7145.76 973
7146.55 989
7147.35 1006
7148.15 992
7148.95 998
7149.74 983
7150.54 961
7151.34 1014
7152.14 1022
7152.94 1098
7153.74 999
7154.53 994
7155.33 1012
7156.13 1007
7156.93 1057
7157.73 1077
7158.53 1051
7159.32 1056
7160.12 1094
7160.92 1042
7161.72 1015
7162.52 991
7163.32 976
7164.12 944
7164.91 1003
7165.71 977
7166.51 985
7167.31 937
7168.11 989
7168.91 1022
7169.71 971
7170.51 959
7171.31 938
7172.11 1001
7172.90 906
7173.70 974
7174.50 1035
7175.30 991
7176.10 910
7176.90 920
7177.70 933
7178.50 958
7179.30 1008
7180.10 972
7180.90 1006
7181.70 950
7182.50 997
7183.30 1067
7184.10 1053
7184.90 1057
7185.70 1076
7186.50 1019
7187.30 990
7188.10 1035
7188.90 1024
7189.70 930
7190.50 949
7191.30 950
7192.10 989
7192.90 946
7193.70 1007
7194.50 976
7195.30 935
7196.10 900
7196.90 939
7197.70 956
7198.50 955
7199.30 916
7200.11 947
7200.91 995
7201.71 926
7202.51 902
7203.31 927
7204.11 926
7204.91 950
7205.71 966
7206.51 936
7207.31 898
7208.12 917
7208.92 925
7209.72 912
7210.52 1025
7211.32 923
7212.12 828
7212.92 963
7213.72 1000
7214.53 1092
7215.33 1108
7216.13 1034
7216.93 1053
7217.73 981
7218.53 977
7219.34 910
7220.14 979
7220.94 988
7221.74 946
7222.54 1039
7223.35 1007
7224.15 1010
7224.95 996
7225.75 936
7226.56 982
7227.36 952
7228.16 1059
7228.96 1030
7229.76 926
7230.57 913
7231.37 940
7232.17 925
7232.97 916
7233.78 878
7234.58 966
7235.38 946
7236.19 915
7236.99 1035
7237.79 997
7238.59 956
7239.40 1020
7240.20 1008
7241.00 1010
7241.81 1066
7242.61 1010
7243.41 1046
7244.22 1065
7245.02 1008
7245.82 996
7246.63 996
7247.43 953
7248.23 988
7249.04 978
7249.84 1035
7250.64 1059
7251.45 1064
7252.25 1057
7253.05 1054
7253.86 1071
7254.66 1078
7255.46 1131
7256.27 1084
7257.07 1158
7257.88 1257
7258.68 1305
7259.48 1344
7260.29 1313
7261.09 1323
7261.90 1403
7262.70 1419
7263.51 1338
7264.31 1249
7265.11 1210
7265.92 1167
7266.72 1167
7267.53 1229
7268.33 1212
7269.14 1279
7269.94 1229
7270.75 1280
7271.55 1213
7272.36 1214
7273.16 1188
7273.97 1203
7274.77 1268
7275.58 1195
7276.38 1161
7277.19 1217
7277.99 1329
7278.80 1422
7279.60 1588
7280.41 1740
7281.21 1909
7282.02 2262
7282.82 2506
7283.63 2790
7284.43 2858
7285.24 2927
7286.04 2651
7286.85 2436
7287.66 2272
7288.46 2101
7289.27 1839
7290.07 1596
7290.88 1401
7291.68 1387
7292.49 1339
7293.30 1277
7294.10 1227
7294.91 1177
7295.71 1242
7296.52 1215
7297.33 1127
7298.13 1212
7298.94 1161
7299.74 1166
7300.55 1182
7301.36 1120
7302.16 1123
7302.97 1097
7303.78 1106
7304.58 1147
7305.39 1217
7306.20 1165
7307.00 1128
7307.81 1263
7308.62 1280
7309.42 1328
7310.23 1399
7311.04 1394
7311.84 1376
7312.65 1344
7313.46 1352
7314.27 1464
7315.07 1517
7315.88 1716
7316.69 1801
7317.49 1894
7318.30 1858
7319.11 2003
7319.92 1943
7320.72 1897
7321.53 1739
7322.34 1711
7323.15 1573
7323.95 1487
7324.76 1442
7325.57 1360
7326.38 1339
7327.19 1347
7327.99 1347
7328.80 1192
7329.61 1299
7330.42 1261
7331.22 1191
7332.03 1170
7332.84 1237
7333.65 1307
7334.46 1227
7335.27 1240
7336.07 1244
7336.88 1192
7337.69 1245
7338.50 1264
7339.31 1136
7340.12 1198
7340.92 1182
7341.73 1144
7342.54 1119
7343.35 1046
7344.16 1119
7344.97 1144
7345.78 1126
7346.59 1177
7347.39 1123
7348.20 1043
7349.01 1098
7349.82 1088
7350.63 1125
7351.44 1072
7352.25 1116
7353.06 1069
7353.87 1077
7354.68 1039
7355.49 1059
7356.30 1011
7357.11 1064
7357.92 1050
7358.72 1051
7359.53 1059
7360.34 1077
7361.15 1035
7361.96 1099
7362.77 1161
7363.58 1078
7364.39 1080
7365.20 1004
7366.01 1006
7366.82 1009
7367.63 1025
7368.44 1046
7369.25 1041
7370.06 1027
7370.87 1119
7371.68 1103
7372.49 1121
7373.30 1024
7374.11 1123
7374.93 1044
7375.74 1078
7376.55 1128
7377.36 1141
7378.17 1201
7378.98 1274
7379.79 1322
7380.60 1263
7381.41 1294
7382.22 1358
7383.03 1279
7383.84 1259
7384.65 1148
7385.46 1100
7386.28 1090
7387.09 1058
7387.90 1018
7388.71 969
7389.52 935
7390.33 938
7391.14 1036
7391.95 992
7392.77 846
7393.58 922
7394.39 888
7395.20 952
7396.01 941
7396.82 960
7397.64 1006
7398.45 1045
7399.26 1031
7400.07 1031
7400.88 1020
7401.69 1049
7402.51 1040
7403.32 995
7404.13 985
7404.94 997
7405.76 1056
7406.57 984
7407.38 987
7408.19 915
7409.00 973
7409.82 967
7410.63 998
7411.44 982
7412.25 985
7413.07 905
7413.88 914
7414.69 904
7415.50 925
7416.32 938
7417.13 954
7417.94 887
7418.76 959
7419.57 918
7420.38 979
7421.19 991
7422.01 956
7422.82 965
7423.63 964
7424.45 964
7425.26 972
7426.07 977
7426.89 1019
7427.70 1046
7428.51 1141
7429.33 1090
7430.14 1203
7430.95 1197
7431.77 1278
7432.58 1287
7433.39 1295
7434.21 1225
7435.02 1147
7435.84 1141
7436.65 1223
7437.46 1317
7438.28 1251
7439.09 1142
7439.91 1073
7440.72 1162
7441.53 1068
7442.35 1069
7443.16 1098
7443.98 950
7444.79 1045
7445.60 950
7446.42 904
7447.23 928
7448.05 920
7448.86 943
7449.68 901
7450.49 920
7451.31 914
7452.12 903
7452.94 918
7453.75 927
7454.57 878
7455.38 908
7456.20 926
7457.01 975
7457.83 976
7458.64 875
7459.46 909
7460.27 953
7461.09 958
7461.90 914
7462.72 872
7463.53 969
7464.35 966
7465.16 1053
7465.98 955
7466.79 946
7467.61 979
7468.42 970
7469.24 941
7470.06 946
7470.87 941
7471.69 1004
7472.50 892
7473.32 873
7474.13 942
7474.95 959
7475.77 923
7476.58 977
7477.40 976
7478.21 891
7479.03 880
7479.85 864
7480.66 794
7481.48 845
7482.30 960
7483.11 867
7483.93 797
7484.75 901
7485.56 891
7486.38 821
7487.20 857
7488.01 823
7488.83 854
7489.65 898
7490.46 899
7491.28 872
7492.10 874
7492.91 904
7493.73 847
7494.55 880
7495.36 826
7496.18 872
7497.00 823
7497.82 820
7498.63 831
7499.45 754
7500.27 764
7501.08 832
7501.90 822
7502.72 893
7503.54 877
7504.35 881
7505.17 833
7505.99 846
7506.81 851
7507.62 853
7508.44 821
7509.26 841
7510.08 911
7510.90 841
7511.71 880
7512.53 812
7513.35 807
7514.17 816
7514.99 854
7515.80 846
7516.62 784
7517.44 816
7518.26 794
7519.08 780
7519.90 822
7520.71 864
7521.53 918
7522.35 927
7523.17 844
7523.99 857
7524.81 807
7525.63 861
7526.45 870
7527.26 775
7528.08 900
7528.90 869
7529.72 831
7530.54 808
7531.36 846
7532.18 789
7533.00 871
7533.82 813
7534.64 756
7535.45 832
7536.27 798
7537.09 831
7537.91 829
7538.73 860
7539.55 793
7540.37 838
7541.19 895
7542.01 878
7542.83 884
7543.65 893
7544.47 905
7545.29 933
7546.11 837
7546.93 827
7547.75 854
7548.57 863
7549.39 820
7550.21 853
7551.03 910
7551.85 911
7552.67 982
7553.49 968
7554.31 911
7555.13 829
7555.95 884
7556.77 965
7557.59 932
7558.41 896
7559.23 962
7560.05 981
7560.87 1022
7561.69 1009
7562.51 903
7563.34 979
7564.16 952
7564.98 894
7565.80 901
7566.62 926
7567.44 909
7568.26 982
7569.08 905
7569.90 899
7570.72 890
7571.55 875
7572.37 876
7573.19 863
7574.01 883
7574.83 912
7575.65 926
7576.47 932
7577.30 914
7578.12 902
7578.94 955
7579.76 938
7580.58 880
7581.40 916
7582.23 915
7583.05 990
7583.87 1102
7584.69 1001
7585.51 1043
7586.33 1060
7587.16 1062
7587.98 1074
7588.80 1087
7589.62 1091
7590.45 1066
7591.27 1119
7592.09 1118
7592.91 1030
7593.74 1100
7594.56 1168
7595.38 1126
7596.20 1133
7597.03 1098
7597.85 1120
7598.67 1211
7599.49 1279
7600.32 1326
7601.14 1345
7601.96 1445
7602.78 1508
7603.61 1635
7604.43 1676
7605.25 1658
7606.08 1518
7606.90 1577
7607.72 1518
7608.55 1399
7609.37 1276
7610.19 1251
7611.02 1244
7611.84 1243
7612.66 1274
7613.49 1308
7614.31 1342
7615.13 1281
7615.96 1353
7616.78 1456
7617.60 1408
7618.43 1378
7619.25 1348
7620.08 1306
7620.90 1353
7621.72 1251
7622.55 1204
7623.37 1250
7624.20 1291
7625.02 1265
7625.84 1385
7626.67 1460
7627.49 1504
7628.32 1552
7629.14 1808
7629.97 1931
7630.79 2049
7631.61 2006
7632.44 2024
7633.26 1914
7634.09 1895
7634.91 1718
7635.74 1611
7636.56 1388
7637.39 1284
7638.21 1164
7639.04 1188
7639.86 1051
7640.69 1047
7641.51 1047
7642.34 1029
7643.16 1026
7643.99 1060
7644.81 925
7645.64 1004
7646.46 970
7647.29 939
7648.11 990
7648.94 924
7649.76 867
7650.59 945
7651.42 908
7652.24 932
7653.07 947
7653.89 856
7654.72 920
7655.54 857
7656.37 866
7657.20 905
7658.02 873
7658.85 857
7659.67 865
7660.50 879
7661.33 900
7662.15 950
7662.98 881
7663.80 937
7664.63 956
7665.46 922
7666.28 929
7667.11 890
7667.94 928
7668.76 892
7669.59 839
7670.42 849
7671.24 869
7672.07 853
7672.90 878
7673.72 942
7674.55 919
7675.38 801
7676.20 825
7677.03 883
7677.86 890
7678.68 822
7679.51 961
7680.34 857
7681.16 893
7681.99 933
7682.82 801
7683.65 887
7684.47 902
7685.30 891
7686.13 873
7686.96 922
7687.78 902
7688.61 908
7689.44 900
7690.27 836
7691.09 866
7691.92 835
7692.75 869
7693.58 840
7694.41 837
7695.23 915
7696.06 954
7696.89 933
7697.72 932
7698.55 900
7699.37 905
7700.20 912
7701.03 880
7701.86 872
7702.69 854
7703.51 886
7704.34 899
7705.17 906
7706.00 843
7706.83 840
7707.66 892
7708.49 859
7709.31 817
7710.14 855
7710.97 838
7711.80 796
7712.63 812
7713.46 807
7714.29 856
7715.12 795
7715.95 770
7716.77 817
7717.60 800
7718.43 728
7719.26 749
7720.09 840
7720.92 809
7721.75 759
7722.58 747
7723.41 795
7724.24 758
7725.07 772
7725.90 764
7726.73 796
7727.56 759
7728.39 828
7729.22 781
7730.05 802
7730.88 775
7731.71 773
7732.54 795
7733.37 771
7734.20 755
7735.03 738
7735.86 760
7736.69 730
7737.52 720
7738.35 754
7739.18 747
7740.01 813
7740.84 749
7741.67 783
7742.50 750
7743.33 827
7744.16 780
7744.99 832
7745.82 840
7746.65 947
7747.48 902
7748.31 872
7749.14 822
7749.97 898
7750.81 947
7751.64 887
7752.47 873
7753.30 742
7754.13 729
7754.96 697
7755.79 782
7756.62 766
7757.45 755
7758.29 796
7759.12 755
7759.95 722
7760.78 715
7761.61 712
7762.44 770
7763.27 765
7764.11 754
7764.94 735
7765.77 766
7766.60 802
7767.43 733
7768.26 727
7769.10 758
7769.93 749
7770.76 744
7771.59 787
7772.42 750
7773.26 723
7774.09 733
7774.92 819
7775.75 825
7776.59 715
7777.42 725
7778.25 768
7779.08 699
7779.92 698
7780.75 694
7781.58 761
7782.41 728
7783.25 728
7784.08 767
7784.91 763
7785.74 720
7786.58 715
7787.41 723
7788.24 695
7789.08 660
7789.91 664
7790.74 742
7791.57 718
7792.41 673
7793.24 747
7794.07 753
7794.91 796
7795.74 829
7796.57 776
7797.41 842
7798.24 822
7799.07 821
7799.91 848
7800.74 863
7801.58 781
7802.41 808
7803.24 820
7804.08 855
7804.91 806
7805.74 853
7806.58 792
7807.41 778
7808.25 876
7809.08 872
7809.91 891
7810.75 938
7811.58 939
7812.42 919
7813.25 993
7814.09 1077
7814.92 1120
7815.75 1142
7816.59 1074
7817.42 1023
7818.26 1057
7819.09 1067
7819.93 864
7820.76 1040
7821.60 1003
7822.43 1010
7823.27 1101
7824.10 1006
7824.94 1074
7825.77 1046
7826.61 1034
7827.44 997
7828.28 1007
7829.11 1041
7829.95 918
7830.78 971
7831.62 994
7832.45 997
7833.29 944
7834.12 1005
7834.96 957
7835.79 943
7836.63 870
7837.46 944
7838.30 955
7839.14 915
7839.97 963
7840.81 945
7841.64 978
7842.48 967
7843.31 945
7844.15 896
7844.99 829
7845.82 842
7846.66 956
7847.49 922
7848.33 860
7849.17 923
7850.00 925
7850.84 921
7851.68 983
7852.51 1012
7853.35 1010
7854.18 1047
7855.02 1100
7855.86 1142
7856.69 1228
7857.53 1189
7858.37 1211
7859.20 1273
7860.04 1313
7860.88 1258
7861.71 1201
7862.55 1070
7863.39 1082
7864.23 1013
7865.06 1092
7865.90 1071
7866.74 1001
7867.57 1018
7868.41 1067
7869.25 1050
7870.09 1003
7870.92 1108
7871.76 1082
7872.60 1142
7873.44 1162
7874.27 1179
7875.11 1222
7875.95 1308
7876.79 1435
7877.62 1445
7878.46 1480
7879.30 1449
7880.14 1357
7880.97 1302
7881.81 1257
7882.65 1267
7883.49 1219
7884.33 1146
7885.16 1122
7886.00 1155
7886.84 1150
7887.68 1109
7888.52 1186
7889.36 1185
7890.19 1199
7891.03 1128
7891.87 1161
7892.71 1126
7893.55 1080
7894.39 1022
7895.23 999
7896.06 1051
7896.90 1089
7897.74 989
7898.58 979
7899.42 921
7900.26 911
7901.10 942
7901.94 1000
7902.77 1001
7903.61 958
7904.45 862
7905.29 948
7906.13 940
7906.97 927
7907.81 981
7908.65 945
7909.49 922
7910.33 886
7911.17 962
7912.01 988
7912.85 900
7913.69 976
7914.53 962
7915.37 1154
7916.21 1096
7917.05 1153
7917.89 1136
7918.73 1211
7919.57 1129
7920.41 1223
7921.25 1122
7922.09 1070
7922.93 1068
7923.77 1015
7924.61 924
7925.45 910
7926.29 965
7927.13 837
7927.97 825
7928.81 848
7929.65 833
7930.49 880
7931.33 843
7932.17 818
7933.01 855
7933.85 903
7934.69 870
7935.53 837
7936.37 898
7937.21 827
7938.05 818
7938.90 834
7939.74 792
7940.58 852
7941.42 864
7942.26 824
7943.10 899
7943.94 921
7944.78 915
7945.63 951
7946.47 857
7947.31 913
7948.15 923
7948.99 842
7949.83 914
7950.67 1073
7951.52 1021
7952.36 924
7953.20 976
7954.04 1025
7954.88 970
7955.72 1042
7956.57 1003
7957.41 995
7958.25 972
7959.09 919
7959.93 910
7960.78 917
7961.62 900
7962.46 911
7963.30 940
7964.15 985
7964.99 1024
7965.83 1033
7966.67 1049
7967.52 1149
7968.36 1047
7969.20 1083
7970.04 1051
7970.89 1015
7971.73 924
7972.57 882
7973.41 858
7974.26 864
7975.10 860
7975.94 824
7976.79 848
7977.63 796
7978.47 791
7979.31 802
7980.16 794
7981.00 721
7981.84 772
7982.69 789
7983.53 778
7984.37 730
7985.22 765
7986.06 791
7986.90 768
7987.75 758
7988.59 764
7989.44 816
7990.28 828
7991.12 737
7991.97 697
7992.81 729
7993.65 724
7994.50 835
7995.34 773
7996.19 764
7997.03 703
7997.87 689
7998.72 723
7999.56 802
8000.41 743
8001.25 751
8002.10 733
8002.94 742
8003.78 753
8004.63 725
8005.47 791
8006.32 687
8007.16 697
8008.01 738
8008.85 720
8009.70 726
8010.54 705
8011.39 665
8012.23 696
8013.08 644
8013.92 648
8014.77 644
8015.61 671
8016.46 681
8017.30 702
8018.15 744
8018.99 728
8019.84 718
8020.68 722
8021.53 673
8022.37 613
8023.22 684
8024.06 665
8024.91 731
8025.75 648
8026.60 722
8027.45 746
8028.29 675
8029.14 707
8029.98 662
8030.83 631
8031.67 648
8032.52 682
8033.37 623
8034.21 641
8035.06 646
8035.90 660
8036.75 738
8037.60 678
8038.44 683
8039.29 694
8040.14 711
8040.98 692
8041.83 655
8042.68 711
8043.52 678
8044.37 715
8045.21 636
8046.06 683
8046.91 669
8047.75 658
8048.60 733
8049.45 711
8050.30 764
8051.14 754
8051.99 772
8052.84 768
8053.68 699
8054.53 680
8055.38 703
8056.22 716
8057.07 748
8057.92 697
8058.77 708
8059.61 657
8060.46 617
8061.31 665
8062.16 690
8063.00 658
8063.85 640
8064.70 660
8065.55 697
8066.39 643
8067.24 632
8068.09 714
8068.94 701
8069.79 604
8070.63 616
8071.48 649
8072.33 707
8073.18 632
8074.03 587
8074.87 648
8075.72 620
8076.57 587
8077.42 631
8078.27 717
8079.12 673
8079.96 696
8080.81 630
8081.66 648
8082.51 677
8083.36 658
8084.21 671
8085.06 652
8085.90 635
8086.75 657
8087.60 695
8088.45 620
8089.30 647
8090.15 632
8091.00 597
8091.85 632
8092.70 703
8093.54 689
8094.39 644
8095.24 646
8096.09 654
8096.94 637
8097.79 667
8098.64 664
8099.49 704
8100.34 692
8101.19 732
8102.04 713
8102.89 683
8103.74 612
8104.59 631
8105.44 633
8106.29 727
8107.14 596
8107.99 669
8108.84 681
8109.69 637
8110.54 687
8111.39 610
8112.24 661
8113.09 683
8113.94 676
8114.79 639
8115.64 652
8116.49 634
8117.34 732
8118.19 725
8119.04 697
8119.89 637
8120.74 673
8121.59 762
8122.44 743
8123.29 656
8124.14 700
8124.99 732
8125.84 686
8126.70 705
8127.55 677
8128.40 689
8129.25 685
8130.10 656
8130.95 675
8131.80 701
8132.65 735
8133.50 746
8134.36 756
8135.21 789
8136.06 762
8136.91 740
8137.76 784
8138.61 684
8139.46 733
8140.32 761
8141.17 752
8142.02 780
8142.87 838
8143.72 833
8144.57 765
8145.43 798
8146.28 884
8147.13 821
8147.98 873
8148.83 873
8149.69 895
8150.54 996
8151.39 938
8152.24 1002
8153.10 1131
8153.95 1288
8154.80 1235
8155.65 1207
8156.50 1163
8157.36 1091
8158.21 990
8159.06 897
8159.92 907
8160.77 888
8161.62 822
8162.47 875
8163.33 892
8164.18 784
8165.03 842
8165.88 845
8166.74 790
8167.59 773
8168.44 764
8169.30 775
8170.15 745
8171.00 705
8171.86 766
8172.71 772
8173.56 767
8174.42 784
8175.27 757
8176.12 810
8176.98 772
8177.83 785
8178.68 755
8179.54 703
8180.39 654
8181.25 690
8182.10 650
8182.95 721
8183.81 649
8184.66 720
8185.51 690
8186.37 635
8187.22 672
8188.08 647
8188.93 678
8189.79 663
8190.64 642
8191.49 638
8192.35 653
8193.20 680
8194.06 723
8194.91 687
8195.77 732
8196.62 655
8197.47 711
8198.33 694
8199.18 709
8200.04 661
8200.89 673
8201.75 678
8202.60 725
8203.46 688
8204.31 648
8205.17 659
8206.02 674
8206.88 677
8207.73 634
8208.59 660
8209.44 653
8210.30 621
8211.15 602
8212.01 611
8212.87 685
8213.72 708
8214.58 756
8215.43 693
8216.29 751
8217.14 656
8218.00 651
8218.85 670
8219.71 690
8220.57 700
8221.42 680
8222.28 664
8223.13 695
8223.99 745
8224.85 729
8225.70 664
8226.56 720
8227.41 741
8228.27 677
8229.13 694
8229.98 651
8230.84 675
8231.70 569
8232.55 571
8233.41 683
8234.26 652
8235.12 637
8235.98 675
8236.83 629
8237.69 637
8238.55 583
8239.40 597
8240.26 642
8241.12 669
8241.98 630
8242.83 623
8243.69 608
8244.55 610
8245.40 683
8246.26 642
8247.12 625
8247.98 623
8248.83 630
8249.69 624
8250.55 640
8251.40 647
8252.26 634
8253.12 624
8253.98 680
8254.83 638
8255.69 726
8256.55 730
8257.41 633
8258.27 646
8259.12 614
8259.98 708
8260.84 600
8261.70 592
8262.55 692
8263.41 660
8264.27 624
8265.13 626
8265.99 656
8266.85 712
8267.70 665
8268.56 613
8269.42 619
8270.28 618
8271.14 686
8272.00 689
8272.85 664
8273.71 632
8274.57 642
8275.43 612
8276.29 629
8277.15 621
8278.01 603
8278.87 598
8279.72 666
8280.58 701
8281.44 661
8282.30 628
8283.16 640
8284.02 650
8284.88 688
8285.74 651
8286.60 700
8287.46 717
8288.32 679
8289.17 663
8290.03 676
8290.89 751
8291.75 762
8292.61 823
8293.47 753
8294.33 784
8295.19 807
8296.05 763
8296.91 711
8297.77 679
8298.63 734
8299.49 720
8300.35 812
8301.21 779
8302.07 820
8302.93 747
8303.79 692
8304.65 676
8305.51 678
8306.37 710
8307.23 688
8308.09 611
8308.95 687
8309.81 694
8310.67 704
8311.53 773
8312.39 777
8313.26 813
8314.12 801
8314.98 782
8315.84 869
8316.70 886
8317.56 774
8318.42 805
8319.28 768
8320.14 728
8321.00 740
8321.86 738
8322.73 659
8323.59 653
8324.45 649
8325.31 639
8326.17 591
8327.03 629
8327.89 692
8328.75 706
8329.62 683
8330.48 646
8331.34 574
8332.20 639
8333.06 700
8333.92 643
8334.79 650
8335.65 750
8336.51 671
8337.37 655
8338.23 644
8339.09 722
8339.96 702
8340.82 701
8341.68 713
8342.54 782
8343.41 716
8344.27 790
8345.13 778
8345.99 735
8346.85 727
8347.72 738
8348.58 664
8349.44 691
8350.30 621
8351.17 613
8352.03 610
8352.89 647
8353.76 653
8354.62 672
8355.48 643
8356.34 675
8357.21 639
8358.07 645
8358.93 617
8359.80 638
8360.66 641
8361.52 607
8362.38 617
8363.25 641
8364.11 587
8364.97 642
8365.84 673
8366.70 714
8367.56 635
8368.43 605
8369.29 671
8370.16 686
8371.02 659
8371.88 671
8372.75 694
8373.61 696
8374.47 704
8375.34 728
8376.20 659
8377.07 608
8377.93 670
8378.79 720
8379.66 699
8380.52 665
8381.39 605
8382.25 671
8383.11 705
8383.98 694
8384.84 687
8385.71 684
8386.57 649
8387.44 692
8388.30 649
8389.17 655
8390.03 682
8390.89 673
8391.76 673
8392.62 645
8393.49 627
8394.35 688
8395.22 715
8396.08 707
8396.95 705
8397.81 726
8398.68 711
8399.54 659
8400.41 660
8401.27 667
8402.14 638
8403.00 662
8403.87 646
8404.74 683
8405.60 651
8406.47 678
8407.33 701
8408.20 716
8409.06 753
8409.93 700
8410.79 705
8411.66 708
8412.53 692
8413.39 712
8414.26 726
8415.12 680
8415.99 684
8416.86 767
8417.72 705
8418.59 749
8419.45 734
8420.32 679
8421.19 721
8422.05 766
8422.92 703
8423.78 782
8424.65 764
8425.52 817
8426.38 872
8427.25 824
8428.12 812
8428.98 753
8429.85 776
8430.72 867
8431.58 843
8432.45 822
8433.32 831
8434.18 902
8435.05 929
8435.92 927
8436.79 928
8437.65 951
8438.52 988
8439.39 1000
8440.25 1079
8441.12 1126
8441.99 1161
8442.86 1243
8443.72 1248
8444.59 1173
8445.46 1029
8446.33 1035
8447.19 1054
8448.06 1049
8448.93 953
8449.80 1033
8450.66 1086
8451.53 1076
8452.40 1101
8453.27 1170
8454.14 1216
8455.00 1235
8455.87 1345
8456.74 1368
8457.61 1396
8458.48 1420
8459.34 1430
8460.21 1355
8461.08 1334
8461.95 1248
8462.82 1241
8463.69 1212
8464.55 1228
8465.42 1503
8466.29 1721
8467.16 1981
8468.03 2246
8468.90 2487
8469.77 2607
8470.63 2605
8471.50 2474
8472.37 2235
8473.24 1897
8474.11 1750
8474.98 1585
8475.85 1390
8476.72 1287
8477.59 1164
8478.45 1122
8479.32 1183
8480.19 1045
8481.06 1044
8481.93 995
8482.80 931
8483.67 900
8484.54 930
8485.41 970
8486.28 968
8487.15 955
8488.02 873
8488.89 870
8489.76 901
8490.63 846
8491.50 814
8492.37 827
8493.24 848
8494.11 870
8494.98 843
8495.85 841
8496.72 872
8497.59 884
8498.46 868
8499.33 954
8500.20 902
8501.07 959
8501.94 976
8502.81 894
8503.68 920
8504.55 996
8505.42 1008
8506.29 997
8507.16 941
8508.03 963
8508.90 1019
8509.77 1038
8510.65 970
8511.52 962
8512.39 971
8513.26 924
8514.13 900
8515.00 926
8515.87 892
8516.74 846
8517.61 835
8518.48 951
8519.36 884
8520.23 882
8521.10 806
8521.97 880
8522.84 917
8523.71 891
8524.58 915
8525.46 899
8526.33 890
8527.20 905
8528.07 950
8528.94 972
8529.81 981
8530.69 1029
8531.56 991
8532.43 946
8533.30 962
8534.17 971
8535.05 1013
8535.92 1003
8536.79 999
8537.66 1048
8538.54 1023
8539.41 1038
8540.28 1017
8541.15 1036
8542.02 993
8542.90 1029
8543.77 1065
8544.64 954
8545.51 930
8546.39 966
8547.26 1027
8548.13 1061
8549.01 1061
8549.88 1118
8550.75 1282
8551.62 1397
8552.50 1497
8553.37 1487
8554.24 1449
8555.12 1467
8555.99 1364
8556.86 1330
8557.74 1180
8558.61 1066
8559.48 1048
8560.36 987
8561.23 888
8562.10 880
8562.98 884
8563.85 837
8564.72 874
8565.60 804
8566.47 825
8567.34 844
8568.22 821
8569.09 806
8569.97 824
8570.84 819
8571.71 765
8572.59 844
8573.46 810
8574.34 824
8575.21 727
8576.08 739
8576.96 776
8577.83 750
8578.71 741
8579.58 762
8580.46 728
8581.33 763
8582.20 724
8583.08 738
8583.95 746
8584.83 746
8585.70 781
8586.58 767
8587.45 773
8588.33 806
8589.20 796
8590.08 784
8590.95 809
8591.83 753
8592.70 741
8593.58 838
8594.45 796
8595.33 804
8596.20 836
8597.08 838
8597.95 823
8598.83 830
8599.70 817
8600.58 776
8601.45 779
8602.33 748
8603.21 770
8604.08 754
8604.96 750
8605.83 770
8606.71 779
8607.58 723
8608.46 723
8609.34 751
8610.21 825
8611.09 798
8611.96 819
8612.84 809
8613.72 823
8614.59 788
8615.47 861
8616.34 869
8617.22 850
8618.10 793
8618.97 800
8619.85 789
8620.73 817
8621.60 806
8622.48 740
8623.36 798
8624.23 833
8625.11 836
8625.99 824
8626.86 887
8627.74 860
8628.62 857
8629.49 899
8630.37 822
8631.25 830
8632.12 837
8633.00 914
8633.88 855
8634.76 807
8635.63 818
8636.51 891
8637.39 875
8638.26 852
8639.14 848
8640.02 894
8640.90 905
8641.77 886
8642.65 874
8643.53 912
8644.41 963
8645.28 907
8646.16 929
8647.04 991
8647.92 917
8648.80 902
8649.67 876
8650.55 970
8651.43 950
8652.31 909
8653.19 915
8654.06 946
8654.94 986
8655.82 926
8656.70 928
8657.58 946
8658.46 966
8659.33 935
8660.21 924
8661.09 967
8661.97 918
8662.85 938
8663.73 953
8664.61 931
8665.48 1010
8666.36 983
8667.24 1043
8668.12 1099
8669.00 1061
8669.88 1337
8670.76 1480
8671.64 1598
8672.52 1578
8673.40 1762
8674.27 1803
8675.15 1782
8676.03 1684
8676.91 1660
8677.79 1542
8678.67 1457
8679.55 1345
8680.43 1253
8681.31 1140
8682.19 1063
8683.07 1062
8683.95 1065
8684.83 1092
8685.71 1099
8686.59 1197
8687.47 1246
8688.35 1376
8689.23 1640
8690.11 1799
8690.99 1897
8691.87 2099
8692.75 2143
8693.63 2086
8694.51 1925
8695.39 1740
8696.27 1581
8697.15 1408
8698.03 1286
8698.91 1113
8699.79 1067
8700.67 1005
8701.55 931
8702.43 942
8703.31 977
8704.19 895
8705.07 845
8705.95 829
8706.84 843
8707.72 801
8708.60 765
8709.48 821
8710.36 852
8711.24 856
8712.12 870
8713.00 845
8713.88 771
8714.76 812
8715.65 829
8716.53 739
8717.41 813
8718.29 772
8719.17 746
8720.05 811
8720.93 775
8721.82 763
8722.70 725
8723.58 770
8724.46 761
8725.34 741
8726.22 726
8727.11 817
8727.99 839
8728.87 856
8729.75 846
8730.63 834
8731.52 827
8732.40 802
8733.28 727
8734.16 782
8735.05 781
8735.93 772
8736.81 702
8737.69 785
8738.58 763
8739.46 796
8740.34 758
8741.22 713
8742.11 734
8742.99 718
8743.87 731
8744.75 773
8745.64 785
8746.52 800
8747.40 809
8748.28 777
8749.17 837
8750.05 819
8750.93 828
8751.82 851
8752.70 789
8753.58 805
8754.47 872
8755.35 908
8756.23 925
8757.12 911
8758.00 980
8758.88 986
8759.77 960
8760.65 917
8761.53 939
8762.42 955
8763.30 904
8764.19 950
8765.07 954
8765.95 899
8766.84 895
8767.72 879
8768.60 886
8769.49 829
8770.37 836
8771.26 842
8772.14 845
8773.03 870
8773.91 811
8774.79 786
8775.68 775
8776.56 750
8777.45 746
8778.33 731
8779.22 729
8780.10 779
8780.98 705
8781.87 701
8782.75 700
8783.64 748
8784.52 691
8785.41 735
8786.29 712
8787.18 685
8788.06 733
8788.95 741
8789.83 680
8790.72 693
8791.60 681
8792.49 684
8793.37 671
8794.26 703
8795.14 644
8796.03 682
8796.92 702
8797.80 739
8798.69 731
8799.57 712
8800.46 675
8801.34 686
8802.23 713
8803.11 650
8804.00 652
8804.89 688
8805.77 718
8806.66 704
8807.54 771
8808.43 725
8809.32 718
8810.20 685
8811.09 632
8811.97 659
8812.86 641
8813.75 594
8814.63 624
8815.52 588
8816.41 695
8817.29 627
8818.18 658
8819.06 663
8819.95 664
8820.84 708
8821.72 663
8822.61 601
8823.50 641
8824.38 670
8825.27 629
8826.16 669
8827.05 656
8827.93 674
8828.82 564
8829.71 558
8830.59 619
8831.48 656
8832.37 574
8833.25 615
8834.14 592
8835.03 585
8835.92 637
8836.80 576
8837.69 560
8838.58 587
8839.47 597
8840.35 593
8841.24 574
8842.13 556
8843.02 591
8843.90 584
8844.79 560
8845.68 558
8846.57 570
8847.46 608
8848.34 584
8849.23 600
8850.12 588
8851.01 561
8851.90 589
8852.78 589
8853.67 597
8854.56 561
8855.45 573
8856.34 609
8857.23 618
8858.12 571
8859.00 601
8859.89 551
8860.78 565
8861.67 568
8862.56 551
8863.45 558
8864.34 572
8865.22 553
8866.11 557
8867.00 548
8867.89 529
8868.78 588
8869.67 624
8870.56 562
8871.45 590
8872.34 572
8873.23 528
8874.12 476
8875.00 573
8875.89 552
8876.78 542
8877.67 566
8878.56 567
8879.45 522
8880.34 572
8881.23 563
8882.12 539
8883.01 560
8883.90 625
8884.79 583
8885.68 570
8886.57 562
8887.46 617
8888.35 544
8889.24 567
8890.13 445
8891.02 501
8891.91 496
8892.80 525
8893.69 526
8894.58 506
8895.47 512
8896.36 536
8897.25 551
8898.14 503
8899.03 496
8899.92 539
8900.81 512
8901.71 531
8902.60 554
8903.49 551
8904.38 550
8905.27 575
8906.16 536
8907.05 564
8907.94 520
8908.83 510
8909.72 502
8910.61 484
8911.51 523
8912.40 565
8913.29 565
8914.18 533
8915.07 554
8915.96 572
8916.85 510
8917.75 499
8918.64 505
8919.53 533
8920.42 531
8921.31 525
8922.20 533
8923.09 490
8923.99 531
8924.88 492
8925.77 452
8926.66 530
8927.55 508
8928.45 525
8929.34 497
8930.23 453
8931.12 504
8932.01 468
8932.91 467
8933.80 441
8934.69 500
8935.58 514
8936.48 434
8937.37 497
8938.26 489
8939.15 490
8940.05 464
8940.94 512
8941.83 504
8942.72 497
8943.62 481
8944.51 544
8945.40 530
8946.30 524
8947.19 512
8948.08 510
8948.97 484
8949.87 444
8950.76 486
8951.65 494
8952.55 515
8953.44 511
8954.33 475
8955.23 498
8956.12 456
8957.01 552
8957.91 576
8958.80 556
8959.69 462
8960.59 491
8961.48 508
8962.38 494
8963.27 535
8964.16 533
8965.06 539
8965.95 504
8966.85 555
8967.74 542
8968.63 512
8969.53 447
8970.42 505
8971.32 514
8972.21 489
8973.10 494
8974.00 491
8974.89 518
8975.79 474
8976.68 495
8977.58 453
8978.47 487
8979.36 487
8980.26 475
8981.15 448
8982.05 458
8982.94 501
8983.84 501
8984.73 460
8985.63 466
8986.52 499
8987.42 486
8988.31 476
8989.21 419
8990.10 455
8991.00 451
8991.89 487
8992.79 510
8993.68 506
8994.58 500
8995.47 492
8996.37 479
8997.27 487
8998.16 531
8999.06 446
8999.95 449
9000.85 487
9001.74 499
9002.64 512
9003.53 504
9004.43 488
9005.33 471
9006.22 469
9007.12 471
9008.01 521
9008.91 437
9009.81 511
9010.70 518
9011.60 479
9012.49 473
9013.39 465
9014.29 433
9015.18 437
9016.08 445
9016.98 458
9017.87 484
9018.77 496
9019.67 493
9020.56 500
9021.46 478
9022.36 444
9023.25 463
9024.15 496
9025.05 453
9025.94 486
9026.84 469
9027.74 457
9028.63 467
9029.53 455
9030.43 445
9031.33 460
9032.22 478
9033.12 433
9034.02 464
9034.91 443
9035.81 452
9036.71 474
9037.61 521
9038.50 459
9039.40 478
9040.30 504
9041.20 472
9042.10 437
9042.99 514
9043.89 492
9044.79 456
9045.69 463
9046.58 504
9047.48 522
9048.38 497
9049.28 437
9050.18 444
9051.07 493
9051.97 499
9052.87 575
9053.77 542
9054.67 511
9055.57 472
9056.46 534
9057.36 491
9058.26 464
9059.16 501
9060.06 479
9060.96 501
9061.86 492
9062.75 501
9063.65 519
9064.55 548
9065.45 503
9066.35 494
9067.25 456
9068.15 458
9069.05 503
9069.95 505
9070.84 506
9071.74 502
9072.64 462
9073.54 501
9074.44 536
9075.34 471
9076.24 448
9077.14 472
9078.04 454
9078.94 497
9079.84 526
9080.74 515
9081.64 505
9082.54 452
9083.44 499
9084.34 504
9085.24 468
9086.14 462
9087.04 474
9087.94 587
9088.84 556
9089.74 493
9090.64 508
9091.54 548
9092.44 519
9093.34 557
9094.24 496
9095.14 469
9096.04 455
9096.94 493
9097.84 504
9098.74 497
9099.64 491
9100.54 495
9101.44 456
9102.34 467
9103.24 480
9104.14 478
9105.04 491
9105.95 431
9106.85 501
9107.75 529
9108.65 503
9109.55 444
9110.45 472
9111.35 463
9112.25 524
9113.15 497
9114.06 416
9114.96 457
9115.86 483
9116.76 475
9117.66 426
9118.56 505
9119.46 511
9120.37 514
9121.27 509
9122.17 490
9123.07 429
9123.97 443
9124.87 462
9125.78 468
9126.68 467
9127.58 473
9128.48 484
9129.38 529
9130.29 490
9131.19 444
9132.09 464
9132.99 485
9133.89 492
9134.80 481
9135.70 450
9136.60 457
9137.50 468
9138.41 489
9139.31 454
9140.21 489
9141.11 510
9142.02 438
9142.92 445
9143.82 430
9144.72 397
9145.63 400
9146.53 467
9147.43 465
9148.34 462
9149.24 474
9150.14 448
9151.05 514
9151.95 472
9152.85 502
9153.76 456
9154.66 478
9155.56 450
9156.47 474
9157.37 433
9158.27 432
9159.18 477
9160.08 480
9160.98 461
9161.89 468
9162.79 501
9163.69 501
9164.60 500
9165.50 503
9166.41 441
9167.31 465
9168.21 513
9169.12 481
9170.02 470
9170.93 521
9171.83 519
9172.73 489
9173.64 468
9174.54 470
9175.45 426
9176.35 447
9177.25 461
9178.16 494
9179.06 465
9179.97 516
9180.87 440
9181.78 473
9182.68 530
9183.59 514
9184.49 463
9185.40 437
9186.30 431
9187.21 516
9188.11 468
9189.02 422
9189.92 472
9190.83 439
9191.73 484
9192.64 479
9193.54 455
9194.45 482
9195.35 440
9196.26 432
9197.16 487
9198.07 517
9198.97 585
9199.88 559
9200.78 577
9201.69 551
9202.60 501
9203.50 533
9204.41 535
9205.31 526
9206.22 464
9207.13 501
9208.03 476
9208.94 464
9209.84 461
9210.75 490
9211.66 441
9212.56 449
9213.47 466
9214.37 472
9215.28 494
9216.19 516
9217.09 491
9218.00 505
9218.91 478
9219.81 454
9220.72 489
9221.63 490
9222.53 501
9223.44 456
9224.35 499
9225.25 445
9226.16 441
9227.07 457
9227.97 528
9228.88 493
9229.79 430
9230.69 488
9231.60 488
9232.51 457
9233.41 492
9234.32 471
9235.23 465
9236.14 433
9237.04 448
9237.95 483
9238.86 480
9239.77 483
9240.67 452
9241.58 439
9242.49 463
9243.40 467
9244.30 428
9245.21 478
9246.12 469
9247.03 459
9247.94 451
9248.84 512
9249.75 453
9250.66 424
9251.57 461
9252.48 421
9253.38 429
9254.29 437
9255.20 469
9256.11 435
9257.02 409
9257.93 420
9258.83 427
9259.74 444
9260.65 469
9261.56 475
9262.47 462
9263.38 465
9264.29 444
9265.19 445
9266.10 452
9267.01 461
9267.92 504
9268.83 479
9269.74 442
9270.65 412
9271.56 464
9272.47 460
9273.37 481
9274.28 492
9275.19 517
9276.10 435
9277.01 442
9277.92 453
9278.83 466
9279.74 460
9280.65 463
9281.56 455
9282.47 457
9283.38 470
9284.29 456
9285.20 462
9286.11 485
9287.02 506
9287.93 452
9288.84 464
9289.75 448
9290.66 474
9291.57 439
9292.48 530
9293.39 481
9294.30 528
9295.21 493
9296.12 475
9297.03 496
9297.94 524
9298.85 476
9299.76 483
9300.67 549
9301.58 482
9302.49 491
9303.40 538
9304.31 526
9305.22 535
9306.13 558
9307.04 556
9307.95 600
9308.87 567
9309.78 617
9310.69 582
9311.60 552
9312.51 605
9313.42 504
9314.33 516
9315.24 507
9316.15 518
9317.07 536
9317.98 504
9318.89 531
9319.80 503
9320.71 475
9321.62 493
9322.53 486
9323.45 495
9324.36 463
9325.27 473
9326.18 512
9327.09 492
9328.00 501
9328.92 554
9329.83 532
9330.74 509
9331.65 471
9332.56 484
9333.48 478
9334.39 505
9335.30 484
9336.21 455
9337.13 469
9338.04 438
9338.95 452
9339.86 531
9340.77 460
9341.69 547
9342.60 480
9343.51 480
9344.43 484
9345.34 486
9346.25 518
9347.16 515
9348.08 475
9348.99 415
9349.90 446
9350.81 478
9351.73 477
9352.64 487
9353.55 443
9354.47 497
9355.38 480
9356.29 444
9357.21 484
9358.12 483
9359.03 503
9359.95 531
9360.86 560
9361.77 494
9362.69 464
9363.60 513
9364.51 527
9365.43 513
9366.34 482
9367.26 490
9368.17 493
9369.08 508
9370.00 526
9370.91 517
9371.82 481
9372.74 526
9373.65 479
9374.57 488
9375.48 545
9376.40 495
9377.31 495
9378.22 507
9379.14 522
9380.05 516
9380.97 511
9381.88 545
9382.80 536
9383.71 494
9384.62 552
9385.54 518
9386.45 593
9387.37 572
9388.28 589
9389.20 666
9390.11 579
9391.03 641
9391.94 605
9392.86 614
9393.77 577
9394.69 564
9395.60 548
9396.52 556
9397.43 572
9398.35 543
9399.26 536
9400.18 520
9401.10 533
9402.01 574
9402.93 540
9403.84 528
9404.76 554
9405.67 525
9406.59 510
9407.50 544
9408.42 533
9409.34 569
9410.25 518
9411.17 506
9412.08 505
9413.00 489
9413.92 566
9414.83 559
9415.75 507
9416.66 447
9417.58 506
9418.50 519
9419.41 543
9420.33 529
9421.25 534
9422.16 504
9423.08 550
9423.99 555
9424.91 547
9425.83 537
9426.74 520
9427.66 552
9428.58 547
9429.49 567
9430.41 646
9431.33 565
9432.25 550
9433.16 578
9434.08 610
9435.00 570
9435.91 640
9436.83 603
9437.75 589
9438.67 586
9439.58 588
9440.50 592
9441.42 597
9442.33 612
9443.25 612
9444.17 602
9445.09 616
9446.00 598
9446.92 611
9447.84 621
9448.76 798
9449.68 746
9450.59 743
9451.51 834
9452.43 983
9453.35 926
9454.26 922
9455.18 839
9456.10 803
9457.02 776
9457.94 695
9458.86 666
9459.77 690
9460.69 657
9461.61 675
9462.53 628
9463.45 567
9464.37 620
9465.28 605
9466.20 629
9467.12 620
9468.04 557
9468.96 548
9469.88 540
9470.80 630
9471.72 603
9472.63 584
9473.55 588
9474.47 580
9475.39 616
9476.31 684
9477.23 677
9478.15 767
9479.07 738
9479.99 795
9480.91 807
9481.83 761
9482.74 739
9483.66 717
9484.58 689
9485.50 655
9486.42 603
9487.34 605
9488.26 552
9489.18 609
9490.10 595
9491.02 568
9491.94 540
9492.86 582
9493.78 552
9494.70 539
9495.62 535
9496.54 591
9497.46 542
9498.38 540
9499.30 581
9500.22 557
9501.14 566
9502.06 564
9502.98 550
9503.90 569
9504.82 599
9505.74 589
9506.66 581
9507.59 560
9508.51 538
9509.43 597
9510.35 593
9511.27 568
9512.19 582
9513.11 598
9514.03 625
9514.95 603
9515.87 639
9516.79 612
9517.71 596
9518.64 637
9519.56 603
9520.48 584
9521.40 591
9522.32 549
9523.24 569
9524.16 619
9525.08 571
9526.01 660
9526.93 693
9527.85 701
9528.77 670
9529.69 684
9530.61 728
9531.54 737
9532.46 741
9533.38 705
9534.30 718
9535.22 720
9536.15 694
9537.07 674
9537.99 654
9538.91 600
9539.83 633
9540.76 606
9541.68 625
9542.60 629
9543.52 669
9544.45 617
9545.37 639
9546.29 655
9547.21 603
9548.14 623
9549.06 620
9549.98 604
9550.90 645
9551.83 659
9552.75 660
9553.67 668
9554.59 661
9555.52 671
9556.44 650
9557.36 711
9558.29 658
9559.21 659
9560.13 698
9561.06 684
9561.98 640
9562.90 670
9563.83 646
9564.75 664
9565.67 652
9566.60 624
9567.52 655
9568.44 652
9569.37 626
9570.29 666
9571.21 627
9572.14 621
9573.06 588
9573.98 619
9574.91 643
9575.83 620
9576.76 617
9577.68 630
9578.60 593
9579.53 647
9580.45 632
9581.38 632
9582.30 582
9583.23 605
9584.15 614
9585.07 612
9586.00 614
9586.92 584
9587.85 553
9588.77 620
9589.70 628
9590.62 640
9591.55 632
9592.47 611
9593.40 681
9594.32 634
9595.24 640
9596.17 715
9597.09 670
9598.02 682
9598.94 716
9599.87 720
9600.79 671
9601.72 669
9602.65 683
9603.57 719
9604.50 725
9605.42 778
9606.35 651
9607.27 660
9608.20 670
9609.12 710
9610.05 689
9610.97 716
9611.90 730
9612.83 745
9613.75 742
9614.68 727
9615.60 709
9616.53 657
9617.45 782
9618.38 840
9619.31 780
9620.23 734
9621.16 749
9622.08 781
9623.01 889
9623.94 803
9624.86 796
9625.79 737
9626.72 830
9627.64 804
9628.57 933
9629.50 907
9630.42 857
9631.35 974
9632.27 943
9633.20 931
9634.13 876
9635.06 889
9635.98 871
9636.91 933
9637.84 880
9638.76 977
9639.69 982
9640.62 944
9641.54 980
9642.47 980
9643.40 1062
9644.33 1017
9645.25 1085
9646.18 1222
9647.11 1213
9648.03 1238
9648.96 1313
9649.89 1338
9650.82 1288
9651.74 1254
9652.67 1278
9653.60 1206
9654.53 1132
9655.46 1202
9656.38 1203
9657.31 1110
9658.24 1090
9659.17 1125
9660.09 1142
9661.02 1157
9661.95 1113
9662.88 1140
9663.81 1242
9664.74 1231
9665.66 1136
9666.59 1233
9667.52 1265
9668.45 1320
9669.38 1378
9670.31 1319
9671.23 1259
9672.16 1168
9673.09 1255
9674.02 1353
9674.95 1253
9675.88 1201
9676.81 1283
9677.73 1277
9678.66 1359
9679.59 1422
9680.52 1331
9681.45 1363
9682.38 1374
9683.31 1361
9684.24 1418
9685.17 1413
9686.10 1434
9687.03 1413
9687.95 1446
9688.88 1440
9689.81 1474
9690.74 1448
9691.67 1508
9692.60 1552
9693.53 1675
9694.46 1887
9695.39 2114
9696.32 2402
9697.25 2537
9698.18 2668
9699.11 2612
9700.04 2575
9700.97 2400
9701.90 2139
9702.83 2000
9703.76 1846
9704.69 1640
9705.62 1603
9706.55 1459
9707.48 1494
9708.41 1468
9709.34 1464
9710.27 1443
9711.20 1503
9712.13 1516
9713.06 1633
9713.99 1701
9714.92 1699
9715.85 1548
9716.79 1480
9717.72 1508
9718.65 1431
9719.58 1336
9720.51 1274
9721.44 1251
9722.37 1301
9723.30 1220
9724.23 1220
9725.16 1238
9726.09 1240
9727.03 1190
9727.96 1288
9728.89 1261
9729.82 1230
9730.75 1290
9731.68 1209
9732.61 1281
9733.55 1259
9734.48 1204
9735.41 1196
9736.34 1231
9737.27 1255
9738.20 1202
9739.14 1153
9740.07 1109
9741.00 1046
9741.93 1026
9742.86 1045
9743.79 1061
9744.73 1003
9745.66 960
9746.59 1005
9747.52 1074
9748.46 1104
9749.39 1034
9750.32 1030
9751.25 1074
9752.18 1094
9753.12 1078
9754.05 1055
9754.98 1021
9755.91 1007
9756.85 1118
9757.78 1005
9758.71 1033
9759.65 1081
9760.58 1134
9761.51 1140
9762.44 1103
9763.38 1165
9764.31 1112
9765.24 1144
9766.18 1159
9767.11 1095
9768.04 1048
9768.98 1119
9769.91 1146
9770.84 1197
9771.78 1176
9772.71 1135
9773.64 1143
9774.58 1208
9775.51 1345
9776.44 1342
9777.38 1346
9778.31 1371
9779.24 1414
9780.18 1478
9781.11 1495
9782.05 1540
9782.98 1506
9783.91 1434
9784.85 1366
9785.78 1361
9786.71 1286
9787.65 1301
9788.58 1100
9789.52 1163
9790.45 1139
9791.39 1088
9792.32 1161
9793.25 1152
9794.19 1173
9795.12 1260
9796.06 1273
9796.99 1299
9797.93 1314
9798.86 1285
9799.80 1269
9800.73 1233
9801.67 1211
9802.60 1149
9803.54 1044
9804.47 980
9805.41 938
9806.34 878
9807.28 879
9808.21 963
9809.15 953
9810.08 908
9811.02 863
9811.95 873
9812.89 870
9813.82 865
9814.76 861
9815.69 946
9816.63 855
9817.56 790
9818.50 817
9819.43 849
9820.37 841
9821.31 777
9822.24 830
9823.18 822
9824.11 818
9825.05 830
9825.99 852
9826.92 773
9827.86 820
9828.79 803
9829.73 775
9830.67 786
9831.60 818
9832.54 793
9833.47 810
9834.41 799
9835.35 816
9836.28 813
9837.22 796
9838.16 801
9839.09 777
9840.03 855
9840.97 789
9841.90 752
9842.84 810
9843.78 803
9844.71 806
9845.65 793
9846.59 741
9847.52 814
9848.46 794
9849.40 788
9850.34 797
9851.27 765
9852.21 763
9853.15 765
9854.08 748
9855.02 804
9855.96 757
9856.90 810
9857.83 837
9858.77 820
9859.71 818
9860.65 749
9861.58 720
9862.52 773
9863.46 811
9864.40 737
9865.33 771
9866.27 771
9867.21 828
9868.15 835
9869.09 834
9870.02 808
9870.96 769
9871.90 781
9872.84 753
9873.78 795
9874.72 792
9875.65 764
9876.59 731
9877.53 764
9878.47 749
9879.41 758
9880.35 785
9881.28 784
9882.22 802
9883.16 756
9884.10 745
9885.04 699
9885.98 765
9886.92 751
9887.86 708
9888.79 745
9889.73 712
9890.67 753
9891.61 717
9892.55 775
9893.49 750
9894.43 729
9895.37 712
9896.31 750
9897.25 762
9898.19 739
9899.13 676
9900.07 692
9901.00 690
9901.94 731
9902.88 698
9903.82 707
9904.76 730
9905.70 791
9906.64 777
9907.58 762
9908.52 815
9909.46 810
9910.40 776
9911.34 763
9912.28 786
9913.22 784
9914.16 818
9915.10 764
9916.04 725
9916.98 732
9917.92 783
9918.86 798
9919.80 798
9920.74 883
9921.69 993
9922.63 1163
9923.57 1367
9924.51 1500
9925.45 1647
9926.39 1651
9927.33 1649
9928.27 1583
9929.21 1440
9930.15 1246
9931.09 1076
9932.03 1140
9932.97 959
9933.92 828
9934.86 821
9935.80 837
9936.74 768
9937.68 744
9938.62 746
9939.56 764
9940.50 720
9941.45 740
9942.39 750
9943.33 693
9944.27 762
9945.21 772
9946.15 699
9947.10 736
9948.04 746
9948.98 718
9949.92 749
9950.86 682
9951.80 705
9952.75 721
9953.69 711
9954.63 703
9955.57 769
9956.52 795
9957.46 745
9958.40 681
9959.34 715
9960.28 716
9961.23 678
9962.17 648
9963.11 679
9964.05 668
9965.00 617
9965.94 633
9966.88 623
9967.82 613
9968.77 639
9969.71 686
9970.65 652
9971.60 589
9972.54 574
9973.48 592
9974.42 565
9975.37 562
9976.31 578
9977.25 575
9978.20 616
9979.14 610
9980.08 602
9981.03 626
9981.97 616
9982.91 603
9983.86 623
9984.80 608
9985.74 616
9986.69 622
9987.63 628
9988.57 568
9989.52 550
9990.46 599
9991.41 662
9992.35 689
9993.29 671
9994.24 560
9995.18 582
9996.13 596
9997.07 569
9998.01 580
9998.96 653
9999.90 585
10000.85 602
10001.79 592
10002.74 598
10003.68 605
10004.62 636
10005.57 591
10006.51 627
10007.46 573
10008.40 596
10009.35 600
10010.29 642
10011.24 588
10012.18 562
10013.13 602
10014.07 579
10015.02 570
10015.96 513
10016.91 622
10017.85 634
10018.80 588
10019.74 581
10020.69 616
10021.63 585
10022.58 590
10023.52 573
10024.47 576
10025.41 560
10026.36 600
10027.30 595
10028.25 584
10029.19 543
10030.14 574
10031.09 619
10032.03 577
10032.98 534
10033.92 529
10034.87 506
10035.82 507
10036.76 521
10037.71 524
10038.65 527
10039.60 545
10040.55 559
10041.49 513
10042.44 510
10043.38 541
10044.33 565
10045.28 588
10046.22 508
10047.17 560
10048.12 605
10049.06 552
10050.01 496
10050.96 507
10051.90 493
10052.85 535
10053.80 512
10054.74 563
10055.69 549
10056.64 613
10057.58 598
10058.53 562
10059.48 576
10060.42 525
10061.37 537
10062.32 506
10063.27 518
10064.21 506
10065.16 506
10066.11 507
10067.06 489
10068.00 483
10068.95 479
10069.90 502
10070.85 573
10071.79 542
10072.74 516
10073.69 511
10074.64 526
10075.58 498
10076.53 472
10077.48 485
10078.43 494
10079.38 468
10080.32 497
10081.27 486
10082.22 490
10083.17 460
10084.12 515
10085.06 505
10086.01 467
10086.96 471
10087.91 490
10088.86 475
10089.81 514
10090.75 489
10091.70 515
10092.65 475
10093.60 555
10094.55 506
10095.50 516
10096.45 520
10097.40 554
10098.34 498
10099.29 456
10100.24 474
10101.19 478
10102.14 463
10103.09 450
10104.04 495
10104.99 530
10105.94 513
10106.89 519
10107.84 475
10108.78 490
10109.73 506
10110.68 472
10111.63 497
10112.58 505
10113.53 526
10114.48 514
10115.43 474
10116.38 445
10117.33 458
10118.28 444
10119.23 465
10120.18 472
10121.13 465
10122.08 474
10123.03 475
10123.98 486
10124.93 467
10125.88 477
10126.83 515
10127.78 578
10128.73 509
10129.68 485
10130.63 461
10131.58 480
10132.53 489
10133.48 498
10134.43 475
10135.38 475
10136.34 487
10137.29 525
10138.24 509
10139.19 478
10140.14 506
10141.09 481
10142.04 497
10142.99 509
10143.94 492
10144.89 461
10145.84 525
10146.80 480
10147.75 473
10148.70 473
10149.65 548
10150.60 516
10151.55 432
10152.50 471
10153.45 483
10154.41 462
10155.36 440
10156.31 557
10157.26 517
10158.21 532
10159.16 535
10160.12 510
10161.07 511
10162.02 555
10162.97 539
10163.92 573
10164.88 532
10165.83 534
10166.78 567
10167.73 559
10168.68 532
10169.64 553
10170.59 530
10171.54 543
10172.49 529
10173.45 530
10174.40 513
10175.35 439
10176.30 522
10177.26 529
10178.21 532
10179.16 502
10180.11 555
10181.07 571
10182.02 535
10182.97 565
10183.92 533
10184.88 583
10185.83 554
10186.78 551
10187.74 512
10188.69 571
10189.64 567
10190.60 580
10191.55 571
10192.50 602
10193.46 592
10194.41 560
10195.36 614
10196.32 590
10197.27 565
10198.22 608
10199.18 631
10200.13 627
10201.08 658
10202.04 655
10202.99 764
10203.95 742
10204.90 731
10205.85 799
10206.81 817
10207.76 757
10208.72 758
10209.67 718
10210.62 666
10211.58 670
10212.53 660
10213.49 683
10214.44 640
10215.40 647
10216.35 610
10217.30 665
10218.26 620
10219.21 601
10220.17 590
10221.12 620
10222.08 638
10223.03 647
10223.99 579
10224.94 556
10225.90 546
10226.85 582
10227.81 614
10228.76 605
10229.72 664
10230.67 657
10231.63 711
10232.58 732
10233.54 734
10234.49 831
10235.45 850
10236.40 814
10237.36 812
10238.31 845
10239.27 776
10240.22 707
10241.18 622
10242.14 645
10243.09 643
10244.05 556
10245.00 529
10245.96 568
10246.91 515
10247.87 540
10248.83 503
10249.78 553
10250.74 513
10251.69 497
10252.65 566
10253.61 466
10254.56 529
10255.52 542
10256.48 538
10257.43 491
10258.39 482
10259.34 480
10260.30 504
10261.26 548
10262.21 485
10263.17 516
10264.13 536
10265.08 481
10266.04 451
10267.00 507
10267.95 472
10268.91 486
10269.87 514
10270.82 468
10271.78 466
10272.74 491
10273.70 493
10274.65 500
10275.61 467
10276.57 491
10277.52 470
10278.48 489
10279.44 500
10280.40 473
10281.35 429
10282.31 468
10283.27 508
10284.23 485
10285.18 492
10286.14 454
10287.10 456
10288.06 458
10289.02 457
10289.97 446
10290.93 535
10291.89 481
10292.85 503
10293.81 482
10294.76 501
10295.72 504
10296.68 528
10297.64 469
10298.60 465
10299.55 455
10300.51 467
10301.47 448
10302.43 445
10303.39 486
10304.35 480
10305.31 502
10306.26 452
10307.22 481
10308.18 434
10309.14 443
10310.10 507
10311.06 479
10312.02 485
10312.98 487
10313.93 494
10314.89 488
10315.85 488
10316.81 504
10317.77 466
10318.73 462
10319.69 404
10320.65 408
10321.61 465
10322.57 453
10323.53 484
10324.49 492
10325.45 532
10326.40 516
10327.36 534
10328.32 601
10329.28 566
10330.24 511
10331.20 540
10332.16 506
10333.12 482
10334.08 500
10335.04 449
10336.00 457
10336.96 449
10337.92 461
10338.88 458
10339.84 522
10340.80 458
10341.76 499
10342.72 484
10343.68 418
10344.64 403
10345.61 456
10346.57 484
10347.53 407
10348.49 447
10349.45 442
10350.41 456
10351.37 413
10352.33 404
10353.29 441
10354.25 461
10355.21 457
10356.17 431
10357.13 458
10358.10 492
10359.06 477
10360.02 451
10360.98 443
10361.94 445
10362.90 432
10363.86 459
10364.82 428
10365.79 423
10366.75 470
10367.71 453
10368.67 419
10369.63 422
10370.59 434
10371.55 440
10372.52 450
10373.48 397
10374.44 425
10375.40 441
10376.36 379
10377.33 429
10378.29 465
10379.25 465
10380.21 418
10381.17 432
10382.14 404
10383.10 404
10384.06 385
10385.02 434
10385.98 461
10386.95 466
10387.91 435
10388.87 412
10389.83 407
10390.80 392
10391.76 379
10392.72 391
10393.68 431
10394.65 417
10395.61 446
10396.57 426
10397.54 460
10398.50 421
10399.46 400
10400.42 425
10401.39 428
10402.35 404
10403.31 440
10404.28 397
10405.24 391
10406.20 410
10407.17 441
10408.13 443
10409.09 456
10410.06 455
10411.02 362
10411.98 412
10412.95 443
10413.91 491
10414.88 459
10415.84 484
10416.80 511
10417.77 514
10418.73 498
10419.69 511
10420.66 510
10421.62 488
10422.59 445
10423.55 437
10424.51 417
10425.48 435
10426.44 457
10427.41 413
10428.37 463
10429.34 403
10430.30 439
10431.26 380
10432.23 417
10433.19 387
10434.16 380
10435.12 388
10436.09 401
10437.05 355
10438.02 393
10438.98 460
10439.95 364
10440.91 359
10441.88 383
10442.84 475
10443.81 398
10444.77 414
10445.74 391
10446.70 405
10447.67 386
10448.63 377
10449.60 396
10450.56 352
10451.53 382
10452.49 400
10453.46 388
10454.42 417
10455.39 387
10456.36 384
10457.32 437
10458.29 404
10459.25 376
10460.22 367
10461.18 407
10462.15 369
10463.12 368
10464.08 387
10465.05 349
10466.01 349
10466.98 320
10467.95 358
10468.91 347
10469.88 371
10470.84 386
10471.81 356
10472.78 365
10473.74 352
10474.71 376
10475.68 397
10476.64 315
10477.61 347
10478.58 370
10479.54 419
10480.51 378
10481.48 360
10482.44 325
10483.41 388
10484.38 366
10485.34 347
10486.31 374
10487.28 332
10488.25 333
10489.21 321
10490.18 351
10491.15 349
10492.11 386
10493.08 379
10494.05 359
10495.02 361
10495.98 354
10496.95 329
10497.92 394
10498.89 372
10499.85 395
10500.82 340
10501.79 346
10502.76 405
10503.72 384
10504.69 386
10505.66 350
10506.63 387
10507.60 334
10508.56 345
10509.53 334
10510.50 329
10511.47 343
10512.44 374
10513.40 367
10514.37 337
10515.34 328
10516.31 324
10517.28 338
10518.25 373
10519.22 363
10520.18 345
10521.15 360
10522.12 374
10523.09 363
10524.06 329
10525.03 337
10526.00 357
10526.96 370
10527.93 351
10528.90 368
10529.87 369
10530.84 350
10531.81 337
10532.78 329
10533.75 327
10534.72 338
10535.69 346
10536.66 340
10537.63 374
10538.59 358
10539.56 379
10540.53 378
10541.50 347
10542.47 380
10543.44 391
10544.41 375
10545.38 365
10546.35 370
10547.32 379
10548.29 311
10549.26 340
10550.23 403
10551.20 367
10552.17 351
10553.14 373
10554.11 399
10555.08 354
10556.05 397
10557.02 362
10557.99 411
10558.96 428
10559.93 413
10560.90 453
10561.87 438
10562.84 435
10563.81 430
10564.79 416
10565.76 411
10566.73 405
10567.70 392
10568.67 460
10569.64 428
10570.61 387
10571.58 396
10572.55 396
10573.52 351
10574.49 361
10575.47 371
10576.44 346
10577.41 377
10578.38 328
10579.35 342
10580.32 366
10581.29 445
10582.26 351
10583.24 345
10584.21 361
10585.18 379
10586.15 427
10587.12 368
10588.09 357
10589.07 328
10590.04 422
10591.01 376
10591.98 379
10592.95 340
10593.92 350
10594.90 383
10595.87 357
10596.84 321
10597.81 361
10598.78 393
10599.76 387
10600.73 338
10601.70 331
10602.67 347
10603.65 362
10604.62 389
10605.59 353
10606.56 376
10607.54 342
10608.51 351
10609.48 340
10610.45 332
10611.43 348
10612.40 368
10613.37 397
10614.35 377
10615.32 390
10616.29 405
10617.26 367
10618.24 370
10619.21 400
10620.18 344
10621.16 387
10622.13 407
10623.10 425
10624.08 350
10625.05 390
10626.02 395
10627.00 369
10627.97 380
10628.94 376
10629.92 383
10630.89 381
10631.87 413
10632.84 376
10633.81 393
10634.79 392
10635.76 405
10636.73 373
10637.71 419
10638.68 432
10639.66 437
10640.63 385
10641.60 366
10642.58 386
10643.55 437
10644.53 424
10645.50 404
10646.48 371
10647.45 374
10648.43 344
10649.40 352
10650.37 338
10651.35 356
10652.32 347
10653.30 355
10654.27 371
10655.25 353
10656.22 342
10657.20 353
10658.17 354
10659.15 336
10660.12 377
10661.10 377
10662.07 346
10663.05 378
10664.02 390
10665.00 373
10665.97 354
10666.95 401
10667.92 388
10668.90 350
10669.87 366
10670.85 393
10671.83 340
10672.80 370
10673.78 358
10674.75 354
10675.73 343
10676.70 358
10677.68 341
10678.66 363
10679.63 361
10680.61 373
10681.58 373
10682.56 384
10683.54 417
10684.51 388
10685.49 351
10686.46 318
10687.44 340
10688.42 356
10689.39 356
10690.37 364
10691.35 347
10692.32 369
10693.30 339
10694.28 336
10695.25 393
10696.23 353
10697.21 342
10698.18 347
10699.16 343
10700.14 367
10701.11 385
10702.09 363
10703.07 356
10704.04 337
10705.02 328
10706.00 357
10706.97 347
10707.95 326
10708.93 347
10709.91 321
10710.88 367
10711.86 348
10712.84 372
10713.82 328
10714.79 327
10715.77 336
10716.75 341
10717.73 327
10718.70 317
10719.68 355
10720.66 369
10721.64 320
10722.61 343
10723.59 330
10724.57 341
10725.55 314
10726.53 345
10727.50 362
10728.48 329
10729.46 369
10730.44 356
10731.42 339
10732.40 371
10733.37 348
10734.35 339
10735.33 312
10736.31 358
10737.29 402
10738.27 373
10739.25 329
10740.22 366
10741.20 379
10742.18 400
10743.16 394
10744.14 364
10745.12 386
10746.10 356
10747.08 367
10748.05 339
10749.03 322
10750.01 345
10750.99 337
10751.97 340
10752.95 329
10753.93 328
10754.91 405
10755.89 347
10756.87 354
10757.85 322
10758.83 347
10759.81 351
10760.79 362
10761.77 347
10762.75 350
10763.73 410
10764.71 334
10765.68 337
10766.66 327
10767.64 342
10768.62 400
10769.60 353
10770.58 354
10771.56 349
10772.54 360
10773.53 347
10774.51 358
10775.49 405
10776.47 394
10777.45 358
10778.43 407
10779.41 369
10780.39 378
10781.37 370
10782.35 386
10783.33 411
10784.31 361
10785.29 348
10786.27 383
10787.25 360
10788.23 355
10789.21 379
10790.20 319
10791.18 352
10792.16 367
10793.14 401
10794.12 328
10795.10 346
10796.08 387
10797.06 339
10798.04 321
10799.03 338
10800.01 399
10800.99 393
10801.97 389
10802.95 379
10803.93 363
10804.91 337
10805.90 377
10806.88 393
10807.86 358
10808.84 383
10809.82 386
10810.81 338
10811.79 360
10812.77 353
10813.75 359
10814.73 368
10815.72 370
10816.70 364
10817.68 378
10818.66 372
10819.64 371
10820.63 366
10821.61 371
10822.59 397
10823.57 363
10824.56 363
10825.54 342
10826.52 352
10827.50 349
10828.49 380
10829.47 381
10830.45 355
10831.44 348
10832.42 371
10833.40 410
10834.38 387
10835.37 391
10836.35 397
10837.33 378
10838.32 395
10839.30 360
10840.28 327
10841.27 324
10842.25 342
10843.23 349
10844.22 383
10845.20 359
10846.18 373
10847.17 372
10848.15 375
10849.13 376
10850.12 363
10851.10 357
10852.09 392
10853.07 400
10854.05 350
10855.04 347
10856.02 365
10857.00 392
10857.99 405
10858.97 397
10859.96 365
10860.94 374
10861.93 386
10862.91 391
10863.89 343
10864.88 351
10865.86 395
10866.85 373
10867.83 429
10868.82 405
10869.80 407
10870.79 426
10871.77 395
10872.75 421
10873.74 450
10874.72 431
10875.71 445
10876.69 409
10877.68 377
10878.66 439
10879.65 448
10880.63 423
10881.62 418
10882.60 431
10883.59 452
10884.57 427
10885.56 485
10886.55 414
10887.53 451
10888.52 456
10889.50 487
10890.49 454
10891.47 423
10892.46 430
10893.44 458
10894.43 388
10895.42 423
10896.40 450
10897.39 435
10898.37 462
10899.36 499
10900.34 393
10901.33 404
10902.32 406
10903.30 427
10904.29 524
10905.27 475
10906.26 483
10907.25 454
10908.23 450
10909.22 464
10910.21 464
10911.19 439
10912.18 470
10913.17 441
10914.15 489
10915.14 548
10916.13 498
10917.11 507
10918.10 465
10919.09 484
10920.07 495
10921.06 444
10922.05 465
10923.03 482
10924.02 500
10925.01 508
10926.00 510
10926.98 471
10927.97 494
10928.96 536
10929.94 501
10930.93 495
10931.92 557
10932.91 518
10933.89 548
10934.88 534
10935.87 453
10936.86 456
10937.84 471
10938.83 508
10939.82 537
10940.81 526
10941.80 542
10942.78 518
10943.77 555
10944.76 612
10945.75 580
10946.74 564
10947.72 574
10948.71 579
10949.70 604
10950.69 718
10951.68 663
10952.66 654
10953.65 688
10954.64 789
10955.63 796
10956.62 891
10957.61 851
10958.60 825
10959.58 821
10960.57 744
10961.56 813
10962.55 742
10963.54 704
10964.53 773
10965.52 683
10966.51 635
10967.49 608
10968.48 625
10969.47 642
10970.46 626
10971.45 567
10972.44 562
10973.43 584
10974.42 584
10975.41 593
10976.40 607
10977.39 590
10978.38 628
10979.37 671
10980.36 685
10981.35 684
10982.34 700
10983.32 674
10984.31 720
10985.30 636
10986.29 639
10987.28 629
10988.27 624
10989.26 674
10990.25 720
10991.24 732
10992.23 715
10993.22 775
10994.21 898
10995.20 958
10996.20 1093
10997.19 1141
10998.18 1123
10999.17 1198
11000.16 1154
11001.15 1120
11002.14 1037
11003.13 988
11004.12 968
11005.11 798
11006.10 773
11007.09 717
11008.08 699
11009.07 674
11010.06 650
11011.06 596
11012.05 586
11013.04 596
11014.03 607
11015.02 589
11016.01 620
11017.00 569
11017.99 601
11018.98 616
11019.98 601
11020.97 561
11021.96 551
11022.95 541
11023.94 543
11024.93 489
11025.93 532
11026.92 545
11027.91 551
11028.90 508
11029.89 502
11030.88 483
11031.88 520
11032.87 600
11033.86 557
11034.85 533
11035.84 521
11036.84 508
11037.83 523
11038.82 534
11039.81 530
11040.81 542
11041.80 504
11042.79 486
11043.78 485
11044.77 484
11045.77 479
11046.76 469
11047.75 448
11048.75 470
11049.74 453
11050.73 454
11051.72 477
11052.72 437
11053.71 460
11054.70 449
11055.70 452
11056.69 513
11057.68 446
11058.67 435
11059.67 440
11060.66 500
11061.65 446
11062.65 438
11063.64 456
11064.63 458
11065.63 453
11066.62 457
11067.61 445
11068.61 472
11069.60 474
11070.60 492
11071.59 465
11072.58 414
11073.58 467
11074.57 462
11075.56 480
11076.56 481
11077.55 496
11078.55 480
11079.54 478
11080.53 479
11081.53 486
11082.52 472
11083.52 427
11084.51 462
11085.51 488
11086.50 494
11087.49 431
11088.49 443
11089.48 466
11090.48 476
11091.47 500
11092.47 482
11093.46 444
11094.46 493
11095.45 427
11096.45 456
11097.44 494
11098.44 511
11099.43 471
11100.43 442
11101.42 447
11102.42 478
11103.41 463
11104.41 441
11105.40 444
11106.40 418
11107.39 422
11108.39 394
11109.38 432
11110.38 465
11111.37 466
11112.37 439
11113.37 451
11114.36 410
11115.36 433
11116.35 475
11117.35 489
11118.34 491
11119.34 491
11120.34 506
11121.33 485
11122.33 561
11123.32 554
11124.32 551
11125.32 503
11126.31 570
11127.31 536
11128.30 482
11129.30 465
11130.30 486
11131.29 542
11132.29 492
11133.29 466
11134.28 417
11135.28 410
11136.28 438
11137.27 425
11138.27 468
11139.27 474
11140.26 472
11141.26 446
11142.26 448
11143.25 454
11144.25 498
11145.25 447
11146.24 439
11147.24 416
11148.24 434
11149.24 458
11150.23 471
11151.23 455
11152.23 463
11153.23 449
11154.22 438
11155.22 429
11156.22 401
11157.22 442
11158.21 416
11159.21 408
11160.21 439
11161.21 449
11162.20 439
11163.20 462
11164.20 428
11165.20 432
11166.20 412
11167.19 384
11168.19 438
11169.19 433
11170.19 436
11171.19 433
11172.18 454
11173.18 429
11174.18 432
11175.18 404
11176.18 441
11177.18 424
11178.17 409
11179.17 393
11180.17 436
11181.17 421
11182.17 436
11183.17 472
11184.17 473
11185.16 441
11186.16 427
11187.16 400
11188.16 446
11189.16 459
11190.16 474
11191.16 459
11192.16 422
11193.16 445
11194.16 435
11195.16 446
11196.15 441
11197.15 418
11198.15 471
11199.15 441
11200.15 406
11201.15 399
11202.15 386
11203.15 400
11204.15 387
11205.15 365
11206.15 419
11207.15 422
11208.15 392
11209.15 409
11210.15 402
11211.15 401
11212.15 423
11213.15 429
11214.15 414
11215.15 370
11216.15 367
11217.15 342
11218.15 366
11219.15 387
11220.15 399
11221.15 391
11222.15 384
11223.15 405
11224.15 395
11225.15 377
11226.15 374
11227.16 362
11228.16 415
11229.16 385
11230.16 372
11231.16 359
11232.16 368
11233.16 394
11234.16 406
11235.16 402
11236.16 382
11237.16 392
11238.17 437
11239.17 393
11240.17 370
11241.17 380
11242.17 402
11243.17 428
11244.17 397
11245.18 384
11246.18 385
11247.18 365
11248.18 353
11249.18 440
11250.18 390
11251.19 376
11252.19 351
11253.19 385
11254.19 394
11255.19 395
11256.19 389
11257.20 403
11258.20 432
11259.20 404
11260.20 364
11261.21 399
11262.21 403
11263.21 389
11264.21 382
11265.21 375
11266.22 432
11267.22 387
11268.22 404
11269.22 374
11270.23 371
11271.23 418
11272.23 452
11273.24 449
11274.24 405
11275.24 461
11276.24 483
11277.25 440
11278.25 429
11279.25 483
11280.26 499
11281.26 507
11282.26 476
11283.27 453
11284.27 468
11285.27 455
11286.28 453
11287.28 404
11288.28 406
11289.29 393
11290.29 395
11291.29 379
11292.30 363
11293.30 356
11294.30 414
11295.31 450
11296.31 435
11297.31 403
11298.32 426
11299.32 375
11300.33 415
11301.33 441
11302.33 369
11303.34 429
11304.34 419
11305.35 441
11306.35 413
11307.36 454
11308.36 526
11309.36 536
11310.37 521
11311.37 532
11312.38 549
11313.38 509
11314.39 513
11315.39 492
11316.40 467
11317.40 414
11318.41 419
11319.41 411
11320.41 371
11321.42 365
11322.42 387
11323.43 392
11324.43 406
11325.44 373
11326.44 368
11327.45 391
11328.46 438
11329.46 375
11330.47 338
11331.47 359
11332.48 396
11333.48 395
11334.49 383
11335.49 356
11336.50 353
11337.50 402
11338.51 375
11339.52 351
11340.52 364
11341.53 417
11342.53 374
11343.54 379
11344.54 393
11345.55 375
11346.56 383
11347.56 389
11348.57 354
11349.58 312
11350.58 366
11351.59 382
11352.59 351
11353.60 321
11354.61 361
11355.61 409
11356.62 394
11357.63 381
11358.63 344
11359.64 353
11360.65 368
11361.65 400
11362.66 368
11363.67 368
11364.67 338
11365.68 381
11366.69 334
11367.69 312
11368.70 401
11369.71 395
11370.71 350
11371.72 355
11372.73 354
11373.74 345
11374.74 438
11375.75 389
11376.76 338
11377.77 348
11378.77 389
11379.78 325
11380.79 349
11381.80 319
11382.80 386
11383.81 386
11384.82 350
11385.83 321
11386.83 346
11387.84 328
11388.85 351
11389.86 343
11390.87 338
11391.87 321
11392.88 340
11393.89 378
11394.90 369
11395.91 374
11396.91 332
11397.92 378
11398.93 379
11399.94 358
11400.95 359
11401.96 361
11402.97 376
11403.97 344
11404.98 343
11405.99 393
11407.00 377
11408.01 376
11409.02 365
11410.03 359
11411.03 352
11412.04 346
11413.05 403
11414.06 394
11415.07 363
11416.08 366
11417.09 404
11418.10 374
11419.11 326
11420.12 333
11421.13 348
11422.14 361
11423.14 371
11424.15 356
11425.16 350
11426.17 373
11427.18 377
11428.19 393
11429.20 334
11430.21 360
11431.22 376
11432.23 409
11433.24 404
11434.25 377
11435.26 352
11436.27 368
11437.28 348
11438.29 359
11439.30 358
11440.31 379
11441.32 350
11442.33 368
11443.34 346
11444.35 394
11445.36 409
11446.37 384
11447.38 364
11448.39 361
11449.41 367
11450.42 383
11451.43 361
11452.44 345
11453.45 344
11454.46 363
11455.47 392
11456.48 377
11457.49 382
11458.50 356
11459.51 338
11460.52 372
11461.54 348
11462.55 365
11463.56 355
11464.57 371
11465.58 410
11466.59 353
11467.60 338
11468.62 355
11469.63 376
11470.64 371
11471.65 336
11472.66 334
11473.67 376
11474.68 332
11475.70 315
11476.71 380
11477.72 373
11478.73 367
11479.74 407
11480.76 381
11481.77 313
11482.78 303
11483.79 367
11484.80 389
11485.82 339
11486.83 352
11487.84 378
11488.85 332
11489.87 391
11490.88 392
11491.89 377
11492.90 393
11493.92 347
11494.93 374
11495.94 365
11496.95 328
11497.97 358
11498.98 390
11499.99 383
11501.00 358
11502.02 368
11503.03 402
11504.04 364
11505.06 357
11506.07 379
11507.08 399
11508.10 351
11509.11 355
11510.12 378
11511.14 405
11512.15 365
11513.16 412
11514.18 399
11515.19 393
11516.20 396
11517.22 396
11518.23 401
11519.24 384
11520.26 376
11521.27 421
11522.29 396
11523.30 399
11524.31 397
11525.33 402
11526.34 381
11527.35 446
11528.37 385
11529.38 398
11530.40 404
11531.41 401
11532.43 444
11533.44 442
11534.45 442
11535.47 429
11536.48 456
11537.50 446
11538.51 413
11539.53 372
11540.54 350
11541.56 395
11542.57 379
11543.59 431
11544.60 406
11545.61 426
11546.63 443
11547.64 403
11548.66 413
11549.67 422
11550.69 480
11551.70 481
11552.72 494
11553.74 472
11554.75 467
11555.77 467
11556.78 470
11557.80 434
11558.81 434
11559.83 467
11560.84 513
11561.86 459
11562.87 481
11563.89 513
11564.91 462
11565.92 498
11566.94 511
11567.95 529
11568.97 513
11569.98 523
11571.00 512
11572.02 499
11573.03 558
11574.05 596
11575.06 584
11576.08 530
11577.10 516
11578.11 566
11579.13 584
11580.15 583
11581.16 667
11582.18 678
11583.20 657
11584.21 713
11585.23 696
11586.25 661
11587.26 700
11588.28 719
11589.30 777
11590.31 787
11591.33 722
11592.35 784
11593.36 826
11594.38 962
11595.40 964
11596.41 1078
11597.43 1309
11598.45 1446
11599.47 1553
11600.48 1659
11601.50 1737
11602.52 1816
11603.53 1793
11604.55 1754
11605.57 1565
11606.59 1399
11607.60 1215
11608.62 1134
11609.64 995
11610.66 852
11611.68 793
11612.69 763
11613.71 711
11614.73 695
11615.75 738
11616.76 732
11617.78 689
11618.80 630
11619.82 623
11620.84 592
11621.86 576
11622.87 564
11623.89 544
11624.91 574
11625.93 610
11626.95 603
11627.97 596
11628.98 553
11630.00 541
11631.02 523
11632.04 579
11633.06 580
11634.08 568
11635.10 517
11636.11 550
11637.13 544
11638.15 496
11639.17 523
11640.19 538
11641.21 523
11642.23 537
11643.25 519
11644.27 501
11645.29 487
11646.31 492
11647.32 451
11648.34 420
11649.36 414
11650.38 439
11651.40 442
11652.42 442
11653.44 494
11654.46 496
11655.48 479
11656.50 476
11657.52 458
11658.54 443
11659.56 495
11660.58 478
11661.60 503
11662.62 489
11663.64 469
11664.66 440
11665.68 439
11666.70 519
11667.72 491
11668.74 514
11669.76 438
11670.78 486
11671.80 483
11672.82 467
11673.84 468
11674.86 501
11675.88 474
11676.90 480
11677.92 511
11678.95 509
11679.97 515
11680.99 501
11682.01 524
11683.03 497
11684.05 513
11685.07 550
11686.09 533
11687.11 512
11688.13 548
11689.16 460
11690.18 497
11691.20 530
11692.22 547
11693.24 498
11694.26 532
11695.28 532
11696.30 544
11697.33 488
11698.35 492
11699.37 472
11700.39 441
11701.41 490
11702.43 466
11703.46 463
11704.48 419
11705.50 476
11706.52 414
11707.54 448
11708.57 427
11709.59 439
11710.61 453
11711.63 457
11712.65 445
11713.68 398
11714.70 439
11715.72 422
11716.74 433
11717.77 398
11718.79 424
11719.81 407
11720.83 387
11721.86 363
11722.88 410
11723.90 422
11724.92 415
11725.95 392
11726.97 378
11727.99 392
11729.01 402
11730.04 400
11731.06 388
11732.08 394
11733.11 425
11734.13 416
11735.15 407
11736.18 411
11737.20 362
11738.22 419
11739.25 426
11740.27 437
11741.29 382
11742.32 373
11743.34 441
11744.36 458
11745.39 413
11746.41 398
11747.43 406
11748.46 404
11749.48 387
11750.51 385
11751.53 449
11752.55 384
11753.58 380
11754.60 393
11755.63 412
11756.65 386
11757.67 389
11758.70 384
11759.72 344
11760.75 364
11761.77 343
11762.80 389
11763.82 387
11764.84 402
11765.87 363
11766.89 352
11767.92 347
11768.94 360
11769.97 384
11770.99 361
11772.02 399
11773.04 404
11774.07 388
11775.09 361
11776.12 347
11777.14 335
11778.17 336
11779.19 368
11780.22 365
11781.24 390
11782.27 388
11783.29 352
11784.32 389
11785.34 363
11786.37 354
11787.39 372
11788.42 412
11789.45 391
11790.47 365
11791.50 369
11792.52 364
11793.55 360
11794.57 329
11795.60 369
11796.63 345
11797.65 354
11798.68 367
11799.70 365
11800.73 399
11801.75 382
11802.78 345
11803.81 365
11804.83 332
11805.86 349
11806.89 357
11807.91 369
11808.94 356
11809.97 341
11810.99 364
11812.02 357
11813.04 390
11814.07 349
11815.10 322
11816.12 358
11817.15 339
11818.18 313
11819.21 368
11820.23 362
11821.26 377
11822.29 389
11823.31 358
11824.34 315
11825.37 368
11826.39 382
11827.42 359
11828.45 370
11829.48 371
11830.50 403
11831.53 372
11832.56 398
11833.59 359
11834.61 378
11835.64 328
11836.67 370
11837.70 362
11838.72 338
11839.75 390
11840.78 370
11841.81 332
11842.83 307
11843.86 356
11844.89 375
11845.92 365
11846.95 357
11847.97 401
11849.00 379
11850.03 355
11851.06 393
11852.09 394
11853.12 374
11854.14 361
11855.17 350
11856.20 380
11857.23 398
11858.26 329
11859.29 391
11860.32 386
11861.34 385
11862.37 342
11863.40 361
11864.43 405
11865.46 410
11866.49 336
11867.52 370
11868.55 403
11869.57 363
11870.60 367
11871.63 402
11872.66 417
11873.69 374
11874.72 372
11875.75 397
11876.78 391
11877.81 403
11878.84 402
11879.87 372
11880.90 409
11881.93 425
11882.96 394
11883.99 428
11885.02 407
11886.05 420
11887.08 437
11888.11 419
11889.14 436
11890.16 430
11891.19 436
11892.22 471
11893.26 448
11894.29 472
11895.32 499
11896.35 513
11897.38 483
11898.41 530
11899.44 573
11900.47 567
11901.50 586
11902.53 541
11903.56 570
11904.59 516
11905.62 476
11906.65 474
11907.68 516
11908.71 526
11909.74 518
11910.77 468
11911.80 535
11912.83 505
11913.87 509
11914.90 507
11915.93 481
11916.96 467
11917.99 505
11919.02 466
11920.05 443
11921.08 429
11922.11 475
11923.15 513
11924.18 561
11925.21 532
11926.24 579
11927.27 648
11928.30 668
11929.34 645
11930.37 710
11931.40 653
11932.43 642
11933.46 649
11934.49 548
11935.53 522
11936.56 574
11937.59 518
11938.62 501
11939.65 435
11940.69 450
11941.72 391
11942.75 447
11943.78 442
11944.82 434
11945.85 441
11946.88 429
11947.91 422
11948.94 398
11949.98 372
11951.01 398
11952.04 396
11953.08 385
11954.11 409
11955.14 396
11956.17 410
11957.21 420
11958.24 400
11959.27 407
11960.31 384
11961.34 395
11962.37 415
11963.40 394
11964.44 399
11965.47 397
11966.50 399
11967.54 396
11968.57 402
11969.60 382
11970.64 428
11971.67 449
11972.70 424
11973.74 366
11974.77 400
11975.81 407
11976.84 386
11977.87 398
11978.91 381
11979.94 370
11980.97 380
11982.01 413
11983.04 376
11984.08 384
11985.11 444
11986.14 437
11987.18 359
11988.21 356
11989.25 405
11990.28 397
11991.32 389
11992.35 400
11993.38 421
11994.42 400
11995.45 399
11996.49 392
11997.52 392
11998.56 420
11999.59 410
12000.63 438
12001.66 411
12002.70 442
12003.73 466
12004.77 455
12005.80 407
12006.84 480
12007.87 454
12008.91 465
12009.94 428
12010.98 446
12012.01 478
12013.05 443
12014.08 458
12015.12 522
12016.15 511
12017.19 474
12018.22 472
12019.26 421
12020.29 441
12021.33 472
12022.37 454
12023.40 469
12024.44 384
12025.47 432
12026.51 435
12027.54 462
12028.58 451
12029.62 398
12030.65 389
12031.69 451
12032.72 425
12033.76 440
12034.80 488
12035.83 467
12036.87 460
12037.91 446
12038.94 408
12039.98 471
12041.01 474
12042.05 464
12043.09 428
12044.12 406
12045.16 445
12046.20 449
12047.23 427
12048.27 425
12049.31 427
12050.35 418
12051.38 430
12052.42 480
12053.46 424
12054.49 433
12055.53 494
12056.57 448
12057.60 457
12058.64 443
12059.68 436
12060.72 455
12061.75 432
12062.79 464
12063.83 435
12064.87 459
12065.90 468
12066.94 449
12067.98 495
12069.02 494
12070.05 447
12071.09 460
12072.13 435
12073.17 407
12074.21 444
12075.24 445
12076.28 486
12077.32 444
12078.36 479
12079.40 448
12080.43 455
12081.47 427
12082.51 485
12083.55 509
12084.59 486
12085.63 492
12086.66 525
12087.70 519
12088.74 519
12089.78 499
12090.82 514
12091.86 582
12092.90 502
12093.93 520
12094.97 565
12096.01 608
12097.05 641
12098.09 618
12099.13 642
12100.17 670
12101.21 689
12102.25 747
12103.28 750
12104.32 736
12105.36 665
12106.40 640
12107.44 554
12108.48 520
12109.52 519
12110.56 502
12111.60 503
12112.64 465
12113.68 445
12114.72 448
12115.76 443
12116.80 422
12117.84 447
12118.88 450
12119.92 456
12120.96 434
12122.00 430
12123.04 385
12124.08 393
12125.12 410
12126.16 371
12127.20 419
12128.24 355
12129.28 392
12130.32 418
12131.36 395
12132.40 409
12133.44 390
12134.48 401
12135.52 375
12136.56 372
12137.60 394
12138.64 403
12139.68 356
12140.72 350
12141.76 357
12142.81 378
12143.85 364
12144.89 373
12145.93 366
12146.97 336
12148.01 364
12149.05 385
12150.09 408
12151.13 368
12152.18 346
12153.22 374
12154.26 375
12155.30 334
12156.34 357
12157.38 342
12158.42 398
12159.47 351
12160.51 350
12161.55 360
12162.59 375
12163.63 374
12164.67 351
12165.72 369
12166.76 392
12167.80 358
12168.84 338
12169.88 363
12170.93 372
12171.97 380
12173.01 349
12174.05 381
12175.09 340
12176.14 377
12177.18 385
12178.22 374
12179.26 370
12180.31 354
12181.35 355
12182.39 355
12183.43 364
12184.48 354
12185.52 376
12186.56 346
12187.60 365
12188.65 404
12189.69 360
12190.73 353
12191.78 399
12192.82 393
12193.86 373
12194.91 372
12195.95 398
12196.99 360
12198.04 364
12199.08 357
12200.12 401
12201.17 350
12202.21 410
12203.25 351
12204.30 346
12205.34 415
12206.38 365
12207.43 347
12208.47 356
12209.51 375
12210.56 370
12211.60 391
12212.65 363
12213.69 386
12214.73 363
12215.78 437
12216.82 432
12217.87 359
12218.91 371
12219.95 352
12221.00 392
12222.04 362
12223.09 359
12224.13 406
12225.17 369
12226.22 348
12227.26 386
12228.31 371
12229.35 398
12230.40 439
12231.44 412
12232.49 384
12233.53 369
12234.58 394
12235.62 374
12236.67 388
12237.71 377
12238.76 347
12239.80 361
12240.85 387
12241.89 407
12242.94 372
12243.98 359
12245.03 406
12246.07 363
12247.12 364
12248.16 404
12249.21 363
12250.25 382
12251.30 344
12252.34 349
12253.39 337
12254.44 345
12255.48 349
12256.53 342
12257.57 341
12258.62 320
12259.67 342
12260.71 317
12261.76 292
12262.80 319
12263.85 338
12264.90 320
12265.94 320
12266.99 283
12268.03 334
12269.08 356
12270.13 390
12271.17 349
12272.22 358
12273.27 327
12274.31 354
12275.36 358
12276.41 364
12277.45 324
12278.50 387
12279.55 392
12280.59 324
12281.64 311
12282.69 346
12283.73 351
12284.78 329
12285.83 366
12286.87 322
12287.92 331
12288.97 326
12290.01 344
12291.06 366
12292.11 336
12293.16 320
12294.20 331
12295.25 316
12296.30 319
12297.35 351
12298.39 347
12299.44 377
12300.49 324
12301.54 366
12302.58 326
12303.63 324
12304.68 344
12305.73 333
12306.78 310
12307.82 339
12308.87 361
12309.92 350
12310.97 321
12312.02 326
12313.06 326
12314.11 322
12315.16 323
12316.21 304
12317.26 283
12318.31 306
12319.35 329
12320.40 300
12321.45 325
12322.50 301
12323.55 336
12324.60 329
12325.65 315
12326.69 335
12327.74 330
12328.79 296
12329.84 333
12330.89 333
12331.94 296
12332.99 325
12334.04 329
12335.09 302
12336.13 302
12337.18 291
12338.23 296
12339.28 297
12340.33 274
12341.38 297
12342.43 307
12343.48 312
12344.53 351
12345.58 345
12346.63 298
12347.68 322
12348.73 332
12349.78 297
12350.83 312
12351.88 298
12352.93 354
12353.98 303
12355.03 305
12356.08 270
12357.13 335
12358.18 342
12359.23 353
12360.28 327
12361.33 343
12362.38 374
12363.43 340
12364.48 280
12365.53 294
12366.58 334
12367.63 316
12368.68 324
12369.73 322
12370.78 357
12371.83 325
12372.88 346
12373.93 352
12374.98 341
12376.04 298
12377.09 323
12378.14 290
12379.19 356
12380.24 328
12381.29 301
12382.34 332
12383.39 321
12384.44 343
12385.49 332
12386.55 328
12387.60 328
12388.65 351
12389.70 359
12390.75 363
12391.80 372
12392.85 345
12393.91 353
12394.96 342
12396.01 369
12397.06 338
12398.11 357
12399.17 355
12400.22 368
12401.27 367
12402.32 346
12403.37 349
12404.42 363
12405.48 329
12406.53 336
12407.58 338
12408.63 340
12409.69 333
12410.74 362
12411.79 368
12412.84 357
12413.90 324
12414.95 345
12416.00 359
12417.05 397
12418.11 368
12419.16 322
12420.21 362
12421.26 376
12422.32 385
12423.37 362
12424.42 386
12425.48 370
12426.53 372
12427.58 370
12428.63 385
12429.69 432
12430.74 440
12431.79 423
12432.85 377
12433.90 363
12434.95 365
12436.01 421
12437.06 409
12438.11 392
12439.17 407
12440.22 412
12441.28 439
12442.33 365
12443.38 420
12444.44 377
12445.49 401
12446.54 424
12447.60 417
12448.65 401
12449.71 414
12450.76 434
12451.81 452
12452.87 439
12453.92 417
12454.98 441
12456.03 447
12457.08 437
12458.14 467
12459.19 455
12460.25 474
12461.30 470
12462.36 517
12463.41 497
12464.47 472
12465.52 558
12466.58 537
12467.63 576
12468.68 653
12469.74 690
12470.79 807
12471.85 936
12472.90 1010
12473.96 1164
12475.01 1188
12476.07 1208
12477.12 1163
12478.18 1073
12479.24 1016
12480.29 978
12481.35 845
12482.40 759
12483.46 721
12484.51 653
12485.57 614
12486.62 596
12487.68 585
12488.73 527
12489.79 540
12490.85 552
12491.90 534
12492.96 498
12494.01 474
12495.07 456
12496.13 463
12497.18 490
12498.24 504
12499.29 507
12500.35 440
12501.41 443
12502.46 448
12503.52 474
12504.57 432
12505.63 436
12506.69 430
12507.74 404
12508.80 395
12509.86 437
12510.91 427
12511.97 433
12513.03 367
12514.08 395
12515.14 437
12516.20 400
12517.25 407
12518.31 417
12519.37 428
12520.42 403
12521.48 398
12522.54 411
12523.60 391
12524.65 360
12525.71 385
12526.77 394
12527.82 432
12528.88 415
12529.94 393
12531.00 398
12532.05 435
12533.11 434
12534.17 398
12535.23 404
12536.28 458
12537.34 420
12538.40 400
12539.46 404
12540.52 447
12541.57 422
12542.63 397
12543.69 404
12544.75 437
12545.81 461
12546.86 503
12547.92 512
12548.98 476
12550.04 499
12551.10 597
12552.15 619
12553.21 611
12554.27 595
12555.33 648
12556.39 622
12557.45 650
12558.51 629
12559.56 571
12560.62 596
12561.68 536
12562.74 521
12563.80 523
12564.86 461
12565.92 471
12566.98 485
12568.03 503
12569.09 486
12570.15 448
12571.21 456
12572.27 427
12573.33 422
12574.39 455
12575.45 419
12576.51 441
12577.57 417
12578.63 447
12579.69 398
12580.75 466
12581.81 455
12582.87 420
12583.93 408
12584.98 501
12586.04 490
12587.10 412
12588.16 366
12589.22 460
12590.28 470
12591.34 427
12592.40 365
12593.46 387
12594.52 385
12595.58 434
12596.64 431
12597.70 370
12598.77 405
12599.83 403
12600.89 422
12601.95 437
12603.01 424
12604.07 412
12605.13 422
12606.19 427
12607.25 397
12608.31 387
12609.37 449
12610.43 424
12611.49 390
12612.55 463
12613.61 424
12614.68 476
12615.74 430
12616.80 441
12617.86 427
12618.92 435
12619.98 462
12621.04 441
12622.10 433
12623.16 391
12624.23 419
12625.29 418
12626.35 400
12627.41 437
12628.47 394
12629.53 395
12630.59 412
12631.66 396
12632.72 425
12633.78 379
12634.84 395
12635.90 384
12636.97 438
12638.03 376
12639.09 412
12640.15 409
12641.21 388
12642.28 375
12643.34 402
12644.40 401
12645.46 393
12646.52 402
12647.59 389
12648.65 385
12649.71 388
12650.77 434
12651.84 424
12652.90 423
12653.96 410
12655.03 389
12656.09 380
12657.15 427
12658.21 458
12659.28 417
12660.34 380
12661.40 421
12662.46 421
12663.53 449
12664.59 440
12665.65 450
12666.72 465
12667.78 464
12668.84 478
12669.91 420
12670.97 434
12672.03 464
12673.10 447
12674.16 394
12675.22 378
12676.29 434
12677.35 446
12678.42 442
12679.48 447
12680.54 479
12681.61 459
12682.67 460
12683.73 472
12684.80 483
12685.86 523
12686.93 513
12687.99 557
12689.05 532
12690.12 558
12691.18 494
12692.25 539
12693.31 546
12694.38 582
12695.44 554
12696.50 605
12697.57 652
12698.63 725
12699.70 749
12700.76 735
12701.83 768
12702.89 806
12703.96 723
12705.02 719
12706.09 718
12707.15 708
12708.22 662
12709.28 601
12710.35 603
12711.41 596
12712.48 573
12713.54 543
12714.61 526
12715.67 510
12716.74 535
12717.80 526
12718.87 544
12719.93 491
12721.00 438
12722.06 494
12723.13 507
12724.19 519
12725.26 459
12726.33 462
12727.39 485
12728.46 545
12729.52 496
12730.59 490
12731.66 453
12732.72 459
12733.79 466
12734.85 490
12735.92 478
12736.99 438
12738.05 506
12739.12 485
12740.18 457
12741.25 453
12742.32 474
12743.38 457
12744.45 442
12745.52 446
12746.58 386
12747.65 401
12748.72 433
12749.78 442
12750.85 417
12751.92 374
12752.98 372
12754.05 357
12755.12 381
12756.18 315
12757.25 354
12758.32 403
12759.38 401
12760.45 365
12761.52 374
12762.59 353
12763.65 349
12764.72 370
12765.79 378
12766.85 380
12767.92 350
12768.99 413
12770.06 382
12771.12 368
12772.19 364
12773.26 377
12774.33 340
12775.40 343
12776.46 333
12777.53 364
12778.60 390
12779.67 383
12780.73 377
12781.80 361
12782.87 397
12783.94 366
12785.01 352
12786.08 347
12787.14 368
12788.21 371
12789.28 389
12790.35 398
12791.42 429
12792.49 343
12793.55 380
12794.62 333
12795.69 347
12796.76 357
12797.83 357
12798.90 373
12799.97 349
12801.03 368
12802.10 386
12803.17 390
12804.24 383
12805.31 405
12806.38 341
12807.45 363
12808.52 372
12809.59 379
12810.66 389
12811.72 352
12812.79 351
12813.86 375
12814.93 365
12816.00 395
12817.07 408
12818.14 401
12819.21 392
12820.28 392
12821.35 358
12822.42 346
12823.49 384
12824.56 349
12825.63 397
12826.70 372
12827.77 351
12828.84 354
12829.91 368
12830.98 352
12832.05 340
12833.12 344
12834.19 365
12835.26 355
12836.33 332
12837.40 333
12838.47 287
12839.54 326
12840.61 305
12841.68 332
12842.75 316
12843.82 342
12844.89 354
12845.96 375
12847.04 348
12848.11 369
12849.18 350
12850.25 323
12851.32 309
12852.39 298
12853.46 350
12854.53 311
12855.60 325
12856.67 344
12857.75 347
12858.82 324
12859.89 319
12860.96 328
12862.03 307
12863.10 291
12864.17 330
12865.24 337
12866.32 332
12867.39 331
12868.46 329
12869.53 361
12870.60 322
12871.67 301
12872.75 328
12873.82 370
12874.89 301
12875.96 292
12877.03 314
12878.11 324
12879.18 311
12880.25 272
12881.32 293
12882.39 297
12883.47 279
12884.54 296
12885.61 303
12886.68 276
12887.76 272
12888.83 278
12889.90 302
12890.97 293
12892.05 279
12893.12 277
12894.19 310
12895.27 287
12896.34 273
12897.41 299
12898.48 320
12899.56 287
12900.63 298
12901.70 281
12902.78 299
12903.85 294
12904.92 305
12905.99 330
12907.07 297
12908.14 311
12909.21 278
12910.29 282
12911.36 276
12912.44 284
12913.51 329
12914.58 304
12915.66 278
12916.73 281
12917.80 276
12918.88 246
12919.95 267
12921.02 265
12922.10 295
12923.17 283
12924.25 274
12925.32 305
12926.39 290
12927.47 247
12928.54 271
12929.62 269
12930.69 283
12931.77 297
12932.84 289
12933.91 280
12934.99 267
12936.06 309
12937.14 276
12938.21 281
12939.29 289
12940.36 327
12941.44 324
12942.51 321
12943.59 261
12944.66 282
12945.73 300
12946.81 271
12947.88 283
12948.96 272
12950.03 256
12951.11 272
12952.18 293
12953.26 287
12954.34 261
12955.41 248
12956.49 284
12957.56 277
12958.64 263
12959.71 281
12960.79 314
12961.86 283
12962.94 274
12964.01 260
12965.09 295
12966.17 288
12967.24 258
12968.32 281
12969.39 257
12970.47 294
12971.54 282
12972.62 284
12973.70 260
12974.77 253
12975.85 267
12976.93 316
12978.00 274
12979.08 259
12980.15 293
12981.23 275
12982.31 281
12983.38 291
12984.46 266
12985.54 275
12986.61 271
12987.69 235
12988.77 261
12989.84 264
12990.92 290
12992.00 298
12993.07 305
12994.15 282
12995.23 325
12996.30 270
12997.38 288
12998.46 276
12999.53 257
13000.61 321
13001.69 311
13002.77 286
13003.84 290
13004.92 287
13006.00 306
13007.08 304
13008.15 303
13009.23 310
13010.31 284
13011.39 325
13012.46 305
13013.54 291
13014.62 302
13015.70 282
13016.77 279
13017.85 304
13018.93 267
13020.01 300
13021.09 349
13022.16 284
13023.24 269
13024.32 271
13025.40 323
13026.48 318
13027.56 324
13028.63 301
13029.71 303
13030.79 318
13031.87 283
13032.95 327
13034.03 340
13035.10 329
13036.18 350
13037.26 287
13038.34 324
13039.42 295
13040.50 249
13041.58 312
13042.66 309
13043.73 347
13044.81 314
13045.89 344
13046.97 386
13048.05 343
13049.13 339
13050.21 369
13051.29 352
13052.37 368
13053.45 355
13054.53 344
13055.61 338
13056.69 337
13057.76 355
13058.84 348
13059.92 355
13061.00 343
13062.08 318
13063.16 329
13064.24 328
13065.32 293
13066.40 308
13067.48 300
13068.56 304
13069.64 320
13070.72 302
13071.80 280
13072.88 300
13073.96 334
13075.04 280
13076.12 256
13077.20 291
13078.28 315
13079.36 311
13080.44 321
13081.53 282
13082.61 276
13083.69 290
13084.77 314
13085.85 313
13086.93 285
13088.01 285
13089.09 282
13090.17 308
13091.25 252
13092.33 272
13093.41 293
13094.49 321
13095.58 309
13096.66 295
13097.74 264
13098.82 306
13099.90 306
13100.98 328
13102.06 294
13103.14 289
13104.23 264
13105.31 277
13106.39 275
13107.47 270
13108.55 289
13109.63 275
13110.72 291
13111.80 270
13112.88 308
13113.96 294
13115.04 299
13116.13 264
13117.21 298
13118.29 338
13119.37 325
13120.45 337
13121.54 294
13122.62 270
13123.70 294
13124.78 307
13125.86 311
13126.95 293
13128.03 284
13129.11 269
13130.19 299
13131.28 302
13132.36 286
13133.44 290
13134.52 255
13135.61 315
13136.69 284
13137.77 275
13138.86 290
13139.94 280
13141.02 301
13142.11 294
13143.19 276
13144.27 265
13145.35 330
13146.44 300
13147.52 283
13148.60 275
13149.69 323
13150.77 283
13151.85 296
13152.94 302
13154.02 336
13155.10 333
13156.19 297
13157.27 354
13158.36 307
13159.44 330
13160.52 311
13161.61 319
13162.69 300
13163.77 300
13164.86 321
13165.94 278
13167.03 313
13168.11 285
13169.19 297
13170.28 310
13171.36 291
13172.45 260
13173.53 294
13174.62 278
13175.70 284
13176.79 282
13177.87 266
13178.95 298
13180.04 282
13181.12 302
13182.21 322
13183.29 267
13184.38 256
13185.46 279
13186.55 279
13187.63 321
13188.72 301
13189.80 320
13190.89 290
13191.97 317
13193.06 287
13194.14 295
13195.23 295
13196.31 303
13197.40 286
13198.48 288
13199.57 293
13200.65 293
13201.74 326
13202.83 319
13203.91 291
13205.00 310
13206.08 289
13207.17 264
13208.25 298
13209.34 289
13210.43 312
13211.51 321
13212.60 321
13213.68 290
13214.77 351
13215.86 301
13216.94 304
13218.03 289
13219.11 301
13220.20 258
13221.29 303
13222.37 307
13223.46 296
13224.55 290
13225.63 312
13226.72 305
13227.80 295
13228.89 306
13229.98 277
13231.06 305
13232.15 286
13233.24 294
13234.32 276
13235.41 295
13236.50 280
13237.59 320
13238.67 294
13239.76 262
13240.85 243
13241.93 280
13243.02 303
13244.11 292
13245.20 331
13246.28 347
13247.37 322
13248.46 244
13249.55 280
13250.63 304
13251.72 322
13252.81 328
13253.90 309
13254.98 325
13256.07 342
13257.16 341
13258.25 313
13259.33 329
13260.42 328
13261.51 327
13262.60 309
13263.69 330
13264.77 342
13265.86 325
13266.95 325
13268.04 328
13269.13 325
13270.22 353
13271.30 366
13272.39 349
13273.48 347
13274.57 324
13275.66 408
13276.75 373
13277.83 348
13278.92 360
13280.01 372
13281.10 367
13282.19 372
13283.28 342
13284.37 387
13285.46 351
13286.55 397
13287.63 359
13288.72 369
13289.81 390
13290.90 390
13291.99 387
13293.08 396
13294.17 413
13295.26 407
13296.35 372
13297.44 346
13298.53 397
13299.62 407
13300.71 378
13301.80 369
13302.89 377
13303.97 409
13305.06 421
13306.15 421
13307.24 413
13308.33 443
13309.42 420
13310.51 417
13311.60 396
13312.69 453
13313.78 431
13314.87 423
13315.96 346
13317.05 384
13318.14 388
13319.24 414
13320.33 392
13321.42 380
13322.51 409
13323.60 355
13324.69 370
13325.78 365
13326.87 406
13327.96 332
13329.05 357
13330.14 365
13331.23 366
13332.32 381
13333.41 397
13334.50 411
13335.60 366
13336.69 375
13337.78 372
13338.87 384
13339.96 416
13341.05 377
13342.14 404
13343.23 397
13344.32 360
13345.42 408
13346.51 384
13347.60 422
13348.69 419
13349.78 434
13350.87 410
13351.97 457
13353.06 395
13354.15 440
13355.24 408
13356.33 425
13357.42 418
13358.52 438
13359.61 448
13360.70 476
13361.79 436
13362.88 496
13363.98 542
13365.07 489
13366.16 512
13367.25 519
13368.35 515
13369.44 488
13370.53 505
13371.62 495
13372.72 508
13373.81 485
13374.90 428
13375.99 415
13377.09 427
13378.18 416
13379.27 407
13380.36 385
13381.46 336
13382.55 366
13383.64 386
13384.74 384
13385.83 350
13386.92 352
13388.02 385
13389.11 385
13390.20 359
13391.30 360
13392.39 354
13393.48 360
13394.58 346
13395.67 312
13396.76 367
13397.86 329
13398.95 380
13400.04 371
13401.14 359
13402.23 292
13403.32 369
13404.42 387
13405.51 368
13406.61 313
13407.70 341
13408.79 366
13409.89 331
13410.98 330
13412.08 299
13413.17 361
13414.26 354
13415.36 340
13416.45 328
13417.55 312
13418.64 339
13419.74 350
13420.83 351
13421.93 315
13423.02 340
13424.11 346
13425.21 336
13426.30 325
13427.40 324
13428.49 361
13429.59 383
13430.68 358
13431.78 354
13432.87 309
13433.97 352
13435.06 342
13436.16 335
13437.25 329
13438.35 336
13439.44 362
13440.54 399
13441.63 354
13442.73 330
13443.83 327
13444.92 354
13446.02 337
13447.11 343
13448.21 399
13449.30 368
13450.40 412
13451.49 358
13452.59 346
13453.69 333
13454.78 390
13455.88 373
13456.97 396
13458.07 424
13459.17 407
13460.26 414
13461.36 392
13462.45 349
13463.55 332
13464.65 383
13465.74 354
13466.84 438
13467.94 402
13469.03 399
13470.13 337
13471.23 387
13472.32 373
13473.42 375
13474.52 376
13475.61 393
13476.71 404
13477.81 355
13478.90 354
13480.00 373
13481.10 438
13482.19 430
13483.29 429
13484.39 379
13485.48 403
13486.58 380
13487.68 407
13488.78 415
13489.87 427
13490.97 440
13492.07 420
13493.17 417
13494.26 430
13495.36 409
13496.46 458
13497.56 493
13498.65 488
13499.75 459
13500.85 458
13501.95 501
13503.04 502
13504.14 493
13505.24 439
13506.34 476
13507.44 413
13508.53 442
13509.63 431
13510.73 426
13511.83 422
13512.93 417
13514.03 406
13515.12 333
13516.22 376
13517.32 399
13518.42 376
13519.52 335
13520.62 388
13521.71 346
13522.81 361
13523.91 358
13525.01 330
13526.11 313
13527.21 356
13528.31 350
13529.41 335
13530.51 335
13531.60 311
13532.70 301
13533.80 331
13534.90 355
13536.00 326
13537.10 338
13538.20 325
13539.30 336
13540.40 330
13541.50 342
13542.60 309
13543.70 344
13544.80 321
13545.90 322
13547.00 328
13548.09 302
13549.19 313
13550.29 290
13551.39 308
13552.49 298
13553.59 293
13554.69 279
13555.79 290
13556.89 283
13557.99 296
13559.09 294
13560.19 267
13561.29 288
13562.39 316
13563.50 309
13564.60 277
13565.70 295
13566.80 328
13567.90 282
13569.00 292
13570.10 337
13571.20 335
13572.30 307
13573.40 275
13574.50 276
13575.60 304
13576.70 307
13577.80 341
13578.90 299
13580.01 301
13581.11 330
13582.21 288
13583.31 269
13584.41 285
13585.51 280
13586.61 331
13587.71 312
13588.81 312
13589.92 284
13591.02 327
13592.12 343
13593.22 307
13594.32 332
13595.42 298
13596.53 309
13597.63 289
13598.73 323
13599.83 323
13600.93 270
13602.03 318
13603.14 332
13604.24 305
13605.34 297
13606.44 314
13607.54 339
13608.65 323
13609.75 315
13610.85 271
13611.95 300
13613.06 318
13614.16 330
13615.26 312
13616.36 319
13617.47 321
13618.57 298
13619.67 314
13620.77 275
13621.88 295
13622.98 320
13624.08 303
13625.18 293
13626.29 292
13627.39 273
13628.49 317
13629.60 268
13630.70 291
13631.80 281
13632.91 311
13634.01 330
13635.11 325
13636.21 278
13637.32 304
13638.42 345
13639.53 288
13640.63 287
13641.73 299
13642.84 291
13643.94 274
13645.04 337
13646.15 294
13647.25 281
13648.35 301
13649.46 316
13650.56 333
13651.67 357
13652.77 295
13653.87 273
13654.98 335
13656.08 288
13657.19 290
13658.29 285
13659.39 328
13660.50 322
13661.60 286
13662.71 266
13663.81 263
13664.92 289
13666.02 290
13667.12 264
13668.23 271
13669.33 309
13670.44 288
13671.54 290
13672.65 260
13673.75 281
13674.86 315
13675.96 312
13677.07 278
13678.17 304
13679.28 295
13680.38 331
13681.49 309
13682.59 307
13683.70 287
13684.80 305
13685.91 309
13687.01 309
13688.12 302
13689.22 296
13690.33 316
13691.44 335
13692.54 325
13693.65 314
13694.75 336
13695.86 316
13696.96 296
13698.07 290
13699.18 303
13700.28 329
13701.39 288
13702.49 312
13703.60 295
13704.71 324
13705.81 295
13706.92 305
13708.02 318
13709.13 288
13710.24 283
13711.34 352
13712.45 344
13713.56 311
13714.66 313
13715.77 310
13716.87 310
13717.98 356
13719.09 354
13720.19 331
13721.30 365
13722.41 369
13723.51 361
13724.62 300
13725.73 341
13726.84 371
13727.94 396
13729.05 381
13730.16 335
13731.26 354
13732.37 354
13733.48 341
13734.59 398
13735.69 382
13736.80 381
13737.91 420
13739.01 381
13740.12 394
13741.23 354
13742.34 384
13743.45 425
13744.55 387
13745.66 410
13746.77 402
13747.88 447
13748.98 429
13750.09 395
13751.20 360
13752.31 416
13753.42 456
13754.52 431
13755.63 424
13756.74 423
13757.85 476
13758.96 453
13760.06 419
13761.17 468
13762.28 522
13763.39 528
13764.50 523
13765.61 561
13766.72 533
13767.82 587
13768.93 571
13770.04 643
13771.15 627
13772.26 630
13773.37 584
13774.48 637
13775.59 633
13776.69 577
13777.80 634
13778.91 586
13780.02 540
13781.13 472
13782.24 480
13783.35 491
13784.46 453
13785.57 427
13786.68 439
13787.79 432
13788.90 427
13790.01 426
13791.12 394
13792.22 376
13793.33 386
13794.44 421
13795.55 398
13796.66 426
13797.77 366
13798.88 386
13799.99 389
13801.10 384
13802.21 391
13803.32 377
13804.43 460
13805.54 426
13806.65 424
13807.76 417
13808.87 422
13809.98 406
13811.09 369
13812.20 373
13813.32 371
13814.43 406
13815.54 417
13816.65 412
13817.76 349
13818.87 376
13819.98 388
13821.09 343
13822.20 378
13823.31 408
13824.42 372
13825.53 375
13826.64 394
13827.76 372
13828.87 380
13829.98 378
13831.09 393
13832.20 377
13833.31 320
13834.42 352
13835.53 386
13836.65 325
13837.76 364
13838.87 359
13839.98 391
13841.09 374
13842.20 367
13843.31 348
13844.43 378
13845.54 336
13846.65 358
13847.76 417
13848.87 392
13849.99 373
13851.10 365
13852.21 385
13853.32 380
13854.43 377
13855.55 387
13856.66 383
13857.77 367
13858.88 378
13859.99 389
13861.11 421
13862.22 439
13863.33 367
13864.44 381
13865.56 396
13866.67 390
13867.78 355
13868.89 383
13870.01 374
13871.12 366
13872.23 388
13873.35 414
13874.46 398
13875.57 394
13876.68 387
13877.80 414
13878.91 393
13880.02 373
13881.14 423
13882.25 465
13883.36 445
13884.48 411
13885.59 456
13886.70 497
13887.82 474
13888.93 482
13890.04 446
13891.16 460
13892.27 500
13893.39 489
13894.50 530
13895.61 481
13896.73 500
13897.84 490
13898.95 484
13900.07 449
13901.18 430
13902.30 442
13903.41 394
13904.52 365
13905.64 393
13906.75 410
13907.87 410
13908.98 389
13910.10 362
13911.21 410
13912.32 392
13913.44 367
13914.55 409
13915.67 382
13916.78 366
13917.90 375
13919.01 342
13920.13 328
13921.24 329
13922.36 362
13923.47 376
13924.59 352
13925.70 343
13926.82 378
13927.93 381
13929.05 321
13930.16 337
13931.28 335
13932.39 339
13933.51 383
13934.62 368
13935.74 348
13936.85 356
13937.97 352
13939.08 362
13940.20 354
13941.32 300
13942.43 341
13943.55 341
13944.66 307
13945.78 309
13946.89 300
13948.01 346
13949.13 327
13950.24 318
13951.36 341
13952.47 350
13953.59 334
13954.71 358
13955.82 358
13956.94 338
13958.05 294
13959.17 340
13960.29 318
13961.40 312
13962.52 303
13963.64 309
13964.75 341
13965.87 335
13966.99 338
13968.10 379
13969.22 335
13970.34 299
13971.45 313
13972.57 336
13973.69 303
13974.80 330
13975.92 348
13977.04 363
13978.16 318
13979.27 305
13980.39 309
13981.51 305
13982.62 266
13983.74 346
13984.86 327
13985.98 355
13987.09 288
13988.21 325
13989.33 305
13990.45 316
13991.56 309
13992.68 340
13993.80 318
13994.92 294
13996.03 336
13997.15 334
13998.27 285
13999.39 269
14000.51 350
14001.62 337
14002.74 327
14003.86 294
14004.98 295
14006.10 324
14007.21 342
14008.33 303
14009.45 309
14010.57 300
14011.69 325
14012.81 301
14013.93 285
14015.04 294
14016.16 291
14017.28 328
14018.40 303
14019.52 333
14020.64 288
14021.76 305
14022.87 307
14023.99 312
14025.11 253
14026.23 299
14027.35 309
14028.47 340
14029.59 282
14030.71 282
14031.83 306
14032.95 318
14034.07 316
14035.19 303
14036.30 294
14037.42 292
14038.54 360
14039.66 314
14040.78 305
14041.90 286
14043.02 336
14044.14 305
14045.26 306
14046.38 327
14047.50 289
14048.62 322
14049.74 347
14050.86 286
14051.98 294
14053.10 300
14054.22 282
14055.34 335
14056.46 337
14057.58 323
14058.70 336
14059.82 340
14060.94 304
14062.06 324
14063.18 342
14064.30 333
14065.43 347
14066.55 321
14067.67 292
14068.79 321
14069.91 308
14071.03 296
14072.15 351
14073.27 304
14074.39 326
14075.51 323
14076.63 341
14077.75 308
14078.88 346
14080.00 375
14081.12 380
14082.24 384
14083.36 331
14084.48 380
14085.60 396
14086.72 357
14087.85 366
14088.97 375
14090.09 416
14091.21 393
14092.33 433
14093.45 426
14094.58 415
14095.70 437
14096.82 411
14097.94 430
14099.06 417
14100.19 458
14101.31 430
14102.43 404
14103.55 373
14104.67 393
14105.80 419
14106.92 379
14108.04 365
14109.16 334
14110.28 320
14111.41 314
14112.53 324
14113.65 300
14114.77 326
14115.90 326
14117.02 317
14118.14 310
14119.27 311
14120.39 331
14121.51 339
14122.63 357
14123.76 323
14124.88 331
14126.00 329
14127.13 326
14128.25 299
14129.37 317
14130.50 320
14131.62 303
14132.74 299
14133.86 301
14134.99 316
14136.11 320
14137.24 314
14138.36 303
14139.48 314
14140.61 301
14141.73 292
14142.85 298
14143.98 304
14145.10 279
14146.22 278
14147.35 308
14148.47 306
14149.60 273
14150.72 271
14151.84 273
14152.97 300
14154.09 287
14155.22 281
14156.34 295
14157.46 284
14158.59 290
14159.71 306
14160.84 302
14161.96 261
14163.09 288
14164.21 316
14165.34 294
14166.46 279
14167.58 317
14168.71 323
14169.83 318
14170.96 301
14172.08 295
14173.21 282
14174.33 295
14175.46 306
14176.58 284
14177.71 282
14178.83 303
14179.96 303
14181.08 244
14182.21 286
14183.33 267
14184.46 266
14185.59 237
14186.71 279
14187.84 290
14188.96 286
14190.09 273
14191.21 267
14192.34 305
14193.46 288
14194.59 281
14195.72 255
14196.84 281
14197.97 265
14199.09 288
14200.22 260
14201.35 298
14202.47 301
14203.60 296
14204.72 279
14205.85 290
14206.98 239
14208.10 253
14209.23 259
14210.35 262
14211.48 221
14212.61 232
14213.73 280
14214.86 252
14215.99 244
14217.11 277
14218.24 286
14219.37 233
14220.49 267
14221.62 279
14222.75 264
14223.87 272
14225.00 258
14226.13 254
14227.26 234
14228.38 263
14229.51 230
14230.64 221
14231.76 236
14232.89 249
14234.02 224
14235.15 264
14236.27 231
14237.40 243
14238.53 251
14239.66 237
14240.78 258
14241.91 277
14243.04 265
14244.17 235
14245.29 230
14246.42 253
14247.55 259
14248.68 282
14249.81 266
14250.93 245
14252.06 229
14253.19 238
14254.32 270
14255.45 277
14256.57 240
14257.70 243
14258.83 242
14259.96 246
14261.09 236
14262.22 246
14263.34 258
14264.47 240
14265.60 244
14266.73 277
14267.86 233
14268.99 240
14270.12 223
14271.24 257
14272.37 238
14273.50 243
14274.63 251
14275.76 264
14276.89 266
14278.02 239
14279.15 229
14280.28 261
14281.41 237
14282.54 239
14283.66 261
14284.79 212
14285.92 253
14287.05 245
14288.18 252
14289.31 271
14290.44 256
14291.57 236
14292.70 246
14293.83 278
14294.96 216
14296.09 243
14297.22 216
14298.35 245
14299.48 222
14300.61 263
14301.74 244
14302.87 282
14304.00 219
14305.13 251
14306.26 223
14307.39 219
14308.52 257
14309.65 254
14310.78 270
14311.91 237
14313.04 246
14314.17 245
14315.30 250
14316.43 242
14317.56 269
14318.69 225
14319.82 230
14320.96 259
14322.09 252
14323.22 231
14324.35 218
14325.48 212
14326.61 246
14327.74 261
14328.87 254
14330.00 214
14331.13 207
14332.27 220
14333.40 228
14334.53 251
14335.66 228
14336.79 237
14337.92 237
14339.05 274
14340.18 218
14341.32 227
14342.45 252
14343.58 254
14344.71 228
14345.84 239
14346.98 299
14348.11 252
14349.24 235
14350.37 231
14351.50 244
14352.63 233
14353.77 233
14354.90 241
14356.03 229
14357.16 219
14358.30 240
14359.43 264
14360.56 254
14361.69 245
14362.82 247
14363.96 203
14365.09 229
14366.22 256
14367.35 240
14368.49 251
14369.62 224
14370.75 239
14371.89 200
14373.02 218
14374.15 239
14375.28 246
14376.42 255
14377.55 230
14378.68 230
14379.82 224
14380.95 222
14382.08 200
14383.22 229
14384.35 243
14385.48 234
14386.62 228
14387.75 240
14388.88 251
14390.02 240
14391.15 213
14392.28 225
14393.42 222
14394.55 263
14395.68 225
14396.82 240
14397.95 221
14399.09 221
14400.22 253
14401.35 210
14402.49 258
14403.62 251
14404.76 219
14405.89 230
14407.02 251
14408.16 223
14409.29 233
14410.43 268
14411.56 239
14412.70 226
14413.83 238
14414.96 241
14416.10 267
14417.23 238
14418.37 222
14419.50 272
14420.64 238
14421.77 245
14422.91 256
14424.04 281
14425.18 259
14426.31 272
14427.45 255
14428.58 262
14429.72 293
14430.85 305
14431.99 289
14433.12 255
14434.26 269
14435.39 290
14436.53 288
14437.66 237
14438.80 243
14439.93 273
14441.07 289
14442.20 281
14443.34 288
14444.48 240
14445.61 268
14446.75 256
14447.88 277
14449.02 249
14450.15 247
14451.29 242
14452.43 268
14453.56 257
14454.70 236
14455.83 251
14456.97 234
14458.11 271
14459.24 250
14460.38 240
14461.52 255
14462.65 257
14463.79 231
14464.93 239
14466.06 248
14467.20 272
14468.33 262
14469.47 289
14470.61 255
14471.74 217
14472.88 269
14474.02 219
14475.16 254
14476.29 265
14477.43 284
14478.57 254
14479.70 269
14480.84 278
14481.98 280
14483.11 294
14484.25 253
14485.39 308
14486.53 302
14487.66 302
14488.80 250
14489.94 310
14491.08 256
14492.21 285
14493.35 260
14494.49 256
14495.63 291
14496.76 295
14497.90 341
14499.04 313
14500.18 282
14501.31 302
14502.45 312
14503.59 328
14504.73 349
14505.87 324
14507.01 359
14508.14 324
14509.28 332
14510.42 335
14511.56 345
14512.70 342
14513.83 373
14514.97 363
14516.11 331
14517.25 337
14518.39 382
14519.53 352
14520.67 342
14521.80 332
14522.94 315
14524.08 354
14525.22 330
14526.36 360
14527.50 330
14528.64 289
14529.78 306
14530.92 301
14532.05 262
14533.19 294
14534.33 301
14535.47 299
14536.61 302
14537.75 321
14538.89 293
14540.03 238
14541.17 294
14542.31 276
14543.45 267
14544.59 270
14545.73 265
14546.87 292
14548.01 281
14549.15 258
14550.29 251
14551.43 300
14552.57 219
14553.71 241
14554.85 263
14555.99 271
14557.13 270
14558.27 277
14559.41 227
14560.55 273
14561.69 251
14562.83 300
14563.97 291
14565.11 282
14566.25 250
14567.39 272
14568.53 321
14569.67 276
14570.81 265
14571.95 255
14573.09 249
14574.23 295
14575.37 272
14576.51 232
14577.66 255
14578.80 283
14579.94 265
14581.08 260
14582.22 264
14583.36 259
14584.50 285
14585.64 275
14586.78 300
14587.93 273
14589.07 281
14590.21 275
14591.35 279
14592.49 266
14593.63 281
14594.77 264
14595.92 250
14597.06 269
14598.20 275
14599.34 290
14600.48 272
14601.62 267
14602.77 295
14603.91 333
14605.05 314
14606.19 290
14607.33 335
14608.48 316
14609.62 323
14610.76 278
14611.90 280
14613.04 327
14614.19 288
14615.33 284
14616.47 296
14617.61 296
14618.76 353
14619.90 316
14621.04 312
14622.18 372
14623.33 359
14624.47 391
14625.61 331
14626.76 341
14627.90 397
14629.04 355
14630.18 390
14631.33 412
14632.47 397
14633.61 447
14634.76 426
14635.90 398
14637.04 361
14638.19 356
14639.33 343
14640.47 337
14641.62 324
14642.76 335
14643.90 312
14645.05 274
14646.19 341
14647.33 346
14648.48 308
14649.62 306
14650.76 305
14651.91 263
14653.05 275
14654.20 287
14655.34 282
14656.48 267
14657.63 274
14658.77 253
14659.92 245
14661.06 266
14662.20 252
14663.35 236
14664.49 234
14665.64 272
14666.78 270
14667.93 218
14669.07 241
14670.22 281
14671.36 282
14672.50 310
14673.65 259
14674.79 231
14675.94 225
14677.08 223
14678.23 224
14679.37 237
14680.52 249
14681.66 251
14682.81 253
14683.95 222
14685.10 231
14686.24 207
14687.39 232
14688.53 235
14689.68 238
14690.82 236
14691.97 239
14693.12 208
14694.26 227
14695.41 229
14696.55 199
14697.70 225
14698.84 246
14699.99 243
14701.13 188
14702.28 197
14703.43 201
14704.57 238
14705.72 201
14706.86 212
14708.01 199
14709.16 247
14710.30 247
14711.45 201
14712.59 211
14713.74 212
14714.89 207
14716.03 212
14717.18 224
14718.33 183
14719.47 210
14720.62 225
14721.77 238
14722.91 189
14724.06 201
14725.21 239
14726.35 226
14727.50 233
14728.65 189
14729.79 231
14730.94 226
14732.09 193
14733.23 177
14734.38 207
14735.53 228
14736.67 192
14737.82 207
14738.97 206
14740.12 199
14741.26 215
14742.41 193
14743.56 237
14744.71 213
14745.85 236
14747.00 240
14748.15 204
14749.30 200
14750.44 210
14751.59 206
14752.74 226
14753.89 195
14755.03 202
14756.18 221
14757.33 206
14758.48 211
14759.63 183
14760.77 201
14761.92 199
14763.07 174
14764.22 166
14765.37 212
14766.52 190
14767.66 190
14768.81 224
14769.96 220
14771.11 228
14772.26 223
14773.41 201
14774.55 201
14775.70 205
14776.85 220
14778.00 203
14779.15 198
14780.30 184
14781.45 216
14782.60 219
14783.74 225
14784.89 203
14786.04 179
14787.19 215
14788.34 219
14789.49 205
14790.64 198
14791.79 154
14792.94 184
14794.09 195
14795.24 212
14796.39 222
14797.54 179
14798.69 184
14799.83 199
14800.98 181
14802.13 206
14803.28 202
14804.43 185
14805.58 199
14806.73 184
14807.88 193
14809.03 183
14810.18 192
14811.33 185
14812.48 174
14813.63 169
14814.78 172
14815.93 166
14817.08 185
14818.23 184
14819.38 186
14820.53 192
14821.69 181
14822.84 190
14823.99 183
14825.14 187
14826.29 175
14827.44 170
14828.59 174
14829.74 207
14830.89 196
14832.04 182
14833.19 192
14834.34 176
14835.49 175
14836.65 184
14837.80 173
14838.95 146
14840.10 149
14841.25 174
14842.40 186
14843.55 184
14844.70 165
14845.85 168
14847.01 200
14848.16 192
14849.31 173
14850.46 150
14851.61 195
14852.76 181
14853.92 174
14855.07 173
14856.22 158
14857.37 161
14858.52 166
14859.67 202
14860.83 154
14861.98 191
14863.13 181
14864.28 189
14865.44 179
14866.59 162
14867.74 188
14868.89 182
14870.04 175
14871.20 183
14872.35 183
14873.50 169
14874.65 138
14875.81 160
14876.96 205
14878.11 170
14879.26 183
14880.42 191
14881.57 152
14882.72 179
14883.88 173
14885.03 181
14886.18 179
14887.33 175
14888.49 170
14889.64 175
14890.79 215
14891.95 202
14893.10 160
14894.25 145
14895.41 197
14896.56 193
14897.71 162
14898.87 179
14900.02 171
14901.17 165
14902.33 185
14903.48 199
14904.63 176
14905.79 178
14906.94 197
14908.10 180
14909.25 186
14910.40 197
14911.56 172
14912.71 174
14913.87 180
14915.02 173
14916.17 190
14917.33 187
14918.48 190
14919.64 185
14920.79 162
14921.94 172
14923.10 199
14924.25 202
14925.41 184
14926.56 184
14927.72 185
14928.87 187
14930.03 177
14931.18 175
14932.34 186
14933.49 185
14934.65 174
14935.80 167
14936.96 174
14938.11 171
14939.27 189
14940.42 197
14941.58 162
14942.73 190
14943.89 188
14945.04 218
14946.20 205
14947.35 157
14948.51 202
14949.66 213
14950.82 187
14951.97 192
14953.13 202
14954.28 198
14955.44 221
14956.60 177
14957.75 196
14958.91 202
14960.06 210
14961.22 227
14962.37 229
14963.53 171
14964.69 187
14965.84 245
14967.00 217
14968.16 208
14969.31 169
14970.47 208
14971.62 201
14972.78 206
14973.94 173
14975.09 199
14976.25 195
14977.41 176
14978.56 169
14979.72 170
14980.88 186
14982.03 204
14983.19 185
14984.35 178
14985.50 180
14986.66 198
14987.82 172
14988.97 185
14990.13 175
14991.29 163
14992.44 173
14993.60 200
14994.76 172
14995.92 174
14997.07 183
14998.23 196
14999.39 174
15000.55 176
15001.70 191
15002.86 188
15004.02 202
15005.18 200
15006.33 170
15007.49 186
15008.65 183
15009.81 199
15010.96 177
15012.12 166
15013.28 203
15014.44 175
15015.60 172
15016.75 159
15017.91 181
15019.07 193
15020.23 138
15021.39 153
15022.54 151
15023.70 183
15024.86 177
15026.02 180
15027.18 220
15028.34 197
15029.49 168
15030.65 184
15031.81 177
15032.97 159
15034.13 175
15035.29 200
15036.45 191
15037.61 177
15038.76 196
15039.92 165
15041.08 181
15042.24 164
15043.40 180
15044.56 161
15045.72 190
15046.88 172
15048.04 180
15049.20 193
15050.36 166
15051.51 216
15052.67 190
15053.83 175
15054.99 143
15056.15 162
15057.31 154
15058.47 170
15059.63 195
15060.79 166
15061.95 168
15063.11 184
15064.27 179
15065.43 159
15066.59 163
15067.75 181
15068.91 159
15070.07 176
15071.23 176
15072.39 166
15073.55 170
15074.71 156
15075.87 166
15077.03 142
15078.19 172
15079.35 195
15080.51 176
15081.67 185
15082.83 163
15083.99 181
15085.16 199
15086.32 214
15087.48 155
15088.64 162
15089.80 156
15090.96 181
15092.12 175
15093.28 163
15094.44 184
15095.60 203
15096.76 175
15097.93 161
15099.09 201
15100.25 175
15101.41 170
15102.57 182
15103.73 193
15104.89 173
15106.05 188
15107.22 173
15108.38 159
15109.54 173
15110.70 198
15111.86 182
15113.02 173
15114.19 165
15115.35 175
15116.51 184
15117.67 181
15118.83 156
15120.00 178
15121.16 192
15122.32 181
15123.48 161
15124.64 157
15125.81 171
15126.97 175
15128.13 160
15129.29 208
15130.46 156
15131.62 163
15132.78 163
15133.94 190
15135.11 160
15136.27 176
15137.43 181
15138.59 216
15139.76 174
15140.92 183
15142.08 142
15143.25 164
15144.41 159
15145.57 200
15146.73 184
15147.90 188
15149.06 180
15150.22 201
15151.39 189
15152.55 190
15153.71 162
15154.88 193
15156.04 186
15157.20 172
15158.37 164
15159.53 189
15160.69 176
15161.86 162
15163.02 192
15164.19 178
15165.35 175
15166.51 156
15167.68 177
15168.84 162
15170.00 173
15171.17 191
15172.33 177
15173.50 171
15174.66 181
15175.83 165
15176.99 197
15178.15 201
15179.32 183
15180.48 197
15181.65 195
15182.81 154
15183.98 153
15185.14 186
15186.30 170
15187.47 183
15188.63 191
15189.80 216
15190.96 198
15192.13 173
15193.29 192
15194.46 171
15195.62 208
15196.79 172
15197.95 198
15199.12 207
15200.28 183
15201.45 211
15202.61 220
15203.78 193
15204.94 198
15206.11 199
15207.27 186
15208.44 191
15209.61 201
15210.77 198
15211.94 194
15213.10 193
15214.27 190
15215.43 208
15216.60 216
15217.76 203
15218.93 184
15220.10 229
15221.26 197
15222.43 204
15223.59 196
15224.76 219
15225.93 207
15227.09 199
15228.26 206
15229.42 214
15230.59 241
15231.76 223
15232.92 218
15234.09 215
15235.26 232
15236.42 208
15237.59 224
15238.76 196
15239.92 219
15241.09 183
15242.26 204
15243.42 211
15244.59 198
15245.76 194
15246.92 215
15248.09 206
15249.26 177
15250.42 194
15251.59 194
15252.76 188
15253.93 192
15255.09 196
15256.26 215
15257.43 203
15258.60 167
15259.76 190
15260.93 164
15262.10 183
15263.26 166
15264.43 163
15265.60 181
15266.77 187
15267.94 219
15269.10 218
15270.27 192
15271.44 187
15272.61 203
15273.77 166
15274.94 183
15276.11 188
15277.28 199
15278.45 206
15279.62 203
15280.78 206
15281.95 191
15283.12 194
15284.29 173
15285.46 190
15286.62 158
15287.79 161
15288.96 174
15290.13 187
15291.30 147
15292.47 187
15293.64 190
15294.81 209
15295.97 197
15297.14 178
15298.31 147
15299.48 168
15300.65 165
15301.82 175
15302.99 188
15304.16 179
15305.33 170
15306.49 186
15307.66 202
15308.83 168
15310.00 179
15311.17 165
15312.34 196
15313.51 187
15314.68 188
15315.85 168
15317.02 173
15318.19 172
15319.36 179
15320.53 204
15321.70 177
15322.87 174
15324.04 202
15325.21 182
15326.38 168
15327.55 197
15328.72 183
15329.89 189
15331.06 173
15332.23 191
15333.40 186
15334.57 196
15335.74 168
15336.91 190
15338.08 199
15339.25 179
15340.42 179
15341.59 161
15342.76 174
15343.93 152
15345.10 196
15346.27 168
15347.44 180
15348.62 160
15349.79 150
15350.96 143
15352.13 177
15353.30 165
15354.47 166
15355.64 160
15356.81 157
15357.98 142
15359.15 156
15360.33 192
15361.50 183
15362.67 206
15363.84 176
15365.01 175
15366.18 177
15367.35 168
15368.53 176
15369.70 192
15370.87 199
15372.04 203
15373.21 181
15374.38 162
15375.56 182
15376.73 178
15377.90 184
15379.07 172
15380.24 207
15381.42 218
15382.59 191
15383.76 203
15384.93 182
15386.10 176
15387.28 184
15388.45 180
15389.62 203
15390.79 228
15391.97 209
15393.14 218
15394.31 198
15395.48 210
15396.66 206
15397.83 236
15399.00 216
15400.17 189
15401.35 193
15402.52 191
15403.69 200
15404.87 182
15406.04 189
15407.21 164
15408.39 201
15409.56 169
15410.73 187
15411.91 166
15413.08 202
15414.25 211
15415.42 197
15416.60 176
15417.77 176
15418.95 183
15420.12 187
15421.29 178
15422.47 194
15423.64 174
15424.81 166
15425.99 194
15427.16 186
15428.33 186
15429.51 146
15430.68 183
15431.86 173
15433.03 179
15434.20 149
15435.38 172
15436.55 157
15437.73 185
15438.90 152
15440.08 173
15441.25 174
15442.42 177
15443.60 197
15444.77 159
15445.95 160
15447.12 165
15448.30 160
15449.47 177
15450.65 190
15451.82 190
15453.00 172
15454.17 179
15455.35 170
15456.52 173
15457.70 184
15458.87 181
15460.05 180
15461.22 155
15462.40 159
15463.57 141
15464.75 152
15465.92 177
15467.10 183
15468.27 185
15469.45 166
15470.62 164
15471.80 171
15472.97 192
15474.15 189
15475.33 176
15476.50 164
15477.68 171
15478.85 178
15480.03 181
15481.20 154
15482.38 167
15483.56 170
15484.73 195
15485.91 173
15487.08 159
15488.26 170
15489.44 171
15490.61 167
15491.79 161
15492.97 183
15494.14 173
15495.32 207
15496.49 196
15497.67 193
15498.85 159
15500.02 195
15501.20 217
15502.38 207
15503.55 191
15504.73 183
15505.91 178
15507.08 158
15508.26 166
15509.44 177
15510.62 187
15511.79 193
15512.97 199
15514.15 162
15515.32 166
15516.50 167
15517.68 176
15518.86 169
15520.03 173
15521.21 182
15522.39 204
15523.57 206
15524.74 193
15525.92 181
15527.10 191
15528.28 171
15529.45 177
15530.63 190
15531.81 200
15532.99 186
15534.16 193
15535.34 192
15536.52 189
15537.70 185
15538.88 166
15540.06 181
15541.23 199
15542.41 202
15543.59 184
15544.77 183
15545.95 175
15547.12 173
15548.30 193
15549.48 182
15550.66 212
15551.84 206
15553.02 170
15554.20 200
15555.37 195
15556.55 181
15557.73 209
15558.91 210
15560.09 208
15561.27 202
15562.45 194
15563.63 196
15564.81 195
15565.98 204
15567.16 182
15568.34 189
15569.52 180
15570.70 203
15571.88 200
15573.06 197
15574.24 183
15575.42 177
15576.60 207
15577.78 205
15578.96 199
15580.14 196
15581.32 189
15582.50 207
15583.68 222
15584.86 191
15586.04 198
15587.22 191
15588.40 226
15589.58 206
15590.76 211
15591.94 209
15593.12 201
15594.30 218
15595.48 235
15596.66 179
15597.84 205
15599.02 217
15600.20 235
15601.38 224
15602.56 235
15603.74 209
15604.92 245
15606.10 203
15607.28 209
15608.46 220
15609.64 251
15610.82 253
15612.00 206
15613.19 234
15614.37 242
15615.55 222
15616.73 194
15617.91 203
15619.09 266
15620.27 261
15621.45 254
15622.63 245
15623.82 226
15625.00 233
15626.18 254
15627.36 217
15628.54 240
15629.72 239
15630.90 226
15632.09 223
15633.27 247
15634.45 264
15635.63 217
15636.81 245
15637.99 286
15639.18 276
15640.36 231
15641.54 212
15642.72 252
15643.90 256
15645.09 247
15646.27 277
15647.45 271
15648.63 251
15649.82 267
15651.00 288
15652.18 276
15653.36 273
15654.54 310
15655.73 310
15656.91 305
15658.09 291
15659.28 277
15660.46 297
15661.64 291
15662.82 262
15664.01 288
15665.19 319
15666.37 268
15667.55 296
15668.74 269
15669.92 314
15671.10 306
15672.29 275
15673.47 243
15674.65 275
15675.84 262
15677.02 254
15678.20 288
15679.39 285
15680.57 270
15681.75 250
15682.94 293
15684.12 277
15685.30 279
15686.49 288
15687.67 314
15688.86 272
15690.04 289
15691.22 291
15692.41 278
15693.59 309
15694.78 331
15695.96 317
15697.14 300
15698.33 302
15699.51 349
15700.70 308
15701.88 335
15703.06 307
15704.25 352
15705.43 357
15706.62 386
15707.80 358
15708.99 377
15710.17 401
15711.36 397
15712.54 385
15713.73 399
15714.91 391
15716.09 441
15717.28 411
15718.46 393
15719.65 369
15720.83 365
15722.02 382
15723.20 354
15724.39 378
15725.57 384
15726.76 392
15727.95 345
15729.13 346
15730.32 371
15731.50 365
15732.69 314
15733.87 348
15735.06 391
15736.24 345
15737.43 339
15738.61 354
15739.80 382
15740.99 385
15742.17 329
15743.36 409
15744.54 420
15745.73 386
15746.92 378
15748.10 367
15749.29 366
15750.47 361
15751.66 377
15752.85 391
15754.03 402
15755.22 367
15756.40 333
15757.59 350
15758.78 364
15759.96 338
15761.15 345
15762.34 346
15763.52 349
15764.71 327
15765.90 337
15767.08 328
15768.27 332
15769.46 351
15770.64 357
15771.83 320
15773.02 331
15774.20 318
15775.39 345
15776.58 338
15777.77 296
15778.95 335
15780.14 300
15781.33 281
15782.51 299
15783.70 328
15784.89 312
15786.08 329
15787.26 314
15788.45 307
15789.64 310
15790.83 254
15792.01 301
15793.20 272
15794.39 285
15795.58 301
15796.77 319
15797.95 281
15799.14 269
15800.33 285
15801.52 280
15802.71 250
15803.89 257
15805.08 275
15806.27 288
15807.46 286
15808.65 257
15809.84 261
15811.02 227
15812.21 273
15813.40 242
15814.59 257
15815.78 255
15816.97 243
15818.15 240
15819.34 234
15820.53 247
15821.72 245
15822.91 213
15824.10 228
15825.29 267
15826.48 231
15827.67 209
15828.85 244
15830.04 236
15831.23 231
15832.42 219
15833.61 247
15834.80 224
15835.99 220
15837.18 226
15838.37 259
15839.56 258
15840.75 222
15841.94 257
15843.13 257
15844.32 265
15845.51 237
15846.70 237
15847.89 256
15849.08 255
15850.27 258
15851.46 283
15852.65 249
15853.84 216
15855.03 243
15856.22 252
15857.41 211
15858.60 238
15859.79 247
15860.98 250
15862.17 265
15863.36 270
15864.55 256
15865.74 229
15866.93 287
15868.12 266
15869.31 251
15870.50 255
15871.69 222
15872.88 235
15874.07 231
15875.26 233
15876.45 263
15877.64 264
15878.84 255
15880.03 241
15881.22 256
15882.41 251
15883.60 242
15884.79 256
15885.98 223
15887.17 279
15888.36 272
15889.56 233
15890.75 241
15891.94 248
15893.13 231
15894.32 291
15895.51 258
15896.71 253
15897.90 258
15899.09 276
15900.28 268
15901.47 262
15902.66 246
15903.86 251
15905.05 243
15906.24 265
15907.43 259
15908.62 258
15909.82 282
15911.01 264
15912.20 273
15913.39 261
15914.58 281
15915.78 261
15916.97 290
15918.16 279
15919.35 277
15920.55 284
15921.74 265
15922.93 281
15924.12 245
15925.32 282
15926.51 268
15927.70 270
15928.90 261
15930.09 281
15931.28 296
15932.47 275
15933.67 246
15934.86 245
15936.05 257
15937.25 245
15938.44 250
15939.63 246
15940.83 255
15942.02 265
15943.21 243
15944.41 242
15945.60 234
15946.79 214
15947.99 222
15949.18 236
15950.37 226
15951.57 229
15952.76 237
15953.96 237
15955.15 211
15956.34 234
15957.54 204
15958.73 218
15959.92 212
15961.12 223
15962.31 220
15963.51 214
15964.70 215
15965.90 232
15967.09 221
15968.28 211
15969.48 212
15970.67 214
15971.87 216
15973.06 181
15974.26 177
15975.45 190
15976.65 208
15977.84 171
15979.03 200
15980.23 192
15981.42 191
15982.62 188
15983.81 189
15985.01 188
15986.20 180
15987.40 207
15988.59 180
15989.79 191
15990.98 200
15992.18 206
15993.37 182
15994.57 170
15995.77 168
15996.96 181
15998.16 170
15999.35 173
16000.55 184
16001.74 177
16002.94 154
16004.13 181
16005.33 173
16006.53 200
16007.72 193
16008.92 195
16010.11 177
16011.31 186
16012.51 196
16013.70 203
16014.90 192
16016.09 195
16017.29 202
16018.49 203
16019.68 167
16020.88 200
16022.07 191
16023.27 171
16024.47 183
16025.66 187
16026.86 199
16028.06 189
16029.25 189
16030.45 193
16031.65 199
16032.84 181
16034.04 203
16035.24 193
16036.43 145
16037.63 168
16038.83 193
16040.02 181
16041.22 175
16042.42 186
16043.62 192
16044.81 182
16046.01 164
16047.21 192
16048.40 207
16049.60 206
16050.80 180
16052.00 191
16053.19 193
16054.39 159
16055.59 186
16056.79 179
16057.99 182
16059.18 168
16060.38 184
16061.58 180
16062.78 181
16063.97 182
16065.17 186
16066.37 182
16067.57 181
16068.77 192
16069.96 146
16071.16 152
16072.36 176
16073.56 174
16074.76 170
16075.96 164
16077.15 165
16078.35 173
16079.55 172
16080.75 158
16081.95 159
16083.15 143
16084.35 159
16085.54 140
16086.74 168
16087.94 161
16089.14 157
16090.34 181
16091.54 178
16092.74 176
16093.94 160
16095.14 175
16096.33 144
16097.53 183
16098.73 179
16099.93 152
16101.13 144
16102.33 148
16103.53 176
16104.73 159
16105.93 178
16107.13 176
16108.33 179
16109.53 148
16110.73 159
16111.93 146
16113.13 169
16114.33 137
16115.53 136
16116.73 168
16117.93 160
16119.13 167
16120.33 185
16121.53 180
16122.73 179
16123.93 186
16125.13 155
16126.33 160
16127.53 187
16128.73 159
16129.93 146
16131.13 184
16132.33 165
16133.53 146
16134.73 168
16135.93 175
16137.13 166
16138.33 185
16139.53 158
16140.73 147
16141.93 171
16143.13 165
16144.34 175
16145.54 155
16146.74 133
16147.94 149
16149.14 149
16150.34 193
16151.54 192
16152.74 170
16153.94 159
16155.15 167
16156.35 176
16157.55 177
16158.75 180
16159.95 176
16161.15 149
16162.35 157
16163.56 191
16164.76 164
16165.96 174
16167.16 172
16168.36 193
16169.56 175
16170.77 171
16171.97 163
16173.17 190
16174.37 224
16175.57 207
16176.78 177
16177.98 180
16179.18 172
16180.38 196
16181.59 179
16182.79 183
16183.99 166
16185.19 189
16186.40 171
16187.60 164
16188.80 178
16190.00 178
16191.21 165
16192.41 191
16193.61 177
16194.81 171
16196.02 198
16197.22 177
16198.42 179
16199.63 181
16200.83 178
16202.03 178
16203.23 180
16204.44 151
16205.64 154
16206.84 167
16208.05 189
16209.25 195
16210.45 155
16211.66 165
16212.86 183
16214.06 183
16215.27 174
16216.47 156
16217.68 180
16218.88 196
16220.08 186
16221.29 199
16222.49 216
16223.69 209
16224.90 176
16226.10 155
16227.31 176
16228.51 176
16229.71 208
16230.92 198
16232.12 184
16233.33 174
16234.53 222
16235.74 192
16236.94 184
16238.14 203
16239.35 197
16240.55 196
16241.76 196
16242.96 224
16244.17 229
16245.37 212
16246.58 209
16247.78 167
16248.99 187
16250.19 213
16251.40 210
16252.60 192
16253.81 196
16255.01 204
16256.22 230
16257.42 232
16258.63 199
16259.83 207
16261.04 250
16262.24 223
16263.45 198
16264.65 224
16265.86 202
16267.06 230
16268.27 213
16269.47 198
16270.68 203
16271.89 198
16273.09 209
16274.30 261
16275.50 229
16276.71 239
16277.91 222
16279.12 219
16280.33 219
16281.53 231
16282.74 217
16283.94 227
16285.15 248
16286.36 238
16287.56 227
16288.77 227
16289.98 286
16291.18 286
16292.39 244
16293.59 269
16294.80 228
16296.01 241
16297.21 260
16298.42 229
16299.63 248
16300.83 250
16302.04 267
16303.25 218
16304.46 275
16305.66 265
16306.87 270
16308.08 240
16309.28 270
16310.49 279
16311.70 273
16312.90 250
16314.11 226
16315.32 226
16316.53 241
16317.73 220
16318.94 233
16320.15 227
16321.36 223
16322.56 200
16323.77 214
16324.98 258
16326.19 242
16327.39 247
16328.60 236
16329.81 233
16331.02 228
16332.23 218
16333.43 197
16334.64 219
16335.85 212
16337.06 209
16338.27 203
16339.47 207
16340.68 214
16341.89 205
16343.10 184
16344.31 192
16345.52 220
16346.72 192
16347.93 198
16349.14 181
16350.35 194
16351.56 181
16352.77 209
16353.98 209
16355.18 171
16356.39 185
16357.60 168
16358.81 200
16360.02 173
16361.23 213
16362.44 191
16363.65 187
16364.86 185
16366.07 193
16367.27 174
16368.48 179
16369.69 212
16370.90 225
16372.11 191
16373.32 177
16374.53 163
16375.74 178
16376.95 181
16378.16 186
16379.37 182
16380.58 175
16381.79 180
16383.00 179
16384.21 184
16385.42 198
16386.63 183
16387.84 167
16389.05 159
16390.26 177
16391.47 183
16392.68 186
16393.89 160
16395.10 188
16396.31 167
16397.52 180
16398.73 190
16399.94 204
16401.15 181
16402.36 162
16403.57 191
16404.78 168
16405.99 161
16407.20 153
16408.41 179
16409.62 198
16410.84 167
16412.05 153
16413.26 176
16414.47 176
16415.68 159
16416.89 163
16418.10 179
16419.31 148
16420.52 178
16421.73 166
16422.95 183
16424.16 173
16425.37 193
16426.58 182
16427.79 173
16429.00 167
16430.21 142
16431.43 185
16432.64 183
16433.85 155
16435.06 152
16436.27 178
16437.48 173
16438.70 182
16439.91 153
16441.12 159
16442.33 179
16443.54 165
16444.76 156
16445.97 171
16447.18 184
16448.39 158
16449.61 174
16450.82 169
16452.03 162
16453.24 193
16454.45 180
16455.67 173
16456.88 152
16458.09 156
16459.31 168
16460.52 164
16461.73 178
16462.94 155
16464.16 179
16465.37 170
16466.58 179
16467.79 174
16469.01 181
16470.22 162
16471.43 122
16472.65 168
16473.86 150
16475.07 135
16476.29 175
16477.50 174
16478.71 160
16479.93 159
16481.14 162
16482.35 159
16483.57 167
16484.78 138
16485.99 166
16487.21 135
16488.42 152
16489.64 161
16490.85 145
16492.06 142
16493.28 145
16494.49 128
16495.70 174
16496.92 158
16498.13 167
16499.35 153
16500.56 150
16501.77 156
16502.99 149
16504.20 166
16505.42 159
16506.63 146
16507.85 134
16509.06 151
16510.28 150
16511.49 144
16512.70 154
16513.92 129
16515.13 141
16516.35 173
16517.56 171
16518.78 143
16519.99 145
16521.21 170
16522.42 143
16523.64 155
16524.85 180
16526.07 192
16527.28 162
16528.50 137
16529.71 153
16530.93 152
16532.14 138
16533.36 149
16534.57 149
16535.79 157
16537.01 160
16538.22 135
16539.44 147
16540.65 156
16541.87 152
16543.08 139
16544.30 148
16545.52 161
16546.73 169
16547.95 150
16549.16 138
16550.38 170
16551.60 155
16552.81 159
16554.03 161
16555.24 159
16556.46 152
16557.68 180
16558.89 161
16560.11 142
16561.32 164
16562.54 176
16563.76 186
16564.97 146
16566.19 154
16567.41 163
16568.62 187
16569.84 163
16571.06 152
16572.27 156
16573.49 199
16574.71 154
16575.93 150
16577.14 156
16578.36 150
16579.58 176
16580.79 173
16582.01 161
16583.23 155
16584.44 147
16585.66 147
16586.88 146
16588.10 155
16589.31 180
16590.53 130
16591.75 153
16592.97 150
16594.18 155
16595.40 151
16596.62 135
16597.84 164
16599.06 150
16600.27 135
16601.49 149
16602.71 151
16603.93 146
16605.14 145
16606.36 158
16607.58 201
16608.80 140
16610.02 137
16611.24 139
16612.45 163
16613.67 166
16614.89 149
16616.11 121
16617.33 148
16618.55 143
16619.76 176
16620.98 145
16622.20 121
16623.42 147
16624.64 156
16625.86 157
16627.08 141
16628.30 118
16629.51 132
16630.73 121
16631.95 143
16633.17 115
16634.39 137
16635.61 129
16636.83 137
16638.05 128
16639.27 162
16640.49 124
16641.71 130
16642.92 160
16644.14 143
16645.36 113
16646.58 161
16647.80 127
16649.02 142
16650.24 142
16651.46 160
16652.68 176
16653.90 163
16655.12 143
16656.34 147
16657.56 131
16658.78 122
16660.00 139
16661.22 133
16662.44 148
16663.66 143
16664.88 135
16666.10 137
16667.32 159
16668.54 125
16669.76 118
16670.98 152
16672.20 150
16673.42 140
16674.64 146
16675.87 160
16677.09 138
16678.31 140
16679.53 119
16680.75 131
16681.97 138
16683.19 125
16684.41 115
16685.63 125
16686.85 109
16688.07 131
16689.30 137
16690.52 148
16691.74 129
16692.96 138
16694.18 152
16695.40 118
16696.62 134
16697.84 147
16699.07 137
16700.29 132
16701.51 132
16702.73 112
16703.95 126
16705.17 130
16706.40 148
16707.62 134
16708.84 120
16710.06 142
16711.28 151
16712.50 143
16713.73 127
16714.95 120
16716.17 121
16717.39 129
16718.61 105
16719.84 128
16721.06 131
16722.28 137
16723.50 143
16724.73 132
16725.95 104
16727.17 159
16728.39 153
16729.62 166
16730.84 139
16732.06 120
16733.28 122
16734.51 124
16735.73 124
16736.95 122
16738.18 123
16739.40 151
16740.62 123
16741.84 106
16743.07 134
16744.29 144
16745.51 155
16746.74 126
16747.96 129
16749.18 140
16750.41 152
16751.63 154
16752.85 156
16754.08 137
16755.30 146
16756.52 176
16757.75 145
16758.97 120
16760.20 102
16761.42 123
16762.64 144
16763.87 144
16765.09 123
16766.31 126
16767.54 145
16768.76 149
16769.99 138
16771.21 143
16772.43 142
16773.66 155
16774.88 155
16776.11 141
16777.33 131
16778.56 128
16779.78 129
16781.01 132
16782.23 169
16783.45 132
16784.68 141
16785.90 159
16787.13 135
16788.35 147
16789.58 137
16790.80 158
16792.03 131
16793.25 122
16794.48 124
16795.70 129
16796.93 129
16798.15 149
16799.38 107
16800.60 125
16801.83 137
16803.05 150
16804.28 151
16805.50 114
16806.73 115
16807.95 144
16809.18 145
16810.41 139
16811.63 157
16812.86 131
16814.08 148
16815.31 137
16816.53 151
16817.76 148
16818.99 155
16820.21 143
16821.44 138
16822.66 136
16823.89 133
16825.12 148
16826.34 159
16827.57 152
16828.79 162
16830.02 152
16831.25 121
16832.47 152
16833.70 152
16834.93 146
16836.15 153
16837.38 160
16838.61 150
16839.83 161
16841.06 149
16842.29 173
16843.51 190
16844.74 185
16845.97 140
16847.19 153
16848.42 168
16849.65 183
16850.87 142
16852.10 139
16853.33 150
16854.56 174
16855.78 174
16857.01 168
16858.24 191
16859.46 189
16860.69 168
16861.92 168
16863.15 177
16864.37 175
16865.60 186
16866.83 197
16868.06 203
16869.28 186
16870.51 183
16871.74 184
16872.97 188
16874.20 217
16875.42 189
16876.65 198
16877.88 218
16879.11 216
16880.34 174
16881.56 198
16882.79 208
16884.02 188
16885.25 223
16886.48 198
16887.71 214
16888.93 213
16890.16 210
16891.39 207
16892.62 187
16893.85 170
16895.08 182
16896.31 184
16897.53 197
16898.76 177
16899.99 228
16901.22 211
16902.45 220
16903.68 163
16904.91 155
16906.14 181
16907.37 193
16908.59 191
16909.82 175
16911.05 178
16912.28 165
16913.51 174
16914.74 177
16915.97 175
16917.20 175
16918.43 173
16919.66 155
16920.89 145
16922.12 163
16923.35 159
16924.58 148
16925.81 150
16927.04 174
16928.27 162
16929.50 143
16930.73 158
16931.96 160
16933.19 177
16934.42 197
16935.65 143
16936.88 196
16938.11 168
16939.34 134
16940.57 154
16941.80 145
16943.03 154
16944.26 141
16945.49 152
16946.72 160
16947.95 176
16949.18 145
16950.41 148
16951.64 128
16952.87 157
16954.10 158
16955.33 167
16956.57 155
16957.80 159
16959.03 147
16960.26 145
16961.49 179
16962.72 153
16963.95 148
16965.18 149
16966.41 152
16967.65 155
16968.88 155
16970.11 149
16971.34 146
16972.57 149
16973.80 163
16975.03 149
16976.27 158
16977.50 133
16978.73 174
16979.96 171
16981.19 169
16982.42 172
16983.66 163
16984.89 170
16986.12 162
16987.35 151
16988.58 143
16989.82 154
16991.05 156
16992.28 167
16993.51 156
16994.75 145
16995.98 174
16997.21 168
16998.44 161
16999.67 138
17000.91 144
17002.14 154
17003.37 157
17004.61 141
17005.84 196
17007.07 161
17008.30 139
17009.54 173
17010.77 141
17012.00 140
17013.23 165
17014.47 158
17015.70 158
17016.93 147
17018.17 157
17019.40 166
17020.63 139
17021.87 148
17023.10 148
17024.33 169
17025.57 157
17026.80 141
17028.03 154
17029.27 157
17030.50 149
17031.73 150
17032.97 133
17034.20 140
17035.44 132
17036.67 145
17037.90 136
17039.14 148
17040.37 139
17041.60 110
17042.84 127
17044.07 132
17045.31 155
17046.54 146
17047.78 146
17049.01 131
17050.24 116
17051.48 138
17052.71 146
17053.95 104
17055.18 131
17056.42 118
17057.65 157
17058.89 167
17060.12 146
17061.35 141
17062.59 120
17063.82 141
17065.06 144
17066.29 120
17067.53 128
17068.76 122
17070.00 125
17071.23 171
17072.47 163
17073.70 129
17074.94 126
17076.17 138
17077.41 127
17078.65 108
17079.88 148
17081.12 137
17082.35 148
17083.59 145
17084.82 116
17086.06 126
17087.29 132
17088.53 95
17089.77 139
17091.00 123
17092.24 139
17093.47 139
17094.71 146
17095.94 123
17097.18 117
17098.42 117
17099.65 126
17100.89 122
17102.12 132
17103.36 124
17104.60 104
17105.83 140
17107.07 129
17108.31 132
17109.54 134
17110.78 152
17112.02 136
17113.25 103
17114.49 117
17115.73 120
17116.96 131
17118.20 146
17119.44 130
17120.67 104
17121.91 112
17123.15 141
17124.38 129
17125.62 119
17126.86 142
17128.10 137
17129.33 142
17130.57 129
17131.81 124
17133.04 97
17134.28 133
17135.52 155
17136.76 126
17137.99 126
17139.23 121
17140.47 141
17141.71 125
17142.94 129
17144.18 127
17145.42 139
17146.66 140
17147.90 121
17149.13 111
17150.37 134
17151.61 144
17152.85 126
17154.08 106
17155.32 105
17156.56 125
17157.80 123
17159.04 95
17160.28 112
17161.51 123
17162.75 121
17163.99 127
17165.23 129
17166.47 121
17167.71 117
17168.95 132
17170.18 127
17171.42 133
17172.66 128
17173.90 115
17175.14 136
17176.38 125
17177.62 107
17178.86 148
17180.09 129
17181.33 145
17182.57 120
17183.81 114
17185.05 125
17186.29 136
17187.53 163
17188.77 122
17190.01 121
17191.25 121
17192.49 144
17193.73 129
17194.97 121
17196.21 111
17197.45 122
17198.69 145
17199.92 121
17201.16 104
17202.40 130
17203.64 127
17204.88 120
17206.12 119
17207.36 122
17208.60 131
17209.84 136
17211.08 132
17212.32 118
17213.56 131
17214.81 134
17216.05 137
17217.29 131
17218.53 119
17219.77 121
17221.01 147
17222.25 126
17223.49 133
17224.73 100
17225.97 99
17227.21 128
17228.45 119
17229.69 131
17230.93 86
17232.17 108
17233.41 138
17234.66 125
17235.90 124
17237.14 112
17238.38 116
17239.62 115
17240.86 112
17242.10 107
17243.34 111
17244.58 121
17245.83 135
17247.07 130
17248.31 109
17249.55 130
17250.79 129
17252.03 137
17253.28 122
17254.52 121
17255.76 116
17257.00 128
17258.24 128
17259.48 115
17260.73 112
17261.97 105
17263.21 123
17264.45 124
17265.69 97
17266.94 110
17268.18 106
17269.42 142
17270.66 120
17271.91 104
17273.15 113
17274.39 112
17275.63 97
17276.88 132
17278.12 93
17279.36 105
17280.60 111
17281.85 110
17283.09 110
17284.33 121
17285.57 123
17286.82 115
17288.06 123
17289.30 147
17290.55 119
17291.79 112
17293.03 123
17294.28 120
17295.52 102
17296.76 109
17298.01 113
17299.25 94
17300.49 89
17301.74 99
17302.98 120
17304.22 113
17305.47 113
17306.71 116
17307.95 96
17309.20 136
17310.44 130
17311.68 107
17312.93 103
17314.17 108
17315.42 152
17316.66 102
17317.90 110
17319.15 123
17320.39 111
17321.64 112
17322.88 93
17324.12 107
17325.37 116
17326.61 119
17327.86 121
17329.10 111
17330.35 105
17331.59 102
17332.83 102
17334.08 80
17335.32 95
17336.57 130
17337.81 121
17339.06 115
17340.30 111
17341.55 119
17342.79 130
17344.04 131
17345.28 122
17346.53 110
17347.77 113
17349.02 109
17350.26 135
17351.51 105
17352.75 108
17354.00 105
17355.24 97
17356.49 89
17357.73 102
17358.98 96
17360.23 109
17361.47 99
17362.72 110
17363.96 118
17365.21 98
17366.45 105
17367.70 111
17368.95 129
17370.19 126
17371.44 118
17372.68 105
17373.93 117
17375.18 125
17376.42 97
17377.67 106
17378.91 119
17380.16 114
17381.41 119
17382.65 140
17383.90 107
17385.15 114
17386.39 119
17387.64 113
17388.89 103
17390.13 81
17391.38 107
17392.63 111
17393.87 114
17395.12 110
17396.37 119
17397.61 122
17398.86 116
17400.11 118
17401.35 88
17402.60 99
17403.85 94
17405.09 121
17406.34 126
17407.59 125
17408.84 97
17410.08 107
17411.33 140
17412.58 95
17413.83 78
17415.07 92
17416.32 123
17417.57 128
17418.82 111
17420.06 129
17421.31 108
17422.56 109
17423.81 131
17425.05 126
17426.30 117
17427.55 122
17428.80 120
17430.05 107
17431.29 119
17432.54 119
17433.79 123
17435.04 118
17436.29 109
17437.54 133
17438.78 118
17440.03 115
17441.28 92
17442.53 98
17443.78 116
17445.03 115
17446.27 112
17447.52 93
17448.77 101
17450.02 101
17451.27 105
17452.52 138
17453.77 118
17455.02 118
17456.27 120
17457.51 143
17458.76 123
17460.01 112
17461.26 104
17462.51 129
17463.76 110
17465.01 133
17466.26 134
17467.51 118
17468.76 131
17470.01 107
17471.26 132
17472.51 114
17473.76 115
17475.01 101
17476.26 102
17477.50 108
17478.75 108
17480.00 111
17481.25 101
17482.50 136
17483.75 131
17485.00 117
17486.25 118
17487.50 101
17488.75 103
17490.00 115
17491.25 126
17492.51 129
17493.76 114
17495.01 134
17496.26 117
17497.51 132
17498.76 130
17500.01 125
17501.26 123
17502.51 113
17503.76 117
17505.01 126
17506.26 127
17507.51 114
17508.76 108
17510.01 106
17511.26 109
17512.52 115
17513.77 122
17515.02 122
17516.27 111
17517.52 109
17518.77 122
17520.02 119
17521.27 125
17522.53 143
17523.78 153
17525.03 110
17526.28 121
17527.53 113
17528.78 124
17530.03 121
17531.29 120
17532.54 124
17533.79 143
17535.04 132
17536.29 140
17537.55 111
17538.80 85
17540.05 110
17541.30 121
17542.55 114
17543.81 119
17545.06 128
17546.31 98
17547.56 109
17548.81 110
17550.07 115
17551.32 131
17552.57 116
17553.82 117
17555.08 114
17556.33 112
17557.58 133
17558.83 99
17560.09 123
17561.34 140
17562.59 146
17563.85 121
17565.10 108
17566.35 103
17567.60 105
17568.86 110
17570.11 96
17571.36 128
17572.62 123
17573.87 128
17575.12 140
17576.38 122
17577.63 120
17578.88 129
17580.14 156
17581.39 111
17582.64 116
17583.90 108
17585.15 99
17586.40 106
17587.66 121
17588.91 109
17590.17 120
17591.42 135
17592.67 116
17593.93 109
17595.18 130
17596.43 138
17597.69 143
17598.94 104
17600.20 124
17601.45 104
17602.71 97
17603.96 121
17605.21 103
17606.47 124
17607.72 116
17608.98 98
17610.23 107
17611.49 138
17612.74 151
17614.00 149
17615.25 138
17616.50 123
17617.76 139
17619.01 133
17620.27 140
17621.52 113
17622.78 110
17624.03 96
17625.29 131
17626.54 118
17627.80 139
17629.05 120
17630.31 114
17631.56 134
17632.82 86
17634.08 117
17635.33 124
17636.59 126
17637.84 112
17639.10 125
17640.35 103
17641.61 113
17642.86 116
17644.12 123
17645.38 132
17646.63 127
17647.89 139
17649.14 100
17650.40 116
17651.66 141
17652.91 125
17654.17 117
17655.42 108
17656.68 122
17657.94 135
17659.19 109
17660.45 105
17661.70 107
17662.96 101
17664.22 115
17665.47 104
17666.73 101
17667.99 119
17669.24 110
17670.50 118
17671.76 99
17673.01 103
17674.27 145
17675.53 121
17676.78 118
17678.04 108
17679.30 114
17680.56 112
17681.81 128
17683.07 120
17684.33 108
17685.58 93
17686.84 123
17688.10 105
17689.36 120
17690.61 111
17691.87 85
17693.13 98
17694.39 98
17695.64 98
17696.90 100
17698.16 103
17699.42 104
17700.67 116
17701.93 101
17703.19 95
17704.45 115
17705.70 117
17706.96 128
17708.22 107
17709.48 114
17710.74 114
17711.99 124
17713.25 104
17714.51 106
17715.77 104
17717.03 100
17718.29 108
17719.54 103
17720.80 117
17722.06 90
17723.32 137
17724.58 132
17725.84 120
17727.10 110
17728.35 102
17729.61 98
17730.87 120
17732.13 109
17733.39 110
17734.65 120
17735.91 114
17737.17 96
17738.43 116
17739.69 107
17740.94 125
17742.20 105
17743.46 106
17744.72 118
17745.98 128
17747.24 118
17748.50 97
17749.76 102
17751.02 75
17752.28 102
17753.54 107
17754.80 109
17756.06 127
17757.32 115
17758.58 100
17759.84 119
17761.10 120
17762.36 126
17763.62 134
17764.88 130
17766.14 128
17767.40 146
17768.66 101
17769.92 108
17771.18 135
17772.44 143
17773.70 121
17774.96 105
17776.22 111
17777.48 126
17778.74 130
17780.00 104
17781.26 100
17782.52 108
17783.78 118
17785.04 114
17786.30 118
17787.57 105
17788.83 125
17790.09 111
17791.35 109
17792.61 127
17793.87 113
17795.13 112
17796.39 115
17797.65 88
17798.91 116
17800.18 116
17801.44 124
17802.70 127
17803.96 117
17805.22 99
17806.48 112
17807.74 123
17809.01 119
17810.27 115
17811.53 93
17812.79 127
17814.05 130
17815.31 123
17816.58 102
17817.84 93
17819.10 118
17820.36 117
17821.62 115
17822.89 131
17824.15 112
17825.41 142
17826.67 102
17827.94 115
17829.20 109
17830.46 128
17831.72 108
17832.98 100
17834.25 125
17835.51 95
17836.77 112
17838.04 124
17839.30 115
17840.56 112
17841.82 106
17843.09 111
17844.35 112
17845.61 114
17846.87 102
17848.14 113
17849.40 124
17850.66 118
17851.93 126
17853.19 106
17854.45 110
17855.72 129
17856.98 119
17858.24 103
17859.51 116
17860.77 112
17862.03 117
17863.30 95
17864.56 106
17865.82 100
17867.09 110
17868.35 94
17869.62 123
17870.88 104
17872.14 110
17873.41 115
17874.67 105
17875.93 106
17877.20 94
17878.46 95
17879.73 90
17880.99 98
17882.26 108
17883.52 120
17884.78 107
17886.05 105
17887.31 88
17888.58 104
17889.84 108
17891.11 116
17892.37 91
17893.63 91
17894.90 108
17896.16 107
17897.43 119
17898.69 84
17899.96 131
17901.22 95
17902.49 103
17903.75 102
17905.02 102
17906.28 102
17907.55 95
17908.81 97
17910.08 92
17911.34 119
17912.61 92
17913.87 122
17915.14 111
17916.41 86
17917.67 103
17918.94 101
17920.20 105
17921.47 88
17922.73 105
17924.00 112
17925.26 112
17926.53 98
17927.80 95
17929.06 102
17930.33 100
17931.59 87
17932.86 106
17934.13 89
17935.39 83
17936.66 105
17937.92 103
17939.19 122
17940.46 114
17941.72 96
17942.99 103
17944.26 100
17945.52 83
17946.79 108
17948.06 102
17949.32 97
17950.59 78
17951.85 107
17953.12 100
17954.39 103
17955.66 105
17956.92 98
17958.19 92
17959.46 89
17960.72 104
17961.99 118
17963.26 94
17964.52 92
17965.79 96
17967.06 102
17968.33 111
17969.59 83
17970.86 105
17972.13 111
17973.40 98
17974.66 109
17975.93 107
17977.20 92
17978.47 107
17979.73 110
17981.00 103
17982.27 92
17983.54 96
17984.80 93
17986.07 94
17987.34 97
17988.61 86
17989.88 89
17991.14 111
17992.41 106
17993.68 100
17994.95 94
17996.22 132
17997.48 105
17998.75 129
18000.02 119
18001.29 114
18002.56 102
18003.83 102
18005.10 95
18006.36 86
18007.63 109
18008.90 88
18010.17 79
18011.44 97
18012.71 85
18013.98 88
18015.25 91
18016.51 104
18017.78 102
18019.05 92
18020.32 97
18021.59 102
18022.86 108
18024.13 87
18025.40 86
18026.67 85
18027.94 97
18029.21 169
18030.48 91
18031.75 106
18033.01 96
18034.28 104
18035.55 101
18036.82 104
18038.09 107
18039.36 95
18040.63 96
18041.90 97
18043.17 85
18044.44 99
18045.71 108
18046.98 121
18048.25 118
18049.52 98
18050.79 91
18052.06 97
18053.33 80
18054.60 85
18055.87 101
18057.14 90
18058.42 98
18059.69 97
18060.96 98
18062.23 104
18063.50 100
18064.77 93
18066.04 93
18067.31 107
18068.58 95
18069.85 89
18071.12 98
18072.39 97
18073.66 79
18074.93 99
18076.21 100
18077.48 92
18078.75 99
18080.02 102
18081.29 97
18082.56 82
18083.83 92
18085.10 116
18086.38 128
18087.65 95
18088.92 101
18090.19 106
18091.46 118
18092.73 92
18094.01 97
18095.28 116
18096.55 90
18097.82 102
18099.09 100
18100.36 115
18101.64 99
18102.91 89
18104.18 114
18105.45 111
18106.73 89
18108.00 95
18109.27 107
18110.54 112
18111.81 92
18113.09 98
18114.36 122
18115.63 112
18116.90 85
18118.18 107
18119.45 95
18120.72 108
18121.99 96
18123.27 102
18124.54 110
18125.81 101
18127.09 112
18128.36 113
18129.63 96
18130.90 108
18132.18 111
18133.45 100
18134.72 90
18136.00 95
18137.27 123
18138.54 104
18139.82 115
18141.09 94
18142.36 95
18143.64 81
18144.91 113
18146.18 131
18147.46 98
18148.73 89
18150.00 98
18151.28 116
18152.55 91
18153.83 89
18155.10 88
18156.37 107
18157.65 92
18158.92 94
18160.20 98
18161.47 97
18162.74 101
18164.02 100
18165.29 89
18166.57 83
18167.84 80
18169.12 109
18170.39 93
18171.66 97
18172.94 112
18174.21 107
18175.49 94
18176.76 76
18178.04 99
18179.31 113
18180.59 96
18181.86 86
18183.14 96
18184.41 85
18185.69 92
18186.96 122
18188.24 85
18189.51 98
18190.79 98
18192.06 112
18193.34 95
18194.61 97
18195.89 95
18197.16 90
18198.44 89
18199.71 95
18200.99 97
18202.26 97
18203.54 91
18204.81 85
18206.09 85
18207.37 99
18208.64 121
18209.92 91
18211.19 85
18212.47 96
18213.75 110
18215.02 97
18216.30 96
18217.57 102
18218.85 105
18220.13 108
18221.40 92
18222.68 88
18223.95 73
18225.23 120
18226.51 106
18227.78 114
18229.06 107
18230.34 108
18231.61 81
18232.89 108
18234.17 97
18235.44 116
18236.72 107
18238.00 105
18239.27 104
18240.55 70
18241.83 94
18243.10 116
18244.38 110
18245.66 82
18246.94 98
18248.21 94
18249.49 122
18250.77 81
18252.04 97
18253.32 103
18254.60 121
18255.88 120
18257.15 106
18258.43 88
18259.71 84
18260.99 130
18262.26 118
18263.54 105
18264.82 96
18266.10 112
18267.37 128
18268.65 100
18269.93 84
18271.21 94
18272.49 85
18273.76 117
18275.04 86
18276.32 108
18277.60 116
18278.88 97
18280.15 88
18281.43 86
18282.71 91
18283.99 92
18285.27 115
18286.55 128
18287.83 86
18289.10 88
18290.38 97
18291.66 98
18292.94 94
18294.22 73
18295.50 98
18296.78 103
18298.06 105
18299.33 101
18300.61 104
18301.89 103
18303.17 80
18304.45 93
18305.73 105
18307.01 91
18308.29 96
18309.57 120
18310.85 104
18312.13 106
18313.41 85
18314.68 118
18315.96 110
18317.24 97
18318.52 92
18319.80 101
18321.08 100
18322.36 110
18323.64 119
18324.92 112
18326.20 91
18327.48 97
18328.76 123
18330.04 91
18331.32 95
18332.60 79
18333.88 88
18335.16 109
18336.44 122
18337.72 87
18339.00 102
18340.28 118
18341.56 108
18342.84 100
18344.12 84
18345.41 102
18346.69 122
18347.97 123
18349.25 87
18350.53 119
18351.81 102
18353.09 90
18354.37 100
18355.65 102
18356.93 93
18358.21 91
18359.49 114
18360.78 97
18362.06 92
18363.34 116
18364.62 104
18365.90 100
18367.18 102
18368.46 120
18369.74 127
18371.03 97
18372.31 105
18373.59 84
18374.87 94
18376.15 82
18377.43 118
18378.72 83
18380.00 87
18381.28 107
18382.56 94
18383.84 94
18385.12 90
18386.41 113
18387.69 95
18388.97 118
18390.25 108
18391.53 90
18392.82 92
18394.10 90
18395.38 92
18396.66 99
18397.95 101
18399.23 98
18400.51 102
18401.79 103
18403.08 104
18404.36 91
18405.64 102
18406.92 105
18408.21 108
18409.49 111
18410.77 102
18412.06 108
18413.34 101
18414.62 99
18415.90 100
18417.19 95
18418.47 98
18419.75 111
18421.04 92
18422.32 87
18423.60 77
18424.89 102
18426.17 103
18427.45 109
18428.74 107
18430.02 103
18431.30 96
18432.59 110
18433.87 95
18435.15 110
18436.44 98
18437.72 89
18439.01 113
18440.29 93
18441.57 94
18442.86 87
18444.14 102
18445.43 109
18446.71 94
18447.99 68
18449.28 67
18450.56 109
18451.85 115
18453.13 101
18454.42 92
18455.70 85
18456.98 122
18458.27 93
18459.55 91
18460.84 90
18462.12 97
18463.41 101
18464.69 80
18465.98 89
18467.26 95
18468.55 105
18469.83 113
18471.12 99
18472.40 91
18473.69 114
18474.97 100
18476.26 88
18477.54 103
18478.83 104
18480.11 103
18481.40 96
18482.68 79
18483.97 79
18485.25 99
18486.54 110
18487.82 97
18489.11 88
18490.40 86
18491.68 91
18492.97 109
18494.25 84
18495.54 74
18496.82 89
18498.11 113
18499.40 101
18500.68 86
18501.97 93
18503.25 104
18504.54 84
18505.83 100
18507.11 102
18508.40 94
18509.69 97
18510.97 117
18512.26 108
18513.54 95
18514.83 96
18516.12 89
18517.40 120
18518.69 98
18519.98 90
18521.26 110
18522.55 97
18523.84 103
18525.12 87
18526.41 107
18527.70 85
18528.99 115
18530.27 113
18531.56 101
18532.85 88
18534.13 102
18535.42 108
18536.71 96
18538.00 85
18539.28 75
18540.57 112
18541.86 101
18543.14 112
18544.43 81
18545.72 102
18547.01 89
18548.30 124
18549.58 95
18550.87 100
18552.16 103
18553.45 123
18554.73 113
18556.02 114
18557.31 102
18558.60 93
18559.89 104
18561.17 92
18562.46 133
18563.75 105
18565.04 101
18566.33 122
18567.62 88
18568.90 95
18570.19 88
18571.48 110
18572.77 99
18574.06 114
18575.35 116
18576.63 104
18577.92 110
18579.21 129
18580.50 107
18581.79 104
18583.08 122
18584.37 113
18585.66 89
18586.95 104
18588.23 109
18589.52 110
18590.81 98
18592.10 109
18593.39 99
18594.68 108
18595.97 104
18597.26 83
18598.55 120
18599.84 117
18601.13 136
18602.42 107
18603.71 103
18605.00 147
18606.29 163
18607.58 133
18608.86 106
18610.15 104
18611.44 108
18612.73 127
18614.02 134
18615.31 117
18616.60 111
18617.89 125
18619.18 133
18620.47 122
18621.76 111
18623.06 106
18624.35 105
18625.64 125
18626.93 106
18628.22 81
18629.51 108
18630.80 107
18632.09 100
18633.38 124
18634.67 124
18635.96 115
18637.25 115
18638.54 125
18639.83 101
18641.12 114
18642.41 120
18643.71 96
18645.00 104
18646.29 102
18647.58 102
18648.87 103
18650.16 107
18651.45 112
18652.74 105
18654.03 108
18655.33 100
18656.62 108
18657.91 96
18659.20 91
18660.49 97
18661.78 96
18663.07 104
18664.37 114
18665.66 92
18666.95 111
18668.24 122
18669.53 109
18670.83 106
18672.12 118
18673.41 103
18674.70 77
18675.99 87
18677.29 98
18678.58 94
18679.87 107
18681.16 96
18682.45 81
18683.75 117
18685.04 118
18686.33 111
18687.62 115
18688.92 94
18690.21 127
18691.50 116
18692.79 89
18694.09 91
18695.38 106
18696.67 95
18697.97 85
18699.26 101
18700.55 86
18701.84 77
18703.14 71
18704.43 111
18705.72 104
18707.02 96
18708.31 102
18709.60 77
18710.90 87
18712.19 69
18713.48 108
18714.78 76
18716.07 98
18717.36 104
18718.66 99
18719.95 87
18721.24 94
18722.54 111
18723.83 90
18725.13 107
18726.42 113
18727.71 76
18729.01 118
18730.30 115
18731.60 108
18732.89 103
18734.18 96
18735.48 92
18736.77 108
18738.07 98
18739.36 109
18740.66 101
18741.95 140
18743.24 117
18744.54 101
18745.83 105
18747.13 100
18748.42 100
18749.72 109
18751.01 79
18752.31 89
18753.60 107
18754.90 109
18756.19 92
18757.49 80
18758.78 99
18760.08 66
18761.37 89
18762.67 96
18763.96 94
18765.26 98
18766.55 93
18767.85 93
18769.14 98
18770.44 95
18771.73 112
18773.03 104
18774.32 90
18775.62 76
18776.91 92
18778.21 101
18779.51 87
18780.80 82
18782.10 86
18783.39 118
18784.69 109
18785.99 104
18787.28 100
18788.58 95
18789.87 78
18791.17 97
18792.47 112
18793.76 82
18795.06 87
18796.35 74
18797.65 97
18798.95 81
18800.24 83
18801.54 102
18802.84 88
18804.13 76
18805.43 86
18806.73 73
18808.02 101
18809.32 84
18810.62 99
18811.91 115
18813.21 91
18814.51 95
18815.80 94
18817.10 90
18818.40 103
18819.69 75
18820.99 94
18822.29 86
18823.59 72
18824.88 80
18826.18 87
18827.48 104
18828.78 116
18830.07 94
18831.37 91
18832.67 102
18833.97 103
18835.26 92
18836.56 111
18837.86 81
18839.16 104
18840.45 83
18841.75 93
18843.05 92
18844.35 99
18845.65 76
18846.94 124
18848.24 87
18849.54 87
18850.84 89
18852.14 88
18853.43 90
18854.73 91
18856.03 85
18857.33 77
18858.63 97
18859.93 90
18861.22 97
18862.52 100
18863.82 105
18865.12 86
18866.42 93
18867.72 92
18869.02 98
18870.32 104
18871.61 86
18872.91 77
18874.21 91
18875.51 97
18876.81 91
18878.11 120
18879.41 91
18880.71 70
18882.01 87
18883.31 98
18884.61 100
18885.90 73
18887.20 83
18888.50 95
18889.80 78
18891.10 63
18892.40 78
18893.70 98
18895.00 89
18896.30 110
18897.60 86
18898.90 108
18900.20 95
18901.50 113
18902.80 98
18904.10 92
18905.40 96
18906.70 89
18908.00 102
18909.30 87
18910.60 68
18911.90 99
18913.20 91
18914.50 88
18915.80 94
18917.10 101
18918.40 95
18919.70 84
18921.00 85
18922.30 100
18923.61 90
18924.91 93
18926.21 105
18927.51 90
18928.81 90
18930.11 63
18931.41 80
18932.71 92
18934.01 80
18935.31 85
18936.61 82
18937.92 83
18939.22 109
18940.52 86
18941.82 88
18943.12 81
18944.42 74
18945.72 88
18947.03 99
18948.33 105
18949.63 84
18950.93 86
18952.23 106
18953.53 104
18954.84 84
18956.14 106
18957.44 103
18958.74 99
18960.04 76
18961.34 100
18962.65 90
18963.95 107
18965.25 85
18966.55 90
18967.86 69
18969.16 97
18970.46 116
18971.76 129
18973.06 115
18974.37 93
18975.67 76
18976.97 85
18978.27 87
18979.58 93
18980.88 89
18982.18 83
18983.48 98
18984.79 99
18986.09 94
18987.39 85
18988.70 87
18990.00 82
18991.30 92
18992.61 82
18993.91 98
18995.21 106
18996.51 79
18997.82 81
18999.12 72
19000.42 106
19001.73 108
19003.03 95
19004.33 82
19005.64 88
19006.94 98
19008.25 99
19009.55 102
19010.85 91
19012.16 96
19013.46 110
19014.76 116
19016.07 100
19017.37 87
19018.68 95
19019.98 122
19021.28 74
19022.59 84
19023.89 104
19025.20 122
19026.50 106
19027.80 84
19029.11 76
19030.41 83
19031.72 93
19033.02 90
19034.33 92
19035.63 86
19036.94 96
19038.24 96
19039.54 116
19040.85 110
19042.15 95
19043.46 100
19044.76 105
19046.07 103
19047.37 103
19048.68 97
19049.98 85
19051.29 96
19052.59 89
19053.90 93
19055.20 81
19056.51 90
19057.81 80
19059.12 95
19060.43 88
19061.73 82
19063.04 82
19064.34 88
19065.65 71
19066.95 87
19068.26 94
19069.56 94
19070.87 96
19072.18 96
19073.48 90
19074.79 89
19076.09 111
19077.40 90
19078.71 105
19080.01 67
19081.32 89
19082.62 83
19083.93 100
19085.24 84
19086.54 82
19087.85 88
19089.16 114
19090.46 85
19091.77 68
19093.07 85
19094.38 93
19095.69 102
19096.99 82
19098.30 74
19099.61 79
19100.91 110
19102.22 89
19103.53 72
19104.84 90
19106.14 94
19107.45 88
19108.76 87
19110.06 82
19111.37 77
19112.68 112
19113.98 98
19115.29 89
19116.60 85
19117.91 94
19119.21 107
19120.52 100
19121.83 82
19123.14 101
19124.44 95
19125.75 76
19127.06 94
19128.37 81
19129.68 79
19130.98 106
19132.29 85
19133.60 80
19134.91 82
19136.21 77
19137.52 108
19138.83 94
19140.14 102
19141.45 97
19142.76 80
19144.06 90
19145.37 89
19146.68 104
19147.99 87
19149.30 85
19150.61 105
19151.91 86
19153.22 94
19154.53 113
19155.84 109
19157.15 106
19158.46 69
19159.77 85
19161.07 73
19162.38 88
19163.69 81
19165.00 87
19166.31 91
19167.62 90
19168.93 70
19170.24 86
19171.55 100
19172.86 89
19174.17 91
19175.48 71
19176.78 97
19178.09 89
19179.40 92
19180.71 70
19182.02 78
19183.33 84
19184.64 96
19185.95 106
19187.26 79
19188.57 74
19189.88 103
19191.19 78
19192.50 67
19193.81 82
19195.12 86
19196.43 108
19197.74 89
19199.05 83
19200.36 81
19201.67 98
19202.98 96
19204.29 97
19205.60 77
19206.91 103
19208.22 117
19209.53 100
19210.84 66
19212.15 61
19213.47 89
19214.78 97
19216.09 85
19217.40 73
19218.71 87
19220.02 76
19221.33 95
19222.64 90
19223.95 83
19225.26 94
19226.57 108
19227.89 101
19229.20 85
19230.51 68
19231.82 83
19233.13 103
19234.44 89
19235.75 87
19237.06 86
19238.38 97
19239.69 83
19241.00 85
19242.31 95
19243.62 94
19244.93 85
19246.25 101
19247.56 84
19248.87 92
19250.18 94
19251.49 91
19252.81 119
19254.12 90
19255.43 86
19256.74 89
19258.05 93
19259.37 87
19260.68 74
19261.99 83
19263.30 115
19264.62 100
19265.93 82
19267.24 85
19268.55 105
19269.87 91
19271.18 83
19272.49 72
19273.80 84
19275.12 85
19276.43 90
19277.74 79
19279.05 68
19280.37 82
19281.68 99
19282.99 100
19284.31 79
19285.62 101
19286.93 81
19288.25 94
19289.56 76
19290.87 94
19292.19 82
19293.50 80
19294.81 72
19296.13 79
19297.44 77
19298.75 79
19300.07 88
19301.38 73
19302.69 96
19304.01 78
19305.32 106
19306.64 116
19307.95 105
19309.26 91
19310.58 79
19311.89 102
19313.21 93
19314.52 86
19315.83 83
19317.15 86
19318.46 81
19319.78 92
19321.09 72
19322.41 88
19323.72 84
19325.03 81
19326.35 84
19327.66 88
19328.98 83
19330.29 85
19331.61 93
19332.92 82
19334.24 75
19335.55 85
19336.87 75
19338.18 79
19339.50 58
19340.81 85
19342.13 102
19343.44 85
19344.76 81
19346.07 83
19347.39 77
19348.70 93
19350.02 84
19351.33 92
19352.65 104
19353.96 96
19355.28 66
19356.59 71
19357.91 79
19359.23 87
19360.54 90
19361.86 84
19363.17 84
19364.49 84
19365.80 97
19367.12 95
19368.44 95
19369.75 87
19371.07 83
19372.38 85
19373.70 70
19375.02 87
19376.33 86
19377.65 75
19378.97 95
19380.28 77
19381.60 70
19382.91 62
19384.23 89
19385.55 101
19386.86 88
19388.18 61
19389.50 95
19390.81 100
19392.13 74
19393.45 94
19394.76 94
19396.08 86
19397.40 81
19398.72 79
19400.03 61
19401.35 66
19402.67 89
19403.98 77
19405.30 81
19406.62 74
19407.94 88
19409.25 105
19410.57 76
19411.89 84
19413.20 76
19414.52 95
19415.84 67
19417.16 66
19418.48 78
19419.79 90
19421.11 98
19422.43 91
19423.75 79
19425.06 82
19426.38 86
19427.70 88
19429.02 85
19430.34 73
19431.65 75
19432.97 102
19434.29 89
19435.61 74
19436.93 53
19438.25 72
19439.56 66
19440.88 106
19442.20 68
19443.52 60
19444.84 78
19446.16 97
19447.47 80
19448.79 74
19450.11 82
19451.43 97
19452.75 91
19454.07 94
19455.39 81
19456.71 85
19458.03 103
19459.34 75
19460.66 85
19461.98 79
19463.30 75
19464.62 88
19465.94 90
19467.26 77
19468.58 79
19469.90 86
19471.22 94
19472.54 88
19473.86 78
19475.18 78
19476.50 92
19477.82 103
19479.14 79
19480.46 104
19481.78 76
19483.10 85
19484.42 63
19485.73 75
19487.05 78
19488.37 77
19489.70 98
19491.02 55
19492.34 81
19493.66 89
19494.98 95
19496.30 76
19497.62 65
19498.94 70
19500.26 100
19501.58 87
19502.90 95
19504.22 62
19505.54 97
19506.86 104
19508.18 95
19509.50 83
19510.82 89
19512.14 92
19513.46 75
19514.78 79
19516.11 91
19517.43 104
19518.75 85
19520.07 81
19521.39 71
19522.71 80
19524.03 84
19525.35 126
19526.68 97
19528.00 96
19529.32 93
19530.64 75
19531.96 90
19533.28 91
19534.60 88
19535.93 85
19537.25 108
19538.57 96
19539.89 73
19541.21 73
19542.53 64
19543.86 81
19545.18 80
19546.50 88
19547.82 95
19549.14 83
19550.47 110
19551.79 81
19553.11 67
19554.43 71
19555.76 77
19557.08 96
19558.40 74
19559.72 81
19561.05 93
19562.37 97
19563.69 88
19565.01 81
19566.34 105
19567.66 95
19568.98 91
19570.30 113
19571.63 98
19572.95 84
19574.27 102
19575.60 95
19576.92 100
19578.24 91
19579.57 98
19580.89 88
19582.21 88
19583.54 96
19584.86 82
19586.18 80
19587.51 102
19588.83 103
19590.15 87
19591.48 83
19592.80 72
19594.12 111
19595.45 109
19596.77 87
19598.09 107
19599.42 94
19600.74 91
19602.07 91
19603.39 94
19604.71 78
19606.04 98
19607.36 98
19608.69 71
19610.01 86
19611.33 95
19612.66 71
19613.98 106
19615.31 94
19616.63 80
19617.96 100
19619.28 95
19620.60 83
19621.93 85
19623.25 85
19624.58 94
19625.90 107
19627.23 99
19628.55 81
19629.88 81
19631.20 72
19632.53 109
19633.85 92
19635.18 74
19636.50 83
19637.83 90
19639.15 88
19640.48 86
19641.80 87
19643.13 98
19644.45 97
19645.78 95
19647.10 85
19648.43 75
19649.76 81
19651.08 88
19652.41 94
19653.73 84
19655.06 70
19656.38 77
19657.71 86
19659.04 98
19660.36 72
19661.69 82
19663.01 65
19664.34 76
19665.67 76
19666.99 81
19668.32 88
19669.64 78
19670.97 110
19672.30 70
19673.62 78
19674.95 65
19676.28 86
19677.60 86
19678.93 88
19680.25 65
19681.58 72
19682.91 93
19684.23 97
19685.56 78
19686.89 89
19688.22 90
19689.54 84
19690.87 93
19692.20 89
19693.52 88
19694.85 77
19696.18 84
19697.50 78
19698.83 84
19700.16 87
19701.49 99
19702.81 89
19704.14 92
19705.47 67
19706.80 82
19708.12 104
19709.45 100
19710.78 84
19712.11 83
19713.43 78
19714.76 66
19716.09 68
19717.42 83
19718.74 86
19720.07 70
19721.40 84
19722.73 90
19724.06 81
19725.38 73
19726.71 60
19728.04 62
19729.37 69
19730.70 80
19732.03 91
19733.35 88
19734.68 71
19736.01 89
19737.34 81
19738.67 98
19740.00 83
19741.32 98
19742.65 86
19743.98 76
19745.31 99
19746.64 96
19747.97 81
19749.30 81
19750.63 105
19751.96 81
19753.28 88
19754.61 72
19755.94 70
19757.27 85
19758.60 92
19759.93 80
19761.26 86
19762.59 72
19763.92 86
19765.25 80
19766.58 79
19767.91 87
19769.24 66
19770.57 97
19771.90 74
19773.22 99
19774.55 71
19775.88 87
19777.21 95
19778.54 81
19779.87 99
19781.20 75
19782.53 69
19783.86 78
19785.19 93
19786.52 93
19787.85 73
19789.18 67
19790.51 79
19791.85 89
19793.18 83
19794.51 65
19795.84 74
19797.17 87
19798.50 80
19799.83 77
19801.16 96
19802.49 81
19803.82 81
19805.15 73
19806.48 98
19807.81 85
19809.14 74
19810.47 85
19811.81 77
19813.14 78
19814.47 71
19815.80 81
19817.13 93
19818.46 62
19819.79 63
19821.12 80
19822.45 77
19823.79 63
19825.12 95
19826.45 91
19827.78 76
19829.11 93
19830.44 95
19831.78 87
19833.11 75
19834.44 85
19835.77 87
19837.10 72
19838.43 78
19839.77 80
19841.10 92
19842.43 113
19843.76 90
19845.09 76
19846.43 96
19847.76 89
19849.09 90
19850.42 98
19851.76 91
19853.09 86
19854.42 71
19855.75 101
19857.09 106
19858.42 68
19859.75 76
19861.08 93
19862.42 97
19863.75 82
19865.08 76
19866.41 64
19867.75 66
19869.08 65
19870.41 84
19871.75 81
19873.08 74
19874.41 67
19875.75 91
19877.08 101
19878.41 77
19879.75 82
19881.08 111
19882.41 98
19883.75 81
19885.08 70
19886.41 79
19887.75 111
19889.08 84
19890.41 88
19891.75 65
19893.08 72
19894.41 83
19895.75 98
19897.08 75
19898.42 77
19899.75 81
19901.08 102
19902.42 88
19903.75 66
19905.09 78
19906.42 94
19907.75 111
19909.09 77
19910.42 76
19911.76 64
19913.09 85
19914.43 80
19915.76 76
19917.10 80
19918.43 92
19919.77 98
19921.10 107
19922.43 67
19923.77 70
19925.10 99
19926.44 81
19927.77 74
19929.11 75
19930.44 86
19931.78 82
19933.11 82
19934.45 77
19935.78 76
19937.12 85
19938.45 95
19939.79 84
19941.13 70
19942.46 73
19943.80 70
19945.13 80
19946.47 90
19947.80 59
19949.14 78
19950.47 104
19951.81 97
19953.15 59
19954.48 55
19955.82 79
19957.15 64
19958.49 72
19959.83 69
19961.16 78
19962.50 75
19963.83 81
19965.17 91
19966.51 74
19967.84 77
19969.18 106
19970.51 104
19971.85 74
19973.19 75
19974.52 59
19975.86 95
19977.20 79
19978.53 76
19979.87 69
19981.21 85
19982.54 75
19983.88 78
19985.22 78
19986.55 93
19987.89 95
19989.23 74
19990.57 93
19991.90 79
19993.24 83
19994.58 84
19995.91 80
19997.25 69
19998.59 86
19999.93 95
20001.26 93
20002.60 95
20003.94 73
20005.28 87
20006.61 93
20007.95 92
20009.29 79
20010.63 77
20011.96 95
20013.30 78
20014.64 90
20015.98 67
20017.31 75
20018.65 83
20019.99 78
20021.33 84
20022.67 82
20024.01 72
20025.34 87
20026.68 122
20028.02 84
20029.36 73
20030.70 85
20032.03 106
20033.37 91
20034.71 79
20036.05 85
20037.39 86
20038.73 100
20040.07 90
20041.40 79
20042.74 68
20044.08 104
20045.42 98
20046.76 91
20048.10 92
20049.44 66
20050.78 106
20052.12 78
20053.46 76
20054.79 85
20056.13 94
20057.47 79
20058.81 98
20060.15 85
20061.49 85
20062.83 84
20064.17 95
20065.51 91
20066.85 92
20068.19 53
20069.53 83
20070.87 99
20072.21 89
20073.55 80
20074.89 84
20076.23 107
20077.57 82
20078.91 78
20080.25 76
20081.59 110
20082.93 94
20084.27 89
20085.61 92
20086.95 104
20088.29 87
20089.63 77
20090.97 93
20092.31 78
20093.65 78
20094.99 83
20096.33 74
20097.67 87
20099.01 91
20100.35 95
20101.69 85
20103.03 78
20104.38 83
20105.72 93
20107.06 90
20108.40 68
20109.74 61
20111.08 84
20112.42 83
20113.76 88
20115.10 72
20116.45 86
20117.79 99
20119.13 101
20120.47 83
20121.81 81
20123.15 66
20124.49 94
20125.84 85
20127.18 78
20128.52 60
20129.86 83
20131.20 92
20132.54 70
20133.89 71
20135.23 78
20136.57 90
20137.91 119
20139.25 96
20140.60 82
