# Supplementary material for: MALDI-TOF MS typing enables the classification of brewing yeasts of the genus Saccharomyces to major beer styles
Source: PLoS One. 2017 Aug 9;12(8):e0181694. doi: 10.1371/journal.pone.0181694 (PMC5549903; doi:10.1371/journal.pone.0181694)
Supplement: S14 File — The directory includes 90 raw files and was zipped to “.zip”; the folder has three strains with 30 spectra per strain; S1 Text explains the raw files with an example and Table 1 represents the yeast strains used within the experiment. (ZIP) [file pone.0181694.s017.zip › 40-42/30666-220-OG-WB-WB-YPG-18h-E-E_2015-11-05__0_F3_1.dat]

2000.55 1575
2000.97 1457
2001.39 1420
2001.81 1519
2002.23 1447
2002.65 1446
2003.08 1598
2003.50 1553
2003.92 1497
2004.34 1453
2004.76 1309
2005.19 1487
2005.61 1489
2006.03 1208
2006.45 1275
2006.87 1377
2007.30 1274
2007.72 1221
2008.14 1269
2008.56 1379
2008.99 1459
2009.41 1396
2009.83 1519
2010.25 1650
2010.68 1551
2011.10 1401
2011.52 1456
2011.94 1430
2012.37 1369
2012.79 1386
2013.21 1355
2013.63 1409
2014.06 1370
2014.48 1290
2014.90 1259
2015.33 1310
2015.75 1328
2016.17 1336
2016.60 1293
2017.02 1335
2017.44 1391
2017.86 1320
2018.29 1435
2018.71 1634
2019.14 1603
2019.56 1583
2019.98 1535
2020.41 1485
2020.83 1526
2021.25 1467
2021.68 1507
2022.10 1530
2022.52 1501
2022.95 1507
2023.37 1397
2023.80 1389
2024.22 1501
2024.64 1437
2025.07 1324
2025.49 1379
2025.92 1352
2026.34 1276
2026.76 1313
2027.19 1312
2027.61 1330
2028.04 1344
2028.46 1289
2028.89 1345
2029.31 1398
2029.74 1333
2030.16 1157
2030.58 1310
2031.01 1317
2031.43 1382
2031.86 1252
2032.28 1190
2032.71 1401
2033.13 1344
2033.56 1241
2033.98 1358
2034.41 1338
2034.83 1493
2035.26 1482
2035.68 1312
2036.11 1364
2036.53 1388
2036.96 1428
2037.38 1453
2037.81 1572
2038.24 1380
2038.66 1311
2039.09 1328
2039.51 1431
2039.94 1228
2040.36 1337
2040.79 1470
2041.21 1558
2041.64 1538
2042.07 1520
2042.49 1488
2042.92 1492
2043.34 1410
2043.77 1345
2044.20 1314
2044.62 1381
2045.05 1357
2045.47 1334
2045.90 1481
2046.33 1399
2046.75 1470
2047.18 1543
2047.61 1594
2048.03 1477
2048.46 1416
2048.89 1350
2049.31 1299
2049.74 1336
2050.16 1483
2050.59 1366
2051.02 1241
2051.45 1306
2051.87 1339
2052.30 1424
2052.73 1417
2053.15 1452
2053.58 1418
2054.01 1314
2054.43 1438
2054.86 1388
2055.29 1410
2055.72 1403
2056.14 1385
2056.57 1329
2057.00 1443
2057.43 1403
2057.85 1382
2058.28 1395
2058.71 1303
2059.14 1458
2059.56 1476
2059.99 1389
2060.42 1512
2060.85 1440
2061.27 1431
2061.70 1369
2062.13 1465
2062.56 1460
2062.99 1459
2063.41 1621
2063.84 1620
2064.27 1566
2064.70 1635
2065.13 1664
2065.55 1707
2065.98 1625
2066.41 1686
2066.84 1646
2067.27 1653
2067.70 1502
2068.13 1536
2068.55 1702
2068.98 1489
2069.41 1482
2069.84 1534
2070.27 1318
2070.70 1288
2071.13 1339
2071.56 1549
2071.98 1343
2072.41 1444
2072.84 1403
2073.27 1327
2073.70 1345
2074.13 1267
2074.56 1220
2074.99 1431
2075.42 1413
2075.85 1325
2076.28 1413
2076.71 1452
2077.13 1423
2077.56 1257
2077.99 1363
2078.42 1499
2078.85 1554
2079.28 1494
2079.71 1455
2080.14 1478
2080.57 1528
2081.00 1576
2081.43 1371
2081.86 1414
2082.29 1479
2082.72 1451
2083.15 1271
2083.58 1259
2084.01 1420
2084.44 1507
2084.87 1471
2085.30 1496
2085.73 1314
2086.16 1538
2086.59 1464
2087.02 1524
2087.46 1570
2087.89 1590
2088.32 1545
2088.75 1374
2089.18 1421
2089.61 1364
2090.04 1545
2090.47 1499
2090.90 1431
2091.33 1443
2091.76 1358
2092.19 1424
2092.63 1537
2093.06 1494
2093.49 1251
2093.92 1404
2094.35 1319
2094.78 1234
2095.21 1227
2095.64 1241
2096.08 1415
2096.51 1292
2096.94 1326
2097.37 1330
2097.80 1214
2098.23 1214
2098.67 1186
2099.10 1240
2099.53 1283
2099.96 1358
2100.39 1338
2100.82 1301
2101.26 1245
2101.69 1338
2102.12 1332
2102.55 1313
2102.98 1437
2103.42 1359
2103.85 1282
2104.28 1340
2104.71 1431
2105.15 1466
2105.58 1366
2106.01 1428
2106.44 1471
2106.88 1347
2107.31 1376
2107.74 1330
2108.17 1370
2108.61 1610
2109.04 1425
2109.47 1415
2109.90 1446
2110.34 1497
2110.77 1416
2111.20 1383
2111.64 1318
2112.07 1259
2112.50 1400
2112.94 1323
2113.37 1359
2113.80 1316
2114.24 1288
2114.67 1298
2115.10 1360
2115.54 1306
2115.97 1286
2116.40 1261
2116.84 1279
2117.27 1291
2117.70 1222
2118.14 1292
2118.57 1205
2119.00 1226
2119.44 1246
2119.87 1326
2120.31 1294
2120.74 1373
2121.17 1218
2121.61 1302
2122.04 1311
2122.48 1262
2122.91 1321
2123.35 1314
2123.78 1494
2124.21 1449
2124.65 1392
2125.08 1370
2125.52 1328
2125.95 1483
2126.39 1380
2126.82 1391
2127.26 1417
2127.69 1410
2128.12 1346
2128.56 1325
2128.99 1564
2129.43 1490
2129.86 1426
2130.30 1462
2130.73 1284
2131.17 1327
2131.60 1526
2132.04 1506
2132.47 1378
2132.91 1393
2133.34 1494
2133.78 1546
2134.22 1393
2134.65 1361
2135.09 1404
2135.52 1483
2135.96 1524
2136.39 1563
2136.83 1365
2137.26 1330
2137.70 1476
2138.14 1503
2138.57 1489
2139.01 1326
2139.44 1256
2139.88 1386
2140.31 1520
2140.75 1262
2141.19 1297
2141.62 1284
2142.06 1348
2142.50 1240
2142.93 1215
2143.37 1301
2143.80 1224
2144.24 1213
2144.68 1338
2145.11 1426
2145.55 1359
2145.99 1396
2146.42 1359
2146.86 1532
2147.30 1334
2147.73 1487
2148.17 1441
2148.61 1327
2149.04 1372
2149.48 1576
2149.92 1649
2150.35 1565
2150.79 1609
2151.23 1572
2151.67 1634
2152.10 1623
2152.54 1511
2152.98 1606
2153.41 1361
2153.85 1394
2154.29 1373
2154.73 1408
2155.16 1437
2155.60 1390
2156.04 1389
2156.48 1430
2156.91 1519
2157.35 1382
2157.79 1318
2158.23 1509
2158.67 1466
2159.10 1382
2159.54 1412
2159.98 1336
2160.42 1330
2160.86 1399
2161.29 1365
2161.73 1350
2162.17 1396
2162.61 1422
2163.05 1467
2163.48 1431
2163.92 1394
2164.36 1295
2164.80 1419
2165.24 1547
2165.68 1463
2166.12 1464
2166.55 1405
2166.99 1417
2167.43 1441
2167.87 1490
2168.31 1422
2168.75 1511
2169.19 1473
2169.63 1435
2170.06 1386
2170.50 1499
2170.94 1560
2171.38 1653
2171.82 1765
2172.26 1764
2172.70 1682
2173.14 1667
2173.58 1715
2174.02 1740
2174.46 1658
2174.90 1653
2175.34 1806
2175.78 1818
2176.22 1673
2176.65 1821
2177.09 1676
2177.53 1649
2177.97 1562
2178.41 1579
2178.85 1570
2179.29 1579
2179.73 1425
2180.17 1330
2180.61 1526
2181.05 1457
2181.49 1496
2181.93 1524
2182.37 1476
2182.81 1374
2183.26 1438
2183.70 1503
2184.14 1421
2184.58 1668
2185.02 1556
2185.46 1330
2185.90 1432
2186.34 1400
2186.78 1523
2187.22 1481
2187.66 1580
2188.10 1651
2188.54 1526
2188.98 1630
2189.42 1632
2189.87 1716
2190.31 1817
2190.75 1682
2191.19 1631
2191.63 1570
2192.07 1550
2192.51 1558
2192.95 1621
2193.39 1600
2193.84 1501
2194.28 1538
2194.72 1547
2195.16 1607
2195.60 1662
2196.04 1594
2196.49 1496
2196.93 1505
2197.37 1625
2197.81 1483
2198.25 1463
2198.69 1556
2199.14 1600
2199.58 1682
2200.02 1585
2200.46 1433
2200.90 1454
2201.35 1536
2201.79 1519
2202.23 1495
2202.67 1495
2203.12 1405
2203.56 1285
2204.00 1375
2204.44 1495
2204.89 1564
2205.33 1501
2205.77 1557
2206.21 1500
2206.66 1595
2207.10 1611
2207.54 1619
2207.98 1688
2208.43 1613
2208.87 1592
2209.31 1543
2209.76 1696
2210.20 1639
2210.64 1466
2211.09 1473
2211.53 1610
2211.97 1523
2212.41 1592
2212.86 1504
2213.30 1489
2213.74 1470
2214.19 1410
2214.63 1506
2215.08 1486
2215.52 1458
2215.96 1471
2216.41 1478
2216.85 1407
2217.29 1319
2217.74 1416
2218.18 1480
2218.63 1338
2219.07 1397
2219.51 1472
2219.96 1485
2220.40 1427
2220.85 1272
2221.29 1365
2221.73 1424
2222.18 1351
2222.62 1483
2223.07 1380
2223.51 1451
2223.96 1428
2224.40 1397
2224.84 1426
2225.29 1403
2225.73 1490
2226.18 1475
2226.62 1545
2227.07 1484
2227.51 1594
2227.96 1611
2228.40 1565
2228.85 1526
2229.29 1715
2229.74 1827
2230.18 1680
2230.63 1656
2231.07 1607
2231.52 1544
2231.96 1754
2232.41 1756
2232.85 1791
2233.30 1675
2233.74 1708
2234.19 1528
2234.63 1597
2235.08 1536
2235.53 1569
2235.97 1525
2236.42 1590
2236.86 1642
2237.31 1574
2237.75 1436
2238.20 1442
2238.65 1273
2239.09 1299
2239.54 1198
2239.98 1298
2240.43 1352
2240.88 1298
2241.32 1276
2241.77 1382
2242.21 1337
2242.66 1315
2243.11 1359
2243.55 1295
2244.00 1369
2244.45 1337
2244.89 1330
2245.34 1396
2245.79 1348
2246.23 1341
2246.68 1348
2247.13 1361
2247.57 1391
2248.02 1291
2248.47 1199
2248.91 1370
2249.36 1328
2249.81 1369
2250.25 1400
2250.70 1388
2251.15 1372
2251.60 1580
2252.04 1647
2252.49 1326
2252.94 1301
2253.39 1400
2253.83 1579
2254.28 1396
2254.73 1238
2255.17 1361
2255.62 1303
2256.07 1242
2256.52 1217
2256.97 1259
2257.41 1174
2257.86 1144
2258.31 1326
2258.76 1362
2259.20 1381
2259.65 1272
2260.10 1296
2260.55 1480
2261.00 1483
2261.45 1421
2261.89 1379
2262.34 1459
2262.79 1593
2263.24 1491
2263.69 1517
2264.13 1543
2264.58 1500
2265.03 1457
2265.48 1566
2265.93 1522
2266.38 1475
2266.83 1484
2267.28 1531
2267.72 1478
2268.17 1492
2268.62 1578
2269.07 1600
2269.52 1560
2269.97 1686
2270.42 1736
2270.87 1746
2271.32 1801
2271.76 1974
2272.21 1806
2272.66 1883
2273.11 1826
2273.56 1789
2274.01 1797
2274.46 1826
2274.91 1586
2275.36 1575
2275.81 1535
2276.26 1506
2276.71 1312
2277.16 1509
2277.61 1408
2278.06 1389
2278.51 1328
2278.96 1285
2279.41 1442
2279.86 1462
2280.31 1417
2280.76 1350
2281.21 1426
2281.66 1453
2282.11 1427
2282.56 1469
2283.01 1490
2283.46 1580
2283.91 1635
2284.36 1552
2284.81 1402
2285.26 1279
2285.71 1467
2286.16 1546
2286.61 1626
2287.06 1749
2287.51 1740
2287.96 2035
2288.42 2211
2288.87 2316
2289.32 2451
2289.77 2655
2290.22 2818
2290.67 3201
2291.12 3221
2291.57 3192
2292.02 3359
2292.48 3334
2292.93 3217
2293.38 2950
2293.83 2969
2294.28 2666
2294.73 2610
2295.18 2201
2295.63 2191
2296.09 1903
2296.54 1739
2296.99 1701
2297.44 1699
2297.89 1721
2298.35 1574
2298.80 1616
2299.25 1520
2299.70 1511
2300.15 1476
2300.60 1475
2301.06 1569
2301.51 1514
2301.96 1598
2302.41 1471
2302.87 1378
2303.32 1391
2303.77 1442
2304.22 1426
2304.67 1341
2305.13 1489
2305.58 1501
2306.03 1548
2306.49 1540
2306.94 1650
2307.39 1599
2307.84 1496
2308.30 1613
2308.75 1773
2309.20 1810
2309.65 1602
2310.11 1772
2310.56 1783
2311.01 1855
2311.47 1764
2311.92 1809
2312.37 1783
2312.83 1858
2313.28 1661
2313.73 1798
2314.19 1698
2314.64 1679
2315.09 1737
2315.55 1645
2316.00 1662
2316.45 1581
2316.91 1634
2317.36 1526
2317.81 1727
2318.27 1649
2318.72 1577
2319.18 1594
2319.63 1896
2320.08 1634
2320.54 1704
2320.99 1555
2321.45 1613
2321.90 1534
2322.35 1642
2322.81 1773
2323.26 1772
2323.72 1784
2324.17 1883
2324.63 1871
2325.08 1692
2325.53 1616
2325.99 1707
2326.44 1849
2326.90 1754
2327.35 1712
2327.81 1749
2328.26 1666
2328.72 1636
2329.17 1657
2329.63 1567
2330.08 1564
2330.54 1562
2330.99 1680
2331.45 1856
2331.90 1616
2332.36 1486
2332.81 1537
2333.27 1607
2333.72 1583
2334.18 1470
2334.63 1474
2335.09 1467
2335.54 1503
2336.00 1698
2336.46 1546
2336.91 1497
2337.37 1455
2337.82 1593
2338.28 1645
2338.73 1379
2339.19 1385
2339.65 1409
2340.10 1501
2340.56 1554
2341.01 1457
2341.47 1365
2341.93 1422
2342.38 1425
2342.84 1409
2343.29 1411
2343.75 1478
2344.21 1521
2344.66 1585
2345.12 1547
2345.58 1428
2346.03 1562
2346.49 1526
2346.94 1456
2347.40 1530
2347.86 1554
2348.31 1540
2348.77 1703
2349.23 1521
2349.69 1368
2350.14 1351
2350.60 1404
2351.06 1412
2351.51 1519
2351.97 1473
2352.43 1413
2352.88 1488
2353.34 1437
2353.80 1398
2354.26 1492
2354.71 1343
2355.17 1431
2355.63 1475
2356.09 1526
2356.54 1423
2357.00 1503
2357.46 1532
2357.92 1426
2358.37 1397
2358.83 1465
2359.29 1469
2359.75 1648
2360.20 1652
2360.66 1469
2361.12 1504
2361.58 1604
2362.04 1661
2362.49 1579
2362.95 1488
2363.41 1650
2363.87 1661
2364.33 1593
2364.79 1527
2365.24 1547
2365.70 1636
2366.16 1601
2366.62 1655
2367.08 1542
2367.54 1538
2367.99 1617
2368.45 1659
2368.91 1472
2369.37 1563
2369.83 1522
2370.29 1469
2370.75 1538
2371.21 1429
2371.67 1571
2372.12 1665
2372.58 1640
2373.04 1642
2373.50 1697
2373.96 1614
2374.42 1787
2374.88 1677
2375.34 1784
2375.80 1943
2376.26 1756
2376.72 1920
2377.18 1719
2377.64 1595
2378.10 1604
2378.56 1547
2379.01 1516
2379.47 1535
2379.93 1545
2380.39 1486
2380.85 1503
2381.31 1582
2381.77 1604
2382.23 1651
2382.69 1479
2383.15 1626
2383.61 1480
2384.07 1502
2384.53 1553
2384.99 1472
2385.45 1351
2385.92 1432
2386.38 1315
2386.84 1519
2387.30 1468
2387.76 1476
2388.22 1429
2388.68 1417
2389.14 1379
2389.60 1427
2390.06 1460
2390.52 1533
2390.98 1603
2391.44 1504
2391.90 1504
2392.36 1565
2392.83 1571
2393.29 1661
2393.75 1644
2394.21 1591
2394.67 1740
2395.13 1670
2395.59 1653
2396.05 1595
2396.52 1537
2396.98 1504
2397.44 1586
2397.90 1514
2398.36 1495
2398.82 1474
2399.28 1487
2399.75 1461
2400.21 1436
2400.67 1522
2401.13 1465
2401.59 1491
2402.06 1538
2402.52 1335
2402.98 1345
2403.44 1252
2403.90 1312
2404.37 1535
2404.83 1381
2405.29 1507
2405.75 1479
2406.21 1439
2406.68 1382
2407.14 1309
2407.60 1484
2408.06 1422
2408.53 1288
2408.99 1369
2409.45 1341
2409.91 1383
2410.38 1348
2410.84 1329
2411.30 1335
2411.77 1434
2412.23 1332
2412.69 1436
2413.15 1287
2413.62 1364
2414.08 1455
2414.54 1557
2415.01 1556
2415.47 1506
2415.93 1565
2416.40 1565
2416.86 1498
2417.32 1539
2417.79 1591
2418.25 1723
2418.71 1746
2419.18 1702
2419.64 1507
2420.10 1575
2420.57 1535
2421.03 1408
2421.50 1409
2421.96 1502
2422.42 1580
2422.89 1543
2423.35 1352
2423.81 1390
2424.28 1537
2424.74 1398
2425.21 1656
2425.67 1580
2426.14 1446
2426.60 1489
2427.06 1452
2427.53 1398
2427.99 1429
2428.46 1585
2428.92 1479
2429.39 1537
2429.85 1682
2430.32 1542
2430.78 1334
2431.24 1334
2431.71 1474
2432.17 1532
2432.64 1557
2433.10 1471
2433.57 1495
2434.03 1380
2434.50 1522
2434.96 1408
2435.43 1478
2435.89 1474
2436.36 1502
2436.82 1527
2437.29 1607
2437.76 1712
2438.22 1643
2438.69 1494
2439.15 1573
2439.62 1607
2440.08 1560
2440.55 1605
2441.01 1651
2441.48 1593
2441.95 1691
2442.41 1681
2442.88 1641
2443.34 1586
2443.81 1476
2444.27 1513
2444.74 1495
2445.21 1563
2445.67 1511
2446.14 1566
2446.60 1548
2447.07 1346
2447.54 1397
2448.00 1476
2448.47 1335
2448.94 1404
2449.40 1448
2449.87 1412
2450.34 1371
2450.80 1366
2451.27 1494
2451.74 1373
2452.20 1496
2452.67 1574
2453.14 1418
2453.60 1563
2454.07 1616
2454.54 1448
2455.00 1420
2455.47 1439
2455.94 1410
2456.40 1323
2456.87 1366
2457.34 1310
2457.81 1379
2458.27 1521
2458.74 1440
2459.21 1414
2459.68 1288
2460.14 1321
2460.61 1322
2461.08 1342
2461.55 1448
2462.01 1443
2462.48 1320
2462.95 1289
2463.42 1382
2463.88 1447
2464.35 1302
2464.82 1279
2465.29 1319
2465.76 1391
2466.22 1360
2466.69 1355
2467.16 1383
2467.63 1340
2468.10 1374
2468.57 1571
2469.03 1447
2469.50 1503
2469.97 1420
2470.44 1354
2470.91 1456
2471.38 1529
2471.84 1507
2472.31 1533
2472.78 1314
2473.25 1441
2473.72 1514
2474.19 1411
2474.66 1409
2475.13 1414
2475.59 1409
2476.06 1408
2476.53 1368
2477.00 1404
2477.47 1436
2477.94 1332
2478.41 1343
2478.88 1442
2479.35 1356
2479.82 1408
2480.29 1433
2480.76 1285
2481.23 1319
2481.69 1318
2482.16 1441
2482.63 1437
2483.10 1374
2483.57 1394
2484.04 1383
2484.51 1294
2484.98 1227
2485.45 1229
2485.92 1329
2486.39 1384
2486.86 1426
2487.33 1499
2487.80 1396
2488.27 1395
2488.74 1521
2489.21 1467
2489.68 1441
2490.15 1510
2490.62 1633
2491.09 1574
2491.56 1415
2492.04 1469
2492.51 1668
2492.98 1671
2493.45 1627
2493.92 1494
2494.39 1563
2494.86 1535
2495.33 1503
2495.80 1481
2496.27 1368
2496.74 1490
2497.21 1462
2497.68 1454
2498.16 1438
2498.63 1438
2499.10 1412
2499.57 1487
2500.04 1283
2500.51 1272
2500.98 1242
2501.45 1254
2501.93 1330
2502.40 1344
2502.87 1287
2503.34 1355
2503.81 1329
2504.28 1383
2504.76 1292
2505.23 1311
2505.70 1376
2506.17 1484
2506.64 1588
2507.11 1377
2507.59 1446
2508.06 1415
2508.53 1435
2509.00 1558
2509.47 1597
2509.95 1601
2510.42 1592
2510.89 1675
2511.36 1689
2511.84 1556
2512.31 1765
2512.78 1616
2513.25 1699
2513.73 1755
2514.20 1806
2514.67 1785
2515.14 1596
2515.62 1557
2516.09 1679
2516.56 1553
2517.03 1660
2517.51 1515
2517.98 1450
2518.45 1375
2518.93 1497
2519.40 1481
2519.87 1539
2520.35 1362
2520.82 1393
2521.29 1410
2521.77 1466
2522.24 1545
2522.71 1510
2523.19 1442
2523.66 1424
2524.13 1339
2524.61 1390
2525.08 1413
2525.55 1465
2526.03 1471
2526.50 1390
2526.97 1453
2527.45 1342
2527.92 1471
2528.40 1577
2528.87 1290
2529.34 1305
2529.82 1395
2530.29 1508
2530.77 1489
2531.24 1461
2531.71 1474
2532.19 1398
2532.66 1510
2533.14 1429
2533.61 1356
2534.09 1255
2534.56 1433
2535.04 1602
2535.51 1444
2535.98 1464
2536.46 1607
2536.93 1621
2537.41 1453
2537.88 1522
2538.36 1493
2538.83 1617
2539.31 1577
2539.78 1611
2540.26 1574
2540.73 1593
2541.21 1637
2541.68 1690
2542.16 1637
2542.63 1550
2543.11 1563
2543.59 1623
2544.06 1746
2544.54 1731
2545.01 1776
2545.49 1670
2545.96 1796
2546.44 1812
2546.91 1663
2547.39 1833
2547.87 1825
2548.34 1702
2548.82 1677
2549.29 1652
2549.77 1680
2550.24 1761
2550.72 1782
2551.20 1811
2551.67 1828
2552.15 1674
2552.62 1629
2553.10 1643
2553.58 1866
2554.05 1729
2554.53 1670
2555.01 1641
2555.48 1599
2555.96 1542
2556.44 1555
2556.91 1373
2557.39 1463
2557.87 1535
2558.34 1489
2558.82 1570
2559.30 1470
2559.77 1477
2560.25 1498
2560.73 1419
2561.20 1420
2561.68 1434
2562.16 1464
2562.64 1382
2563.11 1521
2563.59 1444
2564.07 1491
2564.54 1440
2565.02 1392
2565.50 1454
2565.98 1566
2566.45 1603
2566.93 1392
2567.41 1427
2567.89 1362
2568.36 1380
2568.84 1438
2569.32 1380
2569.80 1299
2570.28 1307
2570.75 1340
2571.23 1177
2571.71 1394
2572.19 1527
2572.66 1312
2573.14 1309
2573.62 1337
2574.10 1535
2574.58 1408
2575.06 1305
2575.53 1347
2576.01 1573
2576.49 1335
2576.97 1316
2577.45 1358
2577.93 1383
2578.40 1330
2578.88 1315
2579.36 1474
2579.84 1481
2580.32 1371
2580.80 1354
2581.28 1344
2581.76 1494
2582.24 1434
2582.71 1257
2583.19 1435
2583.67 1469
2584.15 1374
2584.63 1460
2585.11 1343
2585.59 1425
2586.07 1468
2586.55 1502
2587.03 1357
2587.51 1607
2587.99 1530
2588.47 1399
2588.95 1390
2589.42 1517
2589.90 1544
2590.38 1651
2590.86 1584
2591.34 1564
2591.82 1589
2592.30 1529
2592.78 1550
2593.26 1521
2593.74 1697
2594.22 1505
2594.70 1558
2595.18 1507
2595.66 1539
2596.14 1663
2596.62 1430
2597.10 1527
2597.58 1525
2598.07 1403
2598.55 1370
2599.03 1306
2599.51 1415
2599.99 1279
2600.47 1297
2600.95 1276
2601.43 1229
2601.91 1267
2602.39 1338
2602.87 1304
2603.35 1407
2603.83 1411
2604.31 1369
2604.80 1349
2605.28 1535
2605.76 1451
2606.24 1341
2606.72 1487
2607.20 1441
2607.68 1447
2608.16 1437
2608.65 1369
2609.13 1278
2609.61 1242
2610.09 1334
2610.57 1296
2611.05 1484
2611.53 1397
2612.02 1381
2612.50 1366
2612.98 1539
2613.46 1353
2613.94 1365
2614.43 1404
2614.91 1400
2615.39 1434
2615.87 1319
2616.35 1382
2616.84 1414
2617.32 1340
2617.80 1335
2618.28 1444
2618.77 1500
2619.25 1408
2619.73 1451
2620.21 1509
2620.69 1436
2621.18 1441
2621.66 1364
2622.14 1382
2622.63 1167
2623.11 1332
2623.59 1333
2624.07 1398
2624.56 1369
2625.04 1440
2625.52 1463
2626.01 1457
2626.49 1534
2626.97 1409
2627.45 1501
2627.94 1628
2628.42 1460
2628.90 1576
2629.39 1629
2629.87 1654
2630.35 1784
2630.84 1679
2631.32 1677
2631.80 1813
2632.29 1777
2632.77 1627
2633.26 1649
2633.74 1689
2634.22 1622
2634.71 1489
2635.19 1657
2635.67 1556
2636.16 1503
2636.64 1511
2637.13 1488
2637.61 1366
2638.09 1272
2638.58 1509
2639.06 1369
2639.55 1295
2640.03 1364
2640.52 1393
2641.00 1602
2641.48 1515
2641.97 1313
2642.45 1366
2642.94 1463
2643.42 1338
2643.91 1252
2644.39 1218
2644.88 1190
2645.36 1233
2645.85 1327
2646.33 1393
2646.82 1396
2647.30 1390
2647.79 1470
2648.27 1348
2648.76 1313
2649.24 1377
2649.73 1437
2650.21 1614
2650.70 1536
2651.18 1556
2651.67 1479
2652.15 1370
2652.64 1398
2653.12 1508
2653.61 1479
2654.10 1376
2654.58 1395
2655.07 1531
2655.55 1463
2656.04 1469
2656.52 1590
2657.01 1576
2657.50 1536
2657.98 1579
2658.47 1472
2658.95 1435
2659.44 1579
2659.93 1478
2660.41 1310
2660.90 1300
2661.38 1369
2661.87 1384
2662.36 1379
2662.84 1498
2663.33 1524
2663.82 1456
2664.30 1615
2664.79 1483
2665.28 1453
2665.76 1425
2666.25 1414
2666.74 1352
2667.22 1428
2667.71 1379
2668.20 1369
2668.68 1523
2669.17 1512
2669.66 1540
2670.14 1520
2670.63 1509
2671.12 1665
2671.61 1651
2672.09 1670
2672.58 1833
2673.07 2063
2673.55 2053
2674.04 2166
2674.53 2178
2675.02 2385
2675.50 2339
2675.99 2363
2676.48 2190
2676.97 2284
2677.46 2159
2677.94 2065
2678.43 2034
2678.92 1979
2679.41 1736
2679.89 1736
2680.38 1768
2680.87 1731
2681.36 1573
2681.85 1680
2682.33 1668
2682.82 1567
2683.31 1508
2683.80 1585
2684.29 1496
2684.78 1493
2685.26 1557
2685.75 1534
2686.24 1541
2686.73 1447
2687.22 1477
2687.71 1357
2688.20 1395
2688.68 1439
2689.17 1501
2689.66 1323
2690.15 1280
2690.64 1294
2691.13 1528
2691.62 1583
2692.11 1371
2692.60 1278
2693.09 1418
2693.57 1558
2694.06 1459
2694.55 1538
2695.04 1377
2695.53 1390
2696.02 1451
2696.51 1346
2697.00 1426
2697.49 1316
2697.98 1386
2698.47 1442
2698.96 1443
2699.45 1487
2699.94 1578
2700.43 1446
2700.92 1398
2701.41 1548
2701.90 1492
2702.39 1430
2702.88 1681
2703.37 1614
2703.86 1478
2704.35 1553
2704.84 1681
2705.33 1560
2705.82 1601
2706.31 1581
2706.80 1475
2707.29 1553
2707.78 1512
2708.27 1293
2708.76 1350
2709.25 1421
2709.74 1504
2710.23 1351
2710.72 1417
2711.21 1358
2711.71 1403
2712.20 1413
2712.69 1352
2713.18 1326
2713.67 1398
2714.16 1455
2714.65 1448
2715.14 1460
2715.63 1472
2716.12 1529
2716.62 1545
2717.11 1462
2717.60 1354
2718.09 1467
2718.58 1562
2719.07 1488
2719.56 1321
2720.06 1478
2720.55 1550
2721.04 1435
2721.53 1555
2722.02 1621
2722.51 1652
2723.01 1728
2723.50 1651
2723.99 1723
2724.48 1708
2724.97 1639
2725.47 1669
2725.96 1493
2726.45 1470
2726.94 1350
2727.44 1561
2727.93 1476
2728.42 1350
2728.91 1426
2729.40 1446
2729.90 1499
2730.39 1559
2730.88 1417
2731.37 1405
2731.87 1634
2732.36 1717
2732.85 1672
2733.35 1710
2733.84 1632
2734.33 1733
2734.82 1845
2735.32 1802
2735.81 1849
2736.30 1874
2736.80 1806
2737.29 1717
2737.78 1769
2738.28 1689
2738.77 1593
2739.26 1647
2739.76 1597
2740.25 1638
2740.74 1681
2741.24 1526
2741.73 1603
2742.22 1580
2742.72 1551
2743.21 1452
2743.70 1352
2744.20 1416
2744.69 1508
2745.19 1521
2745.68 1437
2746.17 1546
2746.67 1437
2747.16 1452
2747.66 1443
2748.15 1353
2748.64 1460
2749.14 1374
2749.63 1328
2750.13 1387
2750.62 1419
2751.12 1442
2751.61 1520
2752.10 1510
2752.60 1551
2753.09 1591
2753.59 1507
2754.08 1648
2754.58 1491
2755.07 1416
2755.57 1525
2756.06 1394
2756.56 1300
2757.05 1410
2757.55 1621
2758.04 1521
2758.54 1604
2759.03 1632
2759.53 1522
2760.02 1568
2760.52 1497
2761.01 1624
2761.51 1557
2762.00 1531
2762.50 1584
2762.99 1580
2763.49 1355
2763.99 1371
2764.48 1533
2764.98 1553
2765.47 1513
2765.97 1451
2766.46 1459
2766.96 1496
2767.46 1427
2767.95 1408
2768.45 1530
2768.94 1618
2769.44 1561
2769.94 1401
2770.43 1599
2770.93 1674
2771.42 1574
2771.92 1685
2772.42 1687
2772.91 1782
2773.41 2026
2773.91 2044
2774.40 2187
2774.90 2119
2775.40 2257
2775.89 2523
2776.39 2557
2776.89 2710
2777.38 2864
2777.88 2566
2778.38 2594
2778.87 2521
2779.37 2464
2779.87 2209
2780.36 2056
2780.86 1924
2781.36 1905
2781.85 1798
2782.35 1682
2782.85 1679
2783.35 1515
2783.84 1489
2784.34 1590
2784.84 1510
2785.34 1544
2785.83 1529
2786.33 1461
2786.83 1440
2787.33 1386
2787.82 1393
2788.32 1539
2788.82 1461
2789.32 1291
2789.81 1268
2790.31 1402
2790.81 1351
2791.31 1274
2791.81 1317
2792.30 1338
2792.80 1305
2793.30 1453
2793.80 1507
2794.30 1606
2794.80 1587
2795.29 1580
2795.79 1632
2796.29 1556
2796.79 1556
2797.29 1679
2797.79 1727
2798.29 1704
2798.78 1738
2799.28 1606
2799.78 1659
2800.28 1657
2800.78 1647
2801.28 1528
2801.78 1631
2802.28 1553
2802.77 1448
2803.27 1503
2803.77 1534
2804.27 1592
2804.77 1588
2805.27 1550
2805.77 1606
2806.27 1705
2806.77 1678
2807.27 1619
2807.77 1531
2808.27 1720
2808.77 1836
2809.27 1788
2809.77 1749
2810.27 1696
2810.77 1605
2811.27 1606
2811.76 1653
2812.26 1566
2812.76 1585
2813.26 1552
2813.76 1586
2814.26 1586
2814.76 1522
2815.26 1451
2815.76 1532
2816.27 1484
2816.77 1409
2817.27 1548
2817.77 1414
2818.27 1312
2818.77 1475
2819.27 1418
2819.77 1305
2820.27 1454
2820.77 1439
2821.27 1499
2821.77 1447
2822.27 1456
2822.77 1518
2823.27 1362
2823.77 1541
2824.27 1510
2824.78 1400
2825.28 1422
2825.78 1432
2826.28 1381
2826.78 1348
2827.28 1291
2827.78 1427
2828.28 1330
2828.79 1270
2829.29 1347
2829.79 1287
2830.29 1389
2830.79 1451
2831.29 1527
2831.79 1394
2832.30 1355
2832.80 1431
2833.30 1397
2833.80 1483
2834.30 1347
2834.80 1292
2835.31 1299
2835.81 1435
2836.31 1409
2836.81 1391
2837.31 1460
2837.82 1403
2838.32 1542
2838.82 1506
2839.32 1512
2839.83 1480
2840.33 1458
2840.83 1493
2841.33 1459
2841.84 1344
2842.34 1595
2842.84 1489
2843.34 1471
2843.85 1468
2844.35 1428
2844.85 1545
2845.35 1617
2845.86 1632
2846.36 1649
2846.86 1741
2847.37 1737
2847.87 1611
2848.37 1712
2848.87 1781
2849.38 1697
2849.88 1731
2850.38 1610
2850.89 1625
2851.39 1542
2851.89 1556
2852.40 1492
2852.90 1447
2853.40 1453
2853.91 1481
2854.41 1395
2854.92 1546
2855.42 1476
2855.92 1435
2856.43 1505
2856.93 1491
2857.43 1314
2857.94 1475
2858.44 1335
2858.95 1387
2859.45 1348
2859.95 1403
2860.46 1435
2860.96 1359
2861.47 1403
2861.97 1552
2862.48 1384
2862.98 1400
2863.48 1474
2863.99 1413
2864.49 1410
2865.00 1390
2865.50 1563
2866.01 1355
2866.51 1350
2867.02 1308
2867.52 1400
2868.03 1458
2868.53 1460
2869.04 1465
2869.54 1424
2870.05 1483
2870.55 1551
2871.06 1567
2871.56 1612
2872.07 1616
2872.57 1830
2873.08 1763
2873.58 1801
2874.09 1834
2874.59 1900
2875.10 1758
2875.60 1738
2876.11 1754
2876.61 1691
2877.12 1673
2877.63 1650
2878.13 1592
2878.64 1405
2879.14 1534
2879.65 1632
2880.15 1472
2880.66 1562
2881.17 1557
2881.67 1506
2882.18 1530
2882.68 1477
2883.19 1495
2883.70 1580
2884.20 1744
2884.71 1673
2885.22 1746
2885.72 1844
2886.23 1763
2886.74 1712
2887.24 1712
2887.75 1760
2888.25 1835
2888.76 2057
2889.27 1869
2889.77 1775
2890.28 1713
2890.79 1685
2891.30 1758
2891.80 1566
2892.31 1672
2892.82 1612
2893.32 1561
2893.83 1696
2894.34 1767
2894.84 1826
2895.35 1643
2895.86 1703
2896.37 1770
2896.87 1714
2897.38 1888
2897.89 1873
2898.40 1765
2898.90 1707
2899.41 1604
2899.92 1658
2900.43 1670
2900.93 1691
2901.44 1617
2901.95 1566
2902.46 1470
2902.96 1568
2903.47 1641
2903.98 1637
2904.49 1732
2905.00 1757
2905.50 1713
2906.01 1636
2906.52 1765
2907.03 1777
2907.54 1840
2908.05 1825
2908.55 1691
2909.06 1548
2909.57 1592
2910.08 1626
2910.59 1602
2911.10 1566
2911.61 1597
2912.11 1624
2912.62 1534
2913.13 1483
2913.64 1481
2914.15 1586
2914.66 1610
2915.17 1611
2915.68 1672
2916.19 1600
2916.69 1464
2917.20 1490
2917.71 1427
2918.22 1525
2918.73 1477
2919.24 1474
2919.75 1495
2920.26 1565
2920.77 1521
2921.28 1416
2921.79 1477
2922.30 1582
2922.81 1690
2923.32 1564
2923.83 1656
2924.34 1625
2924.85 1500
2925.36 1641
2925.87 1752
2926.38 1575
2926.89 1514
2927.40 1723
2927.91 1608
2928.42 1633
2928.93 1581
2929.44 1653
2929.95 1479
2930.46 1578
2930.97 1586
2931.48 1399
2931.99 1417
2932.50 1449
2933.01 1401
2933.52 1351
2934.03 1441
2934.54 1463
2935.05 1591
2935.56 1524
2936.07 1428
2936.58 1484
2937.09 1378
2937.60 1451
2938.12 1455
2938.63 1523
2939.14 1479
2939.65 1490
2940.16 1480
2940.67 1625
2941.18 1670
2941.69 1486
2942.20 1506
2942.72 1524
2943.23 1498
2943.74 1455
2944.25 1458
2944.76 1613
2945.27 1554
2945.79 1649
2946.30 1600
2946.81 1451
2947.32 1589
2947.83 1557
2948.34 1541
2948.86 1495
2949.37 1526
2949.88 1485
2950.39 1545
2950.90 1427
2951.42 1448
2951.93 1382
2952.44 1435
2952.95 1450
2953.46 1273
2953.98 1384
2954.49 1387
2955.00 1350
2955.51 1415
2956.03 1457
2956.54 1426
2957.05 1445
2957.56 1492
2958.08 1501
2958.59 1576
2959.10 1484
2959.62 1497
2960.13 1533
2960.64 1481
2961.15 1485
2961.67 1505
2962.18 1448
2962.69 1507
2963.21 1595
2963.72 1483
2964.23 1484
2964.75 1499
2965.26 1383
2965.77 1405
2966.29 1558
2966.80 1624
2967.31 1400
2967.83 1400
2968.34 1301
2968.85 1414
2969.37 1475
2969.88 1403
2970.40 1441
2970.91 1403
2971.42 1370
2971.94 1397
2972.45 1401
2972.96 1442
2973.48 1433
2973.99 1434
2974.51 1310
2975.02 1403
2975.54 1595
2976.05 1455
2976.56 1442
2977.08 1446
2977.59 1489
2978.11 1512
2978.62 1533
2979.14 1284
2979.65 1572
2980.16 1596
2980.68 1623
2981.19 1622
2981.71 1603
2982.22 1504
2982.74 1610
2983.25 1604
2983.77 1583
2984.28 1455
2984.80 1507
2985.31 1628
2985.83 1568
2986.34 1602
2986.86 1726
2987.37 1815
2987.89 1728
2988.40 1696
2988.92 1825
2989.44 1812
2989.95 1791
2990.47 1779
2990.98 1782
2991.50 1712
2992.01 1760
2992.53 1710
2993.04 1770
2993.56 1607
2994.08 1658
2994.59 1789
2995.11 2001
2995.62 1933
2996.14 1635
2996.66 1775
2997.17 1902
2997.69 2024
2998.20 2057
2998.72 1907
2999.24 1979
2999.75 2117
3000.27 2116
3000.79 2204
3001.30 2156
3001.82 2231
3002.33 2798
3002.85 2716
3003.37 3103
3003.88 3480
3004.40 3434
3004.92 3636
3005.43 3887
3005.95 4122
3006.47 3939
3006.99 3637
3007.50 3620
3008.02 3524
3008.54 3181
3009.05 2963
3009.57 2743
3010.09 2563
3010.60 2389
3011.12 2117
3011.64 2030
3012.16 2133
3012.67 1853
3013.19 1838
3013.71 1811
3014.23 1789
3014.74 1853
3015.26 1855
3015.78 1844
3016.30 1895
3016.82 2001
3017.33 2017
3017.85 1967
3018.37 1959
3018.89 1923
3019.40 1923
3019.92 1887
3020.44 1800
3020.96 1844
3021.48 1985
3022.00 1991
3022.51 1815
3023.03 1825
3023.55 1896
3024.07 1793
3024.59 1841
3025.11 1892
3025.62 1772
3026.14 1868
3026.66 1898
3027.18 1858
3027.70 1824
3028.22 1726
3028.74 1586
3029.25 1626
3029.77 1650
3030.29 1714
3030.81 1639
3031.33 1583
3031.85 1660
3032.37 1583
3032.89 1636
3033.41 1785
3033.93 1567
3034.45 1590
3034.96 1805
3035.48 1750
3036.00 1711
3036.52 1514
3037.04 1560
3037.56 1572
3038.08 1579
3038.60 1611
3039.12 1690
3039.64 1584
3040.16 1571
3040.68 1578
3041.20 1738
3041.72 1592
3042.24 1544
3042.76 1497
3043.28 1484
3043.80 1512
3044.32 1494
3044.84 1470
3045.36 1520
3045.88 1485
3046.40 1533
3046.92 1735
3047.44 1540
3047.96 1533
3048.48 1550
3049.00 1558
3049.52 1456
3050.04 1448
3050.56 1562
3051.09 1517
3051.61 1493
3052.13 1540
3052.65 1404
3053.17 1492
3053.69 1508
3054.21 1661
3054.73 1707
3055.25 1585
3055.77 1672
3056.29 1608
3056.82 1463
3057.34 1629
3057.86 1656
3058.38 1553
3058.90 1560
3059.42 1439
3059.94 1557
3060.47 1623
3060.99 1578
3061.51 1556
3062.03 1605
3062.55 1505
3063.07 1634
3063.60 1659
3064.12 1561
3064.64 1687
3065.16 1721
3065.68 1625
3066.21 1626
3066.73 1590
3067.25 1671
3067.77 1670
3068.29 1626
3068.82 1593
3069.34 1591
3069.86 1687
3070.38 1710
3070.90 1527
3071.43 1632
3071.95 1605
3072.47 1518
3072.99 1553
3073.52 1639
3074.04 1695
3074.56 1636
3075.09 1775
3075.61 1762
3076.13 1983
3076.65 1841
3077.18 2064
3077.70 2120
3078.22 2100
3078.75 2029
3079.27 2259
3079.79 2195
3080.32 2147
3080.84 2203
3081.36 2219
3081.89 2337
3082.41 2350
3082.93 2292
3083.46 2303
3083.98 2097
3084.50 2049
3085.03 2130
3085.55 1973
3086.07 1997
3086.60 1951
3087.12 1862
3087.64 1871
3088.17 1887
3088.69 1878
3089.22 1938
3089.74 2004
3090.26 1801
3090.79 1758
3091.31 1908
3091.84 1870
3092.36 1941
3092.89 1973
3093.41 1784
3093.93 1992
3094.46 1897
3094.98 2034
3095.51 1865
3096.03 2093
3096.56 2042
3097.08 2065
3097.61 2101
3098.13 2163
3098.66 2293
3099.18 2478
3099.70 2872
3100.23 3315
3100.75 3918
3101.28 4194
3101.80 4588
3102.33 5055
3102.85 5463
3103.38 5895
3103.91 5705
3104.43 5861
3104.96 5915
3105.48 5600
3106.01 5144
3106.53 4774
3107.06 4236
3107.58 3618
3108.11 3351
3108.63 2889
3109.16 2529
3109.69 2339
3110.21 2233
3110.74 2248
3111.26 2226
3111.79 2142
3112.31 2123
3112.84 2100
3113.37 1909
3113.89 1852
3114.42 1978
3114.94 1991
3115.47 2026
3116.00 1840
3116.52 1845
3117.05 1899
3117.58 1833
3118.10 1697
3118.63 1604
3119.16 1705
3119.68 1637
3120.21 1710
3120.73 1889
3121.26 1739
3121.79 1732
3122.31 1771
3122.84 2052
3123.37 1821
3123.90 1743
3124.42 1711
3124.95 1808
3125.48 1770
3126.00 1787
3126.53 1832
3127.06 1619
3127.58 1541
3128.11 1604
3128.64 1509
3129.17 1476
3129.69 1521
3130.22 1473
3130.75 1603
3131.28 1601
3131.80 1555
3132.33 1545
3132.86 1472
3133.39 1498
3133.91 1671
3134.44 1614
3134.97 1522
3135.50 1471
3136.03 1544
3136.55 1432
3137.08 1591
3137.61 1663
3138.14 1491
3138.67 1562
3139.19 1624
3139.72 1537
3140.25 1641
3140.78 1430
3141.31 1498
3141.84 1620
3142.36 1649
3142.89 1505
3143.42 1557
3143.95 1580
3144.48 1655
3145.01 1628
3145.54 1777
3146.06 1591
3146.59 1582
3147.12 1663
3147.65 1707
3148.18 1777
3148.71 1737
3149.24 1836
3149.77 1884
3150.30 1808
3150.83 1945
3151.35 1867
3151.88 1948
3152.41 1926
3152.94 1775
3153.47 1685
3154.00 1682
3154.53 1608
3155.06 1705
3155.59 1559
3156.12 1514
3156.65 1625
3157.18 1546
3157.71 1597
3158.24 1565
3158.77 1577
3159.30 1658
3159.83 1780
3160.36 1682
3160.89 1658
3161.42 1704
3161.95 1661
3162.48 1631
3163.01 1591
3163.54 1588
3164.07 1658
3164.60 1692
3165.13 1693
3165.66 1524
3166.19 1384
3166.72 1443
3167.25 1353
3167.78 1307
3168.31 1387
3168.84 1437
3169.37 1561
3169.90 1701
3170.44 1678
3170.97 1628
3171.50 1645
3172.03 1466
3172.56 1427
3173.09 1605
3173.62 1896
3174.15 1651
3174.68 1777
3175.21 1777
3175.75 1711
3176.28 1682
3176.81 1640
3177.34 1725
3177.87 1775
3178.40 1701
3178.93 1555
3179.47 1529
3180.00 1646
3180.53 1442
3181.06 1451
3181.59 1398
3182.12 1340
3182.66 1419
3183.19 1455
3183.72 1419
3184.25 1442
3184.78 1411
3185.32 1510
3185.85 1523
3186.38 1569
3186.91 1634
3187.44 1543
3187.98 1605
3188.51 1662
3189.04 1500
3189.57 1522
3190.11 1566
3190.64 1511
3191.17 1420
3191.70 1348
3192.24 1497
3192.77 1558
3193.30 1476
3193.84 1387
3194.37 1417
3194.90 1363
3195.43 1359
3195.97 1403
3196.50 1424
3197.03 1485
3197.57 1712
3198.10 1742
3198.63 1688
3199.17 1634
3199.70 1759
3200.23 1592
3200.77 1758
3201.30 1809
3201.83 1878
3202.37 1972
3202.90 1932
3203.43 1812
3203.97 1855
3204.50 1759
3205.03 1916
3205.57 1805
3206.10 1719
3206.63 1729
3207.17 1575
3207.70 1670
3208.24 1770
3208.77 1725
3209.30 1667
3209.84 1795
3210.37 1836
3210.91 1613
3211.44 1766
3211.98 1933
3212.51 1893
3213.04 1769
3213.58 1879
3214.11 1904
3214.65 1817
3215.18 1803
3215.72 1814
3216.25 1657
3216.79 1628
3217.32 1446
3217.86 1436
3218.39 1489
3218.93 1503
3219.46 1565
3220.00 1525
3220.53 1717
3221.07 1687
3221.60 1761
3222.14 1672
3222.67 1825
3223.21 1731
3223.74 1743
3224.28 1865
3224.81 1885
3225.35 1957
3225.88 1897
3226.42 1866
3226.95 1828
3227.49 1864
3228.02 1856
3228.56 1769
3229.10 1750
3229.63 1680
3230.17 1721
3230.70 1759
3231.24 1769
3231.78 1767
3232.31 1670
3232.85 1668
3233.38 1573
3233.92 1537
3234.46 1654
3234.99 1752
3235.53 1743
3236.06 1676
3236.60 1666
3237.14 1688
3237.67 1803
3238.21 1830
3238.75 1831
3239.28 1838
3239.82 1910
3240.36 1695
3240.89 1866
3241.43 1875
3241.97 1781
3242.50 1860
3243.04 1933
3243.58 1844
3244.11 1843
3244.65 1826
3245.19 1843
3245.72 1879
3246.26 1770
3246.80 1870
3247.34 1758
3247.87 1826
3248.41 2045
3248.95 2022
3249.49 1954
3250.02 2086
3250.56 2125
3251.10 1929
3251.64 1823
3252.17 1844
3252.71 1855
3253.25 1829
3253.79 2048
3254.32 1984
3254.86 1981
3255.40 2028
3255.94 2171
3256.48 2226
3257.01 2250
3257.55 2421
3258.09 2196
3258.63 2344
3259.17 2676
3259.70 2711
3260.24 2933
3260.78 3461
3261.32 3481
3261.86 3535
3262.40 3705
3262.93 4239
3263.47 4548
3264.01 4767
3264.55 4762
3265.09 5141
3265.63 5247
3266.17 5006
3266.71 4944
3267.24 5227
3267.78 4862
3268.32 4763
3268.86 4456
3269.40 4299
3269.94 3998
3270.48 3718
3271.02 3253
3271.56 3068
3272.10 2801
3272.64 2665
3273.18 2482
3273.71 2305
3274.25 2308
3274.79 2270
3275.33 2239
3275.87 2229
3276.41 2299
3276.95 2023
3277.49 2032
3278.03 2074
3278.57 2284
3279.11 2130
3279.65 2081
3280.19 2275
3280.73 2206
3281.27 2153
3281.81 1938
3282.35 1842
3282.89 2120
3283.43 2323
3283.97 2381
3284.51 2142
3285.05 2184
3285.59 2343
3286.13 2380
3286.67 2393
3287.21 2322
3287.75 2372
3288.30 2229
3288.84 2185
3289.38 2190
3289.92 2114
3290.46 2297
3291.00 2257
3291.54 2226
3292.08 2186
3292.62 2143
3293.16 2216
3293.70 2256
3294.24 2298
3294.79 2515
3295.33 2554
3295.87 2382
3296.41 2437
3296.95 2517
3297.49 2550
3298.03 2451
3298.57 2418
3299.12 2434
3299.66 2491
3300.20 2559
3300.74 2354
3301.28 2372
3301.82 2488
3302.37 2530
3302.91 2499
3303.45 2441
3303.99 2423
3304.53 2442
3305.08 2304
3305.62 2186
3306.16 2222
3306.70 2193
3307.24 2136
3307.79 2124
3308.33 2148
3308.87 2006
3309.41 2147
3309.96 1951
3310.50 2020
3311.04 2015
3311.58 1968
3312.13 1958
3312.67 2176
3313.21 2178
3313.75 2248
3314.30 2188
3314.84 2422
3315.38 2404
3315.92 2437
3316.47 2589
3317.01 2628
3317.55 2740
3318.10 2591
3318.64 2486
3319.18 2202
3319.73 2244
3320.27 2310
3320.81 2273
3321.36 2163
3321.90 2176
3322.44 2211
3322.99 2194
3323.53 2131
3324.07 1904
3324.62 1858
3325.16 1967
3325.70 2018
3326.25 2054
3326.79 2090
3327.34 1994
3327.88 1918
3328.42 1827
3328.97 1959
3329.51 1931
3330.06 1835
3330.60 2216
3331.14 2490
3331.69 2473
3332.23 2913
3332.78 3167
3333.32 3417
3333.86 3825
3334.41 4247
3334.95 4857
3335.50 4813
3336.04 5027
3336.59 5117
3337.13 4794
3337.68 4705
3338.22 4629
3338.77 4344
3339.31 3900
3339.86 3635
3340.40 3405
3340.94 2913
3341.49 2637
3342.03 2459
3342.58 2297
3343.13 2237
3343.67 2158
3344.22 2014
3344.76 1839
3345.31 1967
3345.85 1930
3346.40 1857
3346.94 1790
3347.49 1964
3348.03 1947
3348.58 1925
3349.12 1939
3349.67 1941
3350.22 1936
3350.76 1864
3351.31 1820
3351.85 1826
3352.40 1825
3352.94 1882
3353.49 2032
3354.04 1784
3354.58 1840
3355.13 1819
3355.67 1886
3356.22 1753
3356.77 1713
3357.31 1873
3357.86 1819
3358.41 1611
3358.95 1635
3359.50 1810
3360.05 1856
3360.59 1706
3361.14 1766
3361.68 1857
3362.23 1838
3362.78 1754
3363.33 1672
3363.87 1516
3364.42 1725
3364.97 1713
3365.51 1643
3366.06 1680
3366.61 1732
3367.15 1629
3367.70 1468
3368.25 1638
3368.79 1724
3369.34 1745
3369.89 1590
3370.44 1685
3370.98 1778
3371.53 1791
3372.08 1753
3372.63 1728
3373.17 1702
3373.72 1760
3374.27 1795
3374.82 1601
3375.36 1704
3375.91 1844
3376.46 1754
3377.01 1654
3377.56 1622
3378.10 1653
3378.65 1472
3379.20 1549
3379.75 1491
3380.30 1489
3380.84 1525
3381.39 1548
3381.94 1329
3382.49 1327
3383.04 1428
3383.59 1449
3384.13 1417
3384.68 1433
3385.23 1441
3385.78 1536
3386.33 1429
3386.88 1425
3387.43 1419
3387.97 1484
3388.52 1561
3389.07 1427
3389.62 1410
3390.17 1425
3390.72 1610
3391.27 1490
3391.82 1416
3392.37 1534
3392.92 1517
3393.46 1527
3394.01 1419
3394.56 1492
3395.11 1482
3395.66 1499
3396.21 1618
3396.76 1528
3397.31 1581
3397.86 1503
3398.41 1436
3398.96 1554
3399.51 1483
3400.06 1470
3400.61 1591
3401.16 1599
3401.71 1517
3402.26 1516
3402.81 1391
3403.36 1404
3403.91 1462
3404.46 1311
3405.01 1250
3405.56 1334
3406.11 1428
3406.66 1424
3407.21 1432
3407.76 1327
3408.31 1383
3408.86 1579
3409.41 1538
3409.96 1599
3410.51 1531
3411.06 1506
3411.61 1485
3412.16 1475
3412.71 1411
3413.27 1428
3413.82 1509
3414.37 1528
3414.92 1484
3415.47 1421
3416.02 1436
3416.57 1509
3417.12 1478
3417.67 1362
3418.22 1519
3418.78 1432
3419.33 1527
3419.88 1541
3420.43 1551
3420.98 1630
3421.53 1658
3422.08 1747
3422.64 1859
3423.19 1844
3423.74 2011
3424.29 1971
3424.84 2026
3425.39 2086
3425.95 2144
3426.50 2147
3427.05 1996
3427.60 1724
3428.15 1640
3428.71 1721
3429.26 1622
3429.81 1627
3430.36 1635
3430.91 1527
3431.47 1673
3432.02 1640
3432.57 1527
3433.12 1585
3433.68 1627
3434.23 1608
3434.78 1436
3435.33 1496
3435.89 1528
3436.44 1506
3436.99 1497
3437.54 1505
3438.10 1515
3438.65 1550
3439.20 1541
3439.76 1441
3440.31 1510
3440.86 1735
3441.42 1785
3441.97 1650
3442.52 1521
3443.07 1364
3443.63 1423
3444.18 1528
3444.73 1426
3445.29 1473
3445.84 1487
3446.39 1419
3446.95 1396
3447.50 1486
3448.06 1477
3448.61 1431
3449.16 1356
3449.72 1367
3450.27 1470
3450.82 1288
3451.38 1318
3451.93 1415
3452.49 1333
3453.04 1285
3453.59 1353
3454.15 1522
3454.70 1599
3455.26 1502
3455.81 1402
3456.36 1444
3456.92 1377
3457.47 1381
3458.03 1500
3458.58 1587
3459.14 1581
3459.69 1501
3460.25 1481
3460.80 1471
3461.36 1408
3461.91 1585
3462.46 1635
3463.02 1586
3463.57 1493
3464.13 1526
3464.68 1528
3465.24 1628
3465.79 1505
3466.35 1581
3466.90 1663
3467.46 1551
3468.02 1643
3468.57 1466
3469.13 1608
3469.68 1651
3470.24 1774
3470.79 1614
3471.35 1737
3471.90 1728
3472.46 1690
3473.01 1816
3473.57 1766
3474.13 1779
3474.68 1857
3475.24 1826
3475.79 1795
3476.35 1782
3476.90 1651
3477.46 1673
3478.02 1687
3478.57 1805
3479.13 1679
3479.68 1639
3480.24 1710
3480.80 1834
3481.35 1817
3481.91 1779
3482.47 1845
3483.02 1836
3483.58 1849
3484.14 1924
3484.69 1789
3485.25 1856
3485.81 1767
3486.36 1797
3486.92 2082
3487.48 2297
3488.03 2680
3488.59 2963
3489.15 3336
3489.70 3745
3490.26 3991
3490.82 4429
3491.37 4674
3491.93 4751
3492.49 5031
3493.05 4888
3493.60 5023
3494.16 5154
3494.72 4641
3495.27 4242
3495.83 3948
3496.39 3694
3496.95 3554
3497.50 3144
3498.06 2901
3498.62 2862
3499.18 2642
3499.74 2839
3500.29 3013
3500.85 3230
3501.41 3317
3501.97 3437
3502.52 3653
3503.08 3687
3503.64 4076
3504.20 4093
3504.76 4049
3505.32 4211
3505.87 4195
3506.43 4388
3506.99 4179
3507.55 3847
3508.11 3755
3508.67 3557
3509.22 3439
3509.78 3038
3510.34 2808
3510.90 2668
3511.46 2395
3512.02 2315
3512.58 2193
3513.13 1991
3513.69 1851
3514.25 1918
3514.81 1845
3515.37 1860
3515.93 1725
3516.49 1642
3517.05 1713
3517.61 1695
3518.17 1615
3518.73 1575
3519.28 1812
3519.84 1748
3520.40 1593
3520.96 1706
3521.52 1821
3522.08 1750
3522.64 1808
3523.20 1696
3523.76 1981
3524.32 1835
3524.88 1712
3525.44 1694
3526.00 1647
3526.56 1655
3527.12 1746
3527.68 1665
3528.24 1660
3528.80 1671
3529.36 1581
3529.92 1562
3530.48 1693
3531.04 1725
3531.60 1754
3532.16 1775
3532.72 1608
3533.28 1756
3533.84 1693
3534.40 1711
3534.96 1693
3535.52 1818
3536.08 1826
3536.65 1972
3537.21 1933
3537.77 1987
3538.33 1959
3538.89 1772
3539.45 1848
3540.01 1854
3540.57 1885
3541.13 1678
3541.69 1705
3542.25 1675
3542.82 1547
3543.38 1569
3543.94 1611
3544.50 1590
3545.06 1514
3545.62 1598
3546.18 1758
3546.75 1573
3547.31 1494
3547.87 1467
3548.43 1536
3548.99 1492
3549.55 1442
3550.12 1519
3550.68 1574
3551.24 1561
3551.80 1448
3552.36 1502
3552.92 1459
3553.49 1368
3554.05 1439
3554.61 1404
3555.17 1329
3555.74 1301
3556.30 1325
3556.86 1339
3557.42 1265
3557.98 1335
3558.55 1534
3559.11 1449
3559.67 1437
3560.23 1377
3560.80 1431
3561.36 1459
3561.92 1423
3562.49 1473
3563.05 1484
3563.61 1520
3564.17 1517
3564.74 1523
3565.30 1464
3565.86 1435
3566.43 1421
3566.99 1524
3567.55 1504
3568.11 1403
3568.68 1410
3569.24 1396
3569.80 1392
3570.37 1433
3570.93 1354
3571.49 1321
3572.06 1419
3572.62 1314
3573.19 1341
3573.75 1292
3574.31 1335
3574.88 1435
3575.44 1466
3576.00 1440
3576.57 1558
3577.13 1354
3577.70 1429
3578.26 1443
3578.82 1494
3579.39 1432
3579.95 1470
3580.52 1491
3581.08 1513
3581.64 1530
3582.21 1461
3582.77 1531
3583.34 1540
3583.90 1488
3584.47 1417
3585.03 1430
3585.60 1517
3586.16 1457
3586.72 1386
3587.29 1385
3587.85 1462
3588.42 1515
3588.98 1423
3589.55 1432
3590.11 1437
3590.68 1479
3591.24 1430
3591.81 1504
3592.37 1460
3592.94 1371
3593.50 1415
3594.07 1503
3594.63 1552
3595.20 1407
3595.77 1447
3596.33 1423
3596.90 1502
3597.46 1440
3598.03 1529
3598.59 1625
3599.16 1463
3599.72 1484
3600.29 1430
3600.86 1453
3601.42 1445
3601.99 1529
3602.55 1372
3603.12 1328
3603.69 1338
3604.25 1452
3604.82 1472
3605.38 1321
3605.95 1309
3606.52 1401
3607.08 1282
3607.65 1353
3608.21 1340
3608.78 1258
3609.35 1281
3609.91 1272
3610.48 1402
3611.05 1335
3611.61 1307
3612.18 1268
3612.75 1404
3613.31 1498
3613.88 1567
3614.45 1489
3615.01 1507
3615.58 1653
3616.15 1921
3616.72 2061
3617.28 1986
3617.85 2160
3618.42 2090
3618.98 2106
3619.55 2080
3620.12 2125
3620.69 1989
3621.25 2079
3621.82 2025
3622.39 1820
3622.96 1724
3623.52 1747
3624.09 1542
3624.66 1491
3625.23 1502
3625.79 1471
3626.36 1344
3626.93 1338
3627.50 1435
3628.06 1400
3628.63 1397
3629.20 1372
3629.77 1403
3630.34 1327
3630.91 1301
3631.47 1388
3632.04 1465
3632.61 1437
3633.18 1356
3633.75 1416
3634.31 1377
3634.88 1545
3635.45 1589
3636.02 1610
3636.59 1456
3637.16 1524
3637.73 1610
3638.29 1732
3638.86 1576
3639.43 1631
3640.00 1673
3640.57 1741
3641.14 1841
3641.71 1731
3642.28 1857
3642.85 1706
3643.42 1790
3643.98 1901
3644.55 1784
3645.12 1687
3645.69 1561
3646.26 1643
3646.83 1541
3647.40 1531
3647.97 1501
3648.54 1550
3649.11 1548
3649.68 1585
3650.25 1518
3650.82 1527
3651.39 1512
3651.96 1663
3652.53 1616
3653.10 1690
3653.67 1747
3654.24 1733
3654.81 1598
3655.38 1513
3655.95 1557
3656.52 1522
3657.09 1432
3657.66 1402
3658.23 1493
3658.80 1550
3659.37 1532
3659.94 1638
3660.51 1566
3661.08 1425
3661.65 1421
3662.22 1437
3662.79 1415
3663.36 1503
3663.93 1569
3664.50 1538
3665.07 1541
3665.64 1484
3666.22 1563
3666.79 1559
3667.36 1515
3667.93 1516
3668.50 1403
3669.07 1385
3669.64 1359
3670.21 1394
3670.78 1386
3671.36 1377
3671.93 1430
3672.50 1261
3673.07 1370
3673.64 1363
3674.21 1385
3674.78 1477
3675.36 1436
3675.93 1486
3676.50 1549
3677.07 1588
3677.64 1541
3678.21 1538
3678.79 1585
3679.36 1658
3679.93 1449
3680.50 1474
3681.07 1508
3681.65 1433
3682.22 1408
3682.79 1362
3683.36 1280
3683.94 1453
3684.51 1403
3685.08 1362
3685.65 1387
3686.23 1316
3686.80 1496
3687.37 1477
3687.94 1502
3688.52 1475
3689.09 1362
3689.66 1414
3690.23 1522
3690.81 1496
3691.38 1594
3691.95 1454
3692.52 1444
3693.10 1531
3693.67 1428
3694.24 1457
3694.82 1399
3695.39 1424
3695.96 1404
3696.54 1331
3697.11 1332
3697.68 1439
3698.26 1365
3698.83 1476
3699.40 1321
3699.98 1347
3700.55 1362
3701.12 1401
3701.70 1401
3702.27 1324
3702.85 1329
3703.42 1295
3703.99 1334
3704.57 1535
3705.14 1420
3705.71 1335
3706.29 1490
3706.86 1472
3707.44 1498
3708.01 1525
3708.59 1332
3709.16 1333
3709.73 1437
3710.31 1573
3710.88 1456
3711.46 1540
3712.03 1452
3712.61 1424
3713.18 1515
3713.75 1446
3714.33 1534
3714.90 1479
3715.48 1533
3716.05 1455
3716.63 1338
3717.20 1553
3717.78 1686
3718.35 1405
3718.93 1413
3719.50 1497
3720.08 1459
3720.65 1327
3721.23 1398
3721.80 1434
3722.38 1359
3722.95 1298
3723.53 1331
3724.11 1284
3724.68 1215
3725.26 1284
3725.83 1279
3726.41 1336
3726.98 1189
3727.56 1231
3728.13 1423
3728.71 1601
3729.29 1426
3729.86 1489
3730.44 1507
3731.01 1518
3731.59 1572
3732.17 1523
3732.74 1538
3733.32 1664
3733.89 1689
3734.47 1692
3735.05 1515
3735.62 1600
3736.20 1632
3736.77 1570
3737.35 1513
3737.93 1514
3738.50 1528
3739.08 1427
3739.66 1327
3740.23 1265
3740.81 1451
3741.39 1286
3741.96 1326
3742.54 1395
3743.12 1290
3743.69 1247
3744.27 1383
3744.85 1517
3745.43 1416
3746.00 1303
3746.58 1287
3747.16 1304
3747.73 1345
3748.31 1225
3748.89 1352
3749.47 1282
3750.04 1334
3750.62 1415
3751.20 1383
3751.78 1340
3752.35 1345
3752.93 1292
3753.51 1362
3754.09 1355
3754.66 1354
3755.24 1293
3755.82 1235
3756.40 1252
3756.98 1345
3757.55 1301
3758.13 1179
3758.71 1295
3759.29 1268
3759.87 1373
3760.44 1381
3761.02 1366
3761.60 1344
3762.18 1420
3762.76 1393
3763.34 1316
3763.91 1307
3764.49 1494
3765.07 1405
3765.65 1388
3766.23 1428
3766.81 1336
3767.39 1292
3767.96 1344
3768.54 1310
3769.12 1317
3769.70 1449
3770.28 1372
3770.86 1232
3771.44 1445
3772.02 1463
3772.60 1410
3773.18 1361
3773.76 1364
3774.33 1422
3774.91 1327
3775.49 1111
3776.07 1255
3776.65 1275
3777.23 1307
3777.81 1276
3778.39 1281
3778.97 1264
3779.55 1330
3780.13 1329
3780.71 1273
3781.29 1306
3781.87 1263
3782.45 1250
3783.03 1223
3783.61 1276
3784.19 1143
3784.77 1280
3785.35 1326
3785.93 1296
3786.51 1366
3787.09 1438
3787.67 1382
3788.25 1319
3788.83 1337
3789.41 1255
3789.99 1363
3790.57 1343
3791.15 1366
3791.73 1388
3792.31 1390
3792.89 1565
3793.48 1478
3794.06 1417
3794.64 1514
3795.22 1599
3795.80 1503
3796.38 1541
3796.96 1416
3797.54 1543
3798.12 1572
3798.70 1688
3799.28 1690
3799.87 1769
3800.45 1737
3801.03 1741
3801.61 1908
3802.19 1964
3802.77 1963
3803.35 1907
3803.94 1841
3804.52 1901
3805.10 1918
3805.68 1933
3806.26 1801
3806.84 1875
3807.43 1900
3808.01 1902
3808.59 1959
3809.17 2021
3809.75 2064
3810.34 2092
3810.92 2126
3811.50 2160
3812.08 2103
3812.66 2385
3813.25 2398
3813.83 2295
3814.41 2381
3814.99 2402
3815.58 2330
3816.16 2479
3816.74 2325
3817.32 2110
3817.91 2008
3818.49 1846
3819.07 1748
3819.65 1654
3820.24 1671
3820.82 1617
3821.40 1474
3821.99 1473
3822.57 1410
3823.15 1411
3823.73 1352
3824.32 1459
3824.90 1505
3825.48 1408
3826.07 1394
3826.65 1393
3827.23 1440
3827.82 1464
3828.40 1434
3828.98 1579
3829.57 1451
3830.15 1385
3830.73 1426
3831.32 1417
3831.90 1448
3832.49 1341
3833.07 1408
3833.65 1350
3834.24 1378
3834.82 1493
3835.41 1472
3835.99 1438
3836.57 1283
3837.16 1348
3837.74 1379
3838.33 1295
3838.91 1262
3839.49 1312
3840.08 1313
3840.66 1303
3841.25 1280
3841.83 1320
3842.42 1353
3843.00 1294
3843.58 1274
3844.17 1209
3844.75 1386
3845.34 1276
3845.92 1372
3846.51 1439
3847.09 1290
3847.68 1320
3848.26 1381
3848.85 1351
3849.43 1274
3850.02 1324
3850.60 1425
3851.19 1331
3851.77 1251
3852.36 1215
3852.94 1271
3853.53 1292
3854.11 1328
3854.70 1415
3855.29 1495
3855.87 1336
3856.46 1342
3857.04 1360
3857.63 1399
3858.21 1346
3858.80 1454
3859.39 1499
3859.97 1409
3860.56 1562
3861.14 1654
3861.73 1595
3862.31 1566
3862.90 1654
3863.49 1799
3864.07 1814
3864.66 1806
3865.25 1917
3865.83 1723
3866.42 1762
3867.00 1813
3867.59 1606
3868.18 1729
3868.76 1663
3869.35 1492
3869.94 1457
3870.52 1528
3871.11 1573
3871.70 1398
3872.28 1285
3872.87 1331
3873.46 1418
3874.04 1474
3874.63 1308
3875.22 1502
3875.80 1375
3876.39 1394
3876.98 1438
3877.57 1399
3878.15 1331
3878.74 1415
3879.33 1333
3879.92 1340
3880.50 1372
3881.09 1219
3881.68 1184
3882.26 1201
3882.85 1250
3883.44 1268
3884.03 1289
3884.62 1340
3885.20 1315
3885.79 1319
3886.38 1302
3886.97 1434
3887.55 1468
3888.14 1562
3888.73 1565
3889.32 1595
3889.91 1711
3890.49 1704
3891.08 1717
3891.67 1624
3892.26 1703
3892.85 1765
3893.44 1667
3894.02 1641
3894.61 1542
3895.20 1374
3895.79 1376
3896.38 1411
3896.97 1410
3897.56 1388
3898.14 1349
3898.73 1424
3899.32 1393
3899.91 1338
3900.50 1388
3901.09 1368
3901.68 1388
3902.27 1428
3902.86 1335
3903.44 1313
3904.03 1340
3904.62 1376
3905.21 1273
3905.80 1296
3906.39 1318
3906.98 1323
3907.57 1446
3908.16 1456
3908.75 1313
3909.34 1216
3909.93 1317
3910.52 1157
3911.11 1100
3911.70 1229
3912.29 1272
3912.88 1368
3913.47 1171
3914.06 1110
3914.65 1250
3915.24 1294
3915.83 1297
3916.42 1185
3917.01 1217
3917.60 1280
3918.19 1292
3918.78 1245
3919.37 1199
3919.96 1098
3920.55 1181
3921.14 1237
3921.73 1235
3922.32 1144
3922.91 1234
3923.50 1308
3924.09 1175
3924.68 1157
3925.27 1160
3925.86 1201
3926.45 1111
3927.05 1198
3927.64 1379
3928.23 1210
3928.82 1267
3929.41 1320
3930.00 1154
3930.59 1177
3931.18 1091
3931.77 1144
3932.37 1093
3932.96 1126
3933.55 1079
3934.14 1207
3934.73 1250
3935.32 1201
3935.91 1199
3936.51 1343
3937.10 1239
3937.69 1263
3938.28 1330
3938.87 1195
3939.46 1366
3940.06 1370
3940.65 1334
3941.24 1419
3941.83 1566
3942.42 1547
3943.02 1619
3943.61 1504
3944.20 1466
3944.79 1646
3945.39 1404
3945.98 1388
3946.57 1425
3947.16 1391
3947.76 1352
3948.35 1311
3948.94 1280
3949.53 1223
3950.13 1278
3950.72 1348
3951.31 1213
3951.90 1343
3952.50 1280
3953.09 1183
3953.68 1235
3954.28 1254
3954.87 1276
3955.46 1271
3956.05 1425
3956.65 1417
3957.24 1386
3957.83 1538
3958.43 1397
3959.02 1428
3959.61 1452
3960.21 1540
3960.80 1327
3961.39 1352
3961.99 1299
3962.58 1389
3963.17 1445
3963.77 1423
3964.36 1475
3964.96 1419
3965.55 1348
3966.14 1414
3966.74 1418
3967.33 1329
3967.93 1455
3968.52 1448
3969.11 1464
3969.71 1428
3970.30 1386
3970.90 1313
3971.49 1335
3972.08 1361
3972.68 1359
3973.27 1453
3973.87 1420
3974.46 1482
3975.06 1390
3975.65 1317
3976.25 1325
3976.84 1374
3977.43 1506
3978.03 1457
3978.62 1346
3979.22 1429
3979.81 1283
3980.41 1201
3981.00 1331
3981.60 1483
3982.19 1261
3982.79 1225
3983.38 1335
3983.98 1409
3984.57 1285
3985.17 1294
3985.76 1137
3986.36 1285
3986.96 1365
3987.55 1254
3988.15 1222
3988.74 1234
3989.34 1321
3989.93 1309
3990.53 1319
3991.12 1287
3991.72 1330
3992.32 1405
3992.91 1452
3993.51 1524
3994.10 1482
3994.70 1560
3995.30 1483
3995.89 1491
3996.49 1477
3997.08 1494
3997.68 1531
3998.28 1578
3998.87 1512
3999.47 1478
4000.07 1436
4000.66 1514
4001.26 1510
4001.85 1517
4002.45 1482
4003.05 1443
4003.64 1355
4004.24 1419
4004.84 1358
4005.43 1353
4006.03 1417
4006.63 1475
4007.23 1468
4007.82 1406
4008.42 1552
4009.02 1530
4009.61 1462
4010.21 1439
4010.81 1384
4011.41 1438
4012.00 1320
4012.60 1288
4013.20 1314
4013.79 1463
4014.39 1404
4014.99 1359
4015.59 1398
4016.18 1466
4016.78 1479
4017.38 1443
4017.98 1562
4018.58 1489
4019.17 1514
4019.77 1408
4020.37 1396
4020.97 1551
4021.56 1386
4022.16 1336
4022.76 1413
4023.36 1361
4023.96 1373
4024.56 1409
4025.15 1496
4025.75 1485
4026.35 1704
4026.95 1660
4027.55 1570
4028.15 1634
4028.74 1667
4029.34 1685
4029.94 1701
4030.54 1614
4031.14 1594
4031.74 1691
4032.34 1681
4032.93 1610
4033.53 1424
4034.13 1452
4034.73 1526
4035.33 1493
4035.93 1392
4036.53 1384
4037.13 1401
4037.73 1285
4038.33 1348
4038.93 1326
4039.52 1251
4040.12 1270
4040.72 1277
4041.32 1221
4041.92 1297
4042.52 1315
4043.12 1166
4043.72 1162
4044.32 1175
4044.92 1175
4045.52 1322
4046.12 1267
4046.72 1190
4047.32 1222
4047.92 1341
4048.52 1331
4049.12 1198
4049.72 1302
4050.32 1368
4050.92 1219
4051.52 1279
4052.12 1325
4052.72 1332
4053.32 1318
4053.92 1303
4054.52 1322
4055.12 1242
4055.72 1358
4056.32 1228
4056.92 1305
4057.52 1323
4058.13 1256
4058.73 1210
4059.33 1246
4059.93 1208
4060.53 1217
4061.13 1251
4061.73 1189
4062.33 1218
4062.93 1225
4063.53 1227
4064.14 1162
4064.74 1185
4065.34 1235
4065.94 1210
4066.54 1135
4067.14 1131
4067.74 1164
4068.34 1172
4068.95 1207
4069.55 1196
4070.15 1187
4070.75 1177
4071.35 1100
4071.95 1156
4072.56 1074
4073.16 1099
4073.76 1159
4074.36 1285
4074.96 1253
4075.57 1235
4076.17 1149
4076.77 1158
4077.37 1138
4077.97 1166
4078.58 1295
4079.18 1255
4079.78 1163
4080.38 1085
4080.99 1181
4081.59 1269
4082.19 1260
4082.79 1207
4083.40 1191
4084.00 1155
4084.60 1145
4085.20 1126
4085.81 1179
4086.41 1232
4087.01 1210
4087.61 1182
4088.22 1213
4088.82 1167
4089.42 1110
4090.03 1149
4090.63 1122
4091.23 1130
4091.84 1150
4092.44 1246
4093.04 1214
4093.65 1186
4094.25 1235
4094.85 1233
4095.46 1217
4096.06 1223
4096.66 1280
4097.27 1326
4097.87 1193
4098.47 1155
4099.08 1202
4099.68 1230
4100.29 1084
4100.89 1139
4101.49 1100
4102.10 1151
4102.70 1121
4103.30 1094
4103.91 1151
4104.51 1215
4105.12 1219
4105.72 1187
4106.33 1104
4106.93 1195
4107.53 1230
4108.14 1123
4108.74 1079
4109.35 1188
4109.95 1245
4110.56 1232
4111.16 1139
4111.77 1131
4112.37 1113
4112.98 1098
4113.58 1153
4114.19 1190
4114.79 1125
4115.40 1021
4116.00 1150
4116.61 1116
4117.21 1153
4117.82 1193
4118.42 1169
4119.03 1139
4119.63 1174
4120.24 1165
4120.84 1129
4121.45 1159
4122.05 1094
4122.66 1126
4123.26 1067
4123.87 1058
4124.47 1129
4125.08 1169
4125.69 1123
4126.29 1170
4126.90 1234
4127.50 1143
4128.11 1150
4128.71 1111
4129.32 1136
4129.93 1342
4130.53 1296
4131.14 1220
4131.74 1247
4132.35 1190
4132.96 1280
4133.56 1273
4134.17 1242
4134.78 1153
4135.38 1249
4135.99 1333
4136.60 1387
4137.20 1282
4137.81 1300
4138.42 1345
4139.02 1391
4139.63 1365
4140.24 1437
4140.84 1519
4141.45 1531
4142.06 1443
4142.66 1448
4143.27 1458
4143.88 1582
4144.48 1433
4145.09 1463
4145.70 1477
4146.31 1346
4146.91 1295
4147.52 1244
4148.13 1310
4148.73 1296
4149.34 1235
4149.95 1182
4150.56 1132
4151.16 1116
4151.77 1168
4152.38 1161
4152.99 1183
4153.60 1238
4154.20 1137
4154.81 1161
4155.42 1156
4156.03 1105
4156.63 1120
4157.24 1276
4157.85 1295
4158.46 1253
4159.07 1232
4159.68 1249
4160.28 1247
4160.89 1129
4161.50 1219
4162.11 1230
4162.72 1255
4163.33 1276
4163.93 1246
4164.54 1280
4165.15 1380
4165.76 1398
4166.37 1333
4166.98 1282
4167.59 1382
4168.19 1281
4168.80 1312
4169.41 1221
4170.02 1307
4170.63 1342
4171.24 1307
4171.85 1289
4172.46 1211
4173.07 1269
4173.68 1288
4174.29 1301
4174.89 1328
4175.50 1319
4176.11 1270
4176.72 1264
4177.33 1305
4177.94 1243
4178.55 1320
4179.16 1386
4179.77 1308
4180.38 1299
4180.99 1298
4181.60 1322
4182.21 1164
4182.82 1262
4183.43 1231
4184.04 1200
4184.65 1262
4185.26 1232
4185.87 1317
4186.48 1178
4187.09 1184
4187.70 1204
4188.31 1143
4188.92 1134
4189.53 1274
4190.14 1297
4190.75 1293
4191.36 1227
4191.97 1292
4192.58 1263
4193.19 1244
4193.80 1280
4194.42 1335
4195.03 1460
4195.64 1289
4196.25 1342
4196.86 1371
4197.47 1271
4198.08 1149
4198.69 1277
4199.30 1368
4199.91 1298
4200.53 1240
4201.14 1166
4201.75 1031
4202.36 1092
4202.97 1146
4203.58 1188
4204.19 1095
4204.80 1267
4205.42 1194
4206.03 1142
4206.64 1240
4207.25 1236
4207.86 1227
4208.47 1067
4209.09 1196
4209.70 1190
4210.31 1152
4210.92 1238
4211.53 1226
4212.15 1149
4212.76 1221
4213.37 1217
4213.98 1180
4214.59 1347
4215.21 1387
4215.82 1351
4216.43 1318
4217.04 1285
4217.66 1325
4218.27 1421
4218.88 1564
4219.49 1580
4220.11 1672
4220.72 1703
4221.33 1766
4221.94 1805
4222.56 1808
4223.17 1683
4223.78 1668
4224.40 1614
4225.01 1545
4225.62 1602
4226.23 1592
4226.85 1542
4227.46 1540
4228.07 1629
4228.69 1494
4229.30 1511
4229.91 1552
4230.53 1651
4231.14 1766
4231.75 1933
4232.37 1985
4232.98 1952
4233.59 1917
4234.21 2096
4234.82 2130
4235.44 2228
4236.05 2163
4236.66 2138
4237.28 1978
4237.89 1784
4238.50 1742
4239.12 1609
4239.73 1498
4240.35 1364
4240.96 1331
4241.58 1406
4242.19 1516
4242.80 1382
4243.42 1284
4244.03 1416
4244.65 1378
4245.26 1327
4245.88 1287
4246.49 1363
4247.10 1366
4247.72 1502
4248.33 1449
4248.95 1369
4249.56 1351
4250.18 1359
4250.79 1284
4251.41 1352
4252.02 1265
4252.64 1379
4253.25 1368
4253.87 1347
4254.48 1229
4255.10 1230
4255.71 1302
4256.33 1342
4256.94 1209
4257.56 1294
4258.17 1376
4258.79 1258
4259.41 1291
4260.02 1210
4260.64 1266
4261.25 1250
4261.87 1301
4262.48 1179
4263.10 1254
4263.71 1233
4264.33 1370
4264.95 1377
4265.56 1321
4266.18 1452
4266.79 1492
4267.41 1367
4268.03 1288
4268.64 1340
4269.26 1348
4269.87 1344
4270.49 1383
4271.11 1490
4271.72 1309
4272.34 1267
4272.96 1389
4273.57 1404
4274.19 1415
4274.81 1511
4275.42 1648
4276.04 1543
4276.66 1665
4277.27 1611
4277.89 1633
4278.51 1600
4279.12 1576
4279.74 1421
4280.36 1439
4280.97 1433
4281.59 1388
4282.21 1331
4282.83 1238
4283.44 1204
4284.06 1115
4284.68 1203
4285.29 1178
4285.91 1288
4286.53 1243
4287.15 1233
4287.76 1264
4288.38 1346
4289.00 1320
4289.62 1385
4290.23 1312
4290.85 1182
4291.47 1242
4292.09 1226
4292.71 1223
4293.32 1299
4293.94 1259
4294.56 1246
4295.18 1234
4295.80 1145
4296.41 1287
4297.03 1204
4297.65 1192
4298.27 1263
4298.89 1270
4299.50 1206
4300.12 1218
4300.74 1177
4301.36 1177
4301.98 1244
4302.60 1219
4303.22 1237
4303.83 1271
4304.45 1302
4305.07 1374
4305.69 1291
4306.31 1270
4306.93 1316
4307.55 1244
4308.17 1183
4308.79 1279
4309.40 1249
4310.02 1174
4310.64 1185
4311.26 1132
4311.88 1163
4312.50 1240
4313.12 1267
4313.74 1238
4314.36 1229
4314.98 1112
4315.60 1223
4316.22 1157
4316.84 1103
4317.46 1143
4318.08 1179
4318.70 1217
4319.32 1201
4319.94 1186
4320.56 1201
4321.18 1288
4321.80 1223
4322.42 1171
4323.04 1146
4323.66 1201
4324.28 1175
4324.90 1185
4325.52 1232
4326.14 1231
4326.76 1209
4327.38 1245
4328.00 1232
4328.62 1180
4329.24 1223
4329.86 1324
4330.48 1285
4331.10 1239
4331.72 1168
4332.34 1294
4332.96 1331
4333.58 1363
4334.20 1325
4334.82 1363
4335.45 1636
4336.07 1668
4336.69 1670
4337.31 1720
4337.93 1829
4338.55 1884
4339.17 1780
4339.79 1635
4340.41 1627
4341.04 1667
4341.66 1567
4342.28 1825
4342.90 1799
4343.52 1803
4344.14 1909
4344.76 2060
4345.39 2092
4346.01 2205
4346.63 2275
4347.25 2351
4347.87 2179
4348.50 2188
4349.12 2122
4349.74 2019
4350.36 1936
4350.98 1822
4351.61 1702
4352.23 1604
4352.85 1525
4353.47 1338
4354.09 1498
4354.72 1456
4355.34 1353
4355.96 1477
4356.58 1489
4357.21 1361
4357.83 1319
4358.45 1356
4359.07 1370
4359.70 1337
4360.32 1371
4360.94 1324
4361.56 1289
4362.19 1430
4362.81 1335
4363.43 1211
4364.06 1318
4364.68 1222
4365.30 1264
4365.93 1277
4366.55 1157
4367.17 1043
4367.80 1181
4368.42 1199
4369.04 1133
4369.67 1138
4370.29 1117
4370.91 1080
4371.54 1181
4372.16 1150
4372.78 1086
4373.41 1023
4374.03 1094
4374.65 1170
4375.28 1173
4375.90 1181
4376.53 1128
4377.15 1144
4377.77 1256
4378.40 1265
4379.02 1195
4379.65 1306
4380.27 1358
4380.89 1356
4381.52 1386
4382.14 1278
4382.77 1308
4383.39 1283
4384.02 1225
4384.64 1258
4385.26 1348
4385.89 1230
4386.51 1176
4387.14 1100
4387.76 1131
4388.39 1013
4389.01 1115
4389.64 1187
4390.26 1193
4390.89 1164
4391.51 1084
4392.14 1044
4392.76 1051
4393.39 1119
4394.01 1101
4394.64 1157
4395.26 1076
4395.89 1052
4396.51 1099
4397.14 1109
4397.76 1116
4398.39 1160
4399.01 1146
4399.64 1139
4400.27 1184
4400.89 1117
4401.52 1206
4402.14 1146
4402.77 1264
4403.39 1229
4404.02 1099
4404.65 1124
4405.27 1165
4405.90 1084
4406.52 1203
4407.15 1208
4407.78 1179
4408.40 1178
4409.03 1187
4409.65 1195
4410.28 1154
4410.91 1167
4411.53 1138
4412.16 1128
4412.79 1056
4413.41 1101
4414.04 1144
4414.67 1205
4415.29 1139
4415.92 1110
4416.55 1075
4417.17 1123
4417.80 1126
4418.43 1122
4419.05 1126
4419.68 1120
4420.31 1087
4420.93 1120
4421.56 1059
4422.19 985
4422.82 1085
4423.44 1044
4424.07 1047
4424.70 1045
4425.32 1035
4425.95 1124
4426.58 901
4427.21 1014
4427.83 926
4428.46 1016
4429.09 1111
4429.72 1097
4430.35 1055
4430.97 1021
4431.60 1044
4432.23 1135
4432.86 1293
4433.48 1196
4434.11 1148
4434.74 1008
4435.37 1051
4436.00 1023
4436.62 1078
4437.25 1103
4437.88 1124
4438.51 1170
4439.14 1106
4439.77 1179
4440.39 1093
4441.02 1150
4441.65 1154
4442.28 1017
4442.91 1037
4443.54 1131
4444.17 1224
4444.79 1187
4445.42 1034
4446.05 1163
4446.68 1151
4447.31 1165
4447.94 1070
4448.57 1186
4449.20 1241
4449.83 1116
4450.46 1056
4451.08 1134
4451.71 1153
4452.34 1120
4452.97 1101
4453.60 1299
4454.23 1232
4454.86 1233
4455.49 1171
4456.12 1215
4456.75 1288
4457.38 1264
4458.01 1229
4458.64 1201
4459.27 1160
4459.90 1139
4460.53 1106
4461.16 1081
4461.79 1114
4462.42 1049
4463.05 996
4463.68 1013
4464.31 1163
4464.94 1067
4465.57 992
4466.20 1004
4466.83 983
4467.46 1123
4468.09 971
4468.72 1009
4469.35 958
4469.98 1003
4470.61 1067
4471.24 975
4471.87 932
4472.50 1005
4473.13 969
4473.76 1023
4474.40 1050
4475.03 1030
4475.66 1005
4476.29 1050
4476.92 1040
4477.55 952
4478.18 1046
4478.81 1066
4479.44 1065
4480.07 962
4480.71 974
4481.34 931
4481.97 1040
4482.60 995
4483.23 1111
4483.86 1189
4484.49 1031
4485.13 1087
4485.76 1240
4486.39 1229
4487.02 1100
4487.65 1126
4488.28 1105
4488.92 1126
4489.55 1229
4490.18 1173
4490.81 1101
4491.44 1193
4492.08 1141
4492.71 1082
4493.34 1093
4493.97 1068
4494.61 1155
4495.24 1082
4495.87 1080
4496.50 1102
4497.13 1187
4497.77 1196
4498.40 1237
4499.03 1255
4499.67 1255
4500.30 1377
4500.93 1437
4501.56 1550
4502.20 1573
4502.83 1553
4503.46 1529
4504.09 1538
4504.73 1496
4505.36 1605
4505.99 1410
4506.63 1390
4507.26 1450
4507.89 1382
4508.53 1233
4509.16 1252
4509.79 1202
4510.43 1154
4511.06 1139
4511.69 1208
4512.33 1104
4512.96 1081
4513.59 1134
4514.23 1130
4514.86 1052
4515.49 1033
4516.13 1014
4516.76 1104
4517.40 1044
4518.03 1062
4518.66 1179
4519.30 1110
4519.93 1042
4520.57 954
4521.20 1065
4521.83 1107
4522.47 1114
4523.10 1031
4523.74 1157
4524.37 1152
4525.01 1145
4525.64 1249
4526.27 1197
4526.91 1291
4527.54 1365
4528.18 1463
4528.81 1514
4529.45 1602
4530.08 1544
4530.72 1588
4531.35 1638
4531.99 1708
4532.62 1756
4533.26 1934
4533.89 1692
4534.53 1510
4535.16 1537
4535.80 1461
4536.43 1435
4537.07 1404
4537.70 1330
4538.34 1197
4538.97 1197
4539.61 1178
4540.24 1111
4540.88 1122
4541.52 1200
4542.15 1054
4542.79 1117
4543.42 1001
4544.06 1062
4544.69 1115
4545.33 1143
4545.97 1039
4546.60 1047
4547.24 1080
4547.87 1136
4548.51 1232
4549.15 1100
4549.78 1121
4550.42 1100
4551.05 1125
4551.69 1123
4552.33 1113
4552.96 1118
4553.60 1143
4554.24 1042
4554.87 1086
4555.51 986
4556.15 1002
4556.78 1023
4557.42 998
4558.06 1031
4558.69 1032
4559.33 1098
4559.97 1015
4560.60 1085
4561.24 1106
4561.88 983
4562.51 1043
4563.15 982
4563.79 965
4564.43 1052
4565.06 1056
4565.70 1023
4566.34 1085
4566.97 1049
4567.61 1069
4568.25 1083
4568.89 1045
4569.52 1077
4570.16 1123
4570.80 1100
4571.44 1068
4572.07 1071
4572.71 1043
4573.35 1092
4573.99 1176
4574.63 1100
4575.26 1079
4575.90 983
4576.54 1023
4577.18 926
4577.82 1066
4578.45 1120
4579.09 1132
4579.73 1090
4580.37 1019
4581.01 1080
4581.65 1090
4582.28 1017
4582.92 962
4583.56 1112
4584.20 1135
4584.84 1079
4585.48 1137
4586.12 1026
4586.75 1037
4587.39 1119
4588.03 1157
4588.67 1274
4589.31 1305
4589.95 1400
4590.59 1481
4591.23 1382
4591.87 1454
4592.50 1340
4593.14 1312
4593.78 1245
4594.42 1184
4595.06 1238
4595.70 1142
4596.34 1088
4596.98 1073
4597.62 1013
4598.26 1052
4598.90 1107
4599.54 1058
4600.18 1052
4600.82 996
4601.46 1041
4602.10 1080
4602.74 1155
4603.38 1141
4604.02 1064
4604.66 1101
4605.30 1153
4605.94 1173
4606.58 1140
4607.22 1089
4607.86 1053
4608.50 1131
4609.14 1150
4609.78 1221
4610.42 1083
4611.06 1085
4611.70 1068
4612.34 1098
4612.98 1062
4613.62 1071
4614.26 1038
4614.90 1082
4615.54 984
4616.18 988
4616.82 1007
4617.47 1068
4618.11 1103
4618.75 1064
4619.39 1069
4620.03 1037
4620.67 975
4621.31 998
4621.95 1069
4622.59 942
4623.23 1010
4623.88 1071
4624.52 1177
4625.16 1068
4625.80 1116
4626.44 1108
4627.08 1047
4627.72 1104
4628.37 1107
4629.01 1157
4629.65 1079
4630.29 1197
4630.93 1171
4631.58 1097
4632.22 1245
4632.86 1170
4633.50 1072
4634.14 961
4634.79 1065
4635.43 1047
4636.07 1137
4636.71 1075
4637.35 1035
4638.00 1085
4638.64 1181
4639.28 1160
4639.92 1254
4640.57 1195
4641.21 1069
4641.85 1125
4642.49 1136
4643.14 1156
4643.78 1161
4644.42 1202
4645.06 1275
4645.71 1094
4646.35 1040
4646.99 1168
4647.64 1144
4648.28 1015
4648.92 1174
4649.56 1152
4650.21 1125
4650.85 986
4651.49 1130
4652.14 1224
4652.78 1240
4653.42 1302
4654.07 1141
4654.71 1102
4655.35 1156
4656.00 1085
4656.64 1080
4657.29 1143
4657.93 1035
4658.57 1053
4659.22 1052
4659.86 984
4660.50 1017
4661.15 994
4661.79 1031
4662.44 1058
4663.08 1039
4663.72 1053
4664.37 1020
4665.01 976
4665.66 954
4666.30 909
4666.95 937
4667.59 989
4668.23 926
4668.88 859
4669.52 901
4670.17 1008
4670.81 992
4671.46 945
4672.10 945
4672.75 1047
4673.39 1033
4674.04 1032
4674.68 991
4675.32 1009
4675.97 1000
4676.61 1055
4677.26 1000
4677.90 977
4678.55 980
4679.20 996
4679.84 984
4680.49 1075
4681.13 1044
4681.78 994
4682.42 1089
4683.07 1100
4683.71 1137
4684.36 1041
4685.00 1078
4685.65 1178
4686.29 1126
4686.94 1022
4687.59 957
4688.23 921
4688.88 896
4689.52 954
4690.17 961
4690.82 914
4691.46 1049
4692.11 1020
4692.75 1058
4693.40 990
4694.05 1114
4694.69 1041
4695.34 1146
4695.98 1242
4696.63 1274
4697.28 1309
4697.92 1219
4698.57 1275
4699.22 1269
4699.86 1296
4700.51 1242
4701.16 1175
4701.80 1221
4702.45 1299
4703.10 1245
4703.74 1193
4704.39 1283
4705.04 1229
4705.68 1190
4706.33 1037
4706.98 953
4707.63 1089
4708.27 1147
4708.92 1143
4709.57 1133
4710.21 1266
4710.86 1197
4711.51 1147
4712.16 1103
4712.80 1170
4713.45 1056
4714.10 1033
4714.75 1045
4715.39 1160
4716.04 1183
4716.69 1120
4717.34 1155
4717.99 1176
4718.63 1122
4719.28 1182
4719.93 1209
4720.58 1148
4721.22 1125
4721.87 1140
4722.52 1122
4723.17 1122
4723.82 1240
4724.47 1251
4725.11 1365
4725.76 1348
4726.41 1287
4727.06 1310
4727.71 1415
4728.36 1375
4729.00 1349
4729.65 1299
4730.30 1193
4730.95 1180
4731.60 1074
4732.25 981
4732.90 1173
4733.55 1166
4734.19 1077
4734.84 1104
4735.49 1074
4736.14 1053
4736.79 1089
4737.44 1188
4738.09 1146
4738.74 1129
4739.39 1119
4740.04 1151
4740.69 1240
4741.34 1218
4741.99 1187
4742.64 1198
4743.28 1203
4743.93 1195
4744.58 1130
4745.23 1218
4745.88 1120
4746.53 1118
4747.18 1031
4747.83 1022
4748.48 1248
4749.13 1252
4749.78 1178
4750.43 1178
4751.08 1315
4751.73 1410
4752.38 1379
4753.03 1362
4753.68 1344
4754.33 1364
4754.98 1268
4755.63 1112
4756.29 1203
4756.94 1173
4757.59 1191
4758.24 1074
4758.89 1058
4759.54 1053
4760.19 1046
4760.84 1071
4761.49 1131
4762.14 952
4762.79 946
4763.44 1117
4764.09 1098
4764.74 1012
4765.40 1097
4766.05 1036
4766.70 1176
4767.35 1137
4768.00 1034
4768.65 1080
4769.30 1111
4769.95 1109
4770.61 1087
4771.26 1052
4771.91 954
4772.56 1076
4773.21 1016
4773.86 1045
4774.52 986
4775.17 1052
4775.82 1126
4776.47 1099
4777.12 1091
4777.77 1126
4778.43 1167
4779.08 1193
4779.73 1091
4780.38 1165
4781.04 1150
4781.69 1110
4782.34 1109
4782.99 1061
4783.64 1098
4784.30 1058
4784.95 1055
4785.60 1091
4786.25 1016
4786.91 1068
4787.56 1044
4788.21 1056
4788.86 1038
4789.52 1061
4790.17 995
4790.82 1080
4791.48 1006
4792.13 1062
4792.78 1025
4793.43 1062
4794.09 1065
4794.74 995
4795.39 1040
4796.05 1068
4796.70 1009
4797.35 1024
4798.01 1053
4798.66 1061
4799.31 1091
4799.97 1129
4800.62 1097
4801.27 1062
4801.93 1090
4802.58 1118
4803.23 1170
4803.89 1044
4804.54 1093
4805.20 1037
4805.85 1034
4806.50 1032
4807.16 1080
4807.81 1062
4808.47 1053
4809.12 1055
4809.77 1004
4810.43 1060
4811.08 1129
4811.74 1077
4812.39 1105
4813.04 1153
4813.70 1130
4814.35 1074
4815.01 1083
4815.66 1125
4816.32 1133
4816.97 1191
4817.63 1135
4818.28 1128
4818.94 1108
4819.59 1099
4820.24 1152
4820.90 1217
4821.55 1325
4822.21 1377
4822.86 1458
4823.52 1319
4824.17 1464
4824.83 1387
4825.49 1340
4826.14 1355
4826.80 1417
4827.45 1334
4828.11 1366
4828.76 1411
4829.42 1362
4830.07 1434
4830.73 1552
4831.38 1370
4832.04 1553
4832.69 1496
4833.35 1544
4834.01 1512
4834.66 1522
4835.32 1747
4835.97 1595
4836.63 1759
4837.29 1707
4837.94 1794
4838.60 1706
4839.25 1615
4839.91 1717
4840.57 1718
4841.22 1633
4841.88 1675
4842.54 1617
4843.19 1644
4843.85 1797
4844.50 1791
4845.16 1912
4845.82 1966
4846.47 2028
4847.13 2048
4847.79 2221
4848.44 2357
4849.10 2489
4849.76 2650
4850.41 2784
4851.07 2736
4851.73 2707
4852.39 2537
4853.04 2413
4853.70 2427
4854.36 2283
4855.01 2153
4855.67 2225
4856.33 2145
4856.99 2253
4857.64 2294
4858.30 2371
4858.96 2282
4859.62 2298
4860.27 2392
4860.93 2216
4861.59 2332
4862.25 2100
4862.90 1949
4863.56 1953
4864.22 2007
4864.88 1979
4865.53 1988
4866.19 2057
4866.85 1908
4867.51 1959
4868.17 2029
4868.83 1992
4869.48 1931
4870.14 1981
4870.80 1931
4871.46 1720
4872.12 1770
4872.77 1811
4873.43 1750
4874.09 1717
4874.75 1707
4875.41 1711
4876.07 1675
4876.73 1793
4877.38 1822
4878.04 1855
4878.70 1782
4879.36 1577
4880.02 1787
4880.68 1720
4881.34 1671
4882.00 1807
4882.66 1541
4883.31 1605
4883.97 1508
4884.63 1361
4885.29 1541
4885.95 1490
4886.61 1593
4887.27 1817
4887.93 1878
4888.59 1921
4889.25 2015
4889.91 2150
4890.57 2105
4891.23 2091
4891.89 2052
4892.55 2103
4893.21 2121
4893.87 1967
4894.53 1899
4895.19 1812
4895.85 1777
4896.51 1934
4897.17 1898
4897.83 1842
4898.49 1981
4899.15 2086
4899.81 2037
4900.47 1884
4901.13 2052
4901.79 2133
4902.45 1800
4903.11 1823
4903.77 1677
4904.43 1632
4905.09 1477
4905.75 1428
4906.41 1515
4907.07 1532
4907.73 1478
4908.39 1460
4909.05 1502
4909.72 1537
4910.38 1394
4911.04 1375
4911.70 1484
4912.36 1524
4913.02 1441
4913.68 1380
4914.34 1203
4915.00 1350
4915.67 1380
4916.33 1198
4916.99 1233
4917.65 1222
4918.31 1215
4918.97 1196
4919.63 1271
4920.30 1169
4920.96 1109
4921.62 1207
4922.28 1310
4922.94 1195
4923.60 1173
4924.27 1189
4924.93 1168
4925.59 1237
4926.25 1142
4926.91 1175
4927.58 1160
4928.24 1230
4928.90 1229
4929.56 1184
4930.22 1172
4930.89 1190
4931.55 1166
4932.21 1175
4932.87 1177
4933.54 1309
4934.20 1258
4934.86 1238
4935.52 1169
4936.19 1214
4936.85 1195
4937.51 1339
4938.18 1319
4938.84 1159
4939.50 1142
4940.16 1176
4940.83 1192
4941.49 1174
4942.15 1129
4942.82 1141
4943.48 1106
4944.14 1083
4944.81 1141
4945.47 1058
4946.13 1082
4946.80 1133
4947.46 1113
4948.12 1018
4948.79 1027
4949.45 1026
4950.11 1067
4950.78 1017
4951.44 1066
4952.10 1020
4952.77 1052
4953.43 1084
4954.10 1101
4954.76 1112
4955.42 1041
4956.09 1120
4956.75 1150
4957.42 1158
4958.08 1179
4958.74 1154
4959.41 1262
4960.07 1353
4960.74 1470
4961.40 1489
4962.07 1562
4962.73 1535
4963.39 1620
4964.06 1728
4964.72 1658
4965.39 1619
4966.05 1591
4966.72 1591
4967.38 1588
4968.05 1393
4968.71 1165
4969.38 1238
4970.04 1187
4970.71 1248
4971.37 1329
4972.04 1261
4972.70 1303
4973.37 1252
4974.03 1230
4974.70 1379
4975.36 1304
4976.03 1358
4976.69 1387
4977.36 1316
4978.02 1234
4978.69 1256
4979.36 1241
4980.02 1270
4980.69 1313
4981.35 1229
4982.02 1240
4982.68 1092
4983.35 1126
4984.02 1155
4984.68 1269
4985.35 1400
4986.01 1423
4986.68 1375
4987.35 1468
4988.01 1519
4988.68 1500
4989.34 1581
4990.01 1626
4990.68 1466
4991.34 1561
4992.01 1555
4992.68 1545
4993.34 1364
4994.01 1293
4994.68 1330
4995.34 1261
4996.01 1223
4996.68 1210
4997.34 1129
4998.01 1142
4998.68 1061
4999.34 993
5000.01 1012
5000.68 986
5001.34 988
5002.01 959
5002.68 902
5003.35 889
5004.01 911
5004.68 891
5005.35 935
5006.01 960
5006.68 966
5007.35 972
5008.02 923
5008.68 892
5009.35 961
5010.02 866
5010.69 1048
5011.36 1132
5012.02 975
5012.69 946
5013.36 964
5014.03 1043
5014.69 962
5015.36 937
5016.03 1004
5016.70 1006
5017.37 1086
5018.03 1068
5018.70 1062
5019.37 1116
5020.04 1096
5020.71 1066
5021.38 1092
5022.04 1169
5022.71 1189
5023.38 1105
5024.05 1201
5024.72 1083
5025.39 1058
5026.06 1177
5026.72 1229
5027.39 1186
5028.06 1177
5028.73 1135
5029.40 1142
5030.07 1059
5030.74 1053
5031.41 1105
5032.08 1165
5032.75 1043
5033.41 1004
5034.08 1023
5034.75 989
5035.42 1013
5036.09 1041
5036.76 991
5037.43 979
5038.10 944
5038.77 951
5039.44 937
5040.11 905
5040.78 1010
5041.45 1006
5042.12 902
5042.79 935
5043.46 928
5044.13 895
5044.80 900
5045.47 956
5046.14 936
5046.81 1032
5047.48 989
5048.15 920
5048.82 945
5049.49 962
5050.16 1140
5050.83 1015
5051.50 965
5052.17 1039
5052.84 1021
5053.51 977
5054.18 1086
5054.85 995
5055.52 908
5056.19 967
5056.86 963
5057.53 989
5058.21 1004
5058.88 974
5059.55 1003
5060.22 1009
5060.89 953
5061.56 1034
5062.23 991
5062.90 902
5063.57 911
5064.24 964
5064.92 978
5065.59 990
5066.26 999
5066.93 1045
5067.60 978
5068.27 975
5068.94 982
5069.62 981
5070.29 997
5070.96 1036
5071.63 1063
5072.30 1010
5072.97 1012
5073.65 1049
5074.32 1044
5074.99 1034
5075.66 1157
5076.33 1145
5077.01 1210
5077.68 1197
5078.35 1256
5079.02 1275
5079.70 1194
5080.37 1240
5081.04 1310
5081.71 1115
5082.38 1141
5083.06 1250
5083.73 1169
5084.40 1138
5085.07 1132
5085.75 1136
5086.42 1122
5087.09 1179
5087.77 1211
5088.44 1174
5089.11 1264
5089.78 1205
5090.46 1191
5091.13 1349
5091.80 1409
5092.48 1357
5093.15 1424
5093.82 1346
5094.50 1385
5095.17 1287
5095.84 1281
5096.52 1206
5097.19 1206
5097.86 1104
5098.54 1155
5099.21 1177
5099.88 1175
5100.56 1137
5101.23 1073
5101.90 1050
5102.58 1123
5103.25 1284
5103.93 1206
5104.60 1306
5105.27 1165
5105.95 1151
5106.62 1021
5107.30 1077
5107.97 1096
5108.64 1161
5109.32 1241
5109.99 1104
5110.67 979
5111.34 1012
5112.02 1047
5112.69 1036
5113.36 1096
5114.04 1101
5114.71 1004
5115.39 1110
5116.06 1158
5116.74 1093
5117.41 1097
5118.09 1264
5118.76 1172
5119.44 1274
5120.11 1276
5120.79 1145
5121.46 1237
5122.14 1231
5122.81 1316
5123.49 1150
5124.16 1138
5124.84 1086
5125.51 1106
5126.19 1063
5126.86 1088
5127.54 1111
5128.21 1093
5128.89 1117
5129.57 1205
5130.24 1268
5130.92 1304
5131.59 1299
5132.27 1233
5132.94 1187
5133.62 1173
5134.30 1139
5134.97 1089
5135.65 1056
5136.32 1050
5137.00 1138
5137.68 1210
5138.35 1136
5139.03 1127
5139.70 1079
5140.38 1029
5141.06 1067
5141.73 1068
5142.41 1044
5143.09 1071
5143.76 1107
5144.44 1054
5145.12 952
5145.79 991
5146.47 949
5147.15 989
5147.82 920
5148.50 1006
5149.18 997
5149.85 1025
5150.53 1007
5151.21 919
5151.88 939
5152.56 848
5153.24 884
5153.92 962
5154.59 941
5155.27 905
5155.95 914
5156.62 944
5157.30 930
5157.98 922
5158.66 980
5159.33 902
5160.01 998
5160.69 986
5161.37 919
5162.04 1104
5162.72 1080
5163.40 1029
5164.08 979
5164.76 1003
5165.43 979
5166.11 984
5166.79 910
5167.47 987
5168.15 1039
5168.82 1103
5169.50 1037
5170.18 952
5170.86 924
5171.54 948
5172.22 888
5172.89 858
5173.57 923
5174.25 944
5174.93 903
5175.61 966
5176.29 1031
5176.97 945
5177.64 956
5178.32 995
5179.00 1081
5179.68 1116
5180.36 1129
5181.04 1042
5181.72 1126
5182.40 1046
5183.08 939
5183.75 996
5184.43 972
5185.11 935
5185.79 834
5186.47 861
5187.15 952
5187.83 910
5188.51 932
5189.19 964
5189.87 912
5190.55 900
5191.23 887
5191.91 895
5192.59 898
5193.27 892
5193.95 873
5194.63 845
5195.31 971
5195.99 921
5196.67 859
5197.35 863
5198.03 902
5198.71 964
5199.39 989
5200.07 913
5200.75 923
5201.43 909
5202.11 1008
5202.79 969
5203.47 975
5204.15 993
5204.83 978
5205.51 931
5206.19 910
5206.87 1043
5207.55 990
5208.23 977
5208.91 1124
5209.59 1109
5210.27 950
5210.96 972
5211.64 944
5212.32 1066
5213.00 1154
5213.68 1166
5214.36 1029
5215.04 911
5215.72 1067
5216.40 1066
5217.09 1142
5217.77 1067
5218.45 1034
5219.13 1013
5219.81 1073
5220.49 1125
5221.17 1230
5221.86 1118
5222.54 1008
5223.22 1024
5223.90 995
5224.58 987
5225.27 996
5225.95 1011
5226.63 911
5227.31 919
5227.99 910
5228.67 952
5229.36 964
5230.04 1001
5230.72 1018
5231.40 1010
5232.09 938
5232.77 900
5233.45 1007
5234.13 1022
5234.82 1032
5235.50 996
5236.18 1057
5236.86 1184
5237.55 1216
5238.23 1189
5238.91 1094
5239.59 1036
5240.28 1103
5240.96 1072
5241.64 1120
5242.33 1061
5243.01 1051
5243.69 1027
5244.37 1024
5245.06 1096
5245.74 1011
5246.42 1034
5247.11 1016
5247.79 1043
5248.47 1075
5249.16 999
5249.84 1003
5250.52 1160
5251.21 1273
5251.89 1212
5252.58 1165
5253.26 1190
5253.94 1146
5254.63 1055
5255.31 1002
5255.99 1013
5256.68 1055
5257.36 1232
5258.05 1162
5258.73 1037
5259.41 1169
5260.10 1146
5260.78 1047
5261.47 1046
5262.15 1012
5262.84 1142
5263.52 1135
5264.20 1133
5264.89 1148
5265.57 1117
5266.26 1023
5266.94 1082
5267.63 1097
5268.31 1047
5269.00 996
5269.68 894
5270.37 957
5271.05 952
5271.73 940
5272.42 1013
5273.10 895
5273.79 871
5274.47 894
5275.16 865
5275.85 951
5276.53 1013
5277.22 995
5277.90 1007
5278.59 1016
5279.27 997
5279.96 1063
5280.64 1027
5281.33 1033
5282.01 1110
5282.70 1119
5283.38 1132
5284.07 1094
5284.76 1055
5285.44 1015
5286.13 976
5286.81 948
5287.50 875
5288.19 948
5288.87 999
5289.56 926
5290.24 909
5290.93 973
5291.62 921
5292.30 1024
5292.99 952
5293.67 942
5294.36 962
5295.05 863
5295.73 896
5296.42 1056
5297.11 1080
5297.79 1007
5298.48 1130
5299.17 1116
5299.85 1094
5300.54 1220
5301.23 1186
5301.91 1229
5302.60 1326
5303.29 1244
5303.97 1233
5304.66 1227
5305.35 1111
5306.04 1222
5306.72 1196
5307.41 1078
5308.10 1186
5308.78 1273
5309.47 1143
5310.16 1098
5310.85 1145
5311.53 1092
5312.22 1166
5312.91 943
5313.60 1046
5314.28 1136
5314.97 1072
5315.66 1058
5316.35 1076
5317.04 1092
5317.72 1141
5318.41 1129
5319.10 1101
5319.79 1139
5320.48 1041
5321.16 939
5321.85 1085
5322.54 1102
5323.23 1042
5323.92 1049
5324.60 1040
5325.29 1001
5325.98 932
5326.67 1000
5327.36 923
5328.05 918
5328.74 1009
5329.42 1024
5330.11 1007
5330.80 908
5331.49 1036
5332.18 1059
5332.87 997
5333.56 887
5334.25 914
5334.93 880
5335.62 955
5336.31 1014
5337.00 1084
5337.69 1018
5338.38 960
5339.07 1000
5339.76 1016
5340.45 933
5341.14 899
5341.83 997
5342.52 1084
5343.21 978
5343.90 971
5344.58 1110
5345.27 1004
5345.96 1138
5346.65 1206
5347.34 1193
5348.03 1331
5348.72 1276
5349.41 1408
5350.10 1405
5350.79 1449
5351.48 1515
5352.17 1454
5352.86 1528
5353.55 1482
5354.24 1327
5354.93 1324
5355.62 1259
5356.31 1110
5357.01 1169
5357.70 1128
5358.39 1059
5359.08 951
5359.77 930
5360.46 956
5361.15 945
5361.84 967
5362.53 993
5363.22 1028
5363.91 989
5364.60 900
5365.29 924
5365.98 923
5366.68 912
5367.37 951
5368.06 872
5368.75 869
5369.44 941
5370.13 979
5370.82 1004
5371.51 931
5372.21 976
5372.90 1030
5373.59 1074
5374.28 991
5374.97 941
5375.66 919
5376.35 865
5377.05 948
5377.74 881
5378.43 978
5379.12 937
5379.81 911
5380.51 900
5381.20 894
5381.89 944
5382.58 923
5383.27 940
5383.97 983
5384.66 976
5385.35 939
5386.04 970
5386.73 988
5387.43 1152
5388.12 988
5388.81 1065
5389.50 1019
5390.20 1059
5390.89 1046
5391.58 1063
5392.28 1081
5392.97 1070
5393.66 1064
5394.35 1090
5395.05 1030
5395.74 989
5396.43 959
5397.13 927
5397.82 882
5398.51 895
5399.20 889
5399.90 887
5400.59 885
5401.28 888
5401.98 906
5402.67 919
5403.36 944
5404.06 888
5404.75 979
5405.44 1000
5406.14 950
5406.83 888
5407.53 839
5408.22 952
5408.91 934
5409.61 925
5410.30 903
5410.99 895
5411.69 959
5412.38 998
5413.08 964
5413.77 906
5414.46 888
5415.16 827
5415.85 1007
5416.55 965
5417.24 966
5417.94 864
5418.63 878
5419.32 988
5420.02 997
5420.71 873
5421.41 944
5422.10 994
5422.80 971
5423.49 873
5424.19 938
5424.88 1000
5425.58 978
5426.27 953
5426.97 923
5427.66 899
5428.36 971
5429.05 978
5429.75 913
5430.44 880
5431.14 890
5431.83 994
5432.53 1030
5433.22 1078
5433.92 1090
5434.61 1105
5435.31 1136
5436.00 1201
5436.70 1165
5437.40 1195
5438.09 1028
5438.79 1088
5439.48 1079
5440.18 1058
5440.87 1005
5441.57 1070
5442.27 1182
5442.96 1150
5443.66 1188
5444.35 1187
5445.05 1082
5445.75 1016
5446.44 1136
5447.14 1174
5447.83 1185
5448.53 1242
5449.23 1315
5449.92 1170
5450.62 1194
5451.32 1241
5452.01 1119
5452.71 1027
5453.41 1140
5454.10 1015
5454.80 938
5455.50 906
5456.19 930
5456.89 933
5457.59 1001
5458.28 1107
5458.98 942
5459.68 986
5460.37 1114
5461.07 1095
5461.77 1069
5462.47 994
5463.16 1070
5463.86 1126
5464.56 987
5465.25 1018
5465.95 984
5466.65 1040
5467.35 1028
5468.04 973
5468.74 1049
5469.44 1091
5470.14 1140
5470.84 1057
5471.53 1075
5472.23 1096
5472.93 1095
5473.63 1089
5474.32 1078
5475.02 1088
5475.72 1184
5476.42 1167
5477.12 1281
5477.82 1387
5478.51 1472
5479.21 1435
5479.91 1517
5480.61 1549
5481.31 1554
5482.01 1479
5482.70 1490
5483.40 1510
5484.10 1508
5484.80 1322
5485.50 1320
5486.20 1348
5486.90 1299
5487.59 1264
5488.29 1250
5488.99 1201
5489.69 1249
5490.39 1323
5491.09 1249
5491.79 1282
5492.49 1230
5493.19 1221
5493.89 1301
5494.58 1365
5495.28 1413
5495.98 1599
5496.68 1575
5497.38 1633
5498.08 1811
5498.78 1857
5499.48 2092
5500.18 2194
5500.88 2229
5501.58 2354
5502.28 2384
5502.98 2250
5503.68 1939
5504.38 1731
5505.08 1653
5505.78 1579
5506.48 1477
5507.18 1347
5507.88 1277
5508.58 1275
5509.28 1277
5509.98 1227
5510.68 1182
5511.38 1153
5512.08 1230
5512.78 1251
5513.48 1212
5514.18 1211
5514.88 1185
5515.58 1278
5516.28 1193
5516.98 1217
5517.68 1232
5518.39 1138
5519.09 1171
5519.79 1021
5520.49 1038
5521.19 1074
5521.89 1012
5522.59 1061
5523.29 979
5523.99 1019
5524.69 1005
5525.40 977
5526.10 1088
5526.80 1022
5527.50 1037
5528.20 1023
5528.90 1048
5529.60 1031
5530.31 986
5531.01 1062
5531.71 1068
5532.41 955
5533.11 937
5533.81 1050
5534.52 1074
5535.22 1077
5535.92 1142
5536.62 922
5537.32 944
5538.02 1036
5538.73 1067
5539.43 1039
5540.13 1025
5540.83 1138
5541.54 1034
5542.24 1008
5542.94 1063
5543.64 972
5544.34 899
5545.05 881
5545.75 928
5546.45 942
5547.15 980
5547.86 938
5548.56 853
5549.26 937
5549.97 1069
5550.67 919
5551.37 939
5552.07 998
5552.78 874
5553.48 939
5554.18 913
5554.89 888
5555.59 962
5556.29 913
5557.00 966
5557.70 883
5558.40 920
5559.11 1088
5559.81 972
5560.51 1015
5561.22 1027
5561.92 1039
5562.62 1048
5563.33 1072
5564.03 1027
5564.73 1101
5565.44 1069
5566.14 973
5566.85 1018
5567.55 937
5568.25 996
5568.96 922
5569.66 887
5570.37 909
5571.07 891
5571.77 904
5572.48 903
5573.18 1007
5573.89 983
5574.59 1047
5575.29 1113
5576.00 974
5576.70 1063
5577.41 982
5578.11 819
5578.82 810
5579.52 974
5580.23 890
5580.93 887
5581.64 914
5582.34 870
5583.05 917
5583.75 881
5584.46 960
5585.16 871
5585.87 982
5586.57 880
5587.28 819
5587.98 971
5588.69 925
5589.39 940
5590.10 904
5590.80 930
5591.51 891
5592.21 933
5592.92 970
5593.62 916
5594.33 927
5595.04 889
5595.74 886
5596.45 948
5597.15 896
5597.86 825
5598.56 873
5599.27 873
5599.98 769
5600.68 839
5601.39 919
5602.09 838
5602.80 853
5603.51 823
5604.21 844
5604.92 863
5605.62 822
5606.33 752
5607.04 825
5607.74 939
5608.45 864
5609.16 798
5609.86 907
5610.57 889
5611.28 860
5611.98 865
5612.69 944
5613.40 880
5614.10 861
5614.81 915
5615.52 935
5616.22 913
5616.93 865
5617.64 935
5618.35 894
5619.05 912
5619.76 927
5620.47 857
5621.17 817
5621.88 862
5622.59 1010
5623.30 960
5624.00 782
5624.71 862
5625.42 883
5626.13 898
5626.83 949
5627.54 879
5628.25 892
5628.96 933
5629.67 1054
5630.37 950
5631.08 901
5631.79 928
5632.50 897
5633.21 867
5633.91 876
5634.62 920
5635.33 945
5636.04 904
5636.75 943
5637.45 991
5638.16 975
5638.87 1104
5639.58 1042
5640.29 1116
5641.00 1091
5641.70 1106
5642.41 980
5643.12 1027
5643.83 1014
5644.54 986
5645.25 996
5645.96 970
5646.67 896
5647.38 837
5648.08 913
5648.79 922
5649.50 942
5650.21 892
5650.92 915
5651.63 962
5652.34 967
5653.05 1040
5653.76 1010
5654.47 1041
5655.18 1132
5655.89 1218
5656.60 1052
5657.30 1085
5658.01 1212
5658.72 1091
5659.43 1066
5660.14 1096
5660.85 1053
5661.56 988
5662.27 1020
5662.98 1054
5663.69 1002
5664.40 1018
5665.11 945
5665.82 905
5666.53 948
5667.24 973
5667.95 946
5668.66 967
5669.37 1042
5670.08 854
5670.79 874
5671.50 911
5672.22 863
5672.93 927
5673.64 853
5674.35 886
5675.06 790
5675.77 838
5676.48 933
5677.19 988
5677.90 976
5678.61 942
5679.32 797
5680.03 855
5680.74 835
5681.46 880
5682.17 901
5682.88 815
5683.59 856
5684.30 942
5685.01 966
5685.72 935
5686.43 898
5687.15 905
5687.86 974
5688.57 955
5689.28 921
5689.99 875
5690.70 862
5691.42 915
5692.13 916
5692.84 829
5693.55 803
5694.26 830
5694.97 832
5695.69 808
5696.40 786
5697.11 794
5697.82 841
5698.53 824
5699.25 831
5699.96 843
5700.67 798
5701.38 816
5702.10 848
5702.81 860
5703.52 933
5704.23 887
5704.95 937
5705.66 904
5706.37 886
5707.08 867
5707.80 827
5708.51 843
5709.22 960
5709.93 885
5710.65 865
5711.36 826
5712.07 848
5712.79 775
5713.50 836
5714.21 883
5714.93 807
5715.64 837
5716.35 844
5717.07 809
5717.78 845
5718.49 865
5719.21 761
5719.92 828
5720.63 811
5721.35 889
5722.06 966
5722.77 894
5723.49 923
5724.20 917
5724.92 955
5725.63 1002
5726.34 1049
5727.06 1070
5727.77 1065
5728.48 1069
5729.20 1115
5729.91 1058
5730.63 1040
5731.34 1041
5732.06 1031
5732.77 922
5733.48 928
5734.20 968
5734.91 902
5735.63 927
5736.34 953
5737.06 933
5737.77 943
5738.49 825
5739.20 835
5739.91 758
5740.63 729
5741.34 846
5742.06 816
5742.77 881
5743.49 886
5744.20 828
5744.92 916
5745.63 841
5746.35 830
5747.06 841
5747.78 874
5748.49 852
5749.21 789
5749.93 814
5750.64 870
5751.36 873
5752.07 843
5752.79 902
5753.50 886
5754.22 872
5754.93 846
5755.65 944
5756.37 881
5757.08 878
5757.80 899
5758.51 844
5759.23 949
5759.95 874
5760.66 858
5761.38 908
5762.09 855
5762.81 895
5763.53 932
5764.24 865
5764.96 899
5765.67 958
5766.39 879
5767.11 848
5767.82 933
5768.54 895
5769.26 847
5769.97 893
5770.69 841
5771.41 897
5772.12 848
5772.84 863
5773.56 941
5774.27 932
5774.99 954
5775.71 906
5776.42 912
5777.14 951
5777.86 996
5778.58 1022
5779.29 969
5780.01 954
5780.73 1028
5781.45 1048
5782.16 986
5782.88 905
5783.60 933
5784.31 1052
5785.03 986
5785.75 857
5786.47 880
5787.19 1031
5787.90 1014
5788.62 1039
5789.34 1029
5790.06 1047
5790.77 969
5791.49 1033
5792.21 1015
5792.93 1186
5793.65 1096
5794.36 1180
5795.08 1189
5795.80 1265
5796.52 1331
5797.24 1439
5797.96 1519
5798.67 1710
5799.39 1903
5800.11 2321
5800.83 2473
5801.55 2666
5802.27 2919
5802.99 2795
5803.70 2700
5804.42 2670
5805.14 2385
5805.86 2229
5806.58 1860
5807.30 1750
5808.02 1516
5808.74 1414
5809.46 1345
5810.17 1212
5810.89 1255
5811.61 1214
5812.33 1223
5813.05 1286
5813.77 1355
5814.49 1316
5815.21 1249
5815.93 1455
5816.65 1474
5817.37 1429
5818.09 1362
5818.81 1225
5819.53 1340
5820.25 1377
5820.97 1265
5821.69 1273
5822.41 1216
5823.13 1224
5823.85 1325
5824.57 1256
5825.29 1190
5826.01 1156
5826.73 1124
5827.45 1068
5828.17 1104
5828.89 1107
5829.61 1086
5830.33 1111
5831.05 1123
5831.77 1050
5832.49 1033
5833.21 1111
5833.93 1110
5834.65 1091
5835.37 1033
5836.09 1074
5836.81 984
5837.53 1084
5838.25 1024
5838.97 1079
5839.70 1097
5840.42 960
5841.14 1053
5841.86 1070
5842.58 943
5843.30 966
5844.02 1042
5844.74 1066
5845.46 1141
5846.19 1036
5846.91 1005
5847.63 1070
5848.35 1074
5849.07 1091
5849.79 1131
5850.51 1029
5851.24 1001
5851.96 1047
5852.68 1052
5853.40 1075
5854.12 946
5854.85 969
5855.57 1050
5856.29 1051
5857.01 1071
5857.73 949
5858.46 980
5859.18 1090
5859.90 1042
5860.62 1061
5861.34 955
5862.07 945
5862.79 1050
5863.51 1029
5864.23 923
5864.96 976
5865.68 1065
5866.40 1053
5867.12 1007
5867.85 1052
5868.57 1090
5869.29 1010
5870.01 1001
5870.74 964
5871.46 1000
5872.18 1062
5872.91 979
5873.63 945
5874.35 1030
5875.08 975
5875.80 897
5876.52 1019
5877.25 927
5877.97 954
5878.69 935
5879.42 998
5880.14 998
5880.86 982
5881.59 1028
5882.31 964
5883.03 1015
5883.76 1141
5884.48 1120
5885.20 1184
5885.93 1079
5886.65 1081
5887.38 1094
5888.10 962
5888.82 988
5889.55 1024
5890.27 998
5891.00 997
5891.72 997
5892.44 958
5893.17 942
5893.89 871
5894.62 935
5895.34 935
5896.07 887
5896.79 919
5897.51 937
5898.24 1101
5898.96 1039
5899.69 1000
5900.41 894
5901.14 926
5901.86 941
5902.59 1047
5903.31 1097
5904.04 1064
5904.76 1016
5905.49 1036
5906.21 1043
5906.94 1027
5907.66 939
5908.39 926
5909.11 983
5909.84 968
5910.56 916
5911.29 891
5912.01 970
5912.74 940
5913.46 979
5914.19 1062
5914.92 1050
5915.64 965
5916.37 1009
5917.09 1020
5917.82 928
5918.54 995
5919.27 974
5920.00 959
5920.72 975
5921.45 1095
5922.17 1034
5922.90 1019
5923.63 1064
5924.35 1045
5925.08 975
5925.80 1045
5926.53 1067
5927.26 1081
5927.98 1110
5928.71 1184
5929.44 1145
5930.16 1131
5930.89 1153
5931.62 1133
5932.34 1182
5933.07 1206
5933.80 1235
5934.52 1214
5935.25 1235
5935.98 1332
5936.70 1401
5937.43 1432
5938.16 1423
5938.88 1464
5939.61 1332
5940.34 1412
5941.07 1534
5941.79 1430
5942.52 1314
5943.25 1316
5943.97 1283
5944.70 1359
5945.43 1391
5946.16 1454
5946.88 1529
5947.61 1507
5948.34 1555
5949.07 1664
5949.80 1654
5950.52 1565
5951.25 1858
5951.98 1812
5952.71 1842
5953.43 1859
5954.16 1872
5954.89 1863
5955.62 1835
5956.35 1697
5957.07 1733
5957.80 1730
5958.53 1820
5959.26 1831
5959.99 1677
5960.72 1745
5961.44 1743
5962.17 1695
5962.90 1838
5963.63 1863
5964.36 1962
5965.09 2134
5965.82 2343
5966.54 2528
5967.27 2521
5968.00 2476
5968.73 2409
5969.46 2393
5970.19 2286
5970.92 2362
5971.65 2158
5972.38 2029
5973.11 2052
5973.83 2031
5974.56 2058
5975.29 2075
5976.02 2118
5976.75 2277
5977.48 2271
5978.21 2149
5978.94 2247
5979.67 2363
5980.40 2490
5981.13 2283
5981.86 2432
5982.59 2514
5983.32 2505
5984.05 2569
5984.78 2590
5985.51 2579
5986.24 2481
5986.97 2550
5987.70 2512
5988.43 2514
5989.16 2385
5989.89 2572
5990.62 2599
5991.35 2556
5992.08 2580
5992.81 2669
5993.54 2634
5994.27 2583
5995.00 2647
5995.73 2707
5996.46 2649
5997.19 2754
5997.92 2999
5998.65 2865
5999.38 2908
6000.11 2989
6000.85 2828
6001.58 2784
6002.31 2867
6003.04 2778
6003.77 2849
6004.50 2701
6005.23 2746
6005.96 2710
6006.69 2957
6007.43 3076
6008.16 3403
6008.89 3989
6009.62 4500
6010.35 5348
6011.08 6026
6011.81 6926
6012.54 7625
6013.28 8603
6014.01 9206
6014.74 9456
6015.47 9061
6016.20 8643
6016.94 8123
6017.67 7327
6018.40 6306
6019.13 5557
6019.86 4729
6020.59 4136
6021.33 3588
6022.06 3161
6022.79 2912
6023.52 2626
6024.26 2409
6024.99 2229
6025.72 2257
6026.45 2008
6027.19 1965
6027.92 2068
6028.65 2070
6029.38 2104
6030.12 2043
6030.85 1958
6031.58 1917
6032.31 1813
6033.05 1919
6033.78 1816
6034.51 1715
6035.25 1808
6035.98 1787
6036.71 1847
6037.44 1853
6038.18 1887
6038.91 1918
6039.64 1900
6040.38 1970
6041.11 1940
6041.84 1922
6042.58 2030
6043.31 2124
6044.04 1983
6044.78 2070
6045.51 2163
6046.24 2149
6046.98 2062
6047.71 2130
6048.45 2168
6049.18 2149
6049.91 2381
6050.65 2472
6051.38 2588
6052.11 2618
6052.85 2700
6053.58 2673
6054.32 2707
6055.05 2574
6055.79 2627
6056.52 2360
6057.25 2349
6057.99 2265
6058.72 2099
6059.46 2082
6060.19 2014
6060.93 2041
6061.66 1997
6062.39 2012
6063.13 1950
6063.86 1914
6064.60 1834
6065.33 1919
6066.07 1932
6066.80 1905
6067.54 2017
6068.27 1825
6069.01 1774
6069.74 1852
6070.48 1770
6071.21 1855
6071.95 1843
6072.68 1821
6073.42 1804
6074.15 1731
6074.89 1855
6075.62 1800
6076.36 1756
6077.10 1799
6077.83 1811
6078.57 1761
6079.30 1656
6080.04 1624
6080.77 1785
6081.51 1693
6082.25 1616
6082.98 1527
6083.72 1518
6084.45 1606
6085.19 1529
6085.93 1508
6086.66 1572
6087.40 1546
6088.13 1595
6088.87 1597
6089.61 1580
6090.34 1597
6091.08 1605
6091.81 1625
6092.55 1695
6093.29 1574
6094.02 1627
6094.76 1529
6095.50 1456
6096.23 1515
6096.97 1546
6097.71 1608
6098.44 1519
6099.18 1339
6099.92 1386
6100.65 1353
6101.39 1359
6102.13 1448
6102.87 1397
6103.60 1430
6104.34 1331
6105.08 1310
6105.81 1365
6106.55 1373
6107.29 1326
6108.03 1418
6108.76 1379
6109.50 1347
6110.24 1409
6110.98 1325
6111.71 1434
6112.45 1600
6113.19 1515
6113.93 1454
6114.66 1493
6115.40 1486
6116.14 1562
6116.88 1489
6117.62 1546
6118.35 1595
6119.09 1554
6119.83 1505
6120.57 1528
6121.31 1529
6122.04 1556
6122.78 1584
6123.52 1605
6124.26 1643
6125.00 1607
6125.74 1715
6126.47 1705
6127.21 1596
6127.95 1556
6128.69 1577
6129.43 1517
6130.17 1648
6130.91 1533
6131.64 1473
6132.38 1515
6133.12 1620
6133.86 1549
6134.60 1459
6135.34 1507
6136.08 1583
6136.82 1616
6137.56 1639
6138.30 1583
6139.04 1609
6139.77 1687
6140.51 1656
6141.25 1657
6141.99 1596
6142.73 1688
6143.47 1640
6144.21 1631
6144.95 1667
6145.69 1591
6146.43 1707
6147.17 1682
6147.91 1670
6148.65 1672
6149.39 1637
6150.13 1700
6150.87 1722
6151.61 1824
6152.35 1917
6153.09 1946
6153.83 2053
6154.57 2136
6155.31 2068
6156.05 2216
6156.79 2309
6157.53 2405
6158.27 2536
6159.01 2488
6159.75 2537
6160.49 2444
6161.23 2449
6161.97 2446
6162.71 2399
6163.45 2445
6164.20 2441
6164.94 2426
6165.68 2495
6166.42 2569
6167.16 2485
6167.90 2599
6168.64 2498
6169.38 2463
6170.12 2467
6170.86 2499
6171.61 2493
6172.35 2596
6173.09 2522
6173.83 2334
6174.57 2243
6175.31 2125
6176.05 2254
6176.79 2252
6177.54 2177
6178.28 2132
6179.02 2157
6179.76 2335
6180.50 2416
6181.24 2397
6181.99 2386
6182.73 2421
6183.47 2352
6184.21 2380
6184.95 2447
6185.70 2450
6186.44 2602
6187.18 2486
6187.92 2555
6188.66 2626
6189.41 2709
6190.15 2570
6190.89 2804
6191.63 2908
6192.38 3016
6193.12 3048
6193.86 3100
6194.60 3193
6195.35 3100
6196.09 3113
6196.83 3195
6197.57 3220
6198.32 3318
6199.06 3240
6199.80 3106
6200.55 3220
6201.29 3280
6202.03 3578
6202.78 3825
6203.52 4342
6204.26 5050
6205.00 5870
6205.75 7339
6206.49 8988
6207.23 10372
6207.98 12316
6208.72 13803
6209.46 14773
6210.21 14855
6210.95 14855
6211.70 14411
6212.44 12542
6213.18 11065
6213.93 9671
6214.67 8092
6215.41 6621
6216.16 5536
6216.90 4608
6217.65 4102
6218.39 3548
6219.13 3127
6219.88 2860
6220.62 2794
6221.37 2667
6222.11 2747
6222.85 2726
6223.60 2485
6224.34 2444
6225.09 2446
6225.83 2332
6226.58 2198
6227.32 2225
6228.07 2131
6228.81 2006
6229.56 1974
6230.30 1974
6231.04 1976
6231.79 1965
6232.53 1892
6233.28 1897
6234.02 1970
6234.77 1922
6235.51 2083
6236.26 2302
6237.00 2471
6237.75 2670
6238.49 2725
6239.24 2642
6239.99 2784
6240.73 2752
6241.48 2709
6242.22 2637
6242.97 2442
6243.71 2412
6244.46 2216
6245.20 2222
6245.95 2269
6246.70 2273
6247.44 2175
6248.19 2190
6248.93 2476
6249.68 2407
6250.42 2354
6251.17 2312
6251.92 2231
6252.66 2210
6253.41 2229
6254.15 2200
6254.90 2198
6255.65 2098
6256.39 1960
6257.14 2039
6257.89 2061
6258.63 2007
6259.38 1909
6260.13 1849
6260.87 1908
6261.62 1960
6262.37 1957
6263.11 1929
6263.86 1908
6264.61 1704
6265.35 1902
6266.10 1807
6266.85 1864
6267.59 1815
6268.34 1790
6269.09 1901
6269.83 1951
6270.58 1925
6271.33 1843
6272.08 1974
6272.82 1903
6273.57 1955
6274.32 1917
6275.06 1988
6275.81 1986
6276.56 2070
6277.31 2073
6278.05 2157
6278.80 2067
6279.55 2033
6280.30 2100
6281.05 1997
6281.79 1927
6282.54 1803
6283.29 1789
6284.04 1777
6284.78 1680
6285.53 1639
6286.28 1643
6287.03 1625
6287.78 1612
6288.53 1583
6289.27 1534
6290.02 1499
6290.77 1502
6291.52 1575
6292.27 1533
6293.02 1444
6293.76 1476
6294.51 1492
6295.26 1440
6296.01 1384
6296.76 1404
6297.51 1406
6298.26 1375
6299.00 1401
6299.75 1347
6300.50 1551
6301.25 1383
6302.00 1335
6302.75 1344
6303.50 1326
6304.25 1300
6305.00 1381
6305.75 1427
6306.50 1468
6307.24 1543
6307.99 1500
6308.74 1435
6309.49 1430
6310.24 1521
6310.99 1494
6311.74 1417
6312.49 1365
6313.24 1430
6313.99 1400
6314.74 1324
6315.49 1357
6316.24 1412
6316.99 1322
6317.74 1282
6318.49 1343
6319.24 1389
6319.99 1308
6320.74 1248
6321.49 1218
6322.24 1369
6322.99 1290
6323.74 1254
6324.49 1226
6325.24 1201
6325.99 1311
6326.74 1328
6327.49 1304
6328.24 1268
6328.99 1241
6329.74 1243
6330.50 1177
6331.25 1252
6332.00 1224
6332.75 1161
6333.50 1245
6334.25 1266
6335.00 1302
6335.75 1323
6336.50 1231
6337.25 1327
6338.00 1208
6338.76 1288
6339.51 1332
6340.26 1181
6341.01 1231
6341.76 1341
6342.51 1296
6343.26 1327
6344.02 1314
6344.77 1313
6345.52 1304
6346.27 1365
6347.02 1511
6347.77 1474
6348.53 1544
6349.28 1697
6350.03 1852
6350.78 1993
6351.53 2055
6352.29 2097
6353.04 2264
6353.79 2375
6354.54 2413
6355.29 2258
6356.05 2007
6356.80 1978
6357.55 1804
6358.30 1753
6359.06 1696
6359.81 1632
6360.56 1424
6361.31 1499
6362.07 1385
6362.82 1363
6363.57 1356
6364.32 1441
6365.08 1512
6365.83 1341
6366.58 1450
6367.33 1460
6368.09 1517
6368.84 1559
6369.59 1520
6370.35 1395
6371.10 1402
6371.85 1457
6372.61 1381
6373.36 1376
6374.11 1393
6374.87 1363
6375.62 1288
6376.37 1294
6377.13 1305
6377.88 1239
6378.63 1318
6379.39 1308
6380.14 1322
6380.89 1267
6381.65 1298
6382.40 1369
6383.16 1353
6383.91 1275
6384.66 1375
6385.42 1242
6386.17 1235
6386.92 1282
6387.68 1260
6388.43 1238
6389.19 1161
6389.94 1079
6390.70 1156
6391.45 1179
6392.20 1197
6392.96 1205
6393.71 1237
6394.47 1247
6395.22 1099
6395.98 1124
6396.73 1236
6397.49 1136
6398.24 1125
6399.00 1192
6399.75 1178
6400.51 1117
6401.26 1073
6402.02 1153
6402.77 1082
6403.53 1185
6404.28 1094
6405.04 1172
6405.79 1268
6406.55 1387
6407.30 1233
6408.06 1328
6408.81 1305
6409.57 1326
6410.32 1344
6411.08 1277
6411.83 1303
6412.59 1416
6413.34 1374
6414.10 1348
6414.86 1239
6415.61 1319
6416.37 1273
6417.12 1228
6417.88 1263
6418.64 1320
6419.39 1264
6420.15 1173
6420.90 1172
6421.66 1178
6422.42 1222
6423.17 1228
6423.93 1344
6424.68 1160
6425.44 1132
6426.20 1202
6426.95 1141
6427.71 1158
6428.47 1168
6429.22 1137
6429.98 1117
6430.74 1137
6431.49 1150
6432.25 1162
6433.01 1057
6433.76 1142
6434.52 1163
6435.28 1304
6436.03 1256
6436.79 1168
6437.55 1228
6438.30 1215
6439.06 1202
6439.82 1164
6440.58 1150
6441.33 1184
6442.09 1101
6442.85 1089
6443.61 1169
6444.36 1186
6445.12 1183
6445.88 1296
6446.64 1223
6447.39 1225
6448.15 1191
6448.91 1173
6449.67 1225
6450.42 1311
6451.18 1267
6451.94 1122
6452.70 1213
6453.46 1269
6454.21 1167
6454.97 1277
6455.73 1210
6456.49 1183
6457.25 1304
6458.00 1355
6458.76 1371
6459.52 1268
6460.28 1233
6461.04 1323
6461.80 1386
6462.55 1276
6463.31 1338
6464.07 1324
6464.83 1326
6465.59 1383
6466.35 1345
6467.11 1306
6467.87 1286
6468.62 1410
6469.38 1451
6470.14 1395
6470.90 1375
6471.66 1370
6472.42 1387
6473.18 1393
6473.94 1401
6474.70 1534
6475.46 1643
6476.22 1582
6476.97 1508
6477.73 1472
6478.49 1485
6479.25 1582
6480.01 1636
6480.77 1527
6481.53 1540
6482.29 1653
6483.05 1794
6483.81 1752
6484.57 1794
6485.33 1820
6486.09 1762
6486.85 1821
6487.61 1846
6488.37 1833
6489.13 1981
6489.89 1949
6490.65 2059
6491.41 2022
6492.17 2101
6492.93 2220
6493.69 2196
6494.45 2278
6495.21 2331
6495.97 2327
6496.73 2455
6497.49 2494
6498.26 2331
6499.02 2253
6499.78 2247
6500.54 2324
6501.30 2252
6502.06 2306
6502.82 2344
6503.58 2348
6504.34 2462
6505.10 2438
6505.86 2532
6506.62 2616
6507.39 2502
6508.15 2548
6508.91 2606
6509.67 2529
6510.43 2619
6511.19 2779
6511.95 2862
6512.72 2798
6513.48 2782
6514.24 2900
6515.00 2883
6515.76 2806
6516.52 2789
6517.28 2769
6518.05 2965
6518.81 2831
6519.57 2980
6520.33 3146
6521.09 3198
6521.86 3432
6522.62 3679
6523.38 4073
6524.14 4427
6524.90 5023
6525.67 5703
6526.43 6197
6527.19 6729
6527.95 7097
6528.72 6945
6529.48 6976
6530.24 7040
6531.00 6889
6531.77 6857
6532.53 7308
6533.29 7391
6534.05 8039
6534.82 8591
6535.58 9636
6536.34 10425
6537.11 10561
6537.87 10206
6538.63 9934
6539.39 9191
6540.16 8009
6540.92 7043
6541.68 5968
6542.45 5048
6543.21 4152
6543.97 3516
6544.74 3066
6545.50 2844
6546.26 2660
6547.03 2473
6547.79 2346
6548.55 2282
6549.32 2173
6550.08 2310
6550.84 2198
6551.61 2238
6552.37 2242
6553.14 2184
6553.90 2226
6554.66 2182
6555.43 2226
6556.19 2176
6556.96 2151
6557.72 2084
6558.48 2224
6559.25 2072
6560.01 2104
6560.78 2119
6561.54 2121
6562.31 2266
6563.07 2348
6563.83 2436
6564.60 2327
6565.36 2511
6566.13 2503
6566.89 2608
6567.66 2516
6568.42 2364
6569.19 2550
6569.95 2485
6570.72 2332
6571.48 2369
6572.25 2424
6573.01 2594
6573.78 2615
6574.54 2674
6575.31 2778
6576.07 2841
6576.84 2760
6577.60 2712
6578.37 2736
6579.13 2779
6579.90 2707
6580.66 2674
6581.43 2689
6582.19 2695
6582.96 2668
6583.73 2620
6584.49 2515
6585.26 2386
6586.02 2526
6586.79 2611
6587.55 2592
6588.32 2617
6589.09 2560
6589.85 2794
6590.62 2799
6591.38 2969
6592.15 3157
6592.92 3221
6593.68 3399
6594.45 3563
6595.22 3578
6595.98 3628
6596.75 3537
6597.51 3420
6598.28 3302
6599.05 3147
6599.81 3062
6600.58 2812
6601.35 2745
6602.11 2587
6602.88 2625
6603.65 2747
6604.41 2692
6605.18 2641
6605.95 2978
6606.71 3128
6607.48 3442
6608.25 3570
6609.02 3782
6609.78 3819
6610.55 3508
6611.32 3505
6612.08 3457
6612.85 3234
6613.62 2976
6614.39 2838
6615.15 2631
6615.92 2486
6616.69 2271
6617.46 2380
6618.22 2326
6618.99 2265
6619.76 2221
6620.53 2247
6621.30 2218
6622.06 2108
6622.83 2099
6623.60 2140
6624.37 2169
6625.13 2020
6625.90 2039
6626.67 2060
6627.44 2048
6628.21 2088
6628.98 2001
6629.74 2199
6630.51 2398
6631.28 2572
6632.05 2861
6632.82 3081
6633.59 3310
6634.35 3642
6635.12 3733
6635.89 3636
6636.66 3714
6637.43 3485
6638.20 3176
6638.97 2977
6639.74 2814
6640.50 2542
6641.27 2358
6642.04 2206
6642.81 2045
6643.58 1996
6644.35 1858
6645.12 1891
6645.89 1863
6646.66 1916
6647.43 1888
6648.20 1955
6648.97 1974
6649.73 1891
6650.50 1926
6651.27 1866
6652.04 1961
6652.81 1998
6653.58 1993
6654.35 1932
6655.12 1922
6655.89 2025
6656.66 1925
6657.43 1899
6658.20 1848
6658.97 1874
6659.74 1838
6660.51 1918
6661.28 1852
6662.05 1857
6662.82 1928
6663.59 1842
6664.36 1845
6665.13 1807
6665.90 1764
6666.67 1760
6667.44 1819
6668.22 1790
6668.99 1867
6669.76 1840
6670.53 1896
6671.30 1929
6672.07 1938
6672.84 1851
6673.61 1962
6674.38 1913
6675.15 1979
6675.92 2022
6676.69 1951
6677.46 1870
6678.24 1989
6679.01 1825
6679.78 1925
6680.55 2014
6681.32 2069
6682.09 1965
6682.86 2050
6683.63 2192
6684.41 2276
6685.18 2420
6685.95 2410
6686.72 2285
6687.49 2204
6688.26 2171
6689.04 2046
6689.81 1968
6690.58 1954
6691.35 1750
6692.12 1753
6692.90 1662
6693.67 1688
6694.44 1716
6695.21 1635
6695.98 1715
6696.76 1641
6697.53 1576
6698.30 1549
6699.07 1608
6699.84 1610
6700.62 1618
6701.39 1603
6702.16 1596
6702.93 1579
6703.71 1566
6704.48 1503
6705.25 1544
6706.03 1510
6706.80 1482
6707.57 1527
6708.34 1573
6709.12 1511
6709.89 1527
6710.66 1523
6711.44 1447
6712.21 1413
6712.98 1362
6713.75 1289
6714.53 1323
6715.30 1397
6716.07 1440
6716.85 1444
6717.62 1345
6718.39 1368
6719.17 1297
6719.94 1331
6720.72 1357
6721.49 1392
6722.26 1326
6723.04 1345
6723.81 1350
6724.58 1296
6725.36 1352
6726.13 1310
6726.91 1389
6727.68 1373
6728.45 1308
6729.23 1305
6730.00 1323
6730.78 1399
6731.55 1427
6732.32 1325
6733.10 1338
6733.87 1343
6734.65 1345
6735.42 1373
6736.20 1448
6736.97 1334
6737.74 1383
6738.52 1350
6739.29 1408
6740.07 1372
6740.84 1441
6741.62 1475
6742.39 1415
6743.17 1446
6743.94 1474
6744.72 1404
6745.49 1501
6746.27 1589
6747.04 1438
6747.82 1556
6748.59 1569
6749.37 1656
6750.14 1708
6750.92 1783
6751.69 1977
6752.47 1889
6753.24 1888
6754.02 1985
6754.80 1887
6755.57 1759
6756.35 1800
6757.12 1760
6757.90 1644
6758.67 1541
6759.45 1482
6760.23 1467
6761.00 1582
6761.78 1481
6762.55 1338
6763.33 1479
6764.11 1378
6764.88 1422
6765.66 1375
6766.43 1449
6767.21 1401
6767.99 1362
6768.76 1414
6769.54 1354
6770.32 1274
6771.09 1397
6771.87 1294
6772.64 1350
6773.42 1311
6774.20 1420
6774.97 1486
6775.75 1414
6776.53 1354
6777.31 1370
6778.08 1423
6778.86 1387
6779.64 1337
6780.41 1503
6781.19 1527
6781.97 1429
6782.74 1414
6783.52 1372
6784.30 1377
6785.08 1255
6785.85 1262
6786.63 1316
6787.41 1283
6788.19 1285
6788.96 1238
6789.74 1292
6790.52 1253
6791.30 1262
6792.07 1279
6792.85 1269
6793.63 1242
6794.41 1302
6795.18 1287
6795.96 1207
6796.74 1189
6797.52 1242
6798.30 1354
6799.07 1213
6799.85 1216
6800.63 1231
6801.41 1314
6802.19 1335
6802.97 1374
6803.74 1461
6804.52 1505
6805.30 1342
6806.08 1368
6806.86 1423
6807.64 1416
6808.41 1242
6809.19 1263
6809.97 1312
6810.75 1285
6811.53 1284
6812.31 1267
6813.09 1287
6813.87 1242
6814.64 1225
6815.42 1408
6816.20 1390
6816.98 1219
6817.76 1306
6818.54 1371
6819.32 1377
6820.10 1257
6820.88 1261
6821.66 1289
6822.44 1425
6823.22 1348
6824.00 1314
6824.78 1322
6825.55 1426
6826.33 1277
6827.11 1352
6827.89 1316
6828.67 1193
6829.45 1314
6830.23 1256
6831.01 1324
6831.79 1286
6832.57 1275
6833.35 1239
6834.13 1212
6834.91 1176
6835.69 1262
6836.47 1268
6837.25 1216
6838.03 1222
6838.81 1202
6839.60 1195
6840.38 1215
6841.16 1224
6841.94 1238
6842.72 1333
6843.50 1377
6844.28 1408
6845.06 1424
6845.84 1520
6846.62 1601
6847.40 2048
6848.18 2379
6848.96 2785
6849.74 3070
6850.53 3316
6851.31 3549
6852.09 3747
6852.87 3527
6853.65 3129
6854.43 2987
6855.21 2786
6855.99 2353
6856.77 1985
6857.56 1824
6858.34 1645
6859.12 1567
6859.90 1456
6860.68 1394
6861.46 1362
6862.25 1364
6863.03 1389
6863.81 1432
6864.59 1369
6865.37 1416
6866.15 1360
6866.94 1400
6867.72 1419
6868.50 1295
6869.28 1241
6870.07 1297
6870.85 1232
6871.63 1316
6872.41 1302
6873.19 1236
6873.98 1296
6874.76 1411
6875.54 1397
6876.32 1502
6877.11 1473
6877.89 1431
6878.67 1442
6879.45 1549
6880.24 1648
6881.02 1674
6881.80 1597
6882.59 1651
6883.37 1624
6884.15 1827
6884.93 2045
6885.72 2183
6886.50 2292
6887.28 2432
6888.07 2551
6888.85 2536
6889.63 2542
6890.42 2317
6891.20 2256
6891.98 2064
6892.77 1899
6893.55 1854
6894.33 1717
6895.12 1616
6895.90 1624
6896.68 1709
6897.47 1640
6898.25 1625
6899.04 1520
6899.82 1684
6900.60 1750
6901.39 1769
6902.17 1789
6902.95 1731
6903.74 1679
6904.52 1780
6905.31 1781
6906.09 1933
6906.88 1912
6907.66 1851
6908.44 1802
6909.23 1691
6910.01 1707
6910.80 1783
6911.58 1717
6912.37 1779
6913.15 1748
6913.94 1699
6914.72 1834
6915.50 1756
6916.29 1607
6917.07 1505
6917.86 1602
6918.64 1464
6919.43 1578
6920.21 1633
6921.00 1498
6921.78 1541
6922.57 1540
6923.35 1523
6924.14 1562
6924.93 1581
6925.71 1608
6926.50 1755
6927.28 1626
6928.07 1609
6928.85 1660
6929.64 1734
6930.42 1741
6931.21 1655
6931.99 1653
6932.78 1671
6933.57 1612
6934.35 1726
6935.14 1728
6935.92 1693
6936.71 1721
6937.50 1734
6938.28 1833
6939.07 1829
6939.85 1952
6940.64 1962
6941.43 2117
6942.21 2095
6943.00 2258
6943.78 2291
6944.57 2415
6945.36 2299
6946.14 2418
6946.93 2580
6947.72 2600
6948.50 2732
6949.29 2685
6950.08 2684
6950.86 2561
6951.65 2455
6952.44 2286
6953.22 2193
6954.01 2086
6954.80 2016
6955.58 1955
6956.37 2019
6957.16 2051
6957.95 2018
6958.73 2003
6959.52 2002
6960.31 2021
6961.10 2026
6961.88 1997
6962.67 2141
6963.46 2241
6964.24 2112
6965.03 2136
6965.82 2201
6966.61 2369
6967.40 2391
6968.18 2452
6968.97 2660
6969.76 2648
6970.55 2659
6971.33 2690
6972.12 2713
6972.91 2700
6973.70 2705
6974.49 2648
6975.27 2765
6976.06 2695
6976.85 2827
6977.64 3013
6978.43 3140
6979.22 3321
6980.00 3693
6980.79 4296
6981.58 4956
6982.37 5947
6983.16 7008
6983.95 8270
6984.74 9547
6985.52 10618
6986.31 10975
6987.10 10939
6987.89 10474
6988.68 9487
6989.47 8339
6990.26 7238
6991.05 6058
6991.83 5037
6992.62 4117
6993.41 3451
6994.20 3038
6994.99 2781
6995.78 2472
6996.57 2332
6997.36 2259
6998.15 2101
6998.94 2048
6999.73 2087
7000.52 2069
7001.31 2009
7002.10 1933
7002.89 1827
7003.68 1863
7004.47 1713
7005.26 1681
7006.05 1644
7006.84 1586
7007.63 1483
7008.42 1537
7009.21 1591
7010.00 1689
7010.79 1673
7011.58 1641
7012.37 1767
7013.16 1800
7013.95 1758
7014.74 1881
7015.53 1763
7016.32 1762
7017.11 1810
7017.90 1649
7018.69 1692
7019.48 1696
7020.27 1690
7021.06 1718
7021.85 1747
7022.64 1770
7023.43 1888
7024.22 1804
7025.02 1864
7025.81 1968
7026.60 1957
7027.39 1808
7028.18 1661
7028.97 1686
7029.76 1707
7030.55 1476
7031.34 1435
7032.14 1548
7032.93 1559
7033.72 1641
7034.51 1554
7035.30 1615
7036.09 1553
7036.88 1545
7037.68 1632
7038.47 1674
7039.26 1675
7040.05 1694
7040.84 1643
7041.64 1694
7042.43 1649
7043.22 1728
7044.01 1850
7044.80 1786
7045.60 1829
7046.39 1862
7047.18 1927
7047.97 1975
7048.76 2052
7049.56 2256
7050.35 2367
7051.14 2453
7051.93 2273
7052.73 2291
7053.52 1947
7054.31 1768
7055.10 1841
7055.90 1736
7056.69 1675
7057.48 1626
7058.27 1652
7059.07 1538
7059.86 1572
7060.65 1535
7061.45 1544
7062.24 1542
7063.03 1461
7063.83 1587
7064.62 1588
7065.41 1526
7066.21 1469
7067.00 1463
7067.79 1415
7068.59 1452
7069.38 1413
7070.17 1450
7070.97 1422
7071.76 1376
7072.55 1337
7073.35 1365
7074.14 1362
7074.93 1356
7075.73 1224
7076.52 1215
7077.32 1263
7078.11 1255
7078.90 1202
7079.70 1256
7080.49 1307
7081.29 1314
7082.08 1242
7082.87 1263
7083.67 1232
7084.46 1173
7085.26 1198
7086.05 1281
7086.85 1216
7087.64 1256
7088.43 1252
7089.23 1241
7090.02 1275
7090.82 1252
7091.61 1160
7092.41 1225
7093.20 1106
7094.00 1136
7094.79 1173
7095.59 1196
7096.38 1164
7097.18 1161
7097.97 1076
7098.77 1052
7099.56 1128
7100.36 1179
7101.15 1138
7101.95 1063
7102.74 1033
7103.54 1118
7104.33 1063
7105.13 1090
7105.92 1042
7106.72 1044
7107.52 1030
7108.31 1030
7109.11 960
7109.90 1030
7110.70 1004
7111.49 1048
7112.29 1023
7113.09 957
7113.88 984
7114.68 1031
7115.47 989
7116.27 1038
7117.07 1058
7117.86 978
7118.66 1031
7119.45 1006
7120.25 1106
7121.05 1087
7121.84 1063
7122.64 986
7123.44 937
7124.23 969
7125.03 1036
7125.83 1070
7126.62 900
7127.42 967
7128.22 938
7129.01 1014
7129.81 1048
7130.61 1071
7131.40 991
7132.20 1017
7133.00 1027
7133.79 1028
7134.59 1002
7135.39 973
7136.19 1038
7136.98 954
7137.78 932
7138.58 983
7139.38 986
7140.17 1049
7140.97 1023
7141.77 982
7142.57 898
7143.36 919
7144.16 967
7144.96 1008
7145.76 936
7146.55 916
7147.35 857
7148.15 949
7148.95 859
7149.74 874
7150.54 982
7151.34 916
7152.14 913
7152.94 924
7153.74 981
7154.53 1009
7155.33 954
7156.13 947
7156.93 1008
7157.73 991
7158.53 997
7159.32 1037
7160.12 906
7160.92 896
7161.72 1012
7162.52 924
7163.32 916
7164.12 938
7164.91 865
7165.71 911
7166.51 888
7167.31 867
7168.11 925
7168.91 884
7169.71 927
7170.51 919
7171.31 881
7172.11 980
7172.90 941
7173.70 887
7174.50 897
7175.30 910
7176.10 954
7176.90 940
7177.70 882
7178.50 936
7179.30 947
7180.10 850
7180.90 835
7181.70 922
7182.50 894
7183.30 938
7184.10 932
7184.90 912
7185.70 926
7186.50 974
7187.30 989
7188.10 888
7188.90 839
7189.70 859
7190.50 870
7191.30 873
7192.10 883
7192.90 871
7193.70 873
7194.50 895
7195.30 892
7196.10 950
7196.90 955
7197.70 851
7198.50 889
7199.30 895
7200.11 927
7200.91 918
7201.71 917
7202.51 914
7203.31 908
7204.11 780
7204.91 827
7205.71 885
7206.51 948
7207.31 901
7208.12 840
7208.92 923
7209.72 881
7210.52 952
7211.32 864
7212.12 895
7212.92 910
7213.72 934
7214.53 973
7215.33 1000
7216.13 942
7216.93 965
7217.73 965
7218.53 967
7219.34 960
7220.14 1008
7220.94 928
7221.74 941
7222.54 958
7223.35 935
7224.15 873
7224.95 901
7225.75 790
7226.56 841
7227.36 887
7228.16 830
7228.96 858
7229.76 888
7230.57 899
7231.37 902
7232.17 872
7232.97 921
7233.78 877
7234.58 908
7235.38 908
7236.19 904
7236.99 848
7237.79 886
7238.59 875
7239.40 935
7240.20 942
7241.00 898
7241.81 891
7242.61 876
7243.41 927
7244.22 947
7245.02 834
7245.82 908
7246.63 972
7247.43 959
7248.23 977
7249.04 947
7249.84 931
7250.64 991
7251.45 1026
7252.25 1023
7253.05 924
7253.86 950
7254.66 1024
7255.46 1034
7256.27 1012
7257.07 1045
7257.88 1098
7258.68 1237
7259.48 1261
7260.29 1264
7261.09 1219
7261.90 1232
7262.70 1307
7263.51 1277
7264.31 1220
7265.11 1244
7265.92 1083
7266.72 1143
7267.53 1189
7268.33 1098
7269.14 1073
7269.94 1197
7270.75 1125
7271.55 1119
7272.36 1115
7273.16 1067
7273.97 1132
7274.77 1089
7275.58 1106
7276.38 1132
7277.19 1170
7277.99 1274
7278.80 1328
7279.60 1377
7280.41 1559
7281.21 1736
7282.02 1853
7282.82 2218
7283.63 2545
7284.43 2591
7285.24 2502
7286.04 2500
7286.85 2546
7287.66 2390
7288.46 2211
7289.27 1869
7290.07 1534
7290.88 1466
7291.68 1368
7292.49 1317
7293.30 1213
7294.10 1137
7294.91 1157
7295.71 1158
7296.52 1114
7297.33 1116
7298.13 1065
7298.94 1094
7299.74 1109
7300.55 1154
7301.36 1084
7302.16 1000
7302.97 1001
7303.78 1088
7304.58 1118
7305.39 1126
7306.20 1078
7307.00 1036
7307.81 1088
7308.62 1205
7309.42 1167
7310.23 1205
7311.04 1285
7311.84 1237
7312.65 1296
7313.46 1294
7314.27 1265
7315.07 1344
7315.88 1479
7316.69 1652
7317.49 1779
7318.30 1865
7319.11 1950
7319.92 1872
7320.72 1891
7321.53 1802
7322.34 1573
7323.15 1567
7323.95 1581
7324.76 1451
7325.57 1431
7326.38 1331
7327.19 1334
7327.99 1287
7328.80 1282
7329.61 1274
7330.42 1234
7331.22 1188
7332.03 1137
7332.84 1193
7333.65 1153
7334.46 1163
7335.27 1123
7336.07 1159
7336.88 1199
7337.69 1143
7338.50 1123
7339.31 1128
7340.12 1119
7340.92 1161
7341.73 1178
7342.54 1092
7343.35 982
7344.16 998
7344.97 1096
7345.78 1098
7346.59 1065
7347.39 1102
7348.20 1072
7349.01 1011
7349.82 1050
7350.63 1008
7351.44 940
7352.25 914
7353.06 1003
7353.87 988
7354.68 991
7355.49 1003
7356.30 979
7357.11 1032
7357.92 1049
7358.72 987
7359.53 990
7360.34 1014
7361.15 968
7361.96 983
7362.77 933
7363.58 954
7364.39 990
7365.20 884
7366.01 874
7366.82 960
7367.63 1000
7368.44 975
7369.25 998
7370.06 1014
7370.87 964
7371.68 968
7372.49 929
7373.30 967
7374.11 942
7374.93 1000
7375.74 999
7376.55 987
7377.36 1081
7378.17 1033
7378.98 1081
7379.79 1159
7380.60 1138
7381.41 1233
7382.22 1174
7383.03 1217
7383.84 1204
7384.65 1142
7385.46 1048
7386.28 1078
7387.09 1008
7387.90 973
7388.71 937
7389.52 965
7390.33 955
7391.14 916
7391.95 927
7392.77 926
7393.58 861
7394.39 959
7395.20 940
7396.01 887
7396.82 913
7397.64 959
7398.45 933
7399.26 991
7400.07 975
7400.88 896
7401.69 918
7402.51 951
7403.32 917
7404.13 905
7404.94 925
7405.76 914
7406.57 1000
7407.38 923
7408.19 907
7409.00 937
7409.82 903
7410.63 835
7411.44 847
7412.25 826
7413.07 893
7413.88 864
7414.69 858
7415.50 868
7416.32 860
7417.13 903
7417.94 837
7418.76 848
7419.57 876
7420.38 906
7421.19 910
7422.01 862
7422.82 868
7423.63 856
7424.45 897
7425.26 840
7426.07 890
7426.89 922
7427.70 1008
7428.51 1096
7429.33 1218
7430.14 1177
7430.95 1095
7431.77 1175
7432.58 1195
7433.39 1197
7434.21 1184
7435.02 1099
7435.84 1069
7436.65 1041
7437.46 1001
7438.28 1147
7439.09 1160
7439.91 1175
7440.72 1064
7441.53 1009
7442.35 1091
7443.16 989
7443.98 940
7444.79 936
7445.60 906
7446.42 884
7447.23 939
7448.05 897
7448.86 814
7449.68 874
7450.49 883
7451.31 862
7452.12 874
7452.94 889
7453.75 849
7454.57 903
7455.38 835
7456.20 827
7457.01 909
7457.83 856
7458.64 905
7459.46 902
7460.27 819
7461.09 807
7461.90 878
7462.72 868
7463.53 802
7464.35 912
7465.16 943
7465.98 895
7466.79 842
7467.61 887
7468.42 825
7469.24 953
7470.06 910
7470.87 856
7471.69 850
7472.50 900
7473.32 881
7474.13 954
7474.95 872
7475.77 803
7476.58 920
7477.40 833
7478.21 837
7479.03 769
7479.85 827
7480.66 885
7481.48 840
7482.30 788
7483.11 816
7483.93 850
7484.75 894
7485.56 854
7486.38 810
7487.20 802
7488.01 708
7488.83 816
7489.65 833
7490.46 751
7491.28 805
7492.10 864
7492.91 827
7493.73 826
7494.55 814
7495.36 813
7496.18 836
7497.00 835
7497.82 835
7498.63 865
7499.45 821
7500.27 882
7501.08 847
7501.90 831
7502.72 791
7503.54 845
7504.35 883
7505.17 805
7505.99 843
7506.81 789
7507.62 845
7508.44 826
7509.26 825
7510.08 813
7510.90 866
7511.71 812
7512.53 760
7513.35 819
7514.17 814
7514.99 852
7515.80 830
7516.62 791
7517.44 826
7518.26 785
7519.08 833
7519.90 820
7520.71 807
7521.53 761
7522.35 825
7523.17 840
7523.99 768
7524.81 724
7525.63 817
7526.45 848
7527.26 795
7528.08 783
7528.90 782
7529.72 803
7530.54 804
7531.36 789
7532.18 763
7533.00 835
7533.82 830
7534.64 850
7535.45 803
7536.27 800
7537.09 776
7537.91 861
7538.73 803
7539.55 817
7540.37 841
7541.19 858
7542.01 846
7542.83 838
7543.65 837
7544.47 862
7545.29 818
7546.11 822
7546.93 895
7547.75 891
7548.57 851
7549.39 864
7550.21 841
7551.03 918
7551.85 866
7552.67 802
7553.49 768
7554.31 844
7555.13 869
7555.95 804
7556.77 782
7557.59 1043
7558.41 937
7559.23 941
7560.05 964
7560.87 903
7561.69 983
7562.51 974
7563.34 967
7564.16 926
7564.98 956
7565.80 935
7566.62 928
7567.44 1000
7568.26 980
7569.08 981
7569.90 977
7570.72 981
7571.55 880
7572.37 939
7573.19 1032
7574.01 1091
7574.83 931
7575.65 1011
7576.47 945
7577.30 1019
7578.12 1019
7578.94 1045
7579.76 1094
7580.58 1011
7581.40 1028
7582.23 1092
7583.05 984
7583.87 1030
7584.69 1039
7585.51 1062
7586.33 1197
7587.16 1260
7587.98 1231
7588.80 1206
7589.62 1246
7590.45 1168
7591.27 1197
7592.09 1177
7592.91 1245
7593.74 1172
7594.56 1168
7595.38 1196
7596.20 1306
7597.03 1242
7597.85 1272
7598.67 1330
7599.49 1337
7600.32 1373
7601.14 1461
7601.96 1553
7602.78 1713
7603.61 1840
7604.43 1897
7605.25 1983
7606.08 1868
7606.90 1900
7607.72 1748
7608.55 1768
7609.37 1627
7610.19 1497
7611.02 1367
7611.84 1361
7612.66 1464
7613.49 1440
7614.31 1436
7615.13 1509
7615.96 1670
7616.78 1733
7617.60 1696
7618.43 1687
7619.25 1799
7620.08 1648
7620.90 1594
7621.72 1557
7622.55 1541
7623.37 1368
7624.20 1368
7625.02 1441
7625.84 1490
7626.67 1513
7627.49 1669
7628.32 1793
7629.14 1895
7629.97 2066
7630.79 2305
7631.61 2515
7632.44 2563
7633.26 2340
7634.09 2247
7634.91 2044
7635.74 1929
7636.56 1731
7637.39 1539
7638.21 1372
7639.04 1268
7639.86 1223
7640.69 1196
7641.51 1146
7642.34 1132
7643.16 1072
7643.99 1035
7644.81 984
7645.64 1035
7646.46 1020
7647.29 972
7648.11 996
7648.94 1041
7649.76 970
7650.59 987
7651.42 1038
7652.24 993
7653.07 962
7653.89 1020
7654.72 1018
7655.54 1002
7656.37 987
7657.20 900
7658.02 946
7658.85 921
7659.67 935
7660.50 880
7661.33 927
7662.15 920
7662.98 895
7663.80 923
7664.63 906
7665.46 1021
7666.28 965
7667.11 911
7667.94 901
7668.76 920
7669.59 923
7670.42 930
7671.24 972
7672.07 980
7672.90 923
7673.72 941
7674.55 934
7675.38 959
7676.20 951
7677.03 835
7677.86 886
7678.68 850
7679.51 822
7680.34 835
7681.16 877
7681.99 880
7682.82 987
7683.65 923
7684.47 944
7685.30 920
7686.13 949
7686.96 953
7687.78 895
7688.61 910
7689.44 904
7690.27 948
7691.09 918
7691.92 911
7692.75 893
7693.58 927
7694.41 871
7695.23 1000
7696.06 1070
7696.89 1075
7697.72 1086
7698.55 1088
7699.37 1139
7700.20 1071
7701.03 1019
7701.86 989
7702.69 925
7703.51 933
7704.34 1008
7705.17 947
7706.00 877
7706.83 863
7707.66 865
7708.49 871
7709.31 888
7710.14 869
7710.97 904
7711.80 854
7712.63 914
7713.46 874
7714.29 832
7715.12 819
7715.95 840
7716.77 838
7717.60 811
7718.43 819
7719.26 775
7720.09 886
7720.92 849
7721.75 754
7722.58 833
7723.41 815
7724.24 731
7725.07 709
7725.90 784
7726.73 758
7727.56 795
7728.39 721
7729.22 739
7730.05 743
7730.88 799
7731.71 769
7732.54 763
7733.37 764
7734.20 790
7735.03 807
7735.86 844
7736.69 758
7737.52 747
7738.35 710
7739.18 763
7740.01 705
7740.84 711
7741.67 781
7742.50 724
7743.33 767
7744.16 807
7744.99 812
7745.82 854
7746.65 790
7747.48 886
7748.31 814
7749.14 828
7749.97 869
7750.81 810
7751.64 761
7752.47 777
7753.30 768
7754.13 776
7754.96 771
7755.79 801
7756.62 764
7757.45 769
7758.29 705
7759.12 815
7759.95 805
7760.78 793
7761.61 740
7762.44 775
7763.27 702
7764.11 775
7764.94 746
7765.77 828
7766.60 799
7767.43 829
7768.26 756
7769.10 793
7769.93 804
7770.76 742
7771.59 769
7772.42 795
7773.26 776
7774.09 808
7774.92 836
7775.75 830
7776.59 846
7777.42 722
7778.25 730
7779.08 742
7779.92 755
7780.75 744
7781.58 695
7782.41 744
7783.25 706
7784.08 785
7784.91 760
7785.74 830
7786.58 803
7787.41 788
7788.24 781
7789.08 727
7789.91 774
7790.74 764
7791.57 746
7792.41 751
7793.24 764
7794.07 773
7794.91 807
7795.74 763
7796.57 747
7797.41 792
7798.24 800
7799.07 767
7799.91 759
7800.74 782
7801.58 810
7802.41 792
7803.24 848
7804.08 787
7804.91 804
7805.74 799
7806.58 781
7807.41 846
7808.25 849
7809.08 881
7809.91 885
7810.75 939
7811.58 892
7812.42 985
7813.25 1043
7814.09 1073
7814.92 1021
7815.75 1079
7816.59 984
7817.42 1033
7818.26 1125
7819.09 1062
7819.93 1027
7820.76 1004
7821.60 985
7822.43 983
7823.27 1037
7824.10 940
7824.94 1081
7825.77 1167
7826.61 1145
7827.44 1052
7828.28 1120
7829.11 1071
7829.95 993
7830.78 966
7831.62 946
7832.45 1061
7833.29 983
7834.12 1050
7834.96 1169
7835.79 1077
7836.63 1030
7837.46 1018
7838.30 983
7839.14 982
7839.97 1008
7840.81 1015
7841.64 999
7842.48 941
7843.31 923
7844.15 985
7844.99 964
7845.82 879
7846.66 971
7847.49 977
7848.33 1021
7849.17 1054
7850.00 1023
7850.84 1014
7851.68 1111
7852.51 1041
7853.35 1105
7854.18 1124
7855.02 1096
7855.86 1224
7856.69 1319
7857.53 1409
7858.37 1413
7859.20 1443
7860.04 1508
7860.88 1475
7861.71 1350
7862.55 1340
7863.39 1191
7864.23 1149
7865.06 1094
7865.90 1130
7866.74 1090
7867.57 1203
7868.41 1140
7869.25 1174
7870.09 1182
7870.92 1158
7871.76 1193
7872.60 1216
7873.44 1289
7874.27 1358
7875.11 1405
7875.95 1515
7876.79 1598
7877.62 1693
7878.46 1746
7879.30 1650
7880.14 1583
7880.97 1605
7881.81 1404
7882.65 1340
7883.49 1400
7884.33 1332
7885.16 1301
7886.00 1338
7886.84 1231
7887.68 1206
7888.52 1275
7889.36 1336
7890.19 1238
7891.03 1334
7891.87 1246
7892.71 1238
7893.55 1215
7894.39 1160
7895.23 1156
7896.06 1110
7896.90 1117
7897.74 1023
7898.58 994
7899.42 990
7900.26 986
7901.10 990
7901.94 1031
7902.77 951
7903.61 962
7904.45 938
7905.29 926
7906.13 964
7906.97 937
7907.81 909
7908.65 910
7909.49 931
7910.33 951
7911.17 893
7912.01 967
7912.85 973
7913.69 959
7914.53 1013
7915.37 1078
7916.21 1090
7917.05 1084
7917.89 1129
7918.73 1072
7919.57 1205
7920.41 1295
7921.25 1197
7922.09 1143
7922.93 1088
7923.77 1019
7924.61 933
7925.45 958
7926.29 917
7927.13 935
7927.97 924
7928.81 866
7929.65 897
7930.49 834
7931.33 833
7932.17 913
7933.01 909
7933.85 822
7934.69 818
7935.53 860
7936.37 865
7937.21 927
7938.05 810
7938.90 793
7939.74 830
7940.58 810
7941.42 804
7942.26 809
7943.10 807
7943.94 811
7944.78 930
7945.63 938
7946.47 897
7947.31 924
7948.15 941
7948.99 894
7949.83 934
7950.67 1020
7951.52 1017
7952.36 1013
7953.20 1107
7954.04 1144
7954.88 1152
7955.72 1182
7956.57 1150
7957.41 1202
7958.25 1028
7959.09 973
7959.93 932
7960.78 968
7961.62 917
7962.46 880
7963.30 927
7964.15 1057
7964.99 1139
7965.83 1163
7966.67 1252
7967.52 1247
7968.36 1200
7969.20 1236
7970.04 1083
7970.89 1012
7971.73 1005
7972.57 903
7973.41 960
7974.26 904
7975.10 871
7975.94 888
7976.79 811
7977.63 787
7978.47 791
7979.31 803
7980.16 862
7981.00 891
7981.84 852
7982.69 814
7983.53 795
7984.37 845
7985.22 798
7986.06 850
7986.90 853
7987.75 781
7988.59 781
7989.44 817
7990.28 713
7991.12 694
7991.97 727
7992.81 767
7993.65 774
7994.50 759
7995.34 770
7996.19 773
7997.03 675
7997.87 765
7998.72 711
7999.56 758
8000.41 819
8001.25 756
8002.10 748
8002.94 720
8003.78 622
8004.63 692
8005.47 768
8006.32 753
8007.16 704
8008.01 724
8008.85 745
8009.70 704
8010.54 590
8011.39 636
8012.23 706
8013.08 710
8013.92 689
8014.77 699
8015.61 670
8016.46 688
8017.30 688
8018.15 624
8018.99 697
8019.84 673
8020.68 749
8021.53 679
8022.37 704
8023.22 646
8024.06 669
8024.91 690
8025.75 710
8026.60 709
8027.45 699
8028.29 704
8029.14 636
8029.98 612
8030.83 730
8031.67 689
8032.52 667
8033.37 673
8034.21 690
8035.06 724
8035.90 687
8036.75 756
8037.60 683
8038.44 751
8039.29 721
8040.14 698
8040.98 592
8041.83 632
8042.68 664
8043.52 707
8044.37 628
8045.21 616
8046.06 698
8046.91 705
8047.75 719
8048.60 767
8049.45 748
8050.30 712
8051.14 734
8051.99 686
8052.84 717
8053.68 701
8054.53 725
8055.38 757
8056.22 797
8057.07 729
8057.92 662
8058.77 644
8059.61 630
8060.46 655
8061.31 637
8062.16 743
8063.00 674
8063.85 711
8064.70 690
8065.55 729
8066.39 726
8067.24 685
8068.09 689
8068.94 729
8069.79 633
8070.63 706
8071.48 716
8072.33 624
8073.18 643
8074.03 650
8074.87 658
8075.72 655
8076.57 597
8077.42 631
8078.27 643
8079.12 614
8079.96 687
8080.81 673
8081.66 652
8082.51 586
8083.36 555
8084.21 598
8085.06 590
8085.90 570
8086.75 644
8087.60 680
8088.45 660
8089.30 695
8090.15 656
8091.00 646
8091.85 660
8092.70 703
8093.54 676
8094.39 641
8095.24 660
8096.09 670
8096.94 678
8097.79 602
8098.64 633
8099.49 688
8100.34 662
8101.19 716
8102.04 678
8102.89 655
8103.74 650
8104.59 617
8105.44 629
8106.29 652
8107.14 597
8107.99 676
8108.84 631
8109.69 612
8110.54 598
8111.39 576
8112.24 652
8113.09 676
8113.94 681
8114.79 644
8115.64 687
8116.49 700
8117.34 695
8118.19 699
8119.04 726
8119.89 804
8120.74 695
8121.59 728
8122.44 690
8123.29 689
8124.14 702
8124.99 746
8125.84 673
8126.70 728
8127.55 768
8128.40 757
8129.25 691
8130.10 731
8130.95 746
8131.80 666
8132.65 790
8133.50 730
8134.36 792
8135.21 777
8136.06 815
8136.91 774
8137.76 797
8138.61 770
8139.46 723
8140.32 764
8141.17 757
8142.02 701
8142.87 820
8143.72 806
8144.57 767
8145.43 828
8146.28 890
8147.13 874
8147.98 860
8148.83 801
8149.69 875
8150.54 940
8151.39 960
8152.24 1049
8153.10 1095
8153.95 1245
8154.80 1234
8155.65 1282
8156.50 1239
8157.36 1206
8158.21 1127
8159.06 963
8159.92 898
8160.77 903
8161.62 757
8162.47 856
8163.33 866
8164.18 805
8165.03 767
8165.88 743
8166.74 722
8167.59 799
8168.44 753
8169.30 813
8170.15 804
8171.00 783
8171.86 777
8172.71 724
8173.56 793
8174.42 740
8175.27 701
8176.12 697
8176.98 724
8177.83 707
8178.68 668
8179.54 670
8180.39 646
8181.25 673
8182.10 729
8182.95 668
8183.81 668
8184.66 627
8185.51 646
8186.37 650
8187.22 639
8188.08 647
8188.93 694
8189.79 656
8190.64 664
8191.49 600
8192.35 591
8193.20 662
8194.06 699
8194.91 668
8195.77 607
8196.62 656
8197.47 677
8198.33 671
8199.18 627
8200.04 585
8200.89 577
8201.75 615
8202.60 612
8203.46 600
8204.31 597
8205.17 598
8206.02 606
8206.88 592
8207.73 587
8208.59 572
8209.44 592
8210.30 627
8211.15 635
8212.01 653
8212.87 609
8213.72 649
8214.58 659
8215.43 610
8216.29 659
8217.14 645
8218.00 608
8218.85 639
8219.71 633
8220.57 580
8221.42 660
8222.28 646
8223.13 639
8223.99 650
8224.85 639
8225.70 689
8226.56 691
8227.41 670
8228.27 651
8229.13 652
8229.98 649
8230.84 665
8231.70 621
8232.55 654
8233.41 633
8234.26 575
8235.12 614
8235.98 623
8236.83 574
8237.69 614
8238.55 650
8239.40 609
8240.26 631
8241.12 684
8241.98 652
8242.83 667
8243.69 644
8244.55 587
8245.40 586
8246.26 632
8247.12 670
8247.98 624
8248.83 576
8249.69 557
8250.55 568
8251.40 601
8252.26 608
8253.12 608
8253.98 617
8254.83 601
8255.69 588
8256.55 579
8257.41 618
8258.27 604
8259.12 649
8259.98 609
8260.84 592
8261.70 583
8262.55 571
8263.41 572
8264.27 607
8265.13 616
8265.99 642
8266.85 587
8267.70 596
8268.56 593
8269.42 659
8270.28 714
8271.14 679
8272.00 667
8272.85 656
8273.71 633
8274.57 623
8275.43 610
8276.29 607
8277.15 608
8278.01 627
8278.87 610
8279.72 652
8280.58 659
8281.44 622
8282.30 605
8283.16 669
8284.02 719
8284.88 679
8285.74 761
8286.60 683
8287.46 672
8288.32 716
8289.17 717
8290.03 610
8290.89 721
8291.75 775
8292.61 706
8293.47 797
8294.33 830
8295.19 815
8296.05 722
8296.91 673
8297.77 705
8298.63 705
8299.49 674
8300.35 670
8301.21 672
8302.07 696
8302.93 658
8303.79 718
8304.65 623
8305.51 633
8306.37 693
8307.23 804
8308.09 730
8308.95 679
8309.81 648
8310.67 702
8311.53 717
8312.39 698
8313.26 778
8314.12 828
8314.98 777
8315.84 890
8316.70 787
8317.56 872
8318.42 805
8319.28 726
8320.14 761
8321.00 736
8321.86 722
8322.73 646
8323.59 655
8324.45 613
8325.31 555
8326.17 585
8327.03 664
8327.89 636
8328.75 615
8329.62 701
8330.48 693
8331.34 659
8332.20 635
8333.06 643
8333.92 614
8334.79 648
8335.65 658
8336.51 559
8337.37 604
8338.23 628
8339.09 600
8339.96 727
8340.82 629
8341.68 701
8342.54 691
8343.41 758
8344.27 709
8345.13 689
8345.99 688
8346.85 772
8347.72 692
8348.58 697
8349.44 662
8350.30 683
8351.17 716
8352.03 678
8352.89 588
8353.76 606
8354.62 672
8355.48 683
8356.34 648
8357.21 645
8358.07 662
8358.93 638
8359.80 609
8360.66 628
8361.52 601
8362.38 595
8363.25 565
8364.11 592
8364.97 636
8365.84 611
8366.70 625
8367.56 609
8368.43 682
8369.29 715
8370.16 713
8371.02 652
8371.88 650
8372.75 639
8373.61 590
8374.47 593
8375.34 624
8376.20 674
8377.07 592
8377.93 645
8378.79 635
8379.66 680
8380.52 685
8381.39 666
8382.25 706
8383.11 678
8383.98 648
8384.84 698
8385.71 673
8386.57 697
8387.44 658
8388.30 694
8389.17 615
8390.03 635
8390.89 707
8391.76 670
8392.62 647
8393.49 661
8394.35 652
8395.22 660
8396.08 639
8396.95 677
8397.81 678
8398.68 749
8399.54 750
8400.41 703
8401.27 685
8402.14 713
8403.00 680
8403.87 658
8404.74 695
8405.60 645
8406.47 657
8407.33 658
8408.20 652
8409.06 672
8409.93 708
8410.79 690
8411.66 700
8412.53 707
8413.39 778
8414.26 730
8415.12 690
8415.99 677
8416.86 717
8417.72 737
8418.59 713
8419.45 700
8420.32 664
8421.19 690
8422.05 729
8422.92 761
8423.78 797
8424.65 792
8425.52 742
8426.38 768
8427.25 819
8428.12 813
8428.98 867
8429.85 841
8430.72 798
8431.58 795
8432.45 769
8433.32 800
8434.18 896
8435.05 880
8435.92 819
8436.79 859
8437.65 948
8438.52 938
8439.39 1023
8440.25 1046
8441.12 1135
8441.99 1265
8442.86 1272
8443.72 1196
8444.59 1101
8445.46 1154
8446.33 1163
8447.19 1107
8448.06 1087
8448.93 1157
8449.80 1059
8450.66 999
8451.53 1100
8452.40 1086
8453.27 1201
8454.14 1255
8455.00 1195
8455.87 1221
8456.74 1368
8457.61 1411
8458.48 1495
8459.34 1418
8460.21 1381
8461.08 1350
8461.95 1305
8462.82 1218
8463.69 1223
8464.55 1297
8465.42 1465
8466.29 1541
8467.16 1812
8468.03 1971
8468.90 2294
8469.77 2455
8470.63 2618
8471.50 2545
8472.37 2536
8473.24 2282
8474.11 2099
8474.98 1813
8475.85 1585
8476.72 1442
8477.59 1347
8478.45 1181
8479.32 1102
8480.19 1118
8481.06 1006
8481.93 936
8482.80 846
8483.67 852
8484.54 912
8485.41 892
8486.28 894
8487.15 893
8488.02 865
8488.89 881
8489.76 927
8490.63 873
8491.50 873
8492.37 814
8493.24 875
8494.11 823
8494.98 848
8495.85 885
8496.72 886
8497.59 966
8498.46 994
8499.33 950
8500.20 898
8501.07 917
8501.94 916
8502.81 953
8503.68 849
8504.55 875
8505.42 911
8506.29 894
8507.16 929
8508.03 989
8508.90 990
8509.77 1042
8510.65 994
8511.52 932
8512.39 985
8513.26 956
8514.13 958
8515.00 901
8515.87 872
8516.74 824
8517.61 863
8518.48 887
8519.36 874
8520.23 884
8521.10 948
8521.97 873
8522.84 836
8523.71 828
8524.58 839
8525.46 842
8526.33 915
8527.20 954
8528.07 941
8528.94 951
8529.81 941
8530.69 930
8531.56 958
8532.43 996
8533.30 1012
8534.17 995
8535.05 998
8535.92 1053
8536.79 983
8537.66 1059
8538.54 1063
8539.41 941
8540.28 961
8541.15 976
8542.02 1041
8542.90 988
8543.77 996
8544.64 962
8545.51 943
8546.39 984
8547.26 929
8548.13 997
8549.01 1002
8549.88 1102
8550.75 1222
8551.62 1453
8552.50 1515
8553.37 1552
8554.24 1666
8555.12 1602
8555.99 1521
8556.86 1430
8557.74 1396
8558.61 1225
8559.48 1196
8560.36 1091
8561.23 996
8562.10 993
8562.98 948
8563.85 843
8564.72 898
8565.60 911
8566.47 857
8567.34 834
8568.22 883
8569.09 924
8569.97 854
8570.84 781
8571.71 820
8572.59 828
8573.46 820
8574.34 842
8575.21 819
8576.08 871
8576.96 822
8577.83 767
8578.71 794
8579.58 735
8580.46 770
8581.33 804
8582.20 811
8583.08 755
8583.95 747
8584.83 769
8585.70 786
8586.58 779
8587.45 718
8588.33 722
8589.20 721
8590.08 758
8590.95 816
8591.83 766
8592.70 769
8593.58 835
8594.45 793
8595.33 718
8596.20 770
8597.08 794
8597.95 861
8598.83 811
8599.70 767
8600.58 782
8601.45 790
8602.33 848
8603.21 743
8604.08 750
8604.96 785
8605.83 836
8606.71 781
8607.58 828
8608.46 812
8609.34 781
8610.21 767
8611.09 815
8611.96 801
8612.84 761
8613.72 723
8614.59 847
8615.47 866
8616.34 814
8617.22 782
8618.10 759
8618.97 817
8619.85 768
8620.73 811
8621.60 846
8622.48 839
8623.36 770
8624.23 812
8625.11 825
8625.99 780
8626.86 785
8627.74 779
8628.62 859
8629.49 793
8630.37 841
8631.25 864
8632.12 886
8633.00 891
8633.88 888
8634.76 786
8635.63 829
8636.51 843
8637.39 857
8638.26 859
8639.14 833
8640.02 879
8640.90 929
8641.77 906
8642.65 902
8643.53 942
8644.41 909
8645.28 859
8646.16 909
8647.04 935
8647.92 953
8648.80 934
8649.67 907
8650.55 992
8651.43 910
8652.31 964
8653.19 932
8654.06 952
8654.94 866
8655.82 894
8656.70 910
8657.58 978
8658.46 918
8659.33 959
8660.21 986
8661.09 1022
8661.97 996
8662.85 929
8663.73 1018
8664.61 1074
8665.48 1051
8666.36 975
8667.24 975
8668.12 1080
8669.00 1139
8669.88 1178
8670.76 1266
8671.64 1408
8672.52 1539
8673.40 1737
8674.27 1759
8675.15 1886
8676.03 1828
8676.91 1705
8677.79 1621
8678.67 1511
8679.55 1376
8680.43 1349
8681.31 1313
8682.19 1215
8683.07 1153
8683.95 1095
8684.83 1172
8685.71 1202
8686.59 1129
8687.47 1144
8688.35 1381
8689.23 1525
8690.11 1744
8690.99 1985
8691.87 2174
8692.75 2418
8693.63 2402
8694.51 2195
8695.39 2011
8696.27 1799
8697.15 1582
8698.03 1450
8698.91 1323
8699.79 1215
8700.67 1108
8701.55 1020
8702.43 1028
8703.31 1026
8704.19 890
8705.07 860
8705.95 840
8706.84 888
8707.72 829
8708.60 876
8709.48 889
8710.36 833
8711.24 822
8712.12 828
8713.00 818
8713.88 777
8714.76 828
8715.65 829
8716.53 795
8717.41 784
8718.29 753
8719.17 782
8720.05 809
8720.93 804
8721.82 832
8722.70 817
8723.58 812
8724.46 812
8725.34 773
8726.22 773
8727.11 835
8727.99 902
8728.87 846
8729.75 783
8730.63 804
8731.52 803
8732.40 816
8733.28 821
8734.16 755
8735.05 779
8735.93 757
8736.81 751
8737.69 702
8738.58 723
8739.46 711
8740.34 763
8741.22 816
8742.11 825
8742.99 839
8743.87 828
8744.75 809
8745.64 813
8746.52 740
8747.40 813
8748.28 825
8749.17 802
8750.05 873
8750.93 774
8751.82 806
8752.70 854
8753.58 929
8754.47 902
8755.35 948
8756.23 1010
8757.12 997
8758.00 1012
8758.88 1154
8759.77 1134
8760.65 1089
8761.53 1049
8762.42 1078
8763.30 1011
8764.19 990
8765.07 1013
8765.95 983
8766.84 964
8767.72 954
8768.60 922
8769.49 917
8770.37 913
8771.26 909
8772.14 924
8773.03 847
8773.91 885
8774.79 901
8775.68 866
8776.56 847
8777.45 887
8778.33 873
8779.22 845
8780.10 829
8780.98 778
8781.87 753
8782.75 785
8783.64 771
8784.52 702
8785.41 662
8786.29 711
8787.18 726
8788.06 701
8788.95 688
8789.83 734
8790.72 704
8791.60 772
8792.49 743
8793.37 689
8794.26 769
8795.14 705
8796.03 712
8796.92 703
8797.80 718
8798.69 707
8799.57 714
8800.46 729
8801.34 692
8802.23 764
8803.11 738
8804.00 743
8804.89 664
8805.77 685
8806.66 721
8807.54 724
8808.43 722
8809.32 667
8810.20 737
8811.09 697
8811.97 690
8812.86 735
8813.75 736
8814.63 673
8815.52 646
8816.41 654
8817.29 637
8818.18 689
8819.06 677
8819.95 696
8820.84 735
8821.72 675
8822.61 661
8823.50 700
8824.38 763
8825.27 734
8826.16 704
8827.05 754
8827.93 735
8828.82 736
8829.71 756
8830.59 731
8831.48 719
8832.37 753
8833.25 748
8834.14 666
8835.03 626
8835.92 664
8836.80 673
8837.69 666
8838.58 704
8839.47 682
8840.35 658
8841.24 601
8842.13 577
8843.02 610
8843.90 628
8844.79 601
8845.68 649
8846.57 610
8847.46 617
8848.34 575
8849.23 568
8850.12 603
8851.01 627
8851.90 601
8852.78 587
8853.67 660
8854.56 583
8855.45 573
8856.34 545
8857.23 585
8858.12 564
8859.00 592
8859.89 649
8860.78 595
8861.67 570
8862.56 656
8863.45 609
8864.34 491
8865.22 544
8866.11 554
8867.00 577
8867.89 620
8868.78 556
8869.67 589
8870.56 627
8871.45 551
8872.34 568
8873.23 632
8874.12 589
8875.00 571
8875.89 562
8876.78 553
8877.67 555
8878.56 543
8879.45 562
8880.34 563
8881.23 548
8882.12 532
8883.01 575
8883.90 634
8884.79 630
8885.68 580
8886.57 622
8887.46 604
8888.35 569
8889.24 580
8890.13 613
8891.02 512
8891.91 539
8892.80 537
8893.69 537
8894.58 521
8895.47 539
8896.36 540
8897.25 569
8898.14 521
8899.03 561
8899.92 568
8900.81 484
8901.71 509
8902.60 532
8903.49 503
8904.38 518
8905.27 560
8906.16 521
8907.05 544
8907.94 575
8908.83 534
8909.72 556
8910.61 532
8911.51 648
8912.40 553
8913.29 494
8914.18 518
8915.07 541
8915.96 529
8916.85 536
8917.75 530
8918.64 487
8919.53 528
8920.42 540
8921.31 498
8922.20 465
8923.09 478
8923.99 547
8924.88 513
8925.77 530
8926.66 540
8927.55 487
8928.45 488
8929.34 497
8930.23 557
8931.12 494
8932.01 501
8932.91 508
8933.80 458
8934.69 486
8935.58 507
8936.48 488
8937.37 503
8938.26 489
8939.15 514
8940.05 503
8940.94 502
8941.83 529
8942.72 520
8943.62 465
8944.51 493
8945.40 517
8946.30 491
8947.19 485
8948.08 495
8948.97 493
8949.87 478
8950.76 498
8951.65 478
8952.55 488
8953.44 448
8954.33 452
8955.23 528
8956.12 475
8957.01 470
8957.91 493
8958.80 496
8959.69 442
8960.59 466
8961.48 518
8962.38 525
8963.27 507
8964.16 567
8965.06 535
8965.95 493
8966.85 546
8967.74 553
8968.63 494
8969.53 525
8970.42 510
8971.32 544
8972.21 487
8973.10 484
8974.00 487
8974.89 486
8975.79 511
8976.68 488
8977.58 484
8978.47 452
8979.36 498
8980.26 501
8981.15 481
8982.05 503
8982.94 517
8983.84 494
8984.73 497
8985.63 490
8986.52 445
8987.42 444
8988.31 435
8989.21 470
8990.10 470
8991.00 479
8991.89 492
8992.79 493
8993.68 462
8994.58 447
8995.47 506
8996.37 508
8997.27 496
8998.16 472
8999.06 532
8999.95 505
9000.85 498
9001.74 486
9002.64 456
9003.53 442
9004.43 479
9005.33 449
9006.22 439
9007.12 469
9008.01 421
9008.91 424
9009.81 469
9010.70 498
9011.60 473
9012.49 450
9013.39 409
9014.29 446
9015.18 472
9016.08 472
9016.98 449
9017.87 455
9018.77 464
9019.67 506
9020.56 482
9021.46 427
9022.36 431
9023.25 444
9024.15 455
9025.05 465
9025.94 466
9026.84 491
9027.74 457
9028.63 457
9029.53 501
9030.43 460
9031.33 521
9032.22 447
9033.12 447
9034.02 427
9034.91 426
9035.81 402
9036.71 527
9037.61 458
9038.50 475
9039.40 527
9040.30 479
9041.20 485
9042.10 426
9042.99 468
9043.89 431
9044.79 467
9045.69 477
9046.58 498
9047.48 508
9048.38 456
9049.28 477
9050.18 470
9051.07 537
9051.97 495
9052.87 454
9053.77 454
9054.67 464
9055.57 509
9056.46 474
9057.36 419
9058.26 460
9059.16 429
9060.06 477
9060.96 519
9061.86 475
9062.75 459
9063.65 522
9064.55 482
9065.45 466
9066.35 463
9067.25 504
9068.15 513
9069.05 502
9069.95 440
9070.84 473
9071.74 517
9072.64 478
9073.54 474
9074.44 459
9075.34 446
9076.24 471
9077.14 488
9078.04 486
9078.94 463
9079.84 506
9080.74 566
9081.64 564
9082.54 525
9083.44 515
9084.34 508
9085.24 568
9086.14 590
9087.04 584
9087.94 528
9088.84 539
9089.74 542
9090.64 529
9091.54 527
9092.44 524
9093.34 484
9094.24 533
9095.14 533
9096.04 501
9096.94 550
9097.84 527
9098.74 513
9099.64 510
9100.54 469
9101.44 482
9102.34 503
9103.24 485
9104.14 498
9105.04 476
9105.95 491
9106.85 491
9107.75 438
9108.65 472
9109.55 470
9110.45 452
9111.35 482
9112.25 463
9113.15 456
9114.06 462
9114.96 462
9115.86 446
9116.76 492
9117.66 482
9118.56 502
9119.46 440
9120.37 469
9121.27 514
9122.17 474
9123.07 489
9123.97 474
9124.87 448
9125.78 476
9126.68 424
9127.58 482
9128.48 436
9129.38 483
9130.29 440
9131.19 494
9132.09 486
9132.99 492
9133.89 441
9134.80 430
9135.70 464
9136.60 509
9137.50 476
9138.41 461
9139.31 500
9140.21 454
9141.11 482
9142.02 461
9142.92 506
9143.82 461
9144.72 487
9145.63 473
9146.53 433
9147.43 462
9148.34 467
9149.24 472
9150.14 496
9151.05 517
9151.95 540
9152.85 501
9153.76 441
9154.66 452
9155.56 411
9156.47 424
9157.37 457
9158.27 449
9159.18 478
9160.08 482
9160.98 444
9161.89 432
9162.79 463
9163.69 447
9164.60 438
9165.50 483
9166.41 457
9167.31 466
9168.21 484
9169.12 442
9170.02 452
9170.93 440
9171.83 423
9172.73 439
9173.64 419
9174.54 493
9175.45 454
9176.35 452
9177.25 418
9178.16 449
9179.06 445
9179.97 457
9180.87 471
9181.78 491
9182.68 443
9183.59 448
9184.49 415
9185.40 453
9186.30 425
9187.21 397
9188.11 436
9189.02 425
9189.92 472
9190.83 460
9191.73 465
9192.64 482
9193.54 505
9194.45 482
9195.35 476
9196.26 441
9197.16 452
9198.07 450
9198.97 526
9199.88 557
9200.78 564
9201.69 510
9202.60 490
9203.50 530
9204.41 504
9205.31 479
9206.22 450
9207.13 482
9208.03 464
9208.94 480
9209.84 455
9210.75 483
9211.66 445
9212.56 484
9213.47 414
9214.37 458
9215.28 477
9216.19 488
9217.09 495
9218.00 447
9218.91 461
9219.81 485
9220.72 471
9221.63 461
9222.53 451
9223.44 411
9224.35 446
9225.25 448
9226.16 481
9227.07 473
9227.97 499
9228.88 441
9229.79 445
9230.69 438
9231.60 420
9232.51 468
9233.41 454
9234.32 413
9235.23 467
9236.14 441
9237.04 470
9237.95 462
9238.86 468
9239.77 452
9240.67 503
9241.58 477
9242.49 411
9243.40 404
9244.30 426
9245.21 411
9246.12 420
9247.03 434
9247.94 466
9248.84 450
9249.75 446
9250.66 436
9251.57 484
9252.48 444
9253.38 421
9254.29 376
9255.20 423
9256.11 411
9257.02 422
9257.93 423
9258.83 452
9259.74 423
9260.65 517
9261.56 480
9262.47 448
9263.38 439
9264.29 402
9265.19 392
9266.10 447
9267.01 435
9267.92 447
9268.83 417
9269.74 485
9270.65 475
9271.56 396
9272.47 421
9273.37 451
9274.28 459
9275.19 451
9276.10 463
9277.01 517
9277.92 461
9278.83 451
9279.74 450
9280.65 457
9281.56 453
9282.47 457
9283.38 485
9284.29 440
9285.20 436
9286.11 485
9287.02 537
9287.93 469
9288.84 447
9289.75 487
9290.66 480
9291.57 477
9292.48 473
9293.39 491
9294.30 503
9295.21 475
9296.12 484
9297.03 505
9297.94 479
9298.85 523
9299.76 495
9300.67 525
9301.58 525
9302.49 497
9303.40 501
9304.31 512
9305.22 530
9306.13 636
9307.04 678
9307.95 649
9308.87 622
9309.78 676
9310.69 654
9311.60 614
9312.51 597
9313.42 621
9314.33 592
9315.24 550
9316.15 536
9317.07 524
9317.98 563
9318.89 549
9319.80 514
9320.71 524
9321.62 486
9322.53 469
9323.45 504
9324.36 508
9325.27 525
9326.18 534
9327.09 523
9328.00 520
9328.92 535
9329.83 429
9330.74 496
9331.65 524
9332.56 518
9333.48 501
9334.39 541
9335.30 518
9336.21 559
9337.13 516
9338.04 471
9338.95 490
9339.86 447
9340.77 486
9341.69 479
9342.60 467
9343.51 503
9344.43 495
9345.34 489
9346.25 468
9347.16 465
9348.08 429
9348.99 469
9349.90 506
9350.81 486
9351.73 467
9352.64 475
9353.55 490
9354.47 510
9355.38 520
9356.29 546
9357.21 502
9358.12 480
9359.03 444
9359.95 465
9360.86 468
9361.77 500
9362.69 441
9363.60 451
9364.51 469
9365.43 440
9366.34 493
9367.26 460
9368.17 489
9369.08 482
9370.00 494
9370.91 457
9371.82 513
9372.74 492
9373.65 501
9374.57 500
9375.48 514
9376.40 490
9377.31 492
9378.22 521
9379.14 517
9380.05 470
9380.97 522
9381.88 518
9382.80 476
9383.71 504
9384.62 521
9385.54 518
9386.45 514
9387.37 519
9388.28 508
9389.20 555
9390.11 587
9391.03 587
9391.94 599
9392.86 578
9393.77 587
9394.69 583
9395.60 589
9396.52 596
9397.43 614
9398.35 512
9399.26 580
9400.18 579
9401.10 516
9402.01 564
9402.93 511
9403.84 498
9404.76 504
9405.67 508
9406.59 489
9407.50 532
9408.42 535
9409.34 510
9410.25 514
9411.17 548
9412.08 569
9413.00 555
9413.92 516
9414.83 484
9415.75 503
9416.66 543
9417.58 578
9418.50 526
9419.41 513
9420.33 567
9421.25 540
9422.16 568
9423.08 558
9423.99 489
9424.91 568
9425.83 549
9426.74 498
9427.66 537
9428.58 526
9429.49 544
9430.41 534
9431.33 480
9432.25 536
9433.16 543
9434.08 545
9435.00 611
9435.91 567
9436.83 566
9437.75 542
9438.67 599
9439.58 592
9440.50 601
9441.42 593
9442.33 648
9443.25 582
9444.17 563
9445.09 578
9446.00 553
9446.92 608
9447.84 641
9448.76 648
9449.68 669
9450.59 792
9451.51 904
9452.43 887
9453.35 859
9454.26 928
9455.18 906
9456.10 858
9457.02 814
9457.94 771
9458.86 717
9459.77 707
9460.69 659
9461.61 612
9462.53 621
9463.45 587
9464.37 622
9465.28 615
9466.20 580
9467.12 639
9468.04 623
9468.96 620
9469.88 649
9470.80 622
9471.72 662
9472.63 662
9473.55 647
9474.47 581
9475.39 620
9476.31 660
9477.23 719
9478.15 703
9479.07 760
9479.99 779
9480.91 743
9481.83 764
9482.74 708
9483.66 716
9484.58 684
9485.50 757
9486.42 679
9487.34 620
9488.26 568
9489.18 612
9490.10 656
9491.02 593
9491.94 568
9492.86 583
9493.78 617
9494.70 600
9495.62 542
9496.54 484
9497.46 530
9498.38 547
9499.30 589
9500.22 524
9501.14 532
9502.06 545
9502.98 545
9503.90 550
9504.82 550
9505.74 559
9506.66 571
9507.59 566
9508.51 566
9509.43 565
9510.35 565
9511.27 572
9512.19 558
9513.11 579
9514.03 515
9514.95 590
9515.87 572
9516.79 536
9517.71 574
9518.64 585
9519.56 551
9520.48 567
9521.40 576
9522.32 572
9523.24 614
9524.16 587
9525.08 598
9526.01 582
9526.93 565
9527.85 582
9528.77 673
9529.69 689
9530.61 706
9531.54 687
9532.46 711
9533.38 704
9534.30 673
9535.22 683
9536.15 729
9537.07 669
9537.99 616
9538.91 641
9539.83 659
9540.76 617
9541.68 607
9542.60 578
9543.52 613
9544.45 637
9545.37 619
9546.29 645
9547.21 630
9548.14 660
9549.06 573
9549.98 572
9550.90 618
9551.83 619
9552.75 643
9553.67 658
9554.59 667
9555.52 634
9556.44 794
9557.36 704
9558.29 645
9559.21 657
9560.13 670
9561.06 641
9561.98 653
9562.90 707
9563.83 674
9564.75 623
9565.67 595
9566.60 641
9567.52 626
9568.44 620
9569.37 633
9570.29 570
9571.21 555
9572.14 637
9573.06 647
9573.98 604
9574.91 625
9575.83 607
9576.76 562
9577.68 627
9578.60 640
9579.53 634
9580.45 662
9581.38 610
9582.30 586
9583.23 614
9584.15 634
9585.07 632
9586.00 632
9586.92 667
9587.85 641
9588.77 634
9589.70 658
9590.62 690
9591.55 617
9592.47 653
9593.40 650
9594.32 635
9595.24 631
9596.17 607
9597.09 607
9598.02 674
9598.94 685
9599.87 710
9600.79 668
9601.72 706
9602.65 697
9603.57 688
9604.50 677
9605.42 674
9606.35 656
9607.27 697
9608.20 755
9609.12 750
9610.05 765
9610.97 717
9611.90 747
9612.83 721
9613.75 703
9614.68 792
9615.60 737
9616.53 778
9617.45 723
9618.38 748
9619.31 812
9620.23 764
9621.16 739
9622.08 862
9623.01 775
9623.94 833
9624.86 789
9625.79 787
9626.72 808
9627.64 843
9628.57 809
9629.50 853
9630.42 862
9631.35 878
9632.27 886
9633.20 933
9634.13 891
9635.06 890
9635.98 915
9636.91 915
9637.84 935
9638.76 936
9639.69 971
9640.62 928
9641.54 922
9642.47 1022
9643.40 1044
9644.33 1010
9645.25 1022
9646.18 1092
9647.11 1203
9648.03 1229
9648.96 1278
9649.89 1303
9650.82 1317
9651.74 1265
9652.67 1259
9653.60 1220
9654.53 1258
9655.46 1163
9656.38 1122
9657.31 1126
9658.24 1125
9659.17 1173
9660.09 1068
9661.02 1125
9661.95 1072
9662.88 1157
9663.81 1135
9664.74 1139
9665.66 1141
9666.59 1268
9667.52 1285
9668.45 1329
9669.38 1304
9670.31 1259
9671.23 1269
9672.16 1271
9673.09 1227
9674.02 1248
9674.95 1138
9675.88 1163
9676.81 1205
9677.73 1249
9678.66 1247
9679.59 1333
9680.52 1434
9681.45 1390
9682.38 1407
9683.31 1348
9684.24 1364
9685.17 1397
9686.10 1438
9687.03 1443
9687.95 1346
9688.88 1395
9689.81 1561
9690.74 1495
9691.67 1631
9692.60 1670
9693.53 1672
9694.46 1876
9695.39 1922
9696.32 2043
9697.25 2316
9698.18 2468
9699.11 2591
9700.04 2656
9700.97 2595
9701.90 2450
9702.83 2198
9703.76 1985
9704.69 1829
9705.62 1714
9706.55 1614
9707.48 1471
9708.41 1421
9709.34 1390
9710.27 1463
9711.20 1444
9712.13 1518
9713.06 1506
9713.99 1587
9714.92 1567
9715.85 1578
9716.79 1507
9717.72 1512
9718.65 1491
9719.58 1469
9720.51 1368
9721.44 1409
9722.37 1370
9723.30 1282
9724.23 1230
9725.16 1222
9726.09 1166
9727.03 1236
9727.96 1209
9728.89 1242
9729.82 1226
9730.75 1260
9731.68 1279
9732.61 1267
9733.55 1264
9734.48 1297
9735.41 1325
9736.34 1272
9737.27 1201
9738.20 1164
9739.14 1185
9740.07 1162
9741.00 1145
9741.93 1163
9742.86 1103
9743.79 1112
9744.73 1165
9745.66 1083
9746.59 1073
9747.52 1077
9748.46 1115
9749.39 1105
9750.32 1103
9751.25 1117
9752.18 1127
9753.12 1133
9754.05 1108
9754.98 1160
9755.91 1097
9756.85 1134
9757.78 1133
9758.71 1150
9759.65 1172
9760.58 1134
9761.51 1170
9762.44 1168
9763.38 1234
9764.31 1177
9765.24 1163
9766.18 1201
9767.11 1181
9768.04 1192
9768.98 1261
9769.91 1216
9770.84 1232
9771.78 1202
9772.71 1196
9773.64 1182
9774.58 1255
9775.51 1359
9776.44 1413
9777.38 1460
9778.31 1548
9779.24 1553
9780.18 1504
9781.11 1644
9782.05 1705
9782.98 1739
9783.91 1703
9784.85 1729
9785.78 1699
9786.71 1614
9787.65 1539
9788.58 1467
9789.52 1346
9790.45 1308
9791.39 1313
9792.32 1261
9793.25 1243
9794.19 1229
9795.12 1366
9796.06 1484
9796.99 1575
9797.93 1459
9798.86 1552
9799.80 1546
9800.73 1477
9801.67 1443
9802.60 1287
9803.54 1271
9804.47 1215
9805.41 1206
9806.34 1063
9807.28 983
9808.21 1018
9809.15 979
9810.08 1001
9811.02 866
9811.95 920
9812.89 920
9813.82 895
9814.76 978
9815.69 931
9816.63 942
9817.56 870
9818.50 820
9819.43 802
9820.37 819
9821.31 877
9822.24 884
9823.18 842
9824.11 851
9825.05 896
9825.99 890
9826.92 888
9827.86 852
9828.79 872
9829.73 929
9830.67 872
9831.60 817
9832.54 868
9833.47 910
9834.41 855
9835.35 849
9836.28 848
9837.22 905
9838.16 903
9839.09 926
9840.03 907
9840.97 877
9841.90 821
9842.84 789
9843.78 845
9844.71 817
9845.65 853
9846.59 886
9847.52 889
9848.46 891
9849.40 782
9850.34 816
9851.27 804
9852.21 793
9853.15 899
9854.08 848
9855.02 848
9855.96 875
9856.90 884
9857.83 886
9858.77 897
9859.71 896
9860.65 936
9861.58 928
9862.52 889
9863.46 839
9864.40 842
9865.33 897
9866.27 875
9867.21 849
9868.15 842
9869.09 882
9870.02 878
9870.96 811
9871.90 827
9872.84 870
9873.78 799
9874.72 847
9875.65 904
9876.59 814
9877.53 875
9878.47 852
9879.41 882
9880.35 818
9881.28 857
9882.22 824
9883.16 803
9884.10 849
9885.04 779
9885.98 779
9886.92 742
9887.86 747
9888.79 784
9889.73 752
9890.67 781
9891.61 811
9892.55 792
9893.49 747
9894.43 709
9895.37 780
9896.31 783
9897.25 732
9898.19 768
9899.13 840
9900.07 846
9901.00 877
9901.94 819
9902.88 796
9903.82 802
9904.76 788
9905.70 805
9906.64 804
9907.58 869
9908.52 825
9909.46 852
9910.40 851
9911.34 896
9912.28 932
9913.22 904
9914.16 846
9915.10 805
9916.04 855
9916.98 864
9917.92 882
9918.86 820
9919.80 767
9920.74 911
9921.69 1016
9922.63 1167
9923.57 1321
9924.51 1531
9925.45 1909
9926.39 1960
9927.33 1921
9928.27 1996
9929.21 1860
9930.15 1736
9931.09 1524
9932.03 1324
9932.97 1219
9933.92 1128
9934.86 987
9935.80 961
9936.74 857
9937.68 823
9938.62 843
9939.56 850
9940.50 783
9941.45 803
9942.39 801
9943.33 744
9944.27 702
9945.21 761
9946.15 746
9947.10 705
9948.04 795
9948.98 773
9949.92 676
9950.86 693
9951.80 790
9952.75 831
9953.69 765
9954.63 767
9955.57 770
9956.52 796
9957.46 798
9958.40 770
9959.34 774
9960.28 749
9961.23 675
9962.17 702
9963.11 699
9964.05 732
9965.00 722
9965.94 739
9966.88 716
9967.82 708
9968.77 679
9969.71 742
9970.65 714
9971.60 657
9972.54 643
9973.48 636
9974.42 683
9975.37 702
9976.31 748
9977.25 691
9978.20 646
9979.14 655
9980.08 621
9981.03 604
9981.97 597
9982.91 612
9983.86 570
9984.80 631
9985.74 618
9986.69 642
9987.63 651
9988.57 607
9989.52 622
9990.46 601
9991.41 614
9992.35 639
9993.29 633
9994.24 641
9995.18 616
9996.13 606
9997.07 664
9998.01 635
9998.96 615
9999.90 595
10000.85 620
10001.79 654
10002.74 629
10003.68 604
10004.62 636
10005.57 697
10006.51 608
10007.46 611
10008.40 599
10009.35 618
10010.29 633
10011.24 610
10012.18 586
10013.13 596
10014.07 645
10015.02 622
10015.96 665
10016.91 617
10017.85 582
10018.80 618
10019.74 634
10020.69 667
10021.63 611
10022.58 609
10023.52 578
10024.47 594
10025.41 585
10026.36 587
10027.30 565
10028.25 571
10029.19 589
10030.14 578
10031.09 585
10032.03 589
10032.98 592
10033.92 608
10034.87 600
10035.82 574
10036.76 623
10037.71 581
10038.65 520
10039.60 528
10040.55 552
10041.49 598
10042.44 582
10043.38 531
10044.33 532
10045.28 517
10046.22 552
10047.17 578
10048.12 547
10049.06 514
10050.01 508
10050.96 540
10051.90 510
10052.85 499
10053.80 549
10054.74 566
10055.69 607
10056.64 612
10057.58 567
10058.53 614
10059.48 638
10060.42 627
10061.37 604
10062.32 564
10063.27 515
10064.21 505
10065.16 546
10066.11 523
10067.06 537
10068.00 459
10068.95 554
10069.90 500
10070.85 501
10071.79 516
10072.74 476
10073.69 535
10074.64 462
10075.58 500
10076.53 481
10077.48 496
10078.43 495
10079.38 524
10080.32 541
10081.27 537
10082.22 536
10083.17 524
10084.12 478
10085.06 481
10086.01 493
10086.96 530
10087.91 519
10088.86 498
10089.81 499
10090.75 497
10091.70 477
10092.65 464
10093.60 509
10094.55 534
10095.50 490
10096.45 495
10097.40 506
10098.34 475
10099.29 446
10100.24 467
10101.19 455
10102.14 481
10103.09 533
10104.04 505
10104.99 491
10105.94 486
10106.89 492
10107.84 508
10108.78 491
10109.73 496
10110.68 489
10111.63 466
10112.58 480
10113.53 500
10114.48 463
10115.43 480
10116.38 482
10117.33 531
10118.28 512
10119.23 481
10120.18 483
10121.13 515
10122.08 477
10123.03 439
10123.98 482
10124.93 495
10125.88 453
10126.83 476
10127.78 484
10128.73 492
10129.68 486
10130.63 481
10131.58 459
10132.53 482
10133.48 471
10134.43 558
10135.38 524
10136.34 530
10137.29 497
10138.24 512
10139.19 546
10140.14 563
10141.09 517
10142.04 498
10142.99 535
10143.94 553
10144.89 479
10145.84 497
10146.80 489
10147.75 512
10148.70 506
10149.65 496
10150.60 486
10151.55 515
10152.50 562
10153.45 539
10154.41 510
10155.36 514
10156.31 508
10157.26 497
10158.21 537
10159.16 527
10160.12 524
10161.07 508
10162.02 516
10162.97 564
10163.92 533
10164.88 533
10165.83 524
10166.78 524
10167.73 519
10168.68 571
10169.64 532
10170.59 545
10171.54 551
10172.49 570
10173.45 542
10174.40 577
10175.35 540
10176.30 540
10177.26 508
10178.21 576
10179.16 554
10180.11 559
10181.07 593
10182.02 585
10182.97 594
10183.92 561
10184.88 616
10185.83 647
10186.78 627
10187.74 635
10188.69 655
10189.64 626
10190.60 580
10191.55 617
10192.50 652
10193.46 637
10194.41 649
10195.36 635
10196.32 645
10197.27 647
10198.22 676
10199.18 682
10200.13 723
10201.08 727
10202.04 752
10202.99 758
10203.95 836
10204.90 839
10205.85 831
10206.81 912
10207.76 904
10208.72 890
10209.67 897
10210.62 855
10211.58 831
10212.53 813
10213.49 788
10214.44 701
10215.40 691
10216.35 690
10217.30 713
10218.26 665
10219.21 686
10220.17 699
10221.12 719
10222.08 722
10223.03 672
10223.99 649
10224.94 593
10225.90 627
10226.85 697
10227.81 679
10228.76 658
10229.72 652
10230.67 729
10231.63 681
10232.58 722
10233.54 705
10234.49 855
10235.45 931
10236.40 843
10237.36 880
10238.31 865
10239.27 824
10240.22 767
10241.18 737
10242.14 689
10243.09 662
10244.05 621
10245.00 627
10245.96 576
10246.91 507
10247.87 537
10248.83 567
10249.78 561
10250.74 540
10251.69 560
10252.65 591
10253.61 529
10254.56 527
10255.52 496
10256.48 511
10257.43 528
10258.39 538
10259.34 533
10260.30 533
10261.26 464
10262.21 516
10263.17 548
10264.13 526
10265.08 504
10266.04 490
10267.00 511
10267.95 498
10268.91 492
10269.87 520
10270.82 539
10271.78 529
10272.74 495
10273.70 480
10274.65 510
10275.61 554
10276.57 499
10277.52 499
10278.48 491
10279.44 458
10280.40 475
10281.35 475
10282.31 526
10283.27 482
10284.23 505
10285.18 498
10286.14 495
10287.10 478
10288.06 497
10289.02 485
10289.97 484
10290.93 504
10291.89 501
10292.85 504
10293.81 493
10294.76 528
10295.72 559
10296.68 509
10297.64 459
10298.60 477
10299.55 476
10300.51 480
10301.47 458
10302.43 503
10303.39 511
10304.35 481
10305.31 472
10306.26 486
10307.22 517
10308.18 494
10309.14 470
10310.10 438
10311.06 468
10312.02 510
10312.98 479
10313.93 510
10314.89 487
10315.85 484
10316.81 482
10317.77 488
10318.73 444
10319.69 459
10320.65 466
10321.61 450
10322.57 460
10323.53 455
10324.49 475
10325.45 516
10326.40 457
10327.36 482
10328.32 472
10329.28 522
10330.24 509
10331.20 527
10332.16 561
10333.12 511
10334.08 498
10335.04 493
10336.00 514
10336.96 486
10337.92 476
10338.88 441
10339.84 436
10340.80 463
10341.76 452
10342.72 427
10343.68 445
10344.64 444
10345.61 465
10346.57 439
10347.53 417
10348.49 451
10349.45 434
10350.41 431
10351.37 488
10352.33 421
10353.29 441
10354.25 441
10355.21 392
10356.17 421
10357.13 427
10358.10 458
10359.06 428
10360.02 453
10360.98 404
10361.94 440
10362.90 437
10363.86 439
10364.82 443
10365.79 443
10366.75 443
10367.71 455
10368.67 480
10369.63 449
10370.59 408
10371.55 410
10372.52 417
10373.48 421
10374.44 448
10375.40 464
10376.36 469
10377.33 473
10378.29 450
10379.25 438
10380.21 449
10381.17 434
10382.14 456
10383.10 414
10384.06 387
10385.02 458
10385.98 429
10386.95 405
10387.91 391
10388.87 455
10389.83 435
10390.80 403
10391.76 389
10392.72 420
10393.68 440
10394.65 434
10395.61 454
10396.57 423
10397.54 414
10398.50 430
10399.46 425
10400.42 390
10401.39 442
10402.35 454
10403.31 437
10404.28 433
10405.24 422
10406.20 425
10407.17 406
10408.13 426
10409.09 412
10410.06 421
10411.02 452
10411.98 426
10412.95 454
10413.91 380
10414.88 430
10415.84 496
10416.80 547
10417.77 551
10418.73 466
10419.69 555
10420.66 549
10421.62 553
10422.59 477
10423.55 521
10424.51 457
10425.48 442
10426.44 472
10427.41 456
10428.37 421
10429.34 377
10430.30 446
10431.26 413
10432.23 410
10433.19 421
10434.16 459
10435.12 468
10436.09 462
10437.05 393
10438.02 423
10438.98 410
10439.95 408
10440.91 370
10441.88 350
10442.84 375
10443.81 406
10444.77 397
10445.74 389
10446.70 363
10447.67 366
10448.63 397
10449.60 388
10450.56 376
10451.53 394
10452.49 352
10453.46 395
10454.42 395
10455.39 387
10456.36 391
10457.32 358
10458.29 368
10459.25 381
10460.22 385
10461.18 362
10462.15 375
10463.12 402
10464.08 366
10465.05 387
10466.01 367
10466.98 373
10467.95 359
10468.91 338
10469.88 363
10470.84 379
10471.81 365
10472.78 364
10473.74 340
10474.71 353
10475.68 354
10476.64 404
10477.61 390
10478.58 409
10479.54 405
10480.51 380
10481.48 371
10482.44 417
10483.41 401
10484.38 368
10485.34 389
10486.31 374
10487.28 367
10488.25 391
10489.21 389
10490.18 355
10491.15 393
10492.11 378
10493.08 363
10494.05 358
10495.02 379
10495.98 368
10496.95 358
10497.92 363
10498.89 379
10499.85 356
10500.82 395
10501.79 416
10502.76 427
10503.72 417
10504.69 412
10505.66 327
10506.63 365
10507.60 385
10508.56 411
10509.53 396
10510.50 415
10511.47 373
10512.44 398
10513.40 344
10514.37 358
10515.34 354
10516.31 364
10517.28 389
10518.25 324
10519.22 334
10520.18 353
10521.15 353
10522.12 367
10523.09 354
10524.06 331
10525.03 349
10526.00 361
10526.96 358
10527.93 337
10528.90 306
10529.87 337
10530.84 386
10531.81 358
10532.78 376
10533.75 386
10534.72 371
10535.69 369
10536.66 352
10537.63 381
10538.59 353
10539.56 403
10540.53 401
10541.50 361
10542.47 364
10543.44 387
10544.41 340
10545.38 377
10546.35 372
10547.32 369
10548.29 343
10549.26 392
10550.23 332
10551.20 304
10552.17 343
10553.14 342
10554.11 371
10555.08 397
10556.05 408
10557.02 386
10557.99 409
10558.96 429
10559.93 482
10560.90 450
10561.87 487
10562.84 487
10563.81 456
10564.79 429
10565.76 444
10566.73 429
10567.70 395
10568.67 383
10569.64 389
10570.61 382
10571.58 346
10572.55 334
10573.52 315
10574.49 345
10575.47 346
10576.44 390
10577.41 394
10578.38 391
10579.35 385
10580.32 340
10581.29 402
10582.26 382
10583.24 385
10584.21 382
10585.18 390
10586.15 392
10587.12 367
10588.09 365
10589.07 401
10590.04 407
10591.01 401
10591.98 398
10592.95 370
10593.92 400
10594.90 395
10595.87 326
10596.84 370
10597.81 362
10598.78 352
10599.76 415
10600.73 380
10601.70 351
10602.67 318
10603.65 393
10604.62 336
10605.59 373
10606.56 362
10607.54 384
10608.51 358
10609.48 341
10610.45 358
10611.43 356
10612.40 386
10613.37 343
10614.35 374
10615.32 341
10616.29 363
10617.26 384
10618.24 352
10619.21 356
10620.18 379
10621.16 411
10622.13 423
10623.10 433
10624.08 382
10625.05 401
10626.02 410
10627.00 358
10627.97 385
10628.94 358
10629.92 355
10630.89 385
10631.87 364
10632.84 370
10633.81 317
10634.79 393
10635.76 385
10636.73 416
10637.71 428
10638.68 495
10639.66 442
10640.63 464
10641.60 463
10642.58 388
10643.55 446
10644.53 417
10645.50 411
10646.48 405
10647.45 436
10648.43 369
10649.40 396
10650.37 317
10651.35 324
10652.32 339
10653.30 395
10654.27 361
10655.25 354
10656.22 392
10657.20 353
10658.17 374
10659.15 387
10660.12 375
10661.10 358
10662.07 371
10663.05 386
10664.02 393
10665.00 319
10665.97 341
10666.95 321
10667.92 367
10668.90 383
10669.87 374
10670.85 429
10671.83 319
10672.80 379
10673.78 360
10674.75 375
10675.73 335
10676.70 390
10677.68 356
10678.66 359
10679.63 370
10680.61 364
10681.58 344
10682.56 418
10683.54 389
10684.51 354
10685.49 401
10686.46 370
10687.44 364
10688.42 344
10689.39 334
10690.37 344
10691.35 336
10692.32 355
10693.30 388
10694.28 307
10695.25 329
10696.23 327
10697.21 358
10698.18 306
10699.16 369
10700.14 340
10701.11 332
10702.09 337
10703.07 322
10704.04 318
10705.02 308
10706.00 347
10706.97 345
10707.95 378
10708.93 348
10709.91 380
10710.88 367
10711.86 388
10712.84 350
10713.82 339
10714.79 392
10715.77 414
10716.75 366
10717.73 339
10718.70 381
10719.68 341
10720.66 345
10721.64 340
10722.61 345
10723.59 333
10724.57 342
10725.55 382
10726.53 343
10727.50 365
10728.48 380
10729.46 370
10730.44 354
10731.42 342
10732.40 366
10733.37 376
10734.35 381
10735.33 368
10736.31 356
10737.29 396
10738.27 368
10739.25 386
10740.22 403
10741.20 376
10742.18 393
10743.16 340
10744.14 354
10745.12 329
10746.10 330
10747.08 369
10748.05 336
10749.03 326
10750.01 335
10750.99 319
10751.97 328
10752.95 321
10753.93 338
10754.91 359
10755.89 345
10756.87 326
10757.85 366
10758.83 354
10759.81 356
10760.79 307
10761.77 383
10762.75 378
10763.73 350
10764.71 362
10765.68 335
10766.66 346
10767.64 375
10768.62 375
10769.60 381
10770.58 386
10771.56 348
10772.54 375
10773.53 361
10774.51 411
10775.49 354
10776.47 343
10777.45 393
10778.43 350
10779.41 404
10780.39 368
10781.37 373
10782.35 367
10783.33 372
10784.31 373
10785.29 409
10786.27 370
10787.25 341
10788.23 355
10789.21 351
10790.20 379
10791.18 329
10792.16 382
10793.14 340
10794.12 328
10795.10 382
10796.08 376
10797.06 355
10798.04 367
10799.03 357
10800.01 392
10800.99 398
10801.97 381
10802.95 361
10803.93 358
10804.91 362
10805.90 394
10806.88 372
10807.86 346
10808.84 395
10809.82 390
10810.81 364
10811.79 329
10812.77 347
10813.75 349
10814.73 361
10815.72 343
10816.70 336
10817.68 351
10818.66 353
10819.64 369
10820.63 347
10821.61 401
10822.59 419
10823.57 382
10824.56 359
10825.54 368
10826.52 360
10827.50 379
10828.49 366
10829.47 403
10830.45 331
10831.44 366
10832.42 377
10833.40 374
10834.38 393
10835.37 350
10836.35 398
10837.33 414
10838.32 405
10839.30 368
10840.28 309
10841.27 390
10842.25 351
10843.23 373
10844.22 380
10845.20 305
10846.18 377
10847.17 423
10848.15 427
10849.13 352
10850.12 399
10851.10 367
10852.09 350
10853.07 360
10854.05 349
10855.04 340
10856.02 370
10857.00 362
10857.99 376
10858.97 363
10859.96 411
10860.94 381
10861.93 387
10862.91 378
10863.89 424
10864.88 404
10865.86 367
10866.85 359
10867.83 385
10868.82 398
10869.80 349
10870.79 354
10871.77 387
10872.75 398
10873.74 434
10874.72 439
10875.71 394
10876.69 401
10877.68 415
10878.66 400
10879.65 409
10880.63 414
10881.62 368
10882.60 390
10883.59 426
10884.57 380
10885.56 424
10886.55 443
10887.53 455
10888.52 472
10889.50 421
10890.49 399
10891.47 485
10892.46 480
10893.44 414
10894.43 419
10895.42 374
10896.40 355
10897.39 412
10898.37 432
10899.36 409
10900.34 348
10901.33 451
10902.32 470
10903.30 457
10904.29 407
10905.27 448
10906.26 460
10907.25 463
10908.23 447
10909.22 453
10910.21 461
10911.19 463
10912.18 491
10913.17 473
10914.15 461
10915.14 471
10916.13 510
10917.11 468
10918.10 482
10919.09 460
10920.07 503
10921.06 544
10922.05 505
10923.03 488
10924.02 520
10925.01 501
10926.00 537
10926.98 538
10927.97 513
10928.96 471
10929.94 478
10930.93 583
10931.92 531
10932.91 491
10933.89 521
10934.88 489
10935.87 502
10936.86 512
10937.84 475
10938.83 492
10939.82 504
10940.81 535
10941.80 553
10942.78 567
10943.77 587
10944.76 630
10945.75 581
10946.74 561
10947.72 607
10948.71 596
10949.70 598
10950.69 656
10951.68 640
10952.66 647
10953.65 669
10954.64 779
10955.63 768
10956.62 727
10957.61 758
10958.60 794
10959.58 814
10960.57 816
10961.56 797
10962.55 773
10963.54 756
10964.53 724
10965.52 675
10966.51 624
10967.49 624
10968.48 696
10969.47 664
10970.46 631
10971.45 617
10972.44 584
10973.43 641
10974.42 598
10975.41 618
10976.40 625
10977.39 596
10978.38 607
10979.37 644
10980.36 645
10981.35 634
10982.34 670
10983.32 690
10984.31 654
10985.30 632
10986.29 633
10987.28 655
10988.27 629
10989.26 664
10990.25 652
10991.24 716
10992.23 703
10993.22 756
10994.21 767
10995.20 825
10996.20 935
10997.19 1056
10998.18 1116
10999.17 1107
11000.16 1237
11001.15 1170
11002.14 1137
11003.13 1108
11004.12 990
11005.11 901
11006.10 792
11007.09 754
11008.08 677
11009.07 689
11010.06 667
11011.06 609
11012.05 555
11013.04 621
11014.03 611
11015.02 570
11016.01 536
11017.00 566
11017.99 613
11018.98 641
11019.98 582
11020.97 586
11021.96 541
11022.95 578
11023.94 558
11024.93 544
11025.93 533
11026.92 550
11027.91 591
11028.90 526
11029.89 546
11030.88 533
11031.88 600
11032.87 548
11033.86 536
11034.85 533
11035.84 584
11036.84 543
11037.83 502
11038.82 525
11039.81 515
11040.81 511
11041.80 545
11042.79 523
11043.78 436
11044.77 465
11045.77 491
11046.76 459
11047.75 482
11048.75 475
11049.74 495
11050.73 512
11051.72 510
11052.72 523
11053.71 465
11054.70 459
11055.70 458
11056.69 460
11057.68 523
11058.67 482
11059.67 464
11060.66 470
11061.65 481
11062.65 474
11063.64 478
11064.63 507
11065.63 520
11066.62 501
11067.61 493
11068.61 465
11069.60 429
11070.60 500
11071.59 469
11072.58 484
11073.58 495
11074.57 451
11075.56 475
11076.56 521
11077.55 497
11078.55 485
11079.54 469
11080.53 465
11081.53 460
11082.52 479
11083.52 549
11084.51 510
11085.51 487
11086.50 462
11087.49 489
11088.49 477
11089.48 467
11090.48 467
11091.47 476
11092.47 458
11093.46 471
11094.46 413
11095.45 448
11096.45 502
11097.44 503
11098.44 487
11099.43 426
11100.43 477
11101.42 469
11102.42 413
11103.41 424
11104.41 469
11105.40 474
11106.40 429
11107.39 422
11108.39 437
11109.38 426
11110.38 417
11111.37 487
11112.37 482
11113.37 463
11114.36 447
11115.36 468
11116.35 441
11117.35 493
11118.34 448
11119.34 473
11120.34 487
11121.33 484
11122.33 517
11123.32 573
11124.32 556
11125.32 572
11126.31 629
11127.31 613
11128.30 574
11129.30 549
11130.30 552
11131.29 520
11132.29 523
11133.29 553
11134.28 475
11135.28 488
11136.28 480
11137.27 466
11138.27 478
11139.27 455
11140.26 430
11141.26 442
11142.26 453
11143.25 433
11144.25 440
11145.25 478
11146.24 500
11147.24 462
11148.24 446
11149.24 430
11150.23 481
11151.23 518
11152.23 418
11153.23 420
11154.22 460
11155.22 473
11156.22 468
11157.22 427
11158.21 396
11159.21 431
11160.21 437
11161.21 450
11162.20 406
11163.20 421
11164.20 449
11165.20 465
11166.20 458
11167.19 405
11168.19 392
11169.19 440
11170.19 447
11171.19 437
11172.18 472
11173.18 443
11174.18 463
11175.18 505
11176.18 444
11177.18 467
11178.17 422
11179.17 406
11180.17 445
11181.17 415
11182.17 428
11183.17 524
11184.17 463
11185.16 446
11186.16 462
11187.16 471
11188.16 460
11189.16 459
11190.16 462
11191.16 480
11192.16 441
11193.16 542
11194.16 508
11195.16 484
11196.15 488
11197.15 473
11198.15 470
11199.15 442
11200.15 495
11201.15 451
11202.15 441
11203.15 476
11204.15 467
11205.15 405
11206.15 411
11207.15 459
11208.15 448
11209.15 431
11210.15 408
11211.15 404
11212.15 406
11213.15 417
11214.15 455
11215.15 451
11216.15 414
11217.15 429
11218.15 423
11219.15 395
11220.15 400
11221.15 409
11222.15 411
11223.15 453
11224.15 414
11225.15 417
11226.15 427
11227.16 397
11228.16 407
11229.16 462
11230.16 425
11231.16 454
11232.16 406
11233.16 381
11234.16 384
11235.16 381
11236.16 385
11237.16 364
11238.17 407
11239.17 379
11240.17 453
11241.17 444
11242.17 450
11243.17 402
11244.17 386
11245.18 406
11246.18 415
11247.18 390
11248.18 436
11249.18 450
11250.18 422
11251.19 450
11252.19 415
11253.19 415
11254.19 420
11255.19 407
11256.19 448
11257.20 447
11258.20 450
11259.20 420
11260.20 452
11261.21 454
11262.21 457
11263.21 418
11264.21 437
11265.21 411
11266.22 434
11267.22 407
11268.22 394
11269.22 432
11270.23 415
11271.23 430
11272.23 393
11273.24 419
11274.24 484
11275.24 483
11276.24 494
11277.25 499
11278.25 492
11279.25 530
11280.26 501
11281.26 473
11282.26 478
11283.27 479
11284.27 463
11285.27 431
11286.28 412
11287.28 416
11288.28 403
11289.29 419
11290.29 400
11291.29 411
11292.30 387
11293.30 408
11294.30 443
11295.31 357
11296.31 400
11297.31 383
11298.32 451
11299.32 414
11300.33 386
11301.33 434
11302.33 438
11303.34 413
11304.34 381
11305.35 421
11306.35 454
11307.36 437
11308.36 441
11309.36 458
11310.37 498
11311.37 507
11312.38 508
11313.38 494
11314.39 494
11315.39 498
11316.40 496
11317.40 480
11318.41 447
11319.41 473
11320.41 434
11321.42 424
11322.42 431
11323.43 427
11324.43 396
11325.44 409
11326.44 468
11327.45 399
11328.46 364
11329.46 391
11330.47 399
11331.47 429
11332.48 389
11333.48 340
11334.49 390
11335.49 423
11336.50 364
11337.50 349
11338.51 362
11339.52 384
11340.52 386
11341.53 378
11342.53 387
11343.54 387
11344.54 345
11345.55 345
11346.56 354
11347.56 365
11348.57 350
11349.58 339
11350.58 325
11351.59 332
11352.59 326
11353.60 348
11354.61 354
11355.61 397
11356.62 370
11357.63 354
11358.63 381
11359.64 371
11360.65 379
11361.65 374
11362.66 350
11363.67 374
11364.67 405
11365.68 403
11366.69 336
11367.69 338
11368.70 365
11369.71 379
11370.71 364
11371.72 359
11372.73 356
11373.74 370
11374.74 382
11375.75 362
11376.76 359
11377.77 374
11378.77 368
11379.78 373
11380.79 353
11381.80 344
11382.80 333
11383.81 378
11384.82 346
11385.83 355
11386.83 375
11387.84 402
11388.85 373
11389.86 330
11390.87 305
11391.87 311
11392.88 349
11393.89 379
11394.90 358
11395.91 346
11396.91 379
11397.92 389
11398.93 360
11399.94 324
11400.95 336
11401.96 383
11402.97 363
11403.97 354
11404.98 344
11405.99 340
11407.00 344
11408.01 325
11409.02 341
11410.03 344
11411.03 355
11412.04 364
11413.05 406
11414.06 365
11415.07 372
11416.08 361
11417.09 393
11418.10 376
11419.11 366
11420.12 350
11421.13 372
11422.14 372
11423.14 367
11424.15 381
11425.16 383
11426.17 405
11427.18 371
11428.19 345
11429.20 319
11430.21 339
11431.22 368
11432.23 363
11433.24 372
11434.25 365
11435.26 355
11436.27 326
11437.28 341
11438.29 343
11439.30 363
11440.31 362
11441.32 357
11442.33 349
11443.34 351
11444.35 381
11445.36 403
11446.37 354
11447.38 385
11448.39 365
11449.41 344
11450.42 323
11451.43 388
11452.44 402
11453.45 362
11454.46 337
11455.47 377
11456.48 391
11457.49 401
11458.50 351
11459.51 341
11460.52 366
11461.54 365
11462.55 362
11463.56 349
11464.57 319
11465.58 341
11466.59 372
11467.60 374
11468.62 391
11469.63 411
11470.64 406
11471.65 360
11472.66 359
11473.67 343
11474.68 359
11475.70 399
11476.71 398
11477.72 376
11478.73 363
11479.74 355
11480.76 350
11481.77 374
11482.78 326
11483.79 314
11484.80 331
11485.82 357
11486.83 344
11487.84 369
11488.85 370
11489.87 369
11490.88 369
11491.89 342
11492.90 413
11493.92 402
11494.93 377
11495.94 399
11496.95 439
11497.97 348
11498.98 356
11499.99 362
11501.00 403
11502.02 351
11503.03 357
11504.04 370
11505.06 375
11506.07 340
11507.08 345
11508.10 336
11509.11 357
11510.12 378
11511.14 374
11512.15 382
11513.16 373
11514.18 401
11515.19 423
11516.20 423
11517.22 362
11518.23 351
11519.24 400
11520.26 429
11521.27 412
11522.29 406
11523.30 434
11524.31 438
11525.33 420
11526.34 414
11527.35 425
11528.37 400
11529.38 466
11530.40 436
11531.41 416
11532.43 377
11533.44 344
11534.45 428
11535.47 368
11536.48 393
11537.50 400
11538.51 427
11539.53 446
11540.54 425
11541.56 391
11542.57 401
11543.59 401
11544.60 432
11545.61 436
11546.63 431
11547.64 378
11548.66 402
11549.67 485
11550.69 438
11551.70 439
11552.72 464
11553.74 466
11554.75 459
11555.77 473
11556.78 449
11557.80 515
11558.81 478
11559.83 494
11560.84 456
11561.86 480
11562.87 522
11563.89 479
11564.91 497
11565.92 501
11566.94 528
11567.95 515
11568.97 530
11569.98 534
11571.00 513
11572.02 540
11573.03 568
11574.05 520
11575.06 443
11576.08 522
11577.10 537
11578.11 579
11579.13 584
11580.15 538
11581.16 592
11582.18 653
11583.20 669
11584.21 681
11585.23 734
11586.25 799
11587.26 727
11588.28 768
11589.30 773
11590.31 795
11591.33 805
11592.35 815
11593.36 811
11594.38 843
11595.40 991
11596.41 1018
11597.43 1087
11598.45 1245
11599.47 1440
11600.48 1584
11601.50 1683
11602.52 1743
11603.53 1814
11604.55 1785
11605.57 1721
11606.59 1561
11607.60 1409
11608.62 1283
11609.64 1110
11610.66 1033
11611.68 938
11612.69 880
11613.71 803
11614.73 718
11615.75 697
11616.76 677
11617.78 627
11618.80 628
11619.82 596
11620.84 584
11621.86 619
11622.87 562
11623.89 532
11624.91 565
11625.93 559
11626.95 578
11627.97 561
11628.98 515
11630.00 534
11631.02 536
11632.04 510
11633.06 555
11634.08 555
11635.10 527
11636.11 512
11637.13 510
11638.15 479
11639.17 466
11640.19 489
11641.21 525
11642.23 520
11643.25 542
11644.27 452
11645.29 463
11646.31 476
11647.32 429
11648.34 423
11649.36 426
11650.38 451
11651.40 427
11652.42 454
11653.44 428
11654.46 440
11655.48 440
11656.50 452
11657.52 449
11658.54 414
11659.56 419
11660.58 453
11661.60 456
11662.62 466
11663.64 445
11664.66 465
11665.68 484
11666.70 506
11667.72 468
11668.74 426
11669.76 446
11670.78 464
11671.80 503
11672.82 469
11673.84 455
11674.86 494
11675.88 511
11676.90 454
11677.92 513
11678.95 556
11679.97 493
11680.99 527
11682.01 544
11683.03 479
11684.05 474
11685.07 534
11686.09 519
11687.11 533
11688.13 479
11689.16 544
11690.18 555
11691.20 555
11692.22 526
11693.24 511
11694.26 473
11695.28 510
11696.30 475
11697.33 506
11698.35 467
11699.37 457
11700.39 517
11701.41 466
11702.43 470
11703.46 455
11704.48 477
11705.50 495
11706.52 462
11707.54 445
11708.57 480
11709.59 447
11710.61 440
11711.63 407
11712.65 378
11713.68 387
11714.70 380
11715.72 417
11716.74 396
11717.77 408
11718.79 412
11719.81 427
11720.83 442
11721.86 429
11722.88 441
11723.90 417
11724.92 419
11725.95 402
11726.97 397
11727.99 431
11729.01 420
11730.04 407
11731.06 402
11732.08 379
11733.11 424
11734.13 465
11735.15 447
11736.18 384
11737.20 437
11738.22 392
11739.25 399
11740.27 438
11741.29 412
11742.32 433
11743.34 416
11744.36 375
11745.39 337
11746.41 371
11747.43 407
11748.46 406
11749.48 395
11750.51 406
11751.53 383
11752.55 424
11753.58 381
11754.60 360
11755.63 369
11756.65 381
11757.67 404
11758.70 349
11759.72 404
11760.75 375
11761.77 403
11762.80 424
11763.82 364
11764.84 343
11765.87 333
11766.89 382
11767.92 415
11768.94 400
11769.97 393
11770.99 373
11772.02 381
11773.04 359
11774.07 340
11775.09 385
11776.12 405
11777.14 350
11778.17 379
11779.19 366
11780.22 370
11781.24 376
11782.27 353
11783.29 332
11784.32 317
11785.34 398
11786.37 378
11787.39 350
11788.42 358
11789.45 345
11790.47 401
11791.50 322
11792.52 363
11793.55 385
11794.57 378
11795.60 365
11796.63 383
11797.65 391
11798.68 380
11799.70 377
11800.73 392
11801.75 357
11802.78 364
11803.81 359
11804.83 397
11805.86 341
11806.89 372
11807.91 368
11808.94 375
11809.97 345
11810.99 349
11812.02 362
11813.04 372
11814.07 372
11815.10 346
11816.12 372
11817.15 391
11818.18 388
11819.21 361
11820.23 341
11821.26 365
11822.29 371
11823.31 385
11824.34 416
11825.37 356
11826.39 358
11827.42 349
11828.45 361
11829.48 380
11830.50 380
11831.53 370
11832.56 386
11833.59 398
11834.61 368
11835.64 366
11836.67 351
11837.70 385
11838.72 373
11839.75 423
11840.78 364
11841.81 369
11842.83 386
11843.86 402
11844.89 414
11845.92 382
11846.95 390
11847.97 409
11849.00 410
11850.03 386
11851.06 368
11852.09 356
11853.12 342
11854.14 423
11855.17 434
11856.20 405
11857.23 395
11858.26 384
11859.29 376
11860.32 375
11861.34 384
11862.37 408
11863.40 408
11864.43 437
11865.46 421
11866.49 430
11867.52 440
11868.55 412
11869.57 415
11870.60 373
11871.63 397
11872.66 382
11873.69 397
11874.72 385
11875.75 380
11876.78 423
11877.81 425
11878.84 420
11879.87 449
11880.90 446
11881.93 425
11882.96 426
11883.99 392
11885.02 446
11886.05 430
11887.08 453
11888.11 434
11889.14 415
11890.16 453
11891.19 477
11892.22 449
11893.26 423
11894.29 453
11895.32 525
11896.35 542
11897.38 539
11898.41 564
11899.44 591
11900.47 666
11901.50 629
11902.53 575
11903.56 599
11904.59 565
11905.62 574
11906.65 530
11907.68 532
11908.71 495
11909.74 474
11910.77 519
11911.80 588
11912.83 588
11913.87 569
11914.90 568
11915.93 559
11916.96 530
11917.99 516
11919.02 509
11920.05 479
11921.08 472
11922.11 471
11923.15 497
11924.18 582
11925.21 548
11926.24 578
11927.27 663
11928.30 682
11929.34 709
11930.37 720
11931.40 712
11932.43 779
11933.46 662
11934.49 675
11935.53 644
11936.56 627
11937.59 608
11938.62 546
11939.65 490
11940.69 493
11941.72 507
11942.75 480
11943.78 473
11944.82 467
11945.85 489
11946.88 425
11947.91 439
11948.94 484
11949.98 462
11951.01 449
11952.04 468
11953.08 426
11954.11 394
11955.14 454
11956.17 406
11957.21 401
11958.24 418
11959.27 428
11960.31 425
11961.34 460
11962.37 380
11963.40 452
11964.44 439
11965.47 440
11966.50 437
11967.54 441
11968.57 395
11969.60 411
11970.64 400
11971.67 413
11972.70 400
11973.74 397
11974.77 423
11975.81 430
11976.84 458
11977.87 420
11978.91 419
11979.94 442
11980.97 457
11982.01 473
11983.04 456
11984.08 435
11985.11 425
11986.14 445
11987.18 437
11988.21 442
11989.25 430
11990.28 456
11991.32 458
11992.35 441
11993.38 449
11994.42 443
11995.45 436
11996.49 457
11997.52 460
11998.56 451
11999.59 474
12000.63 500
12001.66 488
12002.70 472
12003.73 459
12004.77 482
12005.80 442
12006.84 481
12007.87 489
12008.91 444
12009.94 486
12010.98 496
12012.01 541
12013.05 533
12014.08 562
12015.12 551
12016.15 585
12017.19 549
12018.22 595
12019.26 631
12020.29 584
12021.33 527
12022.37 528
12023.40 502
12024.44 517
12025.47 565
12026.51 551
12027.54 520
12028.58 517
12029.62 512
12030.65 503
12031.69 503
12032.72 497
12033.76 484
12034.80 503
12035.83 515
12036.87 435
12037.91 467
12038.94 542
12039.98 493
12041.01 498
12042.05 467
12043.09 482
12044.12 537
12045.16 530
12046.20 503
12047.23 476
12048.27 490
12049.31 436
12050.35 476
12051.38 468
12052.42 496
12053.46 468
12054.49 495
12055.53 436
12056.57 466
12057.60 446
12058.64 512
12059.68 473
12060.72 423
12061.75 471
12062.79 471
12063.83 516
12064.87 531
12065.90 482
12066.94 493
12067.98 484
12069.02 516
12070.05 509
12071.09 499
12072.13 468
12073.17 495
12074.21 535
12075.24 496
12076.28 475
12077.32 476
12078.36 438
12079.40 458
12080.43 496
12081.47 519
12082.51 519
12083.55 485
12084.59 463
12085.63 487
12086.66 516
12087.70 498
12088.74 495
12089.78 534
12090.82 534
12091.86 487
12092.90 530
12093.93 554
12094.97 537
12096.01 534
12097.05 606
12098.09 639
12099.13 621
12100.17 641
12101.21 687
12102.25 674
12103.28 679
12104.32 698
12105.36 661
12106.40 615
12107.44 656
12108.48 667
12109.52 615
12110.56 556
12111.60 530
12112.64 465
12113.68 533
12114.72 443
12115.76 436
12116.80 479
12117.84 475
12118.88 431
12119.92 417
12120.96 433
12122.00 445
12123.04 462
12124.08 453
12125.12 416
12126.16 424
12127.20 444
12128.24 446
12129.28 456
12130.32 408
12131.36 431
12132.40 427
12133.44 415
12134.48 423
12135.52 424
12136.56 410
12137.60 444
12138.64 377
12139.68 403
12140.72 402
12141.76 398
12142.81 390
12143.85 377
12144.89 405
12145.93 370
12146.97 393
12148.01 425
12149.05 375
12150.09 345
12151.13 368
12152.18 355
12153.22 349
12154.26 404
12155.30 368
12156.34 364
12157.38 367
12158.42 353
12159.47 371
12160.51 361
12161.55 370
12162.59 349
12163.63 400
12164.67 387
12165.72 397
12166.76 376
12167.80 379
12168.84 397
12169.88 347
12170.93 312
12171.97 369
12173.01 402
12174.05 384
12175.09 366
12176.14 402
12177.18 383
12178.22 367
12179.26 379
12180.31 380
12181.35 379
12182.39 386
12183.43 422
12184.48 374
12185.52 378
12186.56 418
12187.60 410
12188.65 400
12189.69 364
12190.73 345
12191.78 395
12192.82 385
12193.86 384
12194.91 353
12195.95 428
12196.99 415
12198.04 375
12199.08 327
12200.12 331
12201.17 330
12202.21 349
12203.25 358
12204.30 370
12205.34 371
12206.38 386
12207.43 393
12208.47 367
12209.51 374
12210.56 386
12211.60 405
12212.65 417
12213.69 352
12214.73 325
12215.78 323
12216.82 333
12217.87 369
12218.91 394
12219.95 378
12221.00 404
12222.04 392
12223.09 416
12224.13 395
12225.17 387
12226.22 379
12227.26 393
12228.31 423
12229.35 413
12230.40 382
12231.44 420
12232.49 422
12233.53 425
12234.58 373
12235.62 400
12236.67 385
12237.71 370
12238.76 404
12239.80 385
12240.85 380
12241.89 406
12242.94 399
12243.98 371
12245.03 393
12246.07 399
12247.12 414
12248.16 371
12249.21 394
12250.25 378
12251.30 358
12252.34 363
12253.39 343
12254.44 353
12255.48 366
12256.53 351
12257.57 349
12258.62 344
12259.67 364
12260.71 380
12261.76 365
12262.80 389
12263.85 328
12264.90 347
12265.94 342
12266.99 364
12268.03 328
12269.08 278
12270.13 299
12271.17 295
12272.22 340
12273.27 355
12274.31 336
12275.36 311
12276.41 312
12277.45 317
12278.50 371
12279.55 377
12280.59 402
12281.64 349
12282.69 399
12283.73 364
12284.78 349
12285.83 359
12286.87 327
12287.92 381
12288.97 326
12290.01 363
12291.06 353
12292.11 339
12293.16 309
12294.20 346
12295.25 359
12296.30 349
12297.35 370
12298.39 333
12299.44 334
12300.49 316
12301.54 331
12302.58 313
12303.63 332
12304.68 326
12305.73 335
12306.78 316
12307.82 329
12308.87 326
12309.92 351
12310.97 304
12312.02 299
12313.06 301
12314.11 304
12315.16 319
12316.21 316
12317.26 323
12318.31 286
12319.35 321
12320.40 323
12321.45 292
12322.50 317
12323.55 313
12324.60 322
12325.65 310
12326.69 285
12327.74 337
12328.79 338
12329.84 318
12330.89 318
12331.94 347
12332.99 362
12334.04 311
12335.09 334
12336.13 352
12337.18 308
12338.23 318
12339.28 351
12340.33 359
12341.38 322
12342.43 291
12343.48 305
12344.53 329
12345.58 304
12346.63 301
12347.68 316
12348.73 319
12349.78 312
12350.83 329
12351.88 342
12352.93 326
12353.98 314
12355.03 308
12356.08 291
12357.13 310
12358.18 328
12359.23 341
12360.28 277
12361.33 312
12362.38 313
12363.43 334
12364.48 332
12365.53 309
12366.58 302
12367.63 291
12368.68 353
12369.73 328
12370.78 372
12371.83 312
12372.88 314
12373.93 334
12374.98 354
12376.04 341
12377.09 303
12378.14 321
12379.19 341
12380.24 346
12381.29 303
12382.34 321
12383.39 348
12384.44 338
12385.49 313
12386.55 317
12387.60 367
12388.65 330
12389.70 321
12390.75 370
12391.80 320
12392.85 349
12393.91 354
12394.96 361
12396.01 355
12397.06 321
12398.11 360
12399.17 386
12400.22 345
12401.27 351
12402.32 386
12403.37 374
12404.42 423
12405.48 371
12406.53 355
12407.58 345
12408.63 326
12409.69 380
12410.74 384
12411.79 338
12412.84 360
12413.90 401
12414.95 405
12416.00 372
12417.05 332
12418.11 384
12419.16 396
12420.21 393
12421.26 359
12422.32 335
12423.37 337
12424.42 347
12425.48 380
12426.53 344
12427.58 340
12428.63 373
12429.69 419
12430.74 401
12431.79 376
12432.85 397
12433.90 409
12434.95 404
12436.01 395
12437.06 399
12438.11 391
12439.17 388
12440.22 424
12441.28 383
12442.33 381
12443.38 396
12444.44 401
12445.49 408
12446.54 392
12447.60 442
12448.65 397
12449.71 427
12450.76 431
12451.81 440
12452.87 406
12453.92 421
12454.98 378
12456.03 422
12457.08 458
12458.14 518
12459.19 525
12460.25 486
12461.30 527
12462.36 524
12463.41 442
12464.47 489
12465.52 540
12466.58 484
12467.63 519
12468.68 589
12469.74 679
12470.79 737
12471.85 807
12472.90 908
12473.96 1015
12475.01 999
12476.07 1055
12477.12 1115
12478.18 1117
12479.24 1061
12480.29 996
12481.35 900
12482.40 815
12483.46 807
12484.51 658
12485.57 619
12486.62 614
12487.68 595
12488.73 525
12489.79 520
12490.85 497
12491.90 515
12492.96 525
12494.01 527
12495.07 492
12496.13 464
12497.18 505
12498.24 467
12499.29 476
12500.35 464
12501.41 468
12502.46 458
12503.52 468
12504.57 407
12505.63 403
12506.69 385
12507.74 461
12508.80 436
12509.86 418
12510.91 423
12511.97 447
12513.03 401
12514.08 454
12515.14 460
12516.20 399
12517.25 443
12518.31 402
12519.37 413
12520.42 342
12521.48 405
12522.54 413
12523.60 424
12524.65 389
12525.71 435
12526.77 386
12527.82 410
12528.88 363
12529.94 378
12531.00 419
12532.05 395
12533.11 408
12534.17 431
12535.23 413
12536.28 385
12537.34 432
12538.40 405
12539.46 425
12540.52 392
12541.57 429
12542.63 399
12543.69 430
12544.75 396
12545.81 432
12546.86 463
12547.92 462
12548.98 515
12550.04 539
12551.10 538
12552.15 536
12553.21 569
12554.27 562
12555.33 566
12556.39 594
12557.45 629
12558.51 573
12559.56 606
12560.62 589
12561.68 601
12562.74 557
12563.80 500
12564.86 519
12565.92 519
12566.98 498
12568.03 490
12569.09 461
12570.15 470
12571.21 479
12572.27 482
12573.33 466
12574.39 483
12575.45 423
12576.51 446
12577.57 412
12578.63 438
12579.69 435
12580.75 447
12581.81 419
12582.87 440
12583.93 454
12584.98 456
12586.04 423
12587.10 390
12588.16 412
12589.22 479
12590.28 455
12591.34 419
12592.40 372
12593.46 402
12594.52 407
12595.58 422
12596.64 407
12597.70 377
12598.77 397
12599.83 381
12600.89 450
12601.95 394
12603.01 393
12604.07 368
12605.13 397
12606.19 413
12607.25 429
12608.31 439
12609.37 388
12610.43 434
12611.49 416
12612.55 411
12613.61 406
12614.68 420
12615.74 429
12616.80 492
12617.86 454
12618.92 485
12619.98 476
12621.04 498
12622.10 448
12623.16 478
12624.23 413
12625.29 445
12626.35 432
12627.41 417
12628.47 405
12629.53 423
12630.59 443
12631.66 417
12632.72 449
12633.78 415
12634.84 433
12635.90 429
12636.97 448
12638.03 433
12639.09 432
12640.15 432
12641.21 440
12642.28 443
12643.34 435
12644.40 423
12645.46 452
12646.52 433
12647.59 418
12648.65 439
12649.71 474
12650.77 473
12651.84 436
12652.90 462
12653.96 416
12655.03 423
12656.09 439
12657.15 461
12658.21 441
12659.28 384
12660.34 423
12661.40 470
12662.46 500
12663.53 426
12664.59 475
12665.65 425
12666.72 482
12667.78 482
12668.84 454
12669.91 443
12670.97 462
12672.03 477
12673.10 455
12674.16 437
12675.22 460
12676.29 452
12677.35 442
12678.42 421
12679.48 460
12680.54 516
12681.61 522
12682.67 477
12683.73 489
12684.80 530
12685.86 538
12686.93 503
12687.99 520
12689.05 494
12690.12 535
12691.18 575
12692.25 562
12693.31 554
12694.38 604
12695.44 631
12696.50 702
12697.57 691
12698.63 731
12699.70 798
12700.76 882
12701.83 836
12702.89 933
12703.96 876
12705.02 839
12706.09 848
12707.15 842
12708.22 785
12709.28 728
12710.35 680
12711.41 730
12712.48 691
12713.54 601
12714.61 618
12715.67 578
12716.74 608
12717.80 564
12718.87 533
12719.93 514
12721.00 524
12722.06 543
12723.13 577
12724.19 572
12725.26 565
12726.33 558
12727.39 555
12728.46 512
12729.52 499
12730.59 505
12731.66 483
12732.72 563
12733.79 507
12734.85 550
12735.92 515
12736.99 501
12738.05 471
12739.12 473
12740.18 503
12741.25 494
12742.32 486
12743.38 481
12744.45 464
12745.52 446
12746.58 435
12747.65 479
12748.72 433
12749.78 385
12750.85 429
12751.92 454
12752.98 467
12754.05 413
12755.12 391
12756.18 428
12757.25 396
12758.32 372
12759.38 409
12760.45 401
12761.52 362
12762.59 397
12763.65 403
12764.72 359
12765.79 414
12766.85 392
12767.92 411
12768.99 409
12770.06 392
12771.12 400
12772.19 400
12773.26 397
12774.33 407
12775.40 395
12776.46 373
12777.53 366
12778.60 371
12779.67 392
12780.73 372
12781.80 405
12782.87 440
12783.94 377
12785.01 388
12786.08 417
12787.14 365
12788.21 411
12789.28 432
12790.35 383
12791.42 392
12792.49 424
12793.55 429
12794.62 420
12795.69 399
12796.76 365
12797.83 373
12798.90 447
12799.97 401
12801.03 439
12802.10 376
12803.17 395
12804.24 397
12805.31 411
12806.38 422
12807.45 420
12808.52 400
12809.59 428
12810.66 393
12811.72 409
12812.79 431
12813.86 452
12814.93 490
12816.00 438
12817.07 425
12818.14 431
12819.21 440
12820.28 432
12821.35 416
12822.42 361
12823.49 413
12824.56 406
12825.63 416
12826.70 383
12827.77 346
12828.84 363
12829.91 405
12830.98 413
12832.05 377
12833.12 412
12834.19 373
12835.26 400
12836.33 396
12837.40 385
12838.47 369
12839.54 413
12840.61 350
12841.68 361
12842.75 365
12843.82 343
12844.89 321
12845.96 392
12847.04 371
12848.11 360
12849.18 382
12850.25 348
12851.32 376
12852.39 379
12853.46 389
12854.53 363
12855.60 348
12856.67 345
12857.75 325
12858.82 355
12859.89 370
12860.96 366
12862.03 350
12863.10 350
12864.17 334
12865.24 334
12866.32 346
12867.39 346
12868.46 350
12869.53 335
12870.60 321
12871.67 361
12872.75 304
12873.82 306
12874.89 311
12875.96 287
12877.03 281
12878.11 283
12879.18 302
12880.25 315
12881.32 306
12882.39 326
12883.47 333
12884.54 327
12885.61 327
12886.68 331
12887.76 297
12888.83 320
12889.90 344
12890.97 319
12892.05 295
12893.12 297
12894.19 305
12895.27 305
12896.34 301
12897.41 302
12898.48 281
12899.56 287
12900.63 267
12901.70 284
12902.78 306
12903.85 320
12904.92 295
12905.99 328
12907.07 312
12908.14 309
12909.21 273
12910.29 287
12911.36 293
12912.44 290
12913.51 319
12914.58 290
12915.66 309
12916.73 292
12917.80 334
12918.88 286
12919.95 313
12921.02 291
12922.10 307
12923.17 288
12924.25 269
12925.32 304
12926.39 320
12927.47 310
12928.54 308
12929.62 330
12930.69 278
12931.77 304
12932.84 290
12933.91 323
12934.99 303
12936.06 296
12937.14 286
12938.21 294
12939.29 258
12940.36 289
12941.44 288
12942.51 253
12943.59 293
12944.66 284
12945.73 324
12946.81 345
12947.88 293
12948.96 281
12950.03 287
12951.11 280
12952.18 266
12953.26 262
12954.34 293
12955.41 287
12956.49 280
12957.56 271
12958.64 271
12959.71 279
12960.79 286
12961.86 298
12962.94 283
12964.01 288
12965.09 292
12966.17 314
12967.24 296
12968.32 279
12969.39 300
12970.47 310
12971.54 305
12972.62 251
12973.70 278
12974.77 277
12975.85 298
12976.93 326
12978.00 286
12979.08 265
12980.15 272
12981.23 290
12982.31 349
12983.38 311
12984.46 285
12985.54 302
12986.61 297
12987.69 277
12988.77 308
12989.84 283
12990.92 261
12992.00 289
12993.07 293
12994.15 273
12995.23 290
12996.30 304
12997.38 293
12998.46 299
12999.53 301
13000.61 281
13001.69 344
13002.77 311
13003.84 307
13004.92 294
13006.00 323
13007.08 297
13008.15 285
13009.23 285
13010.31 332
13011.39 309
13012.46 281
13013.54 317
13014.62 341
13015.70 290
13016.77 301
13017.85 291
13018.93 327
13020.01 293
13021.09 276
13022.16 300
13023.24 273
13024.32 312
13025.40 319
13026.48 305
13027.56 296
13028.63 269
13029.71 295
13030.79 321
13031.87 338
13032.95 317
13034.03 338
13035.10 330
13036.18 340
13037.26 310
13038.34 313
13039.42 320
13040.50 301
13041.58 304
13042.66 349
13043.73 332
13044.81 350
13045.89 338
13046.97 319
13048.05 333
13049.13 373
13050.21 387
13051.29 351
13052.37 366
13053.45 374
13054.53 358
13055.61 347
13056.69 281
13057.76 372
13058.84 355
13059.92 322
13061.00 329
13062.08 329
13063.16 352
13064.24 341
13065.32 325
13066.40 305
13067.48 330
13068.56 351
13069.64 325
13070.72 302
13071.80 294
13072.88 339
13073.96 337
13075.04 311
13076.12 304
13077.20 322
13078.28 304
13079.36 317
13080.44 278
13081.53 299
13082.61 297
13083.69 289
13084.77 300
13085.85 288
13086.93 311
13088.01 295
13089.09 292
13090.17 283
13091.25 325
13092.33 298
13093.41 296
13094.49 304
13095.58 272
13096.66 299
13097.74 293
13098.82 316
13099.90 328
13100.98 354
13102.06 284
13103.14 314
13104.23 299
13105.31 287
13106.39 314
13107.47 292
13108.55 289
13109.63 293
13110.72 294
13111.80 280
13112.88 286
13113.96 279
13115.04 288
13116.13 325
13117.21 284
13118.29 288
13119.37 266
13120.45 281
13121.54 321
13122.62 303
13123.70 295
13124.78 323
13125.86 327
13126.95 288
13128.03 306
13129.11 298
13130.19 312
13131.28 301
13132.36 265
13133.44 305
13134.52 297
13135.61 340
13136.69 304
13137.77 330
13138.86 271
13139.94 268
13141.02 306
13142.11 290
13143.19 312
13144.27 291
13145.35 299
13146.44 323
13147.52 309
13148.60 277
13149.69 310
13150.77 316
13151.85 314
13152.94 348
13154.02 289
13155.10 301
13156.19 310
13157.27 291
13158.36 274
13159.44 308
13160.52 342
13161.61 305
13162.69 268
13163.77 324
13164.86 288
13165.94 302
13167.03 334
13168.11 343
13169.19 336
13170.28 325
13171.36 304
13172.45 304
13173.53 314
13174.62 324
13175.70 301
13176.79 302
13177.87 314
13178.95 318
13180.04 327
13181.12 284
13182.21 282
13183.29 282
13184.38 319
13185.46 340
13186.55 323
13187.63 329
13188.72 317
13189.80 311
13190.89 322
13191.97 334
13193.06 320
13194.14 296
13195.23 307
13196.31 334
13197.40 308
13198.48 341
13199.57 330
13200.65 300
13201.74 294
13202.83 290
13203.91 286
13205.00 331
13206.08 301
13207.17 309
13208.25 325
13209.34 326
13210.43 328
13211.51 295
13212.60 277
13213.68 281
13214.77 293
13215.86 313
13216.94 342
13218.03 283
13219.11 312
13220.20 316
13221.29 288
13222.37 292
13223.46 302
13224.55 307
13225.63 307
13226.72 306
13227.80 294
13228.89 317
13229.98 335
13231.06 305
13232.15 290
13233.24 309
13234.32 336
13235.41 351
13236.50 318
13237.59 304
13238.67 295
13239.76 322
13240.85 326
13241.93 334
13243.02 301
13244.11 327
13245.20 349
13246.28 314
13247.37 307
13248.46 325
13249.55 318
13250.63 313
13251.72 295
13252.81 292
13253.90 300
13254.98 331
13256.07 350
13257.16 343
13258.25 305
13259.33 307
13260.42 308
13261.51 298
13262.60 319
13263.69 324
13264.77 323
13265.86 364
13266.95 346
13268.04 324
13269.13 318
13270.22 312
13271.30 304
13272.39 343
13273.48 342
13274.57 356
13275.66 399
13276.75 383
13277.83 375
13278.92 365
13280.01 334
13281.10 363
13282.19 394
13283.28 357
13284.37 384
13285.46 390
13286.55 376
13287.63 363
13288.72 380
13289.81 361
13290.90 353
13291.99 368
13293.08 440
13294.17 408
13295.26 362
13296.35 388
13297.44 359
13298.53 397
13299.62 390
13300.71 383
13301.80 412
13302.89 382
13303.97 399
13305.06 411
13306.15 357
13307.24 419
13308.33 458
13309.42 506
13310.51 448
13311.60 416
13312.69 406
13313.78 446
13314.87 439
13315.96 438
13317.05 388
13318.14 448
13319.24 447
13320.33 364
13321.42 401
13322.51 391
13323.60 400
13324.69 434
13325.78 411
13326.87 408
13327.96 400
13329.05 423
13330.14 425
13331.23 442
13332.32 381
13333.41 406
13334.50 405
13335.60 429
13336.69 392
13337.78 404
13338.87 404
13339.96 432
13341.05 353
13342.14 400
13343.23 386
13344.32 389
13345.42 417
13346.51 436
13347.60 424
13348.69 417
13349.78 431
13350.87 434
13351.97 403
13353.06 439
13354.15 453
13355.24 417
13356.33 493
13357.42 400
13358.52 459
13359.61 492
13360.70 496
13361.79 466
13362.88 446
13363.98 507
13365.07 515
13366.16 505
13367.25 572
13368.35 554
13369.44 517
13370.53 556
13371.62 524
13372.72 470
13373.81 466
13374.90 455
13375.99 478
13377.09 489
13378.18 454
13379.27 409
13380.36 404
13381.46 421
13382.55 437
13383.64 392
13384.74 362
13385.83 399
13386.92 399
13388.02 347
13389.11 346
13390.20 389
13391.30 434
13392.39 398
13393.48 351
13394.58 357
13395.67 424
13396.76 398
13397.86 364
13398.95 323
13400.04 341
13401.14 327
13402.23 379
13403.32 380
13404.42 358
13405.51 382
13406.61 373
13407.70 369
13408.79 339
13409.89 389
13410.98 382
13412.08 406
13413.17 376
13414.26 366
13415.36 385
13416.45 343
13417.55 379
13418.64 377
13419.74 379
13420.83 355
13421.93 423
13423.02 352
13424.11 346
13425.21 333
13426.30 360
13427.40 336
13428.49 395
13429.59 337
13430.68 340
13431.78 397
13432.87 380
13433.97 391
13435.06 346
13436.16 377
13437.25 346
13438.35 371
13439.44 358
13440.54 362
13441.63 385
13442.73 398
13443.83 372
13444.92 358
13446.02 388
13447.11 378
13448.21 374
13449.30 403
13450.40 440
13451.49 416
13452.59 425
13453.69 400
13454.78 400
13455.88 390
13456.97 403
13458.07 395
13459.17 411
13460.26 389
13461.36 380
13462.45 399
13463.55 450
13464.65 427
13465.74 391
13466.84 407
13467.94 394
13469.03 441
13470.13 376
13471.23 373
13472.32 401
13473.42 423
13474.52 372
13475.61 426
13476.71 461
13477.81 445
13478.90 426
13480.00 407
13481.10 404
13482.19 410
13483.29 399
13484.39 418
13485.48 435
13486.58 402
13487.68 434
13488.78 450
13489.87 487
13490.97 442
13492.07 430
13493.17 458
13494.26 517
13495.36 477
13496.46 467
13497.56 477
13498.65 505
13499.75 518
13500.85 517
13501.95 551
13503.04 508
13504.14 496
13505.24 480
13506.34 488
13507.44 494
13508.53 507
13509.63 491
13510.73 515
13511.83 471
13512.93 429
13514.03 417
13515.12 426
13516.22 376
13517.32 399
13518.42 367
13519.52 373
13520.62 420
13521.71 397
13522.81 421
13523.91 403
13525.01 381
13526.11 393
13527.21 381
13528.31 350
13529.41 377
13530.51 361
13531.60 355
13532.70 357
13533.80 366
13534.90 372
13536.00 357
13537.10 340
13538.20 382
13539.30 384
13540.40 374
13541.50 346
13542.60 376
13543.70 371
13544.80 330
13545.90 327
13547.00 337
13548.09 339
13549.19 342
13550.29 365
13551.39 384
13552.49 331
13553.59 336
13554.69 304
13555.79 311
13556.89 337
13557.99 324
13559.09 304
13560.19 364
13561.29 330
13562.39 334
13563.50 355
13564.60 342
13565.70 300
13566.80 347
13567.90 369
13569.00 355
13570.10 303
13571.20 301
13572.30 380
13573.40 361
13574.50 326
13575.60 336
13576.70 358
13577.80 335
13578.90 367
13580.01 344
13581.11 357
13582.21 341
13583.31 326
13584.41 341
13585.51 328
13586.61 343
13587.71 335
13588.81 311
13589.92 316
13591.02 329
13592.12 348
13593.22 333
13594.32 312
13595.42 323
13596.53 343
13597.63 337
13598.73 374
13599.83 324
13600.93 377
13602.03 382
13603.14 342
13604.24 351
13605.34 342
13606.44 349
13607.54 365
13608.65 339
13609.75 356
13610.85 382
13611.95 364
13613.06 355
13614.16 386
13615.26 333
13616.36 370
13617.47 370
13618.57 362
13619.67 368
13620.77 363
13621.88 399
13622.98 363
13624.08 389
13625.18 348
13626.29 358
13627.39 354
13628.49 349
13629.60 380
13630.70 371
13631.80 362
13632.91 376
13634.01 399
13635.11 371
13636.21 361
13637.32 397
13638.42 394
13639.53 387
13640.63 360
13641.73 355
13642.84 328
13643.94 318
13645.04 317
13646.15 396
13647.25 336
13648.35 334
13649.46 357
13650.56 361
13651.67 379
13652.77 353
13653.87 358
13654.98 342
13656.08 347
13657.19 313
13658.29 320
13659.39 314
13660.50 336
13661.60 347
13662.71 330
13663.81 257
13664.92 293
13666.02 342
13667.12 324
13668.23 341
13669.33 322
13670.44 330
13671.54 332
13672.65 327
13673.75 338
13674.86 361
13675.96 351
13677.07 335
13678.17 304
13679.28 302
13680.38 325
13681.49 300
13682.59 321
13683.70 284
13684.80 342
13685.91 304
13687.01 327
13688.12 338
13689.22 312
13690.33 354
13691.44 355
13692.54 368
13693.65 340
13694.75 318
13695.86 353
13696.96 352
13698.07 356
13699.18 344
13700.28 382
13701.39 348
13702.49 352
13703.60 385
13704.71 344
13705.81 386
13706.92 413
13708.02 368
13709.13 331
13710.24 384
13711.34 382
13712.45 380
13713.56 343
13714.66 340
13715.77 373
13716.87 371
13717.98 388
13719.09 365
13720.19 359
13721.30 384
13722.41 363
13723.51 423
13724.62 418
13725.73 411
13726.84 386
13727.94 408
13729.05 463
13730.16 429
13731.26 420
13732.37 411
13733.48 400
13734.59 395
13735.69 383
13736.80 397
13737.91 426
13739.01 412
13740.12 440
13741.23 428
13742.34 478
13743.45 445
13744.55 475
13745.66 474
13746.77 462
13747.88 461
13748.98 482
13750.09 473
13751.20 495
13752.31 436
13753.42 481
13754.52 507
13755.63 484
13756.74 481
13757.85 498
13758.96 528
13760.06 502
13761.17 546
13762.28 508
13763.39 532
13764.50 567
13765.61 565
13766.72 630
13767.82 607
13768.93 637
13770.04 711
13771.15 733
13772.26 761
13773.37 717
13774.48 652
13775.59 678
13776.69 718
13777.80 728
13778.91 646
13780.02 597
13781.13 579
13782.24 573
13783.35 556
13784.46 565
13785.57 482
13786.68 490
13787.79 533
13788.90 490
13790.01 455
13791.12 467
13792.22 474
13793.33 478
13794.44 421
13795.55 450
13796.66 473
13797.77 469
13798.88 504
13799.99 462
13801.10 468
13802.21 446
13803.32 472
13804.43 479
13805.54 408
13806.65 458
13807.76 474
13808.87 528
13809.98 479
13811.09 470
13812.20 458
13813.32 492
13814.43 475
13815.54 518
13816.65 498
13817.76 511
13818.87 479
13819.98 474
13821.09 461
13822.20 465
13823.31 475
13824.42 459
13825.53 474
13826.64 412
13827.76 417
13828.87 427
13829.98 405
13831.09 415
13832.20 443
13833.31 432
13834.42 390
13835.53 413
13836.65 440
13837.76 456
13838.87 430
13839.98 417
13841.09 403
13842.20 431
13843.31 376
13844.43 397
13845.54 399
13846.65 395
13847.76 382
13848.87 407
13849.99 434
13851.10 454
13852.21 435
13853.32 450
13854.43 441
13855.55 451
13856.66 453
13857.77 445
13858.88 494
13859.99 454
13861.11 481
13862.22 471
13863.33 478
13864.44 444
13865.56 445
13866.67 526
13867.78 488
13868.89 411
13870.01 418
13871.12 454
13872.23 445
13873.35 447
13874.46 429
13875.57 478
13876.68 429
13877.80 464
13878.91 473
13880.02 437
13881.14 428
13882.25 453
13883.36 488
13884.48 529
13885.59 440
13886.70 477
13887.82 462
13888.93 538
13890.04 536
13891.16 529
13892.27 545
13893.39 571
13894.50 590
13895.61 546
13896.73 571
13897.84 564
13898.95 599
13900.07 546
13901.18 560
13902.30 526
13903.41 537
13904.52 503
13905.64 536
13906.75 472
13907.87 484
13908.98 431
13910.10 424
13911.21 418
13912.32 422
13913.44 447
13914.55 415
13915.67 485
13916.78 440
13917.90 390
13919.01 403
13920.13 361
13921.24 419
13922.36 403
13923.47 438
13924.59 400
13925.70 391
13926.82 397
13927.93 393
13929.05 418
13930.16 423
13931.28 386
13932.39 386
13933.51 393
13934.62 421
13935.74 412
13936.85 429
13937.97 358
13939.08 368
13940.20 351
13941.32 351
13942.43 420
13943.55 396
13944.66 399
13945.78 386
13946.89 337
13948.01 389
13949.13 397
13950.24 354
13951.36 350
13952.47 340
13953.59 342
13954.71 351
13955.82 313
13956.94 346
13958.05 381
13959.17 401
13960.29 369
13961.40 350
13962.52 369
13963.64 350
13964.75 323
13965.87 365
13966.99 355
13968.10 382
13969.22 387
13970.34 409
13971.45 357
13972.57 362
13973.69 387
13974.80 393
13975.92 354
13977.04 334
13978.16 366
13979.27 365
13980.39 355
13981.51 328
13982.62 398
13983.74 357
13984.86 359
13985.98 379
13987.09 345
13988.21 331
13989.33 316
13990.45 357
13991.56 354
13992.68 342
13993.80 310
13994.92 355
13996.03 346
13997.15 385
13998.27 332
13999.39 341
14000.51 370
14001.62 350
14002.74 381
14003.86 349
14004.98 351
14006.10 362
14007.21 332
14008.33 355
14009.45 347
14010.57 316
14011.69 343
14012.81 328
14013.93 323
14015.04 287
14016.16 339
14017.28 340
14018.40 353
14019.52 320
14020.64 303
14021.76 328
14022.87 324
14023.99 345
14025.11 350
14026.23 366
14027.35 376
14028.47 368
14029.59 333
14030.71 297
14031.83 311
14032.95 392
14034.07 324
14035.19 313
14036.30 331
14037.42 315
14038.54 331
14039.66 310
14040.78 328
14041.90 338
14043.02 389
14044.14 352
14045.26 362
14046.38 381
14047.50 349
14048.62 320
14049.74 344
14050.86 299
14051.98 321
14053.10 329
14054.22 352
14055.34 334
14056.46 312
14057.58 323
14058.70 345
14059.82 347
14060.94 357
14062.06 364
14063.18 353
14064.30 357
14065.43 356
14066.55 369
14067.67 389
14068.79 359
14069.91 349
14071.03 401
14072.15 319
14073.27 364
14074.39 406
14075.51 411
14076.63 397
14077.75 378
14078.88 399
14080.00 412
14081.12 420
14082.24 412
14083.36 403
14084.48 384
14085.60 447
14086.72 440
14087.85 452
14088.97 441
14090.09 464
14091.21 449
14092.33 489
14093.45 474
14094.58 444
14095.70 466
14096.82 456
14097.94 493
14099.06 471
14100.19 490
14101.31 499
14102.43 512
14103.55 479
14104.67 452
14105.80 447
14106.92 453
14108.04 458
14109.16 410
14110.28 378
14111.41 374
14112.53 381
14113.65 353
14114.77 353
14115.90 369
14117.02 377
14118.14 357
14119.27 351
14120.39 341
14121.51 351
14122.63 342
14123.76 361
14124.88 374
14126.00 348
14127.13 333
14128.25 343
14129.37 340
14130.50 318
14131.62 320
14132.74 340
14133.86 375
14134.99 360
14136.11 330
14137.24 320
14138.36 358
14139.48 345
14140.61 340
14141.73 347
14142.85 328
14143.98 318
14145.10 374
14146.22 345
14147.35 328
14148.47 323
14149.60 329
14150.72 351
14151.84 354
14152.97 316
14154.09 307
14155.22 325
14156.34 298
14157.46 320
14158.59 303
14159.71 328
14160.84 338
14161.96 346
14163.09 322
14164.21 296
14165.34 296
14166.46 329
14167.58 321
14168.71 299
14169.83 343
14170.96 345
14172.08 332
14173.21 304
14174.33 297
14175.46 303
14176.58 307
14177.71 280
14178.83 359
14179.96 329
14181.08 301
14182.21 328
14183.33 320
14184.46 315
14185.59 333
14186.71 327
14187.84 306
14188.96 305
14190.09 331
14191.21 331
14192.34 307
14193.46 330
14194.59 299
14195.72 308
14196.84 273
14197.97 288
14199.09 269
14200.22 292
14201.35 330
14202.47 281
14203.60 281
14204.72 301
14205.85 303
14206.98 264
14208.10 300
14209.23 309
14210.35 316
14211.48 292
14212.61 309
14213.73 290
14214.86 273
14215.99 274
14217.11 286
14218.24 259
14219.37 277
14220.49 295
14221.62 255
14222.75 278
14223.87 243
14225.00 267
14226.13 311
14227.26 299
14228.38 272
14229.51 268
14230.64 271
14231.76 278
14232.89 271
14234.02 239
14235.15 275
14236.27 284
14237.40 305
14238.53 287
14239.66 266
14240.78 288
14241.91 299
14243.04 290
14244.17 309
14245.29 314
14246.42 296
14247.55 296
14248.68 273
14249.81 278
14250.93 267
14252.06 306
14253.19 271
14254.32 268
14255.45 268
14256.57 283
14257.70 255
14258.83 253
14259.96 245
14261.09 256
14262.22 261
14263.34 294
14264.47 274
14265.60 246
14266.73 216
14267.86 282
14268.99 272
14270.12 251
14271.24 290
14272.37 299
14273.50 277
14274.63 251
14275.76 287
14276.89 234
14278.02 288
14279.15 320
14280.28 284
14281.41 244
14282.54 252
14283.66 280
14284.79 248
14285.92 306
14287.05 261
14288.18 282
14289.31 284
14290.44 262
14291.57 241
14292.70 271
14293.83 230
14294.96 284
14296.09 274
14297.22 283
14298.35 257
14299.48 242
14300.61 222
14301.74 262
14302.87 245
14304.00 257
14305.13 265
14306.26 214
14307.39 238
14308.52 233
14309.65 267
14310.78 248
14311.91 246
14313.04 244
14314.17 287
14315.30 271
14316.43 256
14317.56 276
14318.69 270
14319.82 271
14320.96 281
14322.09 263
14323.22 214
14324.35 199
14325.48 232
14326.61 241
14327.74 234
14328.87 226
14330.00 190
14331.13 255
14332.27 231
14333.40 237
14334.53 232
14335.66 268
14336.79 251
14337.92 253
14339.05 258
14340.18 246
14341.32 262
14342.45 285
14343.58 252
14344.71 262
14345.84 263
14346.98 236
14348.11 244
14349.24 236
14350.37 238
14351.50 245
14352.63 268
14353.77 234
14354.90 214
14356.03 236
14357.16 256
14358.30 263
14359.43 251
14360.56 281
14361.69 252
14362.82 261
14363.96 250
14365.09 234
14366.22 226
14367.35 226
14368.49 258
14369.62 258
14370.75 239
14371.89 255
14373.02 263
14374.15 245
14375.28 244
14376.42 264
14377.55 252
14378.68 245
14379.82 253
14380.95 263
14382.08 251
14383.22 259
14384.35 237
14385.48 236
14386.62 233
14387.75 245
14388.88 255
14390.02 272
14391.15 242
14392.28 265
14393.42 249
14394.55 262
14395.68 266
14396.82 247
14397.95 251
14399.09 258
14400.22 233
14401.35 252
14402.49 269
14403.62 291
14404.76 248
14405.89 245
14407.02 242
14408.16 240
14409.29 268
14410.43 278
14411.56 289
14412.70 281
14413.83 279
14414.96 279
14416.10 283
14417.23 229
14418.37 228
14419.50 262
14420.64 264
14421.77 267
14422.91 267
14424.04 275
14425.18 311
14426.31 299
14427.45 294
14428.58 265
14429.72 302
14430.85 320
14431.99 297
14433.12 295
14434.26 296
14435.39 323
14436.53 303
14437.66 331
14438.80 273
14439.93 316
14441.07 284
14442.20 286
14443.34 294
14444.48 276
14445.61 285
14446.75 304
14447.88 316
14449.02 312
14450.15 299
14451.29 316
14452.43 299
14453.56 297
14454.70 292
14455.83 296
14456.97 282
14458.11 277
14459.24 279
14460.38 268
14461.52 287
14462.65 272
14463.79 256
14464.93 279
14466.06 287
14467.20 288
14468.33 287
14469.47 260
14470.61 282
14471.74 281
14472.88 275
14474.02 276
14475.16 252
14476.29 259
14477.43 284
14478.57 298
14479.70 298
14480.84 285
14481.98 290
14483.11 328
14484.25 294
14485.39 312
14486.53 278
14487.66 312
14488.80 306
14489.94 328
14491.08 258
14492.21 295
14493.35 332
14494.49 259
14495.63 279
14496.76 287
14497.90 284
14499.04 336
14500.18 372
14501.31 315
14502.45 347
14503.59 333
14504.73 324
14505.87 321
14507.01 306
14508.14 391
14509.28 364
14510.42 334
14511.56 328
14512.70 326
14513.83 343
14514.97 349
14516.11 333
14517.25 382
14518.39 342
14519.53 361
14520.67 371
14521.80 385
14522.94 375
14524.08 374
14525.22 377
14526.36 346
14527.50 340
14528.64 350
14529.78 348
14530.92 335
14532.05 340
14533.19 344
14534.33 329
14535.47 306
14536.61 302
14537.75 275
14538.89 307
14540.03 312
14541.17 311
14542.31 322
14543.45 286
14544.59 306
14545.73 325
14546.87 309
14548.01 249
14549.15 323
14550.29 282
14551.43 299
14552.57 313
14553.71 330
14554.85 290
14555.99 326
14557.13 306
14558.27 284
14559.41 293
14560.55 275
14561.69 270
14562.83 299
14563.97 284
14565.11 282
14566.25 297
14567.39 281
14568.53 288
14569.67 322
14570.81 292
14571.95 262
14573.09 304
14574.23 305
14575.37 301
14576.51 283
14577.66 275
14578.80 281
14579.94 262
14581.08 259
14582.22 303
14583.36 290
14584.50 314
14585.64 322
14586.78 287
14587.93 283
14589.07 265
14590.21 320
14591.35 349
14592.49 295
14593.63 288
14594.77 304
14595.92 295
14597.06 306
14598.20 285
14599.34 319
14600.48 286
14601.62 312
14602.77 323
14603.91 294
14605.05 286
14606.19 337
14607.33 338
14608.48 344
14609.62 313
14610.76 325
14611.90 351
14613.04 341
14614.19 333
14615.33 323
14616.47 330
14617.61 325
14618.76 331
14619.90 302
14621.04 334
14622.18 317
14623.33 308
14624.47 345
14625.61 335
14626.76 384
14627.90 387
14629.04 425
14630.18 463
14631.33 353
14632.47 425
14633.61 437
14634.76 426
14635.90 426
14637.04 443
14638.19 401
14639.33 408
14640.47 397
14641.62 351
14642.76 361
14643.90 346
14645.05 345
14646.19 340
14647.33 334
14648.48 273
14649.62 286
14650.76 282
14651.91 300
14653.05 305
14654.20 333
14655.34 303
14656.48 307
14657.63 301
14658.77 337
14659.92 336
14661.06 273
14662.20 270
14663.35 330
14664.49 270
14665.64 292
14666.78 297
14667.93 309
14669.07 243
14670.22 231
14671.36 253
14672.50 301
14673.65 306
14674.79 235
14675.94 273
14677.08 235
14678.23 263
14679.37 252
14680.52 271
14681.66 254
14682.81 248
14683.95 263
14685.10 224
14686.24 232
14687.39 249
14688.53 256
14689.68 218
14690.82 226
14691.97 242
14693.12 271
14694.26 266
14695.41 232
14696.55 210
14697.70 265
14698.84 238
14699.99 251
14701.13 238
14702.28 257
14703.43 197
14704.57 239
14705.72 214
14706.86 235
14708.01 260
14709.16 242
14710.30 249
14711.45 203
14712.59 203
14713.74 219
14714.89 250
14716.03 213
14717.18 205
14718.33 224
14719.47 252
14720.62 221
14721.77 235
14722.91 243
14724.06 233
14725.21 257
14726.35 263
14727.50 233
14728.65 223
14729.79 223
14730.94 216
14732.09 212
14733.23 196
14734.38 235
14735.53 227
14736.67 243
14737.82 236
14738.97 212
14740.12 227
14741.26 231
14742.41 216
14743.56 209
14744.71 201
14745.85 214
14747.00 187
14748.15 224
14749.30 220
14750.44 201
14751.59 213
14752.74 231
14753.89 216
14755.03 205
14756.18 231
14757.33 207
14758.48 185
14759.63 189
14760.77 236
14761.92 237
14763.07 196
14764.22 217
14765.37 214
14766.52 221
14767.66 218
14768.81 212
14769.96 217
14771.11 198
14772.26 199
14773.41 211
14774.55 215
14775.70 224
14776.85 198
14778.00 200
14779.15 211
14780.30 185
14781.45 208
14782.60 213
14783.74 202
14784.89 192
14786.04 219
14787.19 196
14788.34 189
14789.49 202
14790.64 204
14791.79 217
14792.94 227
14794.09 200
14795.24 206
14796.39 223
14797.54 210
14798.69 205
14799.83 196
14800.98 183
14802.13 205
14803.28 209
14804.43 226
14805.58 215
14806.73 188
14807.88 222
14809.03 215
14810.18 190
14811.33 178
14812.48 226
14813.63 214
14814.78 221
14815.93 179
14817.08 191
14818.23 188
14819.38 209
14820.53 206
14821.69 193
14822.84 189
14823.99 180
14825.14 185
14826.29 193
14827.44 178
14828.59 187
14829.74 201
14830.89 223
14832.04 221
14833.19 201
14834.34 222
14835.49 216
14836.65 192
14837.80 178
14838.95 175
14840.10 171
14841.25 215
14842.40 213
14843.55 191
14844.70 174
14845.85 175
14847.01 193
14848.16 186
14849.31 195
14850.46 170
14851.61 195
14852.76 163
14853.92 174
14855.07 175
14856.22 200
14857.37 180
14858.52 190
14859.67 182
14860.83 184
14861.98 172
14863.13 182
14864.28 187
14865.44 169
14866.59 187
14867.74 188
14868.89 193
14870.04 178
14871.20 194
14872.35 172
14873.50 199
14874.65 179
14875.81 172
14876.96 183
14878.11 191
14879.26 184
14880.42 183
14881.57 185
14882.72 181
14883.88 185
14885.03 219
14886.18 208
14887.33 199
14888.49 195
14889.64 182
14890.79 197
14891.95 173
14893.10 191
14894.25 177
14895.41 182
14896.56 191
14897.71 189
14898.87 199
14900.02 194
14901.17 192
14902.33 206
14903.48 197
14904.63 175
14905.79 184
14906.94 191
14908.10 187
14909.25 194
14910.40 194
14911.56 186
14912.71 207
14913.87 181
14915.02 186
14916.17 177
14917.33 208
14918.48 187
14919.64 178
14920.79 177
14921.94 196
14923.10 201
14924.25 185
14925.41 190
14926.56 195
14927.72 208
14928.87 204
14930.03 216
14931.18 217
14932.34 190
14933.49 180
14934.65 186
14935.80 179
14936.96 168
14938.11 190
14939.27 192
14940.42 214
14941.58 178
14942.73 202
14943.89 197
14945.04 212
14946.20 216
14947.35 194
14948.51 225
14949.66 197
14950.82 220
14951.97 222
14953.13 222
14954.28 217
14955.44 219
14956.60 217
14957.75 203
14958.91 234
14960.06 201
14961.22 224
14962.37 201
14963.53 230
14964.69 222
14965.84 192
14967.00 222
14968.16 188
14969.31 182
14970.47 222
14971.62 226
14972.78 243
14973.94 240
14975.09 230
14976.25 220
14977.41 213
14978.56 214
14979.72 208
14980.88 198
14982.03 182
14983.19 197
14984.35 200
14985.50 182
14986.66 226
14987.82 209
14988.97 233
14990.13 184
14991.29 183
14992.44 189
14993.60 191
14994.76 201
14995.92 152
14997.07 195
14998.23 183
14999.39 229
15000.55 199
15001.70 201
15002.86 177
15004.02 179
15005.18 196
15006.33 195
15007.49 176
15008.65 183
15009.81 188
15010.96 198
15012.12 174
15013.28 179
15014.44 181
15015.60 185
15016.75 181
15017.91 192
15019.07 165
15020.23 183
15021.39 212
15022.54 176
15023.70 179
15024.86 171
15026.02 163
15027.18 188
15028.34 187
15029.49 199
15030.65 149
15031.81 164
15032.97 179
15034.13 224
15035.29 201
15036.45 181
15037.61 175
15038.76 171
15039.92 184
15041.08 184
15042.24 203
15043.40 181
15044.56 198
15045.72 201
15046.88 187
15048.04 196
15049.20 178
15050.36 174
15051.51 190
15052.67 154
15053.83 177
15054.99 197
15056.15 221
15057.31 200
15058.47 190
15059.63 190
15060.79 194
15061.95 174
15063.11 182
15064.27 167
15065.43 176
15066.59 180
15067.75 174
15068.91 178
15070.07 167
15071.23 186
15072.39 177
15073.55 175
15074.71 157
15075.87 184
15077.03 156
15078.19 208
15079.35 187
15080.51 179
15081.67 182
15082.83 199
15083.99 223
15085.16 191
15086.32 169
15087.48 159
15088.64 213
15089.80 171
15090.96 158
15092.12 152
15093.28 201
15094.44 167
15095.60 205
15096.76 175
15097.93 188
15099.09 187
15100.25 204
15101.41 202
15102.57 146
15103.73 207
15104.89 196
15106.05 192
15107.22 188
15108.38 176
15109.54 178
15110.70 195
15111.86 158
15113.02 206
15114.19 197
15115.35 193
15116.51 196
15117.67 181
15118.83 189
15120.00 168
15121.16 209
15122.32 207
15123.48 190
15124.64 196
15125.81 186
15126.97 182
15128.13 187
15129.29 185
15130.46 187
15131.62 168
15132.78 179
15133.94 157
15135.11 157
15136.27 184
15137.43 195
15138.59 220
15139.76 177
15140.92 166
15142.08 166
15143.25 201
15144.41 196
15145.57 186
15146.73 181
15147.90 200
15149.06 178
15150.22 200
15151.39 184
15152.55 181
15153.71 196
15154.88 175
15156.04 181
15157.20 182
15158.37 185
15159.53 219
15160.69 203
15161.86 204
15163.02 204
15164.19 196
15165.35 236
15166.51 220
15167.68 194
15168.84 190
15170.00 197
15171.17 189
15172.33 217
15173.50 205
15174.66 216
15175.83 216
15176.99 206
15178.15 206
15179.32 219
15180.48 208
15181.65 204
15182.81 217
15183.98 207
15185.14 239
15186.30 195
15187.47 206
15188.63 225
15189.80 253
15190.96 213
15192.13 218
15193.29 202
15194.46 193
15195.62 222
15196.79 238
15197.95 227
15199.12 209
15200.28 225
15201.45 213
15202.61 204
15203.78 198
15204.94 217
15206.11 221
15207.27 261
15208.44 237
15209.61 210
15210.77 213
15211.94 229
15213.10 252
15214.27 211
15215.43 231
15216.60 255
15217.76 266
15218.93 291
15220.10 254
15221.26 223
15222.43 230
15223.59 238
15224.76 268
15225.93 276
15227.09 265
15228.26 279
15229.42 269
15230.59 256
15231.76 263
15232.92 273
15234.09 288
15235.26 315
15236.42 264
15237.59 290
15238.76 277
15239.92 229
15241.09 227
15242.26 225
15243.42 231
15244.59 259
15245.76 248
15246.92 213
15248.09 238
15249.26 218
15250.42 229
15251.59 239
15252.76 263
15253.93 235
15255.09 235
15256.26 230
15257.43 208
15258.60 238
15259.76 238
15260.93 213
15262.10 248
15263.26 266
15264.43 239
15265.60 234
15266.77 239
15267.94 207
15269.10 212
15270.27 212
15271.44 203
15272.61 232
15273.77 214
15274.94 198
15276.11 199
15277.28 219
15278.45 210
15279.62 220
15280.78 198
15281.95 189
15283.12 203
15284.29 207
15285.46 183
15286.62 203
15287.79 197
15288.96 213
15290.13 213
15291.30 208
15292.47 189
15293.64 213
15294.81 220
15295.97 244
15297.14 202
15298.31 224
15299.48 208
15300.65 223
15301.82 210
15302.99 180
15304.16 178
15305.33 189
15306.49 216
15307.66 209
15308.83 200
15310.00 216
15311.17 198
15312.34 229
15313.51 200
15314.68 220
15315.85 204
15317.02 229
15318.19 231
15319.36 207
15320.53 208
15321.70 205
15322.87 202
15324.04 197
15325.21 196
15326.38 203
15327.55 210
15328.72 220
15329.89 205
15331.06 199
15332.23 221
15333.40 182
15334.57 186
15335.74 191
15336.91 204
15338.08 205
15339.25 199
15340.42 196
15341.59 197
15342.76 210
15343.93 239
15345.10 222
15346.27 198
15347.44 212
15348.62 219
15349.79 242
15350.96 226
15352.13 223
15353.30 228
15354.47 215
15355.64 213
15356.81 220
15357.98 208
15359.15 225
15360.33 253
15361.50 209
15362.67 221
15363.84 201
15365.01 229
15366.18 205
15367.35 220
15368.53 238
15369.70 207
15370.87 224
15372.04 230
15373.21 188
15374.38 240
15375.56 221
15376.73 237
15377.90 226
15379.07 224
15380.24 244
15381.42 231
15382.59 252
15383.76 240
15384.93 212
15386.10 236
15387.28 228
15388.45 265
15389.62 257
15390.79 209
15391.97 232
15393.14 241
15394.31 241
15395.48 260
15396.66 255
15397.83 264
15399.00 261
15400.17 241
15401.35 240
15402.52 221
15403.69 183
15404.87 233
15406.04 250
15407.21 206
15408.39 228
15409.56 232
15410.73 234
15411.91 210
15413.08 204
15414.25 206
15415.42 206
15416.60 219
15417.77 199
15418.95 188
15420.12 210
15421.29 196
15422.47 207
15423.64 215
15424.81 196
15425.99 205
15427.16 206
15428.33 223
15429.51 195
15430.68 191
15431.86 202
15433.03 227
15434.20 240
15435.38 199
15436.55 207
15437.73 209
15438.90 203
15440.08 185
15441.25 191
15442.42 197
15443.60 217
15444.77 201
15445.95 168
15447.12 167
15448.30 219
15449.47 205
15450.65 184
15451.82 204
15453.00 176
15454.17 216
15455.35 207
15456.52 194
15457.70 180
15458.87 216
15460.05 217
15461.22 201
15462.40 179
15463.57 200
15464.75 199
15465.92 246
15467.10 217
15468.27 198
15469.45 189
15470.62 206
15471.80 188
15472.97 195
15474.15 234
15475.33 190
15476.50 201
15477.68 214
15478.85 203
15480.03 191
15481.20 204
15482.38 222
15483.56 217
15484.73 194
15485.91 179
15487.08 221
15488.26 217
15489.44 204
15490.61 184
15491.79 218
15492.97 194
15494.14 180
15495.32 172
15496.49 192
15497.67 197
15498.85 179
15500.02 187
15501.20 212
15502.38 189
15503.55 218
15504.73 186
15505.91 171
15507.08 221
15508.26 209
15509.44 224
15510.62 209
15511.79 182
15512.97 224
15514.15 200
15515.32 194
15516.50 188
15517.68 207
15518.86 252
15520.03 226
15521.21 199
15522.39 199
15523.57 227
15524.74 200
15525.92 217
15527.10 239
15528.28 190
15529.45 196
15530.63 209
15531.81 206
15532.99 205
15534.16 206
15535.34 193
15536.52 205
15537.70 192
15538.88 210
15540.06 242
15541.23 188
15542.41 202
15543.59 234
15544.77 214
15545.95 228
15547.12 218
15548.30 235
15549.48 197
15550.66 213
15551.84 210
15553.02 212
15554.20 217
15555.37 224
15556.55 218
15557.73 228
15558.91 211
15560.09 215
15561.27 220
15562.45 207
15563.63 217
15564.81 231
15565.98 231
15567.16 263
15568.34 220
15569.52 236
15570.70 199
15571.88 220
15573.06 242
15574.24 221
15575.42 248
15576.60 230
15577.78 244
15578.96 262
15580.14 254
15581.32 233
15582.50 252
15583.68 228
15584.86 255
15586.04 251
15587.22 248
15588.40 269
15589.58 245
15590.76 242
15591.94 224
15593.12 215
15594.30 235
15595.48 283
15596.66 253
15597.84 279
15599.02 248
15600.20 229
15601.38 279
15602.56 261
15603.74 240
15604.92 255
15606.10 268
15607.28 277
15608.46 284
15609.64 268
15610.82 268
15612.00 273
15613.19 295
15614.37 252
15615.55 251
15616.73 271
15617.91 267
15619.09 266
15620.27 270
15621.45 264
15622.63 308
15623.82 303
15625.00 270
15626.18 280
15627.36 294
15628.54 292
15629.72 278
15630.90 312
15632.09 309
15633.27 276
15634.45 310
15635.63 306
15636.81 321
15637.99 315
15639.18 292
15640.36 306
15641.54 314
15642.72 331
15643.90 309
15645.09 299
15646.27 355
15647.45 331
15648.63 349
15649.82 340
15651.00 358
15652.18 346
15653.36 342
15654.54 339
15655.73 342
15656.91 381
15658.09 355
15659.28 376
15660.46 389
15661.64 349
15662.82 334
15664.01 377
15665.19 343
15666.37 380
15667.55 403
15668.74 401
15669.92 397
15671.10 371
15672.29 305
15673.47 324
15674.65 334
15675.84 318
15677.02 358
15678.20 373
15679.39 341
15680.57 394
15681.75 344
15682.94 360
15684.12 361
15685.30 380
15686.49 361
15687.67 351
15688.86 336
15690.04 340
15691.22 378
15692.41 368
15693.59 373
15694.78 377
15695.96 387
15697.14 427
15698.33 428
15699.51 410
15700.70 408
15701.88 458
15703.06 444
15704.25 438
15705.43 520
15706.62 508
15707.80 446
15708.99 429
15710.17 479
15711.36 473
15712.54 519
15713.73 520
15714.91 502
15716.09 514
15717.28 518
15718.46 495
15719.65 527
15720.83 532
15722.02 524
15723.20 473
15724.39 457
15725.57 486
15726.76 452
15727.95 494
15729.13 476
15730.32 472
15731.50 448
15732.69 499
15733.87 440
15735.06 478
15736.24 430
15737.43 449
15738.61 450
15739.80 463
15740.99 469
15742.17 483
15743.36 459
15744.54 475
15745.73 470
15746.92 507
15748.10 487
15749.29 489
15750.47 482
15751.66 464
15752.85 512
15754.03 493
15755.22 487
15756.40 482
15757.59 478
15758.78 496
15759.96 474
15761.15 457
15762.34 441
15763.52 405
15764.71 442
15765.90 488
15767.08 428
15768.27 431
15769.46 428
15770.64 403
15771.83 398
15773.02 410
15774.20 384
15775.39 418
15776.58 431
15777.77 410
15778.95 410
15780.14 372
15781.33 373
15782.51 383
15783.70 394
15784.89 390
15786.08 392
15787.26 436
15788.45 431
15789.64 356
15790.83 355
15792.01 368
15793.20 376
15794.39 337
15795.58 360
15796.77 362
15797.95 344
15799.14 333
15800.33 313
15801.52 287
15802.71 346
15803.89 338
15805.08 323
15806.27 309
15807.46 302
15808.65 307
15809.84 311
15811.02 291
15812.21 288
15813.40 305
15814.59 342
15815.78 320
15816.97 291
15818.15 296
15819.34 332
15820.53 332
15821.72 317
15822.91 298
15824.10 306
15825.29 321
15826.48 331
15827.67 336
15828.85 301
15830.04 319
15831.23 278
15832.42 293
15833.61 268
15834.80 284
15835.99 284
15837.18 305
15838.37 342
15839.56 312
15840.75 282
15841.94 303
15843.13 340
15844.32 336
15845.51 292
15846.70 288
15847.89 272
15849.08 306
15850.27 296
15851.46 312
15852.65 308
15853.84 269
15855.03 291
15856.22 265
15857.41 282
15858.60 328
15859.79 317
15860.98 313
15862.17 306
15863.36 316
15864.55 293
15865.74 311
15866.93 291
15868.12 317
15869.31 315
15870.50 306
15871.69 308
15872.88 336
15874.07 296
15875.26 289
15876.45 293
15877.64 331
15878.84 315
15880.03 297
15881.22 327
15882.41 302
15883.60 301
15884.79 311
15885.98 335
15887.17 305
15888.36 302
15889.56 327
15890.75 292
15891.94 329
15893.13 354
15894.32 347
15895.51 327
15896.71 323
15897.90 310
15899.09 364
15900.28 365
15901.47 371
15902.66 350
15903.86 341
15905.05 329
15906.24 298
15907.43 341
15908.62 332
15909.82 362
15911.01 357
15912.20 331
15913.39 355
15914.58 357
15915.78 356
15916.97 386
15918.16 328
15919.35 325
15920.55 340
15921.74 347
15922.93 359
15924.12 343
15925.32 354
15926.51 334
15927.70 317
15928.90 312
15930.09 323
15931.28 331
15932.47 361
15933.67 331
15934.86 317
15936.05 350
15937.25 351
15938.44 284
15939.63 301
15940.83 307
15942.02 322
15943.21 288
15944.41 259
15945.60 285
15946.79 303
15947.99 271
15949.18 288
15950.37 239
15951.57 241
15952.76 272
15953.96 239
15955.15 246
15956.34 256
15957.54 241
15958.73 257
15959.92 254
15961.12 217
15962.31 208
15963.51 238
15964.70 251
15965.90 270
15967.09 227
15968.28 239
15969.48 240
15970.67 249
15971.87 263
15973.06 211
15974.26 219
15975.45 236
15976.65 267
15977.84 222
15979.03 234
15980.23 233
15981.42 237
15982.62 227
15983.81 219
15985.01 229
15986.20 234
15987.40 224
15988.59 212
15989.79 213
15990.98 230
15992.18 247
15993.37 231
15994.57 220
15995.77 219
15996.96 216
15998.16 210
15999.35 230
16000.55 209
16001.74 208
16002.94 194
16004.13 213
16005.33 199
16006.53 236
16007.72 227
16008.92 239
16010.11 245
16011.31 202
16012.51 204
16013.70 213
16014.90 220
16016.09 202
16017.29 225
16018.49 211
16019.68 229
16020.88 203
16022.07 215
16023.27 210
16024.47 202
16025.66 221
16026.86 258
16028.06 216
16029.25 220
16030.45 210
16031.65 201
16032.84 221
16034.04 189
16035.24 205
16036.43 208
16037.63 214
16038.83 195
16040.02 216
16041.22 186
16042.42 210
16043.62 223
16044.81 210
16046.01 193
16047.21 209
16048.40 250
16049.60 214
16050.80 187
16052.00 196
16053.19 208
16054.39 211
16055.59 203
16056.79 212
16057.99 199
16059.18 214
16060.38 230
16061.58 211
16062.78 203
16063.97 226
16065.17 187
16066.37 201
16067.57 178
16068.77 209
16069.96 191
16071.16 189
16072.36 197
16073.56 182
16074.76 204
16075.96 206
16077.15 200
16078.35 204
16079.55 163
16080.75 176
16081.95 182
16083.15 204
16084.35 201
16085.54 190
16086.74 187
16087.94 172
16089.14 192
16090.34 139
16091.54 192
16092.74 181
16093.94 198
16095.14 184
16096.33 150
16097.53 188
16098.73 186
16099.93 180
16101.13 186
16102.33 186
16103.53 182
16104.73 202
16105.93 200
16107.13 213
16108.33 185
16109.53 189
16110.73 194
16111.93 212
16113.13 181
16114.33 165
16115.53 176
16116.73 204
16117.93 189
16119.13 216
16120.33 232
16121.53 206
16122.73 203
16123.93 208
16125.13 193
16126.33 199
16127.53 194
16128.73 188
16129.93 196
16131.13 196
16132.33 199
16133.53 175
16134.73 190
16135.93 171
16137.13 186
16138.33 196
16139.53 214
16140.73 199
16141.93 155
16143.13 168
16144.34 151
16145.54 172
16146.74 174
16147.94 193
16149.14 179
16150.34 188
16151.54 180
16152.74 173
16153.94 173
16155.15 175
16156.35 156
16157.55 168
16158.75 162
16159.95 149
16161.15 181
16162.35 196
16163.56 163
16164.76 199
16165.96 206
16167.16 192
16168.36 208
16169.56 187
16170.77 207
16171.97 179
16173.17 196
16174.37 199
16175.57 203
16176.78 181
16177.98 192
16179.18 209
16180.38 198
16181.59 164
16182.79 192
16183.99 185
16185.19 174
16186.40 192
16187.60 188
16188.80 188
16190.00 172
16191.21 179
16192.41 185
16193.61 193
16194.81 192
16196.02 198
16197.22 219
16198.42 208
16199.63 214
16200.83 249
16202.03 184
16203.23 200
16204.44 221
16205.64 194
16206.84 185
16208.05 204
16209.25 215
16210.45 203
16211.66 187
16212.86 174
16214.06 214
16215.27 231
16216.47 186
16217.68 206
16218.88 201
16220.08 194
16221.29 221
16222.49 213
16223.69 251
16224.90 224
16226.10 215
16227.31 213
16228.51 211
16229.71 219
16230.92 193
16232.12 211
16233.33 208
16234.53 222
16235.74 197
16236.94 215
16238.14 219
16239.35 245
16240.55 248
16241.76 230
16242.96 204
16244.17 232
16245.37 224
16246.58 207
16247.78 212
16248.99 200
16250.19 227
16251.40 230
16252.60 244
16253.81 228
16255.01 236
16256.22 228
16257.42 244
16258.63 232
16259.83 232
16261.04 247
16262.24 245
16263.45 248
16264.65 216
16265.86 249
16267.06 264
16268.27 258
16269.47 240
16270.68 256
16271.89 282
16273.09 284
16274.30 272
16275.50 296
16276.71 252
16277.91 261
16279.12 235
16280.33 222
16281.53 244
16282.74 274
16283.94 262
16285.15 249
16286.36 238
16287.56 272
16288.77 264
16289.98 232
16291.18 262
16292.39 283
16293.59 285
16294.80 226
16296.01 264
16297.21 303
16298.42 294
16299.63 306
16300.83 301
16302.04 290
16303.25 302
16304.46 311
16305.66 308
16306.87 295
16308.08 297
16309.28 337
16310.49 305
16311.70 300
16312.90 297
16314.11 289
16315.32 274
16316.53 283
16317.73 289
16318.94 276
16320.15 281
16321.36 297
16322.56 237
16323.77 223
16324.98 250
16326.19 270
16327.39 271
16328.60 250
16329.81 247
16331.02 244
16332.23 259
16333.43 265
16334.64 252
16335.85 231
16337.06 245
16338.27 249
16339.47 280
16340.68 231
16341.89 230
16343.10 249
16344.31 216
16345.52 206
16346.72 191
16347.93 212
16349.14 235
16350.35 234
16351.56 212
16352.77 195
16353.98 225
16355.18 207
16356.39 214
16357.60 211
16358.81 210
16360.02 253
16361.23 250
16362.44 230
16363.65 219
16364.86 195
16366.07 202
16367.27 191
16368.48 177
16369.69 165
16370.90 223
16372.11 190
16373.32 181
16374.53 194
16375.74 200
16376.95 195
16378.16 208
16379.37 211
16380.58 211
16381.79 199
16383.00 188
16384.21 225
16385.42 179
16386.63 208
16387.84 207
16389.05 186
16390.26 188
16391.47 211
16392.68 186
16393.89 197
16395.10 184
16396.31 203
16397.52 204
16398.73 186
16399.94 196
16401.15 183
16402.36 177
16403.57 186
16404.78 215
16405.99 173
16407.20 177
16408.41 164
16409.62 199
16410.84 204
16412.05 156
16413.26 184
16414.47 201
16415.68 205
16416.89 185
16418.10 164
16419.31 152
16420.52 213
16421.73 204
16422.95 206
16424.16 177
16425.37 202
16426.58 172
16427.79 225
16429.00 200
16430.21 188
16431.43 176
16432.64 181
16433.85 173
16435.06 173
16436.27 180
16437.48 177
16438.70 216
16439.91 198
16441.12 189
16442.33 178
16443.54 159
16444.76 184
16445.97 215
16447.18 155
16448.39 179
16449.61 180
16450.82 193
16452.03 164
16453.24 189
16454.45 191
16455.67 154
16456.88 175
16458.09 211
16459.31 194
16460.52 181
16461.73 195
16462.94 209
16464.16 180
16465.37 169
16466.58 179
16467.79 184
16469.01 183
16470.22 160
16471.43 149
16472.65 151
16473.86 194
16475.07 197
16476.29 184
16477.50 177
16478.71 173
16479.93 199
16481.14 163
16482.35 174
16483.57 171
16484.78 162
16485.99 175
16487.21 184
16488.42 160
16489.64 179
16490.85 163
16492.06 159
16493.28 174
16494.49 157
16495.70 176
16496.92 161
16498.13 175
16499.35 154
16500.56 170
16501.77 148
16502.99 175
16504.20 139
16505.42 172
16506.63 147
16507.85 157
16509.06 158
16510.28 145
16511.49 158
16512.70 166
16513.92 180
16515.13 158
16516.35 158
16517.56 132
16518.78 159
16519.99 150
16521.21 171
16522.42 141
16523.64 163
16524.85 158
16526.07 184
16527.28 169
16528.50 169
16529.71 168
16530.93 193
16532.14 186
16533.36 170
16534.57 171
16535.79 151
16537.01 197
16538.22 165
16539.44 179
16540.65 156
16541.87 203
16543.08 169
16544.30 170
16545.52 178
16546.73 176
16547.95 176
16549.16 187
16550.38 184
16551.60 192
16552.81 152
16554.03 183
16555.24 175
16556.46 167
16557.68 172
16558.89 169
16560.11 198
16561.32 192
16562.54 182
16563.76 175
16564.97 175
16566.19 168
16567.41 170
16568.62 185
16569.84 176
16571.06 192
16572.27 184
16573.49 176
16574.71 183
16575.93 206
16577.14 183
16578.36 191
16579.58 163
16580.79 203
16582.01 204
16583.23 224
16584.44 171
16585.66 172
16586.88 194
16588.10 209
16589.31 181
16590.53 163
16591.75 188
16592.97 195
16594.18 187
16595.40 163
16596.62 157
16597.84 180
16599.06 176
16600.27 171
16601.49 181
16602.71 145
16603.93 166
16605.14 161
16606.36 206
16607.58 160
16608.80 145
16610.02 154
16611.24 160
16612.45 181
16613.67 153
16614.89 166
16616.11 153
16617.33 174
16618.55 165
16619.76 161
16620.98 152
16622.20 141
16623.42 149
16624.64 166
16625.86 150
16627.08 137
16628.30 160
16629.51 160
16630.73 150
16631.95 170
16633.17 148
16634.39 168
16635.61 174
16636.83 155
16638.05 160
16639.27 154
16640.49 168
16641.71 161
16642.92 167
16644.14 139
16645.36 135
16646.58 155
16647.80 155
16649.02 147
16650.24 140
16651.46 159
16652.68 161
16653.90 175
16655.12 147
16656.34 186
16657.56 154
16658.78 141
16660.00 116
16661.22 167
16662.44 163
16663.66 158
16664.88 155
16666.10 140
16667.32 157
16668.54 162
16669.76 166
16670.98 142
16672.20 161
16673.42 156
16674.64 170
16675.87 150
16677.09 155
16678.31 162
16679.53 152
16680.75 126
16681.97 132
16683.19 141
16684.41 141
16685.63 145
16686.85 125
16688.07 135
16689.30 144
16690.52 155
16691.74 148
16692.96 140
16694.18 137
16695.40 141
16696.62 144
16697.84 151
16699.07 158
16700.29 169
16701.51 146
16702.73 124
16703.95 118
16705.17 147
16706.40 161
16707.62 162
16708.84 169
16710.06 173
16711.28 151
16712.50 152
16713.73 166
16714.95 147
16716.17 173
16717.39 142
16718.61 145
16719.84 158
16721.06 128
16722.28 138
16723.50 166
16724.73 149
16725.95 150
16727.17 162
16728.39 150
16729.62 164
16730.84 159
16732.06 139
16733.28 138
16734.51 150
16735.73 153
16736.95 140
16738.18 153
16739.40 179
16740.62 155
16741.84 153
16743.07 125
16744.29 138
16745.51 139
16746.74 149
16747.96 138
16749.18 133
16750.41 140
16751.63 141
16752.85 149
16754.08 162
16755.30 160
16756.52 154
16757.75 140
16758.97 131
16760.20 161
16761.42 143
16762.64 144
16763.87 141
16765.09 157
16766.31 172
16767.54 166
16768.76 155
16769.99 136
16771.21 147
16772.43 150
16773.66 146
16774.88 138
16776.11 152
16777.33 175
16778.56 157
16779.78 143
16781.01 135
16782.23 140
16783.45 132
16784.68 153
16785.90 158
16787.13 149
16788.35 147
16789.58 159
16790.80 156
16792.03 146
16793.25 162
16794.48 139
16795.70 146
16796.93 150
16798.15 133
16799.38 156
16800.60 151
16801.83 158
16803.05 144
16804.28 145
16805.50 139
16806.73 142
16807.95 157
16809.18 129
16810.41 181
16811.63 168
16812.86 143
16814.08 149
16815.31 156
16816.53 128
16817.76 154
16818.99 159
16820.21 149
16821.44 147
16822.66 163
16823.89 134
16825.12 163
16826.34 175
16827.57 170
16828.79 135
16830.02 161
16831.25 162
16832.47 172
16833.70 167
16834.93 165
16836.15 173
16837.38 177
16838.61 176
16839.83 189
16841.06 182
16842.29 182
16843.51 172
16844.74 182
16845.97 175
16847.19 162
16848.42 162
16849.65 192
16850.87 157
16852.10 163
16853.33 134
16854.56 173
16855.78 236
16857.01 175
16858.24 194
16859.46 204
16860.69 233
16861.92 219
16863.15 205
16864.37 200
16865.60 225
16866.83 192
16868.06 184
16869.28 192
16870.51 225
16871.74 226
16872.97 266
16874.20 234
16875.42 245
16876.65 229
16877.88 257
16879.11 285
16880.34 258
16881.56 249
16882.79 229
16884.02 274
16885.25 268
16886.48 258
16887.71 276
16888.93 273
16890.16 228
16891.39 244
16892.62 240
16893.85 237
16895.08 213
16896.31 255
16897.53 230
16898.76 188
16899.99 215
16901.22 237
16902.45 189
16903.68 189
16904.91 211
16906.14 213
16907.37 202
16908.59 202
16909.82 192
16911.05 183
16912.28 190
16913.51 181
16914.74 194
16915.97 216
16917.20 194
16918.43 161
16919.66 162
16920.89 162
16922.12 181
16923.35 165
16924.58 164
16925.81 172
16927.04 153
16928.27 199
16929.50 188
16930.73 181
16931.96 171
16933.19 187
16934.42 191
16935.65 178
16936.88 158
16938.11 168
16939.34 181
16940.57 171
16941.80 193
16943.03 156
16944.26 164
16945.49 158
16946.72 176
16947.95 153
16949.18 170
16950.41 164
16951.64 189
16952.87 168
16954.10 151
16955.33 166
16956.57 166
16957.80 146
16959.03 153
16960.26 161
16961.49 152
16962.72 164
16963.95 171
16965.18 171
16966.41 176
16967.65 173
16968.88 135
16970.11 201
16971.34 183
16972.57 156
16973.80 161
16975.03 165
16976.27 155
16977.50 168
16978.73 161
16979.96 155
16981.19 170
16982.42 168
16983.66 165
16984.89 176
16986.12 171
16987.35 140
16988.58 186
16989.82 186
16991.05 174
16992.28 167
16993.51 175
16994.75 192
16995.98 181
16997.21 161
16998.44 160
16999.67 185
17000.91 190
17002.14 213
17003.37 146
17004.61 169
17005.84 179
17007.07 167
17008.30 164
17009.54 159
17010.77 169
17012.00 179
17013.23 177
17014.47 150
17015.70 145
17016.93 196
17018.17 162
17019.40 166
17020.63 173
17021.87 146
17023.10 187
17024.33 202
17025.57 171
17026.80 175
17028.03 161
17029.27 169
17030.50 144
17031.73 148
17032.97 177
17034.20 175
17035.44 155
17036.67 155
17037.90 172
17039.14 144
17040.37 140
17041.60 179
17042.84 131
17044.07 133
17045.31 163
17046.54 167
17047.78 150
17049.01 153
17050.24 129
17051.48 145
17052.71 165
17053.95 168
17055.18 144
17056.42 183
17057.65 171
17058.89 149
17060.12 163
17061.35 137
17062.59 154
17063.82 167
17065.06 149
17066.29 160
17067.53 139
17068.76 131
17070.00 147
17071.23 145
17072.47 147
17073.70 121
17074.94 154
17076.17 160
17077.41 156
17078.65 142
17079.88 142
17081.12 143
17082.35 143
17083.59 159
17084.82 148
17086.06 150
17087.29 146
17088.53 132
17089.77 145
17091.00 140
17092.24 147
17093.47 138
17094.71 148
17095.94 132
17097.18 151
17098.42 131
17099.65 135
17100.89 137
17102.12 145
17103.36 124
17104.60 137
17105.83 129
17107.07 150
17108.31 158
17109.54 113
17110.78 156
17112.02 146
17113.25 146
17114.49 132
17115.73 156
17116.96 155
17118.20 145
17119.44 148
17120.67 156
17121.91 140
17123.15 187
17124.38 128
17125.62 122
17126.86 130
17128.10 146
17129.33 154
17130.57 153
17131.81 152
17133.04 118
17134.28 142
17135.52 141
17136.76 122
17137.99 129
17139.23 136
17140.47 136
17141.71 125
17142.94 121
17144.18 121
17145.42 137
17146.66 160
17147.90 127
17149.13 118
17150.37 107
17151.61 157
17152.85 155
17154.08 129
17155.32 130
17156.56 128
17157.80 145
17159.04 149
17160.28 130
17161.51 101
17162.75 149
17163.99 179
17165.23 153
17166.47 126
17167.71 131
17168.95 115
17170.18 154
17171.42 125
17172.66 132
17173.90 99
17175.14 121
17176.38 146
17177.62 148
17178.86 119
17180.09 102
17181.33 146
17182.57 127
17183.81 136
17185.05 139
17186.29 130
17187.53 140
17188.77 164
17190.01 142
17191.25 118
17192.49 127
17193.73 121
17194.97 128
17196.21 119
17197.45 126
17198.69 140
17199.92 151
17201.16 116
17202.40 105
17203.64 118
17204.88 157
17206.12 143
17207.36 118
17208.60 108
17209.84 120
17211.08 118
17212.32 128
17213.56 134
17214.81 98
17216.05 115
17217.29 118
17218.53 114
17219.77 114
17221.01 110
17222.25 127
17223.49 125
17224.73 125
17225.97 116
17227.21 104
17228.45 118
17229.69 122
17230.93 116
17232.17 125
17233.41 136
17234.66 129
17235.90 109
17237.14 128
17238.38 126
17239.62 121
17240.86 126
17242.10 128
17243.34 122
17244.58 116
17245.83 124
17247.07 151
17248.31 119
17249.55 114
17250.79 112
17252.03 91
17253.28 139
17254.52 135
17255.76 132
17257.00 112
17258.24 112
17259.48 123
17260.73 146
17261.97 123
17263.21 119
17264.45 133
17265.69 108
17266.94 110
17268.18 133
17269.42 129
17270.66 111
17271.91 116
17273.15 145
17274.39 122
17275.63 93
17276.88 118
17278.12 123
17279.36 134
17280.60 120
17281.85 134
17283.09 120
17284.33 137
17285.57 121
17286.82 126
17288.06 129
17289.30 136
17290.55 117
17291.79 121
17293.03 119
17294.28 132
17295.52 138
17296.76 120
17298.01 102
17299.25 120
17300.49 116
17301.74 134
17302.98 144
17304.22 130
17305.47 127
17306.71 145
17307.95 112
17309.20 122
17310.44 103
17311.68 128
17312.93 119
17314.17 116
17315.42 110
17316.66 123
17317.90 122
17319.15 121
17320.39 145
17321.64 147
17322.88 126
17324.12 143
17325.37 140
17326.61 111
17327.86 118
17329.10 103
17330.35 125
17331.59 114
17332.83 121
17334.08 122
17335.32 116
17336.57 126
17337.81 137
17339.06 131
17340.30 129
17341.55 139
17342.79 123
17344.04 123
17345.28 107
17346.53 121
17347.77 132
17349.02 133
17350.26 124
17351.51 138
17352.75 139
17354.00 117
17355.24 111
17356.49 125
17357.73 125
17358.98 135
17360.23 129
17361.47 137
17362.72 148
17363.96 126
17365.21 127
17366.45 140
17367.70 145
17368.95 153
17370.19 103
17371.44 130
17372.68 130
17373.93 123
17375.18 121
17376.42 135
17377.67 126
17378.91 144
17380.16 134
17381.41 133
17382.65 121
17383.90 126
17385.15 137
17386.39 127
17387.64 122
17388.89 127
17390.13 120
17391.38 136
17392.63 139
17393.87 111
17395.12 115
17396.37 134
17397.61 126
17398.86 119
17400.11 132
17401.35 119
17402.60 138
17403.85 103
17405.09 117
17406.34 139
17407.59 103
17408.84 146
17410.08 118
17411.33 120
17412.58 122
17413.83 146
17415.07 138
17416.32 125
17417.57 119
17418.82 104
17420.06 134
17421.31 123
17422.56 112
17423.81 140
17425.05 128
17426.30 139
17427.55 136
17428.80 118
17430.05 113
17431.29 125
17432.54 113
17433.79 138
17435.04 116
17436.29 100
17437.54 126
17438.78 125
17440.03 123
17441.28 130
17442.53 118
17443.78 141
17445.03 122
17446.27 94
17447.52 141
17448.77 113
17450.02 123
17451.27 133
17452.52 130
17453.77 119
17455.02 123
17456.27 93
17457.51 123
17458.76 137
17460.01 131
17461.26 132
17462.51 123
17463.76 118
17465.01 104
17466.26 107
17467.51 99
17468.76 85
17470.01 122
17471.26 136
17472.51 88
17473.76 111
17475.01 116
17476.26 118
17477.50 136
17478.75 141
17480.00 117
17481.25 130
17482.50 114
17483.75 116
17485.00 121
17486.25 148
17487.50 134
17488.75 145
17490.00 137
17491.25 148
17492.51 121
17493.76 126
17495.01 119
17496.26 124
17497.51 126
17498.76 161
17500.01 143
17501.26 127
17502.51 93
17503.76 122
17505.01 126
17506.26 133
17507.51 117
17508.76 134
17510.01 123
17511.26 142
17512.52 135
17513.77 132
17515.02 118
17516.27 136
17517.52 151
17518.77 128
17520.02 120
17521.27 142
17522.53 126
17523.78 131
17525.03 134
17526.28 113
17527.53 138
17528.78 130
17530.03 150
17531.29 124
17532.54 126
17533.79 133
17535.04 153
17536.29 148
17537.55 155
17538.80 142
17540.05 135
17541.30 89
17542.55 127
17543.81 145
17545.06 105
17546.31 152
17547.56 138
17548.81 136
17550.07 127
17551.32 117
17552.57 139
17553.82 139
17555.08 146
17556.33 154
17557.58 138
17558.83 137
17560.09 156
17561.34 134
17562.59 137
17563.85 130
17565.10 153
17566.35 143
17567.60 115
17568.86 153
17570.11 127
17571.36 132
17572.62 148
17573.87 120
17575.12 151
17576.38 118
17577.63 117
17578.88 126
17580.14 128
17581.39 147
17582.64 138
17583.90 128
17585.15 126
17586.40 129
17587.66 140
17588.91 153
17590.17 129
17591.42 105
17592.67 122
17593.93 144
17595.18 143
17596.43 143
17597.69 137
17598.94 111
17600.20 144
17601.45 139
17602.71 165
17603.96 141
17605.21 119
17606.47 133
17607.72 132
17608.98 126
17610.23 128
17611.49 134
17612.74 124
17614.00 123
17615.25 155
17616.50 146
17617.76 116
17619.01 135
17620.27 134
17621.52 153
17622.78 159
17624.03 153
17625.29 145
17626.54 131
17627.80 129
17629.05 147
17630.31 141
17631.56 130
17632.82 115
17634.08 120
17635.33 161
17636.59 143
17637.84 137
17639.10 123
17640.35 135
17641.61 133
17642.86 144
17644.12 152
17645.38 171
17646.63 144
17647.89 119
17649.14 144
17650.40 148
17651.66 176
17652.91 170
17654.17 141
17655.42 144
17656.68 148
17657.94 138
17659.19 164
17660.45 120
17661.70 139
17662.96 156
17664.22 150
17665.47 129
17666.73 154
17667.99 118
17669.24 125
17670.50 139
17671.76 150
17673.01 128
17674.27 124
17675.53 139
17676.78 124
17678.04 129
17679.30 137
17680.56 135
17681.81 137
17683.07 128
17684.33 121
17685.58 143
17686.84 134
17688.10 142
17689.36 120
17690.61 151
17691.87 123
17693.13 114
17694.39 136
17695.64 126
17696.90 106
17698.16 106
17699.42 153
17700.67 134
17701.93 109
17703.19 122
17704.45 138
17705.70 115
17706.96 118
17708.22 101
17709.48 121
17710.74 144
17711.99 129
17713.25 122
17714.51 112
17715.77 114
17717.03 144
17718.29 135
17719.54 102
17720.80 105
17722.06 118
17723.32 146
17724.58 116
17725.84 135
17727.10 121
17728.35 112
17729.61 103
17730.87 107
17732.13 126
17733.39 110
17734.65 110
17735.91 115
17737.17 135
17738.43 111
17739.69 141
17740.94 121
17742.20 95
17743.46 98
17744.72 111
17745.98 112
17747.24 122
17748.50 117
17749.76 101
17751.02 111
17752.28 112
17753.54 107
17754.80 106
17756.06 126
17757.32 109
17758.58 122
17759.84 100
17761.10 123
17762.36 132
17763.62 118
17764.88 110
17766.14 138
17767.40 133
17768.66 119
17769.92 107
17771.18 128
17772.44 127
17773.70 111
17774.96 125
17776.22 127
17777.48 106
17778.74 120
17780.00 139
17781.26 124
17782.52 128
17783.78 107
17785.04 134
17786.30 102
17787.57 114
17788.83 121
17790.09 149
17791.35 129
17792.61 120
17793.87 122
17795.13 107
17796.39 128
17797.65 103
17798.91 104
17800.18 116
17801.44 124
17802.70 118
17803.96 125
17805.22 125
17806.48 131
17807.74 123
17809.01 113
17810.27 114
17811.53 123
17812.79 148
17814.05 126
17815.31 115
17816.58 107
17817.84 118
17819.10 124
17820.36 123
17821.62 106
17822.89 130
17824.15 119
17825.41 108
17826.67 124
17827.94 126
17829.20 100
17830.46 92
17831.72 121
17832.98 96
17834.25 102
17835.51 119
17836.77 121
17838.04 109
17839.30 116
17840.56 133
17841.82 99
17843.09 92
17844.35 100
17845.61 110
17846.87 123
17848.14 130
17849.40 137
17850.66 118
17851.93 95
17853.19 134
17854.45 123
17855.72 121
17856.98 100
17858.24 110
17859.51 114
17860.77 135
17862.03 99
17863.30 117
17864.56 137
17865.82 115
17867.09 144
17868.35 115
17869.62 112
17870.88 118
17872.14 117
17873.41 113
17874.67 115
17875.93 84
17877.20 119
17878.46 106
17879.73 102
17880.99 101
17882.26 101
17883.52 96
17884.78 106
17886.05 121
17887.31 110
17888.58 132
17889.84 108
17891.11 116
17892.37 108
17893.63 130
17894.90 138
17896.16 100
17897.43 110
17898.69 114
17899.96 111
17901.22 150
17902.49 115
17903.75 130
17905.02 112
17906.28 98
17907.55 113
17908.81 105
17910.08 103
17911.34 106
17912.61 109
17913.87 113
17915.14 116
17916.41 123
17917.67 104
17918.94 97
17920.20 95
17921.47 115
17922.73 103
17924.00 93
17925.26 104
17926.53 113
17927.80 105
17929.06 113
17930.33 103
17931.59 101
17932.86 89
17934.13 96
17935.39 80
17936.66 100
17937.92 97
17939.19 105
17940.46 85
17941.72 105
17942.99 108
17944.26 112
17945.52 101
17946.79 71
17948.06 127
17949.32 97
17950.59 85
17951.85 111
17953.12 110
17954.39 106
17955.66 102
17956.92 108
17958.19 111
17959.46 95
17960.72 103
17961.99 92
17963.26 108
17964.52 110
17965.79 121
17967.06 100
17968.33 88
17969.59 118
17970.86 123
17972.13 103
17973.40 112
17974.66 130
17975.93 114
17977.20 111
17978.47 96
17979.73 90
17981.00 85
17982.27 91
17983.54 102
17984.80 110
17986.07 91
17987.34 130
17988.61 117
17989.88 113
17991.14 117
17992.41 108
17993.68 122
17994.95 110
17996.22 101
17997.48 106
17998.75 111
18000.02 114
18001.29 97
18002.56 115
18003.83 96
18005.10 116
18006.36 107
18007.63 110
18008.90 93
18010.17 100
18011.44 111
18012.71 111
18013.98 101
18015.25 114
18016.51 88
18017.78 124
18019.05 117
18020.32 101
18021.59 107
18022.86 128
18024.13 99
18025.40 104
18026.67 102
18027.94 127
18029.21 148
18030.48 105
18031.75 108
18033.01 120
18034.28 121
18035.55 116
18036.82 113
18038.09 111
18039.36 127
18040.63 126
18041.90 122
18043.17 112
18044.44 92
18045.71 91
18046.98 106
18048.25 105
18049.52 105
18050.79 91
18052.06 107
18053.33 113
18054.60 104
18055.87 105
18057.14 131
18058.42 96
18059.69 97
18060.96 107
18062.23 89
18063.50 110
18064.77 111
18066.04 109
18067.31 81
18068.58 105
18069.85 96
18071.12 111
18072.39 128
18073.66 102
18074.93 114
18076.21 121
18077.48 113
18078.75 100
18080.02 92
18081.29 101
18082.56 108
18083.83 112
18085.10 110
18086.38 116
18087.65 103
18088.92 119
18090.19 107
18091.46 121
18092.73 102
18094.01 115
18095.28 104
18096.55 126
18097.82 127
18099.09 115
18100.36 130
18101.64 128
18102.91 123
18104.18 112
18105.45 122
18106.73 122
18108.00 109
18109.27 90
18110.54 110
18111.81 122
18113.09 103
18114.36 105
18115.63 124
18116.90 124
18118.18 103
18119.45 120
18120.72 102
18121.99 110
18123.27 110
18124.54 115
18125.81 118
18127.09 112
18128.36 92
18129.63 94
18130.90 99
18132.18 100
18133.45 105
18134.72 119
18136.00 102
18137.27 127
18138.54 125
18139.82 106
18141.09 101
18142.36 98
18143.64 99
18144.91 93
18146.18 91
18147.46 109
18148.73 97
18150.00 99
18151.28 105
18152.55 100
18153.83 102
18155.10 96
18156.37 119
18157.65 113
18158.92 96
18160.20 98
18161.47 112
18162.74 104
18164.02 100
18165.29 119
18166.57 99
18167.84 123
18169.12 116
18170.39 118
18171.66 100
18172.94 105
18174.21 121
18175.49 112
18176.76 89
18178.04 102
18179.31 130
18180.59 125
18181.86 93
18183.14 100
18184.41 118
18185.69 102
18186.96 101
18188.24 108
18189.51 110
18190.79 110
18192.06 97
18193.34 108
18194.61 99
18195.89 109
18197.16 96
18198.44 121
18199.71 114
18200.99 97
18202.26 97
18203.54 104
18204.81 111
18206.09 113
18207.37 101
18208.64 121
18209.92 111
18211.19 109
18212.47 114
18213.75 129
18215.02 114
18216.30 118
18217.57 103
18218.85 115
18220.13 126
18221.40 102
18222.68 100
18223.95 104
18225.23 127
18226.51 96
18227.78 110
18229.06 104
18230.34 110
18231.61 110
18232.89 111
18234.17 99
18235.44 119
18236.72 147
18238.00 112
18239.27 103
18240.55 90
18241.83 101
18243.10 110
18244.38 105
18245.66 115
18246.94 107
18248.21 125
18249.49 108
18250.77 91
18252.04 127
18253.32 99
18254.60 112
18255.88 103
18257.15 122
18258.43 98
18259.71 97
18260.99 107
18262.26 119
18263.54 97
18264.82 99
18266.10 94
18267.37 97
18268.65 131
18269.93 99
18271.21 99
18272.49 109
18273.76 131
18275.04 104
18276.32 136
18277.60 119
18278.88 130
18280.15 118
18281.43 114
18282.71 105
18283.99 124
18285.27 100
18286.55 96
18287.83 110
18289.10 93
18290.38 130
18291.66 90
18292.94 96
18294.22 94
18295.50 130
18296.78 113
18298.06 121
18299.33 107
18300.61 121
18301.89 118
18303.17 104
18304.45 120
18305.73 107
18307.01 112
18308.29 110
18309.57 138
18310.85 115
18312.13 117
18313.41 108
18314.68 108
18315.96 86
18317.24 92
18318.52 127
18319.80 100
18321.08 115
18322.36 95
18323.64 86
18324.92 123
18326.20 86
18327.48 76
18328.76 108
18330.04 104
18331.32 109
18332.60 95
18333.88 131
18335.16 128
18336.44 131
18337.72 114
18339.00 107
18340.28 134
18341.56 111
18342.84 126
18344.12 105
18345.41 105
18346.69 123
18347.97 128
18349.25 94
18350.53 96
18351.81 93
18353.09 115
18354.37 96
18355.65 91
18356.93 111
18358.21 123
18359.49 87
18360.78 99
18362.06 97
18363.34 122
18364.62 87
18365.90 93
18367.18 99
18368.46 100
18369.74 108
18371.03 88
18372.31 102
18373.59 92
18374.87 109
18376.15 110
18377.43 121
18378.72 78
18380.00 99
18381.28 91
18382.56 96
18383.84 88
18385.12 103
18386.41 103
18387.69 96
18388.97 120
18390.25 88
18391.53 90
18392.82 100
18394.10 110
18395.38 130
18396.66 92
18397.95 113
18399.23 122
18400.51 115
18401.79 110
18403.08 95
18404.36 117
18405.64 105
18406.92 98
18408.21 94
18409.49 82
18410.77 115
18412.06 109
18413.34 94
18414.62 91
18415.90 92
18417.19 90
18418.47 91
18419.75 98
18421.04 118
18422.32 117
18423.60 110
18424.89 110
18426.17 111
18427.45 93
18428.74 82
18430.02 129
18431.30 82
18432.59 114
18433.87 106
18435.15 81
18436.44 119
18437.72 114
18439.01 113
18440.29 105
18441.57 114
18442.86 111
18444.14 119
18445.43 106
18446.71 108
18447.99 100
18449.28 108
18450.56 95
18451.85 100
18453.13 102
18454.42 96
18455.70 83
18456.98 124
18458.27 98
18459.55 104
18460.84 109
18462.12 105
18463.41 117
18464.69 82
18465.98 114
18467.26 112
18468.55 117
18469.83 108
18471.12 104
18472.40 98
18473.69 94
18474.97 87
18476.26 109
18477.54 135
18478.83 120
18480.11 110
18481.40 120
18482.68 91
18483.97 112
18485.25 126
18486.54 100
18487.82 101
18489.11 121
18490.40 91
18491.68 95
18492.97 111
18494.25 98
18495.54 96
18496.82 104
18498.11 129
18499.40 106
18500.68 81
18501.97 93
18503.25 73
18504.54 89
18505.83 96
18507.11 124
18508.40 92
18509.69 99
18510.97 97
18512.26 98
18513.54 110
18514.83 94
18516.12 81
18517.40 102
18518.69 92
18519.98 98
18521.26 115
18522.55 89
18523.84 116
18525.12 102
18526.41 117
18527.70 127
18528.99 98
18530.27 100
18531.56 88
18532.85 80
18534.13 109
18535.42 101
18536.71 113
18538.00 102
18539.28 106
18540.57 105
18541.86 103
18543.14 123
18544.43 109
18545.72 101
18547.01 111
18548.30 112
18549.58 109
18550.87 116
18552.16 102
18553.45 102
18554.73 116
18556.02 90
18557.31 109
18558.60 94
18559.89 100
18561.17 121
18562.46 143
18563.75 108
18565.04 105
18566.33 117
18567.62 119
18568.90 120
18570.19 122
18571.48 99
18572.77 114
18574.06 103
18575.35 127
18576.63 122
18577.92 112
18579.21 126
18580.50 119
18581.79 103
18583.08 107
18584.37 106
18585.66 107
18586.95 103
18588.23 96
18589.52 98
18590.81 115
18592.10 164
18593.39 129
18594.68 129
18595.97 119
18597.26 136
18598.55 125
18599.84 137
18601.13 158
18602.42 127
18603.71 121
18605.00 130
18606.29 155
18607.58 125
18608.86 138
18610.15 142
18611.44 130
18612.73 140
18614.02 118
18615.31 145
18616.60 141
18617.89 131
18619.18 139
18620.47 147
18621.76 133
18623.06 146
18624.35 142
18625.64 130
18626.93 115
18628.22 129
18629.51 117
18630.80 136
18632.09 124
18633.38 124
18634.67 99
18635.96 125
18637.25 139
18638.54 114
18639.83 116
18641.12 118
18642.41 108
18643.71 124
18645.00 129
18646.29 106
18647.58 160
18648.87 110
18650.16 110
18651.45 112
18652.74 125
18654.03 111
18655.33 113
18656.62 117
18657.91 123
18659.20 98
18660.49 111
18661.78 114
18663.07 131
18664.37 115
18665.66 110
18666.95 123
18668.24 99
18669.53 110
18670.83 111
18672.12 113
18673.41 106
18674.70 112
18675.99 115
18677.29 101
18678.58 116
18679.87 98
18681.16 107
18682.45 103
18683.75 123
18685.04 102
18686.33 103
18687.62 88
18688.92 101
18690.21 85
18691.50 116
18692.79 104
18694.09 101
18695.38 107
18696.67 97
18697.97 95
18699.26 108
18700.55 120
18701.84 119
18703.14 116
18704.43 117
18705.72 94
18707.02 89
18708.31 101
18709.60 90
18710.90 103
18712.19 122
18713.48 115
18714.78 110
18716.07 98
18717.36 91
18718.66 90
18719.95 117
18721.24 125
18722.54 87
18723.83 106
18725.13 118
18726.42 105
18727.71 102
18729.01 122
18730.30 106
18731.60 127
18732.89 112
18734.18 97
18735.48 109
18736.77 88
18738.07 90
18739.36 98
18740.66 94
18741.95 85
18743.24 99
18744.54 98
18745.83 103
18747.13 93
18748.42 121
18749.72 106
18751.01 97
18752.31 107
18753.60 75
18754.90 113
18756.19 113
18757.49 89
18758.78 116
18760.08 108
18761.37 120
18762.67 107
18763.96 102
18765.26 96
18766.55 91
18767.85 89
18769.14 131
18770.44 86
18771.73 88
18773.03 95
18774.32 116
18775.62 83
18776.91 103
18778.21 89
18779.51 110
18780.80 104
18782.10 91
18783.39 106
18784.69 79
18785.99 112
18787.28 93
18788.58 113
18789.87 95
18791.17 93
18792.47 97
18793.76 120
18795.06 93
18796.35 81
18797.65 86
18798.95 115
18800.24 96
18801.54 105
18802.84 97
18804.13 101
18805.43 99
18806.73 118
18808.02 109
18809.32 83
18810.62 109
18811.91 86
18813.21 108
18814.51 75
18815.80 99
18817.10 77
18818.40 107
18819.69 92
18820.99 97
18822.29 98
18823.59 111
18824.88 106
18826.18 100
18827.48 102
18828.78 108
18830.07 99
18831.37 81
18832.67 92
18833.97 81
18835.26 105
18836.56 120
18837.86 107
18839.16 88
18840.45 74
18841.75 103
18843.05 95
18844.35 101
18845.65 89
18846.94 102
18848.24 119
18849.54 100
18850.84 92
18852.14 111
18853.43 100
18854.73 107
18856.03 89
18857.33 85
18858.63 106
18859.93 112
18861.22 110
18862.52 100
18863.82 96
18865.12 101
18866.42 122
18867.72 87
18869.02 91
18870.32 101
18871.61 115
18872.91 122
18874.21 107
18875.51 93
18876.81 83
18878.11 92
18879.41 106
18880.71 78
18882.01 72
18883.31 88
18884.61 90
18885.90 102
18887.20 84
18888.50 96
18889.80 98
18891.10 107
18892.40 98
18893.70 105
18895.00 93
18896.30 103
18897.60 109
18898.90 107
18900.20 104
18901.50 90
18902.80 82
18904.10 84
18905.40 85
18906.70 73
18908.00 90
18909.30 93
18910.60 126
18911.90 93
18913.20 80
18914.50 96
18915.80 106
18917.10 89
18918.40 98
18919.70 104
18921.00 84
18922.30 94
18923.61 106
18924.91 80
18926.21 92
18927.51 108
18928.81 105
18930.11 91
18931.41 102
18932.71 115
18934.01 108
18935.31 90
18936.61 105
18937.92 105
18939.22 93
18940.52 104
18941.82 90
18943.12 79
18944.42 99
18945.72 113
18947.03 118
18948.33 85
18949.63 96
18950.93 78
18952.23 103
18953.53 92
18954.84 109
18956.14 99
18957.44 87
18958.74 97
18960.04 99
18961.34 89
18962.65 96
18963.95 102
18965.25 85
18966.55 100
18967.86 99
18969.16 90
18970.46 77
18971.76 87
18973.06 76
18974.37 85
18975.67 98
18976.97 108
18978.27 96
18979.58 96
18980.88 81
18982.18 94
18983.48 77
18984.79 109
18986.09 103
18987.39 106
18988.70 85
18990.00 92
18991.30 91
18992.61 105
18993.91 85
18995.21 95
18996.51 102
18997.82 82
18999.12 82
19000.42 81
19001.73 106
19003.03 100
19004.33 89
19005.64 87
19006.94 120
19008.25 86
19009.55 89
19010.85 73
19012.16 87
19013.46 91
19014.76 95
19016.07 91
19017.37 98
19018.68 86
19019.98 100
19021.28 107
19022.59 80
19023.89 79
19025.20 87
19026.50 113
19027.80 94
19029.11 95
19030.41 71
19031.72 86
19033.02 84
19034.33 77
19035.63 80
19036.94 98
19038.24 95
19039.54 86
19040.85 98
19042.15 85
19043.46 96
19044.76 81
19046.07 72
19047.37 77
19048.68 85
19049.98 80
19051.29 91
19052.59 98
19053.90 84
19055.20 85
19056.51 95
19057.81 88
19059.12 85
19060.43 83
19061.73 83
19063.04 96
19064.34 105
19065.65 80
19066.95 83
19068.26 73
19069.56 87
19070.87 94
19072.18 93
19073.48 93
19074.79 80
19076.09 78
19077.40 84
19078.71 89
19080.01 100
19081.32 103
19082.62 98
19083.93 90
19085.24 94
19086.54 97
19087.85 87
19089.16 87
19090.46 98
19091.77 94
19093.07 96
19094.38 113
19095.69 97
19096.99 86
19098.30 97
19099.61 89
19100.91 97
19102.22 99
19103.53 99
19104.84 133
19106.14 84
19107.45 91
19108.76 106
19110.06 75
19111.37 83
19112.68 77
19113.98 108
19115.29 114
19116.60 91
19117.91 66
19119.21 98
19120.52 112
19121.83 87
19123.14 92
19124.44 77
19125.75 115
19127.06 100
19128.37 90
19129.68 91
19130.98 87
19132.29 95
19133.60 89
19134.91 105
19136.21 82
19137.52 92
19138.83 118
19140.14 98
19141.45 84
19142.76 70
19144.06 102
19145.37 91
19146.68 113
19147.99 93
19149.30 86
19150.61 94
19151.91 109
19153.22 102
19154.53 118
19155.84 81
19157.15 101
19158.46 113
19159.77 100
19161.07 91
19162.38 88
19163.69 91
19165.00 111
19166.31 96
19167.62 87
19168.93 77
19170.24 98
19171.55 120
19172.86 99
19174.17 104
19175.48 89
19176.78 111
19178.09 103
19179.40 81
19180.71 78
19182.02 106
19183.33 104
19184.64 97
19185.95 95
19187.26 105
19188.57 101
19189.88 98
19191.19 113
19192.50 70
19193.81 94
19195.12 105
19196.43 110
19197.74 99
19199.05 109
19200.36 97
19201.67 98
19202.98 91
19204.29 110
19205.60 98
19206.91 105
19208.22 104
19209.53 83
19210.84 97
19212.15 93
19213.47 88
19214.78 101
19216.09 88
19217.40 82
19218.71 83
19220.02 103
19221.33 96
19222.64 89
19223.95 95
19225.26 91
19226.57 84
19227.89 114
19229.20 93
19230.51 99
19231.82 117
19233.13 94
19234.44 104
19235.75 85
19237.06 102
19238.38 115
19239.69 88
19241.00 79
19242.31 81
19243.62 94
19244.93 98
19246.25 83
19247.56 94
19248.87 86
19250.18 104
19251.49 114
19252.81 98
19254.12 91
19255.43 91
19256.74 114
19258.05 86
19259.37 85
19260.68 86
19261.99 103
19263.30 92
19264.62 105
19265.93 99
19267.24 97
19268.55 83
19269.87 91
19271.18 82
19272.49 91
19273.80 102
19275.12 114
19276.43 116
19277.74 83
19279.05 90
19280.37 97
19281.68 109
19282.99 108
19284.31 82
19285.62 90
19286.93 92
19288.25 100
19289.56 91
19290.87 109
19292.19 118
19293.50 116
19294.81 89
19296.13 112
19297.44 98
19298.75 94
19300.07 106
19301.38 74
19302.69 90
19304.01 92
19305.32 96
19306.64 74
19307.95 76
19309.26 84
19310.58 99
19311.89 92
19313.21 74
19314.52 96
19315.83 109
19317.15 114
19318.46 102
19319.78 101
19321.09 83
19322.41 91
19323.72 109
19325.03 83
19326.35 102
19327.66 82
19328.98 104
19330.29 99
19331.61 102
19332.92 83
19334.24 84
19335.55 122
19336.87 99
19338.18 91
19339.50 93
19340.81 79
19342.13 78
19343.44 93
19344.76 102
19346.07 84
19347.39 82
19348.70 77
19350.02 75
19351.33 79
19352.65 85
19353.96 88
19355.28 100
19356.59 80
19357.91 81
19359.23 87
19360.54 81
19361.86 64
19363.17 75
19364.49 98
19365.80 111
19367.12 83
19368.44 74
19369.75 84
19371.07 92
19372.38 79
19373.70 102
19375.02 91
19376.33 84
19377.65 75
19378.97 88
19380.28 88
19381.60 77
19382.91 94
19384.23 98
19385.55 83
19386.86 79
19388.18 79
19389.50 105
19390.81 94
19392.13 98
19393.45 88
19394.76 76
19396.08 105
19397.40 81
19398.72 86
19400.03 92
19401.35 72
19402.67 97
19403.98 71
19405.30 91
19406.62 64
19407.94 89
19409.25 77
19410.57 72
19411.89 84
19413.20 63
19414.52 84
19415.84 94
19417.16 92
19418.48 93
19419.79 94
19421.11 88
19422.43 72
19423.75 77
19425.06 82
19426.38 102
19427.70 97
19429.02 81
19430.34 64
19431.65 101
19432.97 84
19434.29 86
19435.61 91
19436.93 75
19438.25 88
19439.56 90
19440.88 84
19442.20 81
19443.52 89
19444.84 97
19446.16 90
19447.47 79
19448.79 75
19450.11 79
19451.43 90
19452.75 84
19454.07 92
19455.39 89
19456.71 76
19458.03 80
19459.34 98
19460.66 79
19461.98 86
19463.30 101
19464.62 95
19465.94 68
19467.26 72
19468.58 90
19469.90 98
19471.22 103
19472.54 88
19473.86 81
19475.18 87
19476.50 91
19477.82 79
19479.14 65
19480.46 86
19481.78 92
19483.10 109
19484.42 91
19485.73 78
19487.05 89
19488.37 91
19489.70 100
19491.02 71
19492.34 75
19493.66 93
19494.98 90
19496.30 83
19497.62 91
19498.94 100
19500.26 79
19501.58 86
19502.90 81
19504.22 87
19505.54 70
19506.86 113
19508.18 98
19509.50 62
19510.82 56
19512.14 69
19513.46 82
19514.78 86
19516.11 92
19517.43 75
19518.75 87
19520.07 95
19521.39 91
19522.71 84
19524.03 82
19525.35 89
19526.68 67
19528.00 79
19529.32 94
19530.64 78
19531.96 87
19533.28 86
19534.60 80
19535.93 79
19537.25 82
19538.57 90
19539.89 81
19541.21 85
19542.53 91
19543.86 94
19545.18 87
19546.50 90
19547.82 113
19549.14 81
19550.47 71
19551.79 87
19553.11 78
19554.43 74
19555.76 75
19557.08 73
19558.40 97
19559.72 79
19561.05 79
19562.37 85
19563.69 80
19565.01 89
19566.34 103
19567.66 83
19568.98 82
19570.30 99
19571.63 83
19572.95 87
19574.27 102
19575.60 96
19576.92 91
19578.24 100
19579.57 82
19580.89 76
19582.21 85
19583.54 89
19584.86 59
19586.18 95
19587.51 96
19588.83 83
19590.15 87
19591.48 81
19592.80 80
19594.12 92
19595.45 105
19596.77 80
19598.09 75
19599.42 74
19600.74 94
19602.07 72
19603.39 69
19604.71 75
19606.04 94
19607.36 114
19608.69 88
19610.01 75
19611.33 83
19612.66 87
19613.98 84
19615.31 104
19616.63 83
19617.96 85
19619.28 87
19620.60 90
19621.93 88
19623.25 99
19624.58 78
19625.90 89
19627.23 66
19628.55 93
19629.88 91
19631.20 99
19632.53 80
19633.85 81
19635.18 91
19636.50 82
19637.83 116
19639.15 83
19640.48 81
19641.80 93
19643.13 75
19644.45 92
19645.78 76
19647.10 68
19648.43 98
19649.76 102
19651.08 96
19652.41 65
19653.73 75
19655.06 85
19656.38 81
19657.71 94
19659.04 81
19660.36 88
19661.69 74
19663.01 97
19664.34 100
19665.67 100
19666.99 90
19668.32 79
19669.64 84
19670.97 77
19672.30 67
19673.62 87
19674.95 100
19676.28 93
19677.60 82
19678.93 97
19680.25 112
19681.58 73
19682.91 61
19684.23 83
19685.56 86
19686.89 76
19688.22 84
19689.54 66
19690.87 66
19692.20 87
19693.52 67
19694.85 78
19696.18 82
19697.50 113
19698.83 78
19700.16 74
19701.49 87
19702.81 102
19704.14 85
19705.47 102
19706.80 87
19708.12 91
19709.45 83
19710.78 95
19712.11 90
19713.43 91
19714.76 100
19716.09 86
19717.42 71
19718.74 74
19720.07 87
19721.40 106
19722.73 75
19724.06 70
19725.38 68
19726.71 85
19728.04 102
19729.37 94
19730.70 83
19732.03 88
19733.35 80
19734.68 124
19736.01 111
19737.34 89
19738.67 93
19740.00 87
19741.32 97
19742.65 74
19743.98 68
19745.31 76
19746.64 84
19747.97 93
19749.30 87
19750.63 84
19751.96 82
19753.28 106
19754.61 81
19755.94 74
19757.27 80
19758.60 90
19759.93 98
19761.26 84
19762.59 101
19763.92 86
19765.25 111
19766.58 86
19767.91 108
19769.24 87
19770.57 91
19771.90 78
19773.22 72
19774.55 76
19775.88 85
19777.21 81
19778.54 84
19779.87 81
19781.20 84
19782.53 99
19783.86 96
19785.19 100
19786.52 69
19787.85 82
19789.18 83
19790.51 85
19791.85 72
19793.18 79
19794.51 83
19795.84 73
19797.17 84
19798.50 94
19799.83 76
19801.16 74
19802.49 84
19803.82 101
19805.15 92
19806.48 67
19807.81 112
19809.14 91
19810.47 102
19811.81 67
19813.14 78
19814.47 90
19815.80 99
19817.13 88
19818.46 75
19819.79 89
19821.12 74
19822.45 103
19823.79 93
19825.12 78
19826.45 95
19827.78 91
19829.11 74
19830.44 87
19831.78 77
19833.11 86
19834.44 79
19835.77 89
19837.10 88
19838.43 107
19839.77 78
19841.10 111
19842.43 68
19843.76 76
19845.09 73
19846.43 95
19847.76 100
19849.09 90
19850.42 81
19851.76 78
19853.09 99
19854.42 94
19855.75 116
19857.09 84
19858.42 88
19859.75 87
19861.08 77
19862.42 86
19863.75 91
19865.08 87
19866.41 111
19867.75 83
19869.08 77
19870.41 106
19871.75 90
19873.08 86
19874.41 78
19875.75 109
19877.08 109
19878.41 111
19879.75 76
19881.08 79
19882.41 86
19883.75 85
19885.08 89
19886.41 88
19887.75 82
19889.08 82
19890.41 91
19891.75 87
19893.08 77
19894.41 89
19895.75 93
19897.08 81
19898.42 102
19899.75 82
19901.08 76
19902.42 96
19903.75 94
19905.09 87
19906.42 96
19907.75 115
19909.09 96
19910.42 99
19911.76 73
19913.09 79
19914.43 91
19915.76 92
19917.10 75
19918.43 90
19919.77 88
19921.10 74
19922.43 89
19923.77 76
19925.10 90
19926.44 98
19927.77 78
19929.11 99
19930.44 74
19931.78 70
19933.11 65
19934.45 79
19935.78 79
19937.12 87
19938.45 85
19939.79 87
19941.13 70
19942.46 88
19943.80 74
19945.13 89
19946.47 99
19947.80 94
19949.14 78
19950.47 88
19951.81 70
19953.15 76
19954.48 95
19955.82 111
19957.15 94
19958.49 100
19959.83 83
19961.16 115
19962.50 95
19963.83 93
19965.17 91
19966.51 97
19967.84 82
19969.18 66
19970.51 80
19971.85 99
19973.19 96
19974.52 64
19975.86 87
19977.20 85
19978.53 92
19979.87 87
19981.21 87
19982.54 72
19983.88 65
19985.22 77
19986.55 80
19987.89 73
19989.23 90
19990.57 83
19991.90 102
19993.24 78
19994.58 88
19995.91 100
19997.25 108
19998.59 102
19999.93 85
20001.26 109
20002.60 80
20003.94 74
20005.28 81
20006.61 101
20007.95 88
20009.29 102
20010.63 86
20011.96 87
20013.30 84
20014.64 85
20015.98 92
20017.31 101
20018.65 122
20019.99 92
20021.33 86
20022.67 78
20024.01 74
20025.34 100
20026.68 94
20028.02 73
20029.36 85
20030.70 108
20032.03 77
20033.37 91
20034.71 93
20036.05 95
20037.39 104
20038.73 111
20040.07 90
20041.40 95
20042.74 88
20044.08 93
20045.42 94
20046.76 108
20048.10 101
20049.44 94
20050.78 86
20052.12 83
20053.46 94
20054.79 94
20056.13 105
20057.47 108
20058.81 114
20060.15 99
20061.49 83
20062.83 77
20064.17 96
20065.51 110
20066.85 99
20068.19 98
20069.53 89
20070.87 96
20072.21 98
20073.55 87
20074.89 95
20076.23 103
20077.57 99
20078.91 81
20080.25 74
20081.59 108
20082.93 78
20084.27 78
20085.61 103
20086.95 104
20088.29 93
20089.63 95
20090.97 88
20092.31 104
20093.65 93
20094.99 78
20096.33 88
20097.67 85
20099.01 82
20100.35 83
20101.69 80
20103.03 86
20104.38 89
20105.72 90
20107.06 59
20108.40 87
20109.74 99
20111.08 74
20112.42 79
20113.76 82
20115.10 89
20116.45 95
20117.79 79
20119.13 83
20120.47 79
20121.81 84
20123.15 89
20124.49 71
20125.84 95
20127.18 86
20128.52 106
20129.86 90
20131.20 90
20132.54 99
20133.89 95
20135.23 104
20136.57 82
20137.91 69
20139.25 76
20140.60 91
