# Supplementary material for: MALDI-TOF MS typing enables the classification of brewing yeasts of the genus Saccharomyces to major beer styles
Source: PLoS One. 2017 Aug 9;12(8):e0181694. doi: 10.1371/journal.pone.0181694 (PMC5549903; doi:10.1371/journal.pone.0181694)
Supplement: S14 File — The directory includes 90 raw files and was zipped to “.zip”; the folder has three strains with 30 spectra per strain; S1 Text explains the raw files with an example and Table 1 represents the yeast strains used within the experiment. (ZIP) [file pone.0181694.s017.zip › 40-42/30666-220-OG-WB-WB-YPG-18h-E-E_2015-11-06__0_A1_1.dat]

2000.55 2092
2000.97 2120
2001.39 2417
2001.81 2247
2002.23 2144
2002.65 2135
2003.08 2144
2003.50 2054
2003.92 1999
2004.34 2044
2004.76 1945
2005.19 1828
2005.61 2010
2006.03 2165
2006.45 2026
2006.87 1843
2007.30 1986
2007.72 1977
2008.14 2046
2008.56 1837
2008.99 1867
2009.41 1894
2009.83 2040
2010.25 1989
2010.68 2178
2011.10 2128
2011.52 2022
2011.94 1991
2012.37 1919
2012.79 1950
2013.21 1855
2013.63 1745
2014.06 1814
2014.48 1798
2014.90 1865
2015.33 1780
2015.75 2013
2016.17 2030
2016.60 1956
2017.02 1861
2017.44 1899
2017.86 2030
2018.29 1925
2018.71 1995
2019.14 2058
2019.56 1969
2019.98 2006
2020.41 2020
2020.83 1955
2021.25 2081
2021.68 1888
2022.10 2118
2022.52 1953
2022.95 2037
2023.37 2069
2023.80 1957
2024.22 1738
2024.64 1741
2025.07 1679
2025.49 1765
2025.92 1766
2026.34 1854
2026.76 1846
2027.19 1805
2027.61 1854
2028.04 1839
2028.46 1766
2028.89 1707
2029.31 1693
2029.74 1911
2030.16 1870
2030.58 1855
2031.01 1766
2031.43 1743
2031.86 1900
2032.28 1855
2032.71 1940
2033.13 1840
2033.56 1975
2033.98 1934
2034.41 1838
2034.83 2118
2035.26 1994
2035.68 1865
2036.11 2087
2036.53 2013
2036.96 1891
2037.38 1950
2037.81 2059
2038.24 1908
2038.66 2009
2039.09 1943
2039.51 1876
2039.94 1991
2040.36 1993
2040.79 1988
2041.21 2150
2041.64 1995
2042.07 1814
2042.49 1815
2042.92 1879
2043.34 1873
2043.77 1687
2044.20 1919
2044.62 1832
2045.05 2030
2045.47 1955
2045.90 1826
2046.33 1918
2046.75 1934
2047.18 2078
2047.61 1854
2048.03 1969
2048.46 1840
2048.89 1834
2049.31 1955
2049.74 1993
2050.16 1945
2050.59 1940
2051.02 2045
2051.45 2039
2051.87 1940
2052.30 1773
2052.73 1834
2053.15 1837
2053.58 1830
2054.01 1871
2054.43 1902
2054.86 2014
2055.29 1952
2055.72 1871
2056.14 1875
2056.57 1892
2057.00 1836
2057.43 1873
2057.85 1957
2058.28 1822
2058.71 1845
2059.14 1871
2059.56 1796
2059.99 1790
2060.42 1876
2060.85 2098
2061.27 2030
2061.70 1879
2062.13 1872
2062.56 1923
2062.99 2017
2063.41 2099
2063.84 2211
2064.27 2189
2064.70 2163
2065.13 2264
2065.55 2558
2065.98 2450
2066.41 2537
2066.84 2381
2067.27 2548
2067.70 2345
2068.13 2329
2068.55 2183
2068.98 2071
2069.41 2114
2069.84 2224
2070.27 2088
2070.70 1959
2071.13 1837
2071.56 2010
2071.98 2073
2072.41 2091
2072.84 1989
2073.27 2047
2073.70 2029
2074.13 1946
2074.56 1975
2074.99 2037
2075.42 1834
2075.85 1954
2076.28 1924
2076.71 1898
2077.13 1914
2077.56 2030
2077.99 1915
2078.42 2004
2078.85 1984
2079.28 2058
2079.71 2033
2080.14 1858
2080.57 2030
2081.00 2142
2081.43 2320
2081.86 2117
2082.29 2168
2082.72 2028
2083.15 2104
2083.58 2039
2084.01 1909
2084.44 1927
2084.87 1899
2085.30 1854
2085.73 1920
2086.16 1971
2086.59 2038
2087.02 2098
2087.46 1914
2087.89 1988
2088.32 2041
2088.75 1982
2089.18 1919
2089.61 1984
2090.04 2048
2090.47 1870
2090.90 1825
2091.33 1791
2091.76 1903
2092.19 1951
2092.63 1755
2093.06 1855
2093.49 1862
2093.92 1920
2094.35 1949
2094.78 1871
2095.21 1873
2095.64 1859
2096.08 1639
2096.51 1862
2096.94 1770
2097.37 1837
2097.80 1825
2098.23 1726
2098.67 1669
2099.10 1754
2099.53 1864
2099.96 2031
2100.39 1892
2100.82 1936
2101.26 1658
2101.69 1764
2102.12 2007
2102.55 1828
2102.98 1737
2103.42 1759
2103.85 1816
2104.28 1852
2104.71 1879
2105.15 2069
2105.58 2014
2106.01 2082
2106.44 2002
2106.88 1907
2107.31 1769
2107.74 1790
2108.17 1978
2108.61 1897
2109.04 2049
2109.47 1954
2109.90 1964
2110.34 1903
2110.77 1959
2111.20 2089
2111.64 1929
2112.07 1759
2112.50 1789
2112.94 1866
2113.37 1972
2113.80 1839
2114.24 1868
2114.67 1849
2115.10 2064
2115.54 2045
2115.97 1873
2116.40 1762
2116.84 1693
2117.27 1682
2117.70 1848
2118.14 1792
2118.57 1834
2119.00 1747
2119.44 1682
2119.87 1777
2120.31 1818
2120.74 1911
2121.17 1933
2121.61 1903
2122.04 1847
2122.48 1881
2122.91 1846
2123.35 1744
2123.78 1845
2124.21 1920
2124.65 1969
2125.08 1710
2125.52 1890
2125.95 1941
2126.39 1936
2126.82 1930
2127.26 1902
2127.69 1838
2128.12 1840
2128.56 1806
2128.99 1896
2129.43 1852
2129.86 1832
2130.30 1963
2130.73 1827
2131.17 1955
2131.60 1850
2132.04 1832
2132.47 1965
2132.91 1885
2133.34 1747
2133.78 1919
2134.22 1955
2134.65 2014
2135.09 1988
2135.52 1883
2135.96 1909
2136.39 1951
2136.83 1876
2137.26 1897
2137.70 1845
2138.14 1937
2138.57 1968
2139.01 1889
2139.44 1833
2139.88 1988
2140.31 1821
2140.75 1864
2141.19 1746
2141.62 1687
2142.06 1755
2142.50 1715
2142.93 1678
2143.37 1754
2143.80 1856
2144.24 1743
2144.68 1751
2145.11 1754
2145.55 1773
2145.99 1789
2146.42 1707
2146.86 1838
2147.30 1921
2147.73 2048
2148.17 2063
2148.61 2003
2149.04 1996
2149.48 1990
2149.92 2036
2150.35 2002
2150.79 2045
2151.23 2237
2151.67 2242
2152.10 2228
2152.54 2213
2152.98 1982
2153.41 2191
2153.85 2230
2154.29 2123
2154.73 1907
2155.16 1867
2155.60 1938
2156.04 1803
2156.48 1947
2156.91 1961
2157.35 1806
2157.79 1755
2158.23 1824
2158.67 1965
2159.10 2046
2159.54 2033
2159.98 1889
2160.42 2073
2160.86 2055
2161.29 2003
2161.73 1866
2162.17 1896
2162.61 2001
2163.05 2015
2163.48 2194
2163.92 2039
2164.36 1949
2164.80 2015
2165.24 1956
2165.68 1957
2166.12 1963
2166.55 2031
2166.99 1878
2167.43 1973
2167.87 2042
2168.31 2065
2168.75 1980
2169.19 2015
2169.63 2049
2170.06 2239
2170.50 2209
2170.94 2116
2171.38 2181
2171.82 2230
2172.26 2149
2172.70 2207
2173.14 2260
2173.58 2254
2174.02 2377
2174.46 2520
2174.90 2703
2175.34 2410
2175.78 2291
2176.22 2328
2176.65 2370
2177.09 2340
2177.53 2296
2177.97 2054
2178.41 2008
2178.85 2206
2179.29 2022
2179.73 2142
2180.17 2105
2180.61 1989
2181.05 1945
2181.49 2011
2181.93 1801
2182.37 1919
2182.81 1878
2183.26 1965
2183.70 2064
2184.14 1816
2184.58 1729
2185.02 1844
2185.46 1948
2185.90 1932
2186.34 1999
2186.78 2067
2187.22 2174
2187.66 1964
2188.10 2238
2188.54 2268
2188.98 2206
2189.42 2187
2189.87 2209
2190.31 2168
2190.75 2108
2191.19 2168
2191.63 2128
2192.07 2225
2192.51 2207
2192.95 2152
2193.39 1980
2193.84 1974
2194.28 2196
2194.72 2160
2195.16 2065
2195.60 2179
2196.04 2063
2196.49 2145
2196.93 2195
2197.37 2241
2197.81 2220
2198.25 2312
2198.69 2261
2199.14 1965
2199.58 1983
2200.02 2100
2200.46 2035
2200.90 1912
2201.35 2165
2201.79 2109
2202.23 2013
2202.67 2086
2203.12 1977
2203.56 1810
2204.00 1895
2204.44 2180
2204.89 2038
2205.33 1963
2205.77 1956
2206.21 1947
2206.66 1866
2207.10 1802
2207.54 2111
2207.98 2155
2208.43 2148
2208.87 2268
2209.31 2167
2209.76 2204
2210.20 2035
2210.64 1874
2211.09 2047
2211.53 2043
2211.97 1911
2212.41 2070
2212.86 2111
2213.30 2036
2213.74 1978
2214.19 1971
2214.63 2029
2215.08 1984
2215.52 2115
2215.96 2030
2216.41 1932
2216.85 1852
2217.29 2067
2217.74 1908
2218.18 1872
2218.63 1839
2219.07 1878
2219.51 1725
2219.96 1724
2220.40 1784
2220.85 1950
2221.29 2020
2221.73 1908
2222.18 1845
2222.62 2011
2223.07 2027
2223.51 2043
2223.96 2070
2224.40 2131
2224.84 2123
2225.29 2114
2225.73 2083
2226.18 2082
2226.62 2276
2227.07 2122
2227.51 2191
2227.96 2087
2228.40 2109
2228.85 2112
2229.29 2150
2229.74 2330
2230.18 2185
2230.63 2268
2231.07 2339
2231.52 2386
2231.96 2347
2232.41 2322
2232.85 2249
2233.30 2319
2233.74 2146
2234.19 2281
2234.63 2327
2235.08 2164
2235.53 2091
2235.97 2089
2236.42 2012
2236.86 1959
2237.31 2018
2237.75 1925
2238.20 2100
2238.65 2035
2239.09 1871
2239.54 1885
2239.98 1901
2240.43 1859
2240.88 1879
2241.32 1836
2241.77 1860
2242.21 1876
2242.66 1807
2243.11 1863
2243.55 1749
2244.00 1833
2244.45 1743
2244.89 1662
2245.34 1901
2245.79 1872
2246.23 1792
2246.68 1760
2247.13 1904
2247.57 1833
2248.02 1752
2248.47 1793
2248.91 1951
2249.36 1999
2249.81 1853
2250.25 1830
2250.70 1925
2251.15 1757
2251.60 1898
2252.04 1835
2252.49 1870
2252.94 1902
2253.39 1961
2253.83 1912
2254.28 1811
2254.73 1822
2255.17 1828
2255.62 1665
2256.07 1729
2256.52 1804
2256.97 1725
2257.41 1805
2257.86 1732
2258.31 1580
2258.76 1746
2259.20 1843
2259.65 1651
2260.10 1702
2260.55 1786
2261.00 1792
2261.45 1743
2261.89 1842
2262.34 2013
2262.79 2044
2263.24 1896
2263.69 1909
2264.13 2107
2264.58 2130
2265.03 2038
2265.48 2024
2265.93 1835
2266.38 1951
2266.83 1835
2267.28 1911
2267.72 2032
2268.17 2068
2268.62 1993
2269.07 2139
2269.52 2103
2269.97 2067
2270.42 2203
2270.87 2250
2271.32 2375
2271.76 2360
2272.21 2346
2272.66 2213
2273.11 2345
2273.56 2340
2274.01 2183
2274.46 2141
2274.91 2044
2275.36 2282
2275.81 2117
2276.26 1953
2276.71 2006
2277.16 1989
2277.61 1841
2278.06 1839
2278.51 1929
2278.96 2002
2279.41 1879
2279.86 1783
2280.31 1853
2280.76 1979
2281.21 2070
2281.66 2069
2282.11 2021
2282.56 1987
2283.01 2069
2283.46 1939
2283.91 1971
2284.36 1933
2284.81 1808
2285.26 1824
2285.71 1876
2286.16 2107
2286.61 2268
2287.06 2112
2287.51 2137
2287.96 2344
2288.42 2615
2288.87 2725
2289.32 2814
2289.77 3190
2290.22 3744
2290.67 3929
2291.12 3861
2291.57 3799
2292.02 4104
2292.48 4077
2292.93 3701
2293.38 3619
2293.83 3322
2294.28 2964
2294.73 3021
2295.18 2968
2295.63 2721
2296.09 2498
2296.54 2279
2296.99 2305
2297.44 2209
2297.89 2152
2298.35 2035
2298.80 1961
2299.25 2053
2299.70 1967
2300.15 1967
2300.60 1855
2301.06 1713
2301.51 1773
2301.96 1835
2302.41 1844
2302.87 1903
2303.32 1913
2303.77 1702
2304.22 1791
2304.67 1872
2305.13 1761
2305.58 1777
2306.03 1909
2306.49 2091
2306.94 2039
2307.39 1964
2307.84 2008
2308.30 2281
2308.75 2257
2309.20 2272
2309.65 2351
2310.11 2382
2310.56 2514
2311.01 2363
2311.47 2395
2311.92 2279
2312.37 2449
2312.83 2441
2313.28 2225
2313.73 2190
2314.19 2161
2314.64 2036
2315.09 2036
2315.55 2027
2316.00 2017
2316.45 2029
2316.91 2269
2317.36 2177
2317.81 2134
2318.27 2167
2318.72 2044
2319.18 2125
2319.63 2271
2320.08 2061
2320.54 2108
2320.99 2246
2321.45 2208
2321.90 2047
2322.35 2124
2322.81 2189
2323.26 2314
2323.72 2444
2324.17 2249
2324.63 2423
2325.08 2331
2325.53 2556
2325.99 2555
2326.44 2340
2326.90 2427
2327.35 2455
2327.81 2461
2328.26 2491
2328.72 2215
2329.17 2021
2329.63 2198
2330.08 2156
2330.54 2229
2330.99 2133
2331.45 2232
2331.90 2111
2332.36 1968
2332.81 2107
2333.27 2220
2333.72 2108
2334.18 2003
2334.63 1978
2335.09 1810
2335.54 1799
2336.00 1801
2336.46 2011
2336.91 1998
2337.37 2121
2337.82 2038
2338.28 1820
2338.73 1828
2339.19 1875
2339.65 2031
2340.10 2046
2340.56 1962
2341.01 2097
2341.47 1916
2341.93 1916
2342.38 1998
2342.84 1993
2343.29 1898
2343.75 1886
2344.21 1978
2344.66 1849
2345.12 1938
2345.58 2005
2346.03 1952
2346.49 2108
2346.94 2201
2347.40 2067
2347.86 2070
2348.31 2043
2348.77 2014
2349.23 1843
2349.69 1930
2350.14 1785
2350.60 2131
2351.06 1930
2351.51 1838
2351.97 1995
2352.43 2060
2352.88 1931
2353.34 1967
2353.80 1945
2354.26 1942
2354.71 2016
2355.17 1910
2355.63 1891
2356.09 1914
2356.54 2017
2357.00 2009
2357.46 1887
2357.92 1883
2358.37 1982
2358.83 1996
2359.29 2106
2359.75 2036
2360.20 1978
2360.66 2013
2361.12 1911
2361.58 2032
2362.04 2111
2362.49 2206
2362.95 2007
2363.41 2117
2363.87 2256
2364.33 2217
2364.79 2025
2365.24 2019
2365.70 2148
2366.16 2096
2366.62 1958
2367.08 2151
2367.54 2171
2367.99 2098
2368.45 1995
2368.91 2001
2369.37 1991
2369.83 1993
2370.29 2161
2370.75 2093
2371.21 2168
2371.67 2122
2372.12 2136
2372.58 2159
2373.04 2100
2373.50 2099
2373.96 2059
2374.42 2305
2374.88 2294
2375.34 2418
2375.80 2385
2376.26 2202
2376.72 2059
2377.18 2252
2377.64 2244
2378.10 2141
2378.56 2067
2379.01 1972
2379.47 2103
2379.93 1991
2380.39 1971
2380.85 1995
2381.31 1792
2381.77 1959
2382.23 2021
2382.69 1945
2383.15 2047
2383.61 1844
2384.07 1836
2384.53 1871
2384.99 1940
2385.45 1895
2385.92 1931
2386.38 1955
2386.84 1916
2387.30 1783
2387.76 1821
2388.22 1998
2388.68 2002
2389.14 1949
2389.60 2075
2390.06 1965
2390.52 1897
2390.98 2003
2391.44 2085
2391.90 2065
2392.36 2044
2392.83 2069
2393.29 2098
2393.75 2106
2394.21 2067
2394.67 2050
2395.13 2009
2395.59 2116
2396.05 1866
2396.52 1948
2396.98 2039
2397.44 1938
2397.90 1934
2398.36 2094
2398.82 1943
2399.28 2038
2399.75 2042
2400.21 1959
2400.67 1972
2401.13 2014
2401.59 2171
2402.06 2030
2402.52 1848
2402.98 1905
2403.44 1865
2403.90 1839
2404.37 1855
2404.83 1814
2405.29 1930
2405.75 1891
2406.21 1742
2406.68 1835
2407.14 1857
2407.60 1892
2408.06 1708
2408.53 1783
2408.99 1918
2409.45 1864
2409.91 1772
2410.38 1980
2410.84 1954
2411.30 1768
2411.77 1733
2412.23 1850
2412.69 1869
2413.15 1949
2413.62 1880
2414.08 1844
2414.54 1893
2415.01 1905
2415.47 2079
2415.93 2085
2416.40 2155
2416.86 2100
2417.32 2190
2417.79 2086
2418.25 2117
2418.71 2068
2419.18 2195
2419.64 2123
2420.10 1947
2420.57 2044
2421.03 1832
2421.50 2055
2421.96 2105
2422.42 2029
2422.89 1948
2423.35 1938
2423.81 1992
2424.28 1998
2424.74 1915
2425.21 1950
2425.67 2014
2426.14 1968
2426.60 2168
2427.06 2240
2427.53 2141
2427.99 2056
2428.46 1817
2428.92 1943
2429.39 1945
2429.85 2019
2430.32 1940
2430.78 1933
2431.24 2037
2431.71 1963
2432.17 2078
2432.64 2000
2433.10 1946
2433.57 2163
2434.03 2062
2434.50 1971
2434.96 1993
2435.43 2013
2435.89 1959
2436.36 1867
2436.82 1901
2437.29 1887
2437.76 1979
2438.22 2115
2438.69 2023
2439.15 1990
2439.62 2188
2440.08 2361
2440.55 2190
2441.01 2270
2441.48 2264
2441.95 2214
2442.41 2277
2442.88 2259
2443.34 2160
2443.81 2090
2444.27 2099
2444.74 2056
2445.21 2189
2445.67 1856
2446.14 1942
2446.60 2026
2447.07 1758
2447.54 1732
2448.00 1835
2448.47 1833
2448.94 1758
2449.40 1752
2449.87 1783
2450.34 1813
2450.80 1894
2451.27 1850
2451.74 1917
2452.20 1885
2452.67 1855
2453.14 2032
2453.60 2014
2454.07 1911
2454.54 1870
2455.00 1942
2455.47 1902
2455.94 1874
2456.40 1872
2456.87 1788
2457.34 1983
2457.81 1869
2458.27 1930
2458.74 1939
2459.21 1826
2459.68 1883
2460.14 1919
2460.61 1872
2461.08 1788
2461.55 1800
2462.01 1879
2462.48 1863
2462.95 1874
2463.42 1856
2463.88 1850
2464.35 1767
2464.82 1921
2465.29 1875
2465.76 1732
2466.22 1728
2466.69 1676
2467.16 1877
2467.63 1897
2468.10 1816
2468.57 1833
2469.03 1834
2469.50 1765
2469.97 1829
2470.44 1854
2470.91 1705
2471.38 1778
2471.84 1768
2472.31 1886
2472.78 1897
2473.25 1857
2473.72 1827
2474.19 1941
2474.66 1890
2475.13 1847
2475.59 1860
2476.06 1803
2476.53 1993
2477.00 1893
2477.47 1828
2477.94 1886
2478.41 1816
2478.88 1933
2479.35 1841
2479.82 1943
2480.29 1814
2480.76 1848
2481.23 1901
2481.69 1740
2482.16 1741
2482.63 1696
2483.10 1634
2483.57 1690
2484.04 1719
2484.51 1795
2484.98 1669
2485.45 1710
2485.92 1697
2486.39 1741
2486.86 1719
2487.33 1713
2487.80 1746
2488.27 1881
2488.74 1989
2489.21 2003
2489.68 1809
2490.15 1762
2490.62 1742
2491.09 1808
2491.56 1959
2492.04 1992
2492.51 1991
2492.98 1935
2493.45 2051
2493.92 1954
2494.39 2007
2494.86 2057
2495.33 2085
2495.80 2003
2496.27 2037
2496.74 1884
2497.21 1902
2497.68 1971
2498.16 1961
2498.63 1794
2499.10 1793
2499.57 1741
2500.04 1808
2500.51 1682
2500.98 1756
2501.45 1745
2501.93 1656
2502.40 1831
2502.87 1797
2503.34 1681
2503.81 1670
2504.28 1791
2504.76 1717
2505.23 1832
2505.70 1736
2506.17 1695
2506.64 1734
2507.11 1670
2507.59 1714
2508.06 1853
2508.53 1759
2509.00 1818
2509.47 1823
2509.95 1890
2510.42 2118
2510.89 2060
2511.36 2276
2511.84 2219
2512.31 2167
2512.78 2272
2513.25 2174
2513.73 2169
2514.20 2057
2514.67 2106
2515.14 2068
2515.62 2061
2516.09 1872
2516.56 1912
2517.03 1898
2517.51 1989
2517.98 1975
2518.45 1966
2518.93 1881
2519.40 1830
2519.87 1840
2520.35 1925
2520.82 1921
2521.29 1794
2521.77 1814
2522.24 1739
2522.71 1822
2523.19 1705
2523.66 1782
2524.13 1780
2524.61 1860
2525.08 1780
2525.55 1912
2526.03 1977
2526.50 1787
2526.97 1788
2527.45 1718
2527.92 1766
2528.40 1808
2528.87 1746
2529.34 1822
2529.82 1830
2530.29 1882
2530.77 1927
2531.24 1958
2531.71 2017
2532.19 1992
2532.66 2061
2533.14 1846
2533.61 1970
2534.09 1996
2534.56 1978
2535.04 2022
2535.51 1996
2535.98 2005
2536.46 1879
2536.93 1863
2537.41 1836
2537.88 1887
2538.36 1902
2538.83 2059
2539.31 2007
2539.78 2116
2540.26 2122
2540.73 2122
2541.21 1991
2541.68 2034
2542.16 1915
2542.63 1961
2543.11 1995
2543.59 1939
2544.06 2038
2544.54 1993
2545.01 2209
2545.49 2193
2545.96 2167
2546.44 2247
2546.91 2153
2547.39 2198
2547.87 2254
2548.34 2510
2548.82 2533
2549.29 2444
2549.77 2545
2550.24 2423
2550.72 2323
2551.20 2246
2551.67 2098
2552.15 2248
2552.62 2315
2553.10 2307
2553.58 2214
2554.05 2072
2554.53 2092
2555.01 2251
2555.48 2162
2555.96 2101
2556.44 2112
2556.91 2083
2557.39 2086
2557.87 1996
2558.34 1993
2558.82 1905
2559.30 1914
2559.77 1918
2560.25 1897
2560.73 2043
2561.20 1828
2561.68 1915
2562.16 2014
2562.64 1824
2563.11 1843
2563.59 1903
2564.07 1884
2564.54 1947
2565.02 1867
2565.50 1887
2565.98 1862
2566.45 1886
2566.93 1749
2567.41 1903
2567.89 1740
2568.36 1920
2568.84 1824
2569.32 1813
2569.80 1786
2570.28 1747
2570.75 1721
2571.23 1855
2571.71 1805
2572.19 1717
2572.66 1820
2573.14 1751
2573.62 1911
2574.10 1804
2574.58 1978
2575.06 1919
2575.53 1916
2576.01 1846
2576.49 1800
2576.97 1730
2577.45 1838
2577.93 1894
2578.40 1874
2578.88 1798
2579.36 1780
2579.84 1700
2580.32 1737
2580.80 1741
2581.28 1796
2581.76 1961
2582.24 1749
2582.71 1753
2583.19 1899
2583.67 1704
2584.15 1700
2584.63 1737
2585.11 1845
2585.59 1778
2586.07 1890
2586.55 1820
2587.03 1827
2587.51 1899
2587.99 1984
2588.47 1996
2588.95 1873
2589.42 1986
2589.90 2039
2590.38 1920
2590.86 1898
2591.34 1969
2591.82 2065
2592.30 2042
2592.78 1980
2593.26 2052
2593.74 2109
2594.22 1908
2594.70 1956
2595.18 1905
2595.66 1847
2596.14 1875
2596.62 1861
2597.10 1931
2597.58 1932
2598.07 1948
2598.55 1774
2599.03 1830
2599.51 1843
2599.99 1833
2600.47 1734
2600.95 1800
2601.43 1765
2601.91 1856
2602.39 1792
2602.87 1841
2603.35 1740
2603.83 1746
2604.31 1829
2604.80 1807
2605.28 1845
2605.76 1874
2606.24 1826
2606.72 1827
2607.20 1790
2607.68 1920
2608.16 1945
2608.65 1873
2609.13 2025
2609.61 1796
2610.09 1726
2610.57 1763
2611.05 1880
2611.53 1783
2612.02 1801
2612.50 1910
2612.98 1885
2613.46 1774
2613.94 1793
2614.43 1905
2614.91 1956
2615.39 1846
2615.87 1879
2616.35 1846
2616.84 1825
2617.32 1871
2617.80 1741
2618.28 1758
2618.77 1836
2619.25 1955
2619.73 1903
2620.21 1838
2620.69 1982
2621.18 1869
2621.66 1904
2622.14 1791
2622.63 1738
2623.11 1744
2623.59 1871
2624.07 1907
2624.56 1851
2625.04 1957
2625.52 2020
2626.01 1824
2626.49 1811
2626.97 1946
2627.45 1938
2627.94 1825
2628.42 1939
2628.90 1984
2629.39 1950
2629.87 2001
2630.35 2202
2630.84 2183
2631.32 2036
2631.80 2092
2632.29 2020
2632.77 1950
2633.26 2036
2633.74 2038
2634.22 1994
2634.71 2003
2635.19 1904
2635.67 1974
2636.16 1922
2636.64 1707
2637.13 1759
2637.61 1865
2638.09 1787
2638.58 1810
2639.06 1833
2639.55 1932
2640.03 1777
2640.52 1867
2641.00 1883
2641.48 1875
2641.97 1919
2642.45 1818
2642.94 1767
2643.42 1872
2643.91 1863
2644.39 1789
2644.88 1735
2645.36 1841
2645.85 1705
2646.33 1706
2646.82 1688
2647.30 1730
2647.79 1780
2648.27 1963
2648.76 1967
2649.24 1856
2649.73 1948
2650.21 1932
2650.70 1941
2651.18 1775
2651.67 1875
2652.15 1894
2652.64 1774
2653.12 1833
2653.61 1832
2654.10 1870
2654.58 1918
2655.07 1932
2655.55 1796
2656.04 2031
2656.52 2145
2657.01 1958
2657.50 2114
2657.98 1996
2658.47 2158
2658.95 1917
2659.44 1954
2659.93 2068
2660.41 2101
2660.90 1979
2661.38 2097
2661.87 2030
2662.36 2090
2662.84 2036
2663.33 2117
2663.82 1995
2664.30 1968
2664.79 1980
2665.28 1886
2665.76 1989
2666.25 2033
2666.74 1885
2667.22 1832
2667.71 1806
2668.20 1837
2668.68 1896
2669.17 1876
2669.66 2022
2670.14 2015
2670.63 2047
2671.12 2038
2671.61 2166
2672.09 2196
2672.58 2149
2673.07 2256
2673.55 2404
2674.04 2439
2674.53 2600
2675.02 2599
2675.50 2629
2675.99 2675
2676.48 2706
2676.97 2698
2677.46 2607
2677.94 2515
2678.43 2200
2678.92 2167
2679.41 2166
2679.89 2243
2680.38 2124
2680.87 2143
2681.36 2011
2681.85 1879
2682.33 1949
2682.82 2007
2683.31 1967
2683.80 1814
2684.29 1813
2684.78 2014
2685.26 1855
2685.75 1842
2686.24 1838
2686.73 1821
2687.22 1861
2687.71 1830
2688.20 1868
2688.68 1712
2689.17 1750
2689.66 1738
2690.15 1801
2690.64 1777
2691.13 1903
2691.62 1802
2692.11 1772
2692.60 1829
2693.09 1929
2693.57 1808
2694.06 1871
2694.55 1769
2695.04 1857
2695.53 1836
2696.02 1867
2696.51 1765
2697.00 1900
2697.49 1813
2697.98 1848
2698.47 1777
2698.96 1797
2699.45 1862
2699.94 1862
2700.43 1825
2700.92 2012
2701.41 1813
2701.90 1819
2702.39 1811
2702.88 1823
2703.37 1920
2703.86 1963
2704.35 1870
2704.84 1818
2705.33 1939
2705.82 1831
2706.31 1797
2706.80 1847
2707.29 1823
2707.78 1766
2708.27 1886
2708.76 2032
2709.25 1891
2709.74 1726
2710.23 1695
2710.72 1792
2711.21 1821
2711.71 1794
2712.20 1797
2712.69 1760
2713.18 1761
2713.67 1697
2714.16 1889
2714.65 2021
2715.14 1886
2715.63 1761
2716.12 1884
2716.62 1843
2717.11 2021
2717.60 1950
2718.09 2002
2718.58 1812
2719.07 1770
2719.56 1887
2720.06 1872
2720.55 1829
2721.04 1859
2721.53 1936
2722.02 2088
2722.51 2249
2723.01 2177
2723.50 2127
2723.99 2323
2724.48 2175
2724.97 2035
2725.47 1920
2725.96 2117
2726.45 2014
2726.94 1931
2727.44 2005
2727.93 1949
2728.42 1780
2728.91 1863
2729.40 2079
2729.90 2062
2730.39 2087
2730.88 2023
2731.37 2062
2731.87 2155
2732.36 2226
2732.85 2187
2733.35 2188
2733.84 2418
2734.33 2299
2734.82 2252
2735.32 2269
2735.81 2225
2736.30 2271
2736.80 2204
2737.29 2252
2737.78 2181
2738.28 2173
2738.77 2095
2739.26 2113
2739.76 2117
2740.25 2071
2740.74 2079
2741.24 2070
2741.73 1944
2742.22 2048
2742.72 2084
2743.21 2050
2743.70 1981
2744.20 1871
2744.69 1838
2745.19 1775
2745.68 1833
2746.17 1861
2746.67 1798
2747.16 1881
2747.66 1906
2748.15 1891
2748.64 1811
2749.14 1950
2749.63 2139
2750.13 1997
2750.62 1689
2751.12 1805
2751.61 1928
2752.10 1944
2752.60 1942
2753.09 1841
2753.59 1700
2754.08 1804
2754.58 1764
2755.07 1855
2755.57 1919
2756.06 1841
2756.56 1930
2757.05 1821
2757.55 1803
2758.04 1882
2758.54 1883
2759.03 1899
2759.53 1881
2760.02 1984
2760.52 1920
2761.01 1931
2761.51 1858
2762.00 1819
2762.50 1916
2762.99 1897
2763.49 1871
2763.99 1929
2764.48 1864
2764.98 1876
2765.47 1788
2765.97 1754
2766.46 1770
2766.96 1903
2767.46 1853
2767.95 2044
2768.45 1850
2768.94 2024
2769.44 2047
2769.94 1931
2770.43 1991
2770.93 1992
2771.42 1986
2771.92 1941
2772.42 2261
2772.91 2277
2773.41 2503
2773.91 2567
2774.40 2424
2774.90 2568
2775.40 2777
2775.89 2939
2776.39 3154
2776.89 3151
2777.38 3258
2777.88 3279
2778.38 3096
2778.87 2985
2779.37 2890
2779.87 2733
2780.36 2476
2780.86 2368
2781.36 2203
2781.85 2006
2782.35 2136
2782.85 1999
2783.35 2048
2783.84 1856
2784.34 1949
2784.84 1932
2785.34 1935
2785.83 1941
2786.33 1807
2786.83 1791
2787.33 1826
2787.82 1798
2788.32 1836
2788.82 1784
2789.32 1880
2789.81 1851
2790.31 1701
2790.81 1807
2791.31 1836
2791.81 1751
2792.30 1743
2792.80 1843
2793.30 1707
2793.80 1762
2794.30 1895
2794.80 1865
2795.29 1810
2795.79 1812
2796.29 2024
2796.79 2174
2797.29 2129
2797.79 2168
2798.29 1983
2798.78 2080
2799.28 1974
2799.78 2000
2800.28 2131
2800.78 2148
2801.28 1908
2801.78 1884
2802.28 1786
2802.77 1823
2803.27 1935
2803.77 2020
2804.27 2071
2804.77 1933
2805.27 1974
2805.77 2110
2806.27 2176
2806.77 2337
2807.27 2304
2807.77 2314
2808.27 2338
2808.77 2491
2809.27 2458
2809.77 2103
2810.27 2216
2810.77 2141
2811.27 2139
2811.76 2117
2812.26 2260
2812.76 2127
2813.26 2048
2813.76 2004
2814.26 2014
2814.76 2094
2815.26 2009
2815.76 2006
2816.27 1923
2816.77 1859
2817.27 1884
2817.77 1928
2818.27 1841
2818.77 1968
2819.27 1861
2819.77 1903
2820.27 1981
2820.77 2026
2821.27 1937
2821.77 1915
2822.27 1973
2822.77 1973
2823.27 1757
2823.77 1808
2824.27 1796
2824.78 1804
2825.28 1756
2825.78 1780
2826.28 1872
2826.78 1856
2827.28 1926
2827.78 1890
2828.28 1851
2828.79 1703
2829.29 1649
2829.79 1801
2830.29 1673
2830.79 1792
2831.29 1942
2831.79 1911
2832.30 1880
2832.80 1930
2833.30 1841
2833.80 2005
2834.30 1873
2834.80 1857
2835.31 1795
2835.81 1822
2836.31 1921
2836.81 1907
2837.31 2074
2837.82 1971
2838.32 1947
2838.82 1897
2839.32 2006
2839.83 1841
2840.33 1869
2840.83 1809
2841.33 1815
2841.84 1893
2842.34 1767
2842.84 1731
2843.34 1861
2843.85 1816
2844.35 1896
2844.85 1882
2845.35 1812
2845.86 1875
2846.36 1989
2846.86 2133
2847.37 2259
2847.87 2079
2848.37 2018
2848.87 2108
2849.38 2152
2849.88 2277
2850.38 2238
2850.89 1956
2851.39 1975
2851.89 1994
2852.40 1924
2852.90 1950
2853.40 1993
2853.91 2051
2854.41 1893
2854.92 1947
2855.42 1817
2855.92 1784
2856.43 1917
2856.93 1827
2857.43 1747
2857.94 1772
2858.44 1855
2858.95 1852
2859.45 1806
2859.95 1696
2860.46 1674
2860.96 1729
2861.47 1627
2861.97 1773
2862.48 1820
2862.98 1708
2863.48 1792
2863.99 1746
2864.49 1742
2865.00 1697
2865.50 1682
2866.01 1708
2866.51 1675
2867.02 1709
2867.52 1827
2868.03 1662
2868.53 1849
2869.04 1778
2869.54 1871
2870.05 2007
2870.55 2126
2871.06 2028
2871.56 2085
2872.07 1965
2872.57 1990
2873.08 1947
2873.58 1982
2874.09 2158
2874.59 2239
2875.10 2208
2875.60 2073
2876.11 2148
2876.61 2123
2877.12 2068
2877.63 2021
2878.13 2031
2878.64 2008
2879.14 1973
2879.65 2043
2880.15 1998
2880.66 1884
2881.17 1916
2881.67 1957
2882.18 2096
2882.68 2132
2883.19 2040
2883.70 2106
2884.20 2192
2884.71 2061
2885.22 2008
2885.72 2121
2886.23 2157
2886.74 2115
2887.24 2082
2887.75 2152
2888.25 2102
2888.76 2051
2889.27 2139
2889.77 2149
2890.28 2126
2890.79 2163
2891.30 2171
2891.80 2033
2892.31 2025
2892.82 2040
2893.32 2069
2893.83 2068
2894.34 2071
2894.84 2041
2895.35 2229
2895.86 2172
2896.37 2153
2896.87 2110
2897.38 2079
2897.89 2157
2898.40 2267
2898.90 2065
2899.41 1982
2899.92 2140
2900.43 2309
2900.93 2124
2901.44 1950
2901.95 2066
2902.46 2039
2902.96 2113
2903.47 2018
2903.98 1970
2904.49 2189
2905.00 2106
2905.50 2035
2906.01 2137
2906.52 2198
2907.03 2160
2907.54 2021
2908.05 2110
2908.55 2198
2909.06 2068
2909.57 2036
2910.08 2172
2910.59 2045
2911.10 2006
2911.61 1927
2912.11 1931
2912.62 1902
2913.13 1968
2913.64 1902
2914.15 1837
2914.66 1940
2915.17 2105
2915.68 2011
2916.19 1928
2916.69 2019
2917.20 1966
2917.71 1873
2918.22 1946
2918.73 2013
2919.24 1988
2919.75 1989
2920.26 1955
2920.77 1901
2921.28 1983
2921.79 1983
2922.30 1964
2922.81 1927
2923.32 2134
2923.83 2073
2924.34 1949
2924.85 2129
2925.36 2143
2925.87 2102
2926.38 2080
2926.89 2146
2927.40 2097
2927.91 1970
2928.42 1971
2928.93 1932
2929.44 2010
2929.95 1878
2930.46 1956
2930.97 1923
2931.48 1752
2931.99 1698
2932.50 1737
2933.01 1658
2933.52 1795
2934.03 1825
2934.54 1933
2935.05 1895
2935.56 1834
2936.07 1875
2936.58 1741
2937.09 1899
2937.60 2095
2938.12 1949
2938.63 1924
2939.14 2057
2939.65 2023
2940.16 2015
2940.67 1968
2941.18 1921
2941.69 1789
2942.20 1875
2942.72 1855
2943.23 1949
2943.74 1873
2944.25 1880
2944.76 1880
2945.27 1867
2945.79 1762
2946.30 1820
2946.81 2035
2947.32 2003
2947.83 1881
2948.34 1901
2948.86 1978
2949.37 1848
2949.88 1832
2950.39 1861
2950.90 1903
2951.42 1727
2951.93 1712
2952.44 1725
2952.95 1769
2953.46 1832
2953.98 1763
2954.49 1840
2955.00 1848
2955.51 1811
2956.03 1800
2956.54 1751
2957.05 1812
2957.56 1740
2958.08 1730
2958.59 1811
2959.10 1821
2959.62 1837
2960.13 1852
2960.64 2092
2961.15 2013
2961.67 2033
2962.18 2019
2962.69 1916
2963.21 1821
2963.72 1877
2964.23 1956
2964.75 1754
2965.26 1725
2965.77 1823
2966.29 1826
2966.80 1826
2967.31 1915
2967.83 1834
2968.34 1739
2968.85 1769
2969.37 1728
2969.88 1643
2970.40 1750
2970.91 1754
2971.42 1705
2971.94 1698
2972.45 1639
2972.96 1802
2973.48 1738
2973.99 1750
2974.51 1838
2975.02 1939
2975.54 1857
2976.05 1879
2976.56 1880
2977.08 1905
2977.59 1891
2978.11 1825
2978.62 1773
2979.14 1858
2979.65 1956
2980.16 1817
2980.68 1697
2981.19 1827
2981.71 2022
2982.22 2015
2982.74 2058
2983.25 1825
2983.77 1810
2984.28 2017
2984.80 2092
2985.31 2064
2985.83 2193
2986.34 1991
2986.86 2087
2987.37 2314
2987.89 2210
2988.40 2022
2988.92 2266
2989.44 2332
2989.95 2377
2990.47 2265
2990.98 2268
2991.50 2246
2992.01 2579
2992.53 2393
2993.04 2131
2993.56 2255
2994.08 2099
2994.59 2339
2995.11 2271
2995.62 2293
2996.14 2266
2996.66 2404
2997.17 2419
2997.69 2287
2998.20 2502
2998.72 2419
2999.24 2360
2999.75 2530
3000.27 2544
3000.79 2703
3001.30 2636
3001.82 2852
3002.33 3175
3002.85 3361
3003.37 3631
3003.88 3995
3004.40 4277
3004.92 4471
3005.43 4724
3005.95 4747
3006.47 4732
3006.99 4609
3007.50 4384
3008.02 4202
3008.54 3933
3009.05 3617
3009.57 3319
3010.09 2812
3010.60 2679
3011.12 2495
3011.64 2248
3012.16 2290
3012.67 2220
3013.19 2181
3013.71 2171
3014.23 2096
3014.74 2313
3015.26 2341
3015.78 2371
3016.30 2319
3016.82 2325
3017.33 2279
3017.85 2334
3018.37 2404
3018.89 2188
3019.40 2240
3019.92 2298
3020.44 2304
3020.96 2463
3021.48 2500
3022.00 2326
3022.51 2408
3023.03 2339
3023.55 2229
3024.07 2293
3024.59 2335
3025.11 2362
3025.62 2395
3026.14 2282
3026.66 2380
3027.18 2334
3027.70 2217
3028.22 2126
3028.74 2312
3029.25 2268
3029.77 2138
3030.29 1992
3030.81 2040
3031.33 1979
3031.85 2031
3032.37 1981
3032.89 2065
3033.41 2211
3033.93 2106
3034.45 2054
3034.96 2078
3035.48 2093
3036.00 1964
3036.52 1882
3037.04 2047
3037.56 1957
3038.08 1866
3038.60 2117
3039.12 2009
3039.64 1807
3040.16 1931
3040.68 1895
3041.20 1841
3041.72 1950
3042.24 2057
3042.76 1920
3043.28 1890
3043.80 1894
3044.32 1922
3044.84 1961
3045.36 1908
3045.88 1965
3046.40 1841
3046.92 1909
3047.44 2008
3047.96 1972
3048.48 1857
3049.00 2041
3049.52 1884
3050.04 1732
3050.56 1839
3051.09 1982
3051.61 1819
3052.13 1817
3052.65 2035
3053.17 2009
3053.69 1943
3054.21 1899
3054.73 1936
3055.25 1892
3055.77 2004
3056.29 1982
3056.82 1975
3057.34 1884
3057.86 1953
3058.38 1915
3058.90 2008
3059.42 1902
3059.94 2067
3060.47 2040
3060.99 1928
3061.51 2019
3062.03 1956
3062.55 1892
3063.07 1856
3063.60 1890
3064.12 1967
3064.64 2050
3065.16 2085
3065.68 2142
3066.21 2024
3066.73 2107
3067.25 2023
3067.77 1808
3068.29 1986
3068.82 2125
3069.34 2244
3069.86 1969
3070.38 2021
3070.90 1962
3071.43 1888
3071.95 1952
3072.47 1835
3072.99 2199
3073.52 2122
3074.04 2024
3074.56 2118
3075.09 1918
3075.61 2019
3076.13 2160
3076.65 1974
3077.18 2122
3077.70 2305
3078.22 2194
3078.75 2279
3079.27 2393
3079.79 2457
3080.32 2489
3080.84 2398
3081.36 2462
3081.89 2596
3082.41 2525
3082.93 2499
3083.46 2431
3083.98 2375
3084.50 2428
3085.03 2493
3085.55 2282
3086.07 2400
3086.60 2473
3087.12 2295
3087.64 2220
3088.17 2258
3088.69 2283
3089.22 2199
3089.74 2242
3090.26 2113
3090.79 2093
3091.31 2324
3091.84 2242
3092.36 2010
3092.89 2126
3093.41 2148
3093.93 2151
3094.46 2267
3094.98 2282
3095.51 2555
3096.03 2360
3096.56 2475
3097.08 2477
3097.61 2371
3098.13 2603
3098.66 2700
3099.18 2786
3099.70 3252
3100.23 3584
3100.75 4185
3101.28 4633
3101.80 5302
3102.33 5754
3102.85 6327
3103.38 6849
3103.91 6819
3104.43 6932
3104.96 6830
3105.48 6276
3106.01 5450
3106.53 5140
3107.06 4674
3107.58 4065
3108.11 3512
3108.63 3113
3109.16 2911
3109.69 2720
3110.21 2510
3110.74 2652
3111.26 2546
3111.79 2514
3112.31 2490
3112.84 2440
3113.37 2410
3113.89 2459
3114.42 2538
3114.94 2566
3115.47 2373
3116.00 2369
3116.52 2180
3117.05 2075
3117.58 2344
3118.10 2210
3118.63 2208
3119.16 2354
3119.68 2314
3120.21 2111
3120.73 2304
3121.26 2379
3121.79 2372
3122.31 2406
3122.84 2333
3123.37 2435
3123.90 2442
3124.42 2471
3124.95 2304
3125.48 2346
3126.00 2091
3126.53 2124
3127.06 2130
3127.58 2048
3128.11 2156
3128.64 2199
3129.17 2005
3129.69 1971
3130.22 2134
3130.75 2040
3131.28 2043
3131.80 2031
3132.33 2089
3132.86 1990
3133.39 1986
3133.91 1953
3134.44 1984
3134.97 2006
3135.50 1929
3136.03 1893
3136.55 1928
3137.08 1979
3137.61 1931
3138.14 1836
3138.67 1892
3139.19 1763
3139.72 1865
3140.25 1798
3140.78 1854
3141.31 1922
3141.84 2018
3142.36 1874
3142.89 1797
3143.42 1924
3143.95 2046
3144.48 2011
3145.01 2024
3145.54 2071
3146.06 1983
3146.59 2026
3147.12 2247
3147.65 2363
3148.18 2340
3148.71 2426
3149.24 2372
3149.77 2417
3150.30 2374
3150.83 2383
3151.35 2557
3151.88 2444
3152.41 2269
3152.94 2193
3153.47 2288
3154.00 2136
3154.53 2050
3155.06 2149
3155.59 2088
3156.12 2204
3156.65 2098
3157.18 2148
3157.71 2035
3158.24 1895
3158.77 2096
3159.30 2059
3159.83 2116
3160.36 2197
3160.89 2246
3161.42 2079
3161.95 1963
3162.48 2153
3163.01 2238
3163.54 2034
3164.07 1945
3164.60 1939
3165.13 1940
3165.66 1792
3166.19 1741
3166.72 1810
3167.25 1809
3167.78 1835
3168.31 1960
3168.84 1911
3169.37 1874
3169.90 1755
3170.44 1851
3170.97 1887
3171.50 1887
3172.03 1904
3172.56 2013
3173.09 1916
3173.62 1922
3174.15 2076
3174.68 2142
3175.21 2121
3175.75 2076
3176.28 2073
3176.81 2162
3177.34 2088
3177.87 1993
3178.40 2028
3178.93 2069
3179.47 1946
3180.00 1862
3180.53 1807
3181.06 1836
3181.59 1878
3182.12 1795
3182.66 1785
3183.19 1875
3183.72 1946
3184.25 1948
3184.78 1765
3185.32 1911
3185.85 1807
3186.38 1866
3186.91 1926
3187.44 1906
3187.98 1909
3188.51 1797
3189.04 1889
3189.57 1909
3190.11 1904
3190.64 1749
3191.17 1751
3191.70 1810
3192.24 1796
3192.77 1748
3193.30 1794
3193.84 1843
3194.37 1869
3194.90 1938
3195.43 1926
3195.97 1755
3196.50 1874
3197.03 2081
3197.57 2016
3198.10 2026
3198.63 1994
3199.17 2113
3199.70 2042
3200.23 1991
3200.77 2190
3201.30 2212
3201.83 2392
3202.37 2271
3202.90 2241
3203.43 2235
3203.97 2234
3204.50 2231
3205.03 2134
3205.57 2063
3206.10 2135
3206.63 1913
3207.17 1861
3207.70 1959
3208.24 2071
3208.77 2151
3209.30 2236
3209.84 2143
3210.37 2163
3210.91 2327
3211.44 2472
3211.98 2536
3212.51 2489
3213.04 2425
3213.58 2355
3214.11 2404
3214.65 2237
3215.18 2198
3215.72 2264
3216.25 2060
3216.79 2063
3217.32 1904
3217.86 1828
3218.39 1779
3218.93 1843
3219.46 1971
3220.00 1915
3220.53 1983
3221.07 2085
3221.60 2203
3222.14 2084
3222.67 2068
3223.21 2254
3223.74 2220
3224.28 2315
3224.81 2436
3225.35 2357
3225.88 2196
3226.42 2350
3226.95 2373
3227.49 2357
3228.02 2228
3228.56 2252
3229.10 2222
3229.63 2119
3230.17 2280
3230.70 2097
3231.24 2231
3231.78 2289
3232.31 2182
3232.85 2262
3233.38 2250
3233.92 2279
3234.46 2397
3234.99 2330
3235.53 2155
3236.06 2194
3236.60 2267
3237.14 2305
3237.67 2248
3238.21 2474
3238.75 2347
3239.28 2462
3239.82 2400
3240.36 2430
3240.89 2340
3241.43 2405
3241.97 2270
3242.50 2220
3243.04 2268
3243.58 2109
3244.11 2145
3244.65 2148
3245.19 2181
3245.72 2233
3246.26 2245
3246.80 2268
3247.34 2268
3247.87 2363
3248.41 2378
3248.95 2227
3249.49 2216
3250.02 2194
3250.56 2260
3251.10 2326
3251.64 2261
3252.17 2274
3252.71 2386
3253.25 2259
3253.79 2366
3254.32 2462
3254.86 2401
3255.40 2362
3255.94 2390
3256.48 2397
3257.01 2537
3257.55 2605
3258.09 2724
3258.63 2911
3259.17 2979
3259.70 3094
3260.24 3231
3260.78 3444
3261.32 3942
3261.86 4181
3262.40 4453
3262.93 4605
3263.47 4973
3264.01 5404
3264.55 5787
3265.09 5980
3265.63 6039
3266.17 5804
3266.71 5818
3267.24 5603
3267.78 5723
3268.32 5668
3268.86 5121
3269.40 4792
3269.94 4531
3270.48 4096
3271.02 3564
3271.56 3305
3272.10 3166
3272.64 3047
3273.18 2794
3273.71 2750
3274.25 2715
3274.79 2764
3275.33 2590
3275.87 2608
3276.41 2509
3276.95 2681
3277.49 2557
3278.03 2572
3278.57 2801
3279.11 2570
3279.65 2523
3280.19 2625
3280.73 2643
3281.27 2476
3281.81 2637
3282.35 2652
3282.89 2722
3283.43 2935
3283.97 2853
3284.51 2902
3285.05 2766
3285.59 2799
3286.13 3034
3286.67 2865
3287.21 2959
3287.75 3016
3288.30 2890
3288.84 2845
3289.38 2911
3289.92 2700
3290.46 2649
3291.00 2536
3291.54 2498
3292.08 2590
3292.62 2589
3293.16 2533
3293.70 2761
3294.24 2731
3294.79 2882
3295.33 2827
3295.87 2843
3296.41 2961
3296.95 2866
3297.49 2970
3298.03 2856
3298.57 2891
3299.12 2838
3299.66 2756
3300.20 2739
3300.74 2596
3301.28 2621
3301.82 2820
3302.37 2923
3302.91 2963
3303.45 2940
3303.99 2935
3304.53 2958
3305.08 2772
3305.62 2777
3306.16 2675
3306.70 2518
3307.24 2500
3307.79 2668
3308.33 2541
3308.87 2328
3309.41 2300
3309.96 2365
3310.50 2241
3311.04 2193
3311.58 2344
3312.13 2366
3312.67 2469
3313.21 2492
3313.75 2623
3314.30 2633
3314.84 2878
3315.38 2774
3315.92 2885
3316.47 2937
3317.01 2992
3317.55 3134
3318.10 3025
3318.64 2934
3319.18 2799
3319.73 2809
3320.27 2577
3320.81 2509
3321.36 2486
3321.90 2402
3322.44 2365
3322.99 2423
3323.53 2377
3324.07 2540
3324.62 2557
3325.16 2449
3325.70 2385
3326.25 2478
3326.79 2320
3327.34 2349
3327.88 2246
3328.42 2061
3328.97 2239
3329.51 2266
3330.06 2223
3330.60 2243
3331.14 2521
3331.69 2445
3332.23 2669
3332.78 2990
3333.32 3400
3333.86 3673
3334.41 3902
3334.95 3945
3335.50 4248
3336.04 4562
3336.59 4796
3337.13 4604
3337.68 4346
3338.22 4477
3338.77 4189
3339.31 3656
3339.86 3608
3340.40 3470
3340.94 3228
3341.49 2876
3342.03 2542
3342.58 2650
3343.13 2323
3343.67 2346
3344.22 2386
3344.76 2285
3345.31 2241
3345.85 2234
3346.40 2283
3346.94 2226
3347.49 2149
3348.03 2210
3348.58 2223
3349.12 2238
3349.67 2216
3350.22 2263
3350.76 2175
3351.31 2328
3351.85 2398
3352.40 2344
3352.94 2276
3353.49 2221
3354.04 2252
3354.58 2194
3355.13 2124
3355.67 2054
3356.22 2169
3356.77 2215
3357.31 2114
3357.86 2217
3358.41 1996
3358.95 2061
3359.50 2072
3360.05 2018
3360.59 1900
3361.14 2014
3361.68 1955
3362.23 1903
3362.78 1931
3363.33 1925
3363.87 1956
3364.42 1935
3364.97 1956
3365.51 1987
3366.06 2030
3366.61 1987
3367.15 2042
3367.70 2003
3368.25 1825
3368.79 1986
3369.34 1907
3369.89 2054
3370.44 2080
3370.98 2098
3371.53 1831
3372.08 1917
3372.63 1994
3373.17 1958
3373.72 1982
3374.27 2000
3374.82 1995
3375.36 2040
3375.91 2076
3376.46 2078
3377.01 1852
3377.56 1970
3378.10 1887
3378.65 1766
3379.20 1723
3379.75 1741
3380.30 1817
3380.84 1792
3381.39 1840
3381.94 1841
3382.49 1750
3383.04 1770
3383.59 1733
3384.13 1825
3384.68 1686
3385.23 1771
3385.78 1780
3386.33 1758
3386.88 1805
3387.43 1698
3387.97 1796
3388.52 1749
3389.07 1992
3389.62 1802
3390.17 1854
3390.72 1796
3391.27 1944
3391.82 1839
3392.37 1959
3392.92 2002
3393.46 1814
3394.01 1888
3394.56 1746
3395.11 1822
3395.66 1685
3396.21 1681
3396.76 1802
3397.31 1746
3397.86 1760
3398.41 1826
3398.96 1846
3399.51 1783
3400.06 1770
3400.61 1735
3401.16 1849
3401.71 1819
3402.26 1769
3402.81 1778
3403.36 1841
3403.91 1869
3404.46 1677
3405.01 1631
3405.56 1693
3406.11 1620
3406.66 1791
3407.21 1914
3407.76 1825
3408.31 1761
3408.86 1727
3409.41 1658
3409.96 1632
3410.51 1680
3411.06 1751
3411.61 1742
3412.16 1897
3412.71 1834
3413.27 1896
3413.82 1725
3414.37 1721
3414.92 1964
3415.47 1794
3416.02 1974
3416.57 1810
3417.12 1768
3417.67 1794
3418.22 1839
3418.78 1956
3419.33 1972
3419.88 1967
3420.43 1981
3420.98 2178
3421.53 2015
3422.08 2140
3422.64 2090
3423.19 2198
3423.74 2145
3424.29 2263
3424.84 2376
3425.39 2534
3425.95 2454
3426.50 2311
3427.05 2187
3427.60 2254
3428.15 2084
3428.71 2067
3429.26 2117
3429.81 1899
3430.36 2058
3430.91 1992
3431.47 1931
3432.02 2022
3432.57 1920
3433.12 1752
3433.68 1932
3434.23 1890
3434.78 1995
3435.33 1986
3435.89 1918
3436.44 1865
3436.99 1911
3437.54 1949
3438.10 2014
3438.65 1929
3439.20 1993
3439.76 1734
3440.31 1852
3440.86 1800
3441.42 1791
3441.97 1869
3442.52 1914
3443.07 1831
3443.63 1812
3444.18 1797
3444.73 1913
3445.29 1852
3445.84 1888
3446.39 1731
3446.95 1741
3447.50 1811
3448.06 1871
3448.61 1822
3449.16 1662
3449.72 1780
3450.27 1790
3450.82 1786
3451.38 1808
3451.93 1729
3452.49 1659
3453.04 1637
3453.59 1767
3454.15 1656
3454.70 1559
3455.26 1641
3455.81 1700
3456.36 1768
3456.92 1737
3457.47 1746
3458.03 1789
3458.58 1755
3459.14 1775
3459.69 1828
3460.25 1691
3460.80 1749
3461.36 1777
3461.91 1847
3462.46 1926
3463.02 1884
3463.57 1710
3464.13 1730
3464.68 1864
3465.24 1830
3465.79 1764
3466.35 1849
3466.90 1924
3467.46 1843
3468.02 1888
3468.57 1866
3469.13 2069
3469.68 1989
3470.24 1994
3470.79 2018
3471.35 2112
3471.90 2076
3472.46 2165
3473.01 2120
3473.57 1952
3474.13 2022
3474.68 2041
3475.24 1830
3475.79 2037
3476.35 2158
3476.90 2127
3477.46 2083
3478.02 2014
3478.57 1931
3479.13 1988
3479.68 2003
3480.24 1970
3480.80 2124
3481.35 2132
3481.91 2116
3482.47 2266
3483.02 2156
3483.58 2069
3484.14 2145
3484.69 2170
3485.25 2201
3485.81 2364
3486.36 2327
3486.92 2361
3487.48 2504
3488.03 2836
3488.59 3036
3489.15 3297
3489.70 3940
3490.26 4430
3490.82 4643
3491.37 4924
3491.93 5328
3492.49 5620
3493.05 5764
3493.60 5790
3494.16 5688
3494.72 5272
3495.27 5154
3495.83 4481
3496.39 3773
3496.95 3491
3497.50 3404
3498.06 3385
3498.62 3193
3499.18 3111
3499.74 3374
3500.29 3192
3500.85 3348
3501.41 3765
3501.97 3759
3502.52 3922
3503.08 4001
3503.64 4309
3504.20 4157
3504.76 4311
3505.32 4608
3505.87 4391
3506.43 4620
3506.99 4309
3507.55 4304
3508.11 4111
3508.67 3620
3509.22 3201
3509.78 3117
3510.34 2801
3510.90 2623
3511.46 2586
3512.02 2593
3512.58 2553
3513.13 2323
3513.69 2205
3514.25 2206
3514.81 2059
3515.37 2049
3515.93 2105
3516.49 2012
3517.05 1968
3517.61 1924
3518.17 2023
3518.73 2098
3519.28 2189
3519.84 2234
3520.40 2076
3520.96 2141
3521.52 2280
3522.08 2278
3522.64 2214
3523.20 2253
3523.76 1956
3524.32 2000
3524.88 2041
3525.44 2054
3526.00 2176
3526.56 2032
3527.12 1983
3527.68 1962
3528.24 1808
3528.80 1851
3529.36 1919
3529.92 1860
3530.48 1987
3531.04 2025
3531.60 2001
3532.16 2152
3532.72 2083
3533.28 2187
3533.84 1971
3534.40 2011
3534.96 2145
3535.52 2234
3536.08 2342
3536.65 2354
3537.21 2305
3537.77 2202
3538.33 2135
3538.89 2215
3539.45 2271
3540.01 2112
3540.57 2121
3541.13 2202
3541.69 2218
3542.25 2105
3542.82 1975
3543.38 2002
3543.94 2090
3544.50 2013
3545.06 2099
3545.62 1985
3546.18 1884
3546.75 1931
3547.31 1999
3547.87 1852
3548.43 1906
3548.99 1935
3549.55 1889
3550.12 1782
3550.68 1766
3551.24 1727
3551.80 1682
3552.36 1769
3552.92 1701
3553.49 1663
3554.05 1586
3554.61 1671
3555.17 1684
3555.74 1681
3556.30 1779
3556.86 1736
3557.42 1757
3557.98 1722
3558.55 1688
3559.11 1760
3559.67 1758
3560.23 1762
3560.80 1709
3561.36 1751
3561.92 1775
3562.49 1853
3563.05 1982
3563.61 1929
3564.17 1936
3564.74 1872
3565.30 1725
3565.86 1858
3566.43 1826
3566.99 1875
3567.55 1711
3568.11 1637
3568.68 1646
3569.24 1775
3569.80 1693
3570.37 1684
3570.93 1733
3571.49 1659
3572.06 1695
3572.62 1706
3573.19 1698
3573.75 1663
3574.31 1712
3574.88 1832
3575.44 1781
3576.00 1821
3576.57 1723
3577.13 1688
3577.70 1636
3578.26 1848
3578.82 1880
3579.39 1899
3579.95 1846
3580.52 1810
3581.08 1885
3581.64 1748
3582.21 1842
3582.77 1853
3583.34 1797
3583.90 1757
3584.47 1752
3585.03 1810
3585.60 1826
3586.16 1773
3586.72 1840
3587.29 1744
3587.85 1680
3588.42 1716
3588.98 1731
3589.55 1721
3590.11 1782
3590.68 1767
3591.24 1844
3591.81 1638
3592.37 1755
3592.94 1656
3593.50 1654
3594.07 1729
3594.63 1816
3595.20 1814
3595.77 1864
3596.33 1769
3596.90 1866
3597.46 1910
3598.03 1847
3598.59 1835
3599.16 1771
3599.72 1859
3600.29 1967
3600.86 1840
3601.42 1801
3601.99 1788
3602.55 1693
3603.12 1677
3603.69 1666
3604.25 1568
3604.82 1562
3605.38 1563
3605.95 1590
3606.52 1681
3607.08 1568
3607.65 1578
3608.21 1527
3608.78 1444
3609.35 1512
3609.91 1593
3610.48 1550
3611.05 1590
3611.61 1500
3612.18 1532
3612.75 1657
3613.31 1646
3613.88 1756
3614.45 1910
3615.01 2056
3615.58 2131
3616.15 2069
3616.72 2193
3617.28 2406
3617.85 2402
3618.42 2518
3618.98 2680
3619.55 2734
3620.12 2502
3620.69 2516
3621.25 2424
3621.82 2351
3622.39 2206
3622.96 2024
3623.52 1950
3624.09 1951
3624.66 1727
3625.23 1692
3625.79 1686
3626.36 1667
3626.93 1676
3627.50 1563
3628.06 1552
3628.63 1751
3629.20 1773
3629.77 1717
3630.34 1675
3630.91 1800
3631.47 1741
3632.04 1734
3632.61 1692
3633.18 1762
3633.75 1813
3634.31 1799
3634.88 1815
3635.45 1736
3636.02 1870
3636.59 1868
3637.16 1778
3637.73 1711
3638.29 1773
3638.86 1909
3639.43 1945
3640.00 2015
3640.57 2007
3641.14 2152
3641.71 2137
3642.28 2275
3642.85 2265
3643.42 2210
3643.98 2068
3644.55 1979
3645.12 2014
3645.69 1972
3646.26 1953
3646.83 1735
3647.40 1828
3647.97 2016
3648.54 1841
3649.11 1852
3649.68 1796
3650.25 1901
3650.82 1952
3651.39 1889
3651.96 1875
3652.53 2026
3653.10 2131
3653.67 1982
3654.24 1960
3654.81 1943
3655.38 1803
3655.95 1833
3656.52 1895
3657.09 2004
3657.66 1947
3658.23 1914
3658.80 1697
3659.37 1799
3659.94 1797
3660.51 1865
3661.08 1741
3661.65 1681
3662.22 1833
3662.79 1769
3663.36 1788
3663.93 1768
3664.50 1650
3665.07 1825
3665.64 1692
3666.22 1718
3666.79 1880
3667.36 1949
3667.93 1855
3668.50 1732
3669.07 1537
3669.64 1606
3670.21 1729
3670.78 1698
3671.36 1680
3671.93 1675
3672.50 1595
3673.07 1711
3673.64 1837
3674.21 1875
3674.78 1735
3675.36 1653
3675.93 1761
3676.50 1719
3677.07 1784
3677.64 1804
3678.21 1913
3678.79 1826
3679.36 1801
3679.93 1642
3680.50 1669
3681.07 1640
3681.65 1725
3682.22 1733
3682.79 1727
3683.36 1528
3683.94 1634
3684.51 1663
3685.08 1712
3685.65 1648
3686.23 1687
3686.80 1673
3687.37 1584
3687.94 1640
3688.52 1821
3689.09 1867
3689.66 1848
3690.23 1838
3690.81 1791
3691.38 1733
3691.95 1770
3692.52 1838
3693.10 1614
3693.67 1674
3694.24 1695
3694.82 1762
3695.39 1757
3695.96 1633
3696.54 1613
3697.11 1688
3697.68 1677
3698.26 1596
3698.83 1583
3699.40 1612
3699.98 1674
3700.55 1672
3701.12 1675
3701.70 1709
3702.27 1632
3702.85 1684
3703.42 1703
3703.99 1735
3704.57 1682
3705.14 1657
3705.71 1860
3706.29 1709
3706.86 1736
3707.44 1695
3708.01 1688
3708.59 1772
3709.16 1791
3709.73 1679
3710.31 1797
3710.88 1943
3711.46 1776
3712.03 1775
3712.61 1776
3713.18 1778
3713.75 1659
3714.33 1732
3714.90 1919
3715.48 1835
3716.05 1812
3716.63 1763
3717.20 1857
3717.78 1653
3718.35 1655
3718.93 1701
3719.50 1861
3720.08 1831
3720.65 1615
3721.23 1620
3721.80 1662
3722.38 1522
3722.95 1678
3723.53 1639
3724.11 1573
3724.68 1551
3725.26 1497
3725.83 1722
3726.41 1665
3726.98 1623
3727.56 1575
3728.13 1632
3728.71 1715
3729.29 1662
3729.86 1700
3730.44 1733
3731.01 2009
3731.59 1867
3732.17 1930
3732.74 1840
3733.32 1847
3733.89 2022
3734.47 2035
3735.05 1954
3735.62 1875
3736.20 1938
3736.77 1655
3737.35 1616
3737.93 1597
3738.50 1695
3739.08 1727
3739.66 1497
3740.23 1427
3740.81 1531
3741.39 1631
3741.96 1826
3742.54 1695
3743.12 1566
3743.69 1655
3744.27 1576
3744.85 1588
3745.43 1585
3746.00 1608
3746.58 1735
3747.16 1615
3747.73 1528
3748.31 1431
3748.89 1613
3749.47 1713
3750.04 1619
3750.62 1570
3751.20 1604
3751.78 1665
3752.35 1647
3752.93 1660
3753.51 1583
3754.09 1696
3754.66 1691
3755.24 1700
3755.82 1490
3756.40 1505
3756.98 1424
3757.55 1622
3758.13 1647
3758.71 1495
3759.29 1564
3759.87 1592
3760.44 1646
3761.02 1597
3761.60 1634
3762.18 1655
3762.76 1621
3763.34 1662
3763.91 1634
3764.49 1668
3765.07 1567
3765.65 1516
3766.23 1588
3766.81 1649
3767.39 1596
3767.96 1528
3768.54 1621
3769.12 1677
3769.70 1653
3770.28 1716
3770.86 1631
3771.44 1703
3772.02 1604
3772.60 1665
3773.18 1658
3773.76 1645
3774.33 1593
3774.91 1591
3775.49 1529
3776.07 1604
3776.65 1628
3777.23 1667
3777.81 1561
3778.39 1647
3778.97 1610
3779.55 1605
3780.13 1570
3780.71 1488
3781.29 1413
3781.87 1427
3782.45 1515
3783.03 1514
3783.61 1480
3784.19 1469
3784.77 1574
3785.35 1571
3785.93 1532
3786.51 1453
3787.09 1677
3787.67 1619
3788.25 1399
3788.83 1648
3789.41 1621
3789.99 1532
3790.57 1447
3791.15 1574
3791.73 1642
3792.31 1494
3792.89 1554
3793.48 1559
3794.06 1570
3794.64 1734
3795.22 1619
3795.80 1627
3796.38 1848
3796.96 1817
3797.54 1879
3798.12 1924
3798.70 2010
3799.28 1993
3799.87 2009
3800.45 2049
3801.03 2172
3801.61 2174
3802.19 2211
3802.77 2084
3803.35 2168
3803.94 2055
3804.52 2035
3805.10 1964
3805.68 2185
3806.26 2068
3806.84 2069
3807.43 2207
3808.01 2151
3808.59 2200
3809.17 2265
3809.75 2110
3810.34 2218
3810.92 2327
3811.50 2204
3812.08 2360
3812.66 2434
3813.25 2395
3813.83 2400
3814.41 2504
3814.99 2858
3815.58 2779
3816.16 2492
3816.74 2392
3817.32 2322
3817.91 2322
3818.49 2295
3819.07 2078
3819.65 2077
3820.24 1905
3820.82 1912
3821.40 1780
3821.99 1732
3822.57 1706
3823.15 1770
3823.73 1842
3824.32 1664
3824.90 1652
3825.48 1849
3826.07 1742
3826.65 1713
3827.23 1751
3827.82 1771
3828.40 1809
3828.98 1665
3829.57 1783
3830.15 1750
3830.73 1640
3831.32 1736
3831.90 1817
3832.49 1594
3833.07 1635
3833.65 1756
3834.24 1721
3834.82 1706
3835.41 1579
3835.99 1634
3836.57 1592
3837.16 1696
3837.74 1526
3838.33 1670
3838.91 1594
3839.49 1557
3840.08 1362
3840.66 1440
3841.25 1549
3841.83 1645
3842.42 1546
3843.00 1544
3843.58 1572
3844.17 1580
3844.75 1566
3845.34 1466
3845.92 1454
3846.51 1500
3847.09 1621
3847.68 1652
3848.26 1593
3848.85 1555
3849.43 1461
3850.02 1452
3850.60 1589
3851.19 1588
3851.77 1698
3852.36 1604
3852.94 1494
3853.53 1503
3854.11 1527
3854.70 1528
3855.29 1496
3855.87 1544
3856.46 1513
3857.04 1443
3857.63 1498
3858.21 1496
3858.80 1546
3859.39 1754
3859.97 1686
3860.56 1827
3861.14 1682
3861.73 1844
3862.31 1872
3862.90 1814
3863.49 1898
3864.07 1967
3864.66 1997
3865.25 1992
3865.83 1999
3866.42 1956
3867.00 2113
3867.59 2006
3868.18 1947
3868.76 2086
3869.35 1904
3869.94 1944
3870.52 1868
3871.11 1753
3871.70 1678
3872.28 1601
3872.87 1590
3873.46 1592
3874.04 1710
3874.63 1602
3875.22 1525
3875.80 1595
3876.39 1714
3876.98 1624
3877.57 1626
3878.15 1680
3878.74 1732
3879.33 1635
3879.92 1614
3880.50 1605
3881.09 1687
3881.68 1558
3882.26 1479
3882.85 1441
3883.44 1577
3884.03 1578
3884.62 1545
3885.20 1450
3885.79 1490
3886.38 1582
3886.97 1756
3887.55 1660
3888.14 1634
3888.73 1742
3889.32 1727
3889.91 1873
3890.49 1850
3891.08 1841
3891.67 2008
3892.26 1842
3892.85 1842
3893.44 1901
3894.02 1735
3894.61 1875
3895.20 1850
3895.79 1709
3896.38 1614
3896.97 1677
3897.56 1786
3898.14 1644
3898.73 1498
3899.32 1462
3899.91 1571
3900.50 1638
3901.09 1705
3901.68 1635
3902.27 1593
3902.86 1553
3903.44 1429
3904.03 1544
3904.62 1539
3905.21 1540
3905.80 1575
3906.39 1576
3906.98 1496
3907.57 1512
3908.16 1493
3908.75 1598
3909.34 1441
3909.93 1447
3910.52 1491
3911.11 1436
3911.70 1442
3912.29 1494
3912.88 1468
3913.47 1503
3914.06 1498
3914.65 1581
3915.24 1477
3915.83 1480
3916.42 1601
3917.01 1558
3917.60 1392
3918.19 1450
3918.78 1566
3919.37 1559
3919.96 1499
3920.55 1510
3921.14 1582
3921.73 1642
3922.32 1566
3922.91 1462
3923.50 1549
3924.09 1448
3924.68 1429
3925.27 1353
3925.86 1338
3926.45 1393
3927.05 1507
3927.64 1493
3928.23 1354
3928.82 1359
3929.41 1398
3930.00 1539
3930.59 1567
3931.18 1557
3931.77 1533
3932.37 1468
3932.96 1427
3933.55 1395
3934.14 1377
3934.73 1330
3935.32 1367
3935.91 1375
3936.51 1456
3937.10 1513
3937.69 1525
3938.28 1374
3938.87 1511
3939.46 1612
3940.06 1693
3940.65 1822
3941.24 1796
3941.83 1807
3942.42 1705
3943.02 1852
3943.61 1888
3944.20 1881
3944.79 1872
3945.39 1801
3945.98 1829
3946.57 1725
3947.16 1645
3947.76 1672
3948.35 1630
3948.94 1477
3949.53 1482
3950.13 1387
3950.72 1331
3951.31 1459
3951.90 1475
3952.50 1516
3953.09 1555
3953.68 1559
3954.28 1620
3954.87 1530
3955.46 1478
3956.05 1514
3956.65 1530
3957.24 1583
3957.83 1723
3958.43 1622
3959.02 1612
3959.61 1609
3960.21 1729
3960.80 1678
3961.39 1686
3961.99 1666
3962.58 1667
3963.17 1685
3963.77 1634
3964.36 1666
3964.96 1497
3965.55 1625
3966.14 1644
3966.74 1796
3967.33 1716
3967.93 1682
3968.52 1676
3969.11 1550
3969.71 1608
3970.30 1720
3970.90 1611
3971.49 1455
3972.08 1501
3972.68 1465
3973.27 1653
3973.87 1541
3974.46 1601
3975.06 1585
3975.65 1611
3976.25 1633
3976.84 1589
3977.43 1783
3978.03 1614
3978.62 1593
3979.22 1655
3979.81 1585
3980.41 1589
3981.00 1547
3981.60 1619
3982.19 1636
3982.79 1601
3983.38 1530
3983.98 1474
3984.57 1499
3985.17 1615
3985.76 1505
3986.36 1502
3986.96 1514
3987.55 1541
3988.15 1593
3988.74 1516
3989.34 1593
3989.93 1481
3990.53 1501
3991.12 1483
3991.72 1587
3992.32 1608
3992.91 1521
3993.51 1512
3994.10 1610
3994.70 1700
3995.30 1769
3995.89 1864
3996.49 1821
3997.08 1802
3997.68 1789
3998.28 1826
3998.87 1754
3999.47 1717
4000.07 1697
4000.66 1645
4001.26 1667
4001.85 1637
4002.45 1670
4003.05 1708
4003.64 1726
4004.24 1640
4004.84 1597
4005.43 1636
4006.03 1795
4006.63 1734
4007.23 1692
4007.82 1828
4008.42 1801
4009.02 1676
4009.61 1744
4010.21 1595
4010.81 1567
4011.41 1574
4012.00 1676
4012.60 1674
4013.20 1777
4013.79 1695
4014.39 1569
4014.99 1714
4015.59 1640
4016.18 1684
4016.78 1676
4017.38 1782
4017.98 1822
4018.58 1845
4019.17 1842
4019.77 1726
4020.37 1725
4020.97 1750
4021.56 1780
4022.16 1759
4022.76 1699
4023.36 1674
4023.96 1822
4024.56 1921
4025.15 1760
4025.75 1918
4026.35 1975
4026.95 2065
4027.55 2292
4028.15 2256
4028.74 2133
4029.34 2249
4029.94 2301
4030.54 2167
4031.14 2168
4031.74 2278
4032.34 2314
4032.93 2050
4033.53 1836
4034.13 1778
4034.73 1853
4035.33 1775
4035.93 1644
4036.53 1648
4037.13 1628
4037.73 1612
4038.33 1622
4038.93 1509
4039.52 1456
4040.12 1512
4040.72 1526
4041.32 1529
4041.92 1465
4042.52 1410
4043.12 1373
4043.72 1455
4044.32 1432
4044.92 1405
4045.52 1517
4046.12 1458
4046.72 1472
4047.32 1616
4047.92 1490
4048.52 1444
4049.12 1518
4049.72 1601
4050.32 1546
4050.92 1594
4051.52 1575
4052.12 1566
4052.72 1609
4053.32 1621
4053.92 1563
4054.52 1689
4055.12 1642
4055.72 1664
4056.32 1542
4056.92 1512
4057.52 1709
4058.13 1670
4058.73 1601
4059.33 1621
4059.93 1569
4060.53 1582
4061.13 1497
4061.73 1514
4062.33 1526
4062.93 1511
4063.53 1576
4064.14 1444
4064.74 1467
4065.34 1542
4065.94 1508
4066.54 1526
4067.14 1583
4067.74 1388
4068.34 1348
4068.95 1467
4069.55 1591
4070.15 1431
4070.75 1413
4071.35 1370
4071.95 1361
4072.56 1301
4073.16 1456
4073.76 1338
4074.36 1390
4074.96 1447
4075.57 1447
4076.17 1504
4076.77 1445
4077.37 1493
4077.97 1434
4078.58 1530
4079.18 1477
4079.78 1525
4080.38 1484
4080.99 1457
4081.59 1324
4082.19 1305
4082.79 1440
4083.40 1510
4084.00 1437
4084.60 1451
4085.20 1320
4085.81 1354
4086.41 1442
4087.01 1494
4087.61 1441
4088.22 1492
4088.82 1472
4089.42 1582
4090.03 1508
4090.63 1426
4091.23 1392
4091.84 1373
4092.44 1379
4093.04 1450
4093.65 1490
4094.25 1472
4094.85 1579
4095.46 1576
4096.06 1573
4096.66 1503
4097.27 1380
4097.87 1291
4098.47 1456
4099.08 1385
4099.68 1318
4100.29 1359
4100.89 1482
4101.49 1533
4102.10 1481
4102.70 1461
4103.30 1362
4103.91 1378
4104.51 1434
4105.12 1417
4105.72 1532
4106.33 1483
4106.93 1456
4107.53 1422
4108.14 1520
4108.74 1438
4109.35 1421
4109.95 1449
4110.56 1426
4111.16 1413
4111.77 1450
4112.37 1455
4112.98 1469
4113.58 1350
4114.19 1418
4114.79 1401
4115.40 1377
4116.00 1458
4116.61 1439
4117.21 1424
4117.82 1435
4118.42 1353
4119.03 1383
4119.63 1361
4120.24 1309
4120.84 1329
4121.45 1279
4122.05 1338
4122.66 1361
4123.26 1381
4123.87 1436
4124.47 1436
4125.08 1297
4125.69 1421
4126.29 1411
4126.90 1383
4127.50 1448
4128.11 1471
4128.71 1473
4129.32 1381
4129.93 1399
4130.53 1435
4131.14 1557
4131.74 1438
4132.35 1425
4132.96 1480
4133.56 1504
4134.17 1458
4134.78 1525
4135.38 1647
4135.99 1681
4136.60 1610
4137.20 1581
4137.81 1614
4138.42 1702
4139.02 1657
4139.63 1780
4140.24 1707
4140.84 1825
4141.45 1698
4142.06 1736
4142.66 1701
4143.27 1819
4143.88 1706
4144.48 1759
4145.09 1631
4145.70 1613
4146.31 1777
4146.91 1630
4147.52 1601
4148.13 1561
4148.73 1549
4149.34 1542
4149.95 1441
4150.56 1358
4151.16 1473
4151.77 1452
4152.38 1487
4152.99 1432
4153.60 1378
4154.20 1409
4154.81 1419
4155.42 1477
4156.03 1440
4156.63 1486
4157.24 1541
4157.85 1642
4158.46 1667
4159.07 1580
4159.68 1672
4160.28 1722
4160.89 1589
4161.50 1536
4162.11 1516
4162.72 1446
4163.33 1404
4163.93 1378
4164.54 1324
4165.15 1567
4165.76 1560
4166.37 1593
4166.98 1593
4167.59 1519
4168.19 1472
4168.80 1586
4169.41 1563
4170.02 1462
4170.63 1498
4171.24 1565
4171.85 1481
4172.46 1530
4173.07 1497
4173.68 1557
4174.29 1571
4174.89 1517
4175.50 1562
4176.11 1566
4176.72 1608
4177.33 1554
4177.94 1620
4178.55 1583
4179.16 1613
4179.77 1602
4180.38 1574
4180.99 1589
4181.60 1499
4182.21 1515
4182.82 1517
4183.43 1428
4184.04 1479
4184.65 1503
4185.26 1526
4185.87 1471
4186.48 1472
4187.09 1497
4187.70 1515
4188.31 1427
4188.92 1484
4189.53 1471
4190.14 1467
4190.75 1534
4191.36 1505
4191.97 1498
4192.58 1441
4193.19 1607
4193.80 1661
4194.42 1561
4195.03 1545
4195.64 1676
4196.25 1598
4196.86 1558
4197.47 1589
4198.08 1702
4198.69 1682
4199.30 1541
4199.91 1514
4200.53 1437
4201.14 1472
4201.75 1548
4202.36 1544
4202.97 1524
4203.58 1459
4204.19 1468
4204.80 1457
4205.42 1360
4206.03 1388
4206.64 1357
4207.25 1376
4207.86 1463
4208.47 1454
4209.09 1432
4209.70 1527
4210.31 1423
4210.92 1356
4211.53 1409
4212.15 1494
4212.76 1387
4213.37 1516
4213.98 1563
4214.59 1549
4215.21 1580
4215.82 1548
4216.43 1514
4217.04 1633
4217.66 1740
4218.27 1829
4218.88 1740
4219.49 1948
4220.11 1964
4220.72 2043
4221.33 2108
4221.94 1980
4222.56 2102
4223.17 2019
4223.78 1884
4224.40 1900
4225.01 2006
4225.62 2050
4226.23 1824
4226.85 1735
4227.46 1992
4228.07 2085
4228.69 1906
4229.30 2073
4229.91 2135
4230.53 2033
4231.14 2153
4231.75 2198
4232.37 2356
4232.98 2479
4233.59 2480
4234.21 2640
4234.82 2716
4235.44 2719
4236.05 2647
4236.66 2559
4237.28 2480
4237.89 2328
4238.50 2061
4239.12 2089
4239.73 2033
4240.35 1828
4240.96 1730
4241.58 1648
4242.19 1811
4242.80 1853
4243.42 1561
4244.03 1599
4244.65 1646
4245.26 1693
4245.88 1759
4246.49 1723
4247.10 1796
4247.72 1826
4248.33 1732
4248.95 1692
4249.56 1568
4250.18 1628
4250.79 1712
4251.41 1713
4252.02 1748
4252.64 1656
4253.25 1551
4253.87 1595
4254.48 1624
4255.10 1568
4255.71 1572
4256.33 1616
4256.94 1653
4257.56 1541
4258.17 1617
4258.79 1571
4259.41 1570
4260.02 1607
4260.64 1499
4261.25 1633
4261.87 1737
4262.48 1629
4263.10 1524
4263.71 1566
4264.33 1550
4264.95 1617
4265.56 1757
4266.18 1726
4266.79 1712
4267.41 1754
4268.03 1727
4268.64 1698
4269.26 1680
4269.87 1725
4270.49 1683
4271.11 1678
4271.72 1648
4272.34 1721
4272.96 1695
4273.57 1715
4274.19 1774
4274.81 1707
4275.42 1708
4276.04 1908
4276.66 1954
4277.27 1894
4277.89 2000
4278.51 1888
4279.12 1783
4279.74 1899
4280.36 1703
4280.97 1731
4281.59 1671
4282.21 1581
4282.83 1485
4283.44 1490
4284.06 1591
4284.68 1480
4285.29 1547
4285.91 1551
4286.53 1586
4287.15 1568
4287.76 1496
4288.38 1463
4289.00 1461
4289.62 1436
4290.23 1482
4290.85 1551
4291.47 1668
4292.09 1601
4292.71 1640
4293.32 1599
4293.94 1677
4294.56 1512
4295.18 1528
4295.80 1468
4296.41 1544
4297.03 1480
4297.65 1468
4298.27 1485
4298.89 1499
4299.50 1612
4300.12 1660
4300.74 1560
4301.36 1510
4301.98 1622
4302.60 1561
4303.22 1496
4303.83 1510
4304.45 1499
4305.07 1509
4305.69 1480
4306.31 1526
4306.93 1474
4307.55 1451
4308.17 1442
4308.79 1488
4309.40 1581
4310.02 1529
4310.64 1525
4311.26 1530
4311.88 1508
4312.50 1454
4313.12 1358
4313.74 1375
4314.36 1282
4314.98 1383
4315.60 1407
4316.22 1358
4316.84 1401
4317.46 1336
4318.08 1342
4318.70 1409
4319.32 1274
4319.94 1348
4320.56 1340
4321.18 1293
4321.80 1288
4322.42 1356
4323.04 1500
4323.66 1483
4324.28 1493
4324.90 1379
4325.52 1344
4326.14 1470
4326.76 1468
4327.38 1392
4328.00 1377
4328.62 1452
4329.24 1510
4329.86 1500
4330.48 1428
4331.10 1494
4331.72 1447
4332.34 1596
4332.96 1435
4333.58 1431
4334.20 1556
4334.82 1679
4335.45 1654
4336.07 1666
4336.69 1635
4337.31 1579
4337.93 1737
4338.55 1707
4339.17 1655
4339.79 1638
4340.41 1741
4341.04 1713
4341.66 1680
4342.28 1672
4342.90 1677
4343.52 1800
4344.14 1896
4344.76 2043
4345.39 2099
4346.01 2125
4346.63 2209
4347.25 2458
4347.87 2347
4348.50 2435
4349.12 2449
4349.74 2269
4350.36 2067
4350.98 1944
4351.61 1795
4352.23 1718
4352.85 1665
4353.47 1569
4354.09 1519
4354.72 1508
4355.34 1594
4355.96 1453
4356.58 1434
4357.21 1482
4357.83 1624
4358.45 1512
4359.07 1406
4359.70 1531
4360.32 1495
4360.94 1494
4361.56 1543
4362.19 1541
4362.81 1534
4363.43 1532
4364.06 1415
4364.68 1339
4365.30 1338
4365.93 1420
4366.55 1395
4367.17 1527
4367.80 1412
4368.42 1289
4369.04 1280
4369.67 1353
4370.29 1324
4370.91 1303
4371.54 1256
4372.16 1320
4372.78 1357
4373.41 1385
4374.03 1299
4374.65 1348
4375.28 1362
4375.90 1293
4376.53 1454
4377.15 1333
4377.77 1410
4378.40 1505
4379.02 1532
4379.65 1544
4380.27 1465
4380.89 1474
4381.52 1475
4382.14 1435
4382.77 1669
4383.39 1440
4384.02 1479
4384.64 1350
4385.26 1425
4385.89 1494
4386.51 1387
4387.14 1331
4387.76 1373
4388.39 1358
4389.01 1363
4389.64 1254
4390.26 1365
4390.89 1355
4391.51 1343
4392.14 1290
4392.76 1344
4393.39 1295
4394.01 1267
4394.64 1262
4395.26 1266
4395.89 1183
4396.51 1279
4397.14 1201
4397.76 1217
4398.39 1325
4399.01 1354
4399.64 1404
4400.27 1429
4400.89 1422
4401.52 1310
4402.14 1319
4402.77 1301
4403.39 1331
4404.02 1401
4404.65 1262
4405.27 1293
4405.90 1401
4406.52 1442
4407.15 1365
4407.78 1453
4408.40 1332
4409.03 1369
4409.65 1392
4410.28 1265
4410.91 1230
4411.53 1357
4412.16 1326
4412.79 1333
4413.41 1319
4414.04 1323
4414.67 1328
4415.29 1257
4415.92 1217
4416.55 1307
4417.17 1326
4417.80 1374
4418.43 1332
4419.05 1403
4419.68 1329
4420.31 1321
4420.93 1287
4421.56 1236
4422.19 1284
4422.82 1313
4423.44 1311
4424.07 1354
4424.70 1181
4425.32 1231
4425.95 1259
4426.58 1267
4427.21 1242
4427.83 1269
4428.46 1279
4429.09 1316
4429.72 1340
4430.35 1418
4430.97 1384
4431.60 1277
4432.23 1269
4432.86 1292
4433.48 1275
4434.11 1260
4434.74 1322
4435.37 1267
4436.00 1294
4436.62 1422
4437.25 1311
4437.88 1376
4438.51 1336
4439.14 1266
4439.77 1288
4440.39 1194
4441.02 1231
4441.65 1203
4442.28 1321
4442.91 1329
4443.54 1289
4444.17 1361
4444.79 1333
4445.42 1235
4446.05 1384
4446.68 1242
4447.31 1218
4447.94 1334
4448.57 1353
4449.20 1349
4449.83 1289
4450.46 1358
4451.08 1324
4451.71 1361
4452.34 1387
4452.97 1484
4453.60 1359
4454.23 1308
4454.86 1419
4455.49 1319
4456.12 1269
4456.75 1377
4457.38 1278
4458.01 1429
4458.64 1389
4459.27 1398
4459.90 1352
4460.53 1314
4461.16 1195
4461.79 1264
4462.42 1130
4463.05 1091
4463.68 1218
4464.31 1228
4464.94 1286
4465.57 1296
4466.20 1304
4466.83 1277
4467.46 1188
4468.09 1264
4468.72 1229
4469.35 1204
4469.98 1198
4470.61 1198
4471.24 1228
4471.87 1286
4472.50 1303
4473.13 1381
4473.76 1207
4474.40 1218
4475.03 1144
4475.66 1181
4476.29 1232
4476.92 1311
4477.55 1218
4478.18 1249
4478.81 1201
4479.44 1278
4480.07 1297
4480.71 1221
4481.34 1370
4481.97 1407
4482.60 1267
4483.23 1223
4483.86 1295
4484.49 1299
4485.13 1191
4485.76 1239
4486.39 1341
4487.02 1377
4487.65 1276
4488.28 1333
4488.92 1300
4489.55 1330
4490.18 1297
4490.81 1128
4491.44 1239
4492.08 1263
4492.71 1255
4493.34 1278
4493.97 1189
4494.61 1271
4495.24 1221
4495.87 1355
4496.50 1325
4497.13 1360
4497.77 1355
4498.40 1482
4499.03 1641
4499.67 1484
4500.30 1603
4500.93 1663
4501.56 1812
4502.20 1902
4502.83 1868
4503.46 1845
4504.09 1904
4504.73 1875
4505.36 1745
4505.99 1785
4506.63 1710
4507.26 1554
4507.89 1521
4508.53 1466
4509.16 1419
4509.79 1483
4510.43 1426
4511.06 1395
4511.69 1414
4512.33 1372
4512.96 1389
4513.59 1422
4514.23 1443
4514.86 1317
4515.49 1344
4516.13 1275
4516.76 1263
4517.40 1310
4518.03 1216
4518.66 1222
4519.30 1206
4519.93 1226
4520.57 1179
4521.20 1290
4521.83 1317
4522.47 1262
4523.10 1316
4523.74 1297
4524.37 1368
4525.01 1332
4525.64 1343
4526.27 1380
4526.91 1407
4527.54 1428
4528.18 1511
4528.81 1503
4529.45 1499
4530.08 1530
4530.72 1639
4531.35 1603
4531.99 1589
4532.62 1710
4533.26 1818
4533.89 1721
4534.53 1628
4535.16 1632
4535.80 1597
4536.43 1500
4537.07 1493
4537.70 1471
4538.34 1453
4538.97 1376
4539.61 1431
4540.24 1387
4540.88 1379
4541.52 1252
4542.15 1375
4542.79 1420
4543.42 1347
4544.06 1228
4544.69 1173
4545.33 1271
4545.97 1344
4546.60 1198
4547.24 1185
4547.87 1245
4548.51 1283
4549.15 1197
4549.78 1209
4550.42 1222
4551.05 1198
4551.69 1224
4552.33 1352
4552.96 1343
4553.60 1185
4554.24 1173
4554.87 1166
4555.51 1234
4556.15 1200
4556.78 1150
4557.42 1300
4558.06 1169
4558.69 1187
4559.33 1168
4559.97 1208
4560.60 1161
4561.24 1191
4561.88 1248
4562.51 1312
4563.15 1072
4563.79 1132
4564.43 1190
4565.06 1204
4565.70 1148
4566.34 1162
4566.97 1221
4567.61 1272
4568.25 1207
4568.89 1228
4569.52 1198
4570.16 1272
4570.80 1303
4571.44 1245
4572.07 1252
4572.71 1152
4573.35 1173
4573.99 1273
4574.63 1302
4575.26 1129
4575.90 1275
4576.54 1276
4577.18 1279
4577.82 1183
4578.45 1247
4579.09 1241
4579.73 1270
4580.37 1284
4581.01 1190
4581.65 1161
4582.28 1140
4582.92 1142
4583.56 1132
4584.20 1215
4584.84 1306
4585.48 1367
4586.12 1284
4586.75 1299
4587.39 1141
4588.03 1326
4588.67 1276
4589.31 1411
4589.95 1459
4590.59 1329
4591.23 1441
4591.87 1496
4592.50 1477
4593.14 1441
4593.78 1460
4594.42 1504
4595.06 1579
4595.70 1332
4596.34 1371
4596.98 1317
4597.62 1243
4598.26 1174
4598.90 1303
4599.54 1334
4600.18 1360
4600.82 1300
4601.46 1310
4602.10 1332
4602.74 1211
4603.38 1174
4604.02 1260
4604.66 1236
4605.30 1291
4605.94 1298
4606.58 1165
4607.22 1193
4607.86 1276
4608.50 1256
4609.14 1268
4609.78 1280
4610.42 1263
4611.06 1297
4611.70 1269
4612.34 1292
4612.98 1292
4613.62 1212
4614.26 1234
4614.90 1191
4615.54 1254
4616.18 1221
4616.82 1265
4617.47 1251
4618.11 1268
4618.75 1281
4619.39 1259
4620.03 1236
4620.67 1237
4621.31 1155
4621.95 1233
4622.59 1181
4623.23 1192
4623.88 1213
4624.52 1214
4625.16 1131
4625.80 1059
4626.44 1165
4627.08 1179
4627.72 1219
4628.37 1174
4629.01 1139
4629.65 1206
4630.29 1217
4630.93 1270
4631.58 1317
4632.22 1238
4632.86 1332
4633.50 1379
4634.14 1248
4634.79 1304
4635.43 1327
4636.07 1286
4636.71 1218
4637.35 1201
4638.00 1202
4638.64 1219
4639.28 1162
4639.92 1232
4640.57 1134
4641.21 1249
4641.85 1311
4642.49 1189
4643.14 1269
4643.78 1234
4644.42 1177
4645.06 1205
4645.71 1240
4646.35 1148
4646.99 1273
4647.64 1329
4648.28 1246
4648.92 1231
4649.56 1295
4650.21 1248
4650.85 1367
4651.49 1314
4652.14 1302
4652.78 1475
4653.42 1356
4654.07 1411
4654.71 1370
4655.35 1269
4656.00 1303
4656.64 1283
4657.29 1267
4657.93 1279
4658.57 1249
4659.22 1213
4659.86 1282
4660.50 1232
4661.15 1132
4661.79 1085
4662.44 1109
4663.08 1268
4663.72 1192
4664.37 1111
4665.01 1148
4665.66 1142
4666.30 1234
4666.95 1134
4667.59 1131
4668.23 1005
4668.88 1002
4669.52 1054
4670.17 1116
4670.81 1099
4671.46 1058
4672.10 1158
4672.75 1190
4673.39 1112
4674.04 1149
4674.68 1131
4675.32 1159
4675.97 1278
4676.61 1219
4677.26 1134
4677.90 1156
4678.55 1160
4679.20 1161
4679.84 1237
4680.49 1159
4681.13 1201
4681.78 1244
4682.42 1218
4683.07 1198
4683.71 1159
4684.36 1294
4685.00 1240
4685.65 1227
4686.29 1123
4686.94 1176
4687.59 1198
4688.23 1175
4688.88 1135
4689.52 1179
4690.17 1160
4690.82 1178
4691.46 1194
4692.11 1282
4692.75 1238
4693.40 1160
4694.05 1199
4694.69 1296
4695.34 1305
4695.98 1317
4696.63 1391
4697.28 1414
4697.92 1364
4698.57 1414
4699.22 1499
4699.86 1502
4700.51 1520
4701.16 1410
4701.80 1517
4702.45 1388
4703.10 1348
4703.74 1372
4704.39 1270
4705.04 1315
4705.68 1364
4706.33 1465
4706.98 1324
4707.63 1251
4708.27 1323
4708.92 1391
4709.57 1296
4710.21 1300
4710.86 1295
4711.51 1301
4712.16 1417
4712.80 1343
4713.45 1340
4714.10 1358
4714.75 1287
4715.39 1289
4716.04 1300
4716.69 1264
4717.34 1222
4717.99 1292
4718.63 1282
4719.28 1267
4719.93 1295
4720.58 1424
4721.22 1371
4721.87 1295
4722.52 1337
4723.17 1502
4723.82 1461
4724.47 1342
4725.11 1457
4725.76 1541
4726.41 1518
4727.06 1448
4727.71 1512
4728.36 1559
4729.00 1433
4729.65 1331
4730.30 1390
4730.95 1367
4731.60 1273
4732.25 1262
4732.90 1256
4733.55 1249
4734.19 1287
4734.84 1317
4735.49 1249
4736.14 1152
4736.79 1244
4737.44 1253
4738.09 1290
4738.74 1339
4739.39 1322
4740.04 1298
4740.69 1288
4741.34 1277
4741.99 1287
4742.64 1248
4743.28 1304
4743.93 1268
4744.58 1300
4745.23 1364
4745.88 1388
4746.53 1344
4747.18 1389
4747.83 1414
4748.48 1393
4749.13 1464
4749.78 1492
4750.43 1456
4751.08 1576
4751.73 1593
4752.38 1575
4753.03 1580
4753.68 1514
4754.33 1435
4754.98 1474
4755.63 1484
4756.29 1457
4756.94 1428
4757.59 1401
4758.24 1251
4758.89 1321
4759.54 1341
4760.19 1269
4760.84 1148
4761.49 1170
4762.14 1176
4762.79 1187
4763.44 1288
4764.09 1278
4764.74 1296
4765.40 1258
4766.05 1343
4766.70 1239
4767.35 1201
4768.00 1235
4768.65 1233
4769.30 1231
4769.95 1189
4770.61 1271
4771.26 1267
4771.91 1167
4772.56 1118
4773.21 1226
4773.86 1235
4774.52 1305
4775.17 1310
4775.82 1301
4776.47 1324
4777.12 1324
4777.77 1316
4778.43 1291
4779.08 1329
4779.73 1323
4780.38 1346
4781.04 1331
4781.69 1257
4782.34 1224
4782.99 1242
4783.64 1235
4784.30 1199
4784.95 1151
4785.60 1139
4786.25 1124
4786.91 1182
4787.56 1171
4788.21 1207
4788.86 1226
4789.52 1251
4790.17 1269
4790.82 1142
4791.48 1156
4792.13 1150
4792.78 1186
4793.43 1177
4794.09 1228
4794.74 1242
4795.39 1311
4796.05 1299
4796.70 1211
4797.35 1179
4798.01 1245
4798.66 1295
4799.31 1166
4799.97 1163
4800.62 1246
4801.27 1278
4801.93 1205
4802.58 1186
4803.23 1280
4803.89 1268
4804.54 1244
4805.20 1227
4805.85 1147
4806.50 1132
4807.16 1248
4807.81 1285
4808.47 1193
4809.12 1219
4809.77 1335
4810.43 1335
4811.08 1376
4811.74 1312
4812.39 1383
4813.04 1291
4813.70 1317
4814.35 1272
4815.01 1228
4815.66 1302
4816.32 1392
4816.97 1231
4817.63 1377
4818.28 1396
4818.94 1413
4819.59 1402
4820.24 1438
4820.90 1475
4821.55 1454
4822.21 1451
4822.86 1546
4823.52 1464
4824.17 1589
4824.83 1570
4825.49 1580
4826.14 1564
4826.80 1485
4827.45 1489
4828.11 1505
4828.76 1607
4829.42 1535
4830.07 1463
4830.73 1521
4831.38 1561
4832.04 1606
4832.69 1595
4833.35 1637
4834.01 1684
4834.66 1830
4835.32 1668
4835.97 1657
4836.63 1852
4837.29 1941
4837.94 1766
4838.60 1893
4839.25 1891
4839.91 1926
4840.57 1864
4841.22 1794
4841.88 1817
4842.54 1739
4843.19 1656
4843.85 1696
4844.50 1933
4845.16 2037
4845.82 1899
4846.47 1964
4847.13 2236
4847.79 2410
4848.44 2527
4849.10 2688
4849.76 2852
4850.41 3006
4851.07 2963
4851.73 2921
4852.39 2840
4853.04 2671
4853.70 2612
4854.36 2433
4855.01 2259
4855.67 2205
4856.33 2307
4856.99 2342
4857.64 2281
4858.30 2230
4858.96 2277
4859.62 2314
4860.27 2272
4860.93 2292
4861.59 2402
4862.25 2244
4862.90 2129
4863.56 2166
4864.22 2185
4864.88 2183
4865.53 2119
4866.19 2221
4866.85 2120
4867.51 2087
4868.17 2074
4868.83 2122
4869.48 2154
4870.14 1974
4870.80 2099
4871.46 2061
4872.12 1960
4872.77 1965
4873.43 1927
4874.09 1753
4874.75 1852
4875.41 1945
4876.07 1799
4876.73 1860
4877.38 1758
4878.04 1830
4878.70 1880
4879.36 1802
4880.02 1878
4880.68 1693
4881.34 1730
4882.00 1816
4882.66 1814
4883.31 1760
4883.97 1703
4884.63 1703
4885.29 1798
4885.95 1717
4886.61 1835
4887.27 1963
4887.93 1948
4888.59 2127
4889.25 2143
4889.91 2167
4890.57 2251
4891.23 2100
4891.89 2205
4892.55 2287
4893.21 2175
4893.87 2122
4894.53 2307
4895.19 2166
4895.85 2065
4896.51 2071
4897.17 1904
4897.83 1881
4898.49 1988
4899.15 2149
4899.81 2039
4900.47 2132
4901.13 2192
4901.79 2098
4902.45 2049
4903.11 1953
4903.77 1838
4904.43 1839
4905.09 1731
4905.75 1681
4906.41 1732
4907.07 1675
4907.73 1551
4908.39 1699
4909.05 1673
4909.72 1575
4910.38 1684
4911.04 1726
4911.70 1677
4912.36 1572
4913.02 1490
4913.68 1587
4914.34 1505
4915.00 1493
4915.67 1401
4916.33 1316
4916.99 1463
4917.65 1423
4918.31 1321
4918.97 1364
4919.63 1411
4920.30 1481
4920.96 1481
4921.62 1350
4922.28 1398
4922.94 1418
4923.60 1393
4924.27 1392
4924.93 1271
4925.59 1348
4926.25 1323
4926.91 1417
4927.58 1399
4928.24 1403
4928.90 1317
4929.56 1252
4930.22 1335
4930.89 1386
4931.55 1387
4932.21 1484
4932.87 1420
4933.54 1337
4934.20 1272
4934.86 1374
4935.52 1400
4936.19 1450
4936.85 1496
4937.51 1368
4938.18 1324
4938.84 1331
4939.50 1330
4940.16 1293
4940.83 1326
4941.49 1289
4942.15 1347
4942.82 1270
4943.48 1308
4944.14 1351
4944.81 1202
4945.47 1220
4946.13 1257
4946.80 1267
4947.46 1179
4948.12 1309
4948.79 1322
4949.45 1290
4950.11 1281
4950.78 1263
4951.44 1234
4952.10 1319
4952.77 1254
4953.43 1211
4954.10 1291
4954.76 1281
4955.42 1293
4956.09 1249
4956.75 1374
4957.42 1423
4958.08 1362
4958.74 1349
4959.41 1418
4960.07 1373
4960.74 1384
4961.40 1526
4962.07 1603
4962.73 1591
4963.39 1734
4964.06 1915
4964.72 1869
4965.39 1757
4966.05 1681
4966.72 1799
4967.38 1650
4968.05 1472
4968.71 1399
4969.38 1329
4970.04 1426
4970.71 1399
4971.37 1413
4972.04 1398
4972.70 1420
4973.37 1406
4974.03 1299
4974.70 1272
4975.36 1371
4976.03 1498
4976.69 1350
4977.36 1390
4978.02 1410
4978.69 1483
4979.36 1441
4980.02 1414
4980.69 1396
4981.35 1381
4982.02 1258
4982.68 1366
4983.35 1294
4984.02 1323
4984.68 1391
4985.35 1419
4986.01 1508
4986.68 1537
4987.35 1481
4988.01 1604
4988.68 1472
4989.34 1586
4990.01 1714
4990.68 1758
4991.34 1660
4992.01 1523
4992.68 1581
4993.34 1486
4994.01 1440
4994.68 1321
4995.34 1256
4996.01 1222
4996.68 1147
4997.34 1211
4998.01 1200
4998.68 1184
4999.34 1105
5000.01 1141
5000.68 1185
5001.34 1292
5002.01 1108
5002.68 1117
5003.35 1223
5004.01 1173
5004.68 1124
5005.35 1143
5006.01 1145
5006.68 1221
5007.35 1125
5008.02 1141
5008.68 1153
5009.35 1131
5010.02 1212
5010.69 1174
5011.36 1183
5012.02 1238
5012.69 1098
5013.36 1204
5014.03 1218
5014.69 1158
5015.36 1143
5016.03 1185
5016.70 1100
5017.37 1164
5018.03 1162
5018.70 1142
5019.37 1164
5020.04 1191
5020.71 1228
5021.38 1264
5022.04 1272
5022.71 1270
5023.38 1147
5024.05 1305
5024.72 1219
5025.39 1256
5026.06 1347
5026.72 1321
5027.39 1377
5028.06 1402
5028.73 1309
5029.40 1180
5030.07 1211
5030.74 1056
5031.41 1082
5032.08 1182
5032.75 1259
5033.41 1218
5034.08 1158
5034.75 1235
5035.42 1202
5036.09 1181
5036.76 1038
5037.43 1097
5038.10 1074
5038.77 1085
5039.44 1081
5040.11 1170
5040.78 1229
5041.45 1256
5042.12 1250
5042.79 1141
5043.46 1070
5044.13 1107
5044.80 1158
5045.47 1132
5046.14 1100
5046.81 1183
5047.48 1168
5048.15 1136
5048.82 1135
5049.49 1157
5050.16 1203
5050.83 1175
5051.50 1117
5052.17 1050
5052.84 1163
5053.51 1144
5054.18 1115
5054.85 1052
5055.52 1055
5056.19 1188
5056.86 1164
5057.53 1047
5058.21 1151
5058.88 1142
5059.55 1126
5060.22 1142
5060.89 1104
5061.56 1184
5062.23 1178
5062.90 1126
5063.57 1090
5064.24 1244
5064.92 1129
5065.59 1095
5066.26 1125
5066.93 1102
5067.60 1126
5068.27 1125
5068.94 1094
5069.62 1031
5070.29 959
5070.96 992
5071.63 1098
5072.30 1075
5072.97 1088
5073.65 1068
5074.32 1064
5074.99 1212
5075.66 1077
5076.33 1108
5077.01 1188
5077.68 1205
5078.35 1244
5079.02 1245
5079.70 1228
5080.37 1266
5081.04 1246
5081.71 1321
5082.38 1220
5083.06 1203
5083.73 1199
5084.40 1214
5085.07 1174
5085.75 1232
5086.42 1242
5087.09 1116
5087.77 1190
5088.44 1327
5089.11 1330
5089.78 1305
5090.46 1353
5091.13 1411
5091.80 1455
5092.48 1342
5093.15 1424
5093.82 1483
5094.50 1439
5095.17 1384
5095.84 1409
5096.52 1355
5097.19 1229
5097.86 1239
5098.54 1089
5099.21 1113
5099.88 1120
5100.56 1135
5101.23 1179
5101.90 1047
5102.58 1085
5103.25 1106
5103.93 1210
5104.60 1368
5105.27 1373
5105.95 1254
5106.62 1258
5107.30 1267
5107.97 1314
5108.64 1277
5109.32 1195
5109.99 1169
5110.67 1143
5111.34 1106
5112.02 1158
5112.69 1120
5113.36 1158
5114.04 1249
5114.71 1253
5115.39 1259
5116.06 1284
5116.74 1271
5117.41 1239
5118.09 1359
5118.76 1319
5119.44 1425
5120.11 1405
5120.79 1397
5121.46 1334
5122.14 1295
5122.81 1289
5123.49 1259
5124.16 1143
5124.84 1110
5125.51 1128
5126.19 1235
5126.86 1214
5127.54 1105
5128.21 1176
5128.89 1169
5129.57 1198
5130.24 1235
5130.92 1137
5131.59 1184
5132.27 1283
5132.94 1281
5133.62 1174
5134.30 1182
5134.97 1135
5135.65 1188
5136.32 1220
5137.00 1173
5137.68 1255
5138.35 1189
5139.03 1168
5139.70 1228
5140.38 1269
5141.06 1290
5141.73 1183
5142.41 1185
5143.09 1188
5143.76 1108
5144.44 1056
5145.12 1151
5145.79 1195
5146.47 1175
5147.15 1063
5147.82 1014
5148.50 1069
5149.18 1084
5149.85 1131
5150.53 1032
5151.21 1065
5151.88 1094
5152.56 1121
5153.24 1097
5153.92 1161
5154.59 1174
5155.27 1162
5155.95 1167
5156.62 988
5157.30 977
5157.98 958
5158.66 1030
5159.33 1087
5160.01 925
5160.69 1028
5161.37 1186
5162.04 1172
5162.72 1105
5163.40 1115
5164.08 1235
5164.76 1077
5165.43 1156
5166.11 1209
5166.79 1098
5167.47 1086
5168.15 1203
5168.82 1147
5169.50 1098
5170.18 1173
5170.86 1050
5171.54 1130
5172.22 1150
5172.89 1178
5173.57 1114
5174.25 1126
5174.93 1122
5175.61 1088
5176.29 1096
5176.97 1121
5177.64 1161
5178.32 1225
5179.00 1221
5179.68 1172
5180.36 1211
5181.04 1236
5181.72 1177
5182.40 1151
5183.08 1197
5183.75 1212
5184.43 1146
5185.11 1114
5185.79 1084
5186.47 1145
5187.15 1163
5187.83 1148
5188.51 1051
5189.19 1045
5189.87 1045
5190.55 1021
5191.23 1034
5191.91 1038
5192.59 1032
5193.27 1045
5193.95 1034
5194.63 1083
5195.31 1157
5195.99 1033
5196.67 1049
5197.35 1110
5198.03 1034
5198.71 1050
5199.39 1032
5200.07 1035
5200.75 1031
5201.43 988
5202.11 1132
5202.79 1000
5203.47 1053
5204.15 1104
5204.83 1085
5205.51 1066
5206.19 1205
5206.87 1066
5207.55 1150
5208.23 1164
5208.91 1093
5209.59 1161
5210.27 1033
5210.96 1147
5211.64 1270
5212.32 1167
5213.00 1113
5213.68 1161
5214.36 1072
5215.04 1116
5215.72 1191
5216.40 1153
5217.09 1164
5217.77 1124
5218.45 1066
5219.13 1070
5219.81 1130
5220.49 1133
5221.17 1103
5221.86 1130
5222.54 1134
5223.22 1023
5223.90 1147
5224.58 1079
5225.27 987
5225.95 1093
5226.63 1144
5227.31 1064
5227.99 1108
5228.67 1102
5229.36 1079
5230.04 1139
5230.72 1102
5231.40 1090
5232.09 990
5232.77 1043
5233.45 1119
5234.13 1115
5234.82 1113
5235.50 1182
5236.18 1149
5236.86 1173
5237.55 1264
5238.23 1270
5238.91 1350
5239.59 1416
5240.28 1406
5240.96 1294
5241.64 1371
5242.33 1247
5243.01 1200
5243.69 1120
5244.37 1121
5245.06 1179
5245.74 1214
5246.42 1241
5247.11 1172
5247.79 1133
5248.47 1136
5249.16 1138
5249.84 1159
5250.52 1110
5251.21 1142
5251.89 1199
5252.58 1214
5253.26 1136
5253.94 1072
5254.63 1130
5255.31 1217
5255.99 1147
5256.68 1068
5257.36 1189
5258.05 1166
5258.73 1195
5259.41 1215
5260.10 1108
5260.78 1195
5261.47 1255
5262.15 1260
5262.84 1282
5263.52 1207
5264.20 1187
5264.89 1241
5265.57 1080
5266.26 1160
5266.94 1161
5267.63 1153
5268.31 1062
5269.00 1115
5269.68 1157
5270.37 1186
5271.05 1138
5271.73 1034
5272.42 1137
5273.10 1078
5273.79 1178
5274.47 1152
5275.16 1107
5275.85 1038
5276.53 1159
5277.22 1182
5277.90 1081
5278.59 1161
5279.27 1119
5279.96 1135
5280.64 1156
5281.33 1132
5282.01 1088
5282.70 1158
5283.38 1257
5284.07 1140
5284.76 1122
5285.44 1085
5286.13 1027
5286.81 998
5287.50 979
5288.19 1085
5288.87 1052
5289.56 1135
5290.24 1085
5290.93 1035
5291.62 1132
5292.30 1093
5292.99 1101
5293.67 1064
5294.36 1068
5295.05 1017
5295.73 1089
5296.42 1043
5297.11 1139
5297.79 1185
5298.48 1170
5299.17 1175
5299.85 1280
5300.54 1340
5301.23 1355
5301.91 1434
5302.60 1343
5303.29 1365
5303.97 1287
5304.66 1232
5305.35 1165
5306.04 1268
5306.72 1187
5307.41 1148
5308.10 1163
5308.78 1186
5309.47 1204
5310.16 1141
5310.85 1250
5311.53 1166
5312.22 1172
5312.91 1074
5313.60 1074
5314.28 1104
5314.97 1200
5315.66 1175
5316.35 1198
5317.04 1151
5317.72 1074
5318.41 1148
5319.10 1073
5319.79 1186
5320.48 1118
5321.16 1114
5321.85 1129
5322.54 1095
5323.23 1199
5323.92 1093
5324.60 1066
5325.29 1100
5325.98 1114
5326.67 1118
5327.36 1147
5328.05 1200
5328.74 1116
5329.42 1097
5330.11 1056
5330.80 1075
5331.49 1136
5332.18 981
5332.87 1119
5333.56 1212
5334.25 1105
5334.93 1085
5335.62 1144
5336.31 1145
5337.00 1142
5337.69 1105
5338.38 1124
5339.07 1050
5339.76 1182
5340.45 1038
5341.14 1094
5341.83 1151
5342.52 1129
5343.21 1103
5343.90 1077
5344.58 1095
5345.27 1151
5345.96 1174
5346.65 1328
5347.34 1312
5348.03 1377
5348.72 1567
5349.41 1549
5350.10 1607
5350.79 1658
5351.48 1580
5352.17 1614
5352.86 1454
5353.55 1474
5354.24 1442
5354.93 1328
5355.62 1354
5356.31 1284
5357.01 1244
5357.70 1240
5358.39 1213
5359.08 1161
5359.77 1210
5360.46 1190
5361.15 1126
5361.84 1125
5362.53 1117
5363.22 1115
5363.91 1167
5364.60 1066
5365.29 1090
5365.98 1098
5366.68 1141
5367.37 1129
5368.06 1054
5368.75 1049
5369.44 1137
5370.13 1067
5370.82 1034
5371.51 1073
5372.21 1121
5372.90 1067
5373.59 1038
5374.28 955
5374.97 1016
5375.66 1013
5376.35 1095
5377.05 1047
5377.74 1096
5378.43 919
5379.12 1113
5379.81 1076
5380.51 955
5381.20 1041
5381.89 1030
5382.58 1105
5383.27 1090
5383.97 962
5384.66 937
5385.35 1084
5386.04 1026
5386.73 1034
5387.43 1135
5388.12 1142
5388.81 1198
5389.50 1242
5390.20 1245
5390.89 1308
5391.58 1341
5392.28 1328
5392.97 1248
5393.66 1168
5394.35 1125
5395.05 1137
5395.74 1058
5396.43 1076
5397.13 1061
5397.82 1073
5398.51 1026
5399.20 1005
5399.90 975
5400.59 1011
5401.28 999
5401.98 1023
5402.67 1024
5403.36 1062
5404.06 1133
5404.75 1080
5405.44 1008
5406.14 1120
5406.83 1041
5407.53 1065
5408.22 1087
5408.91 1104
5409.61 1012
5410.30 1037
5410.99 1058
5411.69 1088
5412.38 1080
5413.08 1063
5413.77 1035
5414.46 1135
5415.16 1051
5415.85 1034
5416.55 1041
5417.24 1110
5417.94 1029
5418.63 1018
5419.32 1056
5420.02 1045
5420.71 1099
5421.41 1051
5422.10 1055
5422.80 986
5423.49 1004
5424.19 1086
5424.88 1074
5425.58 1134
5426.27 1018
5426.97 1071
5427.66 1025
5428.36 1067
5429.05 1013
5429.75 1097
5430.44 1111
5431.14 1065
5431.83 1118
5432.53 1032
5433.22 1128
5433.92 1145
5434.61 1193
5435.31 1173
5436.00 1282
5436.70 1299
5437.40 1387
5438.09 1328
5438.79 1313
5439.48 1224
5440.18 1248
5440.87 1217
5441.57 1266
5442.27 1209
5442.96 1204
5443.66 1177
5444.35 1220
5445.05 1220
5445.75 1373
5446.44 1374
5447.14 1295
5447.83 1295
5448.53 1243
5449.23 1153
5449.92 1168
5450.62 1158
5451.32 1250
5452.01 1202
5452.71 1167
5453.41 1140
5454.10 1166
5454.80 1111
5455.50 1100
5456.19 1174
5456.89 1078
5457.59 1146
5458.28 1154
5458.98 1164
5459.68 1139
5460.37 1155
5461.07 1103
5461.77 1143
5462.47 1119
5463.16 1074
5463.86 1115
5464.56 1202
5465.25 1167
5465.95 1129
5466.65 1180
5467.35 1063
5468.04 1093
5468.74 1166
5469.44 1082
5470.14 1143
5470.84 1142
5471.53 1096
5472.23 1126
5472.93 1234
5473.63 1291
5474.32 1219
5475.02 1192
5475.72 1153
5476.42 1217
5477.12 1303
5477.82 1412
5478.51 1337
5479.21 1429
5479.91 1471
5480.61 1628
5481.31 1560
5482.01 1582
5482.70 1539
5483.40 1551
5484.10 1464
5484.80 1401
5485.50 1360
5486.20 1440
5486.90 1313
5487.59 1295
5488.29 1325
5488.99 1282
5489.69 1333
5490.39 1305
5491.09 1395
5491.79 1390
5492.49 1387
5493.19 1339
5493.89 1352
5494.58 1340
5495.28 1370
5495.98 1439
5496.68 1611
5497.38 1658
5498.08 1704
5498.78 1798
5499.48 1950
5500.18 2008
5500.88 2190
5501.58 2201
5502.28 2138
5502.98 2092
5503.68 1848
5504.38 1802
5505.08 1679
5505.78 1529
5506.48 1340
5507.18 1269
5507.88 1262
5508.58 1297
5509.28 1384
5509.98 1300
5510.68 1314
5511.38 1341
5512.08 1385
5512.78 1366
5513.48 1353
5514.18 1263
5514.88 1215
5515.58 1251
5516.28 1274
5516.98 1137
5517.68 1198
5518.39 1294
5519.09 1230
5519.79 1314
5520.49 1301
5521.19 1264
5521.89 1180
5522.59 1224
5523.29 1240
5523.99 1256
5524.69 1168
5525.40 1155
5526.10 1128
5526.80 1133
5527.50 1156
5528.20 1039
5528.90 1087
5529.60 1052
5530.31 1086
5531.01 1033
5531.71 1076
5532.41 1172
5533.11 1162
5533.81 1052
5534.52 1061
5535.22 1058
5535.92 1114
5536.62 1110
5537.32 1114
5538.02 1030
5538.73 1093
5539.43 1038
5540.13 1005
5540.83 1031
5541.54 1085
5542.24 1019
5542.94 978
5543.64 1000
5544.34 1090
5545.05 1016
5545.75 974
5546.45 1041
5547.15 1018
5547.86 999
5548.56 1110
5549.26 1042
5549.97 1111
5550.67 1078
5551.37 1035
5552.07 1001
5552.78 1083
5553.48 1040
5554.18 1063
5554.89 1036
5555.59 1016
5556.29 996
5557.00 1060
5557.70 1065
5558.40 1038
5559.11 1128
5559.81 1134
5560.51 1105
5561.22 1146
5561.92 1096
5562.62 1068
5563.33 1116
5564.03 1201
5564.73 1156
5565.44 1149
5566.14 1199
5566.85 1252
5567.55 1132
5568.25 1013
5568.96 1120
5569.66 1079
5570.37 1036
5571.07 1110
5571.77 1102
5572.48 1072
5573.18 1128
5573.89 1030
5574.59 1052
5575.29 1089
5576.00 1097
5576.70 1049
5577.41 1095
5578.11 1100
5578.82 1178
5579.52 1147
5580.23 1182
5580.93 1093
5581.64 1055
5582.34 1109
5583.05 950
5583.75 907
5584.46 949
5585.16 1012
5585.87 1045
5586.57 993
5587.28 1015
5587.98 1034
5588.69 1017
5589.39 999
5590.10 1000
5590.80 968
5591.51 1021
5592.21 953
5592.92 897
5593.62 922
5594.33 899
5595.04 1017
5595.74 1083
5596.45 981
5597.15 930
5597.86 1077
5598.56 1042
5599.27 923
5599.98 950
5600.68 931
5601.39 1081
5602.09 1001
5602.80 926
5603.51 931
5604.21 876
5604.92 941
5605.62 960
5606.33 989
5607.04 1003
5607.74 957
5608.45 948
5609.16 924
5609.86 935
5610.57 986
5611.28 962
5611.98 951
5612.69 935
5613.40 927
5614.10 972
5614.81 1051
5615.52 893
5616.22 919
5616.93 942
5617.64 961
5618.35 902
5619.05 913
5619.76 966
5620.47 908
5621.17 837
5621.88 897
5622.59 932
5623.30 913
5624.00 1011
5624.71 1072
5625.42 1017
5626.13 938
5626.83 931
5627.54 961
5628.25 1043
5628.96 1090
5629.67 1021
5630.37 982
5631.08 957
5631.79 952
5632.50 889
5633.21 933
5633.91 943
5634.62 959
5635.33 998
5636.04 991
5636.75 1036
5637.45 1042
5638.16 1135
5638.87 1051
5639.58 1190
5640.29 1157
5641.00 1138
5641.70 1180
5642.41 1163
5643.12 1159
5643.83 1100
5644.54 1029
5645.25 1111
5645.96 1066
5646.67 1031
5647.38 979
5648.08 949
5648.79 1013
5649.50 1039
5650.21 1059
5650.92 996
5651.63 1113
5652.34 1102
5653.05 1014
5653.76 949
5654.47 992
5655.18 1078
5655.89 1122
5656.60 1229
5657.30 1077
5658.01 1184
5658.72 1160
5659.43 1193
5660.14 1218
5660.85 1126
5661.56 1024
5662.27 1075
5662.98 1077
5663.69 1066
5664.40 1047
5665.11 1042
5665.82 986
5666.53 1027
5667.24 1046
5667.95 1019
5668.66 955
5669.37 983
5670.08 996
5670.79 1083
5671.50 1004
5672.22 1105
5672.93 1038
5673.64 973
5674.35 1009
5675.06 1048
5675.77 988
5676.48 1040
5677.19 960
5677.90 888
5678.61 867
5679.32 974
5680.03 966
5680.74 942
5681.46 995
5682.17 1005
5682.88 931
5683.59 923
5684.30 955
5685.01 983
5685.72 1025
5686.43 1010
5687.15 955
5687.86 1029
5688.57 949
5689.28 963
5689.99 1056
5690.70 958
5691.42 880
5692.13 974
5692.84 969
5693.55 874
5694.26 781
5694.97 890
5695.69 892
5696.40 887
5697.11 988
5697.82 903
5698.53 850
5699.25 870
5699.96 933
5700.67 913
5701.38 980
5702.10 956
5702.81 939
5703.52 967
5704.23 959
5704.95 971
5705.66 947
5706.37 879
5707.08 1022
5707.80 878
5708.51 896
5709.22 922
5709.93 934
5710.65 863
5711.36 912
5712.07 1036
5712.79 976
5713.50 1010
5714.21 982
5714.93 912
5715.64 898
5716.35 911
5717.07 910
5717.78 846
5718.49 861
5719.21 930
5719.92 958
5720.63 946
5721.35 932
5722.06 920
5722.77 984
5723.49 915
5724.20 1025
5724.92 1001
5725.63 1032
5726.34 1136
5727.06 1022
5727.77 1056
5728.48 1069
5729.20 1031
5729.91 1078
5730.63 1082
5731.34 1067
5732.06 1062
5732.77 994
5733.48 1008
5734.20 970
5734.91 971
5735.63 895
5736.34 991
5737.06 959
5737.77 940
5738.49 878
5739.20 904
5739.91 924
5740.63 959
5741.34 901
5742.06 968
5742.77 912
5743.49 929
5744.20 915
5744.92 923
5745.63 988
5746.35 968
5747.06 982
5747.78 952
5748.49 846
5749.21 852
5749.93 914
5750.64 932
5751.36 921
5752.07 968
5752.79 976
5753.50 919
5754.22 972
5754.93 950
5755.65 933
5756.37 998
5757.08 892
5757.80 959
5758.51 912
5759.23 907
5759.95 873
5760.66 925
5761.38 985
5762.09 980
5762.81 923
5763.53 907
5764.24 990
5764.96 990
5765.67 933
5766.39 960
5767.11 938
5767.82 988
5768.54 1048
5769.26 1030
5769.97 1032
5770.69 1031
5771.41 948
5772.12 1012
5772.84 1122
5773.56 1026
5774.27 1040
5774.99 1066
5775.71 1029
5776.42 938
5777.14 1020
5777.86 1034
5778.58 1067
5779.29 1018
5780.01 1136
5780.73 1124
5781.45 1108
5782.16 1137
5782.88 1055
5783.60 1120
5784.31 1018
5785.03 1124
5785.75 1063
5786.47 964
5787.19 1027
5787.90 1076
5788.62 1015
5789.34 1042
5790.06 1041
5790.77 1016
5791.49 1023
5792.21 1026
5792.93 1193
5793.65 1296
5794.36 1267
5795.08 1224
5795.80 1320
5796.52 1371
5797.24 1370
5797.96 1566
5798.67 1636
5799.39 1721
5800.11 2068
5800.83 2216
5801.55 2425
5802.27 2582
5802.99 2732
5803.70 2602
5804.42 2439
5805.14 2449
5805.86 2135
5806.58 1997
5807.30 1803
5808.02 1502
5808.74 1551
5809.46 1450
5810.17 1346
5810.89 1362
5811.61 1303
5812.33 1285
5813.05 1343
5813.77 1366
5814.49 1352
5815.21 1464
5815.93 1427
5816.65 1338
5817.37 1420
5818.09 1516
5818.81 1547
5819.53 1483
5820.25 1501
5820.97 1385
5821.69 1457
5822.41 1357
5823.13 1339
5823.85 1361
5824.57 1284
5825.29 1314
5826.01 1309
5826.73 1229
5827.45 1158
5828.17 1172
5828.89 1067
5829.61 1128
5830.33 1086
5831.05 1186
5831.77 1197
5832.49 1165
5833.21 1148
5833.93 1124
5834.65 1036
5835.37 994
5836.09 1091
5836.81 1047
5837.53 1095
5838.25 1083
5838.97 1124
5839.70 1085
5840.42 1172
5841.14 1150
5841.86 1110
5842.58 1037
5843.30 1153
5844.02 1071
5844.74 990
5845.46 1072
5846.19 1124
5846.91 1070
5847.63 1053
5848.35 1075
5849.07 1127
5849.79 1131
5850.51 1089
5851.24 1093
5851.96 1017
5852.68 1079
5853.40 1001
5854.12 1035
5854.85 1089
5855.57 1121
5856.29 1123
5857.01 1073
5857.73 1110
5858.46 1057
5859.18 1041
5859.90 1052
5860.62 1035
5861.34 952
5862.07 940
5862.79 1042
5863.51 1096
5864.23 1089
5864.96 1064
5865.68 1108
5866.40 1086
5867.12 1039
5867.85 1094
5868.57 1103
5869.29 1029
5870.01 1011
5870.74 1092
5871.46 1104
5872.18 1011
5872.91 1044
5873.63 1040
5874.35 1012
5875.08 988
5875.80 959
5876.52 1012
5877.25 1035
5877.97 985
5878.69 906
5879.42 986
5880.14 949
5880.86 1082
5881.59 1090
5882.31 1097
5883.03 1075
5883.76 1088
5884.48 976
5885.20 1013
5885.93 1075
5886.65 1105
5887.38 990
5888.10 1062
5888.82 982
5889.55 1003
5890.27 1006
5891.00 954
5891.72 942
5892.44 975
5893.17 931
5893.89 921
5894.62 962
5895.34 1002
5896.07 945
5896.79 934
5897.51 971
5898.24 916
5898.96 979
5899.69 992
5900.41 1025
5901.14 1066
5901.86 1133
5902.59 1065
5903.31 1044
5904.04 983
5904.76 983
5905.49 977
5906.21 997
5906.94 1042
5907.66 1060
5908.39 973
5909.11 971
5909.84 987
5910.56 998
5911.29 1037
5912.01 1069
5912.74 1058
5913.46 1078
5914.19 1059
5914.92 1093
5915.64 1118
5916.37 1114
5917.09 991
5917.82 1043
5918.54 1040
5919.27 1056
5920.00 988
5920.72 962
5921.45 975
5922.17 1026
5922.90 1004
5923.63 1038
5924.35 1054
5925.08 1124
5925.80 988
5926.53 955
5927.26 1075
5927.98 1020
5928.71 1083
5929.44 1052
5930.16 1067
5930.89 1110
5931.62 1146
5932.34 1092
5933.07 1093
5933.80 1190
5934.52 1228
5935.25 1173
5935.98 1190
5936.70 1248
5937.43 1233
5938.16 1211
5938.88 1267
5939.61 1251
5940.34 1331
5941.07 1383
5941.79 1306
5942.52 1229
5943.25 1316
5943.97 1246
5944.70 1291
5945.43 1309
5946.16 1328
5946.88 1352
5947.61 1294
5948.34 1343
5949.07 1473
5949.80 1394
5950.52 1573
5951.25 1593
5951.98 1605
5952.71 1703
5953.43 1689
5954.16 1678
5954.89 1650
5955.62 1602
5956.35 1581
5957.07 1658
5957.80 1585
5958.53 1563
5959.26 1722
5959.99 1668
5960.72 1683
5961.44 1625
5962.17 1616
5962.90 1695
5963.63 1865
5964.36 1799
5965.09 1852
5965.82 1825
5966.54 2028
5967.27 2158
5968.00 2088
5968.73 2196
5969.46 2228
5970.19 2089
5970.92 2003
5971.65 1935
5972.38 1857
5973.11 1939
5973.83 1930
5974.56 2001
5975.29 2008
5976.02 1945
5976.75 2020
5977.48 1959
5978.21 2072
5978.94 2034
5979.67 2180
5980.40 2151
5981.13 2210
5981.86 2311
5982.59 2195
5983.32 2173
5984.05 2275
5984.78 2269
5985.51 2216
5986.24 2366
5986.97 2289
5987.70 2318
5988.43 2305
5989.16 2317
5989.89 2262
5990.62 2283
5991.35 2392
5992.08 2296
5992.81 2272
5993.54 2377
5994.27 2450
5995.00 2393
5995.73 2449
5996.46 2505
5997.19 2543
5997.92 2579
5998.65 2641
5999.38 2573
6000.11 2634
6000.85 2571
6001.58 2511
6002.31 2618
6003.04 2595
6003.77 2512
6004.50 2383
6005.23 2364
6005.96 2430
6006.69 2574
6007.43 2832
6008.16 3026
6008.89 3319
6009.62 3787
6010.35 4676
6011.08 5187
6011.81 5528
6012.54 6364
6013.28 7157
6014.01 7680
6014.74 7722
6015.47 7618
6016.20 7102
6016.94 6856
6017.67 5941
6018.40 5211
6019.13 4735
6019.86 3968
6020.59 3591
6021.33 3003
6022.06 2714
6022.79 2445
6023.52 2245
6024.26 2218
6024.99 2079
6025.72 1950
6026.45 1965
6027.19 1974
6027.92 1998
6028.65 2030
6029.38 1878
6030.12 1870
6030.85 1867
6031.58 1801
6032.31 1759
6033.05 1717
6033.78 1662
6034.51 1608
6035.25 1633
6035.98 1644
6036.71 1759
6037.44 1615
6038.18 1648
6038.91 1636
6039.64 1661
6040.38 1710
6041.11 1811
6041.84 1849
6042.58 1885
6043.31 1883
6044.04 1890
6044.78 2032
6045.51 2023
6046.24 2018
6046.98 2054
6047.71 2002
6048.45 1966
6049.18 2109
6049.91 2283
6050.65 2313
6051.38 2478
6052.11 2361
6052.85 2365
6053.58 2649
6054.32 2608
6055.05 2389
6055.79 2420
6056.52 2341
6057.25 2286
6057.99 2222
6058.72 2084
6059.46 2040
6060.19 1989
6060.93 1901
6061.66 1964
6062.39 1949
6063.13 1890
6063.86 1916
6064.60 1846
6065.33 1807
6066.07 1788
6066.80 1742
6067.54 1799
6068.27 1771
6069.01 1800
6069.74 1806
6070.48 1823
6071.21 1785
6071.95 1749
6072.68 1768
6073.42 1791
6074.15 1834
6074.89 1787
6075.62 1788
6076.36 1743
6077.10 1625
6077.83 1737
6078.57 1579
6079.30 1602
6080.04 1726
6080.77 1616
6081.51 1654
6082.25 1649
6082.98 1601
6083.72 1483
6084.45 1511
6085.19 1459
6085.93 1584
6086.66 1688
6087.40 1570
6088.13 1620
6088.87 1587
6089.61 1652
6090.34 1591
6091.08 1575
6091.81 1793
6092.55 1789
6093.29 1703
6094.02 1661
6094.76 1531
6095.50 1543
6096.23 1588
6096.97 1523
6097.71 1569
6098.44 1464
6099.18 1320
6099.92 1438
6100.65 1305
6101.39 1262
6102.13 1342
6102.87 1383
6103.60 1413
6104.34 1457
6105.08 1340
6105.81 1277
6106.55 1394
6107.29 1314
6108.03 1362
6108.76 1378
6109.50 1333
6110.24 1436
6110.98 1444
6111.71 1362
6112.45 1354
6113.19 1432
6113.93 1449
6114.66 1362
6115.40 1407
6116.14 1434
6116.88 1472
6117.62 1423
6118.35 1347
6119.09 1373
6119.83 1494
6120.57 1416
6121.31 1309
6122.04 1385
6122.78 1568
6123.52 1458
6124.26 1366
6125.00 1466
6125.74 1417
6126.47 1384
6127.21 1401
6127.95 1386
6128.69 1367
6129.43 1363
6130.17 1468
6130.91 1391
6131.64 1443
6132.38 1372
6133.12 1410
6133.86 1417
6134.60 1440
6135.34 1407
6136.08 1501
6136.82 1415
6137.56 1421
6138.30 1539
6139.04 1539
6139.77 1472
6140.51 1443
6141.25 1500
6141.99 1507
6142.73 1456
6143.47 1547
6144.21 1470
6144.95 1472
6145.69 1671
6146.43 1559
6147.17 1469
6147.91 1407
6148.65 1469
6149.39 1521
6150.13 1577
6150.87 1562
6151.61 1577
6152.35 1556
6153.09 1574
6153.83 1543
6154.57 1603
6155.31 1658
6156.05 1639
6156.79 1571
6157.53 1693
6158.27 1577
6159.01 1564
6159.75 1631
6160.49 1632
6161.23 1698
6161.97 1658
6162.71 1759
6163.45 1812
6164.20 1869
6164.94 1916
6165.68 1926
6166.42 2103
6167.16 2081
6167.90 2115
6168.64 2058
6169.38 2094
6170.12 2155
6170.86 2122
6171.61 2064
6172.35 2041
6173.09 2038
6173.83 1993
6174.57 1986
6175.31 1941
6176.05 1941
6176.79 1909
6177.54 1850
6178.28 1914
6179.02 1928
6179.76 1907
6180.50 1905
6181.24 1992
6181.99 2000
6182.73 2038
6183.47 2084
6184.21 2093
6184.95 2146
6185.70 2107
6186.44 2169
6187.18 2180
6187.92 2168
6188.66 2128
6189.41 2155
6190.15 2293
6190.89 2228
6191.63 2416
6192.38 2476
6193.12 2451
6193.86 2492
6194.60 2707
6195.35 2423
6196.09 2601
6196.83 2642
6197.57 2564
6198.32 2520
6199.06 2625
6199.80 2619
6200.55 2637
6201.29 2636
6202.03 2860
6202.78 3258
6203.52 3406
6204.26 3939
6205.00 4768
6205.75 5650
6206.49 6851
6207.23 8267
6207.98 9595
6208.72 10810
6209.46 11860
6210.21 12233
6210.95 11961
6211.70 11291
6212.44 10372
6213.18 9058
6213.93 7731
6214.67 6567
6215.41 5397
6216.16 4573
6216.90 3932
6217.65 3476
6218.39 3137
6219.13 2955
6219.88 2647
6220.62 2585
6221.37 2577
6222.11 2303
6222.85 2239
6223.60 2254
6224.34 2188
6225.09 2235
6225.83 2231
6226.58 2188
6227.32 2005
6228.07 2020
6228.81 1933
6229.56 1855
6230.30 1774
6231.04 1939
6231.79 1877
6232.53 1781
6233.28 1820
6234.02 1900
6234.77 2055
6235.51 1955
6236.26 2050
6237.00 2199
6237.75 2337
6238.49 2463
6239.24 2541
6239.99 2627
6240.73 2718
6241.48 2693
6242.22 2672
6242.97 2431
6243.71 2385
6244.46 2274
6245.20 2136
6245.95 2339
6246.70 2286
6247.44 2271
6248.19 2302
6248.93 2396
6249.68 2312
6250.42 2370
6251.17 2291
6251.92 2133
6252.66 2012
6253.41 2082
6254.15 2156
6254.90 2074
6255.65 2009
6256.39 1867
6257.14 1900
6257.89 1944
6258.63 1911
6259.38 1860
6260.13 2007
6260.87 1802
6261.62 1700
6262.37 1726
6263.11 1779
6263.86 1756
6264.61 1711
6265.35 1690
6266.10 1803
6266.85 1687
6267.59 1726
6268.34 1675
6269.09 1679
6269.83 1760
6270.58 1731
6271.33 1771
6272.08 1804
6272.82 1825
6273.57 1761
6274.32 1925
6275.06 1784
6275.81 1754
6276.56 1827
6277.31 1891
6278.05 2065
6278.80 1920
6279.55 1957
6280.30 1933
6281.05 1850
6281.79 1888
6282.54 1811
6283.29 1775
6284.04 1744
6284.78 1681
6285.53 1624
6286.28 1590
6287.03 1524
6287.78 1587
6288.53 1534
6289.27 1461
6290.02 1488
6290.77 1502
6291.52 1452
6292.27 1363
6293.02 1413
6293.76 1439
6294.51 1381
6295.26 1382
6296.01 1429
6296.76 1437
6297.51 1435
6298.26 1494
6299.00 1381
6299.75 1317
6300.50 1362
6301.25 1379
6302.00 1422
6302.75 1313
6303.50 1282
6304.25 1367
6305.00 1353
6305.75 1219
6306.50 1338
6307.24 1286
6307.99 1287
6308.74 1454
6309.49 1416
6310.24 1408
6310.99 1341
6311.74 1369
6312.49 1418
6313.24 1375
6313.99 1318
6314.74 1387
6315.49 1380
6316.24 1381
6316.99 1354
6317.74 1409
6318.49 1411
6319.24 1372
6319.99 1363
6320.74 1338
6321.49 1301
6322.24 1320
6322.99 1245
6323.74 1264
6324.49 1283
6325.24 1225
6325.99 1240
6326.74 1277
6327.49 1253
6328.24 1237
6328.99 1258
6329.74 1211
6330.50 1262
6331.25 1345
6332.00 1281
6332.75 1154
6333.50 1170
6334.25 1262
6335.00 1254
6335.75 1247
6336.50 1230
6337.25 1257
6338.00 1234
6338.76 1253
6339.51 1260
6340.26 1304
6341.01 1207
6341.76 1271
6342.51 1336
6343.26 1250
6344.02 1219
6344.77 1307
6345.52 1331
6346.27 1414
6347.02 1395
6347.77 1591
6348.53 1470
6349.28 1551
6350.03 1638
6350.78 1859
6351.53 1835
6352.29 1924
6353.04 2050
6353.79 2032
6354.54 1979
6355.29 1872
6356.05 1864
6356.80 1878
6357.55 1670
6358.30 1639
6359.06 1611
6359.81 1503
6360.56 1419
6361.31 1409
6362.07 1436
6362.82 1369
6363.57 1429
6364.32 1274
6365.08 1433
6365.83 1501
6366.58 1441
6367.33 1519
6368.09 1481
6368.84 1413
6369.59 1353
6370.35 1454
6371.10 1562
6371.85 1501
6372.61 1350
6373.36 1357
6374.11 1324
6374.87 1349
6375.62 1335
6376.37 1368
6377.13 1319
6377.88 1358
6378.63 1314
6379.39 1317
6380.14 1297
6380.89 1290
6381.65 1331
6382.40 1356
6383.16 1211
6383.91 1272
6384.66 1277
6385.42 1274
6386.17 1267
6386.92 1214
6387.68 1219
6388.43 1243
6389.19 1252
6389.94 1131
6390.70 1132
6391.45 1230
6392.20 1100
6392.96 1108
6393.71 1095
6394.47 1129
6395.22 1183
6395.98 1127
6396.73 1142
6397.49 1131
6398.24 1153
6399.00 1079
6399.75 1100
6400.51 1107
6401.26 1152
6402.02 1119
6402.77 1078
6403.53 1082
6404.28 1169
6405.04 1142
6405.79 1119
6406.55 1206
6407.30 1240
6408.06 1199
6408.81 1301
6409.57 1212
6410.32 1212
6411.08 1133
6411.83 1180
6412.59 1189
6413.34 1273
6414.10 1092
6414.86 1208
6415.61 1152
6416.37 1171
6417.12 1090
6417.88 1029
6418.64 1113
6419.39 1137
6420.15 1159
6420.90 1131
6421.66 1081
6422.42 1175
6423.17 1131
6423.93 1134
6424.68 1145
6425.44 1099
6426.20 1162
6426.95 1171
6427.71 1110
6428.47 1023
6429.22 1069
6429.98 1157
6430.74 1140
6431.49 1104
6432.25 1117
6433.01 1159
6433.76 1054
6434.52 1119
6435.28 1123
6436.03 1162
6436.79 1145
6437.55 1112
6438.30 1114
6439.06 1144
6439.82 1088
6440.58 1084
6441.33 1083
6442.09 1064
6442.85 1076
6443.61 1221
6444.36 1135
6445.12 1114
6445.88 1168
6446.64 1124
6447.39 1168
6448.15 1198
6448.91 1203
6449.67 1115
6450.42 1226
6451.18 1175
6451.94 1285
6452.70 1170
6453.46 1131
6454.21 1142
6454.97 1177
6455.73 1233
6456.49 1218
6457.25 1298
6458.00 1260
6458.76 1265
6459.52 1255
6460.28 1269
6461.04 1351
6461.80 1257
6462.55 1206
6463.31 1301
6464.07 1289
6464.83 1291
6465.59 1302
6466.35 1227
6467.11 1284
6467.87 1240
6468.62 1337
6469.38 1378
6470.14 1343
6470.90 1333
6471.66 1436
6472.42 1416
6473.18 1381
6473.94 1381
6474.70 1392
6475.46 1419
6476.22 1571
6476.97 1435
6477.73 1426
6478.49 1443
6479.25 1477
6480.01 1336
6480.77 1331
6481.53 1486
6482.29 1480
6483.05 1545
6483.81 1405
6484.57 1426
6485.33 1569
6486.09 1654
6486.85 1585
6487.61 1648
6488.37 1764
6489.13 1728
6489.89 1722
6490.65 1652
6491.41 1692
6492.17 1641
6492.93 1896
6493.69 1799
6494.45 1903
6495.21 1969
6495.97 1941
6496.73 2048
6497.49 2033
6498.26 1905
6499.02 2061
6499.78 1940
6500.54 1822
6501.30 1912
6502.06 2032
6502.82 2059
6503.58 1999
6504.34 1950
6505.10 2039
6505.86 2067
6506.62 2087
6507.39 2124
6508.15 2320
6508.91 2330
6509.67 2185
6510.43 2270
6511.19 2254
6511.95 2278
6512.72 2363
6513.48 2356
6514.24 2345
6515.00 2409
6515.76 2305
6516.52 2401
6517.28 2450
6518.05 2342
6518.81 2535
6519.57 2536
6520.33 2687
6521.09 2796
6521.86 2919
6522.62 3139
6523.38 3404
6524.14 3612
6524.90 3951
6525.67 4392
6526.43 4738
6527.19 5119
6527.95 5230
6528.72 5347
6529.48 5476
6530.24 5417
6531.00 5352
6531.77 5483
6532.53 5223
6533.29 5837
6534.05 6249
6534.82 6876
6535.58 7427
6536.34 8012
6537.11 8356
6537.87 8401
6538.63 8045
6539.39 7471
6540.16 6861
6540.92 5671
6541.68 4810
6542.45 4081
6543.21 3643
6543.97 3206
6544.74 2792
6545.50 2504
6546.26 2399
6547.03 2255
6547.79 2205
6548.55 2121
6549.32 2041
6550.08 2030
6550.84 2036
6551.61 2038
6552.37 2118
6553.14 2096
6553.90 1953
6554.66 1871
6555.43 1881
6556.19 1780
6556.96 1793
6557.72 1879
6558.48 1835
6559.25 1935
6560.01 1912
6560.78 1901
6561.54 1912
6562.31 2068
6563.07 2139
6563.83 2241
6564.60 2343
6565.36 2276
6566.13 2251
6566.89 2431
6567.66 2507
6568.42 2365
6569.19 2249
6569.95 2207
6570.72 2191
6571.48 2114
6572.25 2335
6573.01 2227
6573.78 2320
6574.54 2454
6575.31 2350
6576.07 2480
6576.84 2505
6577.60 2513
6578.37 2472
6579.13 2390
6579.90 2335
6580.66 2339
6581.43 2268
6582.19 2171
6582.96 2132
6583.73 2135
6584.49 2206
6585.26 2134
6586.02 2103
6586.79 2238
6587.55 2273
6588.32 2196
6589.09 2256
6589.85 2279
6590.62 2370
6591.38 2600
6592.15 2610
6592.92 2714
6593.68 2705
6594.45 2830
6595.22 3013
6595.98 2970
6596.75 3055
6597.51 2904
6598.28 2755
6599.05 2623
6599.81 2595
6600.58 2552
6601.35 2392
6602.11 2376
6602.88 2224
6603.65 2273
6604.41 2381
6605.18 2408
6605.95 2475
6606.71 2616
6607.48 2850
6608.25 2831
6609.02 2964
6609.78 2974
6610.55 3126
6611.32 3006
6612.08 2937
6612.85 2826
6613.62 2678
6614.39 2469
6615.15 2532
6615.92 2306
6616.69 2167
6617.46 2078
6618.22 2088
6618.99 1991
6619.76 1949
6620.53 1994
6621.30 1986
6622.06 2020
6622.83 2045
6623.60 1900
6624.37 1990
6625.13 1929
6625.90 1859
6626.67 1779
6627.44 1875
6628.21 1890
6628.98 1929
6629.74 1919
6630.51 1988
6631.28 2181
6632.05 2457
6632.82 2574
6633.59 2773
6634.35 3100
6635.12 3147
6635.89 3229
6636.66 3051
6637.43 2963
6638.20 2662
6638.97 2539
6639.74 2321
6640.50 2196
6641.27 2017
6642.04 1998
6642.81 1971
6643.58 1866
6644.35 1865
6645.12 1770
6645.89 1781
6646.66 1720
6647.43 1784
6648.20 1797
6648.97 1761
6649.73 1771
6650.50 1743
6651.27 1839
6652.04 1816
6652.81 1779
6653.58 1727
6654.35 1870
6655.12 1858
6655.89 1691
6656.66 1738
6657.43 1701
6658.20 1724
6658.97 1692
6659.74 1690
6660.51 1634
6661.28 1637
6662.05 1711
6662.82 1678
6663.59 1538
6664.36 1633
6665.13 1638
6665.90 1723
6666.67 1551
6667.44 1478
6668.22 1630
6668.99 1667
6669.76 1542
6670.53 1607
6671.30 1604
6672.07 1616
6672.84 1725
6673.61 1683
6674.38 1618
6675.15 1566
6675.92 1704
6676.69 1702
6677.46 1740
6678.24 1535
6679.01 1571
6679.78 1638
6680.55 1568
6681.32 1722
6682.09 1784
6682.86 1872
6683.63 1943
6684.41 1975
6685.18 1996
6685.95 2007
6686.72 1950
6687.49 1940
6688.26 1901
6689.04 1823
6689.81 1734
6690.58 1689
6691.35 1604
6692.12 1506
6692.90 1490
6693.67 1498
6694.44 1495
6695.21 1553
6695.98 1592
6696.76 1449
6697.53 1512
6698.30 1398
6699.07 1332
6699.84 1398
6700.62 1483
6701.39 1500
6702.16 1530
6702.93 1514
6703.71 1391
6704.48 1495
6705.25 1413
6706.03 1336
6706.80 1392
6707.57 1421
6708.34 1396
6709.12 1390
6709.89 1380
6710.66 1388
6711.44 1369
6712.21 1289
6712.98 1340
6713.75 1357
6714.53 1370
6715.30 1231
6716.07 1229
6716.85 1394
6717.62 1236
6718.39 1278
6719.17 1331
6719.94 1314
6720.72 1246
6721.49 1160
6722.26 1246
6723.04 1276
6723.81 1254
6724.58 1288
6725.36 1325
6726.13 1305
6726.91 1256
6727.68 1226
6728.45 1199
6729.23 1271
6730.00 1377
6730.78 1324
6731.55 1274
6732.32 1274
6733.10 1259
6733.87 1272
6734.65 1288
6735.42 1275
6736.20 1227
6736.97 1231
6737.74 1271
6738.52 1273
6739.29 1348
6740.07 1315
6740.84 1284
6741.62 1286
6742.39 1356
6743.17 1400
6743.94 1275
6744.72 1333
6745.49 1348
6746.27 1332
6747.04 1272
6747.82 1375
6748.59 1338
6749.37 1408
6750.14 1515
6750.92 1550
6751.69 1608
6752.47 1598
6753.24 1608
6754.02 1617
6754.80 1547
6755.57 1444
6756.35 1489
6757.12 1378
6757.90 1374
6758.67 1402
6759.45 1344
6760.23 1292
6761.00 1249
6761.78 1294
6762.55 1306
6763.33 1262
6764.11 1207
6764.88 1200
6765.66 1226
6766.43 1222
6767.21 1363
6767.99 1379
6768.76 1253
6769.54 1276
6770.32 1222
6771.09 1201
6771.87 1221
6772.64 1334
6773.42 1298
6774.20 1243
6774.97 1280
6775.75 1194
6776.53 1203
6777.31 1203
6778.08 1227
6778.86 1335
6779.64 1277
6780.41 1340
6781.19 1296
6781.97 1251
6782.74 1189
6783.52 1135
6784.30 1214
6785.08 1202
6785.85 1159
6786.63 1143
6787.41 1201
6788.19 1224
6788.96 1172
6789.74 1196
6790.52 1271
6791.30 1147
6792.07 1103
6792.85 1091
6793.63 1081
6794.41 1156
6795.18 1205
6795.96 1211
6796.74 1120
6797.52 1133
6798.30 1116
6799.07 1164
6799.85 1164
6800.63 1243
6801.41 1166
6802.19 1186
6802.97 1212
6803.74 1274
6804.52 1134
6805.30 1192
6806.08 1281
6806.86 1248
6807.64 1200
6808.41 1272
6809.19 1254
6809.97 1188
6810.75 1127
6811.53 1196
6812.31 1143
6813.09 1097
6813.87 1225
6814.64 1223
6815.42 1220
6816.20 1213
6816.98 1208
6817.76 1077
6818.54 1122
6819.32 1238
6820.10 1241
6820.88 1190
6821.66 1252
6822.44 1322
6823.22 1207
6824.00 1240
6824.78 1136
6825.55 1186
6826.33 1188
6827.11 1142
6827.89 1156
6828.67 1062
6829.45 1064
6830.23 1147
6831.01 1169
6831.79 1113
6832.57 1084
6833.35 1155
6834.13 1203
6834.91 1207
6835.69 1075
6836.47 1174
6837.25 1177
6838.03 1008
6838.81 1163
6839.60 1183
6840.38 1138
6841.16 1147
6841.94 1128
6842.72 1103
6843.50 1066
6844.28 1185
6845.06 1176
6845.84 1287
6846.62 1454
6847.40 1559
6848.18 1847
6848.96 2182
6849.74 2407
6850.53 2704
6851.31 2845
6852.09 2879
6852.87 2733
6853.65 2657
6854.43 2374
6855.21 2151
6855.99 1959
6856.77 1783
6857.56 1611
6858.34 1559
6859.12 1490
6859.90 1379
6860.68 1322
6861.46 1311
6862.25 1265
6863.03 1337
6863.81 1288
6864.59 1250
6865.37 1247
6866.15 1263
6866.94 1278
6867.72 1277
6868.50 1247
6869.28 1189
6870.07 1240
6870.85 1302
6871.63 1167
6872.41 1282
6873.19 1224
6873.98 1146
6874.76 1259
6875.54 1290
6876.32 1270
6877.11 1418
6877.89 1400
6878.67 1427
6879.45 1428
6880.24 1428
6881.02 1360
6881.80 1453
6882.59 1559
6883.37 1549
6884.15 1435
6884.93 1565
6885.72 1668
6886.50 1729
6887.28 1809
6888.07 1993
6888.85 2102
6889.63 2021
6890.42 1927
6891.20 1882
6891.98 1726
6892.77 1728
6893.55 1630
6894.33 1517
6895.12 1478
6895.90 1405
6896.68 1453
6897.47 1423
6898.25 1425
6899.04 1466
6899.82 1452
6900.60 1508
6901.39 1474
6902.17 1406
6902.95 1439
6903.74 1505
6904.52 1579
6905.31 1520
6906.09 1542
6906.88 1526
6907.66 1485
6908.44 1495
6909.23 1479
6910.01 1397
6910.80 1430
6911.58 1386
6912.37 1430
6913.15 1339
6913.94 1380
6914.72 1336
6915.50 1344
6916.29 1331
6917.07 1394
6917.86 1424
6918.64 1367
6919.43 1403
6920.21 1366
6921.00 1311
6921.78 1336
6922.57 1367
6923.35 1350
6924.14 1389
6924.93 1418
6925.71 1426
6926.50 1359
6927.28 1405
6928.07 1423
6928.85 1452
6929.64 1431
6930.42 1414
6931.21 1494
6931.99 1429
6932.78 1394
6933.57 1350
6934.35 1391
6935.14 1382
6935.92 1427
6936.71 1539
6937.50 1420
6938.28 1404
6939.07 1448
6939.85 1484
6940.64 1620
6941.43 1823
6942.21 1670
6943.00 1757
6943.78 1747
6944.57 1798
6945.36 1861
6946.14 1967
6946.93 2065
6947.72 2074
6948.50 2026
6949.29 2066
6950.08 1941
6950.86 2019
6951.65 2024
6952.44 1867
6953.22 1759
6954.01 1740
6954.80 1688
6955.58 1647
6956.37 1669
6957.16 1672
6957.95 1630
6958.73 1625
6959.52 1638
6960.31 1697
6961.10 1730
6961.88 1788
6962.67 1791
6963.46 1778
6964.24 1835
6965.03 1859
6965.82 2014
6966.61 2044
6967.40 2095
6968.18 2165
6968.97 2184
6969.76 2209
6970.55 2288
6971.33 2199
6972.12 2206
6972.91 2359
6973.70 2365
6974.49 2316
6975.27 2336
6976.06 2362
6976.85 2478
6977.64 2570
6978.43 2719
6979.22 2752
6980.00 2832
6980.79 3288
6981.58 3842
6982.37 4414
6983.16 5155
6983.95 6200
6984.74 7058
6985.52 7670
6986.31 8534
6987.10 8784
6987.89 8131
6988.68 7347
6989.47 6518
6990.26 5827
6991.05 5052
6991.83 4219
6992.62 3482
6993.41 2908
6994.20 2629
6994.99 2359
6995.78 2226
6996.57 2132
6997.36 1934
6998.15 1931
6998.94 1881
6999.73 1836
7000.52 1760
7001.31 1765
7002.10 1737
7002.89 1735
7003.68 1680
7004.47 1639
7005.26 1577
7006.05 1552
7006.84 1481
7007.63 1435
7008.42 1502
7009.21 1477
7010.00 1602
7010.79 1542
7011.58 1556
7012.37 1547
7013.16 1570
7013.95 1564
7014.74 1642
7015.53 1645
7016.32 1614
7017.11 1674
7017.90 1603
7018.69 1480
7019.48 1565
7020.27 1485
7021.06 1698
7021.85 1753
7022.64 1762
7023.43 1705
7024.22 1855
7025.02 1808
7025.81 1786
7026.60 1835
7027.39 1707
7028.18 1551
7028.97 1562
7029.76 1511
7030.55 1480
7031.34 1473
7032.14 1404
7032.93 1335
7033.72 1421
7034.51 1401
7035.30 1337
7036.09 1365
7036.88 1423
7037.68 1347
7038.47 1388
7039.26 1343
7040.05 1447
7040.84 1407
7041.64 1424
7042.43 1582
7043.22 1567
7044.01 1499
7044.80 1624
7045.60 1618
7046.39 1560
7047.18 1577
7047.97 1662
7048.76 1757
7049.56 1886
7050.35 1923
7051.14 1977
7051.93 1946
7052.73 1915
7053.52 1753
7054.31 1613
7055.10 1501
7055.90 1509
7056.69 1554
7057.48 1380
7058.27 1447
7059.07 1420
7059.86 1405
7060.65 1356
7061.45 1445
7062.24 1517
7063.03 1438
7063.83 1419
7064.62 1401
7065.41 1370
7066.21 1518
7067.00 1448
7067.79 1335
7068.59 1369
7069.38 1270
7070.17 1306
7070.97 1285
7071.76 1195
7072.55 1269
7073.35 1281
7074.14 1267
7074.93 1359
7075.73 1261
7076.52 1278
7077.32 1280
7078.11 1222
7078.90 1218
7079.70 1250
7080.49 1254
7081.29 1246
7082.08 1235
7082.87 1247
7083.67 1184
7084.46 1184
7085.26 1137
7086.05 1153
7086.85 1155
7087.64 1121
7088.43 1125
7089.23 1147
7090.02 1126
7090.82 1138
7091.61 1083
7092.41 1129
7093.20 1137
7094.00 1024
7094.79 1152
7095.59 1156
7096.38 1063
7097.18 1025
7097.97 1013
7098.77 995
7099.56 943
7100.36 986
7101.15 986
7101.95 1005
7102.74 1069
7103.54 1014
7104.33 980
7105.13 1002
7105.92 956
7106.72 953
7107.52 947
7108.31 985
7109.11 912
7109.90 931
7110.70 912
7111.49 927
7112.29 951
7113.09 1022
7113.88 1055
7114.68 989
7115.47 985
7116.27 922
7117.07 980
7117.86 1019
7118.66 1031
7119.45 1094
7120.25 1010
7121.05 983
7121.84 1063
7122.64 1009
7123.44 980
7124.23 1018
7125.03 956
7125.83 1011
7126.62 989
7127.42 937
7128.22 1011
7129.01 961
7129.81 929
7130.61 934
7131.40 1008
7132.20 956
7133.00 1058
7133.79 1050
7134.59 961
7135.39 950
7136.19 919
7136.98 934
7137.78 937
7138.58 894
7139.38 923
7140.17 865
7140.97 895
7141.77 892
7142.57 819
7143.36 939
7144.16 925
7144.96 977
7145.76 908
7146.55 949
7147.35 958
7148.15 942
7148.95 886
7149.74 892
7150.54 982
7151.34 903
7152.14 936
7152.94 930
7153.74 908
7154.53 879
7155.33 895
7156.13 904
7156.93 913
7157.73 956
7158.53 863
7159.32 896
7160.12 902
7160.92 934
7161.72 822
7162.52 854
7163.32 942
7164.12 892
7164.91 844
7165.71 855
7166.51 838
7167.31 814
7168.11 817
7168.91 811
7169.71 812
7170.51 885
7171.31 844
7172.11 811
7172.90 800
7173.70 798
7174.50 796
7175.30 781
7176.10 849
7176.90 860
7177.70 805
7178.50 785
7179.30 805
7180.10 873
7180.90 842
7181.70 799
7182.50 843
7183.30 871
7184.10 884
7184.90 839
7185.70 896
7186.50 941
7187.30 831
7188.10 878
7188.90 865
7189.70 861
7190.50 888
7191.30 831
7192.10 824
7192.90 853
7193.70 834
7194.50 824
7195.30 822
7196.10 792
7196.90 835
7197.70 837
7198.50 879
7199.30 917
7200.11 857
7200.91 862
7201.71 879
7202.51 863
7203.31 828
7204.11 892
7204.91 880
7205.71 889
7206.51 819
7207.31 800
7208.12 858
7208.92 789
7209.72 830
7210.52 868
7211.32 870
7212.12 862
7212.92 895
7213.72 847
7214.53 834
7215.33 875
7216.13 876
7216.93 936
7217.73 857
7218.53 912
7219.34 910
7220.14 920
7220.94 916
7221.74 902
7222.54 867
7223.35 912
7224.15 875
7224.95 850
7225.75 873
7226.56 962
7227.36 900
7228.16 817
7228.96 795
7229.76 858
7230.57 867
7231.37 852
7232.17 859
7232.97 833
7233.78 840
7234.58 911
7235.38 852
7236.19 787
7236.99 848
7237.79 880
7238.59 903
7239.40 860
7240.20 861
7241.00 942
7241.81 901
7242.61 883
7243.41 861
7244.22 851
7245.02 904
7245.82 928
7246.63 901
7247.43 953
7248.23 932
7249.04 977
7249.84 909
7250.64 811
7251.45 912
7252.25 979
7253.05 1021
7253.86 977
7254.66 902
7255.46 850
7256.27 928
7257.07 1041
7257.88 1058
7258.68 1040
7259.48 1182
7260.29 1327
7261.09 1229
7261.90 1227
7262.70 1202
7263.51 1271
7264.31 1173
7265.11 1146
7265.92 999
7266.72 1012
7267.53 1066
7268.33 1121
7269.14 1083
7269.94 1104
7270.75 1040
7271.55 1014
7272.36 1071
7273.16 1065
7273.97 1020
7274.77 1012
7275.58 1065
7276.38 1052
7277.19 1030
7277.99 1067
7278.80 1188
7279.60 1236
7280.41 1317
7281.21 1357
7282.02 1539
7282.82 1691
7283.63 1955
7284.43 1906
7285.24 2003
7286.04 2087
7286.85 1993
7287.66 1797
7288.46 1669
7289.27 1517
7290.07 1368
7290.88 1253
7291.68 1125
7292.49 1110
7293.30 1073
7294.10 993
7294.91 968
7295.71 1005
7296.52 949
7297.33 995
7298.13 921
7298.94 965
7299.74 993
7300.55 980
7301.36 918
7302.16 982
7302.97 965
7303.78 947
7304.58 910
7305.39 917
7306.20 970
7307.00 962
7307.81 994
7308.62 1006
7309.42 946
7310.23 1042
7311.04 1064
7311.84 1017
7312.65 1023
7313.46 1076
7314.27 1096
7315.07 1076
7315.88 1019
7316.69 1188
7317.49 1108
7318.30 1127
7319.11 1277
7319.92 1287
7320.72 1302
7321.53 1268
7322.34 1258
7323.15 1167
7323.95 1182
7324.76 1058
7325.57 1048
7326.38 1010
7327.19 1000
7327.99 978
7328.80 1035
7329.61 931
7330.42 1008
7331.22 924
7332.03 941
7332.84 913
7333.65 945
7334.46 941
7335.27 963
7336.07 1017
7336.88 917
7337.69 995
7338.50 954
7339.31 983
7340.12 969
7340.92 942
7341.73 860
7342.54 912
7343.35 910
7344.16 996
7344.97 968
7345.78 910
7346.59 927
7347.39 921
7348.20 882
7349.01 954
7349.82 958
7350.63 932
7351.44 1002
7352.25 935
7353.06 863
7353.87 908
7354.68 897
7355.49 924
7356.30 871
7357.11 828
7357.92 825
7358.72 920
7359.53 844
7360.34 934
7361.15 931
7361.96 902
7362.77 849
7363.58 850
7364.39 944
7365.20 839
7366.01 907
7366.82 890
7367.63 878
7368.44 858
7369.25 913
7370.06 893
7370.87 933
7371.68 925
7372.49 915
7373.30 919
7374.11 856
7374.93 837
7375.74 877
7376.55 818
7377.36 994
7378.17 1083
7378.98 1027
7379.79 1070
7380.60 1014
7381.41 1027
7382.22 1076
7383.03 1075
7383.84 1053
7384.65 1039
7385.46 932
7386.28 971
7387.09 952
7387.90 910
7388.71 902
7389.52 912
7390.33 831
7391.14 903
7391.95 878
7392.77 822
7393.58 873
7394.39 914
7395.20 901
7396.01 833
7396.82 812
7397.64 860
7398.45 918
7399.26 945
7400.07 965
7400.88 1001
7401.69 989
7402.51 969
7403.32 950
7404.13 889
7404.94 947
7405.76 839
7406.57 878
7407.38 868
7408.19 874
7409.00 865
7409.82 842
7410.63 849
7411.44 874
7412.25 901
7413.07 859
7413.88 860
7414.69 891
7415.50 889
7416.32 815
7417.13 876
7417.94 859
7418.76 849
7419.57 882
7420.38 877
7421.19 892
7422.01 877
7422.82 887
7423.63 849
7424.45 822
7425.26 839
7426.07 848
7426.89 895
7427.70 972
7428.51 951
7429.33 1036
7430.14 1081
7430.95 1091
7431.77 1059
7432.58 1124
7433.39 1083
7434.21 1115
7435.02 1043
7435.84 1047
7436.65 1035
7437.46 1052
7438.28 987
7439.09 981
7439.91 976
7440.72 1047
7441.53 1048
7442.35 959
7443.16 925
7443.98 913
7444.79 879
7445.60 836
7446.42 835
7447.23 931
7448.05 864
7448.86 836
7449.68 760
7450.49 857
7451.31 786
7452.12 823
7452.94 763
7453.75 797
7454.57 795
7455.38 733
7456.20 814
7457.01 801
7457.83 722
7458.64 784
7459.46 824
7460.27 785
7461.09 755
7461.90 769
7462.72 780
7463.53 799
7464.35 827
7465.16 842
7465.98 911
7466.79 836
7467.61 842
7468.42 788
7469.24 849
7470.06 875
7470.87 850
7471.69 806
7472.50 793
7473.32 799
7474.13 796
7474.95 806
7475.77 827
7476.58 821
7477.40 761
7478.21 807
7479.03 822
7479.85 809
7480.66 771
7481.48 846
7482.30 809
7483.11 739
7483.93 869
7484.75 813
7485.56 837
7486.38 818
7487.20 800
7488.01 770
7488.83 772
7489.65 787
7490.46 804
7491.28 753
7492.10 847
7492.91 830
7493.73 728
7494.55 776
7495.36 792
7496.18 768
7497.00 843
7497.82 790
7498.63 802
7499.45 860
7500.27 860
7501.08 867
7501.90 747
7502.72 766
7503.54 761
7504.35 801
7505.17 843
7505.99 826
7506.81 799
7507.62 850
7508.44 817
7509.26 748
7510.08 802
7510.90 788
7511.71 760
7512.53 800
7513.35 789
7514.17 745
7514.99 748
7515.80 737
7516.62 754
7517.44 730
7518.26 759
7519.08 725
7519.90 749
7520.71 764
7521.53 714
7522.35 751
7523.17 772
7523.99 763
7524.81 736
7525.63 787
7526.45 802
7527.26 790
7528.08 727
7528.90 767
7529.72 794
7530.54 805
7531.36 809
7532.18 756
7533.00 743
7533.82 781
7534.64 778
7535.45 736
7536.27 761
7537.09 778
7537.91 741
7538.73 800
7539.55 778
7540.37 811
7541.19 783
7542.01 769
7542.83 750
7543.65 700
7544.47 751
7545.29 748
7546.11 797
7546.93 805
7547.75 779
7548.57 872
7549.39 816
7550.21 859
7551.03 721
7551.85 762
7552.67 831
7553.49 846
7554.31 839
7555.13 843
7555.95 866
7556.77 865
7557.59 837
7558.41 809
7559.23 853
7560.05 893
7560.87 917
7561.69 837
7562.51 848
7563.34 869
7564.16 928
7564.98 949
7565.80 880
7566.62 879
7567.44 789
7568.26 820
7569.08 905
7569.90 877
7570.72 887
7571.55 870
7572.37 817
7573.19 892
7574.01 822
7574.83 834
7575.65 843
7576.47 891
7577.30 891
7578.12 855
7578.94 862
7579.76 892
7580.58 881
7581.40 856
7582.23 899
7583.05 924
7583.87 946
7584.69 935
7585.51 985
7586.33 1000
7587.16 997
7587.98 1013
7588.80 1078
7589.62 1051
7590.45 986
7591.27 1019
7592.09 995
7592.91 1085
7593.74 1070
7594.56 985
7595.38 1000
7596.20 1027
7597.03 1011
7597.85 1048
7598.67 1046
7599.49 1134
7600.32 1220
7601.14 1253
7601.96 1332
7602.78 1369
7603.61 1487
7604.43 1571
7605.25 1601
7606.08 1462
7606.90 1482
7607.72 1427
7608.55 1425
7609.37 1365
7610.19 1265
7611.02 1163
7611.84 1195
7612.66 1103
7613.49 1108
7614.31 1138
7615.13 1113
7615.96 1241
7616.78 1170
7617.60 1307
7618.43 1293
7619.25 1209
7620.08 1219
7620.90 1215
7621.72 1157
7622.55 1094
7623.37 1099
7624.20 1132
7625.02 1162
7625.84 1173
7626.67 1171
7627.49 1238
7628.32 1303
7629.14 1437
7629.97 1676
7630.79 1786
7631.61 1871
7632.44 1874
7633.26 1926
7634.09 1842
7634.91 1726
7635.74 1545
7636.56 1551
7637.39 1339
7638.21 1161
7639.04 1075
7639.86 1105
7640.69 1000
7641.51 976
7642.34 985
7643.16 964
7643.99 909
7644.81 899
7645.64 867
7646.46 899
7647.29 862
7648.11 860
7648.94 914
7649.76 867
7650.59 867
7651.42 844
7652.24 814
7653.07 863
7653.89 857
7654.72 742
7655.54 825
7656.37 800
7657.20 865
7658.02 872
7658.85 861
7659.67 820
7660.50 849
7661.33 951
7662.15 904
7662.98 863
7663.80 804
7664.63 851
7665.46 835
7666.28 838
7667.11 764
7667.94 840
7668.76 846
7669.59 892
7670.42 853
7671.24 882
7672.07 838
7672.90 861
7673.72 838
7674.55 864
7675.38 810
7676.20 769
7677.03 818
7677.86 809
7678.68 828
7679.51 784
7680.34 799
7681.16 808
7681.99 805
7682.82 772
7683.65 856
7684.47 822
7685.30 791
7686.13 798
7686.96 830
7687.78 821
7688.61 723
7689.44 732
7690.27 751
7691.09 753
7691.92 730
7692.75 762
7693.58 785
7694.41 770
7695.23 833
7696.06 826
7696.89 805
7697.72 797
7698.55 792
7699.37 794
7700.20 848
7701.03 819
7701.86 829
7702.69 792
7703.51 806
7704.34 764
7705.17 827
7706.00 811
7706.83 823
7707.66 805
7708.49 793
7709.31 800
7710.14 793
7710.97 732
7711.80 685
7712.63 712
7713.46 727
7714.29 661
7715.12 653
7715.95 736
7716.77 750
7717.60 712
7718.43 731
7719.26 732
7720.09 715
7720.92 646
7721.75 691
7722.58 737
7723.41 835
7724.24 731
7725.07 743
7725.90 674
7726.73 721
7727.56 731
7728.39 681
7729.22 667
7730.05 638
7730.88 665
7731.71 683
7732.54 702
7733.37 674
7734.20 710
7735.03 685
7735.86 738
7736.69 763
7737.52 706
7738.35 604
7739.18 671
7740.01 725
7740.84 735
7741.67 688
7742.50 678
7743.33 694
7744.16 676
7744.99 676
7745.82 777
7746.65 767
7747.48 750
7748.31 832
7749.14 851
7749.97 812
7750.81 711
7751.64 776
7752.47 776
7753.30 704
7754.13 706
7754.96 680
7755.79 654
7756.62 711
7757.45 700
7758.29 716
7759.12 665
7759.95 661
7760.78 682
7761.61 630
7762.44 668
7763.27 710
7764.11 729
7764.94 737
7765.77 705
7766.60 711
7767.43 630
7768.26 694
7769.10 763
7769.93 735
7770.76 716
7771.59 685
7772.42 700
7773.26 695
7774.09 624
7774.92 711
7775.75 645
7776.59 643
7777.42 679
7778.25 727
7779.08 647
7779.92 642
7780.75 717
7781.58 729
7782.41 703
7783.25 658
7784.08 680
7784.91 699
7785.74 727
7786.58 637
7787.41 685
7788.24 629
7789.08 634
7789.91 687
7790.74 646
7791.57 671
7792.41 666
7793.24 674
7794.07 720
7794.91 704
7795.74 698
7796.57 698
7797.41 683
7798.24 705
7799.07 712
7799.91 700
7800.74 733
7801.58 756
7802.41 724
7803.24 718
7804.08 680
7804.91 722
7805.74 709
7806.58 712
7807.41 680
7808.25 750
7809.08 760
7809.91 765
7810.75 798
7811.58 765
7812.42 784
7813.25 859
7814.09 849
7814.92 809
7815.75 884
7816.59 894
7817.42 916
7818.26 815
7819.09 820
7819.93 836
7820.76 805
7821.60 834
7822.43 817
7823.27 809
7824.10 780
7824.94 818
7825.77 784
7826.61 827
7827.44 885
7828.28 805
7829.11 810
7829.95 881
7830.78 819
7831.62 879
7832.45 844
7833.29 862
7834.12 833
7834.96 794
7835.79 889
7836.63 827
7837.46 807
7838.30 816
7839.14 800
7839.97 712
7840.81 761
7841.64 842
7842.48 784
7843.31 809
7844.15 832
7844.99 797
7845.82 837
7846.66 822
7847.49 805
7848.33 798
7849.17 830
7850.00 842
7850.84 876
7851.68 824
7852.51 860
7853.35 884
7854.18 907
7855.02 972
7855.86 1046
7856.69 1119
7857.53 1165
7858.37 1142
7859.20 1238
7860.04 1221
7860.88 1249
7861.71 1179
7862.55 1150
7863.39 981
7864.23 1020
7865.06 972
7865.90 962
7866.74 981
7867.57 1005
7868.41 982
7869.25 955
7870.09 942
7870.92 950
7871.76 1033
7872.60 995
7873.44 999
7874.27 955
7875.11 1111
7875.95 1179
7876.79 1176
7877.62 1318
7878.46 1215
7879.30 1356
7880.14 1348
7880.97 1219
7881.81 1238
7882.65 1247
7883.49 1151
7884.33 1071
7885.16 1054
7886.00 989
7886.84 1097
7887.68 1105
7888.52 1053
7889.36 1077
7890.19 1096
7891.03 1095
7891.87 1112
7892.71 1110
7893.55 1008
7894.39 947
7895.23 1082
7896.06 990
7896.90 943
7897.74 901
7898.58 898
7899.42 869
7900.26 880
7901.10 863
7901.94 940
7902.77 844
7903.61 767
7904.45 820
7905.29 882
7906.13 895
7906.97 809
7907.81 837
7908.65 820
7909.49 821
7910.33 786
7911.17 931
7912.01 850
7912.85 784
7913.69 851
7914.53 926
7915.37 957
7916.21 1009
7917.05 991
7917.89 1070
7918.73 1029
7919.57 1001
7920.41 1048
7921.25 997
7922.09 1004
7922.93 971
7923.77 887
7924.61 859
7925.45 818
7926.29 807
7927.13 802
7927.97 763
7928.81 807
7929.65 737
7930.49 799
7931.33 872
7932.17 777
7933.01 816
7933.85 791
7934.69 752
7935.53 782
7936.37 803
7937.21 770
7938.05 743
7938.90 728
7939.74 759
7940.58 734
7941.42 813
7942.26 738
7943.10 737
7943.94 745
7944.78 783
7945.63 825
7946.47 711
7947.31 793
7948.15 786
7948.99 827
7949.83 882
7950.67 826
7951.52 741
7952.36 793
7953.20 830
7954.04 842
7954.88 923
7955.72 895
7956.57 852
7957.41 855
7958.25 834
7959.09 772
7959.93 809
7960.78 831
7961.62 818
7962.46 853
7963.30 830
7964.15 824
7964.99 820
7965.83 885
7966.67 845
7967.52 869
7968.36 887
7969.20 898
7970.04 893
7970.89 809
7971.73 799
7972.57 782
7973.41 759
7974.26 760
7975.10 707
7975.94 717
7976.79 699
7977.63 726
7978.47 742
7979.31 769
7980.16 733
7981.00 780
7981.84 829
7982.69 778
7983.53 746
7984.37 747
7985.22 745
7986.06 687
7986.90 705
7987.75 657
7988.59 708
7989.44 694
7990.28 734
7991.12 715
7991.97 731
7992.81 701
7993.65 722
7994.50 702
7995.34 649
7996.19 668
7997.03 704
7997.87 667
7998.72 688
7999.56 699
8000.41 632
8001.25 724
8002.10 749
8002.94 684
8003.78 663
8004.63 725
8005.47 710
8006.32 702
8007.16 678
8008.01 630
8008.85 665
8009.70 648
8010.54 606
8011.39 643
8012.23 658
8013.08 604
8013.92 651
8014.77 606
8015.61 628
8016.46 618
8017.30 670
8018.15 605
8018.99 615
8019.84 617
8020.68 649
8021.53 697
8022.37 688
8023.22 631
8024.06 663
8024.91 689
8025.75 566
8026.60 584
8027.45 663
8028.29 604
8029.14 626
8029.98 677
8030.83 611
8031.67 630
8032.52 668
8033.37 658
8034.21 647
8035.06 669
8035.90 660
8036.75 638
8037.60 645
8038.44 630
8039.29 620
8040.14 652
8040.98 693
8041.83 660
8042.68 645
8043.52 640
8044.37 663
8045.21 705
8046.06 647
8046.91 573
8047.75 636
8048.60 628
8049.45 680
8050.30 663
8051.14 631
8051.99 648
8052.84 649
8053.68 622
8054.53 592
8055.38 614
8056.22 628
8057.07 645
8057.92 638
8058.77 645
8059.61 603
8060.46 672
8061.31 643
8062.16 636
8063.00 647
8063.85 654
8064.70 657
8065.55 591
8066.39 580
8067.24 578
8068.09 587
8068.94 608
8069.79 643
8070.63 610
8071.48 623
8072.33 596
8073.18 663
8074.03 624
8074.87 564
8075.72 635
8076.57 594
8077.42 659
8078.27 614
8079.12 661
8079.96 597
8080.81 641
8081.66 595
8082.51 608
8083.36 529
8084.21 604
8085.06 609
8085.90 640
8086.75 607
8087.60 589
8088.45 658
8089.30 582
8090.15 628
8091.00 625
8091.85 589
8092.70 574
8093.54 643
8094.39 582
8095.24 583
8096.09 573
8096.94 580
8097.79 605
8098.64 605
8099.49 701
8100.34 653
8101.19 714
8102.04 690
8102.89 663
8103.74 583
8104.59 675
8105.44 642
8106.29 638
8107.14 656
8107.99 647
8108.84 639
8109.69 605
8110.54 614
8111.39 625
8112.24 625
8113.09 702
8113.94 651
8114.79 676
8115.64 723
8116.49 671
8117.34 703
8118.19 636
8119.04 680
8119.89 647
8120.74 647
8121.59 669
8122.44 681
8123.29 691
8124.14 716
8124.99 690
8125.84 702
8126.70 730
8127.55 717
8128.40 691
8129.25 641
8130.10 712
8130.95 711
8131.80 713
8132.65 648
8133.50 701
8134.36 673
8135.21 721
8136.06 770
8136.91 741
8137.76 715
8138.61 685
8139.46 685
8140.32 763
8141.17 790
8142.02 729
8142.87 784
8143.72 775
8144.57 784
8145.43 760
8146.28 827
8147.13 810
8147.98 850
8148.83 822
8149.69 814
8150.54 817
8151.39 770
8152.24 920
8153.10 984
8153.95 1103
8154.80 1077
8155.65 1176
8156.50 1210
8157.36 1129
8158.21 992
8159.06 942
8159.92 886
8160.77 846
8161.62 769
8162.47 781
8163.33 815
8164.18 728
8165.03 749
8165.88 738
8166.74 758
8167.59 703
8168.44 774
8169.30 804
8170.15 766
8171.00 746
8171.86 784
8172.71 742
8173.56 746
8174.42 713
8175.27 704
8176.12 622
8176.98 665
8177.83 679
8178.68 663
8179.54 646
8180.39 720
8181.25 648
8182.10 627
8182.95 703
8183.81 669
8184.66 675
8185.51 664
8186.37 629
8187.22 658
8188.08 677
8188.93 671
8189.79 663
8190.64 613
8191.49 587
8192.35 605
8193.20 659
8194.06 626
8194.91 596
8195.77 672
8196.62 721
8197.47 673
8198.33 620
8199.18 622
8200.04 593
8200.89 670
8201.75 621
8202.60 634
8203.46 613
8204.31 568
8205.17 592
8206.02 626
8206.88 627
8207.73 648
8208.59 611
8209.44 586
8210.30 667
8211.15 626
8212.01 626
8212.87 598
8213.72 651
8214.58 630
8215.43 679
8216.29 609
8217.14 630
8218.00 630
8218.85 577
8219.71 609
8220.57 627
8221.42 661
8222.28 628
8223.13 603
8223.99 608
8224.85 701
8225.70 620
8226.56 655
8227.41 664
8228.27 644
8229.13 624
8229.98 596
8230.84 636
8231.70 586
8232.55 597
8233.41 631
8234.26 570
8235.12 568
8235.98 615
8236.83 569
8237.69 567
8238.55 571
8239.40 592
8240.26 635
8241.12 589
8241.98 584
8242.83 584
8243.69 625
8244.55 615
8245.40 592
8246.26 574
8247.12 571
8247.98 590
8248.83 554
8249.69 548
8250.55 553
8251.40 610
8252.26 630
8253.12 563
8253.98 571
8254.83 572
8255.69 602
8256.55 635
8257.41 575
8258.27 589
8259.12 624
8259.98 636
8260.84 567
8261.70 615
8262.55 599
8263.41 584
8264.27 601
8265.13 627
8265.99 566
8266.85 564
8267.70 561
8268.56 628
8269.42 664
8270.28 651
8271.14 586
8272.00 604
8272.85 650
8273.71 650
8274.57 612
8275.43 606
8276.29 658
8277.15 558
8278.01 600
8278.87 669
8279.72 600
8280.58 648
8281.44 603
8282.30 713
8283.16 687
8284.02 571
8284.88 561
8285.74 646
8286.60 608
8287.46 648
8288.32 584
8289.17 590
8290.03 673
8290.89 631
8291.75 621
8292.61 614
8293.47 612
8294.33 615
8295.19 649
8296.05 665
8296.91 654
8297.77 661
8298.63 662
8299.49 618
8300.35 606
8301.21 597
8302.07 640
8302.93 633
8303.79 698
8304.65 696
8305.51 621
8306.37 575
8307.23 611
8308.09 643
8308.95 659
8309.81 679
8310.67 692
8311.53 692
8312.39 667
8313.26 659
8314.12 704
8314.98 726
8315.84 749
8316.70 812
8317.56 808
8318.42 731
8319.28 629
8320.14 750
8321.00 695
8321.86 682
8322.73 651
8323.59 614
8324.45 613
8325.31 647
8326.17 612
8327.03 570
8327.89 576
8328.75 620
8329.62 592
8330.48 544
8331.34 606
8332.20 636
8333.06 578
8333.92 582
8334.79 596
8335.65 580
8336.51 604
8337.37 608
8338.23 571
8339.09 618
8339.96 573
8340.82 709
8341.68 616
8342.54 644
8343.41 712
8344.27 677
8345.13 620
8345.99 624
8346.85 661
8347.72 706
8348.58 635
8349.44 621
8350.30 634
8351.17 591
8352.03 627
8352.89 610
8353.76 622
8354.62 653
8355.48 614
8356.34 629
8357.21 642
8358.07 626
8358.93 597
8359.80 614
8360.66 624
8361.52 613
8362.38 535
8363.25 616
8364.11 715
8364.97 691
8365.84 598
8366.70 528
8367.56 545
8368.43 595
8369.29 617
8370.16 646
8371.02 598
8371.88 623
8372.75 642
8373.61 645
8374.47 620
8375.34 616
8376.20 648
8377.07 583
8377.93 575
8378.79 606
8379.66 617
8380.52 650
8381.39 626
8382.25 692
8383.11 667
8383.98 626
8384.84 635
8385.71 642
8386.57 680
8387.44 667
8388.30 638
8389.17 618
8390.03 643
8390.89 702
8391.76 611
8392.62 573
8393.49 608
8394.35 638
8395.22 640
8396.08 681
8396.95 647
8397.81 652
8398.68 662
8399.54 644
8400.41 665
8401.27 681
8402.14 627
8403.00 630
8403.87 704
8404.74 682
8405.60 725
8406.47 699
8407.33 632
8408.20 663
8409.06 727
8409.93 720
8410.79 672
8411.66 709
8412.53 705
8413.39 674
8414.26 702
8415.12 713
8415.99 672
8416.86 661
8417.72 666
8418.59 701
8419.45 713
8420.32 700
8421.19 698
8422.05 691
8422.92 757
8423.78 737
8424.65 784
8425.52 767
8426.38 770
8427.25 752
8428.12 825
8428.98 792
8429.85 824
8430.72 772
8431.58 806
8432.45 837
8433.32 844
8434.18 810
8435.05 793
8435.92 808
8436.79 832
8437.65 887
8438.52 910
8439.39 944
8440.25 1002
8441.12 1011
8441.99 985
8442.86 1011
8443.72 1080
8444.59 1002
8445.46 891
8446.33 947
8447.19 1020
8448.06 996
8448.93 1046
8449.80 1046
8450.66 1015
8451.53 1045
8452.40 1006
8453.27 1029
8454.14 1060
8455.00 1145
8455.87 1256
8456.74 1300
8457.61 1295
8458.48 1345
8459.34 1396
8460.21 1370
8461.08 1269
8461.95 1251
8462.82 1178
8463.69 1139
8464.55 1167
8465.42 1257
8466.29 1418
8467.16 1517
8468.03 1753
8468.90 2028
8469.77 2209
8470.63 2363
8471.50 2317
8472.37 2228
8473.24 2125
8474.11 1886
8474.98 1664
8475.85 1444
8476.72 1380
8477.59 1196
8478.45 1111
8479.32 1118
8480.19 1064
8481.06 948
8481.93 940
8482.80 887
8483.67 880
8484.54 869
8485.41 918
8486.28 855
8487.15 794
8488.02 814
8488.89 817
8489.76 816
8490.63 853
8491.50 863
8492.37 846
8493.24 848
8494.11 840
8494.98 791
8495.85 825
8496.72 864
8497.59 844
8498.46 834
8499.33 830
8500.20 830
8501.07 777
8501.94 863
8502.81 899
8503.68 863
8504.55 835
8505.42 897
8506.29 901
8507.16 935
8508.03 989
8508.90 909
8509.77 974
8510.65 989
8511.52 957
8512.39 921
8513.26 902
8514.13 877
8515.00 851
8515.87 862
8516.74 911
8517.61 862
8518.48 829
8519.36 862
8520.23 872
8521.10 879
8521.97 798
8522.84 826
8523.71 803
8524.58 809
8525.46 869
8526.33 929
8527.20 898
8528.07 879
8528.94 883
8529.81 885
8530.69 944
8531.56 924
8532.43 910
8533.30 933
8534.17 971
8535.05 996
8535.92 966
8536.79 972
8537.66 1006
8538.54 975
8539.41 980
8540.28 987
8541.15 984
8542.02 920
8542.90 896
8543.77 926
8544.64 918
8545.51 965
8546.39 937
8547.26 1025
8548.13 1007
8549.01 993
8549.88 1056
8550.75 1133
8551.62 1265
8552.50 1256
8553.37 1315
8554.24 1508
8555.12 1475
8555.99 1457
8556.86 1378
8557.74 1283
8558.61 1205
8559.48 1165
8560.36 1053
8561.23 989
8562.10 948
8562.98 912
8563.85 886
8564.72 856
8565.60 806
8566.47 850
8567.34 807
8568.22 837
8569.09 773
8569.97 827
8570.84 863
8571.71 828
8572.59 824
8573.46 814
8574.34 753
8575.21 786
8576.08 760
8576.96 745
8577.83 706
8578.71 679
8579.58 725
8580.46 750
8581.33 739
8582.20 715
8583.08 761
8583.95 711
8584.83 741
8585.70 705
8586.58 736
8587.45 775
8588.33 741
8589.20 754
8590.08 747
8590.95 690
8591.83 764
8592.70 778
8593.58 761
8594.45 769
8595.33 773
8596.20 825
8597.08 778
8597.95 762
8598.83 766
8599.70 831
8600.58 781
8601.45 733
8602.33 696
8603.21 756
8604.08 739
8604.96 740
8605.83 684
8606.71 719
8607.58 752
8608.46 761
8609.34 739
8610.21 671
8611.09 672
8611.96 741
8612.84 685
8613.72 692
8614.59 695
8615.47 725
8616.34 747
8617.22 724
8618.10 767
8618.97 771
8619.85 736
8620.73 766
8621.60 716
8622.48 756
8623.36 741
8624.23 743
8625.11 742
8625.99 802
8626.86 719
8627.74 719
8628.62 742
8629.49 753
8630.37 745
8631.25 777
8632.12 755
8633.00 787
8633.88 757
8634.76 722
8635.63 764
8636.51 812
8637.39 771
8638.26 756
8639.14 842
8640.02 778
8640.90 801
8641.77 783
8642.65 740
8643.53 797
8644.41 851
8645.28 820
8646.16 776
8647.04 792
8647.92 770
8648.80 784
8649.67 784
8650.55 746
8651.43 811
8652.31 838
8653.19 749
8654.06 753
8654.94 772
8655.82 753
8656.70 753
8657.58 771
8658.46 758
8659.33 799
8660.21 794
8661.09 802
8661.97 787
8662.85 731
8663.73 766
8664.61 769
8665.48 743
8666.36 769
8667.24 814
8668.12 751
8669.00 868
8669.88 966
8670.76 945
8671.64 957
8672.52 1029
8673.40 1094
8674.27 1144
8675.15 1173
8676.03 1182
8676.91 1153
8677.79 1020
8678.67 1079
8679.55 1021
8680.43 980
8681.31 942
8682.19 873
8683.07 876
8683.95 902
8684.83 896
8685.71 927
8686.59 943
8687.47 976
8688.35 1097
8689.23 1224
8690.11 1306
8690.99 1492
8691.87 1652
8692.75 1731
8693.63 1686
8694.51 1761
8695.39 1581
8696.27 1461
8697.15 1351
8698.03 1217
8698.91 1074
8699.79 996
8700.67 912
8701.55 862
8702.43 806
8703.31 801
8704.19 786
8705.07 773
8705.95 744
8706.84 759
8707.72 800
8708.60 774
8709.48 691
8710.36 728
8711.24 723
8712.12 718
8713.00 734
8713.88 661
8714.76 635
8715.65 704
8716.53 710
8717.41 666
8718.29 686
8719.17 718
8720.05 705
8720.93 687
8721.82 742
8722.70 702
8723.58 674
8724.46 678
8725.34 695
8726.22 677
8727.11 722
8727.99 705
8728.87 700
8729.75 746
8730.63 785
8731.52 807
8732.40 770
8733.28 775
8734.16 744
8735.05 805
8735.93 716
8736.81 672
8737.69 658
8738.58 678
8739.46 667
8740.34 699
8741.22 666
8742.11 705
8742.99 690
8743.87 632
8744.75 662
8745.64 645
8746.52 633
8747.40 651
8748.28 639
8749.17 610
8750.05 681
8750.93 695
8751.82 717
8752.70 666
8753.58 681
8754.47 739
8755.35 789
8756.23 868
8757.12 791
8758.00 848
8758.88 879
8759.77 927
8760.65 876
8761.53 845
8762.42 820
8763.30 892
8764.19 914
8765.07 872
8765.95 803
8766.84 808
8767.72 761
8768.60 802
8769.49 782
8770.37 846
8771.26 796
8772.14 791
8773.03 688
8773.91 675
8774.79 715
8775.68 731
8776.56 723
8777.45 635
8778.33 626
8779.22 689
8780.10 605
8780.98 610
8781.87 609
8782.75 673
8783.64 675
8784.52 616
8785.41 594
8786.29 616
8787.18 630
8788.06 644
8788.95 651
8789.83 533
8790.72 605
8791.60 657
8792.49 601
8793.37 627
8794.26 552
8795.14 603
8796.03 563
8796.92 535
8797.80 586
8798.69 602
8799.57 654
8800.46 613
8801.34 602
8802.23 616
8803.11 660
8804.00 632
8804.89 549
8805.77 606
8806.66 626
8807.54 584
8808.43 563
8809.32 558
8810.20 539
8811.09 573
8811.97 608
8812.86 598
8813.75 563
8814.63 544
8815.52 574
8816.41 631
8817.29 597
8818.18 555
8819.06 574
8819.95 593
8820.84 581
8821.72 562
8822.61 576
8823.50 588
8824.38 571
8825.27 581
8826.16 639
8827.05 587
8827.93 613
8828.82 619
8829.71 664
8830.59 600
8831.48 606
8832.37 609
8833.25 547
8834.14 584
8835.03 547
8835.92 562
8836.80 571
8837.69 626
8838.58 658
8839.47 584
8840.35 482
8841.24 526
8842.13 555
8843.02 590
8843.90 541
8844.79 529
8845.68 549
8846.57 548
8847.46 565
8848.34 518
8849.23 546
8850.12 542
8851.01 547
8851.90 521
8852.78 508
8853.67 561
8854.56 573
8855.45 577
8856.34 648
8857.23 526
8858.12 546
8859.00 562
8859.89 563
8860.78 515
8861.67 529
8862.56 561
8863.45 537
8864.34 512
8865.22 539
8866.11 568
8867.00 553
8867.89 591
8868.78 536
8869.67 563
8870.56 552
8871.45 531
8872.34 507
8873.23 540
8874.12 566
8875.00 536
8875.89 542
8876.78 532
8877.67 519
8878.56 505
8879.45 538
8880.34 529
8881.23 560
8882.12 528
8883.01 534
8883.90 504
8884.79 495
8885.68 523
8886.57 499
8887.46 517
8888.35 549
8889.24 523
8890.13 472
8891.02 484
8891.91 503
8892.80 543
8893.69 484
8894.58 566
8895.47 515
8896.36 473
8897.25 486
8898.14 483
8899.03 510
8899.92 465
8900.81 519
8901.71 506
8902.60 475
8903.49 495
8904.38 473
8905.27 477
8906.16 517
8907.05 496
8907.94 506
8908.83 488
8909.72 491
8910.61 496
8911.51 506
8912.40 497
8913.29 543
8914.18 525
8915.07 493
8915.96 536
8916.85 529
8917.75 506
8918.64 486
8919.53 483
8920.42 493
8921.31 484
8922.20 499
8923.09 508
8923.99 490
8924.88 461
8925.77 485
8926.66 504
8927.55 492
8928.45 477
8929.34 513
8930.23 486
8931.12 503
8932.01 519
8932.91 527
8933.80 445
8934.69 462
8935.58 464
8936.48 519
8937.37 456
8938.26 519
8939.15 490
8940.05 507
8940.94 526
8941.83 490
8942.72 460
8943.62 479
8944.51 479
8945.40 499
8946.30 504
8947.19 475
8948.08 474
8948.97 474
8949.87 426
8950.76 501
8951.65 468
8952.55 466
8953.44 459
8954.33 465
8955.23 493
8956.12 448
8957.01 430
8957.91 496
8958.80 504
8959.69 490
8960.59 482
8961.48 515
8962.38 478
8963.27 495
8964.16 538
8965.06 542
8965.95 524
8966.85 513
8967.74 561
8968.63 503
8969.53 522
8970.42 526
8971.32 494
8972.21 496
8973.10 505
8974.00 478
8974.89 456
8975.79 472
8976.68 475
8977.58 459
8978.47 441
8979.36 423
8980.26 492
8981.15 505
8982.05 454
8982.94 457
8983.84 448
8984.73 435
8985.63 421
8986.52 498
8987.42 434
8988.31 489
8989.21 452
8990.10 525
8991.00 491
8991.89 420
8992.79 428
8993.68 466
8994.58 454
8995.47 433
8996.37 476
8997.27 469
8998.16 489
8999.06 493
8999.95 481
9000.85 484
9001.74 496
9002.64 432
9003.53 459
9004.43 441
9005.33 443
9006.22 475
9007.12 463
9008.01 470
9008.91 474
9009.81 419
9010.70 425
9011.60 437
9012.49 467
9013.39 460
9014.29 422
9015.18 444
9016.08 501
9016.98 487
9017.87 472
9018.77 503
9019.67 463
9020.56 426
9021.46 446
9022.36 475
9023.25 465
9024.15 513
9025.05 444
9025.94 424
9026.84 482
9027.74 445
9028.63 437
9029.53 423
9030.43 476
9031.33 507
9032.22 477
9033.12 443
9034.02 474
9034.91 482
9035.81 432
9036.71 425
9037.61 485
9038.50 511
9039.40 476
9040.30 450
9041.20 447
9042.10 504
9042.99 437
9043.89 480
9044.79 479
9045.69 442
9046.58 434
9047.48 492
9048.38 494
9049.28 467
9050.18 445
9051.07 477
9051.97 467
9052.87 505
9053.77 491
9054.67 476
9055.57 480
9056.46 458
9057.36 487
9058.26 461
9059.16 480
9060.06 501
9060.96 451
9061.86 461
9062.75 489
9063.65 512
9064.55 527
9065.45 490
9066.35 513
9067.25 447
9068.15 475
9069.05 470
9069.95 472
9070.84 444
9071.74 483
9072.64 460
9073.54 476
9074.44 487
9075.34 454
9076.24 483
9077.14 450
9078.04 457
9078.94 450
9079.84 465
9080.74 487
9081.64 470
9082.54 488
9083.44 474
9084.34 466
9085.24 448
9086.14 448
9087.04 453
9087.94 461
9088.84 459
9089.74 440
9090.64 429
9091.54 503
9092.44 500
9093.34 520
9094.24 516
9095.14 491
9096.04 477
9096.94 469
9097.84 494
9098.74 503
9099.64 475
9100.54 524
9101.44 478
9102.34 440
9103.24 488
9104.14 479
9105.04 503
9105.95 516
9106.85 495
9107.75 466
9108.65 478
9109.55 436
9110.45 466
9111.35 496
9112.25 426
9113.15 413
9114.06 494
9114.96 417
9115.86 466
9116.76 419
9117.66 448
9118.56 478
9119.46 470
9120.37 444
9121.27 475
9122.17 446
9123.07 397
9123.97 422
9124.87 440
9125.78 441
9126.68 432
9127.58 427
9128.48 493
9129.38 488
9130.29 443
9131.19 478
9132.09 453
9132.99 473
9133.89 442
9134.80 454
9135.70 446
9136.60 394
9137.50 468
9138.41 480
9139.31 455
9140.21 431
9141.11 380
9142.02 407
9142.92 424
9143.82 436
9144.72 449
9145.63 478
9146.53 442
9147.43 447
9148.34 425
9149.24 416
9150.14 419
9151.05 412
9151.95 397
9152.85 490
9153.76 455
9154.66 441
9155.56 387
9156.47 411
9157.37 429
9158.27 432
9159.18 420
9160.08 388
9160.98 413
9161.89 437
9162.79 400
9163.69 385
9164.60 451
9165.50 457
9166.41 466
9167.31 482
9168.21 467
9169.12 450
9170.02 435
9170.93 444
9171.83 407
9172.73 435
9173.64 438
9174.54 451
9175.45 464
9176.35 432
9177.25 413
9178.16 487
9179.06 487
9179.97 475
9180.87 464
9181.78 483
9182.68 426
9183.59 436
9184.49 474
9185.40 439
9186.30 427
9187.21 433
9188.11 423
9189.02 467
9189.92 441
9190.83 410
9191.73 427
9192.64 438
9193.54 487
9194.45 450
9195.35 417
9196.26 493
9197.16 478
9198.07 542
9198.97 498
9199.88 475
9200.78 493
9201.69 498
9202.60 547
9203.50 502
9204.41 459
9205.31 470
9206.22 464
9207.13 507
9208.03 490
9208.94 455
9209.84 451
9210.75 458
9211.66 399
9212.56 423
9213.47 432
9214.37 428
9215.28 464
9216.19 456
9217.09 444
9218.00 483
9218.91 476
9219.81 409
9220.72 406
9221.63 441
9222.53 430
9223.44 466
9224.35 400
9225.25 428
9226.16 448
9227.07 437
9227.97 435
9228.88 454
9229.79 424
9230.69 398
9231.60 417
9232.51 448
9233.41 474
9234.32 392
9235.23 422
9236.14 415
9237.04 372
9237.95 432
9238.86 423
9239.77 373
9240.67 418
9241.58 424
9242.49 413
9243.40 422
9244.30 462
9245.21 414
9246.12 474
9247.03 423
9247.94 461
9248.84 467
9249.75 393
9250.66 483
9251.57 452
9252.48 477
9253.38 471
9254.29 447
9255.20 407
9256.11 445
9257.02 446
9257.93 441
9258.83 450
9259.74 421
9260.65 450
9261.56 429
9262.47 447
9263.38 427
9264.29 422
9265.19 427
9266.10 443
9267.01 434
9267.92 426
9268.83 437
9269.74 441
9270.65 465
9271.56 421
9272.47 435
9273.37 460
9274.28 459
9275.19 465
9276.10 421
9277.01 447
9277.92 470
9278.83 433
9279.74 438
9280.65 456
9281.56 444
9282.47 423
9283.38 445
9284.29 461
9285.20 438
9286.11 458
9287.02 475
9287.93 442
9288.84 418
9289.75 462
9290.66 445
9291.57 492
9292.48 459
9293.39 511
9294.30 458
9295.21 482
9296.12 467
9297.03 491
9297.94 542
9298.85 495
9299.76 471
9300.67 471
9301.58 431
9302.49 491
9303.40 483
9304.31 494
9305.22 531
9306.13 485
9307.04 531
9307.95 554
9308.87 618
9309.78 553
9310.69 557
9311.60 512
9312.51 579
9313.42 529
9314.33 508
9315.24 503
9316.15 511
9317.07 478
9317.98 487
9318.89 486
9319.80 487
9320.71 508
9321.62 471
9322.53 469
9323.45 496
9324.36 476
9325.27 467
9326.18 480
9327.09 476
9328.00 496
9328.92 459
9329.83 472
9330.74 508
9331.65 490
9332.56 510
9333.48 548
9334.39 488
9335.30 450
9336.21 483
9337.13 422
9338.04 485
9338.95 484
9339.86 437
9340.77 511
9341.69 478
9342.60 442
9343.51 463
9344.43 441
9345.34 462
9346.25 498
9347.16 488
9348.08 510
9348.99 444
9349.90 420
9350.81 454
9351.73 456
9352.64 449
9353.55 464
9354.47 468
9355.38 432
9356.29 463
9357.21 473
9358.12 465
9359.03 434
9359.95 457
9360.86 482
9361.77 464
9362.69 488
9363.60 477
9364.51 466
9365.43 427
9366.34 442
9367.26 446
9368.17 429
9369.08 477
9370.00 464
9370.91 461
9371.82 447
9372.74 465
9373.65 460
9374.57 469
9375.48 501
9376.40 433
9377.31 454
9378.22 439
9379.14 469
9380.05 476
9380.97 527
9381.88 514
9382.80 519
9383.71 517
9384.62 496
9385.54 470
9386.45 472
9387.37 467
9388.28 479
9389.20 513
9390.11 537
9391.03 509
9391.94 505
9392.86 550
9393.77 512
9394.69 504
9395.60 498
9396.52 547
9397.43 542
9398.35 526
9399.26 486
9400.18 511
9401.10 497
9402.01 510
9402.93 534
9403.84 479
9404.76 498
9405.67 505
9406.59 499
9407.50 454
9408.42 496
9409.34 460
9410.25 504
9411.17 526
9412.08 446
9413.00 479
9413.92 518
9414.83 490
9415.75 482
9416.66 452
9417.58 478
9418.50 487
9419.41 476
9420.33 463
9421.25 489
9422.16 522
9423.08 514
9423.99 431
9424.91 495
9425.83 541
9426.74 547
9427.66 514
9428.58 507
9429.49 502
9430.41 507
9431.33 501
9432.25 518
9433.16 508
9434.08 456
9435.00 478
9435.91 525
9436.83 463
9437.75 529
9438.67 538
9439.58 528
9440.50 522
9441.42 500
9442.33 526
9443.25 512
9444.17 484
9445.09 485
9446.00 505
9446.92 560
9447.84 549
9448.76 532
9449.68 543
9450.59 612
9451.51 728
9452.43 702
9453.35 746
9454.26 766
9455.18 724
9456.10 720
9457.02 713
9457.94 647
9458.86 580
9459.77 624
9460.69 554
9461.61 584
9462.53 576
9463.45 630
9464.37 526
9465.28 557
9466.20 546
9467.12 592
9468.04 574
9468.96 565
9469.88 580
9470.80 573
9471.72 530
9472.63 516
9473.55 564
9474.47 551
9475.39 597
9476.31 536
9477.23 563
9478.15 598
9479.07 704
9479.99 640
9480.91 664
9481.83 696
9482.74 681
9483.66 663
9484.58 627
9485.50 617
9486.42 570
9487.34 588
9488.26 567
9489.18 561
9490.10 614
9491.02 580
9491.94 618
9492.86 580
9493.78 500
9494.70 521
9495.62 507
9496.54 545
9497.46 485
9498.38 525
9499.30 508
9500.22 481
9501.14 491
9502.06 471
9502.98 492
9503.90 477
9504.82 548
9505.74 503
9506.66 479
9507.59 488
9508.51 468
9509.43 478
9510.35 519
9511.27 525
9512.19 525
9513.11 554
9514.03 530
9514.95 498
9515.87 529
9516.79 549
9517.71 515
9518.64 520
9519.56 488
9520.48 504
9521.40 527
9522.32 512
9523.24 512
9524.16 510
9525.08 499
9526.01 520
9526.93 525
9527.85 520
9528.77 551
9529.69 624
9530.61 652
9531.54 560
9532.46 578
9533.38 617
9534.30 620
9535.22 601
9536.15 620
9537.07 585
9537.99 559
9538.91 601
9539.83 582
9540.76 552
9541.68 500
9542.60 564
9543.52 513
9544.45 525
9545.37 495
9546.29 536
9547.21 583
9548.14 552
9549.06 511
9549.98 561
9550.90 542
9551.83 585
9552.75 565
9553.67 570
9554.59 599
9555.52 598
9556.44 552
9557.36 579
9558.29 582
9559.21 522
9560.13 582
9561.06 571
9561.98 567
9562.90 614
9563.83 580
9564.75 569
9565.67 558
9566.60 569
9567.52 536
9568.44 580
9569.37 544
9570.29 547
9571.21 530
9572.14 498
9573.06 514
9573.98 537
9574.91 570
9575.83 530
9576.76 577
9577.68 546
9578.60 510
9579.53 557
9580.45 601
9581.38 564
9582.30 540
9583.23 603
9584.15 556
9585.07 588
9586.00 568
9586.92 608
9587.85 582
9588.77 537
9589.70 556
9590.62 550
9591.55 612
9592.47 561
9593.40 556
9594.32 595
9595.24 558
9596.17 548
9597.09 601
9598.02 575
9598.94 613
9599.87 618
9600.79 546
9601.72 575
9602.65 575
9603.57 644
9604.50 631
9605.42 596
9606.35 588
9607.27 631
9608.20 620
9609.12 643
9610.05 615
9610.97 617
9611.90 652
9612.83 561
9613.75 624
9614.68 644
9615.60 608
9616.53 603
9617.45 675
9618.38 671
9619.31 642
9620.23 610
9621.16 617
9622.08 661
9623.01 655
9623.94 698
9624.86 651
9625.79 694
9626.72 677
9627.64 662
9628.57 694
9629.50 716
9630.42 691
9631.35 693
9632.27 724
9633.20 694
9634.13 688
9635.06 766
9635.98 818
9636.91 839
9637.84 774
9638.76 790
9639.69 810
9640.62 775
9641.54 753
9642.47 787
9643.40 766
9644.33 872
9645.25 836
9646.18 838
9647.11 972
9648.03 998
9648.96 977
9649.89 950
9650.82 1073
9651.74 1040
9652.67 1020
9653.60 1016
9654.53 993
9655.46 988
9656.38 1021
9657.31 927
9658.24 902
9659.17 936
9660.09 932
9661.02 934
9661.95 847
9662.88 876
9663.81 963
9664.74 1029
9665.66 1066
9666.59 1024
9667.52 1095
9668.45 1109
9669.38 1098
9670.31 1017
9671.23 1057
9672.16 1046
9673.09 1008
9674.02 1045
9674.95 1004
9675.88 979
9676.81 1018
9677.73 1123
9678.66 1067
9679.59 997
9680.52 1069
9681.45 1071
9682.38 1139
9683.31 1063
9684.24 1121
9685.17 1130
9686.10 1100
9687.03 1185
9687.95 1148
9688.88 1216
9689.81 1205
9690.74 1215
9691.67 1244
9692.60 1389
9693.53 1377
9694.46 1385
9695.39 1479
9696.32 1569
9697.25 1753
9698.18 1821
9699.11 2048
9700.04 2149
9700.97 2008
9701.90 1861
9702.83 1818
9703.76 1629
9704.69 1436
9705.62 1321
9706.55 1289
9707.48 1189
9708.41 1137
9709.34 1154
9710.27 1132
9711.20 1164
9712.13 1127
9713.06 1233
9713.99 1158
9714.92 1161
9715.85 1152
9716.79 1150
9717.72 1239
9718.65 1156
9719.58 1088
9720.51 1068
9721.44 961
9722.37 992
9723.30 1015
9724.23 976
9725.16 1038
9726.09 1006
9727.03 981
9727.96 971
9728.89 1031
9729.82 1004
9730.75 984
9731.68 1006
9732.61 1024
9733.55 1022
9734.48 996
9735.41 1007
9736.34 1074
9737.27 1044
9738.20 1052
9739.14 1039
9740.07 1026
9741.00 986
9741.93 953
9742.86 939
9743.79 960
9744.73 944
9745.66 910
9746.59 940
9747.52 869
9748.46 862
9749.39 888
9750.32 888
9751.25 924
9752.18 897
9753.12 928
9754.05 948
9754.98 984
9755.91 937
9756.85 970
9757.78 963
9758.71 966
9759.65 945
9760.58 937
9761.51 888
9762.44 892
9763.38 946
9764.31 977
9765.24 950
9766.18 994
9767.11 1001
9768.04 952
9768.98 976
9769.91 1038
9770.84 1046
9771.78 1028
9772.71 1028
9773.64 1004
9774.58 1071
9775.51 1094
9776.44 1188
9777.38 1171
9778.31 1111
9779.24 1240
9780.18 1272
9781.11 1294
9782.05 1332
9782.98 1330
9783.91 1340
9784.85 1357
9785.78 1293
9786.71 1336
9787.65 1154
9788.58 1152
9789.52 1080
9790.45 1033
9791.39 1096
9792.32 999
9793.25 994
9794.19 1113
9795.12 1088
9796.06 1107
9796.99 1182
9797.93 1210
9798.86 1227
9799.80 1183
9800.73 1170
9801.67 1099
9802.60 1102
9803.54 1035
9804.47 1009
9805.41 922
9806.34 884
9807.28 874
9808.21 833
9809.15 831
9810.08 825
9811.02 832
9811.95 781
9812.89 832
9813.82 733
9814.76 777
9815.69 735
9816.63 791
9817.56 774
9818.50 766
9819.43 820
9820.37 741
9821.31 782
9822.24 735
9823.18 794
9824.11 811
9825.05 805
9825.99 785
9826.92 756
9827.86 763
9828.79 784
9829.73 750
9830.67 772
9831.60 744
9832.54 730
9833.47 736
9834.41 754
9835.35 690
9836.28 730
9837.22 759
9838.16 728
9839.09 757
9840.03 784
9840.97 774
9841.90 671
9842.84 735
9843.78 724
9844.71 745
9845.65 776
9846.59 756
9847.52 679
9848.46 792
9849.40 784
9850.34 738
9851.27 767
9852.21 717
9853.15 746
9854.08 721
9855.02 736
9855.96 709
9856.90 729
9857.83 766
9858.77 741
9859.71 696
9860.65 720
9861.58 764
9862.52 748
9863.46 729
9864.40 714
9865.33 688
9866.27 727
9867.21 706
9868.15 729
9869.09 745
9870.02 704
9870.96 761
9871.90 752
9872.84 783
9873.78 766
9874.72 780
9875.65 743
9876.59 786
9877.53 775
9878.47 814
9879.41 771
9880.35 708
9881.28 705
9882.22 706
9883.16 779
9884.10 747
9885.04 729
9885.98 677
9886.92 753
9887.86 711
9888.79 698
9889.73 711
9890.67 703
9891.61 684
9892.55 664
9893.49 676
9894.43 693
9895.37 766
9896.31 755
9897.25 696
9898.19 671
9899.13 682
9900.07 674
9901.00 675
9901.94 666
9902.88 637
9903.82 722
9904.76 745
9905.70 671
9906.64 716
9907.58 719
9908.52 747
9909.46 736
9910.40 766
9911.34 757
9912.28 712
9913.22 766
9914.16 730
9915.10 719
9916.04 691
9916.98 695
9917.92 711
9918.86 702
9919.80 714
9920.74 787
9921.69 833
9922.63 942
9923.57 1090
9924.51 1323
9925.45 1466
9926.39 1553
9927.33 1611
9928.27 1519
9929.21 1511
9930.15 1401
9931.09 1306
9932.03 1151
9932.97 1001
9933.92 899
9934.86 895
9935.80 874
9936.74 790
9937.68 748
9938.62 718
9939.56 718
9940.50 694
9941.45 681
9942.39 753
9943.33 765
9944.27 683
9945.21 676
9946.15 686
9947.10 651
9948.04 683
9948.98 745
9949.92 651
9950.86 669
9951.80 675
9952.75 681
9953.69 694
9954.63 711
9955.57 688
9956.52 676
9957.46 662
9958.40 662
9959.34 717
9960.28 679
9961.23 645
9962.17 636
9963.11 604
9964.05 637
9965.00 602
9965.94 591
9966.88 622
9967.82 657
9968.77 624
9969.71 604
9970.65 625
9971.60 577
9972.54 609
9973.48 573
9974.42 541
9975.37 504
9976.31 528
9977.25 575
9978.20 559
9979.14 521
9980.08 554
9981.03 567
9981.97 603
9982.91 574
9983.86 527
9984.80 525
9985.74 554
9986.69 526
9987.63 551
9988.57 590
9989.52 609
9990.46 560
9991.41 537
9992.35 556
9993.29 547
9994.24 587
9995.18 574
9996.13 566
9997.07 552
9998.01 575
9998.96 581
9999.90 544
10000.85 564
10001.79 612
10002.74 610
10003.68 632
10004.62 618
10005.57 572
10006.51 610
10007.46 615
10008.40 579
10009.35 538
10010.29 550
10011.24 573
10012.18 538
10013.13 569
10014.07 563
10015.02 558
10015.96 570
10016.91 546
10017.85 539
10018.80 519
10019.74 566
10020.69 535
10021.63 530
10022.58 539
10023.52 562
10024.47 568
10025.41 533
10026.36 562
10027.30 568
10028.25 557
10029.19 579
10030.14 574
10031.09 543
10032.03 576
10032.98 568
10033.92 542
10034.87 574
10035.82 579
10036.76 521
10037.71 508
10038.65 533
10039.60 557
10040.55 584
10041.49 530
10042.44 536
10043.38 516
10044.33 534
10045.28 555
10046.22 520
10047.17 523
10048.12 477
10049.06 469
10050.01 520
10050.96 543
10051.90 515
10052.85 515
10053.80 508
10054.74 493
10055.69 554
10056.64 555
10057.58 538
10058.53 573
10059.48 558
10060.42 569
10061.37 536
10062.32 515
10063.27 515
10064.21 467
10065.16 460
10066.11 480
10067.06 501
10068.00 490
10068.95 528
10069.90 462
10070.85 457
10071.79 476
10072.74 480
10073.69 488
10074.64 436
10075.58 505
10076.53 541
10077.48 501
10078.43 476
10079.38 461
10080.32 420
10081.27 465
10082.22 484
10083.17 456
10084.12 452
10085.06 486
10086.01 456
10086.96 454
10087.91 451
10088.86 476
10089.81 475
10090.75 451
10091.70 431
10092.65 458
10093.60 447
10094.55 487
10095.50 471
10096.45 458
10097.40 487
10098.34 491
10099.29 476
10100.24 466
10101.19 454
10102.14 488
10103.09 462
10104.04 488
10104.99 477
10105.94 442
10106.89 455
10107.84 473
10108.78 450
10109.73 456
10110.68 484
10111.63 502
10112.58 465
10113.53 468
10114.48 454
10115.43 442
10116.38 471
10117.33 475
10118.28 440
10119.23 422
10120.18 452
10121.13 465
10122.08 461
10123.03 462
10123.98 452
10124.93 421
10125.88 426
10126.83 426
10127.78 455
10128.73 484
10129.68 459
10130.63 446
10131.58 480
10132.53 417
10133.48 439
10134.43 488
10135.38 465
10136.34 459
10137.29 406
10138.24 479
10139.19 452
10140.14 460
10141.09 407
10142.04 438
10142.99 453
10143.94 469
10144.89 515
10145.84 470
10146.80 483
10147.75 431
10148.70 448
10149.65 412
10150.60 425
10151.55 461
10152.50 537
10153.45 468
10154.41 498
10155.36 450
10156.31 440
10157.26 444
10158.21 487
10159.16 468
10160.12 467
10161.07 443
10162.02 447
10162.97 495
10163.92 474
10164.88 489
10165.83 547
10166.78 502
10167.73 498
10168.68 481
10169.64 503
10170.59 446
10171.54 458
10172.49 508
10173.45 527
10174.40 509
10175.35 469
10176.30 500
10177.26 494
10178.21 488
10179.16 541
10180.11 495
10181.07 481
10182.02 534
10182.97 568
10183.92 496
10184.88 534
10185.83 533
10186.78 505
10187.74 503
10188.69 530
10189.64 531
10190.60 523
10191.55 499
10192.50 525
10193.46 543
10194.41 463
10195.36 498
10196.32 501
10197.27 530
10198.22 532
10199.18 547
10200.13 568
10201.08 534
10202.04 591
10202.99 585
10203.95 607
10204.90 653
10205.85 643
10206.81 633
10207.76 626
10208.72 657
10209.67 637
10210.62 577
10211.58 597
10212.53 625
10213.49 595
10214.44 557
10215.40 560
10216.35 586
10217.30 527
10218.26 559
10219.21 516
10220.17 554
10221.12 547
10222.08 540
10223.03 558
10223.99 534
10224.94 499
10225.90 548
10226.85 559
10227.81 538
10228.76 505
10229.72 549
10230.67 514
10231.63 580
10232.58 609
10233.54 592
10234.49 630
10235.45 615
10236.40 671
10237.36 679
10238.31 677
10239.27 638
10240.22 637
10241.18 632
10242.14 612
10243.09 521
10244.05 495
10245.00 552
10245.96 505
10246.91 488
10247.87 503
10248.83 484
10249.78 477
10250.74 520
10251.69 472
10252.65 444
10253.61 421
10254.56 464
10255.52 470
10256.48 486
10257.43 463
10258.39 475
10259.34 500
10260.30 451
10261.26 429
10262.21 443
10263.17 426
10264.13 443
10265.08 454
10266.04 453
10267.00 457
10267.95 446
10268.91 493
10269.87 464
10270.82 467
10271.78 453
10272.74 459
10273.70 467
10274.65 482
10275.61 489
10276.57 494
10277.52 442
10278.48 445
10279.44 439
10280.40 444
10281.35 417
10282.31 448
10283.27 453
10284.23 420
10285.18 414
10286.14 439
10287.10 442
10288.06 462
10289.02 470
10289.97 457
10290.93 479
10291.89 450
10292.85 427
10293.81 460
10294.76 454
10295.72 408
10296.68 389
10297.64 452
10298.60 406
10299.55 426
10300.51 406
10301.47 451
10302.43 437
10303.39 436
10304.35 396
10305.31 395
10306.26 409
10307.22 392
10308.18 420
10309.14 420
10310.10 413
10311.06 420
10312.02 510
10312.98 480
10313.93 421
10314.89 437
10315.85 446
10316.81 447
10317.77 433
10318.73 422
10319.69 431
10320.65 427
10321.61 446
10322.57 448
10323.53 475
10324.49 431
10325.45 398
10326.40 443
10327.36 438
10328.32 425
10329.28 484
10330.24 500
10331.20 447
10332.16 467
10333.12 470
10334.08 508
10335.04 474
10336.00 446
10336.96 436
10337.92 429
10338.88 427
10339.84 425
10340.80 410
10341.76 419
10342.72 387
10343.68 414
10344.64 432
10345.61 407
10346.57 426
10347.53 386
10348.49 410
10349.45 409
10350.41 416
10351.37 415
10352.33 428
10353.29 393
10354.25 390
10355.21 406
10356.17 373
10357.13 379
10358.10 415
10359.06 441
10360.02 408
10360.98 408
10361.94 435
10362.90 410
10363.86 401
10364.82 394
10365.79 371
10366.75 333
10367.71 382
10368.67 375
10369.63 383
10370.59 415
10371.55 392
10372.52 411
10373.48 431
10374.44 392
10375.40 385
10376.36 382
10377.33 401
10378.29 407
10379.25 419
10380.21 352
10381.17 386
10382.14 420
10383.10 383
10384.06 380
10385.02 431
10385.98 464
10386.95 403
10387.91 402
10388.87 375
10389.83 402
10390.80 360
10391.76 375
10392.72 406
10393.68 427
10394.65 388
10395.61 396
10396.57 366
10397.54 381
10398.50 408
10399.46 397
10400.42 444
10401.39 392
10402.35 397
10403.31 389
10404.28 393
10405.24 401
10406.20 376
10407.17 382
10408.13 403
10409.09 369
10410.06 359
10411.02 383
10411.98 402
10412.95 400
10413.91 413
10414.88 405
10415.84 447
10416.80 440
10417.77 445
10418.73 529
10419.69 517
10420.66 499
10421.62 519
10422.59 518
10423.55 457
10424.51 469
10425.48 466
10426.44 423
10427.41 408
10428.37 377
10429.34 379
10430.30 404
10431.26 399
10432.23 385
10433.19 383
10434.16 402
10435.12 377
10436.09 358
10437.05 376
10438.02 375
10438.98 390
10439.95 377
10440.91 356
10441.88 375
10442.84 347
10443.81 383
10444.77 406
10445.74 393
10446.70 386
10447.67 396
10448.63 338
10449.60 408
10450.56 359
10451.53 421
10452.49 359
10453.46 364
10454.42 366
10455.39 345
10456.36 370
10457.32 394
10458.29 359
10459.25 335
10460.22 346
10461.18 319
10462.15 379
10463.12 324
10464.08 336
10465.05 352
10466.01 412
10466.98 347
10467.95 347
10468.91 369
10469.88 370
10470.84 359
10471.81 394
10472.78 357
10473.74 337
10474.71 394
10475.68 341
10476.64 387
10477.61 349
10478.58 347
10479.54 371
10480.51 384
10481.48 354
10482.44 348
10483.41 351
10484.38 343
10485.34 365
10486.31 391
10487.28 360
10488.25 370
10489.21 361
10490.18 335
10491.15 375
10492.11 345
10493.08 389
10494.05 361
10495.02 357
10495.98 361
10496.95 354
10497.92 365
10498.89 365
10499.85 366
10500.82 338
10501.79 371
10502.76 377
10503.72 335
10504.69 326
10505.66 359
10506.63 361
10507.60 355
10508.56 354
10509.53 397
10510.50 357
10511.47 401
10512.44 402
10513.40 343
10514.37 329
10515.34 374
10516.31 356
10517.28 311
10518.25 311
10519.22 360
10520.18 350
10521.15 343
10522.12 334
10523.09 322
10524.06 322
10525.03 331
10526.00 357
10526.96 349
10527.93 306
10528.90 332
10529.87 341
10530.84 308
10531.81 333
10532.78 333
10533.75 344
10534.72 352
10535.69 295
10536.66 315
10537.63 334
10538.59 335
10539.56 356
10540.53 345
10541.50 340
10542.47 317
10543.44 350
10544.41 336
10545.38 359
10546.35 347
10547.32 326
10548.29 332
10549.26 320
10550.23 318
10551.20 330
10552.17 345
10553.14 328
10554.11 348
10555.08 337
10556.05 369
10557.02 365
10557.99 390
10558.96 402
10559.93 356
10560.90 347
10561.87 405
10562.84 464
10563.81 411
10564.79 372
10565.76 374
10566.73 359
10567.70 343
10568.67 339
10569.64 345
10570.61 330
10571.58 357
10572.55 307
10573.52 311
10574.49 359
10575.47 371
10576.44 323
10577.41 316
10578.38 325
10579.35 298
10580.32 370
10581.29 323
10582.26 318
10583.24 295
10584.21 323
10585.18 354
10586.15 337
10587.12 364
10588.09 356
10589.07 323
10590.04 346
10591.01 328
10591.98 300
10592.95 321
10593.92 328
10594.90 332
10595.87 337
10596.84 317
10597.81 304
10598.78 281
10599.76 322
10600.73 345
10601.70 325
10602.67 351
10603.65 301
10604.62 307
10605.59 317
10606.56 302
10607.54 317
10608.51 331
10609.48 360
10610.45 307
10611.43 317
10612.40 353
10613.37 361
10614.35 339
10615.32 326
10616.29 310
10617.26 321
10618.24 347
10619.21 389
10620.18 363
10621.16 366
10622.13 375
10623.10 340
10624.08 401
10625.05 295
10626.02 367
10627.00 362
10627.97 394
10628.94 367
10629.92 362
10630.89 347
10631.87 345
10632.84 334
10633.81 363
10634.79 359
10635.76 366
10636.73 392
10637.71 396
10638.68 401
10639.66 360
10640.63 402
10641.60 404
10642.58 362
10643.55 351
10644.53 369
10645.50 333
10646.48 333
10647.45 330
10648.43 367
10649.40 376
10650.37 358
10651.35 331
10652.32 316
10653.30 342
10654.27 323
10655.25 336
10656.22 328
10657.20 328
10658.17 323
10659.15 278
10660.12 333
10661.10 330
10662.07 320
10663.05 330
10664.02 316
10665.00 320
10665.97 318
10666.95 329
10667.92 325
10668.90 311
10669.87 318
10670.85 347
10671.83 320
10672.80 332
10673.78 363
10674.75 318
10675.73 337
10676.70 338
10677.68 341
10678.66 373
10679.63 380
10680.61 356
10681.58 316
10682.56 332
10683.54 323
10684.51 344
10685.49 371
10686.46 338
10687.44 315
10688.42 325
10689.39 315
10690.37 296
10691.35 311
10692.32 320
10693.30 328
10694.28 334
10695.25 337
10696.23 352
10697.21 379
10698.18 364
10699.16 332
10700.14 330
10701.11 326
10702.09 345
10703.07 357
10704.04 314
10705.02 348
10706.00 387
10706.97 316
10707.95 278
10708.93 316
10709.91 324
10710.88 324
10711.86 317
10712.84 342
10713.82 305
10714.79 336
10715.77 340
10716.75 315
10717.73 295
10718.70 269
10719.68 307
10720.66 319
10721.64 345
10722.61 337
10723.59 296
10724.57 309
10725.55 343
10726.53 363
10727.50 328
10728.48 346
10729.46 337
10730.44 324
10731.42 306
10732.40 319
10733.37 303
10734.35 301
10735.33 318
10736.31 334
10737.29 305
10738.27 324
10739.25 271
10740.22 299
10741.20 361
10742.18 326
10743.16 330
10744.14 303
10745.12 350
10746.10 328
10747.08 338
10748.05 333
10749.03 309
10750.01 316
10750.99 318
10751.97 334
10752.95 328
10753.93 312
10754.91 340
10755.89 342
10756.87 353
10757.85 356
10758.83 292
10759.81 304
10760.79 330
10761.77 334
10762.75 310
10763.73 297
10764.71 304
10765.68 291
10766.66 305
10767.64 330
10768.62 343
10769.60 332
10770.58 306
10771.56 364
10772.54 357
10773.53 343
10774.51 312
10775.49 332
10776.47 345
10777.45 368
10778.43 381
10779.41 327
10780.39 374
10781.37 373
10782.35 309
10783.33 268
10784.31 317
10785.29 318
10786.27 336
10787.25 346
10788.23 313
10789.21 317
10790.20 303
10791.18 294
10792.16 307
10793.14 324
10794.12 353
10795.10 299
10796.08 281
10797.06 305
10798.04 325
10799.03 312
10800.01 327
10800.99 344
10801.97 306
10802.95 262
10803.93 321
10804.91 339
10805.90 354
10806.88 282
10807.86 381
10808.84 357
10809.82 338
10810.81 343
10811.79 338
10812.77 301
10813.75 314
10814.73 330
10815.72 318
10816.70 345
10817.68 327
10818.66 348
10819.64 353
10820.63 358
10821.61 322
10822.59 321
10823.57 346
10824.56 365
10825.54 319
10826.52 313
10827.50 342
10828.49 349
10829.47 349
10830.45 331
10831.44 298
10832.42 315
10833.40 294
10834.38 299
10835.37 313
10836.35 306
10837.33 380
10838.32 300
10839.30 325
10840.28 329
10841.27 351
10842.25 317
10843.23 315
10844.22 334
10845.20 347
10846.18 313
10847.17 335
10848.15 316
10849.13 302
10850.12 345
10851.10 338
10852.09 339
10853.07 320
10854.05 308
10855.04 307
10856.02 367
10857.00 344
10857.99 318
10858.97 320
10859.96 303
10860.94 352
10861.93 323
10862.91 370
10863.89 365
10864.88 331
10865.86 345
10866.85 323
10867.83 333
10868.82 368
10869.80 337
10870.79 323
10871.77 304
10872.75 325
10873.74 337
10874.72 354
10875.71 373
10876.69 382
10877.68 373
10878.66 380
10879.65 340
10880.63 316
10881.62 345
10882.60 369
10883.59 392
10884.57 352
10885.56 361
10886.55 387
10887.53 395
10888.52 390
10889.50 403
10890.49 384
10891.47 388
10892.46 401
10893.44 389
10894.43 329
10895.42 357
10896.40 345
10897.39 402
10898.37 380
10899.36 371
10900.34 365
10901.33 392
10902.32 376
10903.30 340
10904.29 346
10905.27 393
10906.26 362
10907.25 396
10908.23 371
10909.22 356
10910.21 371
10911.19 372
10912.18 346
10913.17 407
10914.15 372
10915.14 409
10916.13 422
10917.11 356
10918.10 406
10919.09 430
10920.07 375
10921.06 456
10922.05 440
10923.03 412
10924.02 416
10925.01 433
10926.00 411
10926.98 403
10927.97 410
10928.96 437
10929.94 456
10930.93 412
10931.92 398
10932.91 440
10933.89 412
10934.88 445
10935.87 479
10936.86 431
10937.84 419
10938.83 443
10939.82 472
10940.81 450
10941.80 493
10942.78 489
10943.77 461
10944.76 496
10945.75 503
10946.74 413
10947.72 461
10948.71 480
10949.70 482
10950.69 480
10951.68 505
10952.66 513
10953.65 527
10954.64 542
10955.63 562
10956.62 605
10957.61 634
10958.60 630
10959.58 633
10960.57 600
10961.56 606
10962.55 593
10963.54 557
10964.53 560
10965.52 579
10966.51 493
10967.49 502
10968.48 524
10969.47 516
10970.46 525
10971.45 465
10972.44 492
10973.43 472
10974.42 517
10975.41 466
10976.40 520
10977.39 500
10978.38 507
10979.37 513
10980.36 512
10981.35 525
10982.34 496
10983.32 539
10984.31 487
10985.30 524
10986.29 548
10987.28 539
10988.27 520
10989.26 540
10990.25 486
10991.24 572
10992.23 545
10993.22 549
10994.21 607
10995.20 633
10996.20 687
10997.19 745
10998.18 820
10999.17 902
11000.16 830
11001.15 844
11002.14 844
11003.13 778
11004.12 732
11005.11 664
11006.10 648
11007.09 607
11008.08 565
11009.07 566
11010.06 564
11011.06 523
11012.05 506
11013.04 491
11014.03 485
11015.02 463
11016.01 495
11017.00 480
11017.99 475
11018.98 462
11019.98 457
11020.97 477
11021.96 460
11022.95 483
11023.94 437
11024.93 455
11025.93 436
11026.92 435
11027.91 433
11028.90 476
11029.89 482
11030.88 449
11031.88 443
11032.87 469
11033.86 452
11034.85 423
11035.84 437
11036.84 386
11037.83 424
11038.82 441
11039.81 503
11040.81 531
11041.80 450
11042.79 443
11043.78 419
11044.77 405
11045.77 415
11046.76 403
11047.75 396
11048.75 418
11049.74 388
11050.73 427
11051.72 413
11052.72 394
11053.71 406
11054.70 396
11055.70 417
11056.69 410
11057.68 394
11058.67 413
11059.67 386
11060.66 405
11061.65 409
11062.65 380
11063.64 446
11064.63 390
11065.63 405
11066.62 420
11067.61 439
11068.61 405
11069.60 422
11070.60 431
11071.59 444
11072.58 448
11073.58 416
11074.57 411
11075.56 393
11076.56 427
11077.55 413
11078.55 425
11079.54 436
11080.53 466
11081.53 431
11082.52 397
11083.52 424
11084.51 386
11085.51 403
11086.50 447
11087.49 410
11088.49 433
11089.48 419
11090.48 365
11091.47 430
11092.47 462
11093.46 417
11094.46 400
11095.45 412
11096.45 475
11097.44 409
11098.44 427
11099.43 415
11100.43 415
11101.42 379
11102.42 450
11103.41 422
11104.41 411
11105.40 389
11106.40 375
11107.39 434
11108.39 376
11109.38 381
11110.38 416
11111.37 420
11112.37 432
11113.37 382
11114.36 391
11115.36 443
11116.35 419
11117.35 434
11118.34 416
11119.34 395
11120.34 439
11121.33 415
11122.33 452
11123.32 457
11124.32 508
11125.32 526
11126.31 566
11127.31 532
11128.30 523
11129.30 469
11130.30 477
11131.29 495
11132.29 449
11133.29 471
11134.28 453
11135.28 428
11136.28 431
11137.27 418
11138.27 413
11139.27 414
11140.26 393
11141.26 413
11142.26 380
11143.25 399
11144.25 406
11145.25 434
11146.24 446
11147.24 430
11148.24 433
11149.24 427
11150.23 406
11151.23 378
11152.23 394
11153.23 395
11154.22 349
11155.22 382
11156.22 408
11157.22 413
11158.21 400
11159.21 400
11160.21 379
11161.21 361
11162.20 396
11163.20 403
11164.20 383
11165.20 414
11166.20 379
11167.19 414
11168.19 385
11169.19 391
11170.19 352
11171.19 368
11172.18 357
11173.18 351
11174.18 343
11175.18 385
11176.18 362
11177.18 345
11178.17 359
11179.17 345
11180.17 317
11181.17 324
11182.17 369
11183.17 351
11184.17 367
11185.16 378
11186.16 402
11187.16 340
11188.16 361
11189.16 357
11190.16 380
11191.16 334
11192.16 331
11193.16 369
11194.16 361
11195.16 362
11196.15 331
11197.15 369
11198.15 372
11199.15 337
11200.15 342
11201.15 351
11202.15 366
11203.15 370
11204.15 397
11205.15 377
11206.15 365
11207.15 352
11208.15 356
11209.15 354
11210.15 347
11211.15 361
11212.15 357
11213.15 346
11214.15 387
11215.15 378
11216.15 373
11217.15 382
11218.15 387
11219.15 335
11220.15 375
11221.15 362
11222.15 330
11223.15 331
11224.15 360
11225.15 348
11226.15 339
11227.16 370
11228.16 330
11229.16 355
11230.16 338
11231.16 389
11232.16 369
11233.16 389
11234.16 317
11235.16 376
11236.16 373
11237.16 361
11238.17 359
11239.17 334
11240.17 361
11241.17 349
11242.17 371
11243.17 340
11244.17 326
11245.18 327
11246.18 365
11247.18 326
11248.18 322
11249.18 344
11250.18 330
11251.19 347
11252.19 385
11253.19 326
11254.19 338
11255.19 342
11256.19 342
11257.20 341
11258.20 357
11259.20 345
11260.20 375
11261.21 353
11262.21 349
11263.21 349
11264.21 346
11265.21 383
11266.22 370
11267.22 357
11268.22 363
11269.22 370
11270.23 343
11271.23 348
11272.23 392
11273.24 344
11274.24 354
11275.24 432
11276.24 425
11277.25 412
11278.25 424
11279.25 467
11280.26 431
11281.26 456
11282.26 441
11283.27 418
11284.27 387
11285.27 362
11286.28 380
11287.28 341
11288.28 377
11289.29 381
11290.29 365
11291.29 342
11292.30 327
11293.30 330
11294.30 291
11295.31 335
11296.31 332
11297.31 376
11298.32 327
11299.32 326
11300.33 367
11301.33 379
11302.33 364
11303.34 362
11304.34 394
11305.35 348
11306.35 369
11307.36 362
11308.36 391
11309.36 448
11310.37 385
11311.37 402
11312.38 431
11313.38 424
11314.39 407
11315.39 406
11316.40 408
11317.40 427
11318.41 397
11319.41 365
11320.41 378
11321.42 342
11322.42 331
11323.43 326
11324.43 287
11325.44 321
11326.44 316
11327.45 314
11328.46 337
11329.46 353
11330.47 324
11331.47 357
11332.48 340
11333.48 326
11334.49 325
11335.49 309
11336.50 313
11337.50 297
11338.51 321
11339.52 308
11340.52 306
11341.53 329
11342.53 315
11343.54 300
11344.54 347
11345.55 330
11346.56 323
11347.56 278
11348.57 343
11349.58 313
11350.58 302
11351.59 306
11352.59 300
11353.60 301
11354.61 301
11355.61 327
11356.62 310
11357.63 350
11358.63 344
11359.64 373
11360.65 325
11361.65 329
11362.66 306
11363.67 346
11364.67 327
11365.68 311
11366.69 297
11367.69 279
11368.70 322
11369.71 319
11370.71 298
11371.72 295
11372.73 315
11373.74 299
11374.74 322
11375.75 329
11376.76 301
11377.77 329
11378.77 344
11379.78 318
11380.79 262
11381.80 323
11382.80 369
11383.81 320
11384.82 367
11385.83 339
11386.83 346
11387.84 349
11388.85 339
11389.86 313
11390.87 297
11391.87 297
11392.88 324
11393.89 358
11394.90 316
11395.91 331
11396.91 329
11397.92 333
11398.93 322
11399.94 302
11400.95 319
11401.96 296
11402.97 322
11403.97 324
11404.98 305
11405.99 324
11407.00 324
11408.01 282
11409.02 327
11410.03 330
11411.03 301
11412.04 315
11413.05 312
11414.06 283
11415.07 255
11416.08 255
11417.09 294
11418.10 309
11419.11 287
11420.12 277
11421.13 257
11422.14 278
11423.14 288
11424.15 318
11425.16 336
11426.17 312
11427.18 358
11428.19 356
11429.20 285
11430.21 315
11431.22 374
11432.23 326
11433.24 316
11434.25 314
11435.26 313
11436.27 303
11437.28 330
11438.29 287
11439.30 313
11440.31 287
11441.32 284
11442.33 341
11443.34 333
11444.35 274
11445.36 281
11446.37 330
11447.38 322
11448.39 278
11449.41 316
11450.42 325
11451.43 334
11452.44 358
11453.45 314
11454.46 335
11455.47 291
11456.48 344
11457.49 310
11458.50 327
11459.51 298
11460.52 307
11461.54 325
11462.55 274
11463.56 288
11464.57 321
11465.58 342
11466.59 285
11467.60 280
11468.62 319
11469.63 333
11470.64 316
11471.65 301
11472.66 310
11473.67 303
11474.68 298
11475.70 367
11476.71 318
11477.72 324
11478.73 348
11479.74 317
11480.76 323
11481.77 319
11482.78 307
11483.79 328
11484.80 367
11485.82 306
11486.83 280
11487.84 284
11488.85 302
11489.87 282
11490.88 322
11491.89 319
11492.90 328
11493.92 341
11494.93 338
11495.94 315
11496.95 299
11497.97 348
11498.98 332
11499.99 319
11501.00 296
11502.02 283
11503.03 312
11504.04 334
11505.06 321
11506.07 329
11507.08 322
11508.10 333
11509.11 334
11510.12 323
11511.14 329
11512.15 299
11513.16 327
11514.18 324
11515.19 312
11516.20 319
11517.22 343
11518.23 323
11519.24 356
11520.26 362
11521.27 321
11522.29 314
11523.30 322
11524.31 348
11525.33 342
11526.34 319
11527.35 358
11528.37 355
11529.38 359
11530.40 331
11531.41 325
11532.43 327
11533.44 358
11534.45 340
11535.47 373
11536.48 343
11537.50 332
11538.51 358
11539.53 379
11540.54 369
11541.56 346
11542.57 339
11543.59 408
11544.60 383
11545.61 389
11546.63 396
11547.64 374
11548.66 386
11549.67 383
11550.69 399
11551.70 388
11552.72 392
11553.74 400
11554.75 428
11555.77 380
11556.78 387
11557.80 400
11558.81 391
11559.83 387
11560.84 422
11561.86 407
11562.87 376
11563.89 423
11564.91 400
11565.92 431
11566.94 425
11567.95 433
11568.97 415
11569.98 457
11571.00 428
11572.02 434
11573.03 445
11574.05 398
11575.06 394
11576.08 406
11577.10 440
11578.11 435
11579.13 484
11580.15 487
11581.16 495
11582.18 499
11583.20 526
11584.21 518
11585.23 512
11586.25 582
11587.26 627
11588.28 633
11589.30 571
11590.31 582
11591.33 617
11592.35 619
11593.36 597
11594.38 588
11595.40 682
11596.41 737
11597.43 817
11598.45 893
11599.47 951
11600.48 1067
11601.50 1258
11602.52 1274
11603.53 1307
11604.55 1314
11605.57 1276
11606.59 1172
11607.60 1026
11608.62 963
11609.64 899
11610.66 866
11611.68 766
11612.69 657
11613.71 615
11614.73 544
11615.75 551
11616.76 588
11617.78 527
11618.80 487
11619.82 505
11620.84 524
11621.86 526
11622.87 518
11623.89 492
11624.91 491
11625.93 480
11626.95 482
11627.97 451
11628.98 470
11630.00 481
11631.02 475
11632.04 443
11633.06 433
11634.08 414
11635.10 423
11636.11 408
11637.13 407
11638.15 426
11639.17 417
11640.19 432
11641.21 465
11642.23 435
11643.25 415
11644.27 424
11645.29 414
11646.31 416
11647.32 441
11648.34 399
11649.36 363
11650.38 369
11651.40 377
11652.42 385
11653.44 363
11654.46 367
11655.48 365
11656.50 373
11657.52 405
11658.54 406
11659.56 390
11660.58 369
11661.60 392
11662.62 392
11663.64 391
11664.66 380
11665.68 413
11666.70 406
11667.72 375
11668.74 371
11669.76 378
11670.78 365
11671.80 367
11672.82 396
11673.84 408
11674.86 426
11675.88 395
11676.90 391
11677.92 390
11678.95 427
11679.97 403
11680.99 405
11682.01 446
11683.03 478
11684.05 467
11685.07 455
11686.09 395
11687.11 422
11688.13 400
11689.16 421
11690.18 455
11691.20 421
11692.22 391
11693.24 434
11694.26 410
11695.28 424
11696.30 428
11697.33 397
11698.35 393
11699.37 395
11700.39 384
11701.41 408
11702.43 398
11703.46 416
11704.48 406
11705.50 357
11706.52 363
11707.54 361
11708.57 434
11709.59 394
11710.61 357
11711.63 392
11712.65 408
11713.68 392
11714.70 369
11715.72 388
11716.74 367
11717.77 346
11718.79 366
11719.81 325
11720.83 317
11721.86 301
11722.88 352
11723.90 341
11724.92 369
11725.95 356
11726.97 360
11727.99 362
11729.01 359
11730.04 367
11731.06 333
11732.08 327
11733.11 357
11734.13 331
11735.15 338
11736.18 343
11737.20 368
11738.22 312
11739.25 329
11740.27 339
11741.29 342
11742.32 360
11743.34 326
11744.36 351
11745.39 359
11746.41 316
11747.43 339
11748.46 349
11749.48 364
11750.51 371
11751.53 336
11752.55 335
11753.58 352
11754.60 321
11755.63 336
11756.65 303
11757.67 302
11758.70 292
11759.72 291
11760.75 298
11761.77 323
11762.80 333
11763.82 306
11764.84 268
11765.87 307
11766.89 322
11767.92 298
11768.94 304
11769.97 298
11770.99 282
11772.02 291
11773.04 313
11774.07 317
11775.09 323
11776.12 327
11777.14 318
11778.17 312
11779.19 309
11780.22 346
11781.24 350
11782.27 334
11783.29 310
11784.32 309
11785.34 335
11786.37 316
11787.39 333
11788.42 321
11789.45 337
11790.47 315
11791.50 323
11792.52 306
11793.55 319
11794.57 297
11795.60 309
11796.63 295
11797.65 344
11798.68 325
11799.70 322
11800.73 368
11801.75 328
11802.78 321
11803.81 346
11804.83 316
11805.86 320
11806.89 334
11807.91 301
11808.94 330
11809.97 321
11810.99 337
11812.02 329
11813.04 307
11814.07 289
11815.10 337
11816.12 302
11817.15 277
11818.18 263
11819.21 305
11820.23 310
11821.26 301
11822.29 307
11823.31 340
11824.34 337
11825.37 362
11826.39 329
11827.42 307
11828.45 334
11829.48 306
11830.50 279
11831.53 326
11832.56 314
11833.59 333
11834.61 348
11835.64 337
11836.67 283
11837.70 310
11838.72 349
11839.75 347
11840.78 294
11841.81 283
11842.83 302
11843.86 323
11844.89 296
11845.92 319
11846.95 312
11847.97 324
11849.00 347
11850.03 291
11851.06 268
11852.09 277
11853.12 311
11854.14 269
11855.17 295
11856.20 284
11857.23 335
11858.26 340
11859.29 344
11860.32 325
11861.34 329
11862.37 352
11863.40 326
11864.43 322
11865.46 329
11866.49 314
11867.52 334
11868.55 343
11869.57 323
11870.60 342
11871.63 304
11872.66 328
11873.69 364
11874.72 311
11875.75 334
11876.78 333
11877.81 338
11878.84 329
11879.87 360
11880.90 368
11881.93 328
11882.96 347
11883.99 370
11885.02 344
11886.05 360
11887.08 378
11888.11 346
11889.14 329
11890.16 360
11891.19 335
11892.22 334
11893.26 350
11894.29 349
11895.32 343
11896.35 353
11897.38 359
11898.41 394
11899.44 426
11900.47 435
11901.50 421
11902.53 384
11903.56 460
11904.59 417
11905.62 387
11906.65 417
11907.68 423
11908.71 384
11909.74 380
11910.77 396
11911.80 420
11912.83 399
11913.87 372
11914.90 393
11915.93 394
11916.96 390
11917.99 400
11919.02 448
11920.05 407
11921.08 355
11922.11 389
11923.15 400
11924.18 371
11925.21 418
11926.24 436
11927.27 411
11928.30 472
11929.34 499
11930.37 535
11931.40 510
11932.43 520
11933.46 507
11934.49 527
11935.53 497
11936.56 460
11937.59 487
11938.62 446
11939.65 405
11940.69 341
11941.72 368
11942.75 381
11943.78 351
11944.82 351
11945.85 349
11946.88 381
11947.91 351
11948.94 326
11949.98 380
11951.01 333
11952.04 305
11953.08 341
11954.11 347
11955.14 326
11956.17 326
11957.21 338
11958.24 301
11959.27 316
11960.31 345
11961.34 315
11962.37 311
11963.40 321
11964.44 310
11965.47 321
11966.50 317
11967.54 334
11968.57 375
11969.60 356
11970.64 339
11971.67 317
11972.70 327
11973.74 345
11974.77 319
11975.81 325
11976.84 363
11977.87 343
11978.91 334
11979.94 350
11980.97 349
11982.01 343
11983.04 327
11984.08 347
11985.11 326
11986.14 306
11987.18 319
11988.21 306
11989.25 360
11990.28 334
11991.32 328
11992.35 308
11993.38 318
11994.42 365
11995.45 328
11996.49 327
11997.52 326
11998.56 331
11999.59 315
12000.63 330
12001.66 350
12002.70 373
12003.73 372
12004.77 344
12005.80 353
12006.84 358
12007.87 384
12008.91 362
12009.94 371
12010.98 365
12012.01 395
12013.05 388
12014.08 368
12015.12 359
12016.15 373
12017.19 401
12018.22 395
12019.26 345
12020.29 372
12021.33 360
12022.37 369
12023.40 358
12024.44 374
12025.47 398
12026.51 351
12027.54 381
12028.58 350
12029.62 344
12030.65 362
12031.69 390
12032.72 366
12033.76 387
12034.80 391
12035.83 360
12036.87 367
12037.91 374
12038.94 343
12039.98 343
12041.01 382
12042.05 342
12043.09 356
12044.12 402
12045.16 347
12046.20 314
12047.23 362
12048.27 385
12049.31 361
12050.35 334
12051.38 389
12052.42 349
12053.46 360
12054.49 347
12055.53 352
12056.57 358
12057.60 366
12058.64 379
12059.68 337
12060.72 351
12061.75 381
12062.79 368
12063.83 341
12064.87 379
12065.90 346
12066.94 378
12067.98 373
12069.02 382
12070.05 339
12071.09 372
12072.13 372
12073.17 367
12074.21 395
12075.24 396
12076.28 330
12077.32 336
12078.36 327
12079.40 331
12080.43 372
12081.47 368
12082.51 355
12083.55 366
12084.59 370
12085.63 351
12086.66 382
12087.70 367
12088.74 332
12089.78 352
12090.82 363
12091.86 378
12092.90 351
12093.93 406
12094.97 386
12096.01 413
12097.05 414
12098.09 411
12099.13 430
12100.17 446
12101.21 464
12102.25 526
12103.28 513
12104.32 505
12105.36 486
12106.40 490
12107.44 464
12108.48 424
12109.52 409
12110.56 390
12111.60 391
12112.64 370
12113.68 403
12114.72 368
12115.76 328
12116.80 357
12117.84 358
12118.88 363
12119.92 338
12120.96 347
12122.00 362
12123.04 330
12124.08 343
12125.12 351
12126.16 328
12127.20 329
12128.24 355
12129.28 349
12130.32 321
12131.36 320
12132.40 324
12133.44 305
12134.48 352
12135.52 327
12136.56 332
12137.60 329
12138.64 292
12139.68 301
12140.72 313
12141.76 294
12142.81 311
12143.85 319
12144.89 322
12145.93 282
12146.97 293
12148.01 332
12149.05 327
12150.09 328
12151.13 282
12152.18 280
12153.22 312
12154.26 288
12155.30 302
12156.34 295
12157.38 296
12158.42 248
12159.47 288
12160.51 297
12161.55 308
12162.59 322
12163.63 313
12164.67 307
12165.72 271
12166.76 284
12167.80 300
12168.84 313
12169.88 293
12170.93 282
12171.97 334
12173.01 310
12174.05 303
12175.09 289
12176.14 309
12177.18 325
12178.22 311
12179.26 318
12180.31 320
12181.35 302
12182.39 291
12183.43 291
12184.48 312
12185.52 296
12186.56 324
12187.60 300
12188.65 298
12189.69 298
12190.73 302
12191.78 307
12192.82 297
12193.86 313
12194.91 312
12195.95 343
12196.99 285
12198.04 312
12199.08 291
12200.12 324
12201.17 297
12202.21 284
12203.25 305
12204.30 312
12205.34 290
12206.38 294
12207.43 278
12208.47 297
12209.51 337
12210.56 304
12211.60 302
12212.65 301
12213.69 307
12214.73 330
12215.78 298
12216.82 295
12217.87 301
12218.91 307
12219.95 339
12221.00 322
12222.04 293
12223.09 347
12224.13 374
12225.17 338
12226.22 309
12227.26 313
12228.31 291
12229.35 309
12230.40 285
12231.44 287
12232.49 288
12233.53 313
12234.58 350
12235.62 339
12236.67 297
12237.71 319
12238.76 325
12239.80 278
12240.85 326
12241.89 320
12242.94 314
12243.98 319
12245.03 315
12246.07 313
12247.12 281
12248.16 280
12249.21 310
12250.25 310
12251.30 308
12252.34 319
12253.39 293
12254.44 288
12255.48 293
12256.53 293
12257.57 303
12258.62 282
12259.67 293
12260.71 300
12261.76 283
12262.80 294
12263.85 283
12264.90 305
12265.94 316
12266.99 273
12268.03 279
12269.08 285
12270.13 274
12271.17 261
12272.22 273
12273.27 300
12274.31 311
12275.36 305
12276.41 316
12277.45 296
12278.50 282
12279.55 265
12280.59 305
12281.64 272
12282.69 274
12283.73 270
12284.78 292
12285.83 286
12286.87 311
12287.92 278
12288.97 320
12290.01 279
12291.06 281
12292.11 251
12293.16 276
12294.20 313
12295.25 303
12296.30 293
12297.35 252
12298.39 256
12299.44 272
12300.49 269
12301.54 268
12302.58 274
12303.63 308
12304.68 273
12305.73 297
12306.78 275
12307.82 279
12308.87 264
12309.92 286
12310.97 305
12312.02 292
12313.06 262
12314.11 287
12315.16 298
12316.21 333
12317.26 314
12318.31 321
12319.35 305
12320.40 283
12321.45 256
12322.50 275
12323.55 302
12324.60 277
12325.65 292
12326.69 253
12327.74 280
12328.79 309
12329.84 274
12330.89 273
12331.94 290
12332.99 246
12334.04 310
12335.09 296
12336.13 304
12337.18 277
12338.23 306
12339.28 309
12340.33 273
12341.38 262
12342.43 276
12343.48 270
12344.53 251
12345.58 278
12346.63 289
12347.68 284
12348.73 249
12349.78 265
12350.83 258
12351.88 264
12352.93 274
12353.98 285
12355.03 257
12356.08 283
12357.13 260
12358.18 258
12359.23 276
12360.28 289
12361.33 294
12362.38 283
12363.43 265
12364.48 245
12365.53 310
12366.58 247
12367.63 264
12368.68 275
12369.73 275
12370.78 285
12371.83 247
12372.88 270
12373.93 282
12374.98 280
12376.04 271
12377.09 313
12378.14 312
12379.19 296
12380.24 270
12381.29 282
12382.34 274
12383.39 295
12384.44 283
12385.49 309
12386.55 324
12387.60 281
12388.65 282
12389.70 285
12390.75 296
12391.80 274
12392.85 295
12393.91 269
12394.96 290
12396.01 265
12397.06 294
12398.11 288
12399.17 304
12400.22 286
12401.27 310
12402.32 266
12403.37 285
12404.42 309
12405.48 292
12406.53 268
12407.58 290
12408.63 313
12409.69 305
12410.74 277
12411.79 272
12412.84 288
12413.90 246
12414.95 295
12416.00 319
12417.05 281
12418.11 294
12419.16 295
12420.21 334
12421.26 332
12422.32 277
12423.37 318
12424.42 300
12425.48 288
12426.53 294
12427.58 327
12428.63 305
12429.69 341
12430.74 318
12431.79 324
12432.85 369
12433.90 310
12434.95 315
12436.01 328
12437.06 352
12438.11 315
12439.17 339
12440.22 349
12441.28 364
12442.33 330
12443.38 314
12444.44 342
12445.49 338
12446.54 343
12447.60 317
12448.65 329
12449.71 331
12450.76 326
12451.81 355
12452.87 319
12453.92 297
12454.98 343
12456.03 345
12457.08 360
12458.14 338
12459.19 383
12460.25 416
12461.30 359
12462.36 395
12463.41 345
12464.47 403
12465.52 379
12466.58 417
12467.63 395
12468.68 412
12469.74 466
12470.79 500
12471.85 583
12472.90 661
12473.96 746
12475.01 756
12476.07 881
12477.12 923
12478.18 846
12479.24 853
12480.29 817
12481.35 764
12482.40 736
12483.46 657
12484.51 636
12485.57 524
12486.62 509
12487.68 452
12488.73 454
12489.79 439
12490.85 425
12491.90 406
12492.96 395
12494.01 401
12495.07 403
12496.13 409
12497.18 386
12498.24 395
12499.29 406
12500.35 400
12501.41 391
12502.46 401
12503.52 378
12504.57 362
12505.63 388
12506.69 426
12507.74 360
12508.80 364
12509.86 369
12510.91 371
12511.97 368
12513.03 343
12514.08 342
12515.14 396
12516.20 395
12517.25 356
12518.31 323
12519.37 317
12520.42 327
12521.48 349
12522.54 387
12523.60 366
12524.65 326
12525.71 324
12526.77 377
12527.82 335
12528.88 316
12529.94 317
12531.00 365
12532.05 339
12533.11 339
12534.17 341
12535.23 350
12536.28 321
12537.34 337
12538.40 359
12539.46 356
12540.52 341
12541.57 340
12542.63 360
12543.69 357
12544.75 345
12545.81 367
12546.86 363
12547.92 362
12548.98 379
12550.04 396
12551.10 402
12552.15 435
12553.21 455
12554.27 470
12555.33 466
12556.39 502
12557.45 476
12558.51 462
12559.56 470
12560.62 441
12561.68 469
12562.74 419
12563.80 432
12564.86 391
12565.92 413
12566.98 413
12568.03 405
12569.09 372
12570.15 340
12571.21 322
12572.27 347
12573.33 368
12574.39 358
12575.45 374
12576.51 378
12577.57 358
12578.63 349
12579.69 332
12580.75 353
12581.81 368
12582.87 354
12583.93 351
12584.98 364
12586.04 383
12587.10 352
12588.16 354
12589.22 368
12590.28 350
12591.34 337
12592.40 324
12593.46 355
12594.52 329
12595.58 342
12596.64 339
12597.70 337
12598.77 345
12599.83 385
12600.89 364
12601.95 348
12603.01 301
12604.07 317
12605.13 352
12606.19 316
12607.25 346
12608.31 339
12609.37 330
12610.43 282
12611.49 303
12612.55 331
12613.61 348
12614.68 347
12615.74 345
12616.80 356
12617.86 372
12618.92 318
12619.98 357
12621.04 370
12622.10 357
12623.16 351
12624.23 358
12625.29 357
12626.35 335
12627.41 350
12628.47 366
12629.53 321
12630.59 310
12631.66 325
12632.72 327
12633.78 334
12634.84 342
12635.90 360
12636.97 337
12638.03 376
12639.09 318
12640.15 335
12641.21 341
12642.28 326
12643.34 335
12644.40 328
12645.46 386
12646.52 356
12647.59 336
12648.65 316
12649.71 357
12650.77 350
12651.84 376
12652.90 358
12653.96 337
12655.03 379
12656.09 373
12657.15 358
12658.21 363
12659.28 357
12660.34 371
12661.40 333
12662.46 363
12663.53 352
12664.59 310
12665.65 356
12666.72 373
12667.78 367
12668.84 323
12669.91 375
12670.97 334
12672.03 376
12673.10 370
12674.16 362
12675.22 359
12676.29 362
12677.35 439
12678.42 362
12679.48 337
12680.54 418
12681.61 363
12682.67 371
12683.73 375
12684.80 379
12685.86 365
12686.93 423
12687.99 426
12689.05 433
12690.12 395
12691.18 415
12692.25 438
12693.31 410
12694.38 411
12695.44 452
12696.50 449
12697.57 458
12698.63 459
12699.70 517
12700.76 513
12701.83 569
12702.89 590
12703.96 622
12705.02 589
12706.09 566
12707.15 580
12708.22 569
12709.28 522
12710.35 509
12711.41 495
12712.48 461
12713.54 447
12714.61 417
12715.67 432
12716.74 433
12717.80 453
12718.87 431
12719.93 401
12721.00 404
12722.06 418
12723.13 420
12724.19 420
12725.26 427
12726.33 414
12727.39 442
12728.46 388
12729.52 399
12730.59 398
12731.66 396
12732.72 434
12733.79 443
12734.85 382
12735.92 408
12736.99 380
12738.05 420
12739.12 411
12740.18 391
12741.25 370
12742.32 400
12743.38 360
12744.45 372
12745.52 360
12746.58 386
12747.65 356
12748.72 350
12749.78 367
12750.85 335
12751.92 342
12752.98 307
12754.05 331
12755.12 329
12756.18 341
12757.25 316
12758.32 331
12759.38 343
12760.45 345
12761.52 314
12762.59 279
12763.65 316
12764.72 325
12765.79 327
12766.85 323
12767.92 377
12768.99 301
12770.06 318
12771.12 314
12772.19 333
12773.26 318
12774.33 284
12775.40 292
12776.46 289
12777.53 346
12778.60 346
12779.67 306
12780.73 297
12781.80 295
12782.87 330
12783.94 332
12785.01 323
12786.08 328
12787.14 327
12788.21 332
12789.28 296
12790.35 297
12791.42 281
12792.49 324
12793.55 291
12794.62 332
12795.69 312
12796.76 307
12797.83 330
12798.90 296
12799.97 285
12801.03 289
12802.10 321
12803.17 286
12804.24 297
12805.31 291
12806.38 284
12807.45 278
12808.52 312
12809.59 327
12810.66 331
12811.72 312
12812.79 319
12813.86 329
12814.93 320
12816.00 311
12817.07 287
12818.14 284
12819.21 298
12820.28 323
12821.35 290
12822.42 302
12823.49 312
12824.56 302
12825.63 297
12826.70 322
12827.77 299
12828.84 313
12829.91 306
12830.98 312
12832.05 328
12833.12 305
12834.19 343
12835.26 315
12836.33 318
12837.40 268
12838.47 293
12839.54 270
12840.61 303
12841.68 299
12842.75 336
12843.82 328
12844.89 327
12845.96 291
12847.04 277
12848.11 275
12849.18 262
12850.25 289
12851.32 266
12852.39 283
12853.46 288
12854.53 262
12855.60 261
12856.67 299
12857.75 274
12858.82 292
12859.89 287
12860.96 276
12862.03 263
12863.10 246
12864.17 252
12865.24 289
12866.32 302
12867.39 263
12868.46 280
12869.53 272
12870.60 282
12871.67 269
12872.75 277
12873.82 302
12874.89 264
12875.96 264
12877.03 287
12878.11 241
12879.18 238
12880.25 260
12881.32 254
12882.39 289
12883.47 275
12884.54 252
12885.61 282
12886.68 298
12887.76 245
12888.83 265
12889.90 257
12890.97 274
12892.05 273
12893.12 280
12894.19 285
12895.27 277
12896.34 272
12897.41 252
12898.48 242
12899.56 231
12900.63 291
12901.70 257
12902.78 226
12903.85 239
12904.92 276
12905.99 274
12907.07 281
12908.14 245
12909.21 267
12910.29 273
12911.36 298
12912.44 294
12913.51 235
12914.58 245
12915.66 270
12916.73 251
12917.80 237
12918.88 260
12919.95 241
12921.02 255
12922.10 265
12923.17 234
12924.25 194
12925.32 251
12926.39 270
12927.47 257
12928.54 241
12929.62 254
12930.69 234
12931.77 266
12932.84 241
12933.91 233
12934.99 299
12936.06 266
12937.14 277
12938.21 232
12939.29 265
12940.36 254
12941.44 265
12942.51 236
12943.59 253
12944.66 281
12945.73 275
12946.81 263
12947.88 237
12948.96 252
12950.03 250
12951.11 282
12952.18 236
12953.26 244
12954.34 228
12955.41 260
12956.49 255
12957.56 240
12958.64 225
12959.71 266
12960.79 261
12961.86 258
12962.94 228
12964.01 241
12965.09 233
12966.17 257
12967.24 264
12968.32 242
12969.39 256
12970.47 281
12971.54 250
12972.62 252
12973.70 261
12974.77 259
12975.85 318
12976.93 264
12978.00 245
12979.08 230
12980.15 239
12981.23 291
12982.31 273
12983.38 235
12984.46 230
12985.54 249
12986.61 252
12987.69 269
12988.77 242
12989.84 233
12990.92 254
12992.00 284
12993.07 294
12994.15 238
12995.23 247
12996.30 277
12997.38 270
12998.46 245
12999.53 251
13000.61 249
13001.69 265
13002.77 267
13003.84 234
13004.92 229
13006.00 232
13007.08 260
13008.15 246
13009.23 239
13010.31 260
13011.39 242
13012.46 253
13013.54 244
13014.62 224
13015.70 258
13016.77 272
13017.85 301
13018.93 271
13020.01 252
13021.09 252
13022.16 274
13023.24 256
13024.32 252
13025.40 272
13026.48 278
13027.56 277
13028.63 259
13029.71 264
13030.79 254
13031.87 259
13032.95 293
13034.03 279
13035.10 250
13036.18 265
13037.26 259
13038.34 269
13039.42 237
13040.50 237
13041.58 261
13042.66 292
13043.73 267
13044.81 268
13045.89 265
13046.97 268
13048.05 276
13049.13 262
13050.21 253
13051.29 249
13052.37 291
13053.45 279
13054.53 284
13055.61 291
13056.69 315
13057.76 311
13058.84 264
13059.92 297
13061.00 299
13062.08 274
13063.16 267
13064.24 283
13065.32 256
13066.40 257
13067.48 246
13068.56 264
13069.64 249
13070.72 244
13071.80 253
13072.88 255
13073.96 275
13075.04 260
13076.12 227
13077.20 257
13078.28 264
13079.36 258
13080.44 241
13081.53 265
13082.61 272
13083.69 251
13084.77 247
13085.85 222
13086.93 246
13088.01 233
13089.09 264
13090.17 263
13091.25 244
13092.33 221
13093.41 228
13094.49 263
13095.58 300
13096.66 246
13097.74 239
13098.82 284
13099.90 224
13100.98 251
13102.06 232
13103.14 270
13104.23 257
13105.31 249
13106.39 241
13107.47 219
13108.55 232
13109.63 242
13110.72 249
13111.80 227
13112.88 221
13113.96 220
13115.04 238
13116.13 258
13117.21 263
13118.29 243
13119.37 243
13120.45 243
13121.54 244
13122.62 250
13123.70 251
13124.78 259
13125.86 273
13126.95 259
13128.03 254
13129.11 238
13130.19 250
13131.28 294
13132.36 273
13133.44 233
13134.52 218
13135.61 240
13136.69 260
13137.77 256
13138.86 258
13139.94 247
13141.02 280
13142.11 261
13143.19 249
13144.27 244
13145.35 217
13146.44 279
13147.52 290
13148.60 279
13149.69 231
13150.77 243
13151.85 258
13152.94 251
13154.02 240
13155.10 242
13156.19 243
13157.27 263
13158.36 255
13159.44 285
13160.52 248
13161.61 251
13162.69 265
13163.77 255
13164.86 309
13165.94 267
13167.03 282
13168.11 241
13169.19 225
13170.28 253
13171.36 284
13172.45 253
13173.53 276
13174.62 278
13175.70 222
13176.79 240
13177.87 276
13178.95 291
13180.04 260
13181.12 252
13182.21 259
13183.29 271
13184.38 256
13185.46 274
13186.55 273
13187.63 273
13188.72 270
13189.80 266
13190.89 270
13191.97 271
13193.06 231
13194.14 248
13195.23 277
13196.31 296
13197.40 251
13198.48 263
13199.57 239
13200.65 263
13201.74 254
13202.83 255
13203.91 234
13205.00 252
13206.08 236
13207.17 248
13208.25 250
13209.34 237
13210.43 217
13211.51 250
13212.60 228
13213.68 263
13214.77 244
13215.86 254
13216.94 263
13218.03 241
13219.11 265
13220.20 246
13221.29 248
13222.37 243
13223.46 219
13224.55 248
13225.63 243
13226.72 257
13227.80 257
13228.89 285
13229.98 291
13231.06 286
13232.15 270
13233.24 289
13234.32 242
13235.41 234
13236.50 245
13237.59 267
13238.67 271
13239.76 251
13240.85 246
13241.93 250
13243.02 250
13244.11 265
13245.20 283
13246.28 280
13247.37 267
13248.46 249
13249.55 279
13250.63 284
13251.72 297
13252.81 259
13253.90 253
13254.98 264
13256.07 248
13257.16 283
13258.25 267
13259.33 256
13260.42 261
13261.51 275
13262.60 254
13263.69 263
13264.77 312
13265.86 282
13266.95 259
13268.04 249
13269.13 271
13270.22 287
13271.30 269
13272.39 264
13273.48 292
13274.57 282
13275.66 264
13276.75 264
13277.83 298
13278.92 256
13280.01 276
13281.10 291
13282.19 304
13283.28 307
13284.37 280
13285.46 330
13286.55 301
13287.63 307
13288.72 307
13289.81 313
13290.90 269
13291.99 250
13293.08 307
13294.17 283
13295.26 302
13296.35 322
13297.44 312
13298.53 272
13299.62 287
13300.71 311
13301.80 271
13302.89 316
13303.97 285
13305.06 317
13306.15 296
13307.24 290
13308.33 300
13309.42 290
13310.51 300
13311.60 281
13312.69 310
13313.78 299
13314.87 310
13315.96 297
13317.05 291
13318.14 306
13319.24 311
13320.33 281
13321.42 279
13322.51 332
13323.60 294
13324.69 287
13325.78 286
13326.87 269
13327.96 284
13329.05 291
13330.14 299
13331.23 322
13332.32 286
13333.41 328
13334.50 316
13335.60 281
13336.69 259
13337.78 300
13338.87 285
13339.96 304
13341.05 301
13342.14 299
13343.23 287
13344.32 305
13345.42 320
13346.51 303
13347.60 290
13348.69 281
13349.78 342
13350.87 358
13351.97 311
13353.06 279
13354.15 321
13355.24 309
13356.33 329
13357.42 319
13358.52 318
13359.61 339
13360.70 328
13361.79 361
13362.88 341
13363.98 338
13365.07 339
13366.16 360
13367.25 386
13368.35 375
13369.44 355
13370.53 349
13371.62 338
13372.72 338
13373.81 341
13374.90 322
13375.99 325
13377.09 320
13378.18 313
13379.27 305
13380.36 279
13381.46 283
13382.55 312
13383.64 293
13384.74 295
13385.83 300
13386.92 324
13388.02 299
13389.11 246
13390.20 289
13391.30 289
13392.39 273
13393.48 283
13394.58 256
13395.67 269
13396.76 268
13397.86 274
13398.95 261
13400.04 259
13401.14 276
13402.23 300
13403.32 279
13404.42 283
13405.51 242
13406.61 235
13407.70 294
13408.79 258
13409.89 266
13410.98 265
13412.08 282
13413.17 280
13414.26 235
13415.36 245
13416.45 249
13417.55 281
13418.64 280
13419.74 300
13420.83 238
13421.93 250
13423.02 283
13424.11 258
13425.21 293
13426.30 266
13427.40 264
13428.49 259
13429.59 293
13430.68 248
13431.78 267
13432.87 245
13433.97 275
13435.06 281
13436.16 262
13437.25 282
13438.35 266
13439.44 261
13440.54 260
13441.63 263
13442.73 279
13443.83 282
13444.92 273
13446.02 303
13447.11 249
13448.21 297
13449.30 322
13450.40 295
13451.49 302
13452.59 274
13453.69 264
13454.78 271
13455.88 284
13456.97 298
13458.07 296
13459.17 268
13460.26 280
13461.36 278
13462.45 286
13463.55 291
13464.65 301
13465.74 286
13466.84 305
13467.94 280
13469.03 288
13470.13 298
13471.23 280
13472.32 295
13473.42 284
13474.52 303
13475.61 293
13476.71 334
13477.81 317
13478.90 299
13480.00 286
13481.10 296
13482.19 308
13483.29 279
13484.39 280
13485.48 313
13486.58 313
13487.68 304
13488.78 302
13489.87 300
13490.97 331
13492.07 346
13493.17 329
13494.26 336
13495.36 369
13496.46 321
13497.56 328
13498.65 336
13499.75 348
13500.85 358
13501.95 367
13503.04 379
13504.14 342
13505.24 329
13506.34 334
13507.44 368
13508.53 335
13509.63 339
13510.73 327
13511.83 316
13512.93 322
13514.03 298
13515.12 286
13516.22 328
13517.32 324
13518.42 280
13519.52 257
13520.62 284
13521.71 243
13522.81 271
13523.91 249
13525.01 268
13526.11 290
13527.21 269
13528.31 257
13529.41 263
13530.51 264
13531.60 268
13532.70 286
13533.80 248
13534.90 295
13536.00 250
13537.10 243
13538.20 255
13539.30 244
13540.40 253
13541.50 263
13542.60 272
13543.70 258
13544.80 279
13545.90 254
13547.00 253
13548.09 251
13549.19 241
13550.29 271
13551.39 300
13552.49 280
13553.59 262
13554.69 274
13555.79 261
13556.89 257
13557.99 232
13559.09 262
13560.19 258
13561.29 277
13562.39 239
13563.50 233
13564.60 244
13565.70 275
13566.80 227
13567.90 236
13569.00 228
13570.10 244
13571.20 238
13572.30 266
13573.40 251
13574.50 237
13575.60 273
13576.70 238
13577.80 274
13578.90 242
13580.01 243
13581.11 232
13582.21 242
13583.31 244
13584.41 244
13585.51 236
13586.61 259
13587.71 266
13588.81 231
13589.92 224
13591.02 225
13592.12 249
13593.22 243
13594.32 241
13595.42 237
13596.53 248
13597.63 252
13598.73 246
13599.83 233
13600.93 284
13602.03 238
13603.14 250
13604.24 233
13605.34 245
13606.44 247
13607.54 260
13608.65 291
13609.75 255
13610.85 244
13611.95 241
13613.06 274
13614.16 233
13615.26 241
13616.36 233
13617.47 245
13618.57 245
13619.67 234
13620.77 242
13621.88 297
13622.98 262
13624.08 259
13625.18 293
13626.29 255
13627.39 260
13628.49 245
13629.60 245
13630.70 220
13631.80 262
13632.91 280
13634.01 277
13635.11 252
13636.21 229
13637.32 247
13638.42 253
13639.53 259
13640.63 232
13641.73 221
13642.84 248
13643.94 256
13645.04 280
13646.15 269
13647.25 264
13648.35 234
13649.46 240
13650.56 284
13651.67 261
13652.77 251
13653.87 228
13654.98 263
13656.08 233
13657.19 236
13658.29 250
13659.39 231
13660.50 256
13661.60 246
13662.71 252
13663.81 244
13664.92 261
13666.02 252
13667.12 260
13668.23 206
13669.33 228
13670.44 247
13671.54 248
13672.65 247
13673.75 220
13674.86 243
13675.96 237
13677.07 225
13678.17 208
13679.28 250
13680.38 282
13681.49 300
13682.59 247
13683.70 261
13684.80 249
13685.91 242
13687.01 257
13688.12 274
13689.22 231
13690.33 231
13691.44 287
13692.54 249
13693.65 247
13694.75 248
13695.86 274
13696.96 278
13698.07 301
13699.18 261
13700.28 241
13701.39 243
13702.49 316
13703.60 262
13704.71 249
13705.81 258
13706.92 231
13708.02 269
13709.13 274
13710.24 240
13711.34 249
13712.45 235
13713.56 269
13714.66 287
13715.77 276
13716.87 282
13717.98 275
13719.09 262
13720.19 251
13721.30 298
13722.41 290
13723.51 301
13724.62 269
13725.73 249
13726.84 272
13727.94 279
13729.05 296
13730.16 290
13731.26 244
13732.37 248
13733.48 294
13734.59 283
13735.69 301
13736.80 313
13737.91 297
13739.01 299
13740.12 304
13741.23 304
13742.34 277
13743.45 312
13744.55 302
13745.66 303
13746.77 320
13747.88 308
13748.98 321
13750.09 342
13751.20 315
13752.31 299
13753.42 348
13754.52 337
13755.63 305
13756.74 394
13757.85 331
13758.96 295
13760.06 305
13761.17 344
13762.28 377
13763.39 360
13764.50 359
13765.61 362
13766.72 407
13767.82 370
13768.93 410
13770.04 419
13771.15 461
13772.26 464
13773.37 450
13774.48 441
13775.59 431
13776.69 434
13777.80 451
13778.91 420
13780.02 338
13781.13 414
13782.24 382
13783.35 361
13784.46 353
13785.57 333
13786.68 345
13787.79 366
13788.90 335
13790.01 348
13791.12 351
13792.22 356
13793.33 323
13794.44 312
13795.55 342
13796.66 313
13797.77 273
13798.88 282
13799.99 302
13801.10 262
13802.21 302
13803.32 303
13804.43 304
13805.54 305
13806.65 300
13807.76 313
13808.87 310
13809.98 331
13811.09 326
13812.20 298
13813.32 315
13814.43 350
13815.54 319
13816.65 279
13817.76 310
13818.87 312
13819.98 310
13821.09 289
13822.20 314
13823.31 306
13824.42 295
13825.53 265
13826.64 279
13827.76 295
13828.87 280
13829.98 278
13831.09 302
13832.20 275
13833.31 242
13834.42 282
13835.53 312
13836.65 285
13837.76 288
13838.87 297
13839.98 291
13841.09 267
13842.20 260
13843.31 284
13844.43 317
13845.54 283
13846.65 335
13847.76 311
13848.87 289
13849.99 293
13851.10 297
13852.21 296
13853.32 285
13854.43 293
13855.55 303
13856.66 304
13857.77 311
13858.88 321
13859.99 299
13861.11 326
13862.22 307
13863.33 327
13864.44 322
13865.56 277
13866.67 326
13867.78 340
13868.89 298
13870.01 291
13871.12 312
13872.23 312
13873.35 300
13874.46 298
13875.57 307
13876.68 300
13877.80 332
13878.91 315
13880.02 325
13881.14 338
13882.25 349
13883.36 298
13884.48 288
13885.59 314
13886.70 328
13887.82 354
13888.93 342
13890.04 326
13891.16 356
13892.27 377
13893.39 357
13894.50 372
13895.61 332
13896.73 384
13897.84 337
13898.95 374
13900.07 354
13901.18 305
13902.30 339
13903.41 315
13904.52 344
13905.64 324
13906.75 315
13907.87 310
13908.98 343
13910.10 315
13911.21 277
13912.32 297
13913.44 292
13914.55 297
13915.67 301
13916.78 281
13917.90 282
13919.01 308
13920.13 299
13921.24 349
13922.36 318
13923.47 297
13924.59 285
13925.70 288
13926.82 292
13927.93 259
13929.05 275
13930.16 266
13931.28 309
13932.39 289
13933.51 276
13934.62 273
13935.74 310
13936.85 313
13937.97 302
13939.08 260
13940.20 261
13941.32 308
13942.43 290
13943.55 296
13944.66 289
13945.78 265
13946.89 291
13948.01 305
13949.13 276
13950.24 282
13951.36 242
13952.47 252
13953.59 260
13954.71 259
13955.82 288
13956.94 259
13958.05 237
13959.17 222
13960.29 270
13961.40 242
13962.52 280
13963.64 291
13964.75 280
13965.87 269
13966.99 271
13968.10 269
13969.22 278
13970.34 276
13971.45 285
13972.57 282
13973.69 282
13974.80 270
13975.92 281
13977.04 260
13978.16 239
13979.27 265
13980.39 264
13981.51 260
13982.62 257
13983.74 254
13984.86 255
13985.98 258
13987.09 263
13988.21 250
13989.33 246
13990.45 251
13991.56 249
13992.68 288
13993.80 270
13994.92 301
13996.03 279
13997.15 268
13998.27 258
13999.39 277
14000.51 262
14001.62 259
14002.74 236
14003.86 270
14004.98 255
14006.10 286
14007.21 260
14008.33 271
14009.45 239
14010.57 246
14011.69 274
14012.81 277
14013.93 277
14015.04 278
14016.16 255
14017.28 266
14018.40 254
14019.52 270
14020.64 242
14021.76 266
14022.87 281
14023.99 260
14025.11 240
14026.23 224
14027.35 229
14028.47 238
14029.59 237
14030.71 272
14031.83 270
14032.95 232
14034.07 264
14035.19 260
14036.30 240
14037.42 243
14038.54 241
14039.66 267
14040.78 251
14041.90 279
14043.02 272
14044.14 255
14045.26 247
14046.38 297
14047.50 292
14048.62 255
14049.74 285
14050.86 257
14051.98 269
14053.10 276
14054.22 270
14055.34 258
14056.46 270
14057.58 253
14058.70 273
14059.82 261
14060.94 266
14062.06 241
14063.18 265
14064.30 254
14065.43 263
14066.55 297
14067.67 286
14068.79 253
14069.91 251
14071.03 244
14072.15 292
14073.27 298
14074.39 261
14075.51 310
14076.63 260
14077.75 285
14078.88 281
14080.00 297
14081.12 302
14082.24 314
14083.36 297
14084.48 268
14085.60 312
14086.72 301
14087.85 332
14088.97 314
14090.09 324
14091.21 294
14092.33 350
14093.45 334
14094.58 299
14095.70 305
14096.82 365
14097.94 346
14099.06 316
14100.19 320
14101.31 323
14102.43 324
14103.55 352
14104.67 350
14105.80 282
14106.92 329
14108.04 281
14109.16 311
14110.28 272
14111.41 275
14112.53 245
14113.65 312
14114.77 272
14115.90 269
14117.02 278
14118.14 275
14119.27 272
14120.39 239
14121.51 233
14122.63 260
14123.76 292
14124.88 320
14126.00 260
14127.13 241
14128.25 241
14129.37 277
14130.50 279
14131.62 234
14132.74 250
14133.86 292
14134.99 267
14136.11 243
14137.24 254
14138.36 232
14139.48 255
14140.61 258
14141.73 254
14142.85 238
14143.98 241
14145.10 267
14146.22 242
14147.35 266
14148.47 273
14149.60 270
14150.72 235
14151.84 274
14152.97 252
14154.09 232
14155.22 277
14156.34 260
14157.46 227
14158.59 240
14159.71 282
14160.84 248
14161.96 268
14163.09 256
14164.21 246
14165.34 280
14166.46 268
14167.58 287
14168.71 269
14169.83 230
14170.96 227
14172.08 236
14173.21 234
14174.33 220
14175.46 247
14176.58 231
14177.71 208
14178.83 276
14179.96 255
14181.08 252
14182.21 261
14183.33 260
14184.46 228
14185.59 235
14186.71 250
14187.84 269
14188.96 220
14190.09 206
14191.21 220
14192.34 253
14193.46 251
14194.59 232
14195.72 243
14196.84 220
14197.97 234
14199.09 223
14200.22 261
14201.35 218
14202.47 216
14203.60 229
14204.72 227
14205.85 218
14206.98 222
14208.10 209
14209.23 223
14210.35 219
14211.48 249
14212.61 261
14213.73 215
14214.86 255
14215.99 243
14217.11 261
14218.24 254
14219.37 240
14220.49 231
14221.62 251
14222.75 247
14223.87 232
14225.00 236
14226.13 209
14227.26 209
14228.38 221
14229.51 223
14230.64 224
14231.76 222
14232.89 235
14234.02 239
14235.15 229
14236.27 215
14237.40 201
14238.53 214
14239.66 222
14240.78 234
14241.91 217
14243.04 218
14244.17 229
14245.29 219
14246.42 217
14247.55 199
14248.68 214
14249.81 214
14250.93 227
14252.06 197
14253.19 215
14254.32 200
14255.45 221
14256.57 210
14257.70 193
14258.83 212
14259.96 213
14261.09 222
14262.22 239
14263.34 228
14264.47 227
14265.60 258
14266.73 258
14267.86 245
14268.99 207
14270.12 213
14271.24 206
14272.37 218
14273.50 209
14274.63 210
14275.76 221
14276.89 218
14278.02 204
14279.15 216
14280.28 229
14281.41 192
14282.54 200
14283.66 210
14284.79 229
14285.92 225
14287.05 202
14288.18 213
14289.31 219
14290.44 212
14291.57 215
14292.70 228
14293.83 198
14294.96 189
14296.09 195
14297.22 213
14298.35 182
14299.48 212
14300.61 212
14301.74 243
14302.87 212
14304.00 219
14305.13 193
14306.26 176
14307.39 207
14308.52 210
14309.65 231
14310.78 218
14311.91 221
14313.04 221
14314.17 205
14315.30 194
14316.43 191
14317.56 217
14318.69 210
14319.82 210
14320.96 194
14322.09 195
14323.22 224
14324.35 205
14325.48 214
14326.61 173
14327.74 182
14328.87 171
14330.00 207
14331.13 203
14332.27 208
14333.40 227
14334.53 191
14335.66 210
14336.79 194
14337.92 224
14339.05 199
14340.18 188
14341.32 212
14342.45 194
14343.58 205
14344.71 198
14345.84 215
14346.98 193
14348.11 212
14349.24 216
14350.37 185
14351.50 198
14352.63 201
14353.77 241
14354.90 202
14356.03 198
14357.16 188
14358.30 203
14359.43 211
14360.56 187
14361.69 201
14362.82 218
14363.96 196
14365.09 179
14366.22 177
14367.35 209
14368.49 210
14369.62 244
14370.75 237
14371.89 210
14373.02 197
14374.15 237
14375.28 207
14376.42 201
14377.55 203
14378.68 221
14379.82 219
14380.95 231
14382.08 230
14383.22 221
14384.35 237
14385.48 251
14386.62 199
14387.75 196
14388.88 212
14390.02 243
14391.15 205
14392.28 182
14393.42 193
14394.55 219
14395.68 215
14396.82 203
14397.95 211
14399.09 179
14400.22 200
14401.35 209
14402.49 213
14403.62 199
14404.76 203
14405.89 226
14407.02 240
14408.16 226
14409.29 204
14410.43 242
14411.56 218
14412.70 215
14413.83 200
14414.96 226
14416.10 222
14417.23 199
14418.37 226
14419.50 234
14420.64 215
14421.77 196
14422.91 220
14424.04 224
14425.18 226
14426.31 213
14427.45 237
14428.58 229
14429.72 228
14430.85 229
14431.99 217
14433.12 221
14434.26 274
14435.39 251
14436.53 226
14437.66 233
14438.80 251
14439.93 222
14441.07 215
14442.20 250
14443.34 215
14444.48 209
14445.61 228
14446.75 212
14447.88 235
14449.02 210
14450.15 222
14451.29 230
14452.43 251
14453.56 223
14454.70 212
14455.83 218
14456.97 229
14458.11 217
14459.24 249
14460.38 228
14461.52 225
14462.65 221
14463.79 214
14464.93 241
14466.06 212
14467.20 226
14468.33 222
14469.47 208
14470.61 235
14471.74 256
14472.88 280
14474.02 248
14475.16 210
14476.29 210
14477.43 243
14478.57 246
14479.70 224
14480.84 253
14481.98 251
14483.11 267
14484.25 243
14485.39 246
14486.53 243
14487.66 238
14488.80 274
14489.94 236
14491.08 243
14492.21 245
14493.35 261
14494.49 266
14495.63 247
14496.76 252
14497.90 274
14499.04 257
14500.18 257
14501.31 235
14502.45 249
14503.59 253
14504.73 261
14505.87 248
14507.01 277
14508.14 330
14509.28 316
14510.42 283
14511.56 285
14512.70 335
14513.83 333
14514.97 314
14516.11 288
14517.25 319
14518.39 330
14519.53 311
14520.67 308
14521.80 301
14522.94 326
14524.08 321
14525.22 297
14526.36 269
14527.50 266
14528.64 278
14529.78 298
14530.92 254
14532.05 251
14533.19 253
14534.33 279
14535.47 267
14536.61 253
14537.75 237
14538.89 232
14540.03 248
14541.17 257
14542.31 228
14543.45 223
14544.59 223
14545.73 239
14546.87 223
14548.01 221
14549.15 205
14550.29 247
14551.43 241
14552.57 221
14553.71 241
14554.85 217
14555.99 231
14557.13 255
14558.27 236
14559.41 254
14560.55 214
14561.69 261
14562.83 249
14563.97 234
14565.11 211
14566.25 220
14567.39 229
14568.53 242
14569.67 224
14570.81 229
14571.95 229
14573.09 208
14574.23 217
14575.37 238
14576.51 220
14577.66 229
14578.80 229
14579.94 230
14581.08 213
14582.22 191
14583.36 227
14584.50 222
14585.64 234
14586.78 210
14587.93 230
14589.07 229
14590.21 233
14591.35 239
14592.49 229
14593.63 247
14594.77 249
14595.92 235
14597.06 202
14598.20 231
14599.34 191
14600.48 220
14601.62 233
14602.77 230
14603.91 222
14605.05 211
14606.19 219
14607.33 206
14608.48 200
14609.62 235
14610.76 238
14611.90 226
14613.04 224
14614.19 218
14615.33 212
14616.47 227
14617.61 205
14618.76 244
14619.90 227
14621.04 227
14622.18 245
14623.33 244
14624.47 223
14625.61 266
14626.76 285
14627.90 249
14629.04 241
14630.18 239
14631.33 266
14632.47 274
14633.61 253
14634.76 269
14635.90 240
14637.04 252
14638.19 233
14639.33 262
14640.47 259
14641.62 243
14642.76 247
14643.90 258
14645.05 261
14646.19 215
14647.33 228
14648.48 234
14649.62 240
14650.76 238
14651.91 215
14653.05 247
14654.20 219
14655.34 220
14656.48 233
14657.63 210
14658.77 201
14659.92 232
14661.06 242
14662.20 207
14663.35 194
14664.49 225
14665.64 202
14666.78 198
14667.93 210
14669.07 190
14670.22 228
14671.36 215
14672.50 219
14673.65 210
14674.79 190
14675.94 187
14677.08 198
14678.23 217
14679.37 187
14680.52 198
14681.66 216
14682.81 226
14683.95 195
14685.10 187
14686.24 192
14687.39 229
14688.53 203
14689.68 191
14690.82 194
14691.97 205
14693.12 215
14694.26 210
14695.41 195
14696.55 202
14697.70 199
14698.84 198
14699.99 177
14701.13 175
14702.28 185
14703.43 200
14704.57 194
14705.72 199
14706.86 182
14708.01 208
14709.16 227
14710.30 205
14711.45 196
14712.59 211
14713.74 224
14714.89 202
14716.03 188
14717.18 172
14718.33 189
14719.47 179
14720.62 210
14721.77 201
14722.91 183
14724.06 179
14725.21 205
14726.35 200
14727.50 181
14728.65 182
14729.79 204
14730.94 193
14732.09 200
14733.23 176
14734.38 172
14735.53 193
14736.67 197
14737.82 173
14738.97 157
14740.12 171
14741.26 173
14742.41 191
14743.56 181
14744.71 183
14745.85 192
14747.00 206
14748.15 191
14749.30 174
14750.44 162
14751.59 178
14752.74 178
14753.89 171
14755.03 204
14756.18 193
14757.33 176
14758.48 205
14759.63 197
14760.77 199
14761.92 188
14763.07 195
14764.22 204
14765.37 198
14766.52 202
14767.66 202
14768.81 165
14769.96 183
14771.11 197
14772.26 188
14773.41 180
14774.55 161
14775.70 167
14776.85 159
14778.00 167
14779.15 158
14780.30 197
14781.45 173
14782.60 192
14783.74 184
14784.89 171
14786.04 155
14787.19 158
14788.34 174
14789.49 185
14790.64 160
14791.79 175
14792.94 175
14794.09 184
14795.24 174
14796.39 163
14797.54 175
14798.69 182
14799.83 196
14800.98 214
14802.13 205
14803.28 168
14804.43 186
14805.58 173
14806.73 183
14807.88 182
14809.03 175
14810.18 164
14811.33 177
14812.48 173
14813.63 152
14814.78 181
14815.93 160
14817.08 166
14818.23 160
14819.38 184
14820.53 171
14821.69 169
14822.84 184
14823.99 172
14825.14 161
14826.29 165
14827.44 160
14828.59 193
14829.74 198
14830.89 157
14832.04 159
14833.19 162
14834.34 153
14835.49 162
14836.65 186
14837.80 184
14838.95 154
14840.10 181
14841.25 159
14842.40 149
14843.55 169
14844.70 178
14845.85 182
14847.01 159
14848.16 144
14849.31 212
14850.46 173
14851.61 177
14852.76 173
14853.92 171
14855.07 182
14856.22 155
14857.37 147
14858.52 166
14859.67 152
14860.83 185
14861.98 175
14863.13 173
14864.28 136
14865.44 166
14866.59 188
14867.74 178
14868.89 161
14870.04 158
14871.20 172
14872.35 164
14873.50 169
14874.65 188
14875.81 156
14876.96 152
14878.11 164
14879.26 151
14880.42 164
14881.57 178
14882.72 170
14883.88 173
14885.03 161
14886.18 172
14887.33 181
14888.49 182
14889.64 169
14890.79 174
14891.95 177
14893.10 182
14894.25 171
14895.41 159
14896.56 168
14897.71 173
14898.87 149
14900.02 165
14901.17 165
14902.33 189
14903.48 168
14904.63 152
14905.79 187
14906.94 173
14908.10 198
14909.25 183
14910.40 158
14911.56 184
14912.71 193
14913.87 184
14915.02 162
14916.17 152
14917.33 174
14918.48 151
14919.64 142
14920.79 165
14921.94 176
14923.10 167
14924.25 178
14925.41 166
14926.56 133
14927.72 171
14928.87 168
14930.03 148
14931.18 154
14932.34 163
14933.49 173
14934.65 146
14935.80 177
14936.96 202
14938.11 168
14939.27 158
14940.42 185
14941.58 188
14942.73 174
14943.89 173
14945.04 193
14946.20 160
14947.35 161
14948.51 174
14949.66 168
14950.82 183
14951.97 164
14953.13 192
14954.28 178
14955.44 189
14956.60 161
14957.75 163
14958.91 151
14960.06 175
14961.22 148
14962.37 162
14963.53 182
14964.69 174
14965.84 166
14967.00 173
14968.16 152
14969.31 179
14970.47 175
14971.62 184
14972.78 174
14973.94 167
14975.09 167
14976.25 184
14977.41 163
14978.56 174
14979.72 176
14980.88 177
14982.03 190
14983.19 162
14984.35 178
14985.50 172
14986.66 190
14987.82 154
14988.97 165
14990.13 175
14991.29 195
14992.44 170
14993.60 169
14994.76 163
14995.92 165
14997.07 162
14998.23 170
14999.39 154
15000.55 182
15001.70 183
15002.86 164
15004.02 174
15005.18 182
15006.33 161
15007.49 161
15008.65 196
15009.81 147
15010.96 187
15012.12 156
15013.28 161
15014.44 159
15015.60 155
15016.75 161
15017.91 166
15019.07 146
15020.23 141
15021.39 174
15022.54 146
15023.70 157
15024.86 144
15026.02 170
15027.18 174
15028.34 155
15029.49 143
15030.65 146
15031.81 152
15032.97 171
15034.13 157
15035.29 166
15036.45 148
15037.61 156
15038.76 153
15039.92 155
15041.08 147
15042.24 161
15043.40 157
15044.56 152
15045.72 147
15046.88 144
15048.04 170
15049.20 165
15050.36 165
15051.51 149
15052.67 160
15053.83 134
15054.99 151
15056.15 177
15057.31 187
15058.47 173
15059.63 145
15060.79 152
15061.95 133
15063.11 154
15064.27 162
15065.43 126
15066.59 164
15067.75 143
15068.91 163
15070.07 172
15071.23 179
15072.39 130
15073.55 141
15074.71 158
15075.87 157
15077.03 193
15078.19 168
15079.35 157
15080.51 167
15081.67 147
15082.83 176
15083.99 177
15085.16 166
15086.32 170
15087.48 131
15088.64 160
15089.80 137
15090.96 141
15092.12 166
15093.28 155
15094.44 163
15095.60 171
15096.76 150
15097.93 167
15099.09 174
15100.25 144
15101.41 149
15102.57 170
15103.73 160
15104.89 160
15106.05 163
15107.22 146
15108.38 183
15109.54 169
15110.70 168
15111.86 153
15113.02 150
15114.19 147
15115.35 174
15116.51 175
15117.67 175
15118.83 153
15120.00 159
15121.16 180
15122.32 157
15123.48 145
15124.64 162
15125.81 161
15126.97 173
15128.13 162
15129.29 147
15130.46 159
15131.62 158
15132.78 163
15133.94 138
15135.11 157
15136.27 159
15137.43 165
15138.59 155
15139.76 136
15140.92 136
15142.08 148
15143.25 160
15144.41 159
15145.57 131
15146.73 137
15147.90 163
15149.06 173
15150.22 154
15151.39 152
15152.55 165
15153.71 162
15154.88 161
15156.04 149
15157.20 136
15158.37 170
15159.53 148
15160.69 140
15161.86 167
15163.02 158
15164.19 169
15165.35 171
15166.51 141
15167.68 162
15168.84 136
15170.00 143
15171.17 164
15172.33 193
15173.50 145
15174.66 170
15175.83 154
15176.99 164
15178.15 161
15179.32 161
15180.48 164
15181.65 152
15182.81 173
15183.98 136
15185.14 157
15186.30 151
15187.47 167
15188.63 154
15189.80 147
15190.96 170
15192.13 158
15193.29 144
15194.46 191
15195.62 156
15196.79 169
15197.95 165
15199.12 160
15200.28 166
15201.45 171
15202.61 150
15203.78 140
15204.94 172
15206.11 138
15207.27 172
15208.44 169
15209.61 188
15210.77 160
15211.94 198
15213.10 153
15214.27 160
15215.43 164
15216.60 177
15217.76 199
15218.93 146
15220.10 212
15221.26 171
15222.43 163
15223.59 182
15224.76 168
15225.93 174
15227.09 138
15228.26 175
15229.42 169
15230.59 178
15231.76 189
15232.92 162
15234.09 193
15235.26 187
15236.42 187
15237.59 166
15238.76 175
15239.92 178
15241.09 164
15242.26 227
15243.42 166
15244.59 156
15245.76 155
15246.92 174
15248.09 162
15249.26 147
15250.42 143
15251.59 157
15252.76 157
15253.93 161
15255.09 169
15256.26 155
15257.43 157
15258.60 154
15259.76 181
15260.93 157
15262.10 139
15263.26 141
15264.43 170
15265.60 176
15266.77 159
15267.94 184
15269.10 161
15270.27 171
15271.44 152
15272.61 142
15273.77 160
15274.94 151
15276.11 139
15277.28 175
15278.45 166
15279.62 174
15280.78 150
15281.95 145
15283.12 150
15284.29 159
15285.46 139
15286.62 144
15287.79 161
15288.96 152
15290.13 163
15291.30 151
15292.47 169
15293.64 149
15294.81 168
15295.97 153
15297.14 181
15298.31 153
15299.48 166
15300.65 161
15301.82 170
15302.99 153
15304.16 148
15305.33 135
15306.49 141
15307.66 163
15308.83 166
15310.00 126
15311.17 119
15312.34 141
15313.51 149
15314.68 150
15315.85 162
15317.02 153
15318.19 159
15319.36 172
15320.53 143
15321.70 163
15322.87 150
15324.04 142
15325.21 153
15326.38 170
15327.55 150
15328.72 142
15329.89 166
15331.06 176
15332.23 162
15333.40 144
15334.57 126
15335.74 133
15336.91 153
15338.08 176
15339.25 143
15340.42 148
15341.59 162
15342.76 164
15343.93 155
15345.10 127
15346.27 146
15347.44 150
15348.62 170
15349.79 145
15350.96 146
15352.13 163
15353.30 152
15354.47 148
15355.64 153
15356.81 135
15357.98 157
15359.15 161
15360.33 166
15361.50 163
15362.67 176
15363.84 159
15365.01 159
15366.18 136
15367.35 141
15368.53 143
15369.70 163
15370.87 176
15372.04 174
15373.21 143
15374.38 122
15375.56 176
15376.73 151
15377.90 147
15379.07 154
15380.24 163
15381.42 148
15382.59 136
15383.76 177
15384.93 159
15386.10 171
15387.28 200
15388.45 161
15389.62 184
15390.79 176
15391.97 156
15393.14 174
15394.31 165
15395.48 163
15396.66 156
15397.83 171
15399.00 155
15400.17 144
15401.35 148
15402.52 158
15403.69 149
15404.87 158
15406.04 162
15407.21 165
15408.39 144
15409.56 136
15410.73 166
15411.91 156
15413.08 163
15414.25 181
15415.42 155
15416.60 156
15417.77 141
15418.95 151
15420.12 156
15421.29 144
15422.47 170
15423.64 134
15424.81 160
15425.99 158
15427.16 167
15428.33 162
15429.51 154
15430.68 137
15431.86 174
15433.03 177
15434.20 158
15435.38 134
15436.55 154
15437.73 141
15438.90 160
15440.08 146
15441.25 152
15442.42 183
15443.60 155
15444.77 162
15445.95 157
15447.12 138
15448.30 163
15449.47 168
15450.65 170
15451.82 162
15453.00 146
15454.17 151
15455.35 138
15456.52 122
15457.70 153
15458.87 162
15460.05 131
15461.22 154
15462.40 148
15463.57 153
15464.75 166
15465.92 145
15467.10 163
15468.27 144
15469.45 151
15470.62 151
15471.80 155
15472.97 149
15474.15 150
15475.33 160
15476.50 164
15477.68 128
15478.85 133
15480.03 167
15481.20 146
15482.38 186
15483.56 180
15484.73 168
15485.91 159
15487.08 150
15488.26 161
15489.44 139
15490.61 158
15491.79 139
15492.97 127
15494.14 149
15495.32 176
15496.49 178
15497.67 170
15498.85 170
15500.02 151
15501.20 161
15502.38 148
15503.55 168
15504.73 137
15505.91 130
15507.08 150
15508.26 139
15509.44 157
15510.62 151
15511.79 159
15512.97 149
15514.15 155
15515.32 159
15516.50 151
15517.68 146
15518.86 148
15520.03 169
15521.21 171
15522.39 177
15523.57 156
15524.74 177
15525.92 162
15527.10 153
15528.28 159
15529.45 161
15530.63 147
15531.81 181
15532.99 171
15534.16 169
15535.34 154
15536.52 166
15537.70 161
15538.88 162
15540.06 139
15541.23 147
15542.41 179
15543.59 177
15544.77 175
15545.95 136
15547.12 158
15548.30 160
15549.48 161
15550.66 156
15551.84 168
15553.02 160
15554.20 167
15555.37 180
15556.55 201
15557.73 174
15558.91 164
15560.09 172
15561.27 187
15562.45 176
15563.63 170
15564.81 170
15565.98 183
15567.16 175
15568.34 154
15569.52 179
15570.70 181
15571.88 200
15573.06 170
15574.24 151
15575.42 167
15576.60 171
15577.78 189
15578.96 180
15580.14 165
15581.32 169
15582.50 172
15583.68 169
15584.86 168
15586.04 187
15587.22 192
15588.40 196
15589.58 171
15590.76 197
15591.94 185
15593.12 172
15594.30 165
15595.48 208
15596.66 183
15597.84 199
15599.02 190
15600.20 197
15601.38 192
15602.56 178
15603.74 182
15604.92 174
15606.10 172
15607.28 192
15608.46 185
15609.64 209
15610.82 164
15612.00 162
15613.19 194
15614.37 194
15615.55 208
15616.73 180
15617.91 194
15619.09 208
15620.27 204
15621.45 192
15622.63 183
15623.82 198
15625.00 200
15626.18 189
15627.36 178
15628.54 191
15629.72 186
15630.90 217
15632.09 196
15633.27 196
15634.45 184
15635.63 197
15636.81 217
15637.99 229
15639.18 211
15640.36 202
15641.54 220
15642.72 207
15643.90 211
15645.09 220
15646.27 223
15647.45 232
15648.63 210
15649.82 218
15651.00 209
15652.18 198
15653.36 239
15654.54 219
15655.73 223
15656.91 246
15658.09 225
15659.28 220
15660.46 251
15661.64 235
15662.82 235
15664.01 230
15665.19 230
15666.37 250
15667.55 246
15668.74 251
15669.92 238
15671.10 260
15672.29 255
15673.47 221
15674.65 224
15675.84 238
15677.02 226
15678.20 256
15679.39 244
15680.57 254
15681.75 246
15682.94 242
15684.12 223
15685.30 247
15686.49 248
15687.67 249
15688.86 227
15690.04 268
15691.22 244
15692.41 269
15693.59 268
15694.78 261
15695.96 265
15697.14 297
15698.33 286
15699.51 314
15700.70 297
15701.88 265
15703.06 296
15704.25 312
15705.43 310
15706.62 304
15707.80 291
15708.99 334
15710.17 293
15711.36 330
15712.54 322
15713.73 339
15714.91 368
15716.09 316
15717.28 340
15718.46 334
15719.65 340
15720.83 396
15722.02 368
15723.20 330
15724.39 321
15725.57 298
15726.76 334
15727.95 311
15729.13 319
15730.32 301
15731.50 314
15732.69 303
15733.87 265
15735.06 284
15736.24 279
15737.43 321
15738.61 319
15739.80 292
15740.99 294
15742.17 320
15743.36 286
15744.54 302
15745.73 322
15746.92 317
15748.10 330
15749.29 351
15750.47 269
15751.66 289
15752.85 281
15754.03 327
15755.22 326
15756.40 274
15757.59 328
15758.78 328
15759.96 328
15761.15 282
15762.34 257
15763.52 269
15764.71 288
15765.90 302
15767.08 263
15768.27 266
15769.46 260
15770.64 264
15771.83 266
15773.02 230
15774.20 266
15775.39 277
15776.58 270
15777.77 247
15778.95 254
15780.14 267
15781.33 301
15782.51 280
15783.70 266
15784.89 265
15786.08 236
15787.26 281
15788.45 264
15789.64 248
15790.83 218
15792.01 237
15793.20 275
15794.39 255
15795.58 235
15796.77 269
15797.95 251
15799.14 242
15800.33 239
15801.52 241
15802.71 199
15803.89 235
15805.08 252
15806.27 232
15807.46 244
15808.65 232
15809.84 230
15811.02 219
15812.21 241
15813.40 231
15814.59 217
15815.78 238
15816.97 222
15818.15 220
15819.34 213
15820.53 211
15821.72 211
15822.91 225
15824.10 197
15825.29 210
15826.48 223
15827.67 221
15828.85 221
15830.04 212
15831.23 210
15832.42 217
15833.61 232
15834.80 221
15835.99 219
15837.18 232
15838.37 228
15839.56 211
15840.75 205
15841.94 184
15843.13 185
15844.32 210
15845.51 211
15846.70 188
15847.89 217
15849.08 207
15850.27 209
15851.46 203
15852.65 195
15853.84 212
15855.03 206
15856.22 207
15857.41 182
15858.60 204
15859.79 225
15860.98 216
15862.17 212
15863.36 231
15864.55 210
15865.74 217
15866.93 207
15868.12 221
15869.31 227
15870.50 207
15871.69 242
15872.88 232
15874.07 237
15875.26 216
15876.45 267
15877.64 232
15878.84 217
15880.03 191
15881.22 234
15882.41 229
15883.60 207
15884.79 191
15885.98 203
15887.17 211
15888.36 216
15889.56 195
15890.75 204
15891.94 196
15893.13 193
15894.32 217
15895.51 227
15896.71 211
15897.90 229
15899.09 230
15900.28 219
15901.47 195
15902.66 225
15903.86 228
15905.05 225
15906.24 202
15907.43 205
15908.62 258
15909.82 247
15911.01 208
15912.20 199
15913.39 215
15914.58 241
15915.78 216
15916.97 198
15918.16 220
15919.35 230
15920.55 226
15921.74 198
15922.93 196
15924.12 196
15925.32 222
15926.51 225
15927.70 196
15928.90 194
15930.09 229
15931.28 211
15932.47 186
15933.67 195
15934.86 215
15936.05 228
15937.25 237
15938.44 205
15939.63 223
15940.83 227
15942.02 216
15943.21 209
15944.41 186
15945.60 210
15946.79 204
15947.99 217
15949.18 202
15950.37 188
15951.57 216
15952.76 212
15953.96 207
15955.15 170
15956.34 179
15957.54 208
15958.73 202
15959.92 204
15961.12 176
15962.31 174
15963.51 174
15964.70 197
15965.90 192
15967.09 158
15968.28 184
15969.48 187
15970.67 196
15971.87 178
15973.06 179
15974.26 181
15975.45 175
15976.65 152
15977.84 174
15979.03 196
15980.23 156
15981.42 153
15982.62 144
15983.81 156
15985.01 177
15986.20 164
15987.40 189
15988.59 198
15989.79 171
15990.98 192
15992.18 189
15993.37 159
15994.57 131
15995.77 158
15996.96 160
15998.16 175
15999.35 146
16000.55 174
16001.74 146
16002.94 175
16004.13 152
16005.33 160
16006.53 204
16007.72 198
16008.92 179
16010.11 156
16011.31 184
16012.51 167
16013.70 171
16014.90 135
16016.09 149
16017.29 173
16018.49 154
16019.68 158
16020.88 154
16022.07 157
16023.27 162
16024.47 186
16025.66 177
16026.86 151
16028.06 192
16029.25 199
16030.45 181
16031.65 154
16032.84 144
16034.04 162
16035.24 164
16036.43 173
16037.63 144
16038.83 163
16040.02 191
16041.22 156
16042.42 168
16043.62 161
16044.81 161
16046.01 147
16047.21 158
16048.40 167
16049.60 196
16050.80 159
16052.00 171
16053.19 138
16054.39 146
16055.59 152
16056.79 148
16057.99 147
16059.18 174
16060.38 170
16061.58 151
16062.78 158
16063.97 162
16065.17 162
16066.37 116
16067.57 132
16068.77 153
16069.96 164
16071.16 166
16072.36 152
16073.56 167
16074.76 161
16075.96 170
16077.15 157
16078.35 201
16079.55 172
16080.75 153
16081.95 176
16083.15 179
16084.35 152
16085.54 158
16086.74 150
16087.94 167
16089.14 166
16090.34 135
16091.54 154
16092.74 176
16093.94 156
16095.14 147
16096.33 159
16097.53 160
16098.73 170
16099.93 162
16101.13 142
16102.33 165
16103.53 151
16104.73 150
16105.93 181
16107.13 147
16108.33 169
16109.53 173
16110.73 172
16111.93 157
16113.13 151
16114.33 176
16115.53 171
16116.73 167
16117.93 149
16119.13 154
16120.33 146
16121.53 161
16122.73 155
16123.93 151
16125.13 157
16126.33 169
16127.53 153
16128.73 155
16129.93 156
16131.13 169
16132.33 183
16133.53 168
16134.73 167
16135.93 141
16137.13 163
16138.33 146
16139.53 155
16140.73 157
16141.93 154
16143.13 147
16144.34 133
16145.54 153
16146.74 169
16147.94 148
16149.14 147
16150.34 145
16151.54 154
16152.74 175
16153.94 150
16155.15 132
16156.35 169
16157.55 160
16158.75 144
16159.95 163
16161.15 135
16162.35 166
16163.56 140
16164.76 151
16165.96 126
16167.16 142
16168.36 161
16169.56 176
16170.77 141
16171.97 137
16173.17 148
16174.37 165
16175.57 148
16176.78 140
16177.98 167
16179.18 152
16180.38 166
16181.59 147
16182.79 131
16183.99 130
16185.19 165
16186.40 146
16187.60 166
16188.80 151
16190.00 164
16191.21 209
16192.41 170
16193.61 144
16194.81 165
16196.02 163
16197.22 175
16198.42 188
16199.63 156
16200.83 173
16202.03 157
16203.23 184
16204.44 134
16205.64 159
16206.84 171
16208.05 162
16209.25 161
16210.45 168
16211.66 164
16212.86 175
16214.06 175
16215.27 151
16216.47 179
16217.68 166
16218.88 161
16220.08 171
16221.29 172
16222.49 178
16223.69 178
16224.90 200
16226.10 159
16227.31 154
16228.51 170
16229.71 183
16230.92 182
16232.12 162
16233.33 166
16234.53 157
16235.74 158
16236.94 161
16238.14 173
16239.35 182
16240.55 174
16241.76 193
16242.96 217
16244.17 178
16245.37 161
16246.58 178
16247.78 204
16248.99 163
16250.19 190
16251.40 180
16252.60 187
16253.81 190
16255.01 201
16256.22 197
16257.42 194
16258.63 199
16259.83 191
16261.04 221
16262.24 199
16263.45 207
16264.65 210
16265.86 194
16267.06 200
16268.27 196
16269.47 196
16270.68 226
16271.89 215
16273.09 194
16274.30 200
16275.50 203
16276.71 190
16277.91 206
16279.12 186
16280.33 182
16281.53 206
16282.74 225
16283.94 208
16285.15 225
16286.36 225
16287.56 208
16288.77 186
16289.98 204
16291.18 207
16292.39 194
16293.59 218
16294.80 214
16296.01 202
16297.21 198
16298.42 214
16299.63 244
16300.83 234
16302.04 213
16303.25 242
16304.46 253
16305.66 221
16306.87 232
16308.08 228
16309.28 249
16310.49 235
16311.70 205
16312.90 252
16314.11 233
16315.32 210
16316.53 213
16317.73 210
16318.94 202
16320.15 238
16321.36 245
16322.56 214
16323.77 206
16324.98 203
16326.19 202
16327.39 215
16328.60 214
16329.81 217
16331.02 184
16332.23 195
16333.43 202
16334.64 179
16335.85 180
16337.06 212
16338.27 209
16339.47 176
16340.68 179
16341.89 178
16343.10 190
16344.31 171
16345.52 186
16346.72 184
16347.93 192
16349.14 185
16350.35 177
16351.56 180
16352.77 186
16353.98 181
16355.18 164
16356.39 174
16357.60 170
16358.81 176
16360.02 192
16361.23 174
16362.44 152
16363.65 159
16364.86 189
16366.07 188
16367.27 162
16368.48 210
16369.69 192
16370.90 167
16372.11 165
16373.32 158
16374.53 158
16375.74 170
16376.95 151
16378.16 161
16379.37 162
16380.58 164
16381.79 159
16383.00 149
16384.21 180
16385.42 164
16386.63 160
16387.84 169
16389.05 151
16390.26 154
16391.47 178
16392.68 166
16393.89 160
16395.10 153
16396.31 148
16397.52 149
16398.73 164
16399.94 144
16401.15 136
16402.36 160
16403.57 180
16404.78 186
16405.99 154
16407.20 160
16408.41 159
16409.62 179
16410.84 157
16412.05 157
16413.26 173
16414.47 147
16415.68 174
16416.89 151
16418.10 153
16419.31 148
16420.52 148
16421.73 167
16422.95 158
16424.16 154
16425.37 141
16426.58 185
16427.79 180
16429.00 162
16430.21 176
16431.43 195
16432.64 167
16433.85 162
16435.06 164
16436.27 146
16437.48 163
16438.70 155
16439.91 132
16441.12 150
16442.33 152
16443.54 151
16444.76 175
16445.97 163
16447.18 143
16448.39 160
16449.61 167
16450.82 176
16452.03 174
16453.24 165
16454.45 160
16455.67 178
16456.88 156
16458.09 147
16459.31 151
16460.52 158
16461.73 159
16462.94 153
16464.16 135
16465.37 136
16466.58 188
16467.79 156
16469.01 134
16470.22 161
16471.43 146
16472.65 168
16473.86 170
16475.07 142
16476.29 142
16477.50 150
16478.71 168
16479.93 170
16481.14 154
16482.35 150
16483.57 146
16484.78 150
16485.99 124
16487.21 118
16488.42 150
16489.64 158
16490.85 170
16492.06 152
16493.28 158
16494.49 141
16495.70 180
16496.92 131
16498.13 148
16499.35 152
16500.56 140
16501.77 137
16502.99 128
16504.20 147
16505.42 135
16506.63 125
16507.85 143
16509.06 133
16510.28 134
16511.49 175
16512.70 184
16513.92 144
16515.13 122
16516.35 126
16517.56 126
16518.78 163
16519.99 124
16521.21 153
16522.42 138
16523.64 145
16524.85 121
16526.07 132
16527.28 143
16528.50 158
16529.71 127
16530.93 159
16532.14 148
16533.36 149
16534.57 160
16535.79 145
16537.01 146
16538.22 129
16539.44 168
16540.65 157
16541.87 157
16543.08 133
16544.30 137
16545.52 151
16546.73 150
16547.95 151
16549.16 151
16550.38 149
16551.60 128
16552.81 139
16554.03 130
16555.24 124
16556.46 155
16557.68 152
16558.89 143
16560.11 139
16561.32 152
16562.54 160
16563.76 133
16564.97 146
16566.19 131
16567.41 147
16568.62 158
16569.84 133
16571.06 144
16572.27 120
16573.49 132
16574.71 137
16575.93 138
16577.14 137
16578.36 140
16579.58 155
16580.79 132
16582.01 142
16583.23 129
16584.44 133
16585.66 135
16586.88 145
16588.10 133
16589.31 137
16590.53 129
16591.75 129
16592.97 137
16594.18 143
16595.40 118
16596.62 131
16597.84 137
16599.06 137
16600.27 121
16601.49 119
16602.71 131
16603.93 142
16605.14 128
16606.36 131
16607.58 128
16608.80 132
16610.02 122
16611.24 134
16612.45 145
16613.67 121
16614.89 138
16616.11 138
16617.33 136
16618.55 172
16619.76 140
16620.98 138
16622.20 137
16623.42 140
16624.64 147
16625.86 115
16627.08 136
16628.30 110
16629.51 135
16630.73 143
16631.95 133
16633.17 139
16634.39 123
16635.61 139
16636.83 146
16638.05 140
16639.27 154
16640.49 129
16641.71 115
16642.92 159
16644.14 128
16645.36 140
16646.58 100
16647.80 113
16649.02 133
16650.24 110
16651.46 134
16652.68 128
16653.90 140
16655.12 118
16656.34 122
16657.56 136
16658.78 132
16660.00 125
16661.22 135
16662.44 125
16663.66 130
16664.88 102
16666.10 142
16667.32 158
16668.54 121
16669.76 156
16670.98 134
16672.20 150
16673.42 114
16674.64 111
16675.87 118
16677.09 142
16678.31 151
16679.53 126
16680.75 117
16681.97 127
16683.19 134
16684.41 135
16685.63 116
16686.85 127
16688.07 112
16689.30 126
16690.52 136
16691.74 119
16692.96 113
16694.18 131
16695.40 147
16696.62 94
16697.84 112
16699.07 122
16700.29 108
16701.51 124
16702.73 123
16703.95 131
16705.17 110
16706.40 116
16707.62 132
16708.84 138
16710.06 143
16711.28 136
16712.50 125
16713.73 155
16714.95 140
16716.17 134
16717.39 144
16718.61 133
16719.84 135
16721.06 153
16722.28 118
16723.50 113
16724.73 135
16725.95 139
16727.17 132
16728.39 121
16729.62 155
16730.84 136
16732.06 173
16733.28 152
16734.51 136
16735.73 121
16736.95 100
16738.18 121
16739.40 146
16740.62 121
16741.84 110
16743.07 131
16744.29 146
16745.51 144
16746.74 118
16747.96 124
16749.18 123
16750.41 137
16751.63 127
16752.85 125
16754.08 111
16755.30 149
16756.52 124
16757.75 141
16758.97 127
16760.20 133
16761.42 131
16762.64 149
16763.87 121
16765.09 111
16766.31 138
16767.54 105
16768.76 140
16769.99 120
16771.21 164
16772.43 140
16773.66 123
16774.88 130
16776.11 127
16777.33 110
16778.56 120
16779.78 124
16781.01 123
16782.23 118
16783.45 114
16784.68 145
16785.90 130
16787.13 127
16788.35 97
16789.58 120
16790.80 138
16792.03 143
16793.25 126
16794.48 134
16795.70 144
16796.93 126
16798.15 112
16799.38 121
16800.60 137
16801.83 129
16803.05 151
16804.28 131
16805.50 139
16806.73 137
16807.95 167
16809.18 143
16810.41 114
16811.63 128
16812.86 129
16814.08 121
16815.31 127
16816.53 123
16817.76 130
16818.99 136
16820.21 122
16821.44 125
16822.66 128
16823.89 159
16825.12 145
16826.34 145
16827.57 135
16828.79 127
16830.02 133
16831.25 128
16832.47 137
16833.70 121
16834.93 143
16836.15 125
16837.38 125
16838.61 178
16839.83 139
16841.06 126
16842.29 158
16843.51 140
16844.74 150
16845.97 143
16847.19 144
16848.42 148
16849.65 157
16850.87 155
16852.10 148
16853.33 137
16854.56 121
16855.78 135
16857.01 150
16858.24 150
16859.46 160
16860.69 163
16861.92 162
16863.15 165
16864.37 152
16865.60 148
16866.83 160
16868.06 169
16869.28 164
16870.51 180
16871.74 152
16872.97 155
16874.20 161
16875.42 164
16876.65 185
16877.88 180
16879.11 186
16880.34 158
16881.56 179
16882.79 189
16884.02 163
16885.25 182
16886.48 195
16887.71 179
16888.93 193
16890.16 186
16891.39 171
16892.62 144
16893.85 176
16895.08 187
16896.31 167
16897.53 175
16898.76 181
16899.99 161
16901.22 155
16902.45 171
16903.68 159
16904.91 153
16906.14 152
16907.37 164
16908.59 168
16909.82 153
16911.05 149
16912.28 159
16913.51 138
16914.74 148
16915.97 161
16917.20 168
16918.43 164
16919.66 123
16920.89 147
16922.12 150
16923.35 154
16924.58 163
16925.81 153
16927.04 137
16928.27 157
16929.50 141
16930.73 124
16931.96 148
16933.19 127
16934.42 165
16935.65 162
16936.88 170
16938.11 142
16939.34 139
16940.57 143
16941.80 133
16943.03 156
16944.26 165
16945.49 147
16946.72 162
16947.95 130
16949.18 133
16950.41 132
16951.64 149
16952.87 142
16954.10 139
16955.33 147
16956.57 151
16957.80 129
16959.03 142
16960.26 131
16961.49 142
16962.72 146
16963.95 120
16965.18 145
16966.41 140
16967.65 158
16968.88 150
16970.11 126
16971.34 149
16972.57 147
16973.80 137
16975.03 107
16976.27 134
16977.50 135
16978.73 151
16979.96 145
16981.19 164
16982.42 149
16983.66 141
16984.89 143
16986.12 134
16987.35 119
16988.58 143
16989.82 145
16991.05 140
16992.28 133
16993.51 148
16994.75 153
16995.98 169
16997.21 149
16998.44 159
16999.67 135
17000.91 143
17002.14 136
17003.37 148
17004.61 155
17005.84 138
17007.07 149
17008.30 155
17009.54 161
17010.77 134
17012.00 129
17013.23 139
17014.47 159
17015.70 166
17016.93 144
17018.17 168
17019.40 136
17020.63 148
17021.87 129
17023.10 141
17024.33 128
17025.57 137
17026.80 152
17028.03 150
17029.27 147
17030.50 164
17031.73 161
17032.97 152
17034.20 160
17035.44 121
17036.67 144
17037.90 114
17039.14 142
17040.37 115
17041.60 141
17042.84 118
17044.07 133
17045.31 131
17046.54 147
17047.78 136
17049.01 138
17050.24 118
17051.48 117
17052.71 117
17053.95 130
17055.18 156
17056.42 150
17057.65 128
17058.89 109
17060.12 119
17061.35 131
17062.59 138
17063.82 127
17065.06 135
17066.29 155
17067.53 127
17068.76 126
17070.00 127
17071.23 118
17072.47 119
17073.70 131
17074.94 115
17076.17 114
17077.41 133
17078.65 139
17079.88 114
17081.12 111
17082.35 113
17083.59 121
17084.82 111
17086.06 120
17087.29 112
17088.53 130
17089.77 114
17091.00 130
17092.24 116
17093.47 129
17094.71 135
17095.94 107
17097.18 114
17098.42 128
17099.65 117
17100.89 118
17102.12 122
17103.36 105
17104.60 111
17105.83 111
17107.07 111
17108.31 110
17109.54 123
17110.78 135
17112.02 122
17113.25 101
17114.49 121
17115.73 118
17116.96 115
17118.20 122
17119.44 109
17120.67 132
17121.91 121
17123.15 121
17124.38 117
17125.62 110
17126.86 117
17128.10 120
17129.33 127
17130.57 117
17131.81 128
17133.04 103
17134.28 110
17135.52 115
17136.76 117
17137.99 123
17139.23 109
17140.47 107
17141.71 123
17142.94 118
17144.18 114
17145.42 111
17146.66 125
17147.90 113
17149.13 98
17150.37 106
17151.61 105
17152.85 119
17154.08 101
17155.32 137
17156.56 102
17157.80 123
17159.04 127
17160.28 122
17161.51 114
17162.75 109
17163.99 118
17165.23 125
17166.47 128
17167.71 121
17168.95 123
17170.18 107
17171.42 106
17172.66 121
17173.90 118
17175.14 95
17176.38 118
17177.62 111
17178.86 120
17180.09 109
17181.33 131
17182.57 124
17183.81 112
17185.05 116
17186.29 110
17187.53 122
17188.77 109
17190.01 119
17191.25 116
17192.49 121
17193.73 109
17194.97 126
17196.21 132
17197.45 139
17198.69 120
17199.92 120
17201.16 111
17202.40 122
17203.64 110
17204.88 109
17206.12 130
17207.36 121
17208.60 109
17209.84 123
17211.08 124
17212.32 117
17213.56 143
17214.81 114
17216.05 142
17217.29 139
17218.53 123
17219.77 120
17221.01 129
17222.25 124
17223.49 108
17224.73 111
17225.97 121
17227.21 122
17228.45 122
17229.69 111
17230.93 135
17232.17 121
17233.41 113
17234.66 135
17235.90 118
17237.14 121
17238.38 96
17239.62 124
17240.86 111
17242.10 102
17243.34 119
17244.58 114
17245.83 110
17247.07 120
17248.31 125
17249.55 136
17250.79 125
17252.03 135
17253.28 132
17254.52 97
17255.76 128
17257.00 108
17258.24 108
17259.48 98
17260.73 105
17261.97 121
17263.21 108
17264.45 124
17265.69 119
17266.94 130
17268.18 105
17269.42 109
17270.66 114
17271.91 108
17273.15 108
17274.39 121
17275.63 95
17276.88 112
17278.12 118
17279.36 121
17280.60 110
17281.85 111
17283.09 96
17284.33 101
17285.57 121
17286.82 118
17288.06 120
17289.30 120
17290.55 123
17291.79 130
17293.03 107
17294.28 122
17295.52 139
17296.76 102
17298.01 110
17299.25 128
17300.49 114
17301.74 110
17302.98 111
17304.22 110
17305.47 112
17306.71 89
17307.95 137
17309.20 106
17310.44 109
17311.68 103
17312.93 122
17314.17 135
17315.42 110
17316.66 100
17317.90 103
17319.15 91
17320.39 114
17321.64 108
17322.88 88
17324.12 103
17325.37 118
17326.61 101
17327.86 94
17329.10 109
17330.35 113
17331.59 118
17332.83 126
17334.08 103
17335.32 89
17336.57 117
17337.81 114
17339.06 109
17340.30 99
17341.55 143
17342.79 110
17344.04 112
17345.28 99
17346.53 93
17347.77 102
17349.02 92
17350.26 113
17351.51 120
17352.75 102
17354.00 97
17355.24 114
17356.49 124
17357.73 98
17358.98 106
17360.23 114
17361.47 94
17362.72 98
17363.96 97
17365.21 108
17366.45 106
17367.70 128
17368.95 108
17370.19 97
17371.44 107
17372.68 136
17373.93 108
17375.18 111
17376.42 94
17377.67 112
17378.91 122
17380.16 88
17381.41 104
17382.65 124
17383.90 122
17385.15 120
17386.39 110
17387.64 119
17388.89 107
17390.13 94
17391.38 106
17392.63 124
17393.87 105
17395.12 109
17396.37 122
17397.61 109
17398.86 97
17400.11 96
17401.35 97
17402.60 102
17403.85 85
17405.09 109
17406.34 119
17407.59 107
17408.84 115
17410.08 114
17411.33 117
17412.58 100
17413.83 141
17415.07 122
17416.32 116
17417.57 103
17418.82 109
17420.06 118
17421.31 119
17422.56 114
17423.81 130
17425.05 101
17426.30 111
17427.55 119
17428.80 136
17430.05 125
17431.29 113
17432.54 114
17433.79 109
17435.04 113
17436.29 108
17437.54 119
17438.78 125
17440.03 116
17441.28 117
17442.53 115
17443.78 112
17445.03 89
17446.27 94
17447.52 105
17448.77 103
17450.02 117
17451.27 111
17452.52 138
17453.77 134
17455.02 105
17456.27 129
17457.51 97
17458.76 113
17460.01 126
17461.26 123
17462.51 107
17463.76 96
17465.01 90
17466.26 118
17467.51 117
17468.76 116
17470.01 109
17471.26 116
17472.51 117
17473.76 111
17475.01 103
17476.26 115
17477.50 105
17478.75 115
17480.00 88
17481.25 97
17482.50 130
17483.75 113
17485.00 125
17486.25 106
17487.50 121
17488.75 115
17490.00 118
17491.25 113
17492.51 114
17493.76 128
17495.01 104
17496.26 98
17497.51 94
17498.76 103
17500.01 120
17501.26 110
17502.51 97
17503.76 117
17505.01 110
17506.26 119
17507.51 125
17508.76 115
17510.01 111
17511.26 115
17512.52 115
17513.77 111
17515.02 91
17516.27 100
17517.52 113
17518.77 125
17520.02 93
17521.27 103
17522.53 109
17523.78 125
17525.03 114
17526.28 101
17527.53 108
17528.78 104
17530.03 109
17531.29 116
17532.54 139
17533.79 105
17535.04 103
17536.29 96
17537.55 109
17538.80 116
17540.05 116
17541.30 136
17542.55 125
17543.81 110
17545.06 112
17546.31 125
17547.56 101
17548.81 114
17550.07 118
17551.32 111
17552.57 106
17553.82 103
17555.08 115
17556.33 108
17557.58 104
17558.83 92
17560.09 112
17561.34 107
17562.59 112
17563.85 109
17565.10 106
17566.35 101
17567.60 118
17568.86 118
17570.11 108
17571.36 138
17572.62 112
17573.87 109
17575.12 102
17576.38 103
17577.63 105
17578.88 106
17580.14 103
17581.39 105
17582.64 95
17583.90 113
17585.15 123
17586.40 129
17587.66 119
17588.91 126
17590.17 120
17591.42 103
17592.67 106
17593.93 88
17595.18 132
17596.43 125
17597.69 115
17598.94 107
17600.20 106
17601.45 116
17602.71 111
17603.96 112
17605.21 105
17606.47 142
17607.72 126
17608.98 112
17610.23 105
17611.49 114
17612.74 126
17614.00 130
17615.25 114
17616.50 127
17617.76 103
17619.01 140
17620.27 108
17621.52 109
17622.78 101
17624.03 124
17625.29 114
17626.54 110
17627.80 124
17629.05 117
17630.31 120
17631.56 105
17632.82 112
17634.08 86
17635.33 133
17636.59 105
17637.84 97
17639.10 109
17640.35 108
17641.61 112
17642.86 145
17644.12 125
17645.38 91
17646.63 109
17647.89 113
17649.14 109
17650.40 117
17651.66 93
17652.91 109
17654.17 109
17655.42 107
17656.68 120
17657.94 115
17659.19 115
17660.45 131
17661.70 108
17662.96 107
17664.22 113
17665.47 107
17666.73 107
17667.99 116
17669.24 119
17670.50 116
17671.76 109
17673.01 117
17674.27 115
17675.53 124
17676.78 101
17678.04 112
17679.30 122
17680.56 95
17681.81 99
17683.07 104
17684.33 100
17685.58 80
17686.84 102
17688.10 120
17689.36 133
17690.61 118
17691.87 91
17693.13 109
17694.39 112
17695.64 97
17696.90 108
17698.16 111
17699.42 101
17700.67 105
17701.93 111
17703.19 94
17704.45 103
17705.70 127
17706.96 92
17708.22 122
17709.48 108
17710.74 113
17711.99 104
17713.25 95
17714.51 99
17715.77 103
17717.03 113
17718.29 94
17719.54 111
17720.80 107
17722.06 102
17723.32 113
17724.58 115
17725.84 111
17727.10 102
17728.35 104
17729.61 92
17730.87 108
17732.13 102
17733.39 98
17734.65 109
17735.91 108
17737.17 122
17738.43 106
17739.69 118
17740.94 100
17742.20 91
17743.46 121
17744.72 128
17745.98 96
17747.24 85
17748.50 110
17749.76 97
17751.02 125
17752.28 102
17753.54 118
17754.80 106
17756.06 131
17757.32 109
17758.58 100
17759.84 116
17761.10 116
17762.36 108
17763.62 105
17764.88 131
17766.14 96
17767.40 91
17768.66 124
17769.92 103
17771.18 133
17772.44 105
17773.70 120
17774.96 115
17776.22 129
17777.48 111
17778.74 90
17780.00 118
17781.26 107
17782.52 104
17783.78 124
17785.04 115
17786.30 106
17787.57 111
17788.83 125
17790.09 125
17791.35 136
17792.61 91
17793.87 91
17795.13 125
17796.39 116
17797.65 107
17798.91 119
17800.18 118
17801.44 123
17802.70 99
17803.96 93
17805.22 104
17806.48 113
17807.74 116
17809.01 105
17810.27 103
17811.53 104
17812.79 99
17814.05 117
17815.31 117
17816.58 102
17817.84 97
17819.10 119
17820.36 101
17821.62 97
17822.89 104
17824.15 105
17825.41 100
17826.67 116
17827.94 103
17829.20 100
17830.46 104
17831.72 106
17832.98 105
17834.25 101
17835.51 97
17836.77 119
17838.04 114
17839.30 104
17840.56 90
17841.82 110
17843.09 104
17844.35 109
17845.61 107
17846.87 91
17848.14 103
17849.40 111
17850.66 98
17851.93 106
17853.19 105
17854.45 136
17855.72 128
17856.98 113
17858.24 103
17859.51 87
17860.77 97
17862.03 114
17863.30 108
17864.56 103
17865.82 82
17867.09 107
17868.35 114
17869.62 88
17870.88 91
17872.14 120
17873.41 102
17874.67 106
17875.93 96
17877.20 92
17878.46 99
17879.73 107
17880.99 118
17882.26 85
17883.52 98
17884.78 121
17886.05 103
17887.31 108
17888.58 93
17889.84 98
17891.11 109
17892.37 89
17893.63 92
17894.90 96
17896.16 88
17897.43 106
17898.69 109
17899.96 102
17901.22 115
17902.49 104
17903.75 108
17905.02 116
17906.28 87
17907.55 89
17908.81 101
17910.08 104
17911.34 100
17912.61 93
17913.87 86
17915.14 111
17916.41 118
17917.67 83
17918.94 95
17920.20 101
17921.47 98
17922.73 92
17924.00 100
17925.26 80
17926.53 91
17927.80 104
17929.06 84
17930.33 102
17931.59 103
17932.86 122
17934.13 92
17935.39 105
17936.66 92
17937.92 111
17939.19 85
17940.46 82
17941.72 90
17942.99 89
17944.26 94
17945.52 103
17946.79 82
17948.06 99
17949.32 119
17950.59 86
17951.85 88
17953.12 79
17954.39 77
17955.66 104
17956.92 101
17958.19 90
17959.46 87
17960.72 120
17961.99 103
17963.26 93
17964.52 109
17965.79 93
17967.06 96
17968.33 88
17969.59 81
17970.86 113
17972.13 112
17973.40 103
17974.66 101
17975.93 99
17977.20 83
17978.47 128
17979.73 108
17981.00 100
17982.27 100
17983.54 106
17984.80 106
17986.07 87
17987.34 99
17988.61 79
17989.88 96
17991.14 86
17992.41 99
17993.68 118
17994.95 119
17996.22 111
17997.48 120
17998.75 92
18000.02 107
18001.29 84
18002.56 101
18003.83 86
18005.10 100
18006.36 84
18007.63 100
18008.90 99
18010.17 92
18011.44 104
18012.71 92
18013.98 114
18015.25 98
18016.51 115
18017.78 98
18019.05 93
18020.32 110
18021.59 99
18022.86 105
18024.13 125
18025.40 98
18026.67 104
18027.94 88
18029.21 110
18030.48 98
18031.75 134
18033.01 108
18034.28 103
18035.55 121
18036.82 110
18038.09 106
18039.36 100
18040.63 91
18041.90 103
18043.17 103
18044.44 86
18045.71 97
18046.98 114
18048.25 94
18049.52 111
18050.79 98
18052.06 96
18053.33 90
18054.60 119
18055.87 103
18057.14 89
18058.42 83
18059.69 93
18060.96 107
18062.23 96
18063.50 99
18064.77 94
18066.04 99
18067.31 104
18068.58 96
18069.85 71
18071.12 82
18072.39 97
18073.66 95
18074.93 103
18076.21 88
18077.48 118
18078.75 118
18080.02 131
18081.29 104
18082.56 90
18083.83 110
18085.10 107
18086.38 100
18087.65 94
18088.92 93
18090.19 109
18091.46 92
18092.73 92
18094.01 84
18095.28 93
18096.55 108
18097.82 116
18099.09 93
18100.36 102
18101.64 113
18102.91 104
18104.18 108
18105.45 81
18106.73 102
18108.00 117
18109.27 110
18110.54 107
18111.81 110
18113.09 114
18114.36 102
18115.63 101
18116.90 103
18118.18 97
18119.45 104
18120.72 93
18121.99 85
18123.27 90
18124.54 94
18125.81 122
18127.09 102
18128.36 81
18129.63 65
18130.90 102
18132.18 111
18133.45 114
18134.72 98
18136.00 91
18137.27 103
18138.54 119
18139.82 98
18141.09 80
18142.36 95
18143.64 110
18144.91 129
18146.18 112
18147.46 104
18148.73 114
18150.00 102
18151.28 111
18152.55 81
18153.83 89
18155.10 105
18156.37 123
18157.65 101
18158.92 93
18160.20 106
18161.47 115
18162.74 101
18164.02 103
18165.29 103
18166.57 78
18167.84 92
18169.12 132
18170.39 84
18171.66 82
18172.94 94
18174.21 112
18175.49 87
18176.76 81
18178.04 84
18179.31 108
18180.59 122
18181.86 76
18183.14 96
18184.41 99
18185.69 92
18186.96 96
18188.24 107
18189.51 98
18190.79 78
18192.06 96
18193.34 113
18194.61 94
18195.89 85
18197.16 121
18198.44 118
18199.71 89
18200.99 94
18202.26 94
18203.54 107
18204.81 108
18206.09 105
18207.37 92
18208.64 102
18209.92 83
18211.19 125
18212.47 105
18213.75 105
18215.02 110
18216.30 123
18217.57 85
18218.85 94
18220.13 85
18221.40 116
18222.68 107
18223.95 89
18225.23 93
18226.51 120
18227.78 80
18229.06 103
18230.34 99
18231.61 115
18232.89 87
18234.17 88
18235.44 88
18236.72 78
18238.00 96
18239.27 91
18240.55 105
18241.83 88
18243.10 102
18244.38 96
18245.66 95
18246.94 103
18248.21 90
18249.49 81
18250.77 90
18252.04 103
18253.32 101
18254.60 111
18255.88 91
18257.15 80
18258.43 101
18259.71 94
18260.99 84
18262.26 102
18263.54 106
18264.82 89
18266.10 91
18267.37 98
18268.65 92
18269.93 103
18271.21 74
18272.49 90
18273.76 96
18275.04 105
18276.32 97
18277.60 82
18278.88 112
18280.15 102
18281.43 116
18282.71 85
18283.99 98
18285.27 84
18286.55 88
18287.83 106
18289.10 106
18290.38 95
18291.66 106
18292.94 109
18294.22 117
18295.50 89
18296.78 101
18298.06 99
18299.33 105
18300.61 92
18301.89 90
18303.17 95
18304.45 109
18305.73 118
18307.01 78
18308.29 96
18309.57 90
18310.85 97
18312.13 118
18313.41 80
18314.68 98
18315.96 102
18317.24 115
18318.52 92
18319.80 103
18321.08 77
18322.36 95
18323.64 110
18324.92 89
18326.20 70
18327.48 87
18328.76 108
18330.04 90
18331.32 88
18332.60 95
18333.88 96
18335.16 100
18336.44 109
18337.72 78
18339.00 101
18340.28 101
18341.56 112
18342.84 91
18344.12 91
18345.41 94
18346.69 110
18347.97 93
18349.25 97
18350.53 109
18351.81 99
18353.09 126
18354.37 97
18355.65 114
18356.93 84
18358.21 108
18359.49 116
18360.78 88
18362.06 100
18363.34 92
18364.62 95
18365.90 104
18367.18 88
18368.46 87
18369.74 100
18371.03 109
18372.31 82
18373.59 82
18374.87 96
18376.15 82
18377.43 101
18378.72 90
18380.00 91
18381.28 95
18382.56 108
18383.84 103
18385.12 88
18386.41 89
18387.69 86
18388.97 107
18390.25 88
18391.53 105
18392.82 71
18394.10 96
18395.38 94
18396.66 97
18397.95 85
18399.23 88
18400.51 102
18401.79 86
18403.08 81
18404.36 82
18405.64 81
18406.92 106
18408.21 116
18409.49 100
18410.77 97
18412.06 88
18413.34 105
18414.62 87
18415.90 88
18417.19 82
18418.47 86
18419.75 104
18421.04 97
18422.32 81
18423.60 88
18424.89 105
18426.17 127
18427.45 111
18428.74 102
18430.02 89
18431.30 95
18432.59 118
18433.87 98
18435.15 109
18436.44 75
18437.72 119
18439.01 86
18440.29 96
18441.57 97
18442.86 102
18444.14 94
18445.43 90
18446.71 103
18447.99 94
18449.28 109
18450.56 108
18451.85 108
18453.13 77
18454.42 92
18455.70 88
18456.98 96
18458.27 85
18459.55 77
18460.84 91
18462.12 89
18463.41 101
18464.69 97
18465.98 105
18467.26 111
18468.55 105
18469.83 109
18471.12 111
18472.40 102
18473.69 112
18474.97 97
18476.26 92
18477.54 96
18478.83 97
18480.11 74
18481.40 86
18482.68 84
18483.97 102
18485.25 89
18486.54 102
18487.82 119
18489.11 88
18490.40 105
18491.68 83
18492.97 95
18494.25 107
18495.54 103
18496.82 87
18498.11 108
18499.40 67
18500.68 110
18501.97 77
18503.25 82
18504.54 84
18505.83 91
18507.11 110
18508.40 92
18509.69 97
18510.97 85
18512.26 99
18513.54 98
18514.83 90
18516.12 98
18517.40 106
18518.69 79
18519.98 92
18521.26 86
18522.55 97
18523.84 99
18525.12 100
18526.41 101
18527.70 106
18528.99 77
18530.27 112
18531.56 113
18532.85 96
18534.13 101
18535.42 101
18536.71 105
18538.00 87
18539.28 108
18540.57 106
18541.86 99
18543.14 115
18544.43 92
18545.72 86
18547.01 103
18548.30 107
18549.58 114
18550.87 118
18552.16 97
18553.45 87
18554.73 123
18556.02 105
18557.31 86
18558.60 87
18559.89 65
18561.17 90
18562.46 100
18563.75 103
18565.04 87
18566.33 92
18567.62 83
18568.90 76
18570.19 107
18571.48 96
18572.77 96
18574.06 107
18575.35 106
18576.63 109
18577.92 111
18579.21 113
18580.50 106
18581.79 100
18583.08 126
18584.37 112
18585.66 125
18586.95 107
18588.23 112
18589.52 97
18590.81 97
18592.10 111
18593.39 110
18594.68 113
18595.97 93
18597.26 118
18598.55 98
18599.84 108
18601.13 117
18602.42 126
18603.71 107
18605.00 126
18606.29 104
18607.58 103
18608.86 113
18610.15 111
18611.44 123
18612.73 132
18614.02 116
18615.31 120
18616.60 139
18617.89 121
18619.18 103
18620.47 112
18621.76 108
18623.06 119
18624.35 119
18625.64 104
18626.93 97
18628.22 101
18629.51 103
18630.80 122
18632.09 115
18633.38 141
18634.67 106
18635.96 126
18637.25 94
18638.54 87
18639.83 88
18641.12 122
18642.41 117
18643.71 103
18645.00 86
18646.29 91
18647.58 100
18648.87 116
18650.16 98
18651.45 90
18652.74 95
18654.03 106
18655.33 104
18656.62 97
18657.91 96
18659.20 107
18660.49 110
18661.78 89
18663.07 103
18664.37 93
18665.66 111
18666.95 104
18668.24 93
18669.53 101
18670.83 99
18672.12 112
18673.41 128
18674.70 94
18675.99 95
18677.29 104
18678.58 104
18679.87 107
18681.16 110
18682.45 85
18683.75 88
18685.04 88
18686.33 104
18687.62 111
18688.92 93
18690.21 85
18691.50 111
18692.79 87
18694.09 82
18695.38 101
18696.67 91
18697.97 110
18699.26 109
18700.55 98
18701.84 97
18703.14 90
18704.43 102
18705.72 88
18707.02 95
18708.31 103
18709.60 93
18710.90 102
18712.19 95
18713.48 95
18714.78 85
18716.07 85
18717.36 99
18718.66 117
18719.95 94
18721.24 97
18722.54 97
18723.83 101
18725.13 85
18726.42 105
18727.71 99
18729.01 94
18730.30 105
18731.60 105
18732.89 85
18734.18 83
18735.48 127
18736.77 127
18738.07 150
18739.36 127
18740.66 102
18741.95 107
18743.24 114
18744.54 97
18745.83 102
18747.13 100
18748.42 98
18749.72 123
18751.01 94
18752.31 98
18753.60 83
18754.90 127
18756.19 84
18757.49 100
18758.78 109
18760.08 123
18761.37 109
18762.67 105
18763.96 90
18765.26 95
18766.55 107
18767.85 103
18769.14 94
18770.44 89
18771.73 84
18773.03 81
18774.32 76
18775.62 88
18776.91 96
18778.21 100
18779.51 104
18780.80 89
18782.10 85
18783.39 74
18784.69 117
18785.99 92
18787.28 84
18788.58 86
18789.87 96
18791.17 105
18792.47 86
18793.76 94
18795.06 95
18796.35 81
18797.65 99
18798.95 82
18800.24 81
18801.54 82
18802.84 89
18804.13 121
18805.43 82
18806.73 100
18808.02 101
18809.32 91
18810.62 89
18811.91 87
18813.21 76
18814.51 91
18815.80 103
18817.10 94
18818.40 92
18819.69 92
18820.99 92
18822.29 86
18823.59 106
18824.88 85
18826.18 110
18827.48 88
18828.78 80
18830.07 78
18831.37 81
18832.67 85
18833.97 89
18835.26 97
18836.56 87
18837.86 87
18839.16 95
18840.45 87
18841.75 79
18843.05 92
18844.35 78
18845.65 79
18846.94 111
18848.24 89
18849.54 105
18850.84 110
18852.14 111
18853.43 105
18854.73 88
18856.03 100
18857.33 97
18858.63 88
18859.93 91
18861.22 69
18862.52 104
18863.82 98
18865.12 119
18866.42 82
18867.72 77
18869.02 105
18870.32 98
18871.61 80
18872.91 86
18874.21 88
18875.51 140
18876.81 106
18878.11 85
18879.41 75
18880.71 106
18882.01 112
18883.31 93
18884.61 81
18885.90 73
18887.20 88
18888.50 97
18889.80 88
18891.10 83
18892.40 101
18893.70 80
18895.00 89
18896.30 69
18897.60 87
18898.90 65
18900.20 103
18901.50 107
18902.80 84
18904.10 85
18905.40 84
18906.70 124
18908.00 120
18909.30 92
18910.60 76
18911.90 107
18913.20 99
18914.50 78
18915.80 87
18917.10 83
18918.40 110
18919.70 107
18921.00 91
18922.30 77
18923.61 98
18924.91 108
18926.21 94
18927.51 100
18928.81 84
18930.11 93
18931.41 107
18932.71 102
18934.01 99
18935.31 79
18936.61 117
18937.92 103
18939.22 109
18940.52 90
18941.82 87
18943.12 101
18944.42 104
18945.72 110
18947.03 92
18948.33 95
18949.63 87
18950.93 106
18952.23 96
18953.53 94
18954.84 128
18956.14 106
18957.44 98
18958.74 101
18960.04 92
18961.34 87
18962.65 94
18963.95 105
18965.25 94
18966.55 109
18967.86 110
18969.16 94
18970.46 99
18971.76 97
18973.06 83
18974.37 83
18975.67 94
18976.97 89
18978.27 107
18979.58 90
18980.88 99
18982.18 92
18983.48 92
18984.79 109
18986.09 96
18987.39 97
18988.70 92
18990.00 85
18991.30 80
18992.61 101
18993.91 73
18995.21 104
18996.51 72
18997.82 83
18999.12 79
19000.42 95
19001.73 91
19003.03 93
19004.33 86
19005.64 95
19006.94 85
19008.25 98
19009.55 78
19010.85 94
19012.16 91
19013.46 91
19014.76 96
19016.07 93
19017.37 82
19018.68 68
19019.98 90
19021.28 97
19022.59 117
19023.89 85
19025.20 84
19026.50 77
19027.80 92
19029.11 72
19030.41 75
19031.72 84
19033.02 90
19034.33 93
19035.63 85
19036.94 102
19038.24 89
19039.54 109
19040.85 88
19042.15 95
19043.46 87
19044.76 78
19046.07 106
19047.37 111
19048.68 90
19049.98 94
19051.29 99
19052.59 102
19053.90 91
19055.20 82
19056.51 99
19057.81 83
19059.12 83
19060.43 89
19061.73 94
19063.04 82
19064.34 108
19065.65 97
19066.95 71
19068.26 74
19069.56 71
19070.87 82
19072.18 100
19073.48 105
19074.79 75
19076.09 100
19077.40 86
19078.71 100
19080.01 78
19081.32 88
19082.62 100
19083.93 81
19085.24 83
19086.54 82
19087.85 99
19089.16 85
19090.46 83
19091.77 90
19093.07 87
19094.38 90
19095.69 89
19096.99 87
19098.30 93
19099.61 72
19100.91 94
19102.22 92
19103.53 108
19104.84 81
19106.14 112
19107.45 102
19108.76 79
19110.06 81
19111.37 77
19112.68 90
19113.98 86
19115.29 119
19116.60 90
19117.91 115
19119.21 87
19120.52 99
19121.83 93
19123.14 90
19124.44 106
19125.75 110
19127.06 86
19128.37 83
19129.68 106
19130.98 113
19132.29 104
19133.60 102
19134.91 83
19136.21 82
19137.52 95
19138.83 83
19140.14 100
19141.45 87
19142.76 96
19144.06 89
19145.37 97
19146.68 105
19147.99 100
19149.30 102
19150.61 121
19151.91 93
19153.22 83
19154.53 109
19155.84 105
19157.15 93
19158.46 87
19159.77 86
19161.07 92
19162.38 103
19163.69 88
19165.00 87
19166.31 100
19167.62 100
19168.93 87
19170.24 91
19171.55 83
19172.86 87
19174.17 94
19175.48 86
19176.78 81
19178.09 91
19179.40 94
19180.71 98
19182.02 103
19183.33 105
19184.64 88
19185.95 78
19187.26 127
19188.57 99
19189.88 113
19191.19 92
19192.50 104
19193.81 84
19195.12 109
19196.43 93
19197.74 97
19199.05 101
19200.36 93
19201.67 88
19202.98 95
19204.29 110
19205.60 86
19206.91 100
19208.22 86
19209.53 83
19210.84 90
19212.15 73
19213.47 75
19214.78 86
19216.09 88
19217.40 98
19218.71 99
19220.02 66
19221.33 103
19222.64 92
19223.95 88
19225.26 98
19226.57 92
19227.89 72
19229.20 111
19230.51 91
19231.82 88
19233.13 82
19234.44 82
19235.75 90
19237.06 90
19238.38 107
19239.69 87
19241.00 89
19242.31 85
19243.62 101
19244.93 79
19246.25 92
19247.56 90
19248.87 95
19250.18 64
19251.49 101
19252.81 105
19254.12 92
19255.43 81
19256.74 72
19258.05 88
19259.37 91
19260.68 92
19261.99 81
19263.30 84
19264.62 83
19265.93 92
19267.24 79
19268.55 98
19269.87 70
19271.18 87
19272.49 78
19273.80 100
19275.12 77
19276.43 94
19277.74 112
19279.05 96
19280.37 89
19281.68 80
19282.99 95
19284.31 89
19285.62 94
19286.93 66
19288.25 110
19289.56 98
19290.87 106
19292.19 86
19293.50 74
19294.81 74
19296.13 81
19297.44 108
19298.75 83
19300.07 78
19301.38 77
19302.69 96
19304.01 80
19305.32 81
19306.64 103
19307.95 83
19309.26 74
19310.58 81
19311.89 65
19313.21 77
19314.52 76
19315.83 104
19317.15 87
19318.46 83
19319.78 105
19321.09 100
19322.41 86
19323.72 83
19325.03 85
19326.35 82
19327.66 92
19328.98 70
19330.29 98
19331.61 77
19332.92 85
19334.24 88
19335.55 74
19336.87 95
19338.18 97
19339.50 100
19340.81 87
19342.13 83
19343.44 85
19344.76 88
19346.07 70
19347.39 88
19348.70 75
19350.02 82
19351.33 94
19352.65 83
19353.96 82
19355.28 114
19356.59 98
19357.91 96
19359.23 101
19360.54 85
19361.86 93
19363.17 92
19364.49 94
19365.80 75
19367.12 115
19368.44 79
19369.75 99
19371.07 82
19372.38 81
19373.70 96
19375.02 89
19376.33 86
19377.65 90
19378.97 96
19380.28 80
19381.60 94
19382.91 88
19384.23 88
19385.55 111
19386.86 125
19388.18 80
19389.50 81
19390.81 75
19392.13 90
19393.45 93
19394.76 92
19396.08 107
19397.40 90
19398.72 97
19400.03 77
19401.35 88
19402.67 89
19403.98 92
19405.30 72
19406.62 94
19407.94 99
19409.25 94
19410.57 97
19411.89 96
19413.20 95
19414.52 126
19415.84 97
19417.16 77
19418.48 86
19419.79 93
19421.11 99
19422.43 79
19423.75 97
19425.06 92
19426.38 97
19427.70 76
19429.02 62
19430.34 86
19431.65 90
19432.97 85
19434.29 95
19435.61 68
19436.93 79
19438.25 93
19439.56 86
19440.88 91
19442.20 88
19443.52 79
19444.84 76
19446.16 95
19447.47 73
19448.79 68
19450.11 81
19451.43 91
19452.75 92
19454.07 90
19455.39 86
19456.71 90
19458.03 65
19459.34 95
19460.66 109
19461.98 73
19463.30 88
19464.62 81
19465.94 99
19467.26 89
19468.58 94
19469.90 95
19471.22 85
19472.54 101
19473.86 79
19475.18 71
19476.50 92
19477.82 78
19479.14 74
19480.46 94
19481.78 82
19483.10 75
19484.42 73
19485.73 92
19487.05 92
19488.37 89
19489.70 63
19491.02 80
19492.34 76
19493.66 100
19494.98 68
19496.30 82
19497.62 87
19498.94 80
19500.26 87
19501.58 79
19502.90 103
19504.22 95
19505.54 83
19506.86 89
19508.18 90
19509.50 83
19510.82 97
19512.14 87
19513.46 64
19514.78 72
19516.11 94
19517.43 95
19518.75 79
19520.07 94
19521.39 63
19522.71 92
19524.03 90
19525.35 89
19526.68 103
19528.00 69
19529.32 70
19530.64 93
19531.96 89
19533.28 102
19534.60 84
19535.93 85
19537.25 88
19538.57 78
19539.89 81
19541.21 88
19542.53 88
19543.86 105
19545.18 104
19546.50 79
19547.82 75
19549.14 60
19550.47 86
19551.79 104
19553.11 95
19554.43 82
19555.76 95
19557.08 70
19558.40 79
19559.72 81
19561.05 62
19562.37 79
19563.69 85
19565.01 94
19566.34 75
19567.66 92
19568.98 97
19570.30 76
19571.63 91
19572.95 67
19574.27 92
19575.60 84
19576.92 72
19578.24 66
19579.57 81
19580.89 96
19582.21 79
19583.54 90
19584.86 77
19586.18 86
19587.51 96
19588.83 85
19590.15 89
19591.48 85
19592.80 91
19594.12 83
19595.45 93
19596.77 76
19598.09 62
19599.42 96
19600.74 94
19602.07 98
19603.39 70
19604.71 78
19606.04 81
19607.36 94
19608.69 81
19610.01 74
19611.33 78
19612.66 75
19613.98 95
19615.31 74
19616.63 75
19617.96 74
19619.28 76
19620.60 89
19621.93 83
19623.25 87
19624.58 84
19625.90 68
19627.23 89
19628.55 84
19629.88 103
19631.20 85
19632.53 82
19633.85 91
19635.18 77
19636.50 71
19637.83 79
19639.15 86
19640.48 86
19641.80 77
19643.13 85
19644.45 94
19645.78 88
19647.10 92
19648.43 74
19649.76 89
19651.08 102
19652.41 86
19653.73 85
19655.06 95
19656.38 86
19657.71 69
19659.04 92
19660.36 83
19661.69 98
19663.01 94
19664.34 93
19665.67 102
19666.99 88
19668.32 80
19669.64 108
19670.97 85
19672.30 78
19673.62 85
19674.95 80
19676.28 99
19677.60 75
19678.93 91
19680.25 78
19681.58 78
19682.91 78
19684.23 72
19685.56 70
19686.89 70
19688.22 75
19689.54 86
19690.87 85
19692.20 85
19693.52 72
19694.85 104
19696.18 83
19697.50 87
19698.83 80
19700.16 78
19701.49 80
19702.81 84
19704.14 69
19705.47 87
19706.80 73
19708.12 77
19709.45 70
19710.78 89
19712.11 92
19713.43 87
19714.76 78
19716.09 83
19717.42 82
19718.74 91
19720.07 100
19721.40 87
19722.73 83
19724.06 88
19725.38 83
19726.71 89
19728.04 83
19729.37 104
19730.70 100
19732.03 87
19733.35 79
19734.68 89
19736.01 92
19737.34 88
19738.67 102
19740.00 98
19741.32 95
19742.65 85
19743.98 87
19745.31 91
19746.64 104
19747.97 96
19749.30 85
19750.63 103
19751.96 88
19753.28 84
19754.61 89
19755.94 88
19757.27 78
19758.60 76
19759.93 79
19761.26 74
19762.59 80
19763.92 81
19765.25 74
19766.58 84
19767.91 91
19769.24 102
19770.57 84
19771.90 104
19773.22 75
19774.55 95
19775.88 96
19777.21 71
19778.54 74
19779.87 87
19781.20 94
19782.53 71
19783.86 87
19785.19 73
19786.52 84
19787.85 80
19789.18 105
19790.51 105
19791.85 91
19793.18 81
19794.51 75
19795.84 84
19797.17 78
19798.50 91
19799.83 104
19801.16 83
19802.49 95
19803.82 73
19805.15 79
19806.48 93
19807.81 74
19809.14 103
19810.47 99
19811.81 92
19813.14 69
19814.47 97
19815.80 87
19817.13 72
19818.46 83
19819.79 78
19821.12 94
19822.45 99
19823.79 85
19825.12 70
19826.45 98
19827.78 89
19829.11 90
19830.44 85
19831.78 69
19833.11 86
19834.44 101
19835.77 91
19837.10 77
19838.43 76
19839.77 90
19841.10 84
19842.43 81
19843.76 91
19845.09 85
19846.43 86
19847.76 93
19849.09 80
19850.42 74
19851.76 98
19853.09 64
19854.42 109
19855.75 90
19857.09 79
19858.42 75
19859.75 106
19861.08 86
19862.42 78
19863.75 88
19865.08 89
19866.41 95
19867.75 85
19869.08 75
19870.41 90
19871.75 72
19873.08 89
19874.41 77
19875.75 73
19877.08 95
19878.41 71
19879.75 124
19881.08 77
19882.41 70
19883.75 89
19885.08 81
19886.41 111
19887.75 98
19889.08 84
19890.41 74
19891.75 90
19893.08 94
19894.41 89
19895.75 89
19897.08 95
19898.42 97
19899.75 108
19901.08 85
19902.42 79
19903.75 102
19905.09 106
19906.42 84
19907.75 63
19909.09 88
19910.42 86
19911.76 105
19913.09 89
19914.43 89
19915.76 83
19917.10 69
19918.43 76
19919.77 87
19921.10 77
19922.43 93
19923.77 93
19925.10 74
19926.44 69
19927.77 91
19929.11 79
19930.44 78
19931.78 70
19933.11 71
19934.45 75
19935.78 81
19937.12 84
19938.45 68
19939.79 78
19941.13 79
19942.46 88
19943.80 82
19945.13 82
19946.47 70
19947.80 79
19949.14 98
19950.47 70
19951.81 83
19953.15 77
19954.48 99
19955.82 90
19957.15 96
19958.49 76
19959.83 88
19961.16 90
19962.50 81
19963.83 85
19965.17 93
19966.51 84
19967.84 100
19969.18 75
19970.51 75
19971.85 63
19973.19 73
19974.52 88
19975.86 90
19977.20 101
19978.53 88
19979.87 89
19981.21 83
19982.54 84
19983.88 69
19985.22 75
19986.55 87
19987.89 78
19989.23 71
19990.57 85
19991.90 80
19993.24 96
19994.58 89
19995.91 72
19997.25 73
19998.59 85
19999.93 77
20001.26 74
20002.60 91
20003.94 92
20005.28 101
20006.61 85
20007.95 94
20009.29 106
20010.63 106
20011.96 81
20013.30 92
20014.64 85
20015.98 91
20017.31 88
20018.65 81
20019.99 91
20021.33 80
20022.67 83
20024.01 92
20025.34 90
20026.68 75
20028.02 78
20029.36 89
20030.70 87
20032.03 100
20033.37 90
20034.71 74
20036.05 89
20037.39 96
20038.73 83
20040.07 99
20041.40 95
20042.74 95
20044.08 94
20045.42 106
20046.76 78
20048.10 70
20049.44 84
20050.78 95
20052.12 83
20053.46 98
20054.79 86
20056.13 99
20057.47 94
20058.81 98
20060.15 86
20061.49 89
20062.83 87
20064.17 100
20065.51 102
20066.85 70
20068.19 76
20069.53 90
20070.87 86
20072.21 79
20073.55 90
20074.89 89
20076.23 82
20077.57 92
20078.91 81
20080.25 103
20081.59 87
20082.93 86
20084.27 85
20085.61 83
20086.95 101
20088.29 96
20089.63 80
20090.97 87
20092.31 88
20093.65 88
20094.99 69
20096.33 94
20097.67 85
20099.01 68
20100.35 88
20101.69 107
20103.03 80
20104.38 82
20105.72 106
20107.06 88
20108.40 93
20109.74 82
20111.08 73
20112.42 76
20113.76 75
20115.10 59
20116.45 85
20117.79 100
20119.13 100
20120.47 79
20121.81 78
20123.15 74
20124.49 90
20125.84 109
20127.18 89
20128.52 89
20129.86 81
20131.20 79
20132.54 88
20133.89 81
20135.23 74
20136.57 85
20137.91 99
20139.25 94
20140.60 107
