# Supplementary material for: MALDI-TOF MS typing enables the classification of brewing yeasts of the genus Saccharomyces to major beer styles
Source: PLoS One. 2017 Aug 9;12(8):e0181694. doi: 10.1371/journal.pone.0181694 (PMC5549903; doi:10.1371/journal.pone.0181694)
Supplement: S14 File — The directory includes 90 raw files and was zipped to “.zip”; the folder has three strains with 30 spectra per strain; S1 Text explains the raw files with an example and Table 1 represents the yeast strains used within the experiment. (ZIP) [file pone.0181694.s017.zip › 40-42/30666-220-OG-WB-WB-YPG-18h-E-E_2015-11-06__0_A2_1.dat]

2000.55 3237
2000.97 3287
2001.39 3227
2001.81 3181
2002.23 3244
2002.65 3349
2003.08 3346
2003.50 3325
2003.92 3166
2004.34 3154
2004.76 3166
2005.19 2955
2005.61 3162
2006.03 3107
2006.45 3063
2006.87 2932
2007.30 3035
2007.72 3154
2008.14 3129
2008.56 2942
2008.99 3008
2009.41 3413
2009.83 3365
2010.25 3192
2010.68 3009
2011.10 3063
2011.52 3006
2011.94 3119
2012.37 3221
2012.79 3243
2013.21 3013
2013.63 2946
2014.06 2905
2014.48 2993
2014.90 2839
2015.33 2901
2015.75 2856
2016.17 2869
2016.60 2873
2017.02 2818
2017.44 2915
2017.86 2896
2018.29 2967
2018.71 2990
2019.14 3082
2019.56 2935
2019.98 3079
2020.41 3175
2020.83 3184
2021.25 3168
2021.68 3224
2022.10 3256
2022.52 3142
2022.95 3166
2023.37 3009
2023.80 2948
2024.22 3097
2024.64 3099
2025.07 3006
2025.49 2892
2025.92 2877
2026.34 2953
2026.76 2930
2027.19 2842
2027.61 3070
2028.04 2845
2028.46 2840
2028.89 2939
2029.31 2979
2029.74 2872
2030.16 2931
2030.58 2773
2031.01 2668
2031.43 2846
2031.86 2812
2032.28 2872
2032.71 3146
2033.13 2987
2033.56 2855
2033.98 2975
2034.41 3287
2034.83 3210
2035.26 3123
2035.68 3174
2036.11 3129
2036.53 3106
2036.96 3111
2037.38 2887
2037.81 2939
2038.24 3036
2038.66 2975
2039.09 3082
2039.51 3065
2039.94 3089
2040.36 2978
2040.79 2933
2041.21 2911
2041.64 2939
2042.07 2815
2042.49 3019
2042.92 2896
2043.34 3022
2043.77 2891
2044.20 2780
2044.62 2859
2045.05 3002
2045.47 3024
2045.90 3103
2046.33 3104
2046.75 3058
2047.18 3091
2047.61 3150
2048.03 3191
2048.46 3057
2048.89 3078
2049.31 2970
2049.74 3104
2050.16 3018
2050.59 2800
2051.02 2957
2051.45 2982
2051.87 3029
2052.30 2859
2052.73 2875
2053.15 2980
2053.58 2736
2054.01 2839
2054.43 3063
2054.86 2860
2055.29 2893
2055.72 2877
2056.14 2940
2056.57 2903
2057.00 2835
2057.43 2924
2057.85 2892
2058.28 2735
2058.71 2860
2059.14 2975
2059.56 3001
2059.99 3003
2060.42 2929
2060.85 3019
2061.27 3005
2061.70 2988
2062.13 3038
2062.56 3161
2062.99 3322
2063.41 3188
2063.84 3071
2064.27 3265
2064.70 3233
2065.13 3314
2065.55 3311
2065.98 3357
2066.41 3758
2066.84 3651
2067.27 3647
2067.70 3643
2068.13 3394
2068.55 3299
2068.98 3291
2069.41 3317
2069.84 3152
2070.27 3175
2070.70 3035
2071.13 2956
2071.56 3034
2071.98 2972
2072.41 3018
2072.84 3079
2073.27 3029
2073.70 2968
2074.13 2994
2074.56 2945
2074.99 2968
2075.42 2887
2075.85 2876
2076.28 2928
2076.71 3019
2077.13 2997
2077.56 2856
2077.99 2956
2078.42 3101
2078.85 2958
2079.28 3207
2079.71 3237
2080.14 3062
2080.57 3128
2081.00 3046
2081.43 3022
2081.86 3105
2082.29 3229
2082.72 3199
2083.15 3138
2083.58 3006
2084.01 3037
2084.44 3038
2084.87 2820
2085.30 2973
2085.73 2991
2086.16 3220
2086.59 3132
2087.02 3005
2087.46 3267
2087.89 3188
2088.32 3118
2088.75 2983
2089.18 3030
2089.61 3063
2090.04 2911
2090.47 3017
2090.90 3098
2091.33 2869
2091.76 2842
2092.19 2970
2092.63 2909
2093.06 2767
2093.49 2670
2093.92 2706
2094.35 2723
2094.78 2759
2095.21 2895
2095.64 2870
2096.08 2781
2096.51 2869
2096.94 2838
2097.37 2771
2097.80 2847
2098.23 2874
2098.67 2928
2099.10 2764
2099.53 2872
2099.96 2752
2100.39 2845
2100.82 3016
2101.26 2885
2101.69 2699
2102.12 2826
2102.55 2868
2102.98 2812
2103.42 2789
2103.85 2696
2104.28 2711
2104.71 3042
2105.15 2888
2105.58 2964
2106.01 3003
2106.44 3136
2106.88 3026
2107.31 3123
2107.74 3203
2108.17 3131
2108.61 3034
2109.04 3269
2109.47 3346
2109.90 3165
2110.34 3076
2110.77 2968
2111.20 2943
2111.64 2960
2112.07 2965
2112.50 2885
2112.94 2968
2113.37 2872
2113.80 2795
2114.24 2835
2114.67 2936
2115.10 2938
2115.54 2985
2115.97 2899
2116.40 2975
2116.84 2744
2117.27 2580
2117.70 2665
2118.14 2697
2118.57 2792
2119.00 2886
2119.44 2694
2119.87 2683
2120.31 2778
2120.74 2853
2121.17 2855
2121.61 2893
2122.04 2808
2122.48 2875
2122.91 3005
2123.35 3061
2123.78 2979
2124.21 2983
2124.65 2978
2125.08 2971
2125.52 2949
2125.95 2848
2126.39 2918
2126.82 2935
2127.26 2986
2127.69 3012
2128.12 3026
2128.56 2950
2128.99 2972
2129.43 2887
2129.86 2984
2130.30 3050
2130.73 3091
2131.17 3056
2131.60 3268
2132.04 3223
2132.47 3045
2132.91 2977
2133.34 2991
2133.78 3083
2134.22 3088
2134.65 2888
2135.09 2861
2135.52 2962
2135.96 2980
2136.39 2847
2136.83 2833
2137.26 3045
2137.70 2984
2138.14 2883
2138.57 2891
2139.01 3021
2139.44 3023
2139.88 2820
2140.31 2768
2140.75 2856
2141.19 2911
2141.62 2813
2142.06 2769
2142.50 2820
2142.93 2812
2143.37 2661
2143.80 2610
2144.24 2668
2144.68 2671
2145.11 2739
2145.55 2845
2145.99 2717
2146.42 2771
2146.86 2831
2147.30 2783
2147.73 2925
2148.17 2973
2148.61 3101
2149.04 3042
2149.48 3069
2149.92 3105
2150.35 3157
2150.79 3280
2151.23 3404
2151.67 3437
2152.10 3316
2152.54 3155
2152.98 3194
2153.41 3130
2153.85 3090
2154.29 3154
2154.73 3171
2155.16 2950
2155.60 2945
2156.04 2990
2156.48 2836
2156.91 2941
2157.35 2798
2157.79 2958
2158.23 2973
2158.67 2945
2159.10 3028
2159.54 3134
2159.98 3093
2160.42 3144
2160.86 3146
2161.29 3037
2161.73 3189
2162.17 3129
2162.61 3004
2163.05 2935
2163.48 3047
2163.92 3111
2164.36 3001
2164.80 2947
2165.24 2916
2165.68 2881
2166.12 2968
2166.55 2825
2166.99 2958
2167.43 2884
2167.87 2961
2168.31 2999
2168.75 3099
2169.19 3022
2169.63 3373
2170.06 3275
2170.50 2989
2170.94 3217
2171.38 3225
2171.82 3381
2172.26 3255
2172.70 3300
2173.14 3428
2173.58 3388
2174.02 3441
2174.46 3428
2174.90 3556
2175.34 3752
2175.78 3808
2176.22 3696
2176.65 3648
2177.09 3657
2177.53 3478
2177.97 3558
2178.41 3415
2178.85 3417
2179.29 3354
2179.73 3338
2180.17 3147
2180.61 3165
2181.05 2987
2181.49 2888
2181.93 2978
2182.37 2998
2182.81 2819
2183.26 2821
2183.70 2796
2184.14 2766
2184.58 2841
2185.02 2947
2185.46 2890
2185.90 2957
2186.34 2959
2186.78 2867
2187.22 2854
2187.66 3052
2188.10 3188
2188.54 3144
2188.98 3300
2189.42 3295
2189.87 3066
2190.31 3207
2190.75 3218
2191.19 3325
2191.63 3247
2192.07 3219
2192.51 3094
2192.95 2946
2193.39 3106
2193.84 3134
2194.28 3092
2194.72 3102
2195.16 3182
2195.60 3084
2196.04 2956
2196.49 3205
2196.93 3284
2197.37 3170
2197.81 3162
2198.25 3424
2198.69 3375
2199.14 3099
2199.58 3168
2200.02 3163
2200.46 3076
2200.90 2889
2201.35 2877
2201.79 2966
2202.23 2848
2202.67 2867
2203.12 2802
2203.56 2876
2204.00 2880
2204.44 2934
2204.89 2921
2205.33 3118
2205.77 3183
2206.21 3067
2206.66 3097
2207.10 3308
2207.54 3307
2207.98 3110
2208.43 3273
2208.87 3301
2209.31 3041
2209.76 3100
2210.20 3241
2210.64 3111
2211.09 3107
2211.53 3141
2211.97 3042
2212.41 3162
2212.86 3188
2213.30 3109
2213.74 3131
2214.19 3225
2214.63 3354
2215.08 3079
2215.52 3154
2215.96 3195
2216.41 2960
2216.85 3002
2217.29 2879
2217.74 2953
2218.18 2869
2218.63 2829
2219.07 2845
2219.51 2723
2219.96 2824
2220.40 2975
2220.85 3145
2221.29 2911
2221.73 2834
2222.18 2878
2222.62 2909
2223.07 3000
2223.51 2969
2223.96 3191
2224.40 3188
2224.84 3084
2225.29 2997
2225.73 3222
2226.18 3281
2226.62 3091
2227.07 3169
2227.51 3144
2227.96 3255
2228.40 3285
2228.85 3255
2229.29 3258
2229.74 3026
2230.18 3236
2230.63 3211
2231.07 3248
2231.52 3399
2231.96 3421
2232.41 3415
2232.85 3519
2233.30 3554
2233.74 3329
2234.19 3183
2234.63 3160
2235.08 3319
2235.53 3240
2235.97 3089
2236.42 3026
2236.86 2975
2237.31 3033
2237.75 2893
2238.20 2888
2238.65 2848
2239.09 2938
2239.54 3065
2239.98 2909
2240.43 2726
2240.88 2896
2241.32 2782
2241.77 2836
2242.21 2759
2242.66 2815
2243.11 2793
2243.55 2781
2244.00 2650
2244.45 2683
2244.89 2892
2245.34 2818
2245.79 2870
2246.23 2745
2246.68 2802
2247.13 2836
2247.57 2764
2248.02 2796
2248.47 2854
2248.91 2715
2249.36 2675
2249.81 2870
2250.25 2934
2250.70 2847
2251.15 2677
2251.60 2605
2252.04 2699
2252.49 2844
2252.94 2868
2253.39 2759
2253.83 2808
2254.28 2932
2254.73 2795
2255.17 2985
2255.62 2948
2256.07 2847
2256.52 2795
2256.97 2700
2257.41 2659
2257.86 2671
2258.31 2663
2258.76 2659
2259.20 2828
2259.65 2835
2260.10 2750
2260.55 2828
2261.00 2753
2261.45 2786
2261.89 2753
2262.34 2964
2262.79 3120
2263.24 3123
2263.69 3001
2264.13 2958
2264.58 3055
2265.03 3038
2265.48 2978
2265.93 3053
2266.38 3094
2266.83 2946
2267.28 2892
2267.72 3061
2268.17 3234
2268.62 3098
2269.07 3123
2269.52 3227
2269.97 3281
2270.42 3363
2270.87 3389
2271.32 3402
2271.76 3380
2272.21 3417
2272.66 3491
2273.11 3362
2273.56 3372
2274.01 3309
2274.46 3182
2274.91 3423
2275.36 3253
2275.81 2995
2276.26 3065
2276.71 3058
2277.16 3046
2277.61 2814
2278.06 2746
2278.51 2894
2278.96 2961
2279.41 2933
2279.86 2836
2280.31 2841
2280.76 2917
2281.21 2782
2281.66 3196
2282.11 2864
2282.56 2589
2283.01 2774
2283.46 2916
2283.91 2963
2284.36 3036
2284.81 2898
2285.26 2879
2285.71 2960
2286.16 2914
2286.61 3016
2287.06 3138
2287.51 3204
2287.96 3202
2288.42 3446
2288.87 3568
2289.32 3886
2289.77 4258
2290.22 4566
2290.67 4786
2291.12 5001
2291.57 5389
2292.02 5617
2292.48 5296
2292.93 5146
2293.38 5035
2293.83 4894
2294.28 4459
2294.73 4119
2295.18 4088
2295.63 3801
2296.09 3426
2296.54 3305
2296.99 3311
2297.44 3251
2297.89 3115
2298.35 2993
2298.80 2894
2299.25 3010
2299.70 2986
2300.15 2959
2300.60 2724
2301.06 2869
2301.51 2768
2301.96 2748
2302.41 2767
2302.87 2829
2303.32 2838
2303.77 2844
2304.22 2850
2304.67 2783
2305.13 2641
2305.58 2804
2306.03 2856
2306.49 2765
2306.94 2869
2307.39 3130
2307.84 3100
2308.30 2910
2308.75 3098
2309.20 3272
2309.65 3366
2310.11 3250
2310.56 3238
2311.01 3306
2311.47 3384
2311.92 3472
2312.37 3590
2312.83 3426
2313.28 3292
2313.73 3276
2314.19 3289
2314.64 3239
2315.09 3143
2315.55 2931
2316.00 2914
2316.45 3085
2316.91 3000
2317.36 3095
2317.81 3226
2318.27 3229
2318.72 3136
2319.18 3013
2319.63 3414
2320.08 3299
2320.54 3337
2320.99 3232
2321.45 3246
2321.90 3202
2322.35 2980
2322.81 2924
2323.26 2977
2323.72 3077
2324.17 3095
2324.63 3278
2325.08 3235
2325.53 3500
2325.99 3811
2326.44 3658
2326.90 3619
2327.35 3686
2327.81 3589
2328.26 3329
2328.72 3320
2329.17 3417
2329.63 3448
2330.08 3215
2330.54 3015
2330.99 3176
2331.45 3249
2331.90 3302
2332.36 3096
2332.81 3181
2333.27 3171
2333.72 2990
2334.18 3069
2334.63 3004
2335.09 2998
2335.54 2879
2336.00 2980
2336.46 3229
2336.91 2995
2337.37 2829
2337.82 2975
2338.28 3012
2338.73 2811
2339.19 2795
2339.65 3030
2340.10 2956
2340.56 3066
2341.01 3104
2341.47 2799
2341.93 2829
2342.38 2866
2342.84 2898
2343.29 2898
2343.75 2935
2344.21 2931
2344.66 2760
2345.12 2851
2345.58 3043
2346.03 2813
2346.49 2669
2346.94 2903
2347.40 2874
2347.86 3074
2348.31 3155
2348.77 3022
2349.23 2913
2349.69 3014
2350.14 3033
2350.60 2978
2351.06 3092
2351.51 2898
2351.97 2980
2352.43 3074
2352.88 2994
2353.34 3010
2353.80 2815
2354.26 2945
2354.71 2906
2355.17 2888
2355.63 2821
2356.09 2762
2356.54 2895
2357.00 2888
2357.46 2975
2357.92 2940
2358.37 2819
2358.83 2973
2359.29 2999
2359.75 3078
2360.20 3048
2360.66 2948
2361.12 2831
2361.58 2750
2362.04 3015
2362.49 2945
2362.95 3005
2363.41 2844
2363.87 2978
2364.33 2876
2364.79 2995
2365.24 2867
2365.70 2858
2366.16 2963
2366.62 3045
2367.08 3064
2367.54 3050
2367.99 3215
2368.45 3068
2368.91 3093
2369.37 3125
2369.83 3118
2370.29 2967
2370.75 3027
2371.21 3170
2371.67 3114
2372.12 3178
2372.58 3132
2373.04 3114
2373.50 3260
2373.96 3297
2374.42 3371
2374.88 3394
2375.34 3592
2375.80 3653
2376.26 3534
2376.72 3533
2377.18 3443
2377.64 3377
2378.10 3294
2378.56 3193
2379.01 3129
2379.47 3059
2379.93 2938
2380.39 2921
2380.85 3002
2381.31 2896
2381.77 2917
2382.23 3006
2382.69 2945
2383.15 2809
2383.61 2873
2384.07 2990
2384.53 2913
2384.99 2845
2385.45 3017
2385.92 2969
2386.38 3101
2386.84 3021
2387.30 2803
2387.76 2854
2388.22 2843
2388.68 2918
2389.14 2876
2389.60 3024
2390.06 2844
2390.52 2805
2390.98 2846
2391.44 3106
2391.90 2966
2392.36 3158
2392.83 3173
2393.29 3161
2393.75 3249
2394.21 3057
2394.67 3065
2395.13 3146
2395.59 3031
2396.05 2958
2396.52 2794
2396.98 2919
2397.44 2954
2397.90 2794
2398.36 2951
2398.82 2957
2399.28 2881
2399.75 2852
2400.21 2738
2400.67 2735
2401.13 2952
2401.59 2854
2402.06 2721
2402.52 2834
2402.98 2708
2403.44 2844
2403.90 2719
2404.37 2666
2404.83 2771
2405.29 2851
2405.75 2982
2406.21 2897
2406.68 2759
2407.14 2737
2407.60 2619
2408.06 2703
2408.53 2714
2408.99 2961
2409.45 2976
2409.91 2814
2410.38 2717
2410.84 2793
2411.30 2707
2411.77 2676
2412.23 2699
2412.69 2779
2413.15 2844
2413.62 2684
2414.08 2767
2414.54 2875
2415.01 2722
2415.47 2882
2415.93 2914
2416.40 2959
2416.86 3122
2417.32 3146
2417.79 3142
2418.25 2901
2418.71 2908
2419.18 2914
2419.64 3157
2420.10 3120
2420.57 2940
2421.03 2932
2421.50 2869
2421.96 2923
2422.42 2809
2422.89 2893
2423.35 2959
2423.81 2948
2424.28 3069
2424.74 2961
2425.21 2881
2425.67 2969
2426.14 3033
2426.60 2933
2427.06 2919
2427.53 3042
2427.99 3061
2428.46 2897
2428.92 2902
2429.39 3057
2429.85 2878
2430.32 2905
2430.78 2889
2431.24 2904
2431.71 2825
2432.17 2926
2432.64 2813
2433.10 2886
2433.57 2841
2434.03 2986
2434.50 2743
2434.96 2697
2435.43 2720
2435.89 2850
2436.36 2911
2436.82 2832
2437.29 2898
2437.76 2987
2438.22 2967
2438.69 2889
2439.15 2815
2439.62 2889
2440.08 2897
2440.55 3059
2441.01 3111
2441.48 3124
2441.95 2966
2442.41 3146
2442.88 3117
2443.34 3115
2443.81 3068
2444.27 2939
2444.74 3022
2445.21 2936
2445.67 2799
2446.14 2738
2446.60 3053
2447.07 2951
2447.54 2964
2448.00 2772
2448.47 2715
2448.94 2837
2449.40 2843
2449.87 2728
2450.34 2762
2450.80 2751
2451.27 2792
2451.74 2864
2452.20 2734
2452.67 2700
2453.14 2791
2453.60 2644
2454.07 2817
2454.54 2736
2455.00 2865
2455.47 2834
2455.94 2744
2456.40 2670
2456.87 2742
2457.34 2666
2457.81 2684
2458.27 2599
2458.74 2551
2459.21 2598
2459.68 2683
2460.14 2662
2460.61 2712
2461.08 2812
2461.55 2635
2462.01 2805
2462.48 2678
2462.95 2677
2463.42 2793
2463.88 2669
2464.35 2609
2464.82 2755
2465.29 2595
2465.76 2704
2466.22 2854
2466.69 2581
2467.16 2670
2467.63 2682
2468.10 2751
2468.57 2801
2469.03 2796
2469.50 2890
2469.97 2743
2470.44 2716
2470.91 2731
2471.38 2732
2471.84 2681
2472.31 2744
2472.78 2647
2473.25 2744
2473.72 2811
2474.19 2562
2474.66 2632
2475.13 2671
2475.59 2613
2476.06 2655
2476.53 2612
2477.00 2763
2477.47 2633
2477.94 2621
2478.41 2526
2478.88 2658
2479.35 2703
2479.82 2902
2480.29 2552
2480.76 2516
2481.23 2599
2481.69 2668
2482.16 2710
2482.63 2727
2483.10 2646
2483.57 2652
2484.04 2700
2484.51 2693
2484.98 2626
2485.45 2700
2485.92 2706
2486.39 2697
2486.86 2809
2487.33 2732
2487.80 2621
2488.27 2770
2488.74 2828
2489.21 2736
2489.68 2659
2490.15 2680
2490.62 2725
2491.09 2828
2491.56 2644
2492.04 2911
2492.51 2819
2492.98 2894
2493.45 2771
2493.92 2824
2494.39 2973
2494.86 2816
2495.33 2733
2495.80 2763
2496.27 2734
2496.74 2996
2497.21 2790
2497.68 2890
2498.16 2929
2498.63 2804
2499.10 2684
2499.57 2679
2500.04 2537
2500.51 2623
2500.98 2697
2501.45 2585
2501.93 2580
2502.40 2523
2502.87 2431
2503.34 2571
2503.81 2605
2504.28 2799
2504.76 2776
2505.23 2578
2505.70 2815
2506.17 2622
2506.64 2579
2507.11 2692
2507.59 2634
2508.06 2672
2508.53 2472
2509.00 2642
2509.47 2890
2509.95 2779
2510.42 2870
2510.89 2953
2511.36 3022
2511.84 2925
2512.31 2877
2512.78 3103
2513.25 3080
2513.73 3095
2514.20 3065
2514.67 3087
2515.14 3093
2515.62 2886
2516.09 3025
2516.56 3094
2517.03 2916
2517.51 2857
2517.98 2716
2518.45 2687
2518.93 2640
2519.40 2684
2519.87 2632
2520.35 2746
2520.82 2527
2521.29 2660
2521.77 2678
2522.24 2834
2522.71 2561
2523.19 2577
2523.66 2514
2524.13 2653
2524.61 2485
2525.08 2641
2525.55 2565
2526.03 2524
2526.50 2518
2526.97 2649
2527.45 2515
2527.92 2443
2528.40 2755
2528.87 2780
2529.34 2556
2529.82 2586
2530.29 2785
2530.77 2841
2531.24 2780
2531.71 2704
2532.19 2654
2532.66 2753
2533.14 2951
2533.61 2956
2534.09 2777
2534.56 2743
2535.04 2634
2535.51 2862
2535.98 2838
2536.46 2908
2536.93 2907
2537.41 2842
2537.88 2779
2538.36 2807
2538.83 2760
2539.31 2937
2539.78 2982
2540.26 2910
2540.73 3052
2541.21 2977
2541.68 3005
2542.16 2932
2542.63 3050
2543.11 3167
2543.59 3112
2544.06 3177
2544.54 3064
2545.01 3136
2545.49 3180
2545.96 3105
2546.44 3128
2546.91 3223
2547.39 3308
2547.87 3296
2548.34 3347
2548.82 3429
2549.29 3508
2549.77 3478
2550.24 3311
2550.72 3158
2551.20 3227
2551.67 3090
2552.15 3101
2552.62 3328
2553.10 3242
2553.58 3067
2554.05 3081
2554.53 2990
2555.01 2977
2555.48 3015
2555.96 3104
2556.44 2902
2556.91 2714
2557.39 2795
2557.87 2760
2558.34 2786
2558.82 2852
2559.30 3079
2559.77 2829
2560.25 2629
2560.73 2723
2561.20 2827
2561.68 2799
2562.16 2796
2562.64 2802
2563.11 2848
2563.59 2641
2564.07 2750
2564.54 2680
2565.02 2665
2565.50 2681
2565.98 2568
2566.45 2702
2566.93 2687
2567.41 2643
2567.89 2632
2568.36 2513
2568.84 2767
2569.32 2919
2569.80 2845
2570.28 2809
2570.75 2750
2571.23 2809
2571.71 2674
2572.19 2503
2572.66 2532
2573.14 2712
2573.62 2439
2574.10 2448
2574.58 2643
2575.06 2778
2575.53 2584
2576.01 2507
2576.49 2723
2576.97 2679
2577.45 2571
2577.93 2648
2578.40 2505
2578.88 2662
2579.36 2689
2579.84 2709
2580.32 2697
2580.80 2834
2581.28 2729
2581.76 2565
2582.24 2658
2582.71 2684
2583.19 2465
2583.67 2581
2584.15 2771
2584.63 2671
2585.11 2610
2585.59 2728
2586.07 2852
2586.55 2906
2587.03 2890
2587.51 2914
2587.99 2720
2588.47 2782
2588.95 2826
2589.42 2551
2589.90 2821
2590.38 2822
2590.86 2741
2591.34 2719
2591.82 2903
2592.30 2936
2592.78 2870
2593.26 2861
2593.74 2835
2594.22 2786
2594.70 2938
2595.18 2925
2595.66 2946
2596.14 2812
2596.62 2696
2597.10 2602
2597.58 2608
2598.07 2559
2598.55 2449
2599.03 2600
2599.51 2622
2599.99 2638
2600.47 2507
2600.95 2637
2601.43 2686
2601.91 2556
2602.39 2600
2602.87 2593
2603.35 2599
2603.83 2620
2604.31 2411
2604.80 2374
2605.28 2609
2605.76 2791
2606.24 2676
2606.72 2640
2607.20 2623
2607.68 2724
2608.16 2676
2608.65 2596
2609.13 2738
2609.61 2683
2610.09 2655
2610.57 2521
2611.05 2498
2611.53 2738
2612.02 2448
2612.50 2504
2612.98 2613
2613.46 2838
2613.94 2702
2614.43 2724
2614.91 2660
2615.39 2648
2615.87 2832
2616.35 2704
2616.84 2726
2617.32 2768
2617.80 2797
2618.28 2760
2618.77 2658
2619.25 2667
2619.73 2606
2620.21 2612
2620.69 2596
2621.18 2409
2621.66 2727
2622.14 2755
2622.63 2634
2623.11 2476
2623.59 2555
2624.07 2628
2624.56 2606
2625.04 2705
2625.52 2673
2626.01 2641
2626.49 2586
2626.97 2646
2627.45 2728
2627.94 2648
2628.42 2725
2628.90 2808
2629.39 2774
2629.87 3016
2630.35 2886
2630.84 2870
2631.32 2899
2631.80 2813
2632.29 2783
2632.77 2863
2633.26 2928
2633.74 2754
2634.22 2873
2634.71 2935
2635.19 2924
2635.67 2888
2636.16 2845
2636.64 2694
2637.13 2565
2637.61 2610
2638.09 2654
2638.58 2581
2639.06 2683
2639.55 2886
2640.03 2593
2640.52 2583
2641.00 2623
2641.48 2671
2641.97 2594
2642.45 2632
2642.94 2545
2643.42 2627
2643.91 2391
2644.39 2464
2644.88 2585
2645.36 2509
2645.85 2693
2646.33 2545
2646.82 2401
2647.30 2611
2647.79 2695
2648.27 2637
2648.76 2646
2649.24 2708
2649.73 2830
2650.21 2625
2650.70 2625
2651.18 2706
2651.67 2599
2652.15 2691
2652.64 2591
2653.12 2499
2653.61 2680
2654.10 2568
2654.58 2852
2655.07 2737
2655.55 2687
2656.04 2665
2656.52 2766
2657.01 2849
2657.50 2707
2657.98 2780
2658.47 2682
2658.95 2783
2659.44 2829
2659.93 2849
2660.41 2851
2660.90 2858
2661.38 2957
2661.87 2842
2662.36 2890
2662.84 2837
2663.33 2808
2663.82 2706
2664.30 2753
2664.79 2763
2665.28 2646
2665.76 2615
2666.25 2892
2666.74 2709
2667.22 2609
2667.71 2829
2668.20 2752
2668.68 2723
2669.17 2813
2669.66 2669
2670.14 2622
2670.63 2724
2671.12 2844
2671.61 2870
2672.09 2913
2672.58 3111
2673.07 3030
2673.55 3071
2674.04 3097
2674.53 3048
2675.02 3307
2675.50 3378
2675.99 3406
2676.48 3510
2676.97 3352
2677.46 3295
2677.94 3295
2678.43 3139
2678.92 3259
2679.41 3142
2679.89 3085
2680.38 3106
2680.87 2867
2681.36 2714
2681.85 2854
2682.33 2814
2682.82 2683
2683.31 2750
2683.80 2728
2684.29 2623
2684.78 2740
2685.26 2615
2685.75 2510
2686.24 2558
2686.73 2509
2687.22 2628
2687.71 2577
2688.20 2546
2688.68 2462
2689.17 2599
2689.66 2658
2690.15 2497
2690.64 2480
2691.13 2448
2691.62 2691
2692.11 2534
2692.60 2496
2693.09 2512
2693.57 2524
2694.06 2663
2694.55 2750
2695.04 2509
2695.53 2433
2696.02 2544
2696.51 2531
2697.00 2555
2697.49 2552
2697.98 2375
2698.47 2484
2698.96 2685
2699.45 2675
2699.94 2457
2700.43 2684
2700.92 2646
2701.41 2675
2701.90 2937
2702.39 2767
2702.88 2724
2703.37 2780
2703.86 2674
2704.35 2749
2704.84 2818
2705.33 2750
2705.82 2660
2706.31 2532
2706.80 2571
2707.29 2633
2707.78 2625
2708.27 2556
2708.76 2679
2709.25 2678
2709.74 2629
2710.23 2537
2710.72 2542
2711.21 2441
2711.71 2465
2712.20 2611
2712.69 2650
2713.18 2562
2713.67 2543
2714.16 2700
2714.65 2772
2715.14 2747
2715.63 2653
2716.12 2716
2716.62 2626
2717.11 2619
2717.60 2647
2718.09 2586
2718.58 2680
2719.07 2734
2719.56 2718
2720.06 2628
2720.55 2773
2721.04 2878
2721.53 2695
2722.02 2891
2722.51 2940
2723.01 3046
2723.50 3035
2723.99 2913
2724.48 2954
2724.97 2951
2725.47 2880
2725.96 2738
2726.45 2685
2726.94 2599
2727.44 2718
2727.93 2752
2728.42 2559
2728.91 2518
2729.40 2661
2729.90 2594
2730.39 2658
2730.88 2803
2731.37 2824
2731.87 2907
2732.36 2983
2732.85 3086
2733.35 3053
2733.84 3029
2734.33 3020
2734.82 3117
2735.32 3151
2735.81 3372
2736.30 3246
2736.80 2882
2737.29 2938
2737.78 2975
2738.28 2789
2738.77 2816
2739.26 2947
2739.76 3110
2740.25 2977
2740.74 2786
2741.24 2761
2741.73 2730
2742.22 2698
2742.72 2781
2743.21 2842
2743.70 2846
2744.20 2720
2744.69 2624
2745.19 2466
2745.68 2469
2746.17 2486
2746.67 2571
2747.16 2575
2747.66 2577
2748.15 2568
2748.64 2477
2749.14 2719
2749.63 2718
2750.13 2471
2750.62 2575
2751.12 2661
2751.61 2594
2752.10 2471
2752.60 2441
2753.09 2459
2753.59 2638
2754.08 2730
2754.58 2683
2755.07 2654
2755.57 2836
2756.06 2791
2756.56 2750
2757.05 2752
2757.55 2724
2758.04 2739
2758.54 2803
2759.03 2733
2759.53 2702
2760.02 2682
2760.52 2580
2761.01 2563
2761.51 2632
2762.00 2623
2762.50 2777
2762.99 2696
2763.49 2697
2763.99 2842
2764.48 2558
2764.98 2633
2765.47 2589
2765.97 2628
2766.46 2694
2766.96 2693
2767.46 2780
2767.95 2701
2768.45 2745
2768.94 2675
2769.44 2674
2769.94 2617
2770.43 2647
2770.93 2695
2771.42 2888
2771.92 2869
2772.42 2848
2772.91 2924
2773.41 3023
2773.91 3011
2774.40 3108
2774.90 3444
2775.40 3425
2775.89 3501
2776.39 3786
2776.89 4009
2777.38 3964
2777.88 4141
2778.38 3995
2778.87 3870
2779.37 3727
2779.87 3539
2780.36 3410
2780.86 3247
2781.36 3031
2781.85 2873
2782.35 2806
2782.85 2900
2783.35 2806
2783.84 2714
2784.34 2579
2784.84 2571
2785.34 2587
2785.83 2458
2786.33 2550
2786.83 2536
2787.33 2611
2787.82 2568
2788.32 2489
2788.82 2623
2789.32 2551
2789.81 2555
2790.31 2497
2790.81 2548
2791.31 2510
2791.81 2495
2792.30 2597
2792.80 2451
2793.30 2602
2793.80 2681
2794.30 2587
2794.80 2642
2795.29 2795
2795.79 2856
2796.29 2840
2796.79 2890
2797.29 2922
2797.79 3127
2798.29 3043
2798.78 2910
2799.28 2864
2799.78 2834
2800.28 2848
2800.78 2934
2801.28 2892
2801.78 2792
2802.28 2702
2802.77 2618
2803.27 2619
2803.77 2701
2804.27 2677
2804.77 2736
2805.27 2884
2805.77 2979
2806.27 2939
2806.77 3030
2807.27 2990
2807.77 3063
2808.27 3189
2808.77 3095
2809.27 2941
2809.77 2968
2810.27 3084
2810.77 3052
2811.27 2890
2811.76 2872
2812.26 3020
2812.76 2960
2813.26 2849
2813.76 2787
2814.26 2902
2814.76 2902
2815.26 2780
2815.76 2731
2816.27 2608
2816.77 2978
2817.27 2834
2817.77 2613
2818.27 2622
2818.77 2706
2819.27 2690
2819.77 2563
2820.27 2670
2820.77 2745
2821.27 2600
2821.77 2590
2822.27 2631
2822.77 2731
2823.27 2618
2823.77 2570
2824.27 2645
2824.78 2625
2825.28 2604
2825.78 2651
2826.28 2550
2826.78 2437
2827.28 2492
2827.78 2599
2828.28 2675
2828.79 2647
2829.29 2529
2829.79 2536
2830.29 2748
2830.79 2624
2831.29 2569
2831.79 2605
2832.30 2539
2832.80 2416
2833.30 2452
2833.80 2522
2834.30 2486
2834.80 2616
2835.31 2739
2835.81 2688
2836.31 2716
2836.81 2685
2837.31 2607
2837.82 2660
2838.32 2632
2838.82 2579
2839.32 2655
2839.83 2758
2840.33 2735
2840.83 2686
2841.33 2539
2841.84 2577
2842.34 2588
2842.84 2453
2843.34 2492
2843.85 2493
2844.35 2561
2844.85 2648
2845.35 2613
2845.86 2618
2846.36 2774
2846.86 3021
2847.37 2903
2847.87 2689
2848.37 2888
2848.87 2909
2849.38 2938
2849.88 3037
2850.38 3030
2850.89 2761
2851.39 2752
2851.89 2832
2852.40 2583
2852.90 2654
2853.40 2655
2853.91 2606
2854.41 2605
2854.92 2638
2855.42 2573
2855.92 2653
2856.43 2599
2856.93 2601
2857.43 2646
2857.94 2674
2858.44 2555
2858.95 2603
2859.45 2614
2859.95 2627
2860.46 2529
2860.96 2450
2861.47 2516
2861.97 2576
2862.48 2373
2862.98 2458
2863.48 2517
2863.99 2422
2864.49 2510
2865.00 2474
2865.50 2593
2866.01 2598
2866.51 2506
2867.02 2597
2867.52 2504
2868.03 2552
2868.53 2515
2869.04 2711
2869.54 2612
2870.05 2730
2870.55 2736
2871.06 2784
2871.56 2865
2872.07 2629
2872.57 2658
2873.08 2906
2873.58 3140
2874.09 3061
2874.59 2819
2875.10 2930
2875.60 2934
2876.11 3165
2876.61 3103
2877.12 2885
2877.63 2871
2878.13 2774
2878.64 2773
2879.14 2753
2879.65 2528
2880.15 2515
2880.66 2613
2881.17 2793
2881.67 2707
2882.18 2734
2882.68 2727
2883.19 2734
2883.70 2813
2884.20 2869
2884.71 2938
2885.22 2850
2885.72 2829
2886.23 2877
2886.74 2947
2887.24 2990
2887.75 3098
2888.25 3062
2888.76 2958
2889.27 2934
2889.77 3021
2890.28 3003
2890.79 2752
2891.30 2873
2891.80 2815
2892.31 2711
2892.82 2855
2893.32 2907
2893.83 2894
2894.34 2835
2894.84 2830
2895.35 2878
2895.86 2894
2896.37 2804
2896.87 2804
2897.38 2788
2897.89 3002
2898.40 3016
2898.90 2999
2899.41 2865
2899.92 2846
2900.43 2950
2900.93 2872
2901.44 2794
2901.95 2911
2902.46 2820
2902.96 2848
2903.47 2675
2903.98 2551
2904.49 2833
2905.00 2996
2905.50 3013
2906.01 3006
2906.52 2871
2907.03 3026
2907.54 2962
2908.05 2810
2908.55 2853
2909.06 2845
2909.57 2877
2910.08 2666
2910.59 2605
2911.10 2659
2911.61 2834
2912.11 2595
2912.62 2488
2913.13 2575
2913.64 2605
2914.15 2652
2914.66 2724
2915.17 2683
2915.68 2592
2916.19 2494
2916.69 2558
2917.20 2708
2917.71 2688
2918.22 2609
2918.73 2719
2919.24 2731
2919.75 2618
2920.26 2743
2920.77 2767
2921.28 2710
2921.79 2646
2922.30 2580
2922.81 2763
2923.32 2745
2923.83 2859
2924.34 2938
2924.85 2825
2925.36 2819
2925.87 2880
2926.38 2937
2926.89 2866
2927.40 2970
2927.91 2939
2928.42 2831
2928.93 2831
2929.44 2826
2929.95 2605
2930.46 2663
2930.97 2647
2931.48 2573
2931.99 2511
2932.50 2420
2933.01 2441
2933.52 2523
2934.03 2633
2934.54 2591
2935.05 2516
2935.56 2549
2936.07 2640
2936.58 2554
2937.09 2517
2937.60 2620
2938.12 2607
2938.63 2600
2939.14 2520
2939.65 2677
2940.16 2812
2940.67 2856
2941.18 2599
2941.69 2597
2942.20 2527
2942.72 2605
2943.23 2547
2943.74 2596
2944.25 2497
2944.76 2657
2945.27 2692
2945.79 2822
2946.30 2732
2946.81 2565
2947.32 2771
2947.83 2806
2948.34 2652
2948.86 2716
2949.37 2643
2949.88 2614
2950.39 2679
2950.90 2694
2951.42 2668
2951.93 2520
2952.44 2416
2952.95 2381
2953.46 2502
2953.98 2486
2954.49 2457
2955.00 2548
2955.51 2509
2956.03 2491
2956.54 2450
2957.05 2581
2957.56 2571
2958.08 2450
2958.59 2693
2959.10 2604
2959.62 2585
2960.13 2472
2960.64 2560
2961.15 2684
2961.67 2580
2962.18 2620
2962.69 2591
2963.21 2851
2963.72 2747
2964.23 2745
2964.75 2647
2965.26 2552
2965.77 2632
2966.29 2644
2966.80 2432
2967.31 2497
2967.83 2517
2968.34 2481
2968.85 2513
2969.37 2522
2969.88 2403
2970.40 2289
2970.91 2334
2971.42 2503
2971.94 2510
2972.45 2468
2972.96 2388
2973.48 2357
2973.99 2411
2974.51 2542
2975.02 2464
2975.54 2582
2976.05 2584
2976.56 2780
2977.08 2699
2977.59 2519
2978.11 2554
2978.62 2503
2979.14 2682
2979.65 2722
2980.16 2638
2980.68 2587
2981.19 2480
2981.71 2533
2982.22 2631
2982.74 2566
2983.25 2611
2983.77 2683
2984.28 2841
2984.80 2646
2985.31 2702
2985.83 2855
2986.34 2852
2986.86 2846
2987.37 2961
2987.89 2867
2988.40 2934
2988.92 2740
2989.44 3060
2989.95 2923
2990.47 2884
2990.98 2839
2991.50 2888
2992.01 3052
2992.53 3118
2993.04 3202
2993.56 3107
2994.08 2965
2994.59 2947
2995.11 2919
2995.62 3029
2996.14 3081
2996.66 3260
2997.17 3119
2997.69 3199
2998.20 3246
2998.72 3290
2999.24 3354
2999.75 3581
3000.27 3451
3000.79 3601
3001.30 3649
3001.82 3617
3002.33 3820
3002.85 4278
3003.37 4591
3003.88 4915
3004.40 5304
3004.92 5673
3005.43 6136
3005.95 6154
3006.47 6634
3006.99 6580
3007.50 6138
3008.02 6002
3008.54 5229
3009.05 4640
3009.57 4413
3010.09 4220
3010.60 3662
3011.12 3343
3011.64 3093
3012.16 3090
3012.67 3014
3013.19 3032
3013.71 2968
3014.23 3135
3014.74 3075
3015.26 3004
3015.78 3115
3016.30 3327
3016.82 3221
3017.33 3169
3017.85 3336
3018.37 2943
3018.89 3037
3019.40 3154
3019.92 3176
3020.44 3107
3020.96 3194
3021.48 3148
3022.00 3200
3022.51 3106
3023.03 3024
3023.55 3100
3024.07 3172
3024.59 3220
3025.11 3271
3025.62 3365
3026.14 3165
3026.66 3158
3027.18 3025
3027.70 3113
3028.22 3013
3028.74 2958
3029.25 2887
3029.77 2821
3030.29 2913
3030.81 2806
3031.33 2830
3031.85 3017
3032.37 2842
3032.89 2848
3033.41 2874
3033.93 2983
3034.45 2804
3034.96 2865
3035.48 2867
3036.00 2768
3036.52 2702
3037.04 2824
3037.56 2826
3038.08 2709
3038.60 2689
3039.12 2747
3039.64 2689
3040.16 2614
3040.68 2832
3041.20 2666
3041.72 2546
3042.24 2676
3042.76 2540
3043.28 2693
3043.80 2638
3044.32 2799
3044.84 2732
3045.36 2702
3045.88 2676
3046.40 2757
3046.92 2743
3047.44 2599
3047.96 2672
3048.48 2597
3049.00 2611
3049.52 2714
3050.04 2589
3050.56 2745
3051.09 2614
3051.61 2615
3052.13 2608
3052.65 2512
3053.17 2452
3053.69 2457
3054.21 2630
3054.73 2564
3055.25 2510
3055.77 2684
3056.29 2615
3056.82 2599
3057.34 2489
3057.86 2562
3058.38 2683
3058.90 2684
3059.42 2537
3059.94 2567
3060.47 2580
3060.99 2644
3061.51 2718
3062.03 2631
3062.55 2751
3063.07 2700
3063.60 2567
3064.12 2850
3064.64 2837
3065.16 2640
3065.68 2825
3066.21 2754
3066.73 2752
3067.25 2761
3067.77 2811
3068.29 2633
3068.82 2694
3069.34 2703
3069.86 2695
3070.38 2641
3070.90 2660
3071.43 2816
3071.95 2736
3072.47 2573
3072.99 2589
3073.52 2663
3074.04 2659
3074.56 2606
3075.09 2695
3075.61 2757
3076.13 2737
3076.65 2960
3077.18 2849
3077.70 2795
3078.22 3026
3078.75 3079
3079.27 3129
3079.79 3033
3080.32 3058
3080.84 3118
3081.36 3324
3081.89 3237
3082.41 3183
3082.93 3431
3083.46 3422
3083.98 3308
3084.50 3078
3085.03 3167
3085.55 3113
3086.07 2932
3086.60 2979
3087.12 3192
3087.64 3136
3088.17 3210
3088.69 2994
3089.22 3030
3089.74 2997
3090.26 2885
3090.79 2783
3091.31 2833
3091.84 2886
3092.36 2895
3092.89 2742
3093.41 2844
3093.93 2854
3094.46 2805
3094.98 2980
3095.51 3073
3096.03 2986
3096.56 2964
3097.08 3267
3097.61 3262
3098.13 3298
3098.66 3205
3099.18 3701
3099.70 3915
3100.23 4168
3100.75 4687
3101.28 5121
3101.80 5699
3102.33 6246
3102.85 7004
3103.38 7421
3103.91 8114
3104.43 8788
3104.96 8477
3105.48 8019
3106.01 7827
3106.53 7049
3107.06 6406
3107.58 5573
3108.11 4717
3108.63 4433
3109.16 4095
3109.69 3706
3110.21 3432
3110.74 3337
3111.26 3498
3111.79 3382
3112.31 3501
3112.84 3398
3113.37 3302
3113.89 3279
3114.42 3205
3114.94 3183
3115.47 3065
3116.00 2950
3116.52 2963
3117.05 2901
3117.58 2951
3118.10 2853
3118.63 2902
3119.16 2812
3119.68 2917
3120.21 2976
3120.73 2840
3121.26 2836
3121.79 2979
3122.31 3023
3122.84 3077
3123.37 3202
3123.90 2983
3124.42 3029
3124.95 3109
3125.48 3018
3126.00 2763
3126.53 2740
3127.06 2701
3127.58 2890
3128.11 2810
3128.64 2585
3129.17 2804
3129.69 2699
3130.22 2601
3130.75 2780
3131.28 2745
3131.80 2638
3132.33 2761
3132.86 2665
3133.39 2564
3133.91 2570
3134.44 2706
3134.97 2571
3135.50 2835
3136.03 2666
3136.55 2612
3137.08 2722
3137.61 2776
3138.14 2709
3138.67 2772
3139.19 2694
3139.72 2639
3140.25 2653
3140.78 2581
3141.31 2624
3141.84 2658
3142.36 2535
3142.89 2671
3143.42 2712
3143.95 2627
3144.48 2618
3145.01 2822
3145.54 2920
3146.06 2793
3146.59 2905
3147.12 2963
3147.65 2917
3148.18 3058
3148.71 3131
3149.24 3041
3149.77 3070
3150.30 3259
3150.83 3415
3151.35 3329
3151.88 3077
3152.41 3235
3152.94 3119
3153.47 2997
3154.00 2775
3154.53 2839
3155.06 2752
3155.59 2865
3156.12 2812
3156.65 2811
3157.18 2974
3157.71 2793
3158.24 2778
3158.77 2846
3159.30 2942
3159.83 2861
3160.36 3027
3160.89 3124
3161.42 3113
3161.95 2764
3162.48 2783
3163.01 2937
3163.54 2882
3164.07 2679
3164.60 2715
3165.13 2574
3165.66 2740
3166.19 2620
3166.72 2584
3167.25 2492
3167.78 2372
3168.31 2391
3168.84 2435
3169.37 2520
3169.90 2570
3170.44 2623
3170.97 2450
3171.50 2534
3172.03 2675
3172.56 2581
3173.09 2801
3173.62 2901
3174.15 2836
3174.68 2787
3175.21 2884
3175.75 2814
3176.28 2821
3176.81 2684
3177.34 2881
3177.87 2889
3178.40 2642
3178.93 2622
3179.47 2478
3180.00 2533
3180.53 2477
3181.06 2469
3181.59 2560
3182.12 2646
3182.66 2475
3183.19 2493
3183.72 2533
3184.25 2662
3184.78 2588
3185.32 2394
3185.85 2577
3186.38 2559
3186.91 2561
3187.44 2708
3187.98 2550
3188.51 2626
3189.04 2650
3189.57 2627
3190.11 2626
3190.64 2587
3191.17 2626
3191.70 2732
3192.24 2455
3192.77 2471
3193.30 2583
3193.84 2491
3194.37 2482
3194.90 2474
3195.43 2613
3195.97 2588
3196.50 2606
3197.03 2595
3197.57 2600
3198.10 2655
3198.63 2548
3199.17 2654
3199.70 2774
3200.23 2808
3200.77 2876
3201.30 2820
3201.83 2946
3202.37 3130
3202.90 3079
3203.43 3058
3203.97 3132
3204.50 3098
3205.03 2916
3205.57 2754
3206.10 2637
3206.63 2688
3207.17 2622
3207.70 2723
3208.24 2644
3208.77 2713
3209.30 2802
3209.84 2812
3210.37 2842
3210.91 2944
3211.44 2994
3211.98 3125
3212.51 3065
3213.04 3149
3213.58 3146
3214.11 3160
3214.65 3094
3215.18 2928
3215.72 3055
3216.25 2879
3216.79 2802
3217.32 2762
3217.86 2730
3218.39 2455
3218.93 2497
3219.46 2484
3220.00 2486
3220.53 2570
3221.07 2526
3221.60 2814
3222.14 2757
3222.67 2933
3223.21 2908
3223.74 2863
3224.28 2909
3224.81 3080
3225.35 3093
3225.88 3141
3226.42 3150
3226.95 3256
3227.49 3154
3228.02 2911
3228.56 3093
3229.10 3156
3229.63 3017
3230.17 2988
3230.70 2832
3231.24 2974
3231.78 3041
3232.31 3082
3232.85 3001
3233.38 2921
3233.92 2899
3234.46 2995
3234.99 2812
3235.53 3038
3236.06 3118
3236.60 3029
3237.14 3157
3237.67 3070
3238.21 3043
3238.75 3112
3239.28 3052
3239.82 3187
3240.36 3021
3240.89 3106
3241.43 2975
3241.97 2928
3242.50 3183
3243.04 3128
3243.58 3111
3244.11 3005
3244.65 2987
3245.19 2997
3245.72 3079
3246.26 2892
3246.80 2821
3247.34 2817
3247.87 3045
3248.41 3095
3248.95 3161
3249.49 3084
3250.02 3036
3250.56 2996
3251.10 2981
3251.64 3264
3252.17 3205
3252.71 3107
3253.25 3075
3253.79 3203
3254.32 3157
3254.86 3141
3255.40 3049
3255.94 3238
3256.48 3310
3257.01 3305
3257.55 3273
3258.09 3427
3258.63 3559
3259.17 3912
3259.70 4079
3260.24 4186
3260.78 4430
3261.32 4612
3261.86 5000
3262.40 5329
3262.93 5525
3263.47 5703
3264.01 6176
3264.55 6483
3265.09 6516
3265.63 6690
3266.17 6741
3266.71 6634
3267.24 7131
3267.78 7364
3268.32 7217
3268.86 6908
3269.40 6604
3269.94 6308
3270.48 5612
3271.02 5043
3271.56 4549
3272.10 4248
3272.64 4052
3273.18 3768
3273.71 3604
3274.25 3639
3274.79 3574
3275.33 3531
3275.87 3385
3276.41 3421
3276.95 3646
3277.49 3635
3278.03 3528
3278.57 3422
3279.11 3385
3279.65 3507
3280.19 3409
3280.73 3442
3281.27 3280
3281.81 3476
3282.35 3466
3282.89 3200
3283.43 3399
3283.97 3492
3284.51 3562
3285.05 3544
3285.59 3602
3286.13 3844
3286.67 3841
3287.21 3850
3287.75 3793
3288.30 3967
3288.84 3742
3289.38 3518
3289.92 3583
3290.46 3489
3291.00 3300
3291.54 3365
3292.08 3384
3292.62 3360
3293.16 3335
3293.70 3411
3294.24 3453
3294.79 3576
3295.33 3807
3295.87 3605
3296.41 3790
3296.95 3957
3297.49 4030
3298.03 3830
3298.57 3683
3299.12 3694
3299.66 3621
3300.20 3647
3300.74 3587
3301.28 3618
3301.82 3554
3302.37 3704
3302.91 3681
3303.45 3547
3303.99 3701
3304.53 3797
3305.08 3775
3305.62 3734
3306.16 3394
3306.70 3571
3307.24 3491
3307.79 3360
3308.33 3171
3308.87 3191
3309.41 3184
3309.96 2960
3310.50 3024
3311.04 3095
3311.58 2992
3312.13 3049
3312.67 3102
3313.21 3315
3313.75 3416
3314.30 3371
3314.84 3648
3315.38 3664
3315.92 3810
3316.47 3859
3317.01 3879
3317.55 3928
3318.10 3796
3318.64 3947
3319.18 3625
3319.73 3775
3320.27 3484
3320.81 3363
3321.36 3240
3321.90 3212
3322.44 3051
3322.99 3182
3323.53 3246
3324.07 3129
3324.62 3248
3325.16 3238
3325.70 3103
3326.25 3041
3326.79 3073
3327.34 3076
3327.88 3046
3328.42 3013
3328.97 2953
3329.51 2933
3330.06 2872
3330.60 2836
3331.14 2934
3331.69 3257
3332.23 3571
3332.78 3635
3333.32 3757
3333.86 3997
3334.41 4360
3334.95 4778
3335.50 5148
3336.04 5491
3336.59 5480
3337.13 5673
3337.68 5622
3338.22 5468
3338.77 5248
3339.31 4920
3339.86 4466
3340.40 4226
3340.94 3852
3341.49 3854
3342.03 3661
3342.58 3411
3343.13 3164
3343.67 3071
3344.22 3075
3344.76 3038
3345.31 3049
3345.85 2889
3346.40 2978
3346.94 2970
3347.49 2901
3348.03 2923
3348.58 2945
3349.12 2983
3349.67 2847
3350.22 3016
3350.76 3081
3351.31 3179
3351.85 2952
3352.40 3030
3352.94 3012
3353.49 2986
3354.04 3030
3354.58 3061
3355.13 3008
3355.67 2896
3356.22 2892
3356.77 2796
3357.31 2774
3357.86 2687
3358.41 2713
3358.95 2744
3359.50 2727
3360.05 2612
3360.59 2534
3361.14 2612
3361.68 2690
3362.23 2642
3362.78 2722
3363.33 2603
3363.87 2561
3364.42 2602
3364.97 2660
3365.51 2701
3366.06 2565
3366.61 2700
3367.15 2690
3367.70 2538
3368.25 2641
3368.79 2620
3369.34 2575
3369.89 2497
3370.44 2634
3370.98 2615
3371.53 2596
3372.08 2712
3372.63 2803
3373.17 2903
3373.72 2782
3374.27 2837
3374.82 2788
3375.36 2844
3375.91 2795
3376.46 2726
3377.01 2678
3377.56 2489
3378.10 2464
3378.65 2545
3379.20 2462
3379.75 2435
3380.30 2436
3380.84 2400
3381.39 2478
3381.94 2485
3382.49 2414
3383.04 2277
3383.59 2233
3384.13 2407
3384.68 2542
3385.23 2614
3385.78 2423
3386.33 2404
3386.88 2459
3387.43 2501
3387.97 2449
3388.52 2542
3389.07 2524
3389.62 2477
3390.17 2290
3390.72 2255
3391.27 2448
3391.82 2459
3392.37 2486
3392.92 2324
3393.46 2461
3394.01 2514
3394.56 2286
3395.11 2353
3395.66 2485
3396.21 2487
3396.76 2466
3397.31 2400
3397.86 2429
3398.41 2335
3398.96 2442
3399.51 2359
3400.06 2354
3400.61 2362
3401.16 2413
3401.71 2426
3402.26 2257
3402.81 2321
3403.36 2408
3403.91 2403
3404.46 2183
3405.01 2296
3405.56 2483
3406.11 2369
3406.66 2346
3407.21 2305
3407.76 2300
3408.31 2508
3408.86 2420
3409.41 2256
3409.96 2344
3410.51 2388
3411.06 2374
3411.61 2309
3412.16 2357
3412.71 2273
3413.27 2318
3413.82 2383
3414.37 2392
3414.92 2358
3415.47 2215
3416.02 2346
3416.57 2445
3417.12 2471
3417.67 2512
3418.22 2474
3418.78 2450
3419.33 2402
3419.88 2453
3420.43 2535
3420.98 2575
3421.53 2493
3422.08 2573
3422.64 2670
3423.19 2800
3423.74 3135
3424.29 3155
3424.84 3232
3425.39 3327
3425.95 3094
3426.50 3219
3427.05 2989
3427.60 3111
3428.15 2949
3428.71 2995
3429.26 2751
3429.81 2765
3430.36 2792
3430.91 2561
3431.47 2671
3432.02 2592
3432.57 2519
3433.12 2474
3433.68 2498
3434.23 2500
3434.78 2506
3435.33 2600
3435.89 2547
3436.44 2563
3436.99 2421
3437.54 2421
3438.10 2431
3438.65 2400
3439.20 2347
3439.76 2337
3440.31 2498
3440.86 2508
3441.42 2388
3441.97 2573
3442.52 2607
3443.07 2622
3443.63 2604
3444.18 2474
3444.73 2607
3445.29 2616
3445.84 2524
3446.39 2462
3446.95 2541
3447.50 2591
3448.06 2473
3448.61 2414
3449.16 2413
3449.72 2329
3450.27 2300
3450.82 2440
3451.38 2299
3451.93 2488
3452.49 2353
3453.04 2209
3453.59 2324
3454.15 2293
3454.70 2338
3455.26 2330
3455.81 2326
3456.36 2182
3456.92 2270
3457.47 2410
3458.03 2440
3458.58 2528
3459.14 2480
3459.69 2327
3460.25 2421
3460.80 2574
3461.36 2428
3461.91 2274
3462.46 2302
3463.02 2437
3463.57 2441
3464.13 2479
3464.68 2504
3465.24 2411
3465.79 2367
3466.35 2506
3466.90 2561
3467.46 2569
3468.02 2467
3468.57 2473
3469.13 2461
3469.68 2535
3470.24 2640
3470.79 2799
3471.35 2810
3471.90 2738
3472.46 2762
3473.01 2858
3473.57 2794
3474.13 2732
3474.68 2742
3475.24 2627
3475.79 2592
3476.35 2730
3476.90 2520
3477.46 2451
3478.02 2393
3478.57 2594
3479.13 2721
3479.68 2815
3480.24 2623
3480.80 2623
3481.35 2767
3481.91 2701
3482.47 2689
3483.02 2612
3483.58 2707
3484.14 2666
3484.69 2778
3485.25 2960
3485.81 2922
3486.36 2914
3486.92 3055
3487.48 3006
3488.03 3274
3488.59 3519
3489.15 3981
3489.70 4443
3490.26 5017
3490.82 5667
3491.37 5987
3491.93 6425
3492.49 7039
3493.05 7409
3493.60 7560
3494.16 7766
3494.72 7403
3495.27 6526
3495.83 5975
3496.39 5601
3496.95 4977
3497.50 4403
3498.06 3967
3498.62 4067
3499.18 4093
3499.74 4048
3500.29 4002
3500.85 4083
3501.41 4403
3501.97 4511
3502.52 4388
3503.08 4618
3503.64 4848
3504.20 4807
3504.76 4717
3505.32 4856
3505.87 5057
3506.43 4982
3506.99 4881
3507.55 4840
3508.11 4651
3508.67 4465
3509.22 3967
3509.78 3733
3510.34 3672
3510.90 3582
3511.46 3424
3512.02 3382
3512.58 3213
3513.13 3198
3513.69 3100
3514.25 3089
3514.81 2873
3515.37 2724
3515.93 2866
3516.49 2623
3517.05 2736
3517.61 2736
3518.17 2593
3518.73 2651
3519.28 2726
3519.84 2593
3520.40 2636
3520.96 2694
3521.52 2653
3522.08 2777
3522.64 2788
3523.20 2563
3523.76 2718
3524.32 2869
3524.88 2822
3525.44 2714
3526.00 2597
3526.56 2574
3527.12 2733
3527.68 2555
3528.24 2621
3528.80 2545
3529.36 2645
3529.92 2622
3530.48 2587
3531.04 2471
3531.60 2645
3532.16 2631
3532.72 2641
3533.28 2576
3533.84 2662
3534.40 2755
3534.96 2627
3535.52 2787
3536.08 2850
3536.65 2852
3537.21 2869
3537.77 3003
3538.33 2916
3538.89 2817
3539.45 2962
3540.01 2945
3540.57 2901
3541.13 2908
3541.69 2822
3542.25 2682
3542.82 2790
3543.38 2659
3543.94 2540
3544.50 2549
3545.06 2477
3545.62 2642
3546.18 2570
3546.75 2477
3547.31 2563
3547.87 2673
3548.43 2605
3548.99 2379
3549.55 2337
3550.12 2362
3550.68 2410
3551.24 2359
3551.80 2241
3552.36 2243
3552.92 2329
3553.49 2339
3554.05 2260
3554.61 2306
3555.17 2264
3555.74 2224
3556.30 2239
3556.86 2261
3557.42 2229
3557.98 2328
3558.55 2462
3559.11 2467
3559.67 2419
3560.23 2524
3560.80 2434
3561.36 2398
3561.92 2317
3562.49 2384
3563.05 2298
3563.61 2359
3564.17 2407
3564.74 2515
3565.30 2467
3565.86 2451
3566.43 2416
3566.99 2228
3567.55 2193
3568.11 2331
3568.68 2507
3569.24 2361
3569.80 2220
3570.37 2323
3570.93 2502
3571.49 2386
3572.06 2251
3572.62 2236
3573.19 2284
3573.75 2165
3574.31 2201
3574.88 2382
3575.44 2442
3576.00 2489
3576.57 2434
3577.13 2482
3577.70 2559
3578.26 2281
3578.82 2351
3579.39 2427
3579.95 2410
3580.52 2390
3581.08 2446
3581.64 2461
3582.21 2447
3582.77 2439
3583.34 2321
3583.90 2259
3584.47 2216
3585.03 2241
3585.60 2271
3586.16 2369
3586.72 2291
3587.29 2242
3587.85 2414
3588.42 2497
3588.98 2626
3589.55 2333
3590.11 2187
3590.68 2299
3591.24 2343
3591.81 2408
3592.37 2366
3592.94 2368
3593.50 2403
3594.07 2546
3594.63 2301
3595.20 2280
3595.77 2372
3596.33 2418
3596.90 2424
3597.46 2410
3598.03 2435
3598.59 2541
3599.16 2339
3599.72 2430
3600.29 2442
3600.86 2388
3601.42 2380
3601.99 2369
3602.55 2323
3603.12 2328
3603.69 2342
3604.25 2302
3604.82 2165
3605.38 2095
3605.95 2077
3606.52 2152
3607.08 2223
3607.65 2160
3608.21 2116
3608.78 2200
3609.35 2267
3609.91 2283
3610.48 2225
3611.05 2095
3611.61 2104
3612.18 2114
3612.75 2146
3613.31 2357
3613.88 2299
3614.45 2326
3615.01 2458
3615.58 2474
3616.15 2472
3616.72 2704
3617.28 2875
3617.85 3048
3618.42 3145
3618.98 3211
3619.55 3409
3620.12 3589
3620.69 3411
3621.25 3406
3621.82 2992
3622.39 2871
3622.96 2698
3623.52 2669
3624.09 2593
3624.66 2447
3625.23 2284
3625.79 2246
3626.36 2268
3626.93 2257
3627.50 2304
3628.06 2351
3628.63 2169
3629.20 2163
3629.77 2314
3630.34 2240
3630.91 2313
3631.47 2224
3632.04 2252
3632.61 2332
3633.18 2196
3633.75 2267
3634.31 2178
3634.88 2171
3635.45 2423
3636.02 2367
3636.59 2424
3637.16 2509
3637.73 2557
3638.29 2282
3638.86 2348
3639.43 2503
3640.00 2483
3640.57 2625
3641.14 2569
3641.71 2516
3642.28 2649
3642.85 2785
3643.42 2859
3643.98 2819
3644.55 2659
3645.12 2729
3645.69 2678
3646.26 2487
3646.83 2487
3647.40 2331
3647.97 2485
3648.54 2430
3649.11 2260
3649.68 2349
3650.25 2288
3650.82 2382
3651.39 2335
3651.96 2410
3652.53 2409
3653.10 2462
3653.67 2564
3654.24 2494
3654.81 2498
3655.38 2535
3655.95 2572
3656.52 2463
3657.09 2368
3657.66 2356
3658.23 2525
3658.80 2461
3659.37 2290
3659.94 2393
3660.51 2531
3661.08 2429
3661.65 2407
3662.22 2525
3662.79 2446
3663.36 2359
3663.93 2313
3664.50 2376
3665.07 2588
3665.64 2449
3666.22 2502
3666.79 2338
3667.36 2536
3667.93 2390
3668.50 2444
3669.07 2381
3669.64 2295
3670.21 2219
3670.78 2255
3671.36 2206
3671.93 2196
3672.50 2447
3673.07 2376
3673.64 2346
3674.21 2339
3674.78 2350
3675.36 2385
3675.93 2447
3676.50 2336
3677.07 2462
3677.64 2501
3678.21 2503
3678.79 2404
3679.36 2393
3679.93 2342
3680.50 2199
3681.07 2095
3681.65 2302
3682.22 2250
3682.79 2150
3683.36 2192
3683.94 2342
3684.51 2376
3685.08 2230
3685.65 2264
3686.23 2333
3686.80 2310
3687.37 2343
3687.94 2235
3688.52 2329
3689.09 2294
3689.66 2228
3690.23 2425
3690.81 2330
3691.38 2429
3691.95 2382
3692.52 2394
3693.10 2251
3693.67 2344
3694.24 2361
3694.82 2247
3695.39 2347
3695.96 2267
3696.54 2161
3697.11 2087
3697.68 2047
3698.26 2004
3698.83 2200
3699.40 2105
3699.98 2095
3700.55 2017
3701.12 2041
3701.70 2234
3702.27 2226
3702.85 2144
3703.42 2176
3703.99 2186
3704.57 2209
3705.14 2394
3705.71 2328
3706.29 2112
3706.86 2347
3707.44 2338
3708.01 2254
3708.59 2450
3709.16 2337
3709.73 2299
3710.31 2446
3710.88 2338
3711.46 2209
3712.03 2362
3712.61 2291
3713.18 2283
3713.75 2322
3714.33 2358
3714.90 2285
3715.48 2190
3716.05 2316
3716.63 2485
3717.20 2467
3717.78 2299
3718.35 2337
3718.93 2315
3719.50 2368
3720.08 2278
3720.65 2230
3721.23 2205
3721.80 2251
3722.38 2153
3722.95 2183
3723.53 2179
3724.11 1978
3724.68 2134
3725.26 2174
3725.83 2205
3726.41 2033
3726.98 2092
3727.56 2255
3728.13 2243
3728.71 2206
3729.29 2317
3729.86 2288
3730.44 2322
3731.01 2322
3731.59 2416
3732.17 2489
3732.74 2479
3733.32 2626
3733.89 2665
3734.47 2665
3735.05 2558
3735.62 2432
3736.20 2585
3736.77 2440
3737.35 2223
3737.93 2344
3738.50 2457
3739.08 2292
3739.66 2193
3740.23 2257
3740.81 2079
3741.39 2239
3741.96 2194
3742.54 2181
3743.12 2176
3743.69 2088
3744.27 2107
3744.85 2175
3745.43 2172
3746.00 2155
3746.58 2262
3747.16 2184
3747.73 2171
3748.31 2092
3748.89 2172
3749.47 2137
3750.04 2113
3750.62 2109
3751.20 2179
3751.78 2227
3752.35 2133
3752.93 2165
3753.51 2115
3754.09 2148
3754.66 2192
3755.24 2108
3755.82 2230
3756.40 2175
3756.98 2013
3757.55 2039
3758.13 2022
3758.71 2089
3759.29 2049
3759.87 2083
3760.44 2237
3761.02 2300
3761.60 2305
3762.18 2226
3762.76 2270
3763.34 2308
3763.91 2216
3764.49 2195
3765.07 2232
3765.65 2158
3766.23 2155
3766.81 2177
3767.39 2150
3767.96 2143
3768.54 2213
3769.12 2145
3769.70 2342
3770.28 2235
3770.86 2370
3771.44 2389
3772.02 2403
3772.60 2210
3773.18 2182
3773.76 2246
3774.33 2145
3774.91 2235
3775.49 2078
3776.07 2103
3776.65 2134
3777.23 2190
3777.81 2107
3778.39 2186
3778.97 1962
3779.55 1969
3780.13 2062
3780.71 2002
3781.29 1937
3781.87 2053
3782.45 2067
3783.03 2138
3783.61 2171
3784.19 1987
3784.77 1951
3785.35 2063
3785.93 2073
3786.51 2065
3787.09 2087
3787.67 2306
3788.25 2208
3788.83 1994
3789.41 2152
3789.99 2138
3790.57 2165
3791.15 2130
3791.73 2258
3792.31 2120
3792.89 2116
3793.48 2112
3794.06 2114
3794.64 2236
3795.22 2281
3795.80 2241
3796.38 2243
3796.96 2418
3797.54 2432
3798.12 2393
3798.70 2335
3799.28 2551
3799.87 2587
3800.45 2662
3801.03 2542
3801.61 2814
3802.19 2969
3802.77 2941
3803.35 2884
3803.94 2812
3804.52 2762
3805.10 2863
3805.68 2792
3806.26 2552
3806.84 2674
3807.43 2791
3808.01 2837
3808.59 2895
3809.17 2791
3809.75 2918
3810.34 3048
3810.92 3005
3811.50 2927
3812.08 3008
3812.66 2974
3813.25 3030
3813.83 2967
3814.41 3198
3814.99 3383
3815.58 3243
3816.16 3200
3816.74 3331
3817.32 3132
3817.91 3114
3818.49 2925
3819.07 2801
3819.65 2835
3820.24 2698
3820.82 2538
3821.40 2451
3821.99 2294
3822.57 2332
3823.15 2322
3823.73 2293
3824.32 2395
3824.90 2308
3825.48 2352
3826.07 2350
3826.65 2272
3827.23 2292
3827.82 2321
3828.40 2320
3828.98 2193
3829.57 2171
3830.15 2190
3830.73 2235
3831.32 2203
3831.90 2297
3832.49 2269
3833.07 2256
3833.65 2308
3834.24 2250
3834.82 2177
3835.41 2278
3835.99 2190
3836.57 2329
3837.16 2184
3837.74 2000
3838.33 2091
3838.91 2094
3839.49 2151
3840.08 2139
3840.66 1957
3841.25 1982
3841.83 2033
3842.42 1949
3843.00 1994
3843.58 1991
3844.17 1951
3844.75 2097
3845.34 2008
3845.92 2128
3846.51 2012
3847.09 2078
3847.68 2179
3848.26 2172
3848.85 2131
3849.43 2122
3850.02 2088
3850.60 2058
3851.19 2101
3851.77 1919
3852.36 2049
3852.94 2042
3853.53 2053
3854.11 2083
3854.70 2048
3855.29 2006
3855.87 2064
3856.46 2071
3857.04 2114
3857.63 2138
3858.21 2163
3858.80 2171
3859.39 2270
3859.97 2297
3860.56 2322
3861.14 2424
3861.73 2504
3862.31 2596
3862.90 2534
3863.49 2540
3864.07 2605
3864.66 2811
3865.25 2712
3865.83 2773
3866.42 2694
3867.00 2743
3867.59 2817
3868.18 2741
3868.76 2668
3869.35 2702
3869.94 2605
3870.52 2378
3871.11 2354
3871.70 2379
3872.28 2423
3872.87 2296
3873.46 2268
3874.04 2268
3874.63 2362
3875.22 2273
3875.80 2437
3876.39 2360
3876.98 2266
3877.57 2232
3878.15 2232
3878.74 2284
3879.33 2301
3879.92 2133
3880.50 2085
3881.09 2037
3881.68 2046
3882.26 2104
3882.85 2082
3883.44 1908
3884.03 2052
3884.62 2079
3885.20 2100
3885.79 2129
3886.38 2144
3886.97 2219
3887.55 2137
3888.14 2192
3888.73 2358
3889.32 2332
3889.91 2512
3890.49 2513
3891.08 2366
3891.67 2455
3892.26 2512
3892.85 2578
3893.44 2499
3894.02 2426
3894.61 2499
3895.20 2466
3895.79 2333
3896.38 2183
3896.97 2189
3897.56 2147
3898.14 2200
3898.73 2248
3899.32 2165
3899.91 2195
3900.50 2095
3901.09 2092
3901.68 2110
3902.27 2200
3902.86 2186
3903.44 2219
3904.03 2305
3904.62 2102
3905.21 2096
3905.80 2053
3906.39 2210
3906.98 2132
3907.57 1979
3908.16 2005
3908.75 2143
3909.34 2095
3909.93 1945
3910.52 2092
3911.11 1987
3911.70 1852
3912.29 1926
3912.88 1860
3913.47 1881
3914.06 1848
3914.65 1870
3915.24 1976
3915.83 2002
3916.42 2045
3917.01 2047
3917.60 2027
3918.19 1894
3918.78 1990
3919.37 2010
3919.96 2010
3920.55 2011
3921.14 2035
3921.73 2052
3922.32 2086
3922.91 2136
3923.50 2035
3924.09 1955
3924.68 1995
3925.27 2039
3925.86 2035
3926.45 1918
3927.05 1945
3927.64 1997
3928.23 1988
3928.82 2000
3929.41 2057
3930.00 2061
3930.59 1941
3931.18 2008
3931.77 1880
3932.37 1879
3932.96 1879
3933.55 2001
3934.14 1895
3934.73 1948
3935.32 1956
3935.91 1943
3936.51 2041
3937.10 1955
3937.69 2037
3938.28 2083
3938.87 2142
3939.46 1962
3940.06 2146
3940.65 2174
3941.24 2230
3941.83 2309
3942.42 2384
3943.02 2425
3943.61 2463
3944.20 2445
3944.79 2409
3945.39 2310
3945.98 2285
3946.57 2237
3947.16 2071
3947.76 2142
3948.35 2193
3948.94 2106
3949.53 2105
3950.13 2141
3950.72 2027
3951.31 2000
3951.90 1839
3952.50 1931
3953.09 2116
3953.68 2008
3954.28 1949
3954.87 1921
3955.46 2044
3956.05 2148
3956.65 1959
3957.24 2011
3957.83 2176
3958.43 2241
3959.02 2187
3959.61 2216
3960.21 2146
3960.80 2332
3961.39 2170
3961.99 2200
3962.58 2161
3963.17 1904
3963.77 2130
3964.36 2258
3964.96 1958
3965.55 2029
3966.14 2109
3966.74 2114
3967.33 2100
3967.93 2049
3968.52 2169
3969.11 2240
3969.71 2249
3970.30 2187
3970.90 2096
3971.49 2045
3972.08 2055
3972.68 2103
3973.27 2098
3973.87 1998
3974.46 2008
3975.06 2132
3975.65 2139
3976.25 2088
3976.84 2037
3977.43 2195
3978.03 2264
3978.62 2202
3979.22 2227
3979.81 2144
3980.41 2185
3981.00 2165
3981.60 2159
3982.19 2059
3982.79 2087
3983.38 2098
3983.98 2015
3984.57 1996
3985.17 2127
3985.76 2195
3986.36 2237
3986.96 2156
3987.55 2000
3988.15 2027
3988.74 2035
3989.34 2012
3989.93 2116
3990.53 2026
3991.12 2039
3991.72 2027
3992.32 2038
3992.91 2086
3993.51 2211
3994.10 2233
3994.70 2279
3995.30 2275
3995.89 2262
3996.49 2381
3997.08 2240
3997.68 2257
3998.28 2304
3998.87 2403
3999.47 2345
4000.07 2293
4000.66 2333
4001.26 2188
4001.85 2142
4002.45 2238
4003.05 2190
4003.64 2211
4004.24 2062
4004.84 2098
4005.43 2167
4006.03 2359
4006.63 2361
4007.23 2251
4007.82 2270
4008.42 2362
4009.02 2067
4009.61 2139
4010.21 2152
4010.81 2171
4011.41 2080
4012.00 2026
4012.60 2075
4013.20 2245
4013.79 2215
4014.39 1997
4014.99 2193
4015.59 2294
4016.18 2412
4016.78 2293
4017.38 2262
4017.98 2360
4018.58 2297
4019.17 2374
4019.77 2204
4020.37 2268
4020.97 2340
4021.56 2194
4022.16 2186
4022.76 2160
4023.36 2095
4023.96 2296
4024.56 2402
4025.15 2349
4025.75 2407
4026.35 2670
4026.95 2775
4027.55 2816
4028.15 2859
4028.74 2864
4029.34 3089
4029.94 3011
4030.54 2994
4031.14 3022
4031.74 2953
4032.34 2940
4032.93 2797
4033.53 2511
4034.13 2580
4034.73 2415
4035.33 2256
4035.93 2302
4036.53 2174
4037.13 2138
4037.73 2236
4038.33 2165
4038.93 2119
4039.52 2115
4040.12 1955
4040.72 1809
4041.32 1859
4041.92 1952
4042.52 1974
4043.12 2023
4043.72 2013
4044.32 1953
4044.92 1886
4045.52 1918
4046.12 2010
4046.72 2106
4047.32 1991
4047.92 1960
4048.52 1956
4049.12 2001
4049.72 2099
4050.32 2058
4050.92 2148
4051.52 2283
4052.12 2171
4052.72 2049
4053.32 1999
4053.92 2123
4054.52 2071
4055.12 2066
4055.72 2096
4056.32 2096
4056.92 2148
4057.52 2063
4058.13 2231
4058.73 2182
4059.33 1939
4059.93 2047
4060.53 2035
4061.13 1961
4061.73 1918
4062.33 1979
4062.93 2032
4063.53 2070
4064.14 1994
4064.74 1900
4065.34 1944
4065.94 1861
4066.54 2007
4067.14 2146
4067.74 2219
4068.34 2109
4068.95 2036
4069.55 2023
4070.15 2048
4070.75 1975
4071.35 2046
4071.95 1913
4072.56 1930
4073.16 2026
4073.76 1904
4074.36 1889
4074.96 1948
4075.57 2026
4076.17 2033
4076.77 2061
4077.37 1979
4077.97 1980
4078.58 1917
4079.18 1781
4079.78 1848
4080.38 1960
4080.99 1980
4081.59 1889
4082.19 1913
4082.79 2161
4083.40 1923
4084.00 1972
4084.60 1954
4085.20 1943
4085.81 1884
4086.41 1933
4087.01 1845
4087.61 1798
4088.22 1839
4088.82 1890
4089.42 1871
4090.03 2020
4090.63 1911
4091.23 1802
4091.84 1688
4092.44 1777
4093.04 1871
4093.65 1947
4094.25 1868
4094.85 1950
4095.46 1906
4096.06 1887
4096.66 1773
4097.27 1846
4097.87 1909
4098.47 2005
4099.08 1823
4099.68 1838
4100.29 1764
4100.89 1847
4101.49 1844
4102.10 1812
4102.70 1815
4103.30 1810
4103.91 1917
4104.51 1810
4105.12 1898
4105.72 1931
4106.33 2009
4106.93 1896
4107.53 2000
4108.14 1969
4108.74 1910
4109.35 1839
4109.95 2040
4110.56 1934
4111.16 1863
4111.77 1846
4112.37 1899
4112.98 1881
4113.58 2030
4114.19 1892
4114.79 1992
4115.40 2033
4116.00 1899
4116.61 1804
4117.21 1831
4117.82 1961
4118.42 1877
4119.03 1958
4119.63 1857
4120.24 1854
4120.84 1929
4121.45 1930
4122.05 1874
4122.66 1836
4123.26 1895
4123.87 1976
4124.47 1834
4125.08 1707
4125.69 1643
4126.29 1744
4126.90 1810
4127.50 1732
4128.11 1749
4128.71 1712
4129.32 1805
4129.93 1982
4130.53 1945
4131.14 1837
4131.74 1905
4132.35 1922
4132.96 1902
4133.56 1884
4134.17 1996
4134.78 2016
4135.38 1972
4135.99 2131
4136.60 2077
4137.20 2008
4137.81 2206
4138.42 2154
4139.02 2271
4139.63 2236
4140.24 2243
4140.84 2251
4141.45 2257
4142.06 2204
4142.66 2229
4143.27 2170
4143.88 2204
4144.48 2281
4145.09 2247
4145.70 2081
4146.31 2162
4146.91 2073
4147.52 2133
4148.13 2001
4148.73 1846
4149.34 1965
4149.95 1808
4150.56 1872
4151.16 1962
4151.77 1946
4152.38 1942
4152.99 1995
4153.60 2031
4154.20 2015
4154.81 2025
4155.42 1914
4156.03 1974
4156.63 2021
4157.24 1913
4157.85 2088
4158.46 2256
4159.07 2209
4159.68 2201
4160.28 2020
4160.89 2169
4161.50 2111
4162.11 2088
4162.72 2089
4163.33 1971
4163.93 2116
4164.54 2004
4165.15 1999
4165.76 2028
4166.37 2153
4166.98 1992
4167.59 2010
4168.19 2050
4168.80 1997
4169.41 2034
4170.02 2089
4170.63 2097
4171.24 2027
4171.85 1962
4172.46 2052
4173.07 2003
4173.68 2050
4174.29 2053
4174.89 1989
4175.50 1971
4176.11 2070
4176.72 2081
4177.33 2104
4177.94 1998
4178.55 2010
4179.16 1990
4179.77 1977
4180.38 2011
4180.99 1982
4181.60 2042
4182.21 2048
4182.82 1925
4183.43 1958
4184.04 2061
4184.65 1959
4185.26 1941
4185.87 1891
4186.48 2030
4187.09 1985
4187.70 2096
4188.31 2001
4188.92 2107
4189.53 1894
4190.14 1906
4190.75 2008
4191.36 1921
4191.97 1947
4192.58 2011
4193.19 1914
4193.80 1978
4194.42 1946
4195.03 2065
4195.64 2111
4196.25 2107
4196.86 1976
4197.47 2019
4198.08 1915
4198.69 2016
4199.30 1918
4199.91 1967
4200.53 1860
4201.14 1987
4201.75 1882
4202.36 1918
4202.97 1950
4203.58 1869
4204.19 1852
4204.80 1822
4205.42 1905
4206.03 1828
4206.64 1795
4207.25 1767
4207.86 1754
4208.47 1814
4209.09 1916
4209.70 2006
4210.31 2007
4210.92 1899
4211.53 1938
4212.15 1895
4212.76 1797
4213.37 1833
4213.98 1868
4214.59 1900
4215.21 2052
4215.82 2044
4216.43 1915
4217.04 2047
4217.66 2169
4218.27 2317
4218.88 2256
4219.49 2260
4220.11 2378
4220.72 2452
4221.33 2319
4221.94 2328
4222.56 2618
4223.17 2493
4223.78 2507
4224.40 2507
4225.01 2527
4225.62 2461
4226.23 2433
4226.85 2416
4227.46 2542
4228.07 2335
4228.69 2322
4229.30 2370
4229.91 2402
4230.53 2485
4231.14 2615
4231.75 2698
4232.37 2799
4232.98 2976
4233.59 3019
4234.21 3188
4234.82 3134
4235.44 3304
4236.05 3336
4236.66 3190
4237.28 3399
4237.89 3237
4238.50 2982
4239.12 2755
4239.73 2656
4240.35 2473
4240.96 2208
4241.58 2262
4242.19 2235
4242.80 2154
4243.42 2271
4244.03 2162
4244.65 2128
4245.26 2192
4245.88 2122
4246.49 2137
4247.10 2237
4247.72 2208
4248.33 2290
4248.95 2365
4249.56 2250
4250.18 2111
4250.79 2101
4251.41 2275
4252.02 2146
4252.64 2054
4253.25 2127
4253.87 2184
4254.48 2058
4255.10 2075
4255.71 2160
4256.33 2180
4256.94 2216
4257.56 2318
4258.17 2240
4258.79 2106
4259.41 2076
4260.02 2055
4260.64 2086
4261.25 2069
4261.87 2066
4262.48 2150
4263.10 2128
4263.71 2152
4264.33 2172
4264.95 2123
4265.56 2197
4266.18 2149
4266.79 2149
4267.41 2264
4268.03 2264
4268.64 2330
4269.26 2218
4269.87 2209
4270.49 2328
4271.11 2229
4271.72 2177
4272.34 2243
4272.96 2321
4273.57 2324
4274.19 2234
4274.81 2139
4275.42 2340
4276.04 2481
4276.66 2394
4277.27 2469
4277.89 2464
4278.51 2344
4279.12 2328
4279.74 2543
4280.36 2501
4280.97 2282
4281.59 2094
4282.21 2221
4282.83 2033
4283.44 1980
4284.06 1879
4284.68 1961
4285.29 1944
4285.91 1925
4286.53 2024
4287.15 2036
4287.76 2220
4288.38 2016
4289.00 1949
4289.62 2064
4290.23 2071
4290.85 2062
4291.47 1965
4292.09 2186
4292.71 2148
4293.32 1966
4293.94 1926
4294.56 2016
4295.18 1983
4295.80 2025
4296.41 1977
4297.03 2101
4297.65 1995
4298.27 2042
4298.89 2024
4299.50 1878
4300.12 1888
4300.74 1924
4301.36 1942
4301.98 1895
4302.60 1920
4303.22 1993
4303.83 2038
4304.45 1918
4305.07 1930
4305.69 1927
4306.31 1909
4306.93 1923
4307.55 1908
4308.17 1809
4308.79 1902
4309.40 1891
4310.02 1959
4310.64 1981
4311.26 1979
4311.88 1947
4312.50 1965
4313.12 1929
4313.74 1903
4314.36 1886
4314.98 1882
4315.60 1843
4316.22 1837
4316.84 1746
4317.46 1825
4318.08 1795
4318.70 1831
4319.32 1821
4319.94 1922
4320.56 1720
4321.18 1739
4321.80 1748
4322.42 1708
4323.04 1807
4323.66 1798
4324.28 1857
4324.90 1812
4325.52 1813
4326.14 1867
4326.76 1911
4327.38 1949
4328.00 1934
4328.62 1843
4329.24 1840
4329.86 1925
4330.48 1918
4331.10 1813
4331.72 1747
4332.34 1812
4332.96 1921
4333.58 1843
4334.20 1805
4334.82 2071
4335.45 2211
4336.07 2338
4336.69 2362
4337.31 2321
4337.93 2222
4338.55 2288
4339.17 2326
4339.79 2326
4340.41 2175
4341.04 2192
4341.66 2039
4342.28 2094
4342.90 2148
4343.52 2205
4344.14 2343
4344.76 2603
4345.39 2714
4346.01 2804
4346.63 2939
4347.25 3051
4347.87 3279
4348.50 3265
4349.12 3054
4349.74 2972
4350.36 2719
4350.98 2409
4351.61 2416
4352.23 2462
4352.85 2384
4353.47 2229
4354.09 2137
4354.72 1911
4355.34 1887
4355.96 1904
4356.58 1964
4357.21 1904
4357.83 1961
4358.45 1956
4359.07 1928
4359.70 1951
4360.32 2029
4360.94 2037
4361.56 1933
4362.19 1997
4362.81 1910
4363.43 1913
4364.06 1959
4364.68 1947
4365.30 1928
4365.93 1886
4366.55 1967
4367.17 1890
4367.80 1947
4368.42 1881
4369.04 1853
4369.67 1885
4370.29 1805
4370.91 1804
4371.54 1804
4372.16 1706
4372.78 1731
4373.41 1705
4374.03 1680
4374.65 1665
4375.28 1729
4375.90 1812
4376.53 1750
4377.15 1778
4377.77 1758
4378.40 1858
4379.02 1846
4379.65 1997
4380.27 2049
4380.89 2054
4381.52 1968
4382.14 1910
4382.77 1884
4383.39 1887
4384.02 1882
4384.64 1916
4385.26 1928
4385.89 1785
4386.51 1877
4387.14 1820
4387.76 1803
4388.39 1804
4389.01 1900
4389.64 1734
4390.26 1721
4390.89 1757
4391.51 1656
4392.14 1604
4392.76 1569
4393.39 1627
4394.01 1569
4394.64 1664
4395.26 1718
4395.89 1669
4396.51 1680
4397.14 1669
4397.76 1641
4398.39 1703
4399.01 1689
4399.64 1767
4400.27 1734
4400.89 1668
4401.52 1799
4402.14 1845
4402.77 1775
4403.39 1754
4404.02 1792
4404.65 1797
4405.27 1664
4405.90 1825
4406.52 1793
4407.15 1681
4407.78 1666
4408.40 1756
4409.03 1829
4409.65 1832
4410.28 1802
4410.91 1862
4411.53 1806
4412.16 1771
4412.79 1749
4413.41 1732
4414.04 1683
4414.67 1694
4415.29 1761
4415.92 1705
4416.55 1657
4417.17 1616
4417.80 1579
4418.43 1822
4419.05 1682
4419.68 1759
4420.31 1683
4420.93 1596
4421.56 1673
4422.19 1551
4422.82 1680
4423.44 1736
4424.07 1749
4424.70 1560
4425.32 1531
4425.95 1511
4426.58 1614
4427.21 1589
4427.83 1601
4428.46 1598
4429.09 1640
4429.72 1641
4430.35 1662
4430.97 1674
4431.60 1626
4432.23 1633
4432.86 1700
4433.48 1687
4434.11 1691
4434.74 1786
4435.37 1796
4436.00 1860
4436.62 1747
4437.25 1714
4437.88 1621
4438.51 1735
4439.14 1664
4439.77 1697
4440.39 1531
4441.02 1567
4441.65 1635
4442.28 1693
4442.91 1740
4443.54 1829
4444.17 1775
4444.79 1657
4445.42 1692
4446.05 1623
4446.68 1667
4447.31 1791
4447.94 1853
4448.57 1806
4449.20 1680
4449.83 1733
4450.46 1854
4451.08 1710
4451.71 1752
4452.34 1877
4452.97 1758
4453.60 1772
4454.23 1856
4454.86 1705
4455.49 1776
4456.12 1769
4456.75 1736
4457.38 1912
4458.01 1870
4458.64 1823
4459.27 1868
4459.90 1689
4460.53 1689
4461.16 1770
4461.79 1764
4462.42 1729
4463.05 1699
4463.68 1627
4464.31 1597
4464.94 1703
4465.57 1676
4466.20 1640
4466.83 1636
4467.46 1661
4468.09 1629
4468.72 1622
4469.35 1566
4469.98 1631
4470.61 1596
4471.24 1621
4471.87 1582
4472.50 1614
4473.13 1692
4473.76 1706
4474.40 1603
4475.03 1691
4475.66 1612
4476.29 1630
4476.92 1603
4477.55 1609
4478.18 1618
4478.81 1617
4479.44 1585
4480.07 1591
4480.71 1546
4481.34 1551
4481.97 1657
4482.60 1722
4483.23 1677
4483.86 1681
4484.49 1776
4485.13 1712
4485.76 1721
4486.39 1781
4487.02 1761
4487.65 1661
4488.28 1566
4488.92 1623
4489.55 1572
4490.18 1612
4490.81 1670
4491.44 1606
4492.08 1697
4492.71 1796
4493.34 1676
4493.97 1698
4494.61 1721
4495.24 1747
4495.87 1679
4496.50 1664
4497.13 1590
4497.77 1727
4498.40 1841
4499.03 1858
4499.67 1915
4500.30 2011
4500.93 2106
4501.56 2178
4502.20 2195
4502.83 2117
4503.46 2337
4504.09 2275
4504.73 2271
4505.36 2291
4505.99 2171
4506.63 2111
4507.26 2160
4507.89 1948
4508.53 1818
4509.16 1765
4509.79 1759
4510.43 1851
4511.06 1893
4511.69 1888
4512.33 1806
4512.96 1827
4513.59 1809
4514.23 1725
4514.86 1777
4515.49 1635
4516.13 1550
4516.76 1529
4517.40 1575
4518.03 1607
4518.66 1664
4519.30 1705
4519.93 1687
4520.57 1761
4521.20 1673
4521.83 1695
4522.47 1709
4523.10 1694
4523.74 1724
4524.37 1711
4525.01 1823
4525.64 1718
4526.27 1612
4526.91 1697
4527.54 1716
4528.18 1785
4528.81 1931
4529.45 1926
4530.08 1942
4530.72 2088
4531.35 2134
4531.99 2172
4532.62 2240
4533.26 2349
4533.89 2166
4534.53 2132
4535.16 1935
4535.80 2010
4536.43 1998
4537.07 1855
4537.70 1904
4538.34 1857
4538.97 1874
4539.61 1776
4540.24 1870
4540.88 1666
4541.52 1684
4542.15 1640
4542.79 1692
4543.42 1637
4544.06 1635
4544.69 1685
4545.33 1657
4545.97 1666
4546.60 1594
4547.24 1631
4547.87 1734
4548.51 1645
4549.15 1694
4549.78 1661
4550.42 1585
4551.05 1612
4551.69 1712
4552.33 1670
4552.96 1469
4553.60 1643
4554.24 1709
4554.87 1659
4555.51 1615
4556.15 1668
4556.78 1747
4557.42 1643
4558.06 1641
4558.69 1639
4559.33 1597
4559.97 1600
4560.60 1595
4561.24 1551
4561.88 1451
4562.51 1486
4563.15 1584
4563.79 1628
4564.43 1464
4565.06 1560
4565.70 1619
4566.34 1560
4566.97 1642
4567.61 1727
4568.25 1682
4568.89 1673
4569.52 1649
4570.16 1536
4570.80 1523
4571.44 1599
4572.07 1580
4572.71 1605
4573.35 1724
4573.99 1629
4574.63 1670
4575.26 1723
4575.90 1622
4576.54 1653
4577.18 1664
4577.82 1589
4578.45 1641
4579.09 1646
4579.73 1574
4580.37 1564
4581.01 1563
4581.65 1521
4582.28 1525
4582.92 1680
4583.56 1691
4584.20 1664
4584.84 1711
4585.48 1728
4586.12 1745
4586.75 1741
4587.39 1751
4588.03 1711
4588.67 1703
4589.31 1805
4589.95 1917
4590.59 1820
4591.23 1963
4591.87 2016
4592.50 1957
4593.14 1986
4593.78 1765
4594.42 1754
4595.06 1716
4595.70 1738
4596.34 1802
4596.98 1674
4597.62 1683
4598.26 1656
4598.90 1554
4599.54 1610
4600.18 1754
4600.82 1676
4601.46 1688
4602.10 1714
4602.74 1567
4603.38 1760
4604.02 1637
4604.66 1712
4605.30 1782
4605.94 1605
4606.58 1677
4607.22 1676
4607.86 1584
4608.50 1511
4609.14 1554
4609.78 1597
4610.42 1690
4611.06 1637
4611.70 1720
4612.34 1663
4612.98 1684
4613.62 1698
4614.26 1727
4614.90 1674
4615.54 1691
4616.18 1674
4616.82 1604
4617.47 1608
4618.11 1608
4618.75 1682
4619.39 1583
4620.03 1641
4620.67 1638
4621.31 1585
4621.95 1535
4622.59 1583
4623.23 1678
4623.88 1729
4624.52 1669
4625.16 1498
4625.80 1506
4626.44 1594
4627.08 1614
4627.72 1629
4628.37 1624
4629.01 1636
4629.65 1606
4630.29 1668
4630.93 1609
4631.58 1656
4632.22 1617
4632.86 1640
4633.50 1827
4634.14 1730
4634.79 1687
4635.43 1767
4636.07 1824
4636.71 1718
4637.35 1607
4638.00 1639
4638.64 1720
4639.28 1607
4639.92 1648
4640.57 1753
4641.21 1723
4641.85 1575
4642.49 1693
4643.14 1700
4643.78 1644
4644.42 1684
4645.06 1722
4645.71 1766
4646.35 1700
4646.99 1618
4647.64 1727
4648.28 1756
4648.92 1742
4649.56 1752
4650.21 1716
4650.85 1776
4651.49 1703
4652.14 1665
4652.78 1740
4653.42 1855
4654.07 1810
4654.71 1775
4655.35 1772
4656.00 1606
4656.64 1739
4657.29 1792
4657.93 1793
4658.57 1632
4659.22 1639
4659.86 1679
4660.50 1552
4661.15 1474
4661.79 1569
4662.44 1575
4663.08 1545
4663.72 1614
4664.37 1562
4665.01 1500
4665.66 1462
4666.30 1516
4666.95 1480
4667.59 1427
4668.23 1556
4668.88 1465
4669.52 1404
4670.17 1425
4670.81 1457
4671.46 1530
4672.10 1576
4672.75 1450
4673.39 1394
4674.04 1469
4674.68 1471
4675.32 1502
4675.97 1506
4676.61 1577
4677.26 1535
4677.90 1545
4678.55 1550
4679.20 1532
4679.84 1529
4680.49 1462
4681.13 1501
4681.78 1637
4682.42 1651
4683.07 1711
4683.71 1587
4684.36 1689
4685.00 1669
4685.65 1588
4686.29 1623
4686.94 1551
4687.59 1506
4688.23 1523
4688.88 1542
4689.52 1585
4690.17 1569
4690.82 1587
4691.46 1641
4692.11 1579
4692.75 1698
4693.40 1693
4694.05 1723
4694.69 1636
4695.34 1686
4695.98 1583
4696.63 1675
4697.28 1905
4697.92 1894
4698.57 1909
4699.22 1789
4699.86 1933
4700.51 1945
4701.16 2028
4701.80 1821
4702.45 1802
4703.10 1816
4703.74 1749
4704.39 1772
4705.04 1680
4705.68 1662
4706.33 1656
4706.98 1752
4707.63 1742
4708.27 1653
4708.92 1599
4709.57 1647
4710.21 1715
4710.86 1845
4711.51 1705
4712.16 1762
4712.80 1700
4713.45 1698
4714.10 1729
4714.75 1652
4715.39 1640
4716.04 1612
4716.69 1748
4717.34 1720
4717.99 1555
4718.63 1614
4719.28 1740
4719.93 1714
4720.58 1771
4721.22 1782
4721.87 1730
4722.52 1706
4723.17 1729
4723.82 1683
4724.47 1755
4725.11 1982
4725.76 1904
4726.41 2024
4727.06 2041
4727.71 2065
4728.36 1992
4729.00 1987
4729.65 1990
4730.30 1894
4730.95 1741
4731.60 1744
4732.25 1772
4732.90 1702
4733.55 1754
4734.19 1611
4734.84 1584
4735.49 1657
4736.14 1673
4736.79 1653
4737.44 1619
4738.09 1719
4738.74 1706
4739.39 1674
4740.04 1864
4740.69 1871
4741.34 1923
4741.99 1882
4742.64 1954
4743.28 1840
4743.93 1765
4744.58 1818
4745.23 1752
4745.88 1709
4746.53 1729
4747.18 1689
4747.83 1822
4748.48 1842
4749.13 1868
4749.78 1931
4750.43 2011
4751.08 2043
4751.73 2036
4752.38 2032
4753.03 1989
4753.68 2021
4754.33 2016
4754.98 2003
4755.63 2001
4756.29 1922
4756.94 1883
4757.59 1907
4758.24 1780
4758.89 1767
4759.54 1727
4760.19 1701
4760.84 1661
4761.49 1597
4762.14 1707
4762.79 1763
4763.44 1796
4764.09 1679
4764.74 1701
4765.40 1733
4766.05 1657
4766.70 1610
4767.35 1768
4768.00 1567
4768.65 1637
4769.30 1511
4769.95 1573
4770.61 1577
4771.26 1591
4771.91 1561
4772.56 1499
4773.21 1600
4773.86 1614
4774.52 1547
4775.17 1648
4775.82 1571
4776.47 1676
4777.12 1495
4777.77 1548
4778.43 1660
4779.08 1670
4779.73 1664
4780.38 1629
4781.04 1602
4781.69 1628
4782.34 1676
4782.99 1642
4783.64 1647
4784.30 1768
4784.95 1700
4785.60 1704
4786.25 1600
4786.91 1579
4787.56 1566
4788.21 1597
4788.86 1629
4789.52 1568
4790.17 1731
4790.82 1643
4791.48 1609
4792.13 1541
4792.78 1669
4793.43 1623
4794.09 1722
4794.74 1744
4795.39 1584
4796.05 1692
4796.70 1689
4797.35 1551
4798.01 1533
4798.66 1580
4799.31 1562
4799.97 1654
4800.62 1678
4801.27 1519
4801.93 1490
4802.58 1659
4803.23 1614
4803.89 1651
4804.54 1680
4805.20 1615
4805.85 1549
4806.50 1664
4807.16 1665
4807.81 1534
4808.47 1503
4809.12 1616
4809.77 1649
4810.43 1602
4811.08 1653
4811.74 1556
4812.39 1613
4813.04 1608
4813.70 1606
4814.35 1590
4815.01 1713
4815.66 1676
4816.32 1598
4816.97 1687
4817.63 1642
4818.28 1723
4818.94 1798
4819.59 1794
4820.24 1799
4820.90 1805
4821.55 1783
4822.21 1946
4822.86 1856
4823.52 1897
4824.17 1944
4824.83 1982
4825.49 2002
4826.14 1955
4826.80 2110
4827.45 1929
4828.11 1906
4828.76 1966
4829.42 1904
4830.07 1843
4830.73 1858
4831.38 1992
4832.04 1963
4832.69 1976
4833.35 2116
4834.01 2150
4834.66 2209
4835.32 2126
4835.97 2325
4836.63 2402
4837.29 2282
4837.94 2432
4838.60 2280
4839.25 2368
4839.91 2268
4840.57 2338
4841.22 2300
4841.88 2429
4842.54 2536
4843.19 2489
4843.85 2444
4844.50 2371
4845.16 2313
4845.82 2419
4846.47 2649
4847.13 2853
4847.79 2911
4848.44 3062
4849.10 3139
4849.76 3331
4850.41 3514
4851.07 3522
4851.73 3702
4852.39 3556
4853.04 3585
4853.70 3334
4854.36 3201
4855.01 2990
4855.67 2892
4856.33 2583
4856.99 2670
4857.64 2921
4858.30 2972
4858.96 2774
4859.62 2842
4860.27 2878
4860.93 2745
4861.59 2729
4862.25 2681
4862.90 2695
4863.56 2675
4864.22 2689
4864.88 2744
4865.53 2607
4866.19 2607
4866.85 2484
4867.51 2553
4868.17 2643
4868.83 2522
4869.48 2584
4870.14 2645
4870.80 2600
4871.46 2582
4872.12 2549
4872.77 2460
4873.43 2540
4874.09 2465
4874.75 2274
4875.41 2415
4876.07 2366
4876.73 2382
4877.38 2402
4878.04 2320
4878.70 2263
4879.36 2384
4880.02 2339
4880.68 2232
4881.34 2273
4882.00 2261
4882.66 2224
4883.31 2273
4883.97 2176
4884.63 2230
4885.29 2334
4885.95 2383
4886.61 2352
4887.27 2326
4887.93 2326
4888.59 2421
4889.25 2414
4889.91 2510
4890.57 2714
4891.23 2873
4891.89 2939
4892.55 2782
4893.21 2778
4893.87 2738
4894.53 2624
4895.19 2665
4895.85 2701
4896.51 2608
4897.17 2614
4897.83 2622
4898.49 2785
4899.15 2727
4899.81 2662
4900.47 2747
4901.13 2723
4901.79 2649
4902.45 2638
4903.11 2423
4903.77 2212
4904.43 2242
4905.09 2214
4905.75 2121
4906.41 2073
4907.07 2044
4907.73 2091
4908.39 2137
4909.05 2181
4909.72 1985
4910.38 2086
4911.04 2229
4911.70 2170
4912.36 2030
4913.02 2100
4913.68 2099
4914.34 2117
4915.00 1998
4915.67 1865
4916.33 1893
4916.99 1893
4917.65 1919
4918.31 1790
4918.97 1833
4919.63 1844
4920.30 1844
4920.96 1720
4921.62 1819
4922.28 1859
4922.94 1671
4923.60 1691
4924.27 1724
4924.93 1772
4925.59 1743
4926.25 1670
4926.91 1739
4927.58 1729
4928.24 1698
4928.90 1737
4929.56 1718
4930.22 1793
4930.89 1781
4931.55 1808
4932.21 1826
4932.87 1818
4933.54 1937
4934.20 1857
4934.86 1794
4935.52 1661
4936.19 1865
4936.85 1868
4937.51 1760
4938.18 1686
4938.84 1734
4939.50 1711
4940.16 1780
4940.83 1779
4941.49 1731
4942.15 1662
4942.82 1703
4943.48 1627
4944.14 1592
4944.81 1449
4945.47 1486
4946.13 1541
4946.80 1576
4947.46 1576
4948.12 1641
4948.79 1623
4949.45 1616
4950.11 1602
4950.78 1718
4951.44 1651
4952.10 1592
4952.77 1599
4953.43 1640
4954.10 1634
4954.76 1665
4955.42 1685
4956.09 1686
4956.75 1753
4957.42 1693
4958.08 1717
4958.74 1843
4959.41 1757
4960.07 1772
4960.74 1829
4961.40 1974
4962.07 2006
4962.73 2038
4963.39 2208
4964.06 2341
4964.72 2324
4965.39 2275
4966.05 2283
4966.72 2147
4967.38 2026
4968.05 2006
4968.71 1930
4969.38 1799
4970.04 1699
4970.71 1727
4971.37 1753
4972.04 1748
4972.70 1703
4973.37 1720
4974.03 1726
4974.70 1688
4975.36 1807
4976.03 1906
4976.69 1790
4977.36 1806
4978.02 1811
4978.69 1874
4979.36 1794
4980.02 1917
4980.69 1850
4981.35 1780
4982.02 1793
4982.68 1686
4983.35 1792
4984.02 1735
4984.68 1702
4985.35 1711
4986.01 1801
4986.68 1952
4987.35 1918
4988.01 2028
4988.68 2124
4989.34 2048
4990.01 2170
4990.68 2155
4991.34 2121
4992.01 2088
4992.68 2073
4993.34 2030
4994.01 1846
4994.68 1770
4995.34 1667
4996.01 1721
4996.68 1636
4997.34 1516
4998.01 1616
4998.68 1623
4999.34 1599
5000.01 1580
5000.68 1536
5001.34 1602
5002.01 1523
5002.68 1457
5003.35 1569
5004.01 1510
5004.68 1492
5005.35 1528
5006.01 1398
5006.68 1462
5007.35 1500
5008.02 1566
5008.68 1567
5009.35 1540
5010.02 1495
5010.69 1617
5011.36 1496
5012.02 1458
5012.69 1413
5013.36 1439
5014.03 1481
5014.69 1445
5015.36 1421
5016.03 1444
5016.70 1405
5017.37 1529
5018.03 1460
5018.70 1516
5019.37 1642
5020.04 1703
5020.71 1542
5021.38 1594
5022.04 1573
5022.71 1625
5023.38 1668
5024.05 1726
5024.72 1695
5025.39 1690
5026.06 1667
5026.72 1717
5027.39 1633
5028.06 1546
5028.73 1660
5029.40 1548
5030.07 1703
5030.74 1623
5031.41 1564
5032.08 1533
5032.75 1485
5033.41 1505
5034.08 1447
5034.75 1460
5035.42 1557
5036.09 1504
5036.76 1461
5037.43 1434
5038.10 1455
5038.77 1572
5039.44 1479
5040.11 1501
5040.78 1425
5041.45 1396
5042.12 1455
5042.79 1520
5043.46 1487
5044.13 1566
5044.80 1564
5045.47 1497
5046.14 1540
5046.81 1511
5047.48 1401
5048.15 1489
5048.82 1411
5049.49 1476
5050.16 1548
5050.83 1586
5051.50 1551
5052.17 1432
5052.84 1314
5053.51 1481
5054.18 1465
5054.85 1393
5055.52 1435
5056.19 1564
5056.86 1537
5057.53 1556
5058.21 1509
5058.88 1588
5059.55 1521
5060.22 1508
5060.89 1449
5061.56 1507
5062.23 1564
5062.90 1446
5063.57 1373
5064.24 1418
5064.92 1438
5065.59 1476
5066.26 1474
5066.93 1447
5067.60 1440
5068.27 1447
5068.94 1488
5069.62 1417
5070.29 1404
5070.96 1380
5071.63 1525
5072.30 1383
5072.97 1414
5073.65 1460
5074.32 1449
5074.99 1521
5075.66 1474
5076.33 1470
5077.01 1516
5077.68 1504
5078.35 1607
5079.02 1551
5079.70 1571
5080.37 1570
5081.04 1606
5081.71 1704
5082.38 1671
5083.06 1598
5083.73 1620
5084.40 1633
5085.07 1636
5085.75 1505
5086.42 1492
5087.09 1523
5087.77 1631
5088.44 1580
5089.11 1643
5089.78 1771
5090.46 1728
5091.13 1837
5091.80 1686
5092.48 1681
5093.15 1790
5093.82 1838
5094.50 1948
5095.17 1809
5095.84 1661
5096.52 1704
5097.19 1679
5097.86 1659
5098.54 1516
5099.21 1593
5099.88 1715
5100.56 1643
5101.23 1590
5101.90 1480
5102.58 1492
5103.25 1477
5103.93 1605
5104.60 1569
5105.27 1571
5105.95 1612
5106.62 1601
5107.30 1616
5107.97 1726
5108.64 1548
5109.32 1559
5109.99 1492
5110.67 1399
5111.34 1404
5112.02 1508
5112.69 1516
5113.36 1522
5114.04 1512
5114.71 1503
5115.39 1561
5116.06 1611
5116.74 1639
5117.41 1585
5118.09 1581
5118.76 1627
5119.44 1650
5120.11 1697
5120.79 1774
5121.46 1494
5122.14 1566
5122.81 1514
5123.49 1526
5124.16 1562
5124.84 1443
5125.51 1474
5126.19 1591
5126.86 1645
5127.54 1545
5128.21 1572
5128.89 1521
5129.57 1568
5130.24 1519
5130.92 1605
5131.59 1487
5132.27 1545
5132.94 1608
5133.62 1506
5134.30 1478
5134.97 1530
5135.65 1515
5136.32 1489
5137.00 1530
5137.68 1609
5138.35 1514
5139.03 1464
5139.70 1517
5140.38 1693
5141.06 1569
5141.73 1576
5142.41 1604
5143.09 1452
5143.76 1465
5144.44 1455
5145.12 1524
5145.79 1498
5146.47 1440
5147.15 1485
5147.82 1436
5148.50 1353
5149.18 1381
5149.85 1404
5150.53 1354
5151.21 1479
5151.88 1476
5152.56 1531
5153.24 1520
5153.92 1451
5154.59 1410
5155.27 1454
5155.95 1455
5156.62 1512
5157.30 1480
5157.98 1404
5158.66 1415
5159.33 1439
5160.01 1468
5160.69 1444
5161.37 1437
5162.04 1390
5162.72 1435
5163.40 1408
5164.08 1321
5164.76 1411
5165.43 1415
5166.11 1443
5166.79 1497
5167.47 1447
5168.15 1446
5168.82 1487
5169.50 1454
5170.18 1453
5170.86 1374
5171.54 1361
5172.22 1364
5172.89 1407
5173.57 1412
5174.25 1299
5174.93 1281
5175.61 1499
5176.29 1518
5176.97 1419
5177.64 1468
5178.32 1440
5179.00 1496
5179.68 1474
5180.36 1569
5181.04 1567
5181.72 1394
5182.40 1528
5183.08 1484
5183.75 1465
5184.43 1382
5185.11 1340
5185.79 1423
5186.47 1380
5187.15 1415
5187.83 1321
5188.51 1404
5189.19 1301
5189.87 1248
5190.55 1290
5191.23 1352
5191.91 1426
5192.59 1396
5193.27 1424
5193.95 1330
5194.63 1356
5195.31 1344
5195.99 1315
5196.67 1388
5197.35 1282
5198.03 1343
5198.71 1324
5199.39 1345
5200.07 1351
5200.75 1347
5201.43 1370
5202.11 1379
5202.79 1309
5203.47 1489
5204.15 1357
5204.83 1404
5205.51 1500
5206.19 1463
5206.87 1365
5207.55 1389
5208.23 1508
5208.91 1499
5209.59 1449
5210.27 1472
5210.96 1509
5211.64 1538
5212.32 1577
5213.00 1490
5213.68 1480
5214.36 1482
5215.04 1452
5215.72 1469
5216.40 1487
5217.09 1444
5217.77 1485
5218.45 1468
5219.13 1444
5219.81 1480
5220.49 1429
5221.17 1443
5221.86 1496
5222.54 1457
5223.22 1412
5223.90 1382
5224.58 1290
5225.27 1400
5225.95 1427
5226.63 1436
5227.31 1425
5227.99 1385
5228.67 1392
5229.36 1346
5230.04 1376
5230.72 1422
5231.40 1468
5232.09 1481
5232.77 1498
5233.45 1419
5234.13 1459
5234.82 1575
5235.50 1534
5236.18 1551
5236.86 1453
5237.55 1568
5238.23 1621
5238.91 1561
5239.59 1560
5240.28 1551
5240.96 1633
5241.64 1572
5242.33 1576
5243.01 1531
5243.69 1584
5244.37 1467
5245.06 1502
5245.74 1515
5246.42 1488
5247.11 1440
5247.79 1514
5248.47 1411
5249.16 1318
5249.84 1425
5250.52 1460
5251.21 1591
5251.89 1655
5252.58 1570
5253.26 1516
5253.94 1562
5254.63 1618
5255.31 1495
5255.99 1337
5256.68 1406
5257.36 1462
5258.05 1331
5258.73 1372
5259.41 1488
5260.10 1578
5260.78 1569
5261.47 1491
5262.15 1437
5262.84 1548
5263.52 1549
5264.20 1511
5264.89 1477
5265.57 1457
5266.26 1474
5266.94 1486
5267.63 1524
5268.31 1478
5269.00 1381
5269.68 1504
5270.37 1424
5271.05 1389
5271.73 1395
5272.42 1514
5273.10 1425
5273.79 1370
5274.47 1386
5275.16 1463
5275.85 1455
5276.53 1327
5277.22 1380
5277.90 1368
5278.59 1367
5279.27 1420
5279.96 1452
5280.64 1470
5281.33 1537
5282.01 1500
5282.70 1538
5283.38 1528
5284.07 1461
5284.76 1516
5285.44 1518
5286.13 1447
5286.81 1423
5287.50 1384
5288.19 1329
5288.87 1301
5289.56 1332
5290.24 1355
5290.93 1336
5291.62 1410
5292.30 1363
5292.99 1392
5293.67 1400
5294.36 1442
5295.05 1461
5295.73 1509
5296.42 1500
5297.11 1493
5297.79 1344
5298.48 1405
5299.17 1567
5299.85 1664
5300.54 1677
5301.23 1569
5301.91 1622
5302.60 1741
5303.29 1601
5303.97 1639
5304.66 1587
5305.35 1494
5306.04 1511
5306.72 1580
5307.41 1515
5308.10 1486
5308.78 1466
5309.47 1490
5310.16 1433
5310.85 1488
5311.53 1521
5312.22 1464
5312.91 1430
5313.60 1444
5314.28 1415
5314.97 1478
5315.66 1559
5316.35 1416
5317.04 1497
5317.72 1482
5318.41 1534
5319.10 1578
5319.79 1529
5320.48 1474
5321.16 1557
5321.85 1458
5322.54 1582
5323.23 1601
5323.92 1551
5324.60 1518
5325.29 1476
5325.98 1439
5326.67 1587
5327.36 1451
5328.05 1477
5328.74 1387
5329.42 1397
5330.11 1523
5330.80 1521
5331.49 1432
5332.18 1385
5332.87 1526
5333.56 1476
5334.25 1458
5334.93 1368
5335.62 1433
5336.31 1408
5337.00 1370
5337.69 1378
5338.38 1446
5339.07 1453
5339.76 1437
5340.45 1525
5341.14 1556
5341.83 1462
5342.52 1466
5343.21 1496
5343.90 1454
5344.58 1470
5345.27 1524
5345.96 1561
5346.65 1502
5347.34 1570
5348.03 1712
5348.72 1839
5349.41 1861
5350.10 1924
5350.79 1966
5351.48 2154
5352.17 2015
5352.86 1976
5353.55 1966
5354.24 1871
5354.93 1778
5355.62 1715
5356.31 1684
5357.01 1463
5357.70 1486
5358.39 1418
5359.08 1441
5359.77 1401
5360.46 1364
5361.15 1472
5361.84 1539
5362.53 1496
5363.22 1418
5363.91 1456
5364.60 1433
5365.29 1459
5365.98 1366
5366.68 1407
5367.37 1460
5368.06 1446
5368.75 1389
5369.44 1430
5370.13 1403
5370.82 1388
5371.51 1275
5372.21 1390
5372.90 1369
5373.59 1418
5374.28 1291
5374.97 1213
5375.66 1279
5376.35 1335
5377.05 1443
5377.74 1255
5378.43 1355
5379.12 1373
5379.81 1262
5380.51 1387
5381.20 1463
5381.89 1385
5382.58 1365
5383.27 1400
5383.97 1391
5384.66 1417
5385.35 1442
5386.04 1364
5386.73 1387
5387.43 1396
5388.12 1463
5388.81 1481
5389.50 1508
5390.20 1548
5390.89 1657
5391.58 1601
5392.28 1628
5392.97 1649
5393.66 1557
5394.35 1472
5395.05 1479
5395.74 1409
5396.43 1421
5397.13 1392
5397.82 1470
5398.51 1350
5399.20 1469
5399.90 1353
5400.59 1342
5401.28 1371
5401.98 1351
5402.67 1322
5403.36 1333
5404.06 1452
5404.75 1417
5405.44 1369
5406.14 1236
5406.83 1312
5407.53 1491
5408.22 1385
5408.91 1319
5409.61 1339
5410.30 1379
5410.99 1356
5411.69 1402
5412.38 1332
5413.08 1368
5413.77 1358
5414.46 1360
5415.16 1328
5415.85 1193
5416.55 1348
5417.24 1347
5417.94 1239
5418.63 1373
5419.32 1394
5420.02 1402
5420.71 1334
5421.41 1371
5422.10 1408
5422.80 1426
5423.49 1384
5424.19 1402
5424.88 1376
5425.58 1366
5426.27 1417
5426.97 1329
5427.66 1387
5428.36 1380
5429.05 1447
5429.75 1400
5430.44 1358
5431.14 1361
5431.83 1428
5432.53 1459
5433.22 1498
5433.92 1466
5434.61 1589
5435.31 1547
5436.00 1599
5436.70 1696
5437.40 1677
5438.09 1796
5438.79 1595
5439.48 1575
5440.18 1525
5440.87 1470
5441.57 1387
5442.27 1472
5442.96 1550
5443.66 1507
5444.35 1520
5445.05 1548
5445.75 1509
5446.44 1628
5447.14 1721
5447.83 1639
5448.53 1563
5449.23 1555
5449.92 1604
5450.62 1569
5451.32 1444
5452.01 1438
5452.71 1472
5453.41 1457
5454.10 1508
5454.80 1463
5455.50 1486
5456.19 1425
5456.89 1418
5457.59 1318
5458.28 1314
5458.98 1388
5459.68 1485
5460.37 1418
5461.07 1422
5461.77 1349
5462.47 1279
5463.16 1474
5463.86 1479
5464.56 1514
5465.25 1342
5465.95 1446
5466.65 1473
5467.35 1545
5468.04 1508
5468.74 1427
5469.44 1332
5470.14 1352
5470.84 1479
5471.53 1290
5472.23 1279
5472.93 1386
5473.63 1428
5474.32 1421
5475.02 1456
5475.72 1442
5476.42 1490
5477.12 1529
5477.82 1706
5478.51 1770
5479.21 1706
5479.91 1693
5480.61 1724
5481.31 1780
5482.01 1878
5482.70 1919
5483.40 1755
5484.10 1762
5484.80 1773
5485.50 1663
5486.20 1716
5486.90 1688
5487.59 1590
5488.29 1625
5488.99 1564
5489.69 1467
5490.39 1534
5491.09 1549
5491.79 1609
5492.49 1535
5493.19 1728
5493.89 1752
5494.58 1776
5495.28 1569
5495.98 1675
5496.68 1825
5497.38 1787
5498.08 1912
5498.78 2068
5499.48 2194
5500.18 2307
5500.88 2438
5501.58 2634
5502.28 2722
5502.98 2642
5503.68 2427
5504.38 2242
5505.08 2116
5505.78 1919
5506.48 1815
5507.18 1720
5507.88 1709
5508.58 1600
5509.28 1677
5509.98 1638
5510.68 1524
5511.38 1488
5512.08 1517
5512.78 1525
5513.48 1478
5514.18 1625
5514.88 1596
5515.58 1580
5516.28 1652
5516.98 1602
5517.68 1499
5518.39 1597
5519.09 1592
5519.79 1680
5520.49 1494
5521.19 1586
5521.89 1533
5522.59 1505
5523.29 1472
5523.99 1506
5524.69 1562
5525.40 1464
5526.10 1523
5526.80 1339
5527.50 1331
5528.20 1355
5528.90 1484
5529.60 1491
5530.31 1411
5531.01 1403
5531.71 1396
5532.41 1351
5533.11 1436
5533.81 1403
5534.52 1320
5535.22 1405
5535.92 1424
5536.62 1317
5537.32 1280
5538.02 1386
5538.73 1428
5539.43 1417
5540.13 1292
5540.83 1276
5541.54 1425
5542.24 1397
5542.94 1284
5543.64 1345
5544.34 1308
5545.05 1342
5545.75 1337
5546.45 1338
5547.15 1367
5547.86 1270
5548.56 1409
5549.26 1371
5549.97 1364
5550.67 1351
5551.37 1307
5552.07 1281
5552.78 1337
5553.48 1307
5554.18 1382
5554.89 1358
5555.59 1265
5556.29 1318
5557.00 1319
5557.70 1317
5558.40 1375
5559.11 1354
5559.81 1329
5560.51 1455
5561.22 1444
5561.92 1468
5562.62 1581
5563.33 1575
5564.03 1506
5564.73 1550
5565.44 1572
5566.14 1576
5566.85 1473
5567.55 1378
5568.25 1428
5568.96 1457
5569.66 1369
5570.37 1383
5571.07 1336
5571.77 1343
5572.48 1282
5573.18 1253
5573.89 1323
5574.59 1343
5575.29 1429
5576.00 1340
5576.70 1380
5577.41 1377
5578.11 1367
5578.82 1446
5579.52 1385
5580.23 1330
5580.93 1314
5581.64 1331
5582.34 1294
5583.05 1256
5583.75 1343
5584.46 1257
5585.16 1265
5585.87 1337
5586.57 1319
5587.28 1298
5587.98 1331
5588.69 1240
5589.39 1157
5590.10 1208
5590.80 1265
5591.51 1308
5592.21 1382
5592.92 1244
5593.62 1258
5594.33 1311
5595.04 1257
5595.74 1331
5596.45 1229
5597.15 1169
5597.86 1211
5598.56 1199
5599.27 1173
5599.98 1282
5600.68 1186
5601.39 1268
5602.09 1192
5602.80 1233
5603.51 1189
5604.21 1135
5604.92 1241
5605.62 1241
5606.33 1190
5607.04 1201
5607.74 1145
5608.45 1170
5609.16 1196
5609.86 1249
5610.57 1263
5611.28 1299
5611.98 1251
5612.69 1257
5613.40 1225
5614.10 1202
5614.81 1203
5615.52 1166
5616.22 1252
5616.93 1239
5617.64 1156
5618.35 1149
5619.05 1227
5619.76 1134
5620.47 1156
5621.17 1269
5621.88 1251
5622.59 1342
5623.30 1308
5624.00 1243
5624.71 1221
5625.42 1320
5626.13 1224
5626.83 1264
5627.54 1298
5628.25 1344
5628.96 1303
5629.67 1355
5630.37 1263
5631.08 1236
5631.79 1273
5632.50 1253
5633.21 1319
5633.91 1372
5634.62 1297
5635.33 1333
5636.04 1393
5636.75 1356
5637.45 1294
5638.16 1392
5638.87 1298
5639.58 1351
5640.29 1370
5641.00 1461
5641.70 1424
5642.41 1402
5643.12 1383
5643.83 1358
5644.54 1304
5645.25 1273
5645.96 1362
5646.67 1309
5647.38 1238
5648.08 1300
5648.79 1246
5649.50 1207
5650.21 1230
5650.92 1214
5651.63 1265
5652.34 1272
5653.05 1326
5653.76 1402
5654.47 1438
5655.18 1458
5655.89 1505
5656.60 1433
5657.30 1392
5658.01 1425
5658.72 1631
5659.43 1571
5660.14 1496
5660.85 1471
5661.56 1431
5662.27 1370
5662.98 1268
5663.69 1388
5664.40 1380
5665.11 1211
5665.82 1202
5666.53 1200
5667.24 1353
5667.95 1291
5668.66 1272
5669.37 1353
5670.08 1276
5670.79 1323
5671.50 1395
5672.22 1385
5672.93 1306
5673.64 1252
5674.35 1182
5675.06 1151
5675.77 1225
5676.48 1347
5677.19 1382
5677.90 1246
5678.61 1262
5679.32 1268
5680.03 1282
5680.74 1206
5681.46 1252
5682.17 1172
5682.88 1199
5683.59 1280
5684.30 1241
5685.01 1228
5685.72 1194
5686.43 1229
5687.15 1272
5687.86 1224
5688.57 1223
5689.28 1218
5689.99 1247
5690.70 1253
5691.42 1242
5692.13 1077
5692.84 1127
5693.55 1231
5694.26 1167
5694.97 1223
5695.69 1203
5696.40 1193
5697.11 1253
5697.82 1226
5698.53 1233
5699.25 1129
5699.96 1166
5700.67 1202
5701.38 1153
5702.10 1183
5702.81 1182
5703.52 1124
5704.23 1238
5704.95 1250
5705.66 1230
5706.37 1212
5707.08 1273
5707.80 1212
5708.51 1115
5709.22 1328
5709.93 1134
5710.65 1118
5711.36 1127
5712.07 1241
5712.79 1223
5713.50 1197
5714.21 1238
5714.93 1212
5715.64 1189
5716.35 1191
5717.07 1204
5717.78 1159
5718.49 1251
5719.21 1127
5719.92 1211
5720.63 1174
5721.35 1092
5722.06 1147
5722.77 1259
5723.49 1206
5724.20 1236
5724.92 1236
5725.63 1279
5726.34 1339
5727.06 1284
5727.77 1297
5728.48 1362
5729.20 1333
5729.91 1356
5730.63 1359
5731.34 1278
5732.06 1360
5732.77 1332
5733.48 1350
5734.20 1274
5734.91 1271
5735.63 1289
5736.34 1306
5737.06 1270
5737.77 1222
5738.49 1224
5739.20 1117
5739.91 1254
5740.63 1201
5741.34 1238
5742.06 1222
5742.77 1173
5743.49 1210
5744.20 1210
5744.92 1174
5745.63 1206
5746.35 1226
5747.06 1219
5747.78 1266
5748.49 1281
5749.21 1278
5749.93 1206
5750.64 1170
5751.36 1149
5752.07 1224
5752.79 1272
5753.50 1190
5754.22 1230
5754.93 1236
5755.65 1215
5756.37 1239
5757.08 1199
5757.80 1191
5758.51 1211
5759.23 1201
5759.95 1281
5760.66 1228
5761.38 1253
5762.09 1173
5762.81 1164
5763.53 1215
5764.24 1295
5764.96 1251
5765.67 1263
5766.39 1375
5767.11 1273
5767.82 1296
5768.54 1300
5769.26 1227
5769.97 1309
5770.69 1323
5771.41 1254
5772.12 1269
5772.84 1307
5773.56 1324
5774.27 1345
5774.99 1246
5775.71 1351
5776.42 1368
5777.14 1375
5777.86 1331
5778.58 1411
5779.29 1385
5780.01 1361
5780.73 1344
5781.45 1417
5782.16 1396
5782.88 1293
5783.60 1315
5784.31 1365
5785.03 1463
5785.75 1379
5786.47 1368
5787.19 1525
5787.90 1503
5788.62 1464
5789.34 1408
5790.06 1523
5790.77 1421
5791.49 1439
5792.21 1502
5792.93 1590
5793.65 1576
5794.36 1471
5795.08 1509
5795.80 1611
5796.52 1666
5797.24 1865
5797.96 1893
5798.67 1908
5799.39 2052
5800.11 2416
5800.83 2793
5801.55 3060
5802.27 3493
5802.99 3881
5803.70 4028
5804.42 3878
5805.14 3555
5805.86 3141
5806.58 3049
5807.30 2638
5808.02 2253
5808.74 2084
5809.46 1966
5810.17 1834
5810.89 1828
5811.61 1784
5812.33 1783
5813.05 1779
5813.77 1782
5814.49 1700
5815.21 1896
5815.93 2001
5816.65 1882
5817.37 1898
5818.09 1939
5818.81 1934
5819.53 1969
5820.25 1899
5820.97 1946
5821.69 1934
5822.41 1973
5823.13 1824
5823.85 1882
5824.57 1942
5825.29 1842
5826.01 1750
5826.73 1686
5827.45 1661
5828.17 1604
5828.89 1563
5829.61 1525
5830.33 1535
5831.05 1475
5831.77 1614
5832.49 1600
5833.21 1516
5833.93 1541
5834.65 1520
5835.37 1436
5836.09 1428
5836.81 1346
5837.53 1329
5838.25 1450
5838.97 1508
5839.70 1428
5840.42 1399
5841.14 1376
5841.86 1415
5842.58 1357
5843.30 1407
5844.02 1487
5844.74 1486
5845.46 1436
5846.19 1532
5846.91 1427
5847.63 1389
5848.35 1436
5849.07 1354
5849.79 1426
5850.51 1406
5851.24 1313
5851.96 1384
5852.68 1433
5853.40 1420
5854.12 1350
5854.85 1407
5855.57 1306
5856.29 1390
5857.01 1330
5857.73 1322
5858.46 1446
5859.18 1466
5859.90 1395
5860.62 1342
5861.34 1388
5862.07 1311
5862.79 1233
5863.51 1357
5864.23 1414
5864.96 1338
5865.68 1367
5866.40 1304
5867.12 1270
5867.85 1268
5868.57 1306
5869.29 1216
5870.01 1309
5870.74 1350
5871.46 1318
5872.18 1320
5872.91 1367
5873.63 1448
5874.35 1449
5875.08 1361
5875.80 1341
5876.52 1396
5877.25 1349
5877.97 1355
5878.69 1262
5879.42 1404
5880.14 1369
5880.86 1334
5881.59 1459
5882.31 1436
5883.03 1376
5883.76 1341
5884.48 1407
5885.20 1404
5885.93 1367
5886.65 1407
5887.38 1426
5888.10 1386
5888.82 1372
5889.55 1342
5890.27 1332
5891.00 1283
5891.72 1299
5892.44 1284
5893.17 1260
5893.89 1249
5894.62 1313
5895.34 1323
5896.07 1205
5896.79 1274
5897.51 1247
5898.24 1328
5898.96 1321
5899.69 1317
5900.41 1289
5901.14 1361
5901.86 1309
5902.59 1415
5903.31 1355
5904.04 1294
5904.76 1415
5905.49 1357
5906.21 1281
5906.94 1323
5907.66 1376
5908.39 1406
5909.11 1344
5909.84 1413
5910.56 1376
5911.29 1252
5912.01 1233
5912.74 1288
5913.46 1310
5914.19 1194
5914.92 1342
5915.64 1371
5916.37 1296
5917.09 1308
5917.82 1364
5918.54 1358
5919.27 1342
5920.00 1351
5920.72 1248
5921.45 1222
5922.17 1283
5922.90 1355
5923.63 1290
5924.35 1253
5925.08 1268
5925.80 1342
5926.53 1389
5927.26 1396
5927.98 1395
5928.71 1310
5929.44 1328
5930.16 1362
5930.89 1366
5931.62 1400
5932.34 1375
5933.07 1365
5933.80 1475
5934.52 1603
5935.25 1447
5935.98 1515
5936.70 1592
5937.43 1674
5938.16 1600
5938.88 1520
5939.61 1610
5940.34 1655
5941.07 1553
5941.79 1475
5942.52 1550
5943.25 1600
5943.97 1465
5944.70 1480
5945.43 1551
5946.16 1602
5946.88 1598
5947.61 1578
5948.34 1646
5949.07 1743
5949.80 1888
5950.52 1822
5951.25 1861
5951.98 1847
5952.71 1995
5953.43 2125
5954.16 2109
5954.89 2143
5955.62 2105
5956.35 2072
5957.07 1940
5957.80 2004
5958.53 2021
5959.26 2036
5959.99 1963
5960.72 1877
5961.44 2028
5962.17 2100
5962.90 2089
5963.63 2013
5964.36 2075
5965.09 2204
5965.82 2346
5966.54 2415
5967.27 2374
5968.00 2515
5968.73 2428
5969.46 2556
5970.19 2601
5970.92 2525
5971.65 2445
5972.38 2219
5973.11 2366
5973.83 2451
5974.56 2321
5975.29 2290
5976.02 2311
5976.75 2363
5977.48 2174
5978.21 2284
5978.94 2382
5979.67 2394
5980.40 2617
5981.13 2590
5981.86 2672
5982.59 2756
5983.32 2696
5984.05 2794
5984.78 2761
5985.51 2657
5986.24 2583
5986.97 2718
5987.70 2774
5988.43 2602
5989.16 2647
5989.89 2691
5990.62 2671
5991.35 2567
5992.08 2629
5992.81 2629
5993.54 2788
5994.27 2782
5995.00 2666
5995.73 2831
5996.46 2844
5997.19 2941
5997.92 3033
5998.65 3009
5999.38 3002
6000.11 3059
6000.85 2955
6001.58 2937
6002.31 2901
6003.04 2906
6003.77 2834
6004.50 2816
6005.23 2801
6005.96 2802
6006.69 2725
6007.43 2907
6008.16 3152
6008.89 3397
6009.62 3710
6010.35 4557
6011.08 5142
6011.81 5898
6012.54 6917
6013.28 7519
6014.01 8069
6014.74 8585
6015.47 8687
6016.20 8647
6016.94 8307
6017.67 7651
6018.40 6869
6019.13 6044
6019.86 4946
6020.59 4295
6021.33 3998
6022.06 3371
6022.79 3158
6023.52 2847
6024.26 2657
6024.99 2520
6025.72 2541
6026.45 2388
6027.19 2374
6027.92 2358
6028.65 2368
6029.38 2342
6030.12 2154
6030.85 2141
6031.58 2168
6032.31 2131
6033.05 2093
6033.78 2033
6034.51 2104
6035.25 2006
6035.98 2057
6036.71 2154
6037.44 2081
6038.18 2090
6038.91 2205
6039.64 2208
6040.38 2242
6041.11 2245
6041.84 2209
6042.58 2220
6043.31 2242
6044.04 2256
6044.78 2361
6045.51 2266
6046.24 2289
6046.98 2373
6047.71 2355
6048.45 2343
6049.18 2450
6049.91 2527
6050.65 2584
6051.38 2814
6052.11 2997
6052.85 3006
6053.58 2860
6054.32 2886
6055.05 2910
6055.79 2901
6056.52 2784
6057.25 2724
6057.99 2537
6058.72 2380
6059.46 2411
6060.19 2358
6060.93 2349
6061.66 2196
6062.39 2303
6063.13 2350
6063.86 2247
6064.60 2353
6065.33 2207
6066.07 2117
6066.80 2125
6067.54 2191
6068.27 2264
6069.01 2054
6069.74 2035
6070.48 2071
6071.21 1980
6071.95 1995
6072.68 2014
6073.42 2009
6074.15 2050
6074.89 2080
6075.62 2025
6076.36 2081
6077.10 1895
6077.83 1927
6078.57 1932
6079.30 1990
6080.04 1946
6080.77 1950
6081.51 1989
6082.25 1951
6082.98 1836
6083.72 1879
6084.45 1917
6085.19 1999
6085.93 1913
6086.66 1969
6087.40 1873
6088.13 1802
6088.87 1780
6089.61 1902
6090.34 1960
6091.08 1958
6091.81 2013
6092.55 2017
6093.29 2059
6094.02 2026
6094.76 1984
6095.50 1913
6096.23 1946
6096.97 1851
6097.71 1698
6098.44 1664
6099.18 1646
6099.92 1669
6100.65 1619
6101.39 1621
6102.13 1639
6102.87 1696
6103.60 1617
6104.34 1609
6105.08 1595
6105.81 1635
6106.55 1577
6107.29 1597
6108.03 1581
6108.76 1612
6109.50 1671
6110.24 1586
6110.98 1677
6111.71 1718
6112.45 1692
6113.19 1731
6113.93 1636
6114.66 1714
6115.40 1755
6116.14 1736
6116.88 1794
6117.62 1731
6118.35 1673
6119.09 1761
6119.83 1674
6120.57 1672
6121.31 1655
6122.04 1734
6122.78 1691
6123.52 1676
6124.26 1730
6125.00 1749
6125.74 1741
6126.47 1616
6127.21 1748
6127.95 1753
6128.69 1743
6129.43 1717
6130.17 1729
6130.91 1693
6131.64 1758
6132.38 1867
6133.12 1826
6133.86 1813
6134.60 1765
6135.34 1786
6136.08 1775
6136.82 1724
6137.56 1807
6138.30 1851
6139.04 1861
6139.77 1860
6140.51 1725
6141.25 1734
6141.99 1749
6142.73 1717
6143.47 1758
6144.21 1741
6144.95 1635
6145.69 1747
6146.43 1707
6147.17 1711
6147.91 1736
6148.65 1769
6149.39 1878
6150.13 1776
6150.87 1865
6151.61 1746
6152.35 1755
6153.09 1859
6153.83 1890
6154.57 1908
6155.31 1883
6156.05 1789
6156.79 1895
6157.53 1799
6158.27 1815
6159.01 1759
6159.75 1793
6160.49 1857
6161.23 1865
6161.97 2027
6162.71 1877
6163.45 2010
6164.20 2062
6164.94 2095
6165.68 2213
6166.42 2307
6167.16 2383
6167.90 2364
6168.64 2493
6169.38 2514
6170.12 2475
6170.86 2474
6171.61 2377
6172.35 2258
6173.09 2246
6173.83 2160
6174.57 2219
6175.31 2232
6176.05 2306
6176.79 2337
6177.54 2326
6178.28 2129
6179.02 2136
6179.76 2133
6180.50 2134
6181.24 2259
6181.99 2312
6182.73 2350
6183.47 2276
6184.21 2318
6184.95 2331
6185.70 2321
6186.44 2342
6187.18 2416
6187.92 2348
6188.66 2431
6189.41 2478
6190.15 2531
6190.89 2458
6191.63 2615
6192.38 2688
6193.12 2786
6193.86 2783
6194.60 2839
6195.35 2937
6196.09 3066
6196.83 2893
6197.57 2751
6198.32 2745
6199.06 2832
6199.80 2785
6200.55 2853
6201.29 2731
6202.03 2985
6202.78 3086
6203.52 3083
6204.26 3447
6205.00 4199
6205.75 4958
6206.49 5875
6207.23 7133
6207.98 8432
6208.72 9828
6209.46 11394
6210.21 12407
6210.95 13070
6211.70 12797
6212.44 12012
6213.18 10791
6213.93 9389
6214.67 7777
6215.41 6636
6216.16 5627
6216.90 4825
6217.65 4190
6218.39 3650
6219.13 3248
6219.88 3088
6220.62 2896
6221.37 2803
6222.11 2827
6222.85 2663
6223.60 2641
6224.34 2543
6225.09 2580
6225.83 2427
6226.58 2461
6227.32 2462
6228.07 2426
6228.81 2290
6229.56 2269
6230.30 2115
6231.04 2121
6231.79 2140
6232.53 2155
6233.28 2145
6234.02 2244
6234.77 2235
6235.51 2360
6236.26 2424
6237.00 2461
6237.75 2653
6238.49 2767
6239.24 2823
6239.99 3170
6240.73 3265
6241.48 3187
6242.22 3219
6242.97 3078
6243.71 2866
6244.46 2885
6245.20 2733
6245.95 2660
6246.70 2558
6247.44 2602
6248.19 2665
6248.93 2781
6249.68 2715
6250.42 2618
6251.17 2533
6251.92 2582
6252.66 2551
6253.41 2512
6254.15 2434
6254.90 2477
6255.65 2346
6256.39 2290
6257.14 2270
6257.89 2156
6258.63 2263
6259.38 2172
6260.13 2279
6260.87 2249
6261.62 2224
6262.37 2131
6263.11 2041
6263.86 2017
6264.61 2110
6265.35 2127
6266.10 2024
6266.85 2036
6267.59 2095
6268.34 1968
6269.09 2007
6269.83 2042
6270.58 2070
6271.33 2010
6272.08 1997
6272.82 2136
6273.57 2138
6274.32 2171
6275.06 2112
6275.81 2156
6276.56 2107
6277.31 2191
6278.05 2330
6278.80 2381
6279.55 2456
6280.30 2324
6281.05 2368
6281.79 2338
6282.54 2234
6283.29 2294
6284.04 2176
6284.78 2022
6285.53 1957
6286.28 1986
6287.03 1965
6287.78 1910
6288.53 1893
6289.27 1867
6290.02 1932
6290.77 1854
6291.52 1817
6292.27 1741
6293.02 1717
6293.76 1849
6294.51 1838
6295.26 1770
6296.01 1781
6296.76 1675
6297.51 1614
6298.26 1628
6299.00 1596
6299.75 1657
6300.50 1612
6301.25 1647
6302.00 1732
6302.75 1634
6303.50 1571
6304.25 1591
6305.00 1612
6305.75 1553
6306.50 1625
6307.24 1725
6307.99 1633
6308.74 1566
6309.49 1626
6310.24 1589
6310.99 1655
6311.74 1649
6312.49 1736
6313.24 1759
6313.99 1754
6314.74 1758
6315.49 1650
6316.24 1608
6316.99 1710
6317.74 1653
6318.49 1686
6319.24 1611
6319.99 1554
6320.74 1648
6321.49 1734
6322.24 1663
6322.99 1605
6323.74 1611
6324.49 1628
6325.24 1606
6325.99 1567
6326.74 1525
6327.49 1480
6328.24 1480
6328.99 1472
6329.74 1493
6330.50 1507
6331.25 1556
6332.00 1401
6332.75 1424
6333.50 1470
6334.25 1462
6335.00 1570
6335.75 1566
6336.50 1554
6337.25 1541
6338.00 1547
6338.76 1527
6339.51 1469
6340.26 1521
6341.01 1549
6341.76 1603
6342.51 1567
6343.26 1529
6344.02 1454
6344.77 1522
6345.52 1554
6346.27 1642
6347.02 1606
6347.77 1690
6348.53 1734
6349.28 1761
6350.03 1929
6350.78 1978
6351.53 2054
6352.29 2207
6353.04 2172
6353.79 2337
6354.54 2388
6355.29 2358
6356.05 2228
6356.80 2053
6357.55 2064
6358.30 1913
6359.06 1823
6359.81 1776
6360.56 1713
6361.31 1655
6362.07 1632
6362.82 1727
6363.57 1731
6364.32 1555
6365.08 1689
6365.83 1757
6366.58 1709
6367.33 1680
6368.09 1661
6368.84 1592
6369.59 1571
6370.35 1582
6371.10 1673
6371.85 1636
6372.61 1670
6373.36 1695
6374.11 1620
6374.87 1594
6375.62 1627
6376.37 1568
6377.13 1496
6377.88 1497
6378.63 1507
6379.39 1522
6380.14 1530
6380.89 1536
6381.65 1540
6382.40 1526
6383.16 1542
6383.91 1535
6384.66 1573
6385.42 1500
6386.17 1515
6386.92 1527
6387.68 1487
6388.43 1474
6389.19 1523
6389.94 1545
6390.70 1501
6391.45 1525
6392.20 1395
6392.96 1427
6393.71 1425
6394.47 1387
6395.22 1390
6395.98 1490
6396.73 1402
6397.49 1315
6398.24 1441
6399.00 1397
6399.75 1419
6400.51 1428
6401.26 1445
6402.02 1411
6402.77 1395
6403.53 1416
6404.28 1384
6405.04 1349
6405.79 1408
6406.55 1447
6407.30 1396
6408.06 1335
6408.81 1496
6409.57 1417
6410.32 1455
6411.08 1478
6411.83 1411
6412.59 1385
6413.34 1518
6414.10 1345
6414.86 1324
6415.61 1535
6416.37 1389
6417.12 1389
6417.88 1368
6418.64 1326
6419.39 1341
6420.15 1339
6420.90 1347
6421.66 1339
6422.42 1449
6423.17 1427
6423.93 1365
6424.68 1307
6425.44 1346
6426.20 1325
6426.95 1364
6427.71 1408
6428.47 1392
6429.22 1392
6429.98 1339
6430.74 1354
6431.49 1315
6432.25 1300
6433.01 1367
6433.76 1322
6434.52 1339
6435.28 1325
6436.03 1428
6436.79 1257
6437.55 1300
6438.30 1325
6439.06 1383
6439.82 1342
6440.58 1280
6441.33 1312
6442.09 1318
6442.85 1360
6443.61 1331
6444.36 1350
6445.12 1334
6445.88 1303
6446.64 1399
6447.39 1356
6448.15 1337
6448.91 1322
6449.67 1409
6450.42 1395
6451.18 1419
6451.94 1355
6452.70 1421
6453.46 1421
6454.21 1413
6454.97 1390
6455.73 1394
6456.49 1322
6457.25 1416
6458.00 1434
6458.76 1502
6459.52 1563
6460.28 1578
6461.04 1637
6461.80 1531
6462.55 1467
6463.31 1445
6464.07 1537
6464.83 1448
6465.59 1418
6466.35 1462
6467.11 1559
6467.87 1470
6468.62 1491
6469.38 1520
6470.14 1499
6470.90 1516
6471.66 1610
6472.42 1606
6473.18 1571
6473.94 1596
6474.70 1626
6475.46 1571
6476.22 1566
6476.97 1572
6477.73 1608
6478.49 1644
6479.25 1623
6480.01 1582
6480.77 1642
6481.53 1695
6482.29 1699
6483.05 1753
6483.81 1814
6484.57 1841
6485.33 1818
6486.09 1881
6486.85 1856
6487.61 1893
6488.37 1876
6489.13 1994
6489.89 1993
6490.65 1880
6491.41 1992
6492.17 1919
6492.93 1965
6493.69 1991
6494.45 2188
6495.21 2275
6495.97 2334
6496.73 2251
6497.49 2170
6498.26 2226
6499.02 2181
6499.78 2395
6500.54 2246
6501.30 2248
6502.06 2153
6502.82 2136
6503.58 2176
6504.34 2213
6505.10 2309
6505.86 2397
6506.62 2365
6507.39 2372
6508.15 2310
6508.91 2418
6509.67 2372
6510.43 2541
6511.19 2626
6511.95 2576
6512.72 2590
6513.48 2638
6514.24 2614
6515.00 2606
6515.76 2542
6516.52 2670
6517.28 2638
6518.05 2666
6518.81 2826
6519.57 2829
6520.33 2981
6521.09 3021
6521.86 3073
6522.62 3184
6523.38 3322
6524.14 3658
6524.90 3861
6525.67 4355
6526.43 4803
6527.19 5099
6527.95 5350
6528.72 5550
6529.48 5928
6530.24 5791
6531.00 5796
6531.77 5578
6532.53 5422
6533.29 5612
6534.05 6103
6534.82 6629
6535.58 7535
6536.34 8563
6537.11 9198
6537.87 9440
6538.63 9444
6539.39 8754
6540.16 8040
6540.92 6856
6541.68 6157
6542.45 5258
6543.21 4365
6543.97 3900
6544.74 3476
6545.50 2986
6546.26 2768
6547.03 2578
6547.79 2534
6548.55 2440
6549.32 2365
6550.08 2373
6550.84 2367
6551.61 2373
6552.37 2285
6553.14 2281
6553.90 2305
6554.66 2222
6555.43 2118
6556.19 2111
6556.96 2137
6557.72 2101
6558.48 2171
6559.25 2174
6560.01 2177
6560.78 2240
6561.54 2276
6562.31 2251
6563.07 2422
6563.83 2504
6564.60 2646
6565.36 2783
6566.13 2683
6566.89 2587
6567.66 2637
6568.42 2522
6569.19 2598
6569.95 2637
6570.72 2620
6571.48 2627
6572.25 2542
6573.01 2508
6573.78 2602
6574.54 2713
6575.31 2870
6576.07 2750
6576.84 2820
6577.60 2853
6578.37 2723
6579.13 2737
6579.90 2703
6580.66 2701
6581.43 2505
6582.19 2471
6582.96 2536
6583.73 2510
6584.49 2496
6585.26 2453
6586.02 2442
6586.79 2402
6587.55 2348
6588.32 2449
6589.09 2453
6589.85 2479
6590.62 2649
6591.38 2639
6592.15 2852
6592.92 2931
6593.68 3177
6594.45 3187
6595.22 3149
6595.98 3182
6596.75 3255
6597.51 3257
6598.28 3094
6599.05 3036
6599.81 3016
6600.58 2759
6601.35 2653
6602.11 2638
6602.88 2637
6603.65 2616
6604.41 2670
6605.18 2691
6605.95 2788
6606.71 2941
6607.48 3008
6608.25 3170
6609.02 3349
6609.78 3368
6610.55 3532
6611.32 3407
6612.08 3475
6612.85 3329
6613.62 2991
6614.39 2881
6615.15 2883
6615.92 2760
6616.69 2620
6617.46 2500
6618.22 2397
6618.99 2523
6619.76 2505
6620.53 2438
6621.30 2268
6622.06 2383
6622.83 2414
6623.60 2449
6624.37 2269
6625.13 2214
6625.90 2182
6626.67 2183
6627.44 2106
6628.21 2066
6628.98 2069
6629.74 2168
6630.51 2189
6631.28 2459
6632.05 2703
6632.82 2757
6633.59 3195
6634.35 3523
6635.12 3697
6635.89 3666
6636.66 3726
6637.43 3632
6638.20 3421
6638.97 3151
6639.74 3027
6640.50 2859
6641.27 2560
6642.04 2376
6642.81 2233
6643.58 2119
6644.35 2132
6645.12 2170
6645.89 2038
6646.66 2073
6647.43 2043
6648.20 2034
6648.97 2059
6649.73 2090
6650.50 2120
6651.27 2120
6652.04 2079
6652.81 2028
6653.58 2044
6654.35 2048
6655.12 2079
6655.89 2029
6656.66 1932
6657.43 1918
6658.20 1941
6658.97 1946
6659.74 1911
6660.51 1925
6661.28 1939
6662.05 1967
6662.82 1925
6663.59 1926
6664.36 1942
6665.13 1919
6665.90 1952
6666.67 1795
6667.44 1832
6668.22 1845
6668.99 1876
6669.76 1950
6670.53 1902
6671.30 2016
6672.07 1947
6672.84 2069
6673.61 1962
6674.38 2112
6675.15 2151
6675.92 1882
6676.69 1941
6677.46 1924
6678.24 1917
6679.01 1963
6679.78 1950
6680.55 1874
6681.32 1993
6682.09 2068
6682.86 2070
6683.63 2129
6684.41 2220
6685.18 2243
6685.95 2285
6686.72 2230
6687.49 2087
6688.26 2189
6689.04 2167
6689.81 2091
6690.58 2061
6691.35 1946
6692.12 1887
6692.90 1838
6693.67 1862
6694.44 1755
6695.21 1705
6695.98 1691
6696.76 1711
6697.53 1689
6698.30 1771
6699.07 1737
6699.84 1659
6700.62 1748
6701.39 1738
6702.16 1702
6702.93 1712
6703.71 1662
6704.48 1693
6705.25 1731
6706.03 1731
6706.80 1692
6707.57 1647
6708.34 1711
6709.12 1666
6709.89 1677
6710.66 1597
6711.44 1608
6712.21 1738
6712.98 1612
6713.75 1604
6714.53 1540
6715.30 1532
6716.07 1537
6716.85 1505
6717.62 1545
6718.39 1498
6719.17 1535
6719.94 1597
6720.72 1572
6721.49 1467
6722.26 1559
6723.04 1563
6723.81 1524
6724.58 1492
6725.36 1451
6726.13 1526
6726.91 1492
6727.68 1524
6728.45 1610
6729.23 1448
6730.00 1531
6730.78 1515
6731.55 1575
6732.32 1556
6733.10 1564
6733.87 1512
6734.65 1503
6735.42 1561
6736.20 1492
6736.97 1434
6737.74 1510
6738.52 1513
6739.29 1661
6740.07 1528
6740.84 1425
6741.62 1457
6742.39 1456
6743.17 1518
6743.94 1600
6744.72 1603
6745.49 1610
6746.27 1586
6747.04 1620
6747.82 1620
6748.59 1609
6749.37 1654
6750.14 1701
6750.92 1794
6751.69 1834
6752.47 1881
6753.24 1972
6754.02 1996
6754.80 1918
6755.57 1840
6756.35 1812
6757.12 1662
6757.90 1602
6758.67 1643
6759.45 1536
6760.23 1481
6761.00 1503
6761.78 1510
6762.55 1464
6763.33 1445
6764.11 1380
6764.88 1498
6765.66 1510
6766.43 1490
6767.21 1484
6767.99 1471
6768.76 1623
6769.54 1531
6770.32 1408
6771.09 1493
6771.87 1517
6772.64 1470
6773.42 1424
6774.20 1577
6774.97 1442
6775.75 1503
6776.53 1555
6777.31 1508
6778.08 1601
6778.86 1652
6779.64 1660
6780.41 1582
6781.19 1525
6781.97 1505
6782.74 1603
6783.52 1501
6784.30 1461
6785.08 1515
6785.85 1407
6786.63 1441
6787.41 1438
6788.19 1408
6788.96 1438
6789.74 1368
6790.52 1358
6791.30 1426
6792.07 1368
6792.85 1286
6793.63 1343
6794.41 1356
6795.18 1392
6795.96 1367
6796.74 1303
6797.52 1360
6798.30 1388
6799.07 1428
6799.85 1354
6800.63 1305
6801.41 1482
6802.19 1481
6802.97 1431
6803.74 1457
6804.52 1462
6805.30 1474
6806.08 1411
6806.86 1450
6807.64 1393
6808.41 1357
6809.19 1430
6809.97 1395
6810.75 1336
6811.53 1406
6812.31 1421
6813.09 1408
6813.87 1438
6814.64 1443
6815.42 1416
6816.20 1417
6816.98 1390
6817.76 1384
6818.54 1382
6819.32 1457
6820.10 1419
6820.88 1480
6821.66 1499
6822.44 1425
6823.22 1535
6824.00 1404
6824.78 1413
6825.55 1338
6826.33 1381
6827.11 1411
6827.89 1397
6828.67 1313
6829.45 1390
6830.23 1469
6831.01 1435
6831.79 1346
6832.57 1429
6833.35 1415
6834.13 1347
6834.91 1439
6835.69 1472
6836.47 1424
6837.25 1414
6838.03 1296
6838.81 1346
6839.60 1295
6840.38 1353
6841.16 1426
6841.94 1338
6842.72 1313
6843.50 1358
6844.28 1452
6845.06 1523
6845.84 1513
6846.62 1603
6847.40 1765
6848.18 2008
6848.96 2205
6849.74 2511
6850.53 3102
6851.31 3393
6852.09 3484
6852.87 3591
6853.65 3430
6854.43 3163
6855.21 2882
6855.99 2607
6856.77 2366
6857.56 2179
6858.34 1938
6859.12 1841
6859.90 1683
6860.68 1625
6861.46 1594
6862.25 1535
6863.03 1438
6863.81 1443
6864.59 1580
6865.37 1583
6866.15 1446
6866.94 1504
6867.72 1441
6868.50 1524
6869.28 1472
6870.07 1536
6870.85 1506
6871.63 1595
6872.41 1534
6873.19 1542
6873.98 1431
6874.76 1434
6875.54 1467
6876.32 1571
6877.11 1552
6877.89 1551
6878.67 1614
6879.45 1581
6880.24 1663
6881.02 1739
6881.80 1663
6882.59 1505
6883.37 1613
6884.15 1682
6884.93 1682
6885.72 1773
6886.50 1882
6887.28 2078
6888.07 2264
6888.85 2330
6889.63 2334
6890.42 2364
6891.20 2313
6891.98 2097
6892.77 1964
6893.55 1849
6894.33 1790
6895.12 1747
6895.90 1658
6896.68 1722
6897.47 1698
6898.25 1704
6899.04 1710
6899.82 1648
6900.60 1723
6901.39 1757
6902.17 1850
6902.95 1708
6903.74 1724
6904.52 1820
6905.31 1781
6906.09 1782
6906.88 1769
6907.66 1765
6908.44 1717
6909.23 1691
6910.01 1644
6910.80 1634
6911.58 1717
6912.37 1726
6913.15 1610
6913.94 1636
6914.72 1643
6915.50 1593
6916.29 1694
6917.07 1639
6917.86 1590
6918.64 1578
6919.43 1639
6920.21 1660
6921.00 1733
6921.78 1680
6922.57 1598
6923.35 1574
6924.14 1619
6924.93 1632
6925.71 1753
6926.50 1714
6927.28 1607
6928.07 1671
6928.85 1644
6929.64 1645
6930.42 1724
6931.21 1723
6931.99 1725
6932.78 1675
6933.57 1719
6934.35 1682
6935.14 1658
6935.92 1792
6936.71 1681
6937.50 1624
6938.28 1755
6939.07 1719
6939.85 1787
6940.64 1750
6941.43 1876
6942.21 2000
6943.00 2020
6943.78 2103
6944.57 2126
6945.36 2028
6946.14 2204
6946.93 2241
6947.72 2290
6948.50 2330
6949.29 2361
6950.08 2482
6950.86 2416
6951.65 2322
6952.44 2287
6953.22 2137
6954.01 2094
6954.80 2077
6955.58 2067
6956.37 1964
6957.16 1964
6957.95 1972
6958.73 1961
6959.52 1987
6960.31 1964
6961.10 1990
6961.88 2005
6962.67 2064
6963.46 2124
6964.24 2124
6965.03 2120
6965.82 2201
6966.61 2298
6967.40 2252
6968.18 2232
6968.97 2418
6969.76 2442
6970.55 2636
6971.33 2610
6972.12 2600
6972.91 2656
6973.70 2664
6974.49 2604
6975.27 2599
6976.06 2615
6976.85 2588
6977.64 2585
6978.43 2708
6979.22 2888
6980.00 3026
6980.79 3193
6981.58 3442
6982.37 4036
6983.16 4960
6983.95 6050
6984.74 7149
6985.52 8434
6986.31 9488
6987.10 9933
6987.89 10020
6988.68 9581
6989.47 8826
6990.26 7758
6991.05 6676
6991.83 5538
6992.62 4688
6993.41 3905
6994.20 3247
6994.99 2956
6995.78 2728
6996.57 2477
6997.36 2532
6998.15 2357
6998.94 2283
6999.73 2173
7000.52 2181
7001.31 2188
7002.10 2240
7002.89 2100
7003.68 2125
7004.47 2071
7005.26 1991
7006.05 1963
7006.84 1897
7007.63 1878
7008.42 1807
7009.21 1799
7010.00 1833
7010.79 1794
7011.58 1807
7012.37 1798
7013.16 1881
7013.95 1952
7014.74 1981
7015.53 1980
7016.32 1996
7017.11 1931
7017.90 1812
7018.69 1812
7019.48 1817
7020.27 1764
7021.06 1855
7021.85 1954
7022.64 2045
7023.43 2014
7024.22 2024
7025.02 2134
7025.81 2205
7026.60 2253
7027.39 2144
7028.18 2058
7028.97 1902
7029.76 1863
7030.55 1787
7031.34 1748
7032.14 1749
7032.93 1681
7033.72 1685
7034.51 1640
7035.30 1674
7036.09 1653
7036.88 1616
7037.68 1608
7038.47 1678
7039.26 1538
7040.05 1628
7040.84 1795
7041.64 1871
7042.43 1846
7043.22 1821
7044.01 1958
7044.80 1900
7045.60 1896
7046.39 1956
7047.18 1959
7047.97 2019
7048.76 2033
7049.56 2169
7050.35 2282
7051.14 2288
7051.93 2379
7052.73 2221
7053.52 2134
7054.31 2040
7055.10 1903
7055.90 1927
7056.69 1861
7057.48 1829
7058.27 1761
7059.07 1628
7059.86 1772
7060.65 1816
7061.45 1769
7062.24 1748
7063.03 1758
7063.83 1850
7064.62 1725
7065.41 1729
7066.21 1680
7067.00 1727
7067.79 1724
7068.59 1597
7069.38 1687
7070.17 1631
7070.97 1643
7071.76 1535
7072.55 1619
7073.35 1527
7074.14 1578
7074.93 1500
7075.73 1493
7076.52 1585
7077.32 1542
7078.11 1508
7078.90 1505
7079.70 1498
7080.49 1539
7081.29 1524
7082.08 1553
7082.87 1575
7083.67 1552
7084.46 1483
7085.26 1443
7086.05 1523
7086.85 1483
7087.64 1493
7088.43 1439
7089.23 1536
7090.02 1501
7090.82 1378
7091.61 1362
7092.41 1406
7093.20 1527
7094.00 1462
7094.79 1395
7095.59 1330
7096.38 1398
7097.18 1331
7097.97 1353
7098.77 1394
7099.56 1389
7100.36 1293
7101.15 1368
7101.95 1290
7102.74 1272
7103.54 1309
7104.33 1287
7105.13 1278
7105.92 1260
7106.72 1288
7107.52 1184
7108.31 1325
7109.11 1301
7109.90 1154
7110.70 1149
7111.49 1246
7112.29 1199
7113.09 1190
7113.88 1167
7114.68 1192
7115.47 1244
7116.27 1210
7117.07 1302
7117.86 1351
7118.66 1287
7119.45 1289
7120.25 1225
7121.05 1199
7121.84 1238
7122.64 1186
7123.44 1278
7124.23 1248
7125.03 1231
7125.83 1132
7126.62 1304
7127.42 1200
7128.22 1239
7129.01 1202
7129.81 1237
7130.61 1214
7131.40 1202
7132.20 1239
7133.00 1282
7133.79 1261
7134.59 1273
7135.39 1206
7136.19 1185
7136.98 1276
7137.78 1211
7138.58 1100
7139.38 1114
7140.17 1131
7140.97 1194
7141.77 1229
7142.57 1186
7143.36 1163
7144.16 1130
7144.96 1208
7145.76 1199
7146.55 1091
7147.35 1131
7148.15 1093
7148.95 1077
7149.74 1112
7150.54 1091
7151.34 1082
7152.14 1158
7152.94 1141
7153.74 1136
7154.53 1125
7155.33 1219
7156.13 1200
7156.93 1186
7157.73 1192
7158.53 1212
7159.32 1271
7160.12 1302
7160.92 1130
7161.72 1100
7162.52 1150
7163.32 1135
7164.12 1102
7164.91 1061
7165.71 1100
7166.51 1125
7167.31 1068
7168.11 1157
7168.91 1148
7169.71 1105
7170.51 1082
7171.31 1090
7172.11 1101
7172.90 1081
7173.70 1096
7174.50 1059
7175.30 1099
7176.10 1117
7176.90 964
7177.70 970
7178.50 1095
7179.30 1095
7180.10 1120
7180.90 1078
7181.70 1045
7182.50 1081
7183.30 1121
7184.10 1176
7184.90 1155
7185.70 1114
7186.50 1129
7187.30 1254
7188.10 1255
7188.90 1084
7189.70 1101
7190.50 1115
7191.30 1144
7192.10 1082
7192.90 1060
7193.70 1024
7194.50 1071
7195.30 1012
7196.10 988
7196.90 1071
7197.70 1121
7198.50 1128
7199.30 1040
7200.11 1024
7200.91 1048
7201.71 1054
7202.51 1115
7203.31 1013
7204.11 1052
7204.91 1031
7205.71 1062
7206.51 1081
7207.31 1121
7208.12 1051
7208.92 1013
7209.72 1029
7210.52 1097
7211.32 1091
7212.12 1073
7212.92 1051
7213.72 1102
7214.53 1150
7215.33 1011
7216.13 1076
7216.93 1122
7217.73 1176
7218.53 1176
7219.34 1084
7220.14 1137
7220.94 1129
7221.74 1176
7222.54 1125
7223.35 1054
7224.15 1117
7224.95 1099
7225.75 1047
7226.56 1068
7227.36 1220
7228.16 1134
7228.96 1041
7229.76 1104
7230.57 1029
7231.37 990
7232.17 1060
7232.97 1123
7233.78 1065
7234.58 1042
7235.38 1020
7236.19 1044
7236.99 1077
7237.79 1034
7238.59 1081
7239.40 1140
7240.20 1122
7241.00 1097
7241.81 1073
7242.61 1085
7243.41 1079
7244.22 1125
7245.02 1171
7245.82 1156
7246.63 1128
7247.43 1142
7248.23 1142
7249.04 1140
7249.84 1031
7250.64 1097
7251.45 1099
7252.25 1191
7253.05 1140
7253.86 1173
7254.66 1285
7255.46 1270
7256.27 1252
7257.07 1227
7257.88 1262
7258.68 1325
7259.48 1402
7260.29 1409
7261.09 1555
7261.90 1606
7262.70 1528
7263.51 1610
7264.31 1587
7265.11 1413
7265.92 1309
7266.72 1280
7267.53 1181
7268.33 1192
7269.14 1169
7269.94 1214
7270.75 1199
7271.55 1140
7272.36 1133
7273.16 1225
7273.97 1271
7274.77 1254
7275.58 1262
7276.38 1270
7277.19 1248
7277.99 1226
7278.80 1313
7279.60 1325
7280.41 1499
7281.21 1503
7282.02 1641
7282.82 1795
7283.63 1841
7284.43 2052
7285.24 2164
7286.04 2132
7286.85 2241
7287.66 2134
7288.46 1989
7289.27 1881
7290.07 1764
7290.88 1581
7291.68 1457
7292.49 1381
7293.30 1349
7294.10 1256
7294.91 1255
7295.71 1165
7296.52 1213
7297.33 1225
7298.13 1175
7298.94 1128
7299.74 1165
7300.55 1192
7301.36 1134
7302.16 1213
7302.97 1172
7303.78 1177
7304.58 1091
7305.39 1145
7306.20 1185
7307.00 1145
7307.81 1190
7308.62 1190
7309.42 1215
7310.23 1178
7311.04 1174
7311.84 1220
7312.65 1330
7313.46 1359
7314.27 1306
7315.07 1277
7315.88 1266
7316.69 1345
7317.49 1408
7318.30 1457
7319.11 1500
7319.92 1581
7320.72 1504
7321.53 1493
7322.34 1542
7323.15 1477
7323.95 1403
7324.76 1392
7325.57 1428
7326.38 1348
7327.19 1234
7327.99 1192
7328.80 1213
7329.61 1207
7330.42 1135
7331.22 1130
7332.03 1110
7332.84 1174
7333.65 1062
7334.46 1129
7335.27 1110
7336.07 1086
7336.88 1106
7337.69 1128
7338.50 1136
7339.31 1128
7340.12 1183
7340.92 1146
7341.73 1131
7342.54 1137
7343.35 1211
7344.16 1130
7344.97 1111
7345.78 1120
7346.59 1080
7347.39 1094
7348.20 1136
7349.01 1145
7349.82 1041
7350.63 1043
7351.44 1067
7352.25 1098
7353.06 1108
7353.87 1091
7354.68 1123
7355.49 1101
7356.30 1065
7357.11 1160
7357.92 1091
7358.72 1123
7359.53 1089
7360.34 1132
7361.15 1105
7361.96 1101
7362.77 1119
7363.58 1158
7364.39 1049
7365.20 1084
7366.01 1125
7366.82 1154
7367.63 1115
7368.44 1078
7369.25 1122
7370.06 1035
7370.87 1055
7371.68 1045
7372.49 1053
7373.30 1079
7374.11 1048
7374.93 1016
7375.74 1046
7376.55 1017
7377.36 1073
7378.17 1161
7378.98 1206
7379.79 1196
7380.60 1243
7381.41 1293
7382.22 1256
7383.03 1402
7383.84 1374
7384.65 1291
7385.46 1268
7386.28 1178
7387.09 1158
7387.90 1134
7388.71 1229
7389.52 1067
7390.33 1059
7391.14 1075
7391.95 1049
7392.77 998
7393.58 1066
7394.39 1101
7395.20 1103
7396.01 1097
7396.82 1042
7397.64 1053
7398.45 1032
7399.26 1117
7400.07 1116
7400.88 1099
7401.69 1129
7402.51 1089
7403.32 1110
7404.13 1089
7404.94 1181
7405.76 1032
7406.57 1099
7407.38 1122
7408.19 1037
7409.00 1028
7409.82 1100
7410.63 1044
7411.44 1059
7412.25 974
7413.07 1020
7413.88 1015
7414.69 1032
7415.50 1023
7416.32 984
7417.13 950
7417.94 1020
7418.76 938
7419.57 1017
7420.38 1037
7421.19 993
7422.01 1043
7422.82 1003
7423.63 1008
7424.45 1031
7425.26 1072
7426.07 1018
7426.89 1128
7427.70 1076
7428.51 1054
7429.33 1115
7430.14 1267
7430.95 1345
7431.77 1292
7432.58 1343
7433.39 1328
7434.21 1298
7435.02 1295
7435.84 1187
7436.65 1259
7437.46 1261
7438.28 1241
7439.09 1231
7439.91 1259
7440.72 1265
7441.53 1227
7442.35 1112
7443.16 1124
7443.98 1140
7444.79 1108
7445.60 1002
7446.42 1040
7447.23 1026
7448.05 1002
7448.86 917
7449.68 951
7450.49 947
7451.31 1036
7452.12 975
7452.94 987
7453.75 1015
7454.57 964
7455.38 919
7456.20 1012
7457.01 1105
7457.83 1006
7458.64 975
7459.46 1012
7460.27 966
7461.09 985
7461.90 985
7462.72 956
7463.53 1010
7464.35 1078
7465.16 1036
7465.98 1109
7466.79 973
7467.61 1002
7468.42 1042
7469.24 1028
7470.06 996
7470.87 1096
7471.69 1071
7472.50 1056
7473.32 1106
7474.13 1046
7474.95 1017
7475.77 1024
7476.58 1008
7477.40 1031
7478.21 987
7479.03 1022
7479.85 992
7480.66 985
7481.48 1000
7482.30 1105
7483.11 1058
7483.93 1111
7484.75 1023
7485.56 921
7486.38 1063
7487.20 1044
7488.01 1018
7488.83 1014
7489.65 991
7490.46 995
7491.28 943
7492.10 951
7492.91 985
7493.73 977
7494.55 948
7495.36 974
7496.18 1010
7497.00 959
7497.82 923
7498.63 896
7499.45 888
7500.27 983
7501.08 1009
7501.90 1009
7502.72 935
7503.54 946
7504.35 951
7505.17 986
7505.99 995
7506.81 966
7507.62 957
7508.44 982
7509.26 944
7510.08 933
7510.90 1043
7511.71 1003
7512.53 943
7513.35 927
7514.17 959
7514.99 953
7515.80 918
7516.62 894
7517.44 934
7518.26 938
7519.08 902
7519.90 899
7520.71 919
7521.53 985
7522.35 949
7523.17 966
7523.99 1003
7524.81 905
7525.63 862
7526.45 962
7527.26 950
7528.08 986
7528.90 948
7529.72 1031
7530.54 1047
7531.36 1037
7532.18 959
7533.00 908
7533.82 917
7534.64 921
7535.45 964
7536.27 908
7537.09 978
7537.91 886
7538.73 975
7539.55 962
7540.37 983
7541.19 1012
7542.01 1016
7542.83 1006
7543.65 994
7544.47 972
7545.29 980
7546.11 984
7546.93 997
7547.75 950
7548.57 1001
7549.39 1053
7550.21 983
7551.03 965
7551.85 982
7552.67 1017
7553.49 990
7554.31 1085
7555.13 985
7555.95 937
7556.77 971
7557.59 961
7558.41 1018
7559.23 1043
7560.05 960
7560.87 990
7561.69 1044
7562.51 1011
7563.34 999
7564.16 1028
7564.98 1086
7565.80 1026
7566.62 1013
7567.44 1075
7568.26 1044
7569.08 1007
7569.90 1088
7570.72 1068
7571.55 1121
7572.37 1123
7573.19 1023
7574.01 981
7574.83 1048
7575.65 1054
7576.47 1015
7577.30 1041
7578.12 940
7578.94 1079
7579.76 1063
7580.58 1029
7581.40 1030
7582.23 1079
7583.05 1112
7583.87 1115
7584.69 1111
7585.51 1118
7586.33 1194
7587.16 1200
7587.98 1264
7588.80 1165
7589.62 1251
7590.45 1229
7591.27 1219
7592.09 1215
7592.91 1200
7593.74 1239
7594.56 1272
7595.38 1190
7596.20 1166
7597.03 1233
7597.85 1215
7598.67 1230
7599.49 1189
7600.32 1262
7601.14 1300
7601.96 1399
7602.78 1480
7603.61 1615
7604.43 1672
7605.25 1815
7606.08 1902
7606.90 1789
7607.72 1706
7608.55 1720
7609.37 1605
7610.19 1552
7611.02 1474
7611.84 1507
7612.66 1344
7613.49 1313
7614.31 1370
7615.13 1355
7615.96 1418
7616.78 1368
7617.60 1362
7618.43 1449
7619.25 1513
7620.08 1386
7620.90 1491
7621.72 1421
7622.55 1427
7623.37 1303
7624.20 1340
7625.02 1351
7625.84 1338
7626.67 1398
7627.49 1397
7628.32 1513
7629.14 1667
7629.97 1829
7630.79 1882
7631.61 1987
7632.44 2084
7633.26 2173
7634.09 2160
7634.91 2028
7635.74 2009
7636.56 1841
7637.39 1708
7638.21 1530
7639.04 1397
7639.86 1301
7640.69 1231
7641.51 1200
7642.34 1269
7643.16 1177
7643.99 1148
7644.81 1085
7645.64 1085
7646.46 1057
7647.29 1051
7648.11 1046
7648.94 1128
7649.76 1110
7650.59 1028
7651.42 1072
7652.24 1044
7653.07 1082
7653.89 1041
7654.72 997
7655.54 1001
7656.37 1056
7657.20 1029
7658.02 947
7658.85 943
7659.67 1087
7660.50 1095
7661.33 1077
7662.15 986
7662.98 988
7663.80 980
7664.63 984
7665.46 938
7666.28 907
7667.11 965
7667.94 1049
7668.76 1049
7669.59 1041
7670.42 1072
7671.24 1085
7672.07 1137
7672.90 1099
7673.72 1005
7674.55 1041
7675.38 1008
7676.20 974
7677.03 910
7677.86 1005
7678.68 913
7679.51 902
7680.34 985
7681.16 894
7681.99 921
7682.82 945
7683.65 954
7684.47 937
7685.30 929
7686.13 940
7686.96 960
7687.78 1017
7688.61 1004
7689.44 960
7690.27 1040
7691.09 999
7691.92 906
7692.75 896
7693.58 942
7694.41 918
7695.23 933
7696.06 927
7696.89 1006
7697.72 1088
7698.55 1009
7699.37 997
7700.20 981
7701.03 1010
7701.86 1044
7702.69 963
7703.51 1014
7704.34 893
7705.17 883
7706.00 919
7706.83 907
7707.66 929
7708.49 888
7709.31 910
7710.14 981
7710.97 995
7711.80 940
7712.63 971
7713.46 904
7714.29 900
7715.12 902
7715.95 849
7716.77 865
7717.60 924
7718.43 936
7719.26 901
7720.09 900
7720.92 975
7721.75 941
7722.58 853
7723.41 828
7724.24 889
7725.07 897
7725.90 876
7726.73 820
7727.56 843
7728.39 824
7729.22 832
7730.05 846
7730.88 932
7731.71 892
7732.54 872
7733.37 910
7734.20 882
7735.03 827
7735.86 889
7736.69 860
7737.52 840
7738.35 871
7739.18 930
7740.01 852
7740.84 874
7741.67 843
7742.50 843
7743.33 888
7744.16 861
7744.99 909
7745.82 954
7746.65 921
7747.48 951
7748.31 1051
7749.14 982
7749.97 1017
7750.81 996
7751.64 993
7752.47 947
7753.30 922
7754.13 941
7754.96 878
7755.79 907
7756.62 857
7757.45 863
7758.29 886
7759.12 896
7759.95 838
7760.78 856
7761.61 846
7762.44 845
7763.27 845
7764.11 898
7764.94 851
7765.77 845
7766.60 817
7767.43 801
7768.26 879
7769.10 820
7769.93 884
7770.76 840
7771.59 892
7772.42 851
7773.26 822
7774.09 822
7774.92 827
7775.75 796
7776.59 855
7777.42 844
7778.25 810
7779.08 845
7779.92 870
7780.75 880
7781.58 833
7782.41 869
7783.25 870
7784.08 838
7784.91 846
7785.74 790
7786.58 842
7787.41 864
7788.24 850
7789.08 866
7789.91 872
7790.74 921
7791.57 892
7792.41 841
7793.24 844
7794.07 827
7794.91 849
7795.74 909
7796.57 948
7797.41 870
7798.24 870
7799.07 918
7799.91 949
7800.74 925
7801.58 854
7802.41 867
7803.24 848
7804.08 878
7804.91 861
7805.74 891
7806.58 906
7807.41 918
7808.25 957
7809.08 1065
7809.91 919
7810.75 902
7811.58 921
7812.42 991
7813.25 1000
7814.09 1010
7814.92 1098
7815.75 1068
7816.59 1100
7817.42 1064
7818.26 1047
7819.09 1085
7819.93 1026
7820.76 980
7821.60 977
7822.43 1034
7823.27 991
7824.10 922
7824.94 1010
7825.77 1054
7826.61 985
7827.44 1091
7828.28 999
7829.11 938
7829.95 967
7830.78 963
7831.62 910
7832.45 951
7833.29 991
7834.12 970
7834.96 1003
7835.79 1027
7836.63 1032
7837.46 1078
7838.30 1101
7839.14 1032
7839.97 981
7840.81 972
7841.64 978
7842.48 984
7843.31 1046
7844.15 958
7844.99 1066
7845.82 1093
7846.66 1065
7847.49 965
7848.33 1033
7849.17 1069
7850.00 1014
7850.84 1024
7851.68 1095
7852.51 1039
7853.35 1061
7854.18 1110
7855.02 1153
7855.86 1274
7856.69 1234
7857.53 1354
7858.37 1408
7859.20 1418
7860.04 1418
7860.88 1580
7861.71 1517
7862.55 1390
7863.39 1317
7864.23 1252
7865.06 1244
7865.90 1137
7866.74 1191
7867.57 1119
7868.41 1210
7869.25 1239
7870.09 1237
7870.92 1171
7871.76 1180
7872.60 1257
7873.44 1260
7874.27 1249
7875.11 1330
7875.95 1370
7876.79 1392
7877.62 1528
7878.46 1547
7879.30 1476
7880.14 1477
7880.97 1502
7881.81 1463
7882.65 1459
7883.49 1374
7884.33 1314
7885.16 1378
7886.00 1362
7886.84 1325
7887.68 1213
7888.52 1244
7889.36 1249
7890.19 1218
7891.03 1294
7891.87 1268
7892.71 1262
7893.55 1171
7894.39 1193
7895.23 1204
7896.06 1232
7896.90 1232
7897.74 1190
7898.58 1071
7899.42 1144
7900.26 1099
7901.10 1077
7901.94 1059
7902.77 1043
7903.61 1032
7904.45 1022
7905.29 1042
7906.13 1050
7906.97 990
7907.81 981
7908.65 1004
7909.49 1001
7910.33 1037
7911.17 1017
7912.01 1069
7912.85 1005
7913.69 1043
7914.53 1086
7915.37 1109
7916.21 1127
7917.05 1162
7917.89 1244
7918.73 1287
7919.57 1260
7920.41 1206
7921.25 1192
7922.09 1151
7922.93 1108
7923.77 1108
7924.61 1109
7925.45 1073
7926.29 980
7927.13 957
7927.97 1062
7928.81 1052
7929.65 926
7930.49 1010
7931.33 989
7932.17 946
7933.01 971
7933.85 1000
7934.69 994
7935.53 964
7936.37 951
7937.21 916
7938.05 877
7938.90 923
7939.74 892
7940.58 942
7941.42 914
7942.26 917
7943.10 861
7943.94 936
7944.78 987
7945.63 948
7946.47 900
7947.31 914
7948.15 936
7948.99 976
7949.83 1001
7950.67 908
7951.52 956
7952.36 967
7953.20 988
7954.04 993
7954.88 1033
7955.72 1003
7956.57 1074
7957.41 1117
7958.25 973
7959.09 985
7959.93 1007
7960.78 1047
7961.62 1018
7962.46 1012
7963.30 1000
7964.15 1023
7964.99 1036
7965.83 1031
7966.67 1056
7967.52 1031
7968.36 1054
7969.20 1079
7970.04 1076
7970.89 1012
7971.73 1028
7972.57 1017
7973.41 932
7974.26 936
7975.10 935
7975.94 943
7976.79 869
7977.63 929
7978.47 879
7979.31 827
7980.16 912
7981.00 889
7981.84 898
7982.69 867
7983.53 908
7984.37 908
7985.22 976
7986.06 913
7986.90 866
7987.75 864
7988.59 906
7989.44 852
7990.28 842
7991.12 843
7991.97 811
7992.81 838
7993.65 817
7994.50 776
7995.34 846
7996.19 862
7997.03 837
7997.87 830
7998.72 829
7999.56 841
8000.41 861
8001.25 799
8002.10 845
8002.94 821
8003.78 864
8004.63 864
8005.47 900
8006.32 802
8007.16 778
8008.01 891
8008.85 890
8009.70 823
8010.54 837
8011.39 850
8012.23 801
8013.08 787
8013.92 836
8014.77 855
8015.61 842
8016.46 863
8017.30 837
8018.15 824
8018.99 861
8019.84 822
8020.68 850
8021.53 845
8022.37 851
8023.22 812
8024.06 823
8024.91 839
8025.75 739
8026.60 741
8027.45 789
8028.29 804
8029.14 785
8029.98 798
8030.83 800
8031.67 782
8032.52 813
8033.37 848
8034.21 740
8035.06 812
8035.90 865
8036.75 807
8037.60 766
8038.44 846
8039.29 775
8040.14 791
8040.98 824
8041.83 829
8042.68 779
8043.52 768
8044.37 814
8045.21 804
8046.06 788
8046.91 773
8047.75 770
8048.60 782
8049.45 743
8050.30 764
8051.14 797
8051.99 821
8052.84 795
8053.68 823
8054.53 844
8055.38 784
8056.22 781
8057.07 728
8057.92 724
8058.77 725
8059.61 794
8060.46 775
8061.31 794
8062.16 743
8063.00 699
8063.85 760
8064.70 758
8065.55 743
8066.39 695
8067.24 673
8068.09 695
8068.94 809
8069.79 804
8070.63 777
8071.48 707
8072.33 721
8073.18 708
8074.03 769
8074.87 713
8075.72 715
8076.57 695
8077.42 714
8078.27 748
8079.12 732
8079.96 740
8080.81 749
8081.66 739
8082.51 740
8083.36 765
8084.21 786
8085.06 703
8085.90 715
8086.75 821
8087.60 778
8088.45 805
8089.30 750
8090.15 728
8091.00 789
8091.85 852
8092.70 809
8093.54 746
8094.39 811
8095.24 789
8096.09 766
8096.94 743
8097.79 753
8098.64 724
8099.49 719
8100.34 785
8101.19 763
8102.04 741
8102.89 784
8103.74 773
8104.59 722
8105.44 726
8106.29 788
8107.14 794
8107.99 754
8108.84 727
8109.69 712
8110.54 709
8111.39 760
8112.24 779
8113.09 715
8113.94 839
8114.79 813
8115.64 793
8116.49 799
8117.34 829
8118.19 774
8119.04 775
8119.89 792
8120.74 831
8121.59 867
8122.44 797
8123.29 874
8124.14 844
8124.99 802
8125.84 789
8126.70 854
8127.55 893
8128.40 842
8129.25 771
8130.10 766
8130.95 836
8131.80 927
8132.65 889
8133.50 934
8134.36 856
8135.21 913
8136.06 894
8136.91 906
8137.76 881
8138.61 862
8139.46 840
8140.32 869
8141.17 917
8142.02 915
8142.87 909
8143.72 953
8144.57 925
8145.43 972
8146.28 1043
8147.13 1016
8147.98 1015
8148.83 990
8149.69 1037
8150.54 993
8151.39 1001
8152.24 1070
8153.10 1127
8153.95 1246
8154.80 1324
8155.65 1370
8156.50 1423
8157.36 1420
8158.21 1328
8159.06 1243
8159.92 1135
8160.77 1103
8161.62 990
8162.47 1013
8163.33 958
8164.18 1034
8165.03 953
8165.88 995
8166.74 979
8167.59 985
8168.44 1057
8169.30 971
8170.15 933
8171.00 907
8171.86 940
8172.71 891
8173.56 944
8174.42 919
8175.27 892
8176.12 859
8176.98 914
8177.83 854
8178.68 832
8179.54 830
8180.39 815
8181.25 777
8182.10 821
8182.95 793
8183.81 846
8184.66 819
8185.51 855
8186.37 777
8187.22 844
8188.08 832
8188.93 828
8189.79 817
8190.64 823
8191.49 855
8192.35 855
8193.20 828
8194.06 819
8194.91 796
8195.77 841
8196.62 878
8197.47 827
8198.33 813
8199.18 788
8200.04 770
8200.89 807
8201.75 771
8202.60 739
8203.46 771
8204.31 759
8205.17 821
8206.02 807
8206.88 754
8207.73 730
8208.59 765
8209.44 791
8210.30 794
8211.15 736
8212.01 735
8212.87 757
8213.72 706
8214.58 784
8215.43 747
8216.29 783
8217.14 830
8218.00 863
8218.85 795
8219.71 829
8220.57 812
8221.42 808
8222.28 806
8223.13 776
8223.99 795
8224.85 781
8225.70 799
8226.56 808
8227.41 714
8228.27 768
8229.13 770
8229.98 794
8230.84 739
8231.70 685
8232.55 778
8233.41 802
8234.26 756
8235.12 799
8235.98 847
8236.83 793
8237.69 805
8238.55 705
8239.40 744
8240.26 760
8241.12 783
8241.98 820
8242.83 800
8243.69 777
8244.55 752
8245.40 735
8246.26 766
8247.12 747
8247.98 733
8248.83 758
8249.69 713
8250.55 710
8251.40 749
8252.26 718
8253.12 784
8253.98 769
8254.83 744
8255.69 666
8256.55 730
8257.41 679
8258.27 750
8259.12 794
8259.98 787
8260.84 761
8261.70 727
8262.55 724
8263.41 722
8264.27 753
8265.13 765
8265.99 766
8266.85 757
8267.70 771
8268.56 799
8269.42 797
8270.28 721
8271.14 776
8272.00 775
8272.85 792
8273.71 804
8274.57 778
8275.43 739
8276.29 763
8277.15 810
8278.01 757
8278.87 794
8279.72 738
8280.58 714
8281.44 806
8282.30 776
8283.16 781
8284.02 792
8284.88 781
8285.74 836
8286.60 755
8287.46 734
8288.32 759
8289.17 766
8290.03 786
8290.89 776
8291.75 763
8292.61 694
8293.47 703
8294.33 719
8295.19 743
8296.05 780
8296.91 790
8297.77 780
8298.63 774
8299.49 778
8300.35 779
8301.21 823
8302.07 906
8302.93 826
8303.79 821
8304.65 828
8305.51 765
8306.37 803
8307.23 812
8308.09 799
8308.95 796
8309.81 780
8310.67 735
8311.53 792
8312.39 862
8313.26 902
8314.12 895
8314.98 910
8315.84 872
8316.70 911
8317.56 971
8318.42 943
8319.28 943
8320.14 879
8321.00 854
8321.86 890
8322.73 791
8323.59 788
8324.45 824
8325.31 740
8326.17 757
8327.03 728
8327.89 695
8328.75 839
8329.62 832
8330.48 749
8331.34 791
8332.20 822
8333.06 771
8333.92 792
8334.79 732
8335.65 764
8336.51 784
8337.37 745
8338.23 764
8339.09 795
8339.96 758
8340.82 751
8341.68 760
8342.54 772
8343.41 759
8344.27 871
8345.13 859
8345.99 888
8346.85 835
8347.72 848
8348.58 829
8349.44 712
8350.30 761
8351.17 705
8352.03 763
8352.89 774
8353.76 754
8354.62 804
8355.48 741
8356.34 768
8357.21 688
8358.07 744
8358.93 811
8359.80 808
8360.66 750
8361.52 798
8362.38 751
8363.25 766
8364.11 806
8364.97 772
8365.84 748
8366.70 708
8367.56 788
8368.43 717
8369.29 773
8370.16 755
8371.02 757
8371.88 776
8372.75 794
8373.61 806
8374.47 798
8375.34 764
8376.20 785
8377.07 733
8377.93 761
8378.79 766
8379.66 811
8380.52 756
8381.39 790
8382.25 835
8383.11 760
8383.98 828
8384.84 763
8385.71 846
8386.57 882
8387.44 830
8388.30 780
8389.17 777
8390.03 809
8390.89 809
8391.76 763
8392.62 767
8393.49 781
8394.35 724
8395.22 782
8396.08 767
8396.95 732
8397.81 789
8398.68 860
8399.54 826
8400.41 882
8401.27 779
8402.14 796
8403.00 785
8403.87 794
8404.74 835
8405.60 823
8406.47 828
8407.33 826
8408.20 826
8409.06 806
8409.93 829
8410.79 809
8411.66 904
8412.53 851
8413.39 849
8414.26 853
8415.12 800
8415.99 769
8416.86 835
8417.72 845
8418.59 826
8419.45 833
8420.32 811
8421.19 864
8422.05 829
8422.92 810
8423.78 884
8424.65 886
8425.52 893
8426.38 938
8427.25 926
8428.12 968
8428.98 909
8429.85 944
8430.72 953
8431.58 984
8432.45 961
8433.32 1022
8434.18 1023
8435.05 1041
8435.92 1026
8436.79 936
8437.65 998
8438.52 922
8439.39 1055
8440.25 1070
8441.12 1164
8441.99 1253
8442.86 1325
8443.72 1308
8444.59 1262
8445.46 1215
8446.33 1160
8447.19 1215
8448.06 1198
8448.93 1106
8449.80 1099
8450.66 1130
8451.53 1136
8452.40 1171
8453.27 1200
8454.14 1263
8455.00 1292
8455.87 1385
8456.74 1438
8457.61 1479
8458.48 1510
8459.34 1528
8460.21 1545
8461.08 1548
8461.95 1481
8462.82 1403
8463.69 1345
8464.55 1360
8465.42 1459
8466.29 1407
8467.16 1550
8468.03 1786
8468.90 2085
8469.77 2499
8470.63 2555
8471.50 2844
8472.37 2783
8473.24 2637
8474.11 2377
8474.98 1993
8475.85 1831
8476.72 1705
8477.59 1588
8478.45 1411
8479.32 1327
8480.19 1251
8481.06 1259
8481.93 1201
8482.80 1128
8483.67 1051
8484.54 1093
8485.41 1046
8486.28 1092
8487.15 1077
8488.02 1034
8488.89 1048
8489.76 1047
8490.63 989
8491.50 944
8492.37 988
8493.24 1031
8494.11 992
8494.98 964
8495.85 980
8496.72 959
8497.59 970
8498.46 1043
8499.33 1032
8500.20 1109
8501.07 1030
8501.94 998
8502.81 1065
8503.68 1104
8504.55 1076
8505.42 1121
8506.29 1131
8507.16 1116
8508.03 1198
8508.90 1202
8509.77 1183
8510.65 1126
8511.52 1159
8512.39 1218
8513.26 1218
8514.13 1162
8515.00 1122
8515.87 1056
8516.74 1031
8517.61 1064
8518.48 1052
8519.36 1043
8520.23 1027
8521.10 980
8521.97 1087
8522.84 1000
8523.71 1013
8524.58 1055
8525.46 989
8526.33 977
8527.20 1012
8528.07 1010
8528.94 1096
8529.81 1062
8530.69 1093
8531.56 1084
8532.43 1093
8533.30 1065
8534.17 1124
8535.05 1196
8535.92 1139
8536.79 1141
8537.66 1220
8538.54 1131
8539.41 1082
8540.28 1099
8541.15 1161
8542.02 1189
8542.90 1086
8543.77 1092
8544.64 1146
8545.51 1150
8546.39 1134
8547.26 1199
8548.13 1172
8549.01 1143
8549.88 1190
8550.75 1291
8551.62 1332
8552.50 1525
8553.37 1666
8554.24 1763
8555.12 1819
8555.99 1818
8556.86 1756
8557.74 1633
8558.61 1535
8559.48 1395
8560.36 1412
8561.23 1251
8562.10 1116
8562.98 1084
8563.85 1084
8564.72 1037
8565.60 1051
8566.47 1062
8567.34 1005
8568.22 952
8569.09 974
8569.97 968
8570.84 987
8571.71 985
8572.59 964
8573.46 941
8574.34 977
8575.21 929
8576.08 880
8576.96 870
8577.83 868
8578.71 932
8579.58 892
8580.46 921
8581.33 953
8582.20 901
8583.08 939
8583.95 910
8584.83 947
8585.70 929
8586.58 919
8587.45 898
8588.33 837
8589.20 875
8590.08 950
8590.95 962
8591.83 908
8592.70 934
8593.58 891
8594.45 893
8595.33 913
8596.20 876
8597.08 876
8597.95 847
8598.83 900
8599.70 958
8600.58 888
8601.45 869
8602.33 873
8603.21 949
8604.08 931
8604.96 816
8605.83 819
8606.71 968
8607.58 907
8608.46 853
8609.34 869
8610.21 909
8611.09 908
8611.96 829
8612.84 878
8613.72 841
8614.59 908
8615.47 1003
8616.34 867
8617.22 836
8618.10 861
8618.97 920
8619.85 874
8620.73 882
8621.60 897
8622.48 926
8623.36 873
8624.23 865
8625.11 903
8625.99 949
8626.86 947
8627.74 935
8628.62 874
8629.49 915
8630.37 879
8631.25 897
8632.12 868
8633.00 877
8633.88 915
8634.76 963
8635.63 934
8636.51 922
8637.39 919
8638.26 854
8639.14 855
8640.02 876
8640.90 899
8641.77 909
8642.65 946
8643.53 934
8644.41 914
8645.28 989
8646.16 971
8647.04 954
8647.92 965
8648.80 933
8649.67 970
8650.55 986
8651.43 1008
8652.31 975
8653.19 938
8654.06 911
8654.94 889
8655.82 918
8656.70 948
8657.58 957
8658.46 972
8659.33 938
8660.21 909
8661.09 945
8661.97 921
8662.85 933
8663.73 936
8664.61 928
8665.48 926
8666.36 888
8667.24 952
8668.12 1021
8669.00 993
8669.88 998
8670.76 1104
8671.64 1098
8672.52 1143
8673.40 1172
8674.27 1171
8675.15 1283
8676.03 1321
8676.91 1324
8677.79 1196
8678.67 1229
8679.55 1174
8680.43 1117
8681.31 1164
8682.19 999
8683.07 1054
8683.95 1017
8684.83 1055
8685.71 1036
8686.59 995
8687.47 1012
8688.35 1088
8689.23 1184
8690.11 1388
8690.99 1540
8691.87 1694
8692.75 1888
8693.63 2060
8694.51 1952
8695.39 1918
8696.27 1793
8697.15 1588
8698.03 1462
8698.91 1382
8699.79 1273
8700.67 1128
8701.55 1063
8702.43 1035
8703.31 1041
8704.19 959
8705.07 961
8705.95 945
8706.84 956
8707.72 884
8708.60 873
8709.48 858
8710.36 998
8711.24 935
8712.12 947
8713.00 870
8713.88 858
8714.76 863
8715.65 831
8716.53 805
8717.41 826
8718.29 859
8719.17 878
8720.05 921
8720.93 865
8721.82 861
8722.70 829
8723.58 847
8724.46 869
8725.34 889
8726.22 897
8727.11 820
8727.99 951
8728.87 877
8729.75 891
8730.63 947
8731.52 957
8732.40 927
8733.28 912
8734.16 844
8735.05 857
8735.93 890
8736.81 858
8737.69 835
8738.58 763
8739.46 733
8740.34 809
8741.22 855
8742.11 847
8742.99 853
8743.87 764
8744.75 802
8745.64 804
8746.52 845
8747.40 870
8748.28 800
8749.17 840
8750.05 886
8750.93 813
8751.82 836
8752.70 803
8753.58 865
8754.47 862
8755.35 885
8756.23 903
8757.12 918
8758.00 1056
8758.88 1055
8759.77 1076
8760.65 980
8761.53 994
8762.42 1015
8763.30 1002
8764.19 926
8765.07 959
8765.95 911
8766.84 955
8767.72 991
8768.60 923
8769.49 899
8770.37 969
8771.26 971
8772.14 946
8773.03 920
8773.91 848
8774.79 878
8775.68 843
8776.56 844
8777.45 794
8778.33 773
8779.22 823
8780.10 799
8780.98 863
8781.87 827
8782.75 784
8783.64 786
8784.52 755
8785.41 802
8786.29 786
8787.18 792
8788.06 765
8788.95 716
8789.83 787
8790.72 803
8791.60 815
8792.49 824
8793.37 760
8794.26 803
8795.14 739
8796.03 774
8796.92 793
8797.80 792
8798.69 782
8799.57 811
8800.46 789
8801.34 743
8802.23 757
8803.11 785
8804.00 745
8804.89 776
8805.77 769
8806.66 715
8807.54 688
8808.43 732
8809.32 747
8810.20 798
8811.09 705
8811.97 702
8812.86 712
8813.75 755
8814.63 716
8815.52 669
8816.41 684
8817.29 707
8818.18 700
8819.06 716
8819.95 702
8820.84 714
8821.72 684
8822.61 690
8823.50 683
8824.38 655
8825.27 679
8826.16 733
8827.05 703
8827.93 735
8828.82 718
8829.71 697
8830.59 752
8831.48 739
8832.37 770
8833.25 699
8834.14 713
8835.03 711
8835.92 699
8836.80 720
8837.69 663
8838.58 655
8839.47 658
8840.35 689
8841.24 703
8842.13 695
8843.02 691
8843.90 632
8844.79 647
8845.68 655
8846.57 740
8847.46 720
8848.34 690
8849.23 673
8850.12 708
8851.01 740
8851.90 679
8852.78 696
8853.67 638
8854.56 668
8855.45 605
8856.34 666
8857.23 628
8858.12 671
8859.00 673
8859.89 633
8860.78 663
8861.67 622
8862.56 619
8863.45 615
8864.34 700
8865.22 628
8866.11 647
8867.00 662
8867.89 667
8868.78 666
8869.67 660
8870.56 633
8871.45 659
8872.34 623
8873.23 679
8874.12 620
8875.00 640
8875.89 711
8876.78 680
8877.67 645
8878.56 624
8879.45 637
8880.34 639
8881.23 674
8882.12 636
8883.01 603
8883.90 644
8884.79 656
8885.68 600
8886.57 644
8887.46 665
8888.35 584
8889.24 653
8890.13 639
8891.02 541
8891.91 603
8892.80 613
8893.69 584
8894.58 571
8895.47 576
8896.36 621
8897.25 645
8898.14 633
8899.03 596
8899.92 671
8900.81 607
8901.71 652
8902.60 545
8903.49 569
8904.38 621
8905.27 628
8906.16 586
8907.05 563
8907.94 549
8908.83 582
8909.72 683
8910.61 645
8911.51 584
8912.40 580
8913.29 573
8914.18 627
8915.07 636
8915.96 594
8916.85 626
8917.75 585
8918.64 651
8919.53 617
8920.42 638
8921.31 620
8922.20 611
8923.09 627
8923.99 608
8924.88 591
8925.77 583
8926.66 632
8927.55 620
8928.45 611
8929.34 618
8930.23 604
8931.12 560
8932.01 630
8932.91 563
8933.80 583
8934.69 610
8935.58 565
8936.48 576
8937.37 559
8938.26 542
8939.15 555
8940.05 602
8940.94 583
8941.83 539
8942.72 571
8943.62 650
8944.51 601
8945.40 597
8946.30 616
8947.19 573
8948.08 546
8948.97 571
8949.87 575
8950.76 563
8951.65 615
8952.55 601
8953.44 569
8954.33 563
8955.23 552
8956.12 592
8957.01 598
8957.91 651
8958.80 604
8959.69 586
8960.59 578
8961.48 584
8962.38 641
8963.27 645
8964.16 648
8965.06 657
8965.95 717
8966.85 706
8967.74 725
8968.63 646
8969.53 636
8970.42 661
8971.32 605
8972.21 601
8973.10 584
8974.00 584
8974.89 632
8975.79 560
8976.68 605
8977.58 634
8978.47 624
8979.36 548
8980.26 606
8981.15 635
8982.05 593
8982.94 571
8983.84 587
8984.73 547
8985.63 502
8986.52 569
8987.42 575
8988.31 614
8989.21 552
8990.10 532
8991.00 529
8991.89 572
8992.79 540
8993.68 494
8994.58 480
8995.47 554
8996.37 585
8997.27 586
8998.16 551
8999.06 601
8999.95 580
9000.85 556
9001.74 566
9002.64 561
9003.53 587
9004.43 525
9005.33 571
9006.22 554
9007.12 535
9008.01 509
9008.91 519
9009.81 576
9010.70 530
9011.60 551
9012.49 534
9013.39 542
9014.29 605
9015.18 574
9016.08 526
9016.98 588
9017.87 557
9018.77 588
9019.67 563
9020.56 533
9021.46 571
9022.36 573
9023.25 577
9024.15 589
9025.05 580
9025.94 541
9026.84 527
9027.74 576
9028.63 541
9029.53 625
9030.43 560
9031.33 582
9032.22 531
9033.12 517
9034.02 499
9034.91 539
9035.81 549
9036.71 547
9037.61 563
9038.50 536
9039.40 566
9040.30 561
9041.20 562
9042.10 550
9042.99 500
9043.89 542
9044.79 642
9045.69 611
9046.58 567
9047.48 569
9048.38 584
9049.28 603
9050.18 542
9051.07 565
9051.97 564
9052.87 551
9053.77 560
9054.67 540
9055.57 541
9056.46 554
9057.36 594
9058.26 579
9059.16 556
9060.06 577
9060.96 627
9061.86 638
9062.75 562
9063.65 555
9064.55 587
9065.45 596
9066.35 545
9067.25 559
9068.15 577
9069.05 578
9069.95 569
9070.84 567
9071.74 570
9072.64 551
9073.54 597
9074.44 580
9075.34 567
9076.24 575
9077.14 580
9078.04 611
9078.94 570
9079.84 564
9080.74 572
9081.64 558
9082.54 550
9083.44 564
9084.34 563
9085.24 648
9086.14 589
9087.04 602
9087.94 606
9088.84 508
9089.74 574
9090.64 535
9091.54 543
9092.44 600
9093.34 610
9094.24 599
9095.14 553
9096.04 573
9096.94 586
9097.84 576
9098.74 558
9099.64 548
9100.54 598
9101.44 589
9102.34 551
9103.24 554
9104.14 576
9105.04 574
9105.95 513
9106.85 566
9107.75 563
9108.65 522
9109.55 525
9110.45 549
9111.35 546
9112.25 534
9113.15 547
9114.06 523
9114.96 573
9115.86 555
9116.76 566
9117.66 534
9118.56 586
9119.46 576
9120.37 603
9121.27 508
9122.17 495
9123.07 550
9123.97 548
9124.87 565
9125.78 570
9126.68 557
9127.58 578
9128.48 597
9129.38 575
9130.29 557
9131.19 515
9132.09 532
9132.99 566
9133.89 549
9134.80 495
9135.70 547
9136.60 552
9137.50 543
9138.41 573
9139.31 505
9140.21 560
9141.11 587
9142.02 580
9142.92 510
9143.82 545
9144.72 553
9145.63 534
9146.53 539
9147.43 522
9148.34 521
9149.24 543
9150.14 579
9151.05 569
9151.95 543
9152.85 533
9153.76 550
9154.66 564
9155.56 528
9156.47 552
9157.37 544
9158.27 527
9159.18 565
9160.08 524
9160.98 506
9161.89 539
9162.79 558
9163.69 481
9164.60 524
9165.50 527
9166.41 561
9167.31 559
9168.21 581
9169.12 536
9170.02 490
9170.93 482
9171.83 548
9172.73 539
9173.64 537
9174.54 512
9175.45 488
9176.35 529
9177.25 528
9178.16 514
9179.06 504
9179.97 495
9180.87 532
9181.78 575
9182.68 523
9183.59 502
9184.49 508
9185.40 575
9186.30 557
9187.21 536
9188.11 507
9189.02 501
9189.92 508
9190.83 521
9191.73 620
9192.64 510
9193.54 498
9194.45 553
9195.35 577
9196.26 571
9197.16 610
9198.07 555
9198.97 586
9199.88 551
9200.78 552
9201.69 555
9202.60 596
9203.50 603
9204.41 622
9205.31 607
9206.22 535
9207.13 594
9208.03 586
9208.94 520
9209.84 547
9210.75 490
9211.66 520
9212.56 524
9213.47 540
9214.37 502
9215.28 562
9216.19 507
9217.09 569
9218.00 526
9218.91 515
9219.81 505
9220.72 588
9221.63 538
9222.53 583
9223.44 533
9224.35 533
9225.25 517
9226.16 489
9227.07 462
9227.97 466
9228.88 504
9229.79 530
9230.69 531
9231.60 481
9232.51 468
9233.41 505
9234.32 563
9235.23 533
9236.14 529
9237.04 531
9237.95 585
9238.86 531
9239.77 574
9240.67 547
9241.58 538
9242.49 558
9243.40 537
9244.30 539
9245.21 512
9246.12 587
9247.03 520
9247.94 530
9248.84 501
9249.75 502
9250.66 501
9251.57 541
9252.48 492
9253.38 506
9254.29 503
9255.20 544
9256.11 526
9257.02 538
9257.93 539
9258.83 534
9259.74 559
9260.65 538
9261.56 532
9262.47 517
9263.38 555
9264.29 518
9265.19 517
9266.10 483
9267.01 497
9267.92 506
9268.83 538
9269.74 538
9270.65 563
9271.56 580
9272.47 520
9273.37 527
9274.28 531
9275.19 501
9276.10 543
9277.01 581
9277.92 548
9278.83 568
9279.74 548
9280.65 511
9281.56 524
9282.47 497
9283.38 504
9284.29 558
9285.20 559
9286.11 557
9287.02 511
9287.93 532
9288.84 546
9289.75 565
9290.66 569
9291.57 513
9292.48 515
9293.39 523
9294.30 568
9295.21 541
9296.12 576
9297.03 542
9297.94 551
9298.85 624
9299.76 643
9300.67 612
9301.58 570
9302.49 628
9303.40 637
9304.31 603
9305.22 573
9306.13 625
9307.04 629
9307.95 682
9308.87 687
9309.78 691
9310.69 679
9311.60 693
9312.51 617
9313.42 623
9314.33 618
9315.24 578
9316.15 552
9317.07 597
9317.98 583
9318.89 605
9319.80 595
9320.71 542
9321.62 542
9322.53 587
9323.45 591
9324.36 538
9325.27 552
9326.18 578
9327.09 517
9328.00 562
9328.92 546
9329.83 551
9330.74 582
9331.65 498
9332.56 500
9333.48 538
9334.39 525
9335.30 625
9336.21 524
9337.13 561
9338.04 538
9338.95 584
9339.86 523
9340.77 548
9341.69 519
9342.60 517
9343.51 520
9344.43 519
9345.34 594
9346.25 547
9347.16 587
9348.08 545
9348.99 560
9349.90 577
9350.81 570
9351.73 561
9352.64 590
9353.55 570
9354.47 612
9355.38 581
9356.29 540
9357.21 581
9358.12 522
9359.03 469
9359.95 516
9360.86 560
9361.77 515
9362.69 556
9363.60 538
9364.51 599
9365.43 541
9366.34 522
9367.26 520
9368.17 551
9369.08 532
9370.00 576
9370.91 551
9371.82 560
9372.74 551
9373.65 562
9374.57 555
9375.48 534
9376.40 537
9377.31 580
9378.22 598
9379.14 556
9380.05 556
9380.97 547
9381.88 569
9382.80 544
9383.71 537
9384.62 588
9385.54 608
9386.45 535
9387.37 532
9388.28 558
9389.20 570
9390.11 611
9391.03 608
9391.94 584
9392.86 603
9393.77 631
9394.69 655
9395.60 694
9396.52 641
9397.43 637
9398.35 629
9399.26 669
9400.18 571
9401.10 558
9402.01 598
9402.93 619
9403.84 620
9404.76 580
9405.67 599
9406.59 567
9407.50 596
9408.42 574
9409.34 559
9410.25 606
9411.17 559
9412.08 531
9413.00 558
9413.92 581
9414.83 550
9415.75 580
9416.66 601
9417.58 563
9418.50 537
9419.41 588
9420.33 573
9421.25 595
9422.16 594
9423.08 586
9423.99 572
9424.91 592
9425.83 579
9426.74 562
9427.66 569
9428.58 605
9429.49 599
9430.41 614
9431.33 593
9432.25 567
9433.16 602
9434.08 633
9435.00 661
9435.91 663
9436.83 644
9437.75 638
9438.67 617
9439.58 603
9440.50 603
9441.42 651
9442.33 594
9443.25 621
9444.17 598
9445.09 628
9446.00 640
9446.92 627
9447.84 627
9448.76 672
9449.68 699
9450.59 718
9451.51 794
9452.43 875
9453.35 886
9454.26 916
9455.18 953
9456.10 926
9457.02 856
9457.94 799
9458.86 755
9459.77 754
9460.69 737
9461.61 679
9462.53 661
9463.45 688
9464.37 671
9465.28 615
9466.20 632
9467.12 656
9468.04 631
9468.96 659
9469.88 694
9470.80 688
9471.72 640
9472.63 679
9473.55 675
9474.47 659
9475.39 634
9476.31 637
9477.23 727
9478.15 792
9479.07 788
9479.99 764
9480.91 842
9481.83 792
9482.74 811
9483.66 782
9484.58 767
9485.50 739
9486.42 702
9487.34 657
9488.26 635
9489.18 690
9490.10 658
9491.02 635
9491.94 633
9492.86 635
9493.78 621
9494.70 622
9495.62 634
9496.54 632
9497.46 604
9498.38 592
9499.30 614
9500.22 632
9501.14 668
9502.06 636
9502.98 597
9503.90 613
9504.82 590
9505.74 633
9506.66 626
9507.59 623
9508.51 659
9509.43 610
9510.35 589
9511.27 619
9512.19 675
9513.11 693
9514.03 666
9514.95 631
9515.87 606
9516.79 668
9517.71 663
9518.64 647
9519.56 596
9520.48 648
9521.40 655
9522.32 606
9523.24 616
9524.16 607
9525.08 611
9526.01 605
9526.93 671
9527.85 629
9528.77 638
9529.69 645
9530.61 683
9531.54 713
9532.46 682
9533.38 687
9534.30 712
9535.22 792
9536.15 720
9537.07 709
9537.99 664
9538.91 704
9539.83 689
9540.76 670
9541.68 654
9542.60 634
9543.52 631
9544.45 641
9545.37 625
9546.29 646
9547.21 647
9548.14 643
9549.06 661
9549.98 638
9550.90 698
9551.83 634
9552.75 668
9553.67 638
9554.59 680
9555.52 737
9556.44 721
9557.36 699
9558.29 674
9559.21 673
9560.13 688
9561.06 706
9561.98 683
9562.90 680
9563.83 661
9564.75 636
9565.67 651
9566.60 710
9567.52 724
9568.44 653
9569.37 641
9570.29 682
9571.21 704
9572.14 635
9573.06 680
9573.98 633
9574.91 628
9575.83 631
9576.76 661
9577.68 637
9578.60 692
9579.53 658
9580.45 680
9581.38 681
9582.30 619
9583.23 635
9584.15 618
9585.07 628
9586.00 644
9586.92 679
9587.85 616
9588.77 646
9589.70 624
9590.62 641
9591.55 618
9592.47 673
9593.40 642
9594.32 660
9595.24 670
9596.17 655
9597.09 659
9598.02 707
9598.94 686
9599.87 664
9600.79 740
9601.72 686
9602.65 677
9603.57 693
9604.50 700
9605.42 728
9606.35 687
9607.27 650
9608.20 707
9609.12 698
9610.05 732
9610.97 681
9611.90 692
9612.83 758
9613.75 782
9614.68 731
9615.60 731
9616.53 713
9617.45 736
9618.38 710
9619.31 743
9620.23 702
9621.16 733
9622.08 765
9623.01 781
9623.94 785
9624.86 750
9625.79 843
9626.72 787
9627.64 831
9628.57 818
9629.50 769
9630.42 789
9631.35 804
9632.27 844
9633.20 811
9634.13 846
9635.06 859
9635.98 821
9636.91 863
9637.84 793
9638.76 849
9639.69 795
9640.62 927
9641.54 855
9642.47 914
9643.40 901
9644.33 857
9645.25 917
9646.18 922
9647.11 951
9648.03 1024
9648.96 1142
9649.89 1115
9650.82 1111
9651.74 1068
9652.67 1144
9653.60 1168
9654.53 1152
9655.46 1142
9656.38 1068
9657.31 1055
9658.24 1045
9659.17 1044
9660.09 982
9661.02 1037
9661.95 1081
9662.88 1021
9663.81 994
9664.74 1032
9665.66 1051
9666.59 1037
9667.52 1111
9668.45 1210
9669.38 1183
9670.31 1204
9671.23 1217
9672.16 1162
9673.09 1119
9674.02 1124
9674.95 1128
9675.88 1118
9676.81 1215
9677.73 1123
9678.66 1116
9679.59 1098
9680.52 1166
9681.45 1192
9682.38 1144
9683.31 1248
9684.24 1263
9685.17 1295
9686.10 1275
9687.03 1243
9687.95 1311
9688.88 1313
9689.81 1256
9690.74 1231
9691.67 1377
9692.60 1371
9693.53 1355
9694.46 1466
9695.39 1522
9696.32 1680
9697.25 1845
9698.18 2085
9699.11 2178
9700.04 2365
9700.97 2308
9701.90 2184
9702.83 2096
9703.76 1952
9704.69 1831
9705.62 1650
9706.55 1515
9707.48 1459
9708.41 1346
9709.34 1323
9710.27 1340
9711.20 1295
9712.13 1257
9713.06 1295
9713.99 1362
9714.92 1317
9715.85 1354
9716.79 1259
9717.72 1236
9718.65 1214
9719.58 1203
9720.51 1177
9721.44 1188
9722.37 1130
9723.30 1101
9724.23 1189
9725.16 1113
9726.09 1160
9727.03 1104
9727.96 1163
9728.89 1125
9729.82 1121
9730.75 1137
9731.68 1193
9732.61 1112
9733.55 1139
9734.48 1172
9735.41 1166
9736.34 1147
9737.27 1156
9738.20 1186
9739.14 1140
9740.07 1135
9741.00 1078
9741.93 1084
9742.86 1035
9743.79 1041
9744.73 1045
9745.66 1092
9746.59 1095
9747.52 1033
9748.46 1004
9749.39 976
9750.32 1018
9751.25 1006
9752.18 1025
9753.12 1014
9754.05 1086
9754.98 996
9755.91 1083
9756.85 1093
9757.78 997
9758.71 1016
9759.65 1007
9760.58 1102
9761.51 1099
9762.44 1030
9763.38 1051
9764.31 1121
9765.24 1029
9766.18 1078
9767.11 1073
9768.04 1135
9768.98 1116
9769.91 1149
9770.84 1102
9771.78 1059
9772.71 1169
9773.64 1161
9774.58 1238
9775.51 1238
9776.44 1279
9777.38 1272
9778.31 1354
9779.24 1368
9780.18 1463
9781.11 1422
9782.05 1493
9782.98 1568
9783.91 1527
9784.85 1525
9785.78 1473
9786.71 1470
9787.65 1409
9788.58 1321
9789.52 1298
9790.45 1215
9791.39 1194
9792.32 1135
9793.25 1129
9794.19 1152
9795.12 1176
9796.06 1259
9796.99 1276
9797.93 1326
9798.86 1309
9799.80 1381
9800.73 1386
9801.67 1357
9802.60 1323
9803.54 1307
9804.47 1205
9805.41 1071
9806.34 1021
9807.28 1072
9808.21 1000
9809.15 980
9810.08 903
9811.02 918
9811.95 953
9812.89 939
9813.82 937
9814.76 868
9815.69 921
9816.63 933
9817.56 947
9818.50 932
9819.43 922
9820.37 925
9821.31 879
9822.24 893
9823.18 855
9824.11 896
9825.05 949
9825.99 929
9826.92 875
9827.86 877
9828.79 898
9829.73 915
9830.67 871
9831.60 830
9832.54 851
9833.47 829
9834.41 884
9835.35 850
9836.28 845
9837.22 873
9838.16 817
9839.09 826
9840.03 816
9840.97 875
9841.90 882
9842.84 825
9843.78 828
9844.71 811
9845.65 819
9846.59 874
9847.52 884
9848.46 868
9849.40 846
9850.34 793
9851.27 831
9852.21 819
9853.15 818
9854.08 863
9855.02 782
9855.96 821
9856.90 828
9857.83 837
9858.77 854
9859.71 866
9860.65 906
9861.58 842
9862.52 839
9863.46 841
9864.40 882
9865.33 848
9866.27 837
9867.21 845
9868.15 830
9869.09 845
9870.02 877
9870.96 896
9871.90 893
9872.84 900
9873.78 892
9874.72 853
9875.65 836
9876.59 820
9877.53 842
9878.47 870
9879.41 874
9880.35 832
9881.28 828
9882.22 826
9883.16 805
9884.10 874
9885.04 820
9885.98 775
9886.92 802
9887.86 779
9888.79 794
9889.73 818
9890.67 853
9891.61 776
9892.55 796
9893.49 753
9894.43 804
9895.37 793
9896.31 753
9897.25 773
9898.19 763
9899.13 793
9900.07 750
9901.00 773
9901.94 783
9902.88 837
9903.82 777
9904.76 753
9905.70 821
9906.64 802
9907.58 799
9908.52 877
9909.46 868
9910.40 848
9911.34 817
9912.28 837
9913.22 840
9914.16 816
9915.10 778
9916.04 843
9916.98 886
9917.92 862
9918.86 770
9919.80 837
9920.74 847
9921.69 854
9922.63 981
9923.57 1055
9924.51 1246
9925.45 1471
9926.39 1610
9927.33 1763
9928.27 1805
9929.21 1749
9930.15 1735
9931.09 1455
9932.03 1343
9932.97 1191
9933.92 1098
9934.86 989
9935.80 912
9936.74 948
9937.68 879
9938.62 884
9939.56 841
9940.50 894
9941.45 836
9942.39 831
9943.33 837
9944.27 822
9945.21 814
9946.15 789
9947.10 780
9948.04 774
9948.98 759
9949.92 768
9950.86 818
9951.80 833
9952.75 804
9953.69 766
9954.63 829
9955.57 772
9956.52 766
9957.46 782
9958.40 781
9959.34 841
9960.28 773
9961.23 747
9962.17 750
9963.11 704
9964.05 692
9965.00 756
9965.94 777
9966.88 725
9967.82 727
9968.77 743
9969.71 776
9970.65 730
9971.60 715
9972.54 723
9973.48 737
9974.42 721
9975.37 674
9976.31 743
9977.25 695
9978.20 731
9979.14 676
9980.08 634
9981.03 674
9981.97 693
9982.91 695
9983.86 685
9984.80 674
9985.74 678
9986.69 686
9987.63 695
9988.57 682
9989.52 667
9990.46 623
9991.41 664
9992.35 672
9993.29 679
9994.24 701
9995.18 639
9996.13 620
9997.07 639
9998.01 606
9998.96 640
9999.90 684
10000.85 688
10001.79 677
10002.74 676
10003.68 702
10004.62 743
10005.57 663
10006.51 656
10007.46 691
10008.40 732
10009.35 690
10010.29 652
10011.24 649
10012.18 658
10013.13 644
10014.07 658
10015.02 659
10015.96 687
10016.91 656
10017.85 666
10018.80 661
10019.74 665
10020.69 662
10021.63 657
10022.58 656
10023.52 633
10024.47 631
10025.41 625
10026.36 635
10027.30 657
10028.25 619
10029.19 633
10030.14 599
10031.09 607
10032.03 655
10032.98 647
10033.92 612
10034.87 618
10035.82 634
10036.76 628
10037.71 606
10038.65 574
10039.60 606
10040.55 643
10041.49 615
10042.44 569
10043.38 591
10044.33 610
10045.28 606
10046.22 627
10047.17 598
10048.12 586
10049.06 586
10050.01 657
10050.96 581
10051.90 553
10052.85 651
10053.80 614
10054.74 611
10055.69 605
10056.64 607
10057.58 610
10058.53 637
10059.48 597
10060.42 627
10061.37 606
10062.32 629
10063.27 615
10064.21 615
10065.16 547
10066.11 598
10067.06 612
10068.00 580
10068.95 557
10069.90 575
10070.85 608
10071.79 557
10072.74 578
10073.69 581
10074.64 565
10075.58 627
10076.53 604
10077.48 541
10078.43 586
10079.38 564
10080.32 584
10081.27 622
10082.22 590
10083.17 529
10084.12 541
10085.06 560
10086.01 527
10086.96 536
10087.91 548
10088.86 545
10089.81 561
10090.75 512
10091.70 529
10092.65 578
10093.60 542
10094.55 502
10095.50 564
10096.45 609
10097.40 541
10098.34 563
10099.29 539
10100.24 510
10101.19 542
10102.14 545
10103.09 577
10104.04 558
10104.99 545
10105.94 535
10106.89 539
10107.84 537
10108.78 511
10109.73 532
10110.68 520
10111.63 546
10112.58 546
10113.53 523
10114.48 561
10115.43 557
10116.38 536
10117.33 487
10118.28 511
10119.23 513
10120.18 524
10121.13 522
10122.08 523
10123.03 551
10123.98 524
10124.93 505
10125.88 526
10126.83 566
10127.78 557
10128.73 539
10129.68 536
10130.63 547
10131.58 532
10132.53 565
10133.48 574
10134.43 489
10135.38 494
10136.34 529
10137.29 531
10138.24 496
10139.19 528
10140.14 514
10141.09 546
10142.04 570
10142.99 537
10143.94 570
10144.89 531
10145.84 528
10146.80 517
10147.75 496
10148.70 505
10149.65 553
10150.60 554
10151.55 529
10152.50 499
10153.45 568
10154.41 533
10155.36 526
10156.31 508
10157.26 543
10158.21 507
10159.16 509
10160.12 529
10161.07 539
10162.02 541
10162.97 556
10163.92 578
10164.88 530
10165.83 530
10166.78 542
10167.73 546
10168.68 526
10169.64 539
10170.59 528
10171.54 545
10172.49 597
10173.45 569
10174.40 613
10175.35 565
10176.30 598
10177.26 592
10178.21 643
10179.16 593
10180.11 533
10181.07 573
10182.02 612
10182.97 596
10183.92 616
10184.88 601
10185.83 590
10186.78 599
10187.74 570
10188.69 571
10189.64 583
10190.60 600
10191.55 616
10192.50 585
10193.46 547
10194.41 588
10195.36 594
10196.32 673
10197.27 624
10198.22 634
10199.18 603
10200.13 635
10201.08 577
10202.04 600
10202.99 662
10203.95 693
10204.90 724
10205.85 696
10206.81 742
10207.76 693
10208.72 683
10209.67 672
10210.62 650
10211.58 659
10212.53 633
10213.49 639
10214.44 625
10215.40 623
10216.35 622
10217.30 601
10218.26 661
10219.21 577
10220.17 572
10221.12 610
10222.08 610
10223.03 578
10223.99 533
10224.94 604
10225.90 611
10226.85 542
10227.81 567
10228.76 536
10229.72 636
10230.67 631
10231.63 570
10232.58 577
10233.54 591
10234.49 687
10235.45 732
10236.40 683
10237.36 720
10238.31 741
10239.27 777
10240.22 719
10241.18 661
10242.14 611
10243.09 629
10244.05 623
10245.00 574
10245.96 561
10246.91 529
10247.87 527
10248.83 552
10249.78 564
10250.74 520
10251.69 548
10252.65 507
10253.61 518
10254.56 480
10255.52 535
10256.48 536
10257.43 532
10258.39 520
10259.34 523
10260.30 536
10261.26 502
10262.21 516
10263.17 509
10264.13 509
10265.08 532
10266.04 497
10267.00 534
10267.95 501
10268.91 479
10269.87 546
10270.82 573
10271.78 533
10272.74 524
10273.70 543
10274.65 541
10275.61 563
10276.57 543
10277.52 536
10278.48 493
10279.44 504
10280.40 523
10281.35 501
10282.31 484
10283.27 520
10284.23 500
10285.18 516
10286.14 521
10287.10 464
10288.06 492
10289.02 543
10289.97 531
10290.93 502
10291.89 512
10292.85 561
10293.81 542
10294.76 548
10295.72 539
10296.68 554
10297.64 612
10298.60 560
10299.55 540
10300.51 522
10301.47 502
10302.43 528
10303.39 492
10304.35 491
10305.31 518
10306.26 480
10307.22 460
10308.18 484
10309.14 524
10310.10 508
10311.06 489
10312.02 490
10312.98 452
10313.93 537
10314.89 527
10315.85 530
10316.81 485
10317.77 546
10318.73 532
10319.69 520
10320.65 524
10321.61 453
10322.57 524
10323.53 489
10324.49 482
10325.45 466
10326.40 509
10327.36 514
10328.32 530
10329.28 498
10330.24 527
10331.20 526
10332.16 516
10333.12 506
10334.08 502
10335.04 482
10336.00 483
10336.96 463
10337.92 511
10338.88 495
10339.84 486
10340.80 472
10341.76 519
10342.72 452
10343.68 462
10344.64 485
10345.61 521
10346.57 497
10347.53 495
10348.49 483
10349.45 483
10350.41 511
10351.37 496
10352.33 506
10353.29 509
10354.25 521
10355.21 479
10356.17 471
10357.13 473
10358.10 472
10359.06 434
10360.02 472
10360.98 475
10361.94 521
10362.90 548
10363.86 505
10364.82 485
10365.79 463
10366.75 498
10367.71 498
10368.67 532
10369.63 497
10370.59 456
10371.55 508
10372.52 487
10373.48 472
10374.44 464
10375.40 436
10376.36 428
10377.33 433
10378.29 481
10379.25 505
10380.21 427
10381.17 430
10382.14 432
10383.10 458
10384.06 455
10385.02 478
10385.98 477
10386.95 448
10387.91 464
10388.87 488
10389.83 460
10390.80 464
10391.76 470
10392.72 434
10393.68 458
10394.65 461
10395.61 466
10396.57 464
10397.54 458
10398.50 462
10399.46 473
10400.42 476
10401.39 453
10402.35 457
10403.31 440
10404.28 455
10405.24 480
10406.20 517
10407.17 473
10408.13 471
10409.09 503
10410.06 450
10411.02 425
10411.98 444
10412.95 486
10413.91 514
10414.88 415
10415.84 454
10416.80 494
10417.77 534
10418.73 559
10419.69 571
10420.66 541
10421.62 549
10422.59 567
10423.55 572
10424.51 532
10425.48 486
10426.44 451
10427.41 491
10428.37 502
10429.34 478
10430.30 446
10431.26 447
10432.23 466
10433.19 444
10434.16 438
10435.12 445
10436.09 457
10437.05 462
10438.02 469
10438.98 496
10439.95 448
10440.91 480
10441.88 454
10442.84 451
10443.81 452
10444.77 412
10445.74 425
10446.70 394
10447.67 424
10448.63 469
10449.60 479
10450.56 463
10451.53 424
10452.49 453
10453.46 477
10454.42 436
10455.39 455
10456.36 413
10457.32 432
10458.29 468
10459.25 436
10460.22 442
10461.18 460
10462.15 432
10463.12 428
10464.08 427
10465.05 445
10466.01 415
10466.98 413
10467.95 438
10468.91 419
10469.88 444
10470.84 393
10471.81 436
10472.78 456
10473.74 413
10474.71 421
10475.68 405
10476.64 387
10477.61 384
10478.58 448
10479.54 454
10480.51 455
10481.48 414
10482.44 433
10483.41 397
10484.38 402
10485.34 404
10486.31 418
10487.28 423
10488.25 427
10489.21 427
10490.18 414
10491.15 411
10492.11 415
10493.08 418
10494.05 424
10495.02 426
10495.98 444
10496.95 414
10497.92 431
10498.89 412
10499.85 422
10500.82 409
10501.79 408
10502.76 460
10503.72 438
10504.69 400
10505.66 390
10506.63 435
10507.60 472
10508.56 438
10509.53 422
10510.50 406
10511.47 394
10512.44 459
10513.40 437
10514.37 452
10515.34 403
10516.31 404
10517.28 418
10518.25 368
10519.22 385
10520.18 457
10521.15 427
10522.12 412
10523.09 421
10524.06 411
10525.03 391
10526.00 387
10526.96 413
10527.93 420
10528.90 409
10529.87 404
10530.84 365
10531.81 407
10532.78 425
10533.75 388
10534.72 394
10535.69 423
10536.66 393
10537.63 399
10538.59 433
10539.56 430
10540.53 391
10541.50 408
10542.47 452
10543.44 428
10544.41 394
10545.38 371
10546.35 368
10547.32 415
10548.29 430
10549.26 411
10550.23 386
10551.20 395
10552.17 391
10553.14 398
10554.11 433
10555.08 429
10556.05 428
10557.02 393
10557.99 415
10558.96 422
10559.93 381
10560.90 403
10561.87 412
10562.84 449
10563.81 412
10564.79 472
10565.76 476
10566.73 398
10567.70 383
10568.67 399
10569.64 425
10570.61 397
10571.58 411
10572.55 376
10573.52 393
10574.49 383
10575.47 372
10576.44 366
10577.41 377
10578.38 412
10579.35 421
10580.32 414
10581.29 405
10582.26 412
10583.24 362
10584.21 363
10585.18 378
10586.15 383
10587.12 400
10588.09 426
10589.07 400
10590.04 387
10591.01 374
10591.98 391
10592.95 394
10593.92 409
10594.90 417
10595.87 416
10596.84 432
10597.81 380
10598.78 392
10599.76 419
10600.73 429
10601.70 400
10602.67 354
10603.65 377
10604.62 398
10605.59 376
10606.56 381
10607.54 396
10608.51 393
10609.48 424
10610.45 410
10611.43 386
10612.40 384
10613.37 369
10614.35 395
10615.32 389
10616.29 388
10617.26 372
10618.24 432
10619.21 464
10620.18 393
10621.16 388
10622.13 437
10623.10 467
10624.08 424
10625.05 392
10626.02 400
10627.00 391
10627.97 394
10628.94 399
10629.92 368
10630.89 412
10631.87 397
10632.84 405
10633.81 437
10634.79 405
10635.76 431
10636.73 457
10637.71 484
10638.68 467
10639.66 423
10640.63 462
10641.60 486
10642.58 455
10643.55 445
10644.53 447
10645.50 396
10646.48 394
10647.45 383
10648.43 426
10649.40 404
10650.37 360
10651.35 378
10652.32 406
10653.30 375
10654.27 384
10655.25 403
10656.22 428
10657.20 367
10658.17 410
10659.15 428
10660.12 432
10661.10 412
10662.07 399
10663.05 386
10664.02 383
10665.00 412
10665.97 409
10666.95 413
10667.92 374
10668.90 370
10669.87 398
10670.85 400
10671.83 388
10672.80 371
10673.78 360
10674.75 376
10675.73 410
10676.70 374
10677.68 399
10678.66 397
10679.63 392
10680.61 381
10681.58 414
10682.56 398
10683.54 368
10684.51 370
10685.49 401
10686.46 389
10687.44 381
10688.42 399
10689.39 419
10690.37 402
10691.35 370
10692.32 377
10693.30 377
10694.28 353
10695.25 352
10696.23 389
10697.21 371
10698.18 408
10699.16 384
10700.14 390
10701.11 365
10702.09 374
10703.07 367
10704.04 364
10705.02 359
10706.00 382
10706.97 370
10707.95 351
10708.93 341
10709.91 352
10710.88 383
10711.86 384
10712.84 388
10713.82 397
10714.79 374
10715.77 376
10716.75 397
10717.73 368
10718.70 360
10719.68 403
10720.66 404
10721.64 404
10722.61 354
10723.59 381
10724.57 401
10725.55 371
10726.53 352
10727.50 347
10728.48 345
10729.46 354
10730.44 340
10731.42 368
10732.40 395
10733.37 401
10734.35 362
10735.33 401
10736.31 354
10737.29 389
10738.27 390
10739.25 333
10740.22 349
10741.20 385
10742.18 388
10743.16 402
10744.14 351
10745.12 375
10746.10 387
10747.08 359
10748.05 370
10749.03 353
10750.01 396
10750.99 372
10751.97 370
10752.95 386
10753.93 375
10754.91 364
10755.89 399
10756.87 437
10757.85 381
10758.83 411
10759.81 389
10760.79 395
10761.77 386
10762.75 412
10763.73 400
10764.71 379
10765.68 377
10766.66 398
10767.64 420
10768.62 400
10769.60 383
10770.58 413
10771.56 393
10772.54 442
10773.53 441
10774.51 394
10775.49 399
10776.47 423
10777.45 453
10778.43 374
10779.41 397
10780.39 374
10781.37 435
10782.35 392
10783.33 352
10784.31 355
10785.29 410
10786.27 425
10787.25 414
10788.23 373
10789.21 391
10790.20 393
10791.18 393
10792.16 425
10793.14 390
10794.12 379
10795.10 384
10796.08 363
10797.06 388
10798.04 364
10799.03 406
10800.01 389
10800.99 431
10801.97 412
10802.95 406
10803.93 361
10804.91 351
10805.90 379
10806.88 393
10807.86 403
10808.84 377
10809.82 390
10810.81 422
10811.79 428
10812.77 375
10813.75 351
10814.73 410
10815.72 416
10816.70 410
10817.68 404
10818.66 385
10819.64 363
10820.63 401
10821.61 413
10822.59 366
10823.57 354
10824.56 369
10825.54 406
10826.52 403
10827.50 379
10828.49 378
10829.47 354
10830.45 412
10831.44 430
10832.42 396
10833.40 390
10834.38 367
10835.37 358
10836.35 390
10837.33 376
10838.32 387
10839.30 386
10840.28 380
10841.27 382
10842.25 368
10843.23 344
10844.22 367
10845.20 357
10846.18 342
10847.17 362
10848.15 401
10849.13 384
10850.12 390
10851.10 368
10852.09 342
10853.07 405
10854.05 392
10855.04 408
10856.02 405
10857.00 389
10857.99 443
10858.97 428
10859.96 347
10860.94 398
10861.93 422
10862.91 371
10863.89 348
10864.88 373
10865.86 385
10866.85 412
10867.83 394
10868.82 395
10869.80 400
10870.79 417
10871.77 438
10872.75 423
10873.74 429
10874.72 428
10875.71 450
10876.69 430
10877.68 408
10878.66 380
10879.65 396
10880.63 418
10881.62 432
10882.60 450
10883.59 415
10884.57 445
10885.56 404
10886.55 418
10887.53 453
10888.52 441
10889.50 432
10890.49 420
10891.47 397
10892.46 415
10893.44 402
10894.43 441
10895.42 457
10896.40 438
10897.39 459
10898.37 394
10899.36 423
10900.34 495
10901.33 437
10902.32 428
10903.30 424
10904.29 431
10905.27 453
10906.26 464
10907.25 464
10908.23 419
10909.22 416
10910.21 454
10911.19 467
10912.18 437
10913.17 422
10914.15 484
10915.14 447
10916.13 450
10917.11 389
10918.10 406
10919.09 446
10920.07 492
10921.06 423
10922.05 445
10923.03 417
10924.02 521
10925.01 493
10926.00 472
10926.98 443
10927.97 443
10928.96 480
10929.94 451
10930.93 381
10931.92 419
10932.91 430
10933.89 486
10934.88 453
10935.87 469
10936.86 471
10937.84 464
10938.83 498
10939.82 471
10940.81 526
10941.80 526
10942.78 529
10943.77 519
10944.76 502
10945.75 486
10946.74 481
10947.72 515
10948.71 523
10949.70 486
10950.69 529
10951.68 531
10952.66 518
10953.65 522
10954.64 571
10955.63 573
10956.62 621
10957.61 635
10958.60 676
10959.58 647
10960.57 664
10961.56 654
10962.55 627
10963.54 655
10964.53 619
10965.52 600
10966.51 594
10967.49 536
10968.48 555
10969.47 498
10970.46 489
10971.45 514
10972.44 544
10973.43 528
10974.42 521
10975.41 546
10976.40 525
10977.39 543
10978.38 537
10979.37 539
10980.36 561
10981.35 527
10982.34 504
10983.32 535
10984.31 544
10985.30 536
10986.29 533
10987.28 558
10988.27 552
10989.26 508
10990.25 524
10991.24 565
10992.23 568
10993.22 568
10994.21 602
10995.20 655
10996.20 644
10997.19 653
10998.18 759
10999.17 777
11000.16 818
11001.15 820
11002.14 831
11003.13 815
11004.12 760
11005.11 683
11006.10 692
11007.09 636
11008.08 615
11009.07 585
11010.06 616
11011.06 545
11012.05 507
11013.04 520
11014.03 512
11015.02 518
11016.01 493
11017.00 519
11017.99 518
11018.98 491
11019.98 499
11020.97 511
11021.96 527
11022.95 542
11023.94 532
11024.93 515
11025.93 483
11026.92 501
11027.91 507
11028.90 528
11029.89 520
11030.88 471
11031.88 476
11032.87 499
11033.86 486
11034.85 500
11035.84 475
11036.84 471
11037.83 460
11038.82 494
11039.81 461
11040.81 502
11041.80 488
11042.79 506
11043.78 471
11044.77 491
11045.77 467
11046.76 450
11047.75 474
11048.75 484
11049.74 462
11050.73 453
11051.72 486
11052.72 469
11053.71 470
11054.70 471
11055.70 456
11056.69 439
11057.68 440
11058.67 415
11059.67 430
11060.66 429
11061.65 440
11062.65 421
11063.64 424
11064.63 438
11065.63 458
11066.62 474
11067.61 438
11068.61 471
11069.60 435
11070.60 443
11071.59 447
11072.58 447
11073.58 427
11074.57 433
11075.56 423
11076.56 459
11077.55 437
11078.55 436
11079.54 450
11080.53 468
11081.53 480
11082.52 427
11083.52 429
11084.51 451
11085.51 483
11086.50 440
11087.49 394
11088.49 408
11089.48 460
11090.48 432
11091.47 487
11092.47 460
11093.46 480
11094.46 440
11095.45 464
11096.45 490
11097.44 426
11098.44 467
11099.43 464
11100.43 441
11101.42 459
11102.42 445
11103.41 447
11104.41 453
11105.40 457
11106.40 451
11107.39 457
11108.39 487
11109.38 489
11110.38 467
11111.37 476
11112.37 467
11113.37 460
11114.36 479
11115.36 483
11116.35 482
11117.35 472
11118.34 524
11119.34 466
11120.34 515
11121.33 540
11122.33 546
11123.32 514
11124.32 570
11125.32 604
11126.31 608
11127.31 561
11128.30 566
11129.30 605
11130.30 583
11131.29 561
11132.29 512
11133.29 502
11134.28 525
11135.28 501
11136.28 476
11137.27 486
11138.27 504
11139.27 411
11140.26 456
11141.26 423
11142.26 448
11143.25 499
11144.25 436
11145.25 484
11146.24 473
11147.24 428
11148.24 437
11149.24 483
11150.23 472
11151.23 465
11152.23 419
11153.23 460
11154.22 459
11155.22 443
11156.22 390
11157.22 416
11158.21 429
11159.21 470
11160.21 441
11161.21 411
11162.20 413
11163.20 420
11164.20 431
11165.20 440
11166.20 413
11167.19 414
11168.19 472
11169.19 428
11170.19 451
11171.19 456
11172.18 445
11173.18 423
11174.18 451
11175.18 423
11176.18 421
11177.18 451
11178.17 406
11179.17 439
11180.17 401
11181.17 470
11182.17 439
11183.17 396
11184.17 374
11185.16 372
11186.16 397
11187.16 391
11188.16 364
11189.16 402
11190.16 396
11191.16 387
11192.16 404
11193.16 430
11194.16 374
11195.16 403
11196.15 390
11197.15 464
11198.15 444
11199.15 415
11200.15 397
11201.15 443
11202.15 420
11203.15 445
11204.15 465
11205.15 480
11206.15 456
11207.15 409
11208.15 389
11209.15 423
11210.15 415
11211.15 415
11212.15 415
11213.15 437
11214.15 391
11215.15 449
11216.15 434
11217.15 416
11218.15 401
11219.15 402
11220.15 435
11221.15 432
11222.15 395
11223.15 418
11224.15 416
11225.15 398
11226.15 417
11227.16 398
11228.16 412
11229.16 391
11230.16 402
11231.16 399
11232.16 462
11233.16 408
11234.16 404
11235.16 415
11236.16 385
11237.16 402
11238.17 402
11239.17 410
11240.17 376
11241.17 366
11242.17 420
11243.17 424
11244.17 391
11245.18 414
11246.18 443
11247.18 428
11248.18 385
11249.18 372
11250.18 400
11251.19 449
11252.19 387
11253.19 368
11254.19 368
11255.19 379
11256.19 428
11257.20 407
11258.20 375
11259.20 385
11260.20 395
11261.21 417
11262.21 409
11263.21 370
11264.21 408
11265.21 451
11266.22 417
11267.22 395
11268.22 370
11269.22 379
11270.23 362
11271.23 406
11272.23 399
11273.24 429
11274.24 398
11275.24 438
11276.24 436
11277.25 448
11278.25 474
11279.25 502
11280.26 506
11281.26 467
11282.26 461
11283.27 510
11284.27 497
11285.27 451
11286.28 455
11287.28 400
11288.28 394
11289.29 394
11290.29 427
11291.29 417
11292.30 414
11293.30 417
11294.30 439
11295.31 416
11296.31 420
11297.31 413
11298.32 391
11299.32 401
11300.33 399
11301.33 399
11302.33 404
11303.34 415
11304.34 378
11305.35 381
11306.35 442
11307.36 440
11308.36 442
11309.36 479
11310.37 444
11311.37 478
11312.38 483
11313.38 500
11314.39 503
11315.39 440
11316.40 486
11317.40 474
11318.41 441
11319.41 439
11320.41 449
11321.42 438
11322.42 450
11323.43 416
11324.43 395
11325.44 336
11326.44 373
11327.45 401
11328.46 405
11329.46 450
11330.47 421
11331.47 400
11332.48 354
11333.48 350
11334.49 374
11335.49 392
11336.50 372
11337.50 390
11338.51 380
11339.52 392
11340.52 379
11341.53 392
11342.53 392
11343.54 386
11344.54 372
11345.55 357
11346.56 368
11347.56 372
11348.57 383
11349.58 384
11350.58 436
11351.59 424
11352.59 376
11353.60 382
11354.61 420
11355.61 411
11356.62 388
11357.63 408
11358.63 389
11359.64 394
11360.65 370
11361.65 356
11362.66 366
11363.67 399
11364.67 387
11365.68 410
11366.69 377
11367.69 411
11368.70 403
11369.71 412
11370.71 350
11371.72 383
11372.73 397
11373.74 423
11374.74 343
11375.75 332
11376.76 341
11377.77 374
11378.77 365
11379.78 322
11380.79 336
11381.80 363
11382.80 385
11383.81 385
11384.82 367
11385.83 351
11386.83 343
11387.84 379
11388.85 378
11389.86 375
11390.87 339
11391.87 397
11392.88 412
11393.89 365
11394.90 384
11395.91 385
11396.91 398
11397.92 413
11398.93 366
11399.94 395
11400.95 369
11401.96 404
11402.97 390
11403.97 341
11404.98 341
11405.99 387
11407.00 382
11408.01 356
11409.02 342
11410.03 378
11411.03 376
11412.04 329
11413.05 367
11414.06 353
11415.07 381
11416.08 370
11417.09 350
11418.10 324
11419.11 362
11420.12 386
11421.13 386
11422.14 378
11423.14 346
11424.15 375
11425.16 363
11426.17 350
11427.18 363
11428.19 356
11429.20 353
11430.21 363
11431.22 352
11432.23 368
11433.24 295
11434.25 349
11435.26 381
11436.27 361
11437.28 348
11438.29 359
11439.30 364
11440.31 371
11441.32 347
11442.33 375
11443.34 376
11444.35 365
11445.36 372
11446.37 355
11447.38 382
11448.39 392
11449.41 364
11450.42 361
11451.43 378
11452.44 366
11453.45 397
11454.46 388
11455.47 372
11456.48 418
11457.49 364
11458.50 396
11459.51 382
11460.52 413
11461.54 394
11462.55 423
11463.56 382
11464.57 386
11465.58 399
11466.59 379
11467.60 392
11468.62 392
11469.63 403
11470.64 447
11471.65 354
11472.66 344
11473.67 353
11474.68 393
11475.70 386
11476.71 401
11477.72 384
11478.73 374
11479.74 376
11480.76 398
11481.77 361
11482.78 398
11483.79 399
11484.80 412
11485.82 385
11486.83 349
11487.84 349
11488.85 423
11489.87 340
11490.88 374
11491.89 385
11492.90 355
11493.92 364
11494.93 377
11495.94 347
11496.95 384
11497.97 372
11498.98 369
11499.99 361
11501.00 370
11502.02 365
11503.03 374
11504.04 370
11505.06 405
11506.07 410
11507.08 356
11508.10 392
11509.11 403
11510.12 406
11511.14 362
11512.15 403
11513.16 418
11514.18 414
11515.19 380
11516.20 368
11517.22 398
11518.23 402
11519.24 414
11520.26 378
11521.27 399
11522.29 420
11523.30 395
11524.31 392
11525.33 396
11526.34 418
11527.35 397
11528.37 368
11529.38 384
11530.40 395
11531.41 427
11532.43 419
11533.44 360
11534.45 396
11535.47 395
11536.48 429
11537.50 418
11538.51 409
11539.53 413
11540.54 439
11541.56 382
11542.57 445
11543.59 433
11544.60 435
11545.61 443
11546.63 458
11547.64 408
11548.66 431
11549.67 462
11550.69 443
11551.70 451
11552.72 494
11553.74 460
11554.75 431
11555.77 437
11556.78 448
11557.80 490
11558.81 440
11559.83 466
11560.84 447
11561.86 490
11562.87 456
11563.89 464
11564.91 485
11565.92 500
11566.94 502
11567.95 463
11568.97 468
11569.98 503
11571.00 509
11572.02 530
11573.03 516
11574.05 513
11575.06 505
11576.08 552
11577.10 576
11578.11 600
11579.13 572
11580.15 560
11581.16 553
11582.18 582
11583.20 624
11584.21 640
11585.23 650
11586.25 653
11587.26 706
11588.28 698
11589.30 741
11590.31 712
11591.33 703
11592.35 744
11593.36 739
11594.38 790
11595.40 843
11596.41 805
11597.43 899
11598.45 977
11599.47 1134
11600.48 1294
11601.50 1438
11602.52 1630
11603.53 1708
11604.55 1759
11605.57 1627
11606.59 1609
11607.60 1555
11608.62 1361
11609.64 1229
11610.66 1086
11611.68 938
11612.69 876
11613.71 833
11614.73 740
11615.75 751
11616.76 715
11617.78 635
11618.80 610
11619.82 618
11620.84 603
11621.86 595
11622.87 634
11623.89 586
11624.91 626
11625.93 625
11626.95 589
11627.97 572
11628.98 578
11630.00 548
11631.02 587
11632.04 577
11633.06 572
11634.08 584
11635.10 570
11636.11 554
11637.13 560
11638.15 569
11639.17 598
11640.19 640
11641.21 581
11642.23 503
11643.25 522
11644.27 570
11645.29 530
11646.31 530
11647.32 519
11648.34 513
11649.36 443
11650.38 473
11651.40 451
11652.42 453
11653.44 448
11654.46 455
11655.48 437
11656.50 453
11657.52 467
11658.54 453
11659.56 464
11660.58 494
11661.60 476
11662.62 472
11663.64 468
11664.66 506
11665.68 490
11666.70 480
11667.72 450
11668.74 457
11669.76 452
11670.78 466
11671.80 465
11672.82 487
11673.84 421
11674.86 426
11675.88 447
11676.90 507
11677.92 482
11678.95 476
11679.97 502
11680.99 492
11682.01 551
11683.03 512
11684.05 472
11685.07 507
11686.09 563
11687.11 509
11688.13 497
11689.16 494
11690.18 477
11691.20 491
11692.22 480
11693.24 491
11694.26 539
11695.28 530
11696.30 499
11697.33 433
11698.35 457
11699.37 465
11700.39 460
11701.41 480
11702.43 492
11703.46 459
11704.48 441
11705.50 456
11706.52 485
11707.54 403
11708.57 456
11709.59 460
11710.61 451
11711.63 504
11712.65 439
11713.68 408
11714.70 421
11715.72 416
11716.74 427
11717.77 423
11718.79 492
11719.81 480
11720.83 439
11721.86 460
11722.88 457
11723.90 420
11724.92 415
11725.95 433
11726.97 413
11727.99 423
11729.01 446
11730.04 431
11731.06 415
11732.08 419
11733.11 422
11734.13 421
11735.15 414
11736.18 396
11737.20 396
11738.22 445
11739.25 456
11740.27 423
11741.29 391
11742.32 429
11743.34 419
11744.36 416
11745.39 415
11746.41 407
11747.43 369
11748.46 403
11749.48 382
11750.51 394
11751.53 398
11752.55 402
11753.58 419
11754.60 411
11755.63 353
11756.65 359
11757.67 381
11758.70 380
11759.72 394
11760.75 397
11761.77 428
11762.80 415
11763.82 352
11764.84 375
11765.87 367
11766.89 375
11767.92 366
11768.94 398
11769.97 395
11770.99 405
11772.02 399
11773.04 420
11774.07 397
11775.09 390
11776.12 369
11777.14 381
11778.17 408
11779.19 400
11780.22 414
11781.24 379
11782.27 372
11783.29 375
11784.32 373
11785.34 383
11786.37 378
11787.39 352
11788.42 337
11789.45 384
11790.47 445
11791.50 370
11792.52 396
11793.55 375
11794.57 388
11795.60 379
11796.63 349
11797.65 366
11798.68 388
11799.70 396
11800.73 361
11801.75 411
11802.78 388
11803.81 366
11804.83 347
11805.86 360
11806.89 414
11807.91 369
11808.94 402
11809.97 381
11810.99 377
11812.02 385
11813.04 384
11814.07 386
11815.10 383
11816.12 390
11817.15 359
11818.18 344
11819.21 401
11820.23 423
11821.26 371
11822.29 356
11823.31 400
11824.34 372
11825.37 373
11826.39 328
11827.42 347
11828.45 358
11829.48 384
11830.50 332
11831.53 356
11832.56 349
11833.59 379
11834.61 383
11835.64 391
11836.67 406
11837.70 361
11838.72 351
11839.75 408
11840.78 352
11841.81 363
11842.83 356
11843.86 364
11844.89 376
11845.92 385
11846.95 366
11847.97 365
11849.00 351
11850.03 351
11851.06 376
11852.09 371
11853.12 359
11854.14 379
11855.17 382
11856.20 385
11857.23 408
11858.26 407
11859.29 385
11860.32 408
11861.34 365
11862.37 398
11863.40 374
11864.43 375
11865.46 367
11866.49 365
11867.52 385
11868.55 382
11869.57 366
11870.60 367
11871.63 389
11872.66 385
11873.69 399
11874.72 380
11875.75 377
11876.78 400
11877.81 374
11878.84 396
11879.87 363
11880.90 348
11881.93 350
11882.96 377
11883.99 406
11885.02 371
11886.05 396
11887.08 420
11888.11 384
11889.14 377
11890.16 400
11891.19 404
11892.22 389
11893.26 433
11894.29 423
11895.32 411
11896.35 434
11897.38 476
11898.41 467
11899.44 437
11900.47 447
11901.50 511
11902.53 483
11903.56 486
11904.59 495
11905.62 451
11906.65 441
11907.68 467
11908.71 456
11909.74 444
11910.77 421
11911.80 448
11912.83 468
11913.87 479
11914.90 451
11915.93 393
11916.96 477
11917.99 481
11919.02 422
11920.05 436
11921.08 423
11922.11 439
11923.15 451
11924.18 439
11925.21 402
11926.24 442
11927.27 461
11928.30 465
11929.34 483
11930.37 501
11931.40 526
11932.43 541
11933.46 521
11934.49 500
11935.53 549
11936.56 508
11937.59 513
11938.62 457
11939.65 422
11940.69 447
11941.72 477
11942.75 417
11943.78 404
11944.82 426
11945.85 430
11946.88 391
11947.91 377
11948.94 397
11949.98 412
11951.01 404
11952.04 420
11953.08 361
11954.11 366
11955.14 371
11956.17 377
11957.21 403
11958.24 360
11959.27 371
11960.31 376
11961.34 396
11962.37 382
11963.40 378
11964.44 370
11965.47 392
11966.50 401
11967.54 375
11968.57 395
11969.60 413
11970.64 409
11971.67 383
11972.70 373
11973.74 378
11974.77 378
11975.81 407
11976.84 397
11977.87 383
11978.91 387
11979.94 406
11980.97 414
11982.01 365
11983.04 380
11984.08 407
11985.11 391
11986.14 349
11987.18 356
11988.21 360
11989.25 391
11990.28 389
11991.32 422
11992.35 411
11993.38 413
11994.42 393
11995.45 410
11996.49 412
11997.52 406
11998.56 347
11999.59 379
12000.63 406
12001.66 415
12002.70 419
12003.73 383
12004.77 370
12005.80 412
12006.84 397
12007.87 427
12008.91 383
12009.94 369
12010.98 388
12012.01 425
12013.05 413
12014.08 433
12015.12 430
12016.15 454
12017.19 413
12018.22 448
12019.26 426
12020.29 459
12021.33 425
12022.37 412
12023.40 419
12024.44 399
12025.47 405
12026.51 403
12027.54 423
12028.58 422
12029.62 399
12030.65 416
12031.69 421
12032.72 415
12033.76 420
12034.80 401
12035.83 435
12036.87 416
12037.91 416
12038.94 413
12039.98 413
12041.01 425
12042.05 396
12043.09 404
12044.12 432
12045.16 381
12046.20 402
12047.23 407
12048.27 422
12049.31 403
12050.35 378
12051.38 401
12052.42 413
12053.46 411
12054.49 392
12055.53 383
12056.57 399
12057.60 427
12058.64 447
12059.68 441
12060.72 430
12061.75 387
12062.79 372
12063.83 359
12064.87 377
12065.90 368
12066.94 404
12067.98 435
12069.02 437
12070.05 388
12071.09 364
12072.13 366
12073.17 417
12074.21 419
12075.24 395
12076.28 425
12077.32 403
12078.36 432
12079.40 421
12080.43 407
12081.47 402
12082.51 386
12083.55 380
12084.59 430
12085.63 409
12086.66 418
12087.70 412
12088.74 420
12089.78 453
12090.82 409
12091.86 405
12092.90 417
12093.93 477
12094.97 432
12096.01 469
12097.05 405
12098.09 451
12099.13 477
12100.17 466
12101.21 490
12102.25 496
12103.28 525
12104.32 548
12105.36 536
12106.40 525
12107.44 486
12108.48 464
12109.52 520
12110.56 484
12111.60 411
12112.64 385
12113.68 417
12114.72 413
12115.76 419
12116.80 384
12117.84 392
12118.88 381
12119.92 414
12120.96 371
12122.00 401
12123.04 363
12124.08 357
12125.12 367
12126.16 374
12127.20 389
12128.24 385
12129.28 425
12130.32 382
12131.36 385
12132.40 344
12133.44 350
12134.48 371
12135.52 351
12136.56 377
12137.60 362
12138.64 379
12139.68 359
12140.72 347
12141.76 314
12142.81 357
12143.85 389
12144.89 406
12145.93 332
12146.97 302
12148.01 364
12149.05 410
12150.09 349
12151.13 362
12152.18 350
12153.22 383
12154.26 372
12155.30 338
12156.34 344
12157.38 379
12158.42 365
12159.47 325
12160.51 356
12161.55 381
12162.59 395
12163.63 336
12164.67 345
12165.72 352
12166.76 349
12167.80 310
12168.84 345
12169.88 350
12170.93 314
12171.97 346
12173.01 320
12174.05 349
12175.09 331
12176.14 352
12177.18 301
12178.22 354
12179.26 382
12180.31 357
12181.35 347
12182.39 367
12183.43 318
12184.48 334
12185.52 336
12186.56 329
12187.60 363
12188.65 356
12189.69 382
12190.73 325
12191.78 337
12192.82 335
12193.86 349
12194.91 347
12195.95 375
12196.99 303
12198.04 326
12199.08 346
12200.12 357
12201.17 288
12202.21 327
12203.25 336
12204.30 358
12205.34 316
12206.38 263
12207.43 338
12208.47 301
12209.51 349
12210.56 373
12211.60 325
12212.65 325
12213.69 326
12214.73 323
12215.78 375
12216.82 344
12217.87 329
12218.91 334
12219.95 346
12221.00 342
12222.04 324
12223.09 343
12224.13 327
12225.17 341
12226.22 364
12227.26 362
12228.31 364
12229.35 349
12230.40 335
12231.44 378
12232.49 369
12233.53 326
12234.58 343
12235.62 345
12236.67 328
12237.71 337
12238.76 331
12239.80 355
12240.85 354
12241.89 361
12242.94 333
12243.98 325
12245.03 322
12246.07 316
12247.12 337
12248.16 336
12249.21 333
12250.25 337
12251.30 351
12252.34 339
12253.39 309
12254.44 384
12255.48 327
12256.53 345
12257.57 329
12258.62 348
12259.67 301
12260.71 318
12261.76 336
12262.80 312
12263.85 337
12264.90 348
12265.94 351
12266.99 309
12268.03 313
12269.08 356
12270.13 363
12271.17 341
12272.22 328
12273.27 316
12274.31 341
12275.36 346
12276.41 336
12277.45 302
12278.50 314
12279.55 343
12280.59 368
12281.64 352
12282.69 331
12283.73 337
12284.78 329
12285.83 308
12286.87 280
12287.92 306
12288.97 339
12290.01 350
12291.06 314
12292.11 326
12293.16 314
12294.20 338
12295.25 326
12296.30 348
12297.35 310
12298.39 294
12299.44 297
12300.49 332
12301.54 330
12302.58 303
12303.63 333
12304.68 323
12305.73 348
12306.78 351
12307.82 337
12308.87 341
12309.92 331
12310.97 338
12312.02 321
12313.06 310
12314.11 354
12315.16 346
12316.21 320
12317.26 302
12318.31 311
12319.35 342
12320.40 306
12321.45 307
12322.50 335
12323.55 349
12324.60 341
12325.65 322
12326.69 297
12327.74 309
12328.79 308
12329.84 333
12330.89 311
12331.94 295
12332.99 317
12334.04 318
12335.09 320
12336.13 293
12337.18 305
12338.23 355
12339.28 362
12340.33 293
12341.38 298
12342.43 317
12343.48 334
12344.53 361
12345.58 307
12346.63 329
12347.68 341
12348.73 343
12349.78 293
12350.83 305
12351.88 307
12352.93 287
12353.98 290
12355.03 292
12356.08 313
12357.13 345
12358.18 327
12359.23 309
12360.28 323
12361.33 323
12362.38 303
12363.43 294
12364.48 305
12365.53 310
12366.58 337
12367.63 342
12368.68 345
12369.73 277
12370.78 314
12371.83 303
12372.88 305
12373.93 315
12374.98 315
12376.04 319
12377.09 341
12378.14 313
12379.19 311
12380.24 350
12381.29 332
12382.34 295
12383.39 316
12384.44 308
12385.49 311
12386.55 332
12387.60 332
12388.65 309
12389.70 338
12390.75 323
12391.80 317
12392.85 297
12393.91 309
12394.96 324
12396.01 305
12397.06 338
12398.11 364
12399.17 334
12400.22 345
12401.27 335
12402.32 324
12403.37 314
12404.42 304
12405.48 328
12406.53 336
12407.58 327
12408.63 337
12409.69 359
12410.74 333
12411.79 346
12412.84 328
12413.90 329
12414.95 331
12416.00 328
12417.05 340
12418.11 317
12419.16 341
12420.21 344
12421.26 374
12422.32 350
12423.37 333
12424.42 341
12425.48 327
12426.53 341
12427.58 370
12428.63 369
12429.69 353
12430.74 344
12431.79 352
12432.85 368
12433.90 354
12434.95 355
12436.01 383
12437.06 364
12438.11 370
12439.17 370
12440.22 390
12441.28 355
12442.33 357
12443.38 398
12444.44 352
12445.49 391
12446.54 409
12447.60 404
12448.65 385
12449.71 384
12450.76 391
12451.81 406
12452.87 410
12453.92 362
12454.98 355
12456.03 413
12457.08 411
12458.14 409
12459.19 420
12460.25 435
12461.30 443
12462.36 455
12463.41 427
12464.47 412
12465.52 437
12466.58 470
12467.63 474
12468.68 532
12469.74 587
12470.79 563
12471.85 700
12472.90 761
12473.96 779
12475.01 837
12476.07 901
12477.12 945
12478.18 952
12479.24 977
12480.29 918
12481.35 905
12482.40 873
12483.46 765
12484.51 669
12485.57 629
12486.62 607
12487.68 547
12488.73 532
12489.79 561
12490.85 485
12491.90 425
12492.96 449
12494.01 453
12495.07 451
12496.13 474
12497.18 440
12498.24 441
12499.29 422
12500.35 415
12501.41 432
12502.46 468
12503.52 450
12504.57 420
12505.63 394
12506.69 399
12507.74 428
12508.80 428
12509.86 453
12510.91 464
12511.97 388
12513.03 395
12514.08 398
12515.14 412
12516.20 401
12517.25 434
12518.31 415
12519.37 391
12520.42 436
12521.48 423
12522.54 413
12523.60 367
12524.65 407
12525.71 393
12526.77 377
12527.82 338
12528.88 384
12529.94 423
12531.00 390
12532.05 391
12533.11 370
12534.17 374
12535.23 377
12536.28 412
12537.34 397
12538.40 423
12539.46 399
12540.52 428
12541.57 403
12542.63 430
12543.69 414
12544.75 436
12545.81 414
12546.86 401
12547.92 396
12548.98 431
12550.04 455
12551.10 465
12552.15 440
12553.21 451
12554.27 493
12555.33 494
12556.39 568
12557.45 539
12558.51 545
12559.56 552
12560.62 557
12561.68 538
12562.74 500
12563.80 528
12564.86 478
12565.92 444
12566.98 449
12568.03 481
12569.09 413
12570.15 439
12571.21 408
12572.27 382
12573.33 346
12574.39 451
12575.45 483
12576.51 446
12577.57 424
12578.63 439
12579.69 479
12580.75 465
12581.81 392
12582.87 406
12583.93 402
12584.98 418
12586.04 402
12587.10 420
12588.16 389
12589.22 386
12590.28 427
12591.34 400
12592.40 391
12593.46 372
12594.52 396
12595.58 393
12596.64 433
12597.70 397
12598.77 369
12599.83 414
12600.89 408
12601.95 402
12603.01 387
12604.07 357
12605.13 379
12606.19 398
12607.25 359
12608.31 362
12609.37 363
12610.43 382
12611.49 381
12612.55 376
12613.61 376
12614.68 384
12615.74 398
12616.80 397
12617.86 421
12618.92 394
12619.98 404
12621.04 415
12622.10 381
12623.16 339
12624.23 370
12625.29 381
12626.35 390
12627.41 352
12628.47 362
12629.53 372
12630.59 344
12631.66 391
12632.72 371
12633.78 362
12634.84 365
12635.90 385
12636.97 420
12638.03 382
12639.09 375
12640.15 417
12641.21 387
12642.28 391
12643.34 337
12644.40 385
12645.46 401
12646.52 398
12647.59 384
12648.65 351
12649.71 348
12650.77 368
12651.84 399
12652.90 380
12653.96 372
12655.03 390
12656.09 399
12657.15 373
12658.21 409
12659.28 383
12660.34 372
12661.40 399
12662.46 392
12663.53 425
12664.59 390
12665.65 399
12666.72 387
12667.78 403
12668.84 383
12669.91 379
12670.97 363
12672.03 380
12673.10 364
12674.16 384
12675.22 353
12676.29 378
12677.35 364
12678.42 382
12679.48 374
12680.54 413
12681.61 402
12682.67 415
12683.73 424
12684.80 441
12685.86 471
12686.93 419
12687.99 387
12689.05 410
12690.12 439
12691.18 452
12692.25 470
12693.31 431
12694.38 459
12695.44 467
12696.50 481
12697.57 491
12698.63 509
12699.70 517
12700.76 490
12701.83 495
12702.89 554
12703.96 592
12705.02 627
12706.09 561
12707.15 556
12708.22 576
12709.28 532
12710.35 492
12711.41 514
12712.48 531
12713.54 496
12714.61 482
12715.67 436
12716.74 432
12717.80 436
12718.87 424
12719.93 424
12721.00 412
12722.06 431
12723.13 443
12724.19 495
12725.26 431
12726.33 411
12727.39 412
12728.46 398
12729.52 452
12730.59 437
12731.66 400
12732.72 427
12733.79 416
12734.85 399
12735.92 423
12736.99 393
12738.05 435
12739.12 410
12740.18 415
12741.25 386
12742.32 434
12743.38 428
12744.45 383
12745.52 400
12746.58 406
12747.65 392
12748.72 423
12749.78 379
12750.85 383
12751.92 374
12752.98 361
12754.05 371
12755.12 352
12756.18 358
12757.25 334
12758.32 384
12759.38 354
12760.45 342
12761.52 343
12762.59 335
12763.65 355
12764.72 361
12765.79 376
12766.85 341
12767.92 327
12768.99 328
12770.06 343
12771.12 309
12772.19 326
12773.26 346
12774.33 392
12775.40 333
12776.46 345
12777.53 368
12778.60 334
12779.67 344
12780.73 367
12781.80 333
12782.87 339
12783.94 334
12785.01 329
12786.08 345
12787.14 348
12788.21 335
12789.28 294
12790.35 323
12791.42 336
12792.49 383
12793.55 382
12794.62 369
12795.69 335
12796.76 345
12797.83 316
12798.90 319
12799.97 325
12801.03 321
12802.10 356
12803.17 342
12804.24 313
12805.31 314
12806.38 333
12807.45 288
12808.52 343
12809.59 340
12810.66 327
12811.72 334
12812.79 337
12813.86 316
12814.93 337
12816.00 351
12817.07 317
12818.14 320
12819.21 328
12820.28 330
12821.35 312
12822.42 294
12823.49 319
12824.56 318
12825.63 314
12826.70 300
12827.77 305
12828.84 338
12829.91 310
12830.98 366
12832.05 322
12833.12 297
12834.19 329
12835.26 342
12836.33 355
12837.40 307
12838.47 334
12839.54 330
12840.61 326
12841.68 317
12842.75 329
12843.82 326
12844.89 310
12845.96 301
12847.04 310
12848.11 312
12849.18 320
12850.25 312
12851.32 320
12852.39 307
12853.46 299
12854.53 312
12855.60 320
12856.67 310
12857.75 284
12858.82 269
12859.89 299
12860.96 300
12862.03 287
12863.10 297
12864.17 324
12865.24 275
12866.32 293
12867.39 283
12868.46 321
12869.53 337
12870.60 285
12871.67 293
12872.75 268
12873.82 306
12874.89 322
12875.96 326
12877.03 342
12878.11 309
12879.18 282
12880.25 260
12881.32 298
12882.39 291
12883.47 277
12884.54 298
12885.61 294
12886.68 321
12887.76 296
12888.83 301
12889.90 312
12890.97 275
12892.05 289
12893.12 335
12894.19 299
12895.27 300
12896.34 285
12897.41 268
12898.48 273
12899.56 288
12900.63 272
12901.70 313
12902.78 322
12903.85 283
12904.92 262
12905.99 272
12907.07 295
12908.14 297
12909.21 322
12910.29 280
12911.36 288
12912.44 314
12913.51 323
12914.58 320
12915.66 293
12916.73 272
12917.80 261
12918.88 275
12919.95 280
12921.02 315
12922.10 286
12923.17 279
12924.25 329
12925.32 315
12926.39 264
12927.47 306
12928.54 249
12929.62 295
12930.69 274
12931.77 303
12932.84 307
12933.91 253
12934.99 294
12936.06 281
12937.14 315
12938.21 261
12939.29 276
12940.36 283
12941.44 264
12942.51 223
12943.59 248
12944.66 239
12945.73 265
12946.81 276
12947.88 287
12948.96 271
12950.03 286
12951.11 283
12952.18 250
12953.26 292
12954.34 287
12955.41 295
12956.49 290
12957.56 288
12958.64 287
12959.71 308
12960.79 273
12961.86 267
12962.94 276
12964.01 297
12965.09 296
12966.17 270
12967.24 269
12968.32 282
12969.39 296
12970.47 303
12971.54 279
12972.62 323
12973.70 301
12974.77 290
12975.85 284
12976.93 269
12978.00 298
12979.08 290
12980.15 322
12981.23 300
12982.31 279
12983.38 276
12984.46 302
12985.54 270
12986.61 270
12987.69 269
12988.77 296
12989.84 294
12990.92 280
12992.00 292
12993.07 292
12994.15 279
12995.23 270
12996.30 281
12997.38 274
12998.46 271
12999.53 292
13000.61 272
13001.69 266
13002.77 278
13003.84 290
13004.92 272
13006.00 319
13007.08 317
13008.15 294
13009.23 261
13010.31 299
13011.39 280
13012.46 272
13013.54 254
13014.62 289
13015.70 278
13016.77 281
13017.85 281
13018.93 302
13020.01 284
13021.09 270
13022.16 293
13023.24 292
13024.32 299
13025.40 304
13026.48 283
13027.56 286
13028.63 309
13029.71 306
13030.79 306
13031.87 322
13032.95 267
13034.03 267
13035.10 310
13036.18 291
13037.26 309
13038.34 290
13039.42 294
13040.50 277
13041.58 282
13042.66 291
13043.73 299
13044.81 301
13045.89 309
13046.97 272
13048.05 268
13049.13 276
13050.21 305
13051.29 306
13052.37 304
13053.45 299
13054.53 320
13055.61 339
13056.69 295
13057.76 325
13058.84 310
13059.92 303
13061.00 310
13062.08 318
13063.16 312
13064.24 291
13065.32 327
13066.40 291
13067.48 292
13068.56 269
13069.64 270
13070.72 260
13071.80 280
13072.88 298
13073.96 287
13075.04 252
13076.12 296
13077.20 287
13078.28 286
13079.36 285
13080.44 290
13081.53 272
13082.61 297
13083.69 292
13084.77 261
13085.85 265
13086.93 300
13088.01 302
13089.09 263
13090.17 246
13091.25 275
13092.33 267
13093.41 283
13094.49 271
13095.58 252
13096.66 268
13097.74 279
13098.82 265
13099.90 297
13100.98 274
13102.06 272
13103.14 272
13104.23 332
13105.31 308
13106.39 287
13107.47 268
13108.55 276
13109.63 278
13110.72 310
13111.80 278
13112.88 269
13113.96 256
13115.04 267
13116.13 288
13117.21 319
13118.29 305
13119.37 275
13120.45 266
13121.54 284
13122.62 279
13123.70 284
13124.78 299
13125.86 272
13126.95 303
13128.03 269
13129.11 295
13130.19 269
13131.28 284
13132.36 291
13133.44 270
13134.52 257
13135.61 244
13136.69 261
13137.77 275
13138.86 310
13139.94 300
13141.02 297
13142.11 315
13143.19 288
13144.27 279
13145.35 279
13146.44 264
13147.52 269
13148.60 295
13149.69 281
13150.77 282
13151.85 285
13152.94 298
13154.02 287
13155.10 274
13156.19 268
13157.27 277
13158.36 263
13159.44 293
13160.52 318
13161.61 296
13162.69 289
13163.77 255
13164.86 284
13165.94 282
13167.03 266
13168.11 277
13169.19 313
13170.28 235
13171.36 239
13172.45 302
13173.53 285
13174.62 266
13175.70 270
13176.79 278
13177.87 273
13178.95 266
13180.04 263
13181.12 285
13182.21 276
13183.29 263
13184.38 273
13185.46 282
13186.55 265
13187.63 272
13188.72 279
13189.80 302
13190.89 293
13191.97 288
13193.06 261
13194.14 276
13195.23 279
13196.31 283
13197.40 257
13198.48 291
13199.57 289
13200.65 282
13201.74 292
13202.83 261
13203.91 298
13205.00 292
13206.08 281
13207.17 258
13208.25 240
13209.34 262
13210.43 246
13211.51 287
13212.60 238
13213.68 288
13214.77 264
13215.86 252
13216.94 274
13218.03 286
13219.11 294
13220.20 264
13221.29 272
13222.37 258
13223.46 258
13224.55 275
13225.63 331
13226.72 287
13227.80 269
13228.89 269
13229.98 265
13231.06 283
13232.15 306
13233.24 302
13234.32 303
13235.41 294
13236.50 272
13237.59 254
13238.67 284
13239.76 280
13240.85 288
13241.93 276
13243.02 249
13244.11 260
13245.20 270
13246.28 278
13247.37 279
13248.46 223
13249.55 264
13250.63 282
13251.72 235
13252.81 250
13253.90 260
13254.98 273
13256.07 260
13257.16 281
13258.25 295
13259.33 269
13260.42 246
13261.51 291
13262.60 277
13263.69 301
13264.77 284
13265.86 303
13266.95 304
13268.04 271
13269.13 257
13270.22 277
13271.30 303
13272.39 275
13273.48 306
13274.57 288
13275.66 303
13276.75 309
13277.83 311
13278.92 291
13280.01 282
13281.10 293
13282.19 323
13283.28 332
13284.37 297
13285.46 300
13286.55 304
13287.63 337
13288.72 310
13289.81 347
13290.90 344
13291.99 309
13293.08 335
13294.17 297
13295.26 315
13296.35 330
13297.44 305
13298.53 335
13299.62 343
13300.71 317
13301.80 314
13302.89 317
13303.97 317
13305.06 311
13306.15 320
13307.24 341
13308.33 329
13309.42 345
13310.51 329
13311.60 347
13312.69 357
13313.78 330
13314.87 336
13315.96 345
13317.05 355
13318.14 334
13319.24 336
13320.33 285
13321.42 277
13322.51 305
13323.60 331
13324.69 342
13325.78 318
13326.87 289
13327.96 296
13329.05 300
13330.14 296
13331.23 307
13332.32 300
13333.41 318
13334.50 303
13335.60 304
13336.69 331
13337.78 371
13338.87 348
13339.96 326
13341.05 328
13342.14 311
13343.23 338
13344.32 284
13345.42 314
13346.51 336
13347.60 357
13348.69 339
13349.78 352
13350.87 332
13351.97 304
13353.06 314
13354.15 302
13355.24 313
13356.33 309
13357.42 324
13358.52 315
13359.61 343
13360.70 357
13361.79 361
13362.88 343
13363.98 342
13365.07 330
13366.16 346
13367.25 380
13368.35 408
13369.44 383
13370.53 332
13371.62 390
13372.72 339
13373.81 320
13374.90 321
13375.99 323
13377.09 371
13378.18 336
13379.27 346
13380.36 319
13381.46 309
13382.55 304
13383.64 311
13384.74 302
13385.83 303
13386.92 295
13388.02 304
13389.11 297
13390.20 262
13391.30 298
13392.39 289
13393.48 323
13394.58 304
13395.67 279
13396.76 302
13397.86 276
13398.95 289
13400.04 297
13401.14 300
13402.23 336
13403.32 283
13404.42 270
13405.51 293
13406.61 270
13407.70 297
13408.79 311
13409.89 328
13410.98 285
13412.08 290
13413.17 303
13414.26 267
13415.36 298
13416.45 273
13417.55 302
13418.64 281
13419.74 281
13420.83 270
13421.93 310
13423.02 293
13424.11 248
13425.21 276
13426.30 286
13427.40 322
13428.49 272
13429.59 294
13430.68 280
13431.78 264
13432.87 312
13433.97 305
13435.06 296
13436.16 278
13437.25 290
13438.35 320
13439.44 305
13440.54 280
13441.63 283
13442.73 304
13443.83 305
13444.92 285
13446.02 263
13447.11 295
13448.21 307
13449.30 295
13450.40 314
13451.49 298
13452.59 284
13453.69 297
13454.78 310
13455.88 303
13456.97 305
13458.07 317
13459.17 304
13460.26 311
13461.36 327
13462.45 336
13463.55 307
13464.65 330
13465.74 290
13466.84 332
13467.94 311
13469.03 356
13470.13 339
13471.23 319
13472.32 315
13473.42 328
13474.52 342
13475.61 319
13476.71 330
13477.81 341
13478.90 334
13480.00 287
13481.10 309
13482.19 327
13483.29 338
13484.39 327
13485.48 310
13486.58 311
13487.68 354
13488.78 282
13489.87 327
13490.97 362
13492.07 333
13493.17 327
13494.26 354
13495.36 351
13496.46 348
13497.56 335
13498.65 346
13499.75 348
13500.85 335
13501.95 347
13503.04 379
13504.14 393
13505.24 341
13506.34 343
13507.44 331
13508.53 342
13509.63 339
13510.73 354
13511.83 354
13512.93 331
13514.03 319
13515.12 325
13516.22 320
13517.32 325
13518.42 323
13519.52 322
13520.62 306
13521.71 285
13522.81 309
13523.91 316
13525.01 325
13526.11 296
13527.21 290
13528.31 290
13529.41 279
13530.51 307
13531.60 305
13532.70 273
13533.80 270
13534.90 304
13536.00 316
13537.10 312
13538.20 267
13539.30 285
13540.40 320
13541.50 263
13542.60 271
13543.70 332
13544.80 305
13545.90 310
13547.00 279
13548.09 285
13549.19 261
13550.29 256
13551.39 272
13552.49 281
13553.59 282
13554.69 322
13555.79 321
13556.89 282
13557.99 275
13559.09 286
13560.19 310
13561.29 297
13562.39 272
13563.50 260
13564.60 273
13565.70 251
13566.80 283
13567.90 305
13569.00 271
13570.10 270
13571.20 289
13572.30 256
13573.40 259
13574.50 262
13575.60 286
13576.70 309
13577.80 262
13578.90 260
13580.01 265
13581.11 296
13582.21 289
13583.31 284
13584.41 278
13585.51 283
13586.61 309
13587.71 284
13588.81 281
13589.92 265
13591.02 283
13592.12 316
13593.22 284
13594.32 312
13595.42 282
13596.53 265
13597.63 293
13598.73 247
13599.83 267
13600.93 296
13602.03 297
13603.14 291
13604.24 262
13605.34 267
13606.44 264
13607.54 298
13608.65 272
13609.75 300
13610.85 256
13611.95 288
13613.06 253
13614.16 262
13615.26 268
13616.36 280
13617.47 284
13618.57 305
13619.67 273
13620.77 283
13621.88 285
13622.98 265
13624.08 297
13625.18 281
13626.29 270
13627.39 293
13628.49 301
13629.60 262
13630.70 299
13631.80 304
13632.91 311
13634.01 313
13635.11 283
13636.21 276
13637.32 305
13638.42 303
13639.53 303
13640.63 289
13641.73 299
13642.84 263
13643.94 269
13645.04 265
13646.15 284
13647.25 263
13648.35 253
13649.46 280
13650.56 269
13651.67 249
13652.77 259
13653.87 272
13654.98 258
13656.08 261
13657.19 234
13658.29 269
13659.39 294
13660.50 275
13661.60 250
13662.71 241
13663.81 278
13664.92 279
13666.02 247
13667.12 272
13668.23 265
13669.33 257
13670.44 256
13671.54 286
13672.65 233
13673.75 226
13674.86 261
13675.96 255
13677.07 286
13678.17 281
13679.28 288
13680.38 309
13681.49 258
13682.59 257
13683.70 273
13684.80 294
13685.91 268
13687.01 241
13688.12 272
13689.22 276
13690.33 304
13691.44 304
13692.54 283
13693.65 269
13694.75 263
13695.86 260
13696.96 269
13698.07 259
13699.18 291
13700.28 274
13701.39 282
13702.49 284
13703.60 266
13704.71 303
13705.81 259
13706.92 247
13708.02 264
13709.13 270
13710.24 257
13711.34 263
13712.45 291
13713.56 312
13714.66 255
13715.77 277
13716.87 317
13717.98 298
13719.09 300
13720.19 286
13721.30 302
13722.41 278
13723.51 264
13724.62 268
13725.73 305
13726.84 285
13727.94 286
13729.05 276
13730.16 343
13731.26 277
13732.37 306
13733.48 292
13734.59 297
13735.69 348
13736.80 325
13737.91 325
13739.01 283
13740.12 320
13741.23 293
13742.34 318
13743.45 313
13744.55 331
13745.66 308
13746.77 296
13747.88 342
13748.98 323
13750.09 365
13751.20 366
13752.31 339
13753.42 315
13754.52 327
13755.63 349
13756.74 342
13757.85 360
13758.96 352
13760.06 366
13761.17 362
13762.28 366
13763.39 361
13764.50 341
13765.61 375
13766.72 405
13767.82 450
13768.93 377
13770.04 376
13771.15 376
13772.26 411
13773.37 492
13774.48 446
13775.59 444
13776.69 411
13777.80 442
13778.91 399
13780.02 412
13781.13 375
13782.24 385
13783.35 415
13784.46 357
13785.57 330
13786.68 349
13787.79 342
13788.90 351
13790.01 332
13791.12 322
13792.22 356
13793.33 350
13794.44 348
13795.55 332
13796.66 327
13797.77 302
13798.88 327
13799.99 303
13801.10 303
13802.21 316
13803.32 344
13804.43 363
13805.54 326
13806.65 294
13807.76 315
13808.87 338
13809.98 302
13811.09 333
13812.20 339
13813.32 318
13814.43 320
13815.54 322
13816.65 312
13817.76 330
13818.87 308
13819.98 324
13821.09 322
13822.20 324
13823.31 330
13824.42 306
13825.53 324
13826.64 310
13827.76 286
13828.87 297
13829.98 296
13831.09 311
13832.20 315
13833.31 283
13834.42 306
13835.53 305
13836.65 286
13837.76 305
13838.87 299
13839.98 307
13841.09 316
13842.20 326
13843.31 283
13844.43 302
13845.54 299
13846.65 277
13847.76 304
13848.87 322
13849.99 323
13851.10 299
13852.21 317
13853.32 305
13854.43 346
13855.55 292
13856.66 291
13857.77 280
13858.88 310
13859.99 280
13861.11 321
13862.22 314
13863.33 306
13864.44 308
13865.56 311
13866.67 319
13867.78 298
13868.89 307
13870.01 301
13871.12 305
13872.23 297
13873.35 307
13874.46 331
13875.57 327
13876.68 337
13877.80 356
13878.91 315
13880.02 356
13881.14 335
13882.25 314
13883.36 311
13884.48 347
13885.59 334
13886.70 341
13887.82 367
13888.93 342
13890.04 343
13891.16 357
13892.27 372
13893.39 382
13894.50 357
13895.61 365
13896.73 361
13897.84 404
13898.95 356
13900.07 391
13901.18 355
13902.30 346
13903.41 369
13904.52 354
13905.64 375
13906.75 337
13907.87 349
13908.98 331
13910.10 306
13911.21 302
13912.32 311
13913.44 312
13914.55 317
13915.67 299
13916.78 343
13917.90 309
13919.01 307
13920.13 317
13921.24 289
13922.36 305
13923.47 290
13924.59 319
13925.70 316
13926.82 304
13927.93 300
13929.05 311
13930.16 316
13931.28 290
13932.39 315
13933.51 293
13934.62 291
13935.74 290
13936.85 300
13937.97 311
13939.08 308
13940.20 298
13941.32 287
13942.43 304
13943.55 304
13944.66 309
13945.78 293
13946.89 300
13948.01 295
13949.13 281
13950.24 260
13951.36 292
13952.47 289
13953.59 305
13954.71 325
13955.82 293
13956.94 278
13958.05 291
13959.17 312
13960.29 300
13961.40 275
13962.52 285
13963.64 285
13964.75 307
13965.87 290
13966.99 294
13968.10 274
13969.22 318
13970.34 328
13971.45 295
13972.57 285
13973.69 296
13974.80 309
13975.92 297
13977.04 252
13978.16 265
13979.27 280
13980.39 292
13981.51 293
13982.62 273
13983.74 261
13984.86 291
13985.98 290
13987.09 269
13988.21 261
13989.33 264
13990.45 278
13991.56 294
13992.68 294
13993.80 270
13994.92 282
13996.03 305
13997.15 267
13998.27 274
13999.39 272
14000.51 277
14001.62 284
14002.74 256
14003.86 295
14004.98 293
14006.10 303
14007.21 274
14008.33 268
14009.45 255
14010.57 273
14011.69 291
14012.81 275
14013.93 265
14015.04 281
14016.16 262
14017.28 280
14018.40 276
14019.52 267
14020.64 262
14021.76 291
14022.87 289
14023.99 282
14025.11 263
14026.23 257
14027.35 293
14028.47 276
14029.59 266
14030.71 276
14031.83 239
14032.95 304
14034.07 275
14035.19 276
14036.30 275
14037.42 295
14038.54 315
14039.66 272
14040.78 268
14041.90 264
14043.02 289
14044.14 269
14045.26 280
14046.38 286
14047.50 277
14048.62 252
14049.74 285
14050.86 270
14051.98 288
14053.10 312
14054.22 272
14055.34 298
14056.46 294
14057.58 288
14058.70 313
14059.82 307
14060.94 304
14062.06 313
14063.18 318
14064.30 288
14065.43 299
14066.55 332
14067.67 298
14068.79 265
14069.91 284
14071.03 292
14072.15 345
14073.27 316
14074.39 301
14075.51 302
14076.63 307
14077.75 270
14078.88 327
14080.00 280
14081.12 292
14082.24 291
14083.36 331
14084.48 312
14085.60 322
14086.72 375
14087.85 364
14088.97 335
14090.09 338
14091.21 350
14092.33 350
14093.45 340
14094.58 355
14095.70 365
14096.82 424
14097.94 389
14099.06 366
14100.19 392
14101.31 362
14102.43 388
14103.55 355
14104.67 362
14105.80 365
14106.92 354
14108.04 318
14109.16 342
14110.28 348
14111.41 327
14112.53 337
14113.65 344
14114.77 333
14115.90 319
14117.02 308
14118.14 289
14119.27 301
14120.39 307
14121.51 272
14122.63 295
14123.76 291
14124.88 301
14126.00 297
14127.13 299
14128.25 266
14129.37 305
14130.50 334
14131.62 326
14132.74 312
14133.86 287
14134.99 286
14136.11 302
14137.24 290
14138.36 292
14139.48 287
14140.61 292
14141.73 286
14142.85 278
14143.98 308
14145.10 284
14146.22 292
14147.35 268
14148.47 252
14149.60 276
14150.72 285
14151.84 281
14152.97 294
14154.09 302
14155.22 272
14156.34 289
14157.46 318
14158.59 294
14159.71 297
14160.84 293
14161.96 275
14163.09 265
14164.21 284
14165.34 281
14166.46 284
14167.58 280
14168.71 277
14169.83 270
14170.96 297
14172.08 309
14173.21 286
14174.33 289
14175.46 272
14176.58 300
14177.71 286
14178.83 271
14179.96 308
14181.08 276
14182.21 282
14183.33 273
14184.46 275
14185.59 268
14186.71 281
14187.84 257
14188.96 276
14190.09 263
14191.21 249
14192.34 288
14193.46 294
14194.59 274
14195.72 266
14196.84 260
14197.97 247
14199.09 267
14200.22 254
14201.35 275
14202.47 291
14203.60 290
14204.72 285
14205.85 255
14206.98 264
14208.10 282
14209.23 281
14210.35 250
14211.48 254
14212.61 278
14213.73 268
14214.86 286
14215.99 284
14217.11 235
14218.24 258
14219.37 264
14220.49 265
14221.62 255
14222.75 246
14223.87 239
14225.00 244
14226.13 241
14227.26 239
14228.38 263
14229.51 267
14230.64 292
14231.76 252
14232.89 241
14234.02 230
14235.15 254
14236.27 287
14237.40 268
14238.53 233
14239.66 235
14240.78 280
14241.91 276
14243.04 228
14244.17 252
14245.29 259
14246.42 239
14247.55 247
14248.68 269
14249.81 250
14250.93 218
14252.06 237
14253.19 267
14254.32 255
14255.45 222
14256.57 245
14257.70 233
14258.83 248
14259.96 219
14261.09 227
14262.22 233
14263.34 252
14264.47 239
14265.60 205
14266.73 230
14267.86 227
14268.99 293
14270.12 244
14271.24 249
14272.37 231
14273.50 248
14274.63 265
14275.76 228
14276.89 221
14278.02 231
14279.15 232
14280.28 237
14281.41 223
14282.54 203
14283.66 248
14284.79 226
14285.92 248
14287.05 215
14288.18 243
14289.31 217
14290.44 250
14291.57 230
14292.70 238
14293.83 201
14294.96 224
14296.09 216
14297.22 238
14298.35 231
14299.48 187
14300.61 226
14301.74 237
14302.87 216
14304.00 237
14305.13 207
14306.26 251
14307.39 214
14308.52 234
14309.65 223
14310.78 228
14311.91 279
14313.04 223
14314.17 208
14315.30 239
14316.43 212
14317.56 217
14318.69 223
14319.82 203
14320.96 198
14322.09 224
14323.22 230
14324.35 231
14325.48 213
14326.61 245
14327.74 243
14328.87 250
14330.00 236
14331.13 213
14332.27 208
14333.40 259
14334.53 244
14335.66 219
14336.79 223
14337.92 249
14339.05 246
14340.18 233
14341.32 280
14342.45 220
14343.58 256
14344.71 245
14345.84 241
14346.98 240
14348.11 226
14349.24 243
14350.37 209
14351.50 224
14352.63 235
14353.77 247
14354.90 230
14356.03 236
14357.16 244
14358.30 213
14359.43 207
14360.56 227
14361.69 230
14362.82 249
14363.96 226
14365.09 227
14366.22 233
14367.35 225
14368.49 216
14369.62 207
14370.75 215
14371.89 223
14373.02 239
14374.15 223
14375.28 222
14376.42 189
14377.55 208
14378.68 214
14379.82 230
14380.95 212
14382.08 247
14383.22 247
14384.35 243
14385.48 239
14386.62 270
14387.75 249
14388.88 234
14390.02 247
14391.15 215
14392.28 235
14393.42 231
14394.55 273
14395.68 213
14396.82 230
14397.95 233
14399.09 234
14400.22 242
14401.35 241
14402.49 223
14403.62 239
14404.76 231
14405.89 243
14407.02 232
14408.16 226
14409.29 243
14410.43 240
14411.56 260
14412.70 233
14413.83 229
14414.96 205
14416.10 241
14417.23 235
14418.37 245
14419.50 250
14420.64 256
14421.77 288
14422.91 256
14424.04 272
14425.18 253
14426.31 271
14427.45 217
14428.58 255
14429.72 249
14430.85 249
14431.99 262
14433.12 235
14434.26 278
14435.39 269
14436.53 253
14437.66 239
14438.80 250
14439.93 227
14441.07 252
14442.20 239
14443.34 242
14444.48 261
14445.61 294
14446.75 272
14447.88 256
14449.02 252
14450.15 266
14451.29 235
14452.43 225
14453.56 230
14454.70 276
14455.83 269
14456.97 246
14458.11 230
14459.24 240
14460.38 245
14461.52 242
14462.65 285
14463.79 275
14464.93 219
14466.06 241
14467.20 234
14468.33 243
14469.47 233
14470.61 245
14471.74 263
14472.88 245
14474.02 247
14475.16 265
14476.29 255
14477.43 266
14478.57 248
14479.70 260
14480.84 240
14481.98 271
14483.11 282
14484.25 225
14485.39 243
14486.53 289
14487.66 304
14488.80 313
14489.94 270
14491.08 299
14492.21 264
14493.35 265
14494.49 257
14495.63 284
14496.76 308
14497.90 290
14499.04 324
14500.18 262
14501.31 284
14502.45 310
14503.59 324
14504.73 303
14505.87 308
14507.01 309
14508.14 356
14509.28 343
14510.42 309
14511.56 315
14512.70 369
14513.83 388
14514.97 362
14516.11 384
14517.25 391
14518.39 368
14519.53 342
14520.67 382
14521.80 339
14522.94 358
14524.08 374
14525.22 340
14526.36 332
14527.50 319
14528.64 344
14529.78 313
14530.92 331
14532.05 303
14533.19 306
14534.33 300
14535.47 291
14536.61 297
14537.75 262
14538.89 290
14540.03 301
14541.17 285
14542.31 278
14543.45 260
14544.59 246
14545.73 265
14546.87 273
14548.01 265
14549.15 270
14550.29 252
14551.43 263
14552.57 261
14553.71 238
14554.85 259
14555.99 275
14557.13 269
14558.27 248
14559.41 268
14560.55 249
14561.69 251
14562.83 245
14563.97 232
14565.11 273
14566.25 238
14567.39 262
14568.53 261
14569.67 252
14570.81 241
14571.95 276
14573.09 253
14574.23 289
14575.37 236
14576.51 258
14577.66 266
14578.80 234
14579.94 225
14581.08 213
14582.22 222
14583.36 213
14584.50 246
14585.64 221
14586.78 284
14587.93 255
14589.07 292
14590.21 274
14591.35 262
14592.49 253
14593.63 274
14594.77 263
14595.92 233
14597.06 250
14598.20 245
14599.34 263
14600.48 238
14601.62 259
14602.77 248
14603.91 258
14605.05 255
14606.19 276
14607.33 250
14608.48 224
14609.62 234
14610.76 281
14611.90 260
14613.04 232
14614.19 244
14615.33 274
14616.47 263
14617.61 247
14618.76 264
14619.90 269
14621.04 282
14622.18 285
14623.33 265
14624.47 256
14625.61 256
14626.76 275
14627.90 256
14629.04 268
14630.18 236
14631.33 272
14632.47 293
14633.61 277
14634.76 263
14635.90 276
14637.04 275
14638.19 280
14639.33 278
14640.47 244
14641.62 260
14642.76 284
14643.90 284
14645.05 254
14646.19 263
14647.33 260
14648.48 270
14649.62 253
14650.76 219
14651.91 211
14653.05 257
14654.20 257
14655.34 249
14656.48 241
14657.63 256
14658.77 235
14659.92 250
14661.06 221
14662.20 216
14663.35 260
14664.49 267
14665.64 227
14666.78 238
14667.93 218
14669.07 201
14670.22 230
14671.36 237
14672.50 224
14673.65 232
14674.79 235
14675.94 220
14677.08 218
14678.23 212
14679.37 230
14680.52 227
14681.66 217
14682.81 220
14683.95 241
14685.10 251
14686.24 238
14687.39 210
14688.53 204
14689.68 217
14690.82 235
14691.97 244
14693.12 210
14694.26 204
14695.41 197
14696.55 226
14697.70 242
14698.84 192
14699.99 198
14701.13 195
14702.28 200
14703.43 197
14704.57 199
14705.72 209
14706.86 220
14708.01 223
14709.16 217
14710.30 192
14711.45 234
14712.59 212
14713.74 203
14714.89 215
14716.03 212
14717.18 186
14718.33 204
14719.47 180
14720.62 192
14721.77 182
14722.91 213
14724.06 210
14725.21 184
14726.35 204
14727.50 172
14728.65 215
14729.79 228
14730.94 198
14732.09 204
14733.23 175
14734.38 218
14735.53 204
14736.67 176
14737.82 200
14738.97 193
14740.12 203
14741.26 192
14742.41 194
14743.56 180
14744.71 178
14745.85 210
14747.00 202
14748.15 188
14749.30 225
14750.44 215
14751.59 181
14752.74 193
14753.89 203
14755.03 201
14756.18 190
14757.33 192
14758.48 203
14759.63 185
14760.77 213
14761.92 201
14763.07 208
14764.22 204
14765.37 203
14766.52 201
14767.66 188
14768.81 185
14769.96 194
14771.11 189
14772.26 196
14773.41 201
14774.55 178
14775.70 191
14776.85 193
14778.00 182
14779.15 167
14780.30 197
14781.45 201
14782.60 202
14783.74 207
14784.89 211
14786.04 185
14787.19 188
14788.34 168
14789.49 197
14790.64 200
14791.79 208
14792.94 169
14794.09 178
14795.24 204
14796.39 185
14797.54 184
14798.69 194
14799.83 213
14800.98 194
14802.13 163
14803.28 198
14804.43 170
14805.58 192
14806.73 184
14807.88 196
14809.03 197
14810.18 204
14811.33 182
14812.48 195
14813.63 201
14814.78 209
14815.93 194
14817.08 197
14818.23 204
14819.38 188
14820.53 194
14821.69 200
14822.84 198
14823.99 190
14825.14 179
14826.29 159
14827.44 184
14828.59 207
14829.74 207
14830.89 200
14832.04 208
14833.19 178
14834.34 195
14835.49 181
14836.65 186
14837.80 198
14838.95 179
14840.10 163
14841.25 197
14842.40 184
14843.55 173
14844.70 188
14845.85 178
14847.01 196
14848.16 213
14849.31 185
14850.46 181
14851.61 195
14852.76 185
14853.92 184
14855.07 189
14856.22 166
14857.37 181
14858.52 181
14859.67 184
14860.83 187
14861.98 174
14863.13 189
14864.28 167
14865.44 194
14866.59 180
14867.74 197
14868.89 197
14870.04 215
14871.20 206
14872.35 195
14873.50 181
14874.65 209
14875.81 180
14876.96 197
14878.11 202
14879.26 205
14880.42 200
14881.57 176
14882.72 186
14883.88 185
14885.03 179
14886.18 185
14887.33 179
14888.49 168
14889.64 209
14890.79 208
14891.95 201
14893.10 173
14894.25 183
14895.41 196
14896.56 187
14897.71 165
14898.87 191
14900.02 187
14901.17 184
14902.33 184
14903.48 177
14904.63 180
14905.79 186
14906.94 188
14908.10 177
14909.25 189
14910.40 215
14911.56 178
14912.71 178
14913.87 190
14915.02 176
14916.17 175
14917.33 171
14918.48 187
14919.64 176
14920.79 202
14921.94 193
14923.10 170
14924.25 174
14925.41 156
14926.56 189
14927.72 209
14928.87 196
14930.03 190
14931.18 168
14932.34 191
14933.49 173
14934.65 186
14935.80 186
14936.96 187
14938.11 190
14939.27 193
14940.42 187
14941.58 174
14942.73 178
14943.89 207
14945.04 192
14946.20 198
14947.35 197
14948.51 182
14949.66 187
14950.82 185
14951.97 190
14953.13 218
14954.28 216
14955.44 197
14956.60 190
14957.75 191
14958.91 210
14960.06 198
14961.22 192
14962.37 179
14963.53 195
14964.69 198
14965.84 202
14967.00 212
14968.16 225
14969.31 191
14970.47 186
14971.62 204
14972.78 194
14973.94 190
14975.09 211
14976.25 222
14977.41 201
14978.56 211
14979.72 199
14980.88 202
14982.03 184
14983.19 206
14984.35 208
14985.50 197
14986.66 177
14987.82 199
14988.97 180
14990.13 180
14991.29 168
14992.44 177
14993.60 173
14994.76 182
14995.92 189
14997.07 169
14998.23 183
14999.39 184
15000.55 199
15001.70 183
15002.86 195
15004.02 149
15005.18 182
15006.33 204
15007.49 183
15008.65 183
15009.81 185
15010.96 184
15012.12 188
15013.28 169
15014.44 178
15015.60 191
15016.75 193
15017.91 179
15019.07 182
15020.23 174
15021.39 183
15022.54 195
15023.70 179
15024.86 191
15026.02 184
15027.18 165
15028.34 188
15029.49 159
15030.65 170
15031.81 175
15032.97 182
15034.13 167
15035.29 175
15036.45 166
15037.61 176
15038.76 191
15039.92 180
15041.08 170
15042.24 179
15043.40 173
15044.56 180
15045.72 150
15046.88 182
15048.04 204
15049.20 173
15050.36 163
15051.51 170
15052.67 186
15053.83 181
15054.99 195
15056.15 168
15057.31 185
15058.47 182
15059.63 184
15060.79 163
15061.95 164
15063.11 179
15064.27 203
15065.43 189
15066.59 174
15067.75 170
15068.91 176
15070.07 185
15071.23 164
15072.39 188
15073.55 168
15074.71 163
15075.87 187
15077.03 179
15078.19 168
15079.35 184
15080.51 196
15081.67 180
15082.83 173
15083.99 157
15085.16 165
15086.32 174
15087.48 177
15088.64 169
15089.80 161
15090.96 166
15092.12 175
15093.28 163
15094.44 158
15095.60 176
15096.76 176
15097.93 154
15099.09 156
15100.25 165
15101.41 168
15102.57 171
15103.73 204
15104.89 202
15106.05 171
15107.22 174
15108.38 168
15109.54 180
15110.70 176
15111.86 196
15113.02 166
15114.19 180
15115.35 194
15116.51 179
15117.67 176
15118.83 151
15120.00 167
15121.16 157
15122.32 156
15123.48 175
15124.64 166
15125.81 175
15126.97 173
15128.13 186
15129.29 173
15130.46 179
15131.62 179
15132.78 174
15133.94 178
15135.11 159
15136.27 189
15137.43 164
15138.59 176
15139.76 185
15140.92 192
15142.08 178
15143.25 180
15144.41 181
15145.57 177
15146.73 182
15147.90 191
15149.06 176
15150.22 177
15151.39 184
15152.55 179
15153.71 172
15154.88 182
15156.04 177
15157.20 179
15158.37 173
15159.53 187
15160.69 153
15161.86 155
15163.02 186
15164.19 166
15165.35 172
15166.51 151
15167.68 179
15168.84 182
15170.00 175
15171.17 189
15172.33 178
15173.50 181
15174.66 195
15175.83 172
15176.99 170
15178.15 167
15179.32 190
15180.48 170
15181.65 161
15182.81 173
15183.98 174
15185.14 200
15186.30 163
15187.47 181
15188.63 184
15189.80 203
15190.96 188
15192.13 175
15193.29 187
15194.46 174
15195.62 186
15196.79 188
15197.95 181
15199.12 180
15200.28 188
15201.45 176
15202.61 197
15203.78 178
15204.94 182
15206.11 185
15207.27 180
15208.44 162
15209.61 190
15210.77 185
15211.94 186
15213.10 183
15214.27 180
15215.43 180
15216.60 173
15217.76 176
15218.93 173
15220.10 189
15221.26 161
15222.43 188
15223.59 222
15224.76 189
15225.93 204
15227.09 207
15228.26 180
15229.42 205
15230.59 185
15231.76 219
15232.92 211
15234.09 208
15235.26 226
15236.42 159
15237.59 172
15238.76 160
15239.92 197
15241.09 203
15242.26 193
15243.42 217
15244.59 203
15245.76 190
15246.92 166
15248.09 192
15249.26 178
15250.42 167
15251.59 196
15252.76 207
15253.93 173
15255.09 173
15256.26 184
15257.43 194
15258.60 186
15259.76 153
15260.93 184
15262.10 185
15263.26 180
15264.43 186
15265.60 181
15266.77 158
15267.94 162
15269.10 157
15270.27 167
15271.44 168
15272.61 181
15273.77 179
15274.94 162
15276.11 200
15277.28 191
15278.45 190
15279.62 179
15280.78 168
15281.95 168
15283.12 165
15284.29 170
15285.46 189
15286.62 171
15287.79 149
15288.96 171
15290.13 179
15291.30 168
15292.47 188
15293.64 161
15294.81 184
15295.97 179
15297.14 142
15298.31 168
15299.48 179
15300.65 205
15301.82 168
15302.99 168
15304.16 170
15305.33 186
15306.49 183
15307.66 187
15308.83 170
15310.00 188
15311.17 172
15312.34 154
15313.51 136
15314.68 151
15315.85 167
15317.02 155
15318.19 176
15319.36 155
15320.53 194
15321.70 170
15322.87 162
15324.04 162
15325.21 166
15326.38 179
15327.55 175
15328.72 169
15329.89 179
15331.06 171
15332.23 193
15333.40 159
15334.57 161
15335.74 173
15336.91 186
15338.08 174
15339.25 143
15340.42 172
15341.59 173
15342.76 184
15343.93 172
15345.10 171
15346.27 156
15347.44 168
15348.62 158
15349.79 160
15350.96 169
15352.13 168
15353.30 159
15354.47 165
15355.64 185
15356.81 188
15357.98 176
15359.15 193
15360.33 193
15361.50 157
15362.67 184
15363.84 198
15365.01 192
15366.18 191
15367.35 200
15368.53 171
15369.70 184
15370.87 180
15372.04 141
15373.21 169
15374.38 159
15375.56 178
15376.73 168
15377.90 184
15379.07 178
15380.24 176
15381.42 206
15382.59 177
15383.76 157
15384.93 158
15386.10 160
15387.28 176
15388.45 151
15389.62 199
15390.79 193
15391.97 199
15393.14 192
15394.31 150
15395.48 184
15396.66 182
15397.83 176
15399.00 146
15400.17 178
15401.35 154
15402.52 166
15403.69 166
15404.87 171
15406.04 167
15407.21 183
15408.39 181
15409.56 178
15410.73 169
15411.91 165
15413.08 187
15414.25 150
15415.42 168
15416.60 158
15417.77 168
15418.95 147
15420.12 156
15421.29 156
15422.47 201
15423.64 152
15424.81 159
15425.99 176
15427.16 195
15428.33 172
15429.51 180
15430.68 173
15431.86 193
15433.03 179
15434.20 184
15435.38 186
15436.55 148
15437.73 170
15438.90 154
15440.08 170
15441.25 156
15442.42 185
15443.60 169
15444.77 150
15445.95 168
15447.12 172
15448.30 171
15449.47 155
15450.65 146
15451.82 171
15453.00 174
15454.17 162
15455.35 145
15456.52 176
15457.70 166
15458.87 163
15460.05 172
15461.22 153
15462.40 135
15463.57 165
15464.75 167
15465.92 171
15467.10 174
15468.27 169
15469.45 188
15470.62 187
15471.80 162
15472.97 170
15474.15 168
15475.33 179
15476.50 166
15477.68 157
15478.85 153
15480.03 179
15481.20 167
15482.38 157
15483.56 188
15484.73 150
15485.91 175
15487.08 179
15488.26 162
15489.44 150
15490.61 180
15491.79 177
15492.97 184
15494.14 154
15495.32 157
15496.49 179
15497.67 165
15498.85 179
15500.02 165
15501.20 158
15502.38 187
15503.55 181
15504.73 154
15505.91 165
15507.08 157
15508.26 180
15509.44 195
15510.62 173
15511.79 155
15512.97 171
15514.15 173
15515.32 171
15516.50 164
15517.68 173
15518.86 173
15520.03 197
15521.21 164
15522.39 148
15523.57 163
15524.74 158
15525.92 205
15527.10 203
15528.28 181
15529.45 176
15530.63 199
15531.81 183
15532.99 175
15534.16 156
15535.34 162
15536.52 183
15537.70 189
15538.88 194
15540.06 175
15541.23 172
15542.41 147
15543.59 210
15544.77 199
15545.95 182
15547.12 160
15548.30 175
15549.48 179
15550.66 181
15551.84 172
15553.02 177
15554.20 173
15555.37 184
15556.55 184
15557.73 136
15558.91 149
15560.09 170
15561.27 218
15562.45 195
15563.63 190
15564.81 165
15565.98 189
15567.16 184
15568.34 171
15569.52 180
15570.70 186
15571.88 195
15573.06 204
15574.24 176
15575.42 176
15576.60 174
15577.78 188
15578.96 199
15580.14 176
15581.32 195
15582.50 208
15583.68 217
15584.86 172
15586.04 168
15587.22 182
15588.40 190
15589.58 176
15590.76 186
15591.94 191
15593.12 202
15594.30 170
15595.48 195
15596.66 192
15597.84 187
15599.02 209
15600.20 197
15601.38 204
15602.56 209
15603.74 188
15604.92 203
15606.10 185
15607.28 196
15608.46 212
15609.64 218
15610.82 185
15612.00 192
15613.19 183
15614.37 203
15615.55 207
15616.73 200
15617.91 184
15619.09 218
15620.27 199
15621.45 226
15622.63 234
15623.82 213
15625.00 218
15626.18 189
15627.36 223
15628.54 235
15629.72 216
15630.90 231
15632.09 231
15633.27 231
15634.45 207
15635.63 228
15636.81 229
15637.99 233
15639.18 247
15640.36 243
15641.54 225
15642.72 206
15643.90 236
15645.09 260
15646.27 211
15647.45 220
15648.63 207
15649.82 240
15651.00 245
15652.18 216
15653.36 251
15654.54 224
15655.73 243
15656.91 226
15658.09 233
15659.28 234
15660.46 252
15661.64 268
15662.82 246
15664.01 224
15665.19 242
15666.37 251
15667.55 252
15668.74 248
15669.92 234
15671.10 204
15672.29 234
15673.47 239
15674.65 249
15675.84 269
15677.02 291
15678.20 278
15679.39 247
15680.57 240
15681.75 232
15682.94 245
15684.12 262
15685.30 273
15686.49 267
15687.67 263
15688.86 279
15690.04 282
15691.22 256
15692.41 286
15693.59 274
15694.78 292
15695.96 280
15697.14 311
15698.33 298
15699.51 309
15700.70 314
15701.88 324
15703.06 320
15704.25 327
15705.43 317
15706.62 308
15707.80 338
15708.99 343
15710.17 374
15711.36 393
15712.54 340
15713.73 358
15714.91 402
15716.09 425
15717.28 377
15718.46 343
15719.65 345
15720.83 357
15722.02 337
15723.20 364
15724.39 357
15725.57 319
15726.76 339
15727.95 338
15729.13 335
15730.32 311
15731.50 322
15732.69 318
15733.87 321
15735.06 294
15736.24 295
15737.43 315
15738.61 314
15739.80 316
15740.99 298
15742.17 328
15743.36 315
15744.54 331
15745.73 278
15746.92 318
15748.10 336
15749.29 313
15750.47 333
15751.66 332
15752.85 337
15754.03 308
15755.22 310
15756.40 312
15757.59 328
15758.78 299
15759.96 303
15761.15 287
15762.34 278
15763.52 287
15764.71 279
15765.90 285
15767.08 290
15768.27 301
15769.46 315
15770.64 316
15771.83 274
15773.02 277
15774.20 297
15775.39 270
15776.58 289
15777.77 249
15778.95 302
15780.14 281
15781.33 280
15782.51 262
15783.70 272
15784.89 292
15786.08 295
15787.26 298
15788.45 268
15789.64 283
15790.83 277
15792.01 258
15793.20 241
15794.39 262
15795.58 252
15796.77 271
15797.95 234
15799.14 262
15800.33 275
15801.52 244
15802.71 227
15803.89 235
15805.08 245
15806.27 244
15807.46 245
15808.65 232
15809.84 229
15811.02 248
15812.21 241
15813.40 245
15814.59 217
15815.78 216
15816.97 241
15818.15 215
15819.34 216
15820.53 212
15821.72 234
15822.91 260
15824.10 243
15825.29 217
15826.48 222
15827.67 220
15828.85 225
15830.04 210
15831.23 198
15832.42 218
15833.61 228
15834.80 216
15835.99 253
15837.18 224
15838.37 230
15839.56 257
15840.75 224
15841.94 223
15843.13 218
15844.32 216
15845.51 210
15846.70 223
15847.89 214
15849.08 205
15850.27 218
15851.46 244
15852.65 213
15853.84 233
15855.03 221
15856.22 203
15857.41 223
15858.60 220
15859.79 225
15860.98 205
15862.17 221
15863.36 242
15864.55 196
15865.74 219
15866.93 224
15868.12 227
15869.31 195
15870.50 237
15871.69 228
15872.88 225
15874.07 229
15875.26 238
15876.45 241
15877.64 208
15878.84 232
15880.03 226
15881.22 276
15882.41 215
15883.60 225
15884.79 224
15885.98 228
15887.17 219
15888.36 203
15889.56 232
15890.75 230
15891.94 223
15893.13 228
15894.32 244
15895.51 234
15896.71 246
15897.90 255
15899.09 232
15900.28 224
15901.47 232
15902.66 238
15903.86 238
15905.05 246
15906.24 233
15907.43 247
15908.62 239
15909.82 221
15911.01 232
15912.20 225
15913.39 242
15914.58 222
15915.78 221
15916.97 220
15918.16 191
15919.35 239
15920.55 213
15921.74 239
15922.93 225
15924.12 229
15925.32 227
15926.51 223
15927.70 230
15928.90 240
15930.09 246
15931.28 222
15932.47 226
15933.67 212
15934.86 203
15936.05 222
15937.25 228
15938.44 232
15939.63 222
15940.83 202
15942.02 228
15943.21 223
15944.41 214
15945.60 218
15946.79 210
15947.99 203
15949.18 201
15950.37 187
15951.57 195
15952.76 193
15953.96 175
15955.15 190
15956.34 196
15957.54 230
15958.73 203
15959.92 203
15961.12 193
15962.31 196
15963.51 209
15964.70 183
15965.90 183
15967.09 190
15968.28 181
15969.48 201
15970.67 194
15971.87 198
15973.06 206
15974.26 196
15975.45 189
15976.65 184
15977.84 170
15979.03 188
15980.23 165
15981.42 183
15982.62 200
15983.81 174
15985.01 177
15986.20 192
15987.40 190
15988.59 194
15989.79 185
15990.98 218
15992.18 169
15993.37 190
15994.57 186
15995.77 189
15996.96 198
15998.16 203
15999.35 212
16000.55 184
16001.74 180
16002.94 194
16004.13 195
16005.33 199
16006.53 192
16007.72 185
16008.92 185
16010.11 136
16011.31 191
16012.51 177
16013.70 168
16014.90 169
16016.09 159
16017.29 165
16018.49 201
16019.68 166
16020.88 169
16022.07 183
16023.27 186
16024.47 181
16025.66 164
16026.86 183
16028.06 202
16029.25 181
16030.45 147
16031.65 180
16032.84 179
16034.04 175
16035.24 184
16036.43 201
16037.63 189
16038.83 200
16040.02 171
16041.22 164
16042.42 204
16043.62 179
16044.81 183
16046.01 170
16047.21 192
16048.40 164
16049.60 189
16050.80 191
16052.00 184
16053.19 175
16054.39 203
16055.59 184
16056.79 198
16057.99 170
16059.18 184
16060.38 191
16061.58 196
16062.78 180
16063.97 184
16065.17 176
16066.37 179
16067.57 169
16068.77 162
16069.96 170
16071.16 187
16072.36 204
16073.56 178
16074.76 153
16075.96 156
16077.15 177
16078.35 170
16079.55 180
16080.75 182
16081.95 155
16083.15 173
16084.35 153
16085.54 164
16086.74 157
16087.94 191
16089.14 145
16090.34 165
16091.54 164
16092.74 180
16093.94 184
16095.14 172
16096.33 172
16097.53 181
16098.73 192
16099.93 173
16101.13 161
16102.33 145
16103.53 201
16104.73 164
16105.93 171
16107.13 166
16108.33 183
16109.53 155
16110.73 150
16111.93 164
16113.13 163
16114.33 152
16115.53 174
16116.73 164
16117.93 160
16119.13 179
16120.33 175
16121.53 167
16122.73 162
16123.93 151
16125.13 159
16126.33 170
16127.53 171
16128.73 192
16129.93 180
16131.13 179
16132.33 161
16133.53 195
16134.73 184
16135.93 153
16137.13 149
16138.33 164
16139.53 165
16140.73 176
16141.93 183
16143.13 162
16144.34 169
16145.54 155
16146.74 161
16147.94 171
16149.14 178
16150.34 167
16151.54 164
16152.74 171
16153.94 157
16155.15 157
16156.35 167
16157.55 149
16158.75 170
16159.95 174
16161.15 133
16162.35 167
16163.56 164
16164.76 149
16165.96 142
16167.16 154
16168.36 170
16169.56 168
16170.77 167
16171.97 161
16173.17 153
16174.37 173
16175.57 162
16176.78 152
16177.98 190
16179.18 169
16180.38 162
16181.59 159
16182.79 170
16183.99 164
16185.19 168
16186.40 181
16187.60 171
16188.80 159
16190.00 157
16191.21 162
16192.41 174
16193.61 177
16194.81 157
16196.02 161
16197.22 168
16198.42 188
16199.63 146
16200.83 179
16202.03 173
16203.23 201
16204.44 178
16205.64 157
16206.84 186
16208.05 192
16209.25 168
16210.45 178
16211.66 167
16212.86 194
16214.06 172
16215.27 191
16216.47 186
16217.68 179
16218.88 194
16220.08 196
16221.29 209
16222.49 161
16223.69 173
16224.90 170
16226.10 201
16227.31 185
16228.51 194
16229.71 201
16230.92 186
16232.12 187
16233.33 197
16234.53 177
16235.74 172
16236.94 179
16238.14 192
16239.35 184
16240.55 189
16241.76 195
16242.96 210
16244.17 211
16245.37 185
16246.58 194
16247.78 212
16248.99 210
16250.19 215
16251.40 222
16252.60 190
16253.81 208
16255.01 225
16256.22 207
16257.42 209
16258.63 198
16259.83 210
16261.04 211
16262.24 232
16263.45 187
16264.65 211
16265.86 229
16267.06 230
16268.27 222
16269.47 186
16270.68 231
16271.89 217
16273.09 221
16274.30 205
16275.50 202
16276.71 196
16277.91 238
16279.12 231
16280.33 211
16281.53 189
16282.74 215
16283.94 240
16285.15 223
16286.36 232
16287.56 213
16288.77 228
16289.98 224
16291.18 248
16292.39 243
16293.59 224
16294.80 226
16296.01 226
16297.21 219
16298.42 256
16299.63 235
16300.83 254
16302.04 231
16303.25 223
16304.46 253
16305.66 274
16306.87 236
16308.08 258
16309.28 251
16310.49 225
16311.70 272
16312.90 250
16314.11 262
16315.32 223
16316.53 254
16317.73 228
16318.94 254
16320.15 225
16321.36 243
16322.56 247
16323.77 239
16324.98 212
16326.19 195
16327.39 216
16328.60 197
16329.81 215
16331.02 200
16332.23 253
16333.43 232
16334.64 202
16335.85 208
16337.06 205
16338.27 185
16339.47 189
16340.68 210
16341.89 218
16343.10 189
16344.31 196
16345.52 205
16346.72 226
16347.93 194
16349.14 192
16350.35 193
16351.56 171
16352.77 178
16353.98 168
16355.18 221
16356.39 178
16357.60 194
16358.81 202
16360.02 194
16361.23 189
16362.44 191
16363.65 209
16364.86 208
16366.07 170
16367.27 181
16368.48 193
16369.69 160
16370.90 183
16372.11 172
16373.32 197
16374.53 192
16375.74 202
16376.95 166
16378.16 181
16379.37 163
16380.58 173
16381.79 179
16383.00 169
16384.21 173
16385.42 171
16386.63 180
16387.84 160
16389.05 173
16390.26 170
16391.47 193
16392.68 181
16393.89 191
16395.10 145
16396.31 189
16397.52 191
16398.73 179
16399.94 160
16401.15 164
16402.36 182
16403.57 173
16404.78 187
16405.99 148
16407.20 156
16408.41 172
16409.62 189
16410.84 171
16412.05 180
16413.26 174
16414.47 194
16415.68 159
16416.89 174
16418.10 164
16419.31 163
16420.52 188
16421.73 150
16422.95 149
16424.16 131
16425.37 168
16426.58 165
16427.79 175
16429.00 161
16430.21 168
16431.43 201
16432.64 185
16433.85 165
16435.06 175
16436.27 168
16437.48 148
16438.70 172
16439.91 169
16441.12 146
16442.33 181
16443.54 185
16444.76 153
16445.97 146
16447.18 163
16448.39 181
16449.61 170
16450.82 177
16452.03 158
16453.24 176
16454.45 153
16455.67 146
16456.88 153
16458.09 168
16459.31 164
16460.52 150
16461.73 172
16462.94 163
16464.16 141
16465.37 156
16466.58 166
16467.79 168
16469.01 196
16470.22 135
16471.43 166
16472.65 170
16473.86 175
16475.07 139
16476.29 152
16477.50 165
16478.71 164
16479.93 160
16481.14 148
16482.35 155
16483.57 164
16484.78 148
16485.99 140
16487.21 160
16488.42 153
16489.64 169
16490.85 149
16492.06 148
16493.28 160
16494.49 167
16495.70 171
16496.92 153
16498.13 140
16499.35 159
16500.56 151
16501.77 177
16502.99 172
16504.20 136
16505.42 162
16506.63 134
16507.85 174
16509.06 156
16510.28 151
16511.49 153
16512.70 151
16513.92 143
16515.13 164
16516.35 166
16517.56 160
16518.78 168
16519.99 145
16521.21 139
16522.42 134
16523.64 143
16524.85 141
16526.07 144
16527.28 165
16528.50 154
16529.71 135
16530.93 147
16532.14 152
16533.36 151
16534.57 136
16535.79 141
16537.01 150
16538.22 133
16539.44 127
16540.65 155
16541.87 137
16543.08 138
16544.30 166
16545.52 162
16546.73 152
16547.95 143
16549.16 142
16550.38 152
16551.60 173
16552.81 133
16554.03 123
16555.24 154
16556.46 145
16557.68 175
16558.89 169
16560.11 185
16561.32 173
16562.54 164
16563.76 158
16564.97 142
16566.19 149
16567.41 143
16568.62 141
16569.84 146
16571.06 156
16572.27 168
16573.49 168
16574.71 153
16575.93 151
16577.14 181
16578.36 189
16579.58 145
16580.79 156
16582.01 148
16583.23 151
16584.44 171
16585.66 153
16586.88 157
16588.10 141
16589.31 141
16590.53 167
16591.75 141
16592.97 149
16594.18 154
16595.40 144
16596.62 128
16597.84 122
16599.06 153
16600.27 137
16601.49 126
16602.71 138
16603.93 122
16605.14 136
16606.36 130
16607.58 143
16608.80 138
16610.02 156
16611.24 139
16612.45 146
16613.67 128
16614.89 126
16616.11 164
16617.33 165
16618.55 157
16619.76 142
16620.98 124
16622.20 131
16623.42 140
16624.64 142
16625.86 127
16627.08 152
16628.30 136
16629.51 138
16630.73 132
16631.95 126
16633.17 149
16634.39 124
16635.61 134
16636.83 143
16638.05 144
16639.27 156
16640.49 149
16641.71 143
16642.92 134
16644.14 147
16645.36 169
16646.58 143
16647.80 128
16649.02 129
16650.24 164
16651.46 146
16652.68 150
16653.90 124
16655.12 133
16656.34 159
16657.56 136
16658.78 134
16660.00 132
16661.22 147
16662.44 157
16663.66 174
16664.88 152
16666.10 123
16667.32 168
16668.54 167
16669.76 134
16670.98 128
16672.20 144
16673.42 144
16674.64 159
16675.87 139
16677.09 127
16678.31 128
16679.53 158
16680.75 138
16681.97 163
16683.19 134
16684.41 159
16685.63 139
16686.85 125
16688.07 126
16689.30 115
16690.52 137
16691.74 142
16692.96 143
16694.18 131
16695.40 133
16696.62 146
16697.84 129
16699.07 149
16700.29 144
16701.51 122
16702.73 141
16703.95 136
16705.17 139
16706.40 147
16707.62 142
16708.84 151
16710.06 132
16711.28 146
16712.50 140
16713.73 132
16714.95 138
16716.17 151
16717.39 137
16718.61 149
16719.84 144
16721.06 140
16722.28 152
16723.50 115
16724.73 121
16725.95 130
16727.17 134
16728.39 147
16729.62 145
16730.84 102
16732.06 127
16733.28 126
16734.51 139
16735.73 151
16736.95 182
16738.18 144
16739.40 139
16740.62 105
16741.84 120
16743.07 123
16744.29 145
16745.51 137
16746.74 141
16747.96 137
16749.18 131
16750.41 136
16751.63 116
16752.85 154
16754.08 123
16755.30 138
16756.52 130
16757.75 139
16758.97 147
16760.20 145
16761.42 125
16762.64 142
16763.87 124
16765.09 126
16766.31 128
16767.54 117
16768.76 129
16769.99 132
16771.21 159
16772.43 141
16773.66 140
16774.88 163
16776.11 161
16777.33 96
16778.56 135
16779.78 133
16781.01 145
16782.23 134
16783.45 131
16784.68 125
16785.90 123
16787.13 132
16788.35 139
16789.58 130
16790.80 142
16792.03 144
16793.25 139
16794.48 153
16795.70 115
16796.93 135
16798.15 147
16799.38 158
16800.60 149
16801.83 156
16803.05 128
16804.28 151
16805.50 146
16806.73 142
16807.95 142
16809.18 137
16810.41 150
16811.63 130
16812.86 143
16814.08 130
16815.31 126
16816.53 145
16817.76 155
16818.99 159
16820.21 135
16821.44 133
16822.66 158
16823.89 159
16825.12 132
16826.34 145
16827.57 151
16828.79 157
16830.02 155
16831.25 144
16832.47 150
16833.70 144
16834.93 143
16836.15 165
16837.38 140
16838.61 165
16839.83 152
16841.06 154
16842.29 159
16843.51 171
16844.74 188
16845.97 137
16847.19 146
16848.42 145
16849.65 151
16850.87 149
16852.10 154
16853.33 153
16854.56 174
16855.78 158
16857.01 140
16858.24 163
16859.46 185
16860.69 165
16861.92 186
16863.15 161
16864.37 168
16865.60 168
16866.83 180
16868.06 168
16869.28 134
16870.51 151
16871.74 153
16872.97 192
16874.20 171
16875.42 175
16876.65 183
16877.88 207
16879.11 185
16880.34 172
16881.56 212
16882.79 176
16884.02 209
16885.25 198
16886.48 196
16887.71 202
16888.93 179
16890.16 200
16891.39 189
16892.62 199
16893.85 194
16895.08 163
16896.31 173
16897.53 173
16898.76 182
16899.99 183
16901.22 161
16902.45 190
16903.68 187
16904.91 193
16906.14 157
16907.37 158
16908.59 158
16909.82 181
16911.05 171
16912.28 173
16913.51 154
16914.74 162
16915.97 154
16917.20 193
16918.43 171
16919.66 163
16920.89 158
16922.12 161
16923.35 169
16924.58 157
16925.81 151
16927.04 172
16928.27 153
16929.50 173
16930.73 148
16931.96 171
16933.19 155
16934.42 146
16935.65 153
16936.88 151
16938.11 142
16939.34 148
16940.57 168
16941.80 167
16943.03 150
16944.26 167
16945.49 158
16946.72 155
16947.95 138
16949.18 152
16950.41 171
16951.64 163
16952.87 132
16954.10 154
16955.33 187
16956.57 152
16957.80 148
16959.03 166
16960.26 186
16961.49 150
16962.72 178
16963.95 160
16965.18 137
16966.41 149
16967.65 189
16968.88 170
16970.11 169
16971.34 135
16972.57 169
16973.80 155
16975.03 143
16976.27 137
16977.50 171
16978.73 157
16979.96 145
16981.19 155
16982.42 149
16983.66 152
16984.89 132
16986.12 151
16987.35 156
16988.58 156
16989.82 138
16991.05 154
16992.28 172
16993.51 157
16994.75 160
16995.98 147
16997.21 143
16998.44 149
16999.67 160
17000.91 167
17002.14 150
17003.37 147
17004.61 144
17005.84 177
17007.07 153
17008.30 145
17009.54 159
17010.77 168
17012.00 172
17013.23 155
17014.47 168
17015.70 138
17016.93 156
17018.17 168
17019.40 162
17020.63 147
17021.87 143
17023.10 168
17024.33 158
17025.57 150
17026.80 164
17028.03 164
17029.27 173
17030.50 169
17031.73 161
17032.97 156
17034.20 176
17035.44 151
17036.67 164
17037.90 140
17039.14 128
17040.37 140
17041.60 157
17042.84 160
17044.07 149
17045.31 150
17046.54 162
17047.78 160
17049.01 135
17050.24 129
17051.48 137
17052.71 139
17053.95 137
17055.18 140
17056.42 147
17057.65 140
17058.89 169
17060.12 152
17061.35 135
17062.59 127
17063.82 131
17065.06 134
17066.29 124
17067.53 141
17068.76 130
17070.00 150
17071.23 134
17072.47 141
17073.70 123
17074.94 144
17076.17 138
17077.41 123
17078.65 135
17079.88 145
17081.12 140
17082.35 139
17083.59 151
17084.82 135
17086.06 124
17087.29 148
17088.53 128
17089.77 126
17091.00 129
17092.24 140
17093.47 151
17094.71 152
17095.94 121
17097.18 132
17098.42 153
17099.65 156
17100.89 133
17102.12 149
17103.36 141
17104.60 135
17105.83 133
17107.07 143
17108.31 124
17109.54 132
17110.78 129
17112.02 138
17113.25 133
17114.49 127
17115.73 126
17116.96 137
17118.20 139
17119.44 122
17120.67 137
17121.91 138
17123.15 138
17124.38 130
17125.62 126
17126.86 125
17128.10 142
17129.33 160
17130.57 145
17131.81 119
17133.04 140
17134.28 128
17135.52 145
17136.76 134
17137.99 154
17139.23 138
17140.47 116
17141.71 149
17142.94 134
17144.18 128
17145.42 128
17146.66 115
17147.90 141
17149.13 136
17150.37 119
17151.61 134
17152.85 140
17154.08 135
17155.32 142
17156.56 122
17157.80 113
17159.04 116
17160.28 127
17161.51 138
17162.75 155
17163.99 119
17165.23 120
17166.47 136
17167.71 142
17168.95 147
17170.18 122
17171.42 112
17172.66 139
17173.90 130
17175.14 127
17176.38 121
17177.62 137
17178.86 135
17180.09 125
17181.33 123
17182.57 111
17183.81 156
17185.05 131
17186.29 124
17187.53 110
17188.77 133
17190.01 162
17191.25 127
17192.49 130
17193.73 109
17194.97 130
17196.21 117
17197.45 113
17198.69 122
17199.92 164
17201.16 123
17202.40 143
17203.64 118
17204.88 122
17206.12 115
17207.36 138
17208.60 129
17209.84 135
17211.08 112
17212.32 125
17213.56 134
17214.81 117
17216.05 110
17217.29 130
17218.53 138
17219.77 123
17221.01 114
17222.25 98
17223.49 113
17224.73 115
17225.97 143
17227.21 126
17228.45 125
17229.69 127
17230.93 139
17232.17 123
17233.41 143
17234.66 120
17235.90 127
17237.14 156
17238.38 113
17239.62 120
17240.86 115
17242.10 134
17243.34 134
17244.58 133
17245.83 128
17247.07 127
17248.31 140
17249.55 145
17250.79 127
17252.03 122
17253.28 150
17254.52 151
17255.76 135
17257.00 123
17258.24 136
17259.48 114
17260.73 130
17261.97 131
17263.21 134
17264.45 125
17265.69 135
17266.94 130
17268.18 119
17269.42 124
17270.66 139
17271.91 115
17273.15 117
17274.39 118
17275.63 136
17276.88 152
17278.12 138
17279.36 135
17280.60 101
17281.85 126
17283.09 141
17284.33 133
17285.57 106
17286.82 131
17288.06 119
17289.30 121
17290.55 129
17291.79 116
17293.03 115
17294.28 96
17295.52 118
17296.76 134
17298.01 141
17299.25 112
17300.49 122
17301.74 116
17302.98 124
17304.22 131
17305.47 129
17306.71 134
17307.95 144
17309.20 135
17310.44 123
17311.68 121
17312.93 120
17314.17 115
17315.42 128
17316.66 125
17317.90 108
17319.15 108
17320.39 111
17321.64 136
17322.88 112
17324.12 107
17325.37 119
17326.61 137
17327.86 139
17329.10 137
17330.35 119
17331.59 114
17332.83 125
17334.08 122
17335.32 121
17336.57 111
17337.81 120
17339.06 121
17340.30 144
17341.55 102
17342.79 117
17344.04 113
17345.28 113
17346.53 130
17347.77 146
17349.02 121
17350.26 102
17351.51 117
17352.75 119
17354.00 112
17355.24 99
17356.49 138
17357.73 114
17358.98 121
17360.23 97
17361.47 94
17362.72 117
17363.96 117
17365.21 110
17366.45 93
17367.70 114
17368.95 104
17370.19 111
17371.44 125
17372.68 98
17373.93 126
17375.18 116
17376.42 140
17377.67 133
17378.91 116
17380.16 120
17381.41 119
17382.65 111
17383.90 107
17385.15 115
17386.39 108
17387.64 95
17388.89 119
17390.13 105
17391.38 105
17392.63 113
17393.87 130
17395.12 124
17396.37 142
17397.61 128
17398.86 128
17400.11 121
17401.35 137
17402.60 133
17403.85 108
17405.09 128
17406.34 119
17407.59 122
17408.84 123
17410.08 124
17411.33 111
17412.58 131
17413.83 140
17415.07 151
17416.32 106
17417.57 111
17418.82 126
17420.06 128
17421.31 112
17422.56 106
17423.81 128
17425.05 115
17426.30 132
17427.55 99
17428.80 115
17430.05 114
17431.29 126
17432.54 122
17433.79 119
17435.04 114
17436.29 124
17437.54 118
17438.78 118
17440.03 98
17441.28 131
17442.53 138
17443.78 109
17445.03 110
17446.27 107
17447.52 125
17448.77 149
17450.02 93
17451.27 107
17452.52 101
17453.77 118
17455.02 116
17456.27 120
17457.51 111
17458.76 109
17460.01 130
17461.26 97
17462.51 112
17463.76 126
17465.01 124
17466.26 117
17467.51 86
17468.76 116
17470.01 140
17471.26 142
17472.51 125
17473.76 124
17475.01 111
17476.26 124
17477.50 116
17478.75 134
17480.00 118
17481.25 120
17482.50 121
17483.75 130
17485.00 110
17486.25 107
17487.50 126
17488.75 129
17490.00 131
17491.25 112
17492.51 126
17493.76 124
17495.01 111
17496.26 102
17497.51 128
17498.76 125
17500.01 118
17501.26 137
17502.51 110
17503.76 126
17505.01 135
17506.26 135
17507.51 126
17508.76 128
17510.01 113
17511.26 106
17512.52 107
17513.77 108
17515.02 124
17516.27 118
17517.52 96
17518.77 132
17520.02 130
17521.27 113
17522.53 123
17523.78 117
17525.03 122
17526.28 128
17527.53 130
17528.78 107
17530.03 119
17531.29 122
17532.54 119
17533.79 119
17535.04 132
17536.29 120
17537.55 122
17538.80 146
17540.05 153
17541.30 140
17542.55 123
17543.81 138
17545.06 128
17546.31 143
17547.56 134
17548.81 124
17550.07 126
17551.32 129
17552.57 121
17553.82 157
17555.08 114
17556.33 130
17557.58 129
17558.83 116
17560.09 137
17561.34 117
17562.59 134
17563.85 109
17565.10 122
17566.35 138
17567.60 140
17568.86 123
17570.11 127
17571.36 116
17572.62 112
17573.87 118
17575.12 133
17576.38 125
17577.63 120
17578.88 118
17580.14 127
17581.39 113
17582.64 125
17583.90 121
17585.15 135
17586.40 142
17587.66 120
17588.91 122
17590.17 118
17591.42 139
17592.67 110
17593.93 114
17595.18 109
17596.43 112
17597.69 106
17598.94 135
17600.20 139
17601.45 138
17602.71 124
17603.96 130
17605.21 129
17606.47 133
17607.72 121
17608.98 144
17610.23 124
17611.49 128
17612.74 118
17614.00 117
17615.25 114
17616.50 130
17617.76 134
17619.01 106
17620.27 120
17621.52 108
17622.78 126
17624.03 116
17625.29 116
17626.54 109
17627.80 131
17629.05 153
17630.31 109
17631.56 97
17632.82 119
17634.08 149
17635.33 135
17636.59 103
17637.84 100
17639.10 144
17640.35 125
17641.61 104
17642.86 118
17644.12 120
17645.38 125
17646.63 108
17647.89 126
17649.14 123
17650.40 110
17651.66 127
17652.91 141
17654.17 127
17655.42 104
17656.68 117
17657.94 123
17659.19 116
17660.45 99
17661.70 91
17662.96 132
17664.22 109
17665.47 132
17666.73 103
17667.99 132
17669.24 123
17670.50 123
17671.76 125
17673.01 107
17674.27 124
17675.53 118
17676.78 126
17678.04 120
17679.30 101
17680.56 113
17681.81 122
17683.07 123
17684.33 81
17685.58 119
17686.84 135
17688.10 107
17689.36 131
17690.61 119
17691.87 121
17693.13 126
17694.39 131
17695.64 140
17696.90 118
17698.16 120
17699.42 135
17700.67 111
17701.93 126
17703.19 100
17704.45 113
17705.70 122
17706.96 117
17708.22 118
17709.48 119
17710.74 130
17711.99 133
17713.25 139
17714.51 111
17715.77 103
17717.03 106
17718.29 129
17719.54 135
17720.80 106
17722.06 107
17723.32 119
17724.58 117
17725.84 104
17727.10 120
17728.35 117
17729.61 113
17730.87 116
17732.13 121
17733.39 124
17734.65 111
17735.91 126
17737.17 115
17738.43 99
17739.69 114
17740.94 120
17742.20 126
17743.46 112
17744.72 96
17745.98 125
17747.24 124
17748.50 150
17749.76 114
17751.02 88
17752.28 116
17753.54 101
17754.80 116
17756.06 111
17757.32 120
17758.58 122
17759.84 126
17761.10 119
17762.36 123
17763.62 113
17764.88 113
17766.14 134
17767.40 107
17768.66 111
17769.92 127
17771.18 114
17772.44 115
17773.70 112
17774.96 116
17776.22 115
17777.48 105
17778.74 119
17780.00 116
17781.26 113
17782.52 101
17783.78 126
17785.04 110
17786.30 98
17787.57 108
17788.83 112
17790.09 123
17791.35 122
17792.61 101
17793.87 121
17795.13 115
17796.39 111
17797.65 114
17798.91 124
17800.18 115
17801.44 102
17802.70 99
17803.96 110
17805.22 133
17806.48 140
17807.74 123
17809.01 137
17810.27 117
17811.53 110
17812.79 119
17814.05 107
17815.31 114
17816.58 118
17817.84 120
17819.10 110
17820.36 115
17821.62 110
17822.89 129
17824.15 116
17825.41 108
17826.67 102
17827.94 117
17829.20 124
17830.46 117
17831.72 103
17832.98 104
17834.25 112
17835.51 93
17836.77 100
17838.04 121
17839.30 114
17840.56 110
17841.82 115
17843.09 99
17844.35 108
17845.61 100
17846.87 115
17848.14 127
17849.40 123
17850.66 116
17851.93 107
17853.19 121
17854.45 108
17855.72 102
17856.98 109
17858.24 119
17859.51 134
17860.77 140
17862.03 100
17863.30 110
17864.56 125
17865.82 124
17867.09 112
17868.35 90
17869.62 97
17870.88 123
17872.14 107
17873.41 131
17874.67 131
17875.93 124
17877.20 112
17878.46 114
17879.73 133
17880.99 99
17882.26 94
17883.52 93
17884.78 116
17886.05 101
17887.31 113
17888.58 110
17889.84 120
17891.11 116
17892.37 95
17893.63 111
17894.90 129
17896.16 114
17897.43 94
17898.69 115
17899.96 140
17901.22 122
17902.49 105
17903.75 104
17905.02 106
17906.28 101
17907.55 114
17908.81 98
17910.08 93
17911.34 101
17912.61 97
17913.87 119
17915.14 116
17916.41 93
17917.67 109
17918.94 113
17920.20 125
17921.47 104
17922.73 124
17924.00 112
17925.26 119
17926.53 111
17927.80 100
17929.06 85
17930.33 104
17931.59 121
17932.86 125
17934.13 102
17935.39 103
17936.66 133
17937.92 118
17939.19 140
17940.46 105
17941.72 107
17942.99 108
17944.26 106
17945.52 109
17946.79 115
17948.06 107
17949.32 100
17950.59 126
17951.85 118
17953.12 101
17954.39 96
17955.66 113
17956.92 115
17958.19 115
17959.46 110
17960.72 104
17961.99 108
17963.26 88
17964.52 95
17965.79 109
17967.06 94
17968.33 104
17969.59 91
17970.86 119
17972.13 101
17973.40 96
17974.66 105
17975.93 105
17977.20 99
17978.47 112
17979.73 104
17981.00 115
17982.27 112
17983.54 101
17984.80 95
17986.07 105
17987.34 105
17988.61 121
17989.88 111
17991.14 95
17992.41 105
17993.68 131
17994.95 113
17996.22 105
17997.48 114
17998.75 116
18000.02 119
18001.29 102
18002.56 97
18003.83 115
18005.10 130
18006.36 123
18007.63 125
18008.90 128
18010.17 113
18011.44 96
18012.71 86
18013.98 97
18015.25 109
18016.51 93
18017.78 112
18019.05 116
18020.32 103
18021.59 107
18022.86 101
18024.13 100
18025.40 89
18026.67 104
18027.94 106
18029.21 101
18030.48 94
18031.75 83
18033.01 106
18034.28 107
18035.55 112
18036.82 108
18038.09 98
18039.36 102
18040.63 100
18041.90 103
18043.17 102
18044.44 112
18045.71 129
18046.98 110
18048.25 96
18049.52 93
18050.79 112
18052.06 105
18053.33 123
18054.60 112
18055.87 110
18057.14 103
18058.42 102
18059.69 117
18060.96 119
18062.23 110
18063.50 115
18064.77 80
18066.04 88
18067.31 97
18068.58 108
18069.85 122
18071.12 105
18072.39 104
18073.66 94
18074.93 114
18076.21 109
18077.48 98
18078.75 113
18080.02 110
18081.29 97
18082.56 119
18083.83 107
18085.10 118
18086.38 106
18087.65 99
18088.92 123
18090.19 91
18091.46 106
18092.73 104
18094.01 95
18095.28 117
18096.55 92
18097.82 104
18099.09 111
18100.36 97
18101.64 114
18102.91 104
18104.18 133
18105.45 118
18106.73 86
18108.00 111
18109.27 103
18110.54 111
18111.81 100
18113.09 94
18114.36 91
18115.63 90
18116.90 116
18118.18 101
18119.45 103
18120.72 95
18121.99 98
18123.27 119
18124.54 105
18125.81 90
18127.09 125
18128.36 97
18129.63 124
18130.90 112
18132.18 104
18133.45 92
18134.72 103
18136.00 113
18137.27 118
18138.54 92
18139.82 111
18141.09 115
18142.36 117
18143.64 114
18144.91 99
18146.18 97
18147.46 107
18148.73 128
18150.00 102
18151.28 120
18152.55 111
18153.83 108
18155.10 123
18156.37 117
18157.65 107
18158.92 116
18160.20 123
18161.47 121
18162.74 99
18164.02 103
18165.29 127
18166.57 107
18167.84 92
18169.12 124
18170.39 101
18171.66 108
18172.94 91
18174.21 93
18175.49 99
18176.76 102
18178.04 119
18179.31 106
18180.59 103
18181.86 97
18183.14 117
18184.41 110
18185.69 101
18186.96 98
18188.24 109
18189.51 106
18190.79 117
18192.06 93
18193.34 103
18194.61 121
18195.89 127
18197.16 93
18198.44 101
18199.71 108
18200.99 105
18202.26 105
18203.54 91
18204.81 104
18206.09 95
18207.37 105
18208.64 108
18209.92 96
18211.19 88
18212.47 125
18213.75 116
18215.02 112
18216.30 94
18217.57 100
18218.85 108
18220.13 109
18221.40 100
18222.68 100
18223.95 112
18225.23 93
18226.51 107
18227.78 95
18229.06 93
18230.34 122
18231.61 94
18232.89 103
18234.17 110
18235.44 118
18236.72 109
18238.00 111
18239.27 100
18240.55 99
18241.83 109
18243.10 111
18244.38 118
18245.66 107
18246.94 98
18248.21 110
18249.49 94
18250.77 101
18252.04 97
18253.32 95
18254.60 116
18255.88 104
18257.15 109
18258.43 97
18259.71 124
18260.99 126
18262.26 110
18263.54 97
18264.82 108
18266.10 130
18267.37 109
18268.65 105
18269.93 103
18271.21 104
18272.49 99
18273.76 106
18275.04 80
18276.32 100
18277.60 102
18278.88 79
18280.15 95
18281.43 111
18282.71 123
18283.99 104
18285.27 91
18286.55 115
18287.83 92
18289.10 94
18290.38 117
18291.66 103
18292.94 119
18294.22 108
18295.50 103
18296.78 103
18298.06 107
18299.33 110
18300.61 115
18301.89 117
18303.17 107
18304.45 105
18305.73 104
18307.01 98
18308.29 104
18309.57 99
18310.85 103
18312.13 118
18313.41 100
18314.68 97
18315.96 98
18317.24 92
18318.52 100
18319.80 87
18321.08 103
18322.36 113
18323.64 127
18324.92 105
18326.20 121
18327.48 106
18328.76 107
18330.04 112
18331.32 127
18332.60 121
18333.88 114
18335.16 110
18336.44 107
18337.72 106
18339.00 120
18340.28 130
18341.56 125
18342.84 121
18344.12 114
18345.41 101
18346.69 94
18347.97 97
18349.25 88
18350.53 113
18351.81 106
18353.09 98
18354.37 94
18355.65 107
18356.93 131
18358.21 111
18359.49 89
18360.78 97
18362.06 125
18363.34 107
18364.62 87
18365.90 94
18367.18 114
18368.46 107
18369.74 119
18371.03 91
18372.31 94
18373.59 88
18374.87 97
18376.15 96
18377.43 81
18378.72 91
18380.00 86
18381.28 117
18382.56 111
18383.84 82
18385.12 85
18386.41 113
18387.69 109
18388.97 77
18390.25 101
18391.53 105
18392.82 110
18394.10 92
18395.38 101
18396.66 79
18397.95 96
18399.23 117
18400.51 110
18401.79 90
18403.08 96
18404.36 109
18405.64 125
18406.92 95
18408.21 97
18409.49 103
18410.77 132
18412.06 93
18413.34 82
18414.62 105
18415.90 105
18417.19 104
18418.47 104
18419.75 104
18421.04 105
18422.32 93
18423.60 90
18424.89 99
18426.17 107
18427.45 105
18428.74 100
18430.02 117
18431.30 102
18432.59 118
18433.87 102
18435.15 102
18436.44 98
18437.72 96
18439.01 114
18440.29 119
18441.57 96
18442.86 95
18444.14 105
18445.43 99
18446.71 93
18447.99 108
18449.28 96
18450.56 89
18451.85 101
18453.13 97
18454.42 86
18455.70 106
18456.98 102
18458.27 123
18459.55 127
18460.84 108
18462.12 104
18463.41 109
18464.69 105
18465.98 103
18467.26 105
18468.55 105
18469.83 118
18471.12 123
18472.40 118
18473.69 100
18474.97 94
18476.26 110
18477.54 102
18478.83 108
18480.11 86
18481.40 101
18482.68 98
18483.97 92
18485.25 94
18486.54 110
18487.82 117
18489.11 103
18490.40 89
18491.68 83
18492.97 106
18494.25 126
18495.54 106
18496.82 119
18498.11 109
18499.40 101
18500.68 104
18501.97 103
18503.25 100
18504.54 109
18505.83 113
18507.11 123
18508.40 109
18509.69 89
18510.97 98
18512.26 107
18513.54 133
18514.83 109
18516.12 93
18517.40 112
18518.69 125
18519.98 107
18521.26 95
18522.55 82
18523.84 115
18525.12 109
18526.41 83
18527.70 76
18528.99 108
18530.27 113
18531.56 104
18532.85 88
18534.13 100
18535.42 108
18536.71 121
18538.00 106
18539.28 96
18540.57 105
18541.86 104
18543.14 114
18544.43 107
18545.72 100
18547.01 119
18548.30 103
18549.58 112
18550.87 100
18552.16 115
18553.45 111
18554.73 110
18556.02 115
18557.31 110
18558.60 93
18559.89 112
18561.17 107
18562.46 113
18563.75 91
18565.04 111
18566.33 114
18567.62 111
18568.90 96
18570.19 96
18571.48 134
18572.77 98
18574.06 119
18575.35 94
18576.63 97
18577.92 113
18579.21 114
18580.50 106
18581.79 127
18583.08 106
18584.37 126
18585.66 113
18586.95 100
18588.23 114
18589.52 133
18590.81 153
18592.10 130
18593.39 113
18594.68 115
18595.97 138
18597.26 98
18598.55 127
18599.84 120
18601.13 124
18602.42 114
18603.71 117
18605.00 134
18606.29 121
18607.58 110
18608.86 122
18610.15 111
18611.44 119
18612.73 126
18614.02 121
18615.31 124
18616.60 106
18617.89 116
18619.18 101
18620.47 135
18621.76 129
18623.06 119
18624.35 107
18625.64 117
18626.93 104
18628.22 111
18629.51 136
18630.80 124
18632.09 109
18633.38 102
18634.67 102
18635.96 120
18637.25 104
18638.54 106
18639.83 131
18641.12 119
18642.41 121
18643.71 114
18645.00 115
18646.29 118
18647.58 115
18648.87 120
18650.16 107
18651.45 104
18652.74 109
18654.03 128
18655.33 111
18656.62 119
18657.91 83
18659.20 119
18660.49 98
18661.78 106
18663.07 105
18664.37 110
18665.66 107
18666.95 121
18668.24 111
18669.53 111
18670.83 130
18672.12 117
18673.41 127
18674.70 99
18675.99 112
18677.29 102
18678.58 110
18679.87 123
18681.16 110
18682.45 111
18683.75 120
18685.04 103
18686.33 120
18687.62 114
18688.92 129
18690.21 121
18691.50 121
18692.79 100
18694.09 101
18695.38 100
18696.67 117
18697.97 109
18699.26 98
18700.55 120
18701.84 114
18703.14 112
18704.43 126
18705.72 120
18707.02 116
18708.31 118
18709.60 124
18710.90 118
18712.19 105
18713.48 118
18714.78 99
18716.07 129
18717.36 138
18718.66 110
18719.95 110
18721.24 113
18722.54 113
18723.83 115
18725.13 105
18726.42 106
18727.71 114
18729.01 114
18730.30 105
18731.60 104
18732.89 90
18734.18 93
18735.48 97
18736.77 115
18738.07 114
18739.36 107
18740.66 94
18741.95 108
18743.24 85
18744.54 107
18745.83 101
18747.13 101
18748.42 96
18749.72 100
18751.01 104
18752.31 112
18753.60 105
18754.90 112
18756.19 110
18757.49 104
18758.78 112
18760.08 107
18761.37 106
18762.67 82
18763.96 93
18765.26 105
18766.55 113
18767.85 86
18769.14 101
18770.44 117
18771.73 114
18773.03 100
18774.32 105
18775.62 85
18776.91 100
18778.21 112
18779.51 104
18780.80 100
18782.10 75
18783.39 112
18784.69 115
18785.99 100
18787.28 82
18788.58 103
18789.87 88
18791.17 114
18792.47 98
18793.76 79
18795.06 105
18796.35 107
18797.65 121
18798.95 91
18800.24 91
18801.54 88
18802.84 96
18804.13 100
18805.43 97
18806.73 97
18808.02 113
18809.32 100
18810.62 103
18811.91 104
18813.21 91
18814.51 101
18815.80 89
18817.10 103
18818.40 102
18819.69 103
18820.99 76
18822.29 99
18823.59 89
18824.88 103
18826.18 91
18827.48 98
18828.78 92
18830.07 94
18831.37 91
18832.67 92
18833.97 116
18835.26 96
18836.56 85
18837.86 87
18839.16 90
18840.45 79
18841.75 96
18843.05 101
18844.35 114
18845.65 101
18846.94 107
18848.24 101
18849.54 115
18850.84 80
18852.14 111
18853.43 86
18854.73 93
18856.03 96
18857.33 92
18858.63 105
18859.93 101
18861.22 103
18862.52 84
18863.82 95
18865.12 92
18866.42 110
18867.72 83
18869.02 90
18870.32 85
18871.61 100
18872.91 102
18874.21 98
18875.51 77
18876.81 76
18878.11 100
18879.41 97
18880.71 118
18882.01 99
18883.31 99
18884.61 84
18885.90 109
18887.20 100
18888.50 101
18889.80 116
18891.10 124
18892.40 117
18893.70 108
18895.00 104
18896.30 100
18897.60 95
18898.90 94
18900.20 106
18901.50 93
18902.80 93
18904.10 83
18905.40 106
18906.70 113
18908.00 96
18909.30 87
18910.60 94
18911.90 101
18913.20 108
18914.50 97
18915.80 100
18917.10 109
18918.40 96
18919.70 96
18921.00 96
18922.30 98
18923.61 101
18924.91 108
18926.21 89
18927.51 96
18928.81 122
18930.11 103
18931.41 113
18932.71 97
18934.01 97
18935.31 108
18936.61 99
18937.92 83
18939.22 95
18940.52 89
18941.82 87
18943.12 101
18944.42 112
18945.72 88
18947.03 92
18948.33 101
18949.63 103
18950.93 108
18952.23 103
18953.53 82
18954.84 105
18956.14 109
18957.44 96
18958.74 105
18960.04 101
18961.34 125
18962.65 96
18963.95 102
18965.25 120
18966.55 121
18967.86 109
18969.16 100
18970.46 119
18971.76 90
18973.06 96
18974.37 98
18975.67 93
18976.97 93
18978.27 106
18979.58 108
18980.88 101
18982.18 94
18983.48 85
18984.79 93
18986.09 96
18987.39 95
18988.70 101
18990.00 82
18991.30 103
18992.61 107
18993.91 98
18995.21 101
18996.51 110
18997.82 97
18999.12 88
19000.42 92
19001.73 96
19003.03 99
19004.33 90
19005.64 96
19006.94 101
19008.25 109
19009.55 108
19010.85 92
19012.16 110
19013.46 109
19014.76 104
19016.07 89
19017.37 111
19018.68 109
19019.98 102
19021.28 105
19022.59 97
19023.89 107
19025.20 99
19026.50 101
19027.80 82
19029.11 93
19030.41 113
19031.72 108
19033.02 98
19034.33 84
19035.63 82
19036.94 99
19038.24 107
19039.54 97
19040.85 92
19042.15 99
19043.46 108
19044.76 101
19046.07 125
19047.37 82
19048.68 101
19049.98 99
19051.29 104
19052.59 91
19053.90 87
19055.20 105
19056.51 103
19057.81 93
19059.12 93
19060.43 120
19061.73 96
19063.04 97
19064.34 93
19065.65 85
19066.95 89
19068.26 94
19069.56 92
19070.87 77
19072.18 100
19073.48 91
19074.79 89
19076.09 106
19077.40 91
19078.71 81
19080.01 105
19081.32 85
19082.62 81
19083.93 99
19085.24 99
19086.54 101
19087.85 99
19089.16 92
19090.46 98
19091.77 93
19093.07 104
19094.38 83
19095.69 89
19096.99 105
19098.30 83
19099.61 76
19100.91 105
19102.22 93
19103.53 98
19104.84 109
19106.14 118
19107.45 117
19108.76 80
19110.06 104
19111.37 95
19112.68 91
19113.98 64
19115.29 92
19116.60 80
19117.91 96
19119.21 86
19120.52 76
19121.83 107
19123.14 94
19124.44 84
19125.75 88
19127.06 89
19128.37 123
19129.68 106
19130.98 74
19132.29 81
19133.60 96
19134.91 84
19136.21 120
19137.52 95
19138.83 85
19140.14 93
19141.45 102
19142.76 82
19144.06 87
19145.37 72
19146.68 90
19147.99 84
19149.30 90
19150.61 90
19151.91 79
19153.22 102
19154.53 95
19155.84 98
19157.15 79
19158.46 99
19159.77 99
19161.07 83
19162.38 91
19163.69 99
19165.00 94
19166.31 103
19167.62 95
19168.93 69
19170.24 88
19171.55 94
19172.86 86
19174.17 103
19175.48 98
19176.78 101
19178.09 100
19179.40 108
19180.71 102
19182.02 87
19183.33 106
19184.64 116
19185.95 111
19187.26 101
19188.57 95
19189.88 109
19191.19 102
19192.50 92
19193.81 86
19195.12 123
19196.43 117
19197.74 102
19199.05 117
19200.36 89
19201.67 89
19202.98 99
19204.29 96
19205.60 107
19206.91 93
19208.22 85
19209.53 91
19210.84 100
19212.15 103
19213.47 85
19214.78 90
19216.09 98
19217.40 89
19218.71 95
19220.02 90
19221.33 90
19222.64 102
19223.95 99
19225.26 97
19226.57 94
19227.89 89
19229.20 100
19230.51 99
19231.82 75
19233.13 88
19234.44 90
19235.75 112
19237.06 96
19238.38 107
19239.69 97
19241.00 112
19242.31 107
19243.62 85
19244.93 104
19246.25 105
19247.56 121
19248.87 98
19250.18 83
19251.49 81
19252.81 93
19254.12 94
19255.43 86
19256.74 74
19258.05 84
19259.37 84
19260.68 78
19261.99 104
19263.30 84
19264.62 91
19265.93 96
19267.24 102
19268.55 103
19269.87 85
19271.18 76
19272.49 83
19273.80 96
19275.12 102
19276.43 89
19277.74 98
19279.05 91
19280.37 111
19281.68 85
19282.99 69
19284.31 99
19285.62 90
19286.93 80
19288.25 71
19289.56 93
19290.87 94
19292.19 85
19293.50 101
19294.81 88
19296.13 96
19297.44 100
19298.75 81
19300.07 87
19301.38 86
19302.69 80
19304.01 107
19305.32 75
19306.64 95
19307.95 96
19309.26 106
19310.58 103
19311.89 108
19313.21 77
19314.52 89
19315.83 96
19317.15 108
19318.46 87
19319.78 94
19321.09 74
19322.41 63
19323.72 90
19325.03 87
19326.35 95
19327.66 93
19328.98 109
19330.29 100
19331.61 96
19332.92 94
19334.24 98
19335.55 114
19336.87 87
19338.18 97
19339.50 99
19340.81 74
19342.13 87
19343.44 102
19344.76 103
19346.07 84
19347.39 103
19348.70 90
19350.02 81
19351.33 82
19352.65 98
19353.96 106
19355.28 83
19356.59 93
19357.91 94
19359.23 92
19360.54 88
19361.86 94
19363.17 99
19364.49 80
19365.80 97
19367.12 79
19368.44 94
19369.75 90
19371.07 91
19372.38 84
19373.70 106
19375.02 91
19376.33 94
19377.65 100
19378.97 89
19380.28 97
19381.60 84
19382.91 109
19384.23 90
19385.55 93
19386.86 89
19388.18 86
19389.50 72
19390.81 94
19392.13 88
19393.45 83
19394.76 85
19396.08 105
19397.40 87
19398.72 93
19400.03 99
19401.35 92
19402.67 104
19403.98 76
19405.30 97
19406.62 89
19407.94 94
19409.25 96
19410.57 90
19411.89 74
19413.20 104
19414.52 105
19415.84 94
19417.16 83
19418.48 107
19419.79 88
19421.11 110
19422.43 95
19423.75 81
19425.06 89
19426.38 73
19427.70 94
19429.02 79
19430.34 91
19431.65 89
19432.97 97
19434.29 84
19435.61 86
19436.93 104
19438.25 107
19439.56 88
19440.88 77
19442.20 64
19443.52 99
19444.84 103
19446.16 67
19447.47 79
19448.79 92
19450.11 102
19451.43 97
19452.75 97
19454.07 81
19455.39 80
19456.71 118
19458.03 100
19459.34 97
19460.66 107
19461.98 78
19463.30 91
19464.62 120
19465.94 81
19467.26 86
19468.58 95
19469.90 102
19471.22 87
19472.54 97
19473.86 77
19475.18 84
19476.50 84
19477.82 77
19479.14 81
19480.46 101
19481.78 101
19483.10 90
19484.42 91
19485.73 89
19487.05 78
19488.37 93
19489.70 79
19491.02 66
19492.34 64
19493.66 90
19494.98 86
19496.30 90
19497.62 104
19498.94 84
19500.26 84
19501.58 82
19502.90 82
19504.22 99
19505.54 76
19506.86 85
19508.18 85
19509.50 88
19510.82 74
19512.14 90
19513.46 94
19514.78 92
19516.11 100
19517.43 103
19518.75 89
19520.07 81
19521.39 111
19522.71 99
19524.03 89
19525.35 80
19526.68 86
19528.00 81
19529.32 94
19530.64 90
19531.96 67
19533.28 88
19534.60 91
19535.93 101
19537.25 110
19538.57 109
19539.89 96
19541.21 95
19542.53 88
19543.86 81
19545.18 88
19546.50 82
19547.82 108
19549.14 87
19550.47 77
19551.79 101
19553.11 79
19554.43 87
19555.76 91
19557.08 76
19558.40 77
19559.72 89
19561.05 86
19562.37 84
19563.69 82
19565.01 81
19566.34 83
19567.66 99
19568.98 88
19570.30 96
19571.63 74
19572.95 77
19574.27 101
19575.60 79
19576.92 75
19578.24 99
19579.57 100
19580.89 87
19582.21 94
19583.54 84
19584.86 83
19586.18 74
19587.51 81
19588.83 74
19590.15 82
19591.48 101
19592.80 87
19594.12 85
19595.45 77
19596.77 82
19598.09 78
19599.42 92
19600.74 89
19602.07 76
19603.39 101
19604.71 102
19606.04 103
19607.36 73
19608.69 83
19610.01 97
19611.33 103
19612.66 86
19613.98 94
19615.31 104
19616.63 93
19617.96 87
19619.28 100
19620.60 91
19621.93 111
19623.25 104
19624.58 89
19625.90 75
19627.23 72
19628.55 76
19629.88 87
19631.20 83
19632.53 82
19633.85 92
19635.18 99
19636.50 87
19637.83 88
19639.15 87
19640.48 79
19641.80 93
19643.13 83
19644.45 89
19645.78 95
19647.10 83
19648.43 106
19649.76 109
19651.08 94
19652.41 83
19653.73 83
19655.06 98
19656.38 83
19657.71 69
19659.04 93
19660.36 96
19661.69 104
19663.01 89
19664.34 73
19665.67 99
19666.99 92
19668.32 91
19669.64 77
19670.97 86
19672.30 85
19673.62 76
19674.95 84
19676.28 114
19677.60 101
19678.93 84
19680.25 87
19681.58 100
19682.91 92
19684.23 98
19685.56 83
19686.89 94
19688.22 81
19689.54 94
19690.87 99
19692.20 91
19693.52 71
19694.85 93
19696.18 99
19697.50 99
19698.83 89
19700.16 98
19701.49 91
19702.81 82
19704.14 100
19705.47 74
19706.80 90
19708.12 73
19709.45 100
19710.78 100
19712.11 83
19713.43 79
19714.76 99
19716.09 82
19717.42 77
19718.74 89
19720.07 103
19721.40 98
19722.73 89
19724.06 99
19725.38 93
19726.71 102
19728.04 83
19729.37 84
19730.70 99
19732.03 90
19733.35 80
19734.68 79
19736.01 88
19737.34 81
19738.67 95
19740.00 83
19741.32 87
19742.65 92
19743.98 71
19745.31 83
19746.64 96
19747.97 86
19749.30 77
19750.63 83
19751.96 78
19753.28 80
19754.61 98
19755.94 84
19757.27 92
19758.60 81
19759.93 67
19761.26 85
19762.59 79
19763.92 82
19765.25 76
19766.58 82
19767.91 74
19769.24 105
19770.57 91
19771.90 78
19773.22 83
19774.55 91
19775.88 107
19777.21 73
19778.54 80
19779.87 89
19781.20 77
19782.53 75
19783.86 71
19785.19 80
19786.52 98
19787.85 72
19789.18 89
19790.51 74
19791.85 86
19793.18 75
19794.51 81
19795.84 92
19797.17 101
19798.50 81
19799.83 78
19801.16 96
19802.49 80
19803.82 67
19805.15 80
19806.48 83
19807.81 77
19809.14 80
19810.47 84
19811.81 85
19813.14 62
19814.47 98
19815.80 104
19817.13 82
19818.46 73
19819.79 71
19821.12 80
19822.45 82
19823.79 67
19825.12 86
19826.45 83
19827.78 82
19829.11 94
19830.44 91
19831.78 84
19833.11 87
19834.44 107
19835.77 88
19837.10 73
19838.43 79
19839.77 95
19841.10 79
19842.43 79
19843.76 98
19845.09 80
19846.43 92
19847.76 97
19849.09 93
19850.42 109
19851.76 90
19853.09 85
19854.42 77
19855.75 87
19857.09 82
19858.42 73
19859.75 95
19861.08 79
19862.42 83
19863.75 85
19865.08 94
19866.41 80
19867.75 92
19869.08 96
19870.41 91
19871.75 99
19873.08 89
19874.41 95
19875.75 94
19877.08 75
19878.41 98
19879.75 93
19881.08 92
19882.41 90
19883.75 90
19885.08 83
19886.41 98
19887.75 79
19889.08 86
19890.41 84
19891.75 90
19893.08 73
19894.41 90
19895.75 83
19897.08 79
19898.42 85
19899.75 94
19901.08 93
19902.42 76
19903.75 98
19905.09 103
19906.42 103
19907.75 106
19909.09 78
19910.42 89
19911.76 91
19913.09 91
19914.43 67
19915.76 91
19917.10 105
19918.43 106
19919.77 84
19921.10 78
19922.43 78
19923.77 82
19925.10 83
19926.44 75
19927.77 68
19929.11 78
19930.44 70
19931.78 96
19933.11 66
19934.45 86
19935.78 81
19937.12 71
19938.45 86
19939.79 90
19941.13 86
19942.46 81
19943.80 74
19945.13 82
19946.47 88
19947.80 88
19949.14 111
19950.47 80
19951.81 75
19953.15 89
19954.48 97
19955.82 97
19957.15 84
19958.49 94
19959.83 74
19961.16 76
19962.50 88
19963.83 110
19965.17 77
19966.51 71
19967.84 63
19969.18 80
19970.51 83
19971.85 113
19973.19 110
19974.52 97
19975.86 103
19977.20 81
19978.53 68
19979.87 83
19981.21 78
19982.54 79
19983.88 97
19985.22 94
19986.55 88
19987.89 59
19989.23 89
19990.57 82
19991.90 83
19993.24 91
19994.58 84
19995.91 99
19997.25 90
19998.59 80
19999.93 72
20001.26 75
20002.60 78
20003.94 100
20005.28 86
20006.61 75
20007.95 76
20009.29 82
20010.63 77
20011.96 77
20013.30 80
20014.64 76
20015.98 79
20017.31 86
20018.65 81
20019.99 90
20021.33 95
20022.67 94
20024.01 86
20025.34 97
20026.68 99
20028.02 81
20029.36 98
20030.70 92
20032.03 93
20033.37 93
20034.71 86
20036.05 91
20037.39 97
20038.73 90
20040.07 75
20041.40 77
20042.74 83
20044.08 93
20045.42 94
20046.76 100
20048.10 84
20049.44 88
20050.78 100
20052.12 83
20053.46 104
20054.79 96
20056.13 101
20057.47 88
20058.81 68
20060.15 98
20061.49 84
20062.83 91
20064.17 85
20065.51 93
20066.85 88
20068.19 93
20069.53 87
20070.87 97
20072.21 89
20073.55 90
20074.89 87
20076.23 85
20077.57 99
20078.91 93
20080.25 83
20081.59 73
20082.93 91
20084.27 109
20085.61 81
20086.95 90
20088.29 81
20089.63 91
20090.97 85
20092.31 76
20093.65 95
20094.99 77
20096.33 90
20097.67 100
20099.01 100
20100.35 95
20101.69 69
20103.03 110
20104.38 100
20105.72 116
20107.06 77
20108.40 95
20109.74 112
20111.08 89
20112.42 86
20113.76 100
20115.10 93
20116.45 88
20117.79 87
20119.13 75
20120.47 81
20121.81 75
20123.15 92
20124.49 84
20125.84 83
20127.18 82
20128.52 84
20129.86 92
20131.20 85
20132.54 77
20133.89 85
20135.23 94
20136.57 96
20137.91 85
20139.25 94
20140.60 97
