# Supplementary material for: MALDI-TOF MS typing enables the classification of brewing yeasts of the genus Saccharomyces to major beer styles
Source: PLoS One. 2017 Aug 9;12(8):e0181694. doi: 10.1371/journal.pone.0181694 (PMC5549903; doi:10.1371/journal.pone.0181694)
Supplement: S14 File — The directory includes 90 raw files and was zipped to “.zip”; the folder has three strains with 30 spectra per strain; S1 Text explains the raw files with an example and Table 1 represents the yeast strains used within the experiment. (ZIP) [file pone.0181694.s017.zip › 40-42/30666-220-OG-WB-WB-YPG-18h-E-E_2015-11-06__0_A3_1.dat]

2000.55 1993
2000.97 1982
2001.39 2176
2001.81 2218
2002.23 1977
2002.65 2022
2003.08 2190
2003.50 2037
2003.92 1958
2004.34 1902
2004.76 1833
2005.19 1809
2005.61 1850
2006.03 1813
2006.45 1674
2006.87 1780
2007.30 1808
2007.72 1733
2008.14 1769
2008.56 1878
2008.99 1982
2009.41 2177
2009.83 1979
2010.25 1970
2010.68 2131
2011.10 1829
2011.52 1878
2011.94 1835
2012.37 1905
2012.79 1812
2013.21 1821
2013.63 1664
2014.06 1733
2014.48 1787
2014.90 1775
2015.33 1635
2015.75 1540
2016.17 1748
2016.60 1736
2017.02 1707
2017.44 1832
2017.86 1805
2018.29 1854
2018.71 1909
2019.14 1908
2019.56 1875
2019.98 2042
2020.41 2011
2020.83 1921
2021.25 1914
2021.68 2012
2022.10 1979
2022.52 1883
2022.95 1804
2023.37 1809
2023.80 1764
2024.22 1928
2024.64 1910
2025.07 1779
2025.49 1871
2025.92 1915
2026.34 1733
2026.76 1734
2027.19 1758
2027.61 1736
2028.04 1783
2028.46 1675
2028.89 1795
2029.31 1820
2029.74 1772
2030.16 1600
2030.58 1799
2031.01 1718
2031.43 1784
2031.86 1836
2032.28 1835
2032.71 1876
2033.13 1917
2033.56 1939
2033.98 1957
2034.41 1914
2034.83 1970
2035.26 1804
2035.68 1796
2036.11 1977
2036.53 1863
2036.96 1775
2037.38 1869
2037.81 1872
2038.24 1963
2038.66 1742
2039.09 1828
2039.51 1986
2039.94 1940
2040.36 1983
2040.79 1919
2041.21 1973
2041.64 1912
2042.07 1826
2042.49 1668
2042.92 1713
2043.34 1835
2043.77 1876
2044.20 1731
2044.62 1776
2045.05 1801
2045.47 1811
2045.90 1944
2046.33 1958
2046.75 1843
2047.18 1923
2047.61 1915
2048.03 2005
2048.46 1949
2048.89 1943
2049.31 1880
2049.74 1743
2050.16 1818
2050.59 1872
2051.02 1932
2051.45 1879
2051.87 1798
2052.30 1852
2052.73 1719
2053.15 1811
2053.58 1858
2054.01 1699
2054.43 1882
2054.86 1863
2055.29 1839
2055.72 1730
2056.14 1791
2056.57 1874
2057.00 1812
2057.43 1627
2057.85 1769
2058.28 1893
2058.71 1858
2059.14 1907
2059.56 1908
2059.99 1886
2060.42 1887
2060.85 1891
2061.27 1871
2061.70 1855
2062.13 1892
2062.56 1944
2062.99 1924
2063.41 1936
2063.84 1971
2064.27 2034
2064.70 1875
2065.13 2023
2065.55 2131
2065.98 2381
2066.41 2334
2066.84 2349
2067.27 2303
2067.70 2019
2068.13 2293
2068.55 2188
2068.98 2158
2069.41 1957
2069.84 1996
2070.27 1883
2070.70 1883
2071.13 1969
2071.56 1950
2071.98 1683
2072.41 1709
2072.84 1824
2073.27 1875
2073.70 1884
2074.13 1681
2074.56 1740
2074.99 1783
2075.42 1740
2075.85 1815
2076.28 1745
2076.71 1735
2077.13 1885
2077.56 1844
2077.99 1751
2078.42 1745
2078.85 1854
2079.28 2111
2079.71 2043
2080.14 2045
2080.57 1899
2081.00 1925
2081.43 2061
2081.86 2076
2082.29 2002
2082.72 1957
2083.15 1869
2083.58 2050
2084.01 2143
2084.44 1973
2084.87 1813
2085.30 1954
2085.73 2104
2086.16 1877
2086.59 1897
2087.02 1837
2087.46 1875
2087.89 1815
2088.32 1875
2088.75 2041
2089.18 2065
2089.61 1876
2090.04 1938
2090.47 1875
2090.90 1857
2091.33 1953
2091.76 1810
2092.19 1740
2092.63 1689
2093.06 1752
2093.49 1679
2093.92 1743
2094.35 1785
2094.78 1828
2095.21 1768
2095.64 1617
2096.08 1770
2096.51 1730
2096.94 1641
2097.37 1792
2097.80 1736
2098.23 1674
2098.67 1683
2099.10 1791
2099.53 1793
2099.96 1712
2100.39 1730
2100.82 1705
2101.26 1712
2101.69 1764
2102.12 1699
2102.55 1761
2102.98 1689
2103.42 1798
2103.85 1752
2104.28 1726
2104.71 1873
2105.15 1751
2105.58 1849
2106.01 1858
2106.44 1864
2106.88 1936
2107.31 1886
2107.74 1909
2108.17 1927
2108.61 1733
2109.04 1721
2109.47 1811
2109.90 1857
2110.34 1744
2110.77 1691
2111.20 1745
2111.64 1820
2112.07 1831
2112.50 1792
2112.94 1777
2113.37 1820
2113.80 1912
2114.24 1718
2114.67 1751
2115.10 1755
2115.54 1745
2115.97 1702
2116.40 1684
2116.84 1720
2117.27 1698
2117.70 1792
2118.14 1702
2118.57 1810
2119.00 1681
2119.44 1536
2119.87 1643
2120.31 1701
2120.74 1715
2121.17 1813
2121.61 1730
2122.04 1904
2122.48 1889
2122.91 1815
2123.35 1841
2123.78 1766
2124.21 1715
2124.65 1684
2125.08 1751
2125.52 1836
2125.95 1802
2126.39 1817
2126.82 1808
2127.26 1810
2127.69 1807
2128.12 1737
2128.56 1825
2128.99 1654
2129.43 1904
2129.86 1833
2130.30 1801
2130.73 1837
2131.17 2018
2131.60 1983
2132.04 1894
2132.47 1908
2132.91 1927
2133.34 1815
2133.78 1860
2134.22 1796
2134.65 1948
2135.09 1883
2135.52 1894
2135.96 1916
2136.39 2016
2136.83 1694
2137.26 1655
2137.70 1893
2138.14 1759
2138.57 1805
2139.01 1786
2139.44 1835
2139.88 1817
2140.31 1771
2140.75 1742
2141.19 1730
2141.62 1928
2142.06 1788
2142.50 1952
2142.93 1782
2143.37 1838
2143.80 1747
2144.24 1745
2144.68 1644
2145.11 1679
2145.55 1784
2145.99 1800
2146.42 1769
2146.86 1736
2147.30 1689
2147.73 1783
2148.17 1966
2148.61 1866
2149.04 2009
2149.48 2070
2149.92 2000
2150.35 2083
2150.79 2111
2151.23 2140
2151.67 2064
2152.10 1894
2152.54 1970
2152.98 2145
2153.41 1811
2153.85 1782
2154.29 1695
2154.73 1709
2155.16 1675
2155.60 1816
2156.04 1822
2156.48 1681
2156.91 1629
2157.35 1713
2157.79 1691
2158.23 1774
2158.67 1829
2159.10 1841
2159.54 1801
2159.98 1861
2160.42 2019
2160.86 1899
2161.29 1744
2161.73 1867
2162.17 1902
2162.61 1751
2163.05 1829
2163.48 1804
2163.92 1846
2164.36 1807
2164.80 1910
2165.24 1784
2165.68 1809
2166.12 1722
2166.55 1654
2166.99 1704
2167.43 1673
2167.87 1804
2168.31 1753
2168.75 1866
2169.19 1888
2169.63 1890
2170.06 1850
2170.50 2006
2170.94 1986
2171.38 1870
2171.82 1991
2172.26 2034
2172.70 1936
2173.14 2155
2173.58 2284
2174.02 2405
2174.46 2379
2174.90 2540
2175.34 2793
2175.78 2547
2176.22 2510
2176.65 2551
2177.09 2440
2177.53 2316
2177.97 2233
2178.41 2128
2178.85 2034
2179.29 1979
2179.73 1918
2180.17 2040
2180.61 2166
2181.05 1843
2181.49 1820
2181.93 1895
2182.37 1835
2182.81 1838
2183.26 1640
2183.70 1711
2184.14 1806
2184.58 1703
2185.02 1709
2185.46 1788
2185.90 1832
2186.34 1831
2186.78 1791
2187.22 1916
2187.66 1990
2188.10 2059
2188.54 1970
2188.98 1885
2189.42 2221
2189.87 2178
2190.31 2150
2190.75 2090
2191.19 1991
2191.63 1871
2192.07 1918
2192.51 1918
2192.95 1846
2193.39 1854
2193.84 1993
2194.28 1958
2194.72 1815
2195.16 1958
2195.60 2031
2196.04 2018
2196.49 2082
2196.93 2120
2197.37 1883
2197.81 1993
2198.25 1921
2198.69 2043
2199.14 2053
2199.58 1875
2200.02 1873
2200.46 1903
2200.90 1888
2201.35 1964
2201.79 1873
2202.23 1834
2202.67 1916
2203.12 2003
2203.56 1852
2204.00 1901
2204.44 1897
2204.89 1838
2205.33 2020
2205.77 1839
2206.21 1824
2206.66 1679
2207.10 1842
2207.54 1947
2207.98 2007
2208.43 2034
2208.87 2149
2209.31 2189
2209.76 1948
2210.20 1771
2210.64 2000
2211.09 1926
2211.53 1863
2211.97 1920
2212.41 1914
2212.86 1930
2213.30 1718
2213.74 1719
2214.19 1840
2214.63 1784
2215.08 1839
2215.52 1900
2215.96 1819
2216.41 1834
2216.85 1739
2217.29 1721
2217.74 1692
2218.18 1768
2218.63 1767
2219.07 1744
2219.51 1687
2219.96 1743
2220.40 1720
2220.85 1690
2221.29 1784
2221.73 1746
2222.18 1519
2222.62 1586
2223.07 1700
2223.51 1810
2223.96 1930
2224.40 1956
2224.84 1967
2225.29 2066
2225.73 2026
2226.18 2000
2226.62 2038
2227.07 1988
2227.51 2068
2227.96 1992
2228.40 1963
2228.85 2068
2229.29 2022
2229.74 2083
2230.18 2037
2230.63 2116
2231.07 2145
2231.52 2039
2231.96 2026
2232.41 2026
2232.85 2013
2233.30 2135
2233.74 2206
2234.19 2065
2234.63 2150
2235.08 2035
2235.53 2010
2235.97 2033
2236.42 1999
2236.86 1946
2237.31 1868
2237.75 1848
2238.20 1774
2238.65 1680
2239.09 1743
2239.54 1626
2239.98 1709
2240.43 1723
2240.88 1606
2241.32 1646
2241.77 1594
2242.21 1712
2242.66 1666
2243.11 1700
2243.55 1558
2244.00 1553
2244.45 1813
2244.89 1761
2245.34 1631
2245.79 1627
2246.23 1593
2246.68 1740
2247.13 1677
2247.57 1770
2248.02 1805
2248.47 1812
2248.91 1810
2249.36 1756
2249.81 1883
2250.25 1843
2250.70 1738
2251.15 1738
2251.60 1628
2252.04 1692
2252.49 1678
2252.94 1822
2253.39 1913
2253.83 1702
2254.28 1755
2254.73 1718
2255.17 1778
2255.62 1788
2256.07 1718
2256.52 1519
2256.97 1631
2257.41 1559
2257.86 1517
2258.31 1552
2258.76 1651
2259.20 1685
2259.65 1638
2260.10 1670
2260.55 1694
2261.00 1804
2261.45 1727
2261.89 1762
2262.34 2020
2262.79 1901
2263.24 1905
2263.69 1995
2264.13 1958
2264.58 1858
2265.03 1843
2265.48 1922
2265.93 1760
2266.38 1723
2266.83 1844
2267.28 1830
2267.72 1827
2268.17 1917
2268.62 1907
2269.07 1912
2269.52 1978
2269.97 2055
2270.42 2067
2270.87 1991
2271.32 2035
2271.76 2092
2272.21 2149
2272.66 2291
2273.11 2241
2273.56 2308
2274.01 2261
2274.46 2167
2274.91 2096
2275.36 1998
2275.81 1937
2276.26 1978
2276.71 1898
2277.16 1941
2277.61 2054
2278.06 1839
2278.51 1821
2278.96 1938
2279.41 1915
2279.86 1827
2280.31 1818
2280.76 1935
2281.21 1921
2281.66 1849
2282.11 1713
2282.56 1753
2283.01 1725
2283.46 1718
2283.91 1801
2284.36 1822
2284.81 1665
2285.26 1721
2285.71 1760
2286.16 1675
2286.61 1808
2287.06 1886
2287.51 1957
2287.96 2128
2288.42 2537
2288.87 2471
2289.32 2557
2289.77 2800
2290.22 3135
2290.67 3111
2291.12 3249
2291.57 3422
2292.02 3431
2292.48 3484
2292.93 3241
2293.38 3222
2293.83 3141
2294.28 2947
2294.73 2718
2295.18 2466
2295.63 2407
2296.09 2252
2296.54 2080
2296.99 2139
2297.44 2112
2297.89 1922
2298.35 1979
2298.80 1914
2299.25 1911
2299.70 1868
2300.15 1883
2300.60 1860
2301.06 1831
2301.51 1691
2301.96 1707
2302.41 1731
2302.87 1881
2303.32 1696
2303.77 1755
2304.22 2025
2304.67 1810
2305.13 1677
2305.58 1713
2306.03 1765
2306.49 1866
2306.94 1902
2307.39 1969
2307.84 1987
2308.30 2093
2308.75 1980
2309.20 1947
2309.65 1941
2310.11 2192
2310.56 2188
2311.01 2229
2311.47 2316
2311.92 2201
2312.37 2160
2312.83 2079
2313.28 2058
2313.73 2119
2314.19 2052
2314.64 1935
2315.09 2117
2315.55 2022
2316.00 1985
2316.45 1968
2316.91 1951
2317.36 1997
2317.81 1942
2318.27 2032
2318.72 2206
2319.18 1911
2319.63 1829
2320.08 1865
2320.54 2081
2320.99 2072
2321.45 1980
2321.90 1923
2322.35 2006
2322.81 2081
2323.26 2009
2323.72 2052
2324.17 2158
2324.63 2165
2325.08 2052
2325.53 2209
2325.99 2224
2326.44 2055
2326.90 2286
2327.35 2219
2327.81 2173
2328.26 2339
2328.72 2261
2329.17 2088
2329.63 1988
2330.08 2035
2330.54 1992
2330.99 1947
2331.45 1991
2331.90 1960
2332.36 1843
2332.81 2045
2333.27 2068
2333.72 2073
2334.18 2029
2334.63 1862
2335.09 1939
2335.54 1791
2336.00 1850
2336.46 1674
2336.91 1858
2337.37 1893
2337.82 1796
2338.28 1905
2338.73 1881
2339.19 1895
2339.65 1840
2340.10 1832
2340.56 2059
2341.01 1979
2341.47 1819
2341.93 1797
2342.38 1867
2342.84 1797
2343.29 1792
2343.75 1866
2344.21 1822
2344.66 1675
2345.12 1895
2345.58 1838
2346.03 1816
2346.49 1812
2346.94 1891
2347.40 1836
2347.86 2054
2348.31 1895
2348.77 1891
2349.23 1953
2349.69 1719
2350.14 1839
2350.60 1875
2351.06 1803
2351.51 1703
2351.97 1782
2352.43 1770
2352.88 1969
2353.34 1804
2353.80 1769
2354.26 1743
2354.71 1748
2355.17 1732
2355.63 1771
2356.09 1737
2356.54 1726
2357.00 1850
2357.46 1791
2357.92 1739
2358.37 1799
2358.83 1881
2359.29 1908
2359.75 1989
2360.20 1912
2360.66 1820
2361.12 2022
2361.58 1919
2362.04 1956
2362.49 1914
2362.95 1931
2363.41 1806
2363.87 1824
2364.33 1789
2364.79 1748
2365.24 1864
2365.70 1903
2366.16 1837
2366.62 1888
2367.08 1835
2367.54 1860
2367.99 1948
2368.45 1907
2368.91 1868
2369.37 1941
2369.83 1938
2370.29 1911
2370.75 1990
2371.21 1890
2371.67 1939
2372.12 1921
2372.58 2047
2373.04 2163
2373.50 2250
2373.96 2042
2374.42 2113
2374.88 2182
2375.34 2133
2375.80 2067
2376.26 2113
2376.72 2180
2377.18 2100
2377.64 2015
2378.10 2070
2378.56 1975
2379.01 1794
2379.47 1860
2379.93 1901
2380.39 1860
2380.85 1971
2381.31 1895
2381.77 1721
2382.23 1935
2382.69 2003
2383.15 1911
2383.61 1987
2384.07 1829
2384.53 1769
2384.99 1736
2385.45 1886
2385.92 1794
2386.38 1750
2386.84 1794
2387.30 1782
2387.76 1816
2388.22 1889
2388.68 1901
2389.14 1872
2389.60 1836
2390.06 1750
2390.52 1781
2390.98 1895
2391.44 1813
2391.90 1795
2392.36 1979
2392.83 1941
2393.29 1924
2393.75 1989
2394.21 1850
2394.67 1944
2395.13 1774
2395.59 1743
2396.05 1730
2396.52 1826
2396.98 1851
2397.44 1766
2397.90 1862
2398.36 1844
2398.82 1764
2399.28 1786
2399.75 1820
2400.21 1851
2400.67 1801
2401.13 1888
2401.59 1762
2402.06 1541
2402.52 1659
2402.98 1774
2403.44 1676
2403.90 1684
2404.37 1676
2404.83 1776
2405.29 1832
2405.75 1539
2406.21 1752
2406.68 1715
2407.14 1776
2407.60 1870
2408.06 1783
2408.53 1625
2408.99 1692
2409.45 1741
2409.91 1707
2410.38 1573
2410.84 1700
2411.30 1725
2411.77 1705
2412.23 1744
2412.69 1629
2413.15 1607
2413.62 1668
2414.08 1725
2414.54 1776
2415.01 1731
2415.47 1745
2415.93 1996
2416.40 1971
2416.86 1900
2417.32 1945
2417.79 1894
2418.25 1917
2418.71 1953
2419.18 1937
2419.64 1822
2420.10 1899
2420.57 1975
2421.03 1729
2421.50 1714
2421.96 1860
2422.42 1941
2422.89 1933
2423.35 1704
2423.81 1776
2424.28 1881
2424.74 1842
2425.21 1921
2425.67 1807
2426.14 1867
2426.60 1756
2427.06 1782
2427.53 1931
2427.99 1877
2428.46 1829
2428.92 1912
2429.39 1869
2429.85 1813
2430.32 1917
2430.78 1733
2431.24 1762
2431.71 1805
2432.17 1640
2432.64 1776
2433.10 1740
2433.57 1752
2434.03 1716
2434.50 1763
2434.96 1908
2435.43 1726
2435.89 1812
2436.36 1833
2436.82 1707
2437.29 1730
2437.76 1918
2438.22 1878
2438.69 1782
2439.15 1694
2439.62 1677
2440.08 1845
2440.55 2009
2441.01 2089
2441.48 2099
2441.95 1953
2442.41 1939
2442.88 2070
2443.34 1982
2443.81 1925
2444.27 1917
2444.74 1794
2445.21 1911
2445.67 1771
2446.14 1686
2446.60 1744
2447.07 1741
2447.54 1712
2448.00 1754
2448.47 1731
2448.94 1516
2449.40 1528
2449.87 1699
2450.34 1777
2450.80 1749
2451.27 1776
2451.74 1807
2452.20 1825
2452.67 1790
2453.14 1860
2453.60 1812
2454.07 1872
2454.54 1782
2455.00 1817
2455.47 1797
2455.94 1833
2456.40 1774
2456.87 1795
2457.34 1662
2457.81 1607
2458.27 1677
2458.74 1611
2459.21 1656
2459.68 1649
2460.14 1572
2460.61 1644
2461.08 1714
2461.55 1682
2462.01 1641
2462.48 1719
2462.95 1590
2463.42 1620
2463.88 1675
2464.35 1723
2464.82 1742
2465.29 1700
2465.76 1695
2466.22 1584
2466.69 1597
2467.16 1557
2467.63 1780
2468.10 1825
2468.57 1781
2469.03 1618
2469.50 1643
2469.97 1711
2470.44 1822
2470.91 1750
2471.38 1613
2471.84 1726
2472.31 1569
2472.78 1593
2473.25 1653
2473.72 1500
2474.19 1561
2474.66 1732
2475.13 1610
2475.59 1686
2476.06 1777
2476.53 1694
2477.00 1757
2477.47 1766
2477.94 1718
2478.41 1775
2478.88 1714
2479.35 1718
2479.82 1561
2480.29 1715
2480.76 1693
2481.23 1675
2481.69 1678
2482.16 1719
2482.63 1574
2483.10 1624
2483.57 1681
2484.04 1671
2484.51 1649
2484.98 1620
2485.45 1616
2485.92 1622
2486.39 1720
2486.86 1719
2487.33 1693
2487.80 1808
2488.27 1688
2488.74 1651
2489.21 1743
2489.68 1781
2490.15 1701
2490.62 1820
2491.09 1764
2491.56 1743
2492.04 1794
2492.51 1820
2492.98 1782
2493.45 1640
2493.92 1735
2494.39 1924
2494.86 1945
2495.33 1909
2495.80 1998
2496.27 1870
2496.74 1862
2497.21 1826
2497.68 1910
2498.16 1799
2498.63 1824
2499.10 1841
2499.57 1843
2500.04 1767
2500.51 1657
2500.98 1736
2501.45 1556
2501.93 1555
2502.40 1643
2502.87 1638
2503.34 1504
2503.81 1607
2504.28 1642
2504.76 1597
2505.23 1741
2505.70 1657
2506.17 1667
2506.64 1480
2507.11 1624
2507.59 1705
2508.06 1708
2508.53 1789
2509.00 1699
2509.47 1700
2509.95 1931
2510.42 1930
2510.89 1908
2511.36 1862
2511.84 1807
2512.31 1827
2512.78 1872
2513.25 1959
2513.73 2043
2514.20 1924
2514.67 1988
2515.14 1830
2515.62 1769
2516.09 1703
2516.56 1777
2517.03 1769
2517.51 1655
2517.98 1665
2518.45 1711
2518.93 1720
2519.40 1689
2519.87 1762
2520.35 1735
2520.82 1833
2521.29 1699
2521.77 1694
2522.24 1728
2522.71 1708
2523.19 1786
2523.66 1947
2524.13 1758
2524.61 1709
2525.08 1647
2525.55 1661
2526.03 1573
2526.50 1766
2526.97 1674
2527.45 1600
2527.92 1804
2528.40 1788
2528.87 1668
2529.34 1703
2529.82 1833
2530.29 1718
2530.77 1703
2531.24 1670
2531.71 1803
2532.19 1730
2532.66 1821
2533.14 1765
2533.61 1791
2534.09 1914
2534.56 1671
2535.04 1712
2535.51 1719
2535.98 1614
2536.46 1792
2536.93 1707
2537.41 1753
2537.88 1722
2538.36 1825
2538.83 1744
2539.31 1819
2539.78 1947
2540.26 2043
2540.73 1820
2541.21 1866
2541.68 1879
2542.16 1909
2542.63 1952
2543.11 2073
2543.59 1870
2544.06 1853
2544.54 1849
2545.01 1838
2545.49 1868
2545.96 1873
2546.44 2166
2546.91 2141
2547.39 2161
2547.87 2195
2548.34 2255
2548.82 2307
2549.29 2306
2549.77 2217
2550.24 2243
2550.72 2069
2551.20 1979
2551.67 2039
2552.15 1922
2552.62 1877
2553.10 1948
2553.58 1841
2554.05 1906
2554.53 1915
2555.01 1923
2555.48 1858
2555.96 1881
2556.44 1948
2556.91 1902
2557.39 1851
2557.87 1796
2558.34 1772
2558.82 1750
2559.30 1727
2559.77 1863
2560.25 1846
2560.73 1685
2561.20 1739
2561.68 1736
2562.16 1660
2562.64 1697
2563.11 1580
2563.59 1556
2564.07 1631
2564.54 1697
2565.02 1651
2565.50 1710
2565.98 1526
2566.45 1603
2566.93 1641
2567.41 1698
2567.89 1753
2568.36 1644
2568.84 1580
2569.32 1579
2569.80 1612
2570.28 1633
2570.75 1541
2571.23 1787
2571.71 1715
2572.19 1711
2572.66 1631
2573.14 1642
2573.62 1634
2574.10 1648
2574.58 1650
2575.06 1843
2575.53 1857
2576.01 1719
2576.49 1680
2576.97 1530
2577.45 1677
2577.93 1651
2578.40 1788
2578.88 1749
2579.36 1715
2579.84 1759
2580.32 1715
2580.80 1652
2581.28 1629
2581.76 1679
2582.24 1583
2582.71 1616
2583.19 1611
2583.67 1700
2584.15 1650
2584.63 1688
2585.11 1833
2585.59 1815
2586.07 1710
2586.55 1676
2587.03 1758
2587.51 1733
2587.99 1863
2588.47 1696
2588.95 1582
2589.42 1763
2589.90 1827
2590.38 1883
2590.86 1767
2591.34 1807
2591.82 1807
2592.30 1721
2592.78 1759
2593.26 1776
2593.74 1792
2594.22 1846
2594.70 1724
2595.18 1820
2595.66 1855
2596.14 1725
2596.62 1784
2597.10 1724
2597.58 1709
2598.07 1670
2598.55 1596
2599.03 1734
2599.51 1749
2599.99 1769
2600.47 1598
2600.95 1648
2601.43 1607
2601.91 1679
2602.39 1648
2602.87 1745
2603.35 1742
2603.83 1665
2604.31 1748
2604.80 1618
2605.28 1594
2605.76 1660
2606.24 1565
2606.72 1719
2607.20 1723
2607.68 1695
2608.16 1653
2608.65 1662
2609.13 1776
2609.61 1631
2610.09 1624
2610.57 1716
2611.05 1690
2611.53 1622
2612.02 1650
2612.50 1725
2612.98 1601
2613.46 1648
2613.94 1853
2614.43 1723
2614.91 1648
2615.39 1644
2615.87 1771
2616.35 1737
2616.84 1706
2617.32 1714
2617.80 1709
2618.28 1740
2618.77 1604
2619.25 1658
2619.73 1598
2620.21 1711
2620.69 1585
2621.18 1586
2621.66 1569
2622.14 1537
2622.63 1608
2623.11 1530
2623.59 1745
2624.07 1564
2624.56 1572
2625.04 1669
2625.52 1695
2626.01 1720
2626.49 1595
2626.97 1699
2627.45 1603
2627.94 1627
2628.42 1709
2628.90 1716
2629.39 1808
2629.87 1878
2630.35 1760
2630.84 1687
2631.32 1805
2631.80 1898
2632.29 1895
2632.77 1926
2633.26 1983
2633.74 1839
2634.22 1747
2634.71 1811
2635.19 1898
2635.67 1800
2636.16 1720
2636.64 1647
2637.13 1573
2637.61 1584
2638.09 1641
2638.58 1643
2639.06 1605
2639.55 1643
2640.03 1681
2640.52 1620
2641.00 1722
2641.48 1660
2641.97 1614
2642.45 1586
2642.94 1628
2643.42 1606
2643.91 1667
2644.39 1552
2644.88 1641
2645.36 1691
2645.85 1624
2646.33 1672
2646.82 1565
2647.30 1566
2647.79 1699
2648.27 1723
2648.76 1593
2649.24 1587
2649.73 1651
2650.21 1600
2650.70 1602
2651.18 1596
2651.67 1587
2652.15 1724
2652.64 1834
2653.12 1687
2653.61 1782
2654.10 1694
2654.58 1684
2655.07 1766
2655.55 1724
2656.04 1827
2656.52 1837
2657.01 1716
2657.50 1832
2657.98 1807
2658.47 1981
2658.95 2052
2659.44 1916
2659.93 1669
2660.41 1756
2660.90 1761
2661.38 1680
2661.87 1651
2662.36 1755
2662.84 1896
2663.33 1742
2663.82 1971
2664.30 1919
2664.79 1840
2665.28 1739
2665.76 1691
2666.25 1822
2666.74 1732
2667.22 1646
2667.71 1677
2668.20 1618
2668.68 1574
2669.17 1623
2669.66 1552
2670.14 1599
2670.63 1601
2671.12 1651
2671.61 1693
2672.09 1793
2672.58 1820
2673.07 1972
2673.55 2114
2674.04 2185
2674.53 2229
2675.02 2295
2675.50 2278
2675.99 2283
2676.48 2178
2676.97 2172
2677.46 2243
2677.94 2194
2678.43 2162
2678.92 1921
2679.41 1832
2679.89 1725
2680.38 1613
2680.87 1657
2681.36 1902
2681.85 1732
2682.33 1678
2682.82 1686
2683.31 1712
2683.80 1689
2684.29 1624
2684.78 1642
2685.26 1623
2685.75 1712
2686.24 1663
2686.73 1663
2687.22 1646
2687.71 1791
2688.20 1690
2688.68 1543
2689.17 1523
2689.66 1722
2690.15 1653
2690.64 1495
2691.13 1502
2691.62 1603
2692.11 1559
2692.60 1521
2693.09 1576
2693.57 1570
2694.06 1661
2694.55 1713
2695.04 1633
2695.53 1525
2696.02 1572
2696.51 1593
2697.00 1545
2697.49 1423
2697.98 1545
2698.47 1630
2698.96 1497
2699.45 1656
2699.94 1706
2700.43 1665
2700.92 1629
2701.41 1631
2701.90 1714
2702.39 1635
2702.88 1700
2703.37 1689
2703.86 1674
2704.35 1682
2704.84 1649
2705.33 1652
2705.82 1670
2706.31 1617
2706.80 1546
2707.29 1547
2707.78 1653
2708.27 1639
2708.76 1664
2709.25 1502
2709.74 1610
2710.23 1553
2710.72 1601
2711.21 1618
2711.71 1670
2712.20 1736
2712.69 1649
2713.18 1552
2713.67 1656
2714.16 1720
2714.65 1738
2715.14 1728
2715.63 1669
2716.12 1671
2716.62 1609
2717.11 1668
2717.60 1543
2718.09 1411
2718.58 1526
2719.07 1562
2719.56 1615
2720.06 1644
2720.55 1618
2721.04 1814
2721.53 1747
2722.02 1795
2722.51 1864
2723.01 1956
2723.50 1929
2723.99 2065
2724.48 1900
2724.97 1781
2725.47 1821
2725.96 1987
2726.45 1726
2726.94 1755
2727.44 1687
2727.93 1745
2728.42 1721
2728.91 1744
2729.40 1700
2729.90 1714
2730.39 1698
2730.88 1746
2731.37 1959
2731.87 1922
2732.36 1817
2732.85 1728
2733.35 1798
2733.84 1916
2734.33 2076
2734.82 2127
2735.32 1984
2735.81 1952
2736.30 2057
2736.80 1868
2737.29 1799
2737.78 1795
2738.28 1937
2738.77 1812
2739.26 1807
2739.76 1840
2740.25 1896
2740.74 1862
2741.24 1868
2741.73 1621
2742.22 1661
2742.72 1690
2743.21 1682
2743.70 1766
2744.20 1798
2744.69 1911
2745.19 1750
2745.68 1777
2746.17 1743
2746.67 1657
2747.16 1703
2747.66 1612
2748.15 1602
2748.64 1557
2749.14 1622
2749.63 1650
2750.13 1553
2750.62 1631
2751.12 1656
2751.61 1572
2752.10 1600
2752.60 1645
2753.09 1648
2753.59 1563
2754.08 1568
2754.58 1528
2755.07 1582
2755.57 1619
2756.06 1683
2756.56 1685
2757.05 1698
2757.55 1543
2758.04 1639
2758.54 1665
2759.03 1597
2759.53 1730
2760.02 1691
2760.52 1707
2761.01 1707
2761.51 1596
2762.00 1670
2762.50 1705
2762.99 1776
2763.49 1651
2763.99 1641
2764.48 1589
2764.98 1563
2765.47 1596
2765.97 1724
2766.46 1698
2766.96 1732
2767.46 1616
2767.95 1609
2768.45 1683
2768.94 1644
2769.44 1674
2769.94 1802
2770.43 1786
2770.93 1865
2771.42 1665
2771.92 1803
2772.42 1758
2772.91 1812
2773.41 1837
2773.91 2066
2774.40 2155
2774.90 2224
2775.40 2348
2775.89 2507
2776.39 2594
2776.89 2728
2777.38 2740
2777.88 2576
2778.38 2624
2778.87 2584
2779.37 2519
2779.87 2325
2780.36 2206
2780.86 2089
2781.36 1889
2781.85 1820
2782.35 1863
2782.85 1787
2783.35 1701
2783.84 1737
2784.34 1833
2784.84 1883
2785.34 1755
2785.83 1730
2786.33 1646
2786.83 1728
2787.33 1651
2787.82 1813
2788.32 1609
2788.82 1460
2789.32 1516
2789.81 1491
2790.31 1480
2790.81 1615
2791.31 1546
2791.81 1529
2792.30 1637
2792.80 1593
2793.30 1511
2793.80 1603
2794.30 1660
2794.80 1759
2795.29 1655
2795.79 1705
2796.29 1848
2796.79 1891
2797.29 1748
2797.79 1882
2798.29 1965
2798.78 1958
2799.28 1781
2799.78 1761
2800.28 1812
2800.78 1785
2801.28 1813
2801.78 1773
2802.28 1787
2802.77 1784
2803.27 1735
2803.77 1627
2804.27 1710
2804.77 1937
2805.27 1908
2805.77 1988
2806.27 1949
2806.77 2131
2807.27 1958
2807.77 1957
2808.27 2082
2808.77 2061
2809.27 1997
2809.77 1853
2810.27 1965
2810.77 2060
2811.27 1966
2811.76 1801
2812.26 1783
2812.76 1781
2813.26 1750
2813.76 1752
2814.26 1781
2814.76 1823
2815.26 1700
2815.76 1681
2816.27 1748
2816.77 1855
2817.27 1778
2817.77 1631
2818.27 1783
2818.77 1846
2819.27 1758
2819.77 1685
2820.27 1562
2820.77 1631
2821.27 1739
2821.77 1580
2822.27 1620
2822.77 1705
2823.27 1677
2823.77 1628
2824.27 1506
2824.78 1638
2825.28 1588
2825.78 1629
2826.28 1692
2826.78 1727
2827.28 1620
2827.78 1592
2828.28 1582
2828.79 1652
2829.29 1739
2829.79 1676
2830.29 1574
2830.79 1533
2831.29 1552
2831.79 1453
2832.30 1561
2832.80 1678
2833.30 1503
2833.80 1553
2834.30 1587
2834.80 1542
2835.31 1660
2835.81 1709
2836.31 1728
2836.81 1579
2837.31 1778
2837.82 1731
2838.32 1606
2838.82 1545
2839.32 1597
2839.83 1637
2840.33 1597
2840.83 1564
2841.33 1686
2841.84 1561
2842.34 1674
2842.84 1696
2843.34 1621
2843.85 1640
2844.35 1609
2844.85 1643
2845.35 1622
2845.86 1746
2846.36 1645
2846.86 1752
2847.37 1726
2847.87 1793
2848.37 1804
2848.87 1824
2849.38 1939
2849.88 1777
2850.38 1824
2850.89 1863
2851.39 1743
2851.89 1706
2852.40 1843
2852.90 1770
2853.40 1516
2853.91 1514
2854.41 1698
2854.92 1545
2855.42 1569
2855.92 1540
2856.43 1618
2856.93 1751
2857.43 1690
2857.94 1717
2858.44 1787
2858.95 1643
2859.45 1741
2859.95 1610
2860.46 1635
2860.96 1494
2861.47 1491
2861.97 1772
2862.48 1664
2862.98 1562
2863.48 1522
2863.99 1572
2864.49 1467
2865.00 1526
2865.50 1535
2866.01 1563
2866.51 1669
2867.02 1699
2867.52 1496
2868.03 1645
2868.53 1688
2869.04 1603
2869.54 1590
2870.05 1655
2870.55 1676
2871.06 1720
2871.56 1774
2872.07 1753
2872.57 1725
2873.08 1764
2873.58 1803
2874.09 1895
2874.59 1934
2875.10 1868
2875.60 1880
2876.11 1808
2876.61 1775
2877.12 1886
2877.63 1858
2878.13 1798
2878.64 1797
2879.14 1777
2879.65 1732
2880.15 1719
2880.66 1711
2881.17 1846
2881.67 1839
2882.18 1794
2882.68 1733
2883.19 1663
2883.70 1812
2884.20 1712
2884.71 1797
2885.22 1730
2885.72 1883
2886.23 1835
2886.74 1889
2887.24 1941
2887.75 1917
2888.25 1955
2888.76 2014
2889.27 1865
2889.77 1846
2890.28 1814
2890.79 1801
2891.30 1907
2891.80 1820
2892.31 1703
2892.82 1785
2893.32 1774
2893.83 1868
2894.34 1843
2894.84 1773
2895.35 1782
2895.86 1850
2896.37 1837
2896.87 1946
2897.38 1884
2897.89 2006
2898.40 2080
2898.90 1858
2899.41 1777
2899.92 1894
2900.43 1769
2900.93 1781
2901.44 1699
2901.95 1842
2902.46 1685
2902.96 1755
2903.47 1842
2903.98 1781
2904.49 1848
2905.00 1900
2905.50 1880
2906.01 1877
2906.52 1791
2907.03 1799
2907.54 1741
2908.05 1834
2908.55 1653
2909.06 1857
2909.57 1869
2910.08 1809
2910.59 1714
2911.10 1736
2911.61 1675
2912.11 1803
2912.62 1692
2913.13 1690
2913.64 1629
2914.15 1677
2914.66 1669
2915.17 1727
2915.68 1659
2916.19 1690
2916.69 1750
2917.20 1665
2917.71 1695
2918.22 1713
2918.73 1894
2919.24 1716
2919.75 1783
2920.26 1666
2920.77 1812
2921.28 1779
2921.79 1679
2922.30 1732
2922.81 1684
2923.32 1675
2923.83 1900
2924.34 1797
2924.85 1858
2925.36 2073
2925.87 1957
2926.38 1991
2926.89 1876
2927.40 1901
2927.91 1880
2928.42 1676
2928.93 1744
2929.44 1737
2929.95 1739
2930.46 1684
2930.97 1691
2931.48 1551
2931.99 1466
2932.50 1642
2933.01 1677
2933.52 1628
2934.03 1596
2934.54 1594
2935.05 1693
2935.56 1713
2936.07 1730
2936.58 1652
2937.09 1626
2937.60 1688
2938.12 1755
2938.63 1758
2939.14 1690
2939.65 1618
2940.16 1705
2940.67 1772
2941.18 1634
2941.69 1620
2942.20 1762
2942.72 1821
2943.23 1768
2943.74 1738
2944.25 1733
2944.76 1663
2945.27 1638
2945.79 1667
2946.30 1724
2946.81 1579
2947.32 1693
2947.83 1763
2948.34 1796
2948.86 1562
2949.37 1637
2949.88 1670
2950.39 1632
2950.90 1462
2951.42 1636
2951.93 1616
2952.44 1690
2952.95 1538
2953.46 1513
2953.98 1676
2954.49 1552
2955.00 1535
2955.51 1518
2956.03 1548
2956.54 1546
2957.05 1596
2957.56 1526
2958.08 1581
2958.59 1526
2959.10 1625
2959.62 1657
2960.13 1584
2960.64 1671
2961.15 1599
2961.67 1635
2962.18 1663
2962.69 1676
2963.21 1654
2963.72 1628
2964.23 1769
2964.75 1591
2965.26 1576
2965.77 1615
2966.29 1570
2966.80 1603
2967.31 1635
2967.83 1718
2968.34 1659
2968.85 1598
2969.37 1486
2969.88 1497
2970.40 1576
2970.91 1575
2971.42 1561
2971.94 1520
2972.45 1519
2972.96 1606
2973.48 1423
2973.99 1497
2974.51 1632
2975.02 1662
2975.54 1701
2976.05 1576
2976.56 1564
2977.08 1668
2977.59 1734
2978.11 1722
2978.62 1671
2979.14 1717
2979.65 1650
2980.16 1577
2980.68 1666
2981.19 1663
2981.71 1776
2982.22 1724
2982.74 1514
2983.25 1661
2983.77 1751
2984.28 1806
2984.80 1738
2985.31 1820
2985.83 1853
2986.34 1780
2986.86 1827
2987.37 2052
2987.89 1944
2988.40 1998
2988.92 1900
2989.44 1794
2989.95 1863
2990.47 1817
2990.98 1814
2991.50 1883
2992.01 1934
2992.53 1995
2993.04 2056
2993.56 1880
2994.08 1863
2994.59 1894
2995.11 2007
2995.62 1977
2996.14 2082
2996.66 1940
2997.17 2022
2997.69 2079
2998.20 2142
2998.72 2093
2999.24 2012
2999.75 2246
3000.27 2214
3000.79 2211
3001.30 2270
3001.82 2477
3002.33 2517
3002.85 2812
3003.37 3029
3003.88 3482
3004.40 3841
3004.92 4076
3005.43 4306
3005.95 4355
3006.47 4318
3006.99 4631
3007.50 4677
3008.02 4243
3008.54 3515
3009.05 3532
3009.57 3206
3010.09 2814
3010.60 2359
3011.12 2308
3011.64 2181
3012.16 2070
3012.67 2044
3013.19 1943
3013.71 2105
3014.23 2103
3014.74 2196
3015.26 1986
3015.78 1983
3016.30 2123
3016.82 2177
3017.33 2023
3017.85 1860
3018.37 2137
3018.89 2159
3019.40 2128
3019.92 2026
3020.44 2000
3020.96 2010
3021.48 1937
3022.00 2016
3022.51 2016
3023.03 2018
3023.55 2096
3024.07 2127
3024.59 2007
3025.11 1975
3025.62 2163
3026.14 2036
3026.66 2021
3027.18 2000
3027.70 1825
3028.22 1854
3028.74 1869
3029.25 1838
3029.77 1886
3030.29 1872
3030.81 1896
3031.33 1926
3031.85 1920
3032.37 1812
3032.89 1932
3033.41 1806
3033.93 1714
3034.45 1863
3034.96 1772
3035.48 1805
3036.00 1823
3036.52 1774
3037.04 1745
3037.56 1771
3038.08 1717
3038.60 1727
3039.12 1722
3039.64 1631
3040.16 1589
3040.68 1611
3041.20 1556
3041.72 1572
3042.24 1650
3042.76 1832
3043.28 1678
3043.80 1808
3044.32 1880
3044.84 1917
3045.36 1816
3045.88 1751
3046.40 1735
3046.92 1737
3047.44 1678
3047.96 1602
3048.48 1599
3049.00 1628
3049.52 1742
3050.04 1674
3050.56 1597
3051.09 1670
3051.61 1817
3052.13 1556
3052.65 1544
3053.17 1508
3053.69 1616
3054.21 1571
3054.73 1623
3055.25 1580
3055.77 1546
3056.29 1634
3056.82 1678
3057.34 1636
3057.86 1543
3058.38 1547
3058.90 1610
3059.42 1620
3059.94 1521
3060.47 1636
3060.99 1697
3061.51 1689
3062.03 1660
3062.55 1700
3063.07 1730
3063.60 1735
3064.12 1661
3064.64 1699
3065.16 1641
3065.68 1746
3066.21 1738
3066.73 1798
3067.25 1804
3067.77 1681
3068.29 1717
3068.82 1735
3069.34 1728
3069.86 1675
3070.38 1638
3070.90 1627
3071.43 1700
3071.95 1638
3072.47 1599
3072.99 1725
3073.52 1639
3074.04 1604
3074.56 1645
3075.09 1622
3075.61 1730
3076.13 1762
3076.65 1787
3077.18 1907
3077.70 1881
3078.22 1935
3078.75 2001
3079.27 2043
3079.79 1948
3080.32 2057
3080.84 2184
3081.36 2079
3081.89 2125
3082.41 2032
3082.93 2116
3083.46 2214
3083.98 2216
3084.50 2023
3085.03 2052
3085.55 1808
3086.07 1767
3086.60 1893
3087.12 1958
3087.64 1859
3088.17 1854
3088.69 1831
3089.22 1818
3089.74 1862
3090.26 1741
3090.79 1713
3091.31 1727
3091.84 1734
3092.36 1767
3092.89 1681
3093.41 1644
3093.93 1827
3094.46 1916
3094.98 2056
3095.51 1950
3096.03 1972
3096.56 2057
3097.08 2041
3097.61 2012
3098.13 1996
3098.66 2052
3099.18 2282
3099.70 2320
3100.23 2537
3100.75 2807
3101.28 3342
3101.80 3654
3102.33 4312
3102.85 4719
3103.38 5244
3103.91 5632
3104.43 5852
3104.96 5803
3105.48 5555
3106.01 5273
3106.53 4705
3107.06 3905
3107.58 3336
3108.11 3019
3108.63 2693
3109.16 2485
3109.69 2269
3110.21 2124
3110.74 2317
3111.26 2089
3111.79 2228
3112.31 2023
3112.84 2152
3113.37 2307
3113.89 2212
3114.42 2189
3114.94 2123
3115.47 1983
3116.00 1871
3116.52 1941
3117.05 1749
3117.58 1823
3118.10 1942
3118.63 1908
3119.16 1648
3119.68 1785
3120.21 1879
3120.73 1933
3121.26 1873
3121.79 1866
3122.31 1973
3122.84 2087
3123.37 2095
3123.90 1988
3124.42 2121
3124.95 1903
3125.48 2044
3126.00 1961
3126.53 1942
3127.06 1759
3127.58 1712
3128.11 1710
3128.64 1737
3129.17 1756
3129.69 1783
3130.22 1729
3130.75 1712
3131.28 1676
3131.80 1457
3132.33 1590
3132.86 1638
3133.39 1676
3133.91 1657
3134.44 1685
3134.97 1676
3135.50 1663
3136.03 1685
3136.55 1771
3137.08 1721
3137.61 1782
3138.14 1770
3138.67 1692
3139.19 1683
3139.72 1552
3140.25 1709
3140.78 1740
3141.31 1809
3141.84 1693
3142.36 1736
3142.89 1664
3143.42 1630
3143.95 1749
3144.48 1711
3145.01 1741
3145.54 1854
3146.06 1873
3146.59 1813
3147.12 1893
3147.65 1972
3148.18 1877
3148.71 2061
3149.24 2221
3149.77 2066
3150.30 2010
3150.83 2028
3151.35 2078
3151.88 2075
3152.41 2074
3152.94 2106
3153.47 2086
3154.00 1847
3154.53 1778
3155.06 1828
3155.59 1631
3156.12 1643
3156.65 1607
3157.18 1727
3157.71 1858
3158.24 1996
3158.77 1759
3159.30 1727
3159.83 1932
3160.36 2013
3160.89 2057
3161.42 1849
3161.95 1978
3162.48 1662
3163.01 1677
3163.54 1786
3164.07 1740
3164.60 1724
3165.13 1706
3165.66 1676
3166.19 1684
3166.72 1633
3167.25 1683
3167.78 1654
3168.31 1695
3168.84 1728
3169.37 1775
3169.90 1568
3170.44 1606
3170.97 1659
3171.50 1631
3172.03 1532
3172.56 1662
3173.09 1747
3173.62 1773
3174.15 1884
3174.68 1732
3175.21 1656
3175.75 1801
3176.28 1885
3176.81 1895
3177.34 1831
3177.87 1755
3178.40 1670
3178.93 1632
3179.47 1526
3180.00 1719
3180.53 1646
3181.06 1695
3181.59 1645
3182.12 1730
3182.66 1528
3183.19 1518
3183.72 1561
3184.25 1637
3184.78 1708
3185.32 1725
3185.85 1696
3186.38 1665
3186.91 1555
3187.44 1760
3187.98 1689
3188.51 1668
3189.04 1727
3189.57 1621
3190.11 1589
3190.64 1631
3191.17 1663
3191.70 1621
3192.24 1684
3192.77 1650
3193.30 1671
3193.84 1585
3194.37 1689
3194.90 1677
3195.43 1614
3195.97 1495
3196.50 1679
3197.03 1726
3197.57 1588
3198.10 1630
3198.63 1793
3199.17 1813
3199.70 1868
3200.23 1992
3200.77 2014
3201.30 1979
3201.83 1901
3202.37 1911
3202.90 1957
3203.43 1970
3203.97 1956
3204.50 1915
3205.03 1957
3205.57 1873
3206.10 1794
3206.63 1824
3207.17 1690
3207.70 1644
3208.24 1816
3208.77 1660
3209.30 1703
3209.84 1653
3210.37 1781
3210.91 1852
3211.44 2040
3211.98 2163
3212.51 2039
3213.04 2113
3213.58 1983
3214.11 1955
3214.65 1894
3215.18 1958
3215.72 1797
3216.25 1875
3216.79 1757
3217.32 1793
3217.86 1710
3218.39 1599
3218.93 1493
3219.46 1602
3220.00 1561
3220.53 1668
3221.07 1549
3221.60 1646
3222.14 1667
3222.67 1642
3223.21 1875
3223.74 1863
3224.28 1982
3224.81 2016
3225.35 2093
3225.88 2022
3226.42 2168
3226.95 2125
3227.49 1918
3228.02 1884
3228.56 1985
3229.10 1984
3229.63 1770
3230.17 1761
3230.70 2051
3231.24 1765
3231.78 1840
3232.31 1939
3232.85 1941
3233.38 1806
3233.92 1870
3234.46 1925
3234.99 1988
3235.53 1908
3236.06 1813
3236.60 1979
3237.14 1878
3237.67 1968
3238.21 1934
3238.75 1857
3239.28 1959
3239.82 2087
3240.36 2084
3240.89 1911
3241.43 1939
3241.97 1972
3242.50 2154
3243.04 1971
3243.58 1975
3244.11 1998
3244.65 1995
3245.19 2072
3245.72 2125
3246.26 2024
3246.80 1915
3247.34 1871
3247.87 2031
3248.41 2012
3248.95 2038
3249.49 1863
3250.02 1930
3250.56 1924
3251.10 1886
3251.64 2061
3252.17 2090
3252.71 2219
3253.25 2136
3253.79 2144
3254.32 2060
3254.86 1873
3255.40 1960
3255.94 2000
3256.48 2036
3257.01 2182
3257.55 2185
3258.09 2297
3258.63 2455
3259.17 2441
3259.70 2563
3260.24 2788
3260.78 2852
3261.32 2901
3261.86 3422
3262.40 3995
3262.93 3908
3263.47 3935
3264.01 4368
3264.55 4711
3265.09 4505
3265.63 4793
3266.17 4977
3266.71 5263
3267.24 5244
3267.78 5186
3268.32 5093
3268.86 5211
3269.40 4899
3269.94 4286
3270.48 4104
3271.02 3670
3271.56 3400
3272.10 2934
3272.64 2775
3273.18 2610
3273.71 2547
3274.25 2438
3274.79 2405
3275.33 2384
3275.87 2231
3276.41 2279
3276.95 2274
3277.49 2265
3278.03 2253
3278.57 2245
3279.11 2318
3279.65 2309
3280.19 2356
3280.73 2214
3281.27 2332
3281.81 2375
3282.35 2206
3282.89 2228
3283.43 2281
3283.97 2447
3284.51 2513
3285.05 2416
3285.59 2497
3286.13 2464
3286.67 2416
3287.21 2340
3287.75 2625
3288.30 2600
3288.84 2552
3289.38 2352
3289.92 2435
3290.46 2254
3291.00 2283
3291.54 2272
3292.08 2165
3292.62 2100
3293.16 2106
3293.70 2246
3294.24 2304
3294.79 2353
3295.33 2519
3295.87 2470
3296.41 2358
3296.95 2491
3297.49 2632
3298.03 2705
3298.57 2406
3299.12 2344
3299.66 2401
3300.20 2396
3300.74 2320
3301.28 2348
3301.82 2508
3302.37 2587
3302.91 2391
3303.45 2581
3303.99 2501
3304.53 2459
3305.08 2487
3305.62 2602
3306.16 2438
3306.70 2256
3307.24 2278
3307.79 2196
3308.33 2129
3308.87 2105
3309.41 2095
3309.96 1986
3310.50 2118
3311.04 2131
3311.58 1997
3312.13 1978
3312.67 2077
3313.21 1948
3313.75 2131
3314.30 2346
3314.84 2248
3315.38 2310
3315.92 2469
3316.47 2609
3317.01 2694
3317.55 2819
3318.10 2703
3318.64 2454
3319.18 2352
3319.73 2451
3320.27 2343
3320.81 2303
3321.36 2155
3321.90 2143
3322.44 2219
3322.99 1955
3323.53 2010
3324.07 1971
3324.62 1969
3325.16 2125
3325.70 2044
3326.25 2048
3326.79 2034
3327.34 1842
3327.88 2031
3328.42 2016
3328.97 1833
3329.51 1859
3330.06 1979
3330.60 2027
3331.14 1949
3331.69 2074
3332.23 2238
3332.78 2506
3333.32 2836
3333.86 3015
3334.41 3055
3334.95 3311
3335.50 3406
3336.04 3532
3336.59 3953
3337.13 3978
3337.68 3833
3338.22 3667
3338.77 3496
3339.31 3097
3339.86 2862
3340.40 2810
3340.94 2733
3341.49 2407
3342.03 2402
3342.58 2217
3343.13 2079
3343.67 2011
3344.22 1877
3344.76 1911
3345.31 1930
3345.85 1927
3346.40 1814
3346.94 1875
3347.49 1951
3348.03 1914
3348.58 1975
3349.12 2028
3349.67 1942
3350.22 1843
3350.76 1868
3351.31 1846
3351.85 1948
3352.40 1924
3352.94 1914
3353.49 1982
3354.04 2068
3354.58 1928
3355.13 1831
3355.67 1887
3356.22 1840
3356.77 1894
3357.31 1709
3357.86 1696
3358.41 1772
3358.95 1794
3359.50 1814
3360.05 1699
3360.59 1685
3361.14 1652
3361.68 1733
3362.23 1749
3362.78 1737
3363.33 1843
3363.87 1802
3364.42 1800
3364.97 1723
3365.51 1641
3366.06 1724
3366.61 1689
3367.15 1709
3367.70 1615
3368.25 1719
3368.79 1761
3369.34 1707
3369.89 1728
3370.44 1698
3370.98 1664
3371.53 1643
3372.08 1689
3372.63 1790
3373.17 1945
3373.72 1790
3374.27 1738
3374.82 1688
3375.36 1693
3375.91 1724
3376.46 1731
3377.01 1634
3377.56 1568
3378.10 1507
3378.65 1500
3379.20 1552
3379.75 1528
3380.30 1586
3380.84 1480
3381.39 1578
3381.94 1559
3382.49 1401
3383.04 1579
3383.59 1531
3384.13 1508
3384.68 1494
3385.23 1555
3385.78 1608
3386.33 1489
3386.88 1493
3387.43 1541
3387.97 1587
3388.52 1666
3389.07 1624
3389.62 1595
3390.17 1705
3390.72 1629
3391.27 1574
3391.82 1646
3392.37 1608
3392.92 1592
3393.46 1684
3394.01 1663
3394.56 1563
3395.11 1556
3395.66 1575
3396.21 1520
3396.76 1486
3397.31 1510
3397.86 1514
3398.41 1422
3398.96 1469
3399.51 1492
3400.06 1521
3400.61 1583
3401.16 1500
3401.71 1447
3402.26 1544
3402.81 1470
3403.36 1476
3403.91 1522
3404.46 1607
3405.01 1540
3405.56 1591
3406.11 1539
3406.66 1365
3407.21 1399
3407.76 1378
3408.31 1440
3408.86 1436
3409.41 1514
3409.96 1567
3410.51 1503
3411.06 1550
3411.61 1580
3412.16 1650
3412.71 1587
3413.27 1503
3413.82 1509
3414.37 1460
3414.92 1566
3415.47 1528
3416.02 1574
3416.57 1582
3417.12 1640
3417.67 1534
3418.22 1483
3418.78 1475
3419.33 1591
3419.88 1555
3420.43 1605
3420.98 1561
3421.53 1576
3422.08 1650
3422.64 1861
3423.19 1876
3423.74 1948
3424.29 2130
3424.84 2174
3425.39 2183
3425.95 2305
3426.50 2194
3427.05 1997
3427.60 2137
3428.15 2001
3428.71 1800
3429.26 1694
3429.81 1819
3430.36 1615
3430.91 1628
3431.47 1670
3432.02 1656
3432.57 1673
3433.12 1587
3433.68 1632
3434.23 1530
3434.78 1600
3435.33 1627
3435.89 1619
3436.44 1565
3436.99 1594
3437.54 1550
3438.10 1650
3438.65 1655
3439.20 1603
3439.76 1657
3440.31 1585
3440.86 1659
3441.42 1647
3441.97 1548
3442.52 1653
3443.07 1537
3443.63 1566
3444.18 1548
3444.73 1494
3445.29 1418
3445.84 1469
3446.39 1610
3446.95 1535
3447.50 1526
3448.06 1707
3448.61 1613
3449.16 1462
3449.72 1461
3450.27 1565
3450.82 1514
3451.38 1511
3451.93 1396
3452.49 1467
3453.04 1416
3453.59 1330
3454.15 1483
3454.70 1443
3455.26 1480
3455.81 1581
3456.36 1459
3456.92 1507
3457.47 1443
3458.03 1463
3458.58 1438
3459.14 1522
3459.69 1464
3460.25 1589
3460.80 1593
3461.36 1498
3461.91 1491
3462.46 1534
3463.02 1520
3463.57 1462
3464.13 1569
3464.68 1508
3465.24 1492
3465.79 1430
3466.35 1478
3466.90 1525
3467.46 1632
3468.02 1683
3468.57 1546
3469.13 1835
3469.68 1777
3470.24 1718
3470.79 1774
3471.35 1653
3471.90 1678
3472.46 1812
3473.01 1870
3473.57 1778
3474.13 1811
3474.68 1737
3475.24 1682
3475.79 1705
3476.35 1657
3476.90 1705
3477.46 1717
3478.02 1787
3478.57 1739
3479.13 1530
3479.68 1654
3480.24 1628
3480.80 1652
3481.35 1710
3481.91 1807
3482.47 1782
3483.02 1825
3483.58 1812
3484.14 1742
3484.69 1983
3485.25 1892
3485.81 1842
3486.36 1991
3486.92 1871
3487.48 2118
3488.03 2216
3488.59 2236
3489.15 2528
3489.70 2877
3490.26 3345
3490.82 3952
3491.37 4051
3491.93 4304
3492.49 4812
3493.05 5008
3493.60 4981
3494.16 4841
3494.72 5011
3495.27 4310
3495.83 3982
3496.39 3542
3496.95 3262
3497.50 2967
3498.06 2809
3498.62 2634
3499.18 2626
3499.74 2520
3500.29 2568
3500.85 2682
3501.41 2730
3501.97 2771
3502.52 2801
3503.08 3032
3503.64 3006
3504.20 3266
3504.76 3239
3505.32 3155
3505.87 3353
3506.43 3300
3506.99 3292
3507.55 3235
3508.11 3039
3508.67 2855
3509.22 2708
3509.78 2650
3510.34 2510
3510.90 2371
3511.46 2212
3512.02 2190
3512.58 2133
3513.13 2042
3513.69 1942
3514.25 1940
3514.81 2009
3515.37 1944
3515.93 1772
3516.49 1696
3517.05 1699
3517.61 1703
3518.17 1678
3518.73 1646
3519.28 1608
3519.84 1796
3520.40 1837
3520.96 1821
3521.52 1789
3522.08 1825
3522.64 1823
3523.20 1821
3523.76 1955
3524.32 1867
3524.88 1879
3525.44 1860
3526.00 1762
3526.56 1699
3527.12 1683
3527.68 1698
3528.24 1633
3528.80 1677
3529.36 1654
3529.92 1604
3530.48 1640
3531.04 1590
3531.60 1651
3532.16 1727
3532.72 1773
3533.28 1797
3533.84 1741
3534.40 1644
3534.96 1692
3535.52 1811
3536.08 1922
3536.65 1849
3537.21 1850
3537.77 1833
3538.33 1871
3538.89 1854
3539.45 1903
3540.01 1771
3540.57 1795
3541.13 1919
3541.69 1824
3542.25 1770
3542.82 1727
3543.38 1780
3543.94 1673
3544.50 1667
3545.06 1797
3545.62 1715
3546.18 1790
3546.75 1671
3547.31 1575
3547.87 1536
3548.43 1575
3548.99 1540
3549.55 1561
3550.12 1491
3550.68 1586
3551.24 1525
3551.80 1555
3552.36 1575
3552.92 1594
3553.49 1485
3554.05 1502
3554.61 1388
3555.17 1339
3555.74 1397
3556.30 1403
3556.86 1431
3557.42 1569
3557.98 1543
3558.55 1428
3559.11 1471
3559.67 1428
3560.23 1507
3560.80 1405
3561.36 1560
3561.92 1625
3562.49 1537
3563.05 1605
3563.61 1591
3564.17 1530
3564.74 1610
3565.30 1452
3565.86 1503
3566.43 1598
3566.99 1503
3567.55 1510
3568.11 1546
3568.68 1534
3569.24 1538
3569.80 1391
3570.37 1489
3570.93 1501
3571.49 1420
3572.06 1416
3572.62 1388
3573.19 1498
3573.75 1523
3574.31 1565
3574.88 1586
3575.44 1502
3576.00 1511
3576.57 1498
3577.13 1591
3577.70 1532
3578.26 1512
3578.82 1504
3579.39 1578
3579.95 1479
3580.52 1556
3581.08 1608
3581.64 1492
3582.21 1486
3582.77 1497
3583.34 1544
3583.90 1559
3584.47 1514
3585.03 1526
3585.60 1669
3586.16 1609
3586.72 1501
3587.29 1521
3587.85 1469
3588.42 1454
3588.98 1476
3589.55 1569
3590.11 1431
3590.68 1334
3591.24 1456
3591.81 1461
3592.37 1602
3592.94 1436
3593.50 1417
3594.07 1450
3594.63 1487
3595.20 1523
3595.77 1580
3596.33 1626
3596.90 1490
3597.46 1545
3598.03 1703
3598.59 1640
3599.16 1634
3599.72 1530
3600.29 1547
3600.86 1542
3601.42 1489
3601.99 1548
3602.55 1550
3603.12 1598
3603.69 1427
3604.25 1409
3604.82 1475
3605.38 1547
3605.95 1475
3606.52 1473
3607.08 1468
3607.65 1459
3608.21 1370
3608.78 1397
3609.35 1366
3609.91 1363
3610.48 1346
3611.05 1392
3611.61 1357
3612.18 1325
3612.75 1265
3613.31 1364
3613.88 1446
3614.45 1579
3615.01 1522
3615.58 1572
3616.15 1554
3616.72 1740
3617.28 1871
3617.85 1877
3618.42 2060
3618.98 2022
3619.55 2015
3620.12 2184
3620.69 2158
3621.25 1954
3621.82 1885
3622.39 1885
3622.96 1823
3623.52 1644
3624.09 1583
3624.66 1508
3625.23 1440
3625.79 1419
3626.36 1389
3626.93 1410
3627.50 1445
3628.06 1410
3628.63 1386
3629.20 1362
3629.77 1442
3630.34 1537
3630.91 1599
3631.47 1404
3632.04 1471
3632.61 1561
3633.18 1545
3633.75 1567
3634.31 1565
3634.88 1522
3635.45 1549
3636.02 1584
3636.59 1490
3637.16 1454
3637.73 1674
3638.29 1558
3638.86 1586
3639.43 1631
3640.00 1716
3640.57 1858
3641.14 1779
3641.71 1784
3642.28 1813
3642.85 1733
3643.42 1862
3643.98 1839
3644.55 1773
3645.12 1748
3645.69 1548
3646.26 1719
3646.83 1652
3647.40 1552
3647.97 1432
3648.54 1438
3649.11 1465
3649.68 1489
3650.25 1581
3650.82 1650
3651.39 1579
3651.96 1577
3652.53 1542
3653.10 1645
3653.67 1597
3654.24 1644
3654.81 1570
3655.38 1611
3655.95 1640
3656.52 1554
3657.09 1544
3657.66 1548
3658.23 1609
3658.80 1476
3659.37 1602
3659.94 1680
3660.51 1574
3661.08 1664
3661.65 1540
3662.22 1544
3662.79 1555
3663.36 1544
3663.93 1611
3664.50 1535
3665.07 1578
3665.64 1650
3666.22 1605
3666.79 1634
3667.36 1492
3667.93 1542
3668.50 1481
3669.07 1558
3669.64 1420
3670.21 1518
3670.78 1451
3671.36 1445
3671.93 1534
3672.50 1569
3673.07 1584
3673.64 1590
3674.21 1576
3674.78 1476
3675.36 1518
3675.93 1609
3676.50 1552
3677.07 1646
3677.64 1625
3678.21 1628
3678.79 1681
3679.36 1532
3679.93 1444
3680.50 1456
3681.07 1538
3681.65 1433
3682.22 1403
3682.79 1368
3683.36 1422
3683.94 1436
3684.51 1391
3685.08 1258
3685.65 1331
3686.23 1330
3686.80 1356
3687.37 1409
3687.94 1544
3688.52 1577
3689.09 1577
3689.66 1635
3690.23 1551
3690.81 1662
3691.38 1712
3691.95 1536
3692.52 1539
3693.10 1535
3693.67 1594
3694.24 1647
3694.82 1526
3695.39 1427
3695.96 1559
3696.54 1381
3697.11 1387
3697.68 1403
3698.26 1392
3698.83 1323
3699.40 1454
3699.98 1422
3700.55 1426
3701.12 1445
3701.70 1405
3702.27 1453
3702.85 1471
3703.42 1442
3703.99 1401
3704.57 1506
3705.14 1454
3705.71 1490
3706.29 1577
3706.86 1494
3707.44 1455
3708.01 1509
3708.59 1407
3709.16 1409
3709.73 1402
3710.31 1458
3710.88 1506
3711.46 1421
3712.03 1492
3712.61 1427
3713.18 1448
3713.75 1503
3714.33 1618
3714.90 1525
3715.48 1364
3716.05 1457
3716.63 1455
3717.20 1575
3717.78 1472
3718.35 1404
3718.93 1594
3719.50 1562
3720.08 1420
3720.65 1347
3721.23 1427
3721.80 1415
3722.38 1368
3722.95 1380
3723.53 1351
3724.11 1300
3724.68 1366
3725.26 1363
3725.83 1271
3726.41 1274
3726.98 1236
3727.56 1305
3728.13 1380
3728.71 1373
3729.29 1402
3729.86 1504
3730.44 1523
3731.01 1453
3731.59 1492
3732.17 1530
3732.74 1557
3733.32 1645
3733.89 1707
3734.47 1753
3735.05 1722
3735.62 1606
3736.20 1573
3736.77 1551
3737.35 1550
3737.93 1498
3738.50 1573
3739.08 1506
3739.66 1265
3740.23 1337
3740.81 1440
3741.39 1473
3741.96 1309
3742.54 1353
3743.12 1341
3743.69 1453
3744.27 1388
3744.85 1420
3745.43 1281
3746.00 1321
3746.58 1421
3747.16 1215
3747.73 1254
3748.31 1361
3748.89 1476
3749.47 1516
3750.04 1435
3750.62 1336
3751.20 1403
3751.78 1411
3752.35 1412
3752.93 1376
3753.51 1357
3754.09 1343
3754.66 1318
3755.24 1349
3755.82 1346
3756.40 1341
3756.98 1341
3757.55 1303
3758.13 1273
3758.71 1342
3759.29 1381
3759.87 1359
3760.44 1270
3761.02 1272
3761.60 1282
3762.18 1349
3762.76 1401
3763.34 1383
3763.91 1442
3764.49 1509
3765.07 1442
3765.65 1364
3766.23 1441
3766.81 1388
3767.39 1279
3767.96 1374
3768.54 1316
3769.12 1411
3769.70 1456
3770.28 1514
3770.86 1382
3771.44 1365
3772.02 1409
3772.60 1463
3773.18 1479
3773.76 1396
3774.33 1330
3774.91 1292
3775.49 1350
3776.07 1355
3776.65 1242
3777.23 1281
3777.81 1356
3778.39 1370
3778.97 1383
3779.55 1323
3780.13 1246
3780.71 1415
3781.29 1376
3781.87 1348
3782.45 1323
3783.03 1289
3783.61 1249
3784.19 1347
3784.77 1228
3785.35 1212
3785.93 1198
3786.51 1261
3787.09 1293
3787.67 1218
3788.25 1314
3788.83 1406
3789.41 1401
3789.99 1264
3790.57 1273
3791.15 1353
3791.73 1453
3792.31 1502
3792.89 1435
3793.48 1451
3794.06 1522
3794.64 1419
3795.22 1479
3795.80 1500
3796.38 1426
3796.96 1507
3797.54 1455
3798.12 1515
3798.70 1715
3799.28 1654
3799.87 1567
3800.45 1692
3801.03 1654
3801.61 1822
3802.19 1807
3802.77 1776
3803.35 1802
3803.94 1804
3804.52 1592
3805.10 1745
3805.68 1764
3806.26 1775
3806.84 1656
3807.43 1652
3808.01 1728
3808.59 1763
3809.17 1915
3809.75 1967
3810.34 1955
3810.92 1733
3811.50 1768
3812.08 1896
3812.66 1913
3813.25 1884
3813.83 1831
3814.41 2101
3814.99 1989
3815.58 2086
3816.16 2109
3816.74 2246
3817.32 2205
3817.91 2055
3818.49 1819
3819.07 1794
3819.65 1670
3820.24 1648
3820.82 1493
3821.40 1455
3821.99 1454
3822.57 1563
3823.15 1485
3823.73 1424
3824.32 1463
3824.90 1405
3825.48 1486
3826.07 1389
3826.65 1476
3827.23 1310
3827.82 1428
3828.40 1449
3828.98 1441
3829.57 1460
3830.15 1565
3830.73 1512
3831.32 1603
3831.90 1639
3832.49 1508
3833.07 1516
3833.65 1494
3834.24 1559
3834.82 1508
3835.41 1474
3835.99 1503
3836.57 1471
3837.16 1258
3837.74 1358
3838.33 1311
3838.91 1364
3839.49 1450
3840.08 1292
3840.66 1286
3841.25 1245
3841.83 1287
3842.42 1275
3843.00 1347
3843.58 1336
3844.17 1394
3844.75 1232
3845.34 1349
3845.92 1363
3846.51 1338
3847.09 1348
3847.68 1298
3848.26 1231
3848.85 1290
3849.43 1358
3850.02 1360
3850.60 1364
3851.19 1320
3851.77 1252
3852.36 1273
3852.94 1236
3853.53 1306
3854.11 1280
3854.70 1312
3855.29 1395
3855.87 1325
3856.46 1410
3857.04 1346
3857.63 1425
3858.21 1453
3858.80 1426
3859.39 1386
3859.97 1498
3860.56 1507
3861.14 1507
3861.73 1528
3862.31 1627
3862.90 1569
3863.49 1585
3864.07 1603
3864.66 1655
3865.25 1669
3865.83 1619
3866.42 1797
3867.00 1788
3867.59 1733
3868.18 1829
3868.76 1916
3869.35 1675
3869.94 1682
3870.52 1728
3871.11 1691
3871.70 1561
3872.28 1560
3872.87 1484
3873.46 1377
3874.04 1501
3874.63 1465
3875.22 1468
3875.80 1387
3876.39 1418
3876.98 1334
3877.57 1381
3878.15 1419
3878.74 1424
3879.33 1414
3879.92 1443
3880.50 1468
3881.09 1559
3881.68 1315
3882.26 1296
3882.85 1348
3883.44 1305
3884.03 1332
3884.62 1402
3885.20 1401
3885.79 1365
3886.38 1397
3886.97 1335
3887.55 1365
3888.14 1343
3888.73 1438
3889.32 1712
3889.91 1498
3890.49 1530
3891.08 1457
3891.67 1717
3892.26 1654
3892.85 1625
3893.44 1514
3894.02 1535
3894.61 1520
3895.20 1430
3895.79 1486
3896.38 1432
3896.97 1499
3897.56 1389
3898.14 1365
3898.73 1537
3899.32 1456
3899.91 1334
3900.50 1372
3901.09 1346
3901.68 1440
3902.27 1386
3902.86 1403
3903.44 1345
3904.03 1332
3904.62 1383
3905.21 1455
3905.80 1470
3906.39 1298
3906.98 1275
3907.57 1339
3908.16 1266
3908.75 1357
3909.34 1265
3909.93 1267
3910.52 1331
3911.11 1195
3911.70 1239
3912.29 1312
3912.88 1316
3913.47 1281
3914.06 1247
3914.65 1247
3915.24 1361
3915.83 1206
3916.42 1232
3917.01 1198
3917.60 1217
3918.19 1245
3918.78 1281
3919.37 1336
3919.96 1234
3920.55 1261
3921.14 1277
3921.73 1238
3922.32 1144
3922.91 1251
3923.50 1283
3924.09 1328
3924.68 1295
3925.27 1285
3925.86 1265
3926.45 1325
3927.05 1310
3927.64 1195
3928.23 1191
3928.82 1315
3929.41 1273
3930.00 1219
3930.59 1286
3931.18 1232
3931.77 1220
3932.37 1255
3932.96 1201
3933.55 1141
3934.14 1121
3934.73 1289
3935.32 1243
3935.91 1156
3936.51 1196
3937.10 1225
3937.69 1216
3938.28 1343
3938.87 1361
3939.46 1362
3940.06 1369
3940.65 1446
3941.24 1587
3941.83 1594
3942.42 1577
3943.02 1699
3943.61 1634
3944.20 1660
3944.79 1548
3945.39 1536
3945.98 1496
3946.57 1446
3947.16 1384
3947.76 1338
3948.35 1295
3948.94 1273
3949.53 1252
3950.13 1378
3950.72 1315
3951.31 1264
3951.90 1303
3952.50 1266
3953.09 1347
3953.68 1256
3954.28 1273
3954.87 1370
3955.46 1393
3956.05 1398
3956.65 1443
3957.24 1544
3957.83 1432
3958.43 1401
3959.02 1464
3959.61 1531
3960.21 1506
3960.80 1415
3961.39 1436
3961.99 1403
3962.58 1312
3963.17 1375
3963.77 1397
3964.36 1421
3964.96 1353
3965.55 1383
3966.14 1468
3966.74 1419
3967.33 1422
3967.93 1353
3968.52 1384
3969.11 1426
3969.71 1379
3970.30 1410
3970.90 1338
3971.49 1326
3972.08 1215
3972.68 1309
3973.27 1307
3973.87 1299
3974.46 1395
3975.06 1396
3975.65 1387
3976.25 1351
3976.84 1487
3977.43 1459
3978.03 1520
3978.62 1421
3979.22 1408
3979.81 1367
3980.41 1427
3981.00 1448
3981.60 1322
3982.19 1402
3982.79 1321
3983.38 1335
3983.98 1418
3984.57 1259
3985.17 1219
3985.76 1188
3986.36 1301
3986.96 1262
3987.55 1333
3988.15 1382
3988.74 1310
3989.34 1252
3989.93 1263
3990.53 1330
3991.12 1416
3991.72 1233
3992.32 1360
3992.91 1309
3993.51 1345
3994.10 1388
3994.70 1343
3995.30 1411
3995.89 1480
3996.49 1558
3997.08 1484
3997.68 1512
3998.28 1591
3998.87 1574
3999.47 1565
4000.07 1492
4000.66 1576
4001.26 1488
4001.85 1446
4002.45 1398
4003.05 1372
4003.64 1350
4004.24 1403
4004.84 1357
4005.43 1306
4006.03 1387
4006.63 1347
4007.23 1415
4007.82 1387
4008.42 1397
4009.02 1405
4009.61 1434
4010.21 1410
4010.81 1474
4011.41 1473
4012.00 1436
4012.60 1389
4013.20 1346
4013.79 1427
4014.39 1382
4014.99 1457
4015.59 1493
4016.18 1450
4016.78 1506
4017.38 1519
4017.98 1623
4018.58 1510
4019.17 1475
4019.77 1477
4020.37 1551
4020.97 1535
4021.56 1558
4022.16 1525
4022.76 1506
4023.36 1380
4023.96 1422
4024.56 1494
4025.15 1469
4025.75 1595
4026.35 1742
4026.95 1629
4027.55 1690
4028.15 1868
4028.74 1892
4029.34 1985
4029.94 2115
4030.54 2013
4031.14 2060
4031.74 1880
4032.34 1821
4032.93 1785
4033.53 1727
4034.13 1838
4034.73 1675
4035.33 1549
4035.93 1641
4036.53 1464
4037.13 1338
4037.73 1402
4038.33 1377
4038.93 1365
4039.52 1349
4040.12 1305
4040.72 1230
4041.32 1261
4041.92 1365
4042.52 1233
4043.12 1238
4043.72 1250
4044.32 1260
4044.92 1243
4045.52 1249
4046.12 1284
4046.72 1412
4047.32 1347
4047.92 1229
4048.52 1190
4049.12 1196
4049.72 1285
4050.32 1311
4050.92 1306
4051.52 1358
4052.12 1395
4052.72 1418
4053.32 1328
4053.92 1438
4054.52 1486
4055.12 1503
4055.72 1463
4056.32 1359
4056.92 1266
4057.52 1273
4058.13 1276
4058.73 1275
4059.33 1269
4059.93 1282
4060.53 1182
4061.13 1202
4061.73 1323
4062.33 1315
4062.93 1218
4063.53 1267
4064.14 1182
4064.74 1183
4065.34 1281
4065.94 1233
4066.54 1202
4067.14 1218
4067.74 1310
4068.34 1277
4068.95 1307
4069.55 1329
4070.15 1330
4070.75 1282
4071.35 1191
4071.95 1410
4072.56 1442
4073.16 1443
4073.76 1426
4074.36 1220
4074.96 1295
4075.57 1429
4076.17 1295
4076.77 1325
4077.37 1339
4077.97 1374
4078.58 1199
4079.18 1200
4079.78 1227
4080.38 1332
4080.99 1308
4081.59 1280
4082.19 1236
4082.79 1173
4083.40 1253
4084.00 1234
4084.60 1301
4085.20 1125
4085.81 1268
4086.41 1278
4087.01 1214
4087.61 1223
4088.22 1148
4088.82 1168
4089.42 1183
4090.03 1184
4090.63 1072
4091.23 1158
4091.84 1210
4092.44 1217
4093.04 1289
4093.65 1385
4094.25 1291
4094.85 1230
4095.46 1333
4096.06 1314
4096.66 1269
4097.27 1246
4097.87 1339
4098.47 1263
4099.08 1231
4099.68 1174
4100.29 1160
4100.89 1284
4101.49 1177
4102.10 1175
4102.70 1103
4103.30 1220
4103.91 1221
4104.51 1222
4105.12 1182
4105.72 1205
4106.33 1249
4106.93 1315
4107.53 1255
4108.14 1282
4108.74 1266
4109.35 1306
4109.95 1341
4110.56 1226
4111.16 1220
4111.77 1203
4112.37 1233
4112.98 1206
4113.58 1271
4114.19 1311
4114.79 1150
4115.40 1206
4116.00 1291
4116.61 1137
4117.21 1131
4117.82 1132
4118.42 1175
4119.03 1187
4119.63 1230
4120.24 1212
4120.84 1159
4121.45 1179
4122.05 1265
4122.66 1293
4123.26 1305
4123.87 1180
4124.47 1194
4125.08 1108
4125.69 1142
4126.29 1180
4126.90 1150
4127.50 1104
4128.11 1036
4128.71 1154
4129.32 1235
4129.93 1280
4130.53 1198
4131.14 1262
4131.74 1138
4132.35 1296
4132.96 1335
4133.56 1278
4134.17 1357
4134.78 1344
4135.38 1311
4135.99 1405
4136.60 1411
4137.20 1337
4137.81 1322
4138.42 1425
4139.02 1437
4139.63 1484
4140.24 1486
4140.84 1405
4141.45 1420
4142.06 1507
4142.66 1477
4143.27 1377
4143.88 1505
4144.48 1473
4145.09 1486
4145.70 1412
4146.31 1349
4146.91 1342
4147.52 1332
4148.13 1267
4148.73 1171
4149.34 1273
4149.95 1252
4150.56 1203
4151.16 1191
4151.77 1272
4152.38 1278
4152.99 1223
4153.60 1260
4154.20 1279
4154.81 1311
4155.42 1301
4156.03 1283
4156.63 1373
4157.24 1408
4157.85 1433
4158.46 1404
4159.07 1407
4159.68 1458
4160.28 1409
4160.89 1395
4161.50 1484
4162.11 1356
4162.72 1366
4163.33 1364
4163.93 1414
4164.54 1362
4165.15 1373
4165.76 1358
4166.37 1306
4166.98 1288
4167.59 1339
4168.19 1273
4168.80 1352
4169.41 1287
4170.02 1320
4170.63 1328
4171.24 1368
4171.85 1303
4172.46 1234
4173.07 1239
4173.68 1261
4174.29 1431
4174.89 1320
4175.50 1340
4176.11 1394
4176.72 1309
4177.33 1279
4177.94 1347
4178.55 1207
4179.16 1225
4179.77 1232
4180.38 1342
4180.99 1305
4181.60 1348
4182.21 1342
4182.82 1313
4183.43 1286
4184.04 1276
4184.65 1218
4185.26 1349
4185.87 1360
4186.48 1311
4187.09 1297
4187.70 1323
4188.31 1327
4188.92 1240
4189.53 1268
4190.14 1180
4190.75 1174
4191.36 1202
4191.97 1291
4192.58 1279
4193.19 1291
4193.80 1438
4194.42 1347
4195.03 1276
4195.64 1234
4196.25 1363
4196.86 1396
4197.47 1341
4198.08 1277
4198.69 1284
4199.30 1244
4199.91 1268
4200.53 1252
4201.14 1226
4201.75 1335
4202.36 1213
4202.97 1169
4203.58 1107
4204.19 1241
4204.80 1266
4205.42 1272
4206.03 1179
4206.64 1284
4207.25 1188
4207.86 1185
4208.47 1209
4209.09 1224
4209.70 1197
4210.31 1179
4210.92 1147
4211.53 1093
4212.15 1149
4212.76 1184
4213.37 1268
4213.98 1290
4214.59 1199
4215.21 1237
4215.82 1247
4216.43 1353
4217.04 1323
4217.66 1561
4218.27 1411
4218.88 1396
4219.49 1521
4220.11 1572
4220.72 1449
4221.33 1625
4221.94 1705
4222.56 1587
4223.17 1629
4223.78 1587
4224.40 1654
4225.01 1595
4225.62 1501
4226.23 1519
4226.85 1483
4227.46 1608
4228.07 1661
4228.69 1584
4229.30 1778
4229.91 1632
4230.53 1736
4231.14 1714
4231.75 1907
4232.37 1906
4232.98 1946
4233.59 2132
4234.21 2268
4234.82 2258
4235.44 2254
4236.05 2350
4236.66 2364
4237.28 2310
4237.89 2232
4238.50 1912
4239.12 1809
4239.73 1763
4240.35 1681
4240.96 1572
4241.58 1435
4242.19 1485
4242.80 1308
4243.42 1293
4244.03 1274
4244.65 1325
4245.26 1433
4245.88 1577
4246.49 1441
4247.10 1411
4247.72 1485
4248.33 1497
4248.95 1511
4249.56 1484
4250.18 1425
4250.79 1407
4251.41 1410
4252.02 1355
4252.64 1298
4253.25 1338
4253.87 1405
4254.48 1291
4255.10 1289
4255.71 1398
4256.33 1439
4256.94 1417
4257.56 1364
4258.17 1246
4258.79 1276
4259.41 1235
4260.02 1303
4260.64 1323
4261.25 1288
4261.87 1261
4262.48 1251
4263.10 1362
4263.71 1290
4264.33 1377
4264.95 1436
4265.56 1481
4266.18 1380
4266.79 1479
4267.41 1494
4268.03 1594
4268.64 1581
4269.26 1434
4269.87 1398
4270.49 1414
4271.11 1405
4271.72 1461
4272.34 1427
4272.96 1409
4273.57 1418
4274.19 1418
4274.81 1386
4275.42 1484
4276.04 1429
4276.66 1463
4277.27 1411
4277.89 1537
4278.51 1596
4279.12 1538
4279.74 1434
4280.36 1551
4280.97 1515
4281.59 1385
4282.21 1322
4282.83 1339
4283.44 1319
4284.06 1232
4284.68 1200
4285.29 1253
4285.91 1354
4286.53 1240
4287.15 1329
4287.76 1272
4288.38 1300
4289.00 1425
4289.62 1354
4290.23 1240
4290.85 1312
4291.47 1367
4292.09 1252
4292.71 1334
4293.32 1348
4293.94 1309
4294.56 1320
4295.18 1218
4295.80 1224
4296.41 1258
4297.03 1260
4297.65 1308
4298.27 1246
4298.89 1328
4299.50 1374
4300.12 1270
4300.74 1278
4301.36 1306
4301.98 1227
4302.60 1232
4303.22 1211
4303.83 1261
4304.45 1110
4305.07 1178
4305.69 1278
4306.31 1278
4306.93 1258
4307.55 1198
4308.17 1279
4308.79 1211
4309.40 1237
4310.02 1277
4310.64 1198
4311.26 1239
4311.88 1201
4312.50 1246
4313.12 1243
4313.74 1257
4314.36 1239
4314.98 1257
4315.60 1235
4316.22 1070
4316.84 1189
4317.46 1156
4318.08 1162
4318.70 1270
4319.32 1181
4319.94 1161
4320.56 1098
4321.18 1253
4321.80 1181
4322.42 1126
4323.04 1128
4323.66 1111
4324.28 1214
4324.90 1249
4325.52 1239
4326.14 1349
4326.76 1097
4327.38 1158
4328.00 1219
4328.62 1169
4329.24 1186
4329.86 1208
4330.48 1224
4331.10 1308
4331.72 1239
4332.34 1225
4332.96 1296
4333.58 1422
4334.20 1348
4334.82 1416
4335.45 1370
4336.07 1411
4336.69 1450
4337.31 1392
4337.93 1434
4338.55 1382
4339.17 1401
4339.79 1506
4340.41 1493
4341.04 1423
4341.66 1545
4342.28 1325
4342.90 1339
4343.52 1454
4344.14 1673
4344.76 1802
4345.39 1727
4346.01 1934
4346.63 1885
4347.25 2005
4347.87 1915
4348.50 2024
4349.12 2253
4349.74 1983
4350.36 1769
4350.98 1697
4351.61 1584
4352.23 1478
4352.85 1489
4353.47 1373
4354.09 1370
4354.72 1337
4355.34 1373
4355.96 1374
4356.58 1309
4357.21 1231
4357.83 1185
4358.45 1293
4359.07 1190
4359.70 1318
4360.32 1356
4360.94 1274
4361.56 1246
4362.19 1217
4362.81 1267
4363.43 1299
4364.06 1355
4364.68 1297
4365.30 1266
4365.93 1237
4366.55 1259
4367.17 1255
4367.80 1244
4368.42 1263
4369.04 1174
4369.67 1113
4370.29 1231
4370.91 1179
4371.54 1157
4372.16 1086
4372.78 1093
4373.41 1001
4374.03 1113
4374.65 1037
4375.28 1128
4375.90 1089
4376.53 1097
4377.15 1149
4377.77 1195
4378.40 1202
4379.02 1206
4379.65 1179
4380.27 1227
4380.89 1185
4381.52 1101
4382.14 1213
4382.77 1249
4383.39 1149
4384.02 1187
4384.64 1168
4385.26 1199
4385.89 1243
4386.51 1127
4387.14 1139
4387.76 1055
4388.39 1033
4389.01 1084
4389.64 1035
4390.26 1037
4390.89 1000
4391.51 1127
4392.14 1174
4392.76 1040
4393.39 991
4394.01 1058
4394.64 1045
4395.26 1094
4395.89 1065
4396.51 1078
4397.14 1028
4397.76 1080
4398.39 1121
4399.01 1152
4399.64 1152
4400.27 1140
4400.89 1147
4401.52 1070
4402.14 1174
4402.77 1159
4403.39 1107
4404.02 1155
4404.65 1159
4405.27 1102
4405.90 1197
4406.52 1183
4407.15 1143
4407.78 1166
4408.40 1122
4409.03 1136
4409.65 1069
4410.28 1064
4410.91 1185
4411.53 1113
4412.16 1035
4412.79 1072
4413.41 1066
4414.04 1058
4414.67 1003
4415.29 1016
4415.92 1202
4416.55 1093
4417.17 1146
4417.80 1204
4418.43 1148
4419.05 1078
4419.68 1018
4420.31 1109
4420.93 1053
4421.56 1099
4422.19 997
4422.82 1098
4423.44 1082
4424.07 1080
4424.70 1060
4425.32 1113
4425.95 993
4426.58 1018
4427.21 1033
4427.83 1054
4428.46 1047
4429.09 1029
4429.72 1096
4430.35 1059
4430.97 1132
4431.60 1107
4432.23 1106
4432.86 1099
4433.48 1090
4434.11 1178
4434.74 1207
4435.37 1193
4436.00 1115
4436.62 1073
4437.25 1085
4437.88 1141
4438.51 1087
4439.14 1118
4439.77 1112
4440.39 1069
4441.02 1102
4441.65 1130
4442.28 1096
4442.91 1106
4443.54 1156
4444.17 1168
4444.79 1054
4445.42 1131
4446.05 1207
4446.68 1186
4447.31 1187
4447.94 1192
4448.57 1108
4449.20 1053
4449.83 1231
4450.46 1160
4451.08 1178
4451.71 1114
4452.34 1131
4452.97 1168
4453.60 1138
4454.23 1222
4454.86 1164
4455.49 1172
4456.12 1246
4456.75 1221
4457.38 1237
4458.01 1300
4458.64 1131
4459.27 1147
4459.90 1138
4460.53 1090
4461.16 1047
4461.79 1111
4462.42 1128
4463.05 1168
4463.68 1105
4464.31 1163
4464.94 1130
4465.57 1044
4466.20 1065
4466.83 1174
4467.46 1016
4468.09 1100
4468.72 1145
4469.35 1059
4469.98 1105
4470.61 1058
4471.24 979
4471.87 1060
4472.50 1057
4473.13 1029
4473.76 1035
4474.40 902
4475.03 963
4475.66 996
4476.29 994
4476.92 1001
4477.55 993
4478.18 1061
4478.81 1108
4479.44 997
4480.07 956
4480.71 1037
4481.34 1091
4481.97 1124
4482.60 1034
4483.23 1098
4483.86 1094
4484.49 1091
4485.13 1190
4485.76 1154
4486.39 1106
4487.02 1177
4487.65 1189
4488.28 1099
4488.92 1055
4489.55 1099
4490.18 1127
4490.81 1165
4491.44 1031
4492.08 987
4492.71 980
4493.34 1063
4493.97 1093
4494.61 1047
4495.24 1053
4495.87 1148
4496.50 1120
4497.13 1056
4497.77 1119
4498.40 1163
4499.03 1174
4499.67 1302
4500.30 1316
4500.93 1335
4501.56 1439
4502.20 1489
4502.83 1463
4503.46 1554
4504.09 1523
4504.73 1503
4505.36 1563
4505.99 1446
4506.63 1310
4507.26 1395
4507.89 1315
4508.53 1322
4509.16 1227
4509.79 1342
4510.43 1278
4511.06 1116
4511.69 1081
4512.33 1176
4512.96 1210
4513.59 1263
4514.23 1174
4514.86 1213
4515.49 1067
4516.13 1098
4516.76 1108
4517.40 1134
4518.03 1127
4518.66 1166
4519.30 1143
4519.93 1036
4520.57 984
4521.20 1137
4521.83 1065
4522.47 1023
4523.10 1074
4523.74 1146
4524.37 1179
4525.01 1082
4525.64 1144
4526.27 1195
4526.91 1122
4527.54 1066
4528.18 1216
4528.81 1308
4529.45 1273
4530.08 1318
4530.72 1435
4531.35 1486
4531.99 1515
4532.62 1440
4533.26 1442
4533.89 1533
4534.53 1436
4535.16 1393
4535.80 1376
4536.43 1297
4537.07 1353
4537.70 1240
4538.34 1206
4538.97 1219
4539.61 1178
4540.24 1166
4540.88 1173
4541.52 1066
4542.15 1076
4542.79 1035
4543.42 1051
4544.06 1025
4544.69 1040
4545.33 1052
4545.97 1059
4546.60 1151
4547.24 969
4547.87 997
4548.51 1012
4549.15 1022
4549.78 1107
4550.42 1026
4551.05 1063
4551.69 1037
4552.33 1026
4552.96 971
4553.60 1013
4554.24 1049
4554.87 944
4555.51 976
4556.15 919
4556.78 955
4557.42 938
4558.06 976
4558.69 949
4559.33 1109
4559.97 1059
4560.60 1013
4561.24 1029
4561.88 1096
4562.51 1061
4563.15 1025
4563.79 1025
4564.43 990
4565.06 1030
4565.70 929
4566.34 947
4566.97 1089
4567.61 1039
4568.25 1067
4568.89 1029
4569.52 1058
4570.16 1071
4570.80 1069
4571.44 1090
4572.07 1078
4572.71 1048
4573.35 1037
4573.99 988
4574.63 978
4575.26 1070
4575.90 956
4576.54 1027
4577.18 1005
4577.82 1030
4578.45 1136
4579.09 1136
4579.73 1138
4580.37 1015
4581.01 1041
4581.65 1039
4582.28 1142
4582.92 1129
4583.56 1003
4584.20 1006
4584.84 1032
4585.48 1033
4586.12 1102
4586.75 1046
4587.39 1030
4588.03 1061
4588.67 1114
4589.31 1105
4589.95 1162
4590.59 1095
4591.23 1216
4591.87 1275
4592.50 1225
4593.14 1270
4593.78 1183
4594.42 1117
4595.06 1205
4595.70 1150
4596.34 1153
4596.98 1112
4597.62 1100
4598.26 1016
4598.90 1049
4599.54 1003
4600.18 1082
4600.82 1114
4601.46 1075
4602.10 1041
4602.74 1087
4603.38 1162
4604.02 1065
4604.66 1159
4605.30 1148
4605.94 1143
4606.58 1104
4607.22 1083
4607.86 1029
4608.50 989
4609.14 1051
4609.78 1093
4610.42 1046
4611.06 1015
4611.70 1033
4612.34 1086
4612.98 1117
4613.62 1031
4614.26 1067
4614.90 1117
4615.54 1136
4616.18 1107
4616.82 1129
4617.47 1198
4618.11 1067
4618.75 1146
4619.39 1141
4620.03 1015
4620.67 986
4621.31 1009
4621.95 951
4622.59 911
4623.23 1072
4623.88 998
4624.52 1017
4625.16 1068
4625.80 1081
4626.44 1039
4627.08 1042
4627.72 1047
4628.37 1070
4629.01 1053
4629.65 1008
4630.29 1102
4630.93 1137
4631.58 1034
4632.22 1034
4632.86 1090
4633.50 1179
4634.14 1060
4634.79 1155
4635.43 1134
4636.07 1072
4636.71 1140
4637.35 1196
4638.00 1149
4638.64 1113
4639.28 1039
4639.92 1125
4640.57 1035
4641.21 1062
4641.85 1072
4642.49 1051
4643.14 1107
4643.78 1036
4644.42 1087
4645.06 1096
4645.71 1070
4646.35 1083
4646.99 1059
4647.64 1064
4648.28 1103
4648.92 1116
4649.56 1067
4650.21 1085
4650.85 1044
4651.49 1082
4652.14 1204
4652.78 1265
4653.42 1239
4654.07 1265
4654.71 1236
4655.35 1156
4656.00 1153
4656.64 1039
4657.29 1022
4657.93 1027
4658.57 1094
4659.22 1135
4659.86 1086
4660.50 1062
4661.15 1061
4661.79 1005
4662.44 1011
4663.08 1069
4663.72 1069
4664.37 1083
4665.01 1032
4665.66 1060
4666.30 949
4666.95 911
4667.59 914
4668.23 951
4668.88 1011
4669.52 993
4670.17 938
4670.81 985
4671.46 1065
4672.10 936
4672.75 1000
4673.39 926
4674.04 990
4674.68 955
4675.32 967
4675.97 978
4676.61 857
4677.26 912
4677.90 981
4678.55 1053
4679.20 1000
4679.84 949
4680.49 972
4681.13 1032
4681.78 1045
4682.42 1085
4683.07 1038
4683.71 1058
4684.36 1027
4685.00 1136
4685.65 987
4686.29 965
4686.94 1035
4687.59 1022
4688.23 1097
4688.88 1025
4689.52 1038
4690.17 944
4690.82 868
4691.46 971
4692.11 1051
4692.75 947
4693.40 1030
4694.05 1074
4694.69 1015
4695.34 1042
4695.98 1049
4696.63 1175
4697.28 1249
4697.92 1237
4698.57 1087
4699.22 1237
4699.86 1182
4700.51 1166
4701.16 1279
4701.80 1266
4702.45 1257
4703.10 1131
4703.74 1206
4704.39 1162
4705.04 1111
4705.68 1170
4706.33 1118
4706.98 1033
4707.63 1188
4708.27 1157
4708.92 1182
4709.57 1175
4710.21 1094
4710.86 1206
4711.51 1096
4712.16 1111
4712.80 1148
4713.45 1103
4714.10 1107
4714.75 1141
4715.39 1050
4716.04 1021
4716.69 992
4717.34 1047
4717.99 1132
4718.63 1115
4719.28 1101
4719.93 1021
4720.58 1043
4721.22 1152
4721.87 1206
4722.52 1161
4723.17 1099
4723.82 1142
4724.47 1147
4725.11 1240
4725.76 1222
4726.41 1209
4727.06 1231
4727.71 1184
4728.36 1237
4729.00 1318
4729.65 1156
4730.30 1214
4730.95 1085
4731.60 1020
4732.25 1018
4732.90 1064
4733.55 1148
4734.19 1107
4734.84 1066
4735.49 1122
4736.14 1099
4736.79 1077
4737.44 1094
4738.09 1095
4738.74 1056
4739.39 1082
4740.04 1135
4740.69 1188
4741.34 1143
4741.99 1169
4742.64 1139
4743.28 1242
4743.93 1155
4744.58 1130
4745.23 1218
4745.88 1108
4746.53 1098
4747.18 1124
4747.83 1168
4748.48 1184
4749.13 1243
4749.78 1164
4750.43 1171
4751.08 1220
4751.73 1188
4752.38 1317
4753.03 1236
4753.68 1270
4754.33 1172
4754.98 1292
4755.63 1295
4756.29 1265
4756.94 1207
4757.59 1175
4758.24 1118
4758.89 1085
4759.54 1074
4760.19 994
4760.84 1049
4761.49 954
4762.14 1033
4762.79 1031
4763.44 1003
4764.09 1127
4764.74 1076
4765.40 1143
4766.05 1043
4766.70 1103
4767.35 1195
4768.00 1122
4768.65 1091
4769.30 1149
4769.95 1091
4770.61 1137
4771.26 1093
4771.91 1098
4772.56 1056
4773.21 1016
4773.86 1043
4774.52 1066
4775.17 1076
4775.82 1002
4776.47 1116
4777.12 1009
4777.77 1140
4778.43 1052
4779.08 1022
4779.73 1039
4780.38 1015
4781.04 1135
4781.69 1198
4782.34 1150
4782.99 1117
4783.64 1122
4784.30 1044
4784.95 1065
4785.60 1039
4786.25 1112
4786.91 1038
4787.56 1077
4788.21 1134
4788.86 995
4789.52 990
4790.17 943
4790.82 1040
4791.48 1076
4792.13 1059
4792.78 1135
4793.43 1131
4794.09 1125
4794.74 1066
4795.39 1083
4796.05 1097
4796.70 1067
4797.35 1027
4798.01 1016
4798.66 1082
4799.31 1112
4799.97 1147
4800.62 1076
4801.27 1111
4801.93 1074
4802.58 1075
4803.23 1033
4803.89 1104
4804.54 1051
4805.20 973
4805.85 1057
4806.50 994
4807.16 1011
4807.81 1007
4808.47 1010
4809.12 1030
4809.77 971
4810.43 991
4811.08 1113
4811.74 1063
4812.39 978
4813.04 1063
4813.70 1063
4814.35 1079
4815.01 1059
4815.66 1035
4816.32 999
4816.97 1018
4817.63 1012
4818.28 985
4818.94 1104
4819.59 1098
4820.24 1094
4820.90 1146
4821.55 1052
4822.21 1109
4822.86 1112
4823.52 1202
4824.17 1169
4824.83 1228
4825.49 1169
4826.14 1228
4826.80 1343
4827.45 1386
4828.11 1328
4828.76 1325
4829.42 1337
4830.07 1254
4830.73 1291
4831.38 1233
4832.04 1227
4832.69 1381
4833.35 1347
4834.01 1352
4834.66 1414
4835.32 1365
4835.97 1480
4836.63 1511
4837.29 1602
4837.94 1538
4838.60 1518
4839.25 1651
4839.91 1580
4840.57 1585
4841.22 1501
4841.88 1576
4842.54 1535
4843.19 1592
4843.85 1614
4844.50 1559
4845.16 1548
4845.82 1587
4846.47 1580
4847.13 1733
4847.79 2054
4848.44 2036
4849.10 2335
4849.76 2416
4850.41 2514
4851.07 2403
4851.73 2473
4852.39 2769
4853.04 2659
4853.70 2392
4854.36 2054
4855.01 2008
4855.67 1892
4856.33 1885
4856.99 2055
4857.64 1897
4858.30 1879
4858.96 1980
4859.62 1947
4860.27 1975
4860.93 2017
4861.59 1923
4862.25 1957
4862.90 1869
4863.56 1871
4864.22 1887
4864.88 1856
4865.53 1667
4866.19 1855
4866.85 1703
4867.51 1683
4868.17 1788
4868.83 1780
4869.48 1775
4870.14 1715
4870.80 1746
4871.46 1634
4872.12 1691
4872.77 1566
4873.43 1503
4874.09 1627
4874.75 1692
4875.41 1647
4876.07 1618
4876.73 1504
4877.38 1488
4878.04 1504
4878.70 1520
4879.36 1575
4880.02 1490
4880.68 1529
4881.34 1520
4882.00 1506
4882.66 1481
4883.31 1502
4883.97 1418
4884.63 1432
4885.29 1322
4885.95 1382
4886.61 1435
4887.27 1524
4887.93 1589
4888.59 1596
4889.25 1737
4889.91 1708
4890.57 1747
4891.23 1821
4891.89 1741
4892.55 1813
4893.21 1833
4893.87 1843
4894.53 1864
4895.19 1794
4895.85 1690
4896.51 1657
4897.17 1664
4897.83 1729
4898.49 1689
4899.15 1665
4899.81 1841
4900.47 1749
4901.13 1721
4901.79 1666
4902.45 1649
4903.11 1595
4903.77 1493
4904.43 1490
4905.09 1528
4905.75 1433
4906.41 1467
4907.07 1437
4907.73 1321
4908.39 1370
4909.05 1263
4909.72 1247
4910.38 1230
4911.04 1317
4911.70 1348
4912.36 1439
4913.02 1281
4913.68 1231
4914.34 1291
4915.00 1282
4915.67 1309
4916.33 1255
4916.99 1176
4917.65 1234
4918.31 1326
4918.97 1180
4919.63 1192
4920.30 1192
4920.96 1112
4921.62 1182
4922.28 1168
4922.94 1158
4923.60 1123
4924.27 1166
4924.93 1177
4925.59 1202
4926.25 1064
4926.91 1158
4927.58 1184
4928.24 1131
4928.90 1089
4929.56 1111
4930.22 1107
4930.89 1110
4931.55 1131
4932.21 1052
4932.87 1168
4933.54 1178
4934.20 1117
4934.86 1203
4935.52 1109
4936.19 1051
4936.85 1153
4937.51 1150
4938.18 1099
4938.84 1162
4939.50 1181
4940.16 1136
4940.83 1161
4941.49 1201
4942.15 1140
4942.82 1054
4943.48 1125
4944.14 1205
4944.81 1005
4945.47 991
4946.13 912
4946.80 1063
4947.46 1077
4948.12 1085
4948.79 1061
4949.45 994
4950.11 1109
4950.78 1053
4951.44 1037
4952.10 1081
4952.77 979
4953.43 992
4954.10 1070
4954.76 962
4955.42 1114
4956.09 1144
4956.75 1083
4957.42 1083
4958.08 1174
4958.74 1144
4959.41 1282
4960.07 1226
4960.74 1179
4961.40 1161
4962.07 1289
4962.73 1354
4963.39 1327
4964.06 1334
4964.72 1465
4965.39 1553
4966.05 1496
4966.72 1403
4967.38 1404
4968.05 1264
4968.71 1260
4969.38 1226
4970.04 1117
4970.71 1144
4971.37 1119
4972.04 1157
4972.70 1000
4973.37 987
4974.03 1202
4974.70 1170
4975.36 1109
4976.03 1159
4976.69 1190
4977.36 1174
4978.02 1083
4978.69 1232
4979.36 1134
4980.02 1125
4980.69 1162
4981.35 1168
4982.02 1191
4982.68 1139
4983.35 1136
4984.02 1101
4984.68 1144
4985.35 1132
4986.01 1119
4986.68 1210
4987.35 1176
4988.01 1224
4988.68 1253
4989.34 1447
4990.01 1414
4990.68 1396
4991.34 1342
4992.01 1347
4992.68 1370
4993.34 1227
4994.01 1218
4994.68 1115
4995.34 1225
4996.01 1169
4996.68 1021
4997.34 1100
4998.01 1038
4998.68 1014
4999.34 1047
5000.01 1052
5000.68 991
5001.34 1042
5002.01 988
5002.68 988
5003.35 989
5004.01 923
5004.68 1030
5005.35 1036
5006.01 973
5006.68 1009
5007.35 955
5008.02 965
5008.68 1021
5009.35 1032
5010.02 962
5010.69 1065
5011.36 984
5012.02 992
5012.69 983
5013.36 1009
5014.03 992
5014.69 969
5015.36 955
5016.03 961
5016.70 903
5017.37 937
5018.03 911
5018.70 921
5019.37 991
5020.04 998
5020.71 1023
5021.38 1127
5022.04 1056
5022.71 1069
5023.38 1132
5024.05 1125
5024.72 1118
5025.39 1103
5026.06 1161
5026.72 1223
5027.39 1179
5028.06 1047
5028.73 1065
5029.40 1139
5030.07 1003
5030.74 1028
5031.41 1034
5032.08 1029
5032.75 1104
5033.41 1057
5034.08 1059
5034.75 996
5035.42 977
5036.09 1016
5036.76 933
5037.43 1017
5038.10 929
5038.77 894
5039.44 899
5040.11 1025
5040.78 968
5041.45 921
5042.12 907
5042.79 916
5043.46 981
5044.13 1020
5044.80 955
5045.47 1009
5046.14 961
5046.81 991
5047.48 968
5048.15 1006
5048.82 930
5049.49 988
5050.16 911
5050.83 914
5051.50 1016
5052.17 958
5052.84 1022
5053.51 932
5054.18 961
5054.85 959
5055.52 1011
5056.19 992
5056.86 959
5057.53 964
5058.21 986
5058.88 957
5059.55 887
5060.22 866
5060.89 892
5061.56 988
5062.23 948
5062.90 1026
5063.57 993
5064.24 1030
5064.92 1084
5065.59 948
5066.26 876
5066.93 914
5067.60 975
5068.27 982
5068.94 950
5069.62 870
5070.29 951
5070.96 956
5071.63 901
5072.30 908
5072.97 915
5073.65 978
5074.32 932
5074.99 948
5075.66 1002
5076.33 857
5077.01 929
5077.68 1004
5078.35 1041
5079.02 1081
5079.70 1009
5080.37 1075
5081.04 986
5081.71 1073
5082.38 1061
5083.06 1099
5083.73 1124
5084.40 1096
5085.07 1069
5085.75 1042
5086.42 1072
5087.09 946
5087.77 937
5088.44 987
5089.11 1024
5089.78 1142
5090.46 1234
5091.13 1232
5091.80 1175
5092.48 1235
5093.15 1245
5093.82 1246
5094.50 1270
5095.17 1270
5095.84 1231
5096.52 1119
5097.19 1099
5097.86 1039
5098.54 1039
5099.21 1009
5099.88 997
5100.56 987
5101.23 972
5101.90 912
5102.58 1048
5103.25 1084
5103.93 1017
5104.60 1062
5105.27 1020
5105.95 1032
5106.62 1146
5107.30 1136
5107.97 1020
5108.64 919
5109.32 1027
5109.99 999
5110.67 957
5111.34 1022
5112.02 1073
5112.69 1017
5113.36 957
5114.04 949
5114.71 997
5115.39 1005
5116.06 998
5116.74 1026
5117.41 1009
5118.09 1024
5118.76 965
5119.44 1081
5120.11 1091
5120.79 1050
5121.46 1153
5122.14 1065
5122.81 1029
5123.49 1043
5124.16 996
5124.84 970
5125.51 1013
5126.19 935
5126.86 909
5127.54 939
5128.21 950
5128.89 977
5129.57 1047
5130.24 1066
5130.92 938
5131.59 1057
5132.27 1145
5132.94 1077
5133.62 1097
5134.30 1068
5134.97 1043
5135.65 1118
5136.32 1001
5137.00 986
5137.68 1090
5138.35 1092
5139.03 1032
5139.70 1061
5140.38 1058
5141.06 1020
5141.73 995
5142.41 1030
5143.09 1076
5143.76 1083
5144.44 1047
5145.12 1003
5145.79 945
5146.47 1087
5147.15 1035
5147.82 1063
5148.50 946
5149.18 939
5149.85 924
5150.53 984
5151.21 972
5151.88 941
5152.56 922
5153.24 931
5153.92 1026
5154.59 952
5155.27 910
5155.95 934
5156.62 897
5157.30 857
5157.98 919
5158.66 921
5159.33 935
5160.01 962
5160.69 908
5161.37 902
5162.04 926
5162.72 953
5163.40 899
5164.08 982
5164.76 1001
5165.43 1033
5166.11 1017
5166.79 990
5167.47 1007
5168.15 1027
5168.82 1008
5169.50 950
5170.18 983
5170.86 895
5171.54 951
5172.22 947
5172.89 965
5173.57 936
5174.25 850
5174.93 927
5175.61 936
5176.29 976
5176.97 960
5177.64 1005
5178.32 932
5179.00 985
5179.68 882
5180.36 875
5181.04 1001
5181.72 1103
5182.40 1015
5183.08 953
5183.75 1003
5184.43 1012
5185.11 923
5185.79 940
5186.47 973
5187.15 984
5187.83 989
5188.51 874
5189.19 901
5189.87 941
5190.55 1029
5191.23 950
5191.91 833
5192.59 893
5193.27 938
5193.95 914
5194.63 898
5195.31 804
5195.99 826
5196.67 834
5197.35 859
5198.03 859
5198.71 957
5199.39 951
5200.07 801
5200.75 866
5201.43 854
5202.11 870
5202.79 946
5203.47 953
5204.15 982
5204.83 968
5205.51 985
5206.19 982
5206.87 920
5207.55 922
5208.23 1012
5208.91 1051
5209.59 968
5210.27 959
5210.96 996
5211.64 1000
5212.32 1060
5213.00 1088
5213.68 1000
5214.36 958
5215.04 944
5215.72 927
5216.40 939
5217.09 918
5217.77 908
5218.45 954
5219.13 988
5219.81 963
5220.49 1053
5221.17 1028
5221.86 965
5222.54 993
5223.22 985
5223.90 1019
5224.58 883
5225.27 976
5225.95 1008
5226.63 1016
5227.31 951
5227.99 1024
5228.67 894
5229.36 913
5230.04 953
5230.72 929
5231.40 811
5232.09 939
5232.77 1011
5233.45 986
5234.13 941
5234.82 939
5235.50 989
5236.18 1100
5236.86 1043
5237.55 1096
5238.23 1093
5238.91 1131
5239.59 1071
5240.28 999
5240.96 1063
5241.64 1076
5242.33 1036
5243.01 920
5243.69 998
5244.37 995
5245.06 931
5245.74 905
5246.42 901
5247.11 929
5247.79 899
5248.47 949
5249.16 1054
5249.84 1080
5250.52 1070
5251.21 961
5251.89 938
5252.58 983
5253.26 944
5253.94 914
5254.63 955
5255.31 914
5255.99 987
5256.68 960
5257.36 908
5258.05 933
5258.73 903
5259.41 852
5260.10 1064
5260.78 958
5261.47 956
5262.15 1025
5262.84 1102
5263.52 1007
5264.20 999
5264.89 988
5265.57 1020
5266.26 1013
5266.94 953
5267.63 899
5268.31 827
5269.00 816
5269.68 915
5270.37 1036
5271.05 936
5271.73 920
5272.42 940
5273.10 1018
5273.79 890
5274.47 857
5275.16 953
5275.85 991
5276.53 906
5277.22 910
5277.90 931
5278.59 939
5279.27 960
5279.96 912
5280.64 982
5281.33 946
5282.01 913
5282.70 917
5283.38 953
5284.07 891
5284.76 860
5285.44 1009
5286.13 988
5286.81 930
5287.50 994
5288.19 933
5288.87 891
5289.56 854
5290.24 841
5290.93 871
5291.62 802
5292.30 897
5292.99 934
5293.67 883
5294.36 917
5295.05 902
5295.73 838
5296.42 896
5297.11 907
5297.79 912
5298.48 924
5299.17 957
5299.85 974
5300.54 948
5301.23 1087
5301.91 1098
5302.60 1145
5303.29 1065
5303.97 982
5304.66 1032
5305.35 1135
5306.04 1020
5306.72 1036
5307.41 957
5308.10 893
5308.78 851
5309.47 828
5310.16 935
5310.85 886
5311.53 961
5312.22 884
5312.91 907
5313.60 955
5314.28 982
5314.97 933
5315.66 923
5316.35 927
5317.04 937
5317.72 954
5318.41 917
5319.10 899
5319.79 871
5320.48 888
5321.16 957
5321.85 984
5322.54 912
5323.23 921
5323.92 1013
5324.60 943
5325.29 929
5325.98 941
5326.67 902
5327.36 1000
5328.05 948
5328.74 931
5329.42 913
5330.11 944
5330.80 961
5331.49 910
5332.18 969
5332.87 1027
5333.56 1005
5334.25 834
5334.93 887
5335.62 915
5336.31 927
5337.00 913
5337.69 881
5338.38 889
5339.07 916
5339.76 964
5340.45 960
5341.14 1061
5341.83 945
5342.52 985
5343.21 943
5343.90 895
5344.58 925
5345.27 1005
5345.96 994
5346.65 1098
5347.34 1078
5348.03 1110
5348.72 1163
5349.41 1247
5350.10 1286
5350.79 1369
5351.48 1398
5352.17 1301
5352.86 1323
5353.55 1296
5354.24 1286
5354.93 1246
5355.62 1100
5356.31 1153
5357.01 1102
5357.70 977
5358.39 1005
5359.08 1050
5359.77 923
5360.46 977
5361.15 1014
5361.84 1008
5362.53 889
5363.22 918
5363.91 931
5364.60 909
5365.29 884
5365.98 915
5366.68 888
5367.37 851
5368.06 882
5368.75 894
5369.44 903
5370.13 971
5370.82 920
5371.51 959
5372.21 843
5372.90 814
5373.59 814
5374.28 912
5374.97 1002
5375.66 941
5376.35 952
5377.05 931
5377.74 897
5378.43 902
5379.12 934
5379.81 891
5380.51 821
5381.20 834
5381.89 855
5382.58 900
5383.27 862
5383.97 865
5384.66 882
5385.35 939
5386.04 850
5386.73 893
5387.43 875
5388.12 936
5388.81 918
5389.50 1037
5390.20 1018
5390.89 985
5391.58 1100
5392.28 1147
5392.97 1076
5393.66 1034
5394.35 962
5395.05 880
5395.74 913
5396.43 854
5397.13 878
5397.82 888
5398.51 917
5399.20 903
5399.90 919
5400.59 831
5401.28 831
5401.98 837
5402.67 904
5403.36 880
5404.06 911
5404.75 856
5405.44 831
5406.14 961
5406.83 922
5407.53 847
5408.22 863
5408.91 864
5409.61 872
5410.30 820
5410.99 935
5411.69 904
5412.38 810
5413.08 832
5413.77 915
5414.46 873
5415.16 915
5415.85 802
5416.55 827
5417.24 816
5417.94 806
5418.63 812
5419.32 882
5420.02 857
5420.71 897
5421.41 767
5422.10 796
5422.80 884
5423.49 892
5424.19 863
5424.88 844
5425.58 870
5426.27 802
5426.97 839
5427.66 855
5428.36 904
5429.05 945
5429.75 883
5430.44 881
5431.14 837
5431.83 922
5432.53 938
5433.22 929
5433.92 910
5434.61 923
5435.31 1052
5436.00 1073
5436.70 1085
5437.40 1133
5438.09 1142
5438.79 1023
5439.48 1059
5440.18 1044
5440.87 1038
5441.57 1011
5442.27 1050
5442.96 1006
5443.66 978
5444.35 1034
5445.05 999
5445.75 947
5446.44 963
5447.14 1007
5447.83 1101
5448.53 1052
5449.23 1041
5449.92 1047
5450.62 1093
5451.32 930
5452.01 1113
5452.71 1144
5453.41 896
5454.10 900
5454.80 932
5455.50 986
5456.19 944
5456.89 881
5457.59 924
5458.28 870
5458.98 867
5459.68 963
5460.37 928
5461.07 894
5461.77 954
5462.47 1045
5463.16 1039
5463.86 1105
5464.56 1060
5465.25 1023
5465.95 986
5466.65 982
5467.35 966
5468.04 998
5468.74 962
5469.44 906
5470.14 889
5470.84 932
5471.53 913
5472.23 898
5472.93 977
5473.63 910
5474.32 927
5475.02 945
5475.72 1004
5476.42 981
5477.12 925
5477.82 1019
5478.51 1110
5479.21 1130
5479.91 1208
5480.61 1393
5481.31 1367
5482.01 1220
5482.70 1226
5483.40 1181
5484.10 1088
5484.80 1163
5485.50 1135
5486.20 1064
5486.90 1037
5487.59 1019
5488.29 1079
5488.99 1074
5489.69 1041
5490.39 1039
5491.09 1038
5491.79 1042
5492.49 1042
5493.19 1023
5493.89 1042
5494.58 1099
5495.28 1136
5495.98 1116
5496.68 1148
5497.38 1227
5498.08 1244
5498.78 1315
5499.48 1402
5500.18 1581
5500.88 1795
5501.58 1861
5502.28 1752
5502.98 1643
5503.68 1633
5504.38 1571
5505.08 1442
5505.78 1325
5506.48 1289
5507.18 1147
5507.88 1261
5508.58 1110
5509.28 1050
5509.98 986
5510.68 1078
5511.38 1059
5512.08 995
5512.78 1060
5513.48 996
5514.18 1014
5514.88 1002
5515.58 1102
5516.28 1126
5516.98 1000
5517.68 1062
5518.39 936
5519.09 1013
5519.79 1028
5520.49 1054
5521.19 974
5521.89 1004
5522.59 1059
5523.29 903
5523.99 942
5524.69 963
5525.40 893
5526.10 951
5526.80 1015
5527.50 1004
5528.20 934
5528.90 902
5529.60 911
5530.31 911
5531.01 913
5531.71 906
5532.41 946
5533.11 942
5533.81 872
5534.52 841
5535.22 828
5535.92 813
5536.62 853
5537.32 887
5538.02 888
5538.73 896
5539.43 912
5540.13 931
5540.83 924
5541.54 890
5542.24 842
5542.94 925
5543.64 865
5544.34 792
5545.05 822
5545.75 871
5546.45 886
5547.15 848
5547.86 840
5548.56 845
5549.26 937
5549.97 918
5550.67 902
5551.37 803
5552.07 841
5552.78 827
5553.48 776
5554.18 859
5554.89 851
5555.59 809
5556.29 965
5557.00 970
5557.70 871
5558.40 847
5559.11 877
5559.81 885
5560.51 801
5561.22 889
5561.92 919
5562.62 965
5563.33 939
5564.03 1073
5564.73 990
5565.44 900
5566.14 977
5566.85 903
5567.55 943
5568.25 950
5568.96 894
5569.66 844
5570.37 829
5571.07 854
5571.77 879
5572.48 825
5573.18 905
5573.89 857
5574.59 930
5575.29 944
5576.00 893
5576.70 953
5577.41 891
5578.11 924
5578.82 906
5579.52 903
5580.23 847
5580.93 888
5581.64 852
5582.34 851
5583.05 805
5583.75 810
5584.46 857
5585.16 963
5585.87 834
5586.57 863
5587.28 848
5587.98 829
5588.69 836
5589.39 846
5590.10 932
5590.80 868
5591.51 826
5592.21 782
5592.92 832
5593.62 829
5594.33 869
5595.04 801
5595.74 817
5596.45 793
5597.15 772
5597.86 836
5598.56 806
5599.27 828
5599.98 812
5600.68 811
5601.39 796
5602.09 817
5602.80 886
5603.51 843
5604.21 793
5604.92 701
5605.62 768
5606.33 775
5607.04 718
5607.74 728
5608.45 710
5609.16 739
5609.86 805
5610.57 770
5611.28 787
5611.98 850
5612.69 826
5613.40 745
5614.10 786
5614.81 780
5615.52 825
5616.22 776
5616.93 791
5617.64 835
5618.35 734
5619.05 759
5619.76 784
5620.47 809
5621.17 823
5621.88 776
5622.59 799
5623.30 735
5624.00 769
5624.71 867
5625.42 834
5626.13 824
5626.83 883
5627.54 935
5628.25 877
5628.96 950
5629.67 921
5630.37 805
5631.08 794
5631.79 794
5632.50 852
5633.21 898
5633.91 813
5634.62 848
5635.33 899
5636.04 823
5636.75 779
5637.45 776
5638.16 854
5638.87 930
5639.58 958
5640.29 911
5641.00 950
5641.70 1008
5642.41 1013
5643.12 914
5643.83 924
5644.54 885
5645.25 879
5645.96 797
5646.67 772
5647.38 843
5648.08 904
5648.79 927
5649.50 852
5650.21 857
5650.92 898
5651.63 842
5652.34 899
5653.05 912
5653.76 907
5654.47 846
5655.18 910
5655.89 895
5656.60 987
5657.30 952
5658.01 1006
5658.72 1057
5659.43 1056
5660.14 978
5660.85 1052
5661.56 1063
5662.27 926
5662.98 917
5663.69 966
5664.40 990
5665.11 868
5665.82 846
5666.53 768
5667.24 806
5667.95 783
5668.66 870
5669.37 885
5670.08 799
5670.79 897
5671.50 867
5672.22 875
5672.93 742
5673.64 825
5674.35 846
5675.06 854
5675.77 917
5676.48 855
5677.19 840
5677.90 841
5678.61 748
5679.32 776
5680.03 780
5680.74 791
5681.46 792
5682.17 799
5682.88 776
5683.59 780
5684.30 843
5685.01 801
5685.72 764
5686.43 729
5687.15 790
5687.86 804
5688.57 770
5689.28 781
5689.99 766
5690.70 738
5691.42 744
5692.13 742
5692.84 821
5693.55 755
5694.26 740
5694.97 797
5695.69 797
5696.40 846
5697.11 786
5697.82 818
5698.53 901
5699.25 864
5699.96 841
5700.67 778
5701.38 693
5702.10 768
5702.81 817
5703.52 739
5704.23 744
5704.95 767
5705.66 779
5706.37 827
5707.08 846
5707.80 773
5708.51 739
5709.22 761
5709.93 768
5710.65 786
5711.36 755
5712.07 717
5712.79 733
5713.50 752
5714.21 873
5714.93 788
5715.64 836
5716.35 851
5717.07 834
5717.78 738
5718.49 796
5719.21 854
5719.92 771
5720.63 682
5721.35 692
5722.06 725
5722.77 756
5723.49 735
5724.20 812
5724.92 795
5725.63 821
5726.34 895
5727.06 802
5727.77 823
5728.48 880
5729.20 880
5729.91 906
5730.63 965
5731.34 910
5732.06 899
5732.77 832
5733.48 776
5734.20 794
5734.91 830
5735.63 879
5736.34 811
5737.06 760
5737.77 769
5738.49 777
5739.20 756
5739.91 702
5740.63 751
5741.34 777
5742.06 831
5742.77 790
5743.49 806
5744.20 769
5744.92 763
5745.63 773
5746.35 831
5747.06 763
5747.78 740
5748.49 846
5749.21 831
5749.93 768
5750.64 810
5751.36 829
5752.07 762
5752.79 820
5753.50 857
5754.22 778
5754.93 768
5755.65 819
5756.37 795
5757.08 796
5757.80 793
5758.51 819
5759.23 735
5759.95 708
5760.66 785
5761.38 849
5762.09 737
5762.81 740
5763.53 794
5764.24 857
5764.96 808
5765.67 855
5766.39 810
5767.11 873
5767.82 839
5768.54 771
5769.26 817
5769.97 835
5770.69 775
5771.41 698
5772.12 825
5772.84 805
5773.56 747
5774.27 818
5774.99 902
5775.71 821
5776.42 846
5777.14 856
5777.86 881
5778.58 806
5779.29 881
5780.01 801
5780.73 795
5781.45 889
5782.16 904
5782.88 933
5783.60 891
5784.31 803
5785.03 807
5785.75 885
5786.47 981
5787.19 908
5787.90 973
5788.62 893
5789.34 903
5790.06 870
5790.77 930
5791.49 1001
5792.21 941
5792.93 891
5793.65 976
5794.36 997
5795.08 923
5795.80 1022
5796.52 1064
5797.24 1030
5797.96 1161
5798.67 1313
5799.39 1385
5800.11 1469
5800.83 1843
5801.55 1947
5802.27 2218
5802.99 2527
5803.70 2577
5804.42 2349
5805.14 2330
5805.86 2238
5806.58 1984
5807.30 1727
5808.02 1507
5808.74 1346
5809.46 1224
5810.17 1229
5810.89 1193
5811.61 1208
5812.33 1107
5813.05 1096
5813.77 1083
5814.49 1162
5815.21 1160
5815.93 1165
5816.65 1171
5817.37 1182
5818.09 1179
5818.81 1099
5819.53 1247
5820.25 1331
5820.97 1244
5821.69 1250
5822.41 1268
5823.13 1235
5823.85 1284
5824.57 1222
5825.29 1160
5826.01 1116
5826.73 1100
5827.45 1065
5828.17 1006
5828.89 976
5829.61 954
5830.33 961
5831.05 1015
5831.77 955
5832.49 923
5833.21 906
5833.93 1026
5834.65 883
5835.37 861
5836.09 915
5836.81 913
5837.53 913
5838.25 908
5838.97 967
5839.70 896
5840.42 881
5841.14 916
5841.86 893
5842.58 945
5843.30 961
5844.02 928
5844.74 955
5845.46 847
5846.19 951
5846.91 906
5847.63 935
5848.35 847
5849.07 889
5849.79 867
5850.51 849
5851.24 883
5851.96 853
5852.68 874
5853.40 853
5854.12 867
5854.85 852
5855.57 909
5856.29 851
5857.01 820
5857.73 841
5858.46 870
5859.18 866
5859.90 904
5860.62 890
5861.34 953
5862.07 895
5862.79 965
5863.51 968
5864.23 895
5864.96 866
5865.68 942
5866.40 882
5867.12 866
5867.85 833
5868.57 779
5869.29 946
5870.01 899
5870.74 850
5871.46 841
5872.18 812
5872.91 776
5873.63 849
5874.35 806
5875.08 838
5875.80 845
5876.52 862
5877.25 847
5877.97 871
5878.69 885
5879.42 960
5880.14 848
5880.86 871
5881.59 787
5882.31 855
5883.03 944
5883.76 888
5884.48 787
5885.20 894
5885.93 886
5886.65 931
5887.38 921
5888.10 932
5888.82 861
5889.55 834
5890.27 912
5891.00 881
5891.72 829
5892.44 862
5893.17 774
5893.89 823
5894.62 879
5895.34 841
5896.07 785
5896.79 836
5897.51 824
5898.24 821
5898.96 788
5899.69 746
5900.41 802
5901.14 871
5901.86 849
5902.59 785
5903.31 803
5904.04 851
5904.76 835
5905.49 803
5906.21 843
5906.94 758
5907.66 798
5908.39 827
5909.11 826
5909.84 854
5910.56 836
5911.29 787
5912.01 842
5912.74 841
5913.46 820
5914.19 764
5914.92 840
5915.64 839
5916.37 869
5917.09 876
5917.82 887
5918.54 823
5919.27 847
5920.00 772
5920.72 765
5921.45 787
5922.17 851
5922.90 867
5923.63 809
5924.35 876
5925.08 785
5925.80 829
5926.53 873
5927.26 907
5927.98 899
5928.71 914
5929.44 859
5930.16 870
5930.89 898
5931.62 953
5932.34 838
5933.07 912
5933.80 912
5934.52 922
5935.25 892
5935.98 1011
5936.70 1112
5937.43 1119
5938.16 1075
5938.88 1027
5939.61 1053
5940.34 1028
5941.07 1006
5941.79 994
5942.52 1075
5943.25 963
5943.97 980
5944.70 933
5945.43 982
5946.16 943
5946.88 1079
5947.61 1075
5948.34 1047
5949.07 1109
5949.80 1132
5950.52 1197
5951.25 1189
5951.98 1218
5952.71 1374
5953.43 1323
5954.16 1265
5954.89 1263
5955.62 1286
5956.35 1220
5957.07 1282
5957.80 1251
5958.53 1232
5959.26 1290
5959.99 1304
5960.72 1332
5961.44 1265
5962.17 1303
5962.90 1309
5963.63 1281
5964.36 1421
5965.09 1423
5965.82 1393
5966.54 1389
5967.27 1499
5968.00 1644
5968.73 1641
5969.46 1544
5970.19 1449
5970.92 1547
5971.65 1631
5972.38 1542
5973.11 1361
5973.83 1471
5974.56 1501
5975.29 1548
5976.02 1482
5976.75 1556
5977.48 1475
5978.21 1403
5978.94 1453
5979.67 1542
5980.40 1614
5981.13 1688
5981.86 1663
5982.59 1685
5983.32 1752
5984.05 1708
5984.78 1660
5985.51 1671
5986.24 1711
5986.97 1742
5987.70 1750
5988.43 1717
5989.16 1778
5989.89 1709
5990.62 1648
5991.35 1775
5992.08 1739
5992.81 1753
5993.54 1698
5994.27 1751
5995.00 1758
5995.73 1736
5996.46 1855
5997.19 1947
5997.92 1948
5998.65 1884
5999.38 1987
6000.11 1897
6000.85 2039
6001.58 1940
6002.31 2019
6003.04 1956
6003.77 1949
6004.50 1873
6005.23 1895
6005.96 1828
6006.69 1921
6007.43 1932
6008.16 2014
6008.89 2236
6009.62 2412
6010.35 2819
6011.08 3383
6011.81 3999
6012.54 4580
6013.28 5193
6014.01 5918
6014.74 6141
6015.47 6333
6016.20 6431
6016.94 5981
6017.67 5442
6018.40 4935
6019.13 4258
6019.86 3625
6020.59 3187
6021.33 2780
6022.06 2432
6022.79 2157
6023.52 1964
6024.26 1807
6024.99 1637
6025.72 1656
6026.45 1579
6027.19 1549
6027.92 1525
6028.65 1595
6029.38 1598
6030.12 1594
6030.85 1524
6031.58 1460
6032.31 1344
6033.05 1326
6033.78 1269
6034.51 1375
6035.25 1358
6035.98 1300
6036.71 1382
6037.44 1359
6038.18 1330
6038.91 1421
6039.64 1376
6040.38 1407
6041.11 1564
6041.84 1489
6042.58 1454
6043.31 1515
6044.04 1635
6044.78 1635
6045.51 1489
6046.24 1549
6046.98 1496
6047.71 1639
6048.45 1553
6049.18 1571
6049.91 1782
6050.65 1842
6051.38 1905
6052.11 1991
6052.85 2069
6053.58 2098
6054.32 2160
6055.05 2076
6055.79 2054
6056.52 1942
6057.25 1811
6057.99 1749
6058.72 1665
6059.46 1579
6060.19 1553
6060.93 1454
6061.66 1403
6062.39 1478
6063.13 1545
6063.86 1436
6064.60 1472
6065.33 1400
6066.07 1447
6066.80 1456
6067.54 1362
6068.27 1272
6069.01 1325
6069.74 1437
6070.48 1388
6071.21 1290
6071.95 1265
6072.68 1317
6073.42 1384
6074.15 1329
6074.89 1352
6075.62 1443
6076.36 1353
6077.10 1336
6077.83 1394
6078.57 1343
6079.30 1254
6080.04 1234
6080.77 1227
6081.51 1208
6082.25 1287
6082.98 1283
6083.72 1225
6084.45 1154
6085.19 1141
6085.93 1098
6086.66 1124
6087.40 1185
6088.13 1200
6088.87 1226
6089.61 1231
6090.34 1216
6091.08 1311
6091.81 1304
6092.55 1339
6093.29 1426
6094.02 1310
6094.76 1139
6095.50 1192
6096.23 1234
6096.97 1088
6097.71 1131
6098.44 1125
6099.18 1175
6099.92 1056
6100.65 1006
6101.39 1007
6102.13 1068
6102.87 1062
6103.60 1092
6104.34 1095
6105.08 1011
6105.81 1068
6106.55 1039
6107.29 1012
6108.03 1050
6108.76 1068
6109.50 1034
6110.24 1125
6110.98 1041
6111.71 1050
6112.45 1023
6113.19 1142
6113.93 1101
6114.66 1106
6115.40 1099
6116.14 1105
6116.88 1028
6117.62 1046
6118.35 1074
6119.09 1121
6119.83 1061
6120.57 1030
6121.31 1070
6122.04 1107
6122.78 1124
6123.52 1203
6124.26 1034
6125.00 1057
6125.74 1110
6126.47 1130
6127.21 1054
6127.95 1147
6128.69 1067
6129.43 1121
6130.17 1103
6130.91 1047
6131.64 1106
6132.38 1088
6133.12 1103
6133.86 1076
6134.60 1078
6135.34 1133
6136.08 1148
6136.82 1107
6137.56 1133
6138.30 1057
6139.04 1105
6139.77 1143
6140.51 1183
6141.25 1142
6141.99 1192
6142.73 1139
6143.47 1125
6144.21 1069
6144.95 1085
6145.69 1123
6146.43 1146
6147.17 1146
6147.91 1127
6148.65 1074
6149.39 1154
6150.13 1147
6150.87 1160
6151.61 1201
6152.35 1140
6153.09 1178
6153.83 1127
6154.57 1122
6155.31 1182
6156.05 1227
6156.79 1258
6157.53 1167
6158.27 1138
6159.01 1185
6159.75 1277
6160.49 1282
6161.23 1176
6161.97 1139
6162.71 1186
6163.45 1233
6164.20 1321
6164.94 1342
6165.68 1461
6166.42 1453
6167.16 1612
6167.90 1498
6168.64 1528
6169.38 1538
6170.12 1551
6170.86 1585
6171.61 1494
6172.35 1547
6173.09 1395
6173.83 1384
6174.57 1432
6175.31 1466
6176.05 1452
6176.79 1481
6177.54 1356
6178.28 1361
6179.02 1410
6179.76 1373
6180.50 1432
6181.24 1453
6181.99 1408
6182.73 1436
6183.47 1453
6184.21 1513
6184.95 1495
6185.70 1490
6186.44 1499
6187.18 1604
6187.92 1566
6188.66 1503
6189.41 1441
6190.15 1618
6190.89 1572
6191.63 1582
6192.38 1727
6193.12 1685
6193.86 1841
6194.60 1723
6195.35 1687
6196.09 1762
6196.83 1772
6197.57 1864
6198.32 1751
6199.06 1767
6199.80 1779
6200.55 1757
6201.29 1758
6202.03 1753
6202.78 1916
6203.52 2040
6204.26 2399
6205.00 2774
6205.75 3080
6206.49 3740
6207.23 4798
6207.98 5788
6208.72 6938
6209.46 7883
6210.21 8423
6210.95 9021
6211.70 9035
6212.44 8341
6213.18 7402
6213.93 6518
6214.67 5638
6215.41 4638
6216.16 4044
6216.90 3208
6217.65 2707
6218.39 2454
6219.13 2255
6219.88 2129
6220.62 1955
6221.37 1827
6222.11 1780
6222.85 1833
6223.60 1693
6224.34 1793
6225.09 1716
6225.83 1808
6226.58 1664
6227.32 1590
6228.07 1532
6228.81 1480
6229.56 1415
6230.30 1419
6231.04 1398
6231.79 1322
6232.53 1350
6233.28 1428
6234.02 1407
6234.77 1362
6235.51 1487
6236.26 1477
6237.00 1613
6237.75 1724
6238.49 1809
6239.24 1956
6239.99 2051
6240.73 2100
6241.48 2243
6242.22 2085
6242.97 2010
6243.71 1911
6244.46 1993
6245.20 1811
6245.95 1735
6246.70 1846
6247.44 1769
6248.19 1745
6248.93 1771
6249.68 1751
6250.42 1744
6251.17 1662
6251.92 1694
6252.66 1688
6253.41 1577
6254.15 1521
6254.90 1576
6255.65 1463
6256.39 1499
6257.14 1399
6257.89 1393
6258.63 1423
6259.38 1348
6260.13 1463
6260.87 1478
6261.62 1436
6262.37 1336
6263.11 1369
6263.86 1337
6264.61 1418
6265.35 1355
6266.10 1312
6266.85 1356
6267.59 1378
6268.34 1333
6269.09 1411
6269.83 1374
6270.58 1482
6271.33 1455
6272.08 1375
6272.82 1335
6273.57 1383
6274.32 1385
6275.06 1421
6275.81 1402
6276.56 1447
6277.31 1514
6278.05 1627
6278.80 1553
6279.55 1403
6280.30 1626
6281.05 1574
6281.79 1528
6282.54 1453
6283.29 1388
6284.04 1352
6284.78 1340
6285.53 1341
6286.28 1247
6287.03 1203
6287.78 1197
6288.53 1227
6289.27 1257
6290.02 1262
6290.77 1217
6291.52 1280
6292.27 1263
6293.02 1253
6293.76 1129
6294.51 1088
6295.26 1118
6296.01 1183
6296.76 1147
6297.51 1154
6298.26 1055
6299.00 1076
6299.75 1106
6300.50 1120
6301.25 1079
6302.00 986
6302.75 1045
6303.50 1057
6304.25 1062
6305.00 1069
6305.75 991
6306.50 1036
6307.24 1010
6307.99 1061
6308.74 1071
6309.49 1031
6310.24 1017
6310.99 1061
6311.74 1068
6312.49 1121
6313.24 1066
6313.99 1100
6314.74 1183
6315.49 1097
6316.24 1111
6316.99 1123
6317.74 1144
6318.49 1133
6319.24 1107
6319.99 1124
6320.74 1058
6321.49 1060
6322.24 1067
6322.99 1008
6323.74 988
6324.49 1080
6325.24 1038
6325.99 1001
6326.74 1023
6327.49 916
6328.24 933
6328.99 1053
6329.74 1010
6330.50 1003
6331.25 1057
6332.00 1084
6332.75 1036
6333.50 1090
6334.25 1070
6335.00 1016
6335.75 1018
6336.50 1088
6337.25 1083
6338.00 1022
6338.76 976
6339.51 1033
6340.26 1020
6341.01 1018
6341.76 931
6342.51 873
6343.26 976
6344.02 1080
6344.77 1098
6345.52 1001
6346.27 1058
6347.02 1015
6347.77 1151
6348.53 1143
6349.28 1219
6350.03 1224
6350.78 1304
6351.53 1456
6352.29 1564
6353.04 1629
6353.79 1619
6354.54 1570
6355.29 1702
6356.05 1547
6356.80 1438
6357.55 1239
6358.30 1258
6359.06 1205
6359.81 1182
6360.56 1145
6361.31 1095
6362.07 1134
6362.82 1071
6363.57 1093
6364.32 954
6365.08 1091
6365.83 1117
6366.58 1078
6367.33 998
6368.09 1083
6368.84 1181
6369.59 1106
6370.35 1177
6371.10 1158
6371.85 1158
6372.61 1159
6373.36 1049
6374.11 1044
6374.87 1051
6375.62 1060
6376.37 1090
6377.13 1064
6377.88 1025
6378.63 1009
6379.39 999
6380.14 993
6380.89 966
6381.65 960
6382.40 986
6383.16 1088
6383.91 1051
6384.66 1031
6385.42 937
6386.17 971
6386.92 959
6387.68 1011
6388.43 951
6389.19 883
6389.94 954
6390.70 971
6391.45 952
6392.20 976
6392.96 897
6393.71 877
6394.47 900
6395.22 886
6395.98 925
6396.73 968
6397.49 986
6398.24 922
6399.00 769
6399.75 862
6400.51 911
6401.26 865
6402.02 871
6402.77 846
6403.53 811
6404.28 887
6405.04 814
6405.79 843
6406.55 883
6407.30 896
6408.06 883
6408.81 947
6409.57 953
6410.32 978
6411.08 960
6411.83 935
6412.59 968
6413.34 927
6414.10 906
6414.86 927
6415.61 1008
6416.37 1050
6417.12 909
6417.88 882
6418.64 884
6419.39 861
6420.15 913
6420.90 999
6421.66 890
6422.42 887
6423.17 868
6423.93 862
6424.68 916
6425.44 934
6426.20 878
6426.95 829
6427.71 875
6428.47 895
6429.22 878
6429.98 857
6430.74 886
6431.49 966
6432.25 895
6433.01 849
6433.76 867
6434.52 927
6435.28 941
6436.03 937
6436.79 897
6437.55 830
6438.30 922
6439.06 914
6439.82 908
6440.58 868
6441.33 981
6442.09 950
6442.85 975
6443.61 1000
6444.36 831
6445.12 903
6445.88 903
6446.64 874
6447.39 900
6448.15 959
6448.91 861
6449.67 892
6450.42 888
6451.18 930
6451.94 912
6452.70 873
6453.46 964
6454.21 890
6454.97 861
6455.73 903
6456.49 908
6457.25 977
6458.00 919
6458.76 949
6459.52 885
6460.28 999
6461.04 955
6461.80 979
6462.55 898
6463.31 909
6464.07 995
6464.83 988
6465.59 968
6466.35 927
6467.11 966
6467.87 974
6468.62 1080
6469.38 1047
6470.14 1007
6470.90 992
6471.66 936
6472.42 1042
6473.18 970
6473.94 1019
6474.70 942
6475.46 1056
6476.22 1007
6476.97 944
6477.73 993
6478.49 1003
6479.25 1002
6480.01 1030
6480.77 1056
6481.53 1155
6482.29 1050
6483.05 1059
6483.81 1045
6484.57 1124
6485.33 1174
6486.09 1143
6486.85 1193
6487.61 1168
6488.37 1218
6489.13 1222
6489.89 1328
6490.65 1230
6491.41 1231
6492.17 1288
6492.93 1361
6493.69 1355
6494.45 1383
6495.21 1448
6495.97 1515
6496.73 1467
6497.49 1486
6498.26 1474
6499.02 1441
6499.78 1396
6500.54 1415
6501.30 1459
6502.06 1437
6502.82 1452
6503.58 1465
6504.34 1497
6505.10 1451
6505.86 1506
6506.62 1507
6507.39 1408
6508.15 1480
6508.91 1592
6509.67 1603
6510.43 1627
6511.19 1722
6511.95 1769
6512.72 1734
6513.48 1747
6514.24 1700
6515.00 1715
6515.76 1685
6516.52 1719
6517.28 1649
6518.05 1709
6518.81 1661
6519.57 1744
6520.33 1797
6521.09 1826
6521.86 1987
6522.62 2176
6523.38 2250
6524.14 2363
6524.90 2822
6525.67 3086
6526.43 3255
6527.19 3457
6527.95 3819
6528.72 4265
6529.48 4258
6530.24 4224
6531.00 4203
6531.77 4201
6532.53 4202
6533.29 4147
6534.05 4340
6534.82 5051
6535.58 5682
6536.34 6308
6537.11 6882
6537.87 7344
6538.63 7237
6539.39 6959
6540.16 6114
6540.92 5509
6541.68 4749
6542.45 3837
6543.21 3386
6543.97 2812
6544.74 2362
6545.50 2124
6546.26 1960
6547.03 1873
6547.79 1813
6548.55 1644
6549.32 1561
6550.08 1631
6550.84 1631
6551.61 1598
6552.37 1517
6553.14 1551
6553.90 1541
6554.66 1552
6555.43 1517
6556.19 1614
6556.96 1530
6557.72 1461
6558.48 1420
6559.25 1350
6560.01 1429
6560.78 1517
6561.54 1485
6562.31 1517
6563.07 1610
6563.83 1633
6564.60 1633
6565.36 1864
6566.13 1777
6566.89 1821
6567.66 1839
6568.42 1801
6569.19 1659
6569.95 1666
6570.72 1645
6571.48 1718
6572.25 1632
6573.01 1675
6573.78 1736
6574.54 1781
6575.31 1810
6576.07 1783
6576.84 1811
6577.60 1812
6578.37 1778
6579.13 1771
6579.90 1753
6580.66 1735
6581.43 1711
6582.19 1688
6582.96 1671
6583.73 1629
6584.49 1623
6585.26 1603
6586.02 1550
6586.79 1668
6587.55 1643
6588.32 1648
6589.09 1676
6589.85 1723
6590.62 1734
6591.38 1761
6592.15 1819
6592.92 1997
6593.68 2107
6594.45 2145
6595.22 2108
6595.98 2214
6596.75 2219
6597.51 2319
6598.28 2148
6599.05 2118
6599.81 2057
6600.58 1953
6601.35 1877
6602.11 1771
6602.88 1805
6603.65 1742
6604.41 1710
6605.18 1749
6605.95 1840
6606.71 1912
6607.48 2055
6608.25 2056
6609.02 2178
6609.78 2412
6610.55 2401
6611.32 2405
6612.08 2325
6612.85 2225
6613.62 2182
6614.39 2052
6615.15 2011
6615.92 1864
6616.69 1652
6617.46 1583
6618.22 1563
6618.99 1599
6619.76 1616
6620.53 1553
6621.30 1561
6622.06 1537
6622.83 1455
6623.60 1442
6624.37 1470
6625.13 1485
6625.90 1455
6626.67 1428
6627.44 1433
6628.21 1372
6628.98 1438
6629.74 1455
6630.51 1525
6631.28 1610
6632.05 1734
6632.82 1950
6633.59 2119
6634.35 2266
6635.12 2345
6635.89 2521
6636.66 2584
6637.43 2559
6638.20 2528
6638.97 2226
6639.74 2065
6640.50 1973
6641.27 1719
6642.04 1604
6642.81 1625
6643.58 1489
6644.35 1358
6645.12 1448
6645.89 1360
6646.66 1304
6647.43 1291
6648.20 1413
6648.97 1354
6649.73 1313
6650.50 1409
6651.27 1457
6652.04 1363
6652.81 1371
6653.58 1398
6654.35 1339
6655.12 1429
6655.89 1419
6656.66 1328
6657.43 1342
6658.20 1402
6658.97 1381
6659.74 1230
6660.51 1269
6661.28 1326
6662.05 1256
6662.82 1312
6663.59 1292
6664.36 1303
6665.13 1220
6665.90 1207
6666.67 1259
6667.44 1330
6668.22 1299
6668.99 1291
6669.76 1216
6670.53 1234
6671.30 1274
6672.07 1214
6672.84 1325
6673.61 1307
6674.38 1269
6675.15 1290
6675.92 1323
6676.69 1240
6677.46 1204
6678.24 1218
6679.01 1225
6679.78 1261
6680.55 1239
6681.32 1313
6682.09 1351
6682.86 1375
6683.63 1395
6684.41 1482
6685.18 1468
6685.95 1624
6686.72 1666
6687.49 1554
6688.26 1535
6689.04 1513
6689.81 1404
6690.58 1268
6691.35 1231
6692.12 1200
6692.90 1226
6693.67 1252
6694.44 1232
6695.21 1153
6695.98 1187
6696.76 1107
6697.53 1139
6698.30 1120
6699.07 1074
6699.84 1159
6700.62 1118
6701.39 1072
6702.16 1114
6702.93 1062
6703.71 1195
6704.48 1186
6705.25 1110
6706.03 1106
6706.80 1096
6707.57 1075
6708.34 1067
6709.12 1119
6709.89 1104
6710.66 978
6711.44 1048
6712.21 1046
6712.98 1041
6713.75 1056
6714.53 1032
6715.30 1044
6716.07 1062
6716.85 1051
6717.62 1020
6718.39 1032
6719.17 976
6719.94 1073
6720.72 1006
6721.49 946
6722.26 950
6723.04 973
6723.81 936
6724.58 925
6725.36 982
6726.13 1030
6726.91 1030
6727.68 1023
6728.45 962
6729.23 956
6730.00 946
6730.78 963
6731.55 1002
6732.32 937
6733.10 1004
6733.87 1058
6734.65 1028
6735.42 998
6736.20 978
6736.97 990
6737.74 961
6738.52 951
6739.29 1017
6740.07 1044
6740.84 1009
6741.62 969
6742.39 966
6743.17 906
6743.94 954
6744.72 1016
6745.49 1056
6746.27 939
6747.04 992
6747.82 1013
6748.59 1019
6749.37 993
6750.14 1144
6750.92 1098
6751.69 1202
6752.47 1235
6753.24 1280
6754.02 1331
6754.80 1347
6755.57 1351
6756.35 1302
6757.12 1190
6757.90 1064
6758.67 1050
6759.45 1019
6760.23 974
6761.00 996
6761.78 1023
6762.55 1035
6763.33 1003
6764.11 1000
6764.88 996
6765.66 1015
6766.43 970
6767.21 973
6767.99 1007
6768.76 993
6769.54 986
6770.32 1080
6771.09 1072
6771.87 964
6772.64 975
6773.42 1037
6774.20 956
6774.97 1005
6775.75 988
6776.53 1027
6777.31 928
6778.08 951
6778.86 1042
6779.64 1032
6780.41 1052
6781.19 983
6781.97 932
6782.74 963
6783.52 947
6784.30 965
6785.08 883
6785.85 911
6786.63 886
6787.41 894
6788.19 894
6788.96 885
6789.74 892
6790.52 848
6791.30 870
6792.07 874
6792.85 837
6793.63 903
6794.41 963
6795.18 895
6795.96 914
6796.74 895
6797.52 904
6798.30 946
6799.07 921
6799.85 847
6800.63 926
6801.41 953
6802.19 911
6802.97 895
6803.74 886
6804.52 901
6805.30 1000
6806.08 874
6806.86 885
6807.64 924
6808.41 1016
6809.19 974
6809.97 902
6810.75 880
6811.53 914
6812.31 865
6813.09 840
6813.87 940
6814.64 1024
6815.42 1030
6816.20 991
6816.98 915
6817.76 951
6818.54 966
6819.32 1015
6820.10 937
6820.88 886
6821.66 960
6822.44 908
6823.22 907
6824.00 901
6824.78 910
6825.55 937
6826.33 904
6827.11 937
6827.89 855
6828.67 914
6829.45 897
6830.23 926
6831.01 932
6831.79 964
6832.57 831
6833.35 874
6834.13 904
6834.91 892
6835.69 875
6836.47 841
6837.25 863
6838.03 883
6838.81 939
6839.60 869
6840.38 820
6841.16 891
6841.94 807
6842.72 806
6843.50 863
6844.28 886
6845.06 996
6845.84 925
6846.62 1014
6847.40 1136
6848.18 1305
6848.96 1481
6849.74 1734
6850.53 1903
6851.31 2206
6852.09 2268
6852.87 2276
6853.65 2204
6854.43 2137
6855.21 1975
6855.99 1863
6856.77 1609
6857.56 1400
6858.34 1214
6859.12 1192
6859.90 1198
6860.68 1113
6861.46 1033
6862.25 967
6863.03 1008
6863.81 1038
6864.59 935
6865.37 980
6866.15 942
6866.94 1008
6867.72 995
6868.50 1017
6869.28 963
6870.07 1020
6870.85 972
6871.63 984
6872.41 893
6873.19 1045
6873.98 1012
6874.76 954
6875.54 978
6876.32 951
6877.11 955
6877.89 975
6878.67 997
6879.45 982
6880.24 1016
6881.02 999
6881.80 1115
6882.59 1044
6883.37 1034
6884.15 1047
6884.93 1199
6885.72 1266
6886.50 1239
6887.28 1378
6888.07 1451
6888.85 1559
6889.63 1496
6890.42 1545
6891.20 1513
6891.98 1414
6892.77 1307
6893.55 1262
6894.33 1164
6895.12 1125
6895.90 1112
6896.68 1129
6897.47 1068
6898.25 1067
6899.04 1070
6899.82 1102
6900.60 1133
6901.39 1012
6902.17 1118
6902.95 1052
6903.74 1087
6904.52 1078
6905.31 1041
6906.09 1073
6906.88 1039
6907.66 1076
6908.44 1126
6909.23 1120
6910.01 1086
6910.80 1062
6911.58 983
6912.37 1074
6913.15 1057
6913.94 1023
6914.72 1030
6915.50 1041
6916.29 994
6917.07 1069
6917.86 1058
6918.64 1070
6919.43 1109
6920.21 1070
6921.00 1002
6921.78 1010
6922.57 1033
6923.35 945
6924.14 956
6924.93 1057
6925.71 1087
6926.50 1051
6927.28 1016
6928.07 1059
6928.85 1058
6929.64 1027
6930.42 1084
6931.21 1007
6931.99 1102
6932.78 1028
6933.57 1049
6934.35 1054
6935.14 1094
6935.92 1137
6936.71 1077
6937.50 1166
6938.28 1081
6939.07 1068
6939.85 1137
6940.64 1148
6941.43 1159
6942.21 1260
6943.00 1207
6943.78 1325
6944.57 1381
6945.36 1430
6946.14 1469
6946.93 1485
6947.72 1468
6948.50 1479
6949.29 1542
6950.08 1574
6950.86 1691
6951.65 1615
6952.44 1517
6953.22 1342
6954.01 1342
6954.80 1350
6955.58 1447
6956.37 1342
6957.16 1300
6957.95 1341
6958.73 1291
6959.52 1276
6960.31 1239
6961.10 1201
6961.88 1325
6962.67 1403
6963.46 1281
6964.24 1359
6965.03 1368
6965.82 1356
6966.61 1415
6967.40 1510
6968.18 1433
6968.97 1506
6969.76 1712
6970.55 1583
6971.33 1624
6972.12 1659
6972.91 1701
6973.70 1647
6974.49 1746
6975.27 1668
6976.06 1701
6976.85 1651
6977.64 1777
6978.43 1785
6979.22 1866
6980.00 1974
6980.79 2146
6981.58 2303
6982.37 2750
6983.16 3193
6983.95 4070
6984.74 4798
6985.52 5497
6986.31 6234
6987.10 6605
6987.89 6704
6988.68 6540
6989.47 6074
6990.26 5324
6991.05 4469
6991.83 3754
6992.62 3307
6993.41 2741
6994.20 2273
6994.99 1954
6995.78 1794
6996.57 1659
6997.36 1579
6998.15 1562
6998.94 1460
6999.73 1455
7000.52 1410
7001.31 1365
7002.10 1389
7002.89 1341
7003.68 1372
7004.47 1403
7005.26 1303
7006.05 1225
7006.84 1152
7007.63 1220
7008.42 1128
7009.21 1047
7010.00 1105
7010.79 1148
7011.58 1210
7012.37 1186
7013.16 1257
7013.95 1219
7014.74 1322
7015.53 1299
7016.32 1352
7017.11 1298
7017.90 1337
7018.69 1263
7019.48 1249
7020.27 1230
7021.06 1192
7021.85 1279
7022.64 1291
7023.43 1291
7024.22 1261
7025.02 1365
7025.81 1397
7026.60 1416
7027.39 1319
7028.18 1225
7028.97 1205
7029.76 1274
7030.55 1200
7031.34 1117
7032.14 1166
7032.93 1202
7033.72 1086
7034.51 1080
7035.30 1081
7036.09 1072
7036.88 1075
7037.68 1032
7038.47 941
7039.26 950
7040.05 1040
7040.84 1047
7041.64 1088
7042.43 1111
7043.22 1127
7044.01 1084
7044.80 1156
7045.60 1154
7046.39 1202
7047.18 1234
7047.97 1264
7048.76 1267
7049.56 1380
7050.35 1480
7051.14 1463
7051.93 1527
7052.73 1461
7053.52 1326
7054.31 1221
7055.10 1245
7055.90 1159
7056.69 1140
7057.48 1198
7058.27 1186
7059.07 1131
7059.86 1089
7060.65 1147
7061.45 1135
7062.24 1182
7063.03 1172
7063.83 1124
7064.62 1042
7065.41 1104
7066.21 1135
7067.00 1120
7067.79 998
7068.59 1045
7069.38 1026
7070.17 1108
7070.97 1076
7071.76 1064
7072.55 1046
7073.35 1011
7074.14 1050
7074.93 1006
7075.73 1054
7076.52 1007
7077.32 935
7078.11 982
7078.90 979
7079.70 951
7080.49 872
7081.29 837
7082.08 923
7082.87 951
7083.67 1041
7084.46 1024
7085.26 947
7086.05 973
7086.85 919
7087.64 1017
7088.43 921
7089.23 947
7090.02 904
7090.82 955
7091.61 941
7092.41 1003
7093.20 990
7094.00 951
7094.79 931
7095.59 866
7096.38 807
7097.18 862
7097.97 880
7098.77 841
7099.56 908
7100.36 842
7101.15 835
7101.95 842
7102.74 813
7103.54 753
7104.33 854
7105.13 886
7105.92 847
7106.72 828
7107.52 746
7108.31 754
7109.11 713
7109.90 801
7110.70 780
7111.49 838
7112.29 770
7113.09 786
7113.88 778
7114.68 829
7115.47 811
7116.27 826
7117.07 805
7117.86 798
7118.66 852
7119.45 833
7120.25 767
7121.05 841
7121.84 835
7122.64 699
7123.44 732
7124.23 774
7125.03 795
7125.83 768
7126.62 780
7127.42 734
7128.22 773
7129.01 746
7129.81 762
7130.61 758
7131.40 740
7132.20 824
7133.00 852
7133.79 821
7134.59 779
7135.39 803
7136.19 811
7136.98 795
7137.78 761
7138.58 790
7139.38 764
7140.17 789
7140.97 735
7141.77 717
7142.57 747
7143.36 719
7144.16 747
7144.96 740
7145.76 713
7146.55 746
7147.35 776
7148.15 707
7148.95 704
7149.74 732
7150.54 757
7151.34 699
7152.14 677
7152.94 758
7153.74 777
7154.53 778
7155.33 792
7156.13 740
7156.93 781
7157.73 829
7158.53 745
7159.32 742
7160.12 788
7160.92 741
7161.72 739
7162.52 710
7163.32 649
7164.12 701
7164.91 715
7165.71 669
7166.51 681
7167.31 690
7168.11 777
7168.91 742
7169.71 732
7170.51 728
7171.31 686
7172.11 710
7172.90 698
7173.70 691
7174.50 633
7175.30 630
7176.10 596
7176.90 619
7177.70 655
7178.50 679
7179.30 717
7180.10 749
7180.90 710
7181.70 669
7182.50 668
7183.30 737
7184.10 678
7184.90 704
7185.70 734
7186.50 810
7187.30 744
7188.10 717
7188.90 736
7189.70 749
7190.50 684
7191.30 704
7192.10 724
7192.90 690
7193.70 707
7194.50 740
7195.30 765
7196.10 697
7196.90 719
7197.70 779
7198.50 730
7199.30 729
7200.11 744
7200.91 702
7201.71 704
7202.51 644
7203.31 629
7204.11 600
7204.91 635
7205.71 676
7206.51 652
7207.31 701
7208.12 667
7208.92 662
7209.72 620
7210.52 633
7211.32 696
7212.12 768
7212.92 733
7213.72 651
7214.53 704
7215.33 694
7216.13 721
7216.93 733
7217.73 765
7218.53 742
7219.34 761
7220.14 727
7220.94 746
7221.74 752
7222.54 710
7223.35 712
7224.15 721
7224.95 729
7225.75 665
7226.56 710
7227.36 736
7228.16 662
7228.96 628
7229.76 698
7230.57 698
7231.37 782
7232.17 711
7232.97 661
7233.78 645
7234.58 733
7235.38 712
7236.19 738
7236.99 699
7237.79 697
7238.59 704
7239.40 760
7240.20 743
7241.00 707
7241.81 680
7242.61 692
7243.41 695
7244.22 744
7245.02 743
7245.82 746
7246.63 675
7247.43 727
7248.23 723
7249.04 708
7249.84 691
7250.64 701
7251.45 683
7252.25 737
7253.05 774
7253.86 744
7254.66 863
7255.46 831
7256.27 748
7257.07 773
7257.88 835
7258.68 841
7259.48 941
7260.29 1051
7261.09 1010
7261.90 1001
7262.70 998
7263.51 1033
7264.31 983
7265.11 962
7265.92 924
7266.72 887
7267.53 862
7268.33 802
7269.14 834
7269.94 848
7270.75 919
7271.55 809
7272.36 854
7273.16 835
7273.97 849
7274.77 803
7275.58 750
7276.38 823
7277.19 834
7277.99 822
7278.80 784
7279.60 781
7280.41 875
7281.21 968
7282.02 1019
7282.82 1140
7283.63 1280
7284.43 1336
7285.24 1456
7286.04 1535
7286.85 1489
7287.66 1433
7288.46 1292
7289.27 1234
7290.07 1173
7290.88 1013
7291.68 949
7292.49 881
7293.30 866
7294.10 823
7294.91 801
7295.71 769
7296.52 825
7297.33 863
7298.13 786
7298.94 838
7299.74 862
7300.55 775
7301.36 741
7302.16 710
7302.97 708
7303.78 741
7304.58 728
7305.39 702
7306.20 699
7307.00 777
7307.81 749
7308.62 806
7309.42 837
7310.23 805
7311.04 845
7311.84 790
7312.65 754
7313.46 910
7314.27 907
7315.07 852
7315.88 887
7316.69 924
7317.49 834
7318.30 880
7319.11 941
7319.92 945
7320.72 991
7321.53 974
7322.34 1050
7323.15 1050
7323.95 955
7324.76 906
7325.57 892
7326.38 899
7327.19 862
7327.99 860
7328.80 855
7329.61 773
7330.42 738
7331.22 745
7332.03 762
7332.84 806
7333.65 742
7334.46 728
7335.27 764
7336.07 797
7336.88 821
7337.69 737
7338.50 818
7339.31 746
7340.12 779
7340.92 820
7341.73 737
7342.54 808
7343.35 739
7344.16 709
7344.97 693
7345.78 764
7346.59 771
7347.39 792
7348.20 730
7349.01 712
7349.82 743
7350.63 803
7351.44 799
7352.25 708
7353.06 679
7353.87 754
7354.68 746
7355.49 771
7356.30 710
7357.11 725
7357.92 690
7358.72 683
7359.53 742
7360.34 712
7361.15 682
7361.96 712
7362.77 719
7363.58 734
7364.39 677
7365.20 748
7366.01 707
7366.82 690
7367.63 726
7368.44 726
7369.25 721
7370.06 639
7370.87 688
7371.68 700
7372.49 728
7373.30 707
7374.11 718
7374.93 660
7375.74 744
7376.55 771
7377.36 646
7378.17 677
7378.98 743
7379.79 749
7380.60 751
7381.41 803
7382.22 894
7383.03 888
7383.84 877
7384.65 867
7385.46 864
7386.28 838
7387.09 806
7387.90 694
7388.71 710
7389.52 702
7390.33 694
7391.14 622
7391.95 668
7392.77 697
7393.58 630
7394.39 662
7395.20 650
7396.01 653
7396.82 658
7397.64 634
7398.45 656
7399.26 715
7400.07 695
7400.88 720
7401.69 773
7402.51 803
7403.32 787
7404.13 774
7404.94 720
7405.76 738
7406.57 744
7407.38 730
7408.19 689
7409.00 697
7409.82 667
7410.63 658
7411.44 651
7412.25 604
7413.07 695
7413.88 687
7414.69 633
7415.50 697
7416.32 649
7417.13 668
7417.94 720
7418.76 645
7419.57 591
7420.38 645
7421.19 653
7422.01 670
7422.82 707
7423.63 761
7424.45 680
7425.26 636
7426.07 710
7426.89 702
7427.70 708
7428.51 774
7429.33 760
7430.14 891
7430.95 908
7431.77 873
7432.58 868
7433.39 900
7434.21 973
7435.02 890
7435.84 880
7436.65 844
7437.46 781
7438.28 781
7439.09 848
7439.91 859
7440.72 866
7441.53 837
7442.35 714
7443.16 790
7443.98 706
7444.79 710
7445.60 702
7446.42 718
7447.23 695
7448.05 630
7448.86 603
7449.68 649
7450.49 648
7451.31 631
7452.12 594
7452.94 614
7453.75 626
7454.57 652
7455.38 643
7456.20 635
7457.01 649
7457.83 632
7458.64 660
7459.46 628
7460.27 636
7461.09 687
7461.90 682
7462.72 655
7463.53 689
7464.35 702
7465.16 712
7465.98 669
7466.79 584
7467.61 614
7468.42 668
7469.24 710
7470.06 697
7470.87 709
7471.69 723
7472.50 716
7473.32 713
7474.13 733
7474.95 667
7475.77 621
7476.58 636
7477.40 637
7478.21 604
7479.03 689
7479.85 650
7480.66 654
7481.48 647
7482.30 644
7483.11 662
7483.93 640
7484.75 685
7485.56 643
7486.38 588
7487.20 607
7488.01 697
7488.83 597
7489.65 607
7490.46 626
7491.28 648
7492.10 606
7492.91 569
7493.73 578
7494.55 585
7495.36 668
7496.18 647
7497.00 646
7497.82 576
7498.63 624
7499.45 579
7500.27 624
7501.08 568
7501.90 545
7502.72 592
7503.54 608
7504.35 608
7505.17 625
7505.99 595
7506.81 626
7507.62 633
7508.44 633
7509.26 602
7510.08 601
7510.90 554
7511.71 585
7512.53 594
7513.35 613
7514.17 627
7514.99 583
7515.80 634
7516.62 609
7517.44 571
7518.26 564
7519.08 641
7519.90 601
7520.71 610
7521.53 593
7522.35 631
7523.17 622
7523.99 583
7524.81 585
7525.63 543
7526.45 589
7527.26 599
7528.08 641
7528.90 623
7529.72 612
7530.54 584
7531.36 615
7532.18 608
7533.00 621
7533.82 592
7534.64 628
7535.45 606
7536.27 589
7537.09 583
7537.91 645
7538.73 578
7539.55 596
7540.37 618
7541.19 639
7542.01 547
7542.83 559
7543.65 560
7544.47 617
7545.29 589
7546.11 653
7546.93 603
7547.75 676
7548.57 647
7549.39 656
7550.21 559
7551.03 588
7551.85 611
7552.67 653
7553.49 608
7554.31 602
7555.13 642
7555.95 646
7556.77 591
7557.59 624
7558.41 685
7559.23 634
7560.05 666
7560.87 673
7561.69 660
7562.51 595
7563.34 661
7564.16 707
7564.98 747
7565.80 704
7566.62 668
7567.44 701
7568.26 687
7569.08 638
7569.90 682
7570.72 674
7571.55 637
7572.37 659
7573.19 596
7574.01 615
7574.83 680
7575.65 717
7576.47 677
7577.30 620
7578.12 609
7578.94 658
7579.76 664
7580.58 653
7581.40 645
7582.23 662
7583.05 684
7583.87 701
7584.69 725
7585.51 654
7586.33 752
7587.16 700
7587.98 706
7588.80 722
7589.62 743
7590.45 773
7591.27 743
7592.09 713
7592.91 728
7593.74 731
7594.56 790
7595.38 731
7596.20 774
7597.03 798
7597.85 811
7598.67 772
7599.49 733
7600.32 807
7601.14 834
7601.96 840
7602.78 877
7603.61 1004
7604.43 1071
7605.25 1149
7606.08 1155
7606.90 1169
7607.72 1097
7608.55 1058
7609.37 1047
7610.19 1050
7611.02 931
7611.84 871
7612.66 892
7613.49 877
7614.31 854
7615.13 880
7615.96 930
7616.78 943
7617.60 958
7618.43 1016
7619.25 958
7620.08 957
7620.90 959
7621.72 918
7622.55 846
7623.37 879
7624.20 782
7625.02 833
7625.84 821
7626.67 817
7627.49 958
7628.32 1013
7629.14 1023
7629.97 1141
7630.79 1189
7631.61 1288
7632.44 1408
7633.26 1411
7634.09 1457
7634.91 1349
7635.74 1201
7636.56 1197
7637.39 1019
7638.21 928
7639.04 912
7639.86 835
7640.69 795
7641.51 819
7642.34 729
7643.16 705
7643.99 726
7644.81 770
7645.64 741
7646.46 666
7647.29 731
7648.11 728
7648.94 678
7649.76 726
7650.59 610
7651.42 658
7652.24 636
7653.07 679
7653.89 653
7654.72 625
7655.54 659
7656.37 688
7657.20 690
7658.02 612
7658.85 637
7659.67 617
7660.50 614
7661.33 679
7662.15 586
7662.98 601
7663.80 692
7664.63 678
7665.46 677
7666.28 628
7667.11 609
7667.94 624
7668.76 661
7669.59 627
7670.42 660
7671.24 633
7672.07 664
7672.90 666
7673.72 657
7674.55 688
7675.38 653
7676.20 696
7677.03 674
7677.86 621
7678.68 609
7679.51 555
7680.34 631
7681.16 621
7681.99 574
7682.82 608
7683.65 647
7684.47 633
7685.30 638
7686.13 603
7686.96 674
7687.78 621
7688.61 629
7689.44 645
7690.27 599
7691.09 582
7691.92 602
7692.75 663
7693.58 640
7694.41 611
7695.23 601
7696.06 673
7696.89 676
7697.72 661
7698.55 610
7699.37 628
7700.20 617
7701.03 620
7701.86 604
7702.69 653
7703.51 598
7704.34 661
7705.17 604
7706.00 603
7706.83 644
7707.66 637
7708.49 633
7709.31 608
7710.14 582
7710.97 557
7711.80 590
7712.63 645
7713.46 658
7714.29 627
7715.12 567
7715.95 646
7716.77 635
7717.60 595
7718.43 576
7719.26 626
7720.09 619
7720.92 536
7721.75 526
7722.58 579
7723.41 598
7724.24 513
7725.07 551
7725.90 504
7726.73 533
7727.56 524
7728.39 593
7729.22 517
7730.05 538
7730.88 534
7731.71 566
7732.54 560
7733.37 514
7734.20 564
7735.03 512
7735.86 556
7736.69 571
7737.52 507
7738.35 494
7739.18 494
7740.01 547
7740.84 501
7741.67 449
7742.50 532
7743.33 597
7744.16 555
7744.99 571
7745.82 575
7746.65 590
7747.48 603
7748.31 599
7749.14 596
7749.97 651
7750.81 678
7751.64 624
7752.47 581
7753.30 537
7754.13 499
7754.96 566
7755.79 591
7756.62 550
7757.45 531
7758.29 571
7759.12 558
7759.95 538
7760.78 489
7761.61 553
7762.44 524
7763.27 554
7764.11 595
7764.94 592
7765.77 559
7766.60 545
7767.43 547
7768.26 519
7769.10 523
7769.93 553
7770.76 554
7771.59 552
7772.42 543
7773.26 579
7774.09 527
7774.92 552
7775.75 560
7776.59 609
7777.42 579
7778.25 539
7779.08 538
7779.92 571
7780.75 537
7781.58 563
7782.41 559
7783.25 590
7784.08 541
7784.91 605
7785.74 568
7786.58 643
7787.41 593
7788.24 597
7789.08 569
7789.91 606
7790.74 592
7791.57 528
7792.41 557
7793.24 555
7794.07 612
7794.91 597
7795.74 549
7796.57 545
7797.41 560
7798.24 537
7799.07 560
7799.91 548
7800.74 521
7801.58 578
7802.41 597
7803.24 545
7804.08 557
7804.91 569
7805.74 571
7806.58 621
7807.41 585
7808.25 574
7809.08 587
7809.91 572
7810.75 608
7811.58 601
7812.42 642
7813.25 640
7814.09 659
7814.92 681
7815.75 694
7816.59 733
7817.42 704
7818.26 732
7819.09 760
7819.93 661
7820.76 619
7821.60 650
7822.43 650
7823.27 652
7824.10 641
7824.94 620
7825.77 661
7826.61 697
7827.44 679
7828.28 648
7829.11 649
7829.95 578
7830.78 674
7831.62 606
7832.45 632
7833.29 655
7834.12 653
7834.96 652
7835.79 676
7836.63 744
7837.46 698
7838.30 678
7839.14 674
7839.97 716
7840.81 668
7841.64 642
7842.48 645
7843.31 628
7844.15 587
7844.99 606
7845.82 611
7846.66 666
7847.49 609
7848.33 648
7849.17 673
7850.00 608
7850.84 688
7851.68 667
7852.51 682
7853.35 642
7854.18 698
7855.02 692
7855.86 700
7856.69 795
7857.53 873
7858.37 909
7859.20 939
7860.04 1015
7860.88 1031
7861.71 928
7862.55 863
7863.39 761
7864.23 810
7865.06 749
7865.90 694
7866.74 746
7867.57 711
7868.41 762
7869.25 732
7870.09 725
7870.92 743
7871.76 739
7872.60 788
7873.44 745
7874.27 830
7875.11 776
7875.95 807
7876.79 928
7877.62 930
7878.46 976
7879.30 966
7880.14 869
7880.97 942
7881.81 1005
7882.65 965
7883.49 915
7884.33 888
7885.16 885
7886.00 871
7886.84 899
7887.68 762
7888.52 779
7889.36 756
7890.19 757
7891.03 863
7891.87 868
7892.71 829
7893.55 824
7894.39 820
7895.23 708
7896.06 755
7896.90 698
7897.74 737
7898.58 744
7899.42 795
7900.26 768
7901.10 688
7901.94 690
7902.77 706
7903.61 688
7904.45 646
7905.29 616
7906.13 633
7906.97 648
7907.81 704
7908.65 666
7909.49 673
7910.33 705
7911.17 660
7912.01 655
7912.85 579
7913.69 694
7914.53 692
7915.37 674
7916.21 669
7917.05 746
7917.89 749
7918.73 712
7919.57 757
7920.41 762
7921.25 789
7922.09 801
7922.93 727
7923.77 690
7924.61 743
7925.45 666
7926.29 677
7927.13 598
7927.97 570
7928.81 617
7929.65 628
7930.49 578
7931.33 601
7932.17 613
7933.01 645
7933.85 596
7934.69 577
7935.53 601
7936.37 650
7937.21 588
7938.05 537
7938.90 605
7939.74 543
7940.58 573
7941.42 593
7942.26 592
7943.10 610
7943.94 604
7944.78 575
7945.63 684
7946.47 598
7947.31 641
7948.15 614
7948.99 635
7949.83 604
7950.67 591
7951.52 650
7952.36 659
7953.20 620
7954.04 632
7954.88 645
7955.72 659
7956.57 602
7957.41 637
7958.25 636
7959.09 640
7959.93 660
7960.78 593
7961.62 592
7962.46 586
7963.30 609
7964.15 607
7964.99 669
7965.83 660
7966.67 598
7967.52 668
7968.36 663
7969.20 642
7970.04 672
7970.89 643
7971.73 642
7972.57 627
7973.41 623
7974.26 569
7975.10 583
7975.94 587
7976.79 575
7977.63 637
7978.47 548
7979.31 571
7980.16 605
7981.00 630
7981.84 561
7982.69 519
7983.53 575
7984.37 547
7985.22 521
7986.06 504
7986.90 526
7987.75 526
7988.59 633
7989.44 552
7990.28 499
7991.12 517
7991.97 542
7992.81 553
7993.65 509
7994.50 575
7995.34 556
7996.19 577
7997.03 540
7997.87 479
7998.72 511
7999.56 561
8000.41 525
8001.25 551
8002.10 561
8002.94 566
8003.78 546
8004.63 606
8005.47 577
8006.32 552
8007.16 534
8008.01 527
8008.85 482
8009.70 478
8010.54 497
8011.39 485
8012.23 577
8013.08 538
8013.92 529
8014.77 547
8015.61 513
8016.46 543
8017.30 528
8018.15 523
8018.99 494
8019.84 523
8020.68 557
8021.53 496
8022.37 498
8023.22 576
8024.06 590
8024.91 555
8025.75 543
8026.60 529
8027.45 513
8028.29 528
8029.14 565
8029.98 512
8030.83 553
8031.67 490
8032.52 489
8033.37 486
8034.21 523
8035.06 530
8035.90 508
8036.75 480
8037.60 512
8038.44 493
8039.29 520
8040.14 551
8040.98 581
8041.83 488
8042.68 502
8043.52 516
8044.37 504
8045.21 526
8046.06 537
8046.91 556
8047.75 555
8048.60 542
8049.45 520
8050.30 571
8051.14 541
8051.99 530
8052.84 503
8053.68 455
8054.53 497
8055.38 506
8056.22 526
8057.07 509
8057.92 463
8058.77 505
8059.61 507
8060.46 466
8061.31 514
8062.16 514
8063.00 486
8063.85 482
8064.70 482
8065.55 495
8066.39 526
8067.24 457
8068.09 471
8068.94 496
8069.79 474
8070.63 481
8071.48 471
8072.33 460
8073.18 454
8074.03 512
8074.87 520
8075.72 534
8076.57 482
8077.42 532
8078.27 512
8079.12 527
8079.96 506
8080.81 500
8081.66 526
8082.51 478
8083.36 487
8084.21 548
8085.06 494
8085.90 502
8086.75 460
8087.60 483
8088.45 534
8089.30 454
8090.15 457
8091.00 500
8091.85 549
8092.70 510
8093.54 514
8094.39 469
8095.24 459
8096.09 459
8096.94 518
8097.79 488
8098.64 520
8099.49 495
8100.34 446
8101.19 470
8102.04 492
8102.89 547
8103.74 505
8104.59 516
8105.44 538
8106.29 528
8107.14 528
8107.99 475
8108.84 501
8109.69 494
8110.54 503
8111.39 537
8112.24 492
8113.09 529
8113.94 550
8114.79 474
8115.64 482
8116.49 538
8117.34 524
8118.19 518
8119.04 522
8119.89 496
8120.74 496
8121.59 534
8122.44 524
8123.29 517
8124.14 561
8124.99 550
8125.84 601
8126.70 553
8127.55 529
8128.40 570
8129.25 589
8130.10 580
8130.95 574
8131.80 614
8132.65 548
8133.50 614
8134.36 603
8135.21 582
8136.06 553
8136.91 563
8137.76 545
8138.61 601
8139.46 587
8140.32 571
8141.17 553
8142.02 596
8142.87 614
8143.72 586
8144.57 569
8145.43 587
8146.28 625
8147.13 639
8147.98 591
8148.83 592
8149.69 661
8150.54 707
8151.39 724
8152.24 591
8153.10 662
8153.95 744
8154.80 878
8155.65 958
8156.50 907
8157.36 907
8158.21 877
8159.06 769
8159.92 747
8160.77 707
8161.62 756
8162.47 653
8163.33 617
8164.18 558
8165.03 589
8165.88 559
8166.74 643
8167.59 612
8168.44 565
8169.30 567
8170.15 619
8171.00 680
8171.86 585
8172.71 541
8173.56 545
8174.42 583
8175.27 554
8176.12 513
8176.98 527
8177.83 520
8178.68 534
8179.54 552
8180.39 547
8181.25 586
8182.10 573
8182.95 535
8183.81 531
8184.66 542
8185.51 493
8186.37 529
8187.22 571
8188.08 561
8188.93 545
8189.79 510
8190.64 492
8191.49 551
8192.35 485
8193.20 537
8194.06 556
8194.91 527
8195.77 506
8196.62 546
8197.47 452
8198.33 489
8199.18 491
8200.04 555
8200.89 453
8201.75 498
8202.60 523
8203.46 517
8204.31 511
8205.17 490
8206.02 542
8206.88 467
8207.73 513
8208.59 535
8209.44 491
8210.30 468
8211.15 481
8212.01 478
8212.87 472
8213.72 450
8214.58 511
8215.43 522
8216.29 493
8217.14 511
8218.00 530
8218.85 527
8219.71 585
8220.57 509
8221.42 508
8222.28 565
8223.13 577
8223.99 562
8224.85 512
8225.70 465
8226.56 571
8227.41 536
8228.27 553
8229.13 465
8229.98 475
8230.84 495
8231.70 502
8232.55 454
8233.41 448
8234.26 481
8235.12 459
8235.98 514
8236.83 440
8237.69 458
8238.55 495
8239.40 470
8240.26 434
8241.12 464
8241.98 468
8242.83 520
8243.69 519
8244.55 474
8245.40 463
8246.26 438
8247.12 493
8247.98 523
8248.83 412
8249.69 388
8250.55 512
8251.40 510
8252.26 530
8253.12 477
8253.98 455
8254.83 531
8255.69 461
8256.55 477
8257.41 491
8258.27 483
8259.12 477
8259.98 454
8260.84 450
8261.70 414
8262.55 434
8263.41 542
8264.27 482
8265.13 472
8265.99 496
8266.85 496
8267.70 482
8268.56 516
8269.42 494
8270.28 491
8271.14 498
8272.00 443
8272.85 473
8273.71 508
8274.57 471
8275.43 534
8276.29 498
8277.15 468
8278.01 485
8278.87 551
8279.72 499
8280.58 466
8281.44 507
8282.30 512
8283.16 497
8284.02 448
8284.88 460
8285.74 495
8286.60 535
8287.46 515
8288.32 476
8289.17 486
8290.03 500
8290.89 522
8291.75 471
8292.61 481
8293.47 521
8294.33 606
8295.19 572
8296.05 565
8296.91 522
8297.77 560
8298.63 545
8299.49 542
8300.35 447
8301.21 483
8302.07 539
8302.93 517
8303.79 541
8304.65 568
8305.51 533
8306.37 475
8307.23 557
8308.09 580
8308.95 565
8309.81 484
8310.67 488
8311.53 529
8312.39 558
8313.26 513
8314.12 515
8314.98 569
8315.84 593
8316.70 631
8317.56 649
8318.42 652
8319.28 626
8320.14 629
8321.00 575
8321.86 543
8322.73 497
8323.59 492
8324.45 496
8325.31 527
8326.17 482
8327.03 502
8327.89 486
8328.75 455
8329.62 499
8330.48 455
8331.34 491
8332.20 480
8333.06 439
8333.92 426
8334.79 461
8335.65 430
8336.51 449
8337.37 458
8338.23 505
8339.09 499
8339.96 500
8340.82 459
8341.68 440
8342.54 509
8343.41 520
8344.27 575
8345.13 537
8345.99 466
8346.85 517
8347.72 582
8348.58 559
8349.44 535
8350.30 526
8351.17 522
8352.03 473
8352.89 512
8353.76 446
8354.62 490
8355.48 495
8356.34 498
8357.21 528
8358.07 469
8358.93 494
8359.80 471
8360.66 517
8361.52 508
8362.38 492
8363.25 488
8364.11 520
8364.97 482
8365.84 463
8366.70 453
8367.56 449
8368.43 506
8369.29 499
8370.16 471
8371.02 501
8371.88 564
8372.75 526
8373.61 500
8374.47 484
8375.34 554
8376.20 509
8377.07 563
8377.93 475
8378.79 488
8379.66 488
8380.52 487
8381.39 523
8382.25 486
8383.11 495
8383.98 518
8384.84 486
8385.71 502
8386.57 491
8387.44 490
8388.30 531
8389.17 504
8390.03 493
8390.89 493
8391.76 501
8392.62 495
8393.49 488
8394.35 478
8395.22 458
8396.08 471
8396.95 506
8397.81 462
8398.68 485
8399.54 474
8400.41 495
8401.27 528
8402.14 554
8403.00 526
8403.87 517
8404.74 578
8405.60 518
8406.47 561
8407.33 515
8408.20 508
8409.06 526
8409.93 530
8410.79 504
8411.66 485
8412.53 486
8413.39 544
8414.26 595
8415.12 568
8415.99 537
8416.86 508
8417.72 559
8418.59 578
8419.45 552
8420.32 526
8421.19 579
8422.05 588
8422.92 567
8423.78 549
8424.65 571
8425.52 599
8426.38 586
8427.25 588
8428.12 525
8428.98 552
8429.85 627
8430.72 596
8431.58 533
8432.45 570
8433.32 607
8434.18 656
8435.05 607
8435.92 609
8436.79 616
8437.65 628
8438.52 632
8439.39 651
8440.25 717
8441.12 741
8441.99 752
8442.86 823
8443.72 813
8444.59 745
8445.46 760
8446.33 743
8447.19 748
8448.06 748
8448.93 743
8449.80 721
8450.66 785
8451.53 794
8452.40 746
8453.27 730
8454.14 772
8455.00 784
8455.87 893
8456.74 928
8457.61 952
8458.48 1035
8459.34 1015
8460.21 1017
8461.08 1009
8461.95 1042
8462.82 950
8463.69 917
8464.55 884
8465.42 888
8466.29 1000
8467.16 975
8468.03 1099
8468.90 1274
8469.77 1535
8470.63 1837
8471.50 1857
8472.37 1841
8473.24 1798
8474.11 1569
8474.98 1517
8475.85 1329
8476.72 1214
8477.59 1089
8478.45 952
8479.32 956
8480.19 842
8481.06 785
8481.93 748
8482.80 762
8483.67 669
8484.54 687
8485.41 700
8486.28 714
8487.15 650
8488.02 658
8488.89 688
8489.76 635
8490.63 671
8491.50 629
8492.37 623
8493.24 630
8494.11 647
8494.98 625
8495.85 635
8496.72 647
8497.59 689
8498.46 644
8499.33 712
8500.20 688
8501.07 633
8501.94 625
8502.81 653
8503.68 656
8504.55 692
8505.42 723
8506.29 694
8507.16 706
8508.03 712
8508.90 678
8509.77 710
8510.65 799
8511.52 796
8512.39 771
8513.26 645
8514.13 682
8515.00 648
8515.87 659
8516.74 655
8517.61 649
8518.48 662
8519.36 645
8520.23 674
8521.10 631
8521.97 665
8522.84 676
8523.71 631
8524.58 579
8525.46 645
8526.33 709
8527.20 678
8528.07 671
8528.94 699
8529.81 690
8530.69 664
8531.56 696
8532.43 675
8533.30 690
8534.17 724
8535.05 739
8535.92 657
8536.79 710
8537.66 765
8538.54 743
8539.41 706
8540.28 711
8541.15 683
8542.02 734
8542.90 758
8543.77 733
8544.64 639
8545.51 662
8546.39 729
8547.26 725
8548.13 755
8549.01 714
8549.88 818
8550.75 792
8551.62 842
8552.50 862
8553.37 967
8554.24 1036
8555.12 1108
8555.99 1171
8556.86 1078
8557.74 1076
8558.61 1030
8559.48 1014
8560.36 889
8561.23 804
8562.10 800
8562.98 743
8563.85 686
8564.72 631
8565.60 631
8566.47 610
8567.34 576
8568.22 629
8569.09 642
8569.97 590
8570.84 620
8571.71 638
8572.59 636
8573.46 617
8574.34 630
8575.21 622
8576.08 568
8576.96 565
8577.83 601
8578.71 597
8579.58 608
8580.46 583
8581.33 562
8582.20 563
8583.08 564
8583.95 593
8584.83 580
8585.70 555
8586.58 544
8587.45 551
8588.33 559
8589.20 532
8590.08 521
8590.95 588
8591.83 600
8592.70 605
8593.58 597
8594.45 568
8595.33 560
8596.20 590
8597.08 614
8597.95 663
8598.83 620
8599.70 630
8600.58 555
8601.45 562
8602.33 599
8603.21 542
8604.08 533
8604.96 517
8605.83 578
8606.71 534
8607.58 515
8608.46 544
8609.34 546
8610.21 591
8611.09 595
8611.96 542
8612.84 567
8613.72 560
8614.59 572
8615.47 584
8616.34 546
8617.22 583
8618.10 586
8618.97 568
8619.85 563
8620.73 556
8621.60 501
8622.48 563
8623.36 529
8624.23 538
8625.11 552
8625.99 574
8626.86 542
8627.74 628
8628.62 610
8629.49 596
8630.37 638
8631.25 565
8632.12 596
8633.00 604
8633.88 599
8634.76 589
8635.63 547
8636.51 592
8637.39 608
8638.26 559
8639.14 606
8640.02 597
8640.90 594
8641.77 569
8642.65 566
8643.53 606
8644.41 558
8645.28 559
8646.16 575
8647.04 596
8647.92 602
8648.80 627
8649.67 639
8650.55 607
8651.43 628
8652.31 607
8653.19 580
8654.06 602
8654.94 629
8655.82 653
8656.70 637
8657.58 621
8658.46 573
8659.33 624
8660.21 598
8661.09 589
8661.97 609
8662.85 615
8663.73 619
8664.61 643
8665.48 662
8666.36 627
8667.24 648
8668.12 726
8669.00 673
8669.88 703
8670.76 709
8671.64 738
8672.52 769
8673.40 855
8674.27 843
8675.15 818
8676.03 944
8676.91 911
8677.79 913
8678.67 801
8679.55 820
8680.43 826
8681.31 752
8682.19 746
8683.07 720
8683.95 657
8684.83 626
8685.71 628
8686.59 667
8687.47 711
8688.35 742
8689.23 784
8690.11 897
8690.99 997
8691.87 1121
8692.75 1284
8693.63 1330
8694.51 1302
8695.39 1310
8696.27 1232
8697.15 1120
8698.03 1031
8698.91 889
8699.79 833
8700.67 818
8701.55 704
8702.43 664
8703.31 645
8704.19 603
8705.07 606
8705.95 641
8706.84 573
8707.72 557
8708.60 559
8709.48 557
8710.36 584
8711.24 569
8712.12 552
8713.00 549
8713.88 562
8714.76 535
8715.65 507
8716.53 579
8717.41 590
8718.29 580
8719.17 510
8720.05 531
8720.93 524
8721.82 611
8722.70 623
8723.58 566
8724.46 527
8725.34 551
8726.22 557
8727.11 541
8727.99 571
8728.87 537
8729.75 498
8730.63 577
8731.52 630
8732.40 590
8733.28 561
8734.16 574
8735.05 528
8735.93 525
8736.81 531
8737.69 526
8738.58 560
8739.46 528
8740.34 549
8741.22 549
8742.11 510
8742.99 558
8743.87 579
8744.75 524
8745.64 473
8746.52 450
8747.40 476
8748.28 491
8749.17 483
8750.05 493
8750.93 530
8751.82 539
8752.70 534
8753.58 572
8754.47 565
8755.35 602
8756.23 617
8757.12 621
8758.00 635
8758.88 599
8759.77 634
8760.65 629
8761.53 618
8762.42 635
8763.30 614
8764.19 609
8765.07 565
8765.95 630
8766.84 599
8767.72 603
8768.60 601
8769.49 634
8770.37 605
8771.26 577
8772.14 573
8773.03 623
8773.91 627
8774.79 569
8775.68 535
8776.56 511
8777.45 579
8778.33 606
8779.22 550
8780.10 450
8780.98 471
8781.87 522
8782.75 550
8783.64 528
8784.52 497
8785.41 525
8786.29 500
8787.18 425
8788.06 452
8788.95 465
8789.83 462
8790.72 485
8791.60 491
8792.49 490
8793.37 530
8794.26 494
8795.14 467
8796.03 506
8796.92 489
8797.80 496
8798.69 545
8799.57 481
8800.46 468
8801.34 469
8802.23 507
8803.11 490
8804.00 477
8804.89 480
8805.77 454
8806.66 486
8807.54 468
8808.43 445
8809.32 462
8810.20 522
8811.09 532
8811.97 469
8812.86 391
8813.75 458
8814.63 493
8815.52 488
8816.41 455
8817.29 478
8818.18 513
8819.06 484
8819.95 506
8820.84 462
8821.72 456
8822.61 489
8823.50 512
8824.38 436
8825.27 450
8826.16 477
8827.05 490
8827.93 481
8828.82 487
8829.71 512
8830.59 492
8831.48 474
8832.37 464
8833.25 456
8834.14 412
8835.03 464
8835.92 479
8836.80 452
8837.69 453
8838.58 467
8839.47 450
8840.35 457
8841.24 437
8842.13 471
8843.02 404
8843.90 422
8844.79 421
8845.68 437
8846.57 479
8847.46 503
8848.34 488
8849.23 452
8850.12 413
8851.01 424
8851.90 462
8852.78 410
8853.67 415
8854.56 418
8855.45 424
8856.34 425
8857.23 393
8858.12 400
8859.00 447
8859.89 438
8860.78 410
8861.67 382
8862.56 365
8863.45 463
8864.34 469
8865.22 420
8866.11 414
8867.00 432
8867.89 431
8868.78 426
8869.67 456
8870.56 454
8871.45 457
8872.34 388
8873.23 449
8874.12 369
8875.00 385
8875.89 405
8876.78 432
8877.67 386
8878.56 410
8879.45 393
8880.34 430
8881.23 415
8882.12 450
8883.01 397
8883.90 378
8884.79 455
8885.68 450
8886.57 404
8887.46 419
8888.35 429
8889.24 409
8890.13 406
8891.02 411
8891.91 437
8892.80 406
8893.69 401
8894.58 386
8895.47 458
8896.36 421
8897.25 395
8898.14 415
8899.03 442
8899.92 389
8900.81 408
8901.71 421
8902.60 408
8903.49 405
8904.38 392
8905.27 441
8906.16 387
8907.05 449
8907.94 405
8908.83 438
8909.72 417
8910.61 389
8911.51 380
8912.40 396
8913.29 438
8914.18 370
8915.07 428
8915.96 391
8916.85 390
8917.75 347
8918.64 426
8919.53 419
8920.42 366
8921.31 394
8922.20 396
8923.09 392
8923.99 394
8924.88 400
8925.77 408
8926.66 401
8927.55 379
8928.45 397
8929.34 391
8930.23 352
8931.12 424
8932.01 409
8932.91 389
8933.80 364
8934.69 395
8935.58 403
8936.48 378
8937.37 317
8938.26 331
8939.15 376
8940.05 384
8940.94 411
8941.83 404
8942.72 386
8943.62 389
8944.51 365
8945.40 367
8946.30 362
8947.19 350
8948.08 370
8948.97 420
8949.87 386
8950.76 395
8951.65 386
8952.55 376
8953.44 381
8954.33 337
8955.23 432
8956.12 430
8957.01 424
8957.91 392
8958.80 372
8959.69 407
8960.59 373
8961.48 404
8962.38 393
8963.27 388
8964.16 398
8965.06 430
8965.95 431
8966.85 439
8967.74 392
8968.63 403
8969.53 425
8970.42 438
8971.32 381
8972.21 403
8973.10 391
8974.00 407
8974.89 357
8975.79 371
8976.68 374
8977.58 395
8978.47 375
8979.36 365
8980.26 365
8981.15 367
8982.05 419
8982.94 357
8983.84 330
8984.73 368
8985.63 417
8986.52 374
8987.42 365
8988.31 364
8989.21 406
8990.10 318
8991.00 316
8991.89 373
8992.79 367
8993.68 346
8994.58 377
8995.47 338
8996.37 360
8997.27 406
8998.16 391
8999.06 376
8999.95 371
9000.85 368
9001.74 339
9002.64 388
9003.53 378
9004.43 384
9005.33 348
9006.22 381
9007.12 364
9008.01 354
9008.91 384
9009.81 342
9010.70 376
9011.60 369
9012.49 390
9013.39 369
9014.29 364
9015.18 364
9016.08 374
9016.98 339
9017.87 307
9018.77 378
9019.67 368
9020.56 360
9021.46 387
9022.36 390
9023.25 375
9024.15 340
9025.05 394
9025.94 390
9026.84 394
9027.74 414
9028.63 393
9029.53 404
9030.43 347
9031.33 375
9032.22 354
9033.12 324
9034.02 327
9034.91 344
9035.81 350
9036.71 366
9037.61 402
9038.50 357
9039.40 396
9040.30 343
9041.20 355
9042.10 356
9042.99 372
9043.89 343
9044.79 354
9045.69 341
9046.58 356
9047.48 352
9048.38 422
9049.28 383
9050.18 345
9051.07 375
9051.97 405
9052.87 371
9053.77 382
9054.67 356
9055.57 376
9056.46 358
9057.36 385
9058.26 407
9059.16 361
9060.06 370
9060.96 360
9061.86 361
9062.75 332
9063.65 354
9064.55 345
9065.45 388
9066.35 365
9067.25 384
9068.15 350
9069.05 443
9069.95 411
9070.84 394
9071.74 374
9072.64 323
9073.54 341
9074.44 366
9075.34 390
9076.24 394
9077.14 376
9078.04 349
9078.94 357
9079.84 392
9080.74 389
9081.64 373
9082.54 357
9083.44 341
9084.34 338
9085.24 370
9086.14 390
9087.04 416
9087.94 401
9088.84 388
9089.74 424
9090.64 359
9091.54 404
9092.44 432
9093.34 438
9094.24 374
9095.14 353
9096.04 396
9096.94 386
9097.84 334
9098.74 365
9099.64 358
9100.54 365
9101.44 352
9102.34 376
9103.24 353
9104.14 368
9105.04 334
9105.95 386
9106.85 377
9107.75 335
9108.65 373
9109.55 308
9110.45 357
9111.35 383
9112.25 357
9113.15 344
9114.06 335
9114.96 371
9115.86 383
9116.76 369
9117.66 369
9118.56 314
9119.46 401
9120.37 374
9121.27 359
9122.17 372
9123.07 345
9123.97 364
9124.87 395
9125.78 382
9126.68 360
9127.58 357
9128.48 377
9129.38 372
9130.29 380
9131.19 356
9132.09 377
9132.99 431
9133.89 397
9134.80 338
9135.70 301
9136.60 344
9137.50 368
9138.41 303
9139.31 324
9140.21 342
9141.11 382
9142.02 346
9142.92 338
9143.82 325
9144.72 338
9145.63 354
9146.53 388
9147.43 396
9148.34 317
9149.24 346
9150.14 347
9151.05 356
9151.95 343
9152.85 319
9153.76 337
9154.66 366
9155.56 362
9156.47 364
9157.37 349
9158.27 382
9159.18 394
9160.08 383
9160.98 346
9161.89 350
9162.79 411
9163.69 380
9164.60 356
9165.50 337
9166.41 378
9167.31 407
9168.21 350
9169.12 356
9170.02 355
9170.93 388
9171.83 354
9172.73 311
9173.64 361
9174.54 350
9175.45 378
9176.35 351
9177.25 342
9178.16 357
9179.06 318
9179.97 346
9180.87 379
9181.78 377
9182.68 359
9183.59 338
9184.49 362
9185.40 327
9186.30 338
9187.21 337
9188.11 340
9189.02 380
9189.92 404
9190.83 373
9191.73 332
9192.64 356
9193.54 366
9194.45 413
9195.35 361
9196.26 324
9197.16 341
9198.07 355
9198.97 399
9199.88 386
9200.78 411
9201.69 402
9202.60 398
9203.50 378
9204.41 356
9205.31 357
9206.22 369
9207.13 409
9208.03 413
9208.94 395
9209.84 331
9210.75 330
9211.66 337
9212.56 312
9213.47 336
9214.37 333
9215.28 349
9216.19 366
9217.09 326
9218.00 323
9218.91 322
9219.81 316
9220.72 348
9221.63 353
9222.53 372
9223.44 371
9224.35 372
9225.25 358
9226.16 364
9227.07 380
9227.97 362
9228.88 382
9229.79 372
9230.69 378
9231.60 405
9232.51 392
9233.41 352
9234.32 375
9235.23 388
9236.14 379
9237.04 400
9237.95 419
9238.86 345
9239.77 377
9240.67 314
9241.58 351
9242.49 337
9243.40 336
9244.30 331
9245.21 330
9246.12 353
9247.03 343
9247.94 345
9248.84 350
9249.75 385
9250.66 351
9251.57 354
9252.48 317
9253.38 335
9254.29 352
9255.20 390
9256.11 341
9257.02 320
9257.93 345
9258.83 353
9259.74 350
9260.65 326
9261.56 362
9262.47 370
9263.38 343
9264.29 322
9265.19 364
9266.10 318
9267.01 347
9267.92 346
9268.83 333
9269.74 346
9270.65 359
9271.56 374
9272.47 380
9273.37 334
9274.28 342
9275.19 351
9276.10 357
9277.01 376
9277.92 371
9278.83 375
9279.74 344
9280.65 375
9281.56 355
9282.47 364
9283.38 307
9284.29 345
9285.20 358
9286.11 346
9287.02 386
9287.93 352
9288.84 336
9289.75 338
9290.66 366
9291.57 316
9292.48 345
9293.39 359
9294.30 400
9295.21 377
9296.12 360
9297.03 340
9297.94 367
9298.85 374
9299.76 343
9300.67 373
9301.58 397
9302.49 364
9303.40 370
9304.31 384
9305.22 354
9306.13 415
9307.04 466
9307.95 429
9308.87 419
9309.78 411
9310.69 454
9311.60 415
9312.51 409
9313.42 405
9314.33 440
9315.24 422
9316.15 393
9317.07 365
9317.98 405
9318.89 393
9319.80 399
9320.71 393
9321.62 332
9322.53 362
9323.45 378
9324.36 365
9325.27 363
9326.18 361
9327.09 361
9328.00 346
9328.92 361
9329.83 390
9330.74 366
9331.65 376
9332.56 366
9333.48 399
9334.39 361
9335.30 370
9336.21 398
9337.13 354
9338.04 334
9338.95 376
9339.86 359
9340.77 343
9341.69 345
9342.60 360
9343.51 334
9344.43 353
9345.34 304
9346.25 338
9347.16 339
9348.08 394
9348.99 388
9349.90 379
9350.81 342
9351.73 371
9352.64 334
9353.55 350
9354.47 344
9355.38 345
9356.29 399
9357.21 358
9358.12 318
9359.03 308
9359.95 335
9360.86 343
9361.77 369
9362.69 361
9363.60 341
9364.51 347
9365.43 343
9366.34 384
9367.26 322
9368.17 325
9369.08 364
9370.00 389
9370.91 364
9371.82 352
9372.74 333
9373.65 371
9374.57 351
9375.48 319
9376.40 353
9377.31 372
9378.22 360
9379.14 352
9380.05 356
9380.97 317
9381.88 382
9382.80 379
9383.71 360
9384.62 358
9385.54 383
9386.45 355
9387.37 324
9388.28 400
9389.20 396
9390.11 387
9391.03 385
9391.94 425
9392.86 431
9393.77 370
9394.69 384
9395.60 395
9396.52 436
9397.43 422
9398.35 407
9399.26 392
9400.18 444
9401.10 423
9402.01 395
9402.93 421
9403.84 385
9404.76 369
9405.67 385
9406.59 385
9407.50 342
9408.42 374
9409.34 361
9410.25 380
9411.17 387
9412.08 400
9413.00 359
9413.92 398
9414.83 381
9415.75 345
9416.66 346
9417.58 363
9418.50 330
9419.41 379
9420.33 330
9421.25 409
9422.16 415
9423.08 386
9423.99 375
9424.91 370
9425.83 325
9426.74 339
9427.66 390
9428.58 355
9429.49 384
9430.41 366
9431.33 330
9432.25 377
9433.16 385
9434.08 407
9435.00 403
9435.91 370
9436.83 426
9437.75 403
9438.67 440
9439.58 401
9440.50 413
9441.42 406
9442.33 385
9443.25 411
9444.17 364
9445.09 380
9446.00 435
9446.92 400
9447.84 390
9448.76 436
9449.68 443
9450.59 544
9451.51 523
9452.43 540
9453.35 549
9454.26 589
9455.18 600
9456.10 567
9457.02 555
9457.94 547
9458.86 496
9459.77 491
9460.69 469
9461.61 431
9462.53 435
9463.45 442
9464.37 371
9465.28 386
9466.20 431
9467.12 437
9468.04 471
9468.96 420
9469.88 441
9470.80 467
9471.72 466
9472.63 416
9473.55 407
9474.47 412
9475.39 465
9476.31 429
9477.23 441
9478.15 474
9479.07 487
9479.99 523
9480.91 565
9481.83 572
9482.74 548
9483.66 486
9484.58 544
9485.50 548
9486.42 517
9487.34 485
9488.26 438
9489.18 417
9490.10 429
9491.02 458
9491.94 471
9492.86 420
9493.78 420
9494.70 378
9495.62 377
9496.54 381
9497.46 404
9498.38 389
9499.30 377
9500.22 387
9501.14 399
9502.06 389
9502.98 405
9503.90 371
9504.82 383
9505.74 387
9506.66 383
9507.59 392
9508.51 421
9509.43 413
9510.35 396
9511.27 416
9512.19 407
9513.11 380
9514.03 450
9514.95 413
9515.87 397
9516.79 413
9517.71 439
9518.64 406
9519.56 398
9520.48 390
9521.40 418
9522.32 396
9523.24 352
9524.16 401
9525.08 397
9526.01 468
9526.93 463
9527.85 419
9528.77 427
9529.69 469
9530.61 454
9531.54 461
9532.46 500
9533.38 477
9534.30 494
9535.22 439
9536.15 442
9537.07 449
9537.99 483
9538.91 459
9539.83 491
9540.76 439
9541.68 405
9542.60 378
9543.52 432
9544.45 418
9545.37 406
9546.29 416
9547.21 420
9548.14 441
9549.06 411
9549.98 396
9550.90 406
9551.83 401
9552.75 423
9553.67 367
9554.59 413
9555.52 411
9556.44 437
9557.36 440
9558.29 450
9559.21 415
9560.13 424
9561.06 391
9561.98 482
9562.90 453
9563.83 420
9564.75 455
9565.67 438
9566.60 406
9567.52 401
9568.44 373
9569.37 441
9570.29 389
9571.21 362
9572.14 407
9573.06 420
9573.98 406
9574.91 412
9575.83 412
9576.76 376
9577.68 408
9578.60 426
9579.53 419
9580.45 380
9581.38 414
9582.30 383
9583.23 363
9584.15 405
9585.07 407
9586.00 432
9586.92 460
9587.85 403
9588.77 395
9589.70 421
9590.62 429
9591.55 407
9592.47 455
9593.40 413
9594.32 416
9595.24 429
9596.17 408
9597.09 418
9598.02 408
9598.94 414
9599.87 422
9600.79 465
9601.72 456
9602.65 466
9603.57 428
9604.50 436
9605.42 411
9606.35 429
9607.27 440
9608.20 443
9609.12 451
9610.05 466
9610.97 451
9611.90 422
9612.83 452
9613.75 432
9614.68 462
9615.60 432
9616.53 445
9617.45 446
9618.38 440
9619.31 447
9620.23 486
9621.16 491
9622.08 474
9623.01 453
9623.94 465
9624.86 477
9625.79 460
9626.72 496
9627.64 474
9628.57 471
9629.50 502
9630.42 512
9631.35 528
9632.27 487
9633.20 495
9634.13 525
9635.06 475
9635.98 511
9636.91 548
9637.84 542
9638.76 579
9639.69 592
9640.62 552
9641.54 538
9642.47 541
9643.40 526
9644.33 550
9645.25 633
9646.18 658
9647.11 580
9648.03 686
9648.96 746
9649.89 722
9650.82 787
9651.74 780
9652.67 829
9653.60 780
9654.53 756
9655.46 769
9656.38 739
9657.31 688
9658.24 692
9659.17 695
9660.09 694
9661.02 669
9661.95 633
9662.88 695
9663.81 652
9664.74 703
9665.66 718
9666.59 700
9667.52 759
9668.45 751
9669.38 763
9670.31 722
9671.23 738
9672.16 765
9673.09 696
9674.02 714
9674.95 741
9675.88 789
9676.81 746
9677.73 770
9678.66 775
9679.59 818
9680.52 745
9681.45 792
9682.38 782
9683.31 810
9684.24 828
9685.17 837
9686.10 814
9687.03 820
9687.95 816
9688.88 865
9689.81 932
9690.74 871
9691.67 884
9692.60 880
9693.53 987
9694.46 1000
9695.39 1001
9696.32 1063
9697.25 1194
9698.18 1398
9699.11 1516
9700.04 1610
9700.97 1590
9701.90 1621
9702.83 1483
9703.76 1421
9704.69 1252
9705.62 1120
9706.55 1071
9707.48 1020
9708.41 917
9709.34 881
9710.27 925
9711.20 894
9712.13 886
9713.06 870
9713.99 875
9714.92 963
9715.85 967
9716.79 1065
9717.72 949
9718.65 960
9719.58 896
9720.51 949
9721.44 856
9722.37 840
9723.30 782
9724.23 805
9725.16 774
9726.09 786
9727.03 792
9727.96 784
9728.89 782
9729.82 727
9730.75 773
9731.68 798
9732.61 749
9733.55 795
9734.48 845
9735.41 815
9736.34 724
9737.27 716
9738.20 759
9739.14 741
9740.07 734
9741.00 704
9741.93 736
9742.86 646
9743.79 671
9744.73 662
9745.66 678
9746.59 685
9747.52 639
9748.46 650
9749.39 662
9750.32 691
9751.25 690
9752.18 691
9753.12 678
9754.05 667
9754.98 683
9755.91 668
9756.85 704
9757.78 638
9758.71 664
9759.65 677
9760.58 752
9761.51 716
9762.44 667
9763.38 714
9764.31 676
9765.24 745
9766.18 696
9767.11 689
9768.04 727
9768.98 729
9769.91 738
9770.84 734
9771.78 666
9772.71 777
9773.64 731
9774.58 777
9775.51 777
9776.44 812
9777.38 807
9778.31 869
9779.24 924
9780.18 944
9781.11 899
9782.05 936
9782.98 972
9783.91 982
9784.85 961
9785.78 952
9786.71 924
9787.65 874
9788.58 888
9789.52 780
9790.45 717
9791.39 780
9792.32 718
9793.25 700
9794.19 709
9795.12 754
9796.06 780
9796.99 772
9797.93 836
9798.86 879
9799.80 884
9800.73 904
9801.67 854
9802.60 832
9803.54 793
9804.47 778
9805.41 747
9806.34 639
9807.28 693
9808.21 647
9809.15 599
9810.08 574
9811.02 636
9811.95 569
9812.89 589
9813.82 567
9814.76 617
9815.69 609
9816.63 558
9817.56 562
9818.50 628
9819.43 588
9820.37 558
9821.31 563
9822.24 525
9823.18 549
9824.11 554
9825.05 618
9825.99 583
9826.92 579
9827.86 555
9828.79 555
9829.73 535
9830.67 547
9831.60 516
9832.54 508
9833.47 500
9834.41 526
9835.35 513
9836.28 515
9837.22 554
9838.16 564
9839.09 567
9840.03 522
9840.97 533
9841.90 533
9842.84 617
9843.78 557
9844.71 549
9845.65 562
9846.59 547
9847.52 527
9848.46 544
9849.40 547
9850.34 572
9851.27 557
9852.21 485
9853.15 560
9854.08 493
9855.02 587
9855.96 557
9856.90 570
9857.83 569
9858.77 570
9859.71 565
9860.65 573
9861.58 573
9862.52 532
9863.46 561
9864.40 569
9865.33 559
9866.27 531
9867.21 548
9868.15 540
9869.09 535
9870.02 557
9870.96 542
9871.90 565
9872.84 564
9873.78 603
9874.72 597
9875.65 508
9876.59 498
9877.53 505
9878.47 531
9879.41 530
9880.35 522
9881.28 551
9882.22 567
9883.16 584
9884.10 530
9885.04 504
9885.98 536
9886.92 503
9887.86 506
9888.79 525
9889.73 516
9890.67 493
9891.61 464
9892.55 507
9893.49 498
9894.43 492
9895.37 488
9896.31 504
9897.25 512
9898.19 500
9899.13 504
9900.07 500
9901.00 545
9901.94 493
9902.88 466
9903.82 480
9904.76 513
9905.70 502
9906.64 483
9907.58 469
9908.52 553
9909.46 535
9910.40 507
9911.34 523
9912.28 523
9913.22 534
9914.16 528
9915.10 539
9916.04 516
9916.98 532
9917.92 500
9918.86 512
9919.80 555
9920.74 578
9921.69 550
9922.63 575
9923.57 639
9924.51 758
9925.45 896
9926.39 1040
9927.33 1098
9928.27 1130
9929.21 1138
9930.15 1086
9931.09 1002
9932.03 913
9932.97 830
9933.92 723
9934.86 664
9935.80 603
9936.74 614
9937.68 561
9938.62 547
9939.56 560
9940.50 478
9941.45 496
9942.39 500
9943.33 526
9944.27 518
9945.21 538
9946.15 475
9947.10 444
9948.04 502
9948.98 484
9949.92 456
9950.86 481
9951.80 491
9952.75 457
9953.69 541
9954.63 496
9955.57 533
9956.52 527
9957.46 476
9958.40 504
9959.34 514
9960.28 440
9961.23 492
9962.17 479
9963.11 432
9964.05 460
9965.00 466
9965.94 485
9966.88 456
9967.82 514
9968.77 449
9969.71 445
9970.65 427
9971.60 453
9972.54 425
9973.48 464
9974.42 394
9975.37 410
9976.31 410
9977.25 443
9978.20 399
9979.14 438
9980.08 429
9981.03 397
9981.97 421
9982.91 421
9983.86 454
9984.80 429
9985.74 454
9986.69 392
9987.63 393
9988.57 399
9989.52 399
9990.46 410
9991.41 452
9992.35 417
9993.29 407
9994.24 419
9995.18 443
9996.13 422
9997.07 414
9998.01 424
9998.96 415
9999.90 425
10000.85 438
10001.79 441
10002.74 403
10003.68 435
10004.62 485
10005.57 411
10006.51 405
10007.46 421
10008.40 449
10009.35 454
10010.29 405
10011.24 386
10012.18 454
10013.13 466
10014.07 442
10015.02 398
10015.96 401
10016.91 383
10017.85 411
10018.80 434
10019.74 419
10020.69 364
10021.63 417
10022.58 412
10023.52 415
10024.47 414
10025.41 448
10026.36 424
10027.30 415
10028.25 403
10029.19 378
10030.14 429
10031.09 432
10032.03 468
10032.98 365
10033.92 420
10034.87 392
10035.82 380
10036.76 413
10037.71 348
10038.65 388
10039.60 386
10040.55 450
10041.49 399
10042.44 356
10043.38 350
10044.33 383
10045.28 377
10046.22 358
10047.17 366
10048.12 403
10049.06 410
10050.01 433
10050.96 368
10051.90 354
10052.85 394
10053.80 434
10054.74 409
10055.69 382
10056.64 381
10057.58 395
10058.53 389
10059.48 390
10060.42 411
10061.37 415
10062.32 418
10063.27 370
10064.21 370
10065.16 380
10066.11 370
10067.06 395
10068.00 390
10068.95 330
10069.90 312
10070.85 377
10071.79 402
10072.74 385
10073.69 367
10074.64 360
10075.58 370
10076.53 414
10077.48 380
10078.43 399
10079.38 374
10080.32 380
10081.27 352
10082.22 368
10083.17 381
10084.12 378
10085.06 350
10086.01 375
10086.96 405
10087.91 360
10088.86 346
10089.81 333
10090.75 353
10091.70 303
10092.65 394
10093.60 335
10094.55 358
10095.50 344
10096.45 362
10097.40 374
10098.34 400
10099.29 416
10100.24 355
10101.19 359
10102.14 375
10103.09 388
10104.04 409
10104.99 418
10105.94 342
10106.89 348
10107.84 359
10108.78 328
10109.73 351
10110.68 350
10111.63 336
10112.58 340
10113.53 374
10114.48 342
10115.43 357
10116.38 386
10117.33 350
10118.28 329
10119.23 373
10120.18 311
10121.13 373
10122.08 411
10123.03 368
10123.98 379
10124.93 384
10125.88 374
10126.83 367
10127.78 381
10128.73 353
10129.68 385
10130.63 325
10131.58 343
10132.53 319
10133.48 330
10134.43 343
10135.38 365
10136.34 349
10137.29 360
10138.24 338
10139.19 368
10140.14 354
10141.09 319
10142.04 327
10142.99 371
10143.94 358
10144.89 358
10145.84 336
10146.80 348
10147.75 338
10148.70 347
10149.65 336
10150.60 331
10151.55 353
10152.50 374
10153.45 347
10154.41 334
10155.36 361
10156.31 371
10157.26 358
10158.21 302
10159.16 337
10160.12 341
10161.07 300
10162.02 333
10162.97 374
10163.92 384
10164.88 363
10165.83 322
10166.78 351
10167.73 364
10168.68 344
10169.64 361
10170.59 355
10171.54 346
10172.49 366
10173.45 327
10174.40 395
10175.35 345
10176.30 376
10177.26 333
10178.21 373
10179.16 371
10180.11 363
10181.07 378
10182.02 397
10182.97 369
10183.92 370
10184.88 383
10185.83 393
10186.78 403
10187.74 419
10188.69 402
10189.64 371
10190.60 379
10191.55 347
10192.50 383
10193.46 389
10194.41 380
10195.36 384
10196.32 447
10197.27 393
10198.22 419
10199.18 383
10200.13 353
10201.08 356
10202.04 356
10202.99 362
10203.95 406
10204.90 420
10205.85 415
10206.81 497
10207.76 490
10208.72 472
10209.67 510
10210.62 480
10211.58 452
10212.53 459
10213.49 429
10214.44 436
10215.40 407
10216.35 426
10217.30 400
10218.26 382
10219.21 399
10220.17 403
10221.12 397
10222.08 373
10223.03 380
10223.99 373
10224.94 418
10225.90 381
10226.85 384
10227.81 361
10228.76 352
10229.72 395
10230.67 423
10231.63 389
10232.58 398
10233.54 414
10234.49 403
10235.45 445
10236.40 454
10237.36 479
10238.31 479
10239.27 462
10240.22 461
10241.18 510
10242.14 473
10243.09 432
10244.05 436
10245.00 431
10245.96 402
10246.91 387
10247.87 392
10248.83 359
10249.78 385
10250.74 334
10251.69 354
10252.65 400
10253.61 385
10254.56 333
10255.52 353
10256.48 378
10257.43 337
10258.39 323
10259.34 342
10260.30 352
10261.26 355
10262.21 374
10263.17 333
10264.13 376
10265.08 351
10266.04 335
10267.00 361
10267.95 366
10268.91 351
10269.87 368
10270.82 353
10271.78 356
10272.74 363
10273.70 351
10274.65 305
10275.61 369
10276.57 386
10277.52 397
10278.48 359
10279.44 349
10280.40 341
10281.35 310
10282.31 350
10283.27 306
10284.23 313
10285.18 320
10286.14 341
10287.10 305
10288.06 320
10289.02 341
10289.97 348
10290.93 366
10291.89 303
10292.85 344
10293.81 349
10294.76 349
10295.72 373
10296.68 341
10297.64 350
10298.60 339
10299.55 323
10300.51 330
10301.47 338
10302.43 305
10303.39 345
10304.35 345
10305.31 330
10306.26 296
10307.22 308
10308.18 349
10309.14 360
10310.10 329
10311.06 326
10312.02 348
10312.98 311
10313.93 296
10314.89 342
10315.85 331
10316.81 316
10317.77 318
10318.73 367
10319.69 320
10320.65 345
10321.61 341
10322.57 332
10323.53 350
10324.49 331
10325.45 339
10326.40 345
10327.36 340
10328.32 347
10329.28 341
10330.24 366
10331.20 365
10332.16 344
10333.12 373
10334.08 369
10335.04 371
10336.00 340
10336.96 333
10337.92 282
10338.88 330
10339.84 322
10340.80 313
10341.76 331
10342.72 306
10343.68 322
10344.64 342
10345.61 310
10346.57 296
10347.53 334
10348.49 348
10349.45 296
10350.41 325
10351.37 325
10352.33 297
10353.29 308
10354.25 333
10355.21 327
10356.17 317
10357.13 326
10358.10 332
10359.06 364
10360.02 348
10360.98 330
10361.94 332
10362.90 314
10363.86 330
10364.82 338
10365.79 346
10366.75 296
10367.71 298
10368.67 305
10369.63 318
10370.59 305
10371.55 299
10372.52 330
10373.48 330
10374.44 297
10375.40 268
10376.36 282
10377.33 318
10378.29 331
10379.25 284
10380.21 281
10381.17 294
10382.14 272
10383.10 305
10384.06 299
10385.02 285
10385.98 268
10386.95 291
10387.91 313
10388.87 312
10389.83 302
10390.80 298
10391.76 311
10392.72 300
10393.68 286
10394.65 314
10395.61 303
10396.57 317
10397.54 292
10398.50 287
10399.46 289
10400.42 310
10401.39 293
10402.35 274
10403.31 280
10404.28 293
10405.24 294
10406.20 332
10407.17 314
10408.13 302
10409.09 293
10410.06 305
10411.02 326
10411.98 273
10412.95 290
10413.91 302
10414.88 351
10415.84 351
10416.80 344
10417.77 368
10418.73 360
10419.69 382
10420.66 434
10421.62 377
10422.59 389
10423.55 334
10424.51 358
10425.48 329
10426.44 322
10427.41 325
10428.37 310
10429.34 321
10430.30 309
10431.26 309
10432.23 300
10433.19 303
10434.16 311
10435.12 297
10436.09 295
10437.05 304
10438.02 318
10438.98 295
10439.95 321
10440.91 301
10441.88 305
10442.84 292
10443.81 270
10444.77 275
10445.74 308
10446.70 300
10447.67 275
10448.63 276
10449.60 304
10450.56 338
10451.53 327
10452.49 315
10453.46 309
10454.42 286
10455.39 276
10456.36 332
10457.32 306
10458.29 286
10459.25 286
10460.22 342
10461.18 276
10462.15 247
10463.12 259
10464.08 275
10465.05 283
10466.01 280
10466.98 259
10467.95 251
10468.91 274
10469.88 271
10470.84 317
10471.81 300
10472.78 286
10473.74 271
10474.71 277
10475.68 283
10476.64 265
10477.61 263
10478.58 244
10479.54 251
10480.51 276
10481.48 285
10482.44 260
10483.41 307
10484.38 268
10485.34 290
10486.31 293
10487.28 262
10488.25 342
10489.21 320
10490.18 286
10491.15 257
10492.11 281
10493.08 309
10494.05 260
10495.02 288
10495.98 277
10496.95 280
10497.92 317
10498.89 282
10499.85 264
10500.82 272
10501.79 282
10502.76 300
10503.72 282
10504.69 253
10505.66 267
10506.63 264
10507.60 261
10508.56 244
10509.53 264
10510.50 277
10511.47 261
10512.44 252
10513.40 259
10514.37 272
10515.34 304
10516.31 289
10517.28 311
10518.25 273
10519.22 266
10520.18 270
10521.15 281
10522.12 245
10523.09 243
10524.06 291
10525.03 258
10526.00 288
10526.96 259
10527.93 290
10528.90 302
10529.87 277
10530.84 250
10531.81 269
10532.78 259
10533.75 251
10534.72 272
10535.69 307
10536.66 255
10537.63 225
10538.59 255
10539.56 255
10540.53 277
10541.50 269
10542.47 279
10543.44 261
10544.41 238
10545.38 253
10546.35 224
10547.32 251
10548.29 245
10549.26 261
10550.23 262
10551.20 245
10552.17 251
10553.14 275
10554.11 254
10555.08 278
10556.05 266
10557.02 272
10557.99 267
10558.96 261
10559.93 295
10560.90 277
10561.87 281
10562.84 269
10563.81 295
10564.79 291
10565.76 303
10566.73 269
10567.70 276
10568.67 283
10569.64 303
10570.61 271
10571.58 284
10572.55 264
10573.52 259
10574.49 268
10575.47 295
10576.44 278
10577.41 269
10578.38 271
10579.35 257
10580.32 249
10581.29 247
10582.26 310
10583.24 250
10584.21 268
10585.18 294
10586.15 274
10587.12 241
10588.09 285
10589.07 279
10590.04 269
10591.01 292
10591.98 254
10592.95 276
10593.92 275
10594.90 276
10595.87 292
10596.84 286
10597.81 261
10598.78 244
10599.76 245
10600.73 266
10601.70 240
10602.67 231
10603.65 244
10604.62 269
10605.59 274
10606.56 239
10607.54 294
10608.51 271
10609.48 274
10610.45 233
10611.43 252
10612.40 260
10613.37 309
10614.35 284
10615.32 255
10616.29 252
10617.26 257
10618.24 254
10619.21 251
10620.18 244
10621.16 271
10622.13 272
10623.10 245
10624.08 279
10625.05 271
10626.02 267
10627.00 270
10627.97 269
10628.94 279
10629.92 281
10630.89 296
10631.87 298
10632.84 291
10633.81 300
10634.79 293
10635.76 260
10636.73 263
10637.71 308
10638.68 289
10639.66 328
10640.63 327
10641.60 288
10642.58 307
10643.55 272
10644.53 299
10645.50 284
10646.48 306
10647.45 269
10648.43 287
10649.40 255
10650.37 235
10651.35 286
10652.32 268
10653.30 272
10654.27 259
10655.25 259
10656.22 262
10657.20 276
10658.17 243
10659.15 231
10660.12 273
10661.10 249
10662.07 247
10663.05 286
10664.02 261
10665.00 218
10665.97 265
10666.95 219
10667.92 258
10668.90 247
10669.87 253
10670.85 252
10671.83 256
10672.80 231
10673.78 273
10674.75 280
10675.73 289
10676.70 281
10677.68 253
10678.66 276
10679.63 244
10680.61 283
10681.58 282
10682.56 258
10683.54 247
10684.51 251
10685.49 239
10686.46 253
10687.44 235
10688.42 299
10689.39 254
10690.37 269
10691.35 282
10692.32 280
10693.30 289
10694.28 270
10695.25 296
10696.23 231
10697.21 271
10698.18 255
10699.16 280
10700.14 244
10701.11 262
10702.09 248
10703.07 264
10704.04 259
10705.02 278
10706.00 243
10706.97 296
10707.95 282
10708.93 268
10709.91 263
10710.88 276
10711.86 276
10712.84 270
10713.82 237
10714.79 234
10715.77 243
10716.75 247
10717.73 286
10718.70 246
10719.68 289
10720.66 239
10721.64 254
10722.61 288
10723.59 240
10724.57 233
10725.55 248
10726.53 261
10727.50 269
10728.48 282
10729.46 267
10730.44 234
10731.42 222
10732.40 259
10733.37 249
10734.35 267
10735.33 230
10736.31 261
10737.29 251
10738.27 281
10739.25 242
10740.22 237
10741.20 245
10742.18 261
10743.16 309
10744.14 255
10745.12 256
10746.10 232
10747.08 246
10748.05 244
10749.03 250
10750.01 281
10750.99 267
10751.97 259
10752.95 267
10753.93 228
10754.91 245
10755.89 254
10756.87 257
10757.85 232
10758.83 231
10759.81 267
10760.79 213
10761.77 259
10762.75 239
10763.73 273
10764.71 266
10765.68 215
10766.66 234
10767.64 270
10768.62 231
10769.60 264
10770.58 265
10771.56 269
10772.54 282
10773.53 268
10774.51 270
10775.49 275
10776.47 269
10777.45 301
10778.43 291
10779.41 223
10780.39 238
10781.37 246
10782.35 233
10783.33 241
10784.31 235
10785.29 258
10786.27 264
10787.25 260
10788.23 258
10789.21 266
10790.20 275
10791.18 289
10792.16 242
10793.14 264
10794.12 264
10795.10 239
10796.08 265
10797.06 246
10798.04 252
10799.03 271
10800.01 254
10800.99 257
10801.97 247
10802.95 243
10803.93 277
10804.91 270
10805.90 278
10806.88 253
10807.86 269
10808.84 259
10809.82 266
10810.81 250
10811.79 263
10812.77 285
10813.75 306
10814.73 314
10815.72 296
10816.70 266
10817.68 265
10818.66 265
10819.64 260
10820.63 273
10821.61 227
10822.59 276
10823.57 254
10824.56 284
10825.54 260
10826.52 285
10827.50 245
10828.49 272
10829.47 248
10830.45 258
10831.44 235
10832.42 270
10833.40 289
10834.38 265
10835.37 243
10836.35 228
10837.33 271
10838.32 255
10839.30 255
10840.28 237
10841.27 256
10842.25 255
10843.23 242
10844.22 221
10845.20 232
10846.18 280
10847.17 263
10848.15 243
10849.13 247
10850.12 266
10851.10 265
10852.09 283
10853.07 246
10854.05 267
10855.04 254
10856.02 299
10857.00 254
10857.99 253
10858.97 262
10859.96 240
10860.94 264
10861.93 254
10862.91 260
10863.89 245
10864.88 268
10865.86 277
10866.85 241
10867.83 259
10868.82 260
10869.80 262
10870.79 277
10871.77 286
10872.75 265
10873.74 264
10874.72 286
10875.71 285
10876.69 273
10877.68 278
10878.66 257
10879.65 281
10880.63 259
10881.62 285
10882.60 266
10883.59 291
10884.57 261
10885.56 275
10886.55 305
10887.53 279
10888.52 271
10889.50 325
10890.49 305
10891.47 278
10892.46 297
10893.44 310
10894.43 326
10895.42 300
10896.40 295
10897.39 252
10898.37 286
10899.36 304
10900.34 286
10901.33 276
10902.32 272
10903.30 255
10904.29 256
10905.27 290
10906.26 293
10907.25 297
10908.23 308
10909.22 311
10910.21 305
10911.19 321
10912.18 248
10913.17 309
10914.15 269
10915.14 292
10916.13 271
10917.11 296
10918.10 305
10919.09 314
10920.07 292
10921.06 292
10922.05 314
10923.03 290
10924.02 319
10925.01 273
10926.00 332
10926.98 293
10927.97 309
10928.96 258
10929.94 271
10930.93 274
10931.92 318
10932.91 283
10933.89 325
10934.88 293
10935.87 323
10936.86 292
10937.84 285
10938.83 290
10939.82 322
10940.81 308
10941.80 261
10942.78 331
10943.77 326
10944.76 340
10945.75 309
10946.74 283
10947.72 316
10948.71 343
10949.70 357
10950.69 367
10951.68 309
10952.66 339
10953.65 335
10954.64 358
10955.63 391
10956.62 386
10957.61 404
10958.60 433
10959.58 449
10960.57 435
10961.56 449
10962.55 422
10963.54 459
10964.53 412
10965.52 386
10966.51 397
10967.49 424
10968.48 403
10969.47 370
10970.46 356
10971.45 337
10972.44 331
10973.43 365
10974.42 350
10975.41 326
10976.40 370
10977.39 318
10978.38 358
10979.37 319
10980.36 319
10981.35 349
10982.34 359
10983.32 359
10984.31 368
10985.30 369
10986.29 396
10987.28 390
10988.27 379
10989.26 413
10990.25 370
10991.24 373
10992.23 400
10993.22 410
10994.21 416
10995.20 429
10996.20 474
10997.19 482
10998.18 485
10999.17 549
11000.16 649
11001.15 626
11002.14 615
11003.13 643
11004.12 630
11005.11 548
11006.10 468
11007.09 477
11008.08 445
11009.07 397
11010.06 389
11011.06 401
11012.05 385
11013.04 334
11014.03 365
11015.02 340
11016.01 350
11017.00 348
11017.99 362
11018.98 347
11019.98 324
11020.97 316
11021.96 315
11022.95 319
11023.94 329
11024.93 352
11025.93 309
11026.92 323
11027.91 351
11028.90 341
11029.89 367
11030.88 374
11031.88 329
11032.87 350
11033.86 392
11034.85 325
11035.84 341
11036.84 319
11037.83 371
11038.82 381
11039.81 354
11040.81 319
11041.80 322
11042.79 403
11043.78 362
11044.77 337
11045.77 325
11046.76 315
11047.75 317
11048.75 297
11049.74 255
11050.73 300
11051.72 291
11052.72 279
11053.71 283
11054.70 290
11055.70 285
11056.69 308
11057.68 309
11058.67 312
11059.67 297
11060.66 289
11061.65 313
11062.65 302
11063.64 315
11064.63 268
11065.63 313
11066.62 298
11067.61 315
11068.61 282
11069.60 349
11070.60 305
11071.59 310
11072.58 273
11073.58 346
11074.57 330
11075.56 299
11076.56 301
11077.55 309
11078.55 343
11079.54 307
11080.53 338
11081.53 268
11082.52 304
11083.52 280
11084.51 327
11085.51 282
11086.50 284
11087.49 303
11088.49 349
11089.48 291
11090.48 315
11091.47 294
11092.47 326
11093.46 329
11094.46 308
11095.45 304
11096.45 316
11097.44 293
11098.44 315
11099.43 300
11100.43 271
11101.42 280
11102.42 318
11103.41 332
11104.41 318
11105.40 340
11106.40 312
11107.39 316
11108.39 303
11109.38 328
11110.38 324
11111.37 308
11112.37 312
11113.37 321
11114.36 343
11115.36 320
11116.35 359
11117.35 359
11118.34 315
11119.34 311
11120.34 333
11121.33 358
11122.33 374
11123.32 358
11124.32 343
11125.32 393
11126.31 381
11127.31 397
11128.30 378
11129.30 384
11130.30 375
11131.29 355
11132.29 376
11133.29 388
11134.28 357
11135.28 356
11136.28 331
11137.27 345
11138.27 348
11139.27 307
11140.26 313
11141.26 334
11142.26 336
11143.25 295
11144.25 326
11145.25 321
11146.24 311
11147.24 308
11148.24 300
11149.24 307
11150.23 279
11151.23 288
11152.23 317
11153.23 308
11154.22 295
11155.22 360
11156.22 312
11157.22 299
11158.21 281
11159.21 309
11160.21 301
11161.21 265
11162.20 280
11163.20 295
11164.20 283
11165.20 277
11166.20 283
11167.19 281
11168.19 301
11169.19 288
11170.19 277
11171.19 286
11172.18 295
11173.18 287
11174.18 290
11175.18 298
11176.18 282
11177.18 284
11178.17 292
11179.17 290
11180.17 232
11181.17 252
11182.17 249
11183.17 274
11184.17 291
11185.16 308
11186.16 268
11187.16 270
11188.16 294
11189.16 281
11190.16 289
11191.16 285
11192.16 297
11193.16 266
11194.16 265
11195.16 320
11196.15 264
11197.15 300
11198.15 281
11199.15 288
11200.15 262
11201.15 258
11202.15 271
11203.15 271
11204.15 267
11205.15 263
11206.15 262
11207.15 275
11208.15 281
11209.15 282
11210.15 319
11211.15 281
11212.15 283
11213.15 266
11214.15 268
11215.15 284
11216.15 247
11217.15 284
11218.15 299
11219.15 270
11220.15 247
11221.15 269
11222.15 272
11223.15 280
11224.15 298
11225.15 238
11226.15 263
11227.16 274
11228.16 290
11229.16 264
11230.16 271
11231.16 288
11232.16 296
11233.16 245
11234.16 291
11235.16 267
11236.16 263
11237.16 258
11238.17 245
11239.17 239
11240.17 233
11241.17 236
11242.17 276
11243.17 227
11244.17 263
11245.18 292
11246.18 303
11247.18 260
11248.18 237
11249.18 261
11250.18 312
11251.19 267
11252.19 280
11253.19 283
11254.19 265
11255.19 266
11256.19 275
11257.20 249
11258.20 247
11259.20 300
11260.20 287
11261.21 260
11262.21 256
11263.21 290
11264.21 271
11265.21 273
11266.22 270
11267.22 238
11268.22 278
11269.22 282
11270.23 272
11271.23 263
11272.23 260
11273.24 288
11274.24 304
11275.24 302
11276.24 295
11277.25 328
11278.25 354
11279.25 368
11280.26 330
11281.26 298
11282.26 361
11283.27 340
11284.27 324
11285.27 293
11286.28 272
11287.28 279
11288.28 283
11289.29 279
11290.29 260
11291.29 229
11292.30 252
11293.30 272
11294.30 276
11295.31 265
11296.31 263
11297.31 329
11298.32 290
11299.32 258
11300.33 263
11301.33 286
11302.33 260
11303.34 265
11304.34 271
11305.35 255
11306.35 298
11307.36 301
11308.36 272
11309.36 311
11310.37 295
11311.37 325
11312.38 320
11313.38 347
11314.39 303
11315.39 329
11316.40 311
11317.40 309
11318.41 307
11319.41 331
11320.41 329
11321.42 281
11322.42 259
11323.43 243
11324.43 270
11325.44 261
11326.44 252
11327.45 258
11328.46 247
11329.46 276
11330.47 250
11331.47 257
11332.48 243
11333.48 276
11334.49 251
11335.49 245
11336.50 241
11337.50 258
11338.51 260
11339.52 261
11340.52 253
11341.53 230
11342.53 244
11343.54 256
11344.54 256
11345.55 278
11346.56 246
11347.56 192
11348.57 241
11349.58 282
11350.58 295
11351.59 263
11352.59 225
11353.60 264
11354.61 265
11355.61 253
11356.62 268
11357.63 270
11358.63 280
11359.64 255
11360.65 296
11361.65 256
11362.66 253
11363.67 264
11364.67 262
11365.68 257
11366.69 245
11367.69 238
11368.70 256
11369.71 238
11370.71 246
11371.72 251
11372.73 260
11373.74 246
11374.74 225
11375.75 239
11376.76 221
11377.77 258
11378.77 270
11379.78 220
11380.79 255
11381.80 277
11382.80 300
11383.81 222
11384.82 222
11385.83 246
11386.83 258
11387.84 266
11388.85 232
11389.86 249
11390.87 269
11391.87 290
11392.88 254
11393.89 246
11394.90 216
11395.91 230
11396.91 280
11397.92 255
11398.93 239
11399.94 250
11400.95 268
11401.96 274
11402.97 250
11403.97 251
11404.98 238
11405.99 248
11407.00 260
11408.01 238
11409.02 206
11410.03 226
11411.03 260
11412.04 217
11413.05 245
11414.06 192
11415.07 220
11416.08 219
11417.09 239
11418.10 224
11419.11 249
11420.12 266
11421.13 253
11422.14 250
11423.14 231
11424.15 253
11425.16 255
11426.17 256
11427.18 259
11428.19 245
11429.20 272
11430.21 239
11431.22 224
11432.23 257
11433.24 251
11434.25 254
11435.26 249
11436.27 212
11437.28 230
11438.29 222
11439.30 234
11440.31 210
11441.32 218
11442.33 244
11443.34 227
11444.35 235
11445.36 232
11446.37 245
11447.38 250
11448.39 256
11449.41 248
11450.42 258
11451.43 257
11452.44 250
11453.45 257
11454.46 244
11455.47 258
11456.48 286
11457.49 269
11458.50 274
11459.51 249
11460.52 260
11461.54 249
11462.55 261
11463.56 247
11464.57 235
11465.58 252
11466.59 237
11467.60 255
11468.62 252
11469.63 277
11470.64 225
11471.65 249
11472.66 256
11473.67 267
11474.68 273
11475.70 234
11476.71 214
11477.72 250
11478.73 242
11479.74 222
11480.76 264
11481.77 258
11482.78 231
11483.79 260
11484.80 248
11485.82 236
11486.83 247
11487.84 252
11488.85 252
11489.87 233
11490.88 244
11491.89 220
11492.90 253
11493.92 287
11494.93 246
11495.94 260
11496.95 281
11497.97 262
11498.98 236
11499.99 233
11501.00 247
11502.02 247
11503.03 233
11504.04 249
11505.06 209
11506.07 280
11507.08 232
11508.10 241
11509.11 250
11510.12 253
11511.14 255
11512.15 220
11513.16 260
11514.18 265
11515.19 238
11516.20 256
11517.22 242
11518.23 247
11519.24 263
11520.26 277
11521.27 268
11522.29 257
11523.30 286
11524.31 264
11525.33 244
11526.34 245
11527.35 255
11528.37 240
11529.38 225
11530.40 259
11531.41 253
11532.43 267
11533.44 253
11534.45 299
11535.47 268
11536.48 246
11537.50 291
11538.51 255
11539.53 278
11540.54 251
11541.56 246
11542.57 259
11543.59 262
11544.60 297
11545.61 289
11546.63 275
11547.64 240
11548.66 275
11549.67 299
11550.69 301
11551.70 279
11552.72 269
11553.74 299
11554.75 281
11555.77 252
11556.78 292
11557.80 319
11558.81 300
11559.83 282
11560.84 306
11561.86 295
11562.87 269
11563.89 284
11564.91 335
11565.92 330
11566.94 297
11567.95 327
11568.97 329
11569.98 299
11571.00 343
11572.02 364
11573.03 344
11574.05 314
11575.06 317
11576.08 368
11577.10 365
11578.11 375
11579.13 331
11580.15 388
11581.16 354
11582.18 406
11583.20 410
11584.21 402
11585.23 443
11586.25 431
11587.26 453
11588.28 428
11589.30 431
11590.31 465
11591.33 463
11592.35 477
11593.36 480
11594.38 473
11595.40 554
11596.41 487
11597.43 570
11598.45 649
11599.47 781
11600.48 848
11601.50 934
11602.52 1048
11603.53 1129
11604.55 1189
11605.57 1150
11606.59 1186
11607.60 1096
11608.62 980
11609.64 852
11610.66 779
11611.68 669
11612.69 603
11613.71 572
11614.73 519
11615.75 454
11616.76 434
11617.78 450
11618.80 434
11619.82 414
11620.84 405
11621.86 381
11622.87 384
11623.89 414
11624.91 379
11625.93 421
11626.95 368
11627.97 396
11628.98 389
11630.00 351
11631.02 358
11632.04 378
11633.06 388
11634.08 378
11635.10 374
11636.11 380
11637.13 373
11638.15 361
11639.17 363
11640.19 347
11641.21 390
11642.23 416
11643.25 384
11644.27 359
11645.29 366
11646.31 332
11647.32 318
11648.34 321
11649.36 295
11650.38 280
11651.40 301
11652.42 315
11653.44 292
11654.46 283
11655.48 300
11656.50 305
11657.52 282
11658.54 276
11659.56 276
11660.58 312
11661.60 295
11662.62 269
11663.64 291
11664.66 286
11665.68 305
11666.70 280
11667.72 303
11668.74 282
11669.76 303
11670.78 258
11671.80 295
11672.82 304
11673.84 307
11674.86 287
11675.88 306
11676.90 356
11677.92 297
11678.95 298
11679.97 314
11680.99 340
11682.01 355
11683.03 307
11684.05 308
11685.07 331
11686.09 345
11687.11 311
11688.13 290
11689.16 325
11690.18 323
11691.20 333
11692.22 303
11693.24 317
11694.26 313
11695.28 318
11696.30 322
11697.33 296
11698.35 309
11699.37 352
11700.39 369
11701.41 315
11702.43 338
11703.46 310
11704.48 320
11705.50 328
11706.52 288
11707.54 273
11708.57 307
11709.59 289
11710.61 296
11711.63 321
11712.65 347
11713.68 293
11714.70 291
11715.72 294
11716.74 277
11717.77 302
11718.79 304
11719.81 267
11720.83 242
11721.86 263
11722.88 256
11723.90 331
11724.92 255
11725.95 266
11726.97 279
11727.99 267
11729.01 238
11730.04 250
11731.06 264
11732.08 249
11733.11 285
11734.13 296
11735.15 289
11736.18 284
11737.20 278
11738.22 291
11739.25 248
11740.27 246
11741.29 254
11742.32 262
11743.34 242
11744.36 276
11745.39 294
11746.41 282
11747.43 278
11748.46 280
11749.48 278
11750.51 276
11751.53 244
11752.55 241
11753.58 238
11754.60 239
11755.63 247
11756.65 261
11757.67 271
11758.70 238
11759.72 239
11760.75 274
11761.77 245
11762.80 239
11763.82 235
11764.84 223
11765.87 257
11766.89 277
11767.92 258
11768.94 281
11769.97 279
11770.99 242
11772.02 227
11773.04 238
11774.07 256
11775.09 249
11776.12 243
11777.14 246
11778.17 259
11779.19 246
11780.22 216
11781.24 249
11782.27 243
11783.29 256
11784.32 257
11785.34 254
11786.37 229
11787.39 236
11788.42 275
11789.45 243
11790.47 261
11791.50 232
11792.52 243
11793.55 250
11794.57 255
11795.60 234
11796.63 227
11797.65 271
11798.68 270
11799.70 239
11800.73 255
11801.75 225
11802.78 233
11803.81 218
11804.83 252
11805.86 199
11806.89 210
11807.91 211
11808.94 224
11809.97 204
11810.99 222
11812.02 274
11813.04 236
11814.07 223
11815.10 197
11816.12 230
11817.15 238
11818.18 235
11819.21 242
11820.23 256
11821.26 258
11822.29 234
11823.31 254
11824.34 244
11825.37 229
11826.39 227
11827.42 238
11828.45 221
11829.48 243
11830.50 231
11831.53 241
11832.56 219
11833.59 226
11834.61 245
11835.64 229
11836.67 230
11837.70 275
11838.72 256
11839.75 227
11840.78 229
11841.81 234
11842.83 233
11843.86 228
11844.89 247
11845.92 219
11846.95 228
11847.97 263
11849.00 243
11850.03 192
11851.06 227
11852.09 243
11853.12 257
11854.14 239
11855.17 235
11856.20 216
11857.23 228
11858.26 264
11859.29 234
11860.32 225
11861.34 237
11862.37 310
11863.40 252
11864.43 229
11865.46 229
11866.49 252
11867.52 269
11868.55 252
11869.57 261
11870.60 259
11871.63 252
11872.66 274
11873.69 225
11874.72 252
11875.75 248
11876.78 236
11877.81 238
11878.84 215
11879.87 220
11880.90 270
11881.93 278
11882.96 276
11883.99 241
11885.02 258
11886.05 256
11887.08 239
11888.11 251
11889.14 290
11890.16 279
11891.19 270
11892.22 257
11893.26 265
11894.29 225
11895.32 276
11896.35 301
11897.38 277
11898.41 286
11899.44 303
11900.47 303
11901.50 345
11902.53 325
11903.56 324
11904.59 321
11905.62 325
11906.65 305
11907.68 244
11908.71 315
11909.74 324
11910.77 321
11911.80 293
11912.83 270
11913.87 280
11914.90 302
11915.93 310
11916.96 298
11917.99 254
11919.02 289
11920.05 277
11921.08 280
11922.11 288
11923.15 261
11924.18 251
11925.21 275
11926.24 288
11927.27 316
11928.30 322
11929.34 318
11930.37 352
11931.40 370
11932.43 365
11933.46 398
11934.49 380
11935.53 334
11936.56 355
11937.59 336
11938.62 304
11939.65 304
11940.69 279
11941.72 294
11942.75 260
11943.78 260
11944.82 282
11945.85 233
11946.88 265
11947.91 251
11948.94 250
11949.98 261
11951.01 239
11952.04 240
11953.08 225
11954.11 225
11955.14 238
11956.17 258
11957.21 242
11958.24 250
11959.27 253
11960.31 254
11961.34 249
11962.37 240
11963.40 248
11964.44 227
11965.47 246
11966.50 264
11967.54 268
11968.57 226
11969.60 236
11970.64 285
11971.67 244
11972.70 281
11973.74 251
11974.77 255
11975.81 227
11976.84 240
11977.87 251
11978.91 263
11979.94 269
11980.97 245
11982.01 274
11983.04 292
11984.08 268
11985.11 248
11986.14 217
11987.18 230
11988.21 249
11989.25 272
11990.28 242
11991.32 208
11992.35 221
11993.38 245
11994.42 251
11995.45 230
11996.49 242
11997.52 273
11998.56 257
11999.59 261
12000.63 262
12001.66 257
12002.70 278
12003.73 265
12004.77 260
12005.80 261
12006.84 253
12007.87 279
12008.91 245
12009.94 252
12010.98 264
12012.01 251
12013.05 259
12014.08 287
12015.12 238
12016.15 253
12017.19 277
12018.22 251
12019.26 286
12020.29 286
12021.33 249
12022.37 297
12023.40 281
12024.44 258
12025.47 266
12026.51 228
12027.54 237
12028.58 236
12029.62 262
12030.65 264
12031.69 268
12032.72 275
12033.76 284
12034.80 296
12035.83 299
12036.87 256
12037.91 221
12038.94 262
12039.98 266
12041.01 259
12042.05 273
12043.09 287
12044.12 271
12045.16 264
12046.20 278
12047.23 265
12048.27 260
12049.31 249
12050.35 231
12051.38 249
12052.42 271
12053.46 281
12054.49 305
12055.53 286
12056.57 275
12057.60 284
12058.64 298
12059.68 297
12060.72 253
12061.75 299
12062.79 305
12063.83 297
12064.87 282
12065.90 271
12066.94 288
12067.98 265
12069.02 237
12070.05 241
12071.09 280
12072.13 254
12073.17 282
12074.21 270
12075.24 266
12076.28 271
12077.32 269
12078.36 300
12079.40 241
12080.43 278
12081.47 295
12082.51 316
12083.55 275
12084.59 275
12085.63 290
12086.66 278
12087.70 305
12088.74 287
12089.78 312
12090.82 339
12091.86 296
12092.90 298
12093.93 294
12094.97 331
12096.01 297
12097.05 320
12098.09 306
12099.13 313
12100.17 318
12101.21 332
12102.25 350
12103.28 381
12104.32 383
12105.36 389
12106.40 392
12107.44 365
12108.48 326
12109.52 344
12110.56 326
12111.60 289
12112.64 313
12113.68 315
12114.72 262
12115.76 266
12116.80 233
12117.84 252
12118.88 263
12119.92 277
12120.96 270
12122.00 272
12123.04 264
12124.08 228
12125.12 273
12126.16 261
12127.20 275
12128.24 233
12129.28 302
12130.32 244
12131.36 252
12132.40 238
12133.44 276
12134.48 254
12135.52 228
12136.56 252
12137.60 220
12138.64 261
12139.68 258
12140.72 251
12141.76 239
12142.81 242
12143.85 249
12144.89 252
12145.93 292
12146.97 255
12148.01 229
12149.05 248
12150.09 241
12151.13 248
12152.18 226
12153.22 206
12154.26 225
12155.30 241
12156.34 227
12157.38 178
12158.42 231
12159.47 219
12160.51 240
12161.55 236
12162.59 232
12163.63 231
12164.67 241
12165.72 260
12166.76 240
12167.80 234
12168.84 234
12169.88 216
12170.93 214
12171.97 222
12173.01 219
12174.05 242
12175.09 246
12176.14 216
12177.18 187
12178.22 221
12179.26 268
12180.31 299
12181.35 229
12182.39 215
12183.43 231
12184.48 238
12185.52 247
12186.56 217
12187.60 231
12188.65 261
12189.69 240
12190.73 221
12191.78 244
12192.82 230
12193.86 227
12194.91 214
12195.95 248
12196.99 218
12198.04 223
12199.08 246
12200.12 234
12201.17 235
12202.21 236
12203.25 233
12204.30 222
12205.34 238
12206.38 192
12207.43 254
12208.47 224
12209.51 236
12210.56 245
12211.60 234
12212.65 223
12213.69 249
12214.73 239
12215.78 219
12216.82 232
12217.87 266
12218.91 246
12219.95 214
12221.00 203
12222.04 225
12223.09 218
12224.13 246
12225.17 247
12226.22 249
12227.26 268
12228.31 245
12229.35 238
12230.40 230
12231.44 252
12232.49 250
12233.53 265
12234.58 218
12235.62 222
12236.67 227
12237.71 246
12238.76 253
12239.80 239
12240.85 234
12241.89 243
12242.94 259
12243.98 231
12245.03 248
12246.07 228
12247.12 219
12248.16 221
12249.21 250
12250.25 235
12251.30 215
12252.34 236
12253.39 229
12254.44 229
12255.48 228
12256.53 225
12257.57 201
12258.62 235
12259.67 226
12260.71 214
12261.76 214
12262.80 236
12263.85 198
12264.90 221
12265.94 246
12266.99 234
12268.03 227
12269.08 228
12270.13 243
12271.17 226
12272.22 239
12273.27 249
12274.31 247
12275.36 212
12276.41 234
12277.45 205
12278.50 226
12279.55 217
12280.59 225
12281.64 229
12282.69 220
12283.73 219
12284.78 209
12285.83 258
12286.87 232
12287.92 231
12288.97 221
12290.01 207
12291.06 174
12292.11 215
12293.16 209
12294.20 213
12295.25 202
12296.30 196
12297.35 170
12298.39 202
12299.44 207
12300.49 205
12301.54 234
12302.58 220
12303.63 218
12304.68 205
12305.73 197
12306.78 189
12307.82 213
12308.87 203
12309.92 211
12310.97 207
12312.02 230
12313.06 198
12314.11 187
12315.16 228
12316.21 210
12317.26 210
12318.31 180
12319.35 181
12320.40 206
12321.45 191
12322.50 241
12323.55 244
12324.60 186
12325.65 206
12326.69 213
12327.74 211
12328.79 193
12329.84 220
12330.89 229
12331.94 220
12332.99 187
12334.04 196
12335.09 244
12336.13 213
12337.18 219
12338.23 216
12339.28 214
12340.33 226
12341.38 233
12342.43 194
12343.48 213
12344.53 193
12345.58 272
12346.63 246
12347.68 195
12348.73 203
12349.78 218
12350.83 227
12351.88 204
12352.93 218
12353.98 225
12355.03 233
12356.08 216
12357.13 220
12358.18 194
12359.23 195
12360.28 197
12361.33 225
12362.38 201
12363.43 208
12364.48 231
12365.53 215
12366.58 204
12367.63 200
12368.68 200
12369.73 201
12370.78 239
12371.83 201
12372.88 208
12373.93 199
12374.98 207
12376.04 191
12377.09 195
12378.14 195
12379.19 210
12380.24 209
12381.29 193
12382.34 208
12383.39 178
12384.44 213
12385.49 181
12386.55 221
12387.60 185
12388.65 222
12389.70 193
12390.75 256
12391.80 220
12392.85 207
12393.91 206
12394.96 206
12396.01 232
12397.06 228
12398.11 210
12399.17 208
12400.22 193
12401.27 216
12402.32 229
12403.37 232
12404.42 204
12405.48 254
12406.53 245
12407.58 232
12408.63 209
12409.69 218
12410.74 233
12411.79 217
12412.84 239
12413.90 223
12414.95 204
12416.00 215
12417.05 231
12418.11 220
12419.16 230
12420.21 211
12421.26 227
12422.32 222
12423.37 206
12424.42 238
12425.48 247
12426.53 210
12427.58 242
12428.63 249
12429.69 249
12430.74 252
12431.79 281
12432.85 260
12433.90 248
12434.95 222
12436.01 240
12437.06 259
12438.11 223
12439.17 221
12440.22 229
12441.28 256
12442.33 254
12443.38 220
12444.44 276
12445.49 237
12446.54 224
12447.60 242
12448.65 248
12449.71 283
12450.76 251
12451.81 249
12452.87 225
12453.92 221
12454.98 247
12456.03 273
12457.08 267
12458.14 281
12459.19 287
12460.25 306
12461.30 284
12462.36 270
12463.41 292
12464.47 273
12465.52 320
12466.58 310
12467.63 278
12468.68 300
12469.74 382
12470.79 383
12471.85 416
12472.90 437
12473.96 476
12475.01 529
12476.07 628
12477.12 638
12478.18 660
12479.24 739
12480.29 691
12481.35 635
12482.40 574
12483.46 557
12484.51 533
12485.57 457
12486.62 410
12487.68 377
12488.73 329
12489.79 337
12490.85 301
12491.90 264
12492.96 317
12494.01 311
12495.07 294
12496.13 294
12497.18 275
12498.24 294
12499.29 280
12500.35 281
12501.41 285
12502.46 289
12503.52 298
12504.57 271
12505.63 300
12506.69 245
12507.74 293
12508.80 287
12509.86 251
12510.91 261
12511.97 266
12513.03 306
12514.08 272
12515.14 250
12516.20 281
12517.25 289
12518.31 280
12519.37 286
12520.42 264
12521.48 260
12522.54 294
12523.60 280
12524.65 246
12525.71 254
12526.77 241
12527.82 251
12528.88 282
12529.94 251
12531.00 258
12532.05 251
12533.11 276
12534.17 270
12535.23 229
12536.28 247
12537.34 263
12538.40 293
12539.46 304
12540.52 324
12541.57 273
12542.63 258
12543.69 313
12544.75 271
12545.81 241
12546.86 257
12547.92 270
12548.98 316
12550.04 283
12551.10 288
12552.15 291
12553.21 336
12554.27 352
12555.33 331
12556.39 345
12557.45 351
12558.51 364
12559.56 401
12560.62 394
12561.68 343
12562.74 353
12563.80 336
12564.86 280
12565.92 314
12566.98 291
12568.03 299
12569.09 280
12570.15 256
12571.21 298
12572.27 264
12573.33 275
12574.39 313
12575.45 286
12576.51 270
12577.57 270
12578.63 262
12579.69 259
12580.75 236
12581.81 247
12582.87 258
12583.93 293
12584.98 257
12586.04 235
12587.10 268
12588.16 264
12589.22 269
12590.28 241
12591.34 274
12592.40 267
12593.46 256
12594.52 277
12595.58 264
12596.64 258
12597.70 273
12598.77 268
12599.83 265
12600.89 247
12601.95 273
12603.01 275
12604.07 265
12605.13 244
12606.19 235
12607.25 252
12608.31 240
12609.37 247
12610.43 228
12611.49 264
12612.55 242
12613.61 263
12614.68 265
12615.74 250
12616.80 262
12617.86 226
12618.92 282
12619.98 248
12621.04 233
12622.10 246
12623.16 269
12624.23 227
12625.29 246
12626.35 248
12627.41 251
12628.47 258
12629.53 222
12630.59 256
12631.66 276
12632.72 266
12633.78 251
12634.84 269
12635.90 258
12636.97 238
12638.03 259
12639.09 255
12640.15 254
12641.21 246
12642.28 270
12643.34 271
12644.40 245
12645.46 225
12646.52 253
12647.59 257
12648.65 244
12649.71 227
12650.77 243
12651.84 270
12652.90 277
12653.96 266
12655.03 256
12656.09 224
12657.15 291
12658.21 277
12659.28 237
12660.34 257
12661.40 251
12662.46 269
12663.53 286
12664.59 242
12665.65 282
12666.72 253
12667.78 277
12668.84 230
12669.91 272
12670.97 276
12672.03 244
12673.10 285
12674.16 268
12675.22 268
12676.29 245
12677.35 253
12678.42 251
12679.48 247
12680.54 252
12681.61 269
12682.67 275
12683.73 226
12684.80 241
12685.86 260
12686.93 284
12687.99 271
12689.05 294
12690.12 280
12691.18 285
12692.25 288
12693.31 321
12694.38 328
12695.44 293
12696.50 314
12697.57 343
12698.63 378
12699.70 362
12700.76 345
12701.83 430
12702.89 422
12703.96 413
12705.02 385
12706.09 411
12707.15 418
12708.22 402
12709.28 373
12710.35 373
12711.41 345
12712.48 319
12713.54 353
12714.61 332
12715.67 340
12716.74 352
12717.80 333
12718.87 308
12719.93 308
12721.00 273
12722.06 292
12723.13 304
12724.19 276
12725.26 259
12726.33 273
12727.39 290
12728.46 274
12729.52 302
12730.59 294
12731.66 273
12732.72 277
12733.79 289
12734.85 253
12735.92 312
12736.99 310
12738.05 322
12739.12 319
12740.18 293
12741.25 296
12742.32 279
12743.38 283
12744.45 248
12745.52 264
12746.58 294
12747.65 283
12748.72 257
12749.78 256
12750.85 234
12751.92 277
12752.98 255
12754.05 279
12755.12 216
12756.18 245
12757.25 251
12758.32 248
12759.38 233
12760.45 244
12761.52 212
12762.59 205
12763.65 249
12764.72 238
12765.79 220
12766.85 215
12767.92 244
12768.99 240
12770.06 213
12771.12 195
12772.19 244
12773.26 235
12774.33 239
12775.40 234
12776.46 235
12777.53 263
12778.60 230
12779.67 263
12780.73 222
12781.80 232
12782.87 208
12783.94 212
12785.01 252
12786.08 228
12787.14 233
12788.21 225
12789.28 260
12790.35 267
12791.42 222
12792.49 247
12793.55 240
12794.62 234
12795.69 261
12796.76 236
12797.83 214
12798.90 224
12799.97 243
12801.03 266
12802.10 237
12803.17 210
12804.24 237
12805.31 235
12806.38 254
12807.45 255
12808.52 227
12809.59 225
12810.66 244
12811.72 244
12812.79 187
12813.86 201
12814.93 227
12816.00 266
12817.07 224
12818.14 227
12819.21 205
12820.28 238
12821.35 230
12822.42 215
12823.49 231
12824.56 239
12825.63 231
12826.70 238
12827.77 245
12828.84 225
12829.91 236
12830.98 257
12832.05 250
12833.12 210
12834.19 237
12835.26 225
12836.33 231
12837.40 222
12838.47 207
12839.54 226
12840.61 232
12841.68 216
12842.75 241
12843.82 230
12844.89 213
12845.96 228
12847.04 210
12848.11 226
12849.18 216
12850.25 213
12851.32 193
12852.39 208
12853.46 182
12854.53 231
12855.60 224
12856.67 189
12857.75 208
12858.82 211
12859.89 227
12860.96 215
12862.03 203
12863.10 223
12864.17 218
12865.24 214
12866.32 204
12867.39 188
12868.46 205
12869.53 178
12870.60 193
12871.67 191
12872.75 219
12873.82 189
12874.89 193
12875.96 195
12877.03 184
12878.11 165
12879.18 174
12880.25 194
12881.32 204
12882.39 220
12883.47 195
12884.54 192
12885.61 182
12886.68 205
12887.76 173
12888.83 196
12889.90 184
12890.97 207
12892.05 223
12893.12 201
12894.19 209
12895.27 199
12896.34 200
12897.41 207
12898.48 199
12899.56 177
12900.63 208
12901.70 208
12902.78 230
12903.85 197
12904.92 197
12905.99 219
12907.07 195
12908.14 194
12909.21 199
12910.29 224
12911.36 201
12912.44 209
12913.51 194
12914.58 231
12915.66 175
12916.73 166
12917.80 191
12918.88 202
12919.95 172
12921.02 189
12922.10 189
12923.17 183
12924.25 199
12925.32 199
12926.39 184
12927.47 177
12928.54 210
12929.62 205
12930.69 215
12931.77 171
12932.84 196
12933.91 181
12934.99 199
12936.06 190
12937.14 207
12938.21 205
12939.29 187
12940.36 177
12941.44 219
12942.51 186
12943.59 180
12944.66 207
12945.73 182
12946.81 200
12947.88 223
12948.96 194
12950.03 201
12951.11 187
12952.18 183
12953.26 228
12954.34 195
12955.41 176
12956.49 161
12957.56 182
12958.64 189
12959.71 173
12960.79 194
12961.86 181
12962.94 209
12964.01 182
12965.09 202
12966.17 172
12967.24 206
12968.32 182
12969.39 197
12970.47 196
12971.54 168
12972.62 202
12973.70 182
12974.77 185
12975.85 189
12976.93 178
12978.00 192
12979.08 183
12980.15 195
12981.23 200
12982.31 228
12983.38 192
12984.46 184
12985.54 198
12986.61 198
12987.69 209
12988.77 187
12989.84 202
12990.92 207
12992.00 223
12993.07 201
12994.15 180
12995.23 204
12996.30 189
12997.38 196
12998.46 167
12999.53 180
13000.61 192
13001.69 203
13002.77 200
13003.84 187
13004.92 205
13006.00 182
13007.08 173
13008.15 191
13009.23 180
13010.31 198
13011.39 178
13012.46 190
13013.54 191
13014.62 192
13015.70 207
13016.77 207
13017.85 181
13018.93 186
13020.01 194
13021.09 195
13022.16 192
13023.24 186
13024.32 192
13025.40 195
13026.48 208
13027.56 211
13028.63 192
13029.71 200
13030.79 215
13031.87 229
13032.95 208
13034.03 214
13035.10 205
13036.18 189
13037.26 189
13038.34 196
13039.42 187
13040.50 187
13041.58 212
13042.66 198
13043.73 164
13044.81 199
13045.89 199
13046.97 199
13048.05 218
13049.13 198
13050.21 211
13051.29 205
13052.37 219
13053.45 228
13054.53 203
13055.61 219
13056.69 229
13057.76 233
13058.84 199
13059.92 232
13061.00 231
13062.08 214
13063.16 213
13064.24 219
13065.32 201
13066.40 186
13067.48 199
13068.56 214
13069.64 204
13070.72 186
13071.80 183
13072.88 243
13073.96 233
13075.04 194
13076.12 181
13077.20 201
13078.28 183
13079.36 177
13080.44 198
13081.53 210
13082.61 179
13083.69 208
13084.77 185
13085.85 192
13086.93 188
13088.01 191
13089.09 190
13090.17 182
13091.25 192
13092.33 188
13093.41 194
13094.49 186
13095.58 197
13096.66 210
13097.74 198
13098.82 220
13099.90 196
13100.98 164
13102.06 207
13103.14 208
13104.23 219
13105.31 205
13106.39 222
13107.47 204
13108.55 185
13109.63 206
13110.72 214
13111.80 198
13112.88 183
13113.96 200
13115.04 180
13116.13 155
13117.21 166
13118.29 200
13119.37 190
13120.45 169
13121.54 196
13122.62 212
13123.70 189
13124.78 198
13125.86 204
13126.95 195
13128.03 184
13129.11 169
13130.19 160
13131.28 207
13132.36 210
13133.44 176
13134.52 191
13135.61 212
13136.69 186
13137.77 166
13138.86 178
13139.94 165
13141.02 182
13142.11 169
13143.19 171
13144.27 175
13145.35 209
13146.44 167
13147.52 210
13148.60 172
13149.69 178
13150.77 180
13151.85 199
13152.94 208
13154.02 179
13155.10 196
13156.19 206
13157.27 216
13158.36 175
13159.44 192
13160.52 188
13161.61 215
13162.69 197
13163.77 219
13164.86 199
13165.94 216
13167.03 180
13168.11 176
13169.19 168
13170.28 165
13171.36 185
13172.45 200
13173.53 186
13174.62 180
13175.70 188
13176.79 178
13177.87 180
13178.95 192
13180.04 180
13181.12 175
13182.21 196
13183.29 206
13184.38 188
13185.46 176
13186.55 169
13187.63 185
13188.72 192
13189.80 205
13190.89 200
13191.97 208
13193.06 214
13194.14 187
13195.23 177
13196.31 218
13197.40 209
13198.48 217
13199.57 190
13200.65 198
13201.74 217
13202.83 185
13203.91 209
13205.00 186
13206.08 179
13207.17 190
13208.25 193
13209.34 217
13210.43 199
13211.51 168
13212.60 199
13213.68 168
13214.77 197
13215.86 185
13216.94 172
13218.03 209
13219.11 173
13220.20 199
13221.29 198
13222.37 192
13223.46 189
13224.55 208
13225.63 189
13226.72 193
13227.80 173
13228.89 185
13229.98 212
13231.06 187
13232.15 207
13233.24 224
13234.32 181
13235.41 181
13236.50 182
13237.59 190
13238.67 192
13239.76 194
13240.85 208
13241.93 187
13243.02 197
13244.11 207
13245.20 201
13246.28 182
13247.37 195
13248.46 186
13249.55 198
13250.63 184
13251.72 177
13252.81 193
13253.90 200
13254.98 197
13256.07 190
13257.16 178
13258.25 166
13259.33 198
13260.42 180
13261.51 193
13262.60 211
13263.69 175
13264.77 198
13265.86 209
13266.95 210
13268.04 222
13269.13 223
13270.22 193
13271.30 190
13272.39 200
13273.48 197
13274.57 176
13275.66 208
13276.75 211
13277.83 232
13278.92 201
13280.01 213
13281.10 192
13282.19 211
13283.28 204
13284.37 217
13285.46 209
13286.55 212
13287.63 223
13288.72 219
13289.81 215
13290.90 206
13291.99 212
13293.08 209
13294.17 220
13295.26 229
13296.35 207
13297.44 204
13298.53 221
13299.62 195
13300.71 184
13301.80 230
13302.89 221
13303.97 238
13305.06 224
13306.15 223
13307.24 221
13308.33 228
13309.42 247
13310.51 213
13311.60 229
13312.69 228
13313.78 196
13314.87 199
13315.96 209
13317.05 208
13318.14 242
13319.24 234
13320.33 220
13321.42 203
13322.51 205
13323.60 238
13324.69 218
13325.78 210
13326.87 239
13327.96 220
13329.05 237
13330.14 228
13331.23 217
13332.32 205
13333.41 221
13334.50 222
13335.60 208
13336.69 233
13337.78 239
13338.87 222
13339.96 194
13341.05 201
13342.14 217
13343.23 236
13344.32 234
13345.42 191
13346.51 188
13347.60 200
13348.69 206
13349.78 228
13350.87 213
13351.97 194
13353.06 214
13354.15 227
13355.24 228
13356.33 222
13357.42 247
13358.52 225
13359.61 238
13360.70 234
13361.79 233
13362.88 231
13363.98 275
13365.07 275
13366.16 248
13367.25 241
13368.35 263
13369.44 275
13370.53 278
13371.62 266
13372.72 259
13373.81 247
13374.90 242
13375.99 266
13377.09 211
13378.18 228
13379.27 259
13380.36 237
13381.46 225
13382.55 202
13383.64 206
13384.74 208
13385.83 228
13386.92 218
13388.02 206
13389.11 212
13390.20 220
13391.30 214
13392.39 219
13393.48 198
13394.58 221
13395.67 205
13396.76 217
13397.86 179
13398.95 182
13400.04 186
13401.14 209
13402.23 204
13403.32 216
13404.42 219
13405.51 185
13406.61 208
13407.70 208
13408.79 192
13409.89 186
13410.98 203
13412.08 223
13413.17 197
13414.26 183
13415.36 137
13416.45 171
13417.55 208
13418.64 186
13419.74 163
13420.83 182
13421.93 190
13423.02 190
13424.11 179
13425.21 184
13426.30 155
13427.40 210
13428.49 222
13429.59 191
13430.68 174
13431.78 176
13432.87 179
13433.97 185
13435.06 199
13436.16 168
13437.25 216
13438.35 208
13439.44 192
13440.54 167
13441.63 167
13442.73 180
13443.83 202
13444.92 205
13446.02 200
13447.11 188
13448.21 221
13449.30 212
13450.40 181
13451.49 195
13452.59 191
13453.69 244
13454.78 211
13455.88 194
13456.97 201
13458.07 224
13459.17 215
13460.26 204
13461.36 197
13462.45 217
13463.55 215
13464.65 229
13465.74 175
13466.84 203
13467.94 202
13469.03 213
13470.13 211
13471.23 192
13472.32 215
13473.42 206
13474.52 229
13475.61 195
13476.71 206
13477.81 199
13478.90 220
13480.00 225
13481.10 193
13482.19 216
13483.29 219
13484.39 251
13485.48 190
13486.58 226
13487.68 210
13488.78 234
13489.87 216
13490.97 226
13492.07 210
13493.17 220
13494.26 226
13495.36 249
13496.46 250
13497.56 223
13498.65 230
13499.75 262
13500.85 258
13501.95 240
13503.04 255
13504.14 253
13505.24 261
13506.34 221
13507.44 248
13508.53 249
13509.63 267
13510.73 249
13511.83 251
13512.93 229
13514.03 206
13515.12 216
13516.22 258
13517.32 236
13518.42 213
13519.52 218
13520.62 207
13521.71 225
13522.81 214
13523.91 215
13525.01 196
13526.11 209
13527.21 181
13528.31 185
13529.41 199
13530.51 199
13531.60 189
13532.70 184
13533.80 203
13534.90 191
13536.00 235
13537.10 206
13538.20 223
13539.30 183
13540.40 187
13541.50 189
13542.60 211
13543.70 194
13544.80 174
13545.90 178
13547.00 199
13548.09 186
13549.19 198
13550.29 223
13551.39 206
13552.49 194
13553.59 166
13554.69 212
13555.79 214
13556.89 187
13557.99 171
13559.09 170
13560.19 177
13561.29 198
13562.39 189
13563.50 188
13564.60 190
13565.70 206
13566.80 201
13567.90 187
13569.00 172
13570.10 197
13571.20 181
13572.30 196
13573.40 156
13574.50 194
13575.60 210
13576.70 188
13577.80 188
13578.90 171
13580.01 184
13581.11 175
13582.21 184
13583.31 178
13584.41 201
13585.51 200
13586.61 160
13587.71 212
13588.81 185
13589.92 180
13591.02 176
13592.12 189
13593.22 178
13594.32 171
13595.42 164
13596.53 187
13597.63 181
13598.73 205
13599.83 218
13600.93 198
13602.03 208
13603.14 172
13604.24 183
13605.34 191
13606.44 166
13607.54 182
13608.65 190
13609.75 179
13610.85 181
13611.95 166
13613.06 171
13614.16 177
13615.26 169
13616.36 188
13617.47 170
13618.57 192
13619.67 188
13620.77 200
13621.88 165
13622.98 191
13624.08 206
13625.18 212
13626.29 209
13627.39 200
13628.49 229
13629.60 191
13630.70 194
13631.80 199
13632.91 210
13634.01 185
13635.11 169
13636.21 157
13637.32 195
13638.42 195
13639.53 196
13640.63 212
13641.73 189
13642.84 193
13643.94 183
13645.04 185
13646.15 162
13647.25 168
13648.35 189
13649.46 194
13650.56 174
13651.67 151
13652.77 157
13653.87 190
13654.98 196
13656.08 173
13657.19 166
13658.29 187
13659.39 180
13660.50 177
13661.60 159
13662.71 163
13663.81 177
13664.92 171
13666.02 185
13667.12 187
13668.23 176
13669.33 187
13670.44 196
13671.54 178
13672.65 181
13673.75 181
13674.86 169
13675.96 177
13677.07 164
13678.17 156
13679.28 179
13680.38 165
13681.49 185
13682.59 180
13683.70 185
13684.80 180
13685.91 180
13687.01 178
13688.12 170
13689.22 192
13690.33 180
13691.44 183
13692.54 184
13693.65 181
13694.75 184
13695.86 202
13696.96 143
13698.07 165
13699.18 183
13700.28 178
13701.39 165
13702.49 158
13703.60 170
13704.71 161
13705.81 168
13706.92 185
13708.02 185
13709.13 171
13710.24 186
13711.34 193
13712.45 201
13713.56 178
13714.66 188
13715.77 196
13716.87 194
13717.98 171
13719.09 164
13720.19 202
13721.30 187
13722.41 187
13723.51 208
13724.62 201
13725.73 211
13726.84 185
13727.94 186
13729.05 202
13730.16 196
13731.26 198
13732.37 203
13733.48 178
13734.59 173
13735.69 203
13736.80 232
13737.91 185
13739.01 209
13740.12 210
13741.23 220
13742.34 175
13743.45 210
13744.55 217
13745.66 224
13746.77 205
13747.88 204
13748.98 216
13750.09 216
13751.20 221
13752.31 214
13753.42 220
13754.52 229
13755.63 250
13756.74 236
13757.85 237
13758.96 226
13760.06 240
13761.17 266
13762.28 249
13763.39 231
13764.50 229
13765.61 243
13766.72 243
13767.82 257
13768.93 277
13770.04 272
13771.15 274
13772.26 270
13773.37 279
13774.48 306
13775.59 269
13776.69 340
13777.80 285
13778.91 310
13780.02 257
13781.13 212
13782.24 260
13783.35 258
13784.46 223
13785.57 222
13786.68 265
13787.79 223
13788.90 223
13790.01 184
13791.12 238
13792.22 241
13793.33 218
13794.44 230
13795.55 221
13796.66 190
13797.77 218
13798.88 239
13799.99 220
13801.10 207
13802.21 208
13803.32 211
13804.43 195
13805.54 230
13806.65 231
13807.76 231
13808.87 189
13809.98 241
13811.09 187
13812.20 204
13813.32 218
13814.43 220
13815.54 198
13816.65 197
13817.76 208
13818.87 147
13819.98 202
13821.09 193
13822.20 227
13823.31 186
13824.42 205
13825.53 199
13826.64 220
13827.76 192
13828.87 183
13829.98 190
13831.09 218
13832.20 211
13833.31 190
13834.42 197
13835.53 198
13836.65 186
13837.76 189
13838.87 198
13839.98 205
13841.09 211
13842.20 193
13843.31 230
13844.43 213
13845.54 209
13846.65 192
13847.76 200
13848.87 214
13849.99 191
13851.10 207
13852.21 198
13853.32 223
13854.43 198
13855.55 205
13856.66 202
13857.77 213
13858.88 192
13859.99 213
13861.11 203
13862.22 206
13863.33 193
13864.44 235
13865.56 211
13866.67 215
13867.78 234
13868.89 195
13870.01 191
13871.12 206
13872.23 196
13873.35 208
13874.46 215
13875.57 213
13876.68 223
13877.80 238
13878.91 230
13880.02 189
13881.14 230
13882.25 208
13883.36 234
13884.48 210
13885.59 245
13886.70 210
13887.82 231
13888.93 243
13890.04 260
13891.16 237
13892.27 216
13893.39 257
13894.50 249
13895.61 266
13896.73 280
13897.84 245
13898.95 270
13900.07 278
13901.18 265
13902.30 235
13903.41 263
13904.52 263
13905.64 235
13906.75 194
13907.87 224
13908.98 238
13910.10 206
13911.21 216
13912.32 211
13913.44 189
13914.55 205
13915.67 186
13916.78 184
13917.90 201
13919.01 207
13920.13 232
13921.24 189
13922.36 209
13923.47 180
13924.59 220
13925.70 206
13926.82 221
13927.93 208
13929.05 233
13930.16 201
13931.28 212
13932.39 221
13933.51 212
13934.62 197
13935.74 210
13936.85 203
13937.97 204
13939.08 208
13940.20 209
13941.32 226
13942.43 213
13943.55 210
13944.66 219
13945.78 193
13946.89 188
13948.01 178
13949.13 185
13950.24 161
13951.36 181
13952.47 219
13953.59 177
13954.71 191
13955.82 184
13956.94 183
13958.05 190
13959.17 199
13960.29 183
13961.40 164
13962.52 181
13963.64 184
13964.75 193
13965.87 156
13966.99 180
13968.10 178
13969.22 196
13970.34 184
13971.45 189
13972.57 186
13973.69 179
13974.80 198
13975.92 189
13977.04 180
13978.16 178
13979.27 191
13980.39 167
13981.51 190
13982.62 214
13983.74 200
13984.86 188
13985.98 181
13987.09 167
13988.21 192
13989.33 163
13990.45 182
13991.56 201
13992.68 206
13993.80 182
13994.92 174
13996.03 202
13997.15 183
13998.27 176
13999.39 185
14000.51 191
14001.62 188
14002.74 196
14003.86 189
14004.98 170
14006.10 197
14007.21 200
14008.33 204
14009.45 185
14010.57 187
14011.69 179
14012.81 212
14013.93 184
14015.04 171
14016.16 176
14017.28 189
14018.40 175
14019.52 186
14020.64 191
14021.76 166
14022.87 169
14023.99 183
14025.11 174
14026.23 171
14027.35 174
14028.47 169
14029.59 199
14030.71 179
14031.83 175
14032.95 170
14034.07 189
14035.19 187
14036.30 157
14037.42 176
14038.54 192
14039.66 215
14040.78 178
14041.90 216
14043.02 188
14044.14 171
14045.26 186
14046.38 192
14047.50 156
14048.62 180
14049.74 166
14050.86 189
14051.98 169
14053.10 173
14054.22 179
14055.34 189
14056.46 206
14057.58 187
14058.70 194
14059.82 185
14060.94 196
14062.06 182
14063.18 181
14064.30 164
14065.43 202
14066.55 157
14067.67 157
14068.79 172
14069.91 214
14071.03 174
14072.15 200
14073.27 195
14074.39 195
14075.51 179
14076.63 175
14077.75 186
14078.88 196
14080.00 236
14081.12 192
14082.24 212
14083.36 214
14084.48 215
14085.60 194
14086.72 196
14087.85 221
14088.97 237
14090.09 227
14091.21 264
14092.33 250
14093.45 214
14094.58 208
14095.70 233
14096.82 247
14097.94 226
14099.06 249
14100.19 227
14101.31 267
14102.43 256
14103.55 252
14104.67 206
14105.80 186
14106.92 221
14108.04 216
14109.16 203
14110.28 196
14111.41 228
14112.53 203
14113.65 187
14114.77 179
14115.90 202
14117.02 188
14118.14 172
14119.27 168
14120.39 175
14121.51 196
14122.63 209
14123.76 187
14124.88 213
14126.00 197
14127.13 191
14128.25 182
14129.37 184
14130.50 181
14131.62 175
14132.74 192
14133.86 169
14134.99 153
14136.11 169
14137.24 179
14138.36 203
14139.48 199
14140.61 186
14141.73 196
14142.85 198
14143.98 195
14145.10 177
14146.22 187
14147.35 195
14148.47 178
14149.60 177
14150.72 187
14151.84 174
14152.97 160
14154.09 169
14155.22 201
14156.34 207
14157.46 193
14158.59 194
14159.71 170
14160.84 166
14161.96 186
14163.09 170
14164.21 181
14165.34 174
14166.46 186
14167.58 175
14168.71 168
14169.83 182
14170.96 172
14172.08 204
14173.21 199
14174.33 155
14175.46 193
14176.58 194
14177.71 167
14178.83 171
14179.96 185
14181.08 194
14182.21 163
14183.33 203
14184.46 218
14185.59 183
14186.71 173
14187.84 152
14188.96 190
14190.09 173
14191.21 166
14192.34 175
14193.46 204
14194.59 166
14195.72 176
14196.84 168
14197.97 170
14199.09 137
14200.22 181
14201.35 196
14202.47 172
14203.60 187
14204.72 200
14205.85 179
14206.98 168
14208.10 179
14209.23 174
14210.35 167
14211.48 175
14212.61 128
14213.73 162
14214.86 169
14215.99 183
14217.11 187
14218.24 170
14219.37 170
14220.49 166
14221.62 160
14222.75 169
14223.87 177
14225.00 171
14226.13 168
14227.26 173
14228.38 168
14229.51 163
14230.64 167
14231.76 166
14232.89 158
14234.02 164
14235.15 171
14236.27 170
14237.40 141
14238.53 170
14239.66 167
14240.78 172
14241.91 173
14243.04 169
14244.17 186
14245.29 159
14246.42 155
14247.55 156
14248.68 176
14249.81 157
14250.93 147
14252.06 151
14253.19 156
14254.32 149
14255.45 148
14256.57 148
14257.70 145
14258.83 171
14259.96 170
14261.09 157
14262.22 154
14263.34 172
14264.47 178
14265.60 169
14266.73 168
14267.86 151
14268.99 154
14270.12 171
14271.24 139
14272.37 152
14273.50 171
14274.63 151
14275.76 148
14276.89 156
14278.02 130
14279.15 139
14280.28 142
14281.41 148
14282.54 129
14283.66 154
14284.79 169
14285.92 162
14287.05 147
14288.18 161
14289.31 163
14290.44 164
14291.57 133
14292.70 138
14293.83 156
14294.96 168
14296.09 169
14297.22 137
14298.35 156
14299.48 153
14300.61 170
14301.74 173
14302.87 145
14304.00 136
14305.13 177
14306.26 171
14307.39 179
14308.52 132
14309.65 138
14310.78 190
14311.91 184
14313.04 141
14314.17 170
14315.30 183
14316.43 164
14317.56 133
14318.69 120
14319.82 135
14320.96 146
14322.09 146
14323.22 166
14324.35 148
14325.48 144
14326.61 150
14327.74 178
14328.87 151
14330.00 170
14331.13 153
14332.27 163
14333.40 163
14334.53 141
14335.66 179
14336.79 152
14337.92 167
14339.05 132
14340.18 143
14341.32 156
14342.45 181
14343.58 139
14344.71 142
14345.84 132
14346.98 150
14348.11 156
14349.24 153
14350.37 140
14351.50 141
14352.63 152
14353.77 149
14354.90 133
14356.03 135
14357.16 175
14358.30 163
14359.43 162
14360.56 135
14361.69 132
14362.82 159
14363.96 165
14365.09 152
14366.22 144
14367.35 142
14368.49 162
14369.62 137
14370.75 141
14371.89 118
14373.02 127
14374.15 156
14375.28 134
14376.42 137
14377.55 149
14378.68 146
14379.82 164
14380.95 163
14382.08 131
14383.22 149
14384.35 148
14385.48 160
14386.62 146
14387.75 150
14388.88 166
14390.02 155
14391.15 150
14392.28 144
14393.42 139
14394.55 145
14395.68 158
14396.82 151
14397.95 159
14399.09 171
14400.22 137
14401.35 171
14402.49 130
14403.62 144
14404.76 148
14405.89 146
14407.02 147
14408.16 164
14409.29 141
14410.43 161
14411.56 158
14412.70 170
14413.83 150
14414.96 151
14416.10 163
14417.23 151
14418.37 170
14419.50 174
14420.64 151
14421.77 159
14422.91 157
14424.04 158
14425.18 151
14426.31 156
14427.45 172
14428.58 155
14429.72 157
14430.85 131
14431.99 158
14433.12 165
14434.26 145
14435.39 144
14436.53 142
14437.66 159
14438.80 174
14439.93 178
14441.07 172
14442.20 178
14443.34 160
14444.48 155
14445.61 158
14446.75 167
14447.88 160
14449.02 150
14450.15 148
14451.29 176
14452.43 159
14453.56 157
14454.70 173
14455.83 161
14456.97 163
14458.11 176
14459.24 184
14460.38 163
14461.52 179
14462.65 150
14463.79 155
14464.93 183
14466.06 171
14467.20 183
14468.33 154
14469.47 150
14470.61 149
14471.74 169
14472.88 156
14474.02 154
14475.16 145
14476.29 159
14477.43 166
14478.57 148
14479.70 141
14480.84 163
14481.98 141
14483.11 160
14484.25 147
14485.39 169
14486.53 181
14487.66 182
14488.80 176
14489.94 188
14491.08 194
14492.21 176
14493.35 215
14494.49 182
14495.63 167
14496.76 174
14497.90 192
14499.04 180
14500.18 182
14501.31 177
14502.45 181
14503.59 201
14504.73 186
14505.87 182
14507.01 201
14508.14 230
14509.28 196
14510.42 197
14511.56 205
14512.70 230
14513.83 242
14514.97 221
14516.11 215
14517.25 231
14518.39 238
14519.53 222
14520.67 211
14521.80 249
14522.94 261
14524.08 259
14525.22 248
14526.36 218
14527.50 251
14528.64 237
14529.78 217
14530.92 244
14532.05 179
14533.19 187
14534.33 194
14535.47 197
14536.61 169
14537.75 191
14538.89 214
14540.03 193
14541.17 211
14542.31 216
14543.45 166
14544.59 198
14545.73 190
14546.87 186
14548.01 172
14549.15 191
14550.29 178
14551.43 165
14552.57 169
14553.71 173
14554.85 180
14555.99 189
14557.13 186
14558.27 159
14559.41 160
14560.55 175
14561.69 180
14562.83 171
14563.97 177
14565.11 134
14566.25 177
14567.39 189
14568.53 177
14569.67 168
14570.81 164
14571.95 164
14573.09 174
14574.23 170
14575.37 157
14576.51 148
14577.66 149
14578.80 151
14579.94 142
14581.08 150
14582.22 149
14583.36 141
14584.50 144
14585.64 163
14586.78 154
14587.93 133
14589.07 166
14590.21 164
14591.35 156
14592.49 140
14593.63 160
14594.77 189
14595.92 157
14597.06 154
14598.20 158
14599.34 178
14600.48 174
14601.62 169
14602.77 167
14603.91 166
14605.05 195
14606.19 176
14607.33 151
14608.48 175
14609.62 161
14610.76 176
14611.90 154
14613.04 158
14614.19 146
14615.33 193
14616.47 176
14617.61 198
14618.76 158
14619.90 171
14621.04 179
14622.18 178
14623.33 165
14624.47 177
14625.61 157
14626.76 148
14627.90 167
14629.04 191
14630.18 186
14631.33 184
14632.47 190
14633.61 167
14634.76 189
14635.90 210
14637.04 200
14638.19 187
14639.33 196
14640.47 196
14641.62 168
14642.76 183
14643.90 164
14645.05 180
14646.19 147
14647.33 179
14648.48 173
14649.62 166
14650.76 160
14651.91 167
14653.05 158
14654.20 147
14655.34 160
14656.48 150
14657.63 168
14658.77 174
14659.92 144
14661.06 158
14662.20 167
14663.35 159
14664.49 172
14665.64 151
14666.78 172
14667.93 169
14669.07 153
14670.22 173
14671.36 145
14672.50 177
14673.65 148
14674.79 131
14675.94 156
14677.08 130
14678.23 146
14679.37 134
14680.52 148
14681.66 144
14682.81 145
14683.95 156
14685.10 144
14686.24 134
14687.39 141
14688.53 178
14689.68 139
14690.82 157
14691.97 142
14693.12 137
14694.26 126
14695.41 124
14696.55 139
14697.70 149
14698.84 159
14699.99 155
14701.13 129
14702.28 125
14703.43 142
14704.57 149
14705.72 139
14706.86 157
14708.01 175
14709.16 152
14710.30 145
14711.45 144
14712.59 143
14713.74 140
14714.89 156
14716.03 149
14717.18 129
14718.33 134
14719.47 164
14720.62 156
14721.77 131
14722.91 129
14724.06 141
14725.21 144
14726.35 135
14727.50 128
14728.65 130
14729.79 144
14730.94 155
14732.09 142
14733.23 143
14734.38 153
14735.53 154
14736.67 155
14737.82 135
14738.97 132
14740.12 152
14741.26 151
14742.41 141
14743.56 129
14744.71 155
14745.85 162
14747.00 142
14748.15 136
14749.30 183
14750.44 134
14751.59 165
14752.74 139
14753.89 128
14755.03 125
14756.18 139
14757.33 133
14758.48 128
14759.63 121
14760.77 128
14761.92 145
14763.07 147
14764.22 141
14765.37 128
14766.52 132
14767.66 157
14768.81 160
14769.96 132
14771.11 129
14772.26 131
14773.41 148
14774.55 130
14775.70 143
14776.85 153
14778.00 132
14779.15 128
14780.30 120
14781.45 140
14782.60 164
14783.74 131
14784.89 131
14786.04 125
14787.19 147
14788.34 130
14789.49 118
14790.64 120
14791.79 132
14792.94 123
14794.09 125
14795.24 127
14796.39 128
14797.54 119
14798.69 132
14799.83 123
14800.98 132
14802.13 141
14803.28 114
14804.43 126
14805.58 140
14806.73 134
14807.88 119
14809.03 144
14810.18 127
14811.33 122
14812.48 137
14813.63 119
14814.78 122
14815.93 116
14817.08 131
14818.23 129
14819.38 120
14820.53 128
14821.69 126
14822.84 140
14823.99 135
14825.14 109
14826.29 120
14827.44 136
14828.59 151
14829.74 128
14830.89 134
14832.04 134
14833.19 116
14834.34 126
14835.49 122
14836.65 136
14837.80 155
14838.95 150
14840.10 115
14841.25 119
14842.40 131
14843.55 140
14844.70 135
14845.85 117
14847.01 124
14848.16 139
14849.31 134
14850.46 147
14851.61 128
14852.76 137
14853.92 140
14855.07 137
14856.22 121
14857.37 128
14858.52 116
14859.67 135
14860.83 131
14861.98 133
14863.13 126
14864.28 147
14865.44 139
14866.59 131
14867.74 146
14868.89 99
14870.04 109
14871.20 109
14872.35 126
14873.50 139
14874.65 127
14875.81 125
14876.96 110
14878.11 109
14879.26 133
14880.42 149
14881.57 132
14882.72 120
14883.88 109
14885.03 126
14886.18 118
14887.33 132
14888.49 122
14889.64 116
14890.79 128
14891.95 113
14893.10 121
14894.25 119
14895.41 112
14896.56 117
14897.71 124
14898.87 118
14900.02 116
14901.17 99
14902.33 132
14903.48 108
14904.63 132
14905.79 116
14906.94 113
14908.10 118
14909.25 116
14910.40 128
14911.56 127
14912.71 144
14913.87 106
14915.02 114
14916.17 101
14917.33 140
14918.48 132
14919.64 117
14920.79 130
14921.94 131
14923.10 121
14924.25 134
14925.41 127
14926.56 130
14927.72 122
14928.87 136
14930.03 121
14931.18 114
14932.34 127
14933.49 128
14934.65 118
14935.80 107
14936.96 110
14938.11 116
14939.27 115
14940.42 121
14941.58 135
14942.73 133
14943.89 130
14945.04 129
14946.20 141
14947.35 138
14948.51 117
14949.66 121
14950.82 103
14951.97 124
14953.13 136
14954.28 113
14955.44 139
14956.60 175
14957.75 137
14958.91 114
14960.06 122
14961.22 124
14962.37 141
14963.53 122
14964.69 126
14965.84 118
14967.00 128
14968.16 122
14969.31 114
14970.47 127
14971.62 148
14972.78 132
14973.94 137
14975.09 144
14976.25 117
14977.41 117
14978.56 129
14979.72 131
14980.88 135
14982.03 138
14983.19 137
14984.35 129
14985.50 127
14986.66 117
14987.82 109
14988.97 132
14990.13 128
14991.29 121
14992.44 115
14993.60 135
14994.76 141
14995.92 133
14997.07 128
14998.23 120
14999.39 143
15000.55 121
15001.70 112
15002.86 110
15004.02 114
15005.18 112
15006.33 120
15007.49 125
15008.65 121
15009.81 129
15010.96 131
15012.12 135
15013.28 105
15014.44 118
15015.60 118
15016.75 136
15017.91 127
15019.07 130
15020.23 109
15021.39 124
15022.54 129
15023.70 125
15024.86 108
15026.02 128
15027.18 112
15028.34 133
15029.49 113
15030.65 121
15031.81 120
15032.97 142
15034.13 122
15035.29 126
15036.45 116
15037.61 128
15038.76 119
15039.92 121
15041.08 119
15042.24 119
15043.40 135
15044.56 122
15045.72 130
15046.88 137
15048.04 128
15049.20 126
15050.36 115
15051.51 119
15052.67 131
15053.83 129
15054.99 113
15056.15 121
15057.31 152
15058.47 122
15059.63 133
15060.79 133
15061.95 138
15063.11 128
15064.27 115
15065.43 130
15066.59 147
15067.75 120
15068.91 119
15070.07 99
15071.23 107
15072.39 123
15073.55 124
15074.71 139
15075.87 140
15077.03 118
15078.19 122
15079.35 125
15080.51 104
15081.67 103
15082.83 122
15083.99 116
15085.16 108
15086.32 112
15087.48 122
15088.64 124
15089.80 131
15090.96 111
15092.12 110
15093.28 112
15094.44 137
15095.60 130
15096.76 123
15097.93 108
15099.09 108
15100.25 132
15101.41 108
15102.57 138
15103.73 105
15104.89 121
15106.05 123
15107.22 111
15108.38 119
15109.54 126
15110.70 138
15111.86 119
15113.02 136
15114.19 108
15115.35 114
15116.51 133
15117.67 120
15118.83 108
15120.00 123
15121.16 151
15122.32 139
15123.48 108
15124.64 111
15125.81 141
15126.97 155
15128.13 133
15129.29 131
15130.46 121
15131.62 150
15132.78 141
15133.94 101
15135.11 130
15136.27 119
15137.43 136
15138.59 115
15139.76 115
15140.92 104
15142.08 122
15143.25 122
15144.41 104
15145.57 112
15146.73 106
15147.90 117
15149.06 125
15150.22 102
15151.39 123
15152.55 128
15153.71 133
15154.88 151
15156.04 109
15157.20 108
15158.37 105
15159.53 127
15160.69 124
15161.86 128
15163.02 121
15164.19 124
15165.35 122
15166.51 131
15167.68 114
15168.84 166
15170.00 128
15171.17 112
15172.33 127
15173.50 105
15174.66 115
15175.83 122
15176.99 133
15178.15 131
15179.32 129
15180.48 140
15181.65 131
15182.81 125
15183.98 127
15185.14 136
15186.30 131
15187.47 104
15188.63 127
15189.80 135
15190.96 117
15192.13 132
15193.29 135
15194.46 129
15195.62 115
15196.79 133
15197.95 122
15199.12 122
15200.28 118
15201.45 139
15202.61 142
15203.78 133
15204.94 114
15206.11 135
15207.27 154
15208.44 125
15209.61 137
15210.77 112
15211.94 142
15213.10 114
15214.27 110
15215.43 106
15216.60 112
15217.76 115
15218.93 117
15220.10 111
15221.26 112
15222.43 138
15223.59 144
15224.76 150
15225.93 152
15227.09 132
15228.26 129
15229.42 129
15230.59 125
15231.76 146
15232.92 130
15234.09 123
15235.26 114
15236.42 133
15237.59 134
15238.76 151
15239.92 161
15241.09 148
15242.26 153
15243.42 122
15244.59 139
15245.76 124
15246.92 119
15248.09 129
15249.26 118
15250.42 136
15251.59 136
15252.76 137
15253.93 100
15255.09 134
15256.26 116
15257.43 122
15258.60 125
15259.76 134
15260.93 108
15262.10 122
15263.26 98
15264.43 111
15265.60 112
15266.77 125
15267.94 116
15269.10 103
15270.27 106
15271.44 128
15272.61 109
15273.77 131
15274.94 114
15276.11 102
15277.28 105
15278.45 119
15279.62 125
15280.78 100
15281.95 114
15283.12 110
15284.29 107
15285.46 126
15286.62 126
15287.79 120
15288.96 107
15290.13 120
15291.30 116
15292.47 126
15293.64 114
15294.81 127
15295.97 129
15297.14 115
15298.31 86
15299.48 137
15300.65 105
15301.82 112
15302.99 113
15304.16 94
15305.33 110
15306.49 110
15307.66 121
15308.83 123
15310.00 109
15311.17 104
15312.34 140
15313.51 120
15314.68 121
15315.85 123
15317.02 125
15318.19 103
15319.36 135
15320.53 120
15321.70 108
15322.87 132
15324.04 112
15325.21 116
15326.38 124
15327.55 131
15328.72 111
15329.89 116
15331.06 112
15332.23 118
15333.40 99
15334.57 100
15335.74 119
15336.91 132
15338.08 100
15339.25 117
15340.42 110
15341.59 102
15342.76 102
15343.93 112
15345.10 114
15346.27 102
15347.44 128
15348.62 98
15349.79 126
15350.96 128
15352.13 122
15353.30 115
15354.47 114
15355.64 124
15356.81 118
15357.98 97
15359.15 113
15360.33 115
15361.50 93
15362.67 101
15363.84 100
15365.01 127
15366.18 127
15367.35 126
15368.53 84
15369.70 134
15370.87 118
15372.04 110
15373.21 116
15374.38 113
15375.56 120
15376.73 118
15377.90 122
15379.07 122
15380.24 115
15381.42 120
15382.59 128
15383.76 105
15384.93 104
15386.10 95
15387.28 98
15388.45 118
15389.62 126
15390.79 133
15391.97 127
15393.14 119
15394.31 122
15395.48 121
15396.66 153
15397.83 134
15399.00 136
15400.17 155
15401.35 125
15402.52 114
15403.69 125
15404.87 139
15406.04 100
15407.21 117
15408.39 106
15409.56 89
15410.73 108
15411.91 134
15413.08 133
15414.25 142
15415.42 114
15416.60 81
15417.77 114
15418.95 125
15420.12 119
15421.29 106
15422.47 136
15423.64 116
15424.81 127
15425.99 94
15427.16 119
15428.33 117
15429.51 108
15430.68 116
15431.86 109
15433.03 113
15434.20 93
15435.38 119
15436.55 131
15437.73 120
15438.90 128
15440.08 121
15441.25 106
15442.42 132
15443.60 113
15444.77 122
15445.95 129
15447.12 117
15448.30 109
15449.47 109
15450.65 116
15451.82 112
15453.00 139
15454.17 123
15455.35 102
15456.52 98
15457.70 135
15458.87 129
15460.05 112
15461.22 110
15462.40 115
15463.57 128
15464.75 98
15465.92 100
15467.10 116
15468.27 104
15469.45 113
15470.62 103
15471.80 110
15472.97 115
15474.15 124
15475.33 111
15476.50 107
15477.68 116
15478.85 119
15480.03 143
15481.20 126
15482.38 133
15483.56 119
15484.73 128
15485.91 131
15487.08 110
15488.26 119
15489.44 123
15490.61 115
15491.79 113
15492.97 122
15494.14 128
15495.32 122
15496.49 104
15497.67 105
15498.85 110
15500.02 111
15501.20 127
15502.38 132
15503.55 105
15504.73 93
15505.91 101
15507.08 111
15508.26 119
15509.44 99
15510.62 103
15511.79 111
15512.97 142
15514.15 101
15515.32 120
15516.50 120
15517.68 106
15518.86 113
15520.03 128
15521.21 115
15522.39 98
15523.57 117
15524.74 105
15525.92 102
15527.10 94
15528.28 120
15529.45 127
15530.63 126
15531.81 119
15532.99 111
15534.16 120
15535.34 119
15536.52 137
15537.70 114
15538.88 97
15540.06 114
15541.23 142
15542.41 118
15543.59 118
15544.77 116
15545.95 118
15547.12 120
15548.30 147
15549.48 123
15550.66 105
15551.84 124
15553.02 137
15554.20 127
15555.37 128
15556.55 115
15557.73 148
15558.91 153
15560.09 110
15561.27 117
15562.45 117
15563.63 146
15564.81 145
15565.98 115
15567.16 109
15568.34 130
15569.52 141
15570.70 124
15571.88 122
15573.06 102
15574.24 114
15575.42 139
15576.60 134
15577.78 104
15578.96 99
15580.14 114
15581.32 157
15582.50 129
15583.68 120
15584.86 110
15586.04 153
15587.22 127
15588.40 116
15589.58 117
15590.76 134
15591.94 135
15593.12 132
15594.30 138
15595.48 135
15596.66 132
15597.84 142
15599.02 148
15600.20 112
15601.38 114
15602.56 146
15603.74 149
15604.92 129
15606.10 133
15607.28 126
15608.46 130
15609.64 105
15610.82 117
15612.00 127
15613.19 133
15614.37 136
15615.55 134
15616.73 137
15617.91 133
15619.09 158
15620.27 154
15621.45 153
15622.63 140
15623.82 151
15625.00 136
15626.18 125
15627.36 133
15628.54 127
15629.72 155
15630.90 158
15632.09 150
15633.27 136
15634.45 134
15635.63 142
15636.81 138
15637.99 132
15639.18 137
15640.36 138
15641.54 139
15642.72 133
15643.90 170
15645.09 153
15646.27 176
15647.45 165
15648.63 145
15649.82 162
15651.00 159
15652.18 165
15653.36 150
15654.54 149
15655.73 145
15656.91 146
15658.09 153
15659.28 151
15660.46 107
15661.64 147
15662.82 140
15664.01 149
15665.19 150
15666.37 160
15667.55 173
15668.74 194
15669.92 182
15671.10 124
15672.29 175
15673.47 185
15674.65 179
15675.84 142
15677.02 182
15678.20 162
15679.39 163
15680.57 146
15681.75 168
15682.94 168
15684.12 173
15685.30 191
15686.49 173
15687.67 157
15688.86 150
15690.04 163
15691.22 181
15692.41 170
15693.59 160
15694.78 181
15695.96 168
15697.14 169
15698.33 151
15699.51 170
15700.70 154
15701.88 171
15703.06 201
15704.25 191
15705.43 216
15706.62 205
15707.80 201
15708.99 173
15710.17 201
15711.36 215
15712.54 223
15713.73 209
15714.91 245
15716.09 223
15717.28 214
15718.46 248
15719.65 250
15720.83 207
15722.02 198
15723.20 234
15724.39 217
15725.57 229
15726.76 228
15727.95 204
15729.13 201
15730.32 218
15731.50 200
15732.69 238
15733.87 210
15735.06 208
15736.24 218
15737.43 174
15738.61 178
15739.80 204
15740.99 198
15742.17 197
15743.36 215
15744.54 200
15745.73 197
15746.92 217
15748.10 230
15749.29 181
15750.47 190
15751.66 223
15752.85 228
15754.03 198
15755.22 195
15756.40 184
15757.59 204
15758.78 202
15759.96 195
15761.15 197
15762.34 200
15763.52 212
15764.71 185
15765.90 195
15767.08 180
15768.27 207
15769.46 171
15770.64 193
15771.83 167
15773.02 161
15774.20 179
15775.39 184
15776.58 172
15777.77 159
15778.95 168
15780.14 192
15781.33 180
15782.51 166
15783.70 181
15784.89 193
15786.08 167
15787.26 160
15788.45 167
15789.64 165
15790.83 201
15792.01 150
15793.20 192
15794.39 148
15795.58 174
15796.77 188
15797.95 173
15799.14 137
15800.33 133
15801.52 189
15802.71 162
15803.89 153
15805.08 141
15806.27 179
15807.46 151
15808.65 162
15809.84 169
15811.02 131
15812.21 150
15813.40 146
15814.59 140
15815.78 132
15816.97 139
15818.15 158
15819.34 173
15820.53 156
15821.72 154
15822.91 136
15824.10 145
15825.29 148
15826.48 173
15827.67 153
15828.85 158
15830.04 132
15831.23 129
15832.42 161
15833.61 147
15834.80 172
15835.99 168
15837.18 170
15838.37 143
15839.56 132
15840.75 127
15841.94 154
15843.13 152
15844.32 149
15845.51 134
15846.70 135
15847.89 160
15849.08 158
15850.27 132
15851.46 144
15852.65 165
15853.84 156
15855.03 164
15856.22 155
15857.41 165
15858.60 159
15859.79 173
15860.98 147
15862.17 138
15863.36 141
15864.55 153
15865.74 163
15866.93 135
15868.12 152
15869.31 155
15870.50 162
15871.69 169
15872.88 147
15874.07 134
15875.26 157
15876.45 153
15877.64 144
15878.84 119
15880.03 150
15881.22 147
15882.41 171
15883.60 144
15884.79 148
15885.98 157
15887.17 161
15888.36 167
15889.56 171
15890.75 138
15891.94 174
15893.13 163
15894.32 150
15895.51 143
15896.71 143
15897.90 171
15899.09 158
15900.28 174
15901.47 125
15902.66 152
15903.86 167
15905.05 159
15906.24 152
15907.43 140
15908.62 137
15909.82 159
15911.01 137
15912.20 154
15913.39 136
15914.58 153
15915.78 154
15916.97 158
15918.16 142
15919.35 147
15920.55 156
15921.74 147
15922.93 167
15924.12 151
15925.32 137
15926.51 179
15927.70 135
15928.90 135
15930.09 157
15931.28 164
15932.47 141
15933.67 146
15934.86 125
15936.05 141
15937.25 164
15938.44 153
15939.63 138
15940.83 144
15942.02 135
15943.21 155
15944.41 135
15945.60 138
15946.79 124
15947.99 129
15949.18 121
15950.37 155
15951.57 140
15952.76 121
15953.96 143
15955.15 135
15956.34 142
15957.54 128
15958.73 122
15959.92 138
15961.12 125
15962.31 146
15963.51 136
15964.70 144
15965.90 110
15967.09 132
15968.28 132
15969.48 132
15970.67 143
15971.87 144
15973.06 164
15974.26 132
15975.45 112
15976.65 117
15977.84 124
15979.03 135
15980.23 116
15981.42 133
15982.62 118
15983.81 120
15985.01 117
15986.20 110
15987.40 142
15988.59 127
15989.79 133
15990.98 113
15992.18 119
15993.37 135
15994.57 123
15995.77 119
15996.96 133
15998.16 120
15999.35 128
16000.55 133
16001.74 136
16002.94 105
16004.13 123
16005.33 124
16006.53 140
16007.72 136
16008.92 121
16010.11 110
16011.31 138
16012.51 149
16013.70 124
16014.90 120
16016.09 128
16017.29 134
16018.49 126
16019.68 113
16020.88 110
16022.07 129
16023.27 131
16024.47 115
16025.66 110
16026.86 141
16028.06 127
16029.25 114
16030.45 112
16031.65 119
16032.84 126
16034.04 116
16035.24 115
16036.43 126
16037.63 122
16038.83 111
16040.02 121
16041.22 122
16042.42 137
16043.62 129
16044.81 106
16046.01 104
16047.21 115
16048.40 111
16049.60 117
16050.80 113
16052.00 109
16053.19 111
16054.39 130
16055.59 113
16056.79 112
16057.99 113
16059.18 131
16060.38 129
16061.58 116
16062.78 123
16063.97 122
16065.17 137
16066.37 115
16067.57 115
16068.77 101
16069.96 113
16071.16 109
16072.36 111
16073.56 121
16074.76 142
16075.96 135
16077.15 123
16078.35 110
16079.55 114
16080.75 107
16081.95 118
16083.15 94
16084.35 101
16085.54 112
16086.74 117
16087.94 110
16089.14 123
16090.34 135
16091.54 113
16092.74 128
16093.94 120
16095.14 125
16096.33 126
16097.53 88
16098.73 105
16099.93 100
16101.13 107
16102.33 121
16103.53 112
16104.73 113
16105.93 100
16107.13 138
16108.33 155
16109.53 122
16110.73 100
16111.93 112
16113.13 115
16114.33 114
16115.53 128
16116.73 111
16117.93 138
16119.13 123
16120.33 117
16121.53 100
16122.73 115
16123.93 118
16125.13 125
16126.33 145
16127.53 137
16128.73 114
16129.93 128
16131.13 123
16132.33 120
16133.53 116
16134.73 124
16135.93 123
16137.13 107
16138.33 103
16139.53 96
16140.73 112
16141.93 138
16143.13 112
16144.34 111
16145.54 111
16146.74 136
16147.94 124
16149.14 102
16150.34 107
16151.54 124
16152.74 131
16153.94 115
16155.15 123
16156.35 112
16157.55 123
16158.75 130
16159.95 118
16161.15 102
16162.35 123
16163.56 122
16164.76 140
16165.96 115
16167.16 103
16168.36 104
16169.56 129
16170.77 115
16171.97 121
16173.17 140
16174.37 113
16175.57 122
16176.78 107
16177.98 101
16179.18 105
16180.38 112
16181.59 123
16182.79 131
16183.99 115
16185.19 130
16186.40 136
16187.60 130
16188.80 123
16190.00 97
16191.21 138
16192.41 128
16193.61 116
16194.81 112
16196.02 104
16197.22 115
16198.42 116
16199.63 123
16200.83 124
16202.03 124
16203.23 128
16204.44 123
16205.64 103
16206.84 137
16208.05 133
16209.25 97
16210.45 135
16211.66 114
16212.86 135
16214.06 131
16215.27 130
16216.47 125
16217.68 121
16218.88 135
16220.08 134
16221.29 119
16222.49 127
16223.69 113
16224.90 135
16226.10 115
16227.31 116
16228.51 127
16229.71 110
16230.92 140
16232.12 127
16233.33 131
16234.53 156
16235.74 128
16236.94 140
16238.14 135
16239.35 131
16240.55 121
16241.76 133
16242.96 148
16244.17 133
16245.37 111
16246.58 146
16247.78 132
16248.99 141
16250.19 158
16251.40 143
16252.60 163
16253.81 128
16255.01 132
16256.22 134
16257.42 136
16258.63 131
16259.83 131
16261.04 147
16262.24 149
16263.45 136
16264.65 146
16265.86 145
16267.06 133
16268.27 139
16269.47 147
16270.68 144
16271.89 144
16273.09 141
16274.30 143
16275.50 166
16276.71 148
16277.91 162
16279.12 156
16280.33 142
16281.53 167
16282.74 137
16283.94 133
16285.15 166
16286.36 160
16287.56 171
16288.77 140
16289.98 135
16291.18 184
16292.39 157
16293.59 162
16294.80 141
16296.01 163
16297.21 147
16298.42 160
16299.63 177
16300.83 156
16302.04 157
16303.25 175
16304.46 180
16305.66 166
16306.87 161
16308.08 181
16309.28 189
16310.49 159
16311.70 167
16312.90 164
16314.11 185
16315.32 203
16316.53 164
16317.73 151
16318.94 152
16320.15 174
16321.36 186
16322.56 181
16323.77 154
16324.98 159
16326.19 157
16327.39 146
16328.60 138
16329.81 158
16331.02 147
16332.23 159
16333.43 130
16334.64 141
16335.85 144
16337.06 162
16338.27 130
16339.47 140
16340.68 136
16341.89 127
16343.10 168
16344.31 115
16345.52 148
16346.72 154
16347.93 145
16349.14 126
16350.35 135
16351.56 115
16352.77 122
16353.98 152
16355.18 148
16356.39 137
16357.60 133
16358.81 134
16360.02 161
16361.23 130
16362.44 120
16363.65 133
16364.86 146
16366.07 147
16367.27 110
16368.48 142
16369.69 118
16370.90 123
16372.11 139
16373.32 136
16374.53 128
16375.74 120
16376.95 135
16378.16 114
16379.37 134
16380.58 97
16381.79 118
16383.00 132
16384.21 152
16385.42 126
16386.63 129
16387.84 102
16389.05 116
16390.26 128
16391.47 139
16392.68 134
16393.89 123
16395.10 134
16396.31 132
16397.52 118
16398.73 113
16399.94 131
16401.15 146
16402.36 138
16403.57 120
16404.78 145
16405.99 117
16407.20 129
16408.41 124
16409.62 114
16410.84 106
16412.05 140
16413.26 139
16414.47 118
16415.68 118
16416.89 107
16418.10 131
16419.31 120
16420.52 104
16421.73 102
16422.95 116
16424.16 119
16425.37 147
16426.58 91
16427.79 107
16429.00 115
16430.21 148
16431.43 132
16432.64 111
16433.85 120
16435.06 138
16436.27 138
16437.48 106
16438.70 119
16439.91 111
16441.12 146
16442.33 139
16443.54 104
16444.76 100
16445.97 113
16447.18 145
16448.39 129
16449.61 103
16450.82 106
16452.03 116
16453.24 114
16454.45 112
16455.67 118
16456.88 124
16458.09 118
16459.31 124
16460.52 109
16461.73 116
16462.94 117
16464.16 125
16465.37 111
16466.58 101
16467.79 104
16469.01 118
16470.22 105
16471.43 100
16472.65 104
16473.86 101
16475.07 116
16476.29 110
16477.50 118
16478.71 99
16479.93 106
16481.14 117
16482.35 115
16483.57 123
16484.78 122
16485.99 120
16487.21 102
16488.42 114
16489.64 101
16490.85 105
16492.06 109
16493.28 110
16494.49 119
16495.70 102
16496.92 100
16498.13 92
16499.35 108
16500.56 117
16501.77 94
16502.99 100
16504.20 111
16505.42 127
16506.63 107
16507.85 100
16509.06 110
16510.28 109
16511.49 135
16512.70 122
16513.92 114
16515.13 104
16516.35 115
16517.56 122
16518.78 123
16519.99 103
16521.21 104
16522.42 92
16523.64 108
16524.85 111
16526.07 105
16527.28 102
16528.50 131
16529.71 119
16530.93 77
16532.14 105
16533.36 96
16534.57 140
16535.79 91
16537.01 120
16538.22 82
16539.44 134
16540.65 123
16541.87 114
16543.08 94
16544.30 100
16545.52 126
16546.73 116
16547.95 95
16549.16 94
16550.38 133
16551.60 118
16552.81 104
16554.03 89
16555.24 112
16556.46 114
16557.68 109
16558.89 86
16560.11 117
16561.32 102
16562.54 111
16563.76 104
16564.97 106
16566.19 108
16567.41 126
16568.62 111
16569.84 90
16571.06 108
16572.27 113
16573.49 105
16574.71 100
16575.93 119
16577.14 96
16578.36 119
16579.58 98
16580.79 113
16582.01 98
16583.23 87
16584.44 110
16585.66 110
16586.88 113
16588.10 113
16589.31 109
16590.53 116
16591.75 124
16592.97 98
16594.18 107
16595.40 105
16596.62 116
16597.84 112
16599.06 100
16600.27 116
16601.49 111
16602.71 100
16603.93 109
16605.14 111
16606.36 102
16607.58 101
16608.80 96
16610.02 117
16611.24 104
16612.45 128
16613.67 110
16614.89 112
16616.11 94
16617.33 107
16618.55 102
16619.76 93
16620.98 91
16622.20 90
16623.42 97
16624.64 88
16625.86 102
16627.08 117
16628.30 127
16629.51 103
16630.73 105
16631.95 111
16633.17 90
16634.39 95
16635.61 98
16636.83 110
16638.05 108
16639.27 111
16640.49 122
16641.71 105
16642.92 117
16644.14 113
16645.36 89
16646.58 108
16647.80 106
16649.02 104
16650.24 105
16651.46 105
16652.68 100
16653.90 103
16655.12 92
16656.34 91
16657.56 94
16658.78 99
16660.00 110
16661.22 104
16662.44 102
16663.66 106
16664.88 116
16666.10 105
16667.32 104
16668.54 110
16669.76 97
16670.98 99
16672.20 104
16673.42 103
16674.64 118
16675.87 85
16677.09 89
16678.31 92
16679.53 90
16680.75 97
16681.97 99
16683.19 102
16684.41 127
16685.63 105
16686.85 87
16688.07 103
16689.30 108
16690.52 103
16691.74 87
16692.96 105
16694.18 85
16695.40 111
16696.62 106
16697.84 83
16699.07 97
16700.29 98
16701.51 106
16702.73 90
16703.95 105
16705.17 100
16706.40 106
16707.62 93
16708.84 115
16710.06 89
16711.28 117
16712.50 112
16713.73 111
16714.95 102
16716.17 90
16717.39 91
16718.61 108
16719.84 89
16721.06 82
16722.28 90
16723.50 98
16724.73 112
16725.95 111
16727.17 111
16728.39 102
16729.62 110
16730.84 91
16732.06 122
16733.28 104
16734.51 91
16735.73 112
16736.95 92
16738.18 120
16739.40 98
16740.62 107
16741.84 103
16743.07 116
16744.29 95
16745.51 97
16746.74 105
16747.96 99
16749.18 92
16750.41 121
16751.63 89
16752.85 93
16754.08 98
16755.30 94
16756.52 95
16757.75 96
16758.97 116
16760.20 104
16761.42 114
16762.64 89
16763.87 94
16765.09 101
16766.31 106
16767.54 110
16768.76 107
16769.99 98
16771.21 113
16772.43 102
16773.66 101
16774.88 107
16776.11 97
16777.33 113
16778.56 94
16779.78 110
16781.01 99
16782.23 110
16783.45 93
16784.68 105
16785.90 110
16787.13 96
16788.35 102
16789.58 92
16790.80 105
16792.03 105
16793.25 113
16794.48 119
16795.70 122
16796.93 98
16798.15 111
16799.38 84
16800.60 95
16801.83 101
16803.05 101
16804.28 74
16805.50 107
16806.73 95
16807.95 109
16809.18 108
16810.41 106
16811.63 111
16812.86 129
16814.08 126
16815.31 104
16816.53 122
16817.76 102
16818.99 97
16820.21 103
16821.44 104
16822.66 107
16823.89 118
16825.12 112
16826.34 103
16827.57 93
16828.79 94
16830.02 101
16831.25 116
16832.47 103
16833.70 99
16834.93 125
16836.15 121
16837.38 133
16838.61 123
16839.83 108
16841.06 109
16842.29 119
16843.51 124
16844.74 108
16845.97 105
16847.19 126
16848.42 137
16849.65 114
16850.87 116
16852.10 118
16853.33 139
16854.56 120
16855.78 127
16857.01 104
16858.24 93
16859.46 94
16860.69 126
16861.92 107
16863.15 112
16864.37 109
16865.60 124
16866.83 118
16868.06 110
16869.28 125
16870.51 120
16871.74 123
16872.97 131
16874.20 147
16875.42 155
16876.65 141
16877.88 150
16879.11 126
16880.34 132
16881.56 152
16882.79 178
16884.02 131
16885.25 128
16886.48 139
16887.71 137
16888.93 138
16890.16 137
16891.39 126
16892.62 123
16893.85 145
16895.08 134
16896.31 132
16897.53 139
16898.76 134
16899.99 130
16901.22 108
16902.45 115
16903.68 116
16904.91 123
16906.14 130
16907.37 124
16908.59 118
16909.82 114
16911.05 118
16912.28 122
16913.51 105
16914.74 133
16915.97 122
16917.20 118
16918.43 93
16919.66 86
16920.89 101
16922.12 128
16923.35 114
16924.58 101
16925.81 108
16927.04 132
16928.27 113
16929.50 101
16930.73 106
16931.96 125
16933.19 102
16934.42 129
16935.65 118
16936.88 106
16938.11 111
16939.34 111
16940.57 118
16941.80 93
16943.03 111
16944.26 111
16945.49 126
16946.72 106
16947.95 95
16949.18 100
16950.41 122
16951.64 101
16952.87 102
16954.10 108
16955.33 101
16956.57 115
16957.80 115
16959.03 99
16960.26 88
16961.49 103
16962.72 126
16963.95 105
16965.18 103
16966.41 104
16967.65 136
16968.88 125
16970.11 115
16971.34 126
16972.57 111
16973.80 111
16975.03 115
16976.27 113
16977.50 122
16978.73 104
16979.96 110
16981.19 123
16982.42 112
16983.66 104
16984.89 122
16986.12 101
16987.35 113
16988.58 113
16989.82 106
16991.05 128
16992.28 123
16993.51 112
16994.75 113
16995.98 105
16997.21 120
16998.44 100
16999.67 107
17000.91 104
17002.14 107
17003.37 112
17004.61 109
17005.84 118
17007.07 108
17008.30 107
17009.54 121
17010.77 121
17012.00 113
17013.23 121
17014.47 120
17015.70 129
17016.93 96
17018.17 112
17019.40 130
17020.63 99
17021.87 105
17023.10 102
17024.33 124
17025.57 115
17026.80 125
17028.03 97
17029.27 106
17030.50 102
17031.73 91
17032.97 97
17034.20 98
17035.44 103
17036.67 88
17037.90 109
17039.14 122
17040.37 86
17041.60 94
17042.84 101
17044.07 98
17045.31 110
17046.54 88
17047.78 107
17049.01 101
17050.24 110
17051.48 112
17052.71 106
17053.95 113
17055.18 107
17056.42 123
17057.65 101
17058.89 95
17060.12 104
17061.35 105
17062.59 81
17063.82 102
17065.06 85
17066.29 100
17067.53 97
17068.76 113
17070.00 86
17071.23 114
17072.47 92
17073.70 105
17074.94 97
17076.17 108
17077.41 112
17078.65 99
17079.88 104
17081.12 114
17082.35 105
17083.59 107
17084.82 93
17086.06 85
17087.29 86
17088.53 112
17089.77 105
17091.00 100
17092.24 105
17093.47 99
17094.71 120
17095.94 106
17097.18 104
17098.42 110
17099.65 105
17100.89 114
17102.12 90
17103.36 92
17104.60 76
17105.83 95
17107.07 90
17108.31 101
17109.54 100
17110.78 94
17112.02 98
17113.25 91
17114.49 94
17115.73 87
17116.96 107
17118.20 86
17119.44 84
17120.67 94
17121.91 96
17123.15 91
17124.38 103
17125.62 98
17126.86 104
17128.10 102
17129.33 105
17130.57 92
17131.81 86
17133.04 88
17134.28 112
17135.52 112
17136.76 99
17137.99 102
17139.23 93
17140.47 100
17141.71 106
17142.94 90
17144.18 76
17145.42 97
17146.66 99
17147.90 103
17149.13 107
17150.37 106
17151.61 113
17152.85 102
17154.08 98
17155.32 87
17156.56 113
17157.80 104
17159.04 108
17160.28 91
17161.51 94
17162.75 93
17163.99 104
17165.23 100
17166.47 100
17167.71 111
17168.95 95
17170.18 100
17171.42 101
17172.66 94
17173.90 108
17175.14 114
17176.38 97
17177.62 98
17178.86 98
17180.09 105
17181.33 92
17182.57 113
17183.81 90
17185.05 126
17186.29 102
17187.53 108
17188.77 99
17190.01 89
17191.25 101
17192.49 102
17193.73 86
17194.97 88
17196.21 91
17197.45 103
17198.69 99
17199.92 84
17201.16 99
17202.40 90
17203.64 119
17204.88 96
17206.12 101
17207.36 96
17208.60 96
17209.84 102
17211.08 98
17212.32 95
17213.56 79
17214.81 95
17216.05 101
17217.29 102
17218.53 95
17219.77 111
17221.01 89
17222.25 108
17223.49 118
17224.73 86
17225.97 92
17227.21 119
17228.45 96
17229.69 92
17230.93 103
17232.17 118
17233.41 93
17234.66 96
17235.90 103
17237.14 83
17238.38 106
17239.62 105
17240.86 101
17242.10 89
17243.34 97
17244.58 98
17245.83 107
17247.07 80
17248.31 88
17249.55 94
17250.79 87
17252.03 109
17253.28 107
17254.52 86
17255.76 96
17257.00 134
17258.24 92
17259.48 97
17260.73 103
17261.97 111
17263.21 117
17264.45 99
17265.69 92
17266.94 89
17268.18 107
17269.42 106
17270.66 107
17271.91 89
17273.15 103
17274.39 91
17275.63 101
17276.88 79
17278.12 88
17279.36 89
17280.60 109
17281.85 114
17283.09 97
17284.33 92
17285.57 98
17286.82 97
17288.06 95
17289.30 84
17290.55 98
17291.79 85
17293.03 81
17294.28 81
17295.52 93
17296.76 96
17298.01 77
17299.25 99
17300.49 102
17301.74 94
17302.98 79
17304.22 93
17305.47 93
17306.71 109
17307.95 100
17309.20 96
17310.44 83
17311.68 86
17312.93 104
17314.17 98
17315.42 99
17316.66 105
17317.90 109
17319.15 106
17320.39 86
17321.64 83
17322.88 97
17324.12 102
17325.37 94
17326.61 95
17327.86 95
17329.10 90
17330.35 83
17331.59 89
17332.83 78
17334.08 95
17335.32 105
17336.57 103
17337.81 87
17339.06 85
17340.30 73
17341.55 88
17342.79 91
17344.04 98
17345.28 91
17346.53 110
17347.77 80
17349.02 72
17350.26 87
17351.51 86
17352.75 99
17354.00 75
17355.24 100
17356.49 88
17357.73 78
17358.98 97
17360.23 97
17361.47 81
17362.72 92
17363.96 70
17365.21 108
17366.45 90
17367.70 92
17368.95 95
17370.19 94
17371.44 94
17372.68 103
17373.93 107
17375.18 92
17376.42 93
17377.67 82
17378.91 100
17380.16 83
17381.41 101
17382.65 97
17383.90 110
17385.15 85
17386.39 72
17387.64 89
17388.89 82
17390.13 75
17391.38 97
17392.63 98
17393.87 96
17395.12 97
17396.37 100
17397.61 116
17398.86 84
17400.11 102
17401.35 83
17402.60 109
17403.85 92
17405.09 92
17406.34 89
17407.59 100
17408.84 100
17410.08 85
17411.33 79
17412.58 92
17413.83 85
17415.07 95
17416.32 115
17417.57 91
17418.82 103
17420.06 110
17421.31 120
17422.56 91
17423.81 92
17425.05 99
17426.30 121
17427.55 118
17428.80 92
17430.05 86
17431.29 82
17432.54 95
17433.79 78
17435.04 96
17436.29 96
17437.54 127
17438.78 94
17440.03 105
17441.28 96
17442.53 108
17443.78 92
17445.03 109
17446.27 98
17447.52 101
17448.77 108
17450.02 90
17451.27 86
17452.52 80
17453.77 95
17455.02 106
17456.27 101
17457.51 88
17458.76 82
17460.01 74
17461.26 94
17462.51 87
17463.76 87
17465.01 91
17466.26 92
17467.51 87
17468.76 101
17470.01 95
17471.26 83
17472.51 106
17473.76 87
17475.01 101
17476.26 85
17477.50 103
17478.75 100
17480.00 105
17481.25 99
17482.50 97
17483.75 86
17485.00 83
17486.25 94
17487.50 97
17488.75 73
17490.00 99
17491.25 83
17492.51 95
17493.76 87
17495.01 100
17496.26 93
17497.51 83
17498.76 89
17500.01 89
17501.26 110
17502.51 88
17503.76 86
17505.01 95
17506.26 83
17507.51 96
17508.76 93
17510.01 95
17511.26 103
17512.52 112
17513.77 83
17515.02 99
17516.27 69
17517.52 83
17518.77 105
17520.02 101
17521.27 113
17522.53 92
17523.78 76
17525.03 81
17526.28 97
17527.53 97
17528.78 106
17530.03 90
17531.29 87
17532.54 110
17533.79 107
17535.04 81
17536.29 96
17537.55 81
17538.80 77
17540.05 73
17541.30 97
17542.55 83
17543.81 100
17545.06 109
17546.31 108
17547.56 80
17548.81 98
17550.07 117
17551.32 106
17552.57 86
17553.82 70
17555.08 119
17556.33 91
17557.58 108
17558.83 89
17560.09 103
17561.34 98
17562.59 109
17563.85 93
17565.10 79
17566.35 80
17567.60 89
17568.86 102
17570.11 84
17571.36 82
17572.62 99
17573.87 112
17575.12 113
17576.38 110
17577.63 85
17578.88 106
17580.14 86
17581.39 100
17582.64 83
17583.90 86
17585.15 79
17586.40 106
17587.66 80
17588.91 89
17590.17 91
17591.42 96
17592.67 79
17593.93 72
17595.18 95
17596.43 67
17597.69 102
17598.94 92
17600.20 83
17601.45 101
17602.71 93
17603.96 102
17605.21 88
17606.47 91
17607.72 89
17608.98 92
17610.23 89
17611.49 101
17612.74 83
17614.00 95
17615.25 96
17616.50 90
17617.76 91
17619.01 80
17620.27 93
17621.52 107
17622.78 106
17624.03 81
17625.29 82
17626.54 104
17627.80 98
17629.05 80
17630.31 94
17631.56 74
17632.82 90
17634.08 68
17635.33 88
17636.59 67
17637.84 80
17639.10 86
17640.35 88
17641.61 93
17642.86 95
17644.12 107
17645.38 101
17646.63 85
17647.89 85
17649.14 86
17650.40 93
17651.66 83
17652.91 110
17654.17 96
17655.42 78
17656.68 111
17657.94 91
17659.19 87
17660.45 83
17661.70 90
17662.96 97
17664.22 93
17665.47 73
17666.73 86
17667.99 94
17669.24 82
17670.50 100
17671.76 88
17673.01 104
17674.27 85
17675.53 94
17676.78 86
17678.04 94
17679.30 80
17680.56 94
17681.81 86
17683.07 89
17684.33 80
17685.58 70
17686.84 102
17688.10 88
17689.36 82
17690.61 64
17691.87 77
17693.13 90
17694.39 86
17695.64 83
17696.90 75
17698.16 89
17699.42 90
17700.67 80
17701.93 94
17703.19 111
17704.45 95
17705.70 70
17706.96 86
17708.22 94
17709.48 86
17710.74 91
17711.99 78
17713.25 101
17714.51 89
17715.77 93
17717.03 97
17718.29 106
17719.54 77
17720.80 83
17722.06 85
17723.32 88
17724.58 78
17725.84 95
17727.10 75
17728.35 99
17729.61 94
17730.87 89
17732.13 88
17733.39 86
17734.65 102
17735.91 98
17737.17 96
17738.43 84
17739.69 89
17740.94 83
17742.20 97
17743.46 81
17744.72 91
17745.98 73
17747.24 91
17748.50 101
17749.76 95
17751.02 81
17752.28 75
17753.54 103
17754.80 85
17756.06 92
17757.32 87
17758.58 92
17759.84 108
17761.10 99
17762.36 96
17763.62 94
17764.88 92
17766.14 94
17767.40 96
17768.66 102
17769.92 80
17771.18 100
17772.44 92
17773.70 83
17774.96 78
17776.22 85
17777.48 103
17778.74 77
17780.00 88
17781.26 77
17782.52 84
17783.78 87
17785.04 83
17786.30 93
17787.57 79
17788.83 91
17790.09 92
17791.35 84
17792.61 71
17793.87 101
17795.13 99
17796.39 106
17797.65 87
17798.91 78
17800.18 104
17801.44 98
17802.70 97
17803.96 98
17805.22 84
17806.48 95
17807.74 95
17809.01 89
17810.27 78
17811.53 79
17812.79 89
17814.05 79
17815.31 101
17816.58 90
17817.84 70
17819.10 94
17820.36 80
17821.62 96
17822.89 82
17824.15 100
17825.41 97
17826.67 87
17827.94 88
17829.20 96
17830.46 77
17831.72 100
17832.98 82
17834.25 76
17835.51 78
17836.77 75
17838.04 85
17839.30 113
17840.56 82
17841.82 91
17843.09 115
17844.35 98
17845.61 101
17846.87 83
17848.14 96
17849.40 91
17850.66 95
17851.93 99
17853.19 99
17854.45 80
17855.72 106
17856.98 101
17858.24 87
17859.51 78
17860.77 100
17862.03 113
17863.30 113
17864.56 82
17865.82 91
17867.09 79
17868.35 95
17869.62 92
17870.88 60
17872.14 91
17873.41 95
17874.67 90
17875.93 77
17877.20 90
17878.46 78
17879.73 85
17880.99 104
17882.26 92
17883.52 77
17884.78 92
17886.05 95
17887.31 91
17888.58 116
17889.84 94
17891.11 87
17892.37 95
17893.63 89
17894.90 77
17896.16 99
17897.43 86
17898.69 88
17899.96 80
17901.22 96
17902.49 90
17903.75 83
17905.02 91
17906.28 67
17907.55 84
17908.81 93
17910.08 80
17911.34 78
17912.61 74
17913.87 88
17915.14 99
17916.41 102
17917.67 91
17918.94 80
17920.20 79
17921.47 82
17922.73 96
17924.00 85
17925.26 83
17926.53 95
17927.80 89
17929.06 91
17930.33 76
17931.59 62
17932.86 82
17934.13 95
17935.39 67
17936.66 94
17937.92 74
17939.19 80
17940.46 97
17941.72 99
17942.99 75
17944.26 82
17945.52 88
17946.79 82
17948.06 86
17949.32 87
17950.59 63
17951.85 69
17953.12 85
17954.39 82
17955.66 78
17956.92 64
17958.19 91
17959.46 86
17960.72 108
17961.99 82
17963.26 81
17964.52 104
17965.79 100
17967.06 76
17968.33 81
17969.59 74
17970.86 72
17972.13 87
17973.40 77
17974.66 74
17975.93 80
17977.20 83
17978.47 64
17979.73 84
17981.00 82
17982.27 90
17983.54 84
17984.80 70
17986.07 59
17987.34 77
17988.61 90
17989.88 92
17991.14 92
17992.41 78
17993.68 105
17994.95 70
17996.22 91
17997.48 55
17998.75 71
18000.02 94
18001.29 86
18002.56 74
18003.83 61
18005.10 81
18006.36 99
18007.63 85
18008.90 80
18010.17 97
18011.44 88
18012.71 75
18013.98 87
18015.25 81
18016.51 87
18017.78 91
18019.05 68
18020.32 91
18021.59 77
18022.86 92
18024.13 79
18025.40 99
18026.67 90
18027.94 89
18029.21 79
18030.48 83
18031.75 86
18033.01 80
18034.28 81
18035.55 95
18036.82 83
18038.09 82
18039.36 65
18040.63 84
18041.90 61
18043.17 67
18044.44 86
18045.71 84
18046.98 85
18048.25 82
18049.52 78
18050.79 92
18052.06 75
18053.33 91
18054.60 78
18055.87 75
18057.14 91
18058.42 97
18059.69 86
18060.96 85
18062.23 94
18063.50 91
18064.77 92
18066.04 77
18067.31 73
18068.58 81
18069.85 94
18071.12 92
18072.39 98
18073.66 63
18074.93 84
18076.21 81
18077.48 83
18078.75 70
18080.02 95
18081.29 89
18082.56 94
18083.83 78
18085.10 74
18086.38 77
18087.65 93
18088.92 85
18090.19 72
18091.46 84
18092.73 94
18094.01 103
18095.28 65
18096.55 80
18097.82 88
18099.09 97
18100.36 96
18101.64 95
18102.91 89
18104.18 72
18105.45 89
18106.73 93
18108.00 74
18109.27 80
18110.54 73
18111.81 86
18113.09 94
18114.36 76
18115.63 89
18116.90 64
18118.18 93
18119.45 92
18120.72 92
18121.99 69
18123.27 84
18124.54 86
18125.81 100
18127.09 91
18128.36 78
18129.63 83
18130.90 80
18132.18 80
18133.45 69
18134.72 78
18136.00 86
18137.27 97
18138.54 77
18139.82 72
18141.09 81
18142.36 90
18143.64 91
18144.91 94
18146.18 72
18147.46 86
18148.73 74
18150.00 91
18151.28 72
18152.55 80
18153.83 87
18155.10 86
18156.37 88
18157.65 70
18158.92 75
18160.20 74
18161.47 89
18162.74 81
18164.02 83
18165.29 80
18166.57 86
18167.84 83
18169.12 89
18170.39 85
18171.66 71
18172.94 98
18174.21 75
18175.49 76
18176.76 79
18178.04 83
18179.31 85
18180.59 84
18181.86 91
18183.14 105
18184.41 94
18185.69 84
18186.96 90
18188.24 84
18189.51 85
18190.79 85
18192.06 106
18193.34 103
18194.61 93
18195.89 83
18197.16 70
18198.44 62
18199.71 87
18200.99 85
18202.26 84
18203.54 77
18204.81 77
18206.09 97
18207.37 94
18208.64 79
18209.92 72
18211.19 78
18212.47 84
18213.75 81
18215.02 69
18216.30 79
18217.57 81
18218.85 82
18220.13 68
18221.40 78
18222.68 72
18223.95 75
18225.23 79
18226.51 64
18227.78 55
18229.06 74
18230.34 73
18231.61 71
18232.89 56
18234.17 73
18235.44 88
18236.72 99
18238.00 82
18239.27 77
18240.55 93
18241.83 92
18243.10 79
18244.38 83
18245.66 94
18246.94 88
18248.21 106
18249.49 84
18250.77 70
18252.04 71
18253.32 82
18254.60 102
18255.88 79
18257.15 80
18258.43 84
18259.71 92
18260.99 86
18262.26 77
18263.54 93
18264.82 97
18266.10 90
18267.37 76
18268.65 72
18269.93 73
18271.21 69
18272.49 90
18273.76 83
18275.04 73
18276.32 73
18277.60 98
18278.88 83
18280.15 77
18281.43 78
18282.71 81
18283.99 78
18285.27 74
18286.55 100
18287.83 73
18289.10 74
18290.38 92
18291.66 73
18292.94 74
18294.22 87
18295.50 90
18296.78 104
18298.06 74
18299.33 71
18300.61 82
18301.89 97
18303.17 75
18304.45 84
18305.73 95
18307.01 84
18308.29 90
18309.57 79
18310.85 87
18312.13 84
18313.41 81
18314.68 67
18315.96 77
18317.24 72
18318.52 67
18319.80 88
18321.08 74
18322.36 66
18323.64 69
18324.92 86
18326.20 72
18327.48 77
18328.76 75
18330.04 89
18331.32 89
18332.60 71
18333.88 69
18335.16 76
18336.44 96
18337.72 92
18339.00 81
18340.28 86
18341.56 78
18342.84 83
18344.12 98
18345.41 94
18346.69 93
18347.97 93
18349.25 92
18350.53 85
18351.81 78
18353.09 76
18354.37 64
18355.65 71
18356.93 89
18358.21 81
18359.49 87
18360.78 77
18362.06 69
18363.34 80
18364.62 61
18365.90 90
18367.18 71
18368.46 80
18369.74 67
18371.03 88
18372.31 81
18373.59 97
18374.87 90
18376.15 87
18377.43 90
18378.72 94
18380.00 83
18381.28 81
18382.56 86
18383.84 95
18385.12 77
18386.41 85
18387.69 86
18388.97 85
18390.25 85
18391.53 74
18392.82 72
18394.10 76
18395.38 83
18396.66 90
18397.95 87
18399.23 73
18400.51 98
18401.79 77
18403.08 96
18404.36 81
18405.64 61
18406.92 94
18408.21 97
18409.49 91
18410.77 66
18412.06 79
18413.34 82
18414.62 115
18415.90 107
18417.19 92
18418.47 80
18419.75 78
18421.04 78
18422.32 85
18423.60 78
18424.89 88
18426.17 86
18427.45 87
18428.74 83
18430.02 86
18431.30 91
18432.59 87
18433.87 93
18435.15 76
18436.44 68
18437.72 71
18439.01 86
18440.29 70
18441.57 74
18442.86 84
18444.14 89
18445.43 88
18446.71 69
18447.99 84
18449.28 96
18450.56 100
18451.85 72
18453.13 80
18454.42 76
18455.70 92
18456.98 86
18458.27 85
18459.55 87
18460.84 84
18462.12 87
18463.41 83
18464.69 97
18465.98 83
18467.26 89
18468.55 100
18469.83 82
18471.12 66
18472.40 87
18473.69 90
18474.97 79
18476.26 68
18477.54 77
18478.83 71
18480.11 85
18481.40 64
18482.68 87
18483.97 75
18485.25 72
18486.54 81
18487.82 72
18489.11 78
18490.40 77
18491.68 85
18492.97 86
18494.25 74
18495.54 89
18496.82 76
18498.11 86
18499.40 79
18500.68 81
18501.97 65
18503.25 70
18504.54 84
18505.83 72
18507.11 97
18508.40 95
18509.69 103
18510.97 89
18512.26 88
18513.54 73
18514.83 86
18516.12 80
18517.40 86
18518.69 78
18519.98 71
18521.26 90
18522.55 67
18523.84 88
18525.12 90
18526.41 69
18527.70 75
18528.99 70
18530.27 78
18531.56 71
18532.85 76
18534.13 83
18535.42 90
18536.71 93
18538.00 78
18539.28 68
18540.57 81
18541.86 74
18543.14 57
18544.43 78
18545.72 86
18547.01 76
18548.30 69
18549.58 92
18550.87 79
18552.16 70
18553.45 93
18554.73 94
18556.02 91
18557.31 89
18558.60 76
18559.89 82
18561.17 92
18562.46 71
18563.75 90
18565.04 74
18566.33 89
18567.62 65
18568.90 76
18570.19 89
18571.48 79
18572.77 82
18574.06 71
18575.35 84
18576.63 88
18577.92 88
18579.21 78
18580.50 86
18581.79 74
18583.08 88
18584.37 100
18585.66 78
18586.95 64
18588.23 80
18589.52 90
18590.81 99
18592.10 93
18593.39 83
18594.68 78
18595.97 86
18597.26 85
18598.55 89
18599.84 81
18601.13 77
18602.42 91
18603.71 104
18605.00 83
18606.29 75
18607.58 81
18608.86 101
18610.15 104
18611.44 97
18612.73 78
18614.02 92
18615.31 88
18616.60 68
18617.89 94
18619.18 69
18620.47 92
18621.76 94
18623.06 89
18624.35 98
18625.64 90
18626.93 96
18628.22 97
18629.51 83
18630.80 79
18632.09 97
18633.38 81
18634.67 85
18635.96 91
18637.25 95
18638.54 79
18639.83 97
18641.12 88
18642.41 89
18643.71 81
18645.00 85
18646.29 96
18647.58 89
18648.87 84
18650.16 86
18651.45 91
18652.74 79
18654.03 97
18655.33 95
18656.62 73
18657.91 75
18659.20 90
18660.49 78
18661.78 83
18663.07 73
18664.37 85
18665.66 78
18666.95 88
18668.24 75
18669.53 77
18670.83 76
18672.12 76
18673.41 60
18674.70 87
18675.99 94
18677.29 93
18678.58 81
18679.87 63
18681.16 88
18682.45 76
18683.75 80
18685.04 86
18686.33 82
18687.62 98
18688.92 77
18690.21 80
18691.50 82
18692.79 79
18694.09 79
18695.38 77
18696.67 83
18697.97 84
18699.26 88
18700.55 82
18701.84 77
18703.14 78
18704.43 87
18705.72 69
18707.02 70
18708.31 79
18709.60 80
18710.90 87
18712.19 90
18713.48 70
18714.78 60
18716.07 82
18717.36 76
18718.66 72
18719.95 85
18721.24 83
18722.54 88
18723.83 86
18725.13 67
18726.42 69
18727.71 79
18729.01 101
18730.30 71
18731.60 75
18732.89 74
18734.18 77
18735.48 78
18736.77 68
18738.07 65
18739.36 58
18740.66 78
18741.95 80
18743.24 85
18744.54 103
18745.83 88
18747.13 72
18748.42 75
18749.72 80
18751.01 58
18752.31 70
18753.60 89
18754.90 71
18756.19 77
18757.49 73
18758.78 87
18760.08 82
18761.37 80
18762.67 81
18763.96 90
18765.26 96
18766.55 75
18767.85 83
18769.14 87
18770.44 86
18771.73 96
18773.03 71
18774.32 61
18775.62 90
18776.91 80
18778.21 73
18779.51 76
18780.80 70
18782.10 71
18783.39 80
18784.69 76
18785.99 72
18787.28 82
18788.58 78
18789.87 101
18791.17 87
18792.47 81
18793.76 75
18795.06 70
18796.35 79
18797.65 91
18798.95 87
18800.24 87
18801.54 83
18802.84 91
18804.13 82
18805.43 79
18806.73 63
18808.02 76
18809.32 77
18810.62 89
18811.91 92
18813.21 64
18814.51 79
18815.80 77
18817.10 76
18818.40 63
18819.69 61
18820.99 72
18822.29 80
18823.59 78
18824.88 67
18826.18 98
18827.48 77
18828.78 90
18830.07 75
18831.37 69
18832.67 79
18833.97 71
18835.26 78
18836.56 59
18837.86 66
18839.16 81
18840.45 81
18841.75 90
18843.05 79
18844.35 80
18845.65 81
18846.94 99
18848.24 66
18849.54 69
18850.84 83
18852.14 87
18853.43 85
18854.73 84
18856.03 80
18857.33 67
18858.63 82
18859.93 94
18861.22 69
18862.52 58
18863.82 84
18865.12 98
18866.42 68
18867.72 69
18869.02 77
18870.32 81
18871.61 88
18872.91 71
18874.21 60
18875.51 86
18876.81 86
18878.11 87
18879.41 75
18880.71 69
18882.01 81
18883.31 76
18884.61 65
18885.90 77
18887.20 91
18888.50 86
18889.80 96
18891.10 67
18892.40 69
18893.70 71
18895.00 72
18896.30 73
18897.60 66
18898.90 77
18900.20 77
18901.50 86
18902.80 80
18904.10 64
18905.40 75
18906.70 94
18908.00 86
18909.30 82
18910.60 82
18911.90 80
18913.20 94
18914.50 81
18915.80 60
18917.10 76
18918.40 76
18919.70 77
18921.00 75
18922.30 79
18923.61 60
18924.91 76
18926.21 92
18927.51 72
18928.81 70
18930.11 77
18931.41 83
18932.71 83
18934.01 89
18935.31 87
18936.61 82
18937.92 78
18939.22 94
18940.52 81
18941.82 73
18943.12 73
18944.42 83
18945.72 72
18947.03 78
18948.33 79
18949.63 77
18950.93 81
18952.23 91
18953.53 84
18954.84 86
18956.14 100
18957.44 96
18958.74 76
18960.04 83
18961.34 91
18962.65 81
18963.95 72
18965.25 71
18966.55 80
18967.86 84
18969.16 76
18970.46 93
18971.76 80
18973.06 84
18974.37 81
18975.67 83
18976.97 86
18978.27 85
18979.58 83
18980.88 70
18982.18 76
18983.48 72
18984.79 69
18986.09 62
18987.39 79
18988.70 80
18990.00 93
18991.30 78
18992.61 78
18993.91 65
18995.21 70
18996.51 76
18997.82 86
18999.12 67
19000.42 82
19001.73 86
19003.03 72
19004.33 89
19005.64 60
19006.94 80
19008.25 92
19009.55 86
19010.85 74
19012.16 82
19013.46 80
19014.76 69
19016.07 77
19017.37 67
19018.68 67
19019.98 79
19021.28 71
19022.59 77
19023.89 58
19025.20 71
19026.50 82
19027.80 91
19029.11 79
19030.41 87
19031.72 95
19033.02 94
19034.33 84
19035.63 67
19036.94 76
19038.24 81
19039.54 94
19040.85 91
19042.15 80
19043.46 77
19044.76 76
19046.07 97
19047.37 68
19048.68 66
19049.98 74
19051.29 85
19052.59 84
19053.90 81
19055.20 81
19056.51 74
19057.81 76
19059.12 101
19060.43 82
19061.73 79
19063.04 69
19064.34 81
19065.65 78
19066.95 69
19068.26 82
19069.56 71
19070.87 87
19072.18 72
19073.48 78
19074.79 68
19076.09 75
19077.40 77
19078.71 72
19080.01 66
19081.32 65
19082.62 82
19083.93 76
19085.24 68
19086.54 66
19087.85 82
19089.16 91
19090.46 81
19091.77 81
19093.07 80
19094.38 82
19095.69 84
19096.99 72
19098.30 79
19099.61 62
19100.91 74
19102.22 71
19103.53 91
19104.84 89
19106.14 82
19107.45 70
19108.76 67
19110.06 73
19111.37 72
19112.68 103
19113.98 97
19115.29 78
19116.60 67
19117.91 76
19119.21 82
19120.52 98
19121.83 73
19123.14 78
19124.44 94
19125.75 84
19127.06 71
19128.37 75
19129.68 83
19130.98 92
19132.29 110
19133.60 82
19134.91 72
19136.21 74
19137.52 75
19138.83 65
19140.14 78
19141.45 76
19142.76 78
19144.06 84
19145.37 74
19146.68 63
19147.99 58
19149.30 70
19150.61 93
19151.91 76
19153.22 86
19154.53 88
19155.84 89
19157.15 81
19158.46 72
19159.77 88
19161.07 93
19162.38 86
19163.69 75
19165.00 64
19166.31 87
19167.62 80
19168.93 73
19170.24 76
19171.55 80
19172.86 82
19174.17 91
19175.48 79
19176.78 83
19178.09 75
19179.40 92
19180.71 83
19182.02 86
19183.33 71
19184.64 75
19185.95 99
19187.26 89
19188.57 66
19189.88 67
19191.19 86
19192.50 80
19193.81 71
19195.12 95
19196.43 97
19197.74 62
19199.05 86
19200.36 86
19201.67 87
19202.98 70
19204.29 71
19205.60 93
19206.91 85
19208.22 76
19209.53 67
19210.84 85
19212.15 83
19213.47 89
19214.78 83
19216.09 79
19217.40 69
19218.71 85
19220.02 78
19221.33 78
19222.64 77
19223.95 98
19225.26 82
19226.57 74
19227.89 63
19229.20 65
19230.51 74
19231.82 69
19233.13 72
19234.44 73
19235.75 73
19237.06 83
19238.38 80
19239.69 85
19241.00 63
19242.31 69
19243.62 73
19244.93 70
19246.25 67
19247.56 67
19248.87 90
19250.18 66
19251.49 79
19252.81 82
19254.12 71
19255.43 82
19256.74 64
19258.05 75
19259.37 67
19260.68 94
19261.99 73
19263.30 84
19264.62 78
19265.93 76
19267.24 80
19268.55 74
19269.87 84
19271.18 61
19272.49 67
19273.80 69
19275.12 84
19276.43 67
19277.74 58
19279.05 80
19280.37 72
19281.68 78
19282.99 78
19284.31 67
19285.62 81
19286.93 77
19288.25 72
19289.56 71
19290.87 77
19292.19 81
19293.50 78
19294.81 79
19296.13 68
19297.44 64
19298.75 68
19300.07 75
19301.38 70
19302.69 79
19304.01 79
19305.32 100
19306.64 80
19307.95 75
19309.26 77
19310.58 73
19311.89 88
19313.21 88
19314.52 54
19315.83 67
19317.15 81
19318.46 87
19319.78 84
19321.09 68
19322.41 84
19323.72 73
19325.03 95
19326.35 76
19327.66 75
19328.98 110
19330.29 91
19331.61 83
19332.92 64
19334.24 74
19335.55 64
19336.87 94
19338.18 84
19339.50 63
19340.81 92
19342.13 92
19343.44 82
19344.76 69
19346.07 75
19347.39 108
19348.70 106
19350.02 96
19351.33 78
19352.65 70
19353.96 67
19355.28 73
19356.59 83
19357.91 75
19359.23 74
19360.54 93
19361.86 77
19363.17 79
19364.49 78
19365.80 85
19367.12 91
19368.44 81
19369.75 64
19371.07 72
19372.38 86
19373.70 69
19375.02 77
19376.33 65
19377.65 63
19378.97 78
19380.28 78
19381.60 75
19382.91 67
19384.23 81
19385.55 85
19386.86 83
19388.18 70
19389.50 78
19390.81 96
19392.13 63
19393.45 59
19394.76 74
19396.08 69
19397.40 78
19398.72 76
19400.03 67
19401.35 87
19402.67 69
19403.98 105
19405.30 79
19406.62 91
19407.94 83
19409.25 95
19410.57 98
19411.89 74
19413.20 62
19414.52 72
19415.84 61
19417.16 68
19418.48 68
19419.79 75
19421.11 83
19422.43 69
19423.75 80
19425.06 73
19426.38 92
19427.70 77
19429.02 76
19430.34 67
19431.65 70
19432.97 80
19434.29 70
19435.61 61
19436.93 58
19438.25 76
19439.56 89
19440.88 81
19442.20 60
19443.52 60
19444.84 75
19446.16 80
19447.47 62
19448.79 65
19450.11 74
19451.43 81
19452.75 76
19454.07 80
19455.39 61
19456.71 63
19458.03 85
19459.34 84
19460.66 61
19461.98 59
19463.30 70
19464.62 86
19465.94 68
19467.26 73
19468.58 92
19469.90 89
19471.22 75
19472.54 71
19473.86 79
19475.18 55
19476.50 69
19477.82 76
19479.14 85
19480.46 77
19481.78 69
19483.10 84
19484.42 74
19485.73 70
19487.05 77
19488.37 89
19489.70 64
19491.02 74
19492.34 86
19493.66 84
19494.98 64
19496.30 83
19497.62 65
19498.94 62
19500.26 62
19501.58 79
19502.90 74
19504.22 73
19505.54 70
19506.86 61
19508.18 89
19509.50 74
19510.82 68
19512.14 82
19513.46 72
19514.78 75
19516.11 69
19517.43 80
19518.75 72
19520.07 73
19521.39 63
19522.71 77
19524.03 64
19525.35 73
19526.68 57
19528.00 80
19529.32 66
19530.64 80
19531.96 75
19533.28 67
19534.60 59
19535.93 69
19537.25 80
19538.57 72
19539.89 67
19541.21 60
19542.53 65
19543.86 58
19545.18 68
19546.50 76
19547.82 82
19549.14 74
19550.47 71
19551.79 64
19553.11 75
19554.43 70
19555.76 59
19557.08 69
19558.40 87
19559.72 99
19561.05 86
19562.37 78
19563.69 80
19565.01 78
19566.34 87
19567.66 97
19568.98 72
19570.30 64
19571.63 80
19572.95 76
19574.27 58
19575.60 80
19576.92 65
19578.24 75
19579.57 71
19580.89 57
19582.21 81
19583.54 71
19584.86 82
19586.18 75
19587.51 60
19588.83 60
19590.15 84
19591.48 80
19592.80 79
19594.12 77
19595.45 72
19596.77 89
19598.09 71
19599.42 92
19600.74 83
19602.07 86
19603.39 76
19604.71 83
19606.04 68
19607.36 100
19608.69 78
19610.01 86
19611.33 76
19612.66 81
19613.98 75
19615.31 71
19616.63 74
19617.96 71
19619.28 71
19620.60 103
19621.93 70
19623.25 63
19624.58 63
19625.90 70
19627.23 59
19628.55 76
19629.88 73
19631.20 66
19632.53 76
19633.85 67
19635.18 77
19636.50 73
19637.83 77
19639.15 68
19640.48 66
19641.80 82
19643.13 68
19644.45 82
19645.78 81
19647.10 69
19648.43 70
19649.76 72
19651.08 66
19652.41 68
19653.73 77
19655.06 56
19656.38 89
19657.71 72
19659.04 72
19660.36 67
19661.69 88
19663.01 71
19664.34 70
19665.67 80
19666.99 69
19668.32 65
19669.64 77
19670.97 64
19672.30 74
19673.62 72
19674.95 56
19676.28 70
19677.60 73
19678.93 57
19680.25 55
19681.58 67
19682.91 55
19684.23 68
19685.56 65
19686.89 74
19688.22 72
19689.54 71
19690.87 69
19692.20 69
19693.52 64
19694.85 65
19696.18 80
19697.50 62
19698.83 60
19700.16 69
19701.49 76
19702.81 59
19704.14 74
19705.47 82
19706.80 72
19708.12 89
19709.45 81
19710.78 70
19712.11 63
19713.43 66
19714.76 63
19716.09 56
19717.42 55
19718.74 54
19720.07 66
19721.40 79
19722.73 80
19724.06 66
19725.38 87
19726.71 74
19728.04 78
19729.37 62
19730.70 70
19732.03 66
19733.35 78
19734.68 60
19736.01 81
19737.34 75
19738.67 77
19740.00 58
19741.32 71
19742.65 59
19743.98 58
19745.31 69
19746.64 72
19747.97 61
19749.30 77
19750.63 66
19751.96 50
19753.28 67
19754.61 66
19755.94 73
19757.27 64
19758.60 80
19759.93 77
19761.26 64
19762.59 65
19763.92 71
19765.25 74
19766.58 57
19767.91 69
19769.24 74
19770.57 62
19771.90 82
19773.22 74
19774.55 72
19775.88 59
19777.21 62
19778.54 60
19779.87 63
19781.20 58
19782.53 70
19783.86 82
19785.19 76
19786.52 85
19787.85 65
19789.18 81
19790.51 99
19791.85 81
19793.18 69
19794.51 61
19795.84 74
19797.17 77
19798.50 73
19799.83 70
19801.16 67
19802.49 74
19803.82 86
19805.15 87
19806.48 75
19807.81 63
19809.14 83
19810.47 79
19811.81 74
19813.14 65
19814.47 78
19815.80 85
19817.13 73
19818.46 82
19819.79 63
19821.12 79
19822.45 74
19823.79 67
19825.12 63
19826.45 67
19827.78 87
19829.11 72
19830.44 73
19831.78 60
19833.11 65
19834.44 69
19835.77 75
19837.10 67
19838.43 71
19839.77 78
19841.10 76
19842.43 77
19843.76 71
19845.09 62
19846.43 73
19847.76 72
19849.09 75
19850.42 88
19851.76 77
19853.09 90
19854.42 74
19855.75 66
19857.09 67
19858.42 83
19859.75 82
19861.08 74
19862.42 73
19863.75 71
19865.08 72
19866.41 71
19867.75 63
19869.08 67
19870.41 73
19871.75 80
19873.08 79
19874.41 68
19875.75 68
19877.08 72
19878.41 83
19879.75 74
19881.08 65
19882.41 70
19883.75 80
19885.08 59
19886.41 65
19887.75 64
19889.08 63
19890.41 75
19891.75 92
19893.08 67
19894.41 86
19895.75 71
19897.08 80
19898.42 73
19899.75 56
19901.08 79
19902.42 78
19903.75 70
19905.09 64
19906.42 81
19907.75 64
19909.09 81
19910.42 68
19911.76 70
19913.09 82
19914.43 90
19915.76 76
19917.10 71
19918.43 82
19919.77 70
19921.10 73
19922.43 79
19923.77 70
19925.10 70
19926.44 75
19927.77 73
19929.11 68
19930.44 70
19931.78 69
19933.11 80
19934.45 74
19935.78 52
19937.12 69
19938.45 79
19939.79 68
19941.13 73
19942.46 75
19943.80 58
19945.13 64
19946.47 75
19947.80 70
19949.14 74
19950.47 73
19951.81 73
19953.15 70
19954.48 65
19955.82 65
19957.15 73
19958.49 86
19959.83 75
19961.16 76
19962.50 92
19963.83 65
19965.17 66
19966.51 59
19967.84 66
19969.18 81
19970.51 72
19971.85 76
19973.19 87
19974.52 75
19975.86 68
19977.20 68
19978.53 82
19979.87 77
19981.21 69
19982.54 71
19983.88 58
19985.22 68
19986.55 56
19987.89 75
19989.23 56
19990.57 63
19991.90 67
19993.24 63
19994.58 67
19995.91 72
19997.25 72
19998.59 62
19999.93 71
20001.26 61
20002.60 61
20003.94 65
20005.28 62
20006.61 88
20007.95 69
20009.29 69
20010.63 63
20011.96 73
20013.30 67
20014.64 56
20015.98 74
20017.31 63
20018.65 70
20019.99 79
20021.33 70
20022.67 58
20024.01 64
20025.34 78
20026.68 59
20028.02 60
20029.36 81
20030.70 68
20032.03 82
20033.37 56
20034.71 57
20036.05 58
20037.39 60
20038.73 74
20040.07 70
20041.40 65
20042.74 81
20044.08 87
20045.42 76
20046.76 74
20048.10 81
20049.44 83
20050.78 90
20052.12 64
20053.46 71
20054.79 67
20056.13 97
20057.47 69
20058.81 75
20060.15 74
20061.49 72
20062.83 70
20064.17 72
20065.51 61
20066.85 59
20068.19 76
20069.53 71
20070.87 76
20072.21 71
20073.55 80
20074.89 67
20076.23 64
20077.57 64
20078.91 65
20080.25 71
20081.59 70
20082.93 64
20084.27 63
20085.61 73
20086.95 64
20088.29 81
20089.63 69
20090.97 74
20092.31 62
20093.65 84
20094.99 68
20096.33 63
20097.67 63
20099.01 64
20100.35 81
20101.69 67
20103.03 70
20104.38 73
20105.72 76
20107.06 91
20108.40 82
20109.74 58
20111.08 65
20112.42 84
20113.76 78
20115.10 61
20116.45 56
20117.79 66
20119.13 76
20120.47 83
20121.81 64
20123.15 74
20124.49 65
20125.84 88
20127.18 75
20128.52 70
20129.86 72
20131.20 80
20132.54 60
20133.89 82
20135.23 68
20136.57 64
20137.91 73
20139.25 70
20140.60 79
