# Supplementary material for: MALDI-TOF MS typing enables the classification of brewing yeasts of the genus Saccharomyces to major beer styles
Source: PLoS One. 2017 Aug 9;12(8):e0181694. doi: 10.1371/journal.pone.0181694 (PMC5549903; doi:10.1371/journal.pone.0181694)
Supplement: S14 File — The directory includes 90 raw files and was zipped to “.zip”; the folder has three strains with 30 spectra per strain; S1 Text explains the raw files with an example and Table 1 represents the yeast strains used within the experiment. (ZIP) [file pone.0181694.s017.zip › 40-42/30666-220-OG-WB-WB-YPG-18h-E-E_2015-11-10__0_A1_1.dat]

2000.57 2581
2000.99 2820
2001.41 2811
2001.83 2645
2002.26 2679
2002.68 2614
2003.10 2618
2003.52 2405
2003.94 2437
2004.36 2414
2004.79 2534
2005.21 2395
2005.63 2459
2006.05 2443
2006.48 2447
2006.90 2500
2007.32 2608
2007.74 2613
2008.16 2621
2008.59 2521
2009.01 2585
2009.43 2676
2009.85 2640
2010.28 2648
2010.70 2602
2011.12 2634
2011.55 2649
2011.97 2571
2012.39 2392
2012.81 2432
2013.24 2346
2013.66 2245
2014.08 2346
2014.51 2344
2014.93 2320
2015.35 2330
2015.78 2257
2016.20 2424
2016.62 2424
2017.05 2447
2017.47 2415
2017.89 2393
2018.32 2550
2018.74 2807
2019.16 2703
2019.59 2646
2020.01 2673
2020.43 2748
2020.86 2556
2021.28 2630
2021.70 2788
2022.13 2575
2022.55 2531
2022.98 2494
2023.40 2705
2023.82 2555
2024.25 2488
2024.67 2527
2025.10 2493
2025.52 2586
2025.95 2610
2026.37 2525
2026.79 2522
2027.22 2420
2027.64 2518
2028.07 2540
2028.49 2423
2028.92 2343
2029.34 2289
2029.77 2266
2030.19 2370
2030.61 2362
2031.04 2350
2031.46 2480
2031.89 2413
2032.31 2428
2032.74 2281
2033.16 2423
2033.59 2431
2034.01 2419
2034.44 2597
2034.86 2419
2035.29 2259
2035.72 2328
2036.14 2435
2036.57 2466
2036.99 2535
2037.42 2443
2037.84 2258
2038.27 2389
2038.69 2377
2039.12 2474
2039.54 2493
2039.97 2584
2040.40 2391
2040.82 2378
2041.25 2611
2041.67 2599
2042.10 2516
2042.53 2525
2042.95 2603
2043.38 2494
2043.80 2611
2044.23 2541
2044.66 2445
2045.08 2565
2045.51 2468
2045.94 2538
2046.36 2566
2046.79 2662
2047.21 2636
2047.64 2603
2048.07 2466
2048.49 2569
2048.92 2463
2049.35 2704
2049.77 2593
2050.20 2604
2050.63 2570
2051.06 2581
2051.48 2452
2051.91 2439
2052.34 2367
2052.76 2494
2053.19 2562
2053.62 2507
2054.04 2488
2054.47 2390
2054.90 2440
2055.33 2478
2055.75 2602
2056.18 2676
2056.61 2661
2057.04 2430
2057.46 2578
2057.89 2579
2058.32 2521
2058.75 2526
2059.17 2707
2059.60 2700
2060.03 2552
2060.46 2571
2060.89 2487
2061.31 2628
2061.74 2594
2062.17 2489
2062.60 2545
2063.03 2606
2063.45 2555
2063.88 2659
2064.31 2800
2064.74 2987
2065.17 3058
2065.60 3009
2066.02 3037
2066.45 2929
2066.88 3106
2067.31 3181
2067.74 2982
2068.17 2695
2068.60 2785
2069.02 2760
2069.45 2815
2069.88 2731
2070.31 2481
2070.74 2385
2071.17 2467
2071.60 2438
2072.03 2446
2072.46 2421
2072.89 2504
2073.31 2553
2073.74 2581
2074.17 2418
2074.60 2409
2075.03 2292
2075.46 2399
2075.89 2612
2076.32 2454
2076.75 2565
2077.18 2585
2077.61 2613
2078.04 2717
2078.47 2838
2078.90 2701
2079.33 2662
2079.76 2665
2080.19 2436
2080.62 2549
2081.05 2713
2081.48 2790
2081.91 2602
2082.34 2399
2082.77 2569
2083.20 2664
2083.63 2558
2084.06 2622
2084.49 2515
2084.92 2422
2085.35 2533
2085.78 2393
2086.21 2550
2086.64 2596
2087.07 2619
2087.50 2492
2087.93 2373
2088.36 2553
2088.80 2558
2089.23 2656
2089.66 2418
2090.09 2414
2090.52 2289
2090.95 2409
2091.38 2586
2091.81 2527
2092.24 2463
2092.67 2538
2093.11 2534
2093.54 2326
2093.97 2458
2094.40 2381
2094.83 2293
2095.26 2301
2095.69 2195
2096.13 2241
2096.56 2343
2096.99 2354
2097.42 2351
2097.85 2261
2098.28 2370
2098.72 2567
2099.15 2472
2099.58 2251
2100.01 2424
2100.44 2366
2100.88 2394
2101.31 2336
2101.74 2287
2102.17 2461
2102.60 2380
2103.04 2307
2103.47 2335
2103.90 2369
2104.33 2381
2104.77 2548
2105.20 2632
2105.63 2418
2106.06 2338
2106.50 2544
2106.93 2521
2107.36 2572
2107.79 2589
2108.23 2491
2108.66 2364
2109.09 2558
2109.53 2480
2109.96 2368
2110.39 2364
2110.83 2336
2111.26 2354
2111.69 2251
2112.12 2387
2112.56 2444
2112.99 2277
2113.42 2374
2113.86 2452
2114.29 2354
2114.72 2249
2115.16 2275
2115.59 2404
2116.03 2323
2116.46 2397
2116.89 2310
2117.33 2262
2117.76 2239
2118.19 2296
2118.63 2159
2119.06 2152
2119.50 2254
2119.93 2377
2120.36 2417
2120.80 2371
2121.23 2311
2121.67 2345
2122.10 2358
2122.53 2506
2122.97 2430
2123.40 2340
2123.84 2368
2124.27 2277
2124.71 2357
2125.14 2325
2125.58 2359
2126.01 2368
2126.45 2418
2126.88 2425
2127.31 2327
2127.75 2390
2128.18 2313
2128.62 2230
2129.05 2231
2129.49 2311
2129.92 2409
2130.36 2469
2130.79 2588
2131.23 2571
2131.66 2600
2132.10 2475
2132.54 2644
2132.97 2623
2133.41 2437
2133.84 2479
2134.28 2413
2134.71 2645
2135.15 2538
2135.58 2444
2136.02 2548
2136.45 2272
2136.89 2446
2137.33 2505
2137.76 2457
2138.20 2464
2138.63 2409
2139.07 2414
2139.51 2350
2139.94 2435
2140.38 2299
2140.81 2388
2141.25 2300
2141.69 2310
2142.12 2314
2142.56 2268
2143.00 2371
2143.43 2268
2143.87 2228
2144.30 2114
2144.74 2420
2145.18 2563
2145.61 2480
2146.05 2313
2146.49 2256
2146.92 2432
2147.36 2424
2147.80 2509
2148.24 2271
2148.67 2484
2149.11 2592
2149.55 2728
2149.98 2991
2150.42 3036
2150.86 2990
2151.29 2854
2151.73 2931
2152.17 3068
2152.61 2706
2153.04 2782
2153.48 2896
2153.92 2776
2154.36 2808
2154.79 2634
2155.23 2616
2155.67 2503
2156.11 2521
2156.54 2442
2156.98 2459
2157.42 2311
2157.86 2189
2158.30 2262
2158.73 2325
2159.17 2330
2159.61 2326
2160.05 2299
2160.49 2438
2160.92 2435
2161.36 2355
2161.80 2392
2162.24 2427
2162.68 2535
2163.12 2394
2163.55 2405
2163.99 2339
2164.43 2457
2164.87 2372
2165.31 2372
2165.75 2412
2166.19 2319
2166.63 2327
2167.06 2425
2167.50 2378
2167.94 2361
2168.38 2308
2168.82 2367
2169.26 2374
2169.70 2632
2170.14 2666
2170.58 2831
2171.02 2950
2171.45 2691
2171.89 2554
2172.33 2559
2172.77 2458
2173.21 2556
2173.65 2638
2174.09 2637
2174.53 2925
2174.97 2943
2175.41 2990
2175.85 3011
2176.29 2985
2176.73 2834
2177.17 2824
2177.61 2709
2178.05 2747
2178.49 2644
2178.93 2436
2179.37 2648
2179.81 2619
2180.25 2585
2180.69 2799
2181.13 2682
2181.57 2601
2182.01 2394
2182.45 2416
2182.89 2369
2183.33 2355
2183.77 2428
2184.21 2496
2184.65 2502
2185.09 2485
2185.53 2545
2185.97 2632
2186.42 2565
2186.86 2677
2187.30 2786
2187.74 2842
2188.18 2774
2188.62 2728
2189.06 2885
2189.50 3031
2189.94 2950
2190.38 2944
2190.83 2681
2191.27 2729
2191.71 2766
2192.15 2677
2192.59 2814
2193.03 2627
2193.47 2573
2193.92 2632
2194.36 2467
2194.80 2400
2195.24 2586
2195.68 2665
2196.12 2793
2196.57 2825
2197.01 2696
2197.45 2597
2197.89 2826
2198.33 2772
2198.78 2584
2199.22 2542
2199.66 2403
2200.10 2369
2200.54 2563
2200.99 2590
2201.43 2494
2201.87 2596
2202.31 2573
2202.76 2477
2203.20 2550
2203.64 2481
2204.08 2559
2204.53 2785
2204.97 2568
2205.41 2566
2205.85 2632
2206.30 2731
2206.74 2719
2207.18 2776
2207.62 2819
2208.07 2589
2208.51 2643
2208.95 2634
2209.40 2715
2209.84 2736
2210.28 2415
2210.73 2419
2211.17 2602
2211.61 2485
2212.06 2585
2212.50 2405
2212.94 2490
2213.39 2477
2213.83 2526
2214.27 2604
2214.72 2473
2215.16 2540
2215.60 2425
2216.05 2295
2216.49 2316
2216.94 2368
2217.38 2390
2217.82 2374
2218.27 2381
2218.71 2450
2219.16 2390
2219.60 2362
2220.04 2345
2220.49 2334
2220.93 2338
2221.38 2452
2221.82 2442
2222.27 2413
2222.71 2334
2223.15 2240
2223.60 2531
2224.04 2609
2224.49 2620
2224.93 2690
2225.38 2722
2225.82 2545
2226.27 2591
2226.71 2748
2227.16 2695
2227.60 2768
2228.05 2773
2228.49 2742
2228.94 2762
2229.38 2695
2229.83 2568
2230.27 2682
2230.72 2748
2231.16 2813
2231.61 2701
2232.05 2718
2232.50 2786
2232.94 2817
2233.39 2579
2233.83 2496
2234.28 2738
2234.73 2790
2235.17 2819
2235.62 2730
2236.06 2543
2236.51 2642
2236.95 2510
2237.40 2547
2237.85 2577
2238.29 2688
2238.74 2432
2239.18 2428
2239.63 2356
2240.08 2268
2240.52 2171
2240.97 2268
2241.42 2422
2241.86 2216
2242.31 2260
2242.75 2250
2243.20 2171
2243.65 2203
2244.09 2232
2244.54 2269
2244.99 2250
2245.43 2368
2245.88 2143
2246.33 2185
2246.77 2418
2247.22 2264
2247.67 2205
2248.12 2292
2248.56 2347
2249.01 2267
2249.46 2313
2249.90 2487
2250.35 2527
2250.80 2437
2251.24 2337
2251.69 2255
2252.14 2416
2252.59 2315
2253.03 2228
2253.48 2287
2253.93 2336
2254.38 2270
2254.82 2248
2255.27 2298
2255.72 2304
2256.17 2115
2256.62 2131
2257.06 2355
2257.51 2383
2257.96 2277
2258.41 2347
2258.86 2334
2259.30 2267
2259.75 2324
2260.20 2266
2260.65 2227
2261.10 2236
2261.54 2364
2261.99 2388
2262.44 2393
2262.89 2504
2263.34 2593
2263.79 2531
2264.23 2430
2264.68 2235
2265.13 2379
2265.58 2342
2266.03 2370
2266.48 2400
2266.93 2540
2267.38 2391
2267.82 2382
2268.27 2417
2268.72 2538
2269.17 2560
2269.62 2646
2270.07 2663
2270.52 2637
2270.97 2759
2271.42 2772
2271.87 2828
2272.32 2775
2272.77 2890
2273.22 2767
2273.66 2797
2274.11 2850
2274.56 2779
2275.01 2638
2275.46 2524
2275.91 2529
2276.36 2562
2276.81 2497
2277.26 2427
2277.71 2363
2278.16 2238
2278.61 2298
2279.06 2323
2279.51 2228
2279.96 2310
2280.41 2221
2280.86 2282
2281.31 2273
2281.76 2297
2282.21 2434
2282.66 2451
2283.11 2300
2283.56 2346
2284.02 2382
2284.47 2441
2284.92 2389
2285.37 2361
2285.82 2356
2286.27 2377
2286.72 2389
2287.17 2627
2287.62 2520
2288.07 2776
2288.52 3056
2288.97 3112
2289.42 3337
2289.88 3523
2290.33 4100
2290.78 3979
2291.23 4175
2291.68 4475
2292.13 4495
2292.58 4215
2293.03 4101
2293.49 4048
2293.94 3883
2294.39 3703
2294.84 3632
2295.29 3291
2295.74 3244
2296.20 3052
2296.65 2849
2297.10 2757
2297.55 2712
2298.00 2688
2298.46 2688
2298.91 2752
2299.36 2555
2299.81 2412
2300.26 2457
2300.72 2413
2301.17 2433
2301.62 2321
2302.07 2277
2302.52 2231
2302.98 2317
2303.43 2186
2303.88 2195
2304.33 2277
2304.79 2451
2305.24 2370
2305.69 2499
2306.14 2552
2306.60 2532
2307.05 2401
2307.50 2424
2307.96 2497
2308.41 2636
2308.86 2710
2309.31 2733
2309.77 2751
2310.22 2905
2310.67 2953
2311.13 2811
2311.58 2748
2312.03 2824
2312.49 2896
2312.94 2897
2313.39 2862
2313.85 2640
2314.30 2427
2314.75 2536
2315.21 2565
2315.66 2479
2316.12 2537
2316.57 2389
2317.02 2441
2317.48 2515
2317.93 2435
2318.38 2506
2318.84 2567
2319.29 2572
2319.75 2589
2320.20 2720
2320.65 2659
2321.11 2732
2321.56 2771
2322.02 2698
2322.47 2644
2322.93 2583
2323.38 2546
2323.83 2722
2324.29 2875
2324.74 2948
2325.20 2923
2325.65 2929
2326.11 2945
2326.56 2942
2327.02 2850
2327.47 2891
2327.93 3038
2328.38 2746
2328.84 2805
2329.29 2668
2329.75 2658
2330.20 2823
2330.66 2658
2331.11 2656
2331.57 2725
2332.02 2677
2332.48 2566
2332.93 2699
2333.39 2625
2333.84 2597
2334.30 2557
2334.75 2577
2335.21 2516
2335.67 2609
2336.12 2515
2336.58 2710
2337.03 2660
2337.49 2602
2337.94 2357
2338.40 2525
2338.86 2579
2339.31 2523
2339.77 2468
2340.22 2482
2340.68 2366
2341.14 2462
2341.59 2562
2342.05 2307
2342.50 2597
2342.96 2472
2343.42 2376
2343.87 2465
2344.33 2306
2344.79 2502
2345.24 2294
2345.70 2267
2346.16 2504
2346.61 2291
2347.07 2496
2347.53 2594
2347.98 2484
2348.44 2524
2348.90 2527
2349.35 2338
2349.81 2397
2350.27 2276
2350.72 2297
2351.18 2580
2351.64 2434
2352.10 2496
2352.55 2391
2353.01 2456
2353.47 2387
2353.93 2403
2354.38 2324
2354.84 2338
2355.30 2504
2355.76 2520
2356.21 2472
2356.67 2434
2357.13 2361
2357.59 2451
2358.04 2502
2358.50 2360
2358.96 2351
2359.42 2456
2359.87 2413
2360.33 2476
2360.79 2379
2361.25 2472
2361.71 2464
2362.17 2575
2362.62 2546
2363.08 2561
2363.54 2544
2364.00 2574
2364.46 2545
2364.92 2518
2365.37 2389
2365.83 2446
2366.29 2470
2366.75 2327
2367.21 2420
2367.67 2446
2368.13 2499
2368.58 2448
2369.04 2392
2369.50 2515
2369.96 2542
2370.42 2556
2370.88 2522
2371.34 2458
2371.80 2481
2372.26 2463
2372.72 2616
2373.17 2513
2373.63 2717
2374.09 2671
2374.55 2890
2375.01 2899
2375.47 2904
2375.93 3006
2376.39 2934
2376.85 2771
2377.31 2858
2377.77 2792
2378.23 2743
2378.69 2503
2379.15 2578
2379.61 2512
2380.07 2420
2380.53 2364
2380.99 2434
2381.45 2474
2381.91 2332
2382.37 2384
2382.83 2377
2383.29 2557
2383.75 2583
2384.21 2329
2384.67 2359
2385.13 2250
2385.59 2435
2386.05 2369
2386.51 2463
2386.97 2313
2387.43 2303
2387.89 2300
2388.35 2350
2388.82 2278
2389.28 2398
2389.74 2420
2390.20 2373
2390.66 2313
2391.12 2407
2391.58 2517
2392.04 2522
2392.50 2423
2392.96 2397
2393.42 2482
2393.89 2582
2394.35 2546
2394.81 2324
2395.27 2458
2395.73 2401
2396.19 2416
2396.65 2385
2397.12 2339
2397.58 2399
2398.04 2389
2398.50 2424
2398.96 2282
2399.42 2282
2399.89 2418
2400.35 2223
2400.81 2292
2401.27 2477
2401.73 2509
2402.20 2333
2402.66 2349
2403.12 2271
2403.58 2191
2404.04 2319
2404.51 2294
2404.97 2372
2405.43 2448
2405.89 2240
2406.36 2366
2406.82 2332
2407.28 2417
2407.74 2388
2408.21 2233
2408.67 2151
2409.13 2168
2409.59 2304
2410.06 2384
2410.52 2213
2410.98 2248
2411.45 2225
2411.91 2371
2412.37 2466
2412.84 2366
2413.30 2409
2413.76 2426
2414.22 2330
2414.69 2392
2415.15 2504
2415.61 2483
2416.08 2424
2416.54 2613
2417.00 2598
2417.47 2494
2417.93 2573
2418.40 2603
2418.86 2655
2419.32 2333
2419.79 2377
2420.25 2444
2420.71 2386
2421.18 2538
2421.64 2408
2422.11 2471
2422.57 2587
2423.03 2483
2423.50 2379
2423.96 2369
2424.43 2319
2424.89 2183
2425.35 2294
2425.82 2207
2426.28 2261
2426.75 2267
2427.21 2136
2427.68 2415
2428.14 2402
2428.61 2431
2429.07 2438
2429.54 2240
2430.00 2429
2430.46 2364
2430.93 2353
2431.39 2253
2431.86 2342
2432.32 2428
2432.79 2367
2433.25 2384
2433.72 2413
2434.18 2434
2434.65 2494
2435.11 2345
2435.58 2290
2436.04 2322
2436.51 2460
2436.98 2436
2437.44 2444
2437.91 2283
2438.37 2256
2438.84 2184
2439.30 2409
2439.77 2373
2440.23 2434
2440.70 2561
2441.17 2614
2441.63 2650
2442.10 2711
2442.56 2538
2443.03 2521
2443.50 2416
2443.96 2454
2444.43 2477
2444.89 2500
2445.36 2573
2445.83 2578
2446.29 2430
2446.76 2493
2447.23 2434
2447.69 2351
2448.16 2431
2448.62 2276
2449.09 2372
2449.56 2392
2450.02 2343
2450.49 2332
2450.96 2248
2451.42 2469
2451.89 2354
2452.36 2507
2452.82 2436
2453.29 2328
2453.76 2325
2454.23 2341
2454.69 2269
2455.16 2257
2455.63 2247
2456.09 2183
2456.56 2191
2457.03 2169
2457.50 2173
2457.96 2211
2458.43 2229
2458.90 2285
2459.37 2258
2459.83 2325
2460.30 2192
2460.77 2168
2461.24 2314
2461.70 2229
2462.17 2159
2462.64 2113
2463.11 2225
2463.58 2233
2464.04 2158
2464.51 2404
2464.98 2363
2465.45 2371
2465.92 2408
2466.38 2230
2466.85 2123
2467.32 2176
2467.79 2288
2468.26 2230
2468.73 2253
2469.19 2255
2469.66 2233
2470.13 2326
2470.60 2278
2471.07 2265
2471.54 2297
2472.01 2378
2472.47 2266
2472.94 2167
2473.41 2199
2473.88 2416
2474.35 2381
2474.82 2253
2475.29 2078
2475.76 2287
2476.23 2239
2476.70 2408
2477.16 2311
2477.63 2275
2478.10 2223
2478.57 2300
2479.04 2219
2479.51 2285
2479.98 2325
2480.45 2238
2480.92 2174
2481.39 2144
2481.86 2115
2482.33 2164
2482.80 2081
2483.27 2050
2483.74 2113
2484.21 2151
2484.68 2076
2485.15 2259
2485.62 2117
2486.09 2298
2486.56 2235
2487.03 2248
2487.50 2267
2487.97 2283
2488.44 2223
2488.91 2183
2489.38 2115
2489.85 2232
2490.32 2233
2490.79 2222
2491.26 2367
2491.73 2227
2492.20 2419
2492.67 2277
2493.14 2304
2493.61 2386
2494.09 2328
2494.56 2403
2495.03 2428
2495.50 2528
2495.97 2422
2496.44 2483
2496.91 2595
2497.38 2389
2497.85 2399
2498.32 2425
2498.80 2383
2499.27 2238
2499.74 2234
2500.21 2357
2500.68 2315
2501.15 2165
2501.62 2314
2502.10 2262
2502.57 2142
2503.04 2182
2503.51 2174
2503.98 2155
2504.45 2296
2504.93 2177
2505.40 2147
2505.87 2253
2506.34 2357
2506.81 2081
2507.29 2109
2507.76 2280
2508.23 2114
2508.70 2249
2509.17 2267
2509.65 2256
2510.12 2242
2510.59 2490
2511.06 2582
2511.54 2582
2512.01 2516
2512.48 2518
2512.95 2592
2513.43 2642
2513.90 2771
2514.37 2675
2514.84 2605
2515.32 2731
2515.79 2469
2516.26 2307
2516.74 2318
2517.21 2406
2517.68 2358
2518.16 2362
2518.63 2246
2519.10 2420
2519.57 2324
2520.05 2339
2520.52 2303
2520.99 2254
2521.47 2285
2521.94 2205
2522.42 2204
2522.89 2159
2523.36 2224
2523.84 2150
2524.31 2298
2524.78 2208
2525.26 2138
2525.73 2269
2526.20 2214
2526.68 2151
2527.15 2194
2527.63 2235
2528.10 2210
2528.57 2467
2529.05 2366
2529.52 2331
2530.00 2456
2530.47 2345
2530.95 2306
2531.42 2287
2531.89 2399
2532.37 2245
2532.84 2330
2533.32 2355
2533.79 2353
2534.27 2394
2534.74 2242
2535.22 2347
2535.69 2249
2536.17 2316
2536.64 2230
2537.11 2150
2537.59 2233
2538.06 2307
2538.54 2322
2539.01 2324
2539.49 2434
2539.97 2541
2540.44 2594
2540.92 2436
2541.39 2555
2541.87 2506
2542.34 2526
2542.82 2539
2543.29 2436
2543.77 2616
2544.24 2614
2544.72 2483
2545.19 2405
2545.67 2385
2546.15 2492
2546.62 2487
2547.10 2643
2547.57 2793
2548.05 2703
2548.52 2834
2549.00 2850
2549.48 3017
2549.95 3063
2550.43 2822
2550.91 2755
2551.38 2729
2551.86 2912
2552.33 2754
2552.81 2602
2553.29 2416
2553.76 2473
2554.24 2492
2554.72 2566
2555.19 2552
2555.67 2513
2556.15 2538
2556.62 2570
2557.10 2533
2557.58 2325
2558.05 2473
2558.53 2463
2559.01 2330
2559.48 2359
2559.96 2261
2560.44 2232
2560.91 2340
2561.39 2281
2561.87 2363
2562.35 2343
2562.82 2330
2563.30 2389
2563.78 2295
2564.26 2127
2564.73 2168
2565.21 2242
2565.69 2192
2566.17 2104
2566.64 2317
2567.12 2353
2567.60 2222
2568.08 2147
2568.55 2149
2569.03 2278
2569.51 2382
2569.99 2298
2570.47 2299
2570.94 2209
2571.42 2191
2571.90 2252
2572.38 2259
2572.86 2283
2573.33 2234
2573.81 2145
2574.29 2163
2574.77 2183
2575.25 2187
2575.73 2179
2576.20 2250
2576.68 2168
2577.16 2143
2577.64 2214
2578.12 2098
2578.60 2136
2579.08 2296
2579.56 2118
2580.03 2210
2580.51 2336
2580.99 2326
2581.47 2178
2581.95 2140
2582.43 2214
2582.91 2338
2583.39 2217
2583.87 2304
2584.35 2197
2584.83 2260
2585.30 2278
2585.78 2118
2586.26 2294
2586.74 2307
2587.22 2380
2587.70 2298
2588.18 2390
2588.66 2218
2589.14 2289
2589.62 2297
2590.10 2353
2590.58 2129
2591.06 2245
2591.54 2239
2592.02 2262
2592.50 2338
2592.98 2357
2593.46 2501
2593.94 2518
2594.42 2397
2594.90 2388
2595.38 2437
2595.86 2280
2596.34 2242
2596.82 2252
2597.30 2219
2597.78 2283
2598.26 2153
2598.74 2183
2599.23 2228
2599.71 2244
2600.19 2368
2600.67 2331
2601.15 2226
2601.63 2167
2602.11 2311
2602.59 2221
2603.07 2068
2603.55 2188
2604.03 2167
2604.52 2242
2605.00 2208
2605.48 2122
2605.96 1986
2606.44 1978
2606.92 2060
2607.40 2235
2607.88 2092
2608.37 2101
2608.85 2143
2609.33 2218
2609.81 2143
2610.29 2071
2610.77 2126
2611.26 2109
2611.74 2107
2612.22 2210
2612.70 2163
2613.18 2180
2613.67 2213
2614.15 2217
2614.63 2082
2615.11 2266
2615.59 2265
2616.08 2144
2616.56 1980
2617.04 2073
2617.52 2192
2618.01 2212
2618.49 2321
2618.97 2215
2619.45 2266
2619.93 2112
2620.42 2181
2620.90 2216
2621.38 2060
2621.87 2107
2622.35 2085
2622.83 2192
2623.31 2300
2623.80 2059
2624.28 2147
2624.76 2054
2625.25 2042
2625.73 2220
2626.21 2118
2626.70 2223
2627.18 2154
2627.66 2119
2628.15 2234
2628.63 2271
2629.11 2448
2629.60 2152
2630.08 2237
2630.56 2211
2631.05 2302
2631.53 2190
2632.01 2539
2632.50 2389
2632.98 2413
2633.46 2490
2633.95 2336
2634.43 2535
2634.92 2485
2635.40 2341
2635.88 2409
2636.37 2472
2636.85 2314
2637.34 2222
2637.82 2231
2638.31 2037
2638.79 2077
2639.27 2066
2639.76 2074
2640.24 2167
2640.73 2155
2641.21 2043
2641.70 2095
2642.18 2103
2642.67 2062
2643.15 2084
2643.63 2025
2644.12 2098
2644.60 2245
2645.09 2092
2645.57 2152
2646.06 2210
2646.54 2207
2647.03 2158
2647.51 2144
2648.00 2303
2648.48 2231
2648.97 2199
2649.46 2183
2649.94 2097
2650.43 2278
2650.91 2200
2651.40 2266
2651.88 2244
2652.37 2145
2652.85 2215
2653.34 2227
2653.82 2137
2654.31 2122
2654.80 1994
2655.28 2196
2655.77 2300
2656.25 2487
2656.74 2327
2657.23 2203
2657.71 2371
2658.20 2309
2658.68 2126
2659.17 2142
2659.66 2118
2660.14 2151
2660.63 2140
2661.11 2173
2661.60 2156
2662.09 2200
2662.57 2418
2663.06 2138
2663.55 2101
2664.03 2170
2664.52 2151
2665.01 2122
2665.49 2072
2665.98 2124
2666.47 2168
2666.95 2190
2667.44 2174
2667.93 2084
2668.42 2075
2668.90 1971
2669.39 1992
2669.88 2099
2670.36 1987
2670.85 2158
2671.34 2243
2671.83 2217
2672.31 2349
2672.80 2506
2673.29 2700
2673.78 2616
2674.26 2708
2674.75 2638
2675.24 2687
2675.73 2878
2676.21 2834
2676.70 3099
2677.19 2943
2677.68 2909
2678.16 2845
2678.65 2700
2679.14 2803
2679.63 2488
2680.12 2478
2680.61 2485
2681.09 2476
2681.58 2510
2682.07 2339
2682.56 2111
2683.05 2334
2683.53 2261
2684.02 2327
2684.51 2332
2685.00 2238
2685.49 2226
2685.98 2159
2686.47 2174
2686.95 2273
2687.44 2174
2687.93 2206
2688.42 2127
2688.91 2226
2689.40 1997
2689.89 1985
2690.38 2086
2690.87 2102
2691.35 1988
2691.84 2165
2692.33 2171
2692.82 2357
2693.31 2475
2693.80 2358
2694.29 2000
2694.78 2109
2695.27 2218
2695.76 2194
2696.25 2170
2696.74 2135
2697.23 2126
2697.72 2068
2698.21 2107
2698.70 2087
2699.19 2112
2699.68 2378
2700.17 2325
2700.66 2213
2701.15 2224
2701.64 2307
2702.13 2266
2702.62 2324
2703.11 2269
2703.60 2241
2704.09 2417
2704.58 2545
2705.07 2372
2705.56 2370
2706.05 2204
2706.54 2279
2707.03 2167
2707.52 2210
2708.01 2188
2708.50 2149
2708.99 2193
2709.48 2126
2709.97 2038
2710.46 2113
2710.96 2205
2711.45 2095
2711.94 2115
2712.43 2071
2712.92 2162
2713.41 2154
2713.90 2162
2714.39 2251
2714.88 2096
2715.38 2142
2715.87 2328
2716.36 2362
2716.85 2165
2717.34 2208
2717.83 2213
2718.32 2190
2718.82 2059
2719.31 2283
2719.80 2277
2720.29 2304
2720.78 2288
2721.27 2164
2721.77 2220
2722.26 2208
2722.75 2416
2723.24 2453
2723.73 2555
2724.23 2406
2724.72 2510
2725.21 2462
2725.70 2361
2726.19 2277
2726.69 2264
2727.18 2360
2727.67 2225
2728.16 2190
2728.66 2166
2729.15 2119
2729.64 2112
2730.13 2071
2730.63 2204
2731.12 2167
2731.61 2289
2732.11 2360
2732.60 2412
2733.09 2383
2733.58 2357
2734.08 2341
2734.57 2375
2735.06 2452
2735.56 2582
2736.05 2554
2736.54 2558
2737.04 2558
2737.53 2467
2738.02 2404
2738.52 2352
2739.01 2341
2739.50 2475
2740.00 2554
2740.49 2533
2740.98 2414
2741.48 2338
2741.97 2180
2742.46 2227
2742.96 2393
2743.45 2379
2743.95 2253
2744.44 2181
2744.93 2112
2745.43 2090
2745.92 2109
2746.42 2103
2746.91 1938
2747.40 1942
2747.90 2180
2748.39 2088
2748.89 2020
2749.38 2011
2749.88 2153
2750.37 2080
2750.86 2052
2751.36 1887
2751.85 2167
2752.35 2229
2752.84 2269
2753.34 2171
2753.83 2118
2754.33 2131
2754.82 2182
2755.32 2273
2755.81 2119
2756.31 2212
2756.80 2189
2757.30 2073
2757.79 2106
2758.29 2224
2758.78 2071
2759.28 2095
2759.77 2134
2760.27 2054
2760.76 2241
2761.26 2281
2761.75 2313
2762.25 2157
2762.75 2124
2763.24 2314
2763.74 2319
2764.23 2389
2764.73 2325
2765.22 2159
2765.72 2144
2766.22 2264
2766.71 2256
2767.21 2222
2767.70 2340
2768.20 2214
2768.70 2089
2769.19 2283
2769.69 2187
2770.18 2333
2770.68 2257
2771.18 2311
2771.67 2287
2772.17 2350
2772.67 2472
2773.16 2532
2773.66 2556
2774.16 2496
2774.65 2575
2775.15 2873
2775.65 3186
2776.14 3105
2776.64 3058
2777.14 3185
2777.63 3271
2778.13 3103
2778.63 3150
2779.12 3107
2779.62 3091
2780.12 3028
2780.62 2930
2781.11 2724
2781.61 2593
2782.11 2522
2782.60 2549
2783.10 2344
2783.60 2229
2784.10 2175
2784.59 2179
2785.09 2324
2785.59 2232
2786.09 2394
2786.58 2167
2787.08 2207
2787.58 2177
2788.08 2017
2788.58 2083
2789.07 2199
2789.57 2094
2790.07 2050
2790.57 1962
2791.07 2011
2791.56 2209
2792.06 1939
2792.56 2113
2793.06 2119
2793.56 2084
2794.06 2119
2794.55 2102
2795.05 2060
2795.55 2115
2796.05 2305
2796.55 2368
2797.05 2367
2797.55 2420
2798.04 2357
2798.54 2424
2799.04 2423
2799.54 2396
2800.04 2362
2800.54 2396
2801.04 2498
2801.54 2297
2802.04 2280
2802.53 2353
2803.03 2442
2803.53 2380
2804.03 2351
2804.53 2386
2805.03 2313
2805.53 2301
2806.03 2248
2806.53 2427
2807.03 2582
2807.53 2606
2808.03 2753
2808.53 2752
2809.03 2582
2809.53 2438
2810.03 2693
2810.53 2688
2811.03 2557
2811.53 2550
2812.03 2514
2812.53 2496
2813.03 2499
2813.53 2378
2814.03 2390
2814.53 2437
2815.03 2314
2815.53 2294
2816.03 2358
2816.53 2195
2817.03 2125
2817.53 2342
2818.03 2427
2818.53 2326
2819.03 2208
2819.53 2154
2820.03 2097
2820.53 2136
2821.03 2196
2821.53 2232
2822.03 2035
2822.54 2161
2823.04 2243
2823.54 2237
2824.04 2159
2824.54 2136
2825.04 2040
2825.54 2039
2826.04 2157
2826.54 2168
2827.05 2188
2827.55 2213
2828.05 2153
2828.55 2274
2829.05 2172
2829.55 2221
2830.05 2188
2830.56 2206
2831.06 2046
2831.56 2121
2832.06 2165
2832.56 2183
2833.06 2225
2833.57 2174
2834.07 2157
2834.57 2100
2835.07 2110
2835.57 2121
2836.08 2042
2836.58 2221
2837.08 2354
2837.58 2189
2838.09 2319
2838.59 2129
2839.09 2200
2839.59 2437
2840.09 2231
2840.60 2255
2841.10 2297
2841.60 2147
2842.11 2272
2842.61 2232
2843.11 2170
2843.61 2246
2844.12 2161
2844.62 2144
2845.12 2143
2845.62 2231
2846.13 2246
2846.63 2051
2847.13 2110
2847.64 2269
2848.14 2342
2848.64 2402
2849.15 2446
2849.65 2319
2850.15 2418
2850.66 2365
2851.16 2335
2851.66 2309
2852.17 2339
2852.67 2321
2853.17 2216
2853.68 2197
2854.18 2164
2854.69 2225
2855.19 2306
2855.69 2192
2856.20 2081
2856.70 2243
2857.20 2346
2857.71 2232
2858.21 2187
2858.72 2199
2859.22 2180
2859.73 2175
2860.23 2157
2860.73 2129
2861.24 2236
2861.74 2168
2862.25 2253
2862.75 2182
2863.26 2171
2863.76 2018
2864.27 2056
2864.77 1923
2865.27 2058
2865.78 1995
2866.28 2054
2866.79 2150
2867.29 2117
2867.80 2205
2868.30 2178
2868.81 2101
2869.31 2185
2869.82 2234
2870.32 2279
2870.83 2318
2871.33 2343
2871.84 2431
2872.34 2343
2872.85 2368
2873.36 2380
2873.86 2407
2874.37 2378
2874.87 2382
2875.38 2441
2875.88 2358
2876.39 2320
2876.89 2423
2877.40 2309
2877.91 2295
2878.41 2449
2878.92 2314
2879.42 2296
2879.93 2206
2880.44 2237
2880.94 2250
2881.45 2321
2881.95 2319
2882.46 2223
2882.97 2220
2883.47 2260
2883.98 2287
2884.49 2434
2884.99 2510
2885.50 2309
2886.00 2306
2886.51 2448
2887.02 2447
2887.52 2326
2888.03 2418
2888.54 2435
2889.04 2492
2889.55 2606
2890.06 2376
2890.57 2425
2891.07 2407
2891.58 2336
2892.09 2286
2892.59 2237
2893.10 2229
2893.61 2376
2894.12 2312
2894.62 2228
2895.13 2477
2895.64 2408
2896.14 2469
2896.65 2475
2897.16 2490
2897.67 2457
2898.17 2249
2898.68 2482
2899.19 2351
2899.70 2239
2900.21 2410
2900.71 2124
2901.22 2204
2901.73 2245
2902.24 2452
2902.74 2200
2903.25 2269
2903.76 2280
2904.27 2443
2904.78 2519
2905.29 2483
2905.79 2356
2906.30 2283
2906.81 2354
2907.32 2424
2907.83 2445
2908.34 2405
2908.84 2347
2909.35 2442
2909.86 2443
2910.37 2406
2910.88 2295
2911.39 2131
2911.90 2266
2912.40 2384
2912.91 2370
2913.42 2228
2913.93 2460
2914.44 2425
2914.95 2321
2915.46 2359
2915.97 2225
2916.48 2249
2916.99 2198
2917.50 2269
2918.00 2226
2918.51 2270
2919.02 2221
2919.53 2101
2920.04 2270
2920.55 2325
2921.06 2440
2921.57 2241
2922.08 2223
2922.59 2230
2923.10 2406
2923.61 2339
2924.12 2327
2924.63 2366
2925.14 2281
2925.65 2209
2926.16 2208
2926.67 2157
2927.18 2383
2927.69 2317
2928.20 2210
2928.71 2319
2929.22 2414
2929.73 2296
2930.24 2213
2930.75 2115
2931.26 2235
2931.77 2126
2932.28 2048
2932.79 2072
2933.30 2024
2933.82 2228
2934.33 2155
2934.84 2201
2935.35 2278
2935.86 2294
2936.37 2277
2936.88 2233
2937.39 2265
2937.90 2150
2938.41 2279
2938.92 2243
2939.44 2409
2939.95 2329
2940.46 2464
2940.97 2308
2941.48 2134
2941.99 2243
2942.50 2250
2943.02 2329
2943.53 2271
2944.04 2134
2944.55 2120
2945.06 2325
2945.57 2400
2946.09 2276
2946.60 2207
2947.11 2142
2947.62 2256
2948.13 2233
2948.64 2207
2949.16 2221
2949.67 2144
2950.18 2170
2950.69 2192
2951.21 2119
2951.72 2048
2952.23 1984
2952.74 1979
2953.25 2020
2953.77 2033
2954.28 2187
2954.79 2350
2955.30 2117
2955.82 2082
2956.33 2079
2956.84 2115
2957.36 2161
2957.87 2060
2958.38 2121
2958.89 2229
2959.41 2174
2959.92 2114
2960.43 2090
2960.95 2113
2961.46 2150
2961.97 2194
2962.49 2167
2963.00 2212
2963.51 2334
2964.03 2214
2964.54 2209
2965.05 2286
2965.57 2206
2966.08 2247
2966.59 2217
2967.11 2251
2967.62 2169
2968.13 2075
2968.65 2080
2969.16 2155
2969.67 2050
2970.19 1902
2970.70 2020
2971.22 2092
2971.73 2063
2972.24 2193
2972.76 2237
2973.27 2117
2973.79 2070
2974.30 2074
2974.82 2110
2975.33 2236
2975.84 2260
2976.36 2119
2976.87 2176
2977.39 2285
2977.90 2276
2978.42 2151
2978.93 2280
2979.45 2187
2979.96 2208
2980.47 2252
2980.99 2233
2981.50 2311
2982.02 2287
2982.53 2125
2983.05 2230
2983.56 2551
2984.08 2592
2984.59 2479
2985.11 2436
2985.62 2349
2986.14 2456
2986.66 2587
2987.17 2632
2987.69 2669
2988.20 2657
2988.72 2534
2989.23 2640
2989.75 2650
2990.26 2699
2990.78 2564
2991.29 2652
2991.81 2529
2992.33 2592
2992.84 2590
2993.36 2579
2993.87 2720
2994.39 2678
2994.91 2611
2995.42 2659
2995.94 2706
2996.45 2724
2996.97 2836
2997.49 2879
2998.00 2878
2998.52 2988
2999.04 2983
2999.55 3022
3000.07 2965
3000.58 3099
3001.10 3239
3001.62 3366
3002.13 3537
3002.65 3683
3003.17 4054
3003.68 4414
3004.20 4518
3004.72 4674
3005.23 4807
3005.75 5554
3006.27 5461
3006.79 5126
3007.30 5120
3007.82 5222
3008.34 4539
3008.85 4110
3009.37 3693
3009.89 3455
3010.41 3320
3010.92 3051
3011.44 3017
3011.96 2825
3012.48 2740
3012.99 2664
3013.51 2706
3014.03 2772
3014.55 2696
3015.06 2644
3015.58 2661
3016.10 2752
3016.62 2751
3017.14 2687
3017.65 2778
3018.17 2776
3018.69 2710
3019.21 2662
3019.73 2666
3020.24 2726
3020.76 2809
3021.28 2741
3021.80 2790
3022.32 2597
3022.84 2739
3023.35 2575
3023.87 2575
3024.39 2632
3024.91 2834
3025.43 2844
3025.95 2666
3026.47 2652
3026.98 2653
3027.50 2672
3028.02 2561
3028.54 2414
3029.06 2475
3029.58 2496
3030.10 2412
3030.62 2466
3031.14 2477
3031.65 2558
3032.17 2628
3032.69 2612
3033.21 2410
3033.73 2605
3034.25 2473
3034.77 2328
3035.29 2365
3035.81 2468
3036.33 2319
3036.85 2290
3037.37 2514
3037.89 2427
3038.41 2289
3038.93 2444
3039.45 2406
3039.97 2382
3040.49 2278
3041.01 2323
3041.53 2435
3042.05 2412
3042.57 2408
3043.09 2525
3043.61 2356
3044.13 2280
3044.65 2419
3045.17 2372
3045.69 2309
3046.21 2376
3046.73 2452
3047.25 2309
3047.77 2258
3048.29 2342
3048.81 2474
3049.33 2115
3049.85 2248
3050.37 2259
3050.89 2309
3051.42 2212
3051.94 2210
3052.46 2217
3052.98 2111
3053.50 2200
3054.02 2200
3054.54 2181
3055.06 2158
3055.58 2097
3056.11 2223
3056.63 2364
3057.15 2287
3057.67 2282
3058.19 2250
3058.71 2189
3059.23 2124
3059.76 2193
3060.28 2277
3060.80 2360
3061.32 2319
3061.84 2327
3062.36 2283
3062.89 2274
3063.41 2330
3063.93 2312
3064.45 2298
3064.97 2316
3065.50 2429
3066.02 2388
3066.54 2399
3067.06 2546
3067.58 2435
3068.11 2363
3068.63 2419
3069.15 2384
3069.67 2265
3070.20 2326
3070.72 2459
3071.24 2354
3071.76 2323
3072.29 2326
3072.81 2330
3073.33 2307
3073.85 2261
3074.38 2277
3074.90 2567
3075.42 2448
3075.95 2487
3076.47 2465
3076.99 2590
3077.51 2565
3078.04 2565
3078.56 2529
3079.08 2673
3079.61 2836
3080.13 2922
3080.65 2746
3081.18 2920
3081.70 3018
3082.22 3003
3082.75 3054
3083.27 2945
3083.80 3041
3084.32 2810
3084.84 2892
3085.37 2945
3085.89 2944
3086.41 2801
3086.94 2703
3087.46 2918
3087.99 2980
3088.51 2819
3089.03 2830
3089.56 2855
3090.08 2817
3090.61 2719
3091.13 2581
3091.65 2646
3092.18 2676
3092.70 2625
3093.23 2680
3093.75 2769
3094.28 2721
3094.80 2659
3095.33 2721
3095.85 2815
3096.38 2995
3096.90 3157
3097.42 3077
3097.95 2975
3098.47 3012
3099.00 3239
3099.52 3614
3100.05 3851
3100.57 4510
3101.10 4880
3101.62 5425
3102.15 6055
3102.67 6736
3103.20 7436
3103.73 8015
3104.25 8537
3104.78 8488
3105.30 8504
3105.83 8122
3106.35 7354
3106.88 6690
3107.40 6251
3107.93 5301
3108.45 4678
3108.98 4524
3109.51 4277
3110.03 3932
3110.56 3698
3111.08 3744
3111.61 3816
3112.14 4071
3112.66 3990
3113.19 3862
3113.71 3748
3114.24 3619
3114.77 3550
3115.29 3363
3115.82 3342
3116.35 3074
3116.87 2961
3117.40 3039
3117.93 2941
3118.45 2799
3118.98 2934
3119.50 3056
3120.03 2720
3120.56 2778
3121.09 2891
3121.61 2934
3122.14 2843
3122.67 2783
3123.19 2916
3123.72 2904
3124.25 2714
3124.77 2818
3125.30 2770
3125.83 2863
3126.36 2872
3126.88 2903
3127.41 2831
3127.94 2601
3128.46 2646
3128.99 2640
3129.52 2632
3130.05 2618
3130.57 2649
3131.10 2627
3131.63 2588
3132.16 2419
3132.69 2415
3133.21 2339
3133.74 2475
3134.27 2541
3134.80 2609
3135.32 2539
3135.85 2468
3136.38 2516
3136.91 2318
3137.44 2445
3137.97 2353
3138.49 2275
3139.02 2167
3139.55 2321
3140.08 2316
3140.61 2280
3141.14 2303
3141.66 2422
3142.19 2207
3142.72 2179
3143.25 2175
3143.78 2206
3144.31 2317
3144.84 2417
3145.36 2326
3145.89 2407
3146.42 2424
3146.95 2393
3147.48 2549
3148.01 2491
3148.54 2535
3149.07 2607
3149.60 2599
3150.13 2781
3150.66 2643
3151.18 2753
3151.71 2806
3152.24 2575
3152.77 2682
3153.30 2658
3153.83 2683
3154.36 2840
3154.89 2582
3155.42 2577
3155.95 2554
3156.48 2572
3157.01 2513
3157.54 2446
3158.07 2506
3158.60 2615
3159.13 2607
3159.66 2585
3160.19 2596
3160.72 2591
3161.25 2397
3161.78 2535
3162.31 2546
3162.84 2504
3163.37 2485
3163.90 2504
3164.43 2456
3164.96 2443
3165.49 2339
3166.02 2339
3166.55 2232
3167.08 2293
3167.61 2271
3168.15 2248
3168.68 2277
3169.21 2200
3169.74 2321
3170.27 2274
3170.80 2176
3171.33 2308
3171.86 2105
3172.39 2348
3172.92 2351
3173.46 2399
3173.99 2456
3174.52 2301
3175.05 2446
3175.58 2492
3176.11 2587
3176.64 2557
3177.17 2386
3177.71 2341
3178.24 2225
3178.77 2460
3179.30 2547
3179.83 2305
3180.36 2136
3180.90 2173
3181.43 2152
3181.96 2210
3182.49 2266
3183.02 2247
3183.56 2186
3184.09 2178
3184.62 2243
3185.15 2321
3185.68 2179
3186.22 2156
3186.75 2217
3187.28 2214
3187.81 2300
3188.35 2417
3188.88 2332
3189.41 2199
3189.94 2193
3190.48 2204
3191.01 2193
3191.54 2209
3192.07 2131
3192.61 2077
3193.14 2003
3193.67 2064
3194.21 2243
3194.74 2192
3195.27 2183
3195.81 2303
3196.34 2180
3196.87 2144
3197.40 2284
3197.94 2198
3198.47 2189
3199.00 2231
3199.54 2381
3200.07 2426
3200.60 2647
3201.14 2514
3201.67 2493
3202.21 2623
3202.74 2608
3203.27 2508
3203.81 2590
3204.34 2469
3204.87 2437
3205.41 2632
3205.94 2507
3206.48 2259
3207.01 2301
3207.54 2466
3208.08 2555
3208.61 2399
3209.15 2259
3209.68 2413
3210.21 2552
3210.75 2549
3211.28 2665
3211.82 2815
3212.35 2817
3212.89 2729
3213.42 2731
3213.96 2693
3214.49 2587
3215.02 2549
3215.56 2434
3216.09 2566
3216.63 2396
3217.16 2340
3217.70 2269
3218.23 2311
3218.77 2189
3219.30 2237
3219.84 2119
3220.37 2214
3220.91 2160
3221.44 2306
3221.98 2396
3222.51 2388
3223.05 2376
3223.58 2421
3224.12 2472
3224.66 2516
3225.19 2453
3225.73 2534
3226.26 2514
3226.80 2619
3227.33 2541
3227.87 2498
3228.41 2604
3228.94 2491
3229.48 2347
3230.01 2345
3230.55 2337
3231.08 2426
3231.62 2416
3232.16 2258
3232.69 2318
3233.23 2382
3233.77 2345
3234.30 2250
3234.84 2292
3235.37 2144
3235.91 2397
3236.45 2334
3236.98 2403
3237.52 2475
3238.06 2517
3238.59 2382
3239.13 2333
3239.67 2384
3240.20 2568
3240.74 2609
3241.28 2528
3241.81 2511
3242.35 2474
3242.89 2679
3243.42 2684
3243.96 2534
3244.50 2355
3245.04 2334
3245.57 2387
3246.11 2537
3246.65 2510
3247.19 2558
3247.72 2524
3248.26 2420
3248.80 2464
3249.33 2495
3249.87 2537
3250.41 2636
3250.95 2619
3251.49 2594
3252.02 2583
3252.56 2644
3253.10 2503
3253.64 2503
3254.17 2444
3254.71 2540
3255.25 2530
3255.79 2678
3256.33 2675
3256.86 2747
3257.40 2680
3257.94 2902
3258.48 2841
3259.02 2757
3259.56 2935
3260.09 3089
3260.63 3407
3261.17 3585
3261.71 3738
3262.25 4110
3262.79 4119
3263.33 4272
3263.86 4393
3264.40 4369
3264.94 4832
3265.48 4973
3266.02 5014
3266.56 4907
3267.10 4971
3267.64 5220
3268.18 5144
3268.71 5036
3269.25 4593
3269.79 4496
3270.33 4419
3270.87 3897
3271.41 3885
3271.95 3567
3272.49 3213
3273.03 2875
3273.57 3043
3274.11 2825
3274.65 2811
3275.19 2852
3275.73 2850
3276.27 2767
3276.81 2795
3277.35 2758
3277.89 2739
3278.43 2849
3278.97 2831
3279.51 2954
3280.05 2892
3280.59 2852
3281.13 2880
3281.67 3070
3282.21 2970
3282.75 3017
3283.29 2975
3283.83 2803
3284.37 2881
3284.91 2923
3285.45 2967
3285.99 2976
3286.53 3117
3287.07 3111
3287.61 3193
3288.15 3191
3288.69 3144
3289.23 3121
3289.77 3090
3290.32 2942
3290.86 2923
3291.40 2625
3291.94 2772
3292.48 2765
3293.02 2866
3293.56 2743
3294.10 2844
3294.64 2974
3295.19 2963
3295.73 2944
3296.27 2989
3296.81 3113
3297.35 3188
3297.89 3253
3298.43 3050
3298.98 3159
3299.52 2981
3300.06 3069
3300.60 2877
3301.14 3042
3301.68 2917
3302.23 3088
3302.77 3037
3303.31 3294
3303.85 3220
3304.39 3279
3304.94 3281
3305.48 3393
3306.02 3186
3306.56 3015
3307.10 2867
3307.65 2918
3308.19 2907
3308.73 2769
3309.27 2576
3309.82 2747
3310.36 2568
3310.90 2516
3311.44 2647
3311.99 2746
3312.53 2724
3313.07 2736
3313.62 2823
3314.16 2913
3314.70 2674
3315.24 2854
3315.79 2833
3316.33 2883
3316.87 3120
3317.42 3095
3317.96 3144
3318.50 3190
3319.05 3197
3319.59 2928
3320.13 2886
3320.68 2819
3321.22 2688
3321.76 2587
3322.31 2588
3322.85 2727
3323.39 2640
3323.94 2615
3324.48 2751
3325.02 2383
3325.57 2663
3326.11 2545
3326.66 2500
3327.20 2499
3327.74 2655
3328.29 2526
3328.83 2410
3329.38 2538
3329.92 2567
3330.46 2387
3331.01 2390
3331.55 2277
3332.10 2476
3332.64 2551
3333.19 2482
3333.73 2568
3334.27 2659
3334.82 2743
3335.36 2766
3335.91 3025
3336.45 3042
3337.00 3083
3337.54 2943
3338.09 2890
3338.63 2907
3339.18 2961
3339.72 2859
3340.27 2861
3340.81 2938
3341.36 2644
3341.90 2623
3342.45 2609
3342.99 2365
3343.54 2321
3344.08 2308
3344.63 2308
3345.17 2247
3345.72 2217
3346.27 2473
3346.81 2348
3347.36 2411
3347.90 2400
3348.45 2500
3348.99 2524
3349.54 2534
3350.08 2612
3350.63 2518
3351.18 2478
3351.72 2588
3352.27 2585
3352.81 2490
3353.36 2544
3353.91 2354
3354.45 2457
3355.00 2561
3355.54 2359
3356.09 2465
3356.64 2402
3357.18 2410
3357.73 2333
3358.28 2350
3358.82 2329
3359.37 2270
3359.92 2294
3360.46 2311
3361.01 2150
3361.56 2158
3362.10 2143
3362.65 2120
3363.20 2217
3363.74 2189
3364.29 2183
3364.84 2166
3365.38 2152
3365.93 2183
3366.48 2142
3367.03 2139
3367.57 2147
3368.12 2231
3368.67 2069
3369.22 2256
3369.76 2206
3370.31 2214
3370.86 2305
3371.40 2117
3371.95 2210
3372.50 2185
3373.05 2350
3373.60 2273
3374.14 2234
3374.69 2317
3375.24 2242
3375.79 2197
3376.33 2249
3376.88 2160
3377.43 2050
3377.98 2101
3378.53 2028
3379.07 2230
3379.62 2191
3380.17 2044
3380.72 2076
3381.27 2135
3381.82 2053
3382.36 1941
3382.91 2042
3383.46 1921
3384.01 2072
3384.56 2073
3385.11 2092
3385.66 2026
3386.20 1857
3386.75 1953
3387.30 1900
3387.85 1841
3388.40 2019
3388.95 1965
3389.50 2031
3390.05 2052
3390.60 2122
3391.15 2203
3391.69 2002
3392.24 1884
3392.79 1981
3393.34 1945
3393.89 2094
3394.44 2146
3394.99 2006
3395.54 2016
3396.09 2025
3396.64 2035
3397.19 1984
3397.74 2093
3398.29 2085
3398.84 2019
3399.39 2082
3399.94 2000
3400.49 2048
3401.04 1966
3401.59 1935
3402.14 2127
3402.69 2153
3403.24 1989
3403.79 1909
3404.34 2115
3404.89 2265
3405.44 2105
3405.99 2035
3406.54 2010
3407.09 1993
3407.64 1991
3408.19 1978
3408.74 2093
3409.29 1965
3409.84 2013
3410.39 1966
3410.94 2069
3411.49 1973
3412.05 1930
3412.60 1873
3413.15 2024
3413.70 1974
3414.25 2106
3414.80 2131
3415.35 2116
3415.90 2089
3416.45 2190
3417.00 2021
3417.56 2098
3418.11 2134
3418.66 2031
3419.21 2062
3419.76 2100
3420.31 2113
3420.86 2080
3421.42 2239
3421.97 2433
3422.52 2391
3423.07 2448
3423.62 2619
3424.17 2812
3424.73 2729
3425.28 2971
3425.83 2974
3426.38 2905
3426.93 2896
3427.49 2686
3428.04 2616
3428.59 2524
3429.14 2527
3429.69 2525
3430.25 2322
3430.80 2309
3431.35 2398
3431.90 2380
3432.46 2290
3433.01 2354
3433.56 2413
3434.11 2519
3434.67 2368
3435.22 2244
3435.77 2379
3436.33 2429
3436.88 2255
3437.43 2257
3437.98 2316
3438.54 2483
3439.09 2314
3439.64 2119
3440.20 2355
3440.75 2230
3441.30 2269
3441.86 2385
3442.41 2347
3442.96 2106
3443.52 2097
3444.07 2229
3444.62 2262
3445.18 2272
3445.73 2151
3446.28 2131
3446.84 2161
3447.39 2049
3447.94 2091
3448.50 2020
3449.05 1929
3449.61 2042
3450.16 2082
3450.71 1984
3451.27 1992
3451.82 1863
3452.38 2006
3452.93 2101
3453.48 2096
3454.04 2009
3454.59 2131
3455.15 2129
3455.70 2172
3456.26 2085
3456.81 2055
3457.36 2054
3457.92 2109
3458.47 2156
3459.03 2138
3459.58 2061
3460.14 2130
3460.69 2147
3461.25 2097
3461.80 2124
3462.36 2327
3462.91 2310
3463.47 2224
3464.02 2163
3464.58 2041
3465.13 2223
3465.69 2193
3466.24 2031
3466.80 2110
3467.35 2232
3467.91 2211
3468.46 2205
3469.02 2403
3469.57 2259
3470.13 2415
3470.68 2567
3471.24 2523
3471.80 2516
3472.35 2658
3472.91 2642
3473.46 2477
3474.02 2473
3474.57 2513
3475.13 2505
3475.69 2403
3476.24 2319
3476.80 2521
3477.35 2498
3477.91 2490
3478.47 2395
3479.02 2469
3479.58 2531
3480.14 2622
3480.69 2763
3481.25 2644
3481.80 2478
3482.36 2573
3482.92 2499
3483.47 2443
3484.03 2736
3484.59 2752
3485.14 2772
3485.70 2634
3486.26 2715
3486.81 2797
3487.37 2820
3487.93 3104
3488.49 3210
3489.04 3742
3489.60 4155
3490.16 4757
3490.71 5462
3491.27 5999
3491.83 6726
3492.39 7296
3492.94 7393
3493.50 7652
3494.06 7947
3494.62 7495
3495.17 6967
3495.73 6293
3496.29 5910
3496.85 5084
3497.40 4862
3497.96 4520
3498.52 4265
3499.08 4073
3499.63 4131
3500.19 4001
3500.75 4131
3501.31 3982
3501.87 4204
3502.42 4457
3502.98 4586
3503.54 4587
3504.10 4461
3504.66 4635
3505.22 4691
3505.77 4623
3506.33 4792
3506.89 4900
3507.45 4540
3508.01 4623
3508.57 4307
3509.12 4026
3509.68 3731
3510.24 3645
3510.80 3591
3511.36 3413
3511.92 3280
3512.48 3151
3513.04 2809
3513.60 2851
3514.15 2801
3514.71 2632
3515.27 2830
3515.83 2812
3516.39 2561
3516.95 2589
3517.51 2536
3518.07 2399
3518.63 2513
3519.19 2551
3519.75 2564
3520.31 2445
3520.87 2588
3521.43 2482
3521.98 2570
3522.54 2507
3523.10 2644
3523.66 2569
3524.22 2452
3524.78 2428
3525.34 2394
3525.90 2420
3526.46 2287
3527.02 2407
3527.58 2426
3528.14 2384
3528.70 2314
3529.26 2315
3529.82 2356
3530.38 2193
3530.95 2273
3531.51 2331
3532.07 2366
3532.63 2339
3533.19 2367
3533.75 2456
3534.31 2498
3534.87 2493
3535.43 2339
3535.99 2260
3536.55 2509
3537.11 2609
3537.67 2616
3538.23 2653
3538.79 2619
3539.36 2440
3539.92 2294
3540.48 2425
3541.04 2490
3541.60 2407
3542.16 2418
3542.72 2462
3543.28 2369
3543.85 2340
3544.41 2291
3544.97 2174
3545.53 2296
3546.09 2158
3546.65 2249
3547.21 2285
3547.78 2200
3548.34 2288
3548.90 2309
3549.46 2204
3550.02 2123
3550.59 2201
3551.15 2276
3551.71 2179
3552.27 1990
3552.83 2046
3553.40 1940
3553.96 1979
3554.52 1867
3555.08 1896
3555.64 1888
3556.21 1998
3556.77 2060
3557.33 1996
3557.89 1939
3558.46 2065
3559.02 2016
3559.58 2060
3560.14 1954
3560.71 2203
3561.27 2112
3561.83 2101
3562.40 2094
3562.96 2066
3563.52 2217
3564.08 1980
3564.65 2018
3565.21 2132
3565.77 2011
3566.34 2211
3566.90 2187
3567.46 2119
3568.03 2043
3568.59 2220
3569.15 2130
3569.72 2189
3570.28 2112
3570.84 2035
3571.41 2105
3571.97 2152
3572.53 2167
3573.10 2001
3573.66 2009
3574.23 2034
3574.79 2026
3575.35 2051
3575.92 1994
3576.48 1907
3577.05 1997
3577.61 2101
3578.17 2002
3578.74 2217
3579.30 2127
3579.87 2022
3580.43 2109
3580.99 2044
3581.56 2031
3582.12 2035
3582.69 2084
3583.25 2078
3583.82 2053
3584.38 2104
3584.95 2111
3585.51 2248
3586.08 2031
3586.64 2002
3587.21 2037
3587.77 2057
3588.34 2120
3588.90 2103
3589.47 1955
3590.03 1974
3590.60 1995
3591.16 2169
3591.73 1999
3592.29 2024
3592.86 1968
3593.42 1981
3593.99 2126
3594.55 1886
3595.12 1899
3595.68 1869
3596.25 2017
3596.81 1932
3597.38 1899
3597.95 2093
3598.51 2122
3599.08 2009
3599.64 1922
3600.21 1985
3600.77 1970
3601.34 2007
3601.91 1958
3602.47 2043
3603.04 2012
3603.60 1994
3604.17 1978
3604.74 1938
3605.30 2050
3605.87 1873
3606.44 1801
3607.00 1904
3607.57 1824
3608.13 1941
3608.70 1913
3609.27 1731
3609.83 1741
3610.40 1661
3610.97 1769
3611.53 1743
3612.10 1719
3612.67 1728
3613.23 1697
3613.80 1793
3614.37 2023
3614.94 1892
3615.50 1960
3616.07 1933
3616.64 2033
3617.20 2160
3617.77 2164
3618.34 2257
3618.91 2343
3619.47 2532
3620.04 2598
3620.61 2598
3621.18 2490
3621.74 2542
3622.31 2440
3622.88 2234
3623.45 2348
3624.01 2149
3624.58 2090
3625.15 2038
3625.72 1899
3626.28 1907
3626.85 1843
3627.42 1776
3627.99 1813
3628.56 1835
3629.12 1854
3629.69 1847
3630.26 1950
3630.83 1872
3631.40 1975
3631.97 1873
3632.53 1979
3633.10 1933
3633.67 1931
3634.24 2021
3634.81 2048
3635.38 2012
3635.95 1992
3636.51 1906
3637.08 1961
3637.65 1882
3638.22 2034
3638.79 2010
3639.36 1924
3639.93 1961
3640.50 2012
3641.07 2199
3641.63 2352
3642.20 2240
3642.77 2128
3643.34 2373
3643.91 2293
3644.48 2392
3645.05 2373
3645.62 2201
3646.19 2138
3646.76 2116
3647.33 2082
3647.90 1976
3648.47 2028
3649.04 2045
3649.61 2129
3650.18 1980
3650.75 2081
3651.32 2211
3651.89 2109
3652.46 2011
3653.03 2024
3653.60 2227
3654.17 2092
3654.74 2005
3655.31 2079
3655.88 2145
3656.45 1998
3657.02 2072
3657.59 2047
3658.16 2129
3658.73 2065
3659.30 2109
3659.87 2096
3660.44 2081
3661.01 2112
3661.58 2072
3662.15 2002
3662.72 1959
3663.29 1900
3663.86 2011
3664.43 1948
3665.00 1919
3665.58 2095
3666.15 2012
3666.72 1939
3667.29 1961
3667.86 2035
3668.43 1909
3669.00 1959
3669.57 1927
3670.15 1801
3670.72 2004
3671.29 2010
3671.86 2044
3672.43 1936
3673.00 2082
3673.57 2147
3674.15 2067
3674.72 2071
3675.29 1998
3675.86 2087
3676.43 2160
3677.00 2358
3677.58 2356
3678.15 2050
3678.72 2097
3679.29 2138
3679.86 2046
3680.44 2152
3681.01 2060
3681.58 1982
3682.15 1902
3682.73 1850
3683.30 1831
3683.87 1845
3684.44 1840
3685.01 1879
3685.59 1832
3686.16 1959
3686.73 1941
3687.31 1857
3687.88 1815
3688.45 2077
3689.02 2094
3689.60 1971
3690.17 1968
3690.74 2009
3691.31 2086
3691.89 2068
3692.46 2141
3693.03 2057
3693.61 1943
3694.18 2032
3694.75 1923
3695.33 1987
3695.90 1905
3696.47 1817
3697.05 1836
3697.62 1719
3698.19 1796
3698.77 1714
3699.34 1844
3699.91 1818
3700.49 1824
3701.06 1842
3701.64 1797
3702.21 1719
3702.78 1770
3703.36 1847
3703.93 1821
3704.51 1937
3705.08 1762
3705.65 1819
3706.23 1814
3706.80 1869
3707.38 1777
3707.95 1832
3708.52 1857
3709.10 1971
3709.67 1996
3710.25 1970
3710.82 1816
3711.40 1934
3711.97 1888
3712.55 1845
3713.12 1941
3713.70 2007
3714.27 2112
3714.84 1971
3715.42 1885
3715.99 1805
3716.57 2031
3717.14 2025
3717.72 2052
3718.29 1885
3718.87 1917
3719.44 1962
3720.02 2024
3720.59 2046
3721.17 1946
3721.75 1876
3722.32 2000
3722.90 1771
3723.47 1638
3724.05 1827
3724.62 1799
3725.20 1807
3725.77 1798
3726.35 1741
3726.93 1792
3727.50 1874
3728.08 1779
3728.65 1853
3729.23 1817
3729.80 1982
3730.38 2144
3730.96 1979
3731.53 1880
3732.11 1993
3732.69 2147
3733.26 2103
3733.84 2196
3734.41 2164
3734.99 2207
3735.57 2189
3736.14 2192
3736.72 2160
3737.30 1920
3737.87 1888
3738.45 1924
3739.03 1933
3739.60 1860
3740.18 1763
3740.76 1775
3741.33 1847
3741.91 1780
3742.49 1771
3743.06 1800
3743.64 1749
3744.22 1716
3744.79 1751
3745.37 1786
3745.95 1728
3746.53 1760
3747.10 1799
3747.68 1820
3748.26 1831
3748.84 1805
3749.41 1778
3749.99 1827
3750.57 1878
3751.15 1765
3751.72 1805
3752.30 1909
3752.88 1773
3753.46 1659
3754.03 1719
3754.61 1843
3755.19 1771
3755.77 1684
3756.35 1734
3756.92 1728
3757.50 1724
3758.08 1639
3758.66 1745
3759.24 1844
3759.82 1781
3760.39 1850
3760.97 1731
3761.55 1728
3762.13 1748
3762.71 1832
3763.29 1875
3763.86 1932
3764.44 1960
3765.02 1966
3765.60 1847
3766.18 1838
3766.76 1923
3767.34 1878
3767.92 1884
3768.49 1861
3769.07 1830
3769.65 1799
3770.23 1933
3770.81 2017
3771.39 1899
3771.97 1785
3772.55 1846
3773.13 1843
3773.71 1885
3774.29 1856
3774.87 1783
3775.45 1755
3776.02 1774
3776.60 1787
3777.18 1818
3777.76 1799
3778.34 1862
3778.92 1656
3779.50 1671
3780.08 1711
3780.66 1666
3781.24 1750
3781.82 1663
3782.40 1665
3782.98 1641
3783.56 1671
3784.14 1780
3784.72 1562
3785.30 1734
3785.88 1719
3786.46 1761
3787.04 1846
3787.62 1715
3788.20 1708
3788.79 1798
3789.37 1775
3789.95 1795
3790.53 1888
3791.11 1884
3791.69 1831
3792.27 1792
3792.85 1900
3793.43 1869
3794.01 1878
3794.59 1898
3795.17 1942
3795.75 1878
3796.34 1850
3796.92 1961
3797.50 2043
3798.08 2007
3798.66 1911
3799.24 1996
3799.82 2026
3800.40 1931
3800.99 2064
3801.57 2137
3802.15 2115
3802.73 2070
3803.31 2128
3803.89 2264
3804.48 2094
3805.06 2102
3805.64 2011
3806.22 2174
3806.80 2100
3807.38 2114
3807.97 2207
3808.55 2266
3809.13 2050
3809.71 2210
3810.29 2246
3810.88 2362
3811.46 2243
3812.04 2245
3812.62 2495
3813.21 2467
3813.79 2369
3814.37 2283
3814.95 2332
3815.54 2382
3816.12 2479
3816.70 2319
3817.28 2233
3817.87 2139
3818.45 2128
3819.03 2203
3819.61 2153
3820.20 2121
3820.78 1946
3821.36 1919
3821.95 1884
3822.53 1945
3823.11 1949
3823.70 1961
3824.28 1862
3824.86 1949
3825.45 1991
3826.03 1859
3826.61 1904
3827.20 1937
3827.78 1781
3828.36 1838
3828.95 1897
3829.53 2005
3830.11 1946
3830.70 1913
3831.28 1888
3831.86 1782
3832.45 1714
3833.03 1887
3833.62 1890
3834.20 1915
3834.78 1820
3835.37 1875
3835.95 1772
3836.54 1735
3837.12 1783
3837.71 1680
3838.29 1821
3838.87 1840
3839.46 1671
3840.04 1645
3840.63 1700
3841.21 1697
3841.80 1703
3842.38 1531
3842.97 1615
3843.55 1684
3844.13 1781
3844.72 1832
3845.30 1757
3845.89 1712
3846.47 1797
3847.06 1788
3847.64 1646
3848.23 1689
3848.81 1687
3849.40 1874
3849.98 1737
3850.57 1630
3851.15 1752
3851.74 1771
3852.33 1791
3852.91 1681
3853.50 1759
3854.08 1665
3854.67 1701
3855.25 1877
3855.84 1814
3856.42 1773
3857.01 1680
3857.60 1678
3858.18 1760
3858.77 1820
3859.35 1933
3859.94 1940
3860.53 1975
3861.11 1933
3861.70 1930
3862.28 2124
3862.87 2132
3863.46 2217
3864.04 2078
3864.63 2021
3865.21 2100
3865.80 2076
3866.39 2041
3866.97 2151
3867.56 2110
3868.15 1939
3868.73 1859
3869.32 1906
3869.91 1962
3870.49 1981
3871.08 1995
3871.67 1861
3872.25 1741
3872.84 1771
3873.43 1757
3874.01 1799
3874.60 1892
3875.19 1832
3875.78 1892
3876.36 1894
3876.95 1781
3877.54 1818
3878.12 1873
3878.71 1969
3879.30 1833
3879.89 1767
3880.47 1836
3881.06 1887
3881.65 1788
3882.24 1679
3882.82 1816
3883.41 1800
3884.00 1740
3884.59 1617
3885.18 1704
3885.76 1722
3886.35 1694
3886.94 1680
3887.53 1691
3888.12 1748
3888.70 1829
3889.29 1974
3889.88 1855
3890.47 1983
3891.06 2065
3891.65 2020
3892.23 2076
3892.82 2070
3893.41 2073
3894.00 2049
3894.59 2051
3895.18 1965
3895.76 2051
3896.35 2046
3896.94 1930
3897.53 1898
3898.12 1931
3898.71 1832
3899.30 1900
3899.89 1913
3900.48 1799
3901.06 1825
3901.65 1839
3902.24 1818
3902.83 1867
3903.42 1830
3904.01 1995
3904.60 1830
3905.19 1866
3905.78 1969
3906.37 1946
3906.96 1842
3907.55 1668
3908.14 1691
3908.73 1717
3909.32 1710
3909.91 1696
3910.50 1706
3911.09 1765
3911.68 1653
3912.26 1786
3912.85 1561
3913.44 1507
3914.03 1647
3914.62 1654
3915.22 1755
3915.81 1670
3916.40 1600
3916.99 1648
3917.58 1615
3918.17 1653
3918.76 1631
3919.35 1656
3919.94 1643
3920.53 1725
3921.12 1623
3921.71 1723
3922.30 1620
3922.89 1588
3923.48 1658
3924.07 1778
3924.66 1615
3925.25 1739
3925.84 1640
3926.44 1594
3927.03 1592
3927.62 1689
3928.21 1674
3928.80 1709
3929.39 1649
3929.98 1690
3930.57 1673
3931.16 1682
3931.76 1655
3932.35 1662
3932.94 1603
3933.53 1632
3934.12 1573
3934.71 1498
3935.31 1583
3935.90 1586
3936.49 1657
3937.08 1739
3937.67 1629
3938.26 1725
3938.86 1789
3939.45 1710
3940.04 1738
3940.63 1900
3941.22 1850
3941.82 1909
3942.41 2002
3943.00 1996
3943.59 1918
3944.19 1841
3944.78 1935
3945.37 1957
3945.96 1877
3946.55 1954
3947.15 1947
3947.74 1823
3948.33 1864
3948.93 1642
3949.52 1579
3950.11 1667
3950.70 1636
3951.30 1696
3951.89 1733
3952.48 1729
3953.08 1729
3953.67 1657
3954.26 1680
3954.85 1791
3955.45 1695
3956.04 1707
3956.63 1656
3957.23 1687
3957.82 1723
3958.41 1818
3959.01 1769
3959.60 1953
3960.19 1767
3960.79 1843
3961.38 1798
3961.97 1851
3962.57 1769
3963.16 1627
3963.76 1832
3964.35 1883
3964.94 1868
3965.54 1808
3966.13 1720
3966.73 1729
3967.32 1804
3967.91 1761
3968.51 1847
3969.10 1785
3969.70 1826
3970.29 1733
3970.88 1674
3971.48 1725
3972.07 1587
3972.67 1634
3973.26 1648
3973.86 1596
3974.45 1614
3975.05 1618
3975.64 1761
3976.24 1700
3976.83 1681
3977.42 1672
3978.02 1668
3978.61 1809
3979.21 1680
3979.80 1644
3980.40 1758
3980.99 1594
3981.59 1741
3982.18 1668
3982.78 1773
3983.38 1545
3983.97 1612
3984.57 1706
3985.16 1677
3985.76 1682
3986.35 1603
3986.95 1773
3987.54 1690
3988.14 1614
3988.73 1694
3989.33 1648
3989.93 1717
3990.52 1685
3991.12 1794
3991.71 1717
3992.31 1625
3992.91 1721
3993.50 1720
3994.10 1754
3994.69 1772
3995.29 1894
3995.89 1918
3996.48 1869
3997.08 1848
3997.67 2010
3998.27 1851
3998.87 1977
3999.46 2040
4000.06 1932
4000.66 1887
4001.25 1809
4001.85 1898
4002.45 1935
4003.04 1863
4003.64 1703
4004.24 1673
4004.83 1681
4005.43 1731
4006.03 1707
4006.62 1676
4007.22 1809
4007.82 1677
4008.42 1637
4009.01 1798
4009.61 1916
4010.21 1802
4010.80 1723
4011.40 1844
4012.00 1688
4012.60 1600
4013.19 1775
4013.79 1763
4014.39 1681
4014.99 1711
4015.58 1747
4016.18 1731
4016.78 1645
4017.38 1664
4017.98 1782
4018.57 1871
4019.17 1783
4019.77 1841
4020.37 1887
4020.97 1775
4021.56 1688
4022.16 1743
4022.76 1786
4023.36 1785
4023.96 1844
4024.55 1838
4025.15 1874
4025.75 1850
4026.35 1947
4026.95 1978
4027.55 2002
4028.15 2140
4028.74 2210
4029.34 2372
4029.94 2473
4030.54 2447
4031.14 2456
4031.74 2311
4032.34 2343
4032.94 2152
4033.53 2062
4034.13 2104
4034.73 1973
4035.33 1939
4035.93 1828
4036.53 1793
4037.13 1785
4037.73 1755
4038.33 1648
4038.93 1698
4039.53 1625
4040.13 1655
4040.73 1665
4041.33 1710
4041.92 1608
4042.52 1504
4043.12 1647
4043.72 1726
4044.32 1574
4044.92 1575
4045.52 1691
4046.12 1731
4046.72 1634
4047.32 1645
4047.92 1664
4048.52 1624
4049.12 1696
4049.72 1682
4050.32 1687
4050.92 1619
4051.52 1738
4052.13 1709
4052.73 1697
4053.33 1741
4053.93 1697
4054.53 1625
4055.13 1673
4055.73 1671
4056.33 1779
4056.93 1696
4057.53 1651
4058.13 1701
4058.73 1772
4059.33 1804
4059.93 1691
4060.53 1648
4061.14 1670
4061.74 1561
4062.34 1521
4062.94 1676
4063.54 1577
4064.14 1462
4064.74 1469
4065.34 1442
4065.95 1628
4066.55 1598
4067.15 1633
4067.75 1630
4068.35 1589
4068.95 1631
4069.55 1571
4070.16 1757
4070.76 1684
4071.36 1670
4071.96 1608
4072.56 1631
4073.17 1609
4073.77 1520
4074.37 1591
4074.97 1519
4075.57 1589
4076.18 1695
4076.78 1594
4077.38 1477
4077.98 1558
4078.59 1609
4079.19 1569
4079.79 1617
4080.39 1596
4080.99 1613
4081.60 1543
4082.20 1518
4082.80 1546
4083.41 1510
4084.01 1639
4084.61 1602
4085.21 1578
4085.82 1547
4086.42 1514
4087.02 1682
4087.63 1676
4088.23 1566
4088.83 1597
4089.43 1666
4090.04 1575
4090.64 1660
4091.24 1638
4091.85 1592
4092.45 1550
4093.05 1515
4093.66 1593
4094.26 1696
4094.86 1631
4095.47 1574
4096.07 1620
4096.68 1647
4097.28 1784
4097.88 1631
4098.49 1592
4099.09 1577
4099.69 1515
4100.30 1568
4100.90 1570
4101.51 1533
4102.11 1563
4102.71 1609
4103.32 1568
4103.92 1540
4104.53 1559
4105.13 1583
4105.74 1527
4106.34 1516
4106.94 1558
4107.55 1592
4108.15 1615
4108.76 1611
4109.36 1515
4109.97 1547
4110.57 1557
4111.18 1685
4111.78 1710
4112.39 1657
4112.99 1540
4113.60 1601
4114.20 1522
4114.81 1657
4115.41 1546
4116.02 1634
4116.62 1555
4117.23 1484
4117.83 1614
4118.44 1576
4119.04 1656
4119.65 1556
4120.25 1597
4120.86 1659
4121.46 1628
4122.07 1529
4122.68 1547
4123.28 1576
4123.89 1588
4124.49 1585
4125.10 1541
4125.70 1644
4126.31 1581
4126.92 1533
4127.52 1566
4128.13 1569
4128.73 1487
4129.34 1564
4129.95 1626
4130.55 1540
4131.16 1617
4131.76 1611
4132.37 1642
4132.98 1687
4133.58 1775
4134.19 1685
4134.80 1653
4135.40 1734
4136.01 1665
4136.62 1638
4137.22 1784
4137.83 1779
4138.44 1778
4139.04 1743
4139.65 1859
4140.26 1938
4140.86 1984
4141.47 1853
4142.08 1814
4142.68 1761
4143.29 1866
4143.90 1885
4144.51 1953
4145.11 1844
4145.72 1772
4146.33 1745
4146.93 1818
4147.54 1687
4148.15 1685
4148.76 1739
4149.36 1612
4149.97 1614
4150.58 1677
4151.19 1669
4151.80 1677
4152.40 1630
4153.01 1656
4153.62 1781
4154.23 1649
4154.83 1658
4155.44 1654
4156.05 1586
4156.66 1574
4157.27 1760
4157.87 1675
4158.48 1721
4159.09 1701
4159.70 1729
4160.31 1673
4160.92 1777
4161.52 1720
4162.13 1744
4162.74 1659
4163.35 1759
4163.96 1674
4164.57 1747
4165.18 1797
4165.79 1708
4166.39 1728
4167.00 1814
4167.61 1728
4168.22 1733
4168.83 1716
4169.44 1676
4170.05 1666
4170.66 1598
4171.27 1636
4171.87 1598
4172.48 1651
4173.09 1664
4173.70 1653
4174.31 1665
4174.92 1676
4175.53 1717
4176.14 1694
4176.75 1706
4177.36 1651
4177.97 1624
4178.58 1692
4179.19 1762
4179.80 1650
4180.41 1672
4181.02 1644
4181.63 1693
4182.24 1416
4182.85 1549
4183.46 1565
4184.07 1556
4184.68 1591
4185.29 1573
4185.90 1591
4186.51 1512
4187.12 1487
4187.73 1523
4188.34 1497
4188.95 1485
4189.56 1528
4190.17 1554
4190.78 1619
4191.39 1699
4192.00 1569
4192.61 1578
4193.22 1641
4193.84 1823
4194.45 1814
4195.06 1709
4195.67 1580
4196.28 1695
4196.89 1692
4197.50 1726
4198.11 1632
4198.72 1724
4199.33 1796
4199.95 1803
4200.56 1780
4201.17 1518
4201.78 1501
4202.39 1528
4203.00 1635
4203.61 1593
4204.23 1452
4204.84 1483
4205.45 1625
4206.06 1623
4206.67 1567
4207.28 1574
4207.90 1462
4208.51 1539
4209.12 1547
4209.73 1479
4210.34 1553
4210.96 1611
4211.57 1578
4212.18 1582
4212.79 1482
4213.40 1575
4214.02 1621
4214.63 1557
4215.24 1505
4215.85 1465
4216.47 1595
4217.08 1628
4217.69 1683
4218.30 1725
4218.92 1754
4219.53 1833
4220.14 1887
4220.75 1950
4221.37 1916
4221.98 1971
4222.59 1889
4223.21 2017
4223.82 2077
4224.43 1943
4225.04 2006
4225.66 1919
4226.27 1982
4226.88 1877
4227.50 1837
4228.11 1892
4228.72 1742
4229.34 1798
4229.95 1982
4230.56 1943
4231.18 2024
4231.79 2046
4232.41 2150
4233.02 2284
4233.63 2229
4234.25 2438
4234.86 2439
4235.47 2342
4236.09 2531
4236.70 2511
4237.32 2565
4237.93 2488
4238.54 2520
4239.16 2343
4239.77 2229
4240.39 2056
4241.00 1919
4241.61 1841
4242.23 1763
4242.84 1760
4243.46 1760
4244.07 1694
4244.69 1648
4245.30 1621
4245.92 1768
4246.53 1802
4247.14 1671
4247.76 1666
4248.37 1681
4248.99 1777
4249.60 1767
4250.22 1725
4250.83 1703
4251.45 1804
4252.06 1751
4252.68 1739
4253.29 1682
4253.91 1671
4254.52 1609
4255.14 1694
4255.75 1742
4256.37 1706
4256.99 1521
4257.60 1601
4258.22 1727
4258.83 1667
4259.45 1619
4260.06 1608
4260.68 1624
4261.29 1523
4261.91 1542
4262.53 1632
4263.14 1634
4263.76 1724
4264.37 1725
4264.99 1680
4265.61 1715
4266.22 1689
4266.84 1798
4267.45 1834
4268.07 1791
4268.69 1686
4269.30 1728
4269.92 1707
4270.54 1834
4271.15 1729
4271.77 1697
4272.38 1665
4273.00 1764
4273.62 1731
4274.23 1704
4274.85 1643
4275.47 1694
4276.08 1697
4276.70 1733
4277.32 1826
4277.94 1926
4278.55 1853
4279.17 1833
4279.79 1931
4280.40 1809
4281.02 1725
4281.64 1783
4282.25 1617
4282.87 1459
4283.49 1517
4284.11 1515
4284.72 1518
4285.34 1571
4285.96 1583
4286.58 1560
4287.19 1636
4287.81 1568
4288.43 1553
4289.05 1511
4289.66 1633
4290.28 1620
4290.90 1630
4291.52 1678
4292.14 1556
4292.75 1465
4293.37 1518
4293.99 1464
4294.61 1606
4295.23 1586
4295.84 1555
4296.46 1524
4297.08 1527
4297.70 1550
4298.32 1529
4298.94 1631
4299.55 1603
4300.17 1603
4300.79 1610
4301.41 1570
4302.03 1586
4302.65 1626
4303.27 1671
4303.89 1608
4304.50 1686
4305.12 1577
4305.74 1522
4306.36 1516
4306.98 1487
4307.60 1650
4308.22 1622
4308.84 1577
4309.46 1573
4310.08 1565
4310.69 1602
4311.31 1567
4311.93 1547
4312.55 1583
4313.17 1451
4313.79 1479
4314.41 1560
4315.03 1426
4315.65 1509
4316.27 1433
4316.89 1471
4317.51 1448
4318.13 1576
4318.75 1436
4319.37 1449
4319.99 1430
4320.61 1472
4321.23 1448
4321.85 1473
4322.47 1368
4323.09 1460
4323.71 1427
4324.33 1329
4324.95 1507
4325.57 1453
4326.19 1461
4326.81 1454
4327.43 1546
4328.05 1486
4328.67 1520
4329.29 1498
4329.91 1469
4330.53 1524
4331.16 1441
4331.78 1498
4332.40 1430
4333.02 1335
4333.64 1492
4334.26 1529
4334.88 1440
4335.50 1632
4336.12 1670
4336.74 1507
4337.36 1406
4337.99 1551
4338.61 1431
4339.23 1482
4339.85 1681
4340.47 1611
4341.09 1607
4341.71 1576
4342.34 1689
4342.96 1746
4343.58 1654
4344.20 1716
4344.82 1883
4345.44 2032
4346.07 2073
4346.69 2086
4347.31 2188
4347.93 2195
4348.55 2255
4349.18 2257
4349.80 2164
4350.42 1984
4351.04 2030
4351.66 1868
4352.29 1701
4352.91 1711
4353.53 1540
4354.15 1589
4354.78 1573
4355.40 1597
4356.02 1585
4356.64 1582
4357.27 1479
4357.89 1566
4358.51 1534
4359.13 1514
4359.76 1555
4360.38 1578
4361.00 1585
4361.63 1614
4362.25 1582
4362.87 1589
4363.49 1619
4364.12 1555
4364.74 1438
4365.36 1455
4365.99 1555
4366.61 1571
4367.23 1396
4367.86 1548
4368.48 1475
4369.10 1448
4369.73 1495
4370.35 1470
4370.97 1298
4371.60 1364
4372.22 1371
4372.85 1458
4373.47 1443
4374.09 1381
4374.72 1321
4375.34 1395
4375.96 1441
4376.59 1403
4377.21 1360
4377.84 1460
4378.46 1539
4379.09 1615
4379.71 1499
4380.33 1466
4380.96 1509
4381.58 1568
4382.21 1598
4382.83 1593
4383.46 1569
4384.08 1519
4384.70 1484
4385.33 1492
4385.95 1472
4386.58 1539
4387.20 1556
4387.83 1449
4388.45 1451
4389.08 1439
4389.70 1424
4390.33 1384
4390.95 1527
4391.58 1486
4392.20 1434
4392.83 1454
4393.45 1420
4394.08 1406
4394.70 1425
4395.33 1411
4395.95 1405
4396.58 1377
4397.21 1491
4397.83 1398
4398.46 1314
4399.08 1320
4399.71 1473
4400.33 1445
4400.96 1419
4401.58 1525
4402.21 1499
4402.84 1512
4403.46 1435
4404.09 1460
4404.71 1415
4405.34 1397
4405.97 1432
4406.59 1446
4407.22 1461
4407.85 1325
4408.47 1327
4409.10 1333
4409.72 1365
4410.35 1357
4410.98 1350
4411.60 1485
4412.23 1305
4412.86 1278
4413.48 1288
4414.11 1341
4414.74 1402
4415.36 1408
4415.99 1358
4416.62 1397
4417.24 1348
4417.87 1347
4418.50 1388
4419.12 1369
4419.75 1510
4420.38 1379
4421.01 1357
4421.63 1209
4422.26 1278
4422.89 1370
4423.51 1406
4424.14 1266
4424.77 1342
4425.40 1392
4426.02 1303
4426.65 1294
4427.28 1329
4427.91 1345
4428.54 1371
4429.16 1404
4429.79 1385
4430.42 1218
4431.05 1254
4431.67 1231
4432.30 1321
4432.93 1380
4433.56 1287
4434.19 1452
4434.81 1507
4435.44 1508
4436.07 1399
4436.70 1366
4437.33 1400
4437.96 1426
4438.58 1439
4439.21 1399
4439.84 1369
4440.47 1415
4441.10 1416
4441.73 1350
4442.36 1354
4442.98 1332
4443.61 1409
4444.24 1430
4444.87 1310
4445.50 1400
4446.13 1394
4446.76 1450
4447.39 1378
4448.02 1352
4448.64 1464
4449.27 1498
4449.90 1462
4450.53 1475
4451.16 1452
4451.79 1362
4452.42 1346
4453.05 1429
4453.68 1384
4454.31 1423
4454.94 1441
4455.57 1427
4456.20 1368
4456.83 1473
4457.46 1348
4458.09 1410
4458.72 1476
4459.35 1463
4459.98 1484
4460.61 1422
4461.24 1477
4461.87 1441
4462.50 1385
4463.13 1360
4463.76 1356
4464.39 1337
4465.02 1253
4465.65 1238
4466.28 1315
4466.91 1279
4467.54 1279
4468.17 1295
4468.80 1333
4469.43 1335
4470.06 1289
4470.69 1379
4471.32 1378
4471.95 1264
4472.58 1320
4473.21 1363
4473.85 1368
4474.48 1359
4475.11 1282
4475.74 1298
4476.37 1219
4477.00 1219
4477.63 1325
4478.26 1185
4478.89 1249
4479.53 1331
4480.16 1321
4480.79 1365
4481.42 1340
4482.05 1272
4482.68 1227
4483.31 1318
4483.95 1355
4484.58 1418
4485.21 1470
4485.84 1441
4486.47 1487
4487.10 1380
4487.74 1391
4488.37 1452
4489.00 1356
4489.63 1407
4490.26 1316
4490.90 1355
4491.53 1416
4492.16 1367
4492.79 1433
4493.43 1445
4494.06 1469
4494.69 1422
4495.32 1321
4495.96 1335
4496.59 1373
4497.22 1306
4497.85 1308
4498.49 1491
4499.12 1475
4499.75 1484
4500.38 1481
4501.02 1568
4501.65 1669
4502.28 1626
4502.91 1649
4503.55 1844
4504.18 1900
4504.81 1902
4505.45 1915
4506.08 1802
4506.71 1892
4507.35 1807
4507.98 1764
4508.61 1588
4509.25 1623
4509.88 1599
4510.51 1545
4511.15 1438
4511.78 1427
4512.41 1408
4513.05 1403
4513.68 1436
4514.32 1433
4514.95 1541
4515.58 1473
4516.22 1354
4516.85 1397
4517.49 1351
4518.12 1404
4518.75 1455
4519.39 1398
4520.02 1385
4520.66 1407
4521.29 1410
4521.92 1450
4522.56 1421
4523.19 1482
4523.83 1557
4524.46 1424
4525.10 1380
4525.73 1524
4526.37 1560
4527.00 1425
4527.63 1462
4528.27 1503
4528.90 1588
4529.54 1634
4530.17 1741
4530.81 1815
4531.44 1872
4532.08 1918
4532.71 1885
4533.35 1953
4533.98 1967
4534.62 1943
4535.25 2020
4535.89 1895
4536.52 1750
4537.16 1673
4537.80 1657
4538.43 1611
4539.07 1514
4539.70 1519
4540.34 1536
4540.97 1479
4541.61 1576
4542.24 1519
4542.88 1407
4543.52 1401
4544.15 1489
4544.79 1484
4545.42 1383
4546.06 1410
4546.70 1368
4547.33 1424
4547.97 1505
4548.60 1237
4549.24 1346
4549.88 1386
4550.51 1455
4551.15 1418
4551.79 1445
4552.42 1311
4553.06 1348
4553.70 1393
4554.33 1367
4554.97 1382
4555.60 1341
4556.24 1294
4556.88 1224
4557.52 1289
4558.15 1313
4558.79 1388
4559.43 1280
4560.06 1407
4560.70 1379
4561.34 1385
4561.97 1381
4562.61 1327
4563.25 1386
4563.89 1362
4564.52 1267
4565.16 1315
4565.80 1350
4566.43 1238
4567.07 1337
4567.71 1278
4568.35 1284
4568.98 1239
4569.62 1332
4570.26 1413
4570.90 1457
4571.54 1413
4572.17 1289
4572.81 1357
4573.45 1411
4574.09 1338
4574.72 1269
4575.36 1380
4576.00 1407
4576.64 1374
4577.28 1390
4577.92 1396
4578.55 1406
4579.19 1350
4579.83 1348
4580.47 1297
4581.11 1324
4581.75 1314
4582.38 1323
4583.02 1392
4583.66 1392
4584.30 1305
4584.94 1398
4585.58 1401
4586.22 1364
4586.86 1367
4587.49 1399
4588.13 1432
4588.77 1496
4589.41 1386
4590.05 1426
4590.69 1254
4591.33 1394
4591.97 1411
4592.61 1380
4593.25 1400
4593.89 1361
4594.52 1380
4595.16 1438
4595.80 1382
4596.44 1338
4597.08 1415
4597.72 1432
4598.36 1474
4599.00 1372
4599.64 1400
4600.28 1342
4600.92 1357
4601.56 1362
4602.20 1290
4602.84 1316
4603.48 1287
4604.12 1420
4604.76 1357
4605.40 1320
4606.04 1296
4606.68 1335
4607.32 1357
4607.96 1304
4608.60 1249
4609.24 1276
4609.88 1286
4610.52 1394
4611.16 1389
4611.80 1338
4612.44 1403
4613.09 1327
4613.73 1371
4614.37 1330
4615.01 1377
4615.65 1485
4616.29 1401
4616.93 1332
4617.57 1327
4618.21 1455
4618.85 1339
4619.49 1361
4620.14 1317
4620.78 1320
4621.42 1183
4622.06 1391
4622.70 1409
4623.34 1176
4623.98 1151
4624.62 1231
4625.27 1189
4625.91 1295
4626.55 1215
4627.19 1230
4627.83 1201
4628.47 1161
4629.12 1346
4629.76 1279
4630.40 1251
4631.04 1375
4631.68 1241
4632.33 1360
4632.97 1566
4633.61 1483
4634.25 1404
4634.89 1471
4635.54 1398
4636.18 1281
4636.82 1346
4637.46 1372
4638.11 1336
4638.75 1291
4639.39 1318
4640.03 1307
4640.68 1320
4641.32 1304
4641.96 1355
4642.60 1428
4643.25 1400
4643.89 1430
4644.53 1452
4645.18 1399
4645.82 1434
4646.46 1493
4647.10 1358
4647.75 1353
4648.39 1462
4649.03 1370
4649.68 1322
4650.32 1464
4650.96 1365
4651.61 1359
4652.25 1416
4652.89 1395
4653.54 1358
4654.18 1345
4654.82 1392
4655.47 1428
4656.11 1412
4656.75 1290
4657.40 1393
4658.04 1298
4658.69 1226
4659.33 1195
4659.97 1212
4660.62 1215
4661.26 1251
4661.91 1214
4662.55 1228
4663.19 1196
4663.84 1333
4664.48 1226
4665.13 1154
4665.77 1295
4666.42 1269
4667.06 1235
4667.70 1256
4668.35 1162
4668.99 1241
4669.64 1361
4670.28 1290
4670.93 1207
4671.57 1227
4672.22 1293
4672.86 1230
4673.51 1191
4674.15 1192
4674.80 1135
4675.44 1268
4676.09 1214
4676.73 1187
4677.38 1269
4678.02 1230
4678.67 1210
4679.31 1216
4679.96 1286
4680.60 1264
4681.25 1356
4681.89 1385
4682.54 1299
4683.18 1306
4683.83 1305
4684.48 1232
4685.12 1240
4685.77 1210
4686.41 1230
4687.06 1198
4687.70 1269
4688.35 1255
4689.00 1228
4689.64 1307
4690.29 1290
4690.93 1249
4691.58 1131
4692.23 1185
4692.87 1255
4693.52 1222
4694.17 1263
4694.81 1261
4695.46 1244
4696.10 1244
4696.75 1425
4697.40 1482
4698.04 1385
4698.69 1421
4699.34 1449
4699.98 1518
4700.63 1581
4701.28 1633
4701.92 1486
4702.57 1532
4703.22 1544
4703.86 1453
4704.51 1349
4705.16 1377
4705.81 1441
4706.45 1286
4707.10 1317
4707.75 1340
4708.39 1258
4709.04 1246
4709.69 1314
4710.34 1254
4710.98 1276
4711.63 1399
4712.28 1364
4712.93 1309
4713.57 1399
4714.22 1358
4714.87 1280
4715.52 1367
4716.17 1356
4716.81 1303
4717.46 1334
4718.11 1221
4718.76 1301
4719.40 1430
4720.05 1312
4720.70 1275
4721.35 1285
4722.00 1409
4722.65 1488
4723.29 1343
4723.94 1348
4724.59 1463
4725.24 1403
4725.89 1477
4726.54 1494
4727.18 1431
4727.83 1572
4728.48 1360
4729.13 1408
4729.78 1504
4730.43 1443
4731.08 1430
4731.73 1419
4732.37 1307
4733.02 1412
4733.67 1367
4734.32 1300
4734.97 1212
4735.62 1206
4736.27 1324
4736.92 1345
4737.57 1307
4738.22 1316
4738.87 1307
4739.52 1280
4740.16 1381
4740.81 1319
4741.46 1309
4742.11 1324
4742.76 1345
4743.41 1398
4744.06 1439
4744.71 1391
4745.36 1287
4746.01 1293
4746.66 1260
4747.31 1330
4747.96 1336
4748.61 1313
4749.26 1335
4749.91 1421
4750.56 1477
4751.21 1438
4751.86 1408
4752.51 1594
4753.16 1636
4753.81 1540
4754.46 1476
4755.11 1542
4755.76 1539
4756.42 1499
4757.07 1497
4757.72 1450
4758.37 1452
4759.02 1510
4759.67 1399
4760.32 1286
4760.97 1309
4761.62 1330
4762.27 1366
4762.92 1293
4763.57 1189
4764.23 1333
4764.88 1397
4765.53 1380
4766.18 1290
4766.83 1374
4767.48 1425
4768.13 1389
4768.78 1389
4769.44 1295
4770.09 1325
4770.74 1360
4771.39 1296
4772.04 1332
4772.69 1238
4773.35 1230
4774.00 1286
4774.65 1276
4775.30 1374
4775.95 1291
4776.60 1292
4777.26 1325
4777.91 1316
4778.56 1159
4779.21 1243
4779.86 1313
4780.52 1420
4781.17 1389
4781.82 1344
4782.47 1431
4783.13 1228
4783.78 1357
4784.43 1331
4785.08 1223
4785.74 1134
4786.39 1213
4787.04 1303
4787.69 1221
4788.35 1213
4789.00 1235
4789.65 1254
4790.31 1274
4790.96 1307
4791.61 1279
4792.26 1256
4792.92 1194
4793.57 1246
4794.22 1221
4794.88 1219
4795.53 1233
4796.18 1277
4796.84 1287
4797.49 1229
4798.14 1286
4798.80 1277
4799.45 1252
4800.10 1234
4800.76 1181
4801.41 1331
4802.06 1302
4802.72 1255
4803.37 1263
4804.03 1238
4804.68 1231
4805.33 1203
4805.99 1203
4806.64 1220
4807.30 1281
4807.95 1179
4808.60 1226
4809.26 1214
4809.91 1292
4810.57 1352
4811.22 1267
4811.88 1226
4812.53 1190
4813.18 1274
4813.84 1291
4814.49 1302
4815.15 1331
4815.80 1335
4816.46 1289
4817.11 1342
4817.77 1359
4818.42 1300
4819.08 1338
4819.73 1437
4820.39 1308
4821.04 1229
4821.70 1302
4822.35 1249
4823.01 1338
4823.66 1354
4824.32 1432
4824.97 1470
4825.63 1451
4826.28 1354
4826.94 1443
4827.59 1440
4828.25 1395
4828.90 1274
4829.56 1444
4830.22 1459
4830.87 1404
4831.53 1366
4832.18 1418
4832.84 1458
4833.49 1432
4834.15 1430
4834.81 1451
4835.46 1425
4836.12 1516
4836.77 1557
4837.43 1604
4838.09 1647
4838.74 1559
4839.40 1601
4840.05 1577
4840.71 1667
4841.37 1553
4842.02 1562
4842.68 1631
4843.34 1533
4843.99 1542
4844.65 1507
4845.31 1413
4845.96 1559
4846.62 1454
4847.28 1464
4847.93 1600
4848.59 1680
4849.25 1493
4849.90 1540
4850.56 1663
4851.22 1668
4851.87 1608
4852.53 1583
4853.19 1580
4853.85 1689
4854.50 1617
4855.16 1571
4855.82 1604
4856.48 1615
4857.13 1728
4857.79 1702
4858.45 1707
4859.11 1792
4859.76 1724
4860.42 1662
4861.08 1688
4861.74 1664
4862.39 1587
4863.05 1729
4863.71 1714
4864.37 1708
4865.03 1669
4865.68 1615
4866.34 1630
4867.00 1602
4867.66 1614
4868.32 1686
4868.97 1655
4869.63 1572
4870.29 1697
4870.95 1683
4871.61 1664
4872.27 1606
4872.92 1601
4873.58 1744
4874.24 1775
4874.90 1620
4875.56 1618
4876.22 1648
4876.88 1642
4877.54 1650
4878.19 1600
4878.85 1602
4879.51 1511
4880.17 1724
4880.83 1630
4881.49 1492
4882.15 1501
4882.81 1582
4883.47 1645
4884.13 1544
4884.78 1530
4885.44 1534
4886.10 1556
4886.76 1499
4887.42 1480
4888.08 1591
4888.74 1658
4889.40 1627
4890.06 1713
4890.72 1696
4891.38 1668
4892.04 1666
4892.70 1762
4893.36 1782
4894.02 1804
4894.68 1769
4895.34 1799
4896.00 1799
4896.66 1716
4897.32 1599
4897.98 1635
4898.64 1661
4899.30 1623
4899.96 1570
4900.62 1496
4901.28 1534
4901.94 1561
4902.60 1690
4903.26 1620
4903.92 1601
4904.58 1624
4905.25 1459
4905.91 1414
4906.57 1541
4907.23 1642
4907.89 1534
4908.55 1518
4909.21 1594
4909.87 1525
4910.53 1501
4911.19 1458
4911.85 1555
4912.52 1647
4913.18 1519
4913.84 1513
4914.50 1461
4915.16 1369
4915.82 1510
4916.48 1551
4917.15 1458
4917.81 1480
4918.47 1296
4919.13 1314
4919.79 1365
4920.45 1348
4921.11 1386
4921.78 1289
4922.44 1231
4923.10 1312
4923.76 1452
4924.42 1333
4925.09 1247
4925.75 1252
4926.41 1245
4927.07 1268
4927.73 1267
4928.40 1345
4929.06 1244
4929.72 1379
4930.38 1250
4931.05 1217
4931.71 1320
4932.37 1324
4933.03 1294
4933.70 1407
4934.36 1271
4935.02 1226
4935.68 1312
4936.35 1345
4937.01 1391
4937.67 1310
4938.34 1286
4939.00 1283
4939.66 1256
4940.32 1323
4940.99 1279
4941.65 1248
4942.31 1313
4942.98 1229
4943.64 1292
4944.30 1350
4944.97 1292
4945.63 1215
4946.29 1221
4946.96 1116
4947.62 1284
4948.28 1233
4948.95 1198
4949.61 1259
4950.28 1208
4950.94 1228
4951.60 1235
4952.27 1283
4952.93 1246
4953.60 1288
4954.26 1227
4954.92 1312
4955.59 1301
4956.25 1278
4956.92 1285
4957.58 1240
4958.24 1285
4958.91 1306
4959.57 1248
4960.24 1300
4960.90 1403
4961.57 1314
4962.23 1427
4962.89 1444
4963.56 1628
4964.22 1618
4964.89 1553
4965.55 1639
4966.22 1669
4966.88 1600
4967.55 1586
4968.21 1539
4968.88 1489
4969.54 1404
4970.21 1378
4970.87 1382
4971.54 1386
4972.20 1366
4972.87 1398
4973.53 1370
4974.20 1222
4974.86 1255
4975.53 1315
4976.20 1282
4976.86 1265
4977.53 1284
4978.19 1326
4978.86 1228
4979.52 1230
4980.19 1312
4980.85 1318
4981.52 1282
4982.19 1385
4982.85 1278
4983.52 1267
4984.18 1361
4984.85 1296
4985.52 1258
4986.18 1412
4986.85 1305
4987.51 1486
4988.18 1430
4988.85 1425
4989.51 1512
4990.18 1442
4990.85 1538
4991.51 1575
4992.18 1589
4992.85 1473
4993.51 1565
4994.18 1427
4994.85 1397
4995.51 1384
4996.18 1290
4996.85 1284
4997.51 1320
4998.18 1287
4998.85 1255
4999.51 1204
5000.18 1201
5000.85 1263
5001.52 1196
5002.18 1124
5002.85 1184
5003.52 1244
5004.18 1264
5004.85 1221
5005.52 1148
5006.19 1059
5006.85 1174
5007.52 1054
5008.19 1054
5008.86 998
5009.52 1150
5010.19 1247
5010.86 1228
5011.53 1140
5012.20 1151
5012.86 1127
5013.53 1193
5014.20 1152
5014.87 1186
5015.54 1244
5016.20 1124
5016.87 1134
5017.54 1114
5018.21 1135
5018.88 1264
5019.55 1145
5020.21 1203
5020.88 1149
5021.55 1170
5022.22 1262
5022.89 1291
5023.56 1327
5024.22 1286
5024.89 1295
5025.56 1223
5026.23 1190
5026.90 1275
5027.57 1137
5028.24 1228
5028.91 1313
5029.58 1203
5030.24 1254
5030.91 1165
5031.58 1195
5032.25 1115
5032.92 1181
5033.59 1216
5034.26 1170
5034.93 1131
5035.60 1215
5036.27 1250
5036.94 1132
5037.61 1186
5038.28 1212
5038.95 1104
5039.62 1055
5040.29 1119
5040.96 1122
5041.63 1073
5042.30 1091
5042.97 1207
5043.64 1178
5044.31 1113
5044.98 1038
5045.65 1124
5046.32 1123
5046.99 1107
5047.66 1148
5048.33 1143
5049.00 1245
5049.67 1157
5050.34 1169
5051.01 1152
5051.68 1139
5052.35 1084
5053.02 1108
5053.69 1152
5054.36 1145
5055.03 1132
5055.70 1170
5056.37 1272
5057.04 1189
5057.71 1133
5058.39 1244
5059.06 1167
5059.73 1147
5060.40 1231
5061.07 1304
5061.74 1163
5062.41 1122
5063.08 1176
5063.75 1092
5064.43 1147
5065.10 1262
5065.77 1169
5066.44 1138
5067.11 1232
5067.78 1209
5068.45 1150
5069.13 1236
5069.80 1190
5070.47 1218
5071.14 1267
5071.81 1149
5072.49 1111
5073.16 1154
5073.83 1188
5074.50 1192
5075.17 1138
5075.85 1050
5076.52 1114
5077.19 1225
5077.86 1270
5078.53 1171
5079.21 1149
5079.88 1280
5080.55 1276
5081.22 1273
5081.90 1283
5082.57 1208
5083.24 1239
5083.91 1174
5084.59 1198
5085.26 1190
5085.93 1263
5086.61 1224
5087.28 1262
5087.95 1248
5088.62 1133
5089.30 1220
5089.97 1259
5090.64 1354
5091.32 1232
5091.99 1264
5092.66 1295
5093.34 1380
5094.01 1396
5094.68 1354
5095.36 1308
5096.03 1318
5096.70 1309
5097.38 1284
5098.05 1199
5098.72 1197
5099.40 1192
5100.07 1251
5100.74 1255
5101.42 1129
5102.09 1115
5102.77 1187
5103.44 1177
5104.11 1273
5104.79 1288
5105.46 1283
5106.14 1286
5106.81 1272
5107.48 1234
5108.16 1201
5108.83 1254
5109.51 1308
5110.18 1184
5110.86 1196
5111.53 1159
5112.20 1292
5112.88 1210
5113.55 1112
5114.23 1109
5114.90 1237
5115.58 1167
5116.25 1167
5116.93 1206
5117.60 1169
5118.28 1265
5118.95 1298
5119.63 1322
5120.30 1277
5120.98 1213
5121.65 1236
5122.33 1224
5123.00 1261
5123.68 1320
5124.35 1179
5125.03 1208
5125.70 1198
5126.38 1229
5127.06 1188
5127.73 1103
5128.41 1146
5129.08 1233
5129.76 1226
5130.43 1208
5131.11 1239
5131.78 1160
5132.46 1247
5133.14 1211
5133.81 1223
5134.49 1213
5135.16 1245
5135.84 1179
5136.52 1244
5137.19 1255
5137.87 1207
5138.55 1239
5139.22 1204
5139.90 1171
5140.57 1184
5141.25 1175
5141.93 1233
5142.60 1157
5143.28 1177
5143.96 1106
5144.63 1114
5145.31 1081
5145.99 1083
5146.66 1127
5147.34 1061
5148.02 1113
5148.69 1086
5149.37 1175
5150.05 1186
5150.73 1155
5151.40 1077
5152.08 1153
5152.76 1167
5153.43 1120
5154.11 1073
5154.79 1112
5155.47 1043
5156.14 1005
5156.82 1084
5157.50 1068
5158.18 1066
5158.85 1049
5159.53 1078
5160.21 1068
5160.89 1009
5161.56 1011
5162.24 1126
5162.92 1012
5163.60 1014
5164.28 968
5164.95 1053
5165.63 1117
5166.31 972
5166.99 1156
5167.67 1052
5168.34 1136
5169.02 1186
5169.70 1081
5170.38 1131
5171.06 1125
5171.74 1161
5172.41 1126
5173.09 1046
5173.77 1063
5174.45 1081
5175.13 1093
5175.81 1031
5176.49 1084
5177.16 1091
5177.84 1096
5178.52 1136
5179.20 1142
5179.88 1079
5180.56 1194
5181.24 1138
5181.92 1209
5182.60 1214
5183.28 1139
5183.95 1159
5184.63 1095
5185.31 1104
5185.99 1097
5186.67 1066
5187.35 1106
5188.03 1039
5188.71 989
5189.39 1018
5190.07 1008
5190.75 1045
5191.43 1012
5192.11 1022
5192.79 1035
5193.47 1030
5194.15 1149
5194.83 976
5195.51 1053
5196.19 1074
5196.87 1042
5197.55 1030
5198.23 1032
5198.91 1047
5199.59 1088
5200.27 1007
5200.95 1096
5201.63 1059
5202.31 1003
5202.99 1029
5203.67 1051
5204.35 1021
5205.03 1007
5205.71 1090
5206.39 1037
5207.08 1128
5207.76 1136
5208.44 1164
5209.12 1113
5209.80 1147
5210.48 1145
5211.16 1109
5211.84 1134
5212.52 1141
5213.20 1122
5213.89 1049
5214.57 1158
5215.25 1092
5215.93 1107
5216.61 1143
5217.29 1107
5217.97 1021
5218.65 1049
5219.34 1120
5220.02 1114
5220.70 1193
5221.38 1049
5222.06 1057
5222.74 992
5223.43 1009
5224.11 1049
5224.79 1101
5225.47 1094
5226.15 1079
5226.84 1070
5227.52 1148
5228.20 1125
5228.88 1098
5229.56 1001
5230.25 1074
5230.93 1020
5231.61 991
5232.29 1102
5232.98 1196
5233.66 1218
5234.34 1200
5235.02 1100
5235.71 1108
5236.39 1108
5237.07 1054
5237.75 1142
5238.44 1182
5239.12 1300
5239.80 1151
5240.49 1209
5241.17 1304
5241.85 1353
5242.54 1288
5243.22 1102
5243.90 1175
5244.58 1130
5245.27 1069
5245.95 1057
5246.63 1083
5247.32 1130
5248.00 1065
5248.69 1160
5249.37 1037
5250.05 1103
5250.74 1177
5251.42 1119
5252.10 1076
5252.79 1179
5253.47 1237
5254.15 1169
5254.84 1126
5255.52 1087
5256.21 1027
5256.89 1131
5257.57 1069
5258.26 1035
5258.94 1047
5259.63 1142
5260.31 1137
5261.00 1211
5261.68 1195
5262.36 1153
5263.05 1105
5263.73 1209
5264.42 1168
5265.10 1239
5265.79 1195
5266.47 1186
5267.16 1204
5267.84 1211
5268.52 1196
5269.21 1159
5269.89 1210
5270.58 1218
5271.26 1194
5271.95 1093
5272.63 1131
5273.32 1148
5274.00 1168
5274.69 1180
5275.38 1056
5276.06 1075
5276.75 1025
5277.43 1144
5278.12 1065
5278.80 1065
5279.49 1073
5280.17 1143
5280.86 1146
5281.54 1103
5282.23 1075
5282.92 1079
5283.60 1183
5284.29 1184
5284.97 1201
5285.66 1153
5286.34 1094
5287.03 1143
5287.72 1110
5288.40 1133
5289.09 1072
5289.77 1013
5290.46 1092
5291.15 1027
5291.83 1082
5292.52 1176
5293.21 1129
5293.89 1088
5294.58 1074
5295.27 1097
5295.95 1061
5296.64 1180
5297.33 1277
5298.01 1256
5298.70 1154
5299.39 1107
5300.07 1183
5300.76 1179
5301.45 1186
5302.13 1201
5302.82 1305
5303.51 1397
5304.19 1372
5304.88 1239
5305.57 1258
5306.26 1186
5306.94 1267
5307.63 1234
5308.32 1166
5309.00 1155
5309.69 1158
5310.38 1127
5311.07 1123
5311.75 1160
5312.44 1122
5313.13 1086
5313.82 1101
5314.51 1270
5315.19 1255
5315.88 1152
5316.57 1190
5317.26 1186
5317.94 1171
5318.63 1139
5319.32 1244
5320.01 1261
5320.70 1194
5321.39 1295
5322.07 1299
5322.76 1286
5323.45 1214
5324.14 1224
5324.83 1134
5325.52 1237
5326.20 1227
5326.89 1139
5327.58 1128
5328.27 1076
5328.96 1067
5329.65 1106
5330.34 1180
5331.02 1163
5331.71 1271
5332.40 1145
5333.09 1051
5333.78 1221
5334.47 1164
5335.16 1098
5335.85 1030
5336.54 1244
5337.23 1227
5337.92 1171
5338.60 1159
5339.29 1101
5339.98 1173
5340.67 1177
5341.36 1222
5342.05 1212
5342.74 1187
5343.43 1258
5344.12 1189
5344.81 1168
5345.50 1190
5346.19 1155
5346.88 1313
5347.57 1358
5348.26 1307
5348.95 1360
5349.64 1380
5350.33 1509
5351.02 1615
5351.71 1470
5352.40 1468
5353.09 1435
5353.78 1486
5354.47 1403
5355.16 1261
5355.85 1356
5356.54 1368
5357.23 1326
5357.92 1336
5358.61 1184
5359.30 1124
5360.00 1137
5360.69 1133
5361.38 1106
5362.07 1179
5362.76 1234
5363.45 1168
5364.14 1212
5364.83 1209
5365.52 1155
5366.21 1122
5366.90 1172
5367.60 1184
5368.29 1178
5368.98 1160
5369.67 1088
5370.36 1116
5371.05 1109
5371.74 1105
5372.44 1119
5373.13 1146
5373.82 1074
5374.51 1153
5375.20 1133
5375.89 1225
5376.59 1182
5377.28 1093
5377.97 1114
5378.66 1145
5379.35 1137
5380.04 1083
5380.74 1098
5381.43 1072
5382.12 1044
5382.81 1118
5383.51 980
5384.20 947
5384.89 1053
5385.58 1155
5386.27 1117
5386.97 1121
5387.66 1161
5388.35 1228
5389.04 1200
5389.74 1282
5390.43 1149
5391.12 1163
5391.82 1205
5392.51 1341
5393.20 1300
5393.89 1290
5394.59 1138
5395.28 1181
5395.97 1126
5396.67 1027
5397.36 1066
5398.05 1131
5398.75 1181
5399.44 1139
5400.13 1101
5400.83 1134
5401.52 1106
5402.21 1103
5402.91 1133
5403.60 1085
5404.29 1141
5404.99 1190
5405.68 1263
5406.37 1124
5407.07 1132
5407.76 1184
5408.45 1145
5409.15 1149
5409.84 1019
5410.54 1133
5411.23 1117
5411.92 1144
5412.62 1030
5413.31 1082
5414.01 1105
5414.70 1150
5415.40 1086
5416.09 1085
5416.78 1089
5417.48 1097
5418.17 1014
5418.87 1034
5419.56 1016
5420.26 1137
5420.95 1190
5421.65 1138
5422.34 1085
5423.04 1103
5423.73 1065
5424.42 1094
5425.12 1071
5425.81 1185
5426.51 1116
5427.20 1123
5427.90 1168
5428.59 1139
5429.29 1011
5429.99 1076
5430.68 1123
5431.38 1121
5432.07 1054
5432.77 1129
5433.46 1125
5434.16 1161
5434.85 1099
5435.55 1210
5436.24 1198
5436.94 1334
5437.64 1237
5438.33 1246
5439.03 1253
5439.72 1235
5440.42 1250
5441.11 1232
5441.81 1170
5442.51 1216
5443.20 1248
5443.90 1233
5444.59 1151
5445.29 1162
5445.99 1227
5446.68 1329
5447.38 1313
5448.08 1274
5448.77 1286
5449.47 1357
5450.17 1246
5450.86 1272
5451.56 1245
5452.25 1118
5452.95 1190
5453.65 1193
5454.35 1066
5455.04 1182
5455.74 1189
5456.44 1130
5457.13 1158
5457.83 1168
5458.53 1205
5459.22 1214
5459.92 1123
5460.62 1137
5461.32 1063
5462.01 1194
5462.71 1250
5463.41 1163
5464.10 1098
5464.80 1222
5465.50 1200
5466.20 1123
5466.89 1077
5467.59 1129
5468.29 1163
5468.99 1177
5469.69 1188
5470.38 1177
5471.08 1195
5471.78 1205
5472.48 1257
5473.17 1153
5473.87 1241
5474.57 1254
5475.27 1257
5475.97 1195
5476.66 1267
5477.36 1320
5478.06 1329
5478.76 1331
5479.46 1316
5480.16 1463
5480.85 1452
5481.55 1505
5482.25 1583
5482.95 1512
5483.65 1499
5484.35 1472
5485.05 1452
5485.75 1493
5486.44 1453
5487.14 1376
5487.84 1445
5488.54 1436
5489.24 1474
5489.94 1418
5490.64 1336
5491.34 1339
5492.04 1268
5492.74 1408
5493.43 1465
5494.13 1425
5494.83 1497
5495.53 1341
5496.23 1467
5496.93 1502
5497.63 1478
5498.33 1653
5499.03 1710
5499.73 1868
5500.43 1878
5501.13 1891
5501.83 2007
5502.53 2094
5503.23 2028
5503.93 1830
5504.63 1820
5505.33 1858
5506.03 1772
5506.73 1701
5507.43 1496
5508.13 1538
5508.83 1532
5509.53 1500
5510.23 1444
5510.93 1420
5511.63 1471
5512.33 1426
5513.03 1454
5513.73 1415
5514.43 1386
5515.13 1332
5515.83 1360
5516.54 1399
5517.24 1433
5517.94 1406
5518.64 1356
5519.34 1374
5520.04 1375
5520.74 1284
5521.44 1278
5522.14 1293
5522.84 1367
5523.54 1332
5524.25 1283
5524.95 1269
5525.65 1296
5526.35 1206
5527.05 1147
5527.75 1191
5528.45 1208
5529.16 1129
5529.86 1150
5530.56 1048
5531.26 1021
5531.96 1012
5532.66 1145
5533.37 1200
5534.07 1210
5534.77 1160
5535.47 1093
5536.17 1085
5536.88 1209
5537.58 1144
5538.28 1147
5538.98 1142
5539.68 1159
5540.39 1082
5541.09 1148
5541.79 1107
5542.49 1120
5543.20 1155
5543.90 1049
5544.60 946
5545.30 950
5546.01 989
5546.71 1038
5547.41 1054
5548.11 993
5548.82 1031
5549.52 1035
5550.22 1066
5550.93 1057
5551.63 996
5552.33 1098
5553.03 1166
5553.74 1113
5554.44 1077
5555.14 1078
5555.85 1001
5556.55 1065
5557.25 1059
5557.96 1045
5558.66 1087
5559.36 1143
5560.07 1092
5560.77 1067
5561.47 1119
5562.18 1166
5562.88 1179
5563.59 1198
5564.29 1208
5564.99 1148
5565.70 1159
5566.40 1202
5567.10 1232
5567.81 1100
5568.51 1089
5569.22 1111
5569.92 1149
5570.63 1082
5571.33 1103
5572.03 1132
5572.74 1131
5573.44 1112
5574.15 1127
5574.85 1111
5575.56 1085
5576.26 1147
5576.96 1133
5577.67 1178
5578.37 1145
5579.08 1090
5579.78 1039
5580.49 1029
5581.19 1081
5581.90 1010
5582.60 1038
5583.31 1086
5584.01 1065
5584.72 920
5585.42 954
5586.13 962
5586.83 951
5587.54 975
5588.24 958
5588.95 965
5589.65 1007
5590.36 993
5591.07 1045
5591.77 1056
5592.48 1038
5593.18 1038
5593.89 1030
5594.59 1069
5595.30 1025
5596.00 1039
5596.71 980
5597.42 990
5598.12 1079
5598.83 1057
5599.53 1013
5600.24 982
5600.95 987
5601.65 992
5602.36 993
5603.06 1166
5603.77 1021
5604.48 1003
5605.18 1031
5605.89 1047
5606.60 1022
5607.30 967
5608.01 1019
5608.72 1014
5609.42 931
5610.13 956
5610.84 1062
5611.54 1061
5612.25 1076
5612.96 991
5613.66 1000
5614.37 1000
5615.08 1032
5615.78 974
5616.49 1057
5617.20 1073
5617.91 1089
5618.61 1036
5619.32 1040
5620.03 1059
5620.73 960
5621.44 1086
5622.15 1140
5622.86 1003
5623.56 1061
5624.27 1061
5624.98 1087
5625.69 1116
5626.40 1109
5627.10 1044
5627.81 1031
5628.52 958
5629.23 1059
5629.93 1015
5630.64 966
5631.35 1058
5632.06 1071
5632.77 1058
5633.47 940
5634.18 1016
5634.89 1085
5635.60 1003
5636.31 989
5637.02 1065
5637.72 1116
5638.43 1044
5639.14 1091
5639.85 1124
5640.56 1109
5641.27 998
5641.98 1054
5642.68 1027
5643.39 1097
5644.10 1118
5644.81 977
5645.52 1095
5646.23 1104
5646.94 1148
5647.65 1057
5648.36 1031
5649.06 1066
5649.77 1032
5650.48 1097
5651.19 1056
5651.90 1125
5652.61 1059
5653.32 1053
5654.03 1116
5654.74 972
5655.45 1109
5656.16 1163
5656.87 1162
5657.58 1197
5658.29 1180
5659.00 1189
5659.71 1333
5660.42 1270
5661.13 1212
5661.84 1235
5662.55 1166
5663.26 1104
5663.97 1115
5664.68 1066
5665.39 1151
5666.10 1056
5666.81 1009
5667.52 1072
5668.23 1136
5668.94 1081
5669.65 1022
5670.36 997
5671.07 1015
5671.78 1081
5672.49 1077
5673.20 1005
5673.91 1036
5674.62 1144
5675.33 1093
5676.04 1080
5676.75 1080
5677.47 1136
5678.18 1059
5678.89 1078
5679.60 1041
5680.31 988
5681.02 1023
5681.73 1122
5682.44 1030
5683.15 1018
5683.87 1041
5684.58 951
5685.29 977
5686.00 1001
5686.71 989
5687.42 992
5688.13 1041
5688.85 1079
5689.56 1010
5690.27 970
5690.98 1034
5691.69 1098
5692.41 1107
5693.12 1046
5693.83 1141
5694.54 1024
5695.25 966
5695.96 999
5696.68 880
5697.39 844
5698.10 892
5698.81 984
5699.53 991
5700.24 971
5700.95 879
5701.66 985
5702.38 1026
5703.09 911
5703.80 929
5704.51 923
5705.23 997
5705.94 1088
5706.65 1033
5707.36 1053
5708.08 1090
5708.79 1064
5709.50 960
5710.22 996
5710.93 1024
5711.64 962
5712.35 944
5713.07 1020
5713.78 1007
5714.49 898
5715.21 914
5715.92 966
5716.63 987
5717.35 954
5718.06 966
5718.77 1013
5719.49 982
5720.20 937
5720.92 898
5721.63 951
5722.34 933
5723.06 879
5723.77 945
5724.48 910
5725.20 1094
5725.91 974
5726.63 1039
5727.34 1151
5728.05 1076
5728.77 1062
5729.48 1080
5730.20 1038
5730.91 1110
5731.62 985
5732.34 1045
5733.05 1109
5733.77 1070
5734.48 1006
5735.20 1121
5735.91 1061
5736.63 1037
5737.34 1036
5738.06 1071
5738.77 917
5739.48 963
5740.20 986
5740.91 959
5741.63 969
5742.34 935
5743.06 1032
5743.77 1036
5744.49 951
5745.20 991
5745.92 948
5746.64 959
5747.35 987
5748.07 972
5748.78 953
5749.50 969
5750.21 924
5750.93 986
5751.64 1009
5752.36 990
5753.07 1010
5753.79 1037
5754.51 1004
5755.22 1053
5755.94 1005
5756.65 1067
5757.37 1043
5758.08 1048
5758.80 1002
5759.52 924
5760.23 1016
5760.95 979
5761.67 950
5762.38 983
5763.10 980
5763.81 1016
5764.53 900
5765.25 991
5765.96 987
5766.68 942
5767.40 914
5768.11 890
5768.83 1032
5769.55 1030
5770.26 974
5770.98 936
5771.70 951
5772.41 945
5773.13 1001
5773.85 981
5774.56 994
5775.28 1089
5776.00 1023
5776.71 961
5777.43 1011
5778.15 1034
5778.87 1033
5779.58 1030
5780.30 1079
5781.02 1126
5781.74 1120
5782.45 1133
5783.17 1085
5783.89 1016
5784.61 1001
5785.32 983
5786.04 1001
5786.76 1082
5787.48 1109
5788.19 1039
5788.91 1029
5789.63 1146
5790.35 1118
5791.07 1022
5791.78 1063
5792.50 1096
5793.22 1116
5793.94 1088
5794.66 1112
5795.38 1156
5796.09 1162
5796.81 1213
5797.53 1196
5798.25 1279
5798.97 1288
5799.69 1339
5800.40 1406
5801.12 1500
5801.84 1704
5802.56 1927
5803.28 1974
5804.00 1890
5804.72 2003
5805.44 2069
5806.15 2021
5806.87 1876
5807.59 1695
5808.31 1601
5809.03 1628
5809.75 1498
5810.47 1351
5811.19 1288
5811.91 1225
5812.63 1256
5813.35 1356
5814.07 1248
5814.79 1298
5815.50 1319
5816.22 1252
5816.94 1321
5817.66 1288
5818.38 1220
5819.10 1274
5819.82 1288
5820.54 1292
5821.26 1270
5821.98 1326
5822.70 1283
5823.42 1293
5824.14 1287
5824.86 1246
5825.58 1234
5826.30 1201
5827.02 1238
5827.74 1158
5828.46 1222
5829.18 1128
5829.90 1070
5830.62 1153
5831.35 1105
5832.07 1034
5832.79 1057
5833.51 1220
5834.23 1174
5834.95 1152
5835.67 1176
5836.39 1149
5837.11 1103
5837.83 1103
5838.55 1044
5839.27 1071
5839.99 1098
5840.72 1207
5841.44 1147
5842.16 1120
5842.88 1181
5843.60 1078
5844.32 1152
5845.04 1100
5845.76 1138
5846.49 1013
5847.21 1019
5847.93 1048
5848.65 1098
5849.37 1027
5850.09 1109
5850.82 1128
5851.54 1143
5852.26 1126
5852.98 1078
5853.70 1074
5854.42 1052
5855.15 1012
5855.87 1076
5856.59 1113
5857.31 1065
5858.03 1061
5858.76 1076
5859.48 966
5860.20 1005
5860.92 1106
5861.65 1181
5862.37 1124
5863.09 1032
5863.81 1083
5864.54 1057
5865.26 1102
5865.98 1136
5866.70 1055
5867.43 979
5868.15 1014
5868.87 1077
5869.60 1098
5870.32 1047
5871.04 996
5871.76 1114
5872.49 1064
5873.21 979
5873.93 1046
5874.66 1038
5875.38 1050
5876.10 1051
5876.83 1009
5877.55 1009
5878.27 1039
5879.00 1023
5879.72 1044
5880.44 1086
5881.17 1165
5881.89 1099
5882.61 1111
5883.34 1051
5884.06 995
5884.79 1131
5885.51 1161
5886.23 1016
5886.96 1079
5887.68 1048
5888.41 1058
5889.13 1148
5889.85 1096
5890.58 1150
5891.30 1052
5892.03 1114
5892.75 1129
5893.47 1082
5894.20 1015
5894.92 1046
5895.65 1072
5896.37 995
5897.10 1027
5897.82 973
5898.55 966
5899.27 914
5900.00 968
5900.72 1054
5901.44 1073
5902.17 1081
5902.89 1119
5903.62 1047
5904.34 1085
5905.07 1064
5905.79 1155
5906.52 1146
5907.25 1159
5907.97 1119
5908.70 1078
5909.42 1025
5910.15 1056
5910.87 1151
5911.60 1112
5912.32 1039
5913.05 1086
5913.77 1103
5914.50 1093
5915.22 1241
5915.95 1103
5916.68 988
5917.40 1062
5918.13 1047
5918.85 1084
5919.58 1014
5920.31 1073
5921.03 1163
5921.76 1161
5922.48 1131
5923.21 1143
5923.94 1167
5924.66 1162
5925.39 1191
5926.12 1170
5926.84 1147
5927.57 1171
5928.29 1250
5929.02 1256
5929.75 1169
5930.47 1164
5931.20 1194
5931.93 1172
5932.65 1194
5933.38 1291
5934.11 1307
5934.83 1291
5935.56 1267
5936.29 1261
5937.02 1372
5937.74 1263
5938.47 1438
5939.20 1314
5939.92 1319
5940.65 1377
5941.38 1426
5942.11 1319
5942.83 1278
5943.56 1283
5944.29 1446
5945.02 1463
5945.74 1316
5946.47 1374
5947.20 1480
5947.93 1490
5948.65 1635
5949.38 1570
5950.11 1521
5950.84 1516
5951.57 1570
5952.29 1678
5953.02 1700
5953.75 1671
5954.48 1718
5955.21 1718
5955.93 1686
5956.66 1729
5957.39 1812
5958.12 1729
5958.85 1731
5959.58 1805
5960.30 1873
5961.03 1703
5961.76 1745
5962.49 1784
5963.22 1831
5963.95 1805
5964.68 1765
5965.40 1807
5966.13 1849
5966.86 1942
5967.59 2072
5968.32 2297
5969.05 2154
5969.78 2125
5970.51 2122
5971.24 2111
5971.96 2099
5972.69 2137
5973.42 2140
5974.15 2147
5974.88 2172
5975.61 2212
5976.34 2188
5977.07 2184
5977.80 2208
5978.53 2178
5979.26 2247
5979.99 2306
5980.72 2382
5981.45 2418
5982.18 2450
5982.91 2490
5983.64 2490
5984.37 2637
5985.10 2673
5985.83 2573
5986.56 2630
5987.29 2658
5988.02 2595
5988.75 2561
5989.48 2646
5990.21 2668
5990.94 2570
5991.67 2516
5992.40 2535
5993.13 2714
5993.86 2821
5994.59 2705
5995.32 2662
5996.05 2665
5996.78 2901
5997.51 2904
5998.24 2945
5998.97 2965
5999.71 3131
6000.44 3144
6001.17 3190
6001.90 2987
6002.63 2856
6003.36 2964
6004.09 2978
6004.82 2829
6005.55 2882
6006.28 2854
6007.02 2919
6007.75 2991
6008.48 3195
6009.21 3428
6009.94 3849
6010.67 4251
6011.40 5035
6012.14 5778
6012.87 6405
6013.60 7093
6014.33 7636
6015.06 7965
6015.80 8050
6016.53 7990
6017.26 7697
6017.99 7186
6018.72 6550
6019.45 5929
6020.19 5143
6020.92 4423
6021.65 3942
6022.38 3636
6023.12 3280
6023.85 2806
6024.58 2760
6025.31 2627
6026.05 2488
6026.78 2313
6027.51 2373
6028.24 2314
6028.98 2255
6029.71 2098
6030.44 2041
6031.17 2079
6031.91 1872
6032.64 1882
6033.37 1835
6034.11 1980
6034.84 1883
6035.57 1913
6036.30 1823
6037.04 1834
6037.77 1859
6038.50 1986
6039.24 1961
6039.97 2032
6040.70 2022
6041.44 2066
6042.17 2046
6042.90 2029
6043.64 2176
6044.37 2178
6045.10 2221
6045.84 2246
6046.57 2191
6047.31 2214
6048.04 2120
6048.77 2210
6049.51 2294
6050.24 2253
6050.98 2207
6051.71 2136
6052.44 2365
6053.18 2466
6053.91 2603
6054.65 2505
6055.38 2426
6056.11 2329
6056.85 2385
6057.58 2495
6058.32 2343
6059.05 2352
6059.79 2190
6060.52 2253
6061.26 2262
6061.99 2266
6062.72 2325
6063.46 2302
6064.19 2192
6064.93 2123
6065.66 2172
6066.40 2180
6067.13 2197
6067.87 2228
6068.60 2191
6069.34 2143
6070.07 2205
6070.81 2082
6071.54 2051
6072.28 2059
6073.01 1926
6073.75 1863
6074.49 1956
6075.22 2052
6075.96 1943
6076.69 1930
6077.43 1937
6078.16 1919
6078.90 1987
6079.63 1957
6080.37 2036
6081.11 2119
6081.84 1896
6082.58 1924
6083.31 1887
6084.05 1882
6084.79 1845
6085.52 1927
6086.26 1892
6086.99 1857
6087.73 1873
6088.47 1839
6089.20 1884
6089.94 1862
6090.68 1920
6091.41 1974
6092.15 2011
6092.89 1968
6093.62 2024
6094.36 1872
6095.09 1867
6095.83 1896
6096.57 1864
6097.31 1790
6098.04 1714
6098.78 1724
6099.52 1694
6100.25 1743
6100.99 1696
6101.73 1647
6102.46 1687
6103.20 1672
6103.94 1603
6104.68 1636
6105.41 1640
6106.15 1624
6106.89 1622
6107.62 1637
6108.36 1604
6109.10 1664
6109.84 1623
6110.57 1528
6111.31 1567
6112.05 1621
6112.79 1623
6113.53 1667
6114.26 1593
6115.00 1541
6115.74 1612
6116.48 1527
6117.21 1601
6117.95 1637
6118.69 1684
6119.43 1653
6120.17 1714
6120.91 1659
6121.64 1698
6122.38 1659
6123.12 1606
6123.86 1667
6124.60 1573
6125.34 1680
6126.07 1596
6126.81 1693
6127.55 1822
6128.29 1720
6129.03 1719
6129.77 1669
6130.51 1660
6131.25 1783
6131.98 1851
6132.72 1744
6133.46 1748
6134.20 1704
6134.94 1759
6135.68 1792
6136.42 1856
6137.16 1829
6137.90 1838
6138.64 1724
6139.38 1743
6140.11 1814
6140.85 1826
6141.59 1805
6142.33 1816
6143.07 1780
6143.81 1823
6144.55 1780
6145.29 1874
6146.03 1804
6146.77 1783
6147.51 1799
6148.25 1745
6148.99 1825
6149.73 1877
6150.47 1994
6151.21 1981
6151.95 2027
6152.69 1888
6153.43 1927
6154.17 2028
6154.91 2040
6155.65 2003
6156.39 1988
6157.13 1996
6157.87 2011
6158.61 2128
6159.35 2063
6160.09 2094
6160.83 2176
6161.58 2173
6162.32 2162
6163.06 2252
6163.80 2272
6164.54 2452
6165.28 2503
6166.02 2564
6166.76 2656
6167.50 2811
6168.24 2831
6168.98 3020
6169.73 3051
6170.47 3037
6171.21 3077
6171.95 2893
6172.69 2956
6173.43 2794
6174.17 2724
6174.92 2628
6175.66 2655
6176.40 2647
6177.14 2825
6177.88 2804
6178.62 2668
6179.36 2622
6180.11 2652
6180.85 2708
6181.59 2692
6182.33 2787
6183.07 2710
6183.82 2856
6184.56 2980
6185.30 2848
6186.04 2705
6186.78 2800
6187.53 2972
6188.27 3011
6189.01 2853
6189.75 3029
6190.50 3105
6191.24 3040
6191.98 3170
6192.72 3346
6193.47 3377
6194.21 3411
6194.95 3452
6195.69 3482
6196.44 3562
6197.18 3618
6197.92 3749
6198.67 3772
6199.41 3473
6200.15 3570
6200.89 3558
6201.64 3692
6202.38 3730
6203.12 3804
6203.87 3962
6204.61 4256
6205.35 4702
6206.10 5413
6206.84 6285
6207.58 7713
6208.33 9215
6209.07 11099
6209.81 12740
6210.56 14399
6211.30 15115
6212.05 15339
6212.79 15390
6213.53 14298
6214.28 13037
6215.02 11353
6215.76 9760
6216.51 8191
6217.25 7073
6218.00 6030
6218.74 5403
6219.48 4771
6220.23 4385
6220.97 4160
6221.72 3914
6222.46 3764
6223.21 3861
6223.95 4006
6224.69 3994
6225.44 4284
6226.18 4346
6226.93 4348
6227.67 4200
6228.42 3937
6229.16 3926
6229.91 3892
6230.65 3589
6231.40 3374
6232.14 3128
6232.89 2919
6233.63 2846
6234.38 2714
6235.12 2652
6235.87 2710
6236.61 2704
6237.36 2742
6238.10 2860
6238.85 3032
6239.59 3114
6240.34 3220
6241.08 3456
6241.83 3391
6242.58 3424
6243.32 3362
6244.07 3335
6244.81 3035
6245.56 2981
6246.30 2991
6247.05 3094
6247.80 2957
6248.54 2926
6249.29 2897
6250.03 2928
6250.78 2995
6251.52 2912
6252.27 2711
6253.02 2785
6253.76 2827
6254.51 2666
6255.26 2691
6256.00 2652
6256.75 2653
6257.49 2621
6258.24 2773
6258.99 2543
6259.73 2543
6260.48 2597
6261.23 2606
6261.97 2490
6262.72 2463
6263.47 2394
6264.21 2391
6264.96 2444
6265.71 2387
6266.46 2400
6267.20 2409
6267.95 2343
6268.70 2265
6269.44 2216
6270.19 2221
6270.94 2336
6271.69 2309
6272.43 2320
6273.18 2267
6273.93 2184
6274.67 2200
6275.42 2178
6276.17 2252
6276.92 2146
6277.67 2231
6278.41 2244
6279.16 2218
6279.91 2140
6280.66 2243
6281.40 2213
6282.15 2250
6282.90 2165
6283.65 2162
6284.40 2066
6285.14 2043
6285.89 2063
6286.64 2016
6287.39 2017
6288.14 1907
6288.88 1876
6289.63 1866
6290.38 1788
6291.13 1801
6291.88 1805
6292.63 1786
6293.38 1846
6294.12 1818
6294.87 1779
6295.62 1798
6296.37 1810
6297.12 1827
6297.87 1697
6298.62 1809
6299.37 1744
6300.11 1782
6300.86 1787
6301.61 1733
6302.36 1648
6303.11 1645
6303.86 1621
6304.61 1673
6305.36 1611
6306.11 1567
6306.86 1647
6307.61 1680
6308.36 1666
6309.11 1658
6309.86 1626
6310.60 1564
6311.35 1661
6312.10 1748
6312.85 1754
6313.60 1820
6314.35 1776
6315.10 1783
6315.85 1766
6316.60 1740
6317.35 1802
6318.10 1835
6318.85 1738
6319.60 1672
6320.35 1639
6321.10 1693
6321.85 1577
6322.60 1595
6323.35 1605
6324.10 1695
6324.86 1722
6325.61 1522
6326.36 1442
6327.11 1465
6327.86 1369
6328.61 1493
6329.36 1399
6330.11 1435
6330.86 1444
6331.61 1466
6332.36 1403
6333.11 1416
6333.86 1375
6334.62 1466
6335.37 1473
6336.12 1384
6336.87 1394
6337.62 1391
6338.37 1340
6339.12 1353
6339.87 1489
6340.62 1524
6341.38 1326
6342.13 1375
6342.88 1378
6343.63 1450
6344.38 1399
6345.13 1371
6345.89 1351
6346.64 1386
6347.39 1346
6348.14 1405
6348.89 1439
6349.64 1487
6350.40 1535
6351.15 1434
6351.90 1586
6352.65 1574
6353.40 1740
6354.16 1621
6354.91 1609
6355.66 1630
6356.41 1652
6357.17 1598
6357.92 1488
6358.67 1555
6359.42 1719
6360.18 1627
6360.93 1483
6361.68 1557
6362.43 1465
6363.19 1396
6363.94 1404
6364.69 1392
6365.45 1366
6366.20 1363
6366.95 1388
6367.70 1337
6368.46 1443
6369.21 1503
6369.96 1508
6370.72 1425
6371.47 1449
6372.22 1431
6372.98 1471
6373.73 1427
6374.48 1351
6375.24 1413
6375.99 1466
6376.74 1364
6377.50 1388
6378.25 1450
6379.00 1406
6379.76 1426
6380.51 1509
6381.27 1403
6382.02 1463
6382.77 1406
6383.53 1464
6384.28 1407
6385.03 1358
6385.79 1381
6386.54 1372
6387.30 1311
6388.05 1267
6388.81 1337
6389.56 1338
6390.31 1318
6391.07 1340
6391.82 1256
6392.58 1253
6393.33 1299
6394.09 1275
6394.84 1239
6395.60 1233
6396.35 1317
6397.10 1253
6397.86 1294
6398.61 1246
6399.37 1219
6400.12 1295
6400.88 1266
6401.63 1246
6402.39 1212
6403.14 1208
6403.90 1178
6404.65 1117
6405.41 1197
6406.16 1244
6406.92 1281
6407.68 1257
6408.43 1222
6409.19 1257
6409.94 1405
6410.70 1325
6411.45 1290
6412.21 1256
6412.96 1228
6413.72 1200
6414.48 1215
6415.23 1224
6415.99 1170
6416.74 1185
6417.50 1162
6418.26 1246
6419.01 1279
6419.77 1189
6420.52 1178
6421.28 1227
6422.04 1242
6422.79 1207
6423.55 1161
6424.30 1222
6425.06 1258
6425.82 1253
6426.57 1301
6427.33 1227
6428.09 1152
6428.84 1175
6429.60 1187
6430.36 1215
6431.11 1117
6431.87 1203
6432.63 1250
6433.38 1157
6434.14 1317
6434.90 1310
6435.65 1245
6436.41 1192
6437.17 1224
6437.93 1240
6438.68 1232
6439.44 1180
6440.20 1202
6440.95 1171
6441.71 1247
6442.47 1176
6443.23 1160
6443.98 1268
6444.74 1252
6445.50 1168
6446.26 1103
6447.01 1172
6447.77 1224
6448.53 1322
6449.29 1342
6450.05 1275
6450.80 1259
6451.56 1240
6452.32 1313
6453.08 1282
6453.84 1292
6454.59 1305
6455.35 1330
6456.11 1230
6456.87 1299
6457.63 1267
6458.39 1360
6459.14 1346
6459.90 1214
6460.66 1279
6461.42 1369
6462.18 1333
6462.94 1375
6463.69 1329
6464.45 1350
6465.21 1358
6465.97 1319
6466.73 1299
6467.49 1261
6468.25 1349
6469.01 1355
6469.77 1354
6470.52 1329
6471.28 1417
6472.04 1377
6472.80 1320
6473.56 1299
6474.32 1402
6475.08 1533
6475.84 1473
6476.60 1424
6477.36 1358
6478.12 1393
6478.88 1429
6479.64 1454
6480.40 1480
6481.16 1433
6481.92 1458
6482.68 1551
6483.44 1587
6484.20 1524
6484.96 1573
6485.72 1598
6486.48 1498
6487.24 1577
6488.00 1692
6488.76 1565
6489.52 1618
6490.28 1518
6491.04 1633
6491.80 1660
6492.56 1733
6493.32 1670
6494.08 1803
6494.84 1752
6495.60 1880
6496.36 1910
6497.12 1907
6497.88 1937
6498.64 2086
6499.40 2007
6500.16 1967
6500.92 1975
6501.68 1891
6502.45 1852
6503.21 1873
6503.97 1981
6504.73 2025
6505.49 1961
6506.25 1966
6507.01 2020
6507.77 2050
6508.53 2113
6509.30 2156
6510.06 2099
6510.82 2168
6511.58 2230
6512.34 2296
6513.10 2231
6513.86 2204
6514.63 2247
6515.39 2303
6516.15 2186
6516.91 2292
6517.67 2176
6518.43 2354
6519.20 2272
6519.96 2259
6520.72 2417
6521.48 2493
6522.24 2641
6523.01 2621
6523.77 2752
6524.53 2975
6525.29 3131
6526.06 3458
6526.82 3839
6527.58 4074
6528.34 4098
6529.11 4329
6529.87 4545
6530.63 4519
6531.39 4551
6532.16 4508
6532.92 4481
6533.68 4590
6534.44 4613
6535.21 4830
6535.97 5319
6536.73 5733
6537.50 6541
6538.26 6855
6539.02 7074
6539.78 7118
6540.55 6617
6541.31 5856
6542.07 5147
6542.84 4541
6543.60 4062
6544.36 3635
6545.13 3262
6545.89 2901
6546.65 2608
6547.42 2467
6548.18 2285
6548.95 2172
6549.71 2158
6550.47 1980
6551.24 2036
6552.00 2080
6552.76 2058
6553.53 2185
6554.29 2127
6555.06 1994
6555.82 1990
6556.58 2022
6557.35 1927
6558.11 2002
6558.88 2037
6559.64 1946
6560.41 1981
6561.17 2043
6561.93 2041
6562.70 2137
6563.46 2064
6564.23 2186
6564.99 2420
6565.76 2493
6566.52 2351
6567.29 2537
6568.05 2567
6568.82 2505
6569.58 2402
6570.35 2301
6571.11 2314
6571.88 2311
6572.64 2256
6573.41 2231
6574.17 2306
6574.94 2332
6575.70 2366
6576.47 2383
6577.23 2304
6578.00 2365
6578.76 2355
6579.53 2330
6580.29 2229
6581.06 2294
6581.82 2220
6582.59 2290
6583.36 2199
6584.12 2170
6584.89 2176
6585.65 2253
6586.42 2299
6587.18 2240
6587.95 2341
6588.72 2223
6589.48 2225
6590.25 2365
6591.01 2390
6591.78 2373
6592.55 2500
6593.31 2605
6594.08 2763
6594.85 2826
6595.61 2840
6596.38 2828
6597.15 2961
6597.91 2983
6598.68 2926
6599.45 2897
6600.21 2711
6600.98 2644
6601.75 2622
6602.51 2560
6603.28 2331
6604.05 2399
6604.81 2407
6605.58 2314
6606.35 2390
6607.11 2475
6607.88 2571
6608.65 2639
6609.41 2677
6610.18 2833
6610.95 2864
6611.72 2891
6612.48 2873
6613.25 2938
6614.02 2788
6614.79 2663
6615.55 2514
6616.32 2383
6617.09 2239
6617.86 2128
6618.62 2177
6619.39 2102
6620.16 2053
6620.93 2103
6621.70 2092
6622.46 2133
6623.23 1909
6624.00 1976
6624.77 1956
6625.54 1961
6626.30 1998
6627.07 2047
6627.84 1999
6628.61 2021
6629.38 1894
6630.15 1997
6630.91 1939
6631.68 2063
6632.45 2154
6633.22 2269
6633.99 2474
6634.76 2816
6635.53 2855
6636.29 3007
6637.06 3019
6637.83 3153
6638.60 3055
6639.37 2958
6640.14 2735
6640.91 2605
6641.68 2428
6642.45 2327
6643.21 2166
6643.98 1963
6644.75 1858
6645.52 1891
6646.29 1846
6647.06 1797
6647.83 1797
6648.60 1814
6649.37 1834
6650.14 1911
6650.91 1926
6651.68 1929
6652.45 1931
6653.22 1833
6653.99 1917
6654.76 1941
6655.53 1847
6656.30 1797
6657.07 1788
6657.84 1765
6658.61 1695
6659.38 1726
6660.15 1722
6660.92 1724
6661.69 1645
6662.46 1685
6663.23 1680
6664.00 1570
6664.77 1706
6665.54 1733
6666.31 1693
6667.08 1613
6667.85 1551
6668.62 1608
6669.39 1637
6670.16 1715
6670.93 1727
6671.70 1690
6672.47 1664
6673.25 1734
6674.02 1667
6674.79 1669
6675.56 1735
6676.33 1818
6677.10 1708
6677.87 1631
6678.64 1709
6679.41 1651
6680.19 1690
6680.96 1696
6681.73 1667
6682.50 1699
6683.27 1787
6684.04 1787
6684.81 1806
6685.59 1781
6686.36 1798
6687.13 1745
6687.90 1803
6688.67 1762
6689.44 1636
6690.22 1740
6690.99 1647
6691.76 1637
6692.53 1626
6693.30 1616
6694.08 1624
6694.85 1539
6695.62 1571
6696.39 1490
6697.16 1633
6697.94 1555
6698.71 1497
6699.48 1511
6700.25 1509
6701.03 1640
6701.80 1533
6702.57 1481
6703.34 1572
6704.12 1489
6704.89 1434
6705.66 1430
6706.44 1565
6707.21 1584
6707.98 1446
6708.75 1499
6709.53 1445
6710.30 1478
6711.07 1448
6711.85 1432
6712.62 1445
6713.39 1413
6714.17 1381
6714.94 1409
6715.71 1283
6716.49 1397
6717.26 1409
6718.03 1304
6718.81 1283
6719.58 1298
6720.35 1320
6721.13 1307
6721.90 1224
6722.67 1252
6723.45 1257
6724.22 1209
6725.00 1330
6725.77 1306
6726.54 1299
6727.32 1349
6728.09 1242
6728.87 1377
6729.64 1358
6730.41 1367
6731.19 1312
6731.96 1236
6732.74 1312
6733.51 1431
6734.29 1367
6735.06 1365
6735.83 1353
6736.61 1333
6737.38 1267
6738.16 1290
6738.93 1339
6739.71 1392
6740.48 1363
6741.26 1270
6742.03 1277
6742.81 1335
6743.58 1338
6744.36 1315
6745.13 1416
6745.91 1321
6746.68 1235
6747.46 1393
6748.23 1392
6749.01 1392
6749.78 1371
6750.56 1383
6751.33 1433
6752.11 1550
6752.89 1494
6753.66 1609
6754.44 1540
6755.21 1506
6755.99 1533
6756.76 1455
6757.54 1487
6758.31 1418
6759.09 1466
6759.87 1416
6760.64 1356
6761.42 1329
6762.19 1343
6762.97 1250
6763.75 1194
6764.52 1233
6765.30 1304
6766.07 1321
6766.85 1245
6767.63 1305
6768.40 1301
6769.18 1257
6769.96 1282
6770.73 1275
6771.51 1365
6772.29 1294
6773.06 1313
6773.84 1263
6774.62 1274
6775.39 1301
6776.17 1397
6776.95 1384
6777.72 1349
6778.50 1316
6779.28 1348
6780.05 1399
6780.83 1392
6781.61 1356
6782.39 1353
6783.16 1314
6783.94 1356
6784.72 1403
6785.50 1229
6786.27 1179
6787.05 1270
6787.83 1286
6788.61 1200
6789.38 1290
6790.16 1307
6790.94 1300
6791.72 1224
6792.49 1303
6793.27 1285
6794.05 1260
6794.83 1218
6795.60 1224
6796.38 1268
6797.16 1243
6797.94 1266
6798.72 1187
6799.50 1223
6800.27 1220
6801.05 1225
6801.83 1168
6802.61 1248
6803.39 1194
6804.17 1167
6804.94 1264
6805.72 1397
6806.50 1280
6807.28 1216
6808.06 1191
6808.84 1273
6809.62 1355
6810.39 1296
6811.17 1288
6811.95 1246
6812.73 1278
6813.51 1318
6814.29 1397
6815.07 1319
6815.85 1288
6816.63 1188
6817.41 1249
6818.18 1207
6818.96 1281
6819.74 1244
6820.52 1232
6821.30 1291
6822.08 1241
6822.86 1311
6823.64 1354
6824.42 1350
6825.20 1391
6825.98 1336
6826.76 1223
6827.54 1295
6828.32 1363
6829.10 1277
6829.88 1371
6830.66 1362
6831.44 1318
6832.22 1303
6833.00 1265
6833.78 1260
6834.56 1276
6835.34 1340
6836.12 1347
6836.90 1300
6837.68 1293
6838.46 1351
6839.24 1255
6840.02 1271
6840.80 1292
6841.58 1269
6842.36 1234
6843.14 1251
6843.92 1358
6844.70 1364
6845.49 1360
6846.27 1350
6847.05 1466
6847.83 1611
6848.61 1757
6849.39 2118
6850.17 2526
6850.95 2848
6851.73 3078
6852.51 3253
6853.30 3482
6854.08 3613
6854.86 3434
6855.64 3224
6856.42 2919
6857.20 2666
6857.98 2326
6858.77 2137
6859.55 1996
6860.33 1800
6861.11 1791
6861.89 1695
6862.67 1597
6863.46 1554
6864.24 1601
6865.02 1683
6865.80 1616
6866.58 1653
6867.37 1771
6868.15 1786
6868.93 1843
6869.71 1782
6870.49 1686
6871.28 1611
6872.06 1624
6872.84 1532
6873.62 1548
6874.41 1544
6875.19 1489
6875.97 1389
6876.75 1430
6877.54 1414
6878.32 1539
6879.10 1562
6879.88 1567
6880.67 1554
6881.45 1520
6882.23 1557
6883.02 1545
6883.80 1551
6884.58 1618
6885.36 1642
6886.15 1665
6886.93 1727
6887.71 1783
6888.50 1829
6889.28 1775
6890.06 1943
6890.85 2011
6891.63 2024
6892.41 1887
6893.20 1781
6893.98 1835
6894.76 1806
6895.55 1712
6896.33 1715
6897.12 1638
6897.90 1641
6898.68 1595
6899.47 1544
6900.25 1584
6901.04 1644
6901.82 1647
6902.60 1619
6903.39 1642
6904.17 1698
6904.96 1587
6905.74 1653
6906.52 1725
6907.31 1683
6908.09 1656
6908.88 1687
6909.66 1746
6910.45 1742
6911.23 1699
6912.02 1581
6912.80 1612
6913.58 1745
6914.37 1693
6915.15 1684
6915.94 1688
6916.72 1619
6917.51 1647
6918.29 1665
6919.08 1662
6919.86 1647
6920.65 1667
6921.43 1713
6922.22 1732
6923.00 1742
6923.79 1716
6924.57 1707
6925.36 1693
6926.15 1711
6926.93 1728
6927.72 1695
6928.50 1780
6929.29 1694
6930.07 1677
6930.86 1714
6931.64 1727
6932.43 1703
6933.22 1698
6934.00 1789
6934.79 1839
6935.57 1814
6936.36 1778
6937.15 1780
6937.93 1853
6938.72 1856
6939.50 1865
6940.29 1950
6941.08 2046
6941.86 2073
6942.65 2138
6943.44 2224
6944.22 2259
6945.01 2208
6945.79 2301
6946.58 2409
6947.37 2529
6948.15 2521
6948.94 2537
6949.73 2583
6950.51 2623
6951.30 2586
6952.09 2470
6952.88 2282
6953.66 2363
6954.45 2338
6955.24 2266
6956.02 2252
6956.81 2159
6957.60 2180
6958.38 2175
6959.17 2115
6959.96 2063
6960.75 2224
6961.53 2310
6962.32 2314
6963.11 2308
6963.90 2284
6964.68 2185
6965.47 2413
6966.26 2398
6967.05 2475
6967.83 2496
6968.62 2669
6969.41 2734
6970.20 2821
6970.99 2872
6971.77 3048
6972.56 3032
6973.35 3054
6974.14 3109
6974.93 2876
6975.71 3007
6976.50 2942
6977.29 3089
6978.08 3060
6978.87 3145
6979.66 3158
6980.44 3126
6981.23 3215
6982.02 3778
6982.81 4359
6983.60 5032
6984.39 6124
6985.18 7337
6985.97 8351
6986.75 10095
6987.54 11089
6988.33 11369
6989.12 11727
6989.91 11262
6990.70 10225
6991.49 8963
6992.28 7855
6993.07 6599
6993.86 5545
6994.64 4739
6995.43 4180
6996.22 3686
6997.01 3404
6997.80 3078
6998.59 3077
6999.38 2985
7000.17 2867
7000.96 2945
7001.75 2902
7002.54 3037
7003.33 3030
7004.12 3065
7004.91 2917
7005.70 2829
7006.49 2683
7007.28 2622
7008.07 2477
7008.86 2304
7009.65 2175
7010.44 2182
7011.23 2158
7012.02 2180
7012.81 2156
7013.60 2274
7014.39 2244
7015.18 2240
7015.97 2264
7016.76 2277
7017.55 2165
7018.34 2147
7019.13 2044
7019.93 1959
7020.72 1964
7021.51 2071
7022.30 2016
7023.09 2096
7023.88 2146
7024.67 2129
7025.46 2169
7026.25 2166
7027.04 2214
7027.83 2250
7028.63 2128
7029.42 2252
7030.21 2169
7031.00 1880
7031.79 1897
7032.58 1850
7033.37 1834
7034.17 1797
7034.96 1785
7035.75 1742
7036.54 1674
7037.33 1660
7038.12 1775
7038.92 1648
7039.71 1742
7040.50 1830
7041.29 1878
7042.08 1851
7042.87 1840
7043.67 1925
7044.46 1844
7045.25 1866
7046.04 1842
7046.84 1846
7047.63 1910
7048.42 1912
7049.21 1922
7050.00 1953
7050.80 2025
7051.59 2006
7052.38 2036
7053.17 2020
7053.97 2020
7054.76 1962
7055.55 1920
7056.35 1915
7057.14 1767
7057.93 1674
7058.72 1569
7059.52 1748
7060.31 1742
7061.10 1629
7061.90 1681
7062.69 1687
7063.48 1687
7064.28 1780
7065.07 1777
7065.86 1672
7066.66 1699
7067.45 1719
7068.24 1592
7069.04 1636
7069.83 1692
7070.62 1621
7071.42 1570
7072.21 1508
7073.00 1555
7073.80 1419
7074.59 1483
7075.39 1513
7076.18 1455
7076.97 1483
7077.77 1413
7078.56 1435
7079.35 1401
7080.15 1416
7080.94 1376
7081.74 1341
7082.53 1359
7083.33 1403
7084.12 1392
7084.91 1366
7085.71 1410
7086.50 1333
7087.30 1352
7088.09 1299
7088.89 1272
7089.68 1289
7090.48 1320
7091.27 1287
7092.07 1269
7092.86 1340
7093.66 1286
7094.45 1273
7095.25 1106
7096.04 1245
7096.84 1319
7097.63 1334
7098.43 1217
7099.22 1177
7100.02 1235
7100.81 1214
7101.61 1213
7102.40 1174
7103.20 1162
7103.99 1077
7104.79 1104
7105.58 1108
7106.38 1146
7107.17 1197
7107.97 1109
7108.77 1087
7109.56 1128
7110.36 1116
7111.15 1154
7111.95 1143
7112.75 1093
7113.54 1114
7114.34 1113
7115.13 1089
7115.93 1060
7116.73 1165
7117.52 1075
7118.32 1147
7119.11 1163
7119.91 1118
7120.71 1113
7121.50 1071
7122.30 1019
7123.10 1081
7123.89 977
7124.69 1024
7125.49 1051
7126.28 1150
7127.08 1107
7127.88 1138
7128.67 1075
7129.47 1015
7130.27 1061
7131.06 1072
7131.86 1139
7132.66 1073
7133.45 1107
7134.25 1143
7135.05 1134
7135.85 1132
7136.64 971
7137.44 1027
7138.24 1048
7139.04 1054
7139.83 1067
7140.63 1013
7141.43 1003
7142.23 1053
7143.02 980
7143.82 1012
7144.62 981
7145.42 1005
7146.21 1003
7147.01 1049
7147.81 1015
7148.61 987
7149.41 987
7150.20 914
7151.00 990
7151.80 970
7152.60 966
7153.40 1043
7154.19 961
7154.99 997
7155.79 1090
7156.59 1079
7157.39 1086
7158.19 1008
7158.99 1081
7159.78 1038
7160.58 918
7161.38 1027
7162.18 1051
7162.98 967
7163.78 964
7164.58 905
7165.37 929
7166.17 936
7166.97 966
7167.77 1030
7168.57 966
7169.37 992
7170.17 953
7170.97 938
7171.77 920
7172.57 982
7173.37 979
7174.17 942
7174.96 970
7175.76 934
7176.56 945
7177.36 953
7178.16 943
7178.96 996
7179.76 922
7180.56 892
7181.36 933
7182.16 891
7182.96 899
7183.76 956
7184.56 954
7185.36 972
7186.16 890
7186.96 933
7187.76 879
7188.56 864
7189.36 883
7190.16 869
7190.96 815
7191.76 879
7192.56 899
7193.36 836
7194.16 952
7194.96 931
7195.76 866
7196.57 821
7197.37 846
7198.17 904
7198.97 934
7199.77 854
7200.57 879
7201.37 849
7202.17 837
7202.97 867
7203.77 928
7204.57 888
7205.38 871
7206.18 927
7206.98 953
7207.78 916
7208.58 829
7209.38 865
7210.18 923
7210.98 914
7211.79 842
7212.59 890
7213.39 849
7214.19 903
7214.99 903
7215.79 947
7216.60 892
7217.40 862
7218.20 853
7219.00 936
7219.80 842
7220.60 915
7221.41 910
7222.21 942
7223.01 973
7223.81 963
7224.62 976
7225.42 966
7226.22 900
7227.02 941
7227.82 961
7228.63 844
7229.43 830
7230.23 855
7231.03 930
7231.84 949
7232.64 874
7233.44 873
7234.24 914
7235.05 1016
7235.85 896
7236.65 886
7237.46 862
7238.26 870
7239.06 862
7239.86 940
7240.67 1009
7241.47 898
7242.27 889
7243.08 956
7243.88 965
7244.68 942
7245.49 897
7246.29 906
7247.09 958
7247.90 945
7248.70 959
7249.50 990
7250.31 990
7251.11 1040
7251.92 987
7252.72 970
7253.52 1022
7254.33 1026
7255.13 1000
7255.93 970
7256.74 1021
7257.54 981
7258.35 987
7259.15 1009
7259.95 1026
7260.76 1089
7261.56 1177
7262.37 1117
7263.17 1308
7263.98 1363
7264.78 1246
7265.59 1202
7266.39 1184
7267.19 1126
7268.00 1080
7268.80 1036
7269.61 1095
7270.41 992
7271.22 1003
7272.02 1061
7272.83 1081
7273.63 1045
7274.44 1157
7275.24 1058
7276.05 1112
7276.85 1058
7277.66 1064
7278.46 1090
7279.27 1089
7280.07 1137
7280.88 1188
7281.68 1204
7282.49 1320
7283.29 1421
7284.10 1606
7284.91 1636
7285.71 1828
7286.52 1989
7287.32 2111
7288.13 2025
7288.93 1909
7289.74 1745
7290.55 1572
7291.35 1537
7292.16 1429
7292.96 1210
7293.77 1229
7294.58 1170
7295.38 1150
7296.19 1024
7296.99 980
7297.80 1032
7298.61 1015
7299.41 1001
7300.22 1036
7301.03 986
7301.83 1000
7302.64 1005
7303.44 976
7304.25 1007
7305.06 978
7305.86 999
7306.67 1025
7307.48 1020
7308.28 1023
7309.09 1065
7309.90 1073
7310.71 1071
7311.51 1143
7312.32 1213
7313.13 1172
7313.93 1161
7314.74 1115
7315.55 1077
7316.36 1174
7317.16 1160
7317.97 1116
7318.78 1202
7319.59 1184
7320.39 1124
7321.20 1234
7322.01 1215
7322.82 1171
7323.62 1183
7324.43 1213
7325.24 1150
7326.05 1087
7326.85 1101
7327.66 1154
7328.47 1130
7329.28 1085
7330.09 1076
7330.89 1016
7331.70 1002
7332.51 972
7333.32 981
7334.13 939
7334.93 1015
7335.74 964
7336.55 1025
7337.36 1090
7338.17 1113
7338.98 1088
7339.79 1008
7340.59 1039
7341.40 974
7342.21 952
7343.02 1010
7343.83 1013
7344.64 1050
7345.45 1005
7346.26 995
7347.06 981
7347.87 1015
7348.68 994
7349.49 976
7350.30 927
7351.11 942
7351.92 954
7352.73 934
7353.54 916
7354.35 915
7355.16 936
7355.97 931
7356.78 1004
7357.59 964
7358.39 956
7359.20 957
7360.01 937
7360.82 925
7361.63 974
7362.44 1015
7363.25 975
7364.06 1008
7364.87 948
7365.68 982
7366.49 959
7367.30 1072
7368.11 1042
7368.92 958
7369.73 921
7370.54 898
7371.35 904
7372.16 946
7372.97 958
7373.79 974
7374.60 965
7375.41 978
7376.22 908
7377.03 860
7377.84 952
7378.65 1017
7379.46 993
7380.27 979
7381.08 1063
7381.89 1135
7382.70 1124
7383.51 1155
7384.33 1166
7385.14 1171
7385.95 1074
7386.76 1082
7387.57 954
7388.38 979
7389.19 935
7390.00 983
7390.81 994
7391.63 920
7392.44 915
7393.25 958
7394.06 927
7394.87 927
7395.68 893
7396.50 907
7397.31 924
7398.12 919
7398.93 943
7399.74 909
7400.55 966
7401.37 974
7402.18 957
7402.99 957
7403.80 1013
7404.62 942
7405.43 1008
7406.24 949
7407.05 846
7407.86 891
7408.68 956
7409.49 926
7410.30 911
7411.11 895
7411.93 935
7412.74 942
7413.55 872
7414.36 886
7415.18 876
7415.99 849
7416.80 898
7417.62 895
7418.43 844
7419.24 862
7420.05 828
7420.87 867
7421.68 844
7422.49 897
7423.31 886
7424.12 831
7424.93 883
7425.75 911
7426.56 884
7427.37 945
7428.19 1016
7429.00 974
7429.81 924
7430.63 1066
7431.44 1074
7432.25 1089
7433.07 1150
7433.88 1284
7434.70 1180
7435.51 1213
7436.32 1063
7437.14 1072
7437.95 1058
7438.76 1025
7439.58 1114
7440.39 1003
7441.21 1015
7442.02 1063
7442.84 1125
7443.65 1083
7444.46 1006
7445.28 985
7446.09 977
7446.91 899
7447.72 949
7448.54 920
7449.35 908
7450.17 935
7450.98 935
7451.80 811
7452.61 835
7453.42 937
7454.24 888
7455.05 815
7455.87 799
7456.68 793
7457.50 799
7458.31 783
7459.13 840
7459.94 917
7460.76 849
7461.58 900
7462.39 914
7463.21 867
7464.02 829
7464.84 866
7465.65 823
7466.47 874
7467.28 840
7468.10 920
7468.91 946
7469.73 946
7470.55 892
7471.36 872
7472.18 870
7472.99 841
7473.81 854
7474.63 826
7475.44 774
7476.26 830
7477.07 798
7477.89 880
7478.71 879
7479.52 907
7480.34 831
7481.15 809
7481.97 826
7482.79 909
7483.60 829
7484.42 816
7485.24 785
7486.05 837
7486.87 847
7487.69 893
7488.50 833
7489.32 807
7490.14 761
7490.95 795
7491.77 839
7492.59 823
7493.41 796
7494.22 772
7495.04 802
7495.86 788
7496.67 772
7497.49 803
7498.31 796
7499.13 751
7499.94 784
7500.76 744
7501.58 760
7502.40 805
7503.21 800
7504.03 833
7504.85 836
7505.67 834
7506.48 830
7507.30 798
7508.12 800
7508.94 735
7509.75 813
7510.57 752
7511.39 813
7512.21 723
7513.03 804
7513.84 794
7514.66 737
7515.48 744
7516.30 774
7517.12 783
7517.94 795
7518.75 749
7519.57 705
7520.39 793
7521.21 819
7522.03 742
7522.85 761
7523.67 710
7524.48 808
7525.30 760
7526.12 741
7526.94 698
7527.76 670
7528.58 783
7529.40 725
7530.22 734
7531.04 699
7531.85 786
7532.67 804
7533.49 793
7534.31 738
7535.13 765
7535.95 837
7536.77 767
7537.59 757
7538.41 742
7539.23 666
7540.05 751
7540.87 813
7541.69 770
7542.51 726
7543.33 725
7544.15 782
7544.97 765
7545.79 789
7546.61 778
7547.43 825
7548.25 773
7549.07 795
7549.89 806
7550.71 757
7551.53 740
7552.35 725
7553.17 697
7553.99 746
7554.81 851
7555.63 800
7556.45 786
7557.27 762
7558.09 802
7558.91 800
7559.73 796
7560.55 805
7561.37 745
7562.19 838
7563.01 855
7563.83 790
7564.66 791
7565.48 807
7566.30 829
7567.12 787
7567.94 870
7568.76 795
7569.58 818
7570.40 768
7571.22 738
7572.04 749
7572.87 787
7573.69 812
7574.51 813
7575.33 759
7576.15 726
7576.97 762
7577.80 763
7578.62 837
7579.44 858
7580.26 848
7581.08 859
7581.90 846
7582.73 884
7583.55 838
7584.37 826
7585.19 872
7586.01 873
7586.84 836
7587.66 894
7588.48 840
7589.30 868
7590.12 951
7590.95 921
7591.77 850
7592.59 903
7593.41 893
7594.24 890
7595.06 868
7595.88 839
7596.70 950
7597.53 1012
7598.35 935
7599.17 898
7600.00 918
7600.82 940
7601.64 1018
7602.46 1012
7603.29 1096
7604.11 1118
7604.93 1115
7605.76 1142
7606.58 1202
7607.40 1227
7608.23 1225
7609.05 1099
7609.87 1035
7610.70 1149
7611.52 1086
7612.34 1020
7613.17 979
7613.99 997
7614.81 1011
7615.64 1028
7616.46 1031
7617.28 1056
7618.11 1041
7618.93 991
7619.76 1033
7620.58 1080
7621.40 1097
7622.23 1128
7623.05 1099
7623.88 1060
7624.70 1054
7625.52 971
7626.35 1010
7627.17 1025
7628.00 1017
7628.82 1008
7629.65 1027
7630.47 1066
7631.30 1071
7632.12 1222
7632.94 1322
7633.77 1414
7634.59 1441
7635.42 1319
7636.24 1388
7637.07 1272
7637.89 1170
7638.72 1188
7639.54 1046
7640.37 993
7641.19 909
7642.02 859
7642.84 870
7643.67 827
7644.49 892
7645.32 904
7646.14 801
7646.97 885
7647.79 962
7648.62 954
7649.45 925
7650.27 950
7651.10 837
7651.92 856
7652.75 799
7653.57 880
7654.40 878
7655.23 857
7656.05 802
7656.88 907
7657.70 846
7658.53 765
7659.35 848
7660.18 808
7661.01 796
7661.83 796
7662.66 718
7663.49 815
7664.31 829
7665.14 746
7665.96 736
7666.79 837
7667.62 839
7668.44 886
7669.27 803
7670.10 785
7670.92 755
7671.75 813
7672.58 758
7673.40 727
7674.23 738
7675.06 763
7675.88 774
7676.71 740
7677.54 728
7678.37 732
7679.19 696
7680.02 728
7680.85 763
7681.67 814
7682.50 807
7683.33 740
7684.16 747
7684.98 744
7685.81 774
7686.64 748
7687.47 785
7688.29 825
7689.12 733
7689.95 711
7690.78 699
7691.60 792
7692.43 725
7693.26 679
7694.09 703
7694.92 794
7695.74 765
7696.57 723
7697.40 743
7698.23 726
7699.06 733
7699.88 713
7700.71 674
7701.54 688
7702.37 735
7703.20 734
7704.03 678
7704.85 702
7705.68 772
7706.51 797
7707.34 706
7708.17 786
7709.00 786
7709.83 761
7710.66 729
7711.48 717
7712.31 707
7713.14 738
7713.97 765
7714.80 718
7715.63 725
7716.46 694
7717.29 707
7718.12 747
7718.95 645
7719.77 696
7720.60 707
7721.43 708
7722.26 667
7723.09 709
7723.92 686
7724.75 729
7725.58 721
7726.41 741
7727.24 631
7728.07 700
7728.90 710
7729.73 662
7730.56 654
7731.39 662
7732.22 604
7733.05 640
7733.88 638
7734.71 631
7735.54 660
7736.37 712
7737.20 708
7738.03 704
7738.86 686
7739.69 729
7740.52 676
7741.35 663
7742.18 677
7743.01 679
7743.84 628
7744.67 636
7745.50 704
7746.34 658
7747.17 691
7748.00 691
7748.83 703
7749.66 666
7750.49 699
7751.32 684
7752.15 660
7752.98 675
7753.81 712
7754.65 700
7755.48 634
7756.31 657
7757.14 657
7757.97 686
7758.80 674
7759.63 660
7760.46 677
7761.30 646
7762.13 711
7762.96 667
7763.79 660
7764.62 628
7765.45 703
7766.29 650
7767.12 703
7767.95 723
7768.78 649
7769.61 656
7770.45 652
7771.28 617
7772.11 684
7772.94 653
7773.77 673
7774.61 653
7775.44 674
7776.27 700
7777.10 681
7777.94 691
7778.77 652
7779.60 720
7780.43 727
7781.27 712
7782.10 708
7782.93 703
7783.76 667
7784.60 660
7785.43 718
7786.26 635
7787.09 668
7787.93 675
7788.76 737
7789.59 698
7790.43 663
7791.26 610
7792.09 630
7792.93 678
7793.76 694
7794.59 662
7795.43 643
7796.26 690
7797.09 657
7797.93 756
7798.76 680
7799.59 697
7800.43 751
7801.26 680
7802.09 629
7802.93 694
7803.76 703
7804.60 652
7805.43 689
7806.26 671
7807.10 656
7807.93 701
7808.77 668
7809.60 703
7810.43 731
7811.27 811
7812.10 744
7812.94 732
7813.77 744
7814.61 787
7815.44 826
7816.27 898
7817.11 805
7817.94 775
7818.78 891
7819.61 878
7820.45 848
7821.28 802
7822.12 830
7822.95 836
7823.79 749
7824.62 700
7825.46 790
7826.29 793
7827.13 762
7827.96 847
7828.80 830
7829.63 846
7830.47 853
7831.30 795
7832.14 763
7832.97 745
7833.81 781
7834.64 804
7835.48 822
7836.32 770
7837.15 735
7837.99 871
7838.82 784
7839.66 796
7840.49 780
7841.33 822
7842.17 772
7843.00 725
7843.84 769
7844.67 766
7845.51 782
7846.35 785
7847.18 747
7848.02 760
7848.85 782
7849.69 771
7850.53 790
7851.36 762
7852.20 735
7853.04 797
7853.87 805
7854.71 811
7855.54 778
7856.38 916
7857.22 860
7858.05 886
7858.89 869
7859.73 955
7860.57 1023
7861.40 1039
7862.24 959
7863.08 994
7863.91 1042
7864.75 938
7865.59 888
7866.42 949
7867.26 939
7868.10 973
7868.94 913
7869.77 861
7870.61 961
7871.45 928
7872.29 891
7873.12 882
7873.96 925
7874.80 996
7875.64 954
7876.47 951
7877.31 973
7878.15 1039
7878.99 1138
7879.82 1070
7880.66 1107
7881.50 1167
7882.34 1151
7883.18 1200
7884.01 1085
7884.85 1163
7885.69 1164
7886.53 1080
7887.37 1054
7888.21 1083
7889.04 1045
7889.88 987
7890.72 1032
7891.56 1044
7892.40 994
7893.24 1063
7894.07 972
7894.91 1009
7895.75 1012
7896.59 939
7897.43 904
7898.27 941
7899.11 948
7899.95 897
7900.79 869
7901.62 862
7902.46 908
7903.30 863
7904.14 874
7904.98 796
7905.82 794
7906.66 829
7907.50 841
7908.34 919
7909.18 871
7910.02 902
7910.86 832
7911.70 821
7912.54 802
7913.38 835
7914.22 852
7915.05 851
7915.89 798
7916.73 822
7917.57 938
7918.41 964
7919.25 927
7920.09 915
7920.93 943
7921.77 952
7922.61 938
7923.45 913
7924.29 883
7925.14 886
7925.98 881
7926.82 765
7927.66 790
7928.50 756
7929.34 799
7930.18 804
7931.02 725
7931.86 734
7932.70 746
7933.54 695
7934.38 726
7935.22 766
7936.06 746
7936.90 769
7937.74 766
7938.59 783
7939.43 762
7940.27 737
7941.11 766
7941.95 776
7942.79 713
7943.63 770
7944.47 807
7945.31 812
7946.16 739
7947.00 786
7947.84 800
7948.68 786
7949.52 770
7950.36 807
7951.21 821
7952.05 838
7952.89 774
7953.73 804
7954.57 834
7955.41 835
7956.26 821
7957.10 816
7957.94 735
7958.78 814
7959.62 772
7960.47 782
7961.31 789
7962.15 798
7962.99 838
7963.84 877
7964.68 832
7965.52 809
7966.36 800
7967.21 784
7968.05 742
7968.89 773
7969.73 832
7970.58 855
7971.42 780
7972.26 820
7973.10 794
7973.95 755
7974.79 741
7975.63 692
7976.48 742
7977.32 738
7978.16 736
7979.01 682
7979.85 660
7980.69 676
7981.53 692
7982.38 738
7983.22 741
7984.06 703
7984.91 731
7985.75 717
7986.60 722
7987.44 688
7988.28 720
7989.13 658
7989.97 661
7990.81 684
7991.66 702
7992.50 745
7993.35 653
7994.19 680
7995.03 705
7995.88 720
7996.72 624
7997.57 663
7998.41 686
7999.25 706
8000.10 691
8000.94 656
8001.79 726
8002.63 741
8003.48 722
8004.32 643
8005.16 611
8006.01 643
8006.85 678
8007.70 658
8008.54 608
8009.39 628
8010.23 630
8011.08 660
8011.92 597
8012.77 671
8013.61 679
8014.46 646
8015.30 618
8016.15 672
8016.99 617
8017.84 664
8018.68 618
8019.53 659
8020.37 646
8021.22 626
8022.06 582
8022.91 589
8023.75 628
8024.60 638
8025.45 580
8026.29 604
8027.14 560
8027.98 569
8028.83 637
8029.67 606
8030.52 615
8031.37 594
8032.21 614
8033.06 586
8033.90 598
8034.75 621
8035.60 624
8036.44 682
8037.29 576
8038.14 626
8038.98 593
8039.83 621
8040.67 594
8041.52 657
8042.37 621
8043.21 620
8044.06 619
8044.91 533
8045.75 587
8046.60 616
8047.45 626
8048.29 643
8049.14 629
8049.99 644
8050.83 645
8051.68 612
8052.53 633
8053.38 669
8054.22 611
8055.07 607
8055.92 625
8056.76 714
8057.61 689
8058.46 639
8059.31 693
8060.15 624
8061.00 569
8061.85 535
8062.70 623
8063.54 565
8064.39 624
8065.24 608
8066.09 626
8066.93 606
8067.78 599
8068.63 563
8069.48 565
8070.33 561
8071.17 598
8072.02 572
8072.87 600
8073.72 672
8074.57 592
8075.41 617
8076.26 584
8077.11 621
8077.96 594
8078.81 664
8079.66 634
8080.50 594
8081.35 582
8082.20 569
8083.05 628
8083.90 604
8084.75 580
8085.60 652
8086.45 575
8087.29 553
8088.14 592
8088.99 597
8089.84 558
8090.69 561
8091.54 577
8092.39 555
8093.24 575
8094.09 592
8094.94 599
8095.79 596
8096.63 601
8097.48 587
8098.33 596
8099.18 564
8100.03 556
8100.88 560
8101.73 644
8102.58 667
8103.43 623
8104.28 673
8105.13 586
8105.98 620
8106.83 672
8107.68 580
8108.53 561
8109.38 644
8110.23 618
8111.08 599
8111.93 587
8112.78 598
8113.63 597
8114.48 598
8115.33 647
8116.18 644
8117.03 613
8117.88 614
8118.73 557
8119.58 674
8120.43 619
8121.28 620
8122.14 629
8122.99 674
8123.84 671
8124.69 612
8125.54 599
8126.39 581
8127.24 656
8128.09 655
8128.94 626
8129.79 635
8130.64 639
8131.50 608
8132.35 589
8133.20 640
8134.05 659
8134.90 630
8135.75 679
8136.60 667
8137.46 663
8138.31 659
8139.16 698
8140.01 658
8140.86 665
8141.71 618
8142.57 638
8143.42 667
8144.27 677
8145.12 650
8145.97 728
8146.82 746
8147.68 696
8148.53 755
8149.38 788
8150.23 733
8151.09 748
8151.94 785
8152.79 816
8153.64 838
8154.49 910
8155.35 888
8156.20 935
8157.05 998
8157.90 957
8158.76 917
8159.61 890
8160.46 883
8161.32 855
8162.17 702
8163.02 768
8163.87 723
8164.73 737
8165.58 722
8166.43 697
8167.29 736
8168.14 797
8168.99 790
8169.84 759
8170.70 712
8171.55 668
8172.40 685
8173.26 726
8174.11 711
8174.96 695
8175.82 688
8176.67 633
8177.53 624
8178.38 679
8179.23 661
8180.09 666
8180.94 681
8181.79 612
8182.65 628
8183.50 713
8184.36 637
8185.21 664
8186.06 681
8186.92 636
8187.77 640
8188.63 598
8189.48 696
8190.33 605
8191.19 564
8192.04 657
8192.90 733
8193.75 698
8194.61 661
8195.46 605
8196.32 627
8197.17 660
8198.02 642
8198.88 597
8199.73 566
8200.59 584
8201.44 620
8202.30 619
8203.15 677
8204.01 587
8204.86 574
8205.72 606
8206.57 608
8207.43 629
8208.28 541
8209.14 598
8209.99 610
8210.85 600
8211.71 608
8212.56 572
8213.42 594
8214.27 583
8215.13 646
8215.98 623
8216.84 651
8217.69 609
8218.55 664
8219.41 651
8220.26 649
8221.12 640
8221.97 677
8222.83 678
8223.69 590
8224.54 624
8225.40 615
8226.25 619
8227.11 645
8227.97 658
8228.82 658
8229.68 694
8230.53 642
8231.39 639
8232.25 600
8233.10 590
8233.96 603
8234.82 571
8235.67 592
8236.53 578
8237.39 586
8238.24 585
8239.10 584
8239.96 582
8240.81 584
8241.67 633
8242.53 604
8243.39 563
8244.24 568
8245.10 539
8245.96 615
8246.81 599
8247.67 573
8248.53 585
8249.39 608
8250.24 552
8251.10 566
8251.96 551
8252.82 619
8253.67 632
8254.53 665
8255.39 617
8256.25 578
8257.10 602
8257.96 621
8258.82 572
8259.68 584
8260.54 572
8261.39 569
8262.25 633
8263.11 609
8263.97 491
8264.83 530
8265.68 549
8266.54 560
8267.40 560
8268.26 527
8269.12 597
8269.98 677
8270.83 618
8271.69 626
8272.55 624
8273.41 636
8274.27 636
8275.13 601
8275.99 616
8276.84 583
8277.70 591
8278.56 546
8279.42 579
8280.28 556
8281.14 518
8282.00 617
8282.86 630
8283.72 577
8284.58 591
8285.43 590
8286.29 584
8287.15 547
8288.01 597
8288.87 583
8289.73 545
8290.59 602
8291.45 578
8292.31 607
8293.17 597
8294.03 583
8294.89 595
8295.75 582
8296.61 578
8297.47 610
8298.33 560
8299.19 574
8300.05 547
8300.91 588
8301.77 631
8302.63 610
8303.49 616
8304.35 624
8305.21 657
8306.07 639
8306.93 632
8307.79 621
8308.65 638
8309.51 589
8310.37 556
8311.23 534
8312.09 580
8312.95 594
8313.81 605
8314.67 619
8315.53 683
8316.40 672
8317.26 680
8318.12 697
8318.98 715
8319.84 648
8320.70 669
8321.56 683
8322.42 588
8323.28 579
8324.15 654
8325.01 637
8325.87 627
8326.73 581
8327.59 566
8328.45 642
8329.31 612
8330.17 589
8331.04 571
8331.90 546
8332.76 592
8333.62 608
8334.48 564
8335.35 635
8336.21 567
8337.07 561
8337.93 575
8338.79 600
8339.65 601
8340.52 561
8341.38 569
8342.24 579
8343.10 576
8343.97 554
8344.83 644
8345.69 600
8346.55 586
8347.41 568
8348.28 607
8349.14 614
8350.00 617
8350.87 587
8351.73 551
8352.59 633
8353.45 564
8354.32 573
8355.18 584
8356.04 581
8356.90 590
8357.77 655
8358.63 588
8359.49 588
8360.36 602
8361.22 538
8362.08 558
8362.95 545
8363.81 646
8364.67 613
8365.54 654
8366.40 622
8367.26 588
8368.13 545
8368.99 595
8369.85 564
8370.72 554
8371.58 643
8372.44 623
8373.31 608
8374.17 611
8375.04 575
8375.90 592
8376.76 596
8377.63 608
8378.49 573
8379.36 590
8380.22 628
8381.08 563
8381.95 639
8382.81 662
8383.68 540
8384.54 567
8385.41 606
8386.27 655
8387.13 597
8388.00 616
8388.86 574
8389.73 596
8390.59 619
8391.46 572
8392.32 648
8393.19 654
8394.05 663
8394.92 651
8395.78 634
8396.65 572
8397.51 590
8398.38 655
8399.24 661
8400.11 671
8400.97 675
8401.84 633
8402.70 615
8403.57 588
8404.43 587
8405.30 595
8406.16 628
8407.03 655
8407.90 658
8408.76 622
8409.63 621
8410.49 614
8411.36 664
8412.22 658
8413.09 659
8413.96 649
8414.82 631
8415.69 630
8416.55 611
8417.42 622
8418.29 654
8419.15 677
8420.02 646
8420.88 647
8421.75 621
8422.62 666
8423.48 649
8424.35 603
8425.22 659
8426.08 682
8426.95 728
8427.82 703
8428.68 744
8429.55 695
8430.42 753
8431.28 716
8432.15 757
8433.02 714
8433.88 748
8434.75 753
8435.62 764
8436.48 724
8437.35 785
8438.22 813
8439.09 792
8439.95 782
8440.82 833
8441.69 822
8442.55 888
8443.42 924
8444.29 959
8445.16 990
8446.02 989
8446.89 984
8447.76 934
8448.63 894
8449.50 841
8450.36 924
8451.23 932
8452.10 911
8452.97 852
8453.83 941
8454.70 954
8455.57 1040
8456.44 1110
8457.31 1103
8458.17 1045
8459.04 1194
8459.91 1282
8460.78 1206
8461.65 1279
8462.52 1233
8463.38 1210
8464.25 1151
8465.12 1058
8465.99 1027
8466.86 1065
8467.73 1209
8468.60 1312
8469.46 1503
8470.33 1716
8471.20 1814
8472.07 2035
8472.94 1991
8473.81 1962
8474.68 1994
8475.55 1814
8476.42 1698
8477.29 1581
8478.15 1370
8479.02 1207
8479.89 1112
8480.76 1038
8481.63 986
8482.50 993
8483.37 877
8484.24 909
8485.11 839
8485.98 852
8486.85 869
8487.72 820
8488.59 774
8489.46 845
8490.33 823
8491.20 819
8492.07 815
8492.94 787
8493.81 822
8494.68 805
8495.55 791
8496.42 767
8497.29 803
8498.16 821
8499.03 801
8499.90 816
8500.77 800
8501.64 715
8502.51 800
8503.38 803
8504.25 768
8505.12 814
8505.99 833
8506.86 808
8507.73 806
8508.60 862
8509.47 864
8510.35 818
8511.22 806
8512.09 839
8512.96 809
8513.83 844
8514.70 816
8515.57 794
8516.44 825
8517.31 786
8518.18 799
8519.06 816
8519.93 809
8520.80 746
8521.67 718
8522.54 845
8523.41 764
8524.28 780
8525.16 798
8526.03 778
8526.90 771
8527.77 767
8528.64 793
8529.51 744
8530.39 820
8531.26 793
8532.13 844
8533.00 837
8533.87 844
8534.75 817
8535.62 825
8536.49 834
8537.36 872
8538.24 896
8539.11 843
8539.98 855
8540.85 905
8541.72 907
8542.60 848
8543.47 853
8544.34 787
8545.21 836
8546.09 833
8546.96 834
8547.83 855
8548.71 861
8549.58 821
8550.45 817
8551.32 842
8552.20 925
8553.07 960
8553.94 979
8554.82 1089
8555.69 1116
8556.56 1111
8557.44 1144
8558.31 1146
8559.18 1107
8560.06 1084
8560.93 1008
8561.80 983
8562.68 936
8563.55 875
8564.42 841
8565.30 728
8566.17 721
8567.04 797
8567.92 843
8568.79 830
8569.67 776
8570.54 720
8571.41 754
8572.29 754
8573.16 747
8574.04 751
8574.91 767
8575.78 763
8576.66 707
8577.53 729
8578.41 711
8579.28 676
8580.16 683
8581.03 673
8581.91 679
8582.78 739
8583.65 670
8584.53 742
8585.40 663
8586.28 679
8587.15 674
8588.03 675
8588.90 705
8589.78 699
8590.65 663
8591.53 647
8592.40 692
8593.28 754
8594.15 696
8595.03 702
8595.90 670
8596.78 686
8597.65 710
8598.53 727
8599.40 692
8600.28 731
8601.16 695
8602.03 681
8602.91 699
8603.78 724
8604.66 711
8605.53 716
8606.41 703
8607.28 696
8608.16 647
8609.04 662
8609.91 649
8610.79 673
8611.66 654
8612.54 612
8613.42 647
8614.29 650
8615.17 611
8616.05 642
8616.92 696
8617.80 719
8618.67 657
8619.55 656
8620.43 644
8621.30 708
8622.18 691
8623.06 708
8623.93 640
8624.81 614
8625.69 631
8626.56 672
8627.44 684
8628.32 739
8629.19 699
8630.07 695
8630.95 753
8631.83 665
8632.70 662
8633.58 691
8634.46 730
8635.33 669
8636.21 643
8637.09 662
8637.97 635
8638.84 687
8639.72 688
8640.60 738
8641.48 697
8642.35 709
8643.23 677
8644.11 715
8644.99 711
8645.86 686
8646.74 714
8647.62 734
8648.50 752
8649.38 733
8650.25 690
8651.13 680
8652.01 714
8652.89 734
8653.77 756
8654.64 731
8655.52 775
8656.40 721
8657.28 698
8658.16 745
8659.04 680
8659.91 719
8660.79 719
8661.67 740
8662.55 702
8663.43 738
8664.31 721
8665.19 736
8666.06 706
8666.94 687
8667.82 725
8668.70 741
8669.58 732
8670.46 764
8671.34 785
8672.22 737
8673.10 781
8673.98 789
8674.85 829
8675.73 783
8676.61 828
8677.49 839
8678.37 817
8679.25 830
8680.13 888
8681.01 782
8681.89 808
8682.77 819
8683.65 780
8684.53 710
8685.41 774
8686.29 751
8687.17 756
8688.05 814
8688.93 807
8689.81 892
8690.69 945
8691.57 1006
8692.45 1107
8693.33 1343
8694.21 1463
8695.09 1537
8695.97 1502
8696.85 1411
8697.73 1296
8698.61 1162
8699.49 1068
8700.37 991
8701.25 882
8702.13 874
8703.01 854
8703.89 749
8704.78 712
8705.66 728
8706.54 733
8707.42 788
8708.30 766
8709.18 744
8710.06 623
8710.94 606
8711.82 617
8712.70 623
8713.58 655
8714.47 628
8715.35 620
8716.23 669
8717.11 657
8717.99 592
8718.87 619
8719.75 649
8720.64 616
8721.52 655
8722.40 638
8723.28 659
8724.16 668
8725.04 639
8725.93 681
8726.81 598
8727.69 609
8728.57 647
8729.45 653
8730.34 641
8731.22 619
8732.10 634
8732.98 685
8733.86 602
8734.75 629
8735.63 679
8736.51 696
8737.39 650
8738.28 614
8739.16 636
8740.04 560
8740.92 620
8741.81 625
8742.69 615
8743.57 608
8744.45 602
8745.34 601
8746.22 607
8747.10 677
8747.99 609
8748.87 652
8749.75 629
8750.64 583
8751.52 600
8752.40 648
8753.28 521
8754.17 591
8755.05 650
8755.93 591
8756.82 655
8757.70 694
8758.59 730
8759.47 688
8760.35 706
8761.24 739
8762.12 746
8763.00 713
8763.89 732
8764.77 683
8765.65 671
8766.54 650
8767.42 677
8768.31 706
8769.19 644
8770.07 626
8770.96 689
8771.84 708
8772.73 668
8773.61 698
8774.50 686
8775.38 695
8776.26 656
8777.15 607
8778.03 667
8778.92 609
8779.80 620
8780.69 604
8781.57 615
8782.46 592
8783.34 575
8784.23 570
8785.11 573
8785.99 624
8786.88 634
8787.76 564
8788.65 560
8789.53 533
8790.42 535
8791.31 593
8792.19 567
8793.08 567
8793.96 619
8794.85 531
8795.73 590
8796.62 574
8797.50 587
8798.39 566
8799.27 547
8800.16 549
8801.04 622
8801.93 541
8802.82 570
8803.70 617
8804.59 601
8805.47 568
8806.36 612
8807.25 561
8808.13 566
8809.02 535
8809.90 576
8810.79 563
8811.68 595
8812.56 593
8813.45 546
8814.33 572
8815.22 549
8816.11 504
8816.99 541
8817.88 555
8818.77 586
8819.65 561
8820.54 535
8821.43 533
8822.31 522
8823.20 563
8824.09 540
8824.97 611
8825.86 608
8826.75 617
8827.63 589
8828.52 522
8829.41 529
8830.29 569
8831.18 561
8832.07 573
8832.96 559
8833.84 541
8834.73 546
8835.62 549
8836.51 515
8837.39 508
8838.28 508
8839.17 535
8840.06 534
8840.94 574
8841.83 517
8842.72 484
8843.61 542
8844.49 541
8845.38 500
8846.27 494
8847.16 519
8848.05 557
8848.93 525
8849.82 480
8850.71 503
8851.60 482
8852.49 536
8853.38 525
8854.26 549
8855.15 517
8856.04 515
8856.93 584
8857.82 545
8858.71 510
8859.59 486
8860.48 529
8861.37 495
8862.26 493
8863.15 519
8864.04 509
8864.93 510
8865.82 504
8866.70 517
8867.59 496
8868.48 508
8869.37 539
8870.26 501
8871.15 495
8872.04 511
8872.93 504
8873.82 472
8874.71 494
8875.60 498
8876.49 548
8877.37 482
8878.26 471
8879.15 457
8880.04 524
8880.93 532
8881.82 479
8882.71 507
8883.60 489
8884.49 486
8885.38 506
8886.27 497
8887.16 501
8888.05 501
8888.94 478
8889.83 512
8890.72 479
8891.61 463
8892.50 499
8893.39 481
8894.28 478
8895.17 462
8896.06 451
8896.95 506
8897.84 553
8898.74 437
8899.63 449
8900.52 479
8901.41 508
8902.30 445
8903.19 469
8904.08 465
8904.97 463
8905.86 461
8906.75 464
8907.64 442
8908.53 469
8909.43 419
8910.32 483
8911.21 499
8912.10 452
8912.99 461
8913.88 485
8914.77 500
8915.66 488
8916.56 469
8917.45 439
8918.34 501
8919.23 455
8920.12 513
8921.01 482
8921.90 476
8922.80 493
8923.69 472
8924.58 479
8925.47 501
8926.36 458
8927.26 489
8928.15 478
8929.04 454
8929.93 436
8930.82 428
8931.72 443
8932.61 487
8933.50 545
8934.39 491
8935.29 500
8936.18 444
8937.07 511
8937.96 466
8938.86 477
8939.75 473
8940.64 513
8941.53 448
8942.43 481
8943.32 453
8944.21 486
8945.10 462
8946.00 459
8946.89 473
8947.78 467
8948.68 429
8949.57 450
8950.46 412
8951.36 419
8952.25 445
8953.14 451
8954.04 445
8954.93 439
8955.82 466
8956.72 435
8957.61 467
8958.50 477
8959.40 451
8960.29 485
8961.18 487
8962.08 477
8962.97 475
8963.87 428
8964.76 468
8965.65 542
8966.55 510
8967.44 488
8968.33 490
8969.23 493
8970.12 517
8971.02 494
8971.91 481
8972.81 421
8973.70 449
8974.59 447
8975.49 435
8976.38 411
8977.28 443
8978.17 418
8979.07 446
8979.96 469
8980.86 472
8981.75 467
8982.65 475
8983.54 455
8984.43 434
8985.33 464
8986.22 438
8987.12 459
8988.01 466
8988.91 444
8989.80 429
8990.70 463
8991.59 450
8992.49 432
8993.39 462
8994.28 433
8995.18 413
8996.07 424
8996.97 421
8997.86 425
8998.76 449
8999.65 445
9000.55 458
9001.44 424
9002.34 434
9003.24 416
9004.13 433
9005.03 454
9005.92 414
9006.82 435
9007.72 426
9008.61 444
9009.51 446
9010.40 417
9011.30 474
9012.20 454
9013.09 425
9013.99 426
9014.89 428
9015.78 421
9016.68 435
9017.57 467
9018.47 478
9019.37 406
9020.26 423
9021.16 408
9022.06 448
9022.95 418
9023.85 407
9024.75 360
9025.65 413
9026.54 464
9027.44 437
9028.34 412
9029.23 447
9030.13 430
9031.03 412
9031.92 389
9032.82 398
9033.72 409
9034.62 444
9035.51 440
9036.41 411
9037.31 426
9038.21 411
9039.10 459
9040.00 436
9040.90 393
9041.80 404
9042.69 436
9043.59 438
9044.49 484
9045.39 427
9046.29 425
9047.18 430
9048.08 449
9048.98 440
9049.88 410
9050.78 425
9051.67 430
9052.57 423
9053.47 474
9054.37 423
9055.27 445
9056.17 432
9057.06 426
9057.96 403
9058.86 442
9059.76 398
9060.66 418
9061.56 397
9062.46 430
9063.35 427
9064.25 423
9065.15 426
9066.05 484
9066.95 468
9067.85 454
9068.75 437
9069.65 414
9070.55 455
9071.45 430
9072.34 480
9073.24 457
9074.14 443
9075.04 408
9075.94 466
9076.84 453
9077.74 461
9078.64 358
9079.54 379
9080.44 398
9081.34 476
9082.24 462
9083.14 427
9084.04 452
9084.94 445
9085.84 427
9086.74 418
9087.64 385
9088.54 419
9089.44 476
9090.34 482
9091.24 431
9092.14 407
9093.04 414
9093.94 443
9094.84 470
9095.74 447
9096.64 410
9097.54 456
9098.44 493
9099.34 455
9100.24 457
9101.14 425
9102.04 426
9102.94 442
9103.84 410
9104.75 474
9105.65 399
9106.55 434
9107.45 417
9108.35 396
9109.25 413
9110.15 433
9111.05 448
9111.95 472
9112.85 414
9113.76 453
9114.66 470
9115.56 435
9116.46 446
9117.36 441
9118.26 451
9119.16 418
9120.07 420
9120.97 420
9121.87 432
9122.77 430
9123.67 388
9124.57 418
9125.48 396
9126.38 389
9127.28 414
9128.18 447
9129.08 402
9129.99 450
9130.89 431
9131.79 450
9132.69 436
9133.60 450
9134.50 424
9135.40 401
9136.30 398
9137.20 393
9138.11 408
9139.01 413
9139.91 411
9140.81 388
9141.72 433
9142.62 427
9143.52 397
9144.43 394
9145.33 433
9146.23 427
9147.13 402
9148.04 387
9148.94 402
9149.84 455
9150.75 403
9151.65 430
9152.55 429
9153.46 429
9154.36 437
9155.26 429
9156.17 435
9157.07 430
9157.97 421
9158.88 428
9159.78 429
9160.68 481
9161.59 396
9162.49 393
9163.39 428
9164.30 407
9165.20 426
9166.11 419
9167.01 424
9167.91 398
9168.82 413
9169.72 422
9170.63 400
9171.53 380
9172.43 406
9173.34 461
9174.24 477
9175.15 402
9176.05 398
9176.96 408
9177.86 399
9178.76 404
9179.67 392
9180.57 451
9181.48 399
9182.38 421
9183.29 394
9184.19 422
9185.10 423
9186.00 399
9186.91 377
9187.81 402
9188.72 460
9189.62 408
9190.53 400
9191.43 390
9192.34 425
9193.24 407
9194.15 405
9195.05 429
9195.96 393
9196.86 406
9197.77 406
9198.67 442
9199.58 471
9200.49 477
9201.39 452
9202.30 465
9203.20 521
9204.11 526
9205.01 471
9205.92 406
9206.83 413
9207.73 462
9208.64 456
9209.54 447
9210.45 398
9211.36 415
9212.26 412
9213.17 379
9214.07 389
9214.98 400
9215.89 410
9216.79 439
9217.70 455
9218.61 421
9219.51 448
9220.42 437
9221.33 436
9222.23 400
9223.14 448
9224.05 418
9224.95 421
9225.86 428
9226.77 430
9227.67 408
9228.58 419
9229.49 422
9230.39 442
9231.30 433
9232.21 396
9233.12 386
9234.02 370
9234.93 384
9235.84 422
9236.74 400
9237.65 391
9238.56 402
9239.47 407
9240.37 409
9241.28 403
9242.19 430
9243.10 431
9244.00 360
9244.91 381
9245.82 397
9246.73 384
9247.64 366
9248.54 400
9249.45 443
9250.36 417
9251.27 417
9252.18 433
9253.08 368
9253.99 390
9254.90 409
9255.81 423
9256.72 441
9257.63 420
9258.53 362
9259.44 397
9260.35 371
9261.26 359
9262.17 396
9263.08 403
9263.99 433
9264.89 375
9265.80 398
9266.71 400
9267.62 399
9268.53 398
9269.44 411
9270.35 406
9271.26 403
9272.17 399
9273.07 370
9273.98 360
9274.89 371
9275.80 423
9276.71 411
9277.62 395
9278.53 395
9279.44 420
9280.35 396
9281.26 437
9282.17 449
9283.08 396
9283.99 455
9284.90 387
9285.81 374
9286.72 395
9287.63 426
9288.54 475
9289.45 440
9290.36 402
9291.27 407
9292.18 445
9293.09 440
9294.00 398
9294.91 418
9295.82 388
9296.73 447
9297.64 414
9298.55 435
9299.46 410
9300.37 413
9301.28 464
9302.19 461
9303.10 433
9304.01 429
9304.92 451
9305.83 438
9306.74 459
9307.65 409
9308.57 440
9309.48 459
9310.39 498
9311.30 495
9312.21 498
9313.12 488
9314.03 530
9314.94 497
9315.85 543
9316.77 493
9317.68 474
9318.59 453
9319.50 458
9320.41 437
9321.32 422
9322.23 416
9323.15 436
9324.06 417
9324.97 358
9325.88 433
9326.79 487
9327.70 438
9328.62 407
9329.53 439
9330.44 415
9331.35 468
9332.26 404
9333.18 426
9334.09 437
9335.00 430
9335.91 418
9336.82 404
9337.74 385
9338.65 414
9339.56 430
9340.47 439
9341.39 411
9342.30 395
9343.21 453
9344.12 447
9345.04 417
9345.95 446
9346.86 446
9347.77 461
9348.69 433
9349.60 420
9350.51 376
9351.43 389
9352.34 404
9353.25 429
9354.17 465
9355.08 438
9355.99 490
9356.91 437
9357.82 389
9358.73 446
9359.65 472
9360.56 415
9361.47 432
9362.39 422
9363.30 394
9364.21 380
9365.13 398
9366.04 377
9366.95 395
9367.87 424
9368.78 413
9369.70 403
9370.61 409
9371.52 392
9372.44 404
9373.35 416
9374.27 391
9375.18 452
9376.09 488
9377.01 425
9377.92 397
9378.84 443
9379.75 439
9380.67 456
9381.58 438
9382.49 460
9383.41 413
9384.32 475
9385.24 511
9386.15 488
9387.07 455
9387.98 410
9388.90 490
9389.81 486
9390.73 453
9391.64 484
9392.56 494
9393.47 549
9394.39 497
9395.30 477
9396.22 474
9397.13 459
9398.05 506
9398.96 465
9399.88 505
9400.79 458
9401.71 481
9402.62 471
9403.54 472
9404.46 440
9405.37 405
9406.29 391
9407.20 445
9408.12 401
9409.03 447
9409.95 457
9410.87 475
9411.78 437
9412.70 420
9413.61 459
9414.53 424
9415.45 427
9416.36 454
9417.28 453
9418.19 459
9419.11 452
9420.03 424
9420.94 429
9421.86 413
9422.78 436
9423.69 457
9424.61 467
9425.53 499
9426.44 442
9427.36 448
9428.28 436
9429.19 432
9430.11 499
9431.03 453
9431.94 469
9432.86 434
9433.78 436
9434.69 502
9435.61 451
9436.53 431
9437.45 487
9438.36 490
9439.28 492
9440.20 413
9441.11 463
9442.03 443
9442.95 455
9443.87 468
9444.78 501
9445.70 489
9446.62 475
9447.54 507
9448.46 451
9449.37 433
9450.29 500
9451.21 517
9452.13 508
9453.04 558
9453.96 552
9454.88 588
9455.80 636
9456.72 598
9457.63 673
9458.55 556
9459.47 601
9460.39 543
9461.31 530
9462.23 528
9463.14 494
9464.06 510
9464.98 461
9465.90 453
9466.82 468
9467.74 487
9468.66 482
9469.57 521
9470.49 465
9471.41 473
9472.33 537
9473.25 485
9474.17 501
9475.09 483
9476.01 521
9476.93 475
9477.85 439
9478.76 491
9479.68 483
9480.60 581
9481.52 572
9482.44 566
9483.36 566
9484.28 565
9485.20 542
9486.12 559
9487.04 528
9487.96 486
9488.88 558
9489.80 489
9490.72 487
9491.64 447
9492.56 482
9493.48 500
9494.40 468
9495.32 466
9496.24 463
9497.16 438
9498.08 460
9499.00 434
9499.92 431
9500.84 451
9501.76 477
9502.68 451
9503.60 481
9504.52 490
9505.44 461
9506.36 456
9507.28 423
9508.20 477
9509.12 445
9510.04 475
9510.96 460
9511.89 423
9512.81 446
9513.73 440
9514.65 491
9515.57 459
9516.49 461
9517.41 486
9518.33 491
9519.25 486
9520.17 482
9521.10 509
9522.02 504
9522.94 484
9523.86 511
9524.78 494
9525.70 460
9526.62 499
9527.55 488
9528.47 502
9529.39 425
9530.31 491
9531.23 476
9532.15 534
9533.08 511
9534.00 534
9534.92 568
9535.84 536
9536.76 536
9537.69 513
9538.61 520
9539.53 488
9540.45 483
9541.37 480
9542.30 459
9543.22 467
9544.14 508
9545.06 513
9545.99 470
9546.91 459
9547.83 472
9548.75 530
9549.68 430
9550.60 472
9551.52 483
9552.44 503
9553.37 534
9554.29 543
9555.21 479
9556.14 482
9557.06 465
9557.98 519
9558.90 521
9559.83 533
9560.75 508
9561.67 529
9562.60 498
9563.52 505
9564.44 497
9565.37 497
9566.29 544
9567.21 450
9568.14 461
9569.06 451
9569.99 492
9570.91 478
9571.83 520
9572.76 459
9573.68 487
9574.60 484
9575.53 485
9576.45 467
9577.38 437
9578.30 370
9579.22 461
9580.15 469
9581.07 443
9582.00 491
9582.92 458
9583.84 423
9584.77 408
9585.69 438
9586.62 474
9587.54 464
9588.47 484
9589.39 482
9590.32 560
9591.24 531
9592.17 506
9593.09 499
9594.01 485
9594.94 468
9595.86 424
9596.79 442
9597.71 495
9598.64 513
9599.56 503
9600.49 473
9601.41 492
9602.34 521
9603.27 456
9604.19 482
9605.12 480
9606.04 485
9606.97 461
9607.89 479
9608.82 433
9609.74 508
9610.67 513
9611.59 489
9612.52 450
9613.45 521
9614.37 501
9615.30 487
9616.22 425
9617.15 437
9618.07 511
9619.00 481
9619.93 509
9620.85 479
9621.78 478
9622.71 469
9623.63 475
9624.56 483
9625.48 532
9626.41 517
9627.34 542
9628.26 544
9629.19 475
9630.12 506
9631.04 549
9631.97 527
9632.90 444
9633.82 487
9634.75 598
9635.68 533
9636.60 536
9637.53 581
9638.46 578
9639.38 572
9640.31 583
9641.24 561
9642.16 612
9643.09 638
9644.02 646
9644.95 637
9645.87 563
9646.80 587
9647.73 589
9648.66 675
9649.58 732
9650.51 738
9651.44 794
9652.37 742
9653.29 806
9654.22 820
9655.15 731
9656.08 695
9657.00 695
9657.93 621
9658.86 671
9659.79 645
9660.72 674
9661.64 673
9662.57 663
9663.50 662
9664.43 600
9665.36 625
9666.29 666
9667.21 681
9668.14 658
9669.07 664
9670.00 785
9670.93 762
9671.86 729
9672.78 728
9673.71 695
9674.64 688
9675.57 694
9676.50 681
9677.43 639
9678.36 593
9679.29 640
9680.21 686
9681.14 702
9682.07 691
9683.00 667
9683.93 652
9684.86 634
9685.79 649
9686.72 673
9687.65 669
9688.58 708
9689.51 720
9690.44 736
9691.36 677
9692.29 680
9693.22 695
9694.15 693
9695.08 679
9696.01 695
9696.94 688
9697.87 718
9698.80 731
9699.73 775
9700.66 734
9701.59 757
9702.52 779
9703.45 733
9704.38 706
9705.31 711
9706.24 747
9707.17 727
9708.10 741
9709.03 694
9709.96 725
9710.89 758
9711.82 724
9712.76 704
9713.69 707
9714.62 742
9715.55 719
9716.48 681
9717.41 700
9718.34 772
9719.27 738
9720.20 743
9721.13 786
9722.06 689
9722.99 719
9723.92 735
9724.86 666
9725.79 622
9726.72 604
9727.65 631
9728.58 631
9729.51 653
9730.44 697
9731.37 675
9732.31 662
9733.24 648
9734.17 681
9735.10 661
9736.03 640
9736.96 605
9737.90 636
9738.83 662
9739.76 634
9740.69 657
9741.62 634
9742.55 619
9743.49 666
9744.42 646
9745.35 611
9746.28 627
9747.21 618
9748.15 649
9749.08 660
9750.01 593
9750.94 641
9751.88 660
9752.81 661
9753.74 631
9754.67 659
9755.61 648
9756.54 630
9757.47 629
9758.40 597
9759.34 611
9760.27 630
9761.20 588
9762.14 613
9763.07 659
9764.00 639
9764.93 648
9765.87 669
9766.80 665
9767.73 626
9768.67 634
9769.60 672
9770.53 617
9771.47 658
9772.40 648
9773.33 639
9774.27 638
9775.20 616
9776.13 683
9777.07 692
9778.00 647
9778.93 656
9779.87 688
9780.80 701
9781.74 684
9782.67 705
9783.60 777
9784.54 748
9785.47 682
9786.41 770
9787.34 795
9788.27 796
9789.21 774
9790.14 723
9791.08 707
9792.01 680
9792.95 677
9793.88 696
9794.81 754
9795.75 674
9796.68 684
9797.62 734
9798.55 726
9799.49 786
9800.42 739
9801.36 738
9802.29 770
9803.23 795
9804.16 741
9805.10 702
9806.03 713
9806.97 687
9807.90 617
9808.84 629
9809.77 598
9810.71 613
9811.64 690
9812.58 625
9813.51 638
9814.45 620
9815.38 630
9816.32 624
9817.25 572
9818.19 575
9819.12 582
9820.06 620
9821.00 565
9821.93 546
9822.87 552
9823.80 577
9824.74 608
9825.68 582
9826.61 592
9827.55 590
9828.48 542
9829.42 505
9830.36 484
9831.29 559
9832.23 543
9833.16 513
9834.10 511
9835.04 572
9835.97 550
9836.91 565
9837.85 573
9838.78 583
9839.72 597
9840.66 573
9841.59 577
9842.53 577
9843.47 555
9844.40 535
9845.34 525
9846.28 518
9847.21 547
9848.15 550
9849.09 510
9850.02 564
9850.96 519
9851.90 514
9852.84 551
9853.77 544
9854.71 529
9855.65 502
9856.59 539
9857.52 540
9858.46 498
9859.40 549
9860.34 580
9861.27 529
9862.21 525
9863.15 566
9864.09 561
9865.02 581
9865.96 544
9866.90 565
9867.84 558
9868.78 529
9869.71 578
9870.65 551
9871.59 579
9872.53 516
9873.47 546
9874.40 533
9875.34 556
9876.28 568
9877.22 588
9878.16 538
9879.10 543
9880.03 554
9880.97 550
9881.91 642
9882.85 607
9883.79 551
9884.73 559
9885.67 573
9886.60 550
9887.54 536
9888.48 594
9889.42 572
9890.36 517
9891.30 595
9892.24 559
9893.18 625
9894.12 564
9895.06 565
9896.00 636
9896.93 539
9897.87 524
9898.81 554
9899.75 581
9900.69 600
9901.63 583
9902.57 588
9903.51 557
9904.45 543
9905.39 581
9906.33 529
9907.27 545
9908.21 594
9909.15 592
9910.09 605
9911.03 592
9911.97 579
9912.91 592
9913.85 608
9914.79 600
9915.73 632
9916.67 612
9917.61 617
9918.55 581
9919.49 614
9920.43 610
9921.37 614
9922.31 581
9923.25 631
9924.19 705
9925.13 781
9926.08 850
9927.02 980
9927.96 1090
9928.90 1201
9929.84 1192
9930.78 1149
9931.72 1118
9932.66 1053
9933.60 1005
9934.54 855
9935.48 750
9936.43 721
9937.37 730
9938.31 655
9939.25 683
9940.19 596
9941.13 636
9942.07 652
9943.02 614
9943.96 623
9944.90 611
9945.84 639
9946.78 575
9947.72 612
9948.67 624
9949.61 614
9950.55 534
9951.49 559
9952.43 553
9953.37 554
9954.32 568
9955.26 547
9956.20 556
9957.14 548
9958.09 563
9959.03 539
9959.97 574
9960.91 548
9961.85 532
9962.80 436
9963.74 518
9964.68 500
9965.62 506
9966.57 542
9967.51 498
9968.45 502
9969.40 497
9970.34 558
9971.28 563
9972.22 545
9973.17 494
9974.11 540
9975.05 518
9976.00 453
9976.94 443
9977.88 515
9978.83 547
9979.77 474
9980.71 509
9981.66 480
9982.60 472
9983.54 475
9984.49 470
9985.43 474
9986.37 446
9987.32 462
9988.26 490
9989.20 482
9990.15 516
9991.09 433
9992.03 465
9992.98 480
9993.92 492
9994.87 475
9995.81 428
9996.75 456
9997.70 467
9998.64 476
9999.59 485
10000.53 507
10001.48 493
10002.42 482
10003.36 490
10004.31 532
10005.25 507
10006.20 535
10007.14 504
10008.09 481
10009.03 487
10009.98 484
10010.92 518
10011.87 456
10012.81 454
10013.76 502
10014.70 472
10015.64 489
10016.59 509
10017.53 496
10018.48 483
10019.43 485
10020.37 472
10021.32 460
10022.26 458
10023.21 466
10024.15 427
10025.10 434
10026.04 483
10026.99 482
10027.93 455
10028.88 485
10029.82 488
10030.77 444
10031.72 500
10032.66 496
10033.61 481
10034.55 467
10035.50 426
10036.44 424
10037.39 474
10038.34 414
10039.28 451
10040.23 418
10041.18 427
10042.12 485
10043.07 478
10044.01 425
10044.96 458
10045.91 455
10046.85 413
10047.80 430
10048.75 466
10049.69 454
10050.64 479
10051.59 443
10052.53 431
10053.48 428
10054.43 454
10055.37 401
10056.32 436
10057.27 429
10058.21 467
10059.16 489
10060.11 502
10061.05 477
10062.00 447
10062.95 475
10063.90 423
10064.84 454
10065.79 445
10066.74 458
10067.69 457
10068.63 433
10069.58 417
10070.53 431
10071.48 422
10072.42 442
10073.37 459
10074.32 411
10075.27 428
10076.21 413
10077.16 451
10078.11 441
10079.06 399
10080.01 435
10080.95 426
10081.90 406
10082.85 431
10083.80 354
10084.75 399
10085.69 379
10086.64 417
10087.59 414
10088.54 433
10089.49 421
10090.44 423
10091.38 420
10092.33 388
10093.28 426
10094.23 443
10095.18 451
10096.13 425
10097.08 438
10098.03 413
10098.97 421
10099.92 387
10100.87 409
10101.82 478
10102.77 407
10103.72 419
10104.67 449
10105.62 384
10106.57 410
10107.52 369
10108.47 423
10109.42 406
10110.36 363
10111.31 369
10112.26 386
10113.21 393
10114.16 394
10115.11 405
10116.06 402
10117.01 429
10117.96 389
10118.91 397
10119.86 402
10120.81 409
10121.76 409
10122.71 419
10123.66 403
10124.61 357
10125.56 356
10126.51 353
10127.46 368
10128.41 375
10129.36 402
10130.31 372
10131.26 406
10132.21 330
10133.16 395
10134.11 374
10135.06 414
10136.02 395
10136.97 369
10137.92 369
10138.87 390
10139.82 381
10140.77 358
10141.72 368
10142.67 350
10143.62 409
10144.57 401
10145.52 375
10146.48 349
10147.43 376
10148.38 366
10149.33 368
10150.28 420
10151.23 382
10152.18 365
10153.13 372
10154.09 410
10155.04 394
10155.99 348
10156.94 374
10157.89 388
10158.84 395
10159.80 400
10160.75 364
10161.70 404
10162.65 381
10163.60 365
10164.55 382
10165.51 420
10166.46 429
10167.41 394
10168.36 382
10169.32 401
10170.27 394
10171.22 382
10172.17 406
10173.12 425
10174.08 414
10175.03 393
10175.98 378
10176.93 412
10177.89 436
10178.84 400
10179.79 410
10180.74 417
10181.70 379
10182.65 420
10183.60 412
10184.56 409
10185.51 437
10186.46 398
10187.42 395
10188.37 473
10189.32 439
10190.27 445
10191.23 440
10192.18 443
10193.13 421
10194.09 420
10195.04 392
10195.99 407
10196.95 398
10197.90 451
10198.86 464
10199.81 443
10200.76 489
10201.72 418
10202.67 435
10203.62 402
10204.58 486
10205.53 460
10206.49 484
10207.44 474
10208.39 517
10209.35 528
10210.30 497
10211.26 493
10212.21 537
10213.16 473
10214.12 499
10215.07 498
10216.03 457
10216.98 484
10217.94 453
10218.89 479
10219.84 448
10220.80 437
10221.75 450
10222.71 415
10223.66 424
10224.62 439
10225.57 429
10226.53 429
10227.48 460
10228.44 427
10229.39 418
10230.35 430
10231.30 482
10232.26 466
10233.21 541
10234.17 478
10235.12 481
10236.08 522
10237.03 582
10237.99 586
10238.95 522
10239.90 546
10240.86 548
10241.81 523
10242.77 520
10243.72 520
10244.68 515
10245.63 478
10246.59 441
10247.55 475
10248.50 458
10249.46 432
10250.41 436
10251.37 448
10252.33 402
10253.28 410
10254.24 461
10255.19 456
10256.15 423
10257.11 396
10258.06 409
10259.02 436
10259.98 405
10260.93 399
10261.89 405
10262.85 367
10263.80 386
10264.76 364
10265.72 388
10266.67 419
10267.63 428
10268.59 399
10269.54 421
10270.50 400
10271.46 383
10272.41 418
10273.37 390
10274.33 364
10275.29 394
10276.24 382
10277.20 399
10278.16 394
10279.11 380
10280.07 367
10281.03 345
10281.99 374
10282.94 364
10283.90 391
10284.86 361
10285.82 334
10286.77 351
10287.73 392
10288.69 402
10289.65 344
10290.61 352
10291.56 342
10292.52 354
10293.48 374
10294.44 365
10295.40 375
10296.35 338
10297.31 407
10298.27 431
10299.23 406
10300.19 375
10301.15 410
10302.10 391
10303.06 380
10304.02 379
10304.98 380
10305.94 395
10306.90 386
10307.86 376
10308.81 369
10309.77 378
10310.73 379
10311.69 383
10312.65 387
10313.61 398
10314.57 365
10315.53 351
10316.49 381
10317.44 361
10318.40 368
10319.36 312
10320.32 331
10321.28 372
10322.24 379
10323.20 360
10324.16 359
10325.12 359
10326.08 363
10327.04 357
10328.00 364
10328.96 364
10329.92 323
10330.88 363
10331.84 423
10332.80 391
10333.76 383
10334.72 374
10335.68 391
10336.64 367
10337.60 360
10338.56 334
10339.52 334
10340.48 358
10341.44 361
10342.40 327
10343.36 315
10344.32 317
10345.28 352
10346.24 349
10347.20 399
10348.16 382
10349.12 352
10350.08 383
10351.04 366
10352.00 381
10352.96 320
10353.92 356
10354.88 376
10355.85 373
10356.81 366
10357.77 331
10358.73 352
10359.69 366
10360.65 380
10361.61 339
10362.57 383
10363.53 376
10364.50 354
10365.46 355
10366.42 349
10367.38 342
10368.34 374
10369.30 414
10370.26 355
10371.23 311
10372.19 332
10373.15 389
10374.11 375
10375.07 385
10376.03 355
10377.00 334
10377.96 336
10378.92 332
10379.88 317
10380.84 336
10381.81 366
10382.77 349
10383.73 344
10384.69 330
10385.66 316
10386.62 292
10387.58 320
10388.54 376
10389.51 380
10390.47 343
10391.43 328
10392.39 351
10393.36 385
10394.32 329
10395.28 346
10396.24 336
10397.21 359
10398.17 323
10399.13 344
10400.10 332
10401.06 283
10402.02 343
10402.98 349
10403.95 335
10404.91 311
10405.87 336
10406.84 346
10407.80 354
10408.76 338
10409.73 317
10410.69 291
10411.65 331
10412.62 336
10413.58 305
10414.55 328
10415.51 323
10416.47 342
10417.44 366
10418.40 382
10419.36 377
10420.33 351
10421.29 404
10422.26 357
10423.22 307
10424.18 390
10425.15 381
10426.11 396
10427.08 349
10428.04 365
10429.00 346
10429.97 350
10430.93 328
10431.90 335
10432.86 357
10433.83 322
10434.79 337
10435.76 290
10436.72 330
10437.69 323
10438.65 354
10439.62 319
10440.58 327
10441.54 329
10442.51 346
10443.47 341
10444.44 299
10445.40 317
10446.37 339
10447.34 337
10448.30 297
10449.27 339
10450.23 295
10451.20 338
10452.16 274
10453.13 320
10454.09 306
10455.06 284
10456.02 308
10456.99 307
10457.95 310
10458.92 311
10459.89 301
10460.85 331
10461.82 315
10462.78 320
10463.75 317
10464.72 322
10465.68 330
10466.65 316
10467.61 341
10468.58 365
10469.55 286
10470.51 273
10471.48 291
10472.44 283
10473.41 311
10474.38 284
10475.34 291
10476.31 299
10477.28 294
10478.24 309
10479.21 300
10480.18 279
10481.14 329
10482.11 284
10483.08 264
10484.04 268
10485.01 300
10485.98 295
10486.94 289
10487.91 339
10488.88 311
10489.85 308
10490.81 257
10491.78 299
10492.75 267
10493.71 299
10494.68 324
10495.65 310
10496.62 313
10497.58 372
10498.55 312
10499.52 304
10500.49 351
10501.45 320
10502.42 256
10503.39 281
10504.36 323
10505.33 324
10506.29 320
10507.26 278
10508.23 310
10509.20 322
10510.17 296
10511.13 319
10512.10 290
10513.07 283
10514.04 303
10515.01 346
10515.98 346
10516.94 358
10517.91 296
10518.88 305
10519.85 313
10520.82 294
10521.79 314
10522.75 283
10523.72 318
10524.69 344
10525.66 285
10526.63 294
10527.60 316
10528.57 305
10529.54 309
10530.51 339
10531.47 322
10532.44 302
10533.41 307
10534.38 311
10535.35 292
10536.32 296
10537.29 301
10538.26 307
10539.23 286
10540.20 300
10541.17 297
10542.14 327
10543.11 293
10544.08 302
10545.05 291
10546.02 268
10546.99 304
10547.96 326
10548.92 291
10549.89 315
10550.86 309
10551.83 345
10552.80 285
10553.77 262
10554.74 306
10555.72 315
10556.69 342
10557.66 326
10558.63 329
10559.60 319
10560.57 347
10561.54 313
10562.51 312
10563.48 304
10564.45 312
10565.42 313
10566.39 309
10567.36 304
10568.33 313
10569.30 299
10570.27 322
10571.24 302
10572.21 284
10573.19 291
10574.16 263
10575.13 297
10576.10 299
10577.07 301
10578.04 300
10579.01 333
10579.98 318
10580.95 310
10581.93 321
10582.90 316
10583.87 329
10584.84 327
10585.81 328
10586.78 369
10587.76 344
10588.73 297
10589.70 319
10590.67 312
10591.64 302
10592.61 309
10593.59 306
10594.56 313
10595.53 301
10596.50 274
10597.47 325
10598.45 302
10599.42 291
10600.39 324
10601.36 282
10602.34 273
10603.31 275
10604.28 329
10605.25 343
10606.23 285
10607.20 252
10608.17 318
10609.14 304
10610.12 306
10611.09 295
10612.06 278
10613.03 285
10614.01 304
10614.98 348
10615.95 299
10616.93 306
10617.90 322
10618.87 346
10619.84 334
10620.82 326
10621.79 287
10622.76 321
10623.74 337
10624.71 339
10625.68 360
10626.66 367
10627.63 352
10628.60 326
10629.58 349
10630.55 327
10631.53 372
10632.50 335
10633.47 323
10634.45 345
10635.42 334
10636.39 337
10637.37 333
10638.34 311
10639.32 362
10640.29 364
10641.26 380
10642.24 430
10643.21 424
10644.19 396
10645.16 392
10646.14 380
10647.11 335
10648.08 353
10649.06 353
10650.03 329
10651.01 346
10651.98 307
10652.96 316
10653.93 346
10654.91 342
10655.88 328
10656.86 294
10657.83 340
10658.81 312
10659.78 309
10660.76 305
10661.73 338
10662.71 301
10663.68 276
10664.66 308
10665.63 276
10666.61 301
10667.58 316
10668.56 318
10669.53 275
10670.51 317
10671.48 310
10672.46 285
10673.43 302
10674.41 290
10675.39 291
10676.36 296
10677.34 377
10678.31 319
10679.29 263
10680.26 290
10681.24 343
10682.22 288
10683.19 300
10684.17 341
10685.14 297
10686.12 287
10687.10 292
10688.07 322
10689.05 306
10690.03 347
10691.00 309
10691.98 320
10692.96 309
10693.93 299
10694.91 349
10695.89 288
10696.86 301
10697.84 321
10698.82 303
10699.79 298
10700.77 289
10701.75 325
10702.72 327
10703.70 307
10704.68 295
10705.65 247
10706.63 307
10707.61 293
10708.58 299
10709.56 306
10710.54 314
10711.52 351
10712.49 334
10713.47 305
10714.45 283
10715.43 275
10716.40 307
10717.38 287
10718.36 297
10719.34 285
10720.31 315
10721.29 322
10722.27 316
10723.25 336
10724.23 320
10725.20 308
10726.18 296
10727.16 320
10728.14 317
10729.12 310
10730.09 281
10731.07 283
10732.05 293
10733.03 298
10734.01 312
10734.99 334
10735.96 303
10736.94 306
10737.92 293
10738.90 283
10739.88 298
10740.86 329
10741.84 302
10742.81 319
10743.79 346
10744.77 291
10745.75 306
10746.73 306
10747.71 338
10748.69 292
10749.67 301
10750.65 341
10751.63 357
10752.60 283
10753.58 279
10754.56 283
10755.54 264
10756.52 291
10757.50 324
10758.48 294
10759.46 305
10760.44 315
10761.42 289
10762.40 327
10763.38 323
10764.36 300
10765.34 284
10766.32 288
10767.30 303
10768.28 296
10769.26 297
10770.24 313
10771.22 321
10772.20 320
10773.18 321
10774.16 285
10775.14 335
10776.12 331
10777.10 328
10778.08 351
10779.06 316
10780.04 329
10781.02 329
10782.00 346
10782.98 316
10783.96 326
10784.94 295
10785.92 315
10786.90 322
10787.89 323
10788.87 325
10789.85 305
10790.83 320
10791.81 324
10792.79 331
10793.77 325
10794.75 333
10795.73 308
10796.71 307
10797.70 311
10798.68 301
10799.66 324
10800.64 334
10801.62 329
10802.60 296
10803.58 320
10804.57 314
10805.55 304
10806.53 312
10807.51 339
10808.49 368
10809.47 336
10810.46 309
10811.44 300
10812.42 323
10813.40 321
10814.38 288
10815.37 293
10816.35 302
10817.33 326
10818.31 282
10819.29 330
10820.28 316
10821.26 336
10822.24 333
10823.22 322
10824.21 304
10825.19 294
10826.17 289
10827.15 314
10828.14 308
10829.12 315
10830.10 323
10831.09 325
10832.07 336
10833.05 300
10834.03 313
10835.02 308
10836.00 328
10836.98 318
10837.97 294
10838.95 290
10839.93 306
10840.92 288
10841.90 308
10842.88 307
10843.87 326
10844.85 346
10845.83 326
10846.82 300
10847.80 282
10848.78 266
10849.77 291
10850.75 284
10851.73 305
10852.72 304
10853.70 276
10854.69 307
10855.67 291
10856.65 300
10857.64 333
10858.62 307
10859.60 300
10860.59 348
10861.57 340
10862.56 299
10863.54 307
10864.53 327
10865.51 332
10866.49 292
10867.48 334
10868.46 335
10869.45 313
10870.43 320
10871.42 335
10872.40 331
10873.39 327
10874.37 313
10875.36 327
10876.34 351
10877.33 329
10878.31 340
10879.30 337
10880.28 345
10881.27 312
10882.25 337
10883.24 323
10884.22 341
10885.21 340
10886.19 356
10887.18 369
10888.16 321
10889.15 355
10890.13 350
10891.12 317
10892.10 331
10893.09 346
10894.08 340
10895.06 303
10896.05 371
10897.03 369
10898.02 339
10899.00 328
10899.99 352
10900.98 338
10901.96 332
10902.95 375
10903.93 347
10904.92 349
10905.91 351
10906.89 351
10907.88 378
10908.87 360
10909.85 369
10910.84 345
10911.82 368
10912.81 384
10913.80 382
10914.78 361
10915.77 378
10916.76 363
10917.74 374
10918.73 367
10919.72 361
10920.70 343
10921.69 412
10922.68 395
10923.67 380
10924.65 337
10925.64 374
10926.63 402
10927.61 329
10928.60 375
10929.59 367
10930.58 363
10931.56 330
10932.55 391
10933.54 363
10934.53 396
10935.51 363
10936.50 364
10937.49 360
10938.48 365
10939.46 384
10940.45 399
10941.44 404
10942.43 380
10943.41 385
10944.40 407
10945.39 381
10946.38 436
10947.37 411
10948.35 392
10949.34 425
10950.33 401
10951.32 425
10952.31 405
10953.30 421
10954.28 439
10955.27 504
10956.26 469
10957.25 547
10958.24 486
10959.23 522
10960.22 556
10961.20 561
10962.19 549
10963.18 566
10964.17 544
10965.16 523
10966.15 541
10967.14 491
10968.13 462
10969.11 443
10970.10 513
10971.09 463
10972.08 445
10973.07 480
10974.06 441
10975.05 440
10976.04 458
10977.03 457
10978.02 433
10979.01 478
10980.00 451
10980.99 511
10981.98 456
10982.97 442
10983.96 490
10984.95 502
10985.94 490
10986.93 492
10987.92 448
10988.91 496
10989.90 544
10990.89 526
10991.88 465
10992.87 486
10993.86 488
10994.85 500
10995.84 539
10996.83 540
10997.82 561
10998.81 603
10999.80 667
11000.79 756
11001.78 751
11002.77 713
11003.76 731
11004.75 746
11005.74 684
11006.73 636
11007.72 591
11008.71 608
11009.70 508
11010.69 515
11011.69 543
11012.68 537
11013.67 454
11014.66 523
11015.65 444
11016.64 472
11017.63 513
11018.62 531
11019.62 494
11020.61 494
11021.60 513
11022.59 466
11023.58 467
11024.57 504
11025.56 466
11026.56 432
11027.55 451
11028.54 443
11029.53 446
11030.52 415
11031.51 431
11032.51 447
11033.50 460
11034.49 406
11035.48 416
11036.47 419
11037.47 444
11038.46 428
11039.45 387
11040.44 446
11041.44 442
11042.43 421
11043.42 406
11044.41 412
11045.41 411
11046.40 404
11047.39 384
11048.38 367
11049.38 365
11050.37 366
11051.36 398
11052.35 387
11053.35 359
11054.34 355
11055.33 380
11056.33 420
11057.32 353
11058.31 333
11059.30 372
11060.30 409
11061.29 364
11062.28 398
11063.28 354
11064.27 321
11065.26 334
11066.26 340
11067.25 356
11068.24 366
11069.24 355
11070.23 408
11071.23 355
11072.22 377
11073.21 339
11074.21 370
11075.20 393
11076.19 396
11077.19 349
11078.18 335
11079.18 340
11080.17 372
11081.16 381
11082.16 323
11083.15 370
11084.15 326
11085.14 372
11086.14 365
11087.13 349
11088.12 385
11089.12 386
11090.11 355
11091.11 372
11092.10 366
11093.10 380
11094.09 371
11095.09 367
11096.08 379
11097.08 403
11098.07 409
11099.07 368
11100.06 356
11101.06 381
11102.05 375
11103.05 413
11104.04 381
11105.04 335
11106.03 355
11107.03 364
11108.02 379
11109.02 365
11110.01 342
11111.01 374
11112.00 349
11113.00 366
11113.99 342
11114.99 381
11115.99 351
11116.98 394
11117.98 375
11118.97 409
11119.97 370
11120.96 352
11121.96 364
11122.96 402
11123.95 387
11124.95 400
11125.94 417
11126.94 407
11127.94 454
11128.93 460
11129.93 473
11130.93 456
11131.92 422
11132.92 369
11133.92 398
11134.91 388
11135.91 394
11136.90 338
11137.90 364
11138.90 349
11139.89 388
11140.89 363
11141.89 375
11142.89 365
11143.88 350
11144.88 386
11145.88 388
11146.87 347
11147.87 397
11148.87 427
11149.86 401
11150.86 386
11151.86 365
11152.86 343
11153.85 362
11154.85 377
11155.85 368
11156.85 358
11157.84 358
11158.84 330
11159.84 350
11160.84 333
11161.83 362
11162.83 327
11163.83 367
11164.83 305
11165.83 316
11166.82 322
11167.82 331
11168.82 321
11169.82 355
11170.82 367
11171.81 327
11172.81 294
11173.81 346
11174.81 359
11175.81 288
11176.81 324
11177.80 342
11178.80 294
11179.80 287
11180.80 316
11181.80 317
11182.80 360
11183.80 361
11184.79 318
11185.79 298
11186.79 328
11187.79 320
11188.79 330
11189.79 322
11190.79 337
11191.79 333
11192.79 302
11193.78 297
11194.78 329
11195.78 352
11196.78 310
11197.78 320
11198.78 324
11199.78 335
11200.78 322
11201.78 289
11202.78 318
11203.78 318
11204.78 334
11205.78 314
11206.78 345
11207.78 347
11208.78 316
11209.78 296
11210.78 329
11211.78 329
11212.78 340
11213.78 315
11214.78 328
11215.78 318
11216.78 299
11217.78 288
11218.78 308
11219.78 360
11220.78 327
11221.78 328
11222.78 295
11223.78 329
11224.78 309
11225.78 319
11226.78 292
11227.78 327
11228.78 316
11229.78 337
11230.78 326
11231.79 329
11232.79 302
11233.79 323
11234.79 319
11235.79 311
11236.79 304
11237.79 318
11238.79 329
11239.79 311
11240.80 310
11241.80 325
11242.80 344
11243.80 303
11244.80 307
11245.80 312
11246.80 295
11247.81 330
11248.81 340
11249.81 325
11250.81 321
11251.81 325
11252.81 327
11253.82 317
11254.82 310
11255.82 342
11256.82 323
11257.82 310
11258.83 316
11259.83 325
11260.83 324
11261.83 320
11262.83 277
11263.84 314
11264.84 339
11265.84 333
11266.84 319
11267.85 278
11268.85 328
11269.85 319
11270.85 340
11271.86 323
11272.86 371
11273.86 327
11274.86 353
11275.87 301
11276.87 350
11277.87 370
11278.88 388
11279.88 387
11280.88 327
11281.88 318
11282.89 355
11283.89 354
11284.89 366
11285.90 342
11286.90 307
11287.90 306
11288.91 329
11289.91 312
11290.91 304
11291.92 337
11292.92 300
11293.93 312
11294.93 342
11295.93 341
11296.94 349
11297.94 276
11298.94 314
11299.95 321
11300.95 340
11301.96 336
11302.96 335
11303.96 364
11304.97 339
11305.97 325
11306.98 347
11307.98 368
11308.98 363
11309.99 330
11310.99 369
11312.00 388
11313.00 373
11314.01 383
11315.01 387
11316.02 339
11317.02 376
11318.03 386
11319.03 367
11320.04 375
11321.04 342
11322.04 342
11323.05 319
11324.05 324
11325.06 308
11326.06 324
11327.07 304
11328.07 296
11329.08 299
11330.09 326
11331.09 303
11332.10 279
11333.10 302
11334.11 304
11335.11 287
11336.12 261
11337.12 328
11338.13 319
11339.13 340
11340.14 291
11341.15 302
11342.15 326
11343.16 290
11344.16 309
11345.17 313
11346.18 301
11347.18 265
11348.19 290
11349.19 295
11350.20 306
11351.21 251
11352.21 274
11353.22 272
11354.22 313
11355.23 321
11356.24 359
11357.24 308
11358.25 320
11359.26 292
11360.26 290
11361.27 283
11362.28 302
11363.28 291
11364.29 264
11365.30 324
11366.30 274
11367.31 280
11368.32 293
11369.32 321
11370.33 278
11371.34 334
11372.35 275
11373.35 297
11374.36 263
11375.37 287
11376.37 276
11377.38 272
11378.39 280
11379.40 259
11380.40 291
11381.41 266
11382.42 307
11383.43 285
11384.43 288
11385.44 236
11386.45 281
11387.46 252
11388.47 272
11389.47 266
11390.48 285
11391.49 281
11392.50 305
11393.51 286
11394.51 267
11395.52 271
11396.53 254
11397.54 276
11398.55 273
11399.55 266
11400.56 267
11401.57 288
11402.58 278
11403.59 283
11404.60 272
11405.61 281
11406.61 296
11407.62 278
11408.63 281
11409.64 281
11410.65 287
11411.66 254
11412.67 304
11413.68 282
11414.68 315
11415.69 273
11416.70 279
11417.71 251
11418.72 273
11419.73 261
11420.74 299
11421.75 264
11422.76 257
11423.77 251
11424.78 254
11425.79 273
11426.80 308
11427.81 272
11428.82 256
11429.82 329
11430.83 278
11431.84 279
11432.85 276
11433.86 310
11434.87 283
11435.88 321
11436.89 270
11437.90 260
11438.91 310
11439.92 302
11440.93 301
11441.94 302
11442.95 273
11443.96 242
11444.98 278
11445.99 275
11447.00 295
11448.01 276
11449.02 272
11450.03 272
11451.04 282
11452.05 302
11453.06 259
11454.07 232
11455.08 266
11456.09 270
11457.10 280
11458.11 292
11459.12 288
11460.14 272
11461.15 265
11462.16 266
11463.17 277
11464.18 293
11465.19 262
11466.20 298
11467.21 259
11468.23 259
11469.24 257
11470.25 268
11471.26 287
11472.27 260
11473.28 276
11474.29 295
11475.31 290
11476.32 281
11477.33 297
11478.34 267
11479.35 284
11480.36 245
11481.38 290
11482.39 285
11483.40 263
11484.41 264
11485.43 270
11486.44 232
11487.45 259
11488.46 276
11489.47 245
11490.49 290
11491.50 282
11492.51 289
11493.52 237
11494.54 270
11495.55 241
11496.56 284
11497.57 277
11498.59 296
11499.60 254
11500.61 260
11501.63 258
11502.64 271
11503.65 265
11504.66 278
11505.68 276
11506.69 288
11507.70 326
11508.72 224
11509.73 275
11510.74 285
11511.76 336
11512.77 302
11513.78 293
11514.80 278
11515.81 308
11516.82 275
11517.84 278
11518.85 300
11519.86 306
11520.88 319
11521.89 310
11522.91 279
11523.92 280
11524.93 301
11525.95 287
11526.96 301
11527.97 294
11528.99 306
11530.00 320
11531.02 305
11532.03 302
11533.05 309
11534.06 273
11535.07 268
11536.09 284
11537.10 290
11538.12 309
11539.13 290
11540.15 313
11541.16 277
11542.18 318
11543.19 284
11544.20 311
11545.22 312
11546.23 303
11547.25 309
11548.26 288
11549.28 311
11550.29 288
11551.31 282
11552.32 328
11553.34 297
11554.35 326
11555.37 330
11556.38 324
11557.40 324
11558.42 303
11559.43 340
11560.45 316
11561.46 363
11562.48 335
11563.49 333
11564.51 312
11565.52 329
11566.54 346
11567.56 326
11568.57 322
11569.59 351
11570.60 357
11571.62 366
11572.63 336
11573.65 322
11574.67 363
11575.68 357
11576.70 329
11577.72 315
11578.73 358
11579.75 357
11580.76 385
11581.78 365
11582.80 361
11583.81 382
11584.83 358
11585.85 384
11586.86 410
11587.88 391
11588.90 423
11589.91 476
11590.93 400
11591.95 466
11592.96 424
11593.98 459
11595.00 431
11596.01 473
11597.03 491
11598.05 491
11599.07 550
11600.08 572
11601.10 657
11602.12 764
11603.13 786
11604.15 862
11605.17 855
11606.19 888
11607.20 888
11608.22 856
11609.24 790
11610.26 736
11611.27 696
11612.29 654
11613.31 572
11614.33 605
11615.35 566
11616.36 549
11617.38 502
11618.40 496
11619.42 498
11620.44 481
11621.45 447
11622.47 494
11623.49 416
11624.51 410
11625.53 387
11626.55 397
11627.56 401
11628.58 369
11629.60 366
11630.62 346
11631.64 384
11632.66 377
11633.67 364
11634.69 368
11635.71 404
11636.73 365
11637.75 347
11638.77 359
11639.79 351
11640.81 382
11641.83 328
11642.84 374
11643.86 360
11644.88 346
11645.90 321
11646.92 346
11647.94 336
11648.96 335
11649.98 265
11651.00 349
11652.02 318
11653.04 310
11654.06 306
11655.08 312
11656.10 266
11657.12 319
11658.14 309
11659.16 324
11660.18 335
11661.20 313
11662.22 354
11663.24 332
11664.26 313
11665.28 268
11666.30 305
11667.32 311
11668.34 329
11669.36 307
11670.38 324
11671.40 317
11672.42 329
11673.44 321
11674.46 296
11675.48 326
11676.50 303
11677.52 315
11678.54 282
11679.56 339
11680.58 361
11681.60 346
11682.62 333
11683.64 333
11684.66 341
11685.69 327
11686.71 321
11687.73 321
11688.75 303
11689.77 386
11690.79 353
11691.81 309
11692.83 320
11693.85 333
11694.88 314
11695.90 343
11696.92 355
11697.94 295
11698.96 337
11699.98 320
11701.01 316
11702.03 339
11703.05 328
11704.07 332
11705.09 327
11706.11 344
11707.14 324
11708.16 317
11709.18 304
11710.20 313
11711.22 305
11712.25 346
11713.27 308
11714.29 329
11715.31 313
11716.33 301
11717.36 308
11718.38 317
11719.40 294
11720.42 303
11721.45 295
11722.47 307
11723.49 305
11724.51 315
11725.54 298
11726.56 262
11727.58 277
11728.61 300
11729.63 304
11730.65 281
11731.67 278
11732.70 288
11733.72 283
11734.74 292
11735.77 275
11736.79 257
11737.81 286
11738.84 312
11739.86 281
11740.88 271
11741.91 250
11742.93 298
11743.95 269
11744.98 312
11746.00 293
11747.02 266
11748.05 294
11749.07 288
11750.09 279
11751.12 262
11752.14 284
11753.17 282
11754.19 296
11755.21 258
11756.24 269
11757.26 264
11758.29 258
11759.31 298
11760.33 318
11761.36 257
11762.38 265
11763.41 260
11764.43 260
11765.46 268
11766.48 234
11767.51 265
11768.53 281
11769.55 259
11770.58 294
11771.60 271
11772.63 262
11773.65 249
11774.68 259
11775.70 295
11776.73 275
11777.75 251
11778.78 240
11779.80 263
11780.83 249
11781.85 248
11782.88 241
11783.90 270
11784.93 262
11785.95 234
11786.98 252
11788.01 245
11789.03 277
11790.06 239
11791.08 243
11792.11 294
11793.13 272
11794.16 266
11795.18 243
11796.21 250
11797.24 270
11798.26 239
11799.29 249
11800.31 252
11801.34 293
11802.37 280
11803.39 262
11804.42 266
11805.44 267
11806.47 249
11807.50 251
11808.52 253
11809.55 257
11810.58 267
11811.60 270
11812.63 271
11813.66 266
11814.68 291
11815.71 254
11816.74 262
11817.76 275
11818.79 273
11819.82 254
11820.84 254
11821.87 250
11822.90 258
11823.92 239
11824.95 254
11825.98 262
11827.00 246
11828.03 247
11829.06 256
11830.09 284
11831.11 255
11832.14 248
11833.17 262
11834.20 249
11835.22 247
11836.25 256
11837.28 229
11838.31 232
11839.33 248
11840.36 260
11841.39 230
11842.42 224
11843.44 226
11844.47 277
11845.50 287
11846.53 254
11847.56 242
11848.58 262
11849.61 269
11850.64 290
11851.67 255
11852.70 262
11853.72 260
11854.75 259
11855.78 263
11856.81 255
11857.84 291
11858.87 252
11859.90 251
11860.92 255
11861.95 276
11862.98 295
11864.01 325
11865.04 292
11866.07 254
11867.10 288
11868.13 259
11869.15 254
11870.18 264
11871.21 268
11872.24 288
11873.27 245
11874.30 256
11875.33 260
11876.36 280
11877.39 228
11878.42 250
11879.45 251
11880.48 266
11881.51 247
11882.53 229
11883.56 227
11884.59 256
11885.62 278
11886.65 293
11887.68 288
11888.71 263
11889.74 248
11890.77 262
11891.80 252
11892.83 264
11893.86 275
11894.89 281
11895.92 281
11896.95 253
11897.98 310
11899.01 286
11900.04 293
11901.07 307
11902.10 314
11903.13 321
11904.17 335
11905.20 335
11906.23 311
11907.26 309
11908.29 303
11909.32 292
11910.35 314
11911.38 297
11912.41 303
11913.44 307
11914.47 310
11915.50 308
11916.53 312
11917.57 354
11918.60 342
11919.63 344
11920.66 328
11921.69 317
11922.72 238
11923.75 303
11924.78 330
11925.82 311
11926.85 292
11927.88 293
11928.91 376
11929.94 367
11930.97 343
11932.00 326
11933.04 330
11934.07 380
11935.10 381
11936.13 345
11937.16 358
11938.20 317
11939.23 378
11940.26 328
11941.29 284
11942.32 286
11943.36 316
11944.39 284
11945.42 280
11946.45 293
11947.49 306
11948.52 314
11949.55 290
11950.58 270
11951.62 245
11952.65 281
11953.68 307
11954.71 287
11955.75 283
11956.78 306
11957.81 296
11958.84 285
11959.88 255
11960.91 281
11961.94 257
11962.98 292
11964.01 260
11965.04 258
11966.08 245
11967.11 271
11968.14 305
11969.17 264
11970.21 245
11971.24 264
11972.27 285
11973.31 255
11974.34 283
11975.38 245
11976.41 279
11977.44 289
11978.48 282
11979.51 266
11980.54 261
11981.58 268
11982.61 261
11983.65 239
11984.68 273
11985.71 254
11986.75 251
11987.78 281
11988.82 252
11989.85 258
11990.88 262
11991.92 263
11992.95 304
11993.99 258
11995.02 243
11996.06 261
11997.09 258
11998.13 316
11999.16 295
12000.19 252
12001.23 270
12002.26 268
12003.30 264
12004.33 248
12005.37 257
12006.40 276
12007.44 281
12008.47 284
12009.51 253
12010.54 310
12011.58 321
12012.61 285
12013.65 300
12014.68 294
12015.72 310
12016.75 290
12017.79 276
12018.83 284
12019.86 268
12020.90 310
12021.93 306
12022.97 297
12024.00 289
12025.04 269
12026.07 274
12027.11 270
12028.15 264
12029.18 270
12030.22 281
12031.25 315
12032.29 304
12033.33 259
12034.36 278
12035.40 283
12036.43 311
12037.47 276
12038.51 270
12039.54 282
12040.58 282
12041.62 300
12042.65 260
12043.69 266
12044.73 263
12045.76 291
12046.80 303
12047.84 297
12048.87 284
12049.91 306
12050.95 311
12051.98 307
12053.02 293
12054.06 322
12055.09 320
12056.13 288
12057.17 296
12058.20 269
12059.24 265
12060.28 268
12061.32 287
12062.35 312
12063.39 275
12064.43 285
12065.47 281
12066.50 253
12067.54 263
12068.58 278
12069.62 293
12070.65 277
12071.69 239
12072.73 243
12073.77 232
12074.81 290
12075.84 276
12076.88 267
12077.92 240
12078.96 262
12080.00 281
12081.03 266
12082.07 277
12083.11 299
12084.15 268
12085.19 289
12086.22 284
12087.26 305
12088.30 303
12089.34 273
12090.38 291
12091.42 270
12092.46 286
12093.49 280
12094.53 303
12095.57 298
12096.61 277
12097.65 281
12098.69 297
12099.73 300
12100.77 298
12101.81 316
12102.84 328
12103.88 337
12104.92 297
12105.96 339
12107.00 297
12108.04 335
12109.08 307
12110.12 329
12111.16 315
12112.20 307
12113.24 297
12114.28 300
12115.32 310
12116.36 305
12117.40 286
12118.44 297
12119.48 268
12120.52 289
12121.55 273
12122.59 254
12123.63 281
12124.67 263
12125.71 259
12126.75 260
12127.80 273
12128.84 266
12129.88 247
12130.92 273
12131.96 265
12133.00 269
12134.04 288
12135.08 246
12136.12 245
12137.16 273
12138.20 303
12139.24 248
12140.28 272
12141.32 275
12142.36 247
12143.40 261
12144.44 238
12145.48 248
12146.53 248
12147.57 264
12148.61 230
12149.65 229
12150.69 230
12151.73 245
12152.77 236
12153.81 261
12154.85 248
12155.90 281
12156.94 276
12157.98 260
12159.02 231
12160.06 233
12161.10 230
12162.14 243
12163.19 231
12164.23 216
12165.27 232
12166.31 238
12167.35 244
12168.40 240
12169.44 245
12170.48 249
12171.52 202
12172.56 234
12173.61 223
12174.65 212
12175.69 223
12176.73 223
12177.77 241
12178.82 249
12179.86 236
12180.90 263
12181.94 267
12182.99 263
12184.03 265
12185.07 230
12186.11 259
12187.16 235
12188.20 235
12189.24 232
12190.29 252
12191.33 217
12192.37 264
12193.41 242
12194.46 262
12195.50 258
12196.54 239
12197.59 227
12198.63 234
12199.67 230
12200.72 271
12201.76 243
12202.80 231
12203.85 237
12204.89 242
12205.93 254
12206.98 240
12208.02 222
12209.06 259
12210.11 277
12211.15 262
12212.19 266
12213.24 247
12214.28 277
12215.33 288
12216.37 252
12217.41 241
12218.46 241
12219.50 251
12220.55 262
12221.59 273
12222.63 233
12223.68 235
12224.72 260
12225.77 288
12226.81 236
12227.86 252
12228.90 287
12229.95 287
12230.99 282
12232.03 282
12233.08 264
12234.12 267
12235.17 254
12236.21 253
12237.26 245
12238.30 233
12239.35 263
12240.39 261
12241.44 273
12242.48 244
12243.53 260
12244.57 258
12245.62 269
12246.66 271
12247.71 288
12248.75 262
12249.80 248
12250.85 251
12251.89 218
12252.94 233
12253.98 260
12255.03 269
12256.07 234
12257.12 229
12258.16 207
12259.21 223
12260.26 258
12261.30 231
12262.35 203
12263.39 253
12264.44 241
12265.49 238
12266.53 269
12267.58 270
12268.62 283
12269.67 253
12270.72 260
12271.76 244
12272.81 250
12273.86 275
12274.90 282
12275.95 281
12277.00 278
12278.04 260
12279.09 244
12280.14 237
12281.18 279
12282.23 227
12283.28 253
12284.32 256
12285.37 250
12286.42 251
12287.46 237
12288.51 251
12289.56 243
12290.60 249
12291.65 194
12292.70 243
12293.75 237
12294.79 266
12295.84 224
12296.89 234
12297.94 249
12298.98 236
12300.03 239
12301.08 225
12302.13 204
12303.17 205
12304.22 254
12305.27 236
12306.32 249
12307.36 235
12308.41 251
12309.46 251
12310.51 225
12311.56 243
12312.60 270
12313.65 273
12314.70 237
12315.75 200
12316.80 195
12317.85 252
12318.89 217
12319.94 231
12320.99 229
12322.04 230
12323.09 269
12324.14 260
12325.18 216
12326.23 234
12327.28 228
12328.33 247
12329.38 249
12330.43 207
12331.48 229
12332.53 217
12333.57 213
12334.62 224
12335.67 214
12336.72 205
12337.77 233
12338.82 201
12339.87 204
12340.92 260
12341.97 228
12343.02 200
12344.07 232
12345.12 253
12346.17 233
12347.22 240
12348.26 221
12349.31 240
12350.36 232
12351.41 209
12352.46 198
12353.51 237
12354.56 222
12355.61 226
12356.66 257
12357.71 241
12358.76 262
12359.81 242
12360.86 246
12361.91 195
12362.96 229
12364.01 254
12365.06 242
12366.11 247
12367.16 244
12368.22 225
12369.27 235
12370.32 250
12371.37 246
12372.42 248
12373.47 261
12374.52 237
12375.57 265
12376.62 248
12377.67 229
12378.72 277
12379.77 247
12380.82 271
12381.87 255
12382.93 242
12383.98 232
12385.03 248
12386.08 204
12387.13 217
12388.18 209
12389.23 238
12390.28 252
12391.34 259
12392.39 238
12393.44 250
12394.49 206
12395.54 227
12396.59 252
12397.65 222
12398.70 254
12399.75 233
12400.80 252
12401.85 241
12402.90 255
12403.96 247
12405.01 235
12406.06 260
12407.11 265
12408.16 209
12409.22 233
12410.27 250
12411.32 244
12412.37 256
12413.43 234
12414.48 250
12415.53 290
12416.58 266
12417.64 225
12418.69 244
12419.74 279
12420.79 277
12421.85 271
12422.90 249
12423.95 314
12425.00 264
12426.06 238
12427.11 267
12428.16 248
12429.22 249
12430.27 264
12431.32 283
12432.38 272
12433.43 279
12434.48 278
12435.54 305
12436.59 299
12437.64 283
12438.70 296
12439.75 282
12440.80 267
12441.86 257
12442.91 309
12443.96 282
12445.02 262
12446.07 251
12447.13 284
12448.18 277
12449.23 262
12450.29 272
12451.34 260
12452.39 292
12453.45 309
12454.50 347
12455.56 272
12456.61 284
12457.67 289
12458.72 313
12459.77 316
12460.83 329
12461.88 346
12462.94 371
12463.99 362
12465.05 322
12466.10 338
12467.16 338
12468.21 389
12469.26 381
12470.32 448
12471.37 424
12472.43 423
12473.48 454
12474.54 547
12475.59 648
12476.65 685
12477.70 717
12478.76 760
12479.81 772
12480.87 764
12481.93 733
12482.98 697
12484.04 701
12485.09 621
12486.15 540
12487.20 500
12488.26 495
12489.31 442
12490.37 396
12491.42 368
12492.48 388
12493.54 412
12494.59 381
12495.65 347
12496.70 350
12497.76 340
12498.82 299
12499.87 309
12500.93 342
12501.98 320
12503.04 304
12504.10 317
12505.15 309
12506.21 314
12507.26 328
12508.32 371
12509.38 351
12510.43 330
12511.49 304
12512.55 298
12513.60 342
12514.66 287
12515.72 283
12516.77 298
12517.83 296
12518.89 316
12519.94 319
12521.00 264
12522.06 262
12523.12 272
12524.17 262
12525.23 271
12526.29 263
12527.34 266
12528.40 290
12529.46 283
12530.52 250
12531.57 263
12532.63 266
12533.69 277
12534.75 280
12535.80 269
12536.86 264
12537.92 263
12538.98 242
12540.03 256
12541.09 240
12542.15 278
12543.21 270
12544.26 279
12545.32 246
12546.38 272
12547.44 268
12548.50 246
12549.56 276
12550.61 313
12551.67 309
12552.73 289
12553.79 312
12554.85 291
12555.90 315
12556.96 294
12558.02 320
12559.08 342
12560.14 289
12561.20 335
12562.26 278
12563.31 301
12564.37 284
12565.43 337
12566.49 302
12567.55 300
12568.61 311
12569.67 296
12570.73 269
12571.79 271
12572.85 237
12573.90 293
12574.96 251
12576.02 314
12577.08 309
12578.14 292
12579.20 295
12580.26 281
12581.32 316
12582.38 311
12583.44 291
12584.50 245
12585.56 313
12586.62 285
12587.68 299
12588.74 279
12589.80 269
12590.86 274
12591.92 290
12592.98 265
12594.04 265
12595.10 270
12596.16 278
12597.22 259
12598.28 258
12599.34 250
12600.40 235
12601.46 284
12602.52 247
12603.58 287
12604.64 233
12605.70 285
12606.76 281
12607.82 249
12608.88 243
12609.94 243
12611.00 269
12612.06 272
12613.12 249
12614.19 245
12615.25 232
12616.31 242
12617.37 258
12618.43 259
12619.49 289
12620.55 256
12621.61 286
12622.67 251
12623.74 286
12624.80 272
12625.86 274
12626.92 271
12627.98 263
12629.04 226
12630.10 225
12631.17 229
12632.23 226
12633.29 247
12634.35 241
12635.41 252
12636.47 237
12637.54 230
12638.60 222
12639.66 228
12640.72 233
12641.78 236
12642.85 232
12643.91 219
12644.97 255
12646.03 248
12647.09 247
12648.16 218
12649.22 233
12650.28 260
12651.34 240
12652.41 250
12653.47 287
12654.53 219
12655.59 233
12656.66 239
12657.72 284
12658.78 224
12659.84 247
12660.91 278
12661.97 278
12663.03 241
12664.10 224
12665.16 226
12666.22 275
12667.29 245
12668.35 215
12669.41 248
12670.48 237
12671.54 223
12672.60 211
12673.67 234
12674.73 212
12675.79 215
12676.86 237
12677.92 222
12678.98 258
12680.05 255
12681.11 270
12682.17 272
12683.24 218
12684.30 226
12685.37 290
12686.43 263
12687.49 241
12688.56 247
12689.62 236
12690.69 245
12691.75 250
12692.81 253
12693.88 275
12694.94 259
12696.01 222
12697.07 215
12698.13 227
12699.20 221
12700.26 221
12701.33 264
12702.39 252
12703.46 238
12704.52 272
12705.59 261
12706.65 286
12707.72 249
12708.78 225
12709.85 260
12710.91 280
12711.98 248
12713.04 225
12714.11 237
12715.17 248
12716.24 224
12717.30 263
12718.37 218
12719.43 249
12720.50 269
12721.56 261
12722.63 263
12723.69 237
12724.76 276
12725.82 262
12726.89 251
12727.96 249
12729.02 265
12730.09 233
12731.15 251
12732.22 251
12733.29 278
12734.35 263
12735.42 257
12736.48 277
12737.55 286
12738.62 266
12739.68 269
12740.75 255
12741.81 273
12742.88 243
12743.95 229
12745.01 245
12746.08 264
12747.15 237
12748.21 247
12749.28 256
12750.35 224
12751.41 236
12752.48 231
12753.55 263
12754.61 235
12755.68 256
12756.75 248
12757.81 208
12758.88 238
12759.95 266
12761.01 196
12762.08 207
12763.15 224
12764.21 261
12765.28 249
12766.35 242
12767.42 211
12768.48 204
12769.55 226
12770.62 226
12771.69 248
12772.75 218
12773.82 225
12774.89 200
12775.96 228
12777.02 220
12778.09 217
12779.16 229
12780.23 229
12781.30 219
12782.36 204
12783.43 207
12784.50 209
12785.57 250
12786.64 212
12787.70 256
12788.77 188
12789.84 203
12790.91 190
12791.98 205
12793.05 216
12794.11 187
12795.18 207
12796.25 251
12797.32 206
12798.39 212
12799.46 224
12800.53 216
12801.59 206
12802.66 228
12803.73 215
12804.80 199
12805.87 213
12806.94 197
12808.01 224
12809.08 245
12810.15 236
12811.21 213
12812.28 204
12813.35 238
12814.42 188
12815.49 208
12816.56 223
12817.63 211
12818.70 201
12819.77 244
12820.84 243
12821.91 229
12822.98 205
12824.05 211
12825.12 227
12826.19 248
12827.26 235
12828.33 252
12829.40 228
12830.47 208
12831.54 234
12832.61 213
12833.68 231
12834.75 234
12835.82 203
12836.89 188
12837.96 212
12839.03 218
12840.10 248
12841.17 201
12842.24 208
12843.31 225
12844.38 186
12845.45 184
12846.52 202
12847.59 220
12848.66 220
12849.73 212
12850.80 186
12851.88 188
12852.95 167
12854.02 232
12855.09 204
12856.16 220
12857.23 221
12858.30 189
12859.37 186
12860.44 206
12861.51 190
12862.59 200
12863.66 194
12864.73 223
12865.80 175
12866.87 165
12867.94 177
12869.01 179
12870.09 204
12871.16 206
12872.23 199
12873.30 174
12874.37 214
12875.45 193
12876.52 194
12877.59 211
12878.66 204
12879.73 203
12880.81 185
12881.88 190
12882.95 192
12884.02 179
12885.09 189
12886.17 189
12887.24 174
12888.31 179
12889.38 195
12890.46 170
12891.53 190
12892.60 198
12893.67 168
12894.75 206
12895.82 232
12896.89 195
12897.96 186
12899.04 189
12900.11 236
12901.18 199
12902.26 173
12903.33 181
12904.40 206
12905.47 210
12906.55 175
12907.62 177
12908.69 177
12909.77 194
12910.84 221
12911.91 192
12912.99 191
12914.06 192
12915.13 167
12916.21 157
12917.28 182
12918.36 184
12919.43 185
12920.50 190
12921.58 183
12922.65 188
12923.72 186
12924.80 178
12925.87 180
12926.95 214
12928.02 204
12929.09 168
12930.17 179
12931.24 181
12932.32 176
12933.39 190
12934.46 195
12935.54 232
12936.61 201
12937.69 172
12938.76 192
12939.84 194
12940.91 189
12941.99 178
12943.06 188
12944.14 218
12945.21 201
12946.28 186
12947.36 185
12948.43 179
12949.51 182
12950.58 216
12951.66 199
12952.73 200
12953.81 188
12954.88 177
12955.96 196
12957.04 209
12958.11 201
12959.19 187
12960.26 206
12961.34 172
12962.41 178
12963.49 179
12964.56 170
12965.64 175
12966.71 183
12967.79 178
12968.87 217
12969.94 172
12971.02 177
12972.09 196
12973.17 211
12974.24 200
12975.32 211
12976.40 162
12977.47 156
12978.55 203
12979.63 197
12980.70 216
12981.78 167
12982.85 194
12983.93 183
12985.01 171
12986.08 176
12987.16 188
12988.24 186
12989.31 183
12990.39 158
12991.47 219
12992.54 194
12993.62 178
12994.70 190
12995.77 173
12996.85 196
12997.93 187
12999.00 205
13000.08 194
13001.16 193
13002.24 202
13003.31 194
13004.39 204
13005.47 189
13006.54 190
13007.62 201
13008.70 204
13009.78 167
13010.85 192
13011.93 192
13013.01 182
13014.09 190
13015.16 175
13016.24 151
13017.32 180
13018.40 181
13019.48 188
13020.55 196
13021.63 179
13022.71 187
13023.79 206
13024.86 205
13025.94 189
13027.02 197
13028.10 171
13029.18 176
13030.26 177
13031.33 201
13032.41 199
13033.49 176
13034.57 208
13035.65 217
13036.73 201
13037.80 209
13038.88 170
13039.96 190
13041.04 174
13042.12 129
13043.20 174
13044.28 200
13045.36 174
13046.44 168
13047.51 198
13048.59 156
13049.67 191
13050.75 160
13051.83 178
13052.91 170
13053.99 196
13055.07 184
13056.15 186
13057.23 186
13058.31 184
13059.39 199
13060.47 175
13061.55 171
13062.62 166
13063.70 178
13064.78 179
13065.86 177
13066.94 162
13068.02 211
13069.10 184
13070.18 177
13071.26 168
13072.34 189
13073.42 176
13074.50 202
13075.58 198
13076.66 179
13077.74 153
13078.82 182
13079.90 177
13080.99 194
13082.07 188
13083.15 178
13084.23 179
13085.31 152
13086.39 164
13087.47 157
13088.55 193
13089.63 163
13090.71 161
13091.79 144
13092.87 144
13093.95 193
13095.03 203
13096.12 186
13097.20 199
13098.28 201
13099.36 187
13100.44 169
13101.52 154
13102.60 168
13103.68 188
13104.76 191
13105.85 213
13106.93 157
13108.01 157
13109.09 158
13110.17 172
13111.25 180
13112.34 184
13113.42 156
13114.50 144
13115.58 162
13116.66 167
13117.74 130
13118.83 191
13119.91 200
13120.99 168
13122.07 187
13123.15 162
13124.24 177
13125.32 171
13126.40 182
13127.48 142
13128.57 195
13129.65 178
13130.73 179
13131.81 157
13132.90 175
13133.98 169
13135.06 218
13136.14 193
13137.23 175
13138.31 169
13139.39 173
13140.48 168
13141.56 210
13142.64 159
13143.72 149
13144.81 181
13145.89 199
13146.97 212
13148.06 180
13149.14 154
13150.22 184
13151.31 182
13152.39 177
13153.47 161
13154.56 151
13155.64 162
13156.72 190
13157.81 207
13158.89 211
13159.97 168
13161.06 153
13162.14 186
13163.23 170
13164.31 173
13165.39 188
13166.48 188
13167.56 210
13168.64 177
13169.73 180
13170.81 166
13171.90 153
13172.98 178
13174.07 171
13175.15 179
13176.23 170
13177.32 213
13178.40 189
13179.49 184
13180.57 181
13181.66 194
13182.74 182
13183.83 166
13184.91 161
13185.99 187
13187.08 226
13188.16 183
13189.25 186
13190.33 168
13191.42 182
13192.50 217
13193.59 178
13194.67 152
13195.76 205
13196.84 207
13197.93 191
13199.01 198
13200.10 194
13201.19 197
13202.27 169
13203.36 177
13204.44 201
13205.53 166
13206.61 177
13207.70 186
13208.78 171
13209.87 177
13210.96 174
13212.04 166
13213.13 197
13214.21 206
13215.30 179
13216.39 150
13217.47 141
13218.56 155
13219.64 173
13220.73 169
13221.82 151
13222.90 154
13223.99 173
13225.07 160
13226.16 171
13227.25 160
13228.33 174
13229.42 172
13230.51 146
13231.59 154
13232.68 163
13233.77 192
13234.85 158
13235.94 176
13237.03 181
13238.11 168
13239.20 143
13240.29 149
13241.37 165
13242.46 183
13243.55 172
13244.64 207
13245.72 164
13246.81 157
13247.90 169
13248.99 168
13250.07 169
13251.16 157
13252.25 176
13253.34 161
13254.42 171
13255.51 178
13256.60 173
13257.69 174
13258.77 176
13259.86 176
13260.95 194
13262.04 190
13263.12 202
13264.21 210
13265.30 192
13266.39 186
13267.48 190
13268.56 208
13269.65 199
13270.74 193
13271.83 174
13272.92 196
13274.01 210
13275.09 179
13276.18 163
13277.27 190
13278.36 182
13279.45 190
13280.54 183
13281.63 210
13282.71 175
13283.80 189
13284.89 195
13285.98 196
13287.07 198
13288.16 172
13289.25 191
13290.34 167
13291.43 151
13292.51 166
13293.60 217
13294.69 189
13295.78 179
13296.87 195
13297.96 209
13299.05 189
13300.14 191
13301.23 162
13302.32 191
13303.41 191
13304.50 218
13305.59 215
13306.68 202
13307.77 222
13308.86 206
13309.95 203
13311.04 218
13312.13 234
13313.22 204
13314.31 212
13315.40 211
13316.49 213
13317.58 196
13318.67 209
13319.76 220
13320.85 201
13321.94 189
13323.03 199
13324.12 198
13325.21 195
13326.30 219
13327.39 188
13328.48 226
13329.57 210
13330.66 230
13331.75 228
13332.84 214
13333.93 195
13335.02 209
13336.12 201
13337.21 176
13338.30 218
13339.39 227
13340.48 222
13341.57 180
13342.66 204
13343.75 245
13344.84 230
13345.94 241
13347.03 244
13348.12 219
13349.21 190
13350.30 179
13351.39 204
13352.48 200
13353.58 210
13354.67 217
13355.76 248
13356.85 226
13357.94 189
13359.04 219
13360.13 220
13361.22 240
13362.31 239
13363.40 248
13364.50 251
13365.59 238
13366.68 195
13367.77 243
13368.86 265
13369.96 261
13371.05 250
13372.14 230
13373.23 213
13374.33 213
13375.42 243
13376.51 242
13377.60 239
13378.70 230
13379.79 269
13380.88 251
13381.97 228
13383.07 199
13384.16 216
13385.25 222
13386.35 227
13387.44 230
13388.53 212
13389.62 186
13390.72 200
13391.81 225
13392.90 215
13394.00 210
13395.09 207
13396.18 245
13397.28 208
13398.37 214
13399.46 192
13400.56 205
13401.65 188
13402.75 206
13403.84 209
13404.93 200
13406.03 210
13407.12 230
13408.21 214
13409.31 201
13410.40 179
13411.50 202
13412.59 212
13413.68 198
13414.78 200
13415.87 191
13416.97 208
13418.06 184
13419.16 200
13420.25 190
13421.34 193
13422.44 205
13423.53 228
13424.63 207
13425.72 172
13426.82 196
13427.91 206
13429.01 248
13430.10 201
13431.20 225
13432.29 190
13433.39 204
13434.48 191
13435.58 229
13436.67 209
13437.77 207
13438.86 203
13439.96 196
13441.05 204
13442.15 198
13443.24 200
13444.34 160
13445.43 188
13446.53 184
13447.62 189
13448.72 154
13449.81 220
13450.91 203
13452.01 202
13453.10 235
13454.20 209
13455.29 200
13456.39 193
13457.48 220
13458.58 246
13459.68 199
13460.77 209
13461.87 229
13462.96 221
13464.06 208
13465.16 183
13466.25 205
13467.35 207
13468.45 227
13469.54 184
13470.64 196
13471.73 229
13472.83 246
13473.93 230
13475.02 208
13476.12 189
13477.22 193
13478.31 210
13479.41 219
13480.51 184
13481.60 208
13482.70 233
13483.80 224
13484.90 217
13485.99 191
13487.09 254
13488.19 238
13489.28 232
13490.38 219
13491.48 194
13492.58 239
13493.67 226
13494.77 228
13495.87 219
13496.97 217
13498.06 231
13499.16 244
13500.26 215
13501.36 253
13502.45 253
13503.55 223
13504.65 231
13505.75 234
13506.84 256
13507.94 243
13509.04 236
13510.14 228
13511.24 263
13512.33 174
13513.43 234
13514.53 251
13515.63 228
13516.73 210
13517.83 198
13518.92 197
13520.02 204
13521.12 198
13522.22 181
13523.32 187
13524.42 227
13525.52 186
13526.61 203
13527.71 189
13528.81 180
13529.91 205
13531.01 225
13532.11 204
13533.21 167
13534.31 206
13535.41 192
13536.50 208
13537.60 200
13538.70 193
13539.80 188
13540.90 220
13542.00 170
13543.10 187
13544.20 208
13545.30 216
13546.40 209
13547.50 191
13548.60 177
13549.70 177
13550.80 199
13551.90 204
13553.00 183
13554.10 212
13555.20 204
13556.30 214
13557.40 214
13558.50 200
13559.60 205
13560.70 212
13561.80 213
13562.90 185
13564.00 186
13565.10 188
13566.20 217
13567.30 195
13568.40 183
13569.50 209
13570.60 179
13571.70 213
13572.80 199
13573.90 182
13575.00 235
13576.10 224
13577.20 182
13578.30 177
13579.40 191
13580.51 187
13581.61 210
13582.71 182
13583.81 193
13584.91 181
13586.01 214
13587.11 193
13588.21 185
13589.31 175
13590.42 200
13591.52 199
13592.62 172
13593.72 174
13594.82 165
13595.92 189
13597.02 208
13598.13 203
13599.23 178
13600.33 188
13601.43 207
13602.53 202
13603.63 188
13604.74 186
13605.84 207
13606.94 176
13608.04 192
13609.14 169
13610.25 170
13611.35 160
13612.45 211
13613.55 197
13614.66 190
13615.76 188
13616.86 190
13617.96 192
13619.06 225
13620.17 198
13621.27 194
13622.37 192
13623.47 193
13624.58 202
13625.68 193
13626.78 184
13627.89 217
13628.99 195
13630.09 204
13631.19 190
13632.30 199
13633.40 214
13634.50 174
13635.61 195
13636.71 194
13637.81 205
13638.92 192
13640.02 183
13641.12 180
13642.23 182
13643.33 172
13644.43 182
13645.54 184
13646.64 227
13647.74 187
13648.85 199
13649.95 168
13651.06 156
13652.16 186
13653.26 185
13654.37 217
13655.47 195
13656.57 164
13657.68 170
13658.78 162
13659.89 156
13660.99 181
13662.10 177
13663.20 185
13664.30 179
13665.41 202
13666.51 191
13667.62 181
13668.72 177
13669.83 195
13670.93 199
13672.04 203
13673.14 186
13674.24 179
13675.35 200
13676.45 196
13677.56 187
13678.66 179
13679.77 185
13680.87 175
13681.98 169
13683.08 204
13684.19 170
13685.29 174
13686.40 173
13687.50 200
13688.61 190
13689.71 175
13690.82 196
13691.93 216
13693.03 203
13694.14 200
13695.24 170
13696.35 165
13697.45 207
13698.56 211
13699.66 180
13700.77 175
13701.88 197
13702.98 221
13704.09 204
13705.19 211
13706.30 191
13707.41 205
13708.51 201
13709.62 184
13710.72 202
13711.83 183
13712.94 172
13714.04 201
13715.15 186
13716.26 196
13717.36 208
13718.47 216
13719.58 216
13720.68 230
13721.79 180
13722.90 184
13724.00 211
13725.11 218
13726.22 194
13727.32 205
13728.43 210
13729.54 238
13730.64 255
13731.75 229
13732.86 218
13733.96 227
13735.07 205
13736.18 211
13737.29 197
13738.39 194
13739.50 227
13740.61 222
13741.72 214
13742.82 218
13743.93 247
13745.04 198
13746.15 262
13747.25 230
13748.36 227
13749.47 264
13750.58 259
13751.68 263
13752.79 247
13753.90 267
13755.01 290
13756.12 260
13757.22 237
13758.33 246
13759.44 258
13760.55 228
13761.66 246
13762.77 246
13763.87 249
13764.98 247
13766.09 281
13767.20 279
13768.31 282
13769.42 250
13770.52 276
13771.63 258
13772.74 297
13773.85 279
13774.96 280
13776.07 312
13777.18 294
13778.29 310
13779.39 289
13780.50 315
13781.61 308
13782.72 265
13783.83 300
13784.94 308
13786.05 279
13787.16 247
13788.27 286
13789.38 266
13790.49 240
13791.60 295
13792.71 275
13793.81 273
13794.92 244
13796.03 239
13797.14 212
13798.25 227
13799.36 232
13800.47 226
13801.58 258
13802.69 254
13803.80 228
13804.91 227
13806.02 249
13807.13 219
13808.24 242
13809.35 235
13810.46 229
13811.57 231
13812.68 229
13813.79 237
13814.90 230
13816.02 239
13817.13 238
13818.24 221
13819.35 212
13820.46 209
13821.57 230
13822.68 237
13823.79 232
13824.90 238
13826.01 251
13827.12 199
13828.23 213
13829.34 255
13830.45 245
13831.57 264
13832.68 242
13833.79 210
13834.90 223
13836.01 199
13837.12 206
13838.23 215
13839.34 244
13840.46 212
13841.57 208
13842.68 219
13843.79 209
13844.90 197
13846.01 187
13847.13 216
13848.24 203
13849.35 250
13850.46 220
13851.57 260
13852.68 260
13853.80 239
13854.91 230
13856.02 235
13857.13 243
13858.24 263
13859.36 243
13860.47 235
13861.58 256
13862.69 274
13863.81 243
13864.92 226
13866.03 238
13867.14 267
13868.26 247
13869.37 258
13870.48 210
13871.59 257
13872.71 263
13873.82 227
13874.93 218
13876.04 244
13877.16 263
13878.27 238
13879.38 258
13880.50 285
13881.61 264
13882.72 255
13883.84 245
13884.95 269
13886.06 257
13887.18 298
13888.29 307
13889.40 279
13890.52 282
13891.63 264
13892.74 295
13893.86 279
13894.97 310
13896.08 290
13897.20 299
13898.31 322
13899.42 300
13900.54 299
13901.65 291
13902.77 305
13903.88 296
13904.99 285
13906.11 281
13907.22 264
13908.34 297
13909.45 264
13910.56 243
13911.68 261
13912.79 263
13913.91 254
13915.02 211
13916.14 231
13917.25 269
13918.37 267
13919.48 251
13920.60 255
13921.71 261
13922.82 201
13923.94 227
13925.05 213
13926.17 244
13927.28 220
13928.40 218
13929.51 225
13930.63 238
13931.74 222
13932.86 250
13933.97 272
13935.09 233
13936.20 234
13937.32 257
13938.44 269
13939.55 271
13940.67 235
13941.78 260
13942.90 229
13944.01 236
13945.13 219
13946.24 234
13947.36 242
13948.48 224
13949.59 247
13950.71 220
13951.82 211
13952.94 207
13954.05 231
13955.17 210
13956.29 228
13957.40 214
13958.52 237
13959.64 248
13960.75 214
13961.87 253
13962.98 238
13964.10 239
13965.22 207
13966.33 212
13967.45 187
13968.57 235
13969.68 241
13970.80 229
13971.92 208
13973.03 207
13974.15 239
13975.27 195
13976.38 220
13977.50 226
13978.62 208
13979.73 205
13980.85 197
13981.97 207
13983.09 238
13984.20 236
13985.32 202
13986.44 206
13987.56 217
13988.67 195
13989.79 223
13990.91 220
13992.02 191
13993.14 210
13994.26 224
13995.38 219
13996.50 207
13997.61 194
13998.73 189
13999.85 201
14000.97 212
14002.08 213
14003.20 175
14004.32 192
14005.44 233
14006.56 193
14007.67 199
14008.79 199
14009.91 196
14011.03 212
14012.15 218
14013.27 205
14014.38 208
14015.50 217
14016.62 218
14017.74 196
14018.86 215
14019.98 215
14021.10 204
14022.21 218
14023.33 227
14024.45 236
14025.57 219
14026.69 212
14027.81 220
14028.93 226
14030.05 182
14031.17 194
14032.28 206
14033.40 229
14034.52 209
14035.64 216
14036.76 175
14037.88 194
14039.00 193
14040.12 225
14041.24 228
14042.36 195
14043.48 201
14044.60 193
14045.72 201
14046.84 213
14047.96 227
14049.08 197
14050.20 202
14051.32 198
14052.44 243
14053.56 225
14054.68 211
14055.80 203
14056.92 205
14058.04 212
14059.16 222
14060.28 231
14061.40 201
14062.52 196
14063.64 191
14064.76 245
14065.88 226
14067.00 203
14068.12 208
14069.24 215
14070.36 211
14071.48 216
14072.60 221
14073.72 195
14074.84 211
14075.97 225
14077.09 248
14078.21 234
14079.33 217
14080.45 250
14081.57 234
14082.69 226
14083.81 232
14084.93 195
14086.06 222
14087.18 220
14088.30 236
14089.42 221
14090.54 223
14091.66 244
14092.78 247
14093.91 225
14095.03 235
14096.15 248
14097.27 249
14098.39 241
14099.51 198
14100.64 222
14101.76 260
14102.88 260
14104.00 272
14105.12 254
14106.25 252
14107.37 232
14108.49 222
14109.61 226
14110.73 193
14111.86 207
14112.98 199
14114.10 233
14115.22 213
14116.35 199
14117.47 232
14118.59 216
14119.71 218
14120.84 198
14121.96 223
14123.08 206
14124.20 248
14125.33 216
14126.45 226
14127.57 184
14128.70 208
14129.82 221
14130.94 206
14132.07 227
14133.19 220
14134.31 224
14135.44 223
14136.56 239
14137.68 169
14138.81 178
14139.93 168
14141.05 189
14142.18 163
14143.30 184
14144.42 208
14145.55 209
14146.67 175
14147.79 174
14148.92 163
14150.04 189
14151.17 195
14152.29 206
14153.41 169
14154.54 161
14155.66 195
14156.79 185
14157.91 209
14159.03 174
14160.16 208
14161.28 210
14162.41 206
14163.53 166
14164.66 167
14165.78 189
14166.90 203
14168.03 185
14169.15 192
14170.28 172
14171.40 172
14172.53 165
14173.65 164
14174.78 173
14175.90 164
14177.03 192
14178.15 194
14179.28 185
14180.40 184
14181.53 174
14182.65 186
14183.78 192
14184.90 171
14186.03 193
14187.15 231
14188.28 197
14189.40 192
14190.53 204
14191.65 167
14192.78 185
14193.91 185
14195.03 198
14196.16 182
14197.28 164
14198.41 166
14199.53 184
14200.66 178
14201.79 172
14202.91 165
14204.04 190
14205.16 186
14206.29 178
14207.42 176
14208.54 177
14209.67 213
14210.79 164
14211.92 186
14213.05 188
14214.17 204
14215.30 166
14216.43 184
14217.55 188
14218.68 186
14219.81 167
14220.93 137
14222.06 154
14223.19 165
14224.31 176
14225.44 163
14226.57 183
14227.69 179
14228.82 179
14229.95 163
14231.07 185
14232.20 187
14233.33 177
14234.46 169
14235.58 164
14236.71 157
14237.84 169
14238.96 174
14240.09 173
14241.22 166
14242.35 178
14243.47 175
14244.60 193
14245.73 172
14246.86 164
14247.98 165
14249.11 178
14250.24 168
14251.37 170
14252.50 184
14253.62 189
14254.75 167
14255.88 176
14257.01 165
14258.14 147
14259.26 160
14260.39 180
14261.52 162
14262.65 173
14263.78 153
14264.91 169
14266.03 176
14267.16 175
14268.29 138
14269.42 144
14270.55 157
14271.68 168
14272.81 166
14273.93 145
14275.06 155
14276.19 168
14277.32 170
14278.45 155
14279.58 161
14280.71 158
14281.84 168
14282.97 146
14284.10 169
14285.22 167
14286.35 154
14287.48 179
14288.61 155
14289.74 175
14290.87 153
14292.00 177
14293.13 159
14294.26 178
14295.39 162
14296.52 163
14297.65 173
14298.78 158
14299.91 162
14301.04 176
14302.17 175
14303.30 163
14304.43 168
14305.56 159
14306.69 137
14307.82 160
14308.95 147
14310.08 140
14311.21 148
14312.34 145
14313.47 162
14314.60 149
14315.73 165
14316.86 136
14317.99 149
14319.12 167
14320.25 158
14321.38 164
14322.51 139
14323.64 143
14324.77 170
14325.91 153
14327.04 161
14328.17 165
14329.30 152
14330.43 131
14331.56 157
14332.69 168
14333.82 132
14334.95 136
14336.08 128
14337.22 134
14338.35 143
14339.48 148
14340.61 182
14341.74 156
14342.87 130
14344.00 129
14345.14 147
14346.27 140
14347.40 148
14348.53 136
14349.66 178
14350.79 141
14351.93 132
14353.06 128
14354.19 136
14355.32 173
14356.45 165
14357.59 169
14358.72 148
14359.85 141
14360.98 172
14362.12 190
14363.25 145
14364.38 169
14365.51 162
14366.64 174
14367.78 141
14368.91 124
14370.04 137
14371.17 162
14372.31 173
14373.44 144
14374.57 151
14375.71 144
14376.84 147
14377.97 137
14379.10 142
14380.24 142
14381.37 186
14382.50 164
14383.64 173
14384.77 150
14385.90 156
14387.04 154
14388.17 134
14389.30 139
14390.44 169
14391.57 166
14392.70 134
14393.84 149
14394.97 132
14396.10 150
14397.24 161
14398.37 149
14399.50 145
14400.64 164
14401.77 136
14402.91 140
14404.04 151
14405.17 158
14406.31 162
14407.44 170
14408.58 167
14409.71 156
14410.84 145
14411.98 125
14413.11 133
14414.25 164
14415.38 171
14416.52 144
14417.65 152
14418.78 157
14419.92 157
14421.05 165
14422.19 193
14423.32 173
14424.46 184
14425.59 191
14426.73 184
14427.86 177
14429.00 175
14430.13 170
14431.27 141
14432.40 180
14433.54 192
14434.67 203
14435.81 172
14436.94 157
14438.08 204
14439.21 169
14440.35 156
14441.48 158
14442.62 166
14443.75 149
14444.89 147
14446.03 181
14447.16 178
14448.30 166
14449.43 146
14450.57 152
14451.70 183
14452.84 145
14453.98 174
14455.11 180
14456.25 177
14457.38 177
14458.52 198
14459.66 166
14460.79 168
14461.93 176
14463.06 180
14464.20 190
14465.34 185
14466.47 161
14467.61 184
14468.75 192
14469.88 167
14471.02 156
14472.16 174
14473.29 176
14474.43 187
14475.57 179
14476.70 200
14477.84 197
14478.98 175
14480.11 176
14481.25 161
14482.39 176
14483.52 203
14484.66 204
14485.80 174
14486.93 184
14488.07 171
14489.21 196
14490.35 197
14491.48 182
14492.62 188
14493.76 182
14494.90 190
14496.03 185
14497.17 218
14498.31 176
14499.45 186
14500.58 198
14501.72 184
14502.86 212
14504.00 203
14505.14 203
14506.27 214
14507.41 241
14508.55 222
14509.69 239
14510.83 207
14511.96 218
14513.10 194
14514.24 209
14515.38 207
14516.52 210
14517.66 229
14518.79 206
14519.93 236
14521.07 237
14522.21 259
14523.35 243
14524.49 261
14525.63 239
14526.76 259
14527.90 227
14529.04 215
14530.18 212
14531.32 224
14532.46 211
14533.60 224
14534.74 207
14535.88 216
14537.01 203
14538.15 212
14539.29 220
14540.43 206
14541.57 212
14542.71 218
14543.85 230
14544.99 180
14546.13 185
14547.27 177
14548.41 192
14549.55 202
14550.69 198
14551.83 178
14552.97 237
14554.11 220
14555.25 184
14556.39 189
14557.53 154
14558.67 188
14559.81 193
14560.95 207
14562.09 184
14563.23 168
14564.37 190
14565.51 159
14566.65 148
14567.79 151
14568.93 176
14570.07 198
14571.21 168
14572.35 165
14573.49 173
14574.63 167
14575.77 180
14576.91 170
14578.05 183
14579.19 192
14580.34 195
14581.48 180
14582.62 166
14583.76 153
14584.90 192
14586.04 167
14587.18 173
14588.32 167
14589.46 175
14590.60 171
14591.75 178
14592.89 186
14594.03 163
14595.17 187
14596.31 195
14597.45 186
14598.59 161
14599.74 170
14600.88 178
14602.02 174
14603.16 158
14604.30 163
14605.44 166
14606.59 170
14607.73 151
14608.87 146
14610.01 150
14611.15 196
14612.30 200
14613.44 181
14614.58 169
14615.72 181
14616.87 187
14618.01 169
14619.15 189
14620.29 197
14621.44 146
14622.58 155
14623.72 205
14624.86 194
14626.01 141
14627.15 146
14628.29 180
14629.43 199
14630.58 162
14631.72 179
14632.86 189
14634.01 180
14635.15 198
14636.29 195
14637.43 235
14638.58 207
14639.72 196
14640.86 219
14642.01 191
14643.15 188
14644.29 194
14645.44 187
14646.58 166
14647.72 184
14648.87 198
14650.01 154
14651.15 159
14652.30 150
14653.44 156
14654.59 181
14655.73 169
14656.87 158
14658.02 150
14659.16 165
14660.31 151
14661.45 168
14662.59 168
14663.74 161
14664.88 148
14666.03 150
14667.17 145
14668.31 153
14669.46 172
14670.60 136
14671.75 148
14672.89 151
14674.04 153
14675.18 191
14676.33 157
14677.47 156
14678.62 181
14679.76 198
14680.90 166
14682.05 153
14683.19 178
14684.34 146
14685.48 147
14686.63 134
14687.77 148
14688.92 155
14690.06 147
14691.21 146
14692.35 132
14693.50 148
14694.65 155
14695.79 134
14696.94 159
14698.08 139
14699.23 173
14700.37 186
14701.52 130
14702.66 144
14703.81 135
14704.96 166
14706.10 126
14707.25 124
14708.39 131
14709.54 174
14710.68 146
14711.83 135
14712.98 134
14714.12 133
14715.27 151
14716.42 158
14717.56 152
14718.71 158
14719.85 152
14721.00 155
14722.15 159
14723.29 149
14724.44 124
14725.59 125
14726.73 145
14727.88 156
14729.03 153
14730.17 136
14731.32 125
14732.47 127
14733.61 143
14734.76 153
14735.91 137
14737.05 123
14738.20 138
14739.35 138
14740.50 126
14741.64 109
14742.79 115
14743.94 145
14745.08 140
14746.23 113
14747.38 92
14748.53 136
14749.67 136
14750.82 140
14751.97 134
14753.12 151
14754.26 118
14755.41 128
14756.56 124
14757.71 125
14758.85 140
14760.00 143
14761.15 159
14762.30 153
14763.45 132
14764.59 130
14765.74 126
14766.89 135
14768.04 117
14769.19 131
14770.34 126
14771.48 138
14772.63 142
14773.78 134
14774.93 105
14776.08 122
14777.23 138
14778.37 112
14779.52 134
14780.67 149
14781.82 154
14782.97 140
14784.12 126
14785.27 122
14786.42 111
14787.57 130
14788.71 124
14789.86 126
14791.01 120
14792.16 128
14793.31 120
14794.46 118
14795.61 109
14796.76 123
14797.91 142
14799.06 143
14800.21 110
14801.36 118
14802.51 135
14803.66 137
14804.80 124
14805.95 114
14807.10 115
14808.25 122
14809.40 146
14810.55 125
14811.70 148
14812.85 128
14814.00 147
14815.15 114
14816.30 106
14817.45 135
14818.60 137
14819.75 142
14820.90 124
14822.05 120
14823.20 103
14824.36 114
14825.51 132
14826.66 143
14827.81 109
14828.96 117
14830.11 135
14831.26 125
14832.41 117
14833.56 117
14834.71 120
14835.86 113
14837.01 103
14838.16 103
14839.31 129
14840.47 150
14841.62 104
14842.77 99
14843.92 116
14845.07 130
14846.22 133
14847.37 107
14848.52 116
14849.68 127
14850.83 152
14851.98 121
14853.13 106
14854.28 114
14855.43 141
14856.58 124
14857.74 100
14858.89 116
14860.04 137
14861.19 127
14862.34 107
14863.50 130
14864.65 151
14865.80 131
14866.95 112
14868.10 115
14869.26 132
14870.41 115
14871.56 126
14872.71 121
14873.86 135
14875.02 118
14876.17 114
14877.32 117
14878.47 125
14879.63 111
14880.78 118
14881.93 120
14883.08 104
14884.24 100
14885.39 126
14886.54 114
14887.70 106
14888.85 105
14890.00 125
14891.15 154
14892.31 111
14893.46 105
14894.61 123
14895.77 135
14896.92 131
14898.07 136
14899.23 136
14900.38 130
14901.53 120
14902.69 118
14903.84 118
14904.99 121
14906.15 128
14907.30 112
14908.45 125
14909.61 136
14910.76 112
14911.92 113
14913.07 133
14914.22 134
14915.38 127
14916.53 110
14917.69 131
14918.84 143
14919.99 104
14921.15 126
14922.30 132
14923.46 139
14924.61 147
14925.76 136
14926.92 110
14928.07 114
14929.23 114
14930.38 121
14931.54 133
14932.69 113
14933.85 134
14935.00 159
14936.16 112
14937.31 114
14938.47 107
14939.62 119
14940.77 115
14941.93 129
14943.08 126
14944.24 96
14945.40 112
14946.55 138
14947.71 132
14948.86 111
14950.02 115
14951.17 113
14952.33 134
14953.48 135
14954.64 127
14955.79 134
14956.95 130
14958.10 120
14959.26 136
14960.42 134
14961.57 119
14962.73 135
14963.88 129
14965.04 141
14966.19 128
14967.35 137
14968.51 117
14969.66 117
14970.82 105
14971.97 129
14973.13 120
14974.29 115
14975.44 122
14976.60 131
14977.76 116
14978.91 124
14980.07 139
14981.22 122
14982.38 134
14983.54 105
14984.69 136
14985.85 123
14987.01 117
14988.16 113
14989.32 119
14990.48 137
14991.64 105
14992.79 103
14993.95 118
14995.11 136
14996.26 129
14997.42 102
14998.58 99
14999.73 103
15000.89 123
15002.05 135
15003.21 115
15004.36 118
15005.52 109
15006.68 143
15007.84 137
15008.99 128
15010.15 87
15011.31 140
15012.47 128
15013.62 102
15014.78 99
15015.94 115
15017.10 118
15018.26 110
15019.41 111
15020.57 100
15021.73 114
15022.89 110
15024.05 99
15025.20 103
15026.36 100
15027.52 105
15028.68 127
15029.84 106
15031.00 84
15032.15 114
15033.31 129
15034.47 140
15035.63 116
15036.79 135
15037.95 128
15039.11 143
15040.26 111
15041.42 123
15042.58 108
15043.74 119
15044.90 107
15046.06 124
15047.22 94
15048.38 105
15049.54 108
15050.70 115
15051.85 104
15053.01 128
15054.17 120
15055.33 109
15056.49 110
15057.65 105
15058.81 106
15059.97 101
15061.13 118
15062.29 119
15063.45 131
15064.61 112
15065.77 120
15066.93 129
15068.09 122
15069.25 117
15070.41 125
15071.57 130
15072.73 125
15073.89 133
15075.05 130
15076.21 121
15077.37 109
15078.53 108
15079.69 103
15080.85 124
15082.01 143
15083.17 107
15084.33 126
15085.49 114
15086.65 123
15087.81 109
15088.97 136
15090.13 141
15091.29 99
15092.46 120
15093.62 118
15094.78 111
15095.94 114
15097.10 117
15098.26 129
15099.42 122
15100.58 115
15101.74 119
15102.90 138
15104.07 112
15105.23 125
15106.39 120
15107.55 110
15108.71 118
15109.87 113
15111.03 123
15112.20 133
15113.36 135
15114.52 130
15115.68 123
15116.84 103
15118.00 101
15119.17 115
15120.33 137
15121.49 115
15122.65 106
15123.81 103
15124.98 134
15126.14 111
15127.30 120
15128.46 132
15129.62 102
15130.79 142
15131.95 141
15133.11 112
15134.27 95
15135.44 117
15136.60 132
15137.76 133
15138.92 104
15140.09 101
15141.25 104
15142.41 128
15143.57 113
15144.74 104
15145.90 107
15147.06 109
15148.23 128
15149.39 117
15150.55 112
15151.71 92
15152.88 117
15154.04 122
15155.20 128
15156.37 109
15157.53 118
15158.69 119
15159.86 128
15161.02 102
15162.18 81
15163.35 107
15164.51 88
15165.67 106
15166.84 103
15168.00 97
15169.17 104
15170.33 142
15171.49 126
15172.66 103
15173.82 91
15174.99 122
15176.15 113
15177.31 111
15178.48 96
15179.64 120
15180.81 117
15181.97 114
15183.13 120
15184.30 121
15185.46 107
15186.63 98
15187.79 114
15188.96 91
15190.12 89
15191.29 96
15192.45 133
15193.61 115
15194.78 124
15195.94 127
15197.11 129
15198.27 122
15199.44 140
15200.60 118
15201.77 105
15202.93 109
15204.10 90
15205.26 97
15206.43 120
15207.59 139
15208.76 115
15209.92 115
15211.09 110
15212.26 112
15213.42 108
15214.59 109
15215.75 132
15216.92 129
15218.08 107
15219.25 110
15220.41 109
15221.58 94
15222.75 114
15223.91 108
15225.08 132
15226.24 111
15227.41 126
15228.58 102
15229.74 139
15230.91 132
15232.07 121
15233.24 130
15234.41 132
15235.57 131
15236.74 113
15237.91 148
15239.07 137
15240.24 134
15241.41 133
15242.57 129
15243.74 99
15244.90 128
15246.07 121
15247.24 115
15248.41 114
15249.57 116
15250.74 119
15251.91 123
15253.07 100
15254.24 88
15255.41 115
15256.57 119
15257.74 131
15258.91 104
15260.08 91
15261.24 120
15262.41 131
15263.58 126
15264.74 106
15265.91 121
15267.08 126
15268.25 124
15269.41 118
15270.58 106
15271.75 108
15272.92 108
15274.09 109
15275.25 81
15276.42 83
15277.59 99
15278.76 95
15279.93 130
15281.09 107
15282.26 121
15283.43 110
15284.60 118
15285.77 108
15286.93 99
15288.10 112
15289.27 132
15290.44 129
15291.61 115
15292.78 110
15293.94 122
15295.11 130
15296.28 121
15297.45 108
15298.62 100
15299.79 114
15300.96 115
15302.13 125
15303.29 94
15304.46 98
15305.63 104
15306.80 109
15307.97 114
15309.14 100
15310.31 115
15311.48 104
15312.65 119
15313.82 92
15314.99 100
15316.16 116
15317.32 124
15318.49 114
15319.66 97
15320.83 122
15322.00 111
15323.17 137
15324.34 107
15325.51 110
15326.68 117
15327.85 128
15329.02 128
15330.19 137
15331.36 110
15332.53 120
15333.70 99
15334.87 106
15336.04 117
15337.21 93
15338.38 113
15339.55 96
15340.72 102
15341.89 109
15343.06 110
15344.23 95
15345.40 94
15346.58 113
15347.75 128
15348.92 97
15350.09 94
15351.26 109
15352.43 128
15353.60 97
15354.77 131
15355.94 110
15357.11 124
15358.28 98
15359.45 108
15360.63 99
15361.80 110
15362.97 106
15364.14 122
15365.31 102
15366.48 108
15367.65 103
15368.82 133
15370.00 119
15371.17 103
15372.34 114
15373.51 105
15374.68 143
15375.85 116
15377.02 114
15378.20 105
15379.37 124
15380.54 120
15381.71 117
15382.88 118
15384.06 112
15385.23 123
15386.40 117
15387.57 119
15388.74 119
15389.92 115
15391.09 102
15392.26 114
15393.43 100
15394.61 99
15395.78 126
15396.95 100
15398.12 103
15399.30 115
15400.47 112
15401.64 126
15402.81 122
15403.99 110
15405.16 106
15406.33 106
15407.51 96
15408.68 110
15409.85 91
15411.02 94
15412.20 109
15413.37 123
15414.54 108
15415.72 104
15416.89 105
15418.06 121
15419.24 104
15420.41 102
15421.58 135
15422.76 123
15423.93 113
15425.10 127
15426.28 98
15427.45 121
15428.62 100
15429.80 113
15430.97 101
15432.15 114
15433.32 122
15434.49 116
15435.67 101
15436.84 103
15438.02 106
15439.19 127
15440.36 102
15441.54 110
15442.71 108
15443.89 115
15445.06 107
15446.24 109
15447.41 124
15448.58 139
15449.76 112
15450.93 88
15452.11 118
15453.28 98
15454.46 103
15455.63 119
15456.81 130
15457.98 129
15459.16 124
15460.33 130
15461.51 123
15462.68 107
15463.86 117
15465.03 134
15466.21 99
15467.38 132
15468.56 107
15469.73 118
15470.91 119
15472.08 90
15473.26 119
15474.43 124
15475.61 130
15476.78 118
15477.96 102
15479.14 98
15480.31 102
15481.49 99
15482.66 120
15483.84 96
15485.01 85
15486.19 100
15487.37 116
15488.54 92
15489.72 80
15490.89 107
15492.07 108
15493.25 119
15494.42 93
15495.60 120
15496.78 113
15497.95 122
15499.13 111
15500.30 113
15501.48 117
15502.66 116
15503.83 123
15505.01 91
15506.19 113
15507.36 84
15508.54 100
15509.72 132
15510.89 111
15512.07 97
15513.25 111
15514.42 120
15515.60 109
15516.78 132
15517.96 98
15519.13 130
15520.31 108
15521.49 119
15522.66 105
15523.84 94
15525.02 106
15526.20 118
15527.37 122
15528.55 100
15529.73 119
15530.91 114
15532.08 134
15533.26 132
15534.44 96
15535.62 104
15536.80 124
15537.97 136
15539.15 111
15540.33 105
15541.51 99
15542.69 110
15543.86 131
15545.04 121
15546.22 100
15547.40 100
15548.58 113
15549.75 111
15550.93 112
15552.11 117
15553.29 123
15554.47 124
15555.65 126
15556.83 107
15558.00 95
15559.18 86
15560.36 123
15561.54 140
15562.72 109
15563.90 97
15565.08 120
15566.26 126
15567.43 107
15568.61 99
15569.79 110
15570.97 121
15572.15 100
15573.33 103
15574.51 165
15575.69 130
15576.87 106
15578.05 97
15579.23 108
15580.41 111
15581.59 116
15582.76 136
15583.94 115
15585.12 103
15586.30 106
15587.48 127
15588.66 150
15589.84 108
15591.02 129
15592.20 134
15593.38 156
15594.56 133
15595.74 126
15596.92 134
15598.10 127
15599.28 156
15600.46 126
15601.64 141
15602.82 121
15604.00 133
15605.18 144
15606.37 164
15607.55 156
15608.73 161
15609.91 146
15611.09 117
15612.27 122
15613.45 124
15614.63 125
15615.81 128
15616.99 134
15618.17 150
15619.35 176
15620.53 153
15621.72 144
15622.90 151
15624.08 159
15625.26 156
15626.44 145
15627.62 112
15628.80 130
15629.98 135
15631.17 133
15632.35 140
15633.53 125
15634.71 158
15635.89 142
15637.07 163
15638.25 158
15639.44 161
15640.62 152
15641.80 154
15642.98 142
15644.16 163
15645.35 175
15646.53 135
15647.71 156
15648.89 136
15650.07 152
15651.26 169
15652.44 178
15653.62 150
15654.80 139
15655.98 126
15657.17 137
15658.35 141
15659.53 159
15660.71 172
15661.90 190
15663.08 153
15664.26 162
15665.45 168
15666.63 176
15667.81 152
15668.99 171
15670.18 140
15671.36 149
15672.54 173
15673.73 150
15674.91 158
15676.09 139
15677.27 150
15678.46 158
15679.64 178
15680.82 168
15682.01 160
15683.19 173
15684.37 171
15685.56 186
15686.74 173
15687.92 163
15689.11 189
15690.29 200
15691.48 185
15692.66 186
15693.84 196
15695.03 180
15696.21 165
15697.39 187
15698.58 180
15699.76 194
15700.95 186
15702.13 198
15703.32 174
15704.50 198
15705.68 226
15706.87 200
15708.05 194
15709.24 190
15710.42 205
15711.61 189
15712.79 207
15713.97 212
15715.16 221
15716.34 214
15717.53 212
15718.71 213
15719.90 235
15721.08 208
15722.27 222
15723.45 200
15724.64 178
15725.82 239
15727.01 184
15728.19 218
15729.38 214
15730.56 209
15731.75 200
15732.93 247
15734.12 207
15735.30 234
15736.49 252
15737.67 198
15738.86 203
15740.05 231
15741.23 225
15742.42 228
15743.60 206
15744.79 206
15745.97 242
15747.16 205
15748.35 244
15749.53 211
15750.72 229
15751.90 209
15753.09 230
15754.27 220
15755.46 232
15756.65 224
15757.83 247
15759.02 223
15760.21 191
15761.39 226
15762.58 244
15763.76 233
15764.95 221
15766.14 227
15767.32 217
15768.51 214
15769.70 194
15770.88 202
15772.07 187
15773.26 214
15774.44 195
15775.63 185
15776.82 194
15778.01 211
15779.19 212
15780.38 207
15781.57 214
15782.75 233
15783.94 225
15785.13 189
15786.32 228
15787.50 212
15788.69 234
15789.88 184
15791.06 178
15792.25 198
15793.44 205
15794.63 182
15795.82 173
15797.00 211
15798.19 191
15799.38 179
15800.57 166
15801.75 195
15802.94 193
15804.13 185
15805.32 150
15806.51 175
15807.69 161
15808.88 174
15810.07 189
15811.26 196
15812.45 170
15813.63 166
15814.82 186
15816.01 186
15817.20 216
15818.39 162
15819.58 172
15820.77 171
15821.95 178
15823.14 204
15824.33 174
15825.52 163
15826.71 178
15827.90 164
15829.09 156
15830.28 129
15831.46 148
15832.65 181
15833.84 161
15835.03 150
15836.22 166
15837.41 148
15838.60 160
15839.79 162
15840.98 135
15842.17 148
15843.36 160
15844.55 162
15845.74 165
15846.93 134
15848.11 175
15849.30 173
15850.49 153
15851.68 173
15852.87 147
15854.06 156
15855.25 175
15856.44 139
15857.63 140
15858.82 152
15860.01 172
15861.20 181
15862.39 153
15863.58 181
15864.77 155
15865.96 150
15867.15 158
15868.34 150
15869.54 160
15870.73 156
15871.92 181
15873.11 166
15874.30 147
15875.49 156
15876.68 152
15877.87 176
15879.06 141
15880.25 147
15881.44 145
15882.63 137
15883.82 139
15885.01 152
15886.21 167
15887.40 173
15888.59 132
15889.78 130
15890.97 184
15892.16 172
15893.35 136
15894.54 161
15895.74 167
15896.93 149
15898.12 153
15899.31 154
15900.50 177
15901.69 155
15902.88 168
15904.08 170
15905.27 178
15906.46 177
15907.65 177
15908.84 164
15910.04 178
15911.23 165
15912.42 191
15913.61 168
15914.80 144
15916.00 173
15917.19 182
15918.38 149
15919.57 130
15920.76 153
15921.96 152
15923.15 153
15924.34 145
15925.53 183
15926.73 183
15927.92 154
15929.11 144
15930.31 153
15931.50 167
15932.69 132
15933.88 173
15935.08 135
15936.27 145
15937.46 149
15938.66 159
15939.85 131
15941.04 155
15942.23 132
15943.43 129
15944.62 146
15945.81 150
15947.01 152
15948.20 165
15949.39 131
15950.59 122
15951.78 147
15952.97 141
15954.17 115
15955.36 132
15956.56 137
15957.75 141
15958.94 127
15960.14 123
15961.33 132
15962.52 139
15963.72 130
15964.91 134
15966.11 126
15967.30 132
15968.49 129
15969.69 120
15970.88 144
15972.08 142
15973.27 142
15974.47 123
15975.66 132
15976.85 125
15978.05 134
15979.24 118
15980.44 115
15981.63 95
15982.83 116
15984.02 113
15985.22 126
15986.41 87
15987.61 123
15988.80 113
15990.00 129
15991.19 100
15992.39 135
15993.58 132
15994.78 126
15995.97 119
15997.17 112
15998.36 127
15999.56 138
16000.75 133
16001.95 125
16003.14 117
16004.34 116
16005.53 112
16006.73 133
16007.93 114
16009.12 113
16010.32 98
16011.51 141
16012.71 138
16013.90 120
16015.10 156
16016.30 128
16017.49 102
16018.69 131
16019.88 124
16021.08 122
16022.28 107
16023.47 124
16024.67 98
16025.87 94
16027.06 111
16028.26 105
16029.45 121
16030.65 122
16031.85 99
16033.04 117
16034.24 108
16035.44 132
16036.63 140
16037.83 132
16039.03 99
16040.22 131
16041.42 113
16042.62 101
16043.81 130
16045.01 113
16046.21 127
16047.41 116
16048.60 107
16049.80 103
16051.00 128
16052.19 133
16053.39 114
16054.59 126
16055.79 124
16056.98 114
16058.18 96
16059.38 117
16060.58 124
16061.77 97
16062.97 130
16064.17 106
16065.37 98
16066.57 94
16067.76 97
16068.96 153
16070.16 135
16071.36 113
16072.56 80
16073.75 106
16074.95 113
16076.15 104
16077.35 94
16078.55 128
16079.74 107
16080.94 116
16082.14 108
16083.34 97
16084.54 110
16085.74 109
16086.93 117
16088.13 107
16089.33 120
16090.53 112
16091.73 141
16092.93 122
16094.13 102
16095.33 92
16096.52 105
16097.72 122
16098.92 126
16100.12 110
16101.32 119
16102.52 105
16103.72 108
16104.92 118
16106.12 122
16107.32 144
16108.52 107
16109.72 101
16110.92 104
16112.11 120
16113.31 112
16114.51 118
16115.71 100
16116.91 92
16118.11 105
16119.31 117
16120.51 101
16121.71 104
16122.91 113
16124.11 115
16125.31 115
16126.51 123
16127.71 112
16128.91 119
16130.11 115
16131.31 103
16132.51 90
16133.71 108
16134.91 131
16136.11 119
16137.31 114
16138.52 96
16139.72 96
16140.92 103
16142.12 111
16143.32 105
16144.52 98
16145.72 91
16146.92 107
16148.12 107
16149.32 96
16150.52 122
16151.72 111
16152.92 105
16154.13 112
16155.33 110
16156.53 105
16157.73 111
16158.93 94
16160.13 121
16161.33 103
16162.53 133
16163.74 119
16164.94 105
16166.14 104
16167.34 104
16168.54 106
16169.74 114
16170.95 117
16172.15 98
16173.35 91
16174.55 110
16175.75 119
16176.95 131
16178.16 103
16179.36 95
16180.56 101
16181.76 126
16182.96 116
16184.17 105
16185.37 102
16186.57 140
16187.77 114
16188.98 118
16190.18 103
16191.38 111
16192.58 114
16193.79 129
16194.99 114
16196.19 107
16197.39 111
16198.60 123
16199.80 103
16201.00 109
16202.21 121
16203.41 117
16204.61 119
16205.81 111
16207.02 127
16208.22 121
16209.42 105
16210.63 121
16211.83 108
16213.03 116
16214.24 115
16215.44 106
16216.64 119
16217.85 118
16219.05 118
16220.25 113
16221.46 110
16222.66 115
16223.86 102
16225.07 120
16226.27 130
16227.48 124
16228.68 109
16229.88 107
16231.09 136
16232.29 147
16233.50 125
16234.70 119
16235.90 111
16237.11 105
16238.31 117
16239.52 124
16240.72 123
16241.92 114
16243.13 124
16244.33 126
16245.54 148
16246.74 116
16247.95 116
16249.15 146
16250.36 150
16251.56 138
16252.77 127
16253.97 121
16255.18 149
16256.38 129
16257.59 117
16258.79 115
16260.00 118
16261.20 128
16262.41 128
16263.61 130
16264.82 120
16266.02 132
16267.23 170
16268.43 134
16269.64 140
16270.84 133
16272.05 138
16273.25 151
16274.46 112
16275.66 131
16276.87 163
16278.08 143
16279.28 150
16280.49 146
16281.69 160
16282.90 162
16284.11 144
16285.31 151
16286.52 155
16287.72 146
16288.93 140
16290.14 126
16291.34 146
16292.55 151
16293.75 158
16294.96 152
16296.17 130
16297.37 166
16298.58 185
16299.79 170
16300.99 154
16302.20 139
16303.41 171
16304.61 199
16305.82 154
16307.03 171
16308.23 138
16309.44 175
16310.65 168
16311.85 179
16313.06 149
16314.27 156
16315.47 165
16316.68 170
16317.89 152
16319.10 145
16320.30 190
16321.51 145
16322.72 199
16323.93 153
16325.13 135
16326.34 161
16327.55 146
16328.76 119
16329.96 133
16331.17 145
16332.38 142
16333.59 147
16334.79 140
16336.00 142
16337.21 151
16338.42 149
16339.63 127
16340.83 157
16342.04 125
16343.25 136
16344.46 143
16345.67 122
16346.87 139
16348.08 147
16349.29 150
16350.50 137
16351.71 138
16352.92 120
16354.12 128
16355.33 144
16356.54 99
16357.75 111
16358.96 123
16360.17 112
16361.38 127
16362.59 133
16363.79 114
16365.00 105
16366.21 114
16367.42 116
16368.63 129
16369.84 103
16371.05 131
16372.26 136
16373.47 112
16374.68 98
16375.89 111
16377.09 109
16378.30 125
16379.51 115
16380.72 126
16381.93 121
16383.14 107
16384.35 118
16385.56 124
16386.77 118
16387.98 99
16389.19 110
16390.40 116
16391.61 99
16392.82 117
16394.03 128
16395.24 112
16396.45 108
16397.66 105
16398.87 126
16400.08 122
16401.29 102
16402.50 102
16403.71 118
16404.92 121
16406.13 106
16407.34 127
16408.55 119
16409.76 104
16410.98 111
16412.19 105
16413.40 111
16414.61 110
16415.82 116
16417.03 114
16418.24 121
16419.45 121
16420.66 133
16421.87 113
16423.08 104
16424.30 104
16425.51 120
16426.72 116
16427.93 111
16429.14 115
16430.35 126
16431.56 100
16432.77 106
16433.99 123
16435.20 95
16436.41 123
16437.62 103
16438.83 120
16440.04 96
16441.26 100
16442.47 96
16443.68 103
16444.89 114
16446.10 112
16447.31 95
16448.53 99
16449.74 108
16450.95 105
16452.16 108
16453.38 94
16454.59 102
16455.80 101
16457.01 101
16458.22 121
16459.44 107
16460.65 103
16461.86 125
16463.07 116
16464.29 127
16465.50 116
16466.71 120
16467.92 97
16469.14 103
16470.35 116
16471.56 136
16472.78 115
16473.99 87
16475.20 89
16476.42 88
16477.63 98
16478.84 120
16480.05 132
16481.27 101
16482.48 94
16483.69 93
16484.91 120
16486.12 99
16487.33 112
16488.55 111
16489.76 105
16490.98 126
16492.19 113
16493.40 104
16494.62 112
16495.83 122
16497.04 113
16498.26 114
16499.47 91
16500.69 104
16501.90 111
16503.11 105
16504.33 98
16505.54 103
16506.76 107
16507.97 108
16509.18 105
16510.40 106
16511.61 95
16512.83 98
16514.04 91
16515.26 110
16516.47 98
16517.69 99
16518.90 100
16520.11 98
16521.33 119
16522.54 101
16523.76 116
16524.97 100
16526.19 82
16527.40 95
16528.62 85
16529.83 113
16531.05 114
16532.26 88
16533.48 112
16534.69 124
16535.91 122
16537.12 101
16538.34 91
16539.56 94
16540.77 100
16541.99 97
16543.20 90
16544.42 111
16545.63 101
16546.85 120
16548.06 94
16549.28 97
16550.50 99
16551.71 96
16552.93 106
16554.14 78
16555.36 102
16556.57 99
16557.79 98
16559.01 102
16560.22 99
16561.44 97
16562.66 84
16563.87 107
16565.09 101
16566.30 83
16567.52 87
16568.74 100
16569.95 107
16571.17 89
16572.39 96
16573.60 109
16574.82 111
16576.04 106
16577.25 91
16578.47 98
16579.69 108
16580.90 96
16582.12 99
16583.34 84
16584.56 100
16585.77 104
16586.99 90
16588.21 87
16589.42 110
16590.64 131
16591.86 113
16593.08 112
16594.29 105
16595.51 99
16596.73 108
16597.95 85
16599.16 85
16600.38 94
16601.60 105
16602.82 112
16604.03 88
16605.25 102
16606.47 92
16607.69 89
16608.91 92
16610.12 94
16611.34 79
16612.56 87
16613.78 98
16615.00 96
16616.21 99
16617.43 106
16618.65 104
16619.87 89
16621.09 90
16622.31 96
16623.52 99
16624.74 117
16625.96 107
16627.18 89
16628.40 95
16629.62 70
16630.84 89
16632.05 109
16633.27 114
16634.49 78
16635.71 90
16636.93 93
16638.15 121
16639.37 112
16640.59 91
16641.81 85
16643.03 95
16644.24 108
16645.46 95
16646.68 79
16647.90 92
16649.12 106
16650.34 109
16651.56 94
16652.78 71
16654.00 82
16655.22 98
16656.44 89
16657.66 95
16658.88 88
16660.10 116
16661.32 104
16662.54 86
16663.76 80
16664.98 70
16666.20 103
16667.42 105
16668.64 85
16669.86 86
16671.08 89
16672.30 106
16673.52 87
16674.74 81
16675.96 102
16677.18 95
16678.40 130
16679.62 110
16680.84 81
16682.06 67
16683.28 94
16684.50 95
16685.73 100
16686.95 96
16688.17 105
16689.39 97
16690.61 113
16691.83 114
16693.05 84
16694.27 101
16695.49 107
16696.71 112
16697.94 108
16699.16 86
16700.38 105
16701.60 104
16702.82 101
16704.04 70
16705.26 96
16706.48 113
16707.71 88
16708.93 92
16710.15 61
16711.37 88
16712.59 106
16713.81 121
16715.04 113
16716.26 94
16717.48 77
16718.70 94
16719.92 96
16721.15 95
16722.37 93
16723.59 89
16724.81 95
16726.03 99
16727.26 100
16728.48 94
16729.70 92
16730.92 95
16732.15 105
16733.37 89
16734.59 98
16735.81 104
16737.04 110
16738.26 72
16739.48 82
16740.71 97
16741.93 94
16743.15 109
16744.37 93
16745.60 84
16746.82 88
16748.04 100
16749.27 107
16750.49 93
16751.71 78
16752.94 99
16754.16 123
16755.38 108
16756.61 87
16757.83 100
16759.05 101
16760.28 122
16761.50 99
16762.72 88
16763.95 100
16765.17 98
16766.39 106
16767.62 98
16768.84 89
16770.07 112
16771.29 111
16772.51 108
16773.74 110
16774.96 96
16776.19 123
16777.41 122
16778.63 109
16779.86 123
16781.08 82
16782.31 100
16783.53 86
16784.75 83
16785.98 90
16787.20 100
16788.43 92
16789.65 90
16790.88 84
16792.10 89
16793.33 80
16794.55 106
16795.78 97
16797.00 78
16798.23 93
16799.45 87
16800.68 96
16801.90 79
16803.13 99
16804.35 100
16805.58 90
16806.80 92
16808.03 89
16809.25 69
16810.48 105
16811.70 80
16812.93 96
16814.15 112
16815.38 104
16816.60 104
16817.83 93
16819.06 95
16820.28 91
16821.51 92
16822.73 112
16823.96 116
16825.18 112
16826.41 113
16827.64 115
16828.86 104
16830.09 86
16831.31 86
16832.54 97
16833.77 101
16834.99 94
16836.22 73
16837.45 87
16838.67 101
16839.90 95
16841.12 93
16842.35 79
16843.58 91
16844.80 90
16846.03 115
16847.26 99
16848.48 107
16849.71 91
16850.94 127
16852.16 118
16853.39 91
16854.62 83
16855.85 97
16857.07 76
16858.30 97
16859.53 95
16860.75 98
16861.98 120
16863.21 112
16864.44 100
16865.66 108
16866.89 110
16868.12 110
16869.35 108
16870.57 102
16871.80 107
16873.03 101
16874.26 94
16875.48 100
16876.71 113
16877.94 144
16879.17 121
16880.39 117
16881.62 102
16882.85 112
16884.08 125
16885.31 136
16886.53 138
16887.76 161
16888.99 131
16890.22 131
16891.45 145
16892.68 159
16893.90 145
16895.13 126
16896.36 139
16897.59 118
16898.82 131
16900.05 151
16901.28 135
16902.50 104
16903.73 112
16904.96 133
16906.19 102
16907.42 108
16908.65 116
16909.88 155
16911.11 121
16912.34 106
16913.56 113
16914.79 139
16916.02 113
16917.25 96
16918.48 115
16919.71 123
16920.94 145
16922.17 115
16923.40 117
16924.63 97
16925.86 124
16927.09 112
16928.32 108
16929.55 93
16930.78 108
16932.01 106
16933.24 118
16934.47 124
16935.70 114
16936.93 110
16938.16 146
16939.39 97
16940.62 105
16941.85 102
16943.08 123
16944.31 118
16945.54 87
16946.77 95
16948.00 118
16949.23 111
16950.46 110
16951.69 93
16952.92 102
16954.15 88
16955.38 128
16956.61 104
16957.84 98
16959.07 85
16960.30 110
16961.53 111
16962.76 79
16964.00 101
16965.23 109
16966.46 78
16967.69 84
16968.92 96
16970.15 99
16971.38 93
16972.61 105
16973.84 93
16975.08 95
16976.31 94
16977.54 95
16978.77 100
16980.00 105
16981.23 91
16982.47 85
16983.70 102
16984.93 98
16986.16 94
16987.39 118
16988.62 115
16989.86 120
16991.09 103
16992.32 127
16993.55 102
16994.78 101
16996.02 94
16997.25 109
16998.48 123
16999.71 81
17000.94 110
17002.18 125
17003.41 100
17004.64 83
17005.87 83
17007.11 108
17008.34 93
17009.57 105
17010.80 113
17012.04 109
17013.27 100
17014.50 94
17015.74 89
17016.97 88
17018.20 106
17019.43 107
17020.67 94
17021.90 101
17023.13 70
17024.37 112
17025.60 113
17026.83 102
17028.07 96
17029.30 93
17030.53 102
17031.77 83
17033.00 87
17034.23 100
17035.47 101
17036.70 96
17037.93 108
17039.17 100
17040.40 93
17041.63 106
17042.87 114
17044.10 109
17045.34 83
17046.57 70
17047.80 104
17049.04 105
17050.27 82
17051.51 76
17052.74 92
17053.97 91
17055.21 89
17056.44 97
17057.68 64
17058.91 111
17060.15 92
17061.38 91
17062.62 73
17063.85 91
17065.08 73
17066.32 87
17067.55 108
17068.79 84
17070.02 81
17071.26 90
17072.49 98
17073.73 82
17074.96 83
17076.20 96
17077.43 89
17078.67 83
17079.90 78
17081.14 81
17082.37 105
17083.61 93
17084.84 75
17086.08 70
17087.32 93
17088.55 97
17089.79 98
17091.02 84
17092.26 76
17093.49 84
17094.73 87
17095.96 109
17097.20 71
17098.44 108
17099.67 91
17100.91 114
17102.14 79
17103.38 76
17104.62 64
17105.85 89
17107.09 65
17108.32 77
17109.56 80
17110.80 90
17112.03 88
17113.27 91
17114.51 95
17115.74 83
17116.98 83
17118.21 105
17119.45 77
17120.69 78
17121.92 87
17123.16 88
17124.40 89
17125.64 53
17126.87 65
17128.11 86
17129.35 80
17130.58 90
17131.82 62
17133.06 96
17134.29 83
17135.53 75
17136.77 70
17138.01 69
17139.24 63
17140.48 79
17141.72 82
17142.96 62
17144.19 67
17145.43 69
17146.67 79
17147.91 69
17149.14 101
17150.38 105
17151.62 102
17152.86 84
17154.09 66
17155.33 82
17156.57 73
17157.81 75
17159.05 74
17160.28 80
17161.52 92
17162.76 73
17164.00 69
17165.24 81
17166.47 83
17167.71 104
17168.95 74
17170.19 87
17171.43 86
17172.67 93
17173.91 77
17175.14 79
17176.38 77
17177.62 100
17178.86 82
17180.10 98
17181.34 71
17182.58 91
17183.82 71
17185.05 68
17186.29 73
17187.53 83
17188.77 89
17190.01 96
17191.25 83
17192.49 84
17193.73 105
17194.97 91
17196.21 79
17197.45 80
17198.69 68
17199.93 64
17201.16 82
17202.40 86
17203.64 77
17204.88 73
17206.12 102
17207.36 77
17208.60 70
17209.84 87
17211.08 76
17212.32 96
17213.56 88
17214.80 98
17216.04 72
17217.28 79
17218.52 81
17219.76 84
17221.00 75
17222.24 79
17223.48 85
17224.72 78
17225.97 89
17227.21 77
17228.45 80
17229.69 77
17230.93 74
17232.17 72
17233.41 72
17234.65 79
17235.89 80
17237.13 63
17238.37 64
17239.61 72
17240.85 79
17242.09 85
17243.34 90
17244.58 86
17245.82 78
17247.06 76
17248.30 79
17249.54 86
17250.78 68
17252.02 76
17253.27 84
17254.51 82
17255.75 61
17256.99 67
17258.23 86
17259.47 85
17260.72 78
17261.96 71
17263.20 68
17264.44 85
17265.68 58
17266.92 66
17268.17 90
17269.41 86
17270.65 89
17271.89 77
17273.13 60
17274.38 65
17275.62 87
17276.86 81
17278.10 79
17279.35 81
17280.59 93
17281.83 83
17283.07 86
17284.32 76
17285.56 66
17286.80 83
17288.04 67
17289.29 100
17290.53 72
17291.77 96
17293.02 73
17294.26 89
17295.50 77
17296.74 74
17297.99 76
17299.23 108
17300.47 79
17301.72 68
17302.96 65
17304.20 75
17305.45 83
17306.69 60
17307.93 89
17309.18 52
17310.42 93
17311.66 88
17312.91 82
17314.15 64
17315.39 57
17316.64 63
17317.88 81
17319.13 70
17320.37 57
17321.61 68
17322.86 74
17324.10 71
17325.35 65
17326.59 66
17327.83 101
17329.08 77
17330.32 103
17331.57 90
17332.81 71
17334.05 86
17335.30 79
17336.54 91
17337.79 76
17339.03 91
17340.28 92
17341.52 75
17342.77 79
17344.01 98
17345.26 61
17346.50 83
17347.75 67
17348.99 98
17350.24 78
17351.48 81
17352.72 88
17353.97 86
17355.22 75
17356.46 63
17357.71 70
17358.95 61
17360.20 93
17361.44 84
17362.69 88
17363.93 72
17365.18 80
17366.42 81
17367.67 65
17368.91 86
17370.16 73
17371.41 67
17372.65 66
17373.90 76
17375.14 59
17376.39 47
17377.63 68
17378.88 74
17380.13 87
17381.37 60
17382.62 56
17383.86 89
17385.11 71
17386.36 73
17387.60 86
17388.85 85
17390.10 97
17391.34 69
17392.59 72
17393.84 56
17395.08 92
17396.33 85
17397.58 93
17398.82 86
17400.07 80
17401.32 95
17402.56 70
17403.81 71
17405.06 85
17406.30 79
17407.55 83
17408.80 93
17410.04 73
17411.29 92
17412.54 70
17413.79 97
17415.03 53
17416.28 83
17417.53 69
17418.77 81
17420.02 81
17421.27 76
17422.52 84
17423.76 73
17425.01 86
17426.26 72
17427.51 73
17428.76 71
17430.00 89
17431.25 81
17432.50 74
17433.75 68
17434.99 84
17436.24 67
17437.49 68
17438.74 67
17439.99 80
17441.24 82
17442.48 73
17443.73 74
17444.98 68
17446.23 86
17447.48 66
17448.73 114
17449.97 86
17451.22 78
17452.47 69
17453.72 91
17454.97 80
17456.22 66
17457.47 86
17458.71 88
17459.96 89
17461.21 77
17462.46 81
17463.71 70
17464.96 85
17466.21 68
17467.46 81
17468.71 77
17469.96 70
17471.21 79
17472.45 84
17473.70 83
17474.95 88
17476.20 82
17477.45 67
17478.70 74
17479.95 67
17481.20 73
17482.45 75
17483.70 70
17484.95 63
17486.20 83
17487.45 93
17488.70 110
17489.95 79
17491.20 78
17492.45 83
17493.70 65
17494.95 67
17496.20 81
17497.45 87
17498.70 70
17499.95 67
17501.20 84
17502.45 99
17503.70 87
17504.95 82
17506.20 79
17507.45 95
17508.70 74
17509.95 73
17511.21 93
17512.46 63
17513.71 82
17514.96 73
17516.21 89
17517.46 74
17518.71 56
17519.96 69
17521.21 71
17522.46 93
17523.72 88
17524.97 76
17526.22 93
17527.47 87
17528.72 96
17529.97 65
17531.22 65
17532.47 68
17533.73 84
17534.98 79
17536.23 62
17537.48 45
17538.73 78
17539.98 105
17541.24 77
17542.49 68
17543.74 60
17544.99 79
17546.24 93
17547.50 77
17548.75 68
17550.00 74
17551.25 89
17552.50 68
17553.76 68
17555.01 67
17556.26 76
17557.51 92
17558.77 68
17560.02 64
17561.27 68
17562.52 93
17563.78 73
17565.03 77
17566.28 79
17567.53 52
17568.79 64
17570.04 81
17571.29 76
17572.55 57
17573.80 91
17575.05 89
17576.30 85
17577.56 60
17578.81 81
17580.06 102
17581.32 61
17582.57 72
17583.82 73
17585.08 79
17586.33 62
17587.58 75
17588.84 84
17590.09 81
17591.34 85
17592.60 74
17593.85 66
17595.11 60
17596.36 65
17597.61 68
17598.87 89
17600.12 72
17601.37 81
17602.63 59
17603.88 72
17605.14 59
17606.39 73
17607.64 63
17608.90 74
17610.15 60
17611.41 92
17612.66 72
17613.92 65
17615.17 61
17616.42 75
17617.68 92
17618.93 76
17620.19 76
17621.44 89
17622.70 84
17623.95 64
17625.21 81
17626.46 82
17627.72 92
17628.97 79
17630.23 76
17631.48 79
17632.74 68
17633.99 84
17635.25 65
17636.50 95
17637.76 69
17639.01 62
17640.27 77
17641.52 92
17642.78 81
17644.03 90
17645.29 93
17646.55 72
17647.80 72
17649.06 69
17650.31 79
17651.57 63
17652.82 59
17654.08 65
17655.34 81
17656.59 56
17657.85 71
17659.10 77
17660.36 79
17661.62 80
17662.87 67
17664.13 82
17665.38 63
17666.64 57
17667.90 70
17669.15 62
17670.41 61
17671.67 63
17672.92 74
17674.18 75
17675.44 74
17676.69 74
17677.95 90
17679.21 68
17680.46 56
17681.72 92
17682.98 63
17684.23 91
17685.49 71
17686.75 90
17688.00 72
17689.26 80
17690.52 69
17691.78 80
17693.03 78
17694.29 71
17695.55 63
17696.80 66
17698.06 67
17699.32 60
17700.58 77
17701.83 78
17703.09 62
17704.35 63
17705.61 62
17706.86 67
17708.12 77
17709.38 90
17710.64 69
17711.90 92
17713.15 87
17714.41 82
17715.67 73
17716.93 64
17718.19 71
17719.44 72
17720.70 77
17721.96 82
17723.22 67
17724.48 89
17725.74 76
17726.99 61
17728.25 55
17729.51 76
17730.77 71
17732.03 61
17733.29 71
17734.55 73
17735.80 59
17737.06 81
17738.32 63
17739.58 63
17740.84 70
17742.10 92
17743.36 80
17744.62 35
17745.88 47
17747.13 63
17748.39 77
17749.65 78
17750.91 91
17752.17 100
17753.43 91
17754.69 73
17755.95 62
17757.21 66
17758.47 78
17759.73 89
17760.99 79
17762.25 69
17763.51 56
17764.77 81
17766.03 94
17767.29 85
17768.55 53
17769.81 64
17771.07 80
17772.33 71
17773.59 75
17774.85 62
17776.11 65
17777.37 92
17778.63 74
17779.89 78
17781.15 84
17782.41 66
17783.67 67
17784.93 72
17786.19 70
17787.45 72
17788.71 74
17789.97 86
17791.23 77
17792.49 62
17793.75 55
17795.02 68
17796.28 86
17797.54 81
17798.80 76
17800.06 61
17801.32 68
17802.58 66
17803.84 73
17805.10 79
17806.36 84
17807.63 71
17808.89 71
17810.15 88
17811.41 78
17812.67 59
17813.93 53
17815.19 72
17816.46 64
17817.72 81
17818.98 82
17820.24 60
17821.50 84
17822.77 81
17824.03 79
17825.29 71
17826.55 81
17827.81 69
17829.08 66
17830.34 80
17831.60 65
17832.86 84
17834.12 82
17835.39 64
17836.65 75
17837.91 77
17839.17 64
17840.44 69
17841.70 81
17842.96 64
17844.22 73
17845.49 74
17846.75 74
17848.01 70
17849.27 81
17850.54 85
17851.80 82
17853.06 80
17854.33 77
17855.59 75
17856.85 65
17858.11 82
17859.38 75
17860.64 61
17861.90 62
17863.17 71
17864.43 69
17865.69 57
17866.96 60
17868.22 56
17869.48 59
17870.75 72
17872.01 72
17873.28 77
17874.54 74
17875.80 77
17877.07 72
17878.33 76
17879.59 82
17880.86 70
17882.12 82
17883.39 108
17884.65 64
17885.91 55
17887.18 63
17888.44 79
17889.71 68
17890.97 47
17892.23 61
17893.50 43
17894.76 44
17896.03 84
17897.29 73
17898.56 60
17899.82 75
17901.09 56
17902.35 74
17903.62 61
17904.88 52
17906.15 77
17907.41 68
17908.67 78
17909.94 71
17911.20 75
17912.47 67
17913.73 59
17915.00 77
17916.26 58
17917.53 55
17918.80 69
17920.06 92
17921.33 81
17922.59 53
17923.86 52
17925.12 58
17926.39 61
17927.65 66
17928.92 71
17930.18 66
17931.45 59
17932.72 79
17933.98 71
17935.25 67
17936.51 59
17937.78 67
17939.05 70
17940.31 79
17941.58 74
17942.84 80
17944.11 94
17945.38 75
17946.64 73
17947.91 67
17949.17 74
17950.44 76
17951.71 60
17952.97 81
17954.24 62
17955.51 62
17956.77 65
17958.04 65
17959.31 59
17960.57 65
17961.84 61
17963.11 78
17964.37 65
17965.64 48
17966.91 76
17968.17 60
17969.44 68
17970.71 75
17971.98 59
17973.24 64
17974.51 64
17975.78 72
17977.04 78
17978.31 66
17979.58 69
17980.85 54
17982.11 69
17983.38 55
17984.65 55
17985.92 83
17987.18 74
17988.45 73
17989.72 60
17990.99 64
17992.26 70
17993.52 58
17994.79 87
17996.06 67
17997.33 52
17998.60 63
17999.86 77
18001.13 76
18002.40 48
18003.67 53
18004.94 84
18006.20 60
18007.47 60
18008.74 70
18010.01 54
18011.28 60
18012.55 67
18013.82 61
18015.08 56
18016.35 45
18017.62 51
18018.89 73
18020.16 76
18021.43 59
18022.70 59
18023.97 75
18025.24 74
18026.50 69
18027.77 55
18029.04 71
18030.31 69
18031.58 60
18032.85 61
18034.12 74
18035.39 54
18036.66 55
18037.93 57
18039.20 64
18040.47 62
18041.74 45
18043.01 78
18044.28 43
18045.55 57
18046.82 79
18048.09 74
18049.35 74
18050.62 43
18051.89 67
18053.16 76
18054.43 78
18055.70 39
18056.98 56
18058.25 62
18059.52 66
18060.79 63
18062.06 61
18063.33 65
18064.60 63
18065.87 67
18067.14 62
18068.41 58
18069.68 57
18070.95 78
18072.22 97
18073.49 59
18074.76 50
18076.03 57
18077.30 65
18078.57 66
18079.84 60
18081.12 74
18082.39 75
18083.66 72
18084.93 60
18086.20 58
18087.47 52
18088.74 68
18090.01 72
18091.29 56
18092.56 55
18093.83 53
18095.10 59
18096.37 59
18097.64 63
18098.91 70
18100.19 74
18101.46 89
18102.73 60
18104.00 49
18105.27 66
18106.54 74
18107.82 73
18109.09 59
18110.36 62
18111.63 61
18112.90 54
18114.18 61
18115.45 49
18116.72 64
18117.99 55
18119.27 91
18120.54 83
18121.81 74
18123.08 76
18124.36 70
18125.63 68
18126.90 63
18128.17 87
18129.45 78
18130.72 56
18131.99 80
18133.26 57
18134.54 45
18135.81 57
18137.08 67
18138.36 77
18139.63 56
18140.90 73
18142.18 75
18143.45 62
18144.72 51
18146.00 50
18147.27 75
18148.54 50
18149.82 62
18151.09 62
18152.36 79
18153.64 56
18154.91 73
18156.18 74
18157.46 81
18158.73 62
18160.00 77
18161.28 80
18162.55 70
18163.83 64
18165.10 82
18166.37 65
18167.65 57
18168.92 60
18170.20 69
18171.47 75
18172.74 79
18174.02 70
18175.29 52
18176.57 62
18177.84 68
18179.12 55
18180.39 51
18181.66 62
18182.94 82
18184.21 70
18185.49 77
18186.76 81
18188.04 66
18189.31 95
18190.59 83
18191.86 73
18193.14 58
18194.41 63
18195.69 82
18196.96 75
18198.24 67
18199.51 72
18200.79 79
18202.06 55
18203.34 67
18204.61 65
18205.89 79
18207.16 81
18208.44 85
18209.72 59
18210.99 59
18212.27 73
18213.54 68
18214.82 75
18216.09 76
18217.37 71
18218.65 70
18219.92 79
18221.20 59
18222.47 72
18223.75 75
18225.03 67
18226.30 56
18227.58 50
18228.85 72
18230.13 67
18231.41 72
18232.68 57
18233.96 56
18235.24 48
18236.51 56
18237.79 72
18239.06 78
18240.34 67
18241.62 67
18242.89 64
18244.17 64
18245.45 64
18246.73 66
18248.00 70
18249.28 61
18250.56 71
18251.83 67
18253.11 70
18254.39 65
18255.66 70
18256.94 80
18258.22 61
18259.50 59
18260.77 78
18262.05 73
18263.33 68
18264.61 49
18265.88 74
18267.16 67
18268.44 65
18269.72 64
18270.99 52
18272.27 65
18273.55 72
18274.83 63
18276.10 57
18277.38 55
18278.66 60
18279.94 50
18281.22 67
18282.49 75
18283.77 65
18285.05 80
18286.33 61
18287.61 47
18288.88 47
18290.16 62
18291.44 64
18292.72 56
18294.00 48
18295.28 63
18296.56 79
18297.83 81
18299.11 67
18300.39 70
18301.67 66
18302.95 64
18304.23 72
18305.51 66
18306.79 50
18308.06 64
18309.34 55
18310.62 59
18311.90 44
18313.18 67
18314.46 65
18315.74 76
18317.02 59
18318.30 67
18319.58 63
18320.86 50
18322.14 50
18323.42 66
18324.70 45
18325.97 48
18327.25 61
18328.53 58
18329.81 66
18331.09 56
18332.37 56
18333.65 83
18334.93 72
18336.21 59
18337.49 63
18338.77 71
18340.05 65
18341.33 61
18342.61 63
18343.89 65
18345.17 69
18346.45 70
18347.73 63
18349.02 52
18350.30 49
18351.58 60
18352.86 66
18354.14 50
18355.42 73
18356.70 80
18357.98 77
18359.26 67
18360.54 65
18361.82 68
18363.10 85
18364.38 63
18365.66 64
18366.95 68
18368.23 70
18369.51 54
18370.79 68
18372.07 55
18373.35 60
18374.63 54
18375.91 54
18377.20 60
18378.48 55
18379.76 58
18381.04 65
18382.32 59
18383.60 51
18384.88 64
18386.17 65
18387.45 53
18388.73 60
18390.01 58
18391.29 66
18392.58 65
18393.86 62
18395.14 72
18396.42 64
18397.70 67
18398.99 68
18400.27 58
18401.55 53
18402.83 61
18404.11 60
18405.40 68
18406.68 63
18407.96 56
18409.24 69
18410.53 73
18411.81 75
18413.09 80
18414.37 67
18415.66 71
18416.94 75
18418.22 78
18419.51 80
18420.79 65
18422.07 76
18423.36 69
18424.64 62
18425.92 77
18427.20 83
18428.49 74
18429.77 71
18431.05 48
18432.34 54
18433.62 52
18434.90 60
18436.19 89
18437.47 89
18438.75 72
18440.04 75
18441.32 65
18442.61 84
18443.89 87
18445.17 84
18446.46 65
18447.74 60
18449.02 71
18450.31 82
18451.59 62
18452.88 66
18454.16 68
18455.44 67
18456.73 77
18458.01 82
18459.30 82
18460.58 62
18461.87 59
18463.15 69
18464.43 77
18465.72 54
18467.00 57
18468.29 66
18469.57 80
18470.86 59
18472.14 81
18473.43 76
18474.71 84
18476.00 59
18477.28 71
18478.57 74
18479.85 71
18481.14 71
18482.42 85
18483.71 67
18484.99 63
18486.28 75
18487.56 89
18488.85 74
18490.13 75
18491.42 85
18492.70 74
18493.99 78
18495.27 77
18496.56 74
18497.85 62
18499.13 53
18500.42 69
18501.70 68
18502.99 55
18504.27 75
18505.56 70
18506.85 62
18508.13 62
18509.42 68
18510.70 67
18511.99 71
18513.28 72
18514.56 66
18515.85 53
18517.14 78
18518.42 65
18519.71 72
18520.99 69
18522.28 56
18523.57 63
18524.85 51
18526.14 67
18527.43 60
18528.71 63
18530.00 54
18531.29 65
18532.57 58
18533.86 52
18535.15 67
18536.43 73
18537.72 54
18539.01 60
18540.30 54
18541.58 59
18542.87 56
18544.16 59
18545.44 53
18546.73 63
18548.02 75
18549.31 54
18550.59 72
18551.88 79
18553.17 81
18554.46 66
18555.74 54
18557.03 66
18558.32 64
18559.61 73
18560.90 71
18562.18 58
18563.47 58
18564.76 69
18566.05 71
18567.33 77
18568.62 68
18569.91 78
18571.20 58
18572.49 74
18573.78 80
18575.06 69
18576.35 54
18577.64 49
18578.93 60
18580.22 58
18581.51 66
18582.79 45
18584.08 68
18585.37 78
18586.66 80
18587.95 76
18589.24 68
18590.53 75
18591.82 79
18593.10 66
18594.39 68
18595.68 68
18596.97 61
18598.26 61
18599.55 68
18600.84 56
18602.13 75
18603.42 67
18604.71 64
18606.00 75
18607.29 70
18608.58 86
18609.86 80
18611.15 95
18612.44 73
18613.73 83
18615.02 77
18616.31 69
18617.60 65
18618.89 70
18620.18 64
18621.47 78
18622.76 76
18624.05 92
18625.34 77
18626.63 79
18627.92 76
18629.21 77
18630.50 76
18631.79 79
18633.08 89
18634.37 76
18635.66 73
18636.95 77
18638.25 76
18639.54 78
18640.83 75
18642.12 91
18643.41 68
18644.70 65
18645.99 68
18647.28 68
18648.57 69
18649.86 58
18651.15 66
18652.44 72
18653.73 54
18655.03 63
18656.32 82
18657.61 75
18658.90 82
18660.19 72
18661.48 72
18662.77 86
18664.06 84
18665.36 87
18666.65 96
18667.94 65
18669.23 55
18670.52 67
18671.81 71
18673.11 68
18674.40 74
18675.69 72
18676.98 85
18678.27 52
18679.56 67
18680.86 68
18682.15 79
18683.44 65
18684.73 78
18686.03 70
18687.32 76
18688.61 74
18689.90 72
18691.19 60
18692.49 76
18693.78 68
18695.07 61
18696.36 60
18697.66 54
18698.95 66
18700.24 57
18701.53 46
18702.83 57
18704.12 77
18705.41 67
18706.71 64
18708.00 72
18709.29 74
18710.58 68
18711.88 66
18713.17 67
18714.46 81
18715.76 69
18717.05 70
18718.34 62
18719.64 66
18720.93 67
18722.22 71
18723.52 80
18724.81 82
18726.10 63
18727.40 53
18728.69 89
18729.99 65
18731.28 44
18732.57 45
18733.87 56
18735.16 71
18736.45 52
18737.75 56
18739.04 73
18740.34 57
18741.63 49
18742.92 52
18744.22 48
18745.51 58
18746.81 58
18748.10 67
18749.40 61
18750.69 56
18751.98 70
18753.28 71
18754.57 59
18755.87 50
18757.16 53
18758.46 67
18759.75 69
18761.05 69
18762.34 67
18763.64 67
18764.93 55
18766.23 73
18767.52 61
18768.82 54
18770.11 64
18771.41 68
18772.70 76
18774.00 63
18775.29 58
18776.59 60
18777.88 55
18779.18 46
18780.47 43
18781.77 70
18783.06 70
18784.36 69
18785.66 67
18786.95 57
18788.25 52
18789.54 60
18790.84 60
18792.13 60
18793.43 63
18794.73 59
18796.02 64
18797.32 77
18798.61 51
18799.91 51
18801.21 58
18802.50 70
18803.80 78
18805.10 55
18806.39 48
18807.69 66
18808.98 61
18810.28 62
18811.58 53
18812.87 69
18814.17 52
18815.47 73
18816.76 62
18818.06 59
18819.36 69
18820.65 78
18821.95 63
18823.25 72
18824.54 50
18825.84 84
18827.14 80
18828.44 60
18829.73 58
18831.03 70
18832.33 54
18833.62 53
18834.92 60
18836.22 67
18837.52 70
18838.81 57
18840.11 70
18841.41 67
18842.71 62
18844.00 47
18845.30 60
18846.60 64
18847.90 72
18849.20 50
18850.49 67
18851.79 88
18853.09 63
18854.39 67
18855.69 50
18856.98 68
18858.28 83
18859.58 81
18860.88 58
18862.18 52
18863.47 66
18864.77 54
18866.07 74
18867.37 51
18868.67 54
18869.97 65
18871.26 77
18872.56 60
18873.86 57
18875.16 75
18876.46 58
18877.76 64
18879.06 68
18880.36 51
18881.66 50
18882.95 69
18884.25 60
18885.55 49
18886.85 62
18888.15 69
18889.45 64
18890.75 71
18892.05 57
18893.35 58
18894.65 58
18895.95 63
18897.25 63
18898.55 51
18899.84 51
18901.14 74
18902.44 58
18903.74 49
18905.04 54
18906.34 71
18907.64 59
18908.94 68
18910.24 68
18911.54 59
18912.84 51
18914.14 56
18915.44 57
18916.74 40
18918.04 48
18919.34 47
18920.64 66
18921.94 89
18923.24 82
18924.54 74
18925.85 75
18927.15 79
18928.45 86
18929.75 62
18931.05 50
18932.35 71
18933.65 59
18934.95 52
18936.25 56
18937.55 67
18938.85 69
18940.15 68
18941.45 71
18942.76 75
18944.06 59
18945.36 77
18946.66 71
18947.96 73
18949.26 53
18950.56 53
18951.86 71
18953.17 58
18954.47 60
18955.77 60
18957.07 65
18958.37 65
18959.67 79
18960.97 50
18962.28 46
18963.58 60
18964.88 61
18966.18 56
18967.48 54
18968.79 45
18970.09 71
18971.39 53
18972.69 79
18973.99 68
18975.30 52
18976.60 66
18977.90 61
18979.20 67
18980.50 64
18981.81 63
18983.11 55
18984.41 68
18985.71 51
18987.02 63
18988.32 65
18989.62 64
18990.93 86
18992.23 60
18993.53 56
18994.83 57
18996.14 72
18997.44 61
18998.74 42
19000.05 55
19001.35 64
19002.65 70
19003.95 53
19005.26 46
19006.56 60
19007.86 56
19009.17 68
19010.47 49
19011.77 56
19013.08 48
19014.38 71
19015.68 54
19016.99 67
19018.29 46
19019.60 69
19020.90 76
19022.20 50
19023.51 52
19024.81 66
19026.11 65
19027.42 68
19028.72 58
19030.03 55
19031.33 69
19032.64 54
19033.94 72
19035.24 46
19036.55 54
19037.85 67
19039.16 55
19040.46 64
19041.77 43
19043.07 57
19044.37 58
19045.68 56
19046.98 56
19048.29 53
19049.59 64
19050.90 85
19052.20 60
19053.51 44
19054.81 61
19056.12 57
19057.42 67
19058.73 55
19060.03 63
19061.34 59
19062.64 67
19063.95 48
19065.25 69
19066.56 61
19067.86 51
19069.17 62
19070.47 60
19071.78 49
19073.09 49
19074.39 66
19075.70 48
19077.00 55
19078.31 45
19079.61 58
19080.92 59
19082.23 61
19083.53 79
19084.84 59
19086.14 58
19087.45 71
19088.76 73
19090.06 63
19091.37 45
19092.67 64
19093.98 70
19095.29 58
19096.59 55
19097.90 49
19099.21 55
19100.51 68
19101.82 74
19103.12 62
19104.43 64
19105.74 94
19107.04 67
19108.35 62
19109.66 69
19110.97 52
19112.27 57
19113.58 75
19114.89 74
19116.19 50
19117.50 56
19118.81 70
19120.11 65
19121.42 55
19122.73 57
19124.04 73
19125.34 70
19126.65 55
19127.96 63
19129.27 66
19130.57 62
19131.88 60
19133.19 70
19134.50 45
19135.80 50
19137.11 61
19138.42 60
19139.73 48
19141.03 48
19142.34 63
19143.65 74
19144.96 46
19146.27 62
19147.57 54
19148.88 57
19150.19 50
19151.50 53
19152.81 66
19154.12 63
19155.42 58
19156.73 56
19158.04 58
19159.35 54
19160.66 66
19161.97 57
19163.28 54
19164.58 43
19165.89 67
19167.20 59
19168.51 64
19169.82 42
19171.13 53
19172.44 63
19173.75 49
19175.05 57
19176.36 58
19177.67 72
19178.98 61
19180.29 49
19181.60 59
19182.91 66
19184.22 57
19185.53 72
19186.84 50
19188.15 57
19189.46 50
19190.77 54
19192.08 61
19193.39 58
19194.70 54
19196.01 55
19197.31 61
19198.62 46
19199.93 51
19201.24 47
19202.55 59
19203.86 49
19205.17 63
19206.48 55
19207.79 46
19209.10 57
19210.42 43
19211.73 61
19213.04 53
19214.35 38
19215.66 56
19216.97 59
19218.28 71
19219.59 57
19220.90 45
19222.21 51
19223.52 55
19224.83 61
19226.14 54
19227.45 50
19228.76 49
19230.07 47
19231.39 69
19232.70 49
19234.01 58
19235.32 46
19236.63 59
19237.94 59
19239.25 57
19240.56 56
19241.87 59
19243.19 43
19244.50 58
19245.81 56
19247.12 55
19248.43 53
19249.74 60
19251.05 68
19252.37 59
19253.68 58
19254.99 62
19256.30 65
19257.61 59
19258.93 63
19260.24 58
19261.55 62
19262.86 49
19264.17 54
19265.49 56
19266.80 50
19268.11 47
19269.42 50
19270.73 51
19272.05 62
19273.36 47
19274.67 48
19275.98 45
19277.30 63
19278.61 58
19279.92 55
19281.23 53
19282.55 50
19283.86 59
19285.17 49
19286.49 62
19287.80 47
19289.11 55
19290.42 50
19291.74 59
19293.05 55
19294.36 57
19295.68 64
19296.99 55
19298.30 61
19299.62 47
19300.93 51
19302.24 53
19303.56 52
19304.87 47
19306.18 34
19307.50 47
19308.81 64
19310.12 62
19311.44 52
19312.75 47
19314.07 49
19315.38 53
19316.69 51
19318.01 49
19319.32 68
19320.64 65
19321.95 52
19323.26 58
19324.58 43
19325.89 63
19327.21 46
19328.52 49
19329.83 48
19331.15 58
19332.46 54
19333.78 70
19335.09 62
19336.41 54
19337.72 61
19339.04 59
19340.35 66
19341.67 55
19342.98 62
19344.29 59
19345.61 52
19346.92 37
19348.24 48
19349.55 45
19350.87 58
19352.18 53
19353.50 44
19354.82 42
19356.13 60
19357.45 45
19358.76 33
19360.08 60
19361.39 47
19362.71 48
19364.02 55
19365.34 56
19366.65 44
19367.97 35
19369.28 47
19370.60 35
19371.92 29
19373.23 55
19374.55 71
19375.86 63
19377.18 49
19378.50 55
19379.81 44
19381.13 57
19382.44 55
19383.76 44
19385.08 51
19386.39 47
19387.71 54
19389.03 58
19390.34 45
19391.66 45
19392.97 57
19394.29 43
19395.61 59
19396.92 42
19398.24 40
19399.56 47
19400.87 48
19402.19 58
19403.51 54
19404.82 63
19406.14 59
19407.46 77
19408.78 44
19410.09 40
19411.41 54
19412.73 67
19414.04 61
19415.36 52
19416.68 49
19418.00 50
19419.31 52
19420.63 62
19421.95 64
19423.27 54
19424.58 54
19425.90 45
19427.22 65
19428.54 65
19429.85 64
19431.17 58
19432.49 75
19433.81 50
19435.13 58
19436.44 63
19437.76 44
19439.08 49
19440.40 55
19441.72 50
19443.03 57
19444.35 39
19445.67 53
19446.99 70
19448.31 62
19449.63 49
19450.94 49
19452.26 55
19453.58 42
19454.90 61
19456.22 71
19457.54 54
19458.86 64
19460.17 53
19461.49 56
19462.81 48
19464.13 72
19465.45 49
19466.77 53
19468.09 44
19469.41 42
19470.73 55
19472.04 71
19473.36 56
19474.68 54
19476.00 39
19477.32 49
19478.64 58
19479.96 57
19481.28 52
19482.60 40
19483.92 58
19485.24 48
19486.56 57
19487.88 63
19489.20 54
19490.52 48
19491.84 52
19493.16 64
19494.48 61
19495.80 54
19497.12 61
19498.44 65
19499.76 50
19501.08 49
19502.40 48
19503.72 45
19505.04 42
19506.36 62
19507.68 52
19509.00 73
19510.32 45
19511.64 61
19512.96 41
19514.28 57
19515.60 64
19516.92 56
19518.24 59
19519.56 43
19520.89 63
19522.21 49
19523.53 51
19524.85 46
19526.17 60
19527.49 66
19528.81 41
19530.13 55
19531.45 49
19532.78 58
19534.10 71
19535.42 57
19536.74 52
19538.06 49
19539.38 38
19540.70 75
19542.02 72
19543.35 61
19544.67 56
19545.99 60
19547.31 37
19548.63 59
19549.96 55
19551.28 72
19552.60 56
19553.92 56
19555.24 57
19556.56 57
19557.89 61
19559.21 57
19560.53 62
19561.85 57
19563.18 58
19564.50 45
19565.82 50
19567.14 55
19568.47 54
19569.79 43
19571.11 55
19572.43 56
19573.76 70
19575.08 58
19576.40 51
19577.72 49
19579.05 54
19580.37 48
19581.69 50
19583.02 42
19584.34 43
19585.66 50
19586.98 59
19588.31 63
19589.63 48
19590.95 57
19592.28 51
19593.60 57
19594.92 57
19596.25 68
19597.57 52
19598.89 69
19600.22 39
19601.54 64
19602.86 49
19604.19 56
19605.51 62
19606.84 52
19608.16 50
19609.48 40
19610.81 55
19612.13 37
19613.46 52
19614.78 47
19616.10 61
19617.43 48
19618.75 56
19620.08 45
19621.40 37
19622.72 44
19624.05 43
19625.37 42
19626.70 52
19628.02 76
19629.35 59
19630.67 65
19632.00 68
19633.32 52
19634.64 47
19635.97 52
19637.29 47
19638.62 67
19639.94 54
19641.27 61
19642.59 44
19643.92 49
19645.24 56
19646.57 55
19647.89 73
19649.22 40
19650.54 56
19651.87 58
19653.19 51
19654.52 53
19655.85 62
19657.17 47
19658.50 54
19659.82 48
19661.15 43
19662.47 44
19663.80 51
19665.12 47
19666.45 54
19667.78 54
19669.10 48
19670.43 56
19671.75 46
19673.08 66
19674.41 44
19675.73 61
19677.06 59
19678.38 50
19679.71 54
19681.04 49
19682.36 70
19683.69 45
19685.02 45
19686.34 49
19687.67 54
19689.00 61
19690.32 34
19691.65 55
19692.98 49
19694.30 41
19695.63 56
19696.96 42
19698.28 55
19699.61 57
19700.94 63
19702.26 57
19703.59 50
19704.92 50
19706.24 51
19707.57 62
19708.90 47
19710.23 53
19711.55 56
19712.88 65
19714.21 54
19715.54 45
19716.86 58
19718.19 54
19719.52 59
19720.85 65
19722.17 56
19723.50 52
19724.83 46
19726.16 62
19727.48 57
19728.81 37
19730.14 52
19731.47 65
19732.80 67
19734.12 39
19735.45 56
19736.78 59
19738.11 60
19739.44 48
19740.76 54
19742.09 43
19743.42 43
19744.75 51
19746.08 53
19747.41 42
19748.74 38
19750.06 55
19751.39 56
19752.72 40
19754.05 33
19755.38 55
19756.71 64
19758.04 62
19759.37 41
19760.69 67
19762.02 52
19763.35 55
19764.68 55
19766.01 56
19767.34 54
19768.67 48
19770.00 61
19771.33 66
19772.66 47
19773.99 51
19775.32 57
19776.65 53
19777.97 42
19779.30 61
19780.63 55
19781.96 47
19783.29 53
19784.62 49
19785.95 50
19787.28 53
19788.61 61
19789.94 57
19791.27 44
19792.60 55
19793.93 48
19795.26 63
19796.59 52
19797.92 48
19799.25 45
19800.58 48
19801.91 48
19803.24 45
19804.57 66
19805.91 59
19807.24 45
19808.57 64
19809.90 61
19811.23 46
19812.56 48
19813.89 43
19815.22 46
19816.55 49
19817.88 39
19819.21 49
19820.54 51
19821.87 43
19823.21 45
19824.54 49
19825.87 54
19827.20 41
19828.53 50
19829.86 53
19831.19 50
19832.52 53
19833.86 43
19835.19 46
19836.52 51
19837.85 57
19839.18 33
19840.51 54
19841.85 53
19843.18 56
19844.51 48
19845.84 47
19847.17 49
19848.50 57
19849.84 71
19851.17 55
19852.50 44
19853.83 36
19855.16 59
19856.50 50
19857.83 56
19859.16 54
19860.49 45
19861.83 45
19863.16 45
19864.49 54
19865.82 42
19867.16 63
19868.49 51
19869.82 41
19871.15 58
19872.49 61
19873.82 70
19875.15 57
19876.48 51
19877.82 59
19879.15 47
19880.48 50
19881.82 42
19883.15 44
19884.48 49
19885.82 59
19887.15 62
19888.48 57
19889.82 35
19891.15 53
19892.48 52
19893.82 58
19895.15 55
19896.48 34
19897.82 54
19899.15 57
19900.48 43
19901.82 58
19903.15 57
19904.49 43
19905.82 52
19907.15 57
19908.49 49
19909.82 51
19911.15 45
19912.49 60
19913.82 65
19915.16 63
19916.49 51
19917.83 48
19919.16 53
19920.49 49
19921.83 47
19923.16 56
19924.50 47
19925.83 63
19927.17 46
19928.50 45
19929.84 43
19931.17 45
19932.51 36
19933.84 39
19935.17 54
19936.51 48
19937.84 40
19939.18 47
19940.51 50
19941.85 49
19943.18 52
19944.52 58
19945.86 47
19947.19 59
19948.53 53
19949.86 64
19951.20 65
19952.53 56
19953.87 62
19955.20 52
19956.54 65
19957.87 56
19959.21 52
19960.55 62
19961.88 40
19963.22 65
19964.55 63
19965.89 64
19967.22 47
19968.56 63
19969.90 58
19971.23 49
19972.57 41
19973.90 55
19975.24 76
19976.58 58
19977.91 55
19979.25 54
19980.59 48
19981.92 56
19983.26 68
19984.59 59
19985.93 79
19987.27 60
19988.60 69
19989.94 55
19991.28 64
19992.61 54
19993.95 60
19995.29 91
19996.63 57
19997.96 54
19999.30 49
20000.64 62
20001.97 57
20003.31 51
20004.65 46
20005.98 73
20007.32 79
20008.66 56
20010.00 55
20011.33 44
20012.67 57
20014.01 58
20015.35 56
20016.68 61
20018.02 50
20019.36 63
20020.70 61
20022.03 49
20023.37 56
20024.71 55
20026.05 70
20027.39 54
20028.72 51
20030.06 51
20031.40 73
20032.74 68
20034.08 51
20035.41 55
20036.75 69
20038.09 60
20039.43 57
20040.77 58
20042.11 63
20043.44 59
20044.78 60
20046.12 53
20047.46 62
20048.80 59
20050.14 71
20051.48 61
20052.82 58
20054.15 71
20055.49 82
20056.83 69
20058.17 65
20059.51 70
20060.85 67
20062.19 59
20063.53 63
20064.87 62
20066.21 70
20067.55 61
20068.88 59
20070.22 63
20071.56 76
20072.90 63
20074.24 74
20075.58 54
20076.92 53
20078.26 59
20079.60 68
20080.94 59
20082.28 53
20083.62 55
20084.96 74
20086.30 71
20087.64 49
20088.98 46
20090.32 53
20091.66 60
20093.00 67
20094.34 64
20095.68 60
20097.02 53
20098.36 51
20099.70 70
20101.04 59
20102.38 55
20103.72 62
20105.06 80
20106.40 54
20107.74 52
20109.08 58
20110.43 64
20111.77 64
20113.11 62
20114.45 42
20115.79 50
20117.13 53
20118.47 58
20119.81 46
20121.15 51
20122.49 50
20123.83 63
20125.18 58
20126.52 33
20127.86 49
20129.20 54
20130.54 42
20131.88 44
20133.22 53
20134.57 44
20135.91 52
20137.25 42
20138.59 51
20139.93 51
20141.27 47
