# Supplementary material for: MALDI-TOF MS typing enables the classification of brewing yeasts of the genus Saccharomyces to major beer styles
Source: PLoS One. 2017 Aug 9;12(8):e0181694. doi: 10.1371/journal.pone.0181694 (PMC5549903; doi:10.1371/journal.pone.0181694)
Supplement: S14 File — The directory includes 90 raw files and was zipped to “.zip”; the folder has three strains with 30 spectra per strain; S1 Text explains the raw files with an example and Table 1 represents the yeast strains used within the experiment. (ZIP) [file pone.0181694.s017.zip › 40-42/30666-220-OG-WB-WB-YPG-18h-E-E_2015-11-10__0_A2_1.dat]

2000.57 2069
2000.99 2052
2001.41 1925
2001.83 2033
2002.26 2216
2002.68 2046
2003.10 1943
2003.52 1946
2003.94 1975
2004.36 2070
2004.79 1925
2005.21 1843
2005.63 1865
2006.05 1950
2006.48 1943
2006.90 1924
2007.32 2016
2007.74 1884
2008.16 2011
2008.59 2099
2009.01 2064
2009.43 2241
2009.85 2094
2010.28 2143
2010.70 2233
2011.12 1994
2011.55 2014
2011.97 2018
2012.39 2001
2012.81 2157
2013.24 1995
2013.66 1817
2014.08 1848
2014.51 1744
2014.93 1766
2015.35 1929
2015.78 1926
2016.20 1954
2016.62 2052
2017.05 2000
2017.47 1901
2017.89 1925
2018.32 2012
2018.74 2124
2019.16 2024
2019.59 2117
2020.01 2300
2020.43 2145
2020.86 2090
2021.28 2148
2021.70 2207
2022.13 2083
2022.55 2219
2022.98 2043
2023.40 2037
2023.82 2001
2024.25 2033
2024.67 1985
2025.10 1980
2025.52 2191
2025.95 2086
2026.37 2010
2026.79 1965
2027.22 1959
2027.64 2007
2028.07 2114
2028.49 1948
2028.92 1844
2029.34 1806
2029.77 1845
2030.19 1804
2030.61 1715
2031.04 1718
2031.46 1966
2031.89 1913
2032.31 1800
2032.74 1925
2033.16 2009
2033.59 1923
2034.01 1950
2034.44 2042
2034.86 1979
2035.29 1985
2035.72 2036
2036.14 2135
2036.57 1894
2036.99 1924
2037.42 2096
2037.84 2056
2038.27 1948
2038.69 2014
2039.12 2188
2039.54 2041
2039.97 1923
2040.40 1991
2040.82 2066
2041.25 2096
2041.67 2276
2042.10 2170
2042.53 2098
2042.95 2029
2043.38 1935
2043.80 1997
2044.23 2134
2044.66 2186
2045.08 2058
2045.51 1979
2045.94 2096
2046.36 2103
2046.79 2156
2047.21 2061
2047.64 2034
2048.07 1901
2048.49 1974
2048.92 2087
2049.35 2080
2049.77 2138
2050.20 2091
2050.63 2033
2051.06 2157
2051.48 2051
2051.91 2048
2052.34 1892
2052.76 2006
2053.19 1971
2053.62 2071
2054.04 2059
2054.47 1964
2054.90 2051
2055.33 1978
2055.75 2092
2056.18 2134
2056.61 2034
2057.04 2082
2057.46 2075
2057.89 2039
2058.32 2047
2058.75 2098
2059.17 1978
2059.60 2015
2060.03 2068
2060.46 2126
2060.89 2159
2061.31 2120
2061.74 2115
2062.17 2102
2062.60 2036
2063.03 2063
2063.45 2202
2063.88 2377
2064.31 2218
2064.74 2202
2065.17 2362
2065.60 2359
2066.02 2418
2066.45 2658
2066.88 2704
2067.31 2627
2067.74 2372
2068.17 2358
2068.60 2369
2069.02 2451
2069.45 2367
2069.88 2107
2070.31 1960
2070.74 2093
2071.17 2240
2071.60 2084
2072.03 2139
2072.46 2208
2072.89 2079
2073.31 1922
2073.74 2045
2074.17 2074
2074.60 2072
2075.03 2134
2075.46 2004
2075.89 1890
2076.32 1800
2076.75 1870
2077.18 2215
2077.61 2056
2078.04 1997
2078.47 1994
2078.90 2113
2079.33 2205
2079.76 2184
2080.19 2052
2080.62 2139
2081.05 2094
2081.48 2212
2081.91 2016
2082.34 2107
2082.77 2183
2083.20 2115
2083.63 2013
2084.06 2007
2084.49 2172
2084.92 2071
2085.35 1923
2085.78 1983
2086.21 1964
2086.64 2038
2087.07 1835
2087.50 1915
2087.93 2066
2088.36 2066
2088.80 2103
2089.23 2001
2089.66 1983
2090.09 2081
2090.52 2163
2090.95 2126
2091.38 1998
2091.81 1953
2092.24 1952
2092.67 1931
2093.11 2040
2093.54 2040
2093.97 1967
2094.40 2042
2094.83 2092
2095.26 2144
2095.69 1931
2096.13 1851
2096.56 1962
2096.99 1846
2097.42 2007
2097.85 1959
2098.28 1881
2098.72 1850
2099.15 1770
2099.58 2019
2100.01 1952
2100.44 1930
2100.88 1809
2101.31 1877
2101.74 1930
2102.17 2100
2102.60 2010
2103.04 1971
2103.47 1892
2103.90 1858
2104.33 1943
2104.77 1928
2105.20 1932
2105.63 1896
2106.06 2020
2106.50 2083
2106.93 1998
2107.36 1945
2107.79 2078
2108.23 2079
2108.66 1981
2109.09 1964
2109.53 1910
2109.96 1953
2110.39 1964
2110.83 2013
2111.26 1944
2111.69 2016
2112.12 2035
2112.56 2050
2112.99 2035
2113.42 2046
2113.86 2099
2114.29 1911
2114.72 1887
2115.16 1918
2115.59 1933
2116.03 1925
2116.46 1882
2116.89 1893
2117.33 1821
2117.76 1821
2118.19 1716
2118.63 1818
2119.06 1886
2119.50 1792
2119.93 1970
2120.36 2102
2120.80 1970
2121.23 1942
2121.67 1848
2122.10 1871
2122.53 1848
2122.97 1954
2123.40 2011
2123.84 2009
2124.27 2002
2124.71 1945
2125.14 1861
2125.58 1918
2126.01 1840
2126.45 1830
2126.88 1974
2127.31 2102
2127.75 1982
2128.18 1978
2128.62 1945
2129.05 1804
2129.49 2021
2129.92 2020
2130.36 2010
2130.79 2060
2131.23 2210
2131.66 2282
2132.10 2280
2132.54 2125
2132.97 2067
2133.41 1989
2133.84 1984
2134.28 2004
2134.71 2049
2135.15 1939
2135.58 1866
2136.02 1948
2136.45 1943
2136.89 1945
2137.33 2042
2137.76 1950
2138.20 1950
2138.63 1900
2139.07 1871
2139.51 1866
2139.94 1852
2140.38 1921
2140.81 1902
2141.25 1973
2141.69 1962
2142.12 1839
2142.56 1869
2143.00 1827
2143.43 1810
2143.87 1744
2144.30 1887
2144.74 1859
2145.18 1793
2145.61 1869
2146.05 1923
2146.49 1944
2146.92 1864
2147.36 1898
2147.80 1915
2148.24 2200
2148.67 2339
2149.11 2098
2149.55 2362
2149.98 2367
2150.42 2479
2150.86 2303
2151.29 2347
2151.73 2506
2152.17 2377
2152.61 2093
2153.04 2141
2153.48 2205
2153.92 2076
2154.36 2104
2154.79 1975
2155.23 2099
2155.67 1979
2156.11 1895
2156.54 1897
2156.98 1969
2157.42 1939
2157.86 1874
2158.30 1964
2158.73 1957
2159.17 2000
2159.61 1983
2160.05 2000
2160.49 2115
2160.92 1876
2161.36 1798
2161.80 1995
2162.24 2037
2162.68 2047
2163.12 2027
2163.55 2025
2163.99 2006
2164.43 1987
2164.87 1937
2165.31 1930
2165.75 1910
2166.19 1927
2166.63 2078
2167.06 2032
2167.50 1938
2167.94 1936
2168.38 2038
2168.82 1970
2169.26 2055
2169.70 2024
2170.14 1954
2170.58 2015
2171.02 2041
2171.45 2139
2171.89 2179
2172.33 2158
2172.77 2402
2173.21 2348
2173.65 2403
2174.09 2370
2174.53 2442
2174.97 2503
2175.41 2491
2175.85 2555
2176.29 2497
2176.73 2565
2177.17 2375
2177.61 2322
2178.05 2357
2178.49 2368
2178.93 2419
2179.37 2265
2179.81 2029
2180.25 2065
2180.69 2062
2181.13 1998
2181.57 2050
2182.01 2029
2182.45 1995
2182.89 1900
2183.33 1953
2183.77 2040
2184.21 2039
2184.65 1973
2185.09 2036
2185.53 2054
2185.97 2076
2186.42 2263
2186.86 2191
2187.30 2064
2187.74 2092
2188.18 2199
2188.62 2375
2189.06 2248
2189.50 2393
2189.94 2386
2190.38 2390
2190.83 2308
2191.27 2123
2191.71 2182
2192.15 2452
2192.59 2224
2193.03 2057
2193.47 2051
2193.92 2140
2194.36 2064
2194.80 2224
2195.24 2130
2195.68 2100
2196.12 2041
2196.57 2316
2197.01 2272
2197.45 2198
2197.89 2141
2198.33 2219
2198.78 2144
2199.22 2270
2199.66 2043
2200.10 2097
2200.54 2308
2200.99 2168
2201.43 1991
2201.87 2046
2202.31 2043
2202.76 2191
2203.20 2144
2203.64 2211
2204.08 2067
2204.53 2000
2204.97 2136
2205.41 2097
2205.85 2134
2206.30 2204
2206.74 2151
2207.18 2045
2207.62 1981
2208.07 2139
2208.51 2091
2208.95 2234
2209.40 1989
2209.84 1934
2210.28 2089
2210.73 2162
2211.17 2247
2211.61 2000
2212.06 2107
2212.50 2126
2212.94 1991
2213.39 1905
2213.83 2043
2214.27 1993
2214.72 2098
2215.16 2054
2215.60 1993
2216.05 1964
2216.49 1990
2216.94 1974
2217.38 2002
2217.82 2045
2218.27 1921
2218.71 1945
2219.16 2007
2219.60 2029
2220.04 2045
2220.49 1980
2220.93 2043
2221.38 2047
2221.82 2051
2222.27 2001
2222.71 1976
2223.15 2035
2223.60 2000
2224.04 2015
2224.49 1951
2224.93 1981
2225.38 2226
2225.82 2294
2226.27 2285
2226.71 2257
2227.16 2097
2227.60 1885
2228.05 2105
2228.49 2071
2228.94 1973
2229.38 2003
2229.83 2087
2230.27 2250
2230.72 2104
2231.16 2006
2231.61 2082
2232.05 2081
2232.50 2144
2232.94 2085
2233.39 2130
2233.83 2101
2234.28 2119
2234.73 2033
2235.17 2101
2235.62 2024
2236.06 2043
2236.51 2050
2236.95 2035
2237.40 1976
2237.85 2001
2238.29 1924
2238.74 1959
2239.18 1850
2239.63 1871
2240.08 1963
2240.52 1956
2240.97 1875
2241.42 1807
2241.86 1882
2242.31 1937
2242.75 1898
2243.20 1768
2243.65 1883
2244.09 1857
2244.54 1741
2244.99 1885
2245.43 1928
2245.88 1723
2246.33 1805
2246.77 1876
2247.22 1886
2247.67 1644
2248.12 1759
2248.56 1917
2249.01 1760
2249.46 1822
2249.90 1858
2250.35 1946
2250.80 1889
2251.24 1978
2251.69 1878
2252.14 1999
2252.59 1858
2253.03 1934
2253.48 1933
2253.93 1953
2254.38 1937
2254.82 1884
2255.27 1799
2255.72 1850
2256.17 1898
2256.62 1774
2257.06 1969
2257.51 1873
2257.96 1871
2258.41 1864
2258.86 1923
2259.30 1832
2259.75 1907
2260.20 1837
2260.65 1730
2261.10 1763
2261.54 1809
2261.99 1759
2262.44 1881
2262.89 1932
2263.34 2091
2263.79 2095
2264.23 1962
2264.68 1922
2265.13 1943
2265.58 1922
2266.03 2029
2266.48 1942
2266.93 2046
2267.38 1945
2267.82 1875
2268.27 2067
2268.72 1981
2269.17 2077
2269.62 2228
2270.07 2014
2270.52 2140
2270.97 2218
2271.42 2352
2271.87 2489
2272.32 2425
2272.77 2265
2273.22 2266
2273.66 2350
2274.11 2420
2274.56 2344
2275.01 2200
2275.46 2072
2275.91 2136
2276.36 2002
2276.81 1879
2277.26 1939
2277.71 1847
2278.16 1967
2278.61 1943
2279.06 1889
2279.51 2056
2279.96 2091
2280.41 1937
2280.86 1824
2281.31 1891
2281.76 2090
2282.21 1933
2282.66 1823
2283.11 1936
2283.56 1867
2284.02 1922
2284.47 1891
2284.92 1889
2285.37 1928
2285.82 1904
2286.27 1845
2286.72 2079
2287.17 2072
2287.62 2061
2288.07 2159
2288.52 2341
2288.97 2446
2289.42 2779
2289.88 2879
2290.33 2954
2290.78 3101
2291.23 3310
2291.68 3503
2292.13 3453
2292.58 3454
2293.03 3481
2293.49 3196
2293.94 2987
2294.39 2877
2294.84 2869
2295.29 2586
2295.74 2419
2296.20 2369
2296.65 2290
2297.10 2309
2297.55 2261
2298.00 2083
2298.46 2129
2298.91 2010
2299.36 1853
2299.81 2035
2300.26 2050
2300.72 1959
2301.17 1859
2301.62 1980
2302.07 1922
2302.52 1788
2302.98 1883
2303.43 1886
2303.88 1770
2304.33 1820
2304.79 1829
2305.24 1957
2305.69 1989
2306.14 1978
2306.60 2061
2307.05 1983
2307.50 2035
2307.96 2113
2308.41 2156
2308.86 2106
2309.31 2180
2309.77 2291
2310.22 2268
2310.67 2320
2311.13 2313
2311.58 2237
2312.03 2274
2312.49 2288
2312.94 2278
2313.39 2410
2313.85 2204
2314.30 2122
2314.75 2119
2315.21 1953
2315.66 2200
2316.12 2195
2316.57 2181
2317.02 2056
2317.48 1914
2317.93 2030
2318.38 1927
2318.84 1940
2319.29 1957
2319.75 1862
2320.20 2028
2320.65 2029
2321.11 1955
2321.56 2069
2322.02 2097
2322.47 2191
2322.93 2281
2323.38 2118
2323.83 2138
2324.29 2268
2324.74 2333
2325.20 2224
2325.65 2394
2326.11 2377
2326.56 2351
2327.02 2499
2327.47 2454
2327.93 2435
2328.38 2385
2328.84 2376
2329.29 2192
2329.75 2165
2330.20 2203
2330.66 2335
2331.11 2190
2331.57 2057
2332.02 2139
2332.48 2068
2332.93 2106
2333.39 2209
2333.84 2134
2334.30 2006
2334.75 2015
2335.21 2111
2335.67 2111
2336.12 2089
2336.58 2149
2337.03 2081
2337.49 2094
2337.94 2012
2338.40 2058
2338.86 2184
2339.31 2075
2339.77 2131
2340.22 2050
2340.68 1986
2341.14 1863
2341.59 1928
2342.05 1938
2342.50 2043
2342.96 2092
2343.42 2044
2343.87 2094
2344.33 2049
2344.79 1951
2345.24 1943
2345.70 1890
2346.16 1945
2346.61 2138
2347.07 2127
2347.53 2009
2347.98 2033
2348.44 1983
2348.90 1891
2349.35 1868
2349.81 2035
2350.27 2091
2350.72 1989
2351.18 1810
2351.64 1733
2352.10 1891
2352.55 1937
2353.01 2036
2353.47 1824
2353.93 1947
2354.38 1906
2354.84 1907
2355.30 1888
2355.76 1828
2356.21 1844
2356.67 2026
2357.13 1866
2357.59 1762
2358.04 1908
2358.50 1824
2358.96 1869
2359.42 1920
2359.87 1962
2360.33 1947
2360.79 2014
2361.25 2201
2361.71 2074
2362.17 2046
2362.62 1856
2363.08 1799
2363.54 1887
2364.00 1893
2364.46 1854
2364.92 1990
2365.37 2010
2365.83 1859
2366.29 1832
2366.75 2023
2367.21 2048
2367.67 1867
2368.13 2003
2368.58 2257
2369.04 2103
2369.50 1941
2369.96 1926
2370.42 1989
2370.88 2067
2371.34 1914
2371.80 2066
2372.26 2019
2372.72 2096
2373.17 2157
2373.63 2250
2374.09 2294
2374.55 2172
2375.01 2215
2375.47 2284
2375.93 2289
2376.39 2258
2376.85 2170
2377.31 2080
2377.77 2196
2378.23 2128
2378.69 1967
2379.15 2036
2379.61 1930
2380.07 1936
2380.53 1970
2380.99 1900
2381.45 2036
2381.91 1890
2382.37 2049
2382.83 1933
2383.29 1854
2383.75 1960
2384.21 2072
2384.67 2104
2385.13 1999
2385.59 1791
2386.05 1811
2386.51 1970
2386.97 1827
2387.43 1870
2387.89 2006
2388.35 1975
2388.82 1871
2389.28 1884
2389.74 1958
2390.20 1989
2390.66 2070
2391.12 2126
2391.58 1983
2392.04 2039
2392.50 2072
2392.96 1930
2393.42 1963
2393.89 2115
2394.35 2064
2394.81 2038
2395.27 2015
2395.73 1858
2396.19 1835
2396.65 1896
2397.12 1911
2397.58 1885
2398.04 1771
2398.50 2062
2398.96 1933
2399.42 1892
2399.89 1664
2400.35 1770
2400.81 1950
2401.27 1945
2401.73 1899
2402.20 2009
2402.66 2034
2403.12 1764
2403.58 1722
2404.04 2010
2404.51 1914
2404.97 2011
2405.43 1898
2405.89 1793
2406.36 1869
2406.82 1932
2407.28 1796
2407.74 1780
2408.21 1874
2408.67 1890
2409.13 1849
2409.59 1848
2410.06 1772
2410.52 1844
2410.98 1886
2411.45 1901
2411.91 1818
2412.37 1808
2412.84 1841
2413.30 1919
2413.76 1903
2414.22 1940
2414.69 1859
2415.15 1930
2415.61 1935
2416.08 1870
2416.54 2015
2417.00 1965
2417.47 1877
2417.93 1864
2418.40 1836
2418.86 1971
2419.32 2052
2419.79 1942
2420.25 1917
2420.71 1914
2421.18 1922
2421.64 2103
2422.11 1923
2422.57 1956
2423.03 1864
2423.50 1955
2423.96 2020
2424.43 2049
2424.89 1882
2425.35 1926
2425.82 1939
2426.28 1923
2426.75 1873
2427.21 1931
2427.68 1843
2428.14 1953
2428.61 2064
2429.07 2066
2429.54 1994
2430.00 1849
2430.46 1867
2430.93 1993
2431.39 1963
2431.86 1998
2432.32 1967
2432.79 1929
2433.25 1840
2433.72 1931
2434.18 1891
2434.65 1862
2435.11 2012
2435.58 2027
2436.04 1912
2436.51 2031
2436.98 1923
2437.44 1895
2437.91 1847
2438.37 1889
2438.84 1821
2439.30 1881
2439.77 1900
2440.23 1904
2440.70 1916
2441.17 1974
2441.63 1985
2442.10 1990
2442.56 1984
2443.03 2141
2443.50 2068
2443.96 2095
2444.43 1936
2444.89 1849
2445.36 1838
2445.83 1954
2446.29 1816
2446.76 2017
2447.23 1963
2447.69 1994
2448.16 1896
2448.62 1850
2449.09 1791
2449.56 1836
2450.02 1858
2450.49 1795
2450.96 1946
2451.42 2058
2451.89 1948
2452.36 1830
2452.82 1793
2453.29 1937
2453.76 1914
2454.23 1907
2454.69 1949
2455.16 1883
2455.63 1826
2456.09 1760
2456.56 1781
2457.03 1784
2457.50 1962
2457.96 1875
2458.43 1819
2458.90 1942
2459.37 1803
2459.83 1855
2460.30 1857
2460.77 1847
2461.24 1791
2461.70 1781
2462.17 1731
2462.64 1760
2463.11 1772
2463.58 1694
2464.04 1758
2464.51 1803
2464.98 1843
2465.45 1784
2465.92 1874
2466.38 1977
2466.85 1953
2467.32 1897
2467.79 1874
2468.26 1870
2468.73 1977
2469.19 1946
2469.66 1771
2470.13 1801
2470.60 1890
2471.07 1908
2471.54 1795
2472.01 1847
2472.47 1927
2472.94 1845
2473.41 1701
2473.88 1842
2474.35 1805
2474.82 1707
2475.29 1724
2475.76 1832
2476.23 1901
2476.70 1813
2477.16 1927
2477.63 1674
2478.10 1768
2478.57 1844
2479.04 1904
2479.51 1770
2479.98 1852
2480.45 1911
2480.92 1762
2481.39 1766
2481.86 1773
2482.33 1863
2482.80 1797
2483.27 1801
2483.74 1875
2484.21 1865
2484.68 1793
2485.15 1730
2485.62 1600
2486.09 1655
2486.56 1728
2487.03 1662
2487.50 1767
2487.97 1789
2488.44 1830
2488.91 1831
2489.38 1900
2489.85 1969
2490.32 1879
2490.79 1908
2491.26 1930
2491.73 1876
2492.20 1843
2492.67 1916
2493.14 1895
2493.61 1842
2494.09 1935
2494.56 2097
2495.03 1959
2495.50 2051
2495.97 1984
2496.44 1842
2496.91 2015
2497.38 1917
2497.85 1941
2498.32 1924
2498.80 2036
2499.27 1940
2499.74 2036
2500.21 2000
2500.68 1886
2501.15 1828
2501.62 1765
2502.10 1731
2502.57 1684
2503.04 1684
2503.51 1837
2503.98 1709
2504.45 1673
2504.93 1690
2505.40 1683
2505.87 1848
2506.34 1863
2506.81 1854
2507.29 1769
2507.76 1853
2508.23 1887
2508.70 1849
2509.17 1788
2509.65 1858
2510.12 2034
2510.59 1898
2511.06 1945
2511.54 1964
2512.01 1918
2512.48 1976
2512.95 2253
2513.43 2226
2513.90 2301
2514.37 2136
2514.84 2150
2515.32 2126
2515.79 2117
2516.26 1961
2516.74 2052
2517.21 1959
2517.68 1961
2518.16 1975
2518.63 2043
2519.10 1935
2519.57 2076
2520.05 1925
2520.52 1906
2520.99 1790
2521.47 1920
2521.94 1917
2522.42 2012
2522.89 1986
2523.36 1824
2523.84 1848
2524.31 1767
2524.78 1878
2525.26 1890
2525.73 1820
2526.20 1805
2526.68 1737
2527.15 1747
2527.63 1807
2528.10 1847
2528.57 1981
2529.05 1732
2529.52 1880
2530.00 1979
2530.47 2014
2530.95 2003
2531.42 1859
2531.89 1875
2532.37 1798
2532.84 1937
2533.32 1934
2533.79 1868
2534.27 1913
2534.74 1939
2535.22 1994
2535.69 1977
2536.17 1915
2536.64 1992
2537.11 1938
2537.59 1848
2538.06 2009
2538.54 1971
2539.01 2007
2539.49 1910
2539.97 1981
2540.44 2002
2540.92 1980
2541.39 1961
2541.87 2068
2542.34 2103
2542.82 2007
2543.29 1977
2543.77 2003
2544.24 1901
2544.72 2027
2545.19 1916
2545.67 1917
2546.15 2155
2546.62 2263
2547.10 2228
2547.57 2181
2548.05 2273
2548.52 2239
2549.00 2170
2549.48 2190
2549.95 2380
2550.43 2251
2550.91 2390
2551.38 2143
2551.86 2074
2552.33 2172
2552.81 2094
2553.29 2215
2553.76 2253
2554.24 2137
2554.72 1996
2555.19 2087
2555.67 2039
2556.15 1884
2556.62 1983
2557.10 1941
2557.58 1926
2558.05 2092
2558.53 2191
2559.01 2101
2559.48 1973
2559.96 1986
2560.44 1933
2560.91 1799
2561.39 2058
2561.87 2025
2562.35 1923
2562.82 1922
2563.30 1855
2563.78 1832
2564.26 1916
2564.73 1995
2565.21 1802
2565.69 1889
2566.17 1846
2566.64 1827
2567.12 1841
2567.60 1819
2568.08 1708
2568.55 1771
2569.03 1749
2569.51 1764
2569.99 1713
2570.47 1779
2570.94 1843
2571.42 1758
2571.90 1799
2572.38 1860
2572.86 1857
2573.33 1811
2573.81 1788
2574.29 1605
2574.77 1686
2575.25 1841
2575.73 1851
2576.20 1898
2576.68 1807
2577.16 1735
2577.64 1697
2578.12 1776
2578.60 1781
2579.08 1734
2579.56 1795
2580.03 1739
2580.51 1779
2580.99 1753
2581.47 1743
2581.95 1635
2582.43 1706
2582.91 1629
2583.39 1736
2583.87 1855
2584.35 1679
2584.83 1721
2585.30 1723
2585.78 1822
2586.26 1833
2586.74 1715
2587.22 1779
2587.70 1821
2588.18 2042
2588.66 1905
2589.14 1856
2589.62 1874
2590.10 1888
2590.58 1809
2591.06 1783
2591.54 1820
2592.02 1852
2592.50 2005
2592.98 1906
2593.46 2018
2593.94 1862
2594.42 1780
2594.90 1751
2595.38 1848
2595.86 1851
2596.34 1727
2596.82 1676
2597.30 1842
2597.78 1803
2598.26 1834
2598.74 1839
2599.23 1748
2599.71 1883
2600.19 1678
2600.67 1697
2601.15 1724
2601.63 1758
2602.11 1718
2602.59 1666
2603.07 1701
2603.55 1806
2604.03 1715
2604.52 1608
2605.00 1743
2605.48 1755
2605.96 1643
2606.44 1777
2606.92 1824
2607.40 1741
2607.88 1830
2608.37 1770
2608.85 1926
2609.33 1889
2609.81 1683
2610.29 1749
2610.77 1723
2611.26 1757
2611.74 1795
2612.22 1775
2612.70 1664
2613.18 1702
2613.67 1634
2614.15 1712
2614.63 1791
2615.11 1944
2615.59 1936
2616.08 1896
2616.56 1679
2617.04 1721
2617.52 1733
2618.01 1819
2618.49 1789
2618.97 1868
2619.45 1745
2619.93 1775
2620.42 1766
2620.90 1836
2621.38 1790
2621.87 1691
2622.35 1755
2622.83 1859
2623.31 1895
2623.80 1866
2624.28 1791
2624.76 1625
2625.25 1798
2625.73 1822
2626.21 1947
2626.70 1920
2627.18 1756
2627.66 1848
2628.15 1804
2628.63 1815
2629.11 1828
2629.60 1832
2630.08 1801
2630.56 1775
2631.05 1796
2631.53 1920
2632.01 1902
2632.50 1845
2632.98 1868
2633.46 1897
2633.95 1823
2634.43 1840
2634.92 1911
2635.40 1887
2635.88 1908
2636.37 1858
2636.85 1837
2637.34 1753
2637.82 1804
2638.31 1770
2638.79 1712
2639.27 1744
2639.76 1707
2640.24 1838
2640.73 1866
2641.21 1767
2641.70 1900
2642.18 1824
2642.67 1672
2643.15 1717
2643.63 1744
2644.12 1714
2644.60 1698
2645.09 1717
2645.57 1728
2646.06 1733
2646.54 1708
2647.03 1784
2647.51 1766
2648.00 1793
2648.48 1756
2648.97 1857
2649.46 1825
2649.94 1634
2650.43 1788
2650.91 1718
2651.40 1793
2651.88 1860
2652.37 1808
2652.85 1695
2653.34 1835
2653.82 1939
2654.31 1852
2654.80 1657
2655.28 1765
2655.77 1689
2656.25 1716
2656.74 1715
2657.23 1762
2657.71 1808
2658.20 1813
2658.68 1739
2659.17 1620
2659.66 1611
2660.14 1830
2660.63 1746
2661.11 1689
2661.60 1629
2662.09 1743
2662.57 1737
2663.06 1692
2663.55 1751
2664.03 1771
2664.52 1798
2665.01 1807
2665.49 1770
2665.98 1850
2666.47 1691
2666.95 1754
2667.44 1742
2667.93 1660
2668.42 1791
2668.90 1710
2669.39 1881
2669.88 1775
2670.36 1774
2670.85 1741
2671.34 1827
2671.83 1940
2672.31 2011
2672.80 1900
2673.29 2054
2673.78 2169
2674.26 2144
2674.75 2263
2675.24 2323
2675.73 2461
2676.21 2544
2676.70 2288
2677.19 2236
2677.68 2282
2678.16 2234
2678.65 2176
2679.14 2139
2679.63 2090
2680.12 2001
2680.61 1993
2681.09 1895
2681.58 1910
2682.07 1822
2682.56 1896
2683.05 1747
2683.53 1887
2684.02 1806
2684.51 1713
2685.00 1762
2685.49 1718
2685.98 1763
2686.47 1823
2686.95 1862
2687.44 1747
2687.93 1755
2688.42 1813
2688.91 1799
2689.40 1745
2689.89 1735
2690.38 1711
2690.87 1723
2691.35 1746
2691.84 1826
2692.33 1709
2692.82 1772
2693.31 1787
2693.80 1797
2694.29 1704
2694.78 1662
2695.27 1864
2695.76 1847
2696.25 1745
2696.74 1754
2697.23 1696
2697.72 1619
2698.21 1615
2698.70 1670
2699.19 1873
2699.68 1715
2700.17 1612
2700.66 1734
2701.15 1794
2701.64 1759
2702.13 1799
2702.62 1875
2703.11 1748
2703.60 1713
2704.09 1803
2704.58 1924
2705.07 1861
2705.56 1851
2706.05 1847
2706.54 1782
2707.03 1890
2707.52 1677
2708.01 1687
2708.50 1705
2708.99 1772
2709.48 1715
2709.97 1519
2710.46 1694
2710.96 1758
2711.45 1842
2711.94 1632
2712.43 1641
2712.92 1615
2713.41 1762
2713.90 1890
2714.39 1753
2714.88 1641
2715.38 1694
2715.87 1845
2716.36 1742
2716.85 1704
2717.34 1689
2717.83 1770
2718.32 1706
2718.82 1771
2719.31 1788
2719.80 1831
2720.29 1776
2720.78 1711
2721.27 1890
2721.77 1811
2722.26 1718
2722.75 1916
2723.24 1871
2723.73 1858
2724.23 1913
2724.72 1838
2725.21 1879
2725.70 1869
2726.19 1798
2726.69 1844
2727.18 1633
2727.67 1636
2728.16 1800
2728.66 1711
2729.15 1715
2729.64 1844
2730.13 1885
2730.63 1814
2731.12 1817
2731.61 1752
2732.11 1920
2732.60 1814
2733.09 1860
2733.58 1871
2734.08 2027
2734.57 1938
2735.06 1987
2735.56 2016
2736.05 1982
2736.54 1960
2737.04 1939
2737.53 1911
2738.02 1846
2738.52 1764
2739.01 1885
2739.50 1981
2740.00 1923
2740.49 1832
2740.98 1871
2741.48 1940
2741.97 2070
2742.46 1844
2742.96 1815
2743.45 1850
2743.95 1758
2744.44 1815
2744.93 1911
2745.43 1759
2745.92 1875
2746.42 1845
2746.91 1806
2747.40 1837
2747.90 1876
2748.39 1847
2748.89 1838
2749.38 1753
2749.88 1734
2750.37 1835
2750.86 1968
2751.36 1968
2751.85 1769
2752.35 1669
2752.84 1725
2753.34 1679
2753.83 1785
2754.33 1697
2754.82 1733
2755.32 1746
2755.81 1774
2756.31 1813
2756.80 1811
2757.30 1851
2757.79 1907
2758.29 1776
2758.78 1751
2759.28 1670
2759.77 1654
2760.27 1781
2760.76 1795
2761.26 1652
2761.75 1708
2762.25 1712
2762.75 1769
2763.24 1688
2763.74 1816
2764.23 1762
2764.73 1721
2765.22 1702
2765.72 1865
2766.22 1795
2766.71 1847
2767.21 1672
2767.70 1792
2768.20 1832
2768.70 1822
2769.19 1704
2769.69 1740
2770.18 1766
2770.68 1855
2771.18 1858
2771.67 1816
2772.17 1847
2772.67 1936
2773.16 1898
2773.66 1991
2774.16 1986
2774.65 1982
2775.15 2242
2775.65 2311
2776.14 2331
2776.64 2500
2777.14 2425
2777.63 2522
2778.13 2492
2778.63 2439
2779.12 2589
2779.62 2476
2780.12 2344
2780.62 2212
2781.11 2175
2781.61 1982
2782.11 1905
2782.60 1845
2783.10 1832
2783.60 1826
2784.10 1813
2784.59 1774
2785.09 1721
2785.59 1850
2786.09 1811
2786.58 1756
2787.08 1846
2787.58 1761
2788.08 1692
2788.58 1619
2789.07 1669
2789.57 1649
2790.07 1639
2790.57 1774
2791.07 1796
2791.56 1694
2792.06 1656
2792.56 1658
2793.06 1568
2793.56 1609
2794.06 1723
2794.55 1751
2795.05 1708
2795.55 1750
2796.05 1773
2796.55 1771
2797.05 1816
2797.55 1779
2798.04 1853
2798.54 1687
2799.04 1818
2799.54 1839
2800.04 1863
2800.54 1834
2801.04 1858
2801.54 1938
2802.04 1945
2802.53 1730
2803.03 1807
2803.53 1886
2804.03 1925
2804.53 1892
2805.03 1931
2805.53 1929
2806.03 1922
2806.53 2018
2807.03 2039
2807.53 1949
2808.03 2039
2808.53 2170
2809.03 2042
2809.53 1914
2810.03 1969
2810.53 1925
2811.03 1982
2811.53 1985
2812.03 1958
2812.53 1933
2813.03 1973
2813.53 2079
2814.03 1918
2814.53 1816
2815.03 1880
2815.53 1926
2816.03 1984
2816.53 1880
2817.03 1850
2817.53 1849
2818.03 1774
2818.53 1709
2819.03 1770
2819.53 1896
2820.03 1879
2820.53 1815
2821.03 1713
2821.53 1688
2822.03 1758
2822.54 1703
2823.04 1882
2823.54 1801
2824.04 1861
2824.54 1850
2825.04 1749
2825.54 1830
2826.04 1722
2826.54 1722
2827.05 1797
2827.55 1742
2828.05 1718
2828.55 1667
2829.05 1801
2829.55 1812
2830.05 1826
2830.56 1708
2831.06 1791
2831.56 1651
2832.06 1660
2832.56 1730
2833.06 1622
2833.57 1662
2834.07 1622
2834.57 1750
2835.07 1741
2835.57 1825
2836.08 1749
2836.58 1871
2837.08 1801
2837.58 1791
2838.09 1816
2838.59 1830
2839.09 1889
2839.59 1903
2840.09 1800
2840.60 1827
2841.10 1736
2841.60 1723
2842.11 1782
2842.61 1626
2843.11 1785
2843.61 1820
2844.12 1717
2844.62 1860
2845.12 1800
2845.62 1735
2846.13 1780
2846.63 1730
2847.13 1802
2847.64 1816
2848.14 1915
2848.64 1822
2849.15 1827
2849.65 1914
2850.15 1744
2850.66 1782
2851.16 1826
2851.66 1793
2852.17 1831
2852.67 1822
2853.17 1861
2853.68 1802
2854.18 1815
2854.69 1688
2855.19 1777
2855.69 1765
2856.20 1927
2856.70 1767
2857.20 1728
2857.71 1709
2858.21 1981
2858.72 1905
2859.22 1864
2859.73 1634
2860.23 1768
2860.73 1660
2861.24 1800
2861.74 1899
2862.25 1750
2862.75 1650
2863.26 1631
2863.76 1618
2864.27 1675
2864.77 1608
2865.27 1644
2865.78 1642
2866.28 1711
2866.79 1753
2867.29 1680
2867.80 1641
2868.30 1693
2868.81 1548
2869.31 1738
2869.82 1761
2870.32 1819
2870.83 1880
2871.33 1932
2871.84 1744
2872.34 1769
2872.85 1877
2873.36 1859
2873.86 1864
2874.37 2058
2874.87 1983
2875.38 2008
2875.88 2005
2876.39 1970
2876.89 1924
2877.40 1873
2877.91 1764
2878.41 1921
2878.92 1872
2879.42 1730
2879.93 1828
2880.44 1756
2880.94 1695
2881.45 1730
2881.95 1657
2882.46 1761
2882.97 1780
2883.47 1719
2883.98 1798
2884.49 1709
2884.99 1815
2885.50 1732
2886.00 1889
2886.51 2049
2887.02 1906
2887.52 1920
2888.03 1920
2888.54 1898
2889.04 1902
2889.55 1881
2890.06 2007
2890.57 1931
2891.07 1730
2891.58 1729
2892.09 1801
2892.59 1855
2893.10 1678
2893.61 1781
2894.12 1764
2894.62 1805
2895.13 1812
2895.64 1777
2896.14 1978
2896.65 1924
2897.16 2009
2897.67 1888
2898.17 1948
2898.68 1977
2899.19 1907
2899.70 2092
2900.21 2088
2900.71 1946
2901.22 1942
2901.73 1990
2902.24 1861
2902.74 1808
2903.25 1902
2903.76 1947
2904.27 1867
2904.78 1882
2905.29 1905
2905.79 1982
2906.30 1894
2906.81 1803
2907.32 1965
2907.83 2076
2908.34 2049
2908.84 1851
2909.35 1904
2909.86 1875
2910.37 1809
2910.88 1690
2911.39 1779
2911.90 1747
2912.40 1903
2912.91 1940
2913.42 1830
2913.93 1761
2914.44 1813
2914.95 1857
2915.46 1758
2915.97 1814
2916.48 1784
2916.99 1893
2917.50 1933
2918.00 1898
2918.51 1800
2919.02 1786
2919.53 1885
2920.04 1853
2920.55 1888
2921.06 1840
2921.57 1790
2922.08 1818
2922.59 1781
2923.10 1757
2923.61 1957
2924.12 1864
2924.63 1906
2925.14 1880
2925.65 1776
2926.16 1843
2926.67 2076
2927.18 1969
2927.69 1855
2928.20 1746
2928.71 1812
2929.22 1824
2929.73 1832
2930.24 1821
2930.75 1610
2931.26 1583
2931.77 1662
2932.28 1654
2932.79 1719
2933.30 1551
2933.82 1779
2934.33 1782
2934.84 1748
2935.35 1804
2935.86 1872
2936.37 1790
2936.88 1869
2937.39 1830
2937.90 1814
2938.41 1775
2938.92 1790
2939.44 1972
2939.95 2009
2940.46 1785
2940.97 1741
2941.48 1673
2941.99 1632
2942.50 1725
2943.02 1837
2943.53 1663
2944.04 1677
2944.55 1651
2945.06 1706
2945.57 1632
2946.09 1673
2946.60 1680
2947.11 1688
2947.62 1712
2948.13 1960
2948.64 2051
2949.16 1971
2949.67 1799
2950.18 1678
2950.69 1785
2951.21 1893
2951.72 1695
2952.23 1728
2952.74 1746
2953.25 1658
2953.77 1774
2954.28 1741
2954.79 1727
2955.30 1681
2955.82 1763
2956.33 1852
2956.84 1835
2957.36 1832
2957.87 1779
2958.38 1841
2958.89 1828
2959.41 1773
2959.92 1779
2960.43 1868
2960.95 1858
2961.46 1833
2961.97 1770
2962.49 1903
2963.00 1751
2963.51 1758
2964.03 1787
2964.54 1889
2965.05 1935
2965.57 1812
2966.08 1768
2966.59 1752
2967.11 1699
2967.62 1712
2968.13 1654
2968.65 1690
2969.16 1581
2969.67 1557
2970.19 1588
2970.70 1534
2971.22 1584
2971.73 1707
2972.24 1851
2972.76 1838
2973.27 1711
2973.79 1779
2974.30 1709
2974.82 1625
2975.33 1730
2975.84 1767
2976.36 1705
2976.87 1748
2977.39 1756
2977.90 1816
2978.42 1801
2978.93 1768
2979.45 1881
2979.96 1704
2980.47 1696
2980.99 1734
2981.50 1859
2982.02 1857
2982.53 1801
2983.05 1720
2983.56 1774
2984.08 1795
2984.59 1817
2985.11 1874
2985.62 1773
2986.14 1783
2986.66 1914
2987.17 1936
2987.69 1938
2988.20 1881
2988.72 1872
2989.23 2038
2989.75 2057
2990.26 1932
2990.78 1964
2991.29 1893
2991.81 2065
2992.33 1983
2992.84 1915
2993.36 2102
2993.87 2119
2994.39 2154
2994.91 1921
2995.42 1948
2995.94 1995
2996.45 1864
2996.97 1992
2997.49 2227
2998.00 2280
2998.52 2155
2999.04 2048
2999.55 2012
3000.07 2031
3000.58 2389
3001.10 2491
3001.62 2339
3002.13 2589
3002.65 2669
3003.17 2881
3003.68 3014
3004.20 2984
3004.72 3234
3005.23 3303
3005.75 3267
3006.27 3555
3006.79 3389
3007.30 3431
3007.82 3068
3008.34 2932
3008.85 2945
3009.37 2488
3009.89 2215
3010.41 2234
3010.92 2171
3011.44 2064
3011.96 2038
3012.48 2006
3012.99 2052
3013.51 2170
3014.03 2202
3014.55 2129
3015.06 2066
3015.58 1992
3016.10 2051
3016.62 2219
3017.14 2288
3017.65 2105
3018.17 2067
3018.69 2028
3019.21 2130
3019.73 2171
3020.24 2260
3020.76 2280
3021.28 2191
3021.80 2216
3022.32 2234
3022.84 2206
3023.35 2159
3023.87 2183
3024.39 1971
3024.91 1985
3025.43 2085
3025.95 2069
3026.47 2033
3026.98 1989
3027.50 2100
3028.02 2086
3028.54 1885
3029.06 1885
3029.58 1961
3030.10 1958
3030.62 1919
3031.14 1806
3031.65 1995
3032.17 2037
3032.69 1972
3033.21 1875
3033.73 1868
3034.25 1921
3034.77 1888
3035.29 1965
3035.81 2165
3036.33 2023
3036.85 1955
3037.37 1982
3037.89 1939
3038.41 1867
3038.93 1846
3039.45 1993
3039.97 1897
3040.49 1885
3041.01 1963
3041.53 1832
3042.05 2009
3042.57 1840
3043.09 1833
3043.61 1934
3044.13 1896
3044.65 1943
3045.17 1839
3045.69 1744
3046.21 1745
3046.73 1966
3047.25 2065
3047.77 1951
3048.29 1884
3048.81 1819
3049.33 1927
3049.85 1860
3050.37 1835
3050.89 1879
3051.42 1734
3051.94 1991
3052.46 1769
3052.98 1789
3053.50 1813
3054.02 1838
3054.54 1712
3055.06 1698
3055.58 1848
3056.11 1738
3056.63 1726
3057.15 1918
3057.67 1757
3058.19 1898
3058.71 1768
3059.23 1838
3059.76 1784
3060.28 1800
3060.80 1842
3061.32 1840
3061.84 1851
3062.36 1838
3062.89 1776
3063.41 1893
3063.93 1946
3064.45 1826
3064.97 1931
3065.50 2040
3066.02 2036
3066.54 2116
3067.06 2045
3067.58 1934
3068.11 2006
3068.63 1935
3069.15 1840
3069.67 1873
3070.20 1928
3070.72 1907
3071.24 1908
3071.76 1913
3072.29 1916
3072.81 1923
3073.33 1886
3073.85 1862
3074.38 1834
3074.90 1955
3075.42 1986
3075.95 1989
3076.47 1895
3076.99 2129
3077.51 1983
3078.04 2071
3078.56 2088
3079.08 2134
3079.61 2234
3080.13 2353
3080.65 2364
3081.18 2413
3081.70 2354
3082.22 2362
3082.75 2404
3083.27 2413
3083.80 2386
3084.32 2462
3084.84 2368
3085.37 2681
3085.89 2471
3086.41 2286
3086.94 2216
3087.46 2421
3087.99 2469
3088.51 2345
3089.03 2408
3089.56 2273
3090.08 2174
3090.61 2160
3091.13 2177
3091.65 2300
3092.18 2201
3092.70 2177
3093.23 2181
3093.75 2077
3094.28 2220
3094.80 2293
3095.33 2213
3095.85 2274
3096.38 2424
3096.90 2455
3097.42 2410
3097.95 2592
3098.47 2561
3099.00 2664
3099.52 2681
3100.05 2898
3100.57 3195
3101.10 3643
3101.62 4221
3102.15 4551
3102.67 5194
3103.20 5469
3103.73 5725
3104.25 6362
3104.78 6506
3105.30 6412
3105.83 6473
3106.35 5945
3106.88 5717
3107.40 5141
3107.93 4693
3108.45 4131
3108.98 4022
3109.51 3667
3110.03 3616
3110.56 3459
3111.08 3311
3111.61 3552
3112.14 3565
3112.66 3703
3113.19 3528
3113.71 3509
3114.24 3314
3114.77 3410
3115.29 3370
3115.82 3067
3116.35 2814
3116.87 2751
3117.40 2720
3117.93 2508
3118.45 2418
3118.98 2435
3119.50 2323
3120.03 2448
3120.56 2569
3121.09 2464
3121.61 2451
3122.14 2417
3122.67 2390
3123.19 2392
3123.72 2375
3124.25 2348
3124.77 2476
3125.30 2358
3125.83 2393
3126.36 2302
3126.88 2219
3127.41 2207
3127.94 2191
3128.46 2094
3128.99 2214
3129.52 2049
3130.05 2118
3130.57 2066
3131.10 2128
3131.63 2116
3132.16 1930
3132.69 1894
3133.21 2086
3133.74 1984
3134.27 1994
3134.80 1900
3135.32 2079
3135.85 1938
3136.38 1968
3136.91 1961
3137.44 1895
3137.97 1836
3138.49 1822
3139.02 1858
3139.55 1922
3140.08 1885
3140.61 1903
3141.14 2017
3141.66 1920
3142.19 2008
3142.72 1974
3143.25 2014
3143.78 1894
3144.31 1943
3144.84 2075
3145.36 1919
3145.89 1967
3146.42 1993
3146.95 2089
3147.48 2045
3148.01 1982
3148.54 2175
3149.07 2275
3149.60 2125
3150.13 2182
3150.66 2360
3151.18 2241
3151.71 2189
3152.24 2104
3152.77 2010
3153.30 2103
3153.83 2100
3154.36 2119
3154.89 2123
3155.42 2192
3155.95 2108
3156.48 2048
3157.01 2143
3157.54 2123
3158.07 2227
3158.60 2201
3159.13 2232
3159.66 2138
3160.19 2162
3160.72 2101
3161.25 2072
3161.78 2131
3162.31 2171
3162.84 2154
3163.37 2186
3163.90 2137
3164.43 2069
3164.96 2011
3165.49 1888
3166.02 1882
3166.55 1841
3167.08 1773
3167.61 1819
3168.15 1790
3168.68 1824
3169.21 1754
3169.74 1815
3170.27 1813
3170.80 1784
3171.33 1886
3171.86 1876
3172.39 1926
3172.92 1850
3173.46 1833
3173.99 2018
3174.52 2109
3175.05 2006
3175.58 2084
3176.11 2060
3176.64 1972
3177.17 1953
3177.71 2027
3178.24 1905
3178.77 2026
3179.30 1966
3179.83 1986
3180.36 1937
3180.90 1847
3181.43 1897
3181.96 1919
3182.49 1969
3183.02 1925
3183.56 1785
3184.09 1757
3184.62 1914
3185.15 1954
3185.68 1903
3186.22 1907
3186.75 1921
3187.28 1888
3187.81 1788
3188.35 1954
3188.88 2045
3189.41 2026
3189.94 2043
3190.48 1937
3191.01 1821
3191.54 1770
3192.07 1870
3192.61 1761
3193.14 1851
3193.67 1862
3194.21 1790
3194.74 1796
3195.27 1844
3195.81 1782
3196.34 1813
3196.87 1824
3197.40 1779
3197.94 1853
3198.47 1865
3199.00 1796
3199.54 1915
3200.07 1959
3200.60 1943
3201.14 1923
3201.67 1929
3202.21 2090
3202.74 2135
3203.27 2122
3203.81 2082
3204.34 2232
3204.87 2207
3205.41 2081
3205.94 1895
3206.48 1854
3207.01 1880
3207.54 1947
3208.08 1864
3208.61 1925
3209.15 2024
3209.68 2075
3210.21 2093
3210.75 1992
3211.28 2053
3211.82 2212
3212.35 2289
3212.89 2306
3213.42 2297
3213.96 2262
3214.49 2292
3215.02 2226
3215.56 2082
3216.09 2104
3216.63 2045
3217.16 1922
3217.70 1889
3218.23 1876
3218.77 1917
3219.30 1913
3219.84 1936
3220.37 1834
3220.91 1844
3221.44 1919
3221.98 1856
3222.51 1929
3223.05 1956
3223.58 1938
3224.12 2153
3224.66 2277
3225.19 2186
3225.73 2381
3226.26 2407
3226.80 2266
3227.33 2232
3227.87 1981
3228.41 2036
3228.94 2104
3229.48 1992
3230.01 1872
3230.55 1875
3231.08 1954
3231.62 2020
3232.16 1850
3232.69 1853
3233.23 1849
3233.77 1906
3234.30 1935
3234.84 1888
3235.37 1995
3235.91 2145
3236.45 2134
3236.98 1978
3237.52 1981
3238.06 1975
3238.59 2043
3239.13 2128
3239.67 2222
3240.20 2093
3240.74 2001
3241.28 2165
3241.81 2135
3242.35 2023
3242.89 2040
3243.42 2075
3243.96 2033
3244.50 2075
3245.04 2081
3245.57 2174
3246.11 2145
3246.65 2070
3247.19 2133
3247.72 2118
3248.26 2045
3248.80 2049
3249.33 2207
3249.87 2231
3250.41 2104
3250.95 2147
3251.49 2093
3252.02 2123
3252.56 2067
3253.10 2061
3253.64 2189
3254.17 2174
3254.71 2252
3255.25 2311
3255.79 2166
3256.33 2120
3256.86 2286
3257.40 2501
3257.94 2504
3258.48 2404
3259.02 2482
3259.56 2615
3260.09 2873
3260.63 2866
3261.17 2972
3261.71 3301
3262.25 3392
3262.79 3484
3263.33 3608
3263.86 3938
3264.40 4027
3264.94 4092
3265.48 4146
3266.02 4505
3266.56 4400
3267.10 4431
3267.64 4389
3268.18 4751
3268.71 4794
3269.25 4276
3269.79 4093
3270.33 3673
3270.87 3620
3271.41 3329
3271.95 3224
3272.49 2741
3273.03 2811
3273.57 2568
3274.11 2481
3274.65 2623
3275.19 2613
3275.73 2537
3276.27 2446
3276.81 2420
3277.35 2383
3277.89 2312
3278.43 2428
3278.97 2557
3279.51 2640
3280.05 2412
3280.59 2457
3281.13 2388
3281.67 2270
3282.21 2378
3282.75 2743
3283.29 2645
3283.83 2443
3284.37 2569
3284.91 2639
3285.45 2550
3285.99 2500
3286.53 2689
3287.07 2618
3287.61 2617
3288.15 2614
3288.69 2536
3289.23 2415
3289.77 2419
3290.32 2305
3290.86 2345
3291.40 2458
3291.94 2529
3292.48 2259
3293.02 2231
3293.56 2224
3294.10 2350
3294.64 2442
3295.19 2441
3295.73 2404
3296.27 2581
3296.81 2665
3297.35 2582
3297.89 2520
3298.43 2361
3298.98 2440
3299.52 2588
3300.06 2571
3300.60 2532
3301.14 2675
3301.68 2639
3302.23 2737
3302.77 2822
3303.31 2758
3303.85 2852
3304.39 2835
3304.94 2739
3305.48 2661
3306.02 2434
3306.56 2540
3307.10 2516
3307.65 2451
3308.19 2280
3308.73 2420
3309.27 2539
3309.82 2365
3310.36 2251
3310.90 2134
3311.44 2190
3311.99 2186
3312.53 2342
3313.07 2514
3313.62 2411
3314.16 2428
3314.70 2547
3315.24 2440
3315.79 2569
3316.33 2740
3316.87 2748
3317.42 2600
3317.96 2551
3318.50 2775
3319.05 2685
3319.59 2477
3320.13 2588
3320.68 2523
3321.22 2508
3321.76 2329
3322.31 2311
3322.85 2280
3323.39 2313
3323.94 2358
3324.48 2272
3325.02 2246
3325.57 2202
3326.11 2276
3326.66 2480
3327.20 2393
3327.74 2217
3328.29 2222
3328.83 2058
3329.38 1949
3329.92 2085
3330.46 1946
3331.01 2036
3331.55 2123
3332.10 2049
3332.64 2251
3333.19 2121
3333.73 2229
3334.27 2412
3334.82 2401
3335.36 2508
3335.91 2595
3336.45 2609
3337.00 2628
3337.54 2713
3338.09 2597
3338.63 2479
3339.18 2790
3339.72 2607
3340.27 2515
3340.81 2532
3341.36 2354
3341.90 2155
3342.45 2116
3342.99 2007
3343.54 2051
3344.08 2118
3344.63 2113
3345.17 2000
3345.72 1961
3346.27 2105
3346.81 1954
3347.36 2092
3347.90 2051
3348.45 2030
3348.99 2092
3349.54 2019
3350.08 2064
3350.63 2208
3351.18 2104
3351.72 2246
3352.27 2358
3352.81 2300
3353.36 2270
3353.91 2222
3354.45 2155
3355.00 2002
3355.54 2192
3356.09 2092
3356.64 2108
3357.18 2092
3357.73 2057
3358.28 2105
3358.82 2100
3359.37 2047
3359.92 1942
3360.46 1953
3361.01 1827
3361.56 1800
3362.10 1878
3362.65 1867
3363.20 1895
3363.74 1981
3364.29 1885
3364.84 1879
3365.38 1856
3365.93 1846
3366.48 1928
3367.03 1976
3367.57 1917
3368.12 1857
3368.67 1914
3369.22 1833
3369.76 1749
3370.31 1886
3370.86 1951
3371.40 1885
3371.95 1874
3372.50 1821
3373.05 1921
3373.60 1842
3374.14 1753
3374.69 1804
3375.24 1749
3375.79 1825
3376.33 1746
3376.88 1804
3377.43 1821
3377.98 1739
3378.53 1673
3379.07 1735
3379.62 1731
3380.17 1782
3380.72 1666
3381.27 1766
3381.82 1741
3382.36 1833
3382.91 1807
3383.46 1742
3384.01 1701
3384.56 1600
3385.11 1659
3385.66 1753
3386.20 1782
3386.75 1807
3387.30 1734
3387.85 1722
3388.40 1883
3388.95 1762
3389.50 1668
3390.05 1588
3390.60 1580
3391.15 1823
3391.69 1837
3392.24 1708
3392.79 1767
3393.34 1653
3393.89 1751
3394.44 1820
3394.99 1673
3395.54 1723
3396.09 1750
3396.64 1702
3397.19 1619
3397.74 1718
3398.29 1689
3398.84 1673
3399.39 1655
3399.94 1749
3400.49 1789
3401.04 1802
3401.59 1725
3402.14 1746
3402.69 1745
3403.24 1793
3403.79 1681
3404.34 1714
3404.89 1567
3405.44 1524
3405.99 1675
3406.54 1725
3407.09 1700
3407.64 1675
3408.19 1634
3408.74 1608
3409.29 1747
3409.84 1653
3410.39 1818
3410.94 1590
3411.49 1584
3412.05 1711
3412.60 1582
3413.15 1699
3413.70 1724
3414.25 1629
3414.80 1637
3415.35 1783
3415.90 1742
3416.45 1664
3417.00 1707
3417.56 1666
3418.11 1704
3418.66 1893
3419.21 1756
3419.76 1763
3420.31 1751
3420.86 1681
3421.42 1725
3421.97 1780
3422.52 1952
3423.07 2117
3423.62 1970
3424.17 2118
3424.73 2190
3425.28 2276
3425.83 2219
3426.38 2326
3426.93 2276
3427.49 2269
3428.04 2379
3428.59 2142
3429.14 1959
3429.69 2004
3430.25 1990
3430.80 2027
3431.35 2066
3431.90 1932
3432.46 2102
3433.01 2173
3433.56 2184
3434.11 2055
3434.67 1990
3435.22 2019
3435.77 1950
3436.33 1866
3436.88 1870
3437.43 1904
3437.98 1927
3438.54 1965
3439.09 1872
3439.64 1793
3440.20 1775
3440.75 2103
3441.30 2118
3441.86 2071
3442.41 1807
3442.96 1851
3443.52 1911
3444.07 1934
3444.62 1969
3445.18 1854
3445.73 1814
3446.28 1828
3446.84 1836
3447.39 1889
3447.94 1756
3448.50 1668
3449.05 1721
3449.61 1711
3450.16 1827
3450.71 1780
3451.27 1727
3451.82 1859
3452.38 1719
3452.93 1808
3453.48 1767
3454.04 1833
3454.59 1800
3455.15 1776
3455.70 1587
3456.26 1625
3456.81 1811
3457.36 1769
3457.92 1827
3458.47 1833
3459.03 1643
3459.58 1937
3460.14 1822
3460.69 1708
3461.25 1666
3461.80 1611
3462.36 1731
3462.91 1794
3463.47 1774
3464.02 1899
3464.58 1856
3465.13 1912
3465.69 2003
3466.24 1860
3466.80 1833
3467.35 1971
3467.91 1882
3468.46 1911
3469.02 2095
3469.57 2003
3470.13 2042
3470.68 2022
3471.24 2085
3471.80 2159
3472.35 1980
3472.91 2139
3473.46 2230
3474.02 2207
3474.57 2124
3475.13 2125
3475.69 2059
3476.24 2147
3476.80 2267
3477.35 2285
3477.91 2050
3478.47 1951
3479.02 2118
3479.58 2076
3480.14 2119
3480.69 2149
3481.25 2096
3481.80 2116
3482.36 2147
3482.92 2239
3483.47 2225
3484.03 2218
3484.59 2176
3485.14 2349
3485.70 2337
3486.26 2352
3486.81 2333
3487.37 2543
3487.93 2590
3488.49 2764
3489.04 3040
3489.60 3297
3490.16 3591
3490.71 4011
3491.27 4476
3491.83 5083
3492.39 5855
3492.94 6211
3493.50 6447
3494.06 6896
3494.62 6395
3495.17 6321
3495.73 6028
3496.29 5378
3496.85 4915
3497.40 4590
3497.96 3976
3498.52 3620
3499.08 3670
3499.63 3832
3500.19 3828
3500.75 3902
3501.31 3851
3501.87 3897
3502.42 4094
3502.98 4223
3503.54 4118
3504.10 4237
3504.66 4285
3505.22 4027
3505.77 4198
3506.33 4231
3506.89 4304
3507.45 4314
3508.01 4431
3508.57 3950
3509.12 3773
3509.68 3567
3510.24 3455
3510.80 3232
3511.36 2963
3511.92 2937
3512.48 2644
3513.04 2593
3513.60 2528
3514.15 2391
3514.71 2331
3515.27 2307
3515.83 2289
3516.39 2280
3516.95 2283
3517.51 2059
3518.07 2183
3518.63 2160
3519.19 2081
3519.75 2241
3520.31 2334
3520.87 2235
3521.43 2149
3521.98 2072
3522.54 2104
3523.10 2186
3523.66 2096
3524.22 2133
3524.78 2257
3525.34 2213
3525.90 2126
3526.46 2025
3527.02 2005
3527.58 2062
3528.14 1972
3528.70 1887
3529.26 1966
3529.82 2049
3530.38 2048
3530.95 1940
3531.51 2147
3532.07 2233
3532.63 2058
3533.19 1946
3533.75 1989
3534.31 2025
3534.87 2010
3535.43 1926
3535.99 1979
3536.55 2071
3537.11 1997
3537.67 2145
3538.23 2140
3538.79 2295
3539.36 2263
3539.92 2065
3540.48 2008
3541.04 2162
3541.60 2128
3542.16 1963
3542.72 2063
3543.28 2050
3543.85 2153
3544.41 2010
3544.97 1909
3545.53 1990
3546.09 1956
3546.65 1924
3547.21 1826
3547.78 1870
3548.34 1899
3548.90 1926
3549.46 1821
3550.02 1845
3550.59 1932
3551.15 1769
3551.71 1725
3552.27 1701
3552.83 1897
3553.40 1776
3553.96 1727
3554.52 1795
3555.08 1863
3555.64 1659
3556.21 1685
3556.77 1814
3557.33 1965
3557.89 1898
3558.46 1783
3559.02 1753
3559.58 1879
3560.14 1880
3560.71 1808
3561.27 1684
3561.83 1733
3562.40 1756
3562.96 1809
3563.52 1782
3564.08 1846
3564.65 1849
3565.21 1782
3565.77 1780
3566.34 1741
3566.90 1787
3567.46 1787
3568.03 1759
3568.59 1785
3569.15 1681
3569.72 1776
3570.28 1805
3570.84 1712
3571.41 1577
3571.97 1644
3572.53 1635
3573.10 1668
3573.66 1767
3574.23 1692
3574.79 1670
3575.35 1667
3575.92 1690
3576.48 1633
3577.05 1686
3577.61 1769
3578.17 1841
3578.74 1809
3579.30 1611
3579.87 1720
3580.43 1763
3580.99 1727
3581.56 1860
3582.12 1810
3582.69 1788
3583.25 1649
3583.82 1667
3584.38 1690
3584.95 1762
3585.51 1706
3586.08 1772
3586.64 1760
3587.21 1646
3587.77 1630
3588.34 1535
3588.90 1678
3589.47 1693
3590.03 1730
3590.60 1707
3591.16 1617
3591.73 1692
3592.29 1721
3592.86 1594
3593.42 1705
3593.99 1687
3594.55 1670
3595.12 1711
3595.68 1666
3596.25 1811
3596.81 1779
3597.38 1723
3597.95 1781
3598.51 1764
3599.08 1766
3599.64 1770
3600.21 1681
3600.77 1720
3601.34 1823
3601.91 1645
3602.47 1640
3603.04 1633
3603.60 1666
3604.17 1553
3604.74 1581
3605.30 1615
3605.87 1634
3606.44 1573
3607.00 1607
3607.57 1592
3608.13 1622
3608.70 1589
3609.27 1564
3609.83 1469
3610.40 1493
3610.97 1421
3611.53 1460
3612.10 1490
3612.67 1471
3613.23 1491
3613.80 1454
3614.37 1505
3614.94 1506
3615.50 1613
3616.07 1711
3616.64 1722
3617.20 1776
3617.77 1948
3618.34 2024
3618.91 2008
3619.47 2042
3620.04 1950
3620.61 1962
3621.18 1983
3621.74 1897
3622.31 1948
3622.88 1842
3623.45 1760
3624.01 1701
3624.58 1679
3625.15 1662
3625.72 1610
3626.28 1547
3626.85 1540
3627.42 1513
3627.99 1516
3628.56 1485
3629.12 1541
3629.69 1633
3630.26 1700
3630.83 1672
3631.40 1608
3631.97 1537
3632.53 1561
3633.10 1665
3633.67 1695
3634.24 1655
3634.81 1562
3635.38 1758
3635.95 1742
3636.51 1632
3637.08 1679
3637.65 1717
3638.22 1714
3638.79 1924
3639.36 1818
3639.93 1779
3640.50 1706
3641.07 1795
3641.63 1922
3642.20 1862
3642.77 1999
3643.34 2141
3643.91 2035
3644.48 2070
3645.05 2018
3645.62 1760
3646.19 1787
3646.76 1838
3647.33 1786
3647.90 1774
3648.47 1650
3649.04 1630
3649.61 1829
3650.18 1782
3650.75 1857
3651.32 1773
3651.89 1868
3652.46 1824
3653.03 1827
3653.60 1765
3654.17 1890
3654.74 2025
3655.31 1976
3655.88 1867
3656.45 1757
3657.02 1761
3657.59 1736
3658.16 1747
3658.73 1653
3659.30 1665
3659.87 1615
3660.44 1729
3661.01 1744
3661.58 1689
3662.15 1719
3662.72 1845
3663.29 1813
3663.86 1772
3664.43 1659
3665.00 1702
3665.58 1678
3666.15 1699
3666.72 1595
3667.29 1762
3667.86 1734
3668.43 1740
3669.00 1753
3669.57 1756
3670.15 1741
3670.72 1689
3671.29 1696
3671.86 1757
3672.43 1710
3673.00 1719
3673.57 1697
3674.15 1719
3674.72 1734
3675.29 1886
3675.86 1812
3676.43 1860
3677.00 1887
3677.58 1857
3678.15 1782
3678.72 1854
3679.29 1790
3679.86 1781
3680.44 1706
3681.01 1661
3681.58 1576
3682.15 1665
3682.73 1598
3683.30 1500
3683.87 1455
3684.44 1502
3685.01 1522
3685.59 1619
3686.16 1656
3686.73 1757
3687.31 1603
3687.88 1561
3688.45 1579
3689.02 1636
3689.60 1553
3690.17 1655
3690.74 1636
3691.31 1717
3691.89 1714
3692.46 1702
3693.03 1846
3693.61 1699
3694.18 1608
3694.75 1645
3695.33 1625
3695.90 1589
3696.47 1681
3697.05 1547
3697.62 1663
3698.19 1774
3698.77 1594
3699.34 1609
3699.91 1566
3700.49 1666
3701.06 1565
3701.64 1497
3702.21 1571
3702.78 1573
3703.36 1541
3703.93 1531
3704.51 1636
3705.08 1484
3705.65 1608
3706.23 1587
3706.80 1739
3707.38 1650
3707.95 1590
3708.52 1688
3709.10 1652
3709.67 1606
3710.25 1481
3710.82 1456
3711.40 1612
3711.97 1725
3712.55 1573
3713.12 1721
3713.70 1687
3714.27 1684
3714.84 1627
3715.42 1635
3715.99 1622
3716.57 1733
3717.14 1686
3717.72 1657
3718.29 1592
3718.87 1689
3719.44 1684
3720.02 1662
3720.59 1651
3721.17 1587
3721.75 1567
3722.32 1521
3722.90 1534
3723.47 1516
3724.05 1482
3724.62 1505
3725.20 1586
3725.77 1700
3726.35 1565
3726.93 1419
3727.50 1545
3728.08 1591
3728.65 1586
3729.23 1481
3729.80 1583
3730.38 1716
3730.96 1631
3731.53 1564
3732.11 1683
3732.69 1789
3733.26 1784
3733.84 1645
3734.41 1657
3734.99 1795
3735.57 1741
3736.14 1694
3736.72 1749
3737.30 1793
3737.87 1596
3738.45 1578
3739.03 1594
3739.60 1656
3740.18 1685
3740.76 1549
3741.33 1630
3741.91 1541
3742.49 1456
3743.06 1549
3743.64 1473
3744.22 1614
3744.79 1643
3745.37 1664
3745.95 1670
3746.53 1435
3747.10 1456
3747.68 1540
3748.26 1548
3748.84 1586
3749.41 1579
3749.99 1449
3750.57 1484
3751.15 1536
3751.72 1529
3752.30 1505
3752.88 1528
3753.46 1548
3754.03 1603
3754.61 1601
3755.19 1511
3755.77 1482
3756.35 1500
3756.92 1440
3757.50 1436
3758.08 1486
3758.66 1475
3759.24 1387
3759.82 1468
3760.39 1472
3760.97 1434
3761.55 1590
3762.13 1659
3762.71 1518
3763.29 1538
3763.86 1585
3764.44 1524
3765.02 1558
3765.60 1520
3766.18 1528
3766.76 1454
3767.34 1443
3767.92 1566
3768.49 1531
3769.07 1566
3769.65 1383
3770.23 1385
3770.81 1525
3771.39 1579
3771.97 1548
3772.55 1455
3773.13 1674
3773.71 1600
3774.29 1649
3774.87 1560
3775.45 1611
3776.02 1575
3776.60 1502
3777.18 1589
3777.76 1529
3778.34 1460
3778.92 1516
3779.50 1415
3780.08 1463
3780.66 1573
3781.24 1528
3781.82 1452
3782.40 1436
3782.98 1460
3783.56 1547
3784.14 1518
3784.72 1368
3785.30 1494
3785.88 1657
3786.46 1540
3787.04 1591
3787.62 1636
3788.20 1493
3788.79 1357
3789.37 1577
3789.95 1599
3790.53 1600
3791.11 1487
3791.69 1512
3792.27 1585
3792.85 1528
3793.43 1485
3794.01 1509
3794.59 1541
3795.17 1701
3795.75 1688
3796.34 1663
3796.92 1705
3797.50 1530
3798.08 1703
3798.66 1778
3799.24 1796
3799.82 1730
3800.40 1808
3800.99 1724
3801.57 1803
3802.15 1877
3802.73 2009
3803.31 1946
3803.89 1961
3804.48 1901
3805.06 2070
3805.64 2129
3806.22 2000
3806.80 1961
3807.38 1827
3807.97 1910
3808.55 2007
3809.13 2072
3809.71 2063
3810.29 2108
3810.88 2104
3811.46 2074
3812.04 2057
3812.62 2147
3813.21 2202
3813.79 2191
3814.37 2203
3814.95 2129
3815.54 2152
3816.12 2201
3816.70 2336
3817.28 2309
3817.87 2184
3818.45 2148
3819.03 2081
3819.61 2051
3820.20 1841
3820.78 1785
3821.36 1888
3821.95 1791
3822.53 1869
3823.11 1866
3823.70 1817
3824.28 1673
3824.86 1731
3825.45 1705
3826.03 1701
3826.61 1695
3827.20 1755
3827.78 1788
3828.36 1627
3828.95 1659
3829.53 1617
3830.11 1604
3830.70 1621
3831.28 1676
3831.86 1600
3832.45 1513
3833.03 1579
3833.62 1519
3834.20 1530
3834.78 1516
3835.37 1451
3835.95 1551
3836.54 1511
3837.12 1523
3837.71 1373
3838.29 1521
3838.87 1598
3839.46 1620
3840.04 1508
3840.63 1342
3841.21 1399
3841.80 1489
3842.38 1435
3842.97 1577
3843.55 1456
3844.13 1517
3844.72 1521
3845.30 1444
3845.89 1405
3846.47 1541
3847.06 1508
3847.64 1539
3848.23 1527
3848.81 1471
3849.40 1544
3849.98 1485
3850.57 1417
3851.15 1403
3851.74 1475
3852.33 1566
3852.91 1527
3853.50 1389
3854.08 1437
3854.67 1455
3855.25 1533
3855.84 1403
3856.42 1395
3857.01 1418
3857.60 1490
3858.18 1492
3858.77 1423
3859.35 1499
3859.94 1518
3860.53 1537
3861.11 1528
3861.70 1525
3862.28 1599
3862.87 1706
3863.46 1706
3864.04 1726
3864.63 1811
3865.21 1753
3865.80 1759
3866.39 1719
3866.97 1681
3867.56 1716
3868.15 1913
3868.73 1804
3869.32 1694
3869.91 1739
3870.49 1798
3871.08 1772
3871.67 1480
3872.25 1633
3872.84 1604
3873.43 1648
3874.01 1552
3874.60 1542
3875.19 1521
3875.78 1630
3876.36 1643
3876.95 1612
3877.54 1554
3878.12 1573
3878.71 1648
3879.30 1548
3879.89 1601
3880.47 1519
3881.06 1577
3881.65 1471
3882.24 1554
3882.82 1421
3883.41 1379
3884.00 1454
3884.59 1534
3885.18 1507
3885.76 1378
3886.35 1457
3886.94 1558
3887.53 1595
3888.12 1433
3888.70 1459
3889.29 1500
3889.88 1459
3890.47 1530
3891.06 1517
3891.65 1668
3892.23 1672
3892.82 1733
3893.41 1627
3894.00 1572
3894.59 1636
3895.18 1534
3895.76 1601
3896.35 1637
3896.94 1573
3897.53 1601
3898.12 1540
3898.71 1542
3899.30 1528
3899.89 1503
3900.48 1494
3901.06 1606
3901.65 1518
3902.24 1540
3902.83 1497
3903.42 1492
3904.01 1601
3904.60 1625
3905.19 1533
3905.78 1549
3906.37 1536
3906.96 1557
3907.55 1479
3908.14 1535
3908.73 1535
3909.32 1428
3909.91 1614
3910.50 1506
3911.09 1474
3911.68 1508
3912.26 1491
3912.85 1532
3913.44 1466
3914.03 1337
3914.62 1368
3915.22 1489
3915.81 1464
3916.40 1364
3916.99 1360
3917.58 1375
3918.17 1417
3918.76 1420
3919.35 1384
3919.94 1321
3920.53 1419
3921.12 1463
3921.71 1432
3922.30 1303
3922.89 1421
3923.48 1367
3924.07 1459
3924.66 1392
3925.25 1444
3925.84 1416
3926.44 1425
3927.03 1437
3927.62 1517
3928.21 1459
3928.80 1485
3929.39 1494
3929.98 1411
3930.57 1334
3931.16 1308
3931.76 1360
3932.35 1271
3932.94 1304
3933.53 1301
3934.12 1288
3934.71 1403
3935.31 1387
3935.90 1432
3936.49 1375
3937.08 1311
3937.67 1343
3938.26 1483
3938.86 1431
3939.45 1399
3940.04 1466
3940.63 1439
3941.22 1565
3941.82 1604
3942.41 1521
3943.00 1353
3943.59 1467
3944.19 1559
3944.78 1549
3945.37 1606
3945.96 1484
3946.55 1379
3947.15 1406
3947.74 1377
3948.33 1384
3948.93 1444
3949.52 1377
3950.11 1435
3950.70 1415
3951.30 1339
3951.89 1369
3952.48 1420
3953.08 1491
3953.67 1449
3954.26 1335
3954.85 1458
3955.45 1388
3956.04 1399
3956.63 1476
3957.23 1421
3957.82 1392
3958.41 1526
3959.01 1512
3959.60 1470
3960.19 1455
3960.79 1486
3961.38 1478
3961.97 1371
3962.57 1434
3963.16 1344
3963.76 1360
3964.35 1424
3964.94 1464
3965.54 1474
3966.13 1541
3966.73 1588
3967.32 1518
3967.91 1580
3968.51 1475
3969.10 1502
3969.70 1532
3970.29 1618
3970.88 1508
3971.48 1366
3972.07 1395
3972.67 1517
3973.26 1504
3973.86 1496
3974.45 1380
3975.05 1364
3975.64 1436
3976.24 1424
3976.83 1408
3977.42 1563
3978.02 1481
3978.61 1400
3979.21 1407
3979.80 1460
3980.40 1561
3980.99 1446
3981.59 1430
3982.18 1508
3982.78 1493
3983.38 1483
3983.97 1508
3984.57 1372
3985.16 1398
3985.76 1490
3986.35 1495
3986.95 1587
3987.54 1558
3988.14 1459
3988.73 1425
3989.33 1625
3989.93 1460
3990.52 1468
3991.12 1498
3991.71 1584
3992.31 1444
3992.91 1395
3993.50 1403
3994.10 1566
3994.69 1486
3995.29 1522
3995.89 1636
3996.48 1595
3997.08 1594
3997.67 1563
3998.27 1461
3998.87 1464
3999.46 1505
4000.06 1551
4000.66 1457
4001.25 1428
4001.85 1451
4002.45 1450
4003.04 1517
4003.64 1451
4004.24 1563
4004.83 1590
4005.43 1527
4006.03 1536
4006.62 1592
4007.22 1562
4007.82 1525
4008.42 1546
4009.01 1533
4009.61 1426
4010.21 1468
4010.80 1404
4011.40 1440
4012.00 1443
4012.60 1460
4013.19 1431
4013.79 1424
4014.39 1419
4014.99 1436
4015.58 1529
4016.18 1499
4016.78 1494
4017.38 1511
4017.98 1453
4018.57 1379
4019.17 1351
4019.77 1486
4020.37 1423
4020.97 1400
4021.56 1496
4022.16 1446
4022.76 1502
4023.36 1468
4023.96 1471
4024.55 1327
4025.15 1477
4025.75 1647
4026.35 1638
4026.95 1588
4027.55 1763
4028.15 1722
4028.74 1778
4029.34 1791
4029.94 1819
4030.54 1875
4031.14 1968
4031.74 2034
4032.34 1885
4032.94 1700
4033.53 1630
4034.13 1730
4034.73 1770
4035.33 1654
4035.93 1532
4036.53 1426
4037.13 1488
4037.73 1461
4038.33 1414
4038.93 1372
4039.53 1419
4040.13 1409
4040.73 1368
4041.33 1302
4041.92 1281
4042.52 1338
4043.12 1433
4043.72 1352
4044.32 1239
4044.92 1229
4045.52 1311
4046.12 1275
4046.72 1368
4047.32 1282
4047.92 1204
4048.52 1285
4049.12 1324
4049.72 1242
4050.32 1322
4050.92 1250
4051.52 1284
4052.13 1329
4052.73 1343
4053.33 1367
4053.93 1322
4054.53 1366
4055.13 1343
4055.73 1476
4056.33 1433
4056.93 1509
4057.53 1465
4058.13 1472
4058.73 1396
4059.33 1427
4059.93 1387
4060.53 1323
4061.14 1375
4061.74 1317
4062.34 1305
4062.94 1342
4063.54 1349
4064.14 1315
4064.74 1470
4065.34 1373
4065.95 1341
4066.55 1434
4067.15 1333
4067.75 1310
4068.35 1478
4068.95 1406
4069.55 1306
4070.16 1320
4070.76 1371
4071.36 1475
4071.96 1351
4072.56 1336
4073.17 1252
4073.77 1202
4074.37 1326
4074.97 1373
4075.57 1256
4076.18 1328
4076.78 1409
4077.38 1315
4077.98 1313
4078.59 1389
4079.19 1374
4079.79 1398
4080.39 1312
4080.99 1375
4081.60 1367
4082.20 1367
4082.80 1416
4083.41 1401
4084.01 1451
4084.61 1355
4085.21 1339
4085.82 1259
4086.42 1325
4087.02 1280
4087.63 1275
4088.23 1352
4088.83 1350
4089.43 1302
4090.04 1337
4090.64 1251
4091.24 1275
4091.85 1305
4092.45 1333
4093.05 1337
4093.66 1337
4094.26 1279
4094.86 1230
4095.47 1300
4096.07 1282
4096.68 1398
4097.28 1427
4097.88 1311
4098.49 1250
4099.09 1354
4099.69 1387
4100.30 1301
4100.90 1434
4101.51 1340
4102.11 1221
4102.71 1235
4103.32 1285
4103.92 1351
4104.53 1321
4105.13 1281
4105.74 1233
4106.34 1282
4106.94 1452
4107.55 1451
4108.15 1349
4108.76 1396
4109.36 1432
4109.97 1356
4110.57 1348
4111.18 1371
4111.78 1435
4112.39 1325
4112.99 1307
4113.60 1379
4114.20 1468
4114.81 1417
4115.41 1299
4116.02 1328
4116.62 1262
4117.23 1365
4117.83 1277
4118.44 1314
4119.04 1311
4119.65 1282
4120.25 1327
4120.86 1313
4121.46 1291
4122.07 1332
4122.68 1349
4123.28 1323
4123.89 1272
4124.49 1402
4125.10 1312
4125.70 1282
4126.31 1149
4126.92 1275
4127.52 1240
4128.13 1285
4128.73 1348
4129.34 1308
4129.95 1209
4130.55 1203
4131.16 1240
4131.76 1397
4132.37 1424
4132.98 1345
4133.58 1301
4134.19 1396
4134.80 1478
4135.40 1456
4136.01 1382
4136.62 1521
4137.22 1431
4137.83 1446
4138.44 1537
4139.04 1368
4139.65 1559
4140.26 1553
4140.86 1535
4141.47 1552
4142.08 1638
4142.68 1571
4143.29 1579
4143.90 1585
4144.51 1632
4145.11 1588
4145.72 1569
4146.33 1478
4146.93 1487
4147.54 1451
4148.15 1501
4148.76 1460
4149.36 1371
4149.97 1466
4150.58 1425
4151.19 1353
4151.80 1384
4152.40 1474
4153.01 1235
4153.62 1241
4154.23 1305
4154.83 1312
4155.44 1274
4156.05 1242
4156.66 1530
4157.27 1441
4157.87 1425
4158.48 1306
4159.09 1335
4159.70 1445
4160.31 1427
4160.92 1495
4161.52 1494
4162.13 1401
4162.74 1455
4163.35 1412
4163.96 1450
4164.57 1456
4165.18 1425
4165.79 1391
4166.39 1520
4167.00 1530
4167.61 1403
4168.22 1407
4168.83 1293
4169.44 1435
4170.05 1517
4170.66 1433
4171.27 1436
4171.87 1381
4172.48 1269
4173.09 1321
4173.70 1343
4174.31 1317
4174.92 1419
4175.53 1457
4176.14 1391
4176.75 1319
4177.36 1361
4177.97 1403
4178.58 1340
4179.19 1409
4179.80 1423
4180.41 1395
4181.02 1405
4181.63 1374
4182.24 1362
4182.85 1453
4183.46 1401
4184.07 1394
4184.68 1353
4185.29 1414
4185.90 1333
4186.51 1360
4187.12 1405
4187.73 1372
4188.34 1356
4188.95 1199
4189.56 1269
4190.17 1220
4190.78 1300
4191.39 1298
4192.00 1302
4192.61 1387
4193.22 1332
4193.84 1243
4194.45 1248
4195.06 1327
4195.67 1287
4196.28 1330
4196.89 1471
4197.50 1402
4198.11 1367
4198.72 1335
4199.33 1356
4199.95 1382
4200.56 1285
4201.17 1376
4201.78 1376
4202.39 1354
4203.00 1358
4203.61 1298
4204.23 1305
4204.84 1437
4205.45 1271
4206.06 1265
4206.67 1262
4207.28 1241
4207.90 1308
4208.51 1315
4209.12 1261
4209.73 1269
4210.34 1340
4210.96 1378
4211.57 1354
4212.18 1213
4212.79 1306
4213.40 1332
4214.02 1302
4214.63 1360
4215.24 1417
4215.85 1351
4216.47 1474
4217.08 1445
4217.69 1544
4218.30 1542
4218.92 1492
4219.53 1498
4220.14 1490
4220.75 1522
4221.37 1622
4221.98 1544
4222.59 1650
4223.21 1530
4223.82 1573
4224.43 1589
4225.04 1589
4225.66 1656
4226.27 1528
4226.88 1430
4227.50 1527
4228.11 1531
4228.72 1535
4229.34 1661
4229.95 1650
4230.56 1833
4231.18 1747
4231.79 1941
4232.41 1832
4233.02 1949
4233.63 2009
4234.25 2161
4234.86 2188
4235.47 2188
4236.09 2213
4236.70 2215
4237.32 2182
4237.93 2155
4238.54 2210
4239.16 1949
4239.77 1781
4240.39 1971
4241.00 1844
4241.61 1671
4242.23 1575
4242.84 1668
4243.46 1479
4244.07 1451
4244.69 1504
4245.30 1553
4245.92 1578
4246.53 1550
4247.14 1490
4247.76 1477
4248.37 1552
4248.99 1594
4249.60 1572
4250.22 1622
4250.83 1539
4251.45 1487
4252.06 1542
4252.68 1528
4253.29 1494
4253.91 1593
4254.52 1515
4255.14 1518
4255.75 1482
4256.37 1501
4256.99 1491
4257.60 1442
4258.22 1509
4258.83 1417
4259.45 1414
4260.06 1431
4260.68 1398
4261.29 1383
4261.91 1494
4262.53 1427
4263.14 1453
4263.76 1374
4264.37 1491
4264.99 1439
4265.61 1414
4266.22 1436
4266.84 1601
4267.45 1519
4268.07 1627
4268.69 1669
4269.30 1610
4269.92 1635
4270.54 1637
4271.15 1565
4271.77 1534
4272.38 1619
4273.00 1620
4273.62 1471
4274.23 1496
4274.85 1482
4275.47 1603
4276.08 1665
4276.70 1710
4277.32 1564
4277.94 1684
4278.55 1753
4279.17 1678
4279.79 1723
4280.40 1640
4281.02 1624
4281.64 1502
4282.25 1553
4282.87 1490
4283.49 1367
4284.11 1515
4284.72 1426
4285.34 1416
4285.96 1316
4286.58 1376
4287.19 1410
4287.81 1393
4288.43 1356
4289.05 1522
4289.66 1441
4290.28 1382
4290.90 1335
4291.52 1469
4292.14 1430
4292.75 1374
4293.37 1360
4293.99 1347
4294.61 1281
4295.23 1400
4295.84 1340
4296.46 1347
4297.08 1461
4297.70 1399
4298.32 1369
4298.94 1311
4299.55 1375
4300.17 1502
4300.79 1412
4301.41 1403
4302.03 1387
4302.65 1432
4303.27 1487
4303.89 1461
4304.50 1360
4305.12 1357
4305.74 1349
4306.36 1403
4306.98 1425
4307.60 1396
4308.22 1340
4308.84 1449
4309.46 1420
4310.08 1308
4310.69 1280
4311.31 1331
4311.93 1376
4312.55 1295
4313.17 1358
4313.79 1345
4314.41 1272
4315.03 1338
4315.65 1337
4316.27 1298
4316.89 1308
4317.51 1274
4318.13 1254
4318.75 1271
4319.37 1268
4319.99 1249
4320.61 1341
4321.23 1321
4321.85 1233
4322.47 1273
4323.09 1334
4323.71 1332
4324.33 1191
4324.95 1283
4325.57 1259
4326.19 1347
4326.81 1326
4327.43 1290
4328.05 1299
4328.67 1411
4329.29 1382
4329.91 1219
4330.53 1306
4331.16 1289
4331.78 1352
4332.40 1287
4333.02 1289
4333.64 1362
4334.26 1369
4334.88 1323
4335.50 1334
4336.12 1326
4336.74 1227
4337.36 1340
4337.99 1472
4338.61 1449
4339.23 1373
4339.85 1367
4340.47 1348
4341.09 1378
4341.71 1345
4342.34 1455
4342.96 1450
4343.58 1361
4344.20 1535
4344.82 1719
4345.44 1862
4346.07 1922
4346.69 2068
4347.31 1971
4347.93 2289
4348.55 2343
4349.18 2276
4349.80 2116
4350.42 2001
4351.04 1906
4351.66 1841
4352.29 1757
4352.91 1643
4353.53 1670
4354.15 1549
4354.78 1377
4355.40 1295
4356.02 1369
4356.64 1344
4357.27 1279
4357.89 1316
4358.51 1440
4359.13 1450
4359.76 1441
4360.38 1333
4361.00 1344
4361.63 1459
4362.25 1356
4362.87 1374
4363.49 1339
4364.12 1323
4364.74 1338
4365.36 1287
4365.99 1407
4366.61 1406
4367.23 1356
4367.86 1295
4368.48 1210
4369.10 1286
4369.73 1148
4370.35 1270
4370.97 1369
4371.60 1324
4372.22 1321
4372.85 1287
4373.47 1267
4374.09 1276
4374.72 1164
4375.34 1208
4375.96 1291
4376.59 1275
4377.21 1256
4377.84 1152
4378.46 1340
4379.09 1344
4379.71 1486
4380.33 1384
4380.96 1370
4381.58 1363
4382.21 1365
4382.83 1261
4383.46 1354
4384.08 1305
4384.70 1400
4385.33 1422
4385.95 1352
4386.58 1198
4387.20 1223
4387.83 1158
4388.45 1295
4389.08 1290
4389.70 1220
4390.33 1359
4390.95 1321
4391.58 1205
4392.20 1215
4392.83 1225
4393.45 1092
4394.08 1160
4394.70 1164
4395.33 1222
4395.95 1204
4396.58 1010
4397.21 1092
4397.83 1074
4398.46 1161
4399.08 1122
4399.71 1193
4400.33 1208
4400.96 1233
4401.58 1239
4402.21 1281
4402.84 1309
4403.46 1196
4404.09 1215
4404.71 1244
4405.34 1233
4405.97 1195
4406.59 1261
4407.22 1204
4407.85 1179
4408.47 1192
4409.10 1183
4409.72 1229
4410.35 1221
4410.98 1183
4411.60 1227
4412.23 1087
4412.86 1158
4413.48 1132
4414.11 1197
4414.74 1266
4415.36 1315
4415.99 1201
4416.62 1227
4417.24 1178
4417.87 1117
4418.50 1166
4419.12 1186
4419.75 1106
4420.38 1135
4421.01 1137
4421.63 1210
4422.26 1238
4422.89 1128
4423.51 1267
4424.14 1198
4424.77 1128
4425.40 1170
4426.02 1194
4426.65 1192
4427.28 1211
4427.91 1141
4428.54 1038
4429.16 1214
4429.79 1094
4430.42 1096
4431.05 1134
4431.67 1120
4432.30 1146
4432.93 1064
4433.56 1206
4434.19 1213
4434.81 1206
4435.44 1252
4436.07 1196
4436.70 1067
4437.33 1121
4437.96 1245
4438.58 1304
4439.21 1272
4439.84 1207
4440.47 1152
4441.10 1134
4441.73 1157
4442.36 1243
4442.98 1190
4443.61 1086
4444.24 1270
4444.87 1246
4445.50 1195
4446.13 1115
4446.76 1201
4447.39 1209
4448.02 1269
4448.64 1155
4449.27 1244
4449.90 1257
4450.53 1137
4451.16 1178
4451.79 1103
4452.42 1210
4453.05 1251
4453.68 1205
4454.31 1132
4454.94 1143
4455.57 1269
4456.20 1269
4456.83 1274
4457.46 1322
4458.09 1156
4458.72 1228
4459.35 1319
4459.98 1187
4460.61 1082
4461.24 1060
4461.87 1180
4462.50 1200
4463.13 1270
4463.76 1144
4464.39 1151
4465.02 1191
4465.65 1115
4466.28 1239
4466.91 1193
4467.54 1097
4468.17 1034
4468.80 1057
4469.43 1056
4470.06 1148
4470.69 1136
4471.32 1053
4471.95 1090
4472.58 1174
4473.21 1167
4473.85 1149
4474.48 1233
4475.11 1193
4475.74 1182
4476.37 1142
4477.00 1122
4477.63 1139
4478.26 1094
4478.89 1121
4479.53 1161
4480.16 1219
4480.79 1217
4481.42 1137
4482.05 1125
4482.68 1210
4483.31 1145
4483.95 1160
4484.58 1307
4485.21 1235
4485.84 1213
4486.47 1170
4487.10 1198
4487.74 1197
4488.37 1165
4489.00 1167
4489.63 1210
4490.26 1182
4490.90 1205
4491.53 1192
4492.16 1193
4492.79 1207
4493.43 1275
4494.06 1178
4494.69 1137
4495.32 1133
4495.96 1168
4496.59 1186
4497.22 1135
4497.85 1254
4498.49 1275
4499.12 1228
4499.75 1284
4500.38 1301
4501.02 1491
4501.65 1431
4502.28 1453
4502.91 1465
4503.55 1572
4504.18 1588
4504.81 1590
4505.45 1655
4506.08 1637
4506.71 1525
4507.35 1523
4507.98 1565
4508.61 1533
4509.25 1393
4509.88 1482
4510.51 1350
4511.15 1212
4511.78 1461
4512.41 1394
4513.05 1197
4513.68 1223
4514.32 1280
4514.95 1178
4515.58 1224
4516.22 1304
4516.85 1250
4517.49 1130
4518.12 1237
4518.75 1159
4519.39 1156
4520.02 1108
4520.66 1266
4521.29 1229
4521.92 1169
4522.56 1188
4523.19 1250
4523.83 1162
4524.46 1063
4525.10 1251
4525.73 1249
4526.37 1209
4527.00 1188
4527.63 1289
4528.27 1314
4528.90 1359
4529.54 1245
4530.17 1396
4530.81 1547
4531.44 1475
4532.08 1643
4532.71 1566
4533.35 1545
4533.98 1679
4534.62 1561
4535.25 1511
4535.89 1550
4536.52 1527
4537.16 1540
4537.80 1344
4538.43 1345
4539.07 1312
4539.70 1360
4540.34 1285
4540.97 1247
4541.61 1301
4542.24 1322
4542.88 1232
4543.52 1182
4544.15 1150
4544.79 1188
4545.42 1112
4546.06 1205
4546.70 1278
4547.33 1216
4547.97 1208
4548.60 1197
4549.24 1174
4549.88 1255
4550.51 1262
4551.15 1147
4551.79 1263
4552.42 1194
4553.06 1233
4553.70 1374
4554.33 1262
4554.97 1235
4555.60 1105
4556.24 1154
4556.88 1160
4557.52 1151
4558.15 1124
4558.79 1138
4559.43 1143
4560.06 1200
4560.70 1269
4561.34 1157
4561.97 1162
4562.61 1138
4563.25 1174
4563.89 1181
4564.52 1165
4565.16 1103
4565.80 1125
4566.43 1095
4567.07 1148
4567.71 1129
4568.35 1039
4568.98 1020
4569.62 1121
4570.26 1157
4570.90 1224
4571.54 1179
4572.17 1215
4572.81 1183
4573.45 1215
4574.09 1230
4574.72 1251
4575.36 1232
4576.00 1207
4576.64 1235
4577.28 1238
4577.92 1141
4578.55 1090
4579.19 1126
4579.83 1194
4580.47 1158
4581.11 1108
4581.75 1183
4582.38 1164
4583.02 1208
4583.66 1102
4584.30 1196
4584.94 1226
4585.58 1097
4586.22 1072
4586.86 1177
4587.49 1165
4588.13 1230
4588.77 1223
4589.41 1136
4590.05 1213
4590.69 1170
4591.33 1229
4591.97 1228
4592.61 1268
4593.25 1243
4593.89 1284
4594.52 1266
4595.16 1312
4595.80 1344
4596.44 1320
4597.08 1322
4597.72 1174
4598.36 1084
4599.00 1098
4599.64 1149
4600.28 1091
4600.92 1042
4601.56 1069
4602.20 1216
4602.84 1116
4603.48 1174
4604.12 1251
4604.76 1248
4605.40 1162
4606.04 1248
4606.68 1140
4607.32 1237
4607.96 1357
4608.60 1355
4609.24 1183
4609.88 1111
4610.52 1219
4611.16 1275
4611.80 1222
4612.44 1271
4613.09 1211
4613.73 1260
4614.37 1215
4615.01 1151
4615.65 1169
4616.29 1199
4616.93 1262
4617.57 1448
4618.21 1269
4618.85 1188
4619.49 1145
4620.14 1184
4620.78 1138
4621.42 1113
4622.06 1097
4622.70 1018
4623.34 1119
4623.98 1127
4624.62 1139
4625.27 1124
4625.91 1056
4626.55 1118
4627.19 1141
4627.83 1057
4628.47 1161
4629.12 1110
4629.76 1139
4630.40 1161
4631.04 1200
4631.68 1305
4632.33 1250
4632.97 1196
4633.61 1145
4634.25 1184
4634.89 1262
4635.54 1231
4636.18 1149
4636.82 1222
4637.46 1229
4638.11 1186
4638.75 1096
4639.39 1110
4640.03 1152
4640.68 1124
4641.32 1103
4641.96 1108
4642.60 1162
4643.25 1140
4643.89 1195
4644.53 1124
4645.18 1080
4645.82 1236
4646.46 1207
4647.10 1170
4647.75 1200
4648.39 1203
4649.03 1250
4649.68 1104
4650.32 1194
4650.96 1157
4651.61 1213
4652.25 1132
4652.89 1189
4653.54 1137
4654.18 1129
4654.82 1204
4655.47 1086
4656.11 1135
4656.75 1190
4657.40 1133
4658.04 1172
4658.69 1077
4659.33 1084
4659.97 1152
4660.62 1197
4661.26 1212
4661.91 1123
4662.55 1182
4663.19 1076
4663.84 1126
4664.48 1073
4665.13 1087
4665.77 1168
4666.42 1190
4667.06 1068
4667.70 1095
4668.35 1171
4668.99 1068
4669.64 1008
4670.28 1053
4670.93 990
4671.57 997
4672.22 998
4672.86 1075
4673.51 1078
4674.15 1073
4674.80 1067
4675.44 998
4676.09 1013
4676.73 1047
4677.38 1087
4678.02 1156
4678.67 1010
4679.31 1044
4679.96 1081
4680.60 1146
4681.25 1147
4681.89 1072
4682.54 1074
4683.18 1194
4683.83 1191
4684.48 1079
4685.12 1114
4685.77 1094
4686.41 1111
4687.06 988
4687.70 1085
4688.35 1232
4689.00 1166
4689.64 1154
4690.29 1093
4690.93 961
4691.58 1044
4692.23 1124
4692.87 1128
4693.52 1127
4694.17 1192
4694.81 1108
4695.46 1146
4696.10 1168
4696.75 1197
4697.40 1173
4698.04 1235
4698.69 1285
4699.34 1363
4699.98 1380
4700.63 1340
4701.28 1329
4701.92 1378
4702.57 1309
4703.22 1290
4703.86 1360
4704.51 1250
4705.16 1218
4705.81 1217
4706.45 1150
4707.10 1198
4707.75 1294
4708.39 1235
4709.04 1167
4709.69 1104
4710.34 1164
4710.98 1306
4711.63 1204
4712.28 1178
4712.93 1168
4713.57 1283
4714.22 1285
4714.87 1164
4715.52 1116
4716.17 1157
4716.81 1211
4717.46 1164
4718.11 1160
4718.76 1207
4719.40 1158
4720.05 1203
4720.70 1152
4721.35 1193
4722.00 1247
4722.65 1236
4723.29 1341
4723.94 1159
4724.59 1194
4725.24 1200
4725.89 1158
4726.54 1187
4727.18 1130
4727.83 1209
4728.48 1190
4729.13 1135
4729.78 1250
4730.43 1261
4731.08 1149
4731.73 1124
4732.37 1104
4733.02 1213
4733.67 1225
4734.32 1217
4734.97 1121
4735.62 1160
4736.27 1164
4736.92 1150
4737.57 1140
4738.22 1131
4738.87 1157
4739.52 1127
4740.16 1137
4740.81 1093
4741.46 1062
4742.11 1200
4742.76 1218
4743.41 1189
4744.06 1292
4744.71 1305
4745.36 1366
4746.01 1271
4746.66 1214
4747.31 1143
4747.96 1176
4748.61 1213
4749.26 1150
4749.91 1277
4750.56 1275
4751.21 1270
4751.86 1313
4752.51 1289
4753.16 1423
4753.81 1419
4754.46 1488
4755.11 1477
4755.76 1319
4756.42 1273
4757.07 1151
4757.72 1185
4758.37 1219
4759.02 1193
4759.67 1166
4760.32 1055
4760.97 1172
4761.62 1118
4762.27 1124
4762.92 1050
4763.57 1111
4764.23 1246
4764.88 1104
4765.53 1091
4766.18 1072
4766.83 1039
4767.48 991
4768.13 1119
4768.78 1133
4769.44 1062
4770.09 1103
4770.74 1080
4771.39 1177
4772.04 1127
4772.69 1023
4773.35 1067
4774.00 1103
4774.65 991
4775.30 1040
4775.95 1036
4776.60 993
4777.26 1210
4777.91 1131
4778.56 1130
4779.21 1096
4779.86 1105
4780.52 1096
4781.17 1118
4781.82 1118
4782.47 1084
4783.13 1100
4783.78 1145
4784.43 1107
4785.08 1120
4785.74 1170
4786.39 1148
4787.04 1102
4787.69 1056
4788.35 997
4789.00 1089
4789.65 1126
4790.31 1062
4790.96 1026
4791.61 1190
4792.26 1118
4792.92 1118
4793.57 1189
4794.22 1123
4794.88 1055
4795.53 1073
4796.18 1116
4796.84 1134
4797.49 1073
4798.14 1070
4798.80 1144
4799.45 1141
4800.10 1145
4800.76 1199
4801.41 1092
4802.06 1084
4802.72 1033
4803.37 1030
4804.03 1108
4804.68 1018
4805.33 1053
4805.99 1115
4806.64 1122
4807.30 1074
4807.95 1069
4808.60 1150
4809.26 1146
4809.91 1108
4810.57 1134
4811.22 1077
4811.88 1071
4812.53 1085
4813.18 1100
4813.84 1137
4814.49 1117
4815.15 1106
4815.80 1097
4816.46 1132
4817.11 1146
4817.77 1096
4818.42 1043
4819.08 1094
4819.73 1116
4820.39 1205
4821.04 1153
4821.70 1144
4822.35 1085
4823.01 1120
4823.66 1081
4824.32 1105
4824.97 1220
4825.63 1274
4826.28 1212
4826.94 1247
4827.59 1292
4828.25 1315
4828.90 1300
4829.56 1157
4830.22 1245
4830.87 1176
4831.53 1210
4832.18 1249
4832.84 1323
4833.49 1319
4834.15 1375
4834.81 1310
4835.46 1369
4836.12 1425
4836.77 1347
4837.43 1388
4838.09 1402
4838.74 1350
4839.40 1406
4840.05 1385
4840.71 1478
4841.37 1540
4842.02 1542
4842.68 1301
4843.34 1225
4843.99 1260
4844.65 1280
4845.31 1366
4845.96 1283
4846.62 1223
4847.28 1320
4847.93 1234
4848.59 1400
4849.25 1367
4849.90 1359
4850.56 1317
4851.22 1412
4851.87 1467
4852.53 1403
4853.19 1422
4853.85 1380
4854.50 1367
4855.16 1400
4855.82 1334
4856.48 1368
4857.13 1429
4857.79 1471
4858.45 1371
4859.11 1451
4859.76 1465
4860.42 1320
4861.08 1356
4861.74 1472
4862.39 1513
4863.05 1484
4863.71 1459
4864.37 1492
4865.03 1489
4865.68 1447
4866.34 1339
4867.00 1516
4867.66 1484
4868.32 1535
4868.97 1412
4869.63 1491
4870.29 1379
4870.95 1292
4871.61 1406
4872.27 1418
4872.92 1318
4873.58 1302
4874.24 1439
4874.90 1436
4875.56 1462
4876.22 1332
4876.88 1356
4877.54 1476
4878.19 1450
4878.85 1392
4879.51 1365
4880.17 1422
4880.83 1396
4881.49 1411
4882.15 1450
4882.81 1411
4883.47 1446
4884.13 1427
4884.78 1417
4885.44 1341
4886.10 1411
4886.76 1484
4887.42 1381
4888.08 1436
4888.74 1294
4889.40 1438
4890.06 1513
4890.72 1484
4891.38 1579
4892.04 1528
4892.70 1556
4893.36 1524
4894.02 1619
4894.68 1564
4895.34 1502
4896.00 1558
4896.66 1537
4897.32 1511
4897.98 1403
4898.64 1468
4899.30 1571
4899.96 1493
4900.62 1614
4901.28 1572
4901.94 1556
4902.60 1536
4903.26 1533
4903.92 1525
4904.58 1342
4905.25 1391
4905.91 1419
4906.57 1411
4907.23 1351
4907.89 1352
4908.55 1343
4909.21 1456
4909.87 1302
4910.53 1360
4911.19 1459
4911.85 1509
4912.52 1396
4913.18 1412
4913.84 1464
4914.50 1355
4915.16 1285
4915.82 1272
4916.48 1226
4917.15 1239
4917.81 1257
4918.47 1202
4919.13 1179
4919.79 1181
4920.45 1212
4921.11 1240
4921.78 1237
4922.44 1116
4923.10 1171
4923.76 1154
4924.42 1209
4925.09 1334
4925.75 1155
4926.41 1224
4927.07 1175
4927.73 1118
4928.40 1162
4929.06 1178
4929.72 1121
4930.38 1126
4931.05 1146
4931.71 1141
4932.37 1158
4933.03 1178
4933.70 1205
4934.36 1224
4935.02 1160
4935.68 1161
4936.35 1162
4937.01 1130
4937.67 1083
4938.34 1255
4939.00 1118
4939.66 1162
4940.32 1172
4940.99 1108
4941.65 1167
4942.31 1119
4942.98 1201
4943.64 1177
4944.30 1119
4944.97 1108
4945.63 1047
4946.29 1052
4946.96 1059
4947.62 1085
4948.28 1071
4948.95 1152
4949.61 1146
4950.28 1133
4950.94 1013
4951.60 1101
4952.27 1110
4952.93 1177
4953.60 1113
4954.26 1151
4954.92 1176
4955.59 1147
4956.25 1124
4956.92 1113
4957.58 1123
4958.24 1183
4958.91 1200
4959.57 1227
4960.24 1229
4960.90 1149
4961.57 1236
4962.23 1352
4962.89 1443
4963.56 1379
4964.22 1458
4964.89 1585
4965.55 1572
4966.22 1456
4966.88 1631
4967.55 1562
4968.21 1541
4968.88 1439
4969.54 1300
4970.21 1335
4970.87 1377
4971.54 1384
4972.20 1261
4972.87 1273
4973.53 1307
4974.20 1338
4974.86 1228
4975.53 1191
4976.20 1258
4976.86 1227
4977.53 1250
4978.19 1220
4978.86 1250
4979.52 1172
4980.19 1205
4980.85 1235
4981.52 1220
4982.19 1185
4982.85 1273
4983.52 1219
4984.18 1203
4984.85 1110
4985.52 1100
4986.18 1111
4986.85 1177
4987.51 1128
4988.18 1134
4988.85 1258
4989.51 1335
4990.18 1339
4990.85 1312
4991.51 1380
4992.18 1488
4992.85 1357
4993.51 1222
4994.18 1258
4994.85 1183
4995.51 1277
4996.18 1250
4996.85 1110
4997.51 1164
4998.18 1155
4998.85 1006
4999.51 1033
5000.18 1027
5000.85 1070
5001.52 1106
5002.18 971
5002.85 1040
5003.52 1023
5004.18 1093
5004.85 1095
5005.52 1055
5006.19 1068
5006.85 978
5007.52 999
5008.19 1108
5008.86 990
5009.52 1026
5010.19 991
5010.86 973
5011.53 1004
5012.20 1039
5012.86 1062
5013.53 1000
5014.20 937
5014.87 1060
5015.54 997
5016.20 1068
5016.87 1075
5017.54 1048
5018.21 1123
5018.88 1083
5019.55 1043
5020.21 1030
5020.88 1092
5021.55 1070
5022.22 1039
5022.89 1078
5023.56 1077
5024.22 1109
5024.89 1075
5025.56 1140
5026.23 1079
5026.90 1108
5027.57 1108
5028.24 1155
5028.91 1124
5029.58 1077
5030.24 1068
5030.91 1124
5031.58 1130
5032.25 1116
5032.92 1093
5033.59 1110
5034.26 1081
5034.93 1098
5035.60 1042
5036.27 1056
5036.94 1014
5037.61 1036
5038.28 1000
5038.95 967
5039.62 972
5040.29 1110
5040.96 1071
5041.63 1019
5042.30 1020
5042.97 1060
5043.64 989
5044.31 990
5044.98 995
5045.65 1036
5046.32 1021
5046.99 1079
5047.66 1062
5048.33 1012
5049.00 1000
5049.67 1067
5050.34 1044
5051.01 1036
5051.68 1046
5052.35 1047
5053.02 1069
5053.69 1069
5054.36 986
5055.03 1069
5055.70 1103
5056.37 1109
5057.04 1059
5057.71 1017
5058.39 1026
5059.06 1032
5059.73 1030
5060.40 905
5061.07 955
5061.74 1072
5062.41 1034
5063.08 1058
5063.75 1015
5064.43 993
5065.10 1090
5065.77 1048
5066.44 1037
5067.11 1052
5067.78 1028
5068.45 964
5069.13 1005
5069.80 1004
5070.47 1005
5071.14 939
5071.81 1003
5072.49 997
5073.16 941
5073.83 998
5074.50 1046
5075.17 1008
5075.85 970
5076.52 986
5077.19 931
5077.86 997
5078.53 1100
5079.21 1009
5079.88 1109
5080.55 1065
5081.22 1031
5081.90 1093
5082.57 1140
5083.24 1076
5083.91 1092
5084.59 1116
5085.26 966
5085.93 1046
5086.61 1055
5087.28 1155
5087.95 999
5088.62 1100
5089.30 1058
5089.97 1097
5090.64 1173
5091.32 1187
5091.99 1250
5092.66 1140
5093.34 1162
5094.01 1132
5094.68 1166
5095.36 1092
5096.03 1143
5096.70 1183
5097.38 1152
5098.05 1117
5098.72 1042
5099.40 1014
5100.07 1032
5100.74 1051
5101.42 1000
5102.09 1010
5102.77 1073
5103.44 1118
5104.11 1084
5104.79 913
5105.46 989
5106.14 1122
5106.81 1118
5107.48 1120
5108.16 950
5108.83 1089
5109.51 1090
5110.18 1080
5110.86 1021
5111.53 912
5112.20 1038
5112.88 1086
5113.55 1137
5114.23 1097
5114.90 979
5115.58 981
5116.25 1074
5116.93 1087
5117.60 1082
5118.28 1022
5118.95 1132
5119.63 1172
5120.30 1183
5120.98 1124
5121.65 1152
5122.33 1120
5123.00 1221
5123.68 1188
5124.35 1104
5125.03 1124
5125.70 1041
5126.38 1002
5127.06 1014
5127.73 1128
5128.41 1035
5129.08 1059
5129.76 1081
5130.43 1115
5131.11 1088
5131.78 1089
5132.46 1126
5133.14 1078
5133.81 1078
5134.49 1174
5135.16 1059
5135.84 1053
5136.52 1136
5137.19 1089
5137.87 1091
5138.55 1121
5139.22 1101
5139.90 1101
5140.57 1089
5141.25 1115
5141.93 1059
5142.60 1026
5143.28 1046
5143.96 1050
5144.63 1145
5145.31 1119
5145.99 1117
5146.66 1012
5147.34 1000
5148.02 995
5148.69 985
5149.37 1025
5150.05 1005
5150.73 962
5151.40 965
5152.08 950
5152.76 966
5153.43 966
5154.11 976
5154.79 947
5155.47 887
5156.14 950
5156.82 976
5157.50 940
5158.18 1036
5158.85 1059
5159.53 939
5160.21 1003
5160.89 1015
5161.56 975
5162.24 982
5162.92 960
5163.60 939
5164.28 928
5164.95 976
5165.63 986
5166.31 992
5166.99 986
5167.67 926
5168.34 889
5169.02 926
5169.70 996
5170.38 981
5171.06 952
5171.74 1017
5172.41 958
5173.09 913
5173.77 986
5174.45 956
5175.13 891
5175.81 924
5176.49 948
5177.16 996
5177.84 1010
5178.52 995
5179.20 1046
5179.88 970
5180.56 1010
5181.24 1055
5181.92 965
5182.60 979
5183.28 916
5183.95 969
5184.63 876
5185.31 904
5185.99 861
5186.67 952
5187.35 1000
5188.03 965
5188.71 904
5189.39 871
5190.07 921
5190.75 935
5191.43 915
5192.11 962
5192.79 923
5193.47 975
5194.15 1013
5194.83 890
5195.51 904
5196.19 979
5196.87 856
5197.55 853
5198.23 880
5198.91 987
5199.59 909
5200.27 930
5200.95 954
5201.63 958
5202.31 993
5202.99 923
5203.67 913
5204.35 987
5205.03 1031
5205.71 1019
5206.39 1014
5207.08 976
5207.76 1012
5208.44 1007
5209.12 988
5209.80 1054
5210.48 1059
5211.16 1013
5211.84 1098
5212.52 1006
5213.20 976
5213.89 983
5214.57 999
5215.25 1029
5215.93 949
5216.61 928
5217.29 899
5217.97 969
5218.65 1050
5219.34 972
5220.02 895
5220.70 1044
5221.38 1031
5222.06 1060
5222.74 974
5223.43 1031
5224.11 997
5224.79 1023
5225.47 955
5226.15 946
5226.84 982
5227.52 1026
5228.20 1033
5228.88 1033
5229.56 1011
5230.25 957
5230.93 981
5231.61 993
5232.29 934
5232.98 884
5233.66 867
5234.34 971
5235.02 955
5235.71 1039
5236.39 1045
5237.07 1013
5237.75 1059
5238.44 1033
5239.12 1044
5239.80 1069
5240.49 1074
5241.17 1048
5241.85 982
5242.54 1019
5243.22 1064
5243.90 1052
5244.58 1021
5245.27 1116
5245.95 1088
5246.63 1052
5247.32 964
5248.00 970
5248.69 1097
5249.37 1115
5250.05 1020
5250.74 1060
5251.42 1095
5252.10 1047
5252.79 985
5253.47 1099
5254.15 1181
5254.84 1065
5255.52 1007
5256.21 1037
5256.89 936
5257.57 952
5258.26 1017
5258.94 1016
5259.63 1048
5260.31 995
5261.00 1034
5261.68 1059
5262.36 1084
5263.05 1040
5263.73 1030
5264.42 1143
5265.10 1096
5265.79 1154
5266.47 1022
5267.16 939
5267.84 1025
5268.52 1055
5269.21 1056
5269.89 1084
5270.58 1123
5271.26 1023
5271.95 1038
5272.63 1038
5273.32 1028
5274.00 1035
5274.69 990
5275.38 1016
5276.06 961
5276.75 1025
5277.43 1019
5278.12 983
5278.80 1042
5279.49 991
5280.17 907
5280.86 820
5281.54 910
5282.23 939
5282.92 987
5283.60 1061
5284.29 1005
5284.97 1051
5285.66 1018
5286.34 942
5287.03 985
5287.72 953
5288.40 893
5289.09 891
5289.77 967
5290.46 993
5291.15 979
5291.83 940
5292.52 914
5293.21 911
5293.89 940
5294.58 883
5295.27 975
5295.95 995
5296.64 941
5297.33 1014
5298.01 1045
5298.70 1066
5299.39 1032
5300.07 988
5300.76 933
5301.45 1112
5302.13 1161
5302.82 1086
5303.51 1100
5304.19 1081
5304.88 1085
5305.57 1210
5306.26 1127
5306.94 1053
5307.63 1003
5308.32 1077
5309.00 1013
5309.69 1024
5310.38 997
5311.07 1005
5311.75 1016
5312.44 1022
5313.13 1028
5313.82 1062
5314.51 1100
5315.19 1149
5315.88 1158
5316.57 1122
5317.26 1107
5317.94 1021
5318.63 1003
5319.32 974
5320.01 987
5320.70 1197
5321.39 1043
5322.07 1096
5322.76 1084
5323.45 1131
5324.14 1088
5324.83 1028
5325.52 1038
5326.20 1011
5326.89 987
5327.58 1113
5328.27 1087
5328.96 1106
5329.65 1113
5330.34 1083
5331.02 1025
5331.71 992
5332.40 1006
5333.09 991
5333.78 986
5334.47 1016
5335.16 1002
5335.85 1074
5336.54 928
5337.23 904
5337.92 958
5338.60 1049
5339.29 987
5339.98 968
5340.67 995
5341.36 1113
5342.05 1028
5342.74 1009
5343.43 925
5344.12 921
5344.81 1032
5345.50 980
5346.19 1059
5346.88 1073
5347.57 1113
5348.26 1146
5348.95 1159
5349.64 1203
5350.33 1226
5351.02 1302
5351.71 1234
5352.40 1180
5353.09 1269
5353.78 1329
5354.47 1252
5355.16 1161
5355.85 1139
5356.54 1132
5357.23 1093
5357.92 1077
5358.61 1074
5359.30 1097
5360.00 1041
5360.69 1119
5361.38 1038
5362.07 1011
5362.76 1045
5363.45 1055
5364.14 1104
5364.83 1050
5365.52 1100
5366.21 996
5366.90 966
5367.60 981
5368.29 1001
5368.98 1036
5369.67 1049
5370.36 1075
5371.05 1043
5371.74 961
5372.44 1024
5373.13 981
5373.82 996
5374.51 960
5375.20 985
5375.89 946
5376.59 947
5377.28 979
5377.97 883
5378.66 849
5379.35 950
5380.04 990
5380.74 956
5381.43 949
5382.12 907
5382.81 869
5383.51 947
5384.20 895
5384.89 900
5385.58 998
5386.27 928
5386.97 894
5387.66 986
5388.35 920
5389.04 941
5389.74 917
5390.43 1015
5391.12 998
5391.82 1144
5392.51 1031
5393.20 1019
5393.89 1084
5394.59 1058
5395.28 991
5395.97 1111
5396.67 1050
5397.36 1030
5398.05 955
5398.75 967
5399.44 977
5400.13 908
5400.83 929
5401.52 982
5402.21 911
5402.91 931
5403.60 987
5404.29 987
5404.99 1015
5405.68 986
5406.37 901
5407.07 1015
5407.76 969
5408.45 917
5409.15 922
5409.84 977
5410.54 1039
5411.23 1064
5411.92 992
5412.62 993
5413.31 941
5414.01 934
5414.70 975
5415.40 902
5416.09 950
5416.78 916
5417.48 904
5418.17 837
5418.87 870
5419.56 880
5420.26 913
5420.95 982
5421.65 946
5422.34 956
5423.04 928
5423.73 945
5424.42 963
5425.12 967
5425.81 1022
5426.51 957
5427.20 977
5427.90 875
5428.59 856
5429.29 902
5429.99 869
5430.68 860
5431.38 903
5432.07 990
5432.77 962
5433.46 1087
5434.16 1049
5434.85 1099
5435.55 1067
5436.24 1071
5436.94 1087
5437.64 1100
5438.33 1136
5439.03 1116
5439.72 1127
5440.42 1197
5441.11 1216
5441.81 1044
5442.51 1016
5443.20 1061
5443.90 1022
5444.59 1057
5445.29 1063
5445.99 1102
5446.68 1046
5447.38 1042
5448.08 1119
5448.77 1124
5449.47 1132
5450.17 1062
5450.86 1114
5451.56 1171
5452.25 1072
5452.95 1116
5453.65 1138
5454.35 1009
5455.04 994
5455.74 1064
5456.44 1023
5457.13 1094
5457.83 1123
5458.53 1019
5459.22 1013
5459.92 1014
5460.62 1004
5461.32 1051
5462.01 1101
5462.71 1035
5463.41 1048
5464.10 1062
5464.80 1115
5465.50 1063
5466.20 1011
5466.89 1074
5467.59 1098
5468.29 1078
5468.99 957
5469.69 1046
5470.38 1035
5471.08 1081
5471.78 1035
5472.48 1056
5473.17 1070
5473.87 1044
5474.57 1026
5475.27 1006
5475.97 997
5476.66 1029
5477.36 1103
5478.06 1135
5478.76 1262
5479.46 1234
5480.16 1279
5480.85 1336
5481.55 1486
5482.25 1378
5482.95 1365
5483.65 1405
5484.35 1503
5485.05 1345
5485.75 1290
5486.44 1254
5487.14 1260
5487.84 1170
5488.54 1277
5489.24 1238
5489.94 1273
5490.64 1234
5491.34 1293
5492.04 1290
5492.74 1236
5493.43 1299
5494.13 1282
5494.83 1247
5495.53 1287
5496.23 1347
5496.93 1304
5497.63 1446
5498.33 1338
5499.03 1449
5499.73 1527
5500.43 1628
5501.13 1837
5501.83 1873
5502.53 1808
5503.23 1813
5503.93 1913
5504.63 1847
5505.33 1749
5506.03 1797
5506.73 1496
5507.43 1501
5508.13 1405
5508.83 1395
5509.53 1346
5510.23 1317
5510.93 1394
5511.63 1350
5512.33 1288
5513.03 1263
5513.73 1317
5514.43 1318
5515.13 1331
5515.83 1244
5516.54 1258
5517.24 1274
5517.94 1268
5518.64 1263
5519.34 1231
5520.04 1201
5520.74 1110
5521.44 1127
5522.14 1151
5522.84 1114
5523.54 1136
5524.25 1153
5524.95 1136
5525.65 1209
5526.35 1178
5527.05 1059
5527.75 1098
5528.45 1058
5529.16 985
5529.86 988
5530.56 1024
5531.26 1088
5531.96 1071
5532.66 1035
5533.37 935
5534.07 937
5534.77 1015
5535.47 989
5536.17 938
5536.88 881
5537.58 916
5538.28 1042
5538.98 1031
5539.68 943
5540.39 1036
5541.09 1025
5541.79 1075
5542.49 1038
5543.20 981
5543.90 947
5544.60 921
5545.30 1006
5546.01 983
5546.71 918
5547.41 936
5548.11 941
5548.82 934
5549.52 996
5550.22 1032
5550.93 983
5551.63 992
5552.33 1024
5553.03 1056
5553.74 901
5554.44 921
5555.14 917
5555.85 1012
5556.55 983
5557.25 983
5557.96 944
5558.66 961
5559.36 927
5560.07 897
5560.77 925
5561.47 960
5562.18 886
5562.88 915
5563.59 996
5564.29 973
5564.99 1024
5565.70 948
5566.40 1077
5567.10 1087
5567.81 981
5568.51 979
5569.22 975
5569.92 968
5570.63 987
5571.33 1007
5572.03 1013
5572.74 897
5573.44 864
5574.15 932
5574.85 1006
5575.56 968
5576.26 1002
5576.96 960
5577.67 1064
5578.37 991
5579.08 979
5579.78 985
5580.49 955
5581.19 869
5581.90 936
5582.60 915
5583.31 953
5584.01 900
5584.72 956
5585.42 962
5586.13 961
5586.83 925
5587.54 942
5588.24 878
5588.95 939
5589.65 884
5590.36 950
5591.07 963
5591.77 926
5592.48 924
5593.18 844
5593.89 870
5594.59 811
5595.30 902
5596.00 921
5596.71 839
5597.42 903
5598.12 869
5598.83 807
5599.53 816
5600.24 897
5600.95 924
5601.65 891
5602.36 816
5603.06 796
5603.77 858
5604.48 871
5605.18 881
5605.89 876
5606.60 909
5607.30 863
5608.01 843
5608.72 915
5609.42 833
5610.13 851
5610.84 872
5611.54 927
5612.25 917
5612.96 843
5613.66 888
5614.37 863
5615.08 893
5615.78 918
5616.49 854
5617.20 916
5617.91 937
5618.61 842
5619.32 800
5620.03 872
5620.73 922
5621.44 926
5622.15 913
5622.86 881
5623.56 865
5624.27 817
5624.98 899
5625.69 833
5626.40 861
5627.10 933
5627.81 908
5628.52 963
5629.23 950
5629.93 936
5630.64 945
5631.35 932
5632.06 869
5632.77 879
5633.47 916
5634.18 920
5634.89 958
5635.60 964
5636.31 903
5637.02 898
5637.72 923
5638.43 897
5639.14 1006
5639.85 988
5640.56 942
5641.27 976
5641.98 1033
5642.68 986
5643.39 955
5644.10 911
5644.81 965
5645.52 944
5646.23 889
5646.94 964
5647.65 958
5648.36 928
5649.06 883
5649.77 920
5650.48 870
5651.19 822
5651.90 865
5652.61 934
5653.32 922
5654.03 832
5654.74 959
5655.45 911
5656.16 945
5656.87 1043
5657.58 1042
5658.29 1134
5659.00 1145
5659.71 1212
5660.42 1065
5661.13 1011
5661.84 1036
5662.55 1022
5663.26 1041
5663.97 970
5664.68 1105
5665.39 1021
5666.10 995
5666.81 1025
5667.52 1057
5668.23 1007
5668.94 1012
5669.65 1008
5670.36 885
5671.07 867
5671.78 873
5672.49 877
5673.20 910
5673.91 908
5674.62 866
5675.33 934
5676.04 937
5676.75 888
5677.47 907
5678.18 880
5678.89 896
5679.60 940
5680.31 902
5681.02 873
5681.73 925
5682.44 826
5683.15 792
5683.87 844
5684.58 826
5685.29 920
5686.00 988
5686.71 878
5687.42 859
5688.13 767
5688.85 785
5689.56 946
5690.27 938
5690.98 848
5691.69 946
5692.41 923
5693.12 838
5693.83 881
5694.54 866
5695.25 790
5695.96 819
5696.68 857
5697.39 833
5698.10 777
5698.81 761
5699.53 741
5700.24 845
5700.95 881
5701.66 804
5702.38 806
5703.09 843
5703.80 873
5704.51 813
5705.23 829
5705.94 855
5706.65 915
5707.36 840
5708.08 804
5708.79 854
5709.50 877
5710.22 907
5710.93 826
5711.64 849
5712.35 846
5713.07 852
5713.78 832
5714.49 788
5715.21 966
5715.92 860
5716.63 885
5717.35 881
5718.06 842
5718.77 861
5719.49 791
5720.20 846
5720.92 767
5721.63 755
5722.34 779
5723.06 817
5723.77 850
5724.48 780
5725.20 759
5725.91 860
5726.63 818
5727.34 899
5728.05 883
5728.77 887
5729.48 938
5730.20 916
5730.91 902
5731.62 853
5732.34 912
5733.05 934
5733.77 897
5734.48 829
5735.20 839
5735.91 832
5736.63 858
5737.34 766
5738.06 849
5738.77 886
5739.48 743
5740.20 815
5740.91 845
5741.63 815
5742.34 761
5743.06 784
5743.77 798
5744.49 829
5745.20 756
5745.92 812
5746.64 909
5747.35 803
5748.07 811
5748.78 869
5749.50 879
5750.21 890
5750.93 841
5751.64 812
5752.36 875
5753.07 847
5753.79 852
5754.51 872
5755.22 944
5755.94 846
5756.65 916
5757.37 858
5758.08 845
5758.80 785
5759.52 868
5760.23 808
5760.95 799
5761.67 804
5762.38 764
5763.10 813
5763.81 845
5764.53 800
5765.25 822
5765.96 879
5766.68 967
5767.40 921
5768.11 816
5768.83 901
5769.55 847
5770.26 910
5770.98 885
5771.70 954
5772.41 848
5773.13 874
5773.85 906
5774.56 866
5775.28 788
5776.00 886
5776.71 948
5777.43 915
5778.15 959
5778.87 961
5779.58 875
5780.30 842
5781.02 883
5781.74 935
5782.45 983
5783.17 959
5783.89 995
5784.61 898
5785.32 792
5786.04 850
5786.76 888
5787.48 898
5788.19 813
5788.91 854
5789.63 933
5790.35 954
5791.07 925
5791.78 880
5792.50 900
5793.22 898
5793.94 957
5794.66 955
5795.38 978
5796.09 996
5796.81 1019
5797.53 942
5798.25 1044
5798.97 1035
5799.69 1236
5800.40 1197
5801.12 1379
5801.84 1517
5802.56 1532
5803.28 1653
5804.00 1728
5804.72 1786
5805.44 1789
5806.15 1715
5806.87 1775
5807.59 1556
5808.31 1334
5809.03 1383
5809.75 1235
5810.47 1243
5811.19 1291
5811.91 1194
5812.63 1282
5813.35 1232
5814.07 1111
5814.79 1177
5815.50 1217
5816.22 1187
5816.94 1179
5817.66 1252
5818.38 1181
5819.10 1157
5819.82 1076
5820.54 1085
5821.26 1197
5821.98 1324
5822.70 1271
5823.42 1090
5824.14 1153
5824.86 1160
5825.58 1113
5826.30 1109
5827.02 1104
5827.74 1067
5828.46 1082
5829.18 948
5829.90 920
5830.62 967
5831.35 985
5832.07 964
5832.79 967
5833.51 911
5834.23 915
5834.95 962
5835.67 956
5836.39 907
5837.11 885
5837.83 900
5838.55 952
5839.27 896
5839.99 945
5840.72 895
5841.44 881
5842.16 891
5842.88 993
5843.60 982
5844.32 1014
5845.04 1025
5845.76 996
5846.49 933
5847.21 828
5847.93 818
5848.65 879
5849.37 940
5850.09 905
5850.82 989
5851.54 886
5852.26 903
5852.98 968
5853.70 913
5854.42 829
5855.15 900
5855.87 838
5856.59 900
5857.31 902
5858.03 854
5858.76 853
5859.48 872
5860.20 889
5860.92 887
5861.65 888
5862.37 918
5863.09 831
5863.81 866
5864.54 922
5865.26 875
5865.98 859
5866.70 991
5867.43 924
5868.15 914
5868.87 918
5869.60 868
5870.32 883
5871.04 919
5871.76 909
5872.49 929
5873.21 899
5873.93 895
5874.66 832
5875.38 857
5876.10 826
5876.83 883
5877.55 875
5878.27 866
5879.00 813
5879.72 884
5880.44 847
5881.17 897
5881.89 880
5882.61 834
5883.34 948
5884.06 908
5884.79 940
5885.51 959
5886.23 931
5886.96 914
5887.68 957
5888.41 961
5889.13 952
5889.85 970
5890.58 936
5891.30 917
5892.03 889
5892.75 814
5893.47 866
5894.20 841
5894.92 882
5895.65 842
5896.37 792
5897.10 857
5897.82 864
5898.55 878
5899.27 892
5900.00 922
5900.72 885
5901.44 949
5902.17 881
5902.89 862
5903.62 916
5904.34 909
5905.07 959
5905.79 893
5906.52 921
5907.25 954
5907.97 890
5908.70 898
5909.42 908
5910.15 845
5910.87 886
5911.60 978
5912.32 913
5913.05 826
5913.77 858
5914.50 890
5915.22 840
5915.95 844
5916.68 855
5917.40 832
5918.13 827
5918.85 870
5919.58 863
5920.31 858
5921.03 908
5921.76 849
5922.48 880
5923.21 845
5923.94 847
5924.66 835
5925.39 886
5926.12 913
5926.84 939
5927.57 925
5928.29 958
5929.02 898
5929.75 916
5930.47 1008
5931.20 996
5931.93 1058
5932.65 1039
5933.38 989
5934.11 957
5934.83 968
5935.56 1052
5936.29 1026
5937.02 1005
5937.74 1063
5938.47 1039
5939.20 1073
5939.92 1023
5940.65 1107
5941.38 1133
5942.11 1152
5942.83 1088
5943.56 1009
5944.29 1051
5945.02 1126
5945.74 1137
5946.47 1089
5947.20 1122
5947.93 1115
5948.65 1135
5949.38 1163
5950.11 1145
5950.84 1151
5951.57 1243
5952.29 1318
5953.02 1358
5953.75 1338
5954.48 1337
5955.21 1311
5955.93 1487
5956.66 1422
5957.39 1336
5958.12 1274
5958.85 1299
5959.58 1330
5960.30 1390
5961.03 1318
5961.76 1314
5962.49 1385
5963.22 1289
5963.95 1311
5964.68 1383
5965.40 1459
5966.13 1517
5966.86 1600
5967.59 1725
5968.32 1667
5969.05 1660
5969.78 1661
5970.51 1688
5971.24 1687
5971.96 1672
5972.69 1610
5973.42 1587
5974.15 1560
5974.88 1468
5975.61 1515
5976.34 1575
5977.07 1544
5977.80 1518
5978.53 1546
5979.26 1609
5979.99 1697
5980.72 1681
5981.45 1815
5982.18 1859
5982.91 1838
5983.64 1816
5984.37 1869
5985.10 1760
5985.83 1673
5986.56 1702
5987.29 1855
5988.02 1759
5988.75 1821
5989.48 1785
5990.21 1833
5990.94 1862
5991.67 1859
5992.40 1920
5993.13 1874
5993.86 1846
5994.59 1834
5995.32 1908
5996.05 1915
5996.78 1918
5997.51 1906
5998.24 1869
5998.97 1850
5999.71 1902
6000.44 1940
6001.17 2013
6001.90 1883
6002.63 1771
6003.36 1757
6004.09 1775
6004.82 1817
6005.55 1754
6006.28 1917
6007.02 2043
6007.75 2168
6008.48 2208
6009.21 2391
6009.94 2752
6010.67 2904
6011.40 3365
6012.14 3513
6012.87 3912
6013.60 4085
6014.33 4139
6015.06 4026
6015.80 4036
6016.53 3837
6017.26 3647
6017.99 3545
6018.72 3103
6019.45 2753
6020.19 2435
6020.92 2250
6021.65 2066
6022.38 1965
6023.12 1808
6023.85 1851
6024.58 1791
6025.31 1655
6026.05 1632
6026.78 1559
6027.51 1598
6028.24 1514
6028.98 1519
6029.71 1544
6030.44 1453
6031.17 1543
6031.91 1496
6032.64 1426
6033.37 1478
6034.11 1429
6034.84 1384
6035.57 1398
6036.30 1432
6037.04 1393
6037.77 1406
6038.50 1289
6039.24 1423
6039.97 1437
6040.70 1479
6041.44 1373
6042.17 1570
6042.90 1560
6043.64 1464
6044.37 1540
6045.10 1616
6045.84 1628
6046.57 1618
6047.31 1573
6048.04 1627
6048.77 1628
6049.51 1581
6050.24 1638
6050.98 1575
6051.71 1611
6052.44 1714
6053.18 1704
6053.91 1724
6054.65 1652
6055.38 1612
6056.11 1600
6056.85 1760
6057.58 1702
6058.32 1652
6059.05 1505
6059.79 1493
6060.52 1474
6061.26 1502
6061.99 1472
6062.72 1646
6063.46 1764
6064.19 1624
6064.93 1570
6065.66 1581
6066.40 1567
6067.13 1496
6067.87 1485
6068.60 1460
6069.34 1429
6070.07 1429
6070.81 1380
6071.54 1359
6072.28 1353
6073.01 1383
6073.75 1418
6074.49 1377
6075.22 1392
6075.96 1314
6076.69 1353
6077.43 1353
6078.16 1356
6078.90 1348
6079.63 1295
6080.37 1296
6081.11 1423
6081.84 1276
6082.58 1358
6083.31 1274
6084.05 1431
6084.79 1451
6085.52 1364
6086.26 1352
6086.99 1264
6087.73 1240
6088.47 1333
6089.20 1332
6089.94 1351
6090.68 1377
6091.41 1379
6092.15 1384
6092.89 1511
6093.62 1483
6094.36 1571
6095.09 1476
6095.83 1418
6096.57 1459
6097.31 1343
6098.04 1332
6098.78 1333
6099.52 1344
6100.25 1262
6100.99 1329
6101.73 1318
6102.46 1270
6103.20 1355
6103.94 1213
6104.68 1177
6105.41 1236
6106.15 1260
6106.89 1204
6107.62 1187
6108.36 1315
6109.10 1350
6109.84 1294
6110.57 1237
6111.31 1147
6112.05 1242
6112.79 1257
6113.53 1264
6114.26 1333
6115.00 1302
6115.74 1197
6116.48 1280
6117.21 1276
6117.95 1226
6118.69 1229
6119.43 1340
6120.17 1332
6120.91 1364
6121.64 1317
6122.38 1155
6123.12 1266
6123.86 1426
6124.60 1360
6125.34 1371
6126.07 1320
6126.81 1360
6127.55 1316
6128.29 1227
6129.03 1329
6129.77 1351
6130.51 1400
6131.25 1497
6131.98 1309
6132.72 1391
6133.46 1303
6134.20 1307
6134.94 1400
6135.68 1443
6136.42 1406
6137.16 1346
6137.90 1333
6138.64 1377
6139.38 1420
6140.11 1421
6140.85 1372
6141.59 1425
6142.33 1374
6143.07 1434
6143.81 1538
6144.55 1407
6145.29 1340
6146.03 1439
6146.77 1405
6147.51 1378
6148.25 1426
6148.99 1446
6149.73 1521
6150.47 1512
6151.21 1451
6151.95 1384
6152.69 1499
6153.43 1511
6154.17 1622
6154.91 1614
6155.65 1559
6156.39 1586
6157.13 1659
6157.87 1578
6158.61 1470
6159.35 1527
6160.09 1588
6160.83 1570
6161.58 1548
6162.32 1690
6163.06 1650
6163.80 1696
6164.54 1740
6165.28 1790
6166.02 1786
6166.76 1903
6167.50 2111
6168.24 2049
6168.98 2113
6169.73 1973
6170.47 2154
6171.21 2172
6171.95 2063
6172.69 2131
6173.43 2131
6174.17 1995
6174.92 1973
6175.66 1958
6176.40 2012
6177.14 1878
6177.88 1914
6178.62 1837
6179.36 1933
6180.11 1908
6180.85 1939
6181.59 2149
6182.33 2012
6183.07 2043
6183.82 2150
6184.56 2100
6185.30 2178
6186.04 2158
6186.78 2163
6187.53 2188
6188.27 2098
6189.01 2084
6189.75 2112
6190.50 2113
6191.24 2189
6191.98 2334
6192.72 2446
6193.47 2405
6194.21 2411
6194.95 2587
6195.69 2630
6196.44 2695
6197.18 2797
6197.92 2731
6198.67 2554
6199.41 2757
6200.15 2687
6200.89 2516
6201.64 2516
6202.38 2643
6203.12 2771
6203.87 2831
6204.61 2934
6205.35 3388
6206.10 3950
6206.84 4629
6207.58 5397
6208.33 6196
6209.07 7378
6209.81 8656
6210.56 9533
6211.30 10529
6212.05 10990
6212.79 10881
6213.53 10288
6214.28 9394
6215.02 8604
6215.76 7491
6216.51 6230
6217.25 5318
6218.00 4629
6218.74 3918
6219.48 3669
6220.23 3434
6220.97 3207
6221.72 3198
6222.46 3205
6223.21 3218
6223.95 3335
6224.69 3605
6225.44 3743
6226.18 3999
6226.93 4171
6227.67 4238
6228.42 4155
6229.16 3965
6229.91 3652
6230.65 3494
6231.40 3249
6232.14 2924
6232.89 2685
6233.63 2572
6234.38 2368
6235.12 2294
6235.87 2357
6236.61 2322
6237.36 2322
6238.10 2447
6238.85 2493
6239.59 2492
6240.34 2641
6241.08 2879
6241.83 2919
6242.58 3069
6243.32 2959
6244.07 2785
6244.81 2617
6245.56 2542
6246.30 2542
6247.05 2465
6247.80 2489
6248.54 2394
6249.29 2368
6250.03 2306
6250.78 2299
6251.52 2403
6252.27 2297
6253.02 2176
6253.76 2183
6254.51 2206
6255.26 2195
6256.00 2107
6256.75 2083
6257.49 2047
6258.24 2048
6258.99 2076
6259.73 2162
6260.48 2148
6261.23 2137
6261.97 2023
6262.72 1946
6263.47 1908
6264.21 1958
6264.96 1885
6265.71 2008
6266.46 1866
6267.20 1853
6267.95 1816
6268.70 1794
6269.44 1756
6270.19 1833
6270.94 1801
6271.69 1777
6272.43 1819
6273.18 1773
6273.93 1816
6274.67 1762
6275.42 1783
6276.17 1803
6276.92 1683
6277.67 1720
6278.41 1784
6279.16 1663
6279.91 1672
6280.66 1824
6281.40 1711
6282.15 1707
6282.90 1811
6283.65 1787
6284.40 1623
6285.14 1504
6285.89 1630
6286.64 1694
6287.39 1623
6288.14 1613
6288.88 1573
6289.63 1537
6290.38 1502
6291.13 1573
6291.88 1604
6292.63 1492
6293.38 1470
6294.12 1464
6294.87 1476
6295.62 1466
6296.37 1413
6297.12 1439
6297.87 1442
6298.62 1445
6299.37 1397
6300.11 1492
6300.86 1482
6301.61 1392
6302.36 1407
6303.11 1445
6303.86 1329
6304.61 1419
6305.36 1475
6306.11 1434
6306.86 1347
6307.61 1413
6308.36 1417
6309.11 1371
6309.86 1414
6310.60 1459
6311.35 1441
6312.10 1466
6312.85 1541
6313.60 1569
6314.35 1571
6315.10 1516
6315.85 1622
6316.60 1429
6317.35 1407
6318.10 1411
6318.85 1452
6319.60 1463
6320.35 1363
6321.10 1453
6321.85 1332
6322.60 1432
6323.35 1324
6324.10 1278
6324.86 1266
6325.61 1209
6326.36 1238
6327.11 1259
6327.86 1331
6328.61 1319
6329.36 1200
6330.11 1077
6330.86 1138
6331.61 1134
6332.36 1085
6333.11 1178
6333.86 1216
6334.62 1157
6335.37 1192
6336.12 1206
6336.87 1198
6337.62 1145
6338.37 1069
6339.12 1204
6339.87 1198
6340.62 1181
6341.38 1115
6342.13 1177
6342.88 1159
6343.63 1059
6344.38 1039
6345.13 1112
6345.89 1087
6346.64 1130
6347.39 1130
6348.14 1100
6348.89 1196
6349.64 1152
6350.40 1192
6351.15 1131
6351.90 1179
6352.65 1312
6353.40 1251
6354.16 1287
6354.91 1348
6355.66 1325
6356.41 1237
6357.17 1226
6357.92 1378
6358.67 1279
6359.42 1185
6360.18 1167
6360.93 1289
6361.68 1288
6362.43 1266
6363.19 1144
6363.94 1187
6364.69 1200
6365.45 1231
6366.20 1257
6366.95 1157
6367.70 1203
6368.46 1287
6369.21 1257
6369.96 1177
6370.72 1133
6371.47 1164
6372.22 1138
6372.98 1056
6373.73 1105
6374.48 1167
6375.24 1180
6375.99 1152
6376.74 1116
6377.50 1148
6378.25 1191
6379.00 1126
6379.76 1146
6380.51 1191
6381.27 1172
6382.02 1143
6382.77 1222
6383.53 1219
6384.28 1167
6385.03 1141
6385.79 1219
6386.54 1182
6387.30 1117
6388.05 1088
6388.81 1032
6389.56 1051
6390.31 1044
6391.07 1066
6391.82 1029
6392.58 1086
6393.33 1135
6394.09 1046
6394.84 1131
6395.60 1110
6396.35 1025
6397.10 1103
6397.86 1084
6398.61 1174
6399.37 1096
6400.12 1081
6400.88 982
6401.63 1048
6402.39 1074
6403.14 1087
6403.90 1112
6404.65 1052
6405.41 1084
6406.16 1092
6406.92 1014
6407.68 1020
6408.43 1064
6409.19 1056
6409.94 1085
6410.70 1108
6411.45 1156
6412.21 1107
6412.96 1069
6413.72 1079
6414.48 1035
6415.23 973
6415.99 1040
6416.74 962
6417.50 959
6418.26 1002
6419.01 939
6419.77 995
6420.52 988
6421.28 995
6422.04 1052
6422.79 1033
6423.55 960
6424.30 950
6425.06 952
6425.82 1044
6426.57 949
6427.33 1084
6428.09 1000
6428.84 968
6429.60 955
6430.36 947
6431.11 1008
6431.87 1028
6432.63 1035
6433.38 1014
6434.14 1005
6434.90 1049
6435.65 1082
6436.41 1037
6437.17 996
6437.93 1122
6438.68 1029
6439.44 985
6440.20 1036
6440.95 1148
6441.71 1032
6442.47 1037
6443.23 1019
6443.98 973
6444.74 1068
6445.50 1042
6446.26 952
6447.01 1021
6447.77 1009
6448.53 979
6449.29 1025
6450.05 958
6450.80 1031
6451.56 1049
6452.32 1037
6453.08 1123
6453.84 1138
6454.59 1076
6455.35 1045
6456.11 1045
6456.87 1056
6457.63 1044
6458.39 1151
6459.14 1079
6459.90 1064
6460.66 1021
6461.42 1091
6462.18 1052
6462.94 1079
6463.69 1060
6464.45 1095
6465.21 1074
6465.97 1057
6466.73 1045
6467.49 1074
6468.25 1025
6469.01 1121
6469.77 1078
6470.52 1101
6471.28 1228
6472.04 1114
6472.80 1155
6473.56 1163
6474.32 1191
6475.08 1134
6475.84 1090
6476.60 1170
6477.36 1232
6478.12 1263
6478.88 1261
6479.64 1215
6480.40 1131
6481.16 1225
6481.92 1283
6482.68 1310
6483.44 1314
6484.20 1294
6484.96 1196
6485.72 1287
6486.48 1335
6487.24 1281
6488.00 1279
6488.76 1426
6489.52 1413
6490.28 1326
6491.04 1322
6491.80 1342
6492.56 1425
6493.32 1442
6494.08 1498
6494.84 1519
6495.60 1558
6496.36 1487
6497.12 1562
6497.88 1722
6498.64 1537
6499.40 1622
6500.16 1721
6500.92 1608
6501.68 1552
6502.45 1634
6503.21 1691
6503.97 1638
6504.73 1718
6505.49 1639
6506.25 1650
6507.01 1697
6507.77 1628
6508.53 1725
6509.30 1667
6510.06 1768
6510.82 1877
6511.58 1853
6512.34 1755
6513.10 1793
6513.86 1774
6514.63 1855
6515.39 1842
6516.15 1983
6516.91 1923
6517.67 2005
6518.43 1910
6519.20 1824
6519.96 1933
6520.72 2067
6521.48 2091
6522.24 2199
6523.01 2348
6523.77 2392
6524.53 2395
6525.29 2647
6526.06 2912
6526.82 3299
6527.58 3447
6528.34 3548
6529.11 3713
6529.87 3858
6530.63 3832
6531.39 3925
6532.16 3718
6532.92 3747
6533.68 3693
6534.44 3706
6535.21 3986
6535.97 4316
6536.73 4786
6537.50 5098
6538.26 5524
6539.02 5510
6539.78 5412
6540.55 5213
6541.31 4974
6542.07 4589
6542.84 3891
6543.60 3479
6544.36 3014
6545.13 2765
6545.89 2543
6546.65 2161
6547.42 2086
6548.18 1998
6548.95 1818
6549.71 1838
6550.47 1863
6551.24 1708
6552.00 1842
6552.76 1769
6553.53 1686
6554.29 1644
6555.06 1659
6555.82 1713
6556.58 1604
6557.35 1638
6558.11 1630
6558.88 1665
6559.64 1629
6560.41 1675
6561.17 1659
6561.93 1668
6562.70 1642
6563.46 1796
6564.23 1848
6564.99 1952
6565.76 2052
6566.52 2193
6567.29 2155
6568.05 2100
6568.82 2078
6569.58 1961
6570.35 1955
6571.11 1879
6571.88 1873
6572.64 1855
6573.41 1834
6574.17 1933
6574.94 1989
6575.70 1922
6576.47 1844
6577.23 1838
6578.00 1936
6578.76 2091
6579.53 1964
6580.29 1941
6581.06 1978
6581.82 1958
6582.59 1752
6583.36 1842
6584.12 1763
6584.89 1754
6585.65 1767
6586.42 1699
6587.18 1770
6587.95 1777
6588.72 1906
6589.48 1872
6590.25 1894
6591.01 1838
6591.78 2030
6592.55 2120
6593.31 2258
6594.08 2225
6594.85 2373
6595.61 2247
6596.38 2388
6597.15 2412
6597.91 2342
6598.68 2231
6599.45 2203
6600.21 2336
6600.98 2105
6601.75 2057
6602.51 2003
6603.28 1997
6604.05 1871
6604.81 1961
6605.58 1994
6606.35 2094
6607.11 2085
6607.88 2214
6608.65 2316
6609.41 2344
6610.18 2428
6610.95 2470
6611.72 2413
6612.48 2508
6613.25 2466
6614.02 2383
6614.79 2290
6615.55 2218
6616.32 2078
6617.09 2004
6617.86 1960
6618.62 1919
6619.39 1807
6620.16 1846
6620.93 1810
6621.70 1644
6622.46 1681
6623.23 1651
6624.00 1645
6624.77 1699
6625.54 1755
6626.30 1795
6627.07 1724
6627.84 1606
6628.61 1650
6629.38 1683
6630.15 1621
6630.91 1730
6631.68 1798
6632.45 1874
6633.22 1923
6633.99 2100
6634.76 2248
6635.53 2460
6636.29 2458
6637.06 2444
6637.83 2527
6638.60 2518
6639.37 2420
6640.14 2351
6640.91 2183
6641.68 2056
6642.45 1878
6643.21 1694
6643.98 1682
6644.75 1620
6645.52 1663
6646.29 1556
6647.06 1640
6647.83 1646
6648.60 1605
6649.37 1577
6650.14 1546
6650.91 1714
6651.68 1709
6652.45 1693
6653.22 1745
6653.99 1674
6654.76 1593
6655.53 1644
6656.30 1590
6657.07 1624
6657.84 1545
6658.61 1474
6659.38 1426
6660.15 1494
6660.92 1471
6661.69 1436
6662.46 1444
6663.23 1409
6664.00 1435
6664.77 1444
6665.54 1445
6666.31 1415
6667.08 1414
6667.85 1377
6668.62 1395
6669.39 1421
6670.16 1358
6670.93 1416
6671.70 1468
6672.47 1361
6673.25 1338
6674.02 1397
6674.79 1530
6675.56 1544
6676.33 1487
6677.10 1359
6677.87 1346
6678.64 1427
6679.41 1372
6680.19 1418
6680.96 1424
6681.73 1411
6682.50 1436
6683.27 1384
6684.04 1433
6684.81 1504
6685.59 1541
6686.36 1539
6687.13 1557
6687.90 1577
6688.67 1546
6689.44 1457
6690.22 1471
6690.99 1359
6691.76 1414
6692.53 1416
6693.30 1334
6694.08 1343
6694.85 1392
6695.62 1296
6696.39 1151
6697.16 1232
6697.94 1246
6698.71 1329
6699.48 1310
6700.25 1193
6701.03 1326
6701.80 1389
6702.57 1303
6703.34 1400
6704.12 1263
6704.89 1211
6705.66 1265
6706.44 1225
6707.21 1125
6707.98 1203
6708.75 1223
6709.53 1216
6710.30 1280
6711.07 1213
6711.85 1258
6712.62 1221
6713.39 1274
6714.17 1189
6714.94 1191
6715.71 1241
6716.49 1193
6717.26 1208
6718.03 1142
6718.81 1044
6719.58 1135
6720.35 1166
6721.13 1129
6721.90 1183
6722.67 1139
6723.45 1231
6724.22 1174
6725.00 1139
6725.77 1134
6726.54 1147
6727.32 1190
6728.09 1174
6728.87 1117
6729.64 1177
6730.41 1138
6731.19 1125
6731.96 1128
6732.74 1130
6733.51 1097
6734.29 1225
6735.06 1155
6735.83 1048
6736.61 1116
6737.38 1141
6738.16 1167
6738.93 1133
6739.71 1179
6740.48 1119
6741.26 1171
6742.03 1187
6742.81 1161
6743.58 1050
6744.36 1126
6745.13 1144
6745.91 1184
6746.68 1125
6747.46 1122
6748.23 1202
6749.01 1158
6749.78 1140
6750.56 1235
6751.33 1251
6752.11 1329
6752.89 1316
6753.66 1301
6754.44 1316
6755.21 1362
6755.99 1356
6756.76 1292
6757.54 1163
6758.31 1143
6759.09 1164
6759.87 1171
6760.64 1020
6761.42 1115
6762.19 1195
6762.97 1132
6763.75 1146
6764.52 1056
6765.30 1081
6766.07 1145
6766.85 1059
6767.63 1113
6768.40 1072
6769.18 1163
6769.96 1042
6770.73 1086
6771.51 1089
6772.29 1154
6773.06 1053
6773.84 1079
6774.62 1063
6775.39 1151
6776.17 1123
6776.95 1101
6777.72 1138
6778.50 1136
6779.28 1135
6780.05 1107
6780.83 1120
6781.61 1195
6782.39 1151
6783.16 1154
6783.94 1119
6784.72 1152
6785.50 1079
6786.27 1058
6787.05 1103
6787.83 1075
6788.61 1020
6789.38 1034
6790.16 1075
6790.94 1118
6791.72 1116
6792.49 1003
6793.27 975
6794.05 1012
6794.83 1007
6795.60 1000
6796.38 1067
6797.16 1072
6797.94 1074
6798.72 1101
6799.50 1054
6800.27 1077
6801.05 1069
6801.83 1018
6802.61 1068
6803.39 1092
6804.17 1100
6804.94 1122
6805.72 1086
6806.50 1096
6807.28 1131
6808.06 1173
6808.84 1206
6809.62 1169
6810.39 1097
6811.17 1068
6811.95 1133
6812.73 1143
6813.51 1143
6814.29 1086
6815.07 1079
6815.85 1199
6816.63 1165
6817.41 1147
6818.18 1109
6818.96 1067
6819.74 1146
6820.52 1146
6821.30 1085
6822.08 1101
6822.86 1145
6823.64 1136
6824.42 1135
6825.20 1195
6825.98 1231
6826.76 1094
6827.54 1035
6828.32 1141
6829.10 1127
6829.88 1113
6830.66 1047
6831.44 1077
6832.22 1126
6833.00 1049
6833.78 1132
6834.56 1166
6835.34 1192
6836.12 1194
6836.90 1118
6837.68 1118
6838.46 1134
6839.24 1036
6840.02 1122
6840.80 1120
6841.58 1086
6842.36 1088
6843.14 1086
6843.92 1143
6844.70 1075
6845.49 1163
6846.27 1235
6847.05 1246
6847.83 1266
6848.61 1321
6849.39 1423
6850.17 1687
6850.95 1864
6851.73 2175
6852.51 2328
6853.30 2350
6854.08 2470
6854.86 2391
6855.64 2511
6856.42 2115
6857.20 1857
6857.98 1716
6858.77 1487
6859.55 1409
6860.33 1381
6861.11 1335
6861.89 1235
6862.67 1256
6863.46 1190
6864.24 1245
6865.02 1267
6865.80 1324
6866.58 1440
6867.37 1569
6868.15 1652
6868.93 1639
6869.71 1660
6870.49 1603
6871.28 1539
6872.06 1508
6872.84 1399
6873.62 1414
6874.41 1349
6875.19 1285
6875.97 1234
6876.75 1198
6877.54 1207
6878.32 1232
6879.10 1224
6879.88 1316
6880.67 1394
6881.45 1360
6882.23 1290
6883.02 1358
6883.80 1376
6884.58 1338
6885.36 1403
6886.15 1497
6886.93 1447
6887.71 1401
6888.50 1477
6889.28 1619
6890.06 1616
6890.85 1618
6891.63 1514
6892.41 1637
6893.20 1578
6893.98 1567
6894.76 1531
6895.55 1517
6896.33 1424
6897.12 1433
6897.90 1369
6898.68 1422
6899.47 1433
6900.25 1306
6901.04 1311
6901.82 1369
6902.60 1381
6903.39 1458
6904.17 1446
6904.96 1436
6905.74 1415
6906.52 1476
6907.31 1437
6908.09 1424
6908.88 1386
6909.66 1342
6910.45 1377
6911.23 1453
6912.02 1392
6912.80 1346
6913.58 1359
6914.37 1365
6915.15 1340
6915.94 1353
6916.72 1374
6917.51 1330
6918.29 1393
6919.08 1369
6919.86 1331
6920.65 1344
6921.43 1394
6922.22 1434
6923.00 1430
6923.79 1438
6924.57 1384
6925.36 1301
6926.15 1369
6926.93 1373
6927.72 1389
6928.50 1386
6929.29 1443
6930.07 1476
6930.86 1464
6931.64 1441
6932.43 1418
6933.22 1421
6934.00 1423
6934.79 1395
6935.57 1400
6936.36 1441
6937.15 1448
6937.93 1373
6938.72 1405
6939.50 1594
6940.29 1494
6941.08 1581
6941.86 1718
6942.65 1689
6943.44 1736
6944.22 1772
6945.01 1801
6945.79 1823
6946.58 1963
6947.37 2029
6948.15 2058
6948.94 2087
6949.73 2117
6950.51 2100
6951.30 2121
6952.09 2080
6952.88 1985
6953.66 1944
6954.45 1934
6955.24 1911
6956.02 1833
6956.81 1724
6957.60 1697
6958.38 1872
6959.17 1899
6959.96 1921
6960.75 1839
6961.53 1725
6962.32 1646
6963.11 1735
6963.90 1760
6964.68 1763
6965.47 1766
6966.26 1785
6967.05 1915
6967.83 2020
6968.62 2056
6969.41 2261
6970.20 2203
6970.99 2232
6971.77 2292
6972.56 2288
6973.35 2474
6974.14 2476
6974.93 2513
6975.71 2490
6976.50 2372
6977.29 2361
6978.08 2406
6978.87 2464
6979.66 2483
6980.44 2585
6981.23 2659
6982.02 2893
6982.81 3401
6983.60 3847
6984.39 4766
6985.18 5604
6985.97 6519
6986.75 7778
6987.54 8843
6988.33 9317
6989.12 9325
6989.91 8998
6990.70 8214
6991.49 7412
6992.28 6430
6993.07 5464
6993.86 4660
6994.64 3919
6995.43 3414
6996.22 3015
6997.01 2752
6997.80 2558
6998.59 2465
6999.38 2430
7000.17 2512
7000.96 2579
7001.75 2713
7002.54 2849
7003.33 3031
7004.12 3064
7004.91 3079
7005.70 2852
7006.49 2738
7007.28 2627
7008.07 2332
7008.86 2223
7009.65 2135
7010.44 1905
7011.23 1869
7012.02 1838
7012.81 1790
7013.60 1792
7014.39 1805
7015.18 1908
7015.97 1912
7016.76 1881
7017.55 1756
7018.34 1817
7019.13 1736
7019.93 1712
7020.72 1694
7021.51 1648
7022.30 1707
7023.09 1723
7023.88 1732
7024.67 1668
7025.46 1605
7026.25 1809
7027.04 1732
7027.83 1781
7028.63 1748
7029.42 1655
7030.21 1626
7031.00 1644
7031.79 1598
7032.58 1403
7033.37 1448
7034.17 1473
7034.96 1308
7035.75 1353
7036.54 1440
7037.33 1422
7038.12 1392
7038.92 1389
7039.71 1458
7040.50 1494
7041.29 1505
7042.08 1542
7042.87 1543
7043.67 1536
7044.46 1569
7045.25 1545
7046.04 1632
7046.84 1602
7047.63 1587
7048.42 1653
7049.21 1674
7050.00 1786
7050.80 1901
7051.59 1844
7052.38 1817
7053.17 1818
7053.97 1772
7054.76 1730
7055.55 1743
7056.35 1624
7057.14 1634
7057.93 1589
7058.72 1639
7059.52 1579
7060.31 1562
7061.10 1549
7061.90 1491
7062.69 1525
7063.48 1444
7064.28 1416
7065.07 1411
7065.86 1421
7066.66 1424
7067.45 1376
7068.24 1389
7069.04 1393
7069.83 1346
7070.62 1414
7071.42 1361
7072.21 1364
7073.00 1391
7073.80 1399
7074.59 1328
7075.39 1315
7076.18 1323
7076.97 1268
7077.77 1210
7078.56 1234
7079.35 1172
7080.15 1164
7080.94 1230
7081.74 1167
7082.53 1193
7083.33 1132
7084.12 1156
7084.91 1179
7085.71 1151
7086.50 1162
7087.30 1157
7088.09 1165
7088.89 1190
7089.68 1127
7090.48 1145
7091.27 1159
7092.07 1128
7092.86 1102
7093.66 1152
7094.45 1093
7095.25 1132
7096.04 1145
7096.84 1148
7097.63 1063
7098.43 1015
7099.22 1049
7100.02 1005
7100.81 1020
7101.61 1030
7102.40 948
7103.20 1011
7103.99 941
7104.79 963
7105.58 973
7106.38 1031
7107.17 1050
7107.97 1017
7108.77 1056
7109.56 1001
7110.36 951
7111.15 903
7111.95 915
7112.75 945
7113.54 929
7114.34 973
7115.13 967
7115.93 943
7116.73 955
7117.52 1048
7118.32 919
7119.11 857
7119.91 906
7120.71 955
7121.50 957
7122.30 931
7123.10 969
7123.89 892
7124.69 865
7125.49 944
7126.28 971
7127.08 901
7127.88 930
7128.67 957
7129.47 919
7130.27 1010
7131.06 883
7131.86 904
7132.66 910
7133.45 978
7134.25 892
7135.05 937
7135.85 888
7136.64 901
7137.44 953
7138.24 912
7139.04 804
7139.83 845
7140.63 909
7141.43 906
7142.23 830
7143.02 872
7143.82 883
7144.62 861
7145.42 795
7146.21 850
7147.01 868
7147.81 871
7148.61 846
7149.41 860
7150.20 824
7151.00 743
7151.80 819
7152.60 855
7153.40 809
7154.19 817
7154.99 834
7155.79 835
7156.59 861
7157.39 947
7158.19 871
7158.99 894
7159.78 870
7160.58 898
7161.38 874
7162.18 884
7162.98 819
7163.78 877
7164.58 784
7165.37 797
7166.17 738
7166.97 765
7167.77 834
7168.57 782
7169.37 722
7170.17 838
7170.97 849
7171.77 795
7172.57 778
7173.37 809
7174.17 813
7174.96 762
7175.76 789
7176.56 758
7177.36 743
7178.16 776
7178.96 818
7179.76 760
7180.56 771
7181.36 708
7182.16 785
7182.96 809
7183.76 719
7184.56 818
7185.36 802
7186.16 765
7186.96 722
7187.76 802
7188.56 861
7189.36 818
7190.16 846
7190.96 776
7191.76 769
7192.56 746
7193.36 753
7194.16 709
7194.96 712
7195.76 741
7196.57 692
7197.37 872
7198.17 860
7198.97 777
7199.77 739
7200.57 768
7201.37 817
7202.17 745
7202.97 718
7203.77 715
7204.57 815
7205.38 769
7206.18 714
7206.98 706
7207.78 691
7208.58 713
7209.38 718
7210.18 715
7210.98 685
7211.79 711
7212.59 847
7213.39 730
7214.19 761
7214.99 805
7215.79 729
7216.60 772
7217.40 785
7218.20 762
7219.00 703
7219.80 752
7220.60 792
7221.41 801
7222.21 818
7223.01 848
7223.81 841
7224.62 746
7225.42 755
7226.22 781
7227.02 820
7227.82 822
7228.63 771
7229.43 753
7230.23 748
7231.03 758
7231.84 724
7232.64 767
7233.44 729
7234.24 735
7235.05 793
7235.85 768
7236.65 742
7237.46 729
7238.26 759
7239.06 765
7239.86 721
7240.67 735
7241.47 736
7242.27 767
7243.08 775
7243.88 811
7244.68 845
7245.49 797
7246.29 860
7247.09 890
7247.90 786
7248.70 744
7249.50 766
7250.31 816
7251.11 745
7251.92 775
7252.72 794
7253.52 826
7254.33 821
7255.13 730
7255.93 821
7256.74 916
7257.54 871
7258.35 886
7259.15 871
7259.95 965
7260.76 1004
7261.56 975
7262.37 1039
7263.17 1096
7263.98 1071
7264.78 1115
7265.59 1026
7266.39 967
7267.19 985
7268.00 907
7268.80 1006
7269.61 942
7270.41 847
7271.22 932
7272.02 905
7272.83 935
7273.63 981
7274.44 970
7275.24 919
7276.05 916
7276.85 979
7277.66 953
7278.46 955
7279.27 903
7280.07 962
7280.88 1028
7281.68 1010
7282.49 1057
7283.29 1135
7284.10 1265
7284.91 1512
7285.71 1615
7286.52 1689
7287.32 1689
7288.13 1728
7288.93 1721
7289.74 1541
7290.55 1505
7291.35 1247
7292.16 1239
7292.96 1083
7293.77 976
7294.58 921
7295.38 880
7296.19 936
7296.99 894
7297.80 867
7298.61 824
7299.41 851
7300.22 831
7301.03 823
7301.83 853
7302.64 840
7303.44 816
7304.25 784
7305.06 798
7305.86 871
7306.67 789
7307.48 787
7308.28 851
7309.09 881
7309.90 863
7310.71 846
7311.51 986
7312.32 991
7313.13 1021
7313.93 970
7314.74 993
7315.55 935
7316.36 956
7317.16 1041
7317.97 1026
7318.78 971
7319.59 1008
7320.39 1086
7321.20 1125
7322.01 1044
7322.82 975
7323.62 1002
7324.43 1002
7325.24 947
7326.05 970
7326.85 922
7327.66 983
7328.47 982
7329.28 944
7330.09 949
7330.89 904
7331.70 924
7332.51 884
7333.32 840
7334.13 825
7334.93 901
7335.74 855
7336.55 864
7337.36 866
7338.17 876
7338.98 923
7339.79 819
7340.59 922
7341.40 868
7342.21 859
7343.02 824
7343.83 892
7344.64 811
7345.45 824
7346.26 788
7347.06 841
7347.87 831
7348.68 875
7349.49 923
7350.30 904
7351.11 840
7351.92 807
7352.73 817
7353.54 844
7354.35 834
7355.16 853
7355.97 816
7356.78 849
7357.59 846
7358.39 854
7359.20 843
7360.01 764
7360.82 769
7361.63 794
7362.44 812
7363.25 755
7364.06 758
7364.87 797
7365.68 775
7366.49 777
7367.30 785
7368.11 832
7368.92 834
7369.73 853
7370.54 820
7371.35 785
7372.16 760
7372.97 826
7373.79 841
7374.60 831
7375.41 800
7376.22 783
7377.03 832
7377.84 780
7378.65 752
7379.46 704
7380.27 872
7381.08 853
7381.89 845
7382.70 836
7383.51 951
7384.33 983
7385.14 951
7385.95 929
7386.76 905
7387.57 873
7388.38 898
7389.19 797
7390.00 796
7390.81 869
7391.63 786
7392.44 800
7393.25 696
7394.06 704
7394.87 712
7395.68 728
7396.50 793
7397.31 823
7398.12 788
7398.93 779
7399.74 868
7400.55 816
7401.37 812
7402.18 799
7402.99 883
7403.80 805
7404.62 829
7405.43 776
7406.24 775
7407.05 811
7407.86 807
7408.68 742
7409.49 715
7410.30 737
7411.11 682
7411.93 766
7412.74 788
7413.55 763
7414.36 714
7415.18 697
7415.99 747
7416.80 802
7417.62 786
7418.43 765
7419.24 703
7420.05 701
7420.87 729
7421.68 770
7422.49 774
7423.31 741
7424.12 769
7424.93 735
7425.75 743
7426.56 734
7427.37 725
7428.19 713
7429.00 713
7429.81 733
7430.63 819
7431.44 794
7432.25 866
7433.07 934
7433.88 958
7434.70 943
7435.51 939
7436.32 913
7437.14 901
7437.95 892
7438.76 803
7439.58 864
7440.39 891
7441.21 865
7442.02 975
7442.84 842
7443.65 849
7444.46 820
7445.28 836
7446.09 782
7446.91 757
7447.72 824
7448.54 836
7449.35 739
7450.17 780
7450.98 735
7451.80 714
7452.61 695
7453.42 755
7454.24 724
7455.05 738
7455.87 763
7456.68 713
7457.50 661
7458.31 655
7459.13 774
7459.94 813
7460.76 780
7461.58 745
7462.39 700
7463.21 719
7464.02 705
7464.84 736
7465.65 739
7466.47 726
7467.28 769
7468.10 779
7468.91 749
7469.73 749
7470.55 802
7471.36 738
7472.18 726
7472.99 710
7473.81 717
7474.63 661
7475.44 714
7476.26 731
7477.07 747
7477.89 743
7478.71 656
7479.52 640
7480.34 687
7481.15 764
7481.97 643
7482.79 691
7483.60 720
7484.42 811
7485.24 760
7486.05 662
7486.87 731
7487.69 738
7488.50 741
7489.32 687
7490.14 692
7490.95 742
7491.77 668
7492.59 731
7493.41 740
7494.22 717
7495.04 717
7495.86 676
7496.67 652
7497.49 651
7498.31 638
7499.13 655
7499.94 684
7500.76 708
7501.58 717
7502.40 760
7503.21 748
7504.03 713
7504.85 663
7505.67 659
7506.48 633
7507.30 675
7508.12 650
7508.94 707
7509.75 708
7510.57 694
7511.39 670
7512.21 705
7513.03 663
7513.84 649
7514.66 616
7515.48 681
7516.30 652
7517.12 653
7517.94 679
7518.75 629
7519.57 703
7520.39 712
7521.21 676
7522.03 652
7522.85 673
7523.67 636
7524.48 700
7525.30 710
7526.12 660
7526.94 628
7527.76 585
7528.58 663
7529.40 727
7530.22 695
7531.04 614
7531.85 655
7532.67 622
7533.49 660
7534.31 647
7535.13 658
7535.95 633
7536.77 637
7537.59 633
7538.41 649
7539.23 656
7540.05 644
7540.87 635
7541.69 631
7542.51 662
7543.33 654
7544.15 688
7544.97 665
7545.79 679
7546.61 713
7547.43 695
7548.25 681
7549.07 685
7549.89 608
7550.71 691
7551.53 700
7552.35 712
7553.17 727
7553.99 695
7554.81 714
7555.63 726
7556.45 684
7557.27 630
7558.09 727
7558.91 723
7559.73 741
7560.55 679
7561.37 655
7562.19 706
7563.01 754
7563.83 830
7564.66 808
7565.48 690
7566.30 700
7567.12 744
7567.94 702
7568.76 690
7569.58 659
7570.40 685
7571.22 703
7572.04 706
7572.87 698
7573.69 683
7574.51 751
7575.33 741
7576.15 706
7576.97 732
7577.80 710
7578.62 707
7579.44 683
7580.26 695
7581.08 736
7581.90 721
7582.73 782
7583.55 740
7584.37 734
7585.19 745
7586.01 822
7586.84 834
7587.66 846
7588.48 762
7589.30 811
7590.12 804
7590.95 868
7591.77 920
7592.59 801
7593.41 780
7594.24 801
7595.06 806
7595.88 759
7596.70 803
7597.53 776
7598.35 868
7599.17 855
7600.00 818
7600.82 834
7601.64 848
7602.46 859
7603.29 932
7604.11 1061
7604.93 1136
7605.76 1179
7606.58 1161
7607.40 1221
7608.23 1190
7609.05 1167
7609.87 1119
7610.70 1131
7611.52 1026
7612.34 1033
7613.17 1040
7613.99 1022
7614.81 993
7615.64 990
7616.46 987
7617.28 945
7618.11 985
7618.93 1027
7619.76 1085
7620.58 1087
7621.40 1170
7622.23 1145
7623.05 1145
7623.88 1076
7624.70 982
7625.52 1027
7626.35 995
7627.17 928
7628.00 996
7628.82 1031
7629.65 1055
7630.47 1136
7631.30 1243
7632.12 1307
7632.94 1398
7633.77 1434
7634.59 1390
7635.42 1379
7636.24 1368
7637.07 1300
7637.89 1187
7638.72 1082
7639.54 952
7640.37 933
7641.19 914
7642.02 910
7642.84 809
7643.67 826
7644.49 836
7645.32 918
7646.14 924
7646.97 845
7647.79 923
7648.62 939
7649.45 932
7650.27 912
7651.10 850
7651.92 851
7652.75 852
7653.57 850
7654.40 814
7655.23 800
7656.05 737
7656.88 799
7657.70 712
7658.53 697
7659.35 678
7660.18 667
7661.01 666
7661.83 695
7662.66 710
7663.49 754
7664.31 727
7665.14 753
7665.96 730
7666.79 694
7667.62 701
7668.44 696
7669.27 687
7670.10 665
7670.92 710
7671.75 663
7672.58 729
7673.40 680
7674.23 663
7675.06 696
7675.88 636
7676.71 660
7677.54 705
7678.37 682
7679.19 678
7680.02 701
7680.85 653
7681.67 668
7682.50 682
7683.33 671
7684.16 663
7684.98 604
7685.81 649
7686.64 685
7687.47 654
7688.29 693
7689.12 667
7689.95 665
7690.78 656
7691.60 657
7692.43 648
7693.26 648
7694.09 635
7694.92 686
7695.74 680
7696.57 621
7697.40 682
7698.23 683
7699.06 694
7699.88 659
7700.71 697
7701.54 696
7702.37 729
7703.20 687
7704.03 744
7704.85 702
7705.68 646
7706.51 632
7707.34 630
7708.17 690
7709.00 678
7709.83 634
7710.66 620
7711.48 610
7712.31 643
7713.14 630
7713.97 624
7714.80 605
7715.63 634
7716.46 622
7717.29 679
7718.12 694
7718.95 611
7719.77 658
7720.60 596
7721.43 627
7722.26 572
7723.09 573
7723.92 600
7724.75 591
7725.58 592
7726.41 638
7727.24 644
7728.07 635
7728.90 584
7729.73 583
7730.56 535
7731.39 548
7732.22 641
7733.05 597
7733.88 663
7734.71 592
7735.54 548
7736.37 556
7737.20 567
7738.03 591
7738.86 600
7739.69 564
7740.52 578
7741.35 575
7742.18 597
7743.01 591
7743.84 589
7744.67 583
7745.50 557
7746.34 572
7747.17 582
7748.00 600
7748.83 620
7749.66 593
7750.49 592
7751.32 607
7752.15 601
7752.98 567
7753.81 551
7754.65 638
7755.48 587
7756.31 632
7757.14 561
7757.97 568
7758.80 563
7759.63 565
7760.46 521
7761.30 578
7762.13 542
7762.96 604
7763.79 615
7764.62 591
7765.45 555
7766.29 592
7767.12 616
7767.95 579
7768.78 597
7769.61 613
7770.45 605
7771.28 624
7772.11 578
7772.94 553
7773.77 613
7774.61 578
7775.44 585
7776.27 574
7777.10 626
7777.94 619
7778.77 566
7779.60 570
7780.43 561
7781.27 570
7782.10 610
7782.93 573
7783.76 584
7784.60 576
7785.43 560
7786.26 559
7787.09 561
7787.93 549
7788.76 526
7789.59 627
7790.43 624
7791.26 586
7792.09 568
7792.93 616
7793.76 600
7794.59 536
7795.43 569
7796.26 588
7797.09 626
7797.93 594
7798.76 526
7799.59 506
7800.43 554
7801.26 555
7802.09 531
7802.93 602
7803.76 590
7804.60 579
7805.43 571
7806.26 586
7807.10 603
7807.93 594
7808.77 602
7809.60 604
7810.43 550
7811.27 616
7812.10 608
7812.94 599
7813.77 565
7814.61 625
7815.44 619
7816.27 640
7817.11 623
7817.94 673
7818.78 744
7819.61 699
7820.45 685
7821.28 684
7822.12 673
7822.95 620
7823.79 671
7824.62 691
7825.46 638
7826.29 618
7827.13 655
7827.96 708
7828.80 655
7829.63 665
7830.47 712
7831.30 715
7832.14 705
7832.97 724
7833.81 813
7834.64 817
7835.48 780
7836.32 688
7837.15 733
7837.99 739
7838.82 711
7839.66 696
7840.49 806
7841.33 695
7842.17 662
7843.00 696
7843.84 722
7844.67 677
7845.51 677
7846.35 643
7847.18 647
7848.02 676
7848.85 717
7849.69 732
7850.53 691
7851.36 725
7852.20 735
7853.04 705
7853.87 703
7854.71 711
7855.54 706
7856.38 783
7857.22 766
7858.05 808
7858.89 884
7859.73 872
7860.57 922
7861.40 986
7862.24 980
7863.08 936
7863.91 928
7864.75 800
7865.59 788
7866.42 776
7867.26 756
7868.10 801
7868.94 804
7869.77 814
7870.61 801
7871.45 817
7872.29 793
7873.12 828
7873.96 851
7874.80 859
7875.64 830
7876.47 866
7877.31 948
7878.15 977
7878.99 932
7879.82 1037
7880.66 1078
7881.50 1073
7882.34 1017
7883.18 1034
7884.01 992
7884.85 1028
7885.69 958
7886.53 888
7887.37 952
7888.21 866
7889.04 882
7889.88 935
7890.72 947
7891.56 887
7892.40 854
7893.24 923
7894.07 925
7894.91 904
7895.75 919
7896.59 888
7897.43 845
7898.27 784
7899.11 765
7899.95 817
7900.79 826
7901.62 808
7902.46 769
7903.30 773
7904.14 680
7904.98 699
7905.82 733
7906.66 742
7907.50 712
7908.34 695
7909.18 746
7910.02 842
7910.86 750
7911.70 644
7912.54 687
7913.38 714
7914.22 700
7915.05 701
7915.89 695
7916.73 739
7917.57 708
7918.41 655
7919.25 759
7920.09 753
7920.93 769
7921.77 830
7922.61 744
7923.45 762
7924.29 700
7925.14 665
7925.98 691
7926.82 681
7927.66 630
7928.50 661
7929.34 660
7930.18 665
7931.02 683
7931.86 637
7932.70 600
7933.54 687
7934.38 626
7935.22 657
7936.06 668
7936.90 662
7937.74 699
7938.59 632
7939.43 676
7940.27 622
7941.11 658
7941.95 617
7942.79 664
7943.63 636
7944.47 644
7945.31 615
7946.16 694
7947.00 623
7947.84 605
7948.68 691
7949.52 664
7950.36 667
7951.21 614
7952.05 634
7952.89 670
7953.73 689
7954.57 620
7955.41 732
7956.26 788
7957.10 708
7957.94 688
7958.78 741
7959.62 691
7960.47 707
7961.31 699
7962.15 720
7962.99 694
7963.84 710
7964.68 741
7965.52 708
7966.36 737
7967.21 819
7968.05 760
7968.89 804
7969.73 757
7970.58 712
7971.42 752
7972.26 717
7973.10 662
7973.95 605
7974.79 646
7975.63 635
7976.48 592
7977.32 661
7978.16 636
7979.01 641
7979.85 670
7980.69 672
7981.53 635
7982.38 585
7983.22 583
7984.06 643
7984.91 637
7985.75 623
7986.60 644
7987.44 602
7988.28 641
7989.13 580
7989.97 583
7990.81 546
7991.66 558
7992.50 610
7993.35 652
7994.19 586
7995.03 661
7995.88 602
7996.72 627
7997.57 638
7998.41 583
7999.25 507
8000.10 569
8000.94 592
8001.79 546
8002.63 528
8003.48 516
8004.32 499
8005.16 579
8006.01 568
8006.85 533
8007.70 529
8008.54 531
8009.39 583
8010.23 628
8011.08 654
8011.92 573
8012.77 583
8013.61 538
8014.46 497
8015.30 529
8016.15 511
8016.99 500
8017.84 526
8018.68 598
8019.53 521
8020.37 567
8021.22 575
8022.06 516
8022.91 551
8023.75 553
8024.60 532
8025.45 566
8026.29 503
8027.14 515
8027.98 528
8028.83 503
8029.67 483
8030.52 516
8031.37 548
8032.21 522
8033.06 580
8033.90 532
8034.75 515
8035.60 506
8036.44 499
8037.29 484
8038.14 531
8038.98 502
8039.83 536
8040.67 548
8041.52 553
8042.37 568
8043.21 504
8044.06 550
8044.91 511
8045.75 618
8046.60 582
8047.45 593
8048.29 614
8049.14 533
8049.99 519
8050.83 544
8051.68 517
8052.53 469
8053.38 513
8054.22 486
8055.07 508
8055.92 481
8056.76 482
8057.61 539
8058.46 550
8059.31 525
8060.15 566
8061.00 544
8061.85 512
8062.70 493
8063.54 520
8064.39 530
8065.24 530
8066.09 528
8066.93 515
8067.78 485
8068.63 501
8069.48 442
8070.33 514
8071.17 537
8072.02 517
8072.87 549
8073.72 524
8074.57 518
8075.41 577
8076.26 566
8077.11 549
8077.96 458
8078.81 463
8079.66 456
8080.50 470
8081.35 474
8082.20 492
8083.05 524
8083.90 498
8084.75 460
8085.60 490
8086.45 490
8087.29 524
8088.14 516
8088.99 509
8089.84 596
8090.69 498
8091.54 503
8092.39 484
8093.24 486
8094.09 501
8094.94 482
8095.79 483
8096.63 551
8097.48 500
8098.33 520
8099.18 467
8100.03 521
8100.88 505
8101.73 511
8102.58 521
8103.43 516
8104.28 487
8105.13 497
8105.98 495
8106.83 467
8107.68 586
8108.53 549
8109.38 491
8110.23 472
8111.08 560
8111.93 537
8112.78 497
8113.63 481
8114.48 492
8115.33 525
8116.18 534
8117.03 529
8117.88 545
8118.73 523
8119.58 506
8120.43 519
8121.28 551
8122.14 557
8122.99 511
8123.84 505
8124.69 532
8125.54 537
8126.39 547
8127.24 530
8128.09 496
8128.94 520
8129.79 558
8130.64 548
8131.50 606
8132.35 568
8133.20 576
8134.05 600
8134.90 579
8135.75 581
8136.60 574
8137.46 542
8138.31 562
8139.16 597
8140.01 618
8140.86 614
8141.71 598
8142.57 606
8143.42 629
8144.27 635
8145.12 664
8145.97 620
8146.82 689
8147.68 680
8148.53 662
8149.38 683
8150.23 663
8151.09 690
8151.94 690
8152.79 742
8153.64 759
8154.49 819
8155.35 805
8156.20 837
8157.05 951
8157.90 965
8158.76 906
8159.61 1008
8160.46 895
8161.32 809
8162.17 763
8163.02 786
8163.87 803
8164.73 779
8165.58 692
8166.43 709
8167.29 724
8168.14 745
8168.99 787
8169.84 707
8170.70 683
8171.55 723
8172.40 709
8173.26 653
8174.11 664
8174.96 607
8175.82 609
8176.67 658
8177.53 622
8178.38 587
8179.23 598
8180.09 592
8180.94 532
8181.79 561
8182.65 530
8183.50 541
8184.36 576
8185.21 588
8186.06 564
8186.92 535
8187.77 567
8188.63 553
8189.48 535
8190.33 553
8191.19 505
8192.04 496
8192.90 567
8193.75 580
8194.61 483
8195.46 517
8196.32 560
8197.17 582
8198.02 588
8198.88 534
8199.73 476
8200.59 566
8201.44 531
8202.30 526
8203.15 596
8204.01 591
8204.86 569
8205.72 553
8206.57 539
8207.43 556
8208.28 534
8209.14 530
8209.99 543
8210.85 471
8211.71 507
8212.56 498
8213.42 543
8214.27 478
8215.13 563
8215.98 495
8216.84 499
8217.69 526
8218.55 517
8219.41 523
8220.26 476
8221.12 482
8221.97 524
8222.83 583
8223.69 526
8224.54 513
8225.40 582
8226.25 601
8227.11 545
8227.97 515
8228.82 494
8229.68 561
8230.53 495
8231.39 487
8232.25 538
8233.10 525
8233.96 483
8234.82 478
8235.67 557
8236.53 563
8237.39 520
8238.24 538
8239.10 566
8239.96 479
8240.81 487
8241.67 473
8242.53 504
8243.39 493
8244.24 517
8245.10 436
8245.96 413
8246.81 485
8247.67 498
8248.53 564
8249.39 517
8250.24 538
8251.10 454
8251.96 457
8252.82 507
8253.67 527
8254.53 555
8255.39 564
8256.25 540
8257.10 507
8257.96 488
8258.82 478
8259.68 461
8260.54 482
8261.39 553
8262.25 469
8263.11 499
8263.97 431
8264.83 493
8265.68 487
8266.54 526
8267.40 516
8268.26 520
8269.12 502
8269.98 514
8270.83 513
8271.69 461
8272.55 466
8273.41 514
8274.27 517
8275.13 476
8275.99 438
8276.84 419
8277.70 524
8278.56 485
8279.42 480
8280.28 538
8281.14 524
8282.00 502
8282.86 477
8283.72 473
8284.58 491
8285.43 513
8286.29 474
8287.15 482
8288.01 468
8288.87 450
8289.73 448
8290.59 475
8291.45 466
8292.31 531
8293.17 570
8294.03 507
8294.89 528
8295.75 508
8296.61 490
8297.47 615
8298.33 563
8299.19 445
8300.05 528
8300.91 514
8301.77 503
8302.63 514
8303.49 532
8304.35 519
8305.21 533
8306.07 506
8306.93 518
8307.79 527
8308.65 469
8309.51 543
8310.37 523
8311.23 487
8312.09 532
8312.95 546
8313.81 501
8314.67 459
8315.53 457
8316.40 553
8317.26 588
8318.12 605
8318.98 584
8319.84 552
8320.70 583
8321.56 533
8322.42 540
8323.28 515
8324.15 502
8325.01 556
8325.87 515
8326.73 468
8327.59 458
8328.45 530
8329.31 494
8330.17 453
8331.04 501
8331.90 547
8332.76 515
8333.62 486
8334.48 459
8335.35 447
8336.21 436
8337.07 473
8337.93 514
8338.79 478
8339.65 485
8340.52 523
8341.38 532
8342.24 544
8343.10 476
8343.97 492
8344.83 509
8345.69 494
8346.55 541
8347.41 548
8348.28 535
8349.14 493
8350.00 553
8350.87 484
8351.73 510
8352.59 486
8353.45 559
8354.32 517
8355.18 498
8356.04 499
8356.90 504
8357.77 501
8358.63 534
8359.49 456
8360.36 479
8361.22 517
8362.08 467
8362.95 457
8363.81 428
8364.67 453
8365.54 470
8366.40 549
8367.26 464
8368.13 492
8368.99 458
8369.85 478
8370.72 457
8371.58 503
8372.44 545
8373.31 522
8374.17 471
8375.04 517
8375.90 481
8376.76 429
8377.63 460
8378.49 522
8379.36 502
8380.22 478
8381.08 512
8381.95 497
8382.81 541
8383.68 457
8384.54 482
8385.41 466
8386.27 522
8387.13 499
8388.00 499
8388.86 509
8389.73 514
8390.59 505
8391.46 510
8392.32 577
8393.19 566
8394.05 498
8394.92 520
8395.78 462
8396.65 513
8397.51 525
8398.38 479
8399.24 547
8400.11 543
8400.97 500
8401.84 527
8402.70 578
8403.57 518
8404.43 518
8405.30 483
8406.16 544
8407.03 543
8407.90 528
8408.76 574
8409.63 489
8410.49 528
8411.36 515
8412.22 529
8413.09 513
8413.96 527
8414.82 532
8415.69 548
8416.55 552
8417.42 554
8418.29 568
8419.15 534
8420.02 574
8420.88 572
8421.75 596
8422.62 544
8423.48 552
8424.35 615
8425.22 561
8426.08 595
8426.95 607
8427.82 615
8428.68 623
8429.55 611
8430.42 648
8431.28 615
8432.15 594
8433.02 588
8433.88 618
8434.75 597
8435.62 668
8436.48 680
8437.35 679
8438.22 662
8439.09 632
8439.95 687
8440.82 767
8441.69 793
8442.55 838
8443.42 814
8444.29 851
8445.16 859
8446.02 859
8446.89 806
8447.76 831
8448.63 868
8449.50 831
8450.36 776
8451.23 774
8452.10 817
8452.97 816
8453.83 817
8454.70 837
8455.57 809
8456.44 844
8457.31 903
8458.17 933
8459.04 963
8459.91 1062
8460.78 1069
8461.65 1047
8462.52 1060
8463.38 1019
8464.25 990
8465.12 1016
8465.99 1001
8466.86 911
8467.73 962
8468.60 1035
8469.46 1180
8470.33 1396
8471.20 1583
8472.07 1779
8472.94 1836
8473.81 1868
8474.68 1822
8475.55 1670
8476.42 1609
8477.29 1516
8478.15 1324
8479.02 1142
8479.89 1010
8480.76 958
8481.63 971
8482.50 882
8483.37 817
8484.24 787
8485.11 777
8485.98 781
8486.85 703
8487.72 714
8488.59 728
8489.46 702
8490.33 758
8491.20 724
8492.07 689
8492.94 689
8493.81 677
8494.68 687
8495.55 694
8496.42 646
8497.29 701
8498.16 708
8499.03 648
8499.90 619
8500.77 659
8501.64 641
8502.51 657
8503.38 662
8504.25 664
8505.12 628
8505.99 654
8506.86 665
8507.73 721
8508.60 645
8509.47 713
8510.35 802
8511.22 779
8512.09 770
8512.96 777
8513.83 761
8514.70 784
8515.57 759
8516.44 708
8517.31 732
8518.18 661
8519.06 684
8519.93 694
8520.80 693
8521.67 666
8522.54 691
8523.41 692
8524.28 650
8525.16 580
8526.03 691
8526.90 695
8527.77 713
8528.64 736
8529.51 664
8530.39 697
8531.26 742
8532.13 703
8533.00 711
8533.87 764
8534.75 744
8535.62 782
8536.49 738
8537.36 702
8538.24 748
8539.11 753
8539.98 818
8540.85 798
8541.72 739
8542.60 708
8543.47 757
8544.34 745
8545.21 665
8546.09 637
8546.96 749
8547.83 784
8548.71 751
8549.58 749
8550.45 727
8551.32 741
8552.20 884
8553.07 895
8553.94 869
8554.82 1004
8555.69 1193
8556.56 1222
8557.44 1194
8558.31 1146
8559.18 1077
8560.06 1074
8560.93 1015
8561.80 898
8562.68 783
8563.55 763
8564.42 716
8565.30 717
8566.17 675
8567.04 692
8567.92 707
8568.79 700
8569.67 717
8570.54 680
8571.41 686
8572.29 697
8573.16 696
8574.04 659
8574.91 645
8575.78 616
8576.66 675
8577.53 587
8578.41 597
8579.28 620
8580.16 613
8581.03 553
8581.91 556
8582.78 527
8583.65 576
8584.53 561
8585.40 600
8586.28 556
8587.15 604
8588.03 623
8588.90 630
8589.78 588
8590.65 542
8591.53 579
8592.40 586
8593.28 616
8594.15 530
8595.03 560
8595.90 603
8596.78 594
8597.65 594
8598.53 562
8599.40 583
8600.28 566
8601.16 614
8602.03 629
8602.91 614
8603.78 646
8604.66 610
8605.53 551
8606.41 565
8607.28 552
8608.16 537
8609.04 575
8609.91 598
8610.79 584
8611.66 568
8612.54 538
8613.42 575
8614.29 603
8615.17 580
8616.05 614
8616.92 624
8617.80 588
8618.67 582
8619.55 609
8620.43 585
8621.30 592
8622.18 596
8623.06 602
8623.93 594
8624.81 624
8625.69 545
8626.56 547
8627.44 574
8628.32 572
8629.19 607
8630.07 586
8630.95 633
8631.83 630
8632.70 616
8633.58 585
8634.46 536
8635.33 585
8636.21 604
8637.09 587
8637.97 571
8638.84 620
8639.72 601
8640.60 631
8641.48 601
8642.35 674
8643.23 624
8644.11 646
8644.99 568
8645.86 614
8646.74 629
8647.62 633
8648.50 620
8649.38 630
8650.25 629
8651.13 655
8652.01 624
8652.89 644
8653.77 636
8654.64 616
8655.52 629
8656.40 594
8657.28 641
8658.16 605
8659.04 632
8659.91 641
8660.79 613
8661.67 583
8662.55 638
8663.43 636
8664.31 635
8665.19 623
8666.06 688
8666.94 666
8667.82 621
8668.70 622
8669.58 635
8670.46 633
8671.34 632
8672.22 656
8673.10 662
8673.98 695
8674.85 697
8675.73 759
8676.61 766
8677.49 792
8678.37 788
8679.25 768
8680.13 745
8681.01 725
8681.89 697
8682.77 678
8683.65 695
8684.53 663
8685.41 741
8686.29 714
8687.17 685
8688.05 672
8688.93 748
8689.81 799
8690.69 842
8691.57 937
8692.45 1079
8693.33 1197
8694.21 1403
8695.09 1424
8695.97 1511
8696.85 1509
8697.73 1457
8698.61 1257
8699.49 1116
8700.37 1005
8701.25 951
8702.13 875
8703.01 799
8703.89 738
8704.78 669
8705.66 690
8706.54 668
8707.42 623
8708.30 629
8709.18 606
8710.06 596
8710.94 620
8711.82 630
8712.70 589
8713.58 644
8714.47 592
8715.35 595
8716.23 552
8717.11 553
8717.99 558
8718.87 635
8719.75 558
8720.64 602
8721.52 665
8722.40 641
8723.28 589
8724.16 564
8725.04 561
8725.93 546
8726.81 539
8727.69 535
8728.57 545
8729.45 543
8730.34 580
8731.22 593
8732.10 594
8732.98 566
8733.86 569
8734.75 605
8735.63 568
8736.51 552
8737.39 560
8738.28 536
8739.16 568
8740.04 534
8740.92 548
8741.81 560
8742.69 550
8743.57 560
8744.45 543
8745.34 505
8746.22 495
8747.10 494
8747.99 580
8748.87 574
8749.75 564
8750.64 530
8751.52 560
8752.40 562
8753.28 536
8754.17 586
8755.05 629
8755.93 616
8756.82 612
8757.70 667
8758.59 665
8759.47 642
8760.35 633
8761.24 694
8762.12 628
8763.00 614
8763.89 637
8764.77 664
8765.65 683
8766.54 631
8767.42 571
8768.31 611
8769.19 622
8770.07 647
8770.96 597
8771.84 657
8772.73 598
8773.61 563
8774.50 591
8775.38 537
8776.26 588
8777.15 628
8778.03 605
8778.92 544
8779.80 543
8780.69 546
8781.57 554
8782.46 539
8783.34 539
8784.23 552
8785.11 609
8785.99 552
8786.88 554
8787.76 548
8788.65 536
8789.53 518
8790.42 536
8791.31 548
8792.19 542
8793.08 536
8793.96 529
8794.85 564
8795.73 567
8796.62 480
8797.50 471
8798.39 488
8799.27 496
8800.16 523
8801.04 556
8801.93 526
8802.82 492
8803.70 519
8804.59 507
8805.47 533
8806.36 506
8807.25 512
8808.13 463
8809.02 454
8809.90 495
8810.79 478
8811.68 520
8812.56 514
8813.45 488
8814.33 457
8815.22 458
8816.11 433
8816.99 449
8817.88 418
8818.77 455
8819.65 497
8820.54 490
8821.43 499
8822.31 475
8823.20 510
8824.09 482
8824.97 462
8825.86 540
8826.75 519
8827.63 454
8828.52 466
8829.41 479
8830.29 441
8831.18 474
8832.07 434
8832.96 426
8833.84 447
8834.73 519
8835.62 509
8836.51 502
8837.39 478
8838.28 497
8839.17 470
8840.06 462
8840.94 427
8841.83 447
8842.72 441
8843.61 463
8844.49 438
8845.38 443
8846.27 463
8847.16 462
8848.05 460
8848.93 451
8849.82 479
8850.71 428
8851.60 421
8852.49 451
8853.38 493
8854.26 480
8855.15 464
8856.04 413
8856.93 444
8857.82 458
8858.71 380
8859.59 422
8860.48 434
8861.37 441
8862.26 429
8863.15 426
8864.04 464
8864.93 458
8865.82 421
8866.70 451
8867.59 456
8868.48 426
8869.37 427
8870.26 424
8871.15 450
8872.04 413
8872.93 411
8873.82 444
8874.71 425
8875.60 412
8876.49 411
8877.37 443
8878.26 437
8879.15 415
8880.04 446
8880.93 417
8881.82 372
8882.71 387
8883.60 430
8884.49 410
8885.38 406
8886.27 428
8887.16 459
8888.05 431
8888.94 420
8889.83 425
8890.72 407
8891.61 384
8892.50 360
8893.39 384
8894.28 353
8895.17 379
8896.06 415
8896.95 456
8897.84 470
8898.74 418
8899.63 390
8900.52 394
8901.41 391
8902.30 424
8903.19 366
8904.08 411
8904.97 398
8905.86 400
8906.75 432
8907.64 386
8908.53 449
8909.43 366
8910.32 428
8911.21 391
8912.10 411
8912.99 407
8913.88 378
8914.77 428
8915.66 432
8916.56 424
8917.45 413
8918.34 430
8919.23 433
8920.12 417
8921.01 437
8921.90 386
8922.80 360
8923.69 402
8924.58 426
8925.47 373
8926.36 411
8927.26 443
8928.15 371
8929.04 390
8929.93 448
8930.82 420
8931.72 419
8932.61 444
8933.50 454
8934.39 359
8935.29 406
8936.18 407
8937.07 394
8937.96 406
8938.86 350
8939.75 369
8940.64 349
8941.53 361
8942.43 433
8943.32 416
8944.21 390
8945.10 422
8946.00 445
8946.89 401
8947.78 396
8948.68 431
8949.57 377
8950.46 406
8951.36 434
8952.25 391
8953.14 340
8954.04 379
8954.93 393
8955.82 387
8956.72 429
8957.61 440
8958.50 368
8959.40 382
8960.29 371
8961.18 353
8962.08 381
8962.97 362
8963.87 378
8964.76 326
8965.65 340
8966.55 385
8967.44 384
8968.33 412
8969.23 411
8970.12 436
8971.02 418
8971.91 420
8972.81 423
8973.70 399
8974.59 434
8975.49 401
8976.38 393
8977.28 394
8978.17 415
8979.07 409
8979.96 368
8980.86 349
8981.75 361
8982.65 339
8983.54 376
8984.43 394
8985.33 362
8986.22 349
8987.12 386
8988.01 390
8988.91 388
8989.80 356
8990.70 299
8991.59 392
8992.49 361
8993.39 347
8994.28 381
8995.18 430
8996.07 388
8996.97 371
8997.86 361
8998.76 387
8999.65 388
9000.55 377
9001.44 364
9002.34 367
9003.24 344
9004.13 318
9005.03 365
9005.92 417
9006.82 390
9007.72 321
9008.61 340
9009.51 338
9010.40 363
9011.30 399
9012.20 389
9013.09 346
9013.99 369
9014.89 343
9015.78 378
9016.68 373
9017.57 361
9018.47 350
9019.37 378
9020.26 368
9021.16 340
9022.06 345
9022.95 360
9023.85 400
9024.75 394
9025.65 375
9026.54 336
9027.44 346
9028.34 362
9029.23 407
9030.13 358
9031.03 358
9031.92 372
9032.82 370
9033.72 413
9034.62 384
9035.51 382
9036.41 398
9037.31 364
9038.21 345
9039.10 370
9040.00 326
9040.90 369
9041.80 360
9042.69 377
9043.59 363
9044.49 354
9045.39 338
9046.29 388
9047.18 384
9048.08 371
9048.98 380
9049.88 354
9050.78 370
9051.67 394
9052.57 370
9053.47 352
9054.37 331
9055.27 355
9056.17 371
9057.06 361
9057.96 405
9058.86 431
9059.76 379
9060.66 369
9061.56 363
9062.46 409
9063.35 361
9064.25 400
9065.15 368
9066.05 341
9066.95 323
9067.85 366
9068.75 366
9069.65 371
9070.55 347
9071.45 327
9072.34 384
9073.24 392
9074.14 366
9075.04 364
9075.94 355
9076.84 372
9077.74 347
9078.64 355
9079.54 299
9080.44 335
9081.34 382
9082.24 350
9083.14 355
9084.04 349
9084.94 314
9085.84 387
9086.74 377
9087.64 395
9088.54 378
9089.44 366
9090.34 345
9091.24 360
9092.14 360
9093.04 368
9093.94 384
9094.84 360
9095.74 369
9096.64 363
9097.54 333
9098.44 406
9099.34 415
9100.24 389
9101.14 354
9102.04 368
9102.94 396
9103.84 377
9104.75 347
9105.65 337
9106.55 359
9107.45 347
9108.35 365
9109.25 362
9110.15 333
9111.05 377
9111.95 395
9112.85 361
9113.76 347
9114.66 344
9115.56 342
9116.46 342
9117.36 324
9118.26 342
9119.16 328
9120.07 333
9120.97 387
9121.87 395
9122.77 364
9123.67 375
9124.57 313
9125.48 371
9126.38 399
9127.28 385
9128.18 409
9129.08 368
9129.99 325
9130.89 312
9131.79 373
9132.69 396
9133.60 374
9134.50 352
9135.40 337
9136.30 365
9137.20 341
9138.11 381
9139.01 417
9139.91 373
9140.81 350
9141.72 343
9142.62 354
9143.52 415
9144.43 386
9145.33 369
9146.23 342
9147.13 332
9148.04 347
9148.94 386
9149.84 372
9150.75 343
9151.65 383
9152.55 320
9153.46 327
9154.36 397
9155.26 329
9156.17 341
9157.07 330
9157.97 365
9158.88 388
9159.78 340
9160.68 357
9161.59 343
9162.49 359
9163.39 386
9164.30 390
9165.20 366
9166.11 335
9167.01 375
9167.91 337
9168.82 340
9169.72 370
9170.63 371
9171.53 345
9172.43 394
9173.34 373
9174.24 366
9175.15 346
9176.05 350
9176.96 369
9177.86 393
9178.76 362
9179.67 330
9180.57 317
9181.48 302
9182.38 324
9183.29 357
9184.19 389
9185.10 314
9186.00 340
9186.91 345
9187.81 346
9188.72 353
9189.62 350
9190.53 361
9191.43 349
9192.34 350
9193.24 363
9194.15 336
9195.05 326
9195.96 370
9196.86 340
9197.77 356
9198.67 359
9199.58 371
9200.49 401
9201.39 395
9202.30 395
9203.20 401
9204.11 400
9205.01 405
9205.92 381
9206.83 321
9207.73 315
9208.64 385
9209.54 389
9210.45 363
9211.36 355
9212.26 366
9213.17 361
9214.07 345
9214.98 324
9215.89 361
9216.79 400
9217.70 345
9218.61 309
9219.51 328
9220.42 306
9221.33 374
9222.23 357
9223.14 323
9224.05 322
9224.95 360
9225.86 353
9226.77 310
9227.67 324
9228.58 337
9229.49 388
9230.39 361
9231.30 360
9232.21 340
9233.12 312
9234.02 337
9234.93 353
9235.84 326
9236.74 345
9237.65 342
9238.56 357
9239.47 305
9240.37 339
9241.28 355
9242.19 366
9243.10 339
9244.00 333
9244.91 319
9245.82 317
9246.73 340
9247.64 344
9248.54 322
9249.45 331
9250.36 312
9251.27 333
9252.18 340
9253.08 305
9253.99 346
9254.90 345
9255.81 345
9256.72 362
9257.63 342
9258.53 279
9259.44 306
9260.35 310
9261.26 291
9262.17 312
9263.08 305
9263.99 330
9264.89 327
9265.80 311
9266.71 327
9267.62 344
9268.53 360
9269.44 345
9270.35 355
9271.26 326
9272.17 295
9273.07 320
9273.98 347
9274.89 317
9275.80 312
9276.71 363
9277.62 352
9278.53 323
9279.44 295
9280.35 316
9281.26 338
9282.17 358
9283.08 301
9283.99 297
9284.90 346
9285.81 394
9286.72 364
9287.63 319
9288.54 344
9289.45 372
9290.36 408
9291.27 387
9292.18 344
9293.09 384
9294.00 337
9294.91 335
9295.82 343
9296.73 321
9297.64 342
9298.55 376
9299.46 347
9300.37 338
9301.28 344
9302.19 331
9303.10 361
9304.01 394
9304.92 378
9305.83 310
9306.74 338
9307.65 386
9308.57 355
9309.48 376
9310.39 360
9311.30 397
9312.21 421
9313.12 402
9314.03 380
9314.94 393
9315.85 406
9316.77 366
9317.68 397
9318.59 390
9319.50 392
9320.41 415
9321.32 370
9322.23 357
9323.15 351
9324.06 322
9324.97 352
9325.88 387
9326.79 384
9327.70 357
9328.62 366
9329.53 340
9330.44 390
9331.35 398
9332.26 365
9333.18 373
9334.09 367
9335.00 354
9335.91 351
9336.82 350
9337.74 332
9338.65 353
9339.56 370
9340.47 373
9341.39 299
9342.30 335
9343.21 382
9344.12 326
9345.04 315
9345.95 377
9346.86 344
9347.77 376
9348.69 340
9349.60 375
9350.51 347
9351.43 348
9352.34 345
9353.25 329
9354.17 353
9355.08 345
9355.99 352
9356.91 341
9357.82 333
9358.73 305
9359.65 348
9360.56 324
9361.47 367
9362.39 321
9363.30 330
9364.21 343
9365.13 338
9366.04 327
9366.95 327
9367.87 282
9368.78 333
9369.70 367
9370.61 340
9371.52 346
9372.44 320
9373.35 343
9374.27 360
9375.18 381
9376.09 359
9377.01 370
9377.92 355
9378.84 346
9379.75 364
9380.67 323
9381.58 351
9382.49 328
9383.41 332
9384.32 371
9385.24 348
9386.15 337
9387.07 352
9387.98 341
9388.90 394
9389.81 354
9390.73 419
9391.64 381
9392.56 413
9393.47 345
9394.39 355
9395.30 395
9396.22 402
9397.13 421
9398.05 371
9398.96 392
9399.88 396
9400.79 412
9401.71 370
9402.62 386
9403.54 360
9404.46 385
9405.37 384
9406.29 337
9407.20 357
9408.12 316
9409.03 326
9409.95 327
9410.87 365
9411.78 317
9412.70 354
9413.61 359
9414.53 364
9415.45 342
9416.36 369
9417.28 352
9418.19 352
9419.11 381
9420.03 318
9420.94 407
9421.86 334
9422.78 343
9423.69 338
9424.61 364
9425.53 369
9426.44 376
9427.36 359
9428.28 355
9429.19 330
9430.11 352
9431.03 376
9431.94 330
9432.86 351
9433.78 362
9434.69 349
9435.61 355
9436.53 359
9437.45 382
9438.36 363
9439.28 454
9440.20 387
9441.11 340
9442.03 379
9442.95 379
9443.87 375
9444.78 371
9445.70 366
9446.62 411
9447.54 407
9448.46 400
9449.37 416
9450.29 392
9451.21 380
9452.13 376
9453.04 455
9453.96 461
9454.88 485
9455.80 510
9456.72 468
9457.63 487
9458.55 443
9459.47 501
9460.39 472
9461.31 487
9462.23 395
9463.14 402
9464.06 376
9464.98 376
9465.90 413
9466.82 408
9467.74 400
9468.66 427
9469.57 420
9470.49 377
9471.41 413
9472.33 429
9473.25 424
9474.17 380
9475.09 384
9476.01 391
9476.93 392
9477.85 425
9478.76 447
9479.68 405
9480.60 461
9481.52 493
9482.44 443
9483.36 490
9484.28 479
9485.20 455
9486.12 410
9487.04 440
9487.96 386
9488.88 438
9489.80 390
9490.72 380
9491.64 384
9492.56 432
9493.48 398
9494.40 412
9495.32 402
9496.24 404
9497.16 408
9498.08 410
9499.00 356
9499.92 366
9500.84 395
9501.76 374
9502.68 385
9503.60 359
9504.52 379
9505.44 390
9506.36 418
9507.28 381
9508.20 364
9509.12 376
9510.04 358
9510.96 355
9511.89 390
9512.81 344
9513.73 349
9514.65 369
9515.57 369
9516.49 432
9517.41 390
9518.33 373
9519.25 353
9520.17 351
9521.10 358
9522.02 367
9522.94 366
9523.86 376
9524.78 374
9525.70 392
9526.62 391
9527.55 428
9528.47 383
9529.39 350
9530.31 371
9531.23 398
9532.15 448
9533.08 414
9534.00 428
9534.92 414
9535.84 484
9536.76 450
9537.69 422
9538.61 462
9539.53 454
9540.45 427
9541.37 377
9542.30 389
9543.22 412
9544.14 430
9545.06 432
9545.99 414
9546.91 328
9547.83 343
9548.75 337
9549.68 385
9550.60 430
9551.52 364
9552.44 371
9553.37 380
9554.29 364
9555.21 366
9556.14 401
9557.06 382
9557.98 370
9558.90 379
9559.83 374
9560.75 410
9561.67 402
9562.60 381
9563.52 429
9564.44 401
9565.37 393
9566.29 417
9567.21 391
9568.14 429
9569.06 438
9569.99 400
9570.91 369
9571.83 391
9572.76 383
9573.68 349
9574.60 329
9575.53 345
9576.45 379
9577.38 354
9578.30 379
9579.22 402
9580.15 391
9581.07 348
9582.00 384
9582.92 381
9583.84 404
9584.77 391
9585.69 386
9586.62 379
9587.54 414
9588.47 398
9589.39 395
9590.32 405
9591.24 412
9592.17 410
9593.09 366
9594.01 357
9594.94 352
9595.86 377
9596.79 398
9597.71 374
9598.64 358
9599.56 324
9600.49 336
9601.41 393
9602.34 381
9603.27 354
9604.19 379
9605.12 389
9606.04 388
9606.97 355
9607.89 394
9608.82 409
9609.74 377
9610.67 386
9611.59 367
9612.52 353
9613.45 358
9614.37 390
9615.30 425
9616.22 388
9617.15 366
9618.07 406
9619.00 419
9619.93 406
9620.85 433
9621.78 378
9622.71 379
9623.63 393
9624.56 392
9625.48 411
9626.41 414
9627.34 435
9628.26 422
9629.19 471
9630.12 434
9631.04 420
9631.97 404
9632.90 450
9633.82 449
9634.75 417
9635.68 481
9636.60 438
9637.53 429
9638.46 444
9639.38 478
9640.31 432
9641.24 446
9642.16 524
9643.09 465
9644.02 520
9644.95 495
9645.87 479
9646.80 525
9647.73 483
9648.66 537
9649.58 501
9650.51 608
9651.44 658
9652.37 623
9653.29 669
9654.22 642
9655.15 653
9656.08 573
9657.00 609
9657.93 569
9658.86 565
9659.79 562
9660.72 527
9661.64 487
9662.57 534
9663.50 518
9664.43 553
9665.36 508
9666.29 505
9667.21 519
9668.14 572
9669.07 596
9670.00 533
9670.93 556
9671.86 606
9672.78 605
9673.71 551
9674.64 556
9675.57 526
9676.50 556
9677.43 523
9678.36 540
9679.29 526
9680.21 554
9681.14 624
9682.07 546
9683.00 561
9683.93 521
9684.86 543
9685.79 555
9686.72 562
9687.65 562
9688.58 519
9689.51 545
9690.44 562
9691.36 570
9692.29 533
9693.22 580
9694.15 536
9695.08 640
9696.01 615
9696.94 624
9697.87 607
9698.80 627
9699.73 657
9700.66 613
9701.59 651
9702.52 652
9703.45 646
9704.38 624
9705.31 606
9706.24 563
9707.17 568
9708.10 588
9709.03 580
9709.96 538
9710.89 564
9711.82 585
9712.76 587
9713.69 618
9714.62 569
9715.55 606
9716.48 665
9717.41 603
9718.34 608
9719.27 552
9720.20 546
9721.13 575
9722.06 545
9722.99 559
9723.92 530
9724.86 546
9725.79 567
9726.72 516
9727.65 490
9728.58 498
9729.51 530
9730.44 560
9731.37 563
9732.31 483
9733.24 578
9734.17 567
9735.10 553
9736.03 533
9736.96 527
9737.90 517
9738.83 579
9739.76 577
9740.69 567
9741.62 515
9742.55 534
9743.49 534
9744.42 565
9745.35 469
9746.28 473
9747.21 551
9748.15 534
9749.08 559
9750.01 550
9750.94 542
9751.88 567
9752.81 544
9753.74 555
9754.67 567
9755.61 525
9756.54 546
9757.47 565
9758.40 524
9759.34 489
9760.27 535
9761.20 606
9762.14 557
9763.07 547
9764.00 563
9764.93 548
9765.87 558
9766.80 523
9767.73 590
9768.67 595
9769.60 617
9770.53 638
9771.47 604
9772.40 557
9773.33 640
9774.27 576
9775.20 552
9776.13 559
9777.07 604
9778.00 600
9778.93 590
9779.87 594
9780.80 638
9781.74 644
9782.67 659
9783.60 709
9784.54 703
9785.47 751
9786.41 754
9787.34 755
9788.27 762
9789.21 673
9790.14 688
9791.08 694
9792.01 674
9792.95 622
9793.88 623
9794.81 642
9795.75 607
9796.68 637
9797.62 641
9798.55 682
9799.49 687
9800.42 788
9801.36 776
9802.29 705
9803.23 722
9804.16 706
9805.10 659
9806.03 615
9806.97 629
9807.90 614
9808.84 633
9809.77 581
9810.71 528
9811.64 512
9812.58 538
9813.51 559
9814.45 533
9815.38 551
9816.32 546
9817.25 565
9818.19 544
9819.12 581
9820.06 523
9821.00 540
9821.93 487
9822.87 500
9823.80 481
9824.74 467
9825.68 512
9826.61 506
9827.55 536
9828.48 536
9829.42 497
9830.36 510
9831.29 496
9832.23 450
9833.16 489
9834.10 473
9835.04 457
9835.97 493
9836.91 471
9837.85 474
9838.78 485
9839.72 484
9840.66 468
9841.59 472
9842.53 470
9843.47 482
9844.40 503
9845.34 492
9846.28 453
9847.21 467
9848.15 493
9849.09 522
9850.02 458
9850.96 456
9851.90 449
9852.84 437
9853.77 468
9854.71 480
9855.65 460
9856.59 464
9857.52 540
9858.46 470
9859.40 462
9860.34 466
9861.27 463
9862.21 496
9863.15 464
9864.09 445
9865.02 473
9865.96 502
9866.90 476
9867.84 472
9868.78 504
9869.71 457
9870.65 485
9871.59 470
9872.53 464
9873.47 440
9874.40 477
9875.34 496
9876.28 523
9877.22 529
9878.16 507
9879.10 541
9880.03 502
9880.97 502
9881.91 499
9882.85 547
9883.79 521
9884.73 522
9885.67 511
9886.60 540
9887.54 506
9888.48 473
9889.42 505
9890.36 445
9891.30 482
9892.24 466
9893.18 490
9894.12 450
9895.06 484
9896.00 500
9896.93 500
9897.87 494
9898.81 477
9899.75 468
9900.69 507
9901.63 479
9902.57 478
9903.51 454
9904.45 449
9905.39 487
9906.33 515
9907.27 511
9908.21 543
9909.15 514
9910.09 465
9911.03 532
9911.97 563
9912.91 556
9913.85 527
9914.79 545
9915.73 541
9916.67 549
9917.61 496
9918.55 509
9919.49 523
9920.43 534
9921.37 544
9922.31 541
9923.25 583
9924.19 632
9925.13 720
9926.08 770
9927.02 886
9927.96 1065
9928.90 1134
9929.84 1124
9930.78 1187
9931.72 1121
9932.66 1030
9933.60 915
9934.54 856
9935.48 747
9936.43 663
9937.37 624
9938.31 614
9939.25 577
9940.19 521
9941.13 560
9942.07 565
9943.02 563
9943.96 565
9944.90 564
9945.84 604
9946.78 601
9947.72 557
9948.67 474
9949.61 544
9950.55 527
9951.49 543
9952.43 485
9953.37 439
9954.32 495
9955.26 516
9956.20 497
9957.14 534
9958.09 493
9959.03 524
9959.97 525
9960.91 501
9961.85 420
9962.80 444
9963.74 535
9964.68 493
9965.62 495
9966.57 489
9967.51 489
9968.45 445
9969.40 502
9970.34 479
9971.28 530
9972.22 490
9973.17 476
9974.11 482
9975.05 440
9976.00 469
9976.94 452
9977.88 467
9978.83 459
9979.77 434
9980.71 402
9981.66 437
9982.60 382
9983.54 417
9984.49 402
9985.43 455
9986.37 448
9987.32 428
9988.26 421
9989.20 362
9990.15 430
9991.09 410
9992.03 425
9992.98 415
9993.92 411
9994.87 467
9995.81 415
9996.75 396
9997.70 416
9998.64 402
9999.59 378
10000.53 406
10001.48 447
10002.42 479
10003.36 485
10004.31 439
10005.25 501
10006.20 496
10007.14 485
10008.09 452
10009.03 419
10009.98 394
10010.92 427
10011.87 422
10012.81 361
10013.76 428
10014.70 393
10015.64 430
10016.59 448
10017.53 390
10018.48 425
10019.43 451
10020.37 424
10021.32 388
10022.26 408
10023.21 411
10024.15 393
10025.10 371
10026.04 397
10026.99 396
10027.93 447
10028.88 416
10029.82 438
10030.77 414
10031.72 424
10032.66 411
10033.61 428
10034.55 484
10035.50 458
10036.44 438
10037.39 378
10038.34 376
10039.28 445
10040.23 416
10041.18 400
10042.12 420
10043.07 364
10044.01 422
10044.96 415
10045.91 404
10046.85 383
10047.80 426
10048.75 388
10049.69 363
10050.64 390
10051.59 419
10052.53 407
10053.48 395
10054.43 397
10055.37 430
10056.32 413
10057.27 419
10058.21 403
10059.16 389
10060.11 393
10061.05 386
10062.00 394
10062.95 383
10063.90 390
10064.84 403
10065.79 365
10066.74 368
10067.69 372
10068.63 340
10069.58 371
10070.53 409
10071.48 373
10072.42 348
10073.37 372
10074.32 367
10075.27 362
10076.21 371
10077.16 372
10078.11 385
10079.06 362
10080.01 378
10080.95 380
10081.90 400
10082.85 342
10083.80 343
10084.75 366
10085.69 374
10086.64 345
10087.59 342
10088.54 371
10089.49 370
10090.44 364
10091.38 382
10092.33 402
10093.28 388
10094.23 348
10095.18 363
10096.13 354
10097.08 366
10098.03 376
10098.97 346
10099.92 334
10100.87 343
10101.82 321
10102.77 345
10103.72 374
10104.67 401
10105.62 385
10106.57 373
10107.52 374
10108.47 331
10109.42 348
10110.36 337
10111.31 392
10112.26 310
10113.21 320
10114.16 316
10115.11 367
10116.06 362
10117.01 330
10117.96 317
10118.91 339
10119.86 341
10120.81 372
10121.76 309
10122.71 299
10123.66 348
10124.61 321
10125.56 325
10126.51 324
10127.46 347
10128.41 337
10129.36 330
10130.31 335
10131.26 331
10132.21 335
10133.16 333
10134.11 336
10135.06 354
10136.02 368
10136.97 349
10137.92 302
10138.87 338
10139.82 293
10140.77 290
10141.72 307
10142.67 359
10143.62 337
10144.57 317
10145.52 314
10146.48 342
10147.43 348
10148.38 344
10149.33 344
10150.28 332
10151.23 291
10152.18 302
10153.13 321
10154.09 300
10155.04 302
10155.99 312
10156.94 296
10157.89 301
10158.84 336
10159.80 301
10160.75 333
10161.70 315
10162.65 344
10163.60 312
10164.55 343
10165.51 378
10166.46 370
10167.41 371
10168.36 324
10169.32 300
10170.27 337
10171.22 347
10172.17 391
10173.12 342
10174.08 337
10175.03 307
10175.98 292
10176.93 352
10177.89 334
10178.84 368
10179.79 360
10180.74 397
10181.70 340
10182.65 347
10183.60 364
10184.56 400
10185.51 378
10186.46 370
10187.42 353
10188.37 359
10189.32 377
10190.27 358
10191.23 380
10192.18 364
10193.13 400
10194.09 380
10195.04 355
10195.99 363
10196.95 400
10197.90 356
10198.86 370
10199.81 401
10200.76 362
10201.72 398
10202.67 355
10203.62 367
10204.58 391
10205.53 451
10206.49 434
10207.44 430
10208.39 423
10209.35 437
10210.30 515
10211.26 433
10212.21 484
10213.16 461
10214.12 410
10215.07 407
10216.03 422
10216.98 437
10217.94 418
10218.89 402
10219.84 419
10220.80 435
10221.75 392
10222.71 383
10223.66 356
10224.62 369
10225.57 411
10226.53 419
10227.48 390
10228.44 461
10229.39 393
10230.35 383
10231.30 404
10232.26 431
10233.21 402
10234.17 422
10235.12 435
10236.08 462
10237.03 517
10237.99 526
10238.95 518
10239.90 510
10240.86 439
10241.81 413
10242.77 441
10243.72 413
10244.68 417
10245.63 362
10246.59 362
10247.55 384
10248.50 354
10249.46 364
10250.41 360
10251.37 360
10252.33 396
10253.28 369
10254.24 389
10255.19 378
10256.15 373
10257.11 395
10258.06 351
10259.02 381
10259.98 371
10260.93 354
10261.89 333
10262.85 310
10263.80 329
10264.76 335
10265.72 334
10266.67 343
10267.63 331
10268.59 320
10269.54 357
10270.50 352
10271.46 391
10272.41 318
10273.37 341
10274.33 346
10275.29 348
10276.24 340
10277.20 342
10278.16 389
10279.11 320
10280.07 321
10281.03 347
10281.99 358
10282.94 343
10283.90 303
10284.86 332
10285.82 354
10286.77 310
10287.73 326
10288.69 321
10289.65 329
10290.61 268
10291.56 348
10292.52 322
10293.48 377
10294.44 326
10295.40 394
10296.35 364
10297.31 336
10298.27 359
10299.23 360
10300.19 320
10301.15 315
10302.10 380
10303.06 294
10304.02 313
10304.98 319
10305.94 343
10306.90 300
10307.86 312
10308.81 304
10309.77 325
10310.73 303
10311.69 302
10312.65 320
10313.61 303
10314.57 278
10315.53 302
10316.49 347
10317.44 280
10318.40 285
10319.36 309
10320.32 359
10321.28 327
10322.24 331
10323.20 339
10324.16 357
10325.12 311
10326.08 299
10327.04 278
10328.00 299
10328.96 293
10329.92 303
10330.88 339
10331.84 327
10332.80 302
10333.76 318
10334.72 337
10335.68 303
10336.64 305
10337.60 275
10338.56 319
10339.52 276
10340.48 286
10341.44 295
10342.40 320
10343.36 292
10344.32 271
10345.28 302
10346.24 282
10347.20 292
10348.16 237
10349.12 281
10350.08 285
10351.04 315
10352.00 251
10352.96 305
10353.92 307
10354.88 305
10355.85 304
10356.81 317
10357.77 293
10358.73 321
10359.69 303
10360.65 291
10361.61 289
10362.57 315
10363.53 336
10364.50 335
10365.46 309
10366.42 287
10367.38 283
10368.34 263
10369.30 299
10370.26 305
10371.23 296
10372.19 284
10373.15 277
10374.11 293
10375.07 283
10376.03 280
10377.00 261
10377.96 268
10378.92 257
10379.88 279
10380.84 285
10381.81 305
10382.77 308
10383.73 255
10384.69 300
10385.66 308
10386.62 270
10387.58 277
10388.54 301
10389.51 282
10390.47 281
10391.43 272
10392.39 294
10393.36 257
10394.32 279
10395.28 264
10396.24 293
10397.21 250
10398.17 288
10399.13 281
10400.10 294
10401.06 271
10402.02 237
10402.98 277
10403.95 272
10404.91 241
10405.87 276
10406.84 304
10407.80 277
10408.76 321
10409.73 251
10410.69 299
10411.65 274
10412.62 287
10413.58 283
10414.55 281
10415.51 311
10416.47 312
10417.44 305
10418.40 325
10419.36 324
10420.33 358
10421.29 355
10422.26 374
10423.22 345
10424.18 296
10425.15 349
10426.11 324
10427.08 285
10428.04 281
10429.00 291
10429.97 293
10430.93 282
10431.90 274
10432.86 297
10433.83 295
10434.79 286
10435.76 244
10436.72 250
10437.69 272
10438.65 262
10439.62 261
10440.58 283
10441.54 256
10442.51 249
10443.47 253
10444.44 271
10445.40 252
10446.37 274
10447.34 251
10448.30 276
10449.27 267
10450.23 257
10451.20 271
10452.16 284
10453.13 243
10454.09 270
10455.06 262
10456.02 260
10456.99 273
10457.95 292
10458.92 278
10459.89 263
10460.85 241
10461.82 250
10462.78 249
10463.75 272
10464.72 250
10465.68 255
10466.65 302
10467.61 251
10468.58 281
10469.55 269
10470.51 283
10471.48 259
10472.44 262
10473.41 315
10474.38 249
10475.34 266
10476.31 262
10477.28 243
10478.24 305
10479.21 267
10480.18 261
10481.14 247
10482.11 244
10483.08 272
10484.04 273
10485.01 262
10485.98 251
10486.94 213
10487.91 224
10488.88 274
10489.85 274
10490.81 275
10491.78 245
10492.75 254
10493.71 258
10494.68 226
10495.65 257
10496.62 233
10497.58 234
10498.55 232
10499.52 261
10500.49 240
10501.45 245
10502.42 241
10503.39 249
10504.36 279
10505.33 247
10506.29 248
10507.26 246
10508.23 263
10509.20 256
10510.17 243
10511.13 254
10512.10 245
10513.07 264
10514.04 276
10515.01 275
10515.98 260
10516.94 227
10517.91 267
10518.88 276
10519.85 272
10520.82 241
10521.79 262
10522.75 270
10523.72 247
10524.69 268
10525.66 262
10526.63 250
10527.60 239
10528.57 261
10529.54 226
10530.51 224
10531.47 232
10532.44 243
10533.41 258
10534.38 263
10535.35 254
10536.32 245
10537.29 220
10538.26 235
10539.23 257
10540.20 255
10541.17 249
10542.14 217
10543.11 249
10544.08 245
10545.05 256
10546.02 250
10546.99 255
10547.96 268
10548.92 277
10549.89 235
10550.86 243
10551.83 203
10552.80 264
10553.77 257
10554.74 269
10555.72 229
10556.69 243
10557.66 281
10558.63 267
10559.60 261
10560.57 242
10561.54 267
10562.51 269
10563.48 246
10564.45 264
10565.42 262
10566.39 288
10567.36 271
10568.33 254
10569.30 259
10570.27 239
10571.24 233
10572.21 246
10573.19 231
10574.16 227
10575.13 214
10576.10 227
10577.07 234
10578.04 244
10579.01 230
10579.98 237
10580.95 235
10581.93 233
10582.90 270
10583.87 242
10584.84 256
10585.81 228
10586.78 248
10587.76 231
10588.73 240
10589.70 266
10590.67 273
10591.64 262
10592.61 264
10593.59 203
10594.56 214
10595.53 220
10596.50 244
10597.47 260
10598.45 263
10599.42 249
10600.39 236
10601.36 248
10602.34 242
10603.31 256
10604.28 239
10605.25 236
10606.23 266
10607.20 241
10608.17 227
10609.14 254
10610.12 234
10611.09 236
10612.06 231
10613.03 233
10614.01 221
10614.98 244
10615.95 278
10616.93 234
10617.90 229
10618.87 235
10619.84 293
10620.82 256
10621.79 266
10622.76 251
10623.74 252
10624.71 285
10625.68 254
10626.66 269
10627.63 302
10628.60 282
10629.58 214
10630.55 257
10631.53 255
10632.50 267
10633.47 213
10634.45 260
10635.42 247
10636.39 272
10637.37 289
10638.34 312
10639.32 304
10640.29 301
10641.26 317
10642.24 309
10643.21 352
10644.19 304
10645.16 329
10646.14 286
10647.11 261
10648.08 291
10649.06 277
10650.03 234
10651.01 268
10651.98 293
10652.96 260
10653.93 273
10654.91 236
10655.88 260
10656.86 268
10657.83 234
10658.81 256
10659.78 255
10660.76 235
10661.73 277
10662.71 241
10663.68 232
10664.66 229
10665.63 250
10666.61 283
10667.58 283
10668.56 281
10669.53 268
10670.51 242
10671.48 243
10672.46 239
10673.43 246
10674.41 250
10675.39 261
10676.36 282
10677.34 223
10678.31 220
10679.29 262
10680.26 245
10681.24 268
10682.22 249
10683.19 279
10684.17 257
10685.14 259
10686.12 249
10687.10 227
10688.07 294
10689.05 262
10690.03 235
10691.00 267
10691.98 226
10692.96 200
10693.93 229
10694.91 237
10695.89 257
10696.86 244
10697.84 254
10698.82 231
10699.79 247
10700.77 223
10701.75 209
10702.72 250
10703.70 245
10704.68 263
10705.65 256
10706.63 223
10707.61 246
10708.58 241
10709.56 242
10710.54 250
10711.52 264
10712.49 267
10713.47 240
10714.45 246
10715.43 266
10716.40 228
10717.38 255
10718.36 249
10719.34 231
10720.31 244
10721.29 244
10722.27 235
10723.25 237
10724.23 274
10725.20 228
10726.18 247
10727.16 241
10728.14 252
10729.12 245
10730.09 283
10731.07 275
10732.05 243
10733.03 245
10734.01 231
10734.99 271
10735.96 241
10736.94 225
10737.92 265
10738.90 270
10739.88 294
10740.86 227
10741.84 253
10742.81 243
10743.79 240
10744.77 258
10745.75 268
10746.73 268
10747.71 266
10748.69 271
10749.67 268
10750.65 227
10751.63 230
10752.60 227
10753.58 235
10754.56 253
10755.54 269
10756.52 278
10757.50 244
10758.48 226
10759.46 267
10760.44 258
10761.42 249
10762.40 275
10763.38 249
10764.36 245
10765.34 240
10766.32 249
10767.30 267
10768.28 239
10769.26 278
10770.24 236
10771.22 306
10772.20 279
10773.18 263
10774.16 221
10775.14 216
10776.12 219
10777.10 232
10778.08 201
10779.06 260
10780.04 268
10781.02 244
10782.00 254
10782.98 210
10783.96 209
10784.94 261
10785.92 221
10786.90 251
10787.89 242
10788.87 293
10789.85 254
10790.83 274
10791.81 268
10792.79 245
10793.77 229
10794.75 219
10795.73 219
10796.71 276
10797.70 291
10798.68 291
10799.66 265
10800.64 229
10801.62 263
10802.60 256
10803.58 243
10804.57 266
10805.55 274
10806.53 245
10807.51 269
10808.49 267
10809.47 269
10810.46 260
10811.44 237
10812.42 222
10813.40 236
10814.38 236
10815.37 252
10816.35 291
10817.33 255
10818.31 260
10819.29 259
10820.28 312
10821.26 290
10822.24 266
10823.22 264
10824.21 255
10825.19 249
10826.17 245
10827.15 229
10828.14 235
10829.12 268
10830.10 272
10831.09 260
10832.07 231
10833.05 234
10834.03 251
10835.02 254
10836.00 255
10836.98 212
10837.97 247
10838.95 282
10839.93 230
10840.92 242
10841.90 231
10842.88 235
10843.87 247
10844.85 252
10845.83 251
10846.82 270
10847.80 234
10848.78 238
10849.77 259
10850.75 236
10851.73 285
10852.72 256
10853.70 224
10854.69 235
10855.67 231
10856.65 246
10857.64 209
10858.62 224
10859.60 235
10860.59 248
10861.57 262
10862.56 241
10863.54 260
10864.53 236
10865.51 246
10866.49 260
10867.48 261
10868.46 256
10869.45 281
10870.43 273
10871.42 255
10872.40 248
10873.39 228
10874.37 206
10875.36 227
10876.34 258
10877.33 284
10878.31 246
10879.30 234
10880.28 251
10881.27 235
10882.25 220
10883.24 268
10884.22 283
10885.21 262
10886.19 270
10887.18 307
10888.16 267
10889.15 278
10890.13 296
10891.12 280
10892.10 284
10893.09 268
10894.08 276
10895.06 286
10896.05 255
10897.03 267
10898.02 278
10899.00 244
10899.99 311
10900.98 234
10901.96 272
10902.95 267
10903.93 278
10904.92 279
10905.91 288
10906.89 296
10907.88 246
10908.87 277
10909.85 318
10910.84 266
10911.82 229
10912.81 272
10913.80 280
10914.78 301
10915.77 268
10916.76 292
10917.74 295
10918.73 296
10919.72 296
10920.70 288
10921.69 287
10922.68 316
10923.67 305
10924.65 289
10925.64 324
10926.63 302
10927.61 323
10928.60 309
10929.59 327
10930.58 295
10931.56 342
10932.55 304
10933.54 299
10934.53 283
10935.51 288
10936.50 299
10937.49 309
10938.48 294
10939.46 300
10940.45 295
10941.44 317
10942.43 298
10943.41 306
10944.40 363
10945.39 310
10946.38 346
10947.37 331
10948.35 330
10949.34 321
10950.33 356
10951.32 384
10952.31 349
10953.30 384
10954.28 351
10955.27 361
10956.26 375
10957.25 403
10958.24 436
10959.23 439
10960.22 444
10961.20 543
10962.19 510
10963.18 502
10964.17 493
10965.16 427
10966.15 411
10967.14 418
10968.13 410
10969.11 415
10970.10 403
10971.09 432
10972.08 398
10973.07 369
10974.06 389
10975.05 406
10976.04 408
10977.03 375
10978.02 396
10979.01 373
10980.00 399
10980.99 377
10981.98 366
10982.97 354
10983.96 407
10984.95 391
10985.94 420
10986.93 403
10987.92 420
10988.91 426
10989.90 407
10990.89 414
10991.88 403
10992.87 421
10993.86 462
10994.85 475
10995.84 438
10996.83 429
10997.82 495
10998.81 542
10999.80 539
11000.79 601
11001.78 656
11002.77 651
11003.76 677
11004.75 663
11005.74 609
11006.73 590
11007.72 558
11008.71 494
11009.70 498
11010.69 444
11011.69 433
11012.68 409
11013.67 406
11014.66 374
11015.65 427
11016.64 392
11017.63 411
11018.62 447
11019.62 433
11020.61 447
11021.60 419
11022.59 427
11023.58 379
11024.57 400
11025.56 361
11026.56 398
11027.55 367
11028.54 357
11029.53 347
11030.52 392
11031.51 407
11032.51 374
11033.50 362
11034.49 351
11035.48 388
11036.47 334
11037.47 361
11038.46 361
11039.45 367
11040.44 306
11041.44 336
11042.43 318
11043.42 291
11044.41 331
11045.41 339
11046.40 367
11047.39 322
11048.38 334
11049.38 345
11050.37 343
11051.36 324
11052.35 337
11053.35 324
11054.34 327
11055.33 313
11056.33 302
11057.32 309
11058.31 320
11059.30 275
11060.30 325
11061.29 337
11062.28 322
11063.28 296
11064.27 312
11065.26 311
11066.26 287
11067.25 300
11068.24 321
11069.24 334
11070.23 299
11071.23 317
11072.22 326
11073.21 306
11074.21 276
11075.20 269
11076.19 321
11077.19 312
11078.18 326
11079.18 265
11080.17 284
11081.16 318
11082.16 332
11083.15 306
11084.15 320
11085.14 270
11086.14 319
11087.13 310
11088.12 335
11089.12 276
11090.11 312
11091.11 294
11092.10 261
11093.10 304
11094.09 289
11095.09 286
11096.08 287
11097.08 332
11098.07 314
11099.07 331
11100.06 287
11101.06 349
11102.05 306
11103.05 296
11104.04 282
11105.04 316
11106.03 279
11107.03 300
11108.02 289
11109.02 314
11110.01 281
11111.01 285
11112.00 292
11113.00 318
11113.99 293
11114.99 288
11115.99 292
11116.98 306
11117.98 312
11118.97 290
11119.97 307
11120.96 297
11121.96 341
11122.96 323
11123.95 334
11124.95 365
11125.94 337
11126.94 368
11127.94 349
11128.93 358
11129.93 359
11130.93 370
11131.92 396
11132.92 358
11133.92 334
11134.91 345
11135.91 345
11136.90 305
11137.90 270
11138.90 290
11139.89 347
11140.89 299
11141.89 297
11142.89 287
11143.88 322
11144.88 313
11145.88 320
11146.87 310
11147.87 324
11148.87 313
11149.86 309
11150.86 304
11151.86 299
11152.86 293
11153.85 303
11154.85 324
11155.85 297
11156.85 293
11157.84 289
11158.84 266
11159.84 277
11160.84 350
11161.83 320
11162.83 304
11163.83 244
11164.83 274
11165.83 272
11166.82 297
11167.82 284
11168.82 262
11169.82 292
11170.82 286
11171.81 275
11172.81 263
11173.81 291
11174.81 306
11175.81 306
11176.81 257
11177.80 240
11178.80 279
11179.80 288
11180.80 279
11181.80 245
11182.80 271
11183.80 290
11184.79 296
11185.79 247
11186.79 260
11187.79 263
11188.79 272
11189.79 280
11190.79 273
11191.79 253
11192.79 314
11193.78 302
11194.78 271
11195.78 267
11196.78 265
11197.78 265
11198.78 300
11199.78 273
11200.78 272
11201.78 314
11202.78 263
11203.78 303
11204.78 275
11205.78 274
11206.78 283
11207.78 280
11208.78 275
11209.78 261
11210.78 251
11211.78 283
11212.78 260
11213.78 297
11214.78 245
11215.78 250
11216.78 240
11217.78 254
11218.78 263
11219.78 270
11220.78 272
11221.78 273
11222.78 253
11223.78 261
11224.78 265
11225.78 247
11226.78 274
11227.78 259
11228.78 267
11229.78 292
11230.78 254
11231.79 275
11232.79 258
11233.79 257
11234.79 252
11235.79 244
11236.79 264
11237.79 282
11238.79 257
11239.79 242
11240.80 262
11241.80 301
11242.80 243
11243.80 276
11244.80 264
11245.80 270
11246.80 279
11247.81 238
11248.81 241
11249.81 229
11250.81 247
11251.81 251
11252.81 282
11253.82 254
11254.82 255
11255.82 217
11256.82 254
11257.82 252
11258.83 262
11259.83 269
11260.83 254
11261.83 238
11262.83 254
11263.84 266
11264.84 256
11265.84 273
11266.84 248
11267.85 272
11268.85 249
11269.85 246
11270.85 220
11271.86 274
11272.86 250
11273.86 279
11274.86 278
11275.87 243
11276.87 256
11277.87 245
11278.88 333
11279.88 296
11280.88 278
11281.88 271
11282.89 287
11283.89 279
11284.89 249
11285.90 255
11286.90 303
11287.90 293
11288.91 276
11289.91 310
11290.91 288
11291.92 283
11292.92 274
11293.93 267
11294.93 251
11295.93 278
11296.94 263
11297.94 269
11298.94 246
11299.95 257
11300.95 248
11301.96 246
11302.96 246
11303.96 278
11304.97 295
11305.97 286
11306.98 266
11307.98 280
11308.98 297
11309.99 280
11310.99 288
11312.00 269
11313.00 297
11314.01 333
11315.01 366
11316.02 347
11317.02 329
11318.03 297
11319.03 324
11320.04 316
11321.04 287
11322.04 252
11323.05 271
11324.05 297
11325.06 268
11326.06 250
11327.07 239
11328.07 233
11329.08 252
11330.09 240
11331.09 243
11332.10 245
11333.10 229
11334.11 222
11335.11 217
11336.12 267
11337.12 255
11338.13 257
11339.13 242
11340.14 242
11341.15 218
11342.15 252
11343.16 262
11344.16 202
11345.17 236
11346.18 246
11347.18 281
11348.19 231
11349.19 204
11350.20 222
11351.21 250
11352.21 227
11353.22 192
11354.22 236
11355.23 242
11356.24 220
11357.24 199
11358.25 196
11359.26 201
11360.26 243
11361.27 233
11362.28 240
11363.28 216
11364.29 242
11365.30 248
11366.30 198
11367.31 187
11368.32 207
11369.32 268
11370.33 219
11371.34 246
11372.35 218
11373.35 216
11374.36 227
11375.37 218
11376.37 225
11377.38 214
11378.39 231
11379.40 237
11380.40 218
11381.41 197
11382.42 201
11383.43 206
11384.43 251
11385.44 210
11386.45 202
11387.46 220
11388.47 206
11389.47 217
11390.48 219
11391.49 189
11392.50 226
11393.51 217
11394.51 233
11395.52 208
11396.53 196
11397.54 232
11398.55 242
11399.55 214
11400.56 200
11401.57 192
11402.58 212
11403.59 250
11404.60 228
11405.61 223
11406.61 229
11407.62 241
11408.63 251
11409.64 208
11410.65 223
11411.66 240
11412.67 235
11413.68 214
11414.68 243
11415.69 209
11416.70 220
11417.71 235
11418.72 238
11419.73 220
11420.74 241
11421.75 241
11422.76 203
11423.77 209
11424.78 233
11425.79 227
11426.80 247
11427.81 239
11428.82 233
11429.82 231
11430.83 219
11431.84 240
11432.85 244
11433.86 243
11434.87 203
11435.88 205
11436.89 230
11437.90 220
11438.91 210
11439.92 210
11440.93 203
11441.94 225
11442.95 229
11443.96 215
11444.98 207
11445.99 192
11447.00 206
11448.01 216
11449.02 197
11450.03 203
11451.04 227
11452.05 277
11453.06 218
11454.07 219
11455.08 222
11456.09 254
11457.10 223
11458.11 223
11459.12 218
11460.14 196
11461.15 197
11462.16 223
11463.17 248
11464.18 204
11465.19 208
11466.20 216
11467.21 214
11468.23 226
11469.24 211
11470.25 223
11471.26 242
11472.27 216
11473.28 260
11474.29 255
11475.31 247
11476.32 243
11477.33 218
11478.34 228
11479.35 246
11480.36 219
11481.38 199
11482.39 246
11483.40 191
11484.41 199
11485.43 195
11486.44 213
11487.45 230
11488.46 200
11489.47 199
11490.49 232
11491.50 232
11492.51 226
11493.52 239
11494.54 213
11495.55 213
11496.56 239
11497.57 236
11498.59 242
11499.60 222
11500.61 231
11501.63 234
11502.64 210
11503.65 187
11504.66 211
11505.68 231
11506.69 181
11507.70 196
11508.72 213
11509.73 189
11510.74 204
11511.76 217
11512.77 219
11513.78 206
11514.80 240
11515.81 262
11516.82 241
11517.84 190
11518.85 199
11519.86 249
11520.88 220
11521.89 229
11522.91 209
11523.92 213
11524.93 229
11525.95 213
11526.96 240
11527.97 274
11528.99 241
11530.00 236
11531.02 234
11532.03 221
11533.05 235
11534.06 237
11535.07 213
11536.09 233
11537.10 211
11538.12 238
11539.13 237
11540.15 238
11541.16 216
11542.18 232
11543.19 212
11544.20 226
11545.22 273
11546.23 237
11547.25 241
11548.26 258
11549.28 222
11550.29 221
11551.31 209
11552.32 215
11553.34 227
11554.35 236
11555.37 213
11556.38 235
11557.40 258
11558.42 257
11559.43 263
11560.45 251
11561.46 260
11562.48 240
11563.49 232
11564.51 239
11565.52 245
11566.54 244
11567.56 263
11568.57 234
11569.59 212
11570.60 242
11571.62 277
11572.63 267
11573.65 239
11574.67 290
11575.68 285
11576.70 296
11577.72 270
11578.73 271
11579.75 276
11580.76 314
11581.78 295
11582.80 263
11583.81 299
11584.83 308
11585.85 344
11586.86 302
11587.88 327
11588.90 317
11589.91 346
11590.93 335
11591.95 321
11592.96 322
11593.98 348
11595.00 402
11596.01 357
11597.03 354
11598.05 363
11599.07 457
11600.08 480
11601.10 500
11602.12 535
11603.13 595
11604.15 691
11605.17 693
11606.19 743
11607.20 763
11608.22 764
11609.24 678
11610.26 644
11611.27 590
11612.29 501
11613.31 501
11614.33 478
11615.35 430
11616.36 386
11617.38 397
11618.40 382
11619.42 408
11620.44 378
11621.45 428
11622.47 381
11623.49 405
11624.51 368
11625.53 398
11626.55 398
11627.56 302
11628.58 317
11629.60 335
11630.62 334
11631.64 322
11632.66 296
11633.67 294
11634.69 305
11635.71 328
11636.73 314
11637.75 313
11638.77 301
11639.79 315
11640.81 299
11641.83 341
11642.84 303
11643.86 262
11644.88 287
11645.90 246
11646.92 281
11647.94 251
11648.96 260
11649.98 285
11651.00 284
11652.02 263
11653.04 265
11654.06 243
11655.08 252
11656.10 267
11657.12 271
11658.14 260
11659.16 278
11660.18 276
11661.20 262
11662.22 241
11663.24 264
11664.26 267
11665.28 252
11666.30 227
11667.32 251
11668.34 265
11669.36 240
11670.38 264
11671.40 259
11672.42 263
11673.44 242
11674.46 281
11675.48 290
11676.50 220
11677.52 239
11678.54 237
11679.56 246
11680.58 273
11681.60 242
11682.62 224
11683.64 254
11684.66 276
11685.69 280
11686.71 262
11687.73 264
11688.75 263
11689.77 272
11690.79 266
11691.81 263
11692.83 229
11693.85 235
11694.88 248
11695.90 259
11696.92 229
11697.94 243
11698.96 278
11699.98 232
11701.01 220
11702.03 250
11703.05 226
11704.07 250
11705.09 271
11706.11 271
11707.14 267
11708.16 276
11709.18 278
11710.20 261
11711.22 239
11712.25 237
11713.27 231
11714.29 264
11715.31 244
11716.33 230
11717.36 228
11718.38 253
11719.40 242
11720.42 222
11721.45 245
11722.47 222
11723.49 234
11724.51 230
11725.54 233
11726.56 203
11727.58 254
11728.61 241
11729.63 244
11730.65 200
11731.67 196
11732.70 243
11733.72 240
11734.74 222
11735.77 234
11736.79 227
11737.81 238
11738.84 241
11739.86 220
11740.88 233
11741.91 250
11742.93 256
11743.95 240
11744.98 216
11746.00 214
11747.02 241
11748.05 252
11749.07 234
11750.09 237
11751.12 224
11752.14 236
11753.17 227
11754.19 189
11755.21 236
11756.24 242
11757.26 224
11758.29 240
11759.31 251
11760.33 205
11761.36 192
11762.38 221
11763.41 211
11764.43 212
11765.46 191
11766.48 204
11767.51 235
11768.53 237
11769.55 230
11770.58 196
11771.60 210
11772.63 213
11773.65 227
11774.68 201
11775.70 249
11776.73 209
11777.75 200
11778.78 207
11779.80 204
11780.83 209
11781.85 230
11782.88 225
11783.90 225
11784.93 223
11785.95 226
11786.98 212
11788.01 201
11789.03 211
11790.06 226
11791.08 202
11792.11 181
11793.13 199
11794.16 252
11795.18 220
11796.21 235
11797.24 219
11798.26 188
11799.29 205
11800.31 214
11801.34 195
11802.37 211
11803.39 197
11804.42 211
11805.44 231
11806.47 220
11807.50 208
11808.52 200
11809.55 231
11810.58 226
11811.60 230
11812.63 210
11813.66 219
11814.68 190
11815.71 187
11816.74 196
11817.76 217
11818.79 210
11819.82 202
11820.84 186
11821.87 206
11822.90 218
11823.92 207
11824.95 229
11825.98 191
11827.00 179
11828.03 193
11829.06 202
11830.09 217
11831.11 228
11832.14 216
11833.17 203
11834.20 210
11835.22 207
11836.25 209
11837.28 216
11838.31 192
11839.33 206
11840.36 195
11841.39 186
11842.42 200
11843.44 200
11844.47 184
11845.50 183
11846.53 184
11847.56 193
11848.58 209
11849.61 195
11850.64 222
11851.67 222
11852.70 228
11853.72 216
11854.75 220
11855.78 206
11856.81 211
11857.84 216
11858.87 216
11859.90 190
11860.92 203
11861.95 201
11862.98 248
11864.01 224
11865.04 185
11866.07 209
11867.10 211
11868.13 210
11869.15 203
11870.18 213
11871.21 238
11872.24 224
11873.27 231
11874.30 246
11875.33 202
11876.36 237
11877.39 228
11878.42 203
11879.45 197
11880.48 220
11881.51 216
11882.53 205
11883.56 204
11884.59 238
11885.62 221
11886.65 246
11887.68 247
11888.71 228
11889.74 227
11890.77 199
11891.80 220
11892.83 232
11893.86 211
11894.89 238
11895.92 220
11896.95 253
11897.98 267
11899.01 269
11900.04 277
11901.07 285
11902.10 266
11903.13 307
11904.17 284
11905.20 301
11906.23 289
11907.26 269
11908.29 298
11909.32 279
11910.35 255
11911.38 281
11912.41 273
11913.44 251
11914.47 288
11915.50 265
11916.53 240
11917.57 261
11918.60 252
11919.63 242
11920.66 291
11921.69 268
11922.72 297
11923.75 276
11924.78 265
11925.82 299
11926.85 262
11927.88 267
11928.91 287
11929.94 282
11930.97 292
11932.00 327
11933.04 302
11934.07 307
11935.10 317
11936.13 318
11937.16 337
11938.20 304
11939.23 299
11940.26 278
11941.29 282
11942.32 261
11943.36 276
11944.39 221
11945.42 229
11946.45 249
11947.49 250
11948.52 265
11949.55 259
11950.58 209
11951.62 223
11952.65 223
11953.68 227
11954.71 231
11955.75 242
11956.78 262
11957.81 226
11958.84 225
11959.88 209
11960.91 185
11961.94 224
11962.98 227
11964.01 230
11965.04 218
11966.08 232
11967.11 202
11968.14 227
11969.17 217
11970.21 227
11971.24 232
11972.27 204
11973.31 206
11974.34 231
11975.38 210
11976.41 202
11977.44 240
11978.48 242
11979.51 257
11980.54 228
11981.58 200
11982.61 199
11983.65 194
11984.68 196
11985.71 206
11986.75 234
11987.78 239
11988.82 184
11989.85 209
11990.88 203
11991.92 206
11992.95 194
11993.99 191
11995.02 222
11996.06 208
11997.09 204
11998.13 225
11999.16 185
12000.19 210
12001.23 245
12002.26 240
12003.30 232
12004.33 213
12005.37 223
12006.40 225
12007.44 198
12008.47 224
12009.51 215
12010.54 209
12011.58 248
12012.61 209
12013.65 216
12014.68 235
12015.72 241
12016.75 241
12017.79 216
12018.83 224
12019.86 250
12020.90 260
12021.93 296
12022.97 215
12024.00 236
12025.04 253
12026.07 295
12027.11 230
12028.15 215
12029.18 237
12030.22 282
12031.25 240
12032.29 254
12033.33 260
12034.36 261
12035.40 249
12036.43 271
12037.47 293
12038.51 245
12039.54 258
12040.58 237
12041.62 223
12042.65 244
12043.69 180
12044.73 234
12045.76 244
12046.80 251
12047.84 236
12048.87 229
12049.91 207
12050.95 212
12051.98 243
12053.02 236
12054.06 210
12055.09 204
12056.13 205
12057.17 214
12058.20 208
12059.24 207
12060.28 222
12061.32 228
12062.35 215
12063.39 215
12064.43 199
12065.47 195
12066.50 208
12067.54 206
12068.58 208
12069.62 217
12070.65 216
12071.69 207
12072.73 222
12073.77 204
12074.81 218
12075.84 239
12076.88 240
12077.92 231
12078.96 214
12080.00 194
12081.03 222
12082.07 238
12083.11 243
12084.15 189
12085.19 213
12086.22 227
12087.26 224
12088.30 182
12089.34 194
12090.38 221
12091.42 269
12092.46 242
12093.49 186
12094.53 184
12095.57 271
12096.61 222
12097.65 213
12098.69 253
12099.73 255
12100.77 220
12101.81 226
12102.84 261
12103.88 226
12104.92 240
12105.96 279
12107.00 283
12108.04 242
12109.08 226
12110.12 215
12111.16 213
12112.20 203
12113.24 199
12114.28 219
12115.32 212
12116.36 216
12117.40 203
12118.44 198
12119.48 222
12120.52 227
12121.55 206
12122.59 209
12123.63 170
12124.67 183
12125.71 203
12126.75 223
12127.80 200
12128.84 210
12129.88 226
12130.92 204
12131.96 197
12133.00 216
12134.04 207
12135.08 245
12136.12 225
12137.16 190
12138.20 194
12139.24 202
12140.28 211
12141.32 190
12142.36 180
12143.40 194
12144.44 158
12145.48 194
12146.53 201
12147.57 206
12148.61 194
12149.65 179
12150.69 210
12151.73 214
12152.77 205
12153.81 211
12154.85 200
12155.90 183
12156.94 203
12157.98 214
12159.02 207
12160.06 173
12161.10 171
12162.14 195
12163.19 197
12164.23 197
12165.27 189
12166.31 195
12167.35 235
12168.40 199
12169.44 194
12170.48 198
12171.52 202
12172.56 235
12173.61 175
12174.65 179
12175.69 175
12176.73 199
12177.77 185
12178.82 183
12179.86 172
12180.90 214
12181.94 206
12182.99 175
12184.03 172
12185.07 201
12186.11 192
12187.16 181
12188.20 201
12189.24 174
12190.29 182
12191.33 168
12192.37 183
12193.41 188
12194.46 197
12195.50 233
12196.54 193
12197.59 183
12198.63 198
12199.67 212
12200.72 201
12201.76 207
12202.80 198
12203.85 182
12204.89 178
12205.93 197
12206.98 187
12208.02 205
12209.06 163
12210.11 179
12211.15 201
12212.19 186
12213.24 180
12214.28 194
12215.33 190
12216.37 179
12217.41 184
12218.46 185
12219.50 195
12220.55 205
12221.59 204
12222.63 179
12223.68 167
12224.72 190
12225.77 204
12226.81 203
12227.86 208
12228.90 185
12229.95 214
12230.99 191
12232.03 193
12233.08 209
12234.12 190
12235.17 193
12236.21 195
12237.26 232
12238.30 164
12239.35 193
12240.39 176
12241.44 172
12242.48 190
12243.53 168
12244.57 188
12245.62 221
12246.66 178
12247.71 175
12248.75 177
12249.80 194
12250.85 221
12251.89 195
12252.94 173
12253.98 166
12255.03 201
12256.07 211
12257.12 174
12258.16 165
12259.21 178
12260.26 195
12261.30 182
12262.35 186
12263.39 156
12264.44 173
12265.49 202
12266.53 212
12267.58 185
12268.62 183
12269.67 177
12270.72 199
12271.76 171
12272.81 201
12273.86 190
12274.90 202
12275.95 209
12277.00 183
12278.04 164
12279.09 182
12280.14 207
12281.18 204
12282.23 231
12283.28 217
12284.32 214
12285.37 176
12286.42 198
12287.46 173
12288.51 195
12289.56 201
12290.60 185
12291.65 182
12292.70 191
12293.75 188
12294.79 191
12295.84 176
12296.89 194
12297.94 166
12298.98 134
12300.03 177
12301.08 163
12302.13 181
12303.17 172
12304.22 187
12305.27 191
12306.32 160
12307.36 171
12308.41 188
12309.46 180
12310.51 220
12311.56 181
12312.60 173
12313.65 191
12314.70 231
12315.75 210
12316.80 189
12317.85 184
12318.89 168
12319.94 185
12320.99 191
12322.04 171
12323.09 172
12324.14 179
12325.18 174
12326.23 180
12327.28 168
12328.33 155
12329.38 172
12330.43 160
12331.48 167
12332.53 161
12333.57 168
12334.62 185
12335.67 183
12336.72 170
12337.77 167
12338.82 182
12339.87 203
12340.92 191
12341.97 185
12343.02 196
12344.07 169
12345.12 184
12346.17 189
12347.22 181
12348.26 144
12349.31 185
12350.36 159
12351.41 144
12352.46 141
12353.51 179
12354.56 179
12355.61 177
12356.66 161
12357.71 155
12358.76 163
12359.81 165
12360.86 210
12361.91 183
12362.96 197
12364.01 178
12365.06 172
12366.11 207
12367.16 186
12368.22 175
12369.27 167
12370.32 174
12371.37 195
12372.42 192
12373.47 193
12374.52 176
12375.57 164
12376.62 169
12377.67 190
12378.72 187
12379.77 167
12380.82 190
12381.87 175
12382.93 159
12383.98 179
12385.03 194
12386.08 168
12387.13 211
12388.18 169
12389.23 189
12390.28 181
12391.34 192
12392.39 203
12393.44 195
12394.49 187
12395.54 209
12396.59 229
12397.65 172
12398.70 188
12399.75 203
12400.80 194
12401.85 182
12402.90 215
12403.96 205
12405.01 184
12406.06 174
12407.11 188
12408.16 209
12409.22 226
12410.27 208
12411.32 175
12412.37 205
12413.43 189
12414.48 194
12415.53 212
12416.58 203
12417.64 197
12418.69 209
12419.74 183
12420.79 199
12421.85 198
12422.90 214
12423.95 203
12425.00 211
12426.06 208
12427.11 223
12428.16 227
12429.22 251
12430.27 214
12431.32 229
12432.38 211
12433.43 204
12434.48 210
12435.54 223
12436.59 249
12437.64 214
12438.70 213
12439.75 219
12440.80 216
12441.86 240
12442.91 231
12443.96 206
12445.02 201
12446.07 214
12447.13 200
12448.18 194
12449.23 218
12450.29 236
12451.34 217
12452.39 237
12453.45 262
12454.50 239
12455.56 223
12456.61 260
12457.67 242
12458.72 238
12459.77 233
12460.83 237
12461.88 242
12462.94 256
12463.99 289
12465.05 272
12466.10 275
12467.16 259
12468.21 307
12469.26 285
12470.32 285
12471.37 305
12472.43 339
12473.48 378
12474.54 378
12475.59 447
12476.65 514
12477.70 581
12478.76 550
12479.81 599
12480.87 629
12481.93 569
12482.98 575
12484.04 563
12485.09 530
12486.15 449
12487.20 401
12488.26 386
12489.31 371
12490.37 343
12491.42 321
12492.48 307
12493.54 272
12494.59 248
12495.65 265
12496.70 272
12497.76 295
12498.82 247
12499.87 273
12500.93 245
12501.98 254
12503.04 279
12504.10 277
12505.15 249
12506.21 247
12507.26 257
12508.32 312
12509.38 267
12510.43 228
12511.49 255
12512.55 274
12513.60 257
12514.66 230
12515.72 248
12516.77 235
12517.83 214
12518.89 216
12519.94 234
12521.00 246
12522.06 250
12523.12 219
12524.17 250
12525.23 222
12526.29 212
12527.34 191
12528.40 211
12529.46 238
12530.52 210
12531.57 221
12532.63 218
12533.69 195
12534.75 176
12535.80 225
12536.86 208
12537.92 200
12538.98 168
12540.03 193
12541.09 207
12542.15 214
12543.21 188
12544.26 216
12545.32 204
12546.38 191
12547.44 220
12548.50 192
12549.56 232
12550.61 216
12551.67 233
12552.73 191
12553.79 208
12554.85 239
12555.90 240
12556.96 255
12558.02 228
12559.08 259
12560.14 237
12561.20 263
12562.26 257
12563.31 239
12564.37 263
12565.43 248
12566.49 224
12567.55 239
12568.61 223
12569.67 230
12570.73 267
12571.79 259
12572.85 234
12573.90 217
12574.96 243
12576.02 230
12577.08 181
12578.14 181
12579.20 212
12580.26 233
12581.32 209
12582.38 205
12583.44 216
12584.50 203
12585.56 223
12586.62 214
12587.68 199
12588.74 193
12589.80 224
12590.86 232
12591.92 196
12592.98 201
12594.04 204
12595.10 211
12596.16 207
12597.22 183
12598.28 205
12599.34 193
12600.40 207
12601.46 193
12602.52 189
12603.58 220
12604.64 237
12605.70 179
12606.76 198
12607.82 187
12608.88 199
12609.94 186
12611.00 208
12612.06 208
12613.12 200
12614.19 202
12615.25 202
12616.31 193
12617.37 183
12618.43 179
12619.49 211
12620.55 197
12621.61 193
12622.67 210
12623.74 237
12624.80 244
12625.86 216
12626.92 189
12627.98 211
12629.04 213
12630.10 174
12631.17 161
12632.23 187
12633.29 204
12634.35 200
12635.41 177
12636.47 168
12637.54 175
12638.60 194
12639.66 192
12640.72 195
12641.78 156
12642.85 197
12643.91 205
12644.97 181
12646.03 166
12647.09 201
12648.16 226
12649.22 182
12650.28 174
12651.34 190
12652.41 176
12653.47 178
12654.53 188
12655.59 187
12656.66 184
12657.72 199
12658.78 177
12659.84 181
12660.91 181
12661.97 173
12663.03 177
12664.10 173
12665.16 175
12666.22 187
12667.29 175
12668.35 183
12669.41 156
12670.48 174
12671.54 171
12672.60 164
12673.67 167
12674.73 132
12675.79 170
12676.86 181
12677.92 184
12678.98 199
12680.05 176
12681.11 191
12682.17 160
12683.24 158
12684.30 151
12685.37 177
12686.43 189
12687.49 197
12688.56 162
12689.62 177
12690.69 179
12691.75 191
12692.81 176
12693.88 193
12694.94 225
12696.01 187
12697.07 178
12698.13 174
12699.20 182
12700.26 190
12701.33 201
12702.39 197
12703.46 224
12704.52 199
12705.59 188
12706.65 178
12707.72 194
12708.78 206
12709.85 192
12710.91 206
12711.98 184
12713.04 197
12714.11 204
12715.17 181
12716.24 171
12717.30 190
12718.37 191
12719.43 189
12720.50 177
12721.56 162
12722.63 173
12723.69 198
12724.76 207
12725.82 209
12726.89 226
12727.96 204
12729.02 181
12730.09 192
12731.15 197
12732.22 204
12733.29 181
12734.35 216
12735.42 219
12736.48 211
12737.55 217
12738.62 199
12739.68 164
12740.75 213
12741.81 201
12742.88 206
12743.95 181
12745.01 179
12746.08 185
12747.15 208
12748.21 184
12749.28 166
12750.35 193
12751.41 178
12752.48 181
12753.55 182
12754.61 168
12755.68 174
12756.75 184
12757.81 148
12758.88 201
12759.95 198
12761.01 168
12762.08 181
12763.15 178
12764.21 157
12765.28 168
12766.35 182
12767.42 197
12768.48 171
12769.55 147
12770.62 180
12771.69 175
12772.75 157
12773.82 159
12774.89 163
12775.96 163
12777.02 153
12778.09 170
12779.16 159
12780.23 167
12781.30 149
12782.36 181
12783.43 147
12784.50 202
12785.57 174
12786.64 189
12787.70 161
12788.77 176
12789.84 179
12790.91 183
12791.98 172
12793.05 176
12794.11 169
12795.18 157
12796.25 183
12797.32 164
12798.39 168
12799.46 152
12800.53 182
12801.59 158
12802.66 177
12803.73 184
12804.80 185
12805.87 151
12806.94 161
12808.01 156
12809.08 164
12810.15 193
12811.21 160
12812.28 159
12813.35 162
12814.42 175
12815.49 182
12816.56 174
12817.63 155
12818.70 148
12819.77 158
12820.84 161
12821.91 172
12822.98 173
12824.05 158
12825.12 153
12826.19 151
12827.26 143
12828.33 156
12829.40 151
12830.47 178
12831.54 173
12832.61 156
12833.68 166
12834.75 178
12835.82 143
12836.89 166
12837.96 173
12839.03 165
12840.10 154
12841.17 176
12842.24 163
12843.31 153
12844.38 163
12845.45 153
12846.52 142
12847.59 176
12848.66 174
12849.73 170
12850.80 159
12851.88 149
12852.95 150
12854.02 175
12855.09 166
12856.16 153
12857.23 160
12858.30 188
12859.37 150
12860.44 153
12861.51 137
12862.59 157
12863.66 171
12864.73 150
12865.80 154
12866.87 172
12867.94 181
12869.01 149
12870.09 148
12871.16 151
12872.23 132
12873.30 140
12874.37 154
12875.45 154
12876.52 163
12877.59 177
12878.66 165
12879.73 143
12880.81 168
12881.88 134
12882.95 173
12884.02 177
12885.09 148
12886.17 145
12887.24 166
12888.31 141
12889.38 145
12890.46 142
12891.53 156
12892.60 142
12893.67 156
12894.75 150
12895.82 138
12896.89 131
12897.96 177
12899.04 193
12900.11 153
12901.18 162
12902.26 168
12903.33 159
12904.40 156
12905.47 176
12906.55 172
12907.62 138
12908.69 143
12909.77 143
12910.84 171
12911.91 152
12912.99 120
12914.06 140
12915.13 151
12916.21 126
12917.28 146
12918.36 154
12919.43 185
12920.50 157
12921.58 153
12922.65 154
12923.72 146
12924.80 135
12925.87 160
12926.95 146
12928.02 127
12929.09 128
12930.17 152
12931.24 154
12932.32 150
12933.39 140
12934.46 154
12935.54 178
12936.61 144
12937.69 165
12938.76 149
12939.84 157
12940.91 169
12941.99 156
12943.06 148
12944.14 132
12945.21 160
12946.28 140
12947.36 131
12948.43 103
12949.51 108
12950.58 135
12951.66 174
12952.73 139
12953.81 113
12954.88 138
12955.96 152
12957.04 161
12958.11 155
12959.19 146
12960.26 127
12961.34 153
12962.41 154
12963.49 146
12964.56 118
12965.64 150
12966.71 162
12967.79 156
12968.87 147
12969.94 139
12971.02 163
12972.09 165
12973.17 127
12974.24 146
12975.32 148
12976.40 140
12977.47 138
12978.55 154
12979.63 135
12980.70 146
12981.78 158
12982.85 133
12983.93 137
12985.01 135
12986.08 156
12987.16 177
12988.24 149
12989.31 140
12990.39 137
12991.47 161
12992.54 149
12993.62 141
12994.70 128
12995.77 112
12996.85 117
12997.93 124
12999.00 143
13000.08 156
13001.16 149
13002.24 143
13003.31 138
13004.39 133
13005.47 113
13006.54 156
13007.62 137
13008.70 123
13009.78 125
13010.85 119
13011.93 137
13013.01 132
13014.09 145
13015.16 121
13016.24 126
13017.32 135
13018.40 145
13019.48 161
13020.55 133
13021.63 116
13022.71 144
13023.79 152
13024.86 123
13025.94 138
13027.02 149
13028.10 163
13029.18 146
13030.26 127
13031.33 138
13032.41 147
13033.49 142
13034.57 139
13035.65 130
13036.73 126
13037.80 140
13038.88 150
13039.96 144
13041.04 131
13042.12 151
13043.20 140
13044.28 156
13045.36 124
13046.44 111
13047.51 136
13048.59 141
13049.67 110
13050.75 127
13051.83 114
13052.91 149
13053.99 139
13055.07 137
13056.15 163
13057.23 128
13058.31 138
13059.39 153
13060.47 143
13061.55 151
13062.62 112
13063.70 127
13064.78 152
13065.86 159
13066.94 155
13068.02 151
13069.10 146
13070.18 158
13071.26 131
13072.34 118
13073.42 121
13074.50 147
13075.58 167
13076.66 126
13077.74 118
13078.82 138
13079.90 116
13080.99 117
13082.07 135
13083.15 153
13084.23 128
13085.31 150
13086.39 131
13087.47 142
13088.55 134
13089.63 119
13090.71 132
13091.79 134
13092.87 155
13093.95 127
13095.03 111
13096.12 151
13097.20 113
13098.28 128
13099.36 148
13100.44 141
13101.52 146
13102.60 118
13103.68 157
13104.76 138
13105.85 122
13106.93 130
13108.01 117
13109.09 149
13110.17 125
13111.25 120
13112.34 126
13113.42 125
13114.50 120
13115.58 138
13116.66 146
13117.74 132
13118.83 135
13119.91 139
13120.99 148
13122.07 117
13123.15 137
13124.24 161
13125.32 138
13126.40 125
13127.48 109
13128.57 126
13129.65 135
13130.73 112
13131.81 137
13132.90 153
13133.98 161
13135.06 123
13136.14 146
13137.23 172
13138.31 146
13139.39 148
13140.48 136
13141.56 125
13142.64 139
13143.72 138
13144.81 126
13145.89 131
13146.97 123
13148.06 137
13149.14 121
13150.22 117
13151.31 120
13152.39 129
13153.47 136
13154.56 113
13155.64 120
13156.72 138
13157.81 157
13158.89 124
13159.97 136
13161.06 139
13162.14 126
13163.23 127
13164.31 108
13165.39 135
13166.48 132
13167.56 115
13168.64 130
13169.73 142
13170.81 124
13171.90 117
13172.98 177
13174.07 150
13175.15 138
13176.23 122
13177.32 136
13178.40 136
13179.49 117
13180.57 144
13181.66 137
13182.74 127
13183.83 120
13184.91 137
13185.99 150
13187.08 127
13188.16 122
13189.25 134
13190.33 112
13191.42 138
13192.50 166
13193.59 112
13194.67 133
13195.76 118
13196.84 131
13197.93 117
13199.01 120
13200.10 117
13201.19 128
13202.27 140
13203.36 114
13204.44 140
13205.53 118
13206.61 138
13207.70 134
13208.78 117
13209.87 148
13210.96 130
13212.04 154
13213.13 140
13214.21 144
13215.30 128
13216.39 120
13217.47 138
13218.56 122
13219.64 122
13220.73 121
13221.82 149
13222.90 146
13223.99 109
13225.07 123
13226.16 135
13227.25 148
13228.33 133
13229.42 108
13230.51 133
13231.59 126
13232.68 140
13233.77 138
13234.85 134
13235.94 138
13237.03 146
13238.11 142
13239.20 147
13240.29 125
13241.37 117
13242.46 140
13243.55 129
13244.64 117
13245.72 144
13246.81 130
13247.90 133
13248.99 127
13250.07 128
13251.16 147
13252.25 138
13253.34 127
13254.42 127
13255.51 153
13256.60 132
13257.69 141
13258.77 145
13259.86 130
13260.95 119
13262.04 134
13263.12 143
13264.21 148
13265.30 134
13266.39 121
13267.48 130
13268.56 139
13269.65 143
13270.74 145
13271.83 150
13272.92 118
13274.01 150
13275.09 124
13276.18 154
13277.27 140
13278.36 135
13279.45 151
13280.54 142
13281.63 153
13282.71 148
13283.80 192
13284.89 140
13285.98 164
13287.07 164
13288.16 166
13289.25 163
13290.34 155
13291.43 132
13292.51 133
13293.60 154
13294.69 151
13295.78 164
13296.87 140
13297.96 157
13299.05 145
13300.14 140
13301.23 174
13302.32 159
13303.41 160
13304.50 156
13305.59 155
13306.68 147
13307.77 133
13308.86 159
13309.95 172
13311.04 158
13312.13 170
13313.22 158
13314.31 159
13315.40 143
13316.49 155
13317.58 158
13318.67 160
13319.76 171
13320.85 155
13321.94 139
13323.03 154
13324.12 146
13325.21 153
13326.30 163
13327.39 154
13328.48 141
13329.57 160
13330.66 159
13331.75 166
13332.84 148
13333.93 126
13335.02 154
13336.12 151
13337.21 159
13338.30 157
13339.39 157
13340.48 150
13341.57 177
13342.66 158
13343.75 186
13344.84 186
13345.94 173
13347.03 161
13348.12 175
13349.21 181
13350.30 171
13351.39 153
13352.48 175
13353.58 167
13354.67 138
13355.76 163
13356.85 159
13357.94 174
13359.04 168
13360.13 184
13361.22 150
13362.31 168
13363.40 170
13364.50 194
13365.59 197
13366.68 179
13367.77 177
13368.86 211
13369.96 178
13371.05 163
13372.14 161
13373.23 193
13374.33 179
13375.42 180
13376.51 187
13377.60 170
13378.70 164
13379.79 148
13380.88 149
13381.97 157
13383.07 178
13384.16 155
13385.25 141
13386.35 148
13387.44 152
13388.53 157
13389.62 159
13390.72 152
13391.81 163
13392.90 156
13394.00 135
13395.09 141
13396.18 142
13397.28 152
13398.37 143
13399.46 162
13400.56 161
13401.65 136
13402.75 149
13403.84 152
13404.93 137
13406.03 142
13407.12 164
13408.21 154
13409.31 164
13410.40 137
13411.50 146
13412.59 153
13413.68 127
13414.78 137
13415.87 138
13416.97 127
13418.06 135
13419.16 165
13420.25 146
13421.34 132
13422.44 139
13423.53 167
13424.63 140
13425.72 125
13426.82 137
13427.91 154
13429.01 140
13430.10 149
13431.20 153
13432.29 154
13433.39 138
13434.48 148
13435.58 167
13436.67 140
13437.77 160
13438.86 147
13439.96 155
13441.05 166
13442.15 163
13443.24 168
13444.34 161
13445.43 160
13446.53 120
13447.62 124
13448.72 133
13449.81 165
13450.91 171
13452.01 174
13453.10 144
13454.20 155
13455.29 158
13456.39 145
13457.48 164
13458.58 166
13459.68 180
13460.77 175
13461.87 132
13462.96 146
13464.06 171
13465.16 155
13466.25 183
13467.35 169
13468.45 137
13469.54 163
13470.64 182
13471.73 178
13472.83 156
13473.93 142
13475.02 153
13476.12 174
13477.22 153
13478.31 134
13479.41 160
13480.51 161
13481.60 153
13482.70 135
13483.80 144
13484.90 157
13485.99 173
13487.09 176
13488.19 135
13489.28 158
13490.38 140
13491.48 196
13492.58 186
13493.67 175
13494.77 174
13495.87 194
13496.97 208
13498.06 162
13499.16 168
13500.26 184
13501.36 199
13502.45 166
13503.55 200
13504.65 202
13505.75 172
13506.84 195
13507.94 196
13509.04 216
13510.14 191
13511.24 161
13512.33 195
13513.43 193
13514.53 190
13515.63 144
13516.73 153
13517.83 151
13518.92 185
13520.02 197
13521.12 187
13522.22 175
13523.32 192
13524.42 161
13525.52 124
13526.61 171
13527.71 173
13528.81 159
13529.91 162
13531.01 132
13532.11 152
13533.21 147
13534.31 163
13535.41 146
13536.50 168
13537.60 151
13538.70 180
13539.80 161
13540.90 162
13542.00 154
13543.10 165
13544.20 178
13545.30 145
13546.40 157
13547.50 161
13548.60 143
13549.70 144
13550.80 151
13551.90 170
13553.00 156
13554.10 136
13555.20 155
13556.30 185
13557.40 159
13558.50 171
13559.60 136
13560.70 136
13561.80 159
13562.90 158
13564.00 157
13565.10 139
13566.20 145
13567.30 140
13568.40 147
13569.50 151
13570.60 132
13571.70 151
13572.80 164
13573.90 123
13575.00 133
13576.10 166
13577.20 169
13578.30 157
13579.40 137
13580.51 127
13581.61 119
13582.71 158
13583.81 136
13584.91 139
13586.01 167
13587.11 160
13588.21 156
13589.31 147
13590.42 159
13591.52 140
13592.62 139
13593.72 158
13594.82 179
13595.92 159
13597.02 147
13598.13 169
13599.23 178
13600.33 155
13601.43 139
13602.53 171
13603.63 139
13604.74 134
13605.84 170
13606.94 136
13608.04 152
13609.14 136
13610.25 160
13611.35 172
13612.45 162
13613.55 144
13614.66 164
13615.76 166
13616.86 150
13617.96 156
13619.06 152
13620.17 141
13621.27 144
13622.37 132
13623.47 152
13624.58 158
13625.68 152
13626.78 152
13627.89 152
13628.99 151
13630.09 165
13631.19 145
13632.30 153
13633.40 169
13634.50 124
13635.61 129
13636.71 157
13637.81 159
13638.92 186
13640.02 143
13641.12 138
13642.23 141
13643.33 130
13644.43 155
13645.54 152
13646.64 146
13647.74 152
13648.85 156
13649.95 140
13651.06 156
13652.16 170
13653.26 141
13654.37 136
13655.47 153
13656.57 158
13657.68 137
13658.78 164
13659.89 142
13660.99 167
13662.10 140
13663.20 150
13664.30 148
13665.41 161
13666.51 140
13667.62 125
13668.72 143
13669.83 148
13670.93 156
13672.04 166
13673.14 147
13674.24 139
13675.35 149
13676.45 152
13677.56 127
13678.66 146
13679.77 135
13680.87 180
13681.98 170
13683.08 167
13684.19 153
13685.29 163
13686.40 156
13687.50 149
13688.61 145
13689.71 127
13690.82 156
13691.93 183
13693.03 162
13694.14 144
13695.24 158
13696.35 150
13697.45 145
13698.56 160
13699.66 160
13700.77 155
13701.88 144
13702.98 163
13704.09 138
13705.19 137
13706.30 156
13707.41 169
13708.51 164
13709.62 138
13710.72 153
13711.83 159
13712.94 165
13714.04 153
13715.15 177
13716.26 158
13717.36 154
13718.47 173
13719.58 170
13720.68 143
13721.79 154
13722.90 164
13724.00 162
13725.11 161
13726.22 181
13727.32 150
13728.43 156
13729.54 172
13730.64 143
13731.75 169
13732.86 145
13733.96 156
13735.07 155
13736.18 151
13737.29 158
13738.39 175
13739.50 190
13740.61 191
13741.72 191
13742.82 174
13743.93 199
13745.04 167
13746.15 146
13747.25 182
13748.36 191
13749.47 175
13750.58 183
13751.68 220
13752.79 190
13753.90 193
13755.01 219
13756.12 207
13757.22 202
13758.33 190
13759.44 181
13760.55 168
13761.66 195
13762.77 215
13763.87 207
13764.98 220
13766.09 226
13767.20 236
13768.31 212
13769.42 209
13770.52 228
13771.63 251
13772.74 246
13773.85 246
13774.96 254
13776.07 266
13777.18 295
13778.29 277
13779.39 220
13780.50 247
13781.61 271
13782.72 251
13783.83 234
13784.94 193
13786.05 207
13787.16 219
13788.27 217
13789.38 203
13790.49 194
13791.60 192
13792.71 207
13793.81 219
13794.92 225
13796.03 195
13797.14 169
13798.25 231
13799.36 187
13800.47 185
13801.58 220
13802.69 197
13803.80 178
13804.91 225
13806.02 196
13807.13 187
13808.24 174
13809.35 145
13810.46 171
13811.57 207
13812.68 187
13813.79 175
13814.90 226
13816.02 177
13817.13 174
13818.24 186
13819.35 207
13820.46 180
13821.57 195
13822.68 150
13823.79 174
13824.90 155
13826.01 158
13827.12 189
13828.23 199
13829.34 196
13830.45 180
13831.57 169
13832.68 174
13833.79 163
13834.90 171
13836.01 182
13837.12 173
13838.23 189
13839.34 170
13840.46 175
13841.57 146
13842.68 151
13843.79 199
13844.90 211
13846.01 176
13847.13 139
13848.24 166
13849.35 204
13850.46 169
13851.57 153
13852.68 179
13853.80 156
13854.91 194
13856.02 190
13857.13 191
13858.24 201
13859.36 196
13860.47 188
13861.58 178
13862.69 188
13863.81 184
13864.92 221
13866.03 187
13867.14 204
13868.26 201
13869.37 211
13870.48 219
13871.59 218
13872.71 195
13873.82 173
13874.93 173
13876.04 187
13877.16 168
13878.27 173
13879.38 218
13880.50 219
13881.61 204
13882.72 191
13883.84 180
13884.95 195
13886.06 230
13887.18 199
13888.29 188
13889.40 184
13890.52 215
13891.63 252
13892.74 207
13893.86 273
13894.97 240
13896.08 234
13897.20 235
13898.31 271
13899.42 215
13900.54 231
13901.65 246
13902.77 249
13903.88 209
13904.99 209
13906.11 246
13907.22 239
13908.34 215
13909.45 212
13910.56 188
13911.68 201
13912.79 203
13913.91 200
13915.02 218
13916.14 218
13917.25 210
13918.37 193
13919.48 210
13920.60 183
13921.71 190
13922.82 209
13923.94 201
13925.05 207
13926.17 175
13927.28 188
13928.40 197
13929.51 191
13930.63 238
13931.74 214
13932.86 182
13933.97 187
13935.09 215
13936.20 222
13937.32 215
13938.44 188
13939.55 195
13940.67 195
13941.78 210
13942.90 178
13944.01 187
13945.13 195
13946.24 188
13947.36 180
13948.48 179
13949.59 193
13950.71 143
13951.82 187
13952.94 154
13954.05 155
13955.17 159
13956.29 168
13957.40 169
13958.52 161
13959.64 169
13960.75 176
13961.87 158
13962.98 153
13964.10 158
13965.22 187
13966.33 168
13967.45 156
13968.57 155
13969.68 178
13970.80 183
13971.92 173
13973.03 161
13974.15 187
13975.27 174
13976.38 197
13977.50 178
13978.62 156
13979.73 159
13980.85 146
13981.97 170
13983.09 145
13984.20 176
13985.32 155
13986.44 190
13987.56 179
13988.67 157
13989.79 154
13990.91 168
13992.02 182
13993.14 157
13994.26 141
13995.38 172
13996.50 166
13997.61 180
13998.73 165
13999.85 164
14000.97 160
14002.08 146
14003.20 171
14004.32 145
14005.44 164
14006.56 156
14007.67 160
14008.79 143
14009.91 144
14011.03 153
14012.15 161
14013.27 161
14014.38 152
14015.50 155
14016.62 161
14017.74 146
14018.86 192
14019.98 169
14021.10 155
14022.21 141
14023.33 158
14024.45 167
14025.57 170
14026.69 146
14027.81 167
14028.93 164
14030.05 157
14031.17 144
14032.28 167
14033.40 153
14034.52 168
14035.64 120
14036.76 149
14037.88 154
14039.00 163
14040.12 171
14041.24 146
14042.36 150
14043.48 148
14044.60 140
14045.72 164
14046.84 170
14047.96 147
14049.08 151
14050.20 175
14051.32 140
14052.44 155
14053.56 182
14054.68 154
14055.80 185
14056.92 154
14058.04 168
14059.16 155
14060.28 176
14061.40 163
14062.52 159
14063.64 154
14064.76 169
14065.88 159
14067.00 162
14068.12 145
14069.24 158
14070.36 164
14071.48 169
14072.60 192
14073.72 159
14074.84 168
14075.97 183
14077.09 161
14078.21 147
14079.33 196
14080.45 190
14081.57 198
14082.69 194
14083.81 191
14084.93 181
14086.06 191
14087.18 214
14088.30 207
14089.42 182
14090.54 202
14091.66 206
14092.78 206
14093.91 197
14095.03 202
14096.15 218
14097.27 219
14098.39 208
14099.51 221
14100.64 218
14101.76 207
14102.88 214
14104.00 206
14105.12 224
14106.25 229
14107.37 200
14108.49 205
14109.61 227
14110.73 210
14111.86 195
14112.98 198
14114.10 190
14115.22 182
14116.35 169
14117.47 183
14118.59 178
14119.71 181
14120.84 154
14121.96 175
14123.08 169
14124.20 198
14125.33 175
14126.45 174
14127.57 171
14128.70 162
14129.82 172
14130.94 181
14132.07 162
14133.19 156
14134.31 185
14135.44 164
14136.56 176
14137.68 148
14138.81 164
14139.93 167
14141.05 140
14142.18 165
14143.30 145
14144.42 154
14145.55 166
14146.67 181
14147.79 169
14148.92 152
14150.04 167
14151.17 169
14152.29 154
14153.41 151
14154.54 143
14155.66 165
14156.79 161
14157.91 145
14159.03 160
14160.16 151
14161.28 169
14162.41 182
14163.53 153
14164.66 158
14165.78 182
14166.90 155
14168.03 141
14169.15 129
14170.28 142
14171.40 123
14172.53 122
14173.65 150
14174.78 139
14175.90 132
14177.03 161
14178.15 162
14179.28 172
14180.40 174
14181.53 179
14182.65 178
14183.78 151
14184.90 175
14186.03 179
14187.15 143
14188.28 150
14189.40 152
14190.53 131
14191.65 135
14192.78 171
14193.91 179
14195.03 158
14196.16 132
14197.28 119
14198.41 159
14199.53 147
14200.66 172
14201.79 146
14202.91 134
14204.04 143
14205.16 160
14206.29 148
14207.42 157
14208.54 162
14209.67 145
14210.79 144
14211.92 111
14213.05 119
14214.17 134
14215.30 135
14216.43 153
14217.55 157
14218.68 140
14219.81 134
14220.93 143
14222.06 150
14223.19 147
14224.31 112
14225.44 158
14226.57 150
14227.69 150
14228.82 128
14229.95 144
14231.07 159
14232.20 141
14233.33 131
14234.46 121
14235.58 134
14236.71 135
14237.84 143
14238.96 123
14240.09 136
14241.22 148
14242.35 148
14243.47 133
14244.60 135
14245.73 141
14246.86 142
14247.98 150
14249.11 135
14250.24 142
14251.37 127
14252.50 157
14253.62 124
14254.75 140
14255.88 124
14257.01 128
14258.14 114
14259.26 127
14260.39 146
14261.52 140
14262.65 144
14263.78 140
14264.91 147
14266.03 149
14267.16 123
14268.29 137
14269.42 134
14270.55 136
14271.68 133
14272.81 137
14273.93 138
14275.06 110
14276.19 114
14277.32 131
14278.45 117
14279.58 141
14280.71 140
14281.84 144
14282.97 119
14284.10 123
14285.22 119
14286.35 155
14287.48 119
14288.61 130
14289.74 130
14290.87 130
14292.00 128
14293.13 147
14294.26 122
14295.39 105
14296.52 107
14297.65 121
14298.78 148
14299.91 111
14301.04 119
14302.17 127
14303.30 133
14304.43 140
14305.56 135
14306.69 135
14307.82 130
14308.95 150
14310.08 135
14311.21 128
14312.34 129
14313.47 120
14314.60 132
14315.73 116
14316.86 141
14317.99 129
14319.12 137
14320.25 110
14321.38 115
14322.51 141
14323.64 125
14324.77 126
14325.91 103
14327.04 110
14328.17 128
14329.30 114
14330.43 111
14331.56 127
14332.69 121
14333.82 118
14334.95 134
14336.08 127
14337.22 135
14338.35 103
14339.48 92
14340.61 113
14341.74 121
14342.87 120
14344.00 139
14345.14 121
14346.27 111
14347.40 115
14348.53 120
14349.66 120
14350.79 128
14351.93 120
14353.06 128
14354.19 139
14355.32 115
14356.45 117
14357.59 107
14358.72 98
14359.85 102
14360.98 113
14362.12 114
14363.25 109
14364.38 117
14365.51 127
14366.64 130
14367.78 144
14368.91 126
14370.04 142
14371.17 136
14372.31 132
14373.44 123
14374.57 137
14375.71 115
14376.84 122
14377.97 117
14379.10 132
14380.24 126
14381.37 94
14382.50 109
14383.64 120
14384.77 142
14385.90 123
14387.04 133
14388.17 133
14389.30 128
14390.44 135
14391.57 125
14392.70 101
14393.84 125
14394.97 130
14396.10 135
14397.24 110
14398.37 126
14399.50 109
14400.64 123
14401.77 120
14402.91 118
14404.04 132
14405.17 144
14406.31 130
14407.44 132
14408.58 127
14409.71 145
14410.84 128
14411.98 133
14413.11 135
14414.25 155
14415.38 126
14416.52 115
14417.65 115
14418.78 107
14419.92 111
14421.05 107
14422.19 130
14423.32 117
14424.46 130
14425.59 122
14426.73 144
14427.86 135
14429.00 156
14430.13 126
14431.27 134
14432.40 147
14433.54 139
14434.67 141
14435.81 124
14436.94 134
14438.08 161
14439.21 165
14440.35 125
14441.48 159
14442.62 150
14443.75 159
14444.89 160
14446.03 135
14447.16 155
14448.30 145
14449.43 134
14450.57 131
14451.70 126
14452.84 148
14453.98 146
14455.11 123
14456.25 132
14457.38 133
14458.52 157
14459.66 141
14460.79 148
14461.93 116
14463.06 128
14464.20 154
14465.34 141
14466.47 119
14467.61 126
14468.75 127
14469.88 114
14471.02 135
14472.16 134
14473.29 139
14474.43 132
14475.57 134
14476.70 148
14477.84 164
14478.98 156
14480.11 144
14481.25 136
14482.39 137
14483.52 134
14484.66 141
14485.80 177
14486.93 142
14488.07 150
14489.21 128
14490.35 130
14491.48 158
14492.62 144
14493.76 149
14494.90 145
14496.03 144
14497.17 145
14498.31 136
14499.45 149
14500.58 185
14501.72 171
14502.86 161
14504.00 134
14505.14 163
14506.27 158
14507.41 165
14508.55 174
14509.69 178
14510.83 169
14511.96 194
14513.10 190
14514.24 154
14515.38 170
14516.52 180
14517.66 190
14518.79 195
14519.93 166
14521.07 210
14522.21 227
14523.35 244
14524.49 221
14525.63 196
14526.76 191
14527.90 212
14529.04 169
14530.18 189
14531.32 172
14532.46 172
14533.60 193
14534.74 169
14535.88 146
14537.01 156
14538.15 202
14539.29 205
14540.43 155
14541.57 139
14542.71 140
14543.85 145
14544.99 143
14546.13 154
14547.27 145
14548.41 163
14549.55 155
14550.69 146
14551.83 146
14552.97 146
14554.11 119
14555.25 153
14556.39 150
14557.53 146
14558.67 141
14559.81 127
14560.95 138
14562.09 129
14563.23 144
14564.37 146
14565.51 146
14566.65 153
14567.79 113
14568.93 115
14570.07 116
14571.21 137
14572.35 155
14573.49 140
14574.63 142
14575.77 138
14576.91 135
14578.05 156
14579.19 151
14580.34 136
14581.48 151
14582.62 142
14583.76 137
14584.90 112
14586.04 130
14587.18 133
14588.32 138
14589.46 143
14590.60 126
14591.75 134
14592.89 143
14594.03 142
14595.17 137
14596.31 132
14597.45 152
14598.59 154
14599.74 139
14600.88 129
14602.02 129
14603.16 147
14604.30 148
14605.44 130
14606.59 145
14607.73 123
14608.87 124
14610.01 116
14611.15 137
14612.30 137
14613.44 133
14614.58 161
14615.72 153
14616.87 151
14618.01 134
14619.15 136
14620.29 123
14621.44 119
14622.58 148
14623.72 161
14624.86 167
14626.01 180
14627.15 145
14628.29 138
14629.43 144
14630.58 120
14631.72 136
14632.86 149
14634.01 144
14635.15 125
14636.29 148
14637.43 136
14638.58 130
14639.72 151
14640.86 137
14642.01 156
14643.15 144
14644.29 130
14645.44 133
14646.58 132
14647.72 149
14648.87 133
14650.01 125
14651.15 131
14652.30 124
14653.44 139
14654.59 132
14655.73 131
14656.87 140
14658.02 165
14659.16 148
14660.31 149
14661.45 113
14662.59 149
14663.74 121
14664.88 145
14666.03 125
14667.17 120
14668.31 150
14669.46 118
14670.60 101
14671.75 142
14672.89 135
14674.04 139
14675.18 149
14676.33 124
14677.47 126
14678.62 119
14679.76 128
14680.90 124
14682.05 127
14683.19 141
14684.34 136
14685.48 108
14686.63 103
14687.77 125
14688.92 124
14690.06 135
14691.21 105
14692.35 105
14693.50 111
14694.65 118
14695.79 112
14696.94 123
14698.08 116
14699.23 115
14700.37 127
14701.52 110
14702.66 119
14703.81 122
14704.96 120
14706.10 103
14707.25 109
14708.39 117
14709.54 121
14710.68 116
14711.83 107
14712.98 97
14714.12 105
14715.27 96
14716.42 113
14717.56 104
14718.71 132
14719.85 126
14721.00 104
14722.15 97
14723.29 109
14724.44 130
14725.59 117
14726.73 121
14727.88 92
14729.03 97
14730.17 113
14731.32 110
14732.47 86
14733.61 108
14734.76 142
14735.91 122
14737.05 123
14738.20 110
14739.35 121
14740.50 135
14741.64 137
14742.79 111
14743.94 96
14745.08 103
14746.23 134
14747.38 104
14748.53 113
14749.67 92
14750.82 117
14751.97 106
14753.12 113
14754.26 96
14755.41 80
14756.56 112
14757.71 103
14758.85 112
14760.00 102
14761.15 116
14762.30 110
14763.45 99
14764.59 102
14765.74 89
14766.89 107
14768.04 114
14769.19 125
14770.34 112
14771.48 99
14772.63 98
14773.78 112
14774.93 139
14776.08 118
14777.23 107
14778.37 130
14779.52 138
14780.67 118
14781.82 109
14782.97 123
14784.12 118
14785.27 100
14786.42 92
14787.57 86
14788.71 128
14789.86 102
14791.01 96
14792.16 107
14793.31 108
14794.46 89
14795.61 121
14796.76 138
14797.91 96
14799.06 85
14800.21 113
14801.36 98
14802.51 95
14803.66 89
14804.80 69
14805.95 96
14807.10 94
14808.25 95
14809.40 89
14810.55 89
14811.70 103
14812.85 128
14814.00 104
14815.15 106
14816.30 89
14817.45 96
14818.60 75
14819.75 94
14820.90 96
14822.05 108
14823.20 103
14824.36 97
14825.51 84
14826.66 95
14827.81 114
14828.96 106
14830.11 96
14831.26 97
14832.41 97
14833.56 82
14834.71 91
14835.86 94
14837.01 90
14838.16 87
14839.31 92
14840.47 98
14841.62 93
14842.77 97
14843.92 123
14845.07 100
14846.22 99
14847.37 81
14848.52 103
14849.68 104
14850.83 87
14851.98 105
14853.13 76
14854.28 113
14855.43 83
14856.58 91
14857.74 99
14858.89 115
14860.04 109
14861.19 89
14862.34 101
14863.50 88
14864.65 100
14865.80 97
14866.95 78
14868.10 86
14869.26 112
14870.41 89
14871.56 95
14872.71 77
14873.86 81
14875.02 100
14876.17 105
14877.32 98
14878.47 92
14879.63 98
14880.78 98
14881.93 102
14883.08 92
14884.24 72
14885.39 92
14886.54 101
14887.70 95
14888.85 74
14890.00 85
14891.15 96
14892.31 115
14893.46 79
14894.61 92
14895.77 103
14896.92 87
14898.07 102
14899.23 85
14900.38 85
14901.53 93
14902.69 106
14903.84 78
14904.99 80
14906.15 89
14907.30 101
14908.45 94
14909.61 86
14910.76 74
14911.92 94
14913.07 90
14914.22 100
14915.38 97
14916.53 102
14917.69 95
14918.84 109
14919.99 94
14921.15 84
14922.30 103
14923.46 111
14924.61 86
14925.76 94
14926.92 102
14928.07 88
14929.23 88
14930.38 83
14931.54 87
14932.69 106
14933.85 102
14935.00 98
14936.16 95
14937.31 92
14938.47 88
14939.62 67
14940.77 92
14941.93 89
14943.08 93
14944.24 103
14945.40 98
14946.55 90
14947.71 112
14948.86 91
14950.02 88
14951.17 95
14952.33 92
14953.48 93
14954.64 94
14955.79 99
14956.95 118
14958.10 109
14959.26 100
14960.42 125
14961.57 105
14962.73 93
14963.88 88
14965.04 99
14966.19 113
14967.35 108
14968.51 106
14969.66 102
14970.82 96
14971.97 104
14973.13 120
14974.29 98
14975.44 98
14976.60 75
14977.76 121
14978.91 115
14980.07 118
14981.22 117
14982.38 108
14983.54 105
14984.69 114
14985.85 102
14987.01 121
14988.16 113
14989.32 114
14990.48 107
14991.64 102
14992.79 98
14993.95 83
14995.11 118
14996.26 97
14997.42 93
14998.58 85
14999.73 94
15000.89 93
15002.05 98
15003.21 101
15004.36 94
15005.52 93
15006.68 105
15007.84 90
15008.99 99
15010.15 99
15011.31 89
15012.47 117
15013.62 96
15014.78 91
15015.94 90
15017.10 104
15018.26 114
15019.41 106
15020.57 97
15021.73 92
15022.89 89
15024.05 74
15025.20 97
15026.36 101
15027.52 102
15028.68 83
15029.84 95
15031.00 91
15032.15 110
15033.31 88
15034.47 82
15035.63 91
15036.79 82
15037.95 103
15039.11 79
15040.26 83
15041.42 89
15042.58 84
15043.74 96
15044.90 91
15046.06 110
15047.22 116
15048.38 114
15049.54 80
15050.70 96
15051.85 96
15053.01 86
15054.17 92
15055.33 84
15056.49 84
15057.65 79
15058.81 94
15059.97 110
15061.13 90
15062.29 94
15063.45 86
15064.61 113
15065.77 90
15066.93 98
15068.09 89
15069.25 82
15070.41 87
15071.57 95
15072.73 100
15073.89 70
15075.05 75
15076.21 81
15077.37 85
15078.53 89
15079.69 97
15080.85 100
15082.01 114
15083.17 96
15084.33 94
15085.49 95
15086.65 83
15087.81 88
15088.97 95
15090.13 104
15091.29 93
15092.46 113
15093.62 101
15094.78 99
15095.94 81
15097.10 88
15098.26 89
15099.42 85
15100.58 81
15101.74 74
15102.90 82
15104.07 73
15105.23 84
15106.39 69
15107.55 84
15108.71 74
15109.87 85
15111.03 110
15112.20 95
15113.36 99
15114.52 83
15115.68 93
15116.84 108
15118.00 95
15119.17 102
15120.33 92
15121.49 96
15122.65 76
15123.81 100
15124.98 90
15126.14 90
15127.30 72
15128.46 78
15129.62 86
15130.79 102
15131.95 99
15133.11 70
15134.27 86
15135.44 88
15136.60 102
15137.76 92
15138.92 78
15140.09 83
15141.25 75
15142.41 98
15143.57 90
15144.74 75
15145.90 75
15147.06 78
15148.23 93
15149.39 70
15150.55 82
15151.71 100
15152.88 95
15154.04 93
15155.20 76
15156.37 83
15157.53 67
15158.69 105
15159.86 100
15161.02 90
15162.18 71
15163.35 91
15164.51 86
15165.67 75
15166.84 83
15168.00 88
15169.17 103
15170.33 108
15171.49 96
15172.66 91
15173.82 94
15174.99 99
15176.15 90
15177.31 104
15178.48 85
15179.64 84
15180.81 111
15181.97 96
15183.13 77
15184.30 85
15185.46 96
15186.63 100
15187.79 72
15188.96 79
15190.12 91
15191.29 98
15192.45 90
15193.61 74
15194.78 79
15195.94 103
15197.11 102
15198.27 98
15199.44 82
15200.60 77
15201.77 102
15202.93 89
15204.10 93
15205.26 75
15206.43 108
15207.59 89
15208.76 87
15209.92 82
15211.09 76
15212.26 85
15213.42 103
15214.59 113
15215.75 79
15216.92 106
15218.08 93
15219.25 104
15220.41 76
15221.58 85
15222.75 99
15223.91 111
15225.08 108
15226.24 98
15227.41 97
15228.58 87
15229.74 98
15230.91 117
15232.07 96
15233.24 99
15234.41 108
15235.57 116
15236.74 88
15237.91 83
15239.07 103
15240.24 95
15241.41 90
15242.57 95
15243.74 110
15244.90 102
15246.07 99
15247.24 82
15248.41 96
15249.57 87
15250.74 118
15251.91 104
15253.07 86
15254.24 76
15255.41 87
15256.57 82
15257.74 78
15258.91 69
15260.08 79
15261.24 84
15262.41 72
15263.58 69
15264.74 79
15265.91 83
15267.08 93
15268.25 90
15269.41 94
15270.58 91
15271.75 73
15272.92 79
15274.09 96
15275.25 105
15276.42 69
15277.59 64
15278.76 64
15279.93 76
15281.09 103
15282.26 92
15283.43 102
15284.60 83
15285.77 93
15286.93 80
15288.10 86
15289.27 103
15290.44 86
15291.61 92
15292.78 92
15293.94 101
15295.11 92
15296.28 79
15297.45 75
15298.62 85
15299.79 76
15300.96 71
15302.13 98
15303.29 72
15304.46 81
15305.63 65
15306.80 71
15307.97 82
15309.14 79
15310.31 83
15311.48 73
15312.65 75
15313.82 75
15314.99 74
15316.16 67
15317.32 64
15318.49 77
15319.66 84
15320.83 75
15322.00 74
15323.17 78
15324.34 91
15325.51 77
15326.68 75
15327.85 86
15329.02 99
15330.19 86
15331.36 92
15332.53 78
15333.70 100
15334.87 96
15336.04 100
15337.21 85
15338.38 78
15339.55 74
15340.72 80
15341.89 98
15343.06 75
15344.23 75
15345.40 92
15346.58 89
15347.75 108
15348.92 89
15350.09 75
15351.26 69
15352.43 99
15353.60 91
15354.77 84
15355.94 68
15357.11 75
15358.28 96
15359.45 81
15360.63 87
15361.80 88
15362.97 75
15364.14 103
15365.31 83
15366.48 77
15367.65 88
15368.82 98
15370.00 114
15371.17 86
15372.34 74
15373.51 75
15374.68 90
15375.85 97
15377.02 69
15378.20 94
15379.37 91
15380.54 104
15381.71 104
15382.88 70
15384.06 79
15385.23 90
15386.40 90
15387.57 83
15388.74 89
15389.92 96
15391.09 88
15392.26 86
15393.43 99
15394.61 86
15395.78 74
15396.95 97
15398.12 96
15399.30 103
15400.47 90
15401.64 80
15402.81 94
15403.99 95
15405.16 96
15406.33 101
15407.51 105
15408.68 105
15409.85 110
15411.02 86
15412.20 85
15413.37 83
15414.54 81
15415.72 86
15416.89 86
15418.06 74
15419.24 86
15420.41 91
15421.58 89
15422.76 89
15423.93 94
15425.10 87
15426.28 92
15427.45 73
15428.62 91
15429.80 81
15430.97 82
15432.15 88
15433.32 89
15434.49 97
15435.67 66
15436.84 70
15438.02 80
15439.19 73
15440.36 85
15441.54 80
15442.71 83
15443.89 89
15445.06 74
15446.24 93
15447.41 83
15448.58 82
15449.76 66
15450.93 85
15452.11 96
15453.28 86
15454.46 63
15455.63 85
15456.81 82
15457.98 94
15459.16 92
15460.33 80
15461.51 78
15462.68 83
15463.86 87
15465.03 86
15466.21 95
15467.38 77
15468.56 98
15469.73 81
15470.91 87
15472.08 81
15473.26 77
15474.43 93
15475.61 86
15476.78 79
15477.96 72
15479.14 84
15480.31 81
15481.49 110
15482.66 81
15483.84 78
15485.01 82
15486.19 97
15487.37 94
15488.54 102
15489.72 84
15490.89 68
15492.07 80
15493.25 73
15494.42 95
15495.60 72
15496.78 69
15497.95 88
15499.13 106
15500.30 89
15501.48 78
15502.66 92
15503.83 91
15505.01 95
15506.19 96
15507.36 91
15508.54 87
15509.72 92
15510.89 82
15512.07 93
15513.25 81
15514.42 86
15515.60 76
15516.78 74
15517.96 89
15519.13 84
15520.31 104
15521.49 100
15522.66 92
15523.84 81
15525.02 77
15526.20 91
15527.37 97
15528.55 87
15529.73 83
15530.91 72
15532.08 90
15533.26 103
15534.44 102
15535.62 74
15536.80 101
15537.97 93
15539.15 97
15540.33 83
15541.51 89
15542.69 98
15543.86 83
15545.04 80
15546.22 83
15547.40 86
15548.58 86
15549.75 85
15550.93 94
15552.11 87
15553.29 86
15554.47 78
15555.65 90
15556.83 89
15558.00 93
15559.18 96
15560.36 87
15561.54 75
15562.72 87
15563.90 114
15565.08 82
15566.26 71
15567.43 116
15568.61 98
15569.79 89
15570.97 85
15572.15 98
15573.33 97
15574.51 96
15575.69 78
15576.87 92
15578.05 89
15579.23 102
15580.41 93
15581.59 101
15582.76 103
15583.94 88
15585.12 87
15586.30 107
15587.48 91
15588.66 81
15589.84 106
15591.02 94
15592.20 97
15593.38 107
15594.56 109
15595.74 89
15596.92 101
15598.10 83
15599.28 119
15600.46 83
15601.64 112
15602.82 95
15604.00 99
15605.18 101
15606.37 79
15607.55 96
15608.73 114
15609.91 96
15611.09 104
15612.27 99
15613.45 99
15614.63 129
15615.81 107
15616.99 120
15618.17 99
15619.35 95
15620.53 110
15621.72 90
15622.90 139
15624.08 124
15625.26 111
15626.44 112
15627.62 129
15628.80 122
15629.98 102
15631.17 70
15632.35 109
15633.53 119
15634.71 135
15635.89 106
15637.07 77
15638.25 99
15639.44 118
15640.62 130
15641.80 104
15642.98 123
15644.16 133
15645.35 132
15646.53 146
15647.71 140
15648.89 135
15650.07 128
15651.26 131
15652.44 120
15653.62 118
15654.80 131
15655.98 153
15657.17 131
15658.35 139
15659.53 114
15660.71 138
15661.90 131
15663.08 119
15664.26 133
15665.45 136
15666.63 128
15667.81 182
15668.99 147
15670.18 127
15671.36 131
15672.54 127
15673.73 152
15674.91 148
15676.09 131
15677.27 112
15678.46 152
15679.64 141
15680.82 116
15682.01 114
15683.19 143
15684.37 130
15685.56 134
15686.74 133
15687.92 128
15689.11 148
15690.29 159
15691.48 158
15692.66 159
15693.84 138
15695.03 131
15696.21 140
15697.39 147
15698.58 157
15699.76 151
15700.95 173
15702.13 181
15703.32 166
15704.50 176
15705.68 174
15706.87 156
15708.05 174
15709.24 175
15710.42 174
15711.61 169
15712.79 195
15713.97 199
15715.16 199
15716.34 184
15717.53 198
15718.71 216
15719.90 185
15721.08 188
15722.27 206
15723.45 208
15724.64 209
15725.82 168
15727.01 177
15728.19 184
15729.38 236
15730.56 205
15731.75 199
15732.93 199
15734.12 163
15735.30 184
15736.49 195
15737.67 168
15738.86 199
15740.05 177
15741.23 179
15742.42 175
15743.60 183
15744.79 201
15745.97 182
15747.16 198
15748.35 205
15749.53 180
15750.72 178
15751.90 202
15753.09 218
15754.27 184
15755.46 153
15756.65 193
15757.83 196
15759.02 206
15760.21 201
15761.39 207
15762.58 216
15763.76 189
15764.95 191
15766.14 153
15767.32 177
15768.51 191
15769.70 190
15770.88 194
15772.07 176
15773.26 202
15774.44 190
15775.63 189
15776.82 184
15778.01 171
15779.19 160
15780.38 171
15781.57 168
15782.75 180
15783.94 196
15785.13 184
15786.32 182
15787.50 168
15788.69 174
15789.88 189
15791.06 146
15792.25 133
15793.44 156
15794.63 141
15795.82 167
15797.00 130
15798.19 136
15799.38 169
15800.57 152
15801.75 172
15802.94 149
15804.13 138
15805.32 132
15806.51 140
15807.69 156
15808.88 142
15810.07 147
15811.26 158
15812.45 161
15813.63 133
15814.82 102
15816.01 126
15817.20 136
15818.39 123
15819.58 152
15820.77 140
15821.95 153
15823.14 156
15824.33 153
15825.52 128
15826.71 133
15827.90 150
15829.09 143
15830.28 133
15831.46 131
15832.65 148
15833.84 142
15835.03 146
15836.22 122
15837.41 143
15838.60 151
15839.79 134
15840.98 110
15842.17 120
15843.36 113
15844.55 145
15845.74 137
15846.93 122
15848.11 142
15849.30 129
15850.49 136
15851.68 125
15852.87 145
15854.06 121
15855.25 129
15856.44 128
15857.63 152
15858.82 106
15860.01 123
15861.20 121
15862.39 117
15863.58 127
15864.77 111
15865.96 130
15867.15 119
15868.34 132
15869.54 113
15870.73 115
15871.92 132
15873.11 122
15874.30 120
15875.49 122
15876.68 133
15877.87 113
15879.06 98
15880.25 102
15881.44 138
15882.63 113
15883.82 132
15885.01 141
15886.21 124
15887.40 115
15888.59 139
15889.78 140
15890.97 142
15892.16 127
15893.35 130
15894.54 109
15895.74 127
15896.93 114
15898.12 135
15899.31 136
15900.50 138
15901.69 153
15902.88 117
15904.08 119
15905.27 112
15906.46 146
15907.65 134
15908.84 148
15910.04 110
15911.23 132
15912.42 117
15913.61 122
15914.80 140
15916.00 139
15917.19 121
15918.38 127
15919.57 142
15920.76 124
15921.96 125
15923.15 144
15924.34 139
15925.53 120
15926.73 122
15927.92 98
15929.11 142
15930.31 117
15931.50 120
15932.69 124
15933.88 124
15935.08 141
15936.27 128
15937.46 97
15938.66 125
15939.85 129
15941.04 121
15942.23 124
15943.43 119
15944.62 118
15945.81 124
15947.01 141
15948.20 103
15949.39 115
15950.59 127
15951.78 117
15952.97 109
15954.17 101
15955.36 128
15956.56 105
15957.75 82
15958.94 106
15960.14 108
15961.33 118
15962.52 115
15963.72 103
15964.91 93
15966.11 98
15967.30 106
15968.49 137
15969.69 104
15970.88 98
15972.08 91
15973.27 113
15974.47 132
15975.66 99
15976.85 92
15978.05 92
15979.24 114
15980.44 121
15981.63 102
15982.83 103
15984.02 103
15985.22 130
15986.41 102
15987.61 87
15988.80 94
15990.00 109
15991.19 114
15992.39 119
15993.58 94
15994.78 113
15995.97 112
15997.17 104
15998.36 88
15999.56 92
16000.75 102
16001.95 95
16003.14 108
16004.34 95
16005.53 90
16006.73 113
16007.93 107
16009.12 103
16010.32 77
16011.51 82
16012.71 95
16013.90 108
16015.10 85
16016.30 104
16017.49 103
16018.69 98
16019.88 92
16021.08 80
16022.28 72
16023.47 72
16024.67 77
16025.87 103
16027.06 86
16028.26 65
16029.45 115
16030.65 105
16031.85 91
16033.04 105
16034.24 74
16035.44 92
16036.63 94
16037.83 101
16039.03 93
16040.22 80
16041.42 114
16042.62 86
16043.81 106
16045.01 95
16046.21 96
16047.41 100
16048.60 111
16049.80 96
16051.00 77
16052.19 86
16053.39 96
16054.59 84
16055.79 79
16056.98 90
16058.18 79
16059.38 84
16060.58 79
16061.77 93
16062.97 72
16064.17 90
16065.37 91
16066.57 83
16067.76 93
16068.96 71
16070.16 81
16071.36 96
16072.56 100
16073.75 67
16074.95 92
16076.15 117
16077.35 92
16078.55 80
16079.74 72
16080.94 93
16082.14 86
16083.34 96
16084.54 87
16085.74 89
16086.93 91
16088.13 97
16089.33 108
16090.53 86
16091.73 93
16092.93 86
16094.13 91
16095.33 81
16096.52 76
16097.72 78
16098.92 93
16100.12 72
16101.32 77
16102.52 99
16103.72 111
16104.92 98
16106.12 82
16107.32 106
16108.52 89
16109.72 69
16110.92 80
16112.11 90
16113.31 83
16114.51 90
16115.71 89
16116.91 86
16118.11 78
16119.31 95
16120.51 109
16121.71 68
16122.91 83
16124.11 96
16125.31 75
16126.51 87
16127.71 79
16128.91 91
16130.11 94
16131.31 97
16132.51 85
16133.71 91
16134.91 86
16136.11 82
16137.31 97
16138.52 80
16139.72 82
16140.92 85
16142.12 90
16143.32 75
16144.52 70
16145.72 95
16146.92 88
16148.12 84
16149.32 63
16150.52 65
16151.72 86
16152.92 94
16154.13 77
16155.33 75
16156.53 73
16157.73 76
16158.93 90
16160.13 76
16161.33 73
16162.53 98
16163.74 79
16164.94 87
16166.14 78
16167.34 61
16168.54 82
16169.74 78
16170.95 85
16172.15 93
16173.35 87
16174.55 87
16175.75 83
16176.95 75
16178.16 95
16179.36 85
16180.56 96
16181.76 101
16182.96 93
16184.17 81
16185.37 82
16186.57 93
16187.77 114
16188.98 94
16190.18 81
16191.38 77
16192.58 90
16193.79 95
16194.99 85
16196.19 79
16197.39 69
16198.60 83
16199.80 91
16201.00 103
16202.21 82
16203.41 84
16204.61 89
16205.81 66
16207.02 97
16208.22 100
16209.42 84
16210.63 100
16211.83 90
16213.03 82
16214.24 110
16215.44 91
16216.64 101
16217.85 99
16219.05 94
16220.25 90
16221.46 111
16222.66 112
16223.86 100
16225.07 92
16226.27 102
16227.48 104
16228.68 95
16229.88 120
16231.09 97
16232.29 116
16233.50 97
16234.70 102
16235.90 97
16237.11 102
16238.31 119
16239.52 101
16240.72 102
16241.92 115
16243.13 101
16244.33 92
16245.54 110
16246.74 114
16247.95 95
16249.15 92
16250.36 94
16251.56 105
16252.77 108
16253.97 98
16255.18 116
16256.38 108
16257.59 103
16258.79 120
16260.00 97
16261.20 92
16262.41 97
16263.61 103
16264.82 85
16266.02 123
16267.23 125
16268.43 80
16269.64 99
16270.84 112
16272.05 127
16273.25 109
16274.46 117
16275.66 146
16276.87 128
16278.08 132
16279.28 127
16280.49 146
16281.69 131
16282.90 135
16284.11 117
16285.31 113
16286.52 123
16287.72 118
16288.93 132
16290.14 112
16291.34 126
16292.55 116
16293.75 133
16294.96 130
16296.17 103
16297.37 104
16298.58 139
16299.79 134
16300.99 147
16302.20 121
16303.41 106
16304.61 159
16305.82 121
16307.03 138
16308.23 121
16309.44 148
16310.65 144
16311.85 143
16313.06 131
16314.27 138
16315.47 152
16316.68 143
16317.89 168
16319.10 141
16320.30 155
16321.51 152
16322.72 163
16323.93 128
16325.13 120
16326.34 149
16327.55 137
16328.76 119
16329.96 124
16331.17 130
16332.38 136
16333.59 115
16334.79 118
16336.00 115
16337.21 131
16338.42 109
16339.63 90
16340.83 99
16342.04 99
16343.25 132
16344.46 95
16345.67 130
16346.87 123
16348.08 120
16349.29 130
16350.50 90
16351.71 100
16352.92 86
16354.12 103
16355.33 120
16356.54 125
16357.75 100
16358.96 99
16360.17 114
16361.38 111
16362.59 100
16363.79 82
16365.00 88
16366.21 110
16367.42 106
16368.63 107
16369.84 98
16371.05 96
16372.26 125
16373.47 116
16374.68 91
16375.89 80
16377.09 82
16378.30 100
16379.51 92
16380.72 76
16381.93 85
16383.14 99
16384.35 95
16385.56 86
16386.77 87
16387.98 91
16389.19 108
16390.40 111
16391.61 106
16392.82 82
16394.03 82
16395.24 96
16396.45 100
16397.66 88
16398.87 89
16400.08 83
16401.29 81
16402.50 72
16403.71 81
16404.92 74
16406.13 91
16407.34 105
16408.55 94
16409.76 85
16410.98 108
16412.19 89
16413.40 99
16414.61 76
16415.82 86
16417.03 106
16418.24 105
16419.45 77
16420.66 77
16421.87 91
16423.08 88
16424.30 99
16425.51 87
16426.72 91
16427.93 95
16429.14 100
16430.35 88
16431.56 77
16432.77 92
16433.99 90
16435.20 96
16436.41 93
16437.62 92
16438.83 76
16440.04 83
16441.26 81
16442.47 86
16443.68 95
16444.89 95
16446.10 89
16447.31 98
16448.53 91
16449.74 71
16450.95 85
16452.16 98
16453.38 92
16454.59 91
16455.80 94
16457.01 78
16458.22 85
16459.44 94
16460.65 90
16461.86 65
16463.07 86
16464.29 102
16465.50 75
16466.71 103
16467.92 94
16469.14 94
16470.35 78
16471.56 98
16472.78 99
16473.99 97
16475.20 88
16476.42 81
16477.63 79
16478.84 80
16480.05 95
16481.27 93
16482.48 92
16483.69 83
16484.91 90
16486.12 87
16487.33 93
16488.55 85
16489.76 83
16490.98 85
16492.19 77
16493.40 79
16494.62 67
16495.83 72
16497.04 55
16498.26 70
16499.47 75
16500.69 77
16501.90 79
16503.11 83
16504.33 86
16505.54 71
16506.76 84
16507.97 77
16509.18 80
16510.40 73
16511.61 82
16512.83 80
16514.04 78
16515.26 60
16516.47 81
16517.69 98
16518.90 79
16520.11 76
16521.33 60
16522.54 77
16523.76 82
16524.97 75
16526.19 85
16527.40 80
16528.62 77
16529.83 70
16531.05 90
16532.26 78
16533.48 75
16534.69 59
16535.91 72
16537.12 69
16538.34 76
16539.56 89
16540.77 67
16541.99 65
16543.20 72
16544.42 74
16545.63 93
16546.85 69
16548.06 79
16549.28 66
16550.50 113
16551.71 78
16552.93 86
16554.14 75
16555.36 78
16556.57 77
16557.79 77
16559.01 70
16560.22 59
16561.44 58
16562.66 69
16563.87 78
16565.09 71
16566.30 66
16567.52 60
16568.74 69
16569.95 67
16571.17 64
16572.39 73
16573.60 75
16574.82 52
16576.04 66
16577.25 86
16578.47 73
16579.69 56
16580.90 67
16582.12 63
16583.34 73
16584.56 62
16585.77 59
16586.99 69
16588.21 65
16589.42 67
16590.64 70
16591.86 65
16593.08 75
16594.29 80
16595.51 72
16596.73 61
16597.95 70
16599.16 61
16600.38 81
16601.60 81
16602.82 86
16604.03 71
16605.25 87
16606.47 81
16607.69 81
16608.91 84
16610.12 78
16611.34 78
16612.56 70
16613.78 72
16615.00 70
16616.21 71
16617.43 79
16618.65 88
16619.87 86
16621.09 78
16622.31 63
16623.52 72
16624.74 76
16625.96 88
16627.18 82
16628.40 68
16629.62 64
16630.84 80
16632.05 62
16633.27 61
16634.49 77
16635.71 67
16636.93 76
16638.15 82
16639.37 62
16640.59 73
16641.81 66
16643.03 65
16644.24 65
16645.46 67
16646.68 76
16647.90 71
16649.12 79
16650.34 85
16651.56 64
16652.78 69
16654.00 66
16655.22 62
16656.44 72
16657.66 75
16658.88 84
16660.10 80
16661.32 81
16662.54 81
16663.76 63
16664.98 64
16666.20 63
16667.42 57
16668.64 64
16669.86 72
16671.08 70
16672.30 74
16673.52 73
16674.74 63
16675.96 82
16677.18 70
16678.40 66
16679.62 58
16680.84 61
16682.06 58
16683.28 64
16684.50 80
16685.73 61
16686.95 60
16688.17 69
16689.39 56
16690.61 65
16691.83 67
16693.05 80
16694.27 63
16695.49 67
16696.71 52
16697.94 61
16699.16 84
16700.38 52
16701.60 58
16702.82 57
16704.04 72
16705.26 82
16706.48 69
16707.71 57
16708.93 71
16710.15 77
16711.37 66
16712.59 59
16713.81 53
16715.04 53
16716.26 70
16717.48 74
16718.70 50
16719.92 65
16721.15 57
16722.37 68
16723.59 57
16724.81 68
16726.03 65
16727.26 63
16728.48 79
16729.70 62
16730.92 63
16732.15 58
16733.37 73
16734.59 69
16735.81 79
16737.04 64
16738.26 67
16739.48 62
16740.71 62
16741.93 67
16743.15 75
16744.37 61
16745.60 69
16746.82 73
16748.04 74
16749.27 52
16750.49 70
16751.71 72
16752.94 62
16754.16 85
16755.38 61
16756.61 65
16757.83 60
16759.05 61
16760.28 64
16761.50 69
16762.72 73
16763.95 67
16765.17 86
16766.39 64
16767.62 64
16768.84 83
16770.07 61
16771.29 61
16772.51 44
16773.74 67
16774.96 66
16776.19 80
16777.41 67
16778.63 75
16779.86 59
16781.08 72
16782.31 82
16783.53 60
16784.75 62
16785.98 63
16787.20 63
16788.43 66
16789.65 73
16790.88 72
16792.10 76
16793.33 72
16794.55 72
16795.78 57
16797.00 53
16798.23 76
16799.45 83
16800.68 71
16801.90 74
16803.13 79
16804.35 80
16805.58 74
16806.80 61
16808.03 65
16809.25 73
16810.48 78
16811.70 73
16812.93 75
16814.15 61
16815.38 65
16816.60 66
16817.83 61
16819.06 63
16820.28 64
16821.51 67
16822.73 64
16823.96 66
16825.18 67
16826.41 79
16827.64 76
16828.86 64
16830.09 53
16831.31 74
16832.54 85
16833.77 77
16834.99 60
16836.22 65
16837.45 71
16838.67 66
16839.90 73
16841.12 58
16842.35 58
16843.58 67
16844.80 88
16846.03 95
16847.26 80
16848.48 63
16849.71 75
16850.94 87
16852.16 78
16853.39 53
16854.62 69
16855.85 84
16857.07 106
16858.30 90
16859.53 63
16860.75 88
16861.98 84
16863.21 97
16864.44 88
16865.66 79
16866.89 72
16868.12 114
16869.35 78
16870.57 93
16871.80 75
16873.03 101
16874.26 97
16875.48 113
16876.71 91
16877.94 81
16879.17 84
16880.39 116
16881.62 100
16882.85 91
16884.08 98
16885.31 112
16886.53 96
16887.76 95
16888.99 85
16890.22 85
16891.45 104
16892.68 115
16893.90 107
16895.13 108
16896.36 109
16897.59 96
16898.82 101
16900.05 95
16901.28 84
16902.50 90
16903.73 85
16904.96 99
16906.19 89
16907.42 79
16908.65 81
16909.88 84
16911.11 89
16912.34 98
16913.56 93
16914.79 106
16916.02 82
16917.25 84
16918.48 88
16919.71 64
16920.94 88
16922.17 79
16923.40 88
16924.63 79
16925.86 80
16927.09 87
16928.32 98
16929.55 76
16930.78 92
16932.01 63
16933.24 68
16934.47 58
16935.70 78
16936.93 77
16938.16 66
16939.39 90
16940.62 76
16941.85 84
16943.08 80
16944.31 71
16945.54 76
16946.77 77
16948.00 63
16949.23 77
16950.46 77
16951.69 73
16952.92 57
16954.15 66
16955.38 82
16956.61 70
16957.84 93
16959.07 65
16960.30 64
16961.53 82
16962.76 86
16964.00 77
16965.23 74
16966.46 67
16967.69 76
16968.92 67
16970.15 59
16971.38 64
16972.61 98
16973.84 70
16975.08 68
16976.31 84
16977.54 71
16978.77 71
16980.00 89
16981.23 82
16982.47 58
16983.70 67
16984.93 92
16986.16 86
16987.39 78
16988.62 51
16989.86 63
16991.09 60
16992.32 75
16993.55 73
16994.78 72
16996.02 62
16997.25 76
16998.48 78
16999.71 98
17000.94 81
17002.18 84
17003.41 81
17004.64 61
17005.87 61
17007.11 76
17008.34 80
17009.57 66
17010.80 77
17012.04 63
17013.27 90
17014.50 95
17015.74 87
17016.97 90
17018.20 70
17019.43 63
17020.67 86
17021.90 76
17023.13 69
17024.37 70
17025.60 75
17026.83 65
17028.07 73
17029.30 75
17030.53 80
17031.77 70
17033.00 74
17034.23 70
17035.47 63
17036.70 86
17037.93 73
17039.17 92
17040.40 75
17041.63 68
17042.87 77
17044.10 78
17045.34 71
17046.57 65
17047.80 82
17049.04 77
17050.27 75
17051.51 80
17052.74 74
17053.97 91
17055.21 80
17056.44 66
17057.68 89
17058.91 57
17060.15 74
17061.38 68
17062.62 63
17063.85 74
17065.08 67
17066.32 58
17067.55 81
17068.79 81
17070.02 69
17071.26 67
17072.49 65
17073.73 61
17074.96 60
17076.20 52
17077.43 64
17078.67 66
17079.90 53
17081.14 63
17082.37 60
17083.61 70
17084.84 46
17086.08 66
17087.32 50
17088.55 97
17089.79 82
17091.02 79
17092.26 80
17093.49 63
17094.73 78
17095.96 45
17097.20 71
17098.44 58
17099.67 68
17100.91 73
17102.14 73
17103.38 78
17104.62 71
17105.85 60
17107.09 45
17108.32 59
17109.56 82
17110.80 53
17112.03 44
17113.27 58
17114.51 59
17115.74 86
17116.98 76
17118.21 74
17119.45 62
17120.69 70
17121.92 55
17123.16 83
17124.40 57
17125.64 63
17126.87 75
17128.11 81
17129.35 63
17130.58 55
17131.82 61
17133.06 53
17134.29 77
17135.53 51
17136.77 56
17138.01 71
17139.24 77
17140.48 49
17141.72 73
17142.96 59
17144.19 59
17145.43 63
17146.67 76
17147.91 58
17149.14 71
17150.38 75
17151.62 66
17152.86 61
17154.09 44
17155.33 67
17156.57 67
17157.81 52
17159.05 67
17160.28 71
17161.52 74
17162.76 57
17164.00 50
17165.24 71
17166.47 52
17167.71 59
17168.95 54
17170.19 59
17171.43 65
17172.67 64
17173.91 58
17175.14 52
17176.38 72
17177.62 76
17178.86 80
17180.10 55
17181.34 46
17182.58 54
17183.82 61
17185.05 88
17186.29 52
17187.53 60
17188.77 66
17190.01 73
17191.25 67
17192.49 46
17193.73 50
17194.97 67
17196.21 59
17197.45 67
17198.69 50
17199.93 50
17201.16 53
17202.40 74
17203.64 78
17204.88 60
17206.12 66
17207.36 57
17208.60 56
17209.84 61
17211.08 42
17212.32 55
17213.56 50
17214.80 55
17216.04 78
17217.28 74
17218.52 64
17219.76 70
17221.00 72
17222.24 55
17223.48 49
17224.72 56
17225.97 68
17227.21 65
17228.45 65
17229.69 54
17230.93 51
17232.17 58
17233.41 68
17234.65 69
17235.89 50
17237.13 46
17238.37 54
17239.61 64
17240.85 59
17242.09 64
17243.34 55
17244.58 50
17245.82 59
17247.06 66
17248.30 58
17249.54 53
17250.78 62
17252.02 68
17253.27 76
17254.51 40
17255.75 56
17256.99 46
17258.23 73
17259.47 43
17260.72 60
17261.96 54
17263.20 59
17264.44 47
17265.68 61
17266.92 70
17268.17 64
17269.41 65
17270.65 49
17271.89 74
17273.13 57
17274.38 63
17275.62 61
17276.86 59
17278.10 46
17279.35 58
17280.59 54
17281.83 64
17283.07 68
17284.32 73
17285.56 55
17286.80 52
17288.04 70
17289.29 63
17290.53 49
17291.77 43
17293.02 70
17294.26 65
17295.50 63
17296.74 71
17297.99 50
17299.23 39
17300.47 55
17301.72 45
17302.96 54
17304.20 52
17305.45 62
17306.69 59
17307.93 65
17309.18 55
17310.42 56
17311.66 63
17312.91 45
17314.15 56
17315.39 43
17316.64 50
17317.88 45
17319.13 55
17320.37 58
17321.61 49
17322.86 66
17324.10 74
17325.35 58
17326.59 52
17327.83 57
17329.08 62
17330.32 76
17331.57 73
17332.81 52
17334.05 71
17335.30 65
17336.54 58
17337.79 51
17339.03 38
17340.28 61
17341.52 58
17342.77 69
17344.01 58
17345.26 54
17346.50 66
17347.75 58
17348.99 45
17350.24 46
17351.48 58
17352.72 58
17353.97 44
17355.22 47
17356.46 55
17357.71 50
17358.95 61
17360.20 59
17361.44 58
17362.69 52
17363.93 44
17365.18 64
17366.42 59
17367.67 45
17368.91 63
17370.16 64
17371.41 64
17372.65 56
17373.90 52
17375.14 65
17376.39 68
17377.63 64
17378.88 54
17380.13 60
17381.37 56
17382.62 64
17383.86 64
17385.11 70
17386.36 45
17387.60 69
17388.85 60
17390.10 55
17391.34 63
17392.59 53
17393.84 66
17395.08 62
17396.33 61
17397.58 69
17398.82 57
17400.07 52
17401.32 54
17402.56 64
17403.81 58
17405.06 52
17406.30 52
17407.55 51
17408.80 54
17410.04 45
17411.29 58
17412.54 62
17413.79 52
17415.03 67
17416.28 55
17417.53 62
17418.77 54
17420.02 68
17421.27 51
17422.52 49
17423.76 60
17425.01 57
17426.26 65
17427.51 40
17428.76 54
17430.00 62
17431.25 49
17432.50 45
17433.75 55
17434.99 53
17436.24 59
17437.49 42
17438.74 47
17439.99 52
17441.24 69
17442.48 53
17443.73 49
17444.98 45
17446.23 51
17447.48 63
17448.73 62
17449.97 58
17451.22 58
17452.47 64
17453.72 56
17454.97 54
17456.22 51
17457.47 49
17458.71 69
17459.96 57
17461.21 58
17462.46 47
17463.71 56
17464.96 56
17466.21 62
17467.46 63
17468.71 57
17469.96 53
17471.21 51
17472.45 58
17473.70 70
17474.95 49
17476.20 57
17477.45 48
17478.70 47
17479.95 38
17481.20 56
17482.45 62
17483.70 50
17484.95 53
17486.20 60
17487.45 57
17488.70 48
17489.95 53
17491.20 64
17492.45 50
17493.70 55
17494.95 66
17496.20 59
17497.45 49
17498.70 56
17499.95 67
17501.20 47
17502.45 51
17503.70 61
17504.95 51
17506.20 64
17507.45 61
17508.70 65
17509.95 56
17511.21 64
17512.46 61
17513.71 59
17514.96 55
17516.21 61
17517.46 58
17518.71 63
17519.96 72
17521.21 50
17522.46 55
17523.72 67
17524.97 57
17526.22 49
17527.47 63
17528.72 60
17529.97 47
17531.22 43
17532.47 60
17533.73 63
17534.98 61
17536.23 60
17537.48 78
17538.73 60
17539.98 46
17541.24 45
17542.49 54
17543.74 58
17544.99 45
17546.24 66
17547.50 56
17548.75 58
17550.00 56
17551.25 58
17552.50 47
17553.76 47
17555.01 63
17556.26 56
17557.51 64
17558.77 53
17560.02 51
17561.27 79
17562.52 51
17563.78 66
17565.03 67
17566.28 64
17567.53 67
17568.79 60
17570.04 74
17571.29 54
17572.55 52
17573.80 65
17575.05 59
17576.30 44
17577.56 55
17578.81 66
17580.06 74
17581.32 52
17582.57 60
17583.82 72
17585.08 61
17586.33 57
17587.58 55
17588.84 64
17590.09 69
17591.34 53
17592.60 70
17593.85 68
17595.11 67
17596.36 63
17597.61 63
17598.87 77
17600.12 56
17601.37 56
17602.63 71
17603.88 56
17605.14 73
17606.39 55
17607.64 63
17608.90 85
17610.15 67
17611.41 64
17612.66 51
17613.92 68
17615.17 53
17616.42 82
17617.68 61
17618.93 47
17620.19 44
17621.44 76
17622.70 76
17623.95 68
17625.21 57
17626.46 67
17627.72 54
17628.97 57
17630.23 56
17631.48 53
17632.74 54
17633.99 59
17635.25 70
17636.50 62
17637.76 51
17639.01 68
17640.27 57
17641.52 54
17642.78 45
17644.03 54
17645.29 65
17646.55 64
17647.80 56
17649.06 49
17650.31 52
17651.57 59
17652.82 55
17654.08 42
17655.34 43
17656.59 47
17657.85 56
17659.10 65
17660.36 48
17661.62 48
17662.87 67
17664.13 73
17665.38 59
17666.64 65
17667.90 56
17669.15 70
17670.41 60
17671.67 44
17672.92 49
17674.18 60
17675.44 57
17676.69 42
17677.95 67
17679.21 62
17680.46 43
17681.72 47
17682.98 65
17684.23 60
17685.49 49
17686.75 54
17688.00 57
17689.26 47
17690.52 43
17691.78 65
17693.03 71
17694.29 51
17695.55 60
17696.80 56
17698.06 51
17699.32 46
17700.58 46
17701.83 54
17703.09 49
17704.35 46
17705.61 58
17706.86 50
17708.12 48
17709.38 74
17710.64 45
17711.90 57
17713.15 48
17714.41 57
17715.67 56
17716.93 51
17718.19 47
17719.44 54
17720.70 66
17721.96 58
17723.22 52
17724.48 47
17725.74 71
17726.99 45
17728.25 53
17729.51 51
17730.77 51
17732.03 46
17733.29 73
17734.55 38
17735.80 51
17737.06 48
17738.32 49
17739.58 65
17740.84 46
17742.10 55
17743.36 60
17744.62 62
17745.88 47
17747.13 55
17748.39 59
17749.65 56
17750.91 70
17752.17 69
17753.43 56
17754.69 51
17755.95 51
17757.21 65
17758.47 59
17759.73 41
17760.99 48
17762.25 57
17763.51 74
17764.77 47
17766.03 58
17767.29 54
17768.55 72
17769.81 55
17771.07 52
17772.33 55
17773.59 51
17774.85 70
17776.11 40
17777.37 44
17778.63 51
17779.89 72
17781.15 68
17782.41 61
17783.67 47
17784.93 51
17786.19 51
17787.45 56
17788.71 40
17789.97 55
17791.23 59
17792.49 50
17793.75 46
17795.02 41
17796.28 36
17797.54 60
17798.80 43
17800.06 55
17801.32 53
17802.58 49
17803.84 55
17805.10 51
17806.36 48
17807.63 46
17808.89 59
17810.15 60
17811.41 62
17812.67 41
17813.93 44
17815.19 44
17816.46 55
17817.72 48
17818.98 54
17820.24 57
17821.50 51
17822.77 49
17824.03 45
17825.29 46
17826.55 45
17827.81 56
17829.08 52
17830.34 67
17831.60 55
17832.86 49
17834.12 58
17835.39 48
17836.65 45
17837.91 64
17839.17 55
17840.44 44
17841.70 32
17842.96 59
17844.22 55
17845.49 60
17846.75 59
17848.01 40
17849.27 50
17850.54 57
17851.80 65
17853.06 48
17854.33 53
17855.59 53
17856.85 51
17858.11 43
17859.38 39
17860.64 60
17861.90 70
17863.17 72
17864.43 49
17865.69 56
17866.96 57
17868.22 51
17869.48 60
17870.75 56
17872.01 51
17873.28 52
17874.54 45
17875.80 52
17877.07 47
17878.33 54
17879.59 69
17880.86 60
17882.12 65
17883.39 42
17884.65 54
17885.91 62
17887.18 58
17888.44 46
17889.71 58
17890.97 47
17892.23 49
17893.50 41
17894.76 42
17896.03 56
17897.29 49
17898.56 59
17899.82 45
17901.09 36
17902.35 45
17903.62 64
17904.88 62
17906.15 56
17907.41 48
17908.67 58
17909.94 45
17911.20 53
17912.47 43
17913.73 55
17915.00 48
17916.26 48
17917.53 47
17918.80 66
17920.06 44
17921.33 57
17922.59 48
17923.86 46
17925.12 49
17926.39 37
17927.65 49
17928.92 64
17930.18 52
17931.45 45
17932.72 54
17933.98 59
17935.25 54
17936.51 47
17937.78 49
17939.05 55
17940.31 60
17941.58 52
17942.84 49
17944.11 56
17945.38 65
17946.64 55
17947.91 51
17949.17 43
17950.44 45
17951.71 66
17952.97 46
17954.24 57
17955.51 58
17956.77 42
17958.04 45
17959.31 50
17960.57 57
17961.84 36
17963.11 69
17964.37 65
17965.64 61
17966.91 54
17968.17 46
17969.44 65
17970.71 62
17971.98 50
17973.24 45
17974.51 67
17975.78 52
17977.04 66
17978.31 64
17979.58 40
17980.85 52
17982.11 54
17983.38 54
17984.65 67
17985.92 47
17987.18 53
17988.45 54
17989.72 53
17990.99 56
17992.26 59
17993.52 45
17994.79 46
17996.06 61
17997.33 53
17998.60 52
17999.86 46
18001.13 54
18002.40 54
18003.67 48
18004.94 48
18006.20 50
18007.47 54
18008.74 53
18010.01 50
18011.28 53
18012.55 50
18013.82 55
18015.08 43
18016.35 42
18017.62 43
18018.89 54
18020.16 48
18021.43 51
18022.70 45
18023.97 49
18025.24 35
18026.50 55
18027.77 52
18029.04 47
18030.31 50
18031.58 42
18032.85 58
18034.12 43
18035.39 51
18036.66 56
18037.93 58
18039.20 43
18040.47 46
18041.74 52
18043.01 41
18044.28 66
18045.55 68
18046.82 59
18048.09 56
18049.35 62
18050.62 51
18051.89 47
18053.16 46
18054.43 61
18055.70 52
18056.98 63
18058.25 50
18059.52 58
18060.79 50
18062.06 30
18063.33 48
18064.60 64
18065.87 65
18067.14 42
18068.41 45
18069.68 56
18070.95 67
18072.22 55
18073.49 36
18074.76 51
18076.03 58
18077.30 63
18078.57 50
18079.84 48
18081.12 54
18082.39 52
18083.66 65
18084.93 62
18086.20 56
18087.47 53
18088.74 53
18090.01 67
18091.29 53
18092.56 45
18093.83 52
18095.10 54
18096.37 50
18097.64 49
18098.91 48
18100.19 63
18101.46 51
18102.73 59
18104.00 53
18105.27 57
18106.54 45
18107.82 57
18109.09 44
18110.36 47
18111.63 55
18112.90 60
18114.18 48
18115.45 39
18116.72 63
18117.99 48
18119.27 56
18120.54 56
18121.81 50
18123.08 55
18124.36 56
18125.63 44
18126.90 54
18128.17 51
18129.45 35
18130.72 49
18131.99 80
18133.26 52
18134.54 41
18135.81 58
18137.08 57
18138.36 31
18139.63 43
18140.90 55
18142.18 62
18143.45 47
18144.72 66
18146.00 62
18147.27 58
18148.54 46
18149.82 61
18151.09 47
18152.36 52
18153.64 35
18154.91 63
18156.18 60
18157.46 49
18158.73 53
18160.00 59
18161.28 51
18162.55 51
18163.83 57
18165.10 57
18166.37 63
18167.65 45
18168.92 50
18170.20 41
18171.47 48
18172.74 42
18174.02 51
18175.29 58
18176.57 47
18177.84 52
18179.12 47
18180.39 49
18181.66 42
18182.94 49
18184.21 52
18185.49 77
18186.76 73
18188.04 55
18189.31 47
18190.59 36
18191.86 59
18193.14 65
18194.41 56
18195.69 66
18196.96 46
18198.24 31
18199.51 54
18200.79 45
18202.06 44
18203.34 42
18204.61 53
18205.89 46
18207.16 50
18208.44 39
18209.72 40
18210.99 47
18212.27 52
18213.54 49
18214.82 53
18216.09 48
18217.37 57
18218.65 39
18219.92 43
18221.20 61
18222.47 55
18223.75 58
18225.03 51
18226.30 42
18227.58 64
18228.85 31
18230.13 62
18231.41 71
18232.68 49
18233.96 51
18235.24 58
18236.51 54
18237.79 50
18239.06 44
18240.34 44
18241.62 53
18242.89 49
18244.17 52
18245.45 46
18246.73 43
18248.00 49
18249.28 43
18250.56 45
18251.83 47
18253.11 49
18254.39 50
18255.66 45
18256.94 40
18258.22 52
18259.50 68
18260.77 52
18262.05 47
18263.33 63
18264.61 61
18265.88 52
18267.16 49
18268.44 46
18269.72 55
18270.99 55
18272.27 39
18273.55 47
18274.83 56
18276.10 42
18277.38 43
18278.66 38
18279.94 45
18281.22 43
18282.49 49
18283.77 47
18285.05 38
18286.33 40
18287.61 58
18288.88 46
18290.16 41
18291.44 56
18292.72 49
18294.00 51
18295.28 47
18296.56 41
18297.83 42
18299.11 44
18300.39 43
18301.67 48
18302.95 47
18304.23 35
18305.51 40
18306.79 43
18308.06 47
18309.34 55
18310.62 51
18311.90 35
18313.18 49
18314.46 39
18315.74 51
18317.02 52
18318.30 60
18319.58 46
18320.86 46
18322.14 56
18323.42 47
18324.70 59
18325.97 28
18327.25 50
18328.53 54
18329.81 45
18331.09 40
18332.37 47
18333.65 57
18334.93 42
18336.21 60
18337.49 59
18338.77 47
18340.05 67
18341.33 45
18342.61 57
18343.89 43
18345.17 50
18346.45 49
18347.73 44
18349.02 43
18350.30 39
18351.58 48
18352.86 50
18354.14 66
18355.42 55
18356.70 52
18357.98 51
18359.26 44
18360.54 61
18361.82 41
18363.10 55
18364.38 62
18365.66 49
18366.95 52
18368.23 41
18369.51 37
18370.79 54
18372.07 58
18373.35 46
18374.63 52
18375.91 77
18377.20 46
18378.48 44
18379.76 44
18381.04 50
18382.32 56
18383.60 41
18384.88 51
18386.17 39
18387.45 43
18388.73 38
18390.01 45
18391.29 49
18392.58 56
18393.86 55
18395.14 57
18396.42 57
18397.70 62
18398.99 65
18400.27 51
18401.55 39
18402.83 60
18404.11 58
18405.40 54
18406.68 46
18407.96 47
18409.24 35
18410.53 55
18411.81 45
18413.09 43
18414.37 53
18415.66 36
18416.94 51
18418.22 42
18419.51 46
18420.79 46
18422.07 48
18423.36 51
18424.64 54
18425.92 48
18427.20 41
18428.49 39
18429.77 50
18431.05 45
18432.34 34
18433.62 54
18434.90 47
18436.19 56
18437.47 58
18438.75 45
18440.04 43
18441.32 45
18442.61 46
18443.89 60
18445.17 47
18446.46 34
18447.74 41
18449.02 67
18450.31 64
18451.59 54
18452.88 48
18454.16 55
18455.44 54
18456.73 49
18458.01 43
18459.30 34
18460.58 50
18461.87 49
18463.15 60
18464.43 43
18465.72 38
18467.00 53
18468.29 55
18469.57 45
18470.86 38
18472.14 46
18473.43 50
18474.71 59
18476.00 38
18477.28 32
18478.57 43
18479.85 62
18481.14 57
18482.42 58
18483.71 45
18484.99 39
18486.28 54
18487.56 48
18488.85 58
18490.13 44
18491.42 57
18492.70 56
18493.99 58
18495.27 56
18496.56 48
18497.85 37
18499.13 42
18500.42 44
18501.70 43
18502.99 43
18504.27 43
18505.56 47
18506.85 45
18508.13 50
18509.42 48
18510.70 56
18511.99 66
18513.28 42
18514.56 60
18515.85 46
18517.14 48
18518.42 48
18519.71 42
18520.99 52
18522.28 53
18523.57 44
18524.85 33
18526.14 36
18527.43 35
18528.71 39
18530.00 52
18531.29 40
18532.57 48
18533.86 47
18535.15 42
18536.43 42
18537.72 44
18539.01 43
18540.30 46
18541.58 41
18542.87 46
18544.16 54
18545.44 42
18546.73 62
18548.02 78
18549.31 45
18550.59 36
18551.88 45
18553.17 48
18554.46 49
18555.74 41
18557.03 59
18558.32 49
18559.61 51
18560.90 47
18562.18 45
18563.47 38
18564.76 47
18566.05 64
18567.33 49
18568.62 56
18569.91 57
18571.20 50
18572.49 62
18573.78 65
18575.06 44
18576.35 40
18577.64 42
18578.93 34
18580.22 39
18581.51 61
18582.79 54
18584.08 63
18585.37 44
18586.66 53
18587.95 52
18589.24 49
18590.53 52
18591.82 41
18593.10 57
18594.39 45
18595.68 44
18596.97 56
18598.26 59
18599.55 65
18600.84 65
18602.13 60
18603.42 79
18604.71 78
18606.00 67
18607.29 64
18608.58 62
18609.86 61
18611.15 59
18612.44 55
18613.73 53
18615.02 55
18616.31 60
18617.60 53
18618.89 59
18620.18 54
18621.47 60
18622.76 79
18624.05 68
18625.34 54
18626.63 69
18627.92 58
18629.21 62
18630.50 68
18631.79 66
18633.08 61
18634.37 70
18635.66 63
18636.95 63
18638.25 47
18639.54 54
18640.83 53
18642.12 62
18643.41 67
18644.70 46
18645.99 57
18647.28 57
18648.57 64
18649.86 71
18651.15 44
18652.44 61
18653.73 73
18655.03 67
18656.32 43
18657.61 56
18658.90 62
18660.19 52
18661.48 58
18662.77 49
18664.06 41
18665.36 48
18666.65 56
18667.94 39
18669.23 65
18670.52 56
18671.81 48
18673.11 44
18674.40 45
18675.69 53
18676.98 41
18678.27 68
18679.56 36
18680.86 42
18682.15 55
18683.44 50
18684.73 56
18686.03 49
18687.32 54
18688.61 61
18689.90 54
18691.19 48
18692.49 48
18693.78 40
18695.07 42
18696.36 52
18697.66 60
18698.95 35
18700.24 42
18701.53 47
18702.83 43
18704.12 47
18705.41 35
18706.71 45
18708.00 38
18709.29 50
18710.58 35
18711.88 49
18713.17 48
18714.46 51
18715.76 46
18717.05 59
18718.34 35
18719.64 38
18720.93 49
18722.22 56
18723.52 55
18724.81 57
18726.10 50
18727.40 49
18728.69 58
18729.99 38
18731.28 41
18732.57 42
18733.87 48
18735.16 52
18736.45 50
18737.75 39
18739.04 42
18740.34 42
18741.63 51
18742.92 34
18744.22 44
18745.51 55
18746.81 42
18748.10 53
18749.40 47
18750.69 57
18751.98 41
18753.28 45
18754.57 54
18755.87 61
18757.16 63
18758.46 42
18759.75 62
18761.05 54
18762.34 46
18763.64 61
18764.93 57
18766.23 65
18767.52 57
18768.82 41
18770.11 48
18771.41 47
18772.70 59
18774.00 59
18775.29 67
18776.59 42
18777.88 38
18779.18 60
18780.47 55
18781.77 42
18783.06 40
18784.36 64
18785.66 63
18786.95 31
18788.25 51
18789.54 51
18790.84 48
18792.13 53
18793.43 60
18794.73 59
18796.02 33
18797.32 48
18798.61 52
18799.91 48
18801.21 44
18802.50 45
18803.80 54
18805.10 55
18806.39 45
18807.69 41
18808.98 57
18810.28 48
18811.58 45
18812.87 44
18814.17 43
18815.47 54
18816.76 67
18818.06 52
18819.36 52
18820.65 48
18821.95 76
18823.25 57
18824.54 51
18825.84 35
18827.14 40
18828.44 63
18829.73 37
18831.03 43
18832.33 54
18833.62 44
18834.92 43
18836.22 45
18837.52 45
18838.81 35
18840.11 45
18841.41 46
18842.71 45
18844.00 40
18845.30 49
18846.60 37
18847.90 51
18849.20 58
18850.49 37
18851.79 50
18853.09 34
18854.39 52
18855.69 49
18856.98 41
18858.28 41
18859.58 47
18860.88 64
18862.18 31
18863.47 57
18864.77 29
18866.07 53
18867.37 42
18868.67 46
18869.97 44
18871.26 40
18872.56 43
18873.86 40
18875.16 53
18876.46 78
18877.76 66
18879.06 53
18880.36 51
18881.66 60
18882.95 46
18884.25 56
18885.55 56
18886.85 39
18888.15 51
18889.45 39
18890.75 42
18892.05 51
18893.35 41
18894.65 44
18895.95 50
18897.25 54
18898.55 60
18899.84 43
18901.14 54
18902.44 44
18903.74 41
18905.04 28
18906.34 44
18907.64 47
18908.94 45
18910.24 37
18911.54 45
18912.84 47
18914.14 55
18915.44 46
18916.74 40
18918.04 43
18919.34 48
18920.64 44
18921.94 54
18923.24 37
18924.54 35
18925.85 37
18927.15 54
18928.45 38
18929.75 47
18931.05 48
18932.35 41
18933.65 62
18934.95 36
18936.25 48
18937.55 39
18938.85 59
18940.15 42
18941.45 39
18942.76 48
18944.06 37
18945.36 33
18946.66 40
18947.96 46
18949.26 41
18950.56 42
18951.86 47
18953.17 42
18954.47 42
18955.77 49
18957.07 36
18958.37 56
18959.67 45
18960.97 50
18962.28 29
18963.58 38
18964.88 63
18966.18 51
18967.48 31
18968.79 38
18970.09 42
18971.39 51
18972.69 52
18973.99 36
18975.30 54
18976.60 48
18977.90 58
18979.20 52
18980.50 46
18981.81 40
18983.11 43
18984.41 51
18985.71 45
18987.02 31
18988.32 40
18989.62 48
18990.93 46
18992.23 48
18993.53 27
18994.83 47
18996.14 48
18997.44 56
18998.74 49
19000.05 38
19001.35 36
19002.65 43
19003.95 65
19005.26 51
19006.56 37
19007.86 56
19009.17 40
19010.47 50
19011.77 39
19013.08 36
19014.38 53
19015.68 45
19016.99 42
19018.29 39
19019.60 39
19020.90 45
19022.20 44
19023.51 44
19024.81 38
19026.11 35
19027.42 35
19028.72 76
19030.03 41
19031.33 44
19032.64 31
19033.94 55
19035.24 39
19036.55 41
19037.85 37
19039.16 46
19040.46 46
19041.77 47
19043.07 45
19044.37 27
19045.68 37
19046.98 47
19048.29 65
19049.59 32
19050.90 44
19052.20 51
19053.51 49
19054.81 53
19056.12 33
19057.42 38
19058.73 49
19060.03 52
19061.34 41
19062.64 33
19063.95 36
19065.25 41
19066.56 71
19067.86 38
19069.17 42
19070.47 40
19071.78 34
19073.09 55
19074.39 34
19075.70 37
19077.00 36
19078.31 42
19079.61 44
19080.92 32
19082.23 37
19083.53 30
19084.84 52
19086.14 42
19087.45 29
19088.76 52
19090.06 49
19091.37 42
19092.67 49
19093.98 28
19095.29 22
19096.59 49
19097.90 55
19099.21 34
19100.51 46
19101.82 39
19103.12 50
19104.43 43
19105.74 38
19107.04 40
19108.35 29
19109.66 43
19110.97 45
19112.27 43
19113.58 42
19114.89 57
19116.19 52
19117.50 39
19118.81 46
19120.11 33
19121.42 28
19122.73 49
19124.04 38
19125.34 39
19126.65 35
19127.96 41
19129.27 40
19130.57 44
19131.88 49
19133.19 48
19134.50 48
19135.80 42
19137.11 41
19138.42 45
19139.73 58
19141.03 38
19142.34 56
19143.65 51
19144.96 44
19146.27 41
19147.57 46
19148.88 61
19150.19 36
19151.50 48
19152.81 41
19154.12 37
19155.42 42
19156.73 48
19158.04 39
19159.35 53
19160.66 43
19161.97 51
19163.28 52
19164.58 61
19165.89 43
19167.20 65
19168.51 52
19169.82 36
19171.13 44
19172.44 41
19173.75 41
19175.05 47
19176.36 48
19177.67 42
19178.98 39
19180.29 40
19181.60 50
19182.91 47
19184.22 33
19185.53 36
19186.84 54
19188.15 58
19189.46 43
19190.77 39
19192.08 50
19193.39 27
19194.70 49
19196.01 42
19197.31 42
19198.62 42
19199.93 45
19201.24 64
19202.55 50
19203.86 47
19205.17 47
19206.48 39
19207.79 45
19209.10 39
19210.42 58
19211.73 56
19213.04 45
19214.35 47
19215.66 51
19216.97 54
19218.28 37
19219.59 33
19220.90 47
19222.21 43
19223.52 41
19224.83 47
19226.14 45
19227.45 60
19228.76 40
19230.07 39
19231.39 35
19232.70 34
19234.01 51
19235.32 52
19236.63 45
19237.94 37
19239.25 38
19240.56 32
19241.87 38
19243.19 47
19244.50 48
19245.81 47
19247.12 38
19248.43 32
19249.74 35
19251.05 36
19252.37 48
19253.68 56
19254.99 46
19256.30 52
19257.61 39
19258.93 56
19260.24 60
19261.55 51
19262.86 37
19264.17 50
19265.49 36
19266.80 59
19268.11 38
19269.42 38
19270.73 50
19272.05 39
19273.36 46
19274.67 44
19275.98 54
19277.30 46
19278.61 38
19279.92 45
19281.23 46
19282.55 44
19283.86 43
19285.17 46
19286.49 53
19287.80 44
19289.11 53
19290.42 38
19291.74 48
19293.05 47
19294.36 30
19295.68 42
19296.99 36
19298.30 51
19299.62 50
19300.93 32
19302.24 44
19303.56 43
19304.87 52
19306.18 45
19307.50 34
19308.81 49
19310.12 42
19311.44 36
19312.75 52
19314.07 45
19315.38 53
19316.69 47
19318.01 37
19319.32 35
19320.64 32
19321.95 49
19323.26 50
19324.58 40
19325.89 44
19327.21 51
19328.52 47
19329.83 42
19331.15 35
19332.46 36
19333.78 36
19335.09 56
19336.41 58
19337.72 52
19339.04 54
19340.35 61
19341.67 53
19342.98 44
19344.29 49
19345.61 37
19346.92 52
19348.24 51
19349.55 48
19350.87 49
19352.18 52
19353.50 47
19354.82 39
19356.13 42
19357.45 47
19358.76 56
19360.08 40
19361.39 40
19362.71 34
19364.02 41
19365.34 52
19366.65 38
19367.97 36
19369.28 41
19370.60 50
19371.92 53
19373.23 50
19374.55 49
19375.86 35
19377.18 27
19378.50 62
19379.81 44
19381.13 43
19382.44 57
19383.76 52
19385.08 45
19386.39 33
19387.71 36
19389.03 52
19390.34 47
19391.66 49
19392.97 48
19394.29 43
19395.61 35
19396.92 44
19398.24 41
19399.56 33
19400.87 47
19402.19 43
19403.51 29
19404.82 41
19406.14 40
19407.46 50
19408.78 61
19410.09 26
19411.41 58
19412.73 38
19414.04 45
19415.36 38
19416.68 40
19418.00 42
19419.31 47
19420.63 41
19421.95 34
19423.27 32
19424.58 48
19425.90 36
19427.22 40
19428.54 41
19429.85 41
19431.17 47
19432.49 42
19433.81 52
19435.13 39
19436.44 38
19437.76 50
19439.08 47
19440.40 36
19441.72 45
19443.03 37
19444.35 44
19445.67 46
19446.99 41
19448.31 41
19449.63 29
19450.94 57
19452.26 39
19453.58 37
19454.90 37
19456.22 46
19457.54 45
19458.86 47
19460.17 29
19461.49 45
19462.81 52
19464.13 44
19465.45 44
19466.77 46
19468.09 40
19469.41 42
19470.73 38
19472.04 34
19473.36 48
19474.68 45
19476.00 45
19477.32 42
19478.64 45
19479.96 41
19481.28 42
19482.60 37
19483.92 39
19485.24 35
19486.56 58
19487.88 42
19489.20 38
19490.52 40
19491.84 48
19493.16 50
19494.48 39
19495.80 50
19497.12 49
19498.44 52
19499.76 51
19501.08 56
19502.40 43
19503.72 38
19505.04 32
19506.36 36
19507.68 46
19509.00 34
19510.32 50
19511.64 37
19512.96 28
19514.28 38
19515.60 45
19516.92 51
19518.24 35
19519.56 37
19520.89 26
19522.21 34
19523.53 48
19524.85 41
19526.17 46
19527.49 52
19528.81 36
19530.13 56
19531.45 44
19532.78 36
19534.10 29
19535.42 33
19536.74 49
19538.06 43
19539.38 46
19540.70 50
19542.02 43
19543.35 45
19544.67 52
19545.99 44
19547.31 45
19548.63 40
19549.96 34
19551.28 27
19552.60 33
19553.92 42
19555.24 42
19556.56 37
19557.89 36
19559.21 41
19560.53 40
19561.85 41
19563.18 49
19564.50 47
19565.82 30
19567.14 35
19568.47 39
19569.79 50
19571.11 42
19572.43 50
19573.76 47
19575.08 40
19576.40 32
19577.72 41
19579.05 32
19580.37 49
19581.69 30
19583.02 45
19584.34 45
19585.66 48
19586.98 38
19588.31 39
19589.63 57
19590.95 42
19592.28 46
19593.60 47
19594.92 45
19596.25 29
19597.57 45
19598.89 42
19600.22 43
19601.54 33
19602.86 41
19604.19 35
19605.51 48
19606.84 40
19608.16 38
19609.48 37
19610.81 39
19612.13 34
19613.46 41
19614.78 36
19616.10 45
19617.43 46
19618.75 36
19620.08 48
19621.40 24
19622.72 41
19624.05 40
19625.37 33
19626.70 42
19628.02 36
19629.35 49
19630.67 41
19632.00 33
19633.32 44
19634.64 41
19635.97 62
19637.29 66
19638.62 43
19639.94 40
19641.27 36
19642.59 48
19643.92 43
19645.24 52
19646.57 40
19647.89 63
19649.22 42
19650.54 41
19651.87 48
19653.19 49
19654.52 56
19655.85 38
19657.17 36
19658.50 57
19659.82 44
19661.15 39
19662.47 51
19663.80 46
19665.12 37
19666.45 45
19667.78 33
19669.10 27
19670.43 45
19671.75 45
19673.08 54
19674.41 34
19675.73 35
19677.06 47
19678.38 44
19679.71 39
19681.04 21
19682.36 41
19683.69 32
19685.02 47
19686.34 32
19687.67 45
19689.00 35
19690.32 38
19691.65 48
19692.98 40
19694.30 25
19695.63 34
19696.96 39
19698.28 45
19699.61 43
19700.94 38
19702.26 31
19703.59 24
19704.92 30
19706.24 32
19707.57 39
19708.90 44
19710.23 45
19711.55 42
19712.88 47
19714.21 43
19715.54 49
19716.86 63
19718.19 42
19719.52 42
19720.85 37
19722.17 43
19723.50 51
19724.83 31
19726.16 44
19727.48 46
19728.81 36
19730.14 32
19731.47 49
19732.80 59
19734.12 42
19735.45 35
19736.78 43
19738.11 40
19739.44 38
19740.76 43
19742.09 42
19743.42 44
19744.75 33
19746.08 47
19747.41 51
19748.74 42
19750.06 36
19751.39 47
19752.72 37
19754.05 43
19755.38 35
19756.71 35
19758.04 37
19759.37 46
19760.69 51
19762.02 36
19763.35 30
19764.68 37
19766.01 37
19767.34 43
19768.67 28
19770.00 30
19771.33 37
19772.66 49
19773.99 30
19775.32 35
19776.65 31
19777.97 40
19779.30 38
19780.63 43
19781.96 44
19783.29 31
19784.62 39
19785.95 53
19787.28 46
19788.61 33
19789.94 38
19791.27 35
19792.60 31
19793.93 38
19795.26 47
19796.59 40
19797.92 32
19799.25 47
19800.58 40
19801.91 36
19803.24 35
19804.57 45
19805.91 40
19807.24 35
19808.57 29
19809.90 25
19811.23 45
19812.56 38
19813.89 40
19815.22 46
19816.55 40
19817.88 37
19819.21 47
19820.54 42
19821.87 45
19823.21 43
19824.54 42
19825.87 45
19827.20 58
19828.53 37
19829.86 38
19831.19 50
19832.52 45
19833.86 38
19835.19 42
19836.52 56
19837.85 44
19839.18 39
19840.51 54
19841.85 41
19843.18 51
19844.51 47
19845.84 36
19847.17 37
19848.50 41
19849.84 41
19851.17 43
19852.50 41
19853.83 33
19855.16 44
19856.50 47
19857.83 42
19859.16 44
19860.49 45
19861.83 54
19863.16 50
19864.49 52
19865.82 35
19867.16 46
19868.49 52
19869.82 47
19871.15 31
19872.49 38
19873.82 46
19875.15 46
19876.48 52
19877.82 47
19879.15 42
19880.48 54
19881.82 45
19883.15 62
19884.48 24
19885.82 37
19887.15 44
19888.48 45
19889.82 44
19891.15 32
19892.48 43
19893.82 39
19895.15 31
19896.48 41
19897.82 46
19899.15 47
19900.48 43
19901.82 53
19903.15 32
19904.49 41
19905.82 42
19907.15 40
19908.49 41
19909.82 29
19911.15 35
19912.49 39
19913.82 39
19915.16 34
19916.49 33
19917.83 42
19919.16 36
19920.49 58
19921.83 50
19923.16 37
19924.50 41
19925.83 61
19927.17 45
19928.50 35
19929.84 50
19931.17 44
19932.51 34
19933.84 37
19935.17 34
19936.51 36
19937.84 25
19939.18 40
19940.51 32
19941.85 31
19943.18 42
19944.52 35
19945.86 39
19947.19 34
19948.53 58
19949.86 40
19951.20 34
19952.53 50
19953.87 43
19955.20 39
19956.54 27
19957.87 38
19959.21 32
19960.55 34
19961.88 35
19963.22 41
19964.55 35
19965.89 33
19967.22 32
19968.56 43
19969.90 39
19971.23 36
19972.57 42
19973.90 43
19975.24 35
19976.58 45
19977.91 61
19979.25 28
19980.59 50
19981.92 49
19983.26 42
19984.59 31
19985.93 36
19987.27 44
19988.60 35
19989.94 38
19991.28 44
19992.61 37
19993.95 33
19995.29 36
19996.63 47
19997.96 32
19999.30 42
20000.64 41
20001.97 42
20003.31 41
20004.65 35
20005.98 44
20007.32 37
20008.66 43
20010.00 35
20011.33 34
20012.67 43
20014.01 47
20015.35 45
20016.68 44
20018.02 42
20019.36 36
20020.70 37
20022.03 51
20023.37 34
20024.71 40
20026.05 48
20027.39 37
20028.72 31
20030.06 43
20031.40 58
20032.74 33
20034.08 32
20035.41 37
20036.75 56
20038.09 58
20039.43 37
20040.77 40
20042.11 44
20043.44 49
20044.78 37
20046.12 59
20047.46 36
20048.80 33
20050.14 45
20051.48 39
20052.82 44
20054.15 42
20055.49 41
20056.83 41
20058.17 43
20059.51 36
20060.85 36
20062.19 38
20063.53 33
20064.87 39
20066.21 49
20067.55 34
20068.88 50
20070.22 44
20071.56 47
20072.90 46
20074.24 42
20075.58 49
20076.92 41
20078.26 30
20079.60 43
20080.94 41
20082.28 29
20083.62 33
20084.96 33
20086.30 40
20087.64 38
20088.98 44
20090.32 49
20091.66 47
20093.00 49
20094.34 37
20095.68 47
20097.02 59
20098.36 45
20099.70 48
20101.04 51
20102.38 44
20103.72 43
20105.06 40
20106.40 39
20107.74 35
20109.08 49
20110.43 49
20111.77 31
20113.11 42
20114.45 42
20115.79 43
20117.13 39
20118.47 37
20119.81 45
20121.15 52
20122.49 49
20123.83 39
20125.18 44
20126.52 49
20127.86 54
20129.20 39
20130.54 44
20131.88 42
20133.22 51
20134.57 47
20135.91 29
20137.25 48
20138.59 49
20139.93 43
20141.27 44
