# Supplementary material for: MALDI-TOF MS typing enables the classification of brewing yeasts of the genus Saccharomyces to major beer styles
Source: PLoS One. 2017 Aug 9;12(8):e0181694. doi: 10.1371/journal.pone.0181694 (PMC5549903; doi:10.1371/journal.pone.0181694)
Supplement: S14 File — The directory includes 90 raw files and was zipped to “.zip”; the folder has three strains with 30 spectra per strain; S1 Text explains the raw files with an example and Table 1 represents the yeast strains used within the experiment. (ZIP) [file pone.0181694.s017.zip › 40-42/30666-220-OG-WB-WB-YPG-18h-E-E_2015-11-10__0_A3_1.dat]

2000.57 2418
2000.99 2450
2001.41 2338
2001.83 2384
2002.26 2658
2002.68 2502
2003.10 2415
2003.52 2211
2003.94 2285
2004.36 2525
2004.79 2559
2005.21 2253
2005.63 2327
2006.05 2308
2006.48 2327
2006.90 2186
2007.32 2317
2007.74 2322
2008.16 2372
2008.59 2231
2009.01 2267
2009.43 2362
2009.85 2229
2010.28 2482
2010.70 2449
2011.12 2334
2011.55 2355
2011.97 2433
2012.39 2497
2012.81 2288
2013.24 2285
2013.66 2366
2014.08 2073
2014.51 2137
2014.93 2245
2015.35 2223
2015.78 1980
2016.20 2177
2016.62 2274
2017.05 2271
2017.47 2067
2017.89 2196
2018.32 2244
2018.74 2232
2019.16 2462
2019.59 2447
2020.01 2326
2020.43 2443
2020.86 2458
2021.28 2369
2021.70 2297
2022.13 2299
2022.55 2461
2022.98 2427
2023.40 2405
2023.82 2547
2024.25 2303
2024.67 2311
2025.10 2215
2025.52 2061
2025.95 2209
2026.37 2245
2026.79 2152
2027.22 2250
2027.64 2138
2028.07 2180
2028.49 2079
2028.92 2025
2029.34 2200
2029.77 2114
2030.19 2106
2030.61 2239
2031.04 2173
2031.46 2129
2031.89 2269
2032.31 2301
2032.74 2156
2033.16 2147
2033.59 2127
2034.01 2151
2034.44 2226
2034.86 2370
2035.29 2198
2035.72 2134
2036.14 2144
2036.57 2269
2036.99 2397
2037.42 2314
2037.84 2239
2038.27 2136
2038.69 2175
2039.12 2192
2039.54 2199
2039.97 2250
2040.40 2160
2040.82 2138
2041.25 2069
2041.67 2269
2042.10 2467
2042.53 2294
2042.95 2254
2043.38 2274
2043.80 2247
2044.23 2349
2044.66 2334
2045.08 2317
2045.51 2235
2045.94 2308
2046.36 2218
2046.79 2114
2047.21 2293
2047.64 2281
2048.07 2307
2048.49 2330
2048.92 2404
2049.35 2440
2049.77 2203
2050.20 2246
2050.63 2391
2051.06 2216
2051.48 2224
2051.91 2282
2052.34 2366
2052.76 2186
2053.19 2185
2053.62 2310
2054.04 2213
2054.47 2105
2054.90 2301
2055.33 2257
2055.75 2311
2056.18 2250
2056.61 2247
2057.04 2398
2057.46 2606
2057.89 2488
2058.32 2322
2058.75 2363
2059.17 2521
2059.60 2394
2060.03 2323
2060.46 2584
2060.89 2320
2061.31 2274
2061.74 2244
2062.17 2278
2062.60 2306
2063.03 2192
2063.45 2240
2063.88 2305
2064.31 2535
2064.74 2533
2065.17 2568
2065.60 2740
2066.02 2951
2066.45 2993
2066.88 3010
2067.31 2835
2067.74 2907
2068.17 2896
2068.60 2664
2069.02 2642
2069.45 2692
2069.88 2731
2070.31 2367
2070.74 2378
2071.17 2537
2071.60 2231
2072.03 2216
2072.46 2302
2072.89 2326
2073.31 2469
2073.74 2220
2074.17 2385
2074.60 2347
2075.03 2298
2075.46 2295
2075.89 2393
2076.32 2391
2076.75 2281
2077.18 2287
2077.61 2292
2078.04 2041
2078.47 2161
2078.90 2426
2079.33 2340
2079.76 2312
2080.19 2284
2080.62 2262
2081.05 2436
2081.48 2520
2081.91 2532
2082.34 2548
2082.77 2415
2083.20 2366
2083.63 2303
2084.06 2436
2084.49 2361
2084.92 2317
2085.35 2330
2085.78 2434
2086.21 2387
2086.64 2149
2087.07 2256
2087.50 2410
2087.93 2529
2088.36 2435
2088.80 2335
2089.23 2336
2089.66 2322
2090.09 2347
2090.52 2454
2090.95 2267
2091.38 2291
2091.81 2304
2092.24 2404
2092.67 2303
2093.11 2281
2093.54 2169
2093.97 2417
2094.40 2218
2094.83 2196
2095.26 2228
2095.69 2292
2096.13 2185
2096.56 2165
2096.99 2215
2097.42 2257
2097.85 2378
2098.28 2270
2098.72 2176
2099.15 2113
2099.58 2074
2100.01 2182
2100.44 2334
2100.88 2277
2101.31 2152
2101.74 2054
2102.17 2103
2102.60 2201
2103.04 2127
2103.47 2218
2103.90 2308
2104.33 2240
2104.77 2217
2105.20 2244
2105.63 2324
2106.06 2178
2106.50 2105
2106.93 2155
2107.36 2205
2107.79 2365
2108.23 2181
2108.66 2398
2109.09 2379
2109.53 2280
2109.96 2267
2110.39 2346
2110.83 2158
2111.26 2295
2111.69 2353
2112.12 2232
2112.56 2200
2112.99 2319
2113.42 2135
2113.86 2156
2114.29 2288
2114.72 2254
2115.16 2304
2115.59 2374
2116.03 2219
2116.46 2091
2116.89 2114
2117.33 2045
2117.76 2110
2118.19 2234
2118.63 2174
2119.06 2091
2119.50 2146
2119.93 2145
2120.36 2067
2120.80 2221
2121.23 2166
2121.67 2206
2122.10 2253
2122.53 2203
2122.97 2077
2123.40 1976
2123.84 2310
2124.27 2234
2124.71 2316
2125.14 2202
2125.58 2039
2126.01 2030
2126.45 2112
2126.88 2147
2127.31 2257
2127.75 2179
2128.18 2264
2128.62 2272
2129.05 2331
2129.49 2300
2129.92 2121
2130.36 2301
2130.79 2386
2131.23 2497
2131.66 2470
2132.10 2316
2132.54 2201
2132.97 2375
2133.41 2349
2133.84 2178
2134.28 2174
2134.71 2278
2135.15 2420
2135.58 2422
2136.02 2337
2136.45 2263
2136.89 2302
2137.33 2224
2137.76 2155
2138.20 2164
2138.63 2272
2139.07 2268
2139.51 2176
2139.94 2181
2140.38 2153
2140.81 2083
2141.25 2341
2141.69 2313
2142.12 2163
2142.56 2056
2143.00 2012
2143.43 2098
2143.87 2190
2144.30 2185
2144.74 2240
2145.18 2235
2145.61 2122
2146.05 2274
2146.49 2091
2146.92 2056
2147.36 2241
2147.80 2093
2148.24 2163
2148.67 2463
2149.11 2386
2149.55 2387
2149.98 2521
2150.42 2657
2150.86 2617
2151.29 2795
2151.73 2719
2152.17 2733
2152.61 2742
2153.04 2446
2153.48 2501
2153.92 2519
2154.36 2469
2154.79 2301
2155.23 2231
2155.67 2366
2156.11 2250
2156.54 2216
2156.98 2181
2157.42 2142
2157.86 2120
2158.30 2140
2158.73 2259
2159.17 2334
2159.61 2048
2160.05 2060
2160.49 2035
2160.92 2337
2161.36 2224
2161.80 2190
2162.24 2443
2162.68 2268
2163.12 2126
2163.55 2214
2163.99 2171
2164.43 2288
2164.87 2193
2165.31 2192
2165.75 2157
2166.19 2259
2166.63 2179
2167.06 2233
2167.50 2137
2167.94 2154
2168.38 2175
2168.82 2343
2169.26 2306
2169.70 2389
2170.14 2511
2170.58 2378
2171.02 2400
2171.45 2621
2171.89 2488
2172.33 2312
2172.77 2494
2173.21 2518
2173.65 2544
2174.09 2657
2174.53 2428
2174.97 2707
2175.41 2514
2175.85 2475
2176.29 2489
2176.73 2396
2177.17 2501
2177.61 2510
2178.05 2581
2178.49 2627
2178.93 2570
2179.37 2309
2179.81 2293
2180.25 2259
2180.69 2229
2181.13 2290
2181.57 2183
2182.01 2262
2182.45 2366
2182.89 2397
2183.33 2366
2183.77 2340
2184.21 2142
2184.65 2286
2185.09 2342
2185.53 2221
2185.97 2269
2186.42 2234
2186.86 2262
2187.30 2482
2187.74 2390
2188.18 2541
2188.62 2333
2189.06 2345
2189.50 2421
2189.94 2476
2190.38 2584
2190.83 2519
2191.27 2392
2191.71 2407
2192.15 2437
2192.59 2402
2193.03 2493
2193.47 2362
2193.92 2262
2194.36 2315
2194.80 2609
2195.24 2275
2195.68 2333
2196.12 2439
2196.57 2288
2197.01 2403
2197.45 2463
2197.89 2303
2198.33 2284
2198.78 2465
2199.22 2476
2199.66 2353
2200.10 2177
2200.54 2373
2200.99 2272
2201.43 2141
2201.87 2269
2202.31 2305
2202.76 2252
2203.20 2314
2203.64 2467
2204.08 2307
2204.53 2182
2204.97 2312
2205.41 2356
2205.85 2400
2206.30 2423
2206.74 2639
2207.18 2588
2207.62 2358
2208.07 2280
2208.51 2352
2208.95 2412
2209.40 2428
2209.84 2504
2210.28 2447
2210.73 2533
2211.17 2319
2211.61 2360
2212.06 2472
2212.50 2365
2212.94 2303
2213.39 2336
2213.83 2320
2214.27 2434
2214.72 2412
2215.16 2389
2215.60 2277
2216.05 2255
2216.49 2226
2216.94 2152
2217.38 2241
2217.82 2172
2218.27 2019
2218.71 2139
2219.16 2141
2219.60 2199
2220.04 2140
2220.49 2118
2220.93 2066
2221.38 2241
2221.82 2164
2222.27 2234
2222.71 2258
2223.15 2208
2223.60 2413
2224.04 2319
2224.49 2520
2224.93 2487
2225.38 2368
2225.82 2561
2226.27 2429
2226.71 2393
2227.16 2343
2227.60 2370
2228.05 2527
2228.49 2501
2228.94 2464
2229.38 2435
2229.83 2475
2230.27 2373
2230.72 2469
2231.16 2299
2231.61 2601
2232.05 2406
2232.50 2391
2232.94 2499
2233.39 2405
2233.83 2432
2234.28 2472
2234.73 2503
2235.17 2446
2235.62 2395
2236.06 2411
2236.51 2285
2236.95 2175
2237.40 2278
2237.85 2164
2238.29 2129
2238.74 2283
2239.18 2196
2239.63 2134
2240.08 2073
2240.52 2078
2240.97 2076
2241.42 2228
2241.86 2118
2242.31 2181
2242.75 2114
2243.20 2357
2243.65 2135
2244.09 2090
2244.54 2089
2244.99 2112
2245.43 2069
2245.88 2130
2246.33 2063
2246.77 2166
2247.22 2178
2247.67 2150
2248.12 2085
2248.56 2173
2249.01 2167
2249.46 2158
2249.90 2137
2250.35 2160
2250.80 2393
2251.24 2299
2251.69 2296
2252.14 2215
2252.59 2092
2253.03 2298
2253.48 2091
2253.93 2100
2254.38 2107
2254.82 2058
2255.27 2023
2255.72 2105
2256.17 2185
2256.62 2132
2257.06 1996
2257.51 2082
2257.96 2097
2258.41 1992
2258.86 2128
2259.30 2133
2259.75 2071
2260.20 2040
2260.65 2062
2261.10 2155
2261.54 2141
2261.99 2079
2262.44 2087
2262.89 2209
2263.34 2285
2263.79 2266
2264.23 2162
2264.68 2172
2265.13 2412
2265.58 2262
2266.03 2012
2266.48 2205
2266.93 2150
2267.38 2230
2267.82 2256
2268.27 2173
2268.72 2212
2269.17 2380
2269.62 2624
2270.07 2512
2270.52 2468
2270.97 2628
2271.42 2648
2271.87 2697
2272.32 2615
2272.77 2542
2273.22 2421
2273.66 2464
2274.11 2463
2274.56 2432
2275.01 2467
2275.46 2584
2275.91 2485
2276.36 2389
2276.81 2342
2277.26 2392
2277.71 2261
2278.16 2246
2278.61 2146
2279.06 2096
2279.51 2253
2279.96 2161
2280.41 2162
2280.86 2113
2281.31 2097
2281.76 2140
2282.21 2215
2282.66 2095
2283.11 2168
2283.56 2087
2284.02 2219
2284.47 2186
2284.92 2183
2285.37 2209
2285.82 2158
2286.27 2187
2286.72 2112
2287.17 2288
2287.62 2344
2288.07 2411
2288.52 2511
2288.97 2892
2289.42 3013
2289.88 3134
2290.33 3158
2290.78 3355
2291.23 3471
2291.68 3733
2292.13 3902
2292.58 3891
2293.03 3938
2293.49 3747
2293.94 3722
2294.39 3397
2294.84 3348
2295.29 3108
2295.74 2957
2296.20 2576
2296.65 2530
2297.10 2472
2297.55 2402
2298.00 2598
2298.46 2467
2298.91 2283
2299.36 2159
2299.81 2309
2300.26 2357
2300.72 2200
2301.17 2272
2301.62 2310
2302.07 2161
2302.52 2325
2302.98 2351
2303.43 2230
2303.88 2145
2304.33 1978
2304.79 2139
2305.24 2161
2305.69 2201
2306.14 2268
2306.60 2263
2307.05 2214
2307.50 2321
2307.96 2283
2308.41 2335
2308.86 2377
2309.31 2386
2309.77 2485
2310.22 2505
2310.67 2502
2311.13 2599
2311.58 2685
2312.03 2661
2312.49 2584
2312.94 2540
2313.39 2378
2313.85 2462
2314.30 2379
2314.75 2368
2315.21 2375
2315.66 2274
2316.12 2401
2316.57 2291
2317.02 2276
2317.48 2196
2317.93 2241
2318.38 2203
2318.84 2346
2319.29 2338
2319.75 2416
2320.20 2299
2320.65 2349
2321.11 2432
2321.56 2306
2322.02 2378
2322.47 2406
2322.93 2319
2323.38 2374
2323.83 2337
2324.29 2406
2324.74 2244
2325.20 2492
2325.65 2494
2326.11 2538
2326.56 2682
2327.02 2652
2327.47 2578
2327.93 2642
2328.38 2586
2328.84 2628
2329.29 2489
2329.75 2501
2330.20 2325
2330.66 2432
2331.11 2448
2331.57 2378
2332.02 2322
2332.48 2505
2332.93 2522
2333.39 2314
2333.84 2245
2334.30 2296
2334.75 2177
2335.21 2239
2335.67 2285
2336.12 2229
2336.58 2230
2337.03 2238
2337.49 2067
2337.94 2265
2338.40 2444
2338.86 2305
2339.31 2351
2339.77 2270
2340.22 2312
2340.68 2357
2341.14 2327
2341.59 2241
2342.05 2180
2342.50 2267
2342.96 2288
2343.42 2331
2343.87 2236
2344.33 2098
2344.79 2044
2345.24 2224
2345.70 2229
2346.16 2273
2346.61 2342
2347.07 2124
2347.53 2203
2347.98 2286
2348.44 2256
2348.90 2263
2349.35 2257
2349.81 2315
2350.27 2237
2350.72 2118
2351.18 2159
2351.64 2163
2352.10 2215
2352.55 2308
2353.01 2257
2353.47 2244
2353.93 2100
2354.38 2320
2354.84 2042
2355.30 2097
2355.76 2091
2356.21 2038
2356.67 2168
2357.13 2043
2357.59 1968
2358.04 2067
2358.50 2033
2358.96 2016
2359.42 2199
2359.87 2265
2360.33 2233
2360.79 2292
2361.25 2119
2361.71 2093
2362.17 2163
2362.62 2190
2363.08 2315
2363.54 2219
2364.00 2108
2364.46 2062
2364.92 2106
2365.37 2224
2365.83 2372
2366.29 2423
2366.75 2288
2367.21 2308
2367.67 2269
2368.13 2445
2368.58 2320
2369.04 2171
2369.50 2128
2369.96 2201
2370.42 2208
2370.88 2242
2371.34 2360
2371.80 2309
2372.26 2297
2372.72 2306
2373.17 2257
2373.63 2348
2374.09 2555
2374.55 2465
2375.01 2519
2375.47 2557
2375.93 2478
2376.39 2590
2376.85 2596
2377.31 2476
2377.77 2442
2378.23 2472
2378.69 2392
2379.15 2432
2379.61 2264
2380.07 2285
2380.53 2269
2380.99 2258
2381.45 2355
2381.91 2378
2382.37 2135
2382.83 2195
2383.29 2111
2383.75 2050
2384.21 1991
2384.67 2161
2385.13 2213
2385.59 2263
2386.05 2091
2386.51 2049
2386.97 2104
2387.43 2172
2387.89 2168
2388.35 2181
2388.82 2243
2389.28 2179
2389.74 2142
2390.20 2170
2390.66 2121
2391.12 2229
2391.58 2222
2392.04 2234
2392.50 2125
2392.96 2002
2393.42 2226
2393.89 2335
2394.35 2253
2394.81 2296
2395.27 2188
2395.73 2175
2396.19 2174
2396.65 2230
2397.12 2254
2397.58 2126
2398.04 2163
2398.50 2147
2398.96 2135
2399.42 2075
2399.89 2074
2400.35 2213
2400.81 2166
2401.27 2072
2401.73 2134
2402.20 2148
2402.66 2178
2403.12 2208
2403.58 2228
2404.04 2102
2404.51 2163
2404.97 2156
2405.43 2121
2405.89 2017
2406.36 2232
2406.82 2418
2407.28 2003
2407.74 2128
2408.21 2106
2408.67 2036
2409.13 2055
2409.59 2023
2410.06 2030
2410.52 2124
2410.98 2055
2411.45 2046
2411.91 1888
2412.37 1810
2412.84 1968
2413.30 2032
2413.76 2018
2414.22 2050
2414.69 1960
2415.15 2061
2415.61 2232
2416.08 2310
2416.54 2264
2417.00 2128
2417.47 2155
2417.93 2311
2418.40 2135
2418.86 2153
2419.32 2116
2419.79 2062
2420.25 2119
2420.71 2227
2421.18 2158
2421.64 2173
2422.11 2236
2422.57 2158
2423.03 2228
2423.50 2273
2423.96 2212
2424.43 2031
2424.89 2103
2425.35 2318
2425.82 2255
2426.28 2330
2426.75 2055
2427.21 2006
2427.68 2043
2428.14 2030
2428.61 2148
2429.07 2132
2429.54 2130
2430.00 1977
2430.46 1929
2430.93 1997
2431.39 1895
2431.86 2015
2432.32 2046
2432.79 2057
2433.25 2128
2433.72 2140
2434.18 1955
2434.65 2021
2435.11 2134
2435.58 2079
2436.04 2051
2436.51 2184
2436.98 2237
2437.44 2089
2437.91 2175
2438.37 2246
2438.84 2257
2439.30 2209
2439.77 2223
2440.23 2349
2440.70 2068
2441.17 2290
2441.63 2424
2442.10 2340
2442.56 2293
2443.03 2350
2443.50 2267
2443.96 2238
2444.43 2076
2444.89 2237
2445.36 2239
2445.83 2250
2446.29 2306
2446.76 2339
2447.23 2120
2447.69 2019
2448.16 2097
2448.62 2086
2449.09 2041
2449.56 2170
2450.02 2146
2450.49 1953
2450.96 1996
2451.42 2059
2451.89 2092
2452.36 2075
2452.82 2180
2453.29 2180
2453.76 2192
2454.23 2181
2454.69 2015
2455.16 2033
2455.63 1967
2456.09 2146
2456.56 2096
2457.03 1882
2457.50 1962
2457.96 2055
2458.43 1890
2458.90 1985
2459.37 1956
2459.83 1923
2460.30 1951
2460.77 1927
2461.24 1993
2461.70 1969
2462.17 2003
2462.64 2211
2463.11 2090
2463.58 2198
2464.04 2061
2464.51 2015
2464.98 1945
2465.45 2052
2465.92 2048
2466.38 2039
2466.85 2119
2467.32 2120
2467.79 2135
2468.26 2029
2468.73 2109
2469.19 2195
2469.66 2033
2470.13 1958
2470.60 1998
2471.07 2097
2471.54 2087
2472.01 2105
2472.47 2138
2472.94 2020
2473.41 1928
2473.88 1804
2474.35 1809
2474.82 1985
2475.29 2085
2475.76 1906
2476.23 1859
2476.70 2023
2477.16 2098
2477.63 2071
2478.10 2094
2478.57 2053
2479.04 1882
2479.51 1967
2479.98 1954
2480.45 1958
2480.92 1917
2481.39 1955
2481.86 2052
2482.33 2065
2482.80 1932
2483.27 2067
2483.74 2022
2484.21 1955
2484.68 1896
2485.15 1988
2485.62 1931
2486.09 1903
2486.56 1954
2487.03 2038
2487.50 2085
2487.97 1887
2488.44 2068
2488.91 2153
2489.38 2165
2489.85 2161
2490.32 2096
2490.79 2042
2491.26 2062
2491.73 2087
2492.20 2122
2492.67 2006
2493.14 2181
2493.61 2183
2494.09 2063
2494.56 2126
2495.03 2128
2495.50 2145
2495.97 2240
2496.44 2143
2496.91 2015
2497.38 2328
2497.85 2357
2498.32 2246
2498.80 2172
2499.27 2176
2499.74 2173
2500.21 2083
2500.68 2087
2501.15 2009
2501.62 2029
2502.10 2046
2502.57 2191
2503.04 2051
2503.51 1995
2503.98 1973
2504.45 2114
2504.93 2108
2505.40 2050
2505.87 1895
2506.34 1943
2506.81 1976
2507.29 1945
2507.76 2074
2508.23 2073
2508.70 2170
2509.17 2192
2509.65 2183
2510.12 2069
2510.59 2079
2511.06 2194
2511.54 2156
2512.01 2365
2512.48 2321
2512.95 2340
2513.43 2387
2513.90 2352
2514.37 2276
2514.84 2382
2515.32 2350
2515.79 2402
2516.26 2270
2516.74 2133
2517.21 2148
2517.68 2169
2518.16 2053
2518.63 2133
2519.10 2194
2519.57 2219
2520.05 1971
2520.52 2069
2520.99 1926
2521.47 2023
2521.94 2083
2522.42 2288
2522.89 2127
2523.36 1981
2523.84 2127
2524.31 1979
2524.78 2097
2525.26 2051
2525.73 2101
2526.20 2154
2526.68 2069
2527.15 1957
2527.63 2128
2528.10 2118
2528.57 2120
2529.05 2198
2529.52 2205
2530.00 2112
2530.47 2201
2530.95 2281
2531.42 2188
2531.89 2147
2532.37 2225
2532.84 2147
2533.32 2196
2533.79 2289
2534.27 2120
2534.74 1956
2535.22 2036
2535.69 2206
2536.17 2044
2536.64 2050
2537.11 2151
2537.59 2265
2538.06 2076
2538.54 2198
2539.01 2192
2539.49 2127
2539.97 2072
2540.44 2306
2540.92 2300
2541.39 2246
2541.87 2144
2542.34 2136
2542.82 2312
2543.29 2326
2543.77 2349
2544.24 2148
2544.72 2280
2545.19 2257
2545.67 2350
2546.15 2382
2546.62 2399
2547.10 2338
2547.57 2312
2548.05 2480
2548.52 2381
2549.00 2422
2549.48 2384
2549.95 2478
2550.43 2421
2550.91 2425
2551.38 2544
2551.86 2447
2552.33 2374
2552.81 2424
2553.29 2366
2553.76 2422
2554.24 2484
2554.72 2421
2555.19 2182
2555.67 2202
2556.15 2330
2556.62 2288
2557.10 2273
2557.58 2169
2558.05 2158
2558.53 2250
2559.01 2223
2559.48 2198
2559.96 2111
2560.44 2204
2560.91 2138
2561.39 2104
2561.87 2143
2562.35 2204
2562.82 2184
2563.30 2050
2563.78 2037
2564.26 2082
2564.73 2116
2565.21 2159
2565.69 2054
2566.17 2034
2566.64 2091
2567.12 2018
2567.60 2057
2568.08 1969
2568.55 2009
2569.03 2070
2569.51 1946
2569.99 1876
2570.47 1944
2570.94 1941
2571.42 2032
2571.90 1960
2572.38 1949
2572.86 1990
2573.33 1836
2573.81 1973
2574.29 2088
2574.77 1985
2575.25 2001
2575.73 1882
2576.20 1910
2576.68 1822
2577.16 1954
2577.64 1954
2578.12 2039
2578.60 1958
2579.08 2022
2579.56 1970
2580.03 2091
2580.51 2155
2580.99 2113
2581.47 2052
2581.95 1945
2582.43 2024
2582.91 2066
2583.39 2021
2583.87 2011
2584.35 1885
2584.83 2013
2585.30 2040
2585.78 1907
2586.26 2015
2586.74 2108
2587.22 1981
2587.70 2171
2588.18 2166
2588.66 2049
2589.14 2120
2589.62 2102
2590.10 2229
2590.58 2281
2591.06 2192
2591.54 2065
2592.02 2227
2592.50 2154
2592.98 2169
2593.46 2118
2593.94 2112
2594.42 2086
2594.90 1973
2595.38 2118
2595.86 2129
2596.34 2122
2596.82 2061
2597.30 1952
2597.78 1990
2598.26 2047
2598.74 1954
2599.23 2000
2599.71 2092
2600.19 2001
2600.67 1981
2601.15 1833
2601.63 1759
2602.11 1936
2602.59 1942
2603.07 1956
2603.55 1839
2604.03 2019
2604.52 1845
2605.00 1880
2605.48 1946
2605.96 2001
2606.44 1871
2606.92 2045
2607.40 2053
2607.88 2046
2608.37 1972
2608.85 1918
2609.33 2047
2609.81 2105
2610.29 2047
2610.77 1898
2611.26 1990
2611.74 2067
2612.22 2033
2612.70 1958
2613.18 1881
2613.67 1895
2614.15 2066
2614.63 2061
2615.11 1935
2615.59 2030
2616.08 1965
2616.56 2014
2617.04 1893
2617.52 1908
2618.01 1947
2618.49 1838
2618.97 2026
2619.45 1938
2619.93 1980
2620.42 2051
2620.90 2003
2621.38 1995
2621.87 1960
2622.35 1888
2622.83 2056
2623.31 2234
2623.80 1977
2624.28 1866
2624.76 1987
2625.25 1936
2625.73 2074
2626.21 1983
2626.70 2072
2627.18 2051
2627.66 2114
2628.15 2149
2628.63 2057
2629.11 2223
2629.60 2083
2630.08 2120
2630.56 2037
2631.05 2117
2631.53 2143
2632.01 2017
2632.50 2127
2632.98 2245
2633.46 2367
2633.95 2198
2634.43 2166
2634.92 2125
2635.40 2109
2635.88 2231
2636.37 2043
2636.85 1996
2637.34 1889
2637.82 1830
2638.31 1887
2638.79 1920
2639.27 1952
2639.76 1828
2640.24 2007
2640.73 2043
2641.21 1944
2641.70 1870
2642.18 1955
2642.67 1855
2643.15 1946
2643.63 1977
2644.12 2119
2644.60 1873
2645.09 1905
2645.57 1980
2646.06 1991
2646.54 1969
2647.03 1949
2647.51 2015
2648.00 1962
2648.48 1926
2648.97 2060
2649.46 2012
2649.94 1862
2650.43 1918
2650.91 2057
2651.40 1907
2651.88 1857
2652.37 1873
2652.85 1967
2653.34 1938
2653.82 2012
2654.31 1920
2654.80 2036
2655.28 1938
2655.77 1950
2656.25 1886
2656.74 1926
2657.23 1920
2657.71 2047
2658.20 1991
2658.68 1874
2659.17 1986
2659.66 2070
2660.14 1946
2660.63 1778
2661.11 1806
2661.60 1916
2662.09 1930
2662.57 1937
2663.06 1875
2663.55 2052
2664.03 1981
2664.52 1900
2665.01 2058
2665.49 1971
2665.98 1894
2666.47 1920
2666.95 1924
2667.44 1885
2667.93 1858
2668.42 1893
2668.90 1921
2669.39 1907
2669.88 2004
2670.36 2015
2670.85 2023
2671.34 1972
2671.83 2047
2672.31 2187
2672.80 2117
2673.29 2128
2673.78 2192
2674.26 2275
2674.75 2356
2675.24 2525
2675.73 2749
2676.21 2727
2676.70 2718
2677.19 2798
2677.68 2722
2678.16 2532
2678.65 2600
2679.14 2373
2679.63 2353
2680.12 2114
2680.61 2096
2681.09 2058
2681.58 2051
2682.07 2113
2682.56 1915
2683.05 1855
2683.53 1947
2684.02 2003
2684.51 2164
2685.00 2142
2685.49 2023
2685.98 1963
2686.47 2018
2686.95 2008
2687.44 2131
2687.93 2121
2688.42 1937
2688.91 1892
2689.40 2031
2689.89 2025
2690.38 1900
2690.87 1949
2691.35 1979
2691.84 1957
2692.33 2038
2692.82 2115
2693.31 1983
2693.80 1920
2694.29 1963
2694.78 1853
2695.27 1870
2695.76 1954
2696.25 1913
2696.74 1873
2697.23 1908
2697.72 1891
2698.21 1926
2698.70 1836
2699.19 1867
2699.68 1961
2700.17 2036
2700.66 1949
2701.15 1890
2701.64 1873
2702.13 1975
2702.62 1894
2703.11 1968
2703.60 1958
2704.09 1991
2704.58 2209
2705.07 2137
2705.56 2115
2706.05 2114
2706.54 1980
2707.03 1984
2707.52 1950
2708.01 1944
2708.50 2065
2708.99 2049
2709.48 1936
2709.97 1798
2710.46 1902
2710.96 1950
2711.45 1866
2711.94 1849
2712.43 1951
2712.92 1945
2713.41 1925
2713.90 1976
2714.39 1923
2714.88 1805
2715.38 1890
2715.87 1933
2716.36 2000
2716.85 2136
2717.34 2089
2717.83 1885
2718.32 1904
2718.82 1881
2719.31 1888
2719.80 1878
2720.29 1905
2720.78 1985
2721.27 1980
2721.77 1966
2722.26 1958
2722.75 2201
2723.24 2219
2723.73 1967
2724.23 2038
2724.72 2021
2725.21 2096
2725.70 1993
2726.19 1928
2726.69 2077
2727.18 2035
2727.67 2063
2728.16 1932
2728.66 1936
2729.15 1912
2729.64 1997
2730.13 2039
2730.63 1951
2731.12 2130
2731.61 2135
2732.11 1972
2732.60 2013
2733.09 2164
2733.58 2122
2734.08 2185
2734.57 2138
2735.06 2209
2735.56 2303
2736.05 2246
2736.54 2171
2737.04 2162
2737.53 2218
2738.02 2152
2738.52 2078
2739.01 2059
2739.50 2172
2740.00 1990
2740.49 2150
2740.98 2080
2741.48 1982
2741.97 1930
2742.46 2027
2742.96 1887
2743.45 1946
2743.95 1969
2744.44 1960
2744.93 2008
2745.43 2008
2745.92 1985
2746.42 2020
2746.91 2042
2747.40 2051
2747.90 1969
2748.39 1874
2748.89 1936
2749.38 1876
2749.88 1977
2750.37 1875
2750.86 2013
2751.36 2016
2751.85 2008
2752.35 1909
2752.84 1962
2753.34 1938
2753.83 2038
2754.33 2080
2754.82 1954
2755.32 1997
2755.81 2038
2756.31 1997
2756.80 1901
2757.30 1907
2757.79 1914
2758.29 1992
2758.78 1947
2759.28 1907
2759.77 1988
2760.27 1895
2760.76 1969
2761.26 2010
2761.75 2054
2762.25 1993
2762.75 2021
2763.24 1984
2763.74 1871
2764.23 1902
2764.73 1946
2765.22 2015
2765.72 2127
2766.22 2137
2766.71 2122
2767.21 2011
2767.70 2081
2768.20 2137
2768.70 2028
2769.19 2022
2769.69 2146
2770.18 1997
2770.68 1932
2771.18 2062
2771.67 1839
2772.17 2016
2772.67 2098
2773.16 2038
2773.66 2169
2774.16 2236
2774.65 2329
2775.15 2479
2775.65 2648
2776.14 2617
2776.64 2713
2777.14 2765
2777.63 3133
2778.13 2996
2778.63 2871
2779.12 2925
2779.62 2588
2780.12 2669
2780.62 2572
2781.11 2372
2781.61 2395
2782.11 2313
2782.60 2273
2783.10 2198
2783.60 2035
2784.10 2129
2784.59 2094
2785.09 2122
2785.59 2013
2786.09 1987
2786.58 1993
2787.08 2194
2787.58 2139
2788.08 1977
2788.58 1830
2789.07 1898
2789.57 2026
2790.07 1920
2790.57 1976
2791.07 1821
2791.56 1859
2792.06 1887
2792.56 1805
2793.06 1880
2793.56 1856
2794.06 1952
2794.55 1992
2795.05 2072
2795.55 2030
2796.05 2097
2796.55 2168
2797.05 2110
2797.55 2066
2798.04 2084
2798.54 2208
2799.04 2211
2799.54 2093
2800.04 2039
2800.54 2045
2801.04 2133
2801.54 2180
2802.04 2181
2802.53 2198
2803.03 2073
2803.53 1991
2804.03 2007
2804.53 2115
2805.03 2176
2805.53 2113
2806.03 2128
2806.53 2133
2807.03 2163
2807.53 2305
2808.03 2235
2808.53 2410
2809.03 2458
2809.53 2298
2810.03 2408
2810.53 2285
2811.03 2257
2811.53 2213
2812.03 2364
2812.53 2262
2813.03 2147
2813.53 2194
2814.03 2206
2814.53 2150
2815.03 2223
2815.53 2078
2816.03 2032
2816.53 2092
2817.03 1984
2817.53 2040
2818.03 2052
2818.53 2003
2819.03 1961
2819.53 1832
2820.03 1965
2820.53 2098
2821.03 2015
2821.53 1883
2822.03 1924
2822.54 1779
2823.04 1831
2823.54 1876
2824.04 1937
2824.54 1912
2825.04 1846
2825.54 1895
2826.04 1846
2826.54 1879
2827.05 1947
2827.55 2026
2828.05 1906
2828.55 1857
2829.05 2024
2829.55 1941
2830.05 2020
2830.56 1966
2831.06 2014
2831.56 1989
2832.06 1950
2832.56 2001
2833.06 1996
2833.57 1961
2834.07 1931
2834.57 1898
2835.07 1943
2835.57 1953
2836.08 1983
2836.58 2013
2837.08 2126
2837.58 2025
2838.09 2013
2838.59 1963
2839.09 2095
2839.59 1969
2840.09 1994
2840.60 2029
2841.10 1806
2841.60 1824
2842.11 1823
2842.61 1926
2843.11 1896
2843.61 1983
2844.12 1836
2844.62 1776
2845.12 1875
2845.62 1917
2846.13 2028
2846.63 1973
2847.13 1984
2847.64 2019
2848.14 2196
2848.64 2087
2849.15 2128
2849.65 2225
2850.15 2135
2850.66 2015
2851.16 2198
2851.66 2113
2852.17 1989
2852.67 2136
2853.17 2071
2853.68 2020
2854.18 1946
2854.69 1931
2855.19 2067
2855.69 2008
2856.20 1801
2856.70 1994
2857.20 2073
2857.71 2047
2858.21 2032
2858.72 2065
2859.22 2040
2859.73 1823
2860.23 1775
2860.73 1829
2861.24 1921
2861.74 1963
2862.25 1863
2862.75 1829
2863.26 2068
2863.76 1978
2864.27 1798
2864.77 1849
2865.27 1865
2865.78 1749
2866.28 1562
2866.79 1617
2867.29 1730
2867.80 1810
2868.30 1898
2868.81 1840
2869.31 1746
2869.82 1852
2870.32 2077
2870.83 1961
2871.33 2042
2871.84 1939
2872.34 1996
2872.85 2239
2873.36 2131
2873.86 2286
2874.37 2152
2874.87 2166
2875.38 2154
2875.88 2121
2876.39 2111
2876.89 1987
2877.40 2145
2877.91 2232
2878.41 2003
2878.92 1995
2879.42 2002
2879.93 1844
2880.44 2014
2880.94 1963
2881.45 2082
2881.95 1969
2882.46 1978
2882.97 2084
2883.47 1994
2883.98 1953
2884.49 1970
2884.99 1972
2885.50 1941
2886.00 1863
2886.51 2043
2887.02 2112
2887.52 2069
2888.03 2158
2888.54 2280
2889.04 2240
2889.55 2144
2890.06 2149
2890.57 2130
2891.07 2188
2891.58 2137
2892.09 2082
2892.59 2178
2893.10 2198
2893.61 2106
2894.12 1988
2894.62 1962
2895.13 2082
2895.64 2082
2896.14 2094
2896.65 2180
2897.16 2117
2897.67 1952
2898.17 2126
2898.68 2117
2899.19 2078
2899.70 2098
2900.21 2204
2900.71 2283
2901.22 2114
2901.73 2035
2902.24 1925
2902.74 2124
2903.25 2041
2903.76 2126
2904.27 2137
2904.78 2116
2905.29 1901
2905.79 2133
2906.30 2203
2906.81 2159
2907.32 2311
2907.83 2371
2908.34 2351
2908.84 2221
2909.35 2160
2909.86 2213
2910.37 1978
2910.88 2078
2911.39 1967
2911.90 2026
2912.40 2096
2912.91 2004
2913.42 1934
2913.93 2019
2914.44 2036
2914.95 2106
2915.46 2041
2915.97 2103
2916.48 2134
2916.99 2087
2917.50 1997
2918.00 2012
2918.51 2010
2919.02 1975
2919.53 1865
2920.04 2076
2920.55 2038
2921.06 2072
2921.57 2088
2922.08 1962
2922.59 1883
2923.10 1967
2923.61 2022
2924.12 2203
2924.63 2163
2925.14 1959
2925.65 2030
2926.16 2158
2926.67 2276
2927.18 2159
2927.69 2175
2928.20 2072
2928.71 2015
2929.22 1834
2929.73 1877
2930.24 1863
2930.75 1885
2931.26 1916
2931.77 1969
2932.28 1895
2932.79 1805
2933.30 1892
2933.82 1886
2934.33 1861
2934.84 1855
2935.35 1908
2935.86 1881
2936.37 1902
2936.88 2015
2937.39 1876
2937.90 1911
2938.41 2033
2938.92 1964
2939.44 2099
2939.95 2286
2940.46 2148
2940.97 1985
2941.48 1997
2941.99 1910
2942.50 1856
2943.02 1977
2943.53 1981
2944.04 2013
2944.55 1924
2945.06 1957
2945.57 1922
2946.09 1846
2946.60 1817
2947.11 1854
2947.62 1856
2948.13 1976
2948.64 2064
2949.16 2023
2949.67 1949
2950.18 1942
2950.69 1922
2951.21 1908
2951.72 1933
2952.23 1928
2952.74 1868
2953.25 1854
2953.77 1852
2954.28 1857
2954.79 1936
2955.30 1888
2955.82 2037
2956.33 1941
2956.84 1854
2957.36 1886
2957.87 2009
2958.38 1955
2958.89 2007
2959.41 1976
2959.92 2051
2960.43 2041
2960.95 1962
2961.46 1912
2961.97 2087
2962.49 1974
2963.00 1847
2963.51 1855
2964.03 1955
2964.54 1908
2965.05 1897
2965.57 1792
2966.08 1988
2966.59 2071
2967.11 1958
2967.62 1860
2968.13 1832
2968.65 1777
2969.16 1824
2969.67 1851
2970.19 1891
2970.70 1836
2971.22 1842
2971.73 1961
2972.24 1854
2972.76 1776
2973.27 1837
2973.79 1968
2974.30 1911
2974.82 1802
2975.33 1795
2975.84 1905
2976.36 2048
2976.87 2007
2977.39 2068
2977.90 2008
2978.42 1984
2978.93 2011
2979.45 1907
2979.96 1967
2980.47 1941
2980.99 1988
2981.50 1995
2982.02 2032
2982.53 2039
2983.05 2065
2983.56 2258
2984.08 2008
2984.59 2054
2985.11 2072
2985.62 2005
2986.14 1963
2986.66 2017
2987.17 2096
2987.69 2146
2988.20 2171
2988.72 2074
2989.23 2088
2989.75 2324
2990.26 2288
2990.78 2181
2991.29 2357
2991.81 2250
2992.33 2344
2992.84 2255
2993.36 2220
2993.87 2149
2994.39 2200
2994.91 2323
2995.42 2261
2995.94 2317
2996.45 2432
2996.97 2263
2997.49 2422
2998.00 2319
2998.52 2245
2999.04 2331
2999.55 2378
3000.07 2481
3000.58 2667
3001.10 2556
3001.62 2543
3002.13 2888
3002.65 2831
3003.17 3020
3003.68 3179
3004.20 3487
3004.72 3439
3005.23 3576
3005.75 3687
3006.27 3739
3006.79 3648
3007.30 3782
3007.82 3580
3008.34 3411
3008.85 3208
3009.37 2684
3009.89 2440
3010.41 2416
3010.92 2387
3011.44 2438
3011.96 2345
3012.48 2199
3012.99 2184
3013.51 2163
3014.03 2115
3014.55 2207
3015.06 2100
3015.58 2158
3016.10 2265
3016.62 2215
3017.14 2320
3017.65 2298
3018.17 2438
3018.69 2400
3019.21 2267
3019.73 2249
3020.24 2280
3020.76 2333
3021.28 2278
3021.80 2330
3022.32 2401
3022.84 2272
3023.35 2304
3023.87 2282
3024.39 2324
3024.91 2351
3025.43 2331
3025.95 2323
3026.47 2293
3026.98 2197
3027.50 2255
3028.02 2107
3028.54 2126
3029.06 2212
3029.58 2269
3030.10 2162
3030.62 2135
3031.14 2129
3031.65 2134
3032.17 2170
3032.69 2193
3033.21 2094
3033.73 2032
3034.25 2157
3034.77 2209
3035.29 2246
3035.81 2100
3036.33 2171
3036.85 2044
3037.37 2197
3037.89 2293
3038.41 1989
3038.93 2029
3039.45 2134
3039.97 2102
3040.49 2230
3041.01 2094
3041.53 2072
3042.05 2191
3042.57 2022
3043.09 1991
3043.61 2012
3044.13 2074
3044.65 1941
3045.17 2061
3045.69 2093
3046.21 1907
3046.73 2005
3047.25 1894
3047.77 1854
3048.29 2048
3048.81 1976
3049.33 1917
3049.85 1966
3050.37 1888
3050.89 1825
3051.42 1949
3051.94 1889
3052.46 1974
3052.98 2008
3053.50 1904
3054.02 2048
3054.54 2168
3055.06 1984
3055.58 1991
3056.11 1927
3056.63 2038
3057.15 2000
3057.67 1952
3058.19 1963
3058.71 1997
3059.23 2088
3059.76 2047
3060.28 2115
3060.80 2113
3061.32 2049
3061.84 1947
3062.36 2036
3062.89 2035
3063.41 2145
3063.93 2236
3064.45 2126
3064.97 2136
3065.50 2107
3066.02 1991
3066.54 2081
3067.06 2166
3067.58 2198
3068.11 2161
3068.63 2167
3069.15 2066
3069.67 2011
3070.20 2130
3070.72 2217
3071.24 2057
3071.76 1990
3072.29 2013
3072.81 1938
3073.33 1967
3073.85 1922
3074.38 1996
3074.90 2180
3075.42 2037
3075.95 2128
3076.47 2363
3076.99 2245
3077.51 2187
3078.04 2277
3078.56 2331
3079.08 2477
3079.61 2367
3080.13 2396
3080.65 2464
3081.18 2536
3081.70 2675
3082.22 2670
3082.75 2544
3083.27 2821
3083.80 2666
3084.32 2565
3084.84 2637
3085.37 2502
3085.89 2516
3086.41 2685
3086.94 2525
3087.46 2353
3087.99 2521
3088.51 2479
3089.03 2479
3089.56 2458
3090.08 2371
3090.61 2436
3091.13 2507
3091.65 2360
3092.18 2357
3092.70 2215
3093.23 2139
3093.75 2280
3094.28 2357
3094.80 2435
3095.33 2496
3095.85 2426
3096.38 2400
3096.90 2659
3097.42 2504
3097.95 2445
3098.47 2593
3099.00 2826
3099.52 2836
3100.05 3058
3100.57 3436
3101.10 3754
3101.62 4011
3102.15 4745
3102.67 5225
3103.20 5961
3103.73 6714
3104.25 7046
3104.78 7694
3105.30 7387
3105.83 7210
3106.35 6750
3106.88 6128
3107.40 5556
3107.93 4967
3108.45 4492
3108.98 3901
3109.51 3602
3110.03 3614
3110.56 3639
3111.08 3617
3111.61 3639
3112.14 3694
3112.66 3913
3113.19 3714
3113.71 3668
3114.24 3536
3114.77 3360
3115.29 3412
3115.82 3152
3116.35 3097
3116.87 3022
3117.40 2995
3117.93 2800
3118.45 2757
3118.98 2608
3119.50 2522
3120.03 2435
3120.56 2645
3121.09 2619
3121.61 2577
3122.14 2510
3122.67 2594
3123.19 2675
3123.72 2732
3124.25 2627
3124.77 2709
3125.30 2508
3125.83 2408
3126.36 2556
3126.88 2536
3127.41 2401
3127.94 2502
3128.46 2384
3128.99 2270
3129.52 2242
3130.05 2445
3130.57 2358
3131.10 2213
3131.63 2112
3132.16 2244
3132.69 2362
3133.21 2120
3133.74 2247
3134.27 2235
3134.80 2414
3135.32 2275
3135.85 2206
3136.38 2127
3136.91 2108
3137.44 2135
3137.97 2216
3138.49 2172
3139.02 2161
3139.55 2098
3140.08 2217
3140.61 2156
3141.14 2199
3141.66 2173
3142.19 2158
3142.72 2068
3143.25 2075
3143.78 2048
3144.31 2081
3144.84 2108
3145.36 2075
3145.89 2032
3146.42 2116
3146.95 2221
3147.48 2154
3148.01 2283
3148.54 2389
3149.07 2344
3149.60 2248
3150.13 2379
3150.66 2444
3151.18 2523
3151.71 2383
3152.24 2335
3152.77 2447
3153.30 2414
3153.83 2292
3154.36 2448
3154.89 2299
3155.42 2282
3155.95 2287
3156.48 2356
3157.01 2330
3157.54 2403
3158.07 2474
3158.60 2390
3159.13 2332
3159.66 2348
3160.19 2523
3160.72 2361
3161.25 2292
3161.78 2338
3162.31 2339
3162.84 2373
3163.37 2298
3163.90 2191
3164.43 2199
3164.96 2060
3165.49 2197
3166.02 2292
3166.55 2254
3167.08 2033
3167.61 2072
3168.15 2243
3168.68 1998
3169.21 1917
3169.74 1909
3170.27 1871
3170.80 1913
3171.33 2025
3171.86 2084
3172.39 1984
3172.92 2046
3173.46 2142
3173.99 2006
3174.52 1991
3175.05 2219
3175.58 2284
3176.11 2082
3176.64 2168
3177.17 2179
3177.71 2333
3178.24 2234
3178.77 2295
3179.30 2295
3179.83 2158
3180.36 2212
3180.90 2185
3181.43 1932
3181.96 1953
3182.49 1930
3183.02 2072
3183.56 1978
3184.09 1903
3184.62 1956
3185.15 2040
3185.68 1917
3186.22 1956
3186.75 1984
3187.28 1926
3187.81 1886
3188.35 2103
3188.88 2102
3189.41 2125
3189.94 1997
3190.48 2063
3191.01 2075
3191.54 1976
3192.07 1914
3192.61 2005
3193.14 1964
3193.67 2019
3194.21 2072
3194.74 2095
3195.27 1862
3195.81 1943
3196.34 1907
3196.87 2072
3197.40 2110
3197.94 1945
3198.47 1986
3199.00 2049
3199.54 2123
3200.07 2061
3200.60 2017
3201.14 2072
3201.67 2200
3202.21 2275
3202.74 2209
3203.27 2357
3203.81 2322
3204.34 2252
3204.87 2172
3205.41 2161
3205.94 2143
3206.48 2259
3207.01 2040
3207.54 1993
3208.08 2154
3208.61 2164
3209.15 2164
3209.68 2005
3210.21 2209
3210.75 2162
3211.28 2398
3211.82 2260
3212.35 2492
3212.89 2395
3213.42 2440
3213.96 2464
3214.49 2428
3215.02 2412
3215.56 2244
3216.09 2179
3216.63 2187
3217.16 2131
3217.70 2097
3218.23 1995
3218.77 2031
3219.30 1923
3219.84 1997
3220.37 2058
3220.91 1955
3221.44 1977
3221.98 2078
3222.51 2138
3223.05 2112
3223.58 2210
3224.12 2280
3224.66 2296
3225.19 2289
3225.73 2393
3226.26 2447
3226.80 2403
3227.33 2322
3227.87 2308
3228.41 2150
3228.94 2173
3229.48 2329
3230.01 2124
3230.55 2213
3231.08 2095
3231.62 1938
3232.16 2041
3232.69 1909
3233.23 2054
3233.77 2025
3234.30 1976
3234.84 2038
3235.37 2101
3235.91 1990
3236.45 2064
3236.98 1917
3237.52 2017
3238.06 2070
3238.59 2265
3239.13 2232
3239.67 2207
3240.20 2019
3240.74 2071
3241.28 2240
3241.81 2151
3242.35 2217
3242.89 2245
3243.42 2198
3243.96 2111
3244.50 2186
3245.04 2227
3245.57 2430
3246.11 2268
3246.65 2224
3247.19 2258
3247.72 2119
3248.26 2137
3248.80 2267
3249.33 2162
3249.87 2045
3250.41 2265
3250.95 2445
3251.49 2177
3252.02 2151
3252.56 2418
3253.10 2399
3253.64 2447
3254.17 2446
3254.71 2543
3255.25 2600
3255.79 2349
3256.33 2402
3256.86 2348
3257.40 2376
3257.94 2450
3258.48 2533
3259.02 2636
3259.56 2823
3260.09 2883
3260.63 3013
3261.17 3253
3261.71 3261
3262.25 3448
3262.79 3806
3263.33 4086
3263.86 4231
3264.40 4308
3264.94 4255
3265.48 4425
3266.02 4604
3266.56 4641
3267.10 4802
3267.64 4583
3268.18 4733
3268.71 4619
3269.25 4362
3269.79 4203
3270.33 4114
3270.87 4117
3271.41 3713
3271.95 3457
3272.49 3179
3273.03 2917
3273.57 2851
3274.11 2770
3274.65 2600
3275.19 2745
3275.73 2729
3276.27 2588
3276.81 2747
3277.35 2720
3277.89 2574
3278.43 2565
3278.97 2687
3279.51 2611
3280.05 2727
3280.59 2761
3281.13 2638
3281.67 2604
3282.21 2587
3282.75 2772
3283.29 2733
3283.83 2718
3284.37 2660
3284.91 2918
3285.45 2759
3285.99 2787
3286.53 2880
3287.07 2805
3287.61 2941
3288.15 2908
3288.69 2932
3289.23 2928
3289.77 2814
3290.32 2556
3290.86 2433
3291.40 2526
3291.94 2670
3292.48 2589
3293.02 2644
3293.56 2509
3294.10 2570
3294.64 2646
3295.19 2799
3295.73 2646
3296.27 2757
3296.81 2800
3297.35 2855
3297.89 2782
3298.43 2808
3298.98 2585
3299.52 2709
3300.06 2677
3300.60 2743
3301.14 2783
3301.68 2825
3302.23 2884
3302.77 2635
3303.31 2764
3303.85 2819
3304.39 2721
3304.94 2680
3305.48 2687
3306.02 2832
3306.56 2815
3307.10 2774
3307.65 2753
3308.19 2587
3308.73 2515
3309.27 2677
3309.82 2501
3310.36 2364
3310.90 2345
3311.44 2651
3311.99 2599
3312.53 2472
3313.07 2481
3313.62 2396
3314.16 2659
3314.70 2736
3315.24 2848
3315.79 2848
3316.33 2785
3316.87 2726
3317.42 2849
3317.96 2845
3318.50 2761
3319.05 2634
3319.59 2791
3320.13 2695
3320.68 2506
3321.22 2506
3321.76 2655
3322.31 2543
3322.85 2404
3323.39 2395
3323.94 2340
3324.48 2399
3325.02 2492
3325.57 2595
3326.11 2483
3326.66 2299
3327.20 2263
3327.74 2255
3328.29 2175
3328.83 2238
3329.38 2047
3329.92 2133
3330.46 2235
3331.01 2170
3331.55 2109
3332.10 2144
3332.64 2144
3333.19 2132
3333.73 2236
3334.27 2354
3334.82 2455
3335.36 2491
3335.91 2687
3336.45 2640
3337.00 2673
3337.54 2766
3338.09 2695
3338.63 2588
3339.18 2639
3339.72 2729
3340.27 2457
3340.81 2626
3341.36 2501
3341.90 2448
3342.45 2286
3342.99 2262
3343.54 2265
3344.08 2188
3344.63 2203
3345.17 2313
3345.72 2174
3346.27 2194
3346.81 2198
3347.36 2248
3347.90 2172
3348.45 2230
3348.99 2195
3349.54 2142
3350.08 2273
3350.63 2381
3351.18 2403
3351.72 2391
3352.27 2319
3352.81 2342
3353.36 2297
3353.91 2294
3354.45 2469
3355.00 2284
3355.54 2262
3356.09 2224
3356.64 2244
3357.18 2377
3357.73 2172
3358.28 2045
3358.82 2192
3359.37 2055
3359.92 2110
3360.46 2045
3361.01 2041
3361.56 2096
3362.10 1997
3362.65 1992
3363.20 2073
3363.74 1968
3364.29 1973
3364.84 2179
3365.38 2006
3365.93 2160
3366.48 2093
3367.03 2062
3367.57 2081
3368.12 2116
3368.67 2223
3369.22 2082
3369.76 1940
3370.31 2144
3370.86 2092
3371.40 2062
3371.95 2064
3372.50 2068
3373.05 2067
3373.60 2011
3374.14 2034
3374.69 2041
3375.24 2089
3375.79 2053
3376.33 2095
3376.88 2069
3377.43 2027
3377.98 2018
3378.53 1817
3379.07 1918
3379.62 1922
3380.17 1986
3380.72 1852
3381.27 1761
3381.82 1818
3382.36 1915
3382.91 1798
3383.46 1745
3384.01 1718
3384.56 1774
3385.11 1752
3385.66 1659
3386.20 1866
3386.75 1885
3387.30 1856
3387.85 1957
3388.40 1836
3388.95 1867
3389.50 2006
3390.05 2098
3390.60 2112
3391.15 1952
3391.69 1889
3392.24 1876
3392.79 1999
3393.34 1904
3393.89 1996
3394.44 2000
3394.99 1882
3395.54 1896
3396.09 1924
3396.64 1755
3397.19 1842
3397.74 1933
3398.29 1896
3398.84 1766
3399.39 1922
3399.94 1929
3400.49 1876
3401.04 1913
3401.59 1882
3402.14 1930
3402.69 1892
3403.24 1856
3403.79 1802
3404.34 1972
3404.89 1938
3405.44 1960
3405.99 1776
3406.54 1695
3407.09 1930
3407.64 1782
3408.19 1918
3408.74 1905
3409.29 1827
3409.84 1927
3410.39 1842
3410.94 1805
3411.49 1838
3412.05 1795
3412.60 1942
3413.15 1898
3413.70 1841
3414.25 1861
3414.80 1854
3415.35 1821
3415.90 1897
3416.45 1823
3417.00 1860
3417.56 1799
3418.11 1928
3418.66 1909
3419.21 1940
3419.76 1940
3420.31 1979
3420.86 1979
3421.42 1890
3421.97 2127
3422.52 2228
3423.07 2298
3423.62 2371
3424.17 2362
3424.73 2303
3425.28 2356
3425.83 2476
3426.38 2421
3426.93 2227
3427.49 2516
3428.04 2567
3428.59 2432
3429.14 2199
3429.69 2146
3430.25 2197
3430.80 2180
3431.35 2057
3431.90 2236
3432.46 2159
3433.01 2202
3433.56 2157
3434.11 2244
3434.67 2204
3435.22 2073
3435.77 2096
3436.33 2171
3436.88 2059
3437.43 2091
3437.98 2129
3438.54 2117
3439.09 2097
3439.64 2121
3440.20 2085
3440.75 2010
3441.30 1957
3441.86 1966
3442.41 2131
3442.96 2004
3443.52 2006
3444.07 2088
3444.62 1989
3445.18 2040
3445.73 1963
3446.28 1989
3446.84 2013
3447.39 1743
3447.94 1966
3448.50 1965
3449.05 2027
3449.61 1892
3450.16 1886
3450.71 1920
3451.27 1922
3451.82 1875
3452.38 1847
3452.93 1868
3453.48 1923
3454.04 1887
3454.59 1893
3455.15 1965
3455.70 2036
3456.26 1884
3456.81 1830
3457.36 1847
3457.92 1820
3458.47 1799
3459.03 2040
3459.58 1839
3460.14 1915
3460.69 1911
3461.25 1823
3461.80 1930
3462.36 2050
3462.91 2092
3463.47 2017
3464.02 2041
3464.58 2048
3465.13 1912
3465.69 1893
3466.24 1966
3466.80 1893
3467.35 2019
3467.91 1958
3468.46 1990
3469.02 2042
3469.57 2118
3470.13 2124
3470.68 2124
3471.24 2166
3471.80 2246
3472.35 2418
3472.91 2289
3473.46 2387
3474.02 2440
3474.57 2145
3475.13 2326
3475.69 2401
3476.24 2299
3476.80 2280
3477.35 2227
3477.91 2119
3478.47 2068
3479.02 2005
3479.58 1999
3480.14 2064
3480.69 2137
3481.25 2096
3481.80 2178
3482.36 2229
3482.92 2117
3483.47 2176
3484.03 2127
3484.59 2231
3485.14 2290
3485.70 2374
3486.26 2321
3486.81 2379
3487.37 2521
3487.93 2661
3488.49 2790
3489.04 3042
3489.60 3528
3490.16 3532
3490.71 4006
3491.27 4764
3491.83 5096
3492.39 5443
3492.94 6325
3493.50 6424
3494.06 6146
3494.62 6169
3495.17 6194
3495.73 5845
3496.29 5252
3496.85 4653
3497.40 4315
3497.96 3996
3498.52 3637
3499.08 3568
3499.63 3604
3500.19 3636
3500.75 3946
3501.31 3815
3501.87 3765
3502.42 4018
3502.98 4138
3503.54 4329
3504.10 4328
3504.66 4407
3505.22 4664
3505.77 4664
3506.33 4676
3506.89 4893
3507.45 4882
3508.01 4680
3508.57 4474
3509.12 4196
3509.68 3847
3510.24 3912
3510.80 3511
3511.36 3295
3511.92 3209
3512.48 3053
3513.04 2816
3513.60 2874
3514.15 2605
3514.71 2462
3515.27 2382
3515.83 2571
3516.39 2418
3516.95 2447
3517.51 2496
3518.07 2258
3518.63 2316
3519.19 2348
3519.75 2164
3520.31 2467
3520.87 2368
3521.43 2315
3521.98 2250
3522.54 2394
3523.10 2400
3523.66 2261
3524.22 2254
3524.78 2021
3525.34 2061
3525.90 2137
3526.46 2117
3527.02 2132
3527.58 2035
3528.14 2091
3528.70 2085
3529.26 2083
3529.82 1990
3530.38 2173
3530.95 2045
3531.51 1999
3532.07 2119
3532.63 2147
3533.19 2117
3533.75 2096
3534.31 2120
3534.87 2104
3535.43 2183
3535.99 2347
3536.55 2227
3537.11 2234
3537.67 2276
3538.23 2256
3538.79 2337
3539.36 2264
3539.92 2289
3540.48 2324
3541.04 2337
3541.60 2265
3542.16 2175
3542.72 2192
3543.28 2299
3543.85 2143
3544.41 2192
3544.97 2266
3545.53 2128
3546.09 2081
3546.65 2160
3547.21 2190
3547.78 2113
3548.34 2176
3548.90 2162
3549.46 2072
3550.02 1980
3550.59 2117
3551.15 2030
3551.71 1965
3552.27 1899
3552.83 1923
3553.40 1941
3553.96 1791
3554.52 1785
3555.08 1853
3555.64 1845
3556.21 1806
3556.77 1857
3557.33 1795
3557.89 1773
3558.46 1833
3559.02 1839
3559.58 1749
3560.14 1839
3560.71 1888
3561.27 1972
3561.83 1915
3562.40 1962
3562.96 1873
3563.52 2055
3564.08 1952
3564.65 1886
3565.21 1880
3565.77 1930
3566.34 1883
3566.90 1794
3567.46 1884
3568.03 1787
3568.59 1900
3569.15 1895
3569.72 1924
3570.28 1876
3570.84 1811
3571.41 1768
3571.97 1852
3572.53 1821
3573.10 1853
3573.66 1781
3574.23 1853
3574.79 1752
3575.35 1869
3575.92 1829
3576.48 1870
3577.05 1813
3577.61 1876
3578.17 2072
3578.74 1877
3579.30 1885
3579.87 1977
3580.43 2176
3580.99 2035
3581.56 1844
3582.12 1801
3582.69 1900
3583.25 2037
3583.82 1931
3584.38 1831
3584.95 1943
3585.51 2006
3586.08 1847
3586.64 1931
3587.21 1958
3587.77 1977
3588.34 1832
3588.90 1905
3589.47 1812
3590.03 1844
3590.60 1831
3591.16 1814
3591.73 1891
3592.29 1722
3592.86 1902
3593.42 1816
3593.99 1702
3594.55 1864
3595.12 1789
3595.68 1726
3596.25 1778
3596.81 1823
3597.38 1895
3597.95 1856
3598.51 1869
3599.08 1733
3599.64 1828
3600.21 1749
3600.77 1765
3601.34 1887
3601.91 1897
3602.47 1910
3603.04 1885
3603.60 1858
3604.17 1794
3604.74 1824
3605.30 1840
3605.87 1812
3606.44 1693
3607.00 1609
3607.57 1657
3608.13 1658
3608.70 1624
3609.27 1647
3609.83 1741
3610.40 1654
3610.97 1632
3611.53 1641
3612.10 1626
3612.67 1590
3613.23 1603
3613.80 1654
3614.37 1680
3614.94 1718
3615.50 1801
3616.07 1880
3616.64 1917
3617.20 1940
3617.77 2091
3618.34 2119
3618.91 2210
3619.47 2279
3620.04 2175
3620.61 2264
3621.18 2177
3621.74 2213
3622.31 2202
3622.88 2153
3623.45 2026
3624.01 1957
3624.58 2034
3625.15 1963
3625.72 1928
3626.28 1764
3626.85 1892
3627.42 1811
3627.99 1629
3628.56 1620
3629.12 1805
3629.69 1767
3630.26 1699
3630.83 1800
3631.40 1829
3631.97 1813
3632.53 1966
3633.10 1888
3633.67 1745
3634.24 1758
3634.81 1923
3635.38 1866
3635.95 1793
3636.51 1836
3637.08 1754
3637.65 1980
3638.22 1921
3638.79 1875
3639.36 1979
3639.93 2112
3640.50 1877
3641.07 1943
3641.63 2103
3642.20 2190
3642.77 2327
3643.34 2325
3643.91 2275
3644.48 2140
3645.05 2090
3645.62 2120
3646.19 2046
3646.76 1958
3647.33 1920
3647.90 1924
3648.47 1953
3649.04 1837
3649.61 1846
3650.18 1942
3650.75 1950
3651.32 1831
3651.89 1838
3652.46 2004
3653.03 2164
3653.60 2128
3654.17 2047
3654.74 2023
3655.31 1903
3655.88 2118
3656.45 2050
3657.02 1973
3657.59 1991
3658.16 1976
3658.73 1985
3659.30 1979
3659.87 1888
3660.44 1927
3661.01 1842
3661.58 1719
3662.15 1901
3662.72 1905
3663.29 1816
3663.86 1722
3664.43 1795
3665.00 1808
3665.58 1950
3666.15 2035
3666.72 1884
3667.29 1783
3667.86 2055
3668.43 2077
3669.00 1925
3669.57 1866
3670.15 1913
3670.72 1980
3671.29 1832
3671.86 1858
3672.43 1824
3673.00 1906
3673.57 1897
3674.15 1821
3674.72 1813
3675.29 1868
3675.86 1911
3676.43 1979
3677.00 2003
3677.58 1931
3678.15 1970
3678.72 2033
3679.29 2009
3679.86 1868
3680.44 1774
3681.01 1794
3681.58 1931
3682.15 1811
3682.73 1827
3683.30 1636
3683.87 1648
3684.44 1656
3685.01 1715
3685.59 1719
3686.16 1695
3686.73 1811
3687.31 1808
3687.88 1740
3688.45 1722
3689.02 1787
3689.60 1816
3690.17 1852
3690.74 1879
3691.31 1865
3691.89 1830
3692.46 1988
3693.03 1830
3693.61 1863
3694.18 1732
3694.75 1713
3695.33 1619
3695.90 1715
3696.47 1638
3697.05 1590
3697.62 1656
3698.19 1697
3698.77 1630
3699.34 1635
3699.91 1654
3700.49 1689
3701.06 1606
3701.64 1731
3702.21 1855
3702.78 1661
3703.36 1822
3703.93 1875
3704.51 1776
3705.08 1706
3705.65 1690
3706.23 1866
3706.80 1966
3707.38 1871
3707.95 1855
3708.52 1814
3709.10 1843
3709.67 1735
3710.25 1702
3710.82 1757
3711.40 1855
3711.97 1810
3712.55 1765
3713.12 1920
3713.70 1906
3714.27 1905
3714.84 1824
3715.42 1728
3715.99 1858
3716.57 1825
3717.14 1787
3717.72 1883
3718.29 1759
3718.87 1721
3719.44 1841
3720.02 1970
3720.59 1838
3721.17 1800
3721.75 1835
3722.32 1812
3722.90 1685
3723.47 1744
3724.05 1706
3724.62 1677
3725.20 1777
3725.77 1726
3726.35 1735
3726.93 1647
3727.50 1587
3728.08 1709
3728.65 1786
3729.23 1823
3729.80 1725
3730.38 1914
3730.96 1899
3731.53 1813
3732.11 1757
3732.69 1808
3733.26 1847
3733.84 2093
3734.41 1983
3734.99 2001
3735.57 1899
3736.14 1884
3736.72 1912
3737.30 1816
3737.87 1922
3738.45 1922
3739.03 1778
3739.60 1745
3740.18 1753
3740.76 1715
3741.33 1726
3741.91 1549
3742.49 1661
3743.06 1656
3743.64 1721
3744.22 1637
3744.79 1818
3745.37 1744
3745.95 1695
3746.53 1780
3747.10 1703
3747.68 1586
3748.26 1617
3748.84 1675
3749.41 1644
3749.99 1545
3750.57 1506
3751.15 1580
3751.72 1588
3752.30 1612
3752.88 1747
3753.46 1826
3754.03 1871
3754.61 1714
3755.19 1707
3755.77 1595
3756.35 1544
3756.92 1651
3757.50 1528
3758.08 1514
3758.66 1638
3759.24 1540
3759.82 1610
3760.39 1581
3760.97 1585
3761.55 1741
3762.13 1723
3762.71 1785
3763.29 1734
3763.86 1723
3764.44 1694
3765.02 1661
3765.60 1711
3766.18 1684
3766.76 1705
3767.34 1725
3767.92 1651
3768.49 1597
3769.07 1504
3769.65 1535
3770.23 1519
3770.81 1534
3771.39 1566
3771.97 1638
3772.55 1587
3773.13 1590
3773.71 1580
3774.29 1647
3774.87 1602
3775.45 1688
3776.02 1681
3776.60 1569
3777.18 1631
3777.76 1681
3778.34 1693
3778.92 1613
3779.50 1535
3780.08 1467
3780.66 1558
3781.24 1575
3781.82 1522
3782.40 1647
3782.98 1632
3783.56 1642
3784.14 1564
3784.72 1584
3785.30 1556
3785.88 1688
3786.46 1632
3787.04 1596
3787.62 1595
3788.20 1657
3788.79 1686
3789.37 1767
3789.95 1813
3790.53 1743
3791.11 1728
3791.69 1602
3792.27 1721
3792.85 1787
3793.43 1729
3794.01 1935
3794.59 1813
3795.17 1867
3795.75 1815
3796.34 1843
3796.92 1776
3797.50 1900
3798.08 1818
3798.66 1822
3799.24 1741
3799.82 2068
3800.40 2172
3800.99 2075
3801.57 2139
3802.15 2269
3802.73 2140
3803.31 2079
3803.89 2104
3804.48 2261
3805.06 2211
3805.64 2340
3806.22 2266
3806.80 2165
3807.38 2273
3807.97 2275
3808.55 2369
3809.13 2292
3809.71 2308
3810.29 2439
3810.88 2579
3811.46 2534
3812.04 2596
3812.62 2610
3813.21 2550
3813.79 2577
3814.37 2582
3814.95 2634
3815.54 2629
3816.12 2576
3816.70 2633
3817.28 2814
3817.87 2790
3818.45 2624
3819.03 2414
3819.61 2367
3820.20 2270
3820.78 2276
3821.36 2203
3821.95 2169
3822.53 2087
3823.11 1999
3823.70 1993
3824.28 2047
3824.86 2090
3825.45 1984
3826.03 1870
3826.61 1953
3827.20 2011
3827.78 1966
3828.36 2053
3828.95 1937
3829.53 1724
3830.11 1860
3830.70 2006
3831.28 1879
3831.86 1852
3832.45 1816
3833.03 1731
3833.62 1795
3834.20 1766
3834.78 1820
3835.37 1720
3835.95 1699
3836.54 1736
3837.12 1740
3837.71 1708
3838.29 1689
3838.87 1715
3839.46 1702
3840.04 1673
3840.63 1685
3841.21 1652
3841.80 1727
3842.38 1718
3842.97 1664
3843.55 1772
3844.13 1666
3844.72 1689
3845.30 1600
3845.89 1751
3846.47 1759
3847.06 1796
3847.64 1634
3848.23 1527
3848.81 1661
3849.40 1668
3849.98 1604
3850.57 1594
3851.15 1666
3851.74 1714
3852.33 1639
3852.91 1703
3853.50 1644
3854.08 1601
3854.67 1776
3855.25 1720
3855.84 1762
3856.42 1663
3857.01 1574
3857.60 1705
3858.18 1675
3858.77 1666
3859.35 1725
3859.94 1737
3860.53 1771
3861.11 1680
3861.70 1724
3862.28 1861
3862.87 1808
3863.46 1844
3864.04 2060
3864.63 1969
3865.21 1953
3865.80 1952
3866.39 1970
3866.97 1977
3867.56 1982
3868.15 1996
3868.73 1858
3869.32 1853
3869.91 1837
3870.49 1799
3871.08 1858
3871.67 1757
3872.25 1847
3872.84 1720
3873.43 1707
3874.01 1721
3874.60 1767
3875.19 1717
3875.78 1641
3876.36 1849
3876.95 1821
3877.54 1790
3878.12 1759
3878.71 1640
3879.30 1605
3879.89 1518
3880.47 1629
3881.06 1648
3881.65 1497
3882.24 1693
3882.82 1511
3883.41 1610
3884.00 1621
3884.59 1592
3885.18 1510
3885.76 1520
3886.35 1504
3886.94 1552
3887.53 1623
3888.12 1563
3888.70 1675
3889.29 1679
3889.88 1787
3890.47 1742
3891.06 1751
3891.65 1767
3892.23 1777
3892.82 1711
3893.41 1805
3894.00 1836
3894.59 1597
3895.18 1662
3895.76 1643
3896.35 1698
3896.94 1659
3897.53 1745
3898.12 1632
3898.71 1505
3899.30 1546
3899.89 1675
3900.48 1727
3901.06 1600
3901.65 1551
3902.24 1764
3902.83 1737
3903.42 1683
3904.01 1736
3904.60 1679
3905.19 1644
3905.78 1620
3906.37 1716
3906.96 1636
3907.55 1677
3908.14 1620
3908.73 1617
3909.32 1626
3909.91 1659
3910.50 1603
3911.09 1600
3911.68 1589
3912.26 1568
3912.85 1548
3913.44 1439
3914.03 1535
3914.62 1504
3915.22 1503
3915.81 1526
3916.40 1567
3916.99 1621
3917.58 1491
3918.17 1412
3918.76 1452
3919.35 1625
3919.94 1593
3920.53 1521
3921.12 1513
3921.71 1457
3922.30 1481
3922.89 1684
3923.48 1533
3924.07 1544
3924.66 1456
3925.25 1557
3925.84 1510
3926.44 1423
3927.03 1464
3927.62 1503
3928.21 1493
3928.80 1488
3929.39 1479
3929.98 1429
3930.57 1445
3931.16 1398
3931.76 1402
3932.35 1515
3932.94 1407
3933.53 1441
3934.12 1459
3934.71 1381
3935.31 1399
3935.90 1394
3936.49 1565
3937.08 1492
3937.67 1575
3938.26 1555
3938.86 1539
3939.45 1532
3940.04 1521
3940.63 1661
3941.22 1773
3941.82 1758
3942.41 1808
3943.00 1760
3943.59 1673
3944.19 1853
3944.78 1843
3945.37 1770
3945.96 1785
3946.55 1638
3947.15 1678
3947.74 1450
3948.33 1489
3948.93 1519
3949.52 1548
3950.11 1594
3950.70 1549
3951.30 1443
3951.89 1625
3952.48 1545
3953.08 1497
3953.67 1634
3954.26 1584
3954.85 1628
3955.45 1408
3956.04 1449
3956.63 1499
3957.23 1558
3957.82 1602
3958.41 1614
3959.01 1538
3959.60 1547
3960.19 1511
3960.79 1647
3961.38 1777
3961.97 1696
3962.57 1689
3963.16 1606
3963.76 1668
3964.35 1752
3964.94 1651
3965.54 1524
3966.13 1673
3966.73 1770
3967.32 1721
3967.91 1694
3968.51 1626
3969.10 1596
3969.70 1654
3970.29 1635
3970.88 1492
3971.48 1550
3972.07 1647
3972.67 1606
3973.26 1425
3973.86 1457
3974.45 1550
3975.05 1545
3975.64 1581
3976.24 1684
3976.83 1648
3977.42 1553
3978.02 1575
3978.61 1573
3979.21 1581
3979.80 1614
3980.40 1686
3980.99 1797
3981.59 1666
3982.18 1565
3982.78 1550
3983.38 1617
3983.97 1562
3984.57 1561
3985.16 1561
3985.76 1601
3986.35 1654
3986.95 1711
3987.54 1699
3988.14 1641
3988.73 1654
3989.33 1696
3989.93 1547
3990.52 1644
3991.12 1649
3991.71 1625
3992.31 1680
3992.91 1566
3993.50 1673
3994.10 1679
3994.69 1667
3995.29 1583
3995.89 1691
3996.48 1723
3997.08 1700
3997.67 1658
3998.27 1672
3998.87 1747
3999.46 1682
4000.06 1685
4000.66 1698
4001.25 1800
4001.85 1707
4002.45 1546
4003.04 1571
4003.64 1480
4004.24 1642
4004.83 1628
4005.43 1580
4006.03 1689
4006.62 1636
4007.22 1714
4007.82 1707
4008.42 1637
4009.01 1768
4009.61 1721
4010.21 1678
4010.80 1698
4011.40 1631
4012.00 1490
4012.60 1623
4013.19 1639
4013.79 1649
4014.39 1599
4014.99 1685
4015.58 1623
4016.18 1658
4016.78 1610
4017.38 1634
4017.98 1617
4018.57 1747
4019.17 1695
4019.77 1646
4020.37 1699
4020.97 1661
4021.56 1676
4022.16 1526
4022.76 1531
4023.36 1577
4023.96 1488
4024.55 1690
4025.15 1717
4025.75 1698
4026.35 1591
4026.95 1788
4027.55 1838
4028.15 1959
4028.74 1882
4029.34 1903
4029.94 2093
4030.54 2189
4031.14 2127
4031.74 2162
4032.34 2082
4032.94 1976
4033.53 1920
4034.13 1921
4034.73 1815
4035.33 1672
4035.93 1606
4036.53 1742
4037.13 1733
4037.73 1617
4038.33 1645
4038.93 1522
4039.53 1462
4040.13 1453
4040.73 1502
4041.33 1446
4041.92 1476
4042.52 1527
4043.12 1504
4043.72 1490
4044.32 1460
4044.92 1364
4045.52 1502
4046.12 1555
4046.72 1461
4047.32 1574
4047.92 1463
4048.52 1437
4049.12 1506
4049.72 1333
4050.32 1456
4050.92 1559
4051.52 1577
4052.13 1490
4052.73 1540
4053.33 1611
4053.93 1515
4054.53 1744
4055.13 1638
4055.73 1466
4056.33 1543
4056.93 1483
4057.53 1386
4058.13 1403
4058.73 1506
4059.33 1481
4059.93 1491
4060.53 1428
4061.14 1402
4061.74 1410
4062.34 1391
4062.94 1444
4063.54 1429
4064.14 1450
4064.74 1508
4065.34 1498
4065.95 1443
4066.55 1453
4067.15 1444
4067.75 1452
4068.35 1430
4068.95 1437
4069.55 1504
4070.16 1558
4070.76 1595
4071.36 1529
4071.96 1467
4072.56 1425
4073.17 1522
4073.77 1555
4074.37 1545
4074.97 1504
4075.57 1466
4076.18 1321
4076.78 1295
4077.38 1495
4077.98 1402
4078.59 1498
4079.19 1414
4079.79 1431
4080.39 1424
4080.99 1438
4081.60 1399
4082.20 1417
4082.80 1597
4083.41 1445
4084.01 1413
4084.61 1459
4085.21 1434
4085.82 1455
4086.42 1427
4087.02 1437
4087.63 1527
4088.23 1444
4088.83 1344
4089.43 1304
4090.04 1387
4090.64 1436
4091.24 1483
4091.85 1363
4092.45 1391
4093.05 1493
4093.66 1514
4094.26 1411
4094.86 1381
4095.47 1471
4096.07 1515
4096.68 1447
4097.28 1360
4097.88 1530
4098.49 1493
4099.09 1554
4099.69 1487
4100.30 1507
4100.90 1524
4101.51 1569
4102.11 1462
4102.71 1421
4103.32 1476
4103.92 1444
4104.53 1386
4105.13 1359
4105.74 1419
4106.34 1430
4106.94 1551
4107.55 1436
4108.15 1491
4108.76 1340
4109.36 1480
4109.97 1543
4110.57 1475
4111.18 1544
4111.78 1514
4112.39 1365
4112.99 1381
4113.60 1420
4114.20 1364
4114.81 1491
4115.41 1488
4116.02 1467
4116.62 1452
4117.23 1413
4117.83 1407
4118.44 1363
4119.04 1441
4119.65 1546
4120.25 1494
4120.86 1528
4121.46 1473
4122.07 1475
4122.68 1505
4123.28 1474
4123.89 1450
4124.49 1337
4125.10 1426
4125.70 1419
4126.31 1419
4126.92 1446
4127.52 1487
4128.13 1550
4128.73 1390
4129.34 1469
4129.95 1478
4130.55 1425
4131.16 1385
4131.76 1436
4132.37 1559
4132.98 1596
4133.58 1535
4134.19 1523
4134.80 1490
4135.40 1520
4136.01 1610
4136.62 1569
4137.22 1616
4137.83 1668
4138.44 1618
4139.04 1655
4139.65 1722
4140.26 1777
4140.86 1667
4141.47 1652
4142.08 1671
4142.68 1670
4143.29 1732
4143.90 1854
4144.51 1777
4145.11 1737
4145.72 1721
4146.33 1702
4146.93 1813
4147.54 1781
4148.15 1691
4148.76 1665
4149.36 1508
4149.97 1565
4150.58 1576
4151.19 1491
4151.80 1500
4152.40 1590
4153.01 1531
4153.62 1570
4154.23 1540
4154.83 1458
4155.44 1472
4156.05 1459
4156.66 1489
4157.27 1537
4157.87 1539
4158.48 1625
4159.09 1534
4159.70 1535
4160.31 1596
4160.92 1535
4161.52 1501
4162.13 1502
4162.74 1529
4163.35 1503
4163.96 1484
4164.57 1516
4165.18 1518
4165.79 1459
4166.39 1575
4167.00 1528
4167.61 1500
4168.22 1670
4168.83 1625
4169.44 1524
4170.05 1522
4170.66 1544
4171.27 1599
4171.87 1541
4172.48 1520
4173.09 1507
4173.70 1552
4174.31 1421
4174.92 1496
4175.53 1479
4176.14 1473
4176.75 1450
4177.36 1537
4177.97 1594
4178.58 1661
4179.19 1636
4179.80 1606
4180.41 1573
4181.02 1501
4181.63 1623
4182.24 1523
4182.85 1594
4183.46 1443
4184.07 1527
4184.68 1513
4185.29 1466
4185.90 1518
4186.51 1401
4187.12 1457
4187.73 1483
4188.34 1468
4188.95 1492
4189.56 1445
4190.17 1503
4190.78 1426
4191.39 1545
4192.00 1499
4192.61 1451
4193.22 1494
4193.84 1462
4194.45 1595
4195.06 1576
4195.67 1535
4196.28 1520
4196.89 1503
4197.50 1547
4198.11 1542
4198.72 1441
4199.33 1567
4199.95 1512
4200.56 1364
4201.17 1363
4201.78 1511
4202.39 1448
4203.00 1594
4203.61 1492
4204.23 1513
4204.84 1552
4205.45 1459
4206.06 1554
4206.67 1588
4207.28 1637
4207.90 1471
4208.51 1474
4209.12 1465
4209.73 1470
4210.34 1474
4210.96 1428
4211.57 1580
4212.18 1528
4212.79 1566
4213.40 1564
4214.02 1497
4214.63 1425
4215.24 1441
4215.85 1457
4216.47 1475
4217.08 1494
4217.69 1621
4218.30 1561
4218.92 1628
4219.53 1728
4220.14 1715
4220.75 1746
4221.37 1805
4221.98 1724
4222.59 1672
4223.21 1732
4223.82 1791
4224.43 1708
4225.04 1726
4225.66 1687
4226.27 1646
4226.88 1724
4227.50 1609
4228.11 1751
4228.72 1842
4229.34 1865
4229.95 1798
4230.56 1848
4231.18 1688
4231.79 1859
4232.41 1947
4233.02 2159
4233.63 2083
4234.25 2010
4234.86 2210
4235.47 2286
4236.09 2403
4236.70 2366
4237.32 2302
4237.93 2271
4238.54 2162
4239.16 2204
4239.77 2162
4240.39 1979
4241.00 1878
4241.61 1745
4242.23 1613
4242.84 1562
4243.46 1571
4244.07 1662
4244.69 1650
4245.30 1683
4245.92 1624
4246.53 1568
4247.14 1593
4247.76 1622
4248.37 1606
4248.99 1610
4249.60 1656
4250.22 1693
4250.83 1655
4251.45 1585
4252.06 1550
4252.68 1598
4253.29 1683
4253.91 1704
4254.52 1641
4255.14 1542
4255.75 1515
4256.37 1519
4256.99 1606
4257.60 1616
4258.22 1639
4258.83 1609
4259.45 1609
4260.06 1673
4260.68 1701
4261.29 1712
4261.91 1544
4262.53 1527
4263.14 1576
4263.76 1627
4264.37 1678
4264.99 1731
4265.61 1678
4266.22 1684
4266.84 1584
4267.45 1543
4268.07 1693
4268.69 1743
4269.30 1600
4269.92 1610
4270.54 1694
4271.15 1721
4271.77 1618
4272.38 1610
4273.00 1665
4273.62 1601
4274.23 1668
4274.85 1760
4275.47 1730
4276.08 1906
4276.70 1970
4277.32 1787
4277.94 1850
4278.55 2020
4279.17 1945
4279.79 2031
4280.40 1979
4281.02 1855
4281.64 1794
4282.25 1853
4282.87 1779
4283.49 1627
4284.11 1589
4284.72 1598
4285.34 1575
4285.96 1505
4286.58 1502
4287.19 1575
4287.81 1598
4288.43 1521
4289.05 1499
4289.66 1599
4290.28 1638
4290.90 1604
4291.52 1473
4292.14 1616
4292.75 1552
4293.37 1514
4293.99 1466
4294.61 1448
4295.23 1478
4295.84 1566
4296.46 1527
4297.08 1450
4297.70 1455
4298.32 1556
4298.94 1552
4299.55 1517
4300.17 1488
4300.79 1463
4301.41 1534
4302.03 1541
4302.65 1623
4303.27 1520
4303.89 1491
4304.50 1629
4305.12 1501
4305.74 1532
4306.36 1428
4306.98 1525
4307.60 1578
4308.22 1538
4308.84 1551
4309.46 1567
4310.08 1541
4310.69 1524
4311.31 1482
4311.93 1347
4312.55 1386
4313.17 1465
4313.79 1481
4314.41 1457
4315.03 1401
4315.65 1294
4316.27 1422
4316.89 1403
4317.51 1477
4318.13 1402
4318.75 1395
4319.37 1364
4319.99 1356
4320.61 1440
4321.23 1473
4321.85 1310
4322.47 1415
4323.09 1400
4323.71 1392
4324.33 1404
4324.95 1340
4325.57 1431
4326.19 1413
4326.81 1429
4327.43 1401
4328.05 1358
4328.67 1328
4329.29 1346
4329.91 1359
4330.53 1471
4331.16 1434
4331.78 1507
4332.40 1535
4333.02 1486
4333.64 1337
4334.26 1382
4334.88 1469
4335.50 1499
4336.12 1559
4336.74 1536
4337.36 1545
4337.99 1515
4338.61 1433
4339.23 1426
4339.85 1441
4340.47 1438
4341.09 1365
4341.71 1442
4342.34 1531
4342.96 1629
4343.58 1636
4344.20 1719
4344.82 1656
4345.44 1985
4346.07 1849
4346.69 1894
4347.31 2181
4347.93 2212
4348.55 2163
4349.18 2138
4349.80 2163
4350.42 2187
4351.04 1984
4351.66 1946
4352.29 1785
4352.91 1630
4353.53 1527
4354.15 1551
4354.78 1505
4355.40 1522
4356.02 1515
4356.64 1557
4357.27 1516
4357.89 1470
4358.51 1496
4359.13 1417
4359.76 1454
4360.38 1428
4361.00 1509
4361.63 1478
4362.25 1541
4362.87 1514
4363.49 1528
4364.12 1403
4364.74 1525
4365.36 1503
4365.99 1520
4366.61 1374
4367.23 1496
4367.86 1431
4368.48 1451
4369.10 1454
4369.73 1442
4370.35 1442
4370.97 1408
4371.60 1378
4372.22 1346
4372.85 1379
4373.47 1308
4374.09 1466
4374.72 1507
4375.34 1432
4375.96 1432
4376.59 1484
4377.21 1454
4377.84 1425
4378.46 1450
4379.09 1366
4379.71 1416
4380.33 1439
4380.96 1489
4381.58 1417
4382.21 1301
4382.83 1350
4383.46 1408
4384.08 1460
4384.70 1449
4385.33 1437
4385.95 1444
4386.58 1456
4387.20 1468
4387.83 1533
4388.45 1577
4389.08 1463
4389.70 1350
4390.33 1369
4390.95 1464
4391.58 1402
4392.20 1417
4392.83 1397
4393.45 1349
4394.08 1319
4394.70 1244
4395.33 1297
4395.95 1280
4396.58 1322
4397.21 1401
4397.83 1391
4398.46 1309
4399.08 1327
4399.71 1422
4400.33 1425
4400.96 1344
4401.58 1257
4402.21 1343
4402.84 1252
4403.46 1313
4404.09 1239
4404.71 1297
4405.34 1352
4405.97 1443
4406.59 1388
4407.22 1292
4407.85 1315
4408.47 1351
4409.10 1301
4409.72 1289
4410.35 1274
4410.98 1263
4411.60 1248
4412.23 1323
4412.86 1409
4413.48 1347
4414.11 1287
4414.74 1271
4415.36 1253
4415.99 1310
4416.62 1273
4417.24 1338
4417.87 1218
4418.50 1325
4419.12 1364
4419.75 1284
4420.38 1360
4421.01 1272
4421.63 1223
4422.26 1288
4422.89 1280
4423.51 1206
4424.14 1199
4424.77 1118
4425.40 1162
4426.02 1219
4426.65 1197
4427.28 1227
4427.91 1204
4428.54 1242
4429.16 1208
4429.79 1310
4430.42 1409
4431.05 1271
4431.67 1273
4432.30 1326
4432.93 1326
4433.56 1273
4434.19 1346
4434.81 1323
4435.44 1298
4436.07 1193
4436.70 1173
4437.33 1231
4437.96 1240
4438.58 1396
4439.21 1283
4439.84 1231
4440.47 1323
4441.10 1408
4441.73 1416
4442.36 1299
4442.98 1318
4443.61 1310
4444.24 1347
4444.87 1306
4445.50 1312
4446.13 1256
4446.76 1311
4447.39 1272
4448.02 1301
4448.64 1313
4449.27 1301
4449.90 1229
4450.53 1365
4451.16 1347
4451.79 1240
4452.42 1292
4453.05 1329
4453.68 1379
4454.31 1324
4454.94 1405
4455.57 1299
4456.20 1273
4456.83 1226
4457.46 1352
4458.09 1321
4458.72 1379
4459.35 1350
4459.98 1323
4460.61 1278
4461.24 1273
4461.87 1283
4462.50 1300
4463.13 1237
4463.76 1281
4464.39 1339
4465.02 1237
4465.65 1279
4466.28 1268
4466.91 1210
4467.54 1214
4468.17 1238
4468.80 1268
4469.43 1360
4470.06 1215
4470.69 1268
4471.32 1278
4471.95 1257
4472.58 1204
4473.21 1309
4473.85 1271
4474.48 1284
4475.11 1268
4475.74 1180
4476.37 1294
4477.00 1277
4477.63 1341
4478.26 1168
4478.89 1179
4479.53 1225
4480.16 1186
4480.79 1281
4481.42 1221
4482.05 1213
4482.68 1195
4483.31 1222
4483.95 1243
4484.58 1292
4485.21 1267
4485.84 1245
4486.47 1219
4487.10 1307
4487.74 1222
4488.37 1341
4489.00 1364
4489.63 1319
4490.26 1238
4490.90 1236
4491.53 1292
4492.16 1359
4492.79 1371
4493.43 1262
4494.06 1255
4494.69 1350
4495.32 1297
4495.96 1273
4496.59 1295
4497.22 1346
4497.85 1346
4498.49 1298
4499.12 1413
4499.75 1525
4500.38 1639
4501.02 1471
4501.65 1470
4502.28 1587
4502.91 1545
4503.55 1548
4504.18 1515
4504.81 1648
4505.45 1654
4506.08 1671
4506.71 1553
4507.35 1602
4507.98 1589
4508.61 1398
4509.25 1511
4509.88 1550
4510.51 1492
4511.15 1379
4511.78 1337
4512.41 1427
4513.05 1418
4513.68 1285
4514.32 1337
4514.95 1291
4515.58 1333
4516.22 1246
4516.85 1285
4517.49 1283
4518.12 1262
4518.75 1262
4519.39 1347
4520.02 1345
4520.66 1306
4521.29 1282
4521.92 1291
4522.56 1330
4523.19 1356
4523.83 1339
4524.46 1295
4525.10 1268
4525.73 1315
4526.37 1460
4527.00 1523
4527.63 1424
4528.27 1393
4528.90 1424
4529.54 1421
4530.17 1531
4530.81 1567
4531.44 1583
4532.08 1697
4532.71 1738
4533.35 1677
4533.98 1773
4534.62 1785
4535.25 1728
4535.89 1576
4536.52 1627
4537.16 1528
4537.80 1429
4538.43 1448
4539.07 1377
4539.70 1416
4540.34 1348
4540.97 1295
4541.61 1390
4542.24 1301
4542.88 1318
4543.52 1307
4544.15 1220
4544.79 1270
4545.42 1265
4546.06 1279
4546.70 1219
4547.33 1295
4547.97 1252
4548.60 1152
4549.24 1159
4549.88 1281
4550.51 1278
4551.15 1277
4551.79 1300
4552.42 1288
4553.06 1239
4553.70 1322
4554.33 1326
4554.97 1322
4555.60 1274
4556.24 1214
4556.88 1214
4557.52 1247
4558.15 1212
4558.79 1140
4559.43 1225
4560.06 1330
4560.70 1430
4561.34 1359
4561.97 1198
4562.61 1248
4563.25 1284
4563.89 1216
4564.52 1247
4565.16 1188
4565.80 1220
4566.43 1297
4567.07 1198
4567.71 1148
4568.35 1212
4568.98 1240
4569.62 1294
4570.26 1306
4570.90 1402
4571.54 1311
4572.17 1250
4572.81 1204
4573.45 1243
4574.09 1291
4574.72 1295
4575.36 1284
4576.00 1263
4576.64 1293
4577.28 1130
4577.92 1111
4578.55 1272
4579.19 1327
4579.83 1152
4580.47 1264
4581.11 1346
4581.75 1309
4582.38 1300
4583.02 1290
4583.66 1203
4584.30 1219
4584.94 1208
4585.58 1158
4586.22 1207
4586.86 1276
4587.49 1354
4588.13 1323
4588.77 1281
4589.41 1354
4590.05 1361
4590.69 1255
4591.33 1335
4591.97 1442
4592.61 1447
4593.25 1425
4593.89 1355
4594.52 1412
4595.16 1383
4595.80 1336
4596.44 1399
4597.08 1281
4597.72 1266
4598.36 1366
4599.00 1453
4599.64 1265
4600.28 1176
4600.92 1254
4601.56 1318
4602.20 1307
4602.84 1459
4603.48 1302
4604.12 1306
4604.76 1304
4605.40 1334
4606.04 1312
4606.68 1362
4607.32 1376
4607.96 1310
4608.60 1288
4609.24 1260
4609.88 1268
4610.52 1255
4611.16 1337
4611.80 1363
4612.44 1344
4613.09 1322
4613.73 1317
4614.37 1257
4615.01 1350
4615.65 1347
4616.29 1399
4616.93 1420
4617.57 1360
4618.21 1336
4618.85 1322
4619.49 1328
4620.14 1289
4620.78 1290
4621.42 1260
4622.06 1205
4622.70 1209
4623.34 1307
4623.98 1287
4624.62 1311
4625.27 1158
4625.91 1201
4626.55 1218
4627.19 1295
4627.83 1243
4628.47 1190
4629.12 1227
4629.76 1204
4630.40 1218
4631.04 1289
4631.68 1329
4632.33 1367
4632.97 1391
4633.61 1352
4634.25 1334
4634.89 1321
4635.54 1398
4636.18 1340
4636.82 1225
4637.46 1209
4638.11 1259
4638.75 1358
4639.39 1314
4640.03 1366
4640.68 1391
4641.32 1256
4641.96 1260
4642.60 1342
4643.25 1280
4643.89 1337
4644.53 1292
4645.18 1193
4645.82 1339
4646.46 1273
4647.10 1204
4647.75 1242
4648.39 1371
4649.03 1245
4649.68 1305
4650.32 1239
4650.96 1319
4651.61 1346
4652.25 1392
4652.89 1321
4653.54 1269
4654.18 1356
4654.82 1327
4655.47 1193
4656.11 1223
4656.75 1204
4657.40 1271
4658.04 1306
4658.69 1273
4659.33 1242
4659.97 1159
4660.62 1131
4661.26 1190
4661.91 1188
4662.55 1265
4663.19 1270
4663.84 1206
4664.48 1202
4665.13 1171
4665.77 1177
4666.42 1088
4667.06 1157
4667.70 1075
4668.35 1091
4668.99 1039
4669.64 1077
4670.28 1090
4670.93 1024
4671.57 1189
4672.22 1128
4672.86 1146
4673.51 1155
4674.15 1179
4674.80 1052
4675.44 1171
4676.09 1203
4676.73 1106
4677.38 1110
4678.02 1202
4678.67 1217
4679.31 1284
4679.96 1251
4680.60 1251
4681.25 1083
4681.89 1047
4682.54 1255
4683.18 1292
4683.83 1416
4684.48 1238
4685.12 1217
4685.77 1239
4686.41 1168
4687.06 1251
4687.70 1185
4688.35 1115
4689.00 1165
4689.64 1183
4690.29 1117
4690.93 1147
4691.58 1214
4692.23 1225
4692.87 1147
4693.52 1234
4694.17 1307
4694.81 1305
4695.46 1279
4696.10 1275
4696.75 1292
4697.40 1444
4698.04 1463
4698.69 1413
4699.34 1465
4699.98 1542
4700.63 1545
4701.28 1688
4701.92 1554
4702.57 1476
4703.22 1450
4703.86 1411
4704.51 1382
4705.16 1359
4705.81 1395
4706.45 1292
4707.10 1326
4707.75 1318
4708.39 1248
4709.04 1389
4709.69 1378
4710.34 1298
4710.98 1307
4711.63 1408
4712.28 1335
4712.93 1325
4713.57 1316
4714.22 1268
4714.87 1228
4715.52 1233
4716.17 1245
4716.81 1201
4717.46 1273
4718.11 1354
4718.76 1251
4719.40 1221
4720.05 1230
4720.70 1189
4721.35 1312
4722.00 1328
4722.65 1240
4723.29 1210
4723.94 1334
4724.59 1382
4725.24 1355
4725.89 1335
4726.54 1272
4727.18 1293
4727.83 1352
4728.48 1354
4729.13 1266
4729.78 1274
4730.43 1339
4731.08 1362
4731.73 1314
4732.37 1251
4733.02 1270
4733.67 1320
4734.32 1240
4734.97 1266
4735.62 1230
4736.27 1216
4736.92 1272
4737.57 1220
4738.22 1230
4738.87 1165
4739.52 1309
4740.16 1375
4740.81 1379
4741.46 1373
4742.11 1470
4742.76 1336
4743.41 1253
4744.06 1311
4744.71 1302
4745.36 1312
4746.01 1341
4746.66 1197
4747.31 1219
4747.96 1261
4748.61 1253
4749.26 1399
4749.91 1344
4750.56 1319
4751.21 1196
4751.86 1372
4752.51 1471
4753.16 1474
4753.81 1388
4754.46 1304
4755.11 1467
4755.76 1500
4756.42 1340
4757.07 1302
4757.72 1320
4758.37 1348
4759.02 1300
4759.67 1176
4760.32 1281
4760.97 1214
4761.62 1176
4762.27 1227
4762.92 1265
4763.57 1198
4764.23 1213
4764.88 1281
4765.53 1187
4766.18 1267
4766.83 1257
4767.48 1363
4768.13 1333
4768.78 1345
4769.44 1260
4770.09 1207
4770.74 1278
4771.39 1187
4772.04 1124
4772.69 1187
4773.35 1231
4774.00 1260
4774.65 1282
4775.30 1206
4775.95 1196
4776.60 1227
4777.26 1294
4777.91 1233
4778.56 1216
4779.21 1133
4779.86 1183
4780.52 1247
4781.17 1306
4781.82 1202
4782.47 1237
4783.13 1255
4783.78 1239
4784.43 1222
4785.08 1113
4785.74 1139
4786.39 1165
4787.04 1173
4787.69 1144
4788.35 1233
4789.00 1168
4789.65 1206
4790.31 1257
4790.96 1171
4791.61 1186
4792.26 1226
4792.92 1156
4793.57 1173
4794.22 1229
4794.88 1281
4795.53 1235
4796.18 1283
4796.84 1158
4797.49 1159
4798.14 1140
4798.80 1141
4799.45 1171
4800.10 1138
4800.76 1095
4801.41 1104
4802.06 1221
4802.72 1091
4803.37 1127
4804.03 1131
4804.68 1156
4805.33 1219
4805.99 1187
4806.64 1136
4807.30 1196
4807.95 1185
4808.60 1217
4809.26 1208
4809.91 1192
4810.57 1110
4811.22 1096
4811.88 1185
4812.53 1199
4813.18 1172
4813.84 1144
4814.49 1182
4815.15 1150
4815.80 1195
4816.46 1151
4817.11 1141
4817.77 1267
4818.42 1282
4819.08 1312
4819.73 1145
4820.39 1215
4821.04 1232
4821.70 1294
4822.35 1327
4823.01 1255
4823.66 1270
4824.32 1343
4824.97 1332
4825.63 1341
4826.28 1329
4826.94 1425
4827.59 1448
4828.25 1466
4828.90 1509
4829.56 1536
4830.22 1424
4830.87 1385
4831.53 1260
4832.18 1444
4832.84 1498
4833.49 1417
4834.15 1410
4834.81 1388
4835.46 1432
4836.12 1443
4836.77 1556
4837.43 1581
4838.09 1501
4838.74 1464
4839.40 1437
4840.05 1422
4840.71 1436
4841.37 1556
4842.02 1460
4842.68 1429
4843.34 1502
4843.99 1419
4844.65 1368
4845.31 1347
4845.96 1381
4846.62 1306
4847.28 1346
4847.93 1470
4848.59 1516
4849.25 1476
4849.90 1402
4850.56 1409
4851.22 1554
4851.87 1526
4852.53 1443
4853.19 1426
4853.85 1446
4854.50 1448
4855.16 1484
4855.82 1449
4856.48 1502
4857.13 1384
4857.79 1436
4858.45 1580
4859.11 1617
4859.76 1490
4860.42 1510
4861.08 1561
4861.74 1576
4862.39 1634
4863.05 1643
4863.71 1549
4864.37 1544
4865.03 1656
4865.68 1745
4866.34 1715
4867.00 1598
4867.66 1598
4868.32 1614
4868.97 1472
4869.63 1517
4870.29 1520
4870.95 1564
4871.61 1506
4872.27 1545
4872.92 1485
4873.58 1458
4874.24 1434
4874.90 1496
4875.56 1575
4876.22 1635
4876.88 1572
4877.54 1618
4878.19 1511
4878.85 1444
4879.51 1425
4880.17 1500
4880.83 1595
4881.49 1492
4882.15 1499
4882.81 1552
4883.47 1438
4884.13 1491
4884.78 1503
4885.44 1530
4886.10 1512
4886.76 1500
4887.42 1462
4888.08 1563
4888.74 1552
4889.40 1619
4890.06 1581
4890.72 1588
4891.38 1733
4892.04 1810
4892.70 1784
4893.36 1843
4894.02 1847
4894.68 1831
4895.34 1801
4896.00 1863
4896.66 1810
4897.32 1739
4897.98 1647
4898.64 1694
4899.30 1735
4899.96 1731
4900.62 1722
4901.28 1811
4901.94 1737
4902.60 1731
4903.26 1694
4903.92 1707
4904.58 1626
4905.25 1553
4905.91 1665
4906.57 1558
4907.23 1500
4907.89 1500
4908.55 1591
4909.21 1507
4909.87 1480
4910.53 1531
4911.19 1576
4911.85 1614
4912.52 1511
4913.18 1495
4913.84 1463
4914.50 1466
4915.16 1416
4915.82 1464
4916.48 1471
4917.15 1474
4917.81 1416
4918.47 1336
4919.13 1421
4919.79 1330
4920.45 1331
4921.11 1318
4921.78 1306
4922.44 1349
4923.10 1241
4923.76 1311
4924.42 1309
4925.09 1313
4925.75 1247
4926.41 1268
4927.07 1230
4927.73 1216
4928.40 1202
4929.06 1199
4929.72 1303
4930.38 1304
4931.05 1271
4931.71 1294
4932.37 1268
4933.03 1338
4933.70 1319
4934.36 1316
4935.02 1323
4935.68 1323
4936.35 1249
4937.01 1295
4937.67 1337
4938.34 1195
4939.00 1208
4939.66 1280
4940.32 1280
4940.99 1318
4941.65 1284
4942.31 1211
4942.98 1291
4943.64 1208
4944.30 1240
4944.97 1168
4945.63 1123
4946.29 1135
4946.96 1161
4947.62 1137
4948.28 1189
4948.95 1113
4949.61 1131
4950.28 1182
4950.94 1167
4951.60 1147
4952.27 1151
4952.93 1256
4953.60 1164
4954.26 1158
4954.92 1153
4955.59 1244
4956.25 1219
4956.92 1291
4957.58 1146
4958.24 1267
4958.91 1271
4959.57 1323
4960.24 1329
4960.90 1363
4961.57 1455
4962.23 1540
4962.89 1527
4963.56 1538
4964.22 1574
4964.89 1616
4965.55 1647
4966.22 1646
4966.88 1746
4967.55 1594
4968.21 1682
4968.88 1689
4969.54 1602
4970.21 1409
4970.87 1388
4971.54 1397
4972.20 1341
4972.87 1352
4973.53 1382
4974.20 1433
4974.86 1352
4975.53 1350
4976.20 1261
4976.86 1399
4977.53 1479
4978.19 1406
4978.86 1442
4979.52 1357
4980.19 1262
4980.85 1297
4981.52 1290
4982.19 1258
4982.85 1312
4983.52 1330
4984.18 1306
4984.85 1257
4985.52 1265
4986.18 1298
4986.85 1344
4987.51 1301
4988.18 1381
4988.85 1315
4989.51 1508
4990.18 1386
4990.85 1359
4991.51 1443
4992.18 1454
4992.85 1470
4993.51 1400
4994.18 1442
4994.85 1403
4995.51 1382
4996.18 1356
4996.85 1286
4997.51 1271
4998.18 1189
4998.85 1166
4999.51 1165
5000.18 1062
5000.85 1185
5001.52 1161
5002.18 1232
5002.85 1179
5003.52 1156
5004.18 1169
5004.85 1182
5005.52 1154
5006.19 1121
5006.85 1139
5007.52 1167
5008.19 1161
5008.86 1061
5009.52 1123
5010.19 1163
5010.86 1188
5011.53 1008
5012.20 1188
5012.86 1246
5013.53 1199
5014.20 1082
5014.87 1071
5015.54 1029
5016.20 1115
5016.87 1138
5017.54 1156
5018.21 1068
5018.88 1083
5019.55 1137
5020.21 1160
5020.88 1148
5021.55 1129
5022.22 1163
5022.89 1212
5023.56 1194
5024.22 1239
5024.89 1155
5025.56 1169
5026.23 1176
5026.90 1119
5027.57 1202
5028.24 1127
5028.91 1143
5029.58 1238
5030.24 1261
5030.91 1344
5031.58 1213
5032.25 1110
5032.92 1129
5033.59 1113
5034.26 1121
5034.93 1148
5035.60 1133
5036.27 1121
5036.94 1148
5037.61 1134
5038.28 1130
5038.95 1156
5039.62 1146
5040.29 1105
5040.96 1124
5041.63 1150
5042.30 1183
5042.97 1116
5043.64 1131
5044.31 1225
5044.98 1194
5045.65 1195
5046.32 1114
5046.99 1132
5047.66 1128
5048.33 1182
5049.00 1144
5049.67 1137
5050.34 1077
5051.01 1052
5051.68 981
5052.35 1000
5053.02 1083
5053.69 1109
5054.36 1093
5055.03 1182
5055.70 1079
5056.37 1079
5057.04 1061
5057.71 1086
5058.39 1099
5059.06 1050
5059.73 1064
5060.40 1072
5061.07 1098
5061.74 977
5062.41 1126
5063.08 1163
5063.75 1114
5064.43 1094
5065.10 1153
5065.77 1153
5066.44 1109
5067.11 1103
5067.78 1080
5068.45 1035
5069.13 1145
5069.80 1087
5070.47 1116
5071.14 1159
5071.81 1140
5072.49 1145
5073.16 1119
5073.83 1088
5074.50 1037
5075.17 1053
5075.85 1088
5076.52 986
5077.19 1026
5077.86 1149
5078.53 1173
5079.21 1116
5079.88 1153
5080.55 1209
5081.22 1223
5081.90 1376
5082.57 1257
5083.24 1175
5083.91 1156
5084.59 1119
5085.26 1109
5085.93 1175
5086.61 1038
5087.28 1183
5087.95 1239
5088.62 1271
5089.30 1171
5089.97 1237
5090.64 1255
5091.32 1253
5091.99 1203
5092.66 1280
5093.34 1271
5094.01 1262
5094.68 1328
5095.36 1264
5096.03 1209
5096.70 1158
5097.38 1236
5098.05 1200
5098.72 1160
5099.40 1205
5100.07 1078
5100.74 1121
5101.42 1063
5102.09 1155
5102.77 1243
5103.44 1141
5104.11 1135
5104.79 1137
5105.46 1194
5106.14 1229
5106.81 1238
5107.48 1203
5108.16 1198
5108.83 1201
5109.51 1156
5110.18 1195
5110.86 1198
5111.53 1245
5112.20 1171
5112.88 1136
5113.55 1154
5114.23 1168
5114.90 1194
5115.58 1160
5116.25 1191
5116.93 1145
5117.60 1111
5118.28 1188
5118.95 1353
5119.63 1319
5120.30 1184
5120.98 1237
5121.65 1356
5122.33 1344
5123.00 1313
5123.68 1326
5124.35 1295
5125.03 1201
5125.70 1365
5126.38 1256
5127.06 1124
5127.73 1239
5128.41 1248
5129.08 1340
5129.76 1196
5130.43 1239
5131.11 1224
5131.78 1305
5132.46 1203
5133.14 1218
5133.81 1267
5134.49 1207
5135.16 1184
5135.84 1251
5136.52 1238
5137.19 1216
5137.87 1136
5138.55 1084
5139.22 1126
5139.90 1139
5140.57 1139
5141.25 1234
5141.93 1284
5142.60 1123
5143.28 1148
5143.96 1108
5144.63 1072
5145.31 1181
5145.99 1151
5146.66 1168
5147.34 1153
5148.02 1131
5148.69 1106
5149.37 1122
5150.05 1027
5150.73 1039
5151.40 1050
5152.08 1075
5152.76 1074
5153.43 1058
5154.11 964
5154.79 947
5155.47 971
5156.14 1059
5156.82 1070
5157.50 1015
5158.18 1062
5158.85 1018
5159.53 1034
5160.21 980
5160.89 1049
5161.56 1029
5162.24 1030
5162.92 1032
5163.60 1004
5164.28 1031
5164.95 1023
5165.63 1007
5166.31 987
5166.99 1054
5167.67 1113
5168.34 1098
5169.02 1024
5169.70 1094
5170.38 1055
5171.06 986
5171.74 1016
5172.41 1083
5173.09 993
5173.77 1041
5174.45 991
5175.13 1028
5175.81 1137
5176.49 1082
5177.16 1041
5177.84 1058
5178.52 1149
5179.20 1093
5179.88 1108
5180.56 1060
5181.24 1048
5181.92 1106
5182.60 1131
5183.28 1089
5183.95 1099
5184.63 1034
5185.31 1069
5185.99 1142
5186.67 1099
5187.35 1049
5188.03 1017
5188.71 960
5189.39 1025
5190.07 1027
5190.75 1011
5191.43 1023
5192.11 1034
5192.79 1003
5193.47 1002
5194.15 963
5194.83 993
5195.51 956
5196.19 1031
5196.87 1123
5197.55 1046
5198.23 962
5198.91 1054
5199.59 1053
5200.27 1053
5200.95 1032
5201.63 1052
5202.31 975
5202.99 913
5203.67 923
5204.35 957
5205.03 1018
5205.71 929
5206.39 1037
5207.08 1062
5207.76 1086
5208.44 1051
5209.12 1104
5209.80 1118
5210.48 1118
5211.16 1148
5211.84 1162
5212.52 1173
5213.20 1087
5213.89 1083
5214.57 1133
5215.25 1188
5215.93 1137
5216.61 1192
5217.29 1160
5217.97 1078
5218.65 1184
5219.34 1044
5220.02 1050
5220.70 1024
5221.38 1015
5222.06 1131
5222.74 1118
5223.43 1098
5224.11 1077
5224.79 1054
5225.47 993
5226.15 1029
5226.84 1132
5227.52 1185
5228.20 1113
5228.88 999
5229.56 1105
5230.25 1079
5230.93 1145
5231.61 1083
5232.29 1045
5232.98 1145
5233.66 1105
5234.34 1126
5235.02 1094
5235.71 1104
5236.39 1159
5237.07 1177
5237.75 1167
5238.44 1250
5239.12 1255
5239.80 1290
5240.49 1343
5241.17 1221
5241.85 1069
5242.54 1204
5243.22 1181
5243.90 1136
5244.58 1060
5245.27 1161
5245.95 1089
5246.63 1122
5247.32 1101
5248.00 1056
5248.69 1096
5249.37 1192
5250.05 1247
5250.74 1168
5251.42 1198
5252.10 1134
5252.79 1271
5253.47 1318
5254.15 1355
5254.84 1168
5255.52 1193
5256.21 1171
5256.89 1171
5257.57 1148
5258.26 1091
5258.94 1070
5259.63 1144
5260.31 1167
5261.00 1222
5261.68 1152
5262.36 1153
5263.05 1266
5263.73 1252
5264.42 1185
5265.10 1249
5265.79 1209
5266.47 1168
5267.16 1102
5267.84 1117
5268.52 1136
5269.21 1140
5269.89 1097
5270.58 1105
5271.26 1118
5271.95 1110
5272.63 1164
5273.32 1115
5274.00 1023
5274.69 1040
5275.38 1097
5276.06 1114
5276.75 1181
5277.43 1058
5278.12 1035
5278.80 1117
5279.49 1077
5280.17 1067
5280.86 1101
5281.54 1072
5282.23 1093
5282.92 1060
5283.60 1064
5284.29 1100
5284.97 1252
5285.66 1211
5286.34 1097
5287.03 1055
5287.72 1052
5288.40 1064
5289.09 1082
5289.77 1066
5290.46 1049
5291.15 1052
5291.83 912
5292.52 1056
5293.21 1069
5293.89 1074
5294.58 1135
5295.27 1045
5295.95 996
5296.64 1014
5297.33 1036
5298.01 1036
5298.70 1049
5299.39 1115
5300.07 1106
5300.76 1106
5301.45 1140
5302.13 1163
5302.82 1192
5303.51 1148
5304.19 1248
5304.88 1332
5305.57 1251
5306.26 1171
5306.94 1180
5307.63 1096
5308.32 1200
5309.00 1141
5309.69 1219
5310.38 1210
5311.07 1260
5311.75 1214
5312.44 1207
5313.13 1108
5313.82 1167
5314.51 1214
5315.19 1050
5315.88 1125
5316.57 1118
5317.26 1053
5317.94 1105
5318.63 1126
5319.32 1160
5320.01 1164
5320.70 1192
5321.39 1248
5322.07 1195
5322.76 1174
5323.45 1125
5324.14 1178
5324.83 1133
5325.52 1080
5326.20 1163
5326.89 1083
5327.58 1086
5328.27 1082
5328.96 1064
5329.65 1072
5330.34 1154
5331.02 1057
5331.71 1124
5332.40 1065
5333.09 1093
5333.78 1119
5334.47 988
5335.16 1017
5335.85 1110
5336.54 1049
5337.23 989
5337.92 972
5338.60 1056
5339.29 1106
5339.98 1117
5340.67 1072
5341.36 1047
5342.05 1076
5342.74 1071
5343.43 1074
5344.12 1053
5344.81 1087
5345.50 1169
5346.19 1130
5346.88 1140
5347.57 1203
5348.26 1096
5348.95 1175
5349.64 1305
5350.33 1359
5351.02 1357
5351.71 1355
5352.40 1425
5353.09 1298
5353.78 1343
5354.47 1255
5355.16 1268
5355.85 1208
5356.54 1261
5357.23 1228
5357.92 1114
5358.61 1139
5359.30 1031
5360.00 1040
5360.69 1009
5361.38 1015
5362.07 979
5362.76 1065
5363.45 1193
5364.14 1167
5364.83 1223
5365.52 1178
5366.21 1164
5366.90 1262
5367.60 1188
5368.29 1157
5368.98 1171
5369.67 1170
5370.36 1148
5371.05 1012
5371.74 1038
5372.44 1011
5373.13 1006
5373.82 1080
5374.51 1122
5375.20 1048
5375.89 1064
5376.59 1004
5377.28 988
5377.97 1022
5378.66 1002
5379.35 1113
5380.04 1024
5380.74 1047
5381.43 1052
5382.12 1060
5382.81 976
5383.51 1053
5384.20 1052
5384.89 989
5385.58 984
5386.27 1044
5386.97 1073
5387.66 1108
5388.35 1064
5389.04 1117
5389.74 1150
5390.43 1124
5391.12 1138
5391.82 1158
5392.51 1108
5393.20 1147
5393.89 1182
5394.59 1133
5395.28 1167
5395.97 1214
5396.67 1073
5397.36 1076
5398.05 1075
5398.75 1137
5399.44 1040
5400.13 1012
5400.83 902
5401.52 1017
5402.21 1000
5402.91 981
5403.60 993
5404.29 1053
5404.99 1027
5405.68 1051
5406.37 1141
5407.07 1037
5407.76 946
5408.45 1005
5409.15 1128
5409.84 1129
5410.54 1057
5411.23 1112
5411.92 1072
5412.62 1005
5413.31 1015
5414.01 976
5414.70 996
5415.40 970
5416.09 1007
5416.78 1029
5417.48 974
5418.17 1031
5418.87 998
5419.56 1017
5420.26 969
5420.95 1072
5421.65 958
5422.34 1003
5423.04 1121
5423.73 1065
5424.42 991
5425.12 1046
5425.81 978
5426.51 1035
5427.20 995
5427.90 1046
5428.59 1029
5429.29 1033
5429.99 940
5430.68 1041
5431.38 1117
5432.07 1094
5432.77 1107
5433.46 1135
5434.16 934
5434.85 1006
5435.55 1082
5436.24 1142
5436.94 1138
5437.64 1142
5438.33 1189
5439.03 1212
5439.72 1283
5440.42 1202
5441.11 1129
5441.81 1104
5442.51 1121
5443.20 1083
5443.90 1037
5444.59 1166
5445.29 1083
5445.99 1094
5446.68 1134
5447.38 1150
5448.08 1126
5448.77 1157
5449.47 1208
5450.17 1193
5450.86 1108
5451.56 1206
5452.25 1122
5452.95 1115
5453.65 1129
5454.35 1072
5455.04 1138
5455.74 1020
5456.44 1038
5457.13 974
5457.83 1068
5458.53 1082
5459.22 1056
5459.92 1161
5460.62 1004
5461.32 1037
5462.01 1049
5462.71 1112
5463.41 1062
5464.10 1090
5464.80 1123
5465.50 1152
5466.20 1132
5466.89 1112
5467.59 1124
5468.29 1173
5468.99 1108
5469.69 1144
5470.38 1073
5471.08 1162
5471.78 1141
5472.48 1110
5473.17 1091
5473.87 1120
5474.57 1086
5475.27 1152
5475.97 1173
5476.66 1188
5477.36 1205
5478.06 1148
5478.76 1250
5479.46 1196
5480.16 1271
5480.85 1409
5481.55 1464
5482.25 1415
5482.95 1403
5483.65 1394
5484.35 1361
5485.05 1388
5485.75 1392
5486.44 1332
5487.14 1318
5487.84 1233
5488.54 1326
5489.24 1299
5489.94 1288
5490.64 1362
5491.34 1434
5492.04 1291
5492.74 1309
5493.43 1305
5494.13 1206
5494.83 1254
5495.53 1270
5496.23 1342
5496.93 1434
5497.63 1409
5498.33 1469
5499.03 1550
5499.73 1639
5500.43 1671
5501.13 1755
5501.83 1920
5502.53 1945
5503.23 1930
5503.93 1921
5504.63 2020
5505.33 1820
5506.03 1736
5506.73 1540
5507.43 1414
5508.13 1400
5508.83 1438
5509.53 1519
5510.23 1486
5510.93 1407
5511.63 1475
5512.33 1431
5513.03 1446
5513.73 1362
5514.43 1365
5515.13 1377
5515.83 1329
5516.54 1368
5517.24 1337
5517.94 1440
5518.64 1322
5519.34 1305
5520.04 1267
5520.74 1224
5521.44 1154
5522.14 1200
5522.84 1231
5523.54 1211
5524.25 1238
5524.95 1210
5525.65 1172
5526.35 1228
5527.05 1218
5527.75 1173
5528.45 1174
5529.16 1103
5529.86 1044
5530.56 1067
5531.26 1041
5531.96 1048
5532.66 1212
5533.37 1143
5534.07 1050
5534.77 1107
5535.47 1087
5536.17 978
5536.88 964
5537.58 1038
5538.28 1129
5538.98 1093
5539.68 1086
5540.39 1077
5541.09 1112
5541.79 1028
5542.49 991
5543.20 1127
5543.90 1102
5544.60 1028
5545.30 1010
5546.01 1001
5546.71 1123
5547.41 1026
5548.11 929
5548.82 1032
5549.52 1055
5550.22 1010
5550.93 951
5551.63 1095
5552.33 1123
5553.03 987
5553.74 1038
5554.44 941
5555.14 1003
5555.85 1050
5556.55 990
5557.25 1003
5557.96 1012
5558.66 1045
5559.36 1083
5560.07 1035
5560.77 1057
5561.47 1169
5562.18 1134
5562.88 1134
5563.59 1116
5564.29 1098
5564.99 1173
5565.70 1150
5566.40 1179
5567.10 1210
5567.81 1146
5568.51 1132
5569.22 1040
5569.92 1099
5570.63 1049
5571.33 1051
5572.03 1167
5572.74 1122
5573.44 1078
5574.15 1075
5574.85 1081
5575.56 1143
5576.26 1010
5576.96 1082
5577.67 1089
5578.37 1122
5579.08 1070
5579.78 1061
5580.49 1070
5581.19 973
5581.90 1001
5582.60 988
5583.31 983
5584.01 983
5584.72 1064
5585.42 1053
5586.13 1033
5586.83 1038
5587.54 972
5588.24 1015
5588.95 974
5589.65 840
5590.36 939
5591.07 935
5591.77 986
5592.48 936
5593.18 902
5593.89 997
5594.59 930
5595.30 971
5596.00 949
5596.71 1052
5597.42 1056
5598.12 1103
5598.83 1091
5599.53 979
5600.24 975
5600.95 977
5601.65 1028
5602.36 936
5603.06 840
5603.77 944
5604.48 902
5605.18 926
5605.89 940
5606.60 982
5607.30 892
5608.01 911
5608.72 991
5609.42 988
5610.13 977
5610.84 977
5611.54 1002
5612.25 984
5612.96 909
5613.66 990
5614.37 971
5615.08 1007
5615.78 1085
5616.49 936
5617.20 1044
5617.91 985
5618.61 921
5619.32 923
5620.03 945
5620.73 971
5621.44 855
5622.15 947
5622.86 968
5623.56 958
5624.27 986
5624.98 1008
5625.69 933
5626.40 969
5627.10 1045
5627.81 959
5628.52 974
5629.23 1012
5629.93 986
5630.64 966
5631.35 984
5632.06 1034
5632.77 985
5633.47 945
5634.18 989
5634.89 1026
5635.60 1078
5636.31 1040
5637.02 1052
5637.72 1077
5638.43 1083
5639.14 1093
5639.85 1054
5640.56 1062
5641.27 1157
5641.98 1063
5642.68 978
5643.39 1042
5644.10 1147
5644.81 1049
5645.52 1071
5646.23 1133
5646.94 1022
5647.65 986
5648.36 1006
5649.06 1014
5649.77 1046
5650.48 962
5651.19 1012
5651.90 1087
5652.61 1007
5653.32 1054
5654.03 995
5654.74 1029
5655.45 1039
5656.16 1063
5656.87 1117
5657.58 1160
5658.29 1162
5659.00 1170
5659.71 1081
5660.42 1182
5661.13 1154
5661.84 1196
5662.55 1175
5663.26 1153
5663.97 1019
5664.68 996
5665.39 1060
5666.10 1087
5666.81 1079
5667.52 1086
5668.23 1083
5668.94 1114
5669.65 964
5670.36 942
5671.07 1088
5671.78 1048
5672.49 1064
5673.20 953
5673.91 1012
5674.62 1034
5675.33 1037
5676.04 1023
5676.75 986
5677.47 1019
5678.18 1061
5678.89 1014
5679.60 1079
5680.31 953
5681.02 911
5681.73 994
5682.44 1044
5683.15 976
5683.87 965
5684.58 915
5685.29 976
5686.00 1130
5686.71 1071
5687.42 982
5688.13 925
5688.85 919
5689.56 971
5690.27 1004
5690.98 940
5691.69 928
5692.41 882
5693.12 962
5693.83 969
5694.54 942
5695.25 896
5695.96 913
5696.68 911
5697.39 951
5698.10 917
5698.81 915
5699.53 897
5700.24 905
5700.95 917
5701.66 1012
5702.38 1025
5703.09 957
5703.80 930
5704.51 860
5705.23 871
5705.94 839
5706.65 905
5707.36 888
5708.08 880
5708.79 855
5709.50 926
5710.22 950
5710.93 899
5711.64 863
5712.35 890
5713.07 891
5713.78 891
5714.49 931
5715.21 958
5715.92 968
5716.63 921
5717.35 937
5718.06 841
5718.77 875
5719.49 831
5720.20 897
5720.92 839
5721.63 894
5722.34 951
5723.06 860
5723.77 837
5724.48 851
5725.20 864
5725.91 963
5726.63 969
5727.34 904
5728.05 921
5728.77 964
5729.48 929
5730.20 958
5730.91 998
5731.62 1005
5732.34 1007
5733.05 993
5733.77 915
5734.48 887
5735.20 908
5735.91 903
5736.63 901
5737.34 864
5738.06 815
5738.77 805
5739.48 863
5740.20 971
5740.91 878
5741.63 961
5742.34 917
5743.06 838
5743.77 867
5744.49 879
5745.20 892
5745.92 879
5746.64 890
5747.35 853
5748.07 914
5748.78 834
5749.50 866
5750.21 910
5750.93 988
5751.64 935
5752.36 870
5753.07 866
5753.79 861
5754.51 955
5755.22 928
5755.94 906
5756.65 903
5757.37 939
5758.08 917
5758.80 885
5759.52 889
5760.23 849
5760.95 837
5761.67 836
5762.38 879
5763.10 912
5763.81 833
5764.53 890
5765.25 847
5765.96 869
5766.68 875
5767.40 863
5768.11 870
5768.83 888
5769.55 947
5770.26 907
5770.98 903
5771.70 941
5772.41 895
5773.13 869
5773.85 933
5774.56 914
5775.28 913
5776.00 876
5776.71 953
5777.43 933
5778.15 946
5778.87 947
5779.58 918
5780.30 961
5781.02 963
5781.74 1012
5782.45 995
5783.17 867
5783.89 888
5784.61 917
5785.32 901
5786.04 894
5786.76 854
5787.48 920
5788.19 919
5788.91 971
5789.63 952
5790.35 935
5791.07 906
5791.78 1019
5792.50 1021
5793.22 1089
5793.94 1040
5794.66 1006
5795.38 1049
5796.09 1065
5796.81 1139
5797.53 994
5798.25 1020
5798.97 1051
5799.69 1090
5800.40 1194
5801.12 1279
5801.84 1364
5802.56 1480
5803.28 1581
5804.00 1639
5804.72 1788
5805.44 1656
5806.15 1647
5806.87 1589
5807.59 1524
5808.31 1412
5809.03 1448
5809.75 1377
5810.47 1246
5811.19 1184
5811.91 1147
5812.63 1227
5813.35 1127
5814.07 1160
5814.79 1158
5815.50 1176
5816.22 1200
5816.94 1223
5817.66 1166
5818.38 1260
5819.10 1147
5819.82 1200
5820.54 1248
5821.26 1155
5821.98 1081
5822.70 1210
5823.42 1196
5824.14 1242
5824.86 1084
5825.58 1123
5826.30 1077
5827.02 1152
5827.74 1121
5828.46 1029
5829.18 1019
5829.90 943
5830.62 997
5831.35 1100
5832.07 978
5832.79 898
5833.51 962
5834.23 961
5834.95 942
5835.67 1000
5836.39 1000
5837.11 1022
5837.83 981
5838.55 956
5839.27 928
5839.99 973
5840.72 1017
5841.44 1030
5842.16 1012
5842.88 1002
5843.60 1020
5844.32 1023
5845.04 896
5845.76 925
5846.49 947
5847.21 1003
5847.93 980
5848.65 904
5849.37 926
5850.09 926
5850.82 905
5851.54 925
5852.26 984
5852.98 974
5853.70 1039
5854.42 980
5855.15 962
5855.87 923
5856.59 918
5857.31 1019
5858.03 914
5858.76 969
5859.48 928
5860.20 926
5860.92 962
5861.65 980
5862.37 925
5863.09 1003
5863.81 907
5864.54 849
5865.26 933
5865.98 920
5866.70 887
5867.43 918
5868.15 965
5868.87 904
5869.60 847
5870.32 882
5871.04 965
5871.76 979
5872.49 1032
5873.21 936
5873.93 979
5874.66 880
5875.38 889
5876.10 910
5876.83 856
5877.55 844
5878.27 888
5879.00 935
5879.72 879
5880.44 963
5881.17 929
5881.89 963
5882.61 970
5883.34 891
5884.06 912
5884.79 913
5885.51 920
5886.23 1024
5886.96 917
5887.68 954
5888.41 923
5889.13 939
5889.85 992
5890.58 960
5891.30 974
5892.03 1065
5892.75 976
5893.47 924
5894.20 854
5894.92 940
5895.65 914
5896.37 920
5897.10 866
5897.82 878
5898.55 876
5899.27 871
5900.00 979
5900.72 939
5901.44 1006
5902.17 934
5902.89 1002
5903.62 975
5904.34 940
5905.07 907
5905.79 981
5906.52 960
5907.25 910
5907.97 878
5908.70 894
5909.42 1019
5910.15 936
5910.87 956
5911.60 1031
5912.32 890
5913.05 905
5913.77 923
5914.50 921
5915.22 943
5915.95 970
5916.68 969
5917.40 954
5918.13 901
5918.85 947
5919.58 984
5920.31 877
5921.03 888
5921.76 976
5922.48 1005
5923.21 946
5923.94 958
5924.66 995
5925.39 929
5926.12 997
5926.84 998
5927.57 901
5928.29 944
5929.02 927
5929.75 919
5930.47 908
5931.20 910
5931.93 993
5932.65 1023
5933.38 1060
5934.11 1024
5934.83 1016
5935.56 1044
5936.29 1060
5937.02 1003
5937.74 1033
5938.47 1141
5939.20 1133
5939.92 1023
5940.65 1161
5941.38 1158
5942.11 1240
5942.83 1148
5943.56 1174
5944.29 1102
5945.02 1198
5945.74 1136
5946.47 1219
5947.20 1158
5947.93 1201
5948.65 1264
5949.38 1226
5950.11 1251
5950.84 1192
5951.57 1218
5952.29 1370
5953.02 1395
5953.75 1412
5954.48 1368
5955.21 1422
5955.93 1427
5956.66 1392
5957.39 1399
5958.12 1348
5958.85 1350
5959.58 1347
5960.30 1361
5961.03 1422
5961.76 1377
5962.49 1375
5963.22 1313
5963.95 1319
5964.68 1289
5965.40 1329
5966.13 1453
5966.86 1485
5967.59 1595
5968.32 1563
5969.05 1617
5969.78 1718
5970.51 1753
5971.24 1731
5971.96 1696
5972.69 1689
5973.42 1586
5974.15 1620
5974.88 1593
5975.61 1613
5976.34 1703
5977.07 1565
5977.80 1535
5978.53 1636
5979.26 1667
5979.99 1619
5980.72 1728
5981.45 1791
5982.18 1684
5982.91 1842
5983.64 1791
5984.37 1773
5985.10 1732
5985.83 1725
5986.56 1816
5987.29 1833
5988.02 1797
5988.75 1812
5989.48 1910
5990.21 1934
5990.94 1871
5991.67 1876
5992.40 1850
5993.13 1793
5993.86 1841
5994.59 1937
5995.32 1930
5996.05 1977
5996.78 2006
5997.51 2117
5998.24 2042
5998.97 1994
5999.71 2054
6000.44 2102
6001.17 2045
6001.90 2006
6002.63 1981
6003.36 2065
6004.09 2088
6004.82 1966
6005.55 1815
6006.28 1928
6007.02 1921
6007.75 2204
6008.48 2209
6009.21 2330
6009.94 2625
6010.67 2979
6011.40 3121
6012.14 3534
6012.87 3899
6013.60 4051
6014.33 4108
6015.06 4534
6015.80 4466
6016.53 4305
6017.26 4108
6017.99 3835
6018.72 3571
6019.45 3248
6020.19 2829
6020.92 2589
6021.65 2511
6022.38 2250
6023.12 1989
6023.85 1771
6024.58 1784
6025.31 1766
6026.05 1778
6026.78 1706
6027.51 1742
6028.24 1611
6028.98 1565
6029.71 1582
6030.44 1548
6031.17 1419
6031.91 1402
6032.64 1486
6033.37 1538
6034.11 1452
6034.84 1486
6035.57 1463
6036.30 1346
6037.04 1406
6037.77 1533
6038.50 1439
6039.24 1505
6039.97 1524
6040.70 1614
6041.44 1453
6042.17 1551
6042.90 1539
6043.64 1586
6044.37 1616
6045.10 1671
6045.84 1552
6046.57 1636
6047.31 1714
6048.04 1716
6048.77 1690
6049.51 1841
6050.24 1761
6050.98 1757
6051.71 1738
6052.44 1786
6053.18 1875
6053.91 1814
6054.65 1713
6055.38 1694
6056.11 1662
6056.85 1678
6057.58 1647
6058.32 1764
6059.05 1641
6059.79 1694
6060.52 1665
6061.26 1581
6061.99 1590
6062.72 1610
6063.46 1547
6064.19 1524
6064.93 1464
6065.66 1570
6066.40 1522
6067.13 1486
6067.87 1586
6068.60 1548
6069.34 1506
6070.07 1473
6070.81 1520
6071.54 1563
6072.28 1504
6073.01 1433
6073.75 1418
6074.49 1357
6075.22 1438
6075.96 1328
6076.69 1421
6077.43 1435
6078.16 1473
6078.90 1504
6079.63 1524
6080.37 1449
6081.11 1406
6081.84 1335
6082.58 1445
6083.31 1445
6084.05 1406
6084.79 1375
6085.52 1342
6086.26 1378
6086.99 1387
6087.73 1392
6088.47 1373
6089.20 1448
6089.94 1491
6090.68 1494
6091.41 1516
6092.15 1458
6092.89 1600
6093.62 1529
6094.36 1490
6095.09 1505
6095.83 1456
6096.57 1578
6097.31 1538
6098.04 1499
6098.78 1429
6099.52 1356
6100.25 1513
6100.99 1378
6101.73 1323
6102.46 1218
6103.20 1250
6103.94 1299
6104.68 1343
6105.41 1241
6106.15 1272
6106.89 1326
6107.62 1248
6108.36 1271
6109.10 1279
6109.84 1307
6110.57 1351
6111.31 1325
6112.05 1332
6112.79 1293
6113.53 1195
6114.26 1275
6115.00 1286
6115.74 1340
6116.48 1274
6117.21 1300
6117.95 1318
6118.69 1338
6119.43 1274
6120.17 1235
6120.91 1279
6121.64 1315
6122.38 1346
6123.12 1347
6123.86 1360
6124.60 1342
6125.34 1365
6126.07 1408
6126.81 1414
6127.55 1459
6128.29 1365
6129.03 1378
6129.77 1356
6130.51 1395
6131.25 1490
6131.98 1402
6132.72 1389
6133.46 1457
6134.20 1361
6134.94 1355
6135.68 1424
6136.42 1417
6137.16 1390
6137.90 1426
6138.64 1448
6139.38 1538
6140.11 1508
6140.85 1455
6141.59 1515
6142.33 1405
6143.07 1457
6143.81 1529
6144.55 1505
6145.29 1359
6146.03 1408
6146.77 1405
6147.51 1445
6148.25 1420
6148.99 1422
6149.73 1409
6150.47 1408
6151.21 1403
6151.95 1490
6152.69 1647
6153.43 1566
6154.17 1584
6154.91 1655
6155.65 1655
6156.39 1519
6157.13 1529
6157.87 1592
6158.61 1681
6159.35 1636
6160.09 1587
6160.83 1553
6161.58 1660
6162.32 1501
6163.06 1525
6163.80 1570
6164.54 1588
6165.28 1768
6166.02 1792
6166.76 1930
6167.50 1975
6168.24 2130
6168.98 2134
6169.73 2250
6170.47 2229
6171.21 2237
6171.95 2275
6172.69 2171
6173.43 2061
6174.17 2089
6174.92 2095
6175.66 2049
6176.40 2026
6177.14 1987
6177.88 1998
6178.62 2117
6179.36 2009
6180.11 2064
6180.85 2100
6181.59 2112
6182.33 2083
6183.07 2164
6183.82 2116
6184.56 2135
6185.30 2033
6186.04 2125
6186.78 2180
6187.53 2267
6188.27 2130
6189.01 2136
6189.75 2254
6190.50 2265
6191.24 2268
6191.98 2393
6192.72 2334
6193.47 2436
6194.21 2470
6194.95 2427
6195.69 2561
6196.44 2660
6197.18 2753
6197.92 2764
6198.67 2748
6199.41 2761
6200.15 2891
6200.89 2721
6201.64 2648
6202.38 2800
6203.12 2854
6203.87 2900
6204.61 3170
6205.35 3329
6206.10 3693
6206.84 4409
6207.58 5196
6208.33 6181
6209.07 7450
6209.81 8720
6210.56 10073
6211.30 10965
6212.05 11435
6212.79 11736
6213.53 11419
6214.28 10459
6215.02 9358
6215.76 8262
6216.51 6826
6217.25 5852
6218.00 4937
6218.74 4247
6219.48 3844
6220.23 3556
6220.97 3416
6221.72 3223
6222.46 3051
6223.21 3167
6223.95 3263
6224.69 3315
6225.44 3588
6226.18 3869
6226.93 4101
6227.67 4038
6228.42 3941
6229.16 3865
6229.91 3637
6230.65 3367
6231.40 3196
6232.14 2863
6232.89 2739
6233.63 2552
6234.38 2365
6235.12 2344
6235.87 2279
6236.61 2344
6237.36 2354
6238.10 2315
6238.85 2400
6239.59 2545
6240.34 2511
6241.08 2705
6241.83 2932
6242.58 2865
6243.32 2795
6244.07 2715
6244.81 2560
6245.56 2641
6246.30 2577
6247.05 2587
6247.80 2500
6248.54 2460
6249.29 2372
6250.03 2527
6250.78 2394
6251.52 2306
6252.27 2351
6253.02 2277
6253.76 2295
6254.51 2306
6255.26 2205
6256.00 2216
6256.75 2201
6257.49 2138
6258.24 2167
6258.99 1999
6259.73 2175
6260.48 2137
6261.23 2203
6261.97 2017
6262.72 1984
6263.47 2017
6264.21 2054
6264.96 2063
6265.71 1947
6266.46 1992
6267.20 1974
6267.95 1925
6268.70 1910
6269.44 1865
6270.19 1797
6270.94 1917
6271.69 1994
6272.43 1910
6273.18 1789
6273.93 1820
6274.67 1770
6275.42 1832
6276.17 1915
6276.92 1791
6277.67 1811
6278.41 1820
6279.16 1777
6279.91 1798
6280.66 1739
6281.40 1713
6282.15 1798
6282.90 1716
6283.65 1759
6284.40 1730
6285.14 1721
6285.89 1681
6286.64 1660
6287.39 1651
6288.14 1682
6288.88 1639
6289.63 1665
6290.38 1590
6291.13 1707
6291.88 1621
6292.63 1595
6293.38 1577
6294.12 1570
6294.87 1513
6295.62 1434
6296.37 1573
6297.12 1492
6297.87 1524
6298.62 1550
6299.37 1438
6300.11 1441
6300.86 1448
6301.61 1461
6302.36 1403
6303.11 1371
6303.86 1337
6304.61 1445
6305.36 1539
6306.11 1424
6306.86 1452
6307.61 1396
6308.36 1403
6309.11 1436
6309.86 1455
6310.60 1526
6311.35 1458
6312.10 1482
6312.85 1464
6313.60 1569
6314.35 1599
6315.10 1491
6315.85 1559
6316.60 1573
6317.35 1648
6318.10 1499
6318.85 1518
6319.60 1452
6320.35 1516
6321.10 1504
6321.85 1411
6322.60 1429
6323.35 1412
6324.10 1315
6324.86 1326
6325.61 1254
6326.36 1230
6327.11 1283
6327.86 1268
6328.61 1220
6329.36 1242
6330.11 1104
6330.86 1136
6331.61 1219
6332.36 1225
6333.11 1093
6333.86 1154
6334.62 1215
6335.37 1128
6336.12 1048
6336.87 1179
6337.62 1256
6338.37 1243
6339.12 1111
6339.87 1165
6340.62 1221
6341.38 1183
6342.13 1164
6342.88 1189
6343.63 1155
6344.38 1134
6345.13 1201
6345.89 1196
6346.64 1195
6347.39 1125
6348.14 1179
6348.89 1222
6349.64 1200
6350.40 1268
6351.15 1267
6351.90 1374
6352.65 1412
6353.40 1429
6354.16 1464
6354.91 1395
6355.66 1357
6356.41 1393
6357.17 1386
6357.92 1397
6358.67 1353
6359.42 1363
6360.18 1347
6360.93 1316
6361.68 1285
6362.43 1261
6363.19 1218
6363.94 1163
6364.69 1159
6365.45 1265
6366.20 1249
6366.95 1248
6367.70 1241
6368.46 1281
6369.21 1267
6369.96 1322
6370.72 1249
6371.47 1223
6372.22 1361
6372.98 1217
6373.73 1201
6374.48 1197
6375.24 1175
6375.99 1135
6376.74 1225
6377.50 1169
6378.25 1149
6379.00 1248
6379.76 1178
6380.51 1193
6381.27 1263
6382.02 1208
6382.77 1201
6383.53 1195
6384.28 1197
6385.03 1218
6385.79 1220
6386.54 1268
6387.30 1239
6388.05 1256
6388.81 1138
6389.56 1116
6390.31 1205
6391.07 1176
6391.82 1246
6392.58 1216
6393.33 1127
6394.09 1150
6394.84 1168
6395.60 1180
6396.35 1214
6397.10 1154
6397.86 1107
6398.61 1149
6399.37 1194
6400.12 1157
6400.88 1183
6401.63 1154
6402.39 1142
6403.14 1131
6403.90 1139
6404.65 1032
6405.41 1027
6406.16 1060
6406.92 1079
6407.68 1122
6408.43 1102
6409.19 1118
6409.94 1213
6410.70 1061
6411.45 1065
6412.21 1122
6412.96 1178
6413.72 1039
6414.48 1098
6415.23 1109
6415.99 1025
6416.74 1040
6417.50 1055
6418.26 1073
6419.01 1097
6419.77 1113
6420.52 1051
6421.28 1082
6422.04 1145
6422.79 1045
6423.55 1038
6424.30 1062
6425.06 1060
6425.82 1027
6426.57 1124
6427.33 1150
6428.09 1066
6428.84 1142
6429.60 1124
6430.36 1043
6431.11 1063
6431.87 1029
6432.63 1080
6433.38 1068
6434.14 1033
6434.90 1057
6435.65 1064
6436.41 1100
6437.17 1094
6437.93 1086
6438.68 1029
6439.44 1144
6440.20 1157
6440.95 1123
6441.71 1070
6442.47 1014
6443.23 1095
6443.98 1106
6444.74 995
6445.50 1020
6446.26 1068
6447.01 1092
6447.77 1061
6448.53 1045
6449.29 1054
6450.05 1104
6450.80 1049
6451.56 1065
6452.32 1057
6453.08 1087
6453.84 1064
6454.59 1078
6455.35 1107
6456.11 1053
6456.87 1113
6457.63 1129
6458.39 1172
6459.14 1176
6459.90 1124
6460.66 1120
6461.42 1135
6462.18 1188
6462.94 1212
6463.69 1138
6464.45 1166
6465.21 1233
6465.97 1138
6466.73 1153
6467.49 1102
6468.25 1082
6469.01 1092
6469.77 1198
6470.52 1105
6471.28 1152
6472.04 1153
6472.80 1256
6473.56 1205
6474.32 1234
6475.08 1160
6475.84 1200
6476.60 1225
6477.36 1222
6478.12 1300
6478.88 1213
6479.64 1280
6480.40 1332
6481.16 1334
6481.92 1240
6482.68 1306
6483.44 1251
6484.20 1361
6484.96 1346
6485.72 1353
6486.48 1310
6487.24 1299
6488.00 1358
6488.76 1368
6489.52 1391
6490.28 1382
6491.04 1405
6491.80 1466
6492.56 1390
6493.32 1446
6494.08 1520
6494.84 1514
6495.60 1573
6496.36 1635
6497.12 1611
6497.88 1549
6498.64 1569
6499.40 1583
6500.16 1626
6500.92 1610
6501.68 1600
6502.45 1615
6503.21 1648
6503.97 1598
6504.73 1563
6505.49 1639
6506.25 1674
6507.01 1578
6507.77 1706
6508.53 1818
6509.30 1728
6510.06 1756
6510.82 1783
6511.58 1889
6512.34 1859
6513.10 1902
6513.86 1945
6514.63 1871
6515.39 1906
6516.15 1843
6516.91 1997
6517.67 1883
6518.43 1775
6519.20 1933
6519.96 1940
6520.72 2066
6521.48 2118
6522.24 2020
6523.01 2216
6523.77 2429
6524.53 2442
6525.29 2534
6526.06 2803
6526.82 3019
6527.58 3187
6528.34 3462
6529.11 3805
6529.87 3878
6530.63 3867
6531.39 3771
6532.16 3648
6532.92 3732
6533.68 3697
6534.44 3505
6535.21 3754
6535.97 4238
6536.73 4659
6537.50 5092
6538.26 5272
6539.02 5679
6539.78 6069
6540.55 5653
6541.31 5193
6542.07 4759
6542.84 4354
6543.60 3619
6544.36 3095
6545.13 2740
6545.89 2551
6546.65 2323
6547.42 2117
6548.18 1943
6548.95 1963
6549.71 1801
6550.47 1847
6551.24 1812
6552.00 1740
6552.76 1746
6553.53 1781
6554.29 1728
6555.06 1737
6555.82 1701
6556.58 1737
6557.35 1628
6558.11 1752
6558.88 1689
6559.64 1634
6560.41 1643
6561.17 1821
6561.93 1769
6562.70 1897
6563.46 1876
6564.23 1947
6564.99 1987
6565.76 2093
6566.52 2173
6567.29 2140
6568.05 2134
6568.82 2217
6569.58 2108
6570.35 2139
6571.11 2089
6571.88 1938
6572.64 1858
6573.41 1937
6574.17 1989
6574.94 1937
6575.70 1931
6576.47 2003
6577.23 1965
6578.00 2000
6578.76 2073
6579.53 2082
6580.29 2056
6581.06 1983
6581.82 2009
6582.59 2040
6583.36 1838
6584.12 1803
6584.89 1860
6585.65 1896
6586.42 1911
6587.18 1752
6587.95 1924
6588.72 1919
6589.48 1890
6590.25 2050
6591.01 2083
6591.78 1968
6592.55 2076
6593.31 2208
6594.08 2289
6594.85 2169
6595.61 2248
6596.38 2435
6597.15 2563
6597.91 2468
6598.68 2332
6599.45 2280
6600.21 2190
6600.98 2104
6601.75 2032
6602.51 1954
6603.28 2040
6604.05 2049
6604.81 1986
6605.58 1915
6606.35 1952
6607.11 2136
6607.88 2121
6608.65 2267
6609.41 2336
6610.18 2388
6610.95 2484
6611.72 2460
6612.48 2504
6613.25 2541
6614.02 2487
6614.79 2330
6615.55 2265
6616.32 2237
6617.09 2100
6617.86 1898
6618.62 1825
6619.39 1881
6620.16 1699
6620.93 1722
6621.70 1769
6622.46 1810
6623.23 1862
6624.00 1771
6624.77 1812
6625.54 1709
6626.30 1742
6627.07 1738
6627.84 1666
6628.61 1693
6629.38 1653
6630.15 1648
6630.91 1619
6631.68 1670
6632.45 1782
6633.22 1832
6633.99 1985
6634.76 2207
6635.53 2293
6636.29 2393
6637.06 2471
6637.83 2571
6638.60 2555
6639.37 2475
6640.14 2397
6640.91 2254
6641.68 2089
6642.45 1989
6643.21 1868
6643.98 1821
6644.75 1750
6645.52 1668
6646.29 1694
6647.06 1560
6647.83 1603
6648.60 1611
6649.37 1524
6650.14 1588
6650.91 1687
6651.68 1667
6652.45 1596
6653.22 1676
6653.99 1699
6654.76 1643
6655.53 1585
6656.30 1629
6657.07 1628
6657.84 1626
6658.61 1590
6659.38 1544
6660.15 1414
6660.92 1455
6661.69 1406
6662.46 1524
6663.23 1497
6664.00 1358
6664.77 1396
6665.54 1561
6666.31 1479
6667.08 1409
6667.85 1401
6668.62 1458
6669.39 1392
6670.16 1393
6670.93 1418
6671.70 1511
6672.47 1546
6673.25 1462
6674.02 1521
6674.79 1435
6675.56 1413
6676.33 1475
6677.10 1481
6677.87 1436
6678.64 1380
6679.41 1391
6680.19 1393
6680.96 1389
6681.73 1421
6682.50 1397
6683.27 1442
6684.04 1475
6684.81 1529
6685.59 1638
6686.36 1717
6687.13 1648
6687.90 1608
6688.67 1610
6689.44 1570
6690.22 1503
6690.99 1521
6691.76 1489
6692.53 1500
6693.30 1426
6694.08 1385
6694.85 1488
6695.62 1416
6696.39 1388
6697.16 1297
6697.94 1400
6698.71 1363
6699.48 1327
6700.25 1368
6701.03 1385
6701.80 1310
6702.57 1356
6703.34 1321
6704.12 1371
6704.89 1292
6705.66 1302
6706.44 1369
6707.21 1272
6707.98 1181
6708.75 1361
6709.53 1371
6710.30 1268
6711.07 1287
6711.85 1285
6712.62 1252
6713.39 1203
6714.17 1216
6714.94 1244
6715.71 1162
6716.49 1208
6717.26 1174
6718.03 1196
6718.81 1193
6719.58 1210
6720.35 1174
6721.13 1241
6721.90 1194
6722.67 1096
6723.45 1097
6724.22 1257
6725.00 1130
6725.77 1116
6726.54 1153
6727.32 1244
6728.09 1165
6728.87 1209
6729.64 1227
6730.41 1188
6731.19 1201
6731.96 1231
6732.74 1220
6733.51 1121
6734.29 1170
6735.06 1179
6735.83 1196
6736.61 1216
6737.38 1150
6738.16 1107
6738.93 1113
6739.71 1084
6740.48 1148
6741.26 1178
6742.03 1187
6742.81 1154
6743.58 1167
6744.36 1127
6745.13 1195
6745.91 1158
6746.68 1213
6747.46 1127
6748.23 1188
6749.01 1263
6749.78 1349
6750.56 1247
6751.33 1184
6752.11 1309
6752.89 1423
6753.66 1326
6754.44 1254
6755.21 1412
6755.99 1358
6756.76 1205
6757.54 1164
6758.31 1147
6759.09 1167
6759.87 1131
6760.64 1099
6761.42 1092
6762.19 1084
6762.97 1163
6763.75 1140
6764.52 1052
6765.30 1086
6766.07 1112
6766.85 1066
6767.63 1197
6768.40 1074
6769.18 1095
6769.96 1102
6770.73 1116
6771.51 1100
6772.29 1117
6773.06 1122
6773.84 1010
6774.62 1060
6775.39 1105
6776.17 1148
6776.95 1120
6777.72 1201
6778.50 1232
6779.28 1184
6780.05 1155
6780.83 1292
6781.61 1247
6782.39 1192
6783.16 1137
6783.94 1222
6784.72 1201
6785.50 1119
6786.27 1136
6787.05 1098
6787.83 1163
6788.61 1217
6789.38 1250
6790.16 1119
6790.94 1110
6791.72 1132
6792.49 1083
6793.27 1095
6794.05 1164
6794.83 1115
6795.60 1141
6796.38 1076
6797.16 1100
6797.94 1080
6798.72 1044
6799.50 1062
6800.27 1130
6801.05 1099
6801.83 1117
6802.61 1182
6803.39 1214
6804.17 1092
6804.94 1220
6805.72 1141
6806.50 1179
6807.28 1158
6808.06 1121
6808.84 1148
6809.62 1149
6810.39 1165
6811.17 1219
6811.95 1153
6812.73 1126
6813.51 1118
6814.29 1169
6815.07 1127
6815.85 1153
6816.63 1118
6817.41 1202
6818.18 1094
6818.96 1187
6819.74 1211
6820.52 1151
6821.30 1092
6822.08 1229
6822.86 1192
6823.64 1222
6824.42 1221
6825.20 1255
6825.98 1145
6826.76 1142
6827.54 1161
6828.32 1088
6829.10 1221
6829.88 1082
6830.66 1098
6831.44 1162
6832.22 1090
6833.00 1133
6833.78 1128
6834.56 1137
6835.34 1188
6836.12 1204
6836.90 1258
6837.68 1189
6838.46 1196
6839.24 1228
6840.02 1228
6840.80 1161
6841.58 1118
6842.36 1054
6843.14 1093
6843.92 1116
6844.70 1152
6845.49 1176
6846.27 1085
6847.05 1204
6847.83 1197
6848.61 1339
6849.39 1538
6850.17 1716
6850.95 2032
6851.73 2130
6852.51 2471
6853.30 2715
6854.08 2609
6854.86 2747
6855.64 2546
6856.42 2418
6857.20 2186
6857.98 2056
6858.77 1756
6859.55 1545
6860.33 1463
6861.11 1454
6861.89 1335
6862.67 1306
6863.46 1344
6864.24 1271
6865.02 1461
6865.80 1456
6866.58 1533
6867.37 1458
6868.15 1558
6868.93 1673
6869.71 1666
6870.49 1707
6871.28 1553
6872.06 1598
6872.84 1576
6873.62 1450
6874.41 1449
6875.19 1353
6875.97 1247
6876.75 1295
6877.54 1256
6878.32 1280
6879.10 1295
6879.88 1231
6880.67 1311
6881.45 1317
6882.23 1429
6883.02 1518
6883.80 1446
6884.58 1457
6885.36 1509
6886.15 1441
6886.93 1462
6887.71 1515
6888.50 1598
6889.28 1720
6890.06 1666
6890.85 1704
6891.63 1791
6892.41 1807
6893.20 1712
6893.98 1683
6894.76 1522
6895.55 1435
6896.33 1436
6897.12 1401
6897.90 1443
6898.68 1462
6899.47 1309
6900.25 1364
6901.04 1308
6901.82 1380
6902.60 1387
6903.39 1385
6904.17 1422
6904.96 1393
6905.74 1403
6906.52 1377
6907.31 1491
6908.09 1444
6908.88 1463
6909.66 1437
6910.45 1393
6911.23 1410
6912.02 1384
6912.80 1436
6913.58 1477
6914.37 1476
6915.15 1351
6915.94 1375
6916.72 1395
6917.51 1375
6918.29 1380
6919.08 1423
6919.86 1457
6920.65 1518
6921.43 1447
6922.22 1375
6923.00 1362
6923.79 1410
6924.57 1392
6925.36 1373
6926.15 1391
6926.93 1436
6927.72 1440
6928.50 1363
6929.29 1422
6930.07 1413
6930.86 1400
6931.64 1438
6932.43 1504
6933.22 1510
6934.00 1524
6934.79 1537
6935.57 1630
6936.36 1557
6937.15 1574
6937.93 1506
6938.72 1522
6939.50 1586
6940.29 1575
6941.08 1535
6941.86 1544
6942.65 1673
6943.44 1724
6944.22 1796
6945.01 1845
6945.79 1892
6946.58 1994
6947.37 1980
6948.15 2029
6948.94 2025
6949.73 2101
6950.51 2257
6951.30 2095
6952.09 2156
6952.88 2054
6953.66 2024
6954.45 1914
6955.24 1839
6956.02 1672
6956.81 1720
6957.60 1742
6958.38 1711
6959.17 1717
6959.96 1763
6960.75 1776
6961.53 1784
6962.32 1851
6963.11 1815
6963.90 1862
6964.68 1846
6965.47 1873
6966.26 1914
6967.05 1961
6967.83 1977
6968.62 2053
6969.41 2157
6970.20 2149
6970.99 2330
6971.77 2282
6972.56 2351
6973.35 2312
6974.14 2476
6974.93 2367
6975.71 2304
6976.50 2387
6977.29 2243
6978.08 2264
6978.87 2266
6979.66 2420
6980.44 2422
6981.23 2511
6982.02 2834
6982.81 2950
6983.60 3331
6984.39 3926
6985.18 4903
6985.97 5765
6986.75 6608
6987.54 7439
6988.33 8176
6989.12 8575
6989.91 8308
6990.70 7823
6991.49 7073
6992.28 6266
6993.07 5201
6993.86 4437
6994.64 3812
6995.43 3293
6996.22 2858
6997.01 2724
6997.80 2498
6998.59 2284
6999.38 2428
7000.17 2391
7000.96 2384
7001.75 2409
7002.54 2604
7003.33 2520
7004.12 2675
7004.91 2629
7005.70 2463
7006.49 2401
7007.28 2372
7008.07 2287
7008.86 2019
7009.65 1893
7010.44 1883
7011.23 1830
7012.02 1774
7012.81 1708
7013.60 1697
7014.39 1769
7015.18 1709
7015.97 1706
7016.76 1793
7017.55 1791
7018.34 1733
7019.13 1712
7019.93 1704
7020.72 1599
7021.51 1666
7022.30 1587
7023.09 1625
7023.88 1746
7024.67 1687
7025.46 1787
7026.25 1733
7027.04 1728
7027.83 1766
7028.63 1740
7029.42 1670
7030.21 1648
7031.00 1684
7031.79 1591
7032.58 1527
7033.37 1441
7034.17 1525
7034.96 1502
7035.75 1425
7036.54 1457
7037.33 1408
7038.12 1395
7038.92 1341
7039.71 1445
7040.50 1461
7041.29 1487
7042.08 1543
7042.87 1587
7043.67 1555
7044.46 1534
7045.25 1539
7046.04 1575
7046.84 1640
7047.63 1591
7048.42 1651
7049.21 1628
7050.00 1853
7050.80 1756
7051.59 1818
7052.38 1832
7053.17 1884
7053.97 1936
7054.76 1760
7055.55 1626
7056.35 1583
7057.14 1568
7057.93 1536
7058.72 1479
7059.52 1395
7060.31 1457
7061.10 1471
7061.90 1426
7062.69 1393
7063.48 1415
7064.28 1405
7065.07 1459
7065.86 1520
7066.66 1429
7067.45 1366
7068.24 1365
7069.04 1492
7069.83 1479
7070.62 1416
7071.42 1359
7072.21 1448
7073.00 1371
7073.80 1314
7074.59 1267
7075.39 1164
7076.18 1212
7076.97 1332
7077.77 1237
7078.56 1249
7079.35 1207
7080.15 1264
7080.94 1131
7081.74 1241
7082.53 1291
7083.33 1206
7084.12 1244
7084.91 1233
7085.71 1146
7086.50 1223
7087.30 1196
7088.09 1152
7088.89 1128
7089.68 1075
7090.48 1146
7091.27 1112
7092.07 1175
7092.86 1118
7093.66 1092
7094.45 1110
7095.25 1136
7096.04 1132
7096.84 1099
7097.63 1137
7098.43 1116
7099.22 1088
7100.02 1068
7100.81 1028
7101.61 1011
7102.40 1053
7103.20 1020
7103.99 1128
7104.79 1012
7105.58 1002
7106.38 1038
7107.17 972
7107.97 959
7108.77 975
7109.56 1001
7110.36 981
7111.15 990
7111.95 1040
7112.75 1001
7113.54 945
7114.34 992
7115.13 1032
7115.93 1019
7116.73 953
7117.52 1016
7118.32 988
7119.11 1007
7119.91 918
7120.71 967
7121.50 1035
7122.30 971
7123.10 935
7123.89 872
7124.69 968
7125.49 939
7126.28 821
7127.08 886
7127.88 894
7128.67 946
7129.47 989
7130.27 986
7131.06 954
7131.86 970
7132.66 914
7133.45 985
7134.25 993
7135.05 987
7135.85 965
7136.64 963
7137.44 932
7138.24 932
7139.04 940
7139.83 978
7140.63 913
7141.43 908
7142.23 903
7143.02 873
7143.82 968
7144.62 879
7145.42 879
7146.21 878
7147.01 880
7147.81 864
7148.61 864
7149.41 798
7150.20 870
7151.00 876
7151.80 847
7152.60 855
7153.40 844
7154.19 887
7154.99 923
7155.79 902
7156.59 856
7157.39 1005
7158.19 957
7158.99 979
7159.78 966
7160.58 873
7161.38 849
7162.18 844
7162.98 865
7163.78 846
7164.58 860
7165.37 821
7166.17 846
7166.97 857
7167.77 887
7168.57 871
7169.37 843
7170.17 839
7170.97 912
7171.77 906
7172.57 852
7173.37 895
7174.17 854
7174.96 811
7175.76 832
7176.56 817
7177.36 787
7178.16 805
7178.96 839
7179.76 912
7180.56 821
7181.36 738
7182.16 777
7182.96 815
7183.76 843
7184.56 837
7185.36 835
7186.16 834
7186.96 816
7187.76 832
7188.56 804
7189.36 782
7190.16 792
7190.96 785
7191.76 777
7192.56 833
7193.36 765
7194.16 776
7194.96 797
7195.76 783
7196.57 834
7197.37 809
7198.17 850
7198.97 843
7199.77 805
7200.57 733
7201.37 787
7202.17 787
7202.97 824
7203.77 783
7204.57 725
7205.38 787
7206.18 777
7206.98 767
7207.78 735
7208.58 788
7209.38 854
7210.18 890
7210.98 803
7211.79 774
7212.59 676
7213.39 720
7214.19 847
7214.99 808
7215.79 827
7216.60 755
7217.40 718
7218.20 787
7219.00 837
7219.80 839
7220.60 861
7221.41 755
7222.21 770
7223.01 841
7223.81 831
7224.62 836
7225.42 881
7226.22 859
7227.02 778
7227.82 846
7228.63 910
7229.43 897
7230.23 847
7231.03 867
7231.84 875
7232.64 863
7233.44 765
7234.24 790
7235.05 830
7235.85 832
7236.65 782
7237.46 760
7238.26 845
7239.06 876
7239.86 864
7240.67 841
7241.47 899
7242.27 842
7243.08 868
7243.88 857
7244.68 828
7245.49 815
7246.29 846
7247.09 798
7247.90 812
7248.70 799
7249.50 848
7250.31 864
7251.11 925
7251.92 828
7252.72 825
7253.52 868
7254.33 886
7255.13 904
7255.93 923
7256.74 875
7257.54 840
7258.35 903
7259.15 861
7259.95 887
7260.76 1013
7261.56 933
7262.37 1020
7263.17 1160
7263.98 1151
7264.78 1151
7265.59 1089
7266.39 1089
7267.19 980
7268.00 996
7268.80 909
7269.61 907
7270.41 978
7271.22 967
7272.02 1001
7272.83 1019
7273.63 1029
7274.44 975
7275.24 952
7276.05 958
7276.85 962
7277.66 950
7278.46 940
7279.27 1053
7280.07 1049
7280.88 1020
7281.68 1105
7282.49 1168
7283.29 1277
7284.10 1352
7284.91 1504
7285.71 1722
7286.52 1887
7287.32 1970
7288.13 1821
7288.93 1794
7289.74 1673
7290.55 1589
7291.35 1415
7292.16 1352
7292.96 1213
7293.77 1117
7294.58 1106
7295.38 1087
7296.19 1077
7296.99 980
7297.80 989
7298.61 886
7299.41 915
7300.22 905
7301.03 881
7301.83 876
7302.64 873
7303.44 977
7304.25 931
7305.06 910
7305.86 874
7306.67 836
7307.48 902
7308.28 886
7309.09 920
7309.90 963
7310.71 936
7311.51 1017
7312.32 934
7313.13 988
7313.93 1021
7314.74 1089
7315.55 1008
7316.36 1048
7317.16 979
7317.97 1029
7318.78 1061
7319.59 1001
7320.39 1056
7321.20 1144
7322.01 1147
7322.82 1036
7323.62 984
7324.43 991
7325.24 1089
7326.05 1014
7326.85 988
7327.66 986
7328.47 1051
7329.28 955
7330.09 878
7330.89 872
7331.70 851
7332.51 914
7333.32 803
7334.13 899
7334.93 903
7335.74 936
7336.55 931
7337.36 883
7338.17 851
7338.98 844
7339.79 902
7340.59 875
7341.40 912
7342.21 882
7343.02 890
7343.83 890
7344.64 854
7345.45 831
7346.26 831
7347.06 840
7347.87 911
7348.68 922
7349.49 913
7350.30 839
7351.11 815
7351.92 845
7352.73 849
7353.54 910
7354.35 861
7355.16 874
7355.97 831
7356.78 812
7357.59 768
7358.39 814
7359.20 785
7360.01 827
7360.82 823
7361.63 814
7362.44 856
7363.25 815
7364.06 823
7364.87 813
7365.68 897
7366.49 883
7367.30 881
7368.11 819
7368.92 932
7369.73 857
7370.54 865
7371.35 835
7372.16 810
7372.97 841
7373.79 853
7374.60 879
7375.41 848
7376.22 892
7377.03 858
7377.84 821
7378.65 882
7379.46 904
7380.27 858
7381.08 929
7381.89 924
7382.70 926
7383.51 947
7384.33 1073
7385.14 1023
7385.95 945
7386.76 974
7387.57 940
7388.38 963
7389.19 935
7390.00 868
7390.81 806
7391.63 844
7392.44 818
7393.25 788
7394.06 793
7394.87 802
7395.68 787
7396.50 777
7397.31 805
7398.12 796
7398.93 795
7399.74 889
7400.55 870
7401.37 864
7402.18 791
7402.99 890
7403.80 916
7404.62 837
7405.43 893
7406.24 885
7407.05 825
7407.86 843
7408.68 861
7409.49 769
7410.30 843
7411.11 818
7411.93 783
7412.74 803
7413.55 801
7414.36 810
7415.18 774
7415.99 754
7416.80 755
7417.62 798
7418.43 759
7419.24 809
7420.05 851
7420.87 801
7421.68 809
7422.49 843
7423.31 795
7424.12 804
7424.93 792
7425.75 804
7426.56 786
7427.37 814
7428.19 779
7429.00 756
7429.81 863
7430.63 836
7431.44 908
7432.25 973
7433.07 1087
7433.88 1011
7434.70 1041
7435.51 957
7436.32 1006
7437.14 971
7437.95 966
7438.76 983
7439.58 956
7440.39 897
7441.21 891
7442.02 946
7442.84 937
7443.65 893
7444.46 919
7445.28 934
7446.09 899
7446.91 875
7447.72 871
7448.54 820
7449.35 770
7450.17 749
7450.98 829
7451.80 827
7452.61 820
7453.42 822
7454.24 744
7455.05 755
7455.87 846
7456.68 810
7457.50 786
7458.31 757
7459.13 767
7459.94 722
7460.76 769
7461.58 789
7462.39 755
7463.21 712
7464.02 719
7464.84 756
7465.65 777
7466.47 793
7467.28 749
7468.10 744
7468.91 789
7469.73 814
7470.55 780
7471.36 816
7472.18 805
7472.99 816
7473.81 766
7474.63 788
7475.44 782
7476.26 830
7477.07 774
7477.89 712
7478.71 768
7479.52 766
7480.34 746
7481.15 786
7481.97 773
7482.79 714
7483.60 742
7484.42 706
7485.24 762
7486.05 732
7486.87 727
7487.69 666
7488.50 701
7489.32 720
7490.14 704
7490.95 729
7491.77 743
7492.59 711
7493.41 693
7494.22 719
7495.04 714
7495.86 756
7496.67 711
7497.49 765
7498.31 752
7499.13 733
7499.94 763
7500.76 720
7501.58 746
7502.40 673
7503.21 681
7504.03 651
7504.85 756
7505.67 740
7506.48 778
7507.30 748
7508.12 732
7508.94 746
7509.75 700
7510.57 678
7511.39 715
7512.21 723
7513.03 751
7513.84 718
7514.66 757
7515.48 761
7516.30 663
7517.12 665
7517.94 715
7518.75 700
7519.57 703
7520.39 703
7521.21 717
7522.03 696
7522.85 711
7523.67 759
7524.48 711
7525.30 644
7526.12 720
7526.94 767
7527.76 648
7528.58 717
7529.40 760
7530.22 790
7531.04 714
7531.85 681
7532.67 687
7533.49 717
7534.31 737
7535.13 701
7535.95 763
7536.77 702
7537.59 730
7538.41 753
7539.23 683
7540.05 685
7540.87 683
7541.69 768
7542.51 731
7543.33 748
7544.15 740
7544.97 726
7545.79 737
7546.61 760
7547.43 734
7548.25 666
7549.07 678
7549.89 759
7550.71 721
7551.53 729
7552.35 758
7553.17 893
7553.99 876
7554.81 784
7555.63 733
7556.45 717
7557.27 813
7558.09 748
7558.91 832
7559.73 776
7560.55 798
7561.37 813
7562.19 782
7563.01 833
7563.83 875
7564.66 843
7565.48 866
7566.30 848
7567.12 827
7567.94 800
7568.76 846
7569.58 816
7570.40 786
7571.22 772
7572.04 857
7572.87 839
7573.69 822
7574.51 766
7575.33 830
7576.15 908
7576.97 816
7577.80 793
7578.62 769
7579.44 807
7580.26 822
7581.08 779
7581.90 758
7582.73 829
7583.55 884
7584.37 875
7585.19 847
7586.01 840
7586.84 877
7587.66 928
7588.48 928
7589.30 913
7590.12 978
7590.95 988
7591.77 1025
7592.59 999
7593.41 999
7594.24 973
7595.06 1033
7595.88 999
7596.70 974
7597.53 1037
7598.35 1005
7599.17 1018
7600.00 972
7600.82 975
7601.64 966
7602.46 1076
7603.29 1144
7604.11 1248
7604.93 1223
7605.76 1304
7606.58 1341
7607.40 1342
7608.23 1405
7609.05 1433
7609.87 1391
7610.70 1304
7611.52 1256
7612.34 1243
7613.17 1124
7613.99 1100
7614.81 1069
7615.64 1108
7616.46 1142
7617.28 1149
7618.11 1162
7618.93 1238
7619.76 1181
7620.58 1216
7621.40 1264
7622.23 1253
7623.05 1196
7623.88 1289
7624.70 1222
7625.52 1198
7626.35 1190
7627.17 1153
7628.00 1163
7628.82 1139
7629.65 1237
7630.47 1317
7631.30 1449
7632.12 1616
7632.94 1660
7633.77 1730
7634.59 1743
7635.42 1684
7636.24 1748
7637.07 1565
7637.89 1517
7638.72 1426
7639.54 1281
7640.37 1179
7641.19 982
7642.02 1007
7642.84 993
7643.67 1022
7644.49 946
7645.32 982
7646.14 925
7646.97 959
7647.79 984
7648.62 1010
7649.45 1021
7650.27 1078
7651.10 1051
7651.92 1027
7652.75 1023
7653.57 1015
7654.40 921
7655.23 886
7656.05 858
7656.88 865
7657.70 871
7658.53 832
7659.35 787
7660.18 783
7661.01 835
7661.83 772
7662.66 811
7663.49 873
7664.31 812
7665.14 787
7665.96 793
7666.79 895
7667.62 790
7668.44 802
7669.27 807
7670.10 815
7670.92 821
7671.75 762
7672.58 738
7673.40 784
7674.23 826
7675.06 793
7675.88 745
7676.71 791
7677.54 841
7678.37 762
7679.19 778
7680.02 741
7680.85 729
7681.67 687
7682.50 701
7683.33 722
7684.16 754
7684.98 735
7685.81 802
7686.64 739
7687.47 761
7688.29 760
7689.12 713
7689.95 694
7690.78 733
7691.60 756
7692.43 751
7693.26 775
7694.09 821
7694.92 714
7695.74 662
7696.57 689
7697.40 755
7698.23 746
7699.06 669
7699.88 730
7700.71 733
7701.54 843
7702.37 796
7703.20 765
7704.03 773
7704.85 733
7705.68 754
7706.51 717
7707.34 743
7708.17 699
7709.00 743
7709.83 727
7710.66 711
7711.48 700
7712.31 744
7713.14 706
7713.97 709
7714.80 732
7715.63 668
7716.46 677
7717.29 646
7718.12 678
7718.95 663
7719.77 671
7720.60 611
7721.43 638
7722.26 666
7723.09 644
7723.92 615
7724.75 680
7725.58 709
7726.41 749
7727.24 660
7728.07 576
7728.90 653
7729.73 638
7730.56 625
7731.39 631
7732.22 630
7733.05 650
7733.88 699
7734.71 659
7735.54 637
7736.37 583
7737.20 709
7738.03 705
7738.86 651
7739.69 656
7740.52 601
7741.35 642
7742.18 666
7743.01 692
7743.84 607
7744.67 564
7745.50 633
7746.34 616
7747.17 612
7748.00 593
7748.83 565
7749.66 646
7750.49 605
7751.32 624
7752.15 754
7752.98 732
7753.81 682
7754.65 685
7755.48 639
7756.31 617
7757.14 632
7757.97 630
7758.80 583
7759.63 605
7760.46 619
7761.30 586
7762.13 629
7762.96 655
7763.79 610
7764.62 606
7765.45 620
7766.29 674
7767.12 585
7767.95 619
7768.78 644
7769.61 667
7770.45 613
7771.28 624
7772.11 634
7772.94 681
7773.77 729
7774.61 661
7775.44 655
7776.27 740
7777.10 720
7777.94 709
7778.77 664
7779.60 595
7780.43 647
7781.27 685
7782.10 721
7782.93 671
7783.76 643
7784.60 589
7785.43 615
7786.26 596
7787.09 623
7787.93 640
7788.76 607
7789.59 570
7790.43 615
7791.26 602
7792.09 606
7792.93 576
7793.76 603
7794.59 580
7795.43 563
7796.26 585
7797.09 623
7797.93 601
7798.76 596
7799.59 594
7800.43 662
7801.26 653
7802.09 639
7802.93 668
7803.76 695
7804.60 642
7805.43 562
7806.26 620
7807.10 629
7807.93 624
7808.77 615
7809.60 613
7810.43 595
7811.27 609
7812.10 688
7812.94 730
7813.77 733
7814.61 730
7815.44 693
7816.27 756
7817.11 677
7817.94 714
7818.78 720
7819.61 762
7820.45 838
7821.28 800
7822.12 742
7822.95 734
7823.79 691
7824.62 692
7825.46 694
7826.29 704
7827.13 638
7827.96 656
7828.80 744
7829.63 784
7830.47 755
7831.30 703
7832.14 798
7832.97 783
7833.81 755
7834.64 726
7835.48 759
7836.32 737
7837.15 863
7837.99 806
7838.82 756
7839.66 740
7840.49 735
7841.33 805
7842.17 728
7843.00 785
7843.84 731
7844.67 724
7845.51 696
7846.35 734
7847.18 743
7848.02 723
7848.85 746
7849.69 751
7850.53 727
7851.36 777
7852.20 776
7853.04 835
7853.87 814
7854.71 850
7855.54 796
7856.38 838
7857.22 853
7858.05 914
7858.89 958
7859.73 966
7860.57 1031
7861.40 1035
7862.24 1005
7863.08 1086
7863.91 1033
7864.75 940
7865.59 871
7866.42 900
7867.26 954
7868.10 880
7868.94 903
7869.77 961
7870.61 969
7871.45 959
7872.29 923
7873.12 911
7873.96 878
7874.80 945
7875.64 925
7876.47 935
7877.31 1013
7878.15 1037
7878.99 1161
7879.82 1202
7880.66 1143
7881.50 1169
7882.34 1126
7883.18 1097
7884.01 1092
7884.85 1056
7885.69 994
7886.53 992
7887.37 1088
7888.21 1091
7889.04 996
7889.88 983
7890.72 977
7891.56 953
7892.40 938
7893.24 1006
7894.07 1010
7894.91 1022
7895.75 935
7896.59 912
7897.43 903
7898.27 943
7899.11 909
7899.95 950
7900.79 863
7901.62 812
7902.46 795
7903.30 814
7904.14 912
7904.98 824
7905.82 824
7906.66 828
7907.50 820
7908.34 843
7909.18 818
7910.02 797
7910.86 776
7911.70 775
7912.54 795
7913.38 797
7914.22 755
7915.05 762
7915.89 790
7916.73 786
7917.57 800
7918.41 799
7919.25 816
7920.09 851
7920.93 821
7921.77 785
7922.61 764
7923.45 808
7924.29 788
7925.14 764
7925.98 749
7926.82 628
7927.66 667
7928.50 717
7929.34 697
7930.18 697
7931.02 729
7931.86 713
7932.70 676
7933.54 692
7934.38 619
7935.22 676
7936.06 705
7936.90 692
7937.74 668
7938.59 728
7939.43 706
7940.27 728
7941.11 745
7941.95 666
7942.79 676
7943.63 733
7944.47 739
7945.31 691
7946.16 677
7947.00 682
7947.84 753
7948.68 692
7949.52 709
7950.36 721
7951.21 761
7952.05 768
7952.89 754
7953.73 787
7954.57 732
7955.41 794
7956.26 802
7957.10 848
7957.94 807
7958.78 757
7959.62 779
7960.47 774
7961.31 809
7962.15 732
7962.99 709
7963.84 715
7964.68 767
7965.52 752
7966.36 820
7967.21 783
7968.05 832
7968.89 818
7969.73 854
7970.58 809
7971.42 819
7972.26 804
7973.10 771
7973.95 711
7974.79 717
7975.63 678
7976.48 758
7977.32 703
7978.16 759
7979.01 753
7979.85 731
7980.69 630
7981.53 661
7982.38 727
7983.22 686
7984.06 679
7984.91 610
7985.75 673
7986.60 621
7987.44 670
7988.28 666
7989.13 631
7989.97 619
7990.81 619
7991.66 620
7992.50 649
7993.35 618
7994.19 582
7995.03 566
7995.88 617
7996.72 712
7997.57 620
7998.41 621
7999.25 657
8000.10 627
8000.94 666
8001.79 668
8002.63 612
8003.48 631
8004.32 594
8005.16 590
8006.01 554
8006.85 551
8007.70 619
8008.54 639
8009.39 659
8010.23 636
8011.08 571
8011.92 566
8012.77 546
8013.61 550
8014.46 572
8015.30 576
8016.15 579
8016.99 609
8017.84 621
8018.68 595
8019.53 544
8020.37 558
8021.22 575
8022.06 548
8022.91 588
8023.75 616
8024.60 623
8025.45 635
8026.29 570
8027.14 630
8027.98 574
8028.83 546
8029.67 571
8030.52 618
8031.37 599
8032.21 563
8033.06 576
8033.90 540
8034.75 544
8035.60 526
8036.44 581
8037.29 580
8038.14 580
8038.98 668
8039.83 623
8040.67 530
8041.52 589
8042.37 595
8043.21 593
8044.06 573
8044.91 545
8045.75 609
8046.60 600
8047.45 546
8048.29 561
8049.14 624
8049.99 590
8050.83 611
8051.68 605
8052.53 559
8053.38 592
8054.22 551
8055.07 548
8055.92 499
8056.76 535
8057.61 568
8058.46 501
8059.31 518
8060.15 574
8061.00 571
8061.85 553
8062.70 531
8063.54 542
8064.39 538
8065.24 570
8066.09 565
8066.93 547
8067.78 527
8068.63 609
8069.48 556
8070.33 549
8071.17 541
8072.02 532
8072.87 535
8073.72 635
8074.57 612
8075.41 513
8076.26 575
8077.11 533
8077.96 585
8078.81 579
8079.66 571
8080.50 557
8081.35 559
8082.20 562
8083.05 551
8083.90 518
8084.75 525
8085.60 529
8086.45 558
8087.29 533
8088.14 567
8088.99 526
8089.84 518
8090.69 510
8091.54 583
8092.39 597
8093.24 563
8094.09 540
8094.94 543
8095.79 553
8096.63 523
8097.48 583
8098.33 574
8099.18 538
8100.03 550
8100.88 513
8101.73 530
8102.58 535
8103.43 573
8104.28 616
8105.13 555
8105.98 553
8106.83 583
8107.68 593
8108.53 555
8109.38 555
8110.23 523
8111.08 516
8111.93 601
8112.78 530
8113.63 509
8114.48 522
8115.33 518
8116.18 505
8117.03 506
8117.88 530
8118.73 573
8119.58 569
8120.43 587
8121.28 552
8122.14 556
8122.99 576
8123.84 588
8124.69 542
8125.54 507
8126.39 524
8127.24 582
8128.09 616
8128.94 544
8129.79 576
8130.64 573
8131.50 622
8132.35 606
8133.20 621
8134.05 652
8134.90 685
8135.75 639
8136.60 604
8137.46 601
8138.31 608
8139.16 594
8140.01 675
8140.86 721
8141.71 601
8142.57 641
8143.42 625
8144.27 616
8145.12 660
8145.97 648
8146.82 712
8147.68 636
8148.53 651
8149.38 645
8150.23 671
8151.09 679
8151.94 693
8152.79 705
8153.64 760
8154.49 720
8155.35 786
8156.20 815
8157.05 862
8157.90 912
8158.76 917
8159.61 939
8160.46 900
8161.32 809
8162.17 778
8163.02 717
8163.87 727
8164.73 688
8165.58 757
8166.43 733
8167.29 708
8168.14 689
8168.99 655
8169.84 666
8170.70 621
8171.55 612
8172.40 679
8173.26 750
8174.11 730
8174.96 715
8175.82 655
8176.67 663
8177.53 684
8178.38 569
8179.23 607
8180.09 576
8180.94 606
8181.79 639
8182.65 592
8183.50 554
8184.36 596
8185.21 560
8186.06 573
8186.92 615
8187.77 595
8188.63 579
8189.48 528
8190.33 544
8191.19 553
8192.04 486
8192.90 557
8193.75 628
8194.61 606
8195.46 549
8196.32 507
8197.17 552
8198.02 596
8198.88 535
8199.73 583
8200.59 591
8201.44 567
8202.30 514
8203.15 513
8204.01 479
8204.86 512
8205.72 505
8206.57 548
8207.43 562
8208.28 513
8209.14 504
8209.99 529
8210.85 629
8211.71 588
8212.56 488
8213.42 523
8214.27 547
8215.13 513
8215.98 554
8216.84 539
8217.69 514
8218.55 443
8219.41 538
8220.26 561
8221.12 524
8221.97 498
8222.83 572
8223.69 554
8224.54 588
8225.40 550
8226.25 498
8227.11 533
8227.97 527
8228.82 519
8229.68 518
8230.53 468
8231.39 516
8232.25 547
8233.10 494
8233.96 547
8234.82 533
8235.67 519
8236.53 485
8237.39 504
8238.24 546
8239.10 521
8239.96 519
8240.81 522
8241.67 498
8242.53 530
8243.39 529
8244.24 522
8245.10 534
8245.96 555
8246.81 525
8247.67 514
8248.53 510
8249.39 515
8250.24 510
8251.10 500
8251.96 507
8252.82 488
8253.67 503
8254.53 491
8255.39 481
8256.25 497
8257.10 454
8257.96 526
8258.82 492
8259.68 437
8260.54 483
8261.39 501
8262.25 465
8263.11 491
8263.97 490
8264.83 546
8265.68 507
8266.54 508
8267.40 509
8268.26 543
8269.12 527
8269.98 494
8270.83 547
8271.69 489
8272.55 505
8273.41 546
8274.27 534
8275.13 489
8275.99 515
8276.84 546
8277.70 555
8278.56 473
8279.42 497
8280.28 545
8281.14 463
8282.00 477
8282.86 490
8283.72 472
8284.58 508
8285.43 564
8286.29 574
8287.15 525
8288.01 468
8288.87 515
8289.73 508
8290.59 559
8291.45 451
8292.31 522
8293.17 530
8294.03 464
8294.89 453
8295.75 467
8296.61 543
8297.47 505
8298.33 498
8299.19 542
8300.05 493
8300.91 516
8301.77 564
8302.63 538
8303.49 519
8304.35 492
8305.21 538
8306.07 532
8306.93 520
8307.79 539
8308.65 545
8309.51 596
8310.37 531
8311.23 508
8312.09 563
8312.95 606
8313.81 562
8314.67 515
8315.53 493
8316.40 543
8317.26 586
8318.12 598
8318.98 585
8319.84 554
8320.70 568
8321.56 548
8322.42 588
8323.28 525
8324.15 488
8325.01 554
8325.87 575
8326.73 561
8327.59 516
8328.45 511
8329.31 535
8330.17 494
8331.04 504
8331.90 517
8332.76 520
8333.62 511
8334.48 525
8335.35 497
8336.21 473
8337.07 488
8337.93 527
8338.79 519
8339.65 480
8340.52 433
8341.38 528
8342.24 544
8343.10 503
8343.97 487
8344.83 548
8345.69 559
8346.55 570
8347.41 564
8348.28 565
8349.14 524
8350.00 568
8350.87 489
8351.73 484
8352.59 519
8353.45 541
8354.32 551
8355.18 480
8356.04 503
8356.90 515
8357.77 495
8358.63 535
8359.49 493
8360.36 542
8361.22 523
8362.08 497
8362.95 500
8363.81 535
8364.67 492
8365.54 513
8366.40 469
8367.26 476
8368.13 536
8368.99 444
8369.85 498
8370.72 515
8371.58 517
8372.44 483
8373.31 506
8374.17 540
8375.04 521
8375.90 455
8376.76 494
8377.63 502
8378.49 510
8379.36 535
8380.22 518
8381.08 477
8381.95 531
8382.81 520
8383.68 506
8384.54 529
8385.41 536
8386.27 515
8387.13 556
8388.00 530
8388.86 529
8389.73 516
8390.59 500
8391.46 513
8392.32 539
8393.19 559
8394.05 546
8394.92 520
8395.78 527
8396.65 560
8397.51 541
8398.38 526
8399.24 566
8400.11 595
8400.97 531
8401.84 510
8402.70 529
8403.57 516
8404.43 554
8405.30 553
8406.16 542
8407.03 570
8407.90 615
8408.76 578
8409.63 524
8410.49 534
8411.36 578
8412.22 589
8413.09 570
8413.96 574
8414.82 569
8415.69 560
8416.55 494
8417.42 555
8418.29 584
8419.15 595
8420.02 589
8420.88 582
8421.75 573
8422.62 605
8423.48 568
8424.35 626
8425.22 621
8426.08 601
8426.95 583
8427.82 579
8428.68 644
8429.55 622
8430.42 637
8431.28 588
8432.15 609
8433.02 631
8433.88 704
8434.75 632
8435.62 622
8436.48 583
8437.35 693
8438.22 686
8439.09 671
8439.95 713
8440.82 732
8441.69 790
8442.55 831
8443.42 812
8444.29 859
8445.16 969
8446.02 884
8446.89 879
8447.76 864
8448.63 813
8449.50 863
8450.36 846
8451.23 821
8452.10 900
8452.97 906
8453.83 879
8454.70 928
8455.57 829
8456.44 989
8457.31 1098
8458.17 1020
8459.04 1073
8459.91 1080
8460.78 1175
8461.65 1230
8462.52 1207
8463.38 1133
8464.25 1024
8465.12 1018
8465.99 1034
8466.86 1071
8467.73 1024
8468.60 1103
8469.46 1163
8470.33 1352
8471.20 1540
8472.07 1670
8472.94 1833
8473.81 1798
8474.68 1836
8475.55 1765
8476.42 1519
8477.29 1408
8478.15 1298
8479.02 1172
8479.89 1078
8480.76 962
8481.63 914
8482.50 919
8483.37 898
8484.24 822
8485.11 827
8485.98 750
8486.85 697
8487.72 761
8488.59 832
8489.46 811
8490.33 677
8491.20 811
8492.07 771
8492.94 686
8493.81 670
8494.68 629
8495.55 612
8496.42 700
8497.29 738
8498.16 668
8499.03 663
8499.90 751
8500.77 728
8501.64 732
8502.51 745
8503.38 750
8504.25 749
8505.12 707
8505.99 714
8506.86 772
8507.73 733
8508.60 746
8509.47 737
8510.35 785
8511.22 773
8512.09 817
8512.96 774
8513.83 814
8514.70 845
8515.57 757
8516.44 727
8517.31 723
8518.18 852
8519.06 763
8519.93 731
8520.80 719
8521.67 700
8522.54 727
8523.41 788
8524.28 694
8525.16 707
8526.03 685
8526.90 689
8527.77 719
8528.64 750
8529.51 721
8530.39 807
8531.26 770
8532.13 734
8533.00 758
8533.87 780
8534.75 818
8535.62 814
8536.49 800
8537.36 808
8538.24 789
8539.11 810
8539.98 847
8540.85 834
8541.72 837
8542.60 793
8543.47 724
8544.34 716
8545.21 807
8546.09 848
8546.96 773
8547.83 783
8548.71 757
8549.58 725
8550.45 813
8551.32 878
8552.20 863
8553.07 936
8553.94 1010
8554.82 1183
8555.69 1268
8556.56 1355
8557.44 1339
8558.31 1327
8559.18 1266
8560.06 1223
8560.93 1130
8561.80 977
8562.68 894
8563.55 894
8564.42 766
8565.30 746
8566.17 776
8567.04 780
8567.92 761
8568.79 690
8569.67 715
8570.54 715
8571.41 770
8572.29 722
8573.16 665
8574.04 728
8574.91 727
8575.78 698
8576.66 690
8577.53 610
8578.41 633
8579.28 636
8580.16 654
8581.03 654
8581.91 587
8582.78 599
8583.65 636
8584.53 688
8585.40 662
8586.28 628
8587.15 618
8588.03 613
8588.90 602
8589.78 645
8590.65 662
8591.53 648
8592.40 606
8593.28 678
8594.15 664
8595.03 704
8595.90 592
8596.78 645
8597.65 597
8598.53 638
8599.40 694
8600.28 698
8601.16 703
8602.03 647
8602.91 585
8603.78 661
8604.66 663
8605.53 622
8606.41 606
8607.28 594
8608.16 592
8609.04 629
8609.91 675
8610.79 602
8611.66 579
8612.54 596
8613.42 579
8614.29 585
8615.17 659
8616.05 632
8616.92 596
8617.80 630
8618.67 619
8619.55 597
8620.43 627
8621.30 598
8622.18 574
8623.06 607
8623.93 631
8624.81 717
8625.69 682
8626.56 642
8627.44 653
8628.32 652
8629.19 701
8630.07 678
8630.95 632
8631.83 688
8632.70 645
8633.58 637
8634.46 654
8635.33 577
8636.21 670
8637.09 607
8637.97 648
8638.84 615
8639.72 656
8640.60 620
8641.48 589
8642.35 599
8643.23 601
8644.11 623
8644.99 613
8645.86 671
8646.74 669
8647.62 615
8648.50 627
8649.38 640
8650.25 612
8651.13 612
8652.01 586
8652.89 602
8653.77 655
8654.64 681
8655.52 652
8656.40 655
8657.28 660
8658.16 690
8659.04 653
8659.91 664
8660.79 681
8661.67 697
8662.55 633
8663.43 617
8664.31 616
8665.19 665
8666.06 636
8666.94 686
8667.82 699
8668.70 657
8669.58 644
8670.46 625
8671.34 655
8672.22 658
8673.10 707
8673.98 772
8674.85 713
8675.73 778
8676.61 825
8677.49 843
8678.37 760
8679.25 752
8680.13 805
8681.01 722
8681.89 715
8682.77 750
8683.65 759
8684.53 726
8685.41 705
8686.29 693
8687.17 688
8688.05 691
8688.93 711
8689.81 835
8690.69 929
8691.57 941
8692.45 1071
8693.33 1175
8694.21 1325
8695.09 1431
8695.97 1480
8696.85 1412
8697.73 1348
8698.61 1243
8699.49 1165
8700.37 1017
8701.25 872
8702.13 867
8703.01 809
8703.89 758
8704.78 753
8705.66 682
8706.54 697
8707.42 747
8708.30 679
8709.18 596
8710.06 621
8710.94 613
8711.82 618
8712.70 611
8713.58 587
8714.47 601
8715.35 627
8716.23 617
8717.11 553
8717.99 505
8718.87 603
8719.75 611
8720.64 614
8721.52 594
8722.40 586
8723.28 664
8724.16 608
8725.04 568
8725.93 592
8726.81 617
8727.69 566
8728.57 591
8729.45 558
8730.34 638
8731.22 592
8732.10 634
8732.98 672
8733.86 633
8734.75 563
8735.63 592
8736.51 632
8737.39 588
8738.28 573
8739.16 550
8740.04 561
8740.92 539
8741.81 507
8742.69 595
8743.57 578
8744.45 513
8745.34 539
8746.22 543
8747.10 578
8747.99 534
8748.87 561
8749.75 505
8750.64 492
8751.52 588
8752.40 616
8753.28 617
8754.17 651
8755.05 588
8755.93 596
8756.82 656
8757.70 673
8758.59 711
8759.47 763
8760.35 766
8761.24 731
8762.12 802
8763.00 726
8763.89 754
8764.77 703
8765.65 713
8766.54 670
8767.42 620
8768.31 622
8769.19 696
8770.07 694
8770.96 628
8771.84 660
8772.73 695
8773.61 667
8774.50 664
8775.38 672
8776.26 672
8777.15 678
8778.03 607
8778.92 594
8779.80 607
8780.69 569
8781.57 560
8782.46 535
8783.34 570
8784.23 555
8785.11 591
8785.99 565
8786.88 541
8787.76 508
8788.65 501
8789.53 510
8790.42 574
8791.31 580
8792.19 485
8793.08 513
8793.96 527
8794.85 593
8795.73 566
8796.62 531
8797.50 570
8798.39 549
8799.27 513
8800.16 555
8801.04 534
8801.93 540
8802.82 518
8803.70 562
8804.59 518
8805.47 534
8806.36 517
8807.25 492
8808.13 503
8809.02 473
8809.90 527
8810.79 513
8811.68 487
8812.56 471
8813.45 440
8814.33 470
8815.22 448
8816.11 471
8816.99 488
8817.88 503
8818.77 485
8819.65 471
8820.54 454
8821.43 479
8822.31 457
8823.20 539
8824.09 506
8824.97 507
8825.86 526
8826.75 544
8827.63 542
8828.52 527
8829.41 468
8830.29 466
8831.18 498
8832.07 494
8832.96 502
8833.84 486
8834.73 468
8835.62 487
8836.51 535
8837.39 533
8838.28 547
8839.17 510
8840.06 468
8840.94 429
8841.83 491
8842.72 538
8843.61 530
8844.49 449
8845.38 508
8846.27 492
8847.16 486
8848.05 517
8848.93 447
8849.82 442
8850.71 462
8851.60 546
8852.49 446
8853.38 438
8854.26 441
8855.15 500
8856.04 460
8856.93 438
8857.82 455
8858.71 443
8859.59 459
8860.48 449
8861.37 460
8862.26 432
8863.15 469
8864.04 431
8864.93 411
8865.82 391
8866.70 491
8867.59 461
8868.48 462
8869.37 398
8870.26 445
8871.15 464
8872.04 451
8872.93 433
8873.82 463
8874.71 449
8875.60 458
8876.49 417
8877.37 471
8878.26 480
8879.15 475
8880.04 455
8880.93 432
8881.82 463
8882.71 446
8883.60 527
8884.49 419
8885.38 425
8886.27 450
8887.16 449
8888.05 445
8888.94 458
8889.83 434
8890.72 421
8891.61 458
8892.50 416
8893.39 424
8894.28 396
8895.17 478
8896.06 432
8896.95 463
8897.84 380
8898.74 416
8899.63 434
8900.52 421
8901.41 429
8902.30 421
8903.19 417
8904.08 435
8904.97 393
8905.86 406
8906.75 457
8907.64 416
8908.53 413
8909.43 417
8910.32 429
8911.21 391
8912.10 478
8912.99 461
8913.88 496
8914.77 467
8915.66 455
8916.56 484
8917.45 493
8918.34 399
8919.23 430
8920.12 423
8921.01 414
8921.90 397
8922.80 382
8923.69 416
8924.58 441
8925.47 426
8926.36 432
8927.26 408
8928.15 373
8929.04 441
8929.93 473
8930.82 409
8931.72 436
8932.61 461
8933.50 400
8934.39 378
8935.29 423
8936.18 386
8937.07 404
8937.96 346
8938.86 406
8939.75 448
8940.64 387
8941.53 355
8942.43 389
8943.32 416
8944.21 440
8945.10 401
8946.00 412
8946.89 410
8947.78 398
8948.68 440
8949.57 420
8950.46 476
8951.36 389
8952.25 453
8953.14 452
8954.04 467
8954.93 393
8955.82 418
8956.72 429
8957.61 432
8958.50 400
8959.40 408
8960.29 430
8961.18 424
8962.08 401
8962.97 395
8963.87 454
8964.76 428
8965.65 472
8966.55 441
8967.44 413
8968.33 395
8969.23 465
8970.12 458
8971.02 384
8971.91 379
8972.81 393
8973.70 400
8974.59 396
8975.49 390
8976.38 429
8977.28 406
8978.17 368
8979.07 395
8979.96 383
8980.86 427
8981.75 399
8982.65 431
8983.54 393
8984.43 406
8985.33 391
8986.22 429
8987.12 427
8988.01 394
8988.91 382
8989.80 415
8990.70 414
8991.59 388
8992.49 407
8993.39 422
8994.28 407
8995.18 364
8996.07 384
8996.97 393
8997.86 385
8998.76 367
8999.65 377
9000.55 364
9001.44 395
9002.34 370
9003.24 382
9004.13 362
9005.03 366
9005.92 421
9006.82 414
9007.72 391
9008.61 327
9009.51 348
9010.40 356
9011.30 400
9012.20 405
9013.09 374
9013.99 375
9014.89 375
9015.78 391
9016.68 378
9017.57 369
9018.47 356
9019.37 426
9020.26 414
9021.16 428
9022.06 376
9022.95 415
9023.85 387
9024.75 391
9025.65 380
9026.54 380
9027.44 379
9028.34 415
9029.23 417
9030.13 386
9031.03 352
9031.92 360
9032.82 372
9033.72 362
9034.62 337
9035.51 361
9036.41 401
9037.31 370
9038.21 332
9039.10 317
9040.00 347
9040.90 390
9041.80 385
9042.69 357
9043.59 355
9044.49 381
9045.39 355
9046.29 457
9047.18 411
9048.08 370
9048.98 347
9049.88 383
9050.78 394
9051.67 352
9052.57 393
9053.47 415
9054.37 355
9055.27 390
9056.17 380
9057.06 406
9057.96 385
9058.86 388
9059.76 354
9060.66 390
9061.56 398
9062.46 393
9063.35 390
9064.25 394
9065.15 425
9066.05 365
9066.95 455
9067.85 414
9068.75 445
9069.65 411
9070.55 387
9071.45 400
9072.34 355
9073.24 375
9074.14 386
9075.04 399
9075.94 349
9076.84 359
9077.74 372
9078.64 355
9079.54 393
9080.44 367
9081.34 371
9082.24 364
9083.14 347
9084.04 370
9084.94 406
9085.84 381
9086.74 392
9087.64 418
9088.54 375
9089.44 397
9090.34 419
9091.24 405
9092.14 385
9093.04 382
9093.94 386
9094.84 394
9095.74 359
9096.64 346
9097.54 414
9098.44 395
9099.34 379
9100.24 389
9101.14 414
9102.04 362
9102.94 392
9103.84 380
9104.75 414
9105.65 359
9106.55 376
9107.45 375
9108.35 376
9109.25 305
9110.15 308
9111.05 396
9111.95 404
9112.85 378
9113.76 392
9114.66 395
9115.56 358
9116.46 355
9117.36 385
9118.26 362
9119.16 364
9120.07 375
9120.97 390
9121.87 395
9122.77 382
9123.67 301
9124.57 346
9125.48 393
9126.38 380
9127.28 343
9128.18 362
9129.08 346
9129.99 401
9130.89 373
9131.79 340
9132.69 386
9133.60 357
9134.50 343
9135.40 394
9136.30 352
9137.20 390
9138.11 358
9139.01 388
9139.91 362
9140.81 349
9141.72 372
9142.62 384
9143.52 356
9144.43 348
9145.33 367
9146.23 351
9147.13 350
9148.04 322
9148.94 386
9149.84 372
9150.75 350
9151.65 380
9152.55 364
9153.46 353
9154.36 359
9155.26 393
9156.17 354
9157.07 346
9157.97 382
9158.88 384
9159.78 346
9160.68 326
9161.59 341
9162.49 328
9163.39 323
9164.30 341
9165.20 306
9166.11 358
9167.01 352
9167.91 334
9168.82 359
9169.72 332
9170.63 387
9171.53 388
9172.43 357
9173.34 323
9174.24 334
9175.15 335
9176.05 355
9176.96 349
9177.86 355
9178.76 326
9179.67 346
9180.57 327
9181.48 362
9182.38 337
9183.29 353
9184.19 374
9185.10 367
9186.00 330
9186.91 366
9187.81 396
9188.72 406
9189.62 334
9190.53 394
9191.43 398
9192.34 358
9193.24 424
9194.15 385
9195.05 341
9195.96 366
9196.86 360
9197.77 361
9198.67 394
9199.58 401
9200.49 396
9201.39 402
9202.30 413
9203.20 408
9204.11 419
9205.01 409
9205.92 437
9206.83 400
9207.73 342
9208.64 362
9209.54 395
9210.45 355
9211.36 349
9212.26 323
9213.17 351
9214.07 393
9214.98 393
9215.89 343
9216.79 358
9217.70 332
9218.61 336
9219.51 307
9220.42 347
9221.33 311
9222.23 373
9223.14 343
9224.05 349
9224.95 399
9225.86 375
9226.77 348
9227.67 319
9228.58 408
9229.49 400
9230.39 359
9231.30 337
9232.21 372
9233.12 369
9234.02 360
9234.93 342
9235.84 378
9236.74 361
9237.65 357
9238.56 337
9239.47 353
9240.37 375
9241.28 346
9242.19 339
9243.10 300
9244.00 335
9244.91 377
9245.82 373
9246.73 324
9247.64 350
9248.54 334
9249.45 364
9250.36 295
9251.27 321
9252.18 352
9253.08 365
9253.99 374
9254.90 336
9255.81 323
9256.72 341
9257.63 358
9258.53 360
9259.44 384
9260.35 345
9261.26 373
9262.17 314
9263.08 350
9263.99 324
9264.89 329
9265.80 303
9266.71 343
9267.62 339
9268.53 329
9269.44 359
9270.35 329
9271.26 337
9272.17 338
9273.07 335
9273.98 395
9274.89 382
9275.80 360
9276.71 318
9277.62 336
9278.53 360
9279.44 321
9280.35 325
9281.26 347
9282.17 338
9283.08 348
9283.99 380
9284.90 354
9285.81 339
9286.72 332
9287.63 362
9288.54 392
9289.45 350
9290.36 387
9291.27 358
9292.18 392
9293.09 389
9294.00 382
9294.91 386
9295.82 355
9296.73 380
9297.64 382
9298.55 416
9299.46 362
9300.37 428
9301.28 375
9302.19 428
9303.10 384
9304.01 350
9304.92 364
9305.83 377
9306.74 363
9307.65 401
9308.57 459
9309.48 435
9310.39 442
9311.30 451
9312.21 489
9313.12 419
9314.03 448
9314.94 433
9315.85 488
9316.77 446
9317.68 396
9318.59 400
9319.50 416
9320.41 408
9321.32 428
9322.23 422
9323.15 398
9324.06 419
9324.97 425
9325.88 445
9326.79 388
9327.70 378
9328.62 416
9329.53 431
9330.44 390
9331.35 394
9332.26 345
9333.18 382
9334.09 361
9335.00 345
9335.91 381
9336.82 380
9337.74 347
9338.65 342
9339.56 409
9340.47 362
9341.39 377
9342.30 398
9343.21 376
9344.12 415
9345.04 412
9345.95 372
9346.86 335
9347.77 365
9348.69 399
9349.60 362
9350.51 402
9351.43 379
9352.34 379
9353.25 358
9354.17 342
9355.08 365
9355.99 381
9356.91 399
9357.82 358
9358.73 368
9359.65 387
9360.56 394
9361.47 361
9362.39 348
9363.30 346
9364.21 401
9365.13 395
9366.04 441
9366.95 341
9367.87 368
9368.78 341
9369.70 322
9370.61 363
9371.52 387
9372.44 409
9373.35 381
9374.27 380
9375.18 382
9376.09 401
9377.01 381
9377.92 411
9378.84 368
9379.75 386
9380.67 400
9381.58 379
9382.49 394
9383.41 326
9384.32 357
9385.24 355
9386.15 394
9387.07 370
9387.98 366
9388.90 340
9389.81 352
9390.73 367
9391.64 363
9392.56 400
9393.47 413
9394.39 429
9395.30 434
9396.22 416
9397.13 397
9398.05 408
9398.96 431
9399.88 468
9400.79 428
9401.71 382
9402.62 365
9403.54 413
9404.46 445
9405.37 390
9406.29 366
9407.20 379
9408.12 348
9409.03 404
9409.95 380
9410.87 371
9411.78 369
9412.70 363
9413.61 393
9414.53 374
9415.45 370
9416.36 360
9417.28 391
9418.19 373
9419.11 349
9420.03 355
9420.94 395
9421.86 368
9422.78 375
9423.69 410
9424.61 363
9425.53 391
9426.44 402
9427.36 357
9428.28 383
9429.19 397
9430.11 385
9431.03 407
9431.94 365
9432.86 365
9433.78 377
9434.69 371
9435.61 426
9436.53 366
9437.45 356
9438.36 401
9439.28 386
9440.20 392
9441.11 415
9442.03 429
9442.95 436
9443.87 429
9444.78 339
9445.70 346
9446.62 398
9447.54 406
9448.46 376
9449.37 343
9450.29 389
9451.21 454
9452.13 461
9453.04 487
9453.96 497
9454.88 459
9455.80 502
9456.72 541
9457.63 544
9458.55 501
9459.47 500
9460.39 478
9461.31 405
9462.23 419
9463.14 378
9464.06 413
9464.98 449
9465.90 404
9466.82 370
9467.74 381
9468.66 381
9469.57 384
9470.49 446
9471.41 392
9472.33 419
9473.25 450
9474.17 423
9475.09 465
9476.01 426
9476.93 436
9477.85 432
9478.76 415
9479.68 374
9480.60 408
9481.52 488
9482.44 500
9483.36 464
9484.28 506
9485.20 489
9486.12 490
9487.04 409
9487.96 469
9488.88 417
9489.80 417
9490.72 436
9491.64 410
9492.56 382
9493.48 384
9494.40 412
9495.32 463
9496.24 425
9497.16 408
9498.08 385
9499.00 423
9499.92 380
9500.84 371
9501.76 392
9502.68 362
9503.60 399
9504.52 395
9505.44 382
9506.36 378
9507.28 385
9508.20 403
9509.12 424
9510.04 385
9510.96 351
9511.89 411
9512.81 417
9513.73 435
9514.65 342
9515.57 450
9516.49 415
9517.41 403
9518.33 427
9519.25 414
9520.17 417
9521.10 399
9522.02 405
9522.94 405
9523.86 390
9524.78 362
9525.70 363
9526.62 383
9527.55 383
9528.47 410
9529.39 401
9530.31 408
9531.23 421
9532.15 379
9533.08 442
9534.00 504
9534.92 451
9535.84 460
9536.76 469
9537.69 447
9538.61 453
9539.53 399
9540.45 396
9541.37 412
9542.30 362
9543.22 428
9544.14 391
9545.06 343
9545.99 363
9546.91 349
9547.83 373
9548.75 373
9549.68 330
9550.60 391
9551.52 378
9552.44 397
9553.37 368
9554.29 365
9555.21 374
9556.14 381
9557.06 416
9557.98 350
9558.90 367
9559.83 428
9560.75 415
9561.67 461
9562.60 466
9563.52 432
9564.44 428
9565.37 415
9566.29 415
9567.21 404
9568.14 406
9569.06 358
9569.99 337
9570.91 384
9571.83 397
9572.76 403
9573.68 412
9574.60 415
9575.53 415
9576.45 432
9577.38 409
9578.30 378
9579.22 348
9580.15 392
9581.07 404
9582.00 406
9582.92 374
9583.84 322
9584.77 337
9585.69 382
9586.62 374
9587.54 377
9588.47 365
9589.39 392
9590.32 460
9591.24 438
9592.17 395
9593.09 391
9594.01 387
9594.94 398
9595.86 406
9596.79 416
9597.71 416
9598.64 391
9599.56 376
9600.49 405
9601.41 416
9602.34 404
9603.27 441
9604.19 397
9605.12 374
9606.04 403
9606.97 430
9607.89 400
9608.82 445
9609.74 462
9610.67 448
9611.59 467
9612.52 433
9613.45 466
9614.37 388
9615.30 446
9616.22 470
9617.15 457
9618.07 501
9619.00 407
9619.93 437
9620.85 439
9621.78 412
9622.71 423
9623.63 390
9624.56 451
9625.48 433
9626.41 441
9627.34 447
9628.26 444
9629.19 428
9630.12 453
9631.04 425
9631.97 413
9632.90 454
9633.82 498
9634.75 527
9635.68 477
9636.60 453
9637.53 459
9638.46 473
9639.38 496
9640.31 465
9641.24 459
9642.16 478
9643.09 535
9644.02 470
9644.95 474
9645.87 486
9646.80 492
9647.73 517
9648.66 545
9649.58 615
9650.51 683
9651.44 635
9652.37 684
9653.29 682
9654.22 655
9655.15 638
9656.08 658
9657.00 604
9657.93 611
9658.86 516
9659.79 521
9660.72 555
9661.64 571
9662.57 582
9663.50 564
9664.43 555
9665.36 578
9666.29 583
9667.21 618
9668.14 598
9669.07 664
9670.00 666
9670.93 672
9671.86 632
9672.78 665
9673.71 626
9674.64 634
9675.57 606
9676.50 604
9677.43 610
9678.36 544
9679.29 587
9680.21 647
9681.14 570
9682.07 582
9683.00 561
9683.93 632
9684.86 620
9685.79 650
9686.72 597
9687.65 575
9688.58 589
9689.51 645
9690.44 647
9691.36 614
9692.29 591
9693.22 669
9694.15 675
9695.08 639
9696.01 628
9696.94 666
9697.87 667
9698.80 606
9699.73 677
9700.66 696
9701.59 621
9702.52 639
9703.45 640
9704.38 651
9705.31 585
9706.24 612
9707.17 641
9708.10 599
9709.03 570
9709.96 587
9710.89 566
9711.82 552
9712.76 535
9713.69 599
9714.62 625
9715.55 602
9716.48 545
9717.41 641
9718.34 634
9719.27 587
9720.20 524
9721.13 583
9722.06 523
9722.99 545
9723.92 543
9724.86 558
9725.79 562
9726.72 554
9727.65 561
9728.58 566
9729.51 628
9730.44 590
9731.37 583
9732.31 564
9733.24 608
9734.17 535
9735.10 572
9736.03 638
9736.96 563
9737.90 612
9738.83 595
9739.76 569
9740.69 568
9741.62 555
9742.55 583
9743.49 596
9744.42 578
9745.35 576
9746.28 572
9747.21 573
9748.15 545
9749.08 609
9750.01 567
9750.94 552
9751.88 617
9752.81 584
9753.74 571
9754.67 563
9755.61 595
9756.54 601
9757.47 577
9758.40 598
9759.34 579
9760.27 639
9761.20 598
9762.14 555
9763.07 552
9764.00 581
9764.93 608
9765.87 664
9766.80 582
9767.73 615
9768.67 672
9769.60 641
9770.53 609
9771.47 632
9772.40 642
9773.33 620
9774.27 594
9775.20 571
9776.13 586
9777.07 671
9778.00 621
9778.93 623
9779.87 622
9780.80 650
9781.74 747
9782.67 747
9783.60 762
9784.54 747
9785.47 788
9786.41 833
9787.34 913
9788.27 785
9789.21 698
9790.14 791
9791.08 747
9792.01 721
9792.95 668
9793.88 735
9794.81 671
9795.75 671
9796.68 726
9797.62 683
9798.55 739
9799.49 817
9800.42 848
9801.36 837
9802.29 856
9803.23 887
9804.16 848
9805.10 757
9806.03 693
9806.97 659
9807.90 657
9808.84 653
9809.77 677
9810.71 605
9811.64 631
9812.58 625
9813.51 555
9814.45 560
9815.38 568
9816.32 568
9817.25 570
9818.19 550
9819.12 571
9820.06 569
9821.00 571
9821.93 586
9822.87 564
9823.80 560
9824.74 545
9825.68 510
9826.61 540
9827.55 589
9828.48 580
9829.42 599
9830.36 565
9831.29 537
9832.23 517
9833.16 524
9834.10 512
9835.04 468
9835.97 482
9836.91 493
9837.85 549
9838.78 570
9839.72 509
9840.66 478
9841.59 515
9842.53 554
9843.47 553
9844.40 566
9845.34 537
9846.28 518
9847.21 523
9848.15 471
9849.09 525
9850.02 521
9850.96 530
9851.90 493
9852.84 462
9853.77 516
9854.71 501
9855.65 468
9856.59 508
9857.52 534
9858.46 537
9859.40 517
9860.34 505
9861.27 522
9862.21 523
9863.15 525
9864.09 485
9865.02 513
9865.96 522
9866.90 481
9867.84 501
9868.78 515
9869.71 532
9870.65 499
9871.59 539
9872.53 511
9873.47 527
9874.40 496
9875.34 548
9876.28 559
9877.22 501
9878.16 589
9879.10 592
9880.03 584
9880.97 545
9881.91 548
9882.85 579
9883.79 535
9884.73 546
9885.67 560
9886.60 563
9887.54 594
9888.48 588
9889.42 560
9890.36 565
9891.30 588
9892.24 574
9893.18 553
9894.12 528
9895.06 480
9896.00 551
9896.93 547
9897.87 478
9898.81 505
9899.75 479
9900.69 518
9901.63 565
9902.57 527
9903.51 532
9904.45 514
9905.39 514
9906.33 524
9907.27 490
9908.21 525
9909.15 544
9910.09 519
9911.03 529
9911.97 580
9912.91 618
9913.85 592
9914.79 572
9915.73 572
9916.67 569
9917.61 599
9918.55 587
9919.49 592
9920.43 591
9921.37 545
9922.31 547
9923.25 598
9924.19 636
9925.13 697
9926.08 846
9927.02 970
9927.96 1098
9928.90 1163
9929.84 1206
9930.78 1265
9931.72 1209
9932.66 1141
9933.60 999
9934.54 869
9935.48 819
9936.43 728
9937.37 697
9938.31 659
9939.25 581
9940.19 595
9941.13 633
9942.07 636
9943.02 608
9943.96 623
9944.90 579
9945.84 613
9946.78 655
9947.72 653
9948.67 552
9949.61 571
9950.55 518
9951.49 535
9952.43 521
9953.37 483
9954.32 497
9955.26 503
9956.20 531
9957.14 535
9958.09 515
9959.03 538
9959.97 553
9960.91 538
9961.85 527
9962.80 482
9963.74 520
9964.68 480
9965.62 488
9966.57 539
9967.51 513
9968.45 476
9969.40 478
9970.34 488
9971.28 505
9972.22 487
9973.17 505
9974.11 490
9975.05 477
9976.00 422
9976.94 457
9977.88 490
9978.83 502
9979.77 482
9980.71 478
9981.66 427
9982.60 480
9983.54 466
9984.49 451
9985.43 466
9986.37 471
9987.32 451
9988.26 437
9989.20 437
9990.15 463
9991.09 447
9992.03 468
9992.98 438
9993.92 434
9994.87 429
9995.81 442
9996.75 437
9997.70 475
9998.64 505
9999.59 447
10000.53 474
10001.48 438
10002.42 440
10003.36 489
10004.31 433
10005.25 471
10006.20 508
10007.14 476
10008.09 441
10009.03 418
10009.98 432
10010.92 457
10011.87 468
10012.81 451
10013.76 487
10014.70 484
10015.64 463
10016.59 440
10017.53 414
10018.48 432
10019.43 438
10020.37 449
10021.32 411
10022.26 398
10023.21 437
10024.15 434
10025.10 446
10026.04 469
10026.99 462
10027.93 452
10028.88 467
10029.82 469
10030.77 451
10031.72 438
10032.66 416
10033.61 438
10034.55 429
10035.50 444
10036.44 478
10037.39 440
10038.34 404
10039.28 469
10040.23 440
10041.18 427
10042.12 437
10043.07 385
10044.01 415
10044.96 404
10045.91 390
10046.85 423
10047.80 407
10048.75 383
10049.69 417
10050.64 419
10051.59 457
10052.53 387
10053.48 369
10054.43 394
10055.37 419
10056.32 398
10057.27 384
10058.21 431
10059.16 427
10060.11 460
10061.05 377
10062.00 432
10062.95 462
10063.90 407
10064.84 419
10065.79 412
10066.74 422
10067.69 402
10068.63 456
10069.58 454
10070.53 420
10071.48 416
10072.42 432
10073.37 406
10074.32 432
10075.27 381
10076.21 422
10077.16 396
10078.11 423
10079.06 398
10080.01 419
10080.95 400
10081.90 424
10082.85 447
10083.80 402
10084.75 414
10085.69 384
10086.64 376
10087.59 383
10088.54 385
10089.49 433
10090.44 414
10091.38 462
10092.33 401
10093.28 355
10094.23 340
10095.18 387
10096.13 364
10097.08 325
10098.03 312
10098.97 380
10099.92 397
10100.87 398
10101.82 408
10102.77 399
10103.72 377
10104.67 353
10105.62 378
10106.57 421
10107.52 390
10108.47 347
10109.42 370
10110.36 382
10111.31 355
10112.26 382
10113.21 371
10114.16 357
10115.11 373
10116.06 393
10117.01 406
10117.96 386
10118.91 321
10119.86 357
10120.81 359
10121.76 377
10122.71 330
10123.66 377
10124.61 352
10125.56 351
10126.51 350
10127.46 362
10128.41 355
10129.36 342
10130.31 355
10131.26 378
10132.21 343
10133.16 332
10134.11 376
10135.06 391
10136.02 322
10136.97 325
10137.92 331
10138.87 338
10139.82 350
10140.77 366
10141.72 343
10142.67 360
10143.62 382
10144.57 396
10145.52 368
10146.48 348
10147.43 363
10148.38 336
10149.33 364
10150.28 389
10151.23 402
10152.18 333
10153.13 327
10154.09 356
10155.04 342
10155.99 344
10156.94 321
10157.89 362
10158.84 342
10159.80 372
10160.75 319
10161.70 353
10162.65 353
10163.60 371
10164.55 374
10165.51 360
10166.46 343
10167.41 362
10168.36 330
10169.32 375
10170.27 341
10171.22 397
10172.17 364
10173.12 338
10174.08 336
10175.03 343
10175.98 365
10176.93 362
10177.89 422
10178.84 387
10179.79 378
10180.74 349
10181.70 386
10182.65 398
10183.60 430
10184.56 413
10185.51 382
10186.46 443
10187.42 457
10188.37 435
10189.32 378
10190.27 411
10191.23 391
10192.18 393
10193.13 417
10194.09 444
10195.04 431
10195.99 435
10196.95 420
10197.90 369
10198.86 402
10199.81 403
10200.76 390
10201.72 405
10202.67 446
10203.62 429
10204.58 389
10205.53 369
10206.49 426
10207.44 443
10208.39 462
10209.35 546
10210.30 579
10211.26 574
10212.21 523
10213.16 456
10214.12 473
10215.07 498
10216.03 463
10216.98 423
10217.94 441
10218.89 447
10219.84 452
10220.80 451
10221.75 373
10222.71 457
10223.66 438
10224.62 447
10225.57 416
10226.53 433
10227.48 421
10228.44 423
10229.39 382
10230.35 360
10231.30 396
10232.26 435
10233.21 432
10234.17 473
10235.12 472
10236.08 518
10237.03 559
10237.99 550
10238.95 574
10239.90 560
10240.86 566
10241.81 521
10242.77 554
10243.72 508
10244.68 423
10245.63 442
10246.59 450
10247.55 469
10248.50 446
10249.46 416
10250.41 444
10251.37 447
10252.33 430
10253.28 426
10254.24 437
10255.19 413
10256.15 436
10257.11 446
10258.06 393
10259.02 394
10259.98 444
10260.93 433
10261.89 432
10262.85 412
10263.80 365
10264.76 384
10265.72 351
10266.67 360
10267.63 392
10268.59 372
10269.54 380
10270.50 359
10271.46 366
10272.41 360
10273.37 383
10274.33 371
10275.29 338
10276.24 378
10277.20 349
10278.16 385
10279.11 344
10280.07 300
10281.03 296
10281.99 352
10282.94 367
10283.90 336
10284.86 343
10285.82 344
10286.77 343
10287.73 335
10288.69 339
10289.65 346
10290.61 360
10291.56 380
10292.52 400
10293.48 378
10294.44 349
10295.40 346
10296.35 362
10297.31 339
10298.27 337
10299.23 374
10300.19 391
10301.15 339
10302.10 302
10303.06 340
10304.02 320
10304.98 349
10305.94 356
10306.90 289
10307.86 308
10308.81 274
10309.77 323
10310.73 326
10311.69 290
10312.65 313
10313.61 345
10314.57 339
10315.53 323
10316.49 339
10317.44 367
10318.40 358
10319.36 340
10320.32 334
10321.28 334
10322.24 337
10323.20 357
10324.16 297
10325.12 337
10326.08 333
10327.04 324
10328.00 341
10328.96 318
10329.92 317
10330.88 335
10331.84 369
10332.80 357
10333.76 318
10334.72 301
10335.68 323
10336.64 329
10337.60 321
10338.56 307
10339.52 300
10340.48 334
10341.44 303
10342.40 318
10343.36 346
10344.32 333
10345.28 321
10346.24 351
10347.20 327
10348.16 327
10349.12 366
10350.08 348
10351.04 292
10352.00 306
10352.96 350
10353.92 369
10354.88 277
10355.85 324
10356.81 328
10357.77 306
10358.73 290
10359.69 311
10360.65 366
10361.61 334
10362.57 327
10363.53 343
10364.50 340
10365.46 309
10366.42 332
10367.38 288
10368.34 309
10369.30 285
10370.26 297
10371.23 326
10372.19 346
10373.15 316
10374.11 321
10375.07 322
10376.03 307
10377.00 318
10377.96 326
10378.92 301
10379.88 272
10380.84 238
10381.81 291
10382.77 294
10383.73 257
10384.69 278
10385.66 347
10386.62 240
10387.58 323
10388.54 288
10389.51 292
10390.47 296
10391.43 307
10392.39 282
10393.36 324
10394.32 294
10395.28 288
10396.24 304
10397.21 308
10398.17 295
10399.13 290
10400.10 312
10401.06 284
10402.02 274
10402.98 284
10403.95 305
10404.91 274
10405.87 287
10406.84 286
10407.80 311
10408.76 283
10409.73 259
10410.69 292
10411.65 294
10412.62 282
10413.58 290
10414.55 324
10415.51 305
10416.47 306
10417.44 313
10418.40 365
10419.36 332
10420.33 349
10421.29 371
10422.26 363
10423.22 338
10424.18 301
10425.15 343
10426.11 336
10427.08 305
10428.04 310
10429.00 370
10429.97 332
10430.93 284
10431.90 263
10432.86 277
10433.83 290
10434.79 269
10435.76 231
10436.72 290
10437.69 289
10438.65 282
10439.62 292
10440.58 262
10441.54 295
10442.51 269
10443.47 271
10444.44 291
10445.40 288
10446.37 285
10447.34 283
10448.30 272
10449.27 284
10450.23 279
10451.20 290
10452.16 272
10453.13 304
10454.09 280
10455.06 286
10456.02 281
10456.99 267
10457.95 249
10458.92 267
10459.89 271
10460.85 266
10461.82 282
10462.78 213
10463.75 230
10464.72 251
10465.68 256
10466.65 266
10467.61 268
10468.58 311
10469.55 282
10470.51 276
10471.48 247
10472.44 281
10473.41 260
10474.38 257
10475.34 260
10476.31 292
10477.28 264
10478.24 272
10479.21 269
10480.18 291
10481.14 271
10482.11 272
10483.08 276
10484.04 260
10485.01 275
10485.98 272
10486.94 251
10487.91 267
10488.88 241
10489.85 259
10490.81 272
10491.78 267
10492.75 280
10493.71 292
10494.68 279
10495.65 223
10496.62 247
10497.58 257
10498.55 266
10499.52 267
10500.49 262
10501.45 253
10502.42 242
10503.39 268
10504.36 277
10505.33 267
10506.29 260
10507.26 295
10508.23 272
10509.20 330
10510.17 254
10511.13 274
10512.10 269
10513.07 259
10514.04 268
10515.01 272
10515.98 277
10516.94 265
10517.91 268
10518.88 273
10519.85 254
10520.82 243
10521.79 251
10522.75 269
10523.72 301
10524.69 250
10525.66 249
10526.63 224
10527.60 254
10528.57 277
10529.54 233
10530.51 274
10531.47 244
10532.44 261
10533.41 222
10534.38 260
10535.35 245
10536.32 262
10537.29 230
10538.26 228
10539.23 241
10540.20 244
10541.17 248
10542.14 262
10543.11 257
10544.08 224
10545.05 250
10546.02 245
10546.99 266
10547.96 250
10548.92 245
10549.89 255
10550.86 242
10551.83 253
10552.80 251
10553.77 251
10554.74 214
10555.72 281
10556.69 269
10557.66 273
10558.63 274
10559.60 337
10560.57 294
10561.54 268
10562.51 275
10563.48 284
10564.45 308
10565.42 347
10566.39 272
10567.36 298
10568.33 267
10569.30 261
10570.27 256
10571.24 254
10572.21 284
10573.19 282
10574.16 311
10575.13 251
10576.10 254
10577.07 260
10578.04 248
10579.01 237
10579.98 263
10580.95 256
10581.93 245
10582.90 234
10583.87 258
10584.84 246
10585.81 230
10586.78 223
10587.76 274
10588.73 266
10589.70 260
10590.67 270
10591.64 249
10592.61 260
10593.59 240
10594.56 251
10595.53 239
10596.50 259
10597.47 245
10598.45 265
10599.42 256
10600.39 268
10601.36 253
10602.34 267
10603.31 286
10604.28 288
10605.25 282
10606.23 231
10607.20 243
10608.17 226
10609.14 287
10610.12 302
10611.09 297
10612.06 247
10613.03 239
10614.01 287
10614.98 259
10615.95 262
10616.93 264
10617.90 298
10618.87 269
10619.84 277
10620.82 279
10621.79 279
10622.76 289
10623.74 278
10624.71 230
10625.68 242
10626.66 271
10627.63 300
10628.60 241
10629.58 287
10630.55 280
10631.53 271
10632.50 284
10633.47 279
10634.45 272
10635.42 252
10636.39 293
10637.37 306
10638.34 317
10639.32 305
10640.29 323
10641.26 295
10642.24 315
10643.21 331
10644.19 316
10645.16 291
10646.14 314
10647.11 298
10648.08 300
10649.06 299
10650.03 308
10651.01 305
10651.98 266
10652.96 278
10653.93 246
10654.91 238
10655.88 230
10656.86 255
10657.83 290
10658.81 279
10659.78 261
10660.76 264
10661.73 256
10662.71 253
10663.68 271
10664.66 266
10665.63 282
10666.61 298
10667.58 272
10668.56 252
10669.53 260
10670.51 256
10671.48 275
10672.46 291
10673.43 266
10674.41 253
10675.39 253
10676.36 231
10677.34 225
10678.31 214
10679.29 235
10680.26 285
10681.24 272
10682.22 280
10683.19 285
10684.17 303
10685.14 262
10686.12 233
10687.10 243
10688.07 274
10689.05 241
10690.03 248
10691.00 249
10691.98 231
10692.96 248
10693.93 268
10694.91 247
10695.89 291
10696.86 256
10697.84 237
10698.82 277
10699.79 186
10700.77 261
10701.75 284
10702.72 273
10703.70 234
10704.68 268
10705.65 239
10706.63 223
10707.61 234
10708.58 226
10709.56 257
10710.54 248
10711.52 284
10712.49 239
10713.47 281
10714.45 250
10715.43 247
10716.40 274
10717.38 273
10718.36 237
10719.34 224
10720.31 256
10721.29 273
10722.27 265
10723.25 217
10724.23 226
10725.20 229
10726.18 278
10727.16 249
10728.14 284
10729.12 253
10730.09 282
10731.07 254
10732.05 244
10733.03 231
10734.01 260
10734.99 244
10735.96 237
10736.94 270
10737.92 246
10738.90 281
10739.88 221
10740.86 238
10741.84 242
10742.81 251
10743.79 244
10744.77 286
10745.75 248
10746.73 251
10747.71 230
10748.69 245
10749.67 246
10750.65 236
10751.63 219
10752.60 217
10753.58 266
10754.56 255
10755.54 272
10756.52 263
10757.50 245
10758.48 276
10759.46 260
10760.44 271
10761.42 252
10762.40 251
10763.38 250
10764.36 228
10765.34 258
10766.32 269
10767.30 260
10768.28 263
10769.26 230
10770.24 259
10771.22 258
10772.20 274
10773.18 254
10774.16 276
10775.14 268
10776.12 311
10777.10 276
10778.08 287
10779.06 288
10780.04 258
10781.02 293
10782.00 278
10782.98 281
10783.96 245
10784.94 268
10785.92 277
10786.90 276
10787.89 250
10788.87 269
10789.85 273
10790.83 261
10791.81 244
10792.79 270
10793.77 275
10794.75 266
10795.73 238
10796.71 256
10797.70 262
10798.68 289
10799.66 290
10800.64 266
10801.62 275
10802.60 272
10803.58 274
10804.57 252
10805.55 281
10806.53 251
10807.51 291
10808.49 270
10809.47 263
10810.46 278
10811.44 282
10812.42 245
10813.40 250
10814.38 318
10815.37 279
10816.35 229
10817.33 265
10818.31 284
10819.29 272
10820.28 288
10821.26 224
10822.24 259
10823.22 268
10824.21 260
10825.19 260
10826.17 260
10827.15 238
10828.14 251
10829.12 298
10830.10 268
10831.09 294
10832.07 278
10833.05 278
10834.03 279
10835.02 282
10836.00 226
10836.98 236
10837.97 222
10838.95 258
10839.93 273
10840.92 261
10841.90 254
10842.88 220
10843.87 249
10844.85 265
10845.83 247
10846.82 217
10847.80 238
10848.78 233
10849.77 283
10850.75 248
10851.73 251
10852.72 236
10853.70 234
10854.69 280
10855.67 266
10856.65 232
10857.64 270
10858.62 264
10859.60 265
10860.59 248
10861.57 235
10862.56 258
10863.54 274
10864.53 318
10865.51 267
10866.49 314
10867.48 264
10868.46 261
10869.45 253
10870.43 297
10871.42 233
10872.40 242
10873.39 268
10874.37 285
10875.36 245
10876.34 245
10877.33 282
10878.31 286
10879.30 267
10880.28 223
10881.27 280
10882.25 267
10883.24 310
10884.22 258
10885.21 255
10886.19 256
10887.18 285
10888.16 268
10889.15 287
10890.13 297
10891.12 277
10892.10 296
10893.09 269
10894.08 269
10895.06 251
10896.05 319
10897.03 303
10898.02 238
10899.00 237
10899.99 277
10900.98 302
10901.96 306
10902.95 307
10903.93 296
10904.92 279
10905.91 287
10906.89 300
10907.88 275
10908.87 308
10909.85 299
10910.84 324
10911.82 283
10912.81 282
10913.80 334
10914.78 334
10915.77 270
10916.76 281
10917.74 334
10918.73 339
10919.72 318
10920.70 302
10921.69 298
10922.68 284
10923.67 315
10924.65 336
10925.64 350
10926.63 285
10927.61 341
10928.60 302
10929.59 310
10930.58 292
10931.56 331
10932.55 315
10933.54 366
10934.53 310
10935.51 297
10936.50 296
10937.49 282
10938.48 301
10939.46 295
10940.45 357
10941.44 346
10942.43 352
10943.41 371
10944.40 331
10945.39 315
10946.38 345
10947.37 372
10948.35 349
10949.34 328
10950.33 355
10951.32 371
10952.31 377
10953.30 364
10954.28 350
10955.27 381
10956.26 394
10957.25 399
10958.24 432
10959.23 459
10960.22 446
10961.20 445
10962.19 435
10963.18 453
10964.17 476
10965.16 463
10966.15 382
10967.14 399
10968.13 435
10969.11 436
10970.10 376
10971.09 379
10972.08 403
10973.07 411
10974.06 400
10975.05 402
10976.04 417
10977.03 407
10978.02 406
10979.01 401
10980.00 439
10980.99 382
10981.98 409
10982.97 386
10983.96 383
10984.95 395
10985.94 429
10986.93 412
10987.92 389
10988.91 402
10989.90 436
10990.89 458
10991.88 402
10992.87 442
10993.86 434
10994.85 431
10995.84 443
10996.83 440
10997.82 514
10998.81 494
10999.80 579
11000.79 632
11001.78 637
11002.77 671
11003.76 641
11004.75 583
11005.74 568
11006.73 559
11007.72 599
11008.71 544
11009.70 493
11010.69 492
11011.69 462
11012.68 447
11013.67 466
11014.66 422
11015.65 398
11016.64 408
11017.63 482
11018.62 482
11019.62 410
11020.61 379
11021.60 446
11022.59 433
11023.58 403
11024.57 388
11025.56 405
11026.56 411
11027.55 413
11028.54 374
11029.53 355
11030.52 368
11031.51 347
11032.51 368
11033.50 346
11034.49 323
11035.48 366
11036.47 371
11037.47 344
11038.46 321
11039.45 338
11040.44 379
11041.44 392
11042.43 377
11043.42 331
11044.41 363
11045.41 382
11046.40 368
11047.39 343
11048.38 355
11049.38 343
11050.37 383
11051.36 343
11052.35 317
11053.35 315
11054.34 335
11055.33 322
11056.33 315
11057.32 280
11058.31 285
11059.30 336
11060.30 306
11061.29 259
11062.28 282
11063.28 319
11064.27 319
11065.26 313
11066.26 326
11067.25 318
11068.24 320
11069.24 340
11070.23 325
11071.23 342
11072.22 336
11073.21 319
11074.21 349
11075.20 333
11076.19 337
11077.19 326
11078.18 303
11079.18 323
11080.17 313
11081.16 310
11082.16 347
11083.15 311
11084.15 325
11085.14 329
11086.14 326
11087.13 329
11088.12 342
11089.12 333
11090.11 314
11091.11 312
11092.10 330
11093.10 277
11094.09 298
11095.09 311
11096.08 333
11097.08 321
11098.07 327
11099.07 278
11100.06 319
11101.06 351
11102.05 355
11103.05 310
11104.04 319
11105.04 299
11106.03 335
11107.03 338
11108.02 355
11109.02 330
11110.01 324
11111.01 270
11112.00 313
11113.00 326
11113.99 318
11114.99 305
11115.99 314
11116.98 333
11117.98 301
11118.97 331
11119.97 315
11120.96 305
11121.96 339
11122.96 316
11123.95 335
11124.95 375
11125.94 391
11126.94 420
11127.94 422
11128.93 420
11129.93 428
11130.93 414
11131.92 436
11132.92 346
11133.92 351
11134.91 390
11135.91 397
11136.90 342
11137.90 309
11138.90 305
11139.89 342
11140.89 377
11141.89 326
11142.89 313
11143.88 300
11144.88 343
11145.88 380
11146.87 353
11147.87 336
11148.87 343
11149.86 360
11150.86 379
11151.86 361
11152.86 309
11153.85 349
11154.85 310
11155.85 346
11156.85 318
11157.84 271
11158.84 311
11159.84 316
11160.84 305
11161.83 335
11162.83 276
11163.83 283
11164.83 310
11165.83 329
11166.82 328
11167.82 326
11168.82 308
11169.82 308
11170.82 307
11171.81 320
11172.81 300
11173.81 290
11174.81 306
11175.81 291
11176.81 301
11177.80 293
11178.80 277
11179.80 300
11180.80 285
11181.80 282
11182.80 288
11183.80 286
11184.79 268
11185.79 286
11186.79 270
11187.79 274
11188.79 248
11189.79 257
11190.79 247
11191.79 243
11192.79 269
11193.78 307
11194.78 295
11195.78 271
11196.78 294
11197.78 278
11198.78 271
11199.78 275
11200.78 267
11201.78 320
11202.78 242
11203.78 276
11204.78 299
11205.78 309
11206.78 252
11207.78 218
11208.78 284
11209.78 296
11210.78 300
11211.78 267
11212.78 281
11213.78 279
11214.78 254
11215.78 258
11216.78 275
11217.78 302
11218.78 275
11219.78 299
11220.78 245
11221.78 272
11222.78 269
11223.78 262
11224.78 255
11225.78 258
11226.78 269
11227.78 275
11228.78 292
11229.78 298
11230.78 267
11231.79 310
11232.79 314
11233.79 272
11234.79 284
11235.79 230
11236.79 302
11237.79 266
11238.79 253
11239.79 244
11240.80 276
11241.80 287
11242.80 273
11243.80 281
11244.80 280
11245.80 281
11246.80 288
11247.81 273
11248.81 274
11249.81 267
11250.81 273
11251.81 283
11252.81 285
11253.82 249
11254.82 263
11255.82 276
11256.82 280
11257.82 258
11258.83 220
11259.83 252
11260.83 284
11261.83 271
11262.83 258
11263.84 278
11264.84 275
11265.84 255
11266.84 285
11267.85 292
11268.85 281
11269.85 283
11270.85 307
11271.86 279
11272.86 241
11273.86 266
11274.86 277
11275.87 269
11276.87 260
11277.87 309
11278.88 313
11279.88 300
11280.88 257
11281.88 288
11282.89 302
11283.89 330
11284.89 303
11285.90 296
11286.90 264
11287.90 294
11288.91 277
11289.91 307
11290.91 262
11291.92 270
11292.92 272
11293.93 271
11294.93 252
11295.93 276
11296.94 256
11297.94 246
11298.94 253
11299.95 238
11300.95 265
11301.96 275
11302.96 281
11303.96 245
11304.97 266
11305.97 265
11306.98 246
11307.98 258
11308.98 267
11309.99 262
11310.99 280
11312.00 298
11313.00 304
11314.01 307
11315.01 318
11316.02 344
11317.02 321
11318.03 325
11319.03 295
11320.04 271
11321.04 264
11322.04 252
11323.05 240
11324.05 269
11325.06 261
11326.06 278
11327.07 260
11328.07 252
11329.08 281
11330.09 283
11331.09 247
11332.10 238
11333.10 254
11334.11 235
11335.11 293
11336.12 273
11337.12 263
11338.13 237
11339.13 258
11340.14 255
11341.15 234
11342.15 214
11343.16 227
11344.16 215
11345.17 224
11346.18 231
11347.18 240
11348.19 256
11349.19 220
11350.20 251
11351.21 203
11352.21 224
11353.22 224
11354.22 217
11355.23 225
11356.24 221
11357.24 207
11358.25 215
11359.26 257
11360.26 243
11361.27 228
11362.28 216
11363.28 205
11364.29 240
11365.30 250
11366.30 202
11367.31 242
11368.32 207
11369.32 226
11370.33 206
11371.34 218
11372.35 258
11373.35 243
11374.36 250
11375.37 231
11376.37 234
11377.38 207
11378.39 247
11379.40 229
11380.40 248
11381.41 256
11382.42 215
11383.43 250
11384.43 252
11385.44 261
11386.45 264
11387.46 230
11388.47 229
11389.47 217
11390.48 231
11391.49 222
11392.50 222
11393.51 253
11394.51 219
11395.52 239
11396.53 229
11397.54 237
11398.55 242
11399.55 224
11400.56 238
11401.57 222
11402.58 187
11403.59 238
11404.60 218
11405.61 232
11406.61 232
11407.62 234
11408.63 237
11409.64 216
11410.65 234
11411.66 231
11412.67 264
11413.68 258
11414.68 223
11415.69 219
11416.70 255
11417.71 238
11418.72 221
11419.73 235
11420.74 244
11421.75 250
11422.76 221
11423.77 220
11424.78 202
11425.79 196
11426.80 231
11427.81 233
11428.82 217
11429.82 197
11430.83 240
11431.84 234
11432.85 221
11433.86 270
11434.87 240
11435.88 216
11436.89 225
11437.90 214
11438.91 234
11439.92 203
11440.93 208
11441.94 245
11442.95 232
11443.96 227
11444.98 240
11445.99 211
11447.00 214
11448.01 235
11449.02 239
11450.03 206
11451.04 227
11452.05 221
11453.06 219
11454.07 230
11455.08 208
11456.09 256
11457.10 242
11458.11 221
11459.12 240
11460.14 227
11461.15 192
11462.16 197
11463.17 205
11464.18 229
11465.19 246
11466.20 230
11467.21 212
11468.23 219
11469.24 255
11470.25 240
11471.26 223
11472.27 181
11473.28 238
11474.29 238
11475.31 223
11476.32 228
11477.33 209
11478.34 226
11479.35 240
11480.36 221
11481.38 210
11482.39 238
11483.40 218
11484.41 197
11485.43 213
11486.44 233
11487.45 197
11488.46 255
11489.47 209
11490.49 194
11491.50 212
11492.51 265
11493.52 251
11494.54 222
11495.55 212
11496.56 215
11497.57 233
11498.59 245
11499.60 209
11500.61 202
11501.63 229
11502.64 201
11503.65 210
11504.66 185
11505.68 230
11506.69 207
11507.70 212
11508.72 213
11509.73 233
11510.74 223
11511.76 213
11512.77 221
11513.78 203
11514.80 200
11515.81 188
11516.82 221
11517.84 229
11518.85 215
11519.86 181
11520.88 197
11521.89 223
11522.91 229
11523.92 212
11524.93 245
11525.95 247
11526.96 245
11527.97 205
11528.99 226
11530.00 238
11531.02 250
11532.03 256
11533.05 243
11534.06 229
11535.07 238
11536.09 235
11537.10 238
11538.12 242
11539.13 228
11540.15 247
11541.16 218
11542.18 237
11543.19 216
11544.20 238
11545.22 225
11546.23 219
11547.25 239
11548.26 271
11549.28 275
11550.29 201
11551.31 204
11552.32 216
11553.34 212
11554.35 263
11555.37 253
11556.38 246
11557.40 224
11558.42 207
11559.43 229
11560.45 258
11561.46 270
11562.48 258
11563.49 249
11564.51 238
11565.52 248
11566.54 221
11567.56 263
11568.57 231
11569.59 233
11570.60 259
11571.62 239
11572.63 280
11573.65 268
11574.67 283
11575.68 266
11576.70 255
11577.72 269
11578.73 267
11579.75 267
11580.76 276
11581.78 255
11582.80 269
11583.81 305
11584.83 289
11585.85 316
11586.86 333
11587.88 297
11588.90 305
11589.91 338
11590.93 322
11591.95 335
11592.96 304
11593.98 325
11595.00 308
11596.01 362
11597.03 358
11598.05 377
11599.07 390
11600.08 394
11601.10 397
11602.12 438
11603.13 532
11604.15 550
11605.17 622
11606.19 707
11607.20 662
11608.22 689
11609.24 605
11610.26 544
11611.27 532
11612.29 537
11613.31 478
11614.33 394
11615.35 420
11616.36 386
11617.38 320
11618.40 313
11619.42 307
11620.44 366
11621.45 355
11622.47 327
11623.49 365
11624.51 309
11625.53 311
11626.55 332
11627.56 330
11628.58 294
11629.60 311
11630.62 306
11631.64 346
11632.66 292
11633.67 264
11634.69 287
11635.71 302
11636.73 262
11637.75 242
11638.77 268
11639.79 306
11640.81 251
11641.83 281
11642.84 302
11643.86 284
11644.88 284
11645.90 246
11646.92 257
11647.94 246
11648.96 255
11649.98 239
11651.00 247
11652.02 274
11653.04 244
11654.06 249
11655.08 232
11656.10 239
11657.12 225
11658.14 229
11659.16 230
11660.18 244
11661.20 243
11662.22 235
11663.24 245
11664.26 243
11665.28 265
11666.30 240
11667.32 279
11668.34 223
11669.36 221
11670.38 239
11671.40 223
11672.42 252
11673.44 235
11674.46 235
11675.48 255
11676.50 258
11677.52 260
11678.54 246
11679.56 252
11680.58 256
11681.60 302
11682.62 272
11683.64 235
11684.66 226
11685.69 249
11686.71 261
11687.73 264
11688.75 256
11689.77 221
11690.79 244
11691.81 237
11692.83 243
11693.85 251
11694.88 221
11695.90 269
11696.92 237
11697.94 238
11698.96 257
11699.98 240
11701.01 232
11702.03 223
11703.05 236
11704.07 240
11705.09 237
11706.11 239
11707.14 260
11708.16 252
11709.18 251
11710.20 236
11711.22 202
11712.25 240
11713.27 264
11714.29 205
11715.31 209
11716.33 250
11717.36 248
11718.38 218
11719.40 225
11720.42 236
11721.45 219
11722.47 264
11723.49 253
11724.51 239
11725.54 205
11726.56 219
11727.58 202
11728.61 216
11729.63 229
11730.65 269
11731.67 212
11732.70 197
11733.72 214
11734.74 237
11735.77 234
11736.79 209
11737.81 256
11738.84 241
11739.86 255
11740.88 237
11741.91 229
11742.93 230
11743.95 227
11744.98 222
11746.00 226
11747.02 225
11748.05 236
11749.07 231
11750.09 236
11751.12 212
11752.14 214
11753.17 226
11754.19 234
11755.21 204
11756.24 215
11757.26 213
11758.29 217
11759.31 209
11760.33 227
11761.36 252
11762.38 239
11763.41 260
11764.43 227
11765.46 250
11766.48 245
11767.51 214
11768.53 192
11769.55 226
11770.58 230
11771.60 204
11772.63 212
11773.65 225
11774.68 207
11775.70 216
11776.73 223
11777.75 224
11778.78 213
11779.80 176
11780.83 184
11781.85 210
11782.88 229
11783.90 201
11784.93 191
11785.95 199
11786.98 218
11788.01 201
11789.03 235
11790.06 190
11791.08 204
11792.11 216
11793.13 206
11794.16 218
11795.18 195
11796.21 220
11797.24 174
11798.26 217
11799.29 174
11800.31 198
11801.34 216
11802.37 212
11803.39 230
11804.42 227
11805.44 224
11806.47 223
11807.50 220
11808.52 182
11809.55 184
11810.58 155
11811.60 211
11812.63 203
11813.66 220
11814.68 183
11815.71 179
11816.74 191
11817.76 182
11818.79 197
11819.82 215
11820.84 204
11821.87 210
11822.90 217
11823.92 195
11824.95 196
11825.98 193
11827.00 266
11828.03 213
11829.06 211
11830.09 203
11831.11 188
11832.14 188
11833.17 214
11834.20 187
11835.22 181
11836.25 209
11837.28 209
11838.31 206
11839.33 184
11840.36 235
11841.39 206
11842.42 203
11843.44 178
11844.47 188
11845.50 178
11846.53 222
11847.56 200
11848.58 227
11849.61 179
11850.64 181
11851.67 212
11852.70 230
11853.72 202
11854.75 213
11855.78 179
11856.81 207
11857.84 234
11858.87 209
11859.90 223
11860.92 217
11861.95 230
11862.98 228
11864.01 203
11865.04 184
11866.07 210
11867.10 199
11868.13 222
11869.15 226
11870.18 220
11871.21 203
11872.24 207
11873.27 204
11874.30 233
11875.33 239
11876.36 186
11877.39 219
11878.42 190
11879.45 192
11880.48 208
11881.51 202
11882.53 202
11883.56 187
11884.59 213
11885.62 215
11886.65 231
11887.68 223
11888.71 243
11889.74 213
11890.77 202
11891.80 196
11892.83 212
11893.86 208
11894.89 231
11895.92 225
11896.95 219
11897.98 219
11899.01 224
11900.04 248
11901.07 215
11902.10 254
11903.13 257
11904.17 294
11905.20 276
11906.23 268
11907.26 248
11908.29 280
11909.32 228
11910.35 237
11911.38 244
11912.41 271
11913.44 259
11914.47 254
11915.50 206
11916.53 227
11917.57 229
11918.60 243
11919.63 254
11920.66 279
11921.69 236
11922.72 236
11923.75 285
11924.78 218
11925.82 232
11926.85 228
11927.88 286
11928.91 286
11929.94 289
11930.97 243
11932.00 256
11933.04 287
11934.07 314
11935.10 344
11936.13 268
11937.16 284
11938.20 281
11939.23 284
11940.26 270
11941.29 285
11942.32 263
11943.36 237
11944.39 259
11945.42 255
11946.45 264
11947.49 256
11948.52 250
11949.55 218
11950.58 213
11951.62 242
11952.65 233
11953.68 225
11954.71 245
11955.75 233
11956.78 241
11957.81 203
11958.84 211
11959.88 231
11960.91 273
11961.94 250
11962.98 224
11964.01 226
11965.04 241
11966.08 257
11967.11 255
11968.14 247
11969.17 239
11970.21 227
11971.24 194
11972.27 225
11973.31 210
11974.34 202
11975.38 230
11976.41 232
11977.44 227
11978.48 235
11979.51 214
11980.54 224
11981.58 231
11982.61 238
11983.65 236
11984.68 215
11985.71 211
11986.75 208
11987.78 184
11988.82 227
11989.85 244
11990.88 217
11991.92 193
11992.95 236
11993.99 230
11995.02 180
11996.06 200
11997.09 191
11998.13 240
11999.16 228
12000.19 199
12001.23 196
12002.26 220
12003.30 231
12004.33 231
12005.37 203
12006.40 223
12007.44 224
12008.47 214
12009.51 199
12010.54 193
12011.58 223
12012.61 251
12013.65 249
12014.68 207
12015.72 229
12016.75 252
12017.79 270
12018.83 288
12019.86 234
12020.90 243
12021.93 266
12022.97 255
12024.00 223
12025.04 220
12026.07 246
12027.11 252
12028.15 225
12029.18 240
12030.22 216
12031.25 240
12032.29 275
12033.33 277
12034.36 257
12035.40 267
12036.43 252
12037.47 253
12038.51 236
12039.54 229
12040.58 240
12041.62 244
12042.65 225
12043.69 223
12044.73 228
12045.76 214
12046.80 212
12047.84 229
12048.87 255
12049.91 279
12050.95 232
12051.98 226
12053.02 243
12054.06 216
12055.09 201
12056.13 229
12057.17 200
12058.20 210
12059.24 212
12060.28 247
12061.32 242
12062.35 256
12063.39 209
12064.43 202
12065.47 195
12066.50 216
12067.54 210
12068.58 207
12069.62 206
12070.65 227
12071.69 221
12072.73 204
12073.77 198
12074.81 205
12075.84 226
12076.88 218
12077.92 220
12078.96 223
12080.00 211
12081.03 211
12082.07 205
12083.11 179
12084.15 221
12085.19 185
12086.22 238
12087.26 189
12088.30 203
12089.34 248
12090.38 207
12091.42 249
12092.46 206
12093.49 237
12094.53 206
12095.57 209
12096.61 238
12097.65 260
12098.69 198
12099.73 220
12100.77 239
12101.81 246
12102.84 256
12103.88 234
12104.92 255
12105.96 227
12107.00 233
12108.04 226
12109.08 231
12110.12 227
12111.16 226
12112.20 201
12113.24 233
12114.28 201
12115.32 220
12116.36 190
12117.40 217
12118.44 195
12119.48 185
12120.52 206
12121.55 185
12122.59 218
12123.63 178
12124.67 174
12125.71 211
12126.75 213
12127.80 179
12128.84 191
12129.88 192
12130.92 191
12131.96 199
12133.00 217
12134.04 220
12135.08 202
12136.12 225
12137.16 169
12138.20 225
12139.24 177
12140.28 186
12141.32 203
12142.36 186
12143.40 191
12144.44 187
12145.48 189
12146.53 220
12147.57 162
12148.61 188
12149.65 166
12150.69 164
12151.73 183
12152.77 178
12153.81 210
12154.85 159
12155.90 198
12156.94 187
12157.98 193
12159.02 188
12160.06 210
12161.10 163
12162.14 170
12163.19 185
12164.23 178
12165.27 183
12166.31 192
12167.35 192
12168.40 184
12169.44 182
12170.48 191
12171.52 204
12172.56 184
12173.61 203
12174.65 187
12175.69 207
12176.73 207
12177.77 200
12178.82 185
12179.86 212
12180.90 194
12181.94 165
12182.99 197
12184.03 197
12185.07 199
12186.11 193
12187.16 208
12188.20 188
12189.24 193
12190.29 212
12191.33 219
12192.37 169
12193.41 206
12194.46 188
12195.50 190
12196.54 170
12197.59 175
12198.63 176
12199.67 172
12200.72 183
12201.76 169
12202.80 178
12203.85 183
12204.89 200
12205.93 179
12206.98 202
12208.02 186
12209.06 217
12210.11 220
12211.15 161
12212.19 170
12213.24 198
12214.28 197
12215.33 205
12216.37 206
12217.41 222
12218.46 191
12219.50 205
12220.55 166
12221.59 188
12222.63 207
12223.68 203
12224.72 255
12225.77 205
12226.81 204
12227.86 198
12228.90 207
12229.95 187
12230.99 218
12232.03 223
12233.08 209
12234.12 206
12235.17 195
12236.21 163
12237.26 205
12238.30 223
12239.35 196
12240.39 219
12241.44 208
12242.48 213
12243.53 193
12244.57 213
12245.62 171
12246.66 186
12247.71 213
12248.75 215
12249.80 215
12250.85 187
12251.89 206
12252.94 209
12253.98 198
12255.03 185
12256.07 198
12257.12 191
12258.16 207
12259.21 197
12260.26 222
12261.30 175
12262.35 186
12263.39 180
12264.44 191
12265.49 193
12266.53 204
12267.58 175
12268.62 193
12269.67 205
12270.72 195
12271.76 223
12272.81 194
12273.86 160
12274.90 188
12275.95 198
12277.00 195
12278.04 216
12279.09 185
12280.14 201
12281.18 164
12282.23 220
12283.28 192
12284.32 223
12285.37 193
12286.42 182
12287.46 191
12288.51 178
12289.56 202
12290.60 198
12291.65 198
12292.70 184
12293.75 177
12294.79 192
12295.84 206
12296.89 152
12297.94 180
12298.98 205
12300.03 199
12301.08 203
12302.13 176
12303.17 209
12304.22 199
12305.27 177
12306.32 179
12307.36 194
12308.41 170
12309.46 191
12310.51 190
12311.56 168
12312.60 162
12313.65 178
12314.70 170
12315.75 203
12316.80 164
12317.85 154
12318.89 195
12319.94 154
12320.99 178
12322.04 153
12323.09 174
12324.14 186
12325.18 168
12326.23 158
12327.28 186
12328.33 175
12329.38 186
12330.43 159
12331.48 174
12332.53 151
12333.57 183
12334.62 191
12335.67 178
12336.72 155
12337.77 165
12338.82 167
12339.87 154
12340.92 171
12341.97 168
12343.02 198
12344.07 159
12345.12 209
12346.17 205
12347.22 188
12348.26 168
12349.31 182
12350.36 183
12351.41 176
12352.46 168
12353.51 170
12354.56 154
12355.61 160
12356.66 173
12357.71 171
12358.76 179
12359.81 158
12360.86 178
12361.91 170
12362.96 175
12364.01 172
12365.06 202
12366.11 193
12367.16 167
12368.22 157
12369.27 156
12370.32 214
12371.37 205
12372.42 157
12373.47 184
12374.52 165
12375.57 152
12376.62 196
12377.67 184
12378.72 187
12379.77 174
12380.82 179
12381.87 162
12382.93 186
12383.98 197
12385.03 196
12386.08 159
12387.13 173
12388.18 194
12389.23 194
12390.28 194
12391.34 167
12392.39 196
12393.44 194
12394.49 183
12395.54 204
12396.59 163
12397.65 172
12398.70 207
12399.75 211
12400.80 196
12401.85 193
12402.90 187
12403.96 207
12405.01 184
12406.06 193
12407.11 200
12408.16 205
12409.22 194
12410.27 181
12411.32 189
12412.37 207
12413.43 217
12414.48 180
12415.53 182
12416.58 176
12417.64 223
12418.69 178
12419.74 179
12420.79 216
12421.85 190
12422.90 189
12423.95 195
12425.00 165
12426.06 211
12427.11 216
12428.16 214
12429.22 206
12430.27 227
12431.32 212
12432.38 266
12433.43 242
12434.48 207
12435.54 216
12436.59 229
12437.64 233
12438.70 209
12439.75 225
12440.80 198
12441.86 239
12442.91 210
12443.96 205
12445.02 245
12446.07 219
12447.13 198
12448.18 237
12449.23 223
12450.29 219
12451.34 220
12452.39 239
12453.45 229
12454.50 180
12455.56 213
12456.61 240
12457.67 223
12458.72 229
12459.77 227
12460.83 238
12461.88 235
12462.94 245
12463.99 229
12465.05 224
12466.10 267
12467.16 298
12468.21 267
12469.26 253
12470.32 251
12471.37 280
12472.43 313
12473.48 326
12474.54 400
12475.59 434
12476.65 489
12477.70 515
12478.76 565
12479.81 601
12480.87 555
12481.93 565
12482.98 516
12484.04 508
12485.09 483
12486.15 465
12487.20 403
12488.26 314
12489.31 292
12490.37 284
12491.42 295
12492.48 272
12493.54 251
12494.59 255
12495.65 286
12496.70 257
12497.76 214
12498.82 269
12499.87 272
12500.93 243
12501.98 259
12503.04 257
12504.10 252
12505.15 224
12506.21 245
12507.26 239
12508.32 234
12509.38 247
12510.43 246
12511.49 203
12512.55 205
12513.60 249
12514.66 196
12515.72 211
12516.77 231
12517.83 219
12518.89 225
12519.94 217
12521.00 184
12522.06 219
12523.12 207
12524.17 210
12525.23 185
12526.29 231
12527.34 212
12528.40 199
12529.46 197
12530.52 219
12531.57 203
12532.63 193
12533.69 205
12534.75 185
12535.80 205
12536.86 220
12537.92 183
12538.98 189
12540.03 202
12541.09 196
12542.15 193
12543.21 217
12544.26 170
12545.32 217
12546.38 229
12547.44 231
12548.50 209
12549.56 224
12550.61 211
12551.67 189
12552.73 245
12553.79 236
12554.85 243
12555.90 278
12556.96 257
12558.02 254
12559.08 229
12560.14 237
12561.20 255
12562.26 245
12563.31 243
12564.37 199
12565.43 251
12566.49 230
12567.55 199
12568.61 242
12569.67 210
12570.73 232
12571.79 205
12572.85 201
12573.90 252
12574.96 223
12576.02 220
12577.08 222
12578.14 225
12579.20 211
12580.26 202
12581.32 225
12582.38 212
12583.44 231
12584.50 224
12585.56 215
12586.62 205
12587.68 180
12588.74 186
12589.80 192
12590.86 200
12591.92 177
12592.98 216
12594.04 217
12595.10 197
12596.16 224
12597.22 212
12598.28 219
12599.34 213
12600.40 214
12601.46 184
12602.52 200
12603.58 160
12604.64 167
12605.70 177
12606.76 187
12607.82 218
12608.88 209
12609.94 190
12611.00 177
12612.06 164
12613.12 190
12614.19 187
12615.25 179
12616.31 195
12617.37 190
12618.43 200
12619.49 207
12620.55 232
12621.61 214
12622.67 211
12623.74 211
12624.80 231
12625.86 235
12626.92 227
12627.98 218
12629.04 194
12630.10 205
12631.17 181
12632.23 231
12633.29 196
12634.35 207
12635.41 193
12636.47 200
12637.54 197
12638.60 202
12639.66 208
12640.72 179
12641.78 202
12642.85 215
12643.91 188
12644.97 202
12646.03 163
12647.09 178
12648.16 175
12649.22 139
12650.28 144
12651.34 191
12652.41 207
12653.47 203
12654.53 155
12655.59 177
12656.66 197
12657.72 165
12658.78 155
12659.84 164
12660.91 169
12661.97 206
12663.03 175
12664.10 169
12665.16 174
12666.22 179
12667.29 202
12668.35 206
12669.41 187
12670.48 164
12671.54 174
12672.60 178
12673.67 171
12674.73 145
12675.79 169
12676.86 177
12677.92 196
12678.98 184
12680.05 200
12681.11 184
12682.17 185
12683.24 183
12684.30 168
12685.37 157
12686.43 156
12687.49 177
12688.56 186
12689.62 207
12690.69 170
12691.75 195
12692.81 210
12693.88 230
12694.94 178
12696.01 176
12697.07 249
12698.13 209
12699.20 218
12700.26 200
12701.33 199
12702.39 195
12703.46 211
12704.52 197
12705.59 192
12706.65 171
12707.72 203
12708.78 211
12709.85 203
12710.91 181
12711.98 190
12713.04 214
12714.11 192
12715.17 197
12716.24 184
12717.30 181
12718.37 180
12719.43 189
12720.50 208
12721.56 183
12722.63 201
12723.69 193
12724.76 213
12725.82 212
12726.89 192
12727.96 187
12729.02 194
12730.09 193
12731.15 197
12732.22 184
12733.29 205
12734.35 222
12735.42 215
12736.48 190
12737.55 205
12738.62 212
12739.68 208
12740.75 188
12741.81 201
12742.88 158
12743.95 191
12745.01 190
12746.08 183
12747.15 184
12748.21 199
12749.28 219
12750.35 206
12751.41 190
12752.48 196
12753.55 185
12754.61 183
12755.68 211
12756.75 160
12757.81 157
12758.88 173
12759.95 163
12761.01 171
12762.08 183
12763.15 201
12764.21 175
12765.28 198
12766.35 185
12767.42 200
12768.48 202
12769.55 169
12770.62 198
12771.69 216
12772.75 166
12773.82 189
12774.89 186
12775.96 182
12777.02 160
12778.09 176
12779.16 180
12780.23 160
12781.30 171
12782.36 160
12783.43 205
12784.50 194
12785.57 187
12786.64 158
12787.70 174
12788.77 151
12789.84 178
12790.91 175
12791.98 142
12793.05 147
12794.11 152
12795.18 157
12796.25 156
12797.32 172
12798.39 140
12799.46 147
12800.53 155
12801.59 198
12802.66 151
12803.73 161
12804.80 162
12805.87 184
12806.94 173
12808.01 148
12809.08 142
12810.15 129
12811.21 123
12812.28 163
12813.35 174
12814.42 147
12815.49 155
12816.56 170
12817.63 148
12818.70 176
12819.77 180
12820.84 168
12821.91 199
12822.98 153
12824.05 159
12825.12 182
12826.19 176
12827.26 197
12828.33 157
12829.40 159
12830.47 151
12831.54 147
12832.61 160
12833.68 178
12834.75 194
12835.82 165
12836.89 161
12837.96 184
12839.03 175
12840.10 156
12841.17 156
12842.24 142
12843.31 135
12844.38 158
12845.45 157
12846.52 150
12847.59 153
12848.66 145
12849.73 172
12850.80 167
12851.88 175
12852.95 151
12854.02 150
12855.09 137
12856.16 159
12857.23 159
12858.30 151
12859.37 187
12860.44 165
12861.51 143
12862.59 138
12863.66 128
12864.73 140
12865.80 161
12866.87 159
12867.94 135
12869.01 158
12870.09 141
12871.16 171
12872.23 153
12873.30 160
12874.37 164
12875.45 132
12876.52 172
12877.59 187
12878.66 147
12879.73 153
12880.81 144
12881.88 158
12882.95 177
12884.02 148
12885.09 130
12886.17 148
12887.24 161
12888.31 155
12889.38 168
12890.46 173
12891.53 179
12892.60 173
12893.67 160
12894.75 162
12895.82 150
12896.89 155
12897.96 141
12899.04 141
12900.11 162
12901.18 154
12902.26 158
12903.33 146
12904.40 146
12905.47 132
12906.55 163
12907.62 172
12908.69 154
12909.77 143
12910.84 159
12911.91 170
12912.99 169
12914.06 125
12915.13 167
12916.21 146
12917.28 166
12918.36 148
12919.43 144
12920.50 170
12921.58 155
12922.65 148
12923.72 155
12924.80 135
12925.87 155
12926.95 143
12928.02 140
12929.09 168
12930.17 199
12931.24 174
12932.32 169
12933.39 161
12934.46 164
12935.54 151
12936.61 157
12937.69 147
12938.76 138
12939.84 123
12940.91 157
12941.99 169
12943.06 128
12944.14 162
12945.21 173
12946.28 157
12947.36 189
12948.43 156
12949.51 148
12950.58 150
12951.66 128
12952.73 151
12953.81 123
12954.88 156
12955.96 168
12957.04 153
12958.11 153
12959.19 154
12960.26 152
12961.34 146
12962.41 119
12963.49 126
12964.56 142
12965.64 151
12966.71 164
12967.79 159
12968.87 149
12969.94 146
12971.02 161
12972.09 141
12973.17 147
12974.24 133
12975.32 128
12976.40 145
12977.47 155
12978.55 144
12979.63 127
12980.70 137
12981.78 154
12982.85 156
12983.93 150
12985.01 135
12986.08 162
12987.16 152
12988.24 146
12989.31 147
12990.39 152
12991.47 164
12992.54 144
12993.62 140
12994.70 128
12995.77 142
12996.85 146
12997.93 145
12999.00 131
13000.08 135
13001.16 145
13002.24 125
13003.31 138
13004.39 129
13005.47 136
13006.54 158
13007.62 130
13008.70 136
13009.78 155
13010.85 148
13011.93 133
13013.01 142
13014.09 157
13015.16 151
13016.24 145
13017.32 137
13018.40 158
13019.48 156
13020.55 161
13021.63 148
13022.71 147
13023.79 137
13024.86 160
13025.94 157
13027.02 140
13028.10 152
13029.18 134
13030.26 147
13031.33 146
13032.41 153
13033.49 128
13034.57 147
13035.65 168
13036.73 145
13037.80 144
13038.88 138
13039.96 154
13041.04 138
13042.12 124
13043.20 127
13044.28 163
13045.36 185
13046.44 155
13047.51 116
13048.59 140
13049.67 127
13050.75 164
13051.83 152
13052.91 151
13053.99 141
13055.07 141
13056.15 147
13057.23 154
13058.31 147
13059.39 149
13060.47 160
13061.55 132
13062.62 171
13063.70 158
13064.78 149
13065.86 153
13066.94 140
13068.02 166
13069.10 138
13070.18 145
13071.26 165
13072.34 129
13073.42 131
13074.50 136
13075.58 132
13076.66 157
13077.74 144
13078.82 121
13079.90 125
13080.99 143
13082.07 115
13083.15 167
13084.23 157
13085.31 139
13086.39 149
13087.47 152
13088.55 114
13089.63 146
13090.71 136
13091.79 142
13092.87 154
13093.95 138
13095.03 131
13096.12 122
13097.20 163
13098.28 160
13099.36 171
13100.44 137
13101.52 159
13102.60 138
13103.68 151
13104.76 148
13105.85 150
13106.93 153
13108.01 142
13109.09 131
13110.17 134
13111.25 123
13112.34 138
13113.42 126
13114.50 121
13115.58 146
13116.66 137
13117.74 132
13118.83 149
13119.91 151
13120.99 118
13122.07 140
13123.15 165
13124.24 136
13125.32 143
13126.40 119
13127.48 128
13128.57 132
13129.65 141
13130.73 116
13131.81 146
13132.90 133
13133.98 155
13135.06 132
13136.14 119
13137.23 123
13138.31 145
13139.39 178
13140.48 120
13141.56 115
13142.64 132
13143.72 128
13144.81 145
13145.89 139
13146.97 118
13148.06 153
13149.14 151
13150.22 145
13151.31 112
13152.39 118
13153.47 137
13154.56 145
13155.64 152
13156.72 112
13157.81 122
13158.89 152
13159.97 159
13161.06 150
13162.14 150
13163.23 158
13164.31 146
13165.39 150
13166.48 150
13167.56 108
13168.64 152
13169.73 160
13170.81 163
13171.90 133
13172.98 144
13174.07 136
13175.15 144
13176.23 144
13177.32 138
13178.40 159
13179.49 165
13180.57 136
13181.66 157
13182.74 171
13183.83 165
13184.91 181
13185.99 139
13187.08 125
13188.16 132
13189.25 139
13190.33 152
13191.42 129
13192.50 136
13193.59 126
13194.67 144
13195.76 143
13196.84 136
13197.93 141
13199.01 148
13200.10 140
13201.19 147
13202.27 120
13203.36 127
13204.44 145
13205.53 119
13206.61 122
13207.70 122
13208.78 146
13209.87 144
13210.96 153
13212.04 119
13213.13 149
13214.21 150
13215.30 156
13216.39 177
13217.47 135
13218.56 132
13219.64 146
13220.73 122
13221.82 125
13222.90 120
13223.99 106
13225.07 139
13226.16 146
13227.25 121
13228.33 134
13229.42 137
13230.51 155
13231.59 128
13232.68 122
13233.77 128
13234.85 153
13235.94 138
13237.03 118
13238.11 164
13239.20 146
13240.29 154
13241.37 130
13242.46 123
13243.55 124
13244.64 141
13245.72 158
13246.81 138
13247.90 125
13248.99 124
13250.07 142
13251.16 151
13252.25 153
13253.34 128
13254.42 130
13255.51 131
13256.60 142
13257.69 127
13258.77 139
13259.86 157
13260.95 152
13262.04 125
13263.12 131
13264.21 148
13265.30 143
13266.39 157
13267.48 140
13268.56 143
13269.65 128
13270.74 178
13271.83 126
13272.92 151
13274.01 136
13275.09 138
13276.18 142
13277.27 142
13278.36 158
13279.45 133
13280.54 127
13281.63 113
13282.71 154
13283.80 161
13284.89 165
13285.98 147
13287.07 142
13288.16 165
13289.25 172
13290.34 141
13291.43 167
13292.51 150
13293.60 143
13294.69 151
13295.78 158
13296.87 159
13297.96 145
13299.05 155
13300.14 151
13301.23 155
13302.32 163
13303.41 146
13304.50 156
13305.59 182
13306.68 134
13307.77 156
13308.86 148
13309.95 171
13311.04 166
13312.13 160
13313.22 146
13314.31 158
13315.40 160
13316.49 141
13317.58 158
13318.67 174
13319.76 139
13320.85 165
13321.94 168
13323.03 162
13324.12 152
13325.21 161
13326.30 166
13327.39 151
13328.48 153
13329.57 154
13330.66 164
13331.75 166
13332.84 173
13333.93 160
13335.02 148
13336.12 173
13337.21 150
13338.30 152
13339.39 136
13340.48 147
13341.57 136
13342.66 159
13343.75 141
13344.84 170
13345.94 150
13347.03 154
13348.12 160
13349.21 175
13350.30 142
13351.39 143
13352.48 141
13353.58 161
13354.67 174
13355.76 147
13356.85 192
13357.94 170
13359.04 148
13360.13 169
13361.22 155
13362.31 191
13363.40 160
13364.50 155
13365.59 174
13366.68 180
13367.77 166
13368.86 143
13369.96 152
13371.05 181
13372.14 173
13373.23 164
13374.33 168
13375.42 193
13376.51 184
13377.60 188
13378.70 144
13379.79 156
13380.88 150
13381.97 171
13383.07 156
13384.16 169
13385.25 154
13386.35 172
13387.44 168
13388.53 142
13389.62 154
13390.72 148
13391.81 187
13392.90 160
13394.00 119
13395.09 129
13396.18 162
13397.28 164
13398.37 153
13399.46 165
13400.56 137
13401.65 154
13402.75 161
13403.84 139
13404.93 144
13406.03 158
13407.12 151
13408.21 189
13409.31 150
13410.40 143
13411.50 154
13412.59 173
13413.68 157
13414.78 139
13415.87 117
13416.97 153
13418.06 181
13419.16 157
13420.25 156
13421.34 166
13422.44 165
13423.53 129
13424.63 156
13425.72 138
13426.82 166
13427.91 159
13429.01 149
13430.10 143
13431.20 161
13432.29 169
13433.39 148
13434.48 145
13435.58 126
13436.67 168
13437.77 160
13438.86 163
13439.96 164
13441.05 166
13442.15 150
13443.24 181
13444.34 160
13445.43 148
13446.53 153
13447.62 178
13448.72 143
13449.81 145
13450.91 139
13452.01 143
13453.10 163
13454.20 140
13455.29 153
13456.39 131
13457.48 147
13458.58 149
13459.68 151
13460.77 137
13461.87 161
13462.96 174
13464.06 177
13465.16 185
13466.25 175
13467.35 148
13468.45 179
13469.54 200
13470.64 154
13471.73 162
13472.83 149
13473.93 164
13475.02 149
13476.12 174
13477.22 139
13478.31 160
13479.41 148
13480.51 169
13481.60 129
13482.70 149
13483.80 162
13484.90 152
13485.99 150
13487.09 175
13488.19 163
13489.28 156
13490.38 157
13491.48 174
13492.58 189
13493.67 152
13494.77 173
13495.87 172
13496.97 172
13498.06 147
13499.16 168
13500.26 183
13501.36 203
13502.45 193
13503.55 196
13504.65 189
13505.75 173
13506.84 194
13507.94 193
13509.04 187
13510.14 185
13511.24 183
13512.33 183
13513.43 172
13514.53 146
13515.63 153
13516.73 143
13517.83 138
13518.92 140
13520.02 167
13521.12 146
13522.22 160
13523.32 155
13524.42 121
13525.52 162
13526.61 165
13527.71 174
13528.81 144
13529.91 130
13531.01 152
13532.11 149
13533.21 144
13534.31 153
13535.41 143
13536.50 162
13537.60 150
13538.70 127
13539.80 137
13540.90 140
13542.00 149
13543.10 156
13544.20 144
13545.30 145
13546.40 156
13547.50 136
13548.60 126
13549.70 140
13550.80 147
13551.90 159
13553.00 172
13554.10 149
13555.20 154
13556.30 132
13557.40 162
13558.50 152
13559.60 129
13560.70 133
13561.80 130
13562.90 155
13564.00 148
13565.10 150
13566.20 158
13567.30 160
13568.40 161
13569.50 160
13570.60 128
13571.70 161
13572.80 153
13573.90 172
13575.00 128
13576.10 137
13577.20 164
13578.30 144
13579.40 153
13580.51 141
13581.61 160
13582.71 146
13583.81 131
13584.91 112
13586.01 136
13587.11 138
13588.21 137
13589.31 134
13590.42 150
13591.52 126
13592.62 157
13593.72 141
13594.82 130
13595.92 151
13597.02 152
13598.13 145
13599.23 143
13600.33 128
13601.43 136
13602.53 166
13603.63 156
13604.74 152
13605.84 156
13606.94 145
13608.04 147
13609.14 155
13610.25 162
13611.35 134
13612.45 149
13613.55 146
13614.66 152
13615.76 143
13616.86 156
13617.96 151
13619.06 189
13620.17 150
13621.27 123
13622.37 161
13623.47 163
13624.58 172
13625.68 173
13626.78 148
13627.89 160
13628.99 189
13630.09 134
13631.19 165
13632.30 135
13633.40 143
13634.50 171
13635.61 177
13636.71 157
13637.81 137
13638.92 157
13640.02 144
13641.12 142
13642.23 136
13643.33 165
13644.43 145
13645.54 153
13646.64 150
13647.74 148
13648.85 149
13649.95 152
13651.06 157
13652.16 161
13653.26 147
13654.37 170
13655.47 150
13656.57 144
13657.68 142
13658.78 175
13659.89 169
13660.99 134
13662.10 153
13663.20 143
13664.30 141
13665.41 167
13666.51 150
13667.62 125
13668.72 124
13669.83 130
13670.93 140
13672.04 154
13673.14 146
13674.24 134
13675.35 149
13676.45 151
13677.56 137
13678.66 144
13679.77 153
13680.87 169
13681.98 170
13683.08 151
13684.19 147
13685.29 182
13686.40 159
13687.50 142
13688.61 141
13689.71 155
13690.82 116
13691.93 152
13693.03 150
13694.14 157
13695.24 164
13696.35 159
13697.45 163
13698.56 117
13699.66 129
13700.77 128
13701.88 155
13702.98 143
13704.09 160
13705.19 114
13706.30 151
13707.41 162
13708.51 144
13709.62 155
13710.72 149
13711.83 174
13712.94 155
13714.04 164
13715.15 173
13716.26 168
13717.36 125
13718.47 127
13719.58 134
13720.68 159
13721.79 159
13722.90 153
13724.00 181
13725.11 163
13726.22 187
13727.32 201
13728.43 176
13729.54 142
13730.64 160
13731.75 184
13732.86 205
13733.96 183
13735.07 211
13736.18 180
13737.29 190
13738.39 172
13739.50 194
13740.61 169
13741.72 194
13742.82 199
13743.93 173
13745.04 203
13746.15 169
13747.25 185
13748.36 184
13749.47 195
13750.58 194
13751.68 216
13752.79 181
13753.90 214
13755.01 214
13756.12 213
13757.22 194
13758.33 191
13759.44 194
13760.55 191
13761.66 190
13762.77 236
13763.87 205
13764.98 229
13766.09 210
13767.20 212
13768.31 239
13769.42 223
13770.52 249
13771.63 227
13772.74 231
13773.85 273
13774.96 279
13776.07 260
13777.18 269
13778.29 289
13779.39 295
13780.50 286
13781.61 259
13782.72 250
13783.83 219
13784.94 212
13786.05 206
13787.16 207
13788.27 217
13789.38 195
13790.49 216
13791.60 198
13792.71 196
13793.81 194
13794.92 204
13796.03 187
13797.14 162
13798.25 211
13799.36 208
13800.47 193
13801.58 198
13802.69 188
13803.80 199
13804.91 180
13806.02 194
13807.13 200
13808.24 201
13809.35 178
13810.46 187
13811.57 216
13812.68 196
13813.79 187
13814.90 219
13816.02 201
13817.13 193
13818.24 220
13819.35 213
13820.46 214
13821.57 211
13822.68 185
13823.79 219
13824.90 194
13826.01 192
13827.12 196
13828.23 196
13829.34 212
13830.45 190
13831.57 201
13832.68 190
13833.79 200
13834.90 193
13836.01 195
13837.12 186
13838.23 193
13839.34 181
13840.46 180
13841.57 170
13842.68 198
13843.79 179
13844.90 169
13846.01 194
13847.13 164
13848.24 213
13849.35 212
13850.46 213
13851.57 211
13852.68 211
13853.80 192
13854.91 184
13856.02 216
13857.13 194
13858.24 197
13859.36 198
13860.47 198
13861.58 204
13862.69 190
13863.81 177
13864.92 179
13866.03 197
13867.14 223
13868.26 221
13869.37 188
13870.48 195
13871.59 214
13872.71 227
13873.82 232
13874.93 201
13876.04 214
13877.16 249
13878.27 211
13879.38 199
13880.50 190
13881.61 212
13882.72 196
13883.84 240
13884.95 210
13886.06 202
13887.18 201
13888.29 233
13889.40 221
13890.52 225
13891.63 238
13892.74 239
13893.86 253
13894.97 257
13896.08 229
13897.20 257
13898.31 268
13899.42 258
13900.54 297
13901.65 244
13902.77 199
13903.88 246
13904.99 237
13906.11 216
13907.22 269
13908.34 230
13909.45 240
13910.56 237
13911.68 224
13912.79 173
13913.91 191
13915.02 233
13916.14 203
13917.25 208
13918.37 206
13919.48 230
13920.60 202
13921.71 206
13922.82 202
13923.94 197
13925.05 219
13926.17 217
13927.28 203
13928.40 207
13929.51 198
13930.63 203
13931.74 197
13932.86 174
13933.97 172
13935.09 226
13936.20 196
13937.32 208
13938.44 216
13939.55 202
13940.67 207
13941.78 208
13942.90 184
13944.01 202
13945.13 189
13946.24 198
13947.36 192
13948.48 202
13949.59 193
13950.71 203
13951.82 197
13952.94 178
13954.05 189
13955.17 201
13956.29 192
13957.40 193
13958.52 182
13959.64 192
13960.75 165
13961.87 204
13962.98 174
13964.10 179
13965.22 165
13966.33 163
13967.45 164
13968.57 181
13969.68 210
13970.80 182
13971.92 189
13973.03 161
13974.15 179
13975.27 154
13976.38 177
13977.50 171
13978.62 192
13979.73 168
13980.85 180
13981.97 165
13983.09 182
13984.20 165
13985.32 160
13986.44 183
13987.56 175
13988.67 171
13989.79 192
13990.91 170
13992.02 170
13993.14 181
13994.26 167
13995.38 190
13996.50 181
13997.61 162
13998.73 170
13999.85 170
14000.97 178
14002.08 180
14003.20 187
14004.32 173
14005.44 208
14006.56 195
14007.67 173
14008.79 167
14009.91 164
14011.03 125
14012.15 177
14013.27 182
14014.38 175
14015.50 155
14016.62 176
14017.74 177
14018.86 149
14019.98 160
14021.10 196
14022.21 182
14023.33 181
14024.45 175
14025.57 157
14026.69 178
14027.81 163
14028.93 204
14030.05 161
14031.17 175
14032.28 175
14033.40 182
14034.52 160
14035.64 186
14036.76 148
14037.88 177
14039.00 174
14040.12 163
14041.24 179
14042.36 151
14043.48 169
14044.60 146
14045.72 177
14046.84 146
14047.96 173
14049.08 166
14050.20 187
14051.32 185
14052.44 159
14053.56 154
14054.68 160
14055.80 192
14056.92 183
14058.04 174
14059.16 143
14060.28 160
14061.40 145
14062.52 177
14063.64 169
14064.76 173
14065.88 163
14067.00 167
14068.12 186
14069.24 175
14070.36 181
14071.48 180
14072.60 177
14073.72 206
14074.84 178
14075.97 218
14077.09 195
14078.21 181
14079.33 190
14080.45 175
14081.57 193
14082.69 169
14083.81 203
14084.93 189
14086.06 182
14087.18 189
14088.30 196
14089.42 191
14090.54 204
14091.66 217
14092.78 206
14093.91 204
14095.03 186
14096.15 236
14097.27 228
14098.39 212
14099.51 204
14100.64 252
14101.76 249
14102.88 238
14104.00 220
14105.12 246
14106.25 242
14107.37 235
14108.49 211
14109.61 168
14110.73 174
14111.86 179
14112.98 175
14114.10 184
14115.22 189
14116.35 175
14117.47 179
14118.59 160
14119.71 178
14120.84 165
14121.96 198
14123.08 188
14124.20 191
14125.33 175
14126.45 169
14127.57 174
14128.70 174
14129.82 194
14130.94 138
14132.07 185
14133.19 170
14134.31 174
14135.44 153
14136.56 186
14137.68 167
14138.81 184
14139.93 168
14141.05 167
14142.18 170
14143.30 139
14144.42 150
14145.55 126
14146.67 133
14147.79 180
14148.92 183
14150.04 144
14151.17 159
14152.29 135
14153.41 165
14154.54 138
14155.66 131
14156.79 150
14157.91 183
14159.03 165
14160.16 179
14161.28 149
14162.41 179
14163.53 184
14164.66 146
14165.78 138
14166.90 125
14168.03 151
14169.15 152
14170.28 170
14171.40 142
14172.53 168
14173.65 148
14174.78 179
14175.90 163
14177.03 126
14178.15 137
14179.28 149
14180.40 160
14181.53 167
14182.65 162
14183.78 125
14184.90 160
14186.03 146
14187.15 151
14188.28 128
14189.40 153
14190.53 157
14191.65 157
14192.78 133
14193.91 132
14195.03 139
14196.16 111
14197.28 141
14198.41 134
14199.53 155
14200.66 126
14201.79 160
14202.91 122
14204.04 168
14205.16 140
14206.29 149
14207.42 122
14208.54 140
14209.67 136
14210.79 121
14211.92 139
14213.05 150
14214.17 140
14215.30 119
14216.43 136
14217.55 156
14218.68 155
14219.81 130
14220.93 130
14222.06 123
14223.19 136
14224.31 138
14225.44 148
14226.57 139
14227.69 151
14228.82 125
14229.95 134
14231.07 158
14232.20 165
14233.33 175
14234.46 136
14235.58 148
14236.71 134
14237.84 138
14238.96 130
14240.09 132
14241.22 134
14242.35 151
14243.47 124
14244.60 129
14245.73 134
14246.86 150
14247.98 138
14249.11 129
14250.24 165
14251.37 137
14252.50 116
14253.62 137
14254.75 152
14255.88 126
14257.01 138
14258.14 131
14259.26 135
14260.39 118
14261.52 141
14262.65 154
14263.78 157
14264.91 151
14266.03 126
14267.16 133
14268.29 144
14269.42 140
14270.55 149
14271.68 142
14272.81 129
14273.93 132
14275.06 118
14276.19 146
14277.32 126
14278.45 111
14279.58 113
14280.71 125
14281.84 140
14282.97 162
14284.10 153
14285.22 134
14286.35 141
14287.48 129
14288.61 122
14289.74 141
14290.87 155
14292.00 123
14293.13 152
14294.26 105
14295.39 120
14296.52 113
14297.65 120
14298.78 113
14299.91 122
14301.04 158
14302.17 152
14303.30 131
14304.43 145
14305.56 129
14306.69 114
14307.82 137
14308.95 139
14310.08 144
14311.21 115
14312.34 133
14313.47 130
14314.60 161
14315.73 124
14316.86 110
14317.99 108
14319.12 124
14320.25 130
14321.38 128
14322.51 124
14323.64 127
14324.77 144
14325.91 119
14327.04 127
14328.17 108
14329.30 111
14330.43 96
14331.56 122
14332.69 128
14333.82 141
14334.95 137
14336.08 141
14337.22 114
14338.35 109
14339.48 131
14340.61 130
14341.74 124
14342.87 142
14344.00 120
14345.14 99
14346.27 141
14347.40 112
14348.53 113
14349.66 118
14350.79 126
14351.93 108
14353.06 122
14354.19 127
14355.32 112
14356.45 124
14357.59 124
14358.72 144
14359.85 118
14360.98 137
14362.12 128
14363.25 118
14364.38 105
14365.51 98
14366.64 110
14367.78 130
14368.91 126
14370.04 119
14371.17 98
14372.31 115
14373.44 131
14374.57 142
14375.71 119
14376.84 119
14377.97 141
14379.10 132
14380.24 141
14381.37 104
14382.50 127
14383.64 131
14384.77 132
14385.90 122
14387.04 131
14388.17 157
14389.30 124
14390.44 158
14391.57 130
14392.70 124
14393.84 114
14394.97 149
14396.10 136
14397.24 140
14398.37 134
14399.50 136
14400.64 144
14401.77 150
14402.91 112
14404.04 127
14405.17 131
14406.31 124
14407.44 129
14408.58 123
14409.71 131
14410.84 146
14411.98 153
14413.11 137
14414.25 142
14415.38 128
14416.52 151
14417.65 133
14418.78 136
14419.92 113
14421.05 133
14422.19 129
14423.32 149
14424.46 135
14425.59 125
14426.73 153
14427.86 152
14429.00 129
14430.13 139
14431.27 135
14432.40 141
14433.54 145
14434.67 168
14435.81 142
14436.94 127
14438.08 143
14439.21 174
14440.35 155
14441.48 139
14442.62 135
14443.75 153
14444.89 156
14446.03 136
14447.16 155
14448.30 172
14449.43 132
14450.57 130
14451.70 104
14452.84 134
14453.98 151
14455.11 176
14456.25 128
14457.38 106
14458.52 122
14459.66 117
14460.79 140
14461.93 146
14463.06 131
14464.20 126
14465.34 144
14466.47 120
14467.61 136
14468.75 125
14469.88 123
14471.02 121
14472.16 132
14473.29 135
14474.43 156
14475.57 159
14476.70 167
14477.84 164
14478.98 177
14480.11 163
14481.25 153
14482.39 152
14483.52 138
14484.66 181
14485.80 127
14486.93 168
14488.07 143
14489.21 148
14490.35 147
14491.48 140
14492.62 146
14493.76 174
14494.90 157
14496.03 152
14497.17 150
14498.31 149
14499.45 192
14500.58 128
14501.72 191
14502.86 160
14504.00 164
14505.14 162
14506.27 135
14507.41 150
14508.55 162
14509.69 191
14510.83 167
14511.96 160
14513.10 175
14514.24 187
14515.38 184
14516.52 188
14517.66 184
14518.79 201
14519.93 176
14521.07 183
14522.21 200
14523.35 215
14524.49 201
14525.63 197
14526.76 202
14527.90 180
14529.04 153
14530.18 199
14531.32 160
14532.46 148
14533.60 169
14534.74 182
14535.88 163
14537.01 147
14538.15 163
14539.29 148
14540.43 161
14541.57 144
14542.71 141
14543.85 134
14544.99 162
14546.13 148
14547.27 135
14548.41 143
14549.55 172
14550.69 162
14551.83 146
14552.97 156
14554.11 114
14555.25 142
14556.39 136
14557.53 172
14558.67 127
14559.81 144
14560.95 135
14562.09 133
14563.23 135
14564.37 142
14565.51 132
14566.65 151
14567.79 145
14568.93 140
14570.07 123
14571.21 145
14572.35 132
14573.49 124
14574.63 126
14575.77 128
14576.91 156
14578.05 138
14579.19 134
14580.34 121
14581.48 130
14582.62 131
14583.76 150
14584.90 113
14586.04 124
14587.18 131
14588.32 128
14589.46 112
14590.60 123
14591.75 123
14592.89 148
14594.03 159
14595.17 158
14596.31 142
14597.45 122
14598.59 149
14599.74 152
14600.88 131
14602.02 166
14603.16 138
14604.30 137
14605.44 131
14606.59 111
14607.73 139
14608.87 155
14610.01 121
14611.15 146
14612.30 154
14613.44 134
14614.58 126
14615.72 121
14616.87 144
14618.01 129
14619.15 122
14620.29 158
14621.44 144
14622.58 118
14623.72 145
14624.86 142
14626.01 138
14627.15 103
14628.29 134
14629.43 142
14630.58 116
14631.72 122
14632.86 128
14634.01 131
14635.15 122
14636.29 145
14637.43 132
14638.58 145
14639.72 138
14640.86 122
14642.01 120
14643.15 158
14644.29 136
14645.44 147
14646.58 142
14647.72 157
14648.87 147
14650.01 132
14651.15 140
14652.30 144
14653.44 153
14654.59 129
14655.73 139
14656.87 109
14658.02 113
14659.16 124
14660.31 143
14661.45 146
14662.59 118
14663.74 116
14664.88 130
14666.03 106
14667.17 121
14668.31 98
14669.46 129
14670.60 159
14671.75 122
14672.89 135
14674.04 134
14675.18 138
14676.33 145
14677.47 130
14678.62 110
14679.76 143
14680.90 138
14682.05 102
14683.19 103
14684.34 104
14685.48 112
14686.63 126
14687.77 127
14688.92 95
14690.06 98
14691.21 107
14692.35 128
14693.50 125
14694.65 116
14695.79 131
14696.94 140
14698.08 125
14699.23 124
14700.37 125
14701.52 107
14702.66 126
14703.81 122
14704.96 107
14706.10 96
14707.25 101
14708.39 102
14709.54 105
14710.68 113
14711.83 123
14712.98 127
14714.12 141
14715.27 117
14716.42 85
14717.56 123
14718.71 125
14719.85 135
14721.00 109
14722.15 104
14723.29 117
14724.44 128
14725.59 108
14726.73 109
14727.88 100
14729.03 119
14730.17 94
14731.32 113
14732.47 112
14733.61 98
14734.76 107
14735.91 106
14737.05 101
14738.20 89
14739.35 108
14740.50 127
14741.64 94
14742.79 81
14743.94 107
14745.08 119
14746.23 128
14747.38 93
14748.53 99
14749.67 112
14750.82 130
14751.97 121
14753.12 101
14754.26 95
14755.41 111
14756.56 118
14757.71 110
14758.85 91
14760.00 99
14761.15 112
14762.30 94
14763.45 101
14764.59 110
14765.74 119
14766.89 124
14768.04 113
14769.19 108
14770.34 104
14771.48 94
14772.63 93
14773.78 93
14774.93 81
14776.08 121
14777.23 121
14778.37 122
14779.52 103
14780.67 111
14781.82 111
14782.97 111
14784.12 109
14785.27 88
14786.42 103
14787.57 86
14788.71 101
14789.86 104
14791.01 83
14792.16 105
14793.31 107
14794.46 113
14795.61 101
14796.76 92
14797.91 102
14799.06 109
14800.21 98
14801.36 109
14802.51 107
14803.66 98
14804.80 119
14805.95 103
14807.10 97
14808.25 115
14809.40 114
14810.55 126
14811.70 103
14812.85 103
14814.00 89
14815.15 95
14816.30 119
14817.45 103
14818.60 82
14819.75 101
14820.90 125
14822.05 103
14823.20 94
14824.36 93
14825.51 95
14826.66 102
14827.81 101
14828.96 93
14830.11 93
14831.26 88
14832.41 103
14833.56 110
14834.71 102
14835.86 114
14837.01 92
14838.16 96
14839.31 85
14840.47 97
14841.62 89
14842.77 114
14843.92 105
14845.07 106
14846.22 90
14847.37 103
14848.52 113
14849.68 102
14850.83 82
14851.98 97
14853.13 102
14854.28 81
14855.43 104
14856.58 92
14857.74 102
14858.89 116
14860.04 99
14861.19 82
14862.34 85
14863.50 77
14864.65 107
14865.80 104
14866.95 89
14868.10 87
14869.26 91
14870.41 112
14871.56 112
14872.71 112
14873.86 83
14875.02 96
14876.17 107
14877.32 106
14878.47 99
14879.63 112
14880.78 105
14881.93 93
14883.08 105
14884.24 82
14885.39 111
14886.54 115
14887.70 95
14888.85 66
14890.00 98
14891.15 94
14892.31 106
14893.46 85
14894.61 79
14895.77 93
14896.92 97
14898.07 101
14899.23 100
14900.38 91
14901.53 102
14902.69 102
14903.84 96
14904.99 87
14906.15 91
14907.30 83
14908.45 104
14909.61 94
14910.76 102
14911.92 79
14913.07 101
14914.22 115
14915.38 105
14916.53 87
14917.69 100
14918.84 114
14919.99 108
14921.15 90
14922.30 97
14923.46 93
14924.61 98
14925.76 87
14926.92 79
14928.07 87
14929.23 109
14930.38 110
14931.54 116
14932.69 104
14933.85 112
14935.00 99
14936.16 108
14937.31 112
14938.47 89
14939.62 95
14940.77 101
14941.93 112
14943.08 109
14944.24 115
14945.40 103
14946.55 96
14947.71 114
14948.86 128
14950.02 100
14951.17 112
14952.33 92
14953.48 94
14954.64 119
14955.79 91
14956.95 83
14958.10 100
14959.26 102
14960.42 90
14961.57 91
14962.73 107
14963.88 127
14965.04 126
14966.19 118
14967.35 104
14968.51 122
14969.66 119
14970.82 94
14971.97 84
14973.13 107
14974.29 97
14975.44 122
14976.60 117
14977.76 86
14978.91 98
14980.07 101
14981.22 108
14982.38 104
14983.54 98
14984.69 109
14985.85 106
14987.01 105
14988.16 90
14989.32 108
14990.48 104
14991.64 125
14992.79 97
14993.95 94
14995.11 94
14996.26 99
14997.42 100
14998.58 94
14999.73 90
15000.89 107
15002.05 102
15003.21 102
15004.36 94
15005.52 82
15006.68 107
15007.84 104
15008.99 111
15010.15 89
15011.31 76
15012.47 95
15013.62 102
15014.78 106
15015.94 101
15017.10 92
15018.26 112
15019.41 90
15020.57 86
15021.73 96
15022.89 93
15024.05 111
15025.20 73
15026.36 102
15027.52 73
15028.68 102
15029.84 108
15031.00 93
15032.15 82
15033.31 87
15034.47 87
15035.63 97
15036.79 83
15037.95 89
15039.11 89
15040.26 95
15041.42 104
15042.58 112
15043.74 93
15044.90 106
15046.06 99
15047.22 115
15048.38 101
15049.54 93
15050.70 94
15051.85 110
15053.01 94
15054.17 95
15055.33 80
15056.49 101
15057.65 103
15058.81 81
15059.97 57
15061.13 82
15062.29 88
15063.45 91
15064.61 99
15065.77 89
15066.93 75
15068.09 104
15069.25 97
15070.41 94
15071.57 110
15072.73 95
15073.89 104
15075.05 82
15076.21 101
15077.37 82
15078.53 82
15079.69 86
15080.85 103
15082.01 86
15083.17 92
15084.33 96
15085.49 107
15086.65 73
15087.81 94
15088.97 107
15090.13 101
15091.29 97
15092.46 82
15093.62 95
15094.78 124
15095.94 98
15097.10 88
15098.26 91
15099.42 80
15100.58 71
15101.74 68
15102.90 90
15104.07 96
15105.23 105
15106.39 112
15107.55 83
15108.71 80
15109.87 115
15111.03 108
15112.20 97
15113.36 96
15114.52 95
15115.68 105
15116.84 103
15118.00 96
15119.17 95
15120.33 98
15121.49 106
15122.65 83
15123.81 81
15124.98 102
15126.14 113
15127.30 98
15128.46 96
15129.62 86
15130.79 88
15131.95 92
15133.11 95
15134.27 90
15135.44 96
15136.60 79
15137.76 92
15138.92 78
15140.09 74
15141.25 80
15142.41 86
15143.57 89
15144.74 84
15145.90 110
15147.06 105
15148.23 93
15149.39 90
15150.55 87
15151.71 89
15152.88 101
15154.04 101
15155.20 96
15156.37 77
15157.53 80
15158.69 96
15159.86 93
15161.02 87
15162.18 98
15163.35 105
15164.51 128
15165.67 105
15166.84 84
15168.00 104
15169.17 89
15170.33 111
15171.49 77
15172.66 97
15173.82 103
15174.99 101
15176.15 80
15177.31 81
15178.48 80
15179.64 100
15180.81 84
15181.97 99
15183.13 80
15184.30 97
15185.46 95
15186.63 103
15187.79 106
15188.96 96
15190.12 83
15191.29 88
15192.45 102
15193.61 111
15194.78 99
15195.94 86
15197.11 102
15198.27 99
15199.44 85
15200.60 104
15201.77 126
15202.93 102
15204.10 73
15205.26 79
15206.43 97
15207.59 109
15208.76 83
15209.92 93
15211.09 100
15212.26 98
15213.42 85
15214.59 90
15215.75 105
15216.92 92
15218.08 92
15219.25 121
15220.41 134
15221.58 97
15222.75 112
15223.91 90
15225.08 104
15226.24 123
15227.41 112
15228.58 100
15229.74 104
15230.91 104
15232.07 97
15233.24 123
15234.41 98
15235.57 124
15236.74 129
15237.91 95
15239.07 93
15240.24 91
15241.41 104
15242.57 95
15243.74 79
15244.90 108
15246.07 85
15247.24 96
15248.41 96
15249.57 101
15250.74 82
15251.91 86
15253.07 89
15254.24 85
15255.41 96
15256.57 70
15257.74 101
15258.91 93
15260.08 90
15261.24 93
15262.41 82
15263.58 83
15264.74 93
15265.91 97
15267.08 87
15268.25 88
15269.41 95
15270.58 105
15271.75 91
15272.92 90
15274.09 94
15275.25 85
15276.42 84
15277.59 96
15278.76 100
15279.93 99
15281.09 90
15282.26 75
15283.43 79
15284.60 123
15285.77 101
15286.93 92
15288.10 80
15289.27 103
15290.44 94
15291.61 96
15292.78 98
15293.94 84
15295.11 89
15296.28 90
15297.45 120
15298.62 90
15299.79 75
15300.96 88
15302.13 81
15303.29 95
15304.46 93
15305.63 85
15306.80 91
15307.97 88
15309.14 84
15310.31 93
15311.48 89
15312.65 108
15313.82 77
15314.99 91
15316.16 79
15317.32 79
15318.49 84
15319.66 95
15320.83 101
15322.00 74
15323.17 98
15324.34 86
15325.51 85
15326.68 93
15327.85 89
15329.02 90
15330.19 91
15331.36 98
15332.53 90
15333.70 103
15334.87 89
15336.04 94
15337.21 87
15338.38 85
15339.55 100
15340.72 101
15341.89 113
15343.06 78
15344.23 75
15345.40 99
15346.58 86
15347.75 98
15348.92 71
15350.09 80
15351.26 86
15352.43 88
15353.60 107
15354.77 99
15355.94 109
15357.11 96
15358.28 104
15359.45 98
15360.63 72
15361.80 90
15362.97 100
15364.14 106
15365.31 91
15366.48 100
15367.65 114
15368.82 104
15370.00 106
15371.17 93
15372.34 88
15373.51 98
15374.68 98
15375.85 105
15377.02 105
15378.20 96
15379.37 88
15380.54 77
15381.71 108
15382.88 112
15384.06 91
15385.23 112
15386.40 103
15387.57 77
15388.74 111
15389.92 101
15391.09 82
15392.26 75
15393.43 101
15394.61 91
15395.78 96
15396.95 86
15398.12 97
15399.30 83
15400.47 80
15401.64 95
15402.81 122
15403.99 103
15405.16 92
15406.33 99
15407.51 85
15408.68 104
15409.85 94
15411.02 107
15412.20 86
15413.37 82
15414.54 86
15415.72 85
15416.89 108
15418.06 100
15419.24 82
15420.41 90
15421.58 75
15422.76 88
15423.93 90
15425.10 73
15426.28 90
15427.45 89
15428.62 105
15429.80 96
15430.97 93
15432.15 81
15433.32 81
15434.49 97
15435.67 90
15436.84 100
15438.02 98
15439.19 99
15440.36 81
15441.54 79
15442.71 97
15443.89 81
15445.06 104
15446.24 69
15447.41 87
15448.58 82
15449.76 81
15450.93 82
15452.11 85
15453.28 85
15454.46 82
15455.63 86
15456.81 82
15457.98 84
15459.16 82
15460.33 87
15461.51 95
15462.68 91
15463.86 95
15465.03 90
15466.21 88
15467.38 83
15468.56 82
15469.73 105
15470.91 84
15472.08 77
15473.26 88
15474.43 100
15475.61 91
15476.78 88
15477.96 80
15479.14 111
15480.31 95
15481.49 92
15482.66 100
15483.84 94
15485.01 92
15486.19 103
15487.37 99
15488.54 77
15489.72 88
15490.89 91
15492.07 114
15493.25 78
15494.42 97
15495.60 94
15496.78 109
15497.95 94
15499.13 92
15500.30 88
15501.48 88
15502.66 96
15503.83 96
15505.01 76
15506.19 98
15507.36 97
15508.54 83
15509.72 102
15510.89 91
15512.07 87
15513.25 93
15514.42 97
15515.60 97
15516.78 105
15517.96 106
15519.13 113
15520.31 108
15521.49 81
15522.66 87
15523.84 94
15525.02 93
15526.20 108
15527.37 98
15528.55 75
15529.73 95
15530.91 94
15532.08 88
15533.26 85
15534.44 85
15535.62 98
15536.80 99
15537.97 96
15539.15 83
15540.33 93
15541.51 101
15542.69 102
15543.86 89
15545.04 96
15546.22 84
15547.40 112
15548.58 101
15549.75 83
15550.93 79
15552.11 108
15553.29 109
15554.47 98
15555.65 93
15556.83 91
15558.00 99
15559.18 108
15560.36 114
15561.54 92
15562.72 111
15563.90 99
15565.08 103
15566.26 107
15567.43 105
15568.61 104
15569.79 96
15570.97 78
15572.15 86
15573.33 81
15574.51 92
15575.69 92
15576.87 110
15578.05 108
15579.23 117
15580.41 83
15581.59 93
15582.76 72
15583.94 98
15585.12 120
15586.30 96
15587.48 101
15588.66 90
15589.84 100
15591.02 99
15592.20 105
15593.38 110
15594.56 98
15595.74 86
15596.92 113
15598.10 109
15599.28 113
15600.46 131
15601.64 128
15602.82 139
15604.00 124
15605.18 102
15606.37 100
15607.55 98
15608.73 121
15609.91 124
15611.09 96
15612.27 115
15613.45 133
15614.63 133
15615.81 97
15616.99 119
15618.17 104
15619.35 142
15620.53 132
15621.72 110
15622.90 163
15624.08 140
15625.26 146
15626.44 124
15627.62 128
15628.80 124
15629.98 151
15631.17 126
15632.35 116
15633.53 133
15634.71 135
15635.89 142
15637.07 119
15638.25 117
15639.44 128
15640.62 122
15641.80 127
15642.98 139
15644.16 139
15645.35 145
15646.53 136
15647.71 130
15648.89 117
15650.07 127
15651.26 140
15652.44 150
15653.62 138
15654.80 115
15655.98 136
15657.17 122
15658.35 140
15659.53 156
15660.71 138
15661.90 126
15663.08 156
15664.26 139
15665.45 130
15666.63 137
15667.81 146
15668.99 151
15670.18 141
15671.36 135
15672.54 146
15673.73 150
15674.91 146
15676.09 157
15677.27 137
15678.46 137
15679.64 145
15680.82 166
15682.01 164
15683.19 152
15684.37 166
15685.56 137
15686.74 141
15687.92 152
15689.11 156
15690.29 168
15691.48 169
15692.66 198
15693.84 216
15695.03 181
15696.21 183
15697.39 155
15698.58 181
15699.76 144
15700.95 176
15702.13 165
15703.32 185
15704.50 171
15705.68 167
15706.87 163
15708.05 182
15709.24 208
15710.42 193
15711.61 203
15712.79 214
15713.97 225
15715.16 227
15716.34 215
15717.53 218
15718.71 225
15719.90 228
15721.08 219
15722.27 215
15723.45 221
15724.64 208
15725.82 215
15727.01 197
15728.19 224
15729.38 213
15730.56 206
15731.75 186
15732.93 191
15734.12 219
15735.30 222
15736.49 188
15737.67 212
15738.86 224
15740.05 207
15741.23 207
15742.42 211
15743.60 210
15744.79 166
15745.97 193
15747.16 226
15748.35 188
15749.53 202
15750.72 196
15751.90 223
15753.09 230
15754.27 215
15755.46 195
15756.65 213
15757.83 225
15759.02 210
15760.21 225
15761.39 210
15762.58 197
15763.76 222
15764.95 188
15766.14 204
15767.32 181
15768.51 187
15769.70 188
15770.88 201
15772.07 200
15773.26 180
15774.44 180
15775.63 186
15776.82 177
15778.01 186
15779.19 181
15780.38 162
15781.57 195
15782.75 175
15783.94 169
15785.13 197
15786.32 184
15787.50 173
15788.69 169
15789.88 187
15791.06 228
15792.25 174
15793.44 148
15794.63 150
15795.82 177
15797.00 170
15798.19 153
15799.38 163
15800.57 139
15801.75 142
15802.94 173
15804.13 140
15805.32 148
15806.51 143
15807.69 162
15808.88 151
15810.07 169
15811.26 160
15812.45 160
15813.63 155
15814.82 143
15816.01 146
15817.20 150
15818.39 145
15819.58 150
15820.77 146
15821.95 165
15823.14 155
15824.33 123
15825.52 146
15826.71 130
15827.90 140
15829.09 123
15830.28 136
15831.46 125
15832.65 140
15833.84 149
15835.03 156
15836.22 135
15837.41 121
15838.60 135
15839.79 128
15840.98 119
15842.17 141
15843.36 122
15844.55 151
15845.74 138
15846.93 128
15848.11 168
15849.30 125
15850.49 128
15851.68 120
15852.87 118
15854.06 134
15855.25 152
15856.44 139
15857.63 137
15858.82 142
15860.01 126
15861.20 138
15862.39 125
15863.58 145
15864.77 131
15865.96 143
15867.15 135
15868.34 137
15869.54 113
15870.73 126
15871.92 129
15873.11 154
15874.30 131
15875.49 128
15876.68 151
15877.87 119
15879.06 130
15880.25 128
15881.44 130
15882.63 123
15883.82 147
15885.01 136
15886.21 132
15887.40 133
15888.59 143
15889.78 133
15890.97 162
15892.16 103
15893.35 139
15894.54 125
15895.74 141
15896.93 137
15898.12 115
15899.31 141
15900.50 109
15901.69 138
15902.88 175
15904.08 151
15905.27 128
15906.46 145
15907.65 131
15908.84 122
15910.04 137
15911.23 170
15912.42 136
15913.61 134
15914.80 129
15916.00 132
15917.19 149
15918.38 140
15919.57 131
15920.76 138
15921.96 147
15923.15 131
15924.34 143
15925.53 127
15926.73 123
15927.92 126
15929.11 135
15930.31 147
15931.50 132
15932.69 141
15933.88 125
15935.08 140
15936.27 121
15937.46 128
15938.66 129
15939.85 119
15941.04 129
15942.23 132
15943.43 132
15944.62 137
15945.81 128
15947.01 120
15948.20 129
15949.39 119
15950.59 112
15951.78 123
15952.97 109
15954.17 95
15955.36 116
15956.56 113
15957.75 106
15958.94 102
15960.14 121
15961.33 109
15962.52 138
15963.72 105
15964.91 112
15966.11 128
15967.30 134
15968.49 107
15969.69 127
15970.88 130
15972.08 111
15973.27 138
15974.47 123
15975.66 91
15976.85 85
15978.05 121
15979.24 115
15980.44 129
15981.63 103
15982.83 130
15984.02 146
15985.22 119
15986.41 108
15987.61 100
15988.80 111
15990.00 126
15991.19 108
15992.39 107
15993.58 117
15994.78 130
15995.97 133
15997.17 107
15998.36 113
15999.56 124
16000.75 113
16001.95 113
16003.14 101
16004.34 96
16005.53 95
16006.73 103
16007.93 70
16009.12 90
16010.32 104
16011.51 117
16012.71 107
16013.90 95
16015.10 99
16016.30 127
16017.49 107
16018.69 102
16019.88 115
16021.08 114
16022.28 120
16023.47 102
16024.67 98
16025.87 100
16027.06 90
16028.26 88
16029.45 111
16030.65 97
16031.85 100
16033.04 97
16034.24 118
16035.44 103
16036.63 92
16037.83 113
16039.03 91
16040.22 94
16041.42 104
16042.62 90
16043.81 96
16045.01 104
16046.21 101
16047.41 94
16048.60 97
16049.80 103
16051.00 98
16052.19 99
16053.39 98
16054.59 118
16055.79 98
16056.98 134
16058.18 107
16059.38 96
16060.58 126
16061.77 110
16062.97 124
16064.17 83
16065.37 108
16066.57 100
16067.76 102
16068.96 98
16070.16 79
16071.36 82
16072.56 94
16073.75 102
16074.95 105
16076.15 110
16077.35 96
16078.55 90
16079.74 113
16080.94 107
16082.14 101
16083.34 98
16084.54 113
16085.74 84
16086.93 82
16088.13 99
16089.33 99
16090.53 95
16091.73 95
16092.93 101
16094.13 103
16095.33 92
16096.52 78
16097.72 109
16098.92 96
16100.12 110
16101.32 102
16102.52 108
16103.72 95
16104.92 96
16106.12 87
16107.32 124
16108.52 97
16109.72 105
16110.92 98
16112.11 96
16113.31 90
16114.51 103
16115.71 100
16116.91 74
16118.11 105
16119.31 103
16120.51 92
16121.71 86
16122.91 82
16124.11 101
16125.31 98
16126.51 95
16127.71 93
16128.91 80
16130.11 92
16131.31 92
16132.51 92
16133.71 91
16134.91 91
16136.11 73
16137.31 93
16138.52 84
16139.72 96
16140.92 100
16142.12 84
16143.32 84
16144.52 96
16145.72 98
16146.92 98
16148.12 104
16149.32 96
16150.52 101
16151.72 109
16152.92 100
16154.13 99
16155.33 72
16156.53 97
16157.73 97
16158.93 100
16160.13 90
16161.33 92
16162.53 97
16163.74 92
16164.94 80
16166.14 95
16167.34 89
16168.54 87
16169.74 79
16170.95 94
16172.15 93
16173.35 90
16174.55 67
16175.75 90
16176.95 86
16178.16 92
16179.36 95
16180.56 93
16181.76 84
16182.96 94
16184.17 76
16185.37 102
16186.57 97
16187.77 103
16188.98 118
16190.18 94
16191.38 118
16192.58 103
16193.79 105
16194.99 77
16196.19 97
16197.39 107
16198.60 86
16199.80 105
16201.00 97
16202.21 103
16203.41 91
16204.61 72
16205.81 92
16207.02 94
16208.22 114
16209.42 108
16210.63 102
16211.83 109
16213.03 87
16214.24 101
16215.44 108
16216.64 107
16217.85 100
16219.05 105
16220.25 94
16221.46 85
16222.66 102
16223.86 83
16225.07 122
16226.27 120
16227.48 126
16228.68 88
16229.88 92
16231.09 98
16232.29 95
16233.50 97
16234.70 100
16235.90 90
16237.11 100
16238.31 109
16239.52 106
16240.72 97
16241.92 103
16243.13 105
16244.33 105
16245.54 111
16246.74 97
16247.95 98
16249.15 95
16250.36 104
16251.56 126
16252.77 105
16253.97 110
16255.18 107
16256.38 118
16257.59 94
16258.79 112
16260.00 99
16261.20 130
16262.41 112
16263.61 122
16264.82 103
16266.02 123
16267.23 131
16268.43 114
16269.64 111
16270.84 115
16272.05 130
16273.25 130
16274.46 141
16275.66 100
16276.87 109
16278.08 120
16279.28 121
16280.49 116
16281.69 117
16282.90 123
16284.11 117
16285.31 123
16286.52 108
16287.72 105
16288.93 120
16290.14 115
16291.34 124
16292.55 137
16293.75 133
16294.96 146
16296.17 161
16297.37 124
16298.58 122
16299.79 146
16300.99 134
16302.20 137
16303.41 131
16304.61 144
16305.82 112
16307.03 129
16308.23 134
16309.44 136
16310.65 120
16311.85 110
16313.06 121
16314.27 118
16315.47 138
16316.68 136
16317.89 151
16319.10 150
16320.30 142
16321.51 139
16322.72 123
16323.93 123
16325.13 131
16326.34 132
16327.55 135
16328.76 120
16329.96 106
16331.17 119
16332.38 111
16333.59 94
16334.79 116
16336.00 98
16337.21 111
16338.42 119
16339.63 121
16340.83 109
16342.04 109
16343.25 143
16344.46 121
16345.67 110
16346.87 102
16348.08 116
16349.29 118
16350.50 116
16351.71 118
16352.92 120
16354.12 131
16355.33 101
16356.54 105
16357.75 103
16358.96 110
16360.17 103
16361.38 114
16362.59 104
16363.79 109
16365.00 108
16366.21 117
16367.42 116
16368.63 110
16369.84 98
16371.05 93
16372.26 88
16373.47 79
16374.68 76
16375.89 101
16377.09 118
16378.30 97
16379.51 112
16380.72 110
16381.93 102
16383.14 60
16384.35 96
16385.56 95
16386.77 94
16387.98 94
16389.19 92
16390.40 90
16391.61 85
16392.82 95
16394.03 95
16395.24 99
16396.45 87
16397.66 78
16398.87 93
16400.08 102
16401.29 84
16402.50 96
16403.71 87
16404.92 107
16406.13 93
16407.34 108
16408.55 117
16409.76 100
16410.98 104
16412.19 99
16413.40 92
16414.61 95
16415.82 89
16417.03 81
16418.24 97
16419.45 87
16420.66 85
16421.87 79
16423.08 95
16424.30 95
16425.51 91
16426.72 77
16427.93 90
16429.14 97
16430.35 86
16431.56 92
16432.77 84
16433.99 81
16435.20 84
16436.41 102
16437.62 74
16438.83 72
16440.04 90
16441.26 99
16442.47 114
16443.68 93
16444.89 89
16446.10 98
16447.31 72
16448.53 84
16449.74 104
16450.95 92
16452.16 106
16453.38 92
16454.59 98
16455.80 79
16457.01 70
16458.22 87
16459.44 92
16460.65 91
16461.86 81
16463.07 86
16464.29 78
16465.50 94
16466.71 92
16467.92 79
16469.14 97
16470.35 95
16471.56 84
16472.78 75
16473.99 75
16475.20 92
16476.42 80
16477.63 104
16478.84 74
16480.05 70
16481.27 88
16482.48 88
16483.69 87
16484.91 111
16486.12 85
16487.33 68
16488.55 83
16489.76 86
16490.98 84
16492.19 90
16493.40 71
16494.62 61
16495.83 92
16497.04 87
16498.26 87
16499.47 91
16500.69 89
16501.90 81
16503.11 78
16504.33 80
16505.54 62
16506.76 102
16507.97 83
16509.18 83
16510.40 71
16511.61 71
16512.83 67
16514.04 83
16515.26 75
16516.47 81
16517.69 87
16518.90 79
16520.11 73
16521.33 66
16522.54 85
16523.76 100
16524.97 86
16526.19 70
16527.40 76
16528.62 86
16529.83 79
16531.05 67
16532.26 90
16533.48 87
16534.69 109
16535.91 86
16537.12 82
16538.34 84
16539.56 86
16540.77 85
16541.99 82
16543.20 86
16544.42 73
16545.63 98
16546.85 74
16548.06 104
16549.28 76
16550.50 90
16551.71 84
16552.93 84
16554.14 90
16555.36 96
16556.57 76
16557.79 64
16559.01 73
16560.22 79
16561.44 79
16562.66 77
16563.87 71
16565.09 79
16566.30 75
16567.52 64
16568.74 74
16569.95 82
16571.17 105
16572.39 99
16573.60 80
16574.82 79
16576.04 83
16577.25 95
16578.47 84
16579.69 83
16580.90 83
16582.12 88
16583.34 79
16584.56 82
16585.77 71
16586.99 92
16588.21 104
16589.42 101
16590.64 66
16591.86 89
16593.08 81
16594.29 94
16595.51 77
16596.73 64
16597.95 77
16599.16 96
16600.38 93
16601.60 84
16602.82 71
16604.03 80
16605.25 86
16606.47 89
16607.69 80
16608.91 85
16610.12 85
16611.34 102
16612.56 97
16613.78 70
16615.00 83
16616.21 89
16617.43 74
16618.65 84
16619.87 77
16621.09 104
16622.31 81
16623.52 88
16624.74 60
16625.96 85
16627.18 94
16628.40 78
16629.62 69
16630.84 66
16632.05 84
16633.27 87
16634.49 97
16635.71 54
16636.93 63
16638.15 86
16639.37 86
16640.59 91
16641.81 71
16643.03 74
16644.24 78
16645.46 73
16646.68 69
16647.90 66
16649.12 99
16650.34 87
16651.56 74
16652.78 72
16654.00 91
16655.22 88
16656.44 80
16657.66 82
16658.88 63
16660.10 84
16661.32 89
16662.54 94
16663.76 77
16664.98 70
16666.20 73
16667.42 75
16668.64 94
16669.86 72
16671.08 80
16672.30 86
16673.52 94
16674.74 88
16675.96 66
16677.18 72
16678.40 63
16679.62 83
16680.84 81
16682.06 67
16683.28 77
16684.50 77
16685.73 66
16686.95 68
16688.17 78
16689.39 84
16690.61 79
16691.83 64
16693.05 72
16694.27 85
16695.49 70
16696.71 70
16697.94 72
16699.16 78
16700.38 62
16701.60 62
16702.82 60
16704.04 69
16705.26 73
16706.48 66
16707.71 74
16708.93 70
16710.15 76
16711.37 76
16712.59 75
16713.81 71
16715.04 74
16716.26 59
16717.48 71
16718.70 78
16719.92 80
16721.15 91
16722.37 75
16723.59 50
16724.81 60
16726.03 89
16727.26 66
16728.48 71
16729.70 84
16730.92 79
16732.15 66
16733.37 67
16734.59 57
16735.81 71
16737.04 80
16738.26 67
16739.48 62
16740.71 63
16741.93 70
16743.15 63
16744.37 66
16745.60 83
16746.82 72
16748.04 81
16749.27 74
16750.49 79
16751.71 64
16752.94 64
16754.16 99
16755.38 76
16756.61 78
16757.83 82
16759.05 74
16760.28 73
16761.50 76
16762.72 71
16763.95 81
16765.17 87
16766.39 65
16767.62 84
16768.84 59
16770.07 57
16771.29 81
16772.51 72
16773.74 74
16774.96 64
16776.19 75
16777.41 80
16778.63 61
16779.86 52
16781.08 77
16782.31 77
16783.53 74
16784.75 53
16785.98 79
16787.20 72
16788.43 85
16789.65 68
16790.88 47
16792.10 72
16793.33 66
16794.55 62
16795.78 57
16797.00 59
16798.23 70
16799.45 81
16800.68 90
16801.90 73
16803.13 61
16804.35 76
16805.58 72
16806.80 71
16808.03 66
16809.25 66
16810.48 68
16811.70 86
16812.93 97
16814.15 84
16815.38 62
16816.60 78
16817.83 94
16819.06 79
16820.28 67
16821.51 75
16822.73 92
16823.96 91
16825.18 90
16826.41 88
16827.64 67
16828.86 83
16830.09 75
16831.31 71
16832.54 69
16833.77 68
16834.99 62
16836.22 65
16837.45 79
16838.67 59
16839.90 86
16841.12 85
16842.35 99
16843.58 87
16844.80 73
16846.03 88
16847.26 99
16848.48 80
16849.71 78
16850.94 82
16852.16 85
16853.39 87
16854.62 88
16855.85 70
16857.07 82
16858.30 73
16859.53 92
16860.75 67
16861.98 96
16863.21 104
16864.44 110
16865.66 93
16866.89 78
16868.12 70
16869.35 86
16870.57 108
16871.80 88
16873.03 73
16874.26 90
16875.48 123
16876.71 113
16877.94 114
16879.17 98
16880.39 106
16881.62 124
16882.85 110
16884.08 102
16885.31 96
16886.53 105
16887.76 113
16888.99 91
16890.22 86
16891.45 92
16892.68 115
16893.90 111
16895.13 121
16896.36 99
16897.59 103
16898.82 106
16900.05 118
16901.28 108
16902.50 110
16903.73 98
16904.96 103
16906.19 85
16907.42 93
16908.65 97
16909.88 102
16911.11 110
16912.34 95
16913.56 86
16914.79 97
16916.02 87
16917.25 101
16918.48 97
16919.71 90
16920.94 94
16922.17 90
16923.40 109
16924.63 96
16925.86 111
16927.09 87
16928.32 91
16929.55 86
16930.78 89
16932.01 74
16933.24 85
16934.47 83
16935.70 86
16936.93 101
16938.16 69
16939.39 81
16940.62 99
16941.85 76
16943.08 75
16944.31 80
16945.54 88
16946.77 86
16948.00 87
16949.23 90
16950.46 74
16951.69 91
16952.92 95
16954.15 87
16955.38 106
16956.61 93
16957.84 81
16959.07 88
16960.30 91
16961.53 71
16962.76 89
16964.00 109
16965.23 88
16966.46 57
16967.69 66
16968.92 74
16970.15 124
16971.38 97
16972.61 92
16973.84 75
16975.08 84
16976.31 81
16977.54 67
16978.77 78
16980.00 74
16981.23 99
16982.47 88
16983.70 83
16984.93 56
16986.16 64
16987.39 94
16988.62 113
16989.86 75
16991.09 66
16992.32 77
16993.55 81
16994.78 77
16996.02 81
16997.25 74
16998.48 93
16999.71 95
17000.94 88
17002.18 70
17003.41 82
17004.64 99
17005.87 78
17007.11 77
17008.34 74
17009.57 69
17010.80 86
17012.04 93
17013.27 58
17014.50 78
17015.74 76
17016.97 70
17018.20 100
17019.43 88
17020.67 71
17021.90 90
17023.13 93
17024.37 68
17025.60 79
17026.83 75
17028.07 87
17029.30 81
17030.53 84
17031.77 80
17033.00 94
17034.23 83
17035.47 67
17036.70 76
17037.93 74
17039.17 85
17040.40 71
17041.63 78
17042.87 71
17044.10 66
17045.34 69
17046.57 72
17047.80 75
17049.04 70
17050.27 91
17051.51 75
17052.74 81
17053.97 78
17055.21 79
17056.44 78
17057.68 103
17058.91 70
17060.15 80
17061.38 66
17062.62 83
17063.85 70
17065.08 81
17066.32 64
17067.55 76
17068.79 82
17070.02 85
17071.26 79
17072.49 68
17073.73 64
17074.96 70
17076.20 75
17077.43 64
17078.67 66
17079.90 74
17081.14 99
17082.37 68
17083.61 69
17084.84 58
17086.08 82
17087.32 60
17088.55 86
17089.79 73
17091.02 65
17092.26 79
17093.49 61
17094.73 56
17095.96 71
17097.20 73
17098.44 57
17099.67 52
17100.91 68
17102.14 72
17103.38 66
17104.62 82
17105.85 68
17107.09 84
17108.32 63
17109.56 68
17110.80 66
17112.03 58
17113.27 60
17114.51 89
17115.74 63
17116.98 75
17118.21 77
17119.45 73
17120.69 69
17121.92 68
17123.16 68
17124.40 72
17125.64 91
17126.87 72
17128.11 69
17129.35 74
17130.58 69
17131.82 95
17133.06 64
17134.29 67
17135.53 66
17136.77 72
17138.01 82
17139.24 80
17140.48 50
17141.72 65
17142.96 57
17144.19 55
17145.43 50
17146.67 63
17147.91 62
17149.14 55
17150.38 71
17151.62 62
17152.86 80
17154.09 76
17155.33 71
17156.57 61
17157.81 83
17159.05 67
17160.28 63
17161.52 75
17162.76 69
17164.00 67
17165.24 77
17166.47 80
17167.71 72
17168.95 61
17170.19 47
17171.43 86
17172.67 63
17173.91 59
17175.14 78
17176.38 72
17177.62 78
17178.86 84
17180.10 61
17181.34 58
17182.58 59
17183.82 68
17185.05 63
17186.29 61
17187.53 66
17188.77 73
17190.01 73
17191.25 47
17192.49 47
17193.73 48
17194.97 86
17196.21 50
17197.45 83
17198.69 64
17199.93 76
17201.16 75
17202.40 72
17203.64 55
17204.88 47
17206.12 75
17207.36 89
17208.60 68
17209.84 62
17211.08 62
17212.32 70
17213.56 82
17214.80 45
17216.04 71
17217.28 69
17218.52 72
17219.76 75
17221.00 56
17222.24 73
17223.48 59
17224.72 57
17225.97 57
17227.21 82
17228.45 90
17229.69 85
17230.93 70
17232.17 62
17233.41 65
17234.65 69
17235.89 60
17237.13 67
17238.37 55
17239.61 74
17240.85 55
17242.09 62
17243.34 74
17244.58 69
17245.82 79
17247.06 68
17248.30 81
17249.54 61
17250.78 55
17252.02 60
17253.27 74
17254.51 78
17255.75 73
17256.99 52
17258.23 65
17259.47 73
17260.72 77
17261.96 75
17263.20 75
17264.44 75
17265.68 64
17266.92 77
17268.17 59
17269.41 70
17270.65 76
17271.89 70
17273.13 62
17274.38 73
17275.62 72
17276.86 64
17278.10 77
17279.35 74
17280.59 59
17281.83 66
17283.07 62
17284.32 54
17285.56 61
17286.80 43
17288.04 72
17289.29 64
17290.53 66
17291.77 50
17293.02 78
17294.26 73
17295.50 98
17296.74 69
17297.99 67
17299.23 66
17300.47 71
17301.72 62
17302.96 63
17304.20 75
17305.45 63
17306.69 80
17307.93 61
17309.18 63
17310.42 70
17311.66 72
17312.91 72
17314.15 83
17315.39 54
17316.64 55
17317.88 67
17319.13 65
17320.37 51
17321.61 56
17322.86 57
17324.10 70
17325.35 62
17326.59 55
17327.83 70
17329.08 51
17330.32 52
17331.57 68
17332.81 62
17334.05 79
17335.30 83
17336.54 44
17337.79 78
17339.03 59
17340.28 55
17341.52 67
17342.77 59
17344.01 57
17345.26 60
17346.50 65
17347.75 71
17348.99 74
17350.24 64
17351.48 67
17352.72 47
17353.97 51
17355.22 58
17356.46 64
17357.71 52
17358.95 53
17360.20 45
17361.44 71
17362.69 59
17363.93 73
17365.18 72
17366.42 69
17367.67 66
17368.91 51
17370.16 54
17371.41 44
17372.65 81
17373.90 67
17375.14 48
17376.39 47
17377.63 59
17378.88 63
17380.13 51
17381.37 45
17382.62 65
17383.86 66
17385.11 53
17386.36 90
17387.60 77
17388.85 61
17390.10 63
17391.34 65
17392.59 73
17393.84 51
17395.08 67
17396.33 82
17397.58 61
17398.82 65
17400.07 70
17401.32 53
17402.56 57
17403.81 58
17405.06 52
17406.30 65
17407.55 58
17408.80 59
17410.04 66
17411.29 67
17412.54 69
17413.79 74
17415.03 64
17416.28 50
17417.53 60
17418.77 75
17420.02 72
17421.27 61
17422.52 53
17423.76 54
17425.01 52
17426.26 67
17427.51 65
17428.76 63
17430.00 44
17431.25 61
17432.50 63
17433.75 61
17434.99 57
17436.24 51
17437.49 57
17438.74 66
17439.99 37
17441.24 64
17442.48 78
17443.73 59
17444.98 67
17446.23 52
17447.48 68
17448.73 78
17449.97 57
17451.22 57
17452.47 60
17453.72 76
17454.97 76
17456.22 53
17457.47 52
17458.71 58
17459.96 60
17461.21 59
17462.46 55
17463.71 59
17464.96 70
17466.21 68
17467.46 70
17468.71 62
17469.96 64
17471.21 72
17472.45 67
17473.70 70
17474.95 67
17476.20 54
17477.45 57
17478.70 63
17479.95 68
17481.20 66
17482.45 56
17483.70 59
17484.95 52
17486.20 71
17487.45 66
17488.70 68
17489.95 59
17491.20 61
17492.45 64
17493.70 56
17494.95 65
17496.20 73
17497.45 67
17498.70 69
17499.95 61
17501.20 59
17502.45 69
17503.70 52
17504.95 54
17506.20 50
17507.45 62
17508.70 72
17509.95 59
17511.21 50
17512.46 49
17513.71 61
17514.96 71
17516.21 83
17517.46 79
17518.71 57
17519.96 54
17521.21 66
17522.46 48
17523.72 42
17524.97 67
17526.22 67
17527.47 58
17528.72 72
17529.97 62
17531.22 59
17532.47 69
17533.73 53
17534.98 49
17536.23 63
17537.48 71
17538.73 66
17539.98 62
17541.24 53
17542.49 68
17543.74 58
17544.99 60
17546.24 61
17547.50 77
17548.75 56
17550.00 46
17551.25 59
17552.50 50
17553.76 51
17555.01 55
17556.26 54
17557.51 65
17558.77 74
17560.02 55
17561.27 64
17562.52 55
17563.78 62
17565.03 50
17566.28 56
17567.53 74
17568.79 73
17570.04 50
17571.29 45
17572.55 79
17573.80 78
17575.05 68
17576.30 48
17577.56 49
17578.81 56
17580.06 59
17581.32 60
17582.57 66
17583.82 65
17585.08 89
17586.33 64
17587.58 48
17588.84 59
17590.09 55
17591.34 73
17592.60 62
17593.85 54
17595.11 73
17596.36 55
17597.61 60
17598.87 79
17600.12 61
17601.37 64
17602.63 55
17603.88 60
17605.14 61
17606.39 69
17607.64 63
17608.90 57
17610.15 58
17611.41 63
17612.66 58
17613.92 56
17615.17 58
17616.42 66
17617.68 55
17618.93 54
17620.19 52
17621.44 67
17622.70 56
17623.95 87
17625.21 74
17626.46 47
17627.72 49
17628.97 54
17630.23 61
17631.48 58
17632.74 59
17633.99 58
17635.25 66
17636.50 68
17637.76 54
17639.01 51
17640.27 47
17641.52 71
17642.78 70
17644.03 68
17645.29 49
17646.55 66
17647.80 53
17649.06 63
17650.31 53
17651.57 76
17652.82 72
17654.08 71
17655.34 68
17656.59 50
17657.85 64
17659.10 64
17660.36 67
17661.62 57
17662.87 53
17664.13 51
17665.38 71
17666.64 64
17667.90 52
17669.15 52
17670.41 68
17671.67 68
17672.92 63
17674.18 68
17675.44 54
17676.69 57
17677.95 69
17679.21 63
17680.46 52
17681.72 55
17682.98 65
17684.23 69
17685.49 62
17686.75 61
17688.00 62
17689.26 61
17690.52 57
17691.78 63
17693.03 55
17694.29 62
17695.55 61
17696.80 49
17698.06 63
17699.32 63
17700.58 72
17701.83 54
17703.09 63
17704.35 68
17705.61 75
17706.86 70
17708.12 69
17709.38 69
17710.64 62
17711.90 66
17713.15 65
17714.41 64
17715.67 47
17716.93 43
17718.19 46
17719.44 45
17720.70 59
17721.96 59
17723.22 63
17724.48 68
17725.74 49
17726.99 46
17728.25 72
17729.51 59
17730.77 63
17732.03 49
17733.29 52
17734.55 50
17735.80 55
17737.06 70
17738.32 51
17739.58 36
17740.84 60
17742.10 60
17743.36 64
17744.62 59
17745.88 59
17747.13 56
17748.39 65
17749.65 64
17750.91 52
17752.17 80
17753.43 73
17754.69 54
17755.95 52
17757.21 54
17758.47 62
17759.73 70
17760.99 50
17762.25 50
17763.51 70
17764.77 64
17766.03 63
17767.29 70
17768.55 56
17769.81 57
17771.07 53
17772.33 59
17773.59 59
17774.85 59
17776.11 68
17777.37 72
17778.63 54
17779.89 55
17781.15 64
17782.41 59
17783.67 66
17784.93 51
17786.19 47
17787.45 49
17788.71 66
17789.97 58
17791.23 52
17792.49 50
17793.75 45
17795.02 54
17796.28 62
17797.54 60
17798.80 67
17800.06 64
17801.32 48
17802.58 67
17803.84 64
17805.10 60
17806.36 55
17807.63 52
17808.89 68
17810.15 71
17811.41 65
17812.67 54
17813.93 64
17815.19 65
17816.46 63
17817.72 50
17818.98 59
17820.24 74
17821.50 74
17822.77 59
17824.03 64
17825.29 66
17826.55 46
17827.81 58
17829.08 48
17830.34 50
17831.60 72
17832.86 81
17834.12 67
17835.39 41
17836.65 42
17837.91 68
17839.17 51
17840.44 69
17841.70 56
17842.96 53
17844.22 60
17845.49 79
17846.75 67
17848.01 53
17849.27 52
17850.54 72
17851.80 73
17853.06 50
17854.33 65
17855.59 64
17856.85 75
17858.11 56
17859.38 44
17860.64 52
17861.90 49
17863.17 56
17864.43 47
17865.69 59
17866.96 55
17868.22 58
17869.48 55
17870.75 52
17872.01 47
17873.28 41
17874.54 49
17875.80 62
17877.07 54
17878.33 55
17879.59 57
17880.86 71
17882.12 51
17883.39 50
17884.65 71
17885.91 59
17887.18 75
17888.44 59
17889.71 55
17890.97 42
17892.23 58
17893.50 63
17894.76 63
17896.03 60
17897.29 50
17898.56 73
17899.82 43
17901.09 50
17902.35 50
17903.62 52
17904.88 56
17906.15 65
17907.41 57
17908.67 69
17909.94 61
17911.20 70
17912.47 60
17913.73 48
17915.00 66
17916.26 49
17917.53 73
17918.80 65
17920.06 63
17921.33 51
17922.59 76
17923.86 65
17925.12 60
17926.39 59
17927.65 57
17928.92 65
17930.18 62
17931.45 47
17932.72 57
17933.98 55
17935.25 55
17936.51 55
17937.78 47
17939.05 55
17940.31 70
17941.58 68
17942.84 51
17944.11 61
17945.38 57
17946.64 75
17947.91 43
17949.17 47
17950.44 63
17951.71 50
17952.97 55
17954.24 55
17955.51 59
17956.77 45
17958.04 65
17959.31 61
17960.57 57
17961.84 52
17963.11 62
17964.37 66
17965.64 55
17966.91 68
17968.17 76
17969.44 71
17970.71 72
17971.98 55
17973.24 44
17974.51 58
17975.78 54
17977.04 58
17978.31 60
17979.58 64
17980.85 51
17982.11 60
17983.38 53
17984.65 67
17985.92 59
17987.18 66
17988.45 60
17989.72 67
17990.99 61
17992.26 55
17993.52 90
17994.79 59
17996.06 54
17997.33 41
17998.60 50
17999.86 65
18001.13 65
18002.40 72
18003.67 56
18004.94 69
18006.20 59
18007.47 56
18008.74 61
18010.01 68
18011.28 60
18012.55 47
18013.82 50
18015.08 57
18016.35 66
18017.62 59
18018.89 46
18020.16 51
18021.43 56
18022.70 60
18023.97 60
18025.24 50
18026.50 42
18027.77 64
18029.04 44
18030.31 40
18031.58 48
18032.85 69
18034.12 53
18035.39 66
18036.66 60
18037.93 55
18039.20 48
18040.47 41
18041.74 53
18043.01 55
18044.28 66
18045.55 53
18046.82 55
18048.09 64
18049.35 49
18050.62 56
18051.89 57
18053.16 57
18054.43 50
18055.70 56
18056.98 60
18058.25 53
18059.52 65
18060.79 64
18062.06 61
18063.33 59
18064.60 49
18065.87 47
18067.14 58
18068.41 55
18069.68 52
18070.95 47
18072.22 60
18073.49 53
18074.76 47
18076.03 59
18077.30 60
18078.57 48
18079.84 64
18081.12 46
18082.39 54
18083.66 61
18084.93 56
18086.20 61
18087.47 56
18088.74 53
18090.01 69
18091.29 54
18092.56 54
18093.83 51
18095.10 70
18096.37 54
18097.64 43
18098.91 60
18100.19 43
18101.46 61
18102.73 46
18104.00 37
18105.27 49
18106.54 52
18107.82 55
18109.09 58
18110.36 56
18111.63 67
18112.90 60
18114.18 69
18115.45 52
18116.72 63
18117.99 57
18119.27 59
18120.54 60
18121.81 52
18123.08 50
18124.36 61
18125.63 72
18126.90 57
18128.17 37
18129.45 31
18130.72 63
18131.99 53
18133.26 63
18134.54 48
18135.81 60
18137.08 59
18138.36 59
18139.63 67
18140.90 58
18142.18 55
18143.45 52
18144.72 62
18146.00 50
18147.27 57
18148.54 51
18149.82 58
18151.09 60
18152.36 53
18153.64 57
18154.91 59
18156.18 64
18157.46 57
18158.73 62
18160.00 68
18161.28 54
18162.55 51
18163.83 60
18165.10 46
18166.37 56
18167.65 60
18168.92 58
18170.20 35
18171.47 55
18172.74 50
18174.02 43
18175.29 42
18176.57 55
18177.84 75
18179.12 51
18180.39 54
18181.66 52
18182.94 66
18184.21 70
18185.49 73
18186.76 54
18188.04 47
18189.31 43
18190.59 60
18191.86 48
18193.14 55
18194.41 56
18195.69 56
18196.96 68
18198.24 51
18199.51 41
18200.79 56
18202.06 69
18203.34 49
18204.61 48
18205.89 41
18207.16 41
18208.44 43
18209.72 48
18210.99 54
18212.27 48
18213.54 53
18214.82 45
18216.09 48
18217.37 49
18218.65 42
18219.92 39
18221.20 68
18222.47 64
18223.75 60
18225.03 43
18226.30 60
18227.58 46
18228.85 48
18230.13 46
18231.41 43
18232.68 50
18233.96 59
18235.24 56
18236.51 33
18237.79 45
18239.06 51
18240.34 51
18241.62 58
18242.89 67
18244.17 42
18245.45 62
18246.73 60
18248.00 55
18249.28 56
18250.56 54
18251.83 54
18253.11 57
18254.39 48
18255.66 53
18256.94 53
18258.22 59
18259.50 44
18260.77 46
18262.05 54
18263.33 53
18264.61 65
18265.88 59
18267.16 59
18268.44 57
18269.72 70
18270.99 49
18272.27 74
18273.55 42
18274.83 61
18276.10 71
18277.38 61
18278.66 59
18279.94 59
18281.22 71
18282.49 62
18283.77 46
18285.05 72
18286.33 61
18287.61 48
18288.88 75
18290.16 52
18291.44 69
18292.72 54
18294.00 65
18295.28 68
18296.56 80
18297.83 75
18299.11 72
18300.39 56
18301.67 52
18302.95 43
18304.23 52
18305.51 65
18306.79 58
18308.06 49
18309.34 57
18310.62 55
18311.90 56
18313.18 68
18314.46 73
18315.74 65
18317.02 49
18318.30 67
18319.58 64
18320.86 62
18322.14 57
18323.42 58
18324.70 69
18325.97 59
18327.25 55
18328.53 57
18329.81 64
18331.09 65
18332.37 58
18333.65 69
18334.93 52
18336.21 59
18337.49 64
18338.77 74
18340.05 56
18341.33 51
18342.61 50
18343.89 58
18345.17 55
18346.45 56
18347.73 40
18349.02 46
18350.30 43
18351.58 61
18352.86 55
18354.14 67
18355.42 51
18356.70 46
18357.98 69
18359.26 56
18360.54 82
18361.82 55
18363.10 57
18364.38 64
18365.66 63
18366.95 56
18368.23 56
18369.51 44
18370.79 40
18372.07 57
18373.35 78
18374.63 58
18375.91 41
18377.20 58
18378.48 54
18379.76 47
18381.04 47
18382.32 42
18383.60 48
18384.88 53
18386.17 55
18387.45 55
18388.73 45
18390.01 56
18391.29 45
18392.58 38
18393.86 38
18395.14 40
18396.42 57
18397.70 53
18398.99 48
18400.27 36
18401.55 58
18402.83 59
18404.11 52
18405.40 46
18406.68 56
18407.96 58
18409.24 62
18410.53 45
18411.81 47
18413.09 48
18414.37 45
18415.66 43
18416.94 48
18418.22 56
18419.51 48
18420.79 44
18422.07 53
18423.36 53
18424.64 66
18425.92 62
18427.20 55
18428.49 58
18429.77 43
18431.05 51
18432.34 51
18433.62 56
18434.90 55
18436.19 44
18437.47 49
18438.75 49
18440.04 47
18441.32 46
18442.61 49
18443.89 52
18445.17 66
18446.46 49
18447.74 62
18449.02 61
18450.31 63
18451.59 78
18452.88 71
18454.16 62
18455.44 47
18456.73 60
18458.01 59
18459.30 53
18460.58 46
18461.87 52
18463.15 53
18464.43 65
18465.72 66
18467.00 71
18468.29 42
18469.57 56
18470.86 43
18472.14 49
18473.43 30
18474.71 42
18476.00 51
18477.28 41
18478.57 45
18479.85 41
18481.14 55
18482.42 56
18483.71 57
18484.99 39
18486.28 63
18487.56 52
18488.85 58
18490.13 70
18491.42 51
18492.70 60
18493.99 70
18495.27 68
18496.56 55
18497.85 36
18499.13 44
18500.42 53
18501.70 58
18502.99 47
18504.27 51
18505.56 56
18506.85 57
18508.13 59
18509.42 44
18510.70 52
18511.99 50
18513.28 80
18514.56 66
18515.85 47
18517.14 45
18518.42 47
18519.71 55
18520.99 48
18522.28 48
18523.57 46
18524.85 57
18526.14 70
18527.43 55
18528.71 46
18530.00 62
18531.29 72
18532.57 71
18533.86 57
18535.15 42
18536.43 49
18537.72 73
18539.01 53
18540.30 40
18541.58 50
18542.87 61
18544.16 57
18545.44 54
18546.73 42
18548.02 54
18549.31 61
18550.59 57
18551.88 46
18553.17 47
18554.46 51
18555.74 53
18557.03 55
18558.32 52
18559.61 45
18560.90 58
18562.18 61
18563.47 47
18564.76 56
18566.05 56
18567.33 59
18568.62 63
18569.91 52
18571.20 51
18572.49 56
18573.78 83
18575.06 65
18576.35 54
18577.64 69
18578.93 59
18580.22 58
18581.51 68
18582.79 52
18584.08 49
18585.37 57
18586.66 70
18587.95 79
18589.24 44
18590.53 56
18591.82 58
18593.10 71
18594.39 61
18595.68 55
18596.97 73
18598.26 66
18599.55 63
18600.84 58
18602.13 47
18603.42 53
18604.71 55
18606.00 48
18607.29 59
18608.58 64
18609.86 71
18611.15 64
18612.44 51
18613.73 66
18615.02 65
18616.31 64
18617.60 52
18618.89 83
18620.18 63
18621.47 69
18622.76 57
18624.05 58
18625.34 66
18626.63 61
18627.92 75
18629.21 60
18630.50 40
18631.79 53
18633.08 55
18634.37 83
18635.66 79
18636.95 77
18638.25 70
18639.54 58
18640.83 72
18642.12 58
18643.41 61
18644.70 62
18645.99 64
18647.28 61
18648.57 37
18649.86 78
18651.15 58
18652.44 67
18653.73 71
18655.03 42
18656.32 53
18657.61 63
18658.90 62
18660.19 68
18661.48 52
18662.77 63
18664.06 62
18665.36 69
18666.65 61
18667.94 60
18669.23 51
18670.52 70
18671.81 70
18673.11 69
18674.40 65
18675.69 54
18676.98 72
18678.27 55
18679.56 62
18680.86 50
18682.15 56
18683.44 53
18684.73 53
18686.03 60
18687.32 64
18688.61 60
18689.90 62
18691.19 54
18692.49 63
18693.78 59
18695.07 71
18696.36 64
18697.66 53
18698.95 64
18700.24 54
18701.53 46
18702.83 55
18704.12 70
18705.41 56
18706.71 50
18708.00 48
18709.29 51
18710.58 57
18711.88 58
18713.17 53
18714.46 45
18715.76 55
18717.05 57
18718.34 62
18719.64 57
18720.93 52
18722.22 58
18723.52 54
18724.81 44
18726.10 45
18727.40 45
18728.69 55
18729.99 76
18731.28 90
18732.57 54
18733.87 63
18735.16 78
18736.45 66
18737.75 57
18739.04 66
18740.34 66
18741.63 71
18742.92 66
18744.22 50
18745.51 45
18746.81 60
18748.10 54
18749.40 47
18750.69 41
18751.98 59
18753.28 67
18754.57 52
18755.87 52
18757.16 58
18758.46 50
18759.75 55
18761.05 48
18762.34 41
18763.64 58
18764.93 45
18766.23 45
18767.52 46
18768.82 60
18770.11 51
18771.41 61
18772.70 56
18774.00 66
18775.29 39
18776.59 63
18777.88 67
18779.18 53
18780.47 49
18781.77 55
18783.06 44
18784.36 42
18785.66 43
18786.95 57
18788.25 62
18789.54 47
18790.84 69
18792.13 59
18793.43 56
18794.73 56
18796.02 46
18797.32 56
18798.61 59
18799.91 52
18801.21 63
18802.50 54
18803.80 49
18805.10 48
18806.39 57
18807.69 51
18808.98 59
18810.28 63
18811.58 47
18812.87 58
18814.17 64
18815.47 48
18816.76 62
18818.06 66
18819.36 60
18820.65 47
18821.95 49
18823.25 51
18824.54 45
18825.84 51
18827.14 55
18828.44 47
18829.73 55
18831.03 53
18832.33 45
18833.62 57
18834.92 49
18836.22 46
18837.52 52
18838.81 47
18840.11 55
18841.41 58
18842.71 57
18844.00 60
18845.30 43
18846.60 65
18847.90 67
18849.20 52
18850.49 63
18851.79 57
18853.09 57
18854.39 62
18855.69 75
18856.98 55
18858.28 42
18859.58 62
18860.88 52
18862.18 58
18863.47 66
18864.77 61
18866.07 46
18867.37 60
18868.67 69
18869.97 55
18871.26 54
18872.56 58
18873.86 65
18875.16 51
18876.46 48
18877.76 51
18879.06 59
18880.36 68
18881.66 62
18882.95 63
18884.25 54
18885.55 41
18886.85 63
18888.15 46
18889.45 43
18890.75 60
18892.05 49
18893.35 58
18894.65 52
18895.95 50
18897.25 47
18898.55 60
18899.84 54
18901.14 40
18902.44 44
18903.74 68
18905.04 47
18906.34 53
18907.64 54
18908.94 39
18910.24 58
18911.54 56
18912.84 62
18914.14 50
18915.44 57
18916.74 44
18918.04 58
18919.34 65
18920.64 46
18921.94 57
18923.24 62
18924.54 58
18925.85 62
18927.15 68
18928.45 49
18929.75 51
18931.05 48
18932.35 61
18933.65 55
18934.95 45
18936.25 35
18937.55 47
18938.85 63
18940.15 59
18941.45 53
18942.76 58
18944.06 57
18945.36 65
18946.66 54
18947.96 56
18949.26 54
18950.56 52
18951.86 59
18953.17 58
18954.47 42
18955.77 54
18957.07 77
18958.37 55
18959.67 66
18960.97 39
18962.28 47
18963.58 61
18964.88 52
18966.18 53
18967.48 39
18968.79 41
18970.09 52
18971.39 63
18972.69 56
18973.99 52
18975.30 53
18976.60 49
18977.90 52
18979.20 59
18980.50 48
18981.81 54
18983.11 47
18984.41 31
18985.71 58
18987.02 63
18988.32 47
18989.62 49
18990.93 60
18992.23 51
18993.53 69
18994.83 55
18996.14 46
18997.44 43
18998.74 68
19000.05 50
19001.35 66
19002.65 50
19003.95 50
19005.26 64
19006.56 69
19007.86 63
19009.17 61
19010.47 43
19011.77 44
19013.08 51
19014.38 52
19015.68 67
19016.99 69
19018.29 55
19019.60 48
19020.90 50
19022.20 46
19023.51 60
19024.81 39
19026.11 48
19027.42 56
19028.72 53
19030.03 55
19031.33 47
19032.64 53
19033.94 56
19035.24 60
19036.55 50
19037.85 53
19039.16 45
19040.46 52
19041.77 63
19043.07 56
19044.37 48
19045.68 52
19046.98 49
19048.29 54
19049.59 63
19050.90 57
19052.20 48
19053.51 55
19054.81 48
19056.12 44
19057.42 53
19058.73 45
19060.03 47
19061.34 37
19062.64 37
19063.95 55
19065.25 38
19066.56 45
19067.86 43
19069.17 57
19070.47 38
19071.78 44
19073.09 53
19074.39 54
19075.70 46
19077.00 38
19078.31 40
19079.61 57
19080.92 25
19082.23 50
19083.53 38
19084.84 60
19086.14 61
19087.45 64
19088.76 42
19090.06 34
19091.37 43
19092.67 52
19093.98 51
19095.29 37
19096.59 47
19097.90 50
19099.21 60
19100.51 45
19101.82 47
19103.12 55
19104.43 35
19105.74 37
19107.04 53
19108.35 46
19109.66 48
19110.97 44
19112.27 49
19113.58 44
19114.89 42
19116.19 54
19117.50 55
19118.81 49
19120.11 39
19121.42 42
19122.73 44
19124.04 44
19125.34 51
19126.65 52
19127.96 51
19129.27 45
19130.57 57
19131.88 51
19133.19 64
19134.50 43
19135.80 36
19137.11 55
19138.42 51
19139.73 46
19141.03 56
19142.34 52
19143.65 61
19144.96 51
19146.27 54
19147.57 54
19148.88 47
19150.19 41
19151.50 50
19152.81 55
19154.12 40
19155.42 51
19156.73 39
19158.04 44
19159.35 47
19160.66 51
19161.97 36
19163.28 45
19164.58 49
19165.89 48
19167.20 66
19168.51 35
19169.82 36
19171.13 59
19172.44 56
19173.75 52
19175.05 56
19176.36 55
19177.67 60
19178.98 46
19180.29 54
19181.60 46
19182.91 55
19184.22 49
19185.53 49
19186.84 63
19188.15 58
19189.46 63
19190.77 40
19192.08 48
19193.39 51
19194.70 61
19196.01 48
19197.31 49
19198.62 48
19199.93 57
19201.24 41
19202.55 48
19203.86 54
19205.17 36
19206.48 63
19207.79 40
19209.10 52
19210.42 52
19211.73 60
19213.04 51
19214.35 61
19215.66 50
19216.97 42
19218.28 55
19219.59 64
19220.90 44
19222.21 37
19223.52 67
19224.83 67
19226.14 50
19227.45 55
19228.76 45
19230.07 53
19231.39 63
19232.70 53
19234.01 58
19235.32 27
19236.63 54
19237.94 40
19239.25 48
19240.56 39
19241.87 46
19243.19 44
19244.50 54
19245.81 48
19247.12 57
19248.43 45
19249.74 45
19251.05 55
19252.37 45
19253.68 48
19254.99 40
19256.30 45
19257.61 37
19258.93 50
19260.24 41
19261.55 37
19262.86 58
19264.17 46
19265.49 46
19266.80 56
19268.11 48
19269.42 46
19270.73 34
19272.05 56
19273.36 50
19274.67 51
19275.98 47
19277.30 54
19278.61 40
19279.92 51
19281.23 41
19282.55 57
19283.86 48
19285.17 48
19286.49 49
19287.80 53
19289.11 35
19290.42 50
19291.74 64
19293.05 43
19294.36 37
19295.68 40
19296.99 40
19298.30 58
19299.62 47
19300.93 43
19302.24 46
19303.56 37
19304.87 33
19306.18 49
19307.50 35
19308.81 45
19310.12 49
19311.44 47
19312.75 47
19314.07 34
19315.38 65
19316.69 56
19318.01 63
19319.32 41
19320.64 55
19321.95 39
19323.26 41
19324.58 45
19325.89 44
19327.21 45
19328.52 43
19329.83 48
19331.15 43
19332.46 52
19333.78 43
19335.09 46
19336.41 38
19337.72 43
19339.04 36
19340.35 42
19341.67 49
19342.98 40
19344.29 49
19345.61 61
19346.92 54
19348.24 30
19349.55 36
19350.87 48
19352.18 59
19353.50 41
19354.82 50
19356.13 44
19357.45 45
19358.76 39
19360.08 51
19361.39 49
19362.71 54
19364.02 44
19365.34 53
19366.65 39
19367.97 32
19369.28 44
19370.60 58
19371.92 68
19373.23 49
19374.55 45
19375.86 45
19377.18 57
19378.50 45
19379.81 41
19381.13 45
19382.44 49
19383.76 46
19385.08 46
19386.39 41
19387.71 47
19389.03 45
19390.34 48
19391.66 51
19392.97 40
19394.29 62
19395.61 53
19396.92 48
19398.24 48
19399.56 49
19400.87 36
19402.19 39
19403.51 45
19404.82 59
19406.14 57
19407.46 48
19408.78 52
19410.09 46
19411.41 60
19412.73 54
19414.04 45
19415.36 48
19416.68 53
19418.00 42
19419.31 34
19420.63 43
19421.95 46
19423.27 41
19424.58 57
19425.90 56
19427.22 39
19428.54 40
19429.85 58
19431.17 52
19432.49 44
19433.81 53
19435.13 45
19436.44 46
19437.76 42
19439.08 54
19440.40 45
19441.72 54
19443.03 51
19444.35 38
19445.67 51
19446.99 41
19448.31 51
19449.63 59
19450.94 56
19452.26 49
19453.58 49
19454.90 48
19456.22 51
19457.54 43
19458.86 48
19460.17 55
19461.49 45
19462.81 47
19464.13 56
19465.45 44
19466.77 37
19468.09 55
19469.41 48
19470.73 41
19472.04 49
19473.36 52
19474.68 46
19476.00 35
19477.32 59
19478.64 52
19479.96 42
19481.28 48
19482.60 49
19483.92 40
19485.24 48
19486.56 46
19487.88 56
19489.20 58
19490.52 46
19491.84 46
19493.16 42
19494.48 43
19495.80 46
19497.12 60
19498.44 53
19499.76 32
19501.08 43
19502.40 49
19503.72 70
19505.04 58
19506.36 48
19507.68 62
19509.00 48
19510.32 52
19511.64 58
19512.96 50
19514.28 59
19515.60 39
19516.92 43
19518.24 61
19519.56 49
19520.89 37
19522.21 57
19523.53 41
19524.85 55
19526.17 59
19527.49 53
19528.81 42
19530.13 40
19531.45 59
19532.78 52
19534.10 39
19535.42 36
19536.74 48
19538.06 53
19539.38 44
19540.70 36
19542.02 40
19543.35 49
19544.67 49
19545.99 50
19547.31 53
19548.63 42
19549.96 40
19551.28 49
19552.60 39
19553.92 42
19555.24 53
19556.56 61
19557.89 56
19559.21 33
19560.53 39
19561.85 46
19563.18 49
19564.50 35
19565.82 37
19567.14 54
19568.47 50
19569.79 41
19571.11 44
19572.43 39
19573.76 43
19575.08 51
19576.40 51
19577.72 51
19579.05 50
19580.37 35
19581.69 45
19583.02 44
19584.34 41
19585.66 30
19586.98 44
19588.31 60
19589.63 63
19590.95 39
19592.28 52
19593.60 39
19594.92 53
19596.25 50
19597.57 46
19598.89 33
19600.22 46
19601.54 56
19602.86 49
19604.19 51
19605.51 50
19606.84 48
19608.16 46
19609.48 33
19610.81 43
19612.13 51
19613.46 48
19614.78 49
19616.10 60
19617.43 43
19618.75 53
19620.08 59
19621.40 45
19622.72 38
19624.05 31
19625.37 45
19626.70 59
19628.02 34
19629.35 43
19630.67 31
19632.00 52
19633.32 38
19634.64 55
19635.97 49
19637.29 51
19638.62 35
19639.94 47
19641.27 50
19642.59 40
19643.92 52
19645.24 51
19646.57 49
19647.89 53
19649.22 45
19650.54 32
19651.87 48
19653.19 38
19654.52 62
19655.85 45
19657.17 45
19658.50 49
19659.82 54
19661.15 46
19662.47 47
19663.80 50
19665.12 48
19666.45 47
19667.78 35
19669.10 50
19670.43 61
19671.75 48
19673.08 39
19674.41 39
19675.73 57
19677.06 56
19678.38 52
19679.71 46
19681.04 50
19682.36 46
19683.69 51
19685.02 55
19686.34 49
19687.67 44
19689.00 44
19690.32 78
19691.65 59
19692.98 35
19694.30 44
19695.63 54
19696.96 44
19698.28 39
19699.61 60
19700.94 59
19702.26 63
19703.59 55
19704.92 39
19706.24 31
19707.57 41
19708.90 48
19710.23 59
19711.55 46
19712.88 35
19714.21 43
19715.54 41
19716.86 59
19718.19 42
19719.52 39
19720.85 41
19722.17 52
19723.50 45
19724.83 36
19726.16 35
19727.48 48
19728.81 60
19730.14 40
19731.47 38
19732.80 45
19734.12 53
19735.45 64
19736.78 54
19738.11 52
19739.44 47
19740.76 55
19742.09 46
19743.42 45
19744.75 26
19746.08 49
19747.41 41
19748.74 41
19750.06 35
19751.39 41
19752.72 47
19754.05 50
19755.38 51
19756.71 59
19758.04 46
19759.37 58
19760.69 43
19762.02 51
19763.35 50
19764.68 46
19766.01 52
19767.34 42
19768.67 50
19770.00 48
19771.33 51
19772.66 45
19773.99 43
19775.32 46
19776.65 54
19777.97 29
19779.30 53
19780.63 42
19781.96 44
19783.29 55
19784.62 43
19785.95 52
19787.28 43
19788.61 48
19789.94 58
19791.27 47
19792.60 24
19793.93 43
19795.26 50
19796.59 66
19797.92 34
19799.25 47
19800.58 48
19801.91 65
19803.24 49
19804.57 33
19805.91 46
19807.24 57
19808.57 51
19809.90 48
19811.23 39
19812.56 33
19813.89 69
19815.22 53
19816.55 58
19817.88 36
19819.21 46
19820.54 65
19821.87 55
19823.21 48
19824.54 39
19825.87 68
19827.20 62
19828.53 43
19829.86 30
19831.19 47
19832.52 52
19833.86 51
19835.19 55
19836.52 41
19837.85 46
19839.18 55
19840.51 48
19841.85 43
19843.18 26
19844.51 35
19845.84 43
19847.17 46
19848.50 44
19849.84 41
19851.17 59
19852.50 40
19853.83 42
19855.16 42
19856.50 42
19857.83 37
19859.16 52
19860.49 35
19861.83 66
19863.16 36
19864.49 50
19865.82 38
19867.16 32
19868.49 42
19869.82 62
19871.15 37
19872.49 40
19873.82 35
19875.15 41
19876.48 50
19877.82 32
19879.15 48
19880.48 42
19881.82 58
19883.15 33
19884.48 52
19885.82 35
19887.15 56
19888.48 42
19889.82 43
19891.15 40
19892.48 44
19893.82 40
19895.15 56
19896.48 50
19897.82 34
19899.15 59
19900.48 49
19901.82 43
19903.15 24
19904.49 42
19905.82 59
19907.15 60
19908.49 40
19909.82 40
19911.15 45
19912.49 52
19913.82 46
19915.16 41
19916.49 39
19917.83 64
19919.16 59
19920.49 40
19921.83 41
19923.16 40
19924.50 55
19925.83 27
19927.17 39
19928.50 42
19929.84 51
19931.17 42
19932.51 39
19933.84 47
19935.17 43
19936.51 41
19937.84 41
19939.18 52
19940.51 33
19941.85 52
19943.18 44
19944.52 53
19945.86 38
19947.19 37
19948.53 42
19949.86 43
19951.20 56
19952.53 48
19953.87 46
19955.20 41
19956.54 42
19957.87 51
19959.21 60
19960.55 37
19961.88 46
19963.22 29
19964.55 40
19965.89 45
19967.22 34
19968.56 51
19969.90 48
19971.23 55
19972.57 35
19973.90 49
19975.24 49
19976.58 41
19977.91 32
19979.25 39
19980.59 38
19981.92 42
19983.26 39
19984.59 38
19985.93 31
19987.27 35
19988.60 51
19989.94 50
19991.28 33
19992.61 54
19993.95 47
19995.29 46
19996.63 50
19997.96 43
19999.30 42
20000.64 34
20001.97 52
20003.31 34
20004.65 45
20005.98 33
20007.32 36
20008.66 46
20010.00 50
20011.33 44
20012.67 38
20014.01 39
20015.35 44
20016.68 43
20018.02 35
20019.36 46
20020.70 40
20022.03 44
20023.37 43
20024.71 58
20026.05 51
20027.39 46
20028.72 49
20030.06 59
20031.40 43
20032.74 48
20034.08 36
20035.41 44
20036.75 46
20038.09 40
20039.43 52
20040.77 23
20042.11 44
20043.44 75
20044.78 50
20046.12 41
20047.46 35
20048.80 51
20050.14 51
20051.48 45
20052.82 33
20054.15 42
20055.49 53
20056.83 57
20058.17 43
20059.51 45
20060.85 43
20062.19 50
20063.53 44
20064.87 41
20066.21 40
20067.55 58
20068.88 71
20070.22 45
20071.56 33
20072.90 41
20074.24 57
20075.58 44
20076.92 51
20078.26 33
20079.60 56
20080.94 65
20082.28 45
20083.62 55
20084.96 44
20086.30 43
20087.64 47
20088.98 46
20090.32 45
20091.66 34
20093.00 47
20094.34 49
20095.68 41
20097.02 50
20098.36 51
20099.70 45
20101.04 44
20102.38 43
20103.72 41
20105.06 56
20106.40 34
20107.74 37
20109.08 43
20110.43 41
20111.77 33
20113.11 51
20114.45 44
20115.79 50
20117.13 51
20118.47 63
20119.81 45
20121.15 54
20122.49 43
20123.83 32
20125.18 47
20126.52 33
20127.86 36
20129.20 48
20130.54 67
20131.88 43
20133.22 47
20134.57 32
20135.91 50
20137.25 40
20138.59 43
20139.93 45
20141.27 50
