# Supplementary material for: MALDI-TOF MS typing enables the classification of brewing yeasts of the genus Saccharomyces to major beer styles
Source: PLoS One. 2017 Aug 9;12(8):e0181694. doi: 10.1371/journal.pone.0181694 (PMC5549903; doi:10.1371/journal.pone.0181694)
Supplement: S14 File — The directory includes 90 raw files and was zipped to “.zip”; the folder has three strains with 30 spectra per strain; S1 Text explains the raw files with an example and Table 1 represents the yeast strains used within the experiment. (ZIP) [file pone.0181694.s017.zip › 40-42/30666-220-OG-WB-WB-YPG-18h-E-E_2015-11-11__0_A1_1.dat]

1999.94 3116
2000.36 2880
2000.78 3210
2001.20 3094
2001.62 3006
2002.04 2957
2002.47 3046
2002.89 2838
2003.31 2822
2003.73 2913
2004.15 2898
2004.58 2964
2005.00 2830
2005.42 3002
2005.84 3120
2006.26 2812
2006.69 2839
2007.11 2746
2007.53 2701
2007.95 2825
2008.38 2816
2008.80 2794
2009.22 2913
2009.64 3040
2010.07 3091
2010.49 2946
2010.91 2977
2011.33 2976
2011.76 2734
2012.18 2649
2012.60 2865
2013.03 2842
2013.45 2841
2013.87 2770
2014.29 2720
2014.72 2675
2015.14 2574
2015.56 2644
2015.99 2591
2016.41 2858
2016.83 2738
2017.26 2872
2017.68 2898
2018.10 3001
2018.53 2940
2018.95 2966
2019.37 2916
2019.80 2893
2020.22 2827
2020.65 2810
2021.07 2830
2021.49 2822
2021.92 2919
2022.34 2841
2022.76 2891
2023.19 2938
2023.61 2934
2024.04 2844
2024.46 2680
2024.88 2721
2025.31 2695
2025.73 2879
2026.16 2679
2026.58 2689
2027.01 2697
2027.43 2697
2027.85 2644
2028.28 2650
2028.70 2584
2029.13 2671
2029.55 2867
2029.98 2818
2030.40 2819
2030.83 2786
2031.25 2699
2031.68 2716
2032.10 2793
2032.53 2708
2032.95 2693
2033.38 2676
2033.80 2718
2034.23 2880
2034.65 2893
2035.08 2864
2035.50 2963
2035.93 2826
2036.35 2773
2036.78 2811
2037.20 2687
2037.63 2762
2038.06 2721
2038.48 2988
2038.91 2858
2039.33 2697
2039.76 2815
2040.18 2839
2040.61 2797
2041.04 2808
2041.46 2639
2041.89 2630
2042.31 2717
2042.74 2725
2043.17 2762
2043.59 2923
2044.02 2817
2044.44 2640
2044.87 2811
2045.30 2938
2045.72 2915
2046.15 2792
2046.58 2828
2047.00 2781
2047.43 2694
2047.85 2669
2048.28 2672
2048.71 2685
2049.13 2808
2049.56 2900
2049.99 2937
2050.41 2594
2050.84 2651
2051.27 2735
2051.70 2669
2052.12 2752
2052.55 2656
2052.98 2676
2053.40 2731
2053.83 2597
2054.26 2683
2054.69 2846
2055.11 2807
2055.54 2891
2055.97 2711
2056.40 2886
2056.82 2754
2057.25 2783
2057.68 2787
2058.11 2800
2058.53 2836
2058.96 2727
2059.39 2738
2059.82 2757
2060.24 2759
2060.67 2830
2061.10 2679
2061.53 2774
2061.96 2959
2062.38 2904
2062.81 2972
2063.24 2875
2063.67 2955
2064.10 2985
2064.52 3138
2064.95 2922
2065.38 2979
2065.81 3117
2066.24 3074
2066.67 3227
2067.10 3241
2067.52 3086
2067.95 2917
2068.38 2955
2068.81 2727
2069.24 2806
2069.67 2816
2070.10 2938
2070.53 2792
2070.95 2582
2071.38 2677
2071.81 2794
2072.24 2682
2072.67 2813
2073.10 2764
2073.53 2725
2073.96 2658
2074.39 2564
2074.82 2754
2075.25 2795
2075.68 2823
2076.11 2827
2076.53 2933
2076.96 2908
2077.39 3000
2077.82 2788
2078.25 2884
2078.68 3009
2079.11 2909
2079.54 2761
2079.97 2869
2080.40 2989
2080.83 2962
2081.26 2923
2081.69 2970
2082.12 2885
2082.55 2872
2082.98 2866
2083.41 3084
2083.84 2855
2084.27 2905
2084.70 2841
2085.13 2730
2085.57 2824
2086.00 2864
2086.43 2740
2086.86 2664
2087.29 2668
2087.72 2883
2088.15 2807
2088.58 2915
2089.01 2952
2089.44 2994
2089.87 2756
2090.30 2766
2090.73 2624
2091.17 2571
2091.60 2678
2092.03 2562
2092.46 2522
2092.89 2494
2093.32 2670
2093.75 2632
2094.18 2705
2094.62 2651
2095.05 2644
2095.48 2582
2095.91 2667
2096.34 2618
2096.77 2461
2097.20 2348
2097.64 2491
2098.07 2597
2098.50 2509
2098.93 2376
2099.36 2445
2099.80 2656
2100.23 2614
2100.66 2751
2101.09 2627
2101.52 2491
2101.96 2741
2102.39 2631
2102.82 2634
2103.25 2680
2103.69 2618
2104.12 2760
2104.55 2768
2104.98 2593
2105.41 2470
2105.85 2672
2106.28 2586
2106.71 2634
2107.15 2894
2107.58 2846
2108.01 2796
2108.44 2673
2108.88 2644
2109.31 2860
2109.74 2792
2110.18 2564
2110.61 2461
2111.04 2628
2111.47 2726
2111.91 2633
2112.34 2630
2112.77 2703
2113.21 2610
2113.64 2521
2114.07 2528
2114.51 2615
2114.94 2549
2115.37 2560
2115.81 2587
2116.24 2579
2116.68 2605
2117.11 2498
2117.54 2670
2117.98 2672
2118.41 2684
2118.84 2462
2119.28 2378
2119.71 2629
2120.15 2737
2120.58 2748
2121.01 2703
2121.45 2579
2121.88 2692
2122.32 2576
2122.75 2589
2123.19 2748
2123.62 2740
2124.05 2797
2124.49 2673
2124.92 2789
2125.36 2625
2125.79 2597
2126.23 2615
2126.66 2554
2127.10 2553
2127.53 2516
2127.97 2562
2128.40 2698
2128.84 2664
2129.27 2588
2129.71 2642
2130.14 2711
2130.58 2507
2131.01 2455
2131.45 2579
2131.88 2656
2132.32 2619
2132.75 2572
2133.19 2565
2133.62 2811
2134.06 2779
2134.49 2609
2134.93 2687
2135.37 2755
2135.80 2875
2136.24 2849
2136.67 2889
2137.11 2783
2137.54 2860
2137.98 2739
2138.42 2668
2138.85 2596
2139.29 2713
2139.72 2662
2140.16 2606
2140.60 2592
2141.03 2454
2141.47 2407
2141.90 2572
2142.34 2385
2142.78 2458
2143.21 2639
2143.65 2519
2144.09 2419
2144.52 2503
2144.96 2549
2145.40 2526
2145.83 2516
2146.27 2498
2146.71 2546
2147.14 2590
2147.58 2537
2148.02 2574
2148.45 2664
2148.89 2551
2149.33 2837
2149.76 2828
2150.20 2923
2150.64 2840
2151.08 2867
2151.51 2899
2151.95 2913
2152.39 2911
2152.83 2828
2153.26 2889
2153.70 2756
2154.14 2810
2154.58 2742
2155.01 2551
2155.45 2653
2155.89 2711
2156.33 2628
2156.76 2721
2157.20 2638
2157.64 2606
2158.08 2599
2158.52 2625
2158.95 2572
2159.39 2671
2159.83 2803
2160.27 2674
2160.71 2547
2161.14 2546
2161.58 2653
2162.02 2703
2162.46 2771
2162.90 2691
2163.34 2856
2163.77 3033
2164.21 2979
2164.65 2836
2165.09 2761
2165.53 2739
2165.97 2890
2166.41 2872
2166.84 2728
2167.28 2709
2167.72 2786
2168.16 2747
2168.60 2836
2169.04 2634
2169.48 2581
2169.92 2639
2170.36 2713
2170.80 2674
2171.23 2735
2171.67 2637
2172.11 2472
2172.55 2719
2172.99 2887
2173.43 2771
2173.87 2936
2174.31 2823
2174.75 2877
2175.19 2863
2175.63 2814
2176.07 2817
2176.51 2720
2176.95 2945
2177.39 2982
2177.83 2860
2178.27 2819
2178.71 2802
2179.15 2801
2179.59 2927
2180.03 2902
2180.47 2564
2180.91 2638
2181.35 2843
2181.79 2753
2182.23 2723
2182.67 2920
2183.11 2685
2183.55 2676
2183.99 2658
2184.43 2490
2184.87 2617
2185.31 2575
2185.75 2710
2186.20 2704
2186.64 2743
2187.08 2636
2187.52 2755
2187.96 2869
2188.40 2973
2188.84 2920
2189.28 2907
2189.72 2900
2190.16 2840
2190.61 2763
2191.05 2753
2191.49 2829
2191.93 2820
2192.37 2848
2192.81 2842
2193.25 2652
2193.69 2670
2194.14 2746
2194.58 2699
2195.02 2606
2195.46 2592
2195.90 2828
2196.34 2767
2196.79 2793
2197.23 2595
2197.67 2744
2198.11 2868
2198.55 2840
2199.00 2733
2199.44 2693
2199.88 2746
2200.32 2710
2200.76 2615
2201.21 2501
2201.65 2798
2202.09 2677
2202.53 2422
2202.98 2544
2203.42 2685
2203.86 2681
2204.30 2762
2204.75 2596
2205.19 2623
2205.63 2771
2206.07 2726
2206.52 2934
2206.96 2908
2207.40 2974
2207.85 2918
2208.29 2789
2208.73 2829
2209.18 2870
2209.62 2755
2210.06 2771
2210.50 2749
2210.95 2747
2211.39 2845
2211.83 2758
2212.28 2871
2212.72 2992
2213.16 2865
2213.61 2789
2214.05 2576
2214.50 2724
2214.94 2657
2215.38 2648
2215.83 2690
2216.27 2679
2216.71 2792
2217.16 2833
2217.60 2652
2218.05 2676
2218.49 2516
2218.93 2484
2219.38 2690
2219.82 2726
2220.27 2673
2220.71 2527
2221.15 2606
2221.60 2563
2222.04 2560
2222.49 2548
2222.93 2586
2223.38 2743
2223.82 2706
2224.27 2635
2224.71 2753
2225.15 2817
2225.60 2747
2226.04 2770
2226.49 2777
2226.93 2936
2227.38 2951
2227.82 2893
2228.27 2778
2228.71 2988
2229.16 2940
2229.60 3026
2230.05 2671
2230.49 2496
2230.94 2570
2231.38 2649
2231.83 2704
2232.28 2815
2232.72 2962
2233.17 2854
2233.61 2818
2234.06 2848
2234.50 2863
2234.95 2832
2235.39 2755
2235.84 2887
2236.29 2776
2236.73 2716
2237.18 2674
2237.62 2614
2238.07 2691
2238.52 2584
2238.96 2546
2239.41 2341
2239.85 2474
2240.30 2452
2240.75 2508
2241.19 2342
2241.64 2398
2242.08 2405
2242.53 2347
2242.98 2279
2243.42 2370
2243.87 2500
2244.32 2307
2244.76 2251
2245.21 2322
2245.66 2444
2246.10 2210
2246.55 2280
2247.00 2244
2247.44 2387
2247.89 2461
2248.34 2454
2248.79 2253
2249.23 2476
2249.68 2443
2250.13 2601
2250.57 2557
2251.02 2684
2251.47 2615
2251.92 2418
2252.36 2366
2252.81 2455
2253.26 2436
2253.71 2557
2254.15 2449
2254.60 2506
2255.05 2436
2255.50 2386
2255.94 2384
2256.39 2265
2256.84 2331
2257.29 2480
2257.74 2339
2258.18 2398
2258.63 2520
2259.08 2449
2259.53 2270
2259.98 2464
2260.42 2455
2260.87 2467
2261.32 2404
2261.77 2354
2262.22 2436
2262.67 2570
2263.11 2422
2263.56 2430
2264.01 2656
2264.46 2652
2264.91 2522
2265.36 2532
2265.81 2457
2266.25 2585
2266.70 2546
2267.15 2581
2267.60 2573
2268.05 2412
2268.50 2635
2268.95 2715
2269.40 2720
2269.85 2638
2270.29 2826
2270.74 2870
2271.19 2811
2271.64 2970
2272.09 2953
2272.54 2787
2272.99 2771
2273.44 2947
2273.89 2829
2274.34 2798
2274.79 2747
2275.24 2811
2275.69 2667
2276.14 2565
2276.59 2670
2277.04 2450
2277.49 2481
2277.94 2513
2278.39 2450
2278.84 2420
2279.29 2557
2279.74 2324
2280.19 2321
2280.64 2540
2281.09 2283
2281.54 2357
2281.99 2432
2282.44 2308
2282.89 2235
2283.34 2368
2283.79 2463
2284.24 2379
2284.69 2408
2285.14 2319
2285.59 2436
2286.04 2451
2286.49 2644
2286.94 2657
2287.40 2707
2287.85 2759
2288.30 2736
2288.75 2864
2289.20 3065
2289.65 3046
2290.10 3343
2290.55 3756
2291.00 3760
2291.46 3649
2291.91 3674
2292.36 3588
2292.81 3821
2293.26 3744
2293.71 3494
2294.16 3395
2294.62 3408
2295.07 3140
2295.52 3078
2295.97 3050
2296.42 3016
2296.87 3057
2297.33 2743
2297.78 2655
2298.23 2695
2298.68 2761
2299.13 2781
2299.59 2599
2300.04 2656
2300.49 2568
2300.94 2595
2301.39 2526
2301.85 2428
2302.30 2357
2302.75 2363
2303.20 2399
2303.66 2454
2304.11 2453
2304.56 2471
2305.01 2476
2305.47 2482
2305.92 2538
2306.37 2532
2306.82 2536
2307.28 2649
2307.73 2719
2308.18 2782
2308.64 2903
2309.09 2790
2309.54 2867
2309.99 2895
2310.45 2965
2310.90 3111
2311.35 3004
2311.81 2923
2312.26 2848
2312.71 2811
2313.17 2872
2313.62 2800
2314.07 2685
2314.53 2629
2314.98 2603
2315.43 2611
2315.89 2615
2316.34 2608
2316.80 2752
2317.25 2665
2317.70 2572
2318.16 2653
2318.61 2666
2319.07 2588
2319.52 2574
2319.97 2576
2320.43 2545
2320.88 2814
2321.34 2883
2321.79 2644
2322.24 2691
2322.70 2658
2323.15 2588
2323.61 2736
2324.06 2642
2324.52 2581
2324.97 2748
2325.43 2759
2325.88 2886
2326.33 2938
2326.79 2848
2327.24 2720
2327.70 2897
2328.15 2862
2328.61 2670
2329.06 2800
2329.52 2839
2329.97 2654
2330.43 2570
2330.88 2518
2331.34 2747
2331.79 2766
2332.25 2534
2332.70 2483
2333.16 2449
2333.62 2372
2334.07 2556
2334.53 2493
2334.98 2538
2335.44 2540
2335.89 2408
2336.35 2589
2336.80 2469
2337.26 2492
2337.72 2407
2338.17 2451
2338.63 2514
2339.08 2626
2339.54 2541
2340.00 2483
2340.45 2459
2340.91 2530
2341.36 2545
2341.82 2585
2342.28 2465
2342.73 2436
2343.19 2503
2343.65 2520
2344.10 2384
2344.56 2312
2345.01 2327
2345.47 2357
2345.93 2490
2346.38 2486
2346.84 2463
2347.30 2475
2347.75 2619
2348.21 2471
2348.67 2464
2349.13 2610
2349.58 2609
2350.04 2511
2350.50 2494
2350.95 2519
2351.41 2659
2351.87 2467
2352.32 2439
2352.78 2369
2353.24 2260
2353.70 2377
2354.15 2491
2354.61 2583
2355.07 2480
2355.53 2404
2355.98 2323
2356.44 2536
2356.90 2688
2357.36 2600
2357.81 2472
2358.27 2532
2358.73 2625
2359.19 2501
2359.65 2529
2360.10 2573
2360.56 2352
2361.02 2316
2361.48 2467
2361.94 2578
2362.39 2757
2362.85 2691
2363.31 2682
2363.77 2648
2364.23 2640
2364.69 2610
2365.14 2432
2365.60 2392
2366.06 2474
2366.52 2606
2366.98 2657
2367.44 2714
2367.90 2682
2368.35 2496
2368.81 2473
2369.27 2455
2369.73 2465
2370.19 2490
2370.65 2523
2371.11 2479
2371.57 2443
2372.03 2485
2372.49 2417
2372.94 2468
2373.40 2537
2373.86 2578
2374.32 2538
2374.78 2540
2375.24 2774
2375.70 2861
2376.16 2845
2376.62 2596
2377.08 2648
2377.54 2610
2378.00 2557
2378.46 2410
2378.92 2563
2379.38 2550
2379.84 2417
2380.30 2530
2380.76 2542
2381.22 2424
2381.68 2483
2382.14 2282
2382.60 2347
2383.06 2399
2383.52 2177
2383.98 2308
2384.44 2414
2384.90 2487
2385.36 2687
2385.82 2572
2386.28 2332
2386.74 2388
2387.20 2181
2387.66 2233
2388.12 2307
2388.58 2449
2389.05 2597
2389.51 2606
2389.97 2346
2390.43 2337
2390.89 2514
2391.35 2609
2391.81 2388
2392.27 2427
2392.73 2491
2393.19 2645
2393.66 2623
2394.12 2613
2394.58 2576
2395.04 2468
2395.50 2538
2395.96 2437
2396.42 2496
2396.89 2418
2397.35 2463
2397.81 2394
2398.27 2257
2398.73 2311
2399.19 2425
2399.66 2525
2400.12 2359
2400.58 2433
2401.04 2415
2401.50 2219
2401.97 2386
2402.43 2201
2402.89 2232
2403.35 2264
2403.81 2326
2404.28 2471
2404.74 2536
2405.20 2440
2405.66 2376
2406.13 2352
2406.59 2416
2407.05 2351
2407.51 2377
2407.98 2380
2408.44 2421
2408.90 2400
2409.36 2370
2409.83 2273
2410.29 2296
2410.75 2337
2411.21 2235
2411.68 2316
2412.14 2358
2412.60 2259
2413.07 2325
2413.53 2280
2413.99 2268
2414.46 2339
2414.92 2368
2415.38 2284
2415.85 2370
2416.31 2515
2416.77 2324
2417.24 2444
2417.70 2548
2418.16 2528
2418.63 2373
2419.09 2581
2419.55 2618
2420.02 2379
2420.48 2626
2420.95 2528
2421.41 2324
2421.87 2342
2422.34 2422
2422.80 2227
2423.27 2323
2423.73 2369
2424.19 2354
2424.66 2485
2425.12 2462
2425.59 2338
2426.05 2277
2426.52 2337
2426.98 2366
2427.44 2283
2427.91 2340
2428.37 2488
2428.84 2457
2429.30 2341
2429.77 2346
2430.23 2395
2430.70 2295
2431.16 2260
2431.63 2366
2432.09 2520
2432.56 2206
2433.02 2384
2433.49 2445
2433.95 2255
2434.42 2335
2434.88 2512
2435.35 2420
2435.81 2317
2436.28 2232
2436.74 2437
2437.21 2544
2437.67 2501
2438.14 2470
2438.60 2501
2439.07 2403
2439.54 2402
2440.00 2396
2440.47 2555
2440.93 2525
2441.40 2480
2441.86 2560
2442.33 2388
2442.80 2484
2443.26 2558
2443.73 2694
2444.19 2508
2444.66 2545
2445.13 2562
2445.59 2396
2446.06 2466
2446.53 2389
2446.99 2398
2447.46 2404
2447.92 2287
2448.39 2316
2448.86 2459
2449.32 2321
2449.79 2293
2450.26 2326
2450.72 2274
2451.19 2314
2451.66 2322
2452.12 2487
2452.59 2274
2453.06 2380
2453.53 2328
2453.99 2354
2454.46 2330
2454.93 2333
2455.39 2514
2455.86 2449
2456.33 2349
2456.80 2150
2457.26 2151
2457.73 2262
2458.20 2370
2458.66 2330
2459.13 2321
2459.60 2310
2460.07 2377
2460.54 2326
2461.00 2226
2461.47 2342
2461.94 2324
2462.41 2349
2462.87 2232
2463.34 2297
2463.81 2228
2464.28 2299
2464.75 2296
2465.21 2226
2465.68 2229
2466.15 2263
2466.62 2303
2467.09 2315
2467.55 2305
2468.02 2402
2468.49 2342
2468.96 2339
2469.43 2343
2469.90 2212
2470.37 2286
2470.83 2297
2471.30 2317
2471.77 2346
2472.24 2370
2472.71 2226
2473.18 2365
2473.65 2317
2474.12 2237
2474.58 2224
2475.05 2368
2475.52 2344
2475.99 2220
2476.46 2274
2476.93 2265
2477.40 2167
2477.87 2320
2478.34 2278
2478.81 2391
2479.28 2306
2479.75 2410
2480.22 2237
2480.68 2203
2481.15 2153
2481.62 2190
2482.09 2132
2482.56 2409
2483.03 2307
2483.50 2192
2483.97 2056
2484.44 2213
2484.91 2212
2485.38 2216
2485.85 2326
2486.32 2183
2486.79 2205
2487.26 2096
2487.73 2265
2488.20 2295
2488.67 2270
2489.14 2327
2489.61 2248
2490.08 2204
2490.56 2282
2491.03 2296
2491.50 2403
2491.97 2348
2492.44 2241
2492.91 2243
2493.38 2434
2493.85 2303
2494.32 2308
2494.79 2334
2495.26 2270
2495.73 2222
2496.20 2359
2496.68 2448
2497.15 2484
2497.62 2527
2498.09 2530
2498.56 2291
2499.03 2335
2499.50 2410
2499.97 2373
2500.45 2326
2500.92 2417
2501.39 2237
2501.86 2166
2502.33 2300
2502.80 2089
2503.28 2261
2503.75 2334
2504.22 2228
2504.69 2239
2505.16 2295
2505.63 2314
2506.11 2330
2506.58 2264
2507.05 2358
2507.52 2278
2507.99 2170
2508.47 2212
2508.94 2276
2509.41 2173
2509.88 2312
2510.36 2522
2510.83 2425
2511.30 2476
2511.77 2394
2512.25 2476
2512.72 2562
2513.19 2551
2513.66 2624
2514.14 2527
2514.61 2600
2515.08 2524
2515.55 2351
2516.03 2389
2516.50 2378
2516.97 2498
2517.45 2515
2517.92 2382
2518.39 2284
2518.87 2306
2519.34 2199
2519.81 2270
2520.28 2394
2520.76 2416
2521.23 2286
2521.70 2204
2522.18 2388
2522.65 2276
2523.13 2313
2523.60 2277
2524.07 2221
2524.55 2186
2525.02 2108
2525.49 2081
2525.97 2199
2526.44 2251
2526.92 2118
2527.39 2156
2527.86 2337
2528.34 2361
2528.81 2204
2529.29 2344
2529.76 2437
2530.23 2562
2530.71 2365
2531.18 2315
2531.66 2334
2532.13 2240
2532.61 2277
2533.08 2226
2533.55 2356
2534.03 2298
2534.50 2367
2534.98 2357
2535.45 2263
2535.93 2330
2536.40 2388
2536.88 2324
2537.35 2334
2537.83 2230
2538.30 2255
2538.78 2358
2539.25 2404
2539.73 2279
2540.20 2300
2540.68 2369
2541.15 2436
2541.63 2354
2542.10 2507
2542.58 2398
2543.05 2553
2543.53 2456
2544.01 2485
2544.48 2438
2544.96 2529
2545.43 2642
2545.91 2555
2546.38 2516
2546.86 2528
2547.34 2567
2547.81 2529
2548.29 2659
2548.76 2551
2549.24 2538
2549.71 2496
2550.19 2604
2550.67 2454
2551.14 2510
2551.62 2635
2552.10 2563
2552.57 2585
2553.05 2630
2553.52 2619
2554.00 2673
2554.48 2614
2554.95 2553
2555.43 2633
2555.91 2600
2556.38 2364
2556.86 2408
2557.34 2400
2557.81 2388
2558.29 2340
2558.77 2352
2559.24 2298
2559.72 2171
2560.20 2320
2560.68 2295
2561.15 2282
2561.63 2166
2562.11 2132
2562.58 2191
2563.06 2123
2563.54 2363
2564.02 2415
2564.49 2323
2564.97 2279
2565.45 2354
2565.93 2366
2566.40 2366
2566.88 2230
2567.36 2119
2567.84 2157
2568.31 2091
2568.79 2128
2569.27 2163
2569.75 2183
2570.23 2123
2570.70 2225
2571.18 2246
2571.66 2177
2572.14 2329
2572.62 2194
2573.10 2179
2573.57 2239
2574.05 2189
2574.53 2129
2575.01 2046
2575.49 2195
2575.97 2278
2576.44 2296
2576.92 2218
2577.40 2302
2577.88 2351
2578.36 2373
2578.84 2309
2579.32 2163
2579.79 2097
2580.27 2200
2580.75 2377
2581.23 2268
2581.71 2233
2582.19 2187
2582.67 2326
2583.15 2126
2583.63 2276
2584.11 2182
2584.59 2137
2585.07 2109
2585.54 2009
2586.02 2174
2586.50 2213
2586.98 2300
2587.46 2209
2587.94 2253
2588.42 2395
2588.90 2361
2589.38 2230
2589.86 2203
2590.34 2233
2590.82 2402
2591.30 2297
2591.78 2533
2592.26 2420
2592.74 2323
2593.22 2178
2593.70 2431
2594.18 2577
2594.66 2397
2595.14 2176
2595.62 2302
2596.10 2373
2596.58 2079
2597.06 2104
2597.54 2298
2598.02 2261
2598.50 2245
2598.98 2148
2599.47 2147
2599.95 2093
2600.43 2091
2600.91 2100
2601.39 2147
2601.87 2143
2602.35 2174
2602.83 2146
2603.31 2195
2603.79 2350
2604.27 2361
2604.76 2183
2605.24 2156
2605.72 2209
2606.20 2117
2606.68 2070
2607.16 2271
2607.64 2245
2608.13 2239
2608.61 2295
2609.09 2271
2609.57 2211
2610.05 2239
2610.53 2262
2611.01 2168
2611.50 2225
2611.98 2325
2612.46 2269
2612.94 2126
2613.42 2091
2613.91 2045
2614.39 2104
2614.87 2109
2615.35 2125
2615.83 2205
2616.32 2117
2616.80 2101
2617.28 2133
2617.76 2148
2618.25 2159
2618.73 2166
2619.21 2202
2619.69 2204
2620.18 2151
2620.66 2130
2621.14 2096
2621.62 2143
2622.11 2097
2622.59 2130
2623.07 2081
2623.56 2208
2624.04 2037
2624.52 2185
2625.00 2255
2625.49 2213
2625.97 2232
2626.45 2291
2626.94 2220
2627.42 2155
2627.90 2150
2628.39 2312
2628.87 2320
2629.35 2403
2629.84 2492
2630.32 2142
2630.80 2252
2631.29 2465
2631.77 2242
2632.26 2368
2632.74 2368
2633.22 2494
2633.71 2306
2634.19 2294
2634.67 2276
2635.16 2140
2635.64 2260
2636.13 2361
2636.61 2284
2637.09 2324
2637.58 2348
2638.06 2139
2638.55 2063
2639.03 2094
2639.52 2037
2640.00 2061
2640.48 2075
2640.97 2062
2641.45 2150
2641.94 2188
2642.42 2065
2642.91 1996
2643.39 2147
2643.88 2122
2644.36 2177
2644.85 2096
2645.33 2093
2645.82 2081
2646.30 2097
2646.79 2129
2647.27 2097
2647.76 2136
2648.24 2201
2648.73 2274
2649.21 2383
2649.70 2039
2650.18 2117
2650.67 2188
2651.15 2103
2651.64 2106
2652.12 2121
2652.61 2120
2653.10 2182
2653.58 2257
2654.07 2162
2654.55 2154
2655.04 2243
2655.52 2317
2656.01 2252
2656.50 2247
2656.98 2266
2657.47 2406
2657.95 2487
2658.44 2377
2658.93 2262
2659.41 2293
2659.90 2259
2660.39 2254
2660.87 2196
2661.36 2139
2661.84 2153
2662.33 2327
2662.82 2187
2663.30 2270
2663.79 2205
2664.28 2170
2664.76 2114
2665.25 2183
2665.74 2293
2666.22 2155
2666.71 2108
2667.20 2158
2667.68 2116
2668.17 2084
2668.66 2119
2669.15 2191
2669.63 2039
2670.12 2019
2670.61 2234
2671.09 2057
2671.58 2278
2672.07 2185
2672.56 2198
2673.04 2335
2673.53 2386
2674.02 2432
2674.51 2611
2674.99 2593
2675.48 2628
2675.97 2650
2676.46 2777
2676.95 2656
2677.43 2606
2677.92 2576
2678.41 2482
2678.90 2582
2679.38 2512
2679.87 2487
2680.36 2398
2680.85 2355
2681.34 2356
2681.83 2298
2682.31 2270
2682.80 2264
2683.29 2305
2683.78 2213
2684.27 2213
2684.76 2223
2685.24 2162
2685.73 2124
2686.22 2141
2686.71 2121
2687.20 2153
2687.69 2095
2688.18 2139
2688.67 2120
2689.15 2154
2689.64 2166
2690.13 2189
2690.62 2212
2691.11 2042
2691.60 2001
2692.09 1974
2692.58 1984
2693.07 2074
2693.56 2140
2694.05 2041
2694.54 2057
2695.02 2057
2695.51 2131
2696.00 1961
2696.49 2272
2696.98 2180
2697.47 2090
2697.96 2213
2698.45 2091
2698.94 2129
2699.43 2096
2699.92 2233
2700.41 2115
2700.90 2293
2701.39 2173
2701.88 2307
2702.37 2175
2702.86 2385
2703.35 2370
2703.84 2274
2704.33 2237
2704.82 2312
2705.31 2144
2705.80 2113
2706.29 2330
2706.78 2203
2707.27 2202
2707.77 2142
2708.26 2324
2708.75 2191
2709.24 2019
2709.73 2065
2710.22 2079
2710.71 2022
2711.20 2014
2711.69 2077
2712.18 2005
2712.67 2025
2713.16 2027
2713.66 2065
2714.15 2175
2714.64 2076
2715.13 2166
2715.62 2252
2716.11 2317
2716.60 2247
2717.10 2221
2717.59 2313
2718.08 2250
2718.57 2260
2719.06 2235
2719.55 2220
2720.04 2113
2720.54 2088
2721.03 2134
2721.52 2179
2722.01 2357
2722.50 2282
2723.00 2165
2723.49 2353
2723.98 2331
2724.47 2440
2724.96 2407
2725.46 2286
2725.95 2458
2726.44 2205
2726.93 2195
2727.43 2155
2727.92 2246
2728.41 2222
2728.90 2298
2729.40 2130
2729.89 2224
2730.38 2215
2730.87 2270
2731.37 2277
2731.86 2355
2732.35 2373
2732.84 2380
2733.34 2598
2733.83 2718
2734.32 2732
2734.82 2685
2735.31 2549
2735.80 2640
2736.30 2532
2736.79 2390
2737.28 2592
2737.78 2544
2738.27 2456
2738.76 2329
2739.26 2468
2739.75 2478
2740.24 2314
2740.74 2434
2741.23 2260
2741.72 2228
2742.22 2243
2742.71 2284
2743.21 2296
2743.70 2217
2744.19 2109
2744.69 2295
2745.18 2097
2745.67 2179
2746.17 2122
2746.66 2164
2747.16 2225
2747.65 2054
2748.15 2047
2748.64 2152
2749.13 2163
2749.63 2145
2750.12 2121
2750.62 2065
2751.11 2110
2751.61 2070
2752.10 2088
2752.60 2084
2753.09 2024
2753.59 1939
2754.08 2018
2754.57 1980
2755.07 1965
2755.56 2078
2756.06 2210
2756.55 2146
2757.05 2128
2757.54 2013
2758.04 2133
2758.53 2279
2759.03 2219
2759.53 2295
2760.02 2183
2760.52 2163
2761.01 2042
2761.51 2224
2762.00 2214
2762.50 2155
2762.99 2151
2763.49 2308
2763.98 2234
2764.48 2262
2764.98 2197
2765.47 2232
2765.97 2373
2766.46 2183
2766.96 2172
2767.46 2254
2767.95 2212
2768.45 2135
2768.94 2141
2769.44 2095
2769.94 2084
2770.43 2149
2770.93 2151
2771.43 2158
2771.92 2171
2772.42 2258
2772.91 2589
2773.41 2566
2773.91 2501
2774.40 2424
2774.90 2556
2775.40 2790
2775.89 2922
2776.39 2863
2776.89 3008
2777.38 3007
2777.88 3104
2778.38 3044
2778.88 3205
2779.37 3088
2779.87 2822
2780.37 2685
2780.86 2472
2781.36 2546
2781.86 2378
2782.36 2313
2782.85 2255
2783.35 2126
2783.85 2013
2784.35 2054
2784.84 2156
2785.34 2127
2785.84 2051
2786.34 2108
2786.83 2237
2787.33 2176
2787.83 2282
2788.33 2188
2788.82 2019
2789.32 2066
2789.82 2106
2790.32 2033
2790.82 2036
2791.31 2181
2791.81 2033
2792.31 1951
2792.81 2234
2793.31 2129
2793.81 2194
2794.30 2097
2794.80 2117
2795.30 2261
2795.80 2238
2796.30 2252
2796.80 2247
2797.30 2278
2797.79 2365
2798.29 2281
2798.79 2208
2799.29 2217
2799.79 2219
2800.29 2240
2800.79 2217
2801.29 2126
2801.79 2168
2802.28 2315
2802.78 2195
2803.28 2246
2803.78 2253
2804.28 2091
2804.78 2191
2805.28 2253
2805.78 2318
2806.28 2302
2806.78 2178
2807.28 2219
2807.78 2401
2808.28 2196
2808.78 2360
2809.28 2270
2809.78 2436
2810.28 2152
2810.78 2224
2811.28 2413
2811.78 2391
2812.28 2277
2812.78 2277
2813.28 2355
2813.78 2177
2814.28 2216
2814.78 2063
2815.28 2208
2815.78 2206
2816.28 2258
2816.78 2090
2817.28 2269
2817.78 2196
2818.28 2018
2818.78 2154
2819.28 2179
2819.78 2238
2820.28 2075
2820.78 2079
2821.28 2125
2821.78 1940
2822.29 2036
2822.79 2099
2823.29 2169
2823.79 2141
2824.29 2039
2824.79 2191
2825.29 1963
2825.79 2069
2826.29 2013
2826.79 2070
2827.30 2095
2827.80 2164
2828.30 1917
2828.80 1963
2829.30 2005
2829.80 2095
2830.31 1938
2830.81 1875
2831.31 2101
2831.81 2033
2832.31 2099
2832.81 2055
2833.32 1896
2833.82 1940
2834.32 2025
2834.82 2129
2835.32 2009
2835.83 2064
2836.33 1982
2836.83 2081
2837.33 2065
2837.83 2123
2838.34 2075
2838.84 2123
2839.34 2052
2839.84 2059
2840.35 2087
2840.85 2093
2841.35 1934
2841.85 1981
2842.36 1915
2842.86 2001
2843.36 2195
2843.86 2167
2844.37 2040
2844.87 2102
2845.37 2117
2845.88 2057
2846.38 2135
2846.88 2102
2847.39 2048
2847.89 2178
2848.39 2300
2848.90 2333
2849.40 2213
2849.90 2031
2850.41 2209
2850.91 2234
2851.41 2238
2851.92 2093
2852.42 2108
2852.92 2115
2853.43 2009
2853.93 2066
2854.43 2002
2854.94 2013
2855.44 2133
2855.95 2066
2856.45 2064
2856.95 2087
2857.46 1963
2857.96 2042
2858.47 2085
2858.97 1967
2859.47 1987
2859.98 2109
2860.48 2074
2860.99 2107
2861.49 2027
2861.99 2001
2862.50 2078
2863.00 2061
2863.51 2118
2864.01 2104
2864.52 2152
2865.02 2144
2865.53 2150
2866.03 2081
2866.54 2038
2867.04 1939
2867.55 1944
2868.05 1991
2868.56 1947
2869.06 1958
2869.57 2033
2870.07 2061
2870.58 2010
2871.08 2125
2871.59 2176
2872.09 2323
2872.60 2408
2873.10 2342
2873.61 2323
2874.11 2389
2874.62 2240
2875.12 2248
2875.63 2380
2876.14 2251
2876.64 2245
2877.15 2216
2877.65 2384
2878.16 2352
2878.66 2242
2879.17 2143
2879.68 2077
2880.18 2091
2880.69 2153
2881.19 2080
2881.70 2140
2882.21 2269
2882.71 2284
2883.22 2165
2883.73 2176
2884.23 2077
2884.74 2034
2885.25 2163
2885.75 2136
2886.26 2097
2886.76 2151
2887.27 2341
2887.78 2195
2888.28 2158
2888.79 2083
2889.30 2119
2889.81 2109
2890.31 2195
2890.82 2230
2891.33 2153
2891.83 2103
2892.34 2290
2892.85 2130
2893.35 2408
2893.86 2309
2894.37 2255
2894.88 2299
2895.38 2338
2895.89 2187
2896.40 2306
2896.91 2234
2897.41 2206
2897.92 2442
2898.43 2271
2898.94 2200
2899.44 2219
2899.95 2115
2900.46 2209
2900.97 2066
2901.47 2022
2901.98 2205
2902.49 2188
2903.00 2183
2903.51 2225
2904.01 2129
2904.52 2260
2905.03 2310
2905.54 2220
2906.05 2313
2906.56 2296
2907.06 2230
2907.57 2221
2908.08 2159
2908.59 2336
2909.10 2258
2909.61 2212
2910.12 2178
2910.62 2124
2911.13 2128
2911.64 2154
2912.15 2127
2912.66 2252
2913.17 2174
2913.68 2120
2914.19 2124
2914.69 2036
2915.20 2201
2915.71 2136
2916.22 2070
2916.73 2138
2917.24 2136
2917.75 2126
2918.26 2036
2918.77 2144
2919.28 2345
2919.79 2280
2920.30 2063
2920.81 2146
2921.32 2041
2921.83 2085
2922.34 2134
2922.85 2165
2923.36 1898
2923.86 2059
2924.37 1939
2924.88 1996
2925.39 2128
2925.90 2182
2926.41 2048
2926.92 2069
2927.43 2242
2927.95 2109
2928.46 2097
2928.97 2193
2929.48 2111
2929.99 2105
2930.50 2038
2931.01 2031
2931.52 1991
2932.03 1956
2932.54 2004
2933.05 2021
2933.56 2060
2934.07 2111
2934.58 2149
2935.09 2178
2935.60 2185
2936.11 2045
2936.62 1925
2937.14 2130
2937.65 2160
2938.16 2094
2938.67 2112
2939.18 2129
2939.69 2140
2940.20 2060
2940.71 1980
2941.23 2103
2941.74 2132
2942.25 2004
2942.76 2013
2943.27 2044
2943.78 2085
2944.29 2162
2944.81 2196
2945.32 2095
2945.83 2197
2946.34 2258
2946.85 2162
2947.36 2249
2947.88 2221
2948.39 2198
2948.90 2210
2949.41 2225
2949.92 2331
2950.44 2071
2950.95 2111
2951.46 2070
2951.97 1929
2952.49 2029
2953.00 2071
2953.51 2129
2954.02 1901
2954.54 1965
2955.05 2210
2955.56 2085
2956.07 2039
2956.59 2119
2957.10 2123
2957.61 1916
2958.12 1868
2958.64 2070
2959.15 2124
2959.66 2004
2960.18 2031
2960.69 2238
2961.20 2218
2961.72 2178
2962.23 2141
2962.74 2196
2963.26 2072
2963.77 1952
2964.28 2027
2964.80 2076
2965.31 2186
2965.82 2156
2966.34 1984
2966.85 1903
2967.36 1924
2967.88 2102
2968.39 1992
2968.90 2003
2969.42 1981
2969.93 1976
2970.45 1973
2970.96 1942
2971.47 1933
2971.99 1930
2972.50 2018
2973.02 1923
2973.53 1915
2974.04 1865
2974.56 2023
2975.07 1963
2975.59 1859
2976.10 2041
2976.62 2034
2977.13 2074
2977.64 2051
2978.16 1989
2978.67 2075
2979.19 2109
2979.70 2147
2980.22 2230
2980.73 1960
2981.25 2062
2981.76 2073
2982.28 2029
2982.79 2016
2983.31 2154
2983.82 1980
2984.34 2032
2984.85 2095
2985.37 2196
2985.88 2276
2986.40 2305
2986.91 2152
2987.43 2161
2987.94 2198
2988.46 2177
2988.97 2184
2989.49 2300
2990.01 2234
2990.52 2177
2991.04 2033
2991.55 2111
2992.07 2250
2992.58 2295
2993.10 2242
2993.62 2236
2994.13 2197
2994.65 2151
2995.16 2181
2995.68 2263
2996.20 2248
2996.71 2317
2997.23 2226
2997.74 2333
2998.26 2264
2998.78 2484
2999.29 2223
2999.81 2403
3000.33 2387
3000.84 2556
3001.36 2560
3001.88 2698
3002.39 2652
3002.91 2810
3003.43 3025
3003.94 3258
3004.46 3178
3004.98 3228
3005.49 3647
3006.01 3782
3006.53 3775
3007.04 3891
3007.56 3742
3008.08 3331
3008.60 3546
3009.11 3163
3009.63 2759
3010.15 2783
3010.66 2623
3011.18 2482
3011.70 2468
3012.22 2431
3012.73 2338
3013.25 2393
3013.77 2359
3014.29 2261
3014.81 2318
3015.32 2462
3015.84 2397
3016.36 2254
3016.88 2430
3017.39 2339
3017.91 2479
3018.43 2503
3018.95 2335
3019.47 2337
3019.98 2566
3020.50 2372
3021.02 2475
3021.54 2226
3022.06 2376
3022.58 2410
3023.09 2513
3023.61 2437
3024.13 2417
3024.65 2360
3025.17 2277
3025.69 2327
3026.21 2446
3026.72 2383
3027.24 2382
3027.76 2342
3028.28 2228
3028.80 2105
3029.32 2040
3029.84 2140
3030.36 2203
3030.88 2370
3031.40 2137
3031.91 2121
3032.43 2138
3032.95 2259
3033.47 2243
3033.99 2197
3034.51 2255
3035.03 2200
3035.55 2258
3036.07 2236
3036.59 2292
3037.11 2322
3037.63 2280
3038.15 2098
3038.67 2045
3039.19 2189
3039.71 2228
3040.23 2278
3040.75 2155
3041.27 2132
3041.79 2237
3042.31 2143
3042.83 2206
3043.35 2141
3043.87 2156
3044.39 2178
3044.91 2098
3045.43 2251
3045.95 2224
3046.47 2099
3046.99 2148
3047.51 2144
3048.03 2125
3048.55 2074
3049.07 2097
3049.59 2299
3050.11 2296
3050.63 2035
3051.16 2014
3051.68 2011
3052.20 1924
3052.72 1802
3053.24 1933
3053.76 1856
3054.28 1915
3054.80 2061
3055.32 1978
3055.84 1832
3056.37 1979
3056.89 2079
3057.41 1972
3057.93 1968
3058.45 2039
3058.97 2064
3059.49 2038
3060.02 2176
3060.54 2144
3061.06 2097
3061.58 1960
3062.10 2019
3062.62 1969
3063.15 2033
3063.67 1988
3064.19 2092
3064.71 2041
3065.23 1964
3065.76 2058
3066.28 2158
3066.80 2216
3067.32 2125
3067.85 1995
3068.37 2075
3068.89 1928
3069.41 1987
3069.93 1955
3070.46 2095
3070.98 2074
3071.50 1910
3072.02 1830
3072.55 1989
3073.07 2127
3073.59 2114
3074.12 2023
3074.64 1822
3075.16 2071
3075.68 2132
3076.21 2258
3076.73 2110
3077.25 2098
3077.78 2150
3078.30 2273
3078.82 2251
3079.35 2343
3079.87 2482
3080.39 2571
3080.92 2544
3081.44 2456
3081.96 2445
3082.49 2315
3083.01 2379
3083.53 2609
3084.06 2469
3084.58 2474
3085.10 2417
3085.63 2484
3086.15 2374
3086.68 2274
3087.20 2197
3087.72 2234
3088.25 2196
3088.77 2178
3089.30 2165
3089.82 2276
3090.34 2211
3090.87 2099
3091.39 2114
3091.92 2229
3092.44 2127
3092.97 2274
3093.49 2140
3094.01 2071
3094.54 2083
3095.06 2158
3095.59 2231
3096.11 2357
3096.64 2202
3097.16 2222
3097.69 2155
3098.21 2398
3098.74 2465
3099.26 2487
3099.79 2628
3100.31 2909
3100.84 3108
3101.36 3341
3101.89 3684
3102.41 4131
3102.94 4163
3103.46 4728
3103.99 5078
3104.51 5482
3105.04 5177
3105.56 5026
3106.09 5091
3106.62 4732
3107.14 4310
3107.67 3740
3108.19 3503
3108.72 3041
3109.24 2857
3109.77 2636
3110.30 2742
3110.82 2546
3111.35 2443
3111.87 2575
3112.40 2907
3112.93 2661
3113.45 2435
3113.98 2533
3114.50 2559
3115.03 2446
3115.56 2357
3116.08 2336
3116.61 2482
3117.14 2423
3117.66 2392
3118.19 2249
3118.71 2129
3119.24 2116
3119.77 2098
3120.29 2155
3120.82 2117
3121.35 2230
3121.88 2232
3122.40 2207
3122.93 2123
3123.46 2231
3123.98 2286
3124.51 2201
3125.04 2151
3125.56 2288
3126.09 2304
3126.62 2190
3127.15 2303
3127.67 2219
3128.20 2166
3128.73 2215
3129.26 2017
3129.78 2064
3130.31 2178
3130.84 2039
3131.37 1989
3131.89 2030
3132.42 2046
3132.95 1967
3133.48 1998
3134.00 2193
3134.53 2190
3135.06 2032
3135.59 1942
3136.12 2056
3136.64 2055
3137.17 2128
3137.70 2147
3138.23 2202
3138.76 2204
3139.29 2178
3139.81 2042
3140.34 2059
3140.87 1916
3141.40 1990
3141.93 2058
3142.46 1952
3142.99 1947
3143.51 2043
3144.04 2108
3144.57 2131
3145.10 2092
3145.63 2198
3146.16 2095
3146.69 2153
3147.22 2245
3147.74 2282
3148.27 2364
3148.80 2224
3149.33 2195
3149.86 2300
3150.39 2234
3150.92 2351
3151.45 2331
3151.98 2271
3152.51 2357
3153.04 2245
3153.57 2247
3154.10 2295
3154.63 2190
3155.16 2145
3155.69 2211
3156.22 2165
3156.74 2047
3157.27 2139
3157.80 2089
3158.33 2091
3158.86 2017
3159.39 2068
3159.92 2170
3160.45 2082
3160.98 2170
3161.51 2122
3162.04 2108
3162.58 2111
3163.11 2046
3163.64 2035
3164.17 1925
3164.70 2018
3165.23 2000
3165.76 2115
3166.29 1958
3166.82 1949
3167.35 1965
3167.88 1996
3168.41 2046
3168.94 2036
3169.47 2015
3170.00 2017
3170.53 1983
3171.07 1932
3171.60 1884
3172.13 1920
3172.66 1936
3173.19 2003
3173.72 2002
3174.25 1973
3174.78 2084
3175.31 1878
3175.85 1978
3176.38 2226
3176.91 2295
3177.44 2088
3177.97 2035
3178.50 2048
3179.04 2080
3179.57 2223
3180.10 2011
3180.63 1950
3181.16 1943
3181.69 1944
3182.23 1939
3182.76 1942
3183.29 1865
3183.82 1927
3184.35 1998
3184.89 1807
3185.42 1937
3185.95 1918
3186.48 1961
3187.02 2040
3187.55 2065
3188.08 2010
3188.61 1949
3189.15 2094
3189.68 1973
3190.21 2076
3190.74 2137
3191.28 1892
3191.81 1937
3192.34 1913
3192.87 1887
3193.41 1864
3193.94 1956
3194.47 1939
3195.01 2005
3195.54 1876
3196.07 1862
3196.60 2015
3197.14 2040
3197.67 1913
3198.20 2006
3198.74 2021
3199.27 1980
3199.80 1968
3200.34 2023
3200.87 2090
3201.40 2232
3201.94 2265
3202.47 2192
3203.01 2283
3203.54 2317
3204.07 2187
3204.61 2230
3205.14 2080
3205.67 2206
3206.21 2217
3206.74 2101
3207.28 2227
3207.81 2151
3208.34 2030
3208.88 2014
3209.41 2033
3209.95 2122
3210.48 2258
3211.02 2380
3211.55 2415
3212.08 2335
3212.62 2308
3213.15 2350
3213.69 2361
3214.22 2465
3214.76 2415
3215.29 2329
3215.83 2198
3216.36 2265
3216.90 2207
3217.43 2132
3217.97 2045
3218.50 2057
3219.04 2121
3219.57 1914
3220.11 1832
3220.64 1995
3221.18 1930
3221.71 2094
3222.25 2029
3222.78 2073
3223.32 2240
3223.85 2119
3224.39 2278
3224.92 2347
3225.46 2314
3225.99 2274
3226.53 2296
3227.07 2366
3227.60 2274
3228.14 2348
3228.67 2202
3229.21 2097
3229.74 2055
3230.28 2119
3230.82 2047
3231.35 2112
3231.89 2079
3232.42 1976
3232.96 1989
3233.50 2054
3234.03 2167
3234.57 2344
3235.11 2219
3235.64 2144
3236.18 2168
3236.72 2289
3237.25 2239
3237.79 2193
3238.32 2304
3238.86 2313
3239.40 2255
3239.93 2388
3240.47 2251
3241.01 2333
3241.55 2258
3242.08 2248
3242.62 2197
3243.16 2191
3243.69 2093
3244.23 2052
3244.77 2179
3245.30 2088
3245.84 2112
3246.38 2217
3246.92 2138
3247.45 2139
3247.99 2192
3248.53 2246
3249.07 2103
3249.60 2212
3250.14 1955
3250.68 2187
3251.22 2215
3251.75 2170
3252.29 2182
3252.83 2213
3253.37 2300
3253.91 2326
3254.44 2266
3254.98 2183
3255.52 2224
3256.06 2332
3256.60 2389
3257.13 2256
3257.67 2403
3258.21 2387
3258.75 2392
3259.29 2381
3259.82 2461
3260.36 2683
3260.90 2882
3261.44 2736
3261.98 2978
3262.52 3298
3263.06 3229
3263.59 3446
3264.13 3801
3264.67 3769
3265.21 3712
3265.75 3765
3266.29 3767
3266.83 4124
3267.37 4120
3267.91 4037
3268.44 4008
3268.98 3814
3269.52 3884
3270.06 3835
3270.60 3526
3271.14 3518
3271.68 3180
3272.22 2813
3272.76 2818
3273.30 2664
3273.84 2556
3274.38 2411
3274.92 2430
3275.46 2522
3276.00 2488
3276.54 2365
3277.08 2221
3277.62 2424
3278.16 2337
3278.70 2292
3279.24 2302
3279.78 2520
3280.32 2557
3280.86 2379
3281.40 2422
3281.94 2461
3282.48 2267
3283.02 2289
3283.56 2382
3284.10 2456
3284.64 2312
3285.18 2386
3285.72 2384
3286.26 2381
3286.80 2332
3287.34 2321
3287.88 2422
3288.42 2419
3288.96 2551
3289.50 2458
3290.04 2518
3290.59 2538
3291.13 2361
3291.67 2195
3292.21 2151
3292.75 2227
3293.29 2320
3293.83 2345
3294.37 2372
3294.91 2423
3295.46 2345
3296.00 2471
3296.54 2645
3297.08 2649
3297.62 2549
3298.16 2529
3298.70 2504
3299.25 2493
3299.79 2386
3300.33 2363
3300.87 2308
3301.41 2418
3301.96 2348
3302.50 2468
3303.04 2452
3303.58 2591
3304.12 2418
3304.66 2371
3305.21 2455
3305.75 2529
3306.29 2427
3306.83 2305
3307.38 2313
3307.92 2339
3308.46 2351
3309.00 2238
3309.55 2147
3310.09 2291
3310.63 2204
3311.17 2204
3311.72 2093
3312.26 2195
3312.80 2228
3313.34 2205
3313.89 2307
3314.43 2335
3314.97 2383
3315.52 2373
3316.06 2335
3316.60 2474
3317.14 2489
3317.69 2523
3318.23 2445
3318.77 2279
3319.32 2344
3319.86 2465
3320.40 2405
3320.95 2341
3321.49 2157
3322.03 2140
3322.58 2127
3323.12 2145
3323.67 2122
3324.21 2191
3324.75 2214
3325.30 2131
3325.84 2085
3326.38 2151
3326.93 2130
3327.47 2179
3328.02 2120
3328.56 2126
3329.10 2078
3329.65 2096
3330.19 2177
3330.74 2201
3331.28 2264
3331.83 2234
3332.37 2164
3332.91 2162
3333.46 2300
3334.00 2379
3334.55 2389
3335.09 2542
3335.64 2558
3336.18 2769
3336.73 2803
3337.27 2750
3337.82 2821
3338.36 2800
3338.90 2897
3339.45 2855
3339.99 2682
3340.54 2556
3341.08 2351
3341.63 2343
3342.18 2301
3342.72 2259
3343.27 2240
3343.81 2119
3344.36 2112
3344.90 2150
3345.45 2083
3345.99 2108
3346.54 1986
3347.08 2127
3347.63 2034
3348.17 2041
3348.72 2112
3349.27 2162
3349.81 2165
3350.36 2230
3350.90 2165
3351.45 2075
3352.00 2062
3352.54 2148
3353.09 2074
3353.63 2011
3354.18 2008
3354.73 2057
3355.27 2039
3355.82 2026
3356.36 2068
3356.91 2001
3357.46 2084
3358.00 2078
3358.55 1944
3359.10 1814
3359.64 1904
3360.19 1833
3360.74 1803
3361.28 1919
3361.83 1992
3362.38 1887
3362.92 1799
3363.47 1773
3364.02 1849
3364.56 1990
3365.11 1868
3365.66 1902
3366.21 1948
3366.75 1939
3367.30 1889
3367.85 1831
3368.39 1891
3368.94 2003
3369.49 1898
3370.04 1928
3370.58 1817
3371.13 1876
3371.68 1979
3372.23 1985
3372.77 1992
3373.32 1957
3373.87 1891
3374.42 1953
3374.96 2021
3375.51 1988
3376.06 2017
3376.61 1853
3377.16 1767
3377.70 1793
3378.25 1934
3378.80 1907
3379.35 1802
3379.90 1715
3380.45 1806
3380.99 1751
3381.54 1765
3382.09 1648
3382.64 1690
3383.19 1753
3383.74 1809
3384.28 1774
3384.83 1773
3385.38 1708
3385.93 1754
3386.48 1715
3387.03 1742
3387.58 1654
3388.13 1815
3388.67 1770
3389.22 1715
3389.77 1735
3390.32 1760
3390.87 1724
3391.42 1753
3391.97 1805
3392.52 1835
3393.07 1812
3393.62 1824
3394.17 1833
3394.72 1834
3395.27 1802
3395.81 1741
3396.36 1709
3396.91 1803
3397.46 1912
3398.01 1895
3398.56 1853
3399.11 1731
3399.66 1803
3400.21 1933
3400.76 1787
3401.31 1891
3401.86 1803
3402.41 1758
3402.96 1812
3403.51 1814
3404.06 1706
3404.61 1858
3405.16 1764
3405.71 1736
3406.26 1857
3406.81 1750
3407.36 1777
3407.92 1922
3408.47 1899
3409.02 1933
3409.57 1849
3410.12 1844
3410.67 1842
3411.22 1891
3411.77 1916
3412.32 1854
3412.87 1821
3413.42 1815
3413.97 1726
3414.52 1752
3415.08 1842
3415.63 1833
3416.18 1899
3416.73 1814
3417.28 1938
3417.83 2008
3418.38 1682
3418.93 1793
3419.49 1888
3420.04 1833
3420.59 1855
3421.14 1958
3421.69 1943
3422.24 2001
3422.80 2201
3423.35 2259
3423.90 2094
3424.45 2197
3425.00 2113
3425.55 2249
3426.11 2371
3426.66 2350
3427.21 2342
3427.76 2181
3428.31 2150
3428.87 2051
3429.42 2051
3429.97 2042
3430.52 1995
3431.08 1914
3431.63 1965
3432.18 1949
3432.73 2026
3433.29 2006
3433.84 1926
3434.39 1887
3434.94 1833
3435.50 2011
3436.05 1876
3436.60 1827
3437.15 1909
3437.71 1952
3438.26 1906
3438.81 1928
3439.37 1981
3439.92 2072
3440.47 1930
3441.03 1970
3441.58 1930
3442.13 1936
3442.69 1780
3443.24 1789
3443.79 1908
3444.35 2031
3444.90 1915
3445.45 1826
3446.01 1840
3446.56 1901
3447.11 1845
3447.67 1813
3448.22 1821
3448.77 1873
3449.33 1927
3449.88 1739
3450.44 1737
3450.99 1724
3451.54 1732
3452.10 1832
3452.65 1851
3453.21 1830
3453.76 1801
3454.31 1778
3454.87 1812
3455.42 1845
3455.98 1878
3456.53 1861
3457.09 1833
3457.64 1822
3458.20 1755
3458.75 1766
3459.30 1859
3459.86 1796
3460.41 1816
3460.97 1867
3461.52 1937
3462.08 1780
3462.63 1740
3463.19 1732
3463.74 1956
3464.30 1875
3464.85 1917
3465.41 1772
3465.96 1785
3466.52 1805
3467.07 1845
3467.63 1755
3468.19 1794
3468.74 1915
3469.30 1811
3469.85 1913
3470.41 1952
3470.96 2007
3471.52 2089
3472.07 2106
3472.63 2023
3473.19 2109
3473.74 2001
3474.30 1964
3474.85 2029
3475.41 1965
3475.96 1980
3476.52 2126
3477.08 1994
3477.63 1961
3478.19 1857
3478.74 2002
3479.30 1970
3479.86 1926
3480.41 1936
3480.97 2051
3481.53 1947
3482.08 2007
3482.64 2065
3483.20 1995
3483.75 2001
3484.31 1963
3484.87 1941
3485.42 2038
3485.98 2131
3486.54 2114
3487.09 2372
3487.65 2227
3488.21 2318
3488.76 2678
3489.32 2729
3489.88 2928
3490.44 2915
3490.99 3109
3491.55 3468
3492.11 4028
3492.66 4153
3493.22 4183
3493.78 4454
3494.34 4523
3494.89 4180
3495.45 4107
3496.01 3961
3496.57 3609
3497.12 3372
3497.68 3228
3498.24 2894
3498.80 2885
3499.36 2824
3499.91 2895
3500.47 3071
3501.03 3045
3501.59 3275
3502.15 3186
3502.70 3329
3503.26 3768
3503.82 3959
3504.38 3764
3504.94 3962
3505.49 3945
3506.05 4398
3506.61 4205
3507.17 4235
3507.73 4123
3508.29 3988
3508.85 3978
3509.40 3624
3509.96 3245
3510.52 3002
3511.08 2975
3511.64 2742
3512.20 2671
3512.76 2423
3513.32 2255
3513.87 2195
3514.43 2167
3514.99 2316
3515.55 2185
3516.11 2106
3516.67 2054
3517.23 2033
3517.79 2060
3518.35 2071
3518.91 2069
3519.47 2158
3520.03 2056
3520.59 2148
3521.15 2059
3521.71 2184
3522.26 2137
3522.82 2206
3523.38 2179
3523.94 2129
3524.50 2141
3525.06 1971
3525.62 2079
3526.18 2163
3526.74 1991
3527.30 1927
3527.86 2100
3528.42 2004
3528.98 1795
3529.54 1834
3530.10 2010
3530.67 1859
3531.23 1891
3531.79 1923
3532.35 2021
3532.91 1927
3533.47 2023
3534.03 2059
3534.59 2043
3535.15 2123
3535.71 2249
3536.27 2178
3536.83 2120
3537.39 2126
3537.95 2126
3538.51 2228
3539.08 2162
3539.64 2142
3540.20 2168
3540.76 2245
3541.32 2206
3541.88 2166
3542.44 1932
3543.00 2093
3543.56 2161
3544.13 1939
3544.69 1953
3545.25 2005
3545.81 1915
3546.37 1856
3546.93 1832
3547.50 2023
3548.06 1842
3548.62 1907
3549.18 1976
3549.74 1939
3550.30 1858
3550.87 1875
3551.43 1879
3551.99 1824
3552.55 1942
3553.11 1950
3553.68 1782
3554.24 1681
3554.80 1660
3555.36 1678
3555.93 1620
3556.49 1775
3557.05 1809
3557.61 1679
3558.18 1625
3558.74 1690
3559.30 1664
3559.86 1727
3560.43 1845
3560.99 1901
3561.55 1855
3562.11 1821
3562.68 1902
3563.24 1973
3563.80 1955
3564.37 1874
3564.93 1905
3565.49 1854
3566.06 1820
3566.62 2011
3567.18 1905
3567.75 1817
3568.31 1726
3568.87 1795
3569.44 1889
3570.00 1764
3570.56 1666
3571.13 1819
3571.69 1849
3572.25 1702
3572.82 1702
3573.38 1775
3573.94 1759
3574.51 1815
3575.07 1790
3575.64 1880
3576.20 1755
3576.76 1791
3577.33 1731
3577.89 1776
3578.46 1941
3579.02 1864
3579.58 1796
3580.15 1698
3580.71 1770
3581.28 1779
3581.84 1818
3582.41 1788
3582.97 1741
3583.53 1702
3584.10 1803
3584.66 1963
3585.23 1953
3585.79 1730
3586.36 1736
3586.92 1682
3587.49 1743
3588.05 1816
3588.62 1775
3589.18 1629
3589.75 1669
3590.31 1653
3590.88 1554
3591.44 1659
3592.01 1746
3592.57 1584
3593.14 1678
3593.70 1739
3594.27 1681
3594.83 1850
3595.40 1940
3595.97 1832
3596.53 1744
3597.10 1814
3597.66 1772
3598.23 1747
3598.79 1728
3599.36 1815
3599.93 1749
3600.49 1810
3601.06 1927
3601.62 1822
3602.19 1747
3602.75 1834
3603.32 1728
3603.89 1640
3604.45 1720
3605.02 1735
3605.59 1666
3606.15 1664
3606.72 1662
3607.28 1550
3607.85 1623
3608.42 1573
3608.98 1656
3609.55 1648
3610.12 1628
3610.68 1619
3611.25 1524
3611.82 1625
3612.38 1471
3612.95 1517
3613.52 1542
3614.08 1625
3614.65 1680
3615.22 1834
3615.79 1871
3616.35 1701
3616.92 1649
3617.49 1693
3618.05 1824
3618.62 1879
3619.19 1925
3619.76 1983
3620.32 2074
3620.89 2012
3621.46 2004
3622.03 1898
3622.59 1976
3623.16 1962
3623.73 2014
3624.30 1827
3624.86 1765
3625.43 1853
3626.00 1760
3626.57 1630
3627.14 1701
3627.70 1825
3628.27 1660
3628.84 1777
3629.41 1878
3629.98 1647
3630.55 1637
3631.11 1698
3631.68 1672
3632.25 1776
3632.82 1784
3633.39 1767
3633.96 1779
3634.52 1778
3635.09 1785
3635.66 1684
3636.23 1775
3636.80 1705
3637.37 1729
3637.94 1686
3638.50 1805
3639.07 1720
3639.64 1650
3640.21 1631
3640.78 1716
3641.35 1867
3641.92 1832
3642.49 1859
3643.06 2074
3643.63 2037
3644.20 2025
3644.76 1865
3645.33 1880
3645.90 2054
3646.47 1927
3647.04 1774
3647.61 1833
3648.18 1773
3648.75 1765
3649.32 1633
3649.89 1735
3650.46 1922
3651.03 1762
3651.60 1770
3652.17 1752
3652.74 1722
3653.31 1874
3653.88 1887
3654.45 1937
3655.02 1937
3655.59 1813
3656.16 1840
3656.73 1663
3657.30 1740
3657.87 1795
3658.44 1760
3659.01 1810
3659.58 1818
3660.15 1688
3660.72 1663
3661.29 1702
3661.87 1819
3662.44 1689
3663.01 1538
3663.58 1807
3664.15 1771
3664.72 1749
3665.29 1770
3665.86 1752
3666.43 1810
3667.00 1746
3667.57 1808
3668.15 1841
3668.72 1799
3669.29 1680
3669.86 1701
3670.43 1871
3671.00 1695
3671.57 1684
3672.15 1630
3672.72 1719
3673.29 1865
3673.86 1765
3674.43 1861
3675.00 1779
3675.57 1848
3676.15 1897
3676.72 1950
3677.29 1956
3677.86 1859
3678.43 1864
3679.01 1870
3679.58 1892
3680.15 1837
3680.72 1866
3681.29 1785
3681.87 1604
3682.44 1695
3683.01 1646
3683.58 1607
3684.16 1699
3684.73 1730
3685.30 1752
3685.87 1695
3686.45 1766
3687.02 1649
3687.59 1627
3688.16 1786
3688.74 1739
3689.31 1891
3689.88 1874
3690.46 1803
3691.03 1753
3691.60 1818
3692.17 1827
3692.75 1733
3693.32 1748
3693.89 1741
3694.47 1800
3695.04 1681
3695.61 1643
3696.19 1548
3696.76 1661
3697.33 1679
3697.91 1681
3698.48 1649
3699.05 1483
3699.63 1591
3700.20 1533
3700.78 1671
3701.35 1727
3701.92 1631
3702.50 1575
3703.07 1678
3703.64 1555
3704.22 1586
3704.79 1572
3705.37 1758
3705.94 1758
3706.51 1679
3707.09 1636
3707.66 1701
3708.24 1618
3708.81 1677
3709.39 1892
3709.96 1941
3710.53 1893
3711.11 1696
3711.68 1801
3712.26 1811
3712.83 1749
3713.41 1760
3713.98 1874
3714.56 1715
3715.13 1568
3715.71 1712
3716.28 1838
3716.86 1788
3717.43 1565
3718.01 1684
3718.58 1713
3719.16 1815
3719.73 1620
3720.31 1684
3720.88 1594
3721.46 1617
3722.03 1670
3722.61 1733
3723.18 1701
3723.76 1634
3724.34 1633
3724.91 1602
3725.49 1588
3726.06 1512
3726.64 1683
3727.21 1770
3727.79 1658
3728.36 1620
3728.94 1555
3729.52 1440
3730.09 1785
3730.67 1761
3731.24 1646
3731.82 1704
3732.40 1783
3732.97 1903
3733.55 1845
3734.13 1735
3734.70 1813
3735.28 1832
3735.85 1935
3736.43 1758
3737.01 1730
3737.58 1751
3738.16 1738
3738.74 1643
3739.31 1576
3739.89 1641
3740.47 1689
3741.04 1739
3741.62 1728
3742.20 1623
3742.78 1513
3743.35 1557
3743.93 1600
3744.51 1492
3745.08 1540
3745.66 1711
3746.24 1638
3746.82 1647
3747.39 1691
3747.97 1561
3748.55 1675
3749.12 1604
3749.70 1569
3750.28 1676
3750.86 1659
3751.43 1633
3752.01 1659
3752.59 1600
3753.17 1564
3753.75 1500
3754.32 1615
3754.90 1595
3755.48 1450
3756.06 1493
3756.64 1647
3757.21 1744
3757.79 1653
3758.37 1611
3758.95 1576
3759.53 1524
3760.10 1494
3760.68 1572
3761.26 1630
3761.84 1659
3762.42 1683
3763.00 1732
3763.58 1602
3764.15 1594
3764.73 1692
3765.31 1692
3765.89 1567
3766.47 1644
3767.05 1676
3767.63 1725
3768.21 1658
3768.78 1609
3769.36 1567
3769.94 1546
3770.52 1608
3771.10 1681
3771.68 1807
3772.26 1644
3772.84 1660
3773.42 1693
3774.00 1649
3774.58 1550
3775.16 1601
3775.73 1636
3776.31 1639
3776.89 1701
3777.47 1675
3778.05 1640
3778.63 1606
3779.21 1571
3779.79 1528
3780.37 1558
3780.95 1560
3781.53 1473
3782.11 1485
3782.69 1566
3783.27 1584
3783.85 1514
3784.43 1440
3785.01 1421
3785.59 1521
3786.17 1563
3786.75 1611
3787.33 1563
3787.91 1495
3788.49 1537
3789.08 1483
3789.66 1524
3790.24 1567
3790.82 1494
3791.40 1594
3791.98 1535
3792.56 1581
3793.14 1661
3793.72 1469
3794.30 1422
3794.88 1619
3795.46 1677
3796.05 1639
3796.63 1664
3797.21 1585
3797.79 1638
3798.37 1645
3798.95 1664
3799.53 1584
3800.11 1643
3800.69 1688
3801.28 1623
3801.86 1773
3802.44 1715
3803.02 1751
3803.60 1946
3804.18 1864
3804.77 1670
3805.35 1822
3805.93 1908
3806.51 1756
3807.09 1582
3807.68 1794
3808.26 1856
3808.84 1859
3809.42 2022
3810.00 1987
3810.59 1860
3811.17 1938
3811.75 1859
3812.33 2114
3812.91 2057
3813.50 1991
3814.08 1919
3814.66 1986
3815.24 2005
3815.83 2180
3816.41 1975
3816.99 2158
3817.58 2111
3818.16 1900
3818.74 2051
3819.32 1845
3819.91 1867
3820.49 1819
3821.07 1738
3821.66 1810
3822.24 1638
3822.82 1604
3823.40 1569
3823.99 1622
3824.57 1633
3825.15 1660
3825.74 1670
3826.32 1545
3826.90 1627
3827.49 1591
3828.07 1618
3828.65 1447
3829.24 1605
3829.82 1545
3830.41 1632
3830.99 1566
3831.57 1527
3832.16 1666
3832.74 1766
3833.32 1673
3833.91 1508
3834.49 1685
3835.08 1704
3835.66 1447
3836.24 1564
3836.83 1544
3837.41 1460
3838.00 1513
3838.58 1560
3839.17 1545
3839.75 1624
3840.33 1562
3840.92 1519
3841.50 1465
3842.09 1558
3842.67 1578
3843.26 1671
3843.84 1565
3844.43 1531
3845.01 1564
3845.60 1517
3846.18 1553
3846.77 1583
3847.35 1526
3847.94 1552
3848.52 1495
3849.11 1635
3849.69 1639
3850.28 1483
3850.86 1522
3851.45 1483
3852.03 1513
3852.62 1544
3853.20 1615
3853.79 1585
3854.37 1615
3854.96 1420
3855.55 1468
3856.13 1491
3856.72 1573
3857.30 1525
3857.89 1589
3858.47 1715
3859.06 1667
3859.65 1593
3860.23 1583
3860.82 1629
3861.40 1637
3861.99 1631
3862.58 1591
3863.16 1650
3863.75 1629
3864.33 1744
3864.92 1589
3865.51 1625
3866.09 1767
3866.68 1733
3867.27 1849
3867.85 1912
3868.44 1717
3869.03 1626
3869.61 1679
3870.20 1643
3870.79 1530
3871.37 1637
3871.96 1615
3872.55 1641
3873.13 1744
3873.72 1543
3874.31 1537
3874.90 1562
3875.48 1574
3876.07 1531
3876.66 1625
3877.24 1748
3877.83 1681
3878.42 1545
3879.01 1593
3879.59 1502
3880.18 1517
3880.77 1596
3881.36 1607
3881.94 1444
3882.53 1476
3883.12 1485
3883.71 1532
3884.29 1493
3884.88 1457
3885.47 1426
3886.06 1482
3886.65 1494
3887.23 1484
3887.82 1532
3888.41 1573
3889.00 1717
3889.59 1626
3890.17 1766
3890.76 1690
3891.35 1723
3891.94 1830
3892.53 1783
3893.12 1681
3893.70 1760
3894.29 1787
3894.88 1818
3895.47 1688
3896.06 1633
3896.65 1682
3897.24 1684
3897.83 1660
3898.41 1495
3899.00 1592
3899.59 1550
3900.18 1517
3900.77 1516
3901.36 1618
3901.95 1634
3902.54 1521
3903.13 1556
3903.72 1559
3904.31 1603
3904.89 1604
3905.48 1527
3906.07 1595
3906.66 1627
3907.25 1637
3907.84 1573
3908.43 1443
3909.02 1587
3909.61 1560
3910.20 1583
3910.79 1535
3911.38 1590
3911.97 1471
3912.56 1480
3913.15 1579
3913.74 1496
3914.33 1522
3914.92 1497
3915.51 1522
3916.10 1490
3916.69 1569
3917.28 1514
3917.87 1414
3918.46 1434
3919.05 1450
3919.64 1550
3920.23 1479
3920.82 1372
3921.41 1517
3922.00 1500
3922.60 1621
3923.19 1676
3923.78 1472
3924.37 1387
3924.96 1530
3925.55 1545
3926.14 1472
3926.73 1452
3927.32 1426
3927.91 1480
3928.50 1481
3929.10 1463
3929.69 1489
3930.28 1431
3930.87 1550
3931.46 1385
3932.05 1434
3932.64 1406
3933.23 1290
3933.83 1372
3934.42 1340
3935.01 1405
3935.60 1332
3936.19 1421
3936.78 1465
3937.38 1336
3937.97 1453
3938.56 1537
3939.15 1552
3939.74 1560
3940.34 1430
3940.93 1499
3941.52 1576
3942.11 1687
3942.70 1530
3943.30 1572
3943.89 1664
3944.48 1696
3945.07 1579
3945.67 1581
3946.26 1559
3946.85 1610
3947.44 1526
3948.04 1500
3948.63 1614
3949.22 1559
3949.81 1479
3950.41 1495
3951.00 1425
3951.59 1531
3952.19 1536
3952.78 1493
3953.37 1457
3953.96 1532
3954.56 1518
3955.15 1527
3955.74 1519
3956.34 1510
3956.93 1573
3957.52 1566
3958.12 1616
3958.71 1697
3959.30 1571
3959.90 1470
3960.49 1564
3961.08 1707
3961.68 1643
3962.27 1545
3962.87 1630
3963.46 1601
3964.05 1564
3964.65 1536
3965.24 1455
3965.83 1570
3966.43 1590
3967.02 1670
3967.62 1624
3968.21 1583
3968.80 1650
3969.40 1632
3969.99 1457
3970.59 1473
3971.18 1503
3971.78 1521
3972.37 1458
3972.97 1367
3973.56 1495
3974.15 1486
3974.75 1348
3975.34 1355
3975.94 1444
3976.53 1481
3977.13 1522
3977.72 1460
3978.32 1577
3978.91 1456
3979.51 1443
3980.10 1434
3980.70 1502
3981.29 1566
3981.89 1489
3982.48 1545
3983.08 1532
3983.67 1529
3984.27 1378
3984.86 1482
3985.46 1460
3986.05 1577
3986.65 1629
3987.25 1530
3987.84 1452
3988.44 1534
3989.03 1574
3989.63 1462
3990.22 1496
3990.82 1467
3991.42 1522
3992.01 1559
3992.61 1529
3993.20 1413
3993.80 1394
3994.40 1539
3994.99 1514
3995.59 1611
3996.18 1639
3996.78 1685
3997.38 1790
3997.97 1693
3998.57 1597
3999.17 1718
3999.76 1727
4000.36 1707
4000.95 1681
4001.55 1668
4002.15 1655
4002.74 1551
4003.34 1672
4003.94 1635
4004.54 1470
4005.13 1570
4005.73 1658
4006.33 1600
4006.92 1655
4007.52 1535
4008.12 1594
4008.71 1595
4009.31 1638
4009.91 1565
4010.51 1584
4011.10 1643
4011.70 1643
4012.30 1467
4012.90 1535
4013.49 1605
4014.09 1515
4014.69 1543
4015.29 1428
4015.88 1531
4016.48 1609
4017.08 1608
4017.68 1604
4018.27 1532
4018.87 1548
4019.47 1595
4020.07 1574
4020.67 1513
4021.26 1504
4021.86 1623
4022.46 1534
4023.06 1551
4023.66 1522
4024.26 1504
4024.85 1575
4025.45 1561
4026.05 1674
4026.65 1581
4027.25 1476
4027.85 1538
4028.44 1688
4029.04 1734
4029.64 1848
4030.24 1732
4030.84 1720
4031.44 1656
4032.04 1689
4032.64 1613
4033.23 1680
4033.83 1587
4034.43 1626
4035.03 1700
4035.63 1660
4036.23 1589
4036.83 1559
4037.43 1493
4038.03 1500
4038.63 1469
4039.23 1467
4039.83 1382
4040.43 1272
4041.03 1484
4041.63 1367
4042.22 1469
4042.82 1497
4043.42 1504
4044.02 1482
4044.62 1523
4045.22 1406
4045.82 1396
4046.42 1425
4047.02 1413
4047.62 1531
4048.22 1575
4048.82 1532
4049.42 1435
4050.02 1316
4050.62 1388
4051.22 1501
4051.82 1382
4052.43 1472
4053.03 1431
4053.63 1426
4054.23 1545
4054.83 1569
4055.43 1563
4056.03 1465
4056.63 1433
4057.23 1486
4057.83 1470
4058.43 1488
4059.03 1448
4059.63 1438
4060.23 1494
4060.84 1345
4061.44 1461
4062.04 1420
4062.64 1416
4063.24 1479
4063.84 1456
4064.44 1372
4065.04 1456
4065.64 1400
4066.25 1352
4066.85 1502
4067.45 1394
4068.05 1431
4068.65 1430
4069.25 1431
4069.86 1324
4070.46 1261
4071.06 1352
4071.66 1449
4072.26 1404
4072.86 1381
4073.47 1358
4074.07 1294
4074.67 1469
4075.27 1393
4075.87 1337
4076.48 1309
4077.08 1404
4077.68 1378
4078.28 1439
4078.89 1329
4079.49 1296
4080.09 1361
4080.69 1417
4081.30 1452
4081.90 1345
4082.50 1351
4083.10 1350
4083.71 1323
4084.31 1349
4084.91 1407
4085.52 1420
4086.12 1486
4086.72 1467
4087.32 1494
4087.93 1479
4088.53 1371
4089.13 1338
4089.74 1279
4090.34 1393
4090.94 1424
4091.55 1427
4092.15 1376
4092.75 1377
4093.36 1394
4093.96 1475
4094.56 1413
4095.17 1348
4095.77 1255
4096.37 1344
4096.98 1378
4097.58 1451
4098.18 1402
4098.79 1360
4099.39 1346
4100.00 1441
4100.60 1453
4101.20 1384
4101.81 1337
4102.41 1368
4103.02 1369
4103.62 1275
4104.23 1377
4104.83 1343
4105.43 1367
4106.04 1367
4106.64 1606
4107.25 1442
4107.85 1348
4108.46 1312
4109.06 1544
4109.67 1458
4110.27 1479
4110.87 1446
4111.48 1394
4112.08 1427
4112.69 1367
4113.29 1351
4113.90 1310
4114.50 1399
4115.11 1531
4115.71 1453
4116.32 1415
4116.92 1414
4117.53 1362
4118.13 1359
4118.74 1328
4119.35 1297
4119.95 1383
4120.56 1286
4121.16 1365
4121.77 1348
4122.37 1358
4122.98 1367
4123.58 1275
4124.19 1382
4124.80 1358
4125.40 1334
4126.01 1336
4126.61 1390
4127.22 1385
4127.82 1326
4128.43 1392
4129.04 1509
4129.64 1370
4130.25 1326
4130.85 1360
4131.46 1374
4132.07 1502
4132.67 1410
4133.28 1382
4133.89 1304
4134.49 1413
4135.10 1560
4135.71 1533
4136.31 1519
4136.92 1618
4137.53 1638
4138.13 1630
4138.74 1676
4139.35 1744
4139.95 1679
4140.56 1654
4141.17 1703
4141.77 1615
4142.38 1694
4142.99 1668
4143.59 1703
4144.20 1622
4144.81 1670
4145.42 1820
4146.02 1636
4146.63 1498
4147.24 1525
4147.85 1519
4148.45 1599
4149.06 1481
4149.67 1432
4150.28 1484
4150.88 1454
4151.49 1491
4152.10 1457
4152.71 1491
4153.31 1460
4153.92 1465
4154.53 1394
4155.14 1374
4155.75 1373
4156.35 1488
4156.96 1407
4157.57 1346
4158.18 1383
4158.79 1412
4159.40 1355
4160.00 1473
4160.61 1415
4161.22 1414
4161.83 1453
4162.44 1499
4163.05 1423
4163.65 1500
4164.26 1482
4164.87 1553
4165.48 1530
4166.09 1576
4166.70 1444
4167.31 1623
4167.92 1676
4168.52 1508
4169.13 1446
4169.74 1446
4170.35 1472
4170.96 1464
4171.57 1452
4172.18 1458
4172.79 1520
4173.40 1503
4174.01 1470
4174.62 1465
4175.23 1458
4175.84 1622
4176.45 1561
4177.05 1475
4177.66 1484
4178.27 1578
4178.88 1431
4179.49 1475
4180.10 1461
4180.71 1500
4181.32 1480
4181.93 1468
4182.54 1512
4183.15 1365
4183.76 1441
4184.37 1303
4184.98 1406
4185.59 1442
4186.20 1419
4186.81 1388
4187.42 1398
4188.03 1377
4188.65 1396
4189.26 1402
4189.87 1435
4190.48 1412
4191.09 1303
4191.70 1333
4192.31 1414
4192.92 1385
4193.53 1442
4194.14 1271
4194.75 1402
4195.36 1400
4195.97 1449
4196.58 1516
4197.20 1563
4197.81 1465
4198.42 1404
4199.03 1362
4199.64 1358
4200.25 1441
4200.86 1424
4201.47 1449
4202.09 1430
4202.70 1367
4203.31 1335
4203.92 1399
4204.53 1470
4205.14 1374
4205.75 1287
4206.37 1399
4206.98 1279
4207.59 1281
4208.20 1335
4208.81 1413
4209.43 1327
4210.04 1370
4210.65 1312
4211.26 1379
4211.87 1381
4212.49 1330
4213.10 1410
4213.71 1285
4214.32 1316
4214.93 1385
4215.55 1428
4216.16 1513
4216.77 1579
4217.38 1460
4218.00 1429
4218.61 1644
4219.22 1554
4219.84 1572
4220.45 1671
4221.06 1663
4221.67 1555
4222.29 1602
4222.90 1637
4223.51 1670
4224.13 1689
4224.74 1632
4225.35 1582
4225.96 1502
4226.58 1532
4227.19 1612
4227.80 1618
4228.42 1685
4229.03 1576
4229.64 1687
4230.26 1727
4230.87 1682
4231.48 1826
4232.10 1713
4232.71 1713
4233.33 1789
4233.94 1877
4234.55 1898
4235.17 1923
4235.78 1987
4236.39 1880
4237.01 1722
4237.62 1868
4238.24 1786
4238.85 1653
4239.46 1582
4240.08 1656
4240.69 1651
4241.31 1589
4241.92 1473
4242.54 1420
4243.15 1405
4243.76 1464
4244.38 1546
4244.99 1399
4245.61 1394
4246.22 1399
4246.84 1418
4247.45 1526
4248.07 1507
4248.68 1503
4249.30 1513
4249.91 1425
4250.53 1371
4251.14 1415
4251.76 1451
4252.37 1440
4252.99 1421
4253.60 1437
4254.22 1490
4254.83 1437
4255.45 1466
4256.06 1440
4256.68 1386
4257.29 1397
4257.91 1433
4258.52 1382
4259.14 1470
4259.76 1384
4260.37 1445
4260.99 1414
4261.60 1429
4262.22 1390
4262.83 1405
4263.45 1356
4264.07 1443
4264.68 1319
4265.30 1535
4265.91 1645
4266.53 1535
4267.15 1435
4267.76 1474
4268.38 1520
4268.99 1487
4269.61 1562
4270.23 1555
4270.84 1531
4271.46 1473
4272.08 1482
4272.69 1547
4273.31 1401
4273.93 1469
4274.54 1447
4275.16 1494
4275.78 1456
4276.39 1501
4277.01 1529
4277.63 1510
4278.24 1559
4278.86 1571
4279.48 1518
4280.09 1602
4280.71 1597
4281.33 1471
4281.95 1292
4282.56 1354
4283.18 1339
4283.80 1396
4284.42 1378
4285.03 1423
4285.65 1329
4286.27 1320
4286.89 1380
4287.50 1293
4288.12 1400
4288.74 1387
4289.36 1392
4289.97 1316
4290.59 1322
4291.21 1381
4291.83 1402
4292.45 1437
4293.06 1391
4293.68 1320
4294.30 1338
4294.92 1391
4295.54 1397
4296.15 1299
4296.77 1295
4297.39 1423
4298.01 1344
4298.63 1352
4299.25 1356
4299.86 1326
4300.48 1418
4301.10 1447
4301.72 1299
4302.34 1367
4302.96 1442
4303.58 1457
4304.19 1419
4304.81 1410
4305.43 1475
4306.05 1529
4306.67 1421
4307.29 1391
4307.91 1344
4308.53 1438
4309.15 1459
4309.77 1413
4310.38 1397
4311.00 1345
4311.62 1365
4312.24 1419
4312.86 1328
4313.48 1288
4314.10 1354
4314.72 1271
4315.34 1266
4315.96 1283
4316.58 1285
4317.20 1345
4317.82 1309
4318.44 1208
4319.06 1257
4319.68 1274
4320.30 1299
4320.92 1251
4321.54 1194
4322.16 1237
4322.78 1228
4323.40 1318
4324.02 1385
4324.64 1211
4325.26 1160
4325.88 1241
4326.50 1283
4327.12 1299
4327.74 1198
4328.36 1192
4328.98 1241
4329.60 1243
4330.22 1319
4330.84 1246
4331.47 1307
4332.09 1257
4332.71 1312
4333.33 1232
4333.95 1223
4334.57 1213
4335.19 1285
4335.81 1263
4336.43 1331
4337.05 1231
4337.68 1276
4338.30 1382
4338.92 1347
4339.54 1257
4340.16 1310
4340.78 1302
4341.40 1280
4342.03 1308
4342.65 1397
4343.27 1511
4343.89 1513
4344.51 1448
4345.13 1377
4345.76 1497
4346.38 1611
4347.00 1477
4347.62 1571
4348.24 1709
4348.86 1648
4349.49 1568
4350.11 1569
4350.73 1579
4351.35 1574
4351.98 1507
4352.60 1523
4353.22 1381
4353.84 1381
4354.46 1335
4355.09 1231
4355.71 1246
4356.33 1322
4356.95 1276
4357.58 1212
4358.20 1299
4358.82 1287
4359.45 1332
4360.07 1311
4360.69 1227
4361.31 1252
4361.94 1349
4362.56 1332
4363.18 1355
4363.81 1402
4364.43 1402
4365.05 1349
4365.68 1331
4366.30 1274
4366.92 1233
4367.55 1242
4368.17 1324
4368.79 1237
4369.42 1180
4370.04 1182
4370.66 1175
4371.29 1225
4371.91 1164
4372.53 1221
4373.16 1286
4373.78 1335
4374.41 1231
4375.03 1275
4375.65 1298
4376.28 1303
4376.90 1222
4377.53 1276
4378.15 1336
4378.77 1374
4379.40 1303
4380.02 1321
4380.65 1202
4381.27 1216
4381.89 1265
4382.52 1356
4383.14 1280
4383.77 1299
4384.39 1236
4385.02 1292
4385.64 1288
4386.27 1226
4386.89 1207
4387.52 1184
4388.14 1254
4388.77 1242
4389.39 1295
4390.02 1253
4390.64 1220
4391.27 1254
4391.89 1188
4392.52 1198
4393.14 1140
4393.77 1200
4394.39 1223
4395.02 1259
4395.64 1257
4396.27 1190
4396.89 1188
4397.52 1098
4398.14 1192
4398.77 1264
4399.39 1214
4400.02 1232
4400.65 1236
4401.27 1279
4401.90 1289
4402.52 1251
4403.15 1282
4403.78 1255
4404.40 1294
4405.03 1357
4405.65 1291
4406.28 1276
4406.91 1213
4407.53 1181
4408.16 1184
4408.78 1224
4409.41 1281
4410.04 1253
4410.66 1185
4411.29 1162
4411.92 1200
4412.54 1177
4413.17 1149
4413.80 1241
4414.42 1212
4415.05 1213
4415.68 1194
4416.30 1171
4416.93 1091
4417.56 1130
4418.18 1185
4418.81 1187
4419.44 1178
4420.07 1217
4420.69 1204
4421.32 1200
4421.95 1216
4422.57 1261
4423.20 1178
4423.83 1186
4424.46 1088
4425.08 1080
4425.71 1220
4426.34 1135
4426.97 1168
4427.59 1175
4428.22 1138
4428.85 1186
4429.48 1116
4430.10 1298
4430.73 1274
4431.36 1194
4431.99 1157
4432.62 1138
4433.24 1146
4433.87 1167
4434.50 1151
4435.13 1225
4435.76 1165
4436.38 1177
4437.01 1243
4437.64 1217
4438.27 1325
4438.90 1384
4439.53 1254
4440.16 1154
4440.78 1102
4441.41 1099
4442.04 1180
4442.67 1259
4443.30 1243
4443.93 1172
4444.56 1214
4445.19 1222
4445.81 1219
4446.44 1190
4447.07 1173
4447.70 1221
4448.33 1240
4448.96 1293
4449.59 1305
4450.22 1359
4450.85 1319
4451.48 1303
4452.11 1200
4452.73 1252
4453.36 1245
4453.99 1230
4454.62 1186
4455.25 1238
4455.88 1245
4456.51 1231
4457.14 1227
4457.77 1257
4458.40 1325
4459.03 1310
4459.66 1274
4460.29 1175
4460.92 1134
4461.55 1156
4462.18 1223
4462.81 1171
4463.44 1212
4464.07 1203
4464.70 1245
4465.33 1221
4465.96 1341
4466.59 1248
4467.22 1201
4467.85 1223
4468.48 1215
4469.12 1152
4469.75 1061
4470.38 1124
4471.01 1052
4471.64 1202
4472.27 1222
4472.90 1230
4473.53 1158
4474.16 1095
4474.79 1158
4475.42 1234
4476.05 1182
4476.69 1198
4477.32 1121
4477.95 1177
4478.58 1188
4479.21 1136
4479.84 1190
4480.47 1134
4481.10 1241
4481.74 1188
4482.37 1326
4483.00 1381
4483.63 1263
4484.26 1263
4484.89 1260
4485.53 1293
4486.16 1251
4486.79 1270
4487.42 1129
4488.05 1164
4488.68 1160
4489.32 1246
4489.95 1220
4490.58 1176
4491.21 1232
4491.84 1244
4492.48 1256
4493.11 1261
4493.74 1201
4494.37 1168
4495.01 1269
4495.64 1221
4496.27 1216
4496.90 1226
4497.54 1099
4498.17 1181
4498.80 1384
4499.43 1335
4500.07 1217
4500.70 1197
4501.33 1300
4501.97 1281
4502.60 1411
4503.23 1525
4503.86 1566
4504.50 1493
4505.13 1463
4505.76 1401
4506.40 1496
4507.03 1437
4507.66 1401
4508.30 1319
4508.93 1321
4509.56 1199
4510.20 1243
4510.83 1171
4511.46 1129
4512.10 1143
4512.73 1213
4513.37 1239
4514.00 1174
4514.63 1139
4515.27 1248
4515.90 1157
4516.53 1117
4517.17 1232
4517.80 1279
4518.44 1197
4519.07 1237
4519.70 1295
4520.34 1239
4520.97 1205
4521.61 1165
4522.24 1161
4522.88 1101
4523.51 1133
4524.14 1184
4524.78 1178
4525.41 1156
4526.05 1163
4526.68 1116
4527.32 1195
4527.95 1270
4528.59 1163
4529.22 1287
4529.86 1301
4530.49 1440
4531.13 1494
4531.76 1342
4532.40 1381
4533.03 1378
4533.67 1346
4534.30 1362
4534.94 1316
4535.57 1314
4536.21 1345
4536.84 1299
4537.48 1345
4538.11 1265
4538.75 1121
4539.38 1220
4540.02 1167
4540.66 1131
4541.29 1154
4541.93 1216
4542.56 1228
4543.20 1214
4543.83 1131
4544.47 1141
4545.11 1139
4545.74 1177
4546.38 1172
4547.01 1120
4547.65 1118
4548.29 1183
4548.92 1241
4549.56 1168
4550.19 1220
4550.83 1233
4551.47 1154
4552.10 1162
4552.74 1116
4553.38 1086
4554.01 1190
4554.65 1048
4555.29 1173
4555.92 1143
4556.56 1204
4557.20 1175
4557.83 1168
4558.47 1053
4559.11 1148
4559.74 1168
4560.38 1094
4561.02 1182
4561.66 1129
4562.29 1214
4562.93 1170
4563.57 1164
4564.20 1130
4564.84 1125
4565.48 1207
4566.12 1076
4566.75 1089
4567.39 1069
4568.03 1147
4568.67 1175
4569.30 1177
4569.94 1179
4570.58 1185
4571.22 1086
4571.85 1098
4572.49 1181
4573.13 1133
4573.77 1106
4574.41 1093
4575.04 1141
4575.68 1119
4576.32 1171
4576.96 1224
4577.60 1092
4578.23 1137
4578.87 1217
4579.51 1113
4580.15 1239
4580.79 1181
4581.43 1205
4582.06 1157
4582.70 1144
4583.34 1174
4583.98 1250
4584.62 1191
4585.26 1130
4585.90 1181
4586.54 1251
4587.17 1212
4587.81 1129
4588.45 1180
4589.09 1144
4589.73 1206
4590.37 1209
4591.01 1295
4591.65 1307
4592.29 1284
4592.93 1247
4593.57 1364
4594.20 1264
4594.84 1211
4595.48 1238
4596.12 1237
4596.76 1222
4597.40 1137
4598.04 1067
4598.68 1107
4599.32 1144
4599.96 1166
4600.60 1105
4601.24 1053
4601.88 1209
4602.52 1224
4603.16 1216
4603.80 1260
4604.44 1162
4605.08 1198
4605.72 1216
4606.36 1198
4607.00 1174
4607.64 1073
4608.28 1040
4608.92 1136
4609.56 1100
4610.20 1113
4610.84 1145
4611.48 1218
4612.12 1185
4612.77 1075
4613.41 1121
4614.05 1164
4614.69 1167
4615.33 1162
4615.97 1102
4616.61 1119
4617.25 1134
4617.89 1136
4618.53 1246
4619.17 1231
4619.82 1213
4620.46 1079
4621.10 1126
4621.74 1141
4622.38 1022
4623.02 1038
4623.66 1086
4624.30 1067
4624.95 1105
4625.59 1073
4626.23 1029
4626.87 1035
4627.51 1090
4628.15 1235
4628.80 1172
4629.44 1037
4630.08 1043
4630.72 1081
4631.36 1116
4632.00 1173
4632.65 1101
4633.29 1139
4633.93 1057
4634.57 1112
4635.22 1116
4635.86 1164
4636.50 1057
4637.14 1040
4637.78 1160
4638.43 1135
4639.07 1162
4639.71 1077
4640.35 1123
4641.00 1235
4641.64 1211
4642.28 1183
4642.93 1195
4643.57 1158
4644.21 1190
4644.85 1165
4645.50 1051
4646.14 1162
4646.78 1125
4647.43 1084
4648.07 1145
4648.71 1190
4649.36 1174
4650.00 1188
4650.64 1158
4651.28 1212
4651.93 1173
4652.57 1180
4653.22 1250
4653.86 1176
4654.50 1218
4655.15 1109
4655.79 1164
4656.43 1084
4657.08 1218
4657.72 1075
4658.36 1065
4659.01 1118
4659.65 1218
4660.30 1131
4660.94 1113
4661.58 1205
4662.23 1240
4662.87 1104
4663.52 1097
4664.16 1153
4664.80 1109
4665.45 1116
4666.09 1042
4666.74 1066
4667.38 1099
4668.03 1085
4668.67 1079
4669.32 1094
4669.96 994
4670.60 1018
4671.25 1053
4671.89 1044
4672.54 1056
4673.18 1046
4673.83 1108
4674.47 987
4675.12 1091
4675.76 1011
4676.41 1050
4677.05 1075
4677.70 1090
4678.34 1047
4678.99 1080
4679.63 1017
4680.28 1116
4680.93 1166
4681.57 1171
4682.22 1177
4682.86 1112
4683.51 1166
4684.15 1152
4684.80 1201
4685.44 1164
4686.09 1196
4686.74 1090
4687.38 1090
4688.03 1091
4688.67 1088
4689.32 1124
4689.97 1197
4690.61 1082
4691.26 1042
4691.90 1080
4692.55 1123
4693.20 1067
4693.84 1060
4694.49 1087
4695.13 1013
4695.78 1079
4696.43 1089
4697.07 1130
4697.72 1173
4698.37 1147
4699.01 1136
4699.66 1197
4700.31 1171
4700.95 1201
4701.60 1243
4702.25 1249
4702.89 1220
4703.54 1177
4704.19 1140
4704.84 1246
4705.48 1248
4706.13 1213
4706.78 1254
4707.42 1148
4708.07 1188
4708.72 1231
4709.37 1099
4710.01 1090
4710.66 1164
4711.31 1037
4711.96 1105
4712.60 1134
4713.25 1179
4713.90 1157
4714.55 1158
4715.19 1167
4715.84 1126
4716.49 1094
4717.14 1077
4717.78 1137
4718.43 1087
4719.08 1123
4719.73 1133
4720.38 1212
4721.02 1141
4721.67 1199
4722.32 1126
4722.97 1177
4723.62 1282
4724.27 1280
4724.91 1338
4725.56 1246
4726.21 1257
4726.86 1265
4727.51 1266
4728.16 1350
4728.81 1346
4729.45 1279
4730.10 1338
4730.75 1290
4731.40 1175
4732.05 1203
4732.70 1234
4733.35 1183
4734.00 1099
4734.65 998
4735.29 1121
4735.94 1108
4736.59 1165
4737.24 1052
4737.89 1101
4738.54 1159
4739.19 1077
4739.84 1125
4740.49 1195
4741.14 1261
4741.79 1150
4742.44 1144
4743.09 1154
4743.74 1128
4744.39 1256
4745.04 1266
4745.69 1279
4746.34 1265
4746.99 1186
4747.64 1202
4748.29 1143
4748.94 1176
4749.59 1216
4750.24 1283
4750.89 1215
4751.54 1296
4752.19 1350
4752.84 1345
4753.49 1292
4754.14 1361
4754.79 1311
4755.44 1249
4756.09 1329
4756.74 1237
4757.39 1175
4758.04 1169
4758.69 1131
4759.34 1120
4759.99 1126
4760.64 1190
4761.30 1238
4761.95 1208
4762.60 1133
4763.25 1164
4763.90 1084
4764.55 1084
4765.20 1102
4765.85 1167
4766.50 1131
4767.16 1184
4767.81 1167
4768.46 1125
4769.11 1122
4769.76 1095
4770.41 1198
4771.06 1168
4771.72 1164
4772.37 1155
4773.02 1049
4773.67 1096
4774.32 1155
4774.97 1132
4775.63 1109
4776.28 1078
4776.93 1122
4777.58 1183
4778.23 1032
4778.89 1044
4779.54 1101
4780.19 1186
4780.84 1146
4781.50 1178
4782.15 1141
4782.80 1137
4783.45 1172
4784.11 1155
4784.76 1072
4785.41 1162
4786.06 1154
4786.72 1146
4787.37 1052
4788.02 1058
4788.67 1139
4789.33 1152
4789.98 1082
4790.63 1075
4791.28 1064
4791.94 1203
4792.59 1225
4793.24 1154
4793.90 1178
4794.55 1137
4795.20 1069
4795.86 1048
4796.51 1007
4797.16 1070
4797.82 1110
4798.47 1202
4799.12 1124
4799.78 1001
4800.43 1048
4801.08 1185
4801.74 1144
4802.39 1109
4803.05 1185
4803.70 1197
4804.35 1097
4805.01 1122
4805.66 1155
4806.31 1158
4806.97 1184
4807.62 1149
4808.28 1136
4808.93 1124
4809.59 1072
4810.24 1016
4810.89 1125
4811.55 1124
4812.20 1081
4812.86 1098
4813.51 1100
4814.17 1073
4814.82 1128
4815.48 1143
4816.13 1033
4816.78 1098
4817.44 1122
4818.09 1236
4818.75 1298
4819.40 1290
4820.06 1219
4820.71 1151
4821.37 1233
4822.02 1173
4822.68 1189
4823.33 1269
4823.99 1277
4824.64 1292
4825.30 1191
4825.95 1341
4826.61 1300
4827.27 1364
4827.92 1461
4828.58 1308
4829.23 1337
4829.89 1464
4830.54 1340
4831.20 1299
4831.85 1277
4832.51 1275
4833.17 1347
4833.82 1259
4834.48 1277
4835.13 1295
4835.79 1373
4836.45 1505
4837.10 1437
4837.76 1420
4838.41 1425
4839.07 1432
4839.73 1407
4840.38 1508
4841.04 1393
4841.70 1462
4842.35 1474
4843.01 1442
4843.66 1412
4844.32 1430
4844.98 1461
4845.63 1563
4846.29 1625
4846.95 1589
4847.60 1472
4848.26 1558
4848.92 1710
4849.58 1819
4850.23 1878
4850.89 2016
4851.55 1927
4852.20 1969
4852.86 1905
4853.52 1817
4854.17 1743
4854.83 1688
4855.49 1670
4856.15 1634
4856.80 1615
4857.46 1692
4858.12 1654
4858.78 1707
4859.43 1639
4860.09 1668
4860.75 1709
4861.41 1609
4862.07 1574
4862.72 1594
4863.38 1625
4864.04 1604
4864.70 1585
4865.35 1831
4866.01 1602
4866.67 1642
4867.33 1666
4867.99 1731
4868.65 1590
4869.30 1552
4869.96 1673
4870.62 1601
4871.28 1507
4871.94 1471
4872.60 1517
4873.25 1478
4873.91 1540
4874.57 1537
4875.23 1475
4875.89 1467
4876.55 1433
4877.21 1364
4877.86 1454
4878.52 1487
4879.18 1467
4879.84 1445
4880.50 1490
4881.16 1456
4881.82 1463
4882.48 1500
4883.14 1457
4883.80 1344
4884.46 1405
4885.11 1463
4885.77 1401
4886.43 1329
4887.09 1399
4887.75 1403
4888.41 1576
4889.07 1470
4889.73 1438
4890.39 1564
4891.05 1653
4891.71 1626
4892.37 1695
4893.03 1777
4893.69 1769
4894.35 1725
4895.01 1748
4895.67 1561
4896.33 1586
4896.99 1631
4897.65 1555
4898.31 1498
4898.97 1500
4899.63 1564
4900.29 1539
4900.95 1463
4901.61 1525
4902.27 1494
4902.93 1532
4903.59 1489
4904.25 1417
4904.91 1377
4905.58 1281
4906.24 1404
4906.90 1362
4907.56 1292
4908.22 1325
4908.88 1298
4909.54 1375
4910.20 1382
4910.86 1362
4911.52 1378
4912.18 1400
4912.85 1281
4913.51 1337
4914.17 1296
4914.83 1294
4915.49 1270
4916.15 1219
4916.81 1271
4917.48 1206
4918.14 1159
4918.80 1205
4919.46 1148
4920.12 1153
4920.78 1224
4921.45 1182
4922.11 1205
4922.77 1196
4923.43 1181
4924.09 1190
4924.76 1130
4925.42 1133
4926.08 1262
4926.74 1144
4927.40 1182
4928.07 1246
4928.73 1149
4929.39 1146
4930.05 1138
4930.72 1117
4931.38 1137
4932.04 1215
4932.70 1141
4933.37 1206
4934.03 1178
4934.69 1153
4935.35 1101
4936.02 1148
4936.68 1063
4937.34 1146
4938.00 1134
4938.67 1153
4939.33 1255
4939.99 1200
4940.66 1116
4941.32 1027
4941.98 1026
4942.65 1116
4943.31 1133
4943.97 1113
4944.64 1063
4945.30 1113
4945.96 1100
4946.63 1098
4947.29 1121
4947.95 1029
4948.62 996
4949.28 1060
4949.94 998
4950.61 1075
4951.27 1069
4951.94 1019
4952.60 1008
4953.26 1080
4953.93 1088
4954.59 1066
4955.26 1124
4955.92 1210
4956.58 1109
4957.25 1175
4957.91 1130
4958.58 1176
4959.24 1079
4959.90 1118
4960.57 1150
4961.23 1133
4961.90 1133
4962.56 1215
4963.23 1297
4963.89 1349
4964.56 1369
4965.22 1318
4965.89 1358
4966.55 1345
4967.22 1283
4967.88 1216
4968.55 1251
4969.21 1164
4969.88 1260
4970.54 1198
4971.21 1186
4971.87 1081
4972.54 1095
4973.20 1110
4973.87 1085
4974.53 1098
4975.20 1077
4975.86 1119
4976.53 1137
4977.19 1102
4977.86 1115
4978.52 1241
4979.19 1172
4979.86 1140
4980.52 1097
4981.19 1069
4981.85 1089
4982.52 1121
4983.19 1116
4983.85 1007
4984.52 1062
4985.18 1116
4985.85 1134
4986.52 1175
4987.18 1130
4987.85 1178
4988.51 1275
4989.18 1174
4989.85 1201
4990.51 1149
4991.18 1165
4991.85 1250
4992.51 1307
4993.18 1176
4993.85 1147
4994.51 1065
4995.18 1221
4995.85 1103
4996.51 1099
4997.18 1060
4997.85 1113
4998.51 1098
4999.18 1072
4999.85 971
5000.51 1021
5001.18 1120
5001.85 1127
5002.52 1047
5003.18 988
5003.85 989
5004.52 1145
5005.19 1017
5005.85 975
5006.52 1029
5007.19 1047
5007.86 1006
5008.52 972
5009.19 910
5009.86 967
5010.53 980
5011.19 984
5011.86 1039
5012.53 988
5013.20 932
5013.87 967
5014.53 975
5015.20 996
5015.87 901
5016.54 1011
5017.21 1047
5017.87 1045
5018.54 1045
5019.21 981
5019.88 975
5020.55 1019
5021.22 1092
5021.88 1056
5022.55 1096
5023.22 1094
5023.89 1041
5024.56 1027
5025.23 1148
5025.90 1052
5026.57 1070
5027.23 1125
5027.90 1133
5028.57 1062
5029.24 977
5029.91 1119
5030.58 1070
5031.25 1105
5031.92 1032
5032.59 1108
5033.26 1057
5033.93 1056
5034.59 1021
5035.26 1008
5035.93 1059
5036.60 1102
5037.27 1100
5037.94 1079
5038.61 1031
5039.28 1107
5039.95 1099
5040.62 1085
5041.29 990
5041.96 966
5042.63 989
5043.30 1005
5043.97 995
5044.64 980
5045.31 974
5045.98 970
5046.65 998
5047.32 1059
5047.99 1070
5048.66 1020
5049.33 1035
5050.00 1013
5050.67 1028
5051.34 1051
5052.01 1107
5052.68 930
5053.35 1024
5054.03 1000
5054.70 989
5055.37 933
5056.04 976
5056.71 1001
5057.38 1059
5058.05 1076
5058.72 1016
5059.39 1008
5060.06 977
5060.73 986
5061.41 877
5062.08 946
5062.75 967
5063.42 1054
5064.09 1035
5064.76 1063
5065.43 1057
5066.10 1004
5066.78 976
5067.45 1020
5068.12 975
5068.79 979
5069.46 938
5070.13 983
5070.81 1017
5071.48 1008
5072.15 937
5072.82 921
5073.49 963
5074.17 972
5074.84 1008
5075.51 1087
5076.18 976
5076.85 957
5077.53 1089
5078.20 1017
5078.87 1065
5079.54 1060
5080.22 1088
5080.89 1123
5081.56 1138
5082.23 1082
5082.91 998
5083.58 1064
5084.25 1082
5084.92 1082
5085.60 1179
5086.27 1081
5086.94 1050
5087.61 1056
5088.29 1124
5088.96 1070
5089.63 1117
5090.31 1107
5090.98 1158
5091.65 1130
5092.33 1183
5093.00 1130
5093.67 1128
5094.35 1207
5095.02 1047
5095.69 1099
5096.37 1082
5097.04 1030
5097.71 1078
5098.39 1098
5099.06 1041
5099.73 1033
5100.41 992
5101.08 1023
5101.76 1021
5102.43 991
5103.10 990
5103.78 1170
5104.45 995
5105.12 970
5105.80 1061
5106.47 1067
5107.15 1003
5107.82 990
5108.50 1076
5109.17 1096
5109.84 973
5110.52 1087
5111.19 991
5111.87 1023
5112.54 1078
5113.22 1025
5113.89 1007
5114.57 997
5115.24 995
5115.92 1006
5116.59 1002
5117.27 1048
5117.94 1111
5118.61 1041
5119.29 1110
5119.96 1080
5120.64 1040
5121.31 1027
5121.99 1012
5122.67 1059
5123.34 1054
5124.02 1063
5124.69 1104
5125.37 1041
5126.04 1103
5126.72 1008
5127.39 931
5128.07 894
5128.74 967
5129.42 999
5130.10 1031
5130.77 991
5131.45 1123
5132.12 1071
5132.80 1085
5133.47 965
5134.15 1022
5134.83 1088
5135.50 1046
5136.18 1067
5136.85 941
5137.53 992
5138.21 1073
5138.88 1023
5139.56 1031
5140.24 1060
5140.91 1027
5141.59 1088
5142.27 979
5142.94 1052
5143.62 1050
5144.30 992
5144.97 946
5145.65 1039
5146.33 1098
5147.00 1135
5147.68 1060
5148.36 1015
5149.03 995
5149.71 961
5150.39 1003
5151.06 972
5151.74 970
5152.42 1011
5153.10 1047
5153.77 964
5154.45 961
5155.13 915
5155.80 980
5156.48 931
5157.16 905
5157.84 1015
5158.51 955
5159.19 944
5159.87 920
5160.55 950
5161.23 935
5161.90 882
5162.58 962
5163.26 989
5163.94 989
5164.61 909
5165.29 1006
5165.97 983
5166.65 945
5167.33 951
5168.00 970
5168.68 1012
5169.36 985
5170.04 969
5170.72 979
5171.40 890
5172.07 989
5172.75 937
5173.43 1001
5174.11 1028
5174.79 984
5175.47 950
5176.15 1020
5176.83 968
5177.50 996
5178.18 1044
5178.86 1073
5179.54 1111
5180.22 1056
5180.90 1050
5181.58 1078
5182.26 995
5182.94 995
5183.62 1010
5184.29 1066
5184.97 1130
5185.65 934
5186.33 926
5187.01 957
5187.69 914
5188.37 902
5189.05 882
5189.73 899
5190.41 917
5191.09 971
5191.77 943
5192.45 879
5193.13 844
5193.81 920
5194.49 978
5195.17 967
5195.85 926
5196.53 918
5197.21 944
5197.89 989
5198.57 946
5199.25 959
5199.93 893
5200.61 921
5201.29 871
5201.97 893
5202.65 922
5203.33 856
5204.01 902
5204.69 863
5205.37 916
5206.05 920
5206.73 1010
5207.42 1027
5208.10 947
5208.78 959
5209.46 971
5210.14 1010
5210.82 1043
5211.50 999
5212.18 997
5212.86 996
5213.54 996
5214.23 1016
5214.91 998
5215.59 990
5216.27 979
5216.95 1007
5217.63 1034
5218.31 1051
5219.00 1047
5219.68 974
5220.36 892
5221.04 939
5221.72 975
5222.40 1055
5223.09 957
5223.77 906
5224.45 964
5225.13 962
5225.81 1010
5226.50 1024
5227.18 955
5227.86 930
5228.54 938
5229.22 898
5229.91 913
5230.59 930
5231.27 947
5231.95 878
5232.64 938
5233.32 961
5234.00 880
5234.68 967
5235.37 919
5236.05 977
5236.73 1062
5237.41 1029
5238.10 980
5238.78 1019
5239.46 1116
5240.14 1092
5240.83 976
5241.51 1058
5242.19 1046
5242.88 1005
5243.56 1074
5244.24 1057
5244.93 1007
5245.61 922
5246.29 960
5246.98 974
5247.66 991
5248.34 874
5249.03 917
5249.71 873
5250.39 841
5251.08 836
5251.76 880
5252.44 967
5253.13 961
5253.81 938
5254.50 869
5255.18 837
5255.86 821
5256.55 1002
5257.23 945
5257.92 926
5258.60 889
5259.28 881
5259.97 907
5260.65 975
5261.34 883
5262.02 886
5262.71 881
5263.39 912
5264.07 995
5264.76 962
5265.44 965
5266.13 879
5266.81 894
5267.50 1001
5268.18 1020
5268.87 962
5269.55 894
5270.24 997
5270.92 979
5271.61 987
5272.29 1010
5272.98 1007
5273.66 934
5274.35 916
5275.03 953
5275.72 983
5276.40 1060
5277.09 972
5277.77 962
5278.46 1008
5279.14 977
5279.83 994
5280.52 954
5281.20 983
5281.89 1023
5282.57 1037
5283.26 970
5283.94 950
5284.63 906
5285.32 925
5286.00 899
5286.69 869
5287.37 940
5288.06 894
5288.75 867
5289.43 848
5290.12 913
5290.80 868
5291.49 901
5292.18 887
5292.86 944
5293.55 929
5294.24 843
5294.92 936
5295.61 936
5296.30 953
5296.98 882
5297.67 920
5298.36 934
5299.04 944
5299.73 900
5300.42 916
5301.10 878
5301.79 1026
5302.48 1024
5303.16 1018
5303.85 1010
5304.54 1017
5305.22 999
5305.91 1006
5306.60 939
5307.29 964
5307.97 983
5308.66 935
5309.35 931
5310.04 1060
5310.72 978
5311.41 893
5312.10 884
5312.79 927
5313.47 888
5314.16 921
5314.85 900
5315.54 886
5316.23 908
5316.91 864
5317.60 889
5318.29 954
5318.98 988
5319.67 981
5320.35 934
5321.04 913
5321.73 875
5322.42 956
5323.11 972
5323.79 978
5324.48 979
5325.17 942
5325.86 962
5326.55 927
5327.24 972
5327.93 918
5328.61 895
5329.30 908
5329.99 976
5330.68 943
5331.37 926
5332.06 901
5332.75 920
5333.44 951
5334.13 944
5334.81 939
5335.50 914
5336.19 853
5336.88 946
5337.57 964
5338.26 876
5338.95 856
5339.64 979
5340.33 911
5341.02 951
5341.71 948
5342.40 887
5343.09 919
5343.78 907
5344.47 889
5345.16 947
5345.85 997
5346.54 930
5347.22 947
5347.91 995
5348.60 1026
5349.29 1018
5349.98 1079
5350.67 1149
5351.37 1049
5352.06 1103
5352.75 1107
5353.44 1159
5354.13 1123
5354.82 1173
5355.51 1166
5356.20 1041
5356.89 1001
5357.58 991
5358.27 957
5358.96 981
5359.65 997
5360.34 960
5361.03 924
5361.72 1018
5362.41 936
5363.10 920
5363.80 909
5364.49 919
5365.18 913
5365.87 896
5366.56 853
5367.25 871
5367.94 911
5368.63 952
5369.32 914
5370.02 916
5370.71 1003
5371.40 975
5372.09 949
5372.78 928
5373.47 958
5374.16 997
5374.86 976
5375.55 864
5376.24 877
5376.93 885
5377.62 846
5378.32 887
5379.01 969
5379.70 971
5380.39 827
5381.08 863
5381.78 878
5382.47 929
5383.16 908
5383.85 841
5384.54 813
5385.24 894
5385.93 912
5386.62 977
5387.31 870
5388.01 963
5388.70 859
5389.39 840
5390.08 984
5390.78 1052
5391.47 1062
5392.16 1021
5392.85 922
5393.55 1008
5394.24 1066
5394.93 1026
5395.63 978
5396.32 909
5397.01 924
5397.71 979
5398.40 818
5399.09 826
5399.79 863
5400.48 876
5401.17 884
5401.87 897
5402.56 902
5403.25 893
5403.95 903
5404.64 823
5405.33 866
5406.03 886
5406.72 1017
5407.41 951
5408.11 975
5408.80 895
5409.50 872
5410.19 853
5410.88 929
5411.58 869
5412.27 926
5412.97 875
5413.66 921
5414.35 885
5415.05 925
5415.74 981
5416.44 918
5417.13 930
5417.83 872
5418.52 919
5419.21 917
5419.91 890
5420.60 923
5421.30 978
5421.99 942
5422.69 1002
5423.38 962
5424.08 899
5424.77 884
5425.47 916
5426.16 936
5426.86 876
5427.55 867
5428.25 891
5428.94 875
5429.64 841
5430.33 917
5431.03 857
5431.72 877
5432.42 866
5433.11 864
5433.81 905
5434.50 961
5435.20 977
5435.90 1030
5436.59 925
5437.29 948
5437.98 1017
5438.68 1046
5439.37 947
5440.07 968
5440.77 1016
5441.46 978
5442.16 1027
5442.85 943
5443.55 1006
5444.25 1001
5444.94 1045
5445.64 960
5446.34 989
5447.03 1053
5447.73 1069
5448.42 1066
5449.12 1065
5449.82 1067
5450.51 1090
5451.21 1082
5451.91 1035
5452.60 986
5453.30 996
5454.00 909
5454.69 932
5455.39 1009
5456.09 974
5456.78 954
5457.48 992
5458.18 951
5458.88 926
5459.57 825
5460.27 855
5460.97 912
5461.66 913
5462.36 911
5463.06 903
5463.76 889
5464.45 952
5465.15 891
5465.85 885
5466.55 941
5467.24 902
5467.94 1024
5468.64 919
5469.34 920
5470.03 1011
5470.73 896
5471.43 862
5472.13 899
5472.83 933
5473.52 945
5474.22 908
5474.92 907
5475.62 938
5476.32 988
5477.01 960
5477.71 1028
5478.41 1010
5479.11 1067
5479.81 1061
5480.51 1117
5481.20 1212
5481.90 1144
5482.60 1096
5483.30 1139
5484.00 1183
5484.70 1228
5485.40 1143
5486.09 1050
5486.79 1020
5487.49 1117
5488.19 1117
5488.89 1084
5489.59 998
5490.29 1043
5490.99 948
5491.69 959
5492.39 928
5493.09 1013
5493.78 1056
5494.48 1058
5495.18 1092
5495.88 1115
5496.58 1057
5497.28 1095
5497.98 1075
5498.68 1130
5499.38 1322
5500.08 1240
5500.78 1297
5501.48 1418
5502.18 1471
5502.88 1391
5503.58 1350
5504.28 1428
5504.98 1342
5505.68 1291
5506.38 1186
5507.08 1183
5507.78 1111
5508.48 1159
5509.18 1077
5509.88 1079
5510.58 1033
5511.28 1211
5511.98 1132
5512.68 1179
5513.38 1192
5514.08 1134
5514.78 1137
5515.48 1076
5516.18 1068
5516.89 1005
5517.59 1037
5518.29 1049
5518.99 1000
5519.69 1089
5520.39 1041
5521.09 976
5521.79 1085
5522.49 994
5523.19 983
5523.90 921
5524.60 943
5525.30 826
5526.00 820
5526.70 930
5527.40 975
5528.10 926
5528.81 913
5529.51 962
5530.21 976
5530.91 996
5531.61 936
5532.31 905
5533.02 919
5533.72 880
5534.42 920
5535.12 989
5535.82 910
5536.52 931
5537.23 943
5537.93 937
5538.63 944
5539.33 964
5540.04 924
5540.74 868
5541.44 938
5542.14 889
5542.84 929
5543.55 945
5544.25 895
5544.95 899
5545.65 916
5546.36 918
5547.06 865
5547.76 919
5548.47 872
5549.17 870
5549.87 876
5550.57 944
5551.28 922
5551.98 931
5552.68 894
5553.39 915
5554.09 916
5554.79 939
5555.50 853
5556.20 867
5556.90 811
5557.61 905
5558.31 868
5559.01 879
5559.72 898
5560.42 994
5561.12 971
5561.83 909
5562.53 923
5563.23 981
5563.94 1038
5564.64 896
5565.35 938
5566.05 989
5566.75 986
5567.46 974
5568.16 900
5568.86 904
5569.57 857
5570.27 917
5570.98 957
5571.68 917
5572.39 854
5573.09 881
5573.79 912
5574.50 914
5575.20 911
5575.91 951
5576.61 971
5577.32 900
5578.02 860
5578.73 965
5579.43 981
5580.14 931
5580.84 923
5581.55 857
5582.25 918
5582.96 851
5583.66 843
5584.37 820
5585.07 881
5585.78 821
5586.48 876
5587.19 827
5587.89 864
5588.60 866
5589.30 852
5590.01 903
5590.71 927
5591.42 897
5592.12 881
5592.83 830
5593.53 867
5594.24 842
5594.95 806
5595.65 802
5596.36 807
5597.06 901
5597.77 925
5598.48 848
5599.18 835
5599.89 779
5600.59 799
5601.30 787
5602.01 806
5602.71 825
5603.42 838
5604.12 853
5604.83 879
5605.54 866
5606.24 825
5606.95 789
5607.66 867
5608.36 855
5609.07 826
5609.78 816
5610.48 886
5611.19 851
5611.90 773
5612.60 874
5613.31 888
5614.02 843
5614.72 827
5615.43 849
5616.14 837
5616.85 763
5617.55 812
5618.26 821
5618.97 837
5619.67 801
5620.38 779
5621.09 789
5621.80 811
5622.50 776
5623.21 843
5623.92 883
5624.63 871
5625.33 852
5626.04 877
5626.75 828
5627.46 832
5628.16 827
5628.87 931
5629.58 885
5630.29 859
5631.00 854
5631.70 840
5632.41 802
5633.12 835
5633.83 802
5634.54 857
5635.24 902
5635.95 900
5636.66 829
5637.37 786
5638.08 891
5638.79 809
5639.50 863
5640.20 965
5640.91 978
5641.62 865
5642.33 871
5643.04 875
5643.75 917
5644.46 889
5645.17 867
5645.87 921
5646.58 843
5647.29 852
5648.00 917
5648.71 854
5649.42 895
5650.13 889
5650.84 895
5651.55 927
5652.26 881
5652.97 859
5653.67 931
5654.38 930
5655.09 879
5655.80 917
5656.51 873
5657.22 947
5657.93 1002
5658.64 1007
5659.35 999
5660.06 978
5660.77 956
5661.48 1034
5662.19 967
5662.90 909
5663.61 868
5664.32 905
5665.03 836
5665.74 901
5666.45 843
5667.16 868
5667.87 875
5668.58 891
5669.29 812
5670.00 839
5670.71 850
5671.42 872
5672.14 877
5672.85 899
5673.56 867
5674.27 859
5674.98 835
5675.69 776
5676.40 844
5677.11 862
5677.82 868
5678.53 920
5679.24 893
5679.95 854
5680.67 834
5681.38 798
5682.09 847
5682.80 880
5683.51 818
5684.22 868
5684.93 880
5685.64 847
5686.36 847
5687.07 816
5687.78 911
5688.49 880
5689.20 815
5689.91 839
5690.63 879
5691.34 878
5692.05 840
5692.76 813
5693.47 741
5694.18 764
5694.90 808
5695.61 804
5696.32 838
5697.03 758
5697.75 753
5698.46 765
5699.17 784
5699.88 891
5700.59 802
5701.31 829
5702.02 801
5702.73 803
5703.44 883
5704.16 897
5704.87 869
5705.58 899
5706.29 817
5707.01 906
5707.72 860
5708.43 869
5709.15 835
5709.86 842
5710.57 872
5711.28 820
5712.00 846
5712.71 827
5713.42 757
5714.14 779
5714.85 795
5715.56 763
5716.28 773
5716.99 759
5717.70 801
5718.42 855
5719.13 773
5719.84 810
5720.56 734
5721.27 812
5721.99 795
5722.70 845
5723.41 775
5724.13 756
5724.84 793
5725.55 848
5726.27 886
5726.98 818
5727.70 933
5728.41 933
5729.12 923
5729.84 929
5730.55 894
5731.27 994
5731.98 911
5732.70 841
5733.41 875
5734.13 821
5734.84 956
5735.55 907
5736.27 925
5736.98 851
5737.70 798
5738.41 843
5739.13 734
5739.84 823
5740.56 773
5741.27 758
5741.99 717
5742.70 799
5743.42 776
5744.13 806
5744.85 866
5745.56 852
5746.28 863
5746.99 796
5747.71 796
5748.42 796
5749.14 834
5749.85 821
5750.57 835
5751.29 812
5752.00 901
5752.72 852
5753.43 835
5754.15 738
5754.86 781
5755.58 822
5756.30 798
5757.01 758
5757.73 860
5758.44 903
5759.16 772
5759.87 762
5760.59 825
5761.31 802
5762.02 791
5762.74 809
5763.46 830
5764.17 863
5764.89 813
5765.60 794
5766.32 780
5767.04 767
5767.75 781
5768.47 838
5769.19 863
5769.90 800
5770.62 807
5771.34 817
5772.05 811
5772.77 796
5773.49 829
5774.21 812
5774.92 872
5775.64 813
5776.36 867
5777.07 828
5777.79 802
5778.51 817
5779.23 849
5779.94 844
5780.66 857
5781.38 855
5782.09 861
5782.81 855
5783.53 894
5784.25 841
5784.96 853
5785.68 838
5786.40 906
5787.12 1003
5787.84 895
5788.55 833
5789.27 862
5789.99 854
5790.71 840
5791.43 915
5792.14 910
5792.86 855
5793.58 837
5794.30 841
5795.02 911
5795.73 862
5796.45 948
5797.17 980
5797.89 1024
5798.61 1043
5799.33 1086
5800.05 1139
5800.76 1214
5801.48 1387
5802.20 1359
5802.92 1454
5803.64 1504
5804.36 1555
5805.08 1624
5805.80 1587
5806.51 1496
5807.23 1378
5807.95 1259
5808.67 1170
5809.39 1165
5810.11 1029
5810.83 1066
5811.55 990
5812.27 975
5812.99 1022
5813.71 1028
5814.43 925
5815.14 965
5815.86 1055
5816.58 1070
5817.30 977
5818.02 1039
5818.74 1079
5819.46 1090
5820.18 1002
5820.90 1007
5821.62 1023
5822.34 1112
5823.06 1036
5823.78 1052
5824.50 1084
5825.22 1011
5825.94 980
5826.66 1010
5827.38 980
5828.10 951
5828.82 934
5829.54 894
5830.26 988
5830.98 997
5831.71 944
5832.43 972
5833.15 970
5833.87 927
5834.59 866
5835.31 941
5836.03 932
5836.75 902
5837.47 899
5838.19 955
5838.91 950
5839.63 880
5840.36 902
5841.08 929
5841.80 852
5842.52 813
5843.24 855
5843.96 868
5844.68 894
5845.40 860
5846.13 892
5846.85 847
5847.57 867
5848.29 831
5849.01 855
5849.73 825
5850.45 877
5851.18 921
5851.90 843
5852.62 812
5853.34 884
5854.06 906
5854.79 919
5855.51 904
5856.23 804
5856.95 886
5857.67 804
5858.40 899
5859.12 899
5859.84 818
5860.56 906
5861.28 907
5862.01 845
5862.73 877
5863.45 846
5864.17 868
5864.90 843
5865.62 807
5866.34 864
5867.07 794
5867.79 783
5868.51 817
5869.23 896
5869.96 862
5870.68 842
5871.40 880
5872.13 851
5872.85 798
5873.57 850
5874.29 863
5875.02 933
5875.74 900
5876.46 844
5877.19 861
5877.91 796
5878.63 809
5879.36 800
5880.08 878
5880.81 870
5881.53 937
5882.25 877
5882.98 811
5883.70 806
5884.42 907
5885.15 909
5885.87 870
5886.60 859
5887.32 873
5888.04 824
5888.77 833
5889.49 862
5890.22 866
5890.94 821
5891.66 820
5892.39 815
5893.11 774
5893.84 838
5894.56 775
5895.29 846
5896.01 791
5896.73 834
5897.46 905
5898.18 823
5898.91 895
5899.63 910
5900.36 821
5901.08 834
5901.81 790
5902.53 882
5903.26 904
5903.98 827
5904.71 870
5905.43 874
5906.16 880
5906.88 893
5907.61 924
5908.33 866
5909.06 829
5909.78 828
5910.51 890
5911.23 914
5911.96 844
5912.69 914
5913.41 850
5914.14 876
5914.86 838
5915.59 821
5916.31 809
5917.04 792
5917.77 779
5918.49 842
5919.22 880
5919.94 883
5920.67 859
5921.39 811
5922.12 765
5922.85 821
5923.57 806
5924.30 863
5925.03 903
5925.75 857
5926.48 856
5927.20 833
5927.93 863
5928.66 874
5929.38 831
5930.11 781
5930.84 902
5931.56 928
5932.29 901
5933.02 835
5933.74 926
5934.47 971
5935.20 838
5935.93 883
5936.65 1015
5937.38 990
5938.11 939
5938.83 1001
5939.56 999
5940.29 944
5941.02 981
5941.74 994
5942.47 992
5943.20 1004
5943.92 926
5944.65 886
5945.38 966
5946.11 946
5946.83 936
5947.56 1038
5948.29 1097
5949.02 1011
5949.75 999
5950.47 1047
5951.20 1175
5951.93 1154
5952.66 1144
5953.39 1135
5954.11 1156
5954.84 1197
5955.57 1064
5956.30 1033
5957.03 1098
5957.75 1100
5958.48 1096
5959.21 1179
5959.94 1085
5960.67 1062
5961.40 1088
5962.12 1104
5962.85 1113
5963.58 1135
5964.31 1176
5965.04 1173
5965.77 1200
5966.50 1245
5967.23 1292
5967.95 1346
5968.68 1333
5969.41 1384
5970.14 1377
5970.87 1275
5971.60 1374
5972.33 1342
5973.06 1367
5973.79 1347
5974.52 1317
5975.25 1385
5975.98 1372
5976.71 1337
5977.43 1380
5978.16 1347
5978.89 1329
5979.62 1340
5980.35 1396
5981.08 1356
5981.81 1478
5982.54 1615
5983.27 1604
5984.00 1559
5984.73 1617
5985.46 1482
5986.19 1617
5986.92 1560
5987.65 1584
5988.38 1575
5989.11 1544
5989.84 1668
5990.57 1615
5991.30 1523
5992.03 1626
5992.76 1475
5993.49 1549
5994.22 1565
5994.96 1586
5995.69 1716
5996.42 1725
5997.15 1762
5997.88 1713
5998.61 1726
5999.34 1826
6000.07 1740
6000.80 1837
6001.53 1917
6002.26 1747
6002.99 1740
6003.73 1645
6004.46 1590
6005.19 1669
6005.92 1592
6006.65 1825
6007.38 1890
6008.11 1833
6008.84 1973
6009.58 2207
6010.31 2337
6011.04 2700
6011.77 3124
6012.50 3460
6013.23 3790
6013.97 4211
6014.70 4570
6015.43 4773
6016.16 4704
6016.89 4510
6017.62 4393
6018.36 3956
6019.09 3567
6019.82 3239
6020.55 2866
6021.29 2499
6022.02 2153
6022.75 2099
6023.48 1838
6024.21 1699
6024.95 1594
6025.68 1525
6026.41 1474
6027.14 1475
6027.88 1533
6028.61 1424
6029.34 1397
6030.07 1380
6030.81 1348
6031.54 1271
6032.27 1304
6033.01 1305
6033.74 1313
6034.47 1226
6035.20 1198
6035.94 1217
6036.67 1273
6037.40 1347
6038.14 1250
6038.87 1289
6039.60 1311
6040.34 1310
6041.07 1290
6041.80 1342
6042.54 1341
6043.27 1346
6044.00 1348
6044.74 1399
6045.47 1376
6046.21 1389
6046.94 1380
6047.67 1451
6048.41 1375
6049.14 1408
6049.87 1490
6050.61 1449
6051.34 1575
6052.08 1560
6052.81 1682
6053.54 1587
6054.28 1547
6055.01 1631
6055.75 1728
6056.48 1683
6057.22 1541
6057.95 1413
6058.68 1430
6059.42 1513
6060.15 1404
6060.89 1415
6061.62 1434
6062.36 1353
6063.09 1357
6063.83 1449
6064.56 1411
6065.30 1450
6066.03 1310
6066.77 1405
6067.50 1373
6068.24 1356
6068.97 1265
6069.71 1381
6070.44 1285
6071.18 1337
6071.91 1291
6072.65 1344
6073.38 1350
6074.12 1308
6074.85 1364
6075.59 1321
6076.32 1318
6077.06 1315
6077.80 1324
6078.53 1383
6079.27 1410
6080.00 1437
6080.74 1379
6081.47 1285
6082.21 1372
6082.95 1325
6083.68 1392
6084.42 1268
6085.15 1287
6085.89 1287
6086.63 1179
6087.36 1262
6088.10 1213
6088.83 1318
6089.57 1261
6090.31 1254
6091.04 1235
6091.78 1260
6092.52 1296
6093.25 1249
6093.99 1265
6094.73 1225
6095.46 1164
6096.20 1133
6096.94 1102
6097.67 1057
6098.41 1152
6099.15 1066
6099.88 1051
6100.62 1092
6101.36 1047
6102.10 1032
6102.83 1121
6103.57 1051
6104.31 1052
6105.04 1096
6105.78 1107
6106.52 1037
6107.26 1122
6107.99 1105
6108.73 1053
6109.47 1078
6110.21 1099
6110.94 1073
6111.68 1006
6112.42 1066
6113.16 994
6113.89 1113
6114.63 1165
6115.37 1115
6116.11 1141
6116.85 1109
6117.58 1118
6118.32 1101
6119.06 1133
6119.80 1078
6120.54 1026
6121.27 1093
6122.01 1155
6122.75 1022
6123.49 1029
6124.23 1130
6124.97 1159
6125.70 1093
6126.44 1068
6127.18 1099
6127.92 1102
6128.66 1138
6129.40 1072
6130.14 1060
6130.88 1069
6131.61 1045
6132.35 1068
6133.09 1052
6133.83 1082
6134.57 1115
6135.31 1160
6136.05 1115
6136.79 1186
6137.53 1133
6138.27 1103
6139.01 1078
6139.74 1092
6140.48 1181
6141.22 1134
6141.96 1207
6142.70 1206
6143.44 1094
6144.18 1075
6144.92 1098
6145.66 1147
6146.40 1105
6147.14 1113
6147.88 1047
6148.62 1110
6149.36 1145
6150.10 1125
6150.84 1155
6151.58 1258
6152.32 1232
6153.06 1238
6153.80 1280
6154.54 1261
6155.28 1075
6156.02 1219
6156.76 1215
6157.50 1228
6158.24 1101
6158.98 1152
6159.72 1267
6160.46 1200
6161.21 1279
6161.95 1267
6162.69 1284
6163.43 1213
6164.17 1260
6164.91 1324
6165.65 1374
6166.39 1349
6167.13 1469
6167.87 1510
6168.61 1610
6169.36 1556
6170.10 1495
6170.84 1587
6171.58 1446
6172.32 1579
6173.06 1623
6173.80 1557
6174.54 1523
6175.29 1438
6176.03 1541
6176.77 1439
6177.51 1390
6178.25 1442
6178.99 1451
6179.74 1470
6180.48 1507
6181.22 1488
6181.96 1472
6182.70 1471
6183.45 1423
6184.19 1548
6184.93 1602
6185.67 1444
6186.41 1442
6187.16 1603
6187.90 1548
6188.64 1587
6189.38 1510
6190.12 1603
6190.87 1641
6191.61 1632
6192.35 1625
6193.09 1696
6193.84 1760
6194.58 1825
6195.32 1831
6196.07 1877
6196.81 1891
6197.55 1821
6198.29 1858
6199.04 1876
6199.78 1869
6200.52 1809
6201.27 1747
6202.01 1741
6202.75 1905
6203.50 2064
6204.24 2255
6204.98 2480
6205.73 2683
6206.47 3277
6207.21 4065
6207.96 4562
6208.70 5426
6209.44 6322
6210.19 7080
6210.93 7760
6211.67 7802
6212.42 7924
6213.16 7664
6213.90 6918
6214.65 6228
6215.39 5556
6216.14 4496
6216.88 3887
6217.62 3433
6218.37 3019
6219.11 2348
6219.86 2283
6220.60 2133
6221.35 2104
6222.09 1906
6222.83 1880
6223.58 1878
6224.32 1853
6225.07 1925
6225.81 1907
6226.56 1931
6227.30 2007
6228.05 1900
6228.79 1826
6229.53 1779
6230.28 1680
6231.02 1697
6231.77 1521
6232.51 1537
6233.26 1495
6234.00 1540
6234.75 1538
6235.49 1564
6236.24 1643
6236.98 1605
6237.73 1637
6238.48 1746
6239.22 1978
6239.97 1885
6240.71 1979
6241.46 1916
6242.20 1888
6242.95 1952
6243.69 1965
6244.44 1757
6245.18 1748
6245.93 1778
6246.68 1670
6247.42 1664
6248.17 1653
6248.91 1700
6249.66 1810
6250.41 1756
6251.15 1618
6251.90 1653
6252.64 1655
6253.39 1643
6254.14 1601
6254.88 1655
6255.63 1572
6256.38 1507
6257.12 1491
6257.87 1563
6258.61 1533
6259.36 1508
6260.11 1460
6260.85 1455
6261.60 1514
6262.35 1443
6263.09 1485
6263.84 1441
6264.59 1431
6265.34 1474
6266.08 1451
6266.83 1431
6267.58 1450
6268.32 1464
6269.07 1461
6269.82 1464
6270.56 1473
6271.31 1426
6272.06 1514
6272.81 1546
6273.55 1597
6274.30 1559
6275.05 1540
6275.80 1450
6276.54 1502
6277.29 1513
6278.04 1412
6278.79 1486
6279.53 1480
6280.28 1404
6281.03 1466
6281.78 1269
6282.53 1446
6283.27 1382
6284.02 1357
6284.77 1284
6285.52 1328
6286.27 1250
6287.01 1289
6287.76 1238
6288.51 1293
6289.26 1216
6290.01 1219
6290.76 1294
6291.50 1200
6292.25 1217
6293.00 1197
6293.75 1106
6294.50 1156
6295.25 1155
6296.00 1155
6296.74 1115
6297.49 1142
6298.24 1145
6298.99 1119
6299.74 1138
6300.49 1138
6301.24 1160
6301.99 1090
6302.74 1087
6303.49 1106
6304.23 1062
6304.98 1110
6305.73 1061
6306.48 1047
6307.23 1098
6307.98 1137
6308.73 1043
6309.48 1009
6310.23 1161
6310.98 1214
6311.73 1118
6312.48 1113
6313.23 1132
6313.98 1126
6314.73 1158
6315.48 1137
6316.23 1088
6316.98 1079
6317.73 1116
6318.48 1108
6319.23 1111
6319.98 1062
6320.73 1101
6321.48 1031
6322.23 1046
6322.98 1110
6323.73 1061
6324.48 931
6325.23 992
6325.98 1064
6326.73 1052
6327.48 982
6328.23 1035
6328.98 1049
6329.73 1070
6330.49 958
6331.24 953
6331.99 1041
6332.74 1043
6333.49 983
6334.24 935
6334.99 974
6335.74 988
6336.49 1028
6337.24 992
6338.00 996
6338.75 963
6339.50 1019
6340.25 952
6341.00 894
6341.75 955
6342.50 912
6343.25 974
6344.01 993
6344.76 995
6345.51 926
6346.26 983
6347.01 951
6347.77 997
6348.52 1050
6349.27 1052
6350.02 1010
6350.77 1087
6351.52 1087
6352.28 1133
6353.03 1078
6353.78 1091
6354.53 1140
6355.29 1110
6356.04 1102
6356.79 1122
6357.54 1177
6358.29 1173
6359.05 1066
6359.80 1057
6360.55 993
6361.30 1030
6362.06 1097
6362.81 1047
6363.56 962
6364.32 954
6365.07 973
6365.82 1010
6366.57 974
6367.33 1058
6368.08 1106
6368.83 1082
6369.59 901
6370.34 997
6371.09 948
6371.85 913
6372.60 984
6373.35 918
6374.11 909
6374.86 992
6375.61 999
6376.37 963
6377.12 977
6377.87 962
6378.63 1026
6379.38 1033
6380.13 959
6380.89 982
6381.64 941
6382.40 897
6383.15 966
6383.90 944
6384.66 915
6385.41 1007
6386.17 1022
6386.92 973
6387.67 892
6388.43 945
6389.18 924
6389.94 950
6390.69 878
6391.45 857
6392.20 923
6392.95 978
6393.71 953
6394.46 930
6395.22 847
6395.97 904
6396.73 893
6397.48 880
6398.24 867
6398.99 838
6399.75 912
6400.50 863
6401.26 905
6402.01 807
6402.77 806
6403.52 858
6404.28 849
6405.03 940
6405.79 981
6406.54 907
6407.30 912
6408.05 885
6408.81 875
6409.56 862
6410.32 895
6411.08 866
6411.83 903
6412.59 958
6413.34 912
6414.10 911
6414.85 909
6415.61 880
6416.37 816
6417.12 835
6417.88 854
6418.63 870
6419.39 875
6420.15 869
6420.90 795
6421.66 787
6422.41 940
6423.17 908
6423.93 934
6424.68 934
6425.44 864
6426.20 873
6426.95 857
6427.71 889
6428.47 861
6429.22 844
6429.98 842
6430.73 872
6431.49 870
6432.25 925
6433.01 792
6433.76 841
6434.52 878
6435.28 865
6436.03 890
6436.79 865
6437.55 871
6438.30 873
6439.06 848
6439.82 902
6440.58 910
6441.33 940
6442.09 887
6442.85 948
6443.61 896
6444.36 838
6445.12 880
6445.88 835
6446.64 895
6447.39 954
6448.15 831
6448.91 858
6449.67 828
6450.42 808
6451.18 816
6451.94 818
6452.70 851
6453.46 856
6454.21 858
6454.97 883
6455.73 912
6456.49 1001
6457.25 967
6458.01 925
6458.76 886
6459.52 871
6460.28 851
6461.04 913
6461.80 933
6462.56 955
6463.32 861
6464.07 899
6464.83 898
6465.59 925
6466.35 966
6467.11 842
6467.87 925
6468.63 953
6469.39 980
6470.15 1006
6470.90 979
6471.66 936
6472.42 969
6473.18 1041
6473.94 1054
6474.70 1046
6475.46 928
6476.22 941
6476.98 948
6477.74 946
6478.50 1084
6479.26 918
6480.02 936
6480.78 1037
6481.54 1010
6482.30 1017
6483.06 1020
6483.82 1087
6484.58 1040
6485.34 1091
6486.10 1024
6486.86 1050
6487.62 1093
6488.38 1125
6489.14 1144
6489.90 1098
6490.66 1180
6491.42 1165
6492.18 1097
6492.94 1196
6493.70 1218
6494.46 1159
6495.22 1229
6495.98 1242
6496.74 1296
6497.50 1327
6498.26 1275
6499.02 1262
6499.78 1404
6500.54 1442
6501.30 1247
6502.06 1242
6502.83 1304
6503.59 1285
6504.35 1299
6505.11 1283
6505.87 1322
6506.63 1324
6507.39 1324
6508.15 1371
6508.91 1472
6509.68 1412
6510.44 1437
6511.20 1543
6511.96 1472
6512.72 1469
6513.48 1444
6514.25 1525
6515.01 1554
6515.77 1536
6516.53 1521
6517.29 1552
6518.05 1636
6518.82 1673
6519.58 1666
6520.34 1564
6521.10 1675
6521.86 1643
6522.63 1773
6523.39 1876
6524.15 1863
6524.91 2052
6525.67 2178
6526.44 2467
6527.20 2598
6527.96 2577
6528.72 2703
6529.49 2848
6530.25 2931
6531.01 3066
6531.77 3162
6532.54 3155
6533.30 3180
6534.06 3300
6534.83 3694
6535.59 4059
6536.35 4382
6537.11 4832
6537.88 5115
6538.64 5326
6539.40 5139
6540.17 4999
6540.93 4686
6541.69 4237
6542.46 3623
6543.22 3053
6543.98 2639
6544.75 2353
6545.51 2147
6546.27 1960
6547.04 1797
6547.80 1681
6548.56 1654
6549.33 1515
6550.09 1638
6550.86 1475
6551.62 1469
6552.38 1531
6553.15 1414
6553.91 1425
6554.67 1394
6555.44 1352
6556.20 1320
6556.97 1377
6557.73 1290
6558.50 1285
6559.26 1335
6560.02 1273
6560.79 1315
6561.55 1357
6562.32 1432
6563.08 1494
6563.85 1528
6564.61 1635
6565.37 1681
6566.14 1735
6566.90 1735
6567.67 1739
6568.43 1823
6569.20 1802
6569.96 1701
6570.73 1602
6571.49 1549
6572.26 1465
6573.02 1524
6573.79 1577
6574.55 1511
6575.32 1583
6576.08 1625
6576.85 1657
6577.61 1610
6578.38 1631
6579.15 1616
6579.91 1603
6580.68 1584
6581.44 1581
6582.21 1592
6582.97 1588
6583.74 1485
6584.50 1457
6585.27 1456
6586.04 1498
6586.80 1423
6587.57 1427
6588.33 1493
6589.10 1518
6589.87 1556
6590.63 1620
6591.40 1638
6592.16 1755
6592.93 1741
6593.70 1723
6594.46 1798
6595.23 1952
6596.00 1936
6596.76 1893
6597.53 1829
6598.30 1900
6599.06 1886
6599.83 1919
6600.59 1836
6601.36 1808
6602.13 1655
6602.90 1610
6603.66 1591
6604.43 1593
6605.20 1517
6605.96 1621
6606.73 1606
6607.50 1660
6608.26 1750
6609.03 1732
6609.80 1780
6610.57 1837
6611.33 1962
6612.10 1882
6612.87 1976
6613.64 1938
6614.40 1789
6615.17 1690
6615.94 1643
6616.71 1545
6617.47 1614
6618.24 1445
6619.01 1489
6619.78 1487
6620.54 1453
6621.31 1335
6622.08 1381
6622.85 1417
6623.62 1290
6624.38 1289
6625.15 1336
6625.92 1340
6626.69 1310
6627.46 1359
6628.22 1272
6628.99 1259
6629.76 1345
6630.53 1253
6631.30 1371
6632.07 1450
6632.83 1535
6633.60 1583
6634.37 1733
6635.14 1773
6635.91 1940
6636.68 1843
6637.45 1894
6638.22 1872
6638.98 1754
6639.75 1637
6640.52 1674
6641.29 1567
6642.06 1507
6642.83 1427
6643.60 1337
6644.37 1286
6645.14 1267
6645.91 1317
6646.68 1292
6647.45 1286
6648.22 1287
6648.98 1233
6649.75 1271
6650.52 1215
6651.29 1276
6652.06 1164
6652.83 1258
6653.60 1275
6654.37 1216
6655.14 1293
6655.91 1245
6656.68 1269
6657.45 1182
6658.22 1095
6658.99 1144
6659.76 1182
6660.53 1163
6661.30 1088
6662.07 1162
6662.84 1158
6663.61 1205
6664.38 1172
6665.15 1165
6665.92 1174
6666.69 1081
6667.47 1073
6668.24 1140
6669.01 1071
6669.78 1069
6670.55 1082
6671.32 1178
6672.09 1144
6672.86 1158
6673.63 1200
6674.40 1152
6675.17 1142
6675.94 1196
6676.72 1140
6677.49 1120
6678.26 1185
6679.03 1233
6679.80 1147
6680.57 1103
6681.34 1184
6682.11 1222
6682.89 1215
6683.66 1216
6684.43 1171
6685.20 1196
6685.97 1218
6686.74 1260
6687.51 1277
6688.29 1188
6689.06 1209
6689.83 1188
6690.60 1249
6691.37 1167
6692.15 1210
6692.92 1193
6693.69 1095
6694.46 1130
6695.23 1077
6696.01 1077
6696.78 1040
6697.55 1052
6698.32 1034
6699.10 1012
6699.87 1019
6700.64 975
6701.41 1063
6702.19 1073
6702.96 1043
6703.73 980
6704.50 1018
6705.28 1066
6706.05 1067
6706.82 1004
6707.59 1022
6708.37 980
6709.14 1001
6709.91 1089
6710.69 1100
6711.46 1031
6712.23 1000
6713.01 1023
6713.78 972
6714.55 975
6715.33 1011
6716.10 942
6716.87 1003
6717.65 941
6718.42 956
6719.19 1006
6719.97 940
6720.74 1015
6721.51 906
6722.29 878
6723.06 897
6723.84 883
6724.61 925
6725.38 957
6726.16 951
6726.93 997
6727.70 956
6728.48 886
6729.25 897
6730.03 929
6730.80 962
6731.58 917
6732.35 887
6733.12 877
6733.90 936
6734.67 963
6735.45 934
6736.22 896
6737.00 960
6737.77 1028
6738.55 983
6739.32 869
6740.10 852
6740.87 903
6741.65 952
6742.42 907
6743.19 853
6743.97 896
6744.74 934
6745.52 998
6746.29 890
6747.07 918
6747.85 997
6748.62 1076
6749.40 966
6750.17 968
6750.95 990
6751.72 985
6752.50 1052
6753.27 1077
6754.05 1000
6754.82 1115
6755.60 1041
6756.38 966
6757.15 1006
6757.93 941
6758.70 1007
6759.48 984
6760.25 1021
6761.03 1007
6761.81 903
6762.58 925
6763.36 986
6764.13 978
6764.91 973
6765.69 935
6766.46 944
6767.24 981
6768.02 1037
6768.79 853
6769.57 858
6770.35 892
6771.12 932
6771.90 987
6772.67 954
6773.45 959
6774.23 895
6775.00 917
6775.78 936
6776.56 888
6777.34 879
6778.11 965
6778.89 949
6779.67 929
6780.44 948
6781.22 962
6782.00 901
6782.77 919
6783.55 941
6784.33 908
6785.11 986
6785.88 953
6786.66 888
6787.44 812
6788.22 877
6788.99 879
6789.77 826
6790.55 897
6791.33 931
6792.10 915
6792.88 905
6793.66 902
6794.44 860
6795.22 799
6795.99 844
6796.77 874
6797.55 877
6798.33 911
6799.11 903
6799.88 865
6800.66 813
6801.44 882
6802.22 905
6803.00 891
6803.78 859
6804.55 879
6805.33 972
6806.11 870
6806.89 840
6807.67 807
6808.45 925
6809.23 908
6810.00 871
6810.78 951
6811.56 911
6812.34 902
6813.12 829
6813.90 789
6814.68 874
6815.46 860
6816.24 923
6817.02 884
6817.79 834
6818.57 855
6819.35 932
6820.13 930
6820.91 867
6821.69 842
6822.47 865
6823.25 917
6824.03 903
6824.81 887
6825.59 942
6826.37 954
6827.15 958
6827.93 942
6828.71 1021
6829.49 930
6830.27 879
6831.05 897
6831.83 957
6832.61 989
6833.39 1002
6834.17 939
6834.95 976
6835.73 940
6836.51 880
6837.29 913
6838.07 942
6838.85 885
6839.63 867
6840.41 902
6841.19 864
6841.97 839
6842.75 851
6843.53 890
6844.31 913
6845.09 867
6845.88 943
6846.66 987
6847.44 1059
6848.22 1156
6849.00 1327
6849.78 1501
6850.56 1550
6851.34 1745
6852.12 1889
6852.91 2122
6853.69 2292
6854.47 2155
6855.25 1911
6856.03 1725
6856.81 1591
6857.59 1446
6858.37 1322
6859.16 1186
6859.94 1207
6860.72 1122
6861.50 1059
6862.28 1013
6863.06 952
6863.85 988
6864.63 924
6865.41 930
6866.19 1067
6866.97 1081
6867.76 1016
6868.54 1059
6869.32 1005
6870.10 1006
6870.89 995
6871.67 960
6872.45 931
6873.23 914
6874.01 921
6874.80 955
6875.58 1008
6876.36 1044
6877.14 968
6877.93 937
6878.71 961
6879.49 920
6880.28 1001
6881.06 1030
6881.84 1086
6882.62 1034
6883.41 981
6884.19 1005
6884.97 1070
6885.76 993
6886.54 1056
6887.32 1137
6888.11 1167
6888.89 1210
6889.67 1269
6890.46 1291
6891.24 1267
6892.02 1281
6892.81 1194
6893.59 1144
6894.37 1152
6895.16 1157
6895.94 1062
6896.72 1055
6897.51 1004
6898.29 1009
6899.08 999
6899.86 1025
6900.64 1064
6901.43 1103
6902.21 1015
6903.00 990
6903.78 1017
6904.56 1079
6905.35 1051
6906.13 1043
6906.92 1119
6907.70 1170
6908.49 1144
6909.27 1105
6910.05 1175
6910.84 1144
6911.62 1089
6912.41 989
6913.19 1007
6913.98 1054
6914.76 1101
6915.55 1108
6916.33 1088
6917.12 1061
6917.90 1082
6918.69 1088
6919.47 1055
6920.26 969
6921.04 983
6921.83 1059
6922.61 1013
6923.40 974
6924.18 973
6924.97 991
6925.75 1012
6926.54 1028
6927.32 998
6928.11 1003
6928.89 1014
6929.68 1042
6930.47 1024
6931.25 1018
6932.04 995
6932.82 1058
6933.61 1096
6934.39 1115
6935.18 1048
6935.97 1063
6936.75 1050
6937.54 992
6938.32 1128
6939.11 1202
6939.90 1071
6940.68 1160
6941.47 1154
6942.26 1132
6943.04 1288
6943.83 1317
6944.61 1280
6945.40 1257
6946.19 1355
6946.97 1365
6947.76 1336
6948.55 1379
6949.33 1355
6950.12 1323
6950.91 1350
6951.69 1260
6952.48 1221
6953.27 1165
6954.06 1200
6954.84 1185
6955.63 1161
6956.42 1196
6957.20 1199
6957.99 1132
6958.78 1275
6959.57 1331
6960.35 1257
6961.14 1244
6961.93 1200
6962.72 1268
6963.50 1311
6964.29 1295
6965.08 1269
6965.87 1282
6966.65 1270
6967.44 1349
6968.23 1402
6969.02 1436
6969.80 1469
6970.59 1449
6971.38 1556
6972.17 1536
6972.96 1507
6973.74 1441
6974.53 1551
6975.32 1489
6976.11 1589
6976.90 1533
6977.69 1484
6978.47 1569
6979.26 1671
6980.05 1717
6980.84 1857
6981.63 2043
6982.42 2264
6983.20 2628
6983.99 3055
6984.78 3850
6985.57 4407
6986.36 5121
6987.15 5657
6987.94 5549
6988.73 5825
6989.52 5596
6990.30 5226
6991.09 4723
6991.88 3994
6992.67 3442
6993.46 3043
6994.25 2619
6995.04 2285
6995.83 2058
6996.62 1853
6997.41 1606
6998.20 1539
6998.99 1589
6999.78 1511
7000.57 1544
7001.36 1544
7002.15 1459
7002.94 1406
7003.72 1358
7004.51 1391
7005.30 1405
7006.09 1304
7006.88 1253
7007.67 1225
7008.46 1196
7009.25 1201
7010.04 1299
7010.83 1220
7011.63 1166
7012.42 1215
7013.21 1263
7014.00 1257
7014.79 1257
7015.58 1282
7016.37 1260
7017.16 1215
7017.95 1264
7018.74 1226
7019.53 1190
7020.32 1183
7021.11 1170
7021.90 1182
7022.69 1186
7023.48 1288
7024.27 1270
7025.07 1328
7025.86 1318
7026.65 1289
7027.44 1383
7028.23 1296
7029.02 1195
7029.81 1204
7030.60 1184
7031.40 1204
7032.19 1109
7032.98 1097
7033.77 1067
7034.56 1008
7035.35 1024
7036.14 1067
7036.94 1004
7037.73 1091
7038.52 1116
7039.31 1068
7040.10 1076
7040.89 1112
7041.69 1088
7042.48 1066
7043.27 1108
7044.06 1110
7044.86 1168
7045.65 1175
7046.44 1071
7047.23 1177
7048.02 1251
7048.82 1262
7049.61 1345
7050.40 1326
7051.19 1371
7051.99 1414
7052.78 1336
7053.57 1402
7054.36 1297
7055.16 1191
7055.95 1196
7056.74 1216
7057.53 1119
7058.33 1130
7059.12 1110
7059.91 1045
7060.71 1064
7061.50 1144
7062.29 1138
7063.09 1055
7063.88 1085
7064.67 1108
7065.47 1089
7066.26 1056
7067.05 1084
7067.85 1051
7068.64 1108
7069.43 1076
7070.23 1056
7071.02 1039
7071.81 1092
7072.61 1088
7073.40 1067
7074.19 1052
7074.99 984
7075.78 989
7076.58 1010
7077.37 946
7078.16 925
7078.96 868
7079.75 864
7080.55 918
7081.34 909
7082.13 969
7082.93 962
7083.72 906
7084.52 867
7085.31 955
7086.11 893
7086.90 885
7087.70 906
7088.49 918
7089.28 938
7090.08 932
7090.87 855
7091.67 914
7092.46 887
7093.26 845
7094.05 860
7094.85 810
7095.64 873
7096.44 852
7097.23 893
7098.03 832
7098.82 878
7099.62 825
7100.41 854
7101.21 882
7102.00 792
7102.80 785
7103.59 849
7104.39 850
7105.19 794
7105.98 850
7106.78 776
7107.57 790
7108.37 828
7109.16 813
7109.96 808
7110.76 818
7111.55 753
7112.35 810
7113.14 812
7113.94 812
7114.74 815
7115.53 756
7116.33 780
7117.12 770
7117.92 781
7118.72 869
7119.51 760
7120.31 783
7121.11 775
7121.90 759
7122.70 750
7123.49 732
7124.29 793
7125.09 763
7125.88 774
7126.68 772
7127.48 777
7128.27 708
7129.07 727
7129.87 773
7130.67 770
7131.46 792
7132.26 832
7133.06 847
7133.85 835
7134.65 782
7135.45 719
7136.24 837
7137.04 816
7137.84 812
7138.64 786
7139.43 756
7140.23 713
7141.03 733
7141.83 714
7142.62 680
7143.42 672
7144.22 744
7145.02 788
7145.82 741
7146.61 676
7147.41 729
7148.21 803
7149.01 822
7149.80 700
7150.60 702
7151.40 706
7152.20 688
7153.00 709
7153.80 753
7154.59 761
7155.39 727
7156.19 727
7156.99 771
7157.79 741
7158.59 722
7159.38 721
7160.18 727
7160.98 666
7161.78 678
7162.58 746
7163.38 754
7164.18 698
7164.98 692
7165.77 753
7166.57 757
7167.37 713
7168.17 740
7168.97 752
7169.77 757
7170.57 755
7171.37 749
7172.17 657
7172.97 693
7173.77 705
7174.56 700
7175.36 696
7176.16 661
7176.96 683
7177.76 691
7178.56 664
7179.36 721
7180.16 751
7180.96 699
7181.76 654
7182.56 711
7183.36 699
7184.16 783
7184.96 739
7185.76 707
7186.56 665
7187.36 715
7188.16 707
7188.96 728
7189.76 757
7190.56 681
7191.36 651
7192.16 679
7192.96 662
7193.76 710
7194.56 721
7195.36 666
7196.17 652
7196.97 705
7197.77 655
7198.57 669
7199.37 703
7200.17 708
7200.97 748
7201.77 703
7202.57 739
7203.37 680
7204.17 685
7204.97 703
7205.78 657
7206.58 686
7207.38 690
7208.18 660
7208.98 677
7209.78 723
7210.58 739
7211.38 728
7212.19 747
7212.99 719
7213.79 695
7214.59 740
7215.39 633
7216.19 661
7217.00 745
7217.80 795
7218.60 719
7219.40 673
7220.20 711
7221.01 703
7221.81 715
7222.61 702
7223.41 691
7224.21 642
7225.02 723
7225.82 712
7226.62 678
7227.42 668
7228.23 731
7229.03 724
7229.83 702
7230.63 719
7231.44 698
7232.24 672
7233.04 705
7233.84 728
7234.65 687
7235.45 683
7236.25 698
7237.05 690
7237.86 677
7238.66 672
7239.46 684
7240.27 678
7241.07 722
7241.87 672
7242.68 649
7243.48 725
7244.28 679
7245.09 670
7245.89 643
7246.69 655
7247.50 733
7248.30 737
7249.10 749
7249.91 714
7250.71 714
7251.51 710
7252.32 750
7253.12 769
7253.92 712
7254.73 699
7255.53 772
7256.34 787
7257.14 779
7257.94 826
7258.75 773
7259.55 862
7260.36 869
7261.16 871
7261.97 846
7262.77 902
7263.57 923
7264.38 927
7265.18 818
7265.99 819
7266.79 902
7267.60 833
7268.40 775
7269.21 834
7270.01 819
7270.82 799
7271.62 795
7272.42 826
7273.23 795
7274.03 700
7274.84 806
7275.64 780
7276.45 779
7277.25 734
7278.06 739
7278.86 834
7279.67 901
7280.48 844
7281.28 855
7282.09 1037
7282.89 1052
7283.70 1161
7284.50 1319
7285.31 1397
7286.11 1477
7286.92 1502
7287.72 1541
7288.53 1447
7289.34 1401
7290.14 1285
7290.95 1195
7291.75 1091
7292.56 970
7293.37 843
7294.17 856
7294.98 898
7295.78 809
7296.59 785
7297.40 802
7298.20 795
7299.01 745
7299.82 743
7300.62 739
7301.43 742
7302.23 689
7303.04 703
7303.85 722
7304.65 685
7305.46 701
7306.27 766
7307.07 769
7307.88 773
7308.69 762
7309.50 745
7310.30 784
7311.11 791
7311.92 806
7312.72 805
7313.53 748
7314.34 756
7315.14 865
7315.95 889
7316.76 793
7317.57 791
7318.37 860
7319.18 909
7319.99 899
7320.80 925
7321.60 933
7322.41 882
7323.22 976
7324.03 940
7324.83 916
7325.64 902
7326.45 836
7327.26 845
7328.07 790
7328.87 844
7329.68 813
7330.49 823
7331.30 718
7332.11 731
7332.91 755
7333.72 824
7334.53 827
7335.34 768
7336.15 735
7336.96 782
7337.76 785
7338.57 791
7339.38 773
7340.19 746
7341.00 735
7341.81 712
7342.62 762
7343.42 721
7344.23 704
7345.04 756
7345.85 792
7346.66 649
7347.47 712
7348.28 771
7349.09 755
7349.90 745
7350.71 720
7351.51 722
7352.32 723
7353.13 697
7353.94 713
7354.75 722
7355.56 748
7356.37 737
7357.18 706
7357.99 711
7358.80 744
7359.61 702
7360.42 706
7361.23 722
7362.04 686
7362.85 678
7363.66 712
7364.47 785
7365.28 683
7366.09 709
7366.90 746
7367.71 737
7368.52 716
7369.33 739
7370.14 753
7370.95 760
7371.76 688
7372.57 729
7373.38 736
7374.19 693
7375.00 758
7375.81 748
7376.62 692
7377.43 681
7378.24 740
7379.05 789
7379.87 751
7380.68 747
7381.49 810
7382.30 801
7383.11 836
7383.92 873
7384.73 827
7385.54 861
7386.35 777
7387.16 784
7387.98 770
7388.79 799
7389.60 727
7390.41 711
7391.22 734
7392.03 744
7392.84 668
7393.66 652
7394.47 689
7395.28 674
7396.09 677
7396.90 673
7397.71 711
7398.53 731
7399.34 649
7400.15 697
7400.96 736
7401.77 742
7402.58 753
7403.40 732
7404.21 741
7405.02 761
7405.83 694
7406.65 754
7407.46 767
7408.27 686
7409.08 669
7409.89 654
7410.71 606
7411.52 654
7412.33 699
7413.15 651
7413.96 668
7414.77 681
7415.58 685
7416.40 671
7417.21 709
7418.02 666
7418.83 640
7419.65 689
7420.46 686
7421.27 678
7422.09 670
7422.90 705
7423.71 669
7424.53 703
7425.34 725
7426.15 669
7426.97 646
7427.78 739
7428.59 751
7429.41 754
7430.22 781
7431.03 815
7431.85 848
7432.66 876
7433.47 784
7434.29 835
7435.10 833
7435.92 869
7436.73 847
7437.54 840
7438.36 870
7439.17 809
7439.99 807
7440.80 879
7441.61 782
7442.43 880
7443.24 851
7444.06 779
7444.87 793
7445.69 727
7446.50 749
7447.31 699
7448.13 705
7448.94 713
7449.76 672
7450.57 614
7451.39 672
7452.20 646
7453.02 681
7453.83 639
7454.65 639
7455.46 614
7456.28 680
7457.09 705
7457.91 721
7458.72 702
7459.54 651
7460.35 697
7461.17 715
7461.98 699
7462.80 705
7463.61 654
7464.43 717
7465.24 766
7466.06 683
7466.88 671
7467.69 725
7468.51 742
7469.32 708
7470.14 709
7470.95 718
7471.77 693
7472.59 654
7473.40 661
7474.22 711
7475.03 732
7475.85 634
7476.67 637
7477.48 636
7478.30 658
7479.11 639
7479.93 708
7480.75 629
7481.56 642
7482.38 662
7483.20 676
7484.01 650
7484.83 609
7485.65 607
7486.46 616
7487.28 596
7488.10 621
7488.91 649
7489.73 609
7490.55 655
7491.36 655
7492.18 677
7493.00 638
7493.81 620
7494.63 634
7495.45 664
7496.26 649
7497.08 673
7497.90 631
7498.72 577
7499.53 628
7500.35 674
7501.17 617
7501.99 617
7502.80 632
7503.62 636
7504.44 570
7505.26 546
7506.07 607
7506.89 681
7507.71 656
7508.53 658
7509.35 709
7510.16 645
7510.98 676
7511.80 582
7512.62 638
7513.44 655
7514.25 656
7515.07 614
7515.89 630
7516.71 644
7517.53 674
7518.35 636
7519.16 614
7519.98 637
7520.80 620
7521.62 631
7522.44 624
7523.26 632
7524.07 632
7524.89 656
7525.71 659
7526.53 619
7527.35 610
7528.17 660
7528.99 626
7529.81 551
7530.63 608
7531.44 647
7532.26 637
7533.08 610
7533.90 695
7534.72 642
7535.54 568
7536.36 587
7537.18 614
7538.00 644
7538.82 602
7539.64 582
7540.46 505
7541.28 565
7542.10 522
7542.92 598
7543.74 600
7544.56 585
7545.38 684
7546.20 641
7547.02 564
7547.84 633
7548.66 666
7549.48 629
7550.30 543
7551.12 581
7551.94 597
7552.76 617
7553.58 605
7554.40 634
7555.22 576
7556.04 608
7556.86 579
7557.68 569
7558.50 602
7559.32 617
7560.14 628
7560.96 666
7561.78 668
7562.60 647
7563.42 636
7564.24 664
7565.07 616
7565.89 595
7566.71 611
7567.53 634
7568.35 640
7569.17 623
7569.99 554
7570.81 653
7571.63 676
7572.46 708
7573.28 656
7574.10 633
7574.92 701
7575.74 671
7576.56 619
7577.38 624
7578.21 692
7579.03 645
7579.85 644
7580.67 644
7581.49 641
7582.31 671
7583.14 685
7583.96 651
7584.78 657
7585.60 652
7586.42 654
7587.25 657
7588.07 684
7588.89 670
7589.71 703
7590.54 743
7591.36 665
7592.18 691
7593.00 742
7593.83 732
7594.65 706
7595.47 765
7596.29 757
7597.12 742
7597.94 731
7598.76 713
7599.58 747
7600.41 793
7601.23 737
7602.05 796
7602.88 837
7603.70 851
7604.52 922
7605.34 916
7606.17 946
7606.99 969
7607.81 967
7608.64 908
7609.46 948
7610.28 869
7611.11 860
7611.93 764
7612.75 805
7613.58 818
7614.40 802
7615.23 830
7616.05 838
7616.87 825
7617.70 763
7618.52 841
7619.34 822
7620.17 805
7620.99 780
7621.82 815
7622.64 787
7623.46 763
7624.29 736
7625.11 751
7625.94 791
7626.76 832
7627.59 776
7628.41 794
7629.23 892
7630.06 938
7630.88 911
7631.71 849
7632.53 972
7633.36 1170
7634.18 1093
7635.01 1082
7635.83 1098
7636.66 1031
7637.48 946
7638.31 860
7639.13 809
7639.95 734
7640.78 743
7641.61 772
7642.43 722
7643.26 681
7644.08 712
7644.91 692
7645.73 690
7646.56 735
7647.38 749
7648.21 626
7649.03 656
7649.86 672
7650.68 677
7651.51 648
7652.33 660
7653.16 625
7653.99 637
7654.81 671
7655.64 651
7656.46 671
7657.29 715
7658.12 672
7658.94 651
7659.77 624
7660.59 664
7661.42 681
7662.25 643
7663.07 635
7663.90 620
7664.72 667
7665.55 613
7666.38 653
7667.20 597
7668.03 598
7668.86 585
7669.68 628
7670.51 643
7671.34 649
7672.16 644
7672.99 685
7673.82 674
7674.64 644
7675.47 614
7676.30 636
7677.12 603
7677.95 626
7678.78 575
7679.61 549
7680.43 609
7681.26 559
7682.09 617
7682.92 620
7683.74 639
7684.57 625
7685.40 565
7686.22 542
7687.05 628
7687.88 619
7688.71 643
7689.54 654
7690.36 602
7691.19 678
7692.02 618
7692.85 585
7693.67 584
7694.50 612
7695.33 586
7696.16 565
7696.99 599
7697.81 644
7698.64 611
7699.47 640
7700.30 644
7701.13 593
7701.96 636
7702.78 660
7703.61 636
7704.44 606
7705.27 618
7706.10 681
7706.93 604
7707.75 624
7708.58 573
7709.41 546
7710.24 605
7711.07 614
7711.90 615
7712.73 550
7713.56 521
7714.39 579
7715.21 589
7716.04 608
7716.87 599
7717.70 581
7718.53 606
7719.36 550
7720.19 526
7721.02 582
7721.85 587
7722.68 577
7723.51 545
7724.34 581
7725.17 563
7726.00 583
7726.83 519
7727.66 515
7728.49 495
7729.31 531
7730.14 549
7730.97 527
7731.80 529
7732.63 563
7733.46 550
7734.29 552
7735.12 527
7735.95 541
7736.78 535
7737.62 577
7738.45 606
7739.28 582
7740.11 551
7740.94 538
7741.77 569
7742.60 559
7743.43 510
7744.26 597
7745.09 570
7745.92 541
7746.75 533
7747.58 549
7748.41 583
7749.24 630
7750.07 601
7750.91 557
7751.74 599
7752.57 617
7753.40 557
7754.23 543
7755.06 517
7755.89 503
7756.72 544
7757.55 588
7758.39 539
7759.22 517
7760.05 508
7760.88 513
7761.71 555
7762.54 516
7763.37 514
7764.21 542
7765.04 540
7765.87 572
7766.70 532
7767.53 502
7768.37 537
7769.20 545
7770.03 626
7770.86 521
7771.69 576
7772.53 578
7773.36 527
7774.19 601
7775.02 566
7775.85 580
7776.69 574
7777.52 590
7778.35 548
7779.18 521
7780.02 561
7780.85 543
7781.68 521
7782.51 595
7783.35 570
7784.18 573
7785.01 511
7785.85 487
7786.68 514
7787.51 547
7788.34 502
7789.18 534
7790.01 526
7790.84 545
7791.68 544
7792.51 575
7793.34 589
7794.18 524
7795.01 565
7795.84 545
7796.68 541
7797.51 511
7798.34 561
7799.18 569
7800.01 531
7800.84 501
7801.68 519
7802.51 524
7803.35 538
7804.18 519
7805.01 507
7805.85 584
7806.68 585
7807.51 562
7808.35 532
7809.18 592
7810.02 560
7810.85 578
7811.69 562
7812.52 543
7813.35 563
7814.19 526
7815.02 607
7815.86 647
7816.69 606
7817.53 614
7818.36 683
7819.20 641
7820.03 636
7820.86 610
7821.70 584
7822.53 583
7823.37 584
7824.20 584
7825.04 569
7825.87 546
7826.71 541
7827.54 544
7828.38 614
7829.21 631
7830.05 598
7830.88 623
7831.72 540
7832.56 530
7833.39 616
7834.23 608
7835.06 618
7835.90 554
7836.73 561
7837.57 574
7838.40 573
7839.24 535
7840.08 577
7840.91 529
7841.75 583
7842.58 545
7843.42 587
7844.25 598
7845.09 542
7845.93 586
7846.76 667
7847.60 621
7848.44 606
7849.27 641
7850.11 603
7850.94 538
7851.78 617
7852.62 614
7853.45 637
7854.29 643
7855.13 605
7855.96 632
7856.80 632
7857.64 624
7858.47 699
7859.31 819
7860.15 695
7860.98 743
7861.82 742
7862.66 763
7863.49 681
7864.33 635
7865.17 653
7866.01 638
7866.84 613
7867.68 643
7868.52 620
7869.35 665
7870.19 633
7871.03 613
7871.87 661
7872.70 603
7873.54 612
7874.38 658
7875.22 682
7876.05 717
7876.89 723
7877.73 753
7878.57 833
7879.41 763
7880.24 673
7881.08 694
7881.92 715
7882.76 739
7883.60 714
7884.43 678
7885.27 698
7886.11 695
7886.95 728
7887.79 676
7888.62 631
7889.46 644
7890.30 652
7891.14 628
7891.98 678
7892.82 655
7893.66 625
7894.49 601
7895.33 600
7896.17 643
7897.01 629
7897.85 625
7898.69 637
7899.53 655
7900.37 633
7901.20 593
7902.04 650
7902.88 643
7903.72 605
7904.56 571
7905.40 614
7906.24 594
7907.08 592
7907.92 612
7908.76 579
7909.60 574
7910.44 575
7911.28 569
7912.12 612
7912.96 610
7913.80 575
7914.63 625
7915.47 642
7916.31 599
7917.15 666
7917.99 679
7918.83 705
7919.67 667
7920.51 731
7921.35 777
7922.19 738
7923.03 679
7923.87 657
7924.71 669
7925.56 633
7926.40 598
7927.24 568
7928.08 599
7928.92 614
7929.76 597
7930.60 555
7931.44 550
7932.28 569
7933.12 610
7933.96 589
7934.80 548
7935.64 526
7936.48 615
7937.32 555
7938.16 520
7939.01 528
7939.85 553
7940.69 559
7941.53 520
7942.37 516
7943.21 553
7944.05 517
7944.89 508
7945.74 516
7946.58 572
7947.42 498
7948.26 546
7949.10 573
7949.94 570
7950.78 553
7951.63 519
7952.47 571
7953.31 584
7954.15 619
7954.99 594
7955.84 635
7956.68 584
7957.52 508
7958.36 527
7959.20 570
7960.05 564
7960.89 547
7961.73 539
7962.57 554
7963.41 567
7964.26 568
7965.10 622
7965.94 631
7966.78 550
7967.63 518
7968.47 628
7969.31 659
7970.15 581
7971.00 573
7971.84 554
7972.68 536
7973.53 486
7974.37 516
7975.21 546
7976.05 541
7976.90 498
7977.74 569
7978.58 586
7979.43 519
7980.27 550
7981.11 541
7981.96 516
7982.80 546
7983.64 536
7984.49 516
7985.33 523
7986.17 543
7987.02 535
7987.86 560
7988.70 516
7989.55 486
7990.39 499
7991.24 528
7992.08 498
7992.92 502
7993.77 593
7994.61 498
7995.46 501
7996.30 531
7997.14 516
7997.99 516
7998.83 517
7999.68 485
8000.52 473
8001.36 493
8002.21 517
8003.05 509
8003.90 509
8004.74 485
8005.59 511
8006.43 487
8007.28 472
8008.12 510
8008.97 469
8009.81 481
8010.65 513
8011.50 542
8012.34 510
8013.19 504
8014.03 477
8014.88 490
8015.72 551
8016.57 530
8017.41 514
8018.26 565
8019.11 481
8019.95 511
8020.80 503
8021.64 490
8022.49 516
8023.33 489
8024.18 503
8025.02 484
8025.87 542
8026.71 496
8027.56 508
8028.41 531
8029.25 521
8030.10 466
8030.94 437
8031.79 497
8032.64 486
8033.48 483
8034.33 495
8035.17 493
8036.02 515
8036.87 522
8037.71 536
8038.56 472
8039.40 529
8040.25 497
8041.10 486
8041.94 535
8042.79 489
8043.64 516
8044.48 463
8045.33 512
8046.18 479
8047.02 515
8047.87 487
8048.72 484
8049.56 466
8050.41 492
8051.26 510
8052.10 513
8052.95 488
8053.80 491
8054.65 535
8055.49 535
8056.34 552
8057.19 486
8058.04 487
8058.88 528
8059.73 446
8060.58 453
8061.42 433
8062.27 484
8063.12 484
8063.97 454
8064.82 431
8065.66 503
8066.51 474
8067.36 510
8068.21 478
8069.05 500
8069.90 449
8070.75 454
8071.60 491
8072.45 451
8073.29 446
8074.14 486
8074.99 474
8075.84 456
8076.69 455
8077.54 423
8078.38 467
8079.23 455
8080.08 470
8080.93 472
8081.78 521
8082.63 496
8083.48 475
8084.32 497
8085.17 489
8086.02 498
8086.87 522
8087.72 502
8088.57 479
8089.42 466
8090.27 478
8091.11 525
8091.96 447
8092.81 443
8093.66 423
8094.51 466
8095.36 484
8096.21 456
8097.06 450
8097.91 506
8098.76 539
8099.61 488
8100.46 471
8101.31 486
8102.16 533
8103.01 476
8103.86 461
8104.71 517
8105.56 493
8106.41 496
8107.26 504
8108.11 464
8108.96 475
8109.81 510
8110.66 526
8111.51 523
8112.36 486
8113.21 463
8114.06 478
8114.91 442
8115.76 496
8116.61 499
8117.46 493
8118.31 475
8119.16 483
8120.01 521
8120.86 488
8121.71 471
8122.56 478
8123.41 486
8124.26 478
8125.11 468
8125.96 476
8126.82 513
8127.67 471
8128.52 445
8129.37 515
8130.22 553
8131.07 481
8131.92 511
8132.77 512
8133.62 500
8134.48 525
8135.33 530
8136.18 549
8137.03 547
8137.88 523
8138.73 533
8139.58 549
8140.44 462
8141.29 483
8142.14 576
8142.99 502
8143.84 528
8144.69 495
8145.55 528
8146.40 565
8147.25 528
8148.10 560
8148.95 522
8149.81 542
8150.66 560
8151.51 561
8152.36 570
8153.22 574
8154.07 638
8154.92 694
8155.77 650
8156.63 648
8157.48 683
8158.33 673
8159.18 674
8160.04 671
8160.89 585
8161.74 593
8162.59 595
8163.45 533
8164.30 529
8165.15 526
8166.01 546
8166.86 539
8167.71 554
8168.57 526
8169.42 512
8170.27 603
8171.12 606
8171.98 579
8172.83 577
8173.68 587
8174.54 599
8175.39 588
8176.25 594
8177.10 549
8177.95 549
8178.81 510
8179.66 512
8180.51 509
8181.37 475
8182.22 525
8183.07 571
8183.93 525
8184.78 552
8185.64 517
8186.49 500
8187.34 488
8188.20 484
8189.05 511
8189.91 525
8190.76 541
8191.62 476
8192.47 472
8193.32 486
8194.18 485
8195.03 490
8195.89 455
8196.74 464
8197.60 497
8198.45 492
8199.31 444
8200.16 488
8201.02 456
8201.87 498
8202.73 476
8203.58 458
8204.44 419
8205.29 472
8206.15 464
8207.00 477
8207.86 450
8208.71 424
8209.57 500
8210.42 481
8211.28 523
8212.13 452
8212.99 483
8213.84 508
8214.70 479
8215.56 502
8216.41 490
8217.27 467
8218.12 482
8218.98 476
8219.83 497
8220.69 485
8221.55 519
8222.40 516
8223.26 508
8224.11 469
8224.97 508
8225.83 475
8226.68 480
8227.54 481
8228.39 500
8229.25 469
8230.11 457
8230.96 501
8231.82 505
8232.68 474
8233.53 482
8234.39 469
8235.25 448
8236.10 436
8236.96 466
8237.82 420
8238.67 439
8239.53 436
8240.39 491
8241.24 492
8242.10 496
8242.96 479
8243.81 481
8244.67 455
8245.53 488
8246.39 494
8247.24 484
8248.10 477
8248.96 470
8249.81 449
8250.67 479
8251.53 450
8252.39 495
8253.24 485
8254.10 482
8254.96 475
8255.82 478
8256.68 453
8257.53 419
8258.39 449
8259.25 478
8260.11 511
8260.96 526
8261.82 482
8262.68 445
8263.54 428
8264.40 411
8265.25 433
8266.11 473
8266.97 460
8267.83 440
8268.69 423
8269.55 465
8270.40 524
8271.26 524
8272.12 495
8272.98 530
8273.84 484
8274.70 507
8275.56 417
8276.41 448
8277.27 500
8278.13 447
8278.99 442
8279.85 443
8280.71 507
8281.57 532
8282.43 494
8283.29 468
8284.15 461
8285.00 469
8285.86 491
8286.72 500
8287.58 483
8288.44 488
8289.30 467
8290.16 449
8291.02 492
8291.88 458
8292.74 458
8293.60 517
8294.46 500
8295.32 469
8296.18 456
8297.04 485
8297.90 498
8298.76 497
8299.62 484
8300.48 457
8301.34 488
8302.20 451
8303.06 448
8303.92 450
8304.78 535
8305.64 562
8306.50 530
8307.36 512
8308.22 463
8309.08 496
8309.94 489
8310.80 475
8311.66 492
8312.52 455
8313.38 539
8314.24 540
8315.10 497
8315.97 476
8316.83 503
8317.69 563
8318.55 643
8319.41 581
8320.27 545
8321.13 517
8321.99 532
8322.85 523
8323.71 530
8324.58 482
8325.44 512
8326.30 507
8327.16 463
8328.02 535
8328.88 494
8329.74 484
8330.61 453
8331.47 516
8332.33 516
8333.19 493
8334.05 507
8334.91 485
8335.78 497
8336.64 544
8337.50 495
8338.36 482
8339.22 496
8340.09 525
8340.95 507
8341.81 437
8342.67 465
8343.53 461
8344.40 545
8345.26 528
8346.12 522
8346.98 508
8347.85 545
8348.71 544
8349.57 535
8350.43 464
8351.30 522
8352.16 495
8353.02 401
8353.88 462
8354.75 454
8355.61 458
8356.47 522
8357.34 541
8358.20 496
8359.06 488
8359.93 462
8360.79 469
8361.65 483
8362.51 450
8363.38 466
8364.24 480
8365.10 481
8365.97 473
8366.83 456
8367.69 500
8368.56 502
8369.42 460
8370.29 449
8371.15 491
8372.01 499
8372.88 454
8373.74 479
8374.60 445
8375.47 500
8376.33 518
8377.20 515
8378.06 486
8378.92 434
8379.79 490
8380.65 438
8381.52 520
8382.38 491
8383.25 528
8384.11 510
8384.97 531
8385.84 502
8386.70 516
8387.57 429
8388.43 463
8389.30 487
8390.16 456
8391.03 506
8391.89 509
8392.76 503
8393.62 472
8394.48 513
8395.35 469
8396.21 431
8397.08 504
8397.94 523
8398.81 460
8399.67 463
8400.54 470
8401.41 473
8402.27 555
8403.14 490
8404.00 487
8404.87 456
8405.73 481
8406.60 487
8407.46 492
8408.33 439
8409.19 475
8410.06 535
8410.93 497
8411.79 474
8412.66 472
8413.52 508
8414.39 527
8415.25 489
8416.12 479
8416.99 475
8417.85 467
8418.72 526
8419.59 467
8420.45 483
8421.32 502
8422.18 487
8423.05 497
8423.92 471
8424.78 464
8425.65 558
8426.52 573
8427.38 520
8428.25 468
8429.12 545
8429.98 603
8430.85 531
8431.72 566
8432.58 580
8433.45 587
8434.32 590
8435.18 543
8436.05 563
8436.92 552
8437.78 548
8438.65 575
8439.52 564
8440.39 595
8441.25 562
8442.12 639
8442.99 662
8443.86 644
8444.72 624
8445.59 625
8446.46 648
8447.33 684
8448.19 638
8449.06 611
8449.93 650
8450.80 639
8451.66 632
8452.53 619
8453.40 628
8454.27 641
8455.14 635
8456.00 762
8456.87 812
8457.74 840
8458.61 806
8459.48 849
8460.35 810
8461.21 868
8462.08 881
8462.95 856
8463.82 801
8464.69 789
8465.56 795
8466.42 785
8467.29 800
8468.16 918
8469.03 1001
8469.90 1064
8470.77 1283
8471.64 1317
8472.51 1325
8473.37 1244
8474.24 1264
8475.11 1151
8475.98 994
8476.85 878
8477.72 857
8478.59 800
8479.46 766
8480.33 707
8481.20 721
8482.07 762
8482.94 702
8483.81 702
8484.67 679
8485.54 638
8486.41 639
8487.28 558
8488.15 645
8489.02 619
8489.89 597
8490.76 653
8491.63 611
8492.50 605
8493.37 571
8494.24 593
8495.11 643
8495.98 589
8496.85 550
8497.72 536
8498.59 555
8499.46 641
8500.33 589
8501.20 564
8502.07 569
8502.94 539
8503.82 593
8504.69 598
8505.56 555
8506.43 543
8507.30 579
8508.17 678
8509.04 645
8509.91 637
8510.78 628
8511.65 652
8512.52 608
8513.39 598
8514.26 626
8515.14 602
8516.01 606
8516.88 568
8517.75 584
8518.62 592
8519.49 632
8520.36 610
8521.23 612
8522.11 616
8522.98 577
8523.85 584
8524.72 577
8525.59 579
8526.46 567
8527.34 567
8528.21 554
8529.08 618
8529.95 601
8530.82 613
8531.69 622
8532.57 624
8533.44 675
8534.31 664
8535.18 723
8536.05 691
8536.93 689
8537.80 662
8538.67 669
8539.54 710
8540.42 636
8541.29 642
8542.16 627
8543.03 718
8543.91 600
8544.78 608
8545.65 654
8546.52 650
8547.40 666
8548.27 622
8549.14 633
8550.02 642
8550.89 667
8551.76 693
8552.63 767
8553.51 785
8554.38 854
8555.25 914
8556.13 914
8557.00 942
8557.87 856
8558.75 831
8559.62 849
8560.49 780
8561.37 729
8562.24 682
8563.11 650
8563.99 669
8564.86 593
8565.73 595
8566.61 648
8567.48 638
8568.36 593
8569.23 598
8570.10 606
8570.98 607
8571.85 565
8572.73 556
8573.60 558
8574.47 563
8575.35 554
8576.22 552
8577.10 538
8577.97 543
8578.84 530
8579.72 554
8580.59 512
8581.47 509
8582.34 524
8583.22 545
8584.09 554
8584.97 535
8585.84 570
8586.72 548
8587.59 510
8588.47 545
8589.34 530
8590.22 501
8591.09 506
8591.96 579
8592.84 517
8593.72 534
8594.59 566
8595.47 580
8596.34 563
8597.22 561
8598.09 580
8598.97 601
8599.84 586
8600.72 571
8601.59 540
8602.47 534
8603.34 479
8604.22 532
8605.10 530
8605.97 507
8606.85 503
8607.72 532
8608.60 579
8609.47 581
8610.35 539
8611.23 509
8612.10 546
8612.98 565
8613.85 545
8614.73 545
8615.61 491
8616.48 517
8617.36 511
8618.24 518
8619.11 567
8619.99 554
8620.87 585
8621.74 540
8622.62 534
8623.49 524
8624.37 499
8625.25 558
8626.13 541
8627.00 501
8627.88 507
8628.76 532
8629.63 508
8630.51 470
8631.39 492
8632.26 480
8633.14 542
8634.02 582
8634.89 535
8635.77 497
8636.65 476
8637.53 525
8638.40 593
8639.28 601
8640.16 494
8641.04 547
8641.91 535
8642.79 502
8643.67 484
8644.55 519
8645.42 559
8646.30 554
8647.18 537
8648.06 502
8648.94 558
8649.81 568
8650.69 527
8651.57 520
8652.45 520
8653.33 523
8654.20 597
8655.08 541
8655.96 515
8656.84 506
8657.72 550
8658.60 557
8659.47 549
8660.35 499
8661.23 535
8662.11 553
8662.99 546
8663.87 562
8664.75 560
8665.62 570
8666.50 581
8667.38 538
8668.26 514
8669.14 511
8670.02 500
8670.90 493
8671.78 488
8672.66 558
8673.54 570
8674.42 618
8675.29 566
8676.17 511
8677.05 561
8677.93 537
8678.81 601
8679.69 593
8680.57 581
8681.45 578
8682.33 576
8683.21 558
8684.09 560
8684.97 575
8685.85 559
8686.73 587
8687.61 540
8688.49 635
8689.37 579
8690.25 675
8691.13 685
8692.01 712
8692.89 818
8693.77 914
8694.65 991
8695.53 929
8696.41 860
8697.29 828
8698.17 737
8699.05 714
8699.93 671
8700.81 629
8701.69 601
8702.57 607
8703.45 576
8704.33 572
8705.22 526
8706.10 533
8706.98 564
8707.86 565
8708.74 561
8709.62 487
8710.50 487
8711.38 482
8712.26 491
8713.14 500
8714.03 493
8714.91 514
8715.79 478
8716.67 512
8717.55 483
8718.43 521
8719.31 529
8720.20 468
8721.08 461
8721.96 530
8722.84 507
8723.72 522
8724.60 442
8725.49 502
8726.37 492
8727.25 498
8728.13 506
8729.01 498
8729.90 475
8730.78 556
8731.66 571
8732.54 509
8733.42 504
8734.31 480
8735.19 542
8736.07 551
8736.95 558
8737.84 507
8738.72 521
8739.60 484
8740.48 448
8741.37 461
8742.25 421
8743.13 468
8744.01 507
8744.90 458
8745.78 455
8746.66 543
8747.54 522
8748.43 493
8749.31 462
8750.19 505
8751.08 481
8751.96 515
8752.84 494
8753.73 521
8754.61 507
8755.49 558
8756.38 597
8757.26 537
8758.14 546
8759.03 547
8759.91 570
8760.79 616
8761.68 600
8762.56 587
8763.45 549
8764.33 538
8765.21 554
8766.10 554
8766.98 576
8767.86 574
8768.75 532
8769.63 582
8770.52 600
8771.40 530
8772.28 535
8773.17 581
8774.05 530
8774.94 550
8775.82 514
8776.71 528
8777.59 483
8778.48 456
8779.36 451
8780.24 494
8781.13 511
8782.01 480
8782.90 473
8783.78 459
8784.67 436
8785.55 455
8786.44 448
8787.32 455
8788.21 457
8789.09 438
8789.98 477
8790.86 443
8791.75 412
8792.63 417
8793.52 419
8794.40 437
8795.29 498
8796.17 447
8797.06 462
8797.94 447
8798.83 512
8799.72 502
8800.60 483
8801.49 499
8802.37 471
8803.26 507
8804.14 459
8805.03 456
8805.92 482
8806.80 500
8807.69 486
8808.57 461
8809.46 420
8810.35 446
8811.23 445
8812.12 460
8813.00 475
8813.89 490
8814.78 507
8815.66 495
8816.55 455
8817.44 430
8818.32 415
8819.21 433
8820.10 466
8820.98 423
8821.87 418
8822.76 395
8823.64 418
8824.53 443
8825.42 441
8826.30 404
8827.19 418
8828.08 447
8828.96 451
8829.85 444
8830.74 405
8831.63 413
8832.51 421
8833.40 466
8834.29 433
8835.17 450
8836.06 399
8836.95 457
8837.84 421
8838.72 463
8839.61 425
8840.50 452
8841.39 429
8842.28 394
8843.16 433
8844.05 392
8844.94 424
8845.83 408
8846.71 433
8847.60 404
8848.49 445
8849.38 421
8850.27 420
8851.15 410
8852.04 385
8852.93 398
8853.82 434
8854.71 431
8855.60 383
8856.48 407
8857.37 378
8858.26 415
8859.15 437
8860.04 408
8860.93 407
8861.82 432
8862.70 393
8863.59 434
8864.48 409
8865.37 410
8866.26 352
8867.15 392
8868.04 423
8868.93 390
8869.82 373
8870.70 417
8871.59 454
8872.48 400
8873.37 427
8874.26 451
8875.15 416
8876.04 398
8876.93 415
8877.82 401
8878.71 404
8879.60 409
8880.49 399
8881.38 384
8882.27 385
8883.16 385
8884.05 395
8884.94 397
8885.83 399
8886.72 372
8887.61 397
8888.50 457
8889.39 377
8890.28 428
8891.17 396
8892.06 373
8892.95 388
8893.84 359
8894.73 366
8895.62 395
8896.51 400
8897.40 396
8898.29 424
8899.18 364
8900.07 357
8900.96 405
8901.85 413
8902.74 374
8903.63 388
8904.52 364
8905.42 377
8906.31 333
8907.20 388
8908.09 392
8908.98 360
8909.87 359
8910.76 375
8911.65 378
8912.54 421
8913.44 407
8914.33 372
8915.22 424
8916.11 388
8917.00 351
8917.89 340
8918.78 369
8919.68 400
8920.57 418
8921.46 371
8922.35 369
8923.24 390
8924.13 389
8925.03 417
8925.92 390
8926.81 388
8927.70 381
8928.59 382
8929.49 360
8930.38 381
8931.27 360
8932.16 383
8933.05 402
8933.95 369
8934.84 333
8935.73 332
8936.62 325
8937.52 420
8938.41 367
8939.30 348
8940.19 369
8941.09 378
8941.98 350
8942.87 388
8943.77 381
8944.66 388
8945.55 350
8946.44 360
8947.34 414
8948.23 330
8949.12 393
8950.02 370
8950.91 403
8951.80 366
8952.70 371
8953.59 340
8954.48 368
8955.38 333
8956.27 338
8957.16 376
8958.06 382
8958.95 357
8959.84 378
8960.74 448
8961.63 425
8962.52 380
8963.42 383
8964.31 376
8965.21 406
8966.10 408
8966.99 431
8967.89 431
8968.78 489
8969.68 443
8970.57 407
8971.46 372
8972.36 405
8973.25 375
8974.15 415
8975.04 404
8975.94 376
8976.83 390
8977.72 405
8978.62 362
8979.51 365
8980.41 345
8981.30 347
8982.20 339
8983.09 331
8983.99 387
8984.88 390
8985.78 401
8986.67 411
8987.57 413
8988.46 379
8989.36 370
8990.25 384
8991.15 364
8992.04 348
8992.94 366
8993.83 390
8994.73 361
8995.62 331
8996.52 381
8997.41 381
8998.31 358
8999.21 370
9000.10 386
9001.00 405
9001.89 394
9002.79 348
9003.68 339
9004.58 359
9005.48 345
9006.37 346
9007.27 291
9008.16 343
9009.06 357
9009.96 331
9010.85 311
9011.75 301
9012.64 356
9013.54 343
9014.44 382
9015.33 350
9016.23 377
9017.13 360
9018.02 379
9018.92 352
9019.82 349
9020.71 313
9021.61 309
9022.51 364
9023.40 342
9024.30 367
9025.20 396
9026.09 372
9026.99 368
9027.89 351
9028.78 435
9029.68 411
9030.58 379
9031.48 341
9032.37 335
9033.27 363
9034.17 366
9035.06 364
9035.96 346
9036.86 386
9037.76 331
9038.65 368
9039.55 324
9040.45 350
9041.35 378
9042.25 353
9043.14 381
9044.04 387
9044.94 389
9045.84 347
9046.73 355
9047.63 345
9048.53 367
9049.43 342
9050.33 362
9051.22 333
9052.12 389
9053.02 329
9053.92 357
9054.82 351
9055.72 359
9056.61 399
9057.51 367
9058.41 359
9059.31 357
9060.21 386
9061.11 362
9062.01 373
9062.91 368
9063.80 376
9064.70 353
9065.60 377
9066.50 328
9067.40 365
9068.30 350
9069.20 343
9070.10 347
9071.00 336
9071.89 405
9072.79 400
9073.69 370
9074.59 373
9075.49 353
9076.39 368
9077.29 343
9078.19 347
9079.09 347
9079.99 346
9080.89 360
9081.79 352
9082.69 357
9083.59 350
9084.49 343
9085.39 334
9086.29 334
9087.19 319
9088.09 340
9088.99 368
9089.89 359
9090.79 383
9091.69 355
9092.59 378
9093.49 403
9094.39 395
9095.29 377
9096.19 338
9097.09 314
9097.99 337
9098.89 387
9099.79 382
9100.69 339
9101.59 370
9102.49 364
9103.39 328
9104.30 359
9105.20 368
9106.10 362
9107.00 349
9107.90 335
9108.80 364
9109.70 351
9110.60 354
9111.50 397
9112.40 339
9113.31 313
9114.21 376
9115.11 360
9116.01 371
9116.91 363
9117.81 377
9118.71 348
9119.62 354
9120.52 358
9121.42 340
9122.32 334
9123.22 322
9124.12 333
9125.03 351
9125.93 383
9126.83 342
9127.73 330
9128.63 363
9129.54 357
9130.44 301
9131.34 344
9132.24 359
9133.14 369
9134.05 329
9134.95 334
9135.85 366
9136.75 321
9137.66 338
9138.56 332
9139.46 352
9140.36 338
9141.27 386
9142.17 393
9143.07 340
9143.97 330
9144.88 347
9145.78 366
9146.68 336
9147.59 292
9148.49 335
9149.39 340
9150.29 361
9151.20 347
9152.10 326
9153.00 363
9153.91 362
9154.81 323
9155.71 355
9156.62 347
9157.52 301
9158.42 336
9159.33 347
9160.23 337
9161.14 337
9162.04 337
9162.94 381
9163.85 339
9164.75 308
9165.65 300
9166.56 350
9167.46 337
9168.37 332
9169.27 319
9170.17 329
9171.08 371
9171.98 387
9172.89 353
9173.79 337
9174.69 318
9175.60 323
9176.50 356
9177.41 360
9178.31 292
9179.22 310
9180.12 340
9181.03 358
9181.93 309
9182.84 368
9183.74 353
9184.64 344
9185.55 326
9186.45 333
9187.36 338
9188.26 329
9189.17 352
9190.07 341
9190.98 360
9191.88 361
9192.79 375
9193.69 358
9194.60 279
9195.51 331
9196.41 337
9197.32 371
9198.22 387
9199.13 418
9200.03 402
9200.94 334
9201.84 363
9202.75 436
9203.66 419
9204.56 396
9205.47 354
9206.37 418
9207.28 353
9208.18 373
9209.09 328
9210.00 365
9210.90 350
9211.81 392
9212.71 349
9213.62 336
9214.53 338
9215.43 367
9216.34 349
9217.25 358
9218.15 313
9219.06 341
9219.97 348
9220.87 292
9221.78 321
9222.69 335
9223.59 350
9224.50 359
9225.41 359
9226.31 337
9227.22 339
9228.13 376
9229.03 349
9229.94 306
9230.85 303
9231.75 316
9232.66 364
9233.57 374
9234.48 367
9235.38 328
9236.29 342
9237.20 342
9238.11 316
9239.01 348
9239.92 308
9240.83 316
9241.74 325
9242.64 338
9243.55 345
9244.46 324
9245.37 334
9246.27 322
9247.18 313
9248.09 353
9249.00 335
9249.91 373
9250.81 334
9251.72 324
9252.63 345
9253.54 360
9254.45 318
9255.35 321
9256.26 327
9257.17 363
9258.08 359
9258.99 374
9259.90 368
9260.80 360
9261.71 317
9262.62 287
9263.53 314
9264.44 320
9265.35 281
9266.26 309
9267.17 321
9268.07 293
9268.98 316
9269.89 333
9270.80 371
9271.71 327
9272.62 323
9273.53 335
9274.44 356
9275.35 320
9276.26 340
9277.17 351
9278.08 327
9278.98 352
9279.89 341
9280.80 353
9281.71 352
9282.62 347
9283.53 343
9284.44 339
9285.35 324
9286.26 350
9287.17 338
9288.08 354
9288.99 340
9289.90 342
9290.81 341
9291.72 359
9292.63 338
9293.54 339
9294.45 333
9295.36 339
9296.27 324
9297.18 306
9298.09 339
9299.00 321
9299.91 341
9300.82 413
9301.73 376
9302.65 373
9303.56 334
9304.47 322
9305.38 337
9306.29 389
9307.20 403
9308.11 358
9309.02 376
9309.93 386
9310.84 418
9311.75 412
9312.66 388
9313.58 384
9314.49 386
9315.40 385
9316.31 376
9317.22 385
9318.13 345
9319.04 352
9319.95 342
9320.87 358
9321.78 369
9322.69 376
9323.60 338
9324.51 382
9325.42 379
9326.34 351
9327.25 399
9328.16 358
9329.07 350
9329.98 370
9330.90 362
9331.81 367
9332.72 342
9333.63 344
9334.54 333
9335.46 350
9336.37 385
9337.28 362
9338.19 345
9339.11 299
9340.02 351
9340.93 361
9341.84 353
9342.76 365
9343.67 353
9344.58 325
9345.49 351
9346.41 328
9347.32 362
9348.23 321
9349.14 344
9350.06 345
9350.97 351
9351.88 349
9352.80 349
9353.71 322
9354.62 331
9355.54 352
9356.45 349
9357.36 341
9358.28 329
9359.19 356
9360.10 351
9361.02 321
9361.93 320
9362.84 369
9363.76 345
9364.67 347
9365.58 334
9366.50 368
9367.41 419
9368.32 375
9369.24 335
9370.15 391
9371.07 367
9371.98 335
9372.89 324
9373.81 335
9374.72 329
9375.64 374
9376.55 390
9377.47 345
9378.38 311
9379.29 327
9380.21 319
9381.12 337
9382.04 335
9382.95 369
9383.87 395
9384.78 393
9385.70 339
9386.61 327
9387.52 359
9388.44 421
9389.35 408
9390.27 342
9391.18 374
9392.10 408
9393.01 389
9393.93 372
9394.84 390
9395.76 406
9396.67 425
9397.59 368
9398.51 377
9399.42 377
9400.34 400
9401.25 386
9402.17 458
9403.08 382
9404.00 372
9404.91 351
9405.83 359
9406.74 316
9407.66 382
9408.58 375
9409.49 364
9410.41 333
9411.32 345
9412.24 326
9413.16 394
9414.07 396
9414.99 355
9415.90 364
9416.82 349
9417.74 372
9418.65 376
9419.57 365
9420.49 339
9421.40 345
9422.32 388
9423.23 346
9424.15 349
9425.07 357
9425.98 338
9426.90 341
9427.82 364
9428.73 387
9429.65 344
9430.57 338
9431.48 336
9432.40 329
9433.32 360
9434.24 379
9435.15 391
9436.07 408
9436.99 375
9437.90 362
9438.82 385
9439.74 387
9440.66 360
9441.57 370
9442.49 358
9443.41 358
9444.33 381
9445.24 328
9446.16 314
9447.08 376
9448.00 368
9448.91 382
9449.83 395
9450.75 442
9451.67 435
9452.59 483
9453.50 521
9454.42 508
9455.34 569
9456.26 561
9457.18 506
9458.09 479
9459.01 453
9459.93 455
9460.85 456
9461.77 435
9462.69 387
9463.60 383
9464.52 390
9465.44 382
9466.36 429
9467.28 368
9468.20 358
9469.12 381
9470.03 383
9470.95 429
9471.87 408
9472.79 386
9473.71 415
9474.63 389
9475.55 404
9476.47 367
9477.39 424
9478.31 427
9479.22 419
9480.14 477
9481.06 499
9481.98 473
9482.90 487
9483.82 514
9484.74 516
9485.66 459
9486.58 468
9487.50 465
9488.42 430
9489.34 399
9490.26 367
9491.18 387
9492.10 405
9493.02 396
9493.94 421
9494.86 409
9495.78 390
9496.70 379
9497.62 414
9498.54 405
9499.46 345
9500.38 359
9501.30 377
9502.22 358
9503.14 356
9504.06 397
9504.98 350
9505.90 371
9506.82 374
9507.74 380
9508.66 397
9509.58 376
9510.50 396
9511.42 397
9512.35 375
9513.27 416
9514.19 410
9515.11 393
9516.03 409
9516.95 407
9517.87 414
9518.79 422
9519.71 422
9520.63 384
9521.56 435
9522.48 410
9523.40 398
9524.32 377
9525.24 394
9526.16 443
9527.08 427
9528.01 428
9528.93 428
9529.85 438
9530.77 397
9531.69 382
9532.61 443
9533.54 459
9534.46 460
9535.38 522
9536.30 482
9537.22 469
9538.15 467
9539.07 449
9539.99 418
9540.91 440
9541.84 422
9542.76 455
9543.68 423
9544.60 428
9545.52 384
9546.45 388
9547.37 411
9548.29 413
9549.21 390
9550.14 357
9551.06 383
9551.98 384
9552.91 400
9553.83 415
9554.75 416
9555.67 439
9556.60 438
9557.52 367
9558.44 399
9559.37 459
9560.29 438
9561.21 448
9562.14 443
9563.06 449
9563.98 413
9564.91 439
9565.83 458
9566.75 483
9567.68 424
9568.60 427
9569.52 406
9570.45 425
9571.37 431
9572.29 413
9573.22 409
9574.14 427
9575.07 432
9575.99 427
9576.91 423
9577.84 385
9578.76 380
9579.69 400
9580.61 422
9581.53 415
9582.46 451
9583.38 400
9584.31 410
9585.23 433
9586.16 400
9587.08 400
9588.00 420
9588.93 438
9589.85 422
9590.78 390
9591.70 411
9592.63 418
9593.55 398
9594.48 410
9595.40 386
9596.33 403
9597.25 393
9598.18 368
9599.10 425
9600.03 441
9600.95 442
9601.88 447
9602.80 427
9603.73 453
9604.65 462
9605.58 449
9606.50 429
9607.43 443
9608.35 414
9609.28 442
9610.21 419
9611.13 422
9612.06 441
9612.98 461
9613.91 477
9614.83 429
9615.76 393
9616.69 421
9617.61 445
9618.54 474
9619.46 473
9620.39 466
9621.32 445
9622.24 446
9623.17 447
9624.09 451
9625.02 433
9625.95 452
9626.87 497
9627.80 545
9628.73 467
9629.65 462
9630.58 447
9631.51 492
9632.43 491
9633.36 536
9634.29 491
9635.21 489
9636.14 494
9637.07 534
9637.99 531
9638.92 534
9639.85 568
9640.77 538
9641.70 545
9642.63 579
9643.56 572
9644.48 583
9645.41 614
9646.34 623
9647.26 688
9648.19 626
9649.12 657
9650.05 757
9650.97 725
9651.90 704
9652.83 806
9653.76 775
9654.68 730
9655.61 760
9656.54 734
9657.47 687
9658.40 686
9659.32 628
9660.25 635
9661.18 584
9662.11 623
9663.04 626
9663.96 587
9664.89 612
9665.82 652
9666.75 618
9667.68 681
9668.61 643
9669.53 670
9670.46 681
9671.39 706
9672.32 696
9673.25 686
9674.18 692
9675.11 714
9676.03 735
9676.96 702
9677.89 700
9678.82 670
9679.75 678
9680.68 674
9681.61 690
9682.54 647
9683.47 705
9684.40 684
9685.32 784
9686.25 717
9687.18 672
9688.11 725
9689.04 727
9689.97 740
9690.90 746
9691.83 747
9692.76 718
9693.69 832
9694.62 861
9695.55 880
9696.48 872
9697.41 923
9698.34 1049
9699.27 1143
9700.20 1146
9701.13 1203
9702.06 1186
9702.99 1180
9703.92 1141
9704.85 1049
9705.78 976
9706.71 907
9707.64 852
9708.57 756
9709.50 780
9710.43 751
9711.36 782
9712.29 756
9713.22 793
9714.15 751
9715.08 795
9716.01 765
9716.94 824
9717.87 752
9718.80 755
9719.74 773
9720.67 681
9721.60 663
9722.53 692
9723.46 683
9724.39 628
9725.32 664
9726.25 639
9727.18 713
9728.11 629
9729.05 712
9729.98 721
9730.91 735
9731.84 702
9732.77 660
9733.70 703
9734.63 734
9735.57 709
9736.50 751
9737.43 690
9738.36 640
9739.29 671
9740.22 760
9741.16 695
9742.09 638
9743.02 638
9743.95 639
9744.88 641
9745.82 581
9746.75 617
9747.68 631
9748.61 633
9749.55 646
9750.48 618
9751.41 583
9752.34 599
9753.27 664
9754.21 594
9755.14 659
9756.07 609
9757.01 609
9757.94 626
9758.87 650
9759.80 618
9760.74 632
9761.67 620
9762.60 654
9763.53 638
9764.47 680
9765.40 596
9766.33 595
9767.27 633
9768.20 643
9769.13 632
9770.07 648
9771.00 633
9771.93 669
9772.87 659
9773.80 637
9774.73 682
9775.67 744
9776.60 769
9777.53 706
9778.47 738
9779.40 846
9780.34 789
9781.27 819
9782.20 843
9783.14 882
9784.07 793
9785.00 789
9785.94 832
9786.87 859
9787.81 799
9788.74 776
9789.68 751
9790.61 761
9791.54 687
9792.48 680
9793.41 685
9794.35 688
9795.28 694
9796.22 708
9797.15 747
9798.08 749
9799.02 772
9799.95 833
9800.89 798
9801.82 808
9802.76 741
9803.69 661
9804.63 706
9805.56 661
9806.50 672
9807.43 665
9808.37 635
9809.30 591
9810.24 570
9811.17 628
9812.11 594
9813.04 526
9813.98 564
9814.91 553
9815.85 575
9816.79 586
9817.72 579
9818.66 573
9819.59 520
9820.53 525
9821.46 500
9822.40 513
9823.34 534
9824.27 569
9825.21 556
9826.14 543
9827.08 524
9828.02 534
9828.95 519
9829.89 537
9830.82 528
9831.76 526
9832.70 498
9833.63 489
9834.57 543
9835.50 523
9836.44 529
9837.38 536
9838.31 553
9839.25 488
9840.19 499
9841.12 528
9842.06 550
9843.00 497
9843.93 514
9844.87 547
9845.81 566
9846.74 518
9847.68 503
9848.62 533
9849.56 507
9850.49 565
9851.43 522
9852.37 485
9853.30 539
9854.24 603
9855.18 558
9856.12 534
9857.05 531
9857.99 518
9858.93 497
9859.87 537
9860.80 516
9861.74 509
9862.68 562
9863.62 569
9864.55 537
9865.49 496
9866.43 496
9867.37 501
9868.31 501
9869.24 480
9870.18 512
9871.12 522
9872.06 516
9873.00 520
9873.93 475
9874.87 459
9875.81 476
9876.75 479
9877.69 492
9878.63 495
9879.56 455
9880.50 532
9881.44 504
9882.38 485
9883.32 472
9884.26 478
9885.20 455
9886.14 470
9887.07 454
9888.01 476
9888.95 464
9889.89 459
9890.83 475
9891.77 480
9892.71 482
9893.65 444
9894.59 484
9895.53 475
9896.47 488
9897.40 447
9898.34 457
9899.28 491
9900.22 446
9901.16 475
9902.10 497
9903.04 436
9903.98 481
9904.92 496
9905.86 479
9906.80 495
9907.74 493
9908.68 524
9909.62 493
9910.56 458
9911.50 500
9912.44 532
9913.38 540
9914.32 504
9915.26 518
9916.20 508
9917.14 496
9918.08 493
9919.02 564
9919.96 491
9920.90 459
9921.84 502
9922.78 508
9923.72 540
9924.66 623
9925.61 744
9926.55 819
9927.49 932
9928.43 1010
9929.37 989
9930.31 956
9931.25 829
9932.19 821
9933.13 726
9934.07 665
9935.01 607
9935.96 580
9936.90 566
9937.84 488
9938.78 486
9939.72 451
9940.66 502
9941.60 449
9942.54 479
9943.49 528
9944.43 504
9945.37 511
9946.31 519
9947.25 485
9948.19 460
9949.14 499
9950.08 428
9951.02 433
9951.96 495
9952.90 440
9953.85 436
9954.79 488
9955.73 470
9956.67 462
9957.61 430
9958.56 453
9959.50 400
9960.44 422
9961.38 428
9962.33 412
9963.27 376
9964.21 431
9965.15 450
9966.10 443
9967.04 430
9967.98 475
9968.92 515
9969.87 445
9970.81 407
9971.75 396
9972.70 382
9973.64 411
9974.58 411
9975.52 447
9976.47 425
9977.41 444
9978.35 401
9979.30 398
9980.24 400
9981.18 400
9982.13 361
9983.07 352
9984.01 380
9984.96 357
9985.90 396
9986.84 377
9987.79 392
9988.73 391
9989.68 429
9990.62 398
9991.56 390
9992.51 399
9993.45 407
9994.39 387
9995.34 418
9996.28 393
9997.23 409
9998.17 389
9999.11 375
10000.06 420
10001.00 401
10001.95 384
10002.89 423
10003.84 426
10004.78 462
10005.73 441
10006.67 436
10007.61 435
10008.56 401
10009.50 395
10010.45 400
10011.39 416
10012.34 423
10013.28 399
10014.23 424
10015.17 412
10016.12 426
10017.06 399
10018.01 399
10018.95 402
10019.90 389
10020.84 369
10021.79 408
10022.73 413
10023.68 399
10024.62 370
10025.57 399
10026.51 377
10027.46 412
10028.41 432
10029.35 398
10030.30 397
10031.24 381
10032.19 388
10033.13 387
10034.08 351
10035.03 370
10035.97 359
10036.92 387
10037.86 380
10038.81 400
10039.76 410
10040.70 383
10041.65 323
10042.59 355
10043.54 395
10044.49 364
10045.43 376
10046.38 353
10047.33 316
10048.27 333
10049.22 371
10050.17 359
10051.11 397
10052.06 374
10053.01 365
10053.95 387
10054.90 372
10055.85 373
10056.79 319
10057.74 343
10058.69 420
10059.63 392
10060.58 394
10061.53 371
10062.48 390
10063.42 429
10064.37 420
10065.32 380
10066.26 351
10067.21 358
10068.16 354
10069.11 360
10070.05 386
10071.00 366
10071.95 345
10072.90 309
10073.84 363
10074.79 368
10075.74 363
10076.69 360
10077.64 361
10078.58 302
10079.53 339
10080.48 340
10081.43 354
10082.38 342
10083.32 360
10084.27 362
10085.22 327
10086.17 375
10087.12 351
10088.07 350
10089.01 326
10089.96 325
10090.91 321
10091.86 354
10092.81 363
10093.76 310
10094.71 361
10095.65 385
10096.60 371
10097.55 370
10098.50 328
10099.45 354
10100.40 365
10101.35 384
10102.30 339
10103.25 358
10104.19 355
10105.14 353
10106.09 344
10107.04 325
10107.99 335
10108.94 329
10109.89 351
10110.84 390
10111.79 365
10112.74 342
10113.69 374
10114.64 345
10115.59 362
10116.54 355
10117.49 346
10118.44 366
10119.39 352
10120.34 321
10121.29 377
10122.24 344
10123.19 313
10124.14 349
10125.09 306
10126.04 356
10126.99 365
10127.94 316
10128.89 327
10129.84 346
10130.79 361
10131.74 341
10132.69 363
10133.64 365
10134.59 385
10135.54 373
10136.49 363
10137.44 324
10138.39 338
10139.34 352
10140.29 381
10141.24 367
10142.20 355
10143.15 314
10144.10 326
10145.05 329
10146.00 317
10146.95 326
10147.90 318
10148.85 339
10149.80 330
10150.76 318
10151.71 321
10152.66 384
10153.61 322
10154.56 324
10155.51 325
10156.46 368
10157.42 348
10158.37 346
10159.32 348
10160.27 346
10161.22 321
10162.18 267
10163.13 297
10164.08 334
10165.03 347
10165.98 369
10166.93 339
10167.89 335
10168.84 357
10169.79 338
10170.74 307
10171.70 312
10172.65 328
10173.60 336
10174.55 319
10175.51 334
10176.46 378
10177.41 340
10178.36 405
10179.32 342
10180.27 360
10181.22 369
10182.17 351
10183.13 343
10184.08 302
10185.03 337
10185.99 326
10186.94 370
10187.89 352
10188.84 336
10189.80 320
10190.75 365
10191.70 397
10192.66 326
10193.61 346
10194.56 356
10195.52 354
10196.47 381
10197.42 323
10198.38 347
10199.33 378
10200.29 356
10201.24 370
10202.19 337
10203.15 308
10204.10 362
10205.05 344
10206.01 383
10206.96 410
10207.92 410
10208.87 432
10209.82 402
10210.78 366
10211.73 417
10212.69 431
10213.64 394
10214.60 346
10215.55 373
10216.50 375
10217.46 419
10218.41 379
10219.37 340
10220.32 370
10221.28 387
10222.23 368
10223.19 379
10224.14 356
10225.10 324
10226.05 347
10227.01 345
10227.96 364
10228.92 340
10229.87 390
10230.83 334
10231.78 393
10232.74 336
10233.69 387
10234.65 454
10235.60 440
10236.56 464
10237.51 420
10238.47 421
10239.42 455
10240.38 460
10241.33 395
10242.29 397
10243.25 375
10244.20 387
10245.16 376
10246.11 349
10247.07 343
10248.02 344
10248.98 322
10249.94 323
10250.89 383
10251.85 362
10252.80 356
10253.76 333
10254.72 341
10255.67 350
10256.63 327
10257.59 352
10258.54 336
10259.50 364
10260.45 333
10261.41 368
10262.37 347
10263.32 315
10264.28 318
10265.24 313
10266.19 340
10267.15 320
10268.11 294
10269.06 352
10270.02 310
10270.98 335
10271.94 338
10272.89 375
10273.85 357
10274.81 315
10275.76 325
10276.72 316
10277.68 316
10278.64 322
10279.59 342
10280.55 355
10281.51 348
10282.47 308
10283.42 349
10284.38 348
10285.34 319
10286.30 317
10287.25 310
10288.21 333
10289.17 342
10290.13 342
10291.08 310
10292.04 324
10293.00 354
10293.96 346
10294.92 330
10295.87 338
10296.83 344
10297.79 328
10298.75 344
10299.71 328
10300.67 323
10301.62 320
10302.58 334
10303.54 378
10304.50 320
10305.46 336
10306.42 349
10307.38 354
10308.33 328
10309.29 310
10310.25 331
10311.21 374
10312.17 369
10313.13 307
10314.09 314
10315.05 328
10316.01 346
10316.96 304
10317.92 273
10318.88 320
10319.84 335
10320.80 359
10321.76 286
10322.72 314
10323.68 316
10324.64 326
10325.60 316
10326.56 304
10327.52 327
10328.48 327
10329.44 338
10330.40 344
10331.36 303
10332.32 328
10333.28 373
10334.24 374
10335.20 324
10336.16 309
10337.12 307
10338.08 323
10339.04 322
10340.00 314
10340.96 309
10341.92 337
10342.88 327
10343.84 313
10344.80 323
10345.76 296
10346.72 336
10347.68 349
10348.64 333
10349.60 338
10350.56 314
10351.52 303
10352.48 280
10353.44 278
10354.40 305
10355.36 271
10356.33 266
10357.29 335
10358.25 308
10359.21 326
10360.17 341
10361.13 325
10362.09 319
10363.05 344
10364.01 285
10364.98 300
10365.94 298
10366.90 280
10367.86 317
10368.82 286
10369.78 304
10370.75 324
10371.71 298
10372.67 299
10373.63 321
10374.59 293
10375.55 315
10376.52 295
10377.48 306
10378.44 279
10379.40 322
10380.36 285
10381.33 305
10382.29 306
10383.25 302
10384.21 268
10385.17 288
10386.14 288
10387.10 316
10388.06 287
10389.02 311
10389.99 338
10390.95 277
10391.91 311
10392.87 318
10393.84 303
10394.80 314
10395.76 289
10396.73 270
10397.69 287
10398.65 334
10399.61 326
10400.58 272
10401.54 297
10402.50 286
10403.47 307
10404.43 274
10405.39 259
10406.36 299
10407.32 315
10408.28 327
10409.25 335
10410.21 297
10411.17 306
10412.14 317
10413.10 318
10414.06 302
10415.03 316
10415.99 311
10416.95 365
10417.92 319
10418.88 355
10419.85 361
10420.81 409
10421.77 359
10422.74 321
10423.70 350
10424.67 329
10425.63 311
10426.59 289
10427.56 313
10428.52 324
10429.49 294
10430.45 271
10431.42 302
10432.38 325
10433.34 296
10434.31 319
10435.27 322
10436.24 263
10437.20 256
10438.17 279
10439.13 278
10440.10 293
10441.06 292
10442.03 301
10442.99 295
10443.96 329
10444.92 298
10445.89 300
10446.85 310
10447.82 282
10448.78 298
10449.75 325
10450.71 295
10451.68 324
10452.64 300
10453.61 270
10454.58 278
10455.54 284
10456.51 286
10457.47 279
10458.44 252
10459.40 307
10460.37 297
10461.33 253
10462.30 255
10463.27 262
10464.23 282
10465.20 246
10466.16 289
10467.13 265
10468.10 269
10469.06 257
10470.03 248
10471.00 289
10471.96 267
10472.93 276
10473.89 254
10474.86 261
10475.83 260
10476.79 263
10477.76 267
10478.73 282
10479.69 270
10480.66 271
10481.63 267
10482.59 261
10483.56 280
10484.53 271
10485.49 260
10486.46 282
10487.43 299
10488.40 252
10489.36 270
10490.33 283
10491.30 272
10492.26 285
10493.23 281
10494.20 244
10495.17 259
10496.13 263
10497.10 273
10498.07 271
10499.04 303
10500.00 269
10500.97 274
10501.94 294
10502.91 276
10503.87 250
10504.84 290
10505.81 305
10506.78 274
10507.75 263
10508.71 263
10509.68 277
10510.65 299
10511.62 263
10512.59 253
10513.55 264
10514.52 285
10515.49 243
10516.46 235
10517.43 240
10518.40 248
10519.36 259
10520.33 274
10521.30 251
10522.27 243
10523.24 255
10524.21 285
10525.18 279
10526.15 270
10527.11 266
10528.08 292
10529.05 287
10530.02 256
10530.99 247
10531.96 232
10532.93 244
10533.90 276
10534.87 292
10535.84 277
10536.80 279
10537.77 276
10538.74 248
10539.71 256
10540.68 254
10541.65 274
10542.62 274
10543.59 269
10544.56 290
10545.53 285
10546.50 263
10547.47 272
10548.44 226
10549.41 247
10550.38 262
10551.35 253
10552.32 246
10553.29 257
10554.26 288
10555.23 248
10556.20 259
10557.17 259
10558.14 287
10559.11 273
10560.08 275
10561.05 271
10562.02 261
10562.99 288
10563.96 263
10564.93 268
10565.90 289
10566.88 295
10567.85 290
10568.82 274
10569.79 246
10570.76 259
10571.73 259
10572.70 284
10573.67 250
10574.64 249
10575.61 251
10576.58 263
10577.56 254
10578.53 243
10579.50 258
10580.47 268
10581.44 264
10582.41 282
10583.38 313
10584.35 260
10585.33 229
10586.30 258
10587.27 275
10588.24 231
10589.21 258
10590.18 285
10591.16 269
10592.13 240
10593.10 288
10594.07 265
10595.04 261
10596.02 253
10596.99 264
10597.96 246
10598.93 223
10599.90 253
10600.88 290
10601.85 289
10602.82 240
10603.79 238
10604.77 257
10605.74 290
10606.71 254
10607.68 285
10608.66 254
10609.63 248
10610.60 241
10611.57 266
10612.55 238
10613.52 252
10614.49 261
10615.47 232
10616.44 279
10617.41 247
10618.38 274
10619.36 257
10620.33 290
10621.30 282
10622.28 306
10623.25 253
10624.22 280
10625.20 283
10626.17 247
10627.14 270
10628.12 281
10629.09 298
10630.06 271
10631.04 274
10632.01 240
10632.99 273
10633.96 265
10634.93 295
10635.91 258
10636.88 271
10637.86 267
10638.83 302
10639.80 297
10640.78 295
10641.75 321
10642.73 316
10643.70 282
10644.67 241
10645.65 256
10646.62 267
10647.60 261
10648.57 248
10649.55 245
10650.52 247
10651.50 256
10652.47 285
10653.44 253
10654.42 284
10655.39 265
10656.37 258
10657.34 249
10658.32 287
10659.29 283
10660.27 286
10661.24 273
10662.22 269
10663.19 271
10664.17 284
10665.14 246
10666.12 278
10667.09 281
10668.07 289
10669.04 278
10670.02 280
10671.00 300
10671.97 249
10672.95 248
10673.92 252
10674.90 258
10675.87 249
10676.85 287
10677.83 276
10678.80 278
10679.78 265
10680.75 275
10681.73 243
10682.70 294
10683.68 283
10684.66 254
10685.63 233
10686.61 236
10687.59 272
10688.56 266
10689.54 272
10690.51 249
10691.49 272
10692.47 244
10693.44 232
10694.42 234
10695.40 228
10696.37 233
10697.35 275
10698.33 276
10699.30 266
10700.28 291
10701.26 269
10702.23 262
10703.21 251
10704.19 241
10705.17 231
10706.14 249
10707.12 260
10708.10 276
10709.07 253
10710.05 283
10711.03 274
10712.01 279
10712.98 280
10713.96 270
10714.94 282
10715.92 241
10716.89 232
10717.87 226
10718.85 233
10719.83 263
10720.80 273
10721.78 269
10722.76 262
10723.74 245
10724.71 263
10725.69 274
10726.67 244
10727.65 239
10728.63 223
10729.61 254
10730.58 274
10731.56 255
10732.54 280
10733.52 252
10734.50 238
10735.48 259
10736.45 290
10737.43 294
10738.41 255
10739.39 290
10740.37 264
10741.35 261
10742.33 253
10743.30 268
10744.28 264
10745.26 274
10746.24 277
10747.22 283
10748.20 275
10749.18 297
10750.16 242
10751.14 261
10752.11 268
10753.09 232
10754.07 245
10755.05 239
10756.03 249
10757.01 281
10757.99 231
10758.97 254
10759.95 265
10760.93 254
10761.91 269
10762.89 265
10763.87 255
10764.85 233
10765.83 208
10766.81 267
10767.79 261
10768.77 270
10769.75 257
10770.73 258
10771.71 241
10772.69 224
10773.67 262
10774.65 265
10775.63 267
10776.61 287
10777.59 304
10778.57 291
10779.55 279
10780.53 257
10781.51 282
10782.49 229
10783.47 269
10784.45 254
10785.43 255
10786.41 263
10787.39 252
10788.38 235
10789.36 256
10790.34 271
10791.32 277
10792.30 262
10793.28 289
10794.26 300
10795.24 279
10796.22 248
10797.21 255
10798.19 249
10799.17 239
10800.15 232
10801.13 240
10802.11 231
10803.09 261
10804.08 268
10805.06 274
10806.04 260
10807.02 231
10808.00 240
10808.98 259
10809.97 271
10810.95 294
10811.93 245
10812.91 305
10813.89 288
10814.88 248
10815.86 268
10816.84 245
10817.82 251
10818.80 262
10819.79 257
10820.77 241
10821.75 254
10822.73 279
10823.72 236
10824.70 213
10825.68 265
10826.66 271
10827.65 269
10828.63 272
10829.61 281
10830.59 249
10831.58 264
10832.56 259
10833.54 245
10834.53 257
10835.51 262
10836.49 261
10837.47 240
10838.46 274
10839.44 285
10840.42 280
10841.41 269
10842.39 268
10843.37 262
10844.36 246
10845.34 263
10846.32 251
10847.31 245
10848.29 269
10849.27 279
10850.26 284
10851.24 240
10852.23 252
10853.21 256
10854.19 249
10855.18 293
10856.16 284
10857.14 282
10858.13 285
10859.11 268
10860.10 273
10861.08 278
10862.07 256
10863.05 279
10864.03 264
10865.02 268
10866.00 257
10866.99 251
10867.97 306
10868.96 284
10869.94 291
10870.92 260
10871.91 295
10872.89 277
10873.88 300
10874.86 280
10875.85 262
10876.83 259
10877.82 261
10878.80 276
10879.79 310
10880.77 267
10881.76 265
10882.74 305
10883.73 284
10884.71 291
10885.70 257
10886.68 275
10887.67 284
10888.66 329
10889.64 292
10890.63 295
10891.61 286
10892.60 301
10893.58 281
10894.57 294
10895.55 298
10896.54 270
10897.53 282
10898.51 296
10899.50 289
10900.48 291
10901.47 311
10902.46 316
10903.44 289
10904.43 300
10905.41 279
10906.40 301
10907.39 300
10908.37 272
10909.36 308
10910.35 277
10911.33 279
10912.32 330
10913.30 311
10914.29 327
10915.28 298
10916.26 311
10917.25 285
10918.24 304
10919.22 252
10920.21 297
10921.20 267
10922.19 268
10923.17 303
10924.16 303
10925.15 303
10926.13 286
10927.12 322
10928.11 260
10929.09 275
10930.08 299
10931.07 299
10932.06 295
10933.04 308
10934.03 296
10935.02 281
10936.01 294
10936.99 270
10937.98 280
10938.97 334
10939.96 325
10940.94 336
10941.93 323
10942.92 308
10943.91 349
10944.90 331
10945.88 359
10946.87 338
10947.86 332
10948.85 336
10949.84 320
10950.82 299
10951.81 326
10952.80 328
10953.79 353
10954.78 320
10955.77 381
10956.76 378
10957.74 391
10958.73 422
10959.72 412
10960.71 420
10961.70 377
10962.69 426
10963.68 394
10964.66 369
10965.65 348
10966.64 356
10967.63 375
10968.62 360
10969.61 347
10970.60 367
10971.59 383
10972.58 334
10973.57 334
10974.56 338
10975.54 366
10976.53 339
10977.52 378
10978.51 385
10979.50 358
10980.49 346
10981.48 364
10982.47 344
10983.46 367
10984.45 367
10985.44 382
10986.43 415
10987.42 392
10988.41 381
10989.40 353
10990.39 371
10991.38 303
10992.37 341
10993.36 318
10994.35 361
10995.34 391
10996.33 423
10997.32 421
10998.31 490
10999.30 537
11000.29 540
11001.28 529
11002.27 535
11003.26 505
11004.25 490
11005.25 496
11006.24 463
11007.23 460
11008.22 456
11009.21 422
11010.20 394
11011.19 351
11012.18 360
11013.17 365
11014.16 372
11015.15 349
11016.15 327
11017.14 381
11018.13 360
11019.12 333
11020.11 412
11021.10 373
11022.09 382
11023.09 333
11024.08 353
11025.07 336
11026.06 348
11027.05 367
11028.04 360
11029.03 331
11030.03 323
11031.02 383
11032.01 337
11033.00 349
11033.99 318
11034.99 310
11035.98 319
11036.97 365
11037.96 333
11038.95 347
11039.95 375
11040.94 320
11041.93 323
11042.92 349
11043.92 338
11044.91 327
11045.90 361
11046.89 301
11047.89 339
11048.88 333
11049.87 330
11050.86 283
11051.86 301
11052.85 321
11053.84 315
11054.84 295
11055.83 312
11056.82 293
11057.81 320
11058.81 309
11059.80 318
11060.79 323
11061.79 303
11062.78 320
11063.77 303
11064.77 281
11065.76 308
11066.75 303
11067.75 299
11068.74 308
11069.73 288
11070.73 305
11071.72 328
11072.72 322
11073.71 317
11074.70 302
11075.70 330
11076.69 318
11077.69 329
11078.68 299
11079.67 289
11080.67 301
11081.66 280
11082.66 281
11083.65 302
11084.64 282
11085.64 299
11086.63 304
11087.63 313
11088.62 283
11089.62 256
11090.61 319
11091.60 308
11092.60 301
11093.59 293
11094.59 292
11095.58 305
11096.58 281
11097.57 271
11098.57 301
11099.56 291
11100.56 296
11101.55 303
11102.55 315
11103.54 322
11104.54 297
11105.53 316
11106.53 288
11107.52 297
11108.52 298
11109.51 339
11110.51 292
11111.51 293
11112.50 301
11113.50 323
11114.49 284
11115.49 291
11116.48 284
11117.48 314
11118.47 306
11119.47 315
11120.47 321
11121.46 308
11122.46 320
11123.45 349
11124.45 400
11125.45 331
11126.44 364
11127.44 377
11128.44 366
11129.43 375
11130.43 326
11131.42 338
11132.42 374
11133.42 344
11134.41 321
11135.41 332
11136.41 339
11137.40 286
11138.40 297
11139.40 328
11140.39 291
11141.39 305
11142.39 306
11143.38 299
11144.38 317
11145.38 333
11146.37 315
11147.37 310
11148.37 326
11149.37 292
11150.36 288
11151.36 252
11152.36 282
11153.35 283
11154.35 300
11155.35 273
11156.35 281
11157.34 261
11158.34 298
11159.34 275
11160.34 275
11161.34 269
11162.33 291
11163.33 265
11164.33 286
11165.33 279
11166.32 279
11167.32 316
11168.32 322
11169.32 264
11170.32 262
11171.31 256
11172.31 290
11173.31 316
11174.31 275
11175.31 284
11176.31 285
11177.30 310
11178.30 288
11179.30 255
11180.30 273
11181.30 247
11182.30 257
11183.30 281
11184.29 283
11185.29 231
11186.29 262
11187.29 283
11188.29 355
11189.29 288
11190.29 246
11191.29 239
11192.29 288
11193.29 292
11194.28 271
11195.28 265
11196.28 257
11197.28 274
11198.28 294
11199.28 275
11200.28 248
11201.28 269
11202.28 295
11203.28 274
11204.28 242
11205.28 279
11206.28 274
11207.28 288
11208.28 268
11209.28 274
11210.28 266
11211.28 301
11212.28 314
11213.28 265
11214.28 262
11215.28 285
11216.28 305
11217.28 282
11218.28 267
11219.28 231
11220.28 269
11221.28 256
11222.28 267
11223.28 263
11224.28 258
11225.28 293
11226.28 258
11227.28 260
11228.28 229
11229.28 259
11230.28 267
11231.28 275
11232.29 301
11233.29 303
11234.29 279
11235.29 301
11236.29 300
11237.29 279
11238.29 300
11239.29 301
11240.29 279
11241.30 272
11242.30 277
11243.30 295
11244.30 272
11245.30 276
11246.30 273
11247.30 276
11248.31 251
11249.31 243
11250.31 250
11251.31 236
11252.31 254
11253.31 231
11254.32 268
11255.32 279
11256.32 299
11257.32 294
11258.32 276
11259.33 262
11260.33 264
11261.33 285
11262.33 267
11263.33 287
11264.34 265
11265.34 295
11266.34 244
11267.34 273
11268.35 274
11269.35 291
11270.35 275
11271.35 279
11272.36 265
11273.36 268
11274.36 296
11275.37 290
11276.37 249
11277.37 261
11278.37 315
11279.38 323
11280.38 301
11281.38 308
11282.39 292
11283.39 279
11284.39 299
11285.40 312
11286.40 298
11287.40 320
11288.41 314
11289.41 304
11290.41 272
11291.42 254
11292.42 230
11293.42 275
11294.43 256
11295.43 276
11296.43 266
11297.44 311
11298.44 269
11299.45 257
11300.45 276
11301.45 284
11302.46 255
11303.46 265
11304.47 294
11305.47 248
11306.47 257
11307.48 289
11308.48 290
11309.49 267
11310.49 261
11311.50 322
11312.50 345
11313.50 305
11314.51 325
11315.51 323
11316.52 321
11317.52 326
11318.53 304
11319.53 296
11320.54 264
11321.54 297
11322.55 290
11323.55 296
11324.56 233
11325.56 304
11326.57 277
11327.57 246
11328.58 247
11329.58 271
11330.59 271
11331.59 263
11332.60 260
11333.60 238
11334.61 253
11335.61 305
11336.62 250
11337.63 270
11338.63 264
11339.64 262
11340.64 254
11341.65 273
11342.65 279
11343.66 296
11344.67 262
11345.67 273
11346.68 234
11347.68 227
11348.69 255
11349.70 230
11350.70 301
11351.71 277
11352.71 225
11353.72 237
11354.73 286
11355.73 289
11356.74 239
11357.75 242
11358.75 269
11359.76 278
11360.77 274
11361.77 234
11362.78 199
11363.79 273
11364.79 267
11365.80 264
11366.81 255
11367.81 256
11368.82 260
11369.83 267
11370.83 267
11371.84 246
11372.85 269
11373.86 261
11374.86 253
11375.87 263
11376.88 246
11377.89 249
11378.89 239
11379.90 248
11380.91 238
11381.92 226
11382.92 249
11383.93 267
11384.94 239
11385.95 256
11386.95 254
11387.96 267
11388.97 247
11389.98 217
11390.99 222
11391.99 263
11393.00 263
11394.01 261
11395.02 250
11396.03 247
11397.03 233
11398.04 287
11399.05 268
11400.06 214
11401.07 234
11402.08 239
11403.08 252
11404.09 247
11405.10 249
11406.11 221
11407.12 237
11408.13 258
11409.14 249
11410.14 235
11411.15 241
11412.16 226
11413.17 234
11414.18 232
11415.19 241
11416.20 302
11417.21 262
11418.22 284
11419.23 254
11420.23 258
11421.24 254
11422.25 294
11423.26 261
11424.27 247
11425.28 236
11426.29 242
11427.30 253
11428.31 265
11429.32 227
11430.33 209
11431.34 250
11432.35 243
11433.36 260
11434.37 257
11435.38 247
11436.39 233
11437.40 252
11438.41 238
11439.42 230
11440.43 239
11441.44 255
11442.45 255
11443.46 255
11444.47 239
11445.48 226
11446.49 241
11447.50 240
11448.51 228
11449.52 234
11450.53 221
11451.54 255
11452.55 246
11453.56 230
11454.58 239
11455.59 250
11456.60 256
11457.61 239
11458.62 254
11459.63 235
11460.64 254
11461.65 236
11462.66 228
11463.67 241
11464.69 224
11465.70 262
11466.71 265
11467.72 228
11468.73 254
11469.74 268
11470.75 251
11471.77 266
11472.78 251
11473.79 248
11474.80 239
11475.81 215
11476.82 230
11477.84 209
11478.85 245
11479.86 235
11480.87 236
11481.88 236
11482.89 248
11483.91 236
11484.92 264
11485.93 257
11486.94 206
11487.96 219
11488.97 243
11489.98 261
11490.99 224
11492.00 251
11493.02 270
11494.03 214
11495.04 244
11496.06 270
11497.07 234
11498.08 226
11499.09 260
11500.11 285
11501.12 282
11502.13 250
11503.14 264
11504.16 248
11505.17 228
11506.18 251
11507.20 232
11508.21 230
11509.22 242
11510.24 253
11511.25 261
11512.26 281
11513.28 275
11514.29 280
11515.30 260
11516.32 288
11517.33 265
11518.34 239
11519.36 269
11520.37 260
11521.38 249
11522.40 253
11523.41 251
11524.43 234
11525.44 248
11526.45 230
11527.47 221
11528.48 233
11529.50 262
11530.51 271
11531.52 241
11532.54 217
11533.55 258
11534.57 266
11535.58 220
11536.60 223
11537.61 247
11538.62 246
11539.64 241
11540.65 240
11541.67 237
11542.68 228
11543.70 241
11544.71 266
11545.73 261
11546.74 258
11547.76 278
11548.77 264
11549.79 262
11550.80 258
11551.82 221
11552.83 256
11553.85 291
11554.86 247
11555.88 265
11556.89 237
11557.91 265
11558.92 270
11559.94 285
11560.95 255
11561.97 269
11562.98 281
11564.00 311
11565.02 288
11566.03 245
11567.05 274
11568.06 277
11569.08 256
11570.10 278
11571.11 266
11572.13 283
11573.14 324
11574.16 276
11575.18 298
11576.19 289
11577.21 302
11578.22 340
11579.24 340
11580.26 305
11581.27 308
11582.29 339
11583.31 319
11584.32 322
11585.34 354
11586.35 317
11587.37 318
11588.39 391
11589.40 371
11590.42 329
11591.44 346
11592.46 324
11593.47 364
11594.49 381
11595.51 387
11596.52 392
11597.54 430
11598.56 470
11599.57 494
11600.59 550
11601.61 590
11602.63 669
11603.64 721
11604.66 700
11605.68 702
11606.70 690
11607.71 635
11608.73 606
11609.75 601
11610.77 592
11611.78 515
11612.80 461
11613.82 431
11614.84 413
11615.85 350
11616.87 368
11617.89 405
11618.91 374
11619.93 344
11620.95 351
11621.96 333
11622.98 345
11624.00 339
11625.02 321
11626.04 349
11627.05 324
11628.07 337
11629.09 350
11630.11 319
11631.13 342
11632.15 368
11633.17 340
11634.18 318
11635.20 323
11636.22 296
11637.24 315
11638.26 288
11639.28 321
11640.30 347
11641.32 314
11642.34 318
11643.35 324
11644.37 290
11645.39 297
11646.41 299
11647.43 295
11648.45 298
11649.47 272
11650.49 275
11651.51 267
11652.53 262
11653.55 255
11654.57 298
11655.59 277
11656.61 263
11657.63 244
11658.65 261
11659.67 257
11660.69 282
11661.71 291
11662.73 298
11663.75 262
11664.77 274
11665.79 283
11666.81 273
11667.83 253
11668.85 249
11669.87 254
11670.89 278
11671.91 273
11672.93 296
11673.95 256
11674.97 272
11675.99 234
11677.01 281
11678.03 285
11679.05 277
11680.07 273
11681.09 282
11682.11 281
11683.13 271
11684.15 302
11685.18 278
11686.20 282
11687.22 259
11688.24 287
11689.26 264
11690.28 298
11691.30 275
11692.32 279
11693.34 307
11694.37 314
11695.39 281
11696.41 279
11697.43 276
11698.45 281
11699.47 225
11700.49 248
11701.52 271
11702.54 280
11703.56 269
11704.58 256
11705.60 288
11706.62 249
11707.65 267
11708.67 291
11709.69 242
11710.71 256
11711.73 253
11712.76 262
11713.78 258
11714.80 274
11715.82 238
11716.85 240
11717.87 253
11718.89 249
11719.91 267
11720.94 254
11721.96 227
11722.98 245
11724.00 247
11725.03 237
11726.05 275
11727.07 279
11728.09 249
11729.12 256
11730.14 248
11731.16 219
11732.19 222
11733.21 259
11734.23 273
11735.25 288
11736.28 280
11737.30 251
11738.32 282
11739.35 255
11740.37 226
11741.39 214
11742.42 259
11743.44 226
11744.46 259
11745.49 253
11746.51 240
11747.54 246
11748.56 238
11749.58 242
11750.61 241
11751.63 248
11752.65 258
11753.68 264
11754.70 259
11755.73 269
11756.75 230
11757.77 240
11758.80 237
11759.82 259
11760.85 214
11761.87 211
11762.90 225
11763.92 273
11764.94 245
11765.97 222
11766.99 216
11768.02 244
11769.04 250
11770.07 254
11771.09 238
11772.12 241
11773.14 239
11774.17 219
11775.19 237
11776.22 248
11777.24 249
11778.27 257
11779.29 222
11780.32 226
11781.34 228
11782.37 234
11783.39 232
11784.42 265
11785.44 233
11786.47 234
11787.49 247
11788.52 213
11789.54 214
11790.57 215
11791.59 243
11792.62 249
11793.65 206
11794.67 224
11795.70 241
11796.72 232
11797.75 250
11798.77 218
11799.80 226
11800.83 222
11801.85 210
11802.88 254
11803.90 252
11804.93 225
11805.96 210
11806.98 237
11808.01 268
11809.04 217
11810.06 196
11811.09 228
11812.12 231
11813.14 209
11814.17 237
11815.20 261
11816.22 278
11817.25 214
11818.28 237
11819.30 256
11820.33 228
11821.36 237
11822.38 205
11823.41 231
11824.44 240
11825.46 223
11826.49 245
11827.52 212
11828.54 234
11829.57 233
11830.60 254
11831.63 221
11832.65 227
11833.68 242
11834.71 235
11835.74 235
11836.76 227
11837.79 214
11838.82 257
11839.85 222
11840.87 231
11841.90 213
11842.93 248
11843.96 208
11844.99 212
11846.01 216
11847.04 227
11848.07 186
11849.10 208
11850.13 233
11851.15 235
11852.18 243
11853.21 215
11854.24 214
11855.27 230
11856.30 224
11857.32 198
11858.35 230
11859.38 228
11860.41 212
11861.44 240
11862.47 253
11863.50 269
11864.52 219
11865.55 236
11866.58 218
11867.61 229
11868.64 243
11869.67 230
11870.70 237
11871.73 242
11872.76 253
11873.79 250
11874.81 204
11875.84 203
11876.87 240
11877.90 216
11878.93 227
11879.96 220
11880.99 242
11882.02 231
11883.05 234
11884.08 243
11885.11 232
11886.14 214
11887.17 195
11888.20 218
11889.23 243
11890.26 214
11891.29 224
11892.32 229
11893.35 222
11894.38 256
11895.41 209
11896.44 250
11897.47 276
11898.50 268
11899.53 253
11900.56 263
11901.59 306
11902.62 312
11903.65 303
11904.68 245
11905.71 253
11906.74 257
11907.77 259
11908.80 229
11909.83 228
11910.86 233
11911.90 261
11912.93 261
11913.96 289
11914.99 268
11916.02 271
11917.05 295
11918.08 287
11919.11 271
11920.14 247
11921.17 235
11922.21 262
11923.24 253
11924.27 248
11925.30 245
11926.33 249
11927.36 268
11928.39 238
11929.43 259
11930.46 287
11931.49 302
11932.52 307
11933.55 310
11934.58 275
11935.62 286
11936.65 289
11937.68 259
11938.71 313
11939.74 303
11940.78 277
11941.81 213
11942.84 253
11943.87 218
11944.90 260
11945.94 247
11946.97 245
11948.00 228
11949.03 242
11950.07 245
11951.10 231
11952.13 223
11953.16 239
11954.20 208
11955.23 222
11956.26 251
11957.29 204
11958.33 216
11959.36 254
11960.39 258
11961.43 239
11962.46 245
11963.49 233
11964.53 223
11965.56 249
11966.59 236
11967.62 237
11968.66 209
11969.69 225
11970.72 249
11971.76 228
11972.79 226
11973.83 250
11974.86 231
11975.89 211
11976.93 231
11977.96 222
11978.99 229
11980.03 224
11981.06 238
11982.09 240
11983.13 237
11984.16 233
11985.20 227
11986.23 207
11987.26 218
11988.30 215
11989.33 219
11990.37 199
11991.40 222
11992.44 254
11993.47 200
11994.50 217
11995.54 218
11996.57 232
11997.61 239
11998.64 253
11999.68 217
12000.71 205
12001.75 215
12002.78 223
12003.82 224
12004.85 255
12005.89 232
12006.92 246
12007.96 232
12008.99 236
12010.03 228
12011.06 243
12012.10 239
12013.13 244
12014.17 252
12015.20 236
12016.24 247
12017.27 243
12018.31 252
12019.34 244
12020.38 252
12021.41 244
12022.45 245
12023.49 230
12024.52 224
12025.56 236
12026.59 242
12027.63 245
12028.66 222
12029.70 237
12030.74 253
12031.77 239
12032.81 204
12033.84 218
12034.88 231
12035.92 267
12036.95 256
12037.99 253
12039.03 238
12040.06 234
12041.10 249
12042.13 232
12043.17 261
12044.21 220
12045.24 240
12046.28 248
12047.32 231
12048.35 246
12049.39 263
12050.43 210
12051.46 258
12052.50 220
12053.54 209
12054.58 248
12055.61 245
12056.65 259
12057.69 244
12058.72 285
12059.76 229
12060.80 223
12061.84 236
12062.87 242
12063.91 244
12064.95 254
12065.98 252
12067.02 259
12068.06 233
12069.10 237
12070.14 258
12071.17 242
12072.21 233
12073.25 237
12074.29 257
12075.32 242
12076.36 235
12077.40 256
12078.44 248
12079.48 216
12080.51 216
12081.55 260
12082.59 242
12083.63 232
12084.67 218
12085.71 217
12086.74 250
12087.78 219
12088.82 237
12089.86 233
12090.90 238
12091.94 234
12092.97 237
12094.01 216
12095.05 231
12096.09 231
12097.13 229
12098.17 221
12099.21 235
12100.25 276
12101.29 278
12102.32 253
12103.36 224
12104.40 263
12105.44 316
12106.48 270
12107.52 255
12108.56 260
12109.60 226
12110.64 270
12111.68 264
12112.72 234
12113.76 223
12114.80 217
12115.84 234
12116.88 217
12117.92 225
12118.96 204
12120.00 254
12121.04 229
12122.07 200
12123.11 192
12124.15 256
12125.19 237
12126.23 257
12127.28 242
12128.32 222
12129.36 217
12130.40 211
12131.44 208
12132.48 185
12133.52 221
12134.56 216
12135.60 254
12136.64 271
12137.68 217
12138.72 227
12139.76 230
12140.80 235
12141.84 210
12142.88 225
12143.92 218
12144.96 220
12146.00 225
12147.05 229
12148.09 211
12149.13 194
12150.17 212
12151.21 200
12152.25 203
12153.29 184
12154.33 193
12155.38 218
12156.42 224
12157.46 199
12158.50 226
12159.54 213
12160.58 228
12161.62 203
12162.67 224
12163.71 227
12164.75 209
12165.79 231
12166.83 222
12167.87 200
12168.92 196
12169.96 226
12171.00 229
12172.04 207
12173.08 215
12174.13 233
12175.17 221
12176.21 237
12177.25 195
12178.30 200
12179.34 200
12180.38 206
12181.42 199
12182.47 223
12183.51 187
12184.55 214
12185.59 195
12186.64 195
12187.68 204
12188.72 241
12189.76 230
12190.81 226
12191.85 238
12192.89 199
12193.94 222
12194.98 193
12196.02 209
12197.06 212
12198.11 213
12199.15 218
12200.19 211
12201.24 190
12202.28 224
12203.32 214
12204.37 224
12205.41 237
12206.45 221
12207.50 235
12208.54 252
12209.59 245
12210.63 209
12211.67 205
12212.72 215
12213.76 221
12214.80 232
12215.85 243
12216.89 209
12217.94 214
12218.98 214
12220.02 238
12221.07 234
12222.11 234
12223.16 231
12224.20 235
12225.25 210
12226.29 232
12227.33 222
12228.38 212
12229.42 234
12230.47 230
12231.51 250
12232.56 235
12233.60 241
12234.65 220
12235.69 246
12236.74 212
12237.78 238
12238.83 229
12239.87 219
12240.92 227
12241.96 221
12243.01 222
12244.05 203
12245.10 207
12246.14 202
12247.19 223
12248.23 212
12249.28 230
12250.32 201
12251.37 227
12252.41 225
12253.46 217
12254.50 191
12255.55 215
12256.60 234
12257.64 212
12258.69 174
12259.73 178
12260.78 206
12261.82 196
12262.87 239
12263.92 200
12264.96 219
12266.01 208
12267.05 229
12268.10 214
12269.15 208
12270.19 215
12271.24 220
12272.29 222
12273.33 199
12274.38 161
12275.43 196
12276.47 247
12277.52 207
12278.57 197
12279.61 203
12280.66 250
12281.71 222
12282.75 238
12283.80 216
12284.85 229
12285.89 248
12286.94 240
12287.99 204
12289.03 189
12290.08 210
12291.13 191
12292.18 221
12293.22 208
12294.27 207
12295.32 209
12296.36 210
12297.41 176
12298.46 223
12299.51 197
12300.55 189
12301.60 222
12302.65 220
12303.70 192
12304.74 214
12305.79 202
12306.84 194
12307.89 198
12308.94 207
12309.98 226
12311.03 210
12312.08 198
12313.13 189
12314.18 197
12315.22 184
12316.27 191
12317.32 193
12318.37 204
12319.42 193
12320.47 209
12321.51 230
12322.56 200
12323.61 190
12324.66 202
12325.71 236
12326.76 196
12327.81 190
12328.85 198
12329.90 186
12330.95 209
12332.00 208
12333.05 198
12334.10 197
12335.15 214
12336.20 244
12337.25 219
12338.30 194
12339.34 197
12340.39 199
12341.44 215
12342.49 195
12343.54 198
12344.59 212
12345.64 201
12346.69 206
12347.74 211
12348.79 190
12349.84 194
12350.89 198
12351.94 216
12352.99 188
12354.04 169
12355.09 200
12356.14 196
12357.19 199
12358.24 184
12359.29 186
12360.34 208
12361.39 208
12362.44 183
12363.49 200
12364.54 212
12365.59 231
12366.64 193
12367.69 220
12368.74 204
12369.79 222
12370.84 206
12371.89 190
12372.94 201
12373.99 209
12375.04 227
12376.09 202
12377.15 216
12378.20 206
12379.25 211
12380.30 205
12381.35 191
12382.40 190
12383.45 206
12384.50 206
12385.55 202
12386.60 224
12387.66 187
12388.71 186
12389.76 204
12390.81 205
12391.86 187
12392.91 200
12393.96 193
12395.02 230
12396.07 198
12397.12 197
12398.17 207
12399.22 180
12400.27 220
12401.33 190
12402.38 199
12403.43 198
12404.48 217
12405.53 201
12406.59 210
12407.64 220
12408.69 198
12409.74 216
12410.80 217
12411.85 209
12412.90 219
12413.95 208
12415.00 232
12416.06 224
12417.11 214
12418.16 196
12419.21 231
12420.27 190
12421.32 187
12422.37 224
12423.43 254
12424.48 216
12425.53 196
12426.58 244
12427.64 221
12428.69 222
12429.74 219
12430.80 234
12431.85 226
12432.90 201
12433.96 196
12435.01 224
12436.06 249
12437.12 219
12438.17 183
12439.22 240
12440.28 213
12441.33 230
12442.38 212
12443.44 234
12444.49 251
12445.54 223
12446.60 238
12447.65 227
12448.71 213
12449.76 208
12450.81 251
12451.87 223
12452.92 188
12453.98 216
12455.03 226
12456.08 260
12457.14 255
12458.19 274
12459.25 246
12460.30 272
12461.36 246
12462.41 246
12463.46 267
12464.52 258
12465.57 264
12466.63 259
12467.68 280
12468.74 284
12469.79 285
12470.85 310
12471.90 321
12472.96 365
12474.01 459
12475.07 458
12476.12 520
12477.18 555
12478.23 588
12479.29 541
12480.34 547
12481.40 544
12482.45 528
12483.51 431
12484.56 400
12485.62 371
12486.67 367
12487.73 329
12488.79 340
12489.84 348
12490.90 350
12491.95 318
12493.01 304
12494.06 292
12495.12 258
12496.18 268
12497.23 261
12498.29 304
12499.34 259
12500.40 287
12501.46 267
12502.51 271
12503.57 234
12504.62 305
12505.68 277
12506.74 253
12507.79 231
12508.85 282
12509.91 308
12510.96 260
12512.02 256
12513.08 275
12514.13 273
12515.19 257
12516.25 301
12517.30 234
12518.36 257
12519.42 223
12520.47 249
12521.53 244
12522.59 233
12523.64 232
12524.70 236
12525.76 276
12526.82 235
12527.87 194
12528.93 208
12529.99 226
12531.04 215
12532.10 230
12533.16 213
12534.22 219
12535.27 234
12536.33 241
12537.39 233
12538.45 221
12539.50 238
12540.56 219
12541.62 262
12542.68 237
12543.74 198
12544.79 247
12545.85 252
12546.91 230
12547.97 254
12549.03 234
12550.08 250
12551.14 245
12552.20 230
12553.26 256
12554.32 284
12555.38 286
12556.43 302
12557.49 314
12558.55 257
12559.61 272
12560.67 271
12561.73 304
12562.79 280
12563.84 277
12564.90 261
12565.96 286
12567.02 273
12568.08 234
12569.14 253
12570.20 269
12571.26 239
12572.32 265
12573.37 249
12574.43 246
12575.49 262
12576.55 247
12577.61 255
12578.67 230
12579.73 232
12580.79 257
12581.85 248
12582.91 232
12583.97 231
12585.03 225
12586.09 274
12587.15 201
12588.21 234
12589.27 242
12590.33 243
12591.39 215
12592.45 232
12593.51 228
12594.57 248
12595.63 242
12596.69 216
12597.75 227
12598.81 203
12599.87 219
12600.93 201
12601.99 204
12603.05 201
12604.11 246
12605.17 226
12606.23 199
12607.29 210
12608.35 217
12609.41 231
12610.47 212
12611.53 214
12612.59 197
12613.66 224
12614.72 218
12615.78 231
12616.84 220
12617.90 212
12618.96 206
12620.02 236
12621.08 222
12622.14 220
12623.20 208
12624.27 240
12625.33 229
12626.39 224
12627.45 224
12628.51 240
12629.57 239
12630.63 217
12631.70 222
12632.76 223
12633.82 212
12634.88 209
12635.94 203
12637.00 202
12638.07 227
12639.13 221
12640.19 234
12641.25 217
12642.31 231
12643.38 188
12644.44 238
12645.50 251
12646.56 207
12647.63 203
12648.69 178
12649.75 221
12650.81 180
12651.88 216
12652.94 209
12654.00 205
12655.06 210
12656.13 225
12657.19 203
12658.25 201
12659.31 193
12660.38 219
12661.44 236
12662.50 208
12663.57 213
12664.63 191
12665.69 192
12666.75 188
12667.82 204
12668.88 201
12669.94 202
12671.01 209
12672.07 203
12673.13 219
12674.20 211
12675.26 220
12676.32 225
12677.39 232
12678.45 215
12679.51 203
12680.58 190
12681.64 206
12682.71 193
12683.77 201
12684.83 215
12685.90 204
12686.96 203
12688.03 220
12689.09 183
12690.15 216
12691.22 215
12692.28 254
12693.35 219
12694.41 224
12695.47 225
12696.54 267
12697.60 258
12698.67 241
12699.73 252
12700.80 249
12701.86 244
12702.93 241
12703.99 263
12705.05 239
12706.12 239
12707.18 240
12708.25 241
12709.31 241
12710.38 235
12711.44 241
12712.51 242
12713.57 213
12714.64 215
12715.70 200
12716.77 215
12717.83 188
12718.90 206
12719.96 225
12721.03 217
12722.10 251
12723.16 233
12724.23 249
12725.29 223
12726.36 237
12727.42 267
12728.49 227
12729.55 188
12730.62 192
12731.69 220
12732.75 227
12733.82 232
12734.88 208
12735.95 228
12737.02 210
12738.08 236
12739.15 217
12740.21 223
12741.28 222
12742.35 212
12743.41 227
12744.48 245
12745.55 207
12746.61 209
12747.68 223
12748.75 215
12749.81 213
12750.88 231
12751.95 257
12753.01 207
12754.08 205
12755.15 215
12756.21 221
12757.28 213
12758.35 193
12759.41 176
12760.48 175
12761.55 189
12762.61 234
12763.68 232
12764.75 215
12765.82 204
12766.88 207
12767.95 224
12769.02 201
12770.09 200
12771.15 181
12772.22 212
12773.29 185
12774.36 186
12775.42 201
12776.49 221
12777.56 205
12778.63 179
12779.69 195
12780.76 188
12781.83 198
12782.90 216
12783.97 227
12785.03 202
12786.10 238
12787.17 197
12788.24 230
12789.31 223
12790.37 210
12791.44 216
12792.51 195
12793.58 193
12794.65 192
12795.72 210
12796.79 217
12797.85 203
12798.92 191
12799.99 222
12801.06 187
12802.13 204
12803.20 197
12804.27 204
12805.34 198
12806.40 192
12807.47 178
12808.54 211
12809.61 197
12810.68 210
12811.75 201
12812.82 203
12813.89 218
12814.96 216
12816.03 199
12817.10 180
12818.17 189
12819.23 224
12820.30 205
12821.37 210
12822.44 172
12823.51 198
12824.58 193
12825.65 224
12826.72 193
12827.79 202
12828.86 168
12829.93 210
12831.00 186
12832.07 179
12833.14 194
12834.21 211
12835.28 213
12836.35 181
12837.42 183
12838.49 193
12839.56 173
12840.63 195
12841.70 187
12842.77 179
12843.85 169
12844.92 205
12845.99 215
12847.06 216
12848.13 170
12849.20 210
12850.27 214
12851.34 172
12852.41 204
12853.48 178
12854.55 208
12855.62 198
12856.69 196
12857.77 182
12858.84 212
12859.91 197
12860.98 194
12862.05 178
12863.12 191
12864.19 223
12865.26 183
12866.34 191
12867.41 178
12868.48 193
12869.55 214
12870.62 210
12871.69 191
12872.77 183
12873.84 181
12874.91 192
12875.98 208
12877.05 179
12878.12 164
12879.20 192
12880.27 178
12881.34 197
12882.41 180
12883.49 189
12884.56 173
12885.63 198
12886.70 203
12887.77 171
12888.85 160
12889.92 170
12890.99 209
12892.06 173
12893.14 204
12894.21 185
12895.28 190
12896.35 199
12897.43 173
12898.50 176
12899.57 178
12900.65 172
12901.72 138
12902.79 143
12903.86 190
12904.94 185
12906.01 181
12907.08 207
12908.16 163
12909.23 170
12910.30 166
12911.38 166
12912.45 160
12913.52 163
12914.60 209
12915.67 190
12916.74 154
12917.82 177
12918.89 181
12919.97 163
12921.04 157
12922.11 191
12923.19 193
12924.26 141
12925.33 177
12926.41 177
12927.48 175
12928.56 166
12929.63 161
12930.70 196
12931.78 157
12932.85 145
12933.93 157
12935.00 227
12936.08 200
12937.15 177
12938.23 158
12939.30 199
12940.37 175
12941.45 175
12942.52 176
12943.60 157
12944.67 179
12945.75 210
12946.82 175
12947.90 166
12948.97 158
12950.05 187
12951.12 209
12952.20 165
12953.27 136
12954.35 153
12955.42 197
12956.50 174
12957.57 180
12958.65 183
12959.72 166
12960.80 170
12961.87 183
12962.95 174
12964.03 159
12965.10 155
12966.18 150
12967.25 174
12968.33 169
12969.40 169
12970.48 185
12971.56 203
12972.63 168
12973.71 166
12974.78 176
12975.86 174
12976.93 145
12978.01 175
12979.09 178
12980.16 183
12981.24 150
12982.32 179
12983.39 188
12984.47 165
12985.55 172
12986.62 174
12987.70 172
12988.77 162
12989.85 173
12990.93 189
12992.00 165
12993.08 145
12994.16 162
12995.23 180
12996.31 186
12997.39 189
12998.47 198
12999.54 150
13000.62 165
13001.70 181
13002.77 180
13003.85 177
13004.93 134
13006.01 149
13007.08 185
13008.16 172
13009.24 161
13010.31 185
13011.39 186
13012.47 189
13013.55 203
13014.63 174
13015.70 153
13016.78 194
13017.86 188
13018.94 182
13020.01 161
13021.09 172
13022.17 190
13023.25 181
13024.33 153
13025.40 149
13026.48 165
13027.56 163
13028.64 157
13029.72 181
13030.79 177
13031.87 210
13032.95 203
13034.03 179
13035.11 173
13036.19 165
13037.27 168
13038.34 183
13039.42 187
13040.50 153
13041.58 157
13042.66 156
13043.74 148
13044.82 151
13045.90 156
13046.97 192
13048.05 190
13049.13 170
13050.21 164
13051.29 186
13052.37 185
13053.45 183
13054.53 200
13055.61 185
13056.69 159
13057.77 190
13058.85 181
13059.93 178
13061.01 177
13062.09 182
13063.16 201
13064.24 179
13065.32 144
13066.40 123
13067.48 168
13068.56 158
13069.64 145
13070.72 175
13071.80 158
13072.88 174
13073.96 191
13075.04 172
13076.12 165
13077.20 162
13078.28 188
13079.36 218
13080.45 166
13081.53 163
13082.61 207
13083.69 191
13084.77 173
13085.85 163
13086.93 161
13088.01 175
13089.09 165
13090.17 167
13091.25 184
13092.33 191
13093.41 202
13094.49 210
13095.57 181
13096.66 147
13097.74 164
13098.82 186
13099.90 194
13100.98 203
13102.06 183
13103.14 197
13104.22 196
13105.31 168
13106.39 160
13107.47 170
13108.55 170
13109.63 170
13110.71 180
13111.79 163
13112.88 162
13113.96 175
13115.04 179
13116.12 176
13117.20 160
13118.29 166
13119.37 182
13120.45 154
13121.53 142
13122.61 160
13123.70 168
13124.78 172
13125.86 184
13126.94 172
13128.03 160
13129.11 165
13130.19 148
13131.27 148
13132.35 175
13133.44 147
13134.52 182
13135.60 179
13136.69 172
13137.77 161
13138.85 159
13139.93 160
13141.02 168
13142.10 149
13143.18 163
13144.27 195
13145.35 159
13146.43 168
13147.51 176
13148.60 181
13149.68 183
13150.76 183
13151.85 187
13152.93 173
13154.01 164
13155.10 149
13156.18 191
13157.26 161
13158.35 178
13159.43 180
13160.52 172
13161.60 163
13162.68 171
13163.77 189
13164.85 180
13165.93 155
13167.02 202
13168.10 213
13169.19 157
13170.27 151
13171.35 159
13172.44 176
13173.52 156
13174.61 159
13175.69 177
13176.78 187
13177.86 158
13178.94 124
13180.03 157
13181.11 166
13182.20 168
13183.28 185
13184.37 180
13185.45 160
13186.54 171
13187.62 160
13188.71 172
13189.79 164
13190.88 190
13191.96 186
13193.05 146
13194.13 141
13195.22 169
13196.30 175
13197.39 165
13198.47 168
13199.56 201
13200.64 169
13201.73 162
13202.81 174
13203.90 172
13204.98 201
13206.07 178
13207.16 166
13208.24 157
13209.33 170
13210.41 137
13211.50 159
13212.58 166
13213.67 155
13214.76 159
13215.84 170
13216.93 189
13218.01 168
13219.10 132
13220.19 165
13221.27 166
13222.36 170
13223.45 172
13224.53 183
13225.62 173
13226.70 177
13227.79 168
13228.88 176
13229.96 141
13231.05 149
13232.14 182
13233.22 159
13234.31 148
13235.40 156
13236.48 196
13237.57 194
13238.66 169
13239.74 161
13240.83 169
13241.92 159
13243.01 172
13244.09 173
13245.18 169
13246.27 141
13247.35 159
13248.44 185
13249.53 181
13250.62 161
13251.70 191
13252.79 157
13253.88 176
13254.97 172
13256.05 163
13257.14 194
13258.23 181
13259.32 167
13260.40 153
13261.49 182
13262.58 180
13263.67 171
13264.76 186
13265.84 156
13266.93 154
13268.02 164
13269.11 161
13270.20 146
13271.29 147
13272.37 171
13273.46 155
13274.55 150
13275.64 160
13276.73 182
13277.82 162
13278.90 168
13279.99 183
13281.08 184
13282.17 146
13283.26 177
13284.35 171
13285.44 184
13286.53 172
13287.61 196
13288.70 187
13289.79 187
13290.88 162
13291.97 181
13293.06 193
13294.15 161
13295.24 185
13296.33 177
13297.42 161
13298.51 172
13299.60 169
13300.68 171
13301.77 156
13302.86 164
13303.95 179
13305.04 176
13306.13 173
13307.22 193
13308.31 168
13309.40 180
13310.49 180
13311.58 180
13312.67 174
13313.76 186
13314.85 200
13315.94 198
13317.03 173
13318.12 150
13319.21 165
13320.30 191
13321.39 199
13322.48 175
13323.57 181
13324.66 173
13325.75 192
13326.84 172
13327.94 184
13329.03 220
13330.12 210
13331.21 170
13332.30 192
13333.39 194
13334.48 160
13335.57 173
13336.66 196
13337.75 197
13338.84 164
13339.93 178
13341.03 184
13342.12 200
13343.21 156
13344.30 162
13345.39 179
13346.48 176
13347.57 184
13348.66 190
13349.76 181
13350.85 193
13351.94 182
13353.03 173
13354.12 184
13355.21 175
13356.31 162
13357.40 175
13358.49 159
13359.58 178
13360.67 181
13361.76 168
13362.86 196
13363.95 196
13365.04 196
13366.13 188
13367.23 203
13368.32 181
13369.41 192
13370.50 183
13371.59 179
13372.69 218
13373.78 210
13374.87 195
13375.96 190
13377.06 183
13378.15 175
13379.24 175
13380.34 168
13381.43 202
13382.52 176
13383.61 170
13384.71 180
13385.80 187
13386.89 204
13387.99 201
13389.08 170
13390.17 190
13391.26 170
13392.36 198
13393.45 202
13394.54 176
13395.64 174
13396.73 174
13397.82 201
13398.92 172
13400.01 179
13401.11 181
13402.20 209
13403.29 182
13404.39 164
13405.48 145
13406.57 187
13407.67 183
13408.76 171
13409.86 149
13410.95 148
13412.04 183
13413.14 182
13414.23 187
13415.33 179
13416.42 173
13417.51 173
13418.61 190
13419.70 167
13420.80 165
13421.89 178
13422.99 182
13424.08 168
13425.17 164
13426.27 159
13427.36 162
13428.46 179
13429.55 192
13430.65 171
13431.74 154
13432.84 167
13433.93 157
13435.03 156
13436.12 177
13437.22 178
13438.31 162
13439.41 194
13440.50 181
13441.60 175
13442.69 166
13443.79 175
13444.88 158
13445.98 154
13447.08 172
13448.17 167
13449.27 190
13450.36 154
13451.46 188
13452.55 210
13453.65 181
13454.74 169
13455.84 202
13456.94 182
13458.03 153
13459.13 179
13460.22 176
13461.32 185
13462.42 179
13463.51 181
13464.61 177
13465.70 189
13466.80 192
13467.90 180
13468.99 177
13470.09 166
13471.19 179
13472.28 180
13473.38 180
13474.48 169
13475.57 195
13476.67 191
13477.77 206
13478.86 178
13479.96 186
13481.06 178
13482.15 186
13483.25 189
13484.35 197
13485.44 196
13486.54 199
13487.64 165
13488.74 187
13489.83 186
13490.93 178
13492.03 226
13493.12 199
13494.22 195
13495.32 190
13496.42 188
13497.51 190
13498.61 225
13499.71 212
13500.81 230
13501.90 188
13503.00 198
13504.10 190
13505.20 211
13506.30 197
13507.39 200
13508.49 229
13509.59 225
13510.69 220
13511.79 192
13512.88 201
13513.98 168
13515.08 202
13516.18 209
13517.28 199
13518.38 180
13519.47 202
13520.57 181
13521.67 209
13522.77 205
13523.87 181
13524.97 176
13526.07 179
13527.16 173
13528.26 167
13529.36 195
13530.46 191
13531.56 190
13532.66 189
13533.76 195
13534.86 176
13535.96 171
13537.05 161
13538.15 167
13539.25 182
13540.35 179
13541.45 185
13542.55 166
13543.65 180
13544.75 186
13545.85 196
13546.95 160
13548.05 171
13549.15 169
13550.25 174
13551.35 165
13552.45 155
13553.55 166
13554.65 171
13555.75 160
13556.85 188
13557.95 162
13559.05 157
13560.15 163
13561.25 162
13562.35 172
13563.45 166
13564.55 187
13565.65 180
13566.75 148
13567.85 144
13568.95 139
13570.05 171
13571.15 167
13572.25 182
13573.35 174
13574.45 179
13575.55 149
13576.65 161
13577.75 146
13578.85 182
13579.95 161
13581.06 184
13582.16 186
13583.26 154
13584.36 175
13585.46 181
13586.56 176
13587.66 147
13588.76 168
13589.86 174
13590.97 180
13592.07 148
13593.17 166
13594.27 157
13595.37 197
13596.47 174
13597.57 166
13598.68 155
13599.78 158
13600.88 197
13601.98 188
13603.08 173
13604.19 170
13605.29 185
13606.39 185
13607.49 171
13608.59 203
13609.70 201
13610.80 156
13611.90 178
13613.00 167
13614.10 185
13615.21 163
13616.31 163
13617.41 174
13618.51 159
13619.62 148
13620.72 154
13621.82 163
13622.92 149
13624.03 156
13625.13 148
13626.23 179
13627.33 174
13628.44 168
13629.54 150
13630.64 158
13631.75 160
13632.85 181
13633.95 172
13635.06 146
13636.16 157
13637.26 164
13638.36 189
13639.47 151
13640.57 136
13641.67 175
13642.78 168
13643.88 147
13644.99 186
13646.09 179
13647.19 181
13648.30 156
13649.40 159
13650.50 159
13651.61 172
13652.71 140
13653.81 189
13654.92 170
13656.02 131
13657.13 140
13658.23 140
13659.33 155
13660.44 171
13661.54 145
13662.65 127
13663.75 157
13664.86 161
13665.96 177
13667.06 149
13668.17 163
13669.27 152
13670.38 162
13671.48 168
13672.59 170
13673.69 143
13674.80 182
13675.90 201
13677.01 157
13678.11 174
13679.22 166
13680.32 159
13681.43 173
13682.53 157
13683.64 169
13684.74 169
13685.85 165
13686.95 189
13688.06 157
13689.16 174
13690.27 161
13691.37 176
13692.48 181
13693.58 180
13694.69 182
13695.79 162
13696.90 199
13698.01 168
13699.11 169
13700.22 136
13701.32 168
13702.43 164
13703.54 157
13704.64 167
13705.75 166
13706.85 156
13707.96 185
13709.07 157
13710.17 134
13711.28 150
13712.38 162
13713.49 197
13714.60 145
13715.70 207
13716.81 192
13717.92 173
13719.02 174
13720.13 171
13721.24 154
13722.34 155
13723.45 187
13724.56 187
13725.66 149
13726.77 154
13727.88 197
13728.98 214
13730.09 209
13731.20 159
13732.30 166
13733.41 185
13734.52 200
13735.63 198
13736.73 219
13737.84 172
13738.95 172
13740.05 186
13741.16 192
13742.27 158
13743.38 163
13744.48 189
13745.59 191
13746.70 174
13747.81 180
13748.91 216
13750.02 199
13751.13 214
13752.24 192
13753.35 193
13754.45 194
13755.56 195
13756.67 197
13757.78 195
13758.89 200
13759.99 224
13761.10 225
13762.21 189
13763.32 200
13764.43 200
13765.54 239
13766.64 232
13767.75 249
13768.86 212
13769.97 231
13771.08 267
13772.19 261
13773.30 260
13774.40 252
13775.51 268
13776.62 272
13777.73 258
13778.84 240
13779.95 222
13781.06 225
13782.17 253
13783.28 220
13784.39 193
13785.49 176
13786.60 207
13787.71 186
13788.82 172
13789.93 177
13791.04 207
13792.15 218
13793.26 209
13794.37 225
13795.48 169
13796.59 183
13797.70 203
13798.81 246
13799.92 173
13801.03 199
13802.14 177
13803.25 201
13804.36 190
13805.47 171
13806.58 169
13807.69 193
13808.80 180
13809.91 170
13811.02 186
13812.13 205
13813.24 235
13814.35 191
13815.46 188
13816.57 162
13817.68 192
13818.79 172
13819.90 169
13821.01 141
13822.12 167
13823.23 208
13824.34 219
13825.46 186
13826.57 157
13827.68 199
13828.79 191
13829.90 172
13831.01 156
13832.12 171
13833.23 193
13834.34 189
13835.45 163
13836.57 187
13837.68 162
13838.79 195
13839.90 196
13841.01 192
13842.12 171
13843.23 175
13844.35 167
13845.46 193
13846.57 204
13847.68 169
13848.79 184
13849.90 195
13851.02 163
13852.13 157
13853.24 186
13854.35 155
13855.46 193
13856.58 184
13857.69 182
13858.80 172
13859.91 173
13861.02 190
13862.14 196
13863.25 183
13864.36 187
13865.47 211
13866.59 184
13867.70 181
13868.81 148
13869.92 161
13871.04 184
13872.15 176
13873.26 188
13874.38 202
13875.49 187
13876.60 187
13877.71 203
13878.83 179
13879.94 180
13881.05 174
13882.17 193
13883.28 211
13884.39 182
13885.51 179
13886.62 195
13887.73 171
13888.85 208
13889.96 198
13891.07 174
13892.19 197
13893.30 184
13894.41 179
13895.53 205
13896.64 205
13897.75 199
13898.87 228
13899.98 197
13901.10 230
13902.21 228
13903.32 222
13904.44 190
13905.55 185
13906.67 188
13907.78 191
13908.89 184
13910.01 168
13911.12 183
13912.24 173
13913.35 171
13914.47 187
13915.58 202
13916.69 177
13917.81 188
13918.92 191
13920.04 194
13921.15 182
13922.27 187
13923.38 203
13924.50 189
13925.61 160
13926.73 185
13927.84 161
13928.96 197
13930.07 180
13931.19 199
13932.30 183
13933.42 189
13934.53 181
13935.65 152
13936.76 181
13937.88 155
13938.99 167
13940.11 159
13941.22 179
13942.34 179
13943.45 177
13944.57 164
13945.69 173
13946.80 187
13947.92 174
13949.03 173
13950.15 156
13951.27 164
13952.38 180
13953.50 193
13954.61 151
13955.73 152
13956.85 151
13957.96 185
13959.08 164
13960.19 159
13961.31 158
13962.43 164
13963.54 165
13964.66 179
13965.78 182
13966.89 179
13968.01 145
13969.13 170
13970.24 166
13971.36 162
13972.48 167
13973.59 155
13974.71 181
13975.83 165
13976.94 165
13978.06 158
13979.18 177
13980.29 158
13981.41 196
13982.53 164
13983.64 159
13984.76 186
13985.88 153
13987.00 171
13988.11 164
13989.23 168
13990.35 161
13991.47 165
13992.58 156
13993.70 169
13994.82 184
13995.94 176
13997.05 157
13998.17 160
13999.29 174
14000.41 149
14001.53 176
14002.64 159
14003.76 134
14004.88 179
14006.00 173
14007.12 176
14008.23 169
14009.35 154
14010.47 161
14011.59 145
14012.71 188
14013.83 136
14014.94 183
14016.06 172
14017.18 157
14018.30 170
14019.42 162
14020.54 174
14021.66 182
14022.77 162
14023.89 172
14025.01 166
14026.13 165
14027.25 143
14028.37 148
14029.49 166
14030.61 159
14031.73 169
14032.84 181
14033.96 171
14035.08 169
14036.20 161
14037.32 173
14038.44 179
14039.56 146
14040.68 121
14041.80 151
14042.92 153
14044.04 162
14045.16 166
14046.28 146
14047.40 144
14048.52 170
14049.64 157
14050.76 158
14051.88 153
14053.00 153
14054.12 163
14055.24 193
14056.36 169
14057.48 161
14058.60 158
14059.72 186
14060.84 203
14061.96 142
14063.08 174
14064.20 169
14065.32 173
14066.44 193
14067.56 169
14068.68 162
14069.80 192
14070.92 189
14072.04 172
14073.16 156
14074.28 184
14075.40 200
14076.53 196
14077.65 175
14078.77 198
14079.89 187
14081.01 173
14082.13 187
14083.25 173
14084.37 187
14085.49 207
14086.62 194
14087.74 187
14088.86 175
14089.98 180
14091.10 202
14092.22 208
14093.34 184
14094.47 196
14095.59 190
14096.71 208
14097.83 230
14098.95 186
14100.07 202
14101.20 201
14102.32 216
14103.44 231
14104.56 199
14105.68 172
14106.81 181
14107.93 220
14109.05 173
14110.17 185
14111.30 148
14112.42 187
14113.54 191
14114.66 196
14115.78 158
14116.91 159
14118.03 166
14119.15 171
14120.28 183
14121.40 165
14122.52 177
14123.64 162
14124.77 191
14125.89 154
14127.01 156
14128.13 174
14129.26 192
14130.38 182
14131.50 154
14132.63 159
14133.75 185
14134.87 201
14136.00 162
14137.12 179
14138.24 196
14139.37 175
14140.49 168
14141.61 147
14142.74 157
14143.86 146
14144.98 156
14146.11 139
14147.23 148
14148.36 140
14149.48 158
14150.60 167
14151.73 181
14152.85 173
14153.98 149
14155.10 144
14156.22 144
14157.35 176
14158.47 168
14159.60 155
14160.72 184
14161.84 167
14162.97 186
14164.09 136
14165.22 151
14166.34 133
14167.47 170
14168.59 166
14169.72 185
14170.84 149
14171.96 174
14173.09 167
14174.21 152
14175.34 145
14176.46 150
14177.59 160
14178.71 141
14179.84 163
14180.96 139
14182.09 185
14183.21 169
14184.34 148
14185.46 136
14186.59 172
14187.72 171
14188.84 195
14189.97 162
14191.09 150
14192.22 155
14193.34 171
14194.47 192
14195.59 157
14196.72 148
14197.85 146
14198.97 161
14200.10 159
14201.22 185
14202.35 141
14203.47 166
14204.60 147
14205.73 168
14206.85 132
14207.98 151
14209.10 169
14210.23 161
14211.36 149
14212.48 143
14213.61 167
14214.74 145
14215.86 159
14216.99 160
14218.12 163
14219.24 174
14220.37 191
14221.50 146
14222.62 147
14223.75 138
14224.88 130
14226.00 183
14227.13 176
14228.26 158
14229.38 138
14230.51 156
14231.64 160
14232.76 142
14233.89 117
14235.02 129
14236.15 155
14237.27 164
14238.40 135
14239.53 146
14240.66 153
14241.78 161
14242.91 143
14244.04 148
14245.17 152
14246.29 156
14247.42 168
14248.55 144
14249.68 153
14250.80 140
14251.93 152
14253.06 137
14254.19 162
14255.32 147
14256.44 160
14257.57 131
14258.70 151
14259.83 145
14260.96 160
14262.09 139
14263.21 169
14264.34 170
14265.47 137
14266.60 158
14267.73 130
14268.86 158
14269.98 135
14271.11 151
14272.24 151
14273.37 143
14274.50 141
14275.63 164
14276.76 149
14277.89 158
14279.01 143
14280.14 155
14281.27 138
14282.40 170
14283.53 139
14284.66 151
14285.79 148
14286.92 165
14288.05 141
14289.18 137
14290.31 138
14291.44 150
14292.57 162
14293.70 157
14294.82 154
14295.95 131
14297.08 151
14298.21 135
14299.34 142
14300.47 138
14301.60 129
14302.73 145
14303.86 159
14304.99 142
14306.12 120
14307.25 149
14308.38 128
14309.51 146
14310.64 128
14311.77 152
14312.90 150
14314.03 155
14315.16 131
14316.30 132
14317.43 161
14318.56 146
14319.69 157
14320.82 150
14321.95 155
14323.08 139
14324.21 150
14325.34 128
14326.47 142
14327.60 141
14328.73 177
14329.86 154
14330.99 157
14332.13 137
14333.26 147
14334.39 150
14335.52 131
14336.65 127
14337.78 114
14338.91 157
14340.04 123
14341.18 142
14342.31 125
14343.44 145
14344.57 136
14345.70 165
14346.83 132
14347.97 145
14349.10 150
14350.23 128
14351.36 125
14352.49 128
14353.62 140
14354.76 132
14355.89 152
14357.02 102
14358.15 126
14359.28 129
14360.42 157
14361.55 140
14362.68 131
14363.81 130
14364.95 155
14366.08 146
14367.21 150
14368.34 126
14369.48 154
14370.61 149
14371.74 152
14372.87 143
14374.01 119
14375.14 168
14376.27 136
14377.40 148
14378.54 147
14379.67 142
14380.80 145
14381.94 155
14383.07 147
14384.20 148
14385.34 161
14386.47 151
14387.60 149
14388.74 144
14389.87 143
14391.00 145
14392.14 154
14393.27 138
14394.40 133
14395.54 119
14396.67 150
14397.80 130
14398.94 155
14400.07 148
14401.20 155
14402.34 143
14403.47 161
14404.61 149
14405.74 148
14406.87 137
14408.01 151
14409.14 144
14410.28 138
14411.41 145
14412.55 135
14413.68 172
14414.81 158
14415.95 172
14417.08 136
14418.22 134
14419.35 148
14420.49 147
14421.62 136
14422.76 154
14423.89 155
14425.02 141
14426.16 152
14427.29 143
14428.43 157
14429.56 137
14430.70 163
14431.83 131
14432.97 161
14434.10 151
14435.24 167
14436.37 140
14437.51 153
14438.64 138
14439.78 137
14440.92 156
14442.05 136
14443.19 146
14444.32 151
14445.46 160
14446.59 129
14447.73 153
14448.86 127
14450.00 142
14451.14 148
14452.27 156
14453.41 137
14454.54 148
14455.68 144
14456.82 154
14457.95 159
14459.09 145
14460.22 153
14461.36 153
14462.50 154
14463.63 118
14464.77 141
14465.90 143
14467.04 174
14468.18 138
14469.31 159
14470.45 128
14471.59 155
14472.72 164
14473.86 164
14475.00 152
14476.13 136
14477.27 152
14478.41 148
14479.54 163
14480.68 135
14481.82 151
14482.96 198
14484.09 195
14485.23 162
14486.37 167
14487.50 132
14488.64 156
14489.78 164
14490.92 142
14492.05 149
14493.19 164
14494.33 182
14495.47 174
14496.60 176
14497.74 148
14498.88 190
14500.02 162
14501.15 173
14502.29 173
14503.43 176
14504.57 156
14505.70 183
14506.84 185
14507.98 193
14509.12 165
14510.26 203
14511.39 225
14512.53 216
14513.67 209
14514.81 205
14515.95 224
14517.09 196
14518.22 201
14519.36 190
14520.50 213
14521.64 204
14522.78 208
14523.92 200
14525.06 190
14526.19 209
14527.33 187
14528.47 172
14529.61 185
14530.75 206
14531.89 184
14533.03 179
14534.17 170
14535.31 162
14536.45 161
14537.58 168
14538.72 167
14539.86 150
14541.00 178
14542.14 204
14543.28 155
14544.42 153
14545.56 165
14546.70 163
14547.84 154
14548.98 188
14550.12 197
14551.26 145
14552.40 170
14553.54 159
14554.68 154
14555.82 159
14556.96 166
14558.10 158
14559.24 147
14560.38 136
14561.52 154
14562.66 161
14563.80 167
14564.94 151
14566.08 173
14567.22 163
14568.36 151
14569.50 150
14570.64 152
14571.78 126
14572.92 136
14574.06 177
14575.20 143
14576.34 158
14577.48 156
14578.62 145
14579.76 145
14580.91 112
14582.05 141
14583.19 153
14584.33 168
14585.47 129
14586.61 134
14587.75 161
14588.89 149
14590.03 134
14591.18 167
14592.32 157
14593.46 168
14594.60 143
14595.74 142
14596.88 119
14598.02 119
14599.17 155
14600.31 174
14601.45 166
14602.59 147
14603.73 155
14604.87 151
14606.02 158
14607.16 133
14608.30 168
14609.44 160
14610.58 144
14611.73 138
14612.87 141
14614.01 157
14615.15 155
14616.29 156
14617.44 130
14618.58 131
14619.72 151
14620.86 157
14622.01 160
14623.15 143
14624.29 150
14625.43 160
14626.58 149
14627.72 153
14628.86 135
14630.01 157
14631.15 142
14632.29 158
14633.43 150
14634.58 155
14635.72 173
14636.86 182
14638.01 154
14639.15 146
14640.29 145
14641.44 153
14642.58 181
14643.72 173
14644.87 160
14646.01 129
14647.15 163
14648.30 172
14649.44 137
14650.58 130
14651.73 122
14652.87 138
14654.01 137
14655.16 137
14656.30 112
14657.45 159
14658.59 156
14659.73 163
14660.88 132
14662.02 141
14663.17 138
14664.31 139
14665.45 132
14666.60 151
14667.74 159
14668.89 166
14670.03 155
14671.18 146
14672.32 140
14673.46 148
14674.61 136
14675.75 132
14676.90 152
14678.04 135
14679.19 139
14680.33 144
14681.48 143
14682.62 129
14683.77 120
14684.91 132
14686.06 157
14687.20 153
14688.35 148
14689.49 128
14690.64 127
14691.78 136
14692.93 128
14694.07 151
14695.22 145
14696.36 139
14697.51 120
14698.65 151
14699.80 131
14700.95 139
14702.09 124
14703.24 157
14704.38 123
14705.53 122
14706.67 145
14707.82 141
14708.97 134
14710.11 131
14711.26 129
14712.40 136
14713.55 154
14714.70 143
14715.84 136
14716.99 141
14718.13 145
14719.28 134
14720.43 122
14721.57 145
14722.72 141
14723.87 154
14725.01 129
14726.16 134
14727.31 133
14728.45 130
14729.60 143
14730.75 129
14731.89 148
14733.04 140
14734.19 134
14735.33 122
14736.48 115
14737.63 131
14738.77 131
14739.92 130
14741.07 118
14742.22 123
14743.36 146
14744.51 139
14745.66 140
14746.80 134
14747.95 119
14749.10 125
14750.25 139
14751.39 148
14752.54 133
14753.69 133
14754.84 135
14755.99 125
14757.13 116
14758.28 116
14759.43 141
14760.58 127
14761.72 136
14762.87 119
14764.02 112
14765.17 131
14766.32 107
14767.47 114
14768.61 121
14769.76 118
14770.91 143
14772.06 141
14773.21 110
14774.36 112
14775.50 120
14776.65 147
14777.80 130
14778.95 105
14780.10 136
14781.25 121
14782.40 138
14783.54 133
14784.69 120
14785.84 144
14786.99 157
14788.14 119
14789.29 102
14790.44 124
14791.59 134
14792.74 144
14793.89 126
14795.03 129
14796.18 114
14797.33 118
14798.48 123
14799.63 111
14800.78 112
14801.93 136
14803.08 127
14804.23 134
14805.38 124
14806.53 137
14807.68 153
14808.83 140
14809.98 104
14811.13 79
14812.28 132
14813.43 121
14814.58 132
14815.73 131
14816.88 122
14818.03 124
14819.18 123
14820.33 97
14821.48 118
14822.63 110
14823.78 120
14824.93 121
14826.08 145
14827.23 114
14828.38 138
14829.53 130
14830.68 120
14831.83 140
14832.98 108
14834.14 129
14835.29 115
14836.44 157
14837.59 131
14838.74 134
14839.89 114
14841.04 131
14842.19 127
14843.34 129
14844.49 111
14845.65 122
14846.80 123
14847.95 106
14849.10 114
14850.25 114
14851.40 120
14852.55 129
14853.71 123
14854.86 111
14856.01 125
14857.16 134
14858.31 137
14859.46 123
14860.62 122
14861.77 110
14862.92 93
14864.07 127
14865.22 110
14866.38 134
14867.53 104
14868.68 142
14869.83 120
14870.98 107
14872.14 111
14873.29 131
14874.44 107
14875.59 113
14876.75 105
14877.90 117
14879.05 97
14880.20 127
14881.36 100
14882.51 114
14883.66 125
14884.81 133
14885.97 144
14887.12 99
14888.27 100
14889.42 105
14890.58 124
14891.73 106
14892.88 126
14894.04 116
14895.19 116
14896.34 127
14897.50 132
14898.65 130
14899.80 111
14900.96 148
14902.11 113
14903.26 140
14904.42 101
14905.57 135
14906.72 114
14907.88 118
14909.03 104
14910.18 108
14911.34 133
14912.49 133
14913.65 107
14914.80 109
14915.95 124
14917.11 112
14918.26 129
14919.42 104
14920.57 121
14921.72 109
14922.88 129
14924.03 99
14925.19 120
14926.34 116
14927.50 118
14928.65 125
14929.81 126
14930.96 97
14932.11 117
14933.27 107
14934.42 112
14935.58 129
14936.73 131
14937.89 125
14939.04 123
14940.20 117
14941.35 108
14942.51 136
14943.66 119
14944.82 120
14945.97 117
14947.13 135
14948.28 133
14949.44 121
14950.59 131
14951.75 116
14952.90 134
14954.06 121
14955.22 133
14956.37 117
14957.53 118
14958.68 110
14959.84 116
14960.99 131
14962.15 116
14963.30 126
14964.46 130
14965.62 121
14966.77 152
14967.93 131
14969.08 120
14970.24 122
14971.40 118
14972.55 119
14973.71 130
14974.86 143
14976.02 131
14977.18 115
14978.33 114
14979.49 140
14980.65 116
14981.80 138
14982.96 103
14984.12 104
14985.27 131
14986.43 113
14987.59 129
14988.74 121
14989.90 119
14991.06 125
14992.21 123
14993.37 126
14994.53 118
14995.68 105
14996.84 129
14998.00 128
14999.16 106
15000.31 113
15001.47 148
15002.63 104
15003.79 115
15004.94 107
15006.10 113
15007.26 102
15008.42 125
15009.57 124
15010.73 114
15011.89 126
15013.05 116
15014.20 125
15015.36 109
15016.52 114
15017.68 107
15018.83 148
15019.99 148
15021.15 114
15022.31 119
15023.47 131
15024.63 97
15025.78 105
15026.94 122
15028.10 105
15029.26 117
15030.42 121
15031.58 130
15032.73 127
15033.89 123
15035.05 98
15036.21 136
15037.37 128
15038.53 97
15039.69 123
15040.84 137
15042.00 114
15043.16 107
15044.32 102
15045.48 98
15046.64 122
15047.80 103
15048.96 105
15050.12 113
15051.28 124
15052.43 117
15053.59 134
15054.75 122
15055.91 119
15057.07 135
15058.23 130
15059.39 120
15060.55 115
15061.71 121
15062.87 119
15064.03 137
15065.19 105
15066.35 113
15067.51 137
15068.67 135
15069.83 121
15070.99 104
15072.15 96
15073.31 118
15074.47 121
15075.63 111
15076.79 109
15077.95 122
15079.11 117
15080.27 99
15081.43 110
15082.59 106
15083.75 120
15084.91 105
15086.07 106
15087.23 98
15088.39 119
15089.55 94
15090.71 91
15091.88 108
15093.04 106
15094.20 107
15095.36 115
15096.52 120
15097.68 100
15098.84 126
15100.00 116
15101.16 130
15102.32 99
15103.49 127
15104.65 126
15105.81 108
15106.97 109
15108.13 98
15109.29 120
15110.45 118
15111.61 102
15112.78 118
15113.94 115
15115.10 119
15116.26 119
15117.42 136
15118.58 125
15119.75 109
15120.91 114
15122.07 111
15123.23 122
15124.39 96
15125.56 97
15126.72 118
15127.88 108
15129.04 111
15130.21 122
15131.37 112
15132.53 101
15133.69 116
15134.85 115
15136.02 104
15137.18 86
15138.34 120
15139.50 104
15140.67 110
15141.83 85
15142.99 116
15144.16 105
15145.32 111
15146.48 136
15147.64 105
15148.81 116
15149.97 107
15151.13 119
15152.30 114
15153.46 103
15154.62 130
15155.79 109
15156.95 115
15158.11 130
15159.28 105
15160.44 106
15161.60 97
15162.77 112
15163.93 111
15165.09 105
15166.26 109
15167.42 127
15168.58 114
15169.75 103
15170.91 122
15172.08 107
15173.24 117
15174.40 126
15175.57 100
15176.73 95
15177.90 120
15179.06 111
15180.22 125
15181.39 112
15182.55 112
15183.72 113
15184.88 130
15186.05 118
15187.21 114
15188.37 104
15189.54 105
15190.70 121
15191.87 111
15193.03 99
15194.20 118
15195.36 128
15196.53 106
15197.69 99
15198.86 116
15200.02 140
15201.19 124
15202.35 118
15203.52 103
15204.68 131
15205.85 113
15207.01 112
15208.18 120
15209.34 105
15210.51 119
15211.67 105
15212.84 117
15214.00 90
15215.17 117
15216.33 120
15217.50 145
15218.67 100
15219.83 125
15221.00 105
15222.16 132
15223.33 130
15224.50 103
15225.66 133
15226.83 117
15227.99 121
15229.16 110
15230.33 106
15231.49 112
15232.66 150
15233.82 130
15234.99 143
15236.16 113
15237.32 127
15238.49 132
15239.66 106
15240.82 115
15241.99 100
15243.16 109
15244.32 126
15245.49 133
15246.66 120
15247.82 114
15248.99 115
15250.16 139
15251.32 136
15252.49 126
15253.66 103
15254.82 113
15255.99 113
15257.16 116
15258.32 106
15259.49 98
15260.66 102
15261.83 110
15262.99 122
15264.16 122
15265.33 104
15266.50 92
15267.66 105
15268.83 112
15270.00 124
15271.17 101
15272.33 108
15273.50 100
15274.67 113
15275.84 108
15277.01 117
15278.17 100
15279.34 122
15280.51 102
15281.68 86
15282.85 88
15284.01 116
15285.18 140
15286.35 109
15287.52 101
15288.69 94
15289.86 142
15291.02 122
15292.19 112
15293.36 97
15294.53 99
15295.70 123
15296.87 120
15298.03 112
15299.20 110
15300.37 151
15301.54 116
15302.71 122
15303.88 106
15305.05 85
15306.22 114
15307.39 132
15308.56 87
15309.72 118
15310.89 120
15312.06 121
15313.23 110
15314.40 112
15315.57 100
15316.74 121
15317.91 108
15319.08 106
15320.25 120
15321.42 116
15322.59 110
15323.76 111
15324.93 125
15326.10 96
15327.27 121
15328.44 128
15329.61 138
15330.78 122
15331.95 131
15333.12 135
15334.29 116
15335.46 131
15336.63 113
15337.80 123
15338.97 103
15340.14 106
15341.31 122
15342.48 125
15343.65 116
15344.82 133
15345.99 118
15347.16 111
15348.33 107
15349.50 128
15350.67 105
15351.84 118
15353.01 127
15354.18 115
15355.36 101
15356.53 113
15357.70 122
15358.87 114
15360.04 115
15361.21 111
15362.38 113
15363.55 120
15364.72 107
15365.90 97
15367.07 122
15368.24 119
15369.41 118
15370.58 119
15371.75 93
15372.92 113
15374.10 110
15375.27 115
15376.44 97
15377.61 100
15378.78 115
15379.95 135
15381.13 110
15382.30 103
15383.47 91
15384.64 123
15385.81 92
15386.99 89
15388.16 96
15389.33 109
15390.50 144
15391.68 118
15392.85 105
15394.02 86
15395.19 132
15396.36 106
15397.54 95
15398.71 96
15399.88 113
15401.05 110
15402.23 121
15403.40 103
15404.57 117
15405.75 121
15406.92 118
15408.09 102
15409.26 96
15410.44 107
15411.61 131
15412.78 106
15413.96 112
15415.13 98
15416.30 96
15417.48 107
15418.65 107
15419.82 115
15421.00 85
15422.17 104
15423.34 111
15424.52 101
15425.69 117
15426.86 105
15428.04 124
15429.21 101
15430.39 90
15431.56 97
15432.73 115
15433.91 109
15435.08 119
15436.25 119
15437.43 115
15438.60 110
15439.78 105
15440.95 129
15442.13 114
15443.30 122
15444.47 113
15445.65 109
15446.82 111
15448.00 99
15449.17 103
15450.35 112
15451.52 126
15452.70 117
15453.87 104
15455.04 112
15456.22 101
15457.39 112
15458.57 101
15459.74 111
15460.92 122
15462.09 122
15463.27 113
15464.44 102
15465.62 100
15466.79 103
15467.97 127
15469.14 105
15470.32 105
15471.49 96
15472.67 88
15473.85 108
15475.02 122
15476.20 102
15477.37 102
15478.55 111
15479.72 105
15480.90 99
15482.07 95
15483.25 99
15484.43 111
15485.60 109
15486.78 90
15487.95 96
15489.13 96
15490.31 111
15491.48 100
15492.66 108
15493.83 102
15495.01 104
15496.19 88
15497.36 106
15498.54 89
15499.72 107
15500.89 88
15502.07 94
15503.25 103
15504.42 96
15505.60 95
15506.78 102
15507.95 121
15509.13 104
15510.31 99
15511.48 105
15512.66 106
15513.84 105
15515.01 105
15516.19 117
15517.37 117
15518.54 99
15519.72 111
15520.90 87
15522.08 102
15523.25 100
15524.43 98
15525.61 91
15526.79 104
15527.96 103
15529.14 90
15530.32 105
15531.50 103
15532.67 128
15533.85 111
15535.03 99
15536.21 98
15537.38 104
15538.56 118
15539.74 97
15540.92 99
15542.10 79
15543.27 97
15544.45 106
15545.63 125
15546.81 89
15547.99 110
15549.17 99
15550.34 110
15551.52 92
15552.70 100
15553.88 116
15555.06 130
15556.24 113
15557.41 106
15558.59 127
15559.77 110
15560.95 94
15562.13 103
15563.31 106
15564.49 102
15565.67 133
15566.84 120
15568.02 105
15569.20 110
15570.38 115
15571.56 114
15572.74 118
15573.92 115
15575.10 102
15576.28 132
15577.46 115
15578.64 109
15579.82 104
15581.00 128
15582.18 98
15583.35 95
15584.53 89
15585.71 127
15586.89 115
15588.07 136
15589.25 129
15590.43 128
15591.61 103
15592.79 112
15593.97 113
15595.15 107
15596.33 115
15597.51 110
15598.69 113
15599.87 110
15601.05 131
15602.23 127
15603.41 117
15604.59 112
15605.78 117
15606.96 114
15608.14 119
15609.32 122
15610.50 119
15611.68 124
15612.86 143
15614.04 120
15615.22 120
15616.40 129
15617.58 126
15618.76 117
15619.94 112
15621.12 140
15622.31 110
15623.49 123
15624.67 146
15625.85 135
15627.03 106
15628.21 100
15629.39 129
15630.57 119
15631.76 117
15632.94 112
15634.12 134
15635.30 113
15636.48 132
15637.66 114
15638.85 132
15640.03 118
15641.21 142
15642.39 132
15643.57 115
15644.75 125
15645.94 111
15647.12 127
15648.30 125
15649.48 112
15650.66 152
15651.85 154
15653.03 124
15654.21 143
15655.39 125
15656.58 126
15657.76 127
15658.94 131
15660.12 136
15661.31 138
15662.49 142
15663.67 159
15664.85 140
15666.04 131
15667.22 129
15668.40 135
15669.58 148
15670.77 137
15671.95 148
15673.13 148
15674.32 148
15675.50 141
15676.68 147
15677.87 149
15679.05 113
15680.23 131
15681.42 149
15682.60 155
15683.78 136
15684.97 143
15686.15 141
15687.33 133
15688.52 121
15689.70 121
15690.88 122
15692.07 139
15693.25 143
15694.44 166
15695.62 161
15696.80 145
15697.99 144
15699.17 160
15700.35 173
15701.54 138
15702.72 150
15703.91 187
15705.09 173
15706.28 136
15707.46 153
15708.64 159
15709.83 181
15711.01 167
15712.20 189
15713.38 186
15714.57 187
15715.75 161
15716.94 208
15718.12 166
15719.31 180
15720.49 176
15721.67 162
15722.86 181
15724.04 155
15725.23 183
15726.41 166
15727.60 173
15728.78 173
15729.97 150
15731.15 170
15732.34 156
15733.53 158
15734.71 175
15735.90 178
15737.08 164
15738.27 153
15739.45 183
15740.64 141
15741.82 164
15743.01 142
15744.19 155
15745.38 155
15746.57 159
15747.75 147
15748.94 168
15750.12 164
15751.31 143
15752.50 165
15753.68 152
15754.87 149
15756.05 173
15757.24 178
15758.43 179
15759.61 169
15760.80 176
15761.99 161
15763.17 159
15764.36 171
15765.54 145
15766.73 138
15767.92 121
15769.10 141
15770.29 162
15771.48 148
15772.66 170
15773.85 165
15775.04 136
15776.22 128
15777.41 161
15778.60 139
15779.79 125
15780.97 164
15782.16 144
15783.35 166
15784.53 158
15785.72 134
15786.91 139
15788.10 155
15789.28 159
15790.47 115
15791.66 136
15792.85 156
15794.03 147
15795.22 128
15796.41 129
15797.60 152
15798.78 153
15799.97 140
15801.16 135
15802.35 156
15803.54 149
15804.72 132
15805.91 166
15807.10 142
15808.29 131
15809.48 149
15810.66 148
15811.85 157
15813.04 137
15814.23 145
15815.42 131
15816.61 150
15817.79 141
15818.98 133
15820.17 145
15821.36 155
15822.55 165
15823.74 168
15824.93 134
15826.11 142
15827.30 156
15828.49 128
15829.68 120
15830.87 110
15832.06 134
15833.25 126
15834.44 132
15835.63 142
15836.82 138
15838.00 139
15839.19 124
15840.38 137
15841.57 126
15842.76 150
15843.95 151
15845.14 150
15846.33 112
15847.52 134
15848.71 141
15849.90 160
15851.09 138
15852.28 134
15853.47 131
15854.66 169
15855.85 141
15857.04 147
15858.23 136
15859.42 142
15860.61 135
15861.80 149
15862.99 135
15864.18 137
15865.37 138
15866.56 117
15867.75 114
15868.94 131
15870.13 127
15871.32 146
15872.51 168
15873.70 131
15874.89 137
15876.08 138
15877.27 131
15878.46 130
15879.66 132
15880.85 137
15882.04 135
15883.23 128
15884.42 135
15885.61 120
15886.80 148
15887.99 163
15889.18 143
15890.37 153
15891.57 134
15892.76 136
15893.95 132
15895.14 130
15896.33 112
15897.52 138
15898.71 139
15899.91 137
15901.10 126
15902.29 136
15903.48 145
15904.67 134
15905.86 134
15907.06 121
15908.25 111
15909.44 128
15910.63 133
15911.82 124
15913.02 122
15914.21 145
15915.40 142
15916.59 122
15917.78 118
15918.98 125
15920.17 128
15921.36 124
15922.55 101
15923.75 124
15924.94 122
15926.13 132
15927.32 123
15928.52 134
15929.71 138
15930.90 137
15932.09 129
15933.29 130
15934.48 149
15935.67 136
15936.87 117
15938.06 135
15939.25 141
15940.44 131
15941.64 142
15942.83 122
15944.02 109
15945.22 109
15946.41 129
15947.60 125
15948.80 119
15949.99 118
15951.18 121
15952.38 132
15953.57 105
15954.77 116
15955.96 110
15957.15 132
15958.35 119
15959.54 115
15960.73 109
15961.93 123
15963.12 104
15964.32 124
15965.51 120
15966.70 123
15967.90 104
15969.09 123
15970.29 113
15971.48 113
15972.67 110
15973.87 124
15975.06 121
15976.26 144
15977.45 150
15978.65 132
15979.84 117
15981.04 115
15982.23 133
15983.43 123
15984.62 119
15985.81 91
15987.01 131
15988.20 113
15989.40 126
15990.59 117
15991.79 112
15992.98 118
15994.18 107
15995.37 137
15996.57 122
15997.76 106
15998.96 107
16000.16 114
16001.35 116
16002.55 88
16003.74 102
16004.94 109
16006.13 130
16007.33 107
16008.52 117
16009.72 139
16010.92 127
16012.11 95
16013.31 105
16014.50 120
16015.70 119
16016.89 92
16018.09 98
16019.29 99
16020.48 119
16021.68 103
16022.87 143
16024.07 123
16025.27 103
16026.46 105
16027.66 147
16028.86 128
16030.05 109
16031.25 127
16032.45 123
16033.64 123
16034.84 117
16036.04 118
16037.23 111
16038.43 101
16039.63 111
16040.82 135
16042.02 95
16043.22 108
16044.41 120
16045.61 106
16046.81 90
16048.00 110
16049.20 122
16050.40 94
16051.60 119
16052.79 104
16053.99 90
16055.19 112
16056.39 114
16057.58 100
16058.78 147
16059.98 122
16061.18 102
16062.37 100
16063.57 102
16064.77 130
16065.97 105
16067.16 125
16068.36 114
16069.56 97
16070.76 96
16071.96 106
16073.15 101
16074.35 104
16075.55 102
16076.75 130
16077.95 109
16079.14 110
16080.34 133
16081.54 138
16082.74 106
16083.94 106
16085.14 115
16086.34 128
16087.53 106
16088.73 118
16089.93 111
16091.13 106
16092.33 107
16093.53 95
16094.73 114
16095.93 132
16097.12 105
16098.32 103
16099.52 102
16100.72 91
16101.92 119
16103.12 127
16104.32 111
16105.52 113
16106.72 103
16107.92 135
16109.12 117
16110.32 112
16111.52 97
16112.71 120
16113.91 132
16115.11 118
16116.31 94
16117.51 109
16118.71 104
16119.91 132
16121.11 89
16122.31 103
16123.51 97
16124.71 108
16125.91 124
16127.11 109
16128.31 101
16129.51 116
16130.71 122
16131.91 109
16133.11 102
16134.31 102
16135.51 124
16136.71 117
16137.92 112
16139.12 100
16140.32 117
16141.52 108
16142.72 103
16143.92 116
16145.12 98
16146.32 107
16147.52 114
16148.72 118
16149.92 106
16151.12 108
16152.32 102
16153.53 99
16154.73 113
16155.93 119
16157.13 118
16158.33 100
16159.53 79
16160.73 116
16161.93 103
16163.14 114
16164.34 96
16165.54 116
16166.74 118
16167.94 105
16169.14 119
16170.34 115
16171.55 113
16172.75 95
16173.95 132
16175.15 121
16176.35 95
16177.56 100
16178.76 112
16179.96 110
16181.16 95
16182.36 105
16183.57 104
16184.77 121
16185.97 92
16187.17 97
16188.38 73
16189.58 99
16190.78 112
16191.98 124
16193.18 118
16194.39 120
16195.59 120
16196.79 136
16198.00 108
16199.20 111
16200.40 104
16201.60 111
16202.81 128
16204.01 103
16205.21 103
16206.42 97
16207.62 111
16208.82 112
16210.02 130
16211.23 126
16212.43 107
16213.63 104
16214.84 123
16216.04 115
16217.24 98
16218.45 121
16219.65 124
16220.86 115
16222.06 104
16223.26 114
16224.47 126
16225.67 130
16226.87 109
16228.08 115
16229.28 105
16230.49 105
16231.69 129
16232.89 106
16234.10 96
16235.30 109
16236.51 115
16237.71 105
16238.91 106
16240.12 127
16241.32 124
16242.53 106
16243.73 110
16244.94 127
16246.14 128
16247.34 110
16248.55 110
16249.75 114
16250.96 126
16252.16 117
16253.37 107
16254.57 125
16255.78 138
16256.98 141
16258.19 110
16259.39 105
16260.60 122
16261.80 132
16263.01 95
16264.21 110
16265.42 119
16266.62 124
16267.83 115
16269.03 140
16270.24 123
16271.45 130
16272.65 113
16273.86 104
16275.06 109
16276.27 130
16277.47 133
16278.68 127
16279.88 116
16281.09 125
16282.30 133
16283.50 141
16284.71 137
16285.91 132
16287.12 106
16288.33 112
16289.53 127
16290.74 132
16291.94 134
16293.15 132
16294.36 127
16295.56 146
16296.77 122
16297.98 163
16299.18 132
16300.39 150
16301.60 125
16302.80 127
16304.01 137
16305.22 137
16306.42 155
16307.63 146
16308.84 123
16310.04 117
16311.25 106
16312.46 128
16313.66 118
16314.87 129
16316.08 129
16317.29 127
16318.49 143
16319.70 122
16320.91 141
16322.11 147
16323.32 143
16324.53 115
16325.74 123
16326.94 165
16328.15 133
16329.36 130
16330.57 134
16331.77 140
16332.98 123
16334.19 127
16335.40 143
16336.61 121
16337.81 127
16339.02 120
16340.23 111
16341.44 138
16342.65 102
16343.85 101
16345.06 109
16346.27 124
16347.48 127
16348.69 135
16349.90 126
16351.10 122
16352.31 137
16353.52 137
16354.73 122
16355.94 127
16357.15 112
16358.35 131
16359.56 126
16360.77 114
16361.98 107
16363.19 117
16364.40 143
16365.61 110
16366.82 125
16368.03 117
16369.23 111
16370.44 96
16371.65 106
16372.86 112
16374.07 104
16375.28 121
16376.49 115
16377.70 116
16378.91 104
16380.12 110
16381.33 115
16382.54 132
16383.75 119
16384.96 119
16386.17 111
16387.38 111
16388.59 108
16389.80 116
16391.01 106
16392.22 105
16393.43 122
16394.64 101
16395.85 100
16397.06 83
16398.27 113
16399.48 117
16400.69 106
16401.90 96
16403.11 129
16404.32 94
16405.53 107
16406.74 114
16407.95 96
16409.16 93
16410.37 108
16411.58 132
16412.79 109
16414.00 112
16415.21 112
16416.42 134
16417.63 111
16418.85 123
16420.06 88
16421.27 114
16422.48 108
16423.69 83
16424.90 95
16426.11 77
16427.32 85
16428.53 92
16429.75 100
16430.96 87
16432.17 109
16433.38 100
16434.59 105
16435.80 91
16437.01 120
16438.23 88
16439.44 102
16440.65 89
16441.86 92
16443.07 93
16444.28 102
16445.50 79
16446.71 136
16447.92 109
16449.13 93
16450.34 121
16451.56 108
16452.77 103
16453.98 91
16455.19 115
16456.41 121
16457.62 116
16458.83 97
16460.04 91
16461.26 104
16462.47 120
16463.68 93
16464.89 128
16466.11 107
16467.32 116
16468.53 97
16469.74 117
16470.96 109
16472.17 96
16473.38 115
16474.60 90
16475.81 114
16477.02 90
16478.23 91
16479.45 122
16480.66 91
16481.87 84
16483.09 102
16484.30 104
16485.51 89
16486.73 98
16487.94 85
16489.15 96
16490.37 87
16491.58 109
16492.80 83
16494.01 122
16495.22 97
16496.44 98
16497.65 79
16498.86 95
16500.08 94
16501.29 122
16502.51 106
16503.72 80
16504.93 100
16506.15 107
16507.36 101
16508.58 90
16509.79 113
16511.01 96
16512.22 103
16513.43 104
16514.65 99
16515.86 90
16517.08 115
16518.29 105
16519.51 102
16520.72 103
16521.94 89
16523.15 104
16524.37 93
16525.58 108
16526.80 91
16528.01 112
16529.23 100
16530.44 101
16531.66 75
16532.87 89
16534.09 96
16535.30 108
16536.52 87
16537.73 101
16538.95 110
16540.16 88
16541.38 92
16542.59 85
16543.81 98
16545.02 96
16546.24 117
16547.46 114
16548.67 81
16549.89 78
16551.10 95
16552.32 89
16553.54 99
16554.75 85
16555.97 99
16557.18 103
16558.40 77
16559.62 97
16560.83 81
16562.05 113
16563.26 98
16564.48 103
16565.70 102
16566.91 107
16568.13 101
16569.35 106
16570.56 73
16571.78 74
16573.00 89
16574.21 101
16575.43 90
16576.65 108
16577.86 91
16579.08 104
16580.30 97
16581.51 79
16582.73 94
16583.95 109
16585.16 83
16586.38 86
16587.60 110
16588.82 92
16590.03 116
16591.25 102
16592.47 118
16593.68 83
16594.90 102
16596.12 103
16597.34 102
16598.55 83
16599.77 89
16600.99 127
16602.21 92
16603.43 95
16604.64 95
16605.86 98
16607.08 95
16608.30 102
16609.51 89
16610.73 98
16611.95 86
16613.17 104
16614.39 105
16615.60 100
16616.82 102
16618.04 106
16619.26 115
16620.48 95
16621.70 93
16622.91 80
16624.13 113
16625.35 100
16626.57 101
16627.79 78
16629.01 103
16630.23 96
16631.45 121
16632.66 109
16633.88 102
16635.10 87
16636.32 105
16637.54 107
16638.76 90
16639.98 84
16641.20 90
16642.42 99
16643.64 85
16644.85 88
16646.07 74
16647.29 113
16648.51 93
16649.73 85
16650.95 104
16652.17 86
16653.39 104
16654.61 116
16655.83 97
16657.05 90
16658.27 109
16659.49 102
16660.71 96
16661.93 85
16663.15 88
16664.37 85
16665.59 110
16666.81 77
16668.03 84
16669.25 85
16670.47 95
16671.69 96
16672.91 96
16674.13 83
16675.35 79
16676.57 91
16677.79 109
16679.01 82
16680.23 69
16681.45 109
16682.67 102
16683.89 98
16685.11 95
16686.34 105
16687.56 101
16688.78 95
16690.00 79
16691.22 92
16692.44 105
16693.66 95
16694.88 85
16696.10 94
16697.32 86
16698.55 82
16699.77 111
16700.99 99
16702.21 86
16703.43 95
16704.65 107
16705.87 89
16707.10 92
16708.32 89
16709.54 103
16710.76 104
16711.98 77
16713.20 105
16714.43 113
16715.65 107
16716.87 77
16718.09 93
16719.31 84
16720.54 103
16721.76 102
16722.98 102
16724.20 78
16725.42 97
16726.65 101
16727.87 104
16729.09 100
16730.31 81
16731.54 100
16732.76 94
16733.98 88
16735.20 68
16736.43 89
16737.65 96
16738.87 94
16740.09 88
16741.32 98
16742.54 86
16743.76 94
16744.99 95
16746.21 94
16747.43 90
16748.65 106
16749.88 93
16751.10 89
16752.32 87
16753.55 93
16754.77 120
16755.99 105
16757.22 104
16758.44 104
16759.66 103
16760.89 81
16762.11 79
16763.33 95
16764.56 89
16765.78 90
16767.01 91
16768.23 99
16769.45 94
16770.68 97
16771.90 94
16773.12 105
16774.35 91
16775.57 89
16776.80 114
16778.02 118
16779.25 82
16780.47 106
16781.69 104
16782.92 98
16784.14 90
16785.37 86
16786.59 87
16787.82 89
16789.04 86
16790.27 72
16791.49 95
16792.71 87
16793.94 86
16795.16 93
16796.39 77
16797.61 79
16798.84 104
16800.06 112
16801.29 112
16802.51 101
16803.74 80
16804.96 100
16806.19 99
16807.41 104
16808.64 109
16809.86 103
16811.09 95
16812.32 89
16813.54 108
16814.77 118
16815.99 96
16817.22 101
16818.44 92
16819.67 96
16820.89 94
16822.12 88
16823.35 96
16824.57 88
16825.80 99
16827.02 88
16828.25 90
16829.48 91
16830.70 92
16831.93 104
16833.15 96
16834.38 88
16835.61 89
16836.83 115
16838.06 105
16839.29 101
16840.51 99
16841.74 94
16842.96 86
16844.19 101
16845.42 83
16846.64 102
16847.87 94
16849.10 100
16850.32 90
16851.55 104
16852.78 83
16854.01 99
16855.23 99
16856.46 102
16857.69 120
16858.91 99
16860.14 111
16861.37 110
16862.59 114
16863.82 116
16865.05 105
16866.28 93
16867.50 120
16868.73 117
16869.96 115
16871.19 86
16872.41 119
16873.64 117
16874.87 129
16876.10 101
16877.33 104
16878.55 107
16879.78 106
16881.01 87
16882.24 113
16883.46 140
16884.69 116
16885.92 111
16887.15 100
16888.38 112
16889.61 108
16890.83 121
16892.06 116
16893.29 107
16894.52 109
16895.75 129
16896.98 121
16898.20 101
16899.43 101
16900.66 119
16901.89 111
16903.12 119
16904.35 112
16905.58 120
16906.80 104
16908.03 97
16909.26 113
16910.49 106
16911.72 94
16912.95 115
16914.18 123
16915.41 111
16916.64 102
16917.87 101
16919.10 88
16920.33 137
16921.55 105
16922.78 116
16924.01 121
16925.24 106
16926.47 99
16927.70 103
16928.93 90
16930.16 112
16931.39 113
16932.62 109
16933.85 102
16935.08 90
16936.31 100
16937.54 108
16938.77 104
16940.00 109
16941.23 112
16942.46 104
16943.69 114
16944.92 88
16946.15 114
16947.38 99
16948.61 110
16949.84 104
16951.07 77
16952.30 87
16953.53 101
16954.76 112
16956.00 94
16957.23 94
16958.46 99
16959.69 112
16960.92 106
16962.15 91
16963.38 101
16964.61 111
16965.84 113
16967.07 111
16968.30 85
16969.54 114
16970.77 115
16972.00 106
16973.23 116
16974.46 94
16975.69 103
16976.92 106
16978.15 104
16979.39 90
16980.62 116
16981.85 121
16983.08 116
16984.31 103
16985.54 119
16986.78 96
16988.01 102
16989.24 101
16990.47 100
16991.70 87
16992.94 117
16994.17 81
16995.40 93
16996.63 107
16997.86 107
16999.10 115
17000.33 100
17001.56 85
17002.79 115
17004.03 110
17005.26 105
17006.49 103
17007.72 109
17008.96 82
17010.19 82
17011.42 112
17012.65 97
17013.89 96
17015.12 112
17016.35 126
17017.58 88
17018.82 83
17020.05 106
17021.28 110
17022.52 115
17023.75 101
17024.98 104
17026.22 101
17027.45 96
17028.68 109
17029.92 89
17031.15 102
17032.38 97
17033.62 99
17034.85 104
17036.08 108
17037.32 115
17038.55 99
17039.78 100
17041.02 102
17042.25 95
17043.49 101
17044.72 113
17045.95 92
17047.19 97
17048.42 99
17049.66 116
17050.89 106
17052.12 104
17053.36 97
17054.59 100
17055.83 90
17057.06 85
17058.29 83
17059.53 96
17060.76 89
17062.00 93
17063.23 99
17064.47 92
17065.70 94
17066.94 85
17068.17 86
17069.41 79
17070.64 87
17071.88 88
17073.11 97
17074.35 83
17075.58 84
17076.82 91
17078.05 102
17079.29 93
17080.52 90
17081.76 95
17082.99 99
17084.23 92
17085.46 79
17086.70 83
17087.93 100
17089.17 88
17090.40 88
17091.64 83
17092.87 83
17094.11 84
17095.35 107
17096.58 99
17097.82 87
17099.05 91
17100.29 108
17101.53 119
17102.76 89
17104.00 74
17105.23 86
17106.47 102
17107.71 97
17108.94 89
17110.18 114
17111.41 90
17112.65 110
17113.89 93
17115.12 107
17116.36 116
17117.60 96
17118.83 77
17120.07 88
17121.31 93
17122.54 75
17123.78 101
17125.02 99
17126.25 93
17127.49 99
17128.73 94
17129.96 93
17131.20 91
17132.44 89
17133.68 74
17134.91 82
17136.15 108
17137.39 88
17138.62 97
17139.86 102
17141.10 84
17142.34 88
17143.57 89
17144.81 86
17146.05 94
17147.29 89
17148.52 92
17149.76 88
17151.00 89
17152.24 101
17153.48 85
17154.71 83
17155.95 86
17157.19 78
17158.43 88
17159.66 94
17160.90 85
17162.14 90
17163.38 90
17164.62 78
17165.86 95
17167.09 82
17168.33 90
17169.57 107
17170.81 107
17172.05 110
17173.29 105
17174.52 96
17175.76 94
17177.00 93
17178.24 85
17179.48 83
17180.72 87
17181.96 76
17183.20 89
17184.43 91
17185.67 99
17186.91 117
17188.15 84
17189.39 85
17190.63 74
17191.87 96
17193.11 89
17194.35 75
17195.59 81
17196.83 119
17198.07 94
17199.31 79
17200.55 92
17201.78 93
17203.02 87
17204.26 79
17205.50 87
17206.74 96
17207.98 89
17209.22 91
17210.46 78
17211.70 74
17212.94 92
17214.18 76
17215.42 99
17216.66 81
17217.90 80
17219.14 90
17220.38 99
17221.62 114
17222.86 84
17224.10 82
17225.34 87
17226.59 105
17227.83 97
17229.07 100
17230.31 87
17231.55 94
17232.79 97
17234.03 86
17235.27 95
17236.51 80
17237.75 101
17238.99 105
17240.23 91
17241.47 89
17242.72 85
17243.96 90
17245.20 80
17246.44 80
17247.68 86
17248.92 87
17250.16 101
17251.40 89
17252.65 83
17253.89 103
17255.13 81
17256.37 92
17257.61 88
17258.85 70
17260.09 80
17261.34 106
17262.58 96
17263.82 95
17265.06 92
17266.30 112
17267.55 86
17268.79 101
17270.03 101
17271.27 79
17272.51 90
17273.76 104
17275.00 91
17276.24 79
17277.48 98
17278.72 102
17279.97 94
17281.21 88
17282.45 80
17283.69 82
17284.94 101
17286.18 92
17287.42 89
17288.67 73
17289.91 89
17291.15 79
17292.39 67
17293.64 77
17294.88 76
17296.12 98
17297.37 90
17298.61 76
17299.85 96
17301.09 100
17302.34 111
17303.58 106
17304.82 87
17306.07 88
17307.31 84
17308.55 99
17309.80 89
17311.04 81
17312.29 97
17313.53 99
17314.77 66
17316.02 90
17317.26 100
17318.50 107
17319.75 87
17320.99 93
17322.24 87
17323.48 72
17324.72 97
17325.97 106
17327.21 88
17328.46 98
17329.70 77
17330.94 87
17332.19 89
17333.43 91
17334.68 93
17335.92 72
17337.17 86
17338.41 94
17339.65 87
17340.90 103
17342.14 87
17343.39 94
17344.63 100
17345.88 111
17347.12 91
17348.37 85
17349.61 77
17350.86 100
17352.10 104
17353.35 85
17354.59 100
17355.84 87
17357.08 92
17358.33 98
17359.57 86
17360.82 81
17362.06 88
17363.31 89
17364.55 94
17365.80 84
17367.05 72
17368.29 81
17369.54 89
17370.78 78
17372.03 84
17373.27 72
17374.52 81
17375.77 97
17377.01 86
17378.26 74
17379.50 83
17380.75 81
17382.00 89
17383.24 87
17384.49 88
17385.73 81
17386.98 88
17388.23 85
17389.47 71
17390.72 83
17391.97 90
17393.21 88
17394.46 98
17395.71 83
17396.95 82
17398.20 97
17399.45 106
17400.69 97
17401.94 85
17403.19 79
17404.43 79
17405.68 94
17406.93 88
17408.17 79
17409.42 86
17410.67 104
17411.91 91
17413.16 79
17414.41 83
17415.66 85
17416.90 84
17418.15 94
17419.40 79
17420.65 75
17421.89 73
17423.14 78
17424.39 98
17425.64 84
17426.88 81
17428.13 88
17429.38 84
17430.63 97
17431.87 60
17433.12 82
17434.37 74
17435.62 67
17436.87 86
17438.11 82
17439.36 80
17440.61 90
17441.86 96
17443.11 84
17444.36 65
17445.60 70
17446.85 90
17448.10 96
17449.35 88
17450.60 90
17451.85 94
17453.10 94
17454.34 95
17455.59 90
17456.84 80
17458.09 101
17459.34 96
17460.59 101
17461.84 83
17463.09 76
17464.33 89
17465.58 98
17466.83 91
17468.08 104
17469.33 89
17470.58 109
17471.83 116
17473.08 98
17474.33 96
17475.58 95
17476.83 90
17478.08 101
17479.33 96
17480.58 88
17481.83 95
17483.08 91
17484.33 94
17485.58 100
17486.83 91
17488.07 80
17489.32 100
17490.57 106
17491.82 88
17493.07 84
17494.32 96
17495.58 96
17496.83 94
17498.08 79
17499.33 91
17500.58 98
17501.83 102
17503.08 93
17504.33 86
17505.58 93
17506.83 84
17508.08 104
17509.33 89
17510.58 87
17511.83 79
17513.08 93
17514.33 98
17515.58 88
17516.83 99
17518.09 83
17519.34 100
17520.59 100
17521.84 83
17523.09 78
17524.34 106
17525.59 85
17526.84 91
17528.09 76
17529.35 87
17530.60 81
17531.85 104
17533.10 96
17534.35 88
17535.60 87
17536.86 93
17538.11 101
17539.36 97
17540.61 84
17541.86 88
17543.11 89
17544.37 99
17545.62 88
17546.87 62
17548.12 93
17549.37 103
17550.63 80
17551.88 72
17553.13 103
17554.38 81
17555.63 101
17556.89 94
17558.14 78
17559.39 88
17560.64 79
17561.90 86
17563.15 88
17564.40 88
17565.65 84
17566.91 96
17568.16 105
17569.41 108
17570.67 68
17571.92 92
17573.17 91
17574.42 99
17575.68 109
17576.93 93
17578.18 71
17579.44 77
17580.69 96
17581.94 81
17583.20 76
17584.45 86
17585.70 99
17586.96 82
17588.21 92
17589.46 87
17590.72 90
17591.97 97
17593.22 82
17594.48 92
17595.73 75
17596.99 93
17598.24 85
17599.49 88
17600.75 83
17602.00 61
17603.26 84
17604.51 92
17605.76 79
17607.02 83
17608.27 96
17609.53 94
17610.78 79
17612.03 86
17613.29 93
17614.54 72
17615.80 70
17617.05 81
17618.31 92
17619.56 90
17620.82 88
17622.07 80
17623.33 94
17624.58 87
17625.83 91
17627.09 105
17628.34 85
17629.60 73
17630.85 71
17632.11 87
17633.36 116
17634.62 97
17635.88 72
17637.13 99
17638.39 107
17639.64 77
17640.90 81
17642.15 83
17643.41 83
17644.66 101
17645.92 87
17647.17 82
17648.43 83
17649.68 86
17650.94 73
17652.20 89
17653.45 67
17654.71 84
17655.96 90
17657.22 88
17658.48 66
17659.73 57
17660.99 63
17662.24 77
17663.50 87
17664.76 71
17666.01 68
17667.27 90
17668.53 92
17669.78 83
17671.04 77
17672.29 96
17673.55 84
17674.81 79
17676.06 84
17677.32 78
17678.58 88
17679.83 89
17681.09 73
17682.35 76
17683.60 92
17684.86 100
17686.12 103
17687.38 77
17688.63 77
17689.89 83
17691.15 79
17692.40 77
17693.66 92
17694.92 74
17696.18 75
17697.43 87
17698.69 74
17699.95 73
17701.21 91
17702.46 95
17703.72 72
17704.98 77
17706.24 75
17707.49 81
17708.75 94
17710.01 71
17711.27 79
17712.53 81
17713.78 89
17715.04 97
17716.30 68
17717.56 75
17718.82 94
17720.07 88
17721.33 91
17722.59 94
17723.85 88
17725.11 76
17726.36 78
17727.62 67
17728.88 83
17730.14 91
17731.40 77
17732.66 81
17733.92 75
17735.17 86
17736.43 88
17737.69 98
17738.95 90
17740.21 86
17741.47 96
17742.73 104
17743.99 79
17745.25 79
17746.51 95
17747.76 93
17749.02 86
17750.28 82
17751.54 78
17752.80 92
17754.06 79
17755.32 76
17756.58 74
17757.84 80
17759.10 93
17760.36 90
17761.62 77
17762.88 70
17764.14 83
17765.40 99
17766.66 80
17767.92 82
17769.18 80
17770.44 92
17771.70 85
17772.96 76
17774.22 78
17775.48 105
17776.74 98
17778.00 74
17779.26 67
17780.52 58
17781.78 65
17783.04 77
17784.30 75
17785.56 77
17786.82 77
17788.08 82
17789.34 81
17790.60 82
17791.86 74
17793.12 86
17794.38 72
17795.65 95
17796.91 74
17798.17 74
17799.43 99
17800.69 72
17801.95 69
17803.21 70
17804.47 94
17805.73 111
17807.00 88
17808.26 72
17809.52 93
17810.78 99
17812.04 80
17813.30 90
17814.56 78
17815.83 81
17817.09 82
17818.35 68
17819.61 75
17820.87 68
17822.13 72
17823.40 99
17824.66 65
17825.92 90
17827.18 90
17828.44 89
17829.71 76
17830.97 78
17832.23 87
17833.49 88
17834.75 94
17836.02 84
17837.28 108
17838.54 90
17839.80 77
17841.07 93
17842.33 88
17843.59 81
17844.85 84
17846.12 94
17847.38 84
17848.64 90
17849.91 81
17851.17 97
17852.43 81
17853.69 68
17854.96 71
17856.22 78
17857.48 73
17858.75 96
17860.01 72
17861.27 89
17862.54 96
17863.80 95
17865.06 72
17866.33 76
17867.59 93
17868.85 83
17870.12 86
17871.38 105
17872.64 95
17873.91 69
17875.17 83
17876.43 87
17877.70 81
17878.96 83
17880.23 86
17881.49 96
17882.75 99
17884.02 98
17885.28 77
17886.55 70
17887.81 85
17889.07 111
17890.34 88
17891.60 87
17892.87 83
17894.13 85
17895.40 73
17896.66 76
17897.92 86
17899.19 96
17900.45 87
17901.72 86
17902.98 98
17904.25 91
17905.51 84
17906.78 75
17908.04 95
17909.31 82
17910.57 80
17911.84 78
17913.10 82
17914.37 72
17915.63 87
17916.90 74
17918.16 76
17919.43 83
17920.69 71
17921.96 72
17923.22 75
17924.49 86
17925.75 82
17927.02 73
17928.29 76
17929.55 75
17930.82 93
17932.08 65
17933.35 90
17934.61 81
17935.88 104
17937.15 83
17938.41 78
17939.68 81
17940.94 66
17942.21 95
17943.48 82
17944.74 73
17946.01 78
17947.28 78
17948.54 73
17949.81 73
17951.07 71
17952.34 91
17953.61 80
17954.87 84
17956.14 67
17957.41 74
17958.67 74
17959.94 86
17961.21 78
17962.47 76
17963.74 97
17965.01 100
17966.27 74
17967.54 74
17968.81 72
17970.08 91
17971.34 88
17972.61 87
17973.88 86
17975.14 92
17976.41 95
17977.68 83
17978.95 78
17980.21 96
17981.48 100
17982.75 76
17984.02 85
17985.28 75
17986.55 85
17987.82 96
17989.09 75
17990.35 70
17991.62 80
17992.89 81
17994.16 81
17995.43 68
17996.69 76
17997.96 73
17999.23 93
18000.50 74
18001.77 63
18003.03 81
18004.30 74
18005.57 78
18006.84 87
18008.11 71
18009.38 80
18010.64 92
18011.91 105
18013.18 80
18014.45 79
18015.72 95
18016.99 97
18018.26 77
18019.53 76
18020.79 89
18022.06 96
18023.33 92
18024.60 70
18025.87 85
18027.14 78
18028.41 85
18029.68 92
18030.95 94
18032.22 81
18033.48 85
18034.75 89
18036.02 84
18037.29 84
18038.56 82
18039.83 80
18041.10 95
18042.37 90
18043.64 86
18044.91 94
18046.18 90
18047.45 82
18048.72 84
18049.99 79
18051.26 83
18052.53 89
18053.80 86
18055.07 101
18056.34 93
18057.61 94
18058.88 106
18060.15 89
18061.42 78
18062.69 82
18063.96 92
18065.23 85
18066.50 78
18067.77 69
18069.04 80
18070.31 83
18071.58 78
18072.86 97
18074.13 87
18075.40 73
18076.67 84
18077.94 80
18079.21 88
18080.48 82
18081.75 92
18083.02 107
18084.29 87
18085.56 66
18086.84 71
18088.11 84
18089.38 82
18090.65 80
18091.92 69
18093.19 82
18094.46 102
18095.74 94
18097.01 92
18098.28 83
18099.55 78
18100.82 85
18102.09 99
18103.37 77
18104.64 93
18105.91 78
18107.18 86
18108.45 80
18109.72 71
18111.00 79
18112.27 90
18113.54 94
18114.81 79
18116.09 71
18117.36 92
18118.63 81
18119.90 87
18121.17 85
18122.45 73
18123.72 81
18124.99 89
18126.26 76
18127.54 69
18128.81 85
18130.08 73
18131.36 88
18132.63 77
18133.90 71
18135.17 81
18136.45 89
18137.72 90
18138.99 68
18140.27 87
18141.54 78
18142.81 82
18144.09 99
18145.36 81
18146.63 80
18147.91 75
18149.18 98
18150.45 89
18151.73 72
18153.00 70
18154.27 90
18155.55 81
18156.82 90
18158.09 84
18159.37 79
18160.64 79
18161.91 79
18163.19 83
18164.46 78
18165.74 90
18167.01 93
18168.28 93
18169.56 78
18170.83 85
18172.11 89
18173.38 84
18174.66 73
18175.93 93
18177.20 85
18178.48 89
18179.75 83
18181.03 69
18182.30 92
18183.58 90
18184.85 80
18186.13 101
18187.40 81
18188.68 93
18189.95 78
18191.23 79
18192.50 75
18193.78 80
18195.05 90
18196.33 71
18197.60 72
18198.88 69
18200.15 69
18201.43 76
18202.70 66
18203.98 80
18205.25 84
18206.53 95
18207.80 79
18209.08 84
18210.35 74
18211.63 96
18212.90 70
18214.18 66
18215.46 68
18216.73 71
18218.01 60
18219.28 62
18220.56 75
18221.84 54
18223.11 89
18224.39 75
18225.66 64
18226.94 75
18228.22 81
18229.49 81
18230.77 72
18232.04 65
18233.32 74
18234.60 75
18235.87 75
18237.15 66
18238.43 62
18239.70 90
18240.98 93
18242.26 69
18243.53 68
18244.81 74
18246.09 95
18247.36 72
18248.64 69
18249.92 81
18251.19 77
18252.47 90
18253.75 95
18255.03 83
18256.30 73
18257.58 94
18258.86 92
18260.13 79
18261.41 79
18262.69 78
18263.97 81
18265.24 69
18266.52 82
18267.80 68
18269.08 72
18270.35 71
18271.63 71
18272.91 84
18274.19 71
18275.47 92
18276.74 74
18278.02 79
18279.30 81
18280.58 72
18281.85 71
18283.13 77
18284.41 83
18285.69 64
18286.97 67
18288.25 86
18289.52 78
18290.80 89
18292.08 94
18293.36 87
18294.64 75
18295.92 72
18297.19 79
18298.47 77
18299.75 70
18301.03 73
18302.31 94
18303.59 69
18304.87 82
18306.15 83
18307.43 101
18308.70 74
18309.98 71
18311.26 83
18312.54 71
18313.82 96
18315.10 78
18316.38 96
18317.66 74
18318.94 79
18320.22 79
18321.50 92
18322.78 72
18324.06 65
18325.34 68
18326.61 83
18327.89 76
18329.17 62
18330.45 67
18331.73 71
18333.01 86
18334.29 79
18335.57 75
18336.85 70
18338.13 83
18339.41 82
18340.69 72
18341.97 83
18343.25 73
18344.53 76
18345.81 79
18347.09 81
18348.37 69
18349.66 85
18350.94 92
18352.22 69
18353.50 75
18354.78 86
18356.06 89
18357.34 90
18358.62 75
18359.90 89
18361.18 71
18362.46 86
18363.74 69
18365.02 77
18366.30 52
18367.59 63
18368.87 72
18370.15 58
18371.43 67
18372.71 58
18373.99 75
18375.27 92
18376.55 75
18377.84 86
18379.12 90
18380.40 97
18381.68 91
18382.96 72
18384.24 82
18385.53 68
18386.81 80
18388.09 76
18389.37 77
18390.65 76
18391.93 70
18393.22 91
18394.50 73
18395.78 80
18397.06 71
18398.34 78
18399.63 80
18400.91 77
18402.19 78
18403.47 81
18404.76 71
18406.04 75
18407.32 74
18408.60 82
18409.89 81
18411.17 81
18412.45 75
18413.73 65
18415.02 82
18416.30 76
18417.58 73
18418.86 64
18420.15 81
18421.43 76
18422.71 83
18424.00 75
18425.28 74
18426.56 90
18427.85 76
18429.13 79
18430.41 75
18431.70 78
18432.98 82
18434.26 73
18435.55 74
18436.83 89
18438.11 69
18439.40 90
18440.68 71
18441.96 70
18443.25 82
18444.53 86
18445.81 82
18447.10 84
18448.38 60
18449.67 62
18450.95 77
18452.23 62
18453.52 97
18454.80 95
18456.09 83
18457.37 60
18458.66 82
18459.94 84
18461.22 82
18462.51 83
18463.79 89
18465.08 88
18466.36 77
18467.65 75
18468.93 56
18470.22 77
18471.50 79
18472.78 77
18474.07 87
18475.35 92
18476.64 72
18477.92 55
18479.21 86
18480.49 80
18481.78 75
18483.06 77
18484.35 69
18485.63 75
18486.92 63
18488.20 85
18489.49 81
18490.78 76
18492.06 72
18493.35 85
18494.63 90
18495.92 77
18497.20 72
18498.49 80
18499.77 70
18501.06 66
18502.35 71
18503.63 71
18504.92 97
18506.20 68
18507.49 76
18508.78 71
18510.06 82
18511.35 84
18512.63 82
18513.92 92
18515.21 84
18516.49 84
18517.78 68
18519.06 79
18520.35 57
18521.64 76
18522.92 95
18524.21 94
18525.50 77
18526.78 74
18528.07 83
18529.36 52
18530.64 63
18531.93 67
18533.22 95
18534.50 72
18535.79 58
18537.08 65
18538.37 87
18539.65 82
18540.94 74
18542.23 83
18543.51 92
18544.80 78
18546.09 70
18547.38 69
18548.66 73
18549.95 85
18551.24 97
18552.53 89
18553.81 73
18555.10 73
18556.39 60
18557.68 76
18558.96 56
18560.25 72
18561.54 83
18562.83 87
18564.11 81
18565.40 78
18566.69 75
18567.98 80
18569.27 83
18570.56 83
18571.84 77
18573.13 65
18574.42 79
18575.71 81
18577.00 86
18578.28 69
18579.57 82
18580.86 85
18582.15 75
18583.44 74
18584.73 85
18586.02 88
18587.31 79
18588.59 84
18589.88 79
18591.17 82
18592.46 81
18593.75 89
18595.04 90
18596.33 85
18597.62 96
18598.91 77
18600.19 77
18601.48 81
18602.77 78
18604.06 103
18605.35 101
18606.64 88
18607.93 80
18609.22 85
18610.51 95
18611.80 102
18613.09 76
18614.38 78
18615.67 97
18616.96 100
18618.25 77
18619.54 96
18620.83 95
18622.12 79
18623.41 84
18624.70 79
18625.99 75
18627.28 76
18628.57 91
18629.86 83
18631.15 87
18632.44 84
18633.73 72
18635.02 92
18636.31 77
18637.60 83
18638.89 91
18640.18 103
18641.47 80
18642.76 74
18644.05 77
18645.34 92
18646.63 90
18647.93 82
18649.22 68
18650.51 89
18651.80 89
18653.09 87
18654.38 85
18655.67 67
18656.96 81
18658.25 84
18659.55 91
18660.84 98
18662.13 81
18663.42 85
18664.71 83
18666.00 71
18667.29 78
18668.58 84
18669.88 76
18671.17 70
18672.46 85
18673.75 89
18675.04 73
18676.34 83
18677.63 85
18678.92 72
18680.21 69
18681.50 88
18682.79 93
18684.09 67
18685.38 66
18686.67 77
18687.96 86
18689.26 93
18690.55 68
18691.84 65
18693.13 85
18694.43 74
18695.72 78
18697.01 64
18698.30 72
18699.60 61
18700.89 78
18702.18 88
18703.47 66
18704.77 69
18706.06 83
18707.35 87
18708.65 75
18709.94 71
18711.23 73
18712.52 80
18713.82 79
18715.11 90
18716.40 92
18717.70 72
18718.99 73
18720.28 105
18721.58 92
18722.87 79
18724.16 62
18725.46 67
18726.75 81
18728.04 79
18729.34 90
18730.63 91
18731.93 78
18733.22 77
18734.51 81
18735.81 83
18737.10 78
18738.40 67
18739.69 72
18740.98 91
18742.28 75
18743.57 56
18744.87 74
18746.16 83
18747.45 78
18748.75 68
18750.04 61
18751.34 95
18752.63 92
18753.93 93
18755.22 85
18756.52 84
18757.81 73
18759.10 107
18760.40 59
18761.69 64
18762.99 63
18764.28 91
18765.58 76
18766.87 80
18768.17 71
18769.46 69
18770.76 99
18772.05 91
18773.35 66
18774.64 68
18775.94 66
18777.23 75
18778.53 76
18779.83 69
18781.12 68
18782.42 83
18783.71 91
18785.01 78
18786.30 60
18787.60 71
18788.89 82
18790.19 85
18791.49 73
18792.78 56
18794.08 83
18795.37 87
18796.67 60
18797.97 69
18799.26 80
18800.56 89
18801.85 79
18803.15 84
18804.45 78
18805.74 74
18807.04 71
18808.34 70
18809.63 83
18810.93 70
18812.23 85
18813.52 89
18814.82 75
18816.12 78
18817.41 72
18818.71 57
18820.01 68
18821.30 74
18822.60 58
18823.90 75
18825.19 71
18826.49 78
18827.79 53
18829.08 89
18830.38 76
18831.68 80
18832.98 80
18834.27 69
18835.57 71
18836.87 63
18838.17 71
18839.46 79
18840.76 71
18842.06 84
18843.36 75
18844.65 70
18845.95 73
18847.25 70
18848.55 74
18849.84 70
18851.14 73
18852.44 63
18853.74 66
18855.04 60
18856.33 84
18857.63 78
18858.93 71
18860.23 66
18861.53 87
18862.83 75
18864.12 83
18865.42 77
18866.72 65
18868.02 79
18869.32 91
18870.62 105
18871.91 67
18873.21 65
18874.51 74
18875.81 85
18877.11 69
18878.41 77
18879.71 74
18881.01 81
18882.30 87
18883.60 77
18884.90 77
18886.20 70
18887.50 83
18888.80 65
18890.10 60
18891.40 71
18892.70 75
18894.00 83
18895.30 73
18896.60 83
18897.90 73
18899.19 69
18900.49 68
18901.79 65
18903.09 65
18904.39 78
18905.69 90
18906.99 90
18908.29 83
18909.59 85
18910.89 78
18912.19 59
18913.49 54
18914.79 83
18916.09 67
18917.39 77
18918.69 74
18919.99 97
18921.29 73
18922.59 77
18923.89 92
18925.20 89
18926.50 73
18927.80 76
18929.10 69
18930.40 74
18931.70 61
18933.00 77
18934.30 81
18935.60 59
18936.90 68
18938.20 81
18939.50 86
18940.80 76
18942.10 65
18943.41 91
18944.71 74
18946.01 71
18947.31 53
18948.61 70
18949.91 75
18951.21 74
18952.51 55
18953.82 73
18955.12 65
18956.42 83
18957.72 95
18959.02 76
18960.32 62
18961.63 53
18962.93 96
18964.23 84
18965.53 68
18966.83 60
18968.13 69
18969.44 86
18970.74 68
18972.04 59
18973.34 77
18974.64 77
18975.95 86
18977.25 73
18978.55 66
18979.85 66
18981.16 75
18982.46 88
18983.76 68
18985.06 67
18986.37 85
18987.67 79
18988.97 62
18990.27 84
18991.58 63
18992.88 89
18994.18 85
18995.48 75
18996.79 71
18998.09 90
18999.39 91
19000.70 70
19002.00 86
19003.30 76
19004.61 65
19005.91 75
19007.21 82
19008.52 76
19009.82 73
19011.12 72
19012.43 79
19013.73 77
19015.03 80
19016.34 69
19017.64 66
19018.94 72
19020.25 67
19021.55 75
19022.86 49
19024.16 55
19025.46 74
19026.77 99
19028.07 69
19029.37 60
19030.68 73
19031.98 72
19033.29 78
19034.59 70
19035.90 62
19037.20 73
19038.50 72
19039.81 71
19041.11 68
19042.42 68
19043.72 81
19045.03 69
19046.33 71
19047.64 85
19048.94 83
19050.25 85
19051.55 72
19052.85 76
19054.16 69
19055.46 71
19056.77 77
19058.07 76
19059.38 62
19060.68 66
19061.99 84
19063.30 77
19064.60 87
19065.91 65
19067.21 77
19068.52 86
19069.82 74
19071.13 77
19072.43 72
19073.74 80
19075.04 62
19076.35 86
19077.66 60
19078.96 58
19080.27 84
19081.57 81
19082.88 73
19084.18 75
19085.49 72
19086.80 82
19088.10 79
19089.41 77
19090.71 73
19092.02 75
19093.33 98
19094.63 81
19095.94 81
19097.25 70
19098.55 60
19099.86 108
19101.17 75
19102.47 64
19103.78 66
19105.08 86
19106.39 65
19107.70 74
19109.01 81
19110.31 98
19111.62 89
19112.93 71
19114.23 64
19115.54 78
19116.85 67
19118.15 82
19119.46 70
19120.77 82
19122.08 51
19123.38 75
19124.69 87
19126.00 84
19127.30 75
19128.61 65
19129.92 79
19131.23 79
19132.53 75
19133.84 66
19135.15 70
19136.46 81
19137.77 69
19139.07 98
19140.38 81
19141.69 67
19143.00 76
19144.30 74
19145.61 79
19146.92 62
19148.23 74
19149.54 69
19150.84 74
19152.15 74
19153.46 66
19154.77 74
19156.08 64
19157.39 70
19158.70 76
19160.00 63
19161.31 55
19162.62 69
19163.93 76
19165.24 72
19166.55 64
19167.86 70
19169.16 81
19170.47 71
19171.78 55
19173.09 67
19174.40 82
19175.71 72
19177.02 92
19178.33 73
19179.64 73
19180.95 80
19182.26 83
19183.56 82
19184.87 64
19186.18 68
19187.49 73
19188.80 96
19190.11 67
19191.42 63
19192.73 72
19194.04 84
19195.35 88
19196.66 55
19197.97 73
19199.28 71
19200.59 76
19201.90 72
19203.21 68
19204.52 61
19205.83 60
19207.14 74
19208.45 88
19209.76 57
19211.07 68
19212.38 78
19213.69 72
19215.00 70
19216.31 70
19217.62 87
19218.93 76
19220.24 75
19221.55 76
19222.86 87
19224.18 90
19225.49 83
19226.80 84
19228.11 78
19229.42 69
19230.73 76
19232.04 80
19233.35 69
19234.66 66
19235.97 76
19237.28 77
19238.60 55
19239.91 55
19241.22 90
19242.53 106
19243.84 89
19245.15 71
19246.46 69
19247.78 86
19249.09 78
19250.40 79
19251.71 73
19253.02 71
19254.33 85
19255.65 84
19256.96 81
19258.27 66
19259.58 61
19260.89 90
19262.21 63
19263.52 64
19264.83 73
19266.14 77
19267.45 80
19268.77 62
19270.08 70
19271.39 84
19272.70 96
19274.02 55
19275.33 75
19276.64 87
19277.95 80
19279.27 78
19280.58 70
19281.89 63
19283.20 78
19284.52 86
19285.83 86
19287.14 69
19288.45 62
19289.77 77
19291.08 76
19292.39 98
19293.71 70
19295.02 75
19296.33 84
19297.65 106
19298.96 69
19300.27 75
19301.59 82
19302.90 84
19304.21 89
19305.53 76
19306.84 61
19308.15 60
19309.47 82
19310.78 84
19312.09 76
19313.41 57
19314.72 63
19316.04 80
19317.35 94
19318.66 66
19319.98 72
19321.29 86
19322.61 117
19323.92 76
19325.23 67
19326.55 81
19327.86 65
19329.18 78
19330.49 66
19331.81 66
19333.12 69
19334.43 86
19335.75 80
19337.06 55
19338.38 52
19339.69 62
19341.01 80
19342.32 66
19343.64 84
19344.95 71
19346.27 90
19347.58 72
19348.90 69
19350.21 69
19351.53 77
19352.84 81
19354.16 95
19355.47 60
19356.79 61
19358.10 75
19359.42 84
19360.73 72
19362.05 63
19363.36 80
19364.68 87
19366.00 85
19367.31 66
19368.63 76
19369.94 69
19371.26 73
19372.57 98
19373.89 74
19375.21 51
19376.52 71
19377.84 67
19379.15 69
19380.47 62
19381.79 59
19383.10 79
19384.42 76
19385.73 68
19387.05 48
19388.37 78
19389.68 71
19391.00 77
19392.32 60
19393.63 65
19394.95 75
19396.27 80
19397.58 60
19398.90 67
19400.22 77
19401.53 72
19402.85 86
19404.17 63
19405.48 56
19406.80 72
19408.12 95
19409.43 72
19410.75 56
19412.07 73
19413.39 67
19414.70 75
19416.02 82
19417.34 58
19418.65 75
19419.97 77
19421.29 61
19422.61 63
19423.92 66
19425.24 69
19426.56 87
19427.88 61
19429.20 64
19430.51 57
19431.83 78
19433.15 87
19434.47 69
19435.78 63
19437.10 82
19438.42 56
19439.74 70
19441.06 68
19442.37 65
19443.69 71
19445.01 84
19446.33 49
19447.65 67
19448.97 71
19450.28 74
19451.60 71
19452.92 67
19454.24 69
19455.56 74
19456.88 66
19458.20 74
19459.51 91
19460.83 75
19462.15 61
19463.47 69
19464.79 77
19466.11 72
19467.43 90
19468.75 74
19470.07 67
19471.39 65
19472.70 66
19474.02 75
19475.34 81
19476.66 61
19477.98 70
19479.30 79
19480.62 87
19481.94 70
19483.26 67
19484.58 70
19485.90 76
19487.22 93
19488.54 53
19489.86 67
19491.18 81
19492.50 76
19493.82 69
19495.14 69
19496.46 71
19497.78 67
19499.10 83
19500.42 83
19501.74 75
19503.06 75
19504.38 92
19505.70 77
19507.02 49
19508.34 59
19509.66 89
19510.98 83
19512.30 69
19513.62 60
19514.94 79
19516.26 74
19517.58 75
19518.90 75
19520.23 58
19521.55 71
19522.87 54
19524.19 78
19525.51 72
19526.83 74
19528.15 55
19529.47 75
19530.79 83
19532.11 62
19533.44 67
19534.76 66
19536.08 81
19537.40 73
19538.72 75
19540.04 63
19541.36 68
19542.69 79
19544.01 83
19545.33 59
19546.65 77
19547.97 58
19549.29 92
19550.62 70
19551.94 64
19553.26 66
19554.58 79
19555.90 60
19557.23 60
19558.55 76
19559.87 88
19561.19 78
19562.51 61
19563.84 65
19565.16 54
19566.48 73
19567.80 81
19569.13 86
19570.45 76
19571.77 73
19573.09 68
19574.42 91
19575.74 65
19577.06 69
19578.39 70
19579.71 87
19581.03 84
19582.35 59
19583.68 80
19585.00 75
19586.32 60
19587.65 63
19588.97 72
19590.29 84
19591.62 72
19592.94 62
19594.26 76
19595.59 61
19596.91 64
19598.23 78
19599.56 81
19600.88 55
19602.20 66
19603.53 73
19604.85 70
19606.17 73
19607.50 59
19608.82 73
19610.15 70
19611.47 74
19612.79 84
19614.12 81
19615.44 72
19616.77 79
19618.09 75
19619.41 58
19620.74 62
19622.06 61
19623.39 92
19624.71 67
19626.03 59
19627.36 68
19628.68 93
19630.01 115
19631.33 62
19632.66 74
19633.98 72
19635.31 66
19636.63 64
19637.96 71
19639.28 71
19640.61 73
19641.93 70
19643.26 88
19644.58 58
19645.91 58
19647.23 70
19648.56 92
19649.88 54
19651.21 68
19652.53 67
19653.86 81
19655.18 64
19656.51 73
19657.83 66
19659.16 73
19660.48 68
19661.81 68
19663.14 65
19664.46 52
19665.79 80
19667.11 74
19668.44 76
19669.77 64
19671.09 69
19672.42 68
19673.74 72
19675.07 91
19676.40 66
19677.72 82
19679.05 75
19680.37 61
19681.70 68
19683.03 69
19684.35 63
19685.68 71
19687.01 67
19688.33 68
19689.66 55
19690.99 62
19692.31 80
19693.64 80
19694.97 61
19696.29 60
19697.62 79
19698.95 88
19700.27 62
19701.60 57
19702.93 78
19704.25 85
19705.58 59
19706.91 62
19708.23 57
19709.56 57
19710.89 63
19712.22 68
19713.54 76
19714.87 62
19716.20 73
19717.53 91
19718.85 67
19720.18 72
19721.51 68
19722.84 69
19724.16 67
19725.49 79
19726.82 62
19728.15 64
19729.48 63
19730.80 59
19732.13 57
19733.46 72
19734.79 69
19736.12 87
19737.44 80
19738.77 56
19740.10 49
19741.43 89
19742.76 91
19744.09 59
19745.41 58
19746.74 70
19748.07 73
19749.40 53
19750.73 55
19752.06 47
19753.39 79
19754.71 76
19756.04 77
19757.37 62
19758.70 74
19760.03 75
19761.36 75
19762.69 78
19764.02 47
19765.35 53
19766.68 56
19768.00 78
19769.33 62
19770.66 86
19771.99 77
19773.32 76
19774.65 53
19775.98 62
19777.31 66
19778.64 72
19779.97 65
19781.30 51
19782.63 61
19783.96 63
19785.29 63
19786.62 74
19787.95 60
19789.28 69
19790.61 74
19791.94 85
19793.27 59
19794.60 50
19795.93 70
19797.26 72
19798.59 89
19799.92 57
19801.25 72
19802.58 66
19803.91 67
19805.24 61
19806.57 73
19807.90 79
19809.23 81
19810.56 91
19811.89 56
19813.22 53
19814.55 71
19815.89 71
19817.22 74
19818.55 54
19819.88 65
19821.21 97
19822.54 72
19823.87 60
19825.20 63
19826.53 71
19827.86 73
19829.20 66
19830.53 82
19831.86 60
19833.19 75
19834.52 60
19835.85 81
19837.18 70
19838.52 73
19839.85 62
19841.18 66
19842.51 69
19843.84 62
19845.17 74
19846.51 72
19847.84 74
19849.17 66
19850.50 78
19851.83 74
19853.17 61
19854.50 62
19855.83 91
19857.16 87
19858.50 60
19859.83 48
19861.16 79
19862.49 68
19863.82 55
19865.16 56
19866.49 75
19867.82 72
19869.15 61
19870.49 81
19871.82 74
19873.15 73
19874.49 63
19875.82 77
19877.15 63
19878.48 59
19879.82 69
19881.15 74
19882.48 65
19883.82 56
19885.15 60
19886.48 73
19887.82 69
19889.15 70
19890.48 72
19891.82 79
19893.15 66
19894.48 61
19895.82 74
19897.15 73
19898.48 81
19899.82 65
19901.15 75
19902.48 60
19903.82 67
19905.15 71
19906.49 72
19907.82 78
19909.15 59
19910.49 63
19911.82 80
19913.16 65
19914.49 67
19915.82 70
19917.16 62
19918.49 70
19919.83 66
19921.16 71
19922.50 72
19923.83 70
19925.16 65
19926.50 63
19927.83 78
19929.17 73
19930.50 70
19931.84 79
19933.17 63
19934.51 71
19935.84 74
19937.18 70
19938.51 58
19939.85 64
19941.18 67
19942.52 85
19943.85 60
19945.19 48
19946.52 72
19947.86 80
19949.19 66
19950.53 74
19951.86 69
19953.20 68
19954.53 44
19955.87 56
19957.21 71
19958.54 75
19959.88 75
19961.21 65
19962.55 71
19963.88 55
19965.22 70
19966.56 60
19967.89 55
19969.23 71
19970.56 67
19971.90 65
19973.24 52
19974.57 43
19975.91 82
19977.24 58
19978.58 74
19979.92 62
19981.25 78
19982.59 67
19983.93 84
19985.26 71
19986.60 66
19987.94 69
19989.27 66
19990.61 68
19991.95 59
19993.28 71
19994.62 67
19995.96 76
19997.29 62
19998.63 64
19999.97 55
20001.30 66
20002.64 63
20003.98 48
20005.32 66
20006.65 71
20007.99 76
20009.33 69
20010.67 64
20012.00 64
20013.34 66
20014.68 61
20016.02 71
20017.35 72
20018.69 67
20020.03 56
20021.37 65
20022.70 55
20024.04 53
20025.38 74
20026.72 59
20028.06 68
20029.39 69
20030.73 58
20032.07 54
20033.41 65
20034.75 49
20036.08 79
20037.42 78
20038.76 77
20040.10 82
20041.44 67
20042.78 68
20044.11 68
20045.45 77
20046.79 82
20048.13 71
20049.47 65
20050.81 58
20052.15 58
20053.48 70
20054.82 68
20056.16 85
20057.50 91
20058.84 58
20060.18 71
20061.52 68
20062.86 64
20064.20 79
20065.54 72
20066.88 71
20068.21 58
20069.55 75
20070.89 84
20072.23 67
20073.57 56
20074.91 66
20076.25 82
20077.59 78
20078.93 64
20080.27 70
20081.61 74
20082.95 66
20084.29 83
20085.63 74
20086.97 74
20088.31 54
20089.65 63
20090.99 68
20092.33 73
20093.67 52
20095.01 71
20096.35 86
20097.69 87
20099.03 57
20100.37 63
20101.71 86
20103.05 80
20104.39 69
20105.73 49
20107.07 59
20108.41 69
20109.76 79
20111.10 63
20112.44 65
20113.78 66
20115.12 67
20116.46 91
20117.80 77
20119.14 75
20120.48 70
20121.82 73
20123.16 56
20124.51 57
20125.85 72
20127.19 68
20128.53 66
20129.87 76
20131.21 59
20132.55 61
20133.90 63
20135.24 79
