# Supplementary material for: MALDI-TOF MS typing enables the classification of brewing yeasts of the genus Saccharomyces to major beer styles
Source: PLoS One. 2017 Aug 9;12(8):e0181694. doi: 10.1371/journal.pone.0181694 (PMC5549903; doi:10.1371/journal.pone.0181694)
Supplement: S14 File — The directory includes 90 raw files and was zipped to “.zip”; the folder has three strains with 30 spectra per strain; S1 Text explains the raw files with an example and Table 1 represents the yeast strains used within the experiment. (ZIP) [file pone.0181694.s017.zip › 40-42/30666-220-OG-WB-WB-YPG-18h-E-E_2015-11-11__0_A2_1.dat]

1999.94 3224
2000.36 3107
2000.78 3003
2001.20 3103
2001.62 3121
2002.04 3167
2002.47 3104
2002.89 2997
2003.31 3022
2003.73 3174
2004.15 3037
2004.58 2980
2005.00 3230
2005.42 3087
2005.84 2882
2006.26 2857
2006.69 3140
2007.11 3099
2007.53 2965
2007.95 3047
2008.38 3219
2008.80 3200
2009.22 3152
2009.64 3182
2010.07 3042
2010.49 3253
2010.91 3173
2011.33 3249
2011.76 2990
2012.18 2975
2012.60 2828
2013.03 2820
2013.45 2698
2013.87 2894
2014.29 3105
2014.72 3000
2015.14 2946
2015.56 2811
2015.99 2781
2016.41 2758
2016.83 2771
2017.26 2794
2017.68 2953
2018.10 2925
2018.53 3082
2018.95 3021
2019.37 3167
2019.80 3039
2020.22 2928
2020.65 3073
2021.07 3177
2021.49 3142
2021.92 3162
2022.34 3117
2022.76 3153
2023.19 3123
2023.61 3120
2024.04 3258
2024.46 3034
2024.88 2886
2025.31 3025
2025.73 3233
2026.16 3088
2026.58 3076
2027.01 2946
2027.43 2879
2027.85 2724
2028.28 2667
2028.70 2797
2029.13 2748
2029.55 2664
2029.98 2807
2030.40 2791
2030.83 2743
2031.25 2758
2031.68 2828
2032.10 2644
2032.53 2901
2032.95 2941
2033.38 2959
2033.80 3254
2034.23 3321
2034.65 2990
2035.08 3017
2035.50 3075
2035.93 2958
2036.35 2915
2036.78 3104
2037.20 3114
2037.63 2895
2038.06 2911
2038.48 2887
2038.91 2985
2039.33 3090
2039.76 2952
2040.18 2961
2040.61 3105
2041.04 3135
2041.46 3103
2041.89 3129
2042.31 2953
2042.74 2984
2043.17 2914
2043.59 2977
2044.02 3031
2044.44 3041
2044.87 2876
2045.30 2930
2045.72 3163
2046.15 3178
2046.58 3161
2047.00 3122
2047.43 3204
2047.85 3213
2048.28 3181
2048.71 3254
2049.13 3063
2049.56 3039
2049.99 3033
2050.41 3035
2050.84 3110
2051.27 3221
2051.70 3163
2052.12 3082
2052.55 3006
2052.98 2958
2053.40 3018
2053.83 2924
2054.26 2923
2054.69 2846
2055.11 2869
2055.54 3041
2055.97 3014
2056.40 2970
2056.82 2858
2057.25 2853
2057.68 2879
2058.11 2821
2058.53 2968
2058.96 2997
2059.39 2950
2059.82 2949
2060.24 3015
2060.67 2976
2061.10 2991
2061.53 3051
2061.96 3120
2062.38 3023
2062.81 3003
2063.24 3110
2063.67 3128
2064.10 3102
2064.52 3122
2064.95 3372
2065.38 3425
2065.81 3266
2066.24 3345
2066.67 3426
2067.10 3397
2067.52 3442
2067.95 3343
2068.38 3383
2068.81 3153
2069.24 2972
2069.67 3131
2070.10 2973
2070.53 2974
2070.95 3014
2071.38 2745
2071.81 2769
2072.24 2890
2072.67 2856
2073.10 2869
2073.53 2988
2073.96 2975
2074.39 2959
2074.82 2964
2075.25 2745
2075.68 2889
2076.11 2967
2076.53 2985
2076.96 3012
2077.39 2876
2077.82 3005
2078.25 3084
2078.68 3070
2079.11 2988
2079.54 3185
2079.97 3213
2080.40 3198
2080.83 3158
2081.26 3149
2081.69 3278
2082.12 3295
2082.55 3235
2082.98 3361
2083.41 3330
2083.84 3089
2084.27 3026
2084.70 3147
2085.13 3048
2085.57 3024
2086.00 3031
2086.43 3120
2086.86 3077
2087.29 3009
2087.72 3139
2088.15 3002
2088.58 2966
2089.01 2946
2089.44 3029
2089.87 2969
2090.30 2802
2090.73 2832
2091.17 2877
2091.60 3026
2092.03 2892
2092.46 2774
2092.89 2735
2093.32 2748
2093.75 2879
2094.18 2897
2094.62 2840
2095.05 2719
2095.48 2697
2095.91 2690
2096.34 2811
2096.77 2825
2097.20 2735
2097.64 2648
2098.07 2788
2098.50 2582
2098.93 2542
2099.36 2641
2099.80 2783
2100.23 2852
2100.66 2638
2101.09 2663
2101.52 2935
2101.96 2610
2102.39 2684
2102.82 2593
2103.25 2758
2103.69 2867
2104.12 2907
2104.55 2805
2104.98 2853
2105.41 2846
2105.85 2928
2106.28 3029
2106.71 2908
2107.15 2874
2107.58 2938
2108.01 3021
2108.44 3072
2108.88 2899
2109.31 3059
2109.74 2855
2110.18 2927
2110.61 2991
2111.04 2895
2111.47 2741
2111.91 2728
2112.34 2716
2112.77 2729
2113.21 2706
2113.64 2736
2114.07 2878
2114.51 2816
2114.94 2785
2115.37 2617
2115.81 2625
2116.24 2659
2116.68 2680
2117.11 2705
2117.54 2615
2117.98 2689
2118.41 2673
2118.84 2693
2119.28 2682
2119.71 2626
2120.15 2527
2120.58 2615
2121.01 2732
2121.45 2710
2121.88 2688
2122.32 2834
2122.75 2913
2123.19 2691
2123.62 2599
2124.05 2804
2124.49 2888
2124.92 2888
2125.36 2810
2125.79 2759
2126.23 2914
2126.66 2811
2127.10 2762
2127.53 2806
2127.97 2898
2128.40 2801
2128.84 2894
2129.27 2859
2129.71 2972
2130.14 2736
2130.58 2886
2131.01 2921
2131.45 2886
2131.88 2894
2132.32 3029
2132.75 3082
2133.19 3012
2133.62 2902
2134.06 2960
2134.49 2898
2134.93 3056
2135.37 3075
2135.80 3118
2136.24 2954
2136.67 3068
2137.11 3085
2137.54 3191
2137.98 3088
2138.42 2885
2138.85 2910
2139.29 2906
2139.72 2834
2140.16 2824
2140.60 2781
2141.03 2788
2141.47 2758
2141.90 2649
2142.34 2568
2142.78 2658
2143.21 2734
2143.65 2627
2144.09 2644
2144.52 2634
2144.96 2641
2145.40 2698
2145.83 2587
2146.27 2792
2146.71 2794
2147.14 2802
2147.58 2967
2148.02 3186
2148.45 3172
2148.89 3156
2149.33 3301
2149.76 3363
2150.20 3236
2150.64 3318
2151.08 3346
2151.51 3414
2151.95 3344
2152.39 3174
2152.83 3026
2153.26 3206
2153.70 3069
2154.14 3158
2154.58 2924
2155.01 2801
2155.45 2853
2155.89 2837
2156.33 2904
2156.76 2729
2157.20 2625
2157.64 2801
2158.08 2925
2158.52 2841
2158.95 2966
2159.39 2966
2159.83 3096
2160.27 3057
2160.71 2854
2161.14 2713
2161.58 2844
2162.02 2839
2162.46 2928
2162.90 2981
2163.34 2739
2163.77 2953
2164.21 3138
2164.65 2965
2165.09 2898
2165.53 2990
2165.97 3013
2166.41 2863
2166.84 2896
2167.28 2900
2167.72 2862
2168.16 2920
2168.60 2940
2169.04 2898
2169.48 2896
2169.92 2995
2170.36 2981
2170.80 2861
2171.23 3080
2171.67 3102
2172.11 3190
2172.55 3331
2172.99 3360
2173.43 3295
2173.87 3364
2174.31 3287
2174.75 3269
2175.19 3465
2175.63 3557
2176.07 3644
2176.51 3404
2176.95 3611
2177.39 3609
2177.83 3351
2178.27 3263
2178.71 3403
2179.15 3353
2179.59 3145
2180.03 3152
2180.47 2958
2180.91 3056
2181.35 2855
2181.79 2753
2182.23 2698
2182.67 3028
2183.11 3002
2183.55 2989
2183.99 2885
2184.43 2822
2184.87 2867
2185.31 2818
2185.75 2759
2186.20 2775
2186.64 2951
2187.08 3112
2187.52 2900
2187.96 3037
2188.40 3314
2188.84 3407
2189.28 3345
2189.72 3390
2190.16 3287
2190.61 3226
2191.05 3273
2191.49 3414
2191.93 3229
2192.37 3199
2192.81 3140
2193.25 3203
2193.69 3255
2194.14 3069
2194.58 2974
2195.02 3143
2195.46 3137
2195.90 3029
2196.34 3040
2196.79 3189
2197.23 3198
2197.67 3290
2198.11 3236
2198.55 3099
2199.00 2900
2199.44 3114
2199.88 2965
2200.32 3024
2200.76 2989
2201.21 2980
2201.65 2871
2202.09 3011
2202.53 2845
2202.98 2730
2203.42 2826
2203.86 2903
2204.30 2824
2204.75 3007
2205.19 3148
2205.63 3107
2206.07 3170
2206.52 3132
2206.96 2979
2207.40 3207
2207.85 3138
2208.29 3045
2208.73 3226
2209.18 3065
2209.62 3213
2210.06 3016
2210.50 3139
2210.95 2949
2211.39 3085
2211.83 3006
2212.28 2767
2212.72 2936
2213.16 3091
2213.61 3052
2214.05 2981
2214.50 3011
2214.94 3069
2215.38 2974
2215.83 2956
2216.27 2922
2216.71 2696
2217.16 2670
2217.60 2678
2218.05 2846
2218.49 2664
2218.93 2679
2219.38 2769
2219.82 2661
2220.27 2735
2220.71 2768
2221.15 2820
2221.60 2872
2222.04 2877
2222.49 2973
2222.93 2891
2223.38 3037
2223.82 3036
2224.27 3052
2224.71 3055
2225.15 3026
2225.60 2992
2226.04 3166
2226.49 3239
2226.93 3125
2227.38 3191
2227.82 3173
2228.27 3187
2228.71 3178
2229.16 3266
2229.60 3110
2230.05 3073
2230.49 3064
2230.94 3214
2231.38 3152
2231.83 3120
2232.28 3458
2232.72 3436
2233.17 3357
2233.61 3514
2234.06 3336
2234.50 3139
2234.95 3214
2235.39 3313
2235.84 3170
2236.29 3210
2236.73 2956
2237.18 3012
2237.62 3055
2238.07 2768
2238.52 2782
2238.96 2943
2239.41 2660
2239.85 2654
2240.30 2703
2240.75 2732
2241.19 2534
2241.64 2419
2242.08 2398
2242.53 2658
2242.98 2564
2243.42 2562
2243.87 2568
2244.32 2529
2244.76 2445
2245.21 2598
2245.66 2717
2246.10 2632
2246.55 2532
2247.00 2679
2247.44 2768
2247.89 2741
2248.34 2651
2248.79 2478
2249.23 2663
2249.68 2719
2250.13 2902
2250.57 2734
2251.02 2573
2251.47 2627
2251.92 2728
2252.36 2852
2252.81 2776
2253.26 2735
2253.71 2674
2254.15 2675
2254.60 2818
2255.05 2859
2255.50 2467
2255.94 2517
2256.39 2678
2256.84 2502
2257.29 2434
2257.74 2613
2258.18 2520
2258.63 2589
2259.08 2497
2259.53 2582
2259.98 2679
2260.42 2735
2260.87 2755
2261.32 2738
2261.77 2696
2262.22 2777
2262.67 2984
2263.11 2892
2263.56 2988
2264.01 3010
2264.46 2962
2264.91 2844
2265.36 2800
2265.81 2943
2266.25 2889
2266.70 2809
2267.15 2843
2267.60 3102
2268.05 3038
2268.50 3090
2268.95 2910
2269.40 3082
2269.85 3330
2270.29 3131
2270.74 3360
2271.19 3455
2271.64 3334
2272.09 3363
2272.54 3618
2272.99 3585
2273.44 3331
2273.89 3500
2274.34 3236
2274.79 3143
2275.24 3031
2275.69 2888
2276.14 2930
2276.59 2829
2277.04 2884
2277.49 2735
2277.94 2749
2278.39 2728
2278.84 2642
2279.29 2750
2279.74 2754
2280.19 2699
2280.64 2721
2281.09 2614
2281.54 2636
2281.99 2658
2282.44 2653
2282.89 2536
2283.34 2592
2283.79 2598
2284.24 2621
2284.69 2623
2285.14 2632
2285.59 2582
2286.04 2681
2286.49 2707
2286.94 2879
2287.40 3038
2287.85 3192
2288.30 3506
2288.75 3717
2289.20 3762
2289.65 3944
2290.10 4151
2290.55 4218
2291.00 4625
2291.46 5085
2291.91 4964
2292.36 4953
2292.81 4879
2293.26 4829
2293.71 4613
2294.16 4314
2294.62 4160
2295.07 3953
2295.52 3746
2295.97 3637
2296.42 3582
2296.87 3478
2297.33 3414
2297.78 3139
2298.23 2970
2298.68 2739
2299.13 2569
2299.59 2770
2300.04 2761
2300.49 2778
2300.94 2746
2301.39 2836
2301.85 2707
2302.30 2814
2302.75 2759
2303.20 2552
2303.66 2609
2304.11 2654
2304.56 2642
2305.01 2647
2305.47 2627
2305.92 2668
2306.37 2723
2306.82 2795
2307.28 2839
2307.73 3088
2308.18 3192
2308.64 3195
2309.09 3344
2309.54 3405
2309.99 3361
2310.45 3486
2310.90 3598
2311.35 3593
2311.81 3395
2312.26 3542
2312.71 3549
2313.17 3318
2313.62 3254
2314.07 3276
2314.53 3166
2314.98 3197
2315.43 3122
2315.89 3224
2316.34 3195
2316.80 3256
2317.25 3247
2317.70 3116
2318.16 3193
2318.61 3103
2319.07 3411
2319.52 3296
2319.97 3294
2320.43 3362
2320.88 3217
2321.34 3252
2321.79 3185
2322.24 3168
2322.70 3154
2323.15 3221
2323.61 2954
2324.06 2900
2324.52 3185
2324.97 3249
2325.43 3230
2325.88 3101
2326.33 3114
2326.79 3277
2327.24 3415
2327.70 3262
2328.15 3246
2328.61 3177
2329.06 3142
2329.52 2961
2329.97 3041
2330.43 3010
2330.88 2885
2331.34 3059
2331.79 3164
2332.25 2893
2332.70 2771
2333.16 2803
2333.62 3044
2334.07 2939
2334.53 2885
2334.98 2904
2335.44 2963
2335.89 2979
2336.35 2849
2336.80 2894
2337.26 2910
2337.72 2955
2338.17 3052
2338.63 2962
2339.08 2826
2339.54 2987
2340.00 2789
2340.45 2770
2340.91 2731
2341.36 2871
2341.82 2941
2342.28 2743
2342.73 2736
2343.19 2889
2343.65 2784
2344.10 2681
2344.56 2870
2345.01 2637
2345.47 2718
2345.93 2846
2346.38 2765
2346.84 2773
2347.30 2869
2347.75 2745
2348.21 2882
2348.67 2891
2349.13 2834
2349.58 2889
2350.04 2814
2350.50 2809
2350.95 2817
2351.41 2744
2351.87 2657
2352.32 2565
2352.78 2737
2353.24 2630
2353.70 2571
2354.15 2626
2354.61 2840
2355.07 2826
2355.53 2748
2355.98 2795
2356.44 2716
2356.90 2730
2357.36 2682
2357.81 2822
2358.27 2791
2358.73 2665
2359.19 2720
2359.65 2753
2360.10 2970
2360.56 3008
2361.02 3007
2361.48 2973
2361.94 2905
2362.39 2823
2362.85 2894
2363.31 2849
2363.77 2973
2364.23 2853
2364.69 2791
2365.14 2797
2365.60 2768
2366.06 2865
2366.52 2758
2366.98 3016
2367.44 2889
2367.90 2884
2368.35 2777
2368.81 2791
2369.27 2823
2369.73 2797
2370.19 2948
2370.65 2973
2371.11 2823
2371.57 3002
2372.03 2949
2372.49 2888
2372.94 3007
2373.40 2938
2373.86 2938
2374.32 3202
2374.78 3280
2375.24 3297
2375.70 3440
2376.16 3152
2376.62 3268
2377.08 3223
2377.54 3156
2378.00 2961
2378.46 2878
2378.92 3016
2379.38 3027
2379.84 2832
2380.30 2839
2380.76 2944
2381.22 2799
2381.68 2891
2382.14 3004
2382.60 3047
2383.06 2789
2383.52 2748
2383.98 2810
2384.44 2784
2384.90 2702
2385.36 2630
2385.82 2893
2386.28 2777
2386.74 2747
2387.20 2771
2387.66 2800
2388.12 2917
2388.58 2763
2389.05 2711
2389.51 2867
2389.97 2847
2390.43 2931
2390.89 2830
2391.35 2861
2391.81 2956
2392.27 3090
2392.73 3037
2393.19 2826
2393.66 2878
2394.12 2837
2394.58 3014
2395.04 2994
2395.50 2988
2395.96 2988
2396.42 2986
2396.89 2795
2397.35 2823
2397.81 2835
2398.27 2840
2398.73 2742
2399.19 2644
2399.66 2539
2400.12 2504
2400.58 2598
2401.04 2629
2401.50 2742
2401.97 2643
2402.43 2860
2402.89 2641
2403.35 2583
2403.81 2524
2404.28 2691
2404.74 2625
2405.20 2788
2405.66 2706
2406.13 2852
2406.59 2892
2407.05 2841
2407.51 2606
2407.98 2744
2408.44 2754
2408.90 2485
2409.36 2529
2409.83 2423
2410.29 2528
2410.75 2527
2411.21 2581
2411.68 2429
2412.14 2651
2412.60 2476
2413.07 2497
2413.53 2593
2413.99 2877
2414.46 2686
2414.92 2748
2415.38 2904
2415.85 2995
2416.31 2988
2416.77 2886
2417.24 2807
2417.70 2794
2418.16 2853
2418.63 2968
2419.09 2900
2419.55 2780
2420.02 2838
2420.48 2730
2420.95 2704
2421.41 2750
2421.87 2745
2422.34 2747
2422.80 2810
2423.27 2911
2423.73 2735
2424.19 2790
2424.66 2738
2425.12 2779
2425.59 2796
2426.05 2750
2426.52 2755
2426.98 2814
2427.44 2853
2427.91 2997
2428.37 2966
2428.84 2878
2429.30 2844
2429.77 2732
2430.23 2604
2430.70 2803
2431.16 2656
2431.63 2669
2432.09 2742
2432.56 2696
2433.02 2749
2433.49 2743
2433.95 2905
2434.42 2535
2434.88 2741
2435.35 2785
2435.81 2730
2436.28 2854
2436.74 2688
2437.21 2878
2437.67 2731
2438.14 2823
2438.60 2884
2439.07 2787
2439.54 2823
2440.00 2905
2440.47 2874
2440.93 2838
2441.40 2810
2441.86 3092
2442.33 3011
2442.80 2874
2443.26 3065
2443.73 3074
2444.19 2926
2444.66 2908
2445.13 2988
2445.59 2782
2446.06 2838
2446.53 2776
2446.99 2851
2447.46 2827
2447.92 2905
2448.39 2626
2448.86 2672
2449.32 2598
2449.79 2570
2450.26 2685
2450.72 2738
2451.19 2714
2451.66 2569
2452.12 2734
2452.59 2637
2453.06 2719
2453.53 2796
2453.99 2819
2454.46 2769
2454.93 2770
2455.39 2818
2455.86 2748
2456.33 2669
2456.80 2556
2457.26 2698
2457.73 2603
2458.20 2535
2458.66 2602
2459.13 2593
2459.60 2627
2460.07 2615
2460.54 2550
2461.00 2509
2461.47 2495
2461.94 2447
2462.41 2524
2462.87 2456
2463.34 2417
2463.81 2445
2464.28 2606
2464.75 2619
2465.21 2544
2465.68 2588
2466.15 2501
2466.62 2438
2467.09 2494
2467.55 2494
2468.02 2631
2468.49 2703
2468.96 2642
2469.43 2541
2469.90 2434
2470.37 2475
2470.83 2522
2471.30 2392
2471.77 2383
2472.24 2649
2472.71 2450
2473.18 2499
2473.65 2532
2474.12 2573
2474.58 2548
2475.05 2574
2475.52 2367
2475.99 2516
2476.46 2511
2476.93 2514
2477.40 2588
2477.87 2600
2478.34 2524
2478.81 2657
2479.28 2545
2479.75 2672
2480.22 2510
2480.68 2458
2481.15 2665
2481.62 2545
2482.09 2620
2482.56 2592
2483.03 2485
2483.50 2379
2483.97 2492
2484.44 2405
2484.91 2344
2485.38 2460
2485.85 2346
2486.32 2231
2486.79 2366
2487.26 2658
2487.73 2714
2488.20 2450
2488.67 2540
2489.14 2647
2489.61 2700
2490.08 2720
2490.56 2650
2491.03 2663
2491.50 2822
2491.97 2616
2492.44 2671
2492.91 2867
2493.38 2792
2493.85 2766
2494.32 2707
2494.79 2866
2495.26 2726
2495.73 2774
2496.20 2817
2496.68 2966
2497.15 2757
2497.62 2636
2498.09 2711
2498.56 2856
2499.03 2813
2499.50 2663
2499.97 2746
2500.45 2637
2500.92 2516
2501.39 2408
2501.86 2456
2502.33 2416
2502.80 2525
2503.28 2661
2503.75 2594
2504.22 2486
2504.69 2408
2505.16 2478
2505.63 2621
2506.11 2647
2506.58 2702
2507.05 2487
2507.52 2656
2507.99 2621
2508.47 2570
2508.94 2746
2509.41 2714
2509.88 2747
2510.36 2756
2510.83 2999
2511.30 2952
2511.77 3080
2512.25 3156
2512.72 3166
2513.19 3267
2513.66 3185
2514.14 3186
2514.61 2927
2515.08 2980
2515.55 2898
2516.03 2828
2516.50 2950
2516.97 2766
2517.45 2711
2517.92 2836
2518.39 2671
2518.87 2694
2519.34 2735
2519.81 2790
2520.28 2741
2520.76 2599
2521.23 2776
2521.70 2934
2522.18 2764
2522.65 2651
2523.13 2597
2523.60 2704
2524.07 2564
2524.55 2612
2525.02 2631
2525.49 2533
2525.97 2305
2526.44 2248
2526.92 2218
2527.39 2428
2527.86 2443
2528.34 2577
2528.81 2515
2529.29 2706
2529.76 2656
2530.23 2452
2530.71 2510
2531.18 2457
2531.66 2598
2532.13 2551
2532.61 2701
2533.08 2675
2533.55 2554
2534.03 2476
2534.50 2519
2534.98 2486
2535.45 2680
2535.93 2598
2536.40 2718
2536.88 2850
2537.35 2840
2537.83 2742
2538.30 2704
2538.78 2573
2539.25 2599
2539.73 2709
2540.20 2657
2540.68 2787
2541.15 2896
2541.63 2684
2542.10 2728
2542.58 2627
2543.05 2586
2543.53 2683
2544.01 2809
2544.48 2905
2544.96 2796
2545.43 2807
2545.91 2931
2546.38 2857
2546.86 2886
2547.34 3207
2547.81 3143
2548.29 3191
2548.76 3204
2549.24 3188
2549.71 3142
2550.19 3212
2550.67 3283
2551.14 3269
2551.62 3474
2552.10 3307
2552.57 3385
2553.05 3235
2553.52 3214
2554.00 3096
2554.48 2981
2554.95 3014
2555.43 3015
2555.91 3022
2556.38 3024
2556.86 3147
2557.34 3145
2557.81 2994
2558.29 2786
2558.77 2744
2559.24 2718
2559.72 2747
2560.20 2771
2560.68 2717
2561.15 2744
2561.63 2717
2562.11 2681
2562.58 2699
2563.06 2597
2563.54 2591
2564.02 2700
2564.49 2488
2564.97 2520
2565.45 2575
2565.93 2400
2566.40 2454
2566.88 2717
2567.36 2344
2567.84 2372
2568.31 2397
2568.79 2486
2569.27 2479
2569.75 2446
2570.23 2575
2570.70 2597
2571.18 2554
2571.66 2511
2572.14 2491
2572.62 2423
2573.10 2388
2573.57 2448
2574.05 2503
2574.53 2405
2575.01 2547
2575.49 2539
2575.97 2567
2576.44 2551
2576.92 2481
2577.40 2469
2577.88 2463
2578.36 2516
2578.84 2435
2579.32 2583
2579.79 2390
2580.27 2541
2580.75 2516
2581.23 2332
2581.71 2343
2582.19 2386
2582.67 2269
2583.15 2312
2583.63 2480
2584.11 2457
2584.59 2489
2585.07 2569
2585.54 2494
2586.02 2418
2586.50 2479
2586.98 2638
2587.46 2605
2587.94 2594
2588.42 2691
2588.90 2571
2589.38 2554
2589.86 2649
2590.34 2624
2590.82 2584
2591.30 2788
2591.78 2876
2592.26 2601
2592.74 2654
2593.22 2768
2593.70 2811
2594.18 2696
2594.66 2678
2595.14 2528
2595.62 2571
2596.10 2531
2596.58 2507
2597.06 2519
2597.54 2425
2598.02 2391
2598.50 2372
2598.98 2544
2599.47 2260
2599.95 2429
2600.43 2452
2600.91 2403
2601.39 2435
2601.87 2547
2602.35 2297
2602.83 2400
2603.31 2502
2603.79 2686
2604.27 2573
2604.76 2587
2605.24 2444
2605.72 2480
2606.20 2392
2606.68 2510
2607.16 2544
2607.64 2497
2608.13 2491
2608.61 2589
2609.09 2479
2609.57 2516
2610.05 2582
2610.53 2526
2611.01 2702
2611.50 2453
2611.98 2357
2612.46 2430
2612.94 2525
2613.42 2576
2613.91 2323
2614.39 2571
2614.87 2420
2615.35 2428
2615.83 2570
2616.32 2560
2616.80 2725
2617.28 2434
2617.76 2360
2618.25 2361
2618.73 2469
2619.21 2535
2619.69 2418
2620.18 2353
2620.66 2459
2621.14 2506
2621.62 2547
2622.11 2370
2622.59 2431
2623.07 2376
2623.56 2513
2624.04 2607
2624.52 2602
2625.00 2572
2625.49 2572
2625.97 2486
2626.45 2486
2626.94 2579
2627.42 2673
2627.90 2701
2628.39 2587
2628.87 2644
2629.35 2758
2629.84 2698
2630.32 2728
2630.80 2665
2631.29 2854
2631.77 2702
2632.26 2631
2632.74 2749
2633.22 2917
2633.71 2871
2634.19 2838
2634.67 2727
2635.16 2638
2635.64 2592
2636.13 2636
2636.61 2675
2637.09 2544
2637.58 2609
2638.06 2650
2638.55 2451
2639.03 2414
2639.52 2397
2640.00 2408
2640.48 2499
2640.97 2414
2641.45 2401
2641.94 2454
2642.42 2417
2642.91 2356
2643.39 2461
2643.88 2411
2644.36 2506
2644.85 2446
2645.33 2392
2645.82 2299
2646.30 2395
2646.79 2367
2647.27 2471
2647.76 2487
2648.24 2405
2648.73 2391
2649.21 2402
2649.70 2469
2650.18 2556
2650.67 2443
2651.15 2469
2651.64 2427
2652.12 2583
2652.61 2551
2653.10 2357
2653.58 2649
2654.07 2471
2654.55 2523
2655.04 2556
2655.52 2709
2656.01 2730
2656.50 2693
2656.98 2703
2657.47 2664
2657.95 2641
2658.44 2665
2658.93 2686
2659.41 2608
2659.90 2533
2660.39 2575
2660.87 2583
2661.36 2512
2661.84 2592
2662.33 2469
2662.82 2429
2663.30 2337
2663.79 2453
2664.28 2376
2664.76 2387
2665.25 2430
2665.74 2403
2666.22 2393
2666.71 2620
2667.20 2461
2667.68 2561
2668.17 2488
2668.66 2548
2669.15 2379
2669.63 2476
2670.12 2503
2670.61 2568
2671.09 2544
2671.58 2570
2672.07 2716
2672.56 2819
2673.04 2750
2673.53 2904
2674.02 2935
2674.51 2804
2674.99 3041
2675.48 3208
2675.97 3415
2676.46 3274
2676.95 3135
2677.43 3191
2677.92 3155
2678.41 3255
2678.90 3169
2679.38 3043
2679.87 2798
2680.36 2790
2680.85 2734
2681.34 2772
2681.83 2773
2682.31 2553
2682.80 2554
2683.29 2660
2683.78 2648
2684.27 2517
2684.76 2448
2685.24 2611
2685.73 2621
2686.22 2633
2686.71 2529
2687.20 2427
2687.69 2486
2688.18 2556
2688.67 2550
2689.15 2431
2689.64 2339
2690.13 2323
2690.62 2359
2691.11 2553
2691.60 2474
2692.09 2476
2692.58 2454
2693.07 2469
2693.56 2450
2694.05 2287
2694.54 2424
2695.02 2369
2695.51 2220
2696.00 2375
2696.49 2466
2696.98 2435
2697.47 2403
2697.96 2392
2698.45 2333
2698.94 2281
2699.43 2218
2699.92 2439
2700.41 2509
2700.90 2452
2701.39 2621
2701.88 2583
2702.37 2486
2702.86 2542
2703.35 2492
2703.84 2612
2704.33 2594
2704.82 2797
2705.31 2833
2705.80 2814
2706.29 2715
2706.78 2630
2707.27 2583
2707.77 2515
2708.26 2458
2708.75 2438
2709.24 2345
2709.73 2353
2710.22 2522
2710.71 2428
2711.20 2387
2711.69 2322
2712.18 2282
2712.67 2380
2713.16 2515
2713.66 2554
2714.15 2598
2714.64 2592
2715.13 2502
2715.62 2600
2716.11 2681
2716.60 2533
2717.10 2546
2717.59 2406
2718.08 2434
2718.57 2410
2719.06 2447
2719.55 2696
2720.04 2608
2720.54 2615
2721.03 2622
2721.52 2660
2722.01 2803
2722.50 2898
2723.00 2851
2723.49 2823
2723.98 2646
2724.47 2712
2724.96 2793
2725.46 2893
2725.95 2821
2726.44 2864
2726.93 2804
2727.43 2749
2727.92 2610
2728.41 2615
2728.90 2450
2729.40 2569
2729.89 2527
2730.38 2725
2730.87 2667
2731.37 2866
2731.86 2982
2732.35 2850
2732.84 3004
2733.34 3173
2733.83 3249
2734.32 3227
2734.82 3494
2735.31 3562
2735.80 3263
2736.30 3184
2736.79 3234
2737.28 3177
2737.78 2986
2738.27 3053
2738.76 2739
2739.26 2800
2739.75 2882
2740.24 2778
2740.74 2874
2741.23 2658
2741.72 2461
2742.22 2586
2742.71 2698
2743.21 2638
2743.70 2434
2744.19 2308
2744.69 2452
2745.18 2460
2745.67 2423
2746.17 2513
2746.66 2528
2747.16 2527
2747.65 2390
2748.15 2374
2748.64 2365
2749.13 2425
2749.63 2402
2750.12 2313
2750.62 2420
2751.11 2562
2751.61 2373
2752.10 2303
2752.60 2313
2753.09 2385
2753.59 2453
2754.08 2558
2754.57 2528
2755.07 2424
2755.56 2504
2756.06 2479
2756.55 2595
2757.05 2592
2757.54 2522
2758.04 2545
2758.53 2537
2759.03 2471
2759.53 2554
2760.02 2587
2760.52 2573
2761.01 2423
2761.51 2576
2762.00 2543
2762.50 2554
2762.99 2745
2763.49 2733
2763.98 2520
2764.48 2471
2764.98 2547
2765.47 2680
2765.97 2574
2766.46 2739
2766.96 2618
2767.46 2668
2767.95 2522
2768.45 2460
2768.94 2541
2769.44 2475
2769.94 2458
2770.43 2495
2770.93 2575
2771.43 2633
2771.92 2676
2772.42 2836
2772.91 2932
2773.41 3029
2773.91 3178
2774.40 3357
2774.90 3375
2775.40 3623
2775.89 3640
2776.39 3781
2776.89 4054
2777.38 4179
2777.88 4130
2778.38 4044
2778.88 4035
2779.37 3809
2779.87 3737
2780.37 3590
2780.86 3602
2781.36 3120
2781.86 3035
2782.36 2842
2782.85 2705
2783.35 2649
2783.85 2518
2784.35 2634
2784.84 2512
2785.34 2398
2785.84 2421
2786.34 2375
2786.83 2419
2787.33 2493
2787.83 2403
2788.33 2466
2788.82 2489
2789.32 2449
2789.82 2233
2790.32 2345
2790.82 2522
2791.31 2341
2791.81 2474
2792.31 2477
2792.81 2446
2793.31 2460
2793.81 2332
2794.30 2343
2794.80 2491
2795.30 2576
2795.80 2699
2796.30 2693
2796.80 2629
2797.30 2723
2797.79 2754
2798.29 2740
2798.79 2617
2799.29 2523
2799.79 2684
2800.29 2550
2800.79 2508
2801.29 2677
2801.79 2645
2802.28 2587
2802.78 2551
2803.28 2416
2803.78 2478
2804.28 2488
2804.78 2488
2805.28 2672
2805.78 2685
2806.28 2756
2806.78 2719
2807.28 2973
2807.78 2912
2808.28 2779
2808.78 2925
2809.28 2974
2809.78 2949
2810.28 2894
2810.78 3021
2811.28 2972
2811.78 2903
2812.28 2787
2812.78 2988
2813.28 2782
2813.78 2604
2814.28 2398
2814.78 2507
2815.28 2629
2815.78 2624
2816.28 2657
2816.78 2567
2817.28 2396
2817.78 2345
2818.28 2431
2818.78 2457
2819.28 2502
2819.78 2515
2820.28 2519
2820.78 2524
2821.28 2475
2821.78 2473
2822.29 2640
2822.79 2434
2823.29 2254
2823.79 2330
2824.29 2390
2824.79 2451
2825.29 2320
2825.79 2320
2826.29 2294
2826.79 2339
2827.30 2265
2827.80 2547
2828.30 2452
2828.80 2370
2829.30 2335
2829.80 2162
2830.31 2224
2830.81 2205
2831.31 2219
2831.81 2304
2832.31 2500
2832.81 2448
2833.32 2487
2833.82 2443
2834.32 2247
2834.82 2255
2835.32 2390
2835.83 2396
2836.33 2323
2836.83 2474
2837.33 2338
2837.83 2362
2838.34 2345
2838.84 2339
2839.34 2321
2839.84 2311
2840.35 2539
2840.85 2442
2841.35 2430
2841.85 2423
2842.36 2333
2842.86 2348
2843.36 2389
2843.86 2428
2844.37 2524
2844.87 2542
2845.37 2410
2845.88 2480
2846.38 2589
2846.88 2614
2847.39 2596
2847.89 2655
2848.39 2516
2848.90 2757
2849.40 2700
2849.90 2739
2850.41 2608
2850.91 2507
2851.41 2659
2851.92 2795
2852.42 2666
2852.92 2377
2853.43 2449
2853.93 2464
2854.43 2558
2854.94 2510
2855.44 2414
2855.95 2439
2856.45 2426
2856.95 2363
2857.46 2357
2857.96 2365
2858.47 2378
2858.97 2289
2859.47 2248
2859.98 2309
2860.48 2316
2860.99 2373
2861.49 2298
2861.99 2218
2862.50 2122
2863.00 2183
2863.51 2153
2864.01 2105
2864.52 2266
2865.02 2341
2865.53 2261
2866.03 2354
2866.54 2412
2867.04 2334
2867.55 2322
2868.05 2392
2868.56 2445
2869.06 2684
2869.57 2609
2870.07 2582
2870.58 2856
2871.08 2847
2871.59 2895
2872.09 2941
2872.60 2974
2873.10 2900
2873.61 2866
2874.11 2816
2874.62 2967
2875.12 2783
2875.63 2634
2876.14 2734
2876.64 2735
2877.15 2773
2877.65 2694
2878.16 2593
2878.66 2667
2879.17 2594
2879.68 2583
2880.18 2514
2880.69 2540
2881.19 2609
2881.70 2536
2882.21 2476
2882.71 2631
2883.22 2679
2883.73 2766
2884.23 2672
2884.74 2680
2885.25 2713
2885.75 2814
2886.26 2737
2886.76 2600
2887.27 2638
2887.78 2806
2888.28 2712
2888.79 2640
2889.30 2757
2889.81 2886
2890.31 2864
2890.82 2707
2891.33 2571
2891.83 2568
2892.34 2810
2892.85 2692
2893.35 2535
2893.86 2574
2894.37 2606
2894.88 2559
2895.38 2655
2895.89 2714
2896.40 2870
2896.91 2939
2897.41 2858
2897.92 2744
2898.43 2680
2898.94 2721
2899.44 2806
2899.95 2718
2900.46 2628
2900.97 2516
2901.47 2678
2901.98 2504
2902.49 2503
2903.00 2598
2903.51 2658
2904.01 2822
2904.52 2862
2905.03 2816
2905.54 2922
2906.05 2685
2906.56 2591
2907.06 2775
2907.57 2884
2908.08 2905
2908.59 3058
2909.10 2873
2909.61 2771
2910.12 2797
2910.62 2871
2911.13 2702
2911.64 2525
2912.15 2515
2912.66 2392
2913.17 2353
2913.68 2564
2914.19 2517
2914.69 2452
2915.20 2559
2915.71 2525
2916.22 2533
2916.73 2469
2917.24 2549
2917.75 2572
2918.26 2565
2918.77 2505
2919.28 2547
2919.79 2482
2920.30 2727
2920.81 2556
2921.32 2552
2921.83 2634
2922.34 2492
2922.85 2521
2923.36 2531
2923.86 2752
2924.37 2661
2924.88 2535
2925.39 2601
2925.90 2746
2926.41 2747
2926.92 2806
2927.43 2655
2927.95 2647
2928.46 2709
2928.97 2523
2929.48 2427
2929.99 2393
2930.50 2433
2931.01 2466
2931.52 2303
2932.03 2306
2932.54 2402
2933.05 2449
2933.56 2321
2934.07 2374
2934.58 2411
2935.09 2492
2935.60 2430
2936.11 2421
2936.62 2489
2937.14 2586
2937.65 2594
2938.16 2738
2938.67 2569
2939.18 2659
2939.69 2650
2940.20 2467
2940.71 2568
2941.23 2561
2941.74 2646
2942.25 2526
2942.76 2448
2943.27 2533
2943.78 2507
2944.29 2598
2944.81 2443
2945.32 2583
2945.83 2416
2946.34 2636
2946.85 2698
2947.36 2642
2947.88 2581
2948.39 2575
2948.90 2615
2949.41 2655
2949.92 2408
2950.44 2501
2950.95 2444
2951.46 2297
2951.97 2345
2952.49 2440
2953.00 2406
2953.51 2348
2954.02 2385
2954.54 2479
2955.05 2554
2955.56 2410
2956.07 2406
2956.59 2374
2957.10 2527
2957.61 2405
2958.12 2286
2958.64 2360
2959.15 2401
2959.66 2390
2960.18 2490
2960.69 2437
2961.20 2440
2961.72 2628
2962.23 2400
2962.74 2363
2963.26 2404
2963.77 2449
2964.28 2490
2964.80 2524
2965.31 2465
2965.82 2509
2966.34 2374
2966.85 2474
2967.36 2551
2967.88 2375
2968.39 2371
2968.90 2293
2969.42 2253
2969.93 2205
2970.45 2259
2970.96 2373
2971.47 2258
2971.99 2308
2972.50 2275
2973.02 2244
2973.53 2421
2974.04 2332
2974.56 2316
2975.07 2356
2975.59 2324
2976.10 2348
2976.62 2515
2977.13 2495
2977.64 2356
2978.16 2416
2978.67 2508
2979.19 2388
2979.70 2370
2980.22 2432
2980.73 2564
2981.25 2499
2981.76 2592
2982.28 2452
2982.79 2554
2983.31 2600
2983.82 2650
2984.34 2655
2984.85 2568
2985.37 2710
2985.88 2659
2986.40 2548
2986.91 2553
2987.43 2697
2987.94 2746
2988.46 2897
2988.97 2773
2989.49 2873
2990.01 2809
2990.52 2591
2991.04 2668
2991.55 2668
2992.07 2795
2992.58 2653
2993.10 2770
2993.62 2693
2994.13 2538
2994.65 2508
2995.16 2745
2995.68 2853
2996.20 2852
2996.71 2867
2997.23 3001
2997.74 2947
2998.26 3137
2998.78 3030
2999.29 3209
2999.81 3064
3000.33 3062
3000.84 3202
3001.36 3210
3001.88 3405
3002.39 3728
3002.91 3782
3003.43 3930
3003.94 4262
3004.46 4469
3004.98 4658
3005.49 4923
3006.01 5100
3006.53 4922
3007.04 5181
3007.56 4964
3008.08 4824
3008.60 4377
3009.11 3811
3009.63 3577
3010.15 3432
3010.66 3242
3011.18 3020
3011.70 2984
3012.22 2894
3012.73 2816
3013.25 2595
3013.77 2605
3014.29 2794
3014.81 2945
3015.32 2780
3015.84 2953
3016.36 2882
3016.88 3050
3017.39 3038
3017.91 2865
3018.43 3156
3018.95 3031
3019.47 2937
3019.98 2897
3020.50 2972
3021.02 3169
3021.54 3035
3022.06 2929
3022.58 3120
3023.09 3078
3023.61 2947
3024.13 2851
3024.65 2975
3025.17 2967
3025.69 2933
3026.21 2962
3026.72 3012
3027.24 2849
3027.76 2717
3028.28 2802
3028.80 2689
3029.32 2632
3029.84 2518
3030.36 2574
3030.88 2587
3031.40 2659
3031.91 2528
3032.43 2602
3032.95 2463
3033.47 2687
3033.99 2714
3034.51 2703
3035.03 2675
3035.55 2700
3036.07 2619
3036.59 2716
3037.11 2718
3037.63 2648
3038.15 2776
3038.67 2726
3039.19 2614
3039.71 2587
3040.23 2557
3040.75 2466
3041.27 2552
3041.79 2456
3042.31 2503
3042.83 2487
3043.35 2639
3043.87 2544
3044.39 2459
3044.91 2319
3045.43 2519
3045.95 2476
3046.47 2432
3046.99 2663
3047.51 2453
3048.03 2421
3048.55 2546
3049.07 2475
3049.59 2572
3050.11 2469
3050.63 2558
3051.16 2513
3051.68 2452
3052.20 2370
3052.72 2397
3053.24 2416
3053.76 2388
3054.28 2586
3054.80 2435
3055.32 2460
3055.84 2573
3056.37 2420
3056.89 2316
3057.41 2202
3057.93 2373
3058.45 2489
3058.97 2507
3059.49 2402
3060.02 2553
3060.54 2530
3061.06 2437
3061.58 2429
3062.10 2482
3062.62 2498
3063.15 2483
3063.67 2523
3064.19 2617
3064.71 2617
3065.23 2679
3065.76 2705
3066.28 2604
3066.80 2543
3067.32 2706
3067.85 2528
3068.37 2573
3068.89 2701
3069.41 2397
3069.93 2374
3070.46 2477
3070.98 2305
3071.50 2320
3072.02 2422
3072.55 2468
3073.07 2421
3073.59 2312
3074.12 2267
3074.64 2473
3075.16 2522
3075.68 2553
3076.21 2557
3076.73 2775
3077.25 2876
3077.78 2618
3078.30 2776
3078.82 2999
3079.35 2849
3079.87 2773
3080.39 2796
3080.92 2991
3081.44 3063
3081.96 3089
3082.49 3175
3083.01 3227
3083.53 3125
3084.06 3068
3084.58 2944
3085.10 3083
3085.63 3027
3086.15 2865
3086.68 2873
3087.20 2807
3087.72 2850
3088.25 2739
3088.77 2736
3089.30 2814
3089.82 2721
3090.34 2735
3090.87 2647
3091.39 2642
3091.92 2626
3092.44 2693
3092.97 2755
3093.49 2757
3094.01 2685
3094.54 2692
3095.06 2646
3095.59 2764
3096.11 2899
3096.64 2860
3097.16 3062
3097.69 2953
3098.21 2994
3098.74 3264
3099.26 3190
3099.79 3546
3100.31 3929
3100.84 4389
3101.36 4904
3101.89 5273
3102.41 5685
3102.94 5790
3103.46 6418
3103.99 6731
3104.51 6971
3105.04 6994
3105.56 6824
3106.09 6571
3106.62 6267
3107.14 5747
3107.67 5115
3108.19 4491
3108.72 3861
3109.24 3539
3109.77 3423
3110.30 3399
3110.82 3400
3111.35 3253
3111.87 3290
3112.40 3238
3112.93 3181
3113.45 3259
3113.98 3122
3114.50 3018
3115.03 2823
3115.56 2869
3116.08 2823
3116.61 2827
3117.14 2754
3117.66 2469
3118.19 2649
3118.71 2830
3119.24 2684
3119.77 2815
3120.29 2787
3120.82 2638
3121.35 2515
3121.88 2533
3122.40 2612
3122.93 2582
3123.46 2917
3123.98 2843
3124.51 2710
3125.04 2597
3125.56 2680
3126.09 2716
3126.62 2662
3127.15 2634
3127.67 2563
3128.20 2716
3128.73 2646
3129.26 2436
3129.78 2423
3130.31 2523
3130.84 2429
3131.37 2509
3131.89 2543
3132.42 2480
3132.95 2417
3133.48 2416
3134.00 2563
3134.53 2531
3135.06 2224
3135.59 2399
3136.12 2470
3136.64 2478
3137.17 2238
3137.70 2451
3138.23 2463
3138.76 2214
3139.29 2135
3139.81 2331
3140.34 2423
3140.87 2397
3141.40 2299
3141.93 2258
3142.46 2392
3142.99 2459
3143.51 2354
3144.04 2442
3144.57 2483
3145.10 2539
3145.63 2390
3146.16 2544
3146.69 2668
3147.22 2561
3147.74 2714
3148.27 2881
3148.80 2911
3149.33 2805
3149.86 2803
3150.39 2905
3150.92 3007
3151.45 2956
3151.98 2790
3152.51 2713
3153.04 2667
3153.57 2716
3154.10 2592
3154.63 2766
3155.16 2836
3155.69 2832
3156.22 2688
3156.74 2696
3157.27 2602
3157.80 2591
3158.33 2687
3158.86 2585
3159.39 2803
3159.92 2751
3160.45 2634
3160.98 2828
3161.51 2602
3162.04 2619
3162.58 2599
3163.11 2438
3163.64 2631
3164.17 2675
3164.70 2589
3165.23 2535
3165.76 2553
3166.29 2541
3166.82 2366
3167.35 2202
3167.88 2315
3168.41 2463
3168.94 2292
3169.47 2419
3170.00 2376
3170.53 2284
3171.07 2333
3171.60 2293
3172.13 2400
3172.66 2399
3173.19 2272
3173.72 2409
3174.25 2684
3174.78 2552
3175.31 2598
3175.85 2625
3176.38 2658
3176.91 2613
3177.44 2506
3177.97 2620
3178.50 2672
3179.04 2480
3179.57 2508
3180.10 2329
3180.63 2427
3181.16 2237
3181.69 2276
3182.23 2231
3182.76 2299
3183.29 2348
3183.82 2320
3184.35 2272
3184.89 2345
3185.42 2280
3185.95 2200
3186.48 2296
3187.02 2433
3187.55 2489
3188.08 2457
3188.61 2409
3189.15 2211
3189.68 2302
3190.21 2420
3190.74 2494
3191.28 2435
3191.81 2426
3192.34 2428
3192.87 2434
3193.41 2352
3193.94 2471
3194.47 2404
3195.01 2308
3195.54 2304
3196.07 2356
3196.60 2410
3197.14 2419
3197.67 2333
3198.20 2455
3198.74 2453
3199.27 2499
3199.80 2527
3200.34 2626
3200.87 2787
3201.40 2686
3201.94 2811
3202.47 2846
3203.01 2701
3203.54 2790
3204.07 2842
3204.61 2966
3205.14 2797
3205.67 2774
3206.21 2812
3206.74 2741
3207.28 2770
3207.81 2693
3208.34 2688
3208.88 2790
3209.41 2717
3209.95 2877
3210.48 2809
3211.02 3024
3211.55 2978
3212.08 2912
3212.62 3026
3213.15 3191
3213.69 3217
3214.22 3057
3214.76 3060
3215.29 2923
3215.83 2718
3216.36 2692
3216.90 2649
3217.43 2590
3217.97 2452
3218.50 2361
3219.04 2399
3219.57 2282
3220.11 2316
3220.64 2441
3221.18 2426
3221.71 2464
3222.25 2773
3222.78 2784
3223.32 2787
3223.85 2746
3224.39 2845
3224.92 3056
3225.46 2941
3225.99 2815
3226.53 2753
3227.07 2871
3227.60 3192
3228.14 3089
3228.67 2735
3229.21 2677
3229.74 2856
3230.28 2696
3230.82 2568
3231.35 2646
3231.89 2677
3232.42 2635
3232.96 2596
3233.50 2670
3234.03 2873
3234.57 2758
3235.11 2657
3235.64 2639
3236.18 2495
3236.72 2598
3237.25 2808
3237.79 2843
3238.32 2587
3238.86 2732
3239.40 2997
3239.93 2928
3240.47 2978
3241.01 2862
3241.55 2905
3242.08 2862
3242.62 2754
3243.16 2631
3243.69 2787
3244.23 2680
3244.77 2705
3245.30 2847
3245.84 2636
3246.38 2569
3246.92 2681
3247.45 2798
3247.99 2643
3248.53 2526
3249.07 2727
3249.60 2571
3250.14 2674
3250.68 2838
3251.22 2688
3251.75 2908
3252.29 2964
3252.83 2829
3253.37 2773
3253.91 2720
3254.44 2798
3254.98 2955
3255.52 2984
3256.06 2964
3256.60 2914
3257.13 2894
3257.67 2961
3258.21 3100
3258.75 3139
3259.29 3346
3259.82 3410
3260.36 3475
3260.90 3548
3261.44 4034
3261.98 4013
3262.52 4227
3263.06 4779
3263.59 4713
3264.13 4811
3264.67 4970
3265.21 5196
3265.75 5297
3266.29 5552
3266.83 5816
3267.37 5942
3267.91 5978
3268.44 5756
3268.98 5646
3269.52 5439
3270.06 5257
3270.60 4931
3271.14 4556
3271.68 4139
3272.22 3617
3272.76 3300
3273.30 3176
3273.84 3221
3274.38 3288
3274.92 3087
3275.46 2860
3276.00 2982
3276.54 3090
3277.08 3164
3277.62 3032
3278.16 3096
3278.70 3175
3279.24 2984
3279.78 3283
3280.32 3255
3280.86 3232
3281.40 3170
3281.94 3044
3282.48 3163
3283.02 3205
3283.56 3127
3284.10 3135
3284.64 3173
3285.18 3039
3285.72 3196
3286.26 3364
3286.80 3237
3287.34 3101
3287.88 3109
3288.42 3289
3288.96 3089
3289.50 3002
3290.04 2976
3290.59 2994
3291.13 2957
3291.67 2803
3292.21 2944
3292.75 2766
3293.29 2989
3293.83 3027
3294.37 2922
3294.91 3098
3295.46 3167
3296.00 3194
3296.54 3281
3297.08 3224
3297.62 3276
3298.16 3308
3298.70 3349
3299.25 3148
3299.79 3175
3300.33 3116
3300.87 3263
3301.41 2930
3301.96 3051
3302.50 3468
3303.04 3467
3303.58 3337
3304.12 3144
3304.66 2999
3305.21 3150
3305.75 3036
3306.29 3060
3306.83 2999
3307.38 2773
3307.92 2846
3308.46 3010
3309.00 2815
3309.55 2869
3310.09 2948
3310.63 2775
3311.17 2644
3311.72 2675
3312.26 2714
3312.80 2599
3313.34 2724
3313.89 2910
3314.43 3083
3314.97 3081
3315.52 3063
3316.06 3119
3316.60 3151
3317.14 3100
3317.69 3111
3318.23 3161
3318.77 3147
3319.32 3153
3319.86 2994
3320.40 2744
3320.95 2795
3321.49 2710
3322.03 2652
3322.58 2647
3323.12 2572
3323.67 2620
3324.21 2775
3324.75 2754
3325.30 2670
3325.84 2700
3326.38 2672
3326.93 2665
3327.47 2653
3328.02 2599
3328.56 2507
3329.10 2537
3329.65 2461
3330.19 2352
3330.74 2630
3331.28 2647
3331.83 2532
3332.37 2743
3332.91 3126
3333.46 3373
3334.00 3482
3334.55 3753
3335.09 3939
3335.64 3795
3336.18 3963
3336.73 4129
3337.27 4347
3337.82 4131
3338.36 4106
3338.90 4137
3339.45 4017
3339.99 3889
3340.54 3589
3341.08 3387
3341.63 3308
3342.18 2983
3342.72 2901
3343.27 2843
3343.81 2693
3344.36 2681
3344.90 2689
3345.45 2633
3345.99 2625
3346.54 2579
3347.08 2502
3347.63 2576
3348.17 2525
3348.72 2576
3349.27 2704
3349.81 2697
3350.36 2742
3350.90 2919
3351.45 2874
3352.00 2837
3352.54 2769
3353.09 2686
3353.63 2553
3354.18 2526
3354.73 2720
3355.27 2594
3355.82 2484
3356.36 2568
3356.91 2589
3357.46 2603
3358.00 2533
3358.55 2514
3359.10 2616
3359.64 2438
3360.19 2341
3360.74 2305
3361.28 2366
3361.83 2387
3362.38 2356
3362.92 2347
3363.47 2279
3364.02 2322
3364.56 2370
3365.11 2371
3365.66 2323
3366.21 2345
3366.75 2399
3367.30 2317
3367.85 2302
3368.39 2229
3368.94 2396
3369.49 2314
3370.04 2412
3370.58 2253
3371.13 2124
3371.68 2211
3372.23 2219
3372.77 2381
3373.32 2487
3373.87 2360
3374.42 2435
3374.96 2569
3375.51 2479
3376.06 2433
3376.61 2358
3377.16 2385
3377.70 2309
3378.25 2157
3378.80 2034
3379.35 2086
3379.90 2195
3380.45 2176
3380.99 2153
3381.54 2152
3382.09 2212
3382.64 2146
3383.19 2123
3383.74 2037
3384.28 2144
3384.83 2158
3385.38 2256
3385.93 2103
3386.48 2195
3387.03 2110
3387.58 2066
3388.13 2148
3388.67 2274
3389.22 2218
3389.77 2213
3390.32 2235
3390.87 2303
3391.42 2304
3391.97 2267
3392.52 2311
3393.07 2237
3393.62 2176
3394.17 2223
3394.72 2148
3395.27 2194
3395.81 2152
3396.36 2193
3396.91 2223
3397.46 2182
3398.01 2154
3398.56 2258
3399.11 2149
3399.66 2146
3400.21 2196
3400.76 2235
3401.31 2234
3401.86 2302
3402.41 2281
3402.96 2291
3403.51 2280
3404.06 2151
3404.61 2328
3405.16 2259
3405.71 2098
3406.26 2190
3406.81 2195
3407.36 2228
3407.92 2189
3408.47 2204
3409.02 2142
3409.57 2140
3410.12 2067
3410.67 2099
3411.22 2133
3411.77 2174
3412.32 2254
3412.87 2236
3413.42 2272
3413.97 2341
3414.52 2136
3415.08 2098
3415.63 2262
3416.18 2293
3416.73 2210
3417.28 2190
3417.83 2211
3418.38 2186
3418.93 2154
3419.49 2187
3420.04 2230
3420.59 2348
3421.14 2352
3421.69 2308
3422.24 2399
3422.80 2575
3423.35 2585
3423.90 2696
3424.45 2826
3425.00 2932
3425.55 2973
3426.11 2665
3426.66 2764
3427.21 2850
3427.76 2810
3428.31 2729
3428.87 2678
3429.42 2575
3429.97 2440
3430.52 2280
3431.08 2393
3431.63 2391
3432.18 2272
3432.73 2279
3433.29 2434
3433.84 2369
3434.39 2302
3434.94 2360
3435.50 2260
3436.05 2227
3436.60 2243
3437.15 2211
3437.71 2324
3438.26 2439
3438.81 2433
3439.37 2177
3439.92 2455
3440.47 2574
3441.03 2521
3441.58 2274
3442.13 2306
3442.69 2467
3443.24 2393
3443.79 2249
3444.35 2295
3444.90 2240
3445.45 2226
3446.01 2267
3446.56 2284
3447.11 2281
3447.67 2213
3448.22 2341
3448.77 2351
3449.33 2248
3449.88 2182
3450.44 2061
3450.99 2071
3451.54 2057
3452.10 2119
3452.65 2110
3453.21 2120
3453.76 2029
3454.31 1923
3454.87 1982
3455.42 2081
3455.98 1952
3456.53 1930
3457.09 2020
3457.64 2084
3458.20 2165
3458.75 2146
3459.30 2067
3459.86 2224
3460.41 2238
3460.97 2243
3461.52 1918
3462.08 1974
3462.63 2029
3463.19 1995
3463.74 2063
3464.30 2170
3464.85 2223
3465.41 2222
3465.96 2254
3466.52 2314
3467.07 2294
3467.63 2329
3468.19 2346
3468.74 2354
3469.30 2313
3469.85 2534
3470.41 2480
3470.96 2454
3471.52 2424
3472.07 2355
3472.63 2447
3473.19 2620
3473.74 2576
3474.30 2602
3474.85 2457
3475.41 2386
3475.96 2462
3476.52 2481
3477.08 2286
3477.63 2421
3478.19 2387
3478.74 2427
3479.30 2416
3479.86 2392
3480.41 2454
3480.97 2481
3481.53 2461
3482.08 2449
3482.64 2528
3483.20 2543
3483.75 2591
3484.31 2441
3484.87 2524
3485.42 2668
3485.98 2646
3486.54 2733
3487.09 2823
3487.65 2762
3488.21 3141
3488.76 3302
3489.32 3624
3489.88 4057
3490.44 4511
3490.99 4927
3491.55 5155
3492.11 5455
3492.66 5888
3493.22 5861
3493.78 6037
3494.34 6078
3494.89 5830
3495.45 5689
3496.01 5341
3496.57 5148
3497.12 4739
3497.68 4238
3498.24 3989
3498.80 3774
3499.36 3791
3499.91 3680
3500.47 3922
3501.03 3948
3501.59 4208
3502.15 4468
3502.70 4637
3503.26 4864
3503.82 5179
3504.38 5585
3504.94 5371
3505.49 5682
3506.05 5915
3506.61 6079
3507.17 6152
3507.73 5836
3508.29 5789
3508.85 5630
3509.40 4877
3509.96 4485
3510.52 4251
3511.08 3736
3511.64 3549
3512.20 3307
3512.76 3058
3513.32 2930
3513.87 2828
3514.43 2828
3514.99 2848
3515.55 2701
3516.11 2642
3516.67 2566
3517.23 2468
3517.79 2552
3518.35 2679
3518.91 2448
3519.47 2608
3520.03 2608
3520.59 2570
3521.15 2675
3521.71 2751
3522.26 2556
3522.82 2567
3523.38 2660
3523.94 2585
3524.50 2529
3525.06 2623
3525.62 2640
3526.18 2502
3526.74 2340
3527.30 2438
3527.86 2444
3528.42 2423
3528.98 2343
3529.54 2309
3530.10 2322
3530.67 2364
3531.23 2483
3531.79 2373
3532.35 2282
3532.91 2389
3533.47 2496
3534.03 2457
3534.59 2503
3535.15 2558
3535.71 2583
3536.27 2708
3536.83 2651
3537.39 2713
3537.95 2684
3538.51 2765
3539.08 2800
3539.64 2742
3540.20 2573
3540.76 2706
3541.32 2744
3541.88 2450
3542.44 2432
3543.00 2397
3543.56 2282
3544.13 2455
3544.69 2496
3545.25 2553
3545.81 2593
3546.37 2505
3546.93 2415
3547.50 2456
3548.06 2446
3548.62 2292
3549.18 2194
3549.74 2405
3550.30 2304
3550.87 2299
3551.43 2400
3551.99 2146
3552.55 2130
3553.11 2094
3553.68 2111
3554.24 2095
3554.80 2069
3555.36 2149
3555.93 2028
3556.49 1973
3557.05 2000
3557.61 2014
3558.18 2133
3558.74 2128
3559.30 2133
3559.86 2179
3560.43 2225
3560.99 2160
3561.55 2283
3562.11 2239
3562.68 2147
3563.24 2184
3563.80 2196
3564.37 2192
3564.93 2232
3565.49 2252
3566.06 2314
3566.62 2105
3567.18 2078
3567.75 2126
3568.31 2039
3568.87 2125
3569.44 2065
3570.00 2048
3570.56 2259
3571.13 2268
3571.69 2168
3572.25 2159
3572.82 2057
3573.38 2103
3573.94 2052
3574.51 2313
3575.07 2238
3575.64 2186
3576.20 2234
3576.76 2223
3577.33 2254
3577.89 2303
3578.46 2262
3579.02 2335
3579.58 2289
3580.15 2178
3580.71 2309
3581.28 2442
3581.84 2336
3582.41 2177
3582.97 2295
3583.53 2312
3584.10 2368
3584.66 2226
3585.23 2191
3585.79 2197
3586.36 2198
3586.92 2190
3587.49 2143
3588.05 2108
3588.62 2059
3589.18 2039
3589.75 2040
3590.31 2077
3590.88 2127
3591.44 2017
3592.01 2086
3592.57 2107
3593.14 2128
3593.70 2338
3594.27 2236
3594.83 2178
3595.40 2121
3595.97 2213
3596.53 2271
3597.10 2189
3597.66 2327
3598.23 2341
3598.79 2461
3599.36 2212
3599.93 2261
3600.49 2318
3601.06 2213
3601.62 2168
3602.19 2246
3602.75 2297
3603.32 2211
3603.89 2170
3604.45 2183
3605.02 2029
3605.59 1942
3606.15 2145
3606.72 2060
3607.28 1947
3607.85 1926
3608.42 1996
3608.98 1822
3609.55 1961
3610.12 1817
3610.68 1978
3611.25 1933
3611.82 1950
3612.38 1859
3612.95 1918
3613.52 1926
3614.08 2001
3614.65 1937
3615.22 2007
3615.79 2098
3616.35 2122
3616.92 2226
3617.49 2375
3618.05 2486
3618.62 2601
3619.19 2522
3619.76 2453
3620.32 2568
3620.89 2484
3621.46 2534
3622.03 2455
3622.59 2215
3623.16 2343
3623.73 2248
3624.30 2171
3624.86 2243
3625.43 2104
3626.00 2120
3626.57 2158
3627.14 2015
3627.70 2087
3628.27 1926
3628.84 1924
3629.41 2042
3629.98 2086
3630.55 2036
3631.11 2041
3631.68 2086
3632.25 2042
3632.82 2175
3633.39 2081
3633.96 2227
3634.52 2232
3635.09 2069
3635.66 2191
3636.23 2138
3636.80 2140
3637.37 2261
3637.94 2194
3638.50 2213
3639.07 2226
3639.64 2313
3640.21 2494
3640.78 2446
3641.35 2452
3641.92 2462
3642.49 2522
3643.06 2366
3643.63 2392
3644.20 2446
3644.76 2565
3645.33 2477
3645.90 2439
3646.47 2307
3647.04 2274
3647.61 2167
3648.18 2243
3648.75 2105
3649.32 2203
3649.89 2222
3650.46 2214
3651.03 2203
3651.60 2353
3652.17 2281
3652.74 2429
3653.31 2269
3653.88 2183
3654.45 2219
3655.02 2212
3655.59 2415
3656.16 2240
3656.73 2303
3657.30 2247
3657.87 2143
3658.44 2312
3659.01 2062
3659.58 2123
3660.15 2218
3660.72 2223
3661.29 2213
3661.87 2055
3662.44 1917
3663.01 2097
3663.58 2165
3664.15 2207
3664.72 2177
3665.29 2231
3665.86 2226
3666.43 2081
3667.00 2019
3667.57 2015
3668.15 2071
3668.72 2106
3669.29 2043
3669.86 2118
3670.43 2135
3671.00 2068
3671.57 2190
3672.15 2258
3672.72 2051
3673.29 2056
3673.86 2178
3674.43 2228
3675.00 2338
3675.57 2568
3676.15 2466
3676.72 2613
3677.29 2558
3677.86 2474
3678.43 2451
3679.01 2491
3679.58 2451
3680.15 2399
3680.72 2243
3681.29 2290
3681.87 1995
3682.44 2041
3683.01 2106
3683.58 2201
3684.16 2062
3684.73 2100
3685.30 2187
3685.87 2089
3686.45 1991
3687.02 2088
3687.59 2089
3688.16 2125
3688.74 2199
3689.31 2313
3689.88 2336
3690.46 2401
3691.03 2346
3691.60 2176
3692.17 2244
3692.75 2256
3693.32 2250
3693.89 2233
3694.47 2185
3695.04 2102
3695.61 2070
3696.19 2084
3696.76 2032
3697.33 2049
3697.91 1973
3698.48 2046
3699.05 1986
3699.63 2134
3700.20 2172
3700.78 2086
3701.35 2066
3701.92 2141
3702.50 2000
3703.07 1898
3703.64 1985
3704.22 2124
3704.79 2057
3705.37 2157
3705.94 2210
3706.51 2101
3707.09 2168
3707.66 2024
3708.24 2095
3708.81 2204
3709.39 2173
3709.96 2089
3710.53 2098
3711.11 2248
3711.68 2359
3712.26 2167
3712.83 2234
3713.41 2156
3713.98 2311
3714.56 2115
3715.13 2012
3715.71 2132
3716.28 2325
3716.86 2210
3717.43 2156
3718.01 2106
3718.58 2026
3719.16 2078
3719.73 2267
3720.31 2017
3720.88 1957
3721.46 2070
3722.03 2055
3722.61 1934
3723.18 1832
3723.76 1923
3724.34 2049
3724.91 1960
3725.49 1935
3726.06 1824
3726.64 1956
3727.21 1973
3727.79 1972
3728.36 1907
3728.94 1863
3729.52 2025
3730.09 2102
3730.67 2309
3731.24 2253
3731.82 2141
3732.40 2332
3732.97 2387
3733.55 2464
3734.13 2228
3734.70 2218
3735.28 2362
3735.85 2398
3736.43 2195
3737.01 2050
3737.58 2146
3738.16 2204
3738.74 2093
3739.31 1963
3739.89 1927
3740.47 1911
3741.04 1893
3741.62 1923
3742.20 2025
3742.78 1867
3743.35 1963
3743.93 2035
3744.51 1926
3745.08 1955
3745.66 1874
3746.24 1937
3746.82 1967
3747.39 1951
3747.97 2055
3748.55 1956
3749.12 1963
3749.70 1918
3750.28 1894
3750.86 2020
3751.43 1983
3752.01 2067
3752.59 1993
3753.17 2003
3753.75 2002
3754.32 1939
3754.90 1891
3755.48 1970
3756.06 1739
3756.64 1921
3757.21 1997
3757.79 1915
3758.37 1898
3758.95 1916
3759.53 1907
3760.10 1960
3760.68 1908
3761.26 2047
3761.84 2012
3762.42 2002
3763.00 2037
3763.58 2142
3764.15 1982
3764.73 2062
3765.31 2040
3765.89 1855
3766.47 1898
3767.05 1931
3767.63 2025
3768.21 1944
3768.78 1991
3769.36 2007
3769.94 2004
3770.52 2117
3771.10 2089
3771.68 2025
3772.26 1972
3772.84 1997
3773.42 1787
3774.00 2018
3774.58 2033
3775.16 2016
3775.73 1869
3776.31 1962
3776.89 1999
3777.47 1829
3778.05 1800
3778.63 1970
3779.21 1922
3779.79 1771
3780.37 1816
3780.95 1874
3781.53 1933
3782.11 1852
3782.69 1833
3783.27 1986
3783.85 1851
3784.43 1779
3785.01 1810
3785.59 1745
3786.17 1899
3786.75 1936
3787.33 1859
3787.91 1777
3788.49 1896
3789.08 1859
3789.66 1903
3790.24 1947
3790.82 2149
3791.40 2051
3791.98 2025
3792.56 1806
3793.14 1823
3793.72 1982
3794.30 2007
3794.88 2026
3795.46 2022
3796.05 2029
3796.63 1879
3797.21 1877
3797.79 2052
3798.37 2175
3798.95 2064
3799.53 1982
3800.11 2192
3800.69 2229
3801.28 2131
3801.86 2290
3802.44 2341
3803.02 2293
3803.60 2352
3804.18 2356
3804.77 2405
3805.35 2223
3805.93 2329
3806.51 2390
3807.09 2480
3807.68 2555
3808.26 2454
3808.84 2650
3809.42 2411
3810.00 2353
3810.59 2503
3811.17 2589
3811.75 2747
3812.33 2738
3812.91 2456
3813.50 2558
3814.08 2744
3814.66 2730
3815.24 2531
3815.83 2664
3816.41 2607
3816.99 2539
3817.58 2550
3818.16 2468
3818.74 2363
3819.32 2319
3819.91 2413
3820.49 2196
3821.07 2230
3821.66 2109
3822.24 2044
3822.82 2048
3823.40 2051
3823.99 2167
3824.57 2134
3825.15 2081
3825.74 1988
3826.32 2147
3826.90 1930
3827.49 1996
3828.07 2074
3828.65 1906
3829.24 1935
3829.82 2011
3830.41 2006
3830.99 2084
3831.57 1955
3832.16 1834
3832.74 1995
3833.32 2051
3833.91 2044
3834.49 2039
3835.08 1973
3835.66 1899
3836.24 1941
3836.83 1884
3837.41 1909
3838.00 1992
3838.58 1936
3839.17 1937
3839.75 1805
3840.33 1812
3840.92 1899
3841.50 1840
3842.09 1938
3842.67 1756
3843.26 1747
3843.84 1756
3844.43 1818
3845.01 1961
3845.60 1860
3846.18 1832
3846.77 1817
3847.35 1865
3847.94 1976
3848.52 1854
3849.11 1890
3849.69 1844
3850.28 1931
3850.86 1834
3851.45 1872
3852.03 1833
3852.62 1781
3853.20 1852
3853.79 1988
3854.37 1890
3854.96 1888
3855.55 1889
3856.13 1867
3856.72 1739
3857.30 1796
3857.89 1833
3858.47 1841
3859.06 1869
3859.65 1779
3860.23 1801
3860.82 1831
3861.40 1867
3861.99 1859
3862.58 1866
3863.16 1977
3863.75 2062
3864.33 2057
3864.92 2038
3865.51 2107
3866.09 2122
3866.68 2095
3867.27 2118
3867.85 2199
3868.44 2081
3869.03 2081
3869.61 2019
3870.20 1974
3870.79 1951
3871.37 2071
3871.96 1948
3872.55 1969
3873.13 1890
3873.72 1936
3874.31 1982
3874.90 1969
3875.48 1913
3876.07 1906
3876.66 1935
3877.24 2025
3877.83 2050
3878.42 1901
3879.01 1959
3879.59 1940
3880.18 1861
3880.77 1784
3881.36 1885
3881.94 1805
3882.53 1768
3883.12 1875
3883.71 1854
3884.29 1843
3884.88 1828
3885.47 1868
3886.06 1798
3886.65 1933
3887.23 2027
3887.82 1937
3888.41 2092
3889.00 2131
3889.59 2008
3890.17 2051
3890.76 2183
3891.35 2278
3891.94 2283
3892.53 2260
3893.12 2242
3893.70 2361
3894.29 2239
3894.88 2168
3895.47 2223
3896.06 2045
3896.65 2017
3897.24 1935
3897.83 1871
3898.41 1822
3899.00 1800
3899.59 1923
3900.18 2122
3900.77 2054
3901.36 1882
3901.95 1939
3902.54 1816
3903.13 1831
3903.72 1834
3904.31 1883
3904.89 1781
3905.48 1822
3906.07 1647
3906.66 1745
3907.25 1860
3907.84 1945
3908.43 1993
3909.02 1889
3909.61 1956
3910.20 1864
3910.79 1871
3911.38 1807
3911.97 1835
3912.56 1878
3913.15 1853
3913.74 1592
3914.33 1720
3914.92 1710
3915.51 1721
3916.10 1652
3916.69 1779
3917.28 1845
3917.87 1780
3918.46 1819
3919.05 1743
3919.64 1656
3920.23 1758
3920.82 1718
3921.41 1768
3922.00 1742
3922.60 1844
3923.19 1777
3923.78 1727
3924.37 1923
3924.96 1880
3925.55 1879
3926.14 1738
3926.73 1845
3927.32 1831
3927.91 1726
3928.50 1605
3929.10 1631
3929.69 1738
3930.28 1649
3930.87 1688
3931.46 1664
3932.05 1641
3932.64 1661
3933.23 1680
3933.83 1641
3934.42 1662
3935.01 1724
3935.60 1690
3936.19 1733
3936.78 1703
3937.38 1569
3937.97 1820
3938.56 1799
3939.15 1761
3939.74 1914
3940.34 1832
3940.93 2039
3941.52 2044
3942.11 1878
3942.70 1790
3943.30 2082
3943.89 1908
3944.48 1947
3945.07 2000
3945.67 1959
3946.26 1932
3946.85 2107
3947.44 1987
3948.04 1849
3948.63 1858
3949.22 1814
3949.81 1725
3950.41 1680
3951.00 1813
3951.59 1899
3952.19 1859
3952.78 1866
3953.37 1878
3953.96 1828
3954.56 1819
3955.15 1890
3955.74 1875
3956.34 1916
3956.93 1790
3957.52 1882
3958.12 1891
3958.71 1941
3959.30 1902
3959.90 1923
3960.49 2068
3961.08 2099
3961.68 2009
3962.27 1997
3962.87 2034
3963.46 1987
3964.05 1901
3964.65 1922
3965.24 1896
3965.83 2011
3966.43 2040
3967.02 2046
3967.62 2076
3968.21 1936
3968.80 2056
3969.40 1962
3969.99 1897
3970.59 1944
3971.18 1950
3971.78 1896
3972.37 1744
3972.97 1705
3973.56 1759
3974.15 1790
3974.75 1884
3975.34 1811
3975.94 1717
3976.53 1729
3977.13 1786
3977.72 1892
3978.32 1979
3978.91 1927
3979.51 1934
3980.10 1927
3980.70 1994
3981.29 1966
3981.89 1958
3982.48 1750
3983.08 1811
3983.67 1949
3984.27 1865
3984.86 1749
3985.46 1900
3986.05 1879
3986.65 1778
3987.25 1770
3987.84 1894
3988.44 1757
3989.03 1744
3989.63 1828
3990.22 1960
3990.82 1835
3991.42 1905
3992.01 1909
3992.61 1943
3993.20 1877
3993.80 1904
3994.40 2066
3994.99 1973
3995.59 2015
3996.18 1963
3996.78 2023
3997.38 2042
3997.97 2118
3998.57 2162
3999.17 1993
3999.76 2099
4000.36 2119
4000.95 2129
4001.55 2112
4002.15 2070
4002.74 1970
4003.34 1901
4003.94 1943
4004.54 1921
4005.13 1929
4005.73 1978
4006.33 1968
4006.92 2031
4007.52 1929
4008.12 2128
4008.71 2093
4009.31 1974
4009.91 1995
4010.51 1881
4011.10 2018
4011.70 2077
4012.30 2114
4012.90 1923
4013.49 1991
4014.09 1841
4014.69 1905
4015.29 1855
4015.88 1882
4016.48 1982
4017.08 2096
4017.68 2040
4018.27 1947
4018.87 2043
4019.47 1896
4020.07 2005
4020.67 1917
4021.26 1805
4021.86 1847
4022.46 1921
4023.06 1863
4023.66 1875
4024.26 1889
4024.85 1920
4025.45 1861
4026.05 2036
4026.65 2117
4027.25 2055
4027.85 2027
4028.44 2089
4029.04 2183
4029.64 2212
4030.24 2118
4030.84 2075
4031.44 2096
4032.04 2062
4032.64 1994
4033.23 2117
4033.83 2080
4034.43 2017
4035.03 1980
4035.63 1811
4036.23 1865
4036.83 1761
4037.43 1749
4038.03 1787
4038.63 1857
4039.23 1832
4039.83 1689
4040.43 1727
4041.03 1749
4041.63 1789
4042.22 1802
4042.82 1828
4043.42 1880
4044.02 1754
4044.62 1797
4045.22 1797
4045.82 1723
4046.42 1659
4047.02 1608
4047.62 1740
4048.22 1859
4048.82 1876
4049.42 1745
4050.02 1755
4050.62 1754
4051.22 1662
4051.82 1952
4052.43 1811
4053.03 1852
4053.63 1800
4054.23 1760
4054.83 1766
4055.43 1741
4056.03 1747
4056.63 1986
4057.23 1904
4057.83 1852
4058.43 1799
4059.03 1708
4059.63 1684
4060.23 1717
4060.84 1724
4061.44 1775
4062.04 1797
4062.64 1571
4063.24 1716
4063.84 1708
4064.44 1741
4065.04 1733
4065.64 1758
4066.25 1781
4066.85 1642
4067.45 1650
4068.05 1771
4068.65 1741
4069.25 1733
4069.86 1663
4070.46 1733
4071.06 1712
4071.66 1621
4072.26 1783
4072.86 1707
4073.47 1676
4074.07 1729
4074.67 1584
4075.27 1660
4075.87 1631
4076.48 1631
4077.08 1598
4077.68 1638
4078.28 1715
4078.89 1722
4079.49 1664
4080.09 1636
4080.69 1631
4081.30 1762
4081.90 1652
4082.50 1659
4083.10 1679
4083.71 1700
4084.31 1638
4084.91 1649
4085.52 1687
4086.12 1703
4086.72 1718
4087.32 1683
4087.93 1704
4088.53 1629
4089.13 1743
4089.74 1659
4090.34 1745
4090.94 1614
4091.55 1662
4092.15 1720
4092.75 1689
4093.36 1654
4093.96 1769
4094.56 1774
4095.17 1745
4095.77 1722
4096.37 1694
4096.98 1740
4097.58 1741
4098.18 1694
4098.79 1644
4099.39 1670
4100.00 1731
4100.60 1637
4101.20 1622
4101.81 1710
4102.41 1607
4103.02 1510
4103.62 1575
4104.23 1610
4104.83 1574
4105.43 1610
4106.04 1706
4106.64 1622
4107.25 1656
4107.85 1671
4108.46 1711
4109.06 1743
4109.67 1846
4110.27 1700
4110.87 1701
4111.48 1735
4112.08 1798
4112.69 1765
4113.29 1680
4113.90 1726
4114.50 1712
4115.11 1689
4115.71 1698
4116.32 1709
4116.92 1795
4117.53 1672
4118.13 1661
4118.74 1578
4119.35 1703
4119.95 1655
4120.56 1577
4121.16 1701
4121.77 1720
4122.37 1749
4122.98 1710
4123.58 1626
4124.19 1796
4124.80 1721
4125.40 1572
4126.01 1742
4126.61 1653
4127.22 1681
4127.82 1629
4128.43 1737
4129.04 1821
4129.64 1669
4130.25 1714
4130.85 1632
4131.46 1842
4132.07 1867
4132.67 1842
4133.28 1775
4133.89 1746
4134.49 1875
4135.10 1948
4135.71 1859
4136.31 1887
4136.92 1944
4137.53 1947
4138.13 1962
4138.74 2019
4139.35 2037
4139.95 2162
4140.56 2085
4141.17 2259
4141.77 2140
4142.38 2251
4142.99 2186
4143.59 2102
4144.20 2030
4144.81 2084
4145.42 2073
4146.02 2049
4146.63 2085
4147.24 2006
4147.85 1987
4148.45 1979
4149.06 1861
4149.67 1794
4150.28 1741
4150.88 1776
4151.49 1765
4152.10 1787
4152.71 1707
4153.31 1847
4153.92 1693
4154.53 1648
4155.14 1819
4155.75 1828
4156.35 1776
4156.96 1827
4157.57 1792
4158.18 1834
4158.79 1825
4159.40 1819
4160.00 1941
4160.61 1905
4161.22 1794
4161.83 1751
4162.44 1846
4163.05 1955
4163.65 1883
4164.26 1867
4164.87 1871
4165.48 1888
4166.09 1839
4166.70 1828
4167.31 1836
4167.92 2017
4168.52 2038
4169.13 1916
4169.74 1898
4170.35 1814
4170.96 1925
4171.57 1858
4172.18 1843
4172.79 1825
4173.40 1794
4174.01 1770
4174.62 1798
4175.23 1840
4175.84 1771
4176.45 1819
4177.05 1837
4177.66 1839
4178.27 1987
4178.88 1871
4179.49 1827
4180.10 1783
4180.71 1724
4181.32 1840
4181.93 1857
4182.54 1857
4183.15 1801
4183.76 1743
4184.37 1793
4184.98 1807
4185.59 1705
4186.20 1764
4186.81 1743
4187.42 1567
4188.03 1643
4188.65 1744
4189.26 1765
4189.87 1636
4190.48 1675
4191.09 1665
4191.70 1740
4192.31 1792
4192.92 1634
4193.53 1730
4194.14 1746
4194.75 1802
4195.36 1827
4195.97 1891
4196.58 1975
4197.20 1832
4197.81 1906
4198.42 1840
4199.03 1652
4199.64 1736
4200.25 1779
4200.86 1794
4201.47 1710
4202.09 1782
4202.70 1719
4203.31 1630
4203.92 1606
4204.53 1646
4205.14 1611
4205.75 1550
4206.37 1586
4206.98 1565
4207.59 1526
4208.20 1594
4208.81 1627
4209.43 1656
4210.04 1701
4210.65 1695
4211.26 1722
4211.87 1607
4212.49 1695
4213.10 1568
4213.71 1640
4214.32 1654
4214.93 1666
4215.55 1827
4216.16 1763
4216.77 1773
4217.38 1869
4218.00 1887
4218.61 2010
4219.22 2074
4219.84 1981
4220.45 2036
4221.06 2140
4221.67 2079
4222.29 2125
4222.90 2073
4223.51 2172
4224.13 2194
4224.74 2082
4225.35 2176
4225.96 2091
4226.58 2065
4227.19 2024
4227.80 1913
4228.42 2025
4229.03 2056
4229.64 1871
4230.26 1931
4230.87 2029
4231.48 2276
4232.10 2156
4232.71 2261
4233.33 2256
4233.94 2366
4234.55 2373
4235.17 2466
4235.78 2584
4236.39 2441
4237.01 2371
4237.62 2362
4238.24 2518
4238.85 2358
4239.46 2329
4240.08 2150
4240.69 2041
4241.31 1934
4241.92 1947
4242.54 1899
4243.15 1774
4243.76 1707
4244.38 1820
4244.99 1737
4245.61 1731
4246.22 1810
4246.84 1914
4247.45 1872
4248.07 1748
4248.68 1823
4249.30 1858
4249.91 1773
4250.53 1757
4251.14 1768
4251.76 1776
4252.37 1839
4252.99 1776
4253.60 1860
4254.22 1793
4254.83 1726
4255.45 1660
4256.06 1724
4256.68 1664
4257.29 1706
4257.91 1673
4258.52 1671
4259.14 1695
4259.76 1690
4260.37 1697
4260.99 1715
4261.60 1783
4262.22 1843
4262.83 1819
4263.45 1785
4264.07 1765
4264.68 1769
4265.30 1954
4265.91 1986
4266.53 1853
4267.15 1806
4267.76 1967
4268.38 1971
4268.99 1964
4269.61 2001
4270.23 1823
4270.84 1805
4271.46 1815
4272.08 1893
4272.69 1861
4273.31 2043
4273.93 1979
4274.54 1956
4275.16 1867
4275.78 1944
4276.39 1921
4277.01 1998
4277.63 1969
4278.24 2008
4278.86 2030
4279.48 2095
4280.09 2051
4280.71 1918
4281.33 1925
4281.95 1842
4282.56 1776
4283.18 1812
4283.80 1790
4284.42 1730
4285.03 1696
4285.65 1613
4286.27 1539
4286.89 1672
4287.50 1772
4288.12 1709
4288.74 1621
4289.36 1625
4289.97 1669
4290.59 1701
4291.21 1680
4291.83 1686
4292.45 1777
4293.06 1826
4293.68 1716
4294.30 1689
4294.92 1773
4295.54 1804
4296.15 1859
4296.77 1800
4297.39 1794
4298.01 1783
4298.63 1715
4299.25 1733
4299.86 1922
4300.48 1781
4301.10 1810
4301.72 1907
4302.34 1762
4302.96 1793
4303.58 1820
4304.19 1785
4304.81 1867
4305.43 1836
4306.05 1818
4306.67 1722
4307.29 1888
4307.91 1870
4308.53 1849
4309.15 1735
4309.77 1745
4310.38 1770
4311.00 1717
4311.62 1829
4312.24 1667
4312.86 1655
4313.48 1555
4314.10 1583
4314.72 1626
4315.34 1640
4315.96 1638
4316.58 1521
4317.20 1491
4317.82 1549
4318.44 1632
4319.06 1578
4319.68 1491
4320.30 1504
4320.92 1555
4321.54 1571
4322.16 1643
4322.78 1526
4323.40 1660
4324.02 1574
4324.64 1534
4325.26 1610
4325.88 1606
4326.50 1493
4327.12 1627
4327.74 1585
4328.36 1626
4328.98 1580
4329.60 1545
4330.22 1589
4330.84 1645
4331.47 1658
4332.09 1580
4332.71 1599
4333.33 1609
4333.95 1637
4334.57 1571
4335.19 1547
4335.81 1590
4336.43 1597
4337.05 1649
4337.68 1605
4338.30 1691
4338.92 1723
4339.54 1682
4340.16 1589
4340.78 1595
4341.40 1719
4342.03 1682
4342.65 1537
4343.27 1675
4343.89 1847
4344.51 1867
4345.13 1947
4345.76 1940
4346.38 2033
4347.00 2167
4347.62 2333
4348.24 2329
4348.86 2246
4349.49 2298
4350.11 2213
4350.73 1963
4351.35 1988
4351.98 1878
4352.60 1855
4353.22 1807
4353.84 1767
4354.46 1629
4355.09 1615
4355.71 1609
4356.33 1627
4356.95 1661
4357.58 1487
4358.20 1584
4358.82 1561
4359.45 1642
4360.07 1722
4360.69 1722
4361.31 1586
4361.94 1689
4362.56 1678
4363.18 1640
4363.81 1667
4364.43 1656
4365.05 1617
4365.68 1673
4366.30 1554
4366.92 1618
4367.55 1581
4368.17 1482
4368.79 1540
4369.42 1433
4370.04 1481
4370.66 1525
4371.29 1417
4371.91 1436
4372.53 1426
4373.16 1450
4373.78 1482
4374.41 1471
4375.03 1454
4375.65 1509
4376.28 1476
4376.90 1437
4377.53 1511
4378.15 1470
4378.77 1548
4379.40 1630
4380.02 1617
4380.65 1580
4381.27 1565
4381.89 1561
4382.52 1567
4383.14 1610
4383.77 1628
4384.39 1539
4385.02 1571
4385.64 1525
4386.27 1477
4386.89 1555
4387.52 1417
4388.14 1364
4388.77 1456
4389.39 1453
4390.02 1492
4390.64 1499
4391.27 1462
4391.89 1338
4392.52 1443
4393.14 1499
4393.77 1441
4394.39 1421
4395.02 1380
4395.64 1470
4396.27 1426
4396.89 1314
4397.52 1468
4398.14 1380
4398.77 1461
4399.39 1504
4400.02 1431
4400.65 1390
4401.27 1610
4401.90 1583
4402.52 1527
4403.15 1409
4403.78 1520
4404.40 1619
4405.03 1572
4405.65 1583
4406.28 1410
4406.91 1505
4407.53 1609
4408.16 1569
4408.78 1501
4409.41 1646
4410.04 1396
4410.66 1391
4411.29 1496
4411.92 1458
4412.54 1486
4413.17 1430
4413.80 1440
4414.42 1393
4415.05 1412
4415.68 1505
4416.30 1477
4416.93 1424
4417.56 1450
4418.18 1432
4418.81 1417
4419.44 1628
4420.07 1604
4420.69 1556
4421.32 1499
4421.95 1484
4422.57 1464
4423.20 1490
4423.83 1390
4424.46 1336
4425.08 1376
4425.71 1358
4426.34 1317
4426.97 1273
4427.59 1378
4428.22 1359
4428.85 1383
4429.48 1350
4430.10 1347
4430.73 1376
4431.36 1415
4431.99 1408
4432.62 1449
4433.24 1532
4433.87 1454
4434.50 1354
4435.13 1550
4435.76 1449
4436.38 1390
4437.01 1596
4437.64 1508
4438.27 1461
4438.90 1480
4439.53 1487
4440.16 1442
4440.78 1580
4441.41 1485
4442.04 1475
4442.67 1377
4443.30 1423
4443.93 1504
4444.56 1502
4445.19 1493
4445.81 1464
4446.44 1574
4447.07 1484
4447.70 1409
4448.33 1566
4448.96 1524
4449.59 1498
4450.22 1530
4450.85 1601
4451.48 1597
4452.11 1617
4452.73 1616
4453.36 1636
4453.99 1614
4454.62 1576
4455.25 1510
4455.88 1479
4456.51 1580
4457.14 1660
4457.77 1647
4458.40 1652
4459.03 1681
4459.66 1663
4460.29 1686
4460.92 1593
4461.55 1542
4462.18 1527
4462.81 1470
4463.44 1434
4464.07 1460
4464.70 1394
4465.33 1349
4465.96 1387
4466.59 1387
4467.22 1413
4467.85 1385
4468.48 1430
4469.12 1369
4469.75 1464
4470.38 1445
4471.01 1376
4471.64 1373
4472.27 1435
4472.90 1404
4473.53 1370
4474.16 1427
4474.79 1387
4475.42 1392
4476.05 1369
4476.69 1299
4477.32 1258
4477.95 1319
4478.58 1267
4479.21 1379
4479.84 1321
4480.47 1339
4481.10 1411
4481.74 1305
4482.37 1453
4483.00 1530
4483.63 1576
4484.26 1554
4484.89 1483
4485.53 1478
4486.16 1443
4486.79 1437
4487.42 1523
4488.05 1610
4488.68 1525
4489.32 1401
4489.95 1578
4490.58 1495
4491.21 1421
4491.84 1444
4492.48 1504
4493.11 1475
4493.74 1386
4494.37 1405
4495.01 1358
4495.64 1448
4496.27 1460
4496.90 1451
4497.54 1630
4498.17 1662
4498.80 1600
4499.43 1656
4500.07 1642
4500.70 1675
4501.33 1760
4501.97 1672
4502.60 1801
4503.23 1969
4503.86 1956
4504.50 1919
4505.13 1866
4505.76 1845
4506.40 1767
4507.03 1831
4507.66 1763
4508.30 1712
4508.93 1636
4509.56 1605
4510.20 1518
4510.83 1543
4511.46 1525
4512.10 1560
4512.73 1463
4513.37 1459
4514.00 1506
4514.63 1567
4515.27 1621
4515.90 1434
4516.53 1515
4517.17 1432
4517.80 1368
4518.44 1379
4519.07 1528
4519.70 1483
4520.34 1419
4520.97 1472
4521.61 1449
4522.24 1420
4522.88 1407
4523.51 1373
4524.14 1415
4524.78 1475
4525.41 1494
4526.05 1520
4526.68 1558
4527.32 1504
4527.95 1458
4528.59 1474
4529.22 1551
4529.86 1559
4530.49 1576
4531.13 1678
4531.76 1733
4532.40 1673
4533.03 1696
4533.67 1656
4534.30 1852
4534.94 1743
4535.57 1772
4536.21 1681
4536.84 1694
4537.48 1572
4538.11 1624
4538.75 1507
4539.38 1503
4540.02 1473
4540.66 1460
4541.29 1372
4541.93 1472
4542.56 1466
4543.20 1417
4543.83 1427
4544.47 1439
4545.11 1481
4545.74 1540
4546.38 1437
4547.01 1493
4547.65 1452
4548.29 1470
4548.92 1550
4549.56 1460
4550.19 1432
4550.83 1449
4551.47 1409
4552.10 1405
4552.74 1338
4553.38 1408
4554.01 1368
4554.65 1377
4555.29 1376
4555.92 1428
4556.56 1466
4557.20 1448
4557.83 1453
4558.47 1414
4559.11 1385
4559.74 1340
4560.38 1328
4561.02 1446
4561.66 1387
4562.29 1320
4562.93 1319
4563.57 1377
4564.20 1410
4564.84 1437
4565.48 1370
4566.12 1381
4566.75 1440
4567.39 1458
4568.03 1415
4568.67 1348
4569.30 1437
4569.94 1348
4570.58 1393
4571.22 1372
4571.85 1399
4572.49 1384
4573.13 1462
4573.77 1479
4574.41 1391
4575.04 1434
4575.68 1409
4576.32 1424
4576.96 1392
4577.60 1474
4578.23 1411
4578.87 1428
4579.51 1430
4580.15 1350
4580.79 1470
4581.43 1502
4582.06 1533
4582.70 1425
4583.34 1348
4583.98 1414
4584.62 1424
4585.26 1411
4585.90 1364
4586.54 1397
4587.17 1544
4587.81 1538
4588.45 1530
4589.09 1527
4589.73 1552
4590.37 1638
4591.01 1585
4591.65 1573
4592.29 1526
4592.93 1579
4593.57 1485
4594.20 1556
4594.84 1488
4595.48 1540
4596.12 1387
4596.76 1402
4597.40 1543
4598.04 1383
4598.68 1431
4599.32 1441
4599.96 1371
4600.60 1351
4601.24 1396
4601.88 1444
4602.52 1414
4603.16 1419
4603.80 1409
4604.44 1356
4605.08 1423
4605.72 1330
4606.36 1328
4607.00 1363
4607.64 1422
4608.28 1425
4608.92 1383
4609.56 1383
4610.20 1356
4610.84 1334
4611.48 1317
4612.12 1501
4612.77 1341
4613.41 1331
4614.05 1385
4614.69 1411
4615.33 1441
4615.97 1304
4616.61 1348
4617.25 1349
4617.89 1372
4618.53 1322
4619.17 1410
4619.82 1312
4620.46 1343
4621.10 1280
4621.74 1312
4622.38 1167
4623.02 1272
4623.66 1169
4624.30 1244
4624.95 1341
4625.59 1480
4626.23 1329
4626.87 1241
4627.51 1344
4628.15 1400
4628.80 1345
4629.44 1280
4630.08 1310
4630.72 1276
4631.36 1461
4632.00 1453
4632.65 1363
4633.29 1371
4633.93 1481
4634.57 1435
4635.22 1442
4635.86 1440
4636.50 1440
4637.14 1377
4637.78 1389
4638.43 1352
4639.07 1251
4639.71 1406
4640.35 1467
4641.00 1446
4641.64 1392
4642.28 1397
4642.93 1379
4643.57 1325
4644.21 1311
4644.85 1307
4645.50 1310
4646.14 1483
4646.78 1480
4647.43 1463
4648.07 1450
4648.71 1471
4649.36 1466
4650.00 1369
4650.64 1352
4651.28 1455
4651.93 1486
4652.57 1466
4653.22 1372
4653.86 1483
4654.50 1514
4655.15 1344
4655.79 1389
4656.43 1495
4657.08 1457
4657.72 1505
4658.36 1439
4659.01 1369
4659.65 1380
4660.30 1359
4660.94 1388
4661.58 1346
4662.23 1315
4662.87 1391
4663.52 1302
4664.16 1359
4664.80 1455
4665.45 1429
4666.09 1283
4666.74 1278
4667.38 1394
4668.03 1258
4668.67 1282
4669.32 1251
4669.96 1229
4670.60 1310
4671.25 1279
4671.89 1286
4672.54 1312
4673.18 1254
4673.83 1268
4674.47 1359
4675.12 1370
4675.76 1367
4676.41 1292
4677.05 1261
4677.70 1465
4678.34 1404
4678.99 1272
4679.63 1381
4680.28 1467
4680.93 1362
4681.57 1297
4682.22 1425
4682.86 1377
4683.51 1396
4684.15 1345
4684.80 1307
4685.44 1408
4686.09 1387
4686.74 1357
4687.38 1307
4688.03 1327
4688.67 1313
4689.32 1269
4689.97 1292
4690.61 1354
4691.26 1320
4691.90 1206
4692.55 1315
4693.20 1260
4693.84 1331
4694.49 1364
4695.13 1375
4695.78 1416
4696.43 1418
4697.07 1508
4697.72 1492
4698.37 1430
4699.01 1516
4699.66 1510
4700.31 1562
4700.95 1498
4701.60 1490
4702.25 1588
4702.89 1468
4703.54 1402
4704.19 1477
4704.84 1493
4705.48 1375
4706.13 1551
4706.78 1476
4707.42 1475
4708.07 1512
4708.72 1464
4709.37 1564
4710.01 1412
4710.66 1511
4711.31 1472
4711.96 1376
4712.60 1524
4713.25 1484
4713.90 1487
4714.55 1528
4715.19 1416
4715.84 1335
4716.49 1423
4717.14 1368
4717.78 1459
4718.43 1497
4719.08 1396
4719.73 1386
4720.38 1350
4721.02 1408
4721.67 1493
4722.32 1373
4722.97 1517
4723.62 1556
4724.27 1663
4724.91 1530
4725.56 1505
4726.21 1511
4726.86 1541
4727.51 1608
4728.16 1697
4728.81 1677
4729.45 1590
4730.10 1499
4730.75 1602
4731.40 1555
4732.05 1501
4732.70 1442
4733.35 1449
4734.00 1440
4734.65 1325
4735.29 1413
4735.94 1313
4736.59 1375
4737.24 1471
4737.89 1379
4738.54 1308
4739.19 1557
4739.84 1449
4740.49 1459
4741.14 1495
4741.79 1461
4742.44 1494
4743.09 1515
4743.74 1486
4744.39 1499
4745.04 1542
4745.69 1542
4746.34 1531
4746.99 1498
4747.64 1495
4748.29 1391
4748.94 1610
4749.59 1690
4750.24 1597
4750.89 1626
4751.54 1584
4752.19 1673
4752.84 1690
4753.49 1658
4754.14 1757
4754.79 1758
4755.44 1833
4756.09 1698
4756.74 1517
4757.39 1505
4758.04 1509
4758.69 1456
4759.34 1375
4759.99 1469
4760.64 1317
4761.30 1281
4761.95 1357
4762.60 1501
4763.25 1416
4763.90 1367
4764.55 1400
4765.20 1457
4765.85 1325
4766.50 1447
4767.16 1441
4767.81 1441
4768.46 1409
4769.11 1333
4769.76 1509
4770.41 1390
4771.06 1476
4771.72 1403
4772.37 1393
4773.02 1376
4773.67 1293
4774.32 1357
4774.97 1440
4775.63 1387
4776.28 1289
4776.93 1316
4777.58 1419
4778.23 1388
4778.89 1379
4779.54 1344
4780.19 1359
4780.84 1441
4781.50 1488
4782.15 1512
4782.80 1508
4783.45 1542
4784.11 1454
4784.76 1400
4785.41 1395
4786.06 1415
4786.72 1371
4787.37 1351
4788.02 1442
4788.67 1405
4789.33 1469
4789.98 1303
4790.63 1328
4791.28 1445
4791.94 1374
4792.59 1351
4793.24 1438
4793.90 1338
4794.55 1315
4795.20 1315
4795.86 1386
4796.51 1364
4797.16 1286
4797.82 1357
4798.47 1299
4799.12 1382
4799.78 1357
4800.43 1327
4801.08 1256
4801.74 1352
4802.39 1292
4803.05 1348
4803.70 1343
4804.35 1415
4805.01 1414
4805.66 1368
4806.31 1383
4806.97 1291
4807.62 1305
4808.28 1328
4808.93 1396
4809.59 1358
4810.24 1291
4810.89 1302
4811.55 1283
4812.20 1320
4812.86 1374
4813.51 1343
4814.17 1308
4814.82 1292
4815.48 1299
4816.13 1431
4816.78 1473
4817.44 1430
4818.09 1479
4818.75 1395
4819.40 1390
4820.06 1449
4820.71 1495
4821.37 1657
4822.02 1564
4822.68 1548
4823.33 1515
4823.99 1683
4824.64 1656
4825.30 1597
4825.95 1741
4826.61 1690
4827.27 1691
4827.92 1593
4828.58 1655
4829.23 1808
4829.89 1722
4830.54 1681
4831.20 1627
4831.85 1548
4832.51 1608
4833.17 1702
4833.82 1879
4834.48 1803
4835.13 1780
4835.79 1740
4836.45 1727
4837.10 1830
4837.76 1899
4838.41 2023
4839.07 2038
4839.73 1955
4840.38 1955
4841.04 1945
4841.70 1998
4842.35 1981
4843.01 1836
4843.66 1846
4844.32 1915
4844.98 1966
4845.63 1952
4846.29 2096
4846.95 2140
4847.60 2202
4848.26 2374
4848.92 2502
4849.58 2442
4850.23 2578
4850.89 2505
4851.55 2584
4852.20 2591
4852.86 2653
4853.52 2505
4854.17 2606
4854.83 2463
4855.49 2344
4856.15 2194
4856.80 2188
4857.46 2239
4858.12 2165
4858.78 2176
4859.43 2227
4860.09 2035
4860.75 2159
4861.41 2050
4862.07 2172
4862.72 2182
4863.38 2261
4864.04 2137
4864.70 2112
4865.35 2168
4866.01 2339
4866.67 2363
4867.33 2235
4867.99 2128
4868.65 2117
4869.30 2215
4869.96 2165
4870.62 1950
4871.28 2025
4871.94 2125
4872.60 2041
4873.25 1922
4873.91 1899
4874.57 2026
4875.23 2005
4875.89 2011
4876.55 1980
4877.21 1897
4877.86 1994
4878.52 1897
4879.18 1888
4879.84 1888
4880.50 1796
4881.16 1809
4881.82 1840
4882.48 1869
4883.14 1807
4883.80 1795
4884.46 1719
4885.11 1614
4885.77 1643
4886.43 1692
4887.09 1768
4887.75 1853
4888.41 1966
4889.07 2097
4889.73 2092
4890.39 2110
4891.05 2274
4891.71 2105
4892.37 2002
4893.03 1986
4893.69 2149
4894.35 2308
4895.01 2327
4895.67 2242
4896.33 2107
4896.99 2008
4897.65 1939
4898.31 1968
4898.97 2025
4899.63 2110
4900.29 1922
4900.95 2065
4901.61 2237
4902.27 1988
4902.93 1947
4903.59 2039
4904.25 1971
4904.91 1862
4905.58 1967
4906.24 1848
4906.90 1807
4907.56 1752
4908.22 1798
4908.88 1634
4909.54 1666
4910.20 1680
4910.86 1744
4911.52 1703
4912.18 1617
4912.85 1608
4913.51 1613
4914.17 1543
4914.83 1578
4915.49 1651
4916.15 1526
4916.81 1648
4917.48 1552
4918.14 1520
4918.80 1445
4919.46 1531
4920.12 1484
4920.78 1491
4921.45 1539
4922.11 1605
4922.77 1461
4923.43 1470
4924.09 1386
4924.76 1408
4925.42 1466
4926.08 1376
4926.74 1376
4927.40 1425
4928.07 1415
4928.73 1360
4929.39 1486
4930.05 1346
4930.72 1462
4931.38 1469
4932.04 1378
4932.70 1358
4933.37 1431
4934.03 1387
4934.69 1409
4935.35 1460
4936.02 1489
4936.68 1437
4937.34 1378
4938.00 1392
4938.67 1424
4939.33 1490
4939.99 1460
4940.66 1454
4941.32 1366
4941.98 1432
4942.65 1304
4943.31 1356
4943.97 1327
4944.64 1397
4945.30 1346
4945.96 1340
4946.63 1307
4947.29 1259
4947.95 1335
4948.62 1328
4949.28 1328
4949.94 1268
4950.61 1322
4951.27 1381
4951.94 1367
4952.60 1323
4953.26 1350
4953.93 1402
4954.59 1400
4955.26 1392
4955.92 1421
4956.58 1425
4957.25 1309
4957.91 1273
4958.58 1363
4959.24 1463
4959.90 1534
4960.57 1554
4961.23 1540
4961.90 1547
4962.56 1684
4963.23 1713
4963.89 1817
4964.56 1890
4965.22 1883
4965.89 1807
4966.55 1902
4967.22 1823
4967.88 1729
4968.55 1736
4969.21 1675
4969.88 1667
4970.54 1495
4971.21 1384
4971.87 1364
4972.54 1418
4973.20 1446
4973.87 1478
4974.53 1441
4975.20 1509
4975.86 1679
4976.53 1631
4977.19 1558
4977.86 1544
4978.52 1493
4979.19 1434
4979.86 1407
4980.52 1454
4981.19 1378
4981.85 1467
4982.52 1412
4983.19 1487
4983.85 1355
4984.52 1379
4985.18 1363
4985.85 1387
4986.52 1371
4987.18 1483
4987.85 1510
4988.51 1518
4989.18 1585
4989.85 1485
4990.51 1594
4991.18 1620
4991.85 1575
4992.51 1599
4993.18 1515
4993.85 1411
4994.51 1369
4995.18 1382
4995.85 1375
4996.51 1355
4997.18 1194
4997.85 1211
4998.51 1301
4999.18 1280
4999.85 1259
5000.51 1259
5001.18 1302
5001.85 1311
5002.52 1261
5003.18 1251
5003.85 1252
5004.52 1231
5005.19 1251
5005.85 1227
5006.52 1191
5007.19 1112
5007.86 1159
5008.52 1233
5009.19 1226
5009.86 1156
5010.53 1264
5011.19 1218
5011.86 1222
5012.53 1226
5013.20 1220
5013.87 1184
5014.53 1201
5015.20 1286
5015.87 1223
5016.54 1179
5017.21 1292
5017.87 1154
5018.54 1198
5019.21 1299
5019.88 1252
5020.55 1266
5021.22 1312
5021.88 1289
5022.55 1282
5023.22 1301
5023.89 1316
5024.56 1395
5025.23 1407
5025.90 1288
5026.57 1325
5027.23 1443
5027.90 1454
5028.57 1387
5029.24 1300
5029.91 1377
5030.58 1379
5031.25 1289
5031.92 1346
5032.59 1334
5033.26 1262
5033.93 1298
5034.59 1253
5035.26 1256
5035.93 1241
5036.60 1182
5037.27 1264
5037.94 1298
5038.61 1238
5039.28 1243
5039.95 1308
5040.62 1209
5041.29 1326
5041.96 1345
5042.63 1173
5043.30 1200
5043.97 1224
5044.64 1231
5045.31 1226
5045.98 1278
5046.65 1241
5047.32 1186
5047.99 1212
5048.66 1307
5049.33 1325
5050.00 1223
5050.67 1161
5051.34 1328
5052.01 1332
5052.68 1295
5053.35 1258
5054.03 1281
5054.70 1189
5055.37 1312
5056.04 1222
5056.71 1194
5057.38 1238
5058.05 1335
5058.72 1232
5059.39 1202
5060.06 1247
5060.73 1174
5061.41 1182
5062.08 1245
5062.75 1127
5063.42 1173
5064.09 1242
5064.76 1292
5065.43 1239
5066.10 1281
5066.78 1307
5067.45 1234
5068.12 1365
5068.79 1247
5069.46 1289
5070.13 1207
5070.81 1130
5071.48 1203
5072.15 1231
5072.82 1258
5073.49 1299
5074.17 1321
5074.84 1290
5075.51 1200
5076.18 1197
5076.85 1237
5077.53 1231
5078.20 1253
5078.87 1341
5079.54 1251
5080.22 1290
5080.89 1399
5081.56 1260
5082.23 1319
5082.91 1251
5083.58 1443
5084.25 1390
5084.92 1422
5085.60 1298
5086.27 1307
5086.94 1229
5087.61 1276
5088.29 1352
5088.96 1341
5089.63 1267
5090.31 1255
5090.98 1397
5091.65 1391
5092.33 1384
5093.00 1391
5093.67 1424
5094.35 1454
5095.02 1475
5095.69 1480
5096.37 1382
5097.04 1454
5097.71 1377
5098.39 1355
5099.06 1361
5099.73 1322
5100.41 1355
5101.08 1421
5101.76 1392
5102.43 1373
5103.10 1309
5103.78 1295
5104.45 1298
5105.12 1266
5105.80 1341
5106.47 1300
5107.15 1237
5107.82 1281
5108.50 1314
5109.17 1217
5109.84 1317
5110.52 1219
5111.19 1238
5111.87 1248
5112.54 1205
5113.22 1227
5113.89 1279
5114.57 1281
5115.24 1282
5115.92 1273
5116.59 1316
5117.27 1406
5117.94 1314
5118.61 1299
5119.29 1441
5119.96 1326
5120.64 1378
5121.31 1405
5121.99 1436
5122.67 1397
5123.34 1320
5124.02 1398
5124.69 1312
5125.37 1259
5126.04 1274
5126.72 1225
5127.39 1290
5128.07 1300
5128.74 1223
5129.42 1293
5130.10 1297
5130.77 1287
5131.45 1266
5132.12 1326
5132.80 1357
5133.47 1310
5134.15 1299
5134.83 1322
5135.50 1251
5136.18 1246
5136.85 1209
5137.53 1255
5138.21 1325
5138.88 1350
5139.56 1357
5140.24 1268
5140.91 1302
5141.59 1343
5142.27 1364
5142.94 1250
5143.62 1262
5144.30 1261
5144.97 1256
5145.65 1235
5146.33 1333
5147.00 1280
5147.68 1158
5148.36 1246
5149.03 1342
5149.71 1183
5150.39 1176
5151.06 1276
5151.74 1166
5152.42 1195
5153.10 1221
5153.77 1113
5154.45 1227
5155.13 1236
5155.80 1105
5156.48 1174
5157.16 1163
5157.84 1096
5158.51 1129
5159.19 1184
5159.87 1212
5160.55 1137
5161.23 1211
5161.90 1185
5162.58 1140
5163.26 1159
5163.94 1161
5164.61 1238
5165.29 1307
5165.97 1257
5166.65 1217
5167.33 1168
5168.00 1214
5168.68 1185
5169.36 1173
5170.04 1158
5170.72 1357
5171.40 1310
5172.07 1195
5172.75 1155
5173.43 1241
5174.11 1353
5174.79 1254
5175.47 1178
5176.15 1245
5176.83 1316
5177.50 1252
5178.18 1248
5178.86 1271
5179.54 1260
5180.22 1249
5180.90 1294
5181.58 1285
5182.26 1300
5182.94 1184
5183.62 1188
5184.29 1222
5184.97 1235
5185.65 1225
5186.33 1228
5187.01 1245
5187.69 1223
5188.37 1221
5189.05 1222
5189.73 1114
5190.41 1115
5191.09 1184
5191.77 1110
5192.45 1079
5193.13 1074
5193.81 1121
5194.49 1172
5195.17 1199
5195.85 1111
5196.53 1039
5197.21 1122
5197.89 1033
5198.57 961
5199.25 1091
5199.93 1056
5200.61 1118
5201.29 1196
5201.97 1175
5202.65 1051
5203.33 1070
5204.01 1186
5204.69 1133
5205.37 1266
5206.05 1149
5206.73 1130
5207.42 1287
5208.10 1222
5208.78 1253
5209.46 1252
5210.14 1262
5210.82 1258
5211.50 1266
5212.18 1199
5212.86 1210
5213.54 1269
5214.23 1317
5214.91 1286
5215.59 1209
5216.27 1231
5216.95 1261
5217.63 1205
5218.31 1235
5219.00 1251
5219.68 1215
5220.36 1147
5221.04 1170
5221.72 1102
5222.40 1231
5223.09 1140
5223.77 1246
5224.45 1110
5225.13 1073
5225.81 1140
5226.50 1184
5227.18 1201
5227.86 1142
5228.54 1169
5229.22 1265
5229.91 1226
5230.59 1205
5231.27 1162
5231.95 1191
5232.64 1183
5233.32 1210
5234.00 1280
5234.68 1139
5235.37 1275
5236.05 1282
5236.73 1249
5237.41 1221
5238.10 1166
5238.78 1352
5239.46 1244
5240.14 1359
5240.83 1326
5241.51 1344
5242.19 1372
5242.88 1244
5243.56 1352
5244.24 1181
5244.93 1108
5245.61 1204
5246.29 1141
5246.98 1163
5247.66 1152
5248.34 1193
5249.03 1156
5249.71 1215
5250.39 1150
5251.08 1224
5251.76 1206
5252.44 1137
5253.13 1185
5253.81 1211
5254.50 1210
5255.18 1182
5255.86 1186
5256.55 1178
5257.23 1151
5257.92 1172
5258.60 1156
5259.28 1130
5259.97 1191
5260.65 1269
5261.34 1186
5262.02 1179
5262.71 1252
5263.39 1264
5264.07 1236
5264.76 1235
5265.44 1225
5266.13 1159
5266.81 1238
5267.50 1356
5268.18 1321
5268.87 1202
5269.55 1176
5270.24 1172
5270.92 1170
5271.61 1214
5272.29 1158
5272.98 1195
5273.66 1178
5274.35 1138
5275.03 1139
5275.72 1101
5276.40 1105
5277.09 1163
5277.77 1176
5278.46 1079
5279.14 1140
5279.83 1289
5280.52 1187
5281.20 1119
5281.89 1158
5282.57 1260
5283.26 1141
5283.94 1158
5284.63 1169
5285.32 1155
5286.00 1214
5286.69 1154
5287.37 1200
5288.06 1106
5288.75 1132
5289.43 1119
5290.12 1178
5290.80 1177
5291.49 1119
5292.18 1122
5292.86 1087
5293.55 1065
5294.24 1078
5294.92 1076
5295.61 1111
5296.30 1186
5296.98 1090
5297.67 1159
5298.36 1161
5299.04 1067
5299.73 1123
5300.42 1203
5301.10 1192
5301.79 1215
5302.48 1190
5303.16 1360
5303.85 1328
5304.54 1195
5305.22 1293
5305.91 1259
5306.60 1241
5307.29 1150
5307.97 1117
5308.66 1176
5309.35 1207
5310.04 1198
5310.72 1144
5311.41 1130
5312.10 1266
5312.79 1169
5313.47 1221
5314.16 1222
5314.85 1151
5315.54 1272
5316.23 1207
5316.91 1190
5317.60 1160
5318.29 1130
5318.98 1184
5319.67 1211
5320.35 1265
5321.04 1221
5321.73 1163
5322.42 1087
5323.11 1157
5323.79 1254
5324.48 1225
5325.17 1175
5325.86 1165
5326.55 1216
5327.24 1183
5327.93 1160
5328.61 1160
5329.30 1212
5329.99 1148
5330.68 1157
5331.37 1192
5332.06 1224
5332.75 1173
5333.44 1169
5334.13 1228
5334.81 1257
5335.50 1166
5336.19 1174
5336.88 1132
5337.57 1103
5338.26 1116
5338.95 1131
5339.64 1212
5340.33 1213
5341.02 1262
5341.71 1202
5342.40 1185
5343.09 1153
5343.78 1204
5344.47 1197
5345.16 1209
5345.85 1252
5346.54 1338
5347.22 1364
5347.91 1385
5348.60 1379
5349.29 1377
5349.98 1344
5350.67 1368
5351.37 1458
5352.06 1448
5352.75 1471
5353.44 1388
5354.13 1418
5354.82 1428
5355.51 1326
5356.20 1333
5356.89 1263
5357.58 1226
5358.27 1234
5358.96 1201
5359.65 1192
5360.34 1222
5361.03 1128
5361.72 1115
5362.41 1188
5363.10 1237
5363.80 1237
5364.49 1273
5365.18 1192
5365.87 1183
5366.56 1212
5367.25 1213
5367.94 1264
5368.63 1155
5369.32 1162
5370.02 1119
5370.71 1069
5371.40 1058
5372.09 1149
5372.78 1174
5373.47 1156
5374.16 1130
5374.86 1131
5375.55 1173
5376.24 1226
5376.93 1134
5377.62 1166
5378.32 1137
5379.01 1121
5379.70 1083
5380.39 1100
5381.08 1079
5381.78 1063
5382.47 1068
5383.16 1097
5383.85 1040
5384.54 1131
5385.24 1106
5385.93 1206
5386.62 1217
5387.31 1172
5388.01 1203
5388.70 1271
5389.39 1331
5390.08 1191
5390.78 1304
5391.47 1440
5392.16 1394
5392.85 1331
5393.55 1250
5394.24 1243
5394.93 1293
5395.63 1254
5396.32 1191
5397.01 1124
5397.71 1158
5398.40 1207
5399.09 1152
5399.79 1149
5400.48 1218
5401.17 1161
5401.87 1174
5402.56 1134
5403.25 1119
5403.95 1098
5404.64 1097
5405.33 1087
5406.03 1136
5406.72 1198
5407.41 1183
5408.11 1259
5408.80 1168
5409.50 1246
5410.19 1160
5410.88 1193
5411.58 1116
5412.27 1106
5412.97 1097
5413.66 1144
5414.35 1129
5415.05 1089
5415.74 1118
5416.44 1153
5417.13 1099
5417.83 1074
5418.52 1114
5419.21 1010
5419.91 1117
5420.60 1119
5421.30 1130
5421.99 1112
5422.69 1114
5423.38 1129
5424.08 1160
5424.77 1114
5425.47 1101
5426.16 1081
5426.86 1220
5427.55 1183
5428.25 1143
5428.94 1103
5429.64 1156
5430.33 1125
5431.03 1116
5431.72 1101
5432.42 1105
5433.11 1181
5433.81 1219
5434.50 1170
5435.20 1148
5435.90 1263
5436.59 1232
5437.29 1167
5437.98 1222
5438.68 1233
5439.37 1169
5440.07 1204
5440.77 1264
5441.46 1213
5442.16 1234
5442.85 1301
5443.55 1223
5444.25 1185
5444.94 1324
5445.64 1276
5446.34 1336
5447.03 1332
5447.73 1354
5448.42 1349
5449.12 1361
5449.82 1397
5450.51 1426
5451.21 1363
5451.91 1350
5452.60 1331
5453.30 1234
5454.00 1283
5454.69 1226
5455.39 1218
5456.09 1186
5456.78 1144
5457.48 1131
5458.18 1168
5458.88 1193
5459.57 1165
5460.27 1161
5460.97 1151
5461.66 1212
5462.36 1231
5463.06 1154
5463.76 1126
5464.45 1200
5465.15 1226
5465.85 1224
5466.55 1113
5467.24 1203
5467.94 1167
5468.64 1361
5469.34 1244
5470.03 1202
5470.73 1207
5471.43 1253
5472.13 1215
5472.83 1214
5473.52 1204
5474.22 1183
5474.92 1232
5475.62 1215
5476.32 1322
5477.01 1310
5477.71 1407
5478.41 1451
5479.11 1467
5479.81 1349
5480.51 1499
5481.20 1499
5481.90 1502
5482.60 1508
5483.30 1485
5484.00 1555
5484.70 1421
5485.40 1414
5486.09 1563
5486.79 1357
5487.49 1328
5488.19 1354
5488.89 1405
5489.59 1273
5490.29 1386
5490.99 1402
5491.69 1417
5492.39 1431
5493.09 1448
5493.78 1313
5494.48 1363
5495.18 1428
5495.88 1551
5496.58 1486
5497.28 1598
5497.98 1563
5498.68 1652
5499.38 1731
5500.08 1891
5500.78 1848
5501.48 1914
5502.18 1999
5502.88 2102
5503.58 2082
5504.28 2010
5504.98 1998
5505.68 1768
5506.38 1670
5507.08 1605
5507.78 1467
5508.48 1512
5509.18 1507
5509.88 1384
5510.58 1382
5511.28 1442
5511.98 1449
5512.68 1453
5513.38 1436
5514.08 1576
5514.78 1545
5515.48 1337
5516.18 1398
5516.89 1393
5517.59 1329
5518.29 1346
5518.99 1305
5519.69 1359
5520.39 1348
5521.09 1250
5521.79 1247
5522.49 1329
5523.19 1163
5523.90 1274
5524.60 1304
5525.30 1272
5526.00 1225
5526.70 1154
5527.40 1168
5528.10 1232
5528.81 1254
5529.51 1267
5530.21 1290
5530.91 1256
5531.61 1273
5532.31 1195
5533.02 1221
5533.72 1138
5534.42 1141
5535.12 1131
5535.82 1125
5536.52 1134
5537.23 1169
5537.93 1218
5538.63 1245
5539.33 1164
5540.04 1015
5540.74 1054
5541.44 1199
5542.14 1113
5542.84 1121
5543.55 1069
5544.25 1100
5544.95 1115
5545.65 1085
5546.36 1133
5547.06 1077
5547.76 1104
5548.47 1113
5549.17 1065
5549.87 1065
5550.57 1060
5551.28 1078
5551.98 1009
5552.68 1127
5553.39 1198
5554.09 1137
5554.79 1113
5555.50 1170
5556.20 1164
5556.90 1081
5557.61 1123
5558.31 1079
5559.01 1068
5559.72 1012
5560.42 1128
5561.12 1069
5561.83 1157
5562.53 1195
5563.23 1188
5563.94 1145
5564.64 1227
5565.35 1252
5566.05 1242
5566.75 1232
5567.46 1226
5568.16 1161
5568.86 1152
5569.57 1101
5570.27 1044
5570.98 1072
5571.68 1094
5572.39 1165
5573.09 1147
5573.79 1187
5574.50 1033
5575.20 1102
5575.91 1140
5576.61 1151
5577.32 1131
5578.02 1151
5578.73 1181
5579.43 1169
5580.14 1189
5580.84 1184
5581.55 1034
5582.25 1041
5582.96 1070
5583.66 1070
5584.37 1087
5585.07 1102
5585.78 1130
5586.48 1069
5587.19 1031
5587.89 1030
5588.60 1074
5589.30 1135
5590.01 1150
5590.71 1071
5591.42 1039
5592.12 1063
5592.83 1062
5593.53 1067
5594.24 1053
5594.95 1055
5595.65 1006
5596.36 1084
5597.06 1075
5597.77 989
5598.48 957
5599.18 971
5599.89 993
5600.59 965
5601.30 982
5602.01 993
5602.71 977
5603.42 1045
5604.12 1047
5604.83 964
5605.54 1022
5606.24 1005
5606.95 1041
5607.66 1035
5608.36 998
5609.07 997
5609.78 999
5610.48 966
5611.19 1080
5611.90 1049
5612.60 1000
5613.31 1016
5614.02 1033
5614.72 1076
5615.43 977
5616.14 1050
5616.85 1035
5617.55 1077
5618.26 1040
5618.97 1052
5619.67 993
5620.38 1069
5621.09 1092
5621.80 1000
5622.50 1018
5623.21 986
5623.92 1003
5624.63 1012
5625.33 1004
5626.04 988
5626.75 1018
5627.46 951
5628.16 982
5628.87 995
5629.58 974
5630.29 1020
5631.00 1041
5631.70 1070
5632.41 1037
5633.12 1032
5633.83 1091
5634.54 1075
5635.24 1059
5635.95 1100
5636.66 1135
5637.37 1102
5638.08 976
5638.79 1053
5639.50 1140
5640.20 1051
5640.91 1112
5641.62 1179
5642.33 1155
5643.04 1183
5643.75 1142
5644.46 1095
5645.17 1105
5645.87 1062
5646.58 1082
5647.29 1100
5648.00 1062
5648.71 1139
5649.42 1109
5650.13 1024
5650.84 1086
5651.55 1011
5652.26 1014
5652.97 1056
5653.67 1057
5654.38 1136
5655.09 1125
5655.80 1112
5656.51 1114
5657.22 1229
5657.93 1183
5658.64 1222
5659.35 1206
5660.06 1227
5660.77 1238
5661.48 1246
5662.19 1141
5662.90 1213
5663.61 1141
5664.32 1148
5665.03 1069
5665.74 1096
5666.45 1039
5667.16 1058
5667.87 1103
5668.58 1065
5669.29 1045
5670.00 1047
5670.71 1037
5671.42 1091
5672.14 1084
5672.85 1058
5673.56 1043
5674.27 1106
5674.98 1078
5675.69 1115
5676.40 1157
5677.11 984
5677.82 1017
5678.53 1016
5679.24 1069
5679.95 976
5680.67 967
5681.38 1038
5682.09 1013
5682.80 1038
5683.51 1001
5684.22 1032
5684.93 1073
5685.64 1131
5686.36 1020
5687.07 1063
5687.78 1038
5688.49 1053
5689.20 1004
5689.91 1028
5690.63 991
5691.34 1063
5692.05 1054
5692.76 1065
5693.47 1006
5694.18 1027
5694.90 1056
5695.61 995
5696.32 1010
5697.03 989
5697.75 994
5698.46 993
5699.17 1011
5699.88 1003
5700.59 1007
5701.31 1002
5702.02 1016
5702.73 1011
5703.44 999
5704.16 1006
5704.87 988
5705.58 1039
5706.29 1102
5707.01 1069
5707.72 979
5708.43 998
5709.15 1078
5709.86 1043
5710.57 970
5711.28 981
5712.00 1051
5712.71 1051
5713.42 986
5714.14 1078
5714.85 1011
5715.56 1049
5716.28 1061
5716.99 1021
5717.70 964
5718.42 956
5719.13 960
5719.84 1037
5720.56 1008
5721.27 914
5721.99 1011
5722.70 992
5723.41 999
5724.13 1039
5724.84 1075
5725.55 1122
5726.27 1105
5726.98 1094
5727.70 1062
5728.41 1131
5729.12 1087
5729.84 1101
5730.55 1119
5731.27 1158
5731.98 1011
5732.70 1087
5733.41 1062
5734.13 1029
5734.84 991
5735.55 965
5736.27 1008
5736.98 955
5737.70 995
5738.41 935
5739.13 969
5739.84 994
5740.56 947
5741.27 1037
5741.99 1087
5742.70 979
5743.42 1042
5744.13 992
5744.85 976
5745.56 1019
5746.28 992
5746.99 1061
5747.71 1050
5748.42 993
5749.14 922
5749.85 974
5750.57 1016
5751.29 1040
5752.00 973
5752.72 1042
5753.43 1086
5754.15 1081
5754.86 1058
5755.58 972
5756.30 1015
5757.01 1011
5757.73 1044
5758.44 941
5759.16 951
5759.87 968
5760.59 921
5761.31 961
5762.02 997
5762.74 932
5763.46 961
5764.17 1045
5764.89 1128
5765.60 996
5766.32 1003
5767.04 1079
5767.75 1031
5768.47 1053
5769.19 966
5769.90 980
5770.62 944
5771.34 1031
5772.05 952
5772.77 974
5773.49 1029
5774.21 1074
5774.92 1000
5775.64 1011
5776.36 1049
5777.07 1016
5777.79 1089
5778.51 1042
5779.23 1064
5779.94 1137
5780.66 1213
5781.38 1147
5782.09 1106
5782.81 1152
5783.53 1117
5784.25 1067
5784.96 1019
5785.68 1053
5786.40 1049
5787.12 1072
5787.84 1021
5788.55 1098
5789.27 1161
5789.99 1145
5790.71 1090
5791.43 1023
5792.14 1030
5792.86 1117
5793.58 1085
5794.30 1082
5795.02 1091
5795.73 1062
5796.45 1108
5797.17 1289
5797.89 1207
5798.61 1386
5799.33 1490
5800.05 1519
5800.76 1686
5801.48 1720
5802.20 2000
5802.92 2029
5803.64 2229
5804.36 2259
5805.08 2291
5805.80 2217
5806.51 1896
5807.23 1836
5807.95 1863
5808.67 1580
5809.39 1550
5810.11 1380
5810.83 1339
5811.55 1436
5812.27 1325
5812.99 1240
5813.71 1312
5814.43 1193
5815.14 1199
5815.86 1275
5816.58 1317
5817.30 1299
5818.02 1269
5818.74 1351
5819.46 1411
5820.18 1424
5820.90 1488
5821.62 1486
5822.34 1460
5823.06 1479
5823.78 1324
5824.50 1277
5825.22 1251
5825.94 1307
5826.66 1237
5827.38 1226
5828.10 1220
5828.82 1216
5829.54 1169
5830.26 1187
5830.98 1171
5831.71 1173
5832.43 1092
5833.15 1168
5833.87 1231
5834.59 1126
5835.31 1190
5836.03 1133
5836.75 1010
5837.47 1073
5838.19 1139
5838.91 1137
5839.63 1114
5840.36 1129
5841.08 1063
5841.80 1104
5842.52 1084
5843.24 1073
5843.96 1122
5844.68 1112
5845.40 1046
5846.13 993
5846.85 1072
5847.57 1117
5848.29 1061
5849.01 1023
5849.73 1107
5850.45 1077
5851.18 1105
5851.90 1052
5852.62 1048
5853.34 1130
5854.06 1084
5854.79 1115
5855.51 1149
5856.23 1104
5856.95 1084
5857.67 1158
5858.40 1150
5859.12 1099
5859.84 1184
5860.56 1118
5861.28 1073
5862.01 1029
5862.73 910
5863.45 993
5864.17 1077
5864.90 1042
5865.62 1043
5866.34 1123
5867.07 1113
5867.79 1007
5868.51 1023
5869.23 1049
5869.96 1058
5870.68 1080
5871.40 1095
5872.13 1075
5872.85 982
5873.57 989
5874.29 1027
5875.02 1006
5875.74 1003
5876.46 1000
5877.19 1047
5877.91 1069
5878.63 1094
5879.36 1084
5880.08 1081
5880.81 985
5881.53 1068
5882.25 1075
5882.98 1045
5883.70 1099
5884.42 1137
5885.15 1144
5885.87 1124
5886.60 1201
5887.32 1152
5888.04 1100
5888.77 1120
5889.49 1097
5890.22 1040
5890.94 998
5891.66 1031
5892.39 1051
5893.11 1027
5893.84 1060
5894.56 1035
5895.29 1066
5896.01 1008
5896.73 991
5897.46 979
5898.18 1036
5898.91 1050
5899.63 1076
5900.36 1043
5901.08 1043
5901.81 1116
5902.53 1070
5903.26 1099
5903.98 1062
5904.71 1064
5905.43 1141
5906.16 1160
5906.88 1091
5907.61 1068
5908.33 1063
5909.06 1074
5909.78 1141
5910.51 1105
5911.23 1058
5911.96 1112
5912.69 1097
5913.41 1066
5914.14 1125
5914.86 1022
5915.59 1009
5916.31 1007
5917.04 1084
5917.77 1121
5918.49 1114
5919.22 1112
5919.94 1025
5920.67 1058
5921.39 1159
5922.12 1031
5922.85 1122
5923.57 1115
5924.30 1091
5925.03 1089
5925.75 1067
5926.48 1001
5927.20 1117
5927.93 1073
5928.66 1155
5929.38 1091
5930.11 1117
5930.84 1104
5931.56 1201
5932.29 1107
5933.02 1093
5933.74 1154
5934.47 1169
5935.20 1185
5935.93 1231
5936.65 1194
5937.38 1272
5938.11 1320
5938.83 1281
5939.56 1323
5940.29 1263
5941.02 1269
5941.74 1321
5942.47 1354
5943.20 1273
5943.92 1239
5944.65 1358
5945.38 1319
5946.11 1268
5946.83 1304
5947.56 1281
5948.29 1297
5949.02 1285
5949.75 1283
5950.47 1390
5951.20 1497
5951.93 1412
5952.66 1576
5953.39 1516
5954.11 1525
5954.84 1533
5955.57 1584
5956.30 1597
5957.03 1550
5957.75 1634
5958.48 1576
5959.21 1590
5959.94 1626
5960.67 1644
5961.40 1671
5962.12 1651
5962.85 1566
5963.58 1533
5964.31 1615
5965.04 1677
5965.77 1739
5966.50 1878
5967.23 1979
5967.95 2035
5968.68 2145
5969.41 1960
5970.14 2015
5970.87 1862
5971.60 1861
5972.33 1884
5973.06 1968
5973.79 1850
5974.52 1844
5975.25 1835
5975.98 1954
5976.71 1923
5977.43 1874
5978.16 1937
5978.89 1984
5979.62 1998
5980.35 2026
5981.08 2163
5981.81 2060
5982.54 2153
5983.27 2176
5984.00 2189
5984.73 2231
5985.46 2288
5986.19 2300
5986.92 2304
5987.65 2400
5988.38 2370
5989.11 2252
5989.84 2376
5990.57 2398
5991.30 2358
5992.03 2364
5992.76 2378
5993.49 2323
5994.22 2271
5994.96 2297
5995.69 2503
5996.42 2478
5997.15 2489
5997.88 2521
5998.61 2407
5999.34 2450
6000.07 2537
6000.80 2645
6001.53 2428
6002.26 2363
6002.99 2545
6003.73 2406
6004.46 2499
6005.19 2513
6005.92 2348
6006.65 2421
6007.38 2586
6008.11 2773
6008.84 2933
6009.58 3300
6010.31 3807
6011.04 4400
6011.77 4768
6012.50 5308
6013.23 5792
6013.97 6356
6014.70 6884
6015.43 7099
6016.16 6934
6016.89 6921
6017.62 6620
6018.36 6100
6019.09 5453
6019.82 4823
6020.55 4353
6021.29 3697
6022.02 3365
6022.75 2899
6023.48 2565
6024.21 2480
6024.95 2206
6025.68 2138
6026.41 2207
6027.14 2012
6027.88 1967
6028.61 1958
6029.34 1964
6030.07 1797
6030.81 1829
6031.54 1775
6032.27 1749
6033.01 1751
6033.74 1719
6034.47 1722
6035.20 1693
6035.94 1644
6036.67 1675
6037.40 1649
6038.14 1745
6038.87 1755
6039.60 1775
6040.34 1877
6041.07 1903
6041.80 1793
6042.54 1866
6043.27 1819
6044.00 1858
6044.74 1929
6045.47 1899
6046.21 1813
6046.94 1901
6047.67 1961
6048.41 1965
6049.14 2022
6049.87 2109
6050.61 2150
6051.34 2093
6052.08 2085
6052.81 2269
6053.54 2230
6054.28 2252
6055.01 2246
6055.75 2247
6056.48 2304
6057.22 2199
6057.95 2144
6058.68 1956
6059.42 1988
6060.15 2005
6060.89 1887
6061.62 1903
6062.36 1836
6063.09 1938
6063.83 1864
6064.56 1893
6065.30 1901
6066.03 1861
6066.77 1922
6067.50 1882
6068.24 1818
6068.97 1751
6069.71 1843
6070.44 1820
6071.18 1890
6071.91 1809
6072.65 1691
6073.38 1839
6074.12 1849
6074.85 1751
6075.59 1693
6076.32 1721
6077.06 1765
6077.80 1683
6078.53 1727
6079.27 1789
6080.00 1634
6080.74 1649
6081.47 1764
6082.21 1844
6082.95 1782
6083.68 1701
6084.42 1640
6085.15 1666
6085.89 1687
6086.63 1636
6087.36 1648
6088.10 1613
6088.83 1494
6089.57 1509
6090.31 1545
6091.04 1664
6091.78 1568
6092.52 1606
6093.25 1548
6093.99 1603
6094.73 1562
6095.46 1639
6096.20 1644
6096.94 1614
6097.67 1528
6098.41 1462
6099.15 1400
6099.88 1410
6100.62 1509
6101.36 1426
6102.10 1341
6102.83 1418
6103.57 1355
6104.31 1399
6105.04 1414
6105.78 1387
6106.52 1348
6107.26 1380
6107.99 1385
6108.73 1386
6109.47 1409
6110.21 1411
6110.94 1410
6111.68 1396
6112.42 1366
6113.16 1400
6113.89 1387
6114.63 1373
6115.37 1415
6116.11 1429
6116.85 1407
6117.58 1424
6118.32 1457
6119.06 1403
6119.80 1424
6120.54 1448
6121.27 1348
6122.01 1432
6122.75 1367
6123.49 1386
6124.23 1356
6124.97 1354
6125.70 1394
6126.44 1397
6127.18 1480
6127.92 1435
6128.66 1504
6129.40 1454
6130.14 1417
6130.88 1415
6131.61 1390
6132.35 1486
6133.09 1489
6133.83 1430
6134.57 1464
6135.31 1541
6136.05 1507
6136.79 1538
6137.53 1485
6138.27 1579
6139.01 1616
6139.74 1639
6140.48 1658
6141.22 1566
6141.96 1513
6142.70 1456
6143.44 1470
6144.18 1563
6144.92 1513
6145.66 1512
6146.40 1538
6147.14 1547
6147.88 1563
6148.62 1558
6149.36 1614
6150.10 1534
6150.84 1599
6151.58 1546
6152.32 1581
6153.06 1646
6153.80 1689
6154.54 1658
6155.28 1682
6156.02 1660
6156.76 1606
6157.50 1698
6158.24 1612
6158.98 1705
6159.72 1664
6160.46 1701
6161.21 1700
6161.95 1733
6162.69 1748
6163.43 1806
6164.17 1837
6164.91 1905
6165.65 2021
6166.39 2225
6167.13 2271
6167.87 2104
6168.61 2079
6169.36 2210
6170.10 2224
6170.84 2289
6171.58 2376
6172.32 2214
6173.06 2279
6173.80 2036
6174.54 2066
6175.29 2199
6176.03 2194
6176.77 2135
6177.51 2019
6178.25 2036
6178.99 2094
6179.74 2147
6180.48 2117
6181.22 2090
6181.96 2122
6182.70 2178
6183.45 2189
6184.19 2268
6184.93 2199
6185.67 2215
6186.41 2170
6187.16 2264
6187.90 2251
6188.64 2215
6189.38 2234
6190.12 2274
6190.87 2336
6191.61 2367
6192.35 2423
6193.09 2380
6193.84 2498
6194.58 2566
6195.32 2589
6196.07 2586
6196.81 2700
6197.55 2816
6198.29 2609
6199.04 2704
6199.78 2667
6200.52 2681
6201.27 2711
6202.01 2623
6202.75 2771
6203.50 3006
6204.24 3211
6204.98 3600
6205.73 4405
6206.47 5264
6207.21 6147
6207.96 7268
6208.70 8638
6209.44 9779
6210.19 10735
6210.93 11601
6211.67 12008
6212.42 12082
6213.16 11525
6213.90 10642
6214.65 9241
6215.39 7961
6216.14 6972
6216.88 5859
6217.62 4847
6218.37 4061
6219.11 3635
6219.86 3295
6220.60 3012
6221.35 2788
6222.09 2715
6222.83 2590
6223.58 2538
6224.32 2499
6225.07 2606
6225.81 2483
6226.56 2533
6227.30 2547
6228.05 2435
6228.79 2451
6229.53 2303
6230.28 2163
6231.02 2020
6231.77 2053
6232.51 1931
6233.26 1892
6234.00 1922
6234.75 2017
6235.49 2017
6236.24 2005
6236.98 2110
6237.73 2160
6238.48 2275
6239.22 2371
6239.97 2498
6240.71 2577
6241.46 2748
6242.20 2696
6242.95 2655
6243.69 2611
6244.44 2483
6245.18 2340
6245.93 2316
6246.68 2249
6247.42 2124
6248.17 2222
6248.91 2304
6249.66 2198
6250.41 2267
6251.15 2214
6251.90 2191
6252.64 2310
6253.39 2177
6254.14 2168
6254.88 2095
6255.63 2087
6256.38 2193
6257.12 1998
6257.87 1902
6258.61 1963
6259.36 1993
6260.11 1921
6260.85 1918
6261.60 1896
6262.35 1968
6263.09 1854
6263.84 1838
6264.59 1884
6265.34 1904
6266.08 1785
6266.83 1860
6267.58 1796
6268.32 1823
6269.07 1773
6269.82 1749
6270.56 1709
6271.31 1837
6272.06 1887
6272.81 1824
6273.55 1806
6274.30 1788
6275.05 1808
6275.80 1824
6276.54 1856
6277.29 1831
6278.04 1871
6278.79 1826
6279.53 1876
6280.28 1893
6281.03 1892
6281.78 1765
6282.53 1761
6283.27 1866
6284.02 1799
6284.77 1707
6285.52 1688
6286.27 1582
6287.01 1590
6287.76 1632
6288.51 1603
6289.26 1526
6290.01 1490
6290.76 1551
6291.50 1631
6292.25 1559
6293.00 1442
6293.75 1564
6294.50 1504
6295.25 1572
6296.00 1531
6296.74 1512
6297.49 1475
6298.24 1445
6298.99 1421
6299.74 1471
6300.49 1513
6301.24 1463
6301.99 1360
6302.74 1312
6303.49 1397
6304.23 1418
6304.98 1358
6305.73 1381
6306.48 1346
6307.23 1393
6307.98 1419
6308.73 1423
6309.48 1420
6310.23 1440
6310.98 1482
6311.73 1570
6312.48 1468
6313.23 1485
6313.98 1468
6314.73 1525
6315.48 1533
6316.23 1583
6316.98 1517
6317.73 1567
6318.48 1572
6319.23 1534
6319.98 1491
6320.73 1453
6321.48 1493
6322.23 1487
6322.98 1507
6323.73 1348
6324.48 1290
6325.23 1405
6325.98 1361
6326.73 1263
6327.48 1245
6328.23 1232
6328.98 1187
6329.73 1184
6330.49 1197
6331.24 1297
6331.99 1292
6332.74 1236
6333.49 1257
6334.24 1190
6334.99 1240
6335.74 1197
6336.49 1249
6337.24 1281
6338.00 1300
6338.75 1209
6339.50 1151
6340.25 1307
6341.00 1265
6341.75 1282
6342.50 1229
6343.25 1244
6344.01 1275
6344.76 1225
6345.51 1197
6346.26 1173
6347.01 1251
6347.77 1294
6348.52 1302
6349.27 1356
6350.02 1282
6350.77 1358
6351.52 1358
6352.28 1396
6353.03 1436
6353.78 1547
6354.53 1522
6355.29 1535
6356.04 1472
6356.79 1472
6357.54 1550
6358.29 1455
6359.05 1413
6359.80 1419
6360.55 1298
6361.30 1325
6362.06 1285
6362.81 1242
6363.56 1280
6364.32 1227
6365.07 1305
6365.82 1228
6366.57 1223
6367.33 1292
6368.08 1316
6368.83 1178
6369.59 1313
6370.34 1395
6371.09 1394
6371.85 1313
6372.60 1332
6373.35 1262
6374.11 1237
6374.86 1227
6375.61 1309
6376.37 1236
6377.12 1221
6377.87 1174
6378.63 1152
6379.38 1193
6380.13 1275
6380.89 1281
6381.64 1322
6382.40 1383
6383.15 1271
6383.90 1344
6384.66 1356
6385.41 1328
6386.17 1313
6386.92 1344
6387.67 1192
6388.43 1264
6389.18 1296
6389.94 1203
6390.69 1164
6391.45 1092
6392.20 1124
6392.95 1126
6393.71 1151
6394.46 1114
6395.22 1144
6395.97 1175
6396.73 1167
6397.48 1213
6398.24 1246
6398.99 1228
6399.75 1119
6400.50 1158
6401.26 1201
6402.01 1107
6402.77 1069
6403.52 1130
6404.28 1078
6405.03 1166
6405.79 1134
6406.54 1075
6407.30 1078
6408.05 1076
6408.81 1097
6409.56 1171
6410.32 1054
6411.08 1186
6411.83 1268
6412.59 1130
6413.34 1117
6414.10 1155
6414.85 1110
6415.61 1121
6416.37 1062
6417.12 1051
6417.88 1139
6418.63 1129
6419.39 1083
6420.15 1052
6420.90 1152
6421.66 1095
6422.41 1111
6423.17 1132
6423.93 1072
6424.68 994
6425.44 1087
6426.20 1098
6426.95 1097
6427.71 1141
6428.47 1066
6429.22 1140
6429.98 1181
6430.73 1114
6431.49 1058
6432.25 1098
6433.01 1153
6433.76 1173
6434.52 1120
6435.28 1036
6436.03 1156
6436.79 1139
6437.55 1088
6438.30 1091
6439.06 1154
6439.82 1185
6440.58 1183
6441.33 1098
6442.09 1077
6442.85 1066
6443.61 1049
6444.36 1018
6445.12 1095
6445.88 1131
6446.64 1233
6447.39 1130
6448.15 1086
6448.91 1111
6449.67 1054
6450.42 1057
6451.18 1125
6451.94 1106
6452.70 1086
6453.46 1135
6454.21 1198
6454.97 1136
6455.73 1148
6456.49 1145
6457.25 1159
6458.01 1200
6458.76 1206
6459.52 1188
6460.28 1175
6461.04 1225
6461.80 1239
6462.56 1230
6463.32 1223
6464.07 1210
6464.83 1222
6465.59 1114
6466.35 1206
6467.11 1200
6467.87 1227
6468.63 1185
6469.39 1229
6470.15 1233
6470.90 1264
6471.66 1306
6472.42 1284
6473.18 1318
6473.94 1307
6474.70 1312
6475.46 1309
6476.22 1335
6476.98 1299
6477.74 1340
6478.50 1367
6479.26 1369
6480.02 1305
6480.78 1398
6481.54 1480
6482.30 1435
6483.06 1378
6483.82 1457
6484.58 1470
6485.34 1445
6486.10 1458
6486.86 1489
6487.62 1573
6488.38 1517
6489.14 1628
6489.90 1619
6490.66 1725
6491.42 1653
6492.18 1729
6492.94 1720
6493.70 1720
6494.46 1679
6495.22 1721
6495.98 1788
6496.74 1805
6497.50 1782
6498.26 1868
6499.02 1869
6499.78 1911
6500.54 1858
6501.30 1874
6502.06 1805
6502.83 1765
6503.59 1815
6504.35 1760
6505.11 1789
6505.87 1851
6506.63 1926
6507.39 1836
6508.15 1989
6508.91 2021
6509.68 1956
6510.44 2048
6511.20 2106
6511.96 2139
6512.72 2256
6513.48 2211
6514.25 2269
6515.01 2232
6515.77 2192
6516.53 2185
6517.29 2147
6518.05 2312
6518.82 2286
6519.58 2324
6520.34 2316
6521.10 2335
6521.86 2429
6522.63 2657
6523.39 2812
6524.15 2876
6524.91 3185
6525.67 3447
6526.44 3451
6527.20 3782
6527.96 4037
6528.72 4253
6529.49 4306
6530.25 4661
6531.01 4522
6531.77 4642
6532.54 4753
6533.30 4775
6534.06 5099
6534.83 5378
6535.59 5886
6536.35 6351
6537.11 6959
6537.88 7658
6538.64 7905
6539.40 7933
6540.17 7585
6540.93 6850
6541.69 6229
6542.46 5481
6543.22 4703
6543.98 4141
6544.75 3494
6545.51 2963
6546.27 2779
6547.04 2484
6547.80 2367
6548.56 2206
6549.33 2228
6550.09 2113
6550.86 2064
6551.62 2043
6552.38 1995
6553.15 1883
6553.91 1921
6554.67 1980
6555.44 2020
6556.20 1945
6556.97 1883
6557.73 1814
6558.50 1886
6559.26 1854
6560.02 1759
6560.79 1904
6561.55 1999
6562.32 2079
6563.08 2117
6563.85 2077
6564.61 2213
6565.37 2344
6566.14 2425
6566.90 2499
6567.67 2445
6568.43 2421
6569.20 2360
6569.96 2280
6570.73 2207
6571.49 2203
6572.26 2242
6573.02 2153
6573.79 2061
6574.55 2075
6575.32 2179
6576.08 2172
6576.85 2309
6577.61 2392
6578.38 2364
6579.15 2342
6579.91 2282
6580.68 2143
6581.44 2058
6582.21 2145
6582.97 2029
6583.74 2011
6584.50 2080
6585.27 2059
6586.04 2113
6586.80 2121
6587.57 2071
6588.33 2030
6589.10 2101
6589.87 2202
6590.63 2196
6591.40 2224
6592.16 2242
6592.93 2375
6593.70 2391
6594.46 2409
6595.23 2508
6596.00 2655
6596.76 2701
6597.53 2579
6598.30 2635
6599.06 2544
6599.83 2378
6600.59 2353
6601.36 2323
6602.13 2386
6602.90 2294
6603.66 2135
6604.43 2109
6605.20 2234
6605.96 2317
6606.73 2422
6607.50 2485
6608.26 2447
6609.03 2573
6609.80 2573
6610.57 2647
6611.33 2777
6612.10 2729
6612.87 2570
6613.64 2497
6614.40 2452
6615.17 2398
6615.94 2359
6616.71 2270
6617.47 2135
6618.24 2080
6619.01 1933
6619.78 1949
6620.54 1932
6621.31 1879
6622.08 1895
6622.85 1953
6623.62 1807
6624.38 1913
6625.15 1850
6625.92 1646
6626.69 1688
6627.46 1710
6628.22 1707
6628.99 1741
6629.76 1785
6630.53 1824
6631.30 1845
6632.07 2007
6632.83 2076
6633.60 2226
6634.37 2389
6635.14 2600
6635.91 2724
6636.68 2589
6637.45 2653
6638.22 2677
6638.98 2486
6639.75 2359
6640.52 2221
6641.29 2185
6642.06 1997
6642.83 1874
6643.60 1859
6644.37 1702
6645.14 1635
6645.91 1775
6646.68 1727
6647.45 1638
6648.22 1655
6648.98 1660
6649.75 1613
6650.52 1675
6651.29 1621
6652.06 1626
6652.83 1738
6653.60 1668
6654.37 1661
6655.14 1640
6655.91 1612
6656.68 1698
6657.45 1704
6658.22 1690
6658.99 1637
6659.76 1569
6660.53 1535
6661.30 1539
6662.07 1586
6662.84 1526
6663.61 1447
6664.38 1573
6665.15 1577
6665.92 1516
6666.69 1509
6667.47 1530
6668.24 1556
6669.01 1548
6669.78 1582
6670.55 1599
6671.32 1545
6672.09 1665
6672.86 1682
6673.63 1624
6674.40 1583
6675.17 1615
6675.94 1591
6676.72 1599
6677.49 1559
6678.26 1556
6679.03 1526
6679.80 1570
6680.57 1573
6681.34 1725
6682.11 1685
6682.89 1672
6683.66 1660
6684.43 1775
6685.20 1730
6685.97 1782
6686.74 1849
6687.51 1837
6688.29 1819
6689.06 1784
6689.83 1692
6690.60 1654
6691.37 1610
6692.15 1579
6692.92 1492
6693.69 1520
6694.46 1503
6695.23 1479
6696.01 1381
6696.78 1425
6697.55 1394
6698.32 1388
6699.10 1442
6699.87 1364
6700.64 1400
6701.41 1426
6702.19 1444
6702.96 1444
6703.73 1409
6704.50 1350
6705.28 1427
6706.05 1314
6706.82 1394
6707.59 1373
6708.37 1469
6709.14 1382
6709.91 1394
6710.69 1418
6711.46 1346
6712.23 1308
6713.01 1294
6713.78 1271
6714.55 1363
6715.33 1291
6716.10 1208
6716.87 1243
6717.65 1288
6718.42 1191
6719.19 1215
6719.97 1251
6720.74 1168
6721.51 1189
6722.29 1250
6723.06 1251
6723.84 1212
6724.61 1241
6725.38 1197
6726.16 1166
6726.93 1250
6727.70 1171
6728.48 1218
6729.25 1217
6730.03 1301
6730.80 1272
6731.58 1243
6732.35 1279
6733.12 1314
6733.90 1199
6734.67 1279
6735.45 1271
6736.22 1239
6737.00 1252
6737.77 1288
6738.55 1256
6739.32 1296
6740.10 1341
6740.87 1278
6741.65 1236
6742.42 1212
6743.19 1252
6743.97 1261
6744.74 1268
6745.52 1298
6746.29 1328
6747.07 1357
6747.85 1384
6748.62 1288
6749.40 1384
6750.17 1383
6750.95 1375
6751.72 1335
6752.50 1492
6753.27 1541
6754.05 1609
6754.82 1544
6755.60 1441
6756.38 1395
6757.15 1411
6757.93 1405
6758.70 1353
6759.48 1268
6760.25 1223
6761.03 1199
6761.81 1253
6762.58 1223
6763.36 1200
6764.13 1223
6764.91 1190
6765.69 1200
6766.46 1221
6767.24 1194
6768.02 1181
6768.79 1214
6769.57 1183
6770.35 1238
6771.12 1262
6771.90 1235
6772.67 1255
6773.45 1230
6774.23 1126
6775.00 1276
6775.78 1211
6776.56 1224
6777.34 1262
6778.11 1266
6778.89 1290
6779.67 1266
6780.44 1199
6781.22 1206
6782.00 1257
6782.77 1233
6783.55 1222
6784.33 1203
6785.11 1235
6785.88 1191
6786.66 1277
6787.44 1252
6788.22 1164
6788.99 1198
6789.77 1238
6790.55 1223
6791.33 1202
6792.10 1171
6792.88 1206
6793.66 1174
6794.44 1207
6795.22 1131
6795.99 1141
6796.77 1098
6797.55 1168
6798.33 1112
6799.11 1181
6799.88 1228
6800.66 1036
6801.44 1043
6802.22 1149
6803.00 1114
6803.78 1124
6804.55 1193
6805.33 1190
6806.11 1189
6806.89 1179
6807.67 1143
6808.45 1131
6809.23 1122
6810.00 1182
6810.78 1179
6811.56 1152
6812.34 1139
6813.12 1133
6813.90 1140
6814.68 1106
6815.46 1108
6816.24 1119
6817.02 1138
6817.79 1123
6818.57 1114
6819.35 1231
6820.13 1288
6820.91 1218
6821.69 1185
6822.47 1168
6823.25 1220
6824.03 1245
6824.81 1160
6825.59 1167
6826.37 1219
6827.15 1163
6827.93 1230
6828.71 1179
6829.49 1210
6830.27 1188
6831.05 1164
6831.83 1207
6832.61 1260
6833.39 1211
6834.17 1205
6834.95 1306
6835.73 1155
6836.51 1176
6837.29 1170
6838.07 1143
6838.85 1130
6839.63 1181
6840.41 1169
6841.19 1198
6841.97 1151
6842.75 1196
6843.53 1158
6844.31 1121
6845.09 1186
6845.88 1279
6846.66 1298
6847.44 1489
6848.22 1676
6849.00 1765
6849.78 2116
6850.56 2284
6851.34 2585
6852.12 2958
6852.91 3046
6853.69 3144
6854.47 3105
6855.25 2973
6856.03 2835
6856.81 2510
6857.59 2177
6858.37 1924
6859.16 1766
6859.94 1613
6860.72 1576
6861.50 1467
6862.28 1338
6863.06 1320
6863.85 1307
6864.63 1347
6865.41 1311
6866.19 1340
6866.97 1262
6867.76 1401
6868.54 1424
6869.32 1391
6870.10 1363
6870.89 1286
6871.67 1396
6872.45 1400
6873.23 1202
6874.01 1202
6874.80 1345
6875.58 1293
6876.36 1309
6877.14 1358
6877.93 1335
6878.71 1344
6879.49 1374
6880.28 1312
6881.06 1332
6881.84 1433
6882.62 1445
6883.41 1404
6884.19 1378
6884.97 1438
6885.76 1588
6886.54 1560
6887.32 1628
6888.11 1693
6888.89 1806
6889.67 1916
6890.46 1966
6891.24 1916
6892.02 1760
6892.81 1771
6893.59 1788
6894.37 1658
6895.16 1599
6895.94 1588
6896.72 1458
6897.51 1435
6898.29 1540
6899.08 1411
6899.86 1469
6900.64 1515
6901.43 1467
6902.21 1391
6903.00 1414
6903.78 1465
6904.56 1491
6905.35 1453
6906.13 1396
6906.92 1440
6907.70 1354
6908.49 1355
6909.27 1337
6910.05 1327
6910.84 1417
6911.62 1448
6912.41 1448
6913.19 1396
6913.98 1378
6914.76 1377
6915.55 1395
6916.33 1327
6917.12 1337
6917.90 1421
6918.69 1426
6919.47 1350
6920.26 1468
6921.04 1394
6921.83 1362
6922.61 1495
6923.40 1431
6924.18 1293
6924.97 1357
6925.75 1384
6926.54 1370
6927.32 1299
6928.11 1347
6928.89 1283
6929.68 1404
6930.47 1464
6931.25 1400
6932.04 1417
6932.82 1411
6933.61 1376
6934.39 1424
6935.18 1354
6935.97 1407
6936.75 1422
6937.54 1420
6938.32 1409
6939.11 1461
6939.90 1578
6940.68 1610
6941.47 1554
6942.26 1563
6943.04 1659
6943.83 1706
6944.61 1708
6945.40 1850
6946.19 1754
6946.97 1839
6947.76 1778
6948.55 1860
6949.33 1907
6950.12 1858
6950.91 1797
6951.69 1901
6952.48 1832
6953.27 1691
6954.06 1676
6954.84 1677
6955.63 1650
6956.42 1577
6957.20 1647
6957.99 1551
6958.78 1578
6959.57 1648
6960.35 1751
6961.14 1720
6961.93 1701
6962.72 1686
6963.50 1706
6964.29 1683
6965.08 1679
6965.87 1767
6966.65 1837
6967.44 1949
6968.23 1968
6969.02 2016
6969.80 2149
6970.59 2191
6971.38 2346
6972.17 2213
6972.96 2128
6973.74 2197
6974.53 2160
6975.32 2173
6976.11 2286
6976.90 2178
6977.69 2246
6978.47 2247
6979.26 2374
6980.05 2569
6980.84 2756
6981.63 2905
6982.42 3311
6983.20 3763
6983.99 4561
6984.78 5537
6985.57 6329
6986.36 7085
6987.15 7890
6987.94 8264
6988.73 8288
6989.52 8133
6990.30 7574
6991.09 6630
6991.88 5934
6992.67 4943
6993.46 4273
6994.25 3705
6995.04 3235
6995.83 2782
6996.62 2570
6997.41 2373
6998.20 2174
6998.99 2017
6999.78 1991
7000.57 1883
7001.36 1924
7002.15 1984
7002.94 1909
7003.72 1908
7004.51 1867
7005.30 1835
7006.09 1796
7006.88 1646
7007.67 1604
7008.46 1538
7009.25 1572
7010.04 1457
7010.83 1509
7011.63 1469
7012.42 1547
7013.21 1504
7014.00 1528
7014.79 1590
7015.58 1553
7016.37 1655
7017.16 1675
7017.95 1575
7018.74 1543
7019.53 1511
7020.32 1534
7021.11 1645
7021.90 1612
7022.69 1599
7023.48 1595
7024.27 1634
7025.07 1545
7025.86 1530
7026.65 1667
7027.44 1629
7028.23 1566
7029.02 1583
7029.81 1608
7030.60 1535
7031.40 1469
7032.19 1401
7032.98 1379
7033.77 1422
7034.56 1422
7035.35 1363
7036.14 1405
7036.94 1378
7037.73 1313
7038.52 1421
7039.31 1470
7040.10 1480
7040.89 1438
7041.69 1369
7042.48 1364
7043.27 1412
7044.06 1401
7044.86 1509
7045.65 1493
7046.44 1511
7047.23 1498
7048.02 1606
7048.82 1690
7049.61 1617
7050.40 1639
7051.19 1765
7051.99 1861
7052.78 1878
7053.57 1766
7054.36 1757
7055.16 1666
7055.95 1528
7056.74 1590
7057.53 1472
7058.33 1493
7059.12 1410
7059.91 1434
7060.71 1368
7061.50 1367
7062.29 1398
7063.09 1372
7063.88 1423
7064.67 1393
7065.47 1462
7066.26 1402
7067.05 1339
7067.85 1395
7068.64 1402
7069.43 1410
7070.23 1405
7071.02 1336
7071.81 1394
7072.61 1346
7073.40 1222
7074.19 1251
7074.99 1219
7075.78 1317
7076.58 1290
7077.37 1231
7078.16 1182
7078.96 1195
7079.75 1220
7080.55 1169
7081.34 1140
7082.13 1161
7082.93 1280
7083.72 1247
7084.52 1156
7085.31 1171
7086.11 1235
7086.90 1203
7087.70 1199
7088.49 1209
7089.28 1104
7090.08 1073
7090.87 1114
7091.67 1135
7092.46 1112
7093.26 1058
7094.05 1099
7094.85 1122
7095.64 1083
7096.44 1070
7097.23 1074
7098.03 1086
7098.82 997
7099.62 1046
7100.41 1039
7101.21 994
7102.00 1026
7102.80 1054
7103.59 1063
7104.39 1039
7105.19 1001
7105.98 990
7106.78 939
7107.57 966
7108.37 951
7109.16 953
7109.96 1062
7110.76 1012
7111.55 975
7112.35 953
7113.14 1039
7113.94 1042
7114.74 1023
7115.53 979
7116.33 994
7117.12 1051
7117.92 1056
7118.72 979
7119.51 966
7120.31 983
7121.11 999
7121.90 1021
7122.70 1033
7123.49 1024
7124.29 1046
7125.09 1030
7125.88 911
7126.68 988
7127.48 937
7128.27 1020
7129.07 1086
7129.87 973
7130.67 898
7131.46 982
7132.26 1032
7133.06 1036
7133.85 997
7134.65 995
7135.45 1044
7136.24 977
7137.04 949
7137.84 1004
7138.64 986
7139.43 926
7140.23 915
7141.03 942
7141.83 964
7142.62 948
7143.42 952
7144.22 960
7145.02 943
7145.82 936
7146.61 891
7147.41 885
7148.21 905
7149.01 974
7149.80 951
7150.60 905
7151.40 883
7152.20 900
7153.00 881
7153.80 914
7154.59 955
7155.39 961
7156.19 958
7156.99 973
7157.79 934
7158.59 994
7159.38 896
7160.18 941
7160.98 1007
7161.78 938
7162.58 888
7163.38 891
7164.18 937
7164.98 908
7165.77 889
7166.57 891
7167.37 867
7168.17 861
7168.97 937
7169.77 963
7170.57 917
7171.37 947
7172.17 892
7172.97 874
7173.77 942
7174.56 909
7175.36 877
7176.16 883
7176.96 838
7177.76 860
7178.56 909
7179.36 934
7180.16 856
7180.96 904
7181.76 897
7182.56 870
7183.36 847
7184.16 861
7184.96 891
7185.76 928
7186.56 922
7187.36 850
7188.16 881
7188.96 910
7189.76 959
7190.56 817
7191.36 823
7192.16 932
7192.96 866
7193.76 877
7194.56 874
7195.36 849
7196.17 883
7196.97 852
7197.77 821
7198.57 875
7199.37 860
7200.17 849
7200.97 903
7201.77 900
7202.57 901
7203.37 907
7204.17 855
7204.97 800
7205.78 862
7206.58 852
7207.38 936
7208.18 896
7208.98 852
7209.78 854
7210.58 887
7211.38 777
7212.19 873
7212.99 846
7213.79 869
7214.59 806
7215.39 906
7216.19 910
7217.00 865
7217.80 949
7218.60 923
7219.40 873
7220.20 883
7221.01 935
7221.81 900
7222.61 938
7223.41 875
7224.21 849
7225.02 863
7225.82 895
7226.62 857
7227.42 920
7228.23 853
7229.03 900
7229.83 841
7230.63 874
7231.44 832
7232.24 813
7233.04 853
7233.84 901
7234.65 822
7235.45 818
7236.25 844
7237.05 864
7237.86 826
7238.66 930
7239.46 918
7240.27 856
7241.07 825
7241.87 864
7242.68 919
7243.48 896
7244.28 884
7245.09 870
7245.89 934
7246.69 934
7247.50 889
7248.30 918
7249.10 867
7249.91 929
7250.71 908
7251.51 980
7252.32 884
7253.12 950
7253.92 945
7254.73 972
7255.53 965
7256.34 981
7257.14 968
7257.94 1014
7258.75 922
7259.55 1005
7260.36 1103
7261.16 1168
7261.97 1242
7262.77 1203
7263.57 1198
7264.38 1248
7265.18 1264
7265.99 1233
7266.79 1133
7267.60 1037
7268.40 1075
7269.21 1077
7270.01 982
7270.82 921
7271.62 1005
7272.42 1057
7273.23 1140
7274.03 1084
7274.84 1121
7275.64 1101
7276.45 1056
7277.25 1050
7278.06 1137
7278.86 1156
7279.67 1097
7280.48 1131
7281.28 1238
7282.09 1390
7282.89 1591
7283.70 1710
7284.50 1778
7285.31 1987
7286.11 2117
7286.92 2085
7287.72 2193
7288.53 2062
7289.34 1963
7290.14 1797
7290.95 1680
7291.75 1528
7292.56 1318
7293.37 1256
7294.17 1144
7294.98 1101
7295.78 1103
7296.59 1056
7297.40 1018
7298.20 1032
7299.01 1038
7299.82 1060
7300.62 1014
7301.43 1069
7302.23 1032
7303.04 991
7303.85 1024
7304.65 1025
7305.46 996
7306.27 980
7307.07 1022
7307.88 1038
7308.69 1037
7309.50 1058
7310.30 1089
7311.11 1040
7311.92 1096
7312.72 1030
7313.53 1136
7314.34 1142
7315.14 1099
7315.95 1137
7316.76 1115
7317.57 1088
7318.37 1181
7319.18 1170
7319.99 1270
7320.80 1176
7321.60 1255
7322.41 1303
7323.22 1247
7324.03 1133
7324.83 1116
7325.64 1214
7326.45 1197
7327.26 1119
7328.07 1086
7328.87 1091
7329.68 1043
7330.49 1015
7331.30 965
7332.11 999
7332.91 968
7333.72 988
7334.53 1009
7335.34 1018
7336.15 969
7336.96 1019
7337.76 1026
7338.57 986
7339.38 1006
7340.19 994
7341.00 1030
7341.81 979
7342.62 972
7343.42 981
7344.23 1028
7345.04 931
7345.85 1021
7346.66 967
7347.47 973
7348.28 1008
7349.09 968
7349.90 966
7350.71 906
7351.51 910
7352.32 910
7353.13 942
7353.94 911
7354.75 971
7355.56 902
7356.37 925
7357.18 933
7357.99 933
7358.80 1005
7359.61 947
7360.42 935
7361.23 971
7362.04 1041
7362.85 933
7363.66 893
7364.47 870
7365.28 886
7366.09 924
7366.90 938
7367.71 977
7368.52 946
7369.33 871
7370.14 980
7370.95 966
7371.76 920
7372.57 942
7373.38 867
7374.19 900
7375.00 891
7375.81 978
7376.62 878
7377.43 923
7378.24 1055
7379.05 1021
7379.87 979
7380.68 999
7381.49 1037
7382.30 1100
7383.11 1129
7383.92 1110
7384.73 1104
7385.54 1101
7386.35 1225
7387.16 1068
7387.98 1029
7388.79 1011
7389.60 887
7390.41 901
7391.22 925
7392.03 922
7392.84 910
7393.66 910
7394.47 908
7395.28 904
7396.09 866
7396.90 898
7397.71 944
7398.53 967
7399.34 905
7400.15 950
7400.96 939
7401.77 1040
7402.58 967
7403.40 1010
7404.21 941
7405.02 949
7405.83 993
7406.65 1007
7407.46 910
7408.27 882
7409.08 960
7409.89 884
7410.71 948
7411.52 922
7412.33 879
7413.15 912
7413.96 878
7414.77 795
7415.58 825
7416.40 843
7417.21 884
7418.02 898
7418.83 862
7419.65 980
7420.46 944
7421.27 906
7422.09 903
7422.90 909
7423.71 924
7424.53 930
7425.34 964
7426.15 962
7426.97 921
7427.78 924
7428.59 993
7429.41 1009
7430.22 1005
7431.03 1098
7431.85 1212
7432.66 1178
7433.47 1212
7434.29 1246
7435.10 1280
7435.92 1234
7436.73 1183
7437.54 1135
7438.36 1139
7439.17 1133
7439.99 1190
7440.80 1141
7441.61 1138
7442.43 1069
7443.24 1110
7444.06 1035
7444.87 998
7445.69 914
7446.50 885
7447.31 959
7448.13 913
7448.94 882
7449.76 917
7450.57 890
7451.39 871
7452.20 857
7453.02 824
7453.83 910
7454.65 784
7455.46 818
7456.28 852
7457.09 810
7457.91 835
7458.72 820
7459.54 873
7460.35 928
7461.17 855
7461.98 870
7462.80 916
7463.61 808
7464.43 812
7465.24 855
7466.06 893
7466.88 854
7467.69 893
7468.51 882
7469.32 898
7470.14 927
7470.95 917
7471.77 949
7472.59 970
7473.40 923
7474.22 950
7475.03 966
7475.85 875
7476.67 866
7477.48 849
7478.30 844
7479.11 763
7479.93 800
7480.75 815
7481.56 867
7482.38 808
7483.20 846
7484.01 901
7484.83 848
7485.65 806
7486.46 901
7487.28 842
7488.10 779
7488.91 863
7489.73 849
7490.55 842
7491.36 783
7492.18 845
7493.00 884
7493.81 834
7494.63 790
7495.45 818
7496.26 824
7497.08 865
7497.90 826
7498.72 829
7499.53 854
7500.35 830
7501.17 780
7501.99 784
7502.80 748
7503.62 768
7504.44 753
7505.26 819
7506.07 829
7506.89 809
7507.71 832
7508.53 831
7509.35 836
7510.16 815
7510.98 792
7511.80 714
7512.62 733
7513.44 775
7514.25 783
7515.07 827
7515.89 806
7516.71 862
7517.53 762
7518.35 813
7519.16 772
7519.98 803
7520.80 802
7521.62 781
7522.44 789
7523.26 755
7524.07 814
7524.89 786
7525.71 849
7526.53 794
7527.35 809
7528.17 773
7528.99 768
7529.81 803
7530.63 768
7531.44 815
7532.26 809
7533.08 820
7533.90 761
7534.72 739
7535.54 753
7536.36 758
7537.18 757
7538.00 781
7538.82 779
7539.64 744
7540.46 779
7541.28 775
7542.10 777
7542.92 807
7543.74 743
7544.56 792
7545.38 806
7546.20 806
7547.02 798
7547.84 773
7548.66 732
7549.48 767
7550.30 782
7551.12 766
7551.94 803
7552.76 784
7553.58 820
7554.40 795
7555.22 772
7556.04 803
7556.86 878
7557.68 794
7558.50 765
7559.32 825
7560.14 905
7560.96 898
7561.78 857
7562.60 844
7563.42 818
7564.24 836
7565.07 859
7565.89 803
7566.71 846
7567.53 858
7568.35 862
7569.17 895
7569.99 843
7570.81 746
7571.63 868
7572.46 888
7573.28 852
7574.10 855
7574.92 862
7575.74 811
7576.56 852
7577.38 849
7578.21 856
7579.03 850
7579.85 891
7580.67 907
7581.49 870
7582.31 891
7583.14 916
7583.96 892
7584.78 908
7585.60 919
7586.42 908
7587.25 917
7588.07 905
7588.89 950
7589.71 930
7590.54 920
7591.36 1008
7592.18 994
7593.00 1020
7593.83 979
7594.65 963
7595.47 951
7596.29 930
7597.12 1013
7597.94 1001
7598.76 1004
7599.58 947
7600.41 975
7601.23 1005
7602.05 1051
7602.88 1067
7603.70 1170
7604.52 1268
7605.34 1285
7606.17 1332
7606.99 1382
7607.81 1383
7608.64 1328
7609.46 1322
7610.28 1255
7611.11 1188
7611.93 1139
7612.75 1100
7613.58 1119
7614.40 1047
7615.23 1101
7616.05 1140
7616.87 1057
7617.70 1132
7618.52 1095
7619.34 1171
7620.17 1173
7620.99 1112
7621.82 1081
7622.64 1076
7623.46 1081
7624.29 977
7625.11 991
7625.94 1041
7626.76 1048
7627.59 1073
7628.41 1125
7629.23 1166
7630.06 1277
7630.88 1333
7631.71 1374
7632.53 1472
7633.36 1581
7634.18 1595
7635.01 1533
7635.83 1464
7636.66 1451
7637.48 1325
7638.31 1254
7639.13 1180
7639.95 1004
7640.78 984
7641.61 1005
7642.43 951
7643.26 875
7644.08 892
7644.91 936
7645.73 929
7646.56 938
7647.38 917
7648.21 877
7649.03 834
7649.86 873
7650.68 857
7651.51 840
7652.33 820
7653.16 825
7653.99 818
7654.81 767
7655.64 832
7656.46 830
7657.29 842
7658.12 853
7658.94 822
7659.77 839
7660.59 822
7661.42 861
7662.25 860
7663.07 809
7663.90 759
7664.72 828
7665.55 812
7666.38 797
7667.20 808
7668.03 803
7668.86 837
7669.68 822
7670.51 877
7671.34 842
7672.16 781
7672.99 795
7673.82 834
7674.64 790
7675.47 808
7676.30 845
7677.12 782
7677.95 814
7678.78 768
7679.61 688
7680.43 724
7681.26 799
7682.09 739
7682.92 742
7683.74 791
7684.57 835
7685.40 808
7686.22 733
7687.05 765
7687.88 769
7688.71 762
7689.54 820
7690.36 802
7691.19 746
7692.02 747
7692.85 728
7693.67 761
7694.50 813
7695.33 799
7696.16 809
7696.99 759
7697.81 787
7698.64 821
7699.47 774
7700.30 856
7701.13 817
7701.96 833
7702.78 738
7703.61 755
7704.44 772
7705.27 779
7706.10 776
7706.93 764
7707.75 747
7708.58 810
7709.41 788
7710.24 767
7711.07 788
7711.90 776
7712.73 753
7713.56 739
7714.39 750
7715.21 761
7716.04 747
7716.87 753
7717.70 665
7718.53 648
7719.36 703
7720.19 700
7721.02 749
7721.85 763
7722.68 782
7723.51 709
7724.34 672
7725.17 721
7726.00 688
7726.83 638
7727.66 707
7728.49 705
7729.31 665
7730.14 690
7730.97 715
7731.80 680
7732.63 665
7733.46 728
7734.29 675
7735.12 700
7735.95 664
7736.78 691
7737.62 658
7738.45 638
7739.28 710
7740.11 739
7740.94 716
7741.77 678
7742.60 693
7743.43 657
7744.26 786
7745.09 722
7745.92 754
7746.75 700
7747.58 706
7748.41 734
7749.24 718
7750.07 687
7750.91 718
7751.74 795
7752.57 768
7753.40 748
7754.23 695
7755.06 722
7755.89 750
7756.72 706
7757.55 670
7758.39 639
7759.22 714
7760.05 731
7760.88 657
7761.71 655
7762.54 726
7763.37 660
7764.21 683
7765.04 669
7765.87 697
7766.70 688
7767.53 708
7768.37 692
7769.20 702
7770.03 716
7770.86 683
7771.69 708
7772.53 626
7773.36 701
7774.19 744
7775.02 735
7775.85 662
7776.69 694
7777.52 708
7778.35 642
7779.18 705
7780.02 664
7780.85 753
7781.68 715
7782.51 679
7783.35 700
7784.18 697
7785.01 641
7785.85 711
7786.68 730
7787.51 661
7788.34 645
7789.18 682
7790.01 653
7790.84 658
7791.68 634
7792.51 671
7793.34 695
7794.18 661
7795.01 723
7795.84 720
7796.68 675
7797.51 709
7798.34 726
7799.18 714
7800.01 681
7800.84 677
7801.68 713
7802.51 669
7803.35 659
7804.18 725
7805.01 696
7805.85 712
7806.68 723
7807.51 789
7808.35 684
7809.18 742
7810.02 729
7810.85 748
7811.69 702
7812.52 758
7813.35 776
7814.19 804
7815.02 791
7815.86 852
7816.69 864
7817.53 884
7818.36 864
7819.20 852
7820.03 850
7820.86 828
7821.70 794
7822.53 831
7823.37 807
7824.20 741
7825.04 755
7825.87 698
7826.71 743
7827.54 786
7828.38 859
7829.21 838
7830.05 862
7830.88 785
7831.72 748
7832.56 758
7833.39 768
7834.23 772
7835.06 774
7835.90 806
7836.73 762
7837.57 828
7838.40 719
7839.24 730
7840.08 749
7840.91 746
7841.75 755
7842.58 672
7843.42 763
7844.25 769
7845.09 819
7845.93 800
7846.76 776
7847.60 778
7848.44 765
7849.27 770
7850.11 810
7850.94 785
7851.78 848
7852.62 803
7853.45 813
7854.29 774
7855.13 825
7855.96 874
7856.80 901
7857.64 945
7858.47 948
7859.31 966
7860.15 1049
7860.98 1074
7861.82 1030
7862.66 1056
7863.49 972
7864.33 920
7865.17 913
7866.01 884
7866.84 885
7867.68 880
7868.52 908
7869.35 833
7870.19 809
7871.03 806
7871.87 847
7872.70 866
7873.54 950
7874.38 894
7875.22 857
7876.05 932
7876.89 1023
7877.73 1011
7878.57 979
7879.41 965
7880.24 952
7881.08 1036
7881.92 972
7882.76 965
7883.60 937
7884.43 934
7885.27 884
7886.11 890
7886.95 931
7887.79 832
7888.62 866
7889.46 854
7890.30 888
7891.14 849
7891.98 901
7892.82 908
7893.66 882
7894.49 885
7895.33 816
7896.17 811
7897.01 860
7897.85 792
7898.69 791
7899.53 724
7900.37 770
7901.20 791
7902.04 810
7902.88 733
7903.72 790
7904.56 761
7905.40 789
7906.24 727
7907.08 696
7907.92 729
7908.76 775
7909.60 813
7910.44 794
7911.28 740
7912.12 792
7912.96 778
7913.80 791
7914.63 853
7915.47 852
7916.31 842
7917.15 909
7917.99 919
7918.83 928
7919.67 919
7920.51 1026
7921.35 1018
7922.19 964
7923.03 923
7923.87 934
7924.71 907
7925.56 881
7926.40 835
7927.24 859
7928.08 807
7928.92 762
7929.76 746
7930.60 744
7931.44 712
7932.28 758
7933.12 710
7933.96 741
7934.80 772
7935.64 760
7936.48 727
7937.32 697
7938.16 736
7939.01 733
7939.85 725
7940.69 705
7941.53 712
7942.37 695
7943.21 671
7944.05 663
7944.89 731
7945.74 701
7946.58 755
7947.42 714
7948.26 701
7949.10 754
7949.94 757
7950.78 733
7951.63 744
7952.47 715
7953.31 775
7954.15 725
7954.99 714
7955.84 828
7956.68 794
7957.52 806
7958.36 742
7959.20 747
7960.05 731
7960.89 763
7961.73 731
7962.57 690
7963.41 730
7964.26 734
7965.10 771
7965.94 803
7966.78 728
7967.63 777
7968.47 806
7969.31 756
7970.15 803
7971.00 767
7971.84 762
7972.68 755
7973.53 721
7974.37 739
7975.21 764
7976.05 743
7976.90 716
7977.74 692
7978.58 677
7979.43 681
7980.27 689
7981.11 647
7981.96 648
7982.80 671
7983.64 640
7984.49 680
7985.33 701
7986.17 680
7987.02 660
7987.86 717
7988.70 743
7989.55 718
7990.39 684
7991.24 679
7992.08 633
7992.92 675
7993.77 675
7994.61 658
7995.46 609
7996.30 666
7997.14 701
7997.99 700
7998.83 650
7999.68 595
8000.52 673
8001.36 653
8002.21 670
8003.05 670
8003.90 686
8004.74 650
8005.59 679
8006.43 633
8007.28 662
8008.12 721
8008.97 618
8009.81 652
8010.65 673
8011.50 585
8012.34 630
8013.19 648
8014.03 662
8014.88 612
8015.72 630
8016.57 626
8017.41 595
8018.26 633
8019.11 658
8019.95 622
8020.80 678
8021.64 669
8022.49 605
8023.33 637
8024.18 675
8025.02 672
8025.87 639
8026.71 652
8027.56 610
8028.41 646
8029.25 596
8030.10 568
8030.94 600
8031.79 652
8032.64 634
8033.48 653
8034.33 639
8035.17 687
8036.02 676
8036.87 639
8037.71 617
8038.56 628
8039.40 661
8040.25 591
8041.10 579
8041.94 615
8042.79 645
8043.64 645
8044.48 613
8045.33 616
8046.18 640
8047.02 608
8047.87 625
8048.72 596
8049.56 584
8050.41 623
8051.26 658
8052.10 660
8052.95 652
8053.80 673
8054.65 650
8055.49 710
8056.34 633
8057.19 629
8058.04 670
8058.88 678
8059.73 625
8060.58 669
8061.42 646
8062.27 638
8063.12 610
8063.97 585
8064.82 597
8065.66 592
8066.51 633
8067.36 660
8068.21 597
8069.05 580
8069.90 617
8070.75 565
8071.60 608
8072.45 591
8073.29 601
8074.14 607
8074.99 608
8075.84 542
8076.69 600
8077.54 585
8078.38 573
8079.23 564
8080.08 605
8080.93 577
8081.78 582
8082.63 632
8083.48 589
8084.32 612
8085.17 620
8086.02 647
8086.87 619
8087.72 545
8088.57 593
8089.42 657
8090.27 609
8091.11 631
8091.96 608
8092.81 550
8093.66 589
8094.51 651
8095.36 649
8096.21 601
8097.06 577
8097.91 596
8098.76 652
8099.61 629
8100.46 600
8101.31 623
8102.16 600
8103.01 604
8103.86 671
8104.71 661
8105.56 638
8106.41 651
8107.26 634
8108.11 646
8108.96 642
8109.81 624
8110.66 626
8111.51 643
8112.36 628
8113.21 649
8114.06 652
8114.91 628
8115.76 609
8116.61 627
8117.46 620
8118.31 717
8119.16 714
8120.01 745
8120.86 717
8121.71 667
8122.56 703
8123.41 692
8124.26 685
8125.11 689
8125.96 627
8126.82 645
8127.67 643
8128.52 608
8129.37 615
8130.22 683
8131.07 665
8131.92 673
8132.77 632
8133.62 648
8134.48 660
8135.33 664
8136.18 631
8137.03 666
8137.88 707
8138.73 736
8139.58 744
8140.44 705
8141.29 752
8142.14 751
8142.99 670
8143.84 687
8144.69 642
8145.55 653
8146.40 716
8147.25 760
8148.10 773
8148.95 771
8149.81 788
8150.66 716
8151.51 781
8152.36 823
8153.22 807
8154.07 882
8154.92 914
8155.77 984
8156.63 928
8157.48 936
8158.33 1036
8159.18 976
8160.04 907
8160.89 894
8161.74 870
8162.59 869
8163.45 811
8164.30 716
8165.15 748
8166.01 744
8166.86 744
8167.71 776
8168.57 743
8169.42 694
8170.27 753
8171.12 728
8171.98 758
8172.83 744
8173.68 747
8174.54 768
8175.39 698
8176.25 662
8177.10 671
8177.95 650
8178.81 635
8179.66 676
8180.51 619
8181.37 656
8182.22 639
8183.07 640
8183.93 623
8184.78 601
8185.64 636
8186.49 676
8187.34 697
8188.20 610
8189.05 664
8189.91 602
8190.76 637
8191.62 625
8192.47 596
8193.32 584
8194.18 578
8195.03 604
8195.89 636
8196.74 617
8197.60 612
8198.45 604
8199.31 587
8200.16 594
8201.02 595
8201.87 636
8202.73 621
8203.58 606
8204.44 581
8205.29 611
8206.15 570
8207.00 556
8207.86 598
8208.71 580
8209.57 616
8210.42 664
8211.28 624
8212.13 626
8212.99 569
8213.84 587
8214.70 590
8215.56 637
8216.41 614
8217.27 612
8218.12 621
8218.98 652
8219.83 652
8220.69 665
8221.55 648
8222.40 615
8223.26 651
8224.11 673
8224.97 692
8225.83 669
8226.68 640
8227.54 614
8228.39 603
8229.25 640
8230.11 611
8230.96 666
8231.82 623
8232.68 661
8233.53 608
8234.39 622
8235.25 594
8236.10 628
8236.96 639
8237.82 587
8238.67 613
8239.53 540
8240.39 624
8241.24 635
8242.10 598
8242.96 561
8243.81 565
8244.67 629
8245.53 629
8246.39 586
8247.24 539
8248.10 554
8248.96 606
8249.81 556
8250.67 580
8251.53 594
8252.39 611
8253.24 526
8254.10 576
8254.96 605
8255.82 600
8256.68 617
8257.53 610
8258.39 630
8259.25 591
8260.11 594
8260.96 615
8261.82 640
8262.68 629
8263.54 569
8264.40 609
8265.25 589
8266.11 639
8266.97 668
8267.83 647
8268.69 632
8269.55 660
8270.40 606
8271.26 572
8272.12 579
8272.98 597
8273.84 565
8274.70 621
8275.56 622
8276.41 592
8277.27 627
8278.13 627
8278.99 563
8279.85 608
8280.71 593
8281.57 581
8282.43 581
8283.29 660
8284.15 606
8285.00 611
8285.86 555
8286.72 632
8287.58 643
8288.44 588
8289.30 568
8290.16 578
8291.02 666
8291.88 594
8292.74 610
8293.60 610
8294.46 563
8295.32 641
8296.18 582
8297.04 599
8297.90 569
8298.76 623
8299.62 665
8300.48 635
8301.34 614
8302.20 616
8303.06 638
8303.92 604
8304.78 601
8305.64 651
8306.50 622
8307.36 620
8308.22 613
8309.08 646
8309.94 602
8310.80 620
8311.66 638
8312.52 705
8313.38 652
8314.24 679
8315.10 676
8315.97 707
8316.83 722
8317.69 726
8318.55 753
8319.41 753
8320.27 733
8321.13 733
8321.99 681
8322.85 674
8323.71 664
8324.58 696
8325.44 625
8326.30 624
8327.16 637
8328.02 658
8328.88 587
8329.74 617
8330.61 634
8331.47 607
8332.33 605
8333.19 644
8334.05 607
8334.91 607
8335.78 613
8336.64 593
8337.50 657
8338.36 672
8339.22 613
8340.09 582
8340.95 661
8341.81 663
8342.67 637
8343.53 641
8344.40 716
8345.26 659
8346.12 668
8346.98 657
8347.85 750
8348.71 757
8349.57 663
8350.43 646
8351.30 631
8352.16 607
8353.02 567
8353.88 648
8354.75 653
8355.61 626
8356.47 575
8357.34 614
8358.20 616
8359.06 599
8359.93 616
8360.79 594
8361.65 622
8362.51 589
8363.38 598
8364.24 608
8365.10 618
8365.97 585
8366.83 593
8367.69 625
8368.56 579
8369.42 524
8370.29 642
8371.15 629
8372.01 629
8372.88 644
8373.74 604
8374.60 673
8375.47 614
8376.33 600
8377.20 611
8378.06 619
8378.92 589
8379.79 619
8380.65 605
8381.52 606
8382.38 541
8383.25 606
8384.11 628
8384.97 609
8385.84 610
8386.70 635
8387.57 606
8388.43 651
8389.30 620
8390.16 609
8391.03 635
8391.89 584
8392.76 592
8393.62 630
8394.48 640
8395.35 628
8396.21 652
8397.08 584
8397.94 588
8398.81 653
8399.67 624
8400.54 543
8401.41 622
8402.27 671
8403.14 657
8404.00 661
8404.87 590
8405.73 646
8406.60 650
8407.46 682
8408.33 593
8409.19 608
8410.06 650
8410.93 604
8411.79 614
8412.66 654
8413.52 621
8414.39 616
8415.25 722
8416.12 655
8416.99 674
8417.85 678
8418.72 652
8419.59 648
8420.45 646
8421.32 627
8422.18 669
8423.05 633
8423.92 672
8424.78 702
8425.65 741
8426.52 728
8427.38 699
8428.25 716
8429.12 725
8429.98 742
8430.85 731
8431.72 752
8432.58 703
8433.45 734
8434.32 712
8435.18 745
8436.05 685
8436.92 689
8437.78 757
8438.65 811
8439.52 777
8440.39 805
8441.25 836
8442.12 849
8442.99 879
8443.86 881
8444.72 871
8445.59 850
8446.46 885
8447.33 885
8448.19 895
8449.06 917
8449.93 910
8450.80 919
8451.66 915
8452.53 836
8453.40 929
8454.27 947
8455.14 1006
8456.00 997
8456.87 1079
8457.74 1147
8458.61 1182
8459.48 1259
8460.35 1286
8461.21 1249
8462.08 1234
8462.95 1132
8463.82 1136
8464.69 1112
8465.56 1083
8466.42 1089
8467.29 1176
8468.16 1147
8469.03 1253
8469.90 1469
8470.77 1702
8471.64 1727
8472.51 1796
8473.37 1771
8474.24 1755
8475.11 1639
8475.98 1521
8476.85 1397
8477.72 1310
8478.59 1119
8479.46 1080
8480.33 1057
8481.20 944
8482.07 934
8482.94 903
8483.81 869
8484.67 907
8485.54 823
8486.41 794
8487.28 838
8488.15 811
8489.02 774
8489.89 800
8490.76 790
8491.63 817
8492.50 797
8493.37 769
8494.24 707
8495.11 772
8495.98 779
8496.85 766
8497.72 727
8498.59 785
8499.46 783
8500.33 781
8501.20 801
8502.07 807
8502.94 818
8503.82 785
8504.69 825
8505.56 849
8506.43 797
8507.30 791
8508.17 842
8509.04 906
8509.91 840
8510.78 819
8511.65 880
8512.52 911
8513.39 857
8514.26 811
8515.14 816
8516.01 814
8516.88 818
8517.75 721
8518.62 770
8519.49 796
8520.36 816
8521.23 827
8522.11 778
8522.98 760
8523.85 791
8524.72 777
8525.59 739
8526.46 728
8527.34 743
8528.21 772
8529.08 755
8529.95 784
8530.82 774
8531.69 810
8532.57 839
8533.44 841
8534.31 858
8535.18 844
8536.05 866
8536.93 910
8537.80 950
8538.67 895
8539.54 886
8540.42 909
8541.29 922
8542.16 833
8543.03 845
8543.91 896
8544.78 895
8545.65 878
8546.52 903
8547.40 838
8548.27 855
8549.14 843
8550.02 881
8550.89 973
8551.76 1027
8552.63 1060
8553.51 1113
8554.38 1256
8555.25 1367
8556.13 1407
8557.00 1366
8557.87 1365
8558.75 1258
8559.62 1141
8560.49 1090
8561.37 1053
8562.24 955
8563.11 898
8563.99 846
8564.86 864
8565.73 820
8566.61 834
8567.48 821
8568.36 806
8569.23 790
8570.10 740
8570.98 703
8571.85 723
8572.73 775
8573.60 721
8574.47 716
8575.35 690
8576.22 699
8577.10 723
8577.97 701
8578.84 687
8579.72 722
8580.59 723
8581.47 710
8582.34 703
8583.22 686
8584.09 747
8584.97 742
8585.84 697
8586.72 688
8587.59 672
8588.47 680
8589.34 691
8590.22 662
8591.09 724
8591.96 756
8592.84 743
8593.72 693
8594.59 678
8595.47 669
8596.34 727
8597.22 743
8598.09 702
8598.97 688
8599.84 745
8600.72 775
8601.59 765
8602.47 680
8603.34 722
8604.22 693
8605.10 675
8605.97 651
8606.85 645
8607.72 673
8608.60 660
8609.47 671
8610.35 669
8611.23 707
8612.10 697
8612.98 689
8613.85 643
8614.73 683
8615.61 719
8616.48 753
8617.36 663
8618.24 672
8619.11 690
8619.99 713
8620.87 696
8621.74 681
8622.62 709
8623.49 672
8624.37 718
8625.25 689
8626.13 630
8627.00 678
8627.88 658
8628.76 658
8629.63 701
8630.51 676
8631.39 674
8632.26 740
8633.14 678
8634.02 715
8634.89 736
8635.77 714
8636.65 750
8637.53 726
8638.40 708
8639.28 703
8640.16 717
8641.04 737
8641.91 699
8642.79 700
8643.67 725
8644.55 714
8645.42 730
8646.30 775
8647.18 724
8648.06 753
8648.94 692
8649.81 690
8650.69 715
8651.57 735
8652.45 734
8653.33 691
8654.20 682
8655.08 701
8655.96 726
8656.84 652
8657.72 682
8658.60 685
8659.47 695
8660.35 699
8661.23 676
8662.11 697
8662.99 708
8663.87 741
8664.75 753
8665.62 721
8666.50 729
8667.38 733
8668.26 727
8669.14 697
8670.02 682
8670.90 708
8671.78 752
8672.66 785
8673.54 782
8674.42 731
8675.29 786
8676.17 830
8677.05 845
8677.93 843
8678.81 857
8679.69 807
8680.57 754
8681.45 818
8682.33 787
8683.21 689
8684.09 772
8684.97 753
8685.85 759
8686.73 679
8687.61 772
8688.49 880
8689.37 825
8690.25 934
8691.13 945
8692.01 1076
8692.89 1255
8693.77 1366
8694.65 1406
8695.53 1407
8696.41 1408
8697.29 1282
8698.17 1173
8699.05 1064
8699.93 936
8700.81 933
8701.69 839
8702.57 837
8703.45 774
8704.33 729
8705.22 686
8706.10 699
8706.98 657
8707.86 701
8708.74 650
8709.62 679
8710.50 663
8711.38 617
8712.26 627
8713.14 605
8714.03 626
8714.91 652
8715.79 623
8716.67 612
8717.55 646
8718.43 635
8719.31 661
8720.20 687
8721.08 749
8721.96 698
8722.84 704
8723.72 696
8724.60 678
8725.49 675
8726.37 672
8727.25 691
8728.13 655
8729.01 634
8729.90 696
8730.78 696
8731.66 697
8732.54 712
8733.42 700
8734.31 681
8735.19 697
8736.07 641
8736.95 687
8737.84 679
8738.72 654
8739.60 647
8740.48 613
8741.37 621
8742.25 625
8743.13 579
8744.01 616
8744.90 588
8745.78 581
8746.66 678
8747.54 609
8748.43 597
8749.31 653
8750.19 676
8751.08 641
8751.96 621
8752.84 622
8753.73 700
8754.61 664
8755.49 657
8756.38 658
8757.26 737
8758.14 768
8759.03 703
8759.91 723
8760.79 680
8761.68 798
8762.56 740
8763.45 783
8764.33 771
8765.21 754
8766.10 751
8766.98 729
8767.86 764
8768.75 784
8769.63 749
8770.52 778
8771.40 815
8772.28 742
8773.17 723
8774.05 677
8774.94 693
8775.82 691
8776.71 653
8777.59 660
8778.48 683
8779.36 636
8780.24 608
8781.13 628
8782.01 620
8782.90 602
8783.78 560
8784.67 608
8785.55 624
8786.44 623
8787.32 578
8788.21 642
8789.09 677
8789.98 624
8790.86 591
8791.75 599
8792.63 585
8793.52 643
8794.40 641
8795.29 605
8796.17 620
8797.06 614
8797.94 586
8798.83 582
8799.72 533
8800.60 556
8801.49 551
8802.37 534
8803.26 578
8804.14 505
8805.03 573
8805.92 634
8806.80 577
8807.69 602
8808.57 542
8809.46 563
8810.35 558
8811.23 606
8812.12 558
8813.00 529
8813.89 558
8814.78 584
8815.66 527
8816.55 517
8817.44 513
8818.32 582
8819.21 588
8820.10 545
8820.98 551
8821.87 535
8822.76 556
8823.64 580
8824.53 536
8825.42 510
8826.30 545
8827.19 546
8828.08 531
8828.96 556
8829.85 555
8830.74 555
8831.63 596
8832.51 580
8833.40 524
8834.29 547
8835.17 578
8836.06 503
8836.95 542
8837.84 606
8838.72 542
8839.61 587
8840.50 555
8841.39 531
8842.28 520
8843.16 538
8844.05 490
8844.94 555
8845.83 534
8846.71 592
8847.60 575
8848.49 625
8849.38 549
8850.27 524
8851.15 512
8852.04 490
8852.93 517
8853.82 496
8854.71 558
8855.60 504
8856.48 538
8857.37 497
8858.26 450
8859.15 518
8860.04 491
8860.93 501
8861.82 512
8862.70 508
8863.59 556
8864.48 508
8865.37 484
8866.26 543
8867.15 510
8868.04 538
8868.93 543
8869.82 543
8870.70 540
8871.59 527
8872.48 508
8873.37 562
8874.26 524
8875.15 594
8876.04 574
8876.93 533
8877.82 438
8878.71 508
8879.60 459
8880.49 541
8881.38 517
8882.27 497
8883.16 551
8884.05 565
8884.94 589
8885.83 521
8886.72 478
8887.61 493
8888.50 566
8889.39 502
8890.28 524
8891.17 529
8892.06 513
8892.95 536
8893.84 539
8894.73 517
8895.62 513
8896.51 519
8897.40 505
8898.29 528
8899.18 473
8900.07 483
8900.96 511
8901.85 475
8902.74 503
8903.63 541
8904.52 534
8905.42 527
8906.31 504
8907.20 508
8908.09 479
8908.98 504
8909.87 499
8910.76 467
8911.65 503
8912.54 508
8913.44 505
8914.33 475
8915.22 471
8916.11 460
8917.00 493
8917.89 493
8918.78 574
8919.68 521
8920.57 471
8921.46 500
8922.35 478
8923.24 525
8924.13 486
8925.03 481
8925.92 483
8926.81 527
8927.70 505
8928.59 521
8929.49 466
8930.38 474
8931.27 494
8932.16 484
8933.05 522
8933.95 508
8934.84 467
8935.73 449
8936.62 503
8937.52 458
8938.41 489
8939.30 513
8940.19 511
8941.09 462
8941.98 480
8942.87 523
8943.77 577
8944.66 511
8945.55 508
8946.44 476
8947.34 484
8948.23 483
8949.12 495
8950.02 478
8950.91 458
8951.80 460
8952.70 455
8953.59 474
8954.48 464
8955.38 473
8956.27 489
8957.16 507
8958.06 515
8958.95 507
8959.84 520
8960.74 479
8961.63 482
8962.52 502
8963.42 512
8964.31 534
8965.21 557
8966.10 558
8966.99 553
8967.89 549
8968.78 560
8969.68 559
8970.57 539
8971.46 478
8972.36 453
8973.25 478
8974.15 500
8975.04 473
8975.94 459
8976.83 519
8977.72 517
8978.62 500
8979.51 479
8980.41 435
8981.30 482
8982.20 481
8983.09 472
8983.99 486
8984.88 487
8985.78 508
8986.67 551
8987.57 464
8988.46 471
8989.36 484
8990.25 453
8991.15 471
8992.04 489
8992.94 420
8993.83 468
8994.73 474
8995.62 515
8996.52 442
8997.41 437
8998.31 466
8999.21 458
9000.10 469
9001.00 452
9001.89 496
9002.79 492
9003.68 440
9004.58 409
9005.48 480
9006.37 465
9007.27 452
9008.16 440
9009.06 470
9009.96 458
9010.85 503
9011.75 417
9012.64 478
9013.54 439
9014.44 418
9015.33 449
9016.23 477
9017.13 448
9018.02 417
9018.92 459
9019.82 482
9020.71 389
9021.61 434
9022.51 462
9023.40 485
9024.30 471
9025.20 407
9026.09 483
9026.99 473
9027.89 488
9028.78 447
9029.68 478
9030.58 486
9031.48 448
9032.37 437
9033.27 469
9034.17 447
9035.06 429
9035.96 441
9036.86 442
9037.76 467
9038.65 445
9039.55 465
9040.45 452
9041.35 486
9042.25 454
9043.14 479
9044.04 495
9044.94 445
9045.84 474
9046.73 506
9047.63 480
9048.53 426
9049.43 452
9050.33 503
9051.22 496
9052.12 468
9053.02 468
9053.92 448
9054.82 470
9055.72 423
9056.61 431
9057.51 445
9058.41 478
9059.31 455
9060.21 463
9061.11 492
9062.01 438
9062.91 461
9063.80 458
9064.70 444
9065.60 474
9066.50 515
9067.40 480
9068.30 466
9069.20 464
9070.10 465
9071.00 474
9071.89 448
9072.79 462
9073.69 464
9074.59 487
9075.49 433
9076.39 470
9077.29 403
9078.19 417
9079.09 462
9079.99 446
9080.89 458
9081.79 467
9082.69 443
9083.59 454
9084.49 416
9085.39 417
9086.29 437
9087.19 498
9088.09 472
9088.99 469
9089.89 490
9090.79 479
9091.69 472
9092.59 468
9093.49 491
9094.39 473
9095.29 464
9096.19 411
9097.09 501
9097.99 476
9098.89 523
9099.79 482
9100.69 401
9101.59 429
9102.49 451
9103.39 471
9104.30 453
9105.20 493
9106.10 438
9107.00 507
9107.90 479
9108.80 432
9109.70 448
9110.60 490
9111.50 455
9112.40 456
9113.31 452
9114.21 407
9115.11 420
9116.01 450
9116.91 403
9117.81 434
9118.71 466
9119.62 428
9120.52 452
9121.42 399
9122.32 395
9123.22 406
9124.12 447
9125.03 453
9125.93 438
9126.83 406
9127.73 447
9128.63 420
9129.54 455
9130.44 465
9131.34 429
9132.24 472
9133.14 478
9134.05 449
9134.95 412
9135.85 397
9136.75 437
9137.66 469
9138.56 409
9139.46 399
9140.36 426
9141.27 469
9142.17 416
9143.07 390
9143.97 444
9144.88 406
9145.78 459
9146.68 424
9147.59 460
9148.49 445
9149.39 462
9150.29 439
9151.20 421
9152.10 412
9153.00 451
9153.91 500
9154.81 485
9155.71 426
9156.62 397
9157.52 413
9158.42 411
9159.33 472
9160.23 494
9161.14 461
9162.04 462
9162.94 429
9163.85 435
9164.75 419
9165.65 443
9166.56 444
9167.46 452
9168.37 430
9169.27 386
9170.17 452
9171.08 483
9171.98 454
9172.89 448
9173.79 407
9174.69 444
9175.60 393
9176.50 448
9177.41 482
9178.31 453
9179.22 421
9180.12 421
9181.03 449
9181.93 450
9182.84 431
9183.74 447
9184.64 430
9185.55 464
9186.45 429
9187.36 412
9188.26 444
9189.17 412
9190.07 450
9190.98 468
9191.88 500
9192.79 408
9193.69 440
9194.60 423
9195.51 449
9196.41 477
9197.32 458
9198.22 501
9199.13 456
9200.03 510
9200.94 467
9201.84 502
9202.75 485
9203.66 482
9204.56 476
9205.47 542
9206.37 504
9207.28 495
9208.18 454
9209.09 482
9210.00 466
9210.90 438
9211.81 473
9212.71 460
9213.62 485
9214.53 412
9215.43 466
9216.34 418
9217.25 443
9218.15 444
9219.06 464
9219.97 446
9220.87 413
9221.78 378
9222.69 433
9223.59 478
9224.50 455
9225.41 429
9226.31 408
9227.22 417
9228.13 413
9229.03 428
9229.94 424
9230.85 413
9231.75 438
9232.66 407
9233.57 425
9234.48 457
9235.38 435
9236.29 422
9237.20 361
9238.11 466
9239.01 443
9239.92 421
9240.83 449
9241.74 476
9242.64 448
9243.55 478
9244.46 438
9245.37 387
9246.27 454
9247.18 453
9248.09 425
9249.00 436
9249.91 431
9250.81 431
9251.72 433
9252.63 437
9253.54 402
9254.45 410
9255.35 447
9256.26 407
9257.17 402
9258.08 381
9258.99 419
9259.90 393
9260.80 428
9261.71 422
9262.62 396
9263.53 424
9264.44 405
9265.35 470
9266.26 417
9267.17 393
9268.07 429
9268.98 410
9269.89 382
9270.80 425
9271.71 415
9272.62 401
9273.53 422
9274.44 392
9275.35 455
9276.26 444
9277.17 475
9278.08 436
9278.98 397
9279.89 454
9280.80 437
9281.71 440
9282.62 402
9283.53 457
9284.44 429
9285.35 437
9286.26 419
9287.17 439
9288.08 451
9288.99 430
9289.90 448
9290.81 453
9291.72 435
9292.63 471
9293.54 449
9294.45 407
9295.36 448
9296.27 476
9297.18 476
9298.09 421
9299.00 446
9299.91 468
9300.82 448
9301.73 445
9302.65 477
9303.56 455
9304.47 458
9305.38 449
9306.29 465
9307.20 480
9308.11 498
9309.02 519
9309.93 526
9310.84 526
9311.75 521
9312.66 462
9313.58 467
9314.49 447
9315.40 482
9316.31 500
9317.22 454
9318.13 423
9319.04 463
9319.95 446
9320.87 488
9321.78 485
9322.69 464
9323.60 498
9324.51 487
9325.42 452
9326.34 443
9327.25 443
9328.16 453
9329.07 427
9329.98 440
9330.90 435
9331.81 430
9332.72 430
9333.63 421
9334.54 425
9335.46 437
9336.37 412
9337.28 413
9338.19 443
9339.11 466
9340.02 453
9340.93 471
9341.84 417
9342.76 471
9343.67 458
9344.58 453
9345.49 445
9346.41 469
9347.32 477
9348.23 527
9349.14 449
9350.06 446
9350.97 434
9351.88 452
9352.80 493
9353.71 464
9354.62 464
9355.54 425
9356.45 412
9357.36 441
9358.28 438
9359.19 415
9360.10 447
9361.02 474
9361.93 434
9362.84 402
9363.76 493
9364.67 474
9365.58 440
9366.50 437
9367.41 423
9368.32 433
9369.24 450
9370.15 479
9371.07 486
9371.98 444
9372.89 407
9373.81 441
9374.72 450
9375.64 470
9376.55 409
9377.47 443
9378.38 483
9379.29 439
9380.21 474
9381.12 499
9382.04 445
9382.95 455
9383.87 458
9384.78 446
9385.70 480
9386.61 452
9387.52 431
9388.44 464
9389.35 500
9390.27 481
9391.18 552
9392.10 575
9393.01 522
9393.93 561
9394.84 564
9395.76 558
9396.67 531
9397.59 511
9398.51 531
9399.42 517
9400.34 530
9401.25 517
9402.17 469
9403.08 475
9404.00 486
9404.91 495
9405.83 450
9406.74 440
9407.66 455
9408.58 470
9409.49 473
9410.41 465
9411.32 507
9412.24 498
9413.16 487
9414.07 465
9414.99 459
9415.90 466
9416.82 502
9417.74 482
9418.65 491
9419.57 453
9420.49 496
9421.40 512
9422.32 523
9423.23 454
9424.15 437
9425.07 413
9425.98 467
9426.90 513
9427.82 472
9428.73 489
9429.65 506
9430.57 521
9431.48 445
9432.40 463
9433.32 502
9434.24 504
9435.15 522
9436.07 572
9436.99 520
9437.90 530
9438.82 526
9439.74 527
9440.66 545
9441.57 541
9442.49 524
9443.41 508
9444.33 551
9445.24 495
9446.16 534
9447.08 536
9448.00 540
9448.91 504
9449.83 539
9450.75 571
9451.67 624
9452.59 599
9453.50 699
9454.42 690
9455.34 775
9456.26 765
9457.18 684
9458.09 685
9459.01 693
9459.93 672
9460.85 596
9461.77 581
9462.69 597
9463.60 540
9464.52 558
9465.44 542
9466.36 474
9467.28 499
9468.20 545
9469.12 557
9470.03 548
9470.95 527
9471.87 597
9472.79 505
9473.71 508
9474.63 507
9475.55 546
9476.47 500
9477.39 526
9478.31 541
9479.22 561
9480.14 588
9481.06 615
9481.98 621
9482.90 625
9483.82 599
9484.74 586
9485.66 647
9486.58 629
9487.50 605
9488.42 600
9489.34 545
9490.26 562
9491.18 515
9492.10 495
9493.02 515
9493.94 507
9494.86 484
9495.78 515
9496.70 503
9497.62 495
9498.54 496
9499.46 517
9500.38 492
9501.30 470
9502.22 526
9503.14 511
9504.06 540
9504.98 499
9505.90 503
9506.82 493
9507.74 469
9508.66 497
9509.58 509
9510.50 516
9511.42 542
9512.35 524
9513.27 561
9514.19 569
9515.11 546
9516.03 454
9516.95 527
9517.87 535
9518.79 560
9519.71 514
9520.63 580
9521.56 596
9522.48 591
9523.40 514
9524.32 546
9525.24 543
9526.16 548
9527.08 565
9528.01 504
9528.93 554
9529.85 544
9530.77 587
9531.69 555
9532.61 566
9533.54 590
9534.46 636
9535.38 614
9536.30 611
9537.22 607
9538.15 605
9539.07 590
9539.99 599
9540.91 576
9541.84 561
9542.76 598
9543.68 556
9544.60 501
9545.52 502
9546.45 572
9547.37 564
9548.29 601
9549.21 538
9550.14 541
9551.06 551
9551.98 589
9552.91 552
9553.83 515
9554.75 538
9555.67 540
9556.60 567
9557.52 538
9558.44 531
9559.37 534
9560.29 592
9561.21 602
9562.14 609
9563.06 579
9563.98 569
9564.91 576
9565.83 536
9566.75 541
9567.68 527
9568.60 563
9569.52 543
9570.45 509
9571.37 458
9572.29 488
9573.22 505
9574.14 579
9575.07 548
9575.99 524
9576.91 544
9577.84 540
9578.76 553
9579.69 567
9580.61 558
9581.53 544
9582.46 563
9583.38 532
9584.31 555
9585.23 537
9586.16 529
9587.08 586
9588.00 563
9588.93 542
9589.85 571
9590.78 544
9591.70 517
9592.63 540
9593.55 548
9594.48 525
9595.40 562
9596.33 531
9597.25 544
9598.18 561
9599.10 509
9600.03 559
9600.95 555
9601.88 520
9602.80 559
9603.73 620
9604.65 584
9605.58 619
9606.50 610
9607.43 598
9608.35 540
9609.28 599
9610.21 613
9611.13 562
9612.06 595
9612.98 574
9613.91 630
9614.83 625
9615.76 618
9616.69 598
9617.61 620
9618.54 576
9619.46 585
9620.39 602
9621.32 676
9622.24 629
9623.17 615
9624.09 612
9625.02 636
9625.95 692
9626.87 672
9627.80 690
9628.73 695
9629.65 714
9630.58 682
9631.51 706
9632.43 715
9633.36 696
9634.29 733
9635.21 717
9636.14 760
9637.07 829
9637.99 801
9638.92 807
9639.85 809
9640.77 820
9641.70 739
9642.63 712
9643.56 767
9644.48 758
9645.41 776
9646.34 864
9647.26 895
9648.19 919
9649.12 953
9650.05 1042
9650.97 1092
9651.90 1115
9652.83 1145
9653.76 1191
9654.68 1110
9655.61 1113
9656.54 1045
9657.47 972
9658.40 933
9659.32 930
9660.25 910
9661.18 899
9662.11 870
9663.04 850
9663.96 834
9664.89 893
9665.82 922
9666.75 917
9667.68 969
9668.61 1028
9669.53 1001
9670.46 1059
9671.39 998
9672.32 998
9673.25 996
9674.18 984
9675.11 981
9676.03 999
9676.96 1040
9677.89 1004
9678.82 954
9679.75 942
9680.68 1010
9681.61 999
9682.54 1031
9683.47 1034
9684.40 971
9685.32 1048
9686.25 1007
9687.18 988
9688.11 990
9689.04 1033
9689.97 1054
9690.90 1050
9691.83 1098
9692.76 1110
9693.69 1197
9694.62 1144
9695.55 1168
9696.48 1263
9697.41 1381
9698.34 1486
9699.27 1621
9700.20 1727
9701.13 1789
9702.06 1856
9702.99 1714
9703.92 1624
9704.85 1616
9705.78 1378
9706.71 1299
9707.64 1258
9708.57 1149
9709.50 1130
9710.43 1128
9711.36 1048
9712.29 1029
9713.22 1024
9714.15 1036
9715.08 1087
9716.01 1124
9716.94 1097
9717.87 1055
9718.80 1109
9719.74 1062
9720.67 1045
9721.60 1007
9722.53 1005
9723.46 934
9724.39 936
9725.32 900
9726.25 890
9727.18 907
9728.11 980
9729.05 953
9729.98 919
9730.91 939
9731.84 917
9732.77 919
9733.70 919
9734.63 919
9735.57 909
9736.50 954
9737.43 936
9738.36 930
9739.29 912
9740.22 888
9741.16 904
9742.09 947
9743.02 935
9743.95 904
9744.88 887
9745.82 816
9746.75 923
9747.68 833
9748.61 874
9749.55 836
9750.48 868
9751.41 836
9752.34 855
9753.27 817
9754.21 832
9755.14 789
9756.07 903
9757.01 876
9757.94 856
9758.87 918
9759.80 835
9760.74 883
9761.67 862
9762.60 914
9763.53 923
9764.47 962
9765.40 940
9766.33 983
9767.27 916
9768.20 947
9769.13 960
9770.07 899
9771.00 867
9771.93 919
9772.87 890
9773.80 920
9774.73 953
9775.67 902
9776.60 974
9777.53 1047
9778.47 998
9779.40 1022
9780.34 1102
9781.27 1201
9782.20 1163
9783.14 1161
9784.07 1187
9785.00 1225
9785.94 1183
9786.87 1222
9787.81 1156
9788.74 1131
9789.68 1123
9790.61 1045
9791.54 1021
9792.48 976
9793.41 927
9794.35 1032
9795.28 999
9796.22 1019
9797.15 1055
9798.08 1044
9799.02 1084
9799.95 1127
9800.89 1155
9801.82 1100
9802.76 1091
9803.69 1059
9804.63 981
9805.56 896
9806.50 862
9807.43 870
9808.37 897
9809.30 811
9810.24 787
9811.17 794
9812.11 787
9813.04 761
9813.98 821
9814.91 749
9815.85 720
9816.79 739
9817.72 750
9818.66 724
9819.59 685
9820.53 760
9821.46 720
9822.40 740
9823.34 728
9824.27 755
9825.21 780
9826.14 754
9827.08 642
9828.02 720
9828.95 717
9829.89 689
9830.82 696
9831.76 703
9832.70 676
9833.63 674
9834.57 676
9835.50 674
9836.44 746
9837.38 712
9838.31 713
9839.25 654
9840.19 683
9841.12 654
9842.06 705
9843.00 653
9843.93 673
9844.87 654
9845.81 667
9846.74 635
9847.68 682
9848.62 685
9849.56 695
9850.49 703
9851.43 669
9852.37 684
9853.30 717
9854.24 696
9855.18 695
9856.12 753
9857.05 714
9857.99 721
9858.93 703
9859.87 683
9860.80 732
9861.74 662
9862.68 694
9863.62 688
9864.55 663
9865.49 610
9866.43 648
9867.37 731
9868.31 729
9869.24 658
9870.18 681
9871.12 659
9872.06 637
9873.00 666
9873.93 705
9874.87 686
9875.81 709
9876.75 673
9877.69 691
9878.63 698
9879.56 684
9880.50 726
9881.44 739
9882.38 691
9883.32 744
9884.26 689
9885.20 651
9886.14 659
9887.07 678
9888.01 658
9888.95 645
9889.89 633
9890.83 626
9891.77 685
9892.71 633
9893.65 622
9894.59 702
9895.53 650
9896.47 628
9897.40 626
9898.34 639
9899.28 664
9900.22 641
9901.16 617
9902.10 640
9903.04 648
9903.98 649
9904.92 637
9905.86 667
9906.80 664
9907.74 637
9908.68 673
9909.62 753
9910.56 682
9911.50 690
9912.44 686
9913.38 724
9914.32 735
9915.26 724
9916.20 735
9917.14 706
9918.08 705
9919.02 683
9919.96 682
9920.90 688
9921.84 730
9922.78 788
9923.72 835
9924.66 936
9925.61 1083
9926.55 1376
9927.49 1447
9928.43 1461
9929.37 1522
9930.31 1533
9931.25 1484
9932.19 1355
9933.13 1206
9934.07 1125
9935.01 985
9935.96 889
9936.90 850
9937.84 755
9938.78 735
9939.72 705
9940.66 713
9941.60 676
9942.54 654
9943.49 680
9944.43 684
9945.37 710
9946.31 661
9947.25 636
9948.19 619
9949.14 646
9950.08 614
9951.02 593
9951.96 633
9952.90 631
9953.85 614
9954.79 629
9955.73 680
9956.67 608
9957.61 633
9958.56 694
9959.50 650
9960.44 597
9961.38 607
9962.33 632
9963.27 634
9964.21 606
9965.15 640
9966.10 574
9967.04 561
9967.98 637
9968.92 605
9969.87 558
9970.81 574
9971.75 606
9972.70 566
9973.64 561
9974.58 612
9975.52 584
9976.47 578
9977.41 567
9978.35 539
9979.30 508
9980.24 556
9981.18 510
9982.13 518
9983.07 519
9984.01 524
9984.96 560
9985.90 565
9986.84 542
9987.79 564
9988.73 513
9989.68 590
9990.62 566
9991.56 510
9992.51 542
9993.45 535
9994.39 544
9995.34 540
9996.28 546
9997.23 557
9998.17 556
9999.11 557
10000.06 507
10001.00 585
10001.95 528
10002.89 542
10003.84 545
10004.78 576
10005.73 578
10006.67 579
10007.61 582
10008.56 547
10009.50 543
10010.45 540
10011.39 532
10012.34 518
10013.28 549
10014.23 544
10015.17 550
10016.12 487
10017.06 527
10018.01 553
10018.95 499
10019.90 442
10020.84 484
10021.79 515
10022.73 524
10023.68 572
10024.62 550
10025.57 554
10026.51 544
10027.46 507
10028.41 520
10029.35 604
10030.30 546
10031.24 524
10032.19 534
10033.13 550
10034.08 539
10035.03 517
10035.97 496
10036.92 475
10037.86 502
10038.81 485
10039.76 522
10040.70 494
10041.65 461
10042.59 514
10043.54 526
10044.49 494
10045.43 483
10046.38 450
10047.33 506
10048.27 494
10049.22 481
10050.17 479
10051.11 450
10052.06 463
10053.01 464
10053.95 484
10054.90 448
10055.85 490
10056.79 494
10057.74 497
10058.69 488
10059.63 509
10060.58 481
10061.53 508
10062.48 504
10063.42 498
10064.37 462
10065.32 505
10066.26 534
10067.21 507
10068.16 432
10069.11 427
10070.05 510
10071.00 472
10071.95 460
10072.90 496
10073.84 443
10074.79 475
10075.74 480
10076.69 490
10077.64 486
10078.58 463
10079.53 451
10080.48 549
10081.43 474
10082.38 417
10083.32 456
10084.27 507
10085.22 494
10086.17 462
10087.12 468
10088.07 464
10089.01 461
10089.96 438
10090.91 453
10091.86 507
10092.81 492
10093.76 463
10094.71 445
10095.65 476
10096.60 453
10097.55 455
10098.50 472
10099.45 431
10100.40 455
10101.35 443
10102.30 484
10103.25 428
10104.19 450
10105.14 445
10106.09 445
10107.04 451
10107.99 436
10108.94 447
10109.89 495
10110.84 461
10111.79 429
10112.74 459
10113.69 429
10114.64 457
10115.59 485
10116.54 458
10117.49 437
10118.44 426
10119.39 457
10120.34 460
10121.29 451
10122.24 446
10123.19 456
10124.14 515
10125.09 449
10126.04 431
10126.99 408
10127.94 464
10128.89 450
10129.84 446
10130.79 466
10131.74 453
10132.69 418
10133.64 399
10134.59 449
10135.54 439
10136.49 438
10137.44 477
10138.39 438
10139.34 424
10140.29 408
10141.24 413
10142.20 423
10143.15 410
10144.10 442
10145.05 458
10146.00 420
10146.95 422
10147.90 434
10148.85 443
10149.80 429
10150.76 462
10151.71 421
10152.66 401
10153.61 461
10154.56 421
10155.51 403
10156.46 449
10157.42 449
10158.37 429
10159.32 414
10160.27 443
10161.22 463
10162.18 445
10163.13 454
10164.08 466
10165.03 503
10165.98 496
10166.93 432
10167.89 458
10168.84 413
10169.79 444
10170.74 485
10171.70 445
10172.65 458
10173.60 470
10174.55 462
10175.51 462
10176.46 439
10177.41 423
10178.36 475
10179.32 463
10180.27 463
10181.22 417
10182.17 432
10183.13 440
10184.08 523
10185.03 500
10185.99 482
10186.94 515
10187.89 473
10188.84 496
10189.80 470
10190.75 450
10191.70 454
10192.66 505
10193.61 448
10194.56 466
10195.52 459
10196.47 483
10197.42 479
10198.38 463
10199.33 487
10200.29 493
10201.24 506
10202.19 474
10203.15 463
10204.10 504
10205.05 510
10206.01 531
10206.96 526
10207.92 527
10208.87 608
10209.82 606
10210.78 557
10211.73 536
10212.69 583
10213.64 586
10214.60 526
10215.55 525
10216.50 474
10217.46 546
10218.41 485
10219.37 501
10220.32 510
10221.28 523
10222.23 502
10223.19 482
10224.14 489
10225.10 528
10226.05 527
10227.01 499
10227.96 438
10228.92 516
10229.87 490
10230.83 478
10231.78 532
10232.74 477
10233.69 505
10234.65 580
10235.60 575
10236.56 621
10237.51 626
10238.47 624
10239.42 594
10240.38 588
10241.33 591
10242.29 561
10243.25 556
10244.20 517
10245.16 485
10246.11 477
10247.07 458
10248.02 497
10248.98 503
10249.94 486
10250.89 483
10251.85 469
10252.80 495
10253.76 444
10254.72 477
10255.67 451
10256.63 449
10257.59 429
10258.54 460
10259.50 452
10260.45 420
10261.41 398
10262.37 358
10263.32 407
10264.28 430
10265.24 371
10266.19 436
10267.15 468
10268.11 431
10269.06 400
10270.02 440
10270.98 466
10271.94 420
10272.89 437
10273.85 475
10274.81 454
10275.76 462
10276.72 475
10277.68 431
10278.64 405
10279.59 415
10280.55 458
10281.51 451
10282.47 428
10283.42 430
10284.38 408
10285.34 387
10286.30 407
10287.25 417
10288.21 433
10289.17 402
10290.13 423
10291.08 452
10292.04 433
10293.00 416
10293.96 432
10294.92 463
10295.87 467
10296.83 467
10297.79 447
10298.75 488
10299.71 457
10300.67 451
10301.62 466
10302.58 457
10303.54 439
10304.50 409
10305.46 436
10306.42 419
10307.38 418
10308.33 399
10309.29 448
10310.25 401
10311.21 451
10312.17 456
10313.13 432
10314.09 424
10315.05 417
10316.01 443
10316.96 472
10317.92 398
10318.88 406
10319.84 451
10320.80 434
10321.76 421
10322.72 430
10323.68 440
10324.64 453
10325.60 448
10326.56 411
10327.52 452
10328.48 460
10329.44 471
10330.40 459
10331.36 448
10332.32 435
10333.28 433
10334.24 469
10335.20 420
10336.16 429
10337.12 430
10338.08 439
10339.04 400
10340.00 449
10340.96 434
10341.92 410
10342.88 427
10343.84 345
10344.80 376
10345.76 392
10346.72 398
10347.68 425
10348.64 412
10349.60 425
10350.56 402
10351.52 419
10352.48 412
10353.44 379
10354.40 422
10355.36 419
10356.33 452
10357.29 407
10358.25 411
10359.21 413
10360.17 398
10361.13 433
10362.09 437
10363.05 432
10364.01 404
10364.98 431
10365.94 423
10366.90 441
10367.86 428
10368.82 444
10369.78 384
10370.75 400
10371.71 389
10372.67 375
10373.63 395
10374.59 410
10375.55 391
10376.52 375
10377.48 430
10378.44 397
10379.40 412
10380.36 394
10381.33 391
10382.29 399
10383.25 432
10384.21 411
10385.17 362
10386.14 413
10387.10 444
10388.06 409
10389.02 399
10389.99 391
10390.95 410
10391.91 397
10392.87 387
10393.84 395
10394.80 433
10395.76 429
10396.73 384
10397.69 406
10398.65 369
10399.61 382
10400.58 401
10401.54 426
10402.50 362
10403.47 350
10404.43 388
10405.39 413
10406.36 381
10407.32 411
10408.28 351
10409.25 390
10410.21 396
10411.17 363
10412.14 404
10413.10 361
10414.06 400
10415.03 434
10415.99 451
10416.95 452
10417.92 412
10418.88 499
10419.85 555
10420.81 501
10421.77 481
10422.74 428
10423.70 458
10424.67 482
10425.63 394
10426.59 423
10427.56 433
10428.52 413
10429.49 409
10430.45 383
10431.42 356
10432.38 347
10433.34 407
10434.31 401
10435.27 371
10436.24 371
10437.20 379
10438.17 378
10439.13 372
10440.10 383
10441.06 357
10442.03 356
10442.99 386
10443.96 370
10444.92 353
10445.89 366
10446.85 371
10447.82 366
10448.78 340
10449.75 378
10450.71 353
10451.68 350
10452.64 348
10453.61 362
10454.58 360
10455.54 408
10456.51 389
10457.47 345
10458.44 363
10459.40 363
10460.37 394
10461.33 397
10462.30 391
10463.27 394
10464.23 348
10465.20 351
10466.16 373
10467.13 379
10468.10 369
10469.06 350
10470.03 360
10471.00 323
10471.96 351
10472.93 357
10473.89 366
10474.86 344
10475.83 295
10476.79 341
10477.76 350
10478.73 368
10479.69 364
10480.66 356
10481.63 369
10482.59 391
10483.56 367
10484.53 365
10485.49 310
10486.46 299
10487.43 336
10488.40 340
10489.36 373
10490.33 353
10491.30 316
10492.26 368
10493.23 354
10494.20 343
10495.17 346
10496.13 389
10497.10 361
10498.07 350
10499.04 345
10500.00 334
10500.97 321
10501.94 325
10502.91 329
10503.87 357
10504.84 375
10505.81 346
10506.78 385
10507.75 320
10508.71 336
10509.68 352
10510.65 392
10511.62 360
10512.59 302
10513.55 330
10514.52 347
10515.49 338
10516.46 353
10517.43 338
10518.40 302
10519.36 321
10520.33 347
10521.30 338
10522.27 315
10523.24 359
10524.21 365
10525.18 346
10526.15 335
10527.11 371
10528.08 348
10529.05 352
10530.02 344
10530.99 373
10531.96 325
10532.93 347
10533.90 371
10534.87 341
10535.84 324
10536.80 315
10537.77 350
10538.74 370
10539.71 348
10540.68 329
10541.65 341
10542.62 351
10543.59 333
10544.56 321
10545.53 315
10546.50 320
10547.47 347
10548.44 319
10549.41 328
10550.38 328
10551.35 334
10552.32 324
10553.29 306
10554.26 329
10555.23 334
10556.20 352
10557.17 377
10558.14 353
10559.11 342
10560.08 365
10561.05 376
10562.02 390
10562.99 351
10563.96 369
10564.93 375
10565.90 382
10566.88 339
10567.85 337
10568.82 338
10569.79 347
10570.76 402
10571.73 328
10572.70 352
10573.67 316
10574.64 318
10575.61 360
10576.58 347
10577.56 349
10578.53 329
10579.50 355
10580.47 311
10581.44 331
10582.41 341
10583.38 362
10584.35 337
10585.33 328
10586.30 319
10587.27 330
10588.24 358
10589.21 402
10590.18 340
10591.16 360
10592.13 380
10593.10 347
10594.07 324
10595.04 325
10596.02 326
10596.99 369
10597.96 354
10598.93 363
10599.90 323
10600.88 345
10601.85 342
10602.82 363
10603.79 360
10604.77 366
10605.74 353
10606.71 308
10607.68 308
10608.66 294
10609.63 309
10610.60 337
10611.57 337
10612.55 347
10613.52 357
10614.49 296
10615.47 348
10616.44 349
10617.41 362
10618.38 371
10619.36 340
10620.33 360
10621.30 350
10622.28 356
10623.25 354
10624.22 367
10625.20 341
10626.17 351
10627.14 350
10628.12 351
10629.09 340
10630.06 348
10631.04 347
10632.01 345
10632.99 320
10633.96 332
10634.93 360
10635.91 334
10636.88 346
10637.86 373
10638.83 348
10639.80 378
10640.78 416
10641.75 390
10642.73 360
10643.70 366
10644.67 390
10645.65 377
10646.62 356
10647.60 354
10648.57 336
10649.55 348
10650.52 336
10651.50 372
10652.47 314
10653.44 326
10654.42 346
10655.39 324
10656.37 323
10657.34 336
10658.32 316
10659.29 299
10660.27 308
10661.24 315
10662.22 349
10663.19 352
10664.17 330
10665.14 335
10666.12 385
10667.09 353
10668.07 325
10669.04 355
10670.02 349
10671.00 341
10671.97 349
10672.95 348
10673.92 346
10674.90 329
10675.87 330
10676.85 374
10677.83 362
10678.80 334
10679.78 309
10680.75 346
10681.73 333
10682.70 358
10683.68 323
10684.66 346
10685.63 343
10686.61 366
10687.59 361
10688.56 386
10689.54 339
10690.51 319
10691.49 312
10692.47 353
10693.44 341
10694.42 320
10695.40 338
10696.37 323
10697.35 328
10698.33 307
10699.30 360
10700.28 345
10701.26 343
10702.23 343
10703.21 344
10704.19 327
10705.17 334
10706.14 309
10707.12 295
10708.10 311
10709.07 330
10710.05 353
10711.03 319
10712.01 337
10712.98 360
10713.96 332
10714.94 300
10715.92 302
10716.89 294
10717.87 328
10718.85 327
10719.83 314
10720.80 321
10721.78 329
10722.76 342
10723.74 354
10724.71 349
10725.69 353
10726.67 354
10727.65 349
10728.63 347
10729.61 301
10730.58 328
10731.56 362
10732.54 342
10733.52 316
10734.50 323
10735.48 309
10736.45 342
10737.43 353
10738.41 308
10739.39 331
10740.37 345
10741.35 368
10742.33 343
10743.30 364
10744.28 319
10745.26 323
10746.24 328
10747.22 346
10748.20 308
10749.18 315
10750.16 343
10751.14 353
10752.11 352
10753.09 303
10754.07 340
10755.05 320
10756.03 349
10757.01 329
10757.99 287
10758.97 306
10759.95 340
10760.93 326
10761.91 295
10762.89 310
10763.87 340
10764.85 326
10765.83 320
10766.81 288
10767.79 303
10768.77 346
10769.75 349
10770.73 345
10771.71 290
10772.69 346
10773.67 370
10774.65 371
10775.63 328
10776.61 363
10777.59 361
10778.57 357
10779.55 322
10780.53 339
10781.51 322
10782.49 330
10783.47 353
10784.45 338
10785.43 360
10786.41 337
10787.39 336
10788.38 355
10789.36 337
10790.34 334
10791.32 325
10792.30 330
10793.28 334
10794.26 326
10795.24 314
10796.22 322
10797.21 314
10798.19 310
10799.17 317
10800.15 345
10801.13 322
10802.11 300
10803.09 328
10804.08 341
10805.06 330
10806.04 349
10807.02 317
10808.00 373
10808.98 341
10809.97 400
10810.95 366
10811.93 323
10812.91 355
10813.89 355
10814.88 319
10815.86 309
10816.84 315
10817.82 296
10818.80 358
10819.79 342
10820.77 333
10821.75 326
10822.73 367
10823.72 320
10824.70 335
10825.68 312
10826.66 309
10827.65 332
10828.63 335
10829.61 341
10830.59 327
10831.58 287
10832.56 314
10833.54 349
10834.53 321
10835.51 321
10836.49 336
10837.47 362
10838.46 347
10839.44 322
10840.42 316
10841.41 347
10842.39 316
10843.37 340
10844.36 311
10845.34 347
10846.32 379
10847.31 371
10848.29 363
10849.27 354
10850.26 329
10851.24 329
10852.23 352
10853.21 328
10854.19 385
10855.18 345
10856.16 359
10857.14 306
10858.13 318
10859.11 312
10860.10 373
10861.08 366
10862.07 364
10863.05 320
10864.03 343
10865.02 362
10866.00 359
10866.99 376
10867.97 325
10868.96 341
10869.94 416
10870.92 427
10871.91 360
10872.89 356
10873.88 362
10874.86 406
10875.85 341
10876.83 357
10877.82 358
10878.80 385
10879.79 363
10880.77 355
10881.76 356
10882.74 351
10883.73 406
10884.71 373
10885.70 365
10886.68 376
10887.67 387
10888.66 393
10889.64 399
10890.63 389
10891.61 413
10892.60 392
10893.58 372
10894.57 333
10895.55 361
10896.54 382
10897.53 396
10898.51 397
10899.50 369
10900.48 367
10901.47 366
10902.46 406
10903.44 389
10904.43 380
10905.41 364
10906.40 386
10907.39 399
10908.37 395
10909.36 378
10910.35 375
10911.33 378
10912.32 408
10913.30 413
10914.29 406
10915.28 382
10916.26 405
10917.25 410
10918.24 424
10919.22 456
10920.21 371
10921.20 421
10922.19 380
10923.17 418
10924.16 439
10925.15 401
10926.13 415
10927.12 422
10928.11 399
10929.09 405
10930.08 411
10931.07 379
10932.06 380
10933.04 381
10934.03 448
10935.02 441
10936.01 439
10936.99 387
10937.98 413
10938.97 406
10939.96 432
10940.94 427
10941.93 462
10942.92 455
10943.91 440
10944.90 476
10945.88 449
10946.87 447
10947.86 437
10948.85 426
10949.84 443
10950.82 454
10951.81 506
10952.80 472
10953.79 454
10954.78 516
10955.77 474
10956.76 491
10957.74 544
10958.73 568
10959.72 577
10960.71 630
10961.70 658
10962.69 648
10963.68 616
10964.66 554
10965.65 564
10966.64 565
10967.63 577
10968.62 516
10969.61 481
10970.60 473
10971.59 506
10972.58 513
10973.57 484
10974.56 518
10975.54 471
10976.53 471
10977.52 507
10978.51 529
10979.50 505
10980.49 500
10981.48 521
10982.47 543
10983.46 504
10984.45 517
10985.44 527
10986.43 547
10987.42 519
10988.41 504
10989.40 482
10990.39 485
10991.38 551
10992.37 546
10993.36 510
10994.35 546
10995.34 583
10996.33 624
10997.32 642
10998.31 664
10999.30 692
11000.29 759
11001.28 791
11002.27 829
11003.26 773
11004.25 803
11005.25 808
11006.24 694
11007.23 678
11008.22 593
11009.21 588
11010.20 543
11011.19 567
11012.18 578
11013.17 524
11014.16 492
11015.15 474
11016.15 490
11017.14 486
11018.13 537
11019.12 529
11020.11 559
11021.10 561
11022.09 574
11023.09 543
11024.08 491
11025.07 533
11026.06 526
11027.05 506
11028.04 479
11029.03 504
11030.03 445
11031.02 543
11032.01 470
11033.00 466
11033.99 499
11034.99 514
11035.98 480
11036.97 428
11037.96 453
11038.95 456
11039.95 481
11040.94 450
11041.93 477
11042.92 454
11043.92 465
11044.91 446
11045.90 457
11046.89 410
11047.89 392
11048.88 457
11049.87 415
11050.86 440
11051.86 403
11052.85 414
11053.84 393
11054.84 437
11055.83 424
11056.82 405
11057.81 423
11058.81 459
11059.80 411
11060.79 382
11061.79 398
11062.78 430
11063.77 445
11064.77 429
11065.76 384
11066.75 395
11067.75 389
11068.74 372
11069.73 418
11070.73 437
11071.72 445
11072.72 422
11073.71 449
11074.70 398
11075.70 408
11076.69 409
11077.69 410
11078.68 458
11079.67 382
11080.67 397
11081.66 451
11082.66 454
11083.65 447
11084.64 364
11085.64 394
11086.63 426
11087.63 408
11088.62 402
11089.62 390
11090.61 408
11091.60 405
11092.60 421
11093.59 422
11094.59 362
11095.58 390
11096.58 388
11097.57 439
11098.57 411
11099.56 435
11100.56 430
11101.55 403
11102.55 432
11103.54 404
11104.54 391
11105.53 413
11106.53 425
11107.52 364
11108.52 398
11109.51 368
11110.51 397
11111.51 451
11112.50 409
11113.50 405
11114.49 397
11115.49 386
11116.48 411
11117.48 413
11118.47 408
11119.47 414
11120.47 423
11121.46 397
11122.46 433
11123.45 410
11124.45 477
11125.45 502
11126.44 512
11127.44 477
11128.44 508
11129.43 522
11130.43 468
11131.42 427
11132.42 472
11133.42 446
11134.41 435
11135.41 450
11136.41 406
11137.40 432
11138.40 402
11139.40 414
11140.39 398
11141.39 378
11142.39 373
11143.38 395
11144.38 417
11145.38 390
11146.37 403
11147.37 412
11148.37 428
11149.37 389
11150.36 400
11151.36 381
11152.36 421
11153.35 430
11154.35 425
11155.35 378
11156.35 394
11157.34 374
11158.34 379
11159.34 342
11160.34 359
11161.34 369
11162.33 390
11163.33 357
11164.33 390
11165.33 424
11166.32 383
11167.32 372
11168.32 409
11169.32 402
11170.32 382
11171.31 373
11172.31 361
11173.31 396
11174.31 372
11175.31 410
11176.31 363
11177.30 383
11178.30 376
11179.30 340
11180.30 366
11181.30 350
11182.30 349
11183.30 345
11184.29 350
11185.29 352
11186.29 341
11187.29 367
11188.29 345
11189.29 330
11190.29 364
11191.29 393
11192.29 376
11193.29 331
11194.28 357
11195.28 345
11196.28 332
11197.28 364
11198.28 359
11199.28 349
11200.28 341
11201.28 340
11202.28 354
11203.28 340
11204.28 334
11205.28 340
11206.28 307
11207.28 353
11208.28 300
11209.28 369
11210.28 364
11211.28 402
11212.28 390
11213.28 360
11214.28 349
11215.28 340
11216.28 324
11217.28 303
11218.28 352
11219.28 324
11220.28 359
11221.28 327
11222.28 364
11223.28 343
11224.28 340
11225.28 386
11226.28 369
11227.28 332
11228.28 328
11229.28 322
11230.28 337
11231.28 323
11232.29 306
11233.29 320
11234.29 351
11235.29 367
11236.29 345
11237.29 351
11238.29 350
11239.29 311
11240.29 333
11241.30 342
11242.30 300
11243.30 346
11244.30 353
11245.30 358
11246.30 331
11247.30 319
11248.31 370
11249.31 368
11250.31 370
11251.31 333
11252.31 360
11253.31 381
11254.32 347
11255.32 358
11256.32 338
11257.32 375
11258.32 381
11259.33 330
11260.33 342
11261.33 365
11262.33 347
11263.33 326
11264.34 345
11265.34 362
11266.34 364
11267.34 353
11268.35 344
11269.35 374
11270.35 373
11271.35 404
11272.36 381
11273.36 383
11274.36 361
11275.37 358
11276.37 382
11277.37 406
11278.37 378
11279.38 334
11280.38 374
11281.38 415
11282.39 409
11283.39 413
11284.39 406
11285.40 387
11286.40 371
11287.40 398
11288.41 365
11289.41 347
11290.41 360
11291.42 343
11292.42 365
11293.42 348
11294.43 338
11295.43 399
11296.43 381
11297.44 369
11298.44 321
11299.45 355
11300.45 365
11301.45 373
11302.46 340
11303.46 315
11304.47 314
11305.47 345
11306.47 356
11307.48 327
11308.48 367
11309.49 365
11310.49 349
11311.50 380
11312.50 411
11313.50 326
11314.51 391
11315.51 398
11316.52 406
11317.52 406
11318.53 428
11319.53 377
11320.54 386
11321.54 353
11322.55 371
11323.55 362
11324.56 338
11325.56 338
11326.57 358
11327.57 338
11328.58 330
11329.58 360
11330.59 308
11331.59 351
11332.60 346
11333.60 318
11334.61 304
11335.61 332
11336.62 349
11337.63 337
11338.63 341
11339.64 324
11340.64 293
11341.65 314
11342.65 303
11343.66 307
11344.67 317
11345.67 355
11346.68 355
11347.68 328
11348.69 333
11349.70 322
11350.70 305
11351.71 303
11352.71 313
11353.72 318
11354.73 332
11355.73 332
11356.74 334
11357.75 377
11358.75 334
11359.76 306
11360.77 339
11361.77 329
11362.78 300
11363.79 320
11364.79 324
11365.80 335
11366.81 332
11367.81 343
11368.82 311
11369.83 332
11370.83 311
11371.84 308
11372.85 281
11373.86 303
11374.86 300
11375.87 271
11376.88 317
11377.89 322
11378.89 347
11379.90 323
11380.91 300
11381.92 290
11382.92 296
11383.93 341
11384.94 321
11385.95 282
11386.95 283
11387.96 318
11388.97 327
11389.98 309
11390.99 299
11391.99 301
11393.00 315
11394.01 283
11395.02 320
11396.03 296
11397.03 309
11398.04 344
11399.05 290
11400.06 315
11401.07 325
11402.08 291
11403.08 288
11404.09 319
11405.10 325
11406.11 292
11407.12 312
11408.13 334
11409.14 319
11410.14 291
11411.15 311
11412.16 303
11413.17 312
11414.18 323
11415.19 277
11416.20 294
11417.21 309
11418.22 301
11419.23 299
11420.23 348
11421.24 291
11422.25 285
11423.26 292
11424.27 320
11425.28 304
11426.29 299
11427.30 268
11428.31 317
11429.32 331
11430.33 294
11431.34 306
11432.35 319
11433.36 289
11434.37 314
11435.38 297
11436.39 295
11437.40 305
11438.41 338
11439.42 320
11440.43 290
11441.44 302
11442.45 314
11443.46 343
11444.47 305
11445.48 300
11446.49 331
11447.50 336
11448.51 309
11449.52 313
11450.53 338
11451.54 319
11452.55 295
11453.56 327
11454.58 277
11455.59 298
11456.60 282
11457.61 282
11458.62 279
11459.63 299
11460.64 309
11461.65 322
11462.66 301
11463.67 282
11464.69 307
11465.70 286
11466.71 303
11467.72 312
11468.73 291
11469.74 351
11470.75 331
11471.77 302
11472.78 295
11473.79 276
11474.80 308
11475.81 296
11476.82 328
11477.84 312
11478.85 331
11479.86 317
11480.87 269
11481.88 332
11482.89 324
11483.91 300
11484.92 304
11485.93 303
11486.94 298
11487.96 295
11488.97 301
11489.98 307
11490.99 303
11492.00 361
11493.02 356
11494.03 320
11495.04 286
11496.06 308
11497.07 277
11498.08 327
11499.09 297
11500.11 343
11501.12 336
11502.13 325
11503.14 306
11504.16 326
11505.17 334
11506.18 315
11507.20 328
11508.21 334
11509.22 324
11510.24 307
11511.25 317
11512.26 314
11513.28 303
11514.29 301
11515.30 321
11516.32 300
11517.33 329
11518.34 322
11519.36 315
11520.37 330
11521.38 307
11522.40 337
11523.41 325
11524.43 314
11525.44 337
11526.45 334
11527.47 335
11528.48 337
11529.50 316
11530.51 346
11531.52 338
11532.54 335
11533.55 305
11534.57 298
11535.58 322
11536.60 340
11537.61 359
11538.62 328
11539.64 323
11540.65 341
11541.67 365
11542.68 346
11543.70 314
11544.71 305
11545.73 319
11546.74 344
11547.76 349
11548.77 341
11549.79 332
11550.80 322
11551.82 357
11552.83 358
11553.85 343
11554.86 362
11555.88 341
11556.89 345
11557.91 344
11558.92 331
11559.94 323
11560.95 382
11561.97 393
11562.98 357
11564.00 358
11565.02 347
11566.03 406
11567.05 376
11568.06 392
11569.08 379
11570.10 383
11571.11 400
11572.13 390
11573.14 358
11574.16 356
11575.18 411
11576.19 412
11577.21 427
11578.22 387
11579.24 369
11580.26 363
11581.27 370
11582.29 418
11583.31 433
11584.32 421
11585.34 420
11586.35 454
11587.37 460
11588.39 407
11589.40 494
11590.42 472
11591.44 467
11592.46 490
11593.47 498
11594.49 491
11595.51 449
11596.52 508
11597.54 545
11598.56 571
11599.57 606
11600.59 695
11601.61 761
11602.63 897
11603.64 983
11604.66 972
11605.68 980
11606.70 1015
11607.71 1003
11608.73 903
11609.75 863
11610.77 746
11611.78 734
11612.80 658
11613.82 580
11614.84 549
11615.85 527
11616.87 529
11617.89 507
11618.91 473
11619.93 495
11620.95 491
11621.96 475
11622.98 402
11624.00 425
11625.02 419
11626.04 410
11627.05 456
11628.07 442
11629.09 410
11630.11 386
11631.13 442
11632.15 400
11633.17 405
11634.18 414
11635.20 392
11636.22 409
11637.24 396
11638.26 356
11639.28 390
11640.30 388
11641.32 397
11642.34 402
11643.35 365
11644.37 368
11645.39 336
11646.41 382
11647.43 315
11648.45 375
11649.47 325
11650.49 387
11651.51 343
11652.53 351
11653.55 345
11654.57 354
11655.59 379
11656.61 320
11657.63 311
11658.65 317
11659.67 337
11660.69 317
11661.71 342
11662.73 357
11663.75 344
11664.77 336
11665.79 345
11666.81 335
11667.83 353
11668.85 334
11669.87 375
11670.89 336
11671.91 310
11672.93 344
11673.95 332
11674.97 362
11675.99 318
11677.01 338
11678.03 344
11679.05 369
11680.07 371
11681.09 361
11682.11 362
11683.13 398
11684.15 375
11685.18 367
11686.20 352
11687.22 340
11688.24 349
11689.26 365
11690.28 372
11691.30 375
11692.32 381
11693.34 331
11694.37 336
11695.39 350
11696.41 355
11697.43 347
11698.45 350
11699.47 360
11700.49 356
11701.52 386
11702.54 400
11703.56 353
11704.58 383
11705.60 352
11706.62 335
11707.65 356
11708.67 350
11709.69 334
11710.71 306
11711.73 328
11712.76 374
11713.78 380
11714.80 360
11715.82 332
11716.85 319
11717.87 313
11718.89 330
11719.91 335
11720.94 341
11721.96 379
11722.98 371
11724.00 318
11725.03 304
11726.05 342
11727.07 354
11728.09 319
11729.12 320
11730.14 342
11731.16 319
11732.19 316
11733.21 329
11734.23 325
11735.25 329
11736.28 301
11737.30 347
11738.32 364
11739.35 329
11740.37 309
11741.39 300
11742.42 357
11743.44 305
11744.46 298
11745.49 322
11746.51 332
11747.54 319
11748.56 313
11749.58 325
11750.61 313
11751.63 298
11752.65 291
11753.68 363
11754.70 314
11755.73 273
11756.75 312
11757.77 334
11758.80 325
11759.82 317
11760.85 312
11761.87 304
11762.90 307
11763.92 314
11764.94 295
11765.97 294
11766.99 288
11768.02 269
11769.04 284
11770.07 310
11771.09 333
11772.12 322
11773.14 337
11774.17 296
11775.19 306
11776.22 362
11777.24 283
11778.27 280
11779.29 298
11780.32 280
11781.34 319
11782.37 298
11783.39 285
11784.42 310
11785.44 316
11786.47 315
11787.49 308
11788.52 297
11789.54 267
11790.57 266
11791.59 280
11792.62 304
11793.65 286
11794.67 291
11795.70 325
11796.72 295
11797.75 299
11798.77 306
11799.80 280
11800.83 273
11801.85 320
11802.88 293
11803.90 316
11804.93 267
11805.96 284
11806.98 286
11808.01 288
11809.04 278
11810.06 294
11811.09 278
11812.12 282
11813.14 271
11814.17 279
11815.20 310
11816.22 285
11817.25 288
11818.28 276
11819.30 279
11820.33 256
11821.36 290
11822.38 278
11823.41 295
11824.44 298
11825.46 321
11826.49 276
11827.52 319
11828.54 282
11829.57 302
11830.60 321
11831.63 348
11832.65 340
11833.68 317
11834.71 317
11835.74 261
11836.76 313
11837.79 288
11838.82 302
11839.85 261
11840.87 300
11841.90 286
11842.93 299
11843.96 288
11844.99 308
11846.01 291
11847.04 252
11848.07 311
11849.10 297
11850.13 291
11851.15 271
11852.18 280
11853.21 275
11854.24 300
11855.27 318
11856.30 335
11857.32 283
11858.35 319
11859.38 319
11860.41 330
11861.44 286
11862.47 294
11863.50 285
11864.52 305
11865.55 292
11866.58 290
11867.61 326
11868.64 320
11869.67 320
11870.70 327
11871.73 318
11872.76 272
11873.79 279
11874.81 286
11875.84 332
11876.87 320
11877.90 322
11878.93 325
11879.96 318
11880.99 319
11882.02 311
11883.05 318
11884.08 338
11885.11 320
11886.14 290
11887.17 305
11888.20 288
11889.23 304
11890.26 311
11891.29 324
11892.32 288
11893.35 305
11894.38 310
11895.41 314
11896.44 329
11897.47 320
11898.50 344
11899.53 342
11900.56 336
11901.59 352
11902.62 375
11903.65 362
11904.68 384
11905.71 343
11906.74 392
11907.77 387
11908.80 339
11909.83 337
11910.86 367
11911.90 344
11912.93 316
11913.96 315
11914.99 369
11916.02 346
11917.05 321
11918.08 340
11919.11 344
11920.14 350
11921.17 303
11922.21 343
11923.24 357
11924.27 344
11925.30 363
11926.33 405
11927.36 347
11928.39 382
11929.43 439
11930.46 407
11931.49 443
11932.52 418
11933.55 459
11934.58 371
11935.62 434
11936.65 431
11937.68 430
11938.71 390
11939.74 361
11940.78 382
11941.81 362
11942.84 321
11943.87 342
11944.90 328
11945.94 319
11946.97 339
11948.00 304
11949.03 287
11950.07 277
11951.10 319
11952.13 295
11953.16 316
11954.20 312
11955.23 338
11956.26 314
11957.29 310
11958.33 285
11959.36 324
11960.39 323
11961.43 332
11962.46 319
11963.49 309
11964.53 313
11965.56 309
11966.59 326
11967.62 320
11968.66 360
11969.69 312
11970.72 308
11971.76 306
11972.79 275
11973.83 279
11974.86 298
11975.89 308
11976.93 281
11977.96 303
11978.99 309
11980.03 319
11981.06 301
11982.09 304
11983.13 270
11984.16 305
11985.20 317
11986.23 283
11987.26 277
11988.30 285
11989.33 276
11990.37 306
11991.40 304
11992.44 322
11993.47 304
11994.50 309
11995.54 306
11996.57 268
11997.61 303
11998.64 302
11999.68 297
12000.71 271
12001.75 290
12002.78 285
12003.82 299
12004.85 299
12005.89 302
12006.92 339
12007.96 307
12008.99 278
12010.03 312
12011.06 297
12012.10 282
12013.13 268
12014.17 299
12015.20 331
12016.24 328
12017.27 356
12018.31 348
12019.34 322
12020.38 348
12021.41 341
12022.45 365
12023.49 399
12024.52 371
12025.56 313
12026.59 301
12027.63 359
12028.66 336
12029.70 333
12030.74 365
12031.77 314
12032.81 301
12033.84 298
12034.88 291
12035.92 275
12036.95 291
12037.99 301
12039.03 347
12040.06 304
12041.10 314
12042.13 327
12043.17 300
12044.21 315
12045.24 297
12046.28 344
12047.32 298
12048.35 350
12049.39 325
12050.43 333
12051.46 304
12052.50 327
12053.54 360
12054.58 314
12055.61 320
12056.65 298
12057.69 308
12058.72 313
12059.76 295
12060.80 335
12061.84 305
12062.87 287
12063.91 300
12064.95 304
12065.98 318
12067.02 299
12068.06 351
12069.10 298
12070.14 274
12071.17 287
12072.21 356
12073.25 329
12074.29 301
12075.32 338
12076.36 285
12077.40 357
12078.44 323
12079.48 307
12080.51 279
12081.55 342
12082.59 319
12083.63 302
12084.67 306
12085.71 318
12086.74 340
12087.78 294
12088.82 334
12089.86 339
12090.90 332
12091.94 350
12092.97 376
12094.01 353
12095.05 290
12096.09 293
12097.13 320
12098.17 326
12099.21 350
12100.25 378
12101.29 388
12102.32 394
12103.36 383
12104.40 386
12105.44 389
12106.48 352
12107.52 375
12108.56 401
12109.60 364
12110.64 373
12111.68 324
12112.72 342
12113.76 324
12114.80 353
12115.84 331
12116.88 327
12117.92 325
12118.96 289
12120.00 338
12121.04 335
12122.07 302
12123.11 341
12124.15 313
12125.19 298
12126.23 298
12127.28 322
12128.32 309
12129.36 295
12130.40 328
12131.44 296
12132.48 279
12133.52 314
12134.56 317
12135.60 327
12136.64 302
12137.68 264
12138.72 308
12139.76 303
12140.80 298
12141.84 261
12142.88 272
12143.92 266
12144.96 253
12146.00 276
12147.05 232
12148.09 240
12149.13 283
12150.17 265
12151.21 286
12152.25 252
12153.29 286
12154.33 279
12155.38 276
12156.42 251
12157.46 258
12158.50 298
12159.54 281
12160.58 294
12161.62 300
12162.67 254
12163.71 293
12164.75 278
12165.79 282
12166.83 273
12167.87 263
12168.92 288
12169.96 295
12171.00 256
12172.04 253
12173.08 261
12174.13 241
12175.17 248
12176.21 268
12177.25 268
12178.30 278
12179.34 277
12180.38 258
12181.42 271
12182.47 283
12183.51 318
12184.55 298
12185.59 312
12186.64 295
12187.68 295
12188.72 308
12189.76 279
12190.81 310
12191.85 277
12192.89 329
12193.94 314
12194.98 301
12196.02 270
12197.06 273
12198.11 308
12199.15 276
12200.19 292
12201.24 280
12202.28 299
12203.32 300
12204.37 288
12205.41 281
12206.45 293
12207.50 303
12208.54 290
12209.59 279
12210.63 278
12211.67 296
12212.72 306
12213.76 289
12214.80 256
12215.85 267
12216.89 268
12217.94 260
12218.98 255
12220.02 276
12221.07 246
12222.11 301
12223.16 291
12224.20 260
12225.25 270
12226.29 289
12227.33 323
12228.38 336
12229.42 281
12230.47 267
12231.51 281
12232.56 318
12233.60 313
12234.65 260
12235.69 258
12236.74 318
12237.78 329
12238.83 303
12239.87 281
12240.92 307
12241.96 310
12243.01 249
12244.05 263
12245.10 276
12246.14 294
12247.19 317
12248.23 301
12249.28 265
12250.32 293
12251.37 284
12252.41 278
12253.46 285
12254.50 292
12255.55 298
12256.60 291
12257.64 284
12258.69 266
12259.73 282
12260.78 282
12261.82 288
12262.87 274
12263.92 261
12264.96 273
12266.01 270
12267.05 264
12268.10 256
12269.15 278
12270.19 276
12271.24 269
12272.29 310
12273.33 268
12274.38 257
12275.43 280
12276.47 278
12277.52 279
12278.57 262
12279.61 269
12280.66 304
12281.71 269
12282.75 289
12283.80 298
12284.85 295
12285.89 280
12286.94 281
12287.99 317
12289.03 288
12290.08 318
12291.13 279
12292.18 299
12293.22 277
12294.27 251
12295.32 284
12296.36 275
12297.41 268
12298.46 248
12299.51 253
12300.55 290
12301.60 255
12302.65 283
12303.70 275
12304.74 262
12305.79 270
12306.84 282
12307.89 287
12308.94 271
12309.98 270
12311.03 308
12312.08 295
12313.13 272
12314.18 259
12315.22 270
12316.27 254
12317.32 270
12318.37 286
12319.42 260
12320.47 268
12321.51 266
12322.56 281
12323.61 264
12324.66 234
12325.71 262
12326.76 278
12327.81 272
12328.85 262
12329.90 280
12330.95 280
12332.00 283
12333.05 268
12334.10 252
12335.15 260
12336.20 257
12337.25 270
12338.30 244
12339.34 256
12340.39 265
12341.44 222
12342.49 257
12343.54 262
12344.59 237
12345.64 248
12346.69 274
12347.74 260
12348.79 255
12349.84 249
12350.89 289
12351.94 290
12352.99 265
12354.04 254
12355.09 274
12356.14 257
12357.19 282
12358.24 282
12359.29 276
12360.34 253
12361.39 232
12362.44 243
12363.49 242
12364.54 245
12365.59 271
12366.64 270
12367.69 252
12368.74 232
12369.79 272
12370.84 255
12371.89 270
12372.94 202
12373.99 285
12375.04 261
12376.09 266
12377.15 263
12378.20 267
12379.25 248
12380.30 276
12381.35 254
12382.40 295
12383.45 242
12384.50 284
12385.55 265
12386.60 297
12387.66 251
12388.71 261
12389.76 251
12390.81 289
12391.86 303
12392.91 281
12393.96 290
12395.02 257
12396.07 260
12397.12 268
12398.17 272
12399.22 257
12400.27 278
12401.33 280
12402.38 244
12403.43 244
12404.48 288
12405.53 282
12406.59 291
12407.64 306
12408.69 306
12409.74 301
12410.80 284
12411.85 252
12412.90 271
12413.95 277
12415.00 239
12416.06 283
12417.11 264
12418.16 267
12419.21 282
12420.27 295
12421.32 322
12422.37 288
12423.43 311
12424.48 310
12425.53 289
12426.58 262
12427.64 282
12428.69 315
12429.74 305
12430.80 273
12431.85 303
12432.90 285
12433.96 301
12435.01 314
12436.06 312
12437.12 314
12438.17 309
12439.22 306
12440.28 286
12441.33 354
12442.38 304
12443.44 320
12444.49 312
12445.54 277
12446.60 290
12447.65 312
12448.71 327
12449.76 304
12450.81 314
12451.87 264
12452.92 296
12453.98 283
12455.03 284
12456.08 325
12457.14 293
12458.19 307
12459.25 314
12460.30 354
12461.36 361
12462.41 342
12463.46 361
12464.52 353
12465.57 370
12466.63 366
12467.68 355
12468.74 395
12469.79 381
12470.85 418
12471.90 439
12472.96 503
12474.01 582
12475.07 639
12476.12 713
12477.18 743
12478.23 754
12479.29 839
12480.34 796
12481.40 792
12482.45 732
12483.51 683
12484.56 637
12485.62 564
12486.67 532
12487.73 472
12488.79 462
12489.84 400
12490.90 414
12491.95 379
12493.01 398
12494.06 378
12495.12 359
12496.18 365
12497.23 374
12498.29 373
12499.34 347
12500.40 342
12501.46 348
12502.51 315
12503.57 346
12504.62 319
12505.68 357
12506.74 313
12507.79 325
12508.85 361
12509.91 326
12510.96 376
12512.02 343
12513.08 317
12514.13 307
12515.19 341
12516.25 361
12517.30 398
12518.36 355
12519.42 308
12520.47 297
12521.53 310
12522.59 335
12523.64 315
12524.70 315
12525.76 289
12526.82 264
12527.87 294
12528.93 327
12529.99 273
12531.04 290
12532.10 306
12533.16 289
12534.22 295
12535.27 296
12536.33 289
12537.39 287
12538.45 300
12539.50 283
12540.56 329
12541.62 318
12542.68 341
12543.74 320
12544.79 307
12545.85 275
12546.91 335
12547.97 347
12549.03 325
12550.08 311
12551.14 315
12552.20 303
12553.26 354
12554.32 354
12555.38 346
12556.43 360
12557.49 374
12558.55 417
12559.61 386
12560.67 367
12561.73 344
12562.79 371
12563.84 371
12564.90 386
12565.96 361
12567.02 353
12568.08 318
12569.14 312
12570.20 352
12571.26 327
12572.32 354
12573.37 319
12574.43 302
12575.49 288
12576.55 321
12577.61 285
12578.67 340
12579.73 316
12580.79 286
12581.85 303
12582.91 310
12583.97 305
12585.03 303
12586.09 284
12587.15 294
12588.21 329
12589.27 295
12590.33 290
12591.39 270
12592.45 289
12593.51 257
12594.57 291
12595.63 306
12596.69 291
12597.75 290
12598.81 315
12599.87 255
12600.93 250
12601.99 284
12603.05 283
12604.11 311
12605.17 271
12606.23 280
12607.29 287
12608.35 248
12609.41 283
12610.47 332
12611.53 272
12612.59 298
12613.66 302
12614.72 347
12615.78 297
12616.84 271
12617.90 300
12618.96 322
12620.02 305
12621.08 298
12622.14 299
12623.20 289
12624.27 291
12625.33 280
12626.39 263
12627.45 256
12628.51 316
12629.57 323
12630.63 294
12631.70 279
12632.76 267
12633.82 279
12634.88 307
12635.94 302
12637.00 275
12638.07 265
12639.13 303
12640.19 270
12641.25 269
12642.31 286
12643.38 276
12644.44 292
12645.50 258
12646.56 295
12647.63 300
12648.69 286
12649.75 268
12650.81 291
12651.88 277
12652.94 266
12654.00 281
12655.06 292
12656.13 315
12657.19 280
12658.25 290
12659.31 270
12660.38 288
12661.44 285
12662.50 301
12663.57 257
12664.63 253
12665.69 285
12666.75 291
12667.82 266
12668.88 252
12669.94 280
12671.01 260
12672.07 247
12673.13 257
12674.20 273
12675.26 285
12676.32 296
12677.39 269
12678.45 269
12679.51 247
12680.58 264
12681.64 292
12682.71 302
12683.77 257
12684.83 280
12685.90 274
12686.96 266
12688.03 234
12689.09 272
12690.15 320
12691.22 286
12692.28 322
12693.35 266
12694.41 268
12695.47 301
12696.54 311
12697.60 301
12698.67 292
12699.73 307
12700.80 341
12701.86 348
12702.93 334
12703.99 323
12705.05 315
12706.12 340
12707.18 344
12708.25 320
12709.31 323
12710.38 311
12711.44 314
12712.51 303
12713.57 302
12714.64 332
12715.70 291
12716.77 311
12717.83 304
12718.90 322
12719.96 307
12721.03 314
12722.10 315
12723.16 285
12724.23 307
12725.29 335
12726.36 304
12727.42 287
12728.49 283
12729.55 286
12730.62 304
12731.69 302
12732.75 285
12733.82 330
12734.88 291
12735.95 336
12737.02 319
12738.08 318
12739.15 315
12740.21 294
12741.28 326
12742.35 316
12743.41 286
12744.48 304
12745.55 297
12746.61 285
12747.68 264
12748.75 290
12749.81 277
12750.88 288
12751.95 274
12753.01 278
12754.08 254
12755.15 256
12756.21 284
12757.28 265
12758.35 274
12759.41 287
12760.48 266
12761.55 252
12762.61 234
12763.68 268
12764.75 288
12765.82 258
12766.88 262
12767.95 250
12769.02 283
12770.09 256
12771.15 249
12772.22 265
12773.29 266
12774.36 249
12775.42 226
12776.49 262
12777.56 251
12778.63 279
12779.69 271
12780.76 263
12781.83 255
12782.90 278
12783.97 264
12785.03 268
12786.10 257
12787.17 252
12788.24 242
12789.31 240
12790.37 276
12791.44 262
12792.51 244
12793.58 245
12794.65 247
12795.72 237
12796.79 257
12797.85 251
12798.92 256
12799.99 233
12801.06 258
12802.13 253
12803.20 283
12804.27 250
12805.34 228
12806.40 224
12807.47 257
12808.54 251
12809.61 232
12810.68 255
12811.75 244
12812.82 268
12813.89 241
12814.96 264
12816.03 262
12817.10 261
12818.17 235
12819.23 303
12820.30 284
12821.37 248
12822.44 267
12823.51 262
12824.58 265
12825.65 277
12826.72 244
12827.79 251
12828.86 227
12829.93 241
12831.00 246
12832.07 242
12833.14 205
12834.21 221
12835.28 248
12836.35 254
12837.42 255
12838.49 270
12839.56 264
12840.63 251
12841.70 248
12842.77 226
12843.85 252
12844.92 284
12845.99 260
12847.06 220
12848.13 220
12849.20 233
12850.27 219
12851.34 247
12852.41 237
12853.48 226
12854.55 256
12855.62 237
12856.69 242
12857.77 228
12858.84 233
12859.91 266
12860.98 276
12862.05 273
12863.12 238
12864.19 224
12865.26 213
12866.34 236
12867.41 242
12868.48 247
12869.55 249
12870.62 232
12871.69 264
12872.77 240
12873.84 243
12874.91 231
12875.98 244
12877.05 229
12878.12 225
12879.20 230
12880.27 213
12881.34 220
12882.41 225
12883.49 226
12884.56 229
12885.63 253
12886.70 241
12887.77 259
12888.85 245
12889.92 240
12890.99 252
12892.06 252
12893.14 231
12894.21 274
12895.28 261
12896.35 237
12897.43 235
12898.50 207
12899.57 210
12900.65 194
12901.72 229
12902.79 244
12903.86 245
12904.94 226
12906.01 247
12907.08 216
12908.16 227
12909.23 206
12910.30 214
12911.38 205
12912.45 235
12913.52 193
12914.60 236
12915.67 211
12916.74 240
12917.82 230
12918.89 230
12919.97 222
12921.04 211
12922.11 204
12923.19 207
12924.26 251
12925.33 240
12926.41 213
12927.48 219
12928.56 234
12929.63 242
12930.70 231
12931.78 233
12932.85 229
12933.93 216
12935.00 227
12936.08 224
12937.15 235
12938.23 227
12939.30 240
12940.37 233
12941.45 234
12942.52 230
12943.60 219
12944.67 240
12945.75 225
12946.82 210
12947.90 241
12948.97 215
12950.05 208
12951.12 248
12952.20 214
12953.27 178
12954.35 206
12955.42 224
12956.50 219
12957.57 198
12958.65 214
12959.72 211
12960.80 216
12961.87 207
12962.95 186
12964.03 195
12965.10 217
12966.18 212
12967.25 184
12968.33 218
12969.40 228
12970.48 226
12971.56 231
12972.63 195
12973.71 211
12974.78 215
12975.86 236
12976.93 221
12978.01 227
12979.09 228
12980.16 197
12981.24 244
12982.32 228
12983.39 253
12984.47 241
12985.55 214
12986.62 218
12987.70 220
12988.77 247
12989.85 245
12990.93 236
12992.00 206
12993.08 238
12994.16 192
12995.23 224
12996.31 246
12997.39 237
12998.47 211
12999.54 213
13000.62 244
13001.70 214
13002.77 219
13003.85 225
13004.93 216
13006.01 229
13007.08 216
13008.16 200
13009.24 217
13010.31 202
13011.39 215
13012.47 198
13013.55 239
13014.63 233
13015.70 230
13016.78 225
13017.86 224
13018.94 237
13020.01 214
13021.09 207
13022.17 242
13023.25 237
13024.33 216
13025.40 227
13026.48 214
13027.56 223
13028.64 202
13029.72 232
13030.79 191
13031.87 240
13032.95 221
13034.03 234
13035.11 242
13036.19 245
13037.27 238
13038.34 248
13039.42 237
13040.50 215
13041.58 224
13042.66 219
13043.74 241
13044.82 258
13045.90 233
13046.97 201
13048.05 231
13049.13 215
13050.21 208
13051.29 226
13052.37 214
13053.45 219
13054.53 209
13055.61 207
13056.69 241
13057.77 262
13058.85 255
13059.93 229
13061.01 200
13062.09 217
13063.16 209
13064.24 241
13065.32 217
13066.40 217
13067.48 216
13068.56 213
13069.64 209
13070.72 208
13071.80 231
13072.88 226
13073.96 242
13075.04 219
13076.12 204
13077.20 207
13078.28 251
13079.36 236
13080.45 219
13081.53 222
13082.61 208
13083.69 225
13084.77 215
13085.85 197
13086.93 209
13088.01 241
13089.09 236
13090.17 229
13091.25 200
13092.33 229
13093.41 227
13094.49 237
13095.57 209
13096.66 211
13097.74 218
13098.82 234
13099.90 214
13100.98 213
13102.06 206
13103.14 207
13104.22 224
13105.31 206
13106.39 236
13107.47 218
13108.55 245
13109.63 209
13110.71 209
13111.79 225
13112.88 222
13113.96 211
13115.04 243
13116.12 236
13117.20 211
13118.29 220
13119.37 237
13120.45 249
13121.53 222
13122.61 216
13123.70 188
13124.78 225
13125.86 240
13126.94 233
13128.03 243
13129.11 202
13130.19 202
13131.27 193
13132.35 204
13133.44 223
13134.52 206
13135.60 198
13136.69 209
13137.77 228
13138.85 222
13139.93 216
13141.02 233
13142.10 237
13143.18 249
13144.27 221
13145.35 215
13146.43 199
13147.51 220
13148.60 219
13149.68 173
13150.76 212
13151.85 226
13152.93 231
13154.01 253
13155.10 225
13156.18 216
13157.26 223
13158.35 231
13159.43 233
13160.52 227
13161.60 213
13162.68 223
13163.77 220
13164.85 220
13165.93 219
13167.02 243
13168.10 242
13169.19 245
13170.27 201
13171.35 191
13172.44 205
13173.52 235
13174.61 198
13175.69 201
13176.78 228
13177.86 229
13178.94 230
13180.03 246
13181.11 226
13182.20 243
13183.28 213
13184.37 234
13185.45 260
13186.54 228
13187.62 204
13188.71 223
13189.79 241
13190.88 209
13191.96 204
13193.05 204
13194.13 217
13195.22 218
13196.30 228
13197.39 210
13198.47 213
13199.56 235
13200.64 238
13201.73 232
13202.81 241
13203.90 243
13204.98 260
13206.07 233
13207.16 242
13208.24 257
13209.33 256
13210.41 210
13211.50 229
13212.58 213
13213.67 195
13214.76 220
13215.84 220
13216.93 213
13218.01 228
13219.10 230
13220.19 239
13221.27 217
13222.36 229
13223.45 248
13224.53 244
13225.62 208
13226.70 224
13227.79 229
13228.88 220
13229.96 236
13231.05 251
13232.14 213
13233.22 224
13234.31 250
13235.40 233
13236.48 229
13237.57 200
13238.66 221
13239.74 211
13240.83 214
13241.92 226
13243.01 257
13244.09 249
13245.18 261
13246.27 250
13247.35 221
13248.44 239
13249.53 213
13250.62 211
13251.70 218
13252.79 200
13253.88 226
13254.97 225
13256.05 191
13257.14 199
13258.23 225
13259.32 231
13260.40 221
13261.49 214
13262.58 226
13263.67 220
13264.76 240
13265.84 248
13266.93 270
13268.02 233
13269.11 233
13270.20 245
13271.29 224
13272.37 228
13273.46 206
13274.55 236
13275.64 240
13276.73 222
13277.82 266
13278.90 247
13279.99 227
13281.08 238
13282.17 265
13283.26 250
13284.35 256
13285.44 225
13286.53 236
13287.61 226
13288.70 230
13289.79 241
13290.88 269
13291.97 250
13293.06 240
13294.15 256
13295.24 242
13296.33 223
13297.42 223
13298.51 224
13299.60 235
13300.68 226
13301.77 231
13302.86 264
13303.95 252
13305.04 222
13306.13 222
13307.22 259
13308.31 242
13309.40 235
13310.49 252
13311.58 251
13312.67 245
13313.76 244
13314.85 234
13315.94 239
13317.03 250
13318.12 276
13319.21 262
13320.30 234
13321.39 268
13322.48 246
13323.57 260
13324.66 228
13325.75 251
13326.84 251
13327.94 253
13329.03 254
13330.12 229
13331.21 256
13332.30 248
13333.39 251
13334.48 237
13335.57 259
13336.66 245
13337.75 239
13338.84 242
13339.93 281
13341.03 256
13342.12 236
13343.21 265
13344.30 249
13345.39 258
13346.48 243
13347.57 227
13348.66 262
13349.76 277
13350.85 285
13351.94 257
13353.03 295
13354.12 281
13355.21 296
13356.31 256
13357.40 244
13358.49 255
13359.58 257
13360.67 248
13361.76 273
13362.86 278
13363.95 259
13365.04 292
13366.13 302
13367.23 274
13368.32 247
13369.41 314
13370.50 319
13371.59 312
13372.69 293
13373.78 289
13374.87 269
13375.96 274
13377.06 291
13378.15 272
13379.24 275
13380.34 252
13381.43 301
13382.52 282
13383.61 261
13384.71 256
13385.80 233
13386.89 252
13387.99 274
13389.08 276
13390.17 265
13391.26 246
13392.36 226
13393.45 251
13394.54 236
13395.64 250
13396.73 227
13397.82 276
13398.92 214
13400.01 237
13401.11 239
13402.20 242
13403.29 249
13404.39 232
13405.48 270
13406.57 247
13407.67 241
13408.76 236
13409.86 222
13410.95 211
13412.04 226
13413.14 232
13414.23 248
13415.33 262
13416.42 284
13417.51 267
13418.61 235
13419.70 248
13420.80 237
13421.89 230
13422.99 221
13424.08 253
13425.17 257
13426.27 272
13427.36 231
13428.46 251
13429.55 248
13430.65 242
13431.74 238
13432.84 269
13433.93 234
13435.03 247
13436.12 252
13437.22 226
13438.31 239
13439.41 245
13440.50 275
13441.60 219
13442.69 234
13443.79 240
13444.88 238
13445.98 224
13447.08 260
13448.17 277
13449.27 260
13450.36 269
13451.46 265
13452.55 244
13453.65 244
13454.74 280
13455.84 259
13456.94 267
13458.03 253
13459.13 261
13460.22 254
13461.32 249
13462.42 243
13463.51 263
13464.61 278
13465.70 273
13466.80 266
13467.90 264
13468.99 247
13470.09 241
13471.19 251
13472.28 282
13473.38 254
13474.48 279
13475.57 285
13476.67 268
13477.77 263
13478.86 257
13479.96 276
13481.06 296
13482.15 256
13483.25 239
13484.35 268
13485.44 277
13486.54 264
13487.64 247
13488.74 289
13489.83 286
13490.93 266
13492.03 311
13493.12 283
13494.22 279
13495.32 273
13496.42 295
13497.51 277
13498.61 290
13499.71 312
13500.81 267
13501.90 305
13503.00 278
13504.10 295
13505.20 297
13506.30 280
13507.39 272
13508.49 279
13509.59 261
13510.69 318
13511.79 297
13512.88 250
13513.98 252
13515.08 273
13516.18 282
13517.28 255
13518.38 238
13519.47 265
13520.57 246
13521.67 259
13522.77 249
13523.87 239
13524.97 241
13526.07 234
13527.16 252
13528.26 231
13529.36 246
13530.46 238
13531.56 237
13532.66 210
13533.76 252
13534.86 262
13535.96 245
13537.05 232
13538.15 202
13539.25 219
13540.35 222
13541.45 227
13542.55 226
13543.65 204
13544.75 224
13545.85 225
13546.95 217
13548.05 210
13549.15 229
13550.25 235
13551.35 233
13552.45 223
13553.55 242
13554.65 230
13555.75 215
13556.85 214
13557.95 211
13559.05 220
13560.15 239
13561.25 236
13562.35 255
13563.45 219
13564.55 213
13565.65 258
13566.75 229
13567.85 195
13568.95 216
13570.05 235
13571.15 277
13572.25 228
13573.35 228
13574.45 203
13575.55 215
13576.65 222
13577.75 207
13578.85 223
13579.95 218
13581.06 234
13582.16 210
13583.26 228
13584.36 215
13585.46 202
13586.56 219
13587.66 241
13588.76 211
13589.86 227
13590.97 215
13592.07 213
13593.17 212
13594.27 180
13595.37 207
13596.47 217
13597.57 208
13598.68 226
13599.78 236
13600.88 236
13601.98 243
13603.08 207
13604.19 245
13605.29 204
13606.39 247
13607.49 242
13608.59 227
13609.70 229
13610.80 223
13611.90 233
13613.00 243
13614.10 234
13615.21 239
13616.31 255
13617.41 213
13618.51 224
13619.62 251
13620.72 252
13621.82 241
13622.92 200
13624.03 201
13625.13 219
13626.23 202
13627.33 231
13628.44 244
13629.54 229
13630.64 221
13631.75 208
13632.85 202
13633.95 203
13635.06 236
13636.16 237
13637.26 240
13638.36 214
13639.47 230
13640.57 233
13641.67 225
13642.78 209
13643.88 219
13644.99 225
13646.09 237
13647.19 227
13648.30 207
13649.40 227
13650.50 196
13651.61 221
13652.71 214
13653.81 229
13654.92 187
13656.02 229
13657.13 227
13658.23 214
13659.33 205
13660.44 242
13661.54 203
13662.65 244
13663.75 203
13664.86 211
13665.96 210
13667.06 220
13668.17 216
13669.27 230
13670.38 217
13671.48 219
13672.59 241
13673.69 255
13674.80 223
13675.90 225
13677.01 243
13678.11 230
13679.22 220
13680.32 245
13681.43 250
13682.53 225
13683.64 189
13684.74 230
13685.85 248
13686.95 244
13688.06 232
13689.16 222
13690.27 255
13691.37 217
13692.48 213
13693.58 220
13694.69 240
13695.79 226
13696.90 221
13698.01 244
13699.11 239
13700.22 210
13701.32 206
13702.43 256
13703.54 238
13704.64 246
13705.75 243
13706.85 226
13707.96 228
13709.07 244
13710.17 229
13711.28 209
13712.38 242
13713.49 248
13714.60 230
13715.70 243
13716.81 225
13717.92 239
13719.02 240
13720.13 237
13721.24 207
13722.34 258
13723.45 274
13724.56 270
13725.66 256
13726.77 225
13727.88 226
13728.98 238
13730.09 250
13731.20 252
13732.30 251
13733.41 267
13734.52 275
13735.63 246
13736.73 266
13737.84 277
13738.95 279
13740.05 262
13741.16 267
13742.27 295
13743.38 274
13744.48 282
13745.59 248
13746.70 266
13747.81 279
13748.91 265
13750.02 279
13751.13 288
13752.24 299
13753.35 284
13754.45 289
13755.56 295
13756.67 306
13757.78 295
13758.89 298
13759.99 326
13761.10 299
13762.21 288
13763.32 295
13764.43 331
13765.54 298
13766.64 285
13767.75 313
13768.86 317
13769.97 325
13771.08 360
13772.19 365
13773.30 361
13774.40 383
13775.51 409
13776.62 405
13777.73 375
13778.84 381
13779.95 410
13781.06 394
13782.17 375
13783.28 331
13784.39 311
13785.49 300
13786.60 308
13787.71 306
13788.82 306
13789.93 313
13791.04 293
13792.15 284
13793.26 270
13794.37 277
13795.48 252
13796.59 275
13797.70 279
13798.81 274
13799.92 251
13801.03 290
13802.14 253
13803.25 267
13804.36 251
13805.47 277
13806.58 283
13807.69 280
13808.80 273
13809.91 276
13811.02 260
13812.13 264
13813.24 261
13814.35 267
13815.46 261
13816.57 257
13817.68 255
13818.79 242
13819.90 285
13821.01 288
13822.12 254
13823.23 257
13824.34 246
13825.46 275
13826.57 242
13827.68 255
13828.79 265
13829.90 258
13831.01 278
13832.12 236
13833.23 238
13834.34 251
13835.45 252
13836.57 259
13837.68 244
13838.79 247
13839.90 264
13841.01 264
13842.12 274
13843.23 254
13844.35 264
13845.46 249
13846.57 250
13847.68 288
13848.79 244
13849.90 233
13851.02 251
13852.13 284
13853.24 245
13854.35 261
13855.46 282
13856.58 287
13857.69 269
13858.80 255
13859.91 260
13861.02 247
13862.14 295
13863.25 244
13864.36 251
13865.47 272
13866.59 248
13867.70 259
13868.81 246
13869.92 250
13871.04 260
13872.15 251
13873.26 261
13874.38 266
13875.49 263
13876.60 297
13877.71 275
13878.83 277
13879.94 271
13881.05 249
13882.17 264
13883.28 272
13884.39 294
13885.51 340
13886.62 295
13887.73 310
13888.85 294
13889.96 277
13891.07 290
13892.19 301
13893.30 335
13894.41 311
13895.53 305
13896.64 295
13897.75 302
13898.87 325
13899.98 314
13901.10 314
13902.21 296
13903.32 300
13904.44 298
13905.55 278
13906.67 267
13907.78 295
13908.89 316
13910.01 295
13911.12 285
13912.24 269
13913.35 244
13914.47 277
13915.58 252
13916.69 265
13917.81 252
13918.92 258
13920.04 228
13921.15 261
13922.27 262
13923.38 269
13924.50 273
13925.61 260
13926.73 297
13927.84 268
13928.96 253
13930.07 280
13931.19 258
13932.30 267
13933.42 283
13934.53 287
13935.65 260
13936.76 272
13937.88 252
13938.99 238
13940.11 268
13941.22 279
13942.34 223
13943.45 263
13944.57 249
13945.69 266
13946.80 258
13947.92 265
13949.03 227
13950.15 235
13951.27 249
13952.38 285
13953.50 257
13954.61 255
13955.73 230
13956.85 243
13957.96 224
13959.08 214
13960.19 247
13961.31 243
13962.43 212
13963.54 217
13964.66 262
13965.78 250
13966.89 245
13968.01 220
13969.13 239
13970.24 229
13971.36 228
13972.48 228
13973.59 233
13974.71 238
13975.83 217
13976.94 229
13978.06 248
13979.18 246
13980.29 225
13981.41 227
13982.53 231
13983.64 258
13984.76 211
13985.88 210
13987.00 252
13988.11 241
13989.23 263
13990.35 241
13991.47 227
13992.58 236
13993.70 257
13994.82 268
13995.94 212
13997.05 228
13998.17 230
13999.29 247
14000.41 231
14001.53 251
14002.64 256
14003.76 249
14004.88 268
14006.00 244
14007.12 216
14008.23 224
14009.35 217
14010.47 255
14011.59 227
14012.71 228
14013.83 220
14014.94 237
14016.06 239
14017.18 212
14018.30 216
14019.42 228
14020.54 235
14021.66 214
14022.77 231
14023.89 227
14025.01 233
14026.13 231
14027.25 232
14028.37 194
14029.49 225
14030.61 232
14031.73 254
14032.84 226
14033.96 214
14035.08 212
14036.20 233
14037.32 215
14038.44 216
14039.56 227
14040.68 216
14041.80 261
14042.92 237
14044.04 230
14045.16 222
14046.28 240
14047.40 232
14048.52 236
14049.64 201
14050.76 223
14051.88 225
14053.00 234
14054.12 199
14055.24 237
14056.36 232
14057.48 201
14058.60 218
14059.72 216
14060.84 251
14061.96 233
14063.08 228
14064.20 253
14065.32 250
14066.44 262
14067.56 223
14068.68 238
14069.80 208
14070.92 243
14072.04 252
14073.16 235
14074.28 226
14075.40 235
14076.53 246
14077.65 218
14078.77 230
14079.89 251
14081.01 270
14082.13 266
14083.25 264
14084.37 223
14085.49 277
14086.62 252
14087.74 268
14088.86 231
14089.98 292
14091.10 255
14092.22 271
14093.34 262
14094.47 270
14095.59 265
14096.71 269
14097.83 304
14098.95 297
14100.07 312
14101.20 258
14102.32 311
14103.44 316
14104.56 285
14105.68 260
14106.81 257
14107.93 267
14109.05 266
14110.17 234
14111.30 251
14112.42 247
14113.54 230
14114.66 264
14115.78 236
14116.91 247
14118.03 257
14119.15 242
14120.28 254
14121.40 237
14122.52 216
14123.64 231
14124.77 257
14125.89 259
14127.01 250
14128.13 239
14129.26 233
14130.38 260
14131.50 246
14132.63 235
14133.75 239
14134.87 272
14136.00 250
14137.12 235
14138.24 227
14139.37 231
14140.49 264
14141.61 266
14142.74 260
14143.86 208
14144.98 249
14146.11 221
14147.23 213
14148.36 220
14149.48 231
14150.60 241
14151.73 231
14152.85 238
14153.98 235
14155.10 224
14156.22 217
14157.35 212
14158.47 229
14159.60 241
14160.72 221
14161.84 213
14162.97 255
14164.09 232
14165.22 211
14166.34 221
14167.47 242
14168.59 246
14169.72 217
14170.84 208
14171.96 221
14173.09 227
14174.21 249
14175.34 224
14176.46 230
14177.59 207
14178.71 228
14179.84 230
14180.96 219
14182.09 198
14183.21 220
14184.34 224
14185.46 224
14186.59 221
14187.72 211
14188.84 215
14189.97 209
14191.09 193
14192.22 207
14193.34 213
14194.47 205
14195.59 210
14196.72 238
14197.85 215
14198.97 228
14200.10 230
14201.22 207
14202.35 213
14203.47 185
14204.60 215
14205.73 229
14206.85 198
14207.98 191
14209.10 197
14210.23 215
14211.36 203
14212.48 197
14213.61 176
14214.74 192
14215.86 222
14216.99 216
14218.12 197
14219.24 180
14220.37 181
14221.50 222
14222.62 204
14223.75 217
14224.88 196
14226.00 211
14227.13 215
14228.26 198
14229.38 201
14230.51 195
14231.64 214
14232.76 210
14233.89 208
14235.02 183
14236.15 195
14237.27 203
14238.40 227
14239.53 185
14240.66 183
14241.78 200
14242.91 220
14244.04 218
14245.17 179
14246.29 200
14247.42 215
14248.55 204
14249.68 197
14250.80 189
14251.93 198
14253.06 187
14254.19 212
14255.32 192
14256.44 205
14257.57 188
14258.70 210
14259.83 214
14260.96 187
14262.09 178
14263.21 193
14264.34 225
14265.47 218
14266.60 196
14267.73 196
14268.86 213
14269.98 189
14271.11 191
14272.24 194
14273.37 182
14274.50 191
14275.63 198
14276.76 204
14277.89 174
14279.01 167
14280.14 208
14281.27 202
14282.40 169
14283.53 192
14284.66 220
14285.79 213
14286.92 163
14288.05 168
14289.18 185
14290.31 198
14291.44 180
14292.57 168
14293.70 177
14294.82 188
14295.95 179
14297.08 169
14298.21 172
14299.34 168
14300.47 177
14301.60 189
14302.73 168
14303.86 178
14304.99 172
14306.12 170
14307.25 179
14308.38 185
14309.51 172
14310.64 179
14311.77 163
14312.90 206
14314.03 200
14315.16 206
14316.30 162
14317.43 198
14318.56 198
14319.69 186
14320.82 159
14321.95 180
14323.08 190
14324.21 159
14325.34 184
14326.47 178
14327.60 198
14328.73 198
14329.86 183
14330.99 182
14332.13 159
14333.26 172
14334.39 184
14335.52 164
14336.65 158
14337.78 179
14338.91 183
14340.04 214
14341.18 192
14342.31 176
14343.44 169
14344.57 167
14345.70 190
14346.83 192
14347.97 180
14349.10 178
14350.23 192
14351.36 204
14352.49 211
14353.62 191
14354.76 209
14355.89 198
14357.02 192
14358.15 161
14359.28 185
14360.42 206
14361.55 196
14362.68 185
14363.81 160
14364.95 174
14366.08 172
14367.21 157
14368.34 172
14369.48 155
14370.61 160
14371.74 184
14372.87 230
14374.01 180
14375.14 197
14376.27 181
14377.40 195
14378.54 188
14379.67 187
14380.80 177
14381.94 175
14383.07 166
14384.20 159
14385.34 168
14386.47 194
14387.60 189
14388.74 182
14389.87 164
14391.00 200
14392.14 169
14393.27 204
14394.40 209
14395.54 192
14396.67 182
14397.80 192
14398.94 189
14400.07 174
14401.20 184
14402.34 172
14403.47 172
14404.61 185
14405.74 180
14406.87 193
14408.01 188
14409.14 197
14410.28 199
14411.41 201
14412.55 176
14413.68 193
14414.81 176
14415.95 194
14417.08 184
14418.22 176
14419.35 188
14420.49 209
14421.62 200
14422.76 168
14423.89 207
14425.02 187
14426.16 199
14427.29 182
14428.43 201
14429.56 213
14430.70 181
14431.83 186
14432.97 212
14434.10 198
14435.24 185
14436.37 204
14437.51 218
14438.64 186
14439.78 177
14440.92 192
14442.05 191
14443.19 181
14444.32 217
14445.46 214
14446.59 193
14447.73 163
14448.86 166
14450.00 209
14451.14 186
14452.27 172
14453.41 196
14454.54 193
14455.68 200
14456.82 178
14457.95 192
14459.09 199
14460.22 197
14461.36 210
14462.50 200
14463.63 185
14464.77 165
14465.90 152
14467.04 187
14468.18 194
14469.31 175
14470.45 190
14471.59 195
14472.72 190
14473.86 207
14475.00 215
14476.13 204
14477.27 209
14478.41 198
14479.54 176
14480.68 190
14481.82 205
14482.96 223
14484.09 209
14485.23 195
14486.37 176
14487.50 200
14488.64 226
14489.78 197
14490.92 207
14492.05 203
14493.19 200
14494.33 162
14495.47 180
14496.60 199
14497.74 211
14498.88 219
14500.02 232
14501.15 201
14502.29 225
14503.43 207
14504.57 241
14505.70 219
14506.84 243
14507.98 268
14509.12 268
14510.26 254
14511.39 252
14512.53 257
14513.67 242
14514.81 268
14515.95 273
14517.09 269
14518.22 264
14519.36 272
14520.50 271
14521.64 315
14522.78 283
14523.92 308
14525.06 286
14526.19 296
14527.33 292
14528.47 253
14529.61 263
14530.75 263
14531.89 233
14533.03 231
14534.17 212
14535.31 223
14536.45 219
14537.58 228
14538.72 254
14539.86 218
14541.00 204
14542.14 214
14543.28 211
14544.42 229
14545.56 190
14546.70 222
14547.84 214
14548.98 234
14550.12 237
14551.26 209
14552.40 227
14553.54 208
14554.68 215
14555.82 202
14556.96 216
14558.10 206
14559.24 210
14560.38 201
14561.52 188
14562.66 181
14563.80 181
14564.94 201
14566.08 201
14567.22 215
14568.36 174
14569.50 182
14570.64 206
14571.78 169
14572.92 198
14574.06 174
14575.20 214
14576.34 189
14577.48 217
14578.62 178
14579.76 150
14580.91 195
14582.05 167
14583.19 218
14584.33 201
14585.47 182
14586.61 197
14587.75 219
14588.89 209
14590.03 199
14591.18 201
14592.32 192
14593.46 196
14594.60 198
14595.74 164
14596.88 160
14598.02 197
14599.17 230
14600.31 207
14601.45 198
14602.59 194
14603.73 212
14604.87 212
14606.02 188
14607.16 169
14608.30 192
14609.44 199
14610.58 201
14611.73 211
14612.87 216
14614.01 179
14615.15 218
14616.29 201
14617.44 192
14618.58 213
14619.72 219
14620.86 231
14622.01 247
14623.15 178
14624.29 194
14625.43 233
14626.58 215
14627.72 215
14628.86 200
14630.01 215
14631.15 211
14632.29 210
14633.43 207
14634.58 231
14635.72 236
14636.86 216
14638.01 200
14639.15 220
14640.29 207
14641.44 204
14642.58 211
14643.72 195
14644.87 185
14646.01 213
14647.15 204
14648.30 191
14649.44 199
14650.58 201
14651.73 192
14652.87 197
14654.01 213
14655.16 186
14656.30 210
14657.45 206
14658.59 194
14659.73 196
14660.88 198
14662.02 201
14663.17 159
14664.31 196
14665.45 206
14666.60 194
14667.74 171
14668.89 190
14670.03 203
14671.18 178
14672.32 213
14673.46 223
14674.61 193
14675.75 170
14676.90 191
14678.04 174
14679.19 157
14680.33 172
14681.48 197
14682.62 187
14683.77 156
14684.91 165
14686.06 193
14687.20 194
14688.35 185
14689.49 213
14690.64 154
14691.78 159
14692.93 165
14694.07 171
14695.22 187
14696.36 179
14697.51 184
14698.65 195
14699.80 192
14700.95 185
14702.09 171
14703.24 184
14704.38 209
14705.53 183
14706.67 153
14707.82 204
14708.97 177
14710.11 163
14711.26 185
14712.40 157
14713.55 174
14714.70 191
14715.84 219
14716.99 163
14718.13 180
14719.28 203
14720.43 190
14721.57 154
14722.72 177
14723.87 174
14725.01 161
14726.16 162
14727.31 157
14728.45 187
14729.60 166
14730.75 179
14731.89 196
14733.04 202
14734.19 149
14735.33 164
14736.48 184
14737.63 164
14738.77 152
14739.92 184
14741.07 170
14742.22 156
14743.36 154
14744.51 187
14745.66 172
14746.80 181
14747.95 167
14749.10 168
14750.25 193
14751.39 157
14752.54 152
14753.69 167
14754.84 181
14755.99 175
14757.13 158
14758.28 148
14759.43 168
14760.58 194
14761.72 175
14762.87 177
14764.02 175
14765.17 190
14766.32 168
14767.47 166
14768.61 159
14769.76 178
14770.91 185
14772.06 158
14773.21 133
14774.36 151
14775.50 156
14776.65 161
14777.80 155
14778.95 159
14780.10 156
14781.25 169
14782.40 171
14783.54 165
14784.69 163
14785.84 177
14786.99 170
14788.14 152
14789.29 168
14790.44 159
14791.59 175
14792.74 150
14793.89 159
14795.03 150
14796.18 172
14797.33 163
14798.48 167
14799.63 193
14800.78 158
14801.93 176
14803.08 157
14804.23 152
14805.38 147
14806.53 183
14807.68 159
14808.83 175
14809.98 174
14811.13 162
14812.28 151
14813.43 171
14814.58 150
14815.73 169
14816.88 147
14818.03 179
14819.18 167
14820.33 145
14821.48 156
14822.63 159
14823.78 167
14824.93 139
14826.08 166
14827.23 160
14828.38 178
14829.53 142
14830.68 160
14831.83 130
14832.98 148
14834.14 157
14835.29 157
14836.44 163
14837.59 153
14838.74 139
14839.89 138
14841.04 157
14842.19 145
14843.34 147
14844.49 141
14845.65 192
14846.80 133
14847.95 147
14849.10 152
14850.25 151
14851.40 142
14852.55 150
14853.71 167
14854.86 141
14856.01 126
14857.16 149
14858.31 150
14859.46 139
14860.62 138
14861.77 129
14862.92 158
14864.07 178
14865.22 144
14866.38 136
14867.53 147
14868.68 154
14869.83 157
14870.98 149
14872.14 148
14873.29 141
14874.44 162
14875.59 135
14876.75 145
14877.90 147
14879.05 129
14880.20 139
14881.36 143
14882.51 147
14883.66 142
14884.81 163
14885.97 125
14887.12 135
14888.27 144
14889.42 148
14890.58 161
14891.73 135
14892.88 153
14894.04 185
14895.19 164
14896.34 139
14897.50 171
14898.65 150
14899.80 166
14900.96 161
14902.11 135
14903.26 152
14904.42 148
14905.57 153
14906.72 174
14907.88 151
14909.03 124
14910.18 148
14911.34 155
14912.49 162
14913.65 122
14914.80 139
14915.95 137
14917.11 137
14918.26 130
14919.42 157
14920.57 139
14921.72 159
14922.88 154
14924.03 146
14925.19 151
14926.34 144
14927.50 170
14928.65 159
14929.81 139
14930.96 135
14932.11 153
14933.27 149
14934.42 138
14935.58 152
14936.73 168
14937.89 125
14939.04 176
14940.20 156
14941.35 144
14942.51 152
14943.66 136
14944.82 130
14945.97 151
14947.13 132
14948.28 151
14949.44 170
14950.59 146
14951.75 146
14952.90 170
14954.06 154
14955.22 152
14956.37 157
14957.53 155
14958.68 178
14959.84 181
14960.99 173
14962.15 176
14963.30 163
14964.46 167
14965.62 172
14966.77 176
14967.93 139
14969.08 156
14970.24 169
14971.40 162
14972.55 133
14973.71 160
14974.86 159
14976.02 165
14977.18 150
14978.33 146
14979.49 139
14980.65 168
14981.80 156
14982.96 140
14984.12 157
14985.27 164
14986.43 165
14987.59 135
14988.74 149
14989.90 159
14991.06 158
14992.21 153
14993.37 153
14994.53 147
14995.68 131
14996.84 152
14998.00 135
14999.16 132
15000.31 173
15001.47 148
15002.63 148
15003.79 150
15004.94 147
15006.10 138
15007.26 147
15008.42 129
15009.57 154
15010.73 160
15011.89 141
15013.05 157
15014.20 156
15015.36 165
15016.52 146
15017.68 137
15018.83 139
15019.99 146
15021.15 122
15022.31 141
15023.47 131
15024.63 153
15025.78 154
15026.94 155
15028.10 149
15029.26 149
15030.42 165
15031.58 166
15032.73 155
15033.89 144
15035.05 141
15036.21 134
15037.37 132
15038.53 135
15039.69 120
15040.84 122
15042.00 119
15043.16 143
15044.32 154
15045.48 144
15046.64 151
15047.80 155
15048.96 160
15050.12 159
15051.28 145
15052.43 132
15053.59 146
15054.75 147
15055.91 153
15057.07 158
15058.23 166
15059.39 152
15060.55 144
15061.71 167
15062.87 154
15064.03 137
15065.19 157
15066.35 149
15067.51 169
15068.67 150
15069.83 124
15070.99 144
15072.15 145
15073.31 132
15074.47 126
15075.63 131
15076.79 148
15077.95 152
15079.11 134
15080.27 157
15081.43 148
15082.59 154
15083.75 146
15084.91 149
15086.07 152
15087.23 140
15088.39 146
15089.55 120
15090.71 149
15091.88 149
15093.04 133
15094.20 153
15095.36 152
15096.52 150
15097.68 125
15098.84 155
15100.00 166
15101.16 162
15102.32 147
15103.49 160
15104.65 168
15105.81 153
15106.97 140
15108.13 122
15109.29 159
15110.45 138
15111.61 149
15112.78 150
15113.94 150
15115.10 151
15116.26 141
15117.42 139
15118.58 141
15119.75 140
15120.91 155
15122.07 148
15123.23 133
15124.39 149
15125.56 143
15126.72 164
15127.88 119
15129.04 154
15130.21 155
15131.37 167
15132.53 148
15133.69 142
15134.85 144
15136.02 154
15137.18 144
15138.34 146
15139.50 119
15140.67 138
15141.83 153
15142.99 141
15144.16 129
15145.32 129
15146.48 147
15147.64 150
15148.81 160
15149.97 125
15151.13 152
15152.30 145
15153.46 142
15154.62 146
15155.79 135
15156.95 141
15158.11 149
15159.28 152
15160.44 126
15161.60 116
15162.77 131
15163.93 134
15165.09 137
15166.26 133
15167.42 161
15168.58 145
15169.75 122
15170.91 156
15172.08 132
15173.24 132
15174.40 153
15175.57 154
15176.73 146
15177.90 121
15179.06 142
15180.22 151
15181.39 147
15182.55 153
15183.72 158
15184.88 158
15186.05 139
15187.21 116
15188.37 126
15189.54 142
15190.70 150
15191.87 133
15193.03 129
15194.20 156
15195.36 139
15196.53 135
15197.69 123
15198.86 151
15200.02 147
15201.19 136
15202.35 134
15203.52 154
15204.68 136
15205.85 144
15207.01 140
15208.18 152
15209.34 139
15210.51 153
15211.67 164
15212.84 163
15214.00 157
15215.17 144
15216.33 144
15217.50 164
15218.67 156
15219.83 135
15221.00 133
15222.16 145
15223.33 168
15224.50 162
15225.66 152
15226.83 146
15227.99 176
15229.16 153
15230.33 157
15231.49 150
15232.66 162
15233.82 146
15234.99 148
15236.16 148
15237.32 141
15238.49 202
15239.66 153
15240.82 154
15241.99 148
15243.16 160
15244.32 138
15245.49 167
15246.66 168
15247.82 150
15248.99 146
15250.16 170
15251.32 176
15252.49 144
15253.66 155
15254.82 145
15255.99 147
15257.16 171
15258.32 132
15259.49 143
15260.66 159
15261.83 155
15262.99 171
15264.16 150
15265.33 149
15266.50 155
15267.66 171
15268.83 162
15270.00 129
15271.17 157
15272.33 152
15273.50 154
15274.67 168
15275.84 146
15277.01 121
15278.17 161
15279.34 144
15280.51 138
15281.68 150
15282.85 139
15284.01 128
15285.18 146
15286.35 142
15287.52 127
15288.69 139
15289.86 158
15291.02 168
15292.19 146
15293.36 150
15294.53 129
15295.70 137
15296.87 137
15298.03 140
15299.20 158
15300.37 146
15301.54 124
15302.71 149
15303.88 127
15305.05 126
15306.22 154
15307.39 143
15308.56 140
15309.72 124
15310.89 136
15312.06 147
15313.23 138
15314.40 145
15315.57 142
15316.74 140
15317.91 119
15319.08 138
15320.25 142
15321.42 137
15322.59 126
15323.76 128
15324.93 138
15326.10 150
15327.27 132
15328.44 135
15329.61 124
15330.78 148
15331.95 118
15333.12 134
15334.29 135
15335.46 159
15336.63 140
15337.80 149
15338.97 108
15340.14 123
15341.31 151
15342.48 150
15343.65 145
15344.82 124
15345.99 142
15347.16 143
15348.33 139
15349.50 105
15350.67 131
15351.84 147
15353.01 164
15354.18 157
15355.36 129
15356.53 129
15357.70 136
15358.87 135
15360.04 119
15361.21 116
15362.38 127
15363.55 135
15364.72 132
15365.90 121
15367.07 119
15368.24 135
15369.41 166
15370.58 137
15371.75 114
15372.92 124
15374.10 114
15375.27 148
15376.44 151
15377.61 120
15378.78 118
15379.95 151
15381.13 135
15382.30 123
15383.47 130
15384.64 145
15385.81 181
15386.99 138
15388.16 148
15389.33 133
15390.50 145
15391.68 147
15392.85 136
15394.02 133
15395.19 150
15396.36 149
15397.54 145
15398.71 121
15399.88 122
15401.05 124
15402.23 133
15403.40 159
15404.57 125
15405.75 141
15406.92 134
15408.09 149
15409.26 136
15410.44 121
15411.61 130
15412.78 138
15413.96 162
15415.13 120
15416.30 141
15417.48 113
15418.65 141
15419.82 147
15421.00 149
15422.17 98
15423.34 110
15424.52 126
15425.69 123
15426.86 114
15428.04 135
15429.21 115
15430.39 125
15431.56 146
15432.73 133
15433.91 146
15435.08 137
15436.25 146
15437.43 149
15438.60 154
15439.78 122
15440.95 134
15442.13 139
15443.30 138
15444.47 122
15445.65 121
15446.82 131
15448.00 152
15449.17 154
15450.35 133
15451.52 111
15452.70 132
15453.87 138
15455.04 123
15456.22 129
15457.39 140
15458.57 137
15459.74 150
15460.92 159
15462.09 129
15463.27 153
15464.44 141
15465.62 156
15466.79 118
15467.97 164
15469.14 156
15470.32 135
15471.49 131
15472.67 133
15473.85 136
15475.02 116
15476.20 175
15477.37 183
15478.55 144
15479.72 124
15480.90 140
15482.07 135
15483.25 134
15484.43 139
15485.60 164
15486.78 127
15487.95 133
15489.13 143
15490.31 154
15491.48 142
15492.66 137
15493.83 129
15495.01 131
15496.19 130
15497.36 146
15498.54 156
15499.72 144
15500.89 156
15502.07 134
15503.25 142
15504.42 111
15505.60 120
15506.78 138
15507.95 166
15509.13 134
15510.31 141
15511.48 147
15512.66 157
15513.84 157
15515.01 131
15516.19 161
15517.37 149
15518.54 149
15519.72 130
15520.90 158
15522.08 146
15523.25 160
15524.43 143
15525.61 143
15526.79 151
15527.96 133
15529.14 175
15530.32 159
15531.50 137
15532.67 141
15533.85 149
15535.03 128
15536.21 135
15537.38 153
15538.56 157
15539.74 154
15540.92 145
15542.10 151
15543.27 137
15544.45 143
15545.63 157
15546.81 146
15547.99 139
15549.17 137
15550.34 145
15551.52 161
15552.70 153
15553.88 155
15555.06 130
15556.24 148
15557.41 119
15558.59 135
15559.77 151
15560.95 175
15562.13 142
15563.31 139
15564.49 152
15565.67 179
15566.84 132
15568.02 143
15569.20 136
15570.38 138
15571.56 154
15572.74 141
15573.92 161
15575.10 120
15576.28 147
15577.46 152
15578.64 174
15579.82 165
15581.00 155
15582.18 169
15583.35 132
15584.53 136
15585.71 182
15586.89 161
15588.07 147
15589.25 144
15590.43 148
15591.61 139
15592.79 138
15593.97 149
15595.15 141
15596.33 153
15597.51 145
15598.69 168
15599.87 159
15601.05 169
15602.23 154
15603.41 149
15604.59 141
15605.78 153
15606.96 166
15608.14 162
15609.32 193
15610.50 156
15611.68 151
15612.86 154
15614.04 161
15615.22 124
15616.40 152
15617.58 162
15618.76 165
15619.94 170
15621.12 153
15622.31 136
15623.49 143
15624.67 165
15625.85 173
15627.03 171
15628.21 156
15629.39 153
15630.57 166
15631.76 172
15632.94 143
15634.12 169
15635.30 153
15636.48 167
15637.66 154
15638.85 189
15640.03 175
15641.21 161
15642.39 162
15643.57 144
15644.75 142
15645.94 178
15647.12 179
15648.30 164
15649.48 183
15650.66 178
15651.85 167
15653.03 194
15654.21 216
15655.39 169
15656.58 188
15657.76 190
15658.94 168
15660.12 164
15661.31 183
15662.49 199
15663.67 182
15664.85 173
15666.04 189
15667.22 218
15668.40 177
15669.58 172
15670.77 179
15671.95 217
15673.13 178
15674.32 180
15675.50 185
15676.68 210
15677.87 207
15679.05 220
15680.23 184
15681.42 195
15682.60 185
15683.78 194
15684.97 195
15686.15 229
15687.33 209
15688.52 186
15689.70 228
15690.88 208
15692.07 193
15693.25 225
15694.44 218
15695.62 210
15696.80 210
15697.99 235
15699.17 208
15700.35 197
15701.54 237
15702.72 230
15703.91 215
15705.09 216
15706.28 244
15707.46 234
15708.64 238
15709.83 263
15711.01 251
15712.20 254
15713.38 276
15714.57 273
15715.75 261
15716.94 243
15718.12 271
15719.31 272
15720.49 271
15721.67 262
15722.86 272
15724.04 252
15725.23 260
15726.41 240
15727.60 261
15728.78 258
15729.97 258
15731.15 248
15732.34 224
15733.53 264
15734.71 243
15735.90 220
15737.08 213
15738.27 226
15739.45 216
15740.64 243
15741.82 242
15743.01 262
15744.19 206
15745.38 242
15746.57 248
15747.75 231
15748.94 205
15750.12 205
15751.31 222
15752.50 217
15753.68 237
15754.87 212
15756.05 223
15757.24 227
15758.43 244
15759.61 221
15760.80 236
15761.99 227
15763.17 239
15764.36 225
15765.54 236
15766.73 216
15767.92 202
15769.10 228
15770.29 212
15771.48 184
15772.66 206
15773.85 201
15775.04 215
15776.22 209
15777.41 200
15778.60 201
15779.79 217
15780.97 206
15782.16 223
15783.35 203
15784.53 168
15785.72 211
15786.91 186
15788.10 203
15789.28 169
15790.47 197
15791.66 205
15792.85 221
15794.03 178
15795.22 169
15796.41 180
15797.60 181
15798.78 193
15799.97 184
15801.16 193
15802.35 197
15803.54 214
15804.72 183
15805.91 216
15807.10 192
15808.29 167
15809.48 202
15810.66 175
15811.85 178
15813.04 179
15814.23 171
15815.42 192
15816.61 182
15817.79 159
15818.98 168
15820.17 188
15821.36 190
15822.55 175
15823.74 171
15824.93 152
15826.11 182
15827.30 177
15828.49 165
15829.68 152
15830.87 156
15832.06 181
15833.25 151
15834.44 154
15835.63 171
15836.82 183
15838.00 177
15839.19 195
15840.38 151
15841.57 162
15842.76 170
15843.95 171
15845.14 181
15846.33 166
15847.52 177
15848.71 183
15849.90 174
15851.09 135
15852.28 163
15853.47 179
15854.66 160
15855.85 156
15857.04 183
15858.23 166
15859.42 176
15860.61 199
15861.80 182
15862.99 161
15864.18 166
15865.37 173
15866.56 161
15867.75 169
15868.94 151
15870.13 181
15871.32 154
15872.51 158
15873.70 133
15874.89 151
15876.08 160
15877.27 159
15878.46 156
15879.66 152
15880.85 166
15882.04 168
15883.23 162
15884.42 147
15885.61 161
15886.80 178
15887.99 161
15889.18 150
15890.37 161
15891.57 147
15892.76 145
15893.95 140
15895.14 166
15896.33 167
15897.52 166
15898.71 172
15899.91 188
15901.10 170
15902.29 172
15903.48 177
15904.67 172
15905.86 156
15907.06 177
15908.25 175
15909.44 165
15910.63 164
15911.82 168
15913.02 181
15914.21 188
15915.40 171
15916.59 170
15917.78 180
15918.98 165
15920.17 204
15921.36 168
15922.55 171
15923.75 189
15924.94 195
15926.13 159
15927.32 178
15928.52 160
15929.71 204
15930.90 179
15932.09 158
15933.29 150
15934.48 142
15935.67 168
15936.87 176
15938.06 180
15939.25 152
15940.44 173
15941.64 173
15942.83 201
15944.02 169
15945.22 147
15946.41 152
15947.60 155
15948.80 186
15949.99 150
15951.18 159
15952.38 169
15953.57 148
15954.77 177
15955.96 167
15957.15 161
15958.35 146
15959.54 158
15960.73 142
15961.93 136
15963.12 137
15964.32 152
15965.51 156
15966.70 176
15967.90 132
15969.09 131
15970.29 143
15971.48 147
15972.67 141
15973.87 173
15975.06 150
15976.26 140
15977.45 141
15978.65 157
15979.84 168
15981.04 130
15982.23 157
15983.43 168
15984.62 159
15985.81 159
15987.01 131
15988.20 146
15989.40 129
15990.59 135
15991.79 151
15992.98 151
15994.18 151
15995.37 153
15996.57 175
15997.76 131
15998.96 124
16000.16 177
16001.35 161
16002.55 149
16003.74 160
16004.94 147
16006.13 157
16007.33 146
16008.52 152
16009.72 159
16010.92 132
16012.11 128
16013.31 146
16014.50 160
16015.70 146
16016.89 143
16018.09 132
16019.29 153
16020.48 126
16021.68 167
16022.87 138
16024.07 151
16025.27 130
16026.46 133
16027.66 130
16028.86 129
16030.05 138
16031.25 139
16032.45 133
16033.64 131
16034.84 138
16036.04 141
16037.23 167
16038.43 114
16039.63 154
16040.82 131
16042.02 152
16043.22 136
16044.41 137
16045.61 135
16046.81 153
16048.00 163
16049.20 127
16050.40 139
16051.60 121
16052.79 129
16053.99 149
16055.19 145
16056.39 135
16057.58 145
16058.78 137
16059.98 151
16061.18 139
16062.37 147
16063.57 145
16064.77 151
16065.97 127
16067.16 129
16068.36 134
16069.56 142
16070.76 138
16071.96 119
16073.15 132
16074.35 142
16075.55 135
16076.75 144
16077.95 146
16079.14 121
16080.34 154
16081.54 126
16082.74 133
16083.94 127
16085.14 128
16086.34 126
16087.53 126
16088.73 145
16089.93 151
16091.13 150
16092.33 131
16093.53 115
16094.73 113
16095.93 141
16097.12 119
16098.32 146
16099.52 136
16100.72 141
16101.92 141
16103.12 141
16104.32 135
16105.52 120
16106.72 135
16107.92 153
16109.12 130
16110.32 92
16111.52 128
16112.71 156
16113.91 157
16115.11 145
16116.31 145
16117.51 142
16118.71 152
16119.91 127
16121.11 138
16122.31 137
16123.51 120
16124.71 152
16125.91 161
16127.11 134
16128.31 132
16129.51 156
16130.71 136
16131.91 138
16133.11 121
16134.31 167
16135.51 120
16136.71 127
16137.92 127
16139.12 124
16140.32 137
16141.52 125
16142.72 114
16143.92 126
16145.12 167
16146.32 157
16147.52 164
16148.72 142
16149.92 128
16151.12 126
16152.32 150
16153.53 138
16154.73 150
16155.93 118
16157.13 160
16158.33 148
16159.53 137
16160.73 128
16161.93 135
16163.14 120
16164.34 124
16165.54 123
16166.74 138
16167.94 128
16169.14 135
16170.34 158
16171.55 136
16172.75 143
16173.95 141
16175.15 129
16176.35 118
16177.56 164
16178.76 140
16179.96 154
16181.16 135
16182.36 117
16183.57 149
16184.77 156
16185.97 150
16187.17 135
16188.38 137
16189.58 143
16190.78 155
16191.98 148
16193.18 132
16194.39 155
16195.59 150
16196.79 136
16198.00 143
16199.20 151
16200.40 142
16201.60 174
16202.81 141
16204.01 138
16205.21 124
16206.42 163
16207.62 140
16208.82 143
16210.02 137
16211.23 154
16212.43 146
16213.63 167
16214.84 136
16216.04 130
16217.24 139
16218.45 141
16219.65 151
16220.86 147
16222.06 158
16223.26 142
16224.47 164
16225.67 156
16226.87 162
16228.08 127
16229.28 167
16230.49 155
16231.69 139
16232.89 149
16234.10 150
16235.30 133
16236.51 135
16237.71 153
16238.91 129
16240.12 148
16241.32 157
16242.53 150
16243.73 150
16244.94 159
16246.14 164
16247.34 173
16248.55 138
16249.75 172
16250.96 166
16252.16 155
16253.37 154
16254.57 160
16255.78 172
16256.98 149
16258.19 164
16259.39 174
16260.60 168
16261.80 150
16263.01 153
16264.21 152
16265.42 156
16266.62 160
16267.83 185
16269.03 158
16270.24 158
16271.45 141
16272.65 157
16273.86 191
16275.06 170
16276.27 165
16277.47 162
16278.68 177
16279.88 174
16281.09 190
16282.30 166
16283.50 170
16284.71 164
16285.91 189
16287.12 179
16288.33 168
16289.53 165
16290.74 186
16291.94 182
16293.15 184
16294.36 174
16295.56 169
16296.77 211
16297.98 200
16299.18 193
16300.39 180
16301.60 184
16302.80 195
16304.01 208
16305.22 176
16306.42 185
16307.63 186
16308.84 229
16310.04 210
16311.25 172
16312.46 168
16313.66 198
16314.87 217
16316.08 202
16317.29 165
16318.49 158
16319.70 203
16320.91 201
16322.11 180
16323.32 184
16324.53 195
16325.74 180
16326.94 200
16328.15 175
16329.36 184
16330.57 173
16331.77 163
16332.98 179
16334.19 168
16335.40 160
16336.61 165
16337.81 161
16339.02 152
16340.23 189
16341.44 176
16342.65 162
16343.85 145
16345.06 173
16346.27 158
16347.48 139
16348.69 144
16349.90 139
16351.10 146
16352.31 167
16353.52 155
16354.73 135
16355.94 138
16357.15 140
16358.35 160
16359.56 150
16360.77 155
16361.98 151
16363.19 167
16364.40 152
16365.61 150
16366.82 136
16368.03 146
16369.23 160
16370.44 145
16371.65 140
16372.86 155
16374.07 159
16375.28 165
16376.49 157
16377.70 152
16378.91 144
16380.12 145
16381.33 145
16382.54 145
16383.75 135
16384.96 124
16386.17 145
16387.38 136
16388.59 120
16389.80 159
16391.01 157
16392.22 136
16393.43 140
16394.64 158
16395.85 155
16397.06 159
16398.27 135
16399.48 128
16400.69 130
16401.90 143
16403.11 137
16404.32 152
16405.53 118
16406.74 138
16407.95 135
16409.16 142
16410.37 139
16411.58 152
16412.79 161
16414.00 119
16415.21 136
16416.42 132
16417.63 148
16418.85 147
16420.06 127
16421.27 126
16422.48 136
16423.69 135
16424.90 155
16426.11 146
16427.32 143
16428.53 127
16429.75 153
16430.96 164
16432.17 155
16433.38 133
16434.59 143
16435.80 162
16437.01 127
16438.23 135
16439.44 119
16440.65 132
16441.86 132
16443.07 149
16444.28 140
16445.50 150
16446.71 145
16447.92 146
16449.13 144
16450.34 125
16451.56 153
16452.77 175
16453.98 116
16455.19 130
16456.41 148
16457.62 154
16458.83 132
16460.04 116
16461.26 127
16462.47 126
16463.68 132
16464.89 144
16466.11 147
16467.32 125
16468.53 128
16469.74 118
16470.96 130
16472.17 143
16473.38 138
16474.60 144
16475.81 134
16477.02 132
16478.23 119
16479.45 146
16480.66 110
16481.87 125
16483.09 129
16484.30 132
16485.51 126
16486.73 129
16487.94 114
16489.15 141
16490.37 133
16491.58 120
16492.80 120
16494.01 131
16495.22 141
16496.44 116
16497.65 141
16498.86 137
16500.08 130
16501.29 124
16502.51 113
16503.72 108
16504.93 110
16506.15 111
16507.36 135
16508.58 124
16509.79 114
16511.01 118
16512.22 110
16513.43 112
16514.65 129
16515.86 136
16517.08 115
16518.29 103
16519.51 109
16520.72 123
16521.94 106
16523.15 139
16524.37 120
16525.58 122
16526.80 116
16528.01 122
16529.23 136
16530.44 125
16531.66 119
16532.87 119
16534.09 145
16535.30 134
16536.52 141
16537.73 149
16538.95 140
16540.16 130
16541.38 120
16542.59 103
16543.81 109
16545.02 126
16546.24 128
16547.46 122
16548.67 113
16549.89 120
16551.10 114
16552.32 148
16553.54 119
16554.75 121
16555.97 118
16557.18 147
16558.40 120
16559.62 124
16560.83 129
16562.05 134
16563.26 133
16564.48 116
16565.70 102
16566.91 118
16568.13 121
16569.35 124
16570.56 142
16571.78 120
16573.00 119
16574.21 122
16575.43 145
16576.65 124
16577.86 131
16579.08 118
16580.30 149
16581.51 104
16582.73 116
16583.95 127
16585.16 112
16586.38 107
16587.60 113
16588.82 118
16590.03 90
16591.25 112
16592.47 97
16593.68 127
16594.90 107
16596.12 149
16597.34 114
16598.55 124
16599.77 104
16600.99 114
16602.21 128
16603.43 133
16604.64 117
16605.86 128
16607.08 109
16608.30 101
16609.51 119
16610.73 98
16611.95 110
16613.17 108
16614.39 124
16615.60 120
16616.82 126
16618.04 91
16619.26 120
16620.48 129
16621.70 112
16622.91 110
16624.13 132
16625.35 130
16626.57 116
16627.79 100
16629.01 107
16630.23 153
16631.45 115
16632.66 134
16633.88 129
16635.10 136
16636.32 111
16637.54 150
16638.76 112
16639.98 128
16641.20 119
16642.42 139
16643.64 139
16644.85 118
16646.07 112
16647.29 117
16648.51 119
16649.73 101
16650.95 126
16652.17 122
16653.39 143
16654.61 120
16655.83 118
16657.05 129
16658.27 134
16659.49 117
16660.71 138
16661.93 92
16663.15 117
16664.37 127
16665.59 134
16666.81 113
16668.03 105
16669.25 127
16670.47 129
16671.69 125
16672.91 111
16674.13 128
16675.35 105
16676.57 129
16677.79 104
16679.01 111
16680.23 118
16681.45 120
16682.67 112
16683.89 111
16685.11 125
16686.34 103
16687.56 107
16688.78 107
16690.00 132
16691.22 117
16692.44 140
16693.66 117
16694.88 117
16696.10 109
16697.32 110
16698.55 124
16699.77 117
16700.99 114
16702.21 120
16703.43 117
16704.65 120
16705.87 122
16707.10 113
16708.32 139
16709.54 119
16710.76 132
16711.98 111
16713.20 108
16714.43 106
16715.65 138
16716.87 105
16718.09 105
16719.31 135
16720.54 117
16721.76 120
16722.98 133
16724.20 114
16725.42 131
16726.65 147
16727.87 106
16729.09 124
16730.31 107
16731.54 120
16732.76 115
16733.98 106
16735.20 119
16736.43 125
16737.65 129
16738.87 119
16740.09 92
16741.32 113
16742.54 121
16743.76 117
16744.99 119
16746.21 101
16747.43 117
16748.65 110
16749.88 140
16751.10 104
16752.32 108
16753.55 92
16754.77 133
16755.99 120
16757.22 107
16758.44 103
16759.66 120
16760.89 113
16762.11 111
16763.33 103
16764.56 103
16765.78 108
16767.01 125
16768.23 128
16769.45 107
16770.68 119
16771.90 105
16773.12 126
16774.35 99
16775.57 114
16776.80 108
16778.02 118
16779.25 124
16780.47 120
16781.69 125
16782.92 112
16784.14 127
16785.37 124
16786.59 102
16787.82 117
16789.04 143
16790.27 124
16791.49 121
16792.71 104
16793.94 127
16795.16 129
16796.39 126
16797.61 113
16798.84 102
16800.06 121
16801.29 116
16802.51 117
16803.74 119
16804.96 106
16806.19 121
16807.41 132
16808.64 106
16809.86 125
16811.09 118
16812.32 109
16813.54 120
16814.77 123
16815.99 108
16817.22 111
16818.44 106
16819.67 95
16820.89 108
16822.12 104
16823.35 137
16824.57 108
16825.80 133
16827.02 108
16828.25 115
16829.48 103
16830.70 112
16831.93 108
16833.15 99
16834.38 117
16835.61 125
16836.83 119
16838.06 101
16839.29 140
16840.51 137
16841.74 127
16842.96 113
16844.19 148
16845.42 126
16846.64 107
16847.87 106
16849.10 127
16850.32 113
16851.55 133
16852.78 120
16854.01 139
16855.23 131
16856.46 136
16857.69 123
16858.91 143
16860.14 143
16861.37 148
16862.59 144
16863.82 123
16865.05 150
16866.28 121
16867.50 139
16868.73 131
16869.96 129
16871.19 140
16872.41 148
16873.64 117
16874.87 122
16876.10 147
16877.33 132
16878.55 131
16879.78 152
16881.01 143
16882.24 114
16883.46 141
16884.69 152
16885.92 163
16887.15 144
16888.38 142
16889.61 141
16890.83 139
16892.06 141
16893.29 138
16894.52 152
16895.75 124
16896.98 120
16898.20 127
16899.43 155
16900.66 101
16901.89 129
16903.12 140
16904.35 141
16905.58 138
16906.80 152
16908.03 131
16909.26 129
16910.49 154
16911.72 127
16912.95 135
16914.18 128
16915.41 141
16916.64 134
16917.87 126
16919.10 116
16920.33 147
16921.55 137
16922.78 136
16924.01 131
16925.24 129
16926.47 129
16927.70 135
16928.93 138
16930.16 136
16931.39 126
16932.62 133
16933.85 106
16935.08 123
16936.31 141
16937.54 127
16938.77 122
16940.00 127
16941.23 133
16942.46 136
16943.69 129
16944.92 113
16946.15 132
16947.38 127
16948.61 165
16949.84 112
16951.07 118
16952.30 129
16953.53 137
16954.76 136
16956.00 133
16957.23 140
16958.46 122
16959.69 131
16960.92 111
16962.15 132
16963.38 127
16964.61 118
16965.84 107
16967.07 132
16968.30 141
16969.54 134
16970.77 102
16972.00 132
16973.23 111
16974.46 128
16975.69 118
16976.92 109
16978.15 128
16979.39 129
16980.62 127
16981.85 125
16983.08 121
16984.31 124
16985.54 123
16986.78 143
16988.01 149
16989.24 114
16990.47 136
16991.70 130
16992.94 114
16994.17 128
16995.40 127
16996.63 116
16997.86 117
16999.10 129
17000.33 121
17001.56 125
17002.79 129
17004.03 103
17005.26 114
17006.49 111
17007.72 110
17008.96 130
17010.19 124
17011.42 130
17012.65 104
17013.89 146
17015.12 127
17016.35 139
17017.58 138
17018.82 137
17020.05 121
17021.28 126
17022.52 144
17023.75 124
17024.98 131
17026.22 112
17027.45 118
17028.68 125
17029.92 132
17031.15 114
17032.38 139
17033.62 129
17034.85 100
17036.08 112
17037.32 105
17038.55 112
17039.78 110
17041.02 123
17042.25 123
17043.49 126
17044.72 125
17045.95 126
17047.19 125
17048.42 103
17049.66 111
17050.89 134
17052.12 133
17053.36 135
17054.59 138
17055.83 130
17057.06 129
17058.29 134
17059.53 136
17060.76 131
17062.00 113
17063.23 115
17064.47 121
17065.70 103
17066.94 113
17068.17 111
17069.41 132
17070.64 105
17071.88 109
17073.11 114
17074.35 134
17075.58 123
17076.82 115
17078.05 114
17079.29 132
17080.52 113
17081.76 123
17082.99 128
17084.23 116
17085.46 120
17086.70 108
17087.93 118
17089.17 113
17090.40 123
17091.64 106
17092.87 122
17094.11 105
17095.35 110
17096.58 97
17097.82 111
17099.05 127
17100.29 116
17101.53 123
17102.76 108
17104.00 118
17105.23 119
17106.47 123
17107.71 116
17108.94 119
17110.18 139
17111.41 147
17112.65 92
17113.89 113
17115.12 130
17116.36 111
17117.60 105
17118.83 97
17120.07 129
17121.31 125
17122.54 124
17123.78 92
17125.02 99
17126.25 108
17127.49 130
17128.73 125
17129.96 116
17131.20 114
17132.44 111
17133.68 105
17134.91 112
17136.15 100
17137.39 90
17138.62 104
17139.86 93
17141.10 96
17142.34 107
17143.57 122
17144.81 112
17146.05 120
17147.29 104
17148.52 112
17149.76 108
17151.00 118
17152.24 111
17153.48 124
17154.71 119
17155.95 107
17157.19 103
17158.43 108
17159.66 88
17160.90 113
17162.14 112
17163.38 105
17164.62 103
17165.86 124
17167.09 105
17168.33 110
17169.57 125
17170.81 91
17172.05 102
17173.29 116
17174.52 104
17175.76 105
17177.00 106
17178.24 103
17179.48 111
17180.72 103
17181.96 104
17183.20 103
17184.43 106
17185.67 110
17186.91 108
17188.15 105
17189.39 125
17190.63 122
17191.87 132
17193.11 107
17194.35 86
17195.59 113
17196.83 105
17198.07 121
17199.31 100
17200.55 124
17201.78 129
17203.02 105
17204.26 117
17205.50 89
17206.74 116
17207.98 99
17209.22 113
17210.46 111
17211.70 117
17212.94 101
17214.18 121
17215.42 98
17216.66 111
17217.90 144
17219.14 126
17220.38 111
17221.62 110
17222.86 104
17224.10 90
17225.34 108
17226.59 106
17227.83 126
17229.07 98
17230.31 110
17231.55 87
17232.79 86
17234.03 104
17235.27 98
17236.51 112
17237.75 103
17238.99 124
17240.23 113
17241.47 100
17242.72 86
17243.96 101
17245.20 131
17246.44 96
17247.68 101
17248.92 109
17250.16 103
17251.40 110
17252.65 99
17253.89 107
17255.13 97
17256.37 108
17257.61 115
17258.85 73
17260.09 100
17261.34 94
17262.58 121
17263.82 97
17265.06 97
17266.30 76
17267.55 105
17268.79 122
17270.03 105
17271.27 94
17272.51 109
17273.76 102
17275.00 100
17276.24 101
17277.48 110
17278.72 104
17279.97 105
17281.21 123
17282.45 110
17283.69 106
17284.94 109
17286.18 123
17287.42 87
17288.67 103
17289.91 108
17291.15 97
17292.39 99
17293.64 103
17294.88 105
17296.12 92
17297.37 87
17298.61 109
17299.85 112
17301.09 93
17302.34 98
17303.58 105
17304.82 102
17306.07 77
17307.31 122
17308.55 104
17309.80 133
17311.04 107
17312.29 130
17313.53 92
17314.77 116
17316.02 93
17317.26 88
17318.50 96
17319.75 102
17320.99 104
17322.24 99
17323.48 105
17324.72 79
17325.97 101
17327.21 102
17328.46 106
17329.70 95
17330.94 114
17332.19 113
17333.43 104
17334.68 88
17335.92 97
17337.17 106
17338.41 86
17339.65 112
17340.90 89
17342.14 88
17343.39 85
17344.63 105
17345.88 96
17347.12 123
17348.37 102
17349.61 134
17350.86 109
17352.10 91
17353.35 102
17354.59 132
17355.84 116
17357.08 100
17358.33 115
17359.57 82
17360.82 102
17362.06 99
17363.31 121
17364.55 93
17365.80 100
17367.05 115
17368.29 110
17369.54 119
17370.78 87
17372.03 99
17373.27 122
17374.52 115
17375.77 121
17377.01 125
17378.26 110
17379.50 112
17380.75 104
17382.00 132
17383.24 106
17384.49 109
17385.73 90
17386.98 109
17388.23 108
17389.47 101
17390.72 94
17391.97 109
17393.21 119
17394.46 98
17395.71 92
17396.95 105
17398.20 124
17399.45 107
17400.69 118
17401.94 99
17403.19 111
17404.43 96
17405.68 100
17406.93 108
17408.17 106
17409.42 114
17410.67 124
17411.91 94
17413.16 91
17414.41 114
17415.66 114
17416.90 118
17418.15 91
17419.40 110
17420.65 95
17421.89 122
17423.14 95
17424.39 109
17425.64 113
17426.88 100
17428.13 94
17429.38 121
17430.63 118
17431.87 114
17433.12 121
17434.37 131
17435.62 95
17436.87 110
17438.11 112
17439.36 105
17440.61 102
17441.86 107
17443.11 130
17444.36 107
17445.60 103
17446.85 86
17448.10 109
17449.35 108
17450.60 99
17451.85 95
17453.10 103
17454.34 101
17455.59 129
17456.84 109
17458.09 95
17459.34 115
17460.59 98
17461.84 104
17463.09 112
17464.33 98
17465.58 102
17466.83 118
17468.08 105
17469.33 122
17470.58 92
17471.83 96
17473.08 109
17474.33 93
17475.58 125
17476.83 87
17478.08 108
17479.33 115
17480.58 101
17481.83 89
17483.08 106
17484.33 101
17485.58 130
17486.83 98
17488.07 95
17489.32 90
17490.57 100
17491.82 104
17493.07 97
17494.32 84
17495.58 102
17496.83 119
17498.08 97
17499.33 89
17500.58 96
17501.83 93
17503.08 108
17504.33 110
17505.58 90
17506.83 109
17508.08 118
17509.33 119
17510.58 127
17511.83 101
17513.08 89
17514.33 101
17515.58 105
17516.83 91
17518.09 67
17519.34 110
17520.59 135
17521.84 105
17523.09 100
17524.34 72
17525.59 129
17526.84 124
17528.09 102
17529.35 91
17530.60 94
17531.85 105
17533.10 115
17534.35 101
17535.60 89
17536.86 103
17538.11 114
17539.36 124
17540.61 109
17541.86 92
17543.11 96
17544.37 118
17545.62 105
17546.87 89
17548.12 116
17549.37 99
17550.63 112
17551.88 101
17553.13 85
17554.38 103
17555.63 110
17556.89 106
17558.14 91
17559.39 91
17560.64 110
17561.90 105
17563.15 116
17564.40 105
17565.65 98
17566.91 106
17568.16 106
17569.41 98
17570.67 93
17571.92 97
17573.17 102
17574.42 110
17575.68 99
17576.93 103
17578.18 99
17579.44 112
17580.69 116
17581.94 107
17583.20 98
17584.45 100
17585.70 119
17586.96 100
17588.21 108
17589.46 101
17590.72 82
17591.97 108
17593.22 104
17594.48 95
17595.73 117
17596.99 106
17598.24 126
17599.49 96
17600.75 79
17602.00 90
17603.26 116
17604.51 137
17605.76 112
17607.02 97
17608.27 104
17609.53 87
17610.78 100
17612.03 85
17613.29 103
17614.54 110
17615.80 120
17617.05 100
17618.31 102
17619.56 98
17620.82 108
17622.07 108
17623.33 106
17624.58 116
17625.83 115
17627.09 121
17628.34 106
17629.60 96
17630.85 78
17632.11 93
17633.36 111
17634.62 100
17635.88 97
17637.13 99
17638.39 104
17639.64 118
17640.90 96
17642.15 99
17643.41 98
17644.66 104
17645.92 119
17647.17 95
17648.43 103
17649.68 89
17650.94 113
17652.20 110
17653.45 103
17654.71 98
17655.96 127
17657.22 108
17658.48 96
17659.73 91
17660.99 93
17662.24 97
17663.50 116
17664.76 119
17666.01 90
17667.27 95
17668.53 107
17669.78 112
17671.04 100
17672.29 95
17673.55 117
17674.81 128
17676.06 93
17677.32 97
17678.58 100
17679.83 104
17681.09 108
17682.35 119
17683.60 86
17684.86 94
17686.12 106
17687.38 86
17688.63 93
17689.89 102
17691.15 108
17692.40 117
17693.66 101
17694.92 91
17696.18 79
17697.43 116
17698.69 122
17699.95 88
17701.21 91
17702.46 104
17703.72 86
17704.98 98
17706.24 91
17707.49 95
17708.75 112
17710.01 107
17711.27 89
17712.53 121
17713.78 116
17715.04 89
17716.30 90
17717.56 101
17718.82 87
17720.07 103
17721.33 131
17722.59 88
17723.85 110
17725.11 106
17726.36 95
17727.62 96
17728.88 85
17730.14 99
17731.40 99
17732.66 94
17733.92 100
17735.17 107
17736.43 85
17737.69 93
17738.95 86
17740.21 83
17741.47 103
17742.73 83
17743.99 92
17745.25 85
17746.51 96
17747.76 108
17749.02 106
17750.28 91
17751.54 83
17752.80 90
17754.06 109
17755.32 106
17756.58 87
17757.84 78
17759.10 98
17760.36 92
17761.62 84
17762.88 85
17764.14 89
17765.40 101
17766.66 79
17767.92 107
17769.18 91
17770.44 96
17771.70 94
17772.96 108
17774.22 103
17775.48 100
17776.74 116
17778.00 112
17779.26 109
17780.52 84
17781.78 97
17783.04 97
17784.30 88
17785.56 93
17786.82 94
17788.08 74
17789.34 91
17790.60 104
17791.86 97
17793.12 95
17794.38 91
17795.65 86
17796.91 96
17798.17 97
17799.43 97
17800.69 117
17801.95 87
17803.21 100
17804.47 112
17805.73 104
17807.00 98
17808.26 90
17809.52 99
17810.78 92
17812.04 121
17813.30 115
17814.56 114
17815.83 100
17817.09 118
17818.35 102
17819.61 110
17820.87 89
17822.13 95
17823.40 91
17824.66 99
17825.92 100
17827.18 93
17828.44 91
17829.71 105
17830.97 111
17832.23 86
17833.49 95
17834.75 98
17836.02 112
17837.28 74
17838.54 105
17839.80 89
17841.07 84
17842.33 93
17843.59 102
17844.85 85
17846.12 84
17847.38 106
17848.64 97
17849.91 92
17851.17 92
17852.43 110
17853.69 90
17854.96 99
17856.22 96
17857.48 122
17858.75 103
17860.01 107
17861.27 80
17862.54 102
17863.80 106
17865.06 112
17866.33 120
17867.59 87
17868.85 88
17870.12 101
17871.38 100
17872.64 126
17873.91 91
17875.17 83
17876.43 99
17877.70 85
17878.96 87
17880.23 80
17881.49 108
17882.75 87
17884.02 101
17885.28 91
17886.55 96
17887.81 110
17889.07 94
17890.34 95
17891.60 109
17892.87 97
17894.13 87
17895.40 101
17896.66 87
17897.92 95
17899.19 102
17900.45 94
17901.72 100
17902.98 101
17904.25 93
17905.51 105
17906.78 103
17908.04 91
17909.31 76
17910.57 94
17911.84 112
17913.10 82
17914.37 88
17915.63 78
17916.90 85
17918.16 76
17919.43 103
17920.69 80
17921.96 92
17923.22 98
17924.49 114
17925.75 99
17927.02 99
17928.29 89
17929.55 107
17930.82 100
17932.08 99
17933.35 91
17934.61 92
17935.88 91
17937.15 89
17938.41 104
17939.68 95
17940.94 90
17942.21 90
17943.48 91
17944.74 77
17946.01 84
17947.28 90
17948.54 84
17949.81 80
17951.07 99
17952.34 82
17953.61 99
17954.87 77
17956.14 98
17957.41 82
17958.67 97
17959.94 84
17961.21 82
17962.47 102
17963.74 80
17965.01 105
17966.27 91
17967.54 89
17968.81 75
17970.08 106
17971.34 110
17972.61 93
17973.88 89
17975.14 100
17976.41 101
17977.68 86
17978.95 94
17980.21 96
17981.48 93
17982.75 97
17984.02 101
17985.28 93
17986.55 94
17987.82 108
17989.09 91
17990.35 103
17991.62 98
17992.89 105
17994.16 79
17995.43 94
17996.69 81
17997.96 102
17999.23 92
18000.50 111
18001.77 94
18003.03 93
18004.30 99
18005.57 106
18006.84 99
18008.11 100
18009.38 107
18010.64 100
18011.91 88
18013.18 107
18014.45 99
18015.72 108
18016.99 106
18018.26 83
18019.53 115
18020.79 85
18022.06 104
18023.33 101
18024.60 94
18025.87 102
18027.14 80
18028.41 102
18029.68 94
18030.95 81
18032.22 118
18033.48 106
18034.75 105
18036.02 90
18037.29 92
18038.56 93
18039.83 120
18041.10 100
18042.37 80
18043.64 103
18044.91 97
18046.18 85
18047.45 107
18048.72 98
18049.99 103
18051.26 104
18052.53 107
18053.80 113
18055.07 105
18056.34 95
18057.61 92
18058.88 125
18060.15 85
18061.42 100
18062.69 99
18063.96 104
18065.23 103
18066.50 99
18067.77 88
18069.04 106
18070.31 97
18071.58 96
18072.86 61
18074.13 92
18075.40 94
18076.67 101
18077.94 113
18079.21 76
18080.48 79
18081.75 107
18083.02 116
18084.29 99
18085.56 81
18086.84 85
18088.11 89
18089.38 101
18090.65 90
18091.92 83
18093.19 78
18094.46 87
18095.74 108
18097.01 95
18098.28 83
18099.55 90
18100.82 125
18102.09 112
18103.37 88
18104.64 95
18105.91 108
18107.18 97
18108.45 103
18109.72 79
18111.00 89
18112.27 118
18113.54 98
18114.81 79
18116.09 90
18117.36 82
18118.63 122
18119.90 113
18121.17 95
18122.45 76
18123.72 99
18124.99 103
18126.26 86
18127.54 85
18128.81 69
18130.08 109
18131.36 110
18132.63 84
18133.90 90
18135.17 92
18136.45 107
18137.72 102
18138.99 100
18140.27 87
18141.54 102
18142.81 90
18144.09 91
18145.36 78
18146.63 81
18147.91 81
18149.18 98
18150.45 95
18151.73 89
18153.00 83
18154.27 94
18155.55 77
18156.82 85
18158.09 80
18159.37 106
18160.64 106
18161.91 104
18163.19 99
18164.46 68
18165.74 88
18167.01 93
18168.28 99
18169.56 81
18170.83 92
18172.11 94
18173.38 80
18174.66 79
18175.93 97
18177.20 85
18178.48 85
18179.75 80
18181.03 83
18182.30 100
18183.58 84
18184.85 88
18186.13 106
18187.40 94
18188.68 83
18189.95 88
18191.23 98
18192.50 95
18193.78 91
18195.05 107
18196.33 101
18197.60 97
18198.88 87
18200.15 107
18201.43 89
18202.70 85
18203.98 94
18205.25 87
18206.53 105
18207.80 87
18209.08 100
18210.35 106
18211.63 95
18212.90 77
18214.18 95
18215.46 82
18216.73 96
18218.01 85
18219.28 90
18220.56 86
18221.84 77
18223.11 86
18224.39 73
18225.66 96
18226.94 90
18228.22 90
18229.49 86
18230.77 81
18232.04 69
18233.32 92
18234.60 96
18235.87 94
18237.15 84
18238.43 90
18239.70 87
18240.98 93
18242.26 86
18243.53 80
18244.81 90
18246.09 90
18247.36 98
18248.64 96
18249.92 81
18251.19 88
18252.47 89
18253.75 81
18255.03 100
18256.30 94
18257.58 96
18258.86 85
18260.13 78
18261.41 66
18262.69 92
18263.97 97
18265.24 75
18266.52 88
18267.80 88
18269.08 96
18270.35 82
18271.63 80
18272.91 76
18274.19 88
18275.47 89
18276.74 94
18278.02 95
18279.30 87
18280.58 81
18281.85 75
18283.13 94
18284.41 79
18285.69 103
18286.97 74
18288.25 92
18289.52 93
18290.80 95
18292.08 82
18293.36 92
18294.64 89
18295.92 93
18297.19 89
18298.47 74
18299.75 68
18301.03 83
18302.31 94
18303.59 98
18304.87 82
18306.15 89
18307.43 98
18308.70 97
18309.98 114
18311.26 102
18312.54 98
18313.82 90
18315.10 94
18316.38 92
18317.66 78
18318.94 73
18320.22 88
18321.50 83
18322.78 86
18324.06 82
18325.34 83
18326.61 102
18327.89 83
18329.17 97
18330.45 72
18331.73 89
18333.01 104
18334.29 94
18335.57 79
18336.85 93
18338.13 88
18339.41 99
18340.69 85
18341.97 90
18343.25 90
18344.53 79
18345.81 105
18347.09 76
18348.37 98
18349.66 79
18350.94 96
18352.22 88
18353.50 93
18354.78 72
18356.06 76
18357.34 73
18358.62 88
18359.90 91
18361.18 86
18362.46 95
18363.74 91
18365.02 78
18366.30 77
18367.59 86
18368.87 78
18370.15 80
18371.43 95
18372.71 99
18373.99 80
18375.27 90
18376.55 83
18377.84 77
18379.12 97
18380.40 82
18381.68 86
18382.96 85
18384.24 114
18385.53 91
18386.81 100
18388.09 85
18389.37 101
18390.65 90
18391.93 93
18393.22 73
18394.50 79
18395.78 84
18397.06 82
18398.34 93
18399.63 94
18400.91 104
18402.19 84
18403.47 96
18404.76 67
18406.04 96
18407.32 94
18408.60 116
18409.89 96
18411.17 86
18412.45 67
18413.73 89
18415.02 88
18416.30 82
18417.58 97
18418.86 97
18420.15 104
18421.43 89
18422.71 78
18424.00 84
18425.28 104
18426.56 76
18427.85 77
18429.13 78
18430.41 88
18431.70 81
18432.98 100
18434.26 85
18435.55 87
18436.83 98
18438.11 116
18439.40 109
18440.68 92
18441.96 88
18443.25 108
18444.53 120
18445.81 85
18447.10 98
18448.38 92
18449.67 106
18450.95 87
18452.23 97
18453.52 68
18454.80 100
18456.09 100
18457.37 96
18458.66 93
18459.94 74
18461.22 92
18462.51 95
18463.79 77
18465.08 81
18466.36 89
18467.65 80
18468.93 95
18470.22 80
18471.50 95
18472.78 88
18474.07 93
18475.35 75
18476.64 95
18477.92 86
18479.21 109
18480.49 104
18481.78 96
18483.06 93
18484.35 84
18485.63 82
18486.92 103
18488.20 99
18489.49 70
18490.78 84
18492.06 80
18493.35 89
18494.63 96
18495.92 111
18497.20 91
18498.49 86
18499.77 92
18501.06 84
18502.35 88
18503.63 100
18504.92 89
18506.20 84
18507.49 86
18508.78 73
18510.06 100
18511.35 88
18512.63 92
18513.92 84
18515.21 94
18516.49 85
18517.78 96
18519.06 116
18520.35 90
18521.64 85
18522.92 78
18524.21 81
18525.50 87
18526.78 86
18528.07 90
18529.36 89
18530.64 92
18531.93 96
18533.22 72
18534.50 102
18535.79 94
18537.08 113
18538.37 104
18539.65 102
18540.94 81
18542.23 96
18543.51 93
18544.80 107
18546.09 91
18547.38 68
18548.66 111
18549.95 100
18551.24 95
18552.53 55
18553.81 97
18555.10 90
18556.39 95
18557.68 76
18558.96 82
18560.25 106
18561.54 104
18562.83 94
18564.11 85
18565.40 102
18566.69 105
18567.98 117
18569.27 80
18570.56 102
18571.84 86
18573.13 111
18574.42 94
18575.71 98
18577.00 92
18578.28 85
18579.57 107
18580.86 113
18582.15 97
18583.44 90
18584.73 111
18586.02 114
18587.31 87
18588.59 72
18589.88 94
18591.17 85
18592.46 109
18593.75 91
18595.04 95
18596.33 109
18597.62 97
18598.91 111
18600.19 110
18601.48 108
18602.77 103
18604.06 110
18605.35 97
18606.64 103
18607.93 93
18609.22 115
18610.51 114
18611.80 129
18613.09 103
18614.38 98
18615.67 110
18616.96 107
18618.25 105
18619.54 94
18620.83 89
18622.12 103
18623.41 98
18624.70 88
18625.99 87
18627.28 81
18628.57 110
18629.86 88
18631.15 112
18632.44 97
18633.73 106
18635.02 105
18636.31 112
18637.60 115
18638.89 105
18640.18 95
18641.47 95
18642.76 110
18644.05 93
18645.34 116
18646.63 100
18647.93 100
18649.22 90
18650.51 100
18651.80 95
18653.09 107
18654.38 80
18655.67 89
18656.96 94
18658.25 107
18659.55 77
18660.84 86
18662.13 96
18663.42 104
18664.71 104
18666.00 88
18667.29 116
18668.58 84
18669.88 97
18671.17 86
18672.46 90
18673.75 86
18675.04 98
18676.34 82
18677.63 78
18678.92 83
18680.21 72
18681.50 120
18682.79 97
18684.09 94
18685.38 91
18686.67 101
18687.96 79
18689.26 104
18690.55 82
18691.84 100
18693.13 84
18694.43 88
18695.72 75
18697.01 84
18698.30 81
18699.60 78
18700.89 90
18702.18 69
18703.47 79
18704.77 92
18706.06 85
18707.35 76
18708.65 93
18709.94 77
18711.23 102
18712.52 84
18713.82 86
18715.11 76
18716.40 98
18717.70 87
18718.99 88
18720.28 98
18721.58 102
18722.87 114
18724.16 90
18725.46 103
18726.75 84
18728.04 94
18729.34 83
18730.63 88
18731.93 96
18733.22 101
18734.51 98
18735.81 88
18737.10 84
18738.40 77
18739.69 83
18740.98 73
18742.28 113
18743.57 87
18744.87 87
18746.16 84
18747.45 101
18748.75 89
18750.04 89
18751.34 80
18752.63 96
18753.93 104
18755.22 75
18756.52 71
18757.81 75
18759.10 84
18760.40 84
18761.69 87
18762.99 68
18764.28 88
18765.58 75
18766.87 91
18768.17 73
18769.46 74
18770.76 72
18772.05 113
18773.35 83
18774.64 73
18775.94 101
18777.23 90
18778.53 84
18779.83 87
18781.12 85
18782.42 95
18783.71 100
18785.01 110
18786.30 106
18787.60 73
18788.89 81
18790.19 79
18791.49 97
18792.78 89
18794.08 100
18795.37 81
18796.67 92
18797.97 86
18799.26 73
18800.56 86
18801.85 70
18803.15 91
18804.45 78
18805.74 113
18807.04 83
18808.34 78
18809.63 79
18810.93 104
18812.23 78
18813.52 80
18814.82 92
18816.12 104
18817.41 92
18818.71 94
18820.01 91
18821.30 106
18822.60 78
18823.90 77
18825.19 86
18826.49 94
18827.79 95
18829.08 97
18830.38 96
18831.68 63
18832.98 90
18834.27 86
18835.57 76
18836.87 96
18838.17 72
18839.46 101
18840.76 92
18842.06 75
18843.36 80
18844.65 85
18845.95 80
18847.25 95
18848.55 76
18849.84 107
18851.14 94
18852.44 82
18853.74 98
18855.04 80
18856.33 80
18857.63 100
18858.93 106
18860.23 79
18861.53 88
18862.83 83
18864.12 104
18865.42 79
18866.72 92
18868.02 72
18869.32 95
18870.62 79
18871.91 87
18873.21 84
18874.51 85
18875.81 96
18877.11 103
18878.41 96
18879.71 87
18881.01 89
18882.30 95
18883.60 106
18884.90 79
18886.20 80
18887.50 95
18888.80 110
18890.10 83
18891.40 96
18892.70 75
18894.00 94
18895.30 82
18896.60 72
18897.90 77
18899.19 76
18900.49 83
18901.79 83
18903.09 93
18904.39 70
18905.69 72
18906.99 92
18908.29 105
18909.59 82
18910.89 77
18912.19 95
18913.49 85
18914.79 90
18916.09 82
18917.39 96
18918.69 88
18919.99 84
18921.29 91
18922.59 90
18923.89 89
18925.20 98
18926.50 101
18927.80 110
18929.10 65
18930.40 87
18931.70 92
18933.00 79
18934.30 86
18935.60 85
18936.90 93
18938.20 71
18939.50 79
18940.80 65
18942.10 87
18943.41 81
18944.71 101
18946.01 123
18947.31 96
18948.61 86
18949.91 89
18951.21 94
18952.51 75
18953.82 72
18955.12 85
18956.42 104
18957.72 90
18959.02 91
18960.32 82
18961.63 96
18962.93 116
18964.23 116
18965.53 83
18966.83 97
18968.13 73
18969.44 97
18970.74 97
18972.04 83
18973.34 83
18974.64 89
18975.95 82
18977.25 69
18978.55 101
18979.85 92
18981.16 83
18982.46 92
18983.76 91
18985.06 81
18986.37 82
18987.67 76
18988.97 99
18990.27 108
18991.58 91
18992.88 81
18994.18 97
18995.48 104
18996.79 87
18998.09 83
18999.39 80
19000.70 85
19002.00 73
19003.30 76
19004.61 98
19005.91 79
19007.21 82
19008.52 98
19009.82 86
19011.12 74
19012.43 81
19013.73 91
19015.03 83
19016.34 75
19017.64 67
19018.94 93
19020.25 84
19021.55 76
19022.86 72
19024.16 75
19025.46 92
19026.77 74
19028.07 81
19029.37 70
19030.68 64
19031.98 70
19033.29 79
19034.59 77
19035.90 58
19037.20 81
19038.50 86
19039.81 105
19041.11 68
19042.42 82
19043.72 87
19045.03 80
19046.33 71
19047.64 86
19048.94 73
19050.25 79
19051.55 71
19052.85 78
19054.16 77
19055.46 73
19056.77 67
19058.07 71
19059.38 103
19060.68 65
19061.99 81
19063.30 80
19064.60 66
19065.91 65
19067.21 79
19068.52 90
19069.82 79
19071.13 71
19072.43 73
19073.74 73
19075.04 75
19076.35 73
19077.66 72
19078.96 87
19080.27 78
19081.57 110
19082.88 84
19084.18 73
19085.49 72
19086.80 98
19088.10 80
19089.41 67
19090.71 80
19092.02 87
19093.33 102
19094.63 63
19095.94 62
19097.25 91
19098.55 112
19099.86 74
19101.17 80
19102.47 90
19103.78 97
19105.08 101
19106.39 90
19107.70 85
19109.01 69
19110.31 62
19111.62 129
19112.93 83
19114.23 58
19115.54 72
19116.85 88
19118.15 101
19119.46 59
19120.77 77
19122.08 95
19123.38 91
19124.69 82
19126.00 91
19127.30 70
19128.61 89
19129.92 102
19131.23 83
19132.53 77
19133.84 70
19135.15 96
19136.46 84
19137.77 78
19139.07 71
19140.38 99
19141.69 88
19143.00 105
19144.30 97
19145.61 106
19146.92 78
19148.23 95
19149.54 89
19150.84 87
19152.15 87
19153.46 82
19154.77 84
19156.08 85
19157.39 91
19158.70 96
19160.00 114
19161.31 88
19162.62 77
19163.93 85
19165.24 105
19166.55 101
19167.86 83
19169.16 82
19170.47 86
19171.78 93
19173.09 90
19174.40 90
19175.71 81
19177.02 91
19178.33 97
19179.64 92
19180.95 69
19182.26 101
19183.56 80
19184.87 90
19186.18 84
19187.49 92
19188.80 95
19190.11 93
19191.42 66
19192.73 84
19194.04 88
19195.35 78
19196.66 91
19197.97 63
19199.28 93
19200.59 84
19201.90 72
19203.21 94
19204.52 99
19205.83 81
19207.14 73
19208.45 87
19209.76 95
19211.07 85
19212.38 84
19213.69 88
19215.00 82
19216.31 82
19217.62 79
19218.93 101
19220.24 83
19221.55 76
19222.86 105
19224.18 95
19225.49 76
19226.80 89
19228.11 93
19229.42 93
19230.73 64
19232.04 73
19233.35 100
19234.66 89
19235.97 81
19237.28 71
19238.60 92
19239.91 79
19241.22 75
19242.53 79
19243.84 90
19245.15 65
19246.46 64
19247.78 95
19249.09 78
19250.40 65
19251.71 70
19253.02 79
19254.33 82
19255.65 78
19256.96 81
19258.27 88
19259.58 75
19260.89 69
19262.21 77
19263.52 85
19264.83 73
19266.14 71
19267.45 62
19268.77 90
19270.08 60
19271.39 87
19272.70 77
19274.02 87
19275.33 80
19276.64 84
19277.95 85
19279.27 67
19280.58 67
19281.89 66
19283.20 87
19284.52 59
19285.83 94
19287.14 76
19288.45 96
19289.77 66
19291.08 77
19292.39 86
19293.71 72
19295.02 63
19296.33 85
19297.65 93
19298.96 77
19300.27 73
19301.59 93
19302.90 105
19304.21 62
19305.53 73
19306.84 85
19308.15 102
19309.47 95
19310.78 61
19312.09 77
19313.41 64
19314.72 83
19316.04 72
19317.35 99
19318.66 67
19319.98 79
19321.29 94
19322.61 81
19323.92 69
19325.23 86
19326.55 76
19327.86 87
19329.18 73
19330.49 81
19331.81 87
19333.12 83
19334.43 77
19335.75 91
19337.06 76
19338.38 82
19339.69 65
19341.01 70
19342.32 92
19343.64 57
19344.95 70
19346.27 72
19347.58 61
19348.90 61
19350.21 75
19351.53 74
19352.84 78
19354.16 73
19355.47 86
19356.79 87
19358.10 87
19359.42 71
19360.73 73
19362.05 92
19363.36 69
19364.68 98
19366.00 90
19367.31 86
19368.63 80
19369.94 95
19371.26 73
19372.57 73
19373.89 56
19375.21 74
19376.52 92
19377.84 77
19379.15 77
19380.47 75
19381.79 101
19383.10 68
19384.42 81
19385.73 86
19387.05 70
19388.37 71
19389.68 73
19391.00 89
19392.32 66
19393.63 73
19394.95 78
19396.27 84
19397.58 74
19398.90 86
19400.22 100
19401.53 90
19402.85 74
19404.17 76
19405.48 76
19406.80 81
19408.12 73
19409.43 93
19410.75 82
19412.07 80
19413.39 87
19414.70 80
19416.02 76
19417.34 59
19418.65 69
19419.97 71
19421.29 81
19422.61 68
19423.92 76
19425.24 80
19426.56 92
19427.88 90
19429.20 85
19430.51 80
19431.83 85
19433.15 75
19434.47 97
19435.78 83
19437.10 68
19438.42 70
19439.74 101
19441.06 86
19442.37 72
19443.69 79
19445.01 85
19446.33 91
19447.65 63
19448.97 83
19450.28 82
19451.60 85
19452.92 68
19454.24 84
19455.56 82
19456.88 72
19458.20 65
19459.51 78
19460.83 82
19462.15 81
19463.47 74
19464.79 75
19466.11 90
19467.43 72
19468.75 62
19470.07 93
19471.39 102
19472.70 60
19474.02 82
19475.34 82
19476.66 79
19477.98 67
19479.30 83
19480.62 74
19481.94 80
19483.26 73
19484.58 82
19485.90 73
19487.22 88
19488.54 80
19489.86 89
19491.18 82
19492.50 74
19493.82 89
19495.14 79
19496.46 97
19497.78 84
19499.10 94
19500.42 94
19501.74 92
19503.06 81
19504.38 76
19505.70 62
19507.02 77
19508.34 64
19509.66 72
19510.98 77
19512.30 63
19513.62 83
19514.94 80
19516.26 73
19517.58 59
19518.90 73
19520.23 81
19521.55 93
19522.87 81
19524.19 89
19525.51 66
19526.83 67
19528.15 73
19529.47 73
19530.79 58
19532.11 77
19533.44 90
19534.76 97
19536.08 74
19537.40 75
19538.72 76
19540.04 99
19541.36 95
19542.69 83
19544.01 79
19545.33 83
19546.65 85
19547.97 74
19549.29 84
19550.62 94
19551.94 70
19553.26 81
19554.58 77
19555.90 62
19557.23 82
19558.55 77
19559.87 85
19561.19 84
19562.51 79
19563.84 80
19565.16 79
19566.48 82
19567.80 76
19569.13 63
19570.45 60
19571.77 60
19573.09 82
19574.42 83
19575.74 85
19577.06 70
19578.39 97
19579.71 77
19581.03 88
19582.35 80
19583.68 73
19585.00 67
19586.32 100
19587.65 89
19588.97 90
19590.29 86
19591.62 75
19592.94 74
19594.26 79
19595.59 76
19596.91 69
19598.23 81
19599.56 77
19600.88 67
19602.20 73
19603.53 108
19604.85 87
19606.17 84
19607.50 75
19608.82 74
19610.15 81
19611.47 92
19612.79 82
19614.12 90
19615.44 84
19616.77 84
19618.09 94
19619.41 82
19620.74 88
19622.06 92
19623.39 92
19624.71 76
19626.03 70
19627.36 77
19628.68 76
19630.01 98
19631.33 68
19632.66 69
19633.98 87
19635.31 76
19636.63 84
19637.96 74
19639.28 87
19640.61 91
19641.93 79
19643.26 90
19644.58 83
19645.91 80
19647.23 73
19648.56 77
19649.88 78
19651.21 82
19652.53 81
19653.86 82
19655.18 79
19656.51 83
19657.83 72
19659.16 88
19660.48 81
19661.81 87
19663.14 83
19664.46 72
19665.79 65
19667.11 74
19668.44 90
19669.77 75
19671.09 69
19672.42 69
19673.74 71
19675.07 80
19676.40 88
19677.72 63
19679.05 81
19680.37 72
19681.70 68
19683.03 83
19684.35 70
19685.68 72
19687.01 74
19688.33 74
19689.66 69
19690.99 81
19692.31 73
19693.64 88
19694.97 96
19696.29 80
19697.62 70
19698.95 74
19700.27 80
19701.60 77
19702.93 83
19704.25 75
19705.58 81
19706.91 61
19708.23 87
19709.56 71
19710.89 81
19712.22 92
19713.54 95
19714.87 81
19716.20 89
19717.53 69
19718.85 89
19720.18 83
19721.51 78
19722.84 82
19724.16 82
19725.49 85
19726.82 70
19728.15 95
19729.48 72
19730.80 72
19732.13 74
19733.46 88
19734.79 71
19736.12 90
19737.44 70
19738.77 87
19740.10 87
19741.43 80
19742.76 83
19744.09 77
19745.41 84
19746.74 82
19748.07 80
19749.40 69
19750.73 54
19752.06 78
19753.39 102
19754.71 68
19756.04 76
19757.37 72
19758.70 79
19760.03 66
19761.36 76
19762.69 68
19764.02 84
19765.35 87
19766.68 71
19768.00 84
19769.33 56
19770.66 82
19771.99 87
19773.32 88
19774.65 80
19775.98 70
19777.31 82
19778.64 103
19779.97 81
19781.30 90
19782.63 73
19783.96 103
19785.29 68
19786.62 80
19787.95 86
19789.28 82
19790.61 99
19791.94 79
19793.27 95
19794.60 82
19795.93 109
19797.26 95
19798.59 88
19799.92 85
19801.25 77
19802.58 91
19803.91 76
19805.24 79
19806.57 61
19807.90 88
19809.23 70
19810.56 80
19811.89 89
19813.22 101
19814.55 77
19815.89 79
19817.22 69
19818.55 92
19819.88 83
19821.21 95
19822.54 78
19823.87 94
19825.20 89
19826.53 97
19827.86 95
19829.20 76
19830.53 77
19831.86 79
19833.19 96
19834.52 81
19835.85 93
19837.18 85
19838.52 109
19839.85 68
19841.18 79
19842.51 67
19843.84 92
19845.17 62
19846.51 81
19847.84 92
19849.17 85
19850.50 92
19851.83 85
19853.17 88
19854.50 81
19855.83 92
19857.16 83
19858.50 104
19859.83 54
19861.16 85
19862.49 86
19863.82 80
19865.16 62
19866.49 97
19867.82 79
19869.15 70
19870.49 64
19871.82 78
19873.15 90
19874.49 78
19875.82 104
19877.15 76
19878.48 84
19879.82 56
19881.15 89
19882.48 93
19883.82 78
19885.15 70
19886.48 84
19887.82 82
19889.15 55
19890.48 68
19891.82 67
19893.15 87
19894.48 80
19895.82 91
19897.15 85
19898.48 87
19899.82 63
19901.15 86
19902.48 57
19903.82 75
19905.15 64
19906.49 92
19907.82 65
19909.15 57
19910.49 75
19911.82 87
19913.16 93
19914.49 73
19915.82 78
19917.16 85
19918.49 98
19919.83 91
19921.16 82
19922.50 52
19923.83 71
19925.16 69
19926.50 101
19927.83 65
19929.17 73
19930.50 66
19931.84 83
19933.17 79
19934.51 65
19935.84 76
19937.18 62
19938.51 73
19939.85 62
19941.18 92
19942.52 54
19943.85 89
19945.19 76
19946.52 70
19947.86 63
19949.19 73
19950.53 69
19951.86 74
19953.20 74
19954.53 59
19955.87 71
19957.21 80
19958.54 74
19959.88 54
19961.21 91
19962.55 61
19963.88 93
19965.22 67
19966.56 72
19967.89 65
19969.23 83
19970.56 61
19971.90 63
19973.24 75
19974.57 73
19975.91 82
19977.24 67
19978.58 86
19979.92 72
19981.25 100
19982.59 67
19983.93 87
19985.26 86
19986.60 66
19987.94 61
19989.27 62
19990.61 73
19991.95 85
19993.28 67
19994.62 85
19995.96 76
19997.29 61
19998.63 67
19999.97 74
20001.30 90
20002.64 65
20003.98 78
20005.32 60
20006.65 68
20007.99 81
20009.33 79
20010.67 76
20012.00 75
20013.34 79
20014.68 78
20016.02 78
20017.35 74
20018.69 79
20020.03 67
20021.37 90
20022.70 65
20024.04 77
20025.38 64
20026.72 98
20028.06 76
20029.39 81
20030.73 84
20032.07 75
20033.41 82
20034.75 86
20036.08 73
20037.42 80
20038.76 96
20040.10 79
20041.44 102
20042.78 60
20044.11 82
20045.45 78
20046.79 91
20048.13 76
20049.47 104
20050.81 89
20052.15 94
20053.48 69
20054.82 111
20056.16 94
20057.50 70
20058.84 81
20060.18 79
20061.52 88
20062.86 72
20064.20 86
20065.54 72
20066.88 87
20068.21 66
20069.55 86
20070.89 77
20072.23 77
20073.57 72
20074.91 80
20076.25 79
20077.59 74
20078.93 90
20080.27 91
20081.61 89
20082.95 61
20084.29 69
20085.63 83
20086.97 94
20088.31 54
20089.65 83
20090.99 63
20092.33 81
20093.67 78
20095.01 99
20096.35 70
20097.69 69
20099.03 87
20100.37 91
20101.71 86
20103.05 76
20104.39 85
20105.73 71
20107.07 73
20108.41 61
20109.76 96
20111.10 80
20112.44 73
20113.78 75
20115.12 71
20116.46 81
20117.80 61
20119.14 79
20120.48 70
20121.82 78
20123.16 71
20124.51 81
20125.85 71
20127.19 84
20128.53 80
20129.87 88
20131.21 79
20132.55 82
20133.90 69
20135.24 93
