# Supplementary material for: MALDI-TOF MS typing enables the classification of brewing yeasts of the genus Saccharomyces to major beer styles
Source: PLoS One. 2017 Aug 9;12(8):e0181694. doi: 10.1371/journal.pone.0181694 (PMC5549903; doi:10.1371/journal.pone.0181694)
Supplement: S14 File — The directory includes 90 raw files and was zipped to “.zip”; the folder has three strains with 30 spectra per strain; S1 Text explains the raw files with an example and Table 1 represents the yeast strains used within the experiment. (ZIP) [file pone.0181694.s017.zip › 40-42/30666-220-OG-WB-WB-YPG-18h-E-E_2015-11-11__0_A3_1.dat]

1999.94 2604
2000.36 2451
2000.78 2657
2001.20 2700
2001.62 2531
2002.04 2526
2002.47 2584
2002.89 2423
2003.31 2513
2003.73 2552
2004.15 2333
2004.58 2301
2005.00 2280
2005.42 2196
2005.84 2184
2006.26 2330
2006.69 2277
2007.11 2252
2007.53 2391
2007.95 2389
2008.38 2560
2008.80 2514
2009.22 2552
2009.64 2721
2010.07 2561
2010.49 2489
2010.91 2478
2011.33 2363
2011.76 2514
2012.18 2333
2012.60 2326
2013.03 2363
2013.45 2197
2013.87 2214
2014.29 2207
2014.72 2199
2015.14 2239
2015.56 2294
2015.99 2308
2016.41 2237
2016.83 2299
2017.26 2304
2017.68 2353
2018.10 2332
2018.53 2316
2018.95 2527
2019.37 2440
2019.80 2543
2020.22 2422
2020.65 2539
2021.07 2406
2021.49 2513
2021.92 2453
2022.34 2492
2022.76 2554
2023.19 2430
2023.61 2434
2024.04 2261
2024.46 2146
2024.88 2207
2025.31 2340
2025.73 2353
2026.16 2330
2026.58 2293
2027.01 2262
2027.43 2289
2027.85 2247
2028.28 2256
2028.70 2126
2029.13 2200
2029.55 2217
2029.98 2172
2030.40 2082
2030.83 2245
2031.25 2412
2031.68 2285
2032.10 2241
2032.53 2231
2032.95 2339
2033.38 2512
2033.80 2379
2034.23 2464
2034.65 2374
2035.08 2413
2035.50 2450
2035.93 2527
2036.35 2361
2036.78 2324
2037.20 2315
2037.63 2461
2038.06 2629
2038.48 2648
2038.91 2437
2039.33 2354
2039.76 2278
2040.18 2321
2040.61 2340
2041.04 2626
2041.46 2303
2041.89 2227
2042.31 2118
2042.74 2267
2043.17 2221
2043.59 2388
2044.02 2351
2044.44 2288
2044.87 2282
2045.30 2338
2045.72 2297
2046.15 2480
2046.58 2443
2047.00 2503
2047.43 2537
2047.85 2641
2048.28 2725
2048.71 2497
2049.13 2437
2049.56 2450
2049.99 2521
2050.41 2545
2050.84 2393
2051.27 2387
2051.70 2357
2052.12 2280
2052.55 2406
2052.98 2374
2053.40 2235
2053.83 2297
2054.26 2297
2054.69 2518
2055.11 2507
2055.54 2424
2055.97 2227
2056.40 2074
2056.82 2276
2057.25 2139
2057.68 2289
2058.11 2211
2058.53 2323
2058.96 2336
2059.39 2355
2059.82 2452
2060.24 2453
2060.67 2364
2061.10 2404
2061.53 2241
2061.96 2312
2062.38 2391
2062.81 2326
2063.24 2529
2063.67 2442
2064.10 2571
2064.52 2684
2064.95 2753
2065.38 2690
2065.81 2745
2066.24 2869
2066.67 3019
2067.10 2941
2067.52 2753
2067.95 2972
2068.38 2726
2068.81 2626
2069.24 2458
2069.67 2481
2070.10 2456
2070.53 2443
2070.95 2565
2071.38 2350
2071.81 2247
2072.24 2390
2072.67 2348
2073.10 2321
2073.53 2167
2073.96 2377
2074.39 2371
2074.82 2260
2075.25 2238
2075.68 2264
2076.11 2316
2076.53 2458
2076.96 2339
2077.39 2314
2077.82 2275
2078.25 2309
2078.68 2324
2079.11 2272
2079.54 2333
2079.97 2238
2080.40 2256
2080.83 2314
2081.26 2429
2081.69 2426
2082.12 2463
2082.55 2456
2082.98 2423
2083.41 2426
2083.84 2476
2084.27 2368
2084.70 2252
2085.13 2445
2085.57 2437
2086.00 2432
2086.43 2471
2086.86 2521
2087.29 2469
2087.72 2427
2088.15 2421
2088.58 2342
2089.01 2394
2089.44 2190
2089.87 2288
2090.30 2360
2090.73 2317
2091.17 2395
2091.60 2236
2092.03 2166
2092.46 2235
2092.89 2112
2093.32 2087
2093.75 2285
2094.18 2177
2094.62 2342
2095.05 2302
2095.48 2275
2095.91 2268
2096.34 2274
2096.77 2112
2097.20 2124
2097.64 2171
2098.07 2157
2098.50 2088
2098.93 2139
2099.36 2039
2099.80 2025
2100.23 2129
2100.66 2134
2101.09 2039
2101.52 2015
2101.96 2168
2102.39 2205
2102.82 2081
2103.25 2198
2103.69 2089
2104.12 2031
2104.55 2111
2104.98 2352
2105.41 2217
2105.85 2196
2106.28 2273
2106.71 2314
2107.15 2279
2107.58 2394
2108.01 2404
2108.44 2209
2108.88 2281
2109.31 2396
2109.74 2335
2110.18 2428
2110.61 2311
2111.04 2086
2111.47 2155
2111.91 2126
2112.34 2227
2112.77 2072
2113.21 2085
2113.64 1967
2114.07 2020
2114.51 1991
2114.94 2112
2115.37 1976
2115.81 1997
2116.24 1941
2116.68 2223
2117.11 2281
2117.54 2116
2117.98 2015
2118.41 2004
2118.84 1999
2119.28 1956
2119.71 2055
2120.15 1983
2120.58 2063
2121.01 2119
2121.45 2126
2121.88 2273
2122.32 2167
2122.75 2208
2123.19 2195
2123.62 2265
2124.05 2138
2124.49 2259
2124.92 2331
2125.36 2224
2125.79 2339
2126.23 2206
2126.66 2292
2127.10 2360
2127.53 2137
2127.97 2091
2128.40 2112
2128.84 2046
2129.27 2127
2129.71 2194
2130.14 2223
2130.58 2286
2131.01 2196
2131.45 2375
2131.88 2442
2132.32 2293
2132.75 2293
2133.19 2333
2133.62 2290
2134.06 2268
2134.49 2309
2134.93 2495
2135.37 2438
2135.80 2472
2136.24 2389
2136.67 2334
2137.11 2456
2137.54 2423
2137.98 2385
2138.42 2357
2138.85 2320
2139.29 2221
2139.72 2145
2140.16 2059
2140.60 2132
2141.03 2169
2141.47 2067
2141.90 2124
2142.34 2200
2142.78 2160
2143.21 2211
2143.65 2089
2144.09 2068
2144.52 2000
2144.96 2180
2145.40 2105
2145.83 2151
2146.27 2243
2146.71 2151
2147.14 2197
2147.58 2219
2148.02 2263
2148.45 2325
2148.89 2234
2149.33 2413
2149.76 2432
2150.20 2401
2150.64 2656
2151.08 2768
2151.51 2685
2151.95 2699
2152.39 2495
2152.83 2483
2153.26 2510
2153.70 2512
2154.14 2451
2154.58 2362
2155.01 2271
2155.45 2105
2155.89 2180
2156.33 2355
2156.76 2230
2157.20 2254
2157.64 2067
2158.08 2023
2158.52 2252
2158.95 2258
2159.39 2413
2159.83 2255
2160.27 2173
2160.71 2229
2161.14 2196
2161.58 2151
2162.02 2341
2162.46 2240
2162.90 2124
2163.34 2173
2163.77 2060
2164.21 2145
2164.65 2344
2165.09 2261
2165.53 2099
2165.97 2261
2166.41 2178
2166.84 2158
2167.28 2299
2167.72 2299
2168.16 2268
2168.60 2172
2169.04 2335
2169.48 2367
2169.92 2388
2170.36 2397
2170.80 2388
2171.23 2361
2171.67 2552
2172.11 2583
2172.55 2495
2172.99 2411
2173.43 2518
2173.87 2535
2174.31 2536
2174.75 2553
2175.19 2698
2175.63 2777
2176.07 2762
2176.51 2747
2176.95 2722
2177.39 2609
2177.83 2618
2178.27 2669
2178.71 2581
2179.15 2610
2179.59 2405
2180.03 2345
2180.47 2395
2180.91 2462
2181.35 2422
2181.79 2408
2182.23 2238
2182.67 2249
2183.11 2196
2183.55 2197
2183.99 2223
2184.43 2155
2184.87 2200
2185.31 2228
2185.75 2223
2186.20 2334
2186.64 2259
2187.08 2361
2187.52 2495
2187.96 2392
2188.40 2357
2188.84 2581
2189.28 2388
2189.72 2418
2190.16 2532
2190.61 2665
2191.05 2650
2191.49 2407
2191.93 2480
2192.37 2585
2192.81 2405
2193.25 2551
2193.69 2325
2194.14 2393
2194.58 2429
2195.02 2480
2195.46 2504
2195.90 2479
2196.34 2705
2196.79 2577
2197.23 2499
2197.67 2536
2198.11 2505
2198.55 2539
2199.00 2487
2199.44 2485
2199.88 2493
2200.32 2382
2200.76 2346
2201.21 2350
2201.65 2386
2202.09 2333
2202.53 2312
2202.98 2269
2203.42 2406
2203.86 2479
2204.30 2456
2204.75 2314
2205.19 2204
2205.63 2333
2206.07 2458
2206.52 2447
2206.96 2623
2207.40 2590
2207.85 2532
2208.29 2437
2208.73 2435
2209.18 2676
2209.62 2511
2210.06 2418
2210.50 2343
2210.95 2452
2211.39 2352
2211.83 2545
2212.28 2487
2212.72 2471
2213.16 2384
2213.61 2336
2214.05 2364
2214.50 2339
2214.94 2387
2215.38 2229
2215.83 2171
2216.27 2345
2216.71 2344
2217.16 2221
2217.60 2222
2218.05 2245
2218.49 2321
2218.93 2201
2219.38 2161
2219.82 2106
2220.27 2119
2220.71 2164
2221.15 2228
2221.60 2274
2222.04 2225
2222.49 2085
2222.93 2158
2223.38 2400
2223.82 2313
2224.27 2450
2224.71 2434
2225.15 2415
2225.60 2451
2226.04 2396
2226.49 2364
2226.93 2359
2227.38 2678
2227.82 2706
2228.27 2620
2228.71 2437
2229.16 2414
2229.60 2348
2230.05 2256
2230.49 2628
2230.94 2561
2231.38 2465
2231.83 2585
2232.28 2745
2232.72 2702
2233.17 2691
2233.61 2863
2234.06 2716
2234.50 2567
2234.95 2513
2235.39 2427
2235.84 2347
2236.29 2429
2236.73 2509
2237.18 2208
2237.62 2352
2238.07 2299
2238.52 2212
2238.96 2165
2239.41 2053
2239.85 2102
2240.30 2141
2240.75 2269
2241.19 2013
2241.64 1883
2242.08 2099
2242.53 2029
2242.98 2090
2243.42 2043
2243.87 2054
2244.32 2134
2244.76 2066
2245.21 2068
2245.66 2021
2246.10 2065
2246.55 2053
2247.00 2175
2247.44 2240
2247.89 2088
2248.34 1989
2248.79 2080
2249.23 2066
2249.68 2088
2250.13 2035
2250.57 2296
2251.02 2310
2251.47 2185
2251.92 2076
2252.36 1955
2252.81 2178
2253.26 2214
2253.71 2175
2254.15 2012
2254.60 2205
2255.05 2182
2255.50 2005
2255.94 2085
2256.39 2113
2256.84 1995
2257.29 1948
2257.74 2061
2258.18 2104
2258.63 1971
2259.08 1920
2259.53 2169
2259.98 2074
2260.42 1980
2260.87 2257
2261.32 2168
2261.77 2085
2262.22 2192
2262.67 2240
2263.11 2207
2263.56 2277
2264.01 2313
2264.46 2181
2264.91 2261
2265.36 2240
2265.81 2331
2266.25 2417
2266.70 2192
2267.15 2314
2267.60 2246
2268.05 2254
2268.50 2289
2268.95 2423
2269.40 2333
2269.85 2430
2270.29 2416
2270.74 2583
2271.19 2528
2271.64 2662
2272.09 2722
2272.54 2639
2272.99 2865
2273.44 2840
2273.89 2749
2274.34 2493
2274.79 2493
2275.24 2433
2275.69 2384
2276.14 2249
2276.59 2250
2277.04 2285
2277.49 2272
2277.94 2272
2278.39 2246
2278.84 2127
2279.29 2140
2279.74 2123
2280.19 2112
2280.64 2131
2281.09 2127
2281.54 2163
2281.99 2214
2282.44 2119
2282.89 2101
2283.34 2240
2283.79 2156
2284.24 2156
2284.69 2094
2285.14 2071
2285.59 2203
2286.04 2203
2286.49 2140
2286.94 2129
2287.40 2309
2287.85 2473
2288.30 2767
2288.75 2839
2289.20 2808
2289.65 2961
2290.10 3454
2290.55 3401
2291.00 3907
2291.46 4205
2291.91 4383
2292.36 4261
2292.81 4092
2293.26 3915
2293.71 3687
2294.16 3650
2294.62 3511
2295.07 3386
2295.52 3128
2295.97 3011
2296.42 2817
2296.87 2790
2297.33 2642
2297.78 2468
2298.23 2365
2298.68 2350
2299.13 2377
2299.59 2248
2300.04 2288
2300.49 2246
2300.94 2271
2301.39 2163
2301.85 2044
2302.30 2102
2302.75 2154
2303.20 2122
2303.66 1968
2304.11 1886
2304.56 2043
2305.01 2040
2305.47 2051
2305.92 2147
2306.37 2189
2306.82 2334
2307.28 2347
2307.73 2201
2308.18 2359
2308.64 2447
2309.09 2634
2309.54 2746
2309.99 2676
2310.45 2652
2310.90 2654
2311.35 2769
2311.81 2719
2312.26 2983
2312.71 2815
2313.17 2586
2313.62 2719
2314.07 2638
2314.53 2659
2314.98 2560
2315.43 2404
2315.89 2415
2316.34 2308
2316.80 2293
2317.25 2508
2317.70 2531
2318.16 2282
2318.61 2323
2319.07 2554
2319.52 2548
2319.97 2549
2320.43 2544
2320.88 2499
2321.34 2557
2321.79 2518
2322.24 2468
2322.70 2532
2323.15 2473
2323.61 2433
2324.06 2471
2324.52 2592
2324.97 2457
2325.43 2484
2325.88 2670
2326.33 2712
2326.79 2865
2327.24 2670
2327.70 2654
2328.15 2582
2328.61 2720
2329.06 2426
2329.52 2622
2329.97 2656
2330.43 2605
2330.88 2587
2331.34 2432
2331.79 2530
2332.25 2505
2332.70 2487
2333.16 2421
2333.62 2390
2334.07 2314
2334.53 2244
2334.98 2285
2335.44 2342
2335.89 2326
2336.35 2419
2336.80 2304
2337.26 2234
2337.72 2259
2338.17 2361
2338.63 2424
2339.08 2511
2339.54 2256
2340.00 2187
2340.45 2300
2340.91 2333
2341.36 2108
2341.82 2087
2342.28 2070
2342.73 1956
2343.19 2131
2343.65 2090
2344.10 2153
2344.56 2147
2345.01 2156
2345.47 2092
2345.93 2258
2346.38 2262
2346.84 2269
2347.30 2251
2347.75 2233
2348.21 2454
2348.67 2360
2349.13 2287
2349.58 2200
2350.04 2245
2350.50 2284
2350.95 2320
2351.41 2197
2351.87 2084
2352.32 2274
2352.78 2075
2353.24 1995
2353.70 2078
2354.15 2059
2354.61 2167
2355.07 2078
2355.53 2025
2355.98 2171
2356.44 2191
2356.90 2046
2357.36 1922
2357.81 2151
2358.27 2205
2358.73 2221
2359.19 2269
2359.65 2283
2360.10 2280
2360.56 2371
2361.02 2426
2361.48 2267
2361.94 2271
2362.39 2244
2362.85 2313
2363.31 2386
2363.77 2349
2364.23 2317
2364.69 2349
2365.14 2300
2365.60 2167
2366.06 2244
2366.52 2274
2366.98 2369
2367.44 2334
2367.90 2244
2368.35 2267
2368.81 2285
2369.27 2214
2369.73 2062
2370.19 2191
2370.65 2130
2371.11 2126
2371.57 2225
2372.03 2236
2372.49 2266
2372.94 2254
2373.40 2287
2373.86 2246
2374.32 2378
2374.78 2458
2375.24 2455
2375.70 2583
2376.16 2647
2376.62 2467
2377.08 2465
2377.54 2544
2378.00 2428
2378.46 2569
2378.92 2402
2379.38 2395
2379.84 2300
2380.30 2325
2380.76 2318
2381.22 2144
2381.68 2253
2382.14 2155
2382.60 2066
2383.06 2214
2383.52 2057
2383.98 2081
2384.44 2140
2384.90 2272
2385.36 2349
2385.82 2188
2386.28 2163
2386.74 2119
2387.20 2151
2387.66 2295
2388.12 2227
2388.58 2309
2389.05 2190
2389.51 2093
2389.97 2239
2390.43 2403
2390.89 2375
2391.35 2360
2391.81 2254
2392.27 2180
2392.73 2203
2393.19 2308
2393.66 2310
2394.12 2234
2394.58 2151
2395.04 2153
2395.50 2288
2395.96 2216
2396.42 2131
2396.89 2094
2397.35 1982
2397.81 2132
2398.27 2329
2398.73 2167
2399.19 2180
2399.66 2362
2400.12 2132
2400.58 2127
2401.04 2190
2401.50 2211
2401.97 2234
2402.43 2114
2402.89 1975
2403.35 2226
2403.81 2069
2404.28 2076
2404.74 1909
2405.20 2029
2405.66 2086
2406.13 2173
2406.59 2134
2407.05 2004
2407.51 2007
2407.98 1982
2408.44 2106
2408.90 2055
2409.36 1900
2409.83 2020
2410.29 2042
2410.75 2007
2411.21 1926
2411.68 1928
2412.14 1971
2412.60 1851
2413.07 1928
2413.53 1996
2413.99 1858
2414.46 1991
2414.92 2165
2415.38 1922
2415.85 2000
2416.31 2283
2416.77 2332
2417.24 2205
2417.70 2234
2418.16 2218
2418.63 2227
2419.09 2201
2419.55 2098
2420.02 2092
2420.48 2221
2420.95 2109
2421.41 2215
2421.87 2073
2422.34 2126
2422.80 2182
2423.27 2103
2423.73 2068
2424.19 2184
2424.66 2278
2425.12 2221
2425.59 2187
2426.05 2208
2426.52 2199
2426.98 2112
2427.44 2271
2427.91 2035
2428.37 2254
2428.84 2275
2429.30 2191
2429.77 2222
2430.23 2216
2430.70 2168
2431.16 2158
2431.63 2168
2432.09 2099
2432.56 2066
2433.02 2014
2433.49 2192
2433.95 2160
2434.42 2153
2434.88 2198
2435.35 2215
2435.81 2227
2436.28 2161
2436.74 2198
2437.21 2199
2437.67 2013
2438.14 1978
2438.60 2271
2439.07 2236
2439.54 2080
2440.00 2242
2440.47 2318
2440.93 2309
2441.40 2283
2441.86 2368
2442.33 2428
2442.80 2434
2443.26 2408
2443.73 2461
2444.19 2278
2444.66 2408
2445.13 2181
2445.59 2115
2446.06 2189
2446.53 2168
2446.99 2233
2447.46 2054
2447.92 1961
2448.39 2104
2448.86 2064
2449.32 2178
2449.79 2087
2450.26 2010
2450.72 2306
2451.19 2188
2451.66 2158
2452.12 2141
2452.59 2285
2453.06 2247
2453.53 2129
2453.99 1981
2454.46 2121
2454.93 2083
2455.39 2024
2455.86 2001
2456.33 2083
2456.80 2170
2457.26 2068
2457.73 2171
2458.20 2010
2458.66 1946
2459.13 1865
2459.60 1981
2460.07 1967
2460.54 2098
2461.00 2114
2461.47 2045
2461.94 1990
2462.41 1968
2462.87 2092
2463.34 2128
2463.81 2009
2464.28 2123
2464.75 2113
2465.21 2158
2465.68 2152
2466.15 2105
2466.62 2048
2467.09 2189
2467.55 2190
2468.02 2132
2468.49 2063
2468.96 2120
2469.43 2091
2469.90 2095
2470.37 2159
2470.83 2098
2471.30 2078
2471.77 2086
2472.24 2173
2472.71 2162
2473.18 2019
2473.65 1976
2474.12 1915
2474.58 1825
2475.05 1897
2475.52 2076
2475.99 1940
2476.46 2094
2476.93 2047
2477.40 2016
2477.87 2043
2478.34 1931
2478.81 2136
2479.28 1982
2479.75 1920
2480.22 1937
2480.68 1927
2481.15 2016
2481.62 2048
2482.09 1975
2482.56 1938
2483.03 1861
2483.50 1859
2483.97 1960
2484.44 2093
2484.91 2027
2485.38 2010
2485.85 1906
2486.32 1849
2486.79 2084
2487.26 2016
2487.73 2060
2488.20 2027
2488.67 2064
2489.14 2092
2489.61 2074
2490.08 1999
2490.56 2287
2491.03 2207
2491.50 2134
2491.97 2057
2492.44 2104
2492.91 2334
2493.38 2156
2493.85 2134
2494.32 2220
2494.79 2368
2495.26 2359
2495.73 2292
2496.20 2163
2496.68 2156
2497.15 2095
2497.62 2277
2498.09 2238
2498.56 2251
2499.03 2162
2499.50 2081
2499.97 2250
2500.45 2193
2500.92 1916
2501.39 2046
2501.86 1992
2502.33 2052
2502.80 1960
2503.28 1824
2503.75 1868
2504.22 2005
2504.69 1921
2505.16 1833
2505.63 2038
2506.11 1850
2506.58 1991
2507.05 1926
2507.52 2002
2507.99 1858
2508.47 1843
2508.94 2060
2509.41 1922
2509.88 2004
2510.36 2127
2510.83 2163
2511.30 2197
2511.77 2222
2512.25 2282
2512.72 2305
2513.19 2288
2513.66 2333
2514.14 2413
2514.61 2341
2515.08 2400
2515.55 2331
2516.03 2229
2516.50 2269
2516.97 2156
2517.45 2160
2517.92 2240
2518.39 2194
2518.87 2180
2519.34 2253
2519.81 2261
2520.28 2188
2520.76 2156
2521.23 2129
2521.70 2052
2522.18 2091
2522.65 2237
2523.13 2086
2523.60 2045
2524.07 2035
2524.55 2073
2525.02 2100
2525.49 1964
2525.97 1987
2526.44 2041
2526.92 2195
2527.39 2127
2527.86 1872
2528.34 1928
2528.81 1956
2529.29 1998
2529.76 2025
2530.23 1966
2530.71 1928
2531.18 2027
2531.66 2067
2532.13 2108
2532.61 2126
2533.08 2040
2533.55 2017
2534.03 2166
2534.50 2163
2534.98 2217
2535.45 2233
2535.93 2188
2536.40 2163
2536.88 2198
2537.35 2076
2537.83 2061
2538.30 2046
2538.78 2110
2539.25 2111
2539.73 2138
2540.20 2248
2540.68 2278
2541.15 2199
2541.63 2239
2542.10 2206
2542.58 2284
2543.05 2193
2543.53 2230
2544.01 2270
2544.48 2171
2544.96 2178
2545.43 2248
2545.91 2185
2546.38 2265
2546.86 2267
2547.34 2319
2547.81 2275
2548.29 2389
2548.76 2408
2549.24 2297
2549.71 2499
2550.19 2436
2550.67 2657
2551.14 2637
2551.62 2524
2552.10 2416
2552.57 2497
2553.05 2529
2553.52 2385
2554.00 2335
2554.48 2286
2554.95 2265
2555.43 2340
2555.91 2336
2556.38 2317
2556.86 2408
2557.34 2415
2557.81 2318
2558.29 2227
2558.77 2171
2559.24 2239
2559.72 2107
2560.20 1954
2560.68 1975
2561.15 2059
2561.63 2094
2562.11 2070
2562.58 2199
2563.06 2109
2563.54 2100
2564.02 2036
2564.49 2035
2564.97 1959
2565.45 2020
2565.93 1903
2566.40 2006
2566.88 2042
2567.36 1926
2567.84 1872
2568.31 1864
2568.79 2000
2569.27 1954
2569.75 1907
2570.23 2049
2570.70 2141
2571.18 2129
2571.66 2021
2572.14 1909
2572.62 1963
2573.10 1857
2573.57 1993
2574.05 2013
2574.53 2043
2575.01 1939
2575.49 1829
2575.97 1803
2576.44 2005
2576.92 2027
2577.40 2050
2577.88 2021
2578.36 2021
2578.84 1991
2579.32 1872
2579.79 2101
2580.27 1960
2580.75 2016
2581.23 1941
2581.71 1916
2582.19 1872
2582.67 1943
2583.15 1994
2583.63 1962
2584.11 1809
2584.59 1886
2585.07 1956
2585.54 2054
2586.02 2124
2586.50 1929
2586.98 2008
2587.46 2042
2587.94 2127
2588.42 1942
2588.90 2124
2589.38 2096
2589.86 2182
2590.34 2121
2590.82 1920
2591.30 1936
2591.78 2037
2592.26 2119
2592.74 2054
2593.22 2000
2593.70 2184
2594.18 2138
2594.66 2077
2595.14 2150
2595.62 2048
2596.10 1965
2596.58 2051
2597.06 1996
2597.54 1984
2598.02 1817
2598.50 1872
2598.98 1997
2599.47 2083
2599.95 2107
2600.43 1896
2600.91 1883
2601.39 1883
2601.87 1879
2602.35 1850
2602.83 1827
2603.31 2033
2603.79 1862
2604.27 1961
2604.76 1994
2605.24 1905
2605.72 2157
2606.20 2131
2606.68 1957
2607.16 1969
2607.64 2014
2608.13 2008
2608.61 2109
2609.09 2023
2609.57 2019
2610.05 2032
2610.53 1965
2611.01 1919
2611.50 1989
2611.98 1920
2612.46 1948
2612.94 2022
2613.42 1908
2613.91 2022
2614.39 2004
2614.87 2057
2615.35 1923
2615.83 1889
2616.32 1918
2616.80 1864
2617.28 1930
2617.76 1939
2618.25 1952
2618.73 1953
2619.21 2017
2619.69 1919
2620.18 1815
2620.66 1951
2621.14 1949
2621.62 1938
2622.11 1955
2622.59 1985
2623.07 1890
2623.56 2003
2624.04 1924
2624.52 1942
2625.00 1892
2625.49 1900
2625.97 2044
2626.45 2057
2626.94 2124
2627.42 1889
2627.90 2007
2628.39 2153
2628.87 2168
2629.35 2210
2629.84 2111
2630.32 2093
2630.80 2224
2631.29 2388
2631.77 2336
2632.26 2292
2632.74 2253
2633.22 2195
2633.71 2314
2634.19 2164
2634.67 1996
2635.16 2033
2635.64 2088
2636.13 2121
2636.61 1984
2637.09 1917
2637.58 2023
2638.06 1926
2638.55 1989
2639.03 2049
2639.52 2079
2640.00 2170
2640.48 2034
2640.97 1949
2641.45 1910
2641.94 1860
2642.42 1909
2642.91 2108
2643.39 2082
2643.88 2017
2644.36 1957
2644.85 2038
2645.33 1884
2645.82 1730
2646.30 1777
2646.79 1935
2647.27 1889
2647.76 2092
2648.24 1974
2648.73 2015
2649.21 1929
2649.70 1895
2650.18 1935
2650.67 1968
2651.15 1872
2651.64 1925
2652.12 2062
2652.61 1982
2653.10 1859
2653.58 1948
2654.07 1919
2654.55 1924
2655.04 2128
2655.52 2031
2656.01 1985
2656.50 1906
2656.98 2012
2657.47 1996
2657.95 2009
2658.44 2054
2658.93 1975
2659.41 1966
2659.90 1951
2660.39 1872
2660.87 1946
2661.36 2005
2661.84 2056
2662.33 2075
2662.82 2004
2663.30 1983
2663.79 1989
2664.28 2069
2664.76 2000
2665.25 1915
2665.74 1952
2666.22 1814
2666.71 1924
2667.20 2023
2667.68 1960
2668.17 2110
2668.66 2081
2669.15 1986
2669.63 1879
2670.12 1907
2670.61 1921
2671.09 1917
2671.58 1999
2672.07 2107
2672.56 2169
2673.04 2137
2673.53 2205
2674.02 2285
2674.51 2568
2674.99 2600
2675.48 2687
2675.97 2575
2676.46 2619
2676.95 2675
2677.43 2628
2677.92 2421
2678.41 2365
2678.90 2509
2679.38 2229
2679.87 2327
2680.36 2097
2680.85 2198
2681.34 2164
2681.83 2009
2682.31 2089
2682.80 1943
2683.29 2033
2683.78 2101
2684.27 2018
2684.76 2053
2685.24 2188
2685.73 2148
2686.22 1985
2686.71 1836
2687.20 1917
2687.69 1922
2688.18 2006
2688.67 1929
2689.15 1894
2689.64 1924
2690.13 1944
2690.62 1823
2691.11 1906
2691.60 1852
2692.09 1907
2692.58 1915
2693.07 1896
2693.56 1833
2694.05 1888
2694.54 1962
2695.02 1911
2695.51 1913
2696.00 1924
2696.49 1838
2696.98 1686
2697.47 1806
2697.96 1901
2698.45 1701
2698.94 1875
2699.43 1987
2699.92 1920
2700.41 1914
2700.90 1958
2701.39 2002
2701.88 1996
2702.37 2044
2702.86 2111
2703.35 2257
2703.84 2141
2704.33 1974
2704.82 2316
2705.31 2249
2705.80 2084
2706.29 2096
2706.78 2163
2707.27 2080
2707.77 1980
2708.26 1976
2708.75 2067
2709.24 2058
2709.73 2053
2710.22 1885
2710.71 1889
2711.20 1885
2711.69 1915
2712.18 1801
2712.67 2066
2713.16 1966
2713.66 1968
2714.15 1901
2714.64 2004
2715.13 2041
2715.62 2157
2716.11 2044
2716.60 2057
2717.10 1819
2717.59 1832
2718.08 1840
2718.57 1910
2719.06 1977
2719.55 2047
2720.04 1935
2720.54 1947
2721.03 1990
2721.52 1962
2722.01 2083
2722.50 2099
2723.00 2228
2723.49 2208
2723.98 2032
2724.47 2200
2724.96 2215
2725.46 2262
2725.95 2138
2726.44 2055
2726.93 2002
2727.43 1954
2727.92 1958
2728.41 2010
2728.90 1975
2729.40 2107
2729.89 1963
2730.38 1984
2730.87 2066
2731.37 2008
2731.86 2134
2732.35 2223
2732.84 2201
2733.34 2521
2733.83 2612
2734.32 2485
2734.82 2519
2735.31 2571
2735.80 2565
2736.30 2465
2736.79 2655
2737.28 2510
2737.78 2500
2738.27 2472
2738.76 2308
2739.26 2333
2739.75 2182
2740.24 2248
2740.74 2356
2741.23 2195
2741.72 2095
2742.22 2187
2742.71 2196
2743.21 1971
2743.70 1940
2744.19 1920
2744.69 1951
2745.18 1988
2745.67 1813
2746.17 1945
2746.66 2057
2747.16 1871
2747.65 2030
2748.15 1944
2748.64 1858
2749.13 1822
2749.63 1993
2750.12 1838
2750.62 1922
2751.11 1869
2751.61 1855
2752.10 1931
2752.60 1804
2753.09 1756
2753.59 1866
2754.08 1813
2754.57 1852
2755.07 1952
2755.56 1935
2756.06 2065
2756.55 1946
2757.05 1972
2757.54 1840
2758.04 1819
2758.53 1931
2759.03 2061
2759.53 2016
2760.02 2078
2760.52 1982
2761.01 2017
2761.51 1967
2762.00 2029
2762.50 2039
2762.99 2139
2763.49 1967
2763.98 2066
2764.48 2026
2764.98 1936
2765.47 2013
2765.97 2078
2766.46 2086
2766.96 2088
2767.46 2018
2767.95 1995
2768.45 2070
2768.94 1991
2769.44 2055
2769.94 2001
2770.43 2175
2770.93 2119
2771.43 2069
2771.92 2012
2772.42 2117
2772.91 2240
2773.41 2415
2773.91 2484
2774.40 2594
2774.90 2573
2775.40 2821
2775.89 2896
2776.39 3062
2776.89 3122
2777.38 3273
2777.88 3461
2778.38 3307
2778.88 3207
2779.37 3016
2779.87 2871
2780.37 2700
2780.86 2482
2781.36 2377
2781.86 2456
2782.36 2202
2782.85 2122
2783.35 1972
2783.85 1962
2784.35 1976
2784.84 2018
2785.34 1940
2785.84 1989
2786.34 2017
2786.83 1935
2787.33 1905
2787.83 1947
2788.33 2049
2788.82 2143
2789.32 1977
2789.82 2053
2790.32 1892
2790.82 1892
2791.31 1830
2791.81 1727
2792.31 1751
2792.81 1864
2793.31 1876
2793.81 1783
2794.30 1937
2794.80 1927
2795.30 1923
2795.80 1880
2796.30 1953
2796.80 2160
2797.30 2125
2797.79 2164
2798.29 2222
2798.79 2277
2799.29 2193
2799.79 2041
2800.29 2030
2800.79 2035
2801.29 2056
2801.79 2027
2802.28 2016
2802.78 2007
2803.28 1994
2803.78 1996
2804.28 2121
2804.78 2046
2805.28 1992
2805.78 2143
2806.28 2109
2806.78 2108
2807.28 2216
2807.78 2285
2808.28 2202
2808.78 2328
2809.28 2338
2809.78 2416
2810.28 2425
2810.78 2329
2811.28 2290
2811.78 2354
2812.28 2240
2812.78 2189
2813.28 2201
2813.78 2127
2814.28 2169
2814.78 2079
2815.28 1972
2815.78 2097
2816.28 2144
2816.78 2080
2817.28 1950
2817.78 1989
2818.28 2008
2818.78 2012
2819.28 1963
2819.78 1926
2820.28 1961
2820.78 2122
2821.28 2012
2821.78 1893
2822.29 1924
2822.79 2041
2823.29 1867
2823.79 1843
2824.29 1972
2824.79 1720
2825.29 1893
2825.79 1950
2826.29 1985
2826.79 1861
2827.30 1835
2827.80 1891
2828.30 1964
2828.80 1855
2829.30 1924
2829.80 1986
2830.31 1982
2830.81 1831
2831.31 1821
2831.81 1708
2832.31 1728
2832.81 1968
2833.32 1836
2833.82 1798
2834.32 1767
2834.82 1915
2835.32 1985
2835.83 1911
2836.33 1897
2836.83 1908
2837.33 1888
2837.83 1752
2838.34 1803
2838.84 1929
2839.34 1918
2839.84 1965
2840.35 1953
2840.85 1917
2841.35 1966
2841.85 1985
2842.36 1958
2842.86 2049
2843.36 1927
2843.86 1896
2844.37 2118
2844.87 2049
2845.37 1980
2845.88 2047
2846.38 2032
2846.88 1990
2847.39 2024
2847.89 2165
2848.39 2091
2848.90 2097
2849.40 2213
2849.90 2290
2850.41 2327
2850.91 2131
2851.41 1964
2851.92 2026
2852.42 2034
2852.92 1955
2853.43 1999
2853.93 2028
2854.43 2052
2854.94 1938
2855.44 2063
2855.95 1904
2856.45 1961
2856.95 2000
2857.46 1942
2857.96 1876
2858.47 1832
2858.97 2095
2859.47 1942
2859.98 1900
2860.48 1929
2860.99 1818
2861.49 1845
2861.99 1879
2862.50 1727
2863.00 1759
2863.51 1978
2864.01 1919
2864.52 1783
2865.02 1880
2865.53 1908
2866.03 1939
2866.54 1903
2867.04 1895
2867.55 1910
2868.05 1923
2868.56 1901
2869.06 1857
2869.57 2010
2870.07 2103
2870.58 2297
2871.08 2105
2871.59 2239
2872.09 2333
2872.60 2250
2873.10 2192
2873.61 2254
2874.11 2240
2874.62 2409
2875.12 2348
2875.63 2355
2876.14 2386
2876.64 2318
2877.15 2174
2877.65 2186
2878.16 2101
2878.66 2147
2879.17 1990
2879.68 1981
2880.18 2069
2880.69 2032
2881.19 1991
2881.70 1867
2882.21 1966
2882.71 2060
2883.22 2017
2883.73 1963
2884.23 2067
2884.74 2115
2885.25 2219
2885.75 2074
2886.26 2026
2886.76 2173
2887.27 1996
2887.78 2147
2888.28 2201
2888.79 2362
2889.30 2214
2889.81 2299
2890.31 2166
2890.82 2173
2891.33 2250
2891.83 2038
2892.34 2050
2892.85 2042
2893.35 2050
2893.86 2113
2894.37 2234
2894.88 2155
2895.38 2215
2895.89 2253
2896.40 2259
2896.91 2168
2897.41 2267
2897.92 2220
2898.43 2339
2898.94 2232
2899.44 2181
2899.95 2115
2900.46 2043
2900.97 2162
2901.47 2184
2901.98 2200
2902.49 2273
2903.00 2280
2903.51 2211
2904.01 2257
2904.52 2166
2905.03 2206
2905.54 2364
2906.05 2392
2906.56 2214
2907.06 2407
2907.57 2369
2908.08 2339
2908.59 2313
2909.10 2156
2909.61 2181
2910.12 2323
2910.62 2272
2911.13 2092
2911.64 2065
2912.15 2112
2912.66 2143
2913.17 1884
2913.68 1941
2914.19 1991
2914.69 2125
2915.20 1926
2915.71 1959
2916.22 2070
2916.73 1979
2917.24 1846
2917.75 1913
2918.26 2057
2918.77 2016
2919.28 1987
2919.79 1975
2920.30 2010
2920.81 2023
2921.32 1889
2921.83 2082
2922.34 2105
2922.85 2113
2923.36 2121
2923.86 2036
2924.37 1898
2924.88 1962
2925.39 1916
2925.90 2061
2926.41 2105
2926.92 1772
2927.43 2122
2927.95 1993
2928.46 1995
2928.97 2018
2929.48 1935
2929.99 1911
2930.50 1914
2931.01 1850
2931.52 1918
2932.03 1828
2932.54 1870
2933.05 1768
2933.56 1894
2934.07 1879
2934.58 1868
2935.09 1782
2935.60 1890
2936.11 1975
2936.62 2088
2937.14 1914
2937.65 1988
2938.16 1954
2938.67 1998
2939.18 2096
2939.69 2031
2940.20 1927
2940.71 1927
2941.23 2050
2941.74 2104
2942.25 1955
2942.76 1889
2943.27 1908
2943.78 1872
2944.29 1942
2944.81 1871
2945.32 1905
2945.83 1940
2946.34 1926
2946.85 2009
2947.36 2027
2947.88 1971
2948.39 1996
2948.90 2058
2949.41 1972
2949.92 1880
2950.44 1940
2950.95 1922
2951.46 1924
2951.97 1861
2952.49 1924
2953.00 1919
2953.51 1907
2954.02 1866
2954.54 1750
2955.05 1840
2955.56 1728
2956.07 1834
2956.59 1804
2957.10 1891
2957.61 1884
2958.12 1879
2958.64 1793
2959.15 1872
2959.66 1809
2960.18 1786
2960.69 1932
2961.20 1893
2961.72 1984
2962.23 2091
2962.74 2052
2963.26 1969
2963.77 2141
2964.28 2086
2964.80 1937
2965.31 1995
2965.82 1955
2966.34 1815
2966.85 1916
2967.36 1869
2967.88 1971
2968.39 1756
2968.90 1807
2969.42 1893
2969.93 1915
2970.45 1771
2970.96 1807
2971.47 1797
2971.99 1751
2972.50 1774
2973.02 1954
2973.53 1947
2974.04 1780
2974.56 1817
2975.07 1851
2975.59 1786
2976.10 1874
2976.62 1895
2977.13 1924
2977.64 2036
2978.16 1997
2978.67 2072
2979.19 2138
2979.70 1908
2980.22 2003
2980.73 1890
2981.25 1969
2981.76 1812
2982.28 2015
2982.79 2111
2983.31 1852
2983.82 2100
2984.34 2198
2984.85 2271
2985.37 2215
2985.88 2226
2986.40 2135
2986.91 2230
2987.43 2153
2987.94 2192
2988.46 2336
2988.97 2221
2989.49 2217
2990.01 2267
2990.52 2163
2991.04 2060
2991.55 2112
2992.07 2160
2992.58 2174
2993.10 2214
2993.62 2165
2994.13 2122
2994.65 2224
2995.16 2148
2995.68 2030
2996.20 2203
2996.71 2051
2997.23 2128
2997.74 2143
2998.26 2354
2998.78 2320
2999.29 2328
2999.81 2436
3000.33 2434
3000.84 2509
3001.36 2463
3001.88 2665
3002.39 2804
3002.91 2825
3003.43 3071
3003.94 3370
3004.46 3489
3004.98 3905
3005.49 4056
3006.01 4217
3006.53 4248
3007.04 4438
3007.56 3970
3008.08 3844
3008.60 3719
3009.11 3421
3009.63 2964
3010.15 2896
3010.66 2644
3011.18 2466
3011.70 2479
3012.22 2257
3012.73 2226
3013.25 2233
3013.77 2189
3014.29 2198
3014.81 2214
3015.32 2187
3015.84 2148
3016.36 2325
3016.88 2448
3017.39 2425
3017.91 2475
3018.43 2511
3018.95 2448
3019.47 2600
3019.98 2615
3020.50 2564
3021.02 2396
3021.54 2308
3022.06 2332
3022.58 2312
3023.09 2265
3023.61 2285
3024.13 2423
3024.65 2388
3025.17 2361
3025.69 2314
3026.21 2381
3026.72 2216
3027.24 2130
3027.76 2355
3028.28 2213
3028.80 2091
3029.32 2148
3029.84 2097
3030.36 2104
3030.88 1887
3031.40 1991
3031.91 2197
3032.43 2196
3032.95 2258
3033.47 2201
3033.99 2303
3034.51 2213
3035.03 1976
3035.55 2150
3036.07 2055
3036.59 2104
3037.11 2294
3037.63 2166
3038.15 2073
3038.67 2080
3039.19 2135
3039.71 2166
3040.23 2104
3040.75 2068
3041.27 1961
3041.79 2073
3042.31 2094
3042.83 1951
3043.35 2009
3043.87 2151
3044.39 2162
3044.91 2079
3045.43 2046
3045.95 1976
3046.47 1939
3046.99 2063
3047.51 1932
3048.03 1980
3048.55 2093
3049.07 1908
3049.59 1901
3050.11 2025
3050.63 2070
3051.16 2125
3051.68 2077
3052.20 1916
3052.72 1867
3053.24 1956
3053.76 1901
3054.28 1814
3054.80 1902
3055.32 1802
3055.84 1870
3056.37 1914
3056.89 1923
3057.41 2062
3057.93 2031
3058.45 2040
3058.97 2055
3059.49 1965
3060.02 1938
3060.54 1836
3061.06 1945
3061.58 1939
3062.10 1867
3062.62 1894
3063.15 1856
3063.67 2040
3064.19 2220
3064.71 2178
3065.23 2148
3065.76 1988
3066.28 2065
3066.80 1929
3067.32 1964
3067.85 2093
3068.37 1992
3068.89 2021
3069.41 2136
3069.93 2016
3070.46 2244
3070.98 2056
3071.50 1965
3072.02 2005
3072.55 1957
3073.07 2034
3073.59 1976
3074.12 1809
3074.64 1740
3075.16 1932
3075.68 2042
3076.21 1971
3076.73 1999
3077.25 2068
3077.78 2018
3078.30 2086
3078.82 2177
3079.35 2191
3079.87 2222
3080.39 2208
3080.92 2343
3081.44 2382
3081.96 2525
3082.49 2519
3083.01 2518
3083.53 2506
3084.06 2463
3084.58 2326
3085.10 2260
3085.63 2269
3086.15 2443
3086.68 2443
3087.20 2363
3087.72 2235
3088.25 2261
3088.77 2319
3089.30 2265
3089.82 2261
3090.34 2264
3090.87 2296
3091.39 2165
3091.92 2197
3092.44 2217
3092.97 2207
3093.49 2080
3094.01 2136
3094.54 2071
3095.06 2095
3095.59 2270
3096.11 2296
3096.64 2192
3097.16 2191
3097.69 2303
3098.21 2437
3098.74 2565
3099.26 2576
3099.79 2577
3100.31 2738
3100.84 2856
3101.36 3269
3101.89 3391
3102.41 3954
3102.94 4607
3103.46 5168
3103.99 5765
3104.51 6011
3105.04 5985
3105.56 6280
3106.09 5737
3106.62 5077
3107.14 4621
3107.67 4341
3108.19 3809
3108.72 3397
3109.24 2972
3109.77 2777
3110.30 2595
3110.82 2746
3111.35 2586
3111.87 2620
3112.40 2621
3112.93 2617
3113.45 2679
3113.98 2525
3114.50 2400
3115.03 2516
3115.56 2455
3116.08 2415
3116.61 2489
3117.14 2383
3117.66 2260
3118.19 2227
3118.71 2093
3119.24 2081
3119.77 2136
3120.29 2072
3120.82 2129
3121.35 2115
3121.88 2219
3122.40 2210
3122.93 2159
3123.46 2195
3123.98 2261
3124.51 2189
3125.04 2066
3125.56 1945
3126.09 2128
3126.62 2205
3127.15 1980
3127.67 1953
3128.20 2066
3128.73 2071
3129.26 2080
3129.78 2063
3130.31 1856
3130.84 1904
3131.37 2084
3131.89 2066
3132.42 2052
3132.95 1901
3133.48 1972
3134.00 2042
3134.53 1892
3135.06 1883
3135.59 1893
3136.12 2062
3136.64 1999
3137.17 1870
3137.70 1955
3138.23 2014
3138.76 2001
3139.29 1977
3139.81 1904
3140.34 1970
3140.87 2015
3141.40 1874
3141.93 1842
3142.46 1867
3142.99 1982
3143.51 1969
3144.04 1868
3144.57 2076
3145.10 1963
3145.63 1932
3146.16 1927
3146.69 1921
3147.22 2038
3147.74 2233
3148.27 2310
3148.80 2241
3149.33 2407
3149.86 2335
3150.39 2340
3150.92 2337
3151.45 2352
3151.98 2290
3152.51 2336
3153.04 2431
3153.57 2224
3154.10 2172
3154.63 1994
3155.16 2187
3155.69 2188
3156.22 2239
3156.74 2072
3157.27 2153
3157.80 2121
3158.33 2226
3158.86 2247
3159.39 2237
3159.92 2178
3160.45 2263
3160.98 2211
3161.51 2224
3162.04 2382
3162.58 2129
3163.11 2192
3163.64 2311
3164.17 2249
3164.70 2160
3165.23 1991
3165.76 2017
3166.29 2017
3166.82 1995
3167.35 1938
3167.88 1862
3168.41 1786
3168.94 1926
3169.47 1814
3170.00 1947
3170.53 1921
3171.07 1884
3171.60 1873
3172.13 1833
3172.66 2003
3173.19 1950
3173.72 1905
3174.25 1921
3174.78 2037
3175.31 2146
3175.85 2102
3176.38 2091
3176.91 1959
3177.44 2136
3177.97 1987
3178.50 2095
3179.04 2108
3179.57 1915
3180.10 1958
3180.63 1939
3181.16 1934
3181.69 1887
3182.23 1858
3182.76 1952
3183.29 1814
3183.82 1736
3184.35 1771
3184.89 1897
3185.42 1992
3185.95 1983
3186.48 1975
3187.02 2078
3187.55 2013
3188.08 2069
3188.61 1849
3189.15 1864
3189.68 1922
3190.21 1934
3190.74 2015
3191.28 1995
3191.81 1933
3192.34 1800
3192.87 1802
3193.41 1799
3193.94 1707
3194.47 1611
3195.01 1829
3195.54 1794
3196.07 1883
3196.60 1912
3197.14 1943
3197.67 1894
3198.20 2023
3198.74 1870
3199.27 1940
3199.80 1837
3200.34 2033
3200.87 2285
3201.40 2198
3201.94 2197
3202.47 2197
3203.01 2209
3203.54 2247
3204.07 2401
3204.61 2325
3205.14 2112
3205.67 2114
3206.21 2221
3206.74 2071
3207.28 2048
3207.81 2069
3208.34 2046
3208.88 2113
3209.41 2098
3209.95 2147
3210.48 2165
3211.02 2270
3211.55 2390
3212.08 2555
3212.62 2469
3213.15 2633
3213.69 2481
3214.22 2313
3214.76 2211
3215.29 2286
3215.83 2313
3216.36 2246
3216.90 2086
3217.43 2026
3217.97 2090
3218.50 1916
3219.04 1925
3219.57 1887
3220.11 1955
3220.64 1989
3221.18 1931
3221.71 2055
3222.25 2072
3222.78 2037
3223.32 2175
3223.85 2192
3224.39 2207
3224.92 2330
3225.46 2307
3225.99 2272
3226.53 2250
3227.07 2311
3227.60 2225
3228.14 2351
3228.67 2278
3229.21 2100
3229.74 2144
3230.28 2196
3230.82 2346
3231.35 2287
3231.89 2162
3232.42 2086
3232.96 2127
3233.50 2169
3234.03 2185
3234.57 2153
3235.11 2313
3235.64 2415
3236.18 2271
3236.72 2237
3237.25 2288
3237.79 2359
3238.32 2286
3238.86 2324
3239.40 2541
3239.93 2564
3240.47 2543
3241.01 2543
3241.55 2395
3242.08 2283
3242.62 2246
3243.16 2243
3243.69 2364
3244.23 2246
3244.77 2212
3245.30 2376
3245.84 2184
3246.38 2082
3246.92 2094
3247.45 2169
3247.99 2176
3248.53 2264
3249.07 2160
3249.60 2285
3250.14 2419
3250.68 2382
3251.22 2308
3251.75 2220
3252.29 2257
3252.83 2242
3253.37 2255
3253.91 2224
3254.44 2458
3254.98 2309
3255.52 2287
3256.06 2450
3256.60 2586
3257.13 2486
3257.67 2356
3258.21 2470
3258.75 2542
3259.29 2547
3259.82 2553
3260.36 2716
3260.90 2947
3261.44 3246
3261.98 3541
3262.52 3698
3263.06 3896
3263.59 3969
3264.13 4416
3264.67 4415
3265.21 4562
3265.75 4780
3266.29 4913
3266.83 4877
3267.37 4930
3267.91 5054
3268.44 4764
3268.98 4780
3269.52 4763
3270.06 4255
3270.60 3730
3271.14 3982
3271.68 3401
3272.22 3203
3272.76 2852
3273.30 2706
3273.84 2711
3274.38 2620
3274.92 2804
3275.46 2581
3276.00 2398
3276.54 2326
3277.08 2327
3277.62 2407
3278.16 2425
3278.70 2471
3279.24 2490
3279.78 2623
3280.32 2547
3280.86 2438
3281.40 2512
3281.94 2652
3282.48 2574
3283.02 2464
3283.56 2619
3284.10 2504
3284.64 2449
3285.18 2435
3285.72 2419
3286.26 2294
3286.80 2567
3287.34 2491
3287.88 2579
3288.42 2548
3288.96 2548
3289.50 2581
3290.04 2587
3290.59 2356
3291.13 2344
3291.67 2344
3292.21 2370
3292.75 2274
3293.29 2383
3293.83 2558
3294.37 2419
3294.91 2465
3295.46 2358
3296.00 2498
3296.54 2671
3297.08 2765
3297.62 2611
3298.16 2583
3298.70 2714
3299.25 2623
3299.79 2462
3300.33 2458
3300.87 2581
3301.41 2551
3301.96 2677
3302.50 2655
3303.04 2556
3303.58 2741
3304.12 2889
3304.66 2791
3305.21 2755
3305.75 2756
3306.29 2566
3306.83 2582
3307.38 2715
3307.92 2676
3308.46 2480
3309.00 2342
3309.55 2385
3310.09 2301
3310.63 2200
3311.17 2201
3311.72 2212
3312.26 2332
3312.80 2321
3313.34 2314
3313.89 2320
3314.43 2408
3314.97 2396
3315.52 2431
3316.06 2384
3316.60 2279
3317.14 2533
3317.69 2657
3318.23 2551
3318.77 2535
3319.32 2601
3319.86 2315
3320.40 2352
3320.95 2315
3321.49 2239
3322.03 2171
3322.58 2161
3323.12 2238
3323.67 2182
3324.21 2244
3324.75 2220
3325.30 2097
3325.84 2087
3326.38 2091
3326.93 2043
3327.47 2072
3328.02 2058
3328.56 1949
3329.10 1971
3329.65 2021
3330.19 1951
3330.74 2047
3331.28 2054
3331.83 2012
3332.37 2166
3332.91 2140
3333.46 2326
3334.00 2405
3334.55 2370
3335.09 2487
3335.64 2535
3336.18 2697
3336.73 2699
3337.27 2583
3337.82 2729
3338.36 2945
3338.90 2798
3339.45 2624
3339.99 2715
3340.54 2724
3341.08 2511
3341.63 2339
3342.18 2212
3342.72 2184
3343.27 2283
3343.81 2227
3344.36 2092
3344.90 2236
3345.45 2093
3345.99 2081
3346.54 2145
3347.08 2097
3347.63 2082
3348.17 2052
3348.72 2077
3349.27 2140
3349.81 2163
3350.36 2143
3350.90 2150
3351.45 2120
3352.00 2318
3352.54 2189
3353.09 2101
3353.63 2172
3354.18 2118
3354.73 2158
3355.27 2080
3355.82 2089
3356.36 2083
3356.91 2031
3357.46 2000
3358.00 1999
3358.55 1887
3359.10 2051
3359.64 1937
3360.19 1817
3360.74 1826
3361.28 1750
3361.83 1869
3362.38 1946
3362.92 1957
3363.47 1787
3364.02 1823
3364.56 1719
3365.11 1790
3365.66 1793
3366.21 1778
3366.75 1830
3367.30 1863
3367.85 1873
3368.39 1950
3368.94 1880
3369.49 1996
3370.04 1876
3370.58 1803
3371.13 1877
3371.68 1949
3372.23 1912
3372.77 1966
3373.32 1843
3373.87 1828
3374.42 1986
3374.96 2028
3375.51 1943
3376.06 2021
3376.61 1907
3377.16 1815
3377.70 1884
3378.25 1841
3378.80 1863
3379.35 1808
3379.90 1569
3380.45 1602
3380.99 1682
3381.54 1757
3382.09 1660
3382.64 1735
3383.19 1762
3383.74 1770
3384.28 1672
3384.83 1728
3385.38 1839
3385.93 1677
3386.48 1698
3387.03 1722
3387.58 1837
3388.13 1966
3388.67 1711
3389.22 1653
3389.77 1661
3390.32 1744
3390.87 1750
3391.42 1694
3391.97 1763
3392.52 1854
3393.07 1742
3393.62 1762
3394.17 1663
3394.72 1838
3395.27 1765
3395.81 1734
3396.36 1696
3396.91 1713
3397.46 1784
3398.01 1791
3398.56 1792
3399.11 1870
3399.66 1849
3400.21 1765
3400.76 1734
3401.31 1867
3401.86 1901
3402.41 1807
3402.96 1745
3403.51 1818
3404.06 1814
3404.61 1822
3405.16 1675
3405.71 1664
3406.26 1756
3406.81 1717
3407.36 1772
3407.92 1607
3408.47 1592
3409.02 1726
3409.57 1704
3410.12 1693
3410.67 1741
3411.22 1692
3411.77 1883
3412.32 1866
3412.87 1812
3413.42 1843
3413.97 1877
3414.52 1841
3415.08 1792
3415.63 1851
3416.18 1847
3416.73 1862
3417.28 1889
3417.83 1767
3418.38 1714
3418.93 1799
3419.49 1755
3420.04 1822
3420.59 1713
3421.14 1870
3421.69 1839
3422.24 1896
3422.80 2092
3423.35 2113
3423.90 2219
3424.45 2145
3425.00 2241
3425.55 2305
3426.11 2404
3426.66 2423
3427.21 2394
3427.76 2342
3428.31 2344
3428.87 2311
3429.42 2144
3429.97 1962
3430.52 2017
3431.08 1996
3431.63 1968
3432.18 1931
3432.73 1966
3433.29 1981
3433.84 1900
3434.39 1918
3434.94 1867
3435.50 1981
3436.05 1873
3436.60 1880
3437.15 1855
3437.71 1856
3438.26 1876
3438.81 2021
3439.37 2135
3439.92 2084
3440.47 1851
3441.03 1858
3441.58 1808
3442.13 1812
3442.69 1936
3443.24 1972
3443.79 1859
3444.35 1855
3444.90 1978
3445.45 1882
3446.01 1886
3446.56 1742
3447.11 1845
3447.67 1791
3448.22 1726
3448.77 1820
3449.33 1912
3449.88 1764
3450.44 1854
3450.99 1736
3451.54 1698
3452.10 1632
3452.65 1827
3453.21 1760
3453.76 1665
3454.31 1685
3454.87 1733
3455.42 1789
3455.98 1717
3456.53 1765
3457.09 1856
3457.64 1892
3458.20 1880
3458.75 1729
3459.30 1681
3459.86 1711
3460.41 1789
3460.97 1819
3461.52 1830
3462.08 1953
3462.63 1791
3463.19 1661
3463.74 1647
3464.30 1832
3464.85 1885
3465.41 1848
3465.96 1825
3466.52 1814
3467.07 1799
3467.63 1800
3468.19 1854
3468.74 2011
3469.30 2080
3469.85 2073
3470.41 1954
3470.96 1969
3471.52 2079
3472.07 2161
3472.63 2107
3473.19 2120
3473.74 2126
3474.30 2123
3474.85 1959
3475.41 1938
3475.96 2028
3476.52 1942
3477.08 1974
3477.63 1934
3478.19 1939
3478.74 1976
3479.30 2034
3479.86 2033
3480.41 1943
3480.97 2034
3481.53 2271
3482.08 2195
3482.64 2092
3483.20 2039
3483.75 2083
3484.31 2070
3484.87 2025
3485.42 2142
3485.98 2073
3486.54 2116
3487.09 2240
3487.65 2237
3488.21 2497
3488.76 2602
3489.32 2979
3489.88 3263
3490.44 3559
3490.99 4156
3491.55 4437
3492.11 4565
3492.66 5239
3493.22 5495
3493.78 5804
3494.34 5976
3494.89 5769
3495.45 5566
3496.01 4931
3496.57 4559
3497.12 4039
3497.68 3903
3498.24 3545
3498.80 3245
3499.36 3245
3499.91 3332
3500.47 3256
3501.03 3356
3501.59 3525
3502.15 3649
3502.70 3856
3503.26 4085
3503.82 4149
3504.38 4215
3504.94 4665
3505.49 4818
3506.05 4918
3506.61 5043
3507.17 5084
3507.73 4835
3508.29 4808
3508.85 4486
3509.40 4190
3509.96 4162
3510.52 3618
3511.08 3227
3511.64 2920
3512.20 2720
3512.76 2702
3513.32 2559
3513.87 2381
3514.43 2275
3514.99 2102
3515.55 2153
3516.11 2194
3516.67 2091
3517.23 1952
3517.79 2060
3518.35 2184
3518.91 2057
3519.47 2142
3520.03 1992
3520.59 1946
3521.15 2168
3521.71 2100
3522.26 2188
3522.82 2250
3523.38 2101
3523.94 2275
3524.50 2191
3525.06 2115
3525.62 2220
3526.18 2135
3526.74 2032
3527.30 1945
3527.86 1878
3528.42 1829
3528.98 1853
3529.54 1953
3530.10 1909
3530.67 1932
3531.23 1869
3531.79 1971
3532.35 2072
3532.91 2079
3533.47 2051
3534.03 2069
3534.59 2029
3535.15 2100
3535.71 2185
3536.27 2243
3536.83 2307
3537.39 2331
3537.95 2222
3538.51 2298
3539.08 2289
3539.64 2135
3540.20 2227
3540.76 2062
3541.32 2258
3541.88 2170
3542.44 1988
3543.00 2068
3543.56 1953
3544.13 1995
3544.69 1998
3545.25 2024
3545.81 2031
3546.37 2052
3546.93 1906
3547.50 1998
3548.06 2078
3548.62 1877
3549.18 1918
3549.74 2012
3550.30 1847
3550.87 1825
3551.43 1841
3551.99 1784
3552.55 1800
3553.11 1745
3553.68 1812
3554.24 1760
3554.80 1724
3555.36 1744
3555.93 1727
3556.49 1719
3557.05 1687
3557.61 1723
3558.18 1940
3558.74 1869
3559.30 1787
3559.86 1678
3560.43 1863
3560.99 2057
3561.55 1913
3562.11 1812
3562.68 1745
3563.24 1956
3563.80 1862
3564.37 1809
3564.93 1814
3565.49 1759
3566.06 1899
3566.62 1815
3567.18 1774
3567.75 1872
3568.31 1787
3568.87 1847
3569.44 1701
3570.00 1814
3570.56 1778
3571.13 1860
3571.69 1828
3572.25 1747
3572.82 1809
3573.38 1779
3573.94 1855
3574.51 1887
3575.07 1851
3575.64 1699
3576.20 1778
3576.76 1878
3577.33 1897
3577.89 1850
3578.46 1860
3579.02 1718
3579.58 1896
3580.15 1806
3580.71 1795
3581.28 1737
3581.84 1827
3582.41 1712
3582.97 1756
3583.53 1811
3584.10 1814
3584.66 1810
3585.23 1786
3585.79 1838
3586.36 1838
3586.92 1820
3587.49 1894
3588.05 1894
3588.62 1824
3589.18 1742
3589.75 1676
3590.31 1731
3590.88 1664
3591.44 1550
3592.01 1627
3592.57 1787
3593.14 1723
3593.70 1677
3594.27 1749
3594.83 1765
3595.40 1824
3595.97 1775
3596.53 1770
3597.10 1784
3597.66 1744
3598.23 1810
3598.79 1802
3599.36 1785
3599.93 1829
3600.49 1744
3601.06 1753
3601.62 1699
3602.19 1590
3602.75 1575
3603.32 1689
3603.89 1721
3604.45 1571
3605.02 1623
3605.59 1642
3606.15 1524
3606.72 1647
3607.28 1663
3607.85 1709
3608.42 1658
3608.98 1603
3609.55 1630
3610.12 1583
3610.68 1617
3611.25 1598
3611.82 1514
3612.38 1562
3612.95 1516
3613.52 1533
3614.08 1605
3614.65 1593
3615.22 1740
3615.79 1780
3616.35 1763
3616.92 1779
3617.49 1904
3618.05 1975
3618.62 1987
3619.19 2127
3619.76 2082
3620.32 2042
3620.89 2056
3621.46 1963
3622.03 1930
3622.59 1994
3623.16 1955
3623.73 1794
3624.30 1781
3624.86 1705
3625.43 1637
3626.00 1768
3626.57 1824
3627.14 1607
3627.70 1632
3628.27 1578
3628.84 1683
3629.41 1654
3629.98 1733
3630.55 1643
3631.11 1706
3631.68 1654
3632.25 1598
3632.82 1752
3633.39 1727
3633.96 1686
3634.52 1722
3635.09 1696
3635.66 1658
3636.23 1776
3636.80 1821
3637.37 1725
3637.94 1734
3638.50 1765
3639.07 1699
3639.64 1689
3640.21 1882
3640.78 1805
3641.35 2081
3641.92 1949
3642.49 2005
3643.06 2119
3643.63 2128
3644.20 2179
3644.76 2064
3645.33 2069
3645.90 2102
3646.47 1783
3647.04 1844
3647.61 1840
3648.18 1809
3648.75 1726
3649.32 1835
3649.89 1785
3650.46 1843
3651.03 1958
3651.60 1882
3652.17 1864
3652.74 1929
3653.31 2087
3653.88 1997
3654.45 1809
3655.02 1923
3655.59 1945
3656.16 1808
3656.73 1829
3657.30 1761
3657.87 1756
3658.44 1808
3659.01 1898
3659.58 1764
3660.15 1756
3660.72 1726
3661.29 1780
3661.87 1844
3662.44 1732
3663.01 1865
3663.58 1800
3664.15 1910
3664.72 1922
3665.29 1920
3665.86 1853
3666.43 1685
3667.00 1748
3667.57 1763
3668.15 1891
3668.72 1792
3669.29 1687
3669.86 1830
3670.43 1770
3671.00 1768
3671.57 1754
3672.15 1658
3672.72 1680
3673.29 1685
3673.86 1778
3674.43 1961
3675.00 2022
3675.57 1947
3676.15 1874
3676.72 2031
3677.29 2041
3677.86 1947
3678.43 2030
3679.01 1877
3679.58 1893
3680.15 1831
3680.72 1782
3681.29 1699
3681.87 1732
3682.44 1613
3683.01 1523
3683.58 1671
3684.16 1635
3684.73 1648
3685.30 1726
3685.87 1710
3686.45 1699
3687.02 1668
3687.59 1671
3688.16 1634
3688.74 1627
3689.31 1610
3689.88 1633
3690.46 1695
3691.03 1860
3691.60 1802
3692.17 1752
3692.75 1765
3693.32 1866
3693.89 1996
3694.47 1797
3695.04 1764
3695.61 1651
3696.19 1583
3696.76 1563
3697.33 1667
3697.91 1518
3698.48 1646
3699.05 1651
3699.63 1636
3700.20 1750
3700.78 1679
3701.35 1766
3701.92 1569
3702.50 1591
3703.07 1586
3703.64 1542
3704.22 1672
3704.79 1791
3705.37 1697
3705.94 1638
3706.51 1667
3707.09 1747
3707.66 1776
3708.24 1800
3708.81 1815
3709.39 1798
3709.96 1757
3710.53 1653
3711.11 1760
3711.68 1841
3712.26 1808
3712.83 1645
3713.41 1791
3713.98 1823
3714.56 1774
3715.13 1802
3715.71 1751
3716.28 1930
3716.86 1854
3717.43 1893
3718.01 1887
3718.58 1850
3719.16 1748
3719.73 1763
3720.31 1753
3720.88 1694
3721.46 1769
3722.03 1812
3722.61 1660
3723.18 1602
3723.76 1555
3724.34 1587
3724.91 1651
3725.49 1526
3726.06 1451
3726.64 1481
3727.21 1465
3727.79 1427
3728.36 1492
3728.94 1546
3729.52 1598
3730.09 1687
3730.67 1781
3731.24 1731
3731.82 1834
3732.40 1863
3732.97 1875
3733.55 1892
3734.13 1852
3734.70 1980
3735.28 2030
3735.85 2065
3736.43 1867
3737.01 1645
3737.58 1723
3738.16 1734
3738.74 1594
3739.31 1732
3739.89 1593
3740.47 1628
3741.04 1638
3741.62 1580
3742.20 1541
3742.78 1418
3743.35 1552
3743.93 1636
3744.51 1609
3745.08 1482
3745.66 1568
3746.24 1591
3746.82 1612
3747.39 1586
3747.97 1644
3748.55 1587
3749.12 1728
3749.70 1646
3750.28 1646
3750.86 1735
3751.43 1599
3752.01 1571
3752.59 1655
3753.17 1610
3753.75 1718
3754.32 1490
3754.90 1531
3755.48 1577
3756.06 1538
3756.64 1564
3757.21 1441
3757.79 1464
3758.37 1534
3758.95 1565
3759.53 1577
3760.10 1626
3760.68 1623
3761.26 1486
3761.84 1598
3762.42 1621
3763.00 1590
3763.58 1730
3764.15 1618
3764.73 1580
3765.31 1680
3765.89 1723
3766.47 1712
3767.05 1588
3767.63 1709
3768.21 1613
3768.78 1577
3769.36 1545
3769.94 1609
3770.52 1629
3771.10 1541
3771.68 1481
3772.26 1495
3772.84 1568
3773.42 1570
3774.00 1507
3774.58 1525
3775.16 1540
3775.73 1621
3776.31 1447
3776.89 1565
3777.47 1537
3778.05 1511
3778.63 1461
3779.21 1543
3779.79 1429
3780.37 1428
3780.95 1570
3781.53 1555
3782.11 1452
3782.69 1406
3783.27 1445
3783.85 1561
3784.43 1608
3785.01 1395
3785.59 1470
3786.17 1452
3786.75 1547
3787.33 1521
3787.91 1429
3788.49 1499
3789.08 1533
3789.66 1600
3790.24 1680
3790.82 1646
3791.40 1685
3791.98 1657
3792.56 1647
3793.14 1530
3793.72 1598
3794.30 1636
3794.88 1593
3795.46 1739
3796.05 1664
3796.63 1734
3797.21 1725
3797.79 1711
3798.37 1715
3798.95 1714
3799.53 1765
3800.11 1740
3800.69 1773
3801.28 1858
3801.86 1931
3802.44 1999
3803.02 1910
3803.60 2104
3804.18 2078
3804.77 1993
3805.35 2029
3805.93 1998
3806.51 1847
3807.09 1944
3807.68 2002
3808.26 1935
3808.84 1976
3809.42 2058
3810.00 2067
3810.59 2167
3811.17 2109
3811.75 2302
3812.33 2293
3812.91 2093
3813.50 2182
3814.08 2184
3814.66 2169
3815.24 2263
3815.83 2267
3816.41 2290
3816.99 2208
3817.58 2111
3818.16 2087
3818.74 2073
3819.32 2008
3819.91 1875
3820.49 1970
3821.07 1878
3821.66 1889
3822.24 1806
3822.82 1611
3823.40 1672
3823.99 1547
3824.57 1616
3825.15 1734
3825.74 1621
3826.32 1545
3826.90 1695
3827.49 1574
3828.07 1561
3828.65 1633
3829.24 1647
3829.82 1677
3830.41 1700
3830.99 1605
3831.57 1563
3832.16 1604
3832.74 1663
3833.32 1575
3833.91 1561
3834.49 1578
3835.08 1754
3835.66 1711
3836.24 1612
3836.83 1505
3837.41 1446
3838.00 1458
3838.58 1619
3839.17 1677
3839.75 1572
3840.33 1412
3840.92 1366
3841.50 1368
3842.09 1584
3842.67 1540
3843.26 1451
3843.84 1432
3844.43 1509
3845.01 1466
3845.60 1517
3846.18 1463
3846.77 1441
3847.35 1325
3847.94 1395
3848.52 1505
3849.11 1577
3849.69 1560
3850.28 1565
3850.86 1640
3851.45 1607
3852.03 1598
3852.62 1534
3853.20 1424
3853.79 1512
3854.37 1524
3854.96 1493
3855.55 1489
3856.13 1583
3856.72 1569
3857.30 1566
3857.89 1546
3858.47 1613
3859.06 1616
3859.65 1543
3860.23 1552
3860.82 1494
3861.40 1556
3861.99 1576
3862.58 1663
3863.16 1566
3863.75 1603
3864.33 1618
3864.92 1752
3865.51 1784
3866.09 1754
3866.68 1728
3867.27 1931
3867.85 1948
3868.44 1903
3869.03 1864
3869.61 1776
3870.20 1837
3870.79 1952
3871.37 1896
3871.96 1804
3872.55 1697
3873.13 1615
3873.72 1688
3874.31 1681
3874.90 1635
3875.48 1733
3876.07 1723
3876.66 1576
3877.24 1667
3877.83 1582
3878.42 1778
3879.01 1627
3879.59 1590
3880.18 1541
3880.77 1598
3881.36 1545
3881.94 1483
3882.53 1648
3883.12 1706
3883.71 1559
3884.29 1461
3884.88 1415
3885.47 1452
3886.06 1406
3886.65 1547
3887.23 1533
3887.82 1565
3888.41 1638
3889.00 1621
3889.59 1668
3890.17 1731
3890.76 1852
3891.35 1848
3891.94 1871
3892.53 1846
3893.12 2059
3893.70 2000
3894.29 1816
3894.88 1731
3895.47 1725
3896.06 1607
3896.65 1657
3897.24 1654
3897.83 1472
3898.41 1604
3899.00 1678
3899.59 1651
3900.18 1615
3900.77 1494
3901.36 1519
3901.95 1561
3902.54 1567
3903.13 1536
3903.72 1526
3904.31 1511
3904.89 1560
3905.48 1432
3906.07 1505
3906.66 1640
3907.25 1537
3907.84 1543
3908.43 1528
3909.02 1554
3909.61 1640
3910.20 1582
3910.79 1470
3911.38 1549
3911.97 1584
3912.56 1562
3913.15 1556
3913.74 1426
3914.33 1338
3914.92 1422
3915.51 1439
3916.10 1485
3916.69 1428
3917.28 1498
3917.87 1444
3918.46 1452
3919.05 1507
3919.64 1561
3920.23 1429
3920.82 1370
3921.41 1386
3922.00 1397
3922.60 1462
3923.19 1314
3923.78 1411
3924.37 1480
3924.96 1476
3925.55 1530
3926.14 1553
3926.73 1447
3927.32 1480
3927.91 1470
3928.50 1459
3929.10 1444
3929.69 1404
3930.28 1430
3930.87 1395
3931.46 1316
3932.05 1464
3932.64 1391
3933.23 1399
3933.83 1366
3934.42 1277
3935.01 1310
3935.60 1321
3936.19 1383
3936.78 1377
3937.38 1335
3937.97 1377
3938.56 1427
3939.15 1439
3939.74 1528
3940.34 1568
3940.93 1568
3941.52 1640
3942.11 1750
3942.70 1712
3943.30 1664
3943.89 1682
3944.48 1605
3945.07 1707
3945.67 1677
3946.26 1679
3946.85 1684
3947.44 1634
3948.04 1501
3948.63 1487
3949.22 1529
3949.81 1427
3950.41 1473
3951.00 1380
3951.59 1277
3952.19 1403
3952.78 1468
3953.37 1453
3953.96 1418
3954.56 1421
3955.15 1391
3955.74 1451
3956.34 1455
3956.93 1544
3957.52 1566
3958.12 1561
3958.71 1508
3959.30 1596
3959.90 1519
3960.49 1575
3961.08 1767
3961.68 1669
3962.27 1551
3962.87 1578
3963.46 1568
3964.05 1470
3964.65 1478
3965.24 1743
3965.83 1793
3966.43 1736
3967.02 1651
3967.62 1585
3968.21 1653
3968.80 1638
3969.40 1566
3969.99 1609
3970.59 1475
3971.18 1471
3971.78 1547
3972.37 1450
3972.97 1411
3973.56 1438
3974.15 1468
3974.75 1429
3975.34 1449
3975.94 1388
3976.53 1452
3977.13 1673
3977.72 1666
3978.32 1580
3978.91 1652
3979.51 1634
3980.10 1525
3980.70 1517
3981.29 1465
3981.89 1569
3982.48 1525
3983.08 1495
3983.67 1583
3984.27 1567
3984.86 1564
3985.46 1439
3986.05 1462
3986.65 1401
3987.25 1477
3987.84 1490
3988.44 1502
3989.03 1384
3989.63 1478
3990.22 1496
3990.82 1484
3991.42 1640
3992.01 1549
3992.61 1544
3993.20 1607
3993.80 1692
3994.40 1614
3994.99 1701
3995.59 1667
3996.18 1665
3996.78 1568
3997.38 1743
3997.97 1699
3998.57 1611
3999.17 1689
3999.76 1732
4000.36 1693
4000.95 1701
4001.55 1627
4002.15 1688
4002.74 1647
4003.34 1670
4003.94 1691
4004.54 1710
4005.13 1572
4005.73 1665
4006.33 1655
4006.92 1626
4007.52 1587
4008.12 1762
4008.71 1659
4009.31 1652
4009.91 1647
4010.51 1587
4011.10 1500
4011.70 1580
4012.30 1479
4012.90 1517
4013.49 1604
4014.09 1411
4014.69 1560
4015.29 1519
4015.88 1655
4016.48 1616
4017.08 1576
4017.68 1463
4018.27 1578
4018.87 1563
4019.47 1531
4020.07 1584
4020.67 1663
4021.26 1567
4021.86 1589
4022.46 1542
4023.06 1551
4023.66 1440
4024.26 1471
4024.85 1529
4025.45 1555
4026.05 1684
4026.65 1611
4027.25 1522
4027.85 1573
4028.44 1563
4029.04 1783
4029.64 1875
4030.24 1662
4030.84 1787
4031.44 1704
4032.04 1702
4032.64 1699
4033.23 1755
4033.83 1713
4034.43 1661
4035.03 1648
4035.63 1590
4036.23 1667
4036.83 1583
4037.43 1544
4038.03 1517
4038.63 1555
4039.23 1616
4039.83 1524
4040.43 1452
4041.03 1536
4041.63 1389
4042.22 1406
4042.82 1439
4043.42 1489
4044.02 1380
4044.62 1402
4045.22 1385
4045.82 1372
4046.42 1369
4047.02 1375
4047.62 1455
4048.22 1484
4048.82 1453
4049.42 1323
4050.02 1439
4050.62 1474
4051.22 1506
4051.82 1490
4052.43 1517
4053.03 1408
4053.63 1391
4054.23 1513
4054.83 1598
4055.43 1395
4056.03 1407
4056.63 1521
4057.23 1490
4057.83 1507
4058.43 1463
4059.03 1458
4059.63 1569
4060.23 1429
4060.84 1449
4061.44 1342
4062.04 1365
4062.64 1478
4063.24 1420
4063.84 1432
4064.44 1423
4065.04 1350
4065.64 1479
4066.25 1371
4066.85 1326
4067.45 1447
4068.05 1434
4068.65 1389
4069.25 1423
4069.86 1342
4070.46 1364
4071.06 1331
4071.66 1330
4072.26 1269
4072.86 1344
4073.47 1351
4074.07 1354
4074.67 1400
4075.27 1507
4075.87 1318
4076.48 1252
4077.08 1495
4077.68 1589
4078.28 1494
4078.89 1509
4079.49 1354
4080.09 1409
4080.69 1542
4081.30 1506
4081.90 1420
4082.50 1279
4083.10 1220
4083.71 1326
4084.31 1390
4084.91 1448
4085.52 1362
4086.12 1319
4086.72 1335
4087.32 1285
4087.93 1389
4088.53 1373
4089.13 1363
4089.74 1342
4090.34 1309
4090.94 1400
4091.55 1409
4092.15 1317
4092.75 1227
4093.36 1313
4093.96 1316
4094.56 1388
4095.17 1393
4095.77 1373
4096.37 1404
4096.98 1397
4097.58 1397
4098.18 1417
4098.79 1435
4099.39 1433
4100.00 1432
4100.60 1455
4101.20 1398
4101.81 1411
4102.41 1188
4103.02 1286
4103.62 1372
4104.23 1493
4104.83 1437
4105.43 1354
4106.04 1339
4106.64 1400
4107.25 1443
4107.85 1473
4108.46 1549
4109.06 1489
4109.67 1476
4110.27 1499
4110.87 1567
4111.48 1399
4112.08 1471
4112.69 1422
4113.29 1447
4113.90 1400
4114.50 1472
4115.11 1380
4115.71 1413
4116.32 1355
4116.92 1395
4117.53 1399
4118.13 1385
4118.74 1390
4119.35 1310
4119.95 1355
4120.56 1392
4121.16 1298
4121.77 1317
4122.37 1382
4122.98 1379
4123.58 1315
4124.19 1386
4124.80 1359
4125.40 1308
4126.01 1412
4126.61 1513
4127.22 1430
4127.82 1314
4128.43 1291
4129.04 1297
4129.64 1309
4130.25 1441
4130.85 1385
4131.46 1310
4132.07 1433
4132.67 1493
4133.28 1525
4133.89 1519
4134.49 1532
4135.10 1447
4135.71 1514
4136.31 1585
4136.92 1545
4137.53 1570
4138.13 1499
4138.74 1697
4139.35 1692
4139.95 1646
4140.56 1764
4141.17 1772
4141.77 1728
4142.38 1656
4142.99 1836
4143.59 1798
4144.20 1660
4144.81 1745
4145.42 1732
4146.02 1766
4146.63 1822
4147.24 1666
4147.85 1681
4148.45 1622
4149.06 1493
4149.67 1505
4150.28 1465
4150.88 1419
4151.49 1466
4152.10 1443
4152.71 1416
4153.31 1441
4153.92 1361
4154.53 1286
4155.14 1318
4155.75 1397
4156.35 1442
4156.96 1489
4157.57 1472
4158.18 1525
4158.79 1540
4159.40 1518
4160.00 1654
4160.61 1720
4161.22 1648
4161.83 1604
4162.44 1501
4163.05 1608
4163.65 1585
4164.26 1544
4164.87 1559
4165.48 1496
4166.09 1668
4166.70 1445
4167.31 1591
4167.92 1673
4168.52 1494
4169.13 1432
4169.74 1500
4170.35 1517
4170.96 1555
4171.57 1668
4172.18 1677
4172.79 1614
4173.40 1676
4174.01 1583
4174.62 1455
4175.23 1491
4175.84 1422
4176.45 1511
4177.05 1513
4177.66 1558
4178.27 1562
4178.88 1510
4179.49 1555
4180.10 1538
4180.71 1538
4181.32 1383
4181.93 1469
4182.54 1363
4183.15 1404
4183.76 1413
4184.37 1417
4184.98 1443
4185.59 1398
4186.20 1402
4186.81 1451
4187.42 1470
4188.03 1347
4188.65 1447
4189.26 1365
4189.87 1399
4190.48 1364
4191.09 1386
4191.70 1265
4192.31 1438
4192.92 1422
4193.53 1514
4194.14 1578
4194.75 1478
4195.36 1430
4195.97 1490
4196.58 1515
4197.20 1563
4197.81 1439
4198.42 1549
4199.03 1564
4199.64 1510
4200.25 1468
4200.86 1466
4201.47 1340
4202.09 1409
4202.70 1354
4203.31 1381
4203.92 1411
4204.53 1375
4205.14 1482
4205.75 1404
4206.37 1443
4206.98 1398
4207.59 1350
4208.20 1389
4208.81 1398
4209.43 1381
4210.04 1415
4210.65 1501
4211.26 1419
4211.87 1406
4212.49 1250
4213.10 1316
4213.71 1391
4214.32 1340
4214.93 1317
4215.55 1366
4216.16 1408
4216.77 1369
4217.38 1565
4218.00 1570
4218.61 1575
4219.22 1593
4219.84 1723
4220.45 1647
4221.06 1609
4221.67 1700
4222.29 1774
4222.90 1841
4223.51 1737
4224.13 1706
4224.74 1779
4225.35 1683
4225.96 1597
4226.58 1533
4227.19 1538
4227.80 1645
4228.42 1674
4229.03 1651
4229.64 1671
4230.26 1765
4230.87 1825
4231.48 1883
4232.10 2029
4232.71 1947
4233.33 1972
4233.94 2080
4234.55 2063
4235.17 2127
4235.78 2332
4236.39 2306
4237.01 2235
4237.62 2332
4238.24 2349
4238.85 2293
4239.46 2072
4240.08 1909
4240.69 1737
4241.31 1742
4241.92 1720
4242.54 1722
4243.15 1658
4243.76 1590
4244.38 1609
4244.99 1514
4245.61 1632
4246.22 1578
4246.84 1530
4247.45 1587
4248.07 1640
4248.68 1595
4249.30 1526
4249.91 1572
4250.53 1625
4251.14 1526
4251.76 1540
4252.37 1515
4252.99 1473
4253.60 1541
4254.22 1526
4254.83 1518
4255.45 1434
4256.06 1550
4256.68 1494
4257.29 1499
4257.91 1509
4258.52 1478
4259.14 1418
4259.76 1465
4260.37 1466
4260.99 1441
4261.60 1572
4262.22 1581
4262.83 1453
4263.45 1409
4264.07 1485
4264.68 1414
4265.30 1504
4265.91 1506
4266.53 1490
4267.15 1453
4267.76 1544
4268.38 1528
4268.99 1642
4269.61 1702
4270.23 1609
4270.84 1690
4271.46 1668
4272.08 1568
4272.69 1494
4273.31 1587
4273.93 1560
4274.54 1543
4275.16 1513
4275.78 1497
4276.39 1545
4277.01 1600
4277.63 1706
4278.24 1800
4278.86 1780
4279.48 1756
4280.09 1827
4280.71 1758
4281.33 1679
4281.95 1649
4282.56 1589
4283.18 1505
4283.80 1373
4284.42 1415
4285.03 1414
4285.65 1456
4286.27 1479
4286.89 1422
4287.50 1485
4288.12 1347
4288.74 1543
4289.36 1562
4289.97 1464
4290.59 1415
4291.21 1430
4291.83 1407
4292.45 1389
4293.06 1284
4293.68 1415
4294.30 1409
4294.92 1441
4295.54 1406
4296.15 1378
4296.77 1445
4297.39 1463
4298.01 1451
4298.63 1396
4299.25 1366
4299.86 1384
4300.48 1477
4301.10 1491
4301.72 1365
4302.34 1559
4302.96 1600
4303.58 1424
4304.19 1408
4304.81 1449
4305.43 1379
4306.05 1437
4306.67 1432
4307.29 1499
4307.91 1517
4308.53 1625
4309.15 1496
4309.77 1539
4310.38 1390
4311.00 1473
4311.62 1404
4312.24 1398
4312.86 1374
4313.48 1378
4314.10 1412
4314.72 1415
4315.34 1458
4315.96 1370
4316.58 1372
4317.20 1357
4317.82 1343
4318.44 1224
4319.06 1284
4319.68 1269
4320.30 1255
4320.92 1279
4321.54 1361
4322.16 1343
4322.78 1329
4323.40 1271
4324.02 1227
4324.64 1284
4325.26 1188
4325.88 1336
4326.50 1396
4327.12 1286
4327.74 1322
4328.36 1286
4328.98 1323
4329.60 1347
4330.22 1323
4330.84 1259
4331.47 1335
4332.09 1354
4332.71 1334
4333.33 1347
4333.95 1349
4334.57 1294
4335.19 1378
4335.81 1422
4336.43 1289
4337.05 1272
4337.68 1443
4338.30 1443
4338.92 1515
4339.54 1474
4340.16 1425
4340.78 1436
4341.40 1420
4342.03 1401
4342.65 1403
4343.27 1475
4343.89 1609
4344.51 1716
4345.13 1784
4345.76 1882
4346.38 2038
4347.00 2030
4347.62 2102
4348.24 2125
4348.86 2129
4349.49 2148
4350.11 1944
4350.73 1902
4351.35 1802
4351.98 1594
4352.60 1499
4353.22 1492
4353.84 1393
4354.46 1319
4355.09 1384
4355.71 1344
4356.33 1430
4356.95 1307
4357.58 1274
4358.20 1321
4358.82 1490
4359.45 1549
4360.07 1362
4360.69 1329
4361.31 1237
4361.94 1360
4362.56 1421
4363.18 1404
4363.81 1316
4364.43 1314
4365.05 1283
4365.68 1328
4366.30 1318
4366.92 1249
4367.55 1270
4368.17 1302
4368.79 1337
4369.42 1346
4370.04 1297
4370.66 1205
4371.29 1138
4371.91 1206
4372.53 1275
4373.16 1261
4373.78 1279
4374.41 1370
4375.03 1351
4375.65 1146
4376.28 1149
4376.90 1205
4377.53 1300
4378.15 1239
4378.77 1286
4379.40 1374
4380.02 1380
4380.65 1394
4381.27 1282
4381.89 1379
4382.52 1458
4383.14 1381
4383.77 1448
4384.39 1426
4385.02 1392
4385.64 1299
4386.27 1271
4386.89 1284
4387.52 1345
4388.14 1308
4388.77 1194
4389.39 1225
4390.02 1249
4390.64 1228
4391.27 1235
4391.89 1278
4392.52 1259
4393.14 1226
4393.77 1160
4394.39 1135
4395.02 1146
4395.64 1188
4396.27 1176
4396.89 1172
4397.52 1281
4398.14 1225
4398.77 1314
4399.39 1234
4400.02 1150
4400.65 1108
4401.27 1207
4401.90 1236
4402.52 1220
4403.15 1220
4403.78 1203
4404.40 1303
4405.03 1304
4405.65 1240
4406.28 1210
4406.91 1276
4407.53 1324
4408.16 1215
4408.78 1228
4409.41 1165
4410.04 1239
4410.66 1290
4411.29 1222
4411.92 1132
4412.54 1142
4413.17 1173
4413.80 1186
4414.42 1191
4415.05 1234
4415.68 1181
4416.30 1203
4416.93 1196
4417.56 1142
4418.18 1138
4418.81 1218
4419.44 1271
4420.07 1258
4420.69 1256
4421.32 1176
4421.95 1198
4422.57 1176
4423.20 1230
4423.83 1121
4424.46 1202
4425.08 1148
4425.71 1152
4426.34 1073
4426.97 1009
4427.59 1231
4428.22 1174
4428.85 1103
4429.48 1151
4430.10 1249
4430.73 1247
4431.36 1280
4431.99 1144
4432.62 1143
4433.24 1216
4433.87 1128
4434.50 1102
4435.13 1223
4435.76 1182
4436.38 1268
4437.01 1286
4437.64 1163
4438.27 1214
4438.90 1133
4439.53 1182
4440.16 1207
4440.78 1215
4441.41 1319
4442.04 1187
4442.67 1220
4443.30 1177
4443.93 1152
4444.56 1100
4445.19 1082
4445.81 1237
4446.44 1270
4447.07 1270
4447.70 1270
4448.33 1210
4448.96 1150
4449.59 1221
4450.22 1259
4450.85 1156
4451.48 1221
4452.11 1216
4452.73 1173
4453.36 1259
4453.99 1359
4454.62 1242
4455.25 1195
4455.88 1337
4456.51 1297
4457.14 1320
4457.77 1368
4458.40 1197
4459.03 1261
4459.66 1259
4460.29 1334
4460.92 1353
4461.55 1338
4462.18 1157
4462.81 1279
4463.44 1306
4464.07 1272
4464.70 1175
4465.33 1103
4465.96 1136
4466.59 1239
4467.22 1177
4467.85 1065
4468.48 1063
4469.12 1095
4469.75 1021
4470.38 995
4471.01 1225
4471.64 1177
4472.27 1066
4472.90 1159
4473.53 1158
4474.16 1175
4474.79 1154
4475.42 1251
4476.05 1208
4476.69 1158
4477.32 1115
4477.95 1222
4478.58 1122
4479.21 1203
4479.84 1212
4480.47 1134
4481.10 1182
4481.74 1275
4482.37 1232
4483.00 1201
4483.63 1270
4484.26 1312
4484.89 1304
4485.53 1154
4486.16 1203
4486.79 1172
4487.42 1161
4488.05 1162
4488.68 1222
4489.32 1147
4489.95 1103
4490.58 1281
4491.21 1250
4491.84 1152
4492.48 1244
4493.11 1242
4493.74 1282
4494.37 1198
4495.01 1148
4495.64 1154
4496.27 1247
4496.90 1212
4497.54 1187
4498.17 1146
4498.80 1168
4499.43 1225
4500.07 1291
4500.70 1324
4501.33 1516
4501.97 1464
4502.60 1669
4503.23 1605
4503.86 1620
4504.50 1579
4505.13 1559
4505.76 1541
4506.40 1640
4507.03 1586
4507.66 1519
4508.30 1426
4508.93 1395
4509.56 1490
4510.20 1403
4510.83 1345
4511.46 1366
4512.10 1272
4512.73 1347
4513.37 1393
4514.00 1432
4514.63 1425
4515.27 1302
4515.90 1142
4516.53 1168
4517.17 1175
4517.80 1206
4518.44 1122
4519.07 1126
4519.70 1100
4520.34 1108
4520.97 1149
4521.61 1178
4522.24 1195
4522.88 1192
4523.51 1195
4524.14 1228
4524.78 1117
4525.41 1187
4526.05 1224
4526.68 1177
4527.32 1171
4527.95 1197
4528.59 1226
4529.22 1312
4529.86 1353
4530.49 1459
4531.13 1364
4531.76 1341
4532.40 1490
4533.03 1581
4533.67 1508
4534.30 1430
4534.94 1530
4535.57 1464
4536.21 1397
4536.84 1272
4537.48 1346
4538.11 1355
4538.75 1392
4539.38 1278
4540.02 1251
4540.66 1104
4541.29 1176
4541.93 1263
4542.56 1224
4543.20 1272
4543.83 1182
4544.47 1141
4545.11 1131
4545.74 1208
4546.38 1334
4547.01 1219
4547.65 1165
4548.29 1220
4548.92 1181
4549.56 1185
4550.19 1157
4550.83 1146
4551.47 1138
4552.10 1118
4552.74 1134
4553.38 1226
4554.01 1135
4554.65 1149
4555.29 1133
4555.92 1133
4556.56 1098
4557.20 1159
4557.83 1157
4558.47 1189
4559.11 1088
4559.74 1173
4560.38 1154
4561.02 1111
4561.66 1100
4562.29 1066
4562.93 1050
4563.57 1120
4564.20 1074
4564.84 1076
4565.48 1105
4566.12 1140
4566.75 1116
4567.39 1112
4568.03 1077
4568.67 1140
4569.30 1099
4569.94 1112
4570.58 1116
4571.22 1139
4571.85 1120
4572.49 1190
4573.13 1201
4573.77 1136
4574.41 1086
4575.04 1095
4575.68 1118
4576.32 1111
4576.96 1135
4577.60 1183
4578.23 1155
4578.87 1165
4579.51 1172
4580.15 1169
4580.79 1142
4581.43 1126
4582.06 1130
4582.70 1156
4583.34 1145
4583.98 1166
4584.62 1166
4585.26 1127
4585.90 1174
4586.54 1075
4587.17 1083
4587.81 1248
4588.45 1265
4589.09 1243
4589.73 1293
4590.37 1323
4591.01 1329
4591.65 1291
4592.29 1366
4592.93 1410
4593.57 1332
4594.20 1321
4594.84 1288
4595.48 1251
4596.12 1213
4596.76 1191
4597.40 1199
4598.04 1250
4598.68 1168
4599.32 1076
4599.96 1157
4600.60 1180
4601.24 1303
4601.88 1274
4602.52 1212
4603.16 1198
4603.80 1272
4604.44 1251
4605.08 1387
4605.72 1239
4606.36 1162
4607.00 1185
4607.64 1248
4608.28 1305
4608.92 1183
4609.56 1154
4610.20 1178
4610.84 1142
4611.48 1180
4612.12 1157
4612.77 1204
4613.41 1130
4614.05 1181
4614.69 1257
4615.33 1255
4615.97 1169
4616.61 1155
4617.25 1164
4617.89 1134
4618.53 1199
4619.17 1241
4619.82 1197
4620.46 1147
4621.10 1162
4621.74 1114
4622.38 1147
4623.02 1163
4623.66 1164
4624.30 1152
4624.95 1068
4625.59 1106
4626.23 1058
4626.87 1057
4627.51 1083
4628.15 1124
4628.80 1197
4629.44 1112
4630.08 1129
4630.72 1153
4631.36 1123
4632.00 1158
4632.65 1168
4633.29 1112
4633.93 1104
4634.57 1108
4635.22 1226
4635.86 1096
4636.50 1192
4637.14 1155
4637.78 1132
4638.43 1147
4639.07 1300
4639.71 1242
4640.35 1128
4641.00 1142
4641.64 1162
4642.28 1203
4642.93 1302
4643.57 1119
4644.21 1223
4644.85 1190
4645.50 1163
4646.14 1210
4646.78 1243
4647.43 1222
4648.07 1274
4648.71 1207
4649.36 1249
4650.00 1353
4650.64 1261
4651.28 1222
4651.93 1220
4652.57 1201
4653.22 1228
4653.86 1146
4654.50 1246
4655.15 1279
4655.79 1240
4656.43 1142
4657.08 1147
4657.72 1159
4658.36 1266
4659.01 1217
4659.65 1179
4660.30 1108
4660.94 1033
4661.58 1062
4662.23 1002
4662.87 994
4663.52 1119
4664.16 1077
4664.80 1105
4665.45 1095
4666.09 1067
4666.74 1134
4667.38 1131
4668.03 1055
4668.67 1047
4669.32 1093
4669.96 955
4670.60 1079
4671.25 1175
4671.89 1100
4672.54 1018
4673.18 936
4673.83 1012
4674.47 991
4675.12 996
4675.76 1082
4676.41 1116
4677.05 1082
4677.70 1152
4678.34 1132
4678.99 1099
4679.63 1160
4680.28 1131
4680.93 1119
4681.57 1091
4682.22 1208
4682.86 1202
4683.51 1163
4684.15 1138
4684.80 1135
4685.44 1216
4686.09 1222
4686.74 1171
4687.38 1031
4688.03 1025
4688.67 1091
4689.32 1066
4689.97 1103
4690.61 1048
4691.26 1052
4691.90 1110
4692.55 1171
4693.20 1080
4693.84 1147
4694.49 1083
4695.13 1134
4695.78 1308
4696.43 1172
4697.07 1189
4697.72 1190
4698.37 1334
4699.01 1412
4699.66 1396
4700.31 1272
4700.95 1353
4701.60 1363
4702.25 1321
4702.89 1416
4703.54 1267
4704.19 1192
4704.84 1186
4705.48 1191
4706.13 1163
4706.78 1089
4707.42 1133
4708.07 1135
4708.72 1175
4709.37 1296
4710.01 1241
4710.66 1200
4711.31 1264
4711.96 1284
4712.60 1271
4713.25 1209
4713.90 1247
4714.55 1174
4715.19 1186
4715.84 1169
4716.49 1126
4717.14 1094
4717.78 1192
4718.43 1202
4719.08 1221
4719.73 1172
4720.38 1200
4721.02 1248
4721.67 1187
4722.32 1212
4722.97 1099
4723.62 1245
4724.27 1256
4724.91 1266
4725.56 1302
4726.21 1316
4726.86 1294
4727.51 1539
4728.16 1462
4728.81 1453
4729.45 1427
4730.10 1353
4730.75 1260
4731.40 1309
4732.05 1218
4732.70 1175
4733.35 1206
4734.00 1251
4734.65 1211
4735.29 1207
4735.94 1213
4736.59 1132
4737.24 1187
4737.89 1215
4738.54 1255
4739.19 1128
4739.84 1196
4740.49 1326
4741.14 1268
4741.79 1248
4742.44 1370
4743.09 1296
4743.74 1275
4744.39 1282
4745.04 1199
4745.69 1285
4746.34 1282
4746.99 1275
4747.64 1153
4748.29 1180
4748.94 1268
4749.59 1215
4750.24 1295
4750.89 1361
4751.54 1400
4752.19 1418
4752.84 1410
4753.49 1449
4754.14 1468
4754.79 1526
4755.44 1478
4756.09 1440
4756.74 1383
4757.39 1195
4758.04 1339
4758.69 1329
4759.34 1307
4759.99 1184
4760.64 1249
4761.30 1136
4761.95 1182
4762.60 1167
4763.25 1220
4763.90 1092
4764.55 1135
4765.20 1211
4765.85 1199
4766.50 1145
4767.16 1178
4767.81 1226
4768.46 1257
4769.11 1221
4769.76 1200
4770.41 1103
4771.06 1072
4771.72 1057
4772.37 1118
4773.02 1155
4773.67 1125
4774.32 1120
4774.97 1149
4775.63 1084
4776.28 1163
4776.93 1096
4777.58 1187
4778.23 1083
4778.89 1094
4779.54 1100
4780.19 1095
4780.84 1195
4781.50 1185
4782.15 1170
4782.80 1171
4783.45 1296
4784.11 1241
4784.76 1072
4785.41 1211
4786.06 1131
4786.72 1098
4787.37 1263
4788.02 1162
4788.67 1137
4789.33 1075
4789.98 1134
4790.63 1163
4791.28 1160
4791.94 1087
4792.59 1097
4793.24 1088
4793.90 1046
4794.55 1147
4795.20 1140
4795.86 1065
4796.51 1080
4797.16 1247
4797.82 1069
4798.47 1096
4799.12 1076
4799.78 1152
4800.43 1108
4801.08 1082
4801.74 1167
4802.39 1152
4803.05 1138
4803.70 1175
4804.35 1136
4805.01 1082
4805.66 1084
4806.31 1028
4806.97 1215
4807.62 1212
4808.28 1079
4808.93 1135
4809.59 1231
4810.24 1137
4810.89 1206
4811.55 1111
4812.20 1141
4812.86 1156
4813.51 1178
4814.17 1206
4814.82 1135
4815.48 1117
4816.13 1230
4816.78 1270
4817.44 1097
4818.09 1164
4818.75 1191
4819.40 1258
4820.06 1287
4820.71 1271
4821.37 1202
4822.02 1249
4822.68 1334
4823.33 1358
4823.99 1404
4824.64 1381
4825.30 1493
4825.95 1509
4826.61 1506
4827.27 1642
4827.92 1511
4828.58 1540
4829.23 1432
4829.89 1539
4830.54 1447
4831.20 1356
4831.85 1380
4832.51 1347
4833.17 1390
4833.82 1449
4834.48 1391
4835.13 1498
4835.79 1539
4836.45 1512
4837.10 1616
4837.76 1521
4838.41 1461
4839.07 1677
4839.73 1760
4840.38 1744
4841.04 1599
4841.70 1605
4842.35 1605
4843.01 1587
4843.66 1600
4844.32 1667
4844.98 1709
4845.63 1671
4846.29 1748
4846.95 1681
4847.60 1971
4848.26 1992
4848.92 2034
4849.58 2093
4850.23 2160
4850.89 2312
4851.55 2276
4852.20 2343
4852.86 2314
4853.52 2429
4854.17 2431
4854.83 2204
4855.49 2197
4856.15 2042
4856.80 1925
4857.46 1990
4858.12 1806
4858.78 1730
4859.43 1730
4860.09 1895
4860.75 2002
4861.41 1930
4862.07 1932
4862.72 1979
4863.38 1949
4864.04 1921
4864.70 1853
4865.35 1927
4866.01 1818
4866.67 1800
4867.33 1858
4867.99 1919
4868.65 1981
4869.30 1876
4869.96 1949
4870.62 1710
4871.28 1729
4871.94 1646
4872.60 1796
4873.25 1644
4873.91 1741
4874.57 1684
4875.23 1609
4875.89 1660
4876.55 1717
4877.21 1636
4877.86 1718
4878.52 1632
4879.18 1660
4879.84 1696
4880.50 1620
4881.16 1643
4881.82 1639
4882.48 1684
4883.14 1564
4883.80 1666
4884.46 1463
4885.11 1500
4885.77 1575
4886.43 1588
4887.09 1643
4887.75 1609
4888.41 1591
4889.07 1592
4889.73 1795
4890.39 1869
4891.05 1904
4891.71 1973
4892.37 2063
4893.03 1971
4893.69 2043
4894.35 2011
4895.01 1884
4895.67 1869
4896.33 1839
4896.99 1942
4897.65 1921
4898.31 1867
4898.97 1860
4899.63 1951
4900.29 2220
4900.95 2106
4901.61 1918
4902.27 1924
4902.93 1946
4903.59 1782
4904.25 1688
4904.91 1620
4905.58 1605
4906.24 1549
4906.90 1557
4907.56 1618
4908.22 1623
4908.88 1562
4909.54 1525
4910.20 1574
4910.86 1541
4911.52 1507
4912.18 1497
4912.85 1393
4913.51 1381
4914.17 1428
4914.83 1510
4915.49 1356
4916.15 1324
4916.81 1384
4917.48 1429
4918.14 1414
4918.80 1309
4919.46 1301
4920.12 1286
4920.78 1328
4921.45 1318
4922.11 1313
4922.77 1306
4923.43 1282
4924.09 1234
4924.76 1311
4925.42 1265
4926.08 1286
4926.74 1370
4927.40 1307
4928.07 1250
4928.73 1285
4929.39 1343
4930.05 1336
4930.72 1203
4931.38 1231
4932.04 1269
4932.70 1340
4933.37 1314
4934.03 1336
4934.69 1178
4935.35 1192
4936.02 1317
4936.68 1239
4937.34 1303
4938.00 1406
4938.67 1301
4939.33 1235
4939.99 1402
4940.66 1269
4941.32 1221
4941.98 1202
4942.65 1206
4943.31 1240
4943.97 1126
4944.64 1065
4945.30 1139
4945.96 1155
4946.63 1111
4947.29 1151
4947.95 1231
4948.62 1143
4949.28 1233
4949.94 1228
4950.61 1140
4951.27 1078
4951.94 1099
4952.60 1113
4953.26 1060
4953.93 1141
4954.59 1132
4955.26 1167
4955.92 1229
4956.58 1240
4957.25 1274
4957.91 1216
4958.58 1186
4959.24 1241
4959.90 1215
4960.57 1321
4961.23 1345
4961.90 1458
4962.56 1393
4963.23 1527
4963.89 1437
4964.56 1506
4965.22 1559
4965.89 1505
4966.55 1693
4967.22 1713
4967.88 1702
4968.55 1551
4969.21 1405
4969.88 1362
4970.54 1314
4971.21 1350
4971.87 1214
4972.54 1129
4973.20 1354
4973.87 1375
4974.53 1331
4975.20 1293
4975.86 1262
4976.53 1248
4977.19 1209
4977.86 1190
4978.52 1309
4979.19 1318
4979.86 1286
4980.52 1172
4981.19 1148
4981.85 1175
4982.52 1099
4983.19 1206
4983.85 1223
4984.52 1106
4985.18 1186
4985.85 1203
4986.52 1266
4987.18 1234
4987.85 1195
4988.51 1330
4989.18 1369
4989.85 1340
4990.51 1312
4991.18 1369
4991.85 1357
4992.51 1445
4993.18 1393
4993.85 1306
4994.51 1177
4995.18 1177
4995.85 1151
4996.51 1151
4997.18 1105
4997.85 1122
4998.51 1151
4999.18 1180
4999.85 1193
5000.51 1096
5001.18 1041
5001.85 1041
5002.52 1075
5003.18 1096
5003.85 1108
5004.52 1130
5005.19 1006
5005.85 995
5006.52 1076
5007.19 1061
5007.86 1029
5008.52 1055
5009.19 1057
5009.86 1045
5010.53 1069
5011.19 1076
5011.86 1119
5012.53 1055
5013.20 1055
5013.87 1076
5014.53 1067
5015.20 1034
5015.87 1097
5016.54 1053
5017.21 1021
5017.87 1019
5018.54 1079
5019.21 1064
5019.88 1079
5020.55 1004
5021.22 1111
5021.88 1100
5022.55 1105
5023.22 1101
5023.89 1097
5024.56 1092
5025.23 1078
5025.90 1069
5026.57 1108
5027.23 1100
5027.90 1126
5028.57 1131
5029.24 1165
5029.91 1182
5030.58 1226
5031.25 1157
5031.92 1036
5032.59 1091
5033.26 1067
5033.93 1075
5034.59 1017
5035.26 1041
5035.93 1054
5036.60 1090
5037.27 1090
5037.94 1027
5038.61 1138
5039.28 1063
5039.95 1033
5040.62 1029
5041.29 979
5041.96 1143
5042.63 1049
5043.30 1028
5043.97 1045
5044.64 1033
5045.31 1004
5045.98 1030
5046.65 1095
5047.32 995
5047.99 1014
5048.66 966
5049.33 985
5050.00 990
5050.67 1019
5051.34 989
5052.01 1050
5052.68 1049
5053.35 1023
5054.03 1023
5054.70 980
5055.37 1023
5056.04 1029
5056.71 1069
5057.38 984
5058.05 989
5058.72 984
5059.39 908
5060.06 925
5060.73 1067
5061.41 1060
5062.08 975
5062.75 970
5063.42 1097
5064.09 1075
5064.76 987
5065.43 987
5066.10 1048
5066.78 1078
5067.45 981
5068.12 1151
5068.79 1135
5069.46 1151
5070.13 1024
5070.81 942
5071.48 961
5072.15 1011
5072.82 1015
5073.49 980
5074.17 947
5074.84 1007
5075.51 1009
5076.18 967
5076.85 991
5077.53 1013
5078.20 1157
5078.87 1116
5079.54 1029
5080.22 1105
5080.89 1117
5081.56 1193
5082.23 1133
5082.91 1188
5083.58 1199
5084.25 1160
5084.92 1075
5085.60 1131
5086.27 1096
5086.94 1032
5087.61 1093
5088.29 1139
5088.96 1144
5089.63 1156
5090.31 1153
5090.98 1151
5091.65 1164
5092.33 1178
5093.00 1177
5093.67 1246
5094.35 1429
5095.02 1290
5095.69 1181
5096.37 1188
5097.04 1263
5097.71 1140
5098.39 1094
5099.06 1110
5099.73 1174
5100.41 1180
5101.08 1121
5101.76 1127
5102.43 1132
5103.10 1101
5103.78 1046
5104.45 1076
5105.12 1140
5105.80 1160
5106.47 1276
5107.15 1241
5107.82 1122
5108.50 1177
5109.17 1143
5109.84 1107
5110.52 1074
5111.19 1167
5111.87 1106
5112.54 1003
5113.22 1026
5113.89 1048
5114.57 1110
5115.24 1067
5115.92 1046
5116.59 1041
5117.27 1150
5117.94 1162
5118.61 1130
5119.29 1153
5119.96 1246
5120.64 1123
5121.31 1068
5121.99 1071
5122.67 1188
5123.34 1155
5124.02 1110
5124.69 1125
5125.37 1091
5126.04 1047
5126.72 1116
5127.39 1161
5128.07 1049
5128.74 1007
5129.42 1108
5130.10 1053
5130.77 992
5131.45 1098
5132.12 1165
5132.80 1187
5133.47 1007
5134.15 1121
5134.83 1152
5135.50 1097
5136.18 1103
5136.85 1097
5137.53 1067
5138.21 1156
5138.88 1240
5139.56 1161
5140.24 1204
5140.91 1227
5141.59 1134
5142.27 1148
5142.94 1066
5143.62 1120
5144.30 1106
5144.97 1111
5145.65 996
5146.33 1002
5147.00 918
5147.68 1043
5148.36 994
5149.03 987
5149.71 944
5150.39 981
5151.06 1012
5151.74 1013
5152.42 995
5153.10 960
5153.77 974
5154.45 1035
5155.13 1027
5155.80 982
5156.48 968
5157.16 959
5157.84 936
5158.51 996
5159.19 981
5159.87 929
5160.55 1014
5161.23 996
5161.90 1078
5162.58 1029
5163.26 970
5163.94 1035
5164.61 977
5165.29 999
5165.97 984
5166.65 1020
5167.33 1049
5168.00 1121
5168.68 1043
5169.36 1081
5170.04 1009
5170.72 1033
5171.40 1023
5172.07 965
5172.75 950
5173.43 976
5174.11 998
5174.79 1011
5175.47 986
5176.15 991
5176.83 1082
5177.50 1037
5178.18 1074
5178.86 1101
5179.54 1019
5180.22 980
5180.90 1051
5181.58 970
5182.26 1065
5182.94 1023
5183.62 1012
5184.29 1072
5184.97 1032
5185.65 1027
5186.33 971
5187.01 1024
5187.69 966
5188.37 1061
5189.05 1046
5189.73 1005
5190.41 1015
5191.09 938
5191.77 931
5192.45 951
5193.13 987
5193.81 959
5194.49 907
5195.17 923
5195.85 934
5196.53 983
5197.21 951
5197.89 932
5198.57 986
5199.25 1036
5199.93 1011
5200.61 943
5201.29 967
5201.97 924
5202.65 985
5203.33 926
5204.01 950
5204.69 1020
5205.37 926
5206.05 917
5206.73 971
5207.42 951
5208.10 995
5208.78 1116
5209.46 1007
5210.14 1009
5210.82 1071
5211.50 1159
5212.18 1153
5212.86 1004
5213.54 1069
5214.23 1069
5214.91 1097
5215.59 1109
5216.27 1185
5216.95 997
5217.63 1034
5218.31 1100
5219.00 1099
5219.68 1050
5220.36 1109
5221.04 1132
5221.72 1055
5222.40 918
5223.09 1007
5223.77 1101
5224.45 979
5225.13 973
5225.81 995
5226.50 1052
5227.18 1078
5227.86 966
5228.54 998
5229.22 962
5229.91 1019
5230.59 1062
5231.27 1071
5231.95 1036
5232.64 1023
5233.32 1006
5234.00 1081
5234.68 1101
5235.37 1025
5236.05 1059
5236.73 1062
5237.41 1084
5238.10 1188
5238.78 1215
5239.46 1221
5240.14 1088
5240.83 1149
5241.51 1232
5242.19 1125
5242.88 1157
5243.56 1139
5244.24 1119
5244.93 1072
5245.61 1078
5246.29 1122
5246.98 1033
5247.66 976
5248.34 968
5249.03 1002
5249.71 1040
5250.39 1043
5251.08 1053
5251.76 1097
5252.44 1151
5253.13 1065
5253.81 1107
5254.50 1037
5255.18 969
5255.86 1118
5256.55 1100
5257.23 1012
5257.92 978
5258.60 985
5259.28 1011
5259.97 934
5260.65 895
5261.34 1079
5262.02 1091
5262.71 1132
5263.39 1048
5264.07 1015
5264.76 1014
5265.44 1050
5266.13 1093
5266.81 1078
5267.50 1040
5268.18 1053
5268.87 1053
5269.55 1001
5270.24 1038
5270.92 1039
5271.61 1038
5272.29 1041
5272.98 1041
5273.66 1055
5274.35 990
5275.03 977
5275.72 924
5276.40 860
5277.09 968
5277.77 1004
5278.46 978
5279.14 954
5279.83 944
5280.52 938
5281.20 971
5281.89 990
5282.57 1005
5283.26 1076
5283.94 966
5284.63 1001
5285.32 978
5286.00 924
5286.69 968
5287.37 900
5288.06 969
5288.75 905
5289.43 980
5290.12 1000
5290.80 1039
5291.49 991
5292.18 911
5292.86 964
5293.55 918
5294.24 912
5294.92 947
5295.61 976
5296.30 926
5296.98 1033
5297.67 970
5298.36 995
5299.04 993
5299.73 1073
5300.42 1002
5301.10 998
5301.79 1064
5302.48 1100
5303.16 1089
5303.85 1044
5304.54 1028
5305.22 1070
5305.91 1119
5306.60 1155
5307.29 1027
5307.97 1046
5308.66 999
5309.35 1078
5310.04 1037
5310.72 1005
5311.41 1099
5312.10 1102
5312.79 1059
5313.47 1068
5314.16 1076
5314.85 1032
5315.54 1083
5316.23 1127
5316.91 1034
5317.60 982
5318.29 1055
5318.98 995
5319.67 859
5320.35 1027
5321.04 1022
5321.73 1073
5322.42 1069
5323.11 1077
5323.79 982
5324.48 1056
5325.17 1089
5325.86 958
5326.55 926
5327.24 1035
5327.93 1088
5328.61 935
5329.30 907
5329.99 949
5330.68 918
5331.37 991
5332.06 1019
5332.75 1039
5333.44 936
5334.13 995
5334.81 1024
5335.50 1009
5336.19 959
5336.88 1010
5337.57 983
5338.26 956
5338.95 920
5339.64 939
5340.33 986
5341.02 988
5341.71 1043
5342.40 997
5343.09 930
5343.78 1035
5344.47 1032
5345.16 1003
5345.85 992
5346.54 1005
5347.22 1095
5347.91 1133
5348.60 1189
5349.29 1196
5349.98 1117
5350.67 1183
5351.37 1238
5352.06 1220
5352.75 1352
5353.44 1334
5354.13 1263
5354.82 1172
5355.51 1166
5356.20 1165
5356.89 1084
5357.58 1205
5358.27 1154
5358.96 1162
5359.65 1006
5360.34 932
5361.03 1060
5361.72 954
5362.41 982
5363.10 976
5363.80 1093
5364.49 1006
5365.18 985
5365.87 930
5366.56 1008
5367.25 922
5367.94 970
5368.63 1005
5369.32 986
5370.02 997
5370.71 939
5371.40 976
5372.09 989
5372.78 954
5373.47 960
5374.16 959
5374.86 936
5375.55 968
5376.24 966
5376.93 980
5377.62 979
5378.32 1051
5379.01 991
5379.70 897
5380.39 875
5381.08 929
5381.78 979
5382.47 975
5383.16 1000
5383.85 973
5384.54 884
5385.24 898
5385.93 998
5386.62 976
5387.31 938
5388.01 974
5388.70 924
5389.39 937
5390.08 1022
5390.78 1131
5391.47 1023
5392.16 1077
5392.85 1118
5393.55 1055
5394.24 1043
5394.93 1003
5395.63 1082
5396.32 1092
5397.01 1045
5397.71 1030
5398.40 913
5399.09 878
5399.79 884
5400.48 960
5401.17 852
5401.87 888
5402.56 925
5403.25 960
5403.95 957
5404.64 938
5405.33 983
5406.03 1001
5406.72 951
5407.41 984
5408.11 974
5408.80 1003
5409.50 982
5410.19 1005
5410.88 1039
5411.58 967
5412.27 911
5412.97 861
5413.66 995
5414.35 956
5415.05 997
5415.74 951
5416.44 934
5417.13 996
5417.83 955
5418.52 958
5419.21 915
5419.91 943
5420.60 953
5421.30 977
5421.99 991
5422.69 1016
5423.38 1006
5424.08 1044
5424.77 933
5425.47 927
5426.16 926
5426.86 929
5427.55 969
5428.25 977
5428.94 935
5429.64 1003
5430.33 973
5431.03 934
5431.72 939
5432.42 954
5433.11 920
5433.81 922
5434.50 1022
5435.20 1070
5435.90 1077
5436.59 1084
5437.29 1100
5437.98 1056
5438.68 1192
5439.37 1113
5440.07 1159
5440.77 1189
5441.46 1083
5442.16 1136
5442.85 1073
5443.55 1093
5444.25 1074
5444.94 1069
5445.64 1183
5446.34 1043
5447.03 1107
5447.73 1034
5448.42 1107
5449.12 1095
5449.82 1047
5450.51 1123
5451.21 1212
5451.91 1172
5452.60 1037
5453.30 1089
5454.00 1202
5454.69 1091
5455.39 1015
5456.09 1048
5456.78 1007
5457.48 1021
5458.18 984
5458.88 1002
5459.57 1083
5460.27 997
5460.97 957
5461.66 1062
5462.36 1068
5463.06 1058
5463.76 1030
5464.45 1010
5465.15 993
5465.85 1001
5466.55 1036
5467.24 1028
5467.94 1072
5468.64 1067
5469.34 988
5470.03 1011
5470.73 935
5471.43 923
5472.13 1067
5472.83 1056
5473.52 989
5474.22 1045
5474.92 986
5475.62 1043
5476.32 1135
5477.01 1149
5477.71 1120
5478.41 1169
5479.11 1263
5479.81 1210
5480.51 1209
5481.20 1353
5481.90 1304
5482.60 1487
5483.30 1395
5484.00 1328
5484.70 1295
5485.40 1331
5486.09 1218
5486.79 1155
5487.49 1177
5488.19 1148
5488.89 1236
5489.59 1166
5490.29 1146
5490.99 1170
5491.69 1094
5492.39 1255
5493.09 1220
5493.78 1202
5494.48 1202
5495.18 1221
5495.88 1183
5496.58 1160
5497.28 1277
5497.98 1359
5498.68 1342
5499.38 1446
5500.08 1589
5500.78 1570
5501.48 1604
5502.18 1882
5502.88 1874
5503.58 1627
5504.28 1849
5504.98 1763
5505.68 1622
5506.38 1527
5507.08 1275
5507.78 1241
5508.48 1334
5509.18 1354
5509.88 1417
5510.58 1220
5511.28 1219
5511.98 1207
5512.68 1287
5513.38 1248
5514.08 1206
5514.78 1238
5515.48 1300
5516.18 1166
5516.89 1236
5517.59 1094
5518.29 1108
5518.99 1090
5519.69 1104
5520.39 1173
5521.09 1144
5521.79 1100
5522.49 1065
5523.19 1164
5523.90 1109
5524.60 1113
5525.30 1028
5526.00 995
5526.70 1102
5527.40 1108
5528.10 1002
5528.81 1028
5529.51 1029
5530.21 1021
5530.91 956
5531.61 1004
5532.31 1040
5533.02 1050
5533.72 1060
5534.42 940
5535.12 998
5535.82 1002
5536.52 1012
5537.23 928
5537.93 967
5538.63 955
5539.33 1005
5540.04 973
5540.74 1003
5541.44 1004
5542.14 972
5542.84 934
5543.55 954
5544.25 948
5544.95 891
5545.65 922
5546.36 872
5547.06 872
5547.76 920
5548.47 968
5549.17 922
5549.87 987
5550.57 964
5551.28 967
5551.98 961
5552.68 977
5553.39 948
5554.09 872
5554.79 868
5555.50 963
5556.20 970
5556.90 892
5557.61 994
5558.31 1030
5559.01 1029
5559.72 998
5560.42 974
5561.12 1025
5561.83 981
5562.53 1030
5563.23 1107
5563.94 1072
5564.64 1129
5565.35 1155
5566.05 1094
5566.75 1058
5567.46 1013
5568.16 1010
5568.86 1072
5569.57 995
5570.27 899
5570.98 996
5571.68 996
5572.39 1002
5573.09 987
5573.79 1062
5574.50 1078
5575.20 924
5575.91 955
5576.61 1015
5577.32 1040
5578.02 1020
5578.73 1046
5579.43 1033
5580.14 1038
5580.84 983
5581.55 985
5582.25 1002
5582.96 937
5583.66 932
5584.37 944
5585.07 1031
5585.78 959
5586.48 860
5587.19 888
5587.89 863
5588.60 904
5589.30 940
5590.01 989
5590.71 963
5591.42 883
5592.12 946
5592.83 944
5593.53 881
5594.24 936
5594.95 1067
5595.65 938
5596.36 905
5597.06 958
5597.77 1001
5598.48 957
5599.18 886
5599.89 878
5600.59 873
5601.30 938
5602.01 890
5602.71 844
5603.42 831
5604.12 933
5604.83 817
5605.54 883
5606.24 901
5606.95 880
5607.66 846
5608.36 834
5609.07 945
5609.78 951
5610.48 861
5611.19 903
5611.90 895
5612.60 768
5613.31 819
5614.02 928
5614.72 894
5615.43 917
5616.14 1023
5616.85 912
5617.55 849
5618.26 929
5618.97 941
5619.67 942
5620.38 813
5621.09 925
5621.80 879
5622.50 835
5623.21 915
5623.92 954
5624.63 913
5625.33 845
5626.04 861
5626.75 872
5627.46 894
5628.16 947
5628.87 945
5629.58 990
5630.29 955
5631.00 856
5631.70 983
5632.41 1048
5633.12 978
5633.83 964
5634.54 988
5635.24 908
5635.95 899
5636.66 886
5637.37 861
5638.08 939
5638.79 1044
5639.50 940
5640.20 919
5640.91 958
5641.62 1029
5642.33 1079
5643.04 1008
5643.75 1093
5644.46 1094
5645.17 1037
5645.87 1092
5646.58 1068
5647.29 942
5648.00 895
5648.71 947
5649.42 884
5650.13 872
5650.84 1001
5651.55 963
5652.26 970
5652.97 915
5653.67 963
5654.38 874
5655.09 897
5655.80 948
5656.51 1045
5657.22 1091
5657.93 1045
5658.64 1119
5659.35 1068
5660.06 1095
5660.77 1109
5661.48 1138
5662.19 1136
5662.90 950
5663.61 956
5664.32 984
5665.03 939
5665.74 977
5666.45 971
5667.16 914
5667.87 884
5668.58 920
5669.29 909
5670.00 901
5670.71 978
5671.42 981
5672.14 981
5672.85 996
5673.56 881
5674.27 884
5674.98 936
5675.69 911
5676.40 876
5677.11 948
5677.82 939
5678.53 951
5679.24 931
5679.95 779
5680.67 829
5681.38 927
5682.09 857
5682.80 811
5683.51 789
5684.22 846
5684.93 879
5685.64 846
5686.36 1036
5687.07 1011
5687.78 877
5688.49 867
5689.20 854
5689.91 866
5690.63 791
5691.34 925
5692.05 899
5692.76 879
5693.47 866
5694.18 853
5694.90 876
5695.61 867
5696.32 930
5697.03 891
5697.75 916
5698.46 853
5699.17 819
5699.88 861
5700.59 843
5701.31 843
5702.02 868
5702.73 913
5703.44 851
5704.16 772
5704.87 862
5705.58 870
5706.29 936
5707.01 948
5707.72 906
5708.43 960
5709.15 830
5709.86 879
5710.57 840
5711.28 761
5712.00 824
5712.71 958
5713.42 877
5714.14 823
5714.85 836
5715.56 823
5716.28 835
5716.99 770
5717.70 845
5718.42 765
5719.13 862
5719.84 893
5720.56 856
5721.27 831
5721.99 798
5722.70 815
5723.41 769
5724.13 811
5724.84 830
5725.55 819
5726.27 890
5726.98 837
5727.70 824
5728.41 943
5729.12 1079
5729.84 1053
5730.55 1012
5731.27 909
5731.98 921
5732.70 905
5733.41 945
5734.13 954
5734.84 980
5735.55 855
5736.27 886
5736.98 871
5737.70 779
5738.41 803
5739.13 896
5739.84 937
5740.56 855
5741.27 842
5741.99 871
5742.70 857
5743.42 854
5744.13 909
5744.85 871
5745.56 902
5746.28 915
5746.99 804
5747.71 851
5748.42 862
5749.14 847
5749.85 854
5750.57 806
5751.29 849
5752.00 797
5752.72 834
5753.43 798
5754.15 754
5754.86 800
5755.58 820
5756.30 920
5757.01 822
5757.73 895
5758.44 837
5759.16 856
5759.87 841
5760.59 877
5761.31 755
5762.02 727
5762.74 773
5763.46 762
5764.17 855
5764.89 843
5765.60 851
5766.32 792
5767.04 817
5767.75 885
5768.47 913
5769.19 905
5769.90 864
5770.62 885
5771.34 845
5772.05 803
5772.77 963
5773.49 931
5774.21 927
5774.92 1000
5775.64 883
5776.36 874
5777.07 850
5777.79 946
5778.51 949
5779.23 961
5779.94 950
5780.66 964
5781.38 974
5782.09 942
5782.81 923
5783.53 927
5784.25 902
5784.96 922
5785.68 973
5786.40 937
5787.12 838
5787.84 875
5788.55 932
5789.27 954
5789.99 930
5790.71 891
5791.43 941
5792.14 953
5792.86 951
5793.58 941
5794.30 1036
5795.02 962
5795.73 1038
5796.45 1042
5797.17 1019
5797.89 1139
5798.61 1153
5799.33 1212
5800.05 1334
5800.76 1439
5801.48 1626
5802.20 1840
5802.92 1905
5803.64 2140
5804.36 2390
5805.08 2278
5805.80 2141
5806.51 2069
5807.23 1877
5807.95 1765
5808.67 1622
5809.39 1419
5810.11 1313
5810.83 1254
5811.55 1286
5812.27 1192
5812.99 1258
5813.71 1136
5814.43 1114
5815.14 1181
5815.86 1309
5816.58 1248
5817.30 1306
5818.02 1338
5818.74 1297
5819.46 1302
5820.18 1346
5820.90 1333
5821.62 1302
5822.34 1230
5823.06 1222
5823.78 1159
5824.50 1131
5825.22 1167
5825.94 1127
5826.66 1197
5827.38 1215
5828.10 1211
5828.82 1167
5829.54 1101
5830.26 1052
5830.98 1055
5831.71 1023
5832.43 1022
5833.15 982
5833.87 893
5834.59 902
5835.31 1014
5836.03 970
5836.75 919
5837.47 993
5838.19 934
5838.91 917
5839.63 870
5840.36 847
5841.08 905
5841.80 1010
5842.52 937
5843.24 921
5843.96 956
5844.68 900
5845.40 885
5846.13 841
5846.85 992
5847.57 971
5848.29 924
5849.01 934
5849.73 936
5850.45 916
5851.18 956
5851.90 937
5852.62 918
5853.34 920
5854.06 982
5854.79 1025
5855.51 927
5856.23 932
5856.95 917
5857.67 977
5858.40 924
5859.12 873
5859.84 936
5860.56 895
5861.28 881
5862.01 971
5862.73 945
5863.45 930
5864.17 868
5864.90 909
5865.62 842
5866.34 843
5867.07 904
5867.79 953
5868.51 984
5869.23 974
5869.96 943
5870.68 917
5871.40 956
5872.13 989
5872.85 937
5873.57 916
5874.29 850
5875.02 851
5875.74 929
5876.46 881
5877.19 905
5877.91 947
5878.63 940
5879.36 912
5880.08 868
5880.81 914
5881.53 914
5882.25 865
5882.98 923
5883.70 899
5884.42 940
5885.15 913
5885.87 911
5886.60 949
5887.32 950
5888.04 874
5888.77 986
5889.49 978
5890.22 890
5890.94 864
5891.66 875
5892.39 914
5893.11 926
5893.84 809
5894.56 855
5895.29 864
5896.01 802
5896.73 796
5897.46 837
5898.18 894
5898.91 888
5899.63 972
5900.36 930
5901.08 882
5901.81 861
5902.53 936
5903.26 957
5903.98 920
5904.71 926
5905.43 955
5906.16 902
5906.88 952
5907.61 892
5908.33 954
5909.06 964
5909.78 870
5910.51 799
5911.23 886
5911.96 944
5912.69 877
5913.41 821
5914.14 915
5914.86 848
5915.59 933
5916.31 933
5917.04 971
5917.77 892
5918.49 845
5919.22 908
5919.94 873
5920.67 798
5921.39 881
5922.12 862
5922.85 847
5923.57 818
5924.30 887
5925.03 890
5925.75 926
5926.48 925
5927.20 898
5927.93 855
5928.66 886
5929.38 915
5930.11 975
5930.84 931
5931.56 895
5932.29 956
5933.02 983
5933.74 1015
5934.47 1029
5935.20 1021
5935.93 980
5936.65 1038
5937.38 1010
5938.11 1028
5938.83 1119
5939.56 1059
5940.29 1046
5941.02 1016
5941.74 1027
5942.47 1006
5943.20 1063
5943.92 1094
5944.65 1019
5945.38 1057
5946.11 1087
5946.83 1080
5947.56 1076
5948.29 1126
5949.02 1164
5949.75 1171
5950.47 1240
5951.20 1163
5951.93 1141
5952.66 1254
5953.39 1333
5954.11 1237
5954.84 1230
5955.57 1296
5956.30 1294
5957.03 1299
5957.75 1177
5958.48 1144
5959.21 1248
5959.94 1239
5960.67 1289
5961.40 1313
5962.12 1268
5962.85 1316
5963.58 1273
5964.31 1300
5965.04 1316
5965.77 1420
5966.50 1507
5967.23 1545
5967.95 1571
5968.68 1660
5969.41 1711
5970.14 1725
5970.87 1691
5971.60 1656
5972.33 1591
5973.06 1547
5973.79 1496
5974.52 1515
5975.25 1445
5975.98 1452
5976.71 1459
5977.43 1454
5978.16 1552
5978.89 1547
5979.62 1429
5980.35 1512
5981.08 1643
5981.81 1709
5982.54 1662
5983.27 1626
5984.00 1662
5984.73 1667
5985.46 1663
5986.19 1625
5986.92 1788
5987.65 1715
5988.38 1748
5989.11 1801
5989.84 1809
5990.57 1789
5991.30 1728
5992.03 1715
5992.76 1769
5993.49 1786
5994.22 1673
5994.96 1792
5995.69 1812
5996.42 1840
5997.15 1836
5997.88 1723
5998.61 1851
5999.34 1922
6000.07 1909
6000.80 1895
6001.53 2022
6002.26 1894
6002.99 1884
6003.73 1922
6004.46 1926
6005.19 1811
6005.92 1797
6006.65 1872
6007.38 1831
6008.11 1999
6008.84 2211
6009.58 2355
6010.31 2625
6011.04 2968
6011.77 3343
6012.50 3801
6013.23 4381
6013.97 4776
6014.70 5145
6015.43 5345
6016.16 5386
6016.89 5464
6017.62 5243
6018.36 4797
6019.09 4421
6019.82 3917
6020.55 3489
6021.29 3030
6022.02 2660
6022.75 2346
6023.48 2133
6024.21 1828
6024.95 1818
6025.68 1668
6026.41 1601
6027.14 1672
6027.88 1500
6028.61 1521
6029.34 1579
6030.07 1554
6030.81 1505
6031.54 1422
6032.27 1440
6033.01 1433
6033.74 1405
6034.47 1380
6035.20 1359
6035.94 1306
6036.67 1419
6037.40 1308
6038.14 1307
6038.87 1368
6039.60 1367
6040.34 1404
6041.07 1401
6041.80 1468
6042.54 1466
6043.27 1398
6044.00 1391
6044.74 1423
6045.47 1519
6046.21 1642
6046.94 1593
6047.67 1551
6048.41 1529
6049.14 1561
6049.87 1465
6050.61 1561
6051.34 1592
6052.08 1685
6052.81 1812
6053.54 1788
6054.28 1932
6055.01 1904
6055.75 1765
6056.48 1747
6057.22 1826
6057.95 1727
6058.68 1620
6059.42 1565
6060.15 1669
6060.89 1590
6061.62 1568
6062.36 1522
6063.09 1506
6063.83 1481
6064.56 1463
6065.30 1543
6066.03 1577
6066.77 1528
6067.50 1382
6068.24 1398
6068.97 1429
6069.71 1442
6070.44 1467
6071.18 1468
6071.91 1432
6072.65 1350
6073.38 1306
6074.12 1370
6074.85 1316
6075.59 1343
6076.32 1383
6077.06 1421
6077.80 1377
6078.53 1330
6079.27 1324
6080.00 1420
6080.74 1377
6081.47 1381
6082.21 1395
6082.95 1363
6083.68 1404
6084.42 1362
6085.15 1393
6085.89 1326
6086.63 1276
6087.36 1416
6088.10 1406
6088.83 1345
6089.57 1244
6090.31 1249
6091.04 1361
6091.78 1362
6092.52 1209
6093.25 1228
6093.99 1250
6094.73 1279
6095.46 1326
6096.20 1365
6096.94 1239
6097.67 1277
6098.41 1300
6099.15 1148
6099.88 1150
6100.62 1158
6101.36 1163
6102.10 1096
6102.83 1072
6103.57 1060
6104.31 1089
6105.04 1097
6105.78 1090
6106.52 1017
6107.26 1015
6107.99 1077
6108.73 1097
6109.47 1123
6110.21 1068
6110.94 1094
6111.68 1170
6112.42 1178
6113.16 1108
6113.89 1015
6114.63 1197
6115.37 1217
6116.11 1116
6116.85 1123
6117.58 1208
6118.32 1211
6119.06 1224
6119.80 1142
6120.54 1122
6121.27 1202
6122.01 1280
6122.75 1232
6123.49 1289
6124.23 1169
6124.97 1148
6125.70 1173
6126.44 1211
6127.18 1193
6127.92 1145
6128.66 1200
6129.40 1231
6130.14 1226
6130.88 1198
6131.61 1183
6132.35 1112
6133.09 1207
6133.83 1129
6134.57 1119
6135.31 1217
6136.05 1218
6136.79 1231
6137.53 1174
6138.27 1217
6139.01 1218
6139.74 1190
6140.48 1106
6141.22 1208
6141.96 1215
6142.70 1261
6143.44 1330
6144.18 1291
6144.92 1210
6145.66 1238
6146.40 1125
6147.14 1188
6147.88 1136
6148.62 1145
6149.36 1145
6150.10 1097
6150.84 1121
6151.58 1168
6152.32 1249
6153.06 1305
6153.80 1232
6154.54 1209
6155.28 1306
6156.02 1276
6156.76 1260
6157.50 1330
6158.24 1301
6158.98 1251
6159.72 1217
6160.46 1284
6161.21 1278
6161.95 1263
6162.69 1230
6163.43 1313
6164.17 1390
6164.91 1407
6165.65 1438
6166.39 1472
6167.13 1446
6167.87 1546
6168.61 1567
6169.36 1656
6170.10 1566
6170.84 1638
6171.58 1719
6172.32 1681
6173.06 1633
6173.80 1536
6174.54 1493
6175.29 1402
6176.03 1532
6176.77 1434
6177.51 1498
6178.25 1422
6178.99 1442
6179.74 1474
6180.48 1452
6181.22 1444
6181.96 1447
6182.70 1504
6183.45 1416
6184.19 1404
6184.93 1484
6185.67 1531
6186.41 1603
6187.16 1468
6187.90 1435
6188.64 1539
6189.38 1570
6190.12 1603
6190.87 1623
6191.61 1564
6192.35 1632
6193.09 1699
6193.84 1820
6194.58 1828
6195.32 1822
6196.07 1834
6196.81 1854
6197.55 1945
6198.29 2005
6199.04 1930
6199.78 1917
6200.52 1960
6201.27 1850
6202.01 1877
6202.75 1978
6203.50 1868
6204.24 2108
6204.98 2276
6205.73 2572
6206.47 2966
6207.21 3629
6207.96 4463
6208.70 5388
6209.44 6518
6210.19 7266
6210.93 8158
6211.67 8552
6212.42 8693
6213.16 8528
6213.90 7969
6214.65 7197
6215.39 6218
6216.14 5514
6216.88 4527
6217.62 3634
6218.37 3262
6219.11 2813
6219.86 2562
6220.60 2275
6221.35 2024
6222.09 2027
6222.83 2123
6223.58 1984
6224.32 2009
6225.07 1970
6225.81 1987
6226.56 2121
6227.30 2067
6228.05 2147
6228.79 1996
6229.53 1978
6230.28 1760
6231.02 1642
6231.77 1631
6232.51 1639
6233.26 1586
6234.00 1600
6234.75 1650
6235.49 1577
6236.24 1588
6236.98 1614
6237.73 1721
6238.48 1790
6239.22 1834
6239.97 2131
6240.71 2333
6241.46 2225
6242.20 2453
6242.95 2382
6243.69 2324
6244.44 2093
6245.18 2033
6245.93 1881
6246.68 1731
6247.42 1783
6248.17 1707
6248.91 1733
6249.66 1741
6250.41 1782
6251.15 1709
6251.90 1700
6252.64 1785
6253.39 1699
6254.14 1742
6254.88 1647
6255.63 1584
6256.38 1593
6257.12 1646
6257.87 1548
6258.61 1550
6259.36 1563
6260.11 1577
6260.85 1604
6261.60 1510
6262.35 1461
6263.09 1427
6263.84 1506
6264.59 1466
6265.34 1361
6266.08 1421
6266.83 1444
6267.58 1483
6268.32 1387
6269.07 1299
6269.82 1394
6270.56 1392
6271.31 1352
6272.06 1358
6272.81 1356
6273.55 1379
6274.30 1523
6275.05 1421
6275.80 1429
6276.54 1411
6277.29 1426
6278.04 1482
6278.79 1520
6279.53 1531
6280.28 1589
6281.03 1530
6281.78 1544
6282.53 1470
6283.27 1406
6284.02 1464
6284.77 1334
6285.52 1388
6286.27 1338
6287.01 1267
6287.76 1360
6288.51 1331
6289.26 1257
6290.01 1220
6290.76 1293
6291.50 1208
6292.25 1281
6293.00 1238
6293.75 1307
6294.50 1206
6295.25 1203
6296.00 1177
6296.74 1131
6297.49 1209
6298.24 1225
6298.99 1175
6299.74 1110
6300.49 1199
6301.24 1160
6301.99 1182
6302.74 1205
6303.49 1195
6304.23 1155
6304.98 1059
6305.73 1127
6306.48 1167
6307.23 1102
6307.98 1125
6308.73 1206
6309.48 1190
6310.23 1162
6310.98 1204
6311.73 1152
6312.48 1227
6313.23 1226
6313.98 1271
6314.73 1208
6315.48 1192
6316.23 1309
6316.98 1245
6317.73 1308
6318.48 1290
6319.23 1318
6319.98 1209
6320.73 1181
6321.48 1256
6322.23 1195
6322.98 1178
6323.73 1167
6324.48 1108
6325.23 1140
6325.98 1108
6326.73 1084
6327.48 1119
6328.23 1060
6328.98 953
6329.73 1031
6330.49 1107
6331.24 947
6331.99 932
6332.74 946
6333.49 967
6334.24 1047
6334.99 985
6335.74 954
6336.49 974
6337.24 962
6338.00 992
6338.75 1116
6339.50 1071
6340.25 1054
6341.00 999
6341.75 1048
6342.50 973
6343.25 948
6344.01 995
6344.76 1046
6345.51 1059
6346.26 1009
6347.01 1052
6347.77 1050
6348.52 1061
6349.27 1011
6350.02 1079
6350.77 1131
6351.52 1095
6352.28 1064
6353.03 1151
6353.78 1192
6354.53 1236
6355.29 1252
6356.04 1258
6356.79 1240
6357.54 1184
6358.29 1175
6359.05 1125
6359.80 1128
6360.55 1085
6361.30 1119
6362.06 1093
6362.81 1110
6363.56 1079
6364.32 1058
6365.07 1102
6365.82 1103
6366.57 1095
6367.33 1053
6368.08 1116
6368.83 1106
6369.59 1032
6370.34 1043
6371.09 1146
6371.85 1067
6372.60 1080
6373.35 1048
6374.11 1020
6374.86 980
6375.61 1045
6376.37 951
6377.12 949
6377.87 1038
6378.63 1028
6379.38 917
6380.13 988
6380.89 1077
6381.64 1065
6382.40 1077
6383.15 1125
6383.90 1061
6384.66 1113
6385.41 1073
6386.17 1041
6386.92 998
6387.67 948
6388.43 1003
6389.18 1051
6389.94 1020
6390.69 974
6391.45 969
6392.20 964
6392.95 968
6393.71 917
6394.46 926
6395.22 947
6395.97 921
6396.73 1031
6397.48 958
6398.24 908
6398.99 946
6399.75 927
6400.50 893
6401.26 899
6402.01 953
6402.77 908
6403.52 864
6404.28 916
6405.03 918
6405.79 904
6406.54 946
6407.30 970
6408.05 947
6408.81 1050
6409.56 951
6410.32 1002
6411.08 1032
6411.83 1008
6412.59 1023
6413.34 945
6414.10 914
6414.85 940
6415.61 1033
6416.37 960
6417.12 876
6417.88 931
6418.63 864
6419.39 920
6420.15 882
6420.90 891
6421.66 818
6422.41 838
6423.17 873
6423.93 884
6424.68 883
6425.44 866
6426.20 896
6426.95 856
6427.71 844
6428.47 881
6429.22 960
6429.98 905
6430.73 863
6431.49 872
6432.25 903
6433.01 931
6433.76 972
6434.52 923
6435.28 868
6436.03 923
6436.79 896
6437.55 881
6438.30 922
6439.06 984
6439.82 975
6440.58 969
6441.33 935
6442.09 926
6442.85 918
6443.61 922
6444.36 892
6445.12 893
6445.88 913
6446.64 894
6447.39 898
6448.15 897
6448.91 883
6449.67 913
6450.42 953
6451.18 960
6451.94 949
6452.70 949
6453.46 909
6454.21 918
6454.97 941
6455.73 948
6456.49 974
6457.25 926
6458.01 921
6458.76 945
6459.52 969
6460.28 990
6461.04 990
6461.80 928
6462.56 942
6463.32 979
6464.07 917
6464.83 1001
6465.59 945
6466.35 938
6467.11 991
6467.87 1066
6468.63 1004
6469.39 1037
6470.15 1043
6470.90 1005
6471.66 1011
6472.42 976
6473.18 1030
6473.94 1003
6474.70 1047
6475.46 1066
6476.22 1027
6476.98 996
6477.74 1032
6478.50 1050
6479.26 1075
6480.02 988
6480.78 1048
6481.54 1046
6482.30 1125
6483.06 1139
6483.82 1090
6484.58 1099
6485.34 1198
6486.10 1256
6486.86 1222
6487.62 1181
6488.38 1129
6489.14 1261
6489.90 1264
6490.66 1180
6491.42 1173
6492.18 1260
6492.94 1315
6493.70 1337
6494.46 1365
6495.22 1371
6495.98 1361
6496.74 1392
6497.50 1437
6498.26 1492
6499.02 1442
6499.78 1481
6500.54 1383
6501.30 1347
6502.06 1468
6502.83 1442
6503.59 1407
6504.35 1379
6505.11 1441
6505.87 1434
6506.63 1388
6507.39 1447
6508.15 1487
6508.91 1460
6509.68 1449
6510.44 1419
6511.20 1482
6511.96 1531
6512.72 1594
6513.48 1668
6514.25 1651
6515.01 1644
6515.77 1671
6516.53 1642
6517.29 1611
6518.05 1663
6518.82 1659
6519.58 1810
6520.34 1744
6521.10 1653
6521.86 1854
6522.63 1922
6523.39 1992
6524.15 2096
6524.91 2194
6525.67 2512
6526.44 2756
6527.20 2988
6527.96 3307
6528.72 3491
6529.49 3664
6530.25 3685
6531.01 3794
6531.77 3770
6532.54 3634
6533.30 3519
6534.06 3743
6534.83 3850
6535.59 4056
6536.35 4602
6537.11 5195
6537.88 5708
6538.64 5909
6539.40 6128
6540.17 6019
6540.93 5424
6541.69 5012
6542.46 4416
6543.22 3825
6543.98 3240
6544.75 2847
6545.51 2457
6546.27 2021
6547.04 2003
6547.80 1896
6548.56 1763
6549.33 1645
6550.09 1620
6550.86 1597
6551.62 1466
6552.38 1441
6553.15 1476
6553.91 1478
6554.67 1543
6555.44 1573
6556.20 1525
6556.97 1458
6557.73 1451
6558.50 1415
6559.26 1377
6560.02 1414
6560.79 1482
6561.55 1499
6562.32 1587
6563.08 1586
6563.85 1584
6564.61 1661
6565.37 1779
6566.14 1818
6566.90 1881
6567.67 1776
6568.43 1798
6569.20 1824
6569.96 1780
6570.73 1669
6571.49 1686
6572.26 1562
6573.02 1592
6573.79 1619
6574.55 1643
6575.32 1579
6576.08 1712
6576.85 1753
6577.61 1713
6578.38 1721
6579.15 1810
6579.91 1703
6580.68 1743
6581.44 1716
6582.21 1643
6582.97 1604
6583.74 1635
6584.50 1664
6585.27 1575
6586.04 1625
6586.80 1600
6587.57 1587
6588.33 1621
6589.10 1645
6589.87 1674
6590.63 1633
6591.40 1810
6592.16 1821
6592.93 1728
6593.70 1830
6594.46 1992
6595.23 2004
6596.00 2044
6596.76 2129
6597.53 2157
6598.30 2069
6599.06 2028
6599.83 2023
6600.59 1993
6601.36 1874
6602.13 1726
6602.90 1754
6603.66 1705
6604.43 1659
6605.20 1724
6605.96 1731
6606.73 1723
6607.50 1739
6608.26 1872
6609.03 2074
6609.80 2150
6610.57 2141
6611.33 2228
6612.10 2395
6612.87 2260
6613.64 2125
6614.40 2125
6615.17 2098
6615.94 1826
6616.71 1808
6617.47 1759
6618.24 1617
6619.01 1533
6619.78 1553
6620.54 1575
6621.31 1571
6622.08 1535
6622.85 1517
6623.62 1498
6624.38 1427
6625.15 1431
6625.92 1431
6626.69 1458
6627.46 1461
6628.22 1345
6628.99 1386
6629.76 1366
6630.53 1468
6631.30 1556
6632.07 1628
6632.83 1698
6633.60 1789
6634.37 1883
6635.14 2062
6635.91 2139
6636.68 2248
6637.45 2344
6638.22 2322
6638.98 2105
6639.75 2018
6640.52 2018
6641.29 1898
6642.06 1700
6642.83 1694
6643.60 1523
6644.37 1447
6645.14 1400
6645.91 1357
6646.68 1381
6647.45 1306
6648.22 1300
6648.98 1360
6649.75 1401
6650.52 1430
6651.29 1395
6652.06 1388
6652.83 1364
6653.60 1395
6654.37 1448
6655.14 1471
6655.91 1458
6656.68 1401
6657.45 1330
6658.22 1363
6658.99 1432
6659.76 1409
6660.53 1371
6661.30 1323
6662.07 1251
6662.84 1385
6663.61 1247
6664.38 1235
6665.15 1210
6665.92 1266
6666.69 1268
6667.47 1209
6668.24 1276
6669.01 1311
6669.78 1319
6670.55 1215
6671.32 1229
6672.09 1260
6672.86 1322
6673.63 1328
6674.40 1295
6675.17 1292
6675.94 1268
6676.72 1290
6677.49 1235
6678.26 1305
6679.03 1298
6679.80 1337
6680.57 1266
6681.34 1381
6682.11 1354
6682.89 1356
6683.66 1339
6684.43 1472
6685.20 1446
6685.97 1390
6686.74 1442
6687.51 1525
6688.29 1551
6689.06 1546
6689.83 1527
6690.60 1455
6691.37 1413
6692.15 1270
6692.92 1277
6693.69 1233
6694.46 1257
6695.23 1262
6696.01 1235
6696.78 1213
6697.55 1210
6698.32 1256
6699.10 1264
6699.87 1149
6700.64 1102
6701.41 1240
6702.19 1240
6702.96 1194
6703.73 1171
6704.50 1205
6705.28 1063
6706.05 1087
6706.82 1064
6707.59 1087
6708.37 1110
6709.14 1174
6709.91 1107
6710.69 1155
6711.46 1156
6712.23 1119
6713.01 1133
6713.78 1129
6714.55 1071
6715.33 1098
6716.10 1067
6716.87 1101
6717.65 1125
6718.42 1058
6719.19 1098
6719.97 1064
6720.74 1117
6721.51 1085
6722.29 1089
6723.06 995
6723.84 971
6724.61 1029
6725.38 986
6726.16 1007
6726.93 1023
6727.70 1011
6728.48 967
6729.25 1025
6730.03 1035
6730.80 1045
6731.58 1040
6732.35 1096
6733.12 1101
6733.90 1068
6734.67 1101
6735.45 1087
6736.22 1079
6737.00 1003
6737.77 1087
6738.55 1098
6739.32 1117
6740.10 1103
6740.87 1115
6741.65 1002
6742.42 1012
6743.19 993
6743.97 1198
6744.74 1027
6745.52 1075
6746.29 1049
6747.07 1058
6747.85 1190
6748.62 1142
6749.40 1155
6750.17 1220
6750.95 1298
6751.72 1272
6752.50 1266
6753.27 1291
6754.05 1360
6754.82 1316
6755.60 1374
6756.38 1404
6757.15 1302
6757.93 1278
6758.70 1280
6759.48 1178
6760.25 1070
6761.03 1105
6761.81 1136
6762.58 1045
6763.36 1089
6764.13 1141
6764.91 1021
6765.69 1037
6766.46 970
6767.24 1068
6768.02 1026
6768.79 991
6769.57 969
6770.35 1002
6771.12 994
6771.90 1038
6772.67 943
6773.45 1070
6774.23 1087
6775.00 1012
6775.78 1025
6776.56 961
6777.34 998
6778.11 1011
6778.89 1013
6779.67 1050
6780.44 995
6781.22 1056
6782.00 1111
6782.77 1055
6783.55 1095
6784.33 984
6785.11 978
6785.88 1080
6786.66 1027
6787.44 1042
6788.22 1057
6788.99 1015
6789.77 890
6790.55 1034
6791.33 924
6792.10 955
6792.88 942
6793.66 1038
6794.44 913
6795.22 908
6795.99 919
6796.77 945
6797.55 904
6798.33 873
6799.11 952
6799.88 973
6800.66 938
6801.44 935
6802.22 968
6803.00 981
6803.78 1107
6804.55 1046
6805.33 1057
6806.11 1049
6806.89 1084
6807.67 1011
6808.45 1079
6809.23 1017
6810.00 1004
6810.78 1030
6811.56 1053
6812.34 1077
6813.12 1033
6813.90 981
6814.68 995
6815.46 1021
6816.24 1052
6817.02 1056
6817.79 957
6818.57 1012
6819.35 982
6820.13 985
6820.91 964
6821.69 1015
6822.47 981
6823.25 996
6824.03 944
6824.81 980
6825.59 948
6826.37 1094
6827.15 1079
6827.93 1092
6828.71 1060
6829.49 977
6830.27 1008
6831.05 951
6831.83 1038
6832.61 1061
6833.39 1004
6834.17 956
6834.95 962
6835.73 981
6836.51 1036
6837.29 1026
6838.07 1006
6838.85 1000
6839.63 967
6840.41 1021
6841.19 959
6841.97 1030
6842.75 935
6843.53 939
6844.31 899
6845.09 919
6845.88 999
6846.66 1139
6847.44 1124
6848.22 1185
6849.00 1291
6849.78 1572
6850.56 1699
6851.34 1889
6852.12 2078
6852.91 2338
6853.69 2414
6854.47 2452
6855.25 2277
6856.03 2072
6856.81 1964
6857.59 1759
6858.37 1593
6859.16 1408
6859.94 1280
6860.72 1232
6861.50 1188
6862.28 1112
6863.06 1039
6863.85 1148
6864.63 1085
6865.41 1101
6866.19 1139
6866.97 1078
6867.76 1199
6868.54 1155
6869.32 1179
6870.10 1132
6870.89 1118
6871.67 1146
6872.45 1114
6873.23 1060
6874.01 1052
6874.80 922
6875.58 1061
6876.36 1016
6877.14 1143
6877.93 1074
6878.71 1093
6879.49 1135
6880.28 1133
6881.06 1246
6881.84 1152
6882.62 1172
6883.41 1219
6884.19 1183
6884.97 1213
6885.76 1255
6886.54 1262
6887.32 1316
6888.11 1338
6888.89 1460
6889.67 1633
6890.46 1696
6891.24 1754
6892.02 1720
6892.81 1615
6893.59 1517
6894.37 1468
6895.16 1314
6895.94 1368
6896.72 1270
6897.51 1209
6898.29 1146
6899.08 1146
6899.86 1151
6900.64 1218
6901.43 1211
6902.21 1207
6903.00 1192
6903.78 1212
6904.56 1224
6905.35 1271
6906.13 1230
6906.92 1219
6907.70 1187
6908.49 1218
6909.27 1247
6910.05 1283
6910.84 1226
6911.62 1215
6912.41 1242
6913.19 1195
6913.98 1164
6914.76 1197
6915.55 1199
6916.33 1212
6917.12 1178
6917.90 1144
6918.69 1121
6919.47 1120
6920.26 1153
6921.04 1056
6921.83 1117
6922.61 1120
6923.40 1065
6924.18 1102
6924.97 1114
6925.75 1121
6926.54 1134
6927.32 1230
6928.11 1228
6928.89 1183
6929.68 1218
6930.47 1154
6931.25 1190
6932.04 1162
6932.82 1237
6933.61 1203
6934.39 1170
6935.18 1140
6935.97 1157
6936.75 1244
6937.54 1206
6938.32 1218
6939.11 1173
6939.90 1176
6940.68 1211
6941.47 1285
6942.26 1393
6943.04 1422
6943.83 1454
6944.61 1345
6945.40 1360
6946.19 1491
6946.97 1476
6947.76 1484
6948.55 1571
6949.33 1699
6950.12 1597
6950.91 1665
6951.69 1700
6952.48 1633
6953.27 1569
6954.06 1527
6954.84 1482
6955.63 1391
6956.42 1345
6957.20 1425
6957.99 1325
6958.78 1376
6959.57 1393
6960.35 1406
6961.14 1380
6961.93 1326
6962.72 1254
6963.50 1339
6964.29 1379
6965.08 1398
6965.87 1432
6966.65 1498
6967.44 1486
6968.23 1574
6969.02 1510
6969.80 1615
6970.59 1764
6971.38 1737
6972.17 1738
6972.96 1812
6973.74 1784
6974.53 1783
6975.32 1804
6976.11 1746
6976.90 1854
6977.69 1871
6978.47 1856
6979.26 1780
6980.05 1965
6980.84 2171
6981.63 2236
6982.42 2482
6983.20 2834
6983.99 3363
6984.78 4079
6985.57 4675
6986.36 5811
6987.15 6591
6987.94 7175
6988.73 7478
6989.52 7486
6990.30 7023
6991.09 6535
6991.88 5455
6992.67 4760
6993.46 3838
6994.25 3296
6995.04 2974
6995.83 2441
6996.62 2181
6997.41 2052
6998.20 1917
6998.99 1810
6999.78 1743
7000.57 1703
7001.36 1776
7002.15 1704
7002.94 1642
7003.72 1700
7004.51 1688
7005.30 1666
7006.09 1588
7006.88 1582
7007.67 1504
7008.46 1370
7009.25 1332
7010.04 1356
7010.83 1303
7011.63 1328
7012.42 1330
7013.21 1266
7014.00 1365
7014.79 1396
7015.58 1351
7016.37 1360
7017.16 1411
7017.95 1326
7018.74 1354
7019.53 1358
7020.32 1235
7021.11 1340
7021.90 1285
7022.69 1247
7023.48 1223
7024.27 1317
7025.07 1405
7025.86 1423
7026.65 1412
7027.44 1426
7028.23 1376
7029.02 1410
7029.81 1396
7030.60 1326
7031.40 1327
7032.19 1306
7032.98 1266
7033.77 1211
7034.56 1190
7035.35 1146
7036.14 1223
7036.94 1167
7037.73 1137
7038.52 1098
7039.31 1152
7040.10 1195
7040.89 1185
7041.69 1199
7042.48 1282
7043.27 1279
7044.06 1286
7044.86 1296
7045.65 1387
7046.44 1374
7047.23 1355
7048.02 1407
7048.82 1551
7049.61 1461
7050.40 1606
7051.19 1684
7051.99 1653
7052.78 1710
7053.57 1593
7054.36 1628
7055.16 1465
7055.95 1428
7056.74 1389
7057.53 1297
7058.33 1230
7059.12 1189
7059.91 1268
7060.71 1305
7061.50 1246
7062.29 1200
7063.09 1189
7063.88 1221
7064.67 1217
7065.47 1200
7066.26 1267
7067.05 1227
7067.85 1285
7068.64 1283
7069.43 1240
7070.23 1176
7071.02 1188
7071.81 1196
7072.61 1190
7073.40 1165
7074.19 1176
7074.99 1207
7075.78 1154
7076.58 1088
7077.37 1113
7078.16 1084
7078.96 1032
7079.75 1097
7080.55 1044
7081.34 1086
7082.13 1104
7082.93 1142
7083.72 1082
7084.52 1066
7085.31 1045
7086.11 988
7086.90 993
7087.70 996
7088.49 997
7089.28 1092
7090.08 1102
7090.87 1013
7091.67 983
7092.46 921
7093.26 972
7094.05 933
7094.85 942
7095.64 960
7096.44 952
7097.23 931
7098.03 865
7098.82 903
7099.62 974
7100.41 894
7101.21 826
7102.00 922
7102.80 842
7103.59 958
7104.39 907
7105.19 866
7105.98 861
7106.78 879
7107.57 930
7108.37 860
7109.16 868
7109.96 802
7110.76 856
7111.55 869
7112.35 833
7113.14 887
7113.94 906
7114.74 880
7115.53 886
7116.33 832
7117.12 859
7117.92 923
7118.72 864
7119.51 908
7120.31 863
7121.11 936
7121.90 918
7122.70 849
7123.49 851
7124.29 821
7125.09 872
7125.88 917
7126.68 856
7127.48 926
7128.27 839
7129.07 832
7129.87 851
7130.67 835
7131.46 929
7132.26 923
7133.06 892
7133.85 878
7134.65 888
7135.45 908
7136.24 844
7137.04 818
7137.84 904
7138.64 830
7139.43 868
7140.23 816
7141.03 831
7141.83 765
7142.62 806
7143.42 775
7144.22 851
7145.02 840
7145.82 849
7146.61 829
7147.41 830
7148.21 814
7149.01 747
7149.80 799
7150.60 850
7151.40 832
7152.20 823
7153.00 794
7153.80 798
7154.59 752
7155.39 869
7156.19 868
7156.99 826
7157.79 893
7158.59 830
7159.38 781
7160.18 892
7160.98 935
7161.78 881
7162.58 814
7163.38 857
7164.18 769
7164.98 798
7165.77 796
7166.57 785
7167.37 791
7168.17 808
7168.97 823
7169.77 782
7170.57 799
7171.37 823
7172.17 877
7172.97 808
7173.77 798
7174.56 783
7175.36 875
7176.16 805
7176.96 738
7177.76 730
7178.56 733
7179.36 804
7180.16 762
7180.96 715
7181.76 764
7182.56 747
7183.36 811
7184.16 806
7184.96 822
7185.76 749
7186.56 767
7187.36 804
7188.16 742
7188.96 800
7189.76 726
7190.56 714
7191.36 777
7192.16 715
7192.96 698
7193.76 711
7194.56 791
7195.36 797
7196.17 677
7196.97 750
7197.77 755
7198.57 729
7199.37 720
7200.17 747
7200.97 764
7201.77 722
7202.57 736
7203.37 736
7204.17 717
7204.97 781
7205.78 781
7206.58 789
7207.38 770
7208.18 745
7208.98 819
7209.78 811
7210.58 747
7211.38 760
7212.19 750
7212.99 764
7213.79 799
7214.59 766
7215.39 780
7216.19 790
7217.00 810
7217.80 872
7218.60 864
7219.40 824
7220.20 824
7221.01 826
7221.81 897
7222.61 852
7223.41 879
7224.21 788
7225.02 793
7225.82 817
7226.62 790
7227.42 748
7228.23 764
7229.03 781
7229.83 801
7230.63 758
7231.44 728
7232.24 699
7233.04 778
7233.84 764
7234.65 729
7235.45 830
7236.25 717
7237.05 722
7237.86 799
7238.66 741
7239.46 784
7240.27 727
7241.07 811
7241.87 816
7242.68 780
7243.48 815
7244.28 798
7245.09 813
7245.89 747
7246.69 707
7247.50 752
7248.30 801
7249.10 762
7249.91 695
7250.71 774
7251.51 735
7252.32 756
7253.12 828
7253.92 750
7254.73 797
7255.53 898
7256.34 824
7257.14 882
7257.94 861
7258.75 830
7259.55 857
7260.36 974
7261.16 949
7261.97 1083
7262.77 1041
7263.57 1144
7264.38 1070
7265.18 1043
7265.99 1044
7266.79 951
7267.60 963
7268.40 899
7269.21 908
7270.01 890
7270.82 886
7271.62 878
7272.42 828
7273.23 837
7274.03 823
7274.84 911
7275.64 950
7276.45 885
7277.25 882
7278.06 958
7278.86 899
7279.67 934
7280.48 940
7281.28 896
7282.09 1107
7282.89 1132
7283.70 1255
7284.50 1406
7285.31 1537
7286.11 1686
7286.92 1769
7287.72 1704
7288.53 1635
7289.34 1644
7290.14 1491
7290.95 1339
7291.75 1211
7292.56 1079
7293.37 973
7294.17 1063
7294.98 955
7295.78 938
7296.59 858
7297.40 851
7298.20 867
7299.01 816
7299.82 804
7300.62 805
7301.43 868
7302.23 849
7303.04 820
7303.85 854
7304.65 833
7305.46 838
7306.27 833
7307.07 781
7307.88 835
7308.69 842
7309.50 848
7310.30 922
7311.11 965
7311.92 910
7312.72 915
7313.53 967
7314.34 936
7315.14 908
7315.95 941
7316.76 948
7317.57 944
7318.37 954
7319.18 1038
7319.99 1079
7320.80 1147
7321.60 1149
7322.41 1091
7323.22 1081
7324.03 1044
7324.83 1059
7325.64 1023
7326.45 990
7327.26 1024
7328.07 1021
7328.87 931
7329.68 916
7330.49 871
7331.30 827
7332.11 911
7332.91 845
7333.72 852
7334.53 933
7335.34 905
7336.15 869
7336.96 905
7337.76 901
7338.57 909
7339.38 858
7340.19 822
7341.00 912
7341.81 817
7342.62 812
7343.42 817
7344.23 820
7345.04 801
7345.85 829
7346.66 787
7347.47 770
7348.28 806
7349.09 826
7349.90 854
7350.71 839
7351.51 816
7352.32 805
7353.13 809
7353.94 822
7354.75 775
7355.56 838
7356.37 915
7357.18 887
7357.99 854
7358.80 783
7359.61 797
7360.42 835
7361.23 889
7362.04 887
7362.85 869
7363.66 776
7364.47 777
7365.28 810
7366.09 809
7366.90 795
7367.71 826
7368.52 826
7369.33 770
7370.14 789
7370.95 743
7371.76 755
7372.57 747
7373.38 755
7374.19 715
7375.00 751
7375.81 856
7376.62 818
7377.43 766
7378.24 743
7379.05 761
7379.87 823
7380.68 841
7381.49 814
7382.30 959
7383.11 990
7383.92 1018
7384.73 1018
7385.54 984
7386.35 989
7387.16 934
7387.98 852
7388.79 879
7389.60 825
7390.41 807
7391.22 772
7392.03 738
7392.84 732
7393.66 735
7394.47 814
7395.28 794
7396.09 750
7396.90 774
7397.71 753
7398.53 784
7399.34 753
7400.15 800
7400.96 770
7401.77 841
7402.58 823
7403.40 830
7404.21 773
7405.02 779
7405.83 808
7406.65 800
7407.46 806
7408.27 761
7409.08 752
7409.89 781
7410.71 793
7411.52 709
7412.33 707
7413.15 736
7413.96 738
7414.77 717
7415.58 747
7416.40 763
7417.21 807
7418.02 682
7418.83 703
7419.65 680
7420.46 680
7421.27 698
7422.09 684
7422.90 678
7423.71 802
7424.53 792
7425.34 817
7426.15 804
7426.97 766
7427.78 796
7428.59 765
7429.41 810
7430.22 821
7431.03 877
7431.85 893
7432.66 962
7433.47 997
7434.29 995
7435.10 1042
7435.92 985
7436.73 943
7437.54 920
7438.36 896
7439.17 920
7439.99 941
7440.80 920
7441.61 1050
7442.43 955
7443.24 967
7444.06 893
7444.87 799
7445.69 774
7446.50 793
7447.31 796
7448.13 783
7448.94 716
7449.76 766
7450.57 774
7451.39 646
7452.20 729
7453.02 770
7453.83 752
7454.65 723
7455.46 713
7456.28 737
7457.09 742
7457.91 746
7458.72 745
7459.54 711
7460.35 730
7461.17 789
7461.98 769
7462.80 703
7463.61 709
7464.43 738
7465.24 772
7466.06 807
7466.88 759
7467.69 743
7468.51 761
7469.32 817
7470.14 828
7470.95 805
7471.77 764
7472.59 829
7473.40 793
7474.22 750
7475.03 716
7475.85 789
7476.67 757
7477.48 725
7478.30 784
7479.11 736
7479.93 724
7480.75 697
7481.56 708
7482.38 681
7483.20 734
7484.01 741
7484.83 779
7485.65 712
7486.46 700
7487.28 763
7488.10 713
7488.91 651
7489.73 659
7490.55 706
7491.36 721
7492.18 765
7493.00 756
7493.81 726
7494.63 655
7495.45 604
7496.26 683
7497.08 687
7497.90 710
7498.72 688
7499.53 688
7500.35 676
7501.17 731
7501.99 615
7502.80 680
7503.62 655
7504.44 699
7505.26 634
7506.07 652
7506.89 652
7507.71 744
7508.53 714
7509.35 735
7510.16 713
7510.98 660
7511.80 708
7512.62 721
7513.44 671
7514.25 637
7515.07 639
7515.89 677
7516.71 662
7517.53 647
7518.35 720
7519.16 657
7519.98 678
7520.80 673
7521.62 666
7522.44 641
7523.26 644
7524.07 684
7524.89 669
7525.71 585
7526.53 683
7527.35 714
7528.17 687
7528.99 722
7529.81 721
7530.63 693
7531.44 640
7532.26 596
7533.08 649
7533.90 647
7534.72 650
7535.54 595
7536.36 625
7537.18 626
7538.00 640
7538.82 714
7539.64 695
7540.46 615
7541.28 614
7542.10 646
7542.92 723
7543.74 643
7544.56 625
7545.38 670
7546.20 643
7547.02 657
7547.84 645
7548.66 633
7549.48 658
7550.30 596
7551.12 640
7551.94 694
7552.76 659
7553.58 675
7554.40 673
7555.22 681
7556.04 622
7556.86 685
7557.68 680
7558.50 731
7559.32 706
7560.14 726
7560.96 746
7561.78 701
7562.60 669
7563.42 646
7564.24 705
7565.07 735
7565.89 678
7566.71 620
7567.53 658
7568.35 704
7569.17 688
7569.99 707
7570.81 712
7571.63 696
7572.46 695
7573.28 725
7574.10 707
7574.92 726
7575.74 706
7576.56 679
7577.38 701
7578.21 709
7579.03 688
7579.85 735
7580.67 735
7581.49 722
7582.31 715
7583.14 693
7583.96 683
7584.78 700
7585.60 643
7586.42 688
7587.25 714
7588.07 698
7588.89 730
7589.71 831
7590.54 806
7591.36 805
7592.18 852
7593.00 866
7593.83 881
7594.65 746
7595.47 831
7596.29 889
7597.12 817
7597.94 823
7598.76 767
7599.58 826
7600.41 853
7601.23 873
7602.05 850
7602.88 933
7603.70 948
7604.52 1072
7605.34 1104
7606.17 1141
7606.99 1153
7607.81 1258
7608.64 1190
7609.46 1122
7610.28 1012
7611.11 1004
7611.93 994
7612.75 983
7613.58 892
7614.40 894
7615.23 999
7616.05 1012
7616.87 1004
7617.70 947
7618.52 1004
7619.34 998
7620.17 1019
7620.99 996
7621.82 979
7622.64 1008
7623.46 977
7624.29 949
7625.11 902
7625.94 973
7626.76 933
7627.59 910
7628.41 958
7629.23 961
7630.06 1018
7630.88 1129
7631.71 1197
7632.53 1274
7633.36 1463
7634.18 1463
7635.01 1335
7635.83 1357
7636.66 1312
7637.48 1217
7638.31 1113
7639.13 1110
7639.95 1014
7640.78 912
7641.61 865
7642.43 842
7643.26 762
7644.08 800
7644.91 823
7645.73 799
7646.56 749
7647.38 779
7648.21 728
7649.03 740
7649.86 755
7650.68 740
7651.51 783
7652.33 756
7653.16 728
7653.99 804
7654.81 726
7655.64 695
7656.46 709
7657.29 795
7658.12 714
7658.94 650
7659.77 677
7660.59 763
7661.42 744
7662.25 676
7663.07 722
7663.90 669
7664.72 648
7665.55 707
7666.38 653
7667.20 717
7668.03 742
7668.86 750
7669.68 754
7670.51 738
7671.34 691
7672.16 664
7672.99 672
7673.82 674
7674.64 665
7675.47 693
7676.30 723
7677.12 666
7677.95 671
7678.78 647
7679.61 639
7680.43 646
7681.26 621
7682.09 646
7682.92 636
7683.74 649
7684.57 588
7685.40 640
7686.22 686
7687.05 649
7687.88 650
7688.71 683
7689.54 611
7690.36 690
7691.19 684
7692.02 613
7692.85 609
7693.67 690
7694.50 674
7695.33 633
7696.16 606
7696.99 583
7697.81 716
7698.64 675
7699.47 731
7700.30 668
7701.13 664
7701.96 717
7702.78 686
7703.61 592
7704.44 602
7705.27 616
7706.10 610
7706.93 628
7707.75 713
7708.58 665
7709.41 649
7710.24 649
7711.07 639
7711.90 607
7712.73 596
7713.56 577
7714.39 676
7715.21 648
7716.04 649
7716.87 648
7717.70 653
7718.53 650
7719.36 572
7720.19 562
7721.02 580
7721.85 572
7722.68 595
7723.51 605
7724.34 586
7725.17 548
7726.00 576
7726.83 587
7727.66 591
7728.49 584
7729.31 614
7730.14 629
7730.97 588
7731.80 581
7732.63 650
7733.46 591
7734.29 546
7735.12 561
7735.95 556
7736.78 594
7737.62 585
7738.45 590
7739.28 607
7740.11 640
7740.94 609
7741.77 640
7742.60 696
7743.43 640
7744.26 623
7745.09 599
7745.92 562
7746.75 533
7747.58 580
7748.41 653
7749.24 596
7750.07 642
7750.91 704
7751.74 681
7752.57 635
7753.40 669
7754.23 639
7755.06 665
7755.89 648
7756.72 649
7757.55 636
7758.39 645
7759.22 640
7760.05 683
7760.88 645
7761.71 569
7762.54 628
7763.37 567
7764.21 565
7765.04 574
7765.87 576
7766.70 558
7767.53 592
7768.37 610
7769.20 571
7770.03 628
7770.86 652
7771.69 592
7772.53 619
7773.36 628
7774.19 573
7775.02 606
7775.85 622
7776.69 611
7777.52 600
7778.35 636
7779.18 607
7780.02 601
7780.85 584
7781.68 569
7782.51 574
7783.35 553
7784.18 559
7785.01 554
7785.85 543
7786.68 569
7787.51 537
7788.34 525
7789.18 575
7790.01 625
7790.84 580
7791.68 572
7792.51 573
7793.34 532
7794.18 518
7795.01 581
7795.84 566
7796.68 538
7797.51 524
7798.34 592
7799.18 589
7800.01 627
7800.84 596
7801.68 641
7802.51 622
7803.35 627
7804.18 590
7805.01 641
7805.85 625
7806.68 660
7807.51 653
7808.35 618
7809.18 622
7810.02 606
7810.85 577
7811.69 649
7812.52 621
7813.35 602
7814.19 749
7815.02 699
7815.86 743
7816.69 774
7817.53 737
7818.36 706
7819.20 759
7820.03 735
7820.86 698
7821.70 718
7822.53 666
7823.37 704
7824.20 669
7825.04 705
7825.87 687
7826.71 698
7827.54 697
7828.38 684
7829.21 693
7830.05 681
7830.88 664
7831.72 670
7832.56 666
7833.39 693
7834.23 717
7835.06 719
7835.90 760
7836.73 672
7837.57 675
7838.40 652
7839.24 712
7840.08 639
7840.91 628
7841.75 657
7842.58 681
7843.42 705
7844.25 678
7845.09 641
7845.93 654
7846.76 711
7847.60 789
7848.44 704
7849.27 681
7850.11 662
7850.94 685
7851.78 719
7852.62 690
7853.45 694
7854.29 670
7855.13 786
7855.96 823
7856.80 809
7857.64 842
7858.47 925
7859.31 942
7860.15 1018
7860.98 1027
7861.82 1078
7862.66 1081
7863.49 1054
7864.33 1003
7865.17 865
7866.01 874
7866.84 841
7867.68 791
7868.52 776
7869.35 838
7870.19 833
7871.03 739
7871.87 816
7872.70 811
7873.54 756
7874.38 750
7875.22 913
7876.05 862
7876.89 843
7877.73 923
7878.57 973
7879.41 966
7880.24 958
7881.08 916
7881.92 1026
7882.76 945
7883.60 879
7884.43 917
7885.27 894
7886.11 865
7886.95 884
7887.79 933
7888.62 864
7889.46 840
7890.30 887
7891.14 829
7891.98 836
7892.82 813
7893.66 904
7894.49 794
7895.33 787
7896.17 801
7897.01 852
7897.85 821
7898.69 760
7899.53 777
7900.37 731
7901.20 702
7902.04 734
7902.88 695
7903.72 694
7904.56 663
7905.40 715
7906.24 699
7907.08 748
7907.92 699
7908.76 712
7909.60 632
7910.44 690
7911.28 741
7912.12 704
7912.96 685
7913.80 697
7914.63 696
7915.47 755
7916.31 765
7917.15 739
7917.99 819
7918.83 794
7919.67 797
7920.51 796
7921.35 843
7922.19 760
7923.03 778
7923.87 833
7924.71 816
7925.56 747
7926.40 717
7927.24 741
7928.08 698
7928.92 743
7929.76 657
7930.60 634
7931.44 688
7932.28 685
7933.12 694
7933.96 632
7934.80 630
7935.64 682
7936.48 630
7937.32 668
7938.16 680
7939.01 646
7939.85 588
7940.69 601
7941.53 642
7942.37 608
7943.21 613
7944.05 715
7944.89 694
7945.74 690
7946.58 678
7947.42 655
7948.26 689
7949.10 629
7949.94 646
7950.78 694
7951.63 690
7952.47 647
7953.31 628
7954.15 718
7954.99 687
7955.84 702
7956.68 702
7957.52 706
7958.36 797
7959.20 750
7960.05 701
7960.89 671
7961.73 662
7962.57 695
7963.41 692
7964.26 723
7965.10 685
7965.94 718
7966.78 673
7967.63 646
7968.47 746
7969.31 773
7970.15 754
7971.00 736
7971.84 704
7972.68 726
7973.53 766
7974.37 730
7975.21 679
7976.05 691
7976.90 637
7977.74 632
7978.58 639
7979.43 676
7980.27 662
7981.11 700
7981.96 638
7982.80 629
7983.64 595
7984.49 690
7985.33 682
7986.17 682
7987.02 610
7987.86 580
7988.70 568
7989.55 625
7990.39 579
7991.24 580
7992.08 584
7992.92 614
7993.77 626
7994.61 550
7995.46 555
7996.30 594
7997.14 587
7997.99 578
7998.83 536
7999.68 516
8000.52 629
8001.36 561
8002.21 548
8003.05 526
8003.90 567
8004.74 570
8005.59 616
8006.43 533
8007.28 497
8008.12 563
8008.97 621
8009.81 573
8010.65 561
8011.50 542
8012.34 597
8013.19 626
8014.03 573
8014.88 488
8015.72 493
8016.57 534
8017.41 554
8018.26 586
8019.11 563
8019.95 525
8020.80 566
8021.64 593
8022.49 567
8023.33 558
8024.18 635
8025.02 539
8025.87 538
8026.71 556
8027.56 554
8028.41 569
8029.25 546
8030.10 604
8030.94 546
8031.79 628
8032.64 555
8033.48 537
8034.33 510
8035.17 557
8036.02 551
8036.87 605
8037.71 553
8038.56 576
8039.40 538
8040.25 556
8041.10 541
8041.94 506
8042.79 536
8043.64 504
8044.48 527
8045.33 529
8046.18 508
8047.02 488
8047.87 516
8048.72 549
8049.56 597
8050.41 573
8051.26 524
8052.10 552
8052.95 590
8053.80 580
8054.65 595
8055.49 560
8056.34 591
8057.19 566
8058.04 570
8058.88 500
8059.73 471
8060.58 543
8061.42 544
8062.27 572
8063.12 526
8063.97 485
8064.82 566
8065.66 551
8066.51 538
8067.36 514
8068.21 498
8069.05 529
8069.90 544
8070.75 502
8071.60 512
8072.45 529
8073.29 551
8074.14 542
8074.99 502
8075.84 475
8076.69 516
8077.54 540
8078.38 545
8079.23 488
8080.08 547
8080.93 552
8081.78 521
8082.63 525
8083.48 518
8084.32 513
8085.17 498
8086.02 511
8086.87 514
8087.72 534
8088.57 551
8089.42 605
8090.27 576
8091.11 506
8091.96 499
8092.81 544
8093.66 506
8094.51 544
8095.36 498
8096.21 513
8097.06 558
8097.91 536
8098.76 507
8099.61 510
8100.46 557
8101.31 530
8102.16 543
8103.01 513
8103.86 571
8104.71 555
8105.56 562
8106.41 526
8107.26 520
8108.11 546
8108.96 521
8109.81 586
8110.66 510
8111.51 524
8112.36 550
8113.21 540
8114.06 549
8114.91 491
8115.76 499
8116.61 567
8117.46 531
8118.31 611
8119.16 552
8120.01 519
8120.86 526
8121.71 567
8122.56 567
8123.41 555
8124.26 578
8125.11 556
8125.96 584
8126.82 607
8127.67 576
8128.52 590
8129.37 595
8130.22 582
8131.07 572
8131.92 564
8132.77 634
8133.62 561
8134.48 564
8135.33 612
8136.18 528
8137.03 555
8137.88 556
8138.73 646
8139.58 628
8140.44 609
8141.29 598
8142.14 629
8142.99 648
8143.84 670
8144.69 638
8145.55 611
8146.40 589
8147.25 638
8148.10 664
8148.95 674
8149.81 728
8150.66 736
8151.51 685
8152.36 656
8153.22 724
8154.07 744
8154.92 747
8155.77 865
8156.63 1022
8157.48 982
8158.33 973
8159.18 952
8160.04 918
8160.89 816
8161.74 773
8162.59 733
8163.45 736
8164.30 728
8165.15 608
8166.01 633
8166.86 693
8167.71 672
8168.57 653
8169.42 678
8170.27 731
8171.12 681
8171.98 698
8172.83 651
8173.68 598
8174.54 619
8175.39 636
8176.25 639
8177.10 627
8177.95 586
8178.81 578
8179.66 612
8180.51 660
8181.37 615
8182.22 605
8183.07 613
8183.93 628
8184.78 583
8185.64 599
8186.49 614
8187.34 606
8188.20 549
8189.05 586
8189.91 592
8190.76 560
8191.62 576
8192.47 518
8193.32 523
8194.18 572
8195.03 605
8195.89 565
8196.74 524
8197.60 592
8198.45 532
8199.31 509
8200.16 628
8201.02 548
8201.87 501
8202.73 508
8203.58 535
8204.44 514
8205.29 465
8206.15 523
8207.00 552
8207.86 543
8208.71 531
8209.57 556
8210.42 504
8211.28 561
8212.13 588
8212.99 556
8213.84 531
8214.70 540
8215.56 535
8216.41 531
8217.27 490
8218.12 538
8218.98 546
8219.83 594
8220.69 572
8221.55 510
8222.40 566
8223.26 589
8224.11 584
8224.97 559
8225.83 562
8226.68 615
8227.54 595
8228.39 574
8229.25 567
8230.11 558
8230.96 519
8231.82 568
8232.68 518
8233.53 560
8234.39 524
8235.25 557
8236.10 520
8236.96 479
8237.82 523
8238.67 542
8239.53 500
8240.39 489
8241.24 488
8242.10 542
8242.96 543
8243.81 522
8244.67 525
8245.53 534
8246.39 606
8247.24 599
8248.10 535
8248.96 470
8249.81 489
8250.67 510
8251.53 528
8252.39 537
8253.24 523
8254.10 508
8254.96 536
8255.82 556
8256.68 518
8257.53 546
8258.39 521
8259.25 537
8260.11 492
8260.96 479
8261.82 482
8262.68 542
8263.54 488
8264.40 450
8265.25 489
8266.11 572
8266.97 490
8267.83 482
8268.69 499
8269.55 511
8270.40 535
8271.26 555
8272.12 525
8272.98 560
8273.84 509
8274.70 563
8275.56 569
8276.41 516
8277.27 495
8278.13 519
8278.99 511
8279.85 525
8280.71 540
8281.57 474
8282.43 497
8283.29 530
8284.15 514
8285.00 536
8285.86 553
8286.72 537
8287.58 522
8288.44 552
8289.30 507
8290.16 488
8291.02 553
8291.88 531
8292.74 548
8293.60 576
8294.46 544
8295.32 546
8296.18 565
8297.04 568
8297.90 571
8298.76 619
8299.62 539
8300.48 559
8301.34 596
8302.20 542
8303.06 542
8303.92 590
8304.78 580
8305.64 531
8306.50 503
8307.36 487
8308.22 544
8309.08 535
8309.94 529
8310.80 569
8311.66 540
8312.52 581
8313.38 566
8314.24 579
8315.10 642
8315.97 621
8316.83 674
8317.69 686
8318.55 634
8319.41 668
8320.27 626
8321.13 631
8321.99 645
8322.85 564
8323.71 552
8324.58 599
8325.44 613
8326.30 494
8327.16 516
8328.02 530
8328.88 526
8329.74 490
8330.61 468
8331.47 493
8332.33 541
8333.19 568
8334.05 509
8334.91 527
8335.78 605
8336.64 553
8337.50 531
8338.36 546
8339.22 464
8340.09 509
8340.95 557
8341.81 548
8342.67 581
8343.53 610
8344.40 603
8345.26 593
8346.12 653
8346.98 594
8347.85 623
8348.71 598
8349.57 588
8350.43 573
8351.30 560
8352.16 533
8353.02 532
8353.88 464
8354.75 520
8355.61 547
8356.47 549
8357.34 535
8358.20 511
8359.06 551
8359.93 482
8360.79 546
8361.65 515
8362.51 517
8363.38 528
8364.24 507
8365.10 492
8365.97 513
8366.83 498
8367.69 521
8368.56 505
8369.42 505
8370.29 528
8371.15 556
8372.01 541
8372.88 519
8373.74 521
8374.60 562
8375.47 503
8376.33 495
8377.20 598
8378.06 565
8378.92 537
8379.79 508
8380.65 526
8381.52 541
8382.38 531
8383.25 505
8384.11 561
8384.97 572
8385.84 546
8386.70 557
8387.57 545
8388.43 530
8389.30 526
8390.16 542
8391.03 473
8391.89 545
8392.76 563
8393.62 623
8394.48 534
8395.35 508
8396.21 507
8397.08 581
8397.94 526
8398.81 529
8399.67 477
8400.54 508
8401.41 561
8402.27 562
8403.14 506
8404.00 569
8404.87 561
8405.73 577
8406.60 565
8407.46 586
8408.33 562
8409.19 558
8410.06 572
8410.93 580
8411.79 536
8412.66 488
8413.52 529
8414.39 572
8415.25 504
8416.12 547
8416.99 492
8417.85 559
8418.72 598
8419.59 569
8420.45 551
8421.32 559
8422.18 571
8423.05 575
8423.92 535
8424.78 526
8425.65 587
8426.52 629
8427.38 584
8428.25 599
8429.12 660
8429.98 654
8430.85 641
8431.72 652
8432.58 685
8433.45 625
8434.32 640
8435.18 631
8436.05 641
8436.92 669
8437.78 637
8438.65 644
8439.52 680
8440.39 606
8441.25 676
8442.12 759
8442.99 776
8443.86 795
8444.72 819
8445.59 891
8446.46 919
8447.33 836
8448.19 821
8449.06 803
8449.93 780
8450.80 785
8451.66 677
8452.53 711
8453.40 797
8454.27 782
8455.14 838
8456.00 862
8456.87 902
8457.74 841
8458.61 966
8459.48 1007
8460.35 1014
8461.21 1010
8462.08 1029
8462.95 974
8463.82 1042
8464.69 954
8465.56 957
8466.42 952
8467.29 989
8468.16 1058
8469.03 1168
8469.90 1332
8470.77 1456
8471.64 1705
8472.51 1923
8473.37 1965
8474.24 1891
8475.11 1813
8475.98 1624
8476.85 1501
8477.72 1293
8478.59 1138
8479.46 1047
8480.33 1010
8481.20 1013
8482.07 897
8482.94 807
8483.81 836
8484.67 810
8485.54 757
8486.41 722
8487.28 689
8488.15 759
8489.02 735
8489.89 683
8490.76 698
8491.63 695
8492.50 748
8493.37 765
8494.24 758
8495.11 759
8495.98 772
8496.85 693
8497.72 679
8498.59 657
8499.46 678
8500.33 707
8501.20 727
8502.07 744
8502.94 742
8503.82 730
8504.69 774
8505.56 715
8506.43 660
8507.30 686
8508.17 754
8509.04 753
8509.91 682
8510.78 732
8511.65 824
8512.52 863
8513.39 801
8514.26 805
8515.14 689
8516.01 757
8516.88 699
8517.75 742
8518.62 697
8519.49 682
8520.36 680
8521.23 718
8522.11 697
8522.98 723
8523.85 670
8524.72 636
8525.59 647
8526.46 711
8527.34 653
8528.21 625
8529.08 657
8529.95 676
8530.82 777
8531.69 644
8532.57 759
8533.44 769
8534.31 746
8535.18 749
8536.05 746
8536.93 731
8537.80 745
8538.67 730
8539.54 781
8540.42 737
8541.29 719
8542.16 768
8543.03 755
8543.91 720
8544.78 775
8545.65 801
8546.52 726
8547.40 663
8548.27 632
8549.14 683
8550.02 746
8550.89 746
8551.76 765
8552.63 869
8553.51 881
8554.38 1018
8555.25 1116
8556.13 1104
8557.00 1153
8557.87 1156
8558.75 1145
8559.62 1113
8560.49 1014
8561.37 978
8562.24 918
8563.11 810
8563.99 801
8564.86 727
8565.73 741
8566.61 744
8567.48 720
8568.36 743
8569.23 653
8570.10 709
8570.98 667
8571.85 713
8572.73 713
8573.60 660
8574.47 655
8575.35 705
8576.22 646
8577.10 675
8577.97 685
8578.84 650
8579.72 627
8580.59 569
8581.47 591
8582.34 569
8583.22 644
8584.09 610
8584.97 608
8585.84 586
8586.72 642
8587.59 598
8588.47 616
8589.34 577
8590.22 583
8591.09 567
8591.96 599
8592.84 594
8593.72 619
8594.59 642
8595.47 636
8596.34 636
8597.22 590
8598.09 575
8598.97 661
8599.84 640
8600.72 604
8601.59 636
8602.47 634
8603.34 586
8604.22 584
8605.10 557
8605.97 559
8606.85 595
8607.72 660
8608.60 622
8609.47 611
8610.35 605
8611.23 620
8612.10 597
8612.98 622
8613.85 571
8614.73 626
8615.61 581
8616.48 605
8617.36 618
8618.24 574
8619.11 555
8619.99 622
8620.87 622
8621.74 627
8622.62 594
8623.49 589
8624.37 621
8625.25 637
8626.13 638
8627.00 558
8627.88 646
8628.76 603
8629.63 661
8630.51 602
8631.39 580
8632.26 584
8633.14 600
8634.02 619
8634.89 603
8635.77 600
8636.65 580
8637.53 578
8638.40 615
8639.28 579
8640.16 574
8641.04 665
8641.91 660
8642.79 662
8643.67 637
8644.55 649
8645.42 539
8646.30 578
8647.18 643
8648.06 668
8648.94 642
8649.81 614
8650.69 582
8651.57 564
8652.45 592
8653.33 610
8654.20 655
8655.08 636
8655.96 643
8656.84 615
8657.72 587
8658.60 639
8659.47 631
8660.35 622
8661.23 614
8662.11 646
8662.99 633
8663.87 564
8664.75 563
8665.62 650
8666.50 613
8667.38 640
8668.26 666
8669.14 631
8670.02 663
8670.90 678
8671.78 684
8672.66 659
8673.54 674
8674.42 761
8675.29 701
8676.17 666
8677.05 698
8677.93 756
8678.81 765
8679.69 719
8680.57 701
8681.45 672
8682.33 691
8683.21 694
8684.09 685
8684.97 658
8685.85 651
8686.73 681
8687.61 670
8688.49 666
8689.37 715
8690.25 746
8691.13 783
8692.01 1011
8692.89 1103
8693.77 1222
8694.65 1275
8695.53 1293
8696.41 1257
8697.29 1227
8698.17 1180
8699.05 1138
8699.93 1042
8700.81 879
8701.69 775
8702.57 757
8703.45 718
8704.33 634
8705.22 640
8706.10 608
8706.98 632
8707.86 584
8708.74 625
8709.62 600
8710.50 601
8711.38 563
8712.26 595
8713.14 586
8714.03 553
8714.91 596
8715.79 588
8716.67 516
8717.55 541
8718.43 625
8719.31 639
8720.20 579
8721.08 559
8721.96 628
8722.84 584
8723.72 589
8724.60 612
8725.49 610
8726.37 544
8727.25 598
8728.13 602
8729.01 566
8729.90 546
8730.78 552
8731.66 586
8732.54 602
8733.42 548
8734.31 537
8735.19 576
8736.07 574
8736.95 601
8737.84 577
8738.72 547
8739.60 496
8740.48 510
8741.37 565
8742.25 599
8743.13 551
8744.01 577
8744.90 547
8745.78 482
8746.66 536
8747.54 536
8748.43 561
8749.31 544
8750.19 558
8751.08 559
8751.96 522
8752.84 546
8753.73 583
8754.61 629
8755.49 577
8756.38 619
8757.26 634
8758.14 638
8759.03 650
8759.91 703
8760.79 696
8761.68 702
8762.56 710
8763.45 667
8764.33 613
8765.21 635
8766.10 672
8766.98 619
8767.86 646
8768.75 638
8769.63 626
8770.52 609
8771.40 639
8772.28 626
8773.17 614
8774.05 591
8774.94 586
8775.82 578
8776.71 581
8777.59 536
8778.48 594
8779.36 498
8780.24 525
8781.13 548
8782.01 564
8782.90 521
8783.78 514
8784.67 561
8785.55 548
8786.44 535
8787.32 510
8788.21 549
8789.09 510
8789.98 533
8790.86 541
8791.75 558
8792.63 499
8793.52 509
8794.40 487
8795.29 583
8796.17 532
8797.06 466
8797.94 541
8798.83 526
8799.72 560
8800.60 541
8801.49 559
8802.37 556
8803.26 522
8804.14 472
8805.03 558
8805.92 497
8806.80 533
8807.69 487
8808.57 531
8809.46 532
8810.35 541
8811.23 521
8812.12 477
8813.00 458
8813.89 513
8814.78 513
8815.66 471
8816.55 495
8817.44 470
8818.32 509
8819.21 512
8820.10 456
8820.98 472
8821.87 454
8822.76 494
8823.64 511
8824.53 466
8825.42 512
8826.30 483
8827.19 494
8828.08 498
8828.96 451
8829.85 505
8830.74 517
8831.63 463
8832.51 488
8833.40 536
8834.29 493
8835.17 519
8836.06 475
8836.95 471
8837.84 459
8838.72 515
8839.61 523
8840.50 484
8841.39 405
8842.28 442
8843.16 479
8844.05 489
8844.94 519
8845.83 479
8846.71 492
8847.60 492
8848.49 441
8849.38 454
8850.27 506
8851.15 495
8852.04 466
8852.93 451
8853.82 474
8854.71 459
8855.60 459
8856.48 463
8857.37 487
8858.26 488
8859.15 392
8860.04 439
8860.93 452
8861.82 501
8862.70 463
8863.59 420
8864.48 434
8865.37 459
8866.26 464
8867.15 432
8868.04 436
8868.93 456
8869.82 448
8870.70 460
8871.59 436
8872.48 417
8873.37 444
8874.26 417
8875.15 500
8876.04 451
8876.93 450
8877.82 430
8878.71 479
8879.60 467
8880.49 450
8881.38 426
8882.27 471
8883.16 446
8884.05 482
8884.94 465
8885.83 420
8886.72 490
8887.61 515
8888.50 462
8889.39 438
8890.28 423
8891.17 447
8892.06 405
8892.95 398
8893.84 412
8894.73 448
8895.62 445
8896.51 428
8897.40 405
8898.29 425
8899.18 441
8900.07 468
8900.96 461
8901.85 401
8902.74 411
8903.63 507
8904.52 451
8905.42 437
8906.31 446
8907.20 455
8908.09 395
8908.98 465
8909.87 455
8910.76 440
8911.65 444
8912.54 409
8913.44 433
8914.33 414
8915.22 395
8916.11 449
8917.00 465
8917.89 461
8918.78 475
8919.68 429
8920.57 514
8921.46 431
8922.35 423
8923.24 444
8924.13 456
8925.03 405
8925.92 409
8926.81 429
8927.70 417
8928.59 413
8929.49 378
8930.38 384
8931.27 419
8932.16 370
8933.05 393
8933.95 480
8934.84 392
8935.73 434
8936.62 386
8937.52 397
8938.41 411
8939.30 400
8940.19 449
8941.09 395
8941.98 384
8942.87 419
8943.77 447
8944.66 421
8945.55 440
8946.44 416
8947.34 483
8948.23 442
8949.12 420
8950.02 408
8950.91 382
8951.80 414
8952.70 425
8953.59 459
8954.48 388
8955.38 388
8956.27 379
8957.16 400
8958.06 377
8958.95 427
8959.84 433
8960.74 499
8961.63 438
8962.52 472
8963.42 432
8964.31 445
8965.21 463
8966.10 468
8966.99 507
8967.89 483
8968.78 475
8969.68 456
8970.57 463
8971.46 405
8972.36 486
8973.25 454
8974.15 419
8975.04 446
8975.94 433
8976.83 406
8977.72 427
8978.62 437
8979.51 419
8980.41 412
8981.30 428
8982.20 432
8983.09 431
8983.99 406
8984.88 421
8985.78 432
8986.67 429
8987.57 438
8988.46 419
8989.36 448
8990.25 426
8991.15 365
8992.04 419
8992.94 441
8993.83 406
8994.73 412
8995.62 396
8996.52 388
8997.41 390
8998.31 365
8999.21 474
9000.10 488
9001.00 381
9001.89 369
9002.79 372
9003.68 431
9004.58 460
9005.48 437
9006.37 382
9007.27 378
9008.16 361
9009.06 464
9009.96 406
9010.85 413
9011.75 390
9012.64 394
9013.54 386
9014.44 372
9015.33 376
9016.23 448
9017.13 412
9018.02 405
9018.92 398
9019.82 399
9020.71 419
9021.61 379
9022.51 393
9023.40 393
9024.30 395
9025.20 386
9026.09 411
9026.99 455
9027.89 412
9028.78 371
9029.68 419
9030.58 370
9031.48 374
9032.37 417
9033.27 424
9034.17 397
9035.06 358
9035.96 408
9036.86 392
9037.76 398
9038.65 389
9039.55 364
9040.45 380
9041.35 374
9042.25 365
9043.14 373
9044.04 338
9044.94 382
9045.84 361
9046.73 375
9047.63 413
9048.53 369
9049.43 351
9050.33 368
9051.22 392
9052.12 409
9053.02 403
9053.92 395
9054.82 402
9055.72 385
9056.61 386
9057.51 334
9058.41 369
9059.31 347
9060.21 381
9061.11 416
9062.01 413
9062.91 411
9063.80 393
9064.70 444
9065.60 402
9066.50 436
9067.40 461
9068.30 468
9069.20 415
9070.10 452
9071.00 449
9071.89 465
9072.79 393
9073.69 452
9074.59 417
9075.49 404
9076.39 405
9077.29 359
9078.19 370
9079.09 382
9079.99 404
9080.89 404
9081.79 465
9082.69 395
9083.59 389
9084.49 407
9085.39 424
9086.29 422
9087.19 385
9088.09 398
9088.99 390
9089.89 443
9090.79 413
9091.69 394
9092.59 402
9093.49 441
9094.39 452
9095.29 471
9096.19 399
9097.09 467
9097.99 419
9098.89 374
9099.79 444
9100.69 405
9101.59 396
9102.49 429
9103.39 406
9104.30 414
9105.20 358
9106.10 410
9107.00 447
9107.90 435
9108.80 447
9109.70 406
9110.60 400
9111.50 401
9112.40 373
9113.31 367
9114.21 414
9115.11 376
9116.01 405
9116.91 390
9117.81 391
9118.71 401
9119.62 378
9120.52 427
9121.42 404
9122.32 373
9123.22 348
9124.12 414
9125.03 393
9125.93 351
9126.83 410
9127.73 426
9128.63 384
9129.54 405
9130.44 395
9131.34 385
9132.24 348
9133.14 393
9134.05 355
9134.95 355
9135.85 358
9136.75 414
9137.66 365
9138.56 381
9139.46 356
9140.36 364
9141.27 395
9142.17 348
9143.07 354
9143.97 386
9144.88 370
9145.78 415
9146.68 415
9147.59 419
9148.49 383
9149.39 374
9150.29 376
9151.20 390
9152.10 391
9153.00 387
9153.91 386
9154.81 389
9155.71 365
9156.62 357
9157.52 370
9158.42 398
9159.33 358
9160.23 392
9161.14 393
9162.04 402
9162.94 343
9163.85 365
9164.75 331
9165.65 369
9166.56 382
9167.46 375
9168.37 399
9169.27 339
9170.17 357
9171.08 370
9171.98 374
9172.89 318
9173.79 379
9174.69 391
9175.60 362
9176.50 378
9177.41 374
9178.31 318
9179.22 353
9180.12 394
9181.03 373
9181.93 370
9182.84 364
9183.74 326
9184.64 393
9185.55 445
9186.45 400
9187.36 376
9188.26 370
9189.17 406
9190.07 381
9190.98 366
9191.88 368
9192.79 434
9193.69 375
9194.60 371
9195.51 401
9196.41 401
9197.32 374
9198.22 385
9199.13 366
9200.03 415
9200.94 437
9201.84 417
9202.75 410
9203.66 432
9204.56 386
9205.47 393
9206.37 381
9207.28 417
9208.18 408
9209.09 389
9210.00 377
9210.90 383
9211.81 420
9212.71 373
9213.62 405
9214.53 434
9215.43 391
9216.34 365
9217.25 350
9218.15 406
9219.06 365
9219.97 357
9220.87 373
9221.78 385
9222.69 387
9223.59 395
9224.50 404
9225.41 390
9226.31 370
9227.22 374
9228.13 370
9229.03 376
9229.94 337
9230.85 365
9231.75 380
9232.66 357
9233.57 356
9234.48 362
9235.38 417
9236.29 382
9237.20 341
9238.11 335
9239.01 350
9239.92 384
9240.83 379
9241.74 351
9242.64 361
9243.55 360
9244.46 384
9245.37 376
9246.27 378
9247.18 309
9248.09 404
9249.00 387
9249.91 381
9250.81 341
9251.72 331
9252.63 358
9253.54 361
9254.45 374
9255.35 372
9256.26 360
9257.17 391
9258.08 436
9258.99 369
9259.90 333
9260.80 356
9261.71 367
9262.62 386
9263.53 353
9264.44 333
9265.35 367
9266.26 367
9267.17 370
9268.07 387
9268.98 363
9269.89 355
9270.80 413
9271.71 392
9272.62 370
9273.53 348
9274.44 371
9275.35 356
9276.26 357
9277.17 414
9278.08 405
9278.98 396
9279.89 376
9280.80 306
9281.71 350
9282.62 382
9283.53 416
9284.44 384
9285.35 370
9286.26 326
9287.17 337
9288.08 411
9288.99 357
9289.90 351
9290.81 365
9291.72 407
9292.63 361
9293.54 395
9294.45 367
9295.36 406
9296.27 404
9297.18 358
9298.09 404
9299.00 374
9299.91 391
9300.82 424
9301.73 397
9302.65 394
9303.56 361
9304.47 411
9305.38 377
9306.29 389
9307.20 435
9308.11 432
9309.02 477
9309.93 457
9310.84 483
9311.75 482
9312.66 498
9313.58 488
9314.49 455
9315.40 430
9316.31 444
9317.22 455
9318.13 420
9319.04 419
9319.95 428
9320.87 422
9321.78 397
9322.69 406
9323.60 439
9324.51 415
9325.42 416
9326.34 368
9327.25 406
9328.16 422
9329.07 384
9329.98 358
9330.90 343
9331.81 347
9332.72 374
9333.63 333
9334.54 376
9335.46 368
9336.37 369
9337.28 360
9338.19 401
9339.11 378
9340.02 414
9340.93 387
9341.84 388
9342.76 375
9343.67 384
9344.58 375
9345.49 395
9346.41 410
9347.32 398
9348.23 417
9349.14 325
9350.06 364
9350.97 346
9351.88 371
9352.80 376
9353.71 407
9354.62 354
9355.54 398
9356.45 359
9357.36 391
9358.28 372
9359.19 394
9360.10 402
9361.02 357
9361.93 362
9362.84 403
9363.76 423
9364.67 383
9365.58 362
9366.50 382
9367.41 395
9368.32 366
9369.24 375
9370.15 374
9371.07 355
9371.98 340
9372.89 384
9373.81 387
9374.72 364
9375.64 355
9376.55 381
9377.47 389
9378.38 355
9379.29 384
9380.21 325
9381.12 386
9382.04 387
9382.95 411
9383.87 431
9384.78 405
9385.70 401
9386.61 378
9387.52 391
9388.44 412
9389.35 410
9390.27 412
9391.18 403
9392.10 441
9393.01 462
9393.93 478
9394.84 459
9395.76 419
9396.67 482
9397.59 436
9398.51 473
9399.42 449
9400.34 471
9401.25 446
9402.17 397
9403.08 425
9404.00 455
9404.91 429
9405.83 412
9406.74 437
9407.66 412
9408.58 412
9409.49 381
9410.41 423
9411.32 379
9412.24 418
9413.16 423
9414.07 410
9414.99 349
9415.90 360
9416.82 399
9417.74 407
9418.65 376
9419.57 378
9420.49 380
9421.40 387
9422.32 393
9423.23 424
9424.15 377
9425.07 386
9425.98 392
9426.90 402
9427.82 405
9428.73 424
9429.65 379
9430.57 387
9431.48 453
9432.40 433
9433.32 427
9434.24 405
9435.15 424
9436.07 440
9436.99 415
9437.90 478
9438.82 436
9439.74 487
9440.66 438
9441.57 419
9442.49 396
9443.41 413
9444.33 431
9445.24 451
9446.16 428
9447.08 424
9448.00 447
9448.91 426
9449.83 449
9450.75 390
9451.67 497
9452.59 527
9453.50 535
9454.42 579
9455.34 650
9456.26 631
9457.18 650
9458.09 590
9459.01 540
9459.93 530
9460.85 527
9461.77 492
9462.69 445
9463.60 433
9464.52 456
9465.44 444
9466.36 483
9467.28 437
9468.20 432
9469.12 448
9470.03 453
9470.95 442
9471.87 459
9472.79 468
9473.71 487
9474.63 481
9475.55 466
9476.47 445
9477.39 435
9478.31 451
9479.22 488
9480.14 487
9481.06 499
9481.98 538
9482.90 579
9483.82 573
9484.74 574
9485.66 554
9486.58 552
9487.50 509
9488.42 491
9489.34 463
9490.26 441
9491.18 417
9492.10 410
9493.02 448
9493.94 416
9494.86 404
9495.78 417
9496.70 451
9497.62 449
9498.54 446
9499.46 418
9500.38 412
9501.30 387
9502.22 373
9503.14 428
9504.06 436
9504.98 409
9505.90 437
9506.82 435
9507.74 407
9508.66 446
9509.58 434
9510.50 462
9511.42 388
9512.35 401
9513.27 414
9514.19 434
9515.11 448
9516.03 387
9516.95 411
9517.87 433
9518.79 415
9519.71 396
9520.63 404
9521.56 431
9522.48 454
9523.40 461
9524.32 444
9525.24 489
9526.16 467
9527.08 411
9528.01 460
9528.93 457
9529.85 432
9530.77 474
9531.69 465
9532.61 486
9533.54 502
9534.46 509
9535.38 559
9536.30 539
9537.22 530
9538.15 450
9539.07 481
9539.99 488
9540.91 463
9541.84 459
9542.76 445
9543.68 413
9544.60 476
9545.52 411
9546.45 417
9547.37 382
9548.29 404
9549.21 417
9550.14 432
9551.06 435
9551.98 436
9552.91 426
9553.83 454
9554.75 434
9555.67 459
9556.60 446
9557.52 481
9558.44 415
9559.37 409
9560.29 420
9561.21 434
9562.14 467
9563.06 490
9563.98 475
9564.91 482
9565.83 453
9566.75 457
9567.68 491
9568.60 432
9569.52 405
9570.45 403
9571.37 412
9572.29 475
9573.22 457
9574.14 429
9575.07 438
9575.99 413
9576.91 423
9577.84 445
9578.76 441
9579.69 482
9580.61 434
9581.53 440
9582.46 401
9583.38 449
9584.31 417
9585.23 461
9586.16 470
9587.08 419
9588.00 482
9588.93 474
9589.85 471
9590.78 462
9591.70 449
9592.63 412
9593.55 444
9594.48 463
9595.40 445
9596.33 454
9597.25 455
9598.18 443
9599.10 425
9600.03 438
9600.95 466
9601.88 448
9602.80 470
9603.73 465
9604.65 496
9605.58 470
9606.50 468
9607.43 494
9608.35 484
9609.28 503
9610.21 440
9611.13 432
9612.06 442
9612.98 477
9613.91 500
9614.83 508
9615.76 505
9616.69 494
9617.61 454
9618.54 469
9619.46 481
9620.39 455
9621.32 512
9622.24 449
9623.17 494
9624.09 509
9625.02 509
9625.95 493
9626.87 518
9627.80 531
9628.73 570
9629.65 583
9630.58 531
9631.51 544
9632.43 496
9633.36 527
9634.29 553
9635.21 571
9636.14 559
9637.07 578
9637.99 592
9638.92 658
9639.85 578
9640.77 638
9641.70 604
9642.63 597
9643.56 611
9644.48 629
9645.41 633
9646.34 645
9647.26 691
9648.19 703
9649.12 704
9650.05 800
9650.97 826
9651.90 900
9652.83 900
9653.76 903
9654.68 901
9655.61 872
9656.54 835
9657.47 822
9658.40 787
9659.32 746
9660.25 717
9661.18 736
9662.11 719
9663.04 685
9663.96 739
9664.89 705
9665.82 725
9666.75 758
9667.68 734
9668.61 751
9669.53 818
9670.46 825
9671.39 791
9672.32 864
9673.25 817
9674.18 822
9675.11 826
9676.03 814
9676.96 776
9677.89 796
9678.82 829
9679.75 769
9680.68 771
9681.61 809
9682.54 808
9683.47 809
9684.40 840
9685.32 899
9686.25 824
9687.18 807
9688.11 845
9689.04 814
9689.97 819
9690.90 797
9691.83 857
9692.76 922
9693.69 924
9694.62 876
9695.55 933
9696.48 1035
9697.41 1166
9698.34 1207
9699.27 1259
9700.20 1400
9701.13 1536
9702.06 1609
9702.99 1596
9703.92 1518
9704.85 1419
9705.78 1265
9706.71 1215
9707.64 1094
9708.57 970
9709.50 978
9710.43 886
9711.36 888
9712.29 829
9713.22 873
9714.15 890
9715.08 906
9716.01 881
9716.94 955
9717.87 931
9718.80 917
9719.74 909
9720.67 835
9721.60 866
9722.53 856
9723.46 790
9724.39 764
9725.32 818
9726.25 761
9727.18 777
9728.11 785
9729.05 780
9729.98 773
9730.91 770
9731.84 780
9732.77 804
9733.70 818
9734.63 785
9735.57 747
9736.50 748
9737.43 754
9738.36 805
9739.29 791
9740.22 763
9741.16 764
9742.09 805
9743.02 777
9743.95 763
9744.88 741
9745.82 745
9746.75 760
9747.68 712
9748.61 689
9749.55 699
9750.48 660
9751.41 715
9752.34 698
9753.27 681
9754.21 679
9755.14 711
9756.07 717
9757.01 679
9757.94 703
9758.87 728
9759.80 753
9760.74 729
9761.67 732
9762.60 694
9763.53 768
9764.47 791
9765.40 761
9766.33 711
9767.27 707
9768.20 778
9769.13 800
9770.07 823
9771.00 764
9771.93 756
9772.87 803
9773.80 787
9774.73 784
9775.67 752
9776.60 808
9777.53 858
9778.47 837
9779.40 896
9780.34 929
9781.27 960
9782.20 1037
9783.14 1039
9784.07 1077
9785.00 1043
9785.94 1080
9786.87 1150
9787.81 1060
9788.74 1004
9789.68 972
9790.61 932
9791.54 936
9792.48 859
9793.41 790
9794.35 832
9795.28 855
9796.22 844
9797.15 872
9798.08 866
9799.02 917
9799.95 1031
9800.89 1028
9801.82 1018
9802.76 1040
9803.69 994
9804.63 943
9805.56 822
9806.50 797
9807.43 763
9808.37 740
9809.30 758
9810.24 702
9811.17 645
9812.11 636
9813.04 634
9813.98 657
9814.91 640
9815.85 673
9816.79 683
9817.72 686
9818.66 620
9819.59 561
9820.53 585
9821.46 625
9822.40 580
9823.34 615
9824.27 607
9825.21 588
9826.14 594
9827.08 601
9828.02 592
9828.95 588
9829.89 551
9830.82 621
9831.76 590
9832.70 607
9833.63 566
9834.57 556
9835.50 564
9836.44 521
9837.38 544
9838.31 636
9839.25 562
9840.19 554
9841.12 558
9842.06 576
9843.00 567
9843.93 587
9844.87 555
9845.81 524
9846.74 569
9847.68 555
9848.62 596
9849.56 599
9850.49 633
9851.43 543
9852.37 549
9853.30 528
9854.24 535
9855.18 533
9856.12 585
9857.05 567
9857.99 530
9858.93 576
9859.87 593
9860.80 593
9861.74 633
9862.68 554
9863.62 565
9864.55 557
9865.49 560
9866.43 587
9867.37 604
9868.31 579
9869.24 613
9870.18 622
9871.12 632
9872.06 569
9873.00 541
9873.93 582
9874.87 555
9875.81 555
9876.75 545
9877.69 572
9878.63 585
9879.56 568
9880.50 564
9881.44 582
9882.38 576
9883.32 589
9884.26 578
9885.20 609
9886.14 600
9887.07 584
9888.01 561
9888.95 590
9889.89 587
9890.83 558
9891.77 550
9892.71 541
9893.65 552
9894.59 572
9895.53 589
9896.47 590
9897.40 548
9898.34 526
9899.28 504
9900.22 541
9901.16 535
9902.10 561
9903.04 544
9903.98 547
9904.92 574
9905.86 588
9906.80 554
9907.74 585
9908.68 566
9909.62 603
9910.56 538
9911.50 600
9912.44 619
9913.38 632
9914.32 577
9915.26 538
9916.20 599
9917.14 561
9918.08 579
9919.02 576
9919.96 565
9920.90 583
9921.84 524
9922.78 591
9923.72 685
9924.66 766
9925.61 857
9926.55 970
9927.49 1151
9928.43 1290
9929.37 1349
9930.31 1456
9931.25 1241
9932.19 1224
9933.13 1113
9934.07 978
9935.01 874
9935.96 814
9936.90 730
9937.84 672
9938.78 615
9939.72 604
9940.66 567
9941.60 594
9942.54 599
9943.49 565
9944.43 608
9945.37 610
9946.31 587
9947.25 543
9948.19 553
9949.14 542
9950.08 593
9951.02 551
9951.96 564
9952.90 531
9953.85 513
9954.79 538
9955.73 528
9956.67 545
9957.61 522
9958.56 534
9959.50 537
9960.44 500
9961.38 551
9962.33 505
9963.27 516
9964.21 500
9965.15 495
9966.10 498
9967.04 545
9967.98 560
9968.92 512
9969.87 536
9970.81 448
9971.75 514
9972.70 501
9973.64 539
9974.58 473
9975.52 446
9976.47 499
9977.41 480
9978.35 445
9979.30 502
9980.24 500
9981.18 507
9982.13 464
9983.07 431
9984.01 419
9984.96 457
9985.90 464
9986.84 497
9987.79 459
9988.73 482
9989.68 471
9990.62 474
9991.56 478
9992.51 451
9993.45 465
9994.39 478
9995.34 467
9996.28 446
9997.23 430
9998.17 475
9999.11 433
10000.06 439
10001.00 459
10001.95 470
10002.89 478
10003.84 495
10004.78 457
10005.73 441
10006.67 482
10007.61 508
10008.56 501
10009.50 455
10010.45 477
10011.39 492
10012.34 463
10013.28 463
10014.23 438
10015.17 494
10016.12 492
10017.06 449
10018.01 437
10018.95 420
10019.90 413
10020.84 410
10021.79 469
10022.73 467
10023.68 435
10024.62 437
10025.57 435
10026.51 498
10027.46 485
10028.41 484
10029.35 515
10030.30 469
10031.24 447
10032.19 466
10033.13 448
10034.08 473
10035.03 464
10035.97 489
10036.92 463
10037.86 440
10038.81 443
10039.76 459
10040.70 448
10041.65 440
10042.59 424
10043.54 420
10044.49 443
10045.43 433
10046.38 451
10047.33 441
10048.27 423
10049.22 421
10050.17 412
10051.11 393
10052.06 395
10053.01 377
10053.95 407
10054.90 400
10055.85 412
10056.79 432
10057.74 440
10058.69 439
10059.63 426
10060.58 462
10061.53 425
10062.48 477
10063.42 455
10064.37 433
10065.32 396
10066.26 393
10067.21 404
10068.16 376
10069.11 398
10070.05 428
10071.00 457
10071.95 409
10072.90 399
10073.84 401
10074.79 428
10075.74 441
10076.69 420
10077.64 392
10078.58 385
10079.53 407
10080.48 415
10081.43 402
10082.38 352
10083.32 400
10084.27 402
10085.22 402
10086.17 430
10087.12 392
10088.07 366
10089.01 390
10089.96 372
10090.91 375
10091.86 390
10092.81 418
10093.76 376
10094.71 394
10095.65 390
10096.60 363
10097.55 369
10098.50 374
10099.45 391
10100.40 434
10101.35 437
10102.30 404
10103.25 419
10104.19 386
10105.14 390
10106.09 382
10107.04 416
10107.99 385
10108.94 371
10109.89 369
10110.84 358
10111.79 341
10112.74 397
10113.69 415
10114.64 389
10115.59 362
10116.54 396
10117.49 417
10118.44 386
10119.39 374
10120.34 394
10121.29 385
10122.24 398
10123.19 364
10124.14 349
10125.09 373
10126.04 412
10126.99 400
10127.94 411
10128.89 438
10129.84 403
10130.79 385
10131.74 368
10132.69 376
10133.64 425
10134.59 409
10135.54 351
10136.49 353
10137.44 351
10138.39 392
10139.34 401
10140.29 348
10141.24 361
10142.20 407
10143.15 417
10144.10 385
10145.05 399
10146.00 407
10146.95 379
10147.90 430
10148.85 376
10149.80 382
10150.76 389
10151.71 400
10152.66 372
10153.61 385
10154.56 367
10155.51 355
10156.46 379
10157.42 353
10158.37 322
10159.32 384
10160.27 390
10161.22 392
10162.18 374
10163.13 364
10164.08 370
10165.03 414
10165.98 379
10166.93 360
10167.89 392
10168.84 369
10169.79 413
10170.74 438
10171.70 358
10172.65 371
10173.60 415
10174.55 458
10175.51 380
10176.46 334
10177.41 386
10178.36 374
10179.32 380
10180.27 398
10181.22 419
10182.17 478
10183.13 458
10184.08 409
10185.03 419
10185.99 394
10186.94 427
10187.89 408
10188.84 371
10189.80 368
10190.75 376
10191.70 443
10192.66 432
10193.61 410
10194.56 403
10195.52 415
10196.47 423
10197.42 441
10198.38 395
10199.33 405
10200.29 423
10201.24 443
10202.19 475
10203.15 431
10204.10 450
10205.05 493
10206.01 526
10206.96 487
10207.92 508
10208.87 495
10209.82 554
10210.78 550
10211.73 570
10212.69 566
10213.64 535
10214.60 494
10215.55 527
10216.50 479
10217.46 485
10218.41 484
10219.37 463
10220.32 432
10221.28 444
10222.23 427
10223.19 475
10224.14 473
10225.10 437
10226.05 413
10227.01 439
10227.96 463
10228.92 460
10229.87 465
10230.83 429
10231.78 410
10232.74 408
10233.69 412
10234.65 428
10235.60 480
10236.56 498
10237.51 529
10238.47 543
10239.42 531
10240.38 506
10241.33 529
10242.29 573
10243.25 468
10244.20 460
10245.16 417
10246.11 407
10247.07 461
10248.02 401
10248.98 395
10249.94 373
10250.89 391
10251.85 388
10252.80 388
10253.76 381
10254.72 361
10255.67 417
10256.63 399
10257.59 386
10258.54 400
10259.50 400
10260.45 444
10261.41 364
10262.37 378
10263.32 373
10264.28 399
10265.24 431
10266.19 374
10267.15 371
10268.11 359
10269.06 442
10270.02 408
10270.98 426
10271.94 382
10272.89 426
10273.85 418
10274.81 366
10275.76 382
10276.72 369
10277.68 376
10278.64 355
10279.59 370
10280.55 430
10281.51 395
10282.47 350
10283.42 362
10284.38 345
10285.34 401
10286.30 375
10287.25 377
10288.21 360
10289.17 381
10290.13 370
10291.08 398
10292.04 401
10293.00 399
10293.96 401
10294.92 434
10295.87 380
10296.83 386
10297.79 417
10298.75 444
10299.71 409
10300.67 357
10301.62 405
10302.58 410
10303.54 393
10304.50 404
10305.46 364
10306.42 397
10307.38 357
10308.33 377
10309.29 382
10310.25 326
10311.21 367
10312.17 373
10313.13 378
10314.09 359
10315.05 383
10316.01 384
10316.96 350
10317.92 361
10318.88 362
10319.84 388
10320.80 415
10321.76 409
10322.72 381
10323.68 391
10324.64 384
10325.60 344
10326.56 343
10327.52 364
10328.48 404
10329.44 396
10330.40 355
10331.36 383
10332.32 344
10333.28 379
10334.24 374
10335.20 381
10336.16 396
10337.12 425
10338.08 381
10339.04 373
10340.00 339
10340.96 358
10341.92 411
10342.88 364
10343.84 341
10344.80 334
10345.76 341
10346.72 360
10347.68 348
10348.64 380
10349.60 369
10350.56 352
10351.52 371
10352.48 319
10353.44 332
10354.40 357
10355.36 375
10356.33 385
10357.29 380
10358.25 373
10359.21 372
10360.17 350
10361.13 368
10362.09 346
10363.05 337
10364.01 342
10364.98 362
10365.94 350
10366.90 372
10367.86 384
10368.82 342
10369.78 335
10370.75 361
10371.71 340
10372.67 326
10373.63 365
10374.59 310
10375.55 334
10376.52 344
10377.48 376
10378.44 376
10379.40 328
10380.36 360
10381.33 386
10382.29 356
10383.25 329
10384.21 349
10385.17 333
10386.14 322
10387.10 298
10388.06 337
10389.02 326
10389.99 330
10390.95 338
10391.91 339
10392.87 304
10393.84 337
10394.80 365
10395.76 385
10396.73 338
10397.69 348
10398.65 366
10399.61 368
10400.58 323
10401.54 299
10402.50 336
10403.47 340
10404.43 317
10405.39 328
10406.36 336
10407.32 352
10408.28 320
10409.25 359
10410.21 360
10411.17 344
10412.14 357
10413.10 346
10414.06 362
10415.03 354
10415.99 333
10416.95 387
10417.92 412
10418.88 409
10419.85 424
10420.81 438
10421.77 493
10422.74 481
10423.70 445
10424.67 401
10425.63 404
10426.59 420
10427.56 395
10428.52 370
10429.49 349
10430.45 335
10431.42 355
10432.38 348
10433.34 334
10434.31 349
10435.27 344
10436.24 349
10437.20 333
10438.17 307
10439.13 334
10440.10 333
10441.06 298
10442.03 330
10442.99 345
10443.96 321
10444.92 350
10445.89 399
10446.85 364
10447.82 336
10448.78 329
10449.75 376
10450.71 306
10451.68 354
10452.64 329
10453.61 328
10454.58 331
10455.54 340
10456.51 332
10457.47 322
10458.44 326
10459.40 297
10460.37 333
10461.33 321
10462.30 307
10463.27 305
10464.23 332
10465.20 345
10466.16 325
10467.13 304
10468.10 292
10469.06 326
10470.03 321
10471.00 283
10471.96 290
10472.93 284
10473.89 305
10474.86 313
10475.83 298
10476.79 306
10477.76 346
10478.73 352
10479.69 323
10480.66 350
10481.63 306
10482.59 316
10483.56 299
10484.53 314
10485.49 325
10486.46 270
10487.43 317
10488.40 322
10489.36 293
10490.33 275
10491.30 306
10492.26 316
10493.23 331
10494.20 302
10495.17 279
10496.13 317
10497.10 317
10498.07 266
10499.04 294
10500.00 283
10500.97 319
10501.94 303
10502.91 309
10503.87 325
10504.84 313
10505.81 316
10506.78 325
10507.75 329
10508.71 280
10509.68 299
10510.65 283
10511.62 317
10512.59 326
10513.55 286
10514.52 322
10515.49 334
10516.46 322
10517.43 291
10518.40 317
10519.36 286
10520.33 301
10521.30 306
10522.27 288
10523.24 285
10524.21 297
10525.18 318
10526.15 325
10527.11 307
10528.08 290
10529.05 274
10530.02 298
10530.99 297
10531.96 287
10532.93 283
10533.90 287
10534.87 315
10535.84 310
10536.80 293
10537.77 329
10538.74 288
10539.71 290
10540.68 313
10541.65 323
10542.62 314
10543.59 273
10544.56 257
10545.53 320
10546.50 345
10547.47 308
10548.44 282
10549.41 286
10550.38 303
10551.35 305
10552.32 286
10553.29 290
10554.26 283
10555.23 282
10556.20 265
10557.17 276
10558.14 298
10559.11 303
10560.08 335
10561.05 317
10562.02 332
10562.99 360
10563.96 316
10564.93 351
10565.90 334
10566.88 308
10567.85 308
10568.82 285
10569.79 320
10570.76 332
10571.73 311
10572.70 312
10573.67 311
10574.64 280
10575.61 321
10576.58 319
10577.56 293
10578.53 296
10579.50 301
10580.47 302
10581.44 291
10582.41 298
10583.38 313
10584.35 312
10585.33 276
10586.30 276
10587.27 295
10588.24 291
10589.21 306
10590.18 322
10591.16 291
10592.13 288
10593.10 254
10594.07 316
10595.04 298
10596.02 282
10596.99 268
10597.96 299
10598.93 319
10599.90 261
10600.88 311
10601.85 298
10602.82 281
10603.79 271
10604.77 299
10605.74 296
10606.71 295
10607.68 301
10608.66 326
10609.63 304
10610.60 322
10611.57 274
10612.55 292
10613.52 306
10614.49 300
10615.47 311
10616.44 290
10617.41 285
10618.38 308
10619.36 294
10620.33 275
10621.30 314
10622.28 289
10623.25 319
10624.22 331
10625.20 331
10626.17 341
10627.14 302
10628.12 327
10629.09 327
10630.06 347
10631.04 285
10632.01 300
10632.99 317
10633.96 329
10634.93 308
10635.91 291
10636.88 278
10637.86 275
10638.83 305
10639.80 326
10640.78 293
10641.75 319
10642.73 348
10643.70 363
10644.67 344
10645.65 318
10646.62 317
10647.60 319
10648.57 335
10649.55 298
10650.52 267
10651.50 300
10652.47 327
10653.44 283
10654.42 276
10655.39 260
10656.37 285
10657.34 318
10658.32 283
10659.29 290
10660.27 277
10661.24 265
10662.22 318
10663.19 313
10664.17 299
10665.14 263
10666.12 296
10667.09 319
10668.07 278
10669.04 261
10670.02 269
10671.00 305
10671.97 279
10672.95 279
10673.92 298
10674.90 289
10675.87 334
10676.85 321
10677.83 305
10678.80 303
10679.78 341
10680.75 311
10681.73 305
10682.70 295
10683.68 299
10684.66 293
10685.63 285
10686.61 316
10687.59 301
10688.56 303
10689.54 295
10690.51 277
10691.49 285
10692.47 279
10693.44 291
10694.42 278
10695.40 301
10696.37 304
10697.35 331
10698.33 300
10699.30 299
10700.28 283
10701.26 288
10702.23 281
10703.21 322
10704.19 335
10705.17 307
10706.14 298
10707.12 319
10708.10 261
10709.07 263
10710.05 302
10711.03 316
10712.01 299
10712.98 304
10713.96 258
10714.94 285
10715.92 294
10716.89 305
10717.87 307
10718.85 299
10719.83 297
10720.80 294
10721.78 290
10722.76 300
10723.74 266
10724.71 282
10725.69 295
10726.67 277
10727.65 295
10728.63 284
10729.61 269
10730.58 275
10731.56 298
10732.54 308
10733.52 277
10734.50 287
10735.48 288
10736.45 300
10737.43 318
10738.41 299
10739.39 291
10740.37 301
10741.35 279
10742.33 284
10743.30 272
10744.28 281
10745.26 293
10746.24 294
10747.22 269
10748.20 284
10749.18 295
10750.16 297
10751.14 291
10752.11 282
10753.09 274
10754.07 298
10755.05 310
10756.03 306
10757.01 266
10757.99 261
10758.97 272
10759.95 302
10760.93 309
10761.91 300
10762.89 313
10763.87 261
10764.85 291
10765.83 299
10766.81 276
10767.79 262
10768.77 305
10769.75 303
10770.73 292
10771.71 311
10772.69 280
10773.67 299
10774.65 310
10775.63 321
10776.61 306
10777.59 302
10778.57 299
10779.55 312
10780.53 321
10781.51 303
10782.49 310
10783.47 290
10784.45 282
10785.43 334
10786.41 294
10787.39 298
10788.38 341
10789.36 314
10790.34 299
10791.32 296
10792.30 317
10793.28 290
10794.26 301
10795.24 294
10796.22 335
10797.21 320
10798.19 274
10799.17 287
10800.15 295
10801.13 271
10802.11 323
10803.09 273
10804.08 330
10805.06 327
10806.04 311
10807.02 335
10808.00 321
10808.98 358
10809.97 370
10810.95 295
10811.93 280
10812.91 333
10813.89 303
10814.88 319
10815.86 290
10816.84 312
10817.82 305
10818.80 298
10819.79 296
10820.77 274
10821.75 282
10822.73 332
10823.72 310
10824.70 320
10825.68 342
10826.66 302
10827.65 300
10828.63 296
10829.61 327
10830.59 306
10831.58 290
10832.56 306
10833.54 287
10834.53 312
10835.51 325
10836.49 334
10837.47 328
10838.46 309
10839.44 303
10840.42 281
10841.41 314
10842.39 313
10843.37 266
10844.36 290
10845.34 300
10846.32 305
10847.31 307
10848.29 270
10849.27 283
10850.26 277
10851.24 278
10852.23 300
10853.21 318
10854.19 304
10855.18 302
10856.16 306
10857.14 273
10858.13 267
10859.11 296
10860.10 295
10861.08 324
10862.07 287
10863.05 312
10864.03 297
10865.02 312
10866.00 308
10866.99 301
10867.97 323
10868.96 298
10869.94 358
10870.92 308
10871.91 275
10872.89 320
10873.88 323
10874.86 280
10875.85 291
10876.83 271
10877.82 297
10878.80 305
10879.79 296
10880.77 308
10881.76 304
10882.74 314
10883.73 320
10884.71 330
10885.70 309
10886.68 312
10887.67 328
10888.66 351
10889.64 343
10890.63 321
10891.61 316
10892.60 346
10893.58 283
10894.57 295
10895.55 267
10896.54 317
10897.53 333
10898.51 303
10899.50 330
10900.48 318
10901.47 344
10902.46 324
10903.44 281
10904.43 318
10905.41 313
10906.40 305
10907.39 362
10908.37 353
10909.36 275
10910.35 341
10911.33 306
10912.32 333
10913.30 331
10914.29 327
10915.28 296
10916.26 306
10917.25 380
10918.24 322
10919.22 325
10920.21 343
10921.20 327
10922.19 336
10923.17 359
10924.16 378
10925.15 305
10926.13 342
10927.12 361
10928.11 342
10929.09 326
10930.08 346
10931.07 337
10932.06 329
10933.04 381
10934.03 351
10935.02 328
10936.01 361
10936.99 401
10937.98 356
10938.97 379
10939.96 358
10940.94 367
10941.93 343
10942.92 344
10943.91 368
10944.90 372
10945.88 368
10946.87 377
10947.86 397
10948.85 369
10949.84 370
10950.82 396
10951.81 436
10952.80 419
10953.79 425
10954.78 388
10955.77 429
10956.76 446
10957.74 422
10958.73 472
10959.72 479
10960.71 502
10961.70 524
10962.69 511
10963.68 488
10964.66 540
10965.65 493
10966.64 475
10967.63 411
10968.62 457
10969.61 441
10970.60 397
10971.59 412
10972.58 393
10973.57 428
10974.56 399
10975.54 438
10976.53 415
10977.52 403
10978.51 428
10979.50 416
10980.49 405
10981.48 462
10982.47 441
10983.46 462
10984.45 424
10985.44 399
10986.43 426
10987.42 426
10988.41 455
10989.40 437
10990.39 477
10991.38 451
10992.37 432
10993.36 427
10994.35 455
10995.34 463
10996.33 513
10997.32 502
10998.31 606
10999.30 651
11000.29 611
11001.28 657
11002.27 755
11003.26 761
11004.25 717
11005.25 689
11006.24 628
11007.23 647
11008.22 585
11009.21 578
11010.20 502
11011.19 494
11012.18 471
11013.17 442
11014.16 438
11015.15 396
11016.15 419
11017.14 453
11018.13 475
11019.12 482
11020.11 475
11021.10 429
11022.09 439
11023.09 407
11024.08 463
11025.07 440
11026.06 457
11027.05 422
11028.04 454
11029.03 384
11030.03 428
11031.02 428
11032.01 429
11033.00 424
11033.99 409
11034.99 420
11035.98 435
11036.97 417
11037.96 381
11038.95 387
11039.95 410
11040.94 420
11041.93 366
11042.92 414
11043.92 398
11044.91 401
11045.90 400
11046.89 366
11047.89 384
11048.88 341
11049.87 357
11050.86 330
11051.86 375
11052.85 365
11053.84 407
11054.84 372
11055.83 388
11056.82 354
11057.81 385
11058.81 371
11059.80 376
11060.79 351
11061.79 354
11062.78 347
11063.77 386
11064.77 339
11065.76 372
11066.75 356
11067.75 343
11068.74 363
11069.73 354
11070.73 364
11071.72 335
11072.72 341
11073.71 404
11074.70 381
11075.70 342
11076.69 338
11077.69 352
11078.68 354
11079.67 399
11080.67 369
11081.66 366
11082.66 332
11083.65 365
11084.64 354
11085.64 336
11086.63 335
11087.63 355
11088.62 387
11089.62 352
11090.61 357
11091.60 371
11092.60 364
11093.59 339
11094.59 362
11095.58 404
11096.58 377
11097.57 328
11098.57 336
11099.56 344
11100.56 369
11101.55 354
11102.55 348
11103.54 332
11104.54 362
11105.53 344
11106.53 350
11107.52 375
11108.52 354
11109.51 332
11110.51 352
11111.51 386
11112.50 388
11113.50 354
11114.49 338
11115.49 368
11116.48 376
11117.48 367
11118.47 332
11119.47 390
11120.47 420
11121.46 399
11122.46 348
11123.45 392
11124.45 427
11125.45 457
11126.44 470
11127.44 456
11128.44 510
11129.43 473
11130.43 501
11131.42 523
11132.42 480
11133.42 464
11134.41 483
11135.41 452
11136.41 461
11137.40 411
11138.40 379
11139.40 391
11140.39 394
11141.39 352
11142.39 373
11143.38 383
11144.38 360
11145.38 401
11146.37 391
11147.37 395
11148.37 398
11149.37 403
11150.36 390
11151.36 407
11152.36 392
11153.35 374
11154.35 363
11155.35 366
11156.35 353
11157.34 367
11158.34 351
11159.34 332
11160.34 383
11161.34 328
11162.33 367
11163.33 326
11164.33 344
11165.33 385
11166.32 341
11167.32 318
11168.32 343
11169.32 341
11170.32 333
11171.31 320
11172.31 317
11173.31 341
11174.31 334
11175.31 385
11176.31 327
11177.30 345
11178.30 354
11179.30 350
11180.30 344
11181.30 333
11182.30 297
11183.30 336
11184.29 393
11185.29 348
11186.29 297
11187.29 311
11188.29 330
11189.29 335
11190.29 347
11191.29 307
11192.29 350
11193.29 320
11194.28 354
11195.28 320
11196.28 331
11197.28 350
11198.28 298
11199.28 328
11200.28 298
11201.28 311
11202.28 312
11203.28 330
11204.28 306
11205.28 344
11206.28 352
11207.28 323
11208.28 339
11209.28 317
11210.28 313
11211.28 329
11212.28 309
11213.28 365
11214.28 322
11215.28 370
11216.28 332
11217.28 344
11218.28 353
11219.28 297
11220.28 315
11221.28 331
11222.28 310
11223.28 315
11224.28 310
11225.28 302
11226.28 300
11227.28 305
11228.28 312
11229.28 300
11230.28 299
11231.28 335
11232.29 300
11233.29 343
11234.29 328
11235.29 346
11236.29 295
11237.29 322
11238.29 292
11239.29 293
11240.29 311
11241.30 283
11242.30 282
11243.30 326
11244.30 306
11245.30 307
11246.30 319
11247.30 341
11248.31 341
11249.31 331
11250.31 338
11251.31 323
11252.31 279
11253.31 314
11254.32 320
11255.32 309
11256.32 335
11257.32 323
11258.32 302
11259.33 307
11260.33 290
11261.33 342
11262.33 324
11263.33 321
11264.34 289
11265.34 308
11266.34 295
11267.34 301
11268.35 310
11269.35 318
11270.35 343
11271.35 319
11272.36 322
11273.36 334
11274.36 363
11275.37 363
11276.37 317
11277.37 354
11278.37 403
11279.38 395
11280.38 423
11281.38 400
11282.39 365
11283.39 413
11284.39 380
11285.40 372
11286.40 358
11287.40 362
11288.41 368
11289.41 353
11290.41 310
11291.42 341
11292.42 337
11293.42 365
11294.43 346
11295.43 357
11296.43 324
11297.44 338
11298.44 326
11299.45 336
11300.45 304
11301.45 294
11302.46 322
11303.46 350
11304.47 286
11305.47 287
11306.47 341
11307.48 332
11308.48 333
11309.49 304
11310.49 340
11311.50 344
11312.50 376
11313.50 356
11314.51 365
11315.51 377
11316.52 404
11317.52 437
11318.53 382
11319.53 324
11320.54 354
11321.54 346
11322.55 357
11323.55 345
11324.56 300
11325.56 363
11326.57 333
11327.57 312
11328.58 295
11329.58 307
11330.59 283
11331.59 292
11332.60 307
11333.60 295
11334.61 306
11335.61 285
11336.62 284
11337.63 312
11338.63 289
11339.64 267
11340.64 314
11341.65 292
11342.65 283
11343.66 281
11344.67 303
11345.67 305
11346.68 245
11347.68 251
11348.69 276
11349.70 283
11350.70 320
11351.71 302
11352.71 268
11353.72 308
11354.73 305
11355.73 359
11356.74 323
11357.75 296
11358.75 303
11359.76 296
11360.77 278
11361.77 272
11362.78 275
11363.79 328
11364.79 274
11365.80 270
11366.81 280
11367.81 291
11368.82 300
11369.83 275
11370.83 304
11371.84 264
11372.85 298
11373.86 296
11374.86 294
11375.87 299
11376.88 273
11377.89 287
11378.89 284
11379.90 290
11380.91 294
11381.92 293
11382.92 291
11383.93 298
11384.94 290
11385.95 266
11386.95 285
11387.96 288
11388.97 308
11389.98 306
11390.99 260
11391.99 318
11393.00 307
11394.01 264
11395.02 257
11396.03 272
11397.03 282
11398.04 272
11399.05 302
11400.06 295
11401.07 333
11402.08 238
11403.08 264
11404.09 290
11405.10 284
11406.11 275
11407.12 297
11408.13 271
11409.14 280
11410.14 263
11411.15 257
11412.16 303
11413.17 278
11414.18 283
11415.19 294
11416.20 272
11417.21 263
11418.22 286
11419.23 262
11420.23 282
11421.24 277
11422.25 303
11423.26 270
11424.27 306
11425.28 308
11426.29 269
11427.30 253
11428.31 251
11429.32 280
11430.33 249
11431.34 279
11432.35 269
11433.36 260
11434.37 262
11435.38 274
11436.39 286
11437.40 260
11438.41 272
11439.42 284
11440.43 292
11441.44 282
11442.45 302
11443.46 278
11444.47 291
11445.48 259
11446.49 279
11447.50 291
11448.51 273
11449.52 263
11450.53 227
11451.54 237
11452.55 293
11453.56 283
11454.58 275
11455.59 307
11456.60 297
11457.61 297
11458.62 263
11459.63 272
11460.64 271
11461.65 303
11462.66 291
11463.67 274
11464.69 281
11465.70 306
11466.71 289
11467.72 274
11468.73 282
11469.74 290
11470.75 251
11471.77 265
11472.78 309
11473.79 309
11474.80 282
11475.81 278
11476.82 274
11477.84 281
11478.85 281
11479.86 287
11480.87 251
11481.88 289
11482.89 275
11483.91 283
11484.92 267
11485.93 280
11486.94 279
11487.96 274
11488.97 275
11489.98 253
11490.99 303
11492.00 293
11493.02 252
11494.03 255
11495.04 263
11496.06 272
11497.07 314
11498.08 328
11499.09 296
11500.11 285
11501.12 295
11502.13 280
11503.14 283
11504.16 255
11505.17 283
11506.18 303
11507.20 290
11508.21 266
11509.22 273
11510.24 278
11511.25 302
11512.26 258
11513.28 241
11514.29 275
11515.30 306
11516.32 297
11517.33 302
11518.34 290
11519.36 283
11520.37 251
11521.38 282
11522.40 278
11523.41 272
11524.43 266
11525.44 293
11526.45 324
11527.47 272
11528.48 308
11529.50 259
11530.51 279
11531.52 279
11532.54 252
11533.55 264
11534.57 250
11535.58 295
11536.60 292
11537.61 272
11538.62 255
11539.64 285
11540.65 274
11541.67 310
11542.68 296
11543.70 303
11544.71 306
11545.73 262
11546.74 317
11547.76 304
11548.77 300
11549.79 266
11550.80 325
11551.82 301
11552.83 313
11553.85 290
11554.86 301
11555.88 300
11556.89 301
11557.91 310
11558.92 314
11559.94 299
11560.95 322
11561.97 329
11562.98 324
11564.00 322
11565.02 305
11566.03 313
11567.05 297
11568.06 309
11569.08 322
11570.10 344
11571.11 315
11572.13 322
11573.14 335
11574.16 352
11575.18 345
11576.19 366
11577.21 367
11578.22 370
11579.24 350
11580.26 346
11581.27 378
11582.29 343
11583.31 389
11584.32 412
11585.34 420
11586.35 424
11587.37 448
11588.39 429
11589.40 417
11590.42 443
11591.44 412
11592.46 401
11593.47 444
11594.49 423
11595.51 448
11596.52 478
11597.54 498
11598.56 573
11599.57 599
11600.59 679
11601.61 769
11602.63 843
11603.64 878
11604.66 1005
11605.68 1062
11606.70 1064
11607.71 997
11608.73 890
11609.75 856
11610.77 822
11611.78 766
11612.80 699
11613.82 614
11614.84 589
11615.85 557
11616.87 511
11617.89 482
11618.91 433
11619.93 407
11620.95 449
11621.96 404
11622.98 410
11624.00 409
11625.02 405
11626.04 406
11627.05 408
11628.07 423
11629.09 381
11630.11 401
11631.13 400
11632.15 391
11633.17 379
11634.18 365
11635.20 393
11636.22 377
11637.24 379
11638.26 345
11639.28 344
11640.30 394
11641.32 389
11642.34 376
11643.35 348
11644.37 354
11645.39 333
11646.41 384
11647.43 338
11648.45 352
11649.47 325
11650.49 374
11651.51 299
11652.53 326
11653.55 320
11654.57 337
11655.59 298
11656.61 310
11657.63 299
11658.65 292
11659.67 311
11660.69 333
11661.71 308
11662.73 319
11663.75 313
11664.77 310
11665.79 331
11666.81 272
11667.83 298
11668.85 270
11669.87 328
11670.89 323
11671.91 291
11672.93 360
11673.95 287
11674.97 304
11675.99 281
11677.01 328
11678.03 320
11679.05 323
11680.07 302
11681.09 321
11682.11 287
11683.13 297
11684.15 323
11685.18 346
11686.20 368
11687.22 353
11688.24 335
11689.26 367
11690.28 353
11691.30 318
11692.32 305
11693.34 365
11694.37 346
11695.39 315
11696.41 309
11697.43 306
11698.45 319
11699.47 297
11700.49 344
11701.52 279
11702.54 289
11703.56 305
11704.58 327
11705.60 296
11706.62 298
11707.65 310
11708.67 310
11709.69 316
11710.71 331
11711.73 327
11712.76 301
11713.78 316
11714.80 262
11715.82 291
11716.85 324
11717.87 279
11718.89 327
11719.91 339
11720.94 287
11721.96 281
11722.98 336
11724.00 289
11725.03 286
11726.05 255
11727.07 299
11728.09 280
11729.12 305
11730.14 298
11731.16 297
11732.19 273
11733.21 284
11734.23 276
11735.25 276
11736.28 311
11737.30 303
11738.32 299
11739.35 279
11740.37 290
11741.39 291
11742.42 289
11743.44 264
11744.46 313
11745.49 307
11746.51 310
11747.54 287
11748.56 280
11749.58 292
11750.61 285
11751.63 271
11752.65 264
11753.68 277
11754.70 289
11755.73 283
11756.75 273
11757.77 283
11758.80 271
11759.82 276
11760.85 307
11761.87 289
11762.90 251
11763.92 306
11764.94 258
11765.97 261
11766.99 263
11768.02 274
11769.04 252
11770.07 269
11771.09 236
11772.12 285
11773.14 255
11774.17 208
11775.19 251
11776.22 206
11777.24 249
11778.27 268
11779.29 294
11780.32 289
11781.34 266
11782.37 301
11783.39 282
11784.42 290
11785.44 273
11786.47 265
11787.49 296
11788.52 299
11789.54 268
11790.57 262
11791.59 233
11792.62 303
11793.65 273
11794.67 264
11795.70 251
11796.72 274
11797.75 305
11798.77 239
11799.80 222
11800.83 246
11801.85 300
11802.88 306
11803.90 301
11804.93 272
11805.96 281
11806.98 279
11808.01 263
11809.04 252
11810.06 276
11811.09 276
11812.12 277
11813.14 267
11814.17 255
11815.20 266
11816.22 249
11817.25 268
11818.28 281
11819.30 278
11820.33 257
11821.36 250
11822.38 254
11823.41 281
11824.44 279
11825.46 272
11826.49 237
11827.52 236
11828.54 271
11829.57 269
11830.60 256
11831.63 258
11832.65 296
11833.68 283
11834.71 252
11835.74 271
11836.76 273
11837.79 273
11838.82 284
11839.85 277
11840.87 243
11841.90 232
11842.93 260
11843.96 249
11844.99 285
11846.01 246
11847.04 264
11848.07 284
11849.10 281
11850.13 227
11851.15 252
11852.18 298
11853.21 285
11854.24 264
11855.27 270
11856.30 256
11857.32 244
11858.35 237
11859.38 291
11860.41 254
11861.44 287
11862.47 302
11863.50 304
11864.52 272
11865.55 244
11866.58 270
11867.61 286
11868.64 270
11869.67 244
11870.70 290
11871.73 289
11872.76 246
11873.79 253
11874.81 311
11875.84 245
11876.87 274
11877.90 273
11878.93 300
11879.96 272
11880.99 266
11882.02 288
11883.05 289
11884.08 275
11885.11 324
11886.14 277
11887.17 304
11888.20 285
11889.23 287
11890.26 297
11891.29 273
11892.32 283
11893.35 292
11894.38 275
11895.41 303
11896.44 278
11897.47 293
11898.50 313
11899.53 328
11900.56 330
11901.59 330
11902.62 348
11903.65 325
11904.68 340
11905.71 333
11906.74 309
11907.77 352
11908.80 324
11909.83 355
11910.86 312
11911.90 338
11912.93 307
11913.96 320
11914.99 299
11916.02 312
11917.05 316
11918.08 335
11919.11 314
11920.14 301
11921.17 311
11922.21 304
11923.24 279
11924.27 302
11925.30 299
11926.33 336
11927.36 344
11928.39 349
11929.43 378
11930.46 355
11931.49 382
11932.52 429
11933.55 414
11934.58 386
11935.62 392
11936.65 425
11937.68 427
11938.71 356
11939.74 345
11940.78 328
11941.81 325
11942.84 333
11943.87 296
11944.90 298
11945.94 274
11946.97 317
11948.00 305
11949.03 281
11950.07 290
11951.10 331
11952.13 293
11953.16 291
11954.20 302
11955.23 286
11956.26 293
11957.29 267
11958.33 310
11959.36 256
11960.39 267
11961.43 266
11962.46 329
11963.49 279
11964.53 252
11965.56 264
11966.59 284
11967.62 265
11968.66 277
11969.69 283
11970.72 298
11971.76 286
11972.79 297
11973.83 295
11974.86 288
11975.89 283
11976.93 295
11977.96 281
11978.99 274
11980.03 279
11981.06 283
11982.09 303
11983.13 270
11984.16 268
11985.20 266
11986.23 322
11987.26 282
11988.30 230
11989.33 262
11990.37 246
11991.40 276
11992.44 239
11993.47 255
11994.50 275
11995.54 270
11996.57 257
11997.61 275
11998.64 268
11999.68 268
12000.71 299
12001.75 292
12002.78 268
12003.82 251
12004.85 294
12005.89 299
12006.92 291
12007.96 267
12008.99 286
12010.03 306
12011.06 287
12012.10 265
12013.13 273
12014.17 308
12015.20 327
12016.24 279
12017.27 287
12018.31 283
12019.34 310
12020.38 320
12021.41 282
12022.45 306
12023.49 294
12024.52 300
12025.56 311
12026.59 281
12027.63 259
12028.66 295
12029.70 297
12030.74 313
12031.77 301
12032.81 291
12033.84 305
12034.88 303
12035.92 288
12036.95 305
12037.99 311
12039.03 300
12040.06 312
12041.10 276
12042.13 272
12043.17 271
12044.21 301
12045.24 255
12046.28 269
12047.32 251
12048.35 272
12049.39 278
12050.43 294
12051.46 260
12052.50 290
12053.54 306
12054.58 313
12055.61 318
12056.65 264
12057.69 276
12058.72 302
12059.76 255
12060.80 266
12061.84 267
12062.87 298
12063.91 321
12064.95 294
12065.98 246
12067.02 289
12068.06 277
12069.10 293
12070.14 297
12071.17 314
12072.21 292
12073.25 285
12074.29 294
12075.32 287
12076.36 286
12077.40 280
12078.44 281
12079.48 297
12080.51 261
12081.55 264
12082.59 286
12083.63 302
12084.67 282
12085.71 239
12086.74 293
12087.78 333
12088.82 319
12089.86 319
12090.90 343
12091.94 320
12092.97 299
12094.01 306
12095.05 289
12096.09 282
12097.13 278
12098.17 304
12099.21 284
12100.25 308
12101.29 338
12102.32 338
12103.36 341
12104.40 349
12105.44 355
12106.48 374
12107.52 359
12108.56 345
12109.60 330
12110.64 327
12111.68 322
12112.72 303
12113.76 309
12114.80 300
12115.84 272
12116.88 259
12117.92 347
12118.96 275
12120.00 292
12121.04 275
12122.07 270
12123.11 253
12124.15 272
12125.19 255
12126.23 255
12127.28 286
12128.32 254
12129.36 274
12130.40 282
12131.44 274
12132.48 282
12133.52 259
12134.56 284
12135.60 270
12136.64 275
12137.68 263
12138.72 226
12139.76 264
12140.80 265
12141.84 242
12142.88 266
12143.92 271
12144.96 252
12146.00 249
12147.05 248
12148.09 240
12149.13 238
12150.17 253
12151.21 229
12152.25 233
12153.29 251
12154.33 225
12155.38 245
12156.42 225
12157.46 241
12158.50 209
12159.54 238
12160.58 253
12161.62 213
12162.67 256
12163.71 233
12164.75 249
12165.79 225
12166.83 250
12167.87 246
12168.92 249
12169.96 248
12171.00 258
12172.04 257
12173.08 269
12174.13 253
12175.17 234
12176.21 236
12177.25 244
12178.30 221
12179.34 247
12180.38 263
12181.42 271
12182.47 244
12183.51 235
12184.55 237
12185.59 227
12186.64 265
12187.68 257
12188.72 235
12189.76 308
12190.81 271
12191.85 260
12192.89 242
12193.94 248
12194.98 255
12196.02 254
12197.06 225
12198.11 232
12199.15 255
12200.19 241
12201.24 251
12202.28 269
12203.32 240
12204.37 254
12205.41 251
12206.45 241
12207.50 221
12208.54 212
12209.59 286
12210.63 254
12211.67 228
12212.72 231
12213.76 233
12214.80 257
12215.85 291
12216.89 284
12217.94 283
12218.98 268
12220.02 271
12221.07 241
12222.11 250
12223.16 275
12224.20 295
12225.25 268
12226.29 247
12227.33 223
12228.38 235
12229.42 266
12230.47 260
12231.51 267
12232.56 280
12233.60 283
12234.65 280
12235.69 257
12236.74 257
12237.78 247
12238.83 265
12239.87 267
12240.92 279
12241.96 235
12243.01 262
12244.05 287
12245.10 281
12246.14 255
12247.19 245
12248.23 244
12249.28 258
12250.32 256
12251.37 229
12252.41 253
12253.46 266
12254.50 254
12255.55 257
12256.60 241
12257.64 210
12258.69 238
12259.73 269
12260.78 271
12261.82 233
12262.87 220
12263.92 239
12264.96 256
12266.01 266
12267.05 238
12268.10 254
12269.15 253
12270.19 255
12271.24 245
12272.29 212
12273.33 232
12274.38 262
12275.43 265
12276.47 266
12277.52 242
12278.57 249
12279.61 239
12280.66 270
12281.71 237
12282.75 216
12283.80 226
12284.85 275
12285.89 273
12286.94 245
12287.99 278
12289.03 242
12290.08 229
12291.13 236
12292.18 245
12293.22 251
12294.27 248
12295.32 232
12296.36 241
12297.41 214
12298.46 232
12299.51 242
12300.55 212
12301.60 224
12302.65 266
12303.70 260
12304.74 231
12305.79 237
12306.84 237
12307.89 255
12308.94 228
12309.98 224
12311.03 217
12312.08 242
12313.13 241
12314.18 252
12315.22 240
12316.27 239
12317.32 230
12318.37 254
12319.42 225
12320.47 217
12321.51 223
12322.56 247
12323.61 221
12324.66 227
12325.71 233
12326.76 229
12327.81 269
12328.85 233
12329.90 196
12330.95 204
12332.00 256
12333.05 205
12334.10 231
12335.15 218
12336.20 217
12337.25 244
12338.30 245
12339.34 243
12340.39 252
12341.44 232
12342.49 220
12343.54 213
12344.59 225
12345.64 243
12346.69 222
12347.74 243
12348.79 217
12349.84 209
12350.89 222
12351.94 203
12352.99 220
12354.04 233
12355.09 221
12356.14 187
12357.19 207
12358.24 240
12359.29 209
12360.34 222
12361.39 245
12362.44 233
12363.49 223
12364.54 246
12365.59 250
12366.64 256
12367.69 206
12368.74 227
12369.79 222
12370.84 246
12371.89 218
12372.94 250
12373.99 224
12375.04 236
12376.09 219
12377.15 225
12378.20 254
12379.25 221
12380.30 235
12381.35 232
12382.40 265
12383.45 246
12384.50 268
12385.55 248
12386.60 248
12387.66 255
12388.71 263
12389.76 238
12390.81 220
12391.86 239
12392.91 248
12393.96 216
12395.02 233
12396.07 241
12397.12 230
12398.17 273
12399.22 201
12400.27 215
12401.33 242
12402.38 214
12403.43 251
12404.48 223
12405.53 249
12406.59 219
12407.64 202
12408.69 216
12409.74 252
12410.80 205
12411.85 227
12412.90 209
12413.95 215
12415.00 208
12416.06 246
12417.11 242
12418.16 239
12419.21 219
12420.27 237
12421.32 231
12422.37 239
12423.43 223
12424.48 222
12425.53 247
12426.58 239
12427.64 253
12428.69 242
12429.74 212
12430.80 240
12431.85 277
12432.90 261
12433.96 258
12435.01 244
12436.06 300
12437.12 254
12438.17 256
12439.22 266
12440.28 252
12441.33 261
12442.38 242
12443.44 243
12444.49 251
12445.54 301
12446.60 278
12447.65 308
12448.71 233
12449.76 241
12450.81 242
12451.87 279
12452.92 259
12453.98 274
12455.03 273
12456.08 274
12457.14 283
12458.19 254
12459.25 303
12460.30 320
12461.36 300
12462.41 281
12463.46 319
12464.52 297
12465.57 330
12466.63 340
12467.68 332
12468.74 295
12469.79 327
12470.85 361
12471.90 379
12472.96 447
12474.01 512
12475.07 536
12476.12 625
12477.18 711
12478.23 697
12479.29 754
12480.34 749
12481.40 802
12482.45 777
12483.51 742
12484.56 607
12485.62 598
12486.67 527
12487.73 478
12488.79 423
12489.84 450
12490.90 396
12491.95 351
12493.01 380
12494.06 349
12495.12 382
12496.18 336
12497.23 321
12498.29 332
12499.34 299
12500.40 308
12501.46 342
12502.51 319
12503.57 339
12504.62 337
12505.68 342
12506.74 285
12507.79 296
12508.85 296
12509.91 293
12510.96 283
12512.02 289
12513.08 300
12514.13 250
12515.19 283
12516.25 273
12517.30 324
12518.36 291
12519.42 295
12520.47 300
12521.53 292
12522.59 309
12523.64 261
12524.70 265
12525.76 251
12526.82 244
12527.87 273
12528.93 298
12529.99 265
12531.04 245
12532.10 256
12533.16 279
12534.22 261
12535.27 291
12536.33 288
12537.39 262
12538.45 272
12539.50 245
12540.56 259
12541.62 235
12542.68 232
12543.74 273
12544.79 249
12545.85 237
12546.91 247
12547.97 235
12549.03 265
12550.08 276
12551.14 265
12552.20 268
12553.26 278
12554.32 281
12555.38 315
12556.43 326
12557.49 353
12558.55 364
12559.61 352
12560.67 343
12561.73 345
12562.79 351
12563.84 327
12564.90 337
12565.96 307
12567.02 266
12568.08 262
12569.14 299
12570.20 299
12571.26 281
12572.32 270
12573.37 302
12574.43 325
12575.49 288
12576.55 294
12577.61 273
12578.67 274
12579.73 299
12580.79 274
12581.85 273
12582.91 278
12583.97 265
12585.03 324
12586.09 278
12587.15 258
12588.21 259
12589.27 257
12590.33 271
12591.39 264
12592.45 276
12593.51 288
12594.57 279
12595.63 259
12596.69 256
12597.75 267
12598.81 274
12599.87 252
12600.93 258
12601.99 268
12603.05 247
12604.11 250
12605.17 232
12606.23 220
12607.29 229
12608.35 256
12609.41 252
12610.47 242
12611.53 231
12612.59 265
12613.66 230
12614.72 265
12615.78 249
12616.84 239
12617.90 232
12618.96 281
12620.02 271
12621.08 260
12622.14 245
12623.20 222
12624.27 290
12625.33 248
12626.39 244
12627.45 242
12628.51 282
12629.57 258
12630.63 254
12631.70 258
12632.76 267
12633.82 228
12634.88 255
12635.94 233
12637.00 221
12638.07 227
12639.13 231
12640.19 226
12641.25 241
12642.31 241
12643.38 238
12644.44 225
12645.50 262
12646.56 236
12647.63 210
12648.69 266
12649.75 265
12650.81 265
12651.88 231
12652.94 205
12654.00 260
12655.06 254
12656.13 257
12657.19 252
12658.25 242
12659.31 247
12660.38 247
12661.44 252
12662.50 285
12663.57 226
12664.63 231
12665.69 233
12666.75 252
12667.82 246
12668.88 226
12669.94 256
12671.01 266
12672.07 241
12673.13 216
12674.20 249
12675.26 240
12676.32 238
12677.39 244
12678.45 220
12679.51 207
12680.58 232
12681.64 255
12682.71 233
12683.77 239
12684.83 264
12685.90 243
12686.96 212
12688.03 220
12689.09 238
12690.15 268
12691.22 251
12692.28 255
12693.35 259
12694.41 255
12695.47 250
12696.54 248
12697.60 252
12698.67 265
12699.73 284
12700.80 255
12701.86 263
12702.93 255
12703.99 244
12705.05 285
12706.12 256
12707.18 261
12708.25 281
12709.31 246
12710.38 260
12711.44 263
12712.51 296
12713.57 263
12714.64 253
12715.70 267
12716.77 261
12717.83 270
12718.90 262
12719.96 264
12721.03 239
12722.10 252
12723.16 258
12724.23 274
12725.29 258
12726.36 259
12727.42 234
12728.49 275
12729.55 282
12730.62 263
12731.69 259
12732.75 273
12733.82 239
12734.88 283
12735.95 277
12737.02 286
12738.08 285
12739.15 287
12740.21 263
12741.28 254
12742.35 246
12743.41 248
12744.48 262
12745.55 243
12746.61 246
12747.68 248
12748.75 237
12749.81 221
12750.88 217
12751.95 234
12753.01 245
12754.08 252
12755.15 243
12756.21 254
12757.28 231
12758.35 240
12759.41 227
12760.48 281
12761.55 240
12762.61 254
12763.68 235
12764.75 229
12765.82 212
12766.88 218
12767.95 245
12769.02 220
12770.09 199
12771.15 259
12772.22 252
12773.29 183
12774.36 219
12775.42 235
12776.49 233
12777.56 212
12778.63 222
12779.69 215
12780.76 229
12781.83 220
12782.90 236
12783.97 211
12785.03 211
12786.10 207
12787.17 234
12788.24 229
12789.31 234
12790.37 235
12791.44 257
12792.51 258
12793.58 187
12794.65 206
12795.72 213
12796.79 237
12797.85 207
12798.92 211
12799.99 215
12801.06 225
12802.13 223
12803.20 198
12804.27 227
12805.34 196
12806.40 205
12807.47 204
12808.54 240
12809.61 204
12810.68 211
12811.75 211
12812.82 256
12813.89 201
12814.96 231
12816.03 237
12817.10 223
12818.17 221
12819.23 222
12820.30 244
12821.37 221
12822.44 231
12823.51 229
12824.58 242
12825.65 215
12826.72 218
12827.79 206
12828.86 213
12829.93 210
12831.00 222
12832.07 196
12833.14 224
12834.21 199
12835.28 219
12836.35 219
12837.42 234
12838.49 203
12839.56 219
12840.63 218
12841.70 193
12842.77 234
12843.85 227
12844.92 216
12845.99 195
12847.06 204
12848.13 215
12849.20 223
12850.27 209
12851.34 211
12852.41 204
12853.48 206
12854.55 231
12855.62 215
12856.69 217
12857.77 218
12858.84 241
12859.91 245
12860.98 202
12862.05 182
12863.12 240
12864.19 222
12865.26 215
12866.34 217
12867.41 194
12868.48 206
12869.55 218
12870.62 183
12871.69 173
12872.77 237
12873.84 190
12874.91 214
12875.98 204
12877.05 212
12878.12 196
12879.20 230
12880.27 210
12881.34 230
12882.41 214
12883.49 200
12884.56 215
12885.63 170
12886.70 189
12887.77 203
12888.85 198
12889.92 191
12890.99 205
12892.06 183
12893.14 202
12894.21 211
12895.28 214
12896.35 215
12897.43 203
12898.50 184
12899.57 210
12900.65 198
12901.72 173
12902.79 173
12903.86 187
12904.94 200
12906.01 180
12907.08 200
12908.16 206
12909.23 199
12910.30 199
12911.38 219
12912.45 197
12913.52 210
12914.60 201
12915.67 208
12916.74 250
12917.82 201
12918.89 214
12919.97 223
12921.04 223
12922.11 202
12923.19 189
12924.26 227
12925.33 201
12926.41 217
12927.48 205
12928.56 186
12929.63 209
12930.70 195
12931.78 196
12932.85 196
12933.93 199
12935.00 202
12936.08 211
12937.15 220
12938.23 167
12939.30 219
12940.37 205
12941.45 190
12942.52 167
12943.60 190
12944.67 186
12945.75 180
12946.82 215
12947.90 193
12948.97 213
12950.05 249
12951.12 236
12952.20 190
12953.27 201
12954.35 167
12955.42 172
12956.50 221
12957.57 185
12958.65 175
12959.72 181
12960.80 191
12961.87 182
12962.95 178
12964.03 188
12965.10 180
12966.18 182
12967.25 164
12968.33 189
12969.40 183
12970.48 179
12971.56 172
12972.63 158
12973.71 171
12974.78 172
12975.86 168
12976.93 176
12978.01 161
12979.09 211
12980.16 199
12981.24 184
12982.32 189
12983.39 180
12984.47 193
12985.55 175
12986.62 158
12987.70 203
12988.77 189
12989.85 191
12990.93 207
12992.00 216
12993.08 173
12994.16 219
12995.23 188
12996.31 172
12997.39 171
12998.47 162
12999.54 185
13000.62 199
13001.70 209
13002.77 182
13003.85 200
13004.93 171
13006.01 186
13007.08 187
13008.16 177
13009.24 204
13010.31 205
13011.39 203
13012.47 193
13013.55 186
13014.63 186
13015.70 176
13016.78 189
13017.86 178
13018.94 207
13020.01 191
13021.09 176
13022.17 183
13023.25 177
13024.33 226
13025.40 211
13026.48 188
13027.56 198
13028.64 170
13029.72 186
13030.79 202
13031.87 211
13032.95 183
13034.03 190
13035.11 198
13036.19 216
13037.27 209
13038.34 188
13039.42 214
13040.50 189
13041.58 195
13042.66 188
13043.74 193
13044.82 198
13045.90 208
13046.97 206
13048.05 203
13049.13 181
13050.21 185
13051.29 167
13052.37 194
13053.45 199
13054.53 203
13055.61 222
13056.69 212
13057.77 195
13058.85 215
13059.93 215
13061.01 195
13062.09 210
13063.16 208
13064.24 195
13065.32 194
13066.40 200
13067.48 195
13068.56 209
13069.64 189
13070.72 217
13071.80 190
13072.88 226
13073.96 231
13075.04 196
13076.12 187
13077.20 217
13078.28 195
13079.36 185
13080.45 171
13081.53 180
13082.61 213
13083.69 182
13084.77 202
13085.85 195
13086.93 179
13088.01 197
13089.09 204
13090.17 196
13091.25 183
13092.33 190
13093.41 202
13094.49 222
13095.57 211
13096.66 185
13097.74 191
13098.82 224
13099.90 202
13100.98 189
13102.06 211
13103.14 201
13104.22 200
13105.31 206
13106.39 202
13107.47 190
13108.55 205
13109.63 195
13110.71 213
13111.79 185
13112.88 178
13113.96 187
13115.04 213
13116.12 192
13117.20 218
13118.29 209
13119.37 203
13120.45 194
13121.53 157
13122.61 191
13123.70 227
13124.78 217
13125.86 211
13126.94 208
13128.03 208
13129.11 195
13130.19 194
13131.27 198
13132.35 205
13133.44 200
13134.52 182
13135.60 177
13136.69 199
13137.77 201
13138.85 198
13139.93 202
13141.02 181
13142.10 159
13143.18 185
13144.27 197
13145.35 197
13146.43 200
13147.51 168
13148.60 194
13149.68 191
13150.76 181
13151.85 192
13152.93 193
13154.01 175
13155.10 182
13156.18 172
13157.26 178
13158.35 187
13159.43 191
13160.52 197
13161.60 198
13162.68 156
13163.77 198
13164.85 183
13165.93 186
13167.02 183
13168.10 203
13169.19 184
13170.27 187
13171.35 222
13172.44 186
13173.52 169
13174.61 191
13175.69 195
13176.78 199
13177.86 176
13178.94 184
13180.03 192
13181.11 199
13182.20 182
13183.28 162
13184.37 184
13185.45 175
13186.54 204
13187.62 185
13188.71 186
13189.79 181
13190.88 186
13191.96 197
13193.05 182
13194.13 180
13195.22 208
13196.30 216
13197.39 174
13198.47 168
13199.56 159
13200.64 200
13201.73 209
13202.81 207
13203.90 200
13204.98 203
13206.07 194
13207.16 190
13208.24 160
13209.33 198
13210.41 199
13211.50 179
13212.58 186
13213.67 175
13214.76 191
13215.84 198
13216.93 187
13218.01 209
13219.10 179
13220.19 167
13221.27 192
13222.36 214
13223.45 201
13224.53 195
13225.62 151
13226.70 180
13227.79 211
13228.88 192
13229.96 199
13231.05 190
13232.14 160
13233.22 173
13234.31 173
13235.40 167
13236.48 182
13237.57 165
13238.66 171
13239.74 181
13240.83 155
13241.92 176
13243.01 180
13244.09 191
13245.18 175
13246.27 164
13247.35 199
13248.44 197
13249.53 200
13250.62 186
13251.70 182
13252.79 188
13253.88 180
13254.97 184
13256.05 206
13257.14 183
13258.23 182
13259.32 173
13260.40 197
13261.49 197
13262.58 190
13263.67 205
13264.76 191
13265.84 176
13266.93 203
13268.02 216
13269.11 202
13270.20 177
13271.29 192
13272.37 212
13273.46 198
13274.55 180
13275.64 212
13276.73 193
13277.82 181
13278.90 212
13279.99 209
13281.08 199
13282.17 204
13283.26 208
13284.35 191
13285.44 209
13286.53 193
13287.61 197
13288.70 224
13289.79 199
13290.88 197
13291.97 189
13293.06 201
13294.15 211
13295.24 215
13296.33 218
13297.42 184
13298.51 176
13299.60 210
13300.68 211
13301.77 203
13302.86 215
13303.95 216
13305.04 236
13306.13 201
13307.22 245
13308.31 225
13309.40 201
13310.49 238
13311.58 190
13312.67 216
13313.76 213
13314.85 221
13315.94 204
13317.03 236
13318.12 215
13319.21 226
13320.30 206
13321.39 202
13322.48 213
13323.57 178
13324.66 208
13325.75 222
13326.84 216
13327.94 220
13329.03 222
13330.12 207
13331.21 217
13332.30 235
13333.39 242
13334.48 220
13335.57 228
13336.66 236
13337.75 212
13338.84 230
13339.93 193
13341.03 206
13342.12 221
13343.21 206
13344.30 223
13345.39 213
13346.48 212
13347.57 222
13348.66 211
13349.76 214
13350.85 214
13351.94 243
13353.03 251
13354.12 239
13355.21 219
13356.31 232
13357.40 252
13358.49 228
13359.58 256
13360.67 213
13361.76 215
13362.86 241
13363.95 240
13365.04 227
13366.13 220
13367.23 239
13368.32 244
13369.41 277
13370.50 271
13371.59 265
13372.69 251
13373.78 243
13374.87 240
13375.96 229
13377.06 254
13378.15 212
13379.24 240
13380.34 244
13381.43 227
13382.52 206
13383.61 200
13384.71 207
13385.80 188
13386.89 213
13387.99 216
13389.08 231
13390.17 207
13391.26 186
13392.36 204
13393.45 206
13394.54 187
13395.64 204
13396.73 244
13397.82 217
13398.92 188
13400.01 196
13401.11 204
13402.20 208
13403.29 192
13404.39 220
13405.48 211
13406.57 203
13407.67 209
13408.76 205
13409.86 216
13410.95 191
13412.04 208
13413.14 215
13414.23 176
13415.33 205
13416.42 194
13417.51 221
13418.61 212
13419.70 202
13420.80 198
13421.89 197
13422.99 211
13424.08 193
13425.17 216
13426.27 186
13427.36 198
13428.46 194
13429.55 192
13430.65 227
13431.74 217
13432.84 206
13433.93 202
13435.03 194
13436.12 211
13437.22 197
13438.31 203
13439.41 239
13440.50 232
13441.60 213
13442.69 214
13443.79 189
13444.88 197
13445.98 188
13447.08 219
13448.17 220
13449.27 207
13450.36 226
13451.46 234
13452.55 220
13453.65 238
13454.74 198
13455.84 196
13456.94 208
13458.03 242
13459.13 228
13460.22 220
13461.32 220
13462.42 235
13463.51 213
13464.61 212
13465.70 228
13466.80 255
13467.90 244
13468.99 217
13470.09 239
13471.19 225
13472.28 216
13473.38 216
13474.48 217
13475.57 222
13476.67 215
13477.77 215
13478.86 208
13479.96 232
13481.06 204
13482.15 215
13483.25 226
13484.35 216
13485.44 209
13486.54 222
13487.64 227
13488.74 219
13489.83 209
13490.93 225
13492.03 240
13493.12 258
13494.22 243
13495.32 275
13496.42 249
13497.51 263
13498.61 265
13499.71 268
13500.81 253
13501.90 249
13503.00 255
13504.10 252
13505.20 278
13506.30 294
13507.39 262
13508.49 273
13509.59 235
13510.69 263
13511.79 250
13512.88 235
13513.98 255
13515.08 242
13516.18 228
13517.28 229
13518.38 237
13519.47 213
13520.57 214
13521.67 242
13522.77 225
13523.87 222
13524.97 207
13526.07 206
13527.16 212
13528.26 240
13529.36 195
13530.46 215
13531.56 237
13532.66 215
13533.76 223
13534.86 199
13535.96 176
13537.05 195
13538.15 217
13539.25 202
13540.35 229
13541.45 183
13542.55 207
13543.65 223
13544.75 215
13545.85 201
13546.95 197
13548.05 203
13549.15 179
13550.25 201
13551.35 195
13552.45 202
13553.55 209
13554.65 197
13555.75 213
13556.85 213
13557.95 195
13559.05 165
13560.15 189
13561.25 231
13562.35 209
13563.45 172
13564.55 192
13565.65 211
13566.75 185
13567.85 195
13568.95 187
13570.05 214
13571.15 195
13572.25 199
13573.35 198
13574.45 180
13575.55 187
13576.65 172
13577.75 193
13578.85 191
13579.95 193
13581.06 181
13582.16 201
13583.26 208
13584.36 169
13585.46 220
13586.56 203
13587.66 198
13588.76 190
13589.86 191
13590.97 199
13592.07 202
13593.17 216
13594.27 186
13595.37 196
13596.47 202
13597.57 229
13598.68 182
13599.78 212
13600.88 207
13601.98 197
13603.08 210
13604.19 228
13605.29 210
13606.39 192
13607.49 206
13608.59 217
13609.70 207
13610.80 200
13611.90 219
13613.00 191
13614.10 186
13615.21 188
13616.31 209
13617.41 190
13618.51 209
13619.62 201
13620.72 203
13621.82 185
13622.92 200
13624.03 187
13625.13 222
13626.23 219
13627.33 203
13628.44 211
13629.54 217
13630.64 173
13631.75 200
13632.85 176
13633.95 224
13635.06 206
13636.16 178
13637.26 215
13638.36 231
13639.47 213
13640.57 197
13641.67 234
13642.78 211
13643.88 195
13644.99 179
13646.09 215
13647.19 165
13648.30 177
13649.40 179
13650.50 215
13651.61 183
13652.71 186
13653.81 205
13654.92 222
13656.02 181
13657.13 147
13658.23 193
13659.33 184
13660.44 194
13661.54 200
13662.65 185
13663.75 177
13664.86 182
13665.96 188
13667.06 184
13668.17 178
13669.27 192
13670.38 199
13671.48 204
13672.59 181
13673.69 178
13674.80 207
13675.90 201
13677.01 181
13678.11 179
13679.22 183
13680.32 196
13681.43 184
13682.53 202
13683.64 206
13684.74 191
13685.85 191
13686.95 200
13688.06 178
13689.16 192
13690.27 201
13691.37 225
13692.48 218
13693.58 210
13694.69 195
13695.79 194
13696.90 189
13698.01 204
13699.11 202
13700.22 176
13701.32 195
13702.43 221
13703.54 220
13704.64 171
13705.75 177
13706.85 199
13707.96 225
13709.07 181
13710.17 162
13711.28 201
13712.38 218
13713.49 201
13714.60 203
13715.70 194
13716.81 206
13717.92 210
13719.02 210
13720.13 218
13721.24 198
13722.34 216
13723.45 223
13724.56 229
13725.66 195
13726.77 191
13727.88 219
13728.98 243
13730.09 218
13731.20 197
13732.30 220
13733.41 230
13734.52 233
13735.63 215
13736.73 226
13737.84 209
13738.95 234
13740.05 245
13741.16 217
13742.27 190
13743.38 226
13744.48 257
13745.59 244
13746.70 218
13747.81 217
13748.91 237
13750.02 198
13751.13 242
13752.24 250
13753.35 254
13754.45 237
13755.56 236
13756.67 238
13757.78 242
13758.89 242
13759.99 282
13761.10 311
13762.21 264
13763.32 269
13764.43 295
13765.54 293
13766.64 273
13767.75 266
13768.86 293
13769.97 316
13771.08 313
13772.19 322
13773.30 273
13774.40 312
13775.51 349
13776.62 318
13777.73 299
13778.84 278
13779.95 309
13781.06 337
13782.17 353
13783.28 335
13784.39 280
13785.49 287
13786.60 287
13787.71 252
13788.82 294
13789.93 283
13791.04 278
13792.15 278
13793.26 264
13794.37 289
13795.48 250
13796.59 257
13797.70 243
13798.81 249
13799.92 241
13801.03 214
13802.14 257
13803.25 251
13804.36 236
13805.47 223
13806.58 210
13807.69 290
13808.80 254
13809.91 230
13811.02 228
13812.13 228
13813.24 204
13814.35 235
13815.46 274
13816.57 255
13817.68 251
13818.79 220
13819.90 243
13821.01 242
13822.12 206
13823.23 211
13824.34 239
13825.46 215
13826.57 202
13827.68 222
13828.79 224
13829.90 215
13831.01 223
13832.12 219
13833.23 213
13834.34 208
13835.45 223
13836.57 212
13837.68 202
13838.79 217
13839.90 225
13841.01 209
13842.12 217
13843.23 216
13844.35 246
13845.46 245
13846.57 217
13847.68 197
13848.79 201
13849.90 237
13851.02 247
13852.13 204
13853.24 215
13854.35 250
13855.46 244
13856.58 216
13857.69 203
13858.80 222
13859.91 248
13861.02 249
13862.14 231
13863.25 230
13864.36 219
13865.47 251
13866.59 239
13867.70 212
13868.81 212
13869.92 215
13871.04 220
13872.15 214
13873.26 237
13874.38 238
13875.49 227
13876.60 238
13877.71 213
13878.83 210
13879.94 193
13881.05 222
13882.17 243
13883.28 240
13884.39 232
13885.51 245
13886.62 241
13887.73 239
13888.85 249
13889.96 243
13891.07 259
13892.19 267
13893.30 257
13894.41 270
13895.53 284
13896.64 288
13897.75 255
13898.87 268
13899.98 242
13901.10 261
13902.21 257
13903.32 308
13904.44 267
13905.55 250
13906.67 246
13907.78 242
13908.89 276
13910.01 243
13911.12 229
13912.24 243
13913.35 220
13914.47 231
13915.58 238
13916.69 240
13917.81 217
13918.92 218
13920.04 211
13921.15 194
13922.27 215
13923.38 204
13924.50 215
13925.61 228
13926.73 233
13927.84 228
13928.96 212
13930.07 227
13931.19 212
13932.30 212
13933.42 217
13934.53 232
13935.65 211
13936.76 215
13937.88 251
13938.99 212
13940.11 238
13941.22 240
13942.34 206
13943.45 202
13944.57 241
13945.69 225
13946.80 199
13947.92 206
13949.03 225
13950.15 204
13951.27 206
13952.38 185
13953.50 197
13954.61 198
13955.73 215
13956.85 200
13957.96 214
13959.08 230
13960.19 188
13961.31 219
13962.43 202
13963.54 184
13964.66 193
13965.78 224
13966.89 190
13968.01 190
13969.13 200
13970.24 204
13971.36 198
13972.48 194
13973.59 218
13974.71 219
13975.83 206
13976.94 201
13978.06 209
13979.18 196
13980.29 199
13981.41 190
13982.53 209
13983.64 210
13984.76 200
13985.88 213
13987.00 229
13988.11 197
13989.23 180
13990.35 193
13991.47 236
13992.58 200
13993.70 185
13994.82 223
13995.94 212
13997.05 208
13998.17 204
13999.29 226
14000.41 213
14001.53 231
14002.64 212
14003.76 224
14004.88 214
14006.00 198
14007.12 177
14008.23 179
14009.35 189
14010.47 221
14011.59 214
14012.71 211
14013.83 208
14014.94 242
14016.06 237
14017.18 208
14018.30 231
14019.42 199
14020.54 207
14021.66 187
14022.77 206
14023.89 196
14025.01 183
14026.13 186
14027.25 178
14028.37 188
14029.49 194
14030.61 164
14031.73 184
14032.84 187
14033.96 191
14035.08 206
14036.20 186
14037.32 212
14038.44 183
14039.56 170
14040.68 185
14041.80 195
14042.92 180
14044.04 198
14045.16 208
14046.28 209
14047.40 203
14048.52 214
14049.64 206
14050.76 176
14051.88 214
14053.00 199
14054.12 194
14055.24 195
14056.36 229
14057.48 227
14058.60 213
14059.72 228
14060.84 223
14061.96 213
14063.08 205
14064.20 190
14065.32 198
14066.44 206
14067.56 199
14068.68 186
14069.80 212
14070.92 204
14072.04 229
14073.16 218
14074.28 205
14075.40 201
14076.53 207
14077.65 246
14078.77 228
14079.89 211
14081.01 212
14082.13 210
14083.25 216
14084.37 223
14085.49 215
14086.62 251
14087.74 236
14088.86 258
14089.98 250
14091.10 248
14092.22 192
14093.34 264
14094.47 245
14095.59 237
14096.71 234
14097.83 273
14098.95 269
14100.07 272
14101.20 270
14102.32 265
14103.44 267
14104.56 258
14105.68 265
14106.81 250
14107.93 239
14109.05 254
14110.17 228
14111.30 220
14112.42 203
14113.54 226
14114.66 218
14115.78 233
14116.91 258
14118.03 217
14119.15 214
14120.28 246
14121.40 202
14122.52 206
14123.64 217
14124.77 206
14125.89 210
14127.01 180
14128.13 202
14129.26 219
14130.38 236
14131.50 224
14132.63 184
14133.75 206
14134.87 196
14136.00 190
14137.12 208
14138.24 205
14139.37 175
14140.49 224
14141.61 216
14142.74 201
14143.86 169
14144.98 183
14146.11 228
14147.23 217
14148.36 204
14149.48 208
14150.60 216
14151.73 206
14152.85 224
14153.98 201
14155.10 187
14156.22 181
14157.35 210
14158.47 187
14159.60 211
14160.72 199
14161.84 200
14162.97 199
14164.09 199
14165.22 213
14166.34 216
14167.47 216
14168.59 228
14169.72 222
14170.84 211
14171.96 208
14173.09 207
14174.21 215
14175.34 208
14176.46 207
14177.59 216
14178.71 220
14179.84 206
14180.96 186
14182.09 188
14183.21 202
14184.34 212
14185.46 199
14186.59 202
14187.72 181
14188.84 205
14189.97 193
14191.09 210
14192.22 209
14193.34 196
14194.47 188
14195.59 190
14196.72 174
14197.85 197
14198.97 196
14200.10 218
14201.22 206
14202.35 182
14203.47 189
14204.60 164
14205.73 187
14206.85 176
14207.98 177
14209.10 203
14210.23 199
14211.36 158
14212.48 174
14213.61 200
14214.74 172
14215.86 178
14216.99 164
14218.12 180
14219.24 163
14220.37 169
14221.50 192
14222.62 196
14223.75 179
14224.88 183
14226.00 185
14227.13 168
14228.26 179
14229.38 200
14230.51 184
14231.64 187
14232.76 166
14233.89 152
14235.02 177
14236.15 164
14237.27 167
14238.40 168
14239.53 181
14240.66 191
14241.78 188
14242.91 193
14244.04 170
14245.17 168
14246.29 189
14247.42 176
14248.55 180
14249.68 164
14250.80 150
14251.93 167
14253.06 169
14254.19 139
14255.32 154
14256.44 175
14257.57 169
14258.70 167
14259.83 155
14260.96 168
14262.09 187
14263.21 182
14264.34 197
14265.47 191
14266.60 160
14267.73 161
14268.86 174
14269.98 159
14271.11 183
14272.24 140
14273.37 166
14274.50 167
14275.63 182
14276.76 157
14277.89 167
14279.01 172
14280.14 167
14281.27 164
14282.40 170
14283.53 168
14284.66 177
14285.79 205
14286.92 163
14288.05 186
14289.18 181
14290.31 196
14291.44 181
14292.57 175
14293.70 170
14294.82 184
14295.95 152
14297.08 153
14298.21 157
14299.34 151
14300.47 140
14301.60 164
14302.73 167
14303.86 158
14304.99 170
14306.12 167
14307.25 168
14308.38 172
14309.51 165
14310.64 147
14311.77 180
14312.90 167
14314.03 154
14315.16 193
14316.30 168
14317.43 179
14318.56 173
14319.69 156
14320.82 148
14321.95 173
14323.08 161
14324.21 179
14325.34 157
14326.47 149
14327.60 153
14328.73 176
14329.86 159
14330.99 146
14332.13 161
14333.26 166
14334.39 144
14335.52 167
14336.65 182
14337.78 167
14338.91 188
14340.04 164
14341.18 173
14342.31 164
14343.44 184
14344.57 187
14345.70 192
14346.83 168
14347.97 151
14349.10 158
14350.23 157
14351.36 156
14352.49 171
14353.62 172
14354.76 167
14355.89 170
14357.02 149
14358.15 175
14359.28 143
14360.42 177
14361.55 167
14362.68 178
14363.81 158
14364.95 186
14366.08 171
14367.21 182
14368.34 140
14369.48 156
14370.61 179
14371.74 160
14372.87 186
14374.01 186
14375.14 139
14376.27 134
14377.40 145
14378.54 171
14379.67 173
14380.80 137
14381.94 142
14383.07 150
14384.20 170
14385.34 172
14386.47 153
14387.60 156
14388.74 176
14389.87 154
14391.00 167
14392.14 171
14393.27 166
14394.40 156
14395.54 155
14396.67 160
14397.80 154
14398.94 167
14400.07 178
14401.20 178
14402.34 150
14403.47 178
14404.61 177
14405.74 152
14406.87 173
14408.01 174
14409.14 194
14410.28 172
14411.41 186
14412.55 158
14413.68 171
14414.81 132
14415.95 173
14417.08 178
14418.22 135
14419.35 156
14420.49 177
14421.62 163
14422.76 167
14423.89 186
14425.02 204
14426.16 182
14427.29 184
14428.43 175
14429.56 203
14430.70 188
14431.83 184
14432.97 227
14434.10 194
14435.24 216
14436.37 201
14437.51 207
14438.64 188
14439.78 201
14440.92 223
14442.05 199
14443.19 165
14444.32 179
14445.46 180
14446.59 171
14447.73 159
14448.86 175
14450.00 193
14451.14 187
14452.27 179
14453.41 176
14454.54 179
14455.68 187
14456.82 158
14457.95 184
14459.09 195
14460.22 185
14461.36 180
14462.50 213
14463.63 196
14464.77 173
14465.90 164
14467.04 201
14468.18 192
14469.31 183
14470.45 164
14471.59 178
14472.72 179
14473.86 213
14475.00 201
14476.13 188
14477.27 165
14478.41 189
14479.54 184
14480.68 186
14481.82 189
14482.96 202
14484.09 171
14485.23 167
14486.37 138
14487.50 176
14488.64 187
14489.78 201
14490.92 192
14492.05 210
14493.19 208
14494.33 197
14495.47 172
14496.60 185
14497.74 195
14498.88 188
14500.02 189
14501.15 238
14502.29 235
14503.43 214
14504.57 245
14505.70 220
14506.84 240
14507.98 227
14509.12 233
14510.26 206
14511.39 217
14512.53 227
14513.67 240
14514.81 258
14515.95 225
14517.09 234
14518.22 271
14519.36 253
14520.50 239
14521.64 245
14522.78 247
14523.92 244
14525.06 259
14526.19 233
14527.33 245
14528.47 262
14529.61 251
14530.75 263
14531.89 238
14533.03 215
14534.17 207
14535.31 244
14536.45 212
14537.58 204
14538.72 195
14539.86 219
14541.00 196
14542.14 244
14543.28 204
14544.42 207
14545.56 224
14546.70 188
14547.84 200
14548.98 213
14550.12 189
14551.26 192
14552.40 213
14553.54 223
14554.68 194
14555.82 169
14556.96 199
14558.10 196
14559.24 199
14560.38 171
14561.52 187
14562.66 173
14563.80 176
14564.94 209
14566.08 197
14567.22 163
14568.36 174
14569.50 192
14570.64 167
14571.78 174
14572.92 173
14574.06 205
14575.20 171
14576.34 192
14577.48 187
14578.62 177
14579.76 194
14580.91 192
14582.05 165
14583.19 190
14584.33 194
14585.47 182
14586.61 176
14587.75 175
14588.89 181
14590.03 181
14591.18 173
14592.32 180
14593.46 171
14594.60 159
14595.74 197
14596.88 172
14598.02 160
14599.17 186
14600.31 193
14601.45 172
14602.59 157
14603.73 156
14604.87 188
14606.02 198
14607.16 172
14608.30 180
14609.44 178
14610.58 194
14611.73 170
14612.87 165
14614.01 176
14615.15 143
14616.29 185
14617.44 197
14618.58 191
14619.72 175
14620.86 201
14622.01 206
14623.15 177
14624.29 179
14625.43 168
14626.58 199
14627.72 212
14628.86 204
14630.01 166
14631.15 205
14632.29 205
14633.43 203
14634.58 190
14635.72 226
14636.86 213
14638.01 211
14639.15 207
14640.29 174
14641.44 226
14642.58 197
14643.72 215
14644.87 190
14646.01 184
14647.15 182
14648.30 210
14649.44 217
14650.58 202
14651.73 179
14652.87 179
14654.01 192
14655.16 186
14656.30 174
14657.45 190
14658.59 165
14659.73 185
14660.88 192
14662.02 184
14663.17 190
14664.31 168
14665.45 181
14666.60 168
14667.74 170
14668.89 150
14670.03 190
14671.18 151
14672.32 157
14673.46 170
14674.61 173
14675.75 177
14676.90 173
14678.04 167
14679.19 185
14680.33 177
14681.48 164
14682.62 161
14683.77 157
14684.91 129
14686.06 142
14687.20 152
14688.35 177
14689.49 158
14690.64 148
14691.78 129
14692.93 155
14694.07 165
14695.22 159
14696.36 160
14697.51 166
14698.65 176
14699.80 182
14700.95 139
14702.09 171
14703.24 154
14704.38 168
14705.53 144
14706.67 164
14707.82 168
14708.97 180
14710.11 167
14711.26 157
14712.40 140
14713.55 157
14714.70 167
14715.84 176
14716.99 141
14718.13 136
14719.28 166
14720.43 156
14721.57 139
14722.72 159
14723.87 164
14725.01 148
14726.16 159
14727.31 141
14728.45 159
14729.60 164
14730.75 159
14731.89 143
14733.04 144
14734.19 154
14735.33 129
14736.48 144
14737.63 147
14738.77 157
14739.92 138
14741.07 157
14742.22 167
14743.36 126
14744.51 128
14745.66 150
14746.80 147
14747.95 157
14749.10 143
14750.25 157
14751.39 152
14752.54 146
14753.69 149
14754.84 149
14755.99 141
14757.13 143
14758.28 158
14759.43 140
14760.58 135
14761.72 146
14762.87 146
14764.02 147
14765.17 140
14766.32 134
14767.47 151
14768.61 131
14769.76 135
14770.91 139
14772.06 154
14773.21 161
14774.36 145
14775.50 171
14776.65 134
14777.80 151
14778.95 144
14780.10 159
14781.25 146
14782.40 136
14783.54 131
14784.69 149
14785.84 146
14786.99 164
14788.14 136
14789.29 148
14790.44 139
14791.59 145
14792.74 141
14793.89 123
14795.03 159
14796.18 146
14797.33 152
14798.48 111
14799.63 144
14800.78 148
14801.93 159
14803.08 127
14804.23 132
14805.38 139
14806.53 142
14807.68 150
14808.83 124
14809.98 146
14811.13 127
14812.28 124
14813.43 129
14814.58 144
14815.73 109
14816.88 136
14818.03 137
14819.18 135
14820.33 113
14821.48 133
14822.63 132
14823.78 150
14824.93 149
14826.08 136
14827.23 152
14828.38 127
14829.53 138
14830.68 137
14831.83 115
14832.98 137
14834.14 146
14835.29 140
14836.44 145
14837.59 141
14838.74 129
14839.89 129
14841.04 140
14842.19 170
14843.34 117
14844.49 172
14845.65 112
14846.80 155
14847.95 148
14849.10 151
14850.25 153
14851.40 144
14852.55 143
14853.71 152
14854.86 145
14856.01 144
14857.16 135
14858.31 149
14859.46 141
14860.62 129
14861.77 151
14862.92 136
14864.07 160
14865.22 137
14866.38 161
14867.53 152
14868.68 156
14869.83 143
14870.98 158
14872.14 134
14873.29 149
14874.44 142
14875.59 130
14876.75 110
14877.90 132
14879.05 157
14880.20 139
14881.36 152
14882.51 145
14883.66 137
14884.81 116
14885.97 148
14887.12 135
14888.27 178
14889.42 126
14890.58 141
14891.73 165
14892.88 154
14894.04 125
14895.19 140
14896.34 124
14897.50 127
14898.65 153
14899.80 144
14900.96 151
14902.11 137
14903.26 138
14904.42 127
14905.57 155
14906.72 146
14907.88 148
14909.03 125
14910.18 153
14911.34 164
14912.49 135
14913.65 129
14914.80 121
14915.95 120
14917.11 143
14918.26 148
14919.42 146
14920.57 162
14921.72 132
14922.88 138
14924.03 122
14925.19 144
14926.34 164
14927.50 139
14928.65 139
14929.81 124
14930.96 138
14932.11 158
14933.27 161
14934.42 141
14935.58 160
14936.73 150
14937.89 145
14939.04 130
14940.20 153
14941.35 129
14942.51 152
14943.66 142
14944.82 156
14945.97 143
14947.13 123
14948.28 133
14949.44 147
14950.59 141
14951.75 121
14952.90 130
14954.06 139
14955.22 166
14956.37 130
14957.53 163
14958.68 147
14959.84 173
14960.99 161
14962.15 155
14963.30 146
14964.46 140
14965.62 141
14966.77 137
14967.93 160
14969.08 149
14970.24 162
14971.40 138
14972.55 169
14973.71 151
14974.86 153
14976.02 137
14977.18 137
14978.33 139
14979.49 151
14980.65 151
14981.80 130
14982.96 140
14984.12 125
14985.27 146
14986.43 138
14987.59 168
14988.74 133
14989.90 167
14991.06 137
14992.21 144
14993.37 133
14994.53 177
14995.68 139
14996.84 147
14998.00 141
14999.16 153
15000.31 163
15001.47 123
15002.63 127
15003.79 132
15004.94 162
15006.10 146
15007.26 136
15008.42 127
15009.57 179
15010.73 139
15011.89 148
15013.05 164
15014.20 161
15015.36 132
15016.52 144
15017.68 137
15018.83 140
15019.99 127
15021.15 125
15022.31 157
15023.47 126
15024.63 168
15025.78 124
15026.94 146
15028.10 147
15029.26 137
15030.42 102
15031.58 122
15032.73 144
15033.89 141
15035.05 129
15036.21 136
15037.37 147
15038.53 144
15039.69 138
15040.84 136
15042.00 174
15043.16 134
15044.32 147
15045.48 142
15046.64 156
15047.80 131
15048.96 144
15050.12 124
15051.28 127
15052.43 109
15053.59 147
15054.75 135
15055.91 150
15057.07 141
15058.23 134
15059.39 155
15060.55 129
15061.71 135
15062.87 123
15064.03 124
15065.19 143
15066.35 148
15067.51 139
15068.67 153
15069.83 136
15070.99 139
15072.15 117
15073.31 132
15074.47 134
15075.63 115
15076.79 144
15077.95 113
15079.11 134
15080.27 124
15081.43 149
15082.59 131
15083.75 145
15084.91 111
15086.07 153
15087.23 139
15088.39 120
15089.55 134
15090.71 138
15091.88 142
15093.04 144
15094.20 158
15095.36 138
15096.52 132
15097.68 118
15098.84 134
15100.00 121
15101.16 140
15102.32 113
15103.49 146
15104.65 119
15105.81 149
15106.97 139
15108.13 124
15109.29 133
15110.45 140
15111.61 165
15112.78 106
15113.94 140
15115.10 137
15116.26 143
15117.42 127
15118.58 136
15119.75 122
15120.91 142
15122.07 129
15123.23 124
15124.39 114
15125.56 108
15126.72 136
15127.88 142
15129.04 130
15130.21 118
15131.37 149
15132.53 111
15133.69 126
15134.85 118
15136.02 149
15137.18 126
15138.34 119
15139.50 122
15140.67 140
15141.83 129
15142.99 157
15144.16 129
15145.32 117
15146.48 142
15147.64 134
15148.81 134
15149.97 111
15151.13 138
15152.30 124
15153.46 139
15154.62 119
15155.79 139
15156.95 126
15158.11 154
15159.28 135
15160.44 122
15161.60 133
15162.77 127
15163.93 166
15165.09 140
15166.26 142
15167.42 103
15168.58 149
15169.75 127
15170.91 140
15172.08 131
15173.24 139
15174.40 145
15175.57 158
15176.73 118
15177.90 126
15179.06 137
15180.22 152
15181.39 142
15182.55 126
15183.72 108
15184.88 115
15186.05 124
15187.21 135
15188.37 155
15189.54 144
15190.70 136
15191.87 121
15193.03 136
15194.20 126
15195.36 146
15196.53 160
15197.69 154
15198.86 145
15200.02 124
15201.19 154
15202.35 132
15203.52 138
15204.68 140
15205.85 143
15207.01 129
15208.18 170
15209.34 122
15210.51 127
15211.67 113
15212.84 130
15214.00 128
15215.17 133
15216.33 152
15217.50 129
15218.67 139
15219.83 148
15221.00 150
15222.16 129
15223.33 137
15224.50 149
15225.66 139
15226.83 116
15227.99 147
15229.16 144
15230.33 165
15231.49 156
15232.66 152
15233.82 149
15234.99 139
15236.16 146
15237.32 121
15238.49 142
15239.66 128
15240.82 150
15241.99 105
15243.16 143
15244.32 129
15245.49 138
15246.66 147
15247.82 138
15248.99 140
15250.16 125
15251.32 134
15252.49 130
15253.66 124
15254.82 126
15255.99 127
15257.16 144
15258.32 165
15259.49 135
15260.66 127
15261.83 137
15262.99 139
15264.16 120
15265.33 129
15266.50 144
15267.66 122
15268.83 148
15270.00 133
15271.17 134
15272.33 123
15273.50 153
15274.67 137
15275.84 133
15277.01 122
15278.17 140
15279.34 145
15280.51 151
15281.68 115
15282.85 119
15284.01 128
15285.18 144
15286.35 114
15287.52 157
15288.69 126
15289.86 146
15291.02 136
15292.19 112
15293.36 161
15294.53 131
15295.70 143
15296.87 126
15298.03 148
15299.20 117
15300.37 122
15301.54 163
15302.71 140
15303.88 151
15305.05 127
15306.22 139
15307.39 129
15308.56 148
15309.72 135
15310.89 146
15312.06 113
15313.23 133
15314.40 134
15315.57 155
15316.74 117
15317.91 117
15319.08 127
15320.25 137
15321.42 119
15322.59 129
15323.76 135
15324.93 126
15326.10 138
15327.27 124
15328.44 111
15329.61 125
15330.78 122
15331.95 148
15333.12 133
15334.29 109
15335.46 127
15336.63 141
15337.80 147
15338.97 124
15340.14 131
15341.31 137
15342.48 147
15343.65 141
15344.82 131
15345.99 141
15347.16 131
15348.33 147
15349.50 128
15350.67 138
15351.84 147
15353.01 163
15354.18 150
15355.36 127
15356.53 130
15357.70 116
15358.87 141
15360.04 117
15361.21 107
15362.38 122
15363.55 139
15364.72 128
15365.90 129
15367.07 127
15368.24 129
15369.41 132
15370.58 131
15371.75 128
15372.92 132
15374.10 144
15375.27 132
15376.44 143
15377.61 124
15378.78 125
15379.95 128
15381.13 143
15382.30 114
15383.47 144
15384.64 133
15385.81 129
15386.99 115
15388.16 124
15389.33 135
15390.50 130
15391.68 119
15392.85 125
15394.02 121
15395.19 118
15396.36 123
15397.54 131
15398.71 120
15399.88 113
15401.05 131
15402.23 121
15403.40 123
15404.57 109
15405.75 126
15406.92 124
15408.09 139
15409.26 132
15410.44 132
15411.61 151
15412.78 137
15413.96 127
15415.13 109
15416.30 149
15417.48 121
15418.65 123
15419.82 123
15421.00 129
15422.17 119
15423.34 105
15424.52 121
15425.69 130
15426.86 125
15428.04 162
15429.21 131
15430.39 109
15431.56 95
15432.73 124
15433.91 134
15435.08 128
15436.25 146
15437.43 158
15438.60 108
15439.78 133
15440.95 139
15442.13 155
15443.30 147
15444.47 124
15445.65 124
15446.82 137
15448.00 117
15449.17 95
15450.35 128
15451.52 129
15452.70 112
15453.87 106
15455.04 142
15456.22 120
15457.39 114
15458.57 114
15459.74 129
15460.92 130
15462.09 116
15463.27 130
15464.44 120
15465.62 126
15466.79 117
15467.97 130
15469.14 114
15470.32 121
15471.49 114
15472.67 137
15473.85 143
15475.02 114
15476.20 136
15477.37 149
15478.55 122
15479.72 104
15480.90 128
15482.07 120
15483.25 127
15484.43 133
15485.60 127
15486.78 128
15487.95 107
15489.13 120
15490.31 122
15491.48 132
15492.66 116
15493.83 129
15495.01 149
15496.19 135
15497.36 132
15498.54 152
15499.72 138
15500.89 116
15502.07 116
15503.25 119
15504.42 127
15505.60 131
15506.78 138
15507.95 120
15509.13 121
15510.31 92
15511.48 124
15512.66 135
15513.84 122
15515.01 126
15516.19 125
15517.37 155
15518.54 117
15519.72 111
15520.90 140
15522.08 132
15523.25 118
15524.43 144
15525.61 139
15526.79 115
15527.96 134
15529.14 143
15530.32 144
15531.50 125
15532.67 119
15533.85 118
15535.03 117
15536.21 112
15537.38 120
15538.56 123
15539.74 131
15540.92 118
15542.10 110
15543.27 119
15544.45 132
15545.63 116
15546.81 154
15547.99 142
15549.17 130
15550.34 121
15551.52 143
15552.70 151
15553.88 139
15555.06 121
15556.24 136
15557.41 138
15558.59 124
15559.77 130
15560.95 129
15562.13 134
15563.31 119
15564.49 123
15565.67 133
15566.84 122
15568.02 141
15569.20 171
15570.38 126
15571.56 131
15572.74 129
15573.92 121
15575.10 123
15576.28 122
15577.46 143
15578.64 138
15579.82 141
15581.00 106
15582.18 154
15583.35 124
15584.53 138
15585.71 118
15586.89 146
15588.07 150
15589.25 144
15590.43 125
15591.61 133
15592.79 131
15593.97 110
15595.15 153
15596.33 146
15597.51 157
15598.69 150
15599.87 154
15601.05 140
15602.23 135
15603.41 119
15604.59 154
15605.78 138
15606.96 132
15608.14 142
15609.32 137
15610.50 133
15611.68 150
15612.86 139
15614.04 144
15615.22 134
15616.40 128
15617.58 144
15618.76 139
15619.94 147
15621.12 137
15622.31 157
15623.49 158
15624.67 137
15625.85 154
15627.03 170
15628.21 157
15629.39 161
15630.57 141
15631.76 153
15632.94 135
15634.12 132
15635.30 162
15636.48 157
15637.66 159
15638.85 197
15640.03 197
15641.21 155
15642.39 146
15643.57 169
15644.75 163
15645.94 161
15647.12 152
15648.30 177
15649.48 178
15650.66 163
15651.85 146
15653.03 170
15654.21 171
15655.39 147
15656.58 152
15657.76 130
15658.94 146
15660.12 148
15661.31 178
15662.49 166
15663.67 145
15664.85 163
15666.04 197
15667.22 161
15668.40 155
15669.58 148
15670.77 176
15671.95 173
15673.13 165
15674.32 170
15675.50 183
15676.68 178
15677.87 180
15679.05 174
15680.23 141
15681.42 179
15682.60 192
15683.78 190
15684.97 200
15686.15 186
15687.33 200
15688.52 175
15689.70 174
15690.88 173
15692.07 187
15693.25 191
15694.44 190
15695.62 193
15696.80 218
15697.99 222
15699.17 221
15700.35 190
15701.54 191
15702.72 214
15703.91 206
15705.09 234
15706.28 206
15707.46 202
15708.64 197
15709.83 242
15711.01 246
15712.20 233
15713.38 236
15714.57 216
15715.75 216
15716.94 278
15718.12 233
15719.31 282
15720.49 272
15721.67 247
15722.86 240
15724.04 273
15725.23 282
15726.41 273
15727.60 255
15728.78 247
15729.97 235
15731.15 215
15732.34 226
15733.53 229
15734.71 251
15735.90 256
15737.08 225
15738.27 244
15739.45 215
15740.64 208
15741.82 202
15743.01 213
15744.19 177
15745.38 210
15746.57 217
15747.75 231
15748.94 242
15750.12 257
15751.31 230
15752.50 219
15753.68 199
15754.87 228
15756.05 235
15757.24 230
15758.43 201
15759.61 227
15760.80 244
15761.99 204
15763.17 213
15764.36 220
15765.54 215
15766.73 189
15767.92 197
15769.10 223
15770.29 200
15771.48 214
15772.66 211
15773.85 178
15775.04 198
15776.22 202
15777.41 211
15778.60 190
15779.79 192
15780.97 191
15782.16 199
15783.35 200
15784.53 195
15785.72 169
15786.91 166
15788.10 193
15789.28 197
15790.47 202
15791.66 191
15792.85 167
15794.03 188
15795.22 172
15796.41 189
15797.60 177
15798.78 180
15799.97 171
15801.16 174
15802.35 181
15803.54 182
15804.72 210
15805.91 175
15807.10 160
15808.29 166
15809.48 152
15810.66 177
15811.85 181
15813.04 183
15814.23 186
15815.42 173
15816.61 156
15817.79 166
15818.98 182
15820.17 153
15821.36 177
15822.55 161
15823.74 174
15824.93 192
15826.11 188
15827.30 167
15828.49 162
15829.68 163
15830.87 204
15832.06 180
15833.25 168
15834.44 150
15835.63 157
15836.82 167
15838.00 166
15839.19 147
15840.38 164
15841.57 181
15842.76 164
15843.95 182
15845.14 166
15846.33 187
15847.52 152
15848.71 177
15849.90 164
15851.09 137
15852.28 165
15853.47 138
15854.66 141
15855.85 146
15857.04 159
15858.23 180
15859.42 172
15860.61 158
15861.80 169
15862.99 149
15864.18 183
15865.37 184
15866.56 174
15867.75 195
15868.94 164
15870.13 163
15871.32 144
15872.51 156
15873.70 158
15874.89 151
15876.08 152
15877.27 178
15878.46 150
15879.66 179
15880.85 157
15882.04 137
15883.23 159
15884.42 170
15885.61 169
15886.80 157
15887.99 165
15889.18 166
15890.37 143
15891.57 168
15892.76 159
15893.95 149
15895.14 168
15896.33 163
15897.52 160
15898.71 151
15899.91 166
15901.10 165
15902.29 174
15903.48 173
15904.67 160
15905.86 174
15907.06 159
15908.25 168
15909.44 141
15910.63 146
15911.82 154
15913.02 172
15914.21 144
15915.40 166
15916.59 161
15917.78 147
15918.98 153
15920.17 146
15921.36 186
15922.55 183
15923.75 171
15924.94 151
15926.13 142
15927.32 143
15928.52 151
15929.71 158
15930.90 184
15932.09 157
15933.29 162
15934.48 174
15935.67 181
15936.87 162
15938.06 153
15939.25 159
15940.44 153
15941.64 151
15942.83 152
15944.02 154
15945.22 159
15946.41 168
15947.60 133
15948.80 139
15949.99 129
15951.18 151
15952.38 159
15953.57 144
15954.77 137
15955.96 144
15957.15 156
15958.35 133
15959.54 130
15960.73 130
15961.93 160
15963.12 144
15964.32 157
15965.51 143
15966.70 159
15967.90 132
15969.09 133
15970.29 158
15971.48 146
15972.67 123
15973.87 153
15975.06 162
15976.26 163
15977.45 145
15978.65 153
15979.84 163
15981.04 136
15982.23 157
15983.43 131
15984.62 140
15985.81 156
15987.01 162
15988.20 139
15989.40 127
15990.59 135
15991.79 142
15992.98 126
15994.18 151
15995.37 143
15996.57 137
15997.76 138
15998.96 125
16000.16 132
16001.35 137
16002.55 124
16003.74 135
16004.94 144
16006.13 150
16007.33 126
16008.52 150
16009.72 143
16010.92 144
16012.11 133
16013.31 130
16014.50 169
16015.70 124
16016.89 140
16018.09 134
16019.29 110
16020.48 168
16021.68 142
16022.87 138
16024.07 136
16025.27 114
16026.46 144
16027.66 144
16028.86 138
16030.05 131
16031.25 134
16032.45 154
16033.64 151
16034.84 117
16036.04 122
16037.23 138
16038.43 138
16039.63 118
16040.82 145
16042.02 125
16043.22 127
16044.41 134
16045.61 148
16046.81 127
16048.00 115
16049.20 136
16050.40 134
16051.60 138
16052.79 135
16053.99 123
16055.19 119
16056.39 127
16057.58 114
16058.78 138
16059.98 142
16061.18 123
16062.37 129
16063.57 130
16064.77 130
16065.97 122
16067.16 107
16068.36 119
16069.56 125
16070.76 111
16071.96 134
16073.15 134
16074.35 144
16075.55 114
16076.75 126
16077.95 128
16079.14 104
16080.34 130
16081.54 119
16082.74 119
16083.94 118
16085.14 102
16086.34 117
16087.53 126
16088.73 98
16089.93 150
16091.13 139
16092.33 141
16093.53 120
16094.73 124
16095.93 137
16097.12 129
16098.32 127
16099.52 128
16100.72 128
16101.92 146
16103.12 124
16104.32 135
16105.52 127
16106.72 125
16107.92 121
16109.12 126
16110.32 126
16111.52 114
16112.71 129
16113.91 128
16115.11 128
16116.31 128
16117.51 140
16118.71 136
16119.91 141
16121.11 110
16122.31 115
16123.51 118
16124.71 113
16125.91 150
16127.11 124
16128.31 131
16129.51 133
16130.71 133
16131.91 113
16133.11 115
16134.31 105
16135.51 121
16136.71 117
16137.92 133
16139.12 118
16140.32 133
16141.52 146
16142.72 130
16143.92 123
16145.12 123
16146.32 117
16147.52 101
16148.72 131
16149.92 124
16151.12 128
16152.32 110
16153.53 139
16154.73 118
16155.93 138
16157.13 130
16158.33 138
16159.53 107
16160.73 134
16161.93 134
16163.14 126
16164.34 139
16165.54 128
16166.74 129
16167.94 126
16169.14 136
16170.34 116
16171.55 131
16172.75 114
16173.95 119
16175.15 114
16176.35 116
16177.56 119
16178.76 118
16179.96 126
16181.16 119
16182.36 116
16183.57 107
16184.77 129
16185.97 117
16187.17 111
16188.38 105
16189.58 144
16190.78 114
16191.98 126
16193.18 87
16194.39 117
16195.59 136
16196.79 108
16198.00 117
16199.20 118
16200.40 147
16201.60 127
16202.81 115
16204.01 113
16205.21 129
16206.42 150
16207.62 117
16208.82 112
16210.02 127
16211.23 121
16212.43 134
16213.63 127
16214.84 99
16216.04 120
16217.24 135
16218.45 140
16219.65 99
16220.86 126
16222.06 139
16223.26 135
16224.47 135
16225.67 110
16226.87 116
16228.08 119
16229.28 112
16230.49 117
16231.69 126
16232.89 124
16234.10 136
16235.30 157
16236.51 133
16237.71 129
16238.91 148
16240.12 189
16241.32 139
16242.53 127
16243.73 142
16244.94 148
16246.14 154
16247.34 132
16248.55 151
16249.75 158
16250.96 122
16252.16 156
16253.37 155
16254.57 144
16255.78 154
16256.98 147
16258.19 149
16259.39 127
16260.60 142
16261.80 157
16263.01 139
16264.21 152
16265.42 142
16266.62 149
16267.83 142
16269.03 157
16270.24 130
16271.45 146
16272.65 126
16273.86 129
16275.06 153
16276.27 159
16277.47 163
16278.68 132
16279.88 150
16281.09 132
16282.30 154
16283.50 164
16284.71 175
16285.91 153
16287.12 154
16288.33 169
16289.53 177
16290.74 162
16291.94 179
16293.15 161
16294.36 157
16295.56 153
16296.77 173
16297.98 189
16299.18 149
16300.39 183
16301.60 190
16302.80 181
16304.01 177
16305.22 180
16306.42 195
16307.63 188
16308.84 196
16310.04 162
16311.25 185
16312.46 191
16313.66 201
16314.87 198
16316.08 209
16317.29 190
16318.49 186
16319.70 193
16320.91 176
16322.11 157
16323.32 171
16324.53 172
16325.74 152
16326.94 176
16328.15 170
16329.36 175
16330.57 162
16331.77 145
16332.98 144
16334.19 166
16335.40 151
16336.61 175
16337.81 150
16339.02 146
16340.23 144
16341.44 159
16342.65 139
16343.85 157
16345.06 140
16346.27 133
16347.48 124
16348.69 132
16349.90 124
16351.10 122
16352.31 178
16353.52 128
16354.73 114
16355.94 123
16357.15 160
16358.35 141
16359.56 140
16360.77 154
16361.98 130
16363.19 130
16364.40 141
16365.61 135
16366.82 144
16368.03 132
16369.23 115
16370.44 142
16371.65 136
16372.86 117
16374.07 114
16375.28 164
16376.49 152
16377.70 115
16378.91 145
16380.12 133
16381.33 139
16382.54 136
16383.75 144
16384.96 137
16386.17 129
16387.38 122
16388.59 146
16389.80 133
16391.01 131
16392.22 135
16393.43 142
16394.64 129
16395.85 148
16397.06 132
16398.27 128
16399.48 128
16400.69 125
16401.90 139
16403.11 121
16404.32 122
16405.53 119
16406.74 153
16407.95 117
16409.16 115
16410.37 118
16411.58 131
16412.79 120
16414.00 126
16415.21 141
16416.42 137
16417.63 114
16418.85 129
16420.06 157
16421.27 100
16422.48 101
16423.69 136
16424.90 135
16426.11 101
16427.32 107
16428.53 106
16429.75 129
16430.96 120
16432.17 129
16433.38 111
16434.59 112
16435.80 120
16437.01 121
16438.23 124
16439.44 117
16440.65 137
16441.86 118
16443.07 132
16444.28 94
16445.50 131
16446.71 148
16447.92 129
16449.13 116
16450.34 116
16451.56 126
16452.77 137
16453.98 117
16455.19 145
16456.41 144
16457.62 134
16458.83 128
16460.04 121
16461.26 135
16462.47 125
16463.68 124
16464.89 142
16466.11 133
16467.32 105
16468.53 123
16469.74 118
16470.96 106
16472.17 99
16473.38 142
16474.60 143
16475.81 120
16477.02 113
16478.23 121
16479.45 136
16480.66 106
16481.87 105
16483.09 127
16484.30 159
16485.51 112
16486.73 132
16487.94 125
16489.15 116
16490.37 109
16491.58 114
16492.80 115
16494.01 118
16495.22 119
16496.44 121
16497.65 118
16498.86 107
16500.08 118
16501.29 133
16502.51 126
16503.72 76
16504.93 106
16506.15 125
16507.36 110
16508.58 87
16509.79 114
16511.01 108
16512.22 106
16513.43 126
16514.65 114
16515.86 115
16517.08 98
16518.29 118
16519.51 133
16520.72 120
16521.94 109
16523.15 131
16524.37 121
16525.58 120
16526.80 116
16528.01 133
16529.23 129
16530.44 112
16531.66 128
16532.87 109
16534.09 114
16535.30 128
16536.52 119
16537.73 129
16538.95 137
16540.16 117
16541.38 136
16542.59 126
16543.81 115
16545.02 117
16546.24 144
16547.46 114
16548.67 127
16549.89 103
16551.10 107
16552.32 138
16553.54 114
16554.75 122
16555.97 106
16557.18 121
16558.40 111
16559.62 131
16560.83 124
16562.05 124
16563.26 127
16564.48 132
16565.70 116
16566.91 126
16568.13 123
16569.35 127
16570.56 131
16571.78 122
16573.00 114
16574.21 128
16575.43 116
16576.65 116
16577.86 108
16579.08 114
16580.30 122
16581.51 119
16582.73 143
16583.95 134
16585.16 141
16586.38 124
16587.60 120
16588.82 132
16590.03 105
16591.25 124
16592.47 121
16593.68 125
16594.90 117
16596.12 117
16597.34 113
16598.55 118
16599.77 104
16600.99 128
16602.21 121
16603.43 133
16604.64 98
16605.86 120
16607.08 118
16608.30 138
16609.51 108
16610.73 115
16611.95 129
16613.17 112
16614.39 114
16615.60 110
16616.82 120
16618.04 118
16619.26 135
16620.48 115
16621.70 108
16622.91 111
16624.13 115
16625.35 105
16626.57 112
16627.79 92
16629.01 104
16630.23 112
16631.45 114
16632.66 110
16633.88 104
16635.10 117
16636.32 91
16637.54 115
16638.76 99
16639.98 144
16641.20 103
16642.42 125
16643.64 116
16644.85 131
16646.07 109
16647.29 92
16648.51 133
16649.73 91
16650.95 96
16652.17 100
16653.39 117
16654.61 101
16655.83 129
16657.05 97
16658.27 105
16659.49 116
16660.71 116
16661.93 129
16663.15 112
16664.37 95
16665.59 94
16666.81 124
16668.03 86
16669.25 108
16670.47 93
16671.69 118
16672.91 110
16674.13 120
16675.35 103
16676.57 99
16677.79 100
16679.01 128
16680.23 123
16681.45 134
16682.67 109
16683.89 110
16685.11 115
16686.34 122
16687.56 108
16688.78 119
16690.00 106
16691.22 103
16692.44 127
16693.66 101
16694.88 115
16696.10 89
16697.32 119
16698.55 115
16699.77 108
16700.99 105
16702.21 97
16703.43 114
16704.65 141
16705.87 120
16707.10 95
16708.32 110
16709.54 113
16710.76 120
16711.98 96
16713.20 113
16714.43 103
16715.65 128
16716.87 113
16718.09 102
16719.31 91
16720.54 120
16721.76 125
16722.98 112
16724.20 107
16725.42 113
16726.65 114
16727.87 122
16729.09 131
16730.31 108
16731.54 129
16732.76 122
16733.98 126
16735.20 121
16736.43 99
16737.65 104
16738.87 139
16740.09 120
16741.32 87
16742.54 102
16743.76 116
16744.99 113
16746.21 95
16747.43 97
16748.65 92
16749.88 125
16751.10 117
16752.32 97
16753.55 100
16754.77 114
16755.99 108
16757.22 114
16758.44 114
16759.66 117
16760.89 118
16762.11 108
16763.33 123
16764.56 108
16765.78 115
16767.01 129
16768.23 133
16769.45 101
16770.68 99
16771.90 108
16773.12 109
16774.35 101
16775.57 106
16776.80 110
16778.02 115
16779.25 91
16780.47 100
16781.69 120
16782.92 85
16784.14 88
16785.37 117
16786.59 123
16787.82 99
16789.04 115
16790.27 118
16791.49 106
16792.71 99
16793.94 107
16795.16 118
16796.39 118
16797.61 115
16798.84 106
16800.06 108
16801.29 106
16802.51 125
16803.74 135
16804.96 112
16806.19 119
16807.41 122
16808.64 104
16809.86 94
16811.09 100
16812.32 106
16813.54 122
16814.77 106
16815.99 102
16817.22 114
16818.44 132
16819.67 107
16820.89 119
16822.12 119
16823.35 96
16824.57 119
16825.80 133
16827.02 106
16828.25 107
16829.48 100
16830.70 132
16831.93 110
16833.15 113
16834.38 109
16835.61 132
16836.83 112
16838.06 115
16839.29 117
16840.51 123
16841.74 121
16842.96 114
16844.19 139
16845.42 110
16846.64 106
16847.87 94
16849.10 145
16850.32 124
16851.55 108
16852.78 130
16854.01 138
16855.23 156
16856.46 116
16857.69 158
16858.91 117
16860.14 122
16861.37 116
16862.59 134
16863.82 130
16865.05 113
16866.28 121
16867.50 131
16868.73 121
16869.96 109
16871.19 138
16872.41 126
16873.64 139
16874.87 125
16876.10 137
16877.33 151
16878.55 143
16879.78 134
16881.01 133
16882.24 144
16883.46 130
16884.69 151
16885.92 155
16887.15 159
16888.38 127
16889.61 121
16890.83 134
16892.06 154
16893.29 133
16894.52 137
16895.75 125
16896.98 141
16898.20 110
16899.43 145
16900.66 141
16901.89 132
16903.12 136
16904.35 119
16905.58 129
16906.80 135
16908.03 119
16909.26 131
16910.49 120
16911.72 133
16912.95 150
16914.18 143
16915.41 127
16916.64 104
16917.87 127
16919.10 146
16920.33 134
16921.55 123
16922.78 108
16924.01 127
16925.24 131
16926.47 111
16927.70 134
16928.93 103
16930.16 117
16931.39 153
16932.62 107
16933.85 108
16935.08 104
16936.31 124
16937.54 119
16938.77 110
16940.00 111
16941.23 124
16942.46 137
16943.69 106
16944.92 107
16946.15 108
16947.38 111
16948.61 154
16949.84 133
16951.07 102
16952.30 110
16953.53 122
16954.76 131
16956.00 123
16957.23 106
16958.46 142
16959.69 125
16960.92 117
16962.15 111
16963.38 117
16964.61 111
16965.84 96
16967.07 112
16968.30 118
16969.54 122
16970.77 116
16972.00 126
16973.23 121
16974.46 109
16975.69 113
16976.92 132
16978.15 132
16979.39 112
16980.62 121
16981.85 122
16983.08 134
16984.31 138
16985.54 118
16986.78 109
16988.01 127
16989.24 114
16990.47 119
16991.70 139
16992.94 134
16994.17 117
16995.40 125
16996.63 114
16997.86 105
16999.10 129
17000.33 114
17001.56 131
17002.79 94
17004.03 117
17005.26 125
17006.49 131
17007.72 105
17008.96 105
17010.19 121
17011.42 118
17012.65 124
17013.89 122
17015.12 131
17016.35 93
17017.58 111
17018.82 117
17020.05 123
17021.28 118
17022.52 119
17023.75 113
17024.98 120
17026.22 135
17027.45 134
17028.68 122
17029.92 112
17031.15 81
17032.38 105
17033.62 145
17034.85 94
17036.08 109
17037.32 119
17038.55 104
17039.78 93
17041.02 131
17042.25 119
17043.49 103
17044.72 93
17045.95 110
17047.19 105
17048.42 89
17049.66 112
17050.89 120
17052.12 111
17053.36 87
17054.59 112
17055.83 99
17057.06 111
17058.29 110
17059.53 124
17060.76 100
17062.00 95
17063.23 108
17064.47 118
17065.70 91
17066.94 116
17068.17 122
17069.41 124
17070.64 116
17071.88 100
17073.11 86
17074.35 98
17075.58 108
17076.82 97
17078.05 104
17079.29 114
17080.52 104
17081.76 106
17082.99 117
17084.23 89
17085.46 122
17086.70 109
17087.93 121
17089.17 109
17090.40 84
17091.64 92
17092.87 103
17094.11 102
17095.35 92
17096.58 92
17097.82 110
17099.05 121
17100.29 114
17101.53 100
17102.76 106
17104.00 126
17105.23 108
17106.47 116
17107.71 89
17108.94 98
17110.18 97
17111.41 104
17112.65 109
17113.89 96
17115.12 115
17116.36 112
17117.60 103
17118.83 86
17120.07 94
17121.31 93
17122.54 104
17123.78 105
17125.02 110
17126.25 99
17127.49 100
17128.73 112
17129.96 101
17131.20 95
17132.44 130
17133.68 114
17134.91 108
17136.15 99
17137.39 88
17138.62 113
17139.86 95
17141.10 114
17142.34 91
17143.57 103
17144.81 99
17146.05 103
17147.29 94
17148.52 112
17149.76 102
17151.00 91
17152.24 106
17153.48 101
17154.71 109
17155.95 100
17157.19 117
17158.43 96
17159.66 85
17160.90 88
17162.14 113
17163.38 102
17164.62 95
17165.86 103
17167.09 106
17168.33 106
17169.57 104
17170.81 106
17172.05 103
17173.29 100
17174.52 76
17175.76 111
17177.00 117
17178.24 105
17179.48 90
17180.72 103
17181.96 117
17183.20 100
17184.43 96
17185.67 105
17186.91 83
17188.15 93
17189.39 100
17190.63 98
17191.87 93
17193.11 101
17194.35 105
17195.59 109
17196.83 102
17198.07 102
17199.31 96
17200.55 96
17201.78 84
17203.02 94
17204.26 108
17205.50 90
17206.74 101
17207.98 107
17209.22 87
17210.46 114
17211.70 103
17212.94 96
17214.18 85
17215.42 92
17216.66 87
17217.90 89
17219.14 92
17220.38 108
17221.62 106
17222.86 103
17224.10 102
17225.34 98
17226.59 98
17227.83 100
17229.07 113
17230.31 98
17231.55 89
17232.79 82
17234.03 103
17235.27 102
17236.51 109
17237.75 110
17238.99 103
17240.23 93
17241.47 92
17242.72 99
17243.96 84
17245.20 87
17246.44 95
17247.68 113
17248.92 114
17250.16 105
17251.40 99
17252.65 84
17253.89 88
17255.13 103
17256.37 88
17257.61 102
17258.85 99
17260.09 104
17261.34 88
17262.58 90
17263.82 93
17265.06 109
17266.30 106
17267.55 91
17268.79 92
17270.03 95
17271.27 97
17272.51 99
17273.76 96
17275.00 79
17276.24 125
17277.48 135
17278.72 115
17279.97 89
17281.21 105
17282.45 98
17283.69 108
17284.94 102
17286.18 84
17287.42 99
17288.67 115
17289.91 88
17291.15 80
17292.39 93
17293.64 96
17294.88 113
17296.12 96
17297.37 87
17298.61 100
17299.85 110
17301.09 114
17302.34 101
17303.58 103
17304.82 103
17306.07 113
17307.31 114
17308.55 86
17309.80 79
17311.04 102
17312.29 110
17313.53 119
17314.77 96
17316.02 95
17317.26 99
17318.50 94
17319.75 96
17320.99 91
17322.24 87
17323.48 99
17324.72 111
17325.97 98
17327.21 89
17328.46 107
17329.70 111
17330.94 74
17332.19 106
17333.43 101
17334.68 110
17335.92 103
17337.17 82
17338.41 87
17339.65 92
17340.90 107
17342.14 87
17343.39 86
17344.63 91
17345.88 99
17347.12 117
17348.37 95
17349.61 104
17350.86 100
17352.10 104
17353.35 107
17354.59 93
17355.84 84
17357.08 109
17358.33 108
17359.57 99
17360.82 95
17362.06 107
17363.31 108
17364.55 108
17365.80 99
17367.05 82
17368.29 102
17369.54 104
17370.78 87
17372.03 83
17373.27 101
17374.52 86
17375.77 110
17377.01 107
17378.26 89
17379.50 93
17380.75 99
17382.00 108
17383.24 85
17384.49 97
17385.73 105
17386.98 105
17388.23 98
17389.47 67
17390.72 93
17391.97 102
17393.21 113
17394.46 104
17395.71 84
17396.95 102
17398.20 100
17399.45 98
17400.69 96
17401.94 101
17403.19 89
17404.43 91
17405.68 102
17406.93 90
17408.17 85
17409.42 111
17410.67 95
17411.91 94
17413.16 121
17414.41 107
17415.66 110
17416.90 90
17418.15 100
17419.40 96
17420.65 116
17421.89 108
17423.14 102
17424.39 99
17425.64 104
17426.88 101
17428.13 102
17429.38 106
17430.63 91
17431.87 78
17433.12 88
17434.37 104
17435.62 94
17436.87 102
17438.11 93
17439.36 93
17440.61 102
17441.86 86
17443.11 89
17444.36 89
17445.60 93
17446.85 107
17448.10 109
17449.35 86
17450.60 81
17451.85 108
17453.10 103
17454.34 102
17455.59 107
17456.84 108
17458.09 94
17459.34 94
17460.59 82
17461.84 96
17463.09 106
17464.33 81
17465.58 91
17466.83 92
17468.08 69
17469.33 78
17470.58 98
17471.83 86
17473.08 90
17474.33 99
17475.58 98
17476.83 107
17478.08 101
17479.33 81
17480.58 97
17481.83 97
17483.08 97
17484.33 118
17485.58 118
17486.83 94
17488.07 94
17489.32 86
17490.57 110
17491.82 81
17493.07 80
17494.32 88
17495.58 96
17496.83 94
17498.08 95
17499.33 92
17500.58 103
17501.83 90
17503.08 88
17504.33 90
17505.58 90
17506.83 90
17508.08 99
17509.33 95
17510.58 105
17511.83 113
17513.08 102
17514.33 102
17515.58 87
17516.83 96
17518.09 107
17519.34 110
17520.59 114
17521.84 104
17523.09 110
17524.34 88
17525.59 85
17526.84 106
17528.09 114
17529.35 115
17530.60 110
17531.85 104
17533.10 109
17534.35 102
17535.60 83
17536.86 105
17538.11 107
17539.36 103
17540.61 96
17541.86 98
17543.11 94
17544.37 106
17545.62 113
17546.87 98
17548.12 98
17549.37 107
17550.63 122
17551.88 100
17553.13 87
17554.38 108
17555.63 117
17556.89 96
17558.14 95
17559.39 87
17560.64 91
17561.90 95
17563.15 100
17564.40 102
17565.65 95
17566.91 107
17568.16 112
17569.41 115
17570.67 121
17571.92 88
17573.17 98
17574.42 107
17575.68 102
17576.93 85
17578.18 89
17579.44 93
17580.69 99
17581.94 97
17583.20 94
17584.45 98
17585.70 70
17586.96 89
17588.21 88
17589.46 90
17590.72 91
17591.97 100
17593.22 79
17594.48 88
17595.73 109
17596.99 102
17598.24 96
17599.49 86
17600.75 91
17602.00 108
17603.26 103
17604.51 81
17605.76 100
17607.02 79
17608.27 96
17609.53 103
17610.78 100
17612.03 109
17613.29 91
17614.54 88
17615.80 99
17617.05 108
17618.31 105
17619.56 88
17620.82 89
17622.07 95
17623.33 80
17624.58 111
17625.83 90
17627.09 94
17628.34 91
17629.60 91
17630.85 97
17632.11 106
17633.36 98
17634.62 105
17635.88 113
17637.13 88
17638.39 96
17639.64 94
17640.90 99
17642.15 103
17643.41 104
17644.66 96
17645.92 99
17647.17 95
17648.43 105
17649.68 100
17650.94 101
17652.20 108
17653.45 105
17654.71 98
17655.96 119
17657.22 110
17658.48 101
17659.73 94
17660.99 83
17662.24 97
17663.50 98
17664.76 80
17666.01 93
17667.27 100
17668.53 89
17669.78 70
17671.04 87
17672.29 104
17673.55 102
17674.81 90
17676.06 91
17677.32 86
17678.58 89
17679.83 85
17681.09 103
17682.35 105
17683.60 95
17684.86 102
17686.12 104
17687.38 86
17688.63 95
17689.89 88
17691.15 92
17692.40 108
17693.66 94
17694.92 85
17696.18 94
17697.43 114
17698.69 98
17699.95 101
17701.21 95
17702.46 88
17703.72 91
17704.98 94
17706.24 90
17707.49 94
17708.75 98
17710.01 101
17711.27 72
17712.53 86
17713.78 93
17715.04 94
17716.30 90
17717.56 88
17718.82 89
17720.07 102
17721.33 96
17722.59 101
17723.85 92
17725.11 87
17726.36 99
17727.62 100
17728.88 96
17730.14 96
17731.40 89
17732.66 90
17733.92 92
17735.17 81
17736.43 108
17737.69 83
17738.95 99
17740.21 93
17741.47 80
17742.73 101
17743.99 96
17745.25 85
17746.51 76
17747.76 99
17749.02 87
17750.28 80
17751.54 90
17752.80 97
17754.06 101
17755.32 87
17756.58 87
17757.84 96
17759.10 90
17760.36 87
17761.62 86
17762.88 79
17764.14 94
17765.40 98
17766.66 97
17767.92 88
17769.18 80
17770.44 74
17771.70 86
17772.96 89
17774.22 81
17775.48 86
17776.74 103
17778.00 90
17779.26 73
17780.52 88
17781.78 106
17783.04 103
17784.30 97
17785.56 99
17786.82 86
17788.08 96
17789.34 68
17790.60 95
17791.86 94
17793.12 92
17794.38 104
17795.65 94
17796.91 84
17798.17 85
17799.43 89
17800.69 108
17801.95 107
17803.21 89
17804.47 99
17805.73 103
17807.00 108
17808.26 98
17809.52 106
17810.78 88
17812.04 90
17813.30 92
17814.56 81
17815.83 93
17817.09 96
17818.35 92
17819.61 82
17820.87 99
17822.13 109
17823.40 111
17824.66 91
17825.92 104
17827.18 86
17828.44 107
17829.71 83
17830.97 93
17832.23 110
17833.49 110
17834.75 82
17836.02 88
17837.28 88
17838.54 87
17839.80 84
17841.07 101
17842.33 96
17843.59 87
17844.85 88
17846.12 92
17847.38 83
17848.64 85
17849.91 100
17851.17 91
17852.43 93
17853.69 76
17854.96 97
17856.22 94
17857.48 98
17858.75 78
17860.01 95
17861.27 96
17862.54 88
17863.80 94
17865.06 89
17866.33 110
17867.59 99
17868.85 118
17870.12 96
17871.38 102
17872.64 108
17873.91 94
17875.17 88
17876.43 105
17877.70 108
17878.96 82
17880.23 104
17881.49 118
17882.75 91
17884.02 88
17885.28 113
17886.55 102
17887.81 100
17889.07 93
17890.34 80
17891.60 102
17892.87 87
17894.13 105
17895.40 97
17896.66 85
17897.92 70
17899.19 66
17900.45 75
17901.72 81
17902.98 82
17904.25 95
17905.51 90
17906.78 90
17908.04 101
17909.31 89
17910.57 105
17911.84 99
17913.10 88
17914.37 92
17915.63 91
17916.90 79
17918.16 96
17919.43 100
17920.69 83
17921.96 89
17923.22 93
17924.49 101
17925.75 101
17927.02 86
17928.29 120
17929.55 96
17930.82 85
17932.08 115
17933.35 98
17934.61 111
17935.88 92
17937.15 99
17938.41 90
17939.68 80
17940.94 87
17942.21 108
17943.48 101
17944.74 121
17946.01 99
17947.28 95
17948.54 83
17949.81 88
17951.07 86
17952.34 102
17953.61 101
17954.87 73
17956.14 95
17957.41 83
17958.67 90
17959.94 82
17961.21 102
17962.47 79
17963.74 83
17965.01 87
17966.27 98
17967.54 83
17968.81 77
17970.08 93
17971.34 99
17972.61 83
17973.88 91
17975.14 98
17976.41 97
17977.68 81
17978.95 111
17980.21 104
17981.48 84
17982.75 85
17984.02 96
17985.28 93
17986.55 82
17987.82 81
17989.09 89
17990.35 106
17991.62 83
17992.89 93
17994.16 97
17995.43 82
17996.69 91
17997.96 125
17999.23 118
18000.50 100
18001.77 88
18003.03 86
18004.30 92
18005.57 91
18006.84 95
18008.11 83
18009.38 117
18010.64 97
18011.91 77
18013.18 93
18014.45 88
18015.72 91
18016.99 83
18018.26 71
18019.53 91
18020.79 95
18022.06 90
18023.33 65
18024.60 82
18025.87 104
18027.14 91
18028.41 89
18029.68 76
18030.95 81
18032.22 91
18033.48 95
18034.75 71
18036.02 78
18037.29 97
18038.56 93
18039.83 95
18041.10 84
18042.37 92
18043.64 83
18044.91 102
18046.18 83
18047.45 92
18048.72 69
18049.99 82
18051.26 88
18052.53 93
18053.80 71
18055.07 89
18056.34 88
18057.61 84
18058.88 94
18060.15 81
18061.42 79
18062.69 92
18063.96 98
18065.23 84
18066.50 97
18067.77 80
18069.04 88
18070.31 88
18071.58 88
18072.86 85
18074.13 87
18075.40 67
18076.67 82
18077.94 86
18079.21 87
18080.48 69
18081.75 78
18083.02 77
18084.29 94
18085.56 95
18086.84 80
18088.11 68
18089.38 74
18090.65 76
18091.92 59
18093.19 92
18094.46 91
18095.74 102
18097.01 86
18098.28 98
18099.55 103
18100.82 86
18102.09 101
18103.37 75
18104.64 69
18105.91 71
18107.18 100
18108.45 113
18109.72 82
18111.00 75
18112.27 105
18113.54 93
18114.81 90
18116.09 87
18117.36 83
18118.63 114
18119.90 88
18121.17 90
18122.45 78
18123.72 83
18124.99 82
18126.26 100
18127.54 87
18128.81 103
18130.08 83
18131.36 95
18132.63 94
18133.90 97
18135.17 101
18136.45 100
18137.72 110
18138.99 83
18140.27 67
18141.54 89
18142.81 88
18144.09 96
18145.36 94
18146.63 98
18147.91 107
18149.18 82
18150.45 113
18151.73 100
18153.00 94
18154.27 70
18155.55 89
18156.82 90
18158.09 70
18159.37 76
18160.64 94
18161.91 92
18163.19 84
18164.46 95
18165.74 89
18167.01 92
18168.28 77
18169.56 93
18170.83 72
18172.11 83
18173.38 100
18174.66 87
18175.93 82
18177.20 64
18178.48 101
18179.75 99
18181.03 103
18182.30 92
18183.58 104
18184.85 110
18186.13 109
18187.40 85
18188.68 94
18189.95 80
18191.23 95
18192.50 94
18193.78 96
18195.05 83
18196.33 85
18197.60 112
18198.88 101
18200.15 79
18201.43 74
18202.70 94
18203.98 98
18205.25 103
18206.53 81
18207.80 99
18209.08 106
18210.35 111
18211.63 74
18212.90 86
18214.18 96
18215.46 81
18216.73 83
18218.01 93
18219.28 80
18220.56 84
18221.84 102
18223.11 108
18224.39 76
18225.66 73
18226.94 110
18228.22 92
18229.49 94
18230.77 88
18232.04 89
18233.32 78
18234.60 77
18235.87 76
18237.15 89
18238.43 87
18239.70 106
18240.98 117
18242.26 100
18243.53 71
18244.81 98
18246.09 108
18247.36 94
18248.64 91
18249.92 70
18251.19 116
18252.47 91
18253.75 83
18255.03 93
18256.30 92
18257.58 94
18258.86 91
18260.13 90
18261.41 77
18262.69 70
18263.97 85
18265.24 101
18266.52 82
18267.80 88
18269.08 82
18270.35 95
18271.63 76
18272.91 77
18274.19 87
18275.47 105
18276.74 78
18278.02 100
18279.30 89
18280.58 81
18281.85 87
18283.13 95
18284.41 98
18285.69 83
18286.97 100
18288.25 84
18289.52 100
18290.80 88
18292.08 83
18293.36 76
18294.64 94
18295.92 95
18297.19 93
18298.47 87
18299.75 79
18301.03 82
18302.31 99
18303.59 77
18304.87 79
18306.15 83
18307.43 100
18308.70 97
18309.98 83
18311.26 81
18312.54 82
18313.82 101
18315.10 75
18316.38 72
18317.66 80
18318.94 72
18320.22 81
18321.50 88
18322.78 79
18324.06 71
18325.34 87
18326.61 98
18327.89 82
18329.17 70
18330.45 83
18331.73 90
18333.01 91
18334.29 91
18335.57 89
18336.85 84
18338.13 93
18339.41 63
18340.69 97
18341.97 75
18343.25 94
18344.53 81
18345.81 85
18347.09 91
18348.37 94
18349.66 89
18350.94 92
18352.22 77
18353.50 94
18354.78 106
18356.06 92
18357.34 80
18358.62 64
18359.90 94
18361.18 84
18362.46 78
18363.74 67
18365.02 87
18366.30 93
18367.59 83
18368.87 92
18370.15 80
18371.43 88
18372.71 92
18373.99 100
18375.27 77
18376.55 74
18377.84 69
18379.12 92
18380.40 85
18381.68 64
18382.96 66
18384.24 97
18385.53 105
18386.81 88
18388.09 82
18389.37 83
18390.65 84
18391.93 81
18393.22 94
18394.50 81
18395.78 98
18397.06 82
18398.34 96
18399.63 72
18400.91 75
18402.19 84
18403.47 90
18404.76 100
18406.04 71
18407.32 88
18408.60 76
18409.89 104
18411.17 92
18412.45 89
18413.73 84
18415.02 93
18416.30 79
18417.58 89
18418.86 80
18420.15 81
18421.43 81
18422.71 95
18424.00 109
18425.28 69
18426.56 83
18427.85 99
18429.13 92
18430.41 87
18431.70 91
18432.98 83
18434.26 99
18435.55 107
18436.83 93
18438.11 75
18439.40 86
18440.68 80
18441.96 92
18443.25 87
18444.53 79
18445.81 74
18447.10 91
18448.38 89
18449.67 84
18450.95 89
18452.23 89
18453.52 118
18454.80 87
18456.09 96
18457.37 69
18458.66 87
18459.94 97
18461.22 72
18462.51 94
18463.79 82
18465.08 80
18466.36 102
18467.65 81
18468.93 83
18470.22 80
18471.50 90
18472.78 69
18474.07 76
18475.35 89
18476.64 81
18477.92 88
18479.21 57
18480.49 79
18481.78 72
18483.06 99
18484.35 76
18485.63 77
18486.92 77
18488.20 77
18489.49 96
18490.78 79
18492.06 85
18493.35 67
18494.63 79
18495.92 80
18497.20 70
18498.49 79
18499.77 91
18501.06 96
18502.35 89
18503.63 78
18504.92 104
18506.20 116
18507.49 75
18508.78 68
18510.06 77
18511.35 80
18512.63 76
18513.92 96
18515.21 86
18516.49 104
18517.78 79
18519.06 87
18520.35 85
18521.64 106
18522.92 86
18524.21 100
18525.50 90
18526.78 75
18528.07 81
18529.36 93
18530.64 88
18531.93 83
18533.22 88
18534.50 83
18535.79 88
18537.08 71
18538.37 91
18539.65 74
18540.94 99
18542.23 88
18543.51 101
18544.80 82
18546.09 65
18547.38 93
18548.66 97
18549.95 89
18551.24 82
18552.53 84
18553.81 103
18555.10 93
18556.39 86
18557.68 107
18558.96 73
18560.25 112
18561.54 99
18562.83 96
18564.11 92
18565.40 72
18566.69 66
18567.98 72
18569.27 92
18570.56 87
18571.84 104
18573.13 98
18574.42 91
18575.71 73
18577.00 90
18578.28 99
18579.57 117
18580.86 77
18582.15 87
18583.44 86
18584.73 100
18586.02 97
18587.31 85
18588.59 90
18589.88 87
18591.17 109
18592.46 95
18593.75 100
18595.04 82
18596.33 81
18597.62 92
18598.91 121
18600.19 88
18601.48 78
18602.77 97
18604.06 111
18605.35 94
18606.64 103
18607.93 83
18609.22 73
18610.51 105
18611.80 112
18613.09 107
18614.38 96
18615.67 104
18616.96 93
18618.25 107
18619.54 102
18620.83 104
18622.12 111
18623.41 102
18624.70 81
18625.99 81
18627.28 101
18628.57 115
18629.86 107
18631.15 101
18632.44 97
18633.73 108
18635.02 90
18636.31 102
18637.60 86
18638.89 85
18640.18 91
18641.47 74
18642.76 91
18644.05 94
18645.34 101
18646.63 88
18647.93 102
18649.22 95
18650.51 87
18651.80 92
18653.09 80
18654.38 104
18655.67 73
18656.96 75
18658.25 90
18659.55 109
18660.84 87
18662.13 73
18663.42 93
18664.71 117
18666.00 81
18667.29 78
18668.58 75
18669.88 92
18671.17 94
18672.46 95
18673.75 89
18675.04 84
18676.34 104
18677.63 93
18678.92 94
18680.21 78
18681.50 87
18682.79 73
18684.09 110
18685.38 79
18686.67 83
18687.96 72
18689.26 73
18690.55 100
18691.84 94
18693.13 66
18694.43 81
18695.72 68
18697.01 91
18698.30 86
18699.60 74
18700.89 95
18702.18 91
18703.47 106
18704.77 100
18706.06 76
18707.35 85
18708.65 88
18709.94 83
18711.23 86
18712.52 68
18713.82 82
18715.11 88
18716.40 87
18717.70 70
18718.99 65
18720.28 92
18721.58 78
18722.87 95
18724.16 74
18725.46 91
18726.75 82
18728.04 83
18729.34 65
18730.63 67
18731.93 86
18733.22 78
18734.51 98
18735.81 57
18737.10 66
18738.40 83
18739.69 93
18740.98 62
18742.28 72
18743.57 77
18744.87 102
18746.16 85
18747.45 69
18748.75 86
18750.04 102
18751.34 98
18752.63 86
18753.93 92
18755.22 60
18756.52 86
18757.81 91
18759.10 83
18760.40 57
18761.69 85
18762.99 98
18764.28 97
18765.58 78
18766.87 79
18768.17 74
18769.46 88
18770.76 79
18772.05 73
18773.35 68
18774.64 70
18775.94 93
18777.23 95
18778.53 84
18779.83 67
18781.12 87
18782.42 90
18783.71 61
18785.01 62
18786.30 80
18787.60 85
18788.89 102
18790.19 87
18791.49 84
18792.78 89
18794.08 79
18795.37 71
18796.67 68
18797.97 77
18799.26 68
18800.56 82
18801.85 94
18803.15 65
18804.45 73
18805.74 82
18807.04 89
18808.34 76
18809.63 90
18810.93 103
18812.23 80
18813.52 78
18814.82 68
18816.12 81
18817.41 85
18818.71 81
18820.01 67
18821.30 76
18822.60 79
18823.90 69
18825.19 78
18826.49 79
18827.79 72
18829.08 93
18830.38 62
18831.68 84
18832.98 81
18834.27 98
18835.57 98
18836.87 75
18838.17 78
18839.46 88
18840.76 108
18842.06 77
18843.36 65
18844.65 81
18845.95 97
18847.25 91
18848.55 71
18849.84 100
18851.14 91
18852.44 92
18853.74 78
18855.04 76
18856.33 68
18857.63 79
18858.93 93
18860.23 81
18861.53 73
18862.83 69
18864.12 88
18865.42 86
18866.72 74
18868.02 72
18869.32 92
18870.62 92
18871.91 78
18873.21 73
18874.51 86
18875.81 68
18877.11 76
18878.41 88
18879.71 70
18881.01 69
18882.30 78
18883.60 74
18884.90 62
18886.20 70
18887.50 69
18888.80 92
18890.10 75
18891.40 61
18892.70 73
18894.00 100
18895.30 83
18896.60 77
18897.90 73
18899.19 91
18900.49 87
18901.79 69
18903.09 97
18904.39 93
18905.69 70
18906.99 74
18908.29 91
18909.59 91
18910.89 82
18912.19 71
18913.49 87
18914.79 98
18916.09 80
18917.39 89
18918.69 85
18919.99 105
18921.29 87
18922.59 82
18923.89 81
18925.20 77
18926.50 76
18927.80 85
18929.10 71
18930.40 79
18931.70 84
18933.00 85
18934.30 77
18935.60 71
18936.90 70
18938.20 88
18939.50 73
18940.80 71
18942.10 74
18943.41 76
18944.71 60
18946.01 76
18947.31 83
18948.61 84
18949.91 64
18951.21 73
18952.51 80
18953.82 86
18955.12 81
18956.42 81
18957.72 81
18959.02 64
18960.32 71
18961.63 73
18962.93 80
18964.23 90
18965.53 86
18966.83 80
18968.13 77
18969.44 74
18970.74 74
18972.04 80
18973.34 70
18974.64 60
18975.95 75
18977.25 89
18978.55 62
18979.85 88
18981.16 93
18982.46 73
18983.76 85
18985.06 70
18986.37 80
18987.67 83
18988.97 71
18990.27 80
18991.58 86
18992.88 67
18994.18 81
18995.48 80
18996.79 71
18998.09 66
18999.39 70
19000.70 82
19002.00 74
19003.30 84
19004.61 69
19005.91 67
19007.21 77
19008.52 85
19009.82 82
19011.12 65
19012.43 89
19013.73 91
19015.03 96
19016.34 78
19017.64 66
19018.94 86
19020.25 89
19021.55 75
19022.86 60
19024.16 89
19025.46 89
19026.77 77
19028.07 86
19029.37 76
19030.68 74
19031.98 81
19033.29 97
19034.59 81
19035.90 86
19037.20 68
19038.50 91
19039.81 64
19041.11 61
19042.42 88
19043.72 109
19045.03 85
19046.33 80
19047.64 81
19048.94 76
19050.25 78
19051.55 75
19052.85 85
19054.16 68
19055.46 81
19056.77 78
19058.07 97
19059.38 87
19060.68 80
19061.99 74
19063.30 94
19064.60 79
19065.91 73
19067.21 86
19068.52 91
19069.82 77
19071.13 68
19072.43 103
19073.74 86
19075.04 90
19076.35 76
19077.66 93
19078.96 98
19080.27 88
19081.57 73
19082.88 64
19084.18 68
19085.49 74
19086.80 84
19088.10 82
19089.41 82
19090.71 79
19092.02 74
19093.33 93
19094.63 73
19095.94 90
19097.25 93
19098.55 82
19099.86 64
19101.17 74
19102.47 78
19103.78 70
19105.08 89
19106.39 71
19107.70 76
19109.01 73
19110.31 57
19111.62 92
19112.93 64
19114.23 72
19115.54 81
19116.85 90
19118.15 102
19119.46 92
19120.77 84
19122.08 80
19123.38 81
19124.69 69
19126.00 85
19127.30 95
19128.61 98
19129.92 82
19131.23 83
19132.53 88
19133.84 99
19135.15 88
19136.46 93
19137.77 84
19139.07 83
19140.38 85
19141.69 91
19143.00 86
19144.30 80
19145.61 87
19146.92 98
19148.23 59
19149.54 83
19150.84 80
19152.15 87
19153.46 84
19154.77 68
19156.08 87
19157.39 88
19158.70 95
19160.00 82
19161.31 102
19162.62 83
19163.93 86
19165.24 80
19166.55 91
19167.86 78
19169.16 81
19170.47 76
19171.78 74
19173.09 79
19174.40 81
19175.71 88
19177.02 90
19178.33 87
19179.64 78
19180.95 87
19182.26 81
19183.56 74
19184.87 78
19186.18 93
19187.49 93
19188.80 67
19190.11 92
19191.42 86
19192.73 82
19194.04 91
19195.35 97
19196.66 82
19197.97 96
19199.28 89
19200.59 80
19201.90 81
19203.21 94
19204.52 86
19205.83 87
19207.14 79
19208.45 68
19209.76 74
19211.07 100
19212.38 96
19213.69 80
19215.00 81
19216.31 100
19217.62 95
19218.93 89
19220.24 90
19221.55 83
19222.86 87
19224.18 74
19225.49 78
19226.80 58
19228.11 79
19229.42 79
19230.73 96
19232.04 70
19233.35 68
19234.66 87
19235.97 95
19237.28 74
19238.60 73
19239.91 79
19241.22 88
19242.53 79
19243.84 92
19245.15 85
19246.46 93
19247.78 105
19249.09 64
19250.40 72
19251.71 69
19253.02 64
19254.33 89
19255.65 82
19256.96 66
19258.27 82
19259.58 96
19260.89 89
19262.21 77
19263.52 81
19264.83 89
19266.14 75
19267.45 101
19268.77 79
19270.08 86
19271.39 88
19272.70 83
19274.02 82
19275.33 82
19276.64 88
19277.95 89
19279.27 69
19280.58 64
19281.89 80
19283.20 83
19284.52 88
19285.83 73
19287.14 80
19288.45 83
19289.77 86
19291.08 87
19292.39 79
19293.71 66
19295.02 80
19296.33 81
19297.65 85
19298.96 66
19300.27 75
19301.59 71
19302.90 98
19304.21 86
19305.53 66
19306.84 89
19308.15 88
19309.47 89
19310.78 61
19312.09 76
19313.41 90
19314.72 122
19316.04 78
19317.35 86
19318.66 70
19319.98 65
19321.29 87
19322.61 69
19323.92 62
19325.23 59
19326.55 75
19327.86 79
19329.18 93
19330.49 67
19331.81 69
19333.12 83
19334.43 107
19335.75 82
19337.06 90
19338.38 81
19339.69 87
19341.01 75
19342.32 67
19343.64 70
19344.95 80
19346.27 83
19347.58 77
19348.90 92
19350.21 80
19351.53 74
19352.84 77
19354.16 73
19355.47 61
19356.79 66
19358.10 66
19359.42 72
19360.73 70
19362.05 88
19363.36 83
19364.68 95
19366.00 75
19367.31 60
19368.63 66
19369.94 79
19371.26 88
19372.57 61
19373.89 76
19375.21 56
19376.52 78
19377.84 63
19379.15 80
19380.47 67
19381.79 94
19383.10 66
19384.42 74
19385.73 66
19387.05 65
19388.37 95
19389.68 82
19391.00 87
19392.32 64
19393.63 82
19394.95 76
19396.27 77
19397.58 67
19398.90 65
19400.22 70
19401.53 73
19402.85 69
19404.17 70
19405.48 80
19406.80 76
19408.12 87
19409.43 70
19410.75 87
19412.07 79
19413.39 101
19414.70 78
19416.02 89
19417.34 78
19418.65 87
19419.97 73
19421.29 85
19422.61 81
19423.92 87
19425.24 74
19426.56 74
19427.88 74
19429.20 78
19430.51 69
19431.83 70
19433.15 87
19434.47 64
19435.78 78
19437.10 75
19438.42 83
19439.74 72
19441.06 70
19442.37 74
19443.69 56
19445.01 70
19446.33 88
19447.65 78
19448.97 70
19450.28 80
19451.60 75
19452.92 85
19454.24 82
19455.56 70
19456.88 63
19458.20 82
19459.51 63
19460.83 78
19462.15 81
19463.47 79
19464.79 95
19466.11 89
19467.43 88
19468.75 75
19470.07 89
19471.39 77
19472.70 92
19474.02 75
19475.34 69
19476.66 58
19477.98 84
19479.30 70
19480.62 73
19481.94 70
19483.26 67
19484.58 62
19485.90 72
19487.22 77
19488.54 92
19489.86 96
19491.18 83
19492.50 73
19493.82 56
19495.14 72
19496.46 81
19497.78 96
19499.10 72
19500.42 77
19501.74 78
19503.06 73
19504.38 74
19505.70 70
19507.02 76
19508.34 74
19509.66 96
19510.98 70
19512.30 63
19513.62 77
19514.94 78
19516.26 79
19517.58 74
19518.90 59
19520.23 72
19521.55 82
19522.87 75
19524.19 60
19525.51 67
19526.83 76
19528.15 84
19529.47 69
19530.79 70
19532.11 90
19533.44 62
19534.76 76
19536.08 62
19537.40 87
19538.72 75
19540.04 82
19541.36 77
19542.69 65
19544.01 79
19545.33 89
19546.65 84
19547.97 74
19549.29 83
19550.62 79
19551.94 94
19553.26 84
19554.58 80
19555.90 75
19557.23 110
19558.55 72
19559.87 83
19561.19 68
19562.51 83
19563.84 66
19565.16 82
19566.48 78
19567.80 85
19569.13 85
19570.45 88
19571.77 86
19573.09 70
19574.42 80
19575.74 62
19577.06 90
19578.39 79
19579.71 77
19581.03 84
19582.35 68
19583.68 60
19585.00 84
19586.32 85
19587.65 77
19588.97 78
19590.29 78
19591.62 83
19592.94 73
19594.26 77
19595.59 73
19596.91 65
19598.23 66
19599.56 82
19600.88 80
19602.20 74
19603.53 57
19604.85 87
19606.17 80
19607.50 84
19608.82 87
19610.15 66
19611.47 91
19612.79 88
19614.12 98
19615.44 82
19616.77 81
19618.09 72
19619.41 67
19620.74 78
19622.06 70
19623.39 70
19624.71 76
19626.03 85
19627.36 103
19628.68 71
19630.01 84
19631.33 78
19632.66 86
19633.98 86
19635.31 75
19636.63 68
19637.96 63
19639.28 73
19640.61 64
19641.93 86
19643.26 80
19644.58 83
19645.91 83
19647.23 79
19648.56 56
19649.88 72
19651.21 77
19652.53 92
19653.86 80
19655.18 89
19656.51 80
19657.83 80
19659.16 88
19660.48 67
19661.81 78
19663.14 54
19664.46 80
19665.79 69
19667.11 76
19668.44 78
19669.77 55
19671.09 81
19672.42 80
19673.74 74
19675.07 78
19676.40 73
19677.72 56
19679.05 63
19680.37 72
19681.70 70
19683.03 69
19684.35 91
19685.68 84
19687.01 91
19688.33 61
19689.66 86
19690.99 75
19692.31 93
19693.64 83
19694.97 68
19696.29 84
19697.62 76
19698.95 80
19700.27 57
19701.60 74
19702.93 59
19704.25 83
19705.58 74
19706.91 75
19708.23 88
19709.56 64
19710.89 70
19712.22 89
19713.54 85
19714.87 73
19716.20 85
19717.53 65
19718.85 70
19720.18 70
19721.51 83
19722.84 91
19724.16 81
19725.49 83
19726.82 76
19728.15 71
19729.48 74
19730.80 85
19732.13 60
19733.46 74
19734.79 80
19736.12 78
19737.44 81
19738.77 72
19740.10 72
19741.43 85
19742.76 78
19744.09 77
19745.41 69
19746.74 71
19748.07 85
19749.40 92
19750.73 55
19752.06 73
19753.39 77
19754.71 69
19756.04 69
19757.37 77
19758.70 77
19760.03 72
19761.36 60
19762.69 66
19764.02 80
19765.35 90
19766.68 78
19768.00 70
19769.33 68
19770.66 72
19771.99 89
19773.32 76
19774.65 78
19775.98 71
19777.31 74
19778.64 77
19779.97 61
19781.30 84
19782.63 73
19783.96 96
19785.29 81
19786.62 80
19787.95 69
19789.28 73
19790.61 82
19791.94 79
19793.27 59
19794.60 69
19795.93 84
19797.26 72
19798.59 69
19799.92 77
19801.25 76
19802.58 88
19803.91 108
19805.24 83
19806.57 81
19807.90 97
19809.23 96
19810.56 69
19811.89 78
19813.22 65
19814.55 81
19815.89 77
19817.22 90
19818.55 72
19819.88 78
19821.21 74
19822.54 82
19823.87 84
19825.20 76
19826.53 79
19827.86 90
19829.20 79
19830.53 68
19831.86 70
19833.19 80
19834.52 78
19835.85 64
19837.18 72
19838.52 70
19839.85 80
19841.18 74
19842.51 75
19843.84 75
19845.17 73
19846.51 78
19847.84 72
19849.17 84
19850.50 73
19851.83 71
19853.17 61
19854.50 69
19855.83 82
19857.16 69
19858.50 76
19859.83 68
19861.16 68
19862.49 66
19863.82 76
19865.16 79
19866.49 79
19867.82 64
19869.15 69
19870.49 79
19871.82 79
19873.15 83
19874.49 89
19875.82 64
19877.15 78
19878.48 65
19879.82 82
19881.15 64
19882.48 69
19883.82 83
19885.15 82
19886.48 82
19887.82 63
19889.15 72
19890.48 55
19891.82 77
19893.15 79
19894.48 78
19895.82 59
19897.15 73
19898.48 83
19899.82 79
19901.15 70
19902.48 70
19903.82 67
19905.15 65
19906.49 97
19907.82 94
19909.15 86
19910.49 64
19911.82 78
19913.16 77
19914.49 81
19915.82 69
19917.16 63
19918.49 62
19919.83 76
19921.16 82
19922.50 71
19923.83 85
19925.16 78
19926.50 86
19927.83 73
19929.17 81
19930.50 75
19931.84 77
19933.17 78
19934.51 60
19935.84 69
19937.18 72
19938.51 70
19939.85 78
19941.18 78
19942.52 71
19943.85 66
19945.19 71
19946.52 72
19947.86 78
19949.19 83
19950.53 60
19951.86 69
19953.20 65
19954.53 82
19955.87 78
19957.21 67
19958.54 70
19959.88 85
19961.21 64
19962.55 65
19963.88 87
19965.22 79
19966.56 87
19967.89 77
19969.23 93
19970.56 57
19971.90 90
19973.24 88
19974.57 97
19975.91 79
19977.24 76
19978.58 67
19979.92 64
19981.25 70
19982.59 62
19983.93 67
19985.26 69
19986.60 75
19987.94 73
19989.27 75
19990.61 81
19991.95 91
19993.28 72
19994.62 61
19995.96 66
19997.29 76
19998.63 56
19999.97 81
20001.30 59
20002.64 99
20003.98 80
20005.32 66
20006.65 82
20007.99 74
20009.33 86
20010.67 57
20012.00 82
20013.34 75
20014.68 71
20016.02 65
20017.35 84
20018.69 64
20020.03 77
20021.37 72
20022.70 82
20024.04 78
20025.38 66
20026.72 89
20028.06 78
20029.39 94
20030.73 65
20032.07 90
20033.41 85
20034.75 100
20036.08 99
20037.42 92
20038.76 101
20040.10 64
20041.44 84
20042.78 89
20044.11 67
20045.45 64
20046.79 101
20048.13 69
20049.47 77
20050.81 70
20052.15 94
20053.48 77
20054.82 84
20056.16 78
20057.50 97
20058.84 77
20060.18 94
20061.52 99
20062.86 74
20064.20 96
20065.54 81
20066.88 105
20068.21 79
20069.55 80
20070.89 74
20072.23 90
20073.57 104
20074.91 92
20076.25 81
20077.59 92
20078.93 73
20080.27 89
20081.61 83
20082.95 91
20084.29 74
20085.63 66
20086.97 88
20088.31 86
20089.65 83
20090.99 81
20092.33 92
20093.67 72
20095.01 80
20096.35 89
20097.69 83
20099.03 67
20100.37 64
20101.71 81
20103.05 75
20104.39 61
20105.73 79
20107.07 93
20108.41 77
20109.76 72
20111.10 80
20112.44 88
20113.78 68
20115.12 75
20116.46 82
20117.80 90
20119.14 87
20120.48 67
20121.82 85
20123.16 79
20124.51 51
20125.85 66
20127.19 78
20128.53 71
20129.87 77
20131.21 74
20132.55 71
20133.90 73
20135.24 78
