# Supplementary material for: MALDI-TOF MS typing enables the classification of brewing yeasts of the genus Saccharomyces to major beer styles
Source: PLoS One. 2017 Aug 9;12(8):e0181694. doi: 10.1371/journal.pone.0181694 (PMC5549903; doi:10.1371/journal.pone.0181694)
Supplement: S14 File — The directory includes 90 raw files and was zipped to “.zip”; the folder has three strains with 30 spectra per strain; S1 Text explains the raw files with an example and Table 1 represents the yeast strains used within the experiment. (ZIP) [file pone.0181694.s017.zip › 40-42/30666-220-OG-WB-WB-YPG-18h-E-E_2015-11-12__0_A1_1.dat]

1999.94 2170
2000.36 2383
2000.78 2563
2001.20 2636
2001.62 2426
2002.04 2455
2002.47 2442
2002.89 2213
2003.31 2363
2003.73 2237
2004.15 2124
2004.58 2221
2005.00 2114
2005.42 1983
2005.84 1954
2006.26 2051
2006.69 2031
2007.11 1943
2007.53 1977
2007.95 1974
2008.38 2152
2008.80 2082
2009.22 2261
2009.64 2125
2010.07 2178
2010.49 2119
2010.91 2173
2011.33 2067
2011.76 2132
2012.18 2257
2012.60 2017
2013.03 2038
2013.45 2041
2013.87 2080
2014.29 1989
2014.72 2023
2015.14 1788
2015.56 1829
2015.99 1948
2016.41 1899
2016.83 2018
2017.26 2140
2017.68 2107
2018.10 2179
2018.53 2271
2018.95 2172
2019.37 2294
2019.80 2298
2020.22 2182
2020.65 2309
2021.07 2271
2021.49 2178
2021.92 2112
2022.34 2062
2022.76 2056
2023.19 2302
2023.61 2314
2024.04 2093
2024.46 2185
2024.88 2086
2025.31 2014
2025.73 2020
2026.16 1982
2026.58 1908
2027.01 1911
2027.43 1941
2027.85 2030
2028.28 1996
2028.70 1813
2029.13 1835
2029.55 1892
2029.98 1840
2030.40 1945
2030.83 1997
2031.25 1988
2031.68 1810
2032.10 1868
2032.53 1932
2032.95 1927
2033.38 1950
2033.80 1994
2034.23 2065
2034.65 2084
2035.08 2000
2035.50 2014
2035.93 1907
2036.35 2224
2036.78 2222
2037.20 2161
2037.63 2270
2038.06 2129
2038.48 2145
2038.91 1972
2039.33 1973
2039.76 1986
2040.18 2094
2040.61 1944
2041.04 1896
2041.46 2029
2041.89 2074
2042.31 1936
2042.74 2004
2043.17 1996
2043.59 2179
2044.02 2009
2044.44 1984
2044.87 1974
2045.30 2151
2045.72 2216
2046.15 2253
2046.58 1974
2047.00 1986
2047.43 2098
2047.85 2066
2048.28 2018
2048.71 2001
2049.13 2133
2049.56 2096
2049.99 1929
2050.41 2013
2050.84 2142
2051.27 2158
2051.70 2093
2052.12 2091
2052.55 2164
2052.98 2161
2053.40 2207
2053.83 2015
2054.26 1973
2054.69 2018
2055.11 1972
2055.54 2021
2055.97 2087
2056.40 2090
2056.82 2116
2057.25 1955
2057.68 1944
2058.11 2033
2058.53 2164
2058.96 2083
2059.39 1931
2059.82 2047
2060.24 2039
2060.67 2074
2061.10 2012
2061.53 2179
2061.96 2240
2062.38 2028
2062.81 1971
2063.24 2020
2063.67 2071
2064.10 2071
2064.52 2411
2064.95 2423
2065.38 2512
2065.81 2566
2066.24 2610
2066.67 2700
2067.10 2518
2067.52 2496
2067.95 2478
2068.38 2373
2068.81 2444
2069.24 2573
2069.67 2279
2070.10 2179
2070.53 2095
2070.95 1909
2071.38 1847
2071.81 2016
2072.24 1919
2072.67 1870
2073.10 1862
2073.53 1836
2073.96 1979
2074.39 2090
2074.82 2167
2075.25 1969
2075.68 1988
2076.11 2011
2076.53 2026
2076.96 1959
2077.39 2011
2077.82 2139
2078.25 2051
2078.68 2045
2079.11 2038
2079.54 2021
2079.97 2132
2080.40 2141
2080.83 2045
2081.26 2014
2081.69 2033
2082.12 2172
2082.55 2048
2082.98 1907
2083.41 1925
2083.84 2056
2084.27 2031
2084.70 2032
2085.13 2124
2085.57 2282
2086.00 2175
2086.43 2095
2086.86 1955
2087.29 1958
2087.72 1957
2088.15 2040
2088.58 1994
2089.01 1988
2089.44 1936
2089.87 1972
2090.30 2159
2090.73 2015
2091.17 1809
2091.60 2006
2092.03 2097
2092.46 2154
2092.89 2041
2093.32 1906
2093.75 1857
2094.18 1847
2094.62 1936
2095.05 1882
2095.48 1958
2095.91 1872
2096.34 1919
2096.77 2068
2097.20 1910
2097.64 1806
2098.07 1852
2098.50 1868
2098.93 2020
2099.36 1936
2099.80 1913
2100.23 1946
2100.66 1987
2101.09 1747
2101.52 1705
2101.96 1926
2102.39 1964
2102.82 1763
2103.25 1827
2103.69 1801
2104.12 1888
2104.55 2011
2104.98 1868
2105.41 2044
2105.85 1907
2106.28 2040
2106.71 2130
2107.15 2137
2107.58 2059
2108.01 1894
2108.44 1935
2108.88 1908
2109.31 1911
2109.74 1840
2110.18 1979
2110.61 1965
2111.04 2074
2111.47 1904
2111.91 1769
2112.34 1900
2112.77 2045
2113.21 1834
2113.64 1996
2114.07 2047
2114.51 1942
2114.94 1938
2115.37 1952
2115.81 1927
2116.24 1894
2116.68 1960
2117.11 1763
2117.54 1815
2117.98 1860
2118.41 1816
2118.84 1798
2119.28 1781
2119.71 1778
2120.15 1715
2120.58 1724
2121.01 1813
2121.45 1996
2121.88 1895
2122.32 1884
2122.75 1937
2123.19 1958
2123.62 2079
2124.05 2076
2124.49 1974
2124.92 1869
2125.36 1921
2125.79 1964
2126.23 1875
2126.66 1808
2127.10 1885
2127.53 1972
2127.97 1929
2128.40 1964
2128.84 2025
2129.27 2069
2129.71 2049
2130.14 2066
2130.58 2006
2131.01 2129
2131.45 2117
2131.88 2053
2132.32 2216
2132.75 2141
2133.19 1978
2133.62 2039
2134.06 2082
2134.49 2221
2134.93 1989
2135.37 1918
2135.80 1876
2136.24 1863
2136.67 1971
2137.11 1846
2137.54 2047
2137.98 2062
2138.42 1949
2138.85 2023
2139.29 2139
2139.72 2088
2140.16 1875
2140.60 1961
2141.03 1894
2141.47 1806
2141.90 1779
2142.34 1698
2142.78 1850
2143.21 1921
2143.65 1995
2144.09 1897
2144.52 1945
2144.96 1855
2145.40 1926
2145.83 1919
2146.27 1828
2146.71 1714
2147.14 1872
2147.58 2006
2148.02 2063
2148.45 2178
2148.89 2180
2149.33 2163
2149.76 2292
2150.20 2520
2150.64 2562
2151.08 2521
2151.51 2539
2151.95 2525
2152.39 2466
2152.83 2393
2153.26 2327
2153.70 2399
2154.14 2388
2154.58 2329
2155.01 2109
2155.45 1933
2155.89 1912
2156.33 2085
2156.76 2045
2157.20 2061
2157.64 2100
2158.08 1913
2158.52 1837
2158.95 1954
2159.39 1917
2159.83 1882
2160.27 2073
2160.71 2170
2161.14 2099
2161.58 1950
2162.02 1940
2162.46 1976
2162.90 1864
2163.34 2019
2163.77 1838
2164.21 1977
2164.65 2000
2165.09 1914
2165.53 1811
2165.97 1928
2166.41 1916
2166.84 1949
2167.28 1866
2167.72 2050
2168.16 1989
2168.60 2000
2169.04 2155
2169.48 2151
2169.92 2198
2170.36 2151
2170.80 2034
2171.23 2255
2171.67 2245
2172.11 2375
2172.55 2234
2172.99 2381
2173.43 2430
2173.87 2338
2174.31 2336
2174.75 2551
2175.19 2750
2175.63 2738
2176.07 2850
2176.51 2603
2176.95 2514
2177.39 2713
2177.83 2560
2178.27 2495
2178.71 2367
2179.15 2339
2179.59 2107
2180.03 2176
2180.47 2242
2180.91 2244
2181.35 2166
2181.79 2050
2182.23 1840
2182.67 1948
2183.11 2007
2183.55 1984
2183.99 2145
2184.43 2241
2184.87 2183
2185.31 2146
2185.75 2160
2186.20 2165
2186.64 2144
2187.08 2241
2187.52 2239
2187.96 2234
2188.40 2219
2188.84 2272
2189.28 2300
2189.72 2463
2190.16 2495
2190.61 2627
2191.05 2535
2191.49 2372
2191.93 2336
2192.37 2259
2192.81 2132
2193.25 2190
2193.69 2181
2194.14 2234
2194.58 2134
2195.02 2042
2195.46 2094
2195.90 2151
2196.34 2258
2196.79 2217
2197.23 2263
2197.67 2344
2198.11 2306
2198.55 2211
2199.00 2262
2199.44 2244
2199.88 2190
2200.32 2244
2200.76 2219
2201.21 2211
2201.65 2134
2202.09 2262
2202.53 2215
2202.98 2041
2203.42 2092
2203.86 2157
2204.30 2098
2204.75 2287
2205.19 2098
2205.63 2024
2206.07 2187
2206.52 2318
2206.96 2303
2207.40 2291
2207.85 2090
2208.29 2215
2208.73 2362
2209.18 2311
2209.62 2171
2210.06 2286
2210.50 2216
2210.95 2089
2211.39 2125
2211.83 2156
2212.28 2147
2212.72 2036
2213.16 2231
2213.61 2157
2214.05 1968
2214.50 2082
2214.94 2164
2215.38 2114
2215.83 2069
2216.27 1980
2216.71 2052
2217.16 2240
2217.60 2123
2218.05 2039
2218.49 1873
2218.93 1946
2219.38 1759
2219.82 1689
2220.27 1793
2220.71 2020
2221.15 2061
2221.60 1947
2222.04 1925
2222.49 2073
2222.93 2246
2223.38 2004
2223.82 1964
2224.27 2028
2224.71 2096
2225.15 2070
2225.60 2216
2226.04 2275
2226.49 2283
2226.93 2380
2227.38 2195
2227.82 2253
2228.27 2087
2228.71 2224
2229.16 2254
2229.60 2213
2230.05 2274
2230.49 2143
2230.94 2241
2231.38 2311
2231.83 2139
2232.28 2166
2232.72 2244
2233.17 2383
2233.61 2302
2234.06 2415
2234.50 2310
2234.95 2154
2235.39 2169
2235.84 2162
2236.29 2278
2236.73 1974
2237.18 1962
2237.62 1963
2238.07 2015
2238.52 2103
2238.96 2165
2239.41 1949
2239.85 1993
2240.30 1829
2240.75 1906
2241.19 1845
2241.64 1856
2242.08 1973
2242.53 1899
2242.98 1813
2243.42 1811
2243.87 1816
2244.32 1895
2244.76 1819
2245.21 1757
2245.66 1822
2246.10 1872
2246.55 1836
2247.00 1946
2247.44 1760
2247.89 1872
2248.34 1991
2248.79 1934
2249.23 1876
2249.68 1788
2250.13 1838
2250.57 1860
2251.02 1930
2251.47 2026
2251.92 1921
2252.36 2059
2252.81 1836
2253.26 1754
2253.71 1926
2254.15 1841
2254.60 1712
2255.05 1880
2255.50 1810
2255.94 1944
2256.39 1779
2256.84 1833
2257.29 1820
2257.74 1733
2258.18 1718
2258.63 1738
2259.08 1653
2259.53 1713
2259.98 1683
2260.42 1850
2260.87 1891
2261.32 1838
2261.77 1886
2262.22 1957
2262.67 2174
2263.11 1972
2263.56 1853
2264.01 1888
2264.46 1944
2264.91 2001
2265.36 2051
2265.81 1982
2266.25 1965
2266.70 1866
2267.15 1883
2267.60 2003
2268.05 2183
2268.50 2291
2268.95 2262
2269.40 2164
2269.85 2290
2270.29 2409
2270.74 2410
2271.19 2534
2271.64 2511
2272.09 2485
2272.54 2488
2272.99 2381
2273.44 2390
2273.89 2199
2274.34 2219
2274.79 2266
2275.24 2289
2275.69 2086
2276.14 2172
2276.59 2161
2277.04 2193
2277.49 2091
2277.94 2059
2278.39 2086
2278.84 1958
2279.29 1927
2279.74 1968
2280.19 1892
2280.64 1900
2281.09 2037
2281.54 1954
2281.99 1944
2282.44 1762
2282.89 1878
2283.34 2090
2283.79 1965
2284.24 1822
2284.69 1697
2285.14 1922
2285.59 1900
2286.04 1869
2286.49 2086
2286.94 2024
2287.40 2042
2287.85 2125
2288.30 2470
2288.75 2469
2289.20 2606
2289.65 3001
2290.10 3098
2290.55 3270
2291.00 3574
2291.46 3700
2291.91 3538
2292.36 3804
2292.81 3691
2293.26 3663
2293.71 3317
2294.16 3145
2294.62 3244
2295.07 2981
2295.52 2919
2295.97 2621
2296.42 2275
2296.87 2406
2297.33 2313
2297.78 1983
2298.23 1912
2298.68 1999
2299.13 2154
2299.59 1907
2300.04 1822
2300.49 2011
2300.94 1925
2301.39 1931
2301.85 1934
2302.30 1813
2302.75 1740
2303.20 1875
2303.66 1956
2304.11 1959
2304.56 1877
2305.01 1794
2305.47 1827
2305.92 2005
2306.37 1883
2306.82 1892
2307.28 1962
2307.73 2097
2308.18 2101
2308.64 2179
2309.09 2203
2309.54 2474
2309.99 2388
2310.45 2325
2310.90 2448
2311.35 2457
2311.81 2377
2312.26 2318
2312.71 2514
2313.17 2257
2313.62 2422
2314.07 2374
2314.53 2290
2314.98 2167
2315.43 2190
2315.89 2289
2316.34 2185
2316.80 2249
2317.25 2168
2317.70 2199
2318.16 2113
2318.61 2183
2319.07 2308
2319.52 2453
2319.97 2344
2320.43 2301
2320.88 2424
2321.34 2432
2321.79 2305
2322.24 2185
2322.70 2249
2323.15 2354
2323.61 2381
2324.06 2330
2324.52 2575
2324.97 2618
2325.43 2636
2325.88 3020
2326.33 2826
2326.79 2912
2327.24 2824
2327.70 2471
2328.15 2554
2328.61 2474
2329.06 2321
2329.52 2396
2329.97 2351
2330.43 2299
2330.88 2271
2331.34 2171
2331.79 2045
2332.25 2238
2332.70 2226
2333.16 2299
2333.62 2412
2334.07 2197
2334.53 2177
2334.98 2153
2335.44 2068
2335.89 1911
2336.35 1818
2336.80 2175
2337.26 2161
2337.72 2073
2338.17 2279
2338.63 2168
2339.08 2062
2339.54 2010
2340.00 2086
2340.45 1963
2340.91 2086
2341.36 2075
2341.82 1992
2342.28 2086
2342.73 2033
2343.19 1994
2343.65 1901
2344.10 1927
2344.56 1936
2345.01 1976
2345.47 1957
2345.93 2067
2346.38 1991
2346.84 1991
2347.30 2036
2347.75 2113
2348.21 2124
2348.67 2204
2349.13 2208
2349.58 2146
2350.04 2162
2350.50 2000
2350.95 2062
2351.41 2166
2351.87 1868
2352.32 1795
2352.78 1934
2353.24 1917
2353.70 1844
2354.15 1912
2354.61 1887
2355.07 1961
2355.53 1881
2355.98 2039
2356.44 2045
2356.90 2045
2357.36 2005
2357.81 1987
2358.27 2185
2358.73 2022
2359.19 1965
2359.65 2062
2360.10 2037
2360.56 2078
2361.02 1887
2361.48 2082
2361.94 2046
2362.39 1943
2362.85 1913
2363.31 2068
2363.77 2172
2364.23 2002
2364.69 1984
2365.14 2147
2365.60 2134
2366.06 2089
2366.52 2124
2366.98 2175
2367.44 2243
2367.90 2014
2368.35 2003
2368.81 2076
2369.27 2116
2369.73 1973
2370.19 1970
2370.65 2011
2371.11 2014
2371.57 2065
2372.03 2082
2372.49 2173
2372.94 2196
2373.40 2178
2373.86 2269
2374.32 2320
2374.78 2358
2375.24 2400
2375.70 2397
2376.16 2455
2376.62 2577
2377.08 2574
2377.54 2652
2378.00 2474
2378.46 2443
2378.92 2322
2379.38 2230
2379.84 2075
2380.30 2034
2380.76 2155
2381.22 2206
2381.68 2052
2382.14 2001
2382.60 2065
2383.06 2087
2383.52 2034
2383.98 1967
2384.44 1976
2384.90 1931
2385.36 2076
2385.82 2123
2386.28 1955
2386.74 1949
2387.20 1940
2387.66 1845
2388.12 1967
2388.58 2080
2389.05 1943
2389.51 1880
2389.97 2051
2390.43 2038
2390.89 2008
2391.35 1981
2391.81 2114
2392.27 2233
2392.73 2169
2393.19 2177
2393.66 2256
2394.12 2142
2394.58 2067
2395.04 1986
2395.50 2048
2395.96 1982
2396.42 2022
2396.89 2029
2397.35 2011
2397.81 1920
2398.27 1896
2398.73 1957
2399.19 1958
2399.66 1908
2400.12 1986
2400.58 1890
2401.04 1899
2401.50 1958
2401.97 2011
2402.43 1889
2402.89 2031
2403.35 1889
2403.81 2071
2404.28 2011
2404.74 1848
2405.20 1961
2405.66 1927
2406.13 2026
2406.59 1942
2407.05 1798
2407.51 1842
2407.98 1806
2408.44 1906
2408.90 1733
2409.36 1785
2409.83 1641
2410.29 1707
2410.75 1835
2411.21 1886
2411.68 1859
2412.14 1799
2412.60 1744
2413.07 1911
2413.53 1798
2413.99 1829
2414.46 1743
2414.92 1963
2415.38 2046
2415.85 1779
2416.31 1799
2416.77 1917
2417.24 1991
2417.70 1847
2418.16 1860
2418.63 1947
2419.09 1900
2419.55 1882
2420.02 1918
2420.48 2029
2420.95 1937
2421.41 2005
2421.87 1999
2422.34 1997
2422.80 2094
2423.27 1964
2423.73 1764
2424.19 1926
2424.66 1946
2425.12 2035
2425.59 2097
2426.05 2073
2426.52 2073
2426.98 2040
2427.44 1966
2427.91 1883
2428.37 2008
2428.84 1953
2429.30 2060
2429.77 1958
2430.23 1879
2430.70 1865
2431.16 1969
2431.63 2050
2432.09 1918
2432.56 1807
2433.02 1863
2433.49 1922
2433.95 1855
2434.42 1928
2434.88 1943
2435.35 1914
2435.81 2040
2436.28 1901
2436.74 1969
2437.21 2008
2437.67 1890
2438.14 1912
2438.60 1981
2439.07 1963
2439.54 2157
2440.00 2160
2440.47 2217
2440.93 2117
2441.40 2194
2441.86 2150
2442.33 2276
2442.80 2078
2443.26 2088
2443.73 2247
2444.19 2222
2444.66 2267
2445.13 2190
2445.59 2056
2446.06 1840
2446.53 1796
2446.99 1861
2447.46 1913
2447.92 1929
2448.39 1785
2448.86 1777
2449.32 1893
2449.79 1894
2450.26 1935
2450.72 1882
2451.19 1884
2451.66 1867
2452.12 2044
2452.59 1964
2453.06 1865
2453.53 1976
2453.99 2014
2454.46 1935
2454.93 1988
2455.39 1917
2455.86 1784
2456.33 1859
2456.80 1981
2457.26 1872
2457.73 1843
2458.20 1841
2458.66 1850
2459.13 1804
2459.60 1783
2460.07 1895
2460.54 1800
2461.00 1735
2461.47 1875
2461.94 1719
2462.41 1846
2462.87 1982
2463.34 1776
2463.81 1772
2464.28 1913
2464.75 1933
2465.21 1996
2465.68 2125
2466.15 1966
2466.62 1737
2467.09 1844
2467.55 1787
2468.02 1961
2468.49 1911
2468.96 1807
2469.43 1731
2469.90 1857
2470.37 1712
2470.83 1873
2471.30 1914
2471.77 1829
2472.24 1617
2472.71 1642
2473.18 1715
2473.65 1858
2474.12 1874
2474.58 1838
2475.05 1938
2475.52 1888
2475.99 1926
2476.46 1878
2476.93 2055
2477.40 2042
2477.87 1929
2478.34 1873
2478.81 1852
2479.28 1788
2479.75 1781
2480.22 1854
2480.68 1786
2481.15 1665
2481.62 1723
2482.09 1624
2482.56 1647
2483.03 1693
2483.50 1718
2483.97 1816
2484.44 1749
2484.91 2056
2485.38 1825
2485.85 1869
2486.32 1833
2486.79 2043
2487.26 1890
2487.73 1937
2488.20 2062
2488.67 2027
2489.14 2001
2489.61 1934
2490.08 1879
2490.56 1979
2491.03 1849
2491.50 1811
2491.97 1977
2492.44 1905
2492.91 2036
2493.38 2024
2493.85 1944
2494.32 2085
2494.79 1982
2495.26 1861
2495.73 1965
2496.20 2094
2496.68 2084
2497.15 1991
2497.62 1934
2498.09 2031
2498.56 1854
2499.03 2049
2499.50 1909
2499.97 1812
2500.45 1848
2500.92 1829
2501.39 1744
2501.86 1783
2502.33 1733
2502.80 1672
2503.28 1681
2503.75 1722
2504.22 1816
2504.69 1855
2505.16 1900
2505.63 1902
2506.11 1841
2506.58 1887
2507.05 1892
2507.52 1804
2507.99 1718
2508.47 1855
2508.94 1930
2509.41 1889
2509.88 2107
2510.36 2114
2510.83 2105
2511.30 2001
2511.77 1998
2512.25 2171
2512.72 2120
2513.19 2353
2513.66 2423
2514.14 2392
2514.61 2219
2515.08 2355
2515.55 2174
2516.03 2061
2516.50 2058
2516.97 2186
2517.45 2162
2517.92 2004
2518.39 2087
2518.87 2144
2519.34 1964
2519.81 1990
2520.28 2124
2520.76 1938
2521.23 1953
2521.70 1883
2522.18 1930
2522.65 1940
2523.13 1646
2523.60 1741
2524.07 1884
2524.55 1854
2525.02 1767
2525.49 1805
2525.97 1783
2526.44 1670
2526.92 1667
2527.39 1777
2527.86 1805
2528.34 1872
2528.81 1844
2529.29 1899
2529.76 1934
2530.23 1826
2530.71 1873
2531.18 1890
2531.66 1945
2532.13 1957
2532.61 2103
2533.08 1897
2533.55 1964
2534.03 1899
2534.50 2004
2534.98 2051
2535.45 2097
2535.93 1952
2536.40 1903
2536.88 2179
2537.35 2000
2537.83 1846
2538.30 1859
2538.78 1991
2539.25 1821
2539.73 2059
2540.20 2007
2540.68 1969
2541.15 1912
2541.63 1955
2542.10 2070
2542.58 2104
2543.05 1984
2543.53 2023
2544.01 2037
2544.48 1975
2544.96 1994
2545.43 2158
2545.91 2271
2546.38 2177
2546.86 2205
2547.34 2192
2547.81 2509
2548.29 2473
2548.76 2538
2549.24 2299
2549.71 2491
2550.19 2443
2550.67 2337
2551.14 2284
2551.62 2275
2552.10 2195
2552.57 2165
2553.05 2206
2553.52 2261
2554.00 2240
2554.48 2197
2554.95 2148
2555.43 2041
2555.91 1987
2556.38 1985
2556.86 2036
2557.34 2080
2557.81 2221
2558.29 2100
2558.77 2060
2559.24 1919
2559.72 1917
2560.20 1971
2560.68 2042
2561.15 2087
2561.63 1953
2562.11 1987
2562.58 1815
2563.06 1725
2563.54 1908
2564.02 1948
2564.49 1829
2564.97 1887
2565.45 1837
2565.93 1772
2566.40 1845
2566.88 1722
2567.36 1853
2567.84 1802
2568.31 1848
2568.79 1877
2569.27 1705
2569.75 1849
2570.23 1855
2570.70 1813
2571.18 1836
2571.66 1813
2572.14 1773
2572.62 1805
2573.10 1797
2573.57 1828
2574.05 1788
2574.53 1927
2575.01 1815
2575.49 1883
2575.97 1841
2576.44 1901
2576.92 2007
2577.40 1980
2577.88 1923
2578.36 1875
2578.84 1826
2579.32 1792
2579.79 1889
2580.27 1935
2580.75 1800
2581.23 1907
2581.71 1986
2582.19 1919
2582.67 1956
2583.15 1866
2583.63 1778
2584.11 1677
2584.59 1728
2585.07 1687
2585.54 1807
2586.02 1908
2586.50 1830
2586.98 1822
2587.46 1802
2587.94 1813
2588.42 1858
2588.90 1923
2589.38 1857
2589.86 1835
2590.34 1952
2590.82 1838
2591.30 1904
2591.78 1891
2592.26 1934
2592.74 1969
2593.22 1844
2593.70 1837
2594.18 1802
2594.66 1733
2595.14 1831
2595.62 2003
2596.10 1948
2596.58 1960
2597.06 1788
2597.54 1783
2598.02 1801
2598.50 1825
2598.98 1756
2599.47 1761
2599.95 1860
2600.43 1660
2600.91 1667
2601.39 1680
2601.87 1752
2602.35 1626
2602.83 1777
2603.31 1825
2603.79 1876
2604.27 1721
2604.76 1586
2605.24 1652
2605.72 1751
2606.20 1684
2606.68 1755
2607.16 1734
2607.64 1676
2608.13 1725
2608.61 1826
2609.09 1807
2609.57 1864
2610.05 1781
2610.53 1975
2611.01 1889
2611.50 1919
2611.98 1850
2612.46 1856
2612.94 1797
2613.42 1766
2613.91 1844
2614.39 1774
2614.87 1726
2615.35 1721
2615.83 1775
2616.32 1792
2616.80 1760
2617.28 1800
2617.76 1816
2618.25 1945
2618.73 1788
2619.21 1796
2619.69 2002
2620.18 1754
2620.66 1819
2621.14 1778
2621.62 1798
2622.11 1828
2622.59 1785
2623.07 1763
2623.56 1793
2624.04 1690
2624.52 1657
2625.00 1792
2625.49 1901
2625.97 1904
2626.45 1851
2626.94 1882
2627.42 1856
2627.90 1896
2628.39 1959
2628.87 1977
2629.35 1999
2629.84 1924
2630.32 1878
2630.80 1952
2631.29 2032
2631.77 2050
2632.26 1879
2632.74 1929
2633.22 1929
2633.71 2117
2634.19 1929
2634.67 1843
2635.16 2055
2635.64 1973
2636.13 2028
2636.61 1860
2637.09 1876
2637.58 1908
2638.06 1837
2638.55 1871
2639.03 1883
2639.52 1778
2640.00 1801
2640.48 1698
2640.97 1753
2641.45 1896
2641.94 1899
2642.42 1830
2642.91 1788
2643.39 1881
2643.88 1728
2644.36 1742
2644.85 1837
2645.33 1825
2645.82 1790
2646.30 1737
2646.79 1773
2647.27 1835
2647.76 1847
2648.24 1801
2648.73 1775
2649.21 1595
2649.70 1798
2650.18 1739
2650.67 1906
2651.15 1875
2651.64 2009
2652.12 1946
2652.61 1810
2653.10 1875
2653.58 1853
2654.07 1799
2654.55 1840
2655.04 1757
2655.52 1897
2656.01 2083
2656.50 1814
2656.98 1851
2657.47 1874
2657.95 1948
2658.44 2047
2658.93 1935
2659.41 1854
2659.90 1908
2660.39 1815
2660.87 1867
2661.36 1863
2661.84 1910
2662.33 1781
2662.82 1840
2663.30 1780
2663.79 1812
2664.28 1774
2664.76 1777
2665.25 1961
2665.74 1742
2666.22 1768
2666.71 1911
2667.20 1980
2667.68 1809
2668.17 1759
2668.66 1915
2669.15 1878
2669.63 1799
2670.12 1819
2670.61 1969
2671.09 1890
2671.58 1911
2672.07 2010
2672.56 1988
2673.04 2155
2673.53 2052
2674.02 2102
2674.51 2269
2674.99 2430
2675.48 2465
2675.97 2328
2676.46 2377
2676.95 2453
2677.43 2561
2677.92 2488
2678.41 2259
2678.90 2116
2679.38 2069
2679.87 2072
2680.36 1925
2680.85 1889
2681.34 1788
2681.83 1835
2682.31 1864
2682.80 2066
2683.29 1950
2683.78 1889
2684.27 1808
2684.76 1830
2685.24 1946
2685.73 1888
2686.22 1946
2686.71 1858
2687.20 1872
2687.69 1710
2688.18 1655
2688.67 1679
2689.15 1779
2689.64 1663
2690.13 1706
2690.62 1724
2691.11 1746
2691.60 1907
2692.09 1824
2692.58 1764
2693.07 1743
2693.56 1796
2694.05 1690
2694.54 1794
2695.02 1718
2695.51 1772
2696.00 1637
2696.49 1736
2696.98 1763
2697.47 1733
2697.96 1696
2698.45 1860
2698.94 1794
2699.43 1760
2699.92 1769
2700.41 1783
2700.90 1767
2701.39 1814
2701.88 1880
2702.37 1956
2702.86 2038
2703.35 1920
2703.84 2013
2704.33 1831
2704.82 1813
2705.31 1830
2705.80 1862
2706.29 1931
2706.78 1952
2707.27 1941
2707.77 1781
2708.26 1713
2708.75 1792
2709.24 1826
2709.73 1815
2710.22 1791
2710.71 1642
2711.20 1810
2711.69 1726
2712.18 1724
2712.67 1743
2713.16 1974
2713.66 1988
2714.15 1853
2714.64 1952
2715.13 1910
2715.62 1970
2716.11 1806
2716.60 1852
2717.10 1796
2717.59 1687
2718.08 1930
2718.57 2003
2719.06 1904
2719.55 1877
2720.04 1741
2720.54 1835
2721.03 1862
2721.52 1946
2722.01 1945
2722.50 1878
2723.00 1985
2723.49 2054
2723.98 2239
2724.47 2118
2724.96 2155
2725.46 2032
2725.95 2170
2726.44 1990
2726.93 1931
2727.43 1886
2727.92 1821
2728.41 1923
2728.90 1758
2729.40 1746
2729.89 1747
2730.38 1779
2730.87 1769
2731.37 1733
2731.86 1881
2732.35 2000
2732.84 1957
2733.34 1987
2733.83 2000
2734.32 2102
2734.82 2082
2735.31 1973
2735.80 1972
2736.30 2024
2736.79 1934
2737.28 1912
2737.78 2070
2738.27 2160
2738.76 2198
2739.26 2068
2739.75 1918
2740.24 1864
2740.74 1793
2741.23 1810
2741.72 1917
2742.22 1989
2742.71 1802
2743.21 1889
2743.70 1941
2744.19 1818
2744.69 1857
2745.18 1851
2745.67 1699
2746.17 1661
2746.66 1859
2747.16 1868
2747.65 1869
2748.15 1813
2748.64 1744
2749.13 1885
2749.63 1814
2750.12 1737
2750.62 1763
2751.11 1753
2751.61 1754
2752.10 1618
2752.60 1721
2753.09 1841
2753.59 1646
2754.08 1792
2754.57 1856
2755.07 1743
2755.56 1792
2756.06 1860
2756.55 1832
2757.05 1757
2757.54 1829
2758.04 2006
2758.53 1843
2759.03 1934
2759.53 1931
2760.02 1922
2760.52 1823
2761.01 1899
2761.51 1851
2762.00 1805
2762.50 1934
2762.99 1883
2763.49 1798
2763.98 1802
2764.48 1667
2764.98 1675
2765.47 1753
2765.97 1768
2766.46 1687
2766.96 1924
2767.46 1843
2767.95 1817
2768.45 1934
2768.94 1880
2769.44 1954
2769.94 1872
2770.43 1711
2770.93 1698
2771.43 1824
2771.92 1767
2772.42 1852
2772.91 1869
2773.41 1863
2773.91 2018
2774.40 2111
2774.90 2139
2775.40 2312
2775.89 2355
2776.39 2338
2776.89 2302
2777.38 2362
2777.88 2395
2778.38 2329
2778.88 2467
2779.37 2363
2779.87 2317
2780.37 2216
2780.86 2082
2781.36 1930
2781.86 1907
2782.36 1940
2782.85 1850
2783.35 1785
2783.85 1593
2784.35 1709
2784.84 1861
2785.34 1803
2785.84 1810
2786.34 1810
2786.83 1799
2787.33 1679
2787.83 1675
2788.33 1658
2788.82 1717
2789.32 1843
2789.82 1721
2790.32 1665
2790.82 1693
2791.31 1636
2791.81 1640
2792.31 1731
2792.81 1571
2793.31 1686
2793.81 1647
2794.30 1668
2794.80 1775
2795.30 1686
2795.80 1867
2796.30 1978
2796.80 1842
2797.30 1839
2797.79 1827
2798.29 1916
2798.79 2078
2799.29 2130
2799.79 1994
2800.29 1866
2800.79 1820
2801.29 1765
2801.79 1841
2802.28 1759
2802.78 1743
2803.28 2113
2803.78 2051
2804.28 2140
2804.78 1953
2805.28 1917
2805.78 1844
2806.28 1884
2806.78 1938
2807.28 2155
2807.78 2088
2808.28 2064
2808.78 2073
2809.28 2088
2809.78 2110
2810.28 2222
2810.78 2190
2811.28 1975
2811.78 2097
2812.28 2099
2812.78 2174
2813.28 1967
2813.78 1963
2814.28 1878
2814.78 1804
2815.28 1784
2815.78 1853
2816.28 1861
2816.78 1943
2817.28 1905
2817.78 1879
2818.28 1758
2818.78 1811
2819.28 1857
2819.78 1928
2820.28 1950
2820.78 1803
2821.28 1812
2821.78 1811
2822.29 1694
2822.79 1666
2823.29 1799
2823.79 1760
2824.29 1907
2824.79 1724
2825.29 1762
2825.79 1854
2826.29 1706
2826.79 1711
2827.30 1665
2827.80 1645
2828.30 1826
2828.80 1756
2829.30 1718
2829.80 1878
2830.31 1787
2830.81 1747
2831.31 1695
2831.81 1744
2832.31 1852
2832.81 1726
2833.32 1671
2833.82 1699
2834.32 1671
2834.82 1807
2835.32 1849
2835.83 1802
2836.33 1890
2836.83 1831
2837.33 1808
2837.83 1834
2838.34 1812
2838.84 1793
2839.34 1794
2839.84 1740
2840.35 1656
2840.85 1751
2841.35 1886
2841.85 1784
2842.36 1869
2842.86 1883
2843.36 1757
2843.86 1714
2844.37 1757
2844.87 1746
2845.37 1636
2845.88 1770
2846.38 1846
2846.88 1966
2847.39 1824
2847.89 1833
2848.39 1949
2848.90 1955
2849.40 1917
2849.90 1941
2850.41 2038
2850.91 1976
2851.41 1860
2851.92 1982
2852.42 1955
2852.92 1773
2853.43 2031
2853.93 1843
2854.43 1791
2854.94 1865
2855.44 1851
2855.95 1817
2856.45 1872
2856.95 1775
2857.46 1819
2857.96 1984
2858.47 1899
2858.97 1882
2859.47 1800
2859.98 1714
2860.48 1744
2860.99 1656
2861.49 1745
2861.99 1725
2862.50 1677
2863.00 1673
2863.51 1709
2864.01 1772
2864.52 1678
2865.02 1721
2865.53 1677
2866.03 1684
2866.54 1760
2867.04 1920
2867.55 1899
2868.05 1899
2868.56 1851
2869.06 1915
2869.57 1966
2870.07 2052
2870.58 2031
2871.08 2105
2871.59 2237
2872.09 2152
2872.60 2128
2873.10 2206
2873.61 2161
2874.11 2251
2874.62 2094
2875.12 1946
2875.63 1883
2876.14 1944
2876.64 1994
2877.15 1965
2877.65 1896
2878.16 1907
2878.66 1863
2879.17 1783
2879.68 1897
2880.18 1927
2880.69 1846
2881.19 1891
2881.70 1847
2882.21 1864
2882.71 1960
2883.22 2024
2883.73 1979
2884.23 1870
2884.74 1768
2885.25 1907
2885.75 1967
2886.26 1778
2886.76 2033
2887.27 2089
2887.78 1948
2888.28 1951
2888.79 1893
2889.30 1983
2889.81 1945
2890.31 1907
2890.82 2003
2891.33 1948
2891.83 1970
2892.34 1830
2892.85 2005
2893.35 2117
2893.86 1998
2894.37 2141
2894.88 2000
2895.38 2082
2895.89 2131
2896.40 2158
2896.91 2168
2897.41 2120
2897.92 2050
2898.43 2134
2898.94 2071
2899.44 2090
2899.95 2000
2900.46 1921
2900.97 2053
2901.47 1904
2901.98 1861
2902.49 1958
2903.00 1983
2903.51 1884
2904.01 1948
2904.52 2179
2905.03 2165
2905.54 2085
2906.05 2091
2906.56 2113
2907.06 2197
2907.57 2261
2908.08 2095
2908.59 2097
2909.10 2196
2909.61 2177
2910.12 2107
2910.62 2139
2911.13 1946
2911.64 1705
2912.15 1881
2912.66 1924
2913.17 1840
2913.68 1883
2914.19 1963
2914.69 1870
2915.20 1905
2915.71 1955
2916.22 1916
2916.73 1823
2917.24 1880
2917.75 1993
2918.26 2031
2918.77 1949
2919.28 2028
2919.79 2020
2920.30 1904
2920.81 1871
2921.32 1842
2921.83 1900
2922.34 1963
2922.85 1737
2923.36 1872
2923.86 1997
2924.37 1883
2924.88 1944
2925.39 1963
2925.90 1956
2926.41 1868
2926.92 1804
2927.43 2047
2927.95 2037
2928.46 2078
2928.97 2014
2929.48 1773
2929.99 1820
2930.50 1776
2931.01 1674
2931.52 1688
2932.03 1837
2932.54 1833
2933.05 1744
2933.56 1715
2934.07 1727
2934.58 1818
2935.09 1953
2935.60 2039
2936.11 1988
2936.62 1849
2937.14 1840
2937.65 1985
2938.16 1951
2938.67 1928
2939.18 1887
2939.69 1945
2940.20 1988
2940.71 1807
2941.23 1825
2941.74 1897
2942.25 1974
2942.76 1935
2943.27 1777
2943.78 1842
2944.29 1814
2944.81 1892
2945.32 1985
2945.83 1974
2946.34 1924
2946.85 1802
2947.36 1869
2947.88 1919
2948.39 1754
2948.90 1881
2949.41 2005
2949.92 1911
2950.44 1898
2950.95 1878
2951.46 1742
2951.97 1685
2952.49 1915
2953.00 1901
2953.51 1760
2954.02 1680
2954.54 1777
2955.05 1708
2955.56 1707
2956.07 1957
2956.59 1987
2957.10 1850
2957.61 1755
2958.12 1777
2958.64 1804
2959.15 1721
2959.66 1792
2960.18 1806
2960.69 1640
2961.20 1744
2961.72 1826
2962.23 1819
2962.74 1837
2963.26 1816
2963.77 1878
2964.28 1889
2964.80 1920
2965.31 1899
2965.82 1823
2966.34 1971
2966.85 1926
2967.36 1917
2967.88 1691
2968.39 1699
2968.90 1791
2969.42 1734
2969.93 1803
2970.45 1802
2970.96 1851
2971.47 1843
2971.99 1813
2972.50 1910
2973.02 1923
2973.53 1805
2974.04 1815
2974.56 1787
2975.07 1875
2975.59 1825
2976.10 1898
2976.62 1887
2977.13 1947
2977.64 1988
2978.16 1788
2978.67 1810
2979.19 2091
2979.70 1911
2980.22 1908
2980.73 1885
2981.25 1952
2981.76 1958
2982.28 1996
2982.79 1903
2983.31 1967
2983.82 2010
2984.34 2207
2984.85 2214
2985.37 2187
2985.88 2233
2986.40 2266
2986.91 2277
2987.43 2292
2987.94 2394
2988.46 2538
2988.97 2419
2989.49 2409
2990.01 2484
2990.52 2333
2991.04 2334
2991.55 2469
2992.07 2613
2992.58 2400
2993.10 2520
2993.62 2455
2994.13 2436
2994.65 2396
2995.16 2592
2995.68 2530
2996.20 2371
2996.71 2480
2997.23 2514
2997.74 2593
2998.26 2679
2998.78 2868
2999.29 2727
2999.81 2749
3000.33 2750
3000.84 2845
3001.36 2835
3001.88 3067
3002.39 3017
3002.91 3496
3003.43 3811
3003.94 4653
3004.46 5318
3004.98 5705
3005.49 6086
3006.01 6547
3006.53 6693
3007.04 6809
3007.56 6560
3008.08 6340
3008.60 5966
3009.11 5195
3009.63 4696
3010.15 4302
3010.66 3823
3011.18 3220
3011.70 2917
3012.22 2799
3012.73 2644
3013.25 2561
3013.77 2510
3014.29 2764
3014.81 2672
3015.32 2466
3015.84 2451
3016.36 2630
3016.88 2737
3017.39 2536
3017.91 2553
3018.43 2512
3018.95 2391
3019.47 2601
3019.98 2491
3020.50 2502
3021.02 2552
3021.54 2443
3022.06 2431
3022.58 2373
3023.09 2353
3023.61 2546
3024.13 2413
3024.65 2444
3025.17 2415
3025.69 2467
3026.21 2553
3026.72 2518
3027.24 2365
3027.76 2405
3028.28 2448
3028.80 2363
3029.32 2166
3029.84 2232
3030.36 2195
3030.88 2198
3031.40 2176
3031.91 2238
3032.43 2351
3032.95 2167
3033.47 2255
3033.99 2144
3034.51 2195
3035.03 2183
3035.55 2181
3036.07 2251
3036.59 2159
3037.11 2130
3037.63 2255
3038.15 2233
3038.67 2180
3039.19 2103
3039.71 2164
3040.23 2103
3040.75 2138
3041.27 2058
3041.79 1922
3042.31 2168
3042.83 2002
3043.35 1958
3043.87 2029
3044.39 1998
3044.91 2027
3045.43 1993
3045.95 2060
3046.47 2070
3046.99 1987
3047.51 2091
3048.03 1989
3048.55 1935
3049.07 1865
3049.59 1948
3050.11 1855
3050.63 1869
3051.16 1899
3051.68 1844
3052.20 1814
3052.72 1718
3053.24 1819
3053.76 1742
3054.28 1866
3054.80 1879
3055.32 1926
3055.84 1854
3056.37 2021
3056.89 1924
3057.41 1860
3057.93 1830
3058.45 1877
3058.97 1938
3059.49 1832
3060.02 1921
3060.54 1858
3061.06 1910
3061.58 2028
3062.10 2085
3062.62 1948
3063.15 1957
3063.67 1785
3064.19 1998
3064.71 1944
3065.23 2053
3065.76 1951
3066.28 2041
3066.80 2048
3067.32 2107
3067.85 2269
3068.37 2211
3068.89 2132
3069.41 2114
3069.93 2053
3070.46 2032
3070.98 2068
3071.50 1941
3072.02 1943
3072.55 2096
3073.07 2177
3073.59 1932
3074.12 2108
3074.64 2148
3075.16 2227
3075.68 2091
3076.21 2110
3076.73 2188
3077.25 2162
3077.78 2206
3078.30 2387
3078.82 2453
3079.35 2532
3079.87 2707
3080.39 2663
3080.92 2583
3081.44 2781
3081.96 2551
3082.49 2613
3083.01 2807
3083.53 2800
3084.06 2694
3084.58 2727
3085.10 2594
3085.63 2520
3086.15 2538
3086.68 2551
3087.20 2444
3087.72 2447
3088.25 2507
3088.77 2411
3089.30 2461
3089.82 2634
3090.34 2528
3090.87 2373
3091.39 2264
3091.92 2303
3092.44 2309
3092.97 2397
3093.49 2418
3094.01 2292
3094.54 2315
3095.06 2357
3095.59 2568
3096.11 2509
3096.64 2569
3097.16 2703
3097.69 2905
3098.21 2902
3098.74 3099
3099.26 3064
3099.79 3285
3100.31 3566
3100.84 3976
3101.36 4613
3101.89 5557
3102.41 6687
3102.94 7227
3103.46 7887
3103.99 9106
3104.51 9220
3105.04 9544
3105.56 8638
3106.09 8534
3106.62 7960
3107.14 7021
3107.67 6392
3108.19 5119
3108.72 4522
3109.24 4022
3109.77 3485
3110.30 3334
3110.82 3126
3111.35 2978
3111.87 3113
3112.40 3003
3112.93 2966
3113.45 2883
3113.98 2838
3114.50 2788
3115.03 2791
3115.56 2745
3116.08 2684
3116.61 2566
3117.14 2537
3117.66 2355
3118.19 2468
3118.71 2510
3119.24 2234
3119.77 2210
3120.29 2385
3120.82 2329
3121.35 2409
3121.88 2502
3122.40 2449
3122.93 2387
3123.46 2362
3123.98 2581
3124.51 2385
3125.04 2236
3125.56 2301
3126.09 2238
3126.62 2166
3127.15 2202
3127.67 2227
3128.20 2185
3128.73 2128
3129.26 2082
3129.78 1956
3130.31 1989
3130.84 1882
3131.37 1993
3131.89 2061
3132.42 2000
3132.95 1881
3133.48 1952
3134.00 2098
3134.53 2016
3135.06 2052
3135.59 1968
3136.12 2154
3136.64 2059
3137.17 2065
3137.70 1905
3138.23 1924
3138.76 1961
3139.29 1892
3139.81 2076
3140.34 2058
3140.87 2007
3141.40 1947
3141.93 1915
3142.46 1959
3142.99 1996
3143.51 1911
3144.04 1944
3144.57 2038
3145.10 2045
3145.63 1950
3146.16 2086
3146.69 2129
3147.22 2185
3147.74 2144
3148.27 2107
3148.80 2213
3149.33 2298
3149.86 2284
3150.39 2294
3150.92 2428
3151.45 2352
3151.98 2371
3152.51 2399
3153.04 2306
3153.57 2230
3154.10 2266
3154.63 2211
3155.16 2116
3155.69 2069
3156.22 2092
3156.74 1868
3157.27 1937
3157.80 2192
3158.33 2101
3158.86 2022
3159.39 2092
3159.92 2160
3160.45 2166
3160.98 2156
3161.51 2183
3162.04 2079
3162.58 2086
3163.11 2077
3163.64 2064
3164.17 2043
3164.70 2002
3165.23 1961
3165.76 1991
3166.29 1867
3166.82 1912
3167.35 1975
3167.88 1869
3168.41 1875
3168.94 1771
3169.47 1807
3170.00 1805
3170.53 1892
3171.07 1840
3171.60 1896
3172.13 1770
3172.66 1832
3173.19 1882
3173.72 1966
3174.25 2001
3174.78 2118
3175.31 2239
3175.85 2169
3176.38 1983
3176.91 2095
3177.44 2261
3177.97 2172
3178.50 2024
3179.04 2050
3179.57 2098
3180.10 2165
3180.63 2187
3181.16 2128
3181.69 1936
3182.23 1790
3182.76 1848
3183.29 1801
3183.82 1869
3184.35 1789
3184.89 1975
3185.42 1825
3185.95 1795
3186.48 1965
3187.02 1975
3187.55 1931
3188.08 1809
3188.61 1947
3189.15 1939
3189.68 1832
3190.21 1783
3190.74 2032
3191.28 2069
3191.81 1910
3192.34 1882
3192.87 1977
3193.41 1879
3193.94 1801
3194.47 1745
3195.01 1823
3195.54 1945
3196.07 1858
3196.60 1938
3197.14 1871
3197.67 1840
3198.20 2069
3198.74 2037
3199.27 2122
3199.80 2059
3200.34 1976
3200.87 2079
3201.40 2118
3201.94 2281
3202.47 2164
3203.01 2251
3203.54 2206
3204.07 2310
3204.61 2161
3205.14 2371
3205.67 2276
3206.21 2134
3206.74 2225
3207.28 2245
3207.81 1952
3208.34 1935
3208.88 2086
3209.41 2166
3209.95 2484
3210.48 2469
3211.02 2543
3211.55 2741
3212.08 2826
3212.62 2653
3213.15 2554
3213.69 2755
3214.22 2574
3214.76 2491
3215.29 2423
3215.83 2392
3216.36 2360
3216.90 2223
3217.43 2084
3217.97 1954
3218.50 1884
3219.04 1861
3219.57 1840
3220.11 1967
3220.64 1982
3221.18 1935
3221.71 1823
3222.25 2028
3222.78 2068
3223.32 2201
3223.85 2142
3224.39 2390
3224.92 2492
3225.46 2368
3225.99 2492
3226.53 2519
3227.07 2316
3227.60 2353
3228.14 2499
3228.67 2514
3229.21 2455
3229.74 2190
3230.28 2152
3230.82 2189
3231.35 2088
3231.89 2048
3232.42 1972
3232.96 2072
3233.50 2024
3234.03 2079
3234.57 2141
3235.11 2175
3235.64 2209
3236.18 2144
3236.72 2229
3237.25 2267
3237.79 2416
3238.32 2276
3238.86 2287
3239.40 2459
3239.93 2412
3240.47 2474
3241.01 2460
3241.55 2447
3242.08 2486
3242.62 2212
3243.16 2118
3243.69 2254
3244.23 2238
3244.77 2300
3245.30 2353
3245.84 2442
3246.38 2433
3246.92 2536
3247.45 2468
3247.99 2456
3248.53 2350
3249.07 2361
3249.60 2442
3250.14 2374
3250.68 2478
3251.22 2514
3251.75 2422
3252.29 2422
3252.83 2402
3253.37 2344
3253.91 2492
3254.44 2390
3254.98 2387
3255.52 2541
3256.06 2524
3256.60 2425
3257.13 2478
3257.67 2475
3258.21 2579
3258.75 2644
3259.29 2854
3259.82 3031
3260.36 2999
3260.90 3395
3261.44 3935
3261.98 4154
3262.52 4221
3263.06 4409
3263.59 4701
3264.13 5206
3264.67 5686
3265.21 6023
3265.75 6436
3266.29 6728
3266.83 6887
3267.37 7002
3267.91 6800
3268.44 7070
3268.98 6817
3269.52 6257
3270.06 5989
3270.60 5443
3271.14 5043
3271.68 4336
3272.22 3926
3272.76 3492
3273.30 3299
3273.84 3103
3274.38 3040
3274.92 2873
3275.46 2691
3276.00 2801
3276.54 2731
3277.08 2816
3277.62 2861
3278.16 2742
3278.70 2866
3279.24 2841
3279.78 2753
3280.32 2528
3280.86 2649
3281.40 2676
3281.94 2691
3282.48 2903
3283.02 2825
3283.56 2648
3284.10 2768
3284.64 2935
3285.18 2830
3285.72 2656
3286.26 2889
3286.80 2839
3287.34 2949
3287.88 2772
3288.42 2868
3288.96 2808
3289.50 2788
3290.04 2762
3290.59 2690
3291.13 2622
3291.67 2645
3292.21 2715
3292.75 2712
3293.29 2740
3293.83 2819
3294.37 3048
3294.91 3081
3295.46 3061
3296.00 2984
3296.54 3067
3297.08 2968
3297.62 3075
3298.16 3253
3298.70 3362
3299.25 3212
3299.79 3166
3300.33 3084
3300.87 3000
3301.41 2973
3301.96 3129
3302.50 3179
3303.04 3162
3303.58 3153
3304.12 3180
3304.66 3311
3305.21 3226
3305.75 3018
3306.29 2778
3306.83 2877
3307.38 2902
3307.92 2796
3308.46 2595
3309.00 2581
3309.55 2482
3310.09 2487
3310.63 2377
3311.17 2430
3311.72 2408
3312.26 2297
3312.80 2286
3313.34 2419
3313.89 2503
3314.43 2512
3314.97 2850
3315.52 2623
3316.06 2875
3316.60 2989
3317.14 3103
3317.69 3016
3318.23 2898
3318.77 2975
3319.32 2938
3319.86 2877
3320.40 2765
3320.95 2810
3321.49 2692
3322.03 2635
3322.58 2656
3323.12 2536
3323.67 2572
3324.21 2576
3324.75 2557
3325.30 2553
3325.84 2540
3326.38 2346
3326.93 2319
3327.47 2337
3328.02 2247
3328.56 2404
3329.10 2309
3329.65 2295
3330.19 2147
3330.74 2232
3331.28 2331
3331.83 2509
3332.37 2749
3332.91 3092
3333.46 3427
3334.00 4016
3334.55 4416
3335.09 4999
3335.64 5548
3336.18 5912
3336.73 5997
3337.27 6264
3337.82 6219
3338.36 6261
3338.90 5941
3339.45 5764
3339.99 5054
3340.54 4486
3341.08 4052
3341.63 3628
3342.18 3340
3342.72 3017
3343.27 2826
3343.81 2574
3344.36 2505
3344.90 2430
3345.45 2489
3345.99 2344
3346.54 2298
3347.08 2332
3347.63 2393
3348.17 2306
3348.72 2372
3349.27 2417
3349.81 2350
3350.36 2446
3350.90 2232
3351.45 2254
3352.00 2340
3352.54 2125
3353.09 2391
3353.63 2430
3354.18 2300
3354.73 2227
3355.27 2180
3355.82 2121
3356.36 2143
3356.91 2154
3357.46 2200
3358.00 2207
3358.55 2157
3359.10 2221
3359.64 2114
3360.19 2024
3360.74 2093
3361.28 2156
3361.83 2135
3362.38 2033
3362.92 2110
3363.47 2073
3364.02 2067
3364.56 2049
3365.11 2228
3365.66 2058
3366.21 2085
3366.75 1998
3367.30 1960
3367.85 1990
3368.39 2084
3368.94 2194
3369.49 1843
3370.04 1924
3370.58 1873
3371.13 2054
3371.68 1938
3372.23 1987
3372.77 1980
3373.32 2114
3373.87 2085
3374.42 2085
3374.96 2132
3375.51 2042
3376.06 2163
3376.61 2236
3377.16 2072
3377.70 2073
3378.25 2030
3378.80 1915
3379.35 2013
3379.90 1914
3380.45 1734
3380.99 1732
3381.54 1762
3382.09 1623
3382.64 1692
3383.19 1845
3383.74 1826
3384.28 1831
3384.83 1753
3385.38 1811
3385.93 1636
3386.48 1642
3387.03 1708
3387.58 1811
3388.13 1836
3388.67 1890
3389.22 1683
3389.77 1720
3390.32 1770
3390.87 1889
3391.42 1861
3391.97 1808
3392.52 1784
3393.07 1805
3393.62 1796
3394.17 1978
3394.72 1851
3395.27 1849
3395.81 1845
3396.36 1847
3396.91 1744
3397.46 1644
3398.01 1704
3398.56 1717
3399.11 1726
3399.66 1782
3400.21 1781
3400.76 1864
3401.31 1682
3401.86 1657
3402.41 1702
3402.96 1810
3403.51 1698
3404.06 1755
3404.61 1935
3405.16 1853
3405.71 1653
3406.26 1742
3406.81 1611
3407.36 1532
3407.92 1635
3408.47 1789
3409.02 1684
3409.57 1598
3410.12 1741
3410.67 1707
3411.22 1781
3411.77 1640
3412.32 1720
3412.87 1738
3413.42 1767
3413.97 1845
3414.52 1695
3415.08 1759
3415.63 1903
3416.18 1785
3416.73 1856
3417.28 1893
3417.83 1961
3418.38 1780
3418.93 1652
3419.49 1664
3420.04 1764
3420.59 1911
3421.14 1834
3421.69 1895
3422.24 1887
3422.80 1934
3423.35 2073
3423.90 2195
3424.45 2332
3425.00 2639
3425.55 2516
3426.11 2521
3426.66 2625
3427.21 2357
3427.76 2206
3428.31 2143
3428.87 2193
3429.42 2204
3429.97 2233
3430.52 2129
3431.08 1880
3431.63 1861
3432.18 1977
3432.73 1929
3433.29 1952
3433.84 1942
3434.39 1989
3434.94 1909
3435.50 1840
3436.05 1835
3436.60 1864
3437.15 1971
3437.71 1853
3438.26 1845
3438.81 1845
3439.37 1932
3439.92 2008
3440.47 1861
3441.03 1880
3441.58 1961
3442.13 1961
3442.69 1879
3443.24 2024
3443.79 1996
3444.35 1977
3444.90 1959
3445.45 1966
3446.01 1934
3446.56 1919
3447.11 1895
3447.67 1889
3448.22 1735
3448.77 1658
3449.33 1785
3449.88 1712
3450.44 1793
3450.99 1794
3451.54 1782
3452.10 1754
3452.65 1730
3453.21 1765
3453.76 1882
3454.31 1812
3454.87 1798
3455.42 1819
3455.98 1725
3456.53 1659
3457.09 1646
3457.64 1692
3458.20 1771
3458.75 1735
3459.30 1788
3459.86 1637
3460.41 1826
3460.97 1886
3461.52 1865
3462.08 1745
3462.63 1724
3463.19 1849
3463.74 1881
3464.30 1851
3464.85 1844
3465.41 1978
3465.96 1949
3466.52 2016
3467.07 1960
3467.63 1963
3468.19 2044
3468.74 2052
3469.30 2162
3469.85 2267
3470.41 2216
3470.96 2285
3471.52 2394
3472.07 2375
3472.63 2390
3473.19 2390
3473.74 2408
3474.30 2282
3474.85 2205
3475.41 2019
3475.96 2167
3476.52 2138
3477.08 2252
3477.63 2162
3478.19 2158
3478.74 2192
3479.30 2174
3479.86 2215
3480.41 2344
3480.97 2318
3481.53 2292
3482.08 2405
3482.64 2362
3483.20 2442
3483.75 2603
3484.31 2760
3484.87 2677
3485.42 2706
3485.98 2654
3486.54 2944
3487.09 2823
3487.65 2814
3488.21 2912
3488.76 3072
3489.32 3668
3489.88 4106
3490.44 5081
3490.99 6306
3491.55 7178
3492.11 7838
3492.66 8585
3493.22 9258
3493.78 9643
3494.34 9410
3494.89 9230
3495.45 8538
3496.01 8016
3496.57 6859
3497.12 5979
3497.68 5165
3498.24 4735
3498.80 4145
3499.36 3899
3499.91 3815
3500.47 3587
3501.03 3829
3501.59 3723
3502.15 3586
3502.70 3873
3503.26 3970
3503.82 3928
3504.38 4035
3504.94 4214
3505.49 4309
3506.05 4372
3506.61 4227
3507.17 4001
3507.73 3774
3508.29 3818
3508.85 3526
3509.40 3352
3509.96 3230
3510.52 3216
3511.08 3162
3511.64 2754
3512.20 2713
3512.76 2739
3513.32 2657
3513.87 2769
3514.43 2511
3514.99 2511
3515.55 2182
3516.11 2249
3516.67 2228
3517.23 2055
3517.79 2131
3518.35 2134
3518.91 2160
3519.47 2152
3520.03 2035
3520.59 2157
3521.15 2187
3521.71 2024
3522.26 2134
3522.82 2089
3523.38 2016
3523.94 2268
3524.50 2204
3525.06 2151
3525.62 2136
3526.18 2285
3526.74 2166
3527.30 2129
3527.86 2020
3528.42 2045
3528.98 2030
3529.54 1981
3530.10 2022
3530.67 2061
3531.23 2182
3531.79 2049
3532.35 1897
3532.91 2012
3533.47 2014
3534.03 1917
3534.59 1905
3535.15 1976
3535.71 2020
3536.27 2138
3536.83 1994
3537.39 2099
3537.95 1972
3538.51 2141
3539.08 2200
3539.64 2244
3540.20 2167
3540.76 2111
3541.32 2199
3541.88 2105
3542.44 2167
3543.00 2109
3543.56 1906
3544.13 1942
3544.69 2046
3545.25 2089
3545.81 2053
3546.37 2033
3546.93 2029
3547.50 1914
3548.06 1812
3548.62 1927
3549.18 1855
3549.74 1818
3550.30 1848
3550.87 1982
3551.43 1850
3551.99 1767
3552.55 1788
3553.11 1799
3553.68 1825
3554.24 1766
3554.80 1646
3555.36 1660
3555.93 1714
3556.49 1802
3557.05 1622
3557.61 1694
3558.18 1649
3558.74 1727
3559.30 1728
3559.86 1744
3560.43 1754
3560.99 1729
3561.55 1880
3562.11 1812
3562.68 1875
3563.24 1685
3563.80 1841
3564.37 1816
3564.93 1720
3565.49 1848
3566.06 1871
3566.62 1893
3567.18 1871
3567.75 1811
3568.31 1840
3568.87 1863
3569.44 1731
3570.00 1602
3570.56 1548
3571.13 1718
3571.69 1784
3572.25 1768
3572.82 1810
3573.38 1738
3573.94 1762
3574.51 1717
3575.07 1795
3575.64 1718
3576.20 1722
3576.76 1731
3577.33 1793
3577.89 1810
3578.46 1832
3579.02 1929
3579.58 1825
3580.15 1722
3580.71 1866
3581.28 1875
3581.84 1683
3582.41 1795
3582.97 1768
3583.53 1877
3584.10 1841
3584.66 1788
3585.23 1814
3585.79 1854
3586.36 1755
3586.92 1818
3587.49 1782
3588.05 1740
3588.62 1854
3589.18 1836
3589.75 1745
3590.31 1755
3590.88 1546
3591.44 1539
3592.01 1680
3592.57 1636
3593.14 1659
3593.70 1621
3594.27 1679
3594.83 1746
3595.40 1754
3595.97 1620
3596.53 1750
3597.10 1855
3597.66 1731
3598.23 1821
3598.79 1923
3599.36 1807
3599.93 1714
3600.49 1662
3601.06 1747
3601.62 1751
3602.19 1718
3602.75 1693
3603.32 1649
3603.89 1783
3604.45 1616
3605.02 1690
3605.59 1668
3606.15 1666
3606.72 1656
3607.28 1586
3607.85 1539
3608.42 1460
3608.98 1506
3609.55 1597
3610.12 1527
3610.68 1541
3611.25 1461
3611.82 1364
3612.38 1502
3612.95 1507
3613.52 1582
3614.08 1495
3614.65 1669
3615.22 1674
3615.79 1767
3616.35 1828
3616.92 1821
3617.49 1856
3618.05 1949
3618.62 1932
3619.19 1985
3619.76 2122
3620.32 2048
3620.89 2117
3621.46 1945
3622.03 1990
3622.59 1987
3623.16 2035
3623.73 1915
3624.30 1965
3624.86 1827
3625.43 1700
3626.00 1660
3626.57 1743
3627.14 1649
3627.70 1669
3628.27 1664
3628.84 1595
3629.41 1717
3629.98 1582
3630.55 1540
3631.11 1645
3631.68 1638
3632.25 1577
3632.82 1585
3633.39 1607
3633.96 1620
3634.52 1605
3635.09 1664
3635.66 1735
3636.23 1646
3636.80 1608
3637.37 1661
3637.94 1687
3638.50 1625
3639.07 1687
3639.64 1636
3640.21 1692
3640.78 1847
3641.35 1847
3641.92 1958
3642.49 2140
3643.06 2125
3643.63 2038
3644.20 2216
3644.76 2209
3645.33 2074
3645.90 1951
3646.47 1904
3647.04 1748
3647.61 1817
3648.18 1764
3648.75 1796
3649.32 1813
3649.89 1807
3650.46 1793
3651.03 1765
3651.60 1820
3652.17 1756
3652.74 1775
3653.31 1907
3653.88 1898
3654.45 1900
3655.02 1877
3655.59 1711
3656.16 1796
3656.73 1731
3657.30 1708
3657.87 1884
3658.44 1760
3659.01 1759
3659.58 1714
3660.15 1700
3660.72 1757
3661.29 1749
3661.87 1644
3662.44 1474
3663.01 1584
3663.58 1659
3664.15 1640
3664.72 1730
3665.29 1823
3665.86 1898
3666.43 1898
3667.00 2043
3667.57 1950
3668.15 1756
3668.72 1744
3669.29 1787
3669.86 1734
3670.43 1720
3671.00 1631
3671.57 1621
3672.15 1632
3672.72 1626
3673.29 1778
3673.86 1745
3674.43 1789
3675.00 1917
3675.57 1842
3676.15 1838
3676.72 1992
3677.29 2001
3677.86 1951
3678.43 2063
3679.01 1893
3679.58 1821
3680.15 1808
3680.72 1751
3681.29 1683
3681.87 1659
3682.44 1628
3683.01 1577
3683.58 1540
3684.16 1569
3684.73 1551
3685.30 1502
3685.87 1600
3686.45 1691
3687.02 1762
3687.59 1734
3688.16 1685
3688.74 1644
3689.31 1638
3689.88 1729
3690.46 1782
3691.03 1709
3691.60 1650
3692.17 1670
3692.75 1702
3693.32 1635
3693.89 1757
3694.47 1689
3695.04 1622
3695.61 1548
3696.19 1673
3696.76 1601
3697.33 1558
3697.91 1586
3698.48 1477
3699.05 1442
3699.63 1585
3700.20 1651
3700.78 1552
3701.35 1558
3701.92 1627
3702.50 1554
3703.07 1546
3703.64 1521
3704.22 1608
3704.79 1631
3705.37 1592
3705.94 1546
3706.51 1571
3707.09 1792
3707.66 1694
3708.24 1574
3708.81 1794
3709.39 1734
3709.96 1825
3710.53 1630
3711.11 1519
3711.68 1571
3712.26 1788
3712.83 1643
3713.41 1607
3713.98 1606
3714.56 1751
3715.13 1577
3715.71 1604
3716.28 1693
3716.86 1637
3717.43 1560
3718.01 1703
3718.58 1648
3719.16 1731
3719.73 1736
3720.31 1745
3720.88 1652
3721.46 1490
3722.03 1536
3722.61 1595
3723.18 1460
3723.76 1477
3724.34 1480
3724.91 1440
3725.49 1407
3726.06 1504
3726.64 1517
3727.21 1513
3727.79 1554
3728.36 1651
3728.94 1621
3729.52 1640
3730.09 1602
3730.67 1720
3731.24 1692
3731.82 1760
3732.40 1623
3732.97 1785
3733.55 1670
3734.13 1797
3734.70 1765
3735.28 1701
3735.85 1840
3736.43 1702
3737.01 1644
3737.58 1670
3738.16 1623
3738.74 1710
3739.31 1624
3739.89 1473
3740.47 1603
3741.04 1515
3741.62 1518
3742.20 1516
3742.78 1521
3743.35 1390
3743.93 1457
3744.51 1499
3745.08 1490
3745.66 1446
3746.24 1370
3746.82 1494
3747.39 1555
3747.97 1472
3748.55 1474
3749.12 1442
3749.70 1504
3750.28 1485
3750.86 1489
3751.43 1465
3752.01 1479
3752.59 1621
3753.17 1484
3753.75 1421
3754.32 1454
3754.90 1420
3755.48 1512
3756.06 1509
3756.64 1559
3757.21 1447
3757.79 1430
3758.37 1418
3758.95 1486
3759.53 1371
3760.10 1352
3760.68 1377
3761.26 1439
3761.84 1474
3762.42 1462
3763.00 1444
3763.58 1479
3764.15 1473
3764.73 1479
3765.31 1571
3765.89 1451
3766.47 1597
3767.05 1582
3767.63 1474
3768.21 1539
3768.78 1620
3769.36 1554
3769.94 1422
3770.52 1403
3771.10 1547
3771.68 1558
3772.26 1421
3772.84 1584
3773.42 1710
3774.00 1548
3774.58 1454
3775.16 1514
3775.73 1495
3776.31 1569
3776.89 1526
3777.47 1501
3778.05 1403
3778.63 1384
3779.21 1436
3779.79 1458
3780.37 1454
3780.95 1461
3781.53 1584
3782.11 1390
3782.69 1358
3783.27 1395
3783.85 1373
3784.43 1393
3785.01 1484
3785.59 1465
3786.17 1538
3786.75 1430
3787.33 1543
3787.91 1537
3788.49 1468
3789.08 1515
3789.66 1486
3790.24 1431
3790.82 1408
3791.40 1542
3791.98 1460
3792.56 1532
3793.14 1515
3793.72 1521
3794.30 1594
3794.88 1593
3795.46 1501
3796.05 1557
3796.63 1618
3797.21 1523
3797.79 1535
3798.37 1455
3798.95 1443
3799.53 1542
3800.11 1556
3800.69 1643
3801.28 1714
3801.86 1722
3802.44 1705
3803.02 1611
3803.60 1618
3804.18 1666
3804.77 1642
3805.35 1836
3805.93 1879
3806.51 1875
3807.09 1880
3807.68 1778
3808.26 1707
3808.84 1803
3809.42 1865
3810.00 1779
3810.59 1805
3811.17 1809
3811.75 1632
3812.33 1778
3812.91 1969
3813.50 1971
3814.08 1772
3814.66 1879
3815.24 1902
3815.83 1876
3816.41 1796
3816.99 1739
3817.58 1735
3818.16 1720
3818.74 1786
3819.32 1710
3819.91 1661
3820.49 1533
3821.07 1492
3821.66 1527
3822.24 1549
3822.82 1376
3823.40 1446
3823.99 1642
3824.57 1534
3825.15 1503
3825.74 1416
3826.32 1401
3826.90 1463
3827.49 1469
3828.07 1457
3828.65 1547
3829.24 1523
3829.82 1412
3830.41 1377
3830.99 1468
3831.57 1562
3832.16 1614
3832.74 1581
3833.32 1528
3833.91 1537
3834.49 1478
3835.08 1493
3835.66 1481
3836.24 1461
3836.83 1542
3837.41 1487
3838.00 1503
3838.58 1575
3839.17 1530
3839.75 1536
3840.33 1432
3840.92 1444
3841.50 1424
3842.09 1483
3842.67 1476
3843.26 1392
3843.84 1341
3844.43 1390
3845.01 1506
3845.60 1554
3846.18 1410
3846.77 1491
3847.35 1509
3847.94 1585
3848.52 1411
3849.11 1423
3849.69 1530
3850.28 1450
3850.86 1504
3851.45 1474
3852.03 1378
3852.62 1445
3853.20 1422
3853.79 1449
3854.37 1474
3854.96 1533
3855.55 1572
3856.13 1478
3856.72 1384
3857.30 1444
3857.89 1481
3858.47 1542
3859.06 1570
3859.65 1522
3860.23 1663
3860.82 1663
3861.40 1717
3861.99 1820
3862.58 1754
3863.16 1834
3863.75 1793
3864.33 1950
3864.92 1905
3865.51 1828
3866.09 1749
3866.68 1805
3867.27 1888
3867.85 1836
3868.44 1785
3869.03 1692
3869.61 1636
3870.20 1657
3870.79 1719
3871.37 1574
3871.96 1597
3872.55 1706
3873.13 1624
3873.72 1530
3874.31 1635
3874.90 1661
3875.48 1733
3876.07 1666
3876.66 1624
3877.24 1605
3877.83 1640
3878.42 1742
3879.01 1562
3879.59 1410
3880.18 1481
3880.77 1447
3881.36 1464
3881.94 1544
3882.53 1531
3883.12 1456
3883.71 1410
3884.29 1354
3884.88 1336
3885.47 1297
3886.06 1383
3886.65 1496
3887.23 1364
3887.82 1512
3888.41 1561
3889.00 1518
3889.59 1547
3890.17 1553
3890.76 1610
3891.35 1661
3891.94 1761
3892.53 1746
3893.12 1674
3893.70 1700
3894.29 1627
3894.88 1789
3895.47 1749
3896.06 1756
3896.65 1508
3897.24 1673
3897.83 1651
3898.41 1608
3899.00 1572
3899.59 1695
3900.18 1630
3900.77 1534
3901.36 1588
3901.95 1598
3902.54 1642
3903.13 1651
3903.72 1643
3904.31 1525
3904.89 1588
3905.48 1511
3906.07 1431
3906.66 1479
3907.25 1551
3907.84 1562
3908.43 1611
3909.02 1612
3909.61 1595
3910.20 1529
3910.79 1535
3911.38 1488
3911.97 1371
3912.56 1361
3913.15 1395
3913.74 1433
3914.33 1421
3914.92 1445
3915.51 1420
3916.10 1478
3916.69 1440
3917.28 1387
3917.87 1475
3918.46 1445
3919.05 1488
3919.64 1545
3920.23 1393
3920.82 1374
3921.41 1538
3922.00 1469
3922.60 1435
3923.19 1399
3923.78 1441
3924.37 1500
3924.96 1527
3925.55 1485
3926.14 1421
3926.73 1471
3927.32 1400
3927.91 1347
3928.50 1471
3929.10 1519
3929.69 1554
3930.28 1422
3930.87 1417
3931.46 1241
3932.05 1240
3932.64 1372
3933.23 1325
3933.83 1339
3934.42 1285
3935.01 1265
3935.60 1335
3936.19 1351
3936.78 1358
3937.38 1333
3937.97 1426
3938.56 1523
3939.15 1561
3939.74 1493
3940.34 1491
3940.93 1538
3941.52 1647
3942.11 1643
3942.70 1634
3943.30 1727
3943.89 1710
3944.48 1714
3945.07 1721
3945.67 1664
3946.26 1684
3946.85 1689
3947.44 1634
3948.04 1434
3948.63 1461
3949.22 1521
3949.81 1524
3950.41 1363
3951.00 1384
3951.59 1330
3952.19 1346
3952.78 1320
3953.37 1295
3953.96 1338
3954.56 1431
3955.15 1473
3955.74 1545
3956.34 1519
3956.93 1402
3957.52 1421
3958.12 1593
3958.71 1637
3959.30 1571
3959.90 1642
3960.49 1590
3961.08 1566
3961.68 1600
3962.27 1555
3962.87 1579
3963.46 1594
3964.05 1422
3964.65 1542
3965.24 1608
3965.83 1605
3966.43 1597
3967.02 1596
3967.62 1662
3968.21 1745
3968.80 1651
3969.40 1528
3969.99 1664
3970.59 1376
3971.18 1452
3971.78 1495
3972.37 1507
3972.97 1435
3973.56 1353
3974.15 1361
3974.75 1626
3975.34 1574
3975.94 1654
3976.53 1773
3977.13 1848
3977.72 1836
3978.32 1720
3978.91 1808
3979.51 1625
3980.10 1710
3980.70 1811
3981.29 1571
3981.89 1641
3982.48 1623
3983.08 1494
3983.67 1535
3984.27 1517
3984.86 1511
3985.46 1467
3986.05 1561
3986.65 1441
3987.25 1517
3987.84 1591
3988.44 1526
3989.03 1564
3989.63 1592
3990.22 1636
3990.82 1571
3991.42 1620
3992.01 1483
3992.61 1512
3993.20 1606
3993.80 1632
3994.40 1651
3994.99 1736
3995.59 1696
3996.18 1757
3996.78 1861
3997.38 1871
3997.97 1722
3998.57 1845
3999.17 1795
3999.76 1694
4000.36 1678
4000.95 1613
4001.55 1641
4002.15 1711
4002.74 1604
4003.34 1641
4003.94 1533
4004.54 1511
4005.13 1654
4005.73 1714
4006.33 1686
4006.92 1603
4007.52 1571
4008.12 1533
4008.71 1451
4009.31 1544
4009.91 1513
4010.51 1534
4011.10 1510
4011.70 1470
4012.30 1561
4012.90 1541
4013.49 1589
4014.09 1558
4014.69 1503
4015.29 1471
4015.88 1543
4016.48 1449
4017.08 1578
4017.68 1678
4018.27 1616
4018.87 1697
4019.47 1571
4020.07 1595
4020.67 1576
4021.26 1529
4021.86 1611
4022.46 1561
4023.06 1479
4023.66 1516
4024.26 1432
4024.85 1490
4025.45 1652
4026.05 1693
4026.65 1695
4027.25 1710
4027.85 1741
4028.44 1945
4029.04 1994
4029.64 2004
4030.24 2081
4030.84 2079
4031.44 2029
4032.04 2088
4032.64 2061
4033.23 2141
4033.83 2093
4034.43 1907
4035.03 1881
4035.63 1903
4036.23 1829
4036.83 1803
4037.43 1729
4038.03 1742
4038.63 1555
4039.23 1587
4039.83 1614
4040.43 1501
4041.03 1524
4041.63 1486
4042.22 1408
4042.82 1428
4043.42 1477
4044.02 1437
4044.62 1434
4045.22 1593
4045.82 1528
4046.42 1410
4047.02 1335
4047.62 1348
4048.22 1429
4048.82 1385
4049.42 1340
4050.02 1412
4050.62 1376
4051.22 1342
4051.82 1357
4052.43 1283
4053.03 1475
4053.63 1502
4054.23 1633
4054.83 1441
4055.43 1470
4056.03 1386
4056.63 1403
4057.23 1484
4057.83 1515
4058.43 1408
4059.03 1347
4059.63 1456
4060.23 1462
4060.84 1434
4061.44 1375
4062.04 1308
4062.64 1285
4063.24 1322
4063.84 1428
4064.44 1324
4065.04 1369
4065.64 1544
4066.25 1434
4066.85 1391
4067.45 1306
4068.05 1270
4068.65 1310
4069.25 1370
4069.86 1295
4070.46 1388
4071.06 1373
4071.66 1307
4072.26 1407
4072.86 1261
4073.47 1294
4074.07 1339
4074.67 1326
4075.27 1269
4075.87 1250
4076.48 1250
4077.08 1391
4077.68 1237
4078.28 1187
4078.89 1340
4079.49 1296
4080.09 1301
4080.69 1246
4081.30 1338
4081.90 1256
4082.50 1390
4083.10 1294
4083.71 1271
4084.31 1356
4084.91 1324
4085.52 1219
4086.12 1249
4086.72 1371
4087.32 1266
4087.93 1386
4088.53 1376
4089.13 1412
4089.74 1412
4090.34 1355
4090.94 1370
4091.55 1415
4092.15 1486
4092.75 1457
4093.36 1369
4093.96 1373
4094.56 1355
4095.17 1425
4095.77 1410
4096.37 1314
4096.98 1385
4097.58 1357
4098.18 1577
4098.79 1462
4099.39 1375
4100.00 1352
4100.60 1281
4101.20 1310
4101.81 1341
4102.41 1251
4103.02 1345
4103.62 1300
4104.23 1373
4104.83 1345
4105.43 1238
4106.04 1185
4106.64 1251
4107.25 1390
4107.85 1288
4108.46 1280
4109.06 1238
4109.67 1221
4110.27 1296
4110.87 1401
4111.48 1448
4112.08 1295
4112.69 1305
4113.29 1362
4113.90 1306
4114.50 1375
4115.11 1302
4115.71 1302
4116.32 1359
4116.92 1311
4117.53 1397
4118.13 1323
4118.74 1349
4119.35 1301
4119.95 1203
4120.56 1266
4121.16 1379
4121.77 1382
4122.37 1329
4122.98 1387
4123.58 1363
4124.19 1374
4124.80 1330
4125.40 1345
4126.01 1228
4126.61 1309
4127.22 1354
4127.82 1322
4128.43 1248
4129.04 1278
4129.64 1359
4130.25 1309
4130.85 1275
4131.46 1360
4132.07 1368
4132.67 1281
4133.28 1361
4133.89 1360
4134.49 1356
4135.10 1255
4135.71 1343
4136.31 1392
4136.92 1581
4137.53 1526
4138.13 1403
4138.74 1498
4139.35 1560
4139.95 1521
4140.56 1474
4141.17 1566
4141.77 1536
4142.38 1681
4142.99 1559
4143.59 1507
4144.20 1567
4144.81 1563
4145.42 1565
4146.02 1510
4146.63 1490
4147.24 1497
4147.85 1453
4148.45 1386
4149.06 1466
4149.67 1391
4150.28 1359
4150.88 1405
4151.49 1415
4152.10 1374
4152.71 1271
4153.31 1323
4153.92 1228
4154.53 1394
4155.14 1607
4155.75 1530
4156.35 1399
4156.96 1384
4157.57 1397
4158.18 1429
4158.79 1412
4159.40 1532
4160.00 1564
4160.61 1460
4161.22 1470
4161.83 1465
4162.44 1422
4163.05 1482
4163.65 1666
4164.26 1512
4164.87 1453
4165.48 1364
4166.09 1361
4166.70 1334
4167.31 1418
4167.92 1418
4168.52 1357
4169.13 1380
4169.74 1312
4170.35 1430
4170.96 1447
4171.57 1363
4172.18 1372
4172.79 1396
4173.40 1510
4174.01 1351
4174.62 1434
4175.23 1493
4175.84 1381
4176.45 1417
4177.05 1491
4177.66 1430
4178.27 1307
4178.88 1369
4179.49 1455
4180.10 1570
4180.71 1533
4181.32 1362
4181.93 1444
4182.54 1412
4183.15 1438
4183.76 1394
4184.37 1383
4184.98 1413
4185.59 1414
4186.20 1379
4186.81 1358
4187.42 1430
4188.03 1313
4188.65 1313
4189.26 1477
4189.87 1361
4190.48 1265
4191.09 1326
4191.70 1371
4192.31 1362
4192.92 1392
4193.53 1394
4194.14 1347
4194.75 1370
4195.36 1388
4195.97 1434
4196.58 1386
4197.20 1268
4197.81 1349
4198.42 1455
4199.03 1365
4199.64 1324
4200.25 1284
4200.86 1377
4201.47 1386
4202.09 1267
4202.70 1382
4203.31 1334
4203.92 1246
4204.53 1208
4205.14 1282
4205.75 1297
4206.37 1354
4206.98 1356
4207.59 1367
4208.20 1298
4208.81 1244
4209.43 1416
4210.04 1420
4210.65 1398
4211.26 1373
4211.87 1399
4212.49 1395
4213.10 1358
4213.71 1392
4214.32 1469
4214.93 1320
4215.55 1326
4216.16 1382
4216.77 1367
4217.38 1500
4218.00 1473
4218.61 1477
4219.22 1589
4219.84 1676
4220.45 1535
4221.06 1705
4221.67 1599
4222.29 1594
4222.90 1588
4223.51 1590
4224.13 1525
4224.74 1597
4225.35 1617
4225.96 1535
4226.58 1611
4227.19 1677
4227.80 1724
4228.42 1818
4229.03 1841
4229.64 1809
4230.26 1610
4230.87 1648
4231.48 1653
4232.10 1791
4232.71 1784
4233.33 2032
4233.94 2256
4234.55 2272
4235.17 2240
4235.78 2475
4236.39 2592
4237.01 2554
4237.62 2406
4238.24 2387
4238.85 2281
4239.46 2176
4240.08 2093
4240.69 1888
4241.31 1840
4241.92 1633
4242.54 1677
4243.15 1576
4243.76 1513
4244.38 1376
4244.99 1458
4245.61 1588
4246.22 1585
4246.84 1534
4247.45 1614
4248.07 1676
4248.68 1501
4249.30 1552
4249.91 1603
4250.53 1449
4251.14 1470
4251.76 1498
4252.37 1532
4252.99 1372
4253.60 1454
4254.22 1450
4254.83 1409
4255.45 1573
4256.06 1527
4256.68 1591
4257.29 1615
4257.91 1462
4258.52 1563
4259.14 1500
4259.76 1405
4260.37 1399
4260.99 1448
4261.60 1465
4262.22 1475
4262.83 1391
4263.45 1384
4264.07 1536
4264.68 1505
4265.30 1501
4265.91 1398
4266.53 1480
4267.15 1637
4267.76 1637
4268.38 1520
4268.99 1648
4269.61 1742
4270.23 1650
4270.84 1506
4271.46 1568
4272.08 1583
4272.69 1627
4273.31 1592
4273.93 1475
4274.54 1533
4275.16 1587
4275.78 1520
4276.39 1662
4277.01 1644
4277.63 1553
4278.24 1643
4278.86 1636
4279.48 1516
4280.09 1459
4280.71 1396
4281.33 1437
4281.95 1447
4282.56 1445
4283.18 1437
4283.80 1335
4284.42 1427
4285.03 1495
4285.65 1437
4286.27 1370
4286.89 1403
4287.50 1499
4288.12 1414
4288.74 1417
4289.36 1379
4289.97 1493
4290.59 1392
4291.21 1463
4291.83 1370
4292.45 1311
4293.06 1395
4293.68 1367
4294.30 1521
4294.92 1424
4295.54 1317
4296.15 1444
4296.77 1416
4297.39 1257
4298.01 1227
4298.63 1359
4299.25 1298
4299.86 1242
4300.48 1293
4301.10 1322
4301.72 1372
4302.34 1437
4302.96 1423
4303.58 1361
4304.19 1420
4304.81 1480
4305.43 1344
4306.05 1212
4306.67 1310
4307.29 1365
4307.91 1440
4308.53 1449
4309.15 1388
4309.77 1363
4310.38 1365
4311.00 1388
4311.62 1199
4312.24 1354
4312.86 1432
4313.48 1438
4314.10 1329
4314.72 1382
4315.34 1423
4315.96 1307
4316.58 1285
4317.20 1401
4317.82 1370
4318.44 1336
4319.06 1392
4319.68 1374
4320.30 1364
4320.92 1386
4321.54 1413
4322.16 1326
4322.78 1353
4323.40 1284
4324.02 1327
4324.64 1318
4325.26 1193
4325.88 1318
4326.50 1394
4327.12 1318
4327.74 1357
4328.36 1375
4328.98 1298
4329.60 1372
4330.22 1395
4330.84 1369
4331.47 1420
4332.09 1323
4332.71 1405
4333.33 1428
4333.95 1479
4334.57 1492
4335.19 1513
4335.81 1690
4336.43 1524
4337.05 1553
4337.68 1844
4338.30 1923
4338.92 1904
4339.54 1939
4340.16 1828
4340.78 1714
4341.40 1897
4342.03 1875
4342.65 1756
4343.27 1856
4343.89 1853
4344.51 2013
4345.13 2241
4345.76 2299
4346.38 2528
4347.00 2724
4347.62 2769
4348.24 2984
4348.86 2909
4349.49 2869
4350.11 2722
4350.73 2561
4351.35 2411
4351.98 2313
4352.60 2192
4353.22 1999
4353.84 1755
4354.46 1645
4355.09 1758
4355.71 1654
4356.33 1503
4356.95 1515
4357.58 1468
4358.20 1451
4358.82 1642
4359.45 1533
4360.07 1487
4360.69 1559
4361.31 1617
4361.94 1468
4362.56 1498
4363.18 1438
4363.81 1463
4364.43 1509
4365.05 1545
4365.68 1556
4366.30 1482
4366.92 1434
4367.55 1487
4368.17 1485
4368.79 1363
4369.42 1435
4370.04 1378
4370.66 1277
4371.29 1221
4371.91 1244
4372.53 1269
4373.16 1270
4373.78 1316
4374.41 1325
4375.03 1256
4375.65 1285
4376.28 1403
4376.90 1300
4377.53 1471
4378.15 1300
4378.77 1306
4379.40 1368
4380.02 1351
4380.65 1213
4381.27 1311
4381.89 1317
4382.52 1277
4383.14 1342
4383.77 1246
4384.39 1347
4385.02 1325
4385.64 1311
4386.27 1349
4386.89 1301
4387.52 1290
4388.14 1285
4388.77 1275
4389.39 1278
4390.02 1124
4390.64 1071
4391.27 1221
4391.89 1260
4392.52 1327
4393.14 1179
4393.77 1154
4394.39 1141
4395.02 1221
4395.64 1210
4396.27 1232
4396.89 1188
4397.52 1200
4398.14 1270
4398.77 1158
4399.39 1220
4400.02 1237
4400.65 1262
4401.27 1299
4401.90 1198
4402.52 1290
4403.15 1477
4403.78 1264
4404.40 1296
4405.03 1293
4405.65 1220
4406.28 1341
4406.91 1322
4407.53 1308
4408.16 1312
4408.78 1387
4409.41 1298
4410.04 1280
4410.66 1168
4411.29 1198
4411.92 1295
4412.54 1196
4413.17 1225
4413.80 1280
4414.42 1284
4415.05 1346
4415.68 1300
4416.30 1288
4416.93 1282
4417.56 1314
4418.18 1292
4418.81 1262
4419.44 1301
4420.07 1265
4420.69 1286
4421.32 1257
4421.95 1265
4422.57 1137
4423.20 1103
4423.83 1112
4424.46 1201
4425.08 1145
4425.71 1164
4426.34 1167
4426.97 1179
4427.59 1200
4428.22 1249
4428.85 1122
4429.48 1075
4430.10 1088
4430.73 1124
4431.36 1225
4431.99 1330
4432.62 1275
4433.24 1221
4433.87 1236
4434.50 1271
4435.13 1285
4435.76 1227
4436.38 1392
4437.01 1325
4437.64 1302
4438.27 1322
4438.90 1253
4439.53 1305
4440.16 1243
4440.78 1267
4441.41 1183
4442.04 1305
4442.67 1232
4443.30 1257
4443.93 1229
4444.56 1306
4445.19 1163
4445.81 1254
4446.44 1291
4447.07 1319
4447.70 1277
4448.33 1272
4448.96 1210
4449.59 1373
4450.22 1339
4450.85 1400
4451.48 1451
4452.11 1388
4452.73 1324
4453.36 1426
4453.99 1361
4454.62 1268
4455.25 1366
4455.88 1417
4456.51 1559
4457.14 1586
4457.77 1331
4458.40 1251
4459.03 1382
4459.66 1368
4460.29 1356
4460.92 1254
4461.55 1279
4462.18 1334
4462.81 1219
4463.44 1199
4464.07 1194
4464.70 1234
4465.33 1257
4465.96 1236
4466.59 1166
4467.22 1164
4467.85 1179
4468.48 1184
4469.12 1173
4469.75 1212
4470.38 1171
4471.01 1182
4471.64 1198
4472.27 1146
4472.90 1220
4473.53 1213
4474.16 1170
4474.79 1220
4475.42 1140
4476.05 1165
4476.69 1218
4477.32 1205
4477.95 1242
4478.58 1186
4479.21 1133
4479.84 1124
4480.47 1226
4481.10 1118
4481.74 1203
4482.37 1216
4483.00 1155
4483.63 1278
4484.26 1383
4484.89 1277
4485.53 1379
4486.16 1413
4486.79 1315
4487.42 1247
4488.05 1324
4488.68 1308
4489.32 1293
4489.95 1361
4490.58 1325
4491.21 1329
4491.84 1223
4492.48 1203
4493.11 1346
4493.74 1362
4494.37 1312
4495.01 1207
4495.64 1181
4496.27 1267
4496.90 1296
4497.54 1375
4498.17 1325
4498.80 1357
4499.43 1493
4500.07 1554
4500.70 1448
4501.33 1517
4501.97 1602
4502.60 1878
4503.23 1901
4503.86 1964
4504.50 1881
4505.13 1854
4505.76 1897
4506.40 1824
4507.03 1696
4507.66 1570
4508.30 1515
4508.93 1521
4509.56 1554
4510.20 1422
4510.83 1411
4511.46 1451
4512.10 1550
4512.73 1309
4513.37 1293
4514.00 1378
4514.63 1334
4515.27 1325
4515.90 1324
4516.53 1284
4517.17 1243
4517.80 1237
4518.44 1318
4519.07 1293
4519.70 1287
4520.34 1282
4520.97 1266
4521.61 1256
4522.24 1244
4522.88 1261
4523.51 1284
4524.14 1356
4524.78 1270
4525.41 1379
4526.05 1333
4526.68 1355
4527.32 1381
4527.95 1446
4528.59 1379
4529.22 1455
4529.86 1540
4530.49 1636
4531.13 1644
4531.76 1726
4532.40 1705
4533.03 1723
4533.67 1792
4534.30 1860
4534.94 1868
4535.57 1755
4536.21 1623
4536.84 1665
4537.48 1564
4538.11 1525
4538.75 1516
4539.38 1379
4540.02 1355
4540.66 1276
4541.29 1305
4541.93 1224
4542.56 1249
4543.20 1284
4543.83 1251
4544.47 1285
4545.11 1374
4545.74 1338
4546.38 1179
4547.01 1197
4547.65 1254
4548.29 1201
4548.92 1226
4549.56 1199
4550.19 1247
4550.83 1190
4551.47 1142
4552.10 1152
4552.74 1133
4553.38 1145
4554.01 1217
4554.65 1196
4555.29 1121
4555.92 1168
4556.56 1209
4557.20 1151
4557.83 1094
4558.47 1099
4559.11 1172
4559.74 1189
4560.38 1290
4561.02 1344
4561.66 1208
4562.29 1143
4562.93 1058
4563.57 1134
4564.20 1202
4564.84 1184
4565.48 1147
4566.12 1116
4566.75 1164
4567.39 1213
4568.03 1309
4568.67 1130
4569.30 1191
4569.94 1285
4570.58 1299
4571.22 1242
4571.85 1181
4572.49 1193
4573.13 1170
4573.77 1108
4574.41 1194
4575.04 1156
4575.68 1165
4576.32 1252
4576.96 1216
4577.60 1258
4578.23 1275
4578.87 1207
4579.51 1248
4580.15 1265
4580.79 1189
4581.43 1082
4582.06 1201
4582.70 1222
4583.34 1130
4583.98 1136
4584.62 1213
4585.26 1279
4585.90 1250
4586.54 1212
4587.17 1287
4587.81 1274
4588.45 1225
4589.09 1238
4589.73 1273
4590.37 1402
4591.01 1496
4591.65 1499
4592.29 1642
4592.93 1504
4593.57 1515
4594.20 1558
4594.84 1611
4595.48 1605
4596.12 1442
4596.76 1286
4597.40 1355
4598.04 1293
4598.68 1303
4599.32 1172
4599.96 1202
4600.60 1315
4601.24 1256
4601.88 1260
4602.52 1376
4603.16 1284
4603.80 1278
4604.44 1222
4605.08 1321
4605.72 1258
4606.36 1184
4607.00 1262
4607.64 1367
4608.28 1296
4608.92 1269
4609.56 1238
4610.20 1181
4610.84 1248
4611.48 1303
4612.12 1314
4612.77 1294
4613.41 1273
4614.05 1229
4614.69 1226
4615.33 1289
4615.97 1373
4616.61 1299
4617.25 1268
4617.89 1231
4618.53 1232
4619.17 1180
4619.82 1133
4620.46 1283
4621.10 1258
4621.74 1085
4622.38 1113
4623.02 1162
4623.66 1150
4624.30 1119
4624.95 1026
4625.59 1133
4626.23 1152
4626.87 1122
4627.51 1233
4628.15 1025
4628.80 1112
4629.44 1083
4630.08 1103
4630.72 1167
4631.36 1217
4632.00 1182
4632.65 1173
4633.29 1246
4633.93 1287
4634.57 1211
4635.22 1214
4635.86 1269
4636.50 1203
4637.14 1303
4637.78 1287
4638.43 1281
4639.07 1259
4639.71 1401
4640.35 1268
4641.00 1337
4641.64 1409
4642.28 1331
4642.93 1309
4643.57 1292
4644.21 1196
4644.85 1260
4645.50 1289
4646.14 1308
4646.78 1219
4647.43 1122
4648.07 1115
4648.71 1169
4649.36 1178
4650.00 1134
4650.64 1185
4651.28 1188
4651.93 1227
4652.57 1217
4653.22 1158
4653.86 1239
4654.50 1262
4655.15 1175
4655.79 1212
4656.43 1250
4657.08 1297
4657.72 1294
4658.36 1067
4659.01 1113
4659.65 1178
4660.30 1147
4660.94 1130
4661.58 1083
4662.23 1099
4662.87 1194
4663.52 1107
4664.16 1077
4664.80 1034
4665.45 997
4666.09 1103
4666.74 1156
4667.38 1162
4668.03 1109
4668.67 965
4669.32 1034
4669.96 1065
4670.60 941
4671.25 1075
4671.89 1147
4672.54 1090
4673.18 1127
4673.83 1209
4674.47 1191
4675.12 1155
4675.76 1115
4676.41 1170
4677.05 1038
4677.70 1126
4678.34 1131
4678.99 1206
4679.63 1160
4680.28 1157
4680.93 1276
4681.57 1179
4682.22 1130
4682.86 1111
4683.51 1176
4684.15 1068
4684.80 1051
4685.44 1140
4686.09 1160
4686.74 1168
4687.38 1108
4688.03 1160
4688.67 1118
4689.32 1127
4689.97 1060
4690.61 1077
4691.26 1213
4691.90 1069
4692.55 1088
4693.20 1180
4693.84 1211
4694.49 1216
4695.13 1087
4695.78 1162
4696.43 1137
4697.07 1198
4697.72 1325
4698.37 1363
4699.01 1388
4699.66 1421
4700.31 1425
4700.95 1527
4701.60 1637
4702.25 1622
4702.89 1401
4703.54 1267
4704.19 1322
4704.84 1384
4705.48 1347
4706.13 1233
4706.78 1239
4707.42 1229
4708.07 1184
4708.72 1327
4709.37 1298
4710.01 1256
4710.66 1299
4711.31 1369
4711.96 1257
4712.60 1184
4713.25 1225
4713.90 1258
4714.55 1270
4715.19 1284
4715.84 1245
4716.49 1173
4717.14 1137
4717.78 1183
4718.43 1190
4719.08 1253
4719.73 1190
4720.38 1150
4721.02 1180
4721.67 1264
4722.32 1269
4722.97 1211
4723.62 1239
4724.27 1325
4724.91 1360
4725.56 1322
4726.21 1277
4726.86 1368
4727.51 1430
4728.16 1383
4728.81 1409
4729.45 1378
4730.10 1321
4730.75 1335
4731.40 1300
4732.05 1281
4732.70 1240
4733.35 1118
4734.00 1205
4734.65 1129
4735.29 1141
4735.94 1114
4736.59 1080
4737.24 1138
4737.89 1093
4738.54 1136
4739.19 1234
4739.84 1188
4740.49 1233
4741.14 1184
4741.79 1176
4742.44 1162
4743.09 1112
4743.74 1112
4744.39 1120
4745.04 1288
4745.69 1153
4746.34 1253
4746.99 1257
4747.64 1210
4748.29 1245
4748.94 1201
4749.59 1265
4750.24 1303
4750.89 1322
4751.54 1311
4752.19 1405
4752.84 1345
4753.49 1402
4754.14 1400
4754.79 1401
4755.44 1455
4756.09 1440
4756.74 1285
4757.39 1336
4758.04 1311
4758.69 1247
4759.34 1192
4759.99 1195
4760.64 1111
4761.30 1216
4761.95 1167
4762.60 1302
4763.25 1127
4763.90 1104
4764.55 1153
4765.20 1127
4765.85 1169
4766.50 1106
4767.16 1175
4767.81 1149
4768.46 1164
4769.11 1132
4769.76 1179
4770.41 1156
4771.06 1153
4771.72 1135
4772.37 1109
4773.02 1112
4773.67 1199
4774.32 1141
4774.97 1045
4775.63 1050
4776.28 1192
4776.93 1250
4777.58 1176
4778.23 1192
4778.89 1139
4779.54 1125
4780.19 1151
4780.84 1257
4781.50 1247
4782.15 1212
4782.80 1197
4783.45 1208
4784.11 1266
4784.76 1196
4785.41 1142
4786.06 1153
4786.72 1099
4787.37 1180
4788.02 1201
4788.67 1166
4789.33 1183
4789.98 1158
4790.63 1200
4791.28 1139
4791.94 1266
4792.59 1277
4793.24 1193
4793.90 1202
4794.55 1128
4795.20 1135
4795.86 1225
4796.51 1196
4797.16 1133
4797.82 1180
4798.47 1125
4799.12 1118
4799.78 1176
4800.43 1055
4801.08 1122
4801.74 1259
4802.39 1223
4803.05 1261
4803.70 1316
4804.35 1317
4805.01 1263
4805.66 1301
4806.31 1258
4806.97 1133
4807.62 1102
4808.28 1164
4808.93 1121
4809.59 1174
4810.24 1196
4810.89 1214
4811.55 1111
4812.20 1090
4812.86 1140
4813.51 1157
4814.17 1136
4814.82 1171
4815.48 1217
4816.13 1217
4816.78 1238
4817.44 1263
4818.09 1266
4818.75 1271
4819.40 1282
4820.06 1323
4820.71 1371
4821.37 1351
4822.02 1278
4822.68 1235
4823.33 1308
4823.99 1283
4824.64 1313
4825.30 1378
4825.95 1477
4826.61 1410
4827.27 1366
4827.92 1399
4828.58 1447
4829.23 1409
4829.89 1343
4830.54 1335
4831.20 1350
4831.85 1306
4832.51 1408
4833.17 1419
4833.82 1446
4834.48 1519
4835.13 1534
4835.79 1587
4836.45 1586
4837.10 1570
4837.76 1602
4838.41 1568
4839.07 1787
4839.73 1850
4840.38 1733
4841.04 1713
4841.70 1598
4842.35 1697
4843.01 1779
4843.66 1761
4844.32 1709
4844.98 1665
4845.63 1682
4846.29 1714
4846.95 1666
4847.60 1853
4848.26 1813
4848.92 1862
4849.58 1881
4850.23 1943
4850.89 1762
4851.55 1946
4852.20 1966
4852.86 1870
4853.52 1865
4854.17 1959
4854.83 1874
4855.49 1875
4856.15 2130
4856.80 2166
4857.46 2305
4858.12 2474
4858.78 2492
4859.43 2599
4860.09 2784
4860.75 2768
4861.41 2696
4862.07 2817
4862.72 2528
4863.38 2345
4864.04 2301
4864.70 2136
4865.35 2131
4866.01 2300
4866.67 2217
4867.33 2235
4867.99 2288
4868.65 2315
4869.30 2356
4869.96 2287
4870.62 2398
4871.28 2381
4871.94 2223
4872.60 2196
4873.25 2118
4873.91 2055
4874.57 2095
4875.23 2137
4875.89 2147
4876.55 2061
4877.21 1754
4877.86 1939
4878.52 1843
4879.18 1833
4879.84 1993
4880.50 2045
4881.16 1970
4881.82 1788
4882.48 1917
4883.14 1842
4883.80 1802
4884.46 1689
4885.11 1610
4885.77 1656
4886.43 1705
4887.09 1680
4887.75 1643
4888.41 1658
4889.07 1731
4889.73 1687
4890.39 1730
4891.05 1698
4891.71 1683
4892.37 1665
4893.03 1793
4893.69 1778
4894.35 1572
4895.01 1681
4895.67 1668
4896.33 1638
4896.99 1642
4897.65 1692
4898.31 1548
4898.97 1547
4899.63 1536
4900.29 1542
4900.95 1560
4901.61 1511
4902.27 1554
4902.93 1686
4903.59 1557
4904.25 1348
4904.91 1367
4905.58 1472
4906.24 1499
4906.90 1494
4907.56 1425
4908.22 1377
4908.88 1344
4909.54 1352
4910.20 1375
4910.86 1317
4911.52 1327
4912.18 1356
4912.85 1271
4913.51 1386
4914.17 1335
4914.83 1338
4915.49 1349
4916.15 1336
4916.81 1289
4917.48 1180
4918.14 1239
4918.80 1286
4919.46 1217
4920.12 1250
4920.78 1241
4921.45 1277
4922.11 1172
4922.77 1179
4923.43 1288
4924.09 1253
4924.76 1179
4925.42 1157
4926.08 1182
4926.74 1122
4927.40 1129
4928.07 1203
4928.73 1152
4929.39 1209
4930.05 1195
4930.72 1264
4931.38 1336
4932.04 1171
4932.70 1225
4933.37 1249
4934.03 1251
4934.69 1286
4935.35 1222
4936.02 1170
4936.68 1207
4937.34 1134
4938.00 1164
4938.67 1162
4939.33 1135
4939.99 1131
4940.66 1152
4941.32 1110
4941.98 1063
4942.65 1050
4943.31 1091
4943.97 1123
4944.64 993
4945.30 1052
4945.96 1147
4946.63 1000
4947.29 1093
4947.95 1112
4948.62 1066
4949.28 1124
4949.94 1143
4950.61 1125
4951.27 1146
4951.94 1156
4952.60 1067
4953.26 1108
4953.93 1151
4954.59 1170
4955.26 1160
4955.92 1227
4956.58 1143
4957.25 1131
4957.91 1189
4958.58 1168
4959.24 1176
4959.90 1084
4960.57 1120
4961.23 1074
4961.90 1155
4962.56 1300
4963.23 1361
4963.89 1361
4964.56 1398
4965.22 1459
4965.89 1421
4966.55 1499
4967.22 1368
4967.88 1317
4968.55 1403
4969.21 1339
4969.88 1308
4970.54 1183
4971.21 1121
4971.87 1173
4972.54 1222
4973.20 1290
4973.87 1276
4974.53 1239
4975.20 1264
4975.86 1187
4976.53 1148
4977.19 1084
4977.86 1126
4978.52 1167
4979.19 1098
4979.86 1189
4980.52 1105
4981.19 1173
4981.85 1109
4982.52 1124
4983.19 1106
4983.85 1049
4984.52 1228
4985.18 1212
4985.85 1211
4986.52 1136
4987.18 1158
4987.85 1218
4988.51 1284
4989.18 1365
4989.85 1419
4990.51 1412
4991.18 1407
4991.85 1298
4992.51 1411
4993.18 1335
4993.85 1383
4994.51 1329
4995.18 1277
4995.85 1219
4996.51 1253
4997.18 1193
4997.85 1093
4998.51 1095
4999.18 1079
4999.85 1024
5000.51 1012
5001.18 952
5001.85 1037
5002.52 1021
5003.18 1034
5003.85 970
5004.52 1042
5005.19 917
5005.85 982
5006.52 966
5007.19 905
5007.86 955
5008.52 1040
5009.19 1110
5009.86 1166
5010.53 1044
5011.19 977
5011.86 1022
5012.53 1026
5013.20 1019
5013.87 996
5014.53 928
5015.20 1008
5015.87 1023
5016.54 968
5017.21 971
5017.87 1028
5018.54 1081
5019.21 1026
5019.88 960
5020.55 1076
5021.22 1068
5021.88 1070
5022.55 1059
5023.22 1187
5023.89 1066
5024.56 1121
5025.23 1163
5025.90 1121
5026.57 1081
5027.23 1093
5027.90 1198
5028.57 1216
5029.24 1194
5029.91 1241
5030.58 1231
5031.25 1204
5031.92 1220
5032.59 1145
5033.26 1143
5033.93 1182
5034.59 1150
5035.26 1007
5035.93 1031
5036.60 1067
5037.27 1044
5037.94 1053
5038.61 1035
5039.28 1031
5039.95 1047
5040.62 1059
5041.29 1070
5041.96 971
5042.63 957
5043.30 960
5043.97 1009
5044.64 1009
5045.31 932
5045.98 910
5046.65 875
5047.32 906
5047.99 925
5048.66 1085
5049.33 1040
5050.00 972
5050.67 1039
5051.34 1013
5052.01 1003
5052.68 1030
5053.35 1024
5054.03 1048
5054.70 1058
5055.37 1030
5056.04 1034
5056.71 945
5057.38 999
5058.05 979
5058.72 1049
5059.39 1101
5060.06 977
5060.73 1121
5061.41 1036
5062.08 966
5062.75 989
5063.42 1003
5064.09 1040
5064.76 1076
5065.43 1082
5066.10 1084
5066.78 1056
5067.45 999
5068.12 1015
5068.79 977
5069.46 1013
5070.13 1030
5070.81 1054
5071.48 1051
5072.15 961
5072.82 922
5073.49 976
5074.17 1018
5074.84 1014
5075.51 1053
5076.18 994
5076.85 1009
5077.53 1085
5078.20 1041
5078.87 1093
5079.54 1193
5080.22 1218
5080.89 1183
5081.56 1080
5082.23 1154
5082.91 1201
5083.58 1330
5084.25 1144
5084.92 1079
5085.60 1086
5086.27 1041
5086.94 1080
5087.61 1126
5088.29 1243
5088.96 1111
5089.63 1092
5090.31 1091
5090.98 1197
5091.65 1207
5092.33 1224
5093.00 1239
5093.67 1275
5094.35 1389
5095.02 1241
5095.69 1268
5096.37 1294
5097.04 1186
5097.71 1202
5098.39 1189
5099.06 1093
5099.73 1067
5100.41 1137
5101.08 1145
5101.76 1131
5102.43 1105
5103.10 1047
5103.78 1090
5104.45 1037
5105.12 1110
5105.80 995
5106.47 1097
5107.15 1083
5107.82 1129
5108.50 1085
5109.17 1140
5109.84 1194
5110.52 1119
5111.19 1108
5111.87 1084
5112.54 962
5113.22 1127
5113.89 1181
5114.57 1080
5115.24 1067
5115.92 988
5116.59 1013
5117.27 1044
5117.94 1034
5118.61 1104
5119.29 1069
5119.96 1097
5120.64 1191
5121.31 1220
5121.99 1244
5122.67 1202
5123.34 1167
5124.02 1167
5124.69 1162
5125.37 1164
5126.04 1096
5126.72 1059
5127.39 1056
5128.07 1033
5128.74 1046
5129.42 1069
5130.10 1091
5130.77 1012
5131.45 1025
5132.12 1000
5132.80 1042
5133.47 1054
5134.15 1083
5134.83 1092
5135.50 1073
5136.18 1125
5136.85 1114
5137.53 1095
5138.21 1119
5138.88 1062
5139.56 1100
5140.24 1118
5140.91 1115
5141.59 1031
5142.27 1060
5142.94 1033
5143.62 1092
5144.30 1050
5144.97 1056
5145.65 1018
5146.33 1004
5147.00 1076
5147.68 972
5148.36 912
5149.03 1009
5149.71 989
5150.39 965
5151.06 931
5151.74 1019
5152.42 1042
5153.10 942
5153.77 964
5154.45 1026
5155.13 983
5155.80 1032
5156.48 1074
5157.16 967
5157.84 966
5158.51 949
5159.19 969
5159.87 938
5160.55 1007
5161.23 1020
5161.90 912
5162.58 900
5163.26 978
5163.94 953
5164.61 1047
5165.29 1061
5165.97 1029
5166.65 1121
5167.33 1094
5168.00 1115
5168.68 1101
5169.36 1143
5170.04 1130
5170.72 1109
5171.40 1030
5172.07 1002
5172.75 995
5173.43 1038
5174.11 930
5174.79 1029
5175.47 1075
5176.15 1035
5176.83 975
5177.50 981
5178.18 973
5178.86 985
5179.54 987
5180.22 962
5180.90 1023
5181.58 1074
5182.26 1010
5182.94 967
5183.62 1092
5184.29 1036
5184.97 1025
5185.65 1048
5186.33 985
5187.01 1020
5187.69 1030
5188.37 1029
5189.05 965
5189.73 998
5190.41 1037
5191.09 904
5191.77 853
5192.45 958
5193.13 967
5193.81 937
5194.49 894
5195.17 915
5195.85 885
5196.53 900
5197.21 896
5197.89 907
5198.57 912
5199.25 937
5199.93 967
5200.61 949
5201.29 930
5201.97 835
5202.65 947
5203.33 948
5204.01 984
5204.69 1004
5205.37 996
5206.05 936
5206.73 947
5207.42 981
5208.10 982
5208.78 1032
5209.46 1034
5210.14 995
5210.82 939
5211.50 1038
5212.18 1073
5212.86 1035
5213.54 1029
5214.23 1069
5214.91 1029
5215.59 1006
5216.27 957
5216.95 946
5217.63 995
5218.31 926
5219.00 988
5219.68 1046
5220.36 1048
5221.04 997
5221.72 1028
5222.40 942
5223.09 995
5223.77 988
5224.45 1029
5225.13 996
5225.81 921
5226.50 972
5227.18 1010
5227.86 936
5228.54 1031
5229.22 1014
5229.91 1035
5230.59 994
5231.27 922
5231.95 909
5232.64 979
5233.32 977
5234.00 989
5234.68 1085
5235.37 1093
5236.05 1051
5236.73 1078
5237.41 989
5238.10 1054
5238.78 1092
5239.46 1072
5240.14 1120
5240.83 1153
5241.51 1151
5242.19 1069
5242.88 1060
5243.56 1212
5244.24 1131
5244.93 1118
5245.61 913
5246.29 918
5246.98 986
5247.66 958
5248.34 1066
5249.03 1041
5249.71 1012
5250.39 966
5251.08 1080
5251.76 1138
5252.44 1230
5253.13 1202
5253.81 1133
5254.50 1008
5255.18 1136
5255.86 1175
5256.55 1030
5257.23 976
5257.92 986
5258.60 1002
5259.28 1059
5259.97 1045
5260.65 1102
5261.34 1067
5262.02 1076
5262.71 1114
5263.39 1201
5264.07 1088
5264.76 1050
5265.44 1059
5266.13 1079
5266.81 1051
5267.50 1059
5268.18 1129
5268.87 1126
5269.55 1033
5270.24 987
5270.92 1069
5271.61 957
5272.29 978
5272.98 1032
5273.66 1126
5274.35 1063
5275.03 996
5275.72 1011
5276.40 921
5277.09 1007
5277.77 1018
5278.46 883
5279.14 898
5279.83 1006
5280.52 1033
5281.20 955
5281.89 1033
5282.57 973
5283.26 1021
5283.94 1004
5284.63 991
5285.32 956
5286.00 1057
5286.69 994
5287.37 959
5288.06 988
5288.75 957
5289.43 898
5290.12 965
5290.80 989
5291.49 1064
5292.18 958
5292.86 1002
5293.55 1009
5294.24 927
5294.92 989
5295.61 1001
5296.30 989
5296.98 964
5297.67 990
5298.36 989
5299.04 1081
5299.73 1084
5300.42 1109
5301.10 1088
5301.79 1219
5302.48 1292
5303.16 1224
5303.85 1243
5304.54 1259
5305.22 1107
5305.91 1183
5306.60 1199
5307.29 1186
5307.97 1094
5308.66 993
5309.35 1048
5310.04 1097
5310.72 1151
5311.41 1111
5312.10 1121
5312.79 1125
5313.47 1174
5314.16 1109
5314.85 1003
5315.54 1057
5316.23 1094
5316.91 1021
5317.60 1053
5318.29 1010
5318.98 1011
5319.67 1091
5320.35 1053
5321.04 1092
5321.73 1174
5322.42 1208
5323.11 1154
5323.79 1111
5324.48 1196
5325.17 1186
5325.86 1141
5326.55 1047
5327.24 1017
5327.93 1003
5328.61 975
5329.30 1080
5329.99 1115
5330.68 988
5331.37 997
5332.06 1100
5332.75 1048
5333.44 1043
5334.13 1002
5334.81 1070
5335.50 1103
5336.19 1125
5336.88 967
5337.57 1101
5338.26 1038
5338.95 1044
5339.64 992
5340.33 1003
5341.02 995
5341.71 992
5342.40 1116
5343.09 1083
5343.78 1063
5344.47 1030
5345.16 990
5345.85 1055
5346.54 1079
5347.22 1219
5347.91 1291
5348.60 1225
5349.29 1224
5349.98 1252
5350.67 1323
5351.37 1383
5352.06 1301
5352.75 1311
5353.44 1303
5354.13 1272
5354.82 1292
5355.51 1259
5356.20 1230
5356.89 1132
5357.58 1147
5358.27 1173
5358.96 1138
5359.65 1134
5360.34 1088
5361.03 1030
5361.72 1010
5362.41 1000
5363.10 1105
5363.80 1157
5364.49 1075
5365.18 1106
5365.87 1024
5366.56 1164
5367.25 1005
5367.94 950
5368.63 1081
5369.32 1037
5370.02 978
5370.71 988
5371.40 918
5372.09 940
5372.78 1017
5373.47 1034
5374.16 942
5374.86 931
5375.55 868
5376.24 1026
5376.93 1021
5377.62 1045
5378.32 1020
5379.01 934
5379.70 996
5380.39 1000
5381.08 928
5381.78 1013
5382.47 985
5383.16 1043
5383.85 975
5384.54 1013
5385.24 1025
5385.93 990
5386.62 1038
5387.31 1064
5388.01 1066
5388.70 1085
5389.39 1055
5390.08 1060
5390.78 1004
5391.47 1104
5392.16 1109
5392.85 1126
5393.55 1155
5394.24 1063
5394.93 1082
5395.63 1070
5396.32 1049
5397.01 991
5397.71 946
5398.40 966
5399.09 1021
5399.79 1005
5400.48 956
5401.17 930
5401.87 919
5402.56 919
5403.25 985
5403.95 1016
5404.64 947
5405.33 962
5406.03 1030
5406.72 1081
5407.41 1053
5408.11 1046
5408.80 1091
5409.50 1069
5410.19 924
5410.88 1048
5411.58 1043
5412.27 1033
5412.97 989
5413.66 1026
5414.35 1071
5415.05 1020
5415.74 1045
5416.44 1022
5417.13 917
5417.83 958
5418.52 992
5419.21 952
5419.91 961
5420.60 953
5421.30 991
5421.99 1006
5422.69 939
5423.38 1046
5424.08 1001
5424.77 907
5425.47 943
5426.16 1018
5426.86 1085
5427.55 1024
5428.25 889
5428.94 949
5429.64 1074
5430.33 1002
5431.03 920
5431.72 1001
5432.42 1028
5433.11 1114
5433.81 1128
5434.50 1042
5435.20 1074
5435.90 1221
5436.59 1182
5437.29 1112
5437.98 1138
5438.68 1238
5439.37 1158
5440.07 1138
5440.77 1186
5441.46 1131
5442.16 1151
5442.85 1233
5443.55 1185
5444.25 1241
5444.94 1265
5445.64 1189
5446.34 1223
5447.03 1350
5447.73 1328
5448.42 1404
5449.12 1493
5449.82 1458
5450.51 1501
5451.21 1389
5451.91 1457
5452.60 1334
5453.30 1349
5454.00 1301
5454.69 1190
5455.39 1202
5456.09 1128
5456.78 1220
5457.48 1196
5458.18 1215
5458.88 1189
5459.57 1186
5460.27 1168
5460.97 1156
5461.66 1267
5462.36 1216
5463.06 1229
5463.76 1274
5464.45 1180
5465.15 1346
5465.85 1259
5466.55 1190
5467.24 1284
5467.94 1259
5468.64 1289
5469.34 1295
5470.03 1324
5470.73 1251
5471.43 1226
5472.13 1236
5472.83 1190
5473.52 1171
5474.22 1226
5474.92 1206
5475.62 1386
5476.32 1309
5477.01 1362
5477.71 1454
5478.41 1495
5479.11 1566
5479.81 1730
5480.51 1710
5481.20 1811
5481.90 1835
5482.60 1959
5483.30 1897
5484.00 1967
5484.70 1967
5485.40 1730
5486.09 1641
5486.79 1696
5487.49 1658
5488.19 1580
5488.89 1496
5489.59 1421
5490.29 1544
5490.99 1393
5491.69 1398
5492.39 1407
5493.09 1548
5493.78 1571
5494.48 1710
5495.18 1706
5495.88 1638
5496.58 1669
5497.28 1502
5497.98 1728
5498.68 1816
5499.38 1971
5500.08 2137
5500.78 2264
5501.48 2528
5502.18 2835
5502.88 2901
5503.58 2860
5504.28 2751
5504.98 2385
5505.68 2416
5506.38 2103
5507.08 1970
5507.78 1746
5508.48 1802
5509.18 1613
5509.88 1486
5510.58 1496
5511.28 1548
5511.98 1374
5512.68 1463
5513.38 1434
5514.08 1316
5514.78 1495
5515.48 1426
5516.18 1427
5516.89 1479
5517.59 1389
5518.29 1427
5518.99 1431
5519.69 1410
5520.39 1378
5521.09 1312
5521.79 1396
5522.49 1278
5523.19 1300
5523.90 1220
5524.60 1189
5525.30 1191
5526.00 1184
5526.70 1250
5527.40 1239
5528.10 1180
5528.81 1142
5529.51 1129
5530.21 1199
5530.91 1155
5531.61 1135
5532.31 1097
5533.02 1126
5533.72 1131
5534.42 1158
5535.12 1122
5535.82 1025
5536.52 1095
5537.23 1154
5537.93 1128
5538.63 1105
5539.33 1196
5540.04 1225
5540.74 1196
5541.44 1087
5542.14 1066
5542.84 1076
5543.55 1025
5544.25 979
5544.95 1030
5545.65 1143
5546.36 1013
5547.06 1034
5547.76 1122
5548.47 1135
5549.17 960
5549.87 925
5550.57 1082
5551.28 1050
5551.98 999
5552.68 1012
5553.39 1079
5554.09 1073
5554.79 1048
5555.50 1035
5556.20 1002
5556.90 1093
5557.61 1045
5558.31 1055
5559.01 992
5559.72 1027
5560.42 1110
5561.12 1126
5561.83 1032
5562.53 1076
5563.23 1029
5563.94 1095
5564.64 1085
5565.35 1047
5566.05 1076
5566.75 1049
5567.46 1087
5568.16 1214
5568.86 1046
5569.57 1021
5570.27 1096
5570.98 1082
5571.68 1064
5572.39 1046
5573.09 989
5573.79 1041
5574.50 1113
5575.20 1056
5575.91 1003
5576.61 1024
5577.32 1047
5578.02 1034
5578.73 1066
5579.43 946
5580.14 898
5580.84 943
5581.55 912
5582.25 978
5582.96 977
5583.66 971
5584.37 993
5585.07 1001
5585.78 976
5586.48 916
5587.19 942
5587.89 960
5588.60 1032
5589.30 1066
5590.01 1000
5590.71 1039
5591.42 986
5592.12 947
5592.83 990
5593.53 985
5594.24 948
5594.95 966
5595.65 1040
5596.36 997
5597.06 1026
5597.77 1001
5598.48 1036
5599.18 888
5599.89 881
5600.59 1008
5601.30 1007
5602.01 864
5602.71 876
5603.42 982
5604.12 906
5604.83 981
5605.54 927
5606.24 919
5606.95 894
5607.66 885
5608.36 880
5609.07 945
5609.78 991
5610.48 1033
5611.19 924
5611.90 957
5612.60 935
5613.31 998
5614.02 949
5614.72 994
5615.43 996
5616.14 971
5616.85 941
5617.55 1008
5618.26 946
5618.97 928
5619.67 1044
5620.38 950
5621.09 950
5621.80 869
5622.50 953
5623.21 880
5623.92 1049
5624.63 1025
5625.33 914
5626.04 942
5626.75 1060
5627.46 1085
5628.16 958
5628.87 977
5629.58 954
5630.29 1097
5631.00 1042
5631.70 1035
5632.41 957
5633.12 940
5633.83 976
5634.54 960
5635.24 957
5635.95 1028
5636.66 1019
5637.37 1068
5638.08 1043
5638.79 1004
5639.50 989
5640.20 979
5640.91 1073
5641.62 974
5642.33 1073
5643.04 1077
5643.75 1010
5644.46 1081
5645.17 1019
5645.87 961
5646.58 1007
5647.29 999
5648.00 969
5648.71 1043
5649.42 902
5650.13 996
5650.84 948
5651.55 873
5652.26 963
5652.97 1026
5653.67 989
5654.38 932
5655.09 1002
5655.80 1104
5656.51 1198
5657.22 1197
5657.93 1164
5658.64 1253
5659.35 1277
5660.06 1284
5660.77 1279
5661.48 1240
5662.19 1204
5662.90 1108
5663.61 1104
5664.32 1120
5665.03 1095
5665.74 959
5666.45 1041
5667.16 1038
5667.87 1058
5668.58 999
5669.29 977
5670.00 1054
5670.71 1065
5671.42 1009
5672.14 1003
5672.85 1038
5673.56 1050
5674.27 1022
5674.98 1032
5675.69 952
5676.40 988
5677.11 1039
5677.82 991
5678.53 955
5679.24 1010
5679.95 972
5680.67 905
5681.38 908
5682.09 940
5682.80 936
5683.51 972
5684.22 951
5684.93 998
5685.64 1045
5686.36 1013
5687.07 981
5687.78 991
5688.49 892
5689.20 963
5689.91 859
5690.63 910
5691.34 940
5692.05 964
5692.76 908
5693.47 877
5694.18 954
5694.90 895
5695.61 928
5696.32 859
5697.03 889
5697.75 991
5698.46 917
5699.17 899
5699.88 957
5700.59 882
5701.31 915
5702.02 932
5702.73 927
5703.44 923
5704.16 931
5704.87 946
5705.58 900
5706.29 984
5707.01 952
5707.72 1053
5708.43 954
5709.15 969
5709.86 893
5710.57 920
5711.28 896
5712.00 940
5712.71 941
5713.42 949
5714.14 857
5714.85 889
5715.56 859
5716.28 855
5716.99 839
5717.70 849
5718.42 872
5719.13 925
5719.84 985
5720.56 934
5721.27 957
5721.99 818
5722.70 862
5723.41 889
5724.13 924
5724.84 845
5725.55 868
5726.27 915
5726.98 901
5727.70 970
5728.41 1026
5729.12 1032
5729.84 1041
5730.55 1018
5731.27 1018
5731.98 964
5732.70 927
5733.41 912
5734.13 883
5734.84 970
5735.55 882
5736.27 900
5736.98 933
5737.70 898
5738.41 989
5739.13 939
5739.84 837
5740.56 865
5741.27 800
5741.99 857
5742.70 916
5743.42 939
5744.13 934
5744.85 927
5745.56 840
5746.28 853
5746.99 832
5747.71 846
5748.42 866
5749.14 923
5749.85 977
5750.57 924
5751.29 827
5752.00 807
5752.72 900
5753.43 884
5754.15 791
5754.86 877
5755.58 908
5756.30 874
5757.01 853
5757.73 955
5758.44 876
5759.16 885
5759.87 830
5760.59 911
5761.31 920
5762.02 952
5762.74 975
5763.46 1018
5764.17 958
5764.89 955
5765.60 872
5766.32 895
5767.04 904
5767.75 946
5768.47 949
5769.19 909
5769.90 893
5770.62 823
5771.34 842
5772.05 878
5772.77 901
5773.49 947
5774.21 831
5774.92 942
5775.64 903
5776.36 950
5777.07 1012
5777.79 1029
5778.51 972
5779.23 1013
5779.94 923
5780.66 1020
5781.38 1081
5782.09 1019
5782.81 950
5783.53 899
5784.25 927
5784.96 984
5785.68 995
5786.40 1021
5787.12 1032
5787.84 1012
5788.55 1047
5789.27 1034
5789.99 1012
5790.71 958
5791.43 892
5792.14 963
5792.86 975
5793.58 1017
5794.30 1080
5795.02 984
5795.73 966
5796.45 1039
5797.17 1060
5797.89 1185
5798.61 1078
5799.33 1131
5800.05 1277
5800.76 1441
5801.48 1551
5802.20 1711
5802.92 1875
5803.64 1941
5804.36 2141
5805.08 2078
5805.80 2036
5806.51 1957
5807.23 1842
5807.95 1771
5808.67 1400
5809.39 1351
5810.11 1251
5810.83 1258
5811.55 1251
5812.27 1170
5812.99 1190
5813.71 1203
5814.43 1242
5815.14 1235
5815.86 1301
5816.58 1231
5817.30 1205
5818.02 1245
5818.74 1129
5819.46 1285
5820.18 1228
5820.90 1245
5821.62 1226
5822.34 1285
5823.06 1241
5823.78 1267
5824.50 1184
5825.22 1233
5825.94 1240
5826.66 1174
5827.38 1170
5828.10 1149
5828.82 1077
5829.54 1121
5830.26 1139
5830.98 1117
5831.71 1053
5832.43 1089
5833.15 1055
5833.87 1143
5834.59 1086
5835.31 1010
5836.03 1080
5836.75 1056
5837.47 1032
5838.19 1087
5838.91 1036
5839.63 1014
5840.36 1066
5841.08 1119
5841.80 1038
5842.52 1079
5843.24 996
5843.96 1031
5844.68 990
5845.40 1038
5846.13 991
5846.85 1044
5847.57 932
5848.29 925
5849.01 986
5849.73 1006
5850.45 1075
5851.18 1064
5851.90 1159
5852.62 1090
5853.34 1044
5854.06 1009
5854.79 1080
5855.51 1049
5856.23 1095
5856.95 1041
5857.67 947
5858.40 964
5859.12 938
5859.84 965
5860.56 1055
5861.28 998
5862.01 961
5862.73 1033
5863.45 965
5864.17 993
5864.90 935
5865.62 975
5866.34 1047
5867.07 1059
5867.79 993
5868.51 1023
5869.23 1106
5869.96 1094
5870.68 946
5871.40 920
5872.13 927
5872.85 935
5873.57 994
5874.29 1119
5875.02 998
5875.74 997
5876.46 1049
5877.19 1026
5877.91 1064
5878.63 936
5879.36 951
5880.08 933
5880.81 989
5881.53 1022
5882.25 1092
5882.98 1019
5883.70 1082
5884.42 995
5885.15 1059
5885.87 1043
5886.60 1142
5887.32 1161
5888.04 1029
5888.77 1050
5889.49 1090
5890.22 1122
5890.94 1022
5891.66 1021
5892.39 992
5893.11 1063
5893.84 943
5894.56 949
5895.29 1051
5896.01 1032
5896.73 1000
5897.46 1020
5898.18 1025
5898.91 1022
5899.63 1073
5900.36 947
5901.08 979
5901.81 940
5902.53 1057
5903.26 1039
5903.98 1048
5904.71 1010
5905.43 976
5906.16 1081
5906.88 1095
5907.61 1094
5908.33 1043
5909.06 1090
5909.78 1073
5910.51 1094
5911.23 1076
5911.96 1168
5912.69 1132
5913.41 1044
5914.14 1013
5914.86 1084
5915.59 1122
5916.31 1155
5917.04 1099
5917.77 1192
5918.49 1126
5919.22 1117
5919.94 1140
5920.67 1218
5921.39 1094
5922.12 1090
5922.85 1228
5923.57 1132
5924.30 1126
5925.03 1162
5925.75 1162
5926.48 1127
5927.20 1244
5927.93 1248
5928.66 1295
5929.38 1316
5930.11 1245
5930.84 1227
5931.56 1295
5932.29 1305
5933.02 1215
5933.74 1418
5934.47 1383
5935.20 1304
5935.93 1334
5936.65 1413
5937.38 1558
5938.11 1492
5938.83 1515
5939.56 1450
5940.29 1568
5941.02 1608
5941.74 1502
5942.47 1526
5943.20 1559
5943.92 1575
5944.65 1472
5945.38 1530
5946.11 1638
5946.83 1671
5947.56 1598
5948.29 1623
5949.02 1725
5949.75 1842
5950.47 1843
5951.20 1865
5951.93 1936
5952.66 2051
5953.39 2129
5954.11 2272
5954.84 2288
5955.57 2292
5956.30 2083
5957.03 2095
5957.75 2063
5958.48 2252
5959.21 2143
5959.94 2053
5960.67 2019
5961.40 2112
5962.12 2243
5962.85 2205
5963.58 2203
5964.31 2234
5965.04 2230
5965.77 2460
5966.50 2430
5967.23 2548
5967.95 2714
5968.68 2850
5969.41 3024
5970.14 2981
5970.87 3177
5971.60 3173
5972.33 2935
5973.06 2988
5973.79 2941
5974.52 2908
5975.25 2937
5975.98 2873
5976.71 2819
5977.43 2873
5978.16 2733
5978.89 2855
5979.62 2831
5980.35 3053
5981.08 3026
5981.81 3043
5982.54 3077
5983.27 3270
5984.00 3327
5984.73 3233
5985.46 3284
5986.19 3485
5986.92 3228
5987.65 3305
5988.38 3426
5989.11 3469
5989.84 3437
5990.57 3316
5991.30 3428
5992.03 3517
5992.76 3663
5993.49 3706
5994.22 3554
5994.96 3523
5995.69 3434
5996.42 3644
5997.15 3791
5997.88 3925
5998.61 3925
5999.34 3928
6000.07 4075
6000.80 3949
6001.53 3994
6002.26 3777
6002.99 4002
6003.73 3982
6004.46 3903
6005.19 3860
6005.92 3911
6006.65 3885
6007.38 3674
6008.11 3689
6008.84 3794
6009.58 4188
6010.31 4521
6011.04 4972
6011.77 5855
6012.50 7028
6013.23 8058
6013.97 9451
6014.70 10523
6015.43 11485
6016.16 12100
6016.89 12180
6017.62 12116
6018.36 11386
6019.09 10412
6019.82 9340
6020.55 8050
6021.29 6893
6022.02 5721
6022.75 4958
6023.48 4364
6024.21 4009
6024.95 3603
6025.68 3199
6026.41 3091
6027.14 2834
6027.88 2739
6028.61 2768
6029.34 2779
6030.07 2665
6030.81 2624
6031.54 2541
6032.27 2519
6033.01 2378
6033.74 2486
6034.47 2334
6035.20 2333
6035.94 2391
6036.67 2366
6037.40 2497
6038.14 2299
6038.87 2268
6039.60 2322
6040.34 2435
6041.07 2509
6041.80 2400
6042.54 2519
6043.27 2612
6044.00 2686
6044.74 2617
6045.47 2581
6046.21 2724
6046.94 2737
6047.67 2741
6048.41 2869
6049.14 2808
6049.87 2825
6050.61 2884
6051.34 3176
6052.08 3164
6052.81 3316
6053.54 3513
6054.28 3641
6055.01 3804
6055.75 3767
6056.48 3735
6057.22 3667
6057.95 3472
6058.68 3187
6059.42 3305
6060.15 3111
6060.89 2889
6061.62 2966
6062.36 2804
6063.09 2843
6063.83 2786
6064.56 2745
6065.30 2737
6066.03 2629
6066.77 2623
6067.50 2670
6068.24 2672
6068.97 2631
6069.71 2642
6070.44 2525
6071.18 2457
6071.91 2364
6072.65 2301
6073.38 2402
6074.12 2356
6074.85 2296
6075.59 2375
6076.32 2436
6077.06 2300
6077.80 2281
6078.53 2257
6079.27 2266
6080.00 2301
6080.74 2194
6081.47 2181
6082.21 2141
6082.95 2081
6083.68 2142
6084.42 1980
6085.15 2007
6085.89 1891
6086.63 1933
6087.36 1910
6088.10 1909
6088.83 1882
6089.57 1929
6090.31 2056
6091.04 2032
6091.78 2099
6092.52 2217
6093.25 2119
6093.99 2093
6094.73 2185
6095.46 2019
6096.20 2013
6096.94 1981
6097.67 1859
6098.41 1868
6099.15 1843
6099.88 1820
6100.62 1848
6101.36 1774
6102.10 1658
6102.83 1740
6103.57 1706
6104.31 1766
6105.04 1768
6105.78 1645
6106.52 1648
6107.26 1753
6107.99 1665
6108.73 1673
6109.47 1628
6110.21 1609
6110.94 1668
6111.68 1789
6112.42 1700
6113.16 1596
6113.89 1642
6114.63 1700
6115.37 1722
6116.11 1670
6116.85 1682
6117.58 1630
6118.32 1628
6119.06 1645
6119.80 1774
6120.54 1730
6121.27 1737
6122.01 1789
6122.75 1779
6123.49 1650
6124.23 1781
6124.97 1774
6125.70 1727
6126.44 1741
6127.18 1715
6127.92 1797
6128.66 1823
6129.40 1926
6130.14 1847
6130.88 1725
6131.61 1794
6132.35 1776
6133.09 1967
6133.83 1865
6134.57 1784
6135.31 1850
6136.05 1879
6136.79 1789
6137.53 1843
6138.27 1893
6139.01 1855
6139.74 1895
6140.48 1996
6141.22 1881
6141.96 1859
6142.70 1795
6143.44 1855
6144.18 1882
6144.92 1911
6145.66 1972
6146.40 1936
6147.14 1860
6147.88 1846
6148.62 1948
6149.36 1888
6150.10 2085
6150.84 2042
6151.58 2042
6152.32 1988
6153.06 1977
6153.80 2037
6154.54 2061
6155.28 2077
6156.02 2065
6156.76 2073
6157.50 2088
6158.24 2139
6158.98 2077
6159.72 2184
6160.46 2360
6161.21 2221
6161.95 2170
6162.69 2347
6163.43 2259
6164.17 2629
6164.91 2708
6165.65 2634
6166.39 2710
6167.13 2944
6167.87 3063
6168.61 3136
6169.36 3123
6170.10 3263
6170.84 3257
6171.58 3223
6172.32 3172
6173.06 3032
6173.80 3008
6174.54 3007
6175.29 3046
6176.03 2995
6176.77 2843
6177.51 2745
6178.25 2821
6178.99 2824
6179.74 2927
6180.48 2711
6181.22 2738
6181.96 2828
6182.70 2840
6183.45 2921
6184.19 2919
6184.93 3061
6185.67 3180
6186.41 3092
6187.16 3077
6187.90 3159
6188.64 3159
6189.38 3286
6190.12 3254
6190.87 3404
6191.61 3377
6192.35 3446
6193.09 3681
6193.84 3757
6194.58 3729
6195.32 3675
6196.07 3841
6196.81 3949
6197.55 4116
6198.29 4050
6199.04 4127
6199.78 3967
6200.52 3931
6201.27 3902
6202.01 3998
6202.75 3993
6203.50 3996
6204.24 4266
6204.98 4519
6205.73 5216
6206.47 6073
6207.21 7395
6207.96 9351
6208.70 11248
6209.44 13056
6210.19 15435
6210.93 16839
6211.67 17644
6212.42 18048
6213.16 17498
6213.90 16497
6214.65 14596
6215.39 12693
6216.14 10806
6216.88 8893
6217.62 7463
6218.37 6242
6219.11 5480
6219.86 4758
6220.60 4089
6221.35 3848
6222.09 3688
6222.83 3599
6223.58 3590
6224.32 3297
6225.07 3172
6225.81 3015
6226.56 3037
6227.30 3056
6228.05 3035
6228.79 2809
6229.53 2669
6230.28 2463
6231.02 2483
6231.77 2373
6232.51 2441
6233.26 2306
6234.00 2348
6234.75 2421
6235.49 2399
6236.24 2404
6236.98 2401
6237.73 2531
6238.48 2560
6239.22 2696
6239.97 2786
6240.71 2854
6241.46 2997
6242.20 3052
6242.95 3202
6243.69 3002
6244.44 3077
6245.18 2918
6245.93 2802
6246.68 2903
6247.42 2901
6248.17 2902
6248.91 2869
6249.66 2894
6250.41 2801
6251.15 2917
6251.90 2917
6252.64 2760
6253.39 2750
6254.14 2732
6254.88 2661
6255.63 2554
6256.38 2512
6257.12 2459
6257.87 2475
6258.61 2512
6259.36 2515
6260.11 2408
6260.85 2270
6261.60 2398
6262.35 2461
6263.09 2353
6263.84 2286
6264.59 2247
6265.34 2310
6266.08 2205
6266.83 2190
6267.58 2208
6268.32 2160
6269.07 2176
6269.82 2236
6270.56 2314
6271.31 2264
6272.06 2168
6272.81 2106
6273.55 2211
6274.30 2112
6275.05 2146
6275.80 2084
6276.54 2130
6277.29 2197
6278.04 2178
6278.79 2077
6279.53 2065
6280.28 2221
6281.03 2127
6281.78 2059
6282.53 1873
6283.27 2060
6284.02 2022
6284.77 1951
6285.52 1887
6286.27 1814
6287.01 1803
6287.76 1806
6288.51 1785
6289.26 1740
6290.01 1757
6290.76 1811
6291.50 1745
6292.25 1704
6293.00 1722
6293.75 1666
6294.50 1701
6295.25 1637
6296.00 1554
6296.74 1552
6297.49 1484
6298.24 1583
6298.99 1523
6299.74 1385
6300.49 1461
6301.24 1513
6301.99 1465
6302.74 1409
6303.49 1498
6304.23 1533
6304.98 1386
6305.73 1492
6306.48 1495
6307.23 1393
6307.98 1491
6308.73 1504
6309.48 1485
6310.23 1480
6310.98 1519
6311.73 1529
6312.48 1560
6313.23 1558
6313.98 1512
6314.73 1493
6315.48 1568
6316.23 1562
6316.98 1606
6317.73 1546
6318.48 1533
6319.23 1431
6319.98 1460
6320.73 1403
6321.48 1401
6322.23 1505
6322.98 1423
6323.73 1361
6324.48 1322
6325.23 1342
6325.98 1329
6326.73 1347
6327.48 1299
6328.23 1307
6328.98 1303
6329.73 1372
6330.49 1335
6331.24 1278
6331.99 1281
6332.74 1236
6333.49 1380
6334.24 1360
6334.99 1345
6335.74 1293
6336.49 1368
6337.24 1328
6338.00 1365
6338.75 1403
6339.50 1304
6340.25 1325
6341.00 1446
6341.75 1453
6342.50 1408
6343.25 1382
6344.01 1304
6344.76 1314
6345.51 1317
6346.26 1369
6347.01 1320
6347.77 1346
6348.52 1428
6349.27 1409
6350.02 1501
6350.77 1521
6351.52 1434
6352.28 1669
6353.03 1612
6353.78 1694
6354.53 1802
6355.29 1803
6356.04 1697
6356.79 1742
6357.54 1780
6358.29 1732
6359.05 1683
6359.80 1610
6360.55 1625
6361.30 1532
6362.06 1531
6362.81 1438
6363.56 1446
6364.32 1410
6365.07 1417
6365.82 1398
6366.57 1380
6367.33 1386
6368.08 1426
6368.83 1380
6369.59 1398
6370.34 1397
6371.09 1378
6371.85 1391
6372.60 1382
6373.35 1430
6374.11 1409
6374.86 1315
6375.61 1408
6376.37 1405
6377.12 1266
6377.87 1317
6378.63 1376
6379.38 1233
6380.13 1343
6380.89 1248
6381.64 1348
6382.40 1433
6383.15 1477
6383.90 1411
6384.66 1436
6385.41 1301
6386.17 1313
6386.92 1219
6387.67 1264
6388.43 1168
6389.18 1175
6389.94 1229
6390.69 1214
6391.45 1187
6392.20 1207
6392.95 1270
6393.71 1240
6394.46 1361
6395.22 1221
6395.97 1198
6396.73 1208
6397.48 1254
6398.24 1196
6398.99 1220
6399.75 1274
6400.50 1207
6401.26 1187
6402.01 1253
6402.77 1185
6403.52 1182
6404.28 1166
6405.03 1129
6405.79 1148
6406.54 1116
6407.30 1227
6408.05 1219
6408.81 1200
6409.56 1250
6410.32 1253
6411.08 1231
6411.83 1263
6412.59 1229
6413.34 1194
6414.10 1174
6414.85 1153
6415.61 1214
6416.37 1218
6417.12 1163
6417.88 1152
6418.63 1121
6419.39 1145
6420.15 1253
6420.90 1198
6421.66 1219
6422.41 1223
6423.17 1223
6423.93 1129
6424.68 1120
6425.44 1228
6426.20 1291
6426.95 1120
6427.71 1129
6428.47 1252
6429.22 1173
6429.98 1148
6430.73 1129
6431.49 1076
6432.25 1185
6433.01 1235
6433.76 1181
6434.52 1170
6435.28 1162
6436.03 1268
6436.79 1237
6437.55 1237
6438.30 1224
6439.06 1166
6439.82 1224
6440.58 1206
6441.33 1252
6442.09 1182
6442.85 1114
6443.61 1173
6444.36 1242
6445.12 1195
6445.88 1194
6446.64 1203
6447.39 1177
6448.15 1182
6448.91 1127
6449.67 1134
6450.42 1204
6451.18 1181
6451.94 1248
6452.70 1277
6453.46 1279
6454.21 1293
6454.97 1336
6455.73 1328
6456.49 1335
6457.25 1306
6458.01 1283
6458.76 1278
6459.52 1323
6460.28 1370
6461.04 1333
6461.80 1338
6462.56 1294
6463.32 1324
6464.07 1411
6464.83 1381
6465.59 1431
6466.35 1363
6467.11 1332
6467.87 1366
6468.63 1502
6469.39 1497
6470.15 1471
6470.90 1509
6471.66 1518
6472.42 1486
6473.18 1469
6473.94 1519
6474.70 1633
6475.46 1610
6476.22 1652
6476.98 1545
6477.74 1655
6478.50 1727
6479.26 1600
6480.02 1604
6480.78 1692
6481.54 1670
6482.30 1740
6483.06 1735
6483.82 1742
6484.58 1709
6485.34 1733
6486.10 1922
6486.86 1849
6487.62 1943
6488.38 1961
6489.14 1902
6489.90 1940
6490.66 2018
6491.42 2053
6492.18 2042
6492.94 2172
6493.70 2248
6494.46 2321
6495.22 2328
6495.98 2487
6496.74 2372
6497.50 2482
6498.26 2492
6499.02 2527
6499.78 2593
6500.54 2509
6501.30 2484
6502.06 2445
6502.83 2528
6503.59 2477
6504.35 2495
6505.11 2327
6505.87 2463
6506.63 2486
6507.39 2468
6508.15 2589
6508.91 2704
6509.68 2720
6510.44 2719
6511.20 2843
6511.96 2911
6512.72 2992
6513.48 3045
6514.25 2984
6515.01 3061
6515.77 2998
6516.53 3052
6517.29 3123
6518.05 3205
6518.82 3235
6519.58 3219
6520.34 3255
6521.10 3373
6521.86 3425
6522.63 3489
6523.39 3680
6524.15 3689
6524.91 3826
6525.67 4142
6526.44 4508
6527.20 4852
6527.96 5231
6528.72 5765
6529.49 6034
6530.25 6478
6531.01 6772
6531.77 6621
6532.54 6349
6533.30 6246
6534.06 6355
6534.83 6559
6535.59 7329
6536.35 8672
6537.11 9717
6537.88 10620
6538.64 11169
6539.40 11449
6540.17 10997
6540.93 10584
6541.69 9590
6542.46 8502
6543.22 7139
6543.98 5959
6544.75 5029
6545.51 4432
6546.27 3916
6547.04 3503
6547.80 3287
6548.56 3037
6549.33 2778
6550.09 2724
6550.86 2695
6551.62 2565
6552.38 2447
6553.15 2435
6553.91 2380
6554.67 2420
6555.44 2384
6556.20 2438
6556.97 2402
6557.73 2306
6558.50 2261
6559.26 2405
6560.02 2371
6560.79 2231
6561.55 2222
6562.32 2369
6563.08 2491
6563.85 2681
6564.61 2549
6565.37 2607
6566.14 2713
6566.90 2866
6567.67 2979
6568.43 3042
6569.20 2990
6569.96 2861
6570.73 2792
6571.49 2750
6572.26 2818
6573.02 2679
6573.79 2745
6574.55 2806
6575.32 2942
6576.08 2942
6576.85 3050
6577.61 2925
6578.38 3057
6579.15 3054
6579.91 2814
6580.68 2887
6581.44 2820
6582.21 2753
6582.97 2873
6583.74 2748
6584.50 2704
6585.27 2829
6586.04 2764
6586.80 2799
6587.57 2816
6588.33 2782
6589.10 2723
6589.87 2771
6590.63 2821
6591.40 3031
6592.16 2947
6592.93 3090
6593.70 3188
6594.46 3232
6595.23 3371
6596.00 3504
6596.76 3790
6597.53 3848
6598.30 3848
6599.06 3639
6599.83 3654
6600.59 3240
6601.36 3368
6602.13 3104
6602.90 2955
6603.66 2934
6604.43 2800
6605.20 2872
6605.96 2820
6606.73 2659
6607.50 2750
6608.26 2936
6609.03 3233
6609.80 3264
6610.57 3337
6611.33 3491
6612.10 3555
6612.87 3542
6613.64 3372
6614.40 3311
6615.17 3272
6615.94 2934
6616.71 2694
6617.47 2596
6618.24 2589
6619.01 2383
6619.78 2205
6620.54 2208
6621.31 2285
6622.08 2277
6622.85 2178
6623.62 2176
6624.38 2106
6625.15 2135
6625.92 2134
6626.69 2111
6627.46 1914
6628.22 1946
6628.99 1994
6629.76 2116
6630.53 2108
6631.30 2193
6632.07 2299
6632.83 2361
6633.60 2437
6634.37 2694
6635.14 2898
6635.91 3054
6636.68 3182
6637.45 3243
6638.22 3189
6638.98 3082
6639.75 3041
6640.52 2762
6641.29 2619
6642.06 2458
6642.83 2239
6643.60 2128
6644.37 2053
6645.14 2030
6645.91 1987
6646.68 2035
6647.45 1863
6648.22 1872
6648.98 1981
6649.75 1817
6650.52 1838
6651.29 1871
6652.06 1668
6652.83 1807
6653.60 1917
6654.37 1893
6655.14 1789
6655.91 1921
6656.68 1981
6657.45 2066
6658.22 2009
6658.99 1933
6659.76 1860
6660.53 1959
6661.30 1834
6662.07 1755
6662.84 1770
6663.61 1827
6664.38 1884
6665.15 1862
6665.92 1865
6666.69 1785
6667.47 1811
6668.24 1843
6669.01 1698
6669.78 1801
6670.55 1744
6671.32 1769
6672.09 1872
6672.86 1806
6673.63 1757
6674.40 1865
6675.17 1879
6675.94 1848
6676.72 1819
6677.49 1819
6678.26 1736
6679.03 1901
6679.80 1840
6680.57 1862
6681.34 1933
6682.11 1764
6682.89 1888
6683.66 1903
6684.43 2045
6685.20 2146
6685.97 2045
6686.74 2211
6687.51 2351
6688.29 2185
6689.06 2069
6689.83 2033
6690.60 2035
6691.37 1946
6692.15 1897
6692.92 1761
6693.69 1726
6694.46 1716
6695.23 1676
6696.01 1572
6696.78 1653
6697.55 1626
6698.32 1514
6699.10 1593
6699.87 1499
6700.64 1578
6701.41 1623
6702.19 1597
6702.96 1686
6703.73 1669
6704.50 1622
6705.28 1573
6706.05 1600
6706.82 1601
6707.59 1569
6708.37 1617
6709.14 1510
6709.91 1538
6710.69 1563
6711.46 1639
6712.23 1665
6713.01 1528
6713.78 1554
6714.55 1515
6715.33 1457
6716.10 1372
6716.87 1508
6717.65 1480
6718.42 1387
6719.19 1371
6719.97 1455
6720.74 1427
6721.51 1472
6722.29 1411
6723.06 1395
6723.84 1438
6724.61 1431
6725.38 1436
6726.16 1360
6726.93 1314
6727.70 1397
6728.48 1423
6729.25 1450
6730.03 1487
6730.80 1373
6731.58 1489
6732.35 1468
6733.12 1541
6733.90 1451
6734.67 1488
6735.45 1418
6736.22 1442
6737.00 1442
6737.77 1495
6738.55 1532
6739.32 1457
6740.10 1545
6740.87 1514
6741.65 1529
6742.42 1494
6743.19 1358
6743.97 1513
6744.74 1541
6745.52 1533
6746.29 1557
6747.07 1524
6747.85 1555
6748.62 1565
6749.40 1560
6750.17 1606
6750.95 1658
6751.72 1768
6752.50 1856
6753.27 1868
6754.05 2013
6754.82 2223
6755.60 2098
6756.38 2148
6757.15 2080
6757.93 1984
6758.70 1919
6759.48 1815
6760.25 1649
6761.03 1592
6761.81 1545
6762.58 1591
6763.36 1521
6764.13 1473
6764.91 1459
6765.69 1412
6766.46 1440
6767.24 1421
6768.02 1456
6768.79 1436
6769.57 1443
6770.35 1472
6771.12 1470
6771.90 1432
6772.67 1340
6773.45 1400
6774.23 1408
6775.00 1375
6775.78 1414
6776.56 1459
6777.34 1298
6778.11 1427
6778.89 1434
6779.67 1325
6780.44 1404
6781.22 1426
6782.00 1363
6782.77 1355
6783.55 1279
6784.33 1295
6785.11 1402
6785.88 1381
6786.66 1341
6787.44 1278
6788.22 1448
6788.99 1314
6789.77 1318
6790.55 1237
6791.33 1268
6792.10 1374
6792.88 1294
6793.66 1220
6794.44 1268
6795.22 1214
6795.99 1229
6796.77 1273
6797.55 1278
6798.33 1273
6799.11 1318
6799.88 1329
6800.66 1216
6801.44 1195
6802.22 1229
6803.00 1343
6803.78 1277
6804.55 1255
6805.33 1298
6806.11 1306
6806.89 1359
6807.67 1379
6808.45 1434
6809.23 1405
6810.00 1239
6810.78 1315
6811.56 1248
6812.34 1301
6813.12 1182
6813.90 1210
6814.68 1245
6815.46 1278
6816.24 1262
6817.02 1216
6817.79 1289
6818.57 1259
6819.35 1245
6820.13 1316
6820.91 1276
6821.69 1288
6822.47 1334
6823.25 1368
6824.03 1360
6824.81 1356
6825.59 1356
6826.37 1419
6827.15 1317
6827.93 1247
6828.71 1344
6829.49 1228
6830.27 1176
6831.05 1257
6831.83 1264
6832.61 1299
6833.39 1252
6834.17 1193
6834.95 1220
6835.73 1307
6836.51 1209
6837.29 1381
6838.07 1209
6838.85 1105
6839.63 1231
6840.41 1346
6841.19 1373
6841.97 1393
6842.75 1286
6843.53 1240
6844.31 1268
6845.09 1259
6845.88 1280
6846.66 1291
6847.44 1378
6848.22 1577
6849.00 1731
6849.78 1997
6850.56 2318
6851.34 2465
6852.12 2781
6852.91 3133
6853.69 3235
6854.47 3368
6855.25 3465
6856.03 3175
6856.81 2657
6857.59 2497
6858.37 2254
6859.16 1999
6859.94 1800
6860.72 1699
6861.50 1623
6862.28 1463
6863.06 1460
6863.85 1454
6864.63 1459
6865.41 1421
6866.19 1423
6866.97 1416
6867.76 1470
6868.54 1504
6869.32 1450
6870.10 1527
6870.89 1450
6871.67 1447
6872.45 1438
6873.23 1312
6874.01 1352
6874.80 1454
6875.58 1411
6876.36 1433
6877.14 1441
6877.93 1414
6878.71 1398
6879.49 1455
6880.28 1539
6881.06 1583
6881.84 1568
6882.62 1562
6883.41 1556
6884.19 1637
6884.97 1675
6885.76 1750
6886.54 1728
6887.32 2030
6888.11 2183
6888.89 2257
6889.67 2411
6890.46 2637
6891.24 2555
6892.02 2473
6892.81 2383
6893.59 2166
6894.37 2141
6895.16 1953
6895.94 1910
6896.72 1912
6897.51 1825
6898.29 1888
6899.08 1744
6899.86 1722
6900.64 1733
6901.43 1804
6902.21 1815
6903.00 1861
6903.78 1854
6904.56 1854
6905.35 1843
6906.13 1801
6906.92 1824
6907.70 1814
6908.49 1759
6909.27 1705
6910.05 1691
6910.84 1747
6911.62 1609
6912.41 1654
6913.19 1636
6913.98 1712
6914.76 1652
6915.55 1781
6916.33 1750
6917.12 1648
6917.90 1619
6918.69 1627
6919.47 1635
6920.26 1657
6921.04 1736
6921.83 1731
6922.61 1760
6923.40 1750
6924.18 1679
6924.97 1757
6925.75 1727
6926.54 1694
6927.32 1775
6928.11 1787
6928.89 1867
6929.68 1759
6930.47 1811
6931.25 1817
6932.04 1891
6932.82 1842
6933.61 1913
6934.39 1886
6935.18 1868
6935.97 1884
6936.75 1873
6937.54 1864
6938.32 1909
6939.11 1958
6939.90 1918
6940.68 2054
6941.47 2134
6942.26 2267
6943.04 2316
6943.83 2458
6944.61 2608
6945.40 2791
6946.19 2810
6946.97 2846
6947.76 2914
6948.55 2849
6949.33 2726
6950.12 2883
6950.91 2907
6951.69 2655
6952.48 2692
6953.27 2717
6954.06 2605
6954.84 2482
6955.63 2538
6956.42 2571
6957.20 2441
6957.99 2516
6958.78 2504
6959.57 2485
6960.35 2469
6961.14 2543
6961.93 2520
6962.72 2517
6963.50 2520
6964.29 2639
6965.08 2658
6965.87 2554
6966.65 2659
6967.44 2766
6968.23 2898
6969.02 3167
6969.80 3329
6970.59 3427
6971.38 3587
6972.17 3666
6972.96 3699
6973.74 3760
6974.53 3921
6975.32 3802
6976.11 3644
6976.90 3732
6977.69 3741
6978.47 3707
6979.26 3754
6980.05 3731
6980.84 3961
6981.63 4444
6982.42 5103
6983.20 5470
6983.99 6628
6984.78 7957
6985.57 9568
6986.36 11496
6987.15 13334
6987.94 15215
6988.73 15789
6989.52 15523
6990.30 15386
6991.09 13956
6991.88 12030
6992.67 10518
6993.46 8878
6994.25 7005
6995.04 5940
6995.83 5129
6996.62 4325
6997.41 3864
6998.20 3562
6998.99 3310
6999.78 3071
7000.57 3010
7001.36 2821
7002.15 2765
7002.94 2792
7003.72 2619
7004.51 2599
7005.30 2679
7006.09 2489
7006.88 2362
7007.67 2349
7008.46 2284
7009.25 2100
7010.04 2063
7010.83 1989
7011.63 2054
7012.42 2087
7013.21 2019
7014.00 2181
7014.79 2283
7015.58 2351
7016.37 2444
7017.16 2374
7017.95 2440
7018.74 2411
7019.53 2187
7020.32 2145
7021.11 2239
7021.90 2170
7022.69 2211
7023.48 2249
7024.27 2282
7025.07 2446
7025.86 2575
7026.65 2588
7027.44 2573
7028.23 2382
7029.02 2305
7029.81 2206
7030.60 2096
7031.40 2121
7032.19 2068
7032.98 1986
7033.77 2034
7034.56 1932
7035.35 1895
7036.14 1927
7036.94 1899
7037.73 1910
7038.52 1957
7039.31 1892
7040.10 1948
7040.89 1981
7041.69 1918
7042.48 1976
7043.27 1995
7044.06 2045
7044.86 2101
7045.65 2147
7046.44 2072
7047.23 2191
7048.02 2227
7048.82 2261
7049.61 2349
7050.40 2442
7051.19 2552
7051.99 2585
7052.78 2535
7053.57 2528
7054.36 2567
7055.16 2515
7055.95 2546
7056.74 2248
7057.53 2239
7058.33 2054
7059.12 1987
7059.91 1973
7060.71 1937
7061.50 1947
7062.29 1962
7063.09 1980
7063.88 1974
7064.67 1943
7065.47 1971
7066.26 1987
7067.05 1949
7067.85 1837
7068.64 1781
7069.43 1775
7070.23 1808
7071.02 1813
7071.81 1729
7072.61 1647
7073.40 1644
7074.19 1654
7074.99 1601
7075.78 1700
7076.58 1668
7077.37 1534
7078.16 1513
7078.96 1449
7079.75 1557
7080.55 1624
7081.34 1545
7082.13 1494
7082.93 1513
7083.72 1462
7084.52 1522
7085.31 1503
7086.11 1459
7086.90 1331
7087.70 1378
7088.49 1416
7089.28 1400
7090.08 1391
7090.87 1393
7091.67 1312
7092.46 1304
7093.26 1396
7094.05 1391
7094.85 1365
7095.64 1304
7096.44 1269
7097.23 1264
7098.03 1283
7098.82 1282
7099.62 1237
7100.41 1186
7101.21 1205
7102.00 1229
7102.80 1219
7103.59 1248
7104.39 1207
7105.19 1122
7105.98 1147
7106.78 1145
7107.57 1093
7108.37 1148
7109.16 1065
7109.96 1040
7110.76 1077
7111.55 1142
7112.35 1196
7113.14 1042
7113.94 1050
7114.74 1089
7115.53 1091
7116.33 1076
7117.12 1103
7117.92 1113
7118.72 1047
7119.51 1161
7120.31 1157
7121.11 1123
7121.90 1165
7122.70 1146
7123.49 1079
7124.29 1171
7125.09 1127
7125.88 1125
7126.68 1085
7127.48 1142
7128.27 1176
7129.07 1157
7129.87 1137
7130.67 1128
7131.46 1106
7132.26 1134
7133.06 1135
7133.85 1192
7134.65 1176
7135.45 1161
7136.24 1122
7137.04 1076
7137.84 1071
7138.64 1022
7139.43 1065
7140.23 998
7141.03 976
7141.83 950
7142.62 1023
7143.42 998
7144.22 983
7145.02 1004
7145.82 1027
7146.61 986
7147.41 968
7148.21 949
7149.01 970
7149.80 1004
7150.60 942
7151.40 911
7152.20 1055
7153.00 970
7153.80 966
7154.59 1014
7155.39 935
7156.19 964
7156.99 961
7157.79 1040
7158.59 1057
7159.38 1113
7160.18 1060
7160.98 1034
7161.78 1024
7162.58 1013
7163.38 1030
7164.18 982
7164.98 929
7165.77 921
7166.57 913
7167.37 916
7168.17 921
7168.97 929
7169.77 863
7170.57 865
7171.37 999
7172.17 944
7172.97 919
7173.77 901
7174.56 902
7175.36 847
7176.16 848
7176.96 941
7177.76 897
7178.56 925
7179.36 901
7180.16 863
7180.96 799
7181.76 865
7182.56 895
7183.36 819
7184.16 868
7184.96 904
7185.76 894
7186.56 862
7187.36 940
7188.16 888
7188.96 923
7189.76 907
7190.56 819
7191.36 793
7192.16 842
7192.96 804
7193.76 768
7194.56 815
7195.36 841
7196.17 838
7196.97 877
7197.77 843
7198.57 858
7199.37 851
7200.17 827
7200.97 767
7201.77 829
7202.57 833
7203.37 851
7204.17 867
7204.97 803
7205.78 834
7206.58 873
7207.38 853
7208.18 829
7208.98 855
7209.78 843
7210.58 788
7211.38 833
7212.19 796
7212.99 860
7213.79 820
7214.59 786
7215.39 841
7216.19 895
7217.00 853
7217.80 801
7218.60 785
7219.40 798
7220.20 855
7221.01 830
7221.81 845
7222.61 826
7223.41 799
7224.21 824
7225.02 806
7225.82 872
7226.62 892
7227.42 791
7228.23 857
7229.03 875
7229.83 814
7230.63 874
7231.44 825
7232.24 830
7233.04 851
7233.84 803
7234.65 805
7235.45 827
7236.25 865
7237.05 893
7237.86 979
7238.66 879
7239.46 842
7240.27 846
7241.07 827
7241.87 846
7242.68 770
7243.48 892
7244.28 881
7245.09 795
7245.89 880
7246.69 886
7247.50 917
7248.30 889
7249.10 886
7249.91 888
7250.71 891
7251.51 885
7252.32 923
7253.12 905
7253.92 962
7254.73 935
7255.53 992
7256.34 936
7257.14 936
7257.94 943
7258.75 952
7259.55 931
7260.36 944
7261.16 1021
7261.97 1069
7262.77 1169
7263.57 1135
7264.38 1129
7265.18 1133
7265.99 1152
7266.79 1114
7267.60 1056
7268.40 1027
7269.21 1010
7270.01 997
7270.82 1049
7271.62 1034
7272.42 953
7273.23 996
7274.03 1081
7274.84 1014
7275.64 1040
7276.45 1052
7277.25 1060
7278.06 1063
7278.86 1010
7279.67 1046
7280.48 1132
7281.28 1100
7282.09 1220
7282.89 1254
7283.70 1377
7284.50 1556
7285.31 1766
7286.11 2060
7286.92 2183
7287.72 2060
7288.53 1928
7289.34 1985
7290.14 1881
7290.95 1730
7291.75 1469
7292.56 1407
7293.37 1316
7294.17 1099
7294.98 1094
7295.78 987
7296.59 995
7297.40 986
7298.20 953
7299.01 1004
7299.82 973
7300.62 989
7301.43 959
7302.23 852
7303.04 903
7303.85 988
7304.65 1087
7305.46 918
7306.27 924
7307.07 946
7307.88 973
7308.69 968
7309.50 1008
7310.30 1057
7311.11 1004
7311.92 1013
7312.72 1012
7313.53 1070
7314.34 995
7315.14 969
7315.95 1055
7316.76 1053
7317.57 1106
7318.37 1124
7319.18 1114
7319.99 1150
7320.80 1271
7321.60 1324
7322.41 1293
7323.22 1242
7324.03 1192
7324.83 1132
7325.64 1165
7326.45 1083
7327.26 1049
7328.07 1084
7328.87 1066
7329.68 1033
7330.49 1100
7331.30 1004
7332.11 1018
7332.91 958
7333.72 1023
7334.53 1035
7335.34 963
7336.15 938
7336.96 1016
7337.76 1028
7338.57 986
7339.38 977
7340.19 974
7341.00 1007
7341.81 1021
7342.62 1023
7343.42 1044
7344.23 944
7345.04 988
7345.85 983
7346.66 987
7347.47 976
7348.28 944
7349.09 914
7349.90 912
7350.71 931
7351.51 882
7352.32 881
7353.13 947
7353.94 912
7354.75 965
7355.56 928
7356.37 898
7357.18 972
7357.99 1003
7358.80 904
7359.61 882
7360.42 881
7361.23 888
7362.04 919
7362.85 903
7363.66 930
7364.47 906
7365.28 877
7366.09 953
7366.90 906
7367.71 885
7368.52 889
7369.33 883
7370.14 908
7370.95 867
7371.76 912
7372.57 896
7373.38 918
7374.19 837
7375.00 866
7375.81 883
7376.62 893
7377.43 819
7378.24 844
7379.05 889
7379.87 896
7380.68 947
7381.49 1055
7382.30 1029
7383.11 1014
7383.92 1047
7384.73 985
7385.54 1095
7386.35 1021
7387.16 957
7387.98 933
7388.79 945
7389.60 896
7390.41 923
7391.22 846
7392.03 799
7392.84 870
7393.66 815
7394.47 776
7395.28 776
7396.09 782
7396.90 822
7397.71 803
7398.53 806
7399.34 847
7400.15 766
7400.96 784
7401.77 799
7402.58 896
7403.40 874
7404.21 774
7405.02 823
7405.83 864
7406.65 828
7407.46 754
7408.27 859
7409.08 822
7409.89 874
7410.71 806
7411.52 831
7412.33 875
7413.15 813
7413.96 836
7414.77 833
7415.58 811
7416.40 807
7417.21 835
7418.02 812
7418.83 696
7419.65 717
7420.46 817
7421.27 840
7422.09 797
7422.90 782
7423.71 752
7424.53 784
7425.34 808
7426.15 781
7426.97 826
7427.78 809
7428.59 784
7429.41 793
7430.22 822
7431.03 845
7431.85 905
7432.66 915
7433.47 973
7434.29 930
7435.10 860
7435.92 879
7436.73 890
7437.54 928
7438.36 908
7439.17 873
7439.99 913
7440.80 882
7441.61 851
7442.43 883
7443.24 885
7444.06 907
7444.87 872
7445.69 839
7446.50 895
7447.31 806
7448.13 738
7448.94 812
7449.76 767
7450.57 727
7451.39 737
7452.20 703
7453.02 686
7453.83 655
7454.65 734
7455.46 743
7456.28 697
7457.09 768
7457.91 711
7458.72 763
7459.54 720
7460.35 701
7461.17 687
7461.98 738
7462.80 842
7463.61 771
7464.43 757
7465.24 758
7466.06 781
7466.88 720
7467.69 785
7468.51 817
7469.32 774
7470.14 695
7470.95 749
7471.77 749
7472.59 791
7473.40 772
7474.22 814
7475.03 765
7475.85 712
7476.67 679
7477.48 742
7478.30 715
7479.11 715
7479.93 743
7480.75 829
7481.56 800
7482.38 758
7483.20 774
7484.01 756
7484.83 747
7485.65 774
7486.46 827
7487.28 773
7488.10 707
7488.91 761
7489.73 736
7490.55 700
7491.36 693
7492.18 715
7493.00 833
7493.81 763
7494.63 781
7495.45 695
7496.26 706
7497.08 721
7497.90 720
7498.72 712
7499.53 693
7500.35 701
7501.17 767
7501.99 796
7502.80 704
7503.62 662
7504.44 709
7505.26 724
7506.07 686
7506.89 692
7507.71 699
7508.53 743
7509.35 725
7510.16 714
7510.98 703
7511.80 801
7512.62 757
7513.44 660
7514.25 695
7515.07 815
7515.89 755
7516.71 703
7517.53 728
7518.35 719
7519.16 735
7519.98 693
7520.80 710
7521.62 605
7522.44 647
7523.26 721
7524.07 715
7524.89 672
7525.71 671
7526.53 714
7527.35 658
7528.17 668
7528.99 650
7529.81 663
7530.63 683
7531.44 708
7532.26 726
7533.08 708
7533.90 654
7534.72 709
7535.54 701
7536.36 692
7537.18 694
7538.00 666
7538.82 705
7539.64 713
7540.46 634
7541.28 690
7542.10 730
7542.92 742
7543.74 740
7544.56 644
7545.38 637
7546.20 720
7547.02 723
7547.84 718
7548.66 650
7549.48 692
7550.30 738
7551.12 677
7551.94 658
7552.76 677
7553.58 686
7554.40 688
7555.22 654
7556.04 735
7556.86 735
7557.68 701
7558.50 728
7559.32 747
7560.14 722
7560.96 690
7561.78 739
7562.60 698
7563.42 694
7564.24 716
7565.07 717
7565.89 709
7566.71 737
7567.53 710
7568.35 708
7569.17 732
7569.99 756
7570.81 716
7571.63 725
7572.46 791
7573.28 718
7574.10 715
7574.92 670
7575.74 691
7576.56 738
7577.38 760
7578.21 670
7579.03 746
7579.85 802
7580.67 835
7581.49 722
7582.31 691
7583.14 694
7583.96 747
7584.78 707
7585.60 795
7586.42 701
7587.25 699
7588.07 766
7588.89 804
7589.71 783
7590.54 806
7591.36 794
7592.18 809
7593.00 873
7593.83 795
7594.65 777
7595.47 766
7596.29 745
7597.12 777
7597.94 786
7598.76 769
7599.58 815
7600.41 841
7601.23 807
7602.05 824
7602.88 800
7603.70 829
7604.52 932
7605.34 920
7606.17 931
7606.99 987
7607.81 982
7608.64 966
7609.46 902
7610.28 898
7611.11 962
7611.93 938
7612.75 913
7613.58 887
7614.40 901
7615.23 900
7616.05 938
7616.87 907
7617.70 827
7618.52 895
7619.34 967
7620.17 853
7620.99 963
7621.82 922
7622.64 913
7623.46 921
7624.29 941
7625.11 903
7625.94 827
7626.76 870
7627.59 911
7628.41 831
7629.23 878
7630.06 932
7630.88 1002
7631.71 985
7632.53 1030
7633.36 1086
7634.18 1068
7635.01 1125
7635.83 1109
7636.66 1139
7637.48 1004
7638.31 1001
7639.13 878
7639.95 884
7640.78 813
7641.61 818
7642.43 769
7643.26 806
7644.08 840
7644.91 793
7645.73 737
7646.56 721
7647.38 692
7648.21 705
7649.03 721
7649.86 700
7650.68 696
7651.51 718
7652.33 761
7653.16 695
7653.99 715
7654.81 722
7655.64 669
7656.46 692
7657.29 733
7658.12 642
7658.94 689
7659.77 708
7660.59 709
7661.42 769
7662.25 724
7663.07 663
7663.90 641
7664.72 678
7665.55 702
7666.38 710
7667.20 698
7668.03 645
7668.86 685
7669.68 624
7670.51 691
7671.34 670
7672.16 648
7672.99 664
7673.82 666
7674.64 617
7675.47 670
7676.30 675
7677.12 726
7677.95 629
7678.78 622
7679.61 605
7680.43 636
7681.26 599
7682.09 631
7682.92 628
7683.74 666
7684.57 699
7685.40 675
7686.22 714
7687.05 693
7687.88 659
7688.71 657
7689.54 649
7690.36 582
7691.19 629
7692.02 677
7692.85 697
7693.67 719
7694.50 670
7695.33 683
7696.16 683
7696.99 664
7697.81 677
7698.64 708
7699.47 667
7700.30 663
7701.13 676
7701.96 687
7702.78 706
7703.61 663
7704.44 626
7705.27 661
7706.10 655
7706.93 572
7707.75 643
7708.58 651
7709.41 655
7710.24 621
7711.07 676
7711.90 678
7712.73 688
7713.56 689
7714.39 660
7715.21 657
7716.04 705
7716.87 611
7717.70 592
7718.53 617
7719.36 691
7720.19 709
7721.02 625
7721.85 606
7722.68 621
7723.51 656
7724.34 629
7725.17 636
7726.00 669
7726.83 603
7727.66 589
7728.49 576
7729.31 576
7730.14 621
7730.97 622
7731.80 678
7732.63 596
7733.46 683
7734.29 567
7735.12 564
7735.95 642
7736.78 586
7737.62 580
7738.45 568
7739.28 617
7740.11 585
7740.94 657
7741.77 603
7742.60 609
7743.43 618
7744.26 605
7745.09 610
7745.92 619
7746.75 649
7747.58 631
7748.41 665
7749.24 655
7750.07 712
7750.91 677
7751.74 732
7752.57 747
7753.40 703
7754.23 593
7755.06 632
7755.89 634
7756.72 613
7757.55 628
7758.39 688
7759.22 667
7760.05 637
7760.88 635
7761.71 655
7762.54 651
7763.37 663
7764.21 663
7765.04 661
7765.87 688
7766.70 639
7767.53 593
7768.37 646
7769.20 621
7770.03 643
7770.86 662
7771.69 647
7772.53 687
7773.36 627
7774.19 643
7775.02 688
7775.85 648
7776.69 654
7777.52 665
7778.35 635
7779.18 618
7780.02 627
7780.85 706
7781.68 688
7782.51 623
7783.35 605
7784.18 614
7785.01 638
7785.85 689
7786.68 684
7787.51 681
7788.34 698
7789.18 682
7790.01 649
7790.84 688
7791.68 690
7792.51 666
7793.34 655
7794.18 655
7795.01 673
7795.84 676
7796.68 672
7797.51 657
7798.34 693
7799.18 659
7800.01 680
7800.84 666
7801.68 692
7802.51 688
7803.35 667
7804.18 737
7805.01 738
7805.85 666
7806.68 624
7807.51 668
7808.35 709
7809.18 720
7810.02 693
7810.85 669
7811.69 711
7812.52 804
7813.35 728
7814.19 755
7815.02 811
7815.86 924
7816.69 825
7817.53 879
7818.36 913
7819.20 939
7820.03 932
7820.86 906
7821.70 942
7822.53 896
7823.37 747
7824.20 839
7825.04 730
7825.87 738
7826.71 817
7827.54 832
7828.38 857
7829.21 833
7830.05 868
7830.88 886
7831.72 909
7832.56 898
7833.39 874
7834.23 811
7835.06 908
7835.90 875
7836.73 795
7837.57 856
7838.40 890
7839.24 814
7840.08 819
7840.91 889
7841.75 832
7842.58 879
7843.42 852
7844.25 806
7845.09 769
7845.93 751
7846.76 860
7847.60 878
7848.44 824
7849.27 765
7850.11 747
7850.94 787
7851.78 787
7852.62 824
7853.45 847
7854.29 801
7855.13 728
7855.96 725
7856.80 779
7857.64 849
7858.47 811
7859.31 819
7860.15 880
7860.98 898
7861.82 962
7862.66 929
7863.49 966
7864.33 892
7865.17 837
7866.01 901
7866.84 877
7867.68 839
7868.52 819
7869.35 837
7870.19 906
7871.03 909
7871.87 868
7872.70 888
7873.54 888
7874.38 915
7875.22 886
7876.05 889
7876.89 948
7877.73 942
7878.57 1008
7879.41 1055
7880.24 1086
7881.08 1089
7881.92 1147
7882.76 1069
7883.60 1075
7884.43 1071
7885.27 1071
7886.11 1164
7886.95 1080
7887.79 1039
7888.62 950
7889.46 1010
7890.30 1035
7891.14 933
7891.98 975
7892.82 1024
7893.66 995
7894.49 1021
7895.33 1034
7896.17 942
7897.01 921
7897.85 906
7898.69 911
7899.53 893
7900.37 847
7901.20 828
7902.04 796
7902.88 909
7903.72 895
7904.56 845
7905.40 863
7906.24 796
7907.08 864
7907.92 805
7908.76 798
7909.60 831
7910.44 786
7911.28 826
7912.12 815
7912.96 781
7913.80 787
7914.63 750
7915.47 816
7916.31 847
7917.15 955
7917.99 900
7918.83 913
7919.67 1022
7920.51 971
7921.35 952
7922.19 1088
7923.03 1106
7923.87 967
7924.71 1003
7925.56 958
7926.40 895
7927.24 851
7928.08 820
7928.92 809
7929.76 819
7930.60 816
7931.44 767
7932.28 713
7933.12 690
7933.96 694
7934.80 774
7935.64 714
7936.48 694
7937.32 707
7938.16 695
7939.01 729
7939.85 737
7940.69 768
7941.53 734
7942.37 736
7943.21 731
7944.05 761
7944.89 750
7945.74 744
7946.58 683
7947.42 696
7948.26 715
7949.10 730
7949.94 730
7950.78 715
7951.63 799
7952.47 769
7953.31 767
7954.15 817
7954.99 841
7955.84 801
7956.68 824
7957.52 819
7958.36 746
7959.20 830
7960.05 833
7960.89 798
7961.73 777
7962.57 749
7963.41 769
7964.26 730
7965.10 761
7965.94 769
7966.78 834
7967.63 816
7968.47 731
7969.31 710
7970.15 786
7971.00 737
7971.84 741
7972.68 783
7973.53 769
7974.37 766
7975.21 767
7976.05 800
7976.90 766
7977.74 800
7978.58 721
7979.43 649
7980.27 726
7981.11 721
7981.96 698
7982.80 695
7983.64 764
7984.49 667
7985.33 640
7986.17 629
7987.02 699
7987.86 677
7988.70 668
7989.55 594
7990.39 703
7991.24 711
7992.08 688
7992.92 613
7993.77 614
7994.61 672
7995.46 678
7996.30 653
7997.14 628
7997.99 656
7998.83 692
7999.68 624
8000.52 625
8001.36 610
8002.21 683
8003.05 700
8003.90 673
8004.74 635
8005.59 621
8006.43 587
8007.28 634
8008.12 590
8008.97 574
8009.81 617
8010.65 657
8011.50 637
8012.34 608
8013.19 591
8014.03 646
8014.88 624
8015.72 576
8016.57 604
8017.41 616
8018.26 628
8019.11 615
8019.95 614
8020.80 712
8021.64 636
8022.49 648
8023.33 594
8024.18 570
8025.02 638
8025.87 609
8026.71 617
8027.56 614
8028.41 584
8029.25 592
8030.10 590
8030.94 570
8031.79 583
8032.64 564
8033.48 620
8034.33 588
8035.17 596
8036.02 567
8036.87 679
8037.71 668
8038.56 595
8039.40 606
8040.25 583
8041.10 630
8041.94 590
8042.79 640
8043.64 642
8044.48 616
8045.33 577
8046.18 631
8047.02 602
8047.87 619
8048.72 655
8049.56 641
8050.41 619
8051.26 608
8052.10 651
8052.95 714
8053.80 649
8054.65 615
8055.49 721
8056.34 682
8057.19 653
8058.04 616
8058.88 642
8059.73 624
8060.58 561
8061.42 618
8062.27 582
8063.12 631
8063.97 598
8064.82 612
8065.66 600
8066.51 554
8067.36 546
8068.21 600
8069.05 569
8069.90 629
8070.75 572
8071.60 594
8072.45 621
8073.29 542
8074.14 568
8074.99 587
8075.84 538
8076.69 576
8077.54 545
8078.38 588
8079.23 539
8080.08 584
8080.93 538
8081.78 513
8082.63 529
8083.48 545
8084.32 546
8085.17 599
8086.02 568
8086.87 554
8087.72 545
8088.57 584
8089.42 573
8090.27 591
8091.11 524
8091.96 542
8092.81 549
8093.66 590
8094.51 511
8095.36 499
8096.21 572
8097.06 569
8097.91 539
8098.76 517
8099.61 567
8100.46 575
8101.31 571
8102.16 552
8103.01 563
8103.86 555
8104.71 618
8105.56 604
8106.41 554
8107.26 569
8108.11 610
8108.96 633
8109.81 588
8110.66 527
8111.51 559
8112.36 613
8113.21 543
8114.06 536
8114.91 546
8115.76 578
8116.61 574
8117.46 630
8118.31 636
8119.16 603
8120.01 641
8120.86 641
8121.71 594
8122.56 656
8123.41 593
8124.26 617
8125.11 593
8125.96 642
8126.82 585
8127.67 592
8128.52 666
8129.37 621
8130.22 650
8131.07 619
8131.92 644
8132.77 648
8133.62 649
8134.48 615
8135.33 623
8136.18 723
8137.03 684
8137.88 612
8138.73 629
8139.58 653
8140.44 663
8141.29 737
8142.14 641
8142.99 625
8143.84 674
8144.69 696
8145.55 687
8146.40 663
8147.25 690
8148.10 656
8148.95 726
8149.81 714
8150.66 734
8151.51 797
8152.36 780
8153.22 676
8154.07 670
8154.92 771
8155.77 812
8156.63 906
8157.48 871
8158.33 864
8159.18 937
8160.04 930
8160.89 857
8161.74 818
8162.59 793
8163.45 777
8164.30 748
8165.15 732
8166.01 668
8166.86 676
8167.71 681
8168.57 627
8169.42 672
8170.27 648
8171.12 678
8171.98 663
8172.83 637
8173.68 626
8174.54 662
8175.39 634
8176.25 611
8177.10 685
8177.95 622
8178.81 602
8179.66 598
8180.51 596
8181.37 630
8182.22 610
8183.07 569
8183.93 596
8184.78 593
8185.64 560
8186.49 556
8187.34 549
8188.20 593
8189.05 601
8189.91 595
8190.76 591
8191.62 582
8192.47 585
8193.32 618
8194.18 618
8195.03 691
8195.89 691
8196.74 528
8197.60 592
8198.45 598
8199.31 570
8200.16 522
8201.02 579
8201.87 568
8202.73 577
8203.58 562
8204.44 545
8205.29 541
8206.15 545
8207.00 531
8207.86 569
8208.71 599
8209.57 581
8210.42 618
8211.28 599
8212.13 558
8212.99 559
8213.84 619
8214.70 561
8215.56 546
8216.41 612
8217.27 574
8218.12 541
8218.98 582
8219.83 596
8220.69 558
8221.55 623
8222.40 563
8223.26 636
8224.11 683
8224.97 635
8225.83 601
8226.68 603
8227.54 578
8228.39 544
8229.25 534
8230.11 517
8230.96 588
8231.82 559
8232.68 568
8233.53 524
8234.39 528
8235.25 561
8236.10 534
8236.96 553
8237.82 547
8238.67 526
8239.53 574
8240.39 567
8241.24 513
8242.10 495
8242.96 509
8243.81 561
8244.67 594
8245.53 561
8246.39 509
8247.24 567
8248.10 559
8248.96 573
8249.81 533
8250.67 580
8251.53 555
8252.39 545
8253.24 533
8254.10 498
8254.96 526
8255.82 556
8256.68 523
8257.53 560
8258.39 555
8259.25 555
8260.11 509
8260.96 522
8261.82 523
8262.68 478
8263.54 550
8264.40 526
8265.25 561
8266.11 545
8266.97 486
8267.83 559
8268.69 557
8269.55 630
8270.40 625
8271.26 594
8272.12 579
8272.98 548
8273.84 629
8274.70 578
8275.56 568
8276.41 577
8277.27 545
8278.13 566
8278.99 522
8279.85 544
8280.71 574
8281.57 490
8282.43 548
8283.29 597
8284.15 555
8285.00 563
8285.86 531
8286.72 545
8287.58 545
8288.44 548
8289.30 603
8290.16 546
8291.02 565
8291.88 625
8292.74 609
8293.60 586
8294.46 604
8295.32 600
8296.18 597
8297.04 618
8297.90 582
8298.76 594
8299.62 585
8300.48 588
8301.34 581
8302.20 566
8303.06 578
8303.92 607
8304.78 610
8305.64 564
8306.50 570
8307.36 606
8308.22 589
8309.08 591
8309.94 553
8310.80 570
8311.66 597
8312.52 618
8313.38 556
8314.24 520
8315.10 612
8315.97 580
8316.83 556
8317.69 618
8318.55 639
8319.41 627
8320.27 690
8321.13 650
8321.99 610
8322.85 583
8323.71 566
8324.58 588
8325.44 612
8326.30 552
8327.16 562
8328.02 524
8328.88 532
8329.74 551
8330.61 528
8331.47 544
8332.33 537
8333.19 567
8334.05 598
8334.91 535
8335.78 512
8336.64 557
8337.50 523
8338.36 517
8339.22 587
8340.09 576
8340.95 512
8341.81 567
8342.67 547
8343.53 566
8344.40 529
8345.26 582
8346.12 610
8346.98 632
8347.85 666
8348.71 560
8349.57 549
8350.43 596
8351.30 569
8352.16 597
8353.02 571
8353.88 641
8354.75 587
8355.61 557
8356.47 586
8357.34 543
8358.20 527
8359.06 572
8359.93 601
8360.79 593
8361.65 613
8362.51 574
8363.38 590
8364.24 562
8365.10 548
8365.97 541
8366.83 541
8367.69 479
8368.56 537
8369.42 583
8370.29 542
8371.15 485
8372.01 527
8372.88 537
8373.74 575
8374.60 593
8375.47 590
8376.33 572
8377.20 572
8378.06 601
8378.92 603
8379.79 572
8380.65 557
8381.52 611
8382.38 642
8383.25 588
8384.11 525
8384.97 554
8385.84 543
8386.70 616
8387.57 614
8388.43 555
8389.30 596
8390.16 658
8391.03 582
8391.89 620
8392.76 577
8393.62 579
8394.48 588
8395.35 613
8396.21 538
8397.08 559
8397.94 614
8398.81 614
8399.67 568
8400.54 567
8401.41 674
8402.27 653
8403.14 605
8404.00 626
8404.87 595
8405.73 640
8406.60 619
8407.46 619
8408.33 592
8409.19 618
8410.06 630
8410.93 652
8411.79 662
8412.66 588
8413.52 631
8414.39 688
8415.25 669
8416.12 622
8416.99 579
8417.85 616
8418.72 654
8419.59 644
8420.45 661
8421.32 654
8422.18 687
8423.05 702
8423.92 643
8424.78 678
8425.65 694
8426.52 689
8427.38 735
8428.25 739
8429.12 745
8429.98 742
8430.85 771
8431.72 726
8432.58 753
8433.45 803
8434.32 752
8435.18 772
8436.05 758
8436.92 748
8437.78 790
8438.65 787
8439.52 797
8440.39 858
8441.25 950
8442.12 871
8442.99 861
8443.86 945
8444.72 948
8445.59 951
8446.46 844
8447.33 898
8448.19 910
8449.06 976
8449.93 1046
8450.80 1021
8451.66 983
8452.53 1013
8453.40 954
8454.27 962
8455.14 955
8456.00 1054
8456.87 1106
8457.74 1082
8458.61 1167
8459.48 1141
8460.35 1160
8461.21 1134
8462.08 1176
8462.95 1133
8463.82 1092
8464.69 1009
8465.56 1077
8466.42 1068
8467.29 1031
8468.16 1099
8469.03 1273
8469.90 1468
8470.77 1680
8471.64 1890
8472.51 2106
8473.37 2248
8474.24 2275
8475.11 2224
8475.98 2018
8476.85 1935
8477.72 1646
8478.59 1393
8479.46 1269
8480.33 1125
8481.20 1023
8482.07 1002
8482.94 922
8483.81 950
8484.67 836
8485.54 859
8486.41 853
8487.28 884
8488.15 841
8489.02 818
8489.89 782
8490.76 790
8491.63 761
8492.50 792
8493.37 764
8494.24 704
8495.11 703
8495.98 723
8496.85 752
8497.72 691
8498.59 778
8499.46 702
8500.33 713
8501.20 754
8502.07 801
8502.94 802
8503.82 728
8504.69 801
8505.56 746
8506.43 758
8507.30 786
8508.17 888
8509.04 859
8509.91 843
8510.78 857
8511.65 812
8512.52 846
8513.39 827
8514.26 825
8515.14 853
8516.01 816
8516.88 819
8517.75 733
8518.62 762
8519.49 754
8520.36 745
8521.23 756
8522.11 813
8522.98 818
8523.85 753
8524.72 716
8525.59 779
8526.46 801
8527.34 769
8528.21 791
8529.08 783
8529.95 776
8530.82 790
8531.69 790
8532.57 778
8533.44 831
8534.31 771
8535.18 845
8536.05 893
8536.93 778
8537.80 870
8538.67 862
8539.54 872
8540.42 941
8541.29 884
8542.16 812
8543.03 846
8543.91 880
8544.78 830
8545.65 819
8546.52 829
8547.40 755
8548.27 788
8549.14 869
8550.02 814
8550.89 790
8551.76 925
8552.63 874
8553.51 836
8554.38 918
8555.25 988
8556.13 1012
8557.00 1119
8557.87 1121
8558.75 1092
8559.62 1029
8560.49 1006
8561.37 883
8562.24 893
8563.11 867
8563.99 880
8564.86 764
8565.73 745
8566.61 800
8567.48 739
8568.36 734
8569.23 784
8570.10 744
8570.98 712
8571.85 702
8572.73 713
8573.60 643
8574.47 700
8575.35 672
8576.22 718
8577.10 741
8577.97 682
8578.84 671
8579.72 686
8580.59 743
8581.47 650
8582.34 628
8583.22 632
8584.09 716
8584.97 686
8585.84 647
8586.72 684
8587.59 702
8588.47 699
8589.34 727
8590.22 758
8591.09 689
8591.96 712
8592.84 696
8593.72 677
8594.59 703
8595.47 637
8596.34 651
8597.22 637
8598.09 704
8598.97 671
8599.84 675
8600.72 678
8601.59 684
8602.47 679
8603.34 716
8604.22 679
8605.10 656
8605.97 663
8606.85 708
8607.72 694
8608.60 671
8609.47 679
8610.35 676
8611.23 690
8612.10 652
8612.98 686
8613.85 768
8614.73 736
8615.61 726
8616.48 719
8617.36 699
8618.24 695
8619.11 714
8619.99 771
8620.87 705
8621.74 716
8622.62 733
8623.49 723
8624.37 776
8625.25 694
8626.13 685
8627.00 779
8627.88 746
8628.76 753
8629.63 716
8630.51 746
8631.39 726
8632.26 691
8633.14 764
8634.02 825
8634.89 775
8635.77 769
8636.65 797
8637.53 803
8638.40 818
8639.28 824
8640.16 812
8641.04 784
8641.91 706
8642.79 744
8643.67 857
8644.55 832
8645.42 816
8646.30 803
8647.18 751
8648.06 802
8648.94 813
8649.81 854
8650.69 813
8651.57 883
8652.45 827
8653.33 855
8654.20 836
8655.08 860
8655.96 868
8656.84 856
8657.72 877
8658.60 920
8659.47 905
8660.35 909
8661.23 916
8662.11 907
8662.99 965
8663.87 949
8664.75 919
8665.62 993
8666.50 881
8667.38 900
8668.26 956
8669.14 979
8670.02 930
8670.90 954
8671.78 963
8672.66 1024
8673.54 1169
8674.42 1195
8675.29 1203
8676.17 1285
8677.05 1364
8677.93 1369
8678.81 1402
8679.69 1351
8680.57 1295
8681.45 1247
8682.33 1224
8683.21 1124
8684.09 1090
8684.97 1054
8685.85 1070
8686.73 1060
8687.61 1045
8688.49 1064
8689.37 1156
8690.25 1221
8691.13 1323
8692.01 1477
8692.89 1645
8693.77 1901
8694.65 2049
8695.53 2292
8696.41 2413
8697.29 2347
8698.17 2149
8699.05 1999
8699.93 1700
8700.81 1521
8701.69 1257
8702.57 1155
8703.45 1068
8704.33 1036
8705.22 989
8706.10 938
8706.98 905
8707.86 900
8708.74 848
8709.62 804
8710.50 816
8711.38 809
8712.26 756
8713.14 801
8714.03 821
8714.91 725
8715.79 758
8716.67 763
8717.55 745
8718.43 780
8719.31 646
8720.20 756
8721.08 728
8721.96 740
8722.84 783
8723.72 716
8724.60 736
8725.49 712
8726.37 688
8727.25 699
8728.13 699
8729.01 755
8729.90 789
8730.78 748
8731.66 722
8732.54 835
8733.42 780
8734.31 866
8735.19 777
8736.07 732
8736.95 724
8737.84 706
8738.72 714
8739.60 764
8740.48 776
8741.37 674
8742.25 685
8743.13 708
8744.01 675
8744.90 659
8745.78 624
8746.66 616
8747.54 638
8748.43 659
8749.31 657
8750.19 661
8751.08 664
8751.96 738
8752.84 794
8753.73 669
8754.61 669
8755.49 712
8756.38 710
8757.26 736
8758.14 757
8759.03 732
8759.91 753
8760.79 785
8761.68 814
8762.56 789
8763.45 796
8764.33 725
8765.21 800
8766.10 787
8766.98 746
8767.86 783
8768.75 791
8769.63 769
8770.52 708
8771.40 743
8772.28 758
8773.17 795
8774.05 761
8774.94 730
8775.82 764
8776.71 706
8777.59 706
8778.48 737
8779.36 712
8780.24 633
8781.13 663
8782.01 644
8782.90 670
8783.78 696
8784.67 628
8785.55 580
8786.44 585
8787.32 615
8788.21 617
8789.09 640
8789.98 630
8790.86 583
8791.75 597
8792.63 576
8793.52 602
8794.40 628
8795.29 615
8796.17 559
8797.06 536
8797.94 605
8798.83 645
8799.72 577
8800.60 591
8801.49 614
8802.37 575
8803.26 559
8804.14 579
8805.03 598
8805.92 646
8806.80 594
8807.69 634
8808.57 661
8809.46 579
8810.35 583
8811.23 608
8812.12 609
8813.00 613
8813.89 584
8814.78 595
8815.66 550
8816.55 514
8817.44 623
8818.32 610
8819.21 564
8820.10 519
8820.98 612
8821.87 573
8822.76 577
8823.64 595
8824.53 570
8825.42 540
8826.30 541
8827.19 589
8828.08 550
8828.96 521
8829.85 541
8830.74 548
8831.63 549
8832.51 539
8833.40 538
8834.29 560
8835.17 545
8836.06 515
8836.95 543
8837.84 523
8838.72 536
8839.61 492
8840.50 539
8841.39 560
8842.28 536
8843.16 530
8844.05 552
8844.94 569
8845.83 516
8846.71 499
8847.60 549
8848.49 547
8849.38 470
8850.27 499
8851.15 547
8852.04 544
8852.93 523
8853.82 534
8854.71 522
8855.60 504
8856.48 514
8857.37 503
8858.26 445
8859.15 468
8860.04 541
8860.93 504
8861.82 454
8862.70 494
8863.59 520
8864.48 499
8865.37 458
8866.26 474
8867.15 506
8868.04 479
8868.93 461
8869.82 481
8870.70 442
8871.59 472
8872.48 508
8873.37 479
8874.26 520
8875.15 465
8876.04 490
8876.93 499
8877.82 521
8878.71 472
8879.60 469
8880.49 477
8881.38 545
8882.27 499
8883.16 480
8884.05 477
8884.94 466
8885.83 476
8886.72 446
8887.61 477
8888.50 495
8889.39 518
8890.28 508
8891.17 517
8892.06 514
8892.95 519
8893.84 527
8894.73 464
8895.62 463
8896.51 475
8897.40 469
8898.29 467
8899.18 429
8900.07 477
8900.96 486
8901.85 446
8902.74 475
8903.63 470
8904.52 446
8905.42 474
8906.31 462
8907.20 488
8908.09 489
8908.98 535
8909.87 464
8910.76 432
8911.65 460
8912.54 446
8913.44 484
8914.33 430
8915.22 431
8916.11 467
8917.00 452
8917.89 495
8918.78 482
8919.68 500
8920.57 501
8921.46 462
8922.35 443
8923.24 461
8924.13 502
8925.03 470
8925.92 447
8926.81 437
8927.70 504
8928.59 454
8929.49 472
8930.38 450
8931.27 502
8932.16 509
8933.05 464
8933.95 496
8934.84 460
8935.73 464
8936.62 537
8937.52 515
8938.41 482
8939.30 408
8940.19 462
8941.09 470
8941.98 434
8942.87 456
8943.77 426
8944.66 421
8945.55 466
8946.44 439
8947.34 435
8948.23 467
8949.12 473
8950.02 467
8950.91 442
8951.80 460
8952.70 407
8953.59 432
8954.48 458
8955.38 444
8956.27 416
8957.16 403
8958.06 464
8958.95 461
8959.84 478
8960.74 428
8961.63 406
8962.52 447
8963.42 457
8964.31 422
8965.21 444
8966.10 427
8966.99 500
8967.89 458
8968.78 447
8969.68 499
8970.57 491
8971.46 473
8972.36 507
8973.25 499
8974.15 439
8975.04 440
8975.94 408
8976.83 421
8977.72 436
8978.62 431
8979.51 435
8980.41 434
8981.30 409
8982.20 404
8983.09 490
8983.99 438
8984.88 397
8985.78 404
8986.67 456
8987.57 464
8988.46 427
8989.36 443
8990.25 423
8991.15 383
8992.04 445
8992.94 424
8993.83 412
8994.73 420
8995.62 422
8996.52 482
8997.41 429
8998.31 435
8999.21 421
9000.10 459
9001.00 477
9001.89 435
9002.79 421
9003.68 412
9004.58 397
9005.48 413
9006.37 405
9007.27 404
9008.16 401
9009.06 431
9009.96 444
9010.85 429
9011.75 413
9012.64 423
9013.54 438
9014.44 423
9015.33 417
9016.23 405
9017.13 410
9018.02 411
9018.92 454
9019.82 435
9020.71 455
9021.61 403
9022.51 436
9023.40 464
9024.30 418
9025.20 392
9026.09 377
9026.99 407
9027.89 422
9028.78 384
9029.68 453
9030.58 482
9031.48 435
9032.37 416
9033.27 421
9034.17 436
9035.06 439
9035.96 417
9036.86 391
9037.76 403
9038.65 443
9039.55 450
9040.45 462
9041.35 407
9042.25 390
9043.14 387
9044.04 439
9044.94 415
9045.84 400
9046.73 441
9047.63 431
9048.53 414
9049.43 393
9050.33 429
9051.22 399
9052.12 408
9053.02 429
9053.92 446
9054.82 433
9055.72 417
9056.61 475
9057.51 488
9058.41 424
9059.31 417
9060.21 429
9061.11 458
9062.01 383
9062.91 412
9063.80 444
9064.70 474
9065.60 416
9066.50 417
9067.40 420
9068.30 450
9069.20 427
9070.10 443
9071.00 412
9071.89 440
9072.79 469
9073.69 437
9074.59 448
9075.49 408
9076.39 487
9077.29 456
9078.19 441
9079.09 453
9079.99 403
9080.89 469
9081.79 443
9082.69 421
9083.59 401
9084.49 409
9085.39 428
9086.29 431
9087.19 432
9088.09 448
9088.99 474
9089.89 519
9090.79 472
9091.69 425
9092.59 432
9093.49 438
9094.39 447
9095.29 470
9096.19 438
9097.09 409
9097.99 426
9098.89 449
9099.79 446
9100.69 418
9101.59 445
9102.49 441
9103.39 490
9104.30 444
9105.20 441
9106.10 423
9107.00 425
9107.90 407
9108.80 405
9109.70 410
9110.60 378
9111.50 390
9112.40 381
9113.31 438
9114.21 408
9115.11 411
9116.01 435
9116.91 472
9117.81 438
9118.71 420
9119.62 422
9120.52 407
9121.42 392
9122.32 404
9123.22 445
9124.12 435
9125.03 393
9125.93 404
9126.83 427
9127.73 436
9128.63 447
9129.54 427
9130.44 455
9131.34 441
9132.24 393
9133.14 425
9134.05 435
9134.95 434
9135.85 438
9136.75 427
9137.66 439
9138.56 452
9139.46 409
9140.36 408
9141.27 398
9142.17 406
9143.07 427
9143.97 466
9144.88 396
9145.78 427
9146.68 409
9147.59 455
9148.49 449
9149.39 418
9150.29 421
9151.20 433
9152.10 434
9153.00 449
9153.91 386
9154.81 384
9155.71 409
9156.62 428
9157.52 422
9158.42 412
9159.33 437
9160.23 411
9161.14 415
9162.04 407
9162.94 415
9163.85 422
9164.75 427
9165.65 393
9166.56 362
9167.46 410
9168.37 380
9169.27 348
9170.17 361
9171.08 351
9171.98 361
9172.89 439
9173.79 444
9174.69 380
9175.60 368
9176.50 375
9177.41 414
9178.31 438
9179.22 451
9180.12 469
9181.03 427
9181.93 415
9182.84 388
9183.74 458
9184.64 404
9185.55 418
9186.45 392
9187.36 415
9188.26 379
9189.17 392
9190.07 453
9190.98 469
9191.88 429
9192.79 411
9193.69 411
9194.60 413
9195.51 381
9196.41 385
9197.32 407
9198.22 422
9199.13 428
9200.03 433
9200.94 478
9201.84 477
9202.75 460
9203.66 472
9204.56 494
9205.47 463
9206.37 437
9207.28 482
9208.18 489
9209.09 477
9210.00 381
9210.90 446
9211.81 418
9212.71 460
9213.62 412
9214.53 430
9215.43 425
9216.34 415
9217.25 407
9218.15 460
9219.06 445
9219.97 400
9220.87 409
9221.78 426
9222.69 418
9223.59 398
9224.50 412
9225.41 425
9226.31 423
9227.22 406
9228.13 417
9229.03 403
9229.94 436
9230.85 385
9231.75 388
9232.66 366
9233.57 392
9234.48 400
9235.38 439
9236.29 407
9237.20 416
9238.11 457
9239.01 391
9239.92 426
9240.83 396
9241.74 395
9242.64 422
9243.55 406
9244.46 474
9245.37 454
9246.27 428
9247.18 392
9248.09 463
9249.00 417
9249.91 384
9250.81 409
9251.72 437
9252.63 383
9253.54 367
9254.45 369
9255.35 446
9256.26 439
9257.17 380
9258.08 443
9258.99 377
9259.90 341
9260.80 405
9261.71 429
9262.62 416
9263.53 433
9264.44 440
9265.35 452
9266.26 412
9267.17 387
9268.07 396
9268.98 438
9269.89 379
9270.80 403
9271.71 408
9272.62 457
9273.53 415
9274.44 368
9275.35 382
9276.26 430
9277.17 417
9278.08 400
9278.98 383
9279.89 400
9280.80 408
9281.71 475
9282.62 419
9283.53 371
9284.44 406
9285.35 403
9286.26 422
9287.17 386
9288.08 430
9288.99 422
9289.90 420
9290.81 446
9291.72 444
9292.63 416
9293.54 422
9294.45 450
9295.36 457
9296.27 427
9297.18 409
9298.09 424
9299.00 419
9299.91 455
9300.82 416
9301.73 443
9302.65 405
9303.56 402
9304.47 454
9305.38 434
9306.29 518
9307.20 497
9308.11 444
9309.02 437
9309.93 457
9310.84 512
9311.75 484
9312.66 514
9313.58 455
9314.49 487
9315.40 532
9316.31 507
9317.22 450
9318.13 483
9319.04 485
9319.95 513
9320.87 453
9321.78 427
9322.69 422
9323.60 421
9324.51 410
9325.42 471
9326.34 446
9327.25 458
9328.16 387
9329.07 435
9329.98 452
9330.90 438
9331.81 438
9332.72 451
9333.63 434
9334.54 429
9335.46 443
9336.37 520
9337.28 449
9338.19 409
9339.11 458
9340.02 500
9340.93 452
9341.84 440
9342.76 431
9343.67 398
9344.58 450
9345.49 486
9346.41 430
9347.32 450
9348.23 400
9349.14 406
9350.06 431
9350.97 418
9351.88 420
9352.80 447
9353.71 439
9354.62 415
9355.54 448
9356.45 470
9357.36 431
9358.28 425
9359.19 445
9360.10 443
9361.02 429
9361.93 397
9362.84 425
9363.76 436
9364.67 452
9365.58 473
9366.50 422
9367.41 415
9368.32 388
9369.24 438
9370.15 468
9371.07 426
9371.98 397
9372.89 441
9373.81 453
9374.72 435
9375.64 413
9376.55 432
9377.47 473
9378.38 439
9379.29 446
9380.21 425
9381.12 462
9382.04 435
9382.95 429
9383.87 439
9384.78 433
9385.70 464
9386.61 420
9387.52 503
9388.44 449
9389.35 410
9390.27 434
9391.18 460
9392.10 470
9393.01 463
9393.93 508
9394.84 498
9395.76 510
9396.67 480
9397.59 487
9398.51 467
9399.42 479
9400.34 482
9401.25 484
9402.17 444
9403.08 431
9404.00 479
9404.91 476
9405.83 454
9406.74 420
9407.66 458
9408.58 464
9409.49 475
9410.41 478
9411.32 460
9412.24 461
9413.16 397
9414.07 428
9414.99 417
9415.90 409
9416.82 396
9417.74 431
9418.65 491
9419.57 480
9420.49 430
9421.40 462
9422.32 456
9423.23 443
9424.15 435
9425.07 479
9425.98 443
9426.90 471
9427.82 471
9428.73 475
9429.65 464
9430.57 440
9431.48 475
9432.40 484
9433.32 444
9434.24 417
9435.15 428
9436.07 516
9436.99 519
9437.90 473
9438.82 442
9439.74 456
9440.66 482
9441.57 524
9442.49 487
9443.41 545
9444.33 523
9445.24 523
9446.16 485
9447.08 431
9448.00 492
9448.91 529
9449.83 509
9450.75 520
9451.67 519
9452.59 549
9453.50 574
9454.42 619
9455.34 622
9456.26 655
9457.18 639
9458.09 642
9459.01 645
9459.93 583
9460.85 550
9461.77 529
9462.69 552
9463.60 533
9464.52 515
9465.44 505
9466.36 537
9467.28 522
9468.20 513
9469.12 489
9470.03 506
9470.95 517
9471.87 472
9472.79 481
9473.71 522
9474.63 530
9475.55 544
9476.47 526
9477.39 514
9478.31 490
9479.22 482
9480.14 541
9481.06 530
9481.98 548
9482.90 585
9483.82 594
9484.74 602
9485.66 564
9486.58 540
9487.50 592
9488.42 522
9489.34 459
9490.26 506
9491.18 519
9492.10 531
9493.02 512
9493.94 504
9494.86 450
9495.78 481
9496.70 504
9497.62 517
9498.54 461
9499.46 432
9500.38 479
9501.30 541
9502.22 498
9503.14 487
9504.06 462
9504.98 465
9505.90 470
9506.82 471
9507.74 499
9508.66 486
9509.58 469
9510.50 500
9511.42 487
9512.35 440
9513.27 459
9514.19 509
9515.11 518
9516.03 461
9516.95 506
9517.87 495
9518.79 491
9519.71 515
9520.63 498
9521.56 437
9522.48 509
9523.40 496
9524.32 496
9525.24 502
9526.16 472
9527.08 480
9528.01 514
9528.93 474
9529.85 474
9530.77 487
9531.69 512
9532.61 514
9533.54 555
9534.46 524
9535.38 564
9536.30 596
9537.22 572
9538.15 553
9539.07 565
9539.99 559
9540.91 580
9541.84 488
9542.76 539
9543.68 549
9544.60 490
9545.52 524
9546.45 542
9547.37 529
9548.29 497
9549.21 504
9550.14 536
9551.06 512
9551.98 538
9552.91 506
9553.83 521
9554.75 524
9555.67 526
9556.60 528
9557.52 503
9558.44 508
9559.37 581
9560.29 560
9561.21 603
9562.14 601
9563.06 547
9563.98 516
9564.91 494
9565.83 553
9566.75 514
9567.68 534
9568.60 536
9569.52 535
9570.45 526
9571.37 519
9572.29 501
9573.22 502
9574.14 508
9575.07 545
9575.99 499
9576.91 499
9577.84 504
9578.76 519
9579.69 530
9580.61 540
9581.53 484
9582.46 552
9583.38 479
9584.31 525
9585.23 524
9586.16 528
9587.08 494
9588.00 572
9588.93 558
9589.85 507
9590.78 544
9591.70 520
9592.63 523
9593.55 548
9594.48 552
9595.40 587
9596.33 546
9597.25 518
9598.18 603
9599.10 509
9600.03 541
9600.95 547
9601.88 553
9602.80 576
9603.73 598
9604.65 545
9605.58 575
9606.50 580
9607.43 591
9608.35 619
9609.28 585
9610.21 612
9611.13 586
9612.06 565
9612.98 584
9613.91 618
9614.83 610
9615.76 613
9616.69 603
9617.61 641
9618.54 642
9619.46 649
9620.39 595
9621.32 595
9622.24 599
9623.17 599
9624.09 641
9625.02 605
9625.95 676
9626.87 620
9627.80 639
9628.73 602
9629.65 602
9630.58 669
9631.51 699
9632.43 648
9633.36 630
9634.29 684
9635.21 709
9636.14 703
9637.07 705
9637.99 686
9638.92 745
9639.85 717
9640.77 763
9641.70 752
9642.63 744
9643.56 761
9644.48 763
9645.41 770
9646.34 725
9647.26 743
9648.19 787
9649.12 829
9650.05 796
9650.97 863
9651.90 911
9652.83 919
9653.76 926
9654.68 879
9655.61 888
9656.54 911
9657.47 876
9658.40 854
9659.32 810
9660.25 864
9661.18 819
9662.11 871
9663.04 840
9663.96 884
9664.89 897
9665.82 819
9666.75 878
9667.68 952
9668.61 914
9669.53 959
9670.46 997
9671.39 1011
9672.32 943
9673.25 994
9674.18 999
9675.11 961
9676.03 989
9676.96 1014
9677.89 1078
9678.82 1040
9679.75 1068
9680.68 1018
9681.61 1007
9682.54 1007
9683.47 1011
9684.40 988
9685.32 987
9686.25 1007
9687.18 982
9688.11 959
9689.04 994
9689.97 975
9690.90 993
9691.83 1096
9692.76 1052
9693.69 1063
9694.62 1058
9695.55 1068
9696.48 1080
9697.41 1005
9698.34 1092
9699.27 1093
9700.20 1152
9701.13 1135
9702.06 1214
9702.99 1165
9703.92 1150
9704.85 1207
9705.78 1190
9706.71 1202
9707.64 1183
9708.57 1053
9709.50 1034
9710.43 1031
9711.36 1099
9712.29 1169
9713.22 1153
9714.15 1211
9715.08 1251
9716.01 1321
9716.94 1336
9717.87 1379
9718.80 1403
9719.74 1409
9720.67 1389
9721.60 1310
9722.53 1293
9723.46 1212
9724.39 1152
9725.32 1096
9726.25 1033
9727.18 978
9728.11 998
9729.05 935
9729.98 961
9730.91 949
9731.84 971
9732.77 1001
9733.70 1048
9734.63 1060
9735.57 1073
9736.50 1044
9737.43 1069
9738.36 1087
9739.29 1022
9740.22 989
9741.16 983
9742.09 961
9743.02 939
9743.95 868
9744.88 849
9745.82 924
9746.75 884
9747.68 851
9748.61 847
9749.55 883
9750.48 818
9751.41 806
9752.34 794
9753.27 832
9754.21 828
9755.14 807
9756.07 835
9757.01 791
9757.94 775
9758.87 745
9759.80 788
9760.74 821
9761.67 804
9762.60 758
9763.53 804
9764.47 808
9765.40 805
9766.33 812
9767.27 757
9768.20 773
9769.13 803
9770.07 773
9771.00 767
9771.93 751
9772.87 788
9773.80 769
9774.73 804
9775.67 841
9776.60 832
9777.53 823
9778.47 807
9779.40 790
9780.34 815
9781.27 882
9782.20 856
9783.14 869
9784.07 858
9785.00 903
9785.94 919
9786.87 870
9787.81 913
9788.74 907
9789.68 881
9790.61 837
9791.54 841
9792.48 784
9793.41 827
9794.35 751
9795.28 737
9796.22 742
9797.15 739
9798.08 759
9799.02 746
9799.95 799
9800.89 885
9801.82 789
9802.76 821
9803.69 819
9804.63 791
9805.56 725
9806.50 728
9807.43 738
9808.37 710
9809.30 705
9810.24 699
9811.17 685
9812.11 626
9813.04 665
9813.98 664
9814.91 653
9815.85 638
9816.79 681
9817.72 668
9818.66 608
9819.59 631
9820.53 641
9821.46 630
9822.40 662
9823.34 616
9824.27 619
9825.21 635
9826.14 652
9827.08 640
9828.02 633
9828.95 580
9829.89 575
9830.82 632
9831.76 586
9832.70 609
9833.63 606
9834.57 572
9835.50 586
9836.44 579
9837.38 589
9838.31 590
9839.25 536
9840.19 518
9841.12 601
9842.06 629
9843.00 609
9843.93 610
9844.87 571
9845.81 594
9846.74 601
9847.68 610
9848.62 590
9849.56 590
9850.49 607
9851.43 538
9852.37 549
9853.30 589
9854.24 583
9855.18 533
9856.12 544
9857.05 574
9857.99 604
9858.93 580
9859.87 596
9860.80 590
9861.74 592
9862.68 583
9863.62 614
9864.55 623
9865.49 625
9866.43 649
9867.37 595
9868.31 574
9869.24 532
9870.18 580
9871.12 611
9872.06 579
9873.00 589
9873.93 628
9874.87 581
9875.81 584
9876.75 564
9877.69 607
9878.63 558
9879.56 572
9880.50 621
9881.44 611
9882.38 579
9883.32 577
9884.26 565
9885.20 542
9886.14 539
9887.07 619
9888.01 606
9888.95 563
9889.89 544
9890.83 547
9891.77 584
9892.71 538
9893.65 515
9894.59 588
9895.53 575
9896.47 552
9897.40 541
9898.34 568
9899.28 548
9900.22 520
9901.16 572
9902.10 543
9903.04 529
9903.98 568
9904.92 586
9905.86 616
9906.80 619
9907.74 540
9908.68 558
9909.62 540
9910.56 592
9911.50 637
9912.44 585
9913.38 625
9914.32 623
9915.26 641
9916.20 590
9917.14 571
9918.08 574
9919.02 564
9919.96 550
9920.90 591
9921.84 620
9922.78 637
9923.72 586
9924.66 618
9925.61 675
9926.55 792
9927.49 874
9928.43 923
9929.37 973
9930.31 1057
9931.25 1081
9932.19 964
9933.13 969
9934.07 935
9935.01 806
9935.96 745
9936.90 713
9937.84 692
9938.78 586
9939.72 608
9940.66 578
9941.60 520
9942.54 581
9943.49 534
9944.43 531
9945.37 525
9946.31 530
9947.25 538
9948.19 558
9949.14 558
9950.08 542
9951.02 554
9951.96 547
9952.90 509
9953.85 545
9954.79 546
9955.73 540
9956.67 525
9957.61 514
9958.56 501
9959.50 492
9960.44 485
9961.38 571
9962.33 545
9963.27 522
9964.21 522
9965.15 501
9966.10 491
9967.04 533
9967.98 541
9968.92 519
9969.87 543
9970.81 509
9971.75 523
9972.70 532
9973.64 513
9974.58 544
9975.52 555
9976.47 495
9977.41 532
9978.35 530
9979.30 546
9980.24 538
9981.18 536
9982.13 526
9983.07 487
9984.01 474
9984.96 488
9985.90 518
9986.84 532
9987.79 510
9988.73 478
9989.68 513
9990.62 564
9991.56 534
9992.51 470
9993.45 494
9994.39 481
9995.34 506
9996.28 495
9997.23 478
9998.17 507
9999.11 466
10000.06 485
10001.00 523
10001.95 495
10002.89 558
10003.84 504
10004.78 480
10005.73 504
10006.67 525
10007.61 513
10008.56 513
10009.50 505
10010.45 496
10011.39 495
10012.34 476
10013.28 472
10014.23 473
10015.17 482
10016.12 502
10017.06 482
10018.01 469
10018.95 440
10019.90 435
10020.84 451
10021.79 481
10022.73 494
10023.68 451
10024.62 497
10025.57 480
10026.51 455
10027.46 456
10028.41 471
10029.35 480
10030.30 457
10031.24 463
10032.19 462
10033.13 457
10034.08 438
10035.03 422
10035.97 500
10036.92 463
10037.86 429
10038.81 508
10039.76 436
10040.70 446
10041.65 431
10042.59 393
10043.54 457
10044.49 466
10045.43 429
10046.38 456
10047.33 450
10048.27 446
10049.22 454
10050.17 457
10051.11 478
10052.06 423
10053.01 413
10053.95 430
10054.90 446
10055.85 438
10056.79 456
10057.74 451
10058.69 427
10059.63 449
10060.58 445
10061.53 469
10062.48 511
10063.42 489
10064.37 468
10065.32 459
10066.26 432
10067.21 439
10068.16 430
10069.11 427
10070.05 430
10071.00 441
10071.95 401
10072.90 398
10073.84 428
10074.79 441
10075.74 404
10076.69 450
10077.64 452
10078.58 438
10079.53 426
10080.48 422
10081.43 408
10082.38 417
10083.32 417
10084.27 444
10085.22 428
10086.17 456
10087.12 477
10088.07 455
10089.01 399
10089.96 342
10090.91 447
10091.86 421
10092.81 408
10093.76 373
10094.71 386
10095.65 406
10096.60 407
10097.55 430
10098.50 411
10099.45 446
10100.40 434
10101.35 439
10102.30 412
10103.25 445
10104.19 397
10105.14 418
10106.09 384
10107.04 383
10107.99 387
10108.94 411
10109.89 381
10110.84 372
10111.79 341
10112.74 364
10113.69 419
10114.64 433
10115.59 411
10116.54 407
10117.49 382
10118.44 392
10119.39 428
10120.34 432
10121.29 398
10122.24 413
10123.19 413
10124.14 425
10125.09 383
10126.04 362
10126.99 390
10127.94 372
10128.89 345
10129.84 396
10130.79 357
10131.74 350
10132.69 347
10133.64 368
10134.59 399
10135.54 387
10136.49 415
10137.44 422
10138.39 391
10139.34 382
10140.29 398
10141.24 408
10142.20 411
10143.15 409
10144.10 424
10145.05 479
10146.00 485
10146.95 473
10147.90 418
10148.85 396
10149.80 421
10150.76 375
10151.71 444
10152.66 441
10153.61 442
10154.56 389
10155.51 429
10156.46 465
10157.42 422
10158.37 431
10159.32 402
10160.27 428
10161.22 383
10162.18 386
10163.13 408
10164.08 384
10165.03 364
10165.98 358
10166.93 394
10167.89 409
10168.84 438
10169.79 413
10170.74 409
10171.70 398
10172.65 479
10173.60 438
10174.55 459
10175.51 415
10176.46 414
10177.41 451
10178.36 456
10179.32 432
10180.27 436
10181.22 412
10182.17 446
10183.13 462
10184.08 452
10185.03 448
10185.99 461
10186.94 496
10187.89 520
10188.84 456
10189.80 409
10190.75 487
10191.70 500
10192.66 515
10193.61 468
10194.56 461
10195.52 454
10196.47 491
10197.42 467
10198.38 496
10199.33 463
10200.29 467
10201.24 511
10202.19 467
10203.15 520
10204.10 488
10205.05 534
10206.01 543
10206.96 550
10207.92 566
10208.87 531
10209.82 600
10210.78 643
10211.73 589
10212.69 574
10213.64 563
10214.60 564
10215.55 571
10216.50 532
10217.46 515
10218.41 524
10219.37 539
10220.32 473
10221.28 510
10222.23 476
10223.19 527
10224.14 506
10225.10 481
10226.05 480
10227.01 494
10227.96 519
10228.92 484
10229.87 477
10230.83 461
10231.78 467
10232.74 468
10233.69 508
10234.65 480
10235.60 537
10236.56 549
10237.51 614
10238.47 578
10239.42 617
10240.38 574
10241.33 589
10242.29 547
10243.25 544
10244.20 543
10245.16 519
10246.11 504
10247.07 481
10248.02 484
10248.98 423
10249.94 436
10250.89 473
10251.85 463
10252.80 453
10253.76 435
10254.72 410
10255.67 461
10256.63 454
10257.59 446
10258.54 392
10259.50 388
10260.45 481
10261.41 447
10262.37 406
10263.32 416
10264.28 441
10265.24 402
10266.19 414
10267.15 385
10268.11 427
10269.06 430
10270.02 419
10270.98 419
10271.94 410
10272.89 414
10273.85 386
10274.81 396
10275.76 364
10276.72 422
10277.68 458
10278.64 410
10279.59 383
10280.55 460
10281.51 387
10282.47 450
10283.42 417
10284.38 421
10285.34 424
10286.30 430
10287.25 397
10288.21 425
10289.17 378
10290.13 329
10291.08 421
10292.04 387
10293.00 400
10293.96 371
10294.92 436
10295.87 397
10296.83 475
10297.79 416
10298.75 421
10299.71 399
10300.67 442
10301.62 419
10302.58 392
10303.54 357
10304.50 396
10305.46 415
10306.42 397
10307.38 378
10308.33 353
10309.29 356
10310.25 396
10311.21 379
10312.17 409
10313.13 434
10314.09 365
10315.05 391
10316.01 413
10316.96 393
10317.92 373
10318.88 356
10319.84 393
10320.80 385
10321.76 388
10322.72 380
10323.68 408
10324.64 408
10325.60 421
10326.56 430
10327.52 412
10328.48 400
10329.44 468
10330.40 436
10331.36 445
10332.32 460
10333.28 435
10334.24 452
10335.20 444
10336.16 478
10337.12 436
10338.08 435
10339.04 392
10340.00 446
10340.96 388
10341.92 383
10342.88 348
10343.84 384
10344.80 382
10345.76 381
10346.72 349
10347.68 361
10348.64 370
10349.60 364
10350.56 424
10351.52 397
10352.48 389
10353.44 363
10354.40 383
10355.36 368
10356.33 409
10357.29 372
10358.25 352
10359.21 367
10360.17 382
10361.13 407
10362.09 401
10363.05 358
10364.01 361
10364.98 352
10365.94 367
10366.90 397
10367.86 359
10368.82 392
10369.78 393
10370.75 374
10371.71 315
10372.67 344
10373.63 329
10374.59 367
10375.55 401
10376.52 357
10377.48 309
10378.44 318
10379.40 354
10380.36 348
10381.33 353
10382.29 326
10383.25 381
10384.21 341
10385.17 342
10386.14 323
10387.10 359
10388.06 356
10389.02 377
10389.99 332
10390.95 360
10391.91 356
10392.87 380
10393.84 379
10394.80 300
10395.76 326
10396.73 328
10397.69 359
10398.65 383
10399.61 375
10400.58 357
10401.54 373
10402.50 360
10403.47 336
10404.43 382
10405.39 353
10406.36 378
10407.32 402
10408.28 352
10409.25 330
10410.21 317
10411.17 326
10412.14 369
10413.10 357
10414.06 354
10415.03 327
10415.99 385
10416.95 378
10417.92 404
10418.88 329
10419.85 379
10420.81 369
10421.77 392
10422.74 377
10423.70 368
10424.67 375
10425.63 362
10426.59 365
10427.56 394
10428.52 378
10429.49 354
10430.45 349
10431.42 284
10432.38 333
10433.34 348
10434.31 391
10435.27 338
10436.24 302
10437.20 317
10438.17 310
10439.13 309
10440.10 318
10441.06 356
10442.03 331
10442.99 333
10443.96 317
10444.92 334
10445.89 304
10446.85 338
10447.82 363
10448.78 333
10449.75 330
10450.71 364
10451.68 351
10452.64 402
10453.61 317
10454.58 278
10455.54 348
10456.51 329
10457.47 321
10458.44 311
10459.40 333
10460.37 331
10461.33 347
10462.30 297
10463.27 357
10464.23 345
10465.20 353
10466.16 304
10467.13 333
10468.10 291
10469.06 350
10470.03 317
10471.00 305
10471.96 302
10472.93 319
10473.89 327
10474.86 302
10475.83 282
10476.79 292
10477.76 302
10478.73 318
10479.69 326
10480.66 318
10481.63 304
10482.59 328
10483.56 313
10484.53 319
10485.49 302
10486.46 276
10487.43 292
10488.40 319
10489.36 321
10490.33 326
10491.30 301
10492.26 295
10493.23 330
10494.20 329
10495.17 297
10496.13 298
10497.10 335
10498.07 328
10499.04 291
10500.00 351
10500.97 347
10501.94 326
10502.91 340
10503.87 301
10504.84 343
10505.81 321
10506.78 312
10507.75 302
10508.71 311
10509.68 325
10510.65 338
10511.62 346
10512.59 339
10513.55 335
10514.52 303
10515.49 308
10516.46 319
10517.43 334
10518.40 294
10519.36 332
10520.33 317
10521.30 319
10522.27 322
10523.24 352
10524.21 347
10525.18 357
10526.15 341
10527.11 347
10528.08 293
10529.05 298
10530.02 326
10530.99 338
10531.96 325
10532.93 308
10533.90 353
10534.87 299
10535.84 318
10536.80 351
10537.77 315
10538.74 312
10539.71 333
10540.68 301
10541.65 349
10542.62 325
10543.59 293
10544.56 340
10545.53 333
10546.50 335
10547.47 288
10548.44 309
10549.41 327
10550.38 341
10551.35 304
10552.32 318
10553.29 299
10554.26 319
10555.23 369
10556.20 367
10557.17 352
10558.14 313
10559.11 372
10560.08 302
10561.05 334
10562.02 360
10562.99 371
10563.96 372
10564.93 424
10565.90 377
10566.88 339
10567.85 346
10568.82 329
10569.79 331
10570.76 333
10571.73 300
10572.70 360
10573.67 372
10574.64 336
10575.61 358
10576.58 341
10577.56 339
10578.53 291
10579.50 353
10580.47 319
10581.44 346
10582.41 336
10583.38 349
10584.35 328
10585.33 280
10586.30 281
10587.27 325
10588.24 326
10589.21 311
10590.18 331
10591.16 310
10592.13 325
10593.10 332
10594.07 351
10595.04 325
10596.02 312
10596.99 341
10597.96 372
10598.93 283
10599.90 311
10600.88 352
10601.85 353
10602.82 343
10603.79 331
10604.77 308
10605.74 325
10606.71 341
10607.68 326
10608.66 300
10609.63 322
10610.60 341
10611.57 345
10612.55 308
10613.52 289
10614.49 324
10615.47 322
10616.44 335
10617.41 311
10618.38 321
10619.36 306
10620.33 318
10621.30 339
10622.28 322
10623.25 337
10624.22 383
10625.20 355
10626.17 327
10627.14 394
10628.12 357
10629.09 416
10630.06 365
10631.04 348
10632.01 387
10632.99 362
10633.96 353
10634.93 353
10635.91 353
10636.88 314
10637.86 346
10638.83 405
10639.80 388
10640.78 383
10641.75 374
10642.73 428
10643.70 453
10644.67 433
10645.65 451
10646.62 420
10647.60 350
10648.57 382
10649.55 422
10650.52 381
10651.50 359
10652.47 340
10653.44 347
10654.42 337
10655.39 299
10656.37 348
10657.34 370
10658.32 347
10659.29 317
10660.27 309
10661.24 303
10662.22 311
10663.19 331
10664.17 335
10665.14 301
10666.12 306
10667.09 310
10668.07 309
10669.04 315
10670.02 325
10671.00 334
10671.97 332
10672.95 349
10673.92 346
10674.90 331
10675.87 321
10676.85 317
10677.83 335
10678.80 339
10679.78 319
10680.75 355
10681.73 383
10682.70 366
10683.68 332
10684.66 348
10685.63 373
10686.61 354
10687.59 333
10688.56 355
10689.54 351
10690.51 327
10691.49 337
10692.47 347
10693.44 362
10694.42 329
10695.40 335
10696.37 332
10697.35 298
10698.33 282
10699.30 295
10700.28 302
10701.26 316
10702.23 345
10703.21 307
10704.19 293
10705.17 276
10706.14 312
10707.12 318
10708.10 283
10709.07 292
10710.05 314
10711.03 341
10712.01 337
10712.98 342
10713.96 296
10714.94 309
10715.92 307
10716.89 301
10717.87 326
10718.85 308
10719.83 287
10720.80 304
10721.78 329
10722.76 296
10723.74 309
10724.71 347
10725.69 400
10726.67 341
10727.65 325
10728.63 318
10729.61 305
10730.58 325
10731.56 299
10732.54 320
10733.52 319
10734.50 311
10735.48 311
10736.45 325
10737.43 307
10738.41 304
10739.39 346
10740.37 380
10741.35 309
10742.33 317
10743.30 336
10744.28 334
10745.26 337
10746.24 352
10747.22 311
10748.20 312
10749.18 326
10750.16 328
10751.14 334
10752.11 322
10753.09 329
10754.07 333
10755.05 310
10756.03 378
10757.01 318
10757.99 322
10758.97 347
10759.95 307
10760.93 302
10761.91 352
10762.89 332
10763.87 307
10764.85 325
10765.83 355
10766.81 356
10767.79 317
10768.77 336
10769.75 310
10770.73 347
10771.71 327
10772.69 348
10773.67 373
10774.65 326
10775.63 304
10776.61 339
10777.59 379
10778.57 347
10779.55 330
10780.53 379
10781.51 357
10782.49 355
10783.47 303
10784.45 277
10785.43 353
10786.41 314
10787.39 340
10788.38 308
10789.36 351
10790.34 334
10791.32 341
10792.30 367
10793.28 342
10794.26 349
10795.24 307
10796.22 341
10797.21 340
10798.19 329
10799.17 318
10800.15 324
10801.13 334
10802.11 331
10803.09 349
10804.08 358
10805.06 365
10806.04 376
10807.02 356
10808.00 355
10808.98 335
10809.97 311
10810.95 336
10811.93 335
10812.91 322
10813.89 340
10814.88 361
10815.86 332
10816.84 363
10817.82 335
10818.80 351
10819.79 329
10820.77 336
10821.75 350
10822.73 346
10823.72 357
10824.70 298
10825.68 330
10826.66 342
10827.65 339
10828.63 327
10829.61 354
10830.59 340
10831.58 350
10832.56 328
10833.54 385
10834.53 359
10835.51 306
10836.49 311
10837.47 339
10838.46 326
10839.44 355
10840.42 325
10841.41 322
10842.39 350
10843.37 350
10844.36 382
10845.34 354
10846.32 342
10847.31 361
10848.29 373
10849.27 375
10850.26 325
10851.24 332
10852.23 364
10853.21 352
10854.19 349
10855.18 355
10856.16 355
10857.14 367
10858.13 352
10859.11 371
10860.10 412
10861.08 397
10862.07 361
10863.05 367
10864.03 393
10865.02 359
10866.00 323
10866.99 385
10867.97 393
10868.96 402
10869.94 394
10870.92 373
10871.91 403
10872.89 379
10873.88 344
10874.86 376
10875.85 368
10876.83 413
10877.82 410
10878.80 378
10879.79 401
10880.77 445
10881.76 447
10882.74 395
10883.73 417
10884.71 432
10885.70 411
10886.68 416
10887.67 422
10888.66 427
10889.64 420
10890.63 411
10891.61 451
10892.60 479
10893.58 501
10894.57 487
10895.55 456
10896.54 469
10897.53 404
10898.51 447
10899.50 472
10900.48 452
10901.47 417
10902.46 406
10903.44 447
10904.43 407
10905.41 449
10906.40 452
10907.39 439
10908.37 448
10909.36 477
10910.35 478
10911.33 447
10912.32 437
10913.30 509
10914.29 513
10915.28 494
10916.26 483
10917.25 466
10918.24 499
10919.22 502
10920.21 436
10921.20 461
10922.19 536
10923.17 528
10924.16 533
10925.15 505
10926.13 501
10927.12 493
10928.11 499
10929.09 544
10930.08 565
10931.07 545
10932.06 545
10933.04 526
10934.03 507
10935.02 536
10936.01 499
10936.99 532
10937.98 539
10938.97 499
10939.96 495
10940.94 537
10941.93 559
10942.92 555
10943.91 556
10944.90 567
10945.88 569
10946.87 604
10947.86 582
10948.85 543
10949.84 602
10950.82 623
10951.81 607
10952.80 599
10953.79 600
10954.78 641
10955.77 670
10956.76 686
10957.74 660
10958.73 720
10959.72 785
10960.71 782
10961.70 807
10962.69 830
10963.68 823
10964.66 784
10965.65 817
10966.64 823
10967.63 769
10968.62 723
10969.61 710
10970.60 654
10971.59 686
10972.58 645
10973.57 677
10974.56 674
10975.54 628
10976.53 632
10977.52 669
10978.51 649
10979.50 610
10980.49 668
10981.48 667
10982.47 641
10983.46 662
10984.45 698
10985.44 730
10986.43 723
10987.42 668
10988.41 650
10989.40 652
10990.39 663
10991.38 675
10992.37 627
10993.36 685
10994.35 705
10995.34 702
10996.33 776
10997.32 821
10998.31 823
10999.30 844
11000.29 994
11001.28 1060
11002.27 1070
11003.26 1140
11004.25 1119
11005.25 1130
11006.24 1061
11007.23 1041
11008.22 962
11009.21 901
11010.20 792
11011.19 721
11012.18 688
11013.17 685
11014.16 646
11015.15 626
11016.15 609
11017.14 638
11018.13 606
11019.12 599
11020.11 567
11021.10 558
11022.09 574
11023.09 567
11024.08 578
11025.07 569
11026.06 525
11027.05 484
11028.04 530
11029.03 555
11030.03 532
11031.02 509
11032.01 490
11033.00 487
11033.99 491
11034.99 502
11035.98 526
11036.97 552
11037.96 527
11038.95 474
11039.95 516
11040.94 518
11041.93 499
11042.92 488
11043.92 527
11044.91 524
11045.90 471
11046.89 449
11047.89 510
11048.88 463
11049.87 465
11050.86 507
11051.86 509
11052.85 459
11053.84 474
11054.84 495
11055.83 487
11056.82 459
11057.81 444
11058.81 500
11059.80 460
11060.79 491
11061.79 511
11062.78 450
11063.77 458
11064.77 463
11065.76 472
11066.75 469
11067.75 488
11068.74 470
11069.73 487
11070.73 474
11071.72 459
11072.72 420
11073.71 469
11074.70 460
11075.70 446
11076.69 454
11077.69 409
11078.68 461
11079.67 461
11080.67 514
11081.66 472
11082.66 434
11083.65 456
11084.64 488
11085.64 460
11086.63 445
11087.63 515
11088.62 488
11089.62 478
11090.61 503
11091.60 463
11092.60 463
11093.59 467
11094.59 472
11095.58 449
11096.58 464
11097.57 449
11098.57 451
11099.56 452
11100.56 441
11101.55 450
11102.55 461
11103.54 454
11104.54 454
11105.53 412
11106.53 457
11107.52 457
11108.52 435
11109.51 442
11110.51 493
11111.51 430
11112.50 412
11113.50 421
11114.49 452
11115.49 406
11116.48 429
11117.48 411
11118.47 467
11119.47 389
11120.47 457
11121.46 491
11122.46 472
11123.45 458
11124.45 426
11125.45 427
11126.44 460
11127.44 447
11128.44 440
11129.43 513
11130.43 484
11131.42 468
11132.42 447
11133.42 435
11134.41 411
11135.41 389
11136.41 421
11137.40 449
11138.40 406
11139.40 428
11140.39 425
11141.39 418
11142.39 422
11143.38 427
11144.38 492
11145.38 445
11146.37 371
11147.37 403
11148.37 387
11149.37 372
11150.36 399
11151.36 415
11152.36 383
11153.35 392
11154.35 395
11155.35 402
11156.35 350
11157.34 368
11158.34 388
11159.34 403
11160.34 392
11161.34 375
11162.33 372
11163.33 375
11164.33 403
11165.33 366
11166.32 330
11167.32 379
11168.32 414
11169.32 383
11170.32 382
11171.31 349
11172.31 379
11173.31 365
11174.31 412
11175.31 347
11176.31 331
11177.30 408
11178.30 413
11179.30 422
11180.30 351
11181.30 372
11182.30 333
11183.30 347
11184.29 386
11185.29 400
11186.29 381
11187.29 344
11188.29 334
11189.29 359
11190.29 378
11191.29 370
11192.29 379
11193.29 338
11194.28 363
11195.28 407
11196.28 429
11197.28 416
11198.28 403
11199.28 447
11200.28 410
11201.28 387
11202.28 365
11203.28 351
11204.28 384
11205.28 363
11206.28 351
11207.28 334
11208.28 393
11209.28 379
11210.28 363
11211.28 365
11212.28 391
11213.28 360
11214.28 363
11215.28 355
11216.28 348
11217.28 396
11218.28 404
11219.28 360
11220.28 379
11221.28 379
11222.28 360
11223.28 384
11224.28 354
11225.28 332
11226.28 353
11227.28 349
11228.28 363
11229.28 315
11230.28 347
11231.28 369
11232.29 351
11233.29 350
11234.29 347
11235.29 369
11236.29 378
11237.29 353
11238.29 361
11239.29 357
11240.29 377
11241.30 349
11242.30 324
11243.30 330
11244.30 346
11245.30 340
11246.30 359
11247.30 357
11248.31 362
11249.31 374
11250.31 336
11251.31 371
11252.31 350
11253.31 338
11254.32 394
11255.32 389
11256.32 372
11257.32 354
11258.32 347
11259.33 348
11260.33 354
11261.33 383
11262.33 360
11263.33 348
11264.34 342
11265.34 336
11266.34 354
11267.34 349
11268.35 368
11269.35 372
11270.35 382
11271.35 352
11272.36 358
11273.36 386
11274.36 378
11275.37 388
11276.37 382
11277.37 371
11278.37 383
11279.38 388
11280.38 359
11281.38 379
11282.39 354
11283.39 353
11284.39 384
11285.40 386
11286.40 404
11287.40 367
11288.41 367
11289.41 378
11290.41 339
11291.42 345
11292.42 367
11293.42 340
11294.43 343
11295.43 371
11296.43 360
11297.44 373
11298.44 358
11299.45 389
11300.45 379
11301.45 390
11302.46 375
11303.46 334
11304.47 363
11305.47 352
11306.47 346
11307.48 362
11308.48 394
11309.49 420
11310.49 393
11311.50 374
11312.50 403
11313.50 486
11314.51 432
11315.51 449
11316.52 485
11317.52 509
11318.53 472
11319.53 484
11320.54 481
11321.54 471
11322.55 373
11323.55 396
11324.56 393
11325.56 411
11326.57 351
11327.57 397
11328.58 365
11329.58 380
11330.59 371
11331.59 348
11332.60 352
11333.60 330
11334.61 352
11335.61 317
11336.62 359
11337.63 354
11338.63 360
11339.64 340
11340.64 357
11341.65 372
11342.65 357
11343.66 340
11344.67 329
11345.67 334
11346.68 314
11347.68 352
11348.69 318
11349.70 319
11350.70 313
11351.71 308
11352.71 308
11353.72 279
11354.73 323
11355.73 335
11356.74 328
11357.75 369
11358.75 295
11359.76 313
11360.77 353
11361.77 319
11362.78 305
11363.79 292
11364.79 324
11365.80 319
11366.81 325
11367.81 304
11368.82 330
11369.83 335
11370.83 314
11371.84 333
11372.85 312
11373.86 313
11374.86 343
11375.87 349
11376.88 354
11377.89 340
11378.89 307
11379.90 307
11380.91 338
11381.92 305
11382.92 321
11383.93 317
11384.94 312
11385.95 284
11386.95 308
11387.96 330
11388.97 322
11389.98 339
11390.99 331
11391.99 346
11393.00 315
11394.01 316
11395.02 310
11396.03 322
11397.03 293
11398.04 315
11399.05 318
11400.06 285
11401.07 298
11402.08 289
11403.08 343
11404.09 335
11405.10 326
11406.11 338
11407.12 335
11408.13 308
11409.14 311
11410.14 355
11411.15 319
11412.16 316
11413.17 332
11414.18 317
11415.19 263
11416.20 293
11417.21 300
11418.22 292
11419.23 354
11420.23 338
11421.24 322
11422.25 362
11423.26 322
11424.27 293
11425.28 358
11426.29 342
11427.30 329
11428.31 302
11429.32 342
11430.33 335
11431.34 338
11432.35 336
11433.36 301
11434.37 323
11435.38 347
11436.39 342
11437.40 328
11438.41 314
11439.42 324
11440.43 309
11441.44 334
11442.45 304
11443.46 280
11444.47 274
11445.48 319
11446.49 322
11447.50 322
11448.51 305
11449.52 261
11450.53 302
11451.54 316
11452.55 326
11453.56 328
11454.58 319
11455.59 316
11456.60 309
11457.61 337
11458.62 324
11459.63 349
11460.64 352
11461.65 356
11462.66 335
11463.67 319
11464.69 306
11465.70 332
11466.71 325
11467.72 333
11468.73 271
11469.74 305
11470.75 308
11471.77 314
11472.78 318
11473.79 301
11474.80 300
11475.81 318
11476.82 321
11477.84 305
11478.85 328
11479.86 296
11480.87 331
11481.88 373
11482.89 361
11483.91 377
11484.92 362
11485.93 322
11486.94 338
11487.96 331
11488.97 310
11489.98 313
11490.99 322
11492.00 326
11493.02 290
11494.03 304
11495.04 313
11496.06 301
11497.07 311
11498.08 320
11499.09 311
11500.11 327
11501.12 342
11502.13 344
11503.14 322
11504.16 314
11505.17 318
11506.18 318
11507.20 330
11508.21 318
11509.22 334
11510.24 329
11511.25 362
11512.26 302
11513.28 346
11514.29 316
11515.30 331
11516.32 306
11517.33 325
11518.34 324
11519.36 345
11520.37 340
11521.38 335
11522.40 378
11523.41 322
11524.43 330
11525.44 323
11526.45 340
11527.47 351
11528.48 344
11529.50 312
11530.51 330
11531.52 323
11532.54 354
11533.55 315
11534.57 352
11535.58 348
11536.60 310
11537.61 352
11538.62 329
11539.64 341
11540.65 337
11541.67 333
11542.68 336
11543.70 330
11544.71 350
11545.73 352
11546.74 360
11547.76 339
11548.77 323
11549.79 333
11550.80 354
11551.82 350
11552.83 348
11553.85 350
11554.86 334
11555.88 363
11556.89 382
11557.91 367
11558.92 365
11559.94 338
11560.95 362
11561.97 366
11562.98 366
11564.00 404
11565.02 426
11566.03 420
11567.05 389
11568.06 391
11569.08 387
11570.10 406
11571.11 365
11572.13 363
11573.14 378
11574.16 385
11575.18 378
11576.19 397
11577.21 375
11578.22 402
11579.24 389
11580.26 415
11581.27 407
11582.29 396
11583.31 408
11584.32 444
11585.34 478
11586.35 478
11587.37 452
11588.39 450
11589.40 425
11590.42 443
11591.44 483
11592.46 513
11593.47 537
11594.49 537
11595.51 561
11596.52 538
11597.54 547
11598.56 552
11599.57 592
11600.59 644
11601.61 669
11602.63 711
11603.64 773
11604.66 855
11605.68 964
11606.70 997
11607.71 966
11608.73 966
11609.75 920
11610.77 891
11611.78 829
11612.80 758
11613.82 726
11614.84 650
11615.85 568
11616.87 512
11617.89 511
11618.91 519
11619.93 485
11620.95 445
11621.96 503
11622.98 440
11624.00 447
11625.02 464
11626.04 444
11627.05 445
11628.07 457
11629.09 407
11630.11 411
11631.13 434
11632.15 465
11633.17 441
11634.18 453
11635.20 422
11636.22 469
11637.24 414
11638.26 406
11639.28 407
11640.30 384
11641.32 377
11642.34 380
11643.35 397
11644.37 386
11645.39 399
11646.41 371
11647.43 384
11648.45 371
11649.47 320
11650.49 328
11651.51 351
11652.53 351
11653.55 332
11654.57 346
11655.59 342
11656.61 356
11657.63 350
11658.65 334
11659.67 355
11660.69 374
11661.71 329
11662.73 347
11663.75 323
11664.77 377
11665.79 386
11666.81 342
11667.83 348
11668.85 357
11669.87 373
11670.89 346
11671.91 377
11672.93 339
11673.95 366
11674.97 348
11675.99 349
11677.01 389
11678.03 353
11679.05 391
11680.07 333
11681.09 365
11682.11 370
11683.13 392
11684.15 386
11685.18 404
11686.20 391
11687.22 380
11688.24 389
11689.26 427
11690.28 367
11691.30 361
11692.32 360
11693.34 409
11694.37 366
11695.39 366
11696.41 380
11697.43 382
11698.45 362
11699.47 317
11700.49 402
11701.52 361
11702.54 333
11703.56 347
11704.58 372
11705.60 348
11706.62 365
11707.65 370
11708.67 370
11709.69 372
11710.71 362
11711.73 335
11712.76 354
11713.78 332
11714.80 376
11715.82 362
11716.85 358
11717.87 336
11718.89 335
11719.91 379
11720.94 377
11721.96 344
11722.98 348
11724.00 385
11725.03 368
11726.05 393
11727.07 357
11728.09 334
11729.12 358
11730.14 334
11731.16 335
11732.19 310
11733.21 285
11734.23 330
11735.25 354
11736.28 331
11737.30 344
11738.32 303
11739.35 325
11740.37 310
11741.39 322
11742.42 350
11743.44 367
11744.46 320
11745.49 322
11746.51 320
11747.54 318
11748.56 372
11749.58 335
11750.61 374
11751.63 335
11752.65 337
11753.68 318
11754.70 297
11755.73 324
11756.75 345
11757.77 304
11758.80 344
11759.82 336
11760.85 325
11761.87 314
11762.90 314
11763.92 342
11764.94 357
11765.97 361
11766.99 325
11768.02 310
11769.04 301
11770.07 318
11771.09 293
11772.12 287
11773.14 348
11774.17 301
11775.19 321
11776.22 309
11777.24 288
11778.27 345
11779.29 349
11780.32 313
11781.34 308
11782.37 257
11783.39 307
11784.42 315
11785.44 282
11786.47 301
11787.49 321
11788.52 346
11789.54 302
11790.57 303
11791.59 333
11792.62 309
11793.65 302
11794.67 299
11795.70 274
11796.72 316
11797.75 332
11798.77 325
11799.80 327
11800.83 294
11801.85 293
11802.88 318
11803.90 310
11804.93 283
11805.96 322
11806.98 301
11808.01 295
11809.04 305
11810.06 305
11811.09 344
11812.12 319
11813.14 278
11814.17 286
11815.20 321
11816.22 323
11817.25 305
11818.28 293
11819.30 294
11820.33 310
11821.36 309
11822.38 323
11823.41 322
11824.44 317
11825.46 325
11826.49 351
11827.52 344
11828.54 325
11829.57 331
11830.60 349
11831.63 351
11832.65 331
11833.68 340
11834.71 319
11835.74 348
11836.76 342
11837.79 342
11838.82 342
11839.85 303
11840.87 321
11841.90 344
11842.93 313
11843.96 320
11844.99 331
11846.01 336
11847.04 341
11848.07 326
11849.10 302
11850.13 312
11851.15 274
11852.18 265
11853.21 326
11854.24 335
11855.27 322
11856.30 334
11857.32 333
11858.35 313
11859.38 331
11860.41 338
11861.44 320
11862.47 329
11863.50 301
11864.52 295
11865.55 371
11866.58 360
11867.61 390
11868.64 377
11869.67 339
11870.70 358
11871.73 383
11872.76 359
11873.79 352
11874.81 374
11875.84 371
11876.87 344
11877.90 366
11878.93 352
11879.96 346
11880.99 383
11882.02 357
11883.05 350
11884.08 357
11885.11 351
11886.14 356
11887.17 357
11888.20 361
11889.23 356
11890.26 349
11891.29 397
11892.32 434
11893.35 408
11894.38 398
11895.41 394
11896.44 416
11897.47 385
11898.50 385
11899.53 449
11900.56 441
11901.59 454
11902.62 464
11903.65 489
11904.68 500
11905.71 471
11906.74 494
11907.77 479
11908.80 445
11909.83 473
11910.86 429
11911.90 435
11912.93 455
11913.96 465
11914.99 454
11916.02 420
11917.05 427
11918.08 438
11919.11 444
11920.14 424
11921.17 424
11922.21 418
11923.24 489
11924.27 469
11925.30 444
11926.33 433
11927.36 454
11928.39 440
11929.43 484
11930.46 506
11931.49 505
11932.52 502
11933.55 586
11934.58 558
11935.62 515
11936.65 577
11937.68 622
11938.71 539
11939.74 480
11940.78 482
11941.81 473
11942.84 519
11943.87 455
11944.90 509
11945.94 431
11946.97 411
11948.00 377
11949.03 389
11950.07 369
11951.10 424
11952.13 415
11953.16 351
11954.20 367
11955.23 400
11956.26 374
11957.29 380
11958.33 377
11959.36 392
11960.39 384
11961.43 404
11962.46 353
11963.49 380
11964.53 369
11965.56 402
11966.59 400
11967.62 376
11968.66 370
11969.69 373
11970.72 385
11971.76 399
11972.79 345
11973.83 397
11974.86 372
11975.89 391
11976.93 386
11977.96 364
11978.99 356
11980.03 379
11981.06 361
11982.09 352
11983.13 409
11984.16 367
11985.20 396
11986.23 365
11987.26 405
11988.30 364
11989.33 439
11990.37 408
11991.40 368
11992.44 372
11993.47 374
11994.50 355
11995.54 346
11996.57 344
11997.61 369
11998.64 392
11999.68 359
12000.71 369
12001.75 410
12002.78 393
12003.82 394
12004.85 412
12005.89 372
12006.92 374
12007.96 375
12008.99 407
12010.03 408
12011.06 424
12012.10 395
12013.13 425
12014.17 394
12015.20 368
12016.24 382
12017.27 388
12018.31 413
12019.34 394
12020.38 436
12021.41 422
12022.45 465
12023.49 429
12024.52 404
12025.56 412
12026.59 444
12027.63 415
12028.66 392
12029.70 406
12030.74 409
12031.77 405
12032.81 432
12033.84 453
12034.88 458
12035.92 407
12036.95 363
12037.99 445
12039.03 399
12040.06 390
12041.10 401
12042.13 413
12043.17 435
12044.21 403
12045.24 403
12046.28 401
12047.32 402
12048.35 466
12049.39 401
12050.43 434
12051.46 459
12052.50 415
12053.54 415
12054.58 394
12055.61 455
12056.65 425
12057.69 448
12058.72 460
12059.76 453
12060.80 447
12061.84 388
12062.87 418
12063.91 455
12064.95 449
12065.98 413
12067.02 449
12068.06 461
12069.10 458
12070.14 422
12071.17 417
12072.21 457
12073.25 489
12074.29 484
12075.32 436
12076.36 451
12077.40 464
12078.44 427
12079.48 464
12080.51 432
12081.55 431
12082.59 503
12083.63 444
12084.67 449
12085.71 475
12086.74 493
12087.78 473
12088.82 489
12089.86 491
12090.90 499
12091.94 472
12092.97 471
12094.01 507
12095.05 482
12096.09 511
12097.13 514
12098.17 538
12099.21 504
12100.25 504
12101.29 557
12102.32 585
12103.36 579
12104.40 671
12105.44 663
12106.48 693
12107.52 646
12108.56 639
12109.60 623
12110.64 640
12111.68 615
12112.72 618
12113.76 567
12114.80 486
12115.84 500
12116.88 489
12117.92 455
12118.96 444
12120.00 440
12121.04 407
12122.07 433
12123.11 403
12124.15 425
12125.19 409
12126.23 379
12127.28 396
12128.32 389
12129.36 434
12130.40 423
12131.44 417
12132.48 396
12133.52 400
12134.56 383
12135.60 403
12136.64 369
12137.68 399
12138.72 385
12139.76 380
12140.80 340
12141.84 324
12142.88 343
12143.92 343
12144.96 391
12146.00 406
12147.05 405
12148.09 354
12149.13 371
12150.17 373
12151.21 361
12152.25 313
12153.29 357
12154.33 356
12155.38 361
12156.42 316
12157.46 309
12158.50 308
12159.54 335
12160.58 333
12161.62 344
12162.67 354
12163.71 351
12164.75 362
12165.79 313
12166.83 339
12167.87 334
12168.92 345
12169.96 361
12171.00 360
12172.04 331
12173.08 341
12174.13 340
12175.17 317
12176.21 330
12177.25 330
12178.30 358
12179.34 340
12180.38 303
12181.42 313
12182.47 380
12183.51 351
12184.55 331
12185.59 330
12186.64 362
12187.68 340
12188.72 330
12189.76 387
12190.81 336
12191.85 323
12192.89 352
12193.94 360
12194.98 359
12196.02 374
12197.06 349
12198.11 378
12199.15 388
12200.19 364
12201.24 344
12202.28 376
12203.32 344
12204.37 369
12205.41 357
12206.45 357
12207.50 358
12208.54 341
12209.59 334
12210.63 364
12211.67 362
12212.72 335
12213.76 361
12214.80 298
12215.85 324
12216.89 307
12217.94 352
12218.98 348
12220.02 343
12221.07 330
12222.11 379
12223.16 356
12224.20 331
12225.25 347
12226.29 317
12227.33 351
12228.38 351
12229.42 362
12230.47 336
12231.51 353
12232.56 334
12233.60 349
12234.65 358
12235.69 390
12236.74 333
12237.78 370
12238.83 369
12239.87 328
12240.92 373
12241.96 348
12243.01 320
12244.05 355
12245.10 377
12246.14 328
12247.19 358
12248.23 336
12249.28 329
12250.32 309
12251.37 312
12252.41 290
12253.46 339
12254.50 283
12255.55 304
12256.60 326
12257.64 318
12258.69 322
12259.73 299
12260.78 351
12261.82 324
12262.87 269
12263.92 254
12264.96 288
12266.01 309
12267.05 320
12268.10 318
12269.15 307
12270.19 309
12271.24 336
12272.29 324
12273.33 290
12274.38 319
12275.43 317
12276.47 347
12277.52 303
12278.57 281
12279.61 276
12280.66 291
12281.71 301
12282.75 369
12283.80 306
12284.85 307
12285.89 292
12286.94 314
12287.99 350
12289.03 323
12290.08 348
12291.13 314
12292.18 297
12293.22 339
12294.27 323
12295.32 270
12296.36 298
12297.41 268
12298.46 274
12299.51 287
12300.55 303
12301.60 295
12302.65 303
12303.70 328
12304.74 302
12305.79 317
12306.84 296
12307.89 307
12308.94 295
12309.98 289
12311.03 296
12312.08 304
12313.13 289
12314.18 279
12315.22 275
12316.27 273
12317.32 279
12318.37 291
12319.42 258
12320.47 257
12321.51 297
12322.56 274
12323.61 278
12324.66 273
12325.71 326
12326.76 307
12327.81 306
12328.85 304
12329.90 318
12330.95 270
12332.00 301
12333.05 300
12334.10 286
12335.15 307
12336.20 328
12337.25 347
12338.30 298
12339.34 306
12340.39 306
12341.44 286
12342.49 286
12343.54 259
12344.59 275
12345.64 295
12346.69 270
12347.74 271
12348.79 306
12349.84 288
12350.89 292
12351.94 324
12352.99 291
12354.04 284
12355.09 276
12356.14 285
12357.19 304
12358.24 260
12359.29 285
12360.34 299
12361.39 318
12362.44 282
12363.49 306
12364.54 299
12365.59 305
12366.64 309
12367.69 317
12368.74 284
12369.79 288
12370.84 315
12371.89 283
12372.94 289
12373.99 308
12375.04 319
12376.09 301
12377.15 301
12378.20 259
12379.25 288
12380.30 313
12381.35 260
12382.40 281
12383.45 290
12384.50 288
12385.55 284
12386.60 305
12387.66 276
12388.71 314
12389.76 280
12390.81 275
12391.86 292
12392.91 314
12393.96 281
12395.02 296
12396.07 292
12397.12 313
12398.17 291
12399.22 336
12400.27 334
12401.33 291
12402.38 321
12403.43 276
12404.48 305
12405.53 303
12406.59 284
12407.64 312
12408.69 330
12409.74 309
12410.80 283
12411.85 293
12412.90 344
12413.95 337
12415.00 315
12416.06 333
12417.11 347
12418.16 309
12419.21 291
12420.27 288
12421.32 302
12422.37 330
12423.43 336
12424.48 333
12425.53 308
12426.58 351
12427.64 316
12428.69 293
12429.74 310
12430.80 342
12431.85 355
12432.90 329
12433.96 325
12435.01 334
12436.06 367
12437.12 317
12438.17 359
12439.22 350
12440.28 332
12441.33 329
12442.38 357
12443.44 363
12444.49 324
12445.54 370
12446.60 369
12447.65 356
12448.71 302
12449.76 335
12450.81 331
12451.87 372
12452.92 359
12453.98 343
12455.03 352
12456.08 379
12457.14 350
12458.19 368
12459.25 369
12460.30 364
12461.36 360
12462.41 400
12463.46 384
12464.52 423
12465.57 406
12466.63 407
12467.68 431
12468.74 433
12469.79 437
12470.85 408
12471.90 490
12472.96 502
12474.01 534
12475.07 584
12476.12 625
12477.18 696
12478.23 713
12479.29 747
12480.34 814
12481.40 847
12482.45 933
12483.51 875
12484.56 796
12485.62 709
12486.67 665
12487.73 632
12488.79 568
12489.84 528
12490.90 505
12491.95 489
12493.01 442
12494.06 411
12495.12 426
12496.18 441
12497.23 434
12498.29 420
12499.34 410
12500.40 397
12501.46 433
12502.51 406
12503.57 424
12504.62 484
12505.68 442
12506.74 400
12507.79 420
12508.85 407
12509.91 366
12510.96 373
12512.02 393
12513.08 374
12514.13 380
12515.19 387
12516.25 388
12517.30 410
12518.36 373
12519.42 375
12520.47 378
12521.53 394
12522.59 359
12523.64 331
12524.70 361
12525.76 331
12526.82 330
12527.87 311
12528.93 311
12529.99 303
12531.04 349
12532.10 315
12533.16 328
12534.22 319
12535.27 316
12536.33 292
12537.39 316
12538.45 290
12539.50 340
12540.56 362
12541.62 357
12542.68 312
12543.74 329
12544.79 324
12545.85 321
12546.91 363
12547.97 339
12549.03 372
12550.08 331
12551.14 367
12552.20 357
12553.26 386
12554.32 369
12555.38 360
12556.43 404
12557.49 380
12558.55 353
12559.61 381
12560.67 401
12561.73 371
12562.79 396
12563.84 442
12564.90 457
12565.96 432
12567.02 359
12568.08 370
12569.14 409
12570.20 381
12571.26 350
12572.32 342
12573.37 331
12574.43 367
12575.49 322
12576.55 345
12577.61 369
12578.67 351
12579.73 375
12580.79 381
12581.85 376
12582.91 352
12583.97 391
12585.03 355
12586.09 338
12587.15 351
12588.21 369
12589.27 385
12590.33 388
12591.39 331
12592.45 350
12593.51 326
12594.57 390
12595.63 377
12596.69 350
12597.75 333
12598.81 322
12599.87 351
12600.93 339
12601.99 332
12603.05 339
12604.11 331
12605.17 338
12606.23 347
12607.29 330
12608.35 339
12609.41 354
12610.47 342
12611.53 328
12612.59 301
12613.66 294
12614.72 352
12615.78 308
12616.84 311
12617.90 303
12618.96 356
12620.02 337
12621.08 346
12622.14 371
12623.20 385
12624.27 377
12625.33 389
12626.39 355
12627.45 314
12628.51 343
12629.57 345
12630.63 344
12631.70 328
12632.76 354
12633.82 328
12634.88 355
12635.94 321
12637.00 313
12638.07 333
12639.13 319
12640.19 333
12641.25 322
12642.31 337
12643.38 310
12644.44 335
12645.50 366
12646.56 347
12647.63 341
12648.69 365
12649.75 314
12650.81 302
12651.88 331
12652.94 314
12654.00 347
12655.06 346
12656.13 305
12657.19 357
12658.25 331
12659.31 341
12660.38 337
12661.44 297
12662.50 300
12663.57 327
12664.63 350
12665.69 314
12666.75 345
12667.82 327
12668.88 324
12669.94 320
12671.01 322
12672.07 324
12673.13 354
12674.20 369
12675.26 329
12676.32 302
12677.39 342
12678.45 329
12679.51 347
12680.58 329
12681.64 312
12682.71 364
12683.77 333
12684.83 349
12685.90 343
12686.96 314
12688.03 315
12689.09 334
12690.15 340
12691.22 341
12692.28 338
12693.35 353
12694.41 352
12695.47 326
12696.54 321
12697.60 356
12698.67 371
12699.73 327
12700.80 342
12701.86 387
12702.93 415
12703.99 395
12705.05 413
12706.12 375
12707.18 388
12708.25 386
12709.31 399
12710.38 406
12711.44 352
12712.51 402
12713.57 400
12714.64 407
12715.70 365
12716.77 426
12717.83 329
12718.90 355
12719.96 333
12721.03 363
12722.10 344
12723.16 352
12724.23 359
12725.29 336
12726.36 359
12727.42 377
12728.49 393
12729.55 337
12730.62 356
12731.69 353
12732.75 344
12733.82 323
12734.88 346
12735.95 378
12737.02 372
12738.08 340
12739.15 357
12740.21 338
12741.28 339
12742.35 336
12743.41 328
12744.48 334
12745.55 302
12746.61 339
12747.68 323
12748.75 349
12749.81 312
12750.88 311
12751.95 281
12753.01 313
12754.08 349
12755.15 349
12756.21 296
12757.28 304
12758.35 324
12759.41 301
12760.48 311
12761.55 327
12762.61 309
12763.68 328
12764.75 286
12765.82 258
12766.88 264
12767.95 290
12769.02 304
12770.09 293
12771.15 277
12772.22 302
12773.29 342
12774.36 290
12775.42 285
12776.49 293
12777.56 271
12778.63 306
12779.69 306
12780.76 263
12781.83 271
12782.90 255
12783.97 285
12785.03 311
12786.10 292
12787.17 279
12788.24 280
12789.31 283
12790.37 280
12791.44 261
12792.51 299
12793.58 279
12794.65 287
12795.72 269
12796.79 324
12797.85 282
12798.92 272
12799.99 277
12801.06 291
12802.13 245
12803.20 280
12804.27 285
12805.34 307
12806.40 267
12807.47 286
12808.54 324
12809.61 279
12810.68 266
12811.75 334
12812.82 293
12813.89 282
12814.96 258
12816.03 277
12817.10 290
12818.17 298
12819.23 331
12820.30 287
12821.37 282
12822.44 307
12823.51 271
12824.58 303
12825.65 249
12826.72 277
12827.79 287
12828.86 304
12829.93 271
12831.00 254
12832.07 272
12833.14 291
12834.21 285
12835.28 306
12836.35 296
12837.42 274
12838.49 237
12839.56 243
12840.63 250
12841.70 255
12842.77 261
12843.85 280
12844.92 264
12845.99 267
12847.06 265
12848.13 250
12849.20 258
12850.27 250
12851.34 300
12852.41 283
12853.48 264
12854.55 238
12855.62 287
12856.69 282
12857.77 249
12858.84 236
12859.91 261
12860.98 294
12862.05 241
12863.12 233
12864.19 244
12865.26 272
12866.34 257
12867.41 268
12868.48 270
12869.55 255
12870.62 263
12871.69 233
12872.77 271
12873.84 256
12874.91 254
12875.98 255
12877.05 238
12878.12 226
12879.20 234
12880.27 243
12881.34 252
12882.41 252
12883.49 246
12884.56 213
12885.63 276
12886.70 220
12887.77 261
12888.85 257
12889.92 225
12890.99 240
12892.06 277
12893.14 246
12894.21 219
12895.28 256
12896.35 270
12897.43 231
12898.50 221
12899.57 247
12900.65 235
12901.72 222
12902.79 231
12903.86 216
12904.94 219
12906.01 232
12907.08 207
12908.16 223
12909.23 235
12910.30 234
12911.38 244
12912.45 269
12913.52 248
12914.60 211
12915.67 261
12916.74 260
12917.82 226
12918.89 221
12919.97 243
12921.04 264
12922.11 230
12923.19 217
12924.26 256
12925.33 253
12926.41 244
12927.48 200
12928.56 231
12929.63 218
12930.70 201
12931.78 254
12932.85 239
12933.93 221
12935.00 237
12936.08 236
12937.15 221
12938.23 241
12939.30 237
12940.37 237
12941.45 260
12942.52 244
12943.60 264
12944.67 234
12945.75 234
12946.82 225
12947.90 243
12948.97 245
12950.05 237
12951.12 252
12952.20 264
12953.27 252
12954.35 226
12955.42 214
12956.50 267
12957.57 211
12958.65 225
12959.72 212
12960.80 225
12961.87 224
12962.95 209
12964.03 229
12965.10 213
12966.18 247
12967.25 237
12968.33 241
12969.40 228
12970.48 221
12971.56 227
12972.63 240
12973.71 239
12974.78 210
12975.86 201
12976.93 207
12978.01 236
12979.09 240
12980.16 201
12981.24 197
12982.32 222
12983.39 208
12984.47 221
12985.55 229
12986.62 207
12987.70 213
12988.77 221
12989.85 205
12990.93 205
12992.00 223
12993.08 246
12994.16 211
12995.23 190
12996.31 232
12997.39 221
12998.47 225
12999.54 240
13000.62 243
13001.70 204
13002.77 252
13003.85 254
13004.93 248
13006.01 234
13007.08 225
13008.16 227
13009.24 242
13010.31 241
13011.39 240
13012.47 265
13013.55 262
13014.63 234
13015.70 224
13016.78 246
13017.86 239
13018.94 247
13020.01 204
13021.09 255
13022.17 228
13023.25 223
13024.33 238
13025.40 242
13026.48 236
13027.56 213
13028.64 255
13029.72 263
13030.79 271
13031.87 245
13032.95 229
13034.03 243
13035.11 238
13036.19 204
13037.27 225
13038.34 237
13039.42 237
13040.50 243
13041.58 245
13042.66 195
13043.74 246
13044.82 263
13045.90 251
13046.97 226
13048.05 241
13049.13 234
13050.21 241
13051.29 227
13052.37 237
13053.45 226
13054.53 233
13055.61 204
13056.69 229
13057.77 249
13058.85 242
13059.93 251
13061.01 270
13062.09 240
13063.16 221
13064.24 229
13065.32 230
13066.40 247
13067.48 238
13068.56 247
13069.64 238
13070.72 242
13071.80 237
13072.88 210
13073.96 248
13075.04 255
13076.12 243
13077.20 262
13078.28 216
13079.36 220
13080.45 213
13081.53 212
13082.61 225
13083.69 208
13084.77 207
13085.85 236
13086.93 220
13088.01 206
13089.09 233
13090.17 193
13091.25 220
13092.33 234
13093.41 290
13094.49 264
13095.57 244
13096.66 251
13097.74 271
13098.82 234
13099.90 215
13100.98 234
13102.06 245
13103.14 208
13104.22 251
13105.31 257
13106.39 247
13107.47 236
13108.55 210
13109.63 246
13110.71 227
13111.79 232
13112.88 228
13113.96 218
13115.04 235
13116.12 216
13117.20 214
13118.29 230
13119.37 230
13120.45 236
13121.53 217
13122.61 206
13123.70 238
13124.78 246
13125.86 244
13126.94 244
13128.03 213
13129.11 237
13130.19 204
13131.27 210
13132.35 233
13133.44 252
13134.52 250
13135.60 271
13136.69 204
13137.77 219
13138.85 247
13139.93 220
13141.02 213
13142.10 226
13143.18 220
13144.27 231
13145.35 249
13146.43 221
13147.51 224
13148.60 217
13149.68 253
13150.76 242
13151.85 254
13152.93 228
13154.01 220
13155.10 233
13156.18 216
13157.26 256
13158.35 242
13159.43 225
13160.52 221
13161.60 247
13162.68 238
13163.77 248
13164.85 239
13165.93 231
13167.02 197
13168.10 229
13169.19 258
13170.27 222
13171.35 203
13172.44 244
13173.52 237
13174.61 237
13175.69 224
13176.78 246
13177.86 257
13178.94 241
13180.03 216
13181.11 243
13182.20 232
13183.28 217
13184.37 207
13185.45 215
13186.54 220
13187.62 243
13188.71 255
13189.79 244
13190.88 241
13191.96 262
13193.05 252
13194.13 234
13195.22 241
13196.30 240
13197.39 262
13198.47 253
13199.56 234
13200.64 241
13201.73 244
13202.81 262
13203.90 265
13204.98 257
13206.07 263
13207.16 243
13208.24 237
13209.33 241
13210.41 238
13211.50 256
13212.58 283
13213.67 251
13214.76 251
13215.84 214
13216.93 204
13218.01 235
13219.10 242
13220.19 231
13221.27 251
13222.36 259
13223.45 244
13224.53 211
13225.62 235
13226.70 237
13227.79 251
13228.88 233
13229.96 234
13231.05 258
13232.14 260
13233.22 219
13234.31 214
13235.40 257
13236.48 245
13237.57 254
13238.66 241
13239.74 232
13240.83 252
13241.92 250
13243.01 264
13244.09 235
13245.18 253
13246.27 246
13247.35 248
13248.44 238
13249.53 265
13250.62 250
13251.70 236
13252.79 238
13253.88 266
13254.97 261
13256.05 273
13257.14 268
13258.23 285
13259.32 239
13260.40 269
13261.49 266
13262.58 270
13263.67 248
13264.76 249
13265.84 256
13266.93 256
13268.02 288
13269.11 273
13270.20 274
13271.29 240
13272.37 268
13273.46 281
13274.55 279
13275.64 248
13276.73 308
13277.82 307
13278.90 281
13279.99 268
13281.08 273
13282.17 279
13283.26 289
13284.35 294
13285.44 279
13286.53 277
13287.61 299
13288.70 325
13289.79 344
13290.88 321
13291.97 298
13293.06 333
13294.15 311
13295.24 324
13296.33 332
13297.42 318
13298.51 311
13299.60 342
13300.68 317
13301.77 315
13302.86 327
13303.95 315
13305.04 339
13306.13 327
13307.22 331
13308.31 327
13309.40 382
13310.49 343
13311.58 316
13312.67 344
13313.76 379
13314.85 363
13315.94 343
13317.03 362
13318.12 336
13319.21 335
13320.30 323
13321.39 328
13322.48 283
13323.57 308
13324.66 334
13325.75 330
13326.84 300
13327.94 321
13329.03 319
13330.12 349
13331.21 316
13332.30 318
13333.39 335
13334.48 310
13335.57 362
13336.66 309
13337.75 334
13338.84 329
13339.93 344
13341.03 329
13342.12 314
13343.21 324
13344.30 312
13345.39 327
13346.48 331
13347.57 321
13348.66 313
13349.76 367
13350.85 334
13351.94 342
13353.03 309
13354.12 356
13355.21 326
13356.31 348
13357.40 347
13358.49 337
13359.58 352
13360.67 382
13361.76 359
13362.86 344
13363.95 381
13365.04 359
13366.13 376
13367.23 366
13368.32 395
13369.41 376
13370.50 369
13371.59 403
13372.69 416
13373.78 406
13374.87 399
13375.96 390
13377.06 393
13378.15 381
13379.24 377
13380.34 357
13381.43 350
13382.52 343
13383.61 347
13384.71 338
13385.80 346
13386.89 345
13387.99 313
13389.08 354
13390.17 339
13391.26 339
13392.36 319
13393.45 287
13394.54 298
13395.64 295
13396.73 355
13397.82 340
13398.92 325
13400.01 333
13401.11 358
13402.20 271
13403.29 332
13404.39 351
13405.48 315
13406.57 301
13407.67 308
13408.76 296
13409.86 304
13410.95 318
13412.04 331
13413.14 333
13414.23 316
13415.33 311
13416.42 307
13417.51 334
13418.61 297
13419.70 360
13420.80 336
13421.89 295
13422.99 301
13424.08 306
13425.17 327
13426.27 281
13427.36 321
13428.46 327
13429.55 319
13430.65 301
13431.74 361
13432.84 307
13433.93 330
13435.03 339
13436.12 344
13437.22 341
13438.31 330
13439.41 329
13440.50 319
13441.60 348
13442.69 308
13443.79 294
13444.88 351
13445.98 377
13447.08 335
13448.17 340
13449.27 311
13450.36 372
13451.46 336
13452.55 383
13453.65 350
13454.74 314
13455.84 359
13456.94 332
13458.03 313
13459.13 315
13460.22 335
13461.32 345
13462.42 338
13463.51 373
13464.61 374
13465.70 345
13466.80 372
13467.90 344
13468.99 363
13470.09 379
13471.19 396
13472.28 357
13473.38 367
13474.48 362
13475.57 433
13476.67 383
13477.77 362
13478.86 354
13479.96 387
13481.06 403
13482.15 393
13483.25 375
13484.35 344
13485.44 390
13486.54 374
13487.64 363
13488.74 339
13489.83 395
13490.93 411
13492.03 351
13493.12 437
13494.22 403
13495.32 415
13496.42 414
13497.51 438
13498.61 410
13499.71 381
13500.81 445
13501.90 485
13503.00 431
13504.10 464
13505.20 496
13506.30 561
13507.39 533
13508.49 471
13509.59 478
13510.69 464
13511.79 493
13512.88 453
13513.98 436
13515.08 401
13516.18 376
13517.28 421
13518.38 404
13519.47 337
13520.57 388
13521.67 422
13522.77 385
13523.87 335
13524.97 342
13526.07 321
13527.16 385
13528.26 361
13529.36 372
13530.46 365
13531.56 314
13532.66 330
13533.76 339
13534.86 353
13535.96 323
13537.05 332
13538.15 315
13539.25 316
13540.35 281
13541.45 287
13542.55 275
13543.65 293
13544.75 297
13545.85 284
13546.95 334
13548.05 323
13549.15 320
13550.25 299
13551.35 319
13552.45 322
13553.55 306
13554.65 318
13555.75 334
13556.85 297
13557.95 300
13559.05 276
13560.15 283
13561.25 290
13562.35 296
13563.45 296
13564.55 313
13565.65 333
13566.75 318
13567.85 296
13568.95 290
13570.05 272
13571.15 262
13572.25 274
13573.35 271
13574.45 265
13575.55 269
13576.65 273
13577.75 274
13578.85 283
13579.95 263
13581.06 296
13582.16 294
13583.26 292
13584.36 272
13585.46 260
13586.56 307
13587.66 316
13588.76 297
13589.86 269
13590.97 294
13592.07 317
13593.17 290
13594.27 290
13595.37 301
13596.47 317
13597.57 308
13598.68 289
13599.78 283
13600.88 290
13601.98 272
13603.08 287
13604.19 308
13605.29 281
13606.39 274
13607.49 307
13608.59 337
13609.70 298
13610.80 292
13611.90 319
13613.00 327
13614.10 285
13615.21 245
13616.31 239
13617.41 305
13618.51 321
13619.62 291
13620.72 326
13621.82 266
13622.92 285
13624.03 295
13625.13 289
13626.23 275
13627.33 269
13628.44 246
13629.54 266
13630.64 264
13631.75 282
13632.85 309
13633.95 262
13635.06 265
13636.16 281
13637.26 294
13638.36 262
13639.47 271
13640.57 271
13641.67 272
13642.78 295
13643.88 258
13644.99 302
13646.09 318
13647.19 259
13648.30 265
13649.40 286
13650.50 303
13651.61 258
13652.71 253
13653.81 244
13654.92 273
13656.02 264
13657.13 290
13658.23 270
13659.33 283
13660.44 276
13661.54 298
13662.65 294
13663.75 262
13664.86 269
13665.96 275
13667.06 280
13668.17 243
13669.27 260
13670.38 247
13671.48 247
13672.59 239
13673.69 240
13674.80 269
13675.90 263
13677.01 280
13678.11 301
13679.22 300
13680.32 240
13681.43 270
13682.53 292
13683.64 283
13684.74 254
13685.85 270
13686.95 277
13688.06 283
13689.16 251
13690.27 269
13691.37 234
13692.48 272
13693.58 273
13694.69 265
13695.79 252
13696.90 249
13698.01 285
13699.11 308
13700.22 274
13701.32 255
13702.43 275
13703.54 277
13704.64 254
13705.75 264
13706.85 283
13707.96 250
13709.07 298
13710.17 289
13711.28 320
13712.38 328
13713.49 244
13714.60 295
13715.70 297
13716.81 293
13717.92 281
13719.02 291
13720.13 315
13721.24 287
13722.34 311
13723.45 260
13724.56 297
13725.66 348
13726.77 332
13727.88 309
13728.98 326
13730.09 298
13731.20 332
13732.30 357
13733.41 346
13734.52 333
13735.63 387
13736.73 357
13737.84 333
13738.95 338
13740.05 367
13741.16 336
13742.27 331
13743.38 343
13744.48 314
13745.59 308
13746.70 336
13747.81 341
13748.91 372
13750.02 355
13751.13 349
13752.24 353
13753.35 331
13754.45 345
13755.56 359
13756.67 430
13757.78 377
13758.89 424
13759.99 389
13761.10 380
13762.21 365
13763.32 397
13764.43 462
13765.54 403
13766.64 440
13767.75 428
13768.86 458
13769.97 445
13771.08 412
13772.19 487
13773.30 517
13774.40 488
13775.51 496
13776.62 506
13777.73 554
13778.84 582
13779.95 570
13781.06 519
13782.17 534
13783.28 497
13784.39 451
13785.49 456
13786.60 431
13787.71 428
13788.82 413
13789.93 427
13791.04 369
13792.15 368
13793.26 355
13794.37 372
13795.48 339
13796.59 352
13797.70 358
13798.81 356
13799.92 356
13801.03 368
13802.14 358
13803.25 344
13804.36 326
13805.47 324
13806.58 336
13807.69 366
13808.80 334
13809.91 370
13811.02 387
13812.13 372
13813.24 359
13814.35 384
13815.46 361
13816.57 349
13817.68 342
13818.79 314
13819.90 317
13821.01 318
13822.12 315
13823.23 312
13824.34 313
13825.46 314
13826.57 293
13827.68 309
13828.79 273
13829.90 281
13831.01 352
13832.12 311
13833.23 295
13834.34 292
13835.45 264
13836.57 299
13837.68 319
13838.79 266
13839.90 282
13841.01 319
13842.12 317
13843.23 341
13844.35 299
13845.46 317
13846.57 295
13847.68 309
13848.79 277
13849.90 269
13851.02 287
13852.13 330
13853.24 334
13854.35 296
13855.46 274
13856.58 330
13857.69 330
13858.80 325
13859.91 322
13861.02 344
13862.14 327
13863.25 302
13864.36 323
13865.47 330
13866.59 315
13867.70 321
13868.81 324
13869.92 304
13871.04 307
13872.15 321
13873.26 338
13874.38 312
13875.49 288
13876.60 303
13877.71 307
13878.83 336
13879.94 355
13881.05 353
13882.17 330
13883.28 310
13884.39 327
13885.51 331
13886.62 322
13887.73 314
13888.85 322
13889.96 341
13891.07 338
13892.19 358
13893.30 364
13894.41 344
13895.53 373
13896.64 362
13897.75 383
13898.87 384
13899.98 380
13901.10 344
13902.21 337
13903.32 334
13904.44 349
13905.55 318
13906.67 362
13907.78 316
13908.89 301
13910.01 297
13911.12 283
13912.24 310
13913.35 311
13914.47 307
13915.58 342
13916.69 319
13917.81 314
13918.92 331
13920.04 296
13921.15 291
13922.27 269
13923.38 314
13924.50 310
13925.61 279
13926.73 257
13927.84 287
13928.96 285
13930.07 328
13931.19 294
13932.30 291
13933.42 293
13934.53 323
13935.65 306
13936.76 280
13937.88 278
13938.99 305
13940.11 297
13941.22 277
13942.34 278
13943.45 283
13944.57 299
13945.69 291
13946.80 254
13947.92 259
13949.03 266
13950.15 295
13951.27 287
13952.38 270
13953.50 273
13954.61 284
13955.73 288
13956.85 290
13957.96 292
13959.08 294
13960.19 272
13961.31 310
13962.43 282
13963.54 287
13964.66 325
13965.78 320
13966.89 253
13968.01 280
13969.13 262
13970.24 274
13971.36 296
13972.48 284
13973.59 280
13974.71 264
13975.83 296
13976.94 301
13978.06 283
13979.18 284
13980.29 295
13981.41 284
13982.53 274
13983.64 273
13984.76 257
13985.88 267
13987.00 276
13988.11 283
13989.23 272
13990.35 314
13991.47 300
13992.58 323
13993.70 270
13994.82 256
13995.94 272
13997.05 288
13998.17 314
13999.29 297
14000.41 263
14001.53 274
14002.64 293
14003.76 299
14004.88 252
14006.00 260
14007.12 313
14008.23 267
14009.35 267
14010.47 260
14011.59 265
14012.71 261
14013.83 275
14014.94 281
14016.06 274
14017.18 274
14018.30 284
14019.42 271
14020.54 240
14021.66 246
14022.77 249
14023.89 262
14025.01 264
14026.13 272
14027.25 257
14028.37 292
14029.49 271
14030.61 257
14031.73 260
14032.84 261
14033.96 266
14035.08 264
14036.20 257
14037.32 275
14038.44 289
14039.56 276
14040.68 315
14041.80 266
14042.92 301
14044.04 292
14045.16 305
14046.28 265
14047.40 277
14048.52 301
14049.64 312
14050.76 306
14051.88 279
14053.00 272
14054.12 311
14055.24 288
14056.36 295
14057.48 311
14058.60 269
14059.72 300
14060.84 307
14061.96 320
14063.08 280
14064.20 288
14065.32 323
14066.44 297
14067.56 302
14068.68 290
14069.80 294
14070.92 312
14072.04 311
14073.16 282
14074.28 293
14075.40 314
14076.53 339
14077.65 355
14078.77 304
14079.89 309
14081.01 351
14082.13 334
14083.25 349
14084.37 369
14085.49 374
14086.62 339
14087.74 320
14088.86 342
14089.98 370
14091.10 330
14092.22 330
14093.34 374
14094.47 388
14095.59 361
14096.71 352
14097.83 414
14098.95 408
14100.07 389
14101.20 398
14102.32 430
14103.44 388
14104.56 428
14105.68 389
14106.81 367
14107.93 379
14109.05 389
14110.17 357
14111.30 355
14112.42 352
14113.54 319
14114.66 307
14115.78 308
14116.91 328
14118.03 289
14119.15 278
14120.28 288
14121.40 328
14122.52 323
14123.64 301
14124.77 289
14125.89 266
14127.01 313
14128.13 286
14129.26 283
14130.38 271
14131.50 288
14132.63 300
14133.75 288
14134.87 293
14136.00 278
14137.12 306
14138.24 297
14139.37 286
14140.49 295
14141.61 288
14142.74 307
14143.86 298
14144.98 296
14146.11 264
14147.23 277
14148.36 266
14149.48 284
14150.60 291
14151.73 285
14152.85 264
14153.98 276
14155.10 258
14156.22 267
14157.35 252
14158.47 264
14159.60 256
14160.72 295
14161.84 260
14162.97 260
14164.09 270
14165.22 298
14166.34 294
14167.47 263
14168.59 288
14169.72 259
14170.84 274
14171.96 278
14173.09 298
14174.21 286
14175.34 266
14176.46 272
14177.59 300
14178.71 250
14179.84 255
14180.96 255
14182.09 268
14183.21 247
14184.34 246
14185.46 267
14186.59 253
14187.72 262
14188.84 256
14189.97 244
14191.09 265
14192.22 230
14193.34 246
14194.47 239
14195.59 228
14196.72 226
14197.85 246
14198.97 270
14200.10 269
14201.22 231
14202.35 194
14203.47 221
14204.60 244
14205.73 253
14206.85 277
14207.98 218
14209.10 260
14210.23 247
14211.36 257
14212.48 227
14213.61 214
14214.74 257
14215.86 278
14216.99 223
14218.12 224
14219.24 226
14220.37 233
14221.50 247
14222.62 239
14223.75 226
14224.88 246
14226.00 270
14227.13 270
14228.26 229
14229.38 230
14230.51 248
14231.64 244
14232.76 240
14233.89 267
14235.02 246
14236.15 256
14237.27 253
14238.40 213
14239.53 241
14240.66 197
14241.78 238
14242.91 245
14244.04 236
14245.17 236
14246.29 224
14247.42 238
14248.55 274
14249.68 247
14250.80 215
14251.93 223
14253.06 221
14254.19 223
14255.32 228
14256.44 215
14257.57 245
14258.70 223
14259.83 231
14260.96 215
14262.09 233
14263.21 254
14264.34 243
14265.47 228
14266.60 217
14267.73 224
14268.86 229
14269.98 240
14271.11 210
14272.24 220
14273.37 233
14274.50 224
14275.63 238
14276.76 246
14277.89 227
14279.01 247
14280.14 211
14281.27 214
14282.40 200
14283.53 205
14284.66 182
14285.79 219
14286.92 221
14288.05 230
14289.18 210
14290.31 216
14291.44 243
14292.57 201
14293.70 165
14294.82 217
14295.95 218
14297.08 220
14298.21 186
14299.34 202
14300.47 200
14301.60 234
14302.73 205
14303.86 218
14304.99 187
14306.12 189
14307.25 206
14308.38 207
14309.51 198
14310.64 197
14311.77 212
14312.90 215
14314.03 219
14315.16 223
14316.30 242
14317.43 214
14318.56 201
14319.69 199
14320.82 193
14321.95 215
14323.08 189
14324.21 192
14325.34 190
14326.47 194
14327.60 181
14328.73 185
14329.86 185
14330.99 197
14332.13 164
14333.26 211
14334.39 165
14335.52 170
14336.65 185
14337.78 228
14338.91 187
14340.04 199
14341.18 197
14342.31 218
14343.44 184
14344.57 188
14345.70 199
14346.83 203
14347.97 210
14349.10 216
14350.23 194
14351.36 174
14352.49 191
14353.62 199
14354.76 215
14355.89 198
14357.02 189
14358.15 182
14359.28 218
14360.42 168
14361.55 189
14362.68 192
14363.81 207
14364.95 198
14366.08 189
14367.21 189
14368.34 199
14369.48 219
14370.61 202
14371.74 200
14372.87 177
14374.01 219
14375.14 209
14376.27 185
14377.40 153
14378.54 207
14379.67 216
14380.80 190
14381.94 206
14383.07 186
14384.20 199
14385.34 176
14386.47 198
14387.60 193
14388.74 206
14389.87 174
14391.00 188
14392.14 206
14393.27 187
14394.40 170
14395.54 194
14396.67 195
14397.80 190
14398.94 198
14400.07 178
14401.20 191
14402.34 194
14403.47 193
14404.61 174
14405.74 211
14406.87 198
14408.01 197
14409.14 196
14410.28 196
14411.41 198
14412.55 200
14413.68 220
14414.81 197
14415.95 213
14417.08 216
14418.22 215
14419.35 198
14420.49 214
14421.62 195
14422.76 202
14423.89 199
14425.02 203
14426.16 206
14427.29 196
14428.43 207
14429.56 194
14430.70 197
14431.83 198
14432.97 205
14434.10 216
14435.24 210
14436.37 219
14437.51 205
14438.64 207
14439.78 207
14440.92 186
14442.05 198
14443.19 195
14444.32 218
14445.46 211
14446.59 206
14447.73 194
14448.86 198
14450.00 223
14451.14 204
14452.27 181
14453.41 183
14454.54 214
14455.68 171
14456.82 214
14457.95 192
14459.09 181
14460.22 185
14461.36 231
14462.50 196
14463.63 201
14464.77 209
14465.90 193
14467.04 201
14468.18 197
14469.31 200
14470.45 216
14471.59 236
14472.72 202
14473.86 216
14475.00 208
14476.13 226
14477.27 204
14478.41 231
14479.54 193
14480.68 222
14481.82 212
14482.96 184
14484.09 187
14485.23 202
14486.37 226
14487.50 235
14488.64 241
14489.78 222
14490.92 195
14492.05 200
14493.19 240
14494.33 235
14495.47 228
14496.60 216
14497.74 207
14498.88 224
14500.02 210
14501.15 193
14502.29 214
14503.43 229
14504.57 261
14505.70 258
14506.84 245
14507.98 260
14509.12 203
14510.26 215
14511.39 215
14512.53 251
14513.67 248
14514.81 274
14515.95 277
14517.09 278
14518.22 271
14519.36 277
14520.50 270
14521.64 264
14522.78 262
14523.92 274
14525.06 297
14526.19 257
14527.33 260
14528.47 280
14529.61 292
14530.75 270
14531.89 250
14533.03 202
14534.17 255
14535.31 267
14536.45 259
14537.58 249
14538.72 231
14539.86 224
14541.00 224
14542.14 206
14543.28 214
14544.42 232
14545.56 191
14546.70 202
14547.84 210
14548.98 248
14550.12 216
14551.26 191
14552.40 176
14553.54 221
14554.68 207
14555.82 235
14556.96 206
14558.10 227
14559.24 204
14560.38 211
14561.52 206
14562.66 238
14563.80 238
14564.94 246
14566.08 272
14567.22 219
14568.36 221
14569.50 215
14570.64 207
14571.78 213
14572.92 222
14574.06 207
14575.20 248
14576.34 206
14577.48 206
14578.62 213
14579.76 193
14580.91 225
14582.05 236
14583.19 221
14584.33 195
14585.47 239
14586.61 244
14587.75 235
14588.89 184
14590.03 214
14591.18 226
14592.32 235
14593.46 206
14594.60 179
14595.74 214
14596.88 228
14598.02 235
14599.17 201
14600.31 242
14601.45 225
14602.59 255
14603.73 230
14604.87 221
14606.02 209
14607.16 237
14608.30 238
14609.44 245
14610.58 230
14611.73 223
14612.87 234
14614.01 240
14615.15 219
14616.29 220
14617.44 228
14618.58 218
14619.72 230
14620.86 251
14622.01 251
14623.15 237
14624.29 259
14625.43 271
14626.58 259
14627.72 249
14628.86 254
14630.01 253
14631.15 241
14632.29 247
14633.43 251
14634.58 269
14635.72 257
14636.86 250
14638.01 249
14639.15 285
14640.29 291
14641.44 286
14642.58 263
14643.72 263
14644.87 259
14646.01 284
14647.15 240
14648.30 248
14649.44 239
14650.58 236
14651.73 243
14652.87 226
14654.01 231
14655.16 213
14656.30 260
14657.45 216
14658.59 192
14659.73 189
14660.88 245
14662.02 212
14663.17 204
14664.31 209
14665.45 206
14666.60 238
14667.74 207
14668.89 239
14670.03 199
14671.18 223
14672.32 198
14673.46 216
14674.61 205
14675.75 217
14676.90 216
14678.04 237
14679.19 229
14680.33 172
14681.48 181
14682.62 197
14683.77 192
14684.91 219
14686.06 228
14687.20 188
14688.35 204
14689.49 197
14690.64 172
14691.78 176
14692.93 179
14694.07 190
14695.22 210
14696.36 206
14697.51 215
14698.65 199
14699.80 174
14700.95 188
14702.09 186
14703.24 170
14704.38 149
14705.53 173
14706.67 175
14707.82 197
14708.97 187
14710.11 204
14711.26 186
14712.40 194
14713.55 172
14714.70 188
14715.84 160
14716.99 204
14718.13 173
14719.28 184
14720.43 174
14721.57 155
14722.72 166
14723.87 164
14725.01 192
14726.16 188
14727.31 175
14728.45 153
14729.60 184
14730.75 184
14731.89 181
14733.04 176
14734.19 212
14735.33 204
14736.48 204
14737.63 180
14738.77 164
14739.92 172
14741.07 185
14742.22 196
14743.36 211
14744.51 167
14745.66 165
14746.80 195
14747.95 211
14749.10 188
14750.25 165
14751.39 187
14752.54 194
14753.69 166
14754.84 172
14755.99 152
14757.13 162
14758.28 176
14759.43 187
14760.58 166
14761.72 186
14762.87 183
14764.02 183
14765.17 163
14766.32 164
14767.47 152
14768.61 161
14769.76 170
14770.91 181
14772.06 177
14773.21 174
14774.36 156
14775.50 176
14776.65 180
14777.80 190
14778.95 200
14780.10 162
14781.25 186
14782.40 179
14783.54 166
14784.69 148
14785.84 179
14786.99 176
14788.14 194
14789.29 176
14790.44 155
14791.59 176
14792.74 192
14793.89 209
14795.03 172
14796.18 189
14797.33 175
14798.48 191
14799.63 163
14800.78 163
14801.93 145
14803.08 146
14804.23 174
14805.38 156
14806.53 155
14807.68 171
14808.83 166
14809.98 170
14811.13 148
14812.28 169
14813.43 172
14814.58 190
14815.73 192
14816.88 146
14818.03 163
14819.18 152
14820.33 160
14821.48 169
14822.63 193
14823.78 166
14824.93 170
14826.08 137
14827.23 162
14828.38 161
14829.53 160
14830.68 170
14831.83 138
14832.98 167
14834.14 157
14835.29 154
14836.44 150
14837.59 158
14838.74 162
14839.89 168
14841.04 157
14842.19 155
14843.34 146
14844.49 145
14845.65 157
14846.80 155
14847.95 168
14849.10 166
14850.25 173
14851.40 154
14852.55 123
14853.71 141
14854.86 152
14856.01 153
14857.16 147
14858.31 143
14859.46 169
14860.62 155
14861.77 167
14862.92 145
14864.07 131
14865.22 131
14866.38 158
14867.53 165
14868.68 150
14869.83 167
14870.98 179
14872.14 181
14873.29 138
14874.44 124
14875.59 156
14876.75 152
14877.90 148
14879.05 174
14880.20 156
14881.36 136
14882.51 146
14883.66 146
14884.81 157
14885.97 183
14887.12 165
14888.27 161
14889.42 142
14890.58 147
14891.73 147
14892.88 137
14894.04 144
14895.19 153
14896.34 168
14897.50 157
14898.65 153
14899.80 169
14900.96 142
14902.11 187
14903.26 150
14904.42 161
14905.57 179
14906.72 172
14907.88 144
14909.03 188
14910.18 176
14911.34 158
14912.49 165
14913.65 172
14914.80 163
14915.95 183
14917.11 182
14918.26 204
14919.42 173
14920.57 156
14921.72 160
14922.88 162
14924.03 180
14925.19 172
14926.34 163
14927.50 178
14928.65 158
14929.81 182
14930.96 166
14932.11 164
14933.27 169
14934.42 172
14935.58 185
14936.73 180
14937.89 169
14939.04 168
14940.20 174
14941.35 158
14942.51 161
14943.66 185
14944.82 196
14945.97 162
14947.13 155
14948.28 191
14949.44 175
14950.59 178
14951.75 184
14952.90 154
14954.06 174
14955.22 205
14956.37 192
14957.53 185
14958.68 161
14959.84 182
14960.99 213
14962.15 186
14963.30 171
14964.46 180
14965.62 198
14966.77 212
14967.93 201
14969.08 167
14970.24 171
14971.40 166
14972.55 208
14973.71 170
14974.86 173
14976.02 160
14977.18 189
14978.33 212
14979.49 190
14980.65 162
14981.80 159
14982.96 196
14984.12 206
14985.27 178
14986.43 195
14987.59 164
14988.74 161
14989.90 159
14991.06 156
14992.21 197
14993.37 153
14994.53 172
14995.68 188
14996.84 204
14998.00 163
14999.16 161
15000.31 170
15001.47 169
15002.63 176
15003.79 155
15004.94 166
15006.10 170
15007.26 172
15008.42 163
15009.57 171
15010.73 188
15011.89 191
15013.05 156
15014.20 171
15015.36 152
15016.52 155
15017.68 152
15018.83 143
15019.99 180
15021.15 171
15022.31 151
15023.47 181
15024.63 192
15025.78 156
15026.94 169
15028.10 151
15029.26 167
15030.42 188
15031.58 153
15032.73 144
15033.89 139
15035.05 156
15036.21 176
15037.37 138
15038.53 146
15039.69 132
15040.84 137
15042.00 148
15043.16 134
15044.32 132
15045.48 134
15046.64 144
15047.80 139
15048.96 130
15050.12 126
15051.28 145
15052.43 159
15053.59 185
15054.75 153
15055.91 128
15057.07 157
15058.23 174
15059.39 176
15060.55 155
15061.71 135
15062.87 143
15064.03 166
15065.19 157
15066.35 148
15067.51 133
15068.67 129
15069.83 150
15070.99 128
15072.15 118
15073.31 128
15074.47 141
15075.63 172
15076.79 150
15077.95 144
15079.11 140
15080.27 140
15081.43 129
15082.59 130
15083.75 135
15084.91 142
15086.07 142
15087.23 135
15088.39 129
15089.55 163
15090.71 137
15091.88 147
15093.04 160
15094.20 146
15095.36 181
15096.52 150
15097.68 164
15098.84 135
15100.00 170
15101.16 143
15102.32 129
15103.49 145
15104.65 158
15105.81 137
15106.97 145
15108.13 129
15109.29 141
15110.45 139
15111.61 159
15112.78 138
15113.94 152
15115.10 131
15116.26 133
15117.42 141
15118.58 124
15119.75 133
15120.91 129
15122.07 158
15123.23 156
15124.39 153
15125.56 149
15126.72 129
15127.88 132
15129.04 159
15130.21 162
15131.37 140
15132.53 133
15133.69 145
15134.85 141
15136.02 157
15137.18 133
15138.34 137
15139.50 135
15140.67 161
15141.83 169
15142.99 142
15144.16 130
15145.32 155
15146.48 139
15147.64 149
15148.81 152
15149.97 150
15151.13 166
15152.30 157
15153.46 152
15154.62 124
15155.79 128
15156.95 143
15158.11 160
15159.28 160
15160.44 150
15161.60 120
15162.77 134
15163.93 131
15165.09 149
15166.26 145
15167.42 151
15168.58 167
15169.75 169
15170.91 155
15172.08 155
15173.24 154
15174.40 159
15175.57 151
15176.73 151
15177.90 138
15179.06 157
15180.22 177
15181.39 171
15182.55 140
15183.72 141
15184.88 147
15186.05 148
15187.21 135
15188.37 127
15189.54 132
15190.70 157
15191.87 148
15193.03 145
15194.20 113
15195.36 113
15196.53 136
15197.69 131
15198.86 152
15200.02 163
15201.19 151
15202.35 167
15203.52 153
15204.68 129
15205.85 143
15207.01 156
15208.18 155
15209.34 158
15210.51 136
15211.67 171
15212.84 155
15214.00 154
15215.17 147
15216.33 152
15217.50 166
15218.67 161
15219.83 143
15221.00 161
15222.16 179
15223.33 157
15224.50 139
15225.66 177
15226.83 175
15227.99 165
15229.16 157
15230.33 140
15231.49 156
15232.66 180
15233.82 146
15234.99 161
15236.16 175
15237.32 163
15238.49 169
15239.66 170
15240.82 142
15241.99 167
15243.16 148
15244.32 152
15245.49 156
15246.66 175
15247.82 174
15248.99 150
15250.16 142
15251.32 133
15252.49 159
15253.66 157
15254.82 146
15255.99 150
15257.16 174
15258.32 163
15259.49 139
15260.66 127
15261.83 151
15262.99 169
15264.16 149
15265.33 128
15266.50 156
15267.66 150
15268.83 136
15270.00 141
15271.17 146
15272.33 165
15273.50 156
15274.67 150
15275.84 126
15277.01 149
15278.17 167
15279.34 150
15280.51 137
15281.68 144
15282.85 137
15284.01 137
15285.18 128
15286.35 127
15287.52 142
15288.69 143
15289.86 148
15291.02 138
15292.19 166
15293.36 147
15294.53 135
15295.70 149
15296.87 140
15298.03 137
15299.20 144
15300.37 156
15301.54 145
15302.71 115
15303.88 137
15305.05 145
15306.22 147
15307.39 132
15308.56 124
15309.72 166
15310.89 167
15312.06 151
15313.23 147
15314.40 141
15315.57 147
15316.74 141
15317.91 131
15319.08 132
15320.25 137
15321.42 153
15322.59 168
15323.76 134
15324.93 105
15326.10 147
15327.27 142
15328.44 150
15329.61 159
15330.78 146
15331.95 154
15333.12 132
15334.29 156
15335.46 124
15336.63 140
15337.80 164
15338.97 157
15340.14 151
15341.31 128
15342.48 161
15343.65 151
15344.82 126
15345.99 132
15347.16 134
15348.33 134
15349.50 128
15350.67 144
15351.84 135
15353.01 135
15354.18 157
15355.36 127
15356.53 136
15357.70 128
15358.87 157
15360.04 165
15361.21 133
15362.38 128
15363.55 143
15364.72 170
15365.90 136
15367.07 140
15368.24 142
15369.41 151
15370.58 147
15371.75 140
15372.92 134
15374.10 129
15375.27 148
15376.44 142
15377.61 130
15378.78 140
15379.95 141
15381.13 169
15382.30 137
15383.47 124
15384.64 127
15385.81 143
15386.99 144
15388.16 130
15389.33 131
15390.50 150
15391.68 155
15392.85 131
15394.02 134
15395.19 130
15396.36 151
15397.54 135
15398.71 160
15399.88 157
15401.05 150
15402.23 131
15403.40 147
15404.57 140
15405.75 121
15406.92 144
15408.09 151
15409.26 138
15410.44 148
15411.61 140
15412.78 116
15413.96 130
15415.13 140
15416.30 133
15417.48 152
15418.65 150
15419.82 153
15421.00 150
15422.17 147
15423.34 114
15424.52 127
15425.69 145
15426.86 143
15428.04 160
15429.21 161
15430.39 136
15431.56 144
15432.73 117
15433.91 141
15435.08 120
15436.25 123
15437.43 128
15438.60 134
15439.78 161
15440.95 147
15442.13 160
15443.30 170
15444.47 167
15445.65 148
15446.82 135
15448.00 126
15449.17 142
15450.35 140
15451.52 161
15452.70 147
15453.87 132
15455.04 155
15456.22 146
15457.39 146
15458.57 145
15459.74 137
15460.92 167
15462.09 150
15463.27 160
15464.44 152
15465.62 132
15466.79 158
15467.97 155
15469.14 144
15470.32 133
15471.49 166
15472.67 160
15473.85 141
15475.02 123
15476.20 150
15477.37 136
15478.55 128
15479.72 163
15480.90 147
15482.07 164
15483.25 146
15484.43 149
15485.60 120
15486.78 162
15487.95 174
15489.13 154
15490.31 168
15491.48 131
15492.66 160
15493.83 158
15495.01 173
15496.19 160
15497.36 160
15498.54 154
15499.72 158
15500.89 120
15502.07 135
15503.25 126
15504.42 125
15505.60 134
15506.78 158
15507.95 134
15509.13 141
15510.31 138
15511.48 144
15512.66 166
15513.84 161
15515.01 145
15516.19 144
15517.37 160
15518.54 149
15519.72 154
15520.90 150
15522.08 149
15523.25 162
15524.43 180
15525.61 144
15526.79 149
15527.96 131
15529.14 164
15530.32 145
15531.50 154
15532.67 129
15533.85 129
15535.03 169
15536.21 145
15537.38 160
15538.56 112
15539.74 147
15540.92 155
15542.10 149
15543.27 127
15544.45 151
15545.63 133
15546.81 184
15547.99 165
15549.17 150
15550.34 151
15551.52 167
15552.70 184
15553.88 167
15555.06 142
15556.24 144
15557.41 186
15558.59 156
15559.77 160
15560.95 153
15562.13 153
15563.31 170
15564.49 153
15565.67 147
15566.84 168
15568.02 173
15569.20 157
15570.38 151
15571.56 145
15572.74 154
15573.92 144
15575.10 173
15576.28 163
15577.46 154
15578.64 155
15579.82 188
15581.00 155
15582.18 159
15583.35 152
15584.53 162
15585.71 176
15586.89 181
15588.07 171
15589.25 144
15590.43 162
15591.61 154
15592.79 187
15593.97 166
15595.15 160
15596.33 151
15597.51 195
15598.69 161
15599.87 172
15601.05 159
15602.23 173
15603.41 176
15604.59 177
15605.78 163
15606.96 167
15608.14 160
15609.32 174
15610.50 190
15611.68 182
15612.86 170
15614.04 148
15615.22 168
15616.40 164
15617.58 172
15618.76 176
15619.94 183
15621.12 188
15622.31 198
15623.49 191
15624.67 193
15625.85 229
15627.03 226
15628.21 183
15629.39 164
15630.57 202
15631.76 187
15632.94 209
15634.12 185
15635.30 221
15636.48 196
15637.66 202
15638.85 172
15640.03 180
15641.21 202
15642.39 193
15643.57 184
15644.75 195
15645.94 215
15647.12 166
15648.30 201
15649.48 201
15650.66 197
15651.85 192
15653.03 215
15654.21 180
15655.39 216
15656.58 214
15657.76 210
15658.94 222
15660.12 221
15661.31 224
15662.49 198
15663.67 199
15664.85 184
15666.04 211
15667.22 213
15668.40 222
15669.58 182
15670.77 242
15671.95 242
15673.13 208
15674.32 204
15675.50 204
15676.68 203
15677.87 210
15679.05 178
15680.23 230
15681.42 213
15682.60 223
15683.78 218
15684.97 200
15686.15 207
15687.33 204
15688.52 215
15689.70 219
15690.88 211
15692.07 191
15693.25 244
15694.44 235
15695.62 226
15696.80 224
15697.99 218
15699.17 236
15700.35 237
15701.54 226
15702.72 217
15703.91 228
15705.09 196
15706.28 257
15707.46 207
15708.64 193
15709.83 216
15711.01 217
15712.20 222
15713.38 214
15714.57 243
15715.75 240
15716.94 256
15718.12 230
15719.31 231
15720.49 236
15721.67 261
15722.86 254
15724.04 260
15725.23 244
15726.41 236
15727.60 237
15728.78 228
15729.97 238
15731.15 235
15732.34 256
15733.53 275
15734.71 239
15735.90 202
15737.08 228
15738.27 235
15739.45 268
15740.64 219
15741.82 232
15743.01 217
15744.19 264
15745.38 229
15746.57 228
15747.75 273
15748.94 286
15750.12 252
15751.31 281
15752.50 270
15753.68 273
15754.87 278
15756.05 239
15757.24 252
15758.43 248
15759.61 256
15760.80 259
15761.99 279
15763.17 268
15764.36 270
15765.54 276
15766.73 257
15767.92 291
15769.10 255
15770.29 251
15771.48 232
15772.66 247
15773.85 252
15775.04 206
15776.22 218
15777.41 259
15778.60 213
15779.79 231
15780.97 208
15782.16 247
15783.35 269
15784.53 214
15785.72 217
15786.91 229
15788.10 227
15789.28 219
15790.47 265
15791.66 253
15792.85 233
15794.03 227
15795.22 268
15796.41 239
15797.60 195
15798.78 237
15799.97 215
15801.16 193
15802.35 200
15803.54 203
15804.72 201
15805.91 217
15807.10 198
15808.29 194
15809.48 181
15810.66 203
15811.85 198
15813.04 195
15814.23 195
15815.42 203
15816.61 225
15817.79 231
15818.98 220
15820.17 212
15821.36 201
15822.55 197
15823.74 193
15824.93 198
15826.11 205
15827.30 193
15828.49 197
15829.68 190
15830.87 215
15832.06 208
15833.25 185
15834.44 156
15835.63 168
15836.82 169
15838.00 209
15839.19 229
15840.38 202
15841.57 178
15842.76 194
15843.95 197
15845.14 173
15846.33 163
15847.52 179
15848.71 175
15849.90 201
15851.09 187
15852.28 160
15853.47 189
15854.66 199
15855.85 193
15857.04 171
15858.23 158
15859.42 178
15860.61 201
15861.80 207
15862.99 183
15864.18 153
15865.37 218
15866.56 197
15867.75 195
15868.94 170
15870.13 171
15871.32 196
15872.51 189
15873.70 192
15874.89 175
15876.08 188
15877.27 210
15878.46 189
15879.66 190
15880.85 147
15882.04 184
15883.23 191
15884.42 195
15885.61 154
15886.80 178
15887.99 176
15889.18 204
15890.37 197
15891.57 163
15892.76 180
15893.95 198
15895.14 186
15896.33 205
15897.52 179
15898.71 193
15899.91 199
15901.10 198
15902.29 175
15903.48 178
15904.67 203
15905.86 202
15907.06 205
15908.25 170
15909.44 156
15910.63 179
15911.82 197
15913.02 172
15914.21 176
15915.40 199
15916.59 192
15917.78 185
15918.98 199
15920.17 199
15921.36 176
15922.55 208
15923.75 191
15924.94 200
15926.13 192
15927.32 170
15928.52 186
15929.71 178
15930.90 184
15932.09 182
15933.29 194
15934.48 191
15935.67 181
15936.87 174
15938.06 186
15939.25 177
15940.44 184
15941.64 201
15942.83 200
15944.02 206
15945.22 187
15946.41 182
15947.60 173
15948.80 174
15949.99 188
15951.18 176
15952.38 176
15953.57 175
15954.77 173
15955.96 172
15957.15 177
15958.35 165
15959.54 160
15960.73 177
15961.93 152
15963.12 149
15964.32 159
15965.51 166
15966.70 160
15967.90 155
15969.09 170
15970.29 172
15971.48 148
15972.67 149
15973.87 161
15975.06 143
15976.26 157
15977.45 159
15978.65 175
15979.84 159
15981.04 140
15982.23 168
15983.43 145
15984.62 171
15985.81 142
15987.01 146
15988.20 163
15989.40 173
15990.59 169
15991.79 151
15992.98 147
15994.18 148
15995.37 142
15996.57 179
15997.76 156
15998.96 126
16000.16 172
16001.35 158
16002.55 140
16003.74 137
16004.94 166
16006.13 151
16007.33 159
16008.52 146
16009.72 142
16010.92 144
16012.11 159
16013.31 143
16014.50 141
16015.70 131
16016.89 148
16018.09 157
16019.29 136
16020.48 137
16021.68 143
16022.87 160
16024.07 145
16025.27 151
16026.46 140
16027.66 154
16028.86 153
16030.05 160
16031.25 164
16032.45 157
16033.64 140
16034.84 150
16036.04 161
16037.23 136
16038.43 142
16039.63 155
16040.82 146
16042.02 153
16043.22 161
16044.41 147
16045.61 151
16046.81 144
16048.00 151
16049.20 151
16050.40 134
16051.60 156
16052.79 120
16053.99 153
16055.19 145
16056.39 132
16057.58 146
16058.78 147
16059.98 153
16061.18 164
16062.37 137
16063.57 141
16064.77 160
16065.97 149
16067.16 126
16068.36 138
16069.56 134
16070.76 141
16071.96 166
16073.15 141
16074.35 131
16075.55 113
16076.75 129
16077.95 133
16079.14 140
16080.34 127
16081.54 164
16082.74 146
16083.94 161
16085.14 133
16086.34 134
16087.53 139
16088.73 133
16089.93 135
16091.13 135
16092.33 135
16093.53 114
16094.73 130
16095.93 130
16097.12 146
16098.32 132
16099.52 121
16100.72 127
16101.92 149
16103.12 133
16104.32 152
16105.52 124
16106.72 143
16107.92 126
16109.12 124
16110.32 129
16111.52 129
16112.71 141
16113.91 121
16115.11 141
16116.31 132
16117.51 131
16118.71 131
16119.91 130
16121.11 122
16122.31 136
16123.51 106
16124.71 115
16125.91 114
16127.11 122
16128.31 127
16129.51 127
16130.71 143
16131.91 131
16133.11 133
16134.31 124
16135.51 134
16136.71 115
16137.92 156
16139.12 120
16140.32 120
16141.52 115
16142.72 143
16143.92 128
16145.12 146
16146.32 156
16147.52 140
16148.72 137
16149.92 122
16151.12 131
16152.32 127
16153.53 147
16154.73 126
16155.93 141
16157.13 126
16158.33 163
16159.53 152
16160.73 132
16161.93 144
16163.14 117
16164.34 141
16165.54 130
16166.74 117
16167.94 113
16169.14 143
16170.34 134
16171.55 134
16172.75 136
16173.95 132
16175.15 124
16176.35 142
16177.56 164
16178.76 158
16179.96 135
16181.16 115
16182.36 130
16183.57 144
16184.77 126
16185.97 141
16187.17 122
16188.38 144
16189.58 181
16190.78 135
16191.98 149
16193.18 129
16194.39 154
16195.59 138
16196.79 113
16198.00 114
16199.20 127
16200.40 145
16201.60 139
16202.81 159
16204.01 129
16205.21 166
16206.42 139
16207.62 158
16208.82 123
16210.02 131
16211.23 171
16212.43 153
16213.63 119
16214.84 144
16216.04 132
16217.24 150
16218.45 141
16219.65 132
16220.86 119
16222.06 124
16223.26 160
16224.47 120
16225.67 148
16226.87 130
16228.08 154
16229.28 161
16230.49 167
16231.69 131
16232.89 149
16234.10 161
16235.30 126
16236.51 156
16237.71 163
16238.91 168
16240.12 158
16241.32 145
16242.53 149
16243.73 182
16244.94 174
16246.14 183
16247.34 151
16248.55 156
16249.75 146
16250.96 157
16252.16 155
16253.37 134
16254.57 173
16255.78 151
16256.98 167
16258.19 148
16259.39 167
16260.60 138
16261.80 145
16263.01 171
16264.21 181
16265.42 168
16266.62 185
16267.83 164
16269.03 185
16270.24 179
16271.45 188
16272.65 173
16273.86 147
16275.06 152
16276.27 147
16277.47 185
16278.68 143
16279.88 147
16281.09 147
16282.30 202
16283.50 163
16284.71 162
16285.91 151
16287.12 189
16288.33 180
16289.53 176
16290.74 160
16291.94 207
16293.15 200
16294.36 177
16295.56 192
16296.77 178
16297.98 176
16299.18 147
16300.39 161
16301.60 160
16302.80 184
16304.01 161
16305.22 207
16306.42 187
16307.63 181
16308.84 155
16310.04 211
16311.25 196
16312.46 186
16313.66 164
16314.87 174
16316.08 193
16317.29 200
16318.49 204
16319.70 168
16320.91 184
16322.11 182
16323.32 210
16324.53 183
16325.74 190
16326.94 185
16328.15 208
16329.36 184
16330.57 175
16331.77 179
16332.98 164
16334.19 186
16335.40 175
16336.61 163
16337.81 160
16339.02 169
16340.23 168
16341.44 170
16342.65 162
16343.85 171
16345.06 166
16346.27 173
16347.48 165
16348.69 146
16349.90 163
16351.10 141
16352.31 138
16353.52 141
16354.73 148
16355.94 146
16357.15 166
16358.35 133
16359.56 151
16360.77 147
16361.98 175
16363.19 165
16364.40 140
16365.61 148
16366.82 159
16368.03 145
16369.23 145
16370.44 148
16371.65 136
16372.86 155
16374.07 134
16375.28 154
16376.49 151
16377.70 147
16378.91 155
16380.12 149
16381.33 146
16382.54 166
16383.75 146
16384.96 157
16386.17 144
16387.38 134
16388.59 150
16389.80 144
16391.01 137
16392.22 129
16393.43 154
16394.64 131
16395.85 115
16397.06 127
16398.27 142
16399.48 141
16400.69 161
16401.90 158
16403.11 130
16404.32 130
16405.53 143
16406.74 136
16407.95 161
16409.16 115
16410.37 115
16411.58 147
16412.79 162
16414.00 131
16415.21 112
16416.42 135
16417.63 133
16418.85 125
16420.06 127
16421.27 135
16422.48 137
16423.69 143
16424.90 131
16426.11 129
16427.32 145
16428.53 133
16429.75 144
16430.96 143
16432.17 133
16433.38 144
16434.59 182
16435.80 134
16437.01 152
16438.23 128
16439.44 139
16440.65 124
16441.86 142
16443.07 141
16444.28 137
16445.50 125
16446.71 119
16447.92 132
16449.13 123
16450.34 139
16451.56 122
16452.77 142
16453.98 125
16455.19 133
16456.41 122
16457.62 152
16458.83 126
16460.04 131
16461.26 125
16462.47 151
16463.68 153
16464.89 143
16466.11 130
16467.32 123
16468.53 113
16469.74 145
16470.96 145
16472.17 139
16473.38 141
16474.60 130
16475.81 151
16477.02 132
16478.23 107
16479.45 139
16480.66 129
16481.87 144
16483.09 126
16484.30 128
16485.51 135
16486.73 120
16487.94 108
16489.15 134
16490.37 118
16491.58 129
16492.80 131
16494.01 114
16495.22 103
16496.44 128
16497.65 141
16498.86 126
16500.08 127
16501.29 129
16502.51 146
16503.72 130
16504.93 121
16506.15 125
16507.36 129
16508.58 114
16509.79 148
16511.01 144
16512.22 140
16513.43 112
16514.65 133
16515.86 123
16517.08 105
16518.29 112
16519.51 104
16520.72 131
16521.94 135
16523.15 112
16524.37 131
16525.58 130
16526.80 118
16528.01 129
16529.23 126
16530.44 125
16531.66 108
16532.87 116
16534.09 119
16535.30 115
16536.52 106
16537.73 126
16538.95 138
16540.16 115
16541.38 99
16542.59 126
16543.81 132
16545.02 88
16546.24 109
16547.46 127
16548.67 128
16549.89 98
16551.10 135
16552.32 128
16553.54 122
16554.75 128
16555.97 128
16557.18 118
16558.40 115
16559.62 125
16560.83 126
16562.05 135
16563.26 100
16564.48 107
16565.70 137
16566.91 136
16568.13 104
16569.35 119
16570.56 117
16571.78 116
16573.00 133
16574.21 114
16575.43 135
16576.65 122
16577.86 127
16579.08 136
16580.30 129
16581.51 127
16582.73 142
16583.95 127
16585.16 112
16586.38 111
16587.60 139
16588.82 110
16590.03 132
16591.25 106
16592.47 109
16593.68 120
16594.90 115
16596.12 133
16597.34 116
16598.55 117
16599.77 115
16600.99 136
16602.21 142
16603.43 126
16604.64 125
16605.86 138
16607.08 129
16608.30 102
16609.51 97
16610.73 109
16611.95 133
16613.17 112
16614.39 114
16615.60 119
16616.82 138
16618.04 107
16619.26 139
16620.48 113
16621.70 109
16622.91 110
16624.13 139
16625.35 108
16626.57 120
16627.79 128
16629.01 145
16630.23 116
16631.45 96
16632.66 133
16633.88 119
16635.10 126
16636.32 90
16637.54 128
16638.76 133
16639.98 127
16641.20 118
16642.42 129
16643.64 131
16644.85 114
16646.07 102
16647.29 124
16648.51 115
16649.73 116
16650.95 130
16652.17 111
16653.39 105
16654.61 128
16655.83 138
16657.05 140
16658.27 98
16659.49 102
16660.71 137
16661.93 112
16663.15 120
16664.37 104
16665.59 135
16666.81 135
16668.03 118
16669.25 131
16670.47 120
16671.69 118
16672.91 106
16674.13 131
16675.35 117
16676.57 106
16677.79 111
16679.01 140
16680.23 98
16681.45 97
16682.67 101
16683.89 138
16685.11 113
16686.34 96
16687.56 110
16688.78 117
16690.00 128
16691.22 106
16692.44 122
16693.66 107
16694.88 113
16696.10 112
16697.32 116
16698.55 92
16699.77 117
16700.99 121
16702.21 136
16703.43 110
16704.65 115
16705.87 106
16707.10 122
16708.32 118
16709.54 82
16710.76 115
16711.98 124
16713.20 105
16714.43 115
16715.65 117
16716.87 108
16718.09 134
16719.31 124
16720.54 143
16721.76 122
16722.98 122
16724.20 124
16725.42 121
16726.65 87
16727.87 107
16729.09 130
16730.31 109
16731.54 105
16732.76 105
16733.98 119
16735.20 119
16736.43 113
16737.65 108
16738.87 109
16740.09 119
16741.32 113
16742.54 107
16743.76 98
16744.99 106
16746.21 118
16747.43 131
16748.65 98
16749.88 108
16751.10 113
16752.32 142
16753.55 106
16754.77 88
16755.99 117
16757.22 96
16758.44 94
16759.66 104
16760.89 108
16762.11 120
16763.33 111
16764.56 90
16765.78 124
16767.01 121
16768.23 126
16769.45 97
16770.68 118
16771.90 108
16773.12 116
16774.35 127
16775.57 128
16776.80 127
16778.02 98
16779.25 115
16780.47 145
16781.69 135
16782.92 107
16784.14 106
16785.37 103
16786.59 116
16787.82 107
16789.04 137
16790.27 116
16791.49 114
16792.71 122
16793.94 119
16795.16 116
16796.39 128
16797.61 124
16798.84 142
16800.06 116
16801.29 89
16802.51 106
16803.74 126
16804.96 129
16806.19 109
16807.41 102
16808.64 107
16809.86 113
16811.09 133
16812.32 116
16813.54 110
16814.77 116
16815.99 147
16817.22 119
16818.44 102
16819.67 117
16820.89 114
16822.12 129
16823.35 117
16824.57 109
16825.80 127
16827.02 107
16828.25 118
16829.48 107
16830.70 109
16831.93 112
16833.15 123
16834.38 149
16835.61 124
16836.83 122
16838.06 109
16839.29 123
16840.51 140
16841.74 137
16842.96 130
16844.19 144
16845.42 131
16846.64 122
16847.87 117
16849.10 141
16850.32 122
16851.55 126
16852.78 127
16854.01 118
16855.23 118
16856.46 124
16857.69 154
16858.91 145
16860.14 151
16861.37 144
16862.59 137
16863.82 145
16865.05 117
16866.28 105
16867.50 130
16868.73 122
16869.96 109
16871.19 136
16872.41 138
16873.64 147
16874.87 133
16876.10 139
16877.33 155
16878.55 149
16879.78 131
16881.01 122
16882.24 153
16883.46 161
16884.69 166
16885.92 163
16887.15 150
16888.38 161
16889.61 152
16890.83 163
16892.06 155
16893.29 143
16894.52 180
16895.75 143
16896.98 170
16898.20 136
16899.43 139
16900.66 157
16901.89 131
16903.12 128
16904.35 151
16905.58 138
16906.80 144
16908.03 143
16909.26 154
16910.49 139
16911.72 146
16912.95 147
16914.18 149
16915.41 129
16916.64 134
16917.87 131
16919.10 139
16920.33 150
16921.55 142
16922.78 135
16924.01 126
16925.24 130
16926.47 128
16927.70 102
16928.93 131
16930.16 128
16931.39 141
16932.62 122
16933.85 126
16935.08 145
16936.31 134
16937.54 142
16938.77 136
16940.00 109
16941.23 119
16942.46 156
16943.69 120
16944.92 140
16946.15 130
16947.38 133
16948.61 138
16949.84 137
16951.07 122
16952.30 109
16953.53 114
16954.76 145
16956.00 122
16957.23 122
16958.46 118
16959.69 127
16960.92 172
16962.15 134
16963.38 115
16964.61 135
16965.84 124
16967.07 142
16968.30 110
16969.54 128
16970.77 131
16972.00 126
16973.23 133
16974.46 130
16975.69 119
16976.92 122
16978.15 126
16979.39 106
16980.62 119
16981.85 109
16983.08 150
16984.31 116
16985.54 124
16986.78 123
16988.01 131
16989.24 150
16990.47 133
16991.70 139
16992.94 144
16994.17 143
16995.40 108
16996.63 130
16997.86 127
16999.10 135
17000.33 128
17001.56 129
17002.79 113
17004.03 109
17005.26 137
17006.49 140
17007.72 136
17008.96 106
17010.19 123
17011.42 141
17012.65 126
17013.89 134
17015.12 146
17016.35 124
17017.58 115
17018.82 117
17020.05 140
17021.28 127
17022.52 125
17023.75 116
17024.98 109
17026.22 143
17027.45 164
17028.68 131
17029.92 120
17031.15 114
17032.38 147
17033.62 136
17034.85 110
17036.08 120
17037.32 123
17038.55 133
17039.78 123
17041.02 108
17042.25 103
17043.49 121
17044.72 119
17045.95 130
17047.19 166
17048.42 131
17049.66 124
17050.89 129
17052.12 132
17053.36 124
17054.59 115
17055.83 130
17057.06 107
17058.29 122
17059.53 101
17060.76 109
17062.00 130
17063.23 114
17064.47 97
17065.70 127
17066.94 140
17068.17 137
17069.41 113
17070.64 104
17071.88 123
17073.11 125
17074.35 106
17075.58 121
17076.82 123
17078.05 103
17079.29 128
17080.52 96
17081.76 98
17082.99 94
17084.23 123
17085.46 114
17086.70 130
17087.93 113
17089.17 114
17090.40 105
17091.64 108
17092.87 116
17094.11 106
17095.35 86
17096.58 97
17097.82 91
17099.05 97
17100.29 101
17101.53 102
17102.76 117
17104.00 97
17105.23 105
17106.47 129
17107.71 116
17108.94 101
17110.18 126
17111.41 95
17112.65 93
17113.89 110
17115.12 103
17116.36 113
17117.60 98
17118.83 87
17120.07 128
17121.31 120
17122.54 136
17123.78 114
17125.02 110
17126.25 108
17127.49 113
17128.73 98
17129.96 101
17131.20 113
17132.44 102
17133.68 103
17134.91 112
17136.15 107
17137.39 99
17138.62 99
17139.86 131
17141.10 115
17142.34 90
17143.57 109
17144.81 98
17146.05 118
17147.29 112
17148.52 127
17149.76 123
17151.00 123
17152.24 97
17153.48 107
17154.71 97
17155.95 103
17157.19 108
17158.43 86
17159.66 108
17160.90 110
17162.14 103
17163.38 89
17164.62 103
17165.86 125
17167.09 101
17168.33 117
17169.57 95
17170.81 119
17172.05 123
17173.29 119
17174.52 104
17175.76 99
17177.00 94
17178.24 111
17179.48 108
17180.72 100
17181.96 99
17183.20 109
17184.43 107
17185.67 93
17186.91 87
17188.15 75
17189.39 102
17190.63 97
17191.87 111
17193.11 97
17194.35 101
17195.59 105
17196.83 116
17198.07 95
17199.31 106
17200.55 94
17201.78 100
17203.02 98
17204.26 92
17205.50 100
17206.74 102
17207.98 100
17209.22 110
17210.46 96
17211.70 93
17212.94 112
17214.18 99
17215.42 92
17216.66 95
17217.90 107
17219.14 104
17220.38 95
17221.62 124
17222.86 97
17224.10 106
17225.34 118
17226.59 114
17227.83 101
17229.07 96
17230.31 109
17231.55 98
17232.79 83
17234.03 104
17235.27 114
17236.51 123
17237.75 113
17238.99 97
17240.23 89
17241.47 103
17242.72 89
17243.96 82
17245.20 105
17246.44 110
17247.68 114
17248.92 92
17250.16 72
17251.40 80
17252.65 89
17253.89 99
17255.13 101
17256.37 98
17257.61 102
17258.85 108
17260.09 101
17261.34 83
17262.58 82
17263.82 108
17265.06 104
17266.30 85
17267.55 78
17268.79 85
17270.03 83
17271.27 98
17272.51 100
17273.76 96
17275.00 59
17276.24 99
17277.48 110
17278.72 102
17279.97 100
17281.21 106
17282.45 115
17283.69 101
17284.94 99
17286.18 80
17287.42 94
17288.67 95
17289.91 110
17291.15 91
17292.39 97
17293.64 95
17294.88 85
17296.12 100
17297.37 87
17298.61 86
17299.85 84
17301.09 99
17302.34 95
17303.58 78
17304.82 84
17306.07 98
17307.31 84
17308.55 88
17309.80 91
17311.04 92
17312.29 134
17313.53 133
17314.77 99
17316.02 100
17317.26 113
17318.50 95
17319.75 102
17320.99 96
17322.24 102
17323.48 93
17324.72 100
17325.97 117
17327.21 93
17328.46 94
17329.70 117
17330.94 118
17332.19 137
17333.43 105
17334.68 115
17335.92 107
17337.17 94
17338.41 85
17339.65 84
17340.90 106
17342.14 81
17343.39 82
17344.63 76
17345.88 99
17347.12 101
17348.37 103
17349.61 97
17350.86 91
17352.10 111
17353.35 88
17354.59 99
17355.84 109
17357.08 114
17358.33 101
17359.57 94
17360.82 102
17362.06 104
17363.31 91
17364.55 107
17365.80 93
17367.05 74
17368.29 102
17369.54 124
17370.78 97
17372.03 95
17373.27 104
17374.52 102
17375.77 101
17377.01 98
17378.26 97
17379.50 115
17380.75 113
17382.00 92
17383.24 88
17384.49 86
17385.73 88
17386.98 77
17388.23 89
17389.47 90
17390.72 89
17391.97 101
17393.21 93
17394.46 72
17395.71 94
17396.95 95
17398.20 117
17399.45 93
17400.69 88
17401.94 109
17403.19 94
17404.43 90
17405.68 103
17406.93 88
17408.17 91
17409.42 114
17410.67 93
17411.91 95
17413.16 96
17414.41 111
17415.66 100
17416.90 89
17418.15 89
17419.40 92
17420.65 84
17421.89 110
17423.14 106
17424.39 111
17425.64 112
17426.88 104
17428.13 98
17429.38 78
17430.63 107
17431.87 101
17433.12 107
17434.37 116
17435.62 86
17436.87 88
17438.11 95
17439.36 108
17440.61 75
17441.86 90
17443.11 101
17444.36 87
17445.60 86
17446.85 79
17448.10 106
17449.35 114
17450.60 102
17451.85 127
17453.10 116
17454.34 72
17455.59 88
17456.84 93
17458.09 103
17459.34 103
17460.59 92
17461.84 99
17463.09 100
17464.33 84
17465.58 93
17466.83 95
17468.08 102
17469.33 108
17470.58 106
17471.83 99
17473.08 95
17474.33 95
17475.58 100
17476.83 96
17478.08 93
17479.33 95
17480.58 98
17481.83 99
17483.08 85
17484.33 123
17485.58 116
17486.83 106
17488.07 86
17489.32 101
17490.57 137
17491.82 87
17493.07 105
17494.32 104
17495.58 102
17496.83 109
17498.08 101
17499.33 88
17500.58 97
17501.83 85
17503.08 104
17504.33 106
17505.58 91
17506.83 99
17508.08 98
17509.33 94
17510.58 91
17511.83 104
17513.08 92
17514.33 107
17515.58 115
17516.83 99
17518.09 102
17519.34 110
17520.59 91
17521.84 89
17523.09 98
17524.34 77
17525.59 100
17526.84 98
17528.09 101
17529.35 79
17530.60 95
17531.85 112
17533.10 118
17534.35 108
17535.60 129
17536.86 118
17538.11 97
17539.36 102
17540.61 110
17541.86 110
17543.11 121
17544.37 125
17545.62 128
17546.87 88
17548.12 96
17549.37 117
17550.63 96
17551.88 86
17553.13 91
17554.38 99
17555.63 107
17556.89 101
17558.14 85
17559.39 110
17560.64 93
17561.90 92
17563.15 108
17564.40 96
17565.65 96
17566.91 80
17568.16 98
17569.41 95
17570.67 110
17571.92 89
17573.17 101
17574.42 111
17575.68 80
17576.93 93
17578.18 94
17579.44 89
17580.69 106
17581.94 88
17583.20 88
17584.45 121
17585.70 84
17586.96 103
17588.21 95
17589.46 100
17590.72 82
17591.97 94
17593.22 109
17594.48 103
17595.73 104
17596.99 92
17598.24 99
17599.49 98
17600.75 108
17602.00 125
17603.26 95
17604.51 80
17605.76 115
17607.02 117
17608.27 109
17609.53 101
17610.78 115
17612.03 118
17613.29 113
17614.54 92
17615.80 109
17617.05 90
17618.31 89
17619.56 103
17620.82 108
17622.07 80
17623.33 90
17624.58 121
17625.83 115
17627.09 92
17628.34 95
17629.60 107
17630.85 116
17632.11 94
17633.36 85
17634.62 110
17635.88 76
17637.13 102
17638.39 109
17639.64 108
17640.90 89
17642.15 97
17643.41 116
17644.66 106
17645.92 114
17647.17 103
17648.43 93
17649.68 98
17650.94 95
17652.20 103
17653.45 90
17654.71 104
17655.96 97
17657.22 93
17658.48 97
17659.73 87
17660.99 101
17662.24 102
17663.50 79
17664.76 91
17666.01 86
17667.27 105
17668.53 97
17669.78 83
17671.04 94
17672.29 114
17673.55 101
17674.81 79
17676.06 102
17677.32 104
17678.58 93
17679.83 78
17681.09 72
17682.35 102
17683.60 79
17684.86 83
17686.12 105
17687.38 96
17688.63 84
17689.89 98
17691.15 100
17692.40 102
17693.66 85
17694.92 87
17696.18 108
17697.43 103
17698.69 102
17699.95 99
17701.21 99
17702.46 110
17703.72 86
17704.98 109
17706.24 102
17707.49 91
17708.75 117
17710.01 107
17711.27 85
17712.53 95
17713.78 116
17715.04 99
17716.30 87
17717.56 73
17718.82 92
17720.07 84
17721.33 85
17722.59 76
17723.85 104
17725.11 87
17726.36 89
17727.62 89
17728.88 70
17730.14 94
17731.40 94
17732.66 102
17733.92 104
17735.17 102
17736.43 103
17737.69 106
17738.95 112
17740.21 98
17741.47 96
17742.73 108
17743.99 94
17745.25 98
17746.51 98
17747.76 97
17749.02 94
17750.28 91
17751.54 107
17752.80 77
17754.06 95
17755.32 91
17756.58 110
17757.84 89
17759.10 84
17760.36 98
17761.62 104
17762.88 89
17764.14 95
17765.40 97
17766.66 116
17767.92 88
17769.18 83
17770.44 99
17771.70 87
17772.96 93
17774.22 72
17775.48 107
17776.74 87
17778.00 93
17779.26 95
17780.52 109
17781.78 108
17783.04 109
17784.30 101
17785.56 81
17786.82 62
17788.08 90
17789.34 127
17790.60 110
17791.86 101
17793.12 98
17794.38 103
17795.65 92
17796.91 98
17798.17 63
17799.43 81
17800.69 82
17801.95 92
17803.21 93
17804.47 101
17805.73 76
17807.00 88
17808.26 90
17809.52 91
17810.78 100
17812.04 103
17813.30 106
17814.56 75
17815.83 69
17817.09 103
17818.35 96
17819.61 107
17820.87 75
17822.13 87
17823.40 89
17824.66 88
17825.92 98
17827.18 80
17828.44 97
17829.71 91
17830.97 100
17832.23 102
17833.49 102
17834.75 105
17836.02 108
17837.28 99
17838.54 85
17839.80 90
17841.07 96
17842.33 105
17843.59 69
17844.85 80
17846.12 107
17847.38 107
17848.64 101
17849.91 85
17851.17 79
17852.43 88
17853.69 97
17854.96 103
17856.22 107
17857.48 99
17858.75 97
17860.01 83
17861.27 82
17862.54 97
17863.80 117
17865.06 129
17866.33 86
17867.59 74
17868.85 82
17870.12 92
17871.38 86
17872.64 95
17873.91 96
17875.17 92
17876.43 98
17877.70 81
17878.96 78
17880.23 95
17881.49 78
17882.75 104
17884.02 78
17885.28 82
17886.55 101
17887.81 94
17889.07 85
17890.34 84
17891.60 87
17892.87 84
17894.13 86
17895.40 87
17896.66 86
17897.92 107
17899.19 116
17900.45 98
17901.72 96
17902.98 106
17904.25 103
17905.51 82
17906.78 99
17908.04 92
17909.31 90
17910.57 104
17911.84 95
17913.10 94
17914.37 85
17915.63 81
17916.90 91
17918.16 92
17919.43 86
17920.69 92
17921.96 78
17923.22 98
17924.49 85
17925.75 96
17927.02 80
17928.29 84
17929.55 99
17930.82 98
17932.08 88
17933.35 65
17934.61 84
17935.88 77
17937.15 96
17938.41 81
17939.68 86
17940.94 99
17942.21 107
17943.48 108
17944.74 89
17946.01 92
17947.28 87
17948.54 90
17949.81 84
17951.07 74
17952.34 91
17953.61 104
17954.87 96
17956.14 95
17957.41 88
17958.67 97
17959.94 94
17961.21 95
17962.47 85
17963.74 92
17965.01 90
17966.27 106
17967.54 93
17968.81 85
17970.08 95
17971.34 76
17972.61 83
17973.88 84
17975.14 92
17976.41 71
17977.68 102
17978.95 82
17980.21 87
17981.48 93
17982.75 83
17984.02 87
17985.28 78
17986.55 78
17987.82 89
17989.09 108
17990.35 97
17991.62 95
17992.89 110
17994.16 98
17995.43 96
17996.69 96
17997.96 95
17999.23 112
18000.50 85
18001.77 95
18003.03 75
18004.30 84
18005.57 103
18006.84 101
18008.11 92
18009.38 78
18010.64 83
18011.91 86
18013.18 92
18014.45 73
18015.72 95
18016.99 89
18018.26 79
18019.53 85
18020.79 91
18022.06 78
18023.33 80
18024.60 88
18025.87 73
18027.14 78
18028.41 66
18029.68 105
18030.95 110
18032.22 85
18033.48 78
18034.75 98
18036.02 98
18037.29 95
18038.56 99
18039.83 95
18041.10 96
18042.37 104
18043.64 87
18044.91 77
18046.18 82
18047.45 91
18048.72 109
18049.99 95
18051.26 94
18052.53 102
18053.80 118
18055.07 87
18056.34 86
18057.61 59
18058.88 104
18060.15 105
18061.42 105
18062.69 72
18063.96 86
18065.23 99
18066.50 89
18067.77 77
18069.04 97
18070.31 86
18071.58 101
18072.86 108
18074.13 99
18075.40 96
18076.67 95
18077.94 83
18079.21 104
18080.48 97
18081.75 84
18083.02 92
18084.29 94
18085.56 80
18086.84 78
18088.11 80
18089.38 91
18090.65 86
18091.92 86
18093.19 93
18094.46 97
18095.74 102
18097.01 84
18098.28 103
18099.55 93
18100.82 103
18102.09 84
18103.37 105
18104.64 88
18105.91 85
18107.18 87
18108.45 94
18109.72 88
18111.00 88
18112.27 76
18113.54 109
18114.81 82
18116.09 81
18117.36 80
18118.63 79
18119.90 86
18121.17 91
18122.45 97
18123.72 107
18124.99 105
18126.26 94
18127.54 92
18128.81 81
18130.08 84
18131.36 87
18132.63 90
18133.90 83
18135.17 85
18136.45 90
18137.72 109
18138.99 91
18140.27 88
18141.54 98
18142.81 108
18144.09 88
18145.36 85
18146.63 106
18147.91 76
18149.18 74
18150.45 93
18151.73 94
18153.00 104
18154.27 82
18155.55 77
18156.82 90
18158.09 89
18159.37 101
18160.64 76
18161.91 93
18163.19 95
18164.46 101
18165.74 93
18167.01 83
18168.28 101
18169.56 92
18170.83 92
18172.11 88
18173.38 100
18174.66 88
18175.93 73
18177.20 83
18178.48 70
18179.75 76
18181.03 108
18182.30 95
18183.58 79
18184.85 88
18186.13 81
18187.40 86
18188.68 82
18189.95 97
18191.23 94
18192.50 89
18193.78 94
18195.05 105
18196.33 93
18197.60 84
18198.88 92
18200.15 90
18201.43 100
18202.70 76
18203.98 78
18205.25 91
18206.53 71
18207.80 67
18209.08 81
18210.35 97
18211.63 84
18212.90 88
18214.18 99
18215.46 61
18216.73 86
18218.01 96
18219.28 102
18220.56 81
18221.84 79
18223.11 81
18224.39 90
18225.66 93
18226.94 95
18228.22 81
18229.49 97
18230.77 80
18232.04 87
18233.32 88
18234.60 86
18235.87 112
18237.15 95
18238.43 95
18239.70 73
18240.98 86
18242.26 97
18243.53 75
18244.81 75
18246.09 73
18247.36 101
18248.64 90
18249.92 90
18251.19 69
18252.47 80
18253.75 91
18255.03 93
18256.30 85
18257.58 87
18258.86 80
18260.13 107
18261.41 93
18262.69 80
18263.97 77
18265.24 77
18266.52 88
18267.80 87
18269.08 80
18270.35 72
18271.63 86
18272.91 87
18274.19 86
18275.47 82
18276.74 104
18278.02 105
18279.30 95
18280.58 108
18281.85 80
18283.13 83
18284.41 92
18285.69 91
18286.97 98
18288.25 89
18289.52 95
18290.80 85
18292.08 86
18293.36 73
18294.64 77
18295.92 89
18297.19 92
18298.47 99
18299.75 77
18301.03 75
18302.31 67
18303.59 86
18304.87 94
18306.15 76
18307.43 96
18308.70 81
18309.98 76
18311.26 80
18312.54 93
18313.82 94
18315.10 90
18316.38 97
18317.66 85
18318.94 77
18320.22 71
18321.50 88
18322.78 107
18324.06 90
18325.34 87
18326.61 83
18327.89 87
18329.17 87
18330.45 65
18331.73 77
18333.01 75
18334.29 76
18335.57 85
18336.85 73
18338.13 76
18339.41 77
18340.69 84
18341.97 88
18343.25 73
18344.53 95
18345.81 117
18347.09 101
18348.37 95
18349.66 91
18350.94 73
18352.22 91
18353.50 103
18354.78 81
18356.06 109
18357.34 80
18358.62 99
18359.90 100
18361.18 91
18362.46 78
18363.74 79
18365.02 84
18366.30 92
18367.59 81
18368.87 95
18370.15 69
18371.43 90
18372.71 78
18373.99 95
18375.27 87
18376.55 105
18377.84 91
18379.12 99
18380.40 81
18381.68 67
18382.96 79
18384.24 83
18385.53 84
18386.81 89
18388.09 78
18389.37 92
18390.65 82
18391.93 79
18393.22 88
18394.50 95
18395.78 95
18397.06 85
18398.34 85
18399.63 66
18400.91 72
18402.19 116
18403.47 64
18404.76 69
18406.04 70
18407.32 98
18408.60 96
18409.89 104
18411.17 81
18412.45 89
18413.73 84
18415.02 64
18416.30 93
18417.58 75
18418.86 84
18420.15 81
18421.43 90
18422.71 83
18424.00 79
18425.28 84
18426.56 108
18427.85 99
18429.13 90
18430.41 93
18431.70 90
18432.98 99
18434.26 90
18435.55 72
18436.83 69
18438.11 91
18439.40 90
18440.68 79
18441.96 71
18443.25 80
18444.53 81
18445.81 97
18447.10 82
18448.38 77
18449.67 74
18450.95 92
18452.23 96
18453.52 85
18454.80 76
18456.09 82
18457.37 105
18458.66 79
18459.94 75
18461.22 77
18462.51 81
18463.79 86
18465.08 76
18466.36 90
18467.65 76
18468.93 94
18470.22 83
18471.50 70
18472.78 65
18474.07 77
18475.35 93
18476.64 76
18477.92 93
18479.21 91
18480.49 81
18481.78 104
18483.06 61
18484.35 82
18485.63 77
18486.92 80
18488.20 89
18489.49 90
18490.78 110
18492.06 80
18493.35 83
18494.63 95
18495.92 69
18497.20 91
18498.49 108
18499.77 83
18501.06 89
18502.35 74
18503.63 79
18504.92 86
18506.20 86
18507.49 78
18508.78 92
18510.06 82
18511.35 87
18512.63 87
18513.92 82
18515.21 90
18516.49 94
18517.78 91
18519.06 81
18520.35 77
18521.64 93
18522.92 120
18524.21 98
18525.50 75
18526.78 79
18528.07 92
18529.36 80
18530.64 84
18531.93 88
18533.22 94
18534.50 89
18535.79 99
18537.08 88
18538.37 74
18539.65 82
18540.94 75
18542.23 85
18543.51 93
18544.80 67
18546.09 70
18547.38 103
18548.66 76
18549.95 90
18551.24 86
18552.53 84
18553.81 83
18555.10 74
18556.39 89
18557.68 94
18558.96 90
18560.25 104
18561.54 95
18562.83 80
18564.11 86
18565.40 77
18566.69 90
18567.98 78
18569.27 82
18570.56 97
18571.84 97
18573.13 87
18574.42 92
18575.71 97
18577.00 87
18578.28 86
18579.57 87
18580.86 81
18582.15 71
18583.44 77
18584.73 79
18586.02 77
18587.31 88
18588.59 94
18589.88 73
18591.17 102
18592.46 77
18593.75 99
18595.04 113
18596.33 82
18597.62 88
18598.91 84
18600.19 79
18601.48 100
18602.77 115
18604.06 89
18605.35 96
18606.64 77
18607.93 98
18609.22 103
18610.51 105
18611.80 87
18613.09 116
18614.38 107
18615.67 79
18616.96 95
18618.25 83
18619.54 100
18620.83 104
18622.12 109
18623.41 89
18624.70 106
18625.99 88
18627.28 98
18628.57 88
18629.86 101
18631.15 94
18632.44 100
18633.73 97
18635.02 89
18636.31 88
18637.60 98
18638.89 78
18640.18 84
18641.47 93
18642.76 105
18644.05 105
18645.34 89
18646.63 99
18647.93 108
18649.22 97
18650.51 98
18651.80 90
18653.09 107
18654.38 97
18655.67 93
18656.96 100
18658.25 77
18659.55 77
18660.84 92
18662.13 93
18663.42 81
18664.71 83
18666.00 84
18667.29 101
18668.58 98
18669.88 75
18671.17 103
18672.46 98
18673.75 105
18675.04 111
18676.34 92
18677.63 92
18678.92 88
18680.21 80
18681.50 76
18682.79 71
18684.09 70
18685.38 70
18686.67 77
18687.96 97
18689.26 77
18690.55 80
18691.84 65
18693.13 95
18694.43 95
18695.72 68
18697.01 86
18698.30 80
18699.60 92
18700.89 78
18702.18 93
18703.47 80
18704.77 93
18706.06 79
18707.35 79
18708.65 73
18709.94 97
18711.23 74
18712.52 76
18713.82 61
18715.11 84
18716.40 91
18717.70 82
18718.99 96
18720.28 72
18721.58 85
18722.87 85
18724.16 91
18725.46 90
18726.75 81
18728.04 71
18729.34 97
18730.63 109
18731.93 83
18733.22 84
18734.51 78
18735.81 95
18737.10 72
18738.40 69
18739.69 83
18740.98 68
18742.28 87
18743.57 92
18744.87 78
18746.16 92
18747.45 69
18748.75 65
18750.04 80
18751.34 92
18752.63 88
18753.93 91
18755.22 68
18756.52 68
18757.81 69
18759.10 86
18760.40 71
18761.69 87
18762.99 68
18764.28 66
18765.58 90
18766.87 76
18768.17 71
18769.46 59
18770.76 74
18772.05 86
18773.35 97
18774.64 75
18775.94 73
18777.23 67
18778.53 104
18779.83 98
18781.12 86
18782.42 67
18783.71 82
18785.01 91
18786.30 70
18787.60 71
18788.89 64
18790.19 73
18791.49 75
18792.78 74
18794.08 75
18795.37 99
18796.67 88
18797.97 92
18799.26 59
18800.56 64
18801.85 76
18803.15 77
18804.45 83
18805.74 101
18807.04 63
18808.34 74
18809.63 85
18810.93 74
18812.23 68
18813.52 81
18814.82 71
18816.12 100
18817.41 81
18818.71 73
18820.01 79
18821.30 84
18822.60 68
18823.90 75
18825.19 85
18826.49 79
18827.79 94
18829.08 94
18830.38 64
18831.68 64
18832.98 88
18834.27 83
18835.57 77
18836.87 75
18838.17 82
18839.46 77
18840.76 97
18842.06 76
18843.36 76
18844.65 63
18845.95 78
18847.25 81
18848.55 66
18849.84 78
18851.14 79
18852.44 82
18853.74 82
18855.04 68
18856.33 57
18857.63 73
18858.93 83
18860.23 89
18861.53 86
18862.83 77
18864.12 79
18865.42 96
18866.72 83
18868.02 66
18869.32 82
18870.62 84
18871.91 99
18873.21 107
18874.51 63
18875.81 73
18877.11 90
18878.41 106
18879.71 67
18881.01 89
18882.30 95
18883.60 93
18884.90 85
18886.20 83
18887.50 81
18888.80 75
18890.10 83
18891.40 71
18892.70 61
18894.00 91
18895.30 107
18896.60 85
18897.90 91
18899.19 79
18900.49 86
18901.79 83
18903.09 66
18904.39 62
18905.69 79
18906.99 80
18908.29 82
18909.59 66
18910.89 79
18912.19 79
18913.49 63
18914.79 80
18916.09 81
18917.39 88
18918.69 69
18919.99 78
18921.29 80
18922.59 52
18923.89 70
18925.20 80
18926.50 81
18927.80 75
18929.10 82
18930.40 103
18931.70 70
18933.00 74
18934.30 76
18935.60 74
18936.90 82
18938.20 82
18939.50 84
18940.80 79
18942.10 74
18943.41 79
18944.71 68
18946.01 86
18947.31 80
18948.61 84
18949.91 78
18951.21 82
18952.51 79
18953.82 83
18955.12 76
18956.42 60
18957.72 73
18959.02 73
18960.32 74
18961.63 75
18962.93 77
18964.23 96
18965.53 80
18966.83 84
18968.13 83
18969.44 91
18970.74 75
18972.04 105
18973.34 80
18974.64 74
18975.95 78
18977.25 90
18978.55 113
18979.85 85
18981.16 71
18982.46 64
18983.76 94
18985.06 98
18986.37 74
18987.67 81
18988.97 62
18990.27 71
18991.58 86
18992.88 82
18994.18 80
18995.48 62
18996.79 70
18998.09 96
18999.39 66
19000.70 66
19002.00 72
19003.30 72
19004.61 72
19005.91 85
19007.21 72
19008.52 74
19009.82 88
19011.12 70
19012.43 74
19013.73 63
19015.03 68
19016.34 76
19017.64 87
19018.94 72
19020.25 62
19021.55 95
19022.86 74
19024.16 73
19025.46 73
19026.77 77
19028.07 77
19029.37 66
19030.68 77
19031.98 76
19033.29 89
19034.59 80
19035.90 85
19037.20 88
19038.50 69
19039.81 90
19041.11 75
19042.42 88
19043.72 80
19045.03 74
19046.33 90
19047.64 77
19048.94 65
19050.25 62
19051.55 98
19052.85 94
19054.16 73
19055.46 81
19056.77 62
19058.07 85
19059.38 64
19060.68 89
19061.99 80
19063.30 103
19064.60 85
19065.91 79
19067.21 80
19068.52 73
19069.82 80
19071.13 99
19072.43 89
19073.74 80
19075.04 77
19076.35 88
19077.66 81
19078.96 68
19080.27 80
19081.57 83
19082.88 76
19084.18 93
19085.49 87
19086.80 83
19088.10 76
19089.41 84
19090.71 94
19092.02 64
19093.33 71
19094.63 80
19095.94 86
19097.25 87
19098.55 86
19099.86 72
19101.17 78
19102.47 81
19103.78 87
19105.08 61
19106.39 83
19107.70 77
19109.01 77
19110.31 78
19111.62 70
19112.93 81
19114.23 87
19115.54 63
19116.85 65
19118.15 74
19119.46 66
19120.77 64
19122.08 94
19123.38 78
19124.69 87
19126.00 89
19127.30 83
19128.61 97
19129.92 68
19131.23 80
19132.53 74
19133.84 88
19135.15 87
19136.46 81
19137.77 94
19139.07 82
19140.38 75
19141.69 98
19143.00 69
19144.30 82
19145.61 73
19146.92 97
19148.23 100
19149.54 88
19150.84 64
19152.15 71
19153.46 75
19154.77 77
19156.08 64
19157.39 80
19158.70 62
19160.00 76
19161.31 88
19162.62 102
19163.93 89
19165.24 85
19166.55 78
19167.86 102
19169.16 81
19170.47 65
19171.78 82
19173.09 81
19174.40 71
19175.71 75
19177.02 81
19178.33 84
19179.64 77
19180.95 65
19182.26 83
19183.56 89
19184.87 80
19186.18 67
19187.49 58
19188.80 71
19190.11 88
19191.42 66
19192.73 76
19194.04 78
19195.35 64
19196.66 87
19197.97 82
19199.28 65
19200.59 66
19201.90 84
19203.21 81
19204.52 77
19205.83 81
19207.14 77
19208.45 68
19209.76 64
19211.07 84
19212.38 71
19213.69 75
19215.00 81
19216.31 75
19217.62 65
19218.93 84
19220.24 89
19221.55 76
19222.86 80
19224.18 74
19225.49 73
19226.80 91
19228.11 84
19229.42 78
19230.73 100
19232.04 70
19233.35 85
19234.66 78
19235.97 68
19237.28 61
19238.60 56
19239.91 65
19241.22 74
19242.53 56
19243.84 51
19245.15 76
19246.46 77
19247.78 73
19249.09 65
19250.40 69
19251.71 74
19253.02 65
19254.33 67
19255.65 79
19256.96 81
19258.27 66
19259.58 80
19260.89 66
19262.21 63
19263.52 70
19264.83 78
19266.14 85
19267.45 83
19268.77 85
19270.08 85
19271.39 96
19272.70 78
19274.02 84
19275.33 72
19276.64 76
19277.95 86
19279.27 72
19280.58 84
19281.89 63
19283.20 84
19284.52 62
19285.83 74
19287.14 71
19288.45 76
19289.77 99
19291.08 83
19292.39 72
19293.71 70
19295.02 84
19296.33 78
19297.65 77
19298.96 64
19300.27 62
19301.59 62
19302.90 70
19304.21 61
19305.53 72
19306.84 81
19308.15 97
19309.47 83
19310.78 69
19312.09 70
19313.41 64
19314.72 81
19316.04 64
19317.35 64
19318.66 72
19319.98 94
19321.29 94
19322.61 57
19323.92 51
19325.23 75
19326.55 70
19327.86 75
19329.18 76
19330.49 66
19331.81 80
19333.12 86
19334.43 71
19335.75 70
19337.06 77
19338.38 103
19339.69 85
19341.01 82
19342.32 67
19343.64 67
19344.95 87
19346.27 68
19347.58 59
19348.90 76
19350.21 79
19351.53 75
19352.84 66
19354.16 63
19355.47 62
19356.79 84
19358.10 75
19359.42 63
19360.73 71
19362.05 86
19363.36 86
19364.68 67
19366.00 80
19367.31 87
19368.63 69
19369.94 86
19371.26 69
19372.57 68
19373.89 75
19375.21 68
19376.52 61
19377.84 73
19379.15 74
19380.47 82
19381.79 81
19383.10 91
19384.42 70
19385.73 64
19387.05 70
19388.37 87
19389.68 72
19391.00 67
19392.32 73
19393.63 77
19394.95 74
19396.27 79
19397.58 75
19398.90 72
19400.22 78
19401.53 69
19402.85 68
19404.17 68
19405.48 82
19406.80 79
19408.12 70
19409.43 58
19410.75 71
19412.07 86
19413.39 72
19414.70 60
19416.02 79
19417.34 85
19418.65 72
19419.97 75
19421.29 76
19422.61 84
19423.92 71
19425.24 76
19426.56 84
19427.88 68
19429.20 89
19430.51 81
19431.83 81
19433.15 71
19434.47 73
19435.78 67
19437.10 80
19438.42 73
19439.74 63
19441.06 76
19442.37 70
19443.69 83
19445.01 90
19446.33 76
19447.65 62
19448.97 78
19450.28 69
19451.60 70
19452.92 77
19454.24 82
19455.56 78
19456.88 57
19458.20 46
19459.51 60
19460.83 78
19462.15 89
19463.47 61
19464.79 79
19466.11 76
19467.43 89
19468.75 63
19470.07 69
19471.39 75
19472.70 81
19474.02 84
19475.34 88
19476.66 65
19477.98 77
19479.30 87
19480.62 70
19481.94 69
19483.26 82
19484.58 95
19485.90 70
19487.22 89
19488.54 75
19489.86 68
19491.18 82
19492.50 78
19493.82 65
19495.14 65
19496.46 55
19497.78 62
19499.10 78
19500.42 74
19501.74 70
19503.06 81
19504.38 71
19505.70 80
19507.02 70
19508.34 57
19509.66 91
19510.98 82
19512.30 74
19513.62 64
19514.94 77
19516.26 72
19517.58 89
19518.90 74
19520.23 77
19521.55 67
19522.87 82
19524.19 84
19525.51 70
19526.83 64
19528.15 62
19529.47 77
19530.79 80
19532.11 64
19533.44 66
19534.76 60
19536.08 63
19537.40 81
19538.72 66
19540.04 66
19541.36 73
19542.69 79
19544.01 68
19545.33 66
19546.65 72
19547.97 57
19549.29 85
19550.62 63
19551.94 74
19553.26 49
19554.58 72
19555.90 65
19557.23 79
19558.55 71
19559.87 82
19561.19 65
19562.51 65
19563.84 74
19565.16 70
19566.48 80
19567.80 73
19569.13 64
19570.45 65
19571.77 74
19573.09 73
19574.42 83
19575.74 93
19577.06 65
19578.39 74
19579.71 78
19581.03 63
19582.35 82
19583.68 62
19585.00 62
19586.32 83
19587.65 68
19588.97 81
19590.29 71
19591.62 91
19592.94 59
19594.26 59
19595.59 72
19596.91 68
19598.23 82
19599.56 95
19600.88 82
19602.20 73
19603.53 71
19604.85 82
19606.17 69
19607.50 73
19608.82 60
19610.15 59
19611.47 84
19612.79 70
19614.12 81
19615.44 63
19616.77 70
19618.09 67
19619.41 82
19620.74 79
19622.06 78
19623.39 84
19624.71 67
19626.03 66
19627.36 57
19628.68 80
19630.01 73
19631.33 69
19632.66 70
19633.98 65
19635.31 67
19636.63 82
19637.96 53
19639.28 81
19640.61 69
19641.93 80
19643.26 83
19644.58 79
19645.91 86
19647.23 74
19648.56 75
19649.88 75
19651.21 107
19652.53 64
19653.86 75
19655.18 59
19656.51 80
19657.83 88
19659.16 81
19660.48 65
19661.81 92
19663.14 83
19664.46 95
19665.79 82
19667.11 67
19668.44 72
19669.77 72
19671.09 88
19672.42 61
19673.74 73
19675.07 79
19676.40 88
19677.72 80
19679.05 58
19680.37 63
19681.70 63
19683.03 76
19684.35 69
19685.68 71
19687.01 58
19688.33 76
19689.66 78
19690.99 82
19692.31 56
19693.64 55
19694.97 65
19696.29 76
19697.62 77
19698.95 65
19700.27 74
19701.60 75
19702.93 89
19704.25 93
19705.58 77
19706.91 71
19708.23 85
19709.56 79
19710.89 71
19712.22 65
19713.54 58
19714.87 79
19716.20 66
19717.53 68
19718.85 84
19720.18 77
19721.51 86
19722.84 62
19724.16 74
19725.49 90
19726.82 73
19728.15 87
19729.48 65
19730.80 63
19732.13 79
19733.46 87
19734.79 76
19736.12 74
19737.44 76
19738.77 66
19740.10 58
19741.43 66
19742.76 62
19744.09 87
19745.41 90
19746.74 83
19748.07 54
19749.40 73
19750.73 72
19752.06 75
19753.39 58
19754.71 65
19756.04 67
19757.37 65
19758.70 65
19760.03 67
19761.36 60
19762.69 60
19764.02 72
19765.35 88
19766.68 68
19768.00 68
19769.33 80
19770.66 80
19771.99 85
19773.32 79
19774.65 53
19775.98 71
19777.31 75
19778.64 66
19779.97 74
19781.30 74
19782.63 71
19783.96 82
19785.29 70
19786.62 51
19787.95 67
19789.28 77
19790.61 86
19791.94 86
19793.27 83
19794.60 81
19795.93 89
19797.26 77
19798.59 91
19799.92 64
19801.25 73
19802.58 88
19803.91 68
19805.24 59
19806.57 77
19807.90 72
19809.23 72
19810.56 79
19811.89 70
19813.22 65
19814.55 58
19815.89 88
19817.22 62
19818.55 46
19819.88 45
19821.21 74
19822.54 74
19823.87 81
19825.20 49
19826.53 67
19827.86 87
19829.20 75
19830.53 68
19831.86 70
19833.19 57
19834.52 79
19835.85 70
19837.18 68
19838.52 82
19839.85 71
19841.18 79
19842.51 85
19843.84 67
19845.17 51
19846.51 60
19847.84 70
19849.17 78
19850.50 67
19851.83 62
19853.17 71
19854.50 76
19855.83 75
19857.16 68
19858.50 79
19859.83 71
19861.16 67
19862.49 67
19863.82 76
19865.16 70
19866.49 72
19867.82 73
19869.15 78
19870.49 81
19871.82 77
19873.15 63
19874.49 72
19875.82 64
19877.15 57
19878.48 71
19879.82 77
19881.15 77
19882.48 72
19883.82 55
19885.15 80
19886.48 81
19887.82 70
19889.15 74
19890.48 55
19891.82 66
19893.15 70
19894.48 95
19895.82 84
19897.15 60
19898.48 81
19899.82 72
19901.15 81
19902.48 68
19903.82 57
19905.15 65
19906.49 75
19907.82 64
19909.15 81
19910.49 66
19911.82 74
19913.16 81
19914.49 68
19915.82 64
19917.16 66
19918.49 93
19919.83 70
19921.16 71
19922.50 72
19923.83 66
19925.16 77
19926.50 70
19927.83 58
19929.17 73
19930.50 78
19931.84 82
19933.17 70
19934.51 69
19935.84 84
19937.18 77
19938.51 69
19939.85 60
19941.18 73
19942.52 70
19943.85 77
19945.19 84
19946.52 60
19947.86 75
19949.19 73
19950.53 70
19951.86 57
19953.20 67
19954.53 71
19955.87 72
19957.21 66
19958.54 63
19959.88 71
19961.21 74
19962.55 89
19963.88 83
19965.22 67
19966.56 71
19967.89 74
19969.23 81
19970.56 72
19971.90 89
19973.24 70
19974.57 55
19975.91 77
19977.24 61
19978.58 66
19979.92 58
19981.25 56
19982.59 53
19983.93 69
19985.26 79
19986.60 62
19987.94 78
19989.27 87
19990.61 72
19991.95 83
19993.28 76
19994.62 64
19995.96 79
19997.29 78
19998.63 81
19999.97 73
20001.30 66
20002.64 85
20003.98 63
20005.32 91
20006.65 63
20007.99 80
20009.33 81
20010.67 64
20012.00 80
20013.34 78
20014.68 60
20016.02 71
20017.35 64
20018.69 66
20020.03 64
20021.37 67
20022.70 77
20024.04 76
20025.38 71
20026.72 85
20028.06 81
20029.39 75
20030.73 62
20032.07 71
20033.41 71
20034.75 75
20036.08 86
20037.42 78
20038.76 76
20040.10 68
20041.44 70
20042.78 72
20044.11 64
20045.45 70
20046.79 68
20048.13 58
20049.47 80
20050.81 72
20052.15 79
20053.48 78
20054.82 57
20056.16 73
20057.50 72
20058.84 77
20060.18 77
20061.52 67
20062.86 70
20064.20 75
20065.54 68
20066.88 64
20068.21 72
20069.55 64
20070.89 61
20072.23 67
20073.57 55
20074.91 84
20076.25 94
20077.59 93
20078.93 77
20080.27 72
20081.61 82
20082.95 62
20084.29 72
20085.63 61
20086.97 57
20088.31 68
20089.65 82
20090.99 71
20092.33 70
20093.67 71
20095.01 69
20096.35 62
20097.69 61
20099.03 70
20100.37 78
20101.71 79
20103.05 73
20104.39 74
20105.73 79
20107.07 71
20108.41 57
20109.76 75
20111.10 72
20112.44 83
20113.78 77
20115.12 68
20116.46 77
20117.80 71
20119.14 85
20120.48 73
20121.82 81
20123.16 82
20124.51 77
20125.85 80
20127.19 68
20128.53 73
20129.87 85
20131.21 75
20132.55 81
20133.90 76
20135.24 85
