# Supplementary material for: MALDI-TOF MS typing enables the classification of brewing yeasts of the genus Saccharomyces to major beer styles
Source: PLoS One. 2017 Aug 9;12(8):e0181694. doi: 10.1371/journal.pone.0181694 (PMC5549903; doi:10.1371/journal.pone.0181694)
Supplement: S14 File — The directory includes 90 raw files and was zipped to “.zip”; the folder has three strains with 30 spectra per strain; S1 Text explains the raw files with an example and Table 1 represents the yeast strains used within the experiment. (ZIP) [file pone.0181694.s017.zip › 40-42/30666-220-OG-WB-WB-YPG-18h-E-E_2015-11-12__0_A2_1.dat]

1999.94 1987
2000.36 1933
2000.78 2012
2001.20 2225
2001.62 2105
2002.04 2064
2002.47 1918
2002.89 1850
2003.31 1698
2003.73 1613
2004.15 1788
2004.58 1823
2005.00 1786
2005.42 1740
2005.84 1671
2006.26 1839
2006.69 1823
2007.11 1808
2007.53 1787
2007.95 1797
2008.38 1935
2008.80 1890
2009.22 1688
2009.64 1664
2010.07 1763
2010.49 1822
2010.91 1850
2011.33 1617
2011.76 1788
2012.18 1846
2012.60 1544
2013.03 1661
2013.45 1680
2013.87 1662
2014.29 1717
2014.72 1743
2015.14 1685
2015.56 1668
2015.99 1623
2016.41 1568
2016.83 1612
2017.26 1665
2017.68 1743
2018.10 1640
2018.53 1820
2018.95 1887
2019.37 1932
2019.80 1848
2020.22 1749
2020.65 1855
2021.07 2058
2021.49 1895
2021.92 2009
2022.34 2009
2022.76 1914
2023.19 1778
2023.61 1760
2024.04 1572
2024.46 1779
2024.88 1900
2025.31 1790
2025.73 1869
2026.16 1809
2026.58 1724
2027.01 1665
2027.43 1726
2027.85 1690
2028.28 1737
2028.70 1456
2029.13 1517
2029.55 1578
2029.98 1696
2030.40 1563
2030.83 1547
2031.25 1691
2031.68 1519
2032.10 1549
2032.53 1625
2032.95 1716
2033.38 1609
2033.80 1626
2034.23 1588
2034.65 1770
2035.08 1613
2035.50 1573
2035.93 1616
2036.35 1653
2036.78 1688
2037.20 1653
2037.63 1621
2038.06 1590
2038.48 1741
2038.91 1709
2039.33 1662
2039.76 1600
2040.18 1634
2040.61 1836
2041.04 1714
2041.46 1696
2041.89 1719
2042.31 1799
2042.74 1660
2043.17 1543
2043.59 1716
2044.02 1659
2044.44 1602
2044.87 1660
2045.30 1733
2045.72 1831
2046.15 1800
2046.58 1847
2047.00 1878
2047.43 1813
2047.85 1779
2048.28 1802
2048.71 1781
2049.13 1850
2049.56 1809
2049.99 1736
2050.41 1669
2050.84 1633
2051.27 1651
2051.70 1706
2052.12 1651
2052.55 1655
2052.98 1768
2053.40 1674
2053.83 1611
2054.26 1726
2054.69 1680
2055.11 1603
2055.54 1694
2055.97 1649
2056.40 1621
2056.82 1687
2057.25 1611
2057.68 1713
2058.11 1742
2058.53 1824
2058.96 1766
2059.39 1862
2059.82 1780
2060.24 1788
2060.67 1682
2061.10 1833
2061.53 1650
2061.96 1642
2062.38 1862
2062.81 1785
2063.24 1779
2063.67 1864
2064.10 1915
2064.52 1859
2064.95 1807
2065.38 2115
2065.81 2286
2066.24 2404
2066.67 2279
2067.10 2078
2067.52 2254
2067.95 2056
2068.38 1852
2068.81 1827
2069.24 1960
2069.67 1831
2070.10 1725
2070.53 1770
2070.95 1661
2071.38 1537
2071.81 1596
2072.24 1692
2072.67 1578
2073.10 1613
2073.53 1715
2073.96 1758
2074.39 1891
2074.82 1802
2075.25 1839
2075.68 1847
2076.11 1718
2076.53 1741
2076.96 1669
2077.39 1670
2077.82 1664
2078.25 1718
2078.68 1725
2079.11 1855
2079.54 1828
2079.97 1816
2080.40 1686
2080.83 1601
2081.26 1771
2081.69 1771
2082.12 1665
2082.55 1764
2082.98 1874
2083.41 1847
2083.84 1798
2084.27 1760
2084.70 1718
2085.13 1666
2085.57 1685
2086.00 1691
2086.43 1752
2086.86 1761
2087.29 1595
2087.72 1773
2088.15 1790
2088.58 1799
2089.01 1685
2089.44 1705
2089.87 1625
2090.30 1490
2090.73 1500
2091.17 1597
2091.60 1616
2092.03 1683
2092.46 1664
2092.89 1653
2093.32 1715
2093.75 1695
2094.18 1597
2094.62 1756
2095.05 1803
2095.48 1622
2095.91 1705
2096.34 1651
2096.77 1553
2097.20 1638
2097.64 1724
2098.07 1764
2098.50 1599
2098.93 1603
2099.36 1619
2099.80 1674
2100.23 1549
2100.66 1512
2101.09 1526
2101.52 1561
2101.96 1531
2102.39 1496
2102.82 1558
2103.25 1459
2103.69 1511
2104.12 1611
2104.55 1572
2104.98 1516
2105.41 1616
2105.85 1525
2106.28 1612
2106.71 1606
2107.15 1590
2107.58 1643
2108.01 1598
2108.44 1561
2108.88 1683
2109.31 1751
2109.74 1647
2110.18 1627
2110.61 1595
2111.04 1609
2111.47 1709
2111.91 1607
2112.34 1534
2112.77 1519
2113.21 1589
2113.64 1692
2114.07 1643
2114.51 1641
2114.94 1527
2115.37 1617
2115.81 1581
2116.24 1648
2116.68 1573
2117.11 1613
2117.54 1468
2117.98 1522
2118.41 1471
2118.84 1496
2119.28 1607
2119.71 1557
2120.15 1545
2120.58 1551
2121.01 1540
2121.45 1485
2121.88 1661
2122.32 1748
2122.75 1810
2123.19 1667
2123.62 1598
2124.05 1634
2124.49 1665
2124.92 1662
2125.36 1607
2125.79 1655
2126.23 1739
2126.66 1794
2127.10 1596
2127.53 1534
2127.97 1485
2128.40 1615
2128.84 1656
2129.27 1683
2129.71 1493
2130.14 1712
2130.58 1814
2131.01 1845
2131.45 1927
2131.88 1903
2132.32 1784
2132.75 1701
2133.19 1702
2133.62 1638
2134.06 1671
2134.49 1639
2134.93 1765
2135.37 1698
2135.80 1797
2136.24 1705
2136.67 1776
2137.11 1512
2137.54 1602
2137.98 1542
2138.42 1584
2138.85 1677
2139.29 1795
2139.72 1624
2140.16 1465
2140.60 1565
2141.03 1559
2141.47 1521
2141.90 1422
2142.34 1520
2142.78 1513
2143.21 1652
2143.65 1526
2144.09 1604
2144.52 1587
2144.96 1468
2145.40 1501
2145.83 1457
2146.27 1571
2146.71 1579
2147.14 1539
2147.58 1654
2148.02 1667
2148.45 1740
2148.89 1776
2149.33 2107
2149.76 1979
2150.20 2109
2150.64 2169
2151.08 2157
2151.51 2076
2151.95 2102
2152.39 2078
2152.83 1991
2153.26 2081
2153.70 2023
2154.14 1730
2154.58 1689
2155.01 1632
2155.45 1547
2155.89 1562
2156.33 1605
2156.76 1672
2157.20 1662
2157.64 1610
2158.08 1599
2158.52 1545
2158.95 1504
2159.39 1550
2159.83 1663
2160.27 1600
2160.71 1639
2161.14 1639
2161.58 1776
2162.02 1691
2162.46 1699
2162.90 1849
2163.34 1774
2163.77 1625
2164.21 1602
2164.65 1642
2165.09 1654
2165.53 1632
2165.97 1705
2166.41 1603
2166.84 1516
2167.28 1559
2167.72 1666
2168.16 1661
2168.60 1731
2169.04 1662
2169.48 1664
2169.92 1749
2170.36 1668
2170.80 1728
2171.23 1850
2171.67 1870
2172.11 1860
2172.55 1861
2172.99 1880
2173.43 2094
2173.87 1933
2174.31 2276
2174.75 2345
2175.19 2319
2175.63 2354
2176.07 2219
2176.51 2252
2176.95 2278
2177.39 2153
2177.83 2084
2178.27 1972
2178.71 1928
2179.15 1779
2179.59 1708
2180.03 1855
2180.47 1860
2180.91 1675
2181.35 1756
2181.79 1710
2182.23 1776
2182.67 1588
2183.11 1710
2183.55 1602
2183.99 1676
2184.43 1776
2184.87 1635
2185.31 1673
2185.75 1585
2186.20 1652
2186.64 1708
2187.08 1828
2187.52 1839
2187.96 1752
2188.40 1910
2188.84 2062
2189.28 1778
2189.72 1910
2190.16 1847
2190.61 1790
2191.05 1953
2191.49 2014
2191.93 1858
2192.37 1759
2192.81 1827
2193.25 1788
2193.69 1835
2194.14 1764
2194.58 1912
2195.02 1844
2195.46 1872
2195.90 1881
2196.34 1936
2196.79 2017
2197.23 1977
2197.67 1770
2198.11 1785
2198.55 1800
2199.00 1770
2199.44 1751
2199.88 1769
2200.32 1803
2200.76 1828
2201.21 1777
2201.65 1721
2202.09 1695
2202.53 1633
2202.98 1703
2203.42 1733
2203.86 1729
2204.30 1873
2204.75 1911
2205.19 1937
2205.63 1846
2206.07 1790
2206.52 1955
2206.96 1836
2207.40 1858
2207.85 1864
2208.29 1930
2208.73 2120
2209.18 1988
2209.62 1928
2210.06 1948
2210.50 1819
2210.95 1767
2211.39 1795
2211.83 1727
2212.28 1887
2212.72 1901
2213.16 1770
2213.61 1822
2214.05 1789
2214.50 1801
2214.94 1754
2215.38 1720
2215.83 1885
2216.27 1771
2216.71 1680
2217.16 1724
2217.60 1763
2218.05 1695
2218.49 1664
2218.93 1695
2219.38 1586
2219.82 1582
2220.27 1591
2220.71 1522
2221.15 1677
2221.60 1689
2222.04 1621
2222.49 1596
2222.93 1508
2223.38 1620
2223.82 1758
2224.27 1802
2224.71 1821
2225.15 1852
2225.60 1837
2226.04 1920
2226.49 1847
2226.93 1893
2227.38 1983
2227.82 1942
2228.27 1935
2228.71 1864
2229.16 1685
2229.60 1715
2230.05 1745
2230.49 1898
2230.94 1973
2231.38 1861
2231.83 1933
2232.28 1814
2232.72 1878
2233.17 1887
2233.61 1702
2234.06 1762
2234.50 1759
2234.95 1868
2235.39 1864
2235.84 1815
2236.29 1743
2236.73 1719
2237.18 1713
2237.62 1611
2238.07 1620
2238.52 1577
2238.96 1661
2239.41 1599
2239.85 1627
2240.30 1612
2240.75 1596
2241.19 1556
2241.64 1598
2242.08 1611
2242.53 1606
2242.98 1566
2243.42 1603
2243.87 1580
2244.32 1459
2244.76 1525
2245.21 1450
2245.66 1502
2246.10 1498
2246.55 1320
2247.00 1538
2247.44 1408
2247.89 1455
2248.34 1505
2248.79 1507
2249.23 1524
2249.68 1476
2250.13 1584
2250.57 1643
2251.02 1611
2251.47 1638
2251.92 1465
2252.36 1560
2252.81 1745
2253.26 1660
2253.71 1675
2254.15 1481
2254.60 1525
2255.05 1543
2255.50 1609
2255.94 1648
2256.39 1571
2256.84 1557
2257.29 1521
2257.74 1437
2258.18 1389
2258.63 1386
2259.08 1472
2259.53 1436
2259.98 1487
2260.42 1682
2260.87 1435
2261.32 1583
2261.77 1651
2262.22 1663
2262.67 1653
2263.11 1665
2263.56 1721
2264.01 1561
2264.46 1574
2264.91 1608
2265.36 1667
2265.81 1667
2266.25 1668
2266.70 1675
2267.15 1729
2267.60 1800
2268.05 1779
2268.50 1775
2268.95 1699
2269.40 1651
2269.85 1964
2270.29 1953
2270.74 1970
2271.19 1931
2271.64 2006
2272.09 1983
2272.54 2047
2272.99 2055
2273.44 1995
2273.89 2132
2274.34 1881
2274.79 1769
2275.24 1825
2275.69 1829
2276.14 1688
2276.59 1593
2277.04 1529
2277.49 1526
2277.94 1521
2278.39 1497
2278.84 1539
2279.29 1686
2279.74 1488
2280.19 1549
2280.64 1571
2281.09 1513
2281.54 1679
2281.99 1610
2282.44 1598
2282.89 1575
2283.34 1598
2283.79 1407
2284.24 1472
2284.69 1533
2285.14 1461
2285.59 1566
2286.04 1411
2286.49 1565
2286.94 1633
2287.40 1647
2287.85 1706
2288.30 1923
2288.75 1958
2289.20 2172
2289.65 2362
2290.10 2638
2290.55 2818
2291.00 2822
2291.46 3099
2291.91 3021
2292.36 3109
2292.81 3063
2293.26 2681
2293.71 2692
2294.16 2617
2294.62 2308
2295.07 2151
2295.52 2162
2295.97 1981
2296.42 1913
2296.87 1785
2297.33 1751
2297.78 1749
2298.23 1691
2298.68 1627
2299.13 1560
2299.59 1573
2300.04 1614
2300.49 1720
2300.94 1592
2301.39 1464
2301.85 1485
2302.30 1637
2302.75 1624
2303.20 1569
2303.66 1488
2304.11 1508
2304.56 1641
2305.01 1515
2305.47 1553
2305.92 1430
2306.37 1541
2306.82 1642
2307.28 1865
2307.73 1703
2308.18 1679
2308.64 1797
2309.09 1827
2309.54 1757
2309.99 1821
2310.45 1902
2310.90 1903
2311.35 2112
2311.81 1942
2312.26 1894
2312.71 1812
2313.17 1712
2313.62 1788
2314.07 1794
2314.53 1762
2314.98 1631
2315.43 1774
2315.89 1658
2316.34 1701
2316.80 1906
2317.25 1755
2317.70 1675
2318.16 1781
2318.61 1882
2319.07 1847
2319.52 1726
2319.97 1990
2320.43 1928
2320.88 1772
2321.34 1859
2321.79 2018
2322.24 1879
2322.70 1886
2323.15 1850
2323.61 1932
2324.06 2185
2324.52 2118
2324.97 2179
2325.43 2095
2325.88 2305
2326.33 2115
2326.79 2009
2327.24 2350
2327.70 2288
2328.15 1878
2328.61 1937
2329.06 2028
2329.52 1997
2329.97 1904
2330.43 1955
2330.88 1896
2331.34 1760
2331.79 1828
2332.25 1898
2332.70 1680
2333.16 1755
2333.62 1633
2334.07 1672
2334.53 1671
2334.98 1701
2335.44 1557
2335.89 1488
2336.35 1586
2336.80 1654
2337.26 1584
2337.72 1527
2338.17 1567
2338.63 1753
2339.08 1629
2339.54 1692
2340.00 1602
2340.45 1654
2340.91 1710
2341.36 1668
2341.82 1550
2342.28 1429
2342.73 1655
2343.19 1741
2343.65 1532
2344.10 1614
2344.56 1684
2345.01 1715
2345.47 1632
2345.93 1594
2346.38 1561
2346.84 1531
2347.30 1628
2347.75 1763
2348.21 1717
2348.67 1704
2349.13 1658
2349.58 1607
2350.04 1651
2350.50 1543
2350.95 1708
2351.41 1675
2351.87 1558
2352.32 1555
2352.78 1466
2353.24 1629
2353.70 1576
2354.15 1561
2354.61 1442
2355.07 1523
2355.53 1497
2355.98 1505
2356.44 1481
2356.90 1491
2357.36 1448
2357.81 1618
2358.27 1686
2358.73 1659
2359.19 1519
2359.65 1342
2360.10 1565
2360.56 1674
2361.02 1578
2361.48 1671
2361.94 1737
2362.39 1935
2362.85 1740
2363.31 1715
2363.77 1735
2364.23 1660
2364.69 1657
2365.14 1662
2365.60 1594
2366.06 1773
2366.52 1634
2366.98 1734
2367.44 1835
2367.90 1810
2368.35 1684
2368.81 1719
2369.27 1579
2369.73 1634
2370.19 1771
2370.65 1641
2371.11 1534
2371.57 1631
2372.03 1610
2372.49 1726
2372.94 1720
2373.40 1721
2373.86 1771
2374.32 1888
2374.78 2032
2375.24 2247
2375.70 2072
2376.16 1971
2376.62 2022
2377.08 1914
2377.54 1948
2378.00 1899
2378.46 1860
2378.92 1935
2379.38 1805
2379.84 1655
2380.30 1785
2380.76 1688
2381.22 1776
2381.68 1688
2382.14 1595
2382.60 1636
2383.06 1553
2383.52 1586
2383.98 1498
2384.44 1485
2384.90 1506
2385.36 1568
2385.82 1612
2386.28 1589
2386.74 1556
2387.20 1466
2387.66 1498
2388.12 1604
2388.58 1616
2389.05 1538
2389.51 1623
2389.97 1553
2390.43 1522
2390.89 1613
2391.35 1630
2391.81 1636
2392.27 1652
2392.73 1714
2393.19 1723
2393.66 1663
2394.12 1758
2394.58 1653
2395.04 1708
2395.50 1629
2395.96 1480
2396.42 1442
2396.89 1584
2397.35 1644
2397.81 1612
2398.27 1713
2398.73 1636
2399.19 1454
2399.66 1546
2400.12 1502
2400.58 1443
2401.04 1592
2401.50 1747
2401.97 1630
2402.43 1516
2402.89 1428
2403.35 1552
2403.81 1550
2404.28 1600
2404.74 1606
2405.20 1583
2405.66 1406
2406.13 1507
2406.59 1569
2407.05 1462
2407.51 1601
2407.98 1521
2408.44 1439
2408.90 1523
2409.36 1579
2409.83 1554
2410.29 1362
2410.75 1418
2411.21 1405
2411.68 1495
2412.14 1615
2412.60 1486
2413.07 1486
2413.53 1544
2413.99 1515
2414.46 1554
2414.92 1658
2415.38 1519
2415.85 1575
2416.31 1556
2416.77 1600
2417.24 1391
2417.70 1621
2418.16 1716
2418.63 1665
2419.09 1484
2419.55 1512
2420.02 1627
2420.48 1640
2420.95 1594
2421.41 1597
2421.87 1571
2422.34 1503
2422.80 1698
2423.27 1701
2423.73 1650
2424.19 1467
2424.66 1507
2425.12 1526
2425.59 1589
2426.05 1561
2426.52 1659
2426.98 1663
2427.44 1601
2427.91 1553
2428.37 1776
2428.84 1790
2429.30 1686
2429.77 1675
2430.23 1528
2430.70 1542
2431.16 1585
2431.63 1642
2432.09 1655
2432.56 1585
2433.02 1505
2433.49 1520
2433.95 1436
2434.42 1569
2434.88 1685
2435.35 1389
2435.81 1476
2436.28 1576
2436.74 1642
2437.21 1555
2437.67 1559
2438.14 1703
2438.60 1571
2439.07 1477
2439.54 1598
2440.00 1638
2440.47 1668
2440.93 1677
2441.40 1803
2441.86 1749
2442.33 1680
2442.80 1761
2443.26 1754
2443.73 1638
2444.19 1673
2444.66 1769
2445.13 1695
2445.59 1568
2446.06 1561
2446.53 1687
2446.99 1632
2447.46 1594
2447.92 1574
2448.39 1780
2448.86 1665
2449.32 1524
2449.79 1522
2450.26 1587
2450.72 1428
2451.19 1491
2451.66 1596
2452.12 1627
2452.59 1706
2453.06 1682
2453.53 1693
2453.99 1677
2454.46 1638
2454.93 1676
2455.39 1723
2455.86 1490
2456.33 1526
2456.80 1492
2457.26 1431
2457.73 1443
2458.20 1558
2458.66 1624
2459.13 1495
2459.60 1517
2460.07 1398
2460.54 1423
2461.00 1385
2461.47 1409
2461.94 1563
2462.41 1525
2462.87 1622
2463.34 1590
2463.81 1614
2464.28 1509
2464.75 1520
2465.21 1459
2465.68 1635
2466.15 1470
2466.62 1479
2467.09 1373
2467.55 1524
2468.02 1513
2468.49 1445
2468.96 1460
2469.43 1538
2469.90 1515
2470.37 1351
2470.83 1390
2471.30 1433
2471.77 1413
2472.24 1253
2472.71 1303
2473.18 1493
2473.65 1385
2474.12 1414
2474.58 1549
2475.05 1487
2475.52 1533
2475.99 1478
2476.46 1450
2476.93 1457
2477.40 1516
2477.87 1536
2478.34 1431
2478.81 1472
2479.28 1465
2479.75 1584
2480.22 1330
2480.68 1293
2481.15 1314
2481.62 1436
2482.09 1433
2482.56 1338
2483.03 1469
2483.50 1581
2483.97 1405
2484.44 1400
2484.91 1488
2485.38 1422
2485.85 1453
2486.32 1471
2486.79 1389
2487.26 1555
2487.73 1646
2488.20 1563
2488.67 1396
2489.14 1540
2489.61 1494
2490.08 1529
2490.56 1587
2491.03 1679
2491.50 1492
2491.97 1500
2492.44 1442
2492.91 1564
2493.38 1461
2493.85 1513
2494.32 1641
2494.79 1550
2495.26 1574
2495.73 1577
2496.20 1604
2496.68 1523
2497.15 1659
2497.62 1611
2498.09 1580
2498.56 1590
2499.03 1551
2499.50 1512
2499.97 1511
2500.45 1491
2500.92 1355
2501.39 1444
2501.86 1501
2502.33 1325
2502.80 1308
2503.28 1404
2503.75 1415
2504.22 1421
2504.69 1413
2505.16 1458
2505.63 1497
2506.11 1428
2506.58 1462
2507.05 1293
2507.52 1411
2507.99 1508
2508.47 1576
2508.94 1520
2509.41 1499
2509.88 1615
2510.36 1692
2510.83 1799
2511.30 1799
2511.77 1666
2512.25 1739
2512.72 1755
2513.19 1869
2513.66 1812
2514.14 1882
2514.61 1914
2515.08 1833
2515.55 1582
2516.03 1620
2516.50 1748
2516.97 1714
2517.45 1559
2517.92 1466
2518.39 1521
2518.87 1369
2519.34 1411
2519.81 1431
2520.28 1433
2520.76 1454
2521.23 1493
2521.70 1443
2522.18 1549
2522.65 1474
2523.13 1653
2523.60 1628
2524.07 1608
2524.55 1523
2525.02 1435
2525.49 1487
2525.97 1381
2526.44 1421
2526.92 1506
2527.39 1732
2527.86 1560
2528.34 1486
2528.81 1463
2529.29 1465
2529.76 1535
2530.23 1551
2530.71 1533
2531.18 1496
2531.66 1462
2532.13 1521
2532.61 1551
2533.08 1408
2533.55 1480
2534.03 1572
2534.50 1505
2534.98 1451
2535.45 1502
2535.93 1433
2536.40 1480
2536.88 1567
2537.35 1546
2537.83 1579
2538.30 1525
2538.78 1545
2539.25 1638
2539.73 1667
2540.20 1601
2540.68 1640
2541.15 1574
2541.63 1603
2542.10 1549
2542.58 1570
2543.05 1559
2543.53 1604
2544.01 1691
2544.48 1723
2544.96 1743
2545.43 1828
2545.91 1805
2546.38 1814
2546.86 1752
2547.34 1752
2547.81 1825
2548.29 1899
2548.76 1983
2549.24 1895
2549.71 1849
2550.19 1887
2550.67 1758
2551.14 1839
2551.62 1826
2552.10 1898
2552.57 1775
2553.05 1792
2553.52 1904
2554.00 1902
2554.48 1784
2554.95 1730
2555.43 1574
2555.91 1671
2556.38 1684
2556.86 1586
2557.34 1631
2557.81 1651
2558.29 1731
2558.77 1752
2559.24 1602
2559.72 1625
2560.20 1453
2560.68 1527
2561.15 1510
2561.63 1542
2562.11 1577
2562.58 1593
2563.06 1578
2563.54 1443
2564.02 1580
2564.49 1481
2564.97 1385
2565.45 1505
2565.93 1574
2566.40 1481
2566.88 1536
2567.36 1528
2567.84 1521
2568.31 1539
2568.79 1413
2569.27 1434
2569.75 1440
2570.23 1437
2570.70 1366
2571.18 1330
2571.66 1462
2572.14 1493
2572.62 1429
2573.10 1380
2573.57 1347
2574.05 1401
2574.53 1420
2575.01 1363
2575.49 1457
2575.97 1518
2576.44 1502
2576.92 1518
2577.40 1553
2577.88 1428
2578.36 1390
2578.84 1457
2579.32 1494
2579.79 1430
2580.27 1442
2580.75 1571
2581.23 1559
2581.71 1446
2582.19 1351
2582.67 1277
2583.15 1395
2583.63 1465
2584.11 1370
2584.59 1314
2585.07 1366
2585.54 1355
2586.02 1498
2586.50 1522
2586.98 1486
2587.46 1551
2587.94 1527
2588.42 1517
2588.90 1491
2589.38 1475
2589.86 1462
2590.34 1531
2590.82 1507
2591.30 1393
2591.78 1551
2592.26 1532
2592.74 1518
2593.22 1652
2593.70 1763
2594.18 1581
2594.66 1473
2595.14 1637
2595.62 1622
2596.10 1501
2596.58 1354
2597.06 1479
2597.54 1529
2598.02 1540
2598.50 1503
2598.98 1434
2599.47 1393
2599.95 1417
2600.43 1413
2600.91 1416
2601.39 1401
2601.87 1500
2602.35 1430
2602.83 1360
2603.31 1528
2603.79 1488
2604.27 1457
2604.76 1439
2605.24 1334
2605.72 1359
2606.20 1521
2606.68 1344
2607.16 1291
2607.64 1469
2608.13 1570
2608.61 1414
2609.09 1517
2609.57 1431
2610.05 1411
2610.53 1495
2611.01 1471
2611.50 1575
2611.98 1349
2612.46 1382
2612.94 1269
2613.42 1343
2613.91 1389
2614.39 1334
2614.87 1355
2615.35 1378
2615.83 1490
2616.32 1513
2616.80 1533
2617.28 1356
2617.76 1413
2618.25 1435
2618.73 1497
2619.21 1494
2619.69 1289
2620.18 1307
2620.66 1547
2621.14 1610
2621.62 1422
2622.11 1378
2622.59 1439
2623.07 1537
2623.56 1332
2624.04 1255
2624.52 1347
2625.00 1611
2625.49 1576
2625.97 1426
2626.45 1431
2626.94 1517
2627.42 1558
2627.90 1442
2628.39 1448
2628.87 1600
2629.35 1533
2629.84 1587
2630.32 1485
2630.80 1611
2631.29 1614
2631.77 1586
2632.26 1687
2632.74 1733
2633.22 1750
2633.71 1485
2634.19 1620
2634.67 1551
2635.16 1515
2635.64 1524
2636.13 1507
2636.61 1523
2637.09 1536
2637.58 1450
2638.06 1336
2638.55 1379
2639.03 1301
2639.52 1345
2640.00 1336
2640.48 1418
2640.97 1427
2641.45 1460
2641.94 1430
2642.42 1554
2642.91 1416
2643.39 1481
2643.88 1351
2644.36 1335
2644.85 1365
2645.33 1368
2645.82 1358
2646.30 1438
2646.79 1347
2647.27 1363
2647.76 1343
2648.24 1396
2648.73 1412
2649.21 1457
2649.70 1474
2650.18 1535
2650.67 1509
2651.15 1558
2651.64 1515
2652.12 1428
2652.61 1418
2653.10 1370
2653.58 1504
2654.07 1556
2654.55 1394
2655.04 1451
2655.52 1497
2656.01 1436
2656.50 1447
2656.98 1511
2657.47 1525
2657.95 1627
2658.44 1499
2658.93 1438
2659.41 1466
2659.90 1455
2660.39 1555
2660.87 1461
2661.36 1556
2661.84 1471
2662.33 1440
2662.82 1391
2663.30 1461
2663.79 1453
2664.28 1497
2664.76 1416
2665.25 1437
2665.74 1518
2666.22 1433
2666.71 1346
2667.20 1464
2667.68 1355
2668.17 1420
2668.66 1412
2669.15 1429
2669.63 1443
2670.12 1392
2670.61 1355
2671.09 1394
2671.58 1589
2672.07 1556
2672.56 1477
2673.04 1584
2673.53 1628
2674.02 1654
2674.51 1780
2674.99 1836
2675.48 1958
2675.97 1981
2676.46 1989
2676.95 2048
2677.43 1910
2677.92 1795
2678.41 1980
2678.90 1820
2679.38 1720
2679.87 1647
2680.36 1494
2680.85 1542
2681.34 1478
2681.83 1655
2682.31 1567
2682.80 1540
2683.29 1492
2683.78 1411
2684.27 1532
2684.76 1497
2685.24 1588
2685.73 1604
2686.22 1375
2686.71 1435
2687.20 1490
2687.69 1312
2688.18 1402
2688.67 1439
2689.15 1334
2689.64 1432
2690.13 1431
2690.62 1403
2691.11 1366
2691.60 1369
2692.09 1399
2692.58 1443
2693.07 1466
2693.56 1511
2694.05 1525
2694.54 1517
2695.02 1358
2695.51 1395
2696.00 1364
2696.49 1357
2696.98 1353
2697.47 1409
2697.96 1382
2698.45 1458
2698.94 1442
2699.43 1518
2699.92 1437
2700.41 1417
2700.90 1538
2701.39 1506
2701.88 1388
2702.37 1415
2702.86 1430
2703.35 1579
2703.84 1708
2704.33 1536
2704.82 1553
2705.31 1522
2705.80 1415
2706.29 1422
2706.78 1464
2707.27 1439
2707.77 1442
2708.26 1419
2708.75 1370
2709.24 1330
2709.73 1324
2710.22 1384
2710.71 1484
2711.20 1412
2711.69 1368
2712.18 1363
2712.67 1391
2713.16 1489
2713.66 1328
2714.15 1534
2714.64 1690
2715.13 1435
2715.62 1470
2716.11 1465
2716.60 1384
2717.10 1363
2717.59 1567
2718.08 1449
2718.57 1470
2719.06 1505
2719.55 1470
2720.04 1284
2720.54 1378
2721.03 1378
2721.52 1548
2722.01 1602
2722.50 1577
2723.00 1540
2723.49 1690
2723.98 1708
2724.47 1726
2724.96 1691
2725.46 1599
2725.95 1556
2726.44 1568
2726.93 1567
2727.43 1485
2727.92 1465
2728.41 1437
2728.90 1380
2729.40 1455
2729.89 1317
2730.38 1317
2730.87 1458
2731.37 1430
2731.86 1503
2732.35 1671
2732.84 1513
2733.34 1495
2733.83 1476
2734.32 1612
2734.82 1593
2735.31 1625
2735.80 1653
2736.30 1570
2736.79 1615
2737.28 1593
2737.78 1676
2738.27 1623
2738.76 1673
2739.26 1589
2739.75 1628
2740.24 1532
2740.74 1557
2741.23 1604
2741.72 1535
2742.22 1561
2742.71 1551
2743.21 1580
2743.70 1411
2744.19 1415
2744.69 1399
2745.18 1422
2745.67 1321
2746.17 1456
2746.66 1413
2747.16 1327
2747.65 1364
2748.15 1280
2748.64 1376
2749.13 1317
2749.63 1406
2750.12 1351
2750.62 1398
2751.11 1351
2751.61 1302
2752.10 1444
2752.60 1326
2753.09 1332
2753.59 1319
2754.08 1391
2754.57 1428
2755.07 1393
2755.56 1412
2756.06 1377
2756.55 1299
2757.05 1334
2757.54 1405
2758.04 1450
2758.53 1479
2759.03 1444
2759.53 1383
2760.02 1383
2760.52 1504
2761.01 1482
2761.51 1501
2762.00 1506
2762.50 1509
2762.99 1510
2763.49 1516
2763.98 1438
2764.48 1569
2764.98 1570
2765.47 1567
2765.97 1316
2766.46 1384
2766.96 1556
2767.46 1589
2767.95 1516
2768.45 1473
2768.94 1613
2769.44 1602
2769.94 1470
2770.43 1535
2770.93 1475
2771.43 1457
2771.92 1519
2772.42 1596
2772.91 1536
2773.41 1501
2773.91 1617
2774.40 1656
2774.90 1767
2775.40 1850
2775.89 1950
2776.39 1992
2776.89 1977
2777.38 1883
2777.88 2006
2778.38 2005
2778.88 1915
2779.37 1984
2779.87 1672
2780.37 1624
2780.86 1608
2781.36 1685
2781.86 1551
2782.36 1625
2782.85 1691
2783.35 1476
2783.85 1424
2784.35 1478
2784.84 1412
2785.34 1454
2785.84 1324
2786.34 1325
2786.83 1222
2787.33 1401
2787.83 1439
2788.33 1353
2788.82 1347
2789.32 1333
2789.82 1400
2790.32 1352
2790.82 1292
2791.31 1256
2791.81 1292
2792.31 1291
2792.81 1362
2793.31 1316
2793.81 1451
2794.30 1230
2794.80 1234
2795.30 1382
2795.80 1377
2796.30 1498
2796.80 1552
2797.30 1586
2797.79 1464
2798.29 1533
2798.79 1457
2799.29 1666
2799.79 1565
2800.29 1542
2800.79 1524
2801.29 1603
2801.79 1544
2802.28 1422
2802.78 1527
2803.28 1469
2803.78 1524
2804.28 1615
2804.78 1548
2805.28 1542
2805.78 1547
2806.28 1668
2806.78 1628
2807.28 1641
2807.78 1732
2808.28 1717
2808.78 1748
2809.28 1730
2809.78 1644
2810.28 1596
2810.78 1674
2811.28 1727
2811.78 1646
2812.28 1675
2812.78 1574
2813.28 1497
2813.78 1440
2814.28 1512
2814.78 1443
2815.28 1417
2815.78 1466
2816.28 1432
2816.78 1389
2817.28 1390
2817.78 1410
2818.28 1383
2818.78 1412
2819.28 1405
2819.78 1429
2820.28 1390
2820.78 1399
2821.28 1378
2821.78 1518
2822.29 1440
2822.79 1491
2823.29 1435
2823.79 1468
2824.29 1315
2824.79 1408
2825.29 1400
2825.79 1395
2826.29 1458
2826.79 1390
2827.30 1411
2827.80 1433
2828.30 1455
2828.80 1394
2829.30 1416
2829.80 1403
2830.31 1350
2830.81 1469
2831.31 1334
2831.81 1386
2832.31 1344
2832.81 1261
2833.32 1337
2833.82 1409
2834.32 1298
2834.82 1275
2835.32 1252
2835.83 1421
2836.33 1303
2836.83 1462
2837.33 1510
2837.83 1475
2838.34 1367
2838.84 1357
2839.34 1489
2839.84 1547
2840.35 1506
2840.85 1496
2841.35 1290
2841.85 1383
2842.36 1386
2842.86 1353
2843.36 1361
2843.86 1373
2844.37 1439
2844.87 1404
2845.37 1449
2845.88 1446
2846.38 1451
2846.88 1472
2847.39 1449
2847.89 1372
2848.39 1406
2848.90 1531
2849.40 1572
2849.90 1648
2850.41 1649
2850.91 1584
2851.41 1623
2851.92 1598
2852.42 1468
2852.92 1454
2853.43 1477
2853.93 1402
2854.43 1479
2854.94 1490
2855.44 1545
2855.95 1508
2856.45 1427
2856.95 1285
2857.46 1379
2857.96 1324
2858.47 1334
2858.97 1392
2859.47 1426
2859.98 1286
2860.48 1323
2860.99 1351
2861.49 1321
2861.99 1422
2862.50 1513
2863.00 1330
2863.51 1185
2864.01 1284
2864.52 1251
2865.02 1185
2865.53 1153
2866.03 1431
2866.54 1367
2867.04 1422
2867.55 1541
2868.05 1434
2868.56 1477
2869.06 1554
2869.57 1662
2870.07 1637
2870.58 1770
2871.08 1650
2871.59 1881
2872.09 1748
2872.60 1722
2873.10 1717
2873.61 1778
2874.11 1568
2874.62 1615
2875.12 1599
2875.63 1583
2876.14 1540
2876.64 1618
2877.15 1557
2877.65 1504
2878.16 1545
2878.66 1513
2879.17 1400
2879.68 1388
2880.18 1420
2880.69 1471
2881.19 1469
2881.70 1409
2882.21 1416
2882.71 1565
2883.22 1420
2883.73 1395
2884.23 1386
2884.74 1482
2885.25 1541
2885.75 1349
2886.26 1496
2886.76 1501
2887.27 1530
2887.78 1706
2888.28 1770
2888.79 1704
2889.30 1614
2889.81 1721
2890.31 1708
2890.82 1617
2891.33 1558
2891.83 1449
2892.34 1535
2892.85 1609
2893.35 1576
2893.86 1592
2894.37 1579
2894.88 1539
2895.38 1503
2895.89 1461
2896.40 1485
2896.91 1584
2897.41 1504
2897.92 1521
2898.43 1876
2898.94 1749
2899.44 1669
2899.95 1609
2900.46 1581
2900.97 1524
2901.47 1440
2901.98 1586
2902.49 1514
2903.00 1672
2903.51 1625
2904.01 1590
2904.52 1697
2905.03 1789
2905.54 1666
2906.05 1686
2906.56 1657
2907.06 1756
2907.57 1801
2908.08 1824
2908.59 1695
2909.10 1652
2909.61 1568
2910.12 1508
2910.62 1423
2911.13 1528
2911.64 1445
2912.15 1330
2912.66 1426
2913.17 1373
2913.68 1399
2914.19 1351
2914.69 1562
2915.20 1453
2915.71 1483
2916.22 1516
2916.73 1680
2917.24 1548
2917.75 1459
2918.26 1522
2918.77 1655
2919.28 1467
2919.79 1445
2920.30 1365
2920.81 1369
2921.32 1501
2921.83 1560
2922.34 1488
2922.85 1403
2923.36 1470
2923.86 1465
2924.37 1507
2924.88 1494
2925.39 1537
2925.90 1534
2926.41 1532
2926.92 1502
2927.43 1610
2927.95 1443
2928.46 1429
2928.97 1499
2929.48 1404
2929.99 1305
2930.50 1450
2931.01 1438
2931.52 1483
2932.03 1373
2932.54 1468
2933.05 1504
2933.56 1437
2934.07 1484
2934.58 1369
2935.09 1352
2935.60 1448
2936.11 1570
2936.62 1433
2937.14 1372
2937.65 1358
2938.16 1453
2938.67 1603
2939.18 1389
2939.69 1471
2940.20 1527
2940.71 1467
2941.23 1402
2941.74 1431
2942.25 1408
2942.76 1466
2943.27 1466
2943.78 1384
2944.29 1589
2944.81 1568
2945.32 1447
2945.83 1360
2946.34 1409
2946.85 1460
2947.36 1497
2947.88 1378
2948.39 1431
2948.90 1500
2949.41 1415
2949.92 1359
2950.44 1423
2950.95 1457
2951.46 1378
2951.97 1378
2952.49 1351
2953.00 1336
2953.51 1374
2954.02 1485
2954.54 1320
2955.05 1297
2955.56 1408
2956.07 1406
2956.59 1337
2957.10 1423
2957.61 1343
2958.12 1404
2958.64 1391
2959.15 1339
2959.66 1401
2960.18 1472
2960.69 1489
2961.20 1446
2961.72 1387
2962.23 1306
2962.74 1462
2963.26 1505
2963.77 1437
2964.28 1482
2964.80 1480
2965.31 1368
2965.82 1445
2966.34 1419
2966.85 1457
2967.36 1289
2967.88 1317
2968.39 1398
2968.90 1458
2969.42 1303
2969.93 1432
2970.45 1362
2970.96 1425
2971.47 1408
2971.99 1308
2972.50 1333
2973.02 1434
2973.53 1343
2974.04 1423
2974.56 1401
2975.07 1416
2975.59 1570
2976.10 1477
2976.62 1412
2977.13 1496
2977.64 1435
2978.16 1487
2978.67 1582
2979.19 1469
2979.70 1399
2980.22 1466
2980.73 1482
2981.25 1463
2981.76 1614
2982.28 1536
2982.79 1418
2983.31 1429
2983.82 1540
2984.34 1627
2984.85 1644
2985.37 1665
2985.88 1668
2986.40 1755
2986.91 1641
2987.43 1760
2987.94 1869
2988.46 1757
2988.97 2031
2989.49 1995
2990.01 1964
2990.52 2046
2991.04 1997
2991.55 2036
2992.07 1914
2992.58 1839
2993.10 2004
2993.62 1937
2994.13 1870
2994.65 1880
2995.16 1893
2995.68 1733
2996.20 1894
2996.71 2082
2997.23 2127
2997.74 2109
2998.26 2020
2998.78 2167
2999.29 2170
2999.81 2180
3000.33 2382
3000.84 2492
3001.36 2312
3001.88 2425
3002.39 2531
3002.91 2886
3003.43 3204
3003.94 3527
3004.46 3818
3004.98 4316
3005.49 4789
3006.01 5056
3006.53 5051
3007.04 5253
3007.56 5037
3008.08 4582
3008.60 4374
3009.11 3710
3009.63 3512
3010.15 3137
3010.66 2630
3011.18 2545
3011.70 2501
3012.22 2159
3012.73 1787
3013.25 1998
3013.77 2178
3014.29 2001
3014.81 1892
3015.32 2014
3015.84 2016
3016.36 1949
3016.88 2007
3017.39 2010
3017.91 1921
3018.43 1899
3018.95 1833
3019.47 1873
3019.98 1928
3020.50 1864
3021.02 1815
3021.54 1759
3022.06 1847
3022.58 1940
3023.09 1932
3023.61 1827
3024.13 1851
3024.65 1880
3025.17 2019
3025.69 1957
3026.21 2078
3026.72 1928
3027.24 1796
3027.76 1702
3028.28 1738
3028.80 1796
3029.32 1725
3029.84 1704
3030.36 1644
3030.88 1642
3031.40 1508
3031.91 1555
3032.43 1682
3032.95 1719
3033.47 1688
3033.99 1584
3034.51 1823
3035.03 1774
3035.55 1724
3036.07 1633
3036.59 1633
3037.11 1602
3037.63 1684
3038.15 1652
3038.67 1685
3039.19 1644
3039.71 1586
3040.23 1540
3040.75 1463
3041.27 1492
3041.79 1504
3042.31 1499
3042.83 1583
3043.35 1636
3043.87 1454
3044.39 1454
3044.91 1536
3045.43 1510
3045.95 1581
3046.47 1507
3046.99 1560
3047.51 1572
3048.03 1561
3048.55 1663
3049.07 1455
3049.59 1557
3050.11 1457
3050.63 1462
3051.16 1471
3051.68 1554
3052.20 1529
3052.72 1569
3053.24 1482
3053.76 1508
3054.28 1536
3054.80 1573
3055.32 1608
3055.84 1514
3056.37 1475
3056.89 1461
3057.41 1576
3057.93 1588
3058.45 1537
3058.97 1581
3059.49 1571
3060.02 1459
3060.54 1476
3061.06 1553
3061.58 1533
3062.10 1622
3062.62 1435
3063.15 1338
3063.67 1496
3064.19 1517
3064.71 1571
3065.23 1557
3065.76 1668
3066.28 1615
3066.80 1475
3067.32 1612
3067.85 1620
3068.37 1510
3068.89 1551
3069.41 1523
3069.93 1574
3070.46 1533
3070.98 1493
3071.50 1448
3072.02 1470
3072.55 1503
3073.07 1621
3073.59 1550
3074.12 1510
3074.64 1423
3075.16 1490
3075.68 1599
3076.21 1620
3076.73 1675
3077.25 1628
3077.78 1709
3078.30 1741
3078.82 1738
3079.35 1756
3079.87 1859
3080.39 1954
3080.92 1982
3081.44 2059
3081.96 2117
3082.49 2014
3083.01 2143
3083.53 2101
3084.06 2081
3084.58 1947
3085.10 1852
3085.63 2001
3086.15 1973
3086.68 1959
3087.20 1912
3087.72 1864
3088.25 1818
3088.77 1795
3089.30 1786
3089.82 1874
3090.34 1815
3090.87 1769
3091.39 1827
3091.92 1784
3092.44 1682
3092.97 1776
3093.49 1763
3094.01 1769
3094.54 1878
3095.06 2016
3095.59 1974
3096.11 1973
3096.64 1951
3097.16 2236
3097.69 2303
3098.21 2215
3098.74 2140
3099.26 2164
3099.79 2324
3100.31 2485
3100.84 2875
3101.36 3353
3101.89 4270
3102.41 4981
3102.94 5703
3103.46 6227
3103.99 6356
3104.51 6934
3105.04 6846
3105.56 6563
3106.09 6175
3106.62 5717
3107.14 4963
3107.67 4299
3108.19 3739
3108.72 3361
3109.24 2880
3109.77 2593
3110.30 2453
3110.82 2386
3111.35 2245
3111.87 2209
3112.40 2158
3112.93 2218
3113.45 2175
3113.98 2293
3114.50 2203
3115.03 1925
3115.56 1993
3116.08 2023
3116.61 1765
3117.14 1716
3117.66 1848
3118.19 1941
3118.71 1888
3119.24 1891
3119.77 1875
3120.29 1792
3120.82 1810
3121.35 1718
3121.88 1604
3122.40 1630
3122.93 1840
3123.46 1809
3123.98 1975
3124.51 1868
3125.04 1740
3125.56 1851
3126.09 1845
3126.62 1797
3127.15 1625
3127.67 1663
3128.20 1639
3128.73 1702
3129.26 1480
3129.78 1521
3130.31 1586
3130.84 1529
3131.37 1496
3131.89 1462
3132.42 1572
3132.95 1487
3133.48 1429
3134.00 1535
3134.53 1493
3135.06 1485
3135.59 1635
3136.12 1512
3136.64 1656
3137.17 1640
3137.70 1638
3138.23 1528
3138.76 1400
3139.29 1545
3139.81 1687
3140.34 1629
3140.87 1481
3141.40 1427
3141.93 1410
3142.46 1411
3142.99 1405
3143.51 1449
3144.04 1397
3144.57 1548
3145.10 1481
3145.63 1536
3146.16 1580
3146.69 1715
3147.22 1697
3147.74 1605
3148.27 1686
3148.80 1788
3149.33 1731
3149.86 1752
3150.39 1870
3150.92 1824
3151.45 1821
3151.98 1883
3152.51 1822
3153.04 1717
3153.57 1659
3154.10 1614
3154.63 1551
3155.16 1615
3155.69 1627
3156.22 1669
3156.74 1619
3157.27 1681
3157.80 1582
3158.33 1629
3158.86 1588
3159.39 1669
3159.92 1702
3160.45 1737
3160.98 1679
3161.51 1705
3162.04 1443
3162.58 1519
3163.11 1514
3163.64 1658
3164.17 1549
3164.70 1479
3165.23 1523
3165.76 1547
3166.29 1553
3166.82 1541
3167.35 1512
3167.88 1444
3168.41 1462
3168.94 1385
3169.47 1457
3170.00 1383
3170.53 1381
3171.07 1389
3171.60 1377
3172.13 1396
3172.66 1508
3173.19 1523
3173.72 1477
3174.25 1599
3174.78 1659
3175.31 1613
3175.85 1557
3176.38 1618
3176.91 1646
3177.44 1639
3177.97 1591
3178.50 1536
3179.04 1572
3179.57 1392
3180.10 1408
3180.63 1522
3181.16 1477
3181.69 1359
3182.23 1381
3182.76 1404
3183.29 1371
3183.82 1414
3184.35 1352
3184.89 1377
3185.42 1411
3185.95 1409
3186.48 1463
3187.02 1477
3187.55 1431
3188.08 1490
3188.61 1480
3189.15 1438
3189.68 1435
3190.21 1376
3190.74 1513
3191.28 1440
3191.81 1293
3192.34 1400
3192.87 1365
3193.41 1328
3193.94 1389
3194.47 1407
3195.01 1397
3195.54 1381
3196.07 1377
3196.60 1333
3197.14 1311
3197.67 1416
3198.20 1404
3198.74 1524
3199.27 1536
3199.80 1506
3200.34 1449
3200.87 1538
3201.40 1669
3201.94 1702
3202.47 1656
3203.01 1736
3203.54 1689
3204.07 1626
3204.61 1751
3205.14 1763
3205.67 1813
3206.21 1588
3206.74 1577
3207.28 1624
3207.81 1596
3208.34 1627
3208.88 1656
3209.41 1698
3209.95 1703
3210.48 1767
3211.02 1879
3211.55 1868
3212.08 1885
3212.62 1746
3213.15 1898
3213.69 1919
3214.22 1785
3214.76 1830
3215.29 1759
3215.83 1649
3216.36 1569
3216.90 1556
3217.43 1491
3217.97 1522
3218.50 1597
3219.04 1387
3219.57 1371
3220.11 1293
3220.64 1389
3221.18 1423
3221.71 1491
3222.25 1585
3222.78 1686
3223.32 1638
3223.85 1654
3224.39 1693
3224.92 1761
3225.46 1916
3225.99 1900
3226.53 1833
3227.07 1708
3227.60 1763
3228.14 1656
3228.67 1661
3229.21 1711
3229.74 1663
3230.28 1573
3230.82 1682
3231.35 1521
3231.89 1509
3232.42 1630
3232.96 1584
3233.50 1553
3234.03 1631
3234.57 1537
3235.11 1498
3235.64 1773
3236.18 1792
3236.72 1747
3237.25 1772
3237.79 1897
3238.32 1955
3238.86 1952
3239.40 1942
3239.93 1836
3240.47 1856
3241.01 1659
3241.55 1854
3242.08 1768
3242.62 1686
3243.16 1796
3243.69 1723
3244.23 1727
3244.77 1767
3245.30 1692
3245.84 1820
3246.38 1773
3246.92 1717
3247.45 1859
3247.99 1767
3248.53 1799
3249.07 1757
3249.60 1910
3250.14 1850
3250.68 1942
3251.22 1802
3251.75 1868
3252.29 1845
3252.83 1791
3253.37 1863
3253.91 1834
3254.44 1928
3254.98 1993
3255.52 1843
3256.06 1863
3256.60 1880
3257.13 1882
3257.67 2010
3258.21 1987
3258.75 2067
3259.29 2075
3259.82 2142
3260.36 2341
3260.90 2482
3261.44 2888
3261.98 3091
3262.52 3179
3263.06 3414
3263.59 3654
3264.13 3930
3264.67 3932
3265.21 4409
3265.75 4350
3266.29 4593
3266.83 4938
3267.37 5179
3267.91 5368
3268.44 4998
3268.98 5104
3269.52 5009
3270.06 4603
3270.60 4215
3271.14 3576
3271.68 3244
3272.22 3169
3272.76 2650
3273.30 2497
3273.84 2324
3274.38 2302
3274.92 2088
3275.46 2026
3276.00 2066
3276.54 2054
3277.08 2232
3277.62 2247
3278.16 2153
3278.70 2271
3279.24 2266
3279.78 2137
3280.32 2093
3280.86 2063
3281.40 2066
3281.94 2049
3282.48 1976
3283.02 2001
3283.56 2147
3284.10 2004
3284.64 2158
3285.18 2214
3285.72 2288
3286.26 2271
3286.80 2307
3287.34 2354
3287.88 2329
3288.42 2285
3288.96 2136
3289.50 2122
3290.04 1997
3290.59 1954
3291.13 1804
3291.67 2015
3292.21 2063
3292.75 2105
3293.29 2106
3293.83 2106
3294.37 2275
3294.91 2082
3295.46 2115
3296.00 2217
3296.54 2236
3297.08 2264
3297.62 2319
3298.16 2302
3298.70 2211
3299.25 2478
3299.79 2413
3300.33 2368
3300.87 2142
3301.41 2167
3301.96 2175
3302.50 2260
3303.04 2300
3303.58 2283
3304.12 2227
3304.66 2441
3305.21 2306
3305.75 2315
3306.29 2243
3306.83 2045
3307.38 1947
3307.92 1916
3308.46 1869
3309.00 1748
3309.55 1809
3310.09 1919
3310.63 1976
3311.17 1795
3311.72 1839
3312.26 1966
3312.80 1964
3313.34 1824
3313.89 1931
3314.43 1918
3314.97 2055
3315.52 2096
3316.06 2175
3316.60 2128
3317.14 2200
3317.69 2278
3318.23 2264
3318.77 2285
3319.32 2311
3319.86 2084
3320.40 2039
3320.95 2189
3321.49 2065
3322.03 1834
3322.58 1784
3323.12 1738
3323.67 1828
3324.21 1856
3324.75 1773
3325.30 1750
3325.84 1895
3326.38 1816
3326.93 1719
3327.47 1677
3328.02 1655
3328.56 1855
3329.10 1846
3329.65 1604
3330.19 1661
3330.74 1706
3331.28 1844
3331.83 2006
3332.37 2084
3332.91 2449
3333.46 2779
3334.00 3292
3334.55 3696
3335.09 3848
3335.64 4300
3336.18 4691
3336.73 4786
3337.27 5316
3337.82 5080
3338.36 4604
3338.90 4604
3339.45 4286
3339.99 3941
3340.54 3548
3341.08 3172
3341.63 2795
3342.18 2599
3342.72 2501
3343.27 2202
3343.81 2002
3344.36 1999
3344.90 1815
3345.45 1770
3345.99 1806
3346.54 1792
3347.08 1885
3347.63 1744
3348.17 1787
3348.72 1718
3349.27 1684
3349.81 1723
3350.36 1754
3350.90 1824
3351.45 1787
3352.00 1813
3352.54 1863
3353.09 1745
3353.63 1669
3354.18 1721
3354.73 1704
3355.27 1862
3355.82 1864
3356.36 1724
3356.91 1765
3357.46 1784
3358.00 1560
3358.55 1712
3359.10 1553
3359.64 1517
3360.19 1506
3360.74 1631
3361.28 1635
3361.83 1664
3362.38 1726
3362.92 1594
3363.47 1567
3364.02 1638
3364.56 1600
3365.11 1577
3365.66 1539
3366.21 1582
3366.75 1589
3367.30 1670
3367.85 1519
3368.39 1504
3368.94 1519
3369.49 1439
3370.04 1462
3370.58 1554
3371.13 1402
3371.68 1486
3372.23 1502
3372.77 1488
3373.32 1684
3373.87 1732
3374.42 1678
3374.96 1748
3375.51 1658
3376.06 1621
3376.61 1572
3377.16 1684
3377.70 1644
3378.25 1540
3378.80 1327
3379.35 1399
3379.90 1514
3380.45 1522
3380.99 1380
3381.54 1320
3382.09 1178
3382.64 1217
3383.19 1347
3383.74 1331
3384.28 1247
3384.83 1345
3385.38 1474
3385.93 1544
3386.48 1414
3387.03 1340
3387.58 1288
3388.13 1330
3388.67 1362
3389.22 1256
3389.77 1340
3390.32 1375
3390.87 1437
3391.42 1391
3391.97 1484
3392.52 1408
3393.07 1498
3393.62 1527
3394.17 1435
3394.72 1434
3395.27 1486
3395.81 1347
3396.36 1410
3396.91 1412
3397.46 1308
3398.01 1267
3398.56 1358
3399.11 1434
3399.66 1443
3400.21 1506
3400.76 1402
3401.31 1200
3401.86 1324
3402.41 1286
3402.96 1445
3403.51 1446
3404.06 1394
3404.61 1282
3405.16 1291
3405.71 1358
3406.26 1257
3406.81 1400
3407.36 1185
3407.92 1266
3408.47 1245
3409.02 1219
3409.57 1373
3410.12 1334
3410.67 1331
3411.22 1353
3411.77 1397
3412.32 1468
3412.87 1357
3413.42 1435
3413.97 1409
3414.52 1421
3415.08 1373
3415.63 1440
3416.18 1443
3416.73 1285
3417.28 1467
3417.83 1478
3418.38 1406
3418.93 1455
3419.49 1442
3420.04 1516
3420.59 1483
3421.14 1326
3421.69 1386
3422.24 1452
3422.80 1647
3423.35 1730
3423.90 1685
3424.45 1725
3425.00 1789
3425.55 1945
3426.11 2037
3426.66 1873
3427.21 1838
3427.76 1902
3428.31 1817
3428.87 1645
3429.42 1693
3429.97 1748
3430.52 1621
3431.08 1504
3431.63 1436
3432.18 1444
3432.73 1489
3433.29 1377
3433.84 1411
3434.39 1573
3434.94 1465
3435.50 1624
3436.05 1621
3436.60 1396
3437.15 1400
3437.71 1377
3438.26 1474
3438.81 1422
3439.37 1487
3439.92 1591
3440.47 1558
3441.03 1446
3441.58 1476
3442.13 1491
3442.69 1386
3443.24 1500
3443.79 1655
3444.35 1699
3444.90 1585
3445.45 1447
3446.01 1518
3446.56 1421
3447.11 1348
3447.67 1378
3448.22 1413
3448.77 1369
3449.33 1246
3449.88 1322
3450.44 1266
3450.99 1336
3451.54 1339
3452.10 1423
3452.65 1405
3453.21 1360
3453.76 1341
3454.31 1403
3454.87 1464
3455.42 1561
3455.98 1470
3456.53 1322
3457.09 1432
3457.64 1361
3458.20 1380
3458.75 1353
3459.30 1460
3459.86 1473
3460.41 1440
3460.97 1533
3461.52 1372
3462.08 1428
3462.63 1462
3463.19 1397
3463.74 1446
3464.30 1389
3464.85 1391
3465.41 1517
3465.96 1382
3466.52 1393
3467.07 1459
3467.63 1603
3468.19 1605
3468.74 1581
3469.30 1563
3469.85 1670
3470.41 1689
3470.96 1670
3471.52 1750
3472.07 1853
3472.63 1773
3473.19 1774
3473.74 1757
3474.30 1718
3474.85 1668
3475.41 1663
3475.96 1709
3476.52 1655
3477.08 1606
3477.63 1562
3478.19 1646
3478.74 1653
3479.30 1657
3479.86 1579
3480.41 1604
3480.97 1715
3481.53 1678
3482.08 1764
3482.64 1712
3483.20 1876
3483.75 2007
3484.31 1957
3484.87 1999
3485.42 1916
3485.98 1975
3486.54 1976
3487.09 1950
3487.65 2008
3488.21 2107
3488.76 2368
3489.32 2768
3489.88 3130
3490.44 3749
3490.99 4343
3491.55 4904
3492.11 5755
3492.66 6481
3493.22 7048
3493.78 7285
3494.34 6722
3494.89 6723
3495.45 6115
3496.01 5497
3496.57 4895
3497.12 4058
3497.68 3363
3498.24 3242
3498.80 2878
3499.36 2828
3499.91 2705
3500.47 2693
3501.03 2603
3501.59 2899
3502.15 2829
3502.70 2908
3503.26 3028
3503.82 3218
3504.38 3246
3504.94 3112
3505.49 3308
3506.05 3342
3506.61 3153
3507.17 3215
3507.73 3099
3508.29 2936
3508.85 2676
3509.40 2571
3509.96 2346
3510.52 2330
3511.08 2313
3511.64 2151
3512.20 2258
3512.76 2108
3513.32 2031
3513.87 2035
3514.43 1896
3514.99 1873
3515.55 1918
3516.11 1806
3516.67 1762
3517.23 1691
3517.79 1489
3518.35 1508
3518.91 1655
3519.47 1670
3520.03 1530
3520.59 1588
3521.15 1603
3521.71 1616
3522.26 1698
3522.82 1644
3523.38 1684
3523.94 1681
3524.50 1574
3525.06 1616
3525.62 1617
3526.18 1567
3526.74 1577
3527.30 1666
3527.86 1676
3528.42 1591
3528.98 1540
3529.54 1591
3530.10 1527
3530.67 1588
3531.23 1519
3531.79 1526
3532.35 1580
3532.91 1546
3533.47 1597
3534.03 1654
3534.59 1566
3535.15 1601
3535.71 1635
3536.27 1751
3536.83 1606
3537.39 1596
3537.95 1620
3538.51 1697
3539.08 1793
3539.64 1675
3540.20 1609
3540.76 1591
3541.32 1568
3541.88 1608
3542.44 1596
3543.00 1679
3543.56 1619
3544.13 1504
3544.69 1511
3545.25 1577
3545.81 1479
3546.37 1581
3546.93 1392
3547.50 1341
3548.06 1426
3548.62 1343
3549.18 1436
3549.74 1395
3550.30 1494
3550.87 1535
3551.43 1416
3551.99 1369
3552.55 1338
3553.11 1405
3553.68 1304
3554.24 1248
3554.80 1207
3555.36 1225
3555.93 1293
3556.49 1326
3557.05 1288
3557.61 1341
3558.18 1300
3558.74 1365
3559.30 1393
3559.86 1323
3560.43 1352
3560.99 1384
3561.55 1397
3562.11 1458
3562.68 1393
3563.24 1400
3563.80 1491
3564.37 1440
3564.93 1354
3565.49 1472
3566.06 1400
3566.62 1470
3567.18 1442
3567.75 1480
3568.31 1491
3568.87 1296
3569.44 1363
3570.00 1348
3570.56 1377
3571.13 1394
3571.69 1330
3572.25 1272
3572.82 1394
3573.38 1327
3573.94 1275
3574.51 1371
3575.07 1328
3575.64 1362
3576.20 1330
3576.76 1289
3577.33 1359
3577.89 1454
3578.46 1342
3579.02 1332
3579.58 1387
3580.15 1377
3580.71 1379
3581.28 1382
3581.84 1407
3582.41 1313
3582.97 1285
3583.53 1235
3584.10 1276
3584.66 1467
3585.23 1436
3585.79 1336
3586.36 1317
3586.92 1294
3587.49 1287
3588.05 1218
3588.62 1383
3589.18 1358
3589.75 1287
3590.31 1268
3590.88 1359
3591.44 1334
3592.01 1217
3592.57 1312
3593.14 1271
3593.70 1318
3594.27 1304
3594.83 1289
3595.40 1265
3595.97 1349
3596.53 1383
3597.10 1390
3597.66 1289
3598.23 1442
3598.79 1365
3599.36 1252
3599.93 1271
3600.49 1258
3601.06 1206
3601.62 1231
3602.19 1298
3602.75 1127
3603.32 1183
3603.89 1219
3604.45 1233
3605.02 1344
3605.59 1275
3606.15 1239
3606.72 1218
3607.28 1219
3607.85 1176
3608.42 1243
3608.98 1218
3609.55 1210
3610.12 1092
3610.68 1114
3611.25 1082
3611.82 1097
3612.38 1107
3612.95 1157
3613.52 1213
3614.08 1121
3614.65 1176
3615.22 1233
3615.79 1296
3616.35 1339
3616.92 1385
3617.49 1373
3618.05 1412
3618.62 1591
3619.19 1475
3619.76 1651
3620.32 1637
3620.89 1680
3621.46 1699
3622.03 1575
3622.59 1536
3623.16 1522
3623.73 1459
3624.30 1410
3624.86 1314
3625.43 1219
3626.00 1191
3626.57 1271
3627.14 1221
3627.70 1174
3628.27 1139
3628.84 1148
3629.41 1199
3629.98 1283
3630.55 1262
3631.11 1186
3631.68 1278
3632.25 1287
3632.82 1251
3633.39 1249
3633.96 1250
3634.52 1250
3635.09 1269
3635.66 1314
3636.23 1277
3636.80 1266
3637.37 1187
3637.94 1245
3638.50 1374
3639.07 1321
3639.64 1306
3640.21 1491
3640.78 1485
3641.35 1447
3641.92 1465
3642.49 1654
3643.06 1759
3643.63 1591
3644.20 1627
3644.76 1588
3645.33 1456
3645.90 1486
3646.47 1275
3647.04 1227
3647.61 1283
3648.18 1329
3648.75 1355
3649.32 1316
3649.89 1350
3650.46 1341
3651.03 1266
3651.60 1439
3652.17 1414
3652.74 1435
3653.31 1365
3653.88 1290
3654.45 1420
3655.02 1356
3655.59 1379
3656.16 1387
3656.73 1548
3657.30 1584
3657.87 1421
3658.44 1435
3659.01 1422
3659.58 1479
3660.15 1390
3660.72 1412
3661.29 1371
3661.87 1295
3662.44 1258
3663.01 1239
3663.58 1352
3664.15 1350
3664.72 1220
3665.29 1384
3665.86 1529
3666.43 1420
3667.00 1237
3667.57 1333
3668.15 1439
3668.72 1473
3669.29 1343
3669.86 1304
3670.43 1305
3671.00 1380
3671.57 1278
3672.15 1288
3672.72 1305
3673.29 1370
3673.86 1406
3674.43 1334
3675.00 1366
3675.57 1485
3676.15 1432
3676.72 1419
3677.29 1344
3677.86 1403
3678.43 1351
3679.01 1405
3679.58 1301
3680.15 1267
3680.72 1395
3681.29 1464
3681.87 1221
3682.44 1179
3683.01 1196
3683.58 1279
3684.16 1240
3684.73 1192
3685.30 1318
3685.87 1283
3686.45 1297
3687.02 1332
3687.59 1309
3688.16 1229
3688.74 1264
3689.31 1290
3689.88 1431
3690.46 1319
3691.03 1210
3691.60 1327
3692.17 1401
3692.75 1421
3693.32 1318
3693.89 1169
3694.47 1219
3695.04 1283
3695.61 1273
3696.19 1175
3696.76 1143
3697.33 1206
3697.91 1213
3698.48 1246
3699.05 1300
3699.63 1229
3700.20 1206
3700.78 1293
3701.35 1209
3701.92 1164
3702.50 1226
3703.07 1226
3703.64 1218
3704.22 1124
3704.79 1156
3705.37 1128
3705.94 1182
3706.51 1256
3707.09 1283
3707.66 1226
3708.24 1254
3708.81 1320
3709.39 1286
3709.96 1145
3710.53 1148
3711.11 1193
3711.68 1332
3712.26 1229
3712.83 1036
3713.41 1241
3713.98 1144
3714.56 1181
3715.13 1354
3715.71 1338
3716.28 1202
3716.86 1171
3717.43 1188
3718.01 1153
3718.58 1228
3719.16 1268
3719.73 1244
3720.31 1241
3720.88 1299
3721.46 1181
3722.03 1202
3722.61 1179
3723.18 1178
3723.76 1107
3724.34 1190
3724.91 1134
3725.49 1059
3726.06 1083
3726.64 1108
3727.21 1119
3727.79 1102
3728.36 1193
3728.94 1227
3729.52 1156
3730.09 1211
3730.67 1250
3731.24 1285
3731.82 1247
3732.40 1138
3732.97 1342
3733.55 1377
3734.13 1355
3734.70 1329
3735.28 1361
3735.85 1398
3736.43 1401
3737.01 1351
3737.58 1314
3738.16 1159
3738.74 1190
3739.31 1235
3739.89 1261
3740.47 1149
3741.04 1152
3741.62 1182
3742.20 1177
3742.78 1183
3743.35 1101
3743.93 1132
3744.51 1111
3745.08 1133
3745.66 1153
3746.24 1189
3746.82 1136
3747.39 1136
3747.97 1225
3748.55 1148
3749.12 1107
3749.70 1241
3750.28 1308
3750.86 1138
3751.43 1095
3752.01 1114
3752.59 1200
3753.17 1179
3753.75 1050
3754.32 1124
3754.90 1130
3755.48 1180
3756.06 1197
3756.64 1174
3757.21 1210
3757.79 1182
3758.37 1225
3758.95 1109
3759.53 1067
3760.10 1155
3760.68 1136
3761.26 1178
3761.84 1212
3762.42 1217
3763.00 1156
3763.58 1278
3764.15 1206
3764.73 1239
3765.31 1142
3765.89 1245
3766.47 1236
3767.05 1161
3767.63 1112
3768.21 1172
3768.78 1178
3769.36 1116
3769.94 1227
3770.52 1160
3771.10 1162
3771.68 1156
3772.26 1136
3772.84 1087
3773.42 1187
3774.00 1280
3774.58 1225
3775.16 1145
3775.73 1180
3776.31 1113
3776.89 1119
3777.47 1155
3778.05 1099
3778.63 1176
3779.21 1100
3779.79 1104
3780.37 1070
3780.95 1070
3781.53 1132
3782.11 1145
3782.69 1058
3783.27 1046
3783.85 1126
3784.43 1148
3785.01 1196
3785.59 1091
3786.17 1035
3786.75 1172
3787.33 1140
3787.91 1201
3788.49 1174
3789.08 1138
3789.66 1152
3790.24 1192
3790.82 1260
3791.40 1241
3791.98 1231
3792.56 1215
3793.14 1284
3793.72 1231
3794.30 1213
3794.88 1194
3795.46 1132
3796.05 1142
3796.63 1170
3797.21 1123
3797.79 1176
3798.37 1276
3798.95 1208
3799.53 1233
3800.11 1269
3800.69 1381
3801.28 1200
3801.86 1202
3802.44 1406
3803.02 1223
3803.60 1239
3804.18 1309
3804.77 1181
3805.35 1320
3805.93 1291
3806.51 1309
3807.09 1218
3807.68 1266
3808.26 1430
3808.84 1448
3809.42 1378
3810.00 1363
3810.59 1430
3811.17 1368
3811.75 1388
3812.33 1415
3812.91 1416
3813.50 1377
3814.08 1444
3814.66 1529
3815.24 1464
3815.83 1510
3816.41 1406
3816.99 1358
3817.58 1430
3818.16 1362
3818.74 1284
3819.32 1381
3819.91 1270
3820.49 1275
3821.07 1165
3821.66 1232
3822.24 1171
3822.82 1182
3823.40 1154
3823.99 1203
3824.57 1068
3825.15 1165
3825.74 1218
3826.32 1015
3826.90 1083
3827.49 1186
3828.07 1173
3828.65 1140
3829.24 1057
3829.82 1173
3830.41 1198
3830.99 1044
3831.57 1035
3832.16 1301
3832.74 1304
3833.32 1245
3833.91 1300
3834.49 1258
3835.08 1141
3835.66 1134
3836.24 1082
3836.83 1117
3837.41 1027
3838.00 1178
3838.58 1221
3839.17 1092
3839.75 1062
3840.33 1022
3840.92 1067
3841.50 1111
3842.09 1069
3842.67 1159
3843.26 1168
3843.84 1104
3844.43 1177
3845.01 1063
3845.60 1112
3846.18 1102
3846.77 1129
3847.35 1202
3847.94 1048
3848.52 1097
3849.11 1043
3849.69 1186
3850.28 1128
3850.86 1057
3851.45 1094
3852.03 1014
3852.62 1129
3853.20 1101
3853.79 1173
3854.37 1088
3854.96 1084
3855.55 1081
3856.13 1059
3856.72 1083
3857.30 1239
3857.89 1247
3858.47 1150
3859.06 1136
3859.65 1183
3860.23 1279
3860.82 1252
3861.40 1231
3861.99 1388
3862.58 1447
3863.16 1381
3863.75 1226
3864.33 1338
3864.92 1374
3865.51 1463
3866.09 1367
3866.68 1424
3867.27 1422
3867.85 1289
3868.44 1283
3869.03 1279
3869.61 1242
3870.20 1273
3870.79 1272
3871.37 1284
3871.96 1267
3872.55 1132
3873.13 1108
3873.72 1110
3874.31 1167
3874.90 1179
3875.48 1230
3876.07 1289
3876.66 1204
3877.24 1292
3877.83 1287
3878.42 1204
3879.01 1171
3879.59 1196
3880.18 1155
3880.77 1124
3881.36 1188
3881.94 1175
3882.53 1100
3883.12 1171
3883.71 1131
3884.29 1085
3884.88 950
3885.47 921
3886.06 1058
3886.65 1092
3887.23 1100
3887.82 1113
3888.41 1116
3889.00 1157
3889.59 1289
3890.17 1192
3890.76 1207
3891.35 1283
3891.94 1288
3892.53 1337
3893.12 1357
3893.70 1286
3894.29 1261
3894.88 1311
3895.47 1338
3896.06 1246
3896.65 1253
3897.24 1294
3897.83 1263
3898.41 1200
3899.00 1174
3899.59 1210
3900.18 1276
3900.77 1263
3901.36 1212
3901.95 1183
3902.54 1133
3903.13 1129
3903.72 1151
3904.31 1195
3904.89 1161
3905.48 1171
3906.07 1075
3906.66 1133
3907.25 1187
3907.84 1210
3908.43 1170
3909.02 1080
3909.61 1061
3910.20 1095
3910.79 1174
3911.38 1113
3911.97 1078
3912.56 1043
3913.15 1111
3913.74 1089
3914.33 1075
3914.92 1119
3915.51 1104
3916.10 1108
3916.69 1032
3917.28 1041
3917.87 1095
3918.46 1095
3919.05 1078
3919.64 1091
3920.23 1056
3920.82 1124
3921.41 1080
3922.00 1067
3922.60 1080
3923.19 1071
3923.78 1116
3924.37 1047
3924.96 1030
3925.55 1076
3926.14 1104
3926.73 1059
3927.32 1130
3927.91 1138
3928.50 1091
3929.10 1161
3929.69 1041
3930.28 1155
3930.87 1152
3931.46 1104
3932.05 1017
3932.64 1066
3933.23 1052
3933.83 959
3934.42 876
3935.01 1005
3935.60 979
3936.19 952
3936.78 958
3937.38 963
3937.97 1002
3938.56 1099
3939.15 1125
3939.74 1133
3940.34 1072
3940.93 1146
3941.52 1205
3942.11 1254
3942.70 1185
3943.30 1208
3943.89 1263
3944.48 1218
3945.07 1281
3945.67 1226
3946.26 1117
3946.85 1176
3947.44 1199
3948.04 1179
3948.63 1223
3949.22 1093
3949.81 1103
3950.41 1038
3951.00 1023
3951.59 1046
3952.19 1040
3952.78 1064
3953.37 1073
3953.96 1055
3954.56 1131
3955.15 1136
3955.74 1101
3956.34 1235
3956.93 1092
3957.52 1148
3958.12 1138
3958.71 1165
3959.30 1149
3959.90 1135
3960.49 1148
3961.08 1162
3961.68 1222
3962.27 1226
3962.87 1166
3963.46 1122
3964.05 1164
3964.65 1113
3965.24 1160
3965.83 1099
3966.43 1221
3967.02 1251
3967.62 1158
3968.21 1214
3968.80 1189
3969.40 1192
3969.99 1129
3970.59 1128
3971.18 1084
3971.78 1083
3972.37 1172
3972.97 1077
3973.56 1027
3974.15 1101
3974.75 1138
3975.34 1172
3975.94 1124
3976.53 1090
3977.13 1073
3977.72 1244
3978.32 1256
3978.91 1248
3979.51 1280
3980.10 1301
3980.70 1160
3981.29 1104
3981.89 1102
3982.48 1154
3983.08 1228
3983.67 1067
3984.27 1139
3984.86 1260
3985.46 1327
3986.05 1245
3986.65 1333
3987.25 1201
3987.84 1189
3988.44 1237
3989.03 1162
3989.63 1209
3990.22 1264
3990.82 1204
3991.42 1137
3992.01 1187
3992.61 1119
3993.20 1208
3993.80 1342
3994.40 1225
3994.99 1282
3995.59 1241
3996.18 1241
3996.78 1299
3997.38 1341
3997.97 1235
3998.57 1238
3999.17 1272
3999.76 1313
4000.36 1273
4000.95 1230
4001.55 1338
4002.15 1232
4002.74 1185
4003.34 1174
4003.94 1243
4004.54 1151
4005.13 1082
4005.73 1092
4006.33 1206
4006.92 1166
4007.52 1150
4008.12 1165
4008.71 1172
4009.31 1139
4009.91 1150
4010.51 1168
4011.10 1047
4011.70 1164
4012.30 1220
4012.90 1237
4013.49 1118
4014.09 1137
4014.69 1183
4015.29 1158
4015.88 1055
4016.48 1235
4017.08 1136
4017.68 1112
4018.27 1222
4018.87 1232
4019.47 1125
4020.07 1175
4020.67 1183
4021.26 1171
4021.86 1130
4022.46 1242
4023.06 1177
4023.66 1147
4024.26 1042
4024.85 1144
4025.45 1135
4026.05 1249
4026.65 1391
4027.25 1364
4027.85 1512
4028.44 1445
4029.04 1321
4029.64 1352
4030.24 1413
4030.84 1501
4031.44 1519
4032.04 1598
4032.64 1518
4033.23 1386
4033.83 1423
4034.43 1384
4035.03 1376
4035.63 1325
4036.23 1335
4036.83 1296
4037.43 1332
4038.03 1252
4038.63 1230
4039.23 1266
4039.83 1124
4040.43 1075
4041.03 1185
4041.63 1063
4042.22 1098
4042.82 1121
4043.42 1039
4044.02 981
4044.62 1045
4045.22 1063
4045.82 1077
4046.42 1008
4047.02 998
4047.62 1013
4048.22 1057
4048.82 1162
4049.42 1148
4050.02 1035
4050.62 1108
4051.22 1068
4051.82 1128
4052.43 1145
4053.03 1158
4053.63 1099
4054.23 1166
4054.83 1163
4055.43 1089
4056.03 1109
4056.63 1024
4057.23 945
4057.83 1069
4058.43 1039
4059.03 1088
4059.63 1040
4060.23 1073
4060.84 1100
4061.44 1118
4062.04 977
4062.64 954
4063.24 998
4063.84 999
4064.44 1097
4065.04 1087
4065.64 1067
4066.25 1014
4066.85 1022
4067.45 1072
4068.05 992
4068.65 923
4069.25 912
4069.86 1011
4070.46 1039
4071.06 930
4071.66 988
4072.26 971
4072.86 933
4073.47 1009
4074.07 989
4074.67 1004
4075.27 1091
4075.87 1005
4076.48 1009
4077.08 1043
4077.68 1064
4078.28 1129
4078.89 1079
4079.49 966
4080.09 1028
4080.69 1045
4081.30 1009
4081.90 922
4082.50 931
4083.10 996
4083.71 1019
4084.31 1031
4084.91 966
4085.52 905
4086.12 1024
4086.72 1056
4087.32 924
4087.93 921
4088.53 965
4089.13 1012
4089.74 942
4090.34 1000
4090.94 990
4091.55 997
4092.15 1025
4092.75 1052
4093.36 1020
4093.96 984
4094.56 1076
4095.17 1034
4095.77 998
4096.37 929
4096.98 951
4097.58 903
4098.18 993
4098.79 1027
4099.39 1029
4100.00 1040
4100.60 1023
4101.20 884
4101.81 904
4102.41 951
4103.02 965
4103.62 998
4104.23 1059
4104.83 945
4105.43 837
4106.04 896
4106.64 997
4107.25 989
4107.85 1000
4108.46 1045
4109.06 972
4109.67 945
4110.27 1050
4110.87 1029
4111.48 1070
4112.08 1023
4112.69 1025
4113.29 1013
4113.90 931
4114.50 967
4115.11 1040
4115.71 1007
4116.32 1050
4116.92 944
4117.53 890
4118.13 908
4118.74 947
4119.35 988
4119.95 947
4120.56 899
4121.16 951
4121.77 965
4122.37 918
4122.98 967
4123.58 1051
4124.19 1041
4124.80 995
4125.40 991
4126.01 965
4126.61 1037
4127.22 946
4127.82 1059
4128.43 1082
4129.04 937
4129.64 952
4130.25 1030
4130.85 991
4131.46 947
4132.07 876
4132.67 952
4133.28 1003
4133.89 990
4134.49 1037
4135.10 1000
4135.71 1048
4136.31 1060
4136.92 1055
4137.53 1013
4138.13 1060
4138.74 1101
4139.35 1201
4139.95 1162
4140.56 1166
4141.17 1208
4141.77 1198
4142.38 1274
4142.99 1312
4143.59 1220
4144.20 1150
4144.81 1156
4145.42 1280
4146.02 1275
4146.63 1242
4147.24 1082
4147.85 1028
4148.45 1093
4149.06 1055
4149.67 1071
4150.28 1095
4150.88 1019
4151.49 1071
4152.10 1051
4152.71 1043
4153.31 1032
4153.92 980
4154.53 1022
4155.14 1059
4155.75 1079
4156.35 1079
4156.96 983
4157.57 1135
4158.18 1053
4158.79 1075
4159.40 1083
4160.00 999
4160.61 1077
4161.22 1084
4161.83 1014
4162.44 1164
4163.05 1123
4163.65 1215
4164.26 1076
4164.87 1076
4165.48 1102
4166.09 1115
4166.70 1115
4167.31 1093
4167.92 1078
4168.52 1067
4169.13 1068
4169.74 1025
4170.35 1135
4170.96 1113
4171.57 1033
4172.18 1184
4172.79 1034
4173.40 1095
4174.01 1089
4174.62 987
4175.23 1063
4175.84 1087
4176.45 1086
4177.05 1037
4177.66 1057
4178.27 1066
4178.88 1053
4179.49 1080
4180.10 1174
4180.71 1152
4181.32 1064
4181.93 1046
4182.54 1039
4183.15 934
4183.76 945
4184.37 960
4184.98 998
4185.59 970
4186.20 1032
4186.81 998
4187.42 1034
4188.03 990
4188.65 1016
4189.26 983
4189.87 991
4190.48 1003
4191.09 970
4191.70 973
4192.31 1106
4192.92 1007
4193.53 1076
4194.14 1071
4194.75 1086
4195.36 1127
4195.97 1006
4196.58 1119
4197.20 1118
4197.81 1109
4198.42 1115
4199.03 1043
4199.64 1087
4200.25 1019
4200.86 1049
4201.47 1021
4202.09 1014
4202.70 965
4203.31 1023
4203.92 937
4204.53 1025
4205.14 965
4205.75 918
4206.37 989
4206.98 957
4207.59 928
4208.20 945
4208.81 1019
4209.43 1047
4210.04 1019
4210.65 873
4211.26 986
4211.87 979
4212.49 971
4213.10 954
4213.71 1048
4214.32 1048
4214.93 987
4215.55 929
4216.16 1073
4216.77 999
4217.38 1025
4218.00 1075
4218.61 1144
4219.22 1070
4219.84 1101
4220.45 1334
4221.06 1257
4221.67 1191
4222.29 1234
4222.90 1360
4223.51 1292
4224.13 1277
4224.74 1237
4225.35 1257
4225.96 1214
4226.58 1136
4227.19 1127
4227.80 1248
4228.42 1252
4229.03 1239
4229.64 1181
4230.26 1263
4230.87 1270
4231.48 1266
4232.10 1346
4232.71 1469
4233.33 1456
4233.94 1556
4234.55 1606
4235.17 1753
4235.78 1774
4236.39 1633
4237.01 1792
4237.62 1702
4238.24 1607
4238.85 1642
4239.46 1468
4240.08 1434
4240.69 1295
4241.31 1318
4241.92 1348
4242.54 1215
4243.15 1226
4243.76 1101
4244.38 1049
4244.99 1181
4245.61 1217
4246.22 1083
4246.84 1109
4247.45 1153
4248.07 1151
4248.68 1234
4249.30 1104
4249.91 1200
4250.53 1121
4251.14 1180
4251.76 1200
4252.37 1136
4252.99 1197
4253.60 1204
4254.22 1089
4254.83 1078
4255.45 1073
4256.06 1147
4256.68 1070
4257.29 1064
4257.91 1117
4258.52 1117
4259.14 1087
4259.76 1118
4260.37 1081
4260.99 975
4261.60 966
4262.22 1016
4262.83 994
4263.45 1074
4264.07 1051
4264.68 1013
4265.30 1056
4265.91 1062
4266.53 1147
4267.15 1173
4267.76 1146
4268.38 1235
4268.99 1218
4269.61 1235
4270.23 1185
4270.84 1126
4271.46 1159
4272.08 1138
4272.69 1156
4273.31 1052
4273.93 1115
4274.54 1120
4275.16 1125
4275.78 1097
4276.39 1129
4277.01 1100
4277.63 1095
4278.24 1125
4278.86 1161
4279.48 1184
4280.09 1012
4280.71 1001
4281.33 1074
4281.95 1102
4282.56 994
4283.18 1043
4283.80 1084
4284.42 1024
4285.03 1028
4285.65 936
4286.27 1012
4286.89 1009
4287.50 1039
4288.12 1014
4288.74 1021
4289.36 1028
4289.97 1101
4290.59 1095
4291.21 1080
4291.83 1076
4292.45 1020
4293.06 1087
4293.68 1035
4294.30 1009
4294.92 913
4295.54 961
4296.15 966
4296.77 1016
4297.39 948
4298.01 1041
4298.63 1007
4299.25 1040
4299.86 1026
4300.48 1007
4301.10 981
4301.72 1035
4302.34 1081
4302.96 1038
4303.58 1053
4304.19 1118
4304.81 1038
4305.43 1010
4306.05 1055
4306.67 1073
4307.29 1182
4307.91 1070
4308.53 1166
4309.15 1079
4309.77 1024
4310.38 1079
4311.00 1047
4311.62 989
4312.24 1068
4312.86 1034
4313.48 1033
4314.10 1010
4314.72 1041
4315.34 1004
4315.96 995
4316.58 1009
4317.20 975
4317.82 1009
4318.44 1040
4319.06 904
4319.68 1025
4320.30 1020
4320.92 1006
4321.54 1097
4322.16 985
4322.78 1053
4323.40 959
4324.02 983
4324.64 1002
4325.26 991
4325.88 1062
4326.50 1056
4327.12 1145
4327.74 1045
4328.36 1123
4328.98 1147
4329.60 1177
4330.22 1019
4330.84 1051
4331.47 977
4332.09 1049
4332.71 1017
4333.33 989
4333.95 1142
4334.57 1081
4335.19 1098
4335.81 1239
4336.43 1338
4337.05 1335
4337.68 1414
4338.30 1397
4338.92 1312
4339.54 1405
4340.16 1491
4340.78 1439
4341.40 1317
4342.03 1300
4342.65 1240
4343.27 1303
4343.89 1364
4344.51 1459
4345.13 1451
4345.76 1725
4346.38 1706
4347.00 1847
4347.62 2059
4348.24 2208
4348.86 2245
4349.49 2071
4350.11 1812
4350.73 1834
4351.35 1724
4351.98 1549
4352.60 1472
4353.22 1427
4353.84 1434
4354.46 1207
4355.09 1298
4355.71 1189
4356.33 1055
4356.95 1089
4357.58 1137
4358.20 1104
4358.82 1101
4359.45 1002
4360.07 1044
4360.69 1148
4361.31 1060
4361.94 1175
4362.56 1164
4363.18 1204
4363.81 1117
4364.43 1085
4365.05 1065
4365.68 1014
4366.30 1076
4366.92 1050
4367.55 1001
4368.17 1024
4368.79 1054
4369.42 970
4370.04 979
4370.66 911
4371.29 992
4371.91 962
4372.53 890
4373.16 919
4373.78 1051
4374.41 1020
4375.03 938
4375.65 874
4376.28 979
4376.90 970
4377.53 986
4378.15 949
4378.77 969
4379.40 973
4380.02 1059
4380.65 980
4381.27 971
4381.89 1051
4382.52 1039
4383.14 939
4383.77 981
4384.39 1012
4385.02 966
4385.64 981
4386.27 1023
4386.89 1044
4387.52 976
4388.14 1044
4388.77 980
4389.39 962
4390.02 945
4390.64 987
4391.27 930
4391.89 998
4392.52 976
4393.14 941
4393.77 882
4394.39 817
4395.02 844
4395.64 899
4396.27 913
4396.89 942
4397.52 998
4398.14 1048
4398.77 1015
4399.39 1040
4400.02 926
4400.65 931
4401.27 1030
4401.90 1061
4402.52 1031
4403.15 913
4403.78 929
4404.40 970
4405.03 896
4405.65 962
4406.28 904
4406.91 943
4407.53 897
4408.16 950
4408.78 1002
4409.41 934
4410.04 849
4410.66 838
4411.29 956
4411.92 1012
4412.54 899
4413.17 913
4413.80 970
4414.42 966
4415.05 943
4415.68 894
4416.30 944
4416.93 956
4417.56 876
4418.18 939
4418.81 962
4419.44 957
4420.07 932
4420.69 908
4421.32 889
4421.95 911
4422.57 841
4423.20 879
4423.83 865
4424.46 853
4425.08 822
4425.71 852
4426.34 912
4426.97 997
4427.59 949
4428.22 858
4428.85 875
4429.48 837
4430.10 919
4430.73 794
4431.36 858
4431.99 954
4432.62 973
4433.24 913
4433.87 914
4434.50 922
4435.13 870
4435.76 912
4436.38 931
4437.01 979
4437.64 960
4438.27 941
4438.90 933
4439.53 1066
4440.16 965
4440.78 972
4441.41 944
4442.04 897
4442.67 947
4443.30 945
4443.93 900
4444.56 1017
4445.19 914
4445.81 907
4446.44 952
4447.07 971
4447.70 914
4448.33 846
4448.96 845
4449.59 856
4450.22 920
4450.85 1019
4451.48 1009
4452.11 1043
4452.73 1079
4453.36 969
4453.99 1016
4454.62 984
4455.25 936
4455.88 979
4456.51 1020
4457.14 1111
4457.77 1072
4458.40 1074
4459.03 1065
4459.66 1053
4460.29 1013
4460.92 943
4461.55 907
4462.18 897
4462.81 967
4463.44 982
4464.07 913
4464.70 904
4465.33 844
4465.96 784
4466.59 851
4467.22 915
4467.85 918
4468.48 910
4469.12 923
4469.75 880
4470.38 870
4471.01 1006
4471.64 998
4472.27 871
4472.90 890
4473.53 863
4474.16 954
4474.79 899
4475.42 859
4476.05 878
4476.69 843
4477.32 883
4477.95 852
4478.58 873
4479.21 825
4479.84 920
4480.47 846
4481.10 877
4481.74 921
4482.37 1015
4483.00 912
4483.63 993
4484.26 1025
4484.89 924
4485.53 943
4486.16 927
4486.79 1024
4487.42 1092
4488.05 1062
4488.68 963
4489.32 909
4489.95 940
4490.58 1004
4491.21 959
4491.84 957
4492.48 919
4493.11 920
4493.74 971
4494.37 934
4495.01 966
4495.64 955
4496.27 909
4496.90 934
4497.54 977
4498.17 895
4498.80 981
4499.43 1032
4500.07 1039
4500.70 1040
4501.33 1130
4501.97 1173
4502.60 1359
4503.23 1306
4503.86 1359
4504.50 1450
4505.13 1412
4505.76 1243
4506.40 1247
4507.03 1289
4507.66 1209
4508.30 1183
4508.93 1133
4509.56 1096
4510.20 1044
4510.83 1017
4511.46 1010
4512.10 1144
4512.73 1097
4513.37 1063
4514.00 1036
4514.63 1006
4515.27 1016
4515.90 1041
4516.53 994
4517.17 950
4517.80 986
4518.44 857
4519.07 946
4519.70 992
4520.34 991
4520.97 952
4521.61 970
4522.24 951
4522.88 853
4523.51 837
4524.14 968
4524.78 938
4525.41 968
4526.05 921
4526.68 930
4527.32 981
4527.95 978
4528.59 1034
4529.22 1078
4529.86 1077
4530.49 1212
4531.13 1303
4531.76 1235
4532.40 1203
4533.03 1357
4533.67 1315
4534.30 1250
4534.94 1219
4535.57 1224
4536.21 1104
4536.84 1162
4537.48 1151
4538.11 1113
4538.75 961
4539.38 977
4540.02 1028
4540.66 982
4541.29 940
4541.93 891
4542.56 966
4543.20 1090
4543.83 998
4544.47 876
4545.11 933
4545.74 911
4546.38 856
4547.01 861
4547.65 776
4548.29 836
4548.92 991
4549.56 868
4550.19 948
4550.83 975
4551.47 872
4552.10 874
4552.74 887
4553.38 854
4554.01 903
4554.65 1000
4555.29 973
4555.92 909
4556.56 922
4557.20 891
4557.83 833
4558.47 847
4559.11 807
4559.74 837
4560.38 823
4561.02 815
4561.66 826
4562.29 849
4562.93 959
4563.57 889
4564.20 882
4564.84 819
4565.48 841
4566.12 823
4566.75 944
4567.39 971
4568.03 923
4568.67 914
4569.30 905
4569.94 936
4570.58 857
4571.22 878
4571.85 929
4572.49 937
4573.13 884
4573.77 850
4574.41 901
4575.04 944
4575.68 863
4576.32 859
4576.96 864
4577.60 966
4578.23 884
4578.87 918
4579.51 865
4580.15 847
4580.79 846
4581.43 861
4582.06 907
4582.70 870
4583.34 919
4583.98 926
4584.62 917
4585.26 821
4585.90 869
4586.54 852
4587.17 970
4587.81 1003
4588.45 975
4589.09 965
4589.73 951
4590.37 1009
4591.01 1153
4591.65 1124
4592.29 1107
4592.93 1104
4593.57 1190
4594.20 1220
4594.84 1071
4595.48 974
4596.12 1009
4596.76 1062
4597.40 915
4598.04 999
4598.68 974
4599.32 960
4599.96 968
4600.60 980
4601.24 947
4601.88 918
4602.52 1045
4603.16 1024
4603.80 983
4604.44 865
4605.08 914
4605.72 1009
4606.36 964
4607.00 851
4607.64 892
4608.28 872
4608.92 846
4609.56 844
4610.20 1009
4610.84 1058
4611.48 1044
4612.12 970
4612.77 1021
4613.41 979
4614.05 963
4614.69 900
4615.33 938
4615.97 887
4616.61 914
4617.25 1090
4617.89 1010
4618.53 941
4619.17 876
4619.82 837
4620.46 837
4621.10 777
4621.74 844
4622.38 795
4623.02 808
4623.66 820
4624.30 797
4624.95 778
4625.59 837
4626.23 819
4626.87 768
4627.51 769
4628.15 772
4628.80 924
4629.44 914
4630.08 848
4630.72 887
4631.36 972
4632.00 920
4632.65 927
4633.29 904
4633.93 978
4634.57 908
4635.22 886
4635.86 910
4636.50 887
4637.14 946
4637.78 973
4638.43 946
4639.07 934
4639.71 990
4640.35 953
4641.00 981
4641.64 959
4642.28 1033
4642.93 977
4643.57 888
4644.21 908
4644.85 948
4645.50 978
4646.14 948
4646.78 918
4647.43 952
4648.07 935
4648.71 869
4649.36 887
4650.00 874
4650.64 811
4651.28 864
4651.93 892
4652.57 849
4653.22 910
4653.86 913
4654.50 951
4655.15 897
4655.79 906
4656.43 951
4657.08 842
4657.72 754
4658.36 838
4659.01 797
4659.65 810
4660.30 865
4660.94 843
4661.58 752
4662.23 769
4662.87 833
4663.52 761
4664.16 783
4664.80 878
4665.45 789
4666.09 772
4666.74 861
4667.38 894
4668.03 860
4668.67 874
4669.32 873
4669.96 825
4670.60 797
4671.25 770
4671.89 822
4672.54 791
4673.18 840
4673.83 819
4674.47 808
4675.12 875
4675.76 870
4676.41 842
4677.05 871
4677.70 879
4678.34 849
4678.99 831
4679.63 777
4680.28 873
4680.93 897
4681.57 896
4682.22 822
4682.86 800
4683.51 820
4684.15 813
4684.80 806
4685.44 805
4686.09 935
4686.74 927
4687.38 919
4688.03 826
4688.67 850
4689.32 823
4689.97 814
4690.61 878
4691.26 808
4691.90 866
4692.55 816
4693.20 776
4693.84 850
4694.49 905
4695.13 920
4695.78 882
4696.43 920
4697.07 860
4697.72 996
4698.37 1030
4699.01 992
4699.66 1006
4700.31 1180
4700.95 1082
4701.60 1106
4702.25 1097
4702.89 1063
4703.54 1062
4704.19 979
4704.84 917
4705.48 884
4706.13 890
4706.78 865
4707.42 966
4708.07 933
4708.72 834
4709.37 978
4710.01 996
4710.66 923
4711.31 954
4711.96 929
4712.60 885
4713.25 847
4713.90 909
4714.55 898
4715.19 922
4715.84 977
4716.49 924
4717.14 968
4717.78 902
4718.43 847
4719.08 873
4719.73 922
4720.38 871
4721.02 833
4721.67 872
4722.32 947
4722.97 944
4723.62 954
4724.27 979
4724.91 1023
4725.56 964
4726.21 985
4726.86 1010
4727.51 1014
4728.16 1029
4728.81 997
4729.45 890
4730.10 943
4730.75 991
4731.40 872
4732.05 929
4732.70 865
4733.35 885
4734.00 922
4734.65 889
4735.29 825
4735.94 892
4736.59 965
4737.24 922
4737.89 853
4738.54 864
4739.19 964
4739.84 993
4740.49 939
4741.14 951
4741.79 939
4742.44 999
4743.09 1009
4743.74 918
4744.39 949
4745.04 975
4745.69 966
4746.34 818
4746.99 837
4747.64 921
4748.29 952
4748.94 915
4749.59 868
4750.24 980
4750.89 1025
4751.54 1044
4752.19 1014
4752.84 1005
4753.49 1031
4754.14 1018
4754.79 1021
4755.44 966
4756.09 966
4756.74 961
4757.39 986
4758.04 956
4758.69 876
4759.34 789
4759.99 848
4760.64 891
4761.30 952
4761.95 853
4762.60 809
4763.25 862
4763.90 849
4764.55 847
4765.20 744
4765.85 791
4766.50 909
4767.16 937
4767.81 923
4768.46 883
4769.11 775
4769.76 902
4770.41 920
4771.06 877
4771.72 854
4772.37 843
4773.02 759
4773.67 787
4774.32 775
4774.97 763
4775.63 810
4776.28 768
4776.93 804
4777.58 808
4778.23 838
4778.89 823
4779.54 782
4780.19 812
4780.84 765
4781.50 826
4782.15 881
4782.80 907
4783.45 900
4784.11 912
4784.76 865
4785.41 892
4786.06 811
4786.72 846
4787.37 823
4788.02 831
4788.67 869
4789.33 888
4789.98 809
4790.63 781
4791.28 811
4791.94 904
4792.59 867
4793.24 824
4793.90 812
4794.55 872
4795.20 847
4795.86 969
4796.51 980
4797.16 833
4797.82 797
4798.47 938
4799.12 928
4799.78 889
4800.43 885
4801.08 888
4801.74 906
4802.39 935
4803.05 878
4803.70 915
4804.35 873
4805.01 945
4805.66 864
4806.31 958
4806.97 901
4807.62 898
4808.28 793
4808.93 887
4809.59 826
4810.24 909
4810.89 863
4811.55 895
4812.20 835
4812.86 827
4813.51 893
4814.17 898
4814.82 876
4815.48 1019
4816.13 982
4816.78 915
4817.44 952
4818.09 886
4818.75 894
4819.40 945
4820.06 906
4820.71 919
4821.37 935
4822.02 978
4822.68 906
4823.33 937
4823.99 925
4824.64 1025
4825.30 1017
4825.95 1049
4826.61 1058
4827.27 1102
4827.92 1121
4828.58 1102
4829.23 953
4829.89 976
4830.54 981
4831.20 979
4831.85 1029
4832.51 1148
4833.17 1058
4833.82 1074
4834.48 1122
4835.13 1105
4835.79 1076
4836.45 1184
4837.10 1209
4837.76 1258
4838.41 1149
4839.07 1200
4839.73 1277
4840.38 1261
4841.04 1295
4841.70 1264
4842.35 1213
4843.01 1236
4843.66 1260
4844.32 1318
4844.98 1273
4845.63 1158
4846.29 1185
4846.95 1130
4847.60 1201
4848.26 1238
4848.92 1304
4849.58 1437
4850.23 1369
4850.89 1321
4851.55 1485
4852.20 1468
4852.86 1393
4853.52 1436
4854.17 1356
4854.83 1422
4855.49 1355
4856.15 1397
4856.80 1440
4857.46 1585
4858.12 1644
4858.78 1658
4859.43 1915
4860.09 1930
4860.75 1869
4861.41 1824
4862.07 1816
4862.72 1542
4863.38 1538
4864.04 1589
4864.70 1540
4865.35 1526
4866.01 1595
4866.67 1558
4867.33 1502
4867.99 1517
4868.65 1577
4869.30 1602
4869.96 1651
4870.62 1433
4871.28 1360
4871.94 1380
4872.60 1434
4873.25 1491
4873.91 1460
4874.57 1367
4875.23 1408
4875.89 1353
4876.55 1354
4877.21 1384
4877.86 1402
4878.52 1433
4879.18 1367
4879.84 1317
4880.50 1428
4881.16 1227
4881.82 1335
4882.48 1319
4883.14 1297
4883.80 1230
4884.46 1171
4885.11 1218
4885.77 1234
4886.43 1157
4887.09 1156
4887.75 1162
4888.41 1295
4889.07 1199
4889.73 1197
4890.39 1183
4891.05 1294
4891.71 1294
4892.37 1294
4893.03 1264
4893.69 1225
4894.35 1326
4895.01 1269
4895.67 1258
4896.33 1222
4896.99 1139
4897.65 1221
4898.31 1208
4898.97 1121
4899.63 1209
4900.29 1162
4900.95 1200
4901.61 1134
4902.27 1155
4902.93 1079
4903.59 1075
4904.25 1067
4904.91 1129
4905.58 1038
4906.24 1019
4906.90 1073
4907.56 1001
4908.22 1077
4908.88 995
4909.54 1004
4910.20 993
4910.86 1003
4911.52 1010
4912.18 1004
4912.85 1063
4913.51 1080
4914.17 967
4914.83 924
4915.49 964
4916.15 894
4916.81 921
4917.48 904
4918.14 843
4918.80 880
4919.46 930
4920.12 756
4920.78 864
4921.45 836
4922.11 795
4922.77 813
4923.43 954
4924.09 913
4924.76 803
4925.42 822
4926.08 819
4926.74 855
4927.40 867
4928.07 804
4928.73 829
4929.39 863
4930.05 856
4930.72 761
4931.38 829
4932.04 872
4932.70 876
4933.37 891
4934.03 936
4934.69 863
4935.35 893
4936.02 832
4936.68 823
4937.34 887
4938.00 885
4938.67 868
4939.33 918
4939.99 834
4940.66 895
4941.32 868
4941.98 838
4942.65 872
4943.31 904
4943.97 862
4944.64 880
4945.30 838
4945.96 843
4946.63 818
4947.29 825
4947.95 780
4948.62 787
4949.28 803
4949.94 808
4950.61 812
4951.27 820
4951.94 857
4952.60 810
4953.26 788
4953.93 832
4954.59 828
4955.26 855
4955.92 892
4956.58 808
4957.25 797
4957.91 867
4958.58 780
4959.24 766
4959.90 801
4960.57 805
4961.23 855
4961.90 942
4962.56 970
4963.23 1011
4963.89 1014
4964.56 1035
4965.22 987
4965.89 1038
4966.55 887
4967.22 872
4967.88 929
4968.55 934
4969.21 902
4969.88 834
4970.54 879
4971.21 907
4971.87 918
4972.54 882
4973.20 770
4973.87 801
4974.53 823
4975.20 909
4975.86 922
4976.53 804
4977.19 780
4977.86 847
4978.52 928
4979.19 922
4979.86 892
4980.52 850
4981.19 858
4981.85 811
4982.52 822
4983.19 869
4983.85 834
4984.52 830
4985.18 802
4985.85 852
4986.52 882
4987.18 835
4987.85 948
4988.51 1028
4989.18 1032
4989.85 1042
4990.51 1014
4991.18 1059
4991.85 1079
4992.51 982
4993.18 998
4993.85 893
4994.51 888
4995.18 980
4995.85 970
4996.51 860
4997.18 812
4997.85 780
4998.51 772
4999.18 802
4999.85 816
5000.51 748
5001.18 761
5001.85 751
5002.52 768
5003.18 743
5003.85 778
5004.52 705
5005.19 743
5005.85 722
5006.52 728
5007.19 754
5007.86 787
5008.52 735
5009.19 731
5009.86 792
5010.53 754
5011.19 691
5011.86 705
5012.53 726
5013.20 802
5013.87 735
5014.53 761
5015.20 755
5015.87 738
5016.54 704
5017.21 791
5017.87 731
5018.54 714
5019.21 768
5019.88 747
5020.55 713
5021.22 738
5021.88 767
5022.55 822
5023.22 814
5023.89 877
5024.56 858
5025.23 731
5025.90 825
5026.57 781
5027.23 793
5027.90 808
5028.57 738
5029.24 775
5029.91 856
5030.58 816
5031.25 899
5031.92 909
5032.59 763
5033.26 708
5033.93 726
5034.59 742
5035.26 659
5035.93 740
5036.60 732
5037.27 718
5037.94 801
5038.61 808
5039.28 830
5039.95 771
5040.62 765
5041.29 743
5041.96 738
5042.63 761
5043.30 730
5043.97 822
5044.64 761
5045.31 702
5045.98 724
5046.65 710
5047.32 711
5047.99 701
5048.66 746
5049.33 818
5050.00 806
5050.67 748
5051.34 738
5052.01 754
5052.68 758
5053.35 788
5054.03 812
5054.70 758
5055.37 666
5056.04 715
5056.71 771
5057.38 660
5058.05 749
5058.72 727
5059.39 738
5060.06 704
5060.73 740
5061.41 652
5062.08 667
5062.75 720
5063.42 752
5064.09 746
5064.76 724
5065.43 724
5066.10 769
5066.78 768
5067.45 715
5068.12 727
5068.79 713
5069.46 752
5070.13 762
5070.81 729
5071.48 794
5072.15 713
5072.82 718
5073.49 759
5074.17 734
5074.84 753
5075.51 733
5076.18 750
5076.85 785
5077.53 754
5078.20 743
5078.87 734
5079.54 769
5080.22 821
5080.89 831
5081.56 872
5082.23 810
5082.91 711
5083.58 790
5084.25 741
5084.92 759
5085.60 916
5086.27 819
5086.94 827
5087.61 828
5088.29 844
5088.96 847
5089.63 806
5090.31 924
5090.98 993
5091.65 950
5092.33 910
5093.00 955
5093.67 938
5094.35 869
5095.02 926
5095.69 824
5096.37 883
5097.04 853
5097.71 845
5098.39 820
5099.06 834
5099.73 821
5100.41 846
5101.08 784
5101.76 804
5102.43 777
5103.10 742
5103.78 767
5104.45 908
5105.12 891
5105.80 765
5106.47 805
5107.15 797
5107.82 767
5108.50 837
5109.17 869
5109.84 820
5110.52 888
5111.19 837
5111.87 810
5112.54 788
5113.22 800
5113.89 784
5114.57 751
5115.24 714
5115.92 800
5116.59 797
5117.27 812
5117.94 849
5118.61 778
5119.29 866
5119.96 916
5120.64 864
5121.31 824
5121.99 879
5122.67 802
5123.34 790
5124.02 872
5124.69 835
5125.37 771
5126.04 751
5126.72 759
5127.39 790
5128.07 726
5128.74 768
5129.42 731
5130.10 734
5130.77 765
5131.45 738
5132.12 856
5132.80 810
5133.47 765
5134.15 743
5134.83 764
5135.50 810
5136.18 727
5136.85 798
5137.53 805
5138.21 762
5138.88 770
5139.56 791
5140.24 728
5140.91 804
5141.59 768
5142.27 772
5142.94 771
5143.62 837
5144.30 804
5144.97 754
5145.65 696
5146.33 754
5147.00 722
5147.68 701
5148.36 762
5149.03 646
5149.71 709
5150.39 733
5151.06 761
5151.74 712
5152.42 767
5153.10 754
5153.77 688
5154.45 706
5155.13 713
5155.80 664
5156.48 712
5157.16 729
5157.84 777
5158.51 633
5159.19 698
5159.87 731
5160.55 734
5161.23 585
5161.90 714
5162.58 699
5163.26 761
5163.94 795
5164.61 767
5165.29 815
5165.97 734
5166.65 761
5167.33 833
5168.00 825
5168.68 707
5169.36 757
5170.04 783
5170.72 856
5171.40 791
5172.07 795
5172.75 797
5173.43 772
5174.11 737
5174.79 729
5175.47 749
5176.15 753
5176.83 756
5177.50 722
5178.18 742
5178.86 732
5179.54 782
5180.22 764
5180.90 840
5181.58 798
5182.26 814
5182.94 818
5183.62 755
5184.29 766
5184.97 796
5185.65 832
5186.33 767
5187.01 783
5187.69 691
5188.37 739
5189.05 668
5189.73 601
5190.41 643
5191.09 589
5191.77 658
5192.45 680
5193.13 677
5193.81 600
5194.49 632
5195.17 651
5195.85 705
5196.53 720
5197.21 695
5197.89 794
5198.57 702
5199.25 725
5199.93 741
5200.61 697
5201.29 642
5201.97 718
5202.65 697
5203.33 708
5204.01 722
5204.69 697
5205.37 687
5206.05 691
5206.73 697
5207.42 688
5208.10 687
5208.78 696
5209.46 771
5210.14 697
5210.82 717
5211.50 760
5212.18 728
5212.86 714
5213.54 674
5214.23 720
5214.91 740
5215.59 760
5216.27 743
5216.95 764
5217.63 811
5218.31 836
5219.00 813
5219.68 776
5220.36 833
5221.04 832
5221.72 850
5222.40 777
5223.09 803
5223.77 843
5224.45 888
5225.13 790
5225.81 718
5226.50 752
5227.18 775
5227.86 785
5228.54 688
5229.22 728
5229.91 767
5230.59 785
5231.27 708
5231.95 687
5232.64 742
5233.32 703
5234.00 733
5234.68 724
5235.37 712
5236.05 850
5236.73 817
5237.41 782
5238.10 806
5238.78 792
5239.46 792
5240.14 792
5240.83 772
5241.51 837
5242.19 816
5242.88 755
5243.56 809
5244.24 744
5244.93 679
5245.61 707
5246.29 734
5246.98 721
5247.66 706
5248.34 749
5249.03 780
5249.71 731
5250.39 748
5251.08 813
5251.76 877
5252.44 812
5253.13 950
5253.81 873
5254.50 787
5255.18 823
5255.86 808
5256.55 753
5257.23 721
5257.92 787
5258.60 720
5259.28 779
5259.97 706
5260.65 744
5261.34 769
5262.02 819
5262.71 755
5263.39 826
5264.07 866
5264.76 812
5265.44 796
5266.13 820
5266.81 794
5267.50 903
5268.18 830
5268.87 718
5269.55 758
5270.24 759
5270.92 747
5271.61 730
5272.29 786
5272.98 675
5273.66 815
5274.35 858
5275.03 784
5275.72 694
5276.40 771
5277.09 684
5277.77 744
5278.46 687
5279.14 817
5279.83 732
5280.52 758
5281.20 664
5281.89 752
5282.57 798
5283.26 815
5283.94 786
5284.63 829
5285.32 718
5286.00 645
5286.69 714
5287.37 680
5288.06 648
5288.75 659
5289.43 706
5290.12 669
5290.80 724
5291.49 725
5292.18 708
5292.86 732
5293.55 663
5294.24 685
5294.92 698
5295.61 664
5296.30 761
5296.98 740
5297.67 688
5298.36 830
5299.04 863
5299.73 853
5300.42 841
5301.10 861
5301.79 869
5302.48 893
5303.16 897
5303.85 887
5304.54 960
5305.22 984
5305.91 828
5306.60 839
5307.29 869
5307.97 789
5308.66 821
5309.35 803
5310.04 772
5310.72 798
5311.41 722
5312.10 752
5312.79 825
5313.47 835
5314.16 838
5314.85 741
5315.54 777
5316.23 821
5316.91 736
5317.60 695
5318.29 703
5318.98 717
5319.67 797
5320.35 764
5321.04 734
5321.73 722
5322.42 844
5323.11 794
5323.79 769
5324.48 833
5325.17 883
5325.86 887
5326.55 833
5327.24 843
5327.93 809
5328.61 742
5329.30 757
5329.99 814
5330.68 737
5331.37 733
5332.06 709
5332.75 824
5333.44 800
5334.13 798
5334.81 762
5335.50 785
5336.19 658
5336.88 710
5337.57 723
5338.26 669
5338.95 725
5339.64 728
5340.33 688
5341.02 724
5341.71 705
5342.40 773
5343.09 760
5343.78 748
5344.47 799
5345.16 858
5345.85 797
5346.54 776
5347.22 810
5347.91 856
5348.60 943
5349.29 814
5349.98 832
5350.67 947
5351.37 997
5352.06 949
5352.75 919
5353.44 1040
5354.13 1072
5354.82 1022
5355.51 1007
5356.20 948
5356.89 888
5357.58 841
5358.27 740
5358.96 805
5359.65 759
5360.34 718
5361.03 753
5361.72 712
5362.41 736
5363.10 780
5363.80 812
5364.49 830
5365.18 861
5365.87 842
5366.56 723
5367.25 707
5367.94 694
5368.63 649
5369.32 723
5370.02 703
5370.71 739
5371.40 702
5372.09 663
5372.78 718
5373.47 734
5374.16 730
5374.86 754
5375.55 702
5376.24 742
5376.93 751
5377.62 716
5378.32 685
5379.01 672
5379.70 755
5380.39 711
5381.08 680
5381.78 654
5382.47 698
5383.16 734
5383.85 673
5384.54 708
5385.24 692
5385.93 736
5386.62 729
5387.31 727
5388.01 718
5388.70 709
5389.39 856
5390.08 828
5390.78 780
5391.47 730
5392.16 744
5392.85 796
5393.55 749
5394.24 753
5394.93 822
5395.63 794
5396.32 819
5397.01 781
5397.71 785
5398.40 713
5399.09 715
5399.79 686
5400.48 676
5401.17 711
5401.87 724
5402.56 721
5403.25 672
5403.95 682
5404.64 718
5405.33 681
5406.03 754
5406.72 732
5407.41 716
5408.11 709
5408.80 744
5409.50 691
5410.19 766
5410.88 785
5411.58 811
5412.27 769
5412.97 749
5413.66 711
5414.35 673
5415.05 755
5415.74 685
5416.44 689
5417.13 621
5417.83 732
5418.52 728
5419.21 773
5419.91 756
5420.60 757
5421.30 764
5421.99 712
5422.69 746
5423.38 676
5424.08 697
5424.77 689
5425.47 736
5426.16 811
5426.86 683
5427.55 614
5428.25 665
5428.94 725
5429.64 725
5430.33 717
5431.03 677
5431.72 680
5432.42 722
5433.11 774
5433.81 810
5434.50 739
5435.20 778
5435.90 764
5436.59 808
5437.29 788
5437.98 799
5438.68 908
5439.37 869
5440.07 932
5440.77 807
5441.46 893
5442.16 915
5442.85 936
5443.55 901
5444.25 828
5444.94 828
5445.64 775
5446.34 809
5447.03 901
5447.73 963
5448.42 958
5449.12 1001
5449.82 1014
5450.51 985
5451.21 1010
5451.91 1013
5452.60 1011
5453.30 925
5454.00 984
5454.69 977
5455.39 803
5456.09 788
5456.78 830
5457.48 858
5458.18 843
5458.88 907
5459.57 846
5460.27 797
5460.97 925
5461.66 847
5462.36 867
5463.06 841
5463.76 867
5464.45 888
5465.15 932
5465.85 887
5466.55 911
5467.24 959
5467.94 872
5468.64 922
5469.34 929
5470.03 943
5470.73 799
5471.43 842
5472.13 852
5472.83 799
5473.52 858
5474.22 1010
5474.92 892
5475.62 945
5476.32 985
5477.01 915
5477.71 912
5478.41 911
5479.11 889
5479.81 1059
5480.51 1153
5481.20 1167
5481.90 1284
5482.60 1312
5483.30 1330
5484.00 1218
5484.70 1219
5485.40 1159
5486.09 1105
5486.79 1079
5487.49 1115
5488.19 1076
5488.89 1104
5489.59 1092
5490.29 1081
5490.99 1063
5491.69 995
5492.39 1045
5493.09 1115
5493.78 1110
5494.48 1032
5495.18 1038
5495.88 1091
5496.58 1176
5497.28 1195
5497.98 1280
5498.68 1278
5499.38 1409
5500.08 1505
5500.78 1514
5501.48 1715
5502.18 1890
5502.88 2079
5503.58 2096
5504.28 1785
5504.98 1777
5505.68 1779
5506.38 1471
5507.08 1304
5507.78 1209
5508.48 1242
5509.18 1123
5509.88 986
5510.58 1055
5511.28 1106
5511.98 1024
5512.68 1029
5513.38 1009
5514.08 1035
5514.78 1022
5515.48 1051
5516.18 1067
5516.89 977
5517.59 988
5518.29 985
5518.99 1002
5519.69 910
5520.39 849
5521.09 891
5521.79 990
5522.49 957
5523.19 893
5523.90 833
5524.60 901
5525.30 813
5526.00 832
5526.70 841
5527.40 897
5528.10 862
5528.81 788
5529.51 781
5530.21 787
5530.91 778
5531.61 735
5532.31 707
5533.02 715
5533.72 784
5534.42 827
5535.12 745
5535.82 764
5536.52 765
5537.23 739
5537.93 708
5538.63 738
5539.33 784
5540.04 747
5540.74 785
5541.44 778
5542.14 767
5542.84 831
5543.55 793
5544.25 754
5544.95 755
5545.65 732
5546.36 806
5547.06 804
5547.76 823
5548.47 726
5549.17 719
5549.87 787
5550.57 703
5551.28 696
5551.98 801
5552.68 737
5553.39 774
5554.09 854
5554.79 734
5555.50 774
5556.20 823
5556.90 801
5557.61 645
5558.31 674
5559.01 682
5559.72 748
5560.42 682
5561.12 750
5561.83 729
5562.53 674
5563.23 752
5563.94 782
5564.64 840
5565.35 827
5566.05 777
5566.75 682
5567.46 695
5568.16 702
5568.86 721
5569.57 698
5570.27 741
5570.98 733
5571.68 773
5572.39 831
5573.09 820
5573.79 750
5574.50 707
5575.20 737
5575.91 790
5576.61 805
5577.32 756
5578.02 746
5578.73 793
5579.43 729
5580.14 785
5580.84 749
5581.55 720
5582.25 720
5582.96 687
5583.66 634
5584.37 682
5585.07 740
5585.78 666
5586.48 729
5587.19 719
5587.89 679
5588.60 638
5589.30 619
5590.01 630
5590.71 682
5591.42 724
5592.12 712
5592.83 765
5593.53 731
5594.24 702
5594.95 661
5595.65 591
5596.36 605
5597.06 653
5597.77 698
5598.48 646
5599.18 649
5599.89 678
5600.59 644
5601.30 702
5602.01 762
5602.71 641
5603.42 723
5604.12 694
5604.83 650
5605.54 625
5606.24 706
5606.95 699
5607.66 654
5608.36 620
5609.07 649
5609.78 645
5610.48 605
5611.19 654
5611.90 712
5612.60 647
5613.31 660
5614.02 702
5614.72 682
5615.43 722
5616.14 614
5616.85 678
5617.55 776
5618.26 669
5618.97 653
5619.67 666
5620.38 674
5621.09 734
5621.80 688
5622.50 672
5623.21 703
5623.92 622
5624.63 684
5625.33 735
5626.04 734
5626.75 750
5627.46 733
5628.16 737
5628.87 673
5629.58 739
5630.29 746
5631.00 684
5631.70 727
5632.41 616
5633.12 730
5633.83 624
5634.54 649
5635.24 704
5635.95 734
5636.66 687
5637.37 593
5638.08 666
5638.79 732
5639.50 772
5640.20 741
5640.91 770
5641.62 835
5642.33 678
5643.04 739
5643.75 655
5644.46 773
5645.17 763
5645.87 685
5646.58 698
5647.29 706
5648.00 649
5648.71 717
5649.42 745
5650.13 786
5650.84 666
5651.55 692
5652.26 685
5652.97 636
5653.67 650
5654.38 676
5655.09 771
5655.80 806
5656.51 833
5657.22 846
5657.93 884
5658.64 847
5659.35 909
5660.06 812
5660.77 828
5661.48 844
5662.19 772
5662.90 724
5663.61 730
5664.32 690
5665.03 762
5665.74 736
5666.45 705
5667.16 729
5667.87 689
5668.58 743
5669.29 749
5670.00 695
5670.71 763
5671.42 678
5672.14 688
5672.85 722
5673.56 789
5674.27 748
5674.98 720
5675.69 735
5676.40 691
5677.11 747
5677.82 713
5678.53 685
5679.24 659
5679.95 735
5680.67 774
5681.38 777
5682.09 744
5682.80 755
5683.51 766
5684.22 661
5684.93 739
5685.64 766
5686.36 640
5687.07 645
5687.78 648
5688.49 634
5689.20 646
5689.91 686
5690.63 705
5691.34 703
5692.05 630
5692.76 621
5693.47 645
5694.18 675
5694.90 653
5695.61 636
5696.32 613
5697.03 576
5697.75 598
5698.46 623
5699.17 635
5699.88 661
5700.59 649
5701.31 595
5702.02 523
5702.73 578
5703.44 643
5704.16 645
5704.87 679
5705.58 624
5706.29 672
5707.01 629
5707.72 567
5708.43 606
5709.15 658
5709.86 670
5710.57 717
5711.28 643
5712.00 645
5712.71 686
5713.42 692
5714.14 717
5714.85 630
5715.56 605
5716.28 678
5716.99 648
5717.70 607
5718.42 626
5719.13 558
5719.84 606
5720.56 620
5721.27 603
5721.99 681
5722.70 613
5723.41 650
5724.13 636
5724.84 648
5725.55 605
5726.27 593
5726.98 652
5727.70 690
5728.41 631
5729.12 652
5729.84 664
5730.55 669
5731.27 669
5731.98 688
5732.70 739
5733.41 653
5734.13 668
5734.84 633
5735.55 623
5736.27 589
5736.98 671
5737.70 675
5738.41 703
5739.13 647
5739.84 604
5740.56 598
5741.27 596
5741.99 569
5742.70 624
5743.42 644
5744.13 575
5744.85 602
5745.56 584
5746.28 617
5746.99 605
5747.71 533
5748.42 592
5749.14 594
5749.85 713
5750.57 677
5751.29 678
5752.00 674
5752.72 670
5753.43 660
5754.15 619
5754.86 613
5755.58 667
5756.30 691
5757.01 686
5757.73 692
5758.44 699
5759.16 688
5759.87 604
5760.59 615
5761.31 631
5762.02 619
5762.74 618
5763.46 700
5764.17 665
5764.89 643
5765.60 670
5766.32 637
5767.04 731
5767.75 683
5768.47 617
5769.19 607
5769.90 742
5770.62 680
5771.34 635
5772.05 622
5772.77 633
5773.49 732
5774.21 613
5774.92 672
5775.64 702
5776.36 629
5777.07 635
5777.79 697
5778.51 794
5779.23 691
5779.94 727
5780.66 747
5781.38 705
5782.09 663
5782.81 692
5783.53 664
5784.25 747
5784.96 705
5785.68 700
5786.40 735
5787.12 737
5787.84 683
5788.55 741
5789.27 771
5789.99 721
5790.71 652
5791.43 659
5792.14 721
5792.86 715
5793.58 714
5794.30 728
5795.02 765
5795.73 724
5796.45 710
5797.17 760
5797.89 798
5798.61 828
5799.33 830
5800.05 800
5800.76 931
5801.48 988
5802.20 1123
5802.92 1249
5803.64 1273
5804.36 1364
5805.08 1529
5805.80 1488
5806.51 1264
5807.23 1289
5807.95 1096
5808.67 1035
5809.39 898
5810.11 875
5810.83 838
5811.55 864
5812.27 837
5812.99 845
5813.71 966
5814.43 835
5815.14 810
5815.86 831
5816.58 887
5817.30 949
5818.02 913
5818.74 959
5819.46 901
5820.18 842
5820.90 941
5821.62 912
5822.34 810
5823.06 950
5823.78 891
5824.50 851
5825.22 836
5825.94 935
5826.66 919
5827.38 860
5828.10 829
5828.82 807
5829.54 808
5830.26 769
5830.98 748
5831.71 746
5832.43 756
5833.15 804
5833.87 799
5834.59 768
5835.31 821
5836.03 817
5836.75 772
5837.47 772
5838.19 753
5838.91 735
5839.63 691
5840.36 734
5841.08 724
5841.80 727
5842.52 712
5843.24 720
5843.96 679
5844.68 647
5845.40 705
5846.13 839
5846.85 749
5847.57 668
5848.29 700
5849.01 644
5849.73 723
5850.45 680
5851.18 698
5851.90 758
5852.62 722
5853.34 688
5854.06 626
5854.79 683
5855.51 764
5856.23 683
5856.95 700
5857.67 672
5858.40 675
5859.12 690
5859.84 649
5860.56 700
5861.28 743
5862.01 709
5862.73 685
5863.45 701
5864.17 694
5864.90 641
5865.62 706
5866.34 719
5867.07 666
5867.79 632
5868.51 705
5869.23 678
5869.96 697
5870.68 703
5871.40 760
5872.13 705
5872.85 735
5873.57 759
5874.29 736
5875.02 779
5875.74 684
5876.46 657
5877.19 699
5877.91 684
5878.63 706
5879.36 687
5880.08 700
5880.81 747
5881.53 798
5882.25 704
5882.98 745
5883.70 677
5884.42 676
5885.15 677
5885.87 660
5886.60 695
5887.32 689
5888.04 766
5888.77 800
5889.49 737
5890.22 732
5890.94 781
5891.66 767
5892.39 719
5893.11 693
5893.84 765
5894.56 752
5895.29 685
5896.01 832
5896.73 735
5897.46 702
5898.18 708
5898.91 730
5899.63 805
5900.36 711
5901.08 729
5901.81 737
5902.53 745
5903.26 770
5903.98 763
5904.71 730
5905.43 745
5906.16 773
5906.88 708
5907.61 765
5908.33 796
5909.06 786
5909.78 666
5910.51 678
5911.23 774
5911.96 772
5912.69 721
5913.41 777
5914.14 791
5914.86 694
5915.59 765
5916.31 779
5917.04 816
5917.77 762
5918.49 744
5919.22 718
5919.94 746
5920.67 738
5921.39 747
5922.12 817
5922.85 790
5923.57 729
5924.30 783
5925.03 825
5925.75 776
5926.48 800
5927.20 748
5927.93 771
5928.66 838
5929.38 769
5930.11 832
5930.84 862
5931.56 953
5932.29 850
5933.02 862
5933.74 839
5934.47 894
5935.20 953
5935.93 898
5936.65 925
5937.38 951
5938.11 975
5938.83 985
5939.56 1051
5940.29 976
5941.02 1030
5941.74 1057
5942.47 1001
5943.20 1006
5943.92 1030
5944.65 1015
5945.38 1079
5946.11 1068
5946.83 1018
5947.56 1009
5948.29 1049
5949.02 1223
5949.75 1274
5950.47 1241
5951.20 1293
5951.93 1367
5952.66 1386
5953.39 1408
5954.11 1455
5954.84 1554
5955.57 1590
5956.30 1448
5957.03 1377
5957.75 1409
5958.48 1477
5959.21 1372
5959.94 1399
5960.67 1407
5961.40 1468
5962.12 1530
5962.85 1489
5963.58 1474
5964.31 1441
5965.04 1551
5965.77 1453
5966.50 1663
5967.23 1777
5967.95 1926
5968.68 1849
5969.41 1937
5970.14 1892
5970.87 1948
5971.60 1924
5972.33 2029
5973.06 1924
5973.79 1759
5974.52 1724
5975.25 1807
5975.98 1811
5976.71 1799
5977.43 1786
5978.16 1658
5978.89 1854
5979.62 1916
5980.35 1883
5981.08 1969
5981.81 1968
5982.54 2019
5983.27 1987
5984.00 1973
5984.73 2104
5985.46 2229
5986.19 2224
5986.92 2354
5987.65 2241
5988.38 2093
5989.11 2085
5989.84 2190
5990.57 2218
5991.30 2092
5992.03 1989
5992.76 2084
5993.49 2235
5994.22 2379
5994.96 2339
5995.69 2456
5996.42 2405
5997.15 2386
5997.88 2507
5998.61 2655
5999.34 2609
6000.07 2454
6000.80 2628
6001.53 2601
6002.26 2590
6002.99 2586
6003.73 2523
6004.46 2403
6005.19 2472
6005.92 2478
6006.65 2392
6007.38 2368
6008.11 2438
6008.84 2497
6009.58 2609
6010.31 2879
6011.04 3307
6011.77 3725
6012.50 4262
6013.23 5165
6013.97 6110
6014.70 7001
6015.43 7778
6016.16 8077
6016.89 8173
6017.62 8010
6018.36 7551
6019.09 7077
6019.82 6201
6020.55 5278
6021.29 4580
6022.02 3866
6022.75 3239
6023.48 2879
6024.21 2666
6024.95 2360
6025.68 2070
6026.41 2127
6027.14 1957
6027.88 1990
6028.61 1775
6029.34 1743
6030.07 1761
6030.81 1779
6031.54 1733
6032.27 1679
6033.01 1624
6033.74 1618
6034.47 1544
6035.20 1607
6035.94 1580
6036.67 1602
6037.40 1526
6038.14 1466
6038.87 1544
6039.60 1470
6040.34 1621
6041.07 1653
6041.80 1631
6042.54 1643
6043.27 1663
6044.00 1675
6044.74 1791
6045.47 1803
6046.21 1803
6046.94 1745
6047.67 1768
6048.41 1705
6049.14 1839
6049.87 1871
6050.61 1977
6051.34 2039
6052.08 2109
6052.81 2135
6053.54 2453
6054.28 2578
6055.01 2554
6055.75 2558
6056.48 2415
6057.22 2369
6057.95 2359
6058.68 2245
6059.42 2148
6060.15 2022
6060.89 1882
6061.62 1944
6062.36 1885
6063.09 1899
6063.83 1788
6064.56 1717
6065.30 1757
6066.03 1758
6066.77 1716
6067.50 1753
6068.24 1728
6068.97 1650
6069.71 1589
6070.44 1611
6071.18 1677
6071.91 1600
6072.65 1626
6073.38 1661
6074.12 1589
6074.85 1602
6075.59 1533
6076.32 1558
6077.06 1505
6077.80 1503
6078.53 1500
6079.27 1450
6080.00 1502
6080.74 1405
6081.47 1515
6082.21 1470
6082.95 1403
6083.68 1468
6084.42 1419
6085.15 1400
6085.89 1374
6086.63 1354
6087.36 1267
6088.10 1272
6088.83 1194
6089.57 1259
6090.31 1398
6091.04 1321
6091.78 1410
6092.52 1394
6093.25 1447
6093.99 1308
6094.73 1366
6095.46 1376
6096.20 1256
6096.94 1278
6097.67 1203
6098.41 1275
6099.15 1295
6099.88 1207
6100.62 1161
6101.36 1099
6102.10 1073
6102.83 1053
6103.57 1055
6104.31 1106
6105.04 1144
6105.78 1078
6106.52 1133
6107.26 1071
6107.99 1090
6108.73 1127
6109.47 1078
6110.21 1143
6110.94 1189
6111.68 1072
6112.42 962
6113.16 1078
6113.89 1072
6114.63 1113
6115.37 1162
6116.11 1144
6116.85 1104
6117.58 1141
6118.32 1243
6119.06 1220
6119.80 1099
6120.54 1165
6121.27 1181
6122.01 1105
6122.75 1077
6123.49 1131
6124.23 1174
6124.97 1086
6125.70 1062
6126.44 1107
6127.18 1206
6127.92 1223
6128.66 1181
6129.40 1186
6130.14 1211
6130.88 1199
6131.61 1189
6132.35 1253
6133.09 1147
6133.83 1155
6134.57 1136
6135.31 1164
6136.05 1230
6136.79 1214
6137.53 1271
6138.27 1203
6139.01 1183
6139.74 1220
6140.48 1157
6141.22 1162
6141.96 1261
6142.70 1218
6143.44 1168
6144.18 1177
6144.92 1188
6145.66 1256
6146.40 1161
6147.14 1214
6147.88 1381
6148.62 1282
6149.36 1257
6150.10 1169
6150.84 1143
6151.58 1205
6152.32 1191
6153.06 1269
6153.80 1277
6154.54 1317
6155.28 1366
6156.02 1336
6156.76 1331
6157.50 1393
6158.24 1324
6158.98 1433
6159.72 1453
6160.46 1355
6161.21 1410
6161.95 1475
6162.69 1532
6163.43 1483
6164.17 1438
6164.91 1675
6165.65 1764
6166.39 1907
6167.13 1918
6167.87 2117
6168.61 2043
6169.36 2010
6170.10 2024
6170.84 1997
6171.58 2046
6172.32 2038
6173.06 2167
6173.80 1967
6174.54 1966
6175.29 1877
6176.03 1797
6176.77 1827
6177.51 1882
6178.25 1866
6178.99 1982
6179.74 1871
6180.48 1859
6181.22 1746
6181.96 1846
6182.70 1752
6183.45 1888
6184.19 1980
6184.93 1837
6185.67 1976
6186.41 1898
6187.16 1905
6187.90 1983
6188.64 1911
6189.38 2048
6190.12 2069
6190.87 2054
6191.61 2088
6192.35 2174
6193.09 2284
6193.84 2364
6194.58 2392
6195.32 2542
6196.07 2574
6196.81 2516
6197.55 2525
6198.29 2549
6199.04 2582
6199.78 2629
6200.52 2385
6201.27 2413
6202.01 2389
6202.75 2504
6203.50 2559
6204.24 2669
6204.98 2783
6205.73 3173
6206.47 3796
6207.21 4488
6207.96 5771
6208.70 7057
6209.44 8207
6210.19 9763
6210.93 10850
6211.67 11743
6212.42 12115
6213.16 11746
6213.90 10961
6214.65 9926
6215.39 8739
6216.14 7312
6216.88 6322
6217.62 5093
6218.37 4160
6219.11 3455
6219.86 3029
6220.60 2682
6221.35 2461
6222.09 2308
6222.83 2198
6223.58 2061
6224.32 2017
6225.07 2113
6225.81 2142
6226.56 2176
6227.30 1972
6228.05 1835
6228.79 1923
6229.53 1752
6230.28 1640
6231.02 1609
6231.77 1533
6232.51 1532
6233.26 1485
6234.00 1534
6234.75 1475
6235.49 1375
6236.24 1470
6236.98 1489
6237.73 1532
6238.48 1652
6239.22 1633
6239.97 1809
6240.71 1947
6241.46 1993
6242.20 2068
6242.95 2079
6243.69 1899
6244.44 1780
6245.18 1793
6245.93 1847
6246.68 1798
6247.42 1841
6248.17 1870
6248.91 1995
6249.66 1996
6250.41 2072
6251.15 2060
6251.90 2016
6252.64 1895
6253.39 1806
6254.14 1775
6254.88 1750
6255.63 1785
6256.38 1699
6257.12 1600
6257.87 1549
6258.61 1523
6259.36 1424
6260.11 1505
6260.85 1509
6261.60 1558
6262.35 1463
6263.09 1590
6263.84 1548
6264.59 1417
6265.34 1454
6266.08 1543
6266.83 1571
6267.58 1533
6268.32 1442
6269.07 1422
6269.82 1385
6270.56 1379
6271.31 1386
6272.06 1489
6272.81 1429
6273.55 1453
6274.30 1366
6275.05 1413
6275.80 1348
6276.54 1340
6277.29 1342
6278.04 1370
6278.79 1309
6279.53 1334
6280.28 1389
6281.03 1367
6281.78 1290
6282.53 1270
6283.27 1352
6284.02 1205
6284.77 1179
6285.52 1231
6286.27 1172
6287.01 1118
6287.76 1136
6288.51 1178
6289.26 1228
6290.01 1207
6290.76 1112
6291.50 1099
6292.25 1116
6293.00 1114
6293.75 1075
6294.50 1027
6295.25 1059
6296.00 1081
6296.74 1080
6297.49 1082
6298.24 1004
6298.99 1083
6299.74 1160
6300.49 1110
6301.24 1034
6301.99 1070
6302.74 985
6303.49 957
6304.23 990
6304.98 911
6305.73 996
6306.48 918
6307.23 1011
6307.98 983
6308.73 1021
6309.48 980
6310.23 1049
6310.98 978
6311.73 1055
6312.48 1125
6313.23 1032
6313.98 1039
6314.73 1021
6315.48 1065
6316.23 1055
6316.98 967
6317.73 1021
6318.48 995
6319.23 951
6319.98 972
6320.73 984
6321.48 929
6322.23 926
6322.98 970
6323.73 996
6324.48 1022
6325.23 961
6325.98 907
6326.73 855
6327.48 907
6328.23 909
6328.98 853
6329.73 871
6330.49 804
6331.24 879
6331.99 938
6332.74 884
6333.49 897
6334.24 911
6334.99 948
6335.74 964
6336.49 883
6337.24 941
6338.00 934
6338.75 871
6339.50 850
6340.25 950
6341.00 891
6341.75 881
6342.50 858
6343.25 858
6344.01 941
6344.76 885
6345.51 873
6346.26 886
6347.01 896
6347.77 974
6348.52 1029
6349.27 942
6350.02 904
6350.77 960
6351.52 1082
6352.28 1012
6353.03 1013
6353.78 1107
6354.53 1118
6355.29 1180
6356.04 1112
6356.79 1118
6357.54 1213
6358.29 1235
6359.05 1300
6359.80 1141
6360.55 1038
6361.30 1005
6362.06 969
6362.81 1021
6363.56 1021
6364.32 917
6365.07 926
6365.82 954
6366.57 959
6367.33 894
6368.08 926
6368.83 934
6369.59 877
6370.34 939
6371.09 914
6371.85 907
6372.60 984
6373.35 975
6374.11 977
6374.86 968
6375.61 889
6376.37 870
6377.12 893
6377.87 911
6378.63 919
6379.38 954
6380.13 871
6380.89 981
6381.64 991
6382.40 919
6383.15 926
6383.90 944
6384.66 892
6385.41 799
6386.17 807
6386.92 920
6387.67 911
6388.43 804
6389.18 829
6389.94 895
6390.69 901
6391.45 829
6392.20 824
6392.95 848
6393.71 840
6394.46 820
6395.22 785
6395.97 786
6396.73 797
6397.48 853
6398.24 781
6398.99 844
6399.75 896
6400.50 859
6401.26 796
6402.01 779
6402.77 788
6403.52 785
6404.28 721
6405.03 749
6405.79 730
6406.54 725
6407.30 790
6408.05 831
6408.81 781
6409.56 728
6410.32 832
6411.08 844
6411.83 819
6412.59 817
6413.34 757
6414.10 767
6414.85 837
6415.61 862
6416.37 717
6417.12 750
6417.88 849
6418.63 813
6419.39 742
6420.15 741
6420.90 853
6421.66 758
6422.41 808
6423.17 822
6423.93 821
6424.68 831
6425.44 734
6426.20 831
6426.95 815
6427.71 754
6428.47 711
6429.22 801
6429.98 769
6430.73 737
6431.49 794
6432.25 776
6433.01 757
6433.76 811
6434.52 822
6435.28 890
6436.03 818
6436.79 816
6437.55 763
6438.30 832
6439.06 875
6439.82 765
6440.58 818
6441.33 799
6442.09 784
6442.85 787
6443.61 800
6444.36 766
6445.12 769
6445.88 787
6446.64 874
6447.39 820
6448.15 843
6448.91 836
6449.67 833
6450.42 824
6451.18 823
6451.94 841
6452.70 781
6453.46 839
6454.21 807
6454.97 867
6455.73 861
6456.49 877
6457.25 840
6458.01 908
6458.76 859
6459.52 932
6460.28 906
6461.04 890
6461.80 862
6462.56 849
6463.32 919
6464.07 900
6464.83 929
6465.59 892
6466.35 903
6467.11 910
6467.87 832
6468.63 881
6469.39 932
6470.15 957
6470.90 1060
6471.66 1028
6472.42 980
6473.18 979
6473.94 1066
6474.70 995
6475.46 954
6476.22 1016
6476.98 1011
6477.74 976
6478.50 942
6479.26 1101
6480.02 1113
6480.78 1082
6481.54 1035
6482.30 1138
6483.06 1097
6483.82 1132
6484.58 1154
6485.34 1136
6486.10 1159
6486.86 1224
6487.62 1186
6488.38 1111
6489.14 1170
6489.90 1134
6490.66 1245
6491.42 1295
6492.18 1222
6492.94 1301
6493.70 1335
6494.46 1322
6495.22 1410
6495.98 1513
6496.74 1600
6497.50 1586
6498.26 1540
6499.02 1601
6499.78 1562
6500.54 1609
6501.30 1533
6502.06 1518
6502.83 1538
6503.59 1506
6504.35 1480
6505.11 1630
6505.87 1616
6506.63 1619
6507.39 1628
6508.15 1607
6508.91 1642
6509.68 1707
6510.44 1817
6511.20 1758
6511.96 1788
6512.72 1889
6513.48 1835
6514.25 1818
6515.01 1888
6515.77 1860
6516.53 1932
6517.29 1811
6518.05 1812
6518.82 1920
6519.58 1896
6520.34 1933
6521.10 1887
6521.86 1993
6522.63 2121
6523.39 2233
6524.15 2310
6524.91 2449
6525.67 2566
6526.44 2643
6527.20 2889
6527.96 3273
6528.72 3519
6529.49 3660
6530.25 3899
6531.01 4005
6531.77 4001
6532.54 3954
6533.30 3958
6534.06 4041
6534.83 4375
6535.59 4784
6536.35 5426
6537.11 6105
6537.88 6999
6538.64 7417
6539.40 8198
6540.17 8130
6540.93 7578
6541.69 7030
6542.46 6060
6543.22 5180
6543.98 4208
6544.75 3457
6545.51 2924
6546.27 2591
6547.04 2303
6547.80 1980
6548.56 1887
6549.33 1891
6550.09 1778
6550.86 1704
6551.62 1731
6552.38 1701
6553.15 1685
6553.91 1619
6554.67 1571
6555.44 1540
6556.20 1480
6556.97 1476
6557.73 1423
6558.50 1444
6559.26 1357
6560.02 1388
6560.79 1520
6561.55 1554
6562.32 1610
6563.08 1520
6563.85 1552
6564.61 1561
6565.37 1736
6566.14 1772
6566.90 1805
6567.67 1841
6568.43 1863
6569.20 1917
6569.96 1798
6570.73 1724
6571.49 1813
6572.26 1737
6573.02 1608
6573.79 1727
6574.55 1804
6575.32 1872
6576.08 1841
6576.85 1806
6577.61 1958
6578.38 1984
6579.15 2087
6579.91 1989
6580.68 1862
6581.44 1736
6582.21 1815
6582.97 1890
6583.74 1753
6584.50 1736
6585.27 1785
6586.04 1781
6586.80 1768
6587.57 1719
6588.33 1695
6589.10 1693
6589.87 1794
6590.63 1797
6591.40 1803
6592.16 1837
6592.93 1771
6593.70 1901
6594.46 2010
6595.23 2213
6596.00 2195
6596.76 2292
6597.53 2267
6598.30 2157
6599.06 2278
6599.83 2295
6600.59 2027
6601.36 2039
6602.13 2043
6602.90 1997
6603.66 1910
6604.43 1853
6605.20 1729
6605.96 1768
6606.73 1745
6607.50 1787
6608.26 1850
6609.03 1978
6609.80 1954
6610.57 2011
6611.33 2143
6612.10 2182
6612.87 2168
6613.64 2121
6614.40 2057
6615.17 1948
6615.94 1921
6616.71 1746
6617.47 1658
6618.24 1605
6619.01 1536
6619.78 1463
6620.54 1546
6621.31 1459
6622.08 1399
6622.85 1364
6623.62 1360
6624.38 1385
6625.15 1404
6625.92 1320
6626.69 1275
6627.46 1308
6628.22 1350
6628.99 1281
6629.76 1330
6630.53 1401
6631.30 1355
6632.07 1433
6632.83 1446
6633.60 1464
6634.37 1600
6635.14 1748
6635.91 1847
6636.68 1948
6637.45 1991
6638.22 1976
6638.98 1953
6639.75 1888
6640.52 1901
6641.29 1749
6642.06 1603
6642.83 1499
6643.60 1385
6644.37 1305
6645.14 1277
6645.91 1273
6646.68 1249
6647.45 1235
6648.22 1246
6648.98 1256
6649.75 1286
6650.52 1288
6651.29 1182
6652.06 1330
6652.83 1372
6653.60 1350
6654.37 1247
6655.14 1271
6655.91 1314
6656.68 1255
6657.45 1222
6658.22 1382
6658.99 1313
6659.76 1282
6660.53 1243
6661.30 1190
6662.07 1182
6662.84 1215
6663.61 1268
6664.38 1221
6665.15 1198
6665.92 1160
6666.69 1127
6667.47 1171
6668.24 1202
6669.01 1205
6669.78 1116
6670.55 1212
6671.32 1220
6672.09 1188
6672.86 1207
6673.63 1188
6674.40 1209
6675.17 1200
6675.94 1265
6676.72 1267
6677.49 1209
6678.26 1254
6679.03 1351
6679.80 1290
6680.57 1157
6681.34 1109
6682.11 1247
6682.89 1238
6683.66 1267
6684.43 1346
6685.20 1334
6685.97 1431
6686.74 1576
6687.51 1564
6688.29 1467
6689.06 1435
6689.83 1586
6690.60 1341
6691.37 1206
6692.15 1159
6692.92 1171
6693.69 1161
6694.46 1104
6695.23 1101
6696.01 1036
6696.78 1103
6697.55 1084
6698.32 1031
6699.10 1060
6699.87 1018
6700.64 1015
6701.41 1001
6702.19 1075
6702.96 1088
6703.73 1024
6704.50 1092
6705.28 1047
6706.05 1059
6706.82 1099
6707.59 1084
6708.37 1092
6709.14 986
6709.91 1117
6710.69 1051
6711.46 1075
6712.23 1003
6713.01 997
6713.78 969
6714.55 1017
6715.33 913
6716.10 970
6716.87 1047
6717.65 1019
6718.42 1008
6719.19 981
6719.97 1019
6720.74 990
6721.51 974
6722.29 924
6723.06 904
6723.84 958
6724.61 981
6725.38 938
6726.16 928
6726.93 893
6727.70 894
6728.48 942
6729.25 926
6730.03 964
6730.80 935
6731.58 923
6732.35 976
6733.12 988
6733.90 980
6734.67 945
6735.45 932
6736.22 962
6737.00 935
6737.77 967
6738.55 955
6739.32 965
6740.10 960
6740.87 963
6741.65 986
6742.42 987
6743.19 1000
6743.97 967
6744.74 958
6745.52 1020
6746.29 1018
6747.07 1045
6747.85 1048
6748.62 1112
6749.40 1179
6750.17 1093
6750.95 1138
6751.72 1245
6752.50 1257
6753.27 1256
6754.05 1179
6754.82 1264
6755.60 1420
6756.38 1420
6757.15 1269
6757.93 1232
6758.70 1196
6759.48 1114
6760.25 1037
6761.03 1069
6761.81 996
6762.58 1019
6763.36 964
6764.13 935
6764.91 998
6765.69 927
6766.46 977
6767.24 961
6768.02 931
6768.79 879
6769.57 1018
6770.35 990
6771.12 964
6771.90 941
6772.67 899
6773.45 985
6774.23 996
6775.00 918
6775.78 919
6776.56 920
6777.34 951
6778.11 956
6778.89 947
6779.67 916
6780.44 936
6781.22 999
6782.00 944
6782.77 908
6783.55 875
6784.33 925
6785.11 897
6785.88 918
6786.66 803
6787.44 866
6788.22 943
6788.99 925
6789.77 865
6790.55 858
6791.33 848
6792.10 808
6792.88 943
6793.66 860
6794.44 840
6795.22 824
6795.99 836
6796.77 807
6797.55 801
6798.33 814
6799.11 860
6799.88 907
6800.66 849
6801.44 798
6802.22 865
6803.00 914
6803.78 885
6804.55 955
6805.33 880
6806.11 807
6806.89 831
6807.67 854
6808.45 875
6809.23 910
6810.00 870
6810.78 897
6811.56 823
6812.34 903
6813.12 834
6813.90 793
6814.68 799
6815.46 796
6816.24 849
6817.02 881
6817.79 913
6818.57 871
6819.35 865
6820.13 888
6820.91 882
6821.69 813
6822.47 858
6823.25 870
6824.03 908
6824.81 940
6825.59 955
6826.37 938
6827.15 911
6827.93 922
6828.71 896
6829.49 877
6830.27 823
6831.05 835
6831.83 840
6832.61 845
6833.39 864
6834.17 865
6834.95 868
6835.73 894
6836.51 893
6837.29 949
6838.07 893
6838.85 896
6839.63 879
6840.41 836
6841.19 867
6841.97 909
6842.75 885
6843.53 865
6844.31 873
6845.09 849
6845.88 857
6846.66 924
6847.44 855
6848.22 1013
6849.00 1131
6849.78 1260
6850.56 1410
6851.34 1643
6852.12 1898
6852.91 2144
6853.69 2338
6854.47 2377
6855.25 2245
6856.03 2185
6856.81 1883
6857.59 1821
6858.37 1531
6859.16 1368
6859.94 1310
6860.72 1198
6861.50 1047
6862.28 1064
6863.06 1118
6863.85 1045
6864.63 974
6865.41 940
6866.19 954
6866.97 937
6867.76 945
6868.54 972
6869.32 1032
6870.10 1021
6870.89 957
6871.67 972
6872.45 994
6873.23 904
6874.01 885
6874.80 890
6875.58 833
6876.36 880
6877.14 1011
6877.93 955
6878.71 977
6879.49 965
6880.28 1025
6881.06 1069
6881.84 1105
6882.62 1107
6883.41 1051
6884.19 1076
6884.97 1090
6885.76 1103
6886.54 1156
6887.32 1314
6888.11 1387
6888.89 1522
6889.67 1586
6890.46 1618
6891.24 1672
6892.02 1717
6892.81 1569
6893.59 1515
6894.37 1457
6895.16 1382
6895.94 1250
6896.72 1275
6897.51 1198
6898.29 1126
6899.08 1136
6899.86 1082
6900.64 1073
6901.43 1112
6902.21 1103
6903.00 1160
6903.78 1114
6904.56 1213
6905.35 1167
6906.13 1154
6906.92 1078
6907.70 1250
6908.49 1224
6909.27 1129
6910.05 1114
6910.84 1061
6911.62 1108
6912.41 1186
6913.19 1095
6913.98 1090
6914.76 1070
6915.55 1027
6916.33 1001
6917.12 1033
6917.90 1092
6918.69 1135
6919.47 1197
6920.26 1158
6921.04 1060
6921.83 1106
6922.61 1068
6923.40 1071
6924.18 1125
6924.97 1177
6925.75 1184
6926.54 1133
6927.32 1091
6928.11 1098
6928.89 1135
6929.68 1169
6930.47 1177
6931.25 1069
6932.04 1140
6932.82 1205
6933.61 1199
6934.39 1167
6935.18 1163
6935.97 1220
6936.75 1266
6937.54 1258
6938.32 1195
6939.11 1169
6939.90 1179
6940.68 1267
6941.47 1424
6942.26 1403
6943.04 1455
6943.83 1549
6944.61 1644
6945.40 1668
6946.19 1673
6946.97 1631
6947.76 1918
6948.55 1878
6949.33 1820
6950.12 1854
6950.91 1811
6951.69 1704
6952.48 1710
6953.27 1714
6954.06 1717
6954.84 1669
6955.63 1656
6956.42 1615
6957.20 1586
6957.99 1496
6958.78 1515
6959.57 1523
6960.35 1555
6961.14 1510
6961.93 1555
6962.72 1609
6963.50 1565
6964.29 1603
6965.08 1622
6965.87 1555
6966.65 1629
6967.44 1687
6968.23 1902
6969.02 1917
6969.80 1955
6970.59 2068
6971.38 2146
6972.17 2359
6972.96 2361
6973.74 2394
6974.53 2326
6975.32 2310
6976.11 2280
6976.90 2268
6977.69 2266
6978.47 2296
6979.26 2336
6980.05 2354
6980.84 2413
6981.63 2595
6982.42 2771
6983.20 3272
6983.99 4050
6984.78 4684
6985.57 5814
6986.36 7107
6987.15 8568
6987.94 9664
6988.73 10170
6989.52 10421
6990.30 10227
6991.09 9184
6991.88 8007
6992.67 6800
6993.46 5737
6994.25 4861
6995.04 3901
6995.83 3305
6996.62 2831
6997.41 2559
6998.20 2262
6998.99 1993
6999.78 1933
7000.57 1934
7001.36 1842
7002.15 1739
7002.94 1678
7003.72 1764
7004.51 1645
7005.30 1667
7006.09 1644
7006.88 1542
7007.67 1586
7008.46 1438
7009.25 1323
7010.04 1290
7010.83 1297
7011.63 1380
7012.42 1432
7013.21 1338
7014.00 1456
7014.79 1516
7015.58 1601
7016.37 1574
7017.16 1485
7017.95 1472
7018.74 1563
7019.53 1413
7020.32 1382
7021.11 1443
7021.90 1434
7022.69 1453
7023.48 1534
7024.27 1567
7025.07 1556
7025.86 1609
7026.65 1644
7027.44 1632
7028.23 1595
7029.02 1575
7029.81 1508
7030.60 1378
7031.40 1330
7032.19 1241
7032.98 1356
7033.77 1206
7034.56 1183
7035.35 1102
7036.14 1199
7036.94 1278
7037.73 1226
7038.52 1254
7039.31 1257
7040.10 1212
7040.89 1311
7041.69 1205
7042.48 1249
7043.27 1327
7044.06 1384
7044.86 1376
7045.65 1419
7046.44 1498
7047.23 1449
7048.02 1430
7048.82 1414
7049.61 1599
7050.40 1670
7051.19 1655
7051.99 1722
7052.78 1705
7053.57 1715
7054.36 1677
7055.16 1594
7055.95 1442
7056.74 1469
7057.53 1326
7058.33 1383
7059.12 1329
7059.91 1276
7060.71 1298
7061.50 1200
7062.29 1312
7063.09 1302
7063.88 1259
7064.67 1217
7065.47 1214
7066.26 1228
7067.05 1245
7067.85 1196
7068.64 1139
7069.43 1163
7070.23 1155
7071.02 1098
7071.81 1109
7072.61 1156
7073.40 1077
7074.19 1070
7074.99 1039
7075.78 1045
7076.58 1090
7077.37 1008
7078.16 987
7078.96 1061
7079.75 1049
7080.55 995
7081.34 962
7082.13 952
7082.93 929
7083.72 978
7084.52 943
7085.31 946
7086.11 975
7086.90 940
7087.70 966
7088.49 984
7089.28 985
7090.08 971
7090.87 928
7091.67 904
7092.46 889
7093.26 916
7094.05 861
7094.85 845
7095.64 907
7096.44 914
7097.23 898
7098.03 851
7098.82 835
7099.62 820
7100.41 856
7101.21 810
7102.00 807
7102.80 816
7103.59 870
7104.39 791
7105.19 744
7105.98 805
7106.78 748
7107.57 782
7108.37 770
7109.16 772
7109.96 743
7110.76 765
7111.55 786
7112.35 809
7113.14 730
7113.94 715
7114.74 820
7115.53 787
7116.33 787
7117.12 723
7117.92 773
7118.72 688
7119.51 710
7120.31 800
7121.11 782
7121.90 786
7122.70 747
7123.49 778
7124.29 791
7125.09 747
7125.88 714
7126.68 766
7127.48 733
7128.27 694
7129.07 757
7129.87 759
7130.67 798
7131.46 743
7132.26 743
7133.06 819
7133.85 834
7134.65 832
7135.45 789
7136.24 795
7137.04 828
7137.84 803
7138.64 738
7139.43 687
7140.23 690
7141.03 650
7141.83 626
7142.62 609
7143.42 707
7144.22 732
7145.02 693
7145.82 653
7146.61 704
7147.41 664
7148.21 625
7149.01 638
7149.80 630
7150.60 677
7151.40 601
7152.20 653
7153.00 672
7153.80 686
7154.59 683
7155.39 690
7156.19 634
7156.99 647
7157.79 647
7158.59 773
7159.38 719
7160.18 746
7160.98 685
7161.78 710
7162.58 777
7163.38 706
7164.18 618
7164.98 625
7165.77 613
7166.57 650
7167.37 636
7168.17 613
7168.97 651
7169.77 589
7170.57 588
7171.37 576
7172.17 563
7172.97 601
7173.77 619
7174.56 672
7175.36 585
7176.16 642
7176.96 681
7177.76 575
7178.56 572
7179.36 555
7180.16 644
7180.96 559
7181.76 540
7182.56 597
7183.36 558
7184.16 615
7184.96 607
7185.76 631
7186.56 638
7187.36 634
7188.16 629
7188.96 589
7189.76 602
7190.56 586
7191.36 557
7192.16 601
7192.96 595
7193.76 572
7194.56 577
7195.36 600
7196.17 575
7196.97 587
7197.77 597
7198.57 547
7199.37 601
7200.17 605
7200.97 598
7201.77 541
7202.57 610
7203.37 614
7204.17 520
7204.97 517
7205.78 547
7206.58 558
7207.38 566
7208.18 531
7208.98 517
7209.78 512
7210.58 494
7211.38 567
7212.19 552
7212.99 584
7213.79 579
7214.59 600
7215.39 585
7216.19 566
7217.00 608
7217.80 551
7218.60 588
7219.40 595
7220.20 596
7221.01 620
7221.81 615
7222.61 565
7223.41 606
7224.21 640
7225.02 609
7225.82 585
7226.62 612
7227.42 625
7228.23 570
7229.03 596
7229.83 568
7230.63 538
7231.44 534
7232.24 569
7233.04 562
7233.84 574
7234.65 596
7235.45 625
7236.25 584
7237.05 617
7237.86 587
7238.66 559
7239.46 577
7240.27 553
7241.07 566
7241.87 559
7242.68 630
7243.48 605
7244.28 623
7245.09 619
7245.89 592
7246.69 593
7247.50 614
7248.30 632
7249.10 615
7249.91 581
7250.71 565
7251.51 589
7252.32 610
7253.12 584
7253.92 607
7254.73 609
7255.53 601
7256.34 563
7257.14 647
7257.94 682
7258.75 631
7259.55 675
7260.36 665
7261.16 707
7261.97 724
7262.77 800
7263.57 737
7264.38 760
7265.18 841
7265.99 668
7266.79 662
7267.60 632
7268.40 709
7269.21 680
7270.01 736
7270.82 713
7271.62 701
7272.42 642
7273.23 605
7274.03 667
7274.84 643
7275.64 726
7276.45 712
7277.25 686
7278.06 661
7278.86 681
7279.67 692
7280.48 694
7281.28 713
7282.09 759
7282.89 772
7283.70 921
7284.50 989
7285.31 1126
7286.11 1239
7286.92 1355
7287.72 1381
7288.53 1415
7289.34 1312
7290.14 1192
7290.95 1095
7291.75 935
7292.56 986
7293.37 886
7294.17 796
7294.98 725
7295.78 691
7296.59 689
7297.40 682
7298.20 661
7299.01 645
7299.82 650
7300.62 646
7301.43 667
7302.23 641
7303.04 634
7303.85 651
7304.65 670
7305.46 650
7306.27 712
7307.07 686
7307.88 613
7308.69 624
7309.50 637
7310.30 650
7311.11 686
7311.92 622
7312.72 611
7313.53 642
7314.34 609
7315.14 648
7315.95 666
7316.76 706
7317.57 732
7318.37 725
7319.18 831
7319.99 817
7320.80 816
7321.60 912
7322.41 940
7323.22 850
7324.03 808
7324.83 766
7325.64 784
7326.45 705
7327.26 732
7328.07 742
7328.87 771
7329.68 706
7330.49 712
7331.30 709
7332.11 691
7332.91 666
7333.72 726
7334.53 678
7335.34 714
7336.15 680
7336.96 673
7337.76 646
7338.57 666
7339.38 677
7340.19 701
7341.00 641
7341.81 584
7342.62 582
7343.42 653
7344.23 659
7345.04 660
7345.85 731
7346.66 656
7347.47 643
7348.28 612
7349.09 616
7349.90 625
7350.71 602
7351.51 595
7352.32 563
7353.13 602
7353.94 622
7354.75 678
7355.56 628
7356.37 586
7357.18 592
7357.99 658
7358.80 627
7359.61 608
7360.42 601
7361.23 581
7362.04 642
7362.85 584
7363.66 563
7364.47 610
7365.28 629
7366.09 647
7366.90 628
7367.71 578
7368.52 609
7369.33 551
7370.14 604
7370.95 587
7371.76 599
7372.57 546
7373.38 567
7374.19 601
7375.00 599
7375.81 617
7376.62 604
7377.43 565
7378.24 586
7379.05 608
7379.87 618
7380.68 654
7381.49 684
7382.30 682
7383.11 713
7383.92 701
7384.73 690
7385.54 719
7386.35 691
7387.16 635
7387.98 638
7388.79 581
7389.60 598
7390.41 614
7391.22 573
7392.03 608
7392.84 565
7393.66 586
7394.47 595
7395.28 569
7396.09 556
7396.90 552
7397.71 543
7398.53 592
7399.34 518
7400.15 501
7400.96 522
7401.77 518
7402.58 503
7403.40 516
7404.21 543
7405.02 518
7405.83 538
7406.65 608
7407.46 518
7408.27 560
7409.08 566
7409.89 539
7410.71 578
7411.52 524
7412.33 562
7413.15 582
7413.96 613
7414.77 572
7415.58 530
7416.40 526
7417.21 531
7418.02 493
7418.83 520
7419.65 546
7420.46 540
7421.27 534
7422.09 556
7422.90 510
7423.71 515
7424.53 504
7425.34 523
7426.15 544
7426.97 561
7427.78 569
7428.59 522
7429.41 583
7430.22 567
7431.03 568
7431.85 596
7432.66 666
7433.47 663
7434.29 653
7435.10 679
7435.92 639
7436.73 633
7437.54 637
7438.36 586
7439.17 618
7439.99 645
7440.80 635
7441.61 688
7442.43 645
7443.24 617
7444.06 628
7444.87 589
7445.69 570
7446.50 554
7447.31 570
7448.13 560
7448.94 508
7449.76 512
7450.57 469
7451.39 514
7452.20 561
7453.02 491
7453.83 501
7454.65 507
7455.46 532
7456.28 492
7457.09 472
7457.91 478
7458.72 536
7459.54 503
7460.35 474
7461.17 501
7461.98 540
7462.80 553
7463.61 509
7464.43 521
7465.24 491
7466.06 499
7466.88 468
7467.69 467
7468.51 444
7469.32 473
7470.14 503
7470.95 511
7471.77 513
7472.59 506
7473.40 553
7474.22 579
7475.03 603
7475.85 543
7476.67 528
7477.48 498
7478.30 588
7479.11 516
7479.93 495
7480.75 536
7481.56 577
7482.38 496
7483.20 500
7484.01 510
7484.83 564
7485.65 549
7486.46 548
7487.28 481
7488.10 539
7488.91 469
7489.73 526
7490.55 526
7491.36 449
7492.18 502
7493.00 506
7493.81 510
7494.63 510
7495.45 511
7496.26 513
7497.08 547
7497.90 565
7498.72 459
7499.53 430
7500.35 520
7501.17 544
7501.99 505
7502.80 472
7503.62 485
7504.44 554
7505.26 447
7506.07 467
7506.89 457
7507.71 478
7508.53 511
7509.35 512
7510.16 522
7510.98 531
7511.80 498
7512.62 475
7513.44 507
7514.25 501
7515.07 466
7515.89 528
7516.71 504
7517.53 495
7518.35 482
7519.16 522
7519.98 511
7520.80 502
7521.62 469
7522.44 556
7523.26 467
7524.07 472
7524.89 507
7525.71 478
7526.53 492
7527.35 494
7528.17 505
7528.99 523
7529.81 472
7530.63 483
7531.44 499
7532.26 531
7533.08 509
7533.90 508
7534.72 509
7535.54 488
7536.36 460
7537.18 486
7538.00 517
7538.82 509
7539.64 449
7540.46 466
7541.28 477
7542.10 477
7542.92 481
7543.74 476
7544.56 475
7545.38 468
7546.20 452
7547.02 485
7547.84 517
7548.66 502
7549.48 455
7550.30 526
7551.12 480
7551.94 528
7552.76 478
7553.58 505
7554.40 478
7555.22 448
7556.04 420
7556.86 494
7557.68 482
7558.50 453
7559.32 528
7560.14 469
7560.96 537
7561.78 528
7562.60 539
7563.42 492
7564.24 531
7565.07 505
7565.89 538
7566.71 451
7567.53 492
7568.35 475
7569.17 481
7569.99 510
7570.81 483
7571.63 504
7572.46 500
7573.28 499
7574.10 485
7574.92 542
7575.74 535
7576.56 520
7577.38 461
7578.21 490
7579.03 476
7579.85 483
7580.67 578
7581.49 536
7582.31 488
7583.14 502
7583.96 480
7584.78 519
7585.60 502
7586.42 489
7587.25 502
7588.07 529
7588.89 506
7589.71 528
7590.54 568
7591.36 562
7592.18 511
7593.00 498
7593.83 456
7594.65 468
7595.47 506
7596.29 552
7597.12 574
7597.94 539
7598.76 546
7599.58 591
7600.41 546
7601.23 565
7602.05 498
7602.88 518
7603.70 566
7604.52 656
7605.34 670
7606.17 685
7606.99 654
7607.81 714
7608.64 695
7609.46 651
7610.28 610
7611.11 639
7611.93 641
7612.75 614
7613.58 605
7614.40 594
7615.23 646
7616.05 573
7616.87 593
7617.70 615
7618.52 668
7619.34 661
7620.17 678
7620.99 668
7621.82 685
7622.64 713
7623.46 604
7624.29 605
7625.11 582
7625.94 577
7626.76 643
7627.59 620
7628.41 629
7629.23 632
7630.06 621
7630.88 600
7631.71 662
7632.53 671
7633.36 732
7634.18 744
7635.01 773
7635.83 815
7636.66 726
7637.48 708
7638.31 665
7639.13 626
7639.95 601
7640.78 584
7641.61 601
7642.43 515
7643.26 499
7644.08 492
7644.91 505
7645.73 488
7646.56 487
7647.38 484
7648.21 472
7649.03 515
7649.86 523
7650.68 532
7651.51 460
7652.33 498
7653.16 447
7653.99 506
7654.81 516
7655.64 498
7656.46 542
7657.29 512
7658.12 483
7658.94 482
7659.77 504
7660.59 446
7661.42 564
7662.25 509
7663.07 505
7663.90 519
7664.72 465
7665.55 475
7666.38 486
7667.20 494
7668.03 462
7668.86 446
7669.68 524
7670.51 491
7671.34 505
7672.16 478
7672.99 501
7673.82 506
7674.64 485
7675.47 493
7676.30 481
7677.12 469
7677.95 479
7678.78 486
7679.61 472
7680.43 459
7681.26 428
7682.09 436
7682.92 366
7683.74 431
7684.57 415
7685.40 432
7686.22 436
7687.05 478
7687.88 465
7688.71 473
7689.54 443
7690.36 403
7691.19 408
7692.02 466
7692.85 461
7693.67 451
7694.50 461
7695.33 467
7696.16 459
7696.99 481
7697.81 491
7698.64 474
7699.47 473
7700.30 500
7701.13 494
7701.96 496
7702.78 475
7703.61 409
7704.44 431
7705.27 448
7706.10 446
7706.93 491
7707.75 425
7708.58 461
7709.41 468
7710.24 494
7711.07 473
7711.90 428
7712.73 453
7713.56 490
7714.39 488
7715.21 464
7716.04 434
7716.87 471
7717.70 448
7718.53 435
7719.36 450
7720.19 428
7721.02 419
7721.85 432
7722.68 424
7723.51 447
7724.34 449
7725.17 460
7726.00 420
7726.83 457
7727.66 388
7728.49 446
7729.31 499
7730.14 457
7730.97 407
7731.80 437
7732.63 458
7733.46 456
7734.29 452
7735.12 467
7735.95 457
7736.78 483
7737.62 435
7738.45 424
7739.28 428
7740.11 414
7740.94 457
7741.77 468
7742.60 420
7743.43 460
7744.26 502
7745.09 456
7745.92 433
7746.75 420
7747.58 399
7748.41 484
7749.24 463
7750.07 497
7750.91 510
7751.74 477
7752.57 455
7753.40 462
7754.23 489
7755.06 468
7755.89 491
7756.72 460
7757.55 423
7758.39 428
7759.22 419
7760.05 455
7760.88 443
7761.71 435
7762.54 418
7763.37 414
7764.21 497
7765.04 489
7765.87 386
7766.70 383
7767.53 413
7768.37 475
7769.20 447
7770.03 457
7770.86 451
7771.69 434
7772.53 445
7773.36 436
7774.19 489
7775.02 469
7775.85 449
7776.69 429
7777.52 432
7778.35 444
7779.18 438
7780.02 449
7780.85 458
7781.68 399
7782.51 453
7783.35 442
7784.18 488
7785.01 434
7785.85 429
7786.68 453
7787.51 453
7788.34 391
7789.18 435
7790.01 451
7790.84 469
7791.68 434
7792.51 455
7793.34 438
7794.18 436
7795.01 466
7795.84 460
7796.68 408
7797.51 387
7798.34 434
7799.18 448
7800.01 402
7800.84 440
7801.68 495
7802.51 446
7803.35 486
7804.18 476
7805.01 469
7805.85 491
7806.68 507
7807.51 486
7808.35 486
7809.18 457
7810.02 440
7810.85 465
7811.69 557
7812.52 494
7813.35 516
7814.19 525
7815.02 564
7815.86 630
7816.69 597
7817.53 634
7818.36 675
7819.20 644
7820.03 589
7820.86 565
7821.70 528
7822.53 590
7823.37 540
7824.20 585
7825.04 481
7825.87 559
7826.71 580
7827.54 556
7828.38 565
7829.21 596
7830.05 609
7830.88 590
7831.72 613
7832.56 607
7833.39 612
7834.23 568
7835.06 578
7835.90 539
7836.73 609
7837.57 624
7838.40 633
7839.24 580
7840.08 586
7840.91 612
7841.75 591
7842.58 540
7843.42 524
7844.25 565
7845.09 569
7845.93 530
7846.76 582
7847.60 517
7848.44 551
7849.27 532
7850.11 498
7850.94 536
7851.78 529
7852.62 561
7853.45 525
7854.29 472
7855.13 491
7855.96 565
7856.80 642
7857.64 600
7858.47 604
7859.31 588
7860.15 679
7860.98 683
7861.82 662
7862.66 621
7863.49 641
7864.33 666
7865.17 655
7866.01 611
7866.84 607
7867.68 589
7868.52 589
7869.35 648
7870.19 616
7871.03 568
7871.87 593
7872.70 623
7873.54 603
7874.38 562
7875.22 554
7876.05 663
7876.89 659
7877.73 649
7878.57 736
7879.41 802
7880.24 756
7881.08 750
7881.92 863
7882.76 768
7883.60 759
7884.43 793
7885.27 840
7886.11 776
7886.95 729
7887.79 728
7888.62 730
7889.46 732
7890.30 685
7891.14 737
7891.98 725
7892.82 703
7893.66 706
7894.49 674
7895.33 641
7896.17 654
7897.01 655
7897.85 734
7898.69 622
7899.53 586
7900.37 613
7901.20 630
7902.04 665
7902.88 609
7903.72 615
7904.56 554
7905.40 546
7906.24 591
7907.08 591
7907.92 598
7908.76 620
7909.60 604
7910.44 516
7911.28 558
7912.12 520
7912.96 567
7913.80 573
7914.63 521
7915.47 518
7916.31 531
7917.15 527
7917.99 563
7918.83 642
7919.67 648
7920.51 650
7921.35 710
7922.19 698
7923.03 727
7923.87 643
7924.71 670
7925.56 646
7926.40 686
7927.24 592
7928.08 576
7928.92 502
7929.76 518
7930.60 530
7931.44 529
7932.28 496
7933.12 493
7933.96 545
7934.80 544
7935.64 532
7936.48 530
7937.32 488
7938.16 519
7939.01 590
7939.85 483
7940.69 456
7941.53 486
7942.37 534
7943.21 465
7944.05 462
7944.89 493
7945.74 497
7946.58 495
7947.42 446
7948.26 499
7949.10 467
7949.94 468
7950.78 528
7951.63 507
7952.47 518
7953.31 533
7954.15 505
7954.99 507
7955.84 520
7956.68 574
7957.52 556
7958.36 569
7959.20 505
7960.05 514
7960.89 563
7961.73 565
7962.57 542
7963.41 518
7964.26 459
7965.10 520
7965.94 503
7966.78 485
7967.63 480
7968.47 563
7969.31 563
7970.15 516
7971.00 511
7971.84 561
7972.68 531
7973.53 530
7974.37 531
7975.21 493
7976.05 577
7976.90 563
7977.74 519
7978.58 493
7979.43 467
7980.27 449
7981.11 511
7981.96 498
7982.80 454
7983.64 461
7984.49 480
7985.33 466
7986.17 481
7987.02 428
7987.86 432
7988.70 432
7989.55 442
7990.39 496
7991.24 436
7992.08 438
7992.92 449
7993.77 413
7994.61 456
7995.46 420
7996.30 454
7997.14 486
7997.99 453
7998.83 423
7999.68 407
8000.52 439
8001.36 469
8002.21 406
8003.05 474
8003.90 456
8004.74 472
8005.59 492
8006.43 417
8007.28 446
8008.12 459
8008.97 435
8009.81 401
8010.65 399
8011.50 423
8012.34 456
8013.19 419
8014.03 453
8014.88 416
8015.72 446
8016.57 438
8017.41 389
8018.26 403
8019.11 465
8019.95 432
8020.80 435
8021.64 348
8022.49 358
8023.33 455
8024.18 462
8025.02 456
8025.87 409
8026.71 459
8027.56 465
8028.41 459
8029.25 442
8030.10 409
8030.94 440
8031.79 427
8032.64 406
8033.48 387
8034.33 399
8035.17 427
8036.02 414
8036.87 398
8037.71 372
8038.56 391
8039.40 399
8040.25 371
8041.10 387
8041.94 382
8042.79 389
8043.64 364
8044.48 387
8045.33 385
8046.18 386
8047.02 388
8047.87 424
8048.72 433
8049.56 410
8050.41 438
8051.26 453
8052.10 481
8052.95 488
8053.80 479
8054.65 436
8055.49 462
8056.34 432
8057.19 417
8058.04 483
8058.88 414
8059.73 458
8060.58 376
8061.42 372
8062.27 358
8063.12 397
8063.97 448
8064.82 395
8065.66 393
8066.51 391
8067.36 392
8068.21 434
8069.05 414
8069.90 370
8070.75 374
8071.60 364
8072.45 398
8073.29 414
8074.14 393
8074.99 372
8075.84 354
8076.69 444
8077.54 425
8078.38 397
8079.23 415
8080.08 397
8080.93 405
8081.78 421
8082.63 398
8083.48 398
8084.32 425
8085.17 471
8086.02 415
8086.87 424
8087.72 383
8088.57 469
8089.42 412
8090.27 413
8091.11 369
8091.96 395
8092.81 406
8093.66 410
8094.51 403
8095.36 397
8096.21 418
8097.06 370
8097.91 399
8098.76 426
8099.61 395
8100.46 416
8101.31 388
8102.16 367
8103.01 398
8103.86 359
8104.71 365
8105.56 402
8106.41 419
8107.26 443
8108.11 379
8108.96 425
8109.81 387
8110.66 384
8111.51 366
8112.36 397
8113.21 379
8114.06 385
8114.91 400
8115.76 398
8116.61 377
8117.46 390
8118.31 392
8119.16 367
8120.01 381
8120.86 374
8121.71 370
8122.56 385
8123.41 424
8124.26 408
8125.11 401
8125.96 421
8126.82 373
8127.67 399
8128.52 399
8129.37 410
8130.22 395
8131.07 407
8131.92 403
8132.77 364
8133.62 371
8134.48 376
8135.33 394
8136.18 438
8137.03 398
8137.88 403
8138.73 348
8139.58 386
8140.44 358
8141.29 380
8142.14 339
8142.99 360
8143.84 430
8144.69 439
8145.55 412
8146.40 394
8147.25 398
8148.10 470
8148.95 479
8149.81 438
8150.66 457
8151.51 481
8152.36 450
8153.22 495
8154.07 500
8154.92 528
8155.77 569
8156.63 636
8157.48 625
8158.33 623
8159.18 630
8160.04 639
8160.89 542
8161.74 503
8162.59 467
8163.45 498
8164.30 432
8165.15 392
8166.01 420
8166.86 453
8167.71 415
8168.57 488
8169.42 507
8170.27 476
8171.12 471
8171.98 459
8172.83 447
8173.68 412
8174.54 422
8175.39 426
8176.25 470
8177.10 458
8177.95 444
8178.81 433
8179.66 441
8180.51 439
8181.37 448
8182.22 436
8183.07 438
8183.93 418
8184.78 422
8185.64 396
8186.49 394
8187.34 429
8188.20 417
8189.05 413
8189.91 409
8190.76 366
8191.62 401
8192.47 367
8193.32 380
8194.18 377
8195.03 379
8195.89 415
8196.74 400
8197.60 365
8198.45 408
8199.31 437
8200.16 424
8201.02 423
8201.87 402
8202.73 366
8203.58 441
8204.44 410
8205.29 418
8206.15 339
8207.00 374
8207.86 391
8208.71 403
8209.57 408
8210.42 382
8211.28 410
8212.13 367
8212.99 360
8213.84 354
8214.70 375
8215.56 316
8216.41 377
8217.27 426
8218.12 425
8218.98 384
8219.83 377
8220.69 410
8221.55 384
8222.40 381
8223.26 397
8224.11 381
8224.97 404
8225.83 425
8226.68 432
8227.54 445
8228.39 390
8229.25 419
8230.11 385
8230.96 406
8231.82 334
8232.68 347
8233.53 408
8234.39 390
8235.25 362
8236.10 333
8236.96 395
8237.82 373
8238.67 369
8239.53 376
8240.39 390
8241.24 359
8242.10 342
8242.96 352
8243.81 385
8244.67 381
8245.53 370
8246.39 401
8247.24 384
8248.10 404
8248.96 368
8249.81 372
8250.67 321
8251.53 361
8252.39 378
8253.24 374
8254.10 335
8254.96 353
8255.82 363
8256.68 361
8257.53 358
8258.39 359
8259.25 372
8260.11 386
8260.96 429
8261.82 372
8262.68 425
8263.54 381
8264.40 338
8265.25 305
8266.11 321
8266.97 384
8267.83 405
8268.69 363
8269.55 374
8270.40 390
8271.26 389
8272.12 404
8272.98 371
8273.84 376
8274.70 411
8275.56 380
8276.41 388
8277.27 393
8278.13 382
8278.99 432
8279.85 362
8280.71 352
8281.57 347
8282.43 372
8283.29 372
8284.15 391
8285.00 380
8285.86 383
8286.72 348
8287.58 372
8288.44 406
8289.30 369
8290.16 339
8291.02 365
8291.88 390
8292.74 401
8293.60 378
8294.46 398
8295.32 421
8296.18 421
8297.04 356
8297.90 342
8298.76 373
8299.62 395
8300.48 350
8301.34 409
8302.20 371
8303.06 415
8303.92 373
8304.78 363
8305.64 408
8306.50 384
8307.36 408
8308.22 367
8309.08 405
8309.94 429
8310.80 425
8311.66 397
8312.52 413
8313.38 416
8314.24 400
8315.10 401
8315.97 436
8316.83 441
8317.69 396
8318.55 440
8319.41 416
8320.27 403
8321.13 423
8321.99 379
8322.85 416
8323.71 411
8324.58 341
8325.44 349
8326.30 359
8327.16 384
8328.02 419
8328.88 440
8329.74 437
8330.61 383
8331.47 373
8332.33 306
8333.19 389
8334.05 408
8334.91 409
8335.78 347
8336.64 413
8337.50 417
8338.36 359
8339.22 357
8340.09 389
8340.95 375
8341.81 387
8342.67 351
8343.53 385
8344.40 423
8345.26 442
8346.12 446
8346.98 410
8347.85 408
8348.71 424
8349.57 391
8350.43 366
8351.30 344
8352.16 363
8353.02 388
8353.88 374
8354.75 385
8355.61 354
8356.47 375
8357.34 353
8358.20 424
8359.06 368
8359.93 341
8360.79 340
8361.65 355
8362.51 384
8363.38 344
8364.24 360
8365.10 339
8365.97 340
8366.83 346
8367.69 373
8368.56 370
8369.42 361
8370.29 386
8371.15 395
8372.01 373
8372.88 396
8373.74 351
8374.60 357
8375.47 373
8376.33 334
8377.20 373
8378.06 401
8378.92 404
8379.79 367
8380.65 403
8381.52 422
8382.38 361
8383.25 410
8384.11 380
8384.97 453
8385.84 386
8386.70 385
8387.57 417
8388.43 440
8389.30 385
8390.16 413
8391.03 358
8391.89 412
8392.76 409
8393.62 404
8394.48 436
8395.35 418
8396.21 409
8397.08 415
8397.94 371
8398.81 402
8399.67 428
8400.54 448
8401.41 412
8402.27 375
8403.14 383
8404.00 417
8404.87 448
8405.73 406
8406.60 470
8407.46 346
8408.33 382
8409.19 375
8410.06 429
8410.93 416
8411.79 426
8412.66 427
8413.52 416
8414.39 386
8415.25 388
8416.12 382
8416.99 421
8417.85 419
8418.72 398
8419.59 398
8420.45 420
8421.32 427
8422.18 393
8423.05 420
8423.92 427
8424.78 440
8425.65 459
8426.52 507
8427.38 468
8428.25 437
8429.12 466
8429.98 443
8430.85 451
8431.72 448
8432.58 457
8433.45 477
8434.32 479
8435.18 484
8436.05 513
8436.92 524
8437.78 572
8438.65 504
8439.52 592
8440.39 533
8441.25 589
8442.12 551
8442.99 587
8443.86 606
8444.72 644
8445.59 720
8446.46 652
8447.33 641
8448.19 629
8449.06 642
8449.93 624
8450.80 573
8451.66 605
8452.53 569
8453.40 614
8454.27 643
8455.14 621
8456.00 632
8456.87 664
8457.74 664
8458.61 671
8459.48 698
8460.35 785
8461.21 776
8462.08 769
8462.95 780
8463.82 770
8464.69 702
8465.56 692
8466.42 650
8467.29 620
8468.16 663
8469.03 761
8469.90 885
8470.77 1030
8471.64 1112
8472.51 1233
8473.37 1342
8474.24 1417
8475.11 1341
8475.98 1281
8476.85 1172
8477.72 947
8478.59 873
8479.46 833
8480.33 733
8481.20 668
8482.07 605
8482.94 666
8483.81 524
8484.67 535
8485.54 538
8486.41 578
8487.28 524
8488.15 538
8489.02 513
8489.89 503
8490.76 509
8491.63 490
8492.50 486
8493.37 496
8494.24 497
8495.11 449
8495.98 447
8496.85 484
8497.72 502
8498.59 515
8499.46 503
8500.33 463
8501.20 446
8502.07 475
8502.94 542
8503.82 514
8504.69 500
8505.56 490
8506.43 494
8507.30 473
8508.17 513
8509.04 557
8509.91 539
8510.78 549
8511.65 542
8512.52 544
8513.39 537
8514.26 529
8515.14 529
8516.01 537
8516.88 512
8517.75 479
8518.62 454
8519.49 531
8520.36 487
8521.23 491
8522.11 452
8522.98 535
8523.85 475
8524.72 439
8525.59 417
8526.46 532
8527.34 490
8528.21 499
8529.08 532
8529.95 492
8530.82 514
8531.69 531
8532.57 494
8533.44 541
8534.31 516
8535.18 537
8536.05 565
8536.93 549
8537.80 520
8538.67 548
8539.54 560
8540.42 539
8541.29 501
8542.16 529
8543.03 512
8543.91 513
8544.78 522
8545.65 568
8546.52 524
8547.40 528
8548.27 492
8549.14 504
8550.02 499
8550.89 523
8551.76 566
8552.63 546
8553.51 512
8554.38 618
8555.25 613
8556.13 604
8557.00 658
8557.87 675
8558.75 740
8559.62 726
8560.49 685
8561.37 660
8562.24 581
8563.11 521
8563.99 563
8564.86 588
8565.73 533
8566.61 504
8567.48 449
8568.36 475
8569.23 478
8570.10 426
8570.98 450
8571.85 433
8572.73 420
8573.60 455
8574.47 435
8575.35 507
8576.22 467
8577.10 435
8577.97 418
8578.84 427
8579.72 444
8580.59 458
8581.47 415
8582.34 437
8583.22 457
8584.09 419
8584.97 422
8585.84 438
8586.72 434
8587.59 377
8588.47 430
8589.34 450
8590.22 435
8591.09 452
8591.96 435
8592.84 434
8593.72 420
8594.59 457
8595.47 434
8596.34 471
8597.22 483
8598.09 436
8598.97 438
8599.84 437
8600.72 445
8601.59 422
8602.47 410
8603.34 429
8604.22 451
8605.10 477
8605.97 448
8606.85 482
8607.72 494
8608.60 442
8609.47 464
8610.35 452
8611.23 500
8612.10 459
8612.98 479
8613.85 480
8614.73 506
8615.61 472
8616.48 460
8617.36 390
8618.24 458
8619.11 472
8619.99 494
8620.87 477
8621.74 470
8622.62 458
8623.49 476
8624.37 467
8625.25 469
8626.13 496
8627.00 430
8627.88 484
8628.76 482
8629.63 530
8630.51 474
8631.39 462
8632.26 512
8633.14 528
8634.02 480
8634.89 479
8635.77 461
8636.65 487
8637.53 509
8638.40 490
8639.28 496
8640.16 509
8641.04 522
8641.91 533
8642.79 530
8643.67 523
8644.55 578
8645.42 540
8646.30 523
8647.18 527
8648.06 563
8648.94 585
8649.81 562
8650.69 547
8651.57 568
8652.45 593
8653.33 544
8654.20 583
8655.08 571
8655.96 560
8656.84 557
8657.72 569
8658.60 634
8659.47 674
8660.35 613
8661.23 580
8662.11 582
8662.99 540
8663.87 577
8664.75 592
8665.62 600
8666.50 602
8667.38 621
8668.26 601
8669.14 664
8670.02 570
8670.90 653
8671.78 678
8672.66 659
8673.54 683
8674.42 767
8675.29 836
8676.17 860
8677.05 959
8677.93 952
8678.81 1003
8679.69 1010
8680.57 964
8681.45 901
8682.33 864
8683.21 759
8684.09 746
8684.97 738
8685.85 692
8686.73 703
8687.61 713
8688.49 672
8689.37 728
8690.25 684
8691.13 742
8692.01 832
8692.89 984
8693.77 1121
8694.65 1381
8695.53 1471
8696.41 1391
8697.29 1443
8698.17 1263
8699.05 1182
8699.93 1042
8700.81 932
8701.69 867
8702.57 754
8703.45 739
8704.33 626
8705.22 661
8706.10 656
8706.98 585
8707.86 568
8708.74 547
8709.62 545
8710.50 582
8711.38 559
8712.26 540
8713.14 515
8714.03 524
8714.91 515
8715.79 504
8716.67 530
8717.55 591
8718.43 489
8719.31 434
8720.20 479
8721.08 524
8721.96 481
8722.84 424
8723.72 470
8724.60 414
8725.49 509
8726.37 492
8727.25 555
8728.13 496
8729.01 479
8729.90 479
8730.78 502
8731.66 489
8732.54 507
8733.42 508
8734.31 483
8735.19 542
8736.07 554
8736.95 525
8737.84 468
8738.72 469
8739.60 503
8740.48 484
8741.37 425
8742.25 416
8743.13 448
8744.01 486
8744.90 434
8745.78 415
8746.66 492
8747.54 483
8748.43 512
8749.31 447
8750.19 463
8751.08 470
8751.96 441
8752.84 418
8753.73 437
8754.61 467
8755.49 474
8756.38 448
8757.26 476
8758.14 511
8759.03 533
8759.91 544
8760.79 516
8761.68 536
8762.56 526
8763.45 516
8764.33 475
8765.21 508
8766.10 514
8766.98 503
8767.86 561
8768.75 539
8769.63 483
8770.52 507
8771.40 525
8772.28 497
8773.17 503
8774.05 498
8774.94 466
8775.82 495
8776.71 447
8777.59 446
8778.48 471
8779.36 451
8780.24 505
8781.13 428
8782.01 458
8782.90 427
8783.78 408
8784.67 431
8785.55 479
8786.44 454
8787.32 377
8788.21 434
8789.09 439
8789.98 402
8790.86 391
8791.75 414
8792.63 406
8793.52 482
8794.40 412
8795.29 392
8796.17 378
8797.06 391
8797.94 414
8798.83 423
8799.72 425
8800.60 388
8801.49 433
8802.37 404
8803.26 441
8804.14 424
8805.03 406
8805.92 414
8806.80 422
8807.69 441
8808.57 452
8809.46 426
8810.35 404
8811.23 388
8812.12 425
8813.00 384
8813.89 376
8814.78 425
8815.66 361
8816.55 377
8817.44 377
8818.32 398
8819.21 425
8820.10 376
8820.98 422
8821.87 435
8822.76 424
8823.64 415
8824.53 391
8825.42 358
8826.30 385
8827.19 402
8828.08 387
8828.96 388
8829.85 348
8830.74 381
8831.63 371
8832.51 366
8833.40 340
8834.29 330
8835.17 342
8836.06 362
8836.95 390
8837.84 348
8838.72 371
8839.61 388
8840.50 391
8841.39 360
8842.28 354
8843.16 356
8844.05 356
8844.94 360
8845.83 304
8846.71 315
8847.60 391
8848.49 374
8849.38 346
8850.27 395
8851.15 371
8852.04 370
8852.93 383
8853.82 373
8854.71 364
8855.60 361
8856.48 344
8857.37 332
8858.26 321
8859.15 340
8860.04 330
8860.93 375
8861.82 395
8862.70 318
8863.59 344
8864.48 346
8865.37 359
8866.26 336
8867.15 338
8868.04 317
8868.93 335
8869.82 372
8870.70 374
8871.59 356
8872.48 349
8873.37 348
8874.26 343
8875.15 350
8876.04 351
8876.93 387
8877.82 333
8878.71 306
8879.60 332
8880.49 330
8881.38 329
8882.27 347
8883.16 339
8884.05 341
8884.94 335
8885.83 355
8886.72 323
8887.61 332
8888.50 306
8889.39 293
8890.28 297
8891.17 299
8892.06 293
8892.95 280
8893.84 285
8894.73 315
8895.62 352
8896.51 306
8897.40 310
8898.29 345
8899.18 328
8900.07 310
8900.96 310
8901.85 338
8902.74 342
8903.63 345
8904.52 312
8905.42 299
8906.31 320
8907.20 301
8908.09 337
8908.98 296
8909.87 274
8910.76 348
8911.65 340
8912.54 339
8913.44 291
8914.33 316
8915.22 308
8916.11 332
8917.00 317
8917.89 293
8918.78 325
8919.68 346
8920.57 300
8921.46 263
8922.35 297
8923.24 303
8924.13 307
8925.03 338
8925.92 336
8926.81 282
8927.70 317
8928.59 260
8929.49 284
8930.38 298
8931.27 312
8932.16 324
8933.05 307
8933.95 280
8934.84 273
8935.73 308
8936.62 294
8937.52 319
8938.41 302
8939.30 304
8940.19 354
8941.09 313
8941.98 268
8942.87 297
8943.77 302
8944.66 353
8945.55 284
8946.44 265
8947.34 291
8948.23 308
8949.12 332
8950.02 328
8950.91 265
8951.80 253
8952.70 346
8953.59 281
8954.48 292
8955.38 263
8956.27 317
8957.16 301
8958.06 288
8958.95 279
8959.84 301
8960.74 277
8961.63 313
8962.52 300
8963.42 308
8964.31 288
8965.21 318
8966.10 302
8966.99 294
8967.89 291
8968.78 272
8969.68 317
8970.57 330
8971.46 314
8972.36 316
8973.25 311
8974.15 294
8975.04 278
8975.94 312
8976.83 329
8977.72 322
8978.62 269
8979.51 287
8980.41 275
8981.30 299
8982.20 279
8983.09 310
8983.99 315
8984.88 313
8985.78 269
8986.67 266
8987.57 251
8988.46 287
8989.36 296
8990.25 306
8991.15 277
8992.04 300
8992.94 299
8993.83 268
8994.73 294
8995.62 315
8996.52 331
8997.41 299
8998.31 305
8999.21 290
9000.10 312
9001.00 269
9001.89 308
9002.79 309
9003.68 303
9004.58 271
9005.48 307
9006.37 344
9007.27 305
9008.16 334
9009.06 277
9009.96 301
9010.85 260
9011.75 297
9012.64 301
9013.54 300
9014.44 269
9015.33 259
9016.23 249
9017.13 289
9018.02 274
9018.92 328
9019.82 296
9020.71 309
9021.61 267
9022.51 276
9023.40 308
9024.30 290
9025.20 252
9026.09 286
9026.99 311
9027.89 301
9028.78 316
9029.68 308
9030.58 310
9031.48 286
9032.37 316
9033.27 302
9034.17 252
9035.06 275
9035.96 304
9036.86 274
9037.76 296
9038.65 325
9039.55 273
9040.45 319
9041.35 259
9042.25 310
9043.14 320
9044.04 321
9044.94 274
9045.84 277
9046.73 334
9047.63 316
9048.53 275
9049.43 309
9050.33 316
9051.22 270
9052.12 292
9053.02 285
9053.92 316
9054.82 321
9055.72 305
9056.61 308
9057.51 341
9058.41 284
9059.31 276
9060.21 306
9061.11 326
9062.01 337
9062.91 286
9063.80 309
9064.70 289
9065.60 314
9066.50 330
9067.40 308
9068.30 254
9069.20 284
9070.10 306
9071.00 373
9071.89 330
9072.79 331
9073.69 353
9074.59 312
9075.49 292
9076.39 280
9077.29 306
9078.19 332
9079.09 353
9079.99 319
9080.89 322
9081.79 271
9082.69 285
9083.59 299
9084.49 295
9085.39 294
9086.29 318
9087.19 330
9088.09 300
9088.99 285
9089.89 311
9090.79 334
9091.69 347
9092.59 342
9093.49 298
9094.39 350
9095.29 282
9096.19 311
9097.09 285
9097.99 302
9098.89 300
9099.79 311
9100.69 266
9101.59 246
9102.49 298
9103.39 314
9104.30 278
9105.20 288
9106.10 308
9107.00 303
9107.90 295
9108.80 258
9109.70 293
9110.60 289
9111.50 291
9112.40 302
9113.31 332
9114.21 280
9115.11 252
9116.01 281
9116.91 325
9117.81 255
9118.71 275
9119.62 300
9120.52 289
9121.42 294
9122.32 261
9123.22 300
9124.12 299
9125.03 315
9125.93 300
9126.83 322
9127.73 279
9128.63 269
9129.54 260
9130.44 282
9131.34 287
9132.24 304
9133.14 315
9134.05 269
9134.95 261
9135.85 254
9136.75 277
9137.66 281
9138.56 265
9139.46 264
9140.36 294
9141.27 298
9142.17 263
9143.07 238
9143.97 275
9144.88 253
9145.78 267
9146.68 264
9147.59 276
9148.49 261
9149.39 267
9150.29 276
9151.20 324
9152.10 316
9153.00 273
9153.91 301
9154.81 288
9155.71 252
9156.62 253
9157.52 296
9158.42 294
9159.33 285
9160.23 356
9161.14 306
9162.04 295
9162.94 266
9163.85 267
9164.75 286
9165.65 239
9166.56 251
9167.46 279
9168.37 286
9169.27 328
9170.17 301
9171.08 301
9171.98 280
9172.89 295
9173.79 304
9174.69 313
9175.60 260
9176.50 273
9177.41 285
9178.31 254
9179.22 246
9180.12 247
9181.03 277
9181.93 267
9182.84 306
9183.74 282
9184.64 304
9185.55 285
9186.45 285
9187.36 245
9188.26 294
9189.17 229
9190.07 251
9190.98 313
9191.88 262
9192.79 280
9193.69 285
9194.60 310
9195.51 238
9196.41 277
9197.32 269
9198.22 301
9199.13 262
9200.03 305
9200.94 310
9201.84 289
9202.75 307
9203.66 330
9204.56 376
9205.47 368
9206.37 264
9207.28 296
9208.18 322
9209.09 302
9210.00 322
9210.90 293
9211.81 349
9212.71 351
9213.62 317
9214.53 293
9215.43 265
9216.34 342
9217.25 278
9218.15 287
9219.06 257
9219.97 241
9220.87 247
9221.78 282
9222.69 258
9223.59 314
9224.50 255
9225.41 288
9226.31 256
9227.22 272
9228.13 297
9229.03 272
9229.94 281
9230.85 249
9231.75 255
9232.66 275
9233.57 297
9234.48 246
9235.38 276
9236.29 284
9237.20 331
9238.11 298
9239.01 287
9239.92 262
9240.83 272
9241.74 285
9242.64 291
9243.55 291
9244.46 258
9245.37 277
9246.27 288
9247.18 295
9248.09 282
9249.00 274
9249.91 266
9250.81 282
9251.72 245
9252.63 265
9253.54 280
9254.45 314
9255.35 256
9256.26 269
9257.17 251
9258.08 242
9258.99 269
9259.90 269
9260.80 268
9261.71 316
9262.62 275
9263.53 280
9264.44 323
9265.35 256
9266.26 264
9267.17 270
9268.07 298
9268.98 315
9269.89 299
9270.80 290
9271.71 293
9272.62 289
9273.53 268
9274.44 256
9275.35 256
9276.26 287
9277.17 297
9278.08 308
9278.98 300
9279.89 262
9280.80 238
9281.71 280
9282.62 303
9283.53 251
9284.44 243
9285.35 249
9286.26 272
9287.17 305
9288.08 339
9288.99 293
9289.90 255
9290.81 256
9291.72 301
9292.63 260
9293.54 254
9294.45 293
9295.36 279
9296.27 276
9297.18 276
9298.09 249
9299.00 324
9299.91 273
9300.82 261
9301.73 268
9302.65 250
9303.56 268
9304.47 310
9305.38 313
9306.29 309
9307.20 306
9308.11 270
9309.02 309
9309.93 310
9310.84 305
9311.75 314
9312.66 345
9313.58 322
9314.49 289
9315.40 322
9316.31 336
9317.22 333
9318.13 306
9319.04 312
9319.95 281
9320.87 312
9321.78 314
9322.69 304
9323.60 274
9324.51 285
9325.42 312
9326.34 313
9327.25 282
9328.16 238
9329.07 283
9329.98 294
9330.90 308
9331.81 310
9332.72 301
9333.63 302
9334.54 274
9335.46 256
9336.37 251
9337.28 241
9338.19 307
9339.11 269
9340.02 285
9340.93 316
9341.84 261
9342.76 300
9343.67 269
9344.58 239
9345.49 275
9346.41 269
9347.32 301
9348.23 260
9349.14 281
9350.06 274
9350.97 272
9351.88 291
9352.80 348
9353.71 314
9354.62 271
9355.54 322
9356.45 302
9357.36 291
9358.28 266
9359.19 258
9360.10 336
9361.02 292
9361.93 285
9362.84 308
9363.76 283
9364.67 295
9365.58 288
9366.50 275
9367.41 243
9368.32 273
9369.24 278
9370.15 298
9371.07 242
9371.98 292
9372.89 243
9373.81 270
9374.72 260
9375.64 252
9376.55 284
9377.47 288
9378.38 325
9379.29 298
9380.21 322
9381.12 278
9382.04 271
9382.95 255
9383.87 262
9384.78 315
9385.70 326
9386.61 306
9387.52 275
9388.44 274
9389.35 277
9390.27 309
9391.18 286
9392.10 303
9393.01 291
9393.93 337
9394.84 302
9395.76 290
9396.67 360
9397.59 336
9398.51 309
9399.42 341
9400.34 337
9401.25 290
9402.17 278
9403.08 288
9404.00 364
9404.91 324
9405.83 288
9406.74 291
9407.66 302
9408.58 288
9409.49 303
9410.41 313
9411.32 293
9412.24 274
9413.16 317
9414.07 337
9414.99 269
9415.90 280
9416.82 279
9417.74 306
9418.65 319
9419.57 292
9420.49 272
9421.40 295
9422.32 254
9423.23 277
9424.15 257
9425.07 327
9425.98 315
9426.90 307
9427.82 292
9428.73 269
9429.65 292
9430.57 319
9431.48 293
9432.40 318
9433.32 273
9434.24 280
9435.15 340
9436.07 308
9436.99 300
9437.90 326
9438.82 337
9439.74 355
9440.66 344
9441.57 318
9442.49 371
9443.41 314
9444.33 330
9445.24 312
9446.16 285
9447.08 332
9448.00 367
9448.91 305
9449.83 286
9450.75 368
9451.67 370
9452.59 338
9453.50 323
9454.42 352
9455.34 356
9456.26 434
9457.18 410
9458.09 379
9459.01 397
9459.93 380
9460.85 400
9461.77 364
9462.69 355
9463.60 310
9464.52 326
9465.44 285
9466.36 314
9467.28 351
9468.20 348
9469.12 353
9470.03 300
9470.95 297
9471.87 323
9472.79 358
9473.71 315
9474.63 334
9475.55 299
9476.47 355
9477.39 337
9478.31 341
9479.22 350
9480.14 325
9481.06 339
9481.98 379
9482.90 352
9483.82 354
9484.74 358
9485.66 392
9486.58 409
9487.50 383
9488.42 366
9489.34 371
9490.26 360
9491.18 320
9492.10 302
9493.02 306
9493.94 304
9494.86 338
9495.78 325
9496.70 289
9497.62 333
9498.54 318
9499.46 292
9500.38 304
9501.30 332
9502.22 314
9503.14 301
9504.06 326
9504.98 314
9505.90 290
9506.82 315
9507.74 317
9508.66 291
9509.58 312
9510.50 321
9511.42 329
9512.35 282
9513.27 295
9514.19 284
9515.11 311
9516.03 305
9516.95 367
9517.87 375
9518.79 333
9519.71 324
9520.63 364
9521.56 340
9522.48 302
9523.40 375
9524.32 344
9525.24 362
9526.16 336
9527.08 370
9528.01 305
9528.93 331
9529.85 327
9530.77 302
9531.69 288
9532.61 324
9533.54 369
9534.46 353
9535.38 338
9536.30 341
9537.22 355
9538.15 332
9539.07 345
9539.99 376
9540.91 403
9541.84 395
9542.76 354
9543.68 335
9544.60 360
9545.52 320
9546.45 329
9547.37 321
9548.29 335
9549.21 331
9550.14 324
9551.06 350
9551.98 350
9552.91 342
9553.83 308
9554.75 340
9555.67 314
9556.60 332
9557.52 331
9558.44 371
9559.37 321
9560.29 351
9561.21 335
9562.14 338
9563.06 379
9563.98 359
9564.91 359
9565.83 338
9566.75 343
9567.68 351
9568.60 368
9569.52 372
9570.45 334
9571.37 344
9572.29 372
9573.22 347
9574.14 319
9575.07 318
9575.99 348
9576.91 345
9577.84 377
9578.76 381
9579.69 344
9580.61 350
9581.53 322
9582.46 345
9583.38 323
9584.31 355
9585.23 340
9586.16 343
9587.08 360
9588.00 305
9588.93 337
9589.85 337
9590.78 319
9591.70 333
9592.63 323
9593.55 358
9594.48 336
9595.40 377
9596.33 368
9597.25 329
9598.18 379
9599.10 317
9600.03 361
9600.95 293
9601.88 360
9602.80 368
9603.73 379
9604.65 428
9605.58 362
9606.50 384
9607.43 411
9608.35 390
9609.28 325
9610.21 341
9611.13 379
9612.06 397
9612.98 374
9613.91 364
9614.83 374
9615.76 374
9616.69 375
9617.61 404
9618.54 410
9619.46 358
9620.39 407
9621.32 374
9622.24 368
9623.17 354
9624.09 425
9625.02 394
9625.95 393
9626.87 415
9627.80 407
9628.73 444
9629.65 418
9630.58 374
9631.51 383
9632.43 388
9633.36 402
9634.29 430
9635.21 357
9636.14 421
9637.07 438
9637.99 422
9638.92 493
9639.85 434
9640.77 400
9641.70 453
9642.63 485
9643.56 453
9644.48 465
9645.41 529
9646.34 477
9647.26 444
9648.19 490
9649.12 468
9650.05 512
9650.97 542
9651.90 559
9652.83 551
9653.76 585
9654.68 555
9655.61 564
9656.54 549
9657.47 554
9658.40 537
9659.32 524
9660.25 545
9661.18 520
9662.11 505
9663.04 522
9663.96 580
9664.89 531
9665.82 558
9666.75 523
9667.68 561
9668.61 580
9669.53 620
9670.46 554
9671.39 548
9672.32 603
9673.25 662
9674.18 597
9675.11 531
9676.03 582
9676.96 634
9677.89 638
9678.82 600
9679.75 578
9680.68 583
9681.61 569
9682.54 539
9683.47 604
9684.40 557
9685.32 613
9686.25 627
9687.18 593
9688.11 559
9689.04 596
9689.97 675
9690.90 686
9691.83 657
9692.76 633
9693.69 678
9694.62 698
9695.55 659
9696.48 626
9697.41 660
9698.34 648
9699.27 683
9700.20 665
9701.13 694
9702.06 697
9702.99 770
9703.92 755
9704.85 793
9705.78 747
9706.71 673
9707.64 713
9708.57 695
9709.50 680
9710.43 729
9711.36 689
9712.29 666
9713.22 685
9714.15 739
9715.08 762
9716.01 746
9716.94 818
9717.87 875
9718.80 792
9719.74 853
9720.67 833
9721.60 841
9722.53 894
9723.46 786
9724.39 742
9725.32 723
9726.25 635
9727.18 672
9728.11 700
9729.05 612
9729.98 594
9730.91 644
9731.84 640
9732.77 647
9733.70 630
9734.63 610
9735.57 662
9736.50 640
9737.43 663
9738.36 685
9739.29 681
9740.22 674
9741.16 616
9742.09 552
9743.02 560
9743.95 619
9744.88 574
9745.82 565
9746.75 515
9747.68 551
9748.61 523
9749.55 536
9750.48 497
9751.41 522
9752.34 549
9753.27 550
9754.21 543
9755.14 536
9756.07 515
9757.01 529
9757.94 537
9758.87 510
9759.80 516
9760.74 488
9761.67 445
9762.60 481
9763.53 505
9764.47 520
9765.40 518
9766.33 516
9767.27 518
9768.20 537
9769.13 499
9770.07 516
9771.00 521
9771.93 488
9772.87 522
9773.80 505
9774.73 491
9775.67 470
9776.60 437
9777.53 477
9778.47 501
9779.40 500
9780.34 499
9781.27 466
9782.20 500
9783.14 588
9784.07 567
9785.00 535
9785.94 559
9786.87 553
9787.81 599
9788.74 567
9789.68 553
9790.61 580
9791.54 565
9792.48 543
9793.41 534
9794.35 493
9795.28 582
9796.22 528
9797.15 518
9798.08 497
9799.02 484
9799.95 538
9800.89 531
9801.82 496
9802.76 507
9803.69 535
9804.63 516
9805.56 496
9806.50 518
9807.43 496
9808.37 461
9809.30 406
9810.24 442
9811.17 438
9812.11 424
9813.04 402
9813.98 404
9814.91 429
9815.85 398
9816.79 409
9817.72 400
9818.66 394
9819.59 429
9820.53 394
9821.46 390
9822.40 406
9823.34 409
9824.27 421
9825.21 379
9826.14 385
9827.08 422
9828.02 428
9828.95 400
9829.89 407
9830.82 419
9831.76 426
9832.70 397
9833.63 364
9834.57 350
9835.50 313
9836.44 342
9837.38 382
9838.31 357
9839.25 365
9840.19 361
9841.12 382
9842.06 380
9843.00 403
9843.93 397
9844.87 396
9845.81 418
9846.74 439
9847.68 364
9848.62 351
9849.56 357
9850.49 383
9851.43 349
9852.37 337
9853.30 380
9854.24 368
9855.18 354
9856.12 395
9857.05 446
9857.99 395
9858.93 408
9859.87 361
9860.80 415
9861.74 377
9862.68 392
9863.62 363
9864.55 380
9865.49 389
9866.43 383
9867.37 374
9868.31 380
9869.24 412
9870.18 395
9871.12 384
9872.06 406
9873.00 390
9873.93 353
9874.87 372
9875.81 388
9876.75 376
9877.69 362
9878.63 330
9879.56 340
9880.50 347
9881.44 327
9882.38 349
9883.32 382
9884.26 396
9885.20 336
9886.14 330
9887.07 418
9888.01 377
9888.95 358
9889.89 363
9890.83 361
9891.77 366
9892.71 341
9893.65 363
9894.59 342
9895.53 352
9896.47 370
9897.40 360
9898.34 350
9899.28 406
9900.22 409
9901.16 350
9902.10 384
9903.04 348
9903.98 357
9904.92 349
9905.86 394
9906.80 342
9907.74 342
9908.68 356
9909.62 407
9910.56 377
9911.50 334
9912.44 370
9913.38 358
9914.32 389
9915.26 338
9916.20 383
9917.14 395
9918.08 395
9919.02 404
9919.96 370
9920.90 401
9921.84 379
9922.78 392
9923.72 389
9924.66 426
9925.61 420
9926.55 449
9927.49 500
9928.43 552
9929.37 617
9930.31 686
9931.25 655
9932.19 685
9933.13 665
9934.07 634
9935.01 506
9935.96 517
9936.90 490
9937.84 429
9938.78 397
9939.72 420
9940.66 373
9941.60 390
9942.54 370
9943.49 373
9944.43 300
9945.37 315
9946.31 360
9947.25 348
9948.19 384
9949.14 321
9950.08 352
9951.02 352
9951.96 338
9952.90 302
9953.85 354
9954.79 323
9955.73 327
9956.67 323
9957.61 324
9958.56 294
9959.50 337
9960.44 393
9961.38 333
9962.33 302
9963.27 326
9964.21 327
9965.15 307
9966.10 326
9967.04 291
9967.98 320
9968.92 361
9969.87 352
9970.81 311
9971.75 343
9972.70 376
9973.64 332
9974.58 352
9975.52 334
9976.47 333
9977.41 336
9978.35 371
9979.30 366
9980.24 366
9981.18 306
9982.13 332
9983.07 337
9984.01 287
9984.96 295
9985.90 310
9986.84 338
9987.79 306
9988.73 323
9989.68 378
9990.62 331
9991.56 336
9992.51 324
9993.45 311
9994.39 295
9995.34 325
9996.28 371
9997.23 314
9998.17 280
9999.11 328
10000.06 338
10001.00 301
10001.95 314
10002.89 320
10003.84 326
10004.78 357
10005.73 342
10006.67 338
10007.61 322
10008.56 335
10009.50 336
10010.45 306
10011.39 291
10012.34 300
10013.28 326
10014.23 315
10015.17 290
10016.12 285
10017.06 290
10018.01 302
10018.95 318
10019.90 267
10020.84 309
10021.79 301
10022.73 337
10023.68 321
10024.62 323
10025.57 293
10026.51 308
10027.46 333
10028.41 291
10029.35 309
10030.30 314
10031.24 325
10032.19 302
10033.13 312
10034.08 297
10035.03 349
10035.97 266
10036.92 298
10037.86 265
10038.81 283
10039.76 290
10040.70 276
10041.65 316
10042.59 295
10043.54 268
10044.49 280
10045.43 285
10046.38 258
10047.33 259
10048.27 306
10049.22 265
10050.17 232
10051.11 293
10052.06 280
10053.01 271
10053.95 257
10054.90 298
10055.85 272
10056.79 262
10057.74 267
10058.69 336
10059.63 347
10060.58 335
10061.53 307
10062.48 312
10063.42 336
10064.37 311
10065.32 281
10066.26 294
10067.21 277
10068.16 244
10069.11 252
10070.05 293
10071.00 300
10071.95 256
10072.90 284
10073.84 287
10074.79 298
10075.74 273
10076.69 291
10077.64 309
10078.58 304
10079.53 256
10080.48 290
10081.43 276
10082.38 242
10083.32 262
10084.27 263
10085.22 280
10086.17 261
10087.12 279
10088.07 294
10089.01 282
10089.96 316
10090.91 298
10091.86 293
10092.81 264
10093.76 259
10094.71 275
10095.65 238
10096.60 279
10097.55 262
10098.50 266
10099.45 260
10100.40 263
10101.35 258
10102.30 271
10103.25 239
10104.19 265
10105.14 233
10106.09 268
10107.04 244
10107.99 273
10108.94 282
10109.89 299
10110.84 265
10111.79 234
10112.74 236
10113.69 253
10114.64 276
10115.59 277
10116.54 279
10117.49 248
10118.44 257
10119.39 238
10120.34 281
10121.29 272
10122.24 251
10123.19 256
10124.14 276
10125.09 259
10126.04 260
10126.99 259
10127.94 261
10128.89 257
10129.84 284
10130.79 283
10131.74 264
10132.69 288
10133.64 272
10134.59 279
10135.54 254
10136.49 269
10137.44 264
10138.39 255
10139.34 260
10140.29 282
10141.24 296
10142.20 255
10143.15 278
10144.10 288
10145.05 258
10146.00 264
10146.95 258
10147.90 310
10148.85 237
10149.80 255
10150.76 278
10151.71 267
10152.66 290
10153.61 218
10154.56 222
10155.51 281
10156.46 283
10157.42 284
10158.37 282
10159.32 290
10160.27 270
10161.22 279
10162.18 279
10163.13 275
10164.08 244
10165.03 270
10165.98 277
10166.93 283
10167.89 236
10168.84 261
10169.79 281
10170.74 277
10171.70 237
10172.65 253
10173.60 304
10174.55 310
10175.51 307
10176.46 303
10177.41 256
10178.36 287
10179.32 319
10180.27 279
10181.22 286
10182.17 283
10183.13 295
10184.08 267
10185.03 287
10185.99 258
10186.94 285
10187.89 345
10188.84 334
10189.80 323
10190.75 293
10191.70 268
10192.66 264
10193.61 297
10194.56 289
10195.52 307
10196.47 289
10197.42 304
10198.38 276
10199.33 295
10200.29 342
10201.24 345
10202.19 342
10203.15 328
10204.10 334
10205.05 335
10206.01 331
10206.96 354
10207.92 341
10208.87 414
10209.82 374
10210.78 379
10211.73 384
10212.69 420
10213.64 378
10214.60 337
10215.55 375
10216.50 373
10217.46 325
10218.41 283
10219.37 301
10220.32 336
10221.28 348
10222.23 316
10223.19 319
10224.14 320
10225.10 334
10226.05 328
10227.01 316
10227.96 301
10228.92 287
10229.87 311
10230.83 312
10231.78 305
10232.74 276
10233.69 301
10234.65 289
10235.60 358
10236.56 346
10237.51 359
10238.47 385
10239.42 377
10240.38 368
10241.33 376
10242.29 379
10243.25 320
10244.20 364
10245.16 376
10246.11 347
10247.07 302
10248.02 294
10248.98 306
10249.94 252
10250.89 265
10251.85 313
10252.80 306
10253.76 259
10254.72 279
10255.67 256
10256.63 255
10257.59 228
10258.54 265
10259.50 261
10260.45 256
10261.41 268
10262.37 283
10263.32 299
10264.28 274
10265.24 249
10266.19 298
10267.15 278
10268.11 255
10269.06 248
10270.02 297
10270.98 254
10271.94 240
10272.89 283
10273.85 296
10274.81 275
10275.76 290
10276.72 307
10277.68 263
10278.64 295
10279.59 263
10280.55 276
10281.51 269
10282.47 269
10283.42 270
10284.38 254
10285.34 293
10286.30 274
10287.25 259
10288.21 245
10289.17 236
10290.13 237
10291.08 259
10292.04 248
10293.00 250
10293.96 276
10294.92 257
10295.87 270
10296.83 288
10297.79 249
10298.75 273
10299.71 272
10300.67 283
10301.62 261
10302.58 258
10303.54 274
10304.50 249
10305.46 256
10306.42 250
10307.38 246
10308.33 247
10309.29 253
10310.25 227
10311.21 219
10312.17 251
10313.13 231
10314.09 209
10315.05 238
10316.01 252
10316.96 261
10317.92 227
10318.88 244
10319.84 300
10320.80 235
10321.76 241
10322.72 253
10323.68 284
10324.64 244
10325.60 250
10326.56 259
10327.52 267
10328.48 269
10329.44 260
10330.40 278
10331.36 258
10332.32 288
10333.28 302
10334.24 313
10335.20 299
10336.16 298
10337.12 266
10338.08 264
10339.04 236
10340.00 251
10340.96 260
10341.92 262
10342.88 243
10343.84 225
10344.80 239
10345.76 250
10346.72 272
10347.68 224
10348.64 256
10349.60 254
10350.56 267
10351.52 302
10352.48 309
10353.44 254
10354.40 249
10355.36 255
10356.33 271
10357.29 247
10358.25 249
10359.21 247
10360.17 252
10361.13 286
10362.09 266
10363.05 247
10364.01 263
10364.98 229
10365.94 260
10366.90 251
10367.86 226
10368.82 256
10369.78 278
10370.75 230
10371.71 223
10372.67 267
10373.63 260
10374.59 234
10375.55 226
10376.52 227
10377.48 274
10378.44 208
10379.40 215
10380.36 216
10381.33 249
10382.29 234
10383.25 241
10384.21 258
10385.17 227
10386.14 223
10387.10 255
10388.06 260
10389.02 247
10389.99 246
10390.95 233
10391.91 225
10392.87 210
10393.84 218
10394.80 226
10395.76 234
10396.73 206
10397.69 224
10398.65 217
10399.61 243
10400.58 217
10401.54 233
10402.50 233
10403.47 212
10404.43 246
10405.39 225
10406.36 229
10407.32 215
10408.28 231
10409.25 241
10410.21 225
10411.17 227
10412.14 228
10413.10 220
10414.06 227
10415.03 220
10415.99 241
10416.95 264
10417.92 268
10418.88 237
10419.85 242
10420.81 225
10421.77 248
10422.74 247
10423.70 221
10424.67 228
10425.63 225
10426.59 230
10427.56 222
10428.52 242
10429.49 221
10430.45 229
10431.42 220
10432.38 183
10433.34 208
10434.31 240
10435.27 219
10436.24 205
10437.20 220
10438.17 229
10439.13 248
10440.10 230
10441.06 245
10442.03 206
10442.99 177
10443.96 229
10444.92 189
10445.89 205
10446.85 171
10447.82 188
10448.78 209
10449.75 207
10450.71 196
10451.68 218
10452.64 218
10453.61 255
10454.58 258
10455.54 232
10456.51 227
10457.47 218
10458.44 256
10459.40 252
10460.37 168
10461.33 196
10462.30 227
10463.27 237
10464.23 200
10465.20 197
10466.16 214
10467.13 211
10468.10 211
10469.06 208
10470.03 229
10471.00 181
10471.96 185
10472.93 181
10473.89 217
10474.86 228
10475.83 210
10476.79 235
10477.76 223
10478.73 190
10479.69 206
10480.66 222
10481.63 251
10482.59 206
10483.56 196
10484.53 188
10485.49 234
10486.46 204
10487.43 215
10488.40 209
10489.36 200
10490.33 224
10491.30 226
10492.26 240
10493.23 183
10494.20 179
10495.17 201
10496.13 215
10497.10 201
10498.07 185
10499.04 215
10500.00 222
10500.97 208
10501.94 190
10502.91 212
10503.87 215
10504.84 213
10505.81 231
10506.78 221
10507.75 215
10508.71 197
10509.68 228
10510.65 248
10511.62 208
10512.59 207
10513.55 212
10514.52 199
10515.49 221
10516.46 244
10517.43 226
10518.40 199
10519.36 215
10520.33 236
10521.30 251
10522.27 207
10523.24 210
10524.21 198
10525.18 202
10526.15 188
10527.11 204
10528.08 244
10529.05 252
10530.02 197
10530.99 189
10531.96 191
10532.93 206
10533.90 200
10534.87 212
10535.84 210
10536.80 214
10537.77 223
10538.74 179
10539.71 186
10540.68 200
10541.65 213
10542.62 213
10543.59 179
10544.56 171
10545.53 203
10546.50 199
10547.47 206
10548.44 204
10549.41 216
10550.38 194
10551.35 224
10552.32 236
10553.29 220
10554.26 218
10555.23 220
10556.20 239
10557.17 197
10558.14 191
10559.11 210
10560.08 221
10561.05 224
10562.02 214
10562.99 253
10563.96 229
10564.93 220
10565.90 230
10566.88 247
10567.85 212
10568.82 197
10569.79 231
10570.76 224
10571.73 215
10572.70 251
10573.67 221
10574.64 214
10575.61 223
10576.58 193
10577.56 210
10578.53 205
10579.50 204
10580.47 202
10581.44 199
10582.41 198
10583.38 248
10584.35 222
10585.33 221
10586.30 212
10587.27 203
10588.24 196
10589.21 201
10590.18 200
10591.16 210
10592.13 203
10593.10 203
10594.07 206
10595.04 217
10596.02 208
10596.99 198
10597.96 228
10598.93 228
10599.90 220
10600.88 226
10601.85 218
10602.82 212
10603.79 178
10604.77 177
10605.74 188
10606.71 208
10607.68 211
10608.66 198
10609.63 196
10610.60 226
10611.57 215
10612.55 238
10613.52 198
10614.49 232
10615.47 221
10616.44 231
10617.41 233
10618.38 177
10619.36 219
10620.33 217
10621.30 212
10622.28 227
10623.25 222
10624.22 220
10625.20 228
10626.17 198
10627.14 238
10628.12 233
10629.09 197
10630.06 229
10631.04 222
10632.01 189
10632.99 233
10633.96 254
10634.93 226
10635.91 197
10636.88 212
10637.86 207
10638.83 206
10639.80 259
10640.78 252
10641.75 215
10642.73 267
10643.70 269
10644.67 285
10645.65 281
10646.62 245
10647.60 243
10648.57 243
10649.55 258
10650.52 230
10651.50 182
10652.47 204
10653.44 205
10654.42 216
10655.39 206
10656.37 199
10657.34 215
10658.32 209
10659.29 215
10660.27 180
10661.24 193
10662.22 215
10663.19 233
10664.17 199
10665.14 209
10666.12 232
10667.09 218
10668.07 219
10669.04 181
10670.02 202
10671.00 191
10671.97 190
10672.95 216
10673.92 197
10674.90 229
10675.87 199
10676.85 205
10677.83 186
10678.80 168
10679.78 185
10680.75 191
10681.73 203
10682.70 198
10683.68 207
10684.66 219
10685.63 211
10686.61 215
10687.59 224
10688.56 221
10689.54 207
10690.51 184
10691.49 229
10692.47 204
10693.44 190
10694.42 201
10695.40 228
10696.37 197
10697.35 185
10698.33 203
10699.30 213
10700.28 202
10701.26 195
10702.23 186
10703.21 205
10704.19 218
10705.17 190
10706.14 177
10707.12 158
10708.10 212
10709.07 220
10710.05 217
10711.03 158
10712.01 193
10712.98 172
10713.96 210
10714.94 192
10715.92 208
10716.89 202
10717.87 204
10718.85 203
10719.83 192
10720.80 206
10721.78 216
10722.76 218
10723.74 206
10724.71 182
10725.69 218
10726.67 218
10727.65 203
10728.63 191
10729.61 201
10730.58 150
10731.56 167
10732.54 222
10733.52 196
10734.50 177
10735.48 164
10736.45 182
10737.43 179
10738.41 174
10739.39 232
10740.37 221
10741.35 211
10742.33 194
10743.30 197
10744.28 234
10745.26 229
10746.24 203
10747.22 208
10748.20 205
10749.18 192
10750.16 195
10751.14 186
10752.11 184
10753.09 193
10754.07 208
10755.05 219
10756.03 203
10757.01 184
10757.99 223
10758.97 211
10759.95 237
10760.93 215
10761.91 208
10762.89 207
10763.87 192
10764.85 206
10765.83 217
10766.81 192
10767.79 206
10768.77 214
10769.75 221
10770.73 198
10771.71 173
10772.69 206
10773.67 210
10774.65 231
10775.63 179
10776.61 209
10777.59 219
10778.57 221
10779.55 220
10780.53 215
10781.51 209
10782.49 240
10783.47 246
10784.45 231
10785.43 223
10786.41 227
10787.39 218
10788.38 207
10789.36 252
10790.34 232
10791.32 213
10792.30 222
10793.28 224
10794.26 243
10795.24 198
10796.22 222
10797.21 193
10798.19 213
10799.17 222
10800.15 205
10801.13 197
10802.11 238
10803.09 234
10804.08 217
10805.06 216
10806.04 245
10807.02 217
10808.00 210
10808.98 235
10809.97 205
10810.95 225
10811.93 204
10812.91 219
10813.89 231
10814.88 250
10815.86 257
10816.84 249
10817.82 233
10818.80 204
10819.79 209
10820.77 240
10821.75 226
10822.73 218
10823.72 226
10824.70 219
10825.68 219
10826.66 245
10827.65 211
10828.63 213
10829.61 245
10830.59 216
10831.58 207
10832.56 201
10833.54 244
10834.53 246
10835.51 217
10836.49 190
10837.47 197
10838.46 225
10839.44 224
10840.42 232
10841.41 199
10842.39 246
10843.37 271
10844.36 227
10845.34 210
10846.32 217
10847.31 227
10848.29 266
10849.27 272
10850.26 225
10851.24 203
10852.23 209
10853.21 216
10854.19 206
10855.18 226
10856.16 230
10857.14 224
10858.13 220
10859.11 226
10860.10 205
10861.08 221
10862.07 236
10863.05 226
10864.03 231
10865.02 238
10866.00 185
10866.99 225
10867.97 230
10868.96 235
10869.94 264
10870.92 246
10871.91 249
10872.89 248
10873.88 225
10874.86 256
10875.85 260
10876.83 219
10877.82 248
10878.80 262
10879.79 277
10880.77 235
10881.76 266
10882.74 263
10883.73 258
10884.71 266
10885.70 263
10886.68 245
10887.67 242
10888.66 258
10889.64 271
10890.63 326
10891.61 298
10892.60 286
10893.58 272
10894.57 277
10895.55 268
10896.54 265
10897.53 273
10898.51 220
10899.50 275
10900.48 271
10901.47 279
10902.46 281
10903.44 300
10904.43 281
10905.41 262
10906.40 288
10907.39 298
10908.37 295
10909.36 310
10910.35 291
10911.33 294
10912.32 308
10913.30 318
10914.29 301
10915.28 279
10916.26 309
10917.25 312
10918.24 288
10919.22 267
10920.21 313
10921.20 319
10922.19 299
10923.17 296
10924.16 322
10925.15 308
10926.13 286
10927.12 313
10928.11 312
10929.09 326
10930.08 313
10931.07 294
10932.06 313
10933.04 312
10934.03 377
10935.02 339
10936.01 328
10936.99 337
10937.98 317
10938.97 314
10939.96 327
10940.94 321
10941.93 335
10942.92 316
10943.91 324
10944.90 344
10945.88 355
10946.87 374
10947.86 374
10948.85 354
10949.84 360
10950.82 374
10951.81 350
10952.80 342
10953.79 365
10954.78 380
10955.77 387
10956.76 432
10957.74 390
10958.73 443
10959.72 470
10960.71 443
10961.70 517
10962.69 575
10963.68 589
10964.66 612
10965.65 519
10966.64 519
10967.63 438
10968.62 440
10969.61 465
10970.60 479
10971.59 381
10972.58 379
10973.57 429
10974.56 444
10975.54 416
10976.53 456
10977.52 392
10978.51 368
10979.50 361
10980.49 385
10981.48 408
10982.47 410
10983.46 431
10984.45 425
10985.44 389
10986.43 430
10987.42 431
10988.41 404
10989.40 391
10990.39 377
10991.38 438
10992.37 433
10993.36 390
10994.35 406
10995.34 433
10996.33 477
10997.32 476
10998.31 548
10999.30 542
11000.29 533
11001.28 567
11002.27 705
11003.26 703
11004.25 719
11005.25 764
11006.24 739
11007.23 688
11008.22 658
11009.21 575
11010.20 503
11011.19 483
11012.18 451
11013.17 368
11014.16 382
11015.15 368
11016.15 356
11017.14 387
11018.13 363
11019.12 356
11020.11 344
11021.10 346
11022.09 348
11023.09 377
11024.08 345
11025.07 347
11026.06 335
11027.05 379
11028.04 378
11029.03 355
11030.03 321
11031.02 295
11032.01 307
11033.00 314
11033.99 302
11034.99 342
11035.98 332
11036.97 343
11037.96 324
11038.95 307
11039.95 314
11040.94 319
11041.93 342
11042.92 336
11043.92 320
11044.91 325
11045.90 310
11046.89 286
11047.89 286
11048.88 291
11049.87 306
11050.86 297
11051.86 282
11052.85 327
11053.84 321
11054.84 283
11055.83 299
11056.82 345
11057.81 297
11058.81 295
11059.80 299
11060.79 294
11061.79 297
11062.78 295
11063.77 306
11064.77 272
11065.76 275
11066.75 274
11067.75 300
11068.74 267
11069.73 251
11070.73 255
11071.72 299
11072.72 324
11073.71 296
11074.70 280
11075.70 286
11076.69 292
11077.69 243
11078.68 255
11079.67 253
11080.67 289
11081.66 298
11082.66 296
11083.65 294
11084.64 312
11085.64 284
11086.63 301
11087.63 303
11088.62 296
11089.62 278
11090.61 284
11091.60 296
11092.60 263
11093.59 254
11094.59 253
11095.58 257
11096.58 265
11097.57 259
11098.57 263
11099.56 300
11100.56 272
11101.55 287
11102.55 264
11103.54 273
11104.54 285
11105.53 291
11106.53 281
11107.52 264
11108.52 259
11109.51 275
11110.51 253
11111.51 239
11112.50 239
11113.50 262
11114.49 298
11115.49 302
11116.48 247
11117.48 261
11118.47 276
11119.47 269
11120.47 271
11121.46 279
11122.46 287
11123.45 269
11124.45 277
11125.45 257
11126.44 300
11127.44 288
11128.44 272
11129.43 279
11130.43 249
11131.42 278
11132.42 263
11133.42 287
11134.41 256
11135.41 260
11136.41 252
11137.40 272
11138.40 282
11139.40 296
11140.39 303
11141.39 241
11142.39 261
11143.38 245
11144.38 242
11145.38 271
11146.37 256
11147.37 270
11148.37 263
11149.37 238
11150.36 234
11151.36 258
11152.36 241
11153.35 248
11154.35 264
11155.35 267
11156.35 312
11157.34 298
11158.34 238
11159.34 234
11160.34 240
11161.34 237
11162.33 243
11163.33 240
11164.33 245
11165.33 271
11166.32 234
11167.32 261
11168.32 289
11169.32 259
11170.32 255
11171.31 248
11172.31 240
11173.31 222
11174.31 215
11175.31 253
11176.31 246
11177.30 254
11178.30 240
11179.30 237
11180.30 245
11181.30 233
11182.30 199
11183.30 224
11184.29 234
11185.29 211
11186.29 246
11187.29 270
11188.29 267
11189.29 232
11190.29 226
11191.29 255
11192.29 232
11193.29 230
11194.28 229
11195.28 248
11196.28 285
11197.28 219
11198.28 264
11199.28 256
11200.28 232
11201.28 213
11202.28 237
11203.28 238
11204.28 252
11205.28 237
11206.28 215
11207.28 225
11208.28 244
11209.28 241
11210.28 242
11211.28 225
11212.28 228
11213.28 234
11214.28 274
11215.28 262
11216.28 228
11217.28 216
11218.28 227
11219.28 244
11220.28 226
11221.28 208
11222.28 239
11223.28 242
11224.28 227
11225.28 208
11226.28 217
11227.28 200
11228.28 209
11229.28 213
11230.28 183
11231.28 203
11232.29 244
11233.29 239
11234.29 236
11235.29 197
11236.29 217
11237.29 211
11238.29 210
11239.29 210
11240.29 208
11241.30 234
11242.30 210
11243.30 233
11244.30 211
11245.30 223
11246.30 230
11247.30 222
11248.31 215
11249.31 207
11250.31 198
11251.31 234
11252.31 209
11253.31 219
11254.32 224
11255.32 210
11256.32 220
11257.32 259
11258.32 213
11259.33 230
11260.33 199
11261.33 236
11262.33 242
11263.33 216
11264.34 200
11265.34 260
11266.34 230
11267.34 198
11268.35 197
11269.35 213
11270.35 228
11271.35 252
11272.36 199
11273.36 183
11274.36 208
11275.37 239
11276.37 268
11277.37 260
11278.37 225
11279.38 259
11280.38 248
11281.38 222
11282.39 225
11283.39 233
11284.39 260
11285.40 228
11286.40 224
11287.40 224
11288.41 250
11289.41 252
11290.41 226
11291.42 240
11292.42 249
11293.42 218
11294.43 235
11295.43 225
11296.43 210
11297.44 234
11298.44 226
11299.45 245
11300.45 222
11301.45 209
11302.46 231
11303.46 261
11304.47 258
11305.47 251
11306.47 242
11307.48 246
11308.48 248
11309.49 277
11310.49 276
11311.50 233
11312.50 246
11313.50 255
11314.51 286
11315.51 282
11316.52 293
11317.52 292
11318.53 303
11319.53 259
11320.54 270
11321.54 277
11322.55 268
11323.55 278
11324.56 252
11325.56 216
11326.57 252
11327.57 224
11328.58 231
11329.58 232
11330.59 206
11331.59 188
11332.60 182
11333.60 204
11334.61 192
11335.61 238
11336.62 225
11337.63 237
11338.63 219
11339.64 211
11340.64 216
11341.65 213
11342.65 217
11343.66 255
11344.67 248
11345.67 207
11346.68 240
11347.68 231
11348.69 198
11349.70 219
11350.70 216
11351.71 230
11352.71 224
11353.72 189
11354.73 206
11355.73 194
11356.74 220
11357.75 193
11358.75 220
11359.76 225
11360.77 203
11361.77 214
11362.78 213
11363.79 243
11364.79 223
11365.80 240
11366.81 190
11367.81 208
11368.82 162
11369.83 175
11370.83 216
11371.84 180
11372.85 212
11373.86 206
11374.86 241
11375.87 194
11376.88 177
11377.89 177
11378.89 208
11379.90 184
11380.91 186
11381.92 183
11382.92 185
11383.93 181
11384.94 194
11385.95 199
11386.95 162
11387.96 186
11388.97 176
11389.98 215
11390.99 190
11391.99 187
11393.00 213
11394.01 202
11395.02 207
11396.03 200
11397.03 199
11398.04 201
11399.05 200
11400.06 209
11401.07 187
11402.08 173
11403.08 186
11404.09 184
11405.10 187
11406.11 193
11407.12 195
11408.13 188
11409.14 199
11410.14 164
11411.15 217
11412.16 225
11413.17 192
11414.18 197
11415.19 221
11416.20 209
11417.21 201
11418.22 210
11419.23 190
11420.23 204
11421.24 202
11422.25 226
11423.26 219
11424.27 197
11425.28 201
11426.29 205
11427.30 179
11428.31 193
11429.32 219
11430.33 241
11431.34 190
11432.35 172
11433.36 171
11434.37 226
11435.38 217
11436.39 219
11437.40 199
11438.41 206
11439.42 180
11440.43 184
11441.44 215
11442.45 188
11443.46 204
11444.47 196
11445.48 202
11446.49 169
11447.50 183
11448.51 222
11449.52 199
11450.53 190
11451.54 175
11452.55 238
11453.56 223
11454.58 196
11455.59 191
11456.60 208
11457.61 198
11458.62 192
11459.63 173
11460.64 189
11461.65 175
11462.66 207
11463.67 217
11464.69 181
11465.70 186
11466.71 205
11467.72 185
11468.73 180
11469.74 163
11470.75 184
11471.77 212
11472.78 219
11473.79 189
11474.80 182
11475.81 204
11476.82 212
11477.84 200
11478.85 174
11479.86 186
11480.87 214
11481.88 213
11482.89 194
11483.91 167
11484.92 194
11485.93 230
11486.94 233
11487.96 186
11488.97 175
11489.98 207
11490.99 205
11492.00 177
11493.02 176
11494.03 189
11495.04 202
11496.06 220
11497.07 173
11498.08 199
11499.09 206
11500.11 194
11501.12 189
11502.13 191
11503.14 183
11504.16 238
11505.17 205
11506.18 205
11507.20 194
11508.21 192
11509.22 187
11510.24 235
11511.25 217
11512.26 173
11513.28 210
11514.29 232
11515.30 207
11516.32 183
11517.33 204
11518.34 191
11519.36 183
11520.37 181
11521.38 204
11522.40 220
11523.41 191
11524.43 174
11525.44 186
11526.45 176
11527.47 215
11528.48 238
11529.50 222
11530.51 214
11531.52 218
11532.54 238
11533.55 188
11534.57 232
11535.58 254
11536.60 220
11537.61 199
11538.62 206
11539.64 223
11540.65 189
11541.67 191
11542.68 216
11543.70 219
11544.71 181
11545.73 193
11546.74 214
11547.76 236
11548.77 214
11549.79 242
11550.80 235
11551.82 227
11552.83 232
11553.85 178
11554.86 227
11555.88 211
11556.89 217
11557.91 225
11558.92 242
11559.94 200
11560.95 231
11561.97 221
11562.98 254
11564.00 258
11565.02 263
11566.03 249
11567.05 260
11568.06 216
11569.08 226
11570.10 218
11571.11 254
11572.13 241
11573.14 254
11574.16 242
11575.18 235
11576.19 252
11577.21 252
11578.22 291
11579.24 256
11580.26 252
11581.27 236
11582.29 294
11583.31 249
11584.32 259
11585.34 287
11586.35 274
11587.37 271
11588.39 312
11589.40 329
11590.42 310
11591.44 298
11592.46 306
11593.47 306
11594.49 308
11595.51 335
11596.52 310
11597.54 324
11598.56 342
11599.57 328
11600.59 372
11601.61 422
11602.63 412
11603.64 444
11604.66 498
11605.68 586
11606.70 599
11607.71 631
11608.73 593
11609.75 609
11610.77 537
11611.78 496
11612.80 509
11613.82 470
11614.84 390
11615.85 337
11616.87 357
11617.89 305
11618.91 272
11619.93 311
11620.95 294
11621.96 269
11622.98 312
11624.00 261
11625.02 294
11626.04 296
11627.05 258
11628.07 288
11629.09 226
11630.11 254
11631.13 243
11632.15 225
11633.17 237
11634.18 249
11635.20 245
11636.22 251
11637.24 246
11638.26 235
11639.28 264
11640.30 246
11641.32 243
11642.34 255
11643.35 270
11644.37 239
11645.39 258
11646.41 230
11647.43 229
11648.45 210
11649.47 236
11650.49 240
11651.51 245
11652.53 219
11653.55 231
11654.57 228
11655.59 201
11656.61 225
11657.63 216
11658.65 242
11659.67 229
11660.69 222
11661.71 198
11662.73 213
11663.75 196
11664.77 232
11665.79 205
11666.81 213
11667.83 210
11668.85 245
11669.87 229
11670.89 237
11671.91 214
11672.93 216
11673.95 202
11674.97 201
11675.99 214
11677.01 230
11678.03 231
11679.05 226
11680.07 233
11681.09 215
11682.11 217
11683.13 220
11684.15 243
11685.18 228
11686.20 238
11687.22 237
11688.24 270
11689.26 281
11690.28 243
11691.30 222
11692.32 233
11693.34 237
11694.37 259
11695.39 228
11696.41 235
11697.43 214
11698.45 217
11699.47 242
11700.49 224
11701.52 211
11702.54 228
11703.56 236
11704.58 233
11705.60 227
11706.62 216
11707.65 226
11708.67 183
11709.69 203
11710.71 228
11711.73 209
11712.76 208
11713.78 209
11714.80 219
11715.82 254
11716.85 211
11717.87 219
11718.89 227
11719.91 228
11720.94 205
11721.96 242
11722.98 211
11724.00 186
11725.03 226
11726.05 248
11727.07 234
11728.09 220
11729.12 215
11730.14 206
11731.16 212
11732.19 199
11733.21 204
11734.23 214
11735.25 193
11736.28 169
11737.30 205
11738.32 209
11739.35 214
11740.37 226
11741.39 234
11742.42 218
11743.44 189
11744.46 202
11745.49 223
11746.51 213
11747.54 177
11748.56 172
11749.58 197
11750.61 223
11751.63 202
11752.65 221
11753.68 233
11754.70 207
11755.73 208
11756.75 199
11757.77 189
11758.80 195
11759.82 196
11760.85 203
11761.87 216
11762.90 200
11763.92 199
11764.94 177
11765.97 170
11766.99 173
11768.02 209
11769.04 199
11770.07 224
11771.09 192
11772.12 177
11773.14 178
11774.17 186
11775.19 208
11776.22 225
11777.24 210
11778.27 210
11779.29 193
11780.32 190
11781.34 201
11782.37 205
11783.39 190
11784.42 187
11785.44 178
11786.47 198
11787.49 208
11788.52 179
11789.54 183
11790.57 183
11791.59 189
11792.62 201
11793.65 192
11794.67 191
11795.70 200
11796.72 183
11797.75 193
11798.77 205
11799.80 194
11800.83 202
11801.85 185
11802.88 194
11803.90 168
11804.93 165
11805.96 177
11806.98 216
11808.01 225
11809.04 196
11810.06 183
11811.09 191
11812.12 183
11813.14 202
11814.17 237
11815.20 212
11816.22 220
11817.25 192
11818.28 182
11819.30 189
11820.33 188
11821.36 205
11822.38 206
11823.41 184
11824.44 195
11825.46 201
11826.49 193
11827.52 197
11828.54 181
11829.57 197
11830.60 214
11831.63 192
11832.65 187
11833.68 203
11834.71 213
11835.74 218
11836.76 211
11837.79 210
11838.82 190
11839.85 194
11840.87 199
11841.90 223
11842.93 197
11843.96 192
11844.99 203
11846.01 182
11847.04 200
11848.07 188
11849.10 210
11850.13 207
11851.15 211
11852.18 185
11853.21 179
11854.24 190
11855.27 196
11856.30 173
11857.32 187
11858.35 190
11859.38 203
11860.41 171
11861.44 230
11862.47 220
11863.50 219
11864.52 211
11865.55 225
11866.58 219
11867.61 194
11868.64 200
11869.67 202
11870.70 231
11871.73 202
11872.76 206
11873.79 228
11874.81 219
11875.84 201
11876.87 248
11877.90 216
11878.93 200
11879.96 224
11880.99 226
11882.02 221
11883.05 208
11884.08 240
11885.11 236
11886.14 281
11887.17 251
11888.20 254
11889.23 257
11890.26 217
11891.29 243
11892.32 205
11893.35 208
11894.38 259
11895.41 285
11896.44 270
11897.47 265
11898.50 268
11899.53 255
11900.56 287
11901.59 280
11902.62 265
11903.65 295
11904.68 311
11905.71 315
11906.74 296
11907.77 325
11908.80 325
11909.83 312
11910.86 305
11911.90 288
11912.93 285
11913.96 300
11914.99 299
11916.02 245
11917.05 272
11918.08 273
11919.11 277
11920.14 292
11921.17 263
11922.21 289
11923.24 270
11924.27 214
11925.30 245
11926.33 244
11927.36 274
11928.39 289
11929.43 289
11930.46 310
11931.49 275
11932.52 319
11933.55 352
11934.58 413
11935.62 359
11936.65 397
11937.68 404
11938.71 371
11939.74 344
11940.78 333
11941.81 313
11942.84 284
11943.87 284
11944.90 298
11945.94 280
11946.97 235
11948.00 304
11949.03 259
11950.07 258
11951.10 262
11952.13 234
11953.16 255
11954.20 260
11955.23 247
11956.26 257
11957.29 242
11958.33 254
11959.36 276
11960.39 242
11961.43 269
11962.46 253
11963.49 249
11964.53 251
11965.56 239
11966.59 242
11967.62 241
11968.66 260
11969.69 243
11970.72 224
11971.76 232
11972.79 266
11973.83 207
11974.86 225
11975.89 270
11976.93 295
11977.96 228
11978.99 248
11980.03 237
11981.06 246
11982.09 245
11983.13 241
11984.16 204
11985.20 240
11986.23 211
11987.26 208
11988.30 205
11989.33 221
11990.37 239
11991.40 239
11992.44 259
11993.47 220
11994.50 219
11995.54 219
11996.57 235
11997.61 244
11998.64 266
11999.68 282
12000.71 229
12001.75 198
12002.78 226
12003.82 253
12004.85 229
12005.89 232
12006.92 244
12007.96 245
12008.99 237
12010.03 217
12011.06 239
12012.10 294
12013.13 239
12014.17 227
12015.20 247
12016.24 238
12017.27 239
12018.31 248
12019.34 249
12020.38 242
12021.41 230
12022.45 228
12023.49 295
12024.52 234
12025.56 264
12026.59 274
12027.63 273
12028.66 248
12029.70 295
12030.74 280
12031.77 285
12032.81 279
12033.84 248
12034.88 258
12035.92 265
12036.95 269
12037.99 258
12039.03 265
12040.06 265
12041.10 257
12042.13 270
12043.17 260
12044.21 252
12045.24 280
12046.28 284
12047.32 220
12048.35 249
12049.39 246
12050.43 274
12051.46 266
12052.50 240
12053.54 277
12054.58 286
12055.61 239
12056.65 254
12057.69 223
12058.72 257
12059.76 254
12060.80 271
12061.84 260
12062.87 276
12063.91 275
12064.95 289
12065.98 270
12067.02 233
12068.06 231
12069.10 248
12070.14 225
12071.17 260
12072.21 261
12073.25 252
12074.29 276
12075.32 278
12076.36 296
12077.40 282
12078.44 271
12079.48 260
12080.51 244
12081.55 276
12082.59 282
12083.63 267
12084.67 265
12085.71 308
12086.74 273
12087.78 281
12088.82 284
12089.86 269
12090.90 264
12091.94 283
12092.97 297
12094.01 298
12095.05 277
12096.09 287
12097.13 282
12098.17 291
12099.21 292
12100.25 311
12101.29 298
12102.32 300
12103.36 354
12104.40 354
12105.44 347
12106.48 372
12107.52 401
12108.56 400
12109.60 404
12110.64 359
12111.68 364
12112.72 363
12113.76 317
12114.80 313
12115.84 338
12116.88 310
12117.92 277
12118.96 278
12120.00 221
12121.04 259
12122.07 253
12123.11 255
12124.15 258
12125.19 222
12126.23 241
12127.28 278
12128.32 260
12129.36 234
12130.40 222
12131.44 235
12132.48 236
12133.52 224
12134.56 235
12135.60 223
12136.64 222
12137.68 213
12138.72 263
12139.76 236
12140.80 219
12141.84 209
12142.88 218
12143.92 207
12144.96 248
12146.00 243
12147.05 232
12148.09 221
12149.13 211
12150.17 257
12151.21 204
12152.25 207
12153.29 231
12154.33 200
12155.38 185
12156.42 209
12157.46 218
12158.50 214
12159.54 216
12160.58 204
12161.62 191
12162.67 195
12163.71 203
12164.75 211
12165.79 179
12166.83 195
12167.87 200
12168.92 196
12169.96 197
12171.00 190
12172.04 225
12173.08 207
12174.13 208
12175.17 202
12176.21 183
12177.25 218
12178.30 203
12179.34 171
12180.38 188
12181.42 208
12182.47 200
12183.51 202
12184.55 201
12185.59 197
12186.64 223
12187.68 221
12188.72 194
12189.76 236
12190.81 177
12191.85 210
12192.89 222
12193.94 239
12194.98 214
12196.02 202
12197.06 252
12198.11 209
12199.15 211
12200.19 225
12201.24 235
12202.28 231
12203.32 222
12204.37 204
12205.41 211
12206.45 231
12207.50 198
12208.54 177
12209.59 216
12210.63 203
12211.67 190
12212.72 182
12213.76 195
12214.80 221
12215.85 190
12216.89 195
12217.94 258
12218.98 234
12220.02 216
12221.07 256
12222.11 213
12223.16 225
12224.20 203
12225.25 241
12226.29 205
12227.33 188
12228.38 196
12229.42 224
12230.47 208
12231.51 200
12232.56 202
12233.60 198
12234.65 213
12235.69 207
12236.74 206
12237.78 190
12238.83 205
12239.87 202
12240.92 203
12241.96 200
12243.01 203
12244.05 199
12245.10 191
12246.14 203
12247.19 205
12248.23 205
12249.28 197
12250.32 185
12251.37 184
12252.41 200
12253.46 180
12254.50 171
12255.55 179
12256.60 198
12257.64 187
12258.69 212
12259.73 184
12260.78 190
12261.82 194
12262.87 202
12263.92 177
12264.96 146
12266.01 170
12267.05 192
12268.10 202
12269.15 184
12270.19 171
12271.24 163
12272.29 179
12273.33 229
12274.38 177
12275.43 174
12276.47 185
12277.52 182
12278.57 181
12279.61 161
12280.66 196
12281.71 194
12282.75 176
12283.80 192
12284.85 174
12285.89 202
12286.94 227
12287.99 204
12289.03 206
12290.08 211
12291.13 183
12292.18 209
12293.22 185
12294.27 182
12295.32 183
12296.36 169
12297.41 188
12298.46 188
12299.51 207
12300.55 166
12301.60 188
12302.65 212
12303.70 204
12304.74 187
12305.79 209
12306.84 174
12307.89 168
12308.94 226
12309.98 200
12311.03 181
12312.08 188
12313.13 205
12314.18 212
12315.22 202
12316.27 183
12317.32 198
12318.37 194
12319.42 195
12320.47 182
12321.51 219
12322.56 186
12323.61 211
12324.66 156
12325.71 189
12326.76 187
12327.81 188
12328.85 197
12329.90 160
12330.95 173
12332.00 178
12333.05 188
12334.10 174
12335.15 158
12336.20 182
12337.25 197
12338.30 175
12339.34 196
12340.39 200
12341.44 176
12342.49 185
12343.54 172
12344.59 172
12345.64 154
12346.69 201
12347.74 215
12348.79 170
12349.84 158
12350.89 169
12351.94 189
12352.99 204
12354.04 165
12355.09 191
12356.14 176
12357.19 202
12358.24 178
12359.29 165
12360.34 181
12361.39 179
12362.44 190
12363.49 170
12364.54 157
12365.59 190
12366.64 203
12367.69 187
12368.74 187
12369.79 164
12370.84 202
12371.89 183
12372.94 177
12373.99 194
12375.04 174
12376.09 178
12377.15 173
12378.20 179
12379.25 161
12380.30 185
12381.35 204
12382.40 187
12383.45 194
12384.50 192
12385.55 180
12386.60 179
12387.66 174
12388.71 186
12389.76 167
12390.81 196
12391.86 199
12392.91 183
12393.96 183
12395.02 161
12396.07 199
12397.12 187
12398.17 176
12399.22 169
12400.27 186
12401.33 188
12402.38 223
12403.43 195
12404.48 169
12405.53 194
12406.59 185
12407.64 177
12408.69 190
12409.74 188
12410.80 186
12411.85 177
12412.90 188
12413.95 209
12415.00 176
12416.06 182
12417.11 203
12418.16 201
12419.21 180
12420.27 186
12421.32 220
12422.37 192
12423.43 187
12424.48 207
12425.53 202
12426.58 178
12427.64 208
12428.69 192
12429.74 185
12430.80 185
12431.85 217
12432.90 207
12433.96 194
12435.01 170
12436.06 188
12437.12 203
12438.17 226
12439.22 232
12440.28 215
12441.33 228
12442.38 201
12443.44 210
12444.49 191
12445.54 210
12446.60 200
12447.65 231
12448.71 205
12449.76 191
12450.81 189
12451.87 203
12452.92 203
12453.98 198
12455.03 170
12456.08 199
12457.14 202
12458.19 210
12459.25 209
12460.30 207
12461.36 219
12462.41 221
12463.46 217
12464.52 203
12465.57 219
12466.63 236
12467.68 251
12468.74 285
12469.79 245
12470.85 261
12471.90 265
12472.96 279
12474.01 248
12475.07 264
12476.12 322
12477.18 393
12478.23 408
12479.29 477
12480.34 444
12481.40 507
12482.45 517
12483.51 540
12484.56 529
12485.62 465
12486.67 433
12487.73 420
12488.79 347
12489.84 310
12490.90 284
12491.95 304
12493.01 296
12494.06 260
12495.12 287
12496.18 257
12497.23 264
12498.29 235
12499.34 230
12500.40 251
12501.46 211
12502.51 231
12503.57 238
12504.62 223
12505.68 229
12506.74 235
12507.79 230
12508.85 225
12509.91 236
12510.96 240
12512.02 195
12513.08 197
12514.13 212
12515.19 228
12516.25 231
12517.30 219
12518.36 231
12519.42 220
12520.47 202
12521.53 231
12522.59 207
12523.64 201
12524.70 222
12525.76 212
12526.82 207
12527.87 221
12528.93 231
12529.99 216
12531.04 201
12532.10 244
12533.16 175
12534.22 160
12535.27 181
12536.33 208
12537.39 168
12538.45 187
12539.50 218
12540.56 211
12541.62 212
12542.68 183
12543.74 187
12544.79 195
12545.85 218
12546.91 201
12547.97 205
12549.03 198
12550.08 197
12551.14 188
12552.20 214
12553.26 205
12554.32 225
12555.38 225
12556.43 212
12557.49 217
12558.55 228
12559.61 239
12560.67 242
12561.73 245
12562.79 227
12563.84 220
12564.90 218
12565.96 228
12567.02 233
12568.08 232
12569.14 198
12570.20 221
12571.26 236
12572.32 242
12573.37 206
12574.43 233
12575.49 237
12576.55 230
12577.61 223
12578.67 203
12579.73 216
12580.79 225
12581.85 231
12582.91 228
12583.97 221
12585.03 203
12586.09 232
12587.15 230
12588.21 236
12589.27 207
12590.33 206
12591.39 188
12592.45 209
12593.51 194
12594.57 197
12595.63 215
12596.69 192
12597.75 177
12598.81 198
12599.87 215
12600.93 204
12601.99 206
12603.05 193
12604.11 215
12605.17 194
12606.23 190
12607.29 192
12608.35 204
12609.41 207
12610.47 209
12611.53 173
12612.59 174
12613.66 190
12614.72 191
12615.78 183
12616.84 193
12617.90 220
12618.96 203
12620.02 198
12621.08 195
12622.14 229
12623.20 234
12624.27 243
12625.33 205
12626.39 228
12627.45 224
12628.51 185
12629.57 211
12630.63 195
12631.70 225
12632.76 202
12633.82 189
12634.88 195
12635.94 182
12637.00 168
12638.07 178
12639.13 189
12640.19 174
12641.25 181
12642.31 200
12643.38 190
12644.44 188
12645.50 179
12646.56 190
12647.63 183
12648.69 188
12649.75 199
12650.81 177
12651.88 202
12652.94 183
12654.00 227
12655.06 185
12656.13 219
12657.19 226
12658.25 200
12659.31 172
12660.38 185
12661.44 198
12662.50 210
12663.57 178
12664.63 196
12665.69 209
12666.75 238
12667.82 200
12668.88 182
12669.94 189
12671.01 189
12672.07 198
12673.13 231
12674.20 204
12675.26 191
12676.32 199
12677.39 219
12678.45 200
12679.51 180
12680.58 204
12681.64 203
12682.71 197
12683.77 203
12684.83 202
12685.90 196
12686.96 193
12688.03 210
12689.09 204
12690.15 225
12691.22 201
12692.28 201
12693.35 226
12694.41 222
12695.47 211
12696.54 228
12697.60 223
12698.67 233
12699.73 224
12700.80 228
12701.86 229
12702.93 228
12703.99 246
12705.05 273
12706.12 284
12707.18 281
12708.25 269
12709.31 231
12710.38 275
12711.44 262
12712.51 209
12713.57 253
12714.64 233
12715.70 224
12716.77 234
12717.83 231
12718.90 235
12719.96 222
12721.03 200
12722.10 242
12723.16 210
12724.23 232
12725.29 232
12726.36 234
12727.42 222
12728.49 201
12729.55 239
12730.62 216
12731.69 219
12732.75 204
12733.82 227
12734.88 200
12735.95 210
12737.02 193
12738.08 208
12739.15 217
12740.21 208
12741.28 209
12742.35 211
12743.41 208
12744.48 205
12745.55 214
12746.61 230
12747.68 212
12748.75 202
12749.81 215
12750.88 188
12751.95 184
12753.01 165
12754.08 196
12755.15 218
12756.21 187
12757.28 175
12758.35 180
12759.41 188
12760.48 182
12761.55 203
12762.61 201
12763.68 150
12764.75 175
12765.82 189
12766.88 170
12767.95 169
12769.02 182
12770.09 203
12771.15 163
12772.22 177
12773.29 159
12774.36 174
12775.42 204
12776.49 194
12777.56 200
12778.63 209
12779.69 158
12780.76 168
12781.83 176
12782.90 160
12783.97 172
12785.03 169
12786.10 186
12787.17 185
12788.24 172
12789.31 176
12790.37 180
12791.44 187
12792.51 169
12793.58 186
12794.65 193
12795.72 194
12796.79 179
12797.85 192
12798.92 187
12799.99 190
12801.06 170
12802.13 186
12803.20 162
12804.27 152
12805.34 149
12806.40 165
12807.47 147
12808.54 159
12809.61 169
12810.68 185
12811.75 181
12812.82 153
12813.89 189
12814.96 160
12816.03 160
12817.10 190
12818.17 199
12819.23 165
12820.30 177
12821.37 188
12822.44 192
12823.51 164
12824.58 156
12825.65 204
12826.72 180
12827.79 182
12828.86 160
12829.93 173
12831.00 175
12832.07 179
12833.14 199
12834.21 176
12835.28 156
12836.35 181
12837.42 144
12838.49 162
12839.56 175
12840.63 201
12841.70 178
12842.77 142
12843.85 176
12844.92 181
12845.99 185
12847.06 196
12848.13 168
12849.20 176
12850.27 168
12851.34 181
12852.41 185
12853.48 174
12854.55 174
12855.62 153
12856.69 192
12857.77 159
12858.84 155
12859.91 155
12860.98 148
12862.05 175
12863.12 152
12864.19 178
12865.26 161
12866.34 156
12867.41 173
12868.48 207
12869.55 163
12870.62 155
12871.69 159
12872.77 182
12873.84 154
12874.91 161
12875.98 130
12877.05 170
12878.12 171
12879.20 156
12880.27 168
12881.34 146
12882.41 188
12883.49 155
12884.56 182
12885.63 177
12886.70 152
12887.77 150
12888.85 171
12889.92 182
12890.99 158
12892.06 175
12893.14 148
12894.21 137
12895.28 152
12896.35 181
12897.43 168
12898.50 159
12899.57 147
12900.65 161
12901.72 147
12902.79 178
12903.86 139
12904.94 148
12906.01 141
12907.08 126
12908.16 154
12909.23 152
12910.30 157
12911.38 164
12912.45 167
12913.52 153
12914.60 129
12915.67 134
12916.74 145
12917.82 170
12918.89 138
12919.97 136
12921.04 148
12922.11 154
12923.19 142
12924.26 141
12925.33 145
12926.41 126
12927.48 162
12928.56 149
12929.63 153
12930.70 129
12931.78 139
12932.85 147
12933.93 139
12935.00 154
12936.08 149
12937.15 165
12938.23 137
12939.30 120
12940.37 146
12941.45 145
12942.52 165
12943.60 145
12944.67 156
12945.75 150
12946.82 160
12947.90 128
12948.97 118
12950.05 126
12951.12 162
12952.20 141
12953.27 166
12954.35 139
12955.42 143
12956.50 129
12957.57 165
12958.65 130
12959.72 154
12960.80 141
12961.87 144
12962.95 159
12964.03 166
12965.10 130
12966.18 148
12967.25 170
12968.33 139
12969.40 158
12970.48 117
12971.56 139
12972.63 156
12973.71 117
12974.78 140
12975.86 144
12976.93 171
12978.01 151
12979.09 152
12980.16 144
12981.24 143
12982.32 147
12983.39 136
12984.47 149
12985.55 141
12986.62 120
12987.70 149
12988.77 144
12989.85 146
12990.93 135
12992.00 130
12993.08 149
12994.16 140
12995.23 114
12996.31 138
12997.39 130
12998.47 150
12999.54 152
13000.62 139
13001.70 154
13002.77 155
13003.85 146
13004.93 143
13006.01 147
13007.08 133
13008.16 150
13009.24 155
13010.31 157
13011.39 141
13012.47 131
13013.55 144
13014.63 122
13015.70 150
13016.78 141
13017.86 136
13018.94 158
13020.01 141
13021.09 153
13022.17 135
13023.25 150
13024.33 147
13025.40 140
13026.48 146
13027.56 122
13028.64 180
13029.72 145
13030.79 149
13031.87 148
13032.95 157
13034.03 174
13035.11 147
13036.19 133
13037.27 128
13038.34 142
13039.42 132
13040.50 139
13041.58 144
13042.66 150
13043.74 159
13044.82 154
13045.90 152
13046.97 137
13048.05 152
13049.13 145
13050.21 147
13051.29 132
13052.37 124
13053.45 181
13054.53 135
13055.61 134
13056.69 137
13057.77 172
13058.85 164
13059.93 152
13061.01 159
13062.09 143
13063.16 142
13064.24 141
13065.32 175
13066.40 134
13067.48 135
13068.56 134
13069.64 149
13070.72 132
13071.80 144
13072.88 148
13073.96 149
13075.04 155
13076.12 135
13077.20 140
13078.28 134
13079.36 137
13080.45 162
13081.53 160
13082.61 140
13083.69 124
13084.77 172
13085.85 149
13086.93 115
13088.01 126
13089.09 133
13090.17 150
13091.25 157
13092.33 134
13093.41 125
13094.49 144
13095.57 134
13096.66 122
13097.74 145
13098.82 137
13099.90 146
13100.98 126
13102.06 159
13103.14 134
13104.22 155
13105.31 145
13106.39 132
13107.47 128
13108.55 132
13109.63 148
13110.71 145
13111.79 162
13112.88 141
13113.96 148
13115.04 126
13116.12 144
13117.20 124
13118.29 184
13119.37 122
13120.45 138
13121.53 128
13122.61 127
13123.70 156
13124.78 130
13125.86 125
13126.94 148
13128.03 163
13129.11 155
13130.19 136
13131.27 138
13132.35 148
13133.44 144
13134.52 147
13135.60 131
13136.69 141
13137.77 156
13138.85 142
13139.93 140
13141.02 136
13142.10 151
13143.18 151
13144.27 145
13145.35 117
13146.43 149
13147.51 121
13148.60 135
13149.68 143
13150.76 121
13151.85 134
13152.93 163
13154.01 173
13155.10 140
13156.18 158
13157.26 125
13158.35 143
13159.43 169
13160.52 137
13161.60 143
13162.68 146
13163.77 151
13164.85 115
13165.93 148
13167.02 148
13168.10 131
13169.19 144
13170.27 138
13171.35 148
13172.44 166
13173.52 152
13174.61 133
13175.69 126
13176.78 131
13177.86 152
13178.94 142
13180.03 122
13181.11 133
13182.20 135
13183.28 152
13184.37 126
13185.45 171
13186.54 146
13187.62 138
13188.71 137
13189.79 160
13190.88 137
13191.96 146
13193.05 148
13194.13 149
13195.22 148
13196.30 148
13197.39 165
13198.47 166
13199.56 163
13200.64 147
13201.73 152
13202.81 126
13203.90 169
13204.98 136
13206.07 143
13207.16 139
13208.24 134
13209.33 135
13210.41 149
13211.50 162
13212.58 152
13213.67 148
13214.76 160
13215.84 148
13216.93 109
13218.01 126
13219.10 125
13220.19 142
13221.27 139
13222.36 142
13223.45 150
13224.53 165
13225.62 158
13226.70 139
13227.79 154
13228.88 173
13229.96 164
13231.05 162
13232.14 136
13233.22 132
13234.31 166
13235.40 179
13236.48 150
13237.57 122
13238.66 149
13239.74 193
13240.83 168
13241.92 146
13243.01 155
13244.09 138
13245.18 128
13246.27 162
13247.35 156
13248.44 121
13249.53 139
13250.62 183
13251.70 172
13252.79 161
13253.88 143
13254.97 128
13256.05 164
13257.14 154
13258.23 149
13259.32 151
13260.40 156
13261.49 172
13262.58 154
13263.67 173
13264.76 176
13265.84 190
13266.93 177
13268.02 160
13269.11 178
13270.20 150
13271.29 163
13272.37 177
13273.46 154
13274.55 163
13275.64 169
13276.73 170
13277.82 154
13278.90 165
13279.99 171
13281.08 170
13282.17 183
13283.26 193
13284.35 186
13285.44 194
13286.53 195
13287.61 189
13288.70 157
13289.79 186
13290.88 155
13291.97 174
13293.06 186
13294.15 204
13295.24 202
13296.33 207
13297.42 175
13298.51 223
13299.60 216
13300.68 201
13301.77 186
13302.86 179
13303.95 183
13305.04 189
13306.13 190
13307.22 172
13308.31 194
13309.40 233
13310.49 233
13311.58 200
13312.67 184
13313.76 193
13314.85 191
13315.94 211
13317.03 216
13318.12 232
13319.21 210
13320.30 236
13321.39 213
13322.48 197
13323.57 199
13324.66 234
13325.75 218
13326.84 206
13327.94 195
13329.03 203
13330.12 206
13331.21 229
13332.30 200
13333.39 198
13334.48 183
13335.57 226
13336.66 218
13337.75 206
13338.84 202
13339.93 217
13341.03 253
13342.12 209
13343.21 216
13344.30 214
13345.39 242
13346.48 241
13347.57 202
13348.66 197
13349.76 225
13350.85 257
13351.94 242
13353.03 200
13354.12 227
13355.21 204
13356.31 226
13357.40 230
13358.49 196
13359.58 214
13360.67 208
13361.76 233
13362.86 222
13363.95 235
13365.04 228
13366.13 238
13367.23 235
13368.32 247
13369.41 256
13370.50 251
13371.59 268
13372.69 253
13373.78 265
13374.87 246
13375.96 273
13377.06 254
13378.15 256
13379.24 266
13380.34 258
13381.43 272
13382.52 233
13383.61 264
13384.71 211
13385.80 202
13386.89 215
13387.99 196
13389.08 198
13390.17 206
13391.26 204
13392.36 226
13393.45 218
13394.54 196
13395.64 194
13396.73 200
13397.82 239
13398.92 203
13400.01 205
13401.11 196
13402.20 192
13403.29 194
13404.39 222
13405.48 162
13406.57 205
13407.67 185
13408.76 221
13409.86 206
13410.95 214
13412.04 203
13413.14 193
13414.23 212
13415.33 190
13416.42 173
13417.51 188
13418.61 188
13419.70 167
13420.80 182
13421.89 177
13422.99 185
13424.08 159
13425.17 172
13426.27 176
13427.36 188
13428.46 200
13429.55 210
13430.65 168
13431.74 194
13432.84 211
13433.93 163
13435.03 178
13436.12 196
13437.22 172
13438.31 189
13439.41 206
13440.50 181
13441.60 200
13442.69 185
13443.79 216
13444.88 203
13445.98 206
13447.08 192
13448.17 234
13449.27 204
13450.36 233
13451.46 220
13452.55 203
13453.65 222
13454.74 187
13455.84 220
13456.94 179
13458.03 212
13459.13 250
13460.22 227
13461.32 200
13462.42 191
13463.51 193
13464.61 220
13465.70 230
13466.80 220
13467.90 183
13468.99 180
13470.09 206
13471.19 223
13472.28 239
13473.38 242
13474.48 205
13475.57 162
13476.67 245
13477.77 219
13478.86 235
13479.96 198
13481.06 204
13482.15 201
13483.25 194
13484.35 217
13485.44 232
13486.54 226
13487.64 218
13488.74 246
13489.83 211
13490.93 255
13492.03 213
13493.12 222
13494.22 220
13495.32 221
13496.42 204
13497.51 283
13498.61 243
13499.71 248
13500.81 231
13501.90 235
13503.00 261
13504.10 233
13505.20 232
13506.30 297
13507.39 286
13508.49 268
13509.59 288
13510.69 231
13511.79 258
13512.88 280
13513.98 283
13515.08 266
13516.18 253
13517.28 247
13518.38 217
13519.47 209
13520.57 202
13521.67 218
13522.77 192
13523.87 212
13524.97 219
13526.07 221
13527.16 171
13528.26 214
13529.36 193
13530.46 204
13531.56 183
13532.66 201
13533.76 182
13534.86 213
13535.96 175
13537.05 202
13538.15 213
13539.25 189
13540.35 222
13541.45 207
13542.55 188
13543.65 208
13544.75 213
13545.85 198
13546.95 184
13548.05 187
13549.15 220
13550.25 160
13551.35 184
13552.45 170
13553.55 182
13554.65 161
13555.75 186
13556.85 196
13557.95 181
13559.05 193
13560.15 178
13561.25 182
13562.35 154
13563.45 133
13564.55 155
13565.65 175
13566.75 155
13567.85 155
13568.95 170
13570.05 188
13571.15 177
13572.25 196
13573.35 169
13574.45 182
13575.55 177
13576.65 193
13577.75 192
13578.85 189
13579.95 171
13581.06 156
13582.16 161
13583.26 172
13584.36 156
13585.46 162
13586.56 179
13587.66 178
13588.76 176
13589.86 183
13590.97 191
13592.07 170
13593.17 181
13594.27 220
13595.37 167
13596.47 159
13597.57 160
13598.68 178
13599.78 165
13600.88 169
13601.98 170
13603.08 174
13604.19 188
13605.29 172
13606.39 176
13607.49 205
13608.59 173
13609.70 151
13610.80 175
13611.90 158
13613.00 171
13614.10 191
13615.21 162
13616.31 173
13617.41 165
13618.51 166
13619.62 162
13620.72 191
13621.82 165
13622.92 169
13624.03 165
13625.13 183
13626.23 145
13627.33 173
13628.44 175
13629.54 172
13630.64 162
13631.75 178
13632.85 168
13633.95 173
13635.06 181
13636.16 173
13637.26 170
13638.36 175
13639.47 166
13640.57 198
13641.67 165
13642.78 146
13643.88 182
13644.99 179
13646.09 188
13647.19 177
13648.30 178
13649.40 162
13650.50 157
13651.61 174
13652.71 162
13653.81 146
13654.92 142
13656.02 176
13657.13 180
13658.23 169
13659.33 175
13660.44 194
13661.54 165
13662.65 172
13663.75 152
13664.86 176
13665.96 160
13667.06 163
13668.17 167
13669.27 161
13670.38 146
13671.48 150
13672.59 152
13673.69 184
13674.80 153
13675.90 147
13677.01 173
13678.11 146
13679.22 160
13680.32 167
13681.43 155
13682.53 144
13683.64 146
13684.74 155
13685.85 200
13686.95 177
13688.06 171
13689.16 140
13690.27 165
13691.37 148
13692.48 168
13693.58 166
13694.69 183
13695.79 176
13696.90 155
13698.01 155
13699.11 175
13700.22 180
13701.32 155
13702.43 183
13703.54 149
13704.64 185
13705.75 171
13706.85 160
13707.96 158
13709.07 145
13710.17 166
13711.28 151
13712.38 161
13713.49 170
13714.60 181
13715.70 181
13716.81 199
13717.92 224
13719.02 169
13720.13 170
13721.24 178
13722.34 171
13723.45 167
13724.56 159
13725.66 186
13726.77 202
13727.88 209
13728.98 194
13730.09 182
13731.20 201
13732.30 175
13733.41 195
13734.52 194
13735.63 226
13736.73 205
13737.84 207
13738.95 186
13740.05 191
13741.16 206
13742.27 227
13743.38 208
13744.48 186
13745.59 205
13746.70 219
13747.81 231
13748.91 193
13750.02 185
13751.13 217
13752.24 217
13753.35 210
13754.45 181
13755.56 211
13756.67 219
13757.78 236
13758.89 226
13759.99 209
13761.10 202
13762.21 239
13763.32 228
13764.43 215
13765.54 228
13766.64 253
13767.75 278
13768.86 296
13769.97 252
13771.08 250
13772.19 252
13773.30 303
13774.40 325
13775.51 304
13776.62 335
13777.73 339
13778.84 361
13779.95 325
13781.06 349
13782.17 339
13783.28 309
13784.39 330
13785.49 312
13786.60 249
13787.71 266
13788.82 255
13789.93 264
13791.04 263
13792.15 249
13793.26 245
13794.37 241
13795.48 218
13796.59 237
13797.70 205
13798.81 210
13799.92 238
13801.03 226
13802.14 217
13803.25 217
13804.36 253
13805.47 172
13806.58 212
13807.69 187
13808.80 201
13809.91 194
13811.02 217
13812.13 217
13813.24 200
13814.35 248
13815.46 215
13816.57 209
13817.68 185
13818.79 202
13819.90 208
13821.01 190
13822.12 198
13823.23 197
13824.34 196
13825.46 217
13826.57 195
13827.68 190
13828.79 188
13829.90 196
13831.01 201
13832.12 201
13833.23 178
13834.34 193
13835.45 219
13836.57 194
13837.68 195
13838.79 183
13839.90 177
13841.01 189
13842.12 176
13843.23 179
13844.35 183
13845.46 212
13846.57 189
13847.68 185
13848.79 195
13849.90 192
13851.02 160
13852.13 174
13853.24 199
13854.35 205
13855.46 206
13856.58 201
13857.69 172
13858.80 158
13859.91 188
13861.02 180
13862.14 195
13863.25 199
13864.36 203
13865.47 190
13866.59 198
13867.70 188
13868.81 175
13869.92 175
13871.04 211
13872.15 171
13873.26 176
13874.38 199
13875.49 197
13876.60 189
13877.71 203
13878.83 198
13879.94 200
13881.05 187
13882.17 212
13883.28 235
13884.39 234
13885.51 227
13886.62 199
13887.73 214
13888.85 180
13889.96 215
13891.07 199
13892.19 206
13893.30 193
13894.41 233
13895.53 223
13896.64 197
13897.75 245
13898.87 248
13899.98 253
13901.10 206
13902.21 227
13903.32 213
13904.44 214
13905.55 228
13906.67 221
13907.78 225
13908.89 207
13910.01 172
13911.12 205
13912.24 173
13913.35 199
13914.47 163
13915.58 171
13916.69 200
13917.81 179
13918.92 216
13920.04 206
13921.15 202
13922.27 189
13923.38 188
13924.50 193
13925.61 216
13926.73 180
13927.84 178
13928.96 205
13930.07 199
13931.19 186
13932.30 177
13933.42 179
13934.53 147
13935.65 179
13936.76 176
13937.88 206
13938.99 175
13940.11 198
13941.22 208
13942.34 159
13943.45 193
13944.57 194
13945.69 178
13946.80 169
13947.92 165
13949.03 168
13950.15 163
13951.27 155
13952.38 155
13953.50 165
13954.61 162
13955.73 142
13956.85 173
13957.96 168
13959.08 164
13960.19 154
13961.31 165
13962.43 147
13963.54 163
13964.66 195
13965.78 177
13966.89 161
13968.01 145
13969.13 164
13970.24 156
13971.36 186
13972.48 211
13973.59 169
13974.71 169
13975.83 134
13976.94 164
13978.06 149
13979.18 159
13980.29 168
13981.41 193
13982.53 183
13983.64 156
13984.76 153
13985.88 179
13987.00 181
13988.11 179
13989.23 176
13990.35 158
13991.47 162
13992.58 196
13993.70 159
13994.82 138
13995.94 160
13997.05 162
13998.17 182
13999.29 148
14000.41 175
14001.53 178
14002.64 180
14003.76 172
14004.88 167
14006.00 146
14007.12 161
14008.23 165
14009.35 161
14010.47 145
14011.59 157
14012.71 170
14013.83 173
14014.94 172
14016.06 153
14017.18 143
14018.30 182
14019.42 163
14020.54 162
14021.66 167
14022.77 191
14023.89 194
14025.01 161
14026.13 161
14027.25 145
14028.37 160
14029.49 152
14030.61 136
14031.73 166
14032.84 168
14033.96 157
14035.08 175
14036.20 151
14037.32 165
14038.44 176
14039.56 175
14040.68 174
14041.80 168
14042.92 166
14044.04 180
14045.16 176
14046.28 180
14047.40 191
14048.52 177
14049.64 180
14050.76 188
14051.88 162
14053.00 171
14054.12 180
14055.24 182
14056.36 171
14057.48 157
14058.60 162
14059.72 151
14060.84 174
14061.96 185
14063.08 163
14064.20 182
14065.32 194
14066.44 179
14067.56 180
14068.68 154
14069.80 159
14070.92 179
14072.04 196
14073.16 166
14074.28 172
14075.40 190
14076.53 183
14077.65 165
14078.77 207
14079.89 187
14081.01 199
14082.13 209
14083.25 181
14084.37 185
14085.49 194
14086.62 202
14087.74 203
14088.86 209
14089.98 195
14091.10 225
14092.22 201
14093.34 219
14094.47 210
14095.59 211
14096.71 269
14097.83 256
14098.95 240
14100.07 251
14101.20 228
14102.32 230
14103.44 249
14104.56 238
14105.68 238
14106.81 212
14107.93 251
14109.05 218
14110.17 220
14111.30 230
14112.42 228
14113.54 211
14114.66 221
14115.78 204
14116.91 191
14118.03 194
14119.15 175
14120.28 198
14121.40 201
14122.52 196
14123.64 181
14124.77 186
14125.89 200
14127.01 197
14128.13 165
14129.26 180
14130.38 193
14131.50 170
14132.63 161
14133.75 136
14134.87 166
14136.00 147
14137.12 166
14138.24 168
14139.37 164
14140.49 145
14141.61 153
14142.74 169
14143.86 179
14144.98 166
14146.11 187
14147.23 174
14148.36 174
14149.48 183
14150.60 189
14151.73 183
14152.85 158
14153.98 156
14155.10 158
14156.22 215
14157.35 168
14158.47 164
14159.60 176
14160.72 167
14161.84 168
14162.97 158
14164.09 157
14165.22 166
14166.34 189
14167.47 177
14168.59 160
14169.72 130
14170.84 204
14171.96 163
14173.09 166
14174.21 168
14175.34 177
14176.46 140
14177.59 173
14178.71 174
14179.84 183
14180.96 162
14182.09 173
14183.21 155
14184.34 154
14185.46 145
14186.59 131
14187.72 163
14188.84 165
14189.97 165
14191.09 162
14192.22 167
14193.34 135
14194.47 160
14195.59 158
14196.72 141
14197.85 145
14198.97 138
14200.10 137
14201.22 150
14202.35 155
14203.47 148
14204.60 155
14205.73 134
14206.85 126
14207.98 149
14209.10 173
14210.23 150
14211.36 159
14212.48 138
14213.61 159
14214.74 156
14215.86 153
14216.99 143
14218.12 149
14219.24 172
14220.37 171
14221.50 165
14222.62 172
14223.75 141
14224.88 139
14226.00 148
14227.13 145
14228.26 177
14229.38 150
14230.51 166
14231.64 155
14232.76 129
14233.89 143
14235.02 175
14236.15 141
14237.27 153
14238.40 154
14239.53 138
14240.66 137
14241.78 135
14242.91 167
14244.04 138
14245.17 146
14246.29 157
14247.42 170
14248.55 141
14249.68 150
14250.80 143
14251.93 155
14253.06 120
14254.19 120
14255.32 137
14256.44 131
14257.57 128
14258.70 123
14259.83 143
14260.96 140
14262.09 148
14263.21 142
14264.34 151
14265.47 134
14266.60 138
14267.73 135
14268.86 118
14269.98 132
14271.11 142
14272.24 144
14273.37 174
14274.50 151
14275.63 144
14276.76 160
14277.89 158
14279.01 120
14280.14 118
14281.27 132
14282.40 149
14283.53 143
14284.66 143
14285.79 130
14286.92 121
14288.05 120
14289.18 148
14290.31 122
14291.44 154
14292.57 128
14293.70 137
14294.82 130
14295.95 158
14297.08 134
14298.21 171
14299.34 132
14300.47 144
14301.60 130
14302.73 150
14303.86 147
14304.99 121
14306.12 139
14307.25 127
14308.38 124
14309.51 157
14310.64 118
14311.77 124
14312.90 130
14314.03 109
14315.16 144
14316.30 134
14317.43 126
14318.56 117
14319.69 155
14320.82 129
14321.95 115
14323.08 138
14324.21 127
14325.34 143
14326.47 145
14327.60 123
14328.73 98
14329.86 120
14330.99 142
14332.13 160
14333.26 128
14334.39 134
14335.52 114
14336.65 148
14337.78 124
14338.91 120
14340.04 122
14341.18 116
14342.31 151
14343.44 128
14344.57 140
14345.70 101
14346.83 153
14347.97 127
14349.10 114
14350.23 86
14351.36 127
14352.49 127
14353.62 125
14354.76 112
14355.89 103
14357.02 130
14358.15 124
14359.28 124
14360.42 115
14361.55 134
14362.68 124
14363.81 127
14364.95 113
14366.08 123
14367.21 121
14368.34 122
14369.48 121
14370.61 138
14371.74 125
14372.87 122
14374.01 115
14375.14 143
14376.27 123
14377.40 128
14378.54 122
14379.67 124
14380.80 123
14381.94 127
14383.07 134
14384.20 115
14385.34 134
14386.47 108
14387.60 119
14388.74 147
14389.87 147
14391.00 128
14392.14 121
14393.27 130
14394.40 129
14395.54 128
14396.67 145
14397.80 141
14398.94 137
14400.07 126
14401.20 124
14402.34 145
14403.47 124
14404.61 131
14405.74 116
14406.87 109
14408.01 139
14409.14 128
14410.28 112
14411.41 131
14412.55 125
14413.68 103
14414.81 131
14415.95 150
14417.08 168
14418.22 120
14419.35 133
14420.49 117
14421.62 142
14422.76 117
14423.89 121
14425.02 120
14426.16 123
14427.29 138
14428.43 115
14429.56 120
14430.70 134
14431.83 141
14432.97 119
14434.10 134
14435.24 122
14436.37 130
14437.51 135
14438.64 123
14439.78 124
14440.92 129
14442.05 143
14443.19 151
14444.32 101
14445.46 114
14446.59 139
14447.73 115
14448.86 116
14450.00 123
14451.14 131
14452.27 132
14453.41 130
14454.54 118
14455.68 128
14456.82 122
14457.95 131
14459.09 124
14460.22 115
14461.36 97
14462.50 122
14463.63 129
14464.77 132
14465.90 129
14467.04 127
14468.18 133
14469.31 131
14470.45 132
14471.59 137
14472.72 126
14473.86 117
14475.00 131
14476.13 112
14477.27 128
14478.41 136
14479.54 142
14480.68 130
14481.82 141
14482.96 123
14484.09 132
14485.23 142
14486.37 148
14487.50 152
14488.64 144
14489.78 145
14490.92 148
14492.05 142
14493.19 116
14494.33 158
14495.47 147
14496.60 137
14497.74 126
14498.88 141
14500.02 136
14501.15 150
14502.29 146
14503.43 146
14504.57 142
14505.70 151
14506.84 161
14507.98 128
14509.12 138
14510.26 141
14511.39 163
14512.53 164
14513.67 149
14514.81 109
14515.95 156
14517.09 161
14518.22 143
14519.36 155
14520.50 156
14521.64 186
14522.78 170
14523.92 152
14525.06 166
14526.19 167
14527.33 181
14528.47 203
14529.61 167
14530.75 171
14531.89 174
14533.03 159
14534.17 138
14535.31 130
14536.45 138
14537.58 154
14538.72 167
14539.86 187
14541.00 171
14542.14 154
14543.28 170
14544.42 173
14545.56 127
14546.70 141
14547.84 155
14548.98 139
14550.12 136
14551.26 131
14552.40 154
14553.54 150
14554.68 144
14555.82 149
14556.96 147
14558.10 138
14559.24 140
14560.38 133
14561.52 126
14562.66 132
14563.80 145
14564.94 153
14566.08 145
14567.22 145
14568.36 155
14569.50 120
14570.64 130
14571.78 130
14572.92 135
14574.06 145
14575.20 144
14576.34 158
14577.48 129
14578.62 125
14579.76 155
14580.91 174
14582.05 154
14583.19 129
14584.33 128
14585.47 142
14586.61 150
14587.75 145
14588.89 119
14590.03 142
14591.18 157
14592.32 139
14593.46 122
14594.60 146
14595.74 140
14596.88 147
14598.02 158
14599.17 151
14600.31 145
14601.45 143
14602.59 147
14603.73 146
14604.87 147
14606.02 131
14607.16 153
14608.30 156
14609.44 140
14610.58 143
14611.73 136
14612.87 151
14614.01 134
14615.15 125
14616.29 145
14617.44 166
14618.58 152
14619.72 144
14620.86 145
14622.01 147
14623.15 166
14624.29 163
14625.43 151
14626.58 159
14627.72 163
14628.86 182
14630.01 173
14631.15 166
14632.29 173
14633.43 175
14634.58 177
14635.72 165
14636.86 157
14638.01 157
14639.15 157
14640.29 184
14641.44 188
14642.58 180
14643.72 190
14644.87 180
14646.01 175
14647.15 163
14648.30 175
14649.44 178
14650.58 157
14651.73 145
14652.87 152
14654.01 165
14655.16 129
14656.30 151
14657.45 150
14658.59 171
14659.73 141
14660.88 155
14662.02 136
14663.17 148
14664.31 136
14665.45 116
14666.60 133
14667.74 136
14668.89 131
14670.03 143
14671.18 144
14672.32 132
14673.46 144
14674.61 138
14675.75 139
14676.90 139
14678.04 136
14679.19 143
14680.33 129
14681.48 131
14682.62 139
14683.77 156
14684.91 145
14686.06 143
14687.20 121
14688.35 132
14689.49 125
14690.64 131
14691.78 113
14692.93 111
14694.07 113
14695.22 122
14696.36 127
14697.51 140
14698.65 125
14699.80 101
14700.95 134
14702.09 129
14703.24 147
14704.38 152
14705.53 121
14706.67 103
14707.82 99
14708.97 122
14710.11 139
14711.26 127
14712.40 127
14713.55 131
14714.70 144
14715.84 134
14716.99 136
14718.13 124
14719.28 126
14720.43 125
14721.57 121
14722.72 113
14723.87 113
14725.01 113
14726.16 110
14727.31 112
14728.45 114
14729.60 121
14730.75 126
14731.89 132
14733.04 115
14734.19 131
14735.33 136
14736.48 135
14737.63 128
14738.77 121
14739.92 136
14741.07 144
14742.22 139
14743.36 92
14744.51 113
14745.66 118
14746.80 123
14747.95 101
14749.10 97
14750.25 106
14751.39 103
14752.54 113
14753.69 116
14754.84 95
14755.99 112
14757.13 121
14758.28 137
14759.43 120
14760.58 113
14761.72 102
14762.87 105
14764.02 101
14765.17 105
14766.32 104
14767.47 117
14768.61 123
14769.76 113
14770.91 98
14772.06 108
14773.21 107
14774.36 100
14775.50 114
14776.65 122
14777.80 115
14778.95 124
14780.10 105
14781.25 89
14782.40 107
14783.54 111
14784.69 96
14785.84 93
14786.99 93
14788.14 97
14789.29 131
14790.44 112
14791.59 115
14792.74 110
14793.89 119
14795.03 105
14796.18 120
14797.33 124
14798.48 101
14799.63 105
14800.78 100
14801.93 94
14803.08 109
14804.23 126
14805.38 116
14806.53 93
14807.68 105
14808.83 109
14809.98 84
14811.13 122
14812.28 112
14813.43 110
14814.58 106
14815.73 117
14816.88 105
14818.03 109
14819.18 111
14820.33 136
14821.48 107
14822.63 96
14823.78 115
14824.93 129
14826.08 105
14827.23 82
14828.38 101
14829.53 104
14830.68 122
14831.83 115
14832.98 103
14834.14 96
14835.29 117
14836.44 83
14837.59 115
14838.74 139
14839.89 122
14841.04 110
14842.19 100
14843.34 108
14844.49 112
14845.65 133
14846.80 94
14847.95 98
14849.10 87
14850.25 101
14851.40 113
14852.55 105
14853.71 94
14854.86 117
14856.01 103
14857.16 107
14858.31 109
14859.46 117
14860.62 124
14861.77 113
14862.92 102
14864.07 117
14865.22 98
14866.38 129
14867.53 118
14868.68 106
14869.83 101
14870.98 99
14872.14 100
14873.29 119
14874.44 105
14875.59 93
14876.75 104
14877.90 102
14879.05 92
14880.20 97
14881.36 96
14882.51 99
14883.66 94
14884.81 107
14885.97 108
14887.12 116
14888.27 101
14889.42 96
14890.58 96
14891.73 99
14892.88 99
14894.04 101
14895.19 101
14896.34 100
14897.50 101
14898.65 98
14899.80 112
14900.96 110
14902.11 107
14903.26 113
14904.42 102
14905.57 105
14906.72 117
14907.88 99
14909.03 94
14910.18 101
14911.34 117
14912.49 109
14913.65 118
14914.80 95
14915.95 113
14917.11 120
14918.26 114
14919.42 107
14920.57 92
14921.72 107
14922.88 104
14924.03 127
14925.19 123
14926.34 117
14927.50 146
14928.65 138
14929.81 103
14930.96 107
14932.11 108
14933.27 124
14934.42 114
14935.58 110
14936.73 134
14937.89 124
14939.04 120
14940.20 99
14941.35 118
14942.51 94
14943.66 110
14944.82 99
14945.97 111
14947.13 134
14948.28 108
14949.44 128
14950.59 102
14951.75 112
14952.90 109
14954.06 109
14955.22 107
14956.37 113
14957.53 118
14958.68 146
14959.84 129
14960.99 113
14962.15 140
14963.30 116
14964.46 138
14965.62 126
14966.77 141
14967.93 124
14969.08 110
14970.24 119
14971.40 133
14972.55 115
14973.71 109
14974.86 125
14976.02 118
14977.18 132
14978.33 144
14979.49 118
14980.65 106
14981.80 108
14982.96 106
14984.12 112
14985.27 118
14986.43 112
14987.59 115
14988.74 120
14989.90 113
14991.06 112
14992.21 115
14993.37 124
14994.53 130
14995.68 119
14996.84 97
14998.00 118
14999.16 100
15000.31 96
15001.47 124
15002.63 99
15003.79 105
15004.94 104
15006.10 116
15007.26 103
15008.42 95
15009.57 100
15010.73 107
15011.89 97
15013.05 94
15014.20 104
15015.36 125
15016.52 106
15017.68 109
15018.83 108
15019.99 133
15021.15 100
15022.31 103
15023.47 108
15024.63 83
15025.78 99
15026.94 112
15028.10 97
15029.26 112
15030.42 104
15031.58 104
15032.73 105
15033.89 113
15035.05 98
15036.21 104
15037.37 100
15038.53 112
15039.69 89
15040.84 76
15042.00 90
15043.16 121
15044.32 90
15045.48 94
15046.64 106
15047.80 102
15048.96 108
15050.12 112
15051.28 97
15052.43 93
15053.59 129
15054.75 100
15055.91 95
15057.07 110
15058.23 99
15059.39 93
15060.55 101
15061.71 102
15062.87 112
15064.03 114
15065.19 96
15066.35 105
15067.51 88
15068.67 90
15069.83 108
15070.99 92
15072.15 104
15073.31 101
15074.47 105
15075.63 110
15076.79 106
15077.95 92
15079.11 88
15080.27 101
15081.43 104
15082.59 105
15083.75 105
15084.91 112
15086.07 108
15087.23 101
15088.39 105
15089.55 102
15090.71 99
15091.88 94
15093.04 88
15094.20 112
15095.36 93
15096.52 86
15097.68 86
15098.84 85
15100.00 92
15101.16 78
15102.32 98
15103.49 100
15104.65 84
15105.81 88
15106.97 114
15108.13 94
15109.29 129
15110.45 118
15111.61 98
15112.78 97
15113.94 98
15115.10 110
15116.26 105
15117.42 87
15118.58 115
15119.75 93
15120.91 99
15122.07 79
15123.23 84
15124.39 116
15125.56 106
15126.72 91
15127.88 93
15129.04 107
15130.21 80
15131.37 97
15132.53 83
15133.69 103
15134.85 90
15136.02 99
15137.18 103
15138.34 105
15139.50 86
15140.67 94
15141.83 90
15142.99 95
15144.16 100
15145.32 101
15146.48 119
15147.64 110
15148.81 100
15149.97 98
15151.13 100
15152.30 87
15153.46 84
15154.62 93
15155.79 102
15156.95 105
15158.11 92
15159.28 98
15160.44 78
15161.60 87
15162.77 93
15163.93 84
15165.09 96
15166.26 87
15167.42 82
15168.58 100
15169.75 80
15170.91 104
15172.08 92
15173.24 101
15174.40 108
15175.57 101
15176.73 83
15177.90 91
15179.06 99
15180.22 102
15181.39 106
15182.55 87
15183.72 96
15184.88 78
15186.05 89
15187.21 101
15188.37 104
15189.54 113
15190.70 80
15191.87 105
15193.03 89
15194.20 105
15195.36 94
15196.53 94
15197.69 86
15198.86 105
15200.02 107
15201.19 92
15202.35 69
15203.52 105
15204.68 109
15205.85 96
15207.01 98
15208.18 104
15209.34 96
15210.51 100
15211.67 105
15212.84 80
15214.00 77
15215.17 97
15216.33 106
15217.50 94
15218.67 115
15219.83 87
15221.00 109
15222.16 113
15223.33 99
15224.50 103
15225.66 78
15226.83 93
15227.99 99
15229.16 110
15230.33 100
15231.49 134
15232.66 103
15233.82 93
15234.99 104
15236.16 113
15237.32 118
15238.49 108
15239.66 99
15240.82 101
15241.99 103
15243.16 115
15244.32 105
15245.49 103
15246.66 112
15247.82 100
15248.99 110
15250.16 103
15251.32 115
15252.49 128
15253.66 96
15254.82 92
15255.99 95
15257.16 87
15258.32 127
15259.49 108
15260.66 73
15261.83 86
15262.99 99
15264.16 96
15265.33 99
15266.50 125
15267.66 96
15268.83 90
15270.00 96
15271.17 100
15272.33 90
15273.50 98
15274.67 106
15275.84 91
15277.01 95
15278.17 94
15279.34 101
15280.51 103
15281.68 95
15282.85 102
15284.01 90
15285.18 117
15286.35 81
15287.52 96
15288.69 86
15289.86 112
15291.02 116
15292.19 116
15293.36 111
15294.53 98
15295.70 95
15296.87 109
15298.03 98
15299.20 88
15300.37 92
15301.54 110
15302.71 106
15303.88 103
15305.05 86
15306.22 112
15307.39 100
15308.56 80
15309.72 92
15310.89 105
15312.06 113
15313.23 121
15314.40 95
15315.57 77
15316.74 86
15317.91 97
15319.08 123
15320.25 99
15321.42 106
15322.59 92
15323.76 113
15324.93 88
15326.10 101
15327.27 106
15328.44 96
15329.61 106
15330.78 87
15331.95 95
15333.12 95
15334.29 121
15335.46 115
15336.63 92
15337.80 113
15338.97 112
15340.14 106
15341.31 118
15342.48 85
15343.65 110
15344.82 103
15345.99 106
15347.16 102
15348.33 95
15349.50 97
15350.67 89
15351.84 102
15353.01 99
15354.18 106
15355.36 112
15356.53 104
15357.70 103
15358.87 105
15360.04 111
15361.21 103
15362.38 118
15363.55 93
15364.72 92
15365.90 117
15367.07 110
15368.24 107
15369.41 91
15370.58 123
15371.75 96
15372.92 103
15374.10 83
15375.27 91
15376.44 122
15377.61 98
15378.78 97
15379.95 93
15381.13 84
15382.30 91
15383.47 99
15384.64 109
15385.81 94
15386.99 122
15388.16 112
15389.33 96
15390.50 102
15391.68 107
15392.85 120
15394.02 137
15395.19 92
15396.36 95
15397.54 95
15398.71 109
15399.88 109
15401.05 101
15402.23 85
15403.40 100
15404.57 111
15405.75 88
15406.92 89
15408.09 114
15409.26 107
15410.44 111
15411.61 90
15412.78 80
15413.96 101
15415.13 92
15416.30 78
15417.48 93
15418.65 88
15419.82 107
15421.00 88
15422.17 115
15423.34 98
15424.52 105
15425.69 113
15426.86 99
15428.04 102
15429.21 96
15430.39 103
15431.56 108
15432.73 112
15433.91 103
15435.08 101
15436.25 93
15437.43 105
15438.60 75
15439.78 94
15440.95 95
15442.13 113
15443.30 102
15444.47 113
15445.65 83
15446.82 107
15448.00 110
15449.17 100
15450.35 95
15451.52 101
15452.70 102
15453.87 98
15455.04 91
15456.22 90
15457.39 94
15458.57 99
15459.74 89
15460.92 92
15462.09 97
15463.27 92
15464.44 92
15465.62 87
15466.79 84
15467.97 101
15469.14 119
15470.32 103
15471.49 93
15472.67 96
15473.85 65
15475.02 90
15476.20 94
15477.37 109
15478.55 108
15479.72 107
15480.90 100
15482.07 83
15483.25 89
15484.43 110
15485.60 104
15486.78 118
15487.95 82
15489.13 82
15490.31 92
15491.48 113
15492.66 104
15493.83 109
15495.01 92
15496.19 98
15497.36 88
15498.54 102
15499.72 96
15500.89 78
15502.07 89
15503.25 86
15504.42 83
15505.60 91
15506.78 93
15507.95 102
15509.13 89
15510.31 95
15511.48 118
15512.66 102
15513.84 100
15515.01 91
15516.19 95
15517.37 90
15518.54 102
15519.72 85
15520.90 109
15522.08 97
15523.25 98
15524.43 113
15525.61 110
15526.79 124
15527.96 90
15529.14 112
15530.32 112
15531.50 108
15532.67 113
15533.85 109
15535.03 112
15536.21 95
15537.38 110
15538.56 88
15539.74 108
15540.92 101
15542.10 93
15543.27 92
15544.45 92
15545.63 98
15546.81 85
15547.99 118
15549.17 106
15550.34 95
15551.52 115
15552.70 86
15553.88 88
15555.06 112
15556.24 127
15557.41 101
15558.59 114
15559.77 114
15560.95 90
15562.13 102
15563.31 92
15564.49 98
15565.67 132
15566.84 99
15568.02 121
15569.20 105
15570.38 105
15571.56 113
15572.74 94
15573.92 97
15575.10 104
15576.28 108
15577.46 111
15578.64 102
15579.82 102
15581.00 89
15582.18 107
15583.35 111
15584.53 93
15585.71 87
15586.89 108
15588.07 112
15589.25 100
15590.43 92
15591.61 95
15592.79 89
15593.97 118
15595.15 125
15596.33 114
15597.51 105
15598.69 98
15599.87 104
15601.05 130
15602.23 97
15603.41 96
15604.59 119
15605.78 112
15606.96 116
15608.14 100
15609.32 83
15610.50 118
15611.68 126
15612.86 119
15614.04 110
15615.22 116
15616.40 100
15617.58 129
15618.76 110
15619.94 99
15621.12 109
15622.31 120
15623.49 145
15624.67 97
15625.85 128
15627.03 125
15628.21 116
15629.39 134
15630.57 116
15631.76 103
15632.94 136
15634.12 132
15635.30 122
15636.48 118
15637.66 110
15638.85 117
15640.03 152
15641.21 150
15642.39 129
15643.57 133
15644.75 129
15645.94 143
15647.12 136
15648.30 120
15649.48 124
15650.66 113
15651.85 124
15653.03 146
15654.21 130
15655.39 102
15656.58 140
15657.76 153
15658.94 120
15660.12 138
15661.31 155
15662.49 171
15663.67 158
15664.85 133
15666.04 159
15667.22 145
15668.40 153
15669.58 117
15670.77 121
15671.95 130
15673.13 141
15674.32 135
15675.50 159
15676.68 161
15677.87 145
15679.05 144
15680.23 156
15681.42 126
15682.60 137
15683.78 145
15684.97 151
15686.15 163
15687.33 123
15688.52 153
15689.70 157
15690.88 139
15692.07 152
15693.25 160
15694.44 140
15695.62 116
15696.80 156
15697.99 159
15699.17 137
15700.35 138
15701.54 149
15702.72 132
15703.91 120
15705.09 166
15706.28 149
15707.46 161
15708.64 164
15709.83 147
15711.01 160
15712.20 137
15713.38 145
15714.57 139
15715.75 178
15716.94 165
15718.12 151
15719.31 183
15720.49 196
15721.67 169
15722.86 141
15724.04 170
15725.23 167
15726.41 184
15727.60 161
15728.78 161
15729.97 165
15731.15 196
15732.34 160
15733.53 155
15734.71 158
15735.90 156
15737.08 169
15738.27 162
15739.45 160
15740.64 150
15741.82 177
15743.01 175
15744.19 175
15745.38 161
15746.57 167
15747.75 176
15748.94 174
15750.12 163
15751.31 156
15752.50 181
15753.68 169
15754.87 192
15756.05 138
15757.24 148
15758.43 186
15759.61 200
15760.80 166
15761.99 136
15763.17 159
15764.36 194
15765.54 180
15766.73 161
15767.92 149
15769.10 156
15770.29 166
15771.48 173
15772.66 166
15773.85 129
15775.04 147
15776.22 196
15777.41 173
15778.60 124
15779.79 151
15780.97 162
15782.16 182
15783.35 168
15784.53 152
15785.72 168
15786.91 198
15788.10 165
15789.28 177
15790.47 168
15791.66 138
15792.85 167
15794.03 168
15795.22 161
15796.41 134
15797.60 145
15798.78 159
15799.97 147
15801.16 139
15802.35 145
15803.54 178
15804.72 140
15805.91 151
15807.10 162
15808.29 157
15809.48 143
15810.66 144
15811.85 158
15813.04 149
15814.23 140
15815.42 138
15816.61 148
15817.79 141
15818.98 113
15820.17 135
15821.36 151
15822.55 146
15823.74 136
15824.93 130
15826.11 140
15827.30 117
15828.49 126
15829.68 116
15830.87 124
15832.06 125
15833.25 97
15834.44 120
15835.63 108
15836.82 122
15838.00 139
15839.19 142
15840.38 128
15841.57 123
15842.76 158
15843.95 148
15845.14 134
15846.33 108
15847.52 125
15848.71 147
15849.90 130
15851.09 117
15852.28 113
15853.47 118
15854.66 147
15855.85 142
15857.04 122
15858.23 118
15859.42 148
15860.61 146
15861.80 127
15862.99 104
15864.18 116
15865.37 132
15866.56 121
15867.75 124
15868.94 107
15870.13 140
15871.32 139
15872.51 142
15873.70 141
15874.89 138
15876.08 148
15877.27 122
15878.46 127
15879.66 128
15880.85 126
15882.04 115
15883.23 105
15884.42 123
15885.61 146
15886.80 145
15887.99 126
15889.18 120
15890.37 103
15891.57 126
15892.76 123
15893.95 123
15895.14 112
15896.33 108
15897.52 109
15898.71 109
15899.91 110
15901.10 123
15902.29 108
15903.48 136
15904.67 127
15905.86 116
15907.06 108
15908.25 137
15909.44 138
15910.63 132
15911.82 123
15913.02 120
15914.21 117
15915.40 159
15916.59 111
15917.78 107
15918.98 127
15920.17 136
15921.36 115
15922.55 114
15923.75 123
15924.94 128
15926.13 119
15927.32 108
15928.52 124
15929.71 122
15930.90 127
15932.09 107
15933.29 131
15934.48 138
15935.67 110
15936.87 112
15938.06 111
15939.25 115
15940.44 103
15941.64 107
15942.83 119
15944.02 122
15945.22 105
15946.41 120
15947.60 101
15948.80 111
15949.99 120
15951.18 108
15952.38 110
15953.57 114
15954.77 115
15955.96 121
15957.15 111
15958.35 112
15959.54 102
15960.73 114
15961.93 90
15963.12 107
15964.32 101
15965.51 110
15966.70 131
15967.90 106
15969.09 77
15970.29 86
15971.48 111
15972.67 121
15973.87 125
15975.06 86
15976.26 94
15977.45 105
15978.65 109
15979.84 107
15981.04 114
15982.23 120
15983.43 104
15984.62 115
15985.81 99
15987.01 85
15988.20 102
15989.40 109
15990.59 108
15991.79 95
15992.98 88
15994.18 109
15995.37 109
15996.57 102
15997.76 85
15998.96 110
16000.16 100
16001.35 89
16002.55 74
16003.74 96
16004.94 98
16006.13 87
16007.33 88
16008.52 76
16009.72 90
16010.92 95
16012.11 114
16013.31 112
16014.50 112
16015.70 105
16016.89 91
16018.09 105
16019.29 81
16020.48 122
16021.68 98
16022.87 104
16024.07 100
16025.27 111
16026.46 107
16027.66 122
16028.86 103
16030.05 89
16031.25 128
16032.45 109
16033.64 127
16034.84 125
16036.04 96
16037.23 97
16038.43 95
16039.63 88
16040.82 96
16042.02 98
16043.22 97
16044.41 112
16045.61 115
16046.81 95
16048.00 98
16049.20 109
16050.40 98
16051.60 94
16052.79 95
16053.99 98
16055.19 108
16056.39 105
16057.58 91
16058.78 77
16059.98 78
16061.18 102
16062.37 98
16063.57 103
16064.77 114
16065.97 98
16067.16 105
16068.36 87
16069.56 80
16070.76 88
16071.96 91
16073.15 105
16074.35 116
16075.55 96
16076.75 96
16077.95 99
16079.14 92
16080.34 103
16081.54 113
16082.74 92
16083.94 87
16085.14 94
16086.34 82
16087.53 87
16088.73 102
16089.93 87
16091.13 95
16092.33 111
16093.53 86
16094.73 83
16095.93 96
16097.12 119
16098.32 105
16099.52 98
16100.72 97
16101.92 92
16103.12 85
16104.32 88
16105.52 97
16106.72 99
16107.92 91
16109.12 89
16110.32 91
16111.52 82
16112.71 96
16113.91 93
16115.11 111
16116.31 108
16117.51 96
16118.71 83
16119.91 93
16121.11 100
16122.31 77
16123.51 88
16124.71 93
16125.91 91
16127.11 75
16128.31 112
16129.51 84
16130.71 96
16131.91 102
16133.11 87
16134.31 99
16135.51 91
16136.71 83
16137.92 74
16139.12 82
16140.32 102
16141.52 88
16142.72 91
16143.92 81
16145.12 81
16146.32 108
16147.52 80
16148.72 88
16149.92 80
16151.12 99
16152.32 82
16153.53 89
16154.73 89
16155.93 70
16157.13 91
16158.33 108
16159.53 100
16160.73 90
16161.93 100
16163.14 76
16164.34 95
16165.54 74
16166.74 107
16167.94 105
16169.14 82
16170.34 98
16171.55 98
16172.75 71
16173.95 91
16175.15 84
16176.35 94
16177.56 96
16178.76 97
16179.96 119
16181.16 82
16182.36 90
16183.57 84
16184.77 83
16185.97 93
16187.17 90
16188.38 100
16189.58 107
16190.78 92
16191.98 83
16193.18 99
16194.39 96
16195.59 105
16196.79 81
16198.00 81
16199.20 96
16200.40 106
16201.60 102
16202.81 89
16204.01 88
16205.21 94
16206.42 100
16207.62 109
16208.82 97
16210.02 80
16211.23 87
16212.43 109
16213.63 94
16214.84 84
16216.04 100
16217.24 93
16218.45 107
16219.65 114
16220.86 102
16222.06 98
16223.26 109
16224.47 94
16225.67 102
16226.87 103
16228.08 102
16229.28 94
16230.49 89
16231.69 93
16232.89 97
16234.10 120
16235.30 99
16236.51 91
16237.71 97
16238.91 116
16240.12 97
16241.32 112
16242.53 101
16243.73 114
16244.94 106
16246.14 92
16247.34 100
16248.55 113
16249.75 102
16250.96 112
16252.16 122
16253.37 91
16254.57 129
16255.78 140
16256.98 114
16258.19 105
16259.39 100
16260.60 107
16261.80 121
16263.01 105
16264.21 108
16265.42 101
16266.62 101
16267.83 119
16269.03 103
16270.24 121
16271.45 86
16272.65 116
16273.86 97
16275.06 122
16276.27 94
16277.47 104
16278.68 102
16279.88 108
16281.09 113
16282.30 102
16283.50 118
16284.71 105
16285.91 100
16287.12 134
16288.33 123
16289.53 119
16290.74 116
16291.94 126
16293.15 124
16294.36 122
16295.56 114
16296.77 96
16297.98 116
16299.18 106
16300.39 121
16301.60 102
16302.80 104
16304.01 116
16305.22 124
16306.42 143
16307.63 115
16308.84 136
16310.04 107
16311.25 120
16312.46 109
16313.66 116
16314.87 122
16316.08 141
16317.29 149
16318.49 140
16319.70 147
16320.91 139
16322.11 137
16323.32 129
16324.53 115
16325.74 105
16326.94 116
16328.15 111
16329.36 116
16330.57 108
16331.77 121
16332.98 122
16334.19 125
16335.40 103
16336.61 105
16337.81 104
16339.02 122
16340.23 108
16341.44 105
16342.65 91
16343.85 90
16345.06 100
16346.27 91
16347.48 110
16348.69 90
16349.90 102
16351.10 86
16352.31 100
16353.52 90
16354.73 92
16355.94 89
16357.15 88
16358.35 82
16359.56 78
16360.77 89
16361.98 89
16363.19 77
16364.40 99
16365.61 103
16366.82 93
16368.03 107
16369.23 83
16370.44 107
16371.65 91
16372.86 97
16374.07 79
16375.28 107
16376.49 92
16377.70 84
16378.91 74
16380.12 86
16381.33 114
16382.54 92
16383.75 90
16384.96 69
16386.17 88
16387.38 96
16388.59 92
16389.80 86
16391.01 105
16392.22 76
16393.43 85
16394.64 97
16395.85 82
16397.06 97
16398.27 94
16399.48 95
16400.69 91
16401.90 85
16403.11 96
16404.32 101
16405.53 83
16406.74 93
16407.95 73
16409.16 111
16410.37 94
16411.58 105
16412.79 72
16414.00 87
16415.21 94
16416.42 87
16417.63 86
16418.85 91
16420.06 100
16421.27 100
16422.48 97
16423.69 89
16424.90 90
16426.11 79
16427.32 97
16428.53 86
16429.75 81
16430.96 78
16432.17 85
16433.38 82
16434.59 73
16435.80 79
16437.01 80
16438.23 98
16439.44 81
16440.65 96
16441.86 80
16443.07 93
16444.28 70
16445.50 72
16446.71 78
16447.92 98
16449.13 88
16450.34 86
16451.56 79
16452.77 89
16453.98 73
16455.19 88
16456.41 93
16457.62 88
16458.83 100
16460.04 87
16461.26 107
16462.47 77
16463.68 83
16464.89 73
16466.11 99
16467.32 99
16468.53 88
16469.74 66
16470.96 80
16472.17 93
16473.38 105
16474.60 104
16475.81 81
16477.02 96
16478.23 109
16479.45 108
16480.66 67
16481.87 82
16483.09 60
16484.30 104
16485.51 88
16486.73 60
16487.94 97
16489.15 82
16490.37 79
16491.58 90
16492.80 75
16494.01 91
16495.22 87
16496.44 85
16497.65 92
16498.86 86
16500.08 92
16501.29 89
16502.51 114
16503.72 91
16504.93 90
16506.15 90
16507.36 93
16508.58 86
16509.79 80
16511.01 88
16512.22 102
16513.43 93
16514.65 88
16515.86 90
16517.08 77
16518.29 85
16519.51 86
16520.72 112
16521.94 84
16523.15 93
16524.37 79
16525.58 87
16526.80 77
16528.01 82
16529.23 94
16530.44 94
16531.66 98
16532.87 89
16534.09 90
16535.30 82
16536.52 82
16537.73 63
16538.95 73
16540.16 77
16541.38 98
16542.59 75
16543.81 99
16545.02 83
16546.24 96
16547.46 73
16548.67 76
16549.89 88
16551.10 90
16552.32 88
16553.54 94
16554.75 79
16555.97 77
16557.18 103
16558.40 98
16559.62 99
16560.83 97
16562.05 90
16563.26 80
16564.48 95
16565.70 100
16566.91 77
16568.13 115
16569.35 72
16570.56 79
16571.78 77
16573.00 90
16574.21 111
16575.43 88
16576.65 94
16577.86 79
16579.08 77
16580.30 113
16581.51 69
16582.73 87
16583.95 78
16585.16 86
16586.38 98
16587.60 88
16588.82 93
16590.03 79
16591.25 89
16592.47 94
16593.68 97
16594.90 100
16596.12 91
16597.34 88
16598.55 75
16599.77 89
16600.99 88
16602.21 91
16603.43 75
16604.64 105
16605.86 84
16607.08 89
16608.30 96
16609.51 55
16610.73 68
16611.95 89
16613.17 79
16614.39 85
16615.60 62
16616.82 106
16618.04 83
16619.26 89
16620.48 95
16621.70 80
16622.91 96
16624.13 99
16625.35 67
16626.57 73
16627.79 81
16629.01 90
16630.23 78
16631.45 101
16632.66 110
16633.88 82
16635.10 105
16636.32 66
16637.54 80
16638.76 95
16639.98 76
16641.20 75
16642.42 85
16643.64 95
16644.85 99
16646.07 79
16647.29 81
16648.51 77
16649.73 76
16650.95 81
16652.17 79
16653.39 78
16654.61 71
16655.83 97
16657.05 84
16658.27 96
16659.49 88
16660.71 96
16661.93 85
16663.15 86
16664.37 70
16665.59 75
16666.81 88
16668.03 84
16669.25 88
16670.47 78
16671.69 96
16672.91 73
16674.13 93
16675.35 77
16676.57 67
16677.79 75
16679.01 81
16680.23 82
16681.45 94
16682.67 74
16683.89 97
16685.11 97
16686.34 81
16687.56 84
16688.78 94
16690.00 76
16691.22 75
16692.44 74
16693.66 63
16694.88 85
16696.10 90
16697.32 84
16698.55 64
16699.77 66
16700.99 72
16702.21 89
16703.43 87
16704.65 61
16705.87 87
16707.10 81
16708.32 97
16709.54 52
16710.76 68
16711.98 95
16713.20 89
16714.43 83
16715.65 76
16716.87 72
16718.09 92
16719.31 95
16720.54 70
16721.76 87
16722.98 86
16724.20 94
16725.42 70
16726.65 86
16727.87 73
16729.09 75
16730.31 90
16731.54 67
16732.76 66
16733.98 81
16735.20 79
16736.43 89
16737.65 73
16738.87 75
16740.09 83
16741.32 79
16742.54 70
16743.76 74
16744.99 80
16746.21 72
16747.43 87
16748.65 91
16749.88 87
16751.10 77
16752.32 83
16753.55 79
16754.77 75
16755.99 78
16757.22 83
16758.44 91
16759.66 72
16760.89 80
16762.11 70
16763.33 84
16764.56 89
16765.78 82
16767.01 69
16768.23 74
16769.45 78
16770.68 93
16771.90 77
16773.12 80
16774.35 69
16775.57 65
16776.80 59
16778.02 68
16779.25 75
16780.47 76
16781.69 75
16782.92 69
16784.14 78
16785.37 86
16786.59 71
16787.82 76
16789.04 74
16790.27 80
16791.49 77
16792.71 81
16793.94 68
16795.16 89
16796.39 73
16797.61 83
16798.84 81
16800.06 87
16801.29 70
16802.51 77
16803.74 90
16804.96 87
16806.19 72
16807.41 74
16808.64 93
16809.86 74
16811.09 75
16812.32 75
16813.54 79
16814.77 71
16815.99 86
16817.22 86
16818.44 74
16819.67 62
16820.89 75
16822.12 88
16823.35 68
16824.57 66
16825.80 81
16827.02 99
16828.25 87
16829.48 62
16830.70 80
16831.93 93
16833.15 86
16834.38 89
16835.61 87
16836.83 83
16838.06 95
16839.29 92
16840.51 83
16841.74 70
16842.96 99
16844.19 102
16845.42 84
16846.64 69
16847.87 71
16849.10 90
16850.32 95
16851.55 76
16852.78 78
16854.01 92
16855.23 93
16856.46 79
16857.69 73
16858.91 98
16860.14 95
16861.37 96
16862.59 98
16863.82 83
16865.05 97
16866.28 84
16867.50 103
16868.73 96
16869.96 98
16871.19 86
16872.41 115
16873.64 112
16874.87 116
16876.10 105
16877.33 102
16878.55 114
16879.78 106
16881.01 94
16882.24 108
16883.46 102
16884.69 94
16885.92 102
16887.15 110
16888.38 105
16889.61 122
16890.83 116
16892.06 134
16893.29 119
16894.52 105
16895.75 130
16896.98 115
16898.20 101
16899.43 87
16900.66 125
16901.89 144
16903.12 104
16904.35 91
16905.58 108
16906.80 106
16908.03 111
16909.26 101
16910.49 127
16911.72 113
16912.95 86
16914.18 94
16915.41 88
16916.64 88
16917.87 90
16919.10 83
16920.33 81
16921.55 95
16922.78 85
16924.01 109
16925.24 111
16926.47 98
16927.70 96
16928.93 101
16930.16 115
16931.39 98
16932.62 96
16933.85 88
16935.08 68
16936.31 79
16937.54 93
16938.77 108
16940.00 96
16941.23 88
16942.46 108
16943.69 81
16944.92 87
16946.15 75
16947.38 92
16948.61 72
16949.84 94
16951.07 91
16952.30 94
16953.53 101
16954.76 82
16956.00 97
16957.23 97
16958.46 91
16959.69 82
16960.92 98
16962.15 74
16963.38 94
16964.61 84
16965.84 96
16967.07 82
16968.30 91
16969.54 101
16970.77 86
16972.00 91
16973.23 80
16974.46 92
16975.69 93
16976.92 104
16978.15 115
16979.39 88
16980.62 88
16981.85 113
16983.08 72
16984.31 81
16985.54 75
16986.78 96
16988.01 96
16989.24 101
16990.47 96
16991.70 91
16992.94 98
16994.17 90
16995.40 102
16996.63 99
16997.86 94
16999.10 101
17000.33 108
17001.56 89
17002.79 93
17004.03 89
17005.26 85
17006.49 97
17007.72 91
17008.96 95
17010.19 82
17011.42 105
17012.65 105
17013.89 112
17015.12 78
17016.35 108
17017.58 80
17018.82 119
17020.05 94
17021.28 83
17022.52 90
17023.75 99
17024.98 91
17026.22 99
17027.45 86
17028.68 94
17029.92 92
17031.15 94
17032.38 96
17033.62 93
17034.85 81
17036.08 95
17037.32 88
17038.55 79
17039.78 84
17041.02 99
17042.25 111
17043.49 107
17044.72 88
17045.95 83
17047.19 99
17048.42 89
17049.66 94
17050.89 71
17052.12 76
17053.36 102
17054.59 79
17055.83 86
17057.06 84
17058.29 74
17059.53 98
17060.76 95
17062.00 87
17063.23 66
17064.47 86
17065.70 78
17066.94 82
17068.17 77
17069.41 75
17070.64 94
17071.88 112
17073.11 84
17074.35 81
17075.58 61
17076.82 81
17078.05 94
17079.29 96
17080.52 73
17081.76 83
17082.99 71
17084.23 86
17085.46 85
17086.70 66
17087.93 88
17089.17 75
17090.40 93
17091.64 81
17092.87 87
17094.11 82
17095.35 76
17096.58 100
17097.82 69
17099.05 81
17100.29 92
17101.53 101
17102.76 64
17104.00 62
17105.23 79
17106.47 65
17107.71 69
17108.94 84
17110.18 72
17111.41 94
17112.65 71
17113.89 75
17115.12 67
17116.36 68
17117.60 95
17118.83 87
17120.07 57
17121.31 73
17122.54 77
17123.78 68
17125.02 78
17126.25 70
17127.49 79
17128.73 76
17129.96 92
17131.20 75
17132.44 83
17133.68 64
17134.91 86
17136.15 83
17137.39 72
17138.62 70
17139.86 79
17141.10 93
17142.34 84
17143.57 77
17144.81 65
17146.05 91
17147.29 66
17148.52 90
17149.76 89
17151.00 74
17152.24 114
17153.48 98
17154.71 79
17155.95 77
17157.19 72
17158.43 70
17159.66 82
17160.90 86
17162.14 76
17163.38 72
17164.62 92
17165.86 63
17167.09 98
17168.33 69
17169.57 83
17170.81 68
17172.05 79
17173.29 65
17174.52 78
17175.76 58
17177.00 77
17178.24 67
17179.48 86
17180.72 82
17181.96 61
17183.20 72
17184.43 68
17185.67 83
17186.91 67
17188.15 64
17189.39 76
17190.63 101
17191.87 72
17193.11 78
17194.35 70
17195.59 66
17196.83 78
17198.07 76
17199.31 67
17200.55 69
17201.78 73
17203.02 78
17204.26 82
17205.50 57
17206.74 81
17207.98 65
17209.22 71
17210.46 72
17211.70 87
17212.94 82
17214.18 71
17215.42 84
17216.66 78
17217.90 74
17219.14 72
17220.38 85
17221.62 64
17222.86 71
17224.10 71
17225.34 83
17226.59 88
17227.83 78
17229.07 88
17230.31 75
17231.55 76
17232.79 58
17234.03 65
17235.27 72
17236.51 66
17237.75 87
17238.99 72
17240.23 76
17241.47 68
17242.72 69
17243.96 83
17245.20 68
17246.44 75
17247.68 68
17248.92 76
17250.16 70
17251.40 64
17252.65 68
17253.89 75
17255.13 66
17256.37 81
17257.61 69
17258.85 65
17260.09 82
17261.34 58
17262.58 61
17263.82 65
17265.06 69
17266.30 66
17267.55 92
17268.79 71
17270.03 55
17271.27 83
17272.51 69
17273.76 62
17275.00 68
17276.24 71
17277.48 75
17278.72 78
17279.97 78
17281.21 67
17282.45 66
17283.69 79
17284.94 57
17286.18 84
17287.42 55
17288.67 72
17289.91 80
17291.15 87
17292.39 67
17293.64 61
17294.88 76
17296.12 63
17297.37 67
17298.61 57
17299.85 68
17301.09 88
17302.34 75
17303.58 60
17304.82 79
17306.07 66
17307.31 75
17308.55 86
17309.80 68
17311.04 76
17312.29 78
17313.53 74
17314.77 67
17316.02 78
17317.26 67
17318.50 74
17319.75 69
17320.99 75
17322.24 83
17323.48 76
17324.72 55
17325.97 63
17327.21 74
17328.46 90
17329.70 57
17330.94 79
17332.19 71
17333.43 76
17334.68 73
17335.92 72
17337.17 78
17338.41 89
17339.65 90
17340.90 71
17342.14 76
17343.39 76
17344.63 88
17345.88 78
17347.12 79
17348.37 68
17349.61 64
17350.86 77
17352.10 88
17353.35 71
17354.59 64
17355.84 60
17357.08 76
17358.33 65
17359.57 86
17360.82 72
17362.06 74
17363.31 94
17364.55 71
17365.80 81
17367.05 72
17368.29 79
17369.54 71
17370.78 63
17372.03 60
17373.27 62
17374.52 87
17375.77 86
17377.01 65
17378.26 80
17379.50 98
17380.75 89
17382.00 68
17383.24 83
17384.49 60
17385.73 82
17386.98 72
17388.23 78
17389.47 63
17390.72 60
17391.97 77
17393.21 91
17394.46 95
17395.71 70
17396.95 63
17398.20 74
17399.45 89
17400.69 77
17401.94 64
17403.19 81
17404.43 74
17405.68 81
17406.93 73
17408.17 66
17409.42 67
17410.67 76
17411.91 73
17413.16 69
17414.41 70
17415.66 68
17416.90 83
17418.15 66
17419.40 83
17420.65 75
17421.89 95
17423.14 87
17424.39 69
17425.64 66
17426.88 69
17428.13 83
17429.38 85
17430.63 63
17431.87 77
17433.12 74
17434.37 70
17435.62 74
17436.87 73
17438.11 65
17439.36 83
17440.61 82
17441.86 73
17443.11 91
17444.36 78
17445.60 69
17446.85 72
17448.10 77
17449.35 51
17450.60 68
17451.85 65
17453.10 63
17454.34 79
17455.59 68
17456.84 63
17458.09 66
17459.34 74
17460.59 95
17461.84 72
17463.09 65
17464.33 87
17465.58 86
17466.83 69
17468.08 68
17469.33 61
17470.58 67
17471.83 82
17473.08 81
17474.33 66
17475.58 72
17476.83 61
17478.08 91
17479.33 65
17480.58 76
17481.83 93
17483.08 73
17484.33 78
17485.58 79
17486.83 79
17488.07 80
17489.32 72
17490.57 75
17491.82 76
17493.07 84
17494.32 71
17495.58 74
17496.83 82
17498.08 73
17499.33 89
17500.58 73
17501.83 89
17503.08 108
17504.33 75
17505.58 65
17506.83 77
17508.08 85
17509.33 65
17510.58 79
17511.83 66
17513.08 72
17514.33 78
17515.58 73
17516.83 81
17518.09 87
17519.34 78
17520.59 81
17521.84 74
17523.09 73
17524.34 63
17525.59 77
17526.84 80
17528.09 67
17529.35 63
17530.60 62
17531.85 82
17533.10 85
17534.35 76
17535.60 75
17536.86 80
17538.11 65
17539.36 85
17540.61 86
17541.86 81
17543.11 80
17544.37 67
17545.62 75
17546.87 70
17548.12 80
17549.37 76
17550.63 87
17551.88 74
17553.13 80
17554.38 77
17555.63 75
17556.89 79
17558.14 80
17559.39 90
17560.64 76
17561.90 60
17563.15 71
17564.40 77
17565.65 92
17566.91 88
17568.16 85
17569.41 83
17570.67 68
17571.92 62
17573.17 58
17574.42 70
17575.68 70
17576.93 93
17578.18 93
17579.44 78
17580.69 55
17581.94 87
17583.20 70
17584.45 74
17585.70 64
17586.96 82
17588.21 87
17589.46 72
17590.72 75
17591.97 76
17593.22 75
17594.48 73
17595.73 65
17596.99 71
17598.24 66
17599.49 84
17600.75 77
17602.00 82
17603.26 72
17604.51 73
17605.76 80
17607.02 76
17608.27 52
17609.53 57
17610.78 96
17612.03 81
17613.29 79
17614.54 69
17615.80 78
17617.05 77
17618.31 68
17619.56 72
17620.82 75
17622.07 62
17623.33 67
17624.58 75
17625.83 66
17627.09 61
17628.34 66
17629.60 77
17630.85 70
17632.11 69
17633.36 87
17634.62 103
17635.88 64
17637.13 72
17638.39 49
17639.64 73
17640.90 84
17642.15 59
17643.41 57
17644.66 59
17645.92 74
17647.17 62
17648.43 76
17649.68 55
17650.94 68
17652.20 91
17653.45 85
17654.71 62
17655.96 54
17657.22 71
17658.48 73
17659.73 59
17660.99 69
17662.24 63
17663.50 78
17664.76 60
17666.01 81
17667.27 61
17668.53 71
17669.78 71
17671.04 82
17672.29 65
17673.55 52
17674.81 66
17676.06 84
17677.32 77
17678.58 69
17679.83 69
17681.09 66
17682.35 67
17683.60 65
17684.86 69
17686.12 77
17687.38 74
17688.63 71
17689.89 58
17691.15 78
17692.40 64
17693.66 75
17694.92 76
17696.18 84
17697.43 68
17698.69 80
17699.95 73
17701.21 78
17702.46 65
17703.72 76
17704.98 69
17706.24 68
17707.49 61
17708.75 85
17710.01 76
17711.27 71
17712.53 63
17713.78 67
17715.04 59
17716.30 67
17717.56 74
17718.82 65
17720.07 71
17721.33 61
17722.59 69
17723.85 75
17725.11 55
17726.36 62
17727.62 70
17728.88 90
17730.14 66
17731.40 84
17732.66 77
17733.92 70
17735.17 71
17736.43 64
17737.69 72
17738.95 57
17740.21 58
17741.47 68
17742.73 67
17743.99 72
17745.25 63
17746.51 71
17747.76 63
17749.02 65
17750.28 64
17751.54 75
17752.80 71
17754.06 75
17755.32 74
17756.58 61
17757.84 75
17759.10 60
17760.36 64
17761.62 67
17762.88 57
17764.14 80
17765.40 77
17766.66 84
17767.92 80
17769.18 78
17770.44 58
17771.70 58
17772.96 64
17774.22 71
17775.48 61
17776.74 71
17778.00 75
17779.26 74
17780.52 68
17781.78 67
17783.04 75
17784.30 81
17785.56 81
17786.82 62
17788.08 79
17789.34 70
17790.60 63
17791.86 65
17793.12 52
17794.38 68
17795.65 77
17796.91 71
17798.17 71
17799.43 69
17800.69 82
17801.95 73
17803.21 74
17804.47 79
17805.73 60
17807.00 64
17808.26 67
17809.52 59
17810.78 60
17812.04 75
17813.30 84
17814.56 55
17815.83 67
17817.09 67
17818.35 84
17819.61 83
17820.87 77
17822.13 85
17823.40 73
17824.66 64
17825.92 81
17827.18 72
17828.44 58
17829.71 70
17830.97 65
17832.23 72
17833.49 75
17834.75 58
17836.02 62
17837.28 79
17838.54 63
17839.80 59
17841.07 75
17842.33 62
17843.59 55
17844.85 79
17846.12 74
17847.38 72
17848.64 49
17849.91 73
17851.17 65
17852.43 74
17853.69 73
17854.96 77
17856.22 70
17857.48 75
17858.75 59
17860.01 80
17861.27 75
17862.54 65
17863.80 66
17865.06 64
17866.33 66
17867.59 70
17868.85 65
17870.12 73
17871.38 71
17872.64 65
17873.91 70
17875.17 56
17876.43 95
17877.70 61
17878.96 69
17880.23 69
17881.49 66
17882.75 63
17884.02 63
17885.28 69
17886.55 62
17887.81 60
17889.07 68
17890.34 69
17891.60 65
17892.87 63
17894.13 62
17895.40 59
17896.66 77
17897.92 81
17899.19 59
17900.45 69
17901.72 83
17902.98 80
17904.25 61
17905.51 59
17906.78 80
17908.04 76
17909.31 61
17910.57 60
17911.84 70
17913.10 75
17914.37 57
17915.63 73
17916.90 52
17918.16 64
17919.43 69
17920.69 78
17921.96 65
17923.22 66
17924.49 83
17925.75 68
17927.02 60
17928.29 77
17929.55 68
17930.82 66
17932.08 59
17933.35 69
17934.61 68
17935.88 75
17937.15 65
17938.41 69
17939.68 61
17940.94 57
17942.21 67
17943.48 80
17944.74 84
17946.01 60
17947.28 73
17948.54 72
17949.81 77
17951.07 63
17952.34 73
17953.61 75
17954.87 71
17956.14 66
17957.41 73
17958.67 65
17959.94 70
17961.21 69
17962.47 88
17963.74 59
17965.01 60
17966.27 61
17967.54 61
17968.81 64
17970.08 62
17971.34 73
17972.61 71
17973.88 68
17975.14 60
17976.41 57
17977.68 74
17978.95 78
17980.21 67
17981.48 75
17982.75 86
17984.02 75
17985.28 68
17986.55 65
17987.82 68
17989.09 78
17990.35 55
17991.62 72
17992.89 71
17994.16 74
17995.43 81
17996.69 88
17997.96 71
17999.23 64
18000.50 63
18001.77 83
18003.03 60
18004.30 60
18005.57 59
18006.84 66
18008.11 46
18009.38 72
18010.64 78
18011.91 60
18013.18 60
18014.45 85
18015.72 58
18016.99 60
18018.26 62
18019.53 74
18020.79 72
18022.06 59
18023.33 54
18024.60 50
18025.87 70
18027.14 60
18028.41 57
18029.68 60
18030.95 52
18032.22 60
18033.48 69
18034.75 52
18036.02 63
18037.29 50
18038.56 73
18039.83 66
18041.10 61
18042.37 70
18043.64 61
18044.91 66
18046.18 67
18047.45 67
18048.72 58
18049.99 64
18051.26 69
18052.53 81
18053.80 63
18055.07 72
18056.34 79
18057.61 87
18058.88 55
18060.15 56
18061.42 66
18062.69 74
18063.96 64
18065.23 57
18066.50 65
18067.77 67
18069.04 59
18070.31 62
18071.58 50
18072.86 52
18074.13 55
18075.40 62
18076.67 65
18077.94 63
18079.21 72
18080.48 58
18081.75 52
18083.02 62
18084.29 64
18085.56 63
18086.84 72
18088.11 60
18089.38 56
18090.65 54
18091.92 49
18093.19 63
18094.46 58
18095.74 73
18097.01 59
18098.28 79
18099.55 64
18100.82 56
18102.09 61
18103.37 67
18104.64 65
18105.91 73
18107.18 68
18108.45 74
18109.72 67
18111.00 52
18112.27 51
18113.54 63
18114.81 67
18116.09 59
18117.36 58
18118.63 69
18119.90 72
18121.17 68
18122.45 72
18123.72 74
18124.99 51
18126.26 58
18127.54 82
18128.81 76
18130.08 45
18131.36 64
18132.63 79
18133.90 69
18135.17 53
18136.45 62
18137.72 65
18138.99 64
18140.27 69
18141.54 65
18142.81 60
18144.09 53
18145.36 58
18146.63 50
18147.91 53
18149.18 75
18150.45 85
18151.73 78
18153.00 67
18154.27 73
18155.55 75
18156.82 56
18158.09 48
18159.37 68
18160.64 58
18161.91 61
18163.19 55
18164.46 69
18165.74 75
18167.01 74
18168.28 60
18169.56 69
18170.83 51
18172.11 79
18173.38 65
18174.66 58
18175.93 79
18177.20 56
18178.48 63
18179.75 69
18181.03 58
18182.30 58
18183.58 63
18184.85 68
18186.13 61
18187.40 56
18188.68 70
18189.95 76
18191.23 65
18192.50 67
18193.78 58
18195.05 75
18196.33 57
18197.60 57
18198.88 63
18200.15 74
18201.43 53
18202.70 72
18203.98 45
18205.25 49
18206.53 57
18207.80 68
18209.08 64
18210.35 55
18211.63 61
18212.90 62
18214.18 66
18215.46 44
18216.73 63
18218.01 62
18219.28 60
18220.56 69
18221.84 62
18223.11 90
18224.39 68
18225.66 73
18226.94 76
18228.22 63
18229.49 76
18230.77 78
18232.04 61
18233.32 69
18234.60 74
18235.87 67
18237.15 58
18238.43 68
18239.70 55
18240.98 58
18242.26 52
18243.53 63
18244.81 70
18246.09 70
18247.36 59
18248.64 57
18249.92 64
18251.19 60
18252.47 57
18253.75 72
18255.03 72
18256.30 71
18257.58 39
18258.86 73
18260.13 57
18261.41 59
18262.69 66
18263.97 64
18265.24 65
18266.52 73
18267.80 56
18269.08 65
18270.35 65
18271.63 61
18272.91 74
18274.19 72
18275.47 61
18276.74 67
18278.02 74
18279.30 65
18280.58 72
18281.85 67
18283.13 65
18284.41 67
18285.69 69
18286.97 78
18288.25 63
18289.52 71
18290.80 65
18292.08 71
18293.36 72
18294.64 71
18295.92 64
18297.19 66
18298.47 74
18299.75 61
18301.03 57
18302.31 71
18303.59 83
18304.87 66
18306.15 81
18307.43 68
18308.70 77
18309.98 87
18311.26 56
18312.54 64
18313.82 54
18315.10 64
18316.38 76
18317.66 64
18318.94 65
18320.22 66
18321.50 74
18322.78 83
18324.06 77
18325.34 75
18326.61 76
18327.89 63
18329.17 64
18330.45 76
18331.73 48
18333.01 58
18334.29 75
18335.57 79
18336.85 55
18338.13 64
18339.41 58
18340.69 76
18341.97 63
18343.25 38
18344.53 59
18345.81 84
18347.09 69
18348.37 58
18349.66 58
18350.94 53
18352.22 73
18353.50 76
18354.78 62
18356.06 63
18357.34 66
18358.62 70
18359.90 60
18361.18 73
18362.46 59
18363.74 67
18365.02 58
18366.30 59
18367.59 57
18368.87 52
18370.15 65
18371.43 63
18372.71 58
18373.99 56
18375.27 62
18376.55 68
18377.84 57
18379.12 79
18380.40 69
18381.68 59
18382.96 71
18384.24 63
18385.53 76
18386.81 66
18388.09 77
18389.37 55
18390.65 70
18391.93 57
18393.22 69
18394.50 45
18395.78 65
18397.06 56
18398.34 51
18399.63 73
18400.91 50
18402.19 65
18403.47 70
18404.76 58
18406.04 60
18407.32 63
18408.60 65
18409.89 66
18411.17 60
18412.45 63
18413.73 57
18415.02 63
18416.30 58
18417.58 74
18418.86 67
18420.15 51
18421.43 63
18422.71 73
18424.00 47
18425.28 63
18426.56 74
18427.85 60
18429.13 80
18430.41 67
18431.70 54
18432.98 62
18434.26 85
18435.55 77
18436.83 80
18438.11 62
18439.40 63
18440.68 70
18441.96 58
18443.25 66
18444.53 52
18445.81 73
18447.10 46
18448.38 57
18449.67 51
18450.95 55
18452.23 60
18453.52 89
18454.80 57
18456.09 54
18457.37 74
18458.66 76
18459.94 64
18461.22 64
18462.51 72
18463.79 78
18465.08 56
18466.36 64
18467.65 69
18468.93 69
18470.22 59
18471.50 73
18472.78 57
18474.07 50
18475.35 72
18476.64 70
18477.92 53
18479.21 56
18480.49 53
18481.78 58
18483.06 59
18484.35 56
18485.63 53
18486.92 69
18488.20 54
18489.49 57
18490.78 54
18492.06 63
18493.35 59
18494.63 64
18495.92 63
18497.20 66
18498.49 49
18499.77 87
18501.06 58
18502.35 73
18503.63 64
18504.92 54
18506.20 50
18507.49 54
18508.78 65
18510.06 63
18511.35 64
18512.63 69
18513.92 67
18515.21 59
18516.49 62
18517.78 68
18519.06 54
18520.35 47
18521.64 50
18522.92 54
18524.21 51
18525.50 47
18526.78 56
18528.07 54
18529.36 51
18530.64 75
18531.93 67
18533.22 62
18534.50 52
18535.79 57
18537.08 63
18538.37 71
18539.65 52
18540.94 56
18542.23 53
18543.51 59
18544.80 51
18546.09 60
18547.38 59
18548.66 62
18549.95 77
18551.24 75
18552.53 57
18553.81 74
18555.10 69
18556.39 72
18557.68 70
18558.96 47
18560.25 52
18561.54 65
18562.83 60
18564.11 70
18565.40 52
18566.69 70
18567.98 62
18569.27 73
18570.56 70
18571.84 65
18573.13 78
18574.42 61
18575.71 64
18577.00 69
18578.28 53
18579.57 56
18580.86 52
18582.15 57
18583.44 63
18584.73 65
18586.02 53
18587.31 70
18588.59 71
18589.88 72
18591.17 57
18592.46 49
18593.75 67
18595.04 58
18596.33 78
18597.62 68
18598.91 61
18600.19 67
18601.48 68
18602.77 79
18604.06 73
18605.35 74
18606.64 75
18607.93 76
18609.22 75
18610.51 70
18611.80 76
18613.09 69
18614.38 54
18615.67 71
18616.96 69
18618.25 78
18619.54 89
18620.83 59
18622.12 64
18623.41 64
18624.70 63
18625.99 71
18627.28 67
18628.57 67
18629.86 82
18631.15 62
18632.44 83
18633.73 55
18635.02 79
18636.31 71
18637.60 91
18638.89 75
18640.18 53
18641.47 63
18642.76 67
18644.05 69
18645.34 52
18646.63 61
18647.93 73
18649.22 69
18650.51 63
18651.80 83
18653.09 68
18654.38 85
18655.67 72
18656.96 78
18658.25 59
18659.55 74
18660.84 66
18662.13 69
18663.42 76
18664.71 39
18666.00 59
18667.29 73
18668.58 68
18669.88 62
18671.17 52
18672.46 65
18673.75 75
18675.04 69
18676.34 68
18677.63 63
18678.92 76
18680.21 69
18681.50 70
18682.79 102
18684.09 72
18685.38 81
18686.67 64
18687.96 82
18689.26 54
18690.55 74
18691.84 69
18693.13 77
18694.43 66
18695.72 68
18697.01 67
18698.30 61
18699.60 71
18700.89 65
18702.18 71
18703.47 68
18704.77 85
18706.06 67
18707.35 52
18708.65 64
18709.94 53
18711.23 68
18712.52 61
18713.82 63
18715.11 65
18716.40 67
18717.70 69
18718.99 56
18720.28 63
18721.58 62
18722.87 68
18724.16 71
18725.46 63
18726.75 69
18728.04 55
18729.34 76
18730.63 81
18731.93 81
18733.22 62
18734.51 76
18735.81 77
18737.10 86
18738.40 67
18739.69 69
18740.98 68
18742.28 80
18743.57 68
18744.87 53
18746.16 76
18747.45 91
18748.75 86
18750.04 59
18751.34 63
18752.63 63
18753.93 101
18755.22 45
18756.52 53
18757.81 67
18759.10 71
18760.40 75
18761.69 73
18762.99 55
18764.28 71
18765.58 89
18766.87 61
18768.17 67
18769.46 72
18770.76 58
18772.05 62
18773.35 68
18774.64 51
18775.94 49
18777.23 62
18778.53 78
18779.83 72
18781.12 51
18782.42 63
18783.71 75
18785.01 83
18786.30 60
18787.60 57
18788.89 54
18790.19 65
18791.49 66
18792.78 65
18794.08 46
18795.37 79
18796.67 70
18797.97 64
18799.26 55
18800.56 54
18801.85 55
18803.15 86
18804.45 80
18805.74 59
18807.04 65
18808.34 64
18809.63 81
18810.93 43
18812.23 70
18813.52 63
18814.82 75
18816.12 58
18817.41 63
18818.71 53
18820.01 59
18821.30 77
18822.60 54
18823.90 62
18825.19 55
18826.49 62
18827.79 43
18829.08 56
18830.38 63
18831.68 82
18832.98 59
18834.27 69
18835.57 54
18836.87 60
18838.17 55
18839.46 65
18840.76 58
18842.06 64
18843.36 55
18844.65 60
18845.95 70
18847.25 58
18848.55 65
18849.84 52
18851.14 85
18852.44 60
18853.74 82
18855.04 56
18856.33 49
18857.63 67
18858.93 64
18860.23 69
18861.53 66
18862.83 55
18864.12 64
18865.42 69
18866.72 55
18868.02 64
18869.32 50
18870.62 67
18871.91 39
18873.21 61
18874.51 66
18875.81 51
18877.11 53
18878.41 65
18879.71 44
18881.01 54
18882.30 55
18883.60 64
18884.90 72
18886.20 48
18887.50 72
18888.80 71
18890.10 66
18891.40 48
18892.70 59
18894.00 53
18895.30 64
18896.60 52
18897.90 72
18899.19 71
18900.49 75
18901.79 55
18903.09 58
18904.39 65
18905.69 63
18906.99 75
18908.29 54
18909.59 51
18910.89 58
18912.19 73
18913.49 62
18914.79 48
18916.09 65
18917.39 69
18918.69 70
18919.99 59
18921.29 54
18922.59 41
18923.89 69
18925.20 63
18926.50 69
18927.80 60
18929.10 65
18930.40 61
18931.70 59
18933.00 50
18934.30 64
18935.60 57
18936.90 75
18938.20 53
18939.50 59
18940.80 55
18942.10 69
18943.41 65
18944.71 64
18946.01 72
18947.31 60
18948.61 63
18949.91 48
18951.21 70
18952.51 63
18953.82 65
18955.12 67
18956.42 59
18957.72 47
18959.02 69
18960.32 57
18961.63 58
18962.93 57
18964.23 54
18965.53 62
18966.83 68
18968.13 55
18969.44 41
18970.74 68
18972.04 60
18973.34 64
18974.64 50
18975.95 56
18977.25 53
18978.55 69
18979.85 46
18981.16 60
18982.46 45
18983.76 56
18985.06 62
18986.37 45
18987.67 63
18988.97 46
18990.27 65
18991.58 46
18992.88 59
18994.18 55
18995.48 59
18996.79 65
18998.09 51
18999.39 54
19000.70 66
19002.00 62
19003.30 75
19004.61 56
19005.91 47
19007.21 59
19008.52 57
19009.82 79
19011.12 46
19012.43 66
19013.73 64
19015.03 69
19016.34 42
19017.64 54
19018.94 48
19020.25 52
19021.55 84
19022.86 54
19024.16 47
19025.46 60
19026.77 64
19028.07 58
19029.37 46
19030.68 49
19031.98 57
19033.29 78
19034.59 80
19035.90 44
19037.20 68
19038.50 55
19039.81 61
19041.11 61
19042.42 48
19043.72 56
19045.03 63
19046.33 72
19047.64 51
19048.94 61
19050.25 48
19051.55 76
19052.85 68
19054.16 62
19055.46 41
19056.77 61
19058.07 59
19059.38 81
19060.68 56
19061.99 66
19063.30 57
19064.60 72
19065.91 72
19067.21 59
19068.52 63
19069.82 66
19071.13 70
19072.43 43
19073.74 71
19075.04 63
19076.35 58
19077.66 59
19078.96 58
19080.27 59
19081.57 56
19082.88 60
19084.18 57
19085.49 72
19086.80 64
19088.10 65
19089.41 57
19090.71 66
19092.02 47
19093.33 50
19094.63 65
19095.94 70
19097.25 65
19098.55 55
19099.86 63
19101.17 58
19102.47 50
19103.78 65
19105.08 68
19106.39 82
19107.70 52
19109.01 48
19110.31 66
19111.62 53
19112.93 63
19114.23 60
19115.54 73
19116.85 62
19118.15 71
19119.46 57
19120.77 48
19122.08 54
19123.38 58
19124.69 67
19126.00 52
19127.30 44
19128.61 75
19129.92 78
19131.23 54
19132.53 61
19133.84 60
19135.15 76
19136.46 63
19137.77 65
19139.07 67
19140.38 55
19141.69 46
19143.00 67
19144.30 69
19145.61 58
19146.92 67
19148.23 77
19149.54 63
19150.84 50
19152.15 51
19153.46 66
19154.77 89
19156.08 50
19157.39 59
19158.70 60
19160.00 66
19161.31 57
19162.62 61
19163.93 52
19165.24 62
19166.55 57
19167.86 71
19169.16 49
19170.47 40
19171.78 75
19173.09 53
19174.40 60
19175.71 59
19177.02 62
19178.33 62
19179.64 63
19180.95 55
19182.26 69
19183.56 56
19184.87 61
19186.18 71
19187.49 51
19188.80 56
19190.11 48
19191.42 67
19192.73 69
19194.04 68
19195.35 63
19196.66 77
19197.97 64
19199.28 71
19200.59 42
19201.90 60
19203.21 63
19204.52 68
19205.83 59
19207.14 70
19208.45 48
19209.76 55
19211.07 57
19212.38 50
19213.69 62
19215.00 54
19216.31 67
19217.62 51
19218.93 48
19220.24 41
19221.55 77
19222.86 56
19224.18 63
19225.49 55
19226.80 61
19228.11 47
19229.42 51
19230.73 66
19232.04 44
19233.35 51
19234.66 72
19235.97 61
19237.28 61
19238.60 68
19239.91 60
19241.22 62
19242.53 61
19243.84 44
19245.15 66
19246.46 84
19247.78 60
19249.09 47
19250.40 70
19251.71 66
19253.02 67
19254.33 52
19255.65 70
19256.96 60
19258.27 55
19259.58 51
19260.89 51
19262.21 77
19263.52 72
19264.83 52
19266.14 56
19267.45 52
19268.77 53
19270.08 62
19271.39 55
19272.70 60
19274.02 62
19275.33 60
19276.64 49
19277.95 45
19279.27 50
19280.58 54
19281.89 48
19283.20 45
19284.52 48
19285.83 53
19287.14 52
19288.45 45
19289.77 57
19291.08 38
19292.39 49
19293.71 54
19295.02 84
19296.33 50
19297.65 53
19298.96 70
19300.27 60
19301.59 58
19302.90 59
19304.21 68
19305.53 53
19306.84 39
19308.15 42
19309.47 60
19310.78 58
19312.09 50
19313.41 58
19314.72 64
19316.04 52
19317.35 61
19318.66 58
19319.98 75
19321.29 46
19322.61 50
19323.92 45
19325.23 62
19326.55 55
19327.86 56
19329.18 45
19330.49 58
19331.81 56
19333.12 60
19334.43 63
19335.75 61
19337.06 60
19338.38 62
19339.69 56
19341.01 50
19342.32 47
19343.64 61
19344.95 68
19346.27 53
19347.58 40
19348.90 64
19350.21 62
19351.53 67
19352.84 53
19354.16 69
19355.47 60
19356.79 59
19358.10 64
19359.42 71
19360.73 48
19362.05 54
19363.36 62
19364.68 64
19366.00 53
19367.31 56
19368.63 55
19369.94 61
19371.26 60
19372.57 57
19373.89 37
19375.21 38
19376.52 52
19377.84 51
19379.15 58
19380.47 45
19381.79 60
19383.10 62
19384.42 64
19385.73 44
19387.05 54
19388.37 65
19389.68 58
19391.00 55
19392.32 49
19393.63 68
19394.95 54
19396.27 72
19397.58 57
19398.90 50
19400.22 39
19401.53 58
19402.85 74
19404.17 59
19405.48 43
19406.80 69
19408.12 69
19409.43 62
19410.75 44
19412.07 56
19413.39 65
19414.70 55
19416.02 62
19417.34 64
19418.65 63
19419.97 50
19421.29 54
19422.61 51
19423.92 55
19425.24 53
19426.56 52
19427.88 73
19429.20 49
19430.51 60
19431.83 59
19433.15 65
19434.47 60
19435.78 65
19437.10 54
19438.42 73
19439.74 59
19441.06 66
19442.37 56
19443.69 56
19445.01 59
19446.33 44
19447.65 66
19448.97 59
19450.28 55
19451.60 63
19452.92 41
19454.24 59
19455.56 58
19456.88 58
19458.20 58
19459.51 68
19460.83 68
19462.15 56
19463.47 53
19464.79 42
19466.11 65
19467.43 65
19468.75 56
19470.07 49
19471.39 53
19472.70 46
19474.02 60
19475.34 60
19476.66 70
19477.98 57
19479.30 74
19480.62 56
19481.94 44
19483.26 51
19484.58 65
19485.90 64
19487.22 49
19488.54 66
19489.86 52
19491.18 62
19492.50 59
19493.82 62
19495.14 56
19496.46 57
19497.78 72
19499.10 63
19500.42 52
19501.74 58
19503.06 48
19504.38 61
19505.70 63
19507.02 60
19508.34 43
19509.66 59
19510.98 54
19512.30 53
19513.62 53
19514.94 54
19516.26 41
19517.58 54
19518.90 65
19520.23 46
19521.55 61
19522.87 57
19524.19 57
19525.51 52
19526.83 35
19528.15 47
19529.47 50
19530.79 58
19532.11 47
19533.44 58
19534.76 56
19536.08 54
19537.40 49
19538.72 56
19540.04 60
19541.36 65
19542.69 54
19544.01 39
19545.33 61
19546.65 51
19547.97 57
19549.29 41
19550.62 47
19551.94 59
19553.26 59
19554.58 51
19555.90 55
19557.23 59
19558.55 66
19559.87 72
19561.19 54
19562.51 58
19563.84 56
19565.16 56
19566.48 59
19567.80 53
19569.13 66
19570.45 64
19571.77 47
19573.09 49
19574.42 60
19575.74 58
19577.06 64
19578.39 78
19579.71 63
19581.03 52
19582.35 52
19583.68 63
19585.00 45
19586.32 48
19587.65 57
19588.97 66
19590.29 55
19591.62 64
19592.94 45
19594.26 59
19595.59 57
19596.91 56
19598.23 65
19599.56 58
19600.88 59
19602.20 54
19603.53 57
19604.85 46
19606.17 59
19607.50 53
19608.82 53
19610.15 58
19611.47 66
19612.79 50
19614.12 54
19615.44 48
19616.77 56
19618.09 57
19619.41 57
19620.74 55
19622.06 41
19623.39 50
19624.71 59
19626.03 57
19627.36 68
19628.68 45
19630.01 53
19631.33 59
19632.66 55
19633.98 46
19635.31 49
19636.63 55
19637.96 68
19639.28 59
19640.61 41
19641.93 53
19643.26 42
19644.58 43
19645.91 46
19647.23 55
19648.56 63
19649.88 57
19651.21 61
19652.53 60
19653.86 55
19655.18 53
19656.51 48
19657.83 51
19659.16 50
19660.48 49
19661.81 53
19663.14 56
19664.46 59
19665.79 64
19667.11 53
19668.44 42
19669.77 57
19671.09 57
19672.42 61
19673.74 46
19675.07 63
19676.40 73
19677.72 67
19679.05 81
19680.37 59
19681.70 60
19683.03 62
19684.35 50
19685.68 64
19687.01 60
19688.33 56
19689.66 50
19690.99 49
19692.31 62
19693.64 65
19694.97 60
19696.29 55
19697.62 68
19698.95 46
19700.27 54
19701.60 63
19702.93 58
19704.25 59
19705.58 51
19706.91 50
19708.23 64
19709.56 63
19710.89 44
19712.22 60
19713.54 64
19714.87 74
19716.20 70
19717.53 59
19718.85 56
19720.18 68
19721.51 50
19722.84 65
19724.16 68
19725.49 58
19726.82 61
19728.15 66
19729.48 48
19730.80 46
19732.13 58
19733.46 67
19734.79 50
19736.12 57
19737.44 58
19738.77 47
19740.10 66
19741.43 65
19742.76 62
19744.09 49
19745.41 50
19746.74 55
19748.07 58
19749.40 50
19750.73 50
19752.06 62
19753.39 57
19754.71 50
19756.04 50
19757.37 61
19758.70 53
19760.03 68
19761.36 54
19762.69 57
19764.02 55
19765.35 61
19766.68 63
19768.00 59
19769.33 51
19770.66 54
19771.99 58
19773.32 67
19774.65 51
19775.98 49
19777.31 56
19778.64 65
19779.97 65
19781.30 66
19782.63 60
19783.96 60
19785.29 56
19786.62 47
19787.95 59
19789.28 56
19790.61 58
19791.94 77
19793.27 60
19794.60 55
19795.93 51
19797.26 49
19798.59 43
19799.92 68
19801.25 63
19802.58 64
19803.91 51
19805.24 57
19806.57 59
19807.90 56
19809.23 51
19810.56 44
19811.89 47
19813.22 41
19814.55 44
19815.89 66
19817.22 52
19818.55 67
19819.88 67
19821.21 56
19822.54 54
19823.87 48
19825.20 50
19826.53 60
19827.86 66
19829.20 43
19830.53 40
19831.86 56
19833.19 56
19834.52 37
19835.85 46
19837.18 51
19838.52 51
19839.85 74
19841.18 51
19842.51 60
19843.84 52
19845.17 46
19846.51 51
19847.84 57
19849.17 52
19850.50 66
19851.83 51
19853.17 49
19854.50 50
19855.83 46
19857.16 53
19858.50 43
19859.83 55
19861.16 47
19862.49 56
19863.82 64
19865.16 38
19866.49 59
19867.82 64
19869.15 51
19870.49 58
19871.82 40
19873.15 42
19874.49 41
19875.82 60
19877.15 48
19878.48 38
19879.82 50
19881.15 45
19882.48 52
19883.82 44
19885.15 43
19886.48 55
19887.82 73
19889.15 58
19890.48 45
19891.82 51
19893.15 46
19894.48 58
19895.82 50
19897.15 64
19898.48 55
19899.82 51
19901.15 63
19902.48 53
19903.82 59
19905.15 44
19906.49 41
19907.82 57
19909.15 57
19910.49 49
19911.82 64
19913.16 51
19914.49 58
19915.82 57
19917.16 59
19918.49 46
19919.83 34
19921.16 47
19922.50 49
19923.83 62
19925.16 50
19926.50 47
19927.83 71
19929.17 47
19930.50 64
19931.84 68
19933.17 55
19934.51 58
19935.84 59
19937.18 52
19938.51 51
19939.85 60
19941.18 62
19942.52 66
19943.85 44
19945.19 46
19946.52 53
19947.86 50
19949.19 37
19950.53 49
19951.86 70
19953.20 54
19954.53 54
19955.87 53
19957.21 48
19958.54 70
19959.88 63
19961.21 52
19962.55 50
19963.88 38
19965.22 57
19966.56 64
19967.89 58
19969.23 52
19970.56 56
19971.90 74
19973.24 61
19974.57 44
19975.91 45
19977.24 61
19978.58 54
19979.92 64
19981.25 51
19982.59 49
19983.93 46
19985.26 54
19986.60 45
19987.94 51
19989.27 40
19990.61 62
19991.95 72
19993.28 54
19994.62 50
19995.96 45
19997.29 65
19998.63 46
19999.97 43
20001.30 50
20002.64 73
20003.98 53
20005.32 51
20006.65 63
20007.99 52
20009.33 49
20010.67 58
20012.00 59
20013.34 54
20014.68 44
20016.02 76
20017.35 56
20018.69 55
20020.03 49
20021.37 71
20022.70 67
20024.04 59
20025.38 55
20026.72 44
20028.06 61
20029.39 53
20030.73 53
20032.07 48
20033.41 52
20034.75 56
20036.08 65
20037.42 59
20038.76 57
20040.10 80
20041.44 71
20042.78 54
20044.11 48
20045.45 58
20046.79 66
20048.13 69
20049.47 53
20050.81 69
20052.15 52
20053.48 52
20054.82 63
20056.16 72
20057.50 51
20058.84 62
20060.18 64
20061.52 66
20062.86 67
20064.20 46
20065.54 60
20066.88 63
20068.21 68
20069.55 51
20070.89 66
20072.23 63
20073.57 54
20074.91 61
20076.25 54
20077.59 70
20078.93 64
20080.27 65
20081.61 61
20082.95 55
20084.29 45
20085.63 72
20086.97 52
20088.31 62
20089.65 67
20090.99 67
20092.33 50
20093.67 49
20095.01 64
20096.35 58
20097.69 52
20099.03 54
20100.37 69
20101.71 64
20103.05 52
20104.39 47
20105.73 51
20107.07 56
20108.41 49
20109.76 46
20111.10 66
20112.44 65
20113.78 61
20115.12 50
20116.46 61
20117.80 50
20119.14 50
20120.48 63
20121.82 48
20123.16 61
20124.51 54
20125.85 71
20127.19 63
20128.53 81
20129.87 61
20131.21 51
20132.55 64
20133.90 48
20135.24 74
