# Supplementary material for: MALDI-TOF MS typing enables the classification of brewing yeasts of the genus Saccharomyces to major beer styles
Source: PLoS One. 2017 Aug 9;12(8):e0181694. doi: 10.1371/journal.pone.0181694 (PMC5549903; doi:10.1371/journal.pone.0181694)
Supplement: S14 File — The directory includes 90 raw files and was zipped to “.zip”; the folder has three strains with 30 spectra per strain; S1 Text explains the raw files with an example and Table 1 represents the yeast strains used within the experiment. (ZIP) [file pone.0181694.s017.zip › 40-42/30666-220-OG-WB-WB-YPG-18h-E-E_2015-11-12__0_A3_1.dat]

1999.94 1635
2000.36 1729
2000.78 2014
2001.20 1986
2001.62 1948
2002.04 2008
2002.47 1830
2002.89 1673
2003.31 1665
2003.73 1707
2004.15 1752
2004.58 1719
2005.00 1779
2005.42 1748
2005.84 1679
2006.26 1617
2006.69 1603
2007.11 1645
2007.53 1587
2007.95 1611
2008.38 1678
2008.80 1675
2009.22 1722
2009.64 1727
2010.07 1792
2010.49 1795
2010.91 1772
2011.33 1642
2011.76 1688
2012.18 1643
2012.60 1672
2013.03 1739
2013.45 1560
2013.87 1580
2014.29 1576
2014.72 1564
2015.14 1528
2015.56 1551
2015.99 1576
2016.41 1582
2016.83 1564
2017.26 1487
2017.68 1458
2018.10 1578
2018.53 1589
2018.95 1686
2019.37 1760
2019.80 1729
2020.22 1872
2020.65 1773
2021.07 1909
2021.49 1813
2021.92 1737
2022.34 1758
2022.76 1841
2023.19 1809
2023.61 1614
2024.04 1683
2024.46 1758
2024.88 1688
2025.31 1702
2025.73 1693
2026.16 1709
2026.58 1602
2027.01 1504
2027.43 1583
2027.85 1554
2028.28 1485
2028.70 1680
2029.13 1647
2029.55 1614
2029.98 1573
2030.40 1508
2030.83 1615
2031.25 1519
2031.68 1545
2032.10 1569
2032.53 1616
2032.95 1611
2033.38 1577
2033.80 1666
2034.23 1612
2034.65 1624
2035.08 1595
2035.50 1471
2035.93 1523
2036.35 1543
2036.78 1478
2037.20 1546
2037.63 1500
2038.06 1626
2038.48 1487
2038.91 1537
2039.33 1808
2039.76 1597
2040.18 1647
2040.61 1686
2041.04 1747
2041.46 1607
2041.89 1657
2042.31 1717
2042.74 1558
2043.17 1646
2043.59 1744
2044.02 1643
2044.44 1589
2044.87 1562
2045.30 1676
2045.72 1524
2046.15 1612
2046.58 1614
2047.00 1615
2047.43 1582
2047.85 1588
2048.28 1673
2048.71 1566
2049.13 1588
2049.56 1576
2049.99 1534
2050.41 1608
2050.84 1531
2051.27 1545
2051.70 1620
2052.12 1645
2052.55 1544
2052.98 1595
2053.40 1482
2053.83 1475
2054.26 1490
2054.69 1642
2055.11 1551
2055.54 1616
2055.97 1692
2056.40 1798
2056.82 1670
2057.25 1764
2057.68 1604
2058.11 1480
2058.53 1493
2058.96 1518
2059.39 1554
2059.82 1737
2060.24 1706
2060.67 1603
2061.10 1637
2061.53 1548
2061.96 1560
2062.38 1666
2062.81 1718
2063.24 1582
2063.67 1718
2064.10 1784
2064.52 1895
2064.95 2093
2065.38 1961
2065.81 2142
2066.24 2282
2066.67 2240
2067.10 2255
2067.52 2433
2067.95 2179
2068.38 2091
2068.81 1867
2069.24 1729
2069.67 1775
2070.10 1735
2070.53 1759
2070.95 1648
2071.38 1381
2071.81 1624
2072.24 1611
2072.67 1560
2073.10 1553
2073.53 1645
2073.96 1637
2074.39 1662
2074.82 1576
2075.25 1640
2075.68 1639
2076.11 1542
2076.53 1516
2076.96 1713
2077.39 1701
2077.82 1599
2078.25 1780
2078.68 1734
2079.11 1697
2079.54 1609
2079.97 1703
2080.40 1679
2080.83 1678
2081.26 1644
2081.69 1648
2082.12 1658
2082.55 1698
2082.98 1593
2083.41 1749
2083.84 1694
2084.27 1618
2084.70 1591
2085.13 1530
2085.57 1595
2086.00 1777
2086.43 1732
2086.86 1679
2087.29 1601
2087.72 1681
2088.15 1635
2088.58 1570
2089.01 1496
2089.44 1640
2089.87 1690
2090.30 1802
2090.73 1607
2091.17 1499
2091.60 1565
2092.03 1587
2092.46 1563
2092.89 1589
2093.32 1457
2093.75 1546
2094.18 1644
2094.62 1540
2095.05 1501
2095.48 1479
2095.91 1513
2096.34 1690
2096.77 1598
2097.20 1451
2097.64 1517
2098.07 1308
2098.50 1327
2098.93 1493
2099.36 1396
2099.80 1412
2100.23 1398
2100.66 1385
2101.09 1468
2101.52 1449
2101.96 1397
2102.39 1456
2102.82 1616
2103.25 1471
2103.69 1431
2104.12 1503
2104.55 1523
2104.98 1571
2105.41 1421
2105.85 1422
2106.28 1559
2106.71 1494
2107.15 1490
2107.58 1502
2108.01 1517
2108.44 1475
2108.88 1527
2109.31 1634
2109.74 1681
2110.18 1521
2110.61 1491
2111.04 1651
2111.47 1588
2111.91 1510
2112.34 1463
2112.77 1406
2113.21 1472
2113.64 1482
2114.07 1650
2114.51 1577
2114.94 1468
2115.37 1523
2115.81 1496
2116.24 1468
2116.68 1377
2117.11 1409
2117.54 1283
2117.98 1433
2118.41 1476
2118.84 1456
2119.28 1404
2119.71 1517
2120.15 1477
2120.58 1503
2121.01 1443
2121.45 1578
2121.88 1587
2122.32 1587
2122.75 1604
2123.19 1496
2123.62 1579
2124.05 1505
2124.49 1561
2124.92 1417
2125.36 1621
2125.79 1602
2126.23 1462
2126.66 1445
2127.10 1521
2127.53 1512
2127.97 1630
2128.40 1619
2128.84 1542
2129.27 1503
2129.71 1662
2130.14 1908
2130.58 1574
2131.01 1654
2131.45 1599
2131.88 1649
2132.32 1499
2132.75 1631
2133.19 1583
2133.62 1549
2134.06 1691
2134.49 1645
2134.93 1656
2135.37 1611
2135.80 1593
2136.24 1626
2136.67 1523
2137.11 1580
2137.54 1528
2137.98 1565
2138.42 1512
2138.85 1466
2139.29 1537
2139.72 1638
2140.16 1551
2140.60 1478
2141.03 1368
2141.47 1413
2141.90 1504
2142.34 1593
2142.78 1481
2143.21 1461
2143.65 1542
2144.09 1431
2144.52 1451
2144.96 1428
2145.40 1398
2145.83 1432
2146.27 1471
2146.71 1628
2147.14 1583
2147.58 1569
2148.02 1621
2148.45 1697
2148.89 1624
2149.33 1710
2149.76 1763
2150.20 1821
2150.64 1926
2151.08 2141
2151.51 2002
2151.95 2050
2152.39 2007
2152.83 1927
2153.26 1748
2153.70 1644
2154.14 1678
2154.58 1695
2155.01 1601
2155.45 1586
2155.89 1538
2156.33 1478
2156.76 1525
2157.20 1518
2157.64 1675
2158.08 1550
2158.52 1490
2158.95 1434
2159.39 1385
2159.83 1418
2160.27 1412
2160.71 1606
2161.14 1595
2161.58 1615
2162.02 1504
2162.46 1556
2162.90 1691
2163.34 1662
2163.77 1561
2164.21 1493
2164.65 1615
2165.09 1631
2165.53 1427
2165.97 1472
2166.41 1502
2166.84 1565
2167.28 1641
2167.72 1651
2168.16 1706
2168.60 1738
2169.04 1701
2169.48 1558
2169.92 1650
2170.36 1701
2170.80 1771
2171.23 1695
2171.67 1913
2172.11 1853
2172.55 1634
2172.99 1848
2173.43 1827
2173.87 1957
2174.31 2061
2174.75 2271
2175.19 2185
2175.63 2209
2176.07 2062
2176.51 2327
2176.95 2393
2177.39 2236
2177.83 2016
2178.27 1875
2178.71 1897
2179.15 1823
2179.59 1855
2180.03 1776
2180.47 1611
2180.91 1543
2181.35 1673
2181.79 1584
2182.23 1537
2182.67 1485
2183.11 1493
2183.55 1478
2183.99 1603
2184.43 1575
2184.87 1502
2185.31 1636
2185.75 1638
2186.20 1691
2186.64 1713
2187.08 1688
2187.52 1663
2187.96 1765
2188.40 1803
2188.84 1808
2189.28 1821
2189.72 1760
2190.16 1786
2190.61 1698
2191.05 1741
2191.49 1887
2191.93 1900
2192.37 1786
2192.81 1741
2193.25 1743
2193.69 1760
2194.14 1729
2194.58 1637
2195.02 1672
2195.46 1834
2195.90 1933
2196.34 1946
2196.79 1778
2197.23 1701
2197.67 1816
2198.11 1897
2198.55 1859
2199.00 1801
2199.44 1864
2199.88 1782
2200.32 1750
2200.76 1578
2201.21 1610
2201.65 1567
2202.09 1667
2202.53 1682
2202.98 1627
2203.42 1646
2203.86 1648
2204.30 1653
2204.75 1750
2205.19 1727
2205.63 1685
2206.07 1761
2206.52 1935
2206.96 1880
2207.40 1769
2207.85 1728
2208.29 1928
2208.73 1817
2209.18 1784
2209.62 1825
2210.06 1779
2210.50 1743
2210.95 1779
2211.39 1761
2211.83 1846
2212.28 1825
2212.72 1765
2213.16 1668
2213.61 1588
2214.05 1667
2214.50 1618
2214.94 1533
2215.38 1590
2215.83 1618
2216.27 1649
2216.71 1669
2217.16 1768
2217.60 1719
2218.05 1678
2218.49 1615
2218.93 1603
2219.38 1519
2219.82 1456
2220.27 1565
2220.71 1672
2221.15 1428
2221.60 1475
2222.04 1525
2222.49 1549
2222.93 1578
2223.38 1674
2223.82 1695
2224.27 1744
2224.71 1605
2225.15 1671
2225.60 1655
2226.04 1860
2226.49 1818
2226.93 1717
2227.38 1696
2227.82 1878
2228.27 1710
2228.71 1817
2229.16 1738
2229.60 1704
2230.05 1688
2230.49 1702
2230.94 1578
2231.38 1547
2231.83 1736
2232.28 1774
2232.72 1785
2233.17 1708
2233.61 1814
2234.06 1829
2234.50 1651
2234.95 1821
2235.39 1831
2235.84 1718
2236.29 1687
2236.73 1659
2237.18 1627
2237.62 1466
2238.07 1501
2238.52 1633
2238.96 1495
2239.41 1540
2239.85 1582
2240.30 1543
2240.75 1490
2241.19 1402
2241.64 1399
2242.08 1446
2242.53 1396
2242.98 1488
2243.42 1428
2243.87 1404
2244.32 1403
2244.76 1442
2245.21 1473
2245.66 1521
2246.10 1524
2246.55 1462
2247.00 1477
2247.44 1475
2247.89 1597
2248.34 1600
2248.79 1474
2249.23 1582
2249.68 1529
2250.13 1556
2250.57 1652
2251.02 1560
2251.47 1582
2251.92 1505
2252.36 1540
2252.81 1624
2253.26 1569
2253.71 1425
2254.15 1557
2254.60 1658
2255.05 1597
2255.50 1732
2255.94 1535
2256.39 1383
2256.84 1429
2257.29 1289
2257.74 1290
2258.18 1400
2258.63 1378
2259.08 1501
2259.53 1414
2259.98 1443
2260.42 1563
2260.87 1428
2261.32 1525
2261.77 1447
2262.22 1448
2262.67 1549
2263.11 1592
2263.56 1615
2264.01 1743
2264.46 1653
2264.91 1685
2265.36 1747
2265.81 1568
2266.25 1513
2266.70 1568
2267.15 1671
2267.60 1643
2268.05 1578
2268.50 1676
2268.95 1783
2269.40 1651
2269.85 1633
2270.29 1815
2270.74 2003
2271.19 1714
2271.64 2018
2272.09 2035
2272.54 1889
2272.99 1987
2273.44 1940
2273.89 1904
2274.34 1825
2274.79 1875
2275.24 1576
2275.69 1635
2276.14 1613
2276.59 1593
2277.04 1376
2277.49 1445
2277.94 1457
2278.39 1417
2278.84 1571
2279.29 1491
2279.74 1363
2280.19 1500
2280.64 1575
2281.09 1542
2281.54 1602
2281.99 1609
2282.44 1543
2282.89 1419
2283.34 1506
2283.79 1557
2284.24 1458
2284.69 1494
2285.14 1497
2285.59 1473
2286.04 1515
2286.49 1420
2286.94 1549
2287.40 1672
2287.85 1752
2288.30 1826
2288.75 1905
2289.20 2051
2289.65 2143
2290.10 2357
2290.55 2574
2291.00 2588
2291.46 2823
2291.91 2809
2292.36 2941
2292.81 3110
2293.26 2965
2293.71 2751
2294.16 2611
2294.62 2684
2295.07 2611
2295.52 2207
2295.97 1998
2296.42 1964
2296.87 1991
2297.33 1971
2297.78 1937
2298.23 1661
2298.68 1702
2299.13 1634
2299.59 1631
2300.04 1670
2300.49 1646
2300.94 1415
2301.39 1547
2301.85 1520
2302.30 1412
2302.75 1504
2303.20 1463
2303.66 1512
2304.11 1435
2304.56 1484
2305.01 1471
2305.47 1530
2305.92 1548
2306.37 1505
2306.82 1443
2307.28 1667
2307.73 1680
2308.18 1648
2308.64 1735
2309.09 1906
2309.54 1799
2309.99 1824
2310.45 1749
2310.90 1898
2311.35 2059
2311.81 2054
2312.26 1979
2312.71 1890
2313.17 1885
2313.62 1822
2314.07 1834
2314.53 1702
2314.98 1736
2315.43 1569
2315.89 1619
2316.34 1748
2316.80 1774
2317.25 1656
2317.70 1592
2318.16 1647
2318.61 1690
2319.07 1719
2319.52 1737
2319.97 1803
2320.43 1881
2320.88 1908
2321.34 1833
2321.79 1874
2322.24 1817
2322.70 1886
2323.15 1726
2323.61 1816
2324.06 1803
2324.52 1933
2324.97 2152
2325.43 2139
2325.88 2230
2326.33 2377
2326.79 2154
2327.24 2353
2327.70 2335
2328.15 2283
2328.61 2203
2329.06 1972
2329.52 1846
2329.97 1803
2330.43 1858
2330.88 1729
2331.34 1785
2331.79 1921
2332.25 1883
2332.70 1851
2333.16 1817
2333.62 1750
2334.07 1545
2334.53 1533
2334.98 1690
2335.44 1619
2335.89 1591
2336.35 1587
2336.80 1702
2337.26 1647
2337.72 1646
2338.17 1684
2338.63 1745
2339.08 1690
2339.54 1714
2340.00 1610
2340.45 1570
2340.91 1567
2341.36 1578
2341.82 1540
2342.28 1651
2342.73 1601
2343.19 1595
2343.65 1621
2344.10 1552
2344.56 1637
2345.01 1584
2345.47 1630
2345.93 1527
2346.38 1551
2346.84 1674
2347.30 1639
2347.75 1645
2348.21 1527
2348.67 1610
2349.13 1698
2349.58 1775
2350.04 1602
2350.50 1595
2350.95 1494
2351.41 1673
2351.87 1560
2352.32 1534
2352.78 1477
2353.24 1409
2353.70 1544
2354.15 1636
2354.61 1526
2355.07 1442
2355.53 1496
2355.98 1651
2356.44 1700
2356.90 1505
2357.36 1629
2357.81 1587
2358.27 1466
2358.73 1515
2359.19 1601
2359.65 1604
2360.10 1548
2360.56 1565
2361.02 1626
2361.48 1563
2361.94 1562
2362.39 1681
2362.85 1558
2363.31 1627
2363.77 1420
2364.23 1461
2364.69 1542
2365.14 1639
2365.60 1464
2366.06 1595
2366.52 1619
2366.98 1623
2367.44 1673
2367.90 1552
2368.35 1532
2368.81 1844
2369.27 1834
2369.73 1775
2370.19 1666
2370.65 1534
2371.11 1703
2371.57 1591
2372.03 1636
2372.49 1651
2372.94 1785
2373.40 1741
2373.86 1634
2374.32 1691
2374.78 1907
2375.24 1964
2375.70 2027
2376.16 2065
2376.62 1771
2377.08 1777
2377.54 1779
2378.00 1793
2378.46 1714
2378.92 1572
2379.38 1626
2379.84 1492
2380.30 1599
2380.76 1598
2381.22 1576
2381.68 1501
2382.14 1709
2382.60 1542
2383.06 1438
2383.52 1507
2383.98 1544
2384.44 1616
2384.90 1727
2385.36 1556
2385.82 1589
2386.28 1441
2386.74 1431
2387.20 1572
2387.66 1635
2388.12 1663
2388.58 1535
2389.05 1461
2389.51 1588
2389.97 1510
2390.43 1736
2390.89 1605
2391.35 1631
2391.81 1652
2392.27 1615
2392.73 1647
2393.19 1786
2393.66 1756
2394.12 1603
2394.58 1685
2395.04 1499
2395.50 1526
2395.96 1449
2396.42 1509
2396.89 1467
2397.35 1523
2397.81 1560
2398.27 1489
2398.73 1591
2399.19 1599
2399.66 1599
2400.12 1557
2400.58 1668
2401.04 1538
2401.50 1569
2401.97 1512
2402.43 1452
2402.89 1455
2403.35 1503
2403.81 1564
2404.28 1532
2404.74 1434
2405.20 1485
2405.66 1592
2406.13 1443
2406.59 1536
2407.05 1528
2407.51 1536
2407.98 1523
2408.44 1444
2408.90 1354
2409.36 1525
2409.83 1359
2410.29 1367
2410.75 1463
2411.21 1555
2411.68 1548
2412.14 1573
2412.60 1489
2413.07 1533
2413.53 1560
2413.99 1482
2414.46 1557
2414.92 1553
2415.38 1573
2415.85 1547
2416.31 1534
2416.77 1441
2417.24 1506
2417.70 1509
2418.16 1586
2418.63 1661
2419.09 1615
2419.55 1546
2420.02 1592
2420.48 1583
2420.95 1551
2421.41 1577
2421.87 1564
2422.34 1493
2422.80 1532
2423.27 1541
2423.73 1541
2424.19 1486
2424.66 1588
2425.12 1595
2425.59 1455
2426.05 1548
2426.52 1663
2426.98 1602
2427.44 1624
2427.91 1534
2428.37 1479
2428.84 1554
2429.30 1583
2429.77 1573
2430.23 1406
2430.70 1464
2431.16 1452
2431.63 1401
2432.09 1526
2432.56 1552
2433.02 1543
2433.49 1566
2433.95 1588
2434.42 1569
2434.88 1707
2435.35 1655
2435.81 1485
2436.28 1434
2436.74 1501
2437.21 1461
2437.67 1412
2438.14 1500
2438.60 1556
2439.07 1543
2439.54 1495
2440.00 1663
2440.47 1758
2440.93 1713
2441.40 1600
2441.86 1704
2442.33 1632
2442.80 1730
2443.26 1722
2443.73 1569
2444.19 1626
2444.66 1656
2445.13 1617
2445.59 1659
2446.06 1492
2446.53 1385
2446.99 1531
2447.46 1489
2447.92 1493
2448.39 1558
2448.86 1479
2449.32 1696
2449.79 1465
2450.26 1425
2450.72 1449
2451.19 1413
2451.66 1595
2452.12 1520
2452.59 1672
2453.06 1522
2453.53 1429
2453.99 1509
2454.46 1435
2454.93 1450
2455.39 1503
2455.86 1564
2456.33 1641
2456.80 1467
2457.26 1437
2457.73 1541
2458.20 1430
2458.66 1483
2459.13 1407
2459.60 1474
2460.07 1279
2460.54 1325
2461.00 1443
2461.47 1437
2461.94 1342
2462.41 1340
2462.87 1295
2463.34 1389
2463.81 1402
2464.28 1352
2464.75 1455
2465.21 1516
2465.68 1463
2466.15 1528
2466.62 1521
2467.09 1620
2467.55 1579
2468.02 1453
2468.49 1393
2468.96 1497
2469.43 1575
2469.90 1525
2470.37 1463
2470.83 1499
2471.30 1489
2471.77 1388
2472.24 1395
2472.71 1316
2473.18 1511
2473.65 1555
2474.12 1518
2474.58 1478
2475.05 1457
2475.52 1491
2475.99 1373
2476.46 1412
2476.93 1472
2477.40 1522
2477.87 1470
2478.34 1418
2478.81 1430
2479.28 1407
2479.75 1494
2480.22 1497
2480.68 1398
2481.15 1369
2481.62 1323
2482.09 1283
2482.56 1383
2483.03 1359
2483.50 1349
2483.97 1486
2484.44 1466
2484.91 1464
2485.38 1277
2485.85 1288
2486.32 1328
2486.79 1400
2487.26 1380
2487.73 1544
2488.20 1408
2488.67 1338
2489.14 1592
2489.61 1636
2490.08 1487
2490.56 1554
2491.03 1491
2491.50 1471
2491.97 1691
2492.44 1652
2492.91 1474
2493.38 1526
2493.85 1595
2494.32 1621
2494.79 1642
2495.26 1612
2495.73 1667
2496.20 1593
2496.68 1556
2497.15 1515
2497.62 1460
2498.09 1537
2498.56 1540
2499.03 1607
2499.50 1601
2499.97 1650
2500.45 1639
2500.92 1404
2501.39 1366
2501.86 1270
2502.33 1236
2502.80 1416
2503.28 1445
2503.75 1311
2504.22 1321
2504.69 1346
2505.16 1357
2505.63 1453
2506.11 1430
2506.58 1330
2507.05 1403
2507.52 1336
2507.99 1492
2508.47 1410
2508.94 1445
2509.41 1437
2509.88 1458
2510.36 1549
2510.83 1434
2511.30 1569
2511.77 1775
2512.25 1890
2512.72 1633
2513.19 1683
2513.66 1846
2514.14 1827
2514.61 1683
2515.08 1734
2515.55 1588
2516.03 1632
2516.50 1615
2516.97 1579
2517.45 1562
2517.92 1500
2518.39 1578
2518.87 1631
2519.34 1639
2519.81 1597
2520.28 1527
2520.76 1517
2521.23 1540
2521.70 1574
2522.18 1586
2522.65 1677
2523.13 1558
2523.60 1399
2524.07 1492
2524.55 1683
2525.02 1646
2525.49 1602
2525.97 1455
2526.44 1517
2526.92 1410
2527.39 1421
2527.86 1466
2528.34 1498
2528.81 1507
2529.29 1590
2529.76 1652
2530.23 1391
2530.71 1519
2531.18 1574
2531.66 1503
2532.13 1384
2532.61 1476
2533.08 1560
2533.55 1570
2534.03 1380
2534.50 1556
2534.98 1534
2535.45 1570
2535.93 1515
2536.40 1387
2536.88 1299
2537.35 1404
2537.83 1363
2538.30 1508
2538.78 1539
2539.25 1578
2539.73 1641
2540.20 1677
2540.68 1486
2541.15 1470
2541.63 1443
2542.10 1578
2542.58 1672
2543.05 1704
2543.53 1607
2544.01 1560
2544.48 1587
2544.96 1500
2545.43 1829
2545.91 1652
2546.38 1687
2546.86 1676
2547.34 1654
2547.81 1794
2548.29 1696
2548.76 1765
2549.24 1838
2549.71 1958
2550.19 2025
2550.67 1916
2551.14 1791
2551.62 1807
2552.10 1796
2552.57 1812
2553.05 1665
2553.52 1688
2554.00 1688
2554.48 1547
2554.95 1629
2555.43 1610
2555.91 1819
2556.38 1831
2556.86 1730
2557.34 1656
2557.81 1693
2558.29 1664
2558.77 1596
2559.24 1571
2559.72 1601
2560.20 1670
2560.68 1573
2561.15 1670
2561.63 1642
2562.11 1640
2562.58 1446
2563.06 1507
2563.54 1461
2564.02 1362
2564.49 1618
2564.97 1444
2565.45 1433
2565.93 1420
2566.40 1424
2566.88 1494
2567.36 1452
2567.84 1521
2568.31 1478
2568.79 1519
2569.27 1430
2569.75 1445
2570.23 1480
2570.70 1412
2571.18 1401
2571.66 1441
2572.14 1441
2572.62 1383
2573.10 1381
2573.57 1294
2574.05 1183
2574.53 1306
2575.01 1341
2575.49 1466
2575.97 1381
2576.44 1378
2576.92 1394
2577.40 1451
2577.88 1490
2578.36 1349
2578.84 1323
2579.32 1468
2579.79 1439
2580.27 1488
2580.75 1455
2581.23 1447
2581.71 1418
2582.19 1368
2582.67 1345
2583.15 1375
2583.63 1393
2584.11 1502
2584.59 1421
2585.07 1376
2585.54 1377
2586.02 1473
2586.50 1533
2586.98 1319
2587.46 1489
2587.94 1504
2588.42 1665
2588.90 1574
2589.38 1678
2589.86 1544
2590.34 1609
2590.82 1582
2591.30 1535
2591.78 1688
2592.26 1576
2592.74 1527
2593.22 1541
2593.70 1578
2594.18 1517
2594.66 1615
2595.14 1576
2595.62 1499
2596.10 1442
2596.58 1421
2597.06 1412
2597.54 1516
2598.02 1423
2598.50 1410
2598.98 1335
2599.47 1357
2599.95 1332
2600.43 1389
2600.91 1475
2601.39 1269
2601.87 1319
2602.35 1496
2602.83 1381
2603.31 1392
2603.79 1545
2604.27 1470
2604.76 1469
2605.24 1357
2605.72 1353
2606.20 1451
2606.68 1389
2607.16 1582
2607.64 1472
2608.13 1493
2608.61 1558
2609.09 1437
2609.57 1489
2610.05 1561
2610.53 1495
2611.01 1445
2611.50 1471
2611.98 1434
2612.46 1458
2612.94 1431
2613.42 1434
2613.91 1420
2614.39 1397
2614.87 1404
2615.35 1576
2615.83 1423
2616.32 1511
2616.80 1483
2617.28 1452
2617.76 1392
2618.25 1400
2618.73 1417
2619.21 1599
2619.69 1453
2620.18 1441
2620.66 1263
2621.14 1264
2621.62 1315
2622.11 1219
2622.59 1344
2623.07 1447
2623.56 1492
2624.04 1422
2624.52 1438
2625.00 1346
2625.49 1397
2625.97 1413
2626.45 1487
2626.94 1487
2627.42 1565
2627.90 1406
2628.39 1460
2628.87 1455
2629.35 1521
2629.84 1566
2630.32 1464
2630.80 1372
2631.29 1401
2631.77 1521
2632.26 1560
2632.74 1577
2633.22 1423
2633.71 1534
2634.19 1600
2634.67 1527
2635.16 1403
2635.64 1418
2636.13 1518
2636.61 1389
2637.09 1498
2637.58 1413
2638.06 1359
2638.55 1504
2639.03 1396
2639.52 1406
2640.00 1393
2640.48 1421
2640.97 1484
2641.45 1431
2641.94 1491
2642.42 1419
2642.91 1471
2643.39 1457
2643.88 1402
2644.36 1347
2644.85 1404
2645.33 1342
2645.82 1336
2646.30 1463
2646.79 1516
2647.27 1429
2647.76 1405
2648.24 1506
2648.73 1462
2649.21 1483
2649.70 1433
2650.18 1372
2650.67 1521
2651.15 1413
2651.64 1431
2652.12 1466
2652.61 1436
2653.10 1476
2653.58 1472
2654.07 1427
2654.55 1536
2655.04 1407
2655.52 1486
2656.01 1700
2656.50 1612
2656.98 1451
2657.47 1460
2657.95 1629
2658.44 1592
2658.93 1596
2659.41 1558
2659.90 1488
2660.39 1412
2660.87 1420
2661.36 1470
2661.84 1511
2662.33 1374
2662.82 1388
2663.30 1473
2663.79 1473
2664.28 1365
2664.76 1585
2665.25 1581
2665.74 1544
2666.22 1436
2666.71 1551
2667.20 1471
2667.68 1403
2668.17 1445
2668.66 1299
2669.15 1416
2669.63 1371
2670.12 1400
2670.61 1466
2671.09 1507
2671.58 1547
2672.07 1588
2672.56 1554
2673.04 1660
2673.53 1615
2674.02 1704
2674.51 1877
2674.99 1998
2675.48 1957
2675.97 1856
2676.46 1818
2676.95 1909
2677.43 1963
2677.92 1806
2678.41 1757
2678.90 1796
2679.38 1756
2679.87 1581
2680.36 1595
2680.85 1580
2681.34 1512
2681.83 1555
2682.31 1492
2682.80 1610
2683.29 1675
2683.78 1577
2684.27 1525
2684.76 1525
2685.24 1481
2685.73 1544
2686.22 1414
2686.71 1475
2687.20 1372
2687.69 1432
2688.18 1399
2688.67 1413
2689.15 1446
2689.64 1402
2690.13 1349
2690.62 1411
2691.11 1374
2691.60 1325
2692.09 1415
2692.58 1452
2693.07 1501
2693.56 1449
2694.05 1522
2694.54 1463
2695.02 1340
2695.51 1440
2696.00 1581
2696.49 1372
2696.98 1312
2697.47 1328
2697.96 1356
2698.45 1270
2698.94 1416
2699.43 1433
2699.92 1368
2700.41 1452
2700.90 1523
2701.39 1376
2701.88 1523
2702.37 1521
2702.86 1433
2703.35 1488
2703.84 1552
2704.33 1432
2704.82 1521
2705.31 1417
2705.80 1465
2706.29 1377
2706.78 1398
2707.27 1301
2707.77 1258
2708.26 1325
2708.75 1436
2709.24 1461
2709.73 1281
2710.22 1383
2710.71 1431
2711.20 1447
2711.69 1412
2712.18 1419
2712.67 1381
2713.16 1454
2713.66 1453
2714.15 1450
2714.64 1426
2715.13 1486
2715.62 1513
2716.11 1526
2716.60 1421
2717.10 1564
2717.59 1525
2718.08 1473
2718.57 1449
2719.06 1427
2719.55 1453
2720.04 1390
2720.54 1405
2721.03 1387
2721.52 1494
2722.01 1672
2722.50 1624
2723.00 1633
2723.49 1610
2723.98 1769
2724.47 1798
2724.96 1701
2725.46 1699
2725.95 1742
2726.44 1572
2726.93 1441
2727.43 1518
2727.92 1408
2728.41 1416
2728.90 1402
2729.40 1537
2729.89 1507
2730.38 1542
2730.87 1518
2731.37 1487
2731.86 1566
2732.35 1452
2732.84 1516
2733.34 1573
2733.83 1682
2734.32 1685
2734.82 1589
2735.31 1530
2735.80 1622
2736.30 1763
2736.79 1699
2737.28 1662
2737.78 1616
2738.27 1805
2738.76 1524
2739.26 1526
2739.75 1616
2740.24 1478
2740.74 1633
2741.23 1457
2741.72 1434
2742.22 1446
2742.71 1663
2743.21 1616
2743.70 1634
2744.19 1520
2744.69 1447
2745.18 1375
2745.67 1421
2746.17 1394
2746.66 1309
2747.16 1326
2747.65 1447
2748.15 1280
2748.64 1499
2749.13 1505
2749.63 1398
2750.12 1416
2750.62 1292
2751.11 1374
2751.61 1429
2752.10 1538
2752.60 1450
2753.09 1452
2753.59 1373
2754.08 1462
2754.57 1383
2755.07 1479
2755.56 1433
2756.06 1442
2756.55 1417
2757.05 1332
2757.54 1454
2758.04 1510
2758.53 1368
2759.03 1489
2759.53 1440
2760.02 1425
2760.52 1384
2761.01 1416
2761.51 1388
2762.00 1507
2762.50 1601
2762.99 1503
2763.49 1459
2763.98 1502
2764.48 1465
2764.98 1345
2765.47 1426
2765.97 1442
2766.46 1484
2766.96 1514
2767.46 1530
2767.95 1437
2768.45 1426
2768.94 1354
2769.44 1388
2769.94 1488
2770.43 1477
2770.93 1484
2771.43 1375
2771.92 1468
2772.42 1418
2772.91 1458
2773.41 1582
2773.91 1633
2774.40 1816
2774.90 1731
2775.40 1772
2775.89 1905
2776.39 1939
2776.89 1909
2777.38 2097
2777.88 1897
2778.38 1985
2778.88 2020
2779.37 1956
2779.87 2001
2780.37 1960
2780.86 1812
2781.36 1700
2781.86 1631
2782.36 1481
2782.85 1457
2783.35 1531
2783.85 1419
2784.35 1567
2784.84 1436
2785.34 1397
2785.84 1340
2786.34 1277
2786.83 1276
2787.33 1446
2787.83 1420
2788.33 1473
2788.82 1422
2789.32 1385
2789.82 1403
2790.32 1234
2790.82 1336
2791.31 1367
2791.81 1395
2792.31 1527
2792.81 1417
2793.31 1298
2793.81 1319
2794.30 1243
2794.80 1403
2795.30 1421
2795.80 1514
2796.30 1354
2796.80 1366
2797.30 1436
2797.79 1498
2798.29 1494
2798.79 1455
2799.29 1483
2799.79 1440
2800.29 1374
2800.79 1569
2801.29 1617
2801.79 1587
2802.28 1517
2802.78 1634
2803.28 1467
2803.78 1366
2804.28 1370
2804.78 1486
2805.28 1446
2805.78 1478
2806.28 1588
2806.78 1591
2807.28 1726
2807.78 1646
2808.28 1666
2808.78 1749
2809.28 1749
2809.78 1837
2810.28 1675
2810.78 1861
2811.28 1785
2811.78 1641
2812.28 1595
2812.78 1511
2813.28 1585
2813.78 1451
2814.28 1452
2814.78 1562
2815.28 1457
2815.78 1534
2816.28 1436
2816.78 1482
2817.28 1393
2817.78 1431
2818.28 1565
2818.78 1625
2819.28 1509
2819.78 1410
2820.28 1456
2820.78 1437
2821.28 1362
2821.78 1481
2822.29 1444
2822.79 1403
2823.29 1498
2823.79 1461
2824.29 1522
2824.79 1509
2825.29 1497
2825.79 1435
2826.29 1336
2826.79 1493
2827.30 1342
2827.80 1404
2828.30 1350
2828.80 1403
2829.30 1379
2829.80 1452
2830.31 1439
2830.81 1432
2831.31 1374
2831.81 1184
2832.31 1366
2832.81 1278
2833.32 1332
2833.82 1453
2834.32 1381
2834.82 1434
2835.32 1429
2835.83 1538
2836.33 1442
2836.83 1420
2837.33 1363
2837.83 1270
2838.34 1439
2838.84 1473
2839.34 1546
2839.84 1421
2840.35 1415
2840.85 1420
2841.35 1337
2841.85 1518
2842.36 1482
2842.86 1389
2843.36 1335
2843.86 1428
2844.37 1464
2844.87 1508
2845.37 1462
2845.88 1538
2846.38 1464
2846.88 1507
2847.39 1600
2847.89 1602
2848.39 1595
2848.90 1588
2849.40 1694
2849.90 1659
2850.41 1620
2850.91 1425
2851.41 1473
2851.92 1580
2852.42 1564
2852.92 1560
2853.43 1605
2853.93 1508
2854.43 1471
2854.94 1477
2855.44 1433
2855.95 1522
2856.45 1496
2856.95 1360
2857.46 1418
2857.96 1538
2858.47 1493
2858.97 1417
2859.47 1450
2859.98 1442
2860.48 1517
2860.99 1388
2861.49 1459
2861.99 1407
2862.50 1351
2863.00 1394
2863.51 1408
2864.01 1373
2864.52 1312
2865.02 1340
2865.53 1353
2866.03 1282
2866.54 1299
2867.04 1277
2867.55 1276
2868.05 1530
2868.56 1470
2869.06 1564
2869.57 1447
2870.07 1463
2870.58 1560
2871.08 1605
2871.59 1734
2872.09 1638
2872.60 1593
2873.10 1683
2873.61 1560
2874.11 1457
2874.62 1527
2875.12 1696
2875.63 1592
2876.14 1542
2876.64 1539
2877.15 1492
2877.65 1462
2878.16 1482
2878.66 1613
2879.17 1522
2879.68 1462
2880.18 1362
2880.69 1410
2881.19 1483
2881.70 1481
2882.21 1548
2882.71 1499
2883.22 1479
2883.73 1452
2884.23 1424
2884.74 1544
2885.25 1531
2885.75 1519
2886.26 1548
2886.76 1649
2887.27 1640
2887.78 1620
2888.28 1645
2888.79 1644
2889.30 1704
2889.81 1542
2890.31 1592
2890.82 1641
2891.33 1622
2891.83 1576
2892.34 1542
2892.85 1446
2893.35 1382
2893.86 1548
2894.37 1592
2894.88 1610
2895.38 1639
2895.89 1765
2896.40 1899
2896.91 1840
2897.41 1680
2897.92 1788
2898.43 1834
2898.94 1706
2899.44 1700
2899.95 1697
2900.46 1594
2900.97 1551
2901.47 1558
2901.98 1458
2902.49 1395
2903.00 1527
2903.51 1620
2904.01 1578
2904.52 1732
2905.03 1728
2905.54 1684
2906.05 1689
2906.56 1689
2907.06 1788
2907.57 1918
2908.08 1882
2908.59 1622
2909.10 1727
2909.61 1775
2910.12 1653
2910.62 1462
2911.13 1457
2911.64 1484
2912.15 1411
2912.66 1476
2913.17 1408
2913.68 1456
2914.19 1493
2914.69 1578
2915.20 1501
2915.71 1478
2916.22 1545
2916.73 1516
2917.24 1607
2917.75 1516
2918.26 1428
2918.77 1516
2919.28 1457
2919.79 1438
2920.30 1453
2920.81 1464
2921.32 1581
2921.83 1601
2922.34 1615
2922.85 1588
2923.36 1650
2923.86 1725
2924.37 1664
2924.88 1612
2925.39 1657
2925.90 1594
2926.41 1565
2926.92 1473
2927.43 1577
2927.95 1541
2928.46 1644
2928.97 1567
2929.48 1431
2929.99 1400
2930.50 1263
2931.01 1353
2931.52 1368
2932.03 1413
2932.54 1462
2933.05 1377
2933.56 1387
2934.07 1371
2934.58 1458
2935.09 1404
2935.60 1388
2936.11 1469
2936.62 1523
2937.14 1480
2937.65 1535
2938.16 1434
2938.67 1489
2939.18 1604
2939.69 1515
2940.20 1535
2940.71 1504
2941.23 1346
2941.74 1402
2942.25 1485
2942.76 1499
2943.27 1458
2943.78 1517
2944.29 1582
2944.81 1476
2945.32 1476
2945.83 1554
2946.34 1559
2946.85 1554
2947.36 1588
2947.88 1537
2948.39 1509
2948.90 1411
2949.41 1366
2949.92 1387
2950.44 1414
2950.95 1403
2951.46 1460
2951.97 1553
2952.49 1306
2953.00 1351
2953.51 1523
2954.02 1488
2954.54 1397
2955.05 1384
2955.56 1526
2956.07 1456
2956.59 1407
2957.10 1497
2957.61 1408
2958.12 1455
2958.64 1399
2959.15 1349
2959.66 1407
2960.18 1387
2960.69 1391
2961.20 1538
2961.72 1494
2962.23 1528
2962.74 1450
2963.26 1447
2963.77 1500
2964.28 1543
2964.80 1467
2965.31 1514
2965.82 1471
2966.34 1496
2966.85 1461
2967.36 1524
2967.88 1412
2968.39 1362
2968.90 1377
2969.42 1379
2969.93 1465
2970.45 1445
2970.96 1419
2971.47 1354
2971.99 1443
2972.50 1475
2973.02 1409
2973.53 1355
2974.04 1530
2974.56 1503
2975.07 1514
2975.59 1486
2976.10 1476
2976.62 1511
2977.13 1692
2977.64 1599
2978.16 1491
2978.67 1565
2979.19 1540
2979.70 1616
2980.22 1683
2980.73 1728
2981.25 1707
2981.76 1648
2982.28 1419
2982.79 1390
2983.31 1560
2983.82 1678
2984.34 1644
2984.85 1684
2985.37 1582
2985.88 1556
2986.40 1736
2986.91 1611
2987.43 1631
2987.94 1882
2988.46 1930
2988.97 2022
2989.49 1920
2990.01 1951
2990.52 1958
2991.04 1859
2991.55 1932
2992.07 1923
2992.58 1880
2993.10 1901
2993.62 1902
2994.13 1846
2994.65 1922
2995.16 1909
2995.68 1937
2996.20 1938
2996.71 2110
2997.23 2060
2997.74 2035
2998.26 2187
2998.78 2132
2999.29 2027
2999.81 2146
3000.33 2149
3000.84 2254
3001.36 2079
3001.88 2271
3002.39 2366
3002.91 2744
3003.43 2841
3003.94 3274
3004.46 3594
3004.98 4197
3005.49 4505
3006.01 5330
3006.53 5574
3007.04 5315
3007.56 5264
3008.08 5075
3008.60 4653
3009.11 3968
3009.63 3783
3010.15 3167
3010.66 2973
3011.18 2531
3011.70 2137
3012.22 2143
3012.73 2092
3013.25 2049
3013.77 2077
3014.29 1998
3014.81 2021
3015.32 1872
3015.84 1957
3016.36 2027
3016.88 1903
3017.39 1965
3017.91 2160
3018.43 2071
3018.95 2034
3019.47 2150
3019.98 2093
3020.50 1852
3021.02 1868
3021.54 1753
3022.06 1947
3022.58 2052
3023.09 1915
3023.61 2033
3024.13 2007
3024.65 2066
3025.17 1962
3025.69 1993
3026.21 2004
3026.72 1888
3027.24 1784
3027.76 1799
3028.28 1919
3028.80 1770
3029.32 1692
3029.84 1756
3030.36 1832
3030.88 1730
3031.40 1742
3031.91 1654
3032.43 1678
3032.95 1749
3033.47 1683
3033.99 1719
3034.51 1666
3035.03 1639
3035.55 1624
3036.07 1745
3036.59 1668
3037.11 1698
3037.63 1659
3038.15 1522
3038.67 1668
3039.19 1687
3039.71 1646
3040.23 1684
3040.75 1630
3041.27 1717
3041.79 1819
3042.31 1708
3042.83 1561
3043.35 1697
3043.87 1565
3044.39 1530
3044.91 1526
3045.43 1671
3045.95 1779
3046.47 1757
3046.99 1725
3047.51 1898
3048.03 1755
3048.55 1779
3049.07 1651
3049.59 1537
3050.11 1645
3050.63 1557
3051.16 1593
3051.68 1461
3052.20 1503
3052.72 1581
3053.24 1513
3053.76 1466
3054.28 1480
3054.80 1613
3055.32 1499
3055.84 1554
3056.37 1542
3056.89 1411
3057.41 1390
3057.93 1448
3058.45 1587
3058.97 1447
3059.49 1405
3060.02 1587
3060.54 1676
3061.06 1687
3061.58 1711
3062.10 1521
3062.62 1549
3063.15 1514
3063.67 1473
3064.19 1589
3064.71 1643
3065.23 1658
3065.76 1654
3066.28 1686
3066.80 1633
3067.32 1537
3067.85 1547
3068.37 1521
3068.89 1686
3069.41 1681
3069.93 1552
3070.46 1644
3070.98 1703
3071.50 1634
3072.02 1682
3072.55 1629
3073.07 1670
3073.59 1537
3074.12 1438
3074.64 1643
3075.16 1662
3075.68 1679
3076.21 1706
3076.73 1785
3077.25 1772
3077.78 1874
3078.30 1920
3078.82 1957
3079.35 2067
3079.87 2098
3080.39 2047
3080.92 2100
3081.44 2135
3081.96 2079
3082.49 2205
3083.01 2229
3083.53 2169
3084.06 2180
3084.58 2110
3085.10 2182
3085.63 2105
3086.15 2126
3086.68 2042
3087.20 2078
3087.72 1826
3088.25 1815
3088.77 1623
3089.30 1910
3089.82 1999
3090.34 1760
3090.87 1837
3091.39 1933
3091.92 1787
3092.44 1850
3092.97 1882
3093.49 2055
3094.01 1939
3094.54 1838
3095.06 1776
3095.59 2066
3096.11 1993
3096.64 2021
3097.16 2102
3097.69 2340
3098.21 2237
3098.74 2241
3099.26 2419
3099.79 2544
3100.31 3044
3100.84 3296
3101.36 3556
3101.89 4328
3102.41 5175
3102.94 5895
3103.46 6652
3103.99 7292
3104.51 7803
3105.04 8453
3105.56 8083
3106.09 7124
3106.62 6712
3107.14 6273
3107.67 5451
3108.19 4534
3108.72 3711
3109.24 3307
3109.77 3048
3110.30 2851
3110.82 2653
3111.35 2648
3111.87 2413
3112.40 2348
3112.93 2436
3113.45 2370
3113.98 2263
3114.50 2379
3115.03 2274
3115.56 2130
3116.08 2226
3116.61 2023
3117.14 1977
3117.66 2004
3118.19 1996
3118.71 2042
3119.24 1893
3119.77 1851
3120.29 1962
3120.82 1947
3121.35 1917
3121.88 1974
3122.40 2034
3122.93 2063
3123.46 2225
3123.98 2090
3124.51 2135
3125.04 2133
3125.56 2009
3126.09 2060
3126.62 1751
3127.15 1778
3127.67 1744
3128.20 1651
3128.73 1788
3129.26 1780
3129.78 1661
3130.31 1649
3130.84 1778
3131.37 1755
3131.89 1729
3132.42 1652
3132.95 1567
3133.48 1628
3134.00 1576
3134.53 1612
3135.06 1620
3135.59 1498
3136.12 1525
3136.64 1554
3137.17 1667
3137.70 1730
3138.23 1646
3138.76 1471
3139.29 1657
3139.81 1636
3140.34 1468
3140.87 1525
3141.40 1662
3141.93 1618
3142.46 1622
3142.99 1586
3143.51 1568
3144.04 1499
3144.57 1532
3145.10 1559
3145.63 1675
3146.16 1689
3146.69 1784
3147.22 1689
3147.74 1895
3148.27 1633
3148.80 1720
3149.33 1991
3149.86 1905
3150.39 1887
3150.92 2005
3151.45 1986
3151.98 2073
3152.51 2005
3153.04 1837
3153.57 1744
3154.10 1838
3154.63 1916
3155.16 1793
3155.69 1559
3156.22 1609
3156.74 1673
3157.27 1717
3157.80 1786
3158.33 1834
3158.86 1804
3159.39 1821
3159.92 1721
3160.45 1856
3160.98 1834
3161.51 1858
3162.04 1707
3162.58 1691
3163.11 1784
3163.64 1818
3164.17 1740
3164.70 1621
3165.23 1490
3165.76 1593
3166.29 1577
3166.82 1453
3167.35 1418
3167.88 1523
3168.41 1490
3168.94 1416
3169.47 1413
3170.00 1524
3170.53 1425
3171.07 1665
3171.60 1599
3172.13 1461
3172.66 1435
3173.19 1471
3173.72 1509
3174.25 1667
3174.78 1605
3175.31 1677
3175.85 1594
3176.38 1673
3176.91 1873
3177.44 1813
3177.97 1585
3178.50 1569
3179.04 1558
3179.57 1581
3180.10 1515
3180.63 1573
3181.16 1439
3181.69 1516
3182.23 1506
3182.76 1594
3183.29 1512
3183.82 1490
3184.35 1423
3184.89 1503
3185.42 1455
3185.95 1594
3186.48 1598
3187.02 1595
3187.55 1569
3188.08 1657
3188.61 1549
3189.15 1622
3189.68 1645
3190.21 1588
3190.74 1671
3191.28 1669
3191.81 1641
3192.34 1467
3192.87 1525
3193.41 1399
3193.94 1416
3194.47 1406
3195.01 1474
3195.54 1440
3196.07 1487
3196.60 1490
3197.14 1553
3197.67 1471
3198.20 1580
3198.74 1628
3199.27 1682
3199.80 1665
3200.34 1626
3200.87 1835
3201.40 1703
3201.94 1672
3202.47 1731
3203.01 1722
3203.54 1703
3204.07 1630
3204.61 1773
3205.14 1780
3205.67 1663
3206.21 1600
3206.74 1557
3207.28 1670
3207.81 1655
3208.34 1723
3208.88 1665
3209.41 1748
3209.95 1847
3210.48 1787
3211.02 1846
3211.55 1939
3212.08 1957
3212.62 1971
3213.15 1978
3213.69 2032
3214.22 2053
3214.76 1974
3215.29 1858
3215.83 1842
3216.36 1890
3216.90 1844
3217.43 1674
3217.97 1635
3218.50 1511
3219.04 1593
3219.57 1518
3220.11 1546
3220.64 1574
3221.18 1594
3221.71 1643
3222.25 1585
3222.78 1616
3223.32 1688
3223.85 1935
3224.39 1781
3224.92 1828
3225.46 1875
3225.99 1880
3226.53 1915
3227.07 1904
3227.60 1955
3228.14 1987
3228.67 1903
3229.21 1908
3229.74 1674
3230.28 1804
3230.82 1791
3231.35 1669
3231.89 1721
3232.42 1649
3232.96 1737
3233.50 1698
3234.03 1696
3234.57 1684
3235.11 1754
3235.64 1737
3236.18 1789
3236.72 1806
3237.25 1781
3237.79 1812
3238.32 1805
3238.86 1808
3239.40 1854
3239.93 1853
3240.47 2031
3241.01 1903
3241.55 1987
3242.08 2034
3242.62 1955
3243.16 1846
3243.69 1894
3244.23 1962
3244.77 2049
3245.30 1940
3245.84 1755
3246.38 1807
3246.92 1974
3247.45 1938
3247.99 1920
3248.53 1989
3249.07 1973
3249.60 1921
3250.14 1832
3250.68 1968
3251.22 2025
3251.75 2016
3252.29 2005
3252.83 1996
3253.37 1960
3253.91 1889
3254.44 2003
3254.98 1974
3255.52 2062
3256.06 2127
3256.60 2033
3257.13 2010
3257.67 2090
3258.21 2114
3258.75 2013
3259.29 2276
3259.82 2429
3260.36 2576
3260.90 2821
3261.44 3041
3261.98 3335
3262.52 3484
3263.06 4024
3263.59 4176
3264.13 4871
3264.67 5113
3265.21 5234
3265.75 5467
3266.29 5473
3266.83 5786
3267.37 5684
3267.91 6166
3268.44 6184
3268.98 5972
3269.52 6119
3270.06 5619
3270.60 4910
3271.14 4541
3271.68 4055
3272.22 3667
3272.76 3171
3273.30 2796
3273.84 2565
3274.38 2440
3274.92 2341
3275.46 2360
3276.00 2403
3276.54 2374
3277.08 2218
3277.62 2297
3278.16 2270
3278.70 2332
3279.24 2418
3279.78 2500
3280.32 2346
3280.86 2323
3281.40 2167
3281.94 2292
3282.48 2335
3283.02 2466
3283.56 2442
3284.10 2275
3284.64 2188
3285.18 2318
3285.72 2261
3286.26 2375
3286.80 2551
3287.34 2536
3287.88 2603
3288.42 2429
3288.96 2438
3289.50 2589
3290.04 2557
3290.59 2300
3291.13 2203
3291.67 2262
3292.21 2307
3292.75 2164
3293.29 2139
3293.83 2256
3294.37 2278
3294.91 2325
3295.46 2388
3296.00 2581
3296.54 2638
3297.08 2545
3297.62 2566
3298.16 2600
3298.70 2671
3299.25 2696
3299.79 2615
3300.33 2488
3300.87 2376
3301.41 2494
3301.96 2572
3302.50 2531
3303.04 2522
3303.58 2485
3304.12 2564
3304.66 2665
3305.21 2892
3305.75 2648
3306.29 2473
3306.83 2347
3307.38 2624
3307.92 2388
3308.46 2225
3309.00 2099
3309.55 2024
3310.09 2101
3310.63 1983
3311.17 1903
3311.72 1974
3312.26 2124
3312.80 1960
3313.34 2020
3313.89 2121
3314.43 2205
3314.97 2110
3315.52 2353
3316.06 2357
3316.60 2459
3317.14 2387
3317.69 2475
3318.23 2553
3318.77 2571
3319.32 2426
3319.86 2330
3320.40 2351
3320.95 2257
3321.49 2166
3322.03 2153
3322.58 2278
3323.12 2088
3323.67 2090
3324.21 2097
3324.75 2027
3325.30 2048
3325.84 2068
3326.38 1999
3326.93 2040
3327.47 1913
3328.02 1822
3328.56 1817
3329.10 1787
3329.65 1848
3330.19 1865
3330.74 1849
3331.28 2043
3331.83 2107
3332.37 2108
3332.91 2363
3333.46 2694
3334.00 3111
3334.55 3556
3335.09 4082
3335.64 4895
3336.18 5133
3336.73 5255
3337.27 5375
3337.82 5375
3338.36 5267
3338.90 5193
3339.45 4753
3339.99 4447
3340.54 3973
3341.08 3617
3341.63 3200
3342.18 3029
3342.72 2829
3343.27 2446
3343.81 2267
3344.36 2142
3344.90 2004
3345.45 2035
3345.99 2045
3346.54 1879
3347.08 1751
3347.63 1804
3348.17 1917
3348.72 1893
3349.27 1901
3349.81 1980
3350.36 2045
3350.90 1998
3351.45 2032
3352.00 1938
3352.54 1877
3353.09 1929
3353.63 2083
3354.18 1976
3354.73 1958
3355.27 1866
3355.82 1965
3356.36 2142
3356.91 1885
3357.46 1821
3358.00 1757
3358.55 1922
3359.10 1753
3359.64 1794
3360.19 1886
3360.74 1793
3361.28 1688
3361.83 1910
3362.38 1750
3362.92 1672
3363.47 1660
3364.02 1712
3364.56 1778
3365.11 1690
3365.66 1682
3366.21 1702
3366.75 1709
3367.30 1563
3367.85 1636
3368.39 1591
3368.94 1545
3369.49 1573
3370.04 1700
3370.58 1608
3371.13 1631
3371.68 1650
3372.23 1724
3372.77 1822
3373.32 1854
3373.87 1743
3374.42 1826
3374.96 1975
3375.51 1887
3376.06 1909
3376.61 1816
3377.16 1870
3377.70 1888
3378.25 1891
3378.80 1817
3379.35 1593
3379.90 1572
3380.45 1539
3380.99 1719
3381.54 1500
3382.09 1496
3382.64 1413
3383.19 1444
3383.74 1410
3384.28 1457
3384.83 1487
3385.38 1529
3385.93 1467
3386.48 1445
3387.03 1505
3387.58 1594
3388.13 1626
3388.67 1655
3389.22 1552
3389.77 1444
3390.32 1484
3390.87 1489
3391.42 1519
3391.97 1439
3392.52 1419
3393.07 1440
3393.62 1428
3394.17 1438
3394.72 1536
3395.27 1500
3395.81 1441
3396.36 1475
3396.91 1539
3397.46 1629
3398.01 1473
3398.56 1563
3399.11 1491
3399.66 1353
3400.21 1466
3400.76 1501
3401.31 1386
3401.86 1487
3402.41 1374
3402.96 1475
3403.51 1537
3404.06 1408
3404.61 1455
3405.16 1428
3405.71 1346
3406.26 1383
3406.81 1328
3407.36 1428
3407.92 1442
3408.47 1315
3409.02 1451
3409.57 1525
3410.12 1602
3410.67 1482
3411.22 1470
3411.77 1407
3412.32 1445
3412.87 1568
3413.42 1570
3413.97 1505
3414.52 1563
3415.08 1568
3415.63 1505
3416.18 1477
3416.73 1524
3417.28 1561
3417.83 1578
3418.38 1578
3418.93 1536
3419.49 1565
3420.04 1631
3420.59 1481
3421.14 1521
3421.69 1524
3422.24 1450
3422.80 1796
3423.35 1743
3423.90 1808
3424.45 1844
3425.00 1978
3425.55 2144
3426.11 2083
3426.66 1941
3427.21 1955
3427.76 1951
3428.31 1974
3428.87 1991
3429.42 1909
3429.97 1805
3430.52 1679
3431.08 1535
3431.63 1355
3432.18 1389
3432.73 1486
3433.29 1416
3433.84 1535
3434.39 1577
3434.94 1532
3435.50 1633
3436.05 1613
3436.60 1554
3437.15 1524
3437.71 1497
3438.26 1526
3438.81 1484
3439.37 1503
3439.92 1499
3440.47 1595
3441.03 1514
3441.58 1615
3442.13 1614
3442.69 1597
3443.24 1642
3443.79 1630
3444.35 1614
3444.90 1690
3445.45 1578
3446.01 1602
3446.56 1592
3447.11 1469
3447.67 1446
3448.22 1447
3448.77 1443
3449.33 1553
3449.88 1421
3450.44 1398
3450.99 1523
3451.54 1430
3452.10 1439
3452.65 1406
3453.21 1457
3453.76 1410
3454.31 1441
3454.87 1539
3455.42 1390
3455.98 1533
3456.53 1412
3457.09 1407
3457.64 1365
3458.20 1364
3458.75 1393
3459.30 1513
3459.86 1458
3460.41 1360
3460.97 1485
3461.52 1482
3462.08 1451
3462.63 1526
3463.19 1480
3463.74 1369
3464.30 1349
3464.85 1520
3465.41 1470
3465.96 1450
3466.52 1467
3467.07 1562
3467.63 1580
3468.19 1669
3468.74 1667
3469.30 1725
3469.85 1636
3470.41 1588
3470.96 1602
3471.52 1809
3472.07 1926
3472.63 1916
3473.19 1945
3473.74 1892
3474.30 1942
3474.85 1910
3475.41 1957
3475.96 1889
3476.52 1608
3477.08 1671
3477.63 1625
3478.19 1816
3478.74 1782
3479.30 1686
3479.86 1773
3480.41 1722
3480.97 1844
3481.53 1687
3482.08 1793
3482.64 2052
3483.20 2043
3483.75 1899
3484.31 1857
3484.87 1959
3485.42 1912
3485.98 2138
3486.54 2140
3487.09 2183
3487.65 2290
3488.21 2327
3488.76 2400
3489.32 2599
3489.88 3021
3490.44 3685
3490.99 4194
3491.55 4985
3492.11 5783
3492.66 6218
3493.22 6916
3493.78 7148
3494.34 7615
3494.89 7521
3495.45 6943
3496.01 6216
3496.57 5367
3497.12 4925
3497.68 4220
3498.24 3691
3498.80 3363
3499.36 3055
3499.91 2944
3500.47 2884
3501.03 2896
3501.59 2864
3502.15 3017
3502.70 3120
3503.26 3219
3503.82 3176
3504.38 3386
3504.94 3215
3505.49 3350
3506.05 3475
3506.61 3784
3507.17 3784
3507.73 3647
3508.29 3565
3508.85 3459
3509.40 2977
3509.96 2883
3510.52 2790
3511.08 2749
3511.64 2662
3512.20 2256
3512.76 2273
3513.32 2247
3513.87 2156
3514.43 2116
3514.99 2075
3515.55 2114
3516.11 1921
3516.67 1825
3517.23 1794
3517.79 1636
3518.35 1728
3518.91 1671
3519.47 1653
3520.03 1713
3520.59 1804
3521.15 1732
3521.71 1785
3522.26 1842
3522.82 1673
3523.38 1663
3523.94 1751
3524.50 1870
3525.06 1795
3525.62 1801
3526.18 1689
3526.74 1828
3527.30 1723
3527.86 1630
3528.42 1595
3528.98 1774
3529.54 1749
3530.10 1684
3530.67 1459
3531.23 1482
3531.79 1525
3532.35 1552
3532.91 1471
3533.47 1604
3534.03 1739
3534.59 1624
3535.15 1723
3535.71 1734
3536.27 1643
3536.83 1716
3537.39 1712
3537.95 1799
3538.51 1883
3539.08 1759
3539.64 1772
3540.20 1731
3540.76 1707
3541.32 1692
3541.88 1642
3542.44 1591
3543.00 1756
3543.56 1639
3544.13 1579
3544.69 1600
3545.25 1639
3545.81 1627
3546.37 1752
3546.93 1741
3547.50 1760
3548.06 1568
3548.62 1598
3549.18 1650
3549.74 1599
3550.30 1518
3550.87 1533
3551.43 1417
3551.99 1439
3552.55 1424
3553.11 1537
3553.68 1533
3554.24 1470
3554.80 1472
3555.36 1332
3555.93 1437
3556.49 1318
3557.05 1334
3557.61 1334
3558.18 1436
3558.74 1434
3559.30 1476
3559.86 1452
3560.43 1480
3560.99 1438
3561.55 1311
3562.11 1360
3562.68 1474
3563.24 1442
3563.80 1473
3564.37 1471
3564.93 1324
3565.49 1402
3566.06 1488
3566.62 1616
3567.18 1429
3567.75 1448
3568.31 1368
3568.87 1393
3569.44 1381
3570.00 1429
3570.56 1424
3571.13 1335
3571.69 1334
3572.25 1389
3572.82 1406
3573.38 1403
3573.94 1486
3574.51 1482
3575.07 1374
3575.64 1448
3576.20 1349
3576.76 1393
3577.33 1464
3577.89 1511
3578.46 1557
3579.02 1468
3579.58 1549
3580.15 1542
3580.71 1486
3581.28 1522
3581.84 1457
3582.41 1312
3582.97 1370
3583.53 1479
3584.10 1468
3584.66 1306
3585.23 1388
3585.79 1398
3586.36 1464
3586.92 1370
3587.49 1401
3588.05 1360
3588.62 1375
3589.18 1399
3589.75 1558
3590.31 1372
3590.88 1384
3591.44 1451
3592.01 1456
3592.57 1423
3593.14 1382
3593.70 1415
3594.27 1440
3594.83 1336
3595.40 1383
3595.97 1366
3596.53 1373
3597.10 1322
3597.66 1279
3598.23 1271
3598.79 1458
3599.36 1469
3599.93 1521
3600.49 1448
3601.06 1273
3601.62 1390
3602.19 1447
3602.75 1343
3603.32 1283
3603.89 1289
3604.45 1261
3605.02 1333
3605.59 1331
3606.15 1233
3606.72 1285
3607.28 1328
3607.85 1244
3608.42 1276
3608.98 1198
3609.55 1187
3610.12 1251
3610.68 1282
3611.25 1329
3611.82 1416
3612.38 1341
3612.95 1231
3613.52 1166
3614.08 1304
3614.65 1276
3615.22 1280
3615.79 1303
3616.35 1412
3616.92 1428
3617.49 1462
3618.05 1492
3618.62 1558
3619.19 1642
3619.76 1694
3620.32 1621
3620.89 1788
3621.46 1773
3622.03 1726
3622.59 1596
3623.16 1561
3623.73 1481
3624.30 1507
3624.86 1375
3625.43 1322
3626.00 1388
3626.57 1241
3627.14 1363
3627.70 1444
3628.27 1313
3628.84 1328
3629.41 1317
3629.98 1353
3630.55 1392
3631.11 1284
3631.68 1241
3632.25 1391
3632.82 1336
3633.39 1288
3633.96 1244
3634.52 1338
3635.09 1290
3635.66 1381
3636.23 1400
3636.80 1349
3637.37 1257
3637.94 1468
3638.50 1455
3639.07 1356
3639.64 1426
3640.21 1508
3640.78 1499
3641.35 1497
3641.92 1584
3642.49 1790
3643.06 1681
3643.63 1831
3644.20 1843
3644.76 1796
3645.33 1707
3645.90 1577
3646.47 1553
3647.04 1576
3647.61 1477
3648.18 1431
3648.75 1432
3649.32 1444
3649.89 1453
3650.46 1564
3651.03 1458
3651.60 1604
3652.17 1569
3652.74 1597
3653.31 1620
3653.88 1567
3654.45 1678
3655.02 1669
3655.59 1677
3656.16 1581
3656.73 1525
3657.30 1544
3657.87 1439
3658.44 1416
3659.01 1420
3659.58 1423
3660.15 1433
3660.72 1400
3661.29 1404
3661.87 1445
3662.44 1426
3663.01 1343
3663.58 1567
3664.15 1550
3664.72 1435
3665.29 1492
3665.86 1548
3666.43 1714
3667.00 1578
3667.57 1584
3668.15 1633
3668.72 1643
3669.29 1628
3669.86 1547
3670.43 1357
3671.00 1405
3671.57 1355
3672.15 1312
3672.72 1309
3673.29 1431
3673.86 1382
3674.43 1421
3675.00 1320
3675.57 1446
3676.15 1452
3676.72 1452
3677.29 1530
3677.86 1610
3678.43 1654
3679.01 1585
3679.58 1407
3680.15 1409
3680.72 1447
3681.29 1370
3681.87 1378
3682.44 1322
3683.01 1345
3683.58 1256
3684.16 1317
3684.73 1311
3685.30 1276
3685.87 1254
3686.45 1224
3687.02 1233
3687.59 1198
3688.16 1381
3688.74 1364
3689.31 1320
3689.88 1424
3690.46 1506
3691.03 1473
3691.60 1451
3692.17 1362
3692.75 1403
3693.32 1407
3693.89 1403
3694.47 1429
3695.04 1345
3695.61 1309
3696.19 1229
3696.76 1229
3697.33 1303
3697.91 1222
3698.48 1274
3699.05 1368
3699.63 1220
3700.20 1245
3700.78 1284
3701.35 1275
3701.92 1256
3702.50 1257
3703.07 1286
3703.64 1452
3704.22 1336
3704.79 1242
3705.37 1218
3705.94 1257
3706.51 1233
3707.09 1257
3707.66 1312
3708.24 1434
3708.81 1493
3709.39 1419
3709.96 1328
3710.53 1276
3711.11 1346
3711.68 1479
3712.26 1431
3712.83 1423
3713.41 1408
3713.98 1461
3714.56 1348
3715.13 1219
3715.71 1192
3716.28 1397
3716.86 1385
3717.43 1415
3718.01 1407
3718.58 1384
3719.16 1336
3719.73 1392
3720.31 1375
3720.88 1412
3721.46 1289
3722.03 1297
3722.61 1287
3723.18 1331
3723.76 1231
3724.34 1270
3724.91 1238
3725.49 1296
3726.06 1230
3726.64 1243
3727.21 1100
3727.79 1137
3728.36 1172
3728.94 1196
3729.52 1157
3730.09 1208
3730.67 1294
3731.24 1372
3731.82 1282
3732.40 1402
3732.97 1405
3733.55 1395
3734.13 1421
3734.70 1541
3735.28 1442
3735.85 1448
3736.43 1441
3737.01 1378
3737.58 1329
3738.16 1342
3738.74 1301
3739.31 1273
3739.89 1278
3740.47 1384
3741.04 1290
3741.62 1227
3742.20 1260
3742.78 1142
3743.35 1124
3743.93 1156
3744.51 1160
3745.08 1192
3745.66 1200
3746.24 1155
3746.82 1104
3747.39 1161
3747.97 1233
3748.55 1279
3749.12 1204
3749.70 1127
3750.28 1151
3750.86 1203
3751.43 1116
3752.01 1165
3752.59 1211
3753.17 1135
3753.75 1266
3754.32 1213
3754.90 1191
3755.48 1241
3756.06 1183
3756.64 1348
3757.21 1116
3757.79 1172
3758.37 1239
3758.95 1177
3759.53 1184
3760.10 1205
3760.68 1108
3761.26 1204
3761.84 1154
3762.42 1223
3763.00 1259
3763.58 1150
3764.15 1183
3764.73 1194
3765.31 1192
3765.89 1217
3766.47 1210
3767.05 1130
3767.63 1202
3768.21 1118
3768.78 1110
3769.36 1083
3769.94 1169
3770.52 1238
3771.10 1150
3771.68 1226
3772.26 1331
3772.84 1264
3773.42 1214
3774.00 1037
3774.58 1189
3775.16 1298
3775.73 1326
3776.31 1277
3776.89 1244
3777.47 1211
3778.05 1178
3778.63 1226
3779.21 1052
3779.79 1178
3780.37 1122
3780.95 1165
3781.53 1189
3782.11 1160
3782.69 1156
3783.27 1138
3783.85 1219
3784.43 1189
3785.01 1170
3785.59 1197
3786.17 1156
3786.75 1144
3787.33 1173
3787.91 1133
3788.49 1166
3789.08 1185
3789.66 1231
3790.24 1131
3790.82 1142
3791.40 1182
3791.98 1131
3792.56 1167
3793.14 1219
3793.72 1305
3794.30 1130
3794.88 1268
3795.46 1315
3796.05 1357
3796.63 1280
3797.21 1240
3797.79 1259
3798.37 1244
3798.95 1223
3799.53 1281
3800.11 1300
3800.69 1300
3801.28 1408
3801.86 1446
3802.44 1336
3803.02 1428
3803.60 1425
3804.18 1491
3804.77 1468
3805.35 1428
3805.93 1536
3806.51 1491
3807.09 1523
3807.68 1552
3808.26 1523
3808.84 1493
3809.42 1617
3810.00 1560
3810.59 1544
3811.17 1618
3811.75 1615
3812.33 1560
3812.91 1546
3813.50 1609
3814.08 1616
3814.66 1623
3815.24 1602
3815.83 1678
3816.41 1641
3816.99 1773
3817.58 1821
3818.16 1612
3818.74 1664
3819.32 1466
3819.91 1517
3820.49 1475
3821.07 1421
3821.66 1353
3822.24 1404
3822.82 1349
3823.40 1301
3823.99 1233
3824.57 1317
3825.15 1230
3825.74 1152
3826.32 1283
3826.90 1305
3827.49 1180
3828.07 1185
3828.65 1133
3829.24 1097
3829.82 1138
3830.41 1182
3830.99 1242
3831.57 1250
3832.16 1304
3832.74 1256
3833.32 1286
3833.91 1302
3834.49 1352
3835.08 1221
3835.66 1203
3836.24 1264
3836.83 1277
3837.41 1221
3838.00 1160
3838.58 1073
3839.17 1145
3839.75 1102
3840.33 1197
3840.92 1242
3841.50 1249
3842.09 1258
3842.67 1243
3843.26 1220
3843.84 1236
3844.43 1286
3845.01 1203
3845.60 1130
3846.18 1118
3846.77 1183
3847.35 1126
3847.94 1091
3848.52 1219
3849.11 1243
3849.69 1276
3850.28 1160
3850.86 1109
3851.45 1211
3852.03 1205
3852.62 1225
3853.20 1247
3853.79 1102
3854.37 1256
3854.96 1231
3855.55 1271
3856.13 1251
3856.72 1208
3857.30 1335
3857.89 1347
3858.47 1192
3859.06 1140
3859.65 1270
3860.23 1188
3860.82 1382
3861.40 1283
3861.99 1394
3862.58 1429
3863.16 1457
3863.75 1446
3864.33 1417
3864.92 1433
3865.51 1483
3866.09 1577
3866.68 1616
3867.27 1419
3867.85 1404
3868.44 1454
3869.03 1435
3869.61 1503
3870.20 1393
3870.79 1312
3871.37 1521
3871.96 1379
3872.55 1150
3873.13 1212
3873.72 1303
3874.31 1247
3874.90 1264
3875.48 1260
3876.07 1268
3876.66 1169
3877.24 1341
3877.83 1305
3878.42 1398
3879.01 1343
3879.59 1312
3880.18 1194
3880.77 1203
3881.36 1232
3881.94 1222
3882.53 1219
3883.12 1211
3883.71 1144
3884.29 1195
3884.88 1240
3885.47 1191
3886.06 1288
3886.65 1228
3887.23 1187
3887.82 1261
3888.41 1340
3889.00 1195
3889.59 1303
3890.17 1376
3890.76 1424
3891.35 1422
3891.94 1321
3892.53 1368
3893.12 1519
3893.70 1407
3894.29 1417
3894.88 1406
3895.47 1339
3896.06 1411
3896.65 1380
3897.24 1277
3897.83 1311
3898.41 1298
3899.00 1286
3899.59 1463
3900.18 1269
3900.77 1324
3901.36 1250
3901.95 1270
3902.54 1272
3903.13 1313
3903.72 1290
3904.31 1199
3904.89 1257
3905.48 1273
3906.07 1322
3906.66 1182
3907.25 1236
3907.84 1226
3908.43 1215
3909.02 1241
3909.61 1191
3910.20 1331
3910.79 1358
3911.38 1205
3911.97 1122
3912.56 1115
3913.15 1186
3913.74 1144
3914.33 1105
3914.92 1087
3915.51 1145
3916.10 1256
3916.69 1158
3917.28 1246
3917.87 1160
3918.46 1213
3919.05 1242
3919.64 1165
3920.23 1216
3920.82 1209
3921.41 1220
3922.00 1188
3922.60 1132
3923.19 1255
3923.78 1242
3924.37 1159
3924.96 1246
3925.55 1145
3926.14 1150
3926.73 1093
3927.32 1202
3927.91 1241
3928.50 1156
3929.10 1174
3929.69 1233
3930.28 1208
3930.87 1177
3931.46 1065
3932.05 1082
3932.64 1152
3933.23 1078
3933.83 1146
3934.42 1118
3935.01 1159
3935.60 1048
3936.19 1121
3936.78 1273
3937.38 1190
3937.97 1266
3938.56 1160
3939.15 1106
3939.74 1125
3940.34 1320
3940.93 1396
3941.52 1313
3942.11 1240
3942.70 1301
3943.30 1373
3943.89 1398
3944.48 1299
3945.07 1354
3945.67 1354
3946.26 1370
3946.85 1321
3947.44 1373
3948.04 1332
3948.63 1265
3949.22 1220
3949.81 1290
3950.41 1250
3951.00 1103
3951.59 1143
3952.19 1144
3952.78 1176
3953.37 1151
3953.96 1261
3954.56 1152
3955.15 1118
3955.74 1101
3956.34 1104
3956.93 1153
3957.52 1172
3958.12 1238
3958.71 1293
3959.30 1360
3959.90 1368
3960.49 1319
3961.08 1236
3961.68 1347
3962.27 1293
3962.87 1406
3963.46 1198
3964.05 1186
3964.65 1277
3965.24 1245
3965.83 1237
3966.43 1276
3967.02 1281
3967.62 1315
3968.21 1359
3968.80 1302
3969.40 1295
3969.99 1296
3970.59 1338
3971.18 1275
3971.78 1302
3972.37 1243
3972.97 1217
3973.56 1347
3974.15 1269
3974.75 1294
3975.34 1257
3975.94 1340
3976.53 1174
3977.13 1270
3977.72 1387
3978.32 1384
3978.91 1402
3979.51 1434
3980.10 1355
3980.70 1499
3981.29 1476
3981.89 1427
3982.48 1305
3983.08 1368
3983.67 1290
3984.27 1395
3984.86 1367
3985.46 1362
3986.05 1328
3986.65 1141
3987.25 1225
3987.84 1208
3988.44 1198
3989.03 1246
3989.63 1350
3990.22 1324
3990.82 1146
3991.42 1197
3992.01 1308
3992.61 1258
3993.20 1284
3993.80 1317
3994.40 1275
3994.99 1247
3995.59 1345
3996.18 1366
3996.78 1420
3997.38 1314
3997.97 1290
3998.57 1333
3999.17 1357
3999.76 1404
4000.36 1471
4000.95 1381
4001.55 1257
4002.15 1397
4002.74 1303
4003.34 1230
4003.94 1241
4004.54 1239
4005.13 1329
4005.73 1291
4006.33 1263
4006.92 1198
4007.52 1296
4008.12 1368
4008.71 1334
4009.31 1267
4009.91 1293
4010.51 1370
4011.10 1244
4011.70 1274
4012.30 1340
4012.90 1283
4013.49 1284
4014.09 1347
4014.69 1284
4015.29 1159
4015.88 1216
4016.48 1336
4017.08 1230
4017.68 1234
4018.27 1350
4018.87 1437
4019.47 1331
4020.07 1245
4020.67 1273
4021.26 1231
4021.86 1198
4022.46 1236
4023.06 1309
4023.66 1320
4024.26 1303
4024.85 1308
4025.45 1322
4026.05 1401
4026.65 1387
4027.25 1287
4027.85 1273
4028.44 1401
4029.04 1599
4029.64 1469
4030.24 1598
4030.84 1521
4031.44 1543
4032.04 1596
4032.64 1537
4033.23 1598
4033.83 1540
4034.43 1504
4035.03 1599
4035.63 1511
4036.23 1411
4036.83 1514
4037.43 1467
4038.03 1433
4038.63 1198
4039.23 1234
4039.83 1313
4040.43 1284
4041.03 1191
4041.63 1258
4042.22 1174
4042.82 1158
4043.42 1149
4044.02 1112
4044.62 1196
4045.22 1098
4045.82 1119
4046.42 1226
4047.02 1168
4047.62 1142
4048.22 1076
4048.82 1112
4049.42 1141
4050.02 1099
4050.62 1050
4051.22 1146
4051.82 1147
4052.43 1107
4053.03 1119
4053.63 1220
4054.23 1155
4054.83 1202
4055.43 1167
4056.03 1166
4056.63 1252
4057.23 1246
4057.83 1268
4058.43 1256
4059.03 1234
4059.63 1215
4060.23 1171
4060.84 996
4061.44 1093
4062.04 1143
4062.64 1121
4063.24 1192
4063.84 1117
4064.44 1123
4065.04 994
4065.64 990
4066.25 999
4066.85 1112
4067.45 1095
4068.05 1109
4068.65 1107
4069.25 1108
4069.86 1180
4070.46 1172
4071.06 1061
4071.66 1068
4072.26 1114
4072.86 1135
4073.47 1146
4074.07 1085
4074.67 1157
4075.27 1118
4075.87 1120
4076.48 1058
4077.08 1003
4077.68 1057
4078.28 1146
4078.89 1085
4079.49 1053
4080.09 1140
4080.69 1023
4081.30 1102
4081.90 1167
4082.50 1155
4083.10 1126
4083.71 1229
4084.31 1196
4084.91 1143
4085.52 1002
4086.12 994
4086.72 1093
4087.32 1128
4087.93 1067
4088.53 1066
4089.13 1033
4089.74 1060
4090.34 1062
4090.94 1146
4091.55 1059
4092.15 1145
4092.75 1071
4093.36 1083
4093.96 1170
4094.56 1184
4095.17 1146
4095.77 1158
4096.37 1087
4096.98 1080
4097.58 1126
4098.18 1121
4098.79 1133
4099.39 1195
4100.00 1047
4100.60 1086
4101.20 1076
4101.81 1102
4102.41 1092
4103.02 1102
4103.62 1043
4104.23 1012
4104.83 841
4105.43 1097
4106.04 1083
4106.64 1040
4107.25 1083
4107.85 1099
4108.46 1164
4109.06 1018
4109.67 1117
4110.27 1102
4110.87 1172
4111.48 1134
4112.08 1109
4112.69 1027
4113.29 1051
4113.90 1046
4114.50 1065
4115.11 1104
4115.71 1038
4116.32 1051
4116.92 1008
4117.53 1064
4118.13 1045
4118.74 1066
4119.35 1024
4119.95 1041
4120.56 1118
4121.16 1146
4121.77 1072
4122.37 1131
4122.98 1096
4123.58 1129
4124.19 1061
4124.80 1083
4125.40 1056
4126.01 1079
4126.61 1024
4127.22 987
4127.82 1039
4128.43 980
4129.04 1018
4129.64 1109
4130.25 1076
4130.85 1012
4131.46 993
4132.07 1056
4132.67 1094
4133.28 1047
4133.89 1085
4134.49 1055
4135.10 1093
4135.71 1211
4136.31 1226
4136.92 1246
4137.53 1227
4138.13 1249
4138.74 1155
4139.35 1198
4139.95 1167
4140.56 1253
4141.17 1292
4141.77 1250
4142.38 1274
4142.99 1301
4143.59 1227
4144.20 1240
4144.81 1325
4145.42 1384
4146.02 1157
4146.63 1267
4147.24 1207
4147.85 1193
4148.45 1093
4149.06 1112
4149.67 1137
4150.28 1158
4150.88 1180
4151.49 1070
4152.10 1066
4152.71 1092
4153.31 982
4153.92 1059
4154.53 1303
4155.14 1143
4155.75 1046
4156.35 1200
4156.96 1034
4157.57 1143
4158.18 1199
4158.79 1296
4159.40 1226
4160.00 1284
4160.61 1275
4161.22 1324
4161.83 1188
4162.44 1280
4163.05 1309
4163.65 1274
4164.26 1270
4164.87 1165
4165.48 1184
4166.09 1260
4166.70 1247
4167.31 1228
4167.92 1307
4168.52 1368
4169.13 1224
4169.74 1225
4170.35 1264
4170.96 1234
4171.57 1155
4172.18 1252
4172.79 1291
4173.40 1201
4174.01 1210
4174.62 1171
4175.23 1177
4175.84 1213
4176.45 1159
4177.05 1237
4177.66 1193
4178.27 1131
4178.88 1228
4179.49 1222
4180.10 1187
4180.71 1184
4181.32 1285
4181.93 1183
4182.54 1185
4183.15 1195
4183.76 1170
4184.37 1181
4184.98 1199
4185.59 1198
4186.20 1184
4186.81 1234
4187.42 1200
4188.03 1169
4188.65 1096
4189.26 1070
4189.87 1042
4190.48 1151
4191.09 1159
4191.70 1061
4192.31 1020
4192.92 1085
4193.53 1165
4194.14 1288
4194.75 1127
4195.36 1115
4195.97 1136
4196.58 1199
4197.20 1172
4197.81 1187
4198.42 1140
4199.03 1194
4199.64 1078
4200.25 1061
4200.86 1102
4201.47 1043
4202.09 1094
4202.70 1059
4203.31 1173
4203.92 1166
4204.53 1217
4205.14 1171
4205.75 1184
4206.37 1094
4206.98 1122
4207.59 1055
4208.20 1102
4208.81 1111
4209.43 1053
4210.04 1086
4210.65 1012
4211.26 1087
4211.87 1142
4212.49 1143
4213.10 1091
4213.71 1099
4214.32 1222
4214.93 1126
4215.55 1224
4216.16 1334
4216.77 1141
4217.38 1292
4218.00 1369
4218.61 1286
4219.22 1318
4219.84 1328
4220.45 1308
4221.06 1285
4221.67 1301
4222.29 1374
4222.90 1562
4223.51 1430
4224.13 1416
4224.74 1336
4225.35 1380
4225.96 1383
4226.58 1414
4227.19 1407
4227.80 1339
4228.42 1335
4229.03 1432
4229.64 1422
4230.26 1440
4230.87 1434
4231.48 1522
4232.10 1470
4232.71 1565
4233.33 1743
4233.94 1856
4234.55 1833
4235.17 1948
4235.78 2164
4236.39 2055
4237.01 2101
4237.62 1948
4238.24 1964
4238.85 1979
4239.46 1785
4240.08 1675
4240.69 1635
4241.31 1490
4241.92 1420
4242.54 1425
4243.15 1359
4243.76 1316
4244.38 1249
4244.99 1289
4245.61 1316
4246.22 1288
4246.84 1287
4247.45 1429
4248.07 1339
4248.68 1401
4249.30 1364
4249.91 1256
4250.53 1247
4251.14 1259
4251.76 1249
4252.37 1292
4252.99 1282
4253.60 1263
4254.22 1271
4254.83 1073
4255.45 1231
4256.06 1350
4256.68 1319
4257.29 1221
4257.91 1185
4258.52 1190
4259.14 1147
4259.76 1246
4260.37 1256
4260.99 1152
4261.60 1189
4262.22 1256
4262.83 1195
4263.45 1222
4264.07 1084
4264.68 1165
4265.30 1285
4265.91 1391
4266.53 1307
4267.15 1164
4267.76 1293
4268.38 1349
4268.99 1306
4269.61 1315
4270.23 1309
4270.84 1313
4271.46 1260
4272.08 1239
4272.69 1328
4273.31 1233
4273.93 1302
4274.54 1178
4275.16 1232
4275.78 1187
4276.39 1250
4277.01 1438
4277.63 1288
4278.24 1379
4278.86 1328
4279.48 1455
4280.09 1419
4280.71 1321
4281.33 1355
4281.95 1306
4282.56 1179
4283.18 1215
4283.80 1173
4284.42 1156
4285.03 1119
4285.65 1097
4286.27 1048
4286.89 1097
4287.50 1211
4288.12 1147
4288.74 1166
4289.36 1243
4289.97 1191
4290.59 1291
4291.21 1231
4291.83 1251
4292.45 1199
4293.06 1177
4293.68 1211
4294.30 1186
4294.92 1211
4295.54 1210
4296.15 1222
4296.77 1176
4297.39 1169
4298.01 1154
4298.63 1257
4299.25 1138
4299.86 1048
4300.48 1080
4301.10 1047
4301.72 1052
4302.34 1074
4302.96 1094
4303.58 1104
4304.19 1134
4304.81 1172
4305.43 1169
4306.05 1163
4306.67 1117
4307.29 1138
4307.91 1087
4308.53 1085
4309.15 1108
4309.77 1109
4310.38 1081
4311.00 1063
4311.62 1097
4312.24 1066
4312.86 1129
4313.48 1114
4314.10 1129
4314.72 1054
4315.34 1135
4315.96 1191
4316.58 1043
4317.20 1091
4317.82 1145
4318.44 1140
4319.06 1150
4319.68 1106
4320.30 913
4320.92 1002
4321.54 1060
4322.16 1160
4322.78 1062
4323.40 1076
4324.02 1167
4324.64 1151
4325.26 1059
4325.88 1056
4326.50 1203
4327.12 1136
4327.74 1091
4328.36 1173
4328.98 1159
4329.60 1221
4330.22 1186
4330.84 1218
4331.47 1124
4332.09 1174
4332.71 1201
4333.33 1160
4333.95 1266
4334.57 1289
4335.19 1279
4335.81 1322
4336.43 1380
4337.05 1338
4337.68 1391
4338.30 1496
4338.92 1491
4339.54 1530
4340.16 1518
4340.78 1545
4341.40 1503
4342.03 1468
4342.65 1495
4343.27 1455
4343.89 1555
4344.51 1673
4345.13 1685
4345.76 1907
4346.38 2010
4347.00 2158
4347.62 2448
4348.24 2540
4348.86 2507
4349.49 2673
4350.11 2563
4350.73 2427
4351.35 2209
4351.98 1825
4352.60 1776
4353.22 1637
4353.84 1520
4354.46 1397
4355.09 1405
4355.71 1285
4356.33 1237
4356.95 1347
4357.58 1358
4358.20 1343
4358.82 1330
4359.45 1354
4360.07 1361
4360.69 1275
4361.31 1312
4361.94 1270
4362.56 1299
4363.18 1287
4363.81 1322
4364.43 1282
4365.05 1267
4365.68 1281
4366.30 1248
4366.92 1256
4367.55 1131
4368.17 1200
4368.79 1157
4369.42 1140
4370.04 1106
4370.66 1062
4371.29 1090
4371.91 977
4372.53 1116
4373.16 1229
4373.78 1096
4374.41 1107
4375.03 1165
4375.65 1076
4376.28 1086
4376.90 1098
4377.53 1004
4378.15 1063
4378.77 1122
4379.40 1140
4380.02 1265
4380.65 1261
4381.27 1240
4381.89 1113
4382.52 1142
4383.14 1140
4383.77 1183
4384.39 1169
4385.02 1160
4385.64 1082
4386.27 1133
4386.89 1222
4387.52 1107
4388.14 1061
4388.77 1143
4389.39 1133
4390.02 1214
4390.64 1112
4391.27 953
4391.89 1049
4392.52 990
4393.14 1042
4393.77 1067
4394.39 1012
4395.02 1076
4395.64 1042
4396.27 1163
4396.89 1066
4397.52 1085
4398.14 1024
4398.77 965
4399.39 1131
4400.02 1105
4400.65 1108
4401.27 1076
4401.90 1056
4402.52 1059
4403.15 957
4403.78 1013
4404.40 1025
4405.03 1049
4405.65 1135
4406.28 973
4406.91 1065
4407.53 1051
4408.16 1065
4408.78 1087
4409.41 1059
4410.04 1050
4410.66 1069
4411.29 1147
4411.92 1093
4412.54 1159
4413.17 1148
4413.80 1091
4414.42 1099
4415.05 1042
4415.68 984
4416.30 1136
4416.93 1180
4417.56 1107
4418.18 1053
4418.81 1070
4419.44 1067
4420.07 1066
4420.69 1018
4421.32 1046
4421.95 1020
4422.57 945
4423.20 1030
4423.83 999
4424.46 985
4425.08 955
4425.71 918
4426.34 946
4426.97 966
4427.59 1043
4428.22 934
4428.85 970
4429.48 1080
4430.10 1023
4430.73 943
4431.36 1022
4431.99 1027
4432.62 895
4433.24 1010
4433.87 982
4434.50 1000
4435.13 1014
4435.76 1039
4436.38 1067
4437.01 1065
4437.64 1151
4438.27 1211
4438.90 1121
4439.53 1040
4440.16 1149
4440.78 1063
4441.41 1032
4442.04 1033
4442.67 1111
4443.30 1019
4443.93 1117
4444.56 1084
4445.19 1191
4445.81 1173
4446.44 1047
4447.07 1081
4447.70 1010
4448.33 966
4448.96 994
4449.59 999
4450.22 1111
4450.85 1062
4451.48 1094
4452.11 1092
4452.73 1112
4453.36 1074
4453.99 1079
4454.62 1052
4455.25 1105
4455.88 1219
4456.51 1189
4457.14 1319
4457.77 1255
4458.40 1206
4459.03 1195
4459.66 1275
4460.29 1203
4460.92 1200
4461.55 1067
4462.18 1087
4462.81 1034
4463.44 902
4464.07 966
4464.70 1064
4465.33 1002
4465.96 945
4466.59 1077
4467.22 1049
4467.85 978
4468.48 1072
4469.12 1102
4469.75 1036
4470.38 1006
4471.01 1013
4471.64 998
4472.27 977
4472.90 1003
4473.53 1038
4474.16 926
4474.79 957
4475.42 1025
4476.05 999
4476.69 932
4477.32 1040
4477.95 1026
4478.58 1066
4479.21 1062
4479.84 1015
4480.47 1116
4481.10 1085
4481.74 1070
4482.37 1080
4483.00 984
4483.63 987
4484.26 1075
4484.89 987
4485.53 1095
4486.16 1057
4486.79 1141
4487.42 1163
4488.05 1093
4488.68 1085
4489.32 1012
4489.95 1049
4490.58 1115
4491.21 1146
4491.84 1137
4492.48 1080
4493.11 1087
4493.74 1088
4494.37 1113
4495.01 962
4495.64 978
4496.27 1031
4496.90 1138
4497.54 1129
4498.17 1155
4498.80 1236
4499.43 1246
4500.07 1237
4500.70 1309
4501.33 1299
4501.97 1328
4502.60 1504
4503.23 1430
4503.86 1516
4504.50 1590
4505.13 1571
4505.76 1571
4506.40 1561
4507.03 1366
4507.66 1538
4508.30 1524
4508.93 1302
4509.56 1255
4510.20 1262
4510.83 1188
4511.46 1240
4512.10 1211
4512.73 1144
4513.37 1017
4514.00 1107
4514.63 1148
4515.27 1221
4515.90 1147
4516.53 1084
4517.17 1039
4517.80 1128
4518.44 989
4519.07 958
4519.70 1003
4520.34 1025
4520.97 1004
4521.61 1090
4522.24 1004
4522.88 1117
4523.51 1130
4524.14 1093
4524.78 1069
4525.41 994
4526.05 1048
4526.68 1158
4527.32 1108
4527.95 1007
4528.59 1012
4529.22 1096
4529.86 1229
4530.49 1287
4531.13 1217
4531.76 1170
4532.40 1287
4533.03 1369
4533.67 1465
4534.30 1488
4534.94 1512
4535.57 1542
4536.21 1369
4536.84 1203
4537.48 1145
4538.11 1067
4538.75 1098
4539.38 1074
4540.02 949
4540.66 1052
4541.29 1092
4541.93 1029
4542.56 986
4543.20 1007
4543.83 934
4544.47 891
4545.11 949
4545.74 1007
4546.38 1000
4547.01 884
4547.65 1015
4548.29 997
4548.92 953
4549.56 913
4550.19 997
4550.83 1062
4551.47 896
4552.10 904
4552.74 920
4553.38 934
4554.01 929
4554.65 981
4555.29 966
4555.92 978
4556.56 985
4557.20 978
4557.83 908
4558.47 911
4559.11 940
4559.74 975
4560.38 952
4561.02 1021
4561.66 1032
4562.29 974
4562.93 922
4563.57 883
4564.20 1003
4564.84 900
4565.48 942
4566.12 998
4566.75 921
4567.39 909
4568.03 952
4568.67 1002
4569.30 1107
4569.94 1139
4570.58 1058
4571.22 1098
4571.85 1075
4572.49 1051
4573.13 895
4573.77 1034
4574.41 1066
4575.04 983
4575.68 1072
4576.32 1066
4576.96 1075
4577.60 1011
4578.23 1025
4578.87 897
4579.51 1106
4580.15 1241
4580.79 1053
4581.43 995
4582.06 1068
4582.70 1105
4583.34 904
4583.98 922
4584.62 1005
4585.26 924
4585.90 1062
4586.54 1127
4587.17 1109
4587.81 1026
4588.45 1029
4589.09 1125
4589.73 1202
4590.37 1104
4591.01 1188
4591.65 1182
4592.29 1226
4592.93 1399
4593.57 1621
4594.20 1300
4594.84 1380
4595.48 1303
4596.12 1284
4596.76 1226
4597.40 1130
4598.04 1071
4598.68 1065
4599.32 1058
4599.96 1149
4600.60 1132
4601.24 999
4601.88 1065
4602.52 1111
4603.16 1022
4603.80 939
4604.44 954
4605.08 1160
4605.72 1087
4606.36 1084
4607.00 1112
4607.64 1124
4608.28 1052
4608.92 979
4609.56 1163
4610.20 1123
4610.84 1038
4611.48 1132
4612.12 1145
4612.77 1052
4613.41 981
4614.05 1135
4614.69 1093
4615.33 1064
4615.97 1056
4616.61 1056
4617.25 1021
4617.89 1050
4618.53 1130
4619.17 1043
4619.82 1006
4620.46 1075
4621.10 997
4621.74 983
4622.38 939
4623.02 879
4623.66 985
4624.30 987
4624.95 1017
4625.59 1000
4626.23 1057
4626.87 1031
4627.51 978
4628.15 1087
4628.80 955
4629.44 972
4630.08 898
4630.72 1015
4631.36 1118
4632.00 1069
4632.65 1025
4633.29 1110
4633.93 1110
4634.57 1154
4635.22 1007
4635.86 1033
4636.50 1128
4637.14 959
4637.78 1008
4638.43 1028
4639.07 988
4639.71 1025
4640.35 907
4641.00 931
4641.64 1018
4642.28 991
4642.93 938
4643.57 1024
4644.21 1110
4644.85 1090
4645.50 1128
4646.14 1055
4646.78 936
4647.43 1065
4648.07 1054
4648.71 1070
4649.36 987
4650.00 1036
4650.64 961
4651.28 992
4651.93 1025
4652.57 992
4653.22 941
4653.86 1010
4654.50 1067
4655.15 1067
4655.79 1082
4656.43 978
4657.08 1074
4657.72 1045
4658.36 967
4659.01 1080
4659.65 914
4660.30 1003
4660.94 898
4661.58 947
4662.23 985
4662.87 854
4663.52 934
4664.16 917
4664.80 947
4665.45 985
4666.09 901
4666.74 889
4667.38 954
4668.03 911
4668.67 902
4669.32 843
4669.96 943
4670.60 866
4671.25 907
4671.89 873
4672.54 887
4673.18 929
4673.83 909
4674.47 911
4675.12 892
4675.76 939
4676.41 930
4677.05 951
4677.70 955
4678.34 918
4678.99 932
4679.63 936
4680.28 931
4680.93 958
4681.57 892
4682.22 986
4682.86 1002
4683.51 1019
4684.15 952
4684.80 936
4685.44 912
4686.09 917
4686.74 976
4687.38 972
4688.03 1035
4688.67 1039
4689.32 1049
4689.97 977
4690.61 886
4691.26 913
4691.90 1014
4692.55 929
4693.20 980
4693.84 940
4694.49 1035
4695.13 987
4695.78 1086
4696.43 1024
4697.07 1078
4697.72 1160
4698.37 1205
4699.01 1225
4699.66 1277
4700.31 1364
4700.95 1208
4701.60 1305
4702.25 1329
4702.89 1418
4703.54 1270
4704.19 1071
4704.84 1125
4705.48 1115
4706.13 1082
4706.78 996
4707.42 993
4708.07 1010
4708.72 1036
4709.37 1101
4710.01 1019
4710.66 1020
4711.31 1085
4711.96 1168
4712.60 1133
4713.25 1091
4713.90 1161
4714.55 1097
4715.19 1095
4715.84 1009
4716.49 1014
4717.14 1108
4717.78 982
4718.43 1057
4719.08 962
4719.73 1027
4720.38 1021
4721.02 1026
4721.67 1068
4722.32 979
4722.97 1075
4723.62 1093
4724.27 1100
4724.91 1139
4725.56 1031
4726.21 1035
4726.86 919
4727.51 1017
4728.16 1069
4728.81 1055
4729.45 1124
4730.10 1088
4730.75 1041
4731.40 1092
4732.05 1137
4732.70 1148
4733.35 1001
4734.00 918
4734.65 988
4735.29 970
4735.94 910
4736.59 968
4737.24 948
4737.89 991
4738.54 1015
4739.19 960
4739.84 1029
4740.49 1027
4741.14 919
4741.79 986
4742.44 1004
4743.09 1010
4743.74 1100
4744.39 1053
4745.04 1079
4745.69 1085
4746.34 999
4746.99 1009
4747.64 1064
4748.29 988
4748.94 966
4749.59 979
4750.24 1108
4750.89 1161
4751.54 1082
4752.19 1075
4752.84 1056
4753.49 1174
4754.14 1182
4754.79 1172
4755.44 1095
4756.09 1185
4756.74 1270
4757.39 1097
4758.04 1084
4758.69 1117
4759.34 1017
4759.99 935
4760.64 925
4761.30 981
4761.95 932
4762.60 940
4763.25 950
4763.90 982
4764.55 1013
4765.20 966
4765.85 980
4766.50 912
4767.16 1037
4767.81 946
4768.46 940
4769.11 1030
4769.76 957
4770.41 893
4771.06 900
4771.72 1007
4772.37 1029
4773.02 954
4773.67 955
4774.32 1010
4774.97 964
4775.63 925
4776.28 932
4776.93 973
4777.58 953
4778.23 941
4778.89 973
4779.54 930
4780.19 1016
4780.84 1047
4781.50 995
4782.15 1037
4782.80 936
4783.45 871
4784.11 983
4784.76 989
4785.41 1022
4786.06 969
4786.72 1040
4787.37 991
4788.02 989
4788.67 949
4789.33 929
4789.98 1005
4790.63 949
4791.28 894
4791.94 948
4792.59 1027
4793.24 1044
4793.90 1035
4794.55 1013
4795.20 984
4795.86 953
4796.51 976
4797.16 868
4797.82 925
4798.47 995
4799.12 963
4799.78 948
4800.43 923
4801.08 990
4801.74 887
4802.39 925
4803.05 988
4803.70 1043
4804.35 1036
4805.01 1055
4805.66 1071
4806.31 1023
4806.97 1004
4807.62 1104
4808.28 1008
4808.93 942
4809.59 934
4810.24 981
4810.89 911
4811.55 912
4812.20 1020
4812.86 1009
4813.51 1020
4814.17 991
4814.82 992
4815.48 1025
4816.13 1063
4816.78 1007
4817.44 1006
4818.09 1099
4818.75 1064
4819.40 995
4820.06 1070
4820.71 1000
4821.37 954
4822.02 1072
4822.68 1088
4823.33 1073
4823.99 1176
4824.64 1169
4825.30 1117
4825.95 1089
4826.61 1101
4827.27 1188
4827.92 1141
4828.58 1165
4829.23 1139
4829.89 1038
4830.54 1120
4831.20 1184
4831.85 1211
4832.51 1238
4833.17 1107
4833.82 1226
4834.48 1269
4835.13 1201
4835.79 1215
4836.45 1175
4837.10 1211
4837.76 1357
4838.41 1386
4839.07 1301
4839.73 1337
4840.38 1374
4841.04 1380
4841.70 1455
4842.35 1307
4843.01 1429
4843.66 1432
4844.32 1481
4844.98 1316
4845.63 1309
4846.29 1485
4846.95 1483
4847.60 1348
4848.26 1400
4848.92 1412
4849.58 1439
4850.23 1431
4850.89 1555
4851.55 1489
4852.20 1587
4852.86 1618
4853.52 1696
4854.17 1511
4854.83 1550
4855.49 1485
4856.15 1570
4856.80 1623
4857.46 1775
4858.12 1832
4858.78 1737
4859.43 1801
4860.09 2011
4860.75 2066
4861.41 2106
4862.07 2091
4862.72 1943
4863.38 1966
4864.04 1817
4864.70 1778
4865.35 1648
4866.01 1708
4866.67 1695
4867.33 1691
4867.99 1700
4868.65 1755
4869.30 1756
4869.96 1867
4870.62 1761
4871.28 1693
4871.94 1684
4872.60 1689
4873.25 1552
4873.91 1643
4874.57 1559
4875.23 1521
4875.89 1556
4876.55 1630
4877.21 1596
4877.86 1555
4878.52 1609
4879.18 1468
4879.84 1619
4880.50 1641
4881.16 1740
4881.82 1517
4882.48 1469
4883.14 1270
4883.80 1271
4884.46 1387
4885.11 1350
4885.77 1348
4886.43 1338
4887.09 1308
4887.75 1406
4888.41 1373
4889.07 1437
4889.73 1410
4890.39 1454
4891.05 1462
4891.71 1572
4892.37 1579
4893.03 1597
4893.69 1532
4894.35 1573
4895.01 1625
4895.67 1540
4896.33 1419
4896.99 1431
4897.65 1312
4898.31 1318
4898.97 1308
4899.63 1364
4900.29 1368
4900.95 1361
4901.61 1369
4902.27 1327
4902.93 1425
4903.59 1296
4904.25 1263
4904.91 1221
4905.58 1249
4906.24 1286
4906.90 1246
4907.56 1213
4908.22 1161
4908.88 1167
4909.54 1252
4910.20 1227
4910.86 1172
4911.52 1137
4912.18 1095
4912.85 1066
4913.51 1113
4914.17 1197
4914.83 1179
4915.49 998
4916.15 1000
4916.81 1079
4917.48 1013
4918.14 1026
4918.80 998
4919.46 1002
4920.12 986
4920.78 977
4921.45 897
4922.11 995
4922.77 964
4923.43 1063
4924.09 982
4924.76 971
4925.42 949
4926.08 977
4926.74 935
4927.40 1017
4928.07 1025
4928.73 1147
4929.39 1176
4930.05 1036
4930.72 1008
4931.38 905
4932.04 990
4932.70 1050
4933.37 1019
4934.03 981
4934.69 1038
4935.35 948
4936.02 1053
4936.68 1076
4937.34 1080
4938.00 1015
4938.67 1050
4939.33 1133
4939.99 1059
4940.66 923
4941.32 931
4941.98 992
4942.65 884
4943.31 919
4943.97 929
4944.64 912
4945.30 999
4945.96 911
4946.63 987
4947.29 944
4947.95 956
4948.62 989
4949.28 947
4949.94 895
4950.61 897
4951.27 962
4951.94 966
4952.60 955
4953.26 987
4953.93 927
4954.59 882
4955.26 856
4955.92 916
4956.58 887
4957.25 865
4957.91 936
4958.58 996
4959.24 1001
4959.90 961
4960.57 914
4961.23 966
4961.90 1044
4962.56 1001
4963.23 1043
4963.89 1135
4964.56 1273
4965.22 1125
4965.89 1165
4966.55 1277
4967.22 1234
4967.88 1167
4968.55 1206
4969.21 1223
4969.88 1060
4970.54 1000
4971.21 1003
4971.87 956
4972.54 995
4973.20 980
4973.87 1005
4974.53 1048
4975.20 875
4975.86 939
4976.53 968
4977.19 925
4977.86 987
4978.52 1087
4979.19 1018
4979.86 1077
4980.52 975
4981.19 986
4981.85 1009
4982.52 969
4983.19 941
4983.85 1022
4984.52 968
4985.18 913
4985.85 969
4986.52 950
4987.18 1008
4987.85 1043
4988.51 1087
4989.18 1006
4989.85 1037
4990.51 1074
4991.18 1163
4991.85 1239
4992.51 1157
4993.18 1128
4993.85 1076
4994.51 970
4995.18 1028
4995.85 1029
4996.51 1011
4997.18 985
4997.85 1038
4998.51 955
4999.18 847
4999.85 801
5000.51 895
5001.18 877
5001.85 871
5002.52 820
5003.18 784
5003.85 855
5004.52 892
5005.19 883
5005.85 785
5006.52 780
5007.19 849
5007.86 887
5008.52 863
5009.19 855
5009.86 906
5010.53 793
5011.19 835
5011.86 832
5012.53 838
5013.20 813
5013.87 807
5014.53 796
5015.20 816
5015.87 879
5016.54 892
5017.21 850
5017.87 864
5018.54 842
5019.21 769
5019.88 814
5020.55 828
5021.22 883
5021.88 885
5022.55 897
5023.22 997
5023.89 858
5024.56 828
5025.23 946
5025.90 907
5026.57 892
5027.23 1025
5027.90 1049
5028.57 975
5029.24 959
5029.91 880
5030.58 873
5031.25 1030
5031.92 991
5032.59 872
5033.26 871
5033.93 823
5034.59 830
5035.26 826
5035.93 860
5036.60 869
5037.27 822
5037.94 859
5038.61 853
5039.28 851
5039.95 913
5040.62 953
5041.29 892
5041.96 913
5042.63 785
5043.30 881
5043.97 931
5044.64 803
5045.31 806
5045.98 880
5046.65 893
5047.32 836
5047.99 814
5048.66 808
5049.33 826
5050.00 874
5050.67 850
5051.34 748
5052.01 757
5052.68 826
5053.35 826
5054.03 849
5054.70 869
5055.37 793
5056.04 856
5056.71 873
5057.38 752
5058.05 837
5058.72 818
5059.39 881
5060.06 852
5060.73 772
5061.41 775
5062.08 790
5062.75 864
5063.42 847
5064.09 782
5064.76 809
5065.43 879
5066.10 864
5066.78 817
5067.45 909
5068.12 865
5068.79 831
5069.46 998
5070.13 958
5070.81 840
5071.48 833
5072.15 857
5072.82 832
5073.49 790
5074.17 810
5074.84 865
5075.51 903
5076.18 889
5076.85 870
5077.53 849
5078.20 786
5078.87 845
5079.54 891
5080.22 875
5080.89 840
5081.56 955
5082.23 950
5082.91 921
5083.58 951
5084.25 855
5084.92 899
5085.60 980
5086.27 961
5086.94 835
5087.61 898
5088.29 907
5088.96 890
5089.63 937
5090.31 936
5090.98 1000
5091.65 1062
5092.33 1088
5093.00 1136
5093.67 1082
5094.35 1120
5095.02 1074
5095.69 1102
5096.37 1091
5097.04 1039
5097.71 929
5098.39 949
5099.06 972
5099.73 943
5100.41 825
5101.08 803
5101.76 911
5102.43 985
5103.10 909
5103.78 921
5104.45 984
5105.12 1054
5105.80 1042
5106.47 910
5107.15 941
5107.82 1000
5108.50 953
5109.17 952
5109.84 950
5110.52 893
5111.19 879
5111.87 904
5112.54 910
5113.22 980
5113.89 822
5114.57 823
5115.24 865
5115.92 884
5116.59 893
5117.27 904
5117.94 945
5118.61 1072
5119.29 1035
5119.96 1041
5120.64 1107
5121.31 1047
5121.99 1014
5122.67 967
5123.34 1002
5124.02 920
5124.69 980
5125.37 1063
5126.04 990
5126.72 918
5127.39 904
5128.07 924
5128.74 927
5129.42 918
5130.10 894
5130.77 858
5131.45 904
5132.12 905
5132.80 1040
5133.47 978
5134.15 846
5134.83 901
5135.50 950
5136.18 970
5136.85 916
5137.53 850
5138.21 837
5138.88 916
5139.56 914
5140.24 840
5140.91 837
5141.59 887
5142.27 889
5142.94 849
5143.62 876
5144.30 848
5144.97 923
5145.65 770
5146.33 782
5147.00 853
5147.68 832
5148.36 841
5149.03 899
5149.71 887
5150.39 847
5151.06 780
5151.74 895
5152.42 813
5153.10 820
5153.77 871
5154.45 755
5155.13 833
5155.80 778
5156.48 782
5157.16 732
5157.84 744
5158.51 794
5159.19 789
5159.87 853
5160.55 837
5161.23 766
5161.90 783
5162.58 820
5163.26 796
5163.94 760
5164.61 776
5165.29 795
5165.97 882
5166.65 913
5167.33 905
5168.00 969
5168.68 862
5169.36 827
5170.04 1001
5170.72 902
5171.40 887
5172.07 810
5172.75 842
5173.43 853
5174.11 880
5174.79 875
5175.47 786
5176.15 806
5176.83 801
5177.50 780
5178.18 805
5178.86 800
5179.54 840
5180.22 891
5180.90 918
5181.58 831
5182.26 879
5182.94 902
5183.62 866
5184.29 799
5184.97 870
5185.65 846
5186.33 806
5187.01 769
5187.69 835
5188.37 873
5189.05 785
5189.73 845
5190.41 816
5191.09 805
5191.77 770
5192.45 778
5193.13 797
5193.81 849
5194.49 917
5195.17 841
5195.85 785
5196.53 810
5197.21 873
5197.89 765
5198.57 796
5199.25 792
5199.93 781
5200.61 720
5201.29 738
5201.97 726
5202.65 777
5203.33 794
5204.01 806
5204.69 804
5205.37 927
5206.05 853
5206.73 836
5207.42 855
5208.10 840
5208.78 916
5209.46 882
5210.14 803
5210.82 881
5211.50 873
5212.18 903
5212.86 865
5213.54 933
5214.23 934
5214.91 905
5215.59 877
5216.27 882
5216.95 936
5217.63 911
5218.31 924
5219.00 906
5219.68 907
5220.36 950
5221.04 918
5221.72 787
5222.40 854
5223.09 890
5223.77 866
5224.45 888
5225.13 943
5225.81 944
5226.50 932
5227.18 927
5227.86 904
5228.54 875
5229.22 879
5229.91 812
5230.59 881
5231.27 892
5231.95 834
5232.64 862
5233.32 859
5234.00 944
5234.68 897
5235.37 839
5236.05 815
5236.73 846
5237.41 920
5238.10 866
5238.78 891
5239.46 905
5240.14 904
5240.83 1003
5241.51 1005
5242.19 971
5242.88 1015
5243.56 1043
5244.24 944
5244.93 818
5245.61 849
5246.29 934
5246.98 908
5247.66 952
5248.34 822
5249.03 890
5249.71 868
5250.39 946
5251.08 1007
5251.76 1077
5252.44 999
5253.13 950
5253.81 1006
5254.50 1000
5255.18 1113
5255.86 989
5256.55 966
5257.23 974
5257.92 875
5258.60 848
5259.28 870
5259.97 949
5260.65 909
5261.34 874
5262.02 920
5262.71 1026
5263.39 962
5264.07 991
5264.76 995
5265.44 952
5266.13 921
5266.81 935
5267.50 948
5268.18 1074
5268.87 1000
5269.55 995
5270.24 948
5270.92 939
5271.61 865
5272.29 957
5272.98 958
5273.66 937
5274.35 858
5275.03 836
5275.72 851
5276.40 766
5277.09 895
5277.77 929
5278.46 858
5279.14 818
5279.83 853
5280.52 790
5281.20 794
5281.89 895
5282.57 867
5283.26 881
5283.94 934
5284.63 942
5285.32 843
5286.00 807
5286.69 834
5287.37 755
5288.06 850
5288.75 811
5289.43 864
5290.12 883
5290.80 798
5291.49 850
5292.18 823
5292.86 778
5293.55 787
5294.24 843
5294.92 764
5295.61 920
5296.30 854
5296.98 825
5297.67 826
5298.36 885
5299.04 911
5299.73 878
5300.42 946
5301.10 901
5301.79 962
5302.48 1029
5303.16 974
5303.85 1039
5304.54 1011
5305.22 1132
5305.91 1036
5306.60 894
5307.29 1054
5307.97 1028
5308.66 976
5309.35 914
5310.04 965
5310.72 963
5311.41 929
5312.10 892
5312.79 852
5313.47 975
5314.16 922
5314.85 886
5315.54 1018
5316.23 920
5316.91 941
5317.60 947
5318.29 910
5318.98 933
5319.67 937
5320.35 937
5321.04 1112
5321.73 1065
5322.42 1032
5323.11 971
5323.79 971
5324.48 917
5325.17 867
5325.86 870
5326.55 854
5327.24 909
5327.93 927
5328.61 889
5329.30 810
5329.99 859
5330.68 889
5331.37 981
5332.06 918
5332.75 919
5333.44 862
5334.13 892
5334.81 841
5335.50 973
5336.19 827
5336.88 862
5337.57 870
5338.26 749
5338.95 770
5339.64 903
5340.33 906
5341.02 890
5341.71 871
5342.40 903
5343.09 932
5343.78 834
5344.47 923
5345.16 989
5345.85 876
5346.54 905
5347.22 863
5347.91 905
5348.60 906
5349.29 955
5349.98 971
5350.67 985
5351.37 1000
5352.06 1075
5352.75 1089
5353.44 1072
5354.13 1079
5354.82 1054
5355.51 989
5356.20 967
5356.89 875
5357.58 904
5358.27 907
5358.96 861
5359.65 811
5360.34 834
5361.03 894
5361.72 941
5362.41 744
5363.10 875
5363.80 914
5364.49 945
5365.18 896
5365.87 869
5366.56 930
5367.25 828
5367.94 843
5368.63 915
5369.32 817
5370.02 796
5370.71 760
5371.40 767
5372.09 770
5372.78 852
5373.47 852
5374.16 779
5374.86 725
5375.55 783
5376.24 777
5376.93 791
5377.62 794
5378.32 826
5379.01 767
5379.70 828
5380.39 827
5381.08 796
5381.78 768
5382.47 842
5383.16 844
5383.85 827
5384.54 798
5385.24 837
5385.93 836
5386.62 813
5387.31 809
5388.01 784
5388.70 899
5389.39 866
5390.08 914
5390.78 846
5391.47 870
5392.16 944
5392.85 936
5393.55 860
5394.24 842
5394.93 877
5395.63 940
5396.32 901
5397.01 867
5397.71 930
5398.40 849
5399.09 799
5399.79 820
5400.48 837
5401.17 829
5401.87 875
5402.56 714
5403.25 794
5403.95 776
5404.64 815
5405.33 864
5406.03 807
5406.72 771
5407.41 780
5408.11 856
5408.80 816
5409.50 850
5410.19 880
5410.88 868
5411.58 853
5412.27 776
5412.97 843
5413.66 808
5414.35 815
5415.05 738
5415.74 730
5416.44 718
5417.13 748
5417.83 733
5418.52 770
5419.21 837
5419.91 861
5420.60 834
5421.30 838
5421.99 795
5422.69 861
5423.38 860
5424.08 811
5424.77 871
5425.47 856
5426.16 788
5426.86 797
5427.55 767
5428.25 841
5428.94 823
5429.64 851
5430.33 955
5431.03 855
5431.72 775
5432.42 707
5433.11 827
5433.81 820
5434.50 836
5435.20 913
5435.90 989
5436.59 966
5437.29 942
5437.98 862
5438.68 987
5439.37 904
5440.07 996
5440.77 991
5441.46 1134
5442.16 1003
5442.85 928
5443.55 895
5444.25 960
5444.94 848
5445.64 867
5446.34 1044
5447.03 1097
5447.73 1016
5448.42 1140
5449.12 1097
5449.82 1034
5450.51 1098
5451.21 1121
5451.91 1097
5452.60 1137
5453.30 1054
5454.00 1089
5454.69 1034
5455.39 987
5456.09 963
5456.78 918
5457.48 956
5458.18 941
5458.88 953
5459.57 940
5460.27 952
5460.97 929
5461.66 924
5462.36 1071
5463.06 1129
5463.76 991
5464.45 1127
5465.15 1022
5465.85 1098
5466.55 961
5467.24 958
5467.94 1009
5468.64 1040
5469.34 994
5470.03 925
5470.73 976
5471.43 941
5472.13 929
5472.83 912
5473.52 944
5474.22 979
5474.92 998
5475.62 1014
5476.32 1121
5477.01 1104
5477.71 1160
5478.41 1142
5479.11 1153
5479.81 1230
5480.51 1471
5481.20 1521
5481.90 1585
5482.60 1524
5483.30 1586
5484.00 1611
5484.70 1613
5485.40 1486
5486.09 1401
5486.79 1358
5487.49 1334
5488.19 1222
5488.89 1220
5489.59 1271
5490.29 1263
5490.99 1336
5491.69 1251
5492.39 1256
5493.09 1160
5493.78 1064
5494.48 1166
5495.18 1322
5495.88 1347
5496.58 1345
5497.28 1283
5497.98 1290
5498.68 1429
5499.38 1569
5500.08 1658
5500.78 1831
5501.48 2237
5502.18 2391
5502.88 2481
5503.58 2560
5504.28 2484
5504.98 2396
5505.68 2161
5506.38 1922
5507.08 1687
5507.78 1572
5508.48 1433
5509.18 1276
5509.88 1221
5510.58 1230
5511.28 1220
5511.98 1266
5512.68 1214
5513.38 1196
5514.08 1188
5514.78 1139
5515.48 1229
5516.18 1194
5516.89 1146
5517.59 1160
5518.29 1258
5518.99 1214
5519.69 1103
5520.39 1045
5521.09 1073
5521.79 1102
5522.49 1159
5523.19 1024
5523.90 1047
5524.60 1081
5525.30 1044
5526.00 1011
5526.70 1045
5527.40 990
5528.10 935
5528.81 914
5529.51 902
5530.21 912
5530.91 926
5531.61 925
5532.31 844
5533.02 898
5533.72 909
5534.42 887
5535.12 965
5535.82 885
5536.52 903
5537.23 900
5537.93 891
5538.63 924
5539.33 900
5540.04 830
5540.74 977
5541.44 954
5542.14 968
5542.84 910
5543.55 941
5544.25 950
5544.95 883
5545.65 962
5546.36 929
5547.06 858
5547.76 832
5548.47 857
5549.17 837
5549.87 925
5550.57 878
5551.28 916
5551.98 882
5552.68 933
5553.39 906
5554.09 960
5554.79 933
5555.50 815
5556.20 837
5556.90 888
5557.61 865
5558.31 896
5559.01 912
5559.72 929
5560.42 883
5561.12 890
5561.83 892
5562.53 894
5563.23 816
5563.94 925
5564.64 926
5565.35 886
5566.05 905
5566.75 850
5567.46 894
5568.16 966
5568.86 963
5569.57 869
5570.27 869
5570.98 785
5571.68 771
5572.39 833
5573.09 820
5573.79 746
5574.50 829
5575.20 810
5575.91 815
5576.61 883
5577.32 845
5578.02 919
5578.73 839
5579.43 846
5580.14 820
5580.84 881
5581.55 912
5582.25 867
5582.96 839
5583.66 880
5584.37 844
5585.07 841
5585.78 848
5586.48 771
5587.19 794
5587.89 807
5588.60 905
5589.30 871
5590.01 857
5590.71 787
5591.42 785
5592.12 862
5592.83 898
5593.53 853
5594.24 792
5594.95 739
5595.65 721
5596.36 716
5597.06 776
5597.77 847
5598.48 833
5599.18 753
5599.89 775
5600.59 793
5601.30 802
5602.01 811
5602.71 784
5603.42 867
5604.12 836
5604.83 790
5605.54 771
5606.24 734
5606.95 898
5607.66 849
5608.36 774
5609.07 766
5609.78 779
5610.48 777
5611.19 695
5611.90 737
5612.60 693
5613.31 760
5614.02 872
5614.72 838
5615.43 773
5616.14 789
5616.85 709
5617.55 752
5618.26 733
5618.97 742
5619.67 725
5620.38 798
5621.09 821
5621.80 801
5622.50 684
5623.21 803
5623.92 913
5624.63 758
5625.33 752
5626.04 743
5626.75 806
5627.46 836
5628.16 770
5628.87 851
5629.58 851
5630.29 870
5631.00 831
5631.70 983
5632.41 927
5633.12 893
5633.83 988
5634.54 843
5635.24 847
5635.95 882
5636.66 749
5637.37 825
5638.08 884
5638.79 920
5639.50 838
5640.20 828
5640.91 865
5641.62 844
5642.33 846
5643.04 828
5643.75 922
5644.46 933
5645.17 879
5645.87 766
5646.58 808
5647.29 830
5648.00 856
5648.71 787
5649.42 825
5650.13 895
5650.84 892
5651.55 829
5652.26 856
5652.97 864
5653.67 829
5654.38 825
5655.09 879
5655.80 834
5656.51 890
5657.22 836
5657.93 978
5658.64 1054
5659.35 1062
5660.06 1153
5660.77 1205
5661.48 1088
5662.19 1065
5662.90 922
5663.61 876
5664.32 867
5665.03 910
5665.74 901
5666.45 727
5667.16 759
5667.87 790
5668.58 826
5669.29 789
5670.00 805
5670.71 818
5671.42 838
5672.14 784
5672.85 735
5673.56 762
5674.27 731
5674.98 818
5675.69 784
5676.40 788
5677.11 812
5677.82 756
5678.53 761
5679.24 857
5679.95 839
5680.67 785
5681.38 710
5682.09 723
5682.80 757
5683.51 768
5684.22 723
5684.93 764
5685.64 803
5686.36 823
5687.07 753
5687.78 768
5688.49 789
5689.20 781
5689.91 726
5690.63 748
5691.34 844
5692.05 696
5692.76 690
5693.47 745
5694.18 671
5694.90 665
5695.61 707
5696.32 744
5697.03 656
5697.75 711
5698.46 757
5699.17 739
5699.88 711
5700.59 712
5701.31 729
5702.02 701
5702.73 822
5703.44 675
5704.16 706
5704.87 716
5705.58 729
5706.29 722
5707.01 734
5707.72 735
5708.43 740
5709.15 783
5709.86 685
5710.57 669
5711.28 628
5712.00 744
5712.71 675
5713.42 679
5714.14 689
5714.85 667
5715.56 655
5716.28 726
5716.99 726
5717.70 674
5718.42 740
5719.13 690
5719.84 737
5720.56 734
5721.27 662
5721.99 682
5722.70 709
5723.41 706
5724.13 742
5724.84 747
5725.55 752
5726.27 737
5726.98 792
5727.70 723
5728.41 699
5729.12 711
5729.84 775
5730.55 777
5731.27 715
5731.98 673
5732.70 733
5733.41 737
5734.13 712
5734.84 797
5735.55 795
5736.27 735
5736.98 751
5737.70 718
5738.41 738
5739.13 764
5739.84 786
5740.56 790
5741.27 703
5741.99 686
5742.70 734
5743.42 706
5744.13 737
5744.85 688
5745.56 769
5746.28 739
5746.99 712
5747.71 715
5748.42 688
5749.14 729
5749.85 714
5750.57 725
5751.29 725
5752.00 718
5752.72 724
5753.43 743
5754.15 758
5754.86 665
5755.58 647
5756.30 771
5757.01 718
5757.73 717
5758.44 727
5759.16 686
5759.87 684
5760.59 677
5761.31 635
5762.02 756
5762.74 794
5763.46 665
5764.17 703
5764.89 733
5765.60 676
5766.32 682
5767.04 704
5767.75 704
5768.47 671
5769.19 694
5769.90 664
5770.62 737
5771.34 728
5772.05 758
5772.77 723
5773.49 705
5774.21 747
5774.92 818
5775.64 774
5776.36 725
5777.07 641
5777.79 789
5778.51 756
5779.23 780
5779.94 758
5780.66 793
5781.38 818
5782.09 738
5782.81 790
5783.53 845
5784.25 763
5784.96 760
5785.68 781
5786.40 734
5787.12 822
5787.84 791
5788.55 731
5789.27 815
5789.99 768
5790.71 745
5791.43 748
5792.14 783
5792.86 774
5793.58 782
5794.30 880
5795.02 745
5795.73 781
5796.45 850
5797.17 862
5797.89 806
5798.61 852
5799.33 850
5800.05 972
5800.76 1000
5801.48 1170
5802.20 1190
5802.92 1348
5803.64 1548
5804.36 1649
5805.08 1644
5805.80 1543
5806.51 1671
5807.23 1550
5807.95 1412
5808.67 1249
5809.39 1139
5810.11 1009
5810.83 995
5811.55 1020
5812.27 936
5812.99 920
5813.71 939
5814.43 922
5815.14 895
5815.86 896
5816.58 892
5817.30 994
5818.02 1039
5818.74 1045
5819.46 1010
5820.18 1021
5820.90 1015
5821.62 947
5822.34 988
5823.06 1029
5823.78 1002
5824.50 1033
5825.22 1035
5825.94 1031
5826.66 928
5827.38 912
5828.10 937
5828.82 972
5829.54 935
5830.26 975
5830.98 803
5831.71 875
5832.43 848
5833.15 865
5833.87 801
5834.59 795
5835.31 751
5836.03 729
5836.75 768
5837.47 693
5838.19 743
5838.91 850
5839.63 870
5840.36 826
5841.08 831
5841.80 813
5842.52 844
5843.24 757
5843.96 771
5844.68 753
5845.40 799
5846.13 784
5846.85 783
5847.57 839
5848.29 774
5849.01 811
5849.73 792
5850.45 794
5851.18 801
5851.90 766
5852.62 806
5853.34 813
5854.06 845
5854.79 769
5855.51 831
5856.23 822
5856.95 762
5857.67 727
5858.40 766
5859.12 812
5859.84 849
5860.56 803
5861.28 751
5862.01 795
5862.73 851
5863.45 834
5864.17 806
5864.90 743
5865.62 705
5866.34 710
5867.07 747
5867.79 730
5868.51 778
5869.23 845
5869.96 847
5870.68 850
5871.40 813
5872.13 789
5872.85 832
5873.57 786
5874.29 755
5875.02 711
5875.74 698
5876.46 801
5877.19 787
5877.91 739
5878.63 765
5879.36 746
5880.08 721
5880.81 808
5881.53 774
5882.25 792
5882.98 804
5883.70 801
5884.42 787
5885.15 854
5885.87 850
5886.60 853
5887.32 846
5888.04 845
5888.77 819
5889.49 802
5890.22 905
5890.94 774
5891.66 721
5892.39 774
5893.11 720
5893.84 751
5894.56 777
5895.29 734
5896.01 706
5896.73 728
5897.46 766
5898.18 809
5898.91 758
5899.63 779
5900.36 723
5901.08 813
5901.81 865
5902.53 735
5903.26 723
5903.98 793
5904.71 830
5905.43 807
5906.16 810
5906.88 799
5907.61 870
5908.33 935
5909.06 917
5909.78 843
5910.51 788
5911.23 816
5911.96 810
5912.69 773
5913.41 767
5914.14 846
5914.86 833
5915.59 847
5916.31 793
5917.04 863
5917.77 840
5918.49 785
5919.22 861
5919.94 868
5920.67 788
5921.39 866
5922.12 841
5922.85 810
5923.57 832
5924.30 935
5925.03 1004
5925.75 872
5926.48 879
5927.20 906
5927.93 955
5928.66 834
5929.38 840
5930.11 848
5930.84 939
5931.56 1002
5932.29 903
5933.02 913
5933.74 1001
5934.47 1063
5935.20 917
5935.93 916
5936.65 985
5937.38 979
5938.11 1048
5938.83 1114
5939.56 1038
5940.29 1090
5941.02 1024
5941.74 1102
5942.47 1136
5943.20 1098
5943.92 1138
5944.65 1140
5945.38 1108
5946.11 1117
5946.83 1151
5947.56 1170
5948.29 1195
5949.02 1291
5949.75 1301
5950.47 1315
5951.20 1347
5951.93 1441
5952.66 1427
5953.39 1425
5954.11 1497
5954.84 1542
5955.57 1569
5956.30 1511
5957.03 1516
5957.75 1515
5958.48 1498
5959.21 1462
5959.94 1445
5960.67 1471
5961.40 1481
5962.12 1562
5962.85 1524
5963.58 1484
5964.31 1500
5965.04 1556
5965.77 1565
5966.50 1682
5967.23 1834
5967.95 1941
5968.68 1966
5969.41 2072
5970.14 2108
5970.87 2139
5971.60 2173
5972.33 2132
5973.06 2095
5973.79 2141
5974.52 1960
5975.25 1971
5975.98 1870
5976.71 1860
5977.43 1957
5978.16 1863
5978.89 1763
5979.62 1827
5980.35 1980
5981.08 1940
5981.81 2069
5982.54 2202
5983.27 2201
5984.00 2210
5984.73 2271
5985.46 2301
5986.19 2305
5986.92 2362
5987.65 2222
5988.38 2226
5989.11 2301
5989.84 2288
5990.57 2180
5991.30 2095
5992.03 2211
5992.76 2254
5993.49 2254
5994.22 2213
5994.96 2304
5995.69 2292
5996.42 2366
5997.15 2399
5997.88 2363
5998.61 2330
5999.34 2452
6000.07 2406
6000.80 2499
6001.53 2574
6002.26 2577
6002.99 2598
6003.73 2496
6004.46 2420
6005.19 2429
6005.92 2476
6006.65 2411
6007.38 2381
6008.11 2452
6008.84 2534
6009.58 2588
6010.31 2785
6011.04 3105
6011.77 3446
6012.50 3963
6013.23 4702
6013.97 5580
6014.70 6349
6015.43 7075
6016.16 7709
6016.89 8178
6017.62 8149
6018.36 7804
6019.09 7361
6019.82 6735
6020.55 5810
6021.29 5239
6022.02 4595
6022.75 3748
6023.48 3060
6024.21 2773
6024.95 2511
6025.68 2420
6026.41 2163
6027.14 2026
6027.88 1992
6028.61 2017
6029.34 2016
6030.07 1870
6030.81 1874
6031.54 1816
6032.27 1788
6033.01 1856
6033.74 1720
6034.47 1754
6035.20 1703
6035.94 1641
6036.67 1712
6037.40 1567
6038.14 1693
6038.87 1762
6039.60 1813
6040.34 1740
6041.07 1725
6041.80 1767
6042.54 1862
6043.27 1798
6044.00 1830
6044.74 1762
6045.47 1771
6046.21 1842
6046.94 1949
6047.67 1928
6048.41 2023
6049.14 1849
6049.87 1892
6050.61 2073
6051.34 2082
6052.08 2292
6052.81 2407
6053.54 2467
6054.28 2548
6055.01 2731
6055.75 2989
6056.48 2865
6057.22 2638
6057.95 2460
6058.68 2454
6059.42 2152
6060.15 2075
6060.89 2048
6061.62 2030
6062.36 1973
6063.09 1920
6063.83 1917
6064.56 1956
6065.30 1876
6066.03 1811
6066.77 1883
6067.50 1844
6068.24 1852
6068.97 1774
6069.71 1751
6070.44 1752
6071.18 1714
6071.91 1674
6072.65 1657
6073.38 1614
6074.12 1601
6074.85 1586
6075.59 1660
6076.32 1628
6077.06 1675
6077.80 1595
6078.53 1504
6079.27 1523
6080.00 1691
6080.74 1475
6081.47 1560
6082.21 1507
6082.95 1506
6083.68 1482
6084.42 1455
6085.15 1578
6085.89 1499
6086.63 1440
6087.36 1434
6088.10 1411
6088.83 1415
6089.57 1428
6090.31 1429
6091.04 1474
6091.78 1480
6092.52 1520
6093.25 1432
6093.99 1398
6094.73 1379
6095.46 1468
6096.20 1438
6096.94 1408
6097.67 1500
6098.41 1452
6099.15 1371
6099.88 1276
6100.62 1267
6101.36 1278
6102.10 1174
6102.83 1185
6103.57 1237
6104.31 1128
6105.04 1107
6105.78 1134
6106.52 1213
6107.26 1219
6107.99 1180
6108.73 1147
6109.47 1192
6110.21 1163
6110.94 1204
6111.68 1215
6112.42 1176
6113.16 1322
6113.89 1255
6114.63 1231
6115.37 1246
6116.11 1221
6116.85 1228
6117.58 1308
6118.32 1347
6119.06 1277
6119.80 1204
6120.54 1177
6121.27 1233
6122.01 1194
6122.75 1229
6123.49 1264
6124.23 1270
6124.97 1250
6125.70 1240
6126.44 1344
6127.18 1313
6127.92 1144
6128.66 1203
6129.40 1332
6130.14 1432
6130.88 1298
6131.61 1282
6132.35 1347
6133.09 1352
6133.83 1253
6134.57 1351
6135.31 1356
6136.05 1324
6136.79 1258
6137.53 1334
6138.27 1274
6139.01 1270
6139.74 1250
6140.48 1341
6141.22 1365
6141.96 1389
6142.70 1363
6143.44 1345
6144.18 1306
6144.92 1384
6145.66 1215
6146.40 1238
6147.14 1334
6147.88 1469
6148.62 1412
6149.36 1322
6150.10 1339
6150.84 1444
6151.58 1396
6152.32 1447
6153.06 1363
6153.80 1414
6154.54 1443
6155.28 1325
6156.02 1422
6156.76 1443
6157.50 1485
6158.24 1392
6158.98 1527
6159.72 1532
6160.46 1518
6161.21 1473
6161.95 1461
6162.69 1570
6163.43 1538
6164.17 1570
6164.91 1674
6165.65 1829
6166.39 1741
6167.13 1857
6167.87 1855
6168.61 1918
6169.36 2067
6170.10 2159
6170.84 2152
6171.58 2192
6172.32 2205
6173.06 2057
6173.80 2015
6174.54 2058
6175.29 1935
6176.03 2027
6176.77 2016
6177.51 1907
6178.25 1797
6178.99 1827
6179.74 1774
6180.48 1800
6181.22 1834
6181.96 1835
6182.70 1891
6183.45 1920
6184.19 1968
6184.93 2156
6185.67 2046
6186.41 2022
6187.16 2072
6187.90 2021
6188.64 1928
6189.38 2164
6190.12 2251
6190.87 2088
6191.61 2143
6192.35 2287
6193.09 2263
6193.84 2380
6194.58 2612
6195.32 2449
6196.07 2630
6196.81 2623
6197.55 2605
6198.29 2727
6199.04 2714
6199.78 2671
6200.52 2713
6201.27 2801
6202.01 2755
6202.75 2651
6203.50 2508
6204.24 2559
6204.98 2828
6205.73 2943
6206.47 3458
6207.21 4142
6207.96 5230
6208.70 6318
6209.44 7772
6210.19 9497
6210.93 10853
6211.67 12323
6212.42 13315
6213.16 13230
6213.90 12928
6214.65 12065
6215.39 10649
6216.14 9039
6216.88 7570
6217.62 6390
6218.37 5087
6219.11 4352
6219.86 3589
6220.60 3226
6221.35 3036
6222.09 2666
6222.83 2522
6223.58 2358
6224.32 2315
6225.07 2181
6225.81 2213
6226.56 2239
6227.30 2133
6228.05 2186
6228.79 2132
6229.53 2030
6230.28 1950
6231.02 1966
6231.77 1930
6232.51 1711
6233.26 1744
6234.00 1716
6234.75 1680
6235.49 1678
6236.24 1668
6236.98 1747
6237.73 1802
6238.48 1868
6239.22 1915
6239.97 1990
6240.71 2119
6241.46 2262
6242.20 2338
6242.95 2534
6243.69 2533
6244.44 2410
6245.18 2356
6245.93 2099
6246.68 2141
6247.42 2181
6248.17 2208
6248.91 2220
6249.66 2258
6250.41 2147
6251.15 2289
6251.90 2339
6252.64 2177
6253.39 2131
6254.14 2122
6254.88 2072
6255.63 2043
6256.38 1825
6257.12 1944
6257.87 1871
6258.61 1827
6259.36 1806
6260.11 1827
6260.85 1830
6261.60 1767
6262.35 1790
6263.09 1760
6263.84 1740
6264.59 1633
6265.34 1608
6266.08 1518
6266.83 1606
6267.58 1647
6268.32 1557
6269.07 1628
6269.82 1602
6270.56 1598
6271.31 1660
6272.06 1697
6272.81 1604
6273.55 1549
6274.30 1588
6275.05 1587
6275.80 1573
6276.54 1501
6277.29 1528
6278.04 1646
6278.79 1614
6279.53 1528
6280.28 1384
6281.03 1507
6281.78 1505
6282.53 1470
6283.27 1545
6284.02 1509
6284.77 1509
6285.52 1389
6286.27 1308
6287.01 1311
6287.76 1350
6288.51 1325
6289.26 1287
6290.01 1297
6290.76 1369
6291.50 1332
6292.25 1306
6293.00 1294
6293.75 1249
6294.50 1262
6295.25 1235
6296.00 1119
6296.74 1157
6297.49 1111
6298.24 1267
6298.99 1153
6299.74 1098
6300.49 1150
6301.24 1072
6301.99 1176
6302.74 1209
6303.49 1157
6304.23 1131
6304.98 1034
6305.73 1039
6306.48 1109
6307.23 1127
6307.98 1119
6308.73 1207
6309.48 1128
6310.23 1145
6310.98 1108
6311.73 1223
6312.48 1286
6313.23 1211
6313.98 1169
6314.73 1201
6315.48 1178
6316.23 1208
6316.98 1206
6317.73 1128
6318.48 1103
6319.23 1052
6319.98 1185
6320.73 1090
6321.48 1065
6322.23 1056
6322.98 1057
6323.73 1161
6324.48 1109
6325.23 1112
6325.98 1071
6326.73 1039
6327.48 1021
6328.23 1017
6328.98 974
6329.73 1042
6330.49 1048
6331.24 952
6331.99 998
6332.74 1015
6333.49 997
6334.24 1000
6334.99 1056
6335.74 1033
6336.49 1015
6337.24 967
6338.00 1069
6338.75 1038
6339.50 1044
6340.25 1073
6341.00 1067
6341.75 995
6342.50 1004
6343.25 999
6344.01 1098
6344.76 978
6345.51 1070
6346.26 1032
6347.01 1084
6347.77 1053
6348.52 1102
6349.27 1030
6350.02 1086
6350.77 1135
6351.52 1076
6352.28 1200
6353.03 1246
6353.78 1260
6354.53 1410
6355.29 1478
6356.04 1337
6356.79 1406
6357.54 1373
6358.29 1371
6359.05 1292
6359.80 1310
6360.55 1202
6361.30 1213
6362.06 1299
6362.81 1145
6363.56 1124
6364.32 1135
6365.07 1195
6365.82 1139
6366.57 1044
6367.33 1112
6368.08 1084
6368.83 1106
6369.59 1091
6370.34 1157
6371.09 1166
6371.85 1226
6372.60 1124
6373.35 1170
6374.11 1154
6374.86 1162
6375.61 1158
6376.37 1185
6377.12 1023
6377.87 1010
6378.63 1108
6379.38 1034
6380.13 989
6380.89 1074
6381.64 1001
6382.40 1076
6383.15 1063
6383.90 1060
6384.66 1101
6385.41 1117
6386.17 1083
6386.92 1035
6387.67 1003
6388.43 965
6389.18 995
6389.94 950
6390.69 991
6391.45 935
6392.20 983
6392.95 945
6393.71 953
6394.46 922
6395.22 936
6395.97 907
6396.73 959
6397.48 1018
6398.24 1027
6398.99 919
6399.75 925
6400.50 952
6401.26 1035
6402.01 919
6402.77 1004
6403.52 951
6404.28 911
6405.03 896
6405.79 827
6406.54 923
6407.30 969
6408.05 908
6408.81 850
6409.56 987
6410.32 984
6411.08 1029
6411.83 996
6412.59 974
6413.34 977
6414.10 1009
6414.85 942
6415.61 943
6416.37 887
6417.12 874
6417.88 981
6418.63 976
6419.39 975
6420.15 925
6420.90 989
6421.66 1025
6422.41 928
6423.17 915
6423.93 937
6424.68 927
6425.44 910
6426.20 924
6426.95 998
6427.71 955
6428.47 878
6429.22 909
6429.98 885
6430.73 959
6431.49 873
6432.25 904
6433.01 912
6433.76 936
6434.52 962
6435.28 953
6436.03 872
6436.79 897
6437.55 980
6438.30 962
6439.06 947
6439.82 930
6440.58 948
6441.33 917
6442.09 871
6442.85 867
6443.61 917
6444.36 876
6445.12 1014
6445.88 980
6446.64 959
6447.39 913
6448.15 929
6448.91 840
6449.67 912
6450.42 938
6451.18 945
6451.94 874
6452.70 898
6453.46 928
6454.21 921
6454.97 978
6455.73 970
6456.49 913
6457.25 919
6458.01 966
6458.76 946
6459.52 1015
6460.28 1000
6461.04 1036
6461.80 987
6462.56 971
6463.32 1034
6464.07 1030
6464.83 1004
6465.59 993
6466.35 1016
6467.11 990
6467.87 1137
6468.63 1038
6469.39 1019
6470.15 985
6470.90 1070
6471.66 1101
6472.42 1124
6473.18 1048
6473.94 1092
6474.70 1156
6475.46 1182
6476.22 1202
6476.98 1175
6477.74 1228
6478.50 1231
6479.26 1213
6480.02 1161
6480.78 1157
6481.54 1191
6482.30 1198
6483.06 1295
6483.82 1236
6484.58 1138
6485.34 1299
6486.10 1438
6486.86 1377
6487.62 1305
6488.38 1274
6489.14 1346
6489.90 1460
6490.66 1531
6491.42 1402
6492.18 1412
6492.94 1405
6493.70 1508
6494.46 1608
6495.22 1580
6495.98 1665
6496.74 1692
6497.50 1751
6498.26 1830
6499.02 1803
6499.78 1845
6500.54 1745
6501.30 1773
6502.06 1774
6502.83 1699
6503.59 1766
6504.35 1680
6505.11 1622
6505.87 1735
6506.63 1811
6507.39 1856
6508.15 1696
6508.91 1877
6509.68 1942
6510.44 1979
6511.20 2014
6511.96 2150
6512.72 2084
6513.48 2068
6514.25 2081
6515.01 2138
6515.77 2169
6516.53 2162
6517.29 2159
6518.05 2053
6518.82 2010
6519.58 2108
6520.34 2124
6521.10 2161
6521.86 2173
6522.63 2434
6523.39 2492
6524.15 2511
6524.91 2532
6525.67 2826
6526.44 3012
6527.20 3275
6527.96 3609
6528.72 3982
6529.49 4513
6530.25 5067
6531.01 5039
6531.77 5125
6532.54 5113
6533.30 4873
6534.06 4872
6534.83 4875
6535.59 5140
6536.35 5715
6537.11 6373
6537.88 7235
6538.64 8110
6539.40 8772
6540.17 8728
6540.93 8655
6541.69 8101
6542.46 7203
6543.22 6280
6543.98 5371
6544.75 4388
6545.51 3740
6546.27 3176
6547.04 2769
6547.80 2511
6548.56 2249
6549.33 2144
6550.09 2037
6550.86 1971
6551.62 1892
6552.38 1897
6553.15 1748
6553.91 1830
6554.67 1771
6555.44 1801
6556.20 1766
6556.97 1738
6557.73 1763
6558.50 1678
6559.26 1703
6560.02 1691
6560.79 1644
6561.55 1690
6562.32 1684
6563.08 1777
6563.85 1692
6564.61 1759
6565.37 1859
6566.14 1961
6566.90 2071
6567.67 2187
6568.43 2187
6569.20 2189
6569.96 2210
6570.73 2120
6571.49 2109
6572.26 2027
6573.02 2003
6573.79 1981
6574.55 1998
6575.32 2127
6576.08 2216
6576.85 2221
6577.61 2331
6578.38 2389
6579.15 2367
6579.91 2378
6580.68 2287
6581.44 2230
6582.21 2092
6582.97 2129
6583.74 2130
6584.50 1889
6585.27 1965
6586.04 1918
6586.80 2009
6587.57 1990
6588.33 1916
6589.10 1989
6589.87 2036
6590.63 2044
6591.40 2087
6592.16 2066
6592.93 2224
6593.70 2291
6594.46 2338
6595.23 2375
6596.00 2551
6596.76 2668
6597.53 2770
6598.30 2812
6599.06 2675
6599.83 2753
6600.59 2550
6601.36 2536
6602.13 2449
6602.90 2305
6603.66 2281
6604.43 2042
6605.20 2005
6605.96 2030
6606.73 1912
6607.50 1971
6608.26 2189
6609.03 2356
6609.80 2518
6610.57 2586
6611.33 2611
6612.10 2654
6612.87 2637
6613.64 2584
6614.40 2627
6615.17 2509
6615.94 2455
6616.71 2288
6617.47 2136
6618.24 1929
6619.01 1892
6619.78 1840
6620.54 1892
6621.31 1684
6622.08 1671
6622.85 1665
6623.62 1668
6624.38 1596
6625.15 1509
6625.92 1702
6626.69 1679
6627.46 1692
6628.22 1522
6628.99 1490
6629.76 1591
6630.53 1494
6631.30 1559
6632.07 1554
6632.83 1591
6633.60 1742
6634.37 1801
6635.14 1913
6635.91 2051
6636.68 2213
6637.45 2562
6638.22 2660
6638.98 2465
6639.75 2374
6640.52 2354
6641.29 2164
6642.06 1912
6642.83 1727
6643.60 1766
6644.37 1671
6645.14 1527
6645.91 1485
6646.68 1482
6647.45 1449
6648.22 1523
6648.98 1539
6649.75 1500
6650.52 1496
6651.29 1513
6652.06 1544
6652.83 1531
6653.60 1518
6654.37 1485
6655.14 1407
6655.91 1459
6656.68 1481
6657.45 1585
6658.22 1499
6658.99 1480
6659.76 1523
6660.53 1611
6661.30 1453
6662.07 1411
6662.84 1419
6663.61 1440
6664.38 1339
6665.15 1379
6665.92 1360
6666.69 1360
6667.47 1467
6668.24 1469
6669.01 1373
6669.78 1405
6670.55 1414
6671.32 1374
6672.09 1400
6672.86 1410
6673.63 1502
6674.40 1557
6675.17 1493
6675.94 1446
6676.72 1501
6677.49 1544
6678.26 1491
6679.03 1410
6679.80 1453
6680.57 1453
6681.34 1453
6682.11 1477
6682.89 1568
6683.66 1532
6684.43 1582
6685.20 1649
6685.97 1700
6686.74 1605
6687.51 1701
6688.29 1820
6689.06 1710
6689.83 1668
6690.60 1607
6691.37 1530
6692.15 1479
6692.92 1441
6693.69 1341
6694.46 1210
6695.23 1341
6696.01 1282
6696.78 1388
6697.55 1398
6698.32 1287
6699.10 1314
6699.87 1266
6700.64 1301
6701.41 1289
6702.19 1214
6702.96 1249
6703.73 1214
6704.50 1135
6705.28 1224
6706.05 1257
6706.82 1193
6707.59 1268
6708.37 1206
6709.14 1169
6709.91 1223
6710.69 1197
6711.46 1326
6712.23 1222
6713.01 1229
6713.78 1256
6714.55 1207
6715.33 1142
6716.10 1196
6716.87 1160
6717.65 1097
6718.42 1113
6719.19 1071
6719.97 1082
6720.74 1073
6721.51 1034
6722.29 1037
6723.06 1087
6723.84 1074
6724.61 1116
6725.38 1142
6726.16 1090
6726.93 1092
6727.70 1085
6728.48 1125
6729.25 1108
6730.03 1065
6730.80 1074
6731.58 1160
6732.35 1147
6733.12 1036
6733.90 1133
6734.67 1127
6735.45 1090
6736.22 1165
6737.00 1117
6737.77 1200
6738.55 1202
6739.32 1180
6740.10 1149
6740.87 1050
6741.65 1108
6742.42 1115
6743.19 1123
6743.97 1133
6744.74 1203
6745.52 1176
6746.29 1237
6747.07 1177
6747.85 1239
6748.62 1223
6749.40 1262
6750.17 1287
6750.95 1369
6751.72 1371
6752.50 1480
6753.27 1498
6754.05 1464
6754.82 1628
6755.60 1691
6756.38 1645
6757.15 1604
6757.93 1568
6758.70 1441
6759.48 1332
6760.25 1238
6761.03 1223
6761.81 1333
6762.58 1231
6763.36 1250
6764.13 1200
6764.91 1186
6765.69 1179
6766.46 1208
6767.24 1235
6768.02 1158
6768.79 1220
6769.57 1227
6770.35 1119
6771.12 1170
6771.90 1122
6772.67 1143
6773.45 1118
6774.23 1084
6775.00 1119
6775.78 1091
6776.56 1017
6777.34 1107
6778.11 1092
6778.89 1109
6779.67 1164
6780.44 1101
6781.22 1063
6782.00 1108
6782.77 1143
6783.55 1073
6784.33 1085
6785.11 1039
6785.88 1054
6786.66 1080
6787.44 1118
6788.22 1073
6788.99 1122
6789.77 1062
6790.55 1080
6791.33 955
6792.10 1011
6792.88 1054
6793.66 1011
6794.44 1008
6795.22 1096
6795.99 1058
6796.77 1022
6797.55 1006
6798.33 976
6799.11 963
6799.88 1043
6800.66 988
6801.44 962
6802.22 1031
6803.00 1043
6803.78 1008
6804.55 1014
6805.33 1084
6806.11 1142
6806.89 1193
6807.67 1139
6808.45 1128
6809.23 1146
6810.00 1133
6810.78 1058
6811.56 939
6812.34 975
6813.12 1066
6813.90 1080
6814.68 1075
6815.46 1072
6816.24 1016
6817.02 1017
6817.79 1036
6818.57 993
6819.35 1028
6820.13 1042
6820.91 1070
6821.69 1079
6822.47 1068
6823.25 1044
6824.03 1016
6824.81 975
6825.59 974
6826.37 1042
6827.15 1056
6827.93 976
6828.71 932
6829.49 1020
6830.27 910
6831.05 1048
6831.83 1101
6832.61 1037
6833.39 937
6834.17 973
6834.95 1117
6835.73 1079
6836.51 1007
6837.29 1023
6838.07 1059
6838.85 1089
6839.63 1015
6840.41 1048
6841.19 1099
6841.97 1038
6842.75 998
6843.53 967
6844.31 889
6845.09 1003
6845.88 991
6846.66 977
6847.44 1055
6848.22 1125
6849.00 1184
6849.78 1289
6850.56 1394
6851.34 1512
6852.12 1798
6852.91 2137
6853.69 2163
6854.47 2347
6855.25 2324
6856.03 2208
6856.81 2168
6857.59 2040
6858.37 1781
6859.16 1644
6859.94 1495
6860.72 1331
6861.50 1324
6862.28 1193
6863.06 1097
6863.85 1107
6864.63 1020
6865.41 1082
6866.19 1120
6866.97 1071
6867.76 1028
6868.54 1167
6869.32 1146
6870.10 1150
6870.89 1151
6871.67 1166
6872.45 1133
6873.23 1061
6874.01 1068
6874.80 1032
6875.58 1065
6876.36 1084
6877.14 1077
6877.93 1110
6878.71 1104
6879.49 1184
6880.28 1196
6881.06 1118
6881.84 1215
6882.62 1196
6883.41 1182
6884.19 1281
6884.97 1278
6885.76 1271
6886.54 1300
6887.32 1460
6888.11 1515
6888.89 1527
6889.67 1772
6890.46 1940
6891.24 2097
6892.02 1989
6892.81 2017
6893.59 1868
6894.37 1798
6895.16 1747
6895.94 1643
6896.72 1456
6897.51 1345
6898.29 1316
6899.08 1302
6899.86 1214
6900.64 1409
6901.43 1332
6902.21 1271
6903.00 1214
6903.78 1272
6904.56 1303
6905.35 1283
6906.13 1279
6906.92 1339
6907.70 1310
6908.49 1239
6909.27 1295
6910.05 1264
6910.84 1254
6911.62 1260
6912.41 1189
6913.19 1222
6913.98 1219
6914.76 1265
6915.55 1280
6916.33 1233
6917.12 1278
6917.90 1239
6918.69 1211
6919.47 1285
6920.26 1314
6921.04 1307
6921.83 1288
6922.61 1295
6923.40 1211
6924.18 1229
6924.97 1224
6925.75 1201
6926.54 1248
6927.32 1186
6928.11 1302
6928.89 1307
6929.68 1312
6930.47 1306
6931.25 1291
6932.04 1259
6932.82 1320
6933.61 1322
6934.39 1274
6935.18 1370
6935.97 1309
6936.75 1363
6937.54 1358
6938.32 1408
6939.11 1383
6939.90 1411
6940.68 1432
6941.47 1443
6942.26 1509
6943.04 1433
6943.83 1587
6944.61 1605
6945.40 1671
6946.19 1689
6946.97 1933
6947.76 1975
6948.55 1860
6949.33 1817
6950.12 1904
6950.91 2018
6951.69 2044
6952.48 1975
6953.27 1873
6954.06 1905
6954.84 1842
6955.63 1842
6956.42 1773
6957.20 1739
6957.99 1709
6958.78 1710
6959.57 1701
6960.35 1618
6961.14 1718
6961.93 1774
6962.72 1747
6963.50 1744
6964.29 1715
6965.08 1805
6965.87 1790
6966.65 1838
6967.44 1879
6968.23 1862
6969.02 1926
6969.80 2016
6970.59 2078
6971.38 2131
6972.17 2287
6972.96 2418
6973.74 2468
6974.53 2480
6975.32 2499
6976.11 2488
6976.90 2393
6977.69 2439
6978.47 2367
6979.26 2365
6980.05 2352
6980.84 2459
6981.63 2474
6982.42 2696
6983.20 3015
6983.99 3491
6984.78 4079
6985.57 4975
6986.36 6391
6987.15 7652
6987.94 9032
6988.73 10197
6989.52 10526
6990.30 10442
6991.09 10414
6991.88 9125
6992.67 7869
6993.46 6552
6994.25 5521
6995.04 4544
6995.83 3642
6996.62 3085
6997.41 2721
6998.20 2439
6998.99 2293
6999.78 2053
7000.57 2094
7001.36 1956
7002.15 1857
7002.94 1823
7003.72 1879
7004.51 1786
7005.30 1817
7006.09 1746
7006.88 1753
7007.67 1633
7008.46 1524
7009.25 1458
7010.04 1492
7010.83 1438
7011.63 1429
7012.42 1401
7013.21 1407
7014.00 1421
7014.79 1434
7015.58 1579
7016.37 1720
7017.16 1641
7017.95 1660
7018.74 1655
7019.53 1661
7020.32 1650
7021.11 1508
7021.90 1556
7022.69 1667
7023.48 1626
7024.27 1761
7025.07 1727
7025.86 1710
7026.65 1856
7027.44 1908
7028.23 1961
7029.02 1873
7029.81 1786
7030.60 1678
7031.40 1650
7032.19 1598
7032.98 1483
7033.77 1399
7034.56 1419
7035.35 1354
7036.14 1263
7036.94 1330
7037.73 1315
7038.52 1308
7039.31 1349
7040.10 1432
7040.89 1345
7041.69 1435
7042.48 1337
7043.27 1467
7044.06 1486
7044.86 1460
7045.65 1499
7046.44 1470
7047.23 1539
7048.02 1527
7048.82 1618
7049.61 1646
7050.40 1767
7051.19 1924
7051.99 2111
7052.78 2050
7053.57 2033
7054.36 1997
7055.16 1973
7055.95 1881
7056.74 1647
7057.53 1565
7058.33 1583
7059.12 1504
7059.91 1410
7060.71 1400
7061.50 1431
7062.29 1509
7063.09 1568
7063.88 1419
7064.67 1431
7065.47 1518
7066.26 1419
7067.05 1491
7067.85 1413
7068.64 1402
7069.43 1373
7070.23 1421
7071.02 1320
7071.81 1346
7072.61 1287
7073.40 1339
7074.19 1273
7074.99 1195
7075.78 1199
7076.58 1181
7077.37 1154
7078.16 1105
7078.96 1118
7079.75 1045
7080.55 1050
7081.34 1078
7082.13 1150
7082.93 1055
7083.72 1104
7084.52 1085
7085.31 1164
7086.11 1110
7086.90 1034
7087.70 1048
7088.49 1101
7089.28 1063
7090.08 1058
7090.87 1108
7091.67 1047
7092.46 1098
7093.26 980
7094.05 1071
7094.85 1085
7095.64 977
7096.44 1012
7097.23 1042
7098.03 955
7098.82 1033
7099.62 1057
7100.41 1028
7101.21 1079
7102.00 975
7102.80 961
7103.59 955
7104.39 955
7105.19 974
7105.98 950
7106.78 951
7107.57 954
7108.37 925
7109.16 794
7109.96 807
7110.76 851
7111.55 834
7112.35 800
7113.14 818
7113.94 833
7114.74 888
7115.53 833
7116.33 852
7117.12 833
7117.92 799
7118.72 813
7119.51 973
7120.31 865
7121.11 846
7121.90 880
7122.70 866
7123.49 811
7124.29 875
7125.09 871
7125.88 830
7126.68 823
7127.48 765
7128.27 809
7129.07 839
7129.87 825
7130.67 814
7131.46 854
7132.26 821
7133.06 901
7133.85 880
7134.65 908
7135.45 986
7136.24 923
7137.04 903
7137.84 957
7138.64 935
7139.43 830
7140.23 833
7141.03 755
7141.83 804
7142.62 833
7143.42 782
7144.22 775
7145.02 739
7145.82 706
7146.61 756
7147.41 753
7148.21 762
7149.01 764
7149.80 810
7150.60 804
7151.40 786
7152.20 769
7153.00 766
7153.80 848
7154.59 731
7155.39 736
7156.19 769
7156.99 756
7157.79 798
7158.59 832
7159.38 797
7160.18 816
7160.98 822
7161.78 879
7162.58 870
7163.38 740
7164.18 726
7164.98 740
7165.77 709
7166.57 690
7167.37 753
7168.17 749
7168.97 726
7169.77 670
7170.57 735
7171.37 718
7172.17 697
7172.97 793
7173.77 803
7174.56 738
7175.36 755
7176.16 825
7176.96 792
7177.76 702
7178.56 664
7179.36 708
7180.16 696
7180.96 661
7181.76 726
7182.56 668
7183.36 683
7184.16 715
7184.96 753
7185.76 692
7186.56 739
7187.36 721
7188.16 687
7188.96 706
7189.76 728
7190.56 696
7191.36 706
7192.16 677
7192.96 677
7193.76 655
7194.56 747
7195.36 674
7196.17 647
7196.97 657
7197.77 721
7198.57 713
7199.37 657
7200.17 705
7200.97 720
7201.77 699
7202.57 680
7203.37 630
7204.17 631
7204.97 663
7205.78 696
7206.58 736
7207.38 669
7208.18 636
7208.98 668
7209.78 651
7210.58 691
7211.38 686
7212.19 697
7212.99 720
7213.79 684
7214.59 656
7215.39 684
7216.19 637
7217.00 677
7217.80 640
7218.60 682
7219.40 708
7220.20 738
7221.01 787
7221.81 737
7222.61 670
7223.41 716
7224.21 739
7225.02 677
7225.82 719
7226.62 765
7227.42 726
7228.23 727
7229.03 703
7229.83 676
7230.63 759
7231.44 692
7232.24 641
7233.04 656
7233.84 721
7234.65 688
7235.45 674
7236.25 647
7237.05 655
7237.86 714
7238.66 709
7239.46 699
7240.27 725
7241.07 724
7241.87 694
7242.68 734
7243.48 683
7244.28 692
7245.09 676
7245.89 661
7246.69 649
7247.50 698
7248.30 697
7249.10 773
7249.91 744
7250.71 733
7251.51 625
7252.32 678
7253.12 750
7253.92 652
7254.73 711
7255.53 760
7256.34 721
7257.14 752
7257.94 767
7258.75 692
7259.55 674
7260.36 765
7261.16 822
7261.97 857
7262.77 824
7263.57 944
7264.38 919
7265.18 951
7265.99 935
7266.79 903
7267.60 939
7268.40 828
7269.21 799
7270.01 790
7270.82 820
7271.62 841
7272.42 776
7273.23 789
7274.03 726
7274.84 797
7275.64 796
7276.45 797
7277.25 819
7278.06 792
7278.86 881
7279.67 782
7280.48 772
7281.28 831
7282.09 835
7282.89 923
7283.70 998
7284.50 1112
7285.31 1225
7286.11 1467
7286.92 1633
7287.72 1586
7288.53 1772
7289.34 1667
7290.14 1647
7290.95 1551
7291.75 1351
7292.56 1218
7293.37 1097
7294.17 1055
7294.98 927
7295.78 867
7296.59 764
7297.40 755
7298.20 772
7299.01 739
7299.82 753
7300.62 865
7301.43 804
7302.23 706
7303.04 776
7303.85 741
7304.65 800
7305.46 699
7306.27 757
7307.07 711
7307.88 753
7308.69 744
7309.50 722
7310.30 670
7311.11 659
7311.92 763
7312.72 743
7313.53 846
7314.34 838
7315.14 841
7315.95 858
7316.76 900
7317.57 849
7318.37 853
7319.18 873
7319.99 954
7320.80 1046
7321.60 1179
7322.41 1092
7323.22 1026
7324.03 1033
7324.83 994
7325.64 927
7326.45 981
7327.26 980
7328.07 905
7328.87 871
7329.68 884
7330.49 811
7331.30 827
7332.11 819
7332.91 811
7333.72 820
7334.53 778
7335.34 775
7336.15 795
7336.96 790
7337.76 809
7338.57 789
7339.38 778
7340.19 758
7341.00 775
7341.81 784
7342.62 819
7343.42 794
7344.23 782
7345.04 796
7345.85 753
7346.66 730
7347.47 655
7348.28 695
7349.09 757
7349.90 715
7350.71 758
7351.51 776
7352.32 721
7353.13 745
7353.94 762
7354.75 702
7355.56 705
7356.37 705
7357.18 705
7357.99 770
7358.80 763
7359.61 720
7360.42 711
7361.23 702
7362.04 768
7362.85 764
7363.66 694
7364.47 682
7365.28 723
7366.09 701
7366.90 648
7367.71 641
7368.52 710
7369.33 672
7370.14 655
7370.95 640
7371.76 662
7372.57 648
7373.38 670
7374.19 722
7375.00 659
7375.81 644
7376.62 672
7377.43 672
7378.24 659
7379.05 693
7379.87 698
7380.68 721
7381.49 748
7382.30 746
7383.11 780
7383.92 785
7384.73 784
7385.54 770
7386.35 788
7387.16 668
7387.98 698
7388.79 709
7389.60 726
7390.41 752
7391.22 644
7392.03 628
7392.84 710
7393.66 600
7394.47 698
7395.28 674
7396.09 662
7396.90 684
7397.71 626
7398.53 632
7399.34 638
7400.15 617
7400.96 646
7401.77 638
7402.58 619
7403.40 690
7404.21 671
7405.02 709
7405.83 658
7406.65 648
7407.46 673
7408.27 648
7409.08 644
7409.89 583
7410.71 636
7411.52 710
7412.33 658
7413.15 603
7413.96 651
7414.77 604
7415.58 594
7416.40 660
7417.21 656
7418.02 609
7418.83 645
7419.65 566
7420.46 598
7421.27 596
7422.09 608
7422.90 587
7423.71 615
7424.53 640
7425.34 608
7426.15 675
7426.97 645
7427.78 587
7428.59 625
7429.41 663
7430.22 684
7431.03 721
7431.85 739
7432.66 666
7433.47 735
7434.29 798
7435.10 726
7435.92 774
7436.73 748
7437.54 684
7438.36 722
7439.17 726
7439.99 719
7440.80 739
7441.61 743
7442.43 719
7443.24 704
7444.06 695
7444.87 638
7445.69 685
7446.50 706
7447.31 717
7448.13 661
7448.94 621
7449.76 594
7450.57 577
7451.39 605
7452.20 603
7453.02 576
7453.83 594
7454.65 617
7455.46 602
7456.28 654
7457.09 659
7457.91 643
7458.72 575
7459.54 571
7460.35 638
7461.17 593
7461.98 602
7462.80 662
7463.61 610
7464.43 571
7465.24 637
7466.06 610
7466.88 658
7467.69 684
7468.51 685
7469.32 705
7470.14 663
7470.95 581
7471.77 613
7472.59 613
7473.40 604
7474.22 610
7475.03 614
7475.85 616
7476.67 674
7477.48 631
7478.30 615
7479.11 631
7479.93 632
7480.75 622
7481.56 638
7482.38 703
7483.20 658
7484.01 674
7484.83 606
7485.65 646
7486.46 688
7487.28 654
7488.10 548
7488.91 571
7489.73 582
7490.55 654
7491.36 593
7492.18 545
7493.00 551
7493.81 641
7494.63 628
7495.45 631
7496.26 653
7497.08 571
7497.90 622
7498.72 587
7499.53 595
7500.35 582
7501.17 590
7501.99 545
7502.80 570
7503.62 584
7504.44 592
7505.26 612
7506.07 555
7506.89 544
7507.71 611
7508.53 585
7509.35 557
7510.16 555
7510.98 536
7511.80 591
7512.62 675
7513.44 598
7514.25 612
7515.07 546
7515.89 509
7516.71 589
7517.53 618
7518.35 580
7519.16 604
7519.98 626
7520.80 577
7521.62 573
7522.44 564
7523.26 536
7524.07 558
7524.89 591
7525.71 600
7526.53 545
7527.35 597
7528.17 643
7528.99 639
7529.81 597
7530.63 541
7531.44 580
7532.26 602
7533.08 602
7533.90 551
7534.72 598
7535.54 572
7536.36 565
7537.18 572
7538.00 551
7538.82 583
7539.64 590
7540.46 574
7541.28 614
7542.10 567
7542.92 594
7543.74 586
7544.56 496
7545.38 515
7546.20 530
7547.02 526
7547.84 555
7548.66 566
7549.48 614
7550.30 594
7551.12 619
7551.94 587
7552.76 544
7553.58 567
7554.40 554
7555.22 568
7556.04 556
7556.86 601
7557.68 588
7558.50 534
7559.32 533
7560.14 479
7560.96 550
7561.78 575
7562.60 581
7563.42 597
7564.24 595
7565.07 613
7565.89 587
7566.71 606
7567.53 614
7568.35 604
7569.17 570
7569.99 629
7570.81 603
7571.63 601
7572.46 618
7573.28 615
7574.10 663
7574.92 711
7575.74 614
7576.56 601
7577.38 541
7578.21 537
7579.03 571
7579.85 616
7580.67 597
7581.49 601
7582.31 621
7583.14 612
7583.96 605
7584.78 605
7585.60 583
7586.42 584
7587.25 633
7588.07 640
7588.89 696
7589.71 691
7590.54 675
7591.36 633
7592.18 607
7593.00 629
7593.83 706
7594.65 679
7595.47 669
7596.29 714
7597.12 681
7597.94 699
7598.76 704
7599.58 723
7600.41 694
7601.23 649
7602.05 644
7602.88 604
7603.70 672
7604.52 766
7605.34 738
7606.17 749
7606.99 843
7607.81 827
7608.64 848
7609.46 882
7610.28 896
7611.11 877
7611.93 784
7612.75 825
7613.58 768
7614.40 720
7615.23 723
7616.05 780
7616.87 756
7617.70 779
7618.52 832
7619.34 903
7620.17 844
7620.99 838
7621.82 834
7622.64 900
7623.46 842
7624.29 857
7625.11 801
7625.94 732
7626.76 775
7627.59 749
7628.41 799
7629.23 772
7630.06 720
7630.88 779
7631.71 900
7632.53 935
7633.36 982
7634.18 1024
7635.01 1094
7635.83 1055
7636.66 1043
7637.48 948
7638.31 940
7639.13 920
7639.95 909
7640.78 833
7641.61 771
7642.43 699
7643.26 654
7644.08 676
7644.91 619
7645.73 617
7646.56 622
7647.38 612
7648.21 619
7649.03 616
7649.86 598
7650.68 604
7651.51 627
7652.33 630
7653.16 562
7653.99 625
7654.81 645
7655.64 621
7656.46 607
7657.29 563
7658.12 610
7658.94 559
7659.77 550
7660.59 564
7661.42 634
7662.25 644
7663.07 628
7663.90 526
7664.72 578
7665.55 628
7666.38 540
7667.20 615
7668.03 570
7668.86 570
7669.68 649
7670.51 666
7671.34 609
7672.16 657
7672.99 625
7673.82 591
7674.64 552
7675.47 539
7676.30 567
7677.12 542
7677.95 599
7678.78 610
7679.61 558
7680.43 546
7681.26 542
7682.09 557
7682.92 549
7683.74 533
7684.57 539
7685.40 564
7686.22 579
7687.05 595
7687.88 567
7688.71 526
7689.54 569
7690.36 589
7691.19 620
7692.02 550
7692.85 599
7693.67 606
7694.50 536
7695.33 534
7696.16 597
7696.99 584
7697.81 563
7698.64 584
7699.47 570
7700.30 575
7701.13 581
7701.96 576
7702.78 578
7703.61 545
7704.44 565
7705.27 592
7706.10 545
7706.93 540
7707.75 616
7708.58 584
7709.41 582
7710.24 564
7711.07 584
7711.90 497
7712.73 511
7713.56 551
7714.39 521
7715.21 499
7716.04 518
7716.87 536
7717.70 471
7718.53 488
7719.36 555
7720.19 556
7721.02 536
7721.85 534
7722.68 527
7723.51 511
7724.34 519
7725.17 497
7726.00 507
7726.83 528
7727.66 478
7728.49 507
7729.31 519
7730.14 488
7730.97 481
7731.80 511
7732.63 513
7733.46 532
7734.29 531
7735.12 500
7735.95 474
7736.78 478
7737.62 508
7738.45 522
7739.28 474
7740.11 515
7740.94 526
7741.77 548
7742.60 505
7743.43 518
7744.26 443
7745.09 506
7745.92 463
7746.75 537
7747.58 530
7748.41 490
7749.24 545
7750.07 644
7750.91 582
7751.74 518
7752.57 536
7753.40 490
7754.23 508
7755.06 467
7755.89 507
7756.72 539
7757.55 506
7758.39 561
7759.22 595
7760.05 506
7760.88 533
7761.71 564
7762.54 563
7763.37 544
7764.21 558
7765.04 514
7765.87 513
7766.70 550
7767.53 535
7768.37 514
7769.20 522
7770.03 526
7770.86 539
7771.69 541
7772.53 584
7773.36 571
7774.19 505
7775.02 495
7775.85 551
7776.69 516
7777.52 501
7778.35 507
7779.18 536
7780.02 546
7780.85 571
7781.68 494
7782.51 579
7783.35 547
7784.18 589
7785.01 565
7785.85 599
7786.68 599
7787.51 532
7788.34 504
7789.18 590
7790.01 559
7790.84 539
7791.68 524
7792.51 522
7793.34 544
7794.18 520
7795.01 481
7795.84 452
7796.68 540
7797.51 534
7798.34 539
7799.18 537
7800.01 542
7800.84 507
7801.68 562
7802.51 497
7803.35 626
7804.18 566
7805.01 574
7805.85 601
7806.68 546
7807.51 593
7808.35 581
7809.18 594
7810.02 595
7810.85 580
7811.69 614
7812.52 604
7813.35 613
7814.19 634
7815.02 617
7815.86 633
7816.69 679
7817.53 692
7818.36 751
7819.20 768
7820.03 800
7820.86 754
7821.70 785
7822.53 723
7823.37 731
7824.20 689
7825.04 623
7825.87 699
7826.71 715
7827.54 703
7828.38 693
7829.21 738
7830.05 732
7830.88 795
7831.72 757
7832.56 768
7833.39 748
7834.23 724
7835.06 725
7835.90 697
7836.73 667
7837.57 662
7838.40 707
7839.24 759
7840.08 831
7840.91 713
7841.75 704
7842.58 672
7843.42 684
7844.25 645
7845.09 655
7845.93 659
7846.76 693
7847.60 687
7848.44 726
7849.27 699
7850.11 757
7850.94 707
7851.78 691
7852.62 672
7853.45 679
7854.29 720
7855.13 694
7855.96 642
7856.80 725
7857.64 742
7858.47 763
7859.31 820
7860.15 761
7860.98 781
7861.82 917
7862.66 934
7863.49 815
7864.33 899
7865.17 843
7866.01 741
7866.84 754
7867.68 732
7868.52 758
7869.35 714
7870.19 775
7871.03 747
7871.87 794
7872.70 795
7873.54 831
7874.38 805
7875.22 814
7876.05 810
7876.89 841
7877.73 896
7878.57 865
7879.41 965
7880.24 1084
7881.08 1102
7881.92 1093
7882.76 1065
7883.60 1042
7884.43 976
7885.27 1056
7886.11 1002
7886.95 932
7887.79 917
7888.62 910
7889.46 866
7890.30 837
7891.14 840
7891.98 845
7892.82 949
7893.66 955
7894.49 918
7895.33 888
7896.17 946
7897.01 834
7897.85 871
7898.69 820
7899.53 797
7900.37 794
7901.20 778
7902.04 785
7902.88 790
7903.72 757
7904.56 759
7905.40 738
7906.24 706
7907.08 728
7907.92 727
7908.76 723
7909.60 705
7910.44 718
7911.28 609
7912.12 666
7912.96 679
7913.80 685
7914.63 732
7915.47 666
7916.31 705
7917.15 748
7917.99 705
7918.83 733
7919.67 771
7920.51 799
7921.35 821
7922.19 866
7923.03 855
7923.87 843
7924.71 799
7925.56 790
7926.40 790
7927.24 766
7928.08 729
7928.92 677
7929.76 664
7930.60 659
7931.44 645
7932.28 537
7933.12 568
7933.96 619
7934.80 631
7935.64 669
7936.48 678
7937.32 708
7938.16 699
7939.01 555
7939.85 639
7940.69 688
7941.53 610
7942.37 572
7943.21 580
7944.05 597
7944.89 623
7945.74 605
7946.58 605
7947.42 659
7948.26 613
7949.10 608
7949.94 633
7950.78 623
7951.63 608
7952.47 589
7953.31 616
7954.15 640
7954.99 629
7955.84 705
7956.68 773
7957.52 754
7958.36 749
7959.20 750
7960.05 772
7960.89 770
7961.73 701
7962.57 629
7963.41 605
7964.26 666
7965.10 658
7965.94 703
7966.78 688
7967.63 750
7968.47 644
7969.31 715
7970.15 743
7971.00 748
7971.84 742
7972.68 714
7973.53 640
7974.37 634
7975.21 630
7976.05 594
7976.90 618
7977.74 642
7978.58 612
7979.43 635
7980.27 603
7981.11 576
7981.96 650
7982.80 546
7983.64 552
7984.49 582
7985.33 611
7986.17 567
7987.02 593
7987.86 564
7988.70 555
7989.55 555
7990.39 594
7991.24 612
7992.08 599
7992.92 558
7993.77 547
7994.61 521
7995.46 555
7996.30 538
7997.14 540
7997.99 485
7998.83 515
7999.68 574
8000.52 513
8001.36 547
8002.21 535
8003.05 576
8003.90 582
8004.74 525
8005.59 495
8006.43 525
8007.28 591
8008.12 560
8008.97 599
8009.81 541
8010.65 586
8011.50 585
8012.34 552
8013.19 573
8014.03 535
8014.88 537
8015.72 566
8016.57 511
8017.41 473
8018.26 459
8019.11 468
8019.95 478
8020.80 519
8021.64 486
8022.49 471
8023.33 524
8024.18 483
8025.02 512
8025.87 528
8026.71 509
8027.56 531
8028.41 502
8029.25 511
8030.10 551
8030.94 518
8031.79 533
8032.64 504
8033.48 481
8034.33 501
8035.17 499
8036.02 554
8036.87 508
8037.71 557
8038.56 495
8039.40 465
8040.25 530
8041.10 525
8041.94 496
8042.79 456
8043.64 497
8044.48 515
8045.33 507
8046.18 475
8047.02 514
8047.87 495
8048.72 540
8049.56 508
8050.41 507
8051.26 514
8052.10 524
8052.95 517
8053.80 496
8054.65 497
8055.49 484
8056.34 526
8057.19 519
8058.04 478
8058.88 501
8059.73 483
8060.58 533
8061.42 473
8062.27 503
8063.12 446
8063.97 484
8064.82 494
8065.66 517
8066.51 479
8067.36 480
8068.21 481
8069.05 464
8069.90 436
8070.75 441
8071.60 429
8072.45 422
8073.29 491
8074.14 477
8074.99 424
8075.84 443
8076.69 426
8077.54 428
8078.38 463
8079.23 439
8080.08 431
8080.93 488
8081.78 483
8082.63 507
8083.48 470
8084.32 455
8085.17 491
8086.02 507
8086.87 469
8087.72 454
8088.57 441
8089.42 442
8090.27 431
8091.11 459
8091.96 441
8092.81 399
8093.66 488
8094.51 468
8095.36 470
8096.21 475
8097.06 510
8097.91 448
8098.76 409
8099.61 409
8100.46 400
8101.31 458
8102.16 440
8103.01 409
8103.86 412
8104.71 521
8105.56 533
8106.41 473
8107.26 467
8108.11 473
8108.96 493
8109.81 488
8110.66 415
8111.51 446
8112.36 461
8113.21 473
8114.06 500
8114.91 474
8115.76 421
8116.61 465
8117.46 457
8118.31 501
8119.16 530
8120.01 493
8120.86 461
8121.71 473
8122.56 473
8123.41 474
8124.26 463
8125.11 508
8125.96 473
8126.82 484
8127.67 492
8128.52 516
8129.37 545
8130.22 534
8131.07 516
8131.92 537
8132.77 524
8133.62 484
8134.48 481
8135.33 567
8136.18 545
8137.03 528
8137.88 526
8138.73 500
8139.58 496
8140.44 501
8141.29 486
8142.14 460
8142.99 493
8143.84 513
8144.69 542
8145.55 521
8146.40 489
8147.25 505
8148.10 542
8148.95 563
8149.81 534
8150.66 600
8151.51 624
8152.36 605
8153.22 615
8154.07 539
8154.92 613
8155.77 671
8156.63 666
8157.48 706
8158.33 786
8159.18 787
8160.04 843
8160.89 789
8161.74 680
8162.59 584
8163.45 639
8164.30 619
8165.15 630
8166.01 605
8166.86 546
8167.71 576
8168.57 575
8169.42 511
8170.27 517
8171.12 516
8171.98 566
8172.83 550
8173.68 570
8174.54 523
8175.39 497
8176.25 521
8177.10 548
8177.95 557
8178.81 577
8179.66 501
8180.51 490
8181.37 487
8182.22 509
8183.07 471
8183.93 461
8184.78 475
8185.64 466
8186.49 412
8187.34 410
8188.20 455
8189.05 467
8189.91 440
8190.76 483
8191.62 442
8192.47 491
8193.32 501
8194.18 469
8195.03 463
8195.89 464
8196.74 494
8197.60 451
8198.45 410
8199.31 451
8200.16 463
8201.02 470
8201.87 514
8202.73 509
8203.58 471
8204.44 498
8205.29 543
8206.15 467
8207.00 465
8207.86 501
8208.71 500
8209.57 454
8210.42 508
8211.28 466
8212.13 489
8212.99 448
8213.84 463
8214.70 467
8215.56 471
8216.41 474
8217.27 481
8218.12 497
8218.98 435
8219.83 452
8220.69 448
8221.55 489
8222.40 476
8223.26 483
8224.11 460
8224.97 433
8225.83 458
8226.68 453
8227.54 486
8228.39 474
8229.25 494
8230.11 407
8230.96 456
8231.82 427
8232.68 460
8233.53 442
8234.39 496
8235.25 453
8236.10 442
8236.96 421
8237.82 436
8238.67 430
8239.53 415
8240.39 428
8241.24 405
8242.10 397
8242.96 490
8243.81 479
8244.67 477
8245.53 414
8246.39 390
8247.24 422
8248.10 467
8248.96 462
8249.81 455
8250.67 476
8251.53 463
8252.39 454
8253.24 418
8254.10 406
8254.96 433
8255.82 427
8256.68 436
8257.53 414
8258.39 415
8259.25 417
8260.11 454
8260.96 416
8261.82 456
8262.68 454
8263.54 428
8264.40 463
8265.25 428
8266.11 440
8266.97 485
8267.83 480
8268.69 425
8269.55 438
8270.40 415
8271.26 406
8272.12 435
8272.98 442
8273.84 499
8274.70 468
8275.56 482
8276.41 469
8277.27 467
8278.13 495
8278.99 450
8279.85 393
8280.71 377
8281.57 497
8282.43 432
8283.29 476
8284.15 444
8285.00 471
8285.86 484
8286.72 471
8287.58 459
8288.44 471
8289.30 502
8290.16 489
8291.02 445
8291.88 488
8292.74 494
8293.60 437
8294.46 487
8295.32 468
8296.18 481
8297.04 473
8297.90 459
8298.76 434
8299.62 473
8300.48 448
8301.34 434
8302.20 438
8303.06 421
8303.92 438
8304.78 423
8305.64 453
8306.50 502
8307.36 455
8308.22 438
8309.08 448
8309.94 414
8310.80 480
8311.66 467
8312.52 508
8313.38 440
8314.24 475
8315.10 481
8315.97 465
8316.83 453
8317.69 468
8318.55 437
8319.41 515
8320.27 495
8321.13 470
8321.99 491
8322.85 508
8323.71 445
8324.58 418
8325.44 408
8326.30 460
8327.16 403
8328.02 412
8328.88 421
8329.74 413
8330.61 426
8331.47 390
8332.33 431
8333.19 476
8334.05 427
8334.91 438
8335.78 438
8336.64 461
8337.50 480
8338.36 427
8339.22 442
8340.09 407
8340.95 427
8341.81 468
8342.67 393
8343.53 441
8344.40 461
8345.26 517
8346.12 475
8346.98 457
8347.85 421
8348.71 473
8349.57 504
8350.43 492
8351.30 459
8352.16 437
8353.02 413
8353.88 413
8354.75 406
8355.61 441
8356.47 449
8357.34 451
8358.20 451
8359.06 396
8359.93 440
8360.79 422
8361.65 463
8362.51 434
8363.38 399
8364.24 417
8365.10 447
8365.97 440
8366.83 447
8367.69 461
8368.56 420
8369.42 473
8370.29 462
8371.15 430
8372.01 480
8372.88 478
8373.74 458
8374.60 461
8375.47 467
8376.33 460
8377.20 461
8378.06 467
8378.92 486
8379.79 436
8380.65 480
8381.52 430
8382.38 434
8383.25 450
8384.11 448
8384.97 414
8385.84 441
8386.70 437
8387.57 440
8388.43 445
8389.30 455
8390.16 463
8391.03 475
8391.89 406
8392.76 439
8393.62 470
8394.48 448
8395.35 486
8396.21 449
8397.08 483
8397.94 495
8398.81 434
8399.67 476
8400.54 442
8401.41 499
8402.27 543
8403.14 461
8404.00 427
8404.87 431
8405.73 494
8406.60 534
8407.46 563
8408.33 525
8409.19 431
8410.06 492
8410.93 522
8411.79 505
8412.66 452
8413.52 491
8414.39 537
8415.25 519
8416.12 504
8416.99 480
8417.85 484
8418.72 476
8419.59 452
8420.45 491
8421.32 515
8422.18 521
8423.05 513
8423.92 539
8424.78 518
8425.65 541
8426.52 553
8427.38 545
8428.25 532
8429.12 573
8429.98 570
8430.85 547
8431.72 538
8432.58 531
8433.45 574
8434.32 610
8435.18 604
8436.05 597
8436.92 534
8437.78 552
8438.65 576
8439.52 626
8440.39 639
8441.25 574
8442.12 595
8442.99 702
8443.86 778
8444.72 798
8445.59 865
8446.46 902
8447.33 897
8448.19 894
8449.06 909
8449.93 828
8450.80 788
8451.66 764
8452.53 682
8453.40 712
8454.27 725
8455.14 743
8456.00 791
8456.87 784
8457.74 847
8458.61 820
8459.48 919
8460.35 998
8461.21 1006
8462.08 938
8462.95 913
8463.82 846
8464.69 815
8465.56 860
8466.42 863
8467.29 774
8468.16 789
8469.03 898
8469.90 989
8470.77 1208
8471.64 1368
8472.51 1598
8473.37 1774
8474.24 1827
8475.11 1818
8475.98 1700
8476.85 1498
8477.72 1340
8478.59 1193
8479.46 1072
8480.33 949
8481.20 921
8482.07 841
8482.94 742
8483.81 706
8484.67 749
8485.54 687
8486.41 700
8487.28 664
8488.15 623
8489.02 580
8489.89 669
8490.76 620
8491.63 642
8492.50 634
8493.37 634
8494.24 579
8495.11 625
8495.98 600
8496.85 528
8497.72 600
8498.59 585
8499.46 612
8500.33 598
8501.20 547
8502.07 573
8502.94 578
8503.82 589
8504.69 632
8505.56 603
8506.43 586
8507.30 624
8508.17 641
8509.04 655
8509.91 693
8510.78 728
8511.65 720
8512.52 720
8513.39 646
8514.26 752
8515.14 766
8516.01 700
8516.88 675
8517.75 663
8518.62 695
8519.49 688
8520.36 602
8521.23 571
8522.11 641
8522.98 601
8523.85 605
8524.72 641
8525.59 596
8526.46 590
8527.34 578
8528.21 537
8529.08 632
8529.95 589
8530.82 605
8531.69 693
8532.57 720
8533.44 613
8534.31 627
8535.18 610
8536.05 610
8536.93 654
8537.80 651
8538.67 628
8539.54 705
8540.42 675
8541.29 660
8542.16 691
8543.03 657
8543.91 706
8544.78 668
8545.65 676
8546.52 642
8547.40 623
8548.27 663
8549.14 665
8550.02 654
8550.89 631
8551.76 603
8552.63 668
8553.51 715
8554.38 725
8555.25 757
8556.13 853
8557.00 960
8557.87 890
8558.75 855
8559.62 904
8560.49 895
8561.37 782
8562.24 807
8563.11 724
8563.99 671
8564.86 634
8565.73 608
8566.61 606
8567.48 607
8568.36 554
8569.23 528
8570.10 544
8570.98 573
8571.85 565
8572.73 561
8573.60 556
8574.47 575
8575.35 547
8576.22 585
8577.10 575
8577.97 538
8578.84 545
8579.72 527
8580.59 526
8581.47 536
8582.34 524
8583.22 546
8584.09 522
8584.97 548
8585.84 552
8586.72 555
8587.59 515
8588.47 562
8589.34 528
8590.22 548
8591.09 548
8591.96 541
8592.84 546
8593.72 506
8594.59 488
8595.47 516
8596.34 539
8597.22 531
8598.09 522
8598.97 517
8599.84 528
8600.72 570
8601.59 583
8602.47 576
8603.34 509
8604.22 550
8605.10 525
8605.97 525
8606.85 522
8607.72 569
8608.60 509
8609.47 505
8610.35 504
8611.23 514
8612.10 545
8612.98 523
8613.85 508
8614.73 511
8615.61 526
8616.48 548
8617.36 574
8618.24 567
8619.11 522
8619.99 592
8620.87 562
8621.74 520
8622.62 508
8623.49 517
8624.37 555
8625.25 558
8626.13 593
8627.00 558
8627.88 571
8628.76 544
8629.63 520
8630.51 557
8631.39 508
8632.26 580
8633.14 554
8634.02 605
8634.89 583
8635.77 578
8636.65 554
8637.53 569
8638.40 570
8639.28 611
8640.16 603
8641.04 573
8641.91 605
8642.79 636
8643.67 601
8644.55 616
8645.42 652
8646.30 643
8647.18 612
8648.06 674
8648.94 718
8649.81 685
8650.69 605
8651.57 630
8652.45 657
8653.33 673
8654.20 658
8655.08 700
8655.96 597
8656.84 649
8657.72 657
8658.60 648
8659.47 611
8660.35 614
8661.23 651
8662.11 718
8662.99 664
8663.87 725
8664.75 686
8665.62 657
8666.50 685
8667.38 626
8668.26 627
8669.14 616
8670.02 680
8670.90 726
8671.78 700
8672.66 749
8673.54 835
8674.42 888
8675.29 953
8676.17 958
8677.05 1075
8677.93 1065
8678.81 1118
8679.69 1082
8680.57 1089
8681.45 1045
8682.33 1030
8683.21 975
8684.09 911
8684.97 873
8685.85 846
8686.73 820
8687.61 764
8688.49 778
8689.37 747
8690.25 855
8691.13 888
8692.01 1035
8692.89 1179
8693.77 1335
8694.65 1558
8695.53 1820
8696.41 1911
8697.29 1845
8698.17 1756
8699.05 1751
8699.93 1593
8700.81 1367
8701.69 1276
8702.57 1053
8703.45 994
8704.33 850
8705.22 768
8706.10 736
8706.98 778
8707.86 738
8708.74 655
8709.62 651
8710.50 643
8711.38 637
8712.26 632
8713.14 610
8714.03 688
8714.91 654
8715.79 650
8716.67 641
8717.55 646
8718.43 603
8719.31 576
8720.20 610
8721.08 620
8721.96 590
8722.84 621
8723.72 556
8724.60 553
8725.49 532
8726.37 567
8727.25 595
8728.13 637
8729.01 536
8729.90 565
8730.78 644
8731.66 659
8732.54 643
8733.42 662
8734.31 649
8735.19 608
8736.07 682
8736.95 679
8737.84 654
8738.72 588
8739.60 592
8740.48 555
8741.37 553
8742.25 537
8743.13 571
8744.01 518
8744.90 510
8745.78 502
8746.66 503
8747.54 534
8748.43 532
8749.31 555
8750.19 502
8751.08 519
8751.96 537
8752.84 539
8753.73 517
8754.61 530
8755.49 537
8756.38 604
8757.26 628
8758.14 612
8759.03 642
8759.91 639
8760.79 664
8761.68 617
8762.56 555
8763.45 625
8764.33 676
8765.21 632
8766.10 576
8766.98 555
8767.86 579
8768.75 568
8769.63 606
8770.52 614
8771.40 606
8772.28 571
8773.17 587
8774.05 579
8774.94 576
8775.82 579
8776.71 600
8777.59 595
8778.48 543
8779.36 509
8780.24 457
8781.13 514
8782.01 490
8782.90 480
8783.78 510
8784.67 507
8785.55 481
8786.44 488
8787.32 485
8788.21 516
8789.09 503
8789.98 461
8790.86 447
8791.75 490
8792.63 459
8793.52 507
8794.40 431
8795.29 475
8796.17 522
8797.06 481
8797.94 507
8798.83 500
8799.72 443
8800.60 427
8801.49 433
8802.37 446
8803.26 457
8804.14 477
8805.03 490
8805.92 482
8806.80 499
8807.69 500
8808.57 485
8809.46 506
8810.35 482
8811.23 435
8812.12 427
8813.00 456
8813.89 409
8814.78 469
8815.66 464
8816.55 442
8817.44 425
8818.32 448
8819.21 474
8820.10 437
8820.98 470
8821.87 439
8822.76 450
8823.64 446
8824.53 442
8825.42 470
8826.30 434
8827.19 435
8828.08 452
8828.96 476
8829.85 491
8830.74 496
8831.63 458
8832.51 513
8833.40 459
8834.29 470
8835.17 431
8836.06 457
8836.95 442
8837.84 460
8838.72 472
8839.61 474
8840.50 479
8841.39 432
8842.28 461
8843.16 471
8844.05 471
8844.94 382
8845.83 435
8846.71 395
8847.60 399
8848.49 371
8849.38 456
8850.27 465
8851.15 473
8852.04 498
8852.93 473
8853.82 436
8854.71 435
8855.60 463
8856.48 451
8857.37 388
8858.26 430
8859.15 434
8860.04 457
8860.93 441
8861.82 413
8862.70 423
8863.59 425
8864.48 454
8865.37 382
8866.26 416
8867.15 397
8868.04 399
8868.93 395
8869.82 397
8870.70 393
8871.59 461
8872.48 441
8873.37 399
8874.26 406
8875.15 382
8876.04 448
8876.93 401
8877.82 386
8878.71 398
8879.60 395
8880.49 402
8881.38 451
8882.27 388
8883.16 388
8884.05 385
8884.94 383
8885.83 415
8886.72 437
8887.61 426
8888.50 414
8889.39 398
8890.28 425
8891.17 372
8892.06 368
8892.95 378
8893.84 387
8894.73 386
8895.62 381
8896.51 363
8897.40 393
8898.29 339
8899.18 361
8900.07 381
8900.96 386
8901.85 338
8902.74 396
8903.63 368
8904.52 387
8905.42 368
8906.31 343
8907.20 363
8908.09 407
8908.98 421
8909.87 351
8910.76 437
8911.65 331
8912.54 373
8913.44 360
8914.33 403
8915.22 360
8916.11 333
8917.00 359
8917.89 368
8918.78 398
8919.68 384
8920.57 357
8921.46 391
8922.35 392
8923.24 406
8924.13 392
8925.03 349
8925.92 380
8926.81 417
8927.70 377
8928.59 393
8929.49 367
8930.38 374
8931.27 353
8932.16 387
8933.05 405
8933.95 367
8934.84 376
8935.73 361
8936.62 365
8937.52 372
8938.41 363
8939.30 351
8940.19 364
8941.09 349
8941.98 330
8942.87 338
8943.77 370
8944.66 360
8945.55 373
8946.44 347
8947.34 381
8948.23 355
8949.12 339
8950.02 343
8950.91 359
8951.80 347
8952.70 372
8953.59 382
8954.48 338
8955.38 338
8956.27 339
8957.16 345
8958.06 329
8958.95 338
8959.84 316
8960.74 360
8961.63 336
8962.52 346
8963.42 386
8964.31 350
8965.21 346
8966.10 326
8966.99 336
8967.89 354
8968.78 350
8969.68 389
8970.57 378
8971.46 385
8972.36 350
8973.25 394
8974.15 349
8975.04 319
8975.94 350
8976.83 340
8977.72 332
8978.62 362
8979.51 368
8980.41 356
8981.30 375
8982.20 367
8983.09 321
8983.99 340
8984.88 343
8985.78 360
8986.67 354
8987.57 297
8988.46 358
8989.36 329
8990.25 341
8991.15 340
8992.04 372
8992.94 370
8993.83 362
8994.73 322
8995.62 323
8996.52 340
8997.41 368
8998.31 388
8999.21 337
9000.10 384
9001.00 352
9001.89 351
9002.79 325
9003.68 355
9004.58 343
9005.48 362
9006.37 346
9007.27 354
9008.16 325
9009.06 349
9009.96 315
9010.85 313
9011.75 323
9012.64 308
9013.54 321
9014.44 367
9015.33 337
9016.23 353
9017.13 325
9018.02 332
9018.92 345
9019.82 365
9020.71 303
9021.61 287
9022.51 329
9023.40 341
9024.30 344
9025.20 373
9026.09 369
9026.99 374
9027.89 370
9028.78 320
9029.68 301
9030.58 330
9031.48 358
9032.37 330
9033.27 325
9034.17 304
9035.06 306
9035.96 311
9036.86 341
9037.76 333
9038.65 312
9039.55 342
9040.45 369
9041.35 338
9042.25 293
9043.14 315
9044.04 333
9044.94 347
9045.84 319
9046.73 337
9047.63 343
9048.53 323
9049.43 309
9050.33 340
9051.22 395
9052.12 364
9053.02 345
9053.92 335
9054.82 329
9055.72 306
9056.61 323
9057.51 324
9058.41 366
9059.31 343
9060.21 347
9061.11 346
9062.01 345
9062.91 336
9063.80 323
9064.70 363
9065.60 359
9066.50 335
9067.40 324
9068.30 367
9069.20 356
9070.10 340
9071.00 351
9071.89 353
9072.79 321
9073.69 322
9074.59 419
9075.49 393
9076.39 402
9077.29 378
9078.19 343
9079.09 348
9079.99 372
9080.89 350
9081.79 382
9082.69 335
9083.59 347
9084.49 374
9085.39 395
9086.29 364
9087.19 353
9088.09 362
9088.99 334
9089.89 334
9090.79 320
9091.69 381
9092.59 354
9093.49 392
9094.39 386
9095.29 362
9096.19 359
9097.09 342
9097.99 339
9098.89 367
9099.79 403
9100.69 383
9101.59 372
9102.49 339
9103.39 381
9104.30 318
9105.20 351
9106.10 391
9107.00 320
9107.90 334
9108.80 389
9109.70 376
9110.60 364
9111.50 321
9112.40 356
9113.31 349
9114.21 379
9115.11 345
9116.01 285
9116.91 363
9117.81 325
9118.71 339
9119.62 319
9120.52 343
9121.42 357
9122.32 331
9123.22 341
9124.12 355
9125.03 308
9125.93 333
9126.83 334
9127.73 366
9128.63 357
9129.54 341
9130.44 294
9131.34 328
9132.24 338
9133.14 325
9134.05 339
9134.95 326
9135.85 362
9136.75 317
9137.66 323
9138.56 287
9139.46 298
9140.36 355
9141.27 306
9142.17 307
9143.07 287
9143.97 303
9144.88 366
9145.78 331
9146.68 335
9147.59 310
9148.49 298
9149.39 303
9150.29 281
9151.20 321
9152.10 324
9153.00 334
9153.91 328
9154.81 341
9155.71 338
9156.62 331
9157.52 318
9158.42 333
9159.33 322
9160.23 323
9161.14 299
9162.04 305
9162.94 344
9163.85 351
9164.75 310
9165.65 297
9166.56 316
9167.46 298
9168.37 338
9169.27 349
9170.17 316
9171.08 312
9171.98 340
9172.89 336
9173.79 326
9174.69 327
9175.60 289
9176.50 310
9177.41 328
9178.31 342
9179.22 296
9180.12 309
9181.03 301
9181.93 267
9182.84 274
9183.74 311
9184.64 303
9185.55 326
9186.45 316
9187.36 342
9188.26 358
9189.17 320
9190.07 324
9190.98 317
9191.88 350
9192.79 303
9193.69 291
9194.60 298
9195.51 311
9196.41 317
9197.32 327
9198.22 320
9199.13 345
9200.03 363
9200.94 376
9201.84 350
9202.75 370
9203.66 384
9204.56 427
9205.47 408
9206.37 345
9207.28 381
9208.18 372
9209.09 374
9210.00 347
9210.90 324
9211.81 303
9212.71 351
9213.62 325
9214.53 283
9215.43 302
9216.34 291
9217.25 358
9218.15 310
9219.06 312
9219.97 369
9220.87 349
9221.78 350
9222.69 327
9223.59 351
9224.50 332
9225.41 341
9226.31 298
9227.22 307
9228.13 321
9229.03 302
9229.94 319
9230.85 310
9231.75 286
9232.66 289
9233.57 348
9234.48 364
9235.38 319
9236.29 296
9237.20 329
9238.11 351
9239.01 307
9239.92 309
9240.83 332
9241.74 292
9242.64 365
9243.55 310
9244.46 282
9245.37 290
9246.27 311
9247.18 301
9248.09 316
9249.00 312
9249.91 297
9250.81 329
9251.72 306
9252.63 301
9253.54 285
9254.45 319
9255.35 289
9256.26 343
9257.17 353
9258.08 287
9258.99 284
9259.90 299
9260.80 306
9261.71 318
9262.62 327
9263.53 304
9264.44 317
9265.35 323
9266.26 356
9267.17 320
9268.07 318
9268.98 353
9269.89 317
9270.80 321
9271.71 343
9272.62 342
9273.53 302
9274.44 263
9275.35 296
9276.26 297
9277.17 337
9278.08 318
9278.98 313
9279.89 316
9280.80 335
9281.71 313
9282.62 360
9283.53 324
9284.44 310
9285.35 340
9286.26 320
9287.17 356
9288.08 335
9288.99 347
9289.90 336
9290.81 307
9291.72 325
9292.63 363
9293.54 356
9294.45 306
9295.36 325
9296.27 313
9297.18 352
9298.09 336
9299.00 378
9299.91 361
9300.82 337
9301.73 326
9302.65 358
9303.56 327
9304.47 305
9305.38 387
9306.29 382
9307.20 347
9308.11 378
9309.02 362
9309.93 347
9310.84 343
9311.75 381
9312.66 408
9313.58 428
9314.49 438
9315.40 416
9316.31 377
9317.22 365
9318.13 320
9319.04 413
9319.95 396
9320.87 342
9321.78 332
9322.69 359
9323.60 373
9324.51 345
9325.42 357
9326.34 339
9327.25 377
9328.16 345
9329.07 324
9329.98 283
9330.90 321
9331.81 301
9332.72 340
9333.63 355
9334.54 341
9335.46 313
9336.37 347
9337.28 300
9338.19 304
9339.11 308
9340.02 322
9340.93 327
9341.84 329
9342.76 297
9343.67 314
9344.58 342
9345.49 378
9346.41 352
9347.32 328
9348.23 297
9349.14 336
9350.06 348
9350.97 303
9351.88 310
9352.80 306
9353.71 361
9354.62 341
9355.54 330
9356.45 315
9357.36 346
9358.28 304
9359.19 331
9360.10 353
9361.02 322
9361.93 334
9362.84 329
9363.76 366
9364.67 349
9365.58 340
9366.50 344
9367.41 328
9368.32 299
9369.24 315
9370.15 307
9371.07 338
9371.98 347
9372.89 332
9373.81 301
9374.72 334
9375.64 348
9376.55 349
9377.47 350
9378.38 323
9379.29 321
9380.21 350
9381.12 355
9382.04 359
9382.95 345
9383.87 339
9384.78 389
9385.70 344
9386.61 366
9387.52 387
9388.44 366
9389.35 364
9390.27 345
9391.18 336
9392.10 364
9393.01 366
9393.93 393
9394.84 352
9395.76 344
9396.67 412
9397.59 406
9398.51 375
9399.42 368
9400.34 359
9401.25 407
9402.17 434
9403.08 351
9404.00 364
9404.91 384
9405.83 364
9406.74 390
9407.66 313
9408.58 331
9409.49 344
9410.41 362
9411.32 342
9412.24 345
9413.16 342
9414.07 354
9414.99 340
9415.90 328
9416.82 315
9417.74 341
9418.65 301
9419.57 327
9420.49 340
9421.40 304
9422.32 350
9423.23 357
9424.15 356
9425.07 367
9425.98 345
9426.90 306
9427.82 323
9428.73 312
9429.65 333
9430.57 326
9431.48 356
9432.40 375
9433.32 341
9434.24 328
9435.15 349
9436.07 378
9436.99 352
9437.90 330
9438.82 323
9439.74 369
9440.66 391
9441.57 323
9442.49 388
9443.41 360
9444.33 384
9445.24 368
9446.16 345
9447.08 360
9448.00 396
9448.91 395
9449.83 431
9450.75 372
9451.67 360
9452.59 437
9453.50 443
9454.42 396
9455.34 451
9456.26 475
9457.18 499
9458.09 478
9459.01 517
9459.93 427
9460.85 436
9461.77 381
9462.69 411
9463.60 395
9464.52 383
9465.44 357
9466.36 382
9467.28 304
9468.20 313
9469.12 396
9470.03 376
9470.95 403
9471.87 362
9472.79 411
9473.71 397
9474.63 368
9475.55 348
9476.47 345
9477.39 359
9478.31 378
9479.22 410
9480.14 360
9481.06 352
9481.98 358
9482.90 380
9483.82 371
9484.74 449
9485.66 464
9486.58 428
9487.50 411
9488.42 383
9489.34 413
9490.26 407
9491.18 349
9492.10 327
9493.02 306
9493.94 341
9494.86 360
9495.78 325
9496.70 351
9497.62 358
9498.54 373
9499.46 349
9500.38 343
9501.30 334
9502.22 319
9503.14 339
9504.06 360
9504.98 301
9505.90 341
9506.82 331
9507.74 338
9508.66 363
9509.58 356
9510.50 363
9511.42 338
9512.35 367
9513.27 350
9514.19 376
9515.11 351
9516.03 349
9516.95 419
9517.87 381
9518.79 346
9519.71 353
9520.63 352
9521.56 353
9522.48 405
9523.40 331
9524.32 357
9525.24 341
9526.16 366
9527.08 393
9528.01 385
9528.93 348
9529.85 372
9530.77 366
9531.69 379
9532.61 356
9533.54 385
9534.46 394
9535.38 446
9536.30 438
9537.22 408
9538.15 403
9539.07 415
9539.99 392
9540.91 421
9541.84 442
9542.76 336
9543.68 382
9544.60 406
9545.52 369
9546.45 364
9547.37 346
9548.29 379
9549.21 348
9550.14 355
9551.06 344
9551.98 372
9552.91 380
9553.83 390
9554.75 376
9555.67 406
9556.60 350
9557.52 346
9558.44 370
9559.37 391
9560.29 374
9561.21 357
9562.14 419
9563.06 429
9563.98 409
9564.91 413
9565.83 472
9566.75 468
9567.68 382
9568.60 375
9569.52 391
9570.45 360
9571.37 376
9572.29 371
9573.22 403
9574.14 407
9575.07 376
9575.99 380
9576.91 375
9577.84 337
9578.76 342
9579.69 349
9580.61 349
9581.53 397
9582.46 382
9583.38 401
9584.31 349
9585.23 368
9586.16 360
9587.08 382
9588.00 346
9588.93 363
9589.85 385
9590.78 401
9591.70 397
9592.63 398
9593.55 410
9594.48 391
9595.40 346
9596.33 368
9597.25 396
9598.18 395
9599.10 386
9600.03 371
9600.95 393
9601.88 404
9602.80 405
9603.73 389
9604.65 392
9605.58 376
9606.50 391
9607.43 371
9608.35 387
9609.28 377
9610.21 427
9611.13 414
9612.06 378
9612.98 463
9613.91 459
9614.83 424
9615.76 375
9616.69 398
9617.61 451
9618.54 414
9619.46 453
9620.39 416
9621.32 433
9622.24 402
9623.17 406
9624.09 387
9625.02 452
9625.95 442
9626.87 430
9627.80 441
9628.73 419
9629.65 437
9630.58 478
9631.51 434
9632.43 476
9633.36 501
9634.29 521
9635.21 482
9636.14 530
9637.07 446
9637.99 493
9638.92 512
9639.85 484
9640.77 472
9641.70 482
9642.63 535
9643.56 522
9644.48 521
9645.41 508
9646.34 513
9647.26 554
9648.19 494
9649.12 564
9650.05 606
9650.97 642
9651.90 656
9652.83 616
9653.76 609
9654.68 656
9655.61 614
9656.54 638
9657.47 656
9658.40 580
9659.32 608
9660.25 599
9661.18 584
9662.11 575
9663.04 560
9663.96 584
9664.89 574
9665.82 539
9666.75 589
9667.68 616
9668.61 617
9669.53 626
9670.46 640
9671.39 643
9672.32 702
9673.25 658
9674.18 658
9675.11 652
9676.03 683
9676.96 657
9677.89 662
9678.82 642
9679.75 639
9680.68 688
9681.61 695
9682.54 620
9683.47 679
9684.40 701
9685.32 718
9686.25 710
9687.18 675
9688.11 683
9689.04 689
9689.97 655
9690.90 620
9691.83 689
9692.76 676
9693.69 688
9694.62 700
9695.55 721
9696.48 705
9697.41 699
9698.34 714
9699.27 706
9700.20 746
9701.13 793
9702.06 848
9702.99 850
9703.92 869
9704.85 877
9705.78 809
9706.71 771
9707.64 721
9708.57 778
9709.50 753
9710.43 754
9711.36 727
9712.29 752
9713.22 781
9714.15 760
9715.08 780
9716.01 838
9716.94 856
9717.87 906
9718.80 936
9719.74 944
9720.67 1020
9721.60 927
9722.53 839
9723.46 948
9724.39 877
9725.32 797
9726.25 761
9727.18 722
9728.11 744
9729.05 708
9729.98 722
9730.91 726
9731.84 651
9732.77 651
9733.70 727
9734.63 745
9735.57 671
9736.50 753
9737.43 746
9738.36 791
9739.29 761
9740.22 764
9741.16 723
9742.09 748
9743.02 712
9743.95 670
9744.88 722
9745.82 681
9746.75 693
9747.68 599
9748.61 570
9749.55 658
9750.48 660
9751.41 600
9752.34 597
9753.27 628
9754.21 637
9755.14 643
9756.07 648
9757.01 654
9757.94 626
9758.87 540
9759.80 565
9760.74 607
9761.67 681
9762.60 624
9763.53 567
9764.47 565
9765.40 603
9766.33 567
9767.27 583
9768.20 542
9769.13 560
9770.07 604
9771.00 623
9771.93 580
9772.87 586
9773.80 597
9774.73 622
9775.67 591
9776.60 568
9777.53 599
9778.47 588
9779.40 585
9780.34 613
9781.27 599
9782.20 604
9783.14 627
9784.07 682
9785.00 682
9785.94 669
9786.87 691
9787.81 747
9788.74 716
9789.68 680
9790.61 691
9791.54 702
9792.48 671
9793.41 599
9794.35 541
9795.28 570
9796.22 593
9797.15 572
9798.08 575
9799.02 585
9799.95 622
9800.89 684
9801.82 695
9802.76 735
9803.69 673
9804.63 660
9805.56 634
9806.50 670
9807.43 620
9808.37 592
9809.30 555
9810.24 481
9811.17 475
9812.11 488
9813.04 491
9813.98 506
9814.91 511
9815.85 553
9816.79 543
9817.72 500
9818.66 495
9819.59 483
9820.53 482
9821.46 490
9822.40 473
9823.34 525
9824.27 464
9825.21 463
9826.14 446
9827.08 454
9828.02 458
9828.95 482
9829.89 473
9830.82 476
9831.76 445
9832.70 483
9833.63 458
9834.57 407
9835.50 427
9836.44 466
9837.38 450
9838.31 427
9839.25 434
9840.19 476
9841.12 443
9842.06 445
9843.00 394
9843.93 420
9844.87 457
9845.81 453
9846.74 449
9847.68 486
9848.62 476
9849.56 473
9850.49 414
9851.43 415
9852.37 443
9853.30 429
9854.24 450
9855.18 459
9856.12 419
9857.05 443
9857.99 414
9858.93 449
9859.87 435
9860.80 421
9861.74 490
9862.68 449
9863.62 396
9864.55 482
9865.49 447
9866.43 443
9867.37 500
9868.31 438
9869.24 412
9870.18 422
9871.12 431
9872.06 431
9873.00 410
9873.93 401
9874.87 461
9875.81 440
9876.75 406
9877.69 407
9878.63 421
9879.56 447
9880.50 485
9881.44 443
9882.38 462
9883.32 449
9884.26 500
9885.20 424
9886.14 438
9887.07 425
9888.01 459
9888.95 468
9889.89 405
9890.83 439
9891.77 453
9892.71 461
9893.65 422
9894.59 361
9895.53 367
9896.47 442
9897.40 436
9898.34 420
9899.28 344
9900.22 404
9901.16 473
9902.10 457
9903.04 401
9903.98 404
9904.92 422
9905.86 409
9906.80 421
9907.74 414
9908.68 457
9909.62 477
9910.56 476
9911.50 410
9912.44 418
9913.38 513
9914.32 474
9915.26 450
9916.20 431
9917.14 478
9918.08 457
9919.02 449
9919.96 446
9920.90 459
9921.84 422
9922.78 442
9923.72 444
9924.66 457
9925.61 432
9926.55 489
9927.49 555
9928.43 665
9929.37 811
9930.31 811
9931.25 912
9932.19 845
9933.13 835
9934.07 751
9935.01 669
9935.96 617
9936.90 626
9937.84 580
9938.78 549
9939.72 462
9940.66 456
9941.60 444
9942.54 452
9943.49 430
9944.43 407
9945.37 435
9946.31 424
9947.25 446
9948.19 463
9949.14 410
9950.08 421
9951.02 388
9951.96 404
9952.90 448
9953.85 383
9954.79 358
9955.73 362
9956.67 407
9957.61 415
9958.56 433
9959.50 424
9960.44 420
9961.38 424
9962.33 464
9963.27 447
9964.21 371
9965.15 402
9966.10 437
9967.04 429
9967.98 377
9968.92 462
9969.87 428
9970.81 432
9971.75 437
9972.70 428
9973.64 469
9974.58 417
9975.52 416
9976.47 382
9977.41 355
9978.35 362
9979.30 395
9980.24 399
9981.18 437
9982.13 414
9983.07 372
9984.01 380
9984.96 383
9985.90 394
9986.84 418
9987.79 414
9988.73 387
9989.68 401
9990.62 377
9991.56 399
9992.51 387
9993.45 443
9994.39 404
9995.34 372
9996.28 401
9997.23 405
9998.17 439
9999.11 420
10000.06 397
10001.00 338
10001.95 392
10002.89 403
10003.84 394
10004.78 387
10005.73 361
10006.67 373
10007.61 404
10008.56 390
10009.50 403
10010.45 348
10011.39 396
10012.34 395
10013.28 372
10014.23 346
10015.17 391
10016.12 385
10017.06 353
10018.01 371
10018.95 359
10019.90 350
10020.84 355
10021.79 379
10022.73 367
10023.68 414
10024.62 419
10025.57 397
10026.51 381
10027.46 394
10028.41 320
10029.35 394
10030.30 380
10031.24 375
10032.19 381
10033.13 372
10034.08 390
10035.03 386
10035.97 356
10036.92 356
10037.86 357
10038.81 356
10039.76 348
10040.70 311
10041.65 337
10042.59 338
10043.54 376
10044.49 355
10045.43 394
10046.38 349
10047.33 375
10048.27 334
10049.22 295
10050.17 309
10051.11 336
10052.06 355
10053.01 306
10053.95 332
10054.90 375
10055.85 337
10056.79 329
10057.74 308
10058.69 314
10059.63 343
10060.58 347
10061.53 402
10062.48 347
10063.42 351
10064.37 336
10065.32 365
10066.26 364
10067.21 363
10068.16 358
10069.11 317
10070.05 324
10071.00 295
10071.95 269
10072.90 314
10073.84 314
10074.79 291
10075.74 378
10076.69 362
10077.64 304
10078.58 349
10079.53 298
10080.48 310
10081.43 325
10082.38 344
10083.32 338
10084.27 350
10085.22 326
10086.17 370
10087.12 320
10088.07 327
10089.01 319
10089.96 311
10090.91 314
10091.86 320
10092.81 337
10093.76 322
10094.71 326
10095.65 310
10096.60 280
10097.55 288
10098.50 328
10099.45 323
10100.40 325
10101.35 297
10102.30 318
10103.25 363
10104.19 398
10105.14 371
10106.09 348
10107.04 317
10107.99 349
10108.94 299
10109.89 325
10110.84 338
10111.79 317
10112.74 341
10113.69 318
10114.64 336
10115.59 340
10116.54 341
10117.49 335
10118.44 330
10119.39 296
10120.34 316
10121.29 291
10122.24 316
10123.19 331
10124.14 303
10125.09 281
10126.04 310
10126.99 282
10127.94 295
10128.89 328
10129.84 310
10130.79 307
10131.74 308
10132.69 326
10133.64 321
10134.59 325
10135.54 324
10136.49 330
10137.44 298
10138.39 332
10139.34 304
10140.29 321
10141.24 347
10142.20 347
10143.15 335
10144.10 320
10145.05 320
10146.00 303
10146.95 329
10147.90 320
10148.85 315
10149.80 304
10150.76 315
10151.71 318
10152.66 346
10153.61 294
10154.56 300
10155.51 338
10156.46 313
10157.42 318
10158.37 311
10159.32 341
10160.27 317
10161.22 343
10162.18 321
10163.13 327
10164.08 333
10165.03 342
10165.98 310
10166.93 328
10167.89 329
10168.84 368
10169.79 354
10170.74 327
10171.70 371
10172.65 382
10173.60 348
10174.55 358
10175.51 409
10176.46 338
10177.41 365
10178.36 376
10179.32 356
10180.27 343
10181.22 353
10182.17 373
10183.13 349
10184.08 352
10185.03 342
10185.99 360
10186.94 367
10187.89 371
10188.84 363
10189.80 431
10190.75 388
10191.70 385
10192.66 356
10193.61 401
10194.56 362
10195.52 389
10196.47 389
10197.42 383
10198.38 378
10199.33 431
10200.29 458
10201.24 441
10202.19 415
10203.15 433
10204.10 467
10205.05 422
10206.01 428
10206.96 446
10207.92 492
10208.87 502
10209.82 512
10210.78 511
10211.73 504
10212.69 520
10213.64 510
10214.60 561
10215.55 503
10216.50 451
10217.46 486
10218.41 440
10219.37 438
10220.32 414
10221.28 376
10222.23 403
10223.19 373
10224.14 418
10225.10 400
10226.05 415
10227.01 381
10227.96 369
10228.92 411
10229.87 381
10230.83 385
10231.78 403
10232.74 410
10233.69 393
10234.65 371
10235.60 395
10236.56 474
10237.51 476
10238.47 500
10239.42 457
10240.38 527
10241.33 538
10242.29 456
10243.25 437
10244.20 468
10245.16 424
10246.11 383
10247.07 439
10248.02 411
10248.98 376
10249.94 393
10250.89 364
10251.85 360
10252.80 366
10253.76 374
10254.72 320
10255.67 300
10256.63 325
10257.59 321
10258.54 331
10259.50 325
10260.45 371
10261.41 338
10262.37 324
10263.32 350
10264.28 315
10265.24 344
10266.19 295
10267.15 326
10268.11 285
10269.06 333
10270.02 325
10270.98 314
10271.94 323
10272.89 288
10273.85 307
10274.81 340
10275.76 374
10276.72 319
10277.68 338
10278.64 344
10279.59 334
10280.55 288
10281.51 304
10282.47 332
10283.42 311
10284.38 339
10285.34 353
10286.30 293
10287.25 315
10288.21 333
10289.17 351
10290.13 334
10291.08 283
10292.04 285
10293.00 306
10293.96 356
10294.92 288
10295.87 372
10296.83 315
10297.79 349
10298.75 276
10299.71 345
10300.67 301
10301.62 285
10302.58 303
10303.54 330
10304.50 291
10305.46 297
10306.42 313
10307.38 337
10308.33 344
10309.29 291
10310.25 326
10311.21 285
10312.17 325
10313.13 289
10314.09 337
10315.05 280
10316.01 329
10316.96 328
10317.92 308
10318.88 327
10319.84 344
10320.80 317
10321.76 357
10322.72 330
10323.68 282
10324.64 319
10325.60 311
10326.56 341
10327.52 310
10328.48 313
10329.44 331
10330.40 338
10331.36 321
10332.32 366
10333.28 358
10334.24 362
10335.20 328
10336.16 317
10337.12 311
10338.08 311
10339.04 334
10340.00 340
10340.96 360
10341.92 328
10342.88 304
10343.84 296
10344.80 304
10345.76 266
10346.72 300
10347.68 289
10348.64 283
10349.60 290
10350.56 276
10351.52 295
10352.48 296
10353.44 275
10354.40 279
10355.36 271
10356.33 259
10357.29 292
10358.25 249
10359.21 282
10360.17 290
10361.13 326
10362.09 313
10363.05 308
10364.01 305
10364.98 311
10365.94 277
10366.90 314
10367.86 282
10368.82 288
10369.78 274
10370.75 261
10371.71 303
10372.67 287
10373.63 309
10374.59 277
10375.55 270
10376.52 255
10377.48 289
10378.44 272
10379.40 310
10380.36 257
10381.33 282
10382.29 285
10383.25 248
10384.21 287
10385.17 245
10386.14 283
10387.10 288
10388.06 283
10389.02 279
10389.99 313
10390.95 295
10391.91 278
10392.87 236
10393.84 264
10394.80 304
10395.76 281
10396.73 266
10397.69 266
10398.65 263
10399.61 297
10400.58 299
10401.54 252
10402.50 246
10403.47 248
10404.43 258
10405.39 268
10406.36 237
10407.32 283
10408.28 289
10409.25 285
10410.21 278
10411.17 276
10412.14 290
10413.10 333
10414.06 284
10415.03 283
10415.99 290
10416.95 272
10417.92 302
10418.88 285
10419.85 255
10420.81 288
10421.77 283
10422.74 320
10423.70 326
10424.67 297
10425.63 291
10426.59 303
10427.56 301
10428.52 303
10429.49 323
10430.45 278
10431.42 314
10432.38 256
10433.34 283
10434.31 228
10435.27 274
10436.24 261
10437.20 241
10438.17 250
10439.13 256
10440.10 296
10441.06 321
10442.03 300
10442.99 263
10443.96 286
10444.92 286
10445.89 232
10446.85 250
10447.82 276
10448.78 244
10449.75 258
10450.71 254
10451.68 270
10452.64 252
10453.61 255
10454.58 257
10455.54 285
10456.51 239
10457.47 242
10458.44 299
10459.40 259
10460.37 270
10461.33 238
10462.30 280
10463.27 264
10464.23 255
10465.20 228
10466.16 292
10467.13 245
10468.10 293
10469.06 275
10470.03 220
10471.00 238
10471.96 284
10472.93 278
10473.89 258
10474.86 232
10475.83 209
10476.79 239
10477.76 221
10478.73 252
10479.69 274
10480.66 235
10481.63 240
10482.59 274
10483.56 266
10484.53 255
10485.49 228
10486.46 253
10487.43 286
10488.40 286
10489.36 238
10490.33 233
10491.30 263
10492.26 228
10493.23 233
10494.20 233
10495.17 243
10496.13 209
10497.10 270
10498.07 253
10499.04 238
10500.00 257
10500.97 267
10501.94 252
10502.91 231
10503.87 241
10504.84 250
10505.81 283
10506.78 260
10507.75 270
10508.71 236
10509.68 257
10510.65 204
10511.62 248
10512.59 263
10513.55 214
10514.52 218
10515.49 218
10516.46 238
10517.43 206
10518.40 245
10519.36 257
10520.33 264
10521.30 265
10522.27 254
10523.24 255
10524.21 292
10525.18 257
10526.15 262
10527.11 287
10528.08 249
10529.05 208
10530.02 260
10530.99 262
10531.96 207
10532.93 232
10533.90 244
10534.87 277
10535.84 237
10536.80 266
10537.77 256
10538.74 240
10539.71 239
10540.68 270
10541.65 250
10542.62 250
10543.59 253
10544.56 276
10545.53 242
10546.50 233
10547.47 250
10548.44 243
10549.41 247
10550.38 229
10551.35 228
10552.32 241
10553.29 260
10554.26 175
10555.23 227
10556.20 232
10557.17 252
10558.14 246
10559.11 235
10560.08 241
10561.05 215
10562.02 278
10562.99 250
10563.96 226
10564.93 251
10565.90 273
10566.88 264
10567.85 279
10568.82 282
10569.79 264
10570.76 260
10571.73 272
10572.70 278
10573.67 267
10574.64 245
10575.61 243
10576.58 222
10577.56 216
10578.53 218
10579.50 244
10580.47 236
10581.44 242
10582.41 263
10583.38 253
10584.35 245
10585.33 225
10586.30 280
10587.27 293
10588.24 265
10589.21 230
10590.18 245
10591.16 256
10592.13 247
10593.10 246
10594.07 228
10595.04 261
10596.02 267
10596.99 261
10597.96 221
10598.93 276
10599.90 248
10600.88 229
10601.85 221
10602.82 264
10603.79 254
10604.77 212
10605.74 258
10606.71 262
10607.68 228
10608.66 221
10609.63 206
10610.60 228
10611.57 237
10612.55 251
10613.52 275
10614.49 240
10615.47 267
10616.44 228
10617.41 320
10618.38 274
10619.36 262
10620.33 246
10621.30 261
10622.28 285
10623.25 261
10624.22 284
10625.20 236
10626.17 246
10627.14 245
10628.12 274
10629.09 214
10630.06 259
10631.04 246
10632.01 267
10632.99 255
10633.96 266
10634.93 228
10635.91 249
10636.88 255
10637.86 253
10638.83 242
10639.80 290
10640.78 303
10641.75 263
10642.73 315
10643.70 285
10644.67 303
10645.65 327
10646.62 311
10647.60 294
10648.57 276
10649.55 318
10650.52 296
10651.50 286
10652.47 232
10653.44 260
10654.42 291
10655.39 301
10656.37 264
10657.34 274
10658.32 245
10659.29 253
10660.27 233
10661.24 235
10662.22 247
10663.19 257
10664.17 231
10665.14 244
10666.12 246
10667.09 283
10668.07 250
10669.04 242
10670.02 240
10671.00 256
10671.97 269
10672.95 237
10673.92 273
10674.90 277
10675.87 285
10676.85 255
10677.83 254
10678.80 263
10679.78 239
10680.75 243
10681.73 241
10682.70 269
10683.68 277
10684.66 247
10685.63 275
10686.61 286
10687.59 270
10688.56 239
10689.54 259
10690.51 236
10691.49 267
10692.47 265
10693.44 271
10694.42 220
10695.40 209
10696.37 276
10697.35 242
10698.33 248
10699.30 241
10700.28 202
10701.26 227
10702.23 220
10703.21 210
10704.19 257
10705.17 254
10706.14 229
10707.12 236
10708.10 244
10709.07 237
10710.05 244
10711.03 239
10712.01 214
10712.98 248
10713.96 251
10714.94 258
10715.92 239
10716.89 246
10717.87 236
10718.85 253
10719.83 223
10720.80 259
10721.78 248
10722.76 267
10723.74 226
10724.71 252
10725.69 272
10726.67 232
10727.65 249
10728.63 239
10729.61 270
10730.58 249
10731.56 196
10732.54 237
10733.52 251
10734.50 260
10735.48 249
10736.45 258
10737.43 278
10738.41 265
10739.39 241
10740.37 258
10741.35 237
10742.33 228
10743.30 248
10744.28 235
10745.26 240
10746.24 231
10747.22 241
10748.20 242
10749.18 242
10750.16 235
10751.14 242
10752.11 240
10753.09 245
10754.07 236
10755.05 215
10756.03 207
10757.01 255
10757.99 238
10758.97 279
10759.95 237
10760.93 258
10761.91 262
10762.89 240
10763.87 235
10764.85 212
10765.83 245
10766.81 249
10767.79 241
10768.77 243
10769.75 265
10770.73 273
10771.71 259
10772.69 280
10773.67 263
10774.65 242
10775.63 233
10776.61 257
10777.59 268
10778.57 288
10779.55 271
10780.53 249
10781.51 269
10782.49 261
10783.47 274
10784.45 295
10785.43 275
10786.41 248
10787.39 260
10788.38 262
10789.36 216
10790.34 221
10791.32 244
10792.30 255
10793.28 262
10794.26 239
10795.24 220
10796.22 225
10797.21 234
10798.19 260
10799.17 240
10800.15 234
10801.13 248
10802.11 256
10803.09 246
10804.08 240
10805.06 212
10806.04 265
10807.02 253
10808.00 231
10808.98 246
10809.97 230
10810.95 292
10811.93 293
10812.91 238
10813.89 223
10814.88 273
10815.86 263
10816.84 253
10817.82 233
10818.80 282
10819.79 277
10820.77 306
10821.75 269
10822.73 236
10823.72 233
10824.70 222
10825.68 246
10826.66 240
10827.65 239
10828.63 271
10829.61 239
10830.59 228
10831.58 246
10832.56 218
10833.54 251
10834.53 254
10835.51 255
10836.49 275
10837.47 244
10838.46 277
10839.44 284
10840.42 267
10841.41 263
10842.39 233
10843.37 250
10844.36 237
10845.34 241
10846.32 243
10847.31 238
10848.29 241
10849.27 251
10850.26 256
10851.24 250
10852.23 247
10853.21 254
10854.19 247
10855.18 263
10856.16 275
10857.14 287
10858.13 284
10859.11 280
10860.10 241
10861.08 280
10862.07 267
10863.05 302
10864.03 242
10865.02 223
10866.00 270
10866.99 263
10867.97 267
10868.96 245
10869.94 235
10870.92 241
10871.91 274
10872.89 267
10873.88 272
10874.86 270
10875.85 262
10876.83 306
10877.82 292
10878.80 278
10879.79 308
10880.77 274
10881.76 269
10882.74 303
10883.73 257
10884.71 260
10885.70 251
10886.68 277
10887.67 276
10888.66 289
10889.64 294
10890.63 325
10891.61 307
10892.60 325
10893.58 301
10894.57 326
10895.55 282
10896.54 274
10897.53 316
10898.51 314
10899.50 299
10900.48 304
10901.47 283
10902.46 294
10903.44 291
10904.43 287
10905.41 284
10906.40 309
10907.39 292
10908.37 292
10909.36 348
10910.35 342
10911.33 365
10912.32 360
10913.30 321
10914.29 325
10915.28 308
10916.26 343
10917.25 318
10918.24 362
10919.22 355
10920.21 364
10921.20 327
10922.19 325
10923.17 311
10924.16 328
10925.15 356
10926.13 344
10927.12 359
10928.11 300
10929.09 291
10930.08 319
10931.07 343
10932.06 325
10933.04 331
10934.03 342
10935.02 374
10936.01 360
10936.99 344
10937.98 355
10938.97 374
10939.96 355
10940.94 353
10941.93 350
10942.92 393
10943.91 356
10944.90 370
10945.88 381
10946.87 357
10947.86 383
10948.85 407
10949.84 415
10950.82 401
10951.81 414
10952.80 381
10953.79 390
10954.78 423
10955.77 447
10956.76 527
10957.74 487
10958.73 450
10959.72 499
10960.71 562
10961.70 537
10962.69 608
10963.68 588
10964.66 562
10965.65 567
10966.64 564
10967.63 550
10968.62 569
10969.61 552
10970.60 491
10971.59 454
10972.58 459
10973.57 440
10974.56 447
10975.54 433
10976.53 396
10977.52 439
10978.51 455
10979.50 453
10980.49 424
10981.48 419
10982.47 438
10983.46 475
10984.45 441
10985.44 447
10986.43 455
10987.42 458
10988.41 493
10989.40 447
10990.39 496
10991.38 519
10992.37 483
10993.36 451
10994.35 476
10995.34 497
10996.33 510
10997.32 528
10998.31 541
10999.30 559
11000.29 702
11001.28 730
11002.27 782
11003.26 849
11004.25 874
11005.25 841
11006.24 793
11007.23 790
11008.22 734
11009.21 713
11010.20 644
11011.19 600
11012.18 482
11013.17 453
11014.16 481
11015.15 475
11016.15 416
11017.14 399
11018.13 448
11019.12 443
11020.11 407
11021.10 410
11022.09 422
11023.09 423
11024.08 428
11025.07 387
11026.06 396
11027.05 393
11028.04 408
11029.03 375
11030.03 353
11031.02 370
11032.01 411
11033.00 376
11033.99 370
11034.99 360
11035.98 382
11036.97 390
11037.96 388
11038.95 376
11039.95 389
11040.94 363
11041.93 374
11042.92 377
11043.92 404
11044.91 380
11045.90 356
11046.89 367
11047.89 356
11048.88 335
11049.87 343
11050.86 346
11051.86 391
11052.85 313
11053.84 322
11054.84 340
11055.83 341
11056.82 317
11057.81 300
11058.81 303
11059.80 351
11060.79 371
11061.79 384
11062.78 361
11063.77 313
11064.77 367
11065.76 347
11066.75 323
11067.75 321
11068.74 318
11069.73 342
11070.73 304
11071.72 369
11072.72 374
11073.71 348
11074.70 379
11075.70 307
11076.69 334
11077.69 378
11078.68 346
11079.67 309
11080.67 345
11081.66 307
11082.66 305
11083.65 318
11084.64 364
11085.64 324
11086.63 305
11087.63 343
11088.62 374
11089.62 372
11090.61 334
11091.60 292
11092.60 334
11093.59 349
11094.59 313
11095.58 307
11096.58 326
11097.57 294
11098.57 285
11099.56 339
11100.56 319
11101.55 334
11102.55 341
11103.54 355
11104.54 340
11105.53 324
11106.53 323
11107.52 368
11108.52 358
11109.51 346
11110.51 341
11111.51 278
11112.50 336
11113.50 351
11114.49 335
11115.49 300
11116.48 286
11117.48 326
11118.47 304
11119.47 294
11120.47 328
11121.46 328
11122.46 310
11123.45 288
11124.45 337
11125.45 345
11126.44 339
11127.44 291
11128.44 358
11129.43 348
11130.43 344
11131.42 319
11132.42 312
11133.42 367
11134.41 378
11135.41 358
11136.41 350
11137.40 322
11138.40 286
11139.40 311
11140.39 293
11141.39 294
11142.39 318
11143.38 299
11144.38 316
11145.38 311
11146.37 279
11147.37 311
11148.37 291
11149.37 293
11150.36 288
11151.36 310
11152.36 324
11153.35 304
11154.35 297
11155.35 292
11156.35 300
11157.34 293
11158.34 320
11159.34 326
11160.34 274
11161.34 320
11162.33 301
11163.33 299
11164.33 292
11165.33 312
11166.32 332
11167.32 315
11168.32 265
11169.32 286
11170.32 295
11171.31 281
11172.31 295
11173.31 256
11174.31 264
11175.31 314
11176.31 323
11177.30 292
11178.30 292
11179.30 261
11180.30 322
11181.30 322
11182.30 272
11183.30 291
11184.29 313
11185.29 310
11186.29 325
11187.29 285
11188.29 275
11189.29 262
11190.29 304
11191.29 276
11192.29 280
11193.29 317
11194.28 333
11195.28 310
11196.28 281
11197.28 302
11198.28 272
11199.28 312
11200.28 345
11201.28 318
11202.28 248
11203.28 294
11204.28 283
11205.28 268
11206.28 288
11207.28 281
11208.28 314
11209.28 332
11210.28 289
11211.28 278
11212.28 284
11213.28 289
11214.28 274
11215.28 287
11216.28 293
11217.28 289
11218.28 270
11219.28 277
11220.28 279
11221.28 273
11222.28 280
11223.28 247
11224.28 286
11225.28 254
11226.28 261
11227.28 278
11228.28 250
11229.28 272
11230.28 267
11231.28 286
11232.29 284
11233.29 310
11234.29 262
11235.29 261
11236.29 251
11237.29 240
11238.29 268
11239.29 265
11240.29 277
11241.30 235
11242.30 305
11243.30 258
11244.30 241
11245.30 219
11246.30 261
11247.30 257
11248.31 293
11249.31 249
11250.31 259
11251.31 271
11252.31 259
11253.31 261
11254.32 270
11255.32 285
11256.32 253
11257.32 236
11258.32 249
11259.33 269
11260.33 236
11261.33 301
11262.33 295
11263.33 275
11264.34 255
11265.34 286
11266.34 240
11267.34 229
11268.35 217
11269.35 238
11270.35 268
11271.35 261
11272.36 252
11273.36 280
11274.36 264
11275.37 244
11276.37 275
11277.37 260
11278.37 284
11279.38 239
11280.38 257
11281.38 270
11282.39 292
11283.39 282
11284.39 310
11285.40 302
11286.40 259
11287.40 245
11288.41 263
11289.41 281
11290.41 258
11291.42 275
11292.42 287
11293.42 272
11294.43 258
11295.43 239
11296.43 225
11297.44 286
11298.44 282
11299.45 273
11300.45 295
11301.45 256
11302.46 244
11303.46 243
11304.47 281
11305.47 258
11306.47 266
11307.48 257
11308.48 285
11309.49 228
11310.49 261
11311.50 288
11312.50 292
11313.50 291
11314.51 283
11315.51 310
11316.52 305
11317.52 316
11318.53 327
11319.53 322
11320.54 318
11321.54 346
11322.55 311
11323.55 341
11324.56 300
11325.56 292
11326.57 263
11327.57 240
11328.58 235
11329.58 259
11330.59 285
11331.59 230
11332.60 240
11333.60 234
11334.61 248
11335.61 198
11336.62 240
11337.63 269
11338.63 229
11339.64 232
11340.64 270
11341.65 274
11342.65 240
11343.66 249
11344.67 261
11345.67 221
11346.68 241
11347.68 272
11348.69 270
11349.70 236
11350.70 241
11351.71 258
11352.71 234
11353.72 236
11354.73 255
11355.73 267
11356.74 257
11357.75 278
11358.75 241
11359.76 264
11360.77 234
11361.77 262
11362.78 242
11363.79 235
11364.79 239
11365.80 236
11366.81 235
11367.81 267
11368.82 259
11369.83 236
11370.83 258
11371.84 256
11372.85 246
11373.86 221
11374.86 267
11375.87 274
11376.88 247
11377.89 231
11378.89 238
11379.90 258
11380.91 230
11381.92 229
11382.92 237
11383.93 242
11384.94 235
11385.95 269
11386.95 232
11387.96 237
11388.97 214
11389.98 249
11390.99 224
11391.99 213
11393.00 233
11394.01 220
11395.02 227
11396.03 222
11397.03 235
11398.04 234
11399.05 258
11400.06 253
11401.07 222
11402.08 235
11403.08 223
11404.09 198
11405.10 218
11406.11 246
11407.12 233
11408.13 238
11409.14 185
11410.14 250
11411.15 220
11412.16 251
11413.17 203
11414.18 252
11415.19 235
11416.20 237
11417.21 228
11418.22 228
11419.23 220
11420.23 208
11421.24 243
11422.25 244
11423.26 239
11424.27 245
11425.28 210
11426.29 212
11427.30 228
11428.31 200
11429.32 225
11430.33 217
11431.34 235
11432.35 207
11433.36 229
11434.37 211
11435.38 230
11436.39 239
11437.40 221
11438.41 250
11439.42 278
11440.43 269
11441.44 239
11442.45 235
11443.46 258
11444.47 247
11445.48 207
11446.49 227
11447.50 248
11448.51 246
11449.52 237
11450.53 241
11451.54 228
11452.55 221
11453.56 240
11454.58 227
11455.59 244
11456.60 226
11457.61 211
11458.62 231
11459.63 215
11460.64 231
11461.65 222
11462.66 219
11463.67 232
11464.69 241
11465.70 245
11466.71 209
11467.72 218
11468.73 202
11469.74 204
11470.75 223
11471.77 216
11472.78 219
11473.79 247
11474.80 260
11475.81 226
11476.82 229
11477.84 215
11478.85 248
11479.86 225
11480.87 240
11481.88 235
11482.89 247
11483.91 232
11484.92 254
11485.93 227
11486.94 207
11487.96 198
11488.97 217
11489.98 224
11490.99 233
11492.00 242
11493.02 220
11494.03 226
11495.04 211
11496.06 239
11497.07 190
11498.08 251
11499.09 221
11500.11 244
11501.12 223
11502.13 211
11503.14 229
11504.16 212
11505.17 210
11506.18 216
11507.20 269
11508.21 233
11509.22 239
11510.24 243
11511.25 233
11512.26 224
11513.28 256
11514.29 207
11515.30 265
11516.32 223
11517.33 210
11518.34 217
11519.36 243
11520.37 218
11521.38 243
11522.40 233
11523.41 192
11524.43 210
11525.44 207
11526.45 236
11527.47 206
11528.48 217
11529.50 223
11530.51 236
11531.52 219
11532.54 232
11533.55 214
11534.57 247
11535.58 239
11536.60 218
11537.61 234
11538.62 217
11539.64 255
11540.65 314
11541.67 251
11542.68 241
11543.70 245
11544.71 233
11545.73 237
11546.74 221
11547.76 246
11548.77 213
11549.79 260
11550.80 255
11551.82 235
11552.83 238
11553.85 247
11554.86 272
11555.88 271
11556.89 266
11557.91 258
11558.92 267
11559.94 230
11560.95 270
11561.97 270
11562.98 283
11564.00 234
11565.02 232
11566.03 256
11567.05 232
11568.06 260
11569.08 289
11570.10 258
11571.11 265
11572.13 244
11573.14 260
11574.16 276
11575.18 283
11576.19 272
11577.21 242
11578.22 265
11579.24 289
11580.26 321
11581.27 281
11582.29 279
11583.31 263
11584.32 271
11585.34 288
11586.35 321
11587.37 343
11588.39 305
11589.40 320
11590.42 334
11591.44 305
11592.46 319
11593.47 355
11594.49 340
11595.51 359
11596.52 325
11597.54 332
11598.56 369
11599.57 435
11600.59 412
11601.61 426
11602.63 422
11603.64 501
11604.66 537
11605.68 594
11606.70 649
11607.71 623
11608.73 659
11609.75 646
11610.77 624
11611.78 491
11612.80 483
11613.82 404
11614.84 413
11615.85 411
11616.87 344
11617.89 353
11618.91 345
11619.93 316
11620.95 323
11621.96 329
11622.98 321
11624.00 311
11625.02 316
11626.04 268
11627.05 252
11628.07 291
11629.09 256
11630.11 286
11631.13 311
11632.15 280
11633.17 266
11634.18 328
11635.20 301
11636.22 306
11637.24 265
11638.26 252
11639.28 306
11640.30 287
11641.32 226
11642.34 284
11643.35 290
11644.37 297
11645.39 269
11646.41 247
11647.43 270
11648.45 253
11649.47 263
11650.49 287
11651.51 244
11652.53 252
11653.55 278
11654.57 306
11655.59 246
11656.61 239
11657.63 238
11658.65 241
11659.67 254
11660.69 250
11661.71 242
11662.73 235
11663.75 229
11664.77 251
11665.79 256
11666.81 245
11667.83 216
11668.85 233
11669.87 243
11670.89 203
11671.91 213
11672.93 218
11673.95 271
11674.97 244
11675.99 229
11677.01 229
11678.03 210
11679.05 246
11680.07 266
11681.09 311
11682.11 271
11683.13 237
11684.15 236
11685.18 237
11686.20 248
11687.22 241
11688.24 272
11689.26 280
11690.28 259
11691.30 283
11692.32 264
11693.34 243
11694.37 222
11695.39 223
11696.41 255
11697.43 225
11698.45 269
11699.47 209
11700.49 243
11701.52 255
11702.54 232
11703.56 241
11704.58 236
11705.60 242
11706.62 252
11707.65 237
11708.67 244
11709.69 229
11710.71 223
11711.73 240
11712.76 257
11713.78 257
11714.80 222
11715.82 251
11716.85 238
11717.87 257
11718.89 242
11719.91 233
11720.94 232
11721.96 247
11722.98 226
11724.00 263
11725.03 230
11726.05 229
11727.07 232
11728.09 232
11729.12 243
11730.14 264
11731.16 241
11732.19 230
11733.21 223
11734.23 229
11735.25 225
11736.28 207
11737.30 241
11738.32 242
11739.35 254
11740.37 242
11741.39 269
11742.42 232
11743.44 270
11744.46 254
11745.49 255
11746.51 230
11747.54 238
11748.56 236
11749.58 241
11750.61 218
11751.63 196
11752.65 198
11753.68 201
11754.70 227
11755.73 231
11756.75 224
11757.77 234
11758.80 258
11759.82 226
11760.85 215
11761.87 211
11762.90 205
11763.92 207
11764.94 209
11765.97 224
11766.99 228
11768.02 208
11769.04 237
11770.07 241
11771.09 217
11772.12 196
11773.14 182
11774.17 208
11775.19 234
11776.22 222
11777.24 195
11778.27 262
11779.29 226
11780.32 214
11781.34 233
11782.37 221
11783.39 216
11784.42 232
11785.44 230
11786.47 193
11787.49 197
11788.52 206
11789.54 242
11790.57 213
11791.59 231
11792.62 194
11793.65 217
11794.67 218
11795.70 236
11796.72 225
11797.75 219
11798.77 245
11799.80 220
11800.83 197
11801.85 220
11802.88 189
11803.90 203
11804.93 246
11805.96 201
11806.98 227
11808.01 226
11809.04 275
11810.06 234
11811.09 186
11812.12 196
11813.14 213
11814.17 236
11815.20 207
11816.22 206
11817.25 243
11818.28 236
11819.30 201
11820.33 217
11821.36 218
11822.38 212
11823.41 219
11824.44 251
11825.46 237
11826.49 220
11827.52 221
11828.54 242
11829.57 245
11830.60 255
11831.63 271
11832.65 275
11833.68 236
11834.71 231
11835.74 219
11836.76 237
11837.79 228
11838.82 220
11839.85 224
11840.87 225
11841.90 250
11842.93 270
11843.96 276
11844.99 236
11846.01 226
11847.04 228
11848.07 236
11849.10 204
11850.13 214
11851.15 259
11852.18 246
11853.21 258
11854.24 249
11855.27 253
11856.30 213
11857.32 236
11858.35 238
11859.38 289
11860.41 230
11861.44 231
11862.47 221
11863.50 246
11864.52 195
11865.55 255
11866.58 226
11867.61 208
11868.64 230
11869.67 237
11870.70 221
11871.73 208
11872.76 236
11873.79 230
11874.81 213
11875.84 244
11876.87 249
11877.90 273
11878.93 245
11879.96 232
11880.99 254
11882.02 279
11883.05 229
11884.08 227
11885.11 237
11886.14 243
11887.17 259
11888.20 247
11889.23 281
11890.26 261
11891.29 296
11892.32 275
11893.35 248
11894.38 271
11895.41 257
11896.44 278
11897.47 290
11898.50 241
11899.53 256
11900.56 296
11901.59 336
11902.62 334
11903.65 326
11904.68 339
11905.71 353
11906.74 341
11907.77 384
11908.80 349
11909.83 332
11910.86 337
11911.90 365
11912.93 311
11913.96 287
11914.99 306
11916.02 296
11917.05 295
11918.08 306
11919.11 283
11920.14 296
11921.17 305
11922.21 288
11923.24 303
11924.27 261
11925.30 319
11926.33 289
11927.36 279
11928.39 319
11929.43 308
11930.46 355
11931.49 353
11932.52 380
11933.55 388
11934.58 422
11935.62 434
11936.65 403
11937.68 410
11938.71 407
11939.74 392
11940.78 399
11941.81 370
11942.84 359
11943.87 337
11944.90 323
11945.94 309
11946.97 318
11948.00 255
11949.03 236
11950.07 303
11951.10 312
11952.13 310
11953.16 268
11954.20 271
11955.23 290
11956.26 239
11957.29 241
11958.33 247
11959.36 250
11960.39 244
11961.43 265
11962.46 272
11963.49 248
11964.53 245
11965.56 261
11966.59 265
11967.62 251
11968.66 273
11969.69 269
11970.72 263
11971.76 284
11972.79 247
11973.83 287
11974.86 296
11975.89 299
11976.93 238
11977.96 275
11978.99 248
11980.03 259
11981.06 282
11982.09 234
11983.13 268
11984.16 235
11985.20 257
11986.23 253
11987.26 251
11988.30 255
11989.33 283
11990.37 271
11991.40 293
11992.44 298
11993.47 300
11994.50 278
11995.54 278
11996.57 242
11997.61 229
11998.64 281
11999.68 283
12000.71 253
12001.75 282
12002.78 266
12003.82 233
12004.85 281
12005.89 280
12006.92 295
12007.96 269
12008.99 306
12010.03 287
12011.06 273
12012.10 285
12013.13 270
12014.17 278
12015.20 238
12016.24 263
12017.27 269
12018.31 270
12019.34 285
12020.38 307
12021.41 323
12022.45 300
12023.49 302
12024.52 331
12025.56 297
12026.59 330
12027.63 305
12028.66 295
12029.70 295
12030.74 278
12031.77 298
12032.81 274
12033.84 311
12034.88 321
12035.92 282
12036.95 291
12037.99 298
12039.03 267
12040.06 300
12041.10 278
12042.13 285
12043.17 295
12044.21 283
12045.24 312
12046.28 302
12047.32 323
12048.35 280
12049.39 305
12050.43 267
12051.46 300
12052.50 317
12053.54 321
12054.58 271
12055.61 314
12056.65 311
12057.69 310
12058.72 278
12059.76 289
12060.80 290
12061.84 291
12062.87 304
12063.91 318
12064.95 341
12065.98 297
12067.02 310
12068.06 314
12069.10 350
12070.14 306
12071.17 310
12072.21 307
12073.25 317
12074.29 283
12075.32 303
12076.36 347
12077.40 284
12078.44 302
12079.48 310
12080.51 305
12081.55 301
12082.59 319
12083.63 315
12084.67 321
12085.71 289
12086.74 309
12087.78 285
12088.82 330
12089.86 327
12090.90 361
12091.94 360
12092.97 359
12094.01 334
12095.05 342
12096.09 357
12097.13 369
12098.17 357
12099.21 375
12100.25 393
12101.29 354
12102.32 377
12103.36 359
12104.40 388
12105.44 446
12106.48 435
12107.52 405
12108.56 413
12109.60 402
12110.64 454
12111.68 435
12112.72 369
12113.76 381
12114.80 368
12115.84 371
12116.88 319
12117.92 333
12118.96 291
12120.00 285
12121.04 275
12122.07 294
12123.11 260
12124.15 260
12125.19 268
12126.23 304
12127.28 290
12128.32 280
12129.36 268
12130.40 289
12131.44 312
12132.48 274
12133.52 253
12134.56 286
12135.60 278
12136.64 256
12137.68 255
12138.72 256
12139.76 265
12140.80 297
12141.84 272
12142.88 249
12143.92 266
12144.96 253
12146.00 241
12147.05 236
12148.09 217
12149.13 250
12150.17 232
12151.21 241
12152.25 228
12153.29 239
12154.33 239
12155.38 265
12156.42 236
12157.46 235
12158.50 236
12159.54 271
12160.58 219
12161.62 237
12162.67 254
12163.71 262
12164.75 242
12165.79 248
12166.83 226
12167.87 211
12168.92 250
12169.96 223
12171.00 227
12172.04 220
12173.08 262
12174.13 241
12175.17 229
12176.21 209
12177.25 246
12178.30 256
12179.34 237
12180.38 234
12181.42 244
12182.47 252
12183.51 271
12184.55 252
12185.59 237
12186.64 211
12187.68 229
12188.72 242
12189.76 238
12190.81 263
12191.85 222
12192.89 239
12193.94 230
12194.98 236
12196.02 251
12197.06 234
12198.11 243
12199.15 228
12200.19 240
12201.24 261
12202.28 220
12203.32 252
12204.37 258
12205.41 246
12206.45 259
12207.50 227
12208.54 232
12209.59 225
12210.63 222
12211.67 247
12212.72 220
12213.76 237
12214.80 232
12215.85 244
12216.89 233
12217.94 241
12218.98 235
12220.02 230
12221.07 212
12222.11 238
12223.16 218
12224.20 240
12225.25 232
12226.29 217
12227.33 236
12228.38 258
12229.42 255
12230.47 245
12231.51 224
12232.56 238
12233.60 227
12234.65 228
12235.69 255
12236.74 220
12237.78 209
12238.83 230
12239.87 240
12240.92 221
12241.96 213
12243.01 256
12244.05 242
12245.10 240
12246.14 250
12247.19 220
12248.23 229
12249.28 225
12250.32 237
12251.37 255
12252.41 232
12253.46 256
12254.50 270
12255.55 250
12256.60 259
12257.64 194
12258.69 187
12259.73 207
12260.78 188
12261.82 200
12262.87 208
12263.92 208
12264.96 226
12266.01 226
12267.05 229
12268.10 207
12269.15 210
12270.19 208
12271.24 206
12272.29 190
12273.33 193
12274.38 217
12275.43 225
12276.47 199
12277.52 197
12278.57 221
12279.61 251
12280.66 218
12281.71 227
12282.75 246
12283.80 217
12284.85 232
12285.89 198
12286.94 211
12287.99 239
12289.03 240
12290.08 233
12291.13 240
12292.18 195
12293.22 223
12294.27 232
12295.32 234
12296.36 221
12297.41 200
12298.46 213
12299.51 205
12300.55 210
12301.60 195
12302.65 238
12303.70 209
12304.74 223
12305.79 185
12306.84 188
12307.89 212
12308.94 251
12309.98 231
12311.03 187
12312.08 190
12313.13 239
12314.18 256
12315.22 219
12316.27 201
12317.32 221
12318.37 227
12319.42 208
12320.47 186
12321.51 191
12322.56 236
12323.61 211
12324.66 230
12325.71 162
12326.76 175
12327.81 181
12328.85 188
12329.90 202
12330.95 203
12332.00 195
12333.05 199
12334.10 194
12335.15 170
12336.20 165
12337.25 186
12338.30 213
12339.34 221
12340.39 194
12341.44 205
12342.49 202
12343.54 212
12344.59 192
12345.64 197
12346.69 208
12347.74 190
12348.79 200
12349.84 192
12350.89 178
12351.94 229
12352.99 230
12354.04 199
12355.09 188
12356.14 193
12357.19 197
12358.24 213
12359.29 197
12360.34 179
12361.39 216
12362.44 210
12363.49 211
12364.54 211
12365.59 199
12366.64 198
12367.69 217
12368.74 218
12369.79 202
12370.84 175
12371.89 186
12372.94 224
12373.99 206
12375.04 197
12376.09 186
12377.15 200
12378.20 207
12379.25 230
12380.30 204
12381.35 196
12382.40 203
12383.45 219
12384.50 222
12385.55 187
12386.60 217
12387.66 203
12388.71 208
12389.76 232
12390.81 200
12391.86 203
12392.91 207
12393.96 201
12395.02 220
12396.07 198
12397.12 212
12398.17 214
12399.22 240
12400.27 223
12401.33 213
12402.38 194
12403.43 236
12404.48 202
12405.53 197
12406.59 209
12407.64 230
12408.69 242
12409.74 249
12410.80 246
12411.85 249
12412.90 233
12413.95 205
12415.00 212
12416.06 210
12417.11 220
12418.16 226
12419.21 239
12420.27 232
12421.32 262
12422.37 247
12423.43 265
12424.48 230
12425.53 239
12426.58 221
12427.64 221
12428.69 215
12429.74 235
12430.80 207
12431.85 231
12432.90 245
12433.96 250
12435.01 204
12436.06 213
12437.12 222
12438.17 236
12439.22 226
12440.28 242
12441.33 251
12442.38 238
12443.44 239
12444.49 239
12445.54 236
12446.60 232
12447.65 233
12448.71 226
12449.76 215
12450.81 242
12451.87 232
12452.92 240
12453.98 255
12455.03 223
12456.08 206
12457.14 255
12458.19 243
12459.25 243
12460.30 263
12461.36 277
12462.41 276
12463.46 253
12464.52 272
12465.57 250
12466.63 299
12467.68 285
12468.74 260
12469.79 263
12470.85 286
12471.90 248
12472.96 280
12474.01 304
12475.07 385
12476.12 421
12477.18 434
12478.23 499
12479.29 537
12480.34 599
12481.40 554
12482.45 617
12483.51 595
12484.56 630
12485.62 612
12486.67 564
12487.73 477
12488.79 445
12489.84 410
12490.90 359
12491.95 312
12493.01 324
12494.06 328
12495.12 360
12496.18 281
12497.23 253
12498.29 281
12499.34 280
12500.40 275
12501.46 248
12502.51 232
12503.57 255
12504.62 262
12505.68 236
12506.74 231
12507.79 249
12508.85 295
12509.91 267
12510.96 256
12512.02 258
12513.08 297
12514.13 263
12515.19 256
12516.25 274
12517.30 241
12518.36 236
12519.42 270
12520.47 283
12521.53 256
12522.59 262
12523.64 254
12524.70 272
12525.76 267
12526.82 231
12527.87 235
12528.93 238
12529.99 219
12531.04 223
12532.10 249
12533.16 231
12534.22 228
12535.27 209
12536.33 192
12537.39 243
12538.45 256
12539.50 239
12540.56 187
12541.62 220
12542.68 239
12543.74 270
12544.79 256
12545.85 240
12546.91 242
12547.97 226
12549.03 238
12550.08 262
12551.14 269
12552.20 261
12553.26 243
12554.32 236
12555.38 237
12556.43 260
12557.49 264
12558.55 297
12559.61 305
12560.67 279
12561.73 290
12562.79 292
12563.84 248
12564.90 298
12565.96 317
12567.02 276
12568.08 244
12569.14 275
12570.20 260
12571.26 258
12572.32 248
12573.37 210
12574.43 219
12575.49 247
12576.55 264
12577.61 281
12578.67 270
12579.73 223
12580.79 241
12581.85 279
12582.91 245
12583.97 227
12585.03 232
12586.09 230
12587.15 232
12588.21 229
12589.27 260
12590.33 268
12591.39 272
12592.45 253
12593.51 227
12594.57 238
12595.63 249
12596.69 262
12597.75 244
12598.81 235
12599.87 237
12600.93 262
12601.99 269
12603.05 219
12604.11 212
12605.17 258
12606.23 247
12607.29 224
12608.35 240
12609.41 217
12610.47 241
12611.53 208
12612.59 211
12613.66 268
12614.72 245
12615.78 262
12616.84 274
12617.90 235
12618.96 220
12620.02 223
12621.08 255
12622.14 249
12623.20 238
12624.27 272
12625.33 249
12626.39 271
12627.45 276
12628.51 242
12629.57 237
12630.63 261
12631.70 240
12632.76 213
12633.82 205
12634.88 223
12635.94 242
12637.00 211
12638.07 229
12639.13 235
12640.19 220
12641.25 231
12642.31 257
12643.38 204
12644.44 202
12645.50 217
12646.56 259
12647.63 239
12648.69 218
12649.75 221
12650.81 246
12651.88 227
12652.94 196
12654.00 209
12655.06 218
12656.13 243
12657.19 231
12658.25 235
12659.31 203
12660.38 241
12661.44 255
12662.50 216
12663.57 250
12664.63 220
12665.69 222
12666.75 208
12667.82 196
12668.88 237
12669.94 254
12671.01 212
12672.07 236
12673.13 234
12674.20 224
12675.26 203
12676.32 228
12677.39 252
12678.45 243
12679.51 219
12680.58 207
12681.64 238
12682.71 230
12683.77 223
12684.83 237
12685.90 235
12686.96 250
12688.03 260
12689.09 251
12690.15 251
12691.22 232
12692.28 236
12693.35 242
12694.41 248
12695.47 244
12696.54 248
12697.60 258
12698.67 275
12699.73 271
12700.80 244
12701.86 257
12702.93 266
12703.99 281
12705.05 264
12706.12 294
12707.18 271
12708.25 268
12709.31 320
12710.38 312
12711.44 318
12712.51 273
12713.57 311
12714.64 266
12715.70 263
12716.77 250
12717.83 233
12718.90 247
12719.96 239
12721.03 269
12722.10 267
12723.16 253
12724.23 249
12725.29 270
12726.36 228
12727.42 234
12728.49 269
12729.55 250
12730.62 240
12731.69 274
12732.75 244
12733.82 255
12734.88 241
12735.95 289
12737.02 267
12738.08 261
12739.15 252
12740.21 266
12741.28 277
12742.35 248
12743.41 279
12744.48 273
12745.55 230
12746.61 253
12747.68 254
12748.75 230
12749.81 268
12750.88 225
12751.95 234
12753.01 234
12754.08 219
12755.15 220
12756.21 233
12757.28 228
12758.35 208
12759.41 227
12760.48 221
12761.55 207
12762.61 192
12763.68 254
12764.75 193
12765.82 203
12766.88 204
12767.95 210
12769.02 203
12770.09 208
12771.15 198
12772.22 205
12773.29 188
12774.36 202
12775.42 222
12776.49 212
12777.56 189
12778.63 222
12779.69 208
12780.76 178
12781.83 202
12782.90 174
12783.97 201
12785.03 187
12786.10 202
12787.17 217
12788.24 172
12789.31 205
12790.37 199
12791.44 221
12792.51 270
12793.58 191
12794.65 215
12795.72 227
12796.79 201
12797.85 197
12798.92 209
12799.99 204
12801.06 224
12802.13 200
12803.20 221
12804.27 174
12805.34 185
12806.40 195
12807.47 218
12808.54 210
12809.61 253
12810.68 193
12811.75 193
12812.82 216
12813.89 202
12814.96 199
12816.03 191
12817.10 196
12818.17 214
12819.23 203
12820.30 203
12821.37 211
12822.44 215
12823.51 246
12824.58 234
12825.65 212
12826.72 204
12827.79 201
12828.86 198
12829.93 200
12831.00 193
12832.07 186
12833.14 192
12834.21 218
12835.28 208
12836.35 188
12837.42 184
12838.49 225
12839.56 188
12840.63 217
12841.70 200
12842.77 205
12843.85 229
12844.92 210
12845.99 211
12847.06 202
12848.13 215
12849.20 171
12850.27 202
12851.34 212
12852.41 226
12853.48 191
12854.55 190
12855.62 187
12856.69 193
12857.77 174
12858.84 159
12859.91 194
12860.98 164
12862.05 176
12863.12 156
12864.19 152
12865.26 183
12866.34 161
12867.41 164
12868.48 207
12869.55 179
12870.62 157
12871.69 149
12872.77 188
12873.84 172
12874.91 197
12875.98 185
12877.05 175
12878.12 207
12879.20 161
12880.27 196
12881.34 190
12882.41 184
12883.49 194
12884.56 195
12885.63 176
12886.70 198
12887.77 180
12888.85 161
12889.92 168
12890.99 165
12892.06 197
12893.14 170
12894.21 156
12895.28 174
12896.35 162
12897.43 147
12898.50 160
12899.57 168
12900.65 223
12901.72 195
12902.79 159
12903.86 158
12904.94 207
12906.01 194
12907.08 153
12908.16 162
12909.23 155
12910.30 188
12911.38 184
12912.45 175
12913.52 180
12914.60 179
12915.67 194
12916.74 180
12917.82 162
12918.89 175
12919.97 177
12921.04 171
12922.11 159
12923.19 142
12924.26 167
12925.33 162
12926.41 162
12927.48 166
12928.56 143
12929.63 145
12930.70 138
12931.78 156
12932.85 181
12933.93 174
12935.00 157
12936.08 181
12937.15 185
12938.23 158
12939.30 161
12940.37 160
12941.45 187
12942.52 193
12943.60 190
12944.67 184
12945.75 163
12946.82 165
12947.90 158
12948.97 144
12950.05 128
12951.12 167
12952.20 170
12953.27 162
12954.35 153
12955.42 163
12956.50 180
12957.57 169
12958.65 169
12959.72 150
12960.80 172
12961.87 174
12962.95 159
12964.03 154
12965.10 175
12966.18 145
12967.25 171
12968.33 183
12969.40 176
12970.48 161
12971.56 180
12972.63 170
12973.71 141
12974.78 156
12975.86 180
12976.93 190
12978.01 175
12979.09 182
12980.16 171
12981.24 177
12982.32 141
12983.39 179
12984.47 152
12985.55 183
12986.62 156
12987.70 147
12988.77 161
12989.85 174
12990.93 178
12992.00 161
12993.08 155
12994.16 148
12995.23 167
12996.31 166
12997.39 189
12998.47 152
12999.54 193
13000.62 201
13001.70 184
13002.77 166
13003.85 173
13004.93 154
13006.01 150
13007.08 161
13008.16 174
13009.24 174
13010.31 157
13011.39 179
13012.47 184
13013.55 153
13014.63 150
13015.70 190
13016.78 161
13017.86 181
13018.94 169
13020.01 160
13021.09 159
13022.17 152
13023.25 156
13024.33 158
13025.40 185
13026.48 146
13027.56 175
13028.64 175
13029.72 171
13030.79 151
13031.87 170
13032.95 166
13034.03 187
13035.11 166
13036.19 158
13037.27 155
13038.34 172
13039.42 177
13040.50 170
13041.58 173
13042.66 194
13043.74 170
13044.82 176
13045.90 141
13046.97 144
13048.05 153
13049.13 154
13050.21 204
13051.29 188
13052.37 154
13053.45 167
13054.53 178
13055.61 169
13056.69 175
13057.77 187
13058.85 176
13059.93 174
13061.01 186
13062.09 180
13063.16 160
13064.24 191
13065.32 195
13066.40 188
13067.48 167
13068.56 192
13069.64 185
13070.72 161
13071.80 149
13072.88 164
13073.96 159
13075.04 167
13076.12 176
13077.20 159
13078.28 160
13079.36 158
13080.45 156
13081.53 177
13082.61 190
13083.69 142
13084.77 193
13085.85 167
13086.93 167
13088.01 151
13089.09 147
13090.17 153
13091.25 178
13092.33 149
13093.41 151
13094.49 168
13095.57 155
13096.66 132
13097.74 173
13098.82 178
13099.90 186
13100.98 147
13102.06 186
13103.14 177
13104.22 161
13105.31 164
13106.39 161
13107.47 189
13108.55 164
13109.63 157
13110.71 159
13111.79 155
13112.88 169
13113.96 126
13115.04 130
13116.12 144
13117.20 150
13118.29 187
13119.37 174
13120.45 156
13121.53 179
13122.61 145
13123.70 167
13124.78 134
13125.86 135
13126.94 131
13128.03 166
13129.11 150
13130.19 138
13131.27 160
13132.35 155
13133.44 162
13134.52 156
13135.60 148
13136.69 182
13137.77 201
13138.85 173
13139.93 183
13141.02 153
13142.10 140
13143.18 161
13144.27 169
13145.35 166
13146.43 156
13147.51 194
13148.60 174
13149.68 159
13150.76 198
13151.85 186
13152.93 182
13154.01 195
13155.10 143
13156.18 155
13157.26 162
13158.35 164
13159.43 161
13160.52 177
13161.60 185
13162.68 195
13163.77 199
13164.85 160
13165.93 169
13167.02 156
13168.10 180
13169.19 157
13170.27 155
13171.35 152
13172.44 173
13173.52 149
13174.61 150
13175.69 146
13176.78 146
13177.86 183
13178.94 179
13180.03 181
13181.11 154
13182.20 165
13183.28 174
13184.37 173
13185.45 153
13186.54 164
13187.62 166
13188.71 178
13189.79 176
13190.88 174
13191.96 165
13193.05 160
13194.13 149
13195.22 161
13196.30 168
13197.39 153
13198.47 178
13199.56 181
13200.64 177
13201.73 148
13202.81 152
13203.90 157
13204.98 148
13206.07 160
13207.16 186
13208.24 160
13209.33 154
13210.41 147
13211.50 152
13212.58 164
13213.67 191
13214.76 187
13215.84 165
13216.93 158
13218.01 135
13219.10 160
13220.19 139
13221.27 161
13222.36 166
13223.45 153
13224.53 181
13225.62 153
13226.70 160
13227.79 166
13228.88 177
13229.96 166
13231.05 175
13232.14 194
13233.22 146
13234.31 154
13235.40 194
13236.48 166
13237.57 150
13238.66 147
13239.74 168
13240.83 173
13241.92 185
13243.01 163
13244.09 156
13245.18 175
13246.27 176
13247.35 190
13248.44 195
13249.53 167
13250.62 153
13251.70 177
13252.79 171
13253.88 186
13254.97 182
13256.05 161
13257.14 171
13258.23 191
13259.32 175
13260.40 173
13261.49 186
13262.58 175
13263.67 170
13264.76 157
13265.84 165
13266.93 160
13268.02 185
13269.11 180
13270.20 200
13271.29 179
13272.37 165
13273.46 196
13274.55 187
13275.64 173
13276.73 187
13277.82 205
13278.90 180
13279.99 207
13281.08 205
13282.17 201
13283.26 200
13284.35 209
13285.44 248
13286.53 204
13287.61 174
13288.70 200
13289.79 207
13290.88 225
13291.97 198
13293.06 198
13294.15 201
13295.24 208
13296.33 192
13297.42 195
13298.51 187
13299.60 195
13300.68 191
13301.77 187
13302.86 194
13303.95 217
13305.04 232
13306.13 192
13307.22 208
13308.31 186
13309.40 238
13310.49 248
13311.58 248
13312.67 212
13313.76 232
13314.85 233
13315.94 258
13317.03 224
13318.12 220
13319.21 242
13320.30 230
13321.39 226
13322.48 214
13323.57 235
13324.66 224
13325.75 254
13326.84 206
13327.94 236
13329.03 213
13330.12 220
13331.21 214
13332.30 231
13333.39 226
13334.48 244
13335.57 232
13336.66 212
13337.75 208
13338.84 203
13339.93 242
13341.03 245
13342.12 214
13343.21 200
13344.30 182
13345.39 232
13346.48 254
13347.57 189
13348.66 200
13349.76 239
13350.85 256
13351.94 255
13353.03 245
13354.12 244
13355.21 226
13356.31 209
13357.40 229
13358.49 245
13359.58 243
13360.67 234
13361.76 261
13362.86 240
13363.95 243
13365.04 260
13366.13 274
13367.23 275
13368.32 268
13369.41 267
13370.50 255
13371.59 268
13372.69 251
13373.78 285
13374.87 303
13375.96 293
13377.06 278
13378.15 271
13379.24 265
13380.34 260
13381.43 251
13382.52 199
13383.61 205
13384.71 239
13385.80 257
13386.89 220
13387.99 226
13389.08 201
13390.17 219
13391.26 217
13392.36 208
13393.45 228
13394.54 195
13395.64 210
13396.73 186
13397.82 226
13398.92 232
13400.01 209
13401.11 201
13402.20 240
13403.29 241
13404.39 228
13405.48 204
13406.57 191
13407.67 253
13408.76 219
13409.86 212
13410.95 200
13412.04 214
13413.14 229
13414.23 226
13415.33 227
13416.42 177
13417.51 195
13418.61 209
13419.70 211
13420.80 203
13421.89 194
13422.99 211
13424.08 237
13425.17 218
13426.27 208
13427.36 209
13428.46 231
13429.55 237
13430.65 218
13431.74 212
13432.84 209
13433.93 245
13435.03 228
13436.12 222
13437.22 184
13438.31 203
13439.41 219
13440.50 232
13441.60 230
13442.69 200
13443.79 227
13444.88 223
13445.98 182
13447.08 214
13448.17 220
13449.27 215
13450.36 222
13451.46 214
13452.55 224
13453.65 220
13454.74 237
13455.84 223
13456.94 243
13458.03 220
13459.13 217
13460.22 235
13461.32 244
13462.42 208
13463.51 213
13464.61 243
13465.70 260
13466.80 237
13467.90 226
13468.99 233
13470.09 231
13471.19 210
13472.28 237
13473.38 245
13474.48 239
13475.57 235
13476.67 264
13477.77 242
13478.86 241
13479.96 298
13481.06 237
13482.15 255
13483.25 247
13484.35 253
13485.44 234
13486.54 241
13487.64 240
13488.74 238
13489.83 228
13490.93 229
13492.03 268
13493.12 223
13494.22 267
13495.32 264
13496.42 307
13497.51 287
13498.61 284
13499.71 295
13500.81 309
13501.90 333
13503.00 289
13504.10 308
13505.20 314
13506.30 314
13507.39 355
13508.49 310
13509.59 276
13510.69 360
13511.79 340
13512.88 271
13513.98 257
13515.08 304
13516.18 281
13517.28 265
13518.38 236
13519.47 246
13520.57 234
13521.67 249
13522.77 243
13523.87 228
13524.97 217
13526.07 267
13527.16 253
13528.26 224
13529.36 264
13530.46 246
13531.56 217
13532.66 228
13533.76 253
13534.86 224
13535.96 227
13537.05 211
13538.15 214
13539.25 203
13540.35 217
13541.45 238
13542.55 239
13543.65 211
13544.75 243
13545.85 268
13546.95 210
13548.05 193
13549.15 175
13550.25 205
13551.35 214
13552.45 215
13553.55 187
13554.65 167
13555.75 187
13556.85 209
13557.95 203
13559.05 195
13560.15 196
13561.25 195
13562.35 221
13563.45 189
13564.55 225
13565.65 230
13566.75 216
13567.85 210
13568.95 217
13570.05 216
13571.15 215
13572.25 211
13573.35 177
13574.45 178
13575.55 186
13576.65 248
13577.75 241
13578.85 204
13579.95 171
13581.06 205
13582.16 210
13583.26 199
13584.36 198
13585.46 172
13586.56 211
13587.66 210
13588.76 200
13589.86 232
13590.97 198
13592.07 231
13593.17 202
13594.27 198
13595.37 205
13596.47 208
13597.57 204
13598.68 214
13599.78 191
13600.88 165
13601.98 206
13603.08 204
13604.19 219
13605.29 236
13606.39 235
13607.49 215
13608.59 219
13609.70 185
13610.80 197
13611.90 195
13613.00 179
13614.10 227
13615.21 217
13616.31 195
13617.41 185
13618.51 187
13619.62 231
13620.72 204
13621.82 182
13622.92 206
13624.03 201
13625.13 200
13626.23 203
13627.33 204
13628.44 193
13629.54 205
13630.64 225
13631.75 246
13632.85 220
13633.95 212
13635.06 226
13636.16 201
13637.26 187
13638.36 199
13639.47 232
13640.57 213
13641.67 210
13642.78 202
13643.88 196
13644.99 180
13646.09 215
13647.19 230
13648.30 210
13649.40 204
13650.50 224
13651.61 224
13652.71 203
13653.81 225
13654.92 218
13656.02 218
13657.13 182
13658.23 179
13659.33 216
13660.44 202
13661.54 212
13662.65 225
13663.75 213
13664.86 196
13665.96 172
13667.06 190
13668.17 183
13669.27 185
13670.38 184
13671.48 212
13672.59 206
13673.69 180
13674.80 175
13675.90 197
13677.01 206
13678.11 184
13679.22 199
13680.32 192
13681.43 201
13682.53 169
13683.64 178
13684.74 174
13685.85 171
13686.95 219
13688.06 192
13689.16 188
13690.27 192
13691.37 182
13692.48 196
13693.58 202
13694.69 173
13695.79 184
13696.90 187
13698.01 171
13699.11 178
13700.22 170
13701.32 194
13702.43 207
13703.54 228
13704.64 212
13705.75 214
13706.85 166
13707.96 179
13709.07 206
13710.17 203
13711.28 206
13712.38 198
13713.49 198
13714.60 226
13715.70 214
13716.81 248
13717.92 200
13719.02 207
13720.13 213
13721.24 219
13722.34 204
13723.45 204
13724.56 198
13725.66 209
13726.77 189
13727.88 191
13728.98 179
13730.09 195
13731.20 205
13732.30 222
13733.41 206
13734.52 231
13735.63 237
13736.73 223
13737.84 250
13738.95 229
13740.05 247
13741.16 237
13742.27 229
13743.38 206
13744.48 236
13745.59 209
13746.70 231
13747.81 243
13748.91 239
13750.02 247
13751.13 223
13752.24 268
13753.35 235
13754.45 240
13755.56 259
13756.67 282
13757.78 288
13758.89 258
13759.99 240
13761.10 257
13762.21 252
13763.32 263
13764.43 242
13765.54 236
13766.64 290
13767.75 263
13768.86 269
13769.97 306
13771.08 331
13772.19 319
13773.30 344
13774.40 344
13775.51 323
13776.62 348
13777.73 409
13778.84 364
13779.95 397
13781.06 345
13782.17 392
13783.28 364
13784.39 341
13785.49 319
13786.60 325
13787.71 313
13788.82 297
13789.93 320
13791.04 274
13792.15 278
13793.26 250
13794.37 251
13795.48 266
13796.59 234
13797.70 212
13798.81 275
13799.92 256
13801.03 244
13802.14 226
13803.25 255
13804.36 224
13805.47 226
13806.58 238
13807.69 191
13808.80 242
13809.91 187
13811.02 225
13812.13 198
13813.24 229
13814.35 223
13815.46 242
13816.57 226
13817.68 225
13818.79 199
13819.90 226
13821.01 259
13822.12 222
13823.23 234
13824.34 199
13825.46 241
13826.57 183
13827.68 176
13828.79 189
13829.90 208
13831.01 238
13832.12 217
13833.23 190
13834.34 186
13835.45 211
13836.57 214
13837.68 228
13838.79 205
13839.90 209
13841.01 226
13842.12 254
13843.23 229
13844.35 181
13845.46 190
13846.57 218
13847.68 233
13848.79 223
13849.90 214
13851.02 232
13852.13 224
13853.24 213
13854.35 186
13855.46 207
13856.58 199
13857.69 233
13858.80 241
13859.91 217
13861.02 232
13862.14 234
13863.25 248
13864.36 224
13865.47 225
13866.59 208
13867.70 234
13868.81 239
13869.92 219
13871.04 227
13872.15 214
13873.26 272
13874.38 234
13875.49 229
13876.60 211
13877.71 236
13878.83 208
13879.94 225
13881.05 245
13882.17 246
13883.28 245
13884.39 240
13885.51 237
13886.62 232
13887.73 255
13888.85 220
13889.96 238
13891.07 248
13892.19 284
13893.30 217
13894.41 242
13895.53 231
13896.64 288
13897.75 229
13898.87 248
13899.98 264
13901.10 248
13902.21 250
13903.32 278
13904.44 283
13905.55 214
13906.67 212
13907.78 227
13908.89 262
13910.01 230
13911.12 235
13912.24 213
13913.35 238
13914.47 239
13915.58 218
13916.69 217
13917.81 239
13918.92 209
13920.04 215
13921.15 243
13922.27 231
13923.38 233
13924.50 204
13925.61 235
13926.73 191
13927.84 227
13928.96 208
13930.07 221
13931.19 210
13932.30 192
13933.42 220
13934.53 218
13935.65 213
13936.76 200
13937.88 194
13938.99 228
13940.11 240
13941.22 202
13942.34 238
13943.45 200
13944.57 231
13945.69 219
13946.80 192
13947.92 205
13949.03 210
13950.15 216
13951.27 217
13952.38 222
13953.50 196
13954.61 221
13955.73 232
13956.85 204
13957.96 220
13959.08 219
13960.19 214
13961.31 193
13962.43 200
13963.54 214
13964.66 175
13965.78 242
13966.89 199
13968.01 201
13969.13 184
13970.24 202
13971.36 201
13972.48 204
13973.59 189
13974.71 187
13975.83 208
13976.94 233
13978.06 199
13979.18 169
13980.29 187
13981.41 189
13982.53 212
13983.64 186
13984.76 193
13985.88 186
13987.00 231
13988.11 225
13989.23 200
13990.35 200
13991.47 192
13992.58 226
13993.70 201
13994.82 183
13995.94 173
13997.05 220
13998.17 214
13999.29 180
14000.41 174
14001.53 213
14002.64 204
14003.76 217
14004.88 182
14006.00 208
14007.12 221
14008.23 205
14009.35 229
14010.47 201
14011.59 199
14012.71 197
14013.83 221
14014.94 190
14016.06 183
14017.18 192
14018.30 205
14019.42 191
14020.54 181
14021.66 186
14022.77 192
14023.89 228
14025.01 188
14026.13 192
14027.25 170
14028.37 171
14029.49 192
14030.61 177
14031.73 195
14032.84 212
14033.96 193
14035.08 221
14036.20 161
14037.32 195
14038.44 202
14039.56 216
14040.68 177
14041.80 204
14042.92 194
14044.04 195
14045.16 202
14046.28 173
14047.40 195
14048.52 172
14049.64 204
14050.76 198
14051.88 191
14053.00 200
14054.12 241
14055.24 224
14056.36 195
14057.48 205
14058.60 217
14059.72 218
14060.84 196
14061.96 213
14063.08 182
14064.20 211
14065.32 209
14066.44 215
14067.56 192
14068.68 191
14069.80 197
14070.92 183
14072.04 217
14073.16 196
14074.28 182
14075.40 213
14076.53 207
14077.65 222
14078.77 209
14079.89 213
14081.01 204
14082.13 244
14083.25 206
14084.37 219
14085.49 237
14086.62 205
14087.74 291
14088.86 272
14089.98 210
14091.10 216
14092.22 274
14093.34 240
14094.47 266
14095.59 253
14096.71 265
14097.83 281
14098.95 277
14100.07 298
14101.20 285
14102.32 302
14103.44 278
14104.56 318
14105.68 286
14106.81 282
14107.93 277
14109.05 279
14110.17 250
14111.30 239
14112.42 274
14113.54 248
14114.66 267
14115.78 245
14116.91 230
14118.03 233
14119.15 245
14120.28 214
14121.40 196
14122.52 224
14123.64 251
14124.77 218
14125.89 219
14127.01 197
14128.13 214
14129.26 222
14130.38 239
14131.50 183
14132.63 192
14133.75 229
14134.87 240
14136.00 235
14137.12 196
14138.24 213
14139.37 213
14140.49 207
14141.61 197
14142.74 252
14143.86 195
14144.98 209
14146.11 199
14147.23 201
14148.36 192
14149.48 203
14150.60 194
14151.73 199
14152.85 193
14153.98 176
14155.10 226
14156.22 191
14157.35 191
14158.47 177
14159.60 209
14160.72 210
14161.84 212
14162.97 184
14164.09 167
14165.22 190
14166.34 220
14167.47 180
14168.59 154
14169.72 174
14170.84 200
14171.96 194
14173.09 183
14174.21 175
14175.34 180
14176.46 194
14177.59 171
14178.71 197
14179.84 181
14180.96 189
14182.09 201
14183.21 187
14184.34 194
14185.46 178
14186.59 188
14187.72 177
14188.84 174
14189.97 152
14191.09 175
14192.22 194
14193.34 161
14194.47 174
14195.59 178
14196.72 197
14197.85 195
14198.97 163
14200.10 187
14201.22 201
14202.35 165
14203.47 187
14204.60 199
14205.73 189
14206.85 180
14207.98 169
14209.10 178
14210.23 183
14211.36 177
14212.48 163
14213.61 180
14214.74 169
14215.86 166
14216.99 150
14218.12 154
14219.24 164
14220.37 149
14221.50 155
14222.62 166
14223.75 167
14224.88 161
14226.00 175
14227.13 165
14228.26 170
14229.38 172
14230.51 172
14231.64 167
14232.76 150
14233.89 160
14235.02 166
14236.15 185
14237.27 203
14238.40 166
14239.53 162
14240.66 181
14241.78 175
14242.91 172
14244.04 149
14245.17 181
14246.29 186
14247.42 143
14248.55 155
14249.68 172
14250.80 183
14251.93 148
14253.06 166
14254.19 160
14255.32 150
14256.44 162
14257.57 153
14258.70 170
14259.83 159
14260.96 161
14262.09 162
14263.21 155
14264.34 131
14265.47 157
14266.60 154
14267.73 177
14268.86 131
14269.98 162
14271.11 148
14272.24 155
14273.37 154
14274.50 137
14275.63 157
14276.76 179
14277.89 153
14279.01 167
14280.14 157
14281.27 153
14282.40 164
14283.53 143
14284.66 183
14285.79 141
14286.92 138
14288.05 149
14289.18 158
14290.31 153
14291.44 145
14292.57 140
14293.70 135
14294.82 147
14295.95 154
14297.08 152
14298.21 135
14299.34 158
14300.47 149
14301.60 145
14302.73 139
14303.86 155
14304.99 167
14306.12 149
14307.25 153
14308.38 141
14309.51 146
14310.64 137
14311.77 127
14312.90 176
14314.03 172
14315.16 145
14316.30 178
14317.43 175
14318.56 160
14319.69 111
14320.82 146
14321.95 166
14323.08 139
14324.21 157
14325.34 149
14326.47 143
14327.60 139
14328.73 143
14329.86 148
14330.99 171
14332.13 152
14333.26 174
14334.39 146
14335.52 150
14336.65 143
14337.78 165
14338.91 153
14340.04 134
14341.18 143
14342.31 161
14343.44 159
14344.57 169
14345.70 128
14346.83 172
14347.97 162
14349.10 136
14350.23 161
14351.36 141
14352.49 134
14353.62 145
14354.76 133
14355.89 142
14357.02 129
14358.15 154
14359.28 150
14360.42 111
14361.55 135
14362.68 119
14363.81 154
14364.95 147
14366.08 133
14367.21 139
14368.34 142
14369.48 157
14370.61 149
14371.74 151
14372.87 160
14374.01 133
14375.14 139
14376.27 181
14377.40 151
14378.54 137
14379.67 159
14380.80 128
14381.94 124
14383.07 149
14384.20 165
14385.34 152
14386.47 134
14387.60 138
14388.74 160
14389.87 143
14391.00 142
14392.14 167
14393.27 159
14394.40 134
14395.54 148
14396.67 143
14397.80 153
14398.94 128
14400.07 130
14401.20 150
14402.34 161
14403.47 140
14404.61 132
14405.74 169
14406.87 138
14408.01 130
14409.14 139
14410.28 162
14411.41 146
14412.55 151
14413.68 136
14414.81 138
14415.95 171
14417.08 150
14418.22 147
14419.35 148
14420.49 122
14421.62 156
14422.76 152
14423.89 151
14425.02 149
14426.16 134
14427.29 184
14428.43 180
14429.56 152
14430.70 165
14431.83 151
14432.97 134
14434.10 151
14435.24 148
14436.37 135
14437.51 143
14438.64 154
14439.78 163
14440.92 177
14442.05 144
14443.19 160
14444.32 173
14445.46 140
14446.59 177
14447.73 180
14448.86 154
14450.00 121
14451.14 132
14452.27 119
14453.41 152
14454.54 158
14455.68 159
14456.82 153
14457.95 173
14459.09 156
14460.22 185
14461.36 184
14462.50 137
14463.63 120
14464.77 143
14465.90 164
14467.04 144
14468.18 149
14469.31 136
14470.45 146
14471.59 140
14472.72 172
14473.86 143
14475.00 130
14476.13 124
14477.27 160
14478.41 162
14479.54 127
14480.68 133
14481.82 138
14482.96 158
14484.09 172
14485.23 188
14486.37 157
14487.50 151
14488.64 167
14489.78 174
14490.92 157
14492.05 161
14493.19 154
14494.33 164
14495.47 189
14496.60 161
14497.74 173
14498.88 175
14500.02 169
14501.15 148
14502.29 165
14503.43 178
14504.57 162
14505.70 180
14506.84 192
14507.98 158
14509.12 153
14510.26 164
14511.39 146
14512.53 194
14513.67 193
14514.81 187
14515.95 170
14517.09 170
14518.22 171
14519.36 170
14520.50 191
14521.64 186
14522.78 153
14523.92 192
14525.06 187
14526.19 218
14527.33 178
14528.47 187
14529.61 190
14530.75 176
14531.89 168
14533.03 170
14534.17 159
14535.31 185
14536.45 165
14537.58 139
14538.72 152
14539.86 154
14541.00 168
14542.14 162
14543.28 180
14544.42 116
14545.56 171
14546.70 157
14547.84 167
14548.98 186
14550.12 168
14551.26 147
14552.40 170
14553.54 174
14554.68 152
14555.82 153
14556.96 185
14558.10 148
14559.24 154
14560.38 140
14561.52 149
14562.66 160
14563.80 164
14564.94 156
14566.08 167
14567.22 130
14568.36 142
14569.50 154
14570.64 172
14571.78 131
14572.92 126
14574.06 145
14575.20 148
14576.34 165
14577.48 132
14578.62 142
14579.76 122
14580.91 166
14582.05 155
14583.19 146
14584.33 162
14585.47 160
14586.61 178
14587.75 133
14588.89 122
14590.03 141
14591.18 143
14592.32 170
14593.46 147
14594.60 144
14595.74 140
14596.88 185
14598.02 190
14599.17 150
14600.31 148
14601.45 143
14602.59 171
14603.73 182
14604.87 165
14606.02 153
14607.16 173
14608.30 145
14609.44 151
14610.58 170
14611.73 160
14612.87 156
14614.01 162
14615.15 138
14616.29 158
14617.44 196
14618.58 187
14619.72 152
14620.86 172
14622.01 152
14623.15 174
14624.29 139
14625.43 161
14626.58 161
14627.72 159
14628.86 154
14630.01 168
14631.15 172
14632.29 178
14633.43 169
14634.58 208
14635.72 187
14636.86 171
14638.01 185
14639.15 173
14640.29 193
14641.44 201
14642.58 194
14643.72 195
14644.87 183
14646.01 210
14647.15 198
14648.30 196
14649.44 145
14650.58 184
14651.73 180
14652.87 162
14654.01 153
14655.16 165
14656.30 169
14657.45 146
14658.59 157
14659.73 137
14660.88 143
14662.02 151
14663.17 153
14664.31 153
14665.45 176
14666.60 163
14667.74 166
14668.89 152
14670.03 146
14671.18 126
14672.32 162
14673.46 179
14674.61 134
14675.75 152
14676.90 162
14678.04 161
14679.19 141
14680.33 129
14681.48 150
14682.62 131
14683.77 133
14684.91 154
14686.06 134
14687.20 130
14688.35 144
14689.49 144
14690.64 146
14691.78 142
14692.93 139
14694.07 140
14695.22 135
14696.36 165
14697.51 165
14698.65 160
14699.80 156
14700.95 128
14702.09 135
14703.24 135
14704.38 123
14705.53 115
14706.67 158
14707.82 131
14708.97 129
14710.11 132
14711.26 146
14712.40 141
14713.55 117
14714.70 139
14715.84 163
14716.99 122
14718.13 116
14719.28 126
14720.43 134
14721.57 129
14722.72 125
14723.87 118
14725.01 159
14726.16 139
14727.31 134
14728.45 135
14729.60 128
14730.75 127
14731.89 142
14733.04 135
14734.19 146
14735.33 129
14736.48 127
14737.63 127
14738.77 115
14739.92 113
14741.07 123
14742.22 143
14743.36 128
14744.51 126
14745.66 118
14746.80 149
14747.95 131
14749.10 116
14750.25 119
14751.39 125
14752.54 131
14753.69 111
14754.84 116
14755.99 104
14757.13 124
14758.28 138
14759.43 134
14760.58 136
14761.72 126
14762.87 127
14764.02 122
14765.17 125
14766.32 132
14767.47 114
14768.61 129
14769.76 142
14770.91 151
14772.06 116
14773.21 115
14774.36 129
14775.50 140
14776.65 121
14777.80 127
14778.95 128
14780.10 149
14781.25 124
14782.40 117
14783.54 118
14784.69 118
14785.84 158
14786.99 132
14788.14 129
14789.29 124
14790.44 129
14791.59 122
14792.74 117
14793.89 121
14795.03 122
14796.18 121
14797.33 118
14798.48 130
14799.63 113
14800.78 110
14801.93 107
14803.08 114
14804.23 110
14805.38 135
14806.53 131
14807.68 134
14808.83 131
14809.98 111
14811.13 111
14812.28 118
14813.43 104
14814.58 116
14815.73 120
14816.88 131
14818.03 131
14819.18 135
14820.33 136
14821.48 124
14822.63 124
14823.78 115
14824.93 118
14826.08 97
14827.23 135
14828.38 120
14829.53 108
14830.68 112
14831.83 88
14832.98 127
14834.14 111
14835.29 94
14836.44 109
14837.59 122
14838.74 108
14839.89 126
14841.04 109
14842.19 122
14843.34 95
14844.49 125
14845.65 105
14846.80 118
14847.95 97
14849.10 83
14850.25 115
14851.40 108
14852.55 116
14853.71 105
14854.86 120
14856.01 95
14857.16 112
14858.31 103
14859.46 104
14860.62 124
14861.77 121
14862.92 125
14864.07 103
14865.22 111
14866.38 100
14867.53 110
14868.68 117
14869.83 97
14870.98 114
14872.14 136
14873.29 120
14874.44 133
14875.59 123
14876.75 98
14877.90 123
14879.05 132
14880.20 138
14881.36 124
14882.51 105
14883.66 127
14884.81 152
14885.97 125
14887.12 113
14888.27 113
14889.42 119
14890.58 114
14891.73 140
14892.88 120
14894.04 126
14895.19 102
14896.34 138
14897.50 121
14898.65 101
14899.80 126
14900.96 127
14902.11 131
14903.26 137
14904.42 113
14905.57 113
14906.72 118
14907.88 147
14909.03 121
14910.18 107
14911.34 120
14912.49 109
14913.65 120
14914.80 122
14915.95 105
14917.11 141
14918.26 118
14919.42 150
14920.57 122
14921.72 124
14922.88 126
14924.03 124
14925.19 95
14926.34 108
14927.50 88
14928.65 126
14929.81 127
14930.96 117
14932.11 136
14933.27 131
14934.42 132
14935.58 128
14936.73 117
14937.89 124
14939.04 131
14940.20 121
14941.35 118
14942.51 123
14943.66 114
14944.82 125
14945.97 96
14947.13 117
14948.28 140
14949.44 119
14950.59 114
14951.75 106
14952.90 119
14954.06 123
14955.22 150
14956.37 117
14957.53 129
14958.68 120
14959.84 124
14960.99 160
14962.15 147
14963.30 119
14964.46 143
14965.62 119
14966.77 130
14967.93 124
14969.08 115
14970.24 131
14971.40 132
14972.55 127
14973.71 156
14974.86 121
14976.02 128
14977.18 122
14978.33 115
14979.49 150
14980.65 126
14981.80 141
14982.96 135
14984.12 122
14985.27 132
14986.43 108
14987.59 114
14988.74 100
14989.90 112
14991.06 121
14992.21 123
14993.37 121
14994.53 123
14995.68 122
14996.84 109
14998.00 101
14999.16 101
15000.31 136
15001.47 112
15002.63 110
15003.79 91
15004.94 89
15006.10 120
15007.26 134
15008.42 127
15009.57 110
15010.73 128
15011.89 112
15013.05 114
15014.20 87
15015.36 95
15016.52 100
15017.68 123
15018.83 122
15019.99 96
15021.15 102
15022.31 132
15023.47 107
15024.63 132
15025.78 128
15026.94 118
15028.10 97
15029.26 128
15030.42 123
15031.58 119
15032.73 126
15033.89 114
15035.05 122
15036.21 99
15037.37 138
15038.53 123
15039.69 117
15040.84 122
15042.00 119
15043.16 116
15044.32 92
15045.48 107
15046.64 116
15047.80 109
15048.96 112
15050.12 88
15051.28 92
15052.43 111
15053.59 116
15054.75 99
15055.91 102
15057.07 100
15058.23 104
15059.39 107
15060.55 97
15061.71 91
15062.87 108
15064.03 114
15065.19 109
15066.35 86
15067.51 94
15068.67 102
15069.83 120
15070.99 101
15072.15 136
15073.31 108
15074.47 96
15075.63 125
15076.79 111
15077.95 100
15079.11 100
15080.27 98
15081.43 107
15082.59 108
15083.75 112
15084.91 110
15086.07 104
15087.23 99
15088.39 91
15089.55 128
15090.71 104
15091.88 98
15093.04 98
15094.20 107
15095.36 120
15096.52 106
15097.68 107
15098.84 110
15100.00 98
15101.16 102
15102.32 74
15103.49 102
15104.65 101
15105.81 115
15106.97 105
15108.13 103
15109.29 94
15110.45 121
15111.61 117
15112.78 112
15113.94 106
15115.10 97
15116.26 130
15117.42 117
15118.58 122
15119.75 105
15120.91 105
15122.07 122
15123.23 99
15124.39 132
15125.56 82
15126.72 107
15127.88 100
15129.04 119
15130.21 94
15131.37 97
15132.53 114
15133.69 134
15134.85 130
15136.02 117
15137.18 103
15138.34 113
15139.50 108
15140.67 108
15141.83 127
15142.99 89
15144.16 96
15145.32 114
15146.48 119
15147.64 77
15148.81 90
15149.97 95
15151.13 95
15152.30 110
15153.46 112
15154.62 103
15155.79 113
15156.95 126
15158.11 84
15159.28 136
15160.44 98
15161.60 86
15162.77 92
15163.93 95
15165.09 120
15166.26 114
15167.42 98
15168.58 117
15169.75 110
15170.91 118
15172.08 116
15173.24 102
15174.40 104
15175.57 98
15176.73 123
15177.90 98
15179.06 105
15180.22 114
15181.39 124
15182.55 116
15183.72 91
15184.88 122
15186.05 96
15187.21 108
15188.37 108
15189.54 90
15190.70 100
15191.87 123
15193.03 118
15194.20 127
15195.36 111
15196.53 92
15197.69 129
15198.86 113
15200.02 96
15201.19 105
15202.35 122
15203.52 123
15204.68 111
15205.85 102
15207.01 116
15208.18 125
15209.34 119
15210.51 102
15211.67 116
15212.84 101
15214.00 129
15215.17 125
15216.33 107
15217.50 97
15218.67 115
15219.83 120
15221.00 111
15222.16 104
15223.33 122
15224.50 120
15225.66 122
15226.83 106
15227.99 122
15229.16 125
15230.33 114
15231.49 119
15232.66 96
15233.82 122
15234.99 124
15236.16 118
15237.32 133
15238.49 133
15239.66 131
15240.82 130
15241.99 118
15243.16 117
15244.32 115
15245.49 120
15246.66 118
15247.82 130
15248.99 121
15250.16 116
15251.32 108
15252.49 121
15253.66 100
15254.82 100
15255.99 126
15257.16 88
15258.32 123
15259.49 109
15260.66 106
15261.83 99
15262.99 117
15264.16 101
15265.33 86
15266.50 105
15267.66 111
15268.83 101
15270.00 110
15271.17 110
15272.33 108
15273.50 114
15274.67 112
15275.84 116
15277.01 110
15278.17 102
15279.34 126
15280.51 118
15281.68 101
15282.85 86
15284.01 115
15285.18 129
15286.35 130
15287.52 107
15288.69 103
15289.86 135
15291.02 125
15292.19 102
15293.36 107
15294.53 118
15295.70 85
15296.87 99
15298.03 119
15299.20 107
15300.37 103
15301.54 118
15302.71 124
15303.88 114
15305.05 105
15306.22 89
15307.39 103
15308.56 97
15309.72 100
15310.89 110
15312.06 115
15313.23 109
15314.40 125
15315.57 104
15316.74 95
15317.91 108
15319.08 101
15320.25 112
15321.42 98
15322.59 97
15323.76 105
15324.93 111
15326.10 87
15327.27 95
15328.44 130
15329.61 98
15330.78 111
15331.95 104
15333.12 104
15334.29 101
15335.46 93
15336.63 98
15337.80 99
15338.97 102
15340.14 105
15341.31 104
15342.48 105
15343.65 103
15344.82 98
15345.99 88
15347.16 112
15348.33 110
15349.50 104
15350.67 130
15351.84 111
15353.01 111
15354.18 88
15355.36 100
15356.53 107
15357.70 106
15358.87 118
15360.04 98
15361.21 95
15362.38 118
15363.55 125
15364.72 101
15365.90 86
15367.07 113
15368.24 104
15369.41 97
15370.58 80
15371.75 79
15372.92 127
15374.10 105
15375.27 96
15376.44 101
15377.61 98
15378.78 104
15379.95 128
15381.13 108
15382.30 95
15383.47 94
15384.64 115
15385.81 94
15386.99 110
15388.16 107
15389.33 104
15390.50 94
15391.68 95
15392.85 110
15394.02 118
15395.19 107
15396.36 108
15397.54 113
15398.71 101
15399.88 101
15401.05 72
15402.23 112
15403.40 92
15404.57 83
15405.75 105
15406.92 103
15408.09 96
15409.26 119
15410.44 88
15411.61 104
15412.78 112
15413.96 103
15415.13 109
15416.30 118
15417.48 94
15418.65 104
15419.82 80
15421.00 88
15422.17 103
15423.34 92
15424.52 109
15425.69 105
15426.86 120
15428.04 89
15429.21 115
15430.39 102
15431.56 99
15432.73 108
15433.91 119
15435.08 98
15436.25 114
15437.43 117
15438.60 115
15439.78 114
15440.95 93
15442.13 101
15443.30 95
15444.47 76
15445.65 97
15446.82 108
15448.00 93
15449.17 103
15450.35 107
15451.52 110
15452.70 120
15453.87 95
15455.04 104
15456.22 117
15457.39 115
15458.57 100
15459.74 112
15460.92 115
15462.09 117
15463.27 108
15464.44 144
15465.62 115
15466.79 106
15467.97 92
15469.14 109
15470.32 111
15471.49 93
15472.67 100
15473.85 94
15475.02 105
15476.20 97
15477.37 101
15478.55 88
15479.72 119
15480.90 106
15482.07 118
15483.25 105
15484.43 114
15485.60 139
15486.78 150
15487.95 122
15489.13 98
15490.31 98
15491.48 90
15492.66 103
15493.83 127
15495.01 103
15496.19 102
15497.36 115
15498.54 117
15499.72 110
15500.89 108
15502.07 134
15503.25 120
15504.42 129
15505.60 107
15506.78 108
15507.95 127
15509.13 116
15510.31 125
15511.48 100
15512.66 92
15513.84 108
15515.01 94
15516.19 106
15517.37 105
15518.54 102
15519.72 114
15520.90 119
15522.08 104
15523.25 124
15524.43 113
15525.61 96
15526.79 105
15527.96 107
15529.14 124
15530.32 131
15531.50 91
15532.67 98
15533.85 87
15535.03 78
15536.21 97
15537.38 99
15538.56 97
15539.74 121
15540.92 100
15542.10 111
15543.27 115
15544.45 116
15545.63 125
15546.81 114
15547.99 113
15549.17 108
15550.34 125
15551.52 105
15552.70 96
15553.88 93
15555.06 132
15556.24 128
15557.41 104
15558.59 112
15559.77 107
15560.95 114
15562.13 116
15563.31 103
15564.49 100
15565.67 111
15566.84 118
15568.02 114
15569.20 101
15570.38 102
15571.56 101
15572.74 132
15573.92 100
15575.10 110
15576.28 102
15577.46 138
15578.64 136
15579.82 114
15581.00 111
15582.18 136
15583.35 103
15584.53 108
15585.71 93
15586.89 128
15588.07 124
15589.25 113
15590.43 89
15591.61 107
15592.79 114
15593.97 109
15595.15 120
15596.33 120
15597.51 114
15598.69 123
15599.87 121
15601.05 119
15602.23 107
15603.41 124
15604.59 105
15605.78 134
15606.96 109
15608.14 116
15609.32 122
15610.50 125
15611.68 114
15612.86 128
15614.04 120
15615.22 132
15616.40 121
15617.58 120
15618.76 122
15619.94 138
15621.12 125
15622.31 136
15623.49 141
15624.67 110
15625.85 133
15627.03 121
15628.21 127
15629.39 137
15630.57 143
15631.76 124
15632.94 131
15634.12 137
15635.30 164
15636.48 144
15637.66 133
15638.85 145
15640.03 153
15641.21 140
15642.39 137
15643.57 164
15644.75 148
15645.94 149
15647.12 139
15648.30 138
15649.48 174
15650.66 127
15651.85 133
15653.03 153
15654.21 154
15655.39 148
15656.58 150
15657.76 136
15658.94 148
15660.12 146
15661.31 144
15662.49 168
15663.67 137
15664.85 138
15666.04 157
15667.22 151
15668.40 166
15669.58 165
15670.77 144
15671.95 144
15673.13 159
15674.32 162
15675.50 174
15676.68 181
15677.87 199
15679.05 183
15680.23 159
15681.42 179
15682.60 158
15683.78 161
15684.97 145
15686.15 149
15687.33 135
15688.52 145
15689.70 158
15690.88 176
15692.07 147
15693.25 182
15694.44 169
15695.62 151
15696.80 169
15697.99 181
15699.17 186
15700.35 173
15701.54 165
15702.72 176
15703.91 166
15705.09 155
15706.28 173
15707.46 180
15708.64 168
15709.83 154
15711.01 179
15712.20 197
15713.38 189
15714.57 189
15715.75 184
15716.94 179
15718.12 170
15719.31 201
15720.49 180
15721.67 166
15722.86 178
15724.04 198
15725.23 217
15726.41 188
15727.60 196
15728.78 198
15729.97 183
15731.15 192
15732.34 199
15733.53 192
15734.71 181
15735.90 201
15737.08 220
15738.27 176
15739.45 177
15740.64 192
15741.82 186
15743.01 214
15744.19 197
15745.38 212
15746.57 194
15747.75 206
15748.94 202
15750.12 185
15751.31 199
15752.50 219
15753.68 216
15754.87 220
15756.05 206
15757.24 193
15758.43 211
15759.61 245
15760.80 201
15761.99 192
15763.17 217
15764.36 206
15765.54 178
15766.73 194
15767.92 188
15769.10 203
15770.29 204
15771.48 189
15772.66 177
15773.85 149
15775.04 188
15776.22 175
15777.41 189
15778.60 176
15779.79 177
15780.97 185
15782.16 158
15783.35 171
15784.53 184
15785.72 215
15786.91 187
15788.10 189
15789.28 191
15790.47 206
15791.66 173
15792.85 204
15794.03 182
15795.22 179
15796.41 172
15797.60 157
15798.78 156
15799.97 150
15801.16 151
15802.35 162
15803.54 176
15804.72 180
15805.91 177
15807.10 161
15808.29 189
15809.48 158
15810.66 159
15811.85 128
15813.04 157
15814.23 142
15815.42 146
15816.61 160
15817.79 143
15818.98 165
15820.17 154
15821.36 163
15822.55 150
15823.74 166
15824.93 139
15826.11 144
15827.30 146
15828.49 162
15829.68 117
15830.87 138
15832.06 142
15833.25 130
15834.44 153
15835.63 158
15836.82 125
15838.00 153
15839.19 167
15840.38 163
15841.57 181
15842.76 142
15843.95 127
15845.14 139
15846.33 165
15847.52 158
15848.71 135
15849.90 156
15851.09 147
15852.28 127
15853.47 138
15854.66 157
15855.85 166
15857.04 160
15858.23 147
15859.42 135
15860.61 148
15861.80 158
15862.99 144
15864.18 159
15865.37 136
15866.56 146
15867.75 149
15868.94 154
15870.13 151
15871.32 133
15872.51 154
15873.70 118
15874.89 160
15876.08 140
15877.27 151
15878.46 145
15879.66 128
15880.85 144
15882.04 151
15883.23 122
15884.42 134
15885.61 146
15886.80 148
15887.99 136
15889.18 144
15890.37 139
15891.57 167
15892.76 137
15893.95 127
15895.14 136
15896.33 144
15897.52 171
15898.71 174
15899.91 149
15901.10 147
15902.29 170
15903.48 158
15904.67 165
15905.86 150
15907.06 138
15908.25 154
15909.44 167
15910.63 133
15911.82 152
15913.02 174
15914.21 169
15915.40 151
15916.59 155
15917.78 161
15918.98 162
15920.17 174
15921.36 167
15922.55 139
15923.75 128
15924.94 159
15926.13 140
15927.32 159
15928.52 139
15929.71 159
15930.90 165
15932.09 163
15933.29 156
15934.48 171
15935.67 163
15936.87 147
15938.06 155
15939.25 138
15940.44 146
15941.64 148
15942.83 151
15944.02 133
15945.22 145
15946.41 142
15947.60 125
15948.80 105
15949.99 128
15951.18 159
15952.38 161
15953.57 139
15954.77 118
15955.96 140
15957.15 131
15958.35 139
15959.54 108
15960.73 100
15961.93 104
15963.12 123
15964.32 130
15965.51 108
15966.70 127
15967.90 118
15969.09 130
15970.29 124
15971.48 94
15972.67 122
15973.87 133
15975.06 135
15976.26 109
15977.45 101
15978.65 112
15979.84 112
15981.04 112
15982.23 117
15983.43 100
15984.62 120
15985.81 134
15987.01 135
15988.20 94
15989.40 113
15990.59 133
15991.79 151
15992.98 122
15994.18 117
15995.37 105
15996.57 118
15997.76 126
15998.96 104
16000.16 95
16001.35 117
16002.55 113
16003.74 113
16004.94 111
16006.13 129
16007.33 135
16008.52 118
16009.72 107
16010.92 129
16012.11 101
16013.31 102
16014.50 95
16015.70 94
16016.89 93
16018.09 108
16019.29 128
16020.48 112
16021.68 107
16022.87 117
16024.07 102
16025.27 96
16026.46 98
16027.66 134
16028.86 99
16030.05 117
16031.25 103
16032.45 104
16033.64 112
16034.84 117
16036.04 114
16037.23 126
16038.43 96
16039.63 104
16040.82 108
16042.02 125
16043.22 98
16044.41 107
16045.61 111
16046.81 117
16048.00 105
16049.20 124
16050.40 129
16051.60 103
16052.79 92
16053.99 92
16055.19 103
16056.39 95
16057.58 97
16058.78 82
16059.98 106
16061.18 92
16062.37 97
16063.57 100
16064.77 102
16065.97 125
16067.16 96
16068.36 103
16069.56 87
16070.76 94
16071.96 88
16073.15 82
16074.35 84
16075.55 126
16076.75 135
16077.95 103
16079.14 116
16080.34 118
16081.54 105
16082.74 105
16083.94 125
16085.14 101
16086.34 86
16087.53 103
16088.73 101
16089.93 99
16091.13 111
16092.33 89
16093.53 101
16094.73 110
16095.93 114
16097.12 101
16098.32 115
16099.52 102
16100.72 107
16101.92 110
16103.12 103
16104.32 121
16105.52 104
16106.72 104
16107.92 90
16109.12 105
16110.32 89
16111.52 89
16112.71 98
16113.91 111
16115.11 107
16116.31 108
16117.51 89
16118.71 115
16119.91 112
16121.11 106
16122.31 89
16123.51 108
16124.71 89
16125.91 98
16127.11 104
16128.31 90
16129.51 96
16130.71 104
16131.91 108
16133.11 121
16134.31 79
16135.51 107
16136.71 106
16137.92 110
16139.12 119
16140.32 106
16141.52 97
16142.72 94
16143.92 100
16145.12 88
16146.32 90
16147.52 95
16148.72 84
16149.92 99
16151.12 94
16152.32 99
16153.53 115
16154.73 127
16155.93 102
16157.13 89
16158.33 98
16159.53 106
16160.73 106
16161.93 110
16163.14 104
16164.34 84
16165.54 127
16166.74 116
16167.94 87
16169.14 104
16170.34 94
16171.55 113
16172.75 123
16173.95 98
16175.15 100
16176.35 96
16177.56 108
16178.76 121
16179.96 100
16181.16 96
16182.36 109
16183.57 127
16184.77 92
16185.97 104
16187.17 90
16188.38 99
16189.58 101
16190.78 100
16191.98 99
16193.18 95
16194.39 102
16195.59 124
16196.79 90
16198.00 108
16199.20 92
16200.40 103
16201.60 120
16202.81 85
16204.01 84
16205.21 88
16206.42 96
16207.62 114
16208.82 98
16210.02 105
16211.23 101
16212.43 100
16213.63 112
16214.84 107
16216.04 98
16217.24 118
16218.45 100
16219.65 88
16220.86 110
16222.06 132
16223.26 112
16224.47 112
16225.67 95
16226.87 107
16228.08 111
16229.28 105
16230.49 93
16231.69 108
16232.89 96
16234.10 128
16235.30 102
16236.51 107
16237.71 93
16238.91 107
16240.12 107
16241.32 118
16242.53 92
16243.73 105
16244.94 131
16246.14 113
16247.34 112
16248.55 95
16249.75 124
16250.96 128
16252.16 125
16253.37 116
16254.57 118
16255.78 125
16256.98 120
16258.19 131
16259.39 120
16260.60 121
16261.80 120
16263.01 123
16264.21 88
16265.42 96
16266.62 98
16267.83 136
16269.03 110
16270.24 126
16271.45 106
16272.65 117
16273.86 121
16275.06 120
16276.27 127
16277.47 127
16278.68 134
16279.88 113
16281.09 119
16282.30 121
16283.50 114
16284.71 128
16285.91 118
16287.12 118
16288.33 110
16289.53 139
16290.74 134
16291.94 123
16293.15 118
16294.36 128
16295.56 145
16296.77 131
16297.98 124
16299.18 146
16300.39 132
16301.60 129
16302.80 135
16304.01 130
16305.22 124
16306.42 160
16307.63 145
16308.84 123
16310.04 126
16311.25 136
16312.46 150
16313.66 131
16314.87 133
16316.08 135
16317.29 146
16318.49 152
16319.70 159
16320.91 152
16322.11 146
16323.32 145
16324.53 145
16325.74 144
16326.94 132
16328.15 134
16329.36 130
16330.57 139
16331.77 142
16332.98 107
16334.19 112
16335.40 103
16336.61 107
16337.81 127
16339.02 112
16340.23 125
16341.44 122
16342.65 132
16343.85 115
16345.06 99
16346.27 97
16347.48 110
16348.69 122
16349.90 102
16351.10 106
16352.31 103
16353.52 118
16354.73 123
16355.94 98
16357.15 109
16358.35 144
16359.56 108
16360.77 94
16361.98 110
16363.19 108
16364.40 103
16365.61 116
16366.82 112
16368.03 98
16369.23 113
16370.44 109
16371.65 108
16372.86 99
16374.07 105
16375.28 92
16376.49 121
16377.70 121
16378.91 91
16380.12 110
16381.33 114
16382.54 99
16383.75 123
16384.96 112
16386.17 112
16387.38 95
16388.59 113
16389.80 103
16391.01 99
16392.22 120
16393.43 97
16394.64 114
16395.85 100
16397.06 108
16398.27 135
16399.48 102
16400.69 97
16401.90 88
16403.11 121
16404.32 110
16405.53 100
16406.74 104
16407.95 112
16409.16 106
16410.37 83
16411.58 100
16412.79 85
16414.00 100
16415.21 112
16416.42 107
16417.63 100
16418.85 85
16420.06 113
16421.27 96
16422.48 98
16423.69 96
16424.90 116
16426.11 111
16427.32 95
16428.53 98
16429.75 72
16430.96 94
16432.17 99
16433.38 111
16434.59 106
16435.80 95
16437.01 78
16438.23 97
16439.44 102
16440.65 104
16441.86 112
16443.07 108
16444.28 100
16445.50 109
16446.71 116
16447.92 108
16449.13 92
16450.34 96
16451.56 103
16452.77 124
16453.98 118
16455.19 99
16456.41 105
16457.62 105
16458.83 91
16460.04 86
16461.26 97
16462.47 117
16463.68 84
16464.89 101
16466.11 100
16467.32 99
16468.53 93
16469.74 95
16470.96 110
16472.17 89
16473.38 96
16474.60 104
16475.81 99
16477.02 79
16478.23 66
16479.45 82
16480.66 89
16481.87 93
16483.09 99
16484.30 107
16485.51 110
16486.73 73
16487.94 99
16489.15 103
16490.37 116
16491.58 96
16492.80 85
16494.01 96
16495.22 85
16496.44 89
16497.65 81
16498.86 115
16500.08 101
16501.29 95
16502.51 94
16503.72 77
16504.93 81
16506.15 89
16507.36 112
16508.58 82
16509.79 92
16511.01 88
16512.22 104
16513.43 110
16514.65 82
16515.86 85
16517.08 101
16518.29 95
16519.51 110
16520.72 105
16521.94 74
16523.15 106
16524.37 86
16525.58 99
16526.80 90
16528.01 78
16529.23 106
16530.44 100
16531.66 93
16532.87 100
16534.09 99
16535.30 106
16536.52 89
16537.73 92
16538.95 83
16540.16 96
16541.38 95
16542.59 117
16543.81 93
16545.02 85
16546.24 94
16547.46 107
16548.67 132
16549.89 77
16551.10 76
16552.32 90
16553.54 105
16554.75 110
16555.97 96
16557.18 98
16558.40 93
16559.62 91
16560.83 90
16562.05 77
16563.26 91
16564.48 86
16565.70 111
16566.91 93
16568.13 81
16569.35 100
16570.56 103
16571.78 107
16573.00 82
16574.21 81
16575.43 83
16576.65 83
16577.86 94
16579.08 95
16580.30 97
16581.51 84
16582.73 112
16583.95 110
16585.16 116
16586.38 106
16587.60 97
16588.82 100
16590.03 96
16591.25 70
16592.47 82
16593.68 99
16594.90 92
16596.12 71
16597.34 91
16598.55 91
16599.77 77
16600.99 97
16602.21 101
16603.43 93
16604.64 101
16605.86 112
16607.08 94
16608.30 77
16609.51 94
16610.73 128
16611.95 88
16613.17 86
16614.39 80
16615.60 100
16616.82 98
16618.04 84
16619.26 82
16620.48 87
16621.70 88
16622.91 86
16624.13 92
16625.35 84
16626.57 118
16627.79 84
16629.01 114
16630.23 98
16631.45 94
16632.66 91
16633.88 99
16635.10 75
16636.32 76
16637.54 64
16638.76 80
16639.98 77
16641.20 81
16642.42 90
16643.64 103
16644.85 95
16646.07 93
16647.29 87
16648.51 102
16649.73 106
16650.95 92
16652.17 83
16653.39 86
16654.61 88
16655.83 80
16657.05 78
16658.27 77
16659.49 84
16660.71 85
16661.93 97
16663.15 101
16664.37 95
16665.59 107
16666.81 92
16668.03 76
16669.25 79
16670.47 74
16671.69 98
16672.91 84
16674.13 90
16675.35 87
16676.57 75
16677.79 84
16679.01 93
16680.23 89
16681.45 95
16682.67 89
16683.89 86
16685.11 90
16686.34 81
16687.56 84
16688.78 104
16690.00 95
16691.22 92
16692.44 78
16693.66 93
16694.88 89
16696.10 79
16697.32 89
16698.55 72
16699.77 104
16700.99 87
16702.21 81
16703.43 81
16704.65 101
16705.87 99
16707.10 88
16708.32 102
16709.54 88
16710.76 111
16711.98 100
16713.20 70
16714.43 80
16715.65 78
16716.87 97
16718.09 90
16719.31 88
16720.54 83
16721.76 92
16722.98 91
16724.20 80
16725.42 78
16726.65 94
16727.87 96
16729.09 94
16730.31 82
16731.54 79
16732.76 89
16733.98 107
16735.20 90
16736.43 87
16737.65 86
16738.87 101
16740.09 105
16741.32 82
16742.54 96
16743.76 91
16744.99 114
16746.21 96
16747.43 71
16748.65 83
16749.88 78
16751.10 76
16752.32 97
16753.55 80
16754.77 88
16755.99 107
16757.22 104
16758.44 62
16759.66 72
16760.89 88
16762.11 88
16763.33 92
16764.56 89
16765.78 87
16767.01 86
16768.23 105
16769.45 90
16770.68 89
16771.90 74
16773.12 98
16774.35 85
16775.57 88
16776.80 89
16778.02 74
16779.25 84
16780.47 97
16781.69 74
16782.92 103
16784.14 98
16785.37 84
16786.59 72
16787.82 91
16789.04 104
16790.27 107
16791.49 97
16792.71 94
16793.94 77
16795.16 77
16796.39 94
16797.61 84
16798.84 94
16800.06 117
16801.29 94
16802.51 108
16803.74 79
16804.96 80
16806.19 82
16807.41 86
16808.64 95
16809.86 81
16811.09 93
16812.32 92
16813.54 83
16814.77 89
16815.99 80
16817.22 130
16818.44 99
16819.67 107
16820.89 87
16822.12 81
16823.35 106
16824.57 102
16825.80 100
16827.02 86
16828.25 100
16829.48 90
16830.70 102
16831.93 87
16833.15 83
16834.38 84
16835.61 114
16836.83 119
16838.06 102
16839.29 96
16840.51 105
16841.74 108
16842.96 92
16844.19 96
16845.42 77
16846.64 78
16847.87 103
16849.10 121
16850.32 93
16851.55 91
16852.78 109
16854.01 110
16855.23 81
16856.46 88
16857.69 78
16858.91 120
16860.14 123
16861.37 111
16862.59 110
16863.82 118
16865.05 120
16866.28 111
16867.50 104
16868.73 105
16869.96 105
16871.19 98
16872.41 147
16873.64 113
16874.87 107
16876.10 118
16877.33 132
16878.55 143
16879.78 133
16881.01 100
16882.24 120
16883.46 142
16884.69 137
16885.92 135
16887.15 134
16888.38 146
16889.61 147
16890.83 149
16892.06 119
16893.29 131
16894.52 139
16895.75 141
16896.98 141
16898.20 139
16899.43 132
16900.66 130
16901.89 129
16903.12 102
16904.35 139
16905.58 113
16906.80 139
16908.03 121
16909.26 129
16910.49 121
16911.72 122
16912.95 114
16914.18 94
16915.41 91
16916.64 106
16917.87 98
16919.10 115
16920.33 95
16921.55 84
16922.78 110
16924.01 110
16925.24 116
16926.47 103
16927.70 98
16928.93 105
16930.16 99
16931.39 97
16932.62 122
16933.85 127
16935.08 116
16936.31 106
16937.54 103
16938.77 116
16940.00 84
16941.23 113
16942.46 107
16943.69 126
16944.92 89
16946.15 99
16947.38 97
16948.61 97
16949.84 91
16951.07 107
16952.30 99
16953.53 85
16954.76 88
16956.00 103
16957.23 97
16958.46 91
16959.69 97
16960.92 109
16962.15 95
16963.38 109
16964.61 110
16965.84 101
16967.07 116
16968.30 110
16969.54 103
16970.77 116
16972.00 104
16973.23 112
16974.46 85
16975.69 87
16976.92 117
16978.15 130
16979.39 113
16980.62 133
16981.85 108
16983.08 92
16984.31 105
16985.54 99
16986.78 100
16988.01 93
16989.24 122
16990.47 110
16991.70 105
16992.94 104
16994.17 96
16995.40 96
16996.63 118
16997.86 103
16999.10 96
17000.33 98
17001.56 90
17002.79 93
17004.03 88
17005.26 111
17006.49 102
17007.72 105
17008.96 93
17010.19 94
17011.42 101
17012.65 85
17013.89 104
17015.12 96
17016.35 92
17017.58 96
17018.82 106
17020.05 92
17021.28 100
17022.52 110
17023.75 118
17024.98 105
17026.22 116
17027.45 129
17028.68 102
17029.92 81
17031.15 86
17032.38 100
17033.62 111
17034.85 82
17036.08 100
17037.32 91
17038.55 117
17039.78 107
17041.02 105
17042.25 109
17043.49 107
17044.72 89
17045.95 78
17047.19 90
17048.42 102
17049.66 93
17050.89 101
17052.12 119
17053.36 119
17054.59 98
17055.83 89
17057.06 94
17058.29 92
17059.53 101
17060.76 81
17062.00 88
17063.23 86
17064.47 95
17065.70 86
17066.94 102
17068.17 83
17069.41 90
17070.64 107
17071.88 86
17073.11 81
17074.35 91
17075.58 93
17076.82 87
17078.05 87
17079.29 66
17080.52 84
17081.76 96
17082.99 81
17084.23 92
17085.46 74
17086.70 80
17087.93 95
17089.17 102
17090.40 91
17091.64 95
17092.87 96
17094.11 80
17095.35 99
17096.58 89
17097.82 86
17099.05 73
17100.29 84
17101.53 91
17102.76 98
17104.00 102
17105.23 103
17106.47 96
17107.71 96
17108.94 89
17110.18 86
17111.41 96
17112.65 78
17113.89 69
17115.12 83
17116.36 85
17117.60 63
17118.83 82
17120.07 70
17121.31 97
17122.54 95
17123.78 71
17125.02 76
17126.25 92
17127.49 93
17128.73 92
17129.96 75
17131.20 83
17132.44 88
17133.68 94
17134.91 79
17136.15 83
17137.39 92
17138.62 103
17139.86 86
17141.10 72
17142.34 71
17143.57 85
17144.81 89
17146.05 99
17147.29 82
17148.52 78
17149.76 72
17151.00 77
17152.24 71
17153.48 78
17154.71 74
17155.95 103
17157.19 98
17158.43 89
17159.66 84
17160.90 83
17162.14 95
17163.38 89
17164.62 89
17165.86 83
17167.09 75
17168.33 84
17169.57 78
17170.81 84
17172.05 69
17173.29 83
17174.52 73
17175.76 89
17177.00 78
17178.24 79
17179.48 79
17180.72 78
17181.96 88
17183.20 85
17184.43 80
17185.67 67
17186.91 93
17188.15 96
17189.39 68
17190.63 73
17191.87 86
17193.11 85
17194.35 79
17195.59 86
17196.83 71
17198.07 78
17199.31 83
17200.55 74
17201.78 86
17203.02 81
17204.26 68
17205.50 63
17206.74 77
17207.98 67
17209.22 82
17210.46 81
17211.70 87
17212.94 82
17214.18 80
17215.42 73
17216.66 80
17217.90 78
17219.14 85
17220.38 101
17221.62 90
17222.86 68
17224.10 71
17225.34 73
17226.59 71
17227.83 69
17229.07 58
17230.31 79
17231.55 87
17232.79 75
17234.03 76
17235.27 84
17236.51 70
17237.75 85
17238.99 82
17240.23 64
17241.47 70
17242.72 63
17243.96 89
17245.20 66
17246.44 73
17247.68 66
17248.92 74
17250.16 85
17251.40 65
17252.65 75
17253.89 60
17255.13 90
17256.37 90
17257.61 95
17258.85 84
17260.09 79
17261.34 78
17262.58 75
17263.82 65
17265.06 70
17266.30 78
17267.55 77
17268.79 81
17270.03 75
17271.27 63
17272.51 75
17273.76 89
17275.00 75
17276.24 78
17277.48 75
17278.72 74
17279.97 87
17281.21 55
17282.45 72
17283.69 88
17284.94 82
17286.18 86
17287.42 86
17288.67 71
17289.91 63
17291.15 71
17292.39 69
17293.64 77
17294.88 66
17296.12 63
17297.37 80
17298.61 60
17299.85 73
17301.09 64
17302.34 84
17303.58 83
17304.82 80
17306.07 74
17307.31 69
17308.55 92
17309.80 76
17311.04 60
17312.29 80
17313.53 92
17314.77 91
17316.02 76
17317.26 73
17318.50 81
17319.75 85
17320.99 100
17322.24 62
17323.48 71
17324.72 73
17325.97 86
17327.21 75
17328.46 90
17329.70 72
17330.94 92
17332.19 111
17333.43 94
17334.68 75
17335.92 71
17337.17 79
17338.41 87
17339.65 92
17340.90 70
17342.14 91
17343.39 99
17344.63 102
17345.88 72
17347.12 63
17348.37 66
17349.61 85
17350.86 103
17352.10 84
17353.35 72
17354.59 75
17355.84 86
17357.08 78
17358.33 68
17359.57 74
17360.82 61
17362.06 72
17363.31 86
17364.55 95
17365.80 85
17367.05 90
17368.29 80
17369.54 83
17370.78 62
17372.03 68
17373.27 99
17374.52 85
17375.77 77
17377.01 68
17378.26 90
17379.50 91
17380.75 91
17382.00 88
17383.24 66
17384.49 76
17385.73 90
17386.98 78
17388.23 82
17389.47 78
17390.72 79
17391.97 77
17393.21 91
17394.46 77
17395.71 78
17396.95 87
17398.20 70
17399.45 60
17400.69 83
17401.94 67
17403.19 73
17404.43 86
17405.68 71
17406.93 73
17408.17 78
17409.42 94
17410.67 88
17411.91 71
17413.16 67
17414.41 66
17415.66 81
17416.90 66
17418.15 62
17419.40 92
17420.65 84
17421.89 72
17423.14 63
17424.39 78
17425.64 76
17426.88 75
17428.13 79
17429.38 87
17430.63 94
17431.87 98
17433.12 83
17434.37 72
17435.62 73
17436.87 83
17438.11 101
17439.36 72
17440.61 55
17441.86 63
17443.11 88
17444.36 71
17445.60 82
17446.85 69
17448.10 78
17449.35 85
17450.60 66
17451.85 59
17453.10 70
17454.34 81
17455.59 83
17456.84 93
17458.09 85
17459.34 84
17460.59 88
17461.84 86
17463.09 76
17464.33 58
17465.58 82
17466.83 91
17468.08 72
17469.33 61
17470.58 72
17471.83 76
17473.08 85
17474.33 64
17475.58 80
17476.83 101
17478.08 91
17479.33 70
17480.58 72
17481.83 71
17483.08 104
17484.33 84
17485.58 71
17486.83 84
17488.07 61
17489.32 103
17490.57 74
17491.82 79
17493.07 66
17494.32 70
17495.58 89
17496.83 73
17498.08 70
17499.33 79
17500.58 80
17501.83 78
17503.08 84
17504.33 75
17505.58 91
17506.83 88
17508.08 82
17509.33 59
17510.58 74
17511.83 70
17513.08 92
17514.33 91
17515.58 48
17516.83 57
17518.09 98
17519.34 91
17520.59 85
17521.84 89
17523.09 91
17524.34 75
17525.59 92
17526.84 87
17528.09 60
17529.35 76
17530.60 74
17531.85 85
17533.10 81
17534.35 61
17535.60 99
17536.86 92
17538.11 88
17539.36 74
17540.61 77
17541.86 89
17543.11 71
17544.37 78
17545.62 74
17546.87 76
17548.12 94
17549.37 80
17550.63 102
17551.88 82
17553.13 79
17554.38 84
17555.63 86
17556.89 82
17558.14 76
17559.39 72
17560.64 75
17561.90 86
17563.15 92
17564.40 96
17565.65 89
17566.91 80
17568.16 88
17569.41 76
17570.67 69
17571.92 71
17573.17 81
17574.42 99
17575.68 86
17576.93 65
17578.18 73
17579.44 79
17580.69 75
17581.94 80
17583.20 69
17584.45 81
17585.70 84
17586.96 76
17588.21 84
17589.46 69
17590.72 76
17591.97 98
17593.22 84
17594.48 87
17595.73 79
17596.99 83
17598.24 96
17599.49 85
17600.75 69
17602.00 78
17603.26 76
17604.51 72
17605.76 78
17607.02 74
17608.27 60
17609.53 72
17610.78 82
17612.03 72
17613.29 63
17614.54 97
17615.80 84
17617.05 83
17618.31 74
17619.56 82
17620.82 90
17622.07 74
17623.33 82
17624.58 89
17625.83 78
17627.09 80
17628.34 82
17629.60 83
17630.85 80
17632.11 75
17633.36 83
17634.62 72
17635.88 73
17637.13 72
17638.39 86
17639.64 93
17640.90 75
17642.15 73
17643.41 74
17644.66 89
17645.92 79
17647.17 93
17648.43 73
17649.68 80
17650.94 69
17652.20 60
17653.45 60
17654.71 58
17655.96 69
17657.22 102
17658.48 79
17659.73 77
17660.99 84
17662.24 87
17663.50 76
17664.76 79
17666.01 73
17667.27 75
17668.53 89
17669.78 85
17671.04 79
17672.29 83
17673.55 93
17674.81 79
17676.06 79
17677.32 85
17678.58 70
17679.83 79
17681.09 97
17682.35 100
17683.60 72
17684.86 92
17686.12 57
17687.38 82
17688.63 72
17689.89 75
17691.15 56
17692.40 70
17693.66 72
17694.92 88
17696.18 73
17697.43 65
17698.69 74
17699.95 85
17701.21 84
17702.46 78
17703.72 71
17704.98 82
17706.24 71
17707.49 81
17708.75 87
17710.01 92
17711.27 84
17712.53 63
17713.78 89
17715.04 70
17716.30 75
17717.56 72
17718.82 69
17720.07 94
17721.33 88
17722.59 65
17723.85 57
17725.11 82
17726.36 89
17727.62 82
17728.88 66
17730.14 77
17731.40 76
17732.66 82
17733.92 58
17735.17 68
17736.43 59
17737.69 87
17738.95 82
17740.21 99
17741.47 78
17742.73 76
17743.99 73
17745.25 70
17746.51 80
17747.76 81
17749.02 92
17750.28 60
17751.54 68
17752.80 67
17754.06 62
17755.32 72
17756.58 89
17757.84 68
17759.10 64
17760.36 78
17761.62 101
17762.88 67
17764.14 83
17765.40 86
17766.66 69
17767.92 76
17769.18 64
17770.44 78
17771.70 84
17772.96 73
17774.22 76
17775.48 84
17776.74 72
17778.00 68
17779.26 83
17780.52 81
17781.78 73
17783.04 103
17784.30 80
17785.56 70
17786.82 72
17788.08 76
17789.34 73
17790.60 69
17791.86 90
17793.12 67
17794.38 93
17795.65 74
17796.91 81
17798.17 69
17799.43 81
17800.69 67
17801.95 82
17803.21 71
17804.47 78
17805.73 84
17807.00 77
17808.26 90
17809.52 85
17810.78 75
17812.04 59
17813.30 73
17814.56 76
17815.83 88
17817.09 95
17818.35 77
17819.61 57
17820.87 87
17822.13 83
17823.40 76
17824.66 75
17825.92 72
17827.18 86
17828.44 69
17829.71 81
17830.97 71
17832.23 75
17833.49 82
17834.75 89
17836.02 80
17837.28 72
17838.54 78
17839.80 84
17841.07 85
17842.33 69
17843.59 67
17844.85 56
17846.12 72
17847.38 59
17848.64 74
17849.91 64
17851.17 64
17852.43 81
17853.69 77
17854.96 77
17856.22 68
17857.48 83
17858.75 81
17860.01 88
17861.27 70
17862.54 63
17863.80 57
17865.06 69
17866.33 100
17867.59 84
17868.85 62
17870.12 69
17871.38 76
17872.64 75
17873.91 64
17875.17 85
17876.43 81
17877.70 83
17878.96 61
17880.23 94
17881.49 68
17882.75 79
17884.02 70
17885.28 47
17886.55 53
17887.81 58
17889.07 61
17890.34 67
17891.60 84
17892.87 66
17894.13 67
17895.40 79
17896.66 75
17897.92 60
17899.19 82
17900.45 69
17901.72 67
17902.98 59
17904.25 53
17905.51 61
17906.78 78
17908.04 64
17909.31 74
17910.57 71
17911.84 73
17913.10 66
17914.37 67
17915.63 82
17916.90 67
17918.16 71
17919.43 81
17920.69 80
17921.96 78
17923.22 61
17924.49 74
17925.75 78
17927.02 80
17928.29 64
17929.55 75
17930.82 56
17932.08 61
17933.35 72
17934.61 96
17935.88 80
17937.15 79
17938.41 72
17939.68 65
17940.94 77
17942.21 95
17943.48 83
17944.74 71
17946.01 75
17947.28 77
17948.54 77
17949.81 75
17951.07 68
17952.34 84
17953.61 67
17954.87 73
17956.14 80
17957.41 73
17958.67 66
17959.94 66
17961.21 71
17962.47 82
17963.74 93
17965.01 72
17966.27 80
17967.54 72
17968.81 59
17970.08 70
17971.34 90
17972.61 86
17973.88 69
17975.14 80
17976.41 81
17977.68 81
17978.95 75
17980.21 68
17981.48 81
17982.75 72
17984.02 67
17985.28 76
17986.55 67
17987.82 75
17989.09 91
17990.35 79
17991.62 78
17992.89 77
17994.16 84
17995.43 87
17996.69 65
17997.96 76
17999.23 81
18000.50 78
18001.77 79
18003.03 63
18004.30 70
18005.57 80
18006.84 66
18008.11 58
18009.38 68
18010.64 86
18011.91 72
18013.18 78
18014.45 80
18015.72 62
18016.99 69
18018.26 55
18019.53 72
18020.79 57
18022.06 51
18023.33 80
18024.60 88
18025.87 73
18027.14 63
18028.41 61
18029.68 63
18030.95 80
18032.22 74
18033.48 56
18034.75 63
18036.02 79
18037.29 82
18038.56 77
18039.83 61
18041.10 84
18042.37 88
18043.64 79
18044.91 53
18046.18 71
18047.45 59
18048.72 78
18049.99 71
18051.26 73
18052.53 73
18053.80 82
18055.07 65
18056.34 57
18057.61 64
18058.88 86
18060.15 66
18061.42 77
18062.69 69
18063.96 66
18065.23 71
18066.50 81
18067.77 69
18069.04 63
18070.31 77
18071.58 69
18072.86 71
18074.13 70
18075.40 74
18076.67 62
18077.94 69
18079.21 67
18080.48 67
18081.75 44
18083.02 59
18084.29 84
18085.56 89
18086.84 62
18088.11 49
18089.38 69
18090.65 64
18091.92 62
18093.19 66
18094.46 80
18095.74 75
18097.01 75
18098.28 74
18099.55 69
18100.82 61
18102.09 64
18103.37 86
18104.64 95
18105.91 75
18107.18 50
18108.45 61
18109.72 68
18111.00 84
18112.27 68
18113.54 79
18114.81 77
18116.09 67
18117.36 66
18118.63 72
18119.90 52
18121.17 64
18122.45 82
18123.72 72
18124.99 60
18126.26 84
18127.54 85
18128.81 74
18130.08 70
18131.36 58
18132.63 71
18133.90 76
18135.17 64
18136.45 70
18137.72 68
18138.99 72
18140.27 70
18141.54 71
18142.81 60
18144.09 71
18145.36 75
18146.63 77
18147.91 77
18149.18 55
18150.45 73
18151.73 82
18153.00 88
18154.27 61
18155.55 61
18156.82 82
18158.09 58
18159.37 61
18160.64 79
18161.91 80
18163.19 77
18164.46 90
18165.74 73
18167.01 67
18168.28 64
18169.56 71
18170.83 71
18172.11 56
18173.38 60
18174.66 60
18175.93 65
18177.20 77
18178.48 73
18179.75 68
18181.03 73
18182.30 78
18183.58 67
18184.85 65
18186.13 71
18187.40 71
18188.68 108
18189.95 66
18191.23 81
18192.50 70
18193.78 85
18195.05 67
18196.33 61
18197.60 69
18198.88 82
18200.15 55
18201.43 61
18202.70 69
18203.98 77
18205.25 68
18206.53 53
18207.80 73
18209.08 68
18210.35 77
18211.63 80
18212.90 71
18214.18 68
18215.46 68
18216.73 58
18218.01 82
18219.28 66
18220.56 72
18221.84 72
18223.11 61
18224.39 69
18225.66 71
18226.94 76
18228.22 68
18229.49 78
18230.77 73
18232.04 71
18233.32 75
18234.60 82
18235.87 87
18237.15 67
18238.43 58
18239.70 61
18240.98 75
18242.26 68
18243.53 64
18244.81 60
18246.09 64
18247.36 57
18248.64 63
18249.92 64
18251.19 79
18252.47 60
18253.75 60
18255.03 67
18256.30 73
18257.58 71
18258.86 77
18260.13 66
18261.41 74
18262.69 60
18263.97 69
18265.24 81
18266.52 77
18267.80 63
18269.08 74
18270.35 72
18271.63 65
18272.91 57
18274.19 62
18275.47 60
18276.74 70
18278.02 96
18279.30 59
18280.58 61
18281.85 63
18283.13 68
18284.41 65
18285.69 62
18286.97 63
18288.25 66
18289.52 64
18290.80 51
18292.08 70
18293.36 63
18294.64 76
18295.92 56
18297.19 70
18298.47 61
18299.75 71
18301.03 92
18302.31 75
18303.59 78
18304.87 66
18306.15 85
18307.43 65
18308.70 56
18309.98 65
18311.26 65
18312.54 74
18313.82 74
18315.10 72
18316.38 75
18317.66 64
18318.94 73
18320.22 57
18321.50 73
18322.78 72
18324.06 78
18325.34 80
18326.61 63
18327.89 67
18329.17 82
18330.45 63
18331.73 67
18333.01 69
18334.29 77
18335.57 70
18336.85 65
18338.13 66
18339.41 86
18340.69 57
18341.97 58
18343.25 62
18344.53 57
18345.81 67
18347.09 67
18348.37 68
18349.66 77
18350.94 76
18352.22 73
18353.50 69
18354.78 77
18356.06 61
18357.34 65
18358.62 64
18359.90 65
18361.18 70
18362.46 84
18363.74 80
18365.02 71
18366.30 59
18367.59 60
18368.87 63
18370.15 63
18371.43 72
18372.71 64
18373.99 81
18375.27 56
18376.55 79
18377.84 78
18379.12 62
18380.40 74
18381.68 61
18382.96 68
18384.24 66
18385.53 86
18386.81 51
18388.09 76
18389.37 81
18390.65 83
18391.93 54
18393.22 80
18394.50 64
18395.78 59
18397.06 72
18398.34 71
18399.63 71
18400.91 80
18402.19 75
18403.47 64
18404.76 75
18406.04 60
18407.32 62
18408.60 57
18409.89 69
18411.17 70
18412.45 73
18413.73 54
18415.02 63
18416.30 80
18417.58 69
18418.86 68
18420.15 67
18421.43 75
18422.71 73
18424.00 60
18425.28 55
18426.56 73
18427.85 77
18429.13 75
18430.41 66
18431.70 63
18432.98 65
18434.26 88
18435.55 70
18436.83 49
18438.11 75
18439.40 69
18440.68 60
18441.96 65
18443.25 56
18444.53 80
18445.81 59
18447.10 61
18448.38 62
18449.67 68
18450.95 74
18452.23 61
18453.52 59
18454.80 67
18456.09 60
18457.37 89
18458.66 77
18459.94 73
18461.22 59
18462.51 53
18463.79 76
18465.08 65
18466.36 75
18467.65 67
18468.93 80
18470.22 78
18471.50 62
18472.78 77
18474.07 50
18475.35 77
18476.64 86
18477.92 72
18479.21 74
18480.49 66
18481.78 70
18483.06 76
18484.35 66
18485.63 69
18486.92 82
18488.20 71
18489.49 77
18490.78 52
18492.06 66
18493.35 63
18494.63 72
18495.92 80
18497.20 70
18498.49 65
18499.77 74
18501.06 81
18502.35 78
18503.63 58
18504.92 65
18506.20 83
18507.49 66
18508.78 61
18510.06 56
18511.35 64
18512.63 70
18513.92 83
18515.21 73
18516.49 65
18517.78 72
18519.06 66
18520.35 65
18521.64 54
18522.92 67
18524.21 60
18525.50 78
18526.78 76
18528.07 67
18529.36 63
18530.64 83
18531.93 83
18533.22 83
18534.50 65
18535.79 54
18537.08 73
18538.37 81
18539.65 79
18540.94 62
18542.23 66
18543.51 63
18544.80 66
18546.09 74
18547.38 86
18548.66 74
18549.95 97
18551.24 77
18552.53 77
18553.81 76
18555.10 78
18556.39 83
18557.68 65
18558.96 70
18560.25 68
18561.54 57
18562.83 75
18564.11 69
18565.40 87
18566.69 61
18567.98 72
18569.27 78
18570.56 83
18571.84 64
18573.13 74
18574.42 73
18575.71 65
18577.00 57
18578.28 74
18579.57 64
18580.86 74
18582.15 75
18583.44 65
18584.73 82
18586.02 69
18587.31 66
18588.59 74
18589.88 68
18591.17 76
18592.46 63
18593.75 62
18595.04 79
18596.33 61
18597.62 80
18598.91 90
18600.19 85
18601.48 90
18602.77 88
18604.06 71
18605.35 76
18606.64 72
18607.93 61
18609.22 74
18610.51 84
18611.80 77
18613.09 71
18614.38 58
18615.67 81
18616.96 77
18618.25 92
18619.54 75
18620.83 74
18622.12 91
18623.41 82
18624.70 97
18625.99 70
18627.28 65
18628.57 68
18629.86 76
18631.15 77
18632.44 74
18633.73 76
18635.02 82
18636.31 85
18637.60 87
18638.89 51
18640.18 84
18641.47 83
18642.76 78
18644.05 89
18645.34 69
18646.63 72
18647.93 75
18649.22 82
18650.51 64
18651.80 61
18653.09 68
18654.38 75
18655.67 81
18656.96 73
18658.25 75
18659.55 55
18660.84 76
18662.13 82
18663.42 71
18664.71 62
18666.00 69
18667.29 86
18668.58 59
18669.88 84
18671.17 69
18672.46 83
18673.75 71
18675.04 93
18676.34 77
18677.63 61
18678.92 54
18680.21 78
18681.50 69
18682.79 78
18684.09 72
18685.38 74
18686.67 66
18687.96 70
18689.26 73
18690.55 55
18691.84 79
18693.13 76
18694.43 62
18695.72 68
18697.01 70
18698.30 74
18699.60 84
18700.89 71
18702.18 77
18703.47 59
18704.77 55
18706.06 65
18707.35 79
18708.65 66
18709.94 65
18711.23 67
18712.52 54
18713.82 47
18715.11 68
18716.40 66
18717.70 76
18718.99 88
18720.28 69
18721.58 82
18722.87 68
18724.16 57
18725.46 63
18726.75 57
18728.04 57
18729.34 67
18730.63 79
18731.93 66
18733.22 56
18734.51 49
18735.81 71
18737.10 72
18738.40 73
18739.69 54
18740.98 76
18742.28 61
18743.57 59
18744.87 63
18746.16 56
18747.45 72
18748.75 77
18750.04 71
18751.34 78
18752.63 62
18753.93 71
18755.22 63
18756.52 57
18757.81 77
18759.10 67
18760.40 75
18761.69 62
18762.99 67
18764.28 69
18765.58 57
18766.87 64
18768.17 75
18769.46 85
18770.76 76
18772.05 62
18773.35 80
18774.64 67
18775.94 60
18777.23 73
18778.53 83
18779.83 66
18781.12 64
18782.42 65
18783.71 80
18785.01 76
18786.30 80
18787.60 72
18788.89 63
18790.19 64
18791.49 66
18792.78 70
18794.08 63
18795.37 67
18796.67 83
18797.97 73
18799.26 67
18800.56 73
18801.85 67
18803.15 80
18804.45 57
18805.74 63
18807.04 58
18808.34 67
18809.63 54
18810.93 69
18812.23 67
18813.52 74
18814.82 67
18816.12 59
18817.41 68
18818.71 76
18820.01 62
18821.30 88
18822.60 75
18823.90 67
18825.19 62
18826.49 63
18827.79 67
18829.08 64
18830.38 59
18831.68 51
18832.98 65
18834.27 65
18835.57 51
18836.87 58
18838.17 63
18839.46 65
18840.76 56
18842.06 48
18843.36 56
18844.65 71
18845.95 85
18847.25 66
18848.55 79
18849.84 79
18851.14 64
18852.44 60
18853.74 65
18855.04 63
18856.33 65
18857.63 58
18858.93 72
18860.23 53
18861.53 48
18862.83 47
18864.12 68
18865.42 71
18866.72 53
18868.02 67
18869.32 67
18870.62 66
18871.91 49
18873.21 50
18874.51 55
18875.81 50
18877.11 78
18878.41 68
18879.71 76
18881.01 72
18882.30 65
18883.60 75
18884.90 65
18886.20 54
18887.50 56
18888.80 70
18890.10 61
18891.40 53
18892.70 54
18894.00 65
18895.30 61
18896.60 64
18897.90 61
18899.19 63
18900.49 63
18901.79 79
18903.09 66
18904.39 65
18905.69 67
18906.99 56
18908.29 56
18909.59 45
18910.89 57
18912.19 60
18913.49 60
18914.79 28
18916.09 49
18917.39 48
18918.69 60
18919.99 67
18921.29 61
18922.59 56
18923.89 67
18925.20 68
18926.50 66
18927.80 51
18929.10 62
18930.40 61
18931.70 72
18933.00 71
18934.30 59
18935.60 67
18936.90 58
18938.20 65
18939.50 63
18940.80 51
18942.10 76
18943.41 67
18944.71 79
18946.01 64
18947.31 54
18948.61 71
18949.91 65
18951.21 46
18952.51 67
18953.82 52
18955.12 64
18956.42 66
18957.72 57
18959.02 67
18960.32 66
18961.63 65
18962.93 51
18964.23 71
18965.53 80
18966.83 67
18968.13 64
18969.44 81
18970.74 58
18972.04 69
18973.34 59
18974.64 70
18975.95 41
18977.25 58
18978.55 65
18979.85 60
18981.16 52
18982.46 58
18983.76 79
18985.06 71
18986.37 51
18987.67 61
18988.97 61
18990.27 68
18991.58 63
18992.88 52
18994.18 58
18995.48 81
18996.79 64
18998.09 54
18999.39 52
19000.70 67
19002.00 56
19003.30 70
19004.61 82
19005.91 46
19007.21 46
19008.52 65
19009.82 80
19011.12 62
19012.43 53
19013.73 50
19015.03 72
19016.34 80
19017.64 56
19018.94 63
19020.25 55
19021.55 72
19022.86 71
19024.16 64
19025.46 63
19026.77 64
19028.07 82
19029.37 65
19030.68 58
19031.98 54
19033.29 74
19034.59 83
19035.90 56
19037.20 65
19038.50 53
19039.81 58
19041.11 61
19042.42 52
19043.72 70
19045.03 75
19046.33 71
19047.64 59
19048.94 49
19050.25 69
19051.55 75
19052.85 65
19054.16 49
19055.46 67
19056.77 74
19058.07 85
19059.38 58
19060.68 60
19061.99 69
19063.30 67
19064.60 65
19065.91 58
19067.21 68
19068.52 70
19069.82 63
19071.13 58
19072.43 49
19073.74 52
19075.04 72
19076.35 80
19077.66 88
19078.96 49
19080.27 74
19081.57 69
19082.88 79
19084.18 54
19085.49 54
19086.80 75
19088.10 73
19089.41 72
19090.71 53
19092.02 58
19093.33 79
19094.63 89
19095.94 65
19097.25 52
19098.55 59
19099.86 74
19101.17 79
19102.47 59
19103.78 55
19105.08 81
19106.39 73
19107.70 53
19109.01 59
19110.31 70
19111.62 72
19112.93 73
19114.23 52
19115.54 50
19116.85 74
19118.15 70
19119.46 73
19120.77 71
19122.08 62
19123.38 59
19124.69 79
19126.00 81
19127.30 62
19128.61 53
19129.92 69
19131.23 63
19132.53 56
19133.84 44
19135.15 60
19136.46 79
19137.77 47
19139.07 73
19140.38 74
19141.69 76
19143.00 71
19144.30 61
19145.61 55
19146.92 62
19148.23 85
19149.54 73
19150.84 74
19152.15 54
19153.46 84
19154.77 86
19156.08 85
19157.39 80
19158.70 60
19160.00 55
19161.31 73
19162.62 70
19163.93 49
19165.24 70
19166.55 51
19167.86 71
19169.16 62
19170.47 72
19171.78 63
19173.09 64
19174.40 75
19175.71 65
19177.02 71
19178.33 70
19179.64 64
19180.95 64
19182.26 51
19183.56 59
19184.87 62
19186.18 57
19187.49 67
19188.80 74
19190.11 63
19191.42 59
19192.73 77
19194.04 63
19195.35 72
19196.66 69
19197.97 75
19199.28 58
19200.59 73
19201.90 68
19203.21 57
19204.52 63
19205.83 50
19207.14 69
19208.45 58
19209.76 68
19211.07 50
19212.38 56
19213.69 68
19215.00 56
19216.31 81
19217.62 64
19218.93 60
19220.24 74
19221.55 61
19222.86 54
19224.18 61
19225.49 65
19226.80 72
19228.11 68
19229.42 67
19230.73 67
19232.04 76
19233.35 68
19234.66 68
19235.97 47
19237.28 62
19238.60 69
19239.91 59
19241.22 47
19242.53 78
19243.84 66
19245.15 58
19246.46 76
19247.78 60
19249.09 68
19250.40 62
19251.71 72
19253.02 58
19254.33 76
19255.65 57
19256.96 88
19258.27 55
19259.58 63
19260.89 67
19262.21 80
19263.52 66
19264.83 53
19266.14 73
19267.45 73
19268.77 57
19270.08 64
19271.39 60
19272.70 64
19274.02 58
19275.33 61
19276.64 72
19277.95 75
19279.27 63
19280.58 57
19281.89 63
19283.20 62
19284.52 57
19285.83 58
19287.14 74
19288.45 56
19289.77 64
19291.08 63
19292.39 63
19293.71 67
19295.02 55
19296.33 61
19297.65 60
19298.96 63
19300.27 64
19301.59 87
19302.90 65
19304.21 51
19305.53 63
19306.84 74
19308.15 68
19309.47 67
19310.78 62
19312.09 60
19313.41 54
19314.72 76
19316.04 61
19317.35 40
19318.66 54
19319.98 67
19321.29 63
19322.61 70
19323.92 66
19325.23 70
19326.55 66
19327.86 72
19329.18 75
19330.49 66
19331.81 56
19333.12 67
19334.43 56
19335.75 56
19337.06 53
19338.38 48
19339.69 59
19341.01 75
19342.32 50
19343.64 51
19344.95 67
19346.27 72
19347.58 73
19348.90 67
19350.21 62
19351.53 72
19352.84 64
19354.16 56
19355.47 50
19356.79 49
19358.10 81
19359.42 65
19360.73 48
19362.05 61
19363.36 65
19364.68 79
19366.00 63
19367.31 67
19368.63 48
19369.94 50
19371.26 72
19372.57 51
19373.89 46
19375.21 55
19376.52 55
19377.84 65
19379.15 67
19380.47 72
19381.79 61
19383.10 59
19384.42 71
19385.73 57
19387.05 50
19388.37 69
19389.68 74
19391.00 70
19392.32 60
19393.63 59
19394.95 57
19396.27 61
19397.58 56
19398.90 60
19400.22 62
19401.53 60
19402.85 77
19404.17 71
19405.48 59
19406.80 63
19408.12 70
19409.43 61
19410.75 60
19412.07 52
19413.39 48
19414.70 69
19416.02 49
19417.34 63
19418.65 72
19419.97 78
19421.29 61
19422.61 55
19423.92 55
19425.24 65
19426.56 73
19427.88 55
19429.20 62
19430.51 59
19431.83 56
19433.15 63
19434.47 61
19435.78 65
19437.10 61
19438.42 66
19439.74 76
19441.06 59
19442.37 49
19443.69 56
19445.01 53
19446.33 49
19447.65 69
19448.97 75
19450.28 69
19451.60 58
19452.92 65
19454.24 69
19455.56 74
19456.88 69
19458.20 60
19459.51 51
19460.83 60
19462.15 68
19463.47 74
19464.79 46
19466.11 48
19467.43 58
19468.75 70
19470.07 70
19471.39 73
19472.70 61
19474.02 54
19475.34 62
19476.66 47
19477.98 66
19479.30 80
19480.62 72
19481.94 56
19483.26 45
19484.58 57
19485.90 59
19487.22 86
19488.54 65
19489.86 56
19491.18 43
19492.50 73
19493.82 66
19495.14 49
19496.46 54
19497.78 61
19499.10 63
19500.42 59
19501.74 50
19503.06 59
19504.38 59
19505.70 70
19507.02 66
19508.34 51
19509.66 92
19510.98 71
19512.30 70
19513.62 71
19514.94 63
19516.26 53
19517.58 69
19518.90 73
19520.23 60
19521.55 35
19522.87 54
19524.19 63
19525.51 70
19526.83 61
19528.15 65
19529.47 61
19530.79 53
19532.11 59
19533.44 52
19534.76 61
19536.08 57
19537.40 80
19538.72 71
19540.04 50
19541.36 51
19542.69 51
19544.01 70
19545.33 72
19546.65 62
19547.97 59
19549.29 58
19550.62 77
19551.94 63
19553.26 43
19554.58 57
19555.90 69
19557.23 61
19558.55 64
19559.87 57
19561.19 49
19562.51 74
19563.84 63
19565.16 55
19566.48 62
19567.80 68
19569.13 65
19570.45 78
19571.77 69
19573.09 60
19574.42 76
19575.74 77
19577.06 67
19578.39 49
19579.71 64
19581.03 80
19582.35 64
19583.68 62
19585.00 64
19586.32 73
19587.65 77
19588.97 67
19590.29 56
19591.62 54
19592.94 69
19594.26 62
19595.59 56
19596.91 57
19598.23 61
19599.56 63
19600.88 56
19602.20 67
19603.53 60
19604.85 69
19606.17 72
19607.50 65
19608.82 59
19610.15 64
19611.47 74
19612.79 70
19614.12 54
19615.44 45
19616.77 63
19618.09 59
19619.41 70
19620.74 41
19622.06 61
19623.39 66
19624.71 66
19626.03 60
19627.36 51
19628.68 57
19630.01 60
19631.33 76
19632.66 63
19633.98 56
19635.31 53
19636.63 58
19637.96 72
19639.28 55
19640.61 57
19641.93 57
19643.26 56
19644.58 42
19645.91 43
19647.23 63
19648.56 62
19649.88 58
19651.21 69
19652.53 57
19653.86 66
19655.18 62
19656.51 71
19657.83 54
19659.16 61
19660.48 46
19661.81 59
19663.14 49
19664.46 68
19665.79 82
19667.11 71
19668.44 60
19669.77 60
19671.09 52
19672.42 54
19673.74 73
19675.07 77
19676.40 66
19677.72 63
19679.05 62
19680.37 50
19681.70 56
19683.03 50
19684.35 69
19685.68 79
19687.01 78
19688.33 71
19689.66 84
19690.99 61
19692.31 65
19693.64 43
19694.97 55
19696.29 57
19697.62 61
19698.95 65
19700.27 50
19701.60 70
19702.93 54
19704.25 78
19705.58 59
19706.91 44
19708.23 66
19709.56 69
19710.89 49
19712.22 52
19713.54 58
19714.87 68
19716.20 70
19717.53 47
19718.85 56
19720.18 69
19721.51 67
19722.84 56
19724.16 60
19725.49 51
19726.82 56
19728.15 53
19729.48 75
19730.80 66
19732.13 59
19733.46 57
19734.79 69
19736.12 75
19737.44 59
19738.77 60
19740.10 59
19741.43 65
19742.76 50
19744.09 61
19745.41 50
19746.74 66
19748.07 91
19749.40 63
19750.73 43
19752.06 57
19753.39 55
19754.71 62
19756.04 63
19757.37 53
19758.70 69
19760.03 50
19761.36 67
19762.69 60
19764.02 68
19765.35 58
19766.68 55
19768.00 57
19769.33 64
19770.66 61
19771.99 69
19773.32 56
19774.65 56
19775.98 59
19777.31 46
19778.64 65
19779.97 63
19781.30 61
19782.63 55
19783.96 71
19785.29 56
19786.62 61
19787.95 56
19789.28 64
19790.61 54
19791.94 66
19793.27 42
19794.60 52
19795.93 64
19797.26 65
19798.59 65
19799.92 40
19801.25 46
19802.58 52
19803.91 58
19805.24 49
19806.57 50
19807.90 51
19809.23 79
19810.56 65
19811.89 52
19813.22 60
19814.55 57
19815.89 76
19817.22 61
19818.55 54
19819.88 61
19821.21 61
19822.54 60
19823.87 66
19825.20 42
19826.53 57
19827.86 63
19829.20 74
19830.53 54
19831.86 54
19833.19 65
19834.52 70
19835.85 58
19837.18 51
19838.52 60
19839.85 54
19841.18 72
19842.51 54
19843.84 61
19845.17 48
19846.51 66
19847.84 68
19849.17 68
19850.50 56
19851.83 56
19853.17 51
19854.50 63
19855.83 47
19857.16 50
19858.50 60
19859.83 62
19861.16 61
19862.49 46
19863.82 52
19865.16 58
19866.49 47
19867.82 52
19869.15 58
19870.49 55
19871.82 54
19873.15 61
19874.49 70
19875.82 62
19877.15 57
19878.48 47
19879.82 46
19881.15 67
19882.48 44
19883.82 65
19885.15 58
19886.48 50
19887.82 71
19889.15 72
19890.48 57
19891.82 65
19893.15 61
19894.48 60
19895.82 63
19897.15 49
19898.48 55
19899.82 54
19901.15 49
19902.48 62
19903.82 56
19905.15 64
19906.49 62
19907.82 61
19909.15 64
19910.49 48
19911.82 74
19913.16 48
19914.49 65
19915.82 47
19917.16 65
19918.49 59
19919.83 59
19921.16 51
19922.50 62
19923.83 54
19925.16 60
19926.50 59
19927.83 63
19929.17 63
19930.50 45
19931.84 61
19933.17 55
19934.51 47
19935.84 65
19937.18 58
19938.51 65
19939.85 59
19941.18 52
19942.52 61
19943.85 55
19945.19 67
19946.52 67
19947.86 57
19949.19 63
19950.53 59
19951.86 73
19953.20 60
19954.53 53
19955.87 68
19957.21 90
19958.54 70
19959.88 70
19961.21 55
19962.55 75
19963.88 71
19965.22 59
19966.56 69
19967.89 46
19969.23 69
19970.56 68
19971.90 64
19973.24 47
19974.57 55
19975.91 80
19977.24 71
19978.58 57
19979.92 51
19981.25 59
19982.59 71
19983.93 66
19985.26 54
19986.60 55
19987.94 83
19989.27 63
19990.61 57
19991.95 73
19993.28 58
19994.62 74
19995.96 67
19997.29 52
19998.63 42
19999.97 60
20001.30 57
20002.64 79
20003.98 65
20005.32 52
20006.65 59
20007.99 71
20009.33 72
20010.67 67
20012.00 49
20013.34 64
20014.68 70
20016.02 62
20017.35 56
20018.69 59
20020.03 62
20021.37 66
20022.70 64
20024.04 57
20025.38 57
20026.72 81
20028.06 58
20029.39 76
20030.73 54
20032.07 66
20033.41 66
20034.75 61
20036.08 67
20037.42 80
20038.76 65
20040.10 64
20041.44 47
20042.78 56
20044.11 67
20045.45 74
20046.79 65
20048.13 59
20049.47 69
20050.81 72
20052.15 65
20053.48 47
20054.82 66
20056.16 66
20057.50 65
20058.84 52
20060.18 59
20061.52 54
20062.86 57
20064.20 59
20065.54 56
20066.88 58
20068.21 63
20069.55 76
20070.89 72
20072.23 54
20073.57 54
20074.91 62
20076.25 56
20077.59 57
20078.93 45
20080.27 54
20081.61 60
20082.95 74
20084.29 66
20085.63 68
20086.97 63
20088.31 71
20089.65 58
20090.99 53
20092.33 63
20093.67 48
20095.01 62
20096.35 67
20097.69 58
20099.03 45
20100.37 70
20101.71 59
20103.05 70
20104.39 53
20105.73 74
20107.07 69
20108.41 63
20109.76 52
20111.10 68
20112.44 56
20113.78 63
20115.12 59
20116.46 52
20117.80 53
20119.14 67
20120.48 53
20121.82 61
20123.16 59
20124.51 58
20125.85 60
20127.19 62
20128.53 56
20129.87 55
20131.21 64
20132.55 61
20133.90 71
20135.24 57
