# Supplementary material for: MALDI-TOF MS typing enables the classification of brewing yeasts of the genus Saccharomyces to major beer styles
Source: PLoS One. 2017 Aug 9;12(8):e0181694. doi: 10.1371/journal.pone.0181694 (PMC5549903; doi:10.1371/journal.pone.0181694)
Supplement: S15 File — The directory includes 90 raw files and was zipped to “.zip”; the folder has three strains with 30 spectra per strain; S1 Text explains the raw files with an example and Table 1 represents the yeast strains used within the experiment. (ZIP) [file pone.0181694.s018.zip]

Archive with 91 entries (90 files):
- 43-45/
- 43-45/30667-214-OG-WB-WB-YPG-18h-E-E_2015-10-27__0_C4_1.dat
- 43-45/30667-214-OG-WB-WB-YPG-18h-E-E_2015-10-27__0_C5_1.dat
- 43-45/30667-214-OG-WB-WB-YPG-18h-E-E_2015-10-27__0_C6_1.dat
- 43-45/30667-214-OG-WB-WB-YPG-18h-E-E_2015-10-28__0_A4_1.dat
- 43-45/30667-214-OG-WB-WB-YPG-18h-E-E_2015-10-28__0_A5_1.dat
- 43-45/30667-214-OG-WB-WB-YPG-18h-E-E_2015-10-28__0_A6_1.dat
- 43-45/30667-214-OG-WB-WB-YPG-18h-E-E_2015-10-29__0_A4_1.dat
- 43-45/30667-214-OG-WB-WB-YPG-18h-E-E_2015-10-29__0_A5_1.dat
- 43-45/30667-214-OG-WB-WB-YPG-18h-E-E_2015-10-29__0_A6_1.dat
- 43-45/30667-214-OG-WB-WB-YPG-18h-E-E_2015-11-03__0_A4_1.dat
- 43-45/30667-214-OG-WB-WB-YPG-18h-E-E_2015-11-03__0_A5_1.dat
- 43-45/30667-214-OG-WB-WB-YPG-18h-E-E_2015-11-03__0_A6_1.dat
- 43-45/30667-214-OG-WB-WB-YPG-18h-E-E_2015-11-04__0_E4_1.dat
- 43-45/30667-214-OG-WB-WB-YPG-18h-E-E_2015-11-04__0_E5_1.dat
- 43-45/30667-214-OG-WB-WB-YPG-18h-E-E_2015-11-04__0_E6_1.dat
- 43-45/30667-214-OG-WB-WB-YPG-18h-E-E_2015-11-05__0_F4_1.dat
- 43-45/30667-214-OG-WB-WB-YPG-18h-E-E_2015-11-05__0_F5_1.dat
- 43-45/30667-214-OG-WB-WB-YPG-18h-E-E_2015-11-05__0_F6_1.dat
- 43-45/30667-214-OG-WB-WB-YPG-18h-E-E_2015-11-06__0_A4_1.dat
- 43-45/30667-214-OG-WB-WB-YPG-18h-E-E_2015-11-06__0_A5_1.dat
- 43-45/30667-214-OG-WB-WB-YPG-18h-E-E_2015-11-06__0_A6_1.dat
- 43-45/30667-214-OG-WB-WB-YPG-18h-E-E_2015-11-10__0_A4_1.dat
- 43-45/30667-214-OG-WB-WB-YPG-18h-E-E_2015-11-10__0_A5_1.dat
- 43-45/30667-214-OG-WB-WB-YPG-18h-E-E_2015-11-10__0_A6_1.dat
- 43-45/30667-214-OG-WB-WB-YPG-18h-E-E_2015-11-11__0_A4_1.dat
- 43-45/30667-214-OG-WB-WB-YPG-18h-E-E_2015-11-11__0_A5_1.dat
- 43-45/30667-214-OG-WB-WB-YPG-18h-E-E_2015-11-11__0_A6_1.dat
- 43-45/30667-214-OG-WB-WB-YPG-18h-E-E_2015-11-12__0_A4_1.dat
- 43-45/30667-214-OG-WB-WB-YPG-18h-E-E_2015-11-12__0_A5_1.dat
- 43-45/30667-214-OG-WB-WB-YPG-18h-E-E_2015-11-12__0_A6_1.dat
- 43-45/30668-513-OG-Ale-Alt-YPG-18h-E-E_2015-10-27__0_C7_1.dat
- 43-45/30668-513-OG-Ale-Alt-YPG-18h-E-E_2015-10-27__0_C8_1.dat
- 43-45/30668-513-OG-Ale-Alt-YPG-18h-E-E_2015-10-27__0_C9_1.dat
- 43-45/30668-513-OG-Ale-Alt-YPG-18h-E-E_2015-10-28__0_A7_1.dat
- 43-45/30668-513-OG-Ale-Alt-YPG-18h-E-E_2015-10-28__0_A8_1.dat
- 43-45/30668-513-OG-Ale-Alt-YPG-18h-E-E_2015-10-28__0_A9_1.dat
- 43-45/30668-513-OG-Ale-Alt-YPG-18h-E-E_2015-10-29__0_A7_1.dat
- 43-45/30668-513-OG-Ale-Alt-YPG-18h-E-E_2015-10-29__0_A8_1.dat
- 43-45/30668-513-OG-Ale-Alt-YPG-18h-E-E_2015-10-29__0_A9_1.dat
- 43-45/30668-513-OG-Ale-Alt-YPG-18h-E-E_2015-11-04__0_E7_1.dat
- 43-45/30668-513-OG-Ale-Alt-YPG-18h-E-E_2015-11-04__0_E8_1.dat
- 43-45/30668-513-OG-Ale-Alt-YPG-18h-E-E_2015-11-04__0_E9_1.dat
- 43-45/30668-513-OG-Ale-Alt-YPG-18h-E-E_2015-11-06__0_A7_1.dat
- 43-45/30668-513-OG-Ale-Alt-YPG-18h-E-E_2015-11-06__0_A8_1.dat
- 43-45/30668-513-OG-Ale-Alt-YPG-18h-E-E_2015-11-06__0_A9_1.dat
- 43-45/30668-513-OG-Ale-Alt-YPG-18h-E-E_2015-11-10__0_A7_1.dat
- 43-45/30668-513-OG-Ale-Alt-YPG-18h-E-E_2015-11-10__0_A8_1.dat
- 43-45/30668-513-OG-Ale-Alt-YPG-18h-E-E_2015-11-10__0_A9_1.dat
- 43-45/30668-513-OG-Ale-Alt-YPG-18h-E-E_2015-11-11__0_A7_1.dat
- 43-45/30668-513-OG-Ale-Alt-YPG-18h-E-E_2015-11-11__0_A8_1.dat
- 43-45/30668-513-OG-Ale-Alt-YPG-18h-E-E_2015-11-11__0_A9_1.dat
- 43-45/30668-513-OG-Ale-Alt-YPG-18h-E-E_2015-11-12__0_A7_1.dat
- 43-45/30668-513-OG-Ale-Alt-YPG-18h-E-E_2015-11-12__0_A8_1.dat
- 43-45/30668-513-OG-Ale-Alt-YPG-18h-E-E_2015-11-12__0_A9_1.dat
- 43-45/30668-513-OG-Ale-Alt-YPG-18h-E-E_2015-11-13__0_E7_1.dat
- 43-45/30668-513-OG-Ale-Alt-YPG-18h-E-E_2015-11-13__0_E8_1.dat
- 43-45/30668-513-OG-Ale-Alt-YPG-18h-E-E_2015-11-13__0_E9_1.dat
- 43-45/30668-513-OG-Ale-Alt-YPG-18h-E-E_2015-11-18__0_G4_1.dat
- 43-45/30668-513-OG-Ale-Alt-YPG-18h-E-E_2015-11-18__0_G5_1.dat
- 43-45/30668-513-OG-Ale-Alt-YPG-18h-E-E_2015-11-18__0_G6_1.dat
- 43-45/30669-454-OG-WB-WB-YPG-18h-E-E_2015-10-27__0_D1_1.dat
- 43-45/30669-454-OG-WB-WB-YPG-18h-E-E_2015-10-27__0_D2_1.dat
- 43-45/30669-454-OG-WB-WB-YPG-18h-E-E_2015-10-27__0_D3_1.dat
- 43-45/30669-454-OG-WB-WB-YPG-18h-E-E_2015-10-28__0_B4_1.dat
- 43-45/30669-454-OG-WB-WB-YPG-18h-E-E_2015-10-28__0_B5_1.dat
- 43-45/30669-454-OG-WB-WB-YPG-18h-E-E_2015-10-28__0_B6_1.dat
- 43-45/30669-454-OG-WB-WB-YPG-18h-E-E_2015-10-29__0_B1_1.dat
- 43-45/30669-454-OG-WB-WB-YPG-18h-E-E_2015-10-29__0_B2_1.dat
- 43-45/30669-454-OG-WB-WB-YPG-18h-E-E_2015-10-29__0_B3_1.dat
- 43-45/30669-454-OG-WB-WB-YPG-18h-E-E_2015-11-03__0_B1_1.dat
- 43-45/30669-454-OG-WB-WB-YPG-18h-E-E_2015-11-03__0_B2_1.dat
- 43-45/30669-454-OG-WB-WB-YPG-18h-E-E_2015-11-03__0_B3_1.dat
- 43-45/30669-454-OG-WB-WB-YPG-18h-E-E_2015-11-04__0_F1_1.dat
- 43-45/30669-454-OG-WB-WB-YPG-18h-E-E_2015-11-04__0_F2_1.dat
- 43-45/30669-454-OG-WB-WB-YPG-18h-E-E_2015-11-04__0_F3_1.dat
- 43-45/30669-454-OG-WB-WB-YPG-18h-E-E_2015-11-05__0_G1_1.dat
- 43-45/30669-454-OG-WB-WB-YPG-18h-E-E_2015-11-05__0_G2_1.dat
- 43-45/30669-454-OG-WB-WB-YPG-18h-E-E_2015-11-05__0_G3_1.dat
- 43-45/30669-454-OG-WB-WB-YPG-18h-E-E_2015-11-06__0_B1_1.dat
- 43-45/30669-454-OG-WB-WB-YPG-18h-E-E_2015-11-06__0_B2_1.dat
- 43-45/30669-454-OG-WB-WB-YPG-18h-E-E_2015-11-06__0_B3_1.dat
- 43-45/30669-454-OG-WB-WB-YPG-18h-E-E_2015-11-10__0_B1_1.dat
- 43-45/30669-454-OG-WB-WB-YPG-18h-E-E_2015-11-10__0_B2_1.dat
- 43-45/30669-454-OG-WB-WB-YPG-18h-E-E_2015-11-10__0_B3_1.dat
- 43-45/30669-454-OG-WB-WB-YPG-18h-E-E_2015-11-11__0_B1_1.dat
- 43-45/30669-454-OG-WB-WB-YPG-18h-E-E_2015-11-11__0_B2_1.dat
- 43-45/30669-454-OG-WB-WB-YPG-18h-E-E_2015-11-11__0_B3_1.dat
- 43-45/30669-454-OG-WB-WB-YPG-18h-E-E_2015-11-12__0_B1_1.dat
- 43-45/30669-454-OG-WB-WB-YPG-18h-E-E_2015-11-12__0_B2_1.dat
- 43-45/30669-454-OG-WB-WB-YPG-18h-E-E_2015-11-12__0_B3_1.dat
