# Supplementary material for: MALDI-TOF MS typing enables the classification of brewing yeasts of the genus Saccharomyces to major beer styles
Source: PLoS One. 2017 Aug 9;12(8):e0181694. doi: 10.1371/journal.pone.0181694 (PMC5549903; doi:10.1371/journal.pone.0181694)
Supplement: S15 File — The directory includes 90 raw files and was zipped to “.zip”; the folder has three strains with 30 spectra per strain; S1 Text explains the raw files with an example and Table 1 represents the yeast strains used within the experiment. (ZIP) [file pone.0181694.s018.zip › 43-45/30667-214-OG-WB-WB-YPG-18h-E-E_2015-10-27__0_C4_1.dat]

1999.49 4292
1999.91 4354
2000.33 4347
2000.75 4477
2001.17 4500
2001.59 4449
2002.02 4487
2002.44 4247
2002.86 4150
2003.28 3964
2003.70 4090
2004.13 4232
2004.55 4045
2004.97 3963
2005.39 4040
2005.81 4034
2006.24 4204
2006.66 4105
2007.08 3983
2007.50 4085
2007.93 4069
2008.35 4317
2008.77 4132
2009.19 4132
2009.62 4314
2010.04 4337
2010.46 4339
2010.88 4251
2011.31 3989
2011.73 4103
2012.15 4079
2012.58 4067
2013.00 4273
2013.42 4019
2013.84 3969
2014.27 4075
2014.69 3921
2015.11 4014
2015.54 4246
2015.96 4230
2016.38 4105
2016.81 3959
2017.23 3914
2017.65 4115
2018.08 4305
2018.50 4442
2018.92 4407
2019.35 4434
2019.77 4292
2020.19 4494
2020.62 4374
2021.04 4278
2021.47 4225
2021.89 4325
2022.31 4222
2022.74 4076
2023.16 4027
2023.59 4014
2024.01 4274
2024.43 4279
2024.86 4199
2025.28 3943
2025.71 3846
2026.13 4181
2026.55 4166
2026.98 4067
2027.40 4099
2027.83 3855
2028.25 3908
2028.68 4110
2029.10 3931
2029.53 3832
2029.95 3870
2030.38 3934
2030.80 4221
2031.23 4060
2031.65 4310
2032.08 4077
2032.50 4181
2032.93 4342
2033.35 4458
2033.78 4509
2034.20 4418
2034.63 4465
2035.05 4407
2035.48 4438
2035.90 4402
2036.33 4051
2036.75 3843
2037.18 3999
2037.60 4074
2038.03 3947
2038.45 4009
2038.88 4062
2039.31 3966
2039.73 4243
2040.16 4014
2040.58 4131
2041.01 4150
2041.43 4266
2041.86 4004
2042.29 4126
2042.71 4091
2043.14 3941
2043.56 3897
2043.99 3934
2044.42 3903
2044.84 3850
2045.27 3899
2045.70 3965
2046.12 4160
2046.55 4252
2046.98 4371
2047.40 4387
2047.83 4337
2048.25 4376
2048.68 4320
2049.11 4234
2049.53 4287
2049.96 4263
2050.39 4127
2050.82 4313
2051.24 4266
2051.67 4081
2052.10 4056
2052.52 4026
2052.95 4096
2053.38 3977
2053.80 3940
2054.23 3887
2054.66 4182
2055.09 4260
2055.51 4180
2055.94 4108
2056.37 3990
2056.80 4007
2057.22 3967
2057.65 3936
2058.08 4092
2058.51 4050
2058.93 4030
2059.36 4068
2059.79 4208
2060.22 4087
2060.65 4215
2061.07 4111
2061.50 4001
2061.93 4092
2062.36 4309
2062.79 4291
2063.21 4322
2063.64 4421
2064.07 4473
2064.50 4740
2064.93 4891
2065.36 5094
2065.78 4919
2066.21 4978
2066.64 5072
2067.07 4856
2067.50 4691
2067.93 4845
2068.36 4585
2068.78 4811
2069.21 4486
2069.64 4176
2070.07 4253
2070.50 4159
2070.93 4070
2071.36 4117
2071.79 4064
2072.22 4061
2072.64 4135
2073.07 4281
2073.50 4267
2073.93 4214
2074.36 4094
2074.79 4255
2075.22 4496
2075.65 4360
2076.08 4128
2076.51 4264
2076.94 4427
2077.37 4198
2077.80 4201
2078.23 4315
2078.66 4224
2079.09 4078
2079.52 4218
2079.95 4231
2080.38 4108
2080.81 4093
2081.24 4086
2081.67 4068
2082.10 4106
2082.53 4309
2082.96 4435
2083.39 4099
2083.82 4235
2084.25 4061
2084.68 3992
2085.11 3949
2085.54 4059
2085.97 3890
2086.40 3989
2086.83 4226
2087.26 3876
2087.69 3739
2088.12 3940
2088.55 3918
2088.99 3981
2089.42 4063
2089.85 4009
2090.28 3813
2090.71 3920
2091.14 3914
2091.57 3725
2092.00 4015
2092.43 4142
2092.86 3990
2093.30 3913
2093.73 3890
2094.16 3873
2094.59 3735
2095.02 3765
2095.45 3814
2095.88 3873
2096.32 3840
2096.75 3590
2097.18 3680
2097.61 3897
2098.04 3692
2098.47 3718
2098.91 3635
2099.34 3587
2099.77 3727
2100.20 3607
2100.63 3802
2101.07 3768
2101.50 3660
2101.93 3821
2102.36 3812
2102.80 3691
2103.23 3743
2103.66 3872
2104.09 3966
2104.52 3938
2104.96 4092
2105.39 4264
2105.82 4199
2106.25 4051
2106.69 4478
2107.12 4323
2107.55 4183
2107.99 4367
2108.42 4140
2108.85 4246
2109.28 4284
2109.72 4204
2110.15 4188
2110.58 4154
2111.02 4102
2111.45 4079
2111.88 3910
2112.32 4005
2112.75 4006
2113.18 3896
2113.62 3839
2114.05 3791
2114.48 3917
2114.92 3880
2115.35 3647
2115.78 3812
2116.22 3734
2116.65 3765
2117.08 3766
2117.52 3753
2117.95 3930
2118.39 3883
2118.82 3876
2119.25 3840
2119.69 3725
2120.12 3769
2120.56 3784
2120.99 3928
2121.42 4049
2121.86 3925
2122.29 3986
2122.73 3955
2123.16 3886
2123.60 3760
2124.03 3955
2124.46 3950
2124.90 3999
2125.33 3926
2125.77 3860
2126.20 3930
2126.64 3870
2127.07 3874
2127.51 3860
2127.94 3980
2128.38 3795
2128.81 3895
2129.25 3916
2129.68 4033
2130.12 4277
2130.55 4256
2130.99 4105
2131.42 3923
2131.86 4044
2132.29 4045
2132.73 3918
2133.16 4026
2133.60 3976
2134.03 4025
2134.47 4046
2134.91 3927
2135.34 4152
2135.78 4074
2136.21 4309
2136.65 4117
2137.08 4114
2137.52 4047
2137.96 4101
2138.39 4117
2138.83 4135
2139.26 3862
2139.70 3838
2140.14 3794
2140.57 3647
2141.01 3642
2141.44 3610
2141.88 3739
2142.32 3876
2142.75 3837
2143.19 3697
2143.63 3740
2144.06 3920
2144.50 3706
2144.94 3728
2145.37 3775
2145.81 3837
2146.25 3848
2146.68 3720
2147.12 3894
2147.56 4063
2147.99 3946
2148.43 3856
2148.87 3917
2149.30 4088
2149.74 4217
2150.18 4490
2150.61 4512
2151.05 4403
2151.49 4492
2151.93 4329
2152.36 4277
2152.80 4062
2153.24 4069
2153.68 3940
2154.11 3866
2154.55 3657
2154.99 3702
2155.43 4046
2155.86 3952
2156.30 3895
2156.74 3980
2157.18 4005
2157.62 3957
2158.05 3871
2158.49 4015
2158.93 3935
2159.37 3930
2159.81 4099
2160.24 3962
2160.68 3992
2161.12 4145
2161.56 4094
2162.00 4088
2162.43 4051
2162.87 3929
2163.31 3843
2163.75 3836
2164.19 3764
2164.63 3771
2165.07 3881
2165.50 3648
2165.94 3722
2166.38 3724
2166.82 3891
2167.26 3924
2167.70 3840
2168.14 3957
2168.58 3857
2169.02 3902
2169.45 4020
2169.89 4034
2170.33 4008
2170.77 3976
2171.21 4071
2171.65 4186
2172.09 4234
2172.53 4190
2172.97 4336
2173.41 4373
2173.85 4286
2174.29 4513
2174.73 4470
2175.17 4374
2175.61 4568
2176.05 4677
2176.49 4639
2176.93 4703
2177.37 4818
2177.81 4501
2178.25 4598
2178.69 4421
2179.13 4337
2179.57 4108
2180.01 4077
2180.45 4091
2180.89 4018
2181.33 3871
2181.77 4093
2182.21 3983
2182.65 3583
2183.09 3674
2183.53 3753
2183.97 3620
2184.41 3910
2184.85 4017
2185.29 3989
2185.73 3754
2186.17 3756
2186.61 3851
2187.05 3799
2187.49 3978
2187.94 4211
2188.38 4218
2188.82 4120
2189.26 4087
2189.70 4061
2190.14 4210
2190.58 4114
2191.02 4279
2191.46 4229
2191.91 4164
2192.35 4080
2192.79 3975
2193.23 4020
2193.67 4042
2194.11 4008
2194.55 4234
2195.00 4589
2195.44 4578
2195.88 4405
2196.32 4400
2196.76 4375
2197.21 4266
2197.65 4324
2198.09 4312
2198.53 4271
2198.97 4285
2199.42 4097
2199.86 4043
2200.30 4118
2200.74 3973
2201.18 4026
2201.63 3928
2202.07 3957
2202.51 3895
2202.95 4002
2203.40 4203
2203.84 4291
2204.28 4262
2204.72 4291
2205.17 4354
2205.61 4333
2206.05 4153
2206.49 4177
2206.94 4362
2207.38 4413
2207.82 4432
2208.27 4364
2208.71 4270
2209.15 4280
2209.60 4197
2210.04 4172
2210.48 4075
2210.92 4219
2211.37 4177
2211.81 4093
2212.25 4079
2212.70 4041
2213.14 4198
2213.59 4068
2214.03 4014
2214.47 3980
2214.92 3950
2215.36 3945
2215.80 3758
2216.25 3897
2216.69 3953
2217.14 3816
2217.58 3886
2218.02 3871
2218.47 3898
2218.91 3897
2219.36 3917
2219.80 3843
2220.24 3908
2220.69 4007
2221.13 3889
2221.58 3963
2222.02 4003
2222.46 4067
2222.91 4268
2223.35 4291
2223.80 4223
2224.24 4208
2224.69 4218
2225.13 4477
2225.58 4403
2226.02 4389
2226.47 4130
2226.91 4251
2227.36 4264
2227.80 4210
2228.25 4299
2228.69 4228
2229.14 4529
2229.58 4217
2230.03 4038
2230.47 4191
2230.92 4254
2231.36 4213
2231.81 4190
2232.25 4440
2232.70 4335
2233.14 4456
2233.59 4329
2234.03 4387
2234.48 4332
2234.93 4194
2235.37 4237
2235.82 4320
2236.26 4262
2236.71 4017
2237.16 4023
2237.60 3892
2238.05 4019
2238.49 4047
2238.94 3673
2239.39 3824
2239.83 3778
2240.28 3590
2240.72 3562
2241.17 3618
2241.62 3630
2242.06 3602
2242.51 3761
2242.96 3629
2243.40 3483
2243.85 3563
2244.30 3575
2244.74 3394
2245.19 3553
2245.64 3662
2246.08 3651
2246.53 3815
2246.98 3780
2247.42 3815
2247.87 3629
2248.32 3537
2248.76 3497
2249.21 3701
2249.66 3636
2250.10 3725
2250.55 3520
2251.00 3788
2251.45 3847
2251.89 3655
2252.34 3680
2252.79 3677
2253.24 3837
2253.68 3683
2254.13 3658
2254.58 3523
2255.03 3349
2255.47 3596
2255.92 3683
2256.37 3715
2256.82 3565
2257.27 3581
2257.71 3678
2258.16 3567
2258.61 3728
2259.06 3686
2259.51 3614
2259.95 3602
2260.40 3869
2260.85 3731
2261.30 3883
2261.75 3835
2262.19 3932
2262.64 4026
2263.09 4170
2263.54 4124
2263.99 4172
2264.44 4227
2264.89 4035
2265.33 4128
2265.78 4111
2266.23 3983
2266.68 3961
2267.13 4012
2267.58 3961
2268.03 3975
2268.48 4233
2268.93 4104
2269.37 4020
2269.82 3978
2270.27 4328
2270.72 4363
2271.17 4355
2271.62 4546
2272.07 4460
2272.52 4241
2272.97 4341
2273.42 4237
2273.87 4193
2274.32 4247
2274.77 4249
2275.22 4199
2275.67 3940
2276.12 3985
2276.57 3961
2277.02 3882
2277.47 3738
2277.92 3895
2278.37 3883
2278.82 3730
2279.27 3651
2279.72 3666
2280.17 3911
2280.62 3790
2281.07 3694
2281.52 3835
2281.97 3835
2282.42 3755
2282.87 3820
2283.32 3647
2283.77 3662
2284.22 3652
2284.67 3561
2285.12 3620
2285.57 3784
2286.02 3827
2286.47 3833
2286.92 4046
2287.37 4266
2287.82 4284
2288.28 4500
2288.73 4869
2289.18 5382
2289.63 5565
2290.08 5648
2290.53 6339
2290.98 6571
2291.43 6527
2291.88 6634
2292.34 6431
2292.79 6361
2293.24 6129
2293.69 5873
2294.14 5511
2294.59 5201
2295.05 4803
2295.50 4666
2295.95 4578
2296.40 4313
2296.85 4237
2297.30 4013
2297.76 3827
2298.21 3791
2298.66 3864
2299.11 3816
2299.56 3635
2300.02 3605
2300.47 3456
2300.92 3544
2301.37 3709
2301.82 3669
2302.28 3839
2302.73 3611
2303.18 3561
2303.63 3522
2304.09 3431
2304.54 3583
2304.99 3775
2305.44 3566
2305.90 3501
2306.35 3498
2306.80 3636
2307.26 3810
2307.71 3906
2308.16 4163
2308.61 4284
2309.07 4264
2309.52 4278
2309.97 4164
2310.43 4177
2310.88 4292
2311.33 4546
2311.79 4574
2312.24 4395
2312.69 4239
2313.15 4225
2313.60 4181
2314.05 4026
2314.51 3838
2314.96 3826
2315.41 3834
2315.87 3656
2316.32 3810
2316.77 3842
2317.23 3857
2317.68 3958
2318.14 4175
2318.59 4253
2319.04 4214
2319.50 4046
2319.95 3957
2320.41 4041
2320.86 3967
2321.31 4089
2321.77 3931
2322.22 3969
2322.68 3930
2323.13 3916
2323.59 4317
2324.04 4347
2324.50 4088
2324.95 4224
2325.40 4074
2325.86 4149
2326.31 4392
2326.77 4774
2327.22 4399
2327.68 4387
2328.13 4278
2328.59 4512
2329.04 4285
2329.50 4100
2329.95 3952
2330.41 4140
2330.86 4082
2331.32 4025
2331.77 4010
2332.23 3861
2332.68 3794
2333.14 3848
2333.59 3713
2334.05 3698
2334.51 3831
2334.96 3817
2335.42 3661
2335.87 3667
2336.33 3560
2336.78 3652
2337.24 3874
2337.70 3669
2338.15 3731
2338.61 3963
2339.06 3715
2339.52 3767
2339.97 4046
2340.43 3912
2340.89 3887
2341.34 3715
2341.80 3641
2342.26 3672
2342.71 3712
2343.17 3551
2343.62 3711
2344.08 3550
2344.54 3667
2344.99 3747
2345.45 3815
2345.91 3845
2346.36 3706
2346.82 3748
2347.28 3825
2347.73 4008
2348.19 3959
2348.65 3940
2349.10 4049
2349.56 3988
2350.02 3830
2350.48 3975
2350.93 3716
2351.39 3606
2351.85 3790
2352.30 3821
2352.76 3769
2353.22 3616
2353.68 3640
2354.13 3664
2354.59 3641
2355.05 3685
2355.51 3675
2355.96 3567
2356.42 3622
2356.88 3557
2357.34 3775
2357.79 3759
2358.25 3731
2358.71 3707
2359.17 3541
2359.63 3627
2360.08 3837
2360.54 3906
2361.00 3945
2361.46 3929
2361.92 3812
2362.37 3562
2362.83 3743
2363.29 3793
2363.75 3854
2364.21 3896
2364.67 3904
2365.12 3820
2365.58 3949
2366.04 3826
2366.50 3952
2366.96 3821
2367.42 3883
2367.88 3977
2368.33 3889
2368.79 3887
2369.25 3793
2369.71 3934
2370.17 4040
2370.63 3921
2371.09 3897
2371.55 3933
2372.01 4168
2372.47 4093
2372.92 3993
2373.38 4060
2373.84 4300
2374.30 4166
2374.76 4430
2375.22 4443
2375.68 4309
2376.14 4342
2376.60 4425
2377.06 4586
2377.52 4350
2377.98 4443
2378.44 4592
2378.90 4415
2379.36 4318
2379.82 3980
2380.28 4120
2380.74 4116
2381.20 3807
2381.66 3897
2382.12 3843
2382.58 3574
2383.04 3595
2383.50 3571
2383.96 3724
2384.42 3772
2384.88 3914
2385.34 3738
2385.80 3738
2386.26 3700
2386.72 3767
2387.18 3784
2387.64 3661
2388.10 3742
2388.56 3606
2389.03 3626
2389.49 3674
2389.95 3740
2390.41 3787
2390.87 3879
2391.33 3926
2391.79 4012
2392.25 4067
2392.71 3940
2393.17 3824
2393.64 3973
2394.10 3937
2394.56 3917
2395.02 3792
2395.48 3833
2395.94 3833
2396.40 3721
2396.87 3714
2397.33 3647
2397.79 3678
2398.25 3823
2398.71 3904
2399.17 3754
2399.64 3755
2400.10 3883
2400.56 3762
2401.02 3612
2401.48 3648
2401.95 3584
2402.41 3535
2402.87 3594
2403.33 3546
2403.79 3634
2404.26 3632
2404.72 3691
2405.18 3711
2405.64 3636
2406.11 3684
2406.57 3657
2407.03 3540
2407.49 3668
2407.96 3528
2408.42 3431
2408.88 3492
2409.34 3460
2409.81 3371
2410.27 3516
2410.73 3444
2411.20 3340
2411.66 3507
2412.12 3518
2412.58 3466
2413.05 3616
2413.51 3618
2413.97 3614
2414.44 3749
2414.90 3821
2415.36 3678
2415.83 3731
2416.29 3876
2416.75 3908
2417.22 3732
2417.68 3880
2418.14 3873
2418.61 3863
2419.07 3910
2419.54 3844
2420.00 3807
2420.46 3676
2420.93 3820
2421.39 3714
2421.85 3509
2422.32 3447
2422.78 3647
2423.25 3694
2423.71 3642
2424.17 3548
2424.64 3570
2425.10 3558
2425.57 3655
2426.03 3451
2426.50 3468
2426.96 3453
2427.42 3492
2427.89 3642
2428.35 3501
2428.82 3434
2429.28 3525
2429.75 3364
2430.21 3545
2430.68 3499
2431.14 3483
2431.61 3367
2432.07 3366
2432.54 3432
2433.00 3592
2433.47 3514
2433.93 3519
2434.40 3435
2434.86 3585
2435.33 3429
2435.79 3483
2436.26 3716
2436.72 3795
2437.19 3583
2437.65 3609
2438.12 3582
2438.59 3690
2439.05 3766
2439.52 3698
2439.98 3766
2440.45 3740
2440.91 3952
2441.38 3758
2441.85 3813
2442.31 3907
2442.78 3954
2443.24 3740
2443.71 3817
2444.18 3891
2444.64 4023
2445.11 3879
2445.57 3863
2446.04 3608
2446.51 3549
2446.97 3560
2447.44 3740
2447.91 3555
2448.37 3479
2448.84 3431
2449.31 3470
2449.77 3509
2450.24 3541
2450.71 3729
2451.17 3518
2451.64 3408
2452.11 3545
2452.57 3712
2453.04 3594
2453.51 3504
2453.97 3503
2454.44 3514
2454.91 3461
2455.37 3685
2455.84 3570
2456.31 3440
2456.78 3499
2457.24 3466
2457.71 3478
2458.18 3607
2458.65 3449
2459.11 3159
2459.58 3212
2460.05 3415
2460.52 3303
2460.98 3326
2461.45 3524
2461.92 3319
2462.39 3275
2462.85 3551
2463.32 3581
2463.79 3348
2464.26 3455
2464.73 3428
2465.19 3525
2465.66 3648
2466.13 3441
2466.60 3582
2467.07 3662
2467.54 3495
2468.00 3439
2468.47 3638
2468.94 3597
2469.41 3495
2469.88 3445
2470.35 3527
2470.82 3550
2471.28 3372
2471.75 3468
2472.22 3336
2472.69 3411
2473.16 3497
2473.63 3427
2474.10 3499
2474.57 3465
2475.03 3402
2475.50 3324
2475.97 3307
2476.44 3317
2476.91 3483
2477.38 3442
2477.85 3444
2478.32 3516
2478.79 3421
2479.26 3502
2479.73 3490
2480.20 3418
2480.67 3449
2481.14 3470
2481.61 3391
2482.08 3385
2482.54 3293
2483.01 3257
2483.48 3259
2483.95 3292
2484.42 3550
2484.89 3607
2485.36 3393
2485.83 3326
2486.30 3484
2486.77 3578
2487.24 3561
2487.71 3658
2488.18 3577
2488.66 3750
2489.13 4036
2489.60 3772
2490.07 3578
2490.54 3674
2491.01 3604
2491.48 3566
2491.95 3838
2492.42 3865
2492.89 3669
2493.36 3751
2493.83 3779
2494.30 3578
2494.77 3634
2495.24 3592
2495.72 3651
2496.19 3597
2496.66 3780
2497.13 3566
2497.60 3613
2498.07 3762
2498.54 3673
2499.01 3483
2499.48 3530
2499.96 3429
2500.43 3579
2500.90 3514
2501.37 3509
2501.84 3416
2502.31 3507
2502.78 3501
2503.26 3478
2503.73 3752
2504.20 3612
2504.67 3680
2505.14 3671
2505.62 3722
2506.09 3670
2506.56 3592
2507.03 3768
2507.50 3546
2507.98 3507
2508.45 3562
2508.92 3553
2509.39 3637
2509.86 3722
2510.34 3686
2510.81 3723
2511.28 3951
2511.75 4040
2512.23 4206
2512.70 4090
2513.17 4165
2513.64 4310
2514.12 4194
2514.59 4090
2515.06 3966
2515.54 3947
2516.01 3852
2516.48 3797
2516.95 3767
2517.43 3772
2517.90 3724
2518.37 3931
2518.85 3709
2519.32 3664
2519.79 3845
2520.27 3729
2520.74 3594
2521.21 3579
2521.69 3571
2522.16 3557
2522.63 3550
2523.11 3625
2523.58 3405
2524.05 3540
2524.53 3454
2525.00 3561
2525.48 3556
2525.95 3485
2526.42 3396
2526.90 3548
2527.37 3562
2527.85 3659
2528.32 3798
2528.79 3846
2529.27 3743
2529.74 3757
2530.22 3900
2530.69 3724
2531.16 3817
2531.64 3578
2532.11 3697
2532.59 3697
2533.06 3519
2533.54 3728
2534.01 3781
2534.49 3814
2534.96 3743
2535.44 3603
2535.91 3508
2536.38 3649
2536.86 3687
2537.33 3727
2537.81 3908
2538.28 4007
2538.76 3817
2539.23 3733
2539.71 3805
2540.18 3628
2540.66 3673
2541.13 3785
2541.61 3735
2542.09 3800
2542.56 3771
2543.04 3736
2543.51 3690
2543.99 3875
2544.46 3653
2544.94 3395
2545.41 3571
2545.89 3566
2546.37 3654
2546.84 3483
2547.32 3607
2547.79 3750
2548.27 3716
2548.74 3842
2549.22 3908
2549.70 3929
2550.17 3941
2550.65 3895
2551.13 3995
2551.60 3845
2552.08 3770
2552.55 3753
2553.03 3778
2553.51 3835
2553.98 3632
2554.46 3598
2554.94 3720
2555.41 3637
2555.89 3563
2556.37 3341
2556.84 3580
2557.32 3685
2557.80 3474
2558.27 3390
2558.75 3414
2559.23 3583
2559.70 3435
2560.18 3278
2560.66 3446
2561.14 3407
2561.61 3406
2562.09 3567
2562.57 3552
2563.04 3384
2563.52 3611
2564.00 3431
2564.48 3433
2564.95 3269
2565.43 3340
2565.91 3352
2566.39 3394
2566.86 3381
2567.34 3322
2567.82 3378
2568.30 3515
2568.77 3310
2569.25 3311
2569.73 3302
2570.21 3238
2570.69 3267
2571.16 3291
2571.64 3271
2572.12 3303
2572.60 3307
2573.08 3319
2573.56 3467
2574.03 3179
2574.51 3176
2574.99 3433
2575.47 3490
2575.95 3247
2576.43 3351
2576.90 3357
2577.38 3348
2577.86 3210
2578.34 3246
2578.82 3381
2579.30 3527
2579.78 3323
2580.26 3359
2580.73 3226
2581.21 3382
2581.69 3357
2582.17 3385
2582.65 3371
2583.13 3395
2583.61 3296
2584.09 3179
2584.57 3282
2585.05 3476
2585.53 3391
2586.01 3502
2586.49 3629
2586.97 3479
2587.44 3428
2587.92 3476
2588.40 3416
2588.88 3433
2589.36 3618
2589.84 3601
2590.32 3534
2590.80 3447
2591.28 3502
2591.76 3467
2592.24 3456
2592.72 3578
2593.20 3479
2593.68 3498
2594.16 3587
2594.64 3577
2595.12 3555
2595.60 3506
2596.08 3288
2596.56 3250
2597.05 3414
2597.53 3458
2598.01 3370
2598.49 3221
2598.97 3386
2599.45 3214
2599.93 3372
2600.41 3536
2600.89 3318
2601.37 3310
2601.85 3257
2602.33 3278
2602.81 3249
2603.29 3354
2603.78 3532
2604.26 3391
2604.74 3301
2605.22 3380
2605.70 3164
2606.18 3211
2606.66 3442
2607.14 3448
2607.63 3399
2608.11 3319
2608.59 3299
2609.07 3296
2609.55 3365
2610.03 3383
2610.52 3140
2611.00 3226
2611.48 3227
2611.96 3285
2612.44 3328
2612.92 3268
2613.41 3354
2613.89 3349
2614.37 3504
2614.85 3317
2615.34 3266
2615.82 3258
2616.30 3230
2616.78 3532
2617.26 3322
2617.75 3353
2618.23 3473
2618.71 3302
2619.19 3211
2619.68 3387
2620.16 3331
2620.64 3349
2621.12 3401
2621.61 3313
2622.09 3331
2622.57 3404
2623.06 3304
2623.54 3330
2624.02 3329
2624.50 3455
2624.99 3296
2625.47 3268
2625.95 3350
2626.44 3525
2626.92 3438
2627.40 3448
2627.89 3477
2628.37 3639
2628.85 3725
2629.34 3679
2629.82 3714
2630.30 3848
2630.79 3685
2631.27 3853
2631.75 3816
2632.24 3975
2632.72 4005
2633.21 3925
2633.69 3736
2634.17 4001
2634.66 4073
2635.14 3706
2635.62 3706
2636.11 3788
2636.59 3780
2637.08 3549
2637.56 3613
2638.05 3570
2638.53 3537
2639.01 3552
2639.50 3312
2639.98 3311
2640.47 3403
2640.95 3286
2641.44 3285
2641.92 3364
2642.41 3360
2642.89 3300
2643.38 3329
2643.86 3540
2644.34 3289
2644.83 3265
2645.31 3241
2645.80 3214
2646.28 3289
2646.77 3501
2647.25 3463
2647.74 3313
2648.22 3444
2648.71 3472
2649.20 3472
2649.68 3418
2650.17 3377
2650.65 3414
2651.14 3383
2651.62 3254
2652.11 3230
2652.59 3348
2653.08 3292
2653.56 3254
2654.05 3141
2654.54 3295
2655.02 3391
2655.51 3309
2655.99 3730
2656.48 3534
2656.97 3473
2657.45 3515
2657.94 3492
2658.42 3331
2658.91 3212
2659.40 3319
2659.88 3290
2660.37 3283
2660.85 3247
2661.34 3293
2661.83 3352
2662.31 3379
2662.80 3299
2663.29 3381
2663.77 3231
2664.26 3266
2664.75 3202
2665.23 3316
2665.72 3531
2666.21 3446
2666.69 3525
2667.18 3447
2667.67 3330
2668.15 3356
2668.64 3570
2669.13 3512
2669.62 3621
2670.10 3510
2670.59 3564
2671.08 3575
2671.56 3533
2672.05 3487
2672.54 3519
2673.03 3725
2673.51 3752
2674.00 3931
2674.49 4170
2674.98 4240
2675.46 4114
2675.95 4042
2676.44 4038
2676.93 4135
2677.42 4062
2677.90 3880
2678.39 3734
2678.88 3551
2679.37 3385
2679.86 3266
2680.34 3352
2680.83 3268
2681.32 3220
2681.81 3207
2682.30 3124
2682.79 3093
2683.27 3233
2683.76 3279
2684.25 3346
2684.74 3447
2685.23 3315
2685.72 3168
2686.20 3112
2686.69 3115
2687.18 3084
2687.67 3097
2688.16 3049
2688.65 3177
2689.14 3052
2689.63 3073
2690.12 3172
2690.60 3323
2691.09 3215
2691.58 3188
2692.07 3330
2692.56 3349
2693.05 3256
2693.54 3374
2694.03 3121
2694.52 3261
2695.01 3152
2695.50 3072
2695.99 3073
2696.48 3112
2696.97 3255
2697.46 3092
2697.95 3271
2698.43 3318
2698.92 3276
2699.41 3182
2699.90 3059
2700.39 3170
2700.88 3209
2701.37 3328
2701.86 3312
2702.35 3393
2702.84 3450
2703.33 3418
2703.83 3546
2704.32 3619
2704.81 3558
2705.30 3522
2705.79 3397
2706.28 3531
2706.77 3283
2707.26 3456
2707.75 3339
2708.24 3137
2708.73 3139
2709.22 3124
2709.71 3095
2710.20 3214
2710.69 3307
2711.18 3209
2711.68 3069
2712.17 3177
2712.66 3280
2713.15 3210
2713.64 3191
2714.13 3218
2714.62 3152
2715.11 3210
2715.60 3368
2716.10 3274
2716.59 3237
2717.08 3066
2717.57 3099
2718.06 3275
2718.55 3181
2719.04 3106
2719.54 3059
2720.03 3138
2720.52 3372
2721.01 3504
2721.50 3464
2722.00 3497
2722.49 3413
2722.98 3529
2723.47 3465
2723.96 3472
2724.46 3605
2724.95 3592
2725.44 3510
2725.93 3428
2726.42 3414
2726.92 3232
2727.41 3424
2727.90 3253
2728.39 3148
2728.89 3189
2729.38 3231
2729.87 3217
2730.36 3396
2730.86 3349
2731.35 3222
2731.84 3141
2732.34 3516
2732.83 3368
2733.32 3420
2733.81 3359
2734.31 3512
2734.80 3525
2735.29 3365
2735.79 3361
2736.28 3534
2736.77 3553
2737.27 3431
2737.76 3442
2738.25 3561
2738.75 3635
2739.24 3639
2739.73 3344
2740.23 3526
2740.72 3500
2741.21 3625
2741.71 3625
2742.20 3618
2742.69 3369
2743.19 3451
2743.68 3412
2744.18 3454
2744.67 3415
2745.16 3523
2745.66 3400
2746.15 3261
2746.65 3186
2747.14 3314
2747.63 3279
2748.13 3185
2748.62 3231
2749.12 3304
2749.61 3283
2750.11 3124
2750.60 3143
2751.10 3117
2751.59 3008
2752.08 3140
2752.58 3110
2753.07 3292
2753.57 3170
2754.06 3188
2754.56 3194
2755.05 3248
2755.55 3255
2756.04 3277
2756.54 3152
2757.03 3308
2757.53 3237
2758.02 3243
2758.52 3280
2759.01 3357
2759.51 3403
2760.00 3166
2760.50 3147
2760.99 3374
2761.49 3293
2761.99 3323
2762.48 3433
2762.98 3414
2763.47 3398
2763.97 3505
2764.46 3506
2764.96 3418
2765.46 3417
2765.95 3382
2766.45 3601
2766.94 3304
2767.44 3409
2767.94 3504
2768.43 3466
2768.93 3443
2769.42 3287
2769.92 3259
2770.42 3402
2770.91 3350
2771.41 3302
2771.90 3416
2772.40 3348
2772.90 3496
2773.39 3515
2773.89 3470
2774.39 3778
2774.88 4017
2775.38 4103
2775.88 4380
2776.37 4494
2776.87 4431
2777.37 4527
2777.86 4620
2778.36 4735
2778.86 4757
2779.36 4502
2779.85 4244
2780.35 4231
2780.85 4074
2781.34 3807
2781.84 3535
2782.34 3486
2782.84 3373
2783.33 3158
2783.83 3331
2784.33 3542
2784.83 3246
2785.32 3175
2785.82 3179
2786.32 3173
2786.82 3025
2787.31 3041
2787.81 3134
2788.31 2933
2788.81 2901
2789.31 3143
2789.80 3023
2790.30 3189
2790.80 3096
2791.30 2810
2791.80 3000
2792.29 3275
2792.79 3245
2793.29 3071
2793.79 3232
2794.29 3162
2794.79 3101
2795.28 3240
2795.78 3081
2796.28 3126
2796.78 3277
2797.28 3429
2797.78 3382
2798.28 3225
2798.78 3170
2799.27 3335
2799.77 3196
2800.27 3228
2800.77 3294
2801.27 3345
2801.77 3182
2802.27 3155
2802.77 3071
2803.27 3224
2803.77 3220
2804.27 3389
2804.76 3450
2805.26 3249
2805.76 3293
2806.26 3294
2806.76 3207
2807.26 3200
2807.76 3368
2808.26 3393
2808.76 3394
2809.26 3293
2809.76 3214
2810.26 3227
2810.76 3165
2811.26 3365
2811.76 3540
2812.26 3489
2812.76 3313
2813.26 3298
2813.76 3321
2814.26 3239
2814.76 3450
2815.26 3426
2815.76 3316
2816.26 3202
2816.76 3176
2817.26 3320
2817.76 3274
2818.26 3246
2818.76 3265
2819.26 3373
2819.76 3276
2820.27 3204
2820.77 3167
2821.27 3220
2821.77 3151
2822.27 3338
2822.77 3288
2823.27 3297
2823.77 3189
2824.27 3060
2824.77 3085
2825.27 3235
2825.78 3099
2826.28 3201
2826.78 3262
2827.28 3295
2827.78 3162
2828.28 3188
2828.78 2941
2829.29 2972
2829.79 3120
2830.29 3092
2830.79 3039
2831.29 3002
2831.79 3149
2832.30 2909
2832.80 2952
2833.30 3050
2833.80 3031
2834.30 3187
2834.80 3130
2835.31 2990
2835.81 3050
2836.31 3333
2836.81 3298
2837.32 3345
2837.82 3308
2838.32 3414
2838.82 3362
2839.32 3444
2839.83 3333
2840.33 3090
2840.83 3126
2841.33 3265
2841.84 3205
2842.34 3252
2842.84 3260
2843.35 3289
2843.85 3059
2844.35 3231
2844.85 3344
2845.36 3232
2845.86 3179
2846.36 3353
2846.87 3452
2847.37 3336
2847.87 3492
2848.38 3564
2848.88 3626
2849.38 3766
2849.89 3626
2850.39 3562
2850.89 3660
2851.40 3651
2851.90 3730
2852.40 3629
2852.91 3344
2853.41 3462
2853.91 3340
2854.42 3117
2854.92 3223
2855.42 3394
2855.93 3232
2856.43 3192
2856.94 3291
2857.44 3321
2857.94 3431
2858.45 3156
2858.95 3309
2859.46 3297
2859.96 3224
2860.47 3280
2860.97 3316
2861.47 3001
2861.98 2968
2862.48 2886
2862.99 2998
2863.49 3141
2864.00 3101
2864.50 3129
2865.01 3088
2865.51 3143
2866.02 3124
2866.52 3146
2867.02 2971
2867.53 2915
2868.03 3068
2868.54 3092
2869.04 3088
2869.55 3252
2870.05 3134
2870.56 3096
2871.07 3085
2871.57 3273
2872.08 3297
2872.58 3384
2873.09 3465
2873.59 3401
2874.10 3575
2874.60 3637
2875.11 3648
2875.61 3690
2876.12 3662
2876.63 3744
2877.13 3370
2877.64 3747
2878.14 3487
2878.65 3377
2879.15 3618
2879.66 3605
2880.17 3336
2880.67 3192
2881.18 3320
2881.68 3186
2882.19 3234
2882.70 3426
2883.20 3394
2883.71 3208
2884.22 3314
2884.72 3413
2885.23 3268
2885.74 3195
2886.24 3146
2886.75 3183
2887.25 3331
2887.76 3261
2888.27 3191
2888.77 3281
2889.28 3317
2889.79 3510
2890.30 3320
2890.80 3297
2891.31 3243
2891.82 3261
2892.32 3192
2892.83 3186
2893.34 3312
2893.84 3272
2894.35 3262
2894.86 3482
2895.37 3318
2895.87 3492
2896.38 3622
2896.89 3573
2897.40 3532
2897.90 3627
2898.41 3552
2898.92 3382
2899.43 3398
2899.93 3327
2900.44 3424
2900.95 3369
2901.46 3518
2901.97 3553
2902.47 3413
2902.98 3521
2903.49 3639
2904.00 3472
2904.51 3606
2905.01 3663
2905.52 3567
2906.03 3523
2906.54 3539
2907.05 3676
2907.56 3668
2908.06 3828
2908.57 3717
2909.08 3717
2909.59 3748
2910.10 3471
2910.61 3345
2911.12 3425
2911.62 3339
2912.13 3175
2912.64 3231
2913.15 3365
2913.66 3340
2914.17 3276
2914.68 3206
2915.19 3194
2915.70 3405
2916.21 3416
2916.71 3270
2917.22 3349
2917.73 3372
2918.24 3270
2918.75 3207
2919.26 3215
2919.77 3386
2920.28 3304
2920.79 3348
2921.30 3246
2921.81 3137
2922.32 3122
2922.83 3122
2923.34 3065
2923.85 3212
2924.36 3144
2924.87 3126
2925.38 3179
2925.89 3273
2926.40 3175
2926.91 3242
2927.42 3227
2927.93 3180
2928.44 3312
2928.95 3160
2929.46 2981
2929.97 3142
2930.48 3088
2930.99 3142
2931.50 3220
2932.01 3062
2932.52 3050
2933.03 3315
2933.54 3217
2934.05 3233
2934.56 3315
2935.08 3376
2935.59 3424
2936.10 3303
2936.61 3506
2937.12 3556
2937.63 3579
2938.14 3606
2938.65 3531
2939.16 3534
2939.67 3696
2940.19 3804
2940.70 3703
2941.21 3748
2941.72 3670
2942.23 3590
2942.74 3675
2943.25 3612
2943.77 3541
2944.28 3612
2944.79 3605
2945.30 3428
2945.81 3354
2946.32 3541
2946.84 3460
2947.35 3409
2947.86 3462
2948.37 3408
2948.88 3283
2949.40 3216
2949.91 3298
2950.42 3158
2950.93 3230
2951.44 3047
2951.96 3150
2952.47 3093
2952.98 3097
2953.49 2993
2954.01 3067
2954.52 3035
2955.03 3113
2955.54 3213
2956.06 3179
2956.57 3036
2957.08 3302
2957.60 3198
2958.11 3287
2958.62 3145
2959.13 3044
2959.65 3203
2960.16 3293
2960.67 3273
2961.19 3216
2961.70 3212
2962.21 3069
2962.73 3242
2963.24 3357
2963.75 3374
2964.27 3253
2964.78 3319
2965.29 3261
2965.81 3134
2966.32 3139
2966.83 3237
2967.35 3293
2967.86 3424
2968.37 3249
2968.89 3089
2969.40 3062
2969.91 3149
2970.43 3102
2970.94 3132
2971.46 3091
2971.97 3164
2972.48 3184
2973.00 3139
2973.51 3274
2974.03 3236
2974.54 3279
2975.06 3328
2975.57 3231
2976.08 3221
2976.60 3337
2977.11 3301
2977.63 3386
2978.14 3400
2978.66 3304
2979.17 3239
2979.69 3326
2980.20 3202
2980.72 3314
2981.23 3272
2981.75 3380
2982.26 3308
2982.78 3280
2983.29 3308
2983.81 3421
2984.32 3279
2984.84 3404
2985.35 3415
2985.87 3322
2986.38 3220
2986.90 3360
2987.41 3433
2987.93 3468
2988.44 3592
2988.96 3486
2989.47 3676
2989.99 3565
2990.50 3634
2991.02 3560
2991.54 3399
2992.05 3389
2992.57 3440
2993.08 3451
2993.60 3416
2994.12 3523
2994.63 3550
2995.15 3676
2995.66 3679
2996.18 3666
2996.70 3789
2997.21 4023
2997.73 3999
2998.24 3933
2998.76 3904
2999.28 3928
2999.79 4008
3000.31 4024
3000.83 4161
3001.34 4160
3001.86 4266
3002.38 4477
3002.89 4900
3003.41 5067
3003.93 5256
3004.44 5689
3004.96 5846
3005.48 6067
3005.99 5861
3006.51 5799
3007.03 5507
3007.54 5111
3008.06 5361
3008.58 4834
3009.10 4324
3009.61 4174
3010.13 3754
3010.65 3736
3011.17 3820
3011.68 3624
3012.20 3754
3012.72 3525
3013.24 3499
3013.75 3630
3014.27 3700
3014.79 3748
3015.31 3655
3015.82 3581
3016.34 3608
3016.86 3666
3017.38 3740
3017.90 3815
3018.41 3500
3018.93 3668
3019.45 3793
3019.97 3957
3020.49 3895
3021.00 3786
3021.52 3736
3022.04 3715
3022.56 3668
3023.08 3673
3023.60 3753
3024.11 3702
3024.63 3718
3025.15 3622
3025.67 3610
3026.19 3442
3026.71 3463
3027.23 3452
3027.75 3392
3028.26 3279
3028.78 3329
3029.30 3218
3029.82 3379
3030.34 3364
3030.86 3342
3031.38 3306
3031.90 3383
3032.42 3298
3032.94 3319
3033.46 3294
3033.97 3271
3034.49 3324
3035.01 3360
3035.53 3416
3036.05 3304
3036.57 3277
3037.09 3315
3037.61 3394
3038.13 3356
3038.65 3307
3039.17 3330
3039.69 3325
3040.21 3330
3040.73 3225
3041.25 3322
3041.77 3319
3042.29 3175
3042.81 3430
3043.33 3254
3043.85 3288
3044.37 3122
3044.89 3066
3045.41 3176
3045.93 3262
3046.45 3067
3046.97 3103
3047.49 3129
3048.01 3176
3048.53 3244
3049.06 3215
3049.58 3095
3050.10 3172
3050.62 3056
3051.14 3011
3051.66 3097
3052.18 3097
3052.70 3160
3053.22 3137
3053.74 3103
3054.26 3303
3054.79 3323
3055.31 3261
3055.83 3138
3056.35 3229
3056.87 3221
3057.39 3257
3057.91 3301
3058.43 3288
3058.96 3210
3059.48 3169
3060.00 3377
3060.52 3304
3061.04 3250
3061.56 3135
3062.09 3188
3062.61 3232
3063.13 3249
3063.65 3263
3064.17 3408
3064.70 3413
3065.22 3442
3065.74 3393
3066.26 3411
3066.78 3400
3067.31 3492
3067.83 3488
3068.35 3524
3068.87 3407
3069.40 3561
3069.92 3695
3070.44 3568
3070.96 3351
3071.49 3373
3072.01 3552
3072.53 3205
3073.05 3365
3073.58 3331
3074.10 3165
3074.62 3172
3075.14 3461
3075.67 3315
3076.19 3561
3076.71 3420
3077.24 3426
3077.76 3505
3078.28 3721
3078.81 3682
3079.33 3637
3079.85 3800
3080.38 3990
3080.90 4137
3081.42 4162
3081.95 3947
3082.47 3919
3082.99 3982
3083.52 4074
3084.04 3819
3084.56 3995
3085.09 3770
3085.61 3555
3086.13 3720
3086.66 3529
3087.18 3699
3087.71 3640
3088.23 3716
3088.75 3533
3089.28 3440
3089.80 3337
3090.33 3387
3090.85 3434
3091.38 3374
3091.90 3449
3092.42 3311
3092.95 3268
3093.47 3446
3094.00 3638
3094.52 3553
3095.05 3717
3095.57 4030
3096.10 3757
3096.62 3848
3097.14 3685
3097.67 3801
3098.19 3890
3098.72 4056
3099.24 4243
3099.77 4348
3100.29 4445
3100.82 4989
3101.34 5764
3101.87 6500
3102.39 7102
3102.92 7977
3103.45 8425
3103.97 9605
3104.50 9722
3105.02 9624
3105.55 9405
3106.07 8765
3106.60 7827
3107.12 6899
3107.65 5902
3108.17 5209
3108.70 4658
3109.23 4628
3109.75 4232
3110.28 4191
3110.80 3981
3111.33 3880
3111.86 4089
3112.38 3843
3112.91 3867
3113.43 3879
3113.96 3885
3114.49 4008
3115.01 3890
3115.54 3790
3116.07 3684
3116.59 3548
3117.12 3386
3117.64 3403
3118.17 3334
3118.70 3426
3119.22 3441
3119.75 3475
3120.28 3355
3120.80 3555
3121.33 3611
3121.86 3783
3122.38 3755
3122.91 3885
3123.44 3803
3123.97 3817
3124.49 3910
3125.02 3679
3125.55 3439
3126.07 3472
3126.60 3500
3127.13 3485
3127.66 3529
3128.18 3390
3128.71 3283
3129.24 3391
3129.77 3386
3130.29 3366
3130.82 3307
3131.35 3396
3131.88 3448
3132.40 3279
3132.93 3287
3133.46 3393
3133.99 3356
3134.52 3312
3135.04 3217
3135.57 3220
3136.10 3221
3136.63 3324
3137.16 3274
3137.68 3212
3138.21 3237
3138.74 3047
3139.27 3209
3139.80 3299
3140.32 3265
3140.85 3201
3141.38 3356
3141.91 3103
3142.44 3035
3142.97 3208
3143.50 3320
3144.02 3249
3144.55 3229
3145.08 3275
3145.61 3222
3146.14 3111
3146.67 3338
3147.20 3390
3147.73 3436
3148.26 3528
3148.79 3447
3149.31 3689
3149.84 3564
3150.37 3515
3150.90 3842
3151.43 3769
3151.96 3706
3152.49 3732
3153.02 3909
3153.55 3802
3154.08 3746
3154.61 3668
3155.14 3476
3155.67 3504
3156.20 3515
3156.73 3678
3157.26 3652
3157.79 3507
3158.32 3662
3158.85 3630
3159.38 3656
3159.91 3739
3160.44 3685
3160.97 3702
3161.50 3708
3162.03 3541
3162.56 3375
3163.09 3242
3163.62 3304
3164.15 3407
3164.68 3405
3165.21 3415
3165.74 3238
3166.27 3154
3166.80 2979
3167.33 3094
3167.86 3032
3168.39 3112
3168.92 3165
3169.45 2949
3169.99 3136
3170.52 3243
3171.05 3246
3171.58 3307
3172.11 3318
3172.64 3342
3173.17 3497
3173.70 3623
3174.23 3641
3174.77 3695
3175.30 3835
3175.83 3985
3176.36 3946
3176.89 3789
3177.42 3573
3177.95 3520
3178.49 3499
3179.02 3416
3179.55 3347
3180.08 3309
3180.61 3131
3181.14 2902
3181.68 3048
3182.21 3096
3182.74 3164
3183.27 3083
3183.80 3128
3184.34 3004
3184.87 3095
3185.40 3152
3185.93 3350
3186.47 3334
3187.00 3093
3187.53 3117
3188.06 3169
3188.59 3178
3189.13 3304
3189.66 3282
3190.19 3166
3190.73 3210
3191.26 3144
3191.79 3083
3192.32 2949
3192.86 3071
3193.39 3078
3193.92 2974
3194.45 3023
3194.99 2969
3195.52 2898
3196.05 3085
3196.59 3086
3197.12 3312
3197.65 3323
3198.19 3201
3198.72 3200
3199.25 3237
3199.79 3245
3200.32 3250
3200.85 3381
3201.39 3487
3201.92 3610
3202.45 3523
3202.99 3613
3203.52 3367
3204.05 3533
3204.59 3479
3205.12 3373
3205.66 3459
3206.19 3281
3206.72 3411
3207.26 3314
3207.79 3329
3208.33 3484
3208.86 3485
3209.39 3321
3209.93 3680
3210.46 3846
3211.00 4144
3211.53 4117
3212.07 3967
3212.60 4076
3213.14 4170
3213.67 4231
3214.20 4121
3214.74 4065
3215.27 3908
3215.81 3547
3216.34 3450
3216.88 3295
3217.41 3320
3217.95 3235
3218.48 3224
3219.02 3351
3219.55 3275
3220.09 3223
3220.62 3360
3221.16 3557
3221.69 3408
3222.23 3467
3222.76 3704
3223.30 3768
3223.83 3913
3224.37 4097
3224.91 4140
3225.44 4220
3225.98 4355
3226.51 4228
3227.05 4042
3227.58 4110
3228.12 3832
3228.65 3669
3229.19 3715
3229.73 3624
3230.26 3885
3230.80 3892
3231.33 3737
3231.87 3531
3232.41 3776
3232.94 3636
3233.48 3831
3234.02 3895
3234.55 3760
3235.09 3721
3235.62 3651
3236.16 3765
3236.70 3523
3237.23 3549
3237.77 3735
3238.31 3591
3238.84 3901
3239.38 3824
3239.92 3927
3240.45 3931
3240.99 3720
3241.53 3626
3242.06 3638
3242.60 3616
3243.14 3653
3243.67 3619
3244.21 3471
3244.75 3442
3245.29 3423
3245.82 3600
3246.36 3663
3246.90 3671
3247.44 3699
3247.97 3552
3248.51 3508
3249.05 3443
3249.58 3698
3250.12 3624
3250.66 3635
3251.20 3550
3251.74 3688
3252.27 3838
3252.81 3954
3253.35 3836
3253.89 3922
3254.42 3995
3254.96 3815
3255.50 3568
3256.04 3525
3256.58 3602
3257.11 3740
3257.65 3972
3258.19 4148
3258.73 3840
3259.27 4081
3259.81 4154
3260.34 4399
3260.88 4540
3261.42 4713
3261.96 5105
3262.50 5179
3263.04 5399
3263.58 5764
3264.11 5705
3264.65 5913
3265.19 6302
3265.73 6606
3266.27 6829
3266.81 7167
3267.35 7431
3267.89 7061
3268.43 7212
3268.97 7046
3269.50 7049
3270.04 6548
3270.58 5955
3271.12 5454
3271.66 5084
3272.20 4496
3272.74 4522
3273.28 4254
3273.82 4040
3274.36 3922
3274.90 4141
3275.44 4049
3275.98 4087
3276.52 4183
3277.06 4043
3277.60 4152
3278.14 4175
3278.68 4028
3279.22 4044
3279.76 4085
3280.30 3964
3280.84 4066
3281.38 4004
3281.92 3991
3282.46 3828
3283.00 3988
3283.54 4166
3284.08 4041
3284.62 4022
3285.16 3895
3285.70 4207
3286.24 4013
3286.78 4033
3287.32 4151
3287.86 4141
3288.40 3972
3288.94 4129
3289.48 4382
3290.03 4134
3290.57 3952
3291.11 3769
3291.65 3780
3292.19 3764
3292.73 3980
3293.27 4080
3293.81 4280
3294.35 4219
3294.90 4355
3295.44 4452
3295.98 4507
3296.52 4501
3297.06 4695
3297.60 4672
3298.14 4489
3298.69 4609
3299.23 4485
3299.77 4312
3300.31 4183
3300.85 4065
3301.39 4052
3301.94 4044
3302.48 4076
3303.02 4259
3303.56 4099
3304.10 4239
3304.65 4123
3305.19 4121
3305.73 4181
3306.27 4099
3306.81 4005
3307.36 4186
3307.90 4053
3308.44 3961
3308.98 3929
3309.53 3883
3310.07 3845
3310.61 3900
3311.15 3839
3311.70 3709
3312.24 3737
3312.78 3806
3313.32 3945
3313.87 3856
3314.41 3916
3314.95 4106
3315.50 3858
3316.04 3907
3316.58 4095
3317.13 3944
3317.67 3801
3318.21 3887
3318.75 3870
3319.30 3870
3319.84 3771
3320.38 3664
3320.93 3455
3321.47 3481
3322.02 3453
3322.56 3503
3323.10 3515
3323.65 3564
3324.19 3629
3324.73 3565
3325.28 3632
3325.82 3734
3326.36 3558
3326.91 3642
3327.45 3654
3328.00 3397
3328.54 3470
3329.08 3423
3329.63 3175
3330.17 3235
3330.72 3258
3331.26 3449
3331.81 3416
3332.35 3435
3332.89 3408
3333.44 3286
3333.98 3333
3334.53 3612
3335.07 3587
3335.62 3678
3336.16 3758
3336.71 3787
3337.25 3749
3337.80 3728
3338.34 3831
3338.89 3789
3339.43 3710
3339.98 3568
3340.52 3574
3341.07 3630
3341.61 3531
3342.16 3588
3342.70 3479
3343.25 3362
3343.79 3332
3344.34 3458
3344.88 3365
3345.43 3256
3345.97 3220
3346.52 3293
3347.06 3298
3347.61 3255
3348.15 3375
3348.70 3541
3349.25 3518
3349.79 3407
3350.34 3579
3350.88 3418
3351.43 3569
3351.98 3400
3352.52 3250
3353.07 3409
3353.61 3319
3354.16 3321
3354.71 3273
3355.25 3333
3355.80 3200
3356.34 3284
3356.89 3223
3357.44 3211
3357.98 3125
3358.53 3187
3359.08 3053
3359.62 3117
3360.17 3112
3360.72 3285
3361.26 3288
3361.81 3068
3362.36 3025
3362.90 3102
3363.45 3169
3364.00 3001
3364.54 3031
3365.09 2962
3365.64 3172
3366.19 3123
3366.73 3217
3367.28 3138
3367.83 3167
3368.37 3108
3368.92 3084
3369.47 3237
3370.02 3185
3370.56 3128
3371.11 3131
3371.66 3166
3372.21 3274
3372.75 3085
3373.30 3245
3373.85 3316
3374.40 3160
3374.94 2983
3375.49 2982
3376.04 2987
3376.59 3140
3377.14 2966
3377.68 2723
3378.23 2823
3378.78 2834
3379.33 2805
3379.88 2776
3380.43 2806
3380.97 2829
3381.52 2815
3382.07 2844
3382.62 2819
3383.17 2781
3383.72 2922
3384.26 2792
3384.81 2806
3385.36 2841
3385.91 2845
3386.46 2934
3387.01 2969
3387.56 3024
3388.11 2923
3388.65 2972
3389.20 2890
3389.75 3095
3390.30 3185
3390.85 3049
3391.40 3100
3391.95 3025
3392.50 3270
3393.05 3114
3393.60 2967
3394.15 3099
3394.70 3083
3395.24 2952
3395.79 2979
3396.34 2817
3396.89 2993
3397.44 2954
3397.99 3010
3398.54 2762
3399.09 2810
3399.64 3113
3400.19 2950
3400.74 3030
3401.29 2867
3401.84 3022
3402.39 3006
3402.94 2846
3403.49 2995
3404.04 3055
3404.59 2811
3405.14 2816
3405.69 2976
3406.24 2800
3406.79 2743
3407.34 2773
3407.89 2712
3408.44 2682
3409.00 2987
3409.55 2822
3410.10 2852
3410.65 2940
3411.20 2825
3411.75 2898
3412.30 2869
3412.85 2931
3413.40 2863
3413.95 3027
3414.50 3093
3415.05 3182
3415.61 3035
3416.16 3120
3416.71 3223
3417.26 2974
3417.81 2986
3418.36 3089
3418.91 3091
3419.46 2988
3420.02 2887
3420.57 2912
3421.12 2873
3421.67 2960
3422.22 3076
3422.77 3170
3423.33 3309
3423.88 3387
3424.43 3297
3424.98 3345
3425.53 3501
3426.09 3463
3426.64 3294
3427.19 3452
3427.74 3316
3428.29 3095
3428.85 3062
3429.40 3185
3429.95 3221
3430.50 3192
3431.05 3186
3431.61 3178
3432.16 3082
3432.71 2979
3433.26 3227
3433.82 3322
3434.37 3059
3434.92 3101
3435.48 3115
3436.03 3128
3436.58 3100
3437.13 3044
3437.69 2974
3438.24 3004
3438.79 3004
3439.35 3156
3439.90 3112
3440.45 3102
3441.00 3110
3441.56 2960
3442.11 3138
3442.66 3139
3443.22 3083
3443.77 3126
3444.32 3065
3444.88 2937
3445.43 2909
3445.98 2988
3446.54 3168
3447.09 3145
3447.65 3026
3448.20 2985
3448.75 2955
3449.31 3057
3449.86 2949
3450.41 2951
3450.97 2891
3451.52 2828
3452.08 2849
3452.63 3083
3453.19 3165
3453.74 2892
3454.29 2853
3454.85 2948
3455.40 2974
3455.96 2882
3456.51 2991
3457.07 2842
3457.62 2919
3458.17 3141
3458.73 3038
3459.28 3000
3459.84 2989
3460.39 3066
3460.95 3175
3461.50 3045
3462.06 3011
3462.61 3002
3463.17 3071
3463.72 3170
3464.28 3134
3464.83 3085
3465.39 3165
3465.94 3179
3466.50 3275
3467.05 3194
3467.61 3131
3468.16 3292
3468.72 3338
3469.27 3219
3469.83 3281
3470.39 3341
3470.94 3414
3471.50 3550
3472.05 3671
3472.61 3695
3473.16 3566
3473.72 3507
3474.27 3509
3474.83 3450
3475.39 3564
3475.94 3643
3476.50 3594
3477.05 3467
3477.61 3598
3478.17 3718
3478.72 3568
3479.28 3563
3479.84 3449
3480.39 3469
3480.95 3458
3481.50 3441
3482.06 3433
3482.62 3310
3483.17 3421
3483.73 3397
3484.29 3453
3484.84 3465
3485.40 3606
3485.96 3572
3486.51 3648
3487.07 3830
3487.63 3938
3488.18 4199
3488.74 4635
3489.30 4868
3489.86 5125
3490.41 5822
3490.97 6407
3491.53 6954
3492.08 7557
3492.64 8267
3493.20 8625
3493.76 9007
3494.31 8892
3494.87 8517
3495.43 7995
3495.99 7251
3496.54 6492
3497.10 5901
3497.66 5403
3498.22 5177
3498.78 5165
3499.33 5099
3499.89 5092
3500.45 5274
3501.01 5368
3501.56 5875
3502.12 6286
3502.68 6562
3503.24 7584
3503.80 8406
3504.36 9350
3504.91 10204
3505.47 10861
3506.03 11454
3506.59 11490
3507.15 11398
3507.71 11006
3508.26 10417
3508.82 9518
3509.38 8340
3509.94 7493
3510.50 6528
3511.06 5930
3511.62 5423
3512.18 5125
3512.73 4710
3513.29 4485
3513.85 4341
3514.41 3943
3514.97 3580
3515.53 3776
3516.09 3666
3516.65 3542
3517.21 3329
3517.77 3504
3518.33 3596
3518.88 3475
3519.44 3345
3520.00 3482
3520.56 3412
3521.12 3463
3521.68 3395
3522.24 3532
3522.80 3572
3523.36 3477
3523.92 3563
3524.48 3329
3525.04 3281
3525.60 3343
3526.16 3345
3526.72 3282
3527.28 3335
3527.84 3189
3528.40 3249
3528.96 3127
3529.52 3254
3530.08 3347
3530.64 3398
3531.20 3388
3531.76 3502
3532.32 3582
3532.88 3696
3533.44 3640
3534.00 3698
3534.57 3797
3535.13 3783
3535.69 3853
3536.25 3775
3536.81 3828
3537.37 3805
3537.93 3628
3538.49 3617
3539.05 3565
3539.61 3524
3540.17 3425
3540.74 3451
3541.30 3435
3541.86 3553
3542.42 3586
3542.98 3430
3543.54 3646
3544.10 3745
3544.66 3859
3545.23 3788
3545.79 3880
3546.35 3911
3546.91 3637
3547.47 3530
3548.03 3490
3548.60 3512
3549.16 3307
3549.72 3089
3550.28 3100
3550.84 3233
3551.41 3101
3551.97 3125
3552.53 3107
3553.09 3110
3553.65 2983
3554.22 2935
3554.78 2892
3555.34 2858
3555.90 2873
3556.46 2894
3557.03 3053
3557.59 3052
3558.15 3007
3558.71 3078
3559.28 3093
3559.84 3200
3560.40 3181
3560.97 3277
3561.53 3348
3562.09 3381
3562.65 3325
3563.22 3192
3563.78 3222
3564.34 3357
3564.91 3312
3565.47 3319
3566.03 3179
3566.60 3243
3567.16 3394
3567.72 3358
3568.28 3398
3568.85 3198
3569.41 3100
3569.98 3066
3570.54 2975
3571.10 3073
3571.67 3009
3572.23 3155
3572.79 3099
3573.36 3326
3573.92 3475
3574.48 3583
3575.05 3428
3575.61 3730
3576.18 3664
3576.74 3847
3577.30 4117
3577.87 4196
3578.43 4260
3579.00 4311
3579.56 4145
3580.12 4144
3580.69 4120
3581.25 4014
3581.82 3949
3582.38 3808
3582.95 3646
3583.51 3446
3584.08 3361
3584.64 3337
3585.20 3246
3585.77 3187
3586.33 3189
3586.90 3095
3587.46 3076
3588.03 3183
3588.59 3122
3589.16 3007
3589.72 3065
3590.29 2903
3590.85 2954
3591.42 2893
3591.98 2911
3592.55 2938
3593.11 2857
3593.68 2950
3594.24 2948
3594.81 2952
3595.38 3008
3595.94 3033
3596.51 2911
3597.07 2827
3597.64 2855
3598.20 2835
3598.77 2940
3599.34 2951
3599.90 3030
3600.47 3131
3601.03 2882
3601.60 2976
3602.16 2982
3602.73 2979
3603.30 3153
3603.86 3024
3604.43 3019
3605.00 3172
3605.56 2983
3606.13 2919
3606.69 3025
3607.26 3043
3607.83 2935
3608.39 2878
3608.96 2784
3609.53 2642
3610.09 2626
3610.66 2651
3611.23 2714
3611.79 2562
3612.36 2741
3612.93 2609
3613.49 2689
3614.06 2700
3614.63 2679
3615.19 2746
3615.76 2791
3616.33 2953
3616.90 3063
3617.46 3140
3618.03 3083
3618.60 3109
3619.16 3081
3619.73 3235
3620.30 3150
3620.87 3101
3621.43 3320
3622.00 3202
3622.57 3080
3623.14 2969
3623.70 2920
3624.27 2935
3624.84 2847
3625.41 2796
3625.98 2822
3626.54 2921
3627.11 2870
3627.68 2805
3628.25 2900
3628.82 2751
3629.38 2833
3629.95 3031
3630.52 2964
3631.09 2799
3631.66 2964
3632.22 3005
3632.79 2976
3633.36 3127
3633.93 3155
3634.50 3216
3635.07 3284
3635.64 3156
3636.20 3093
3636.77 3204
3637.34 3003
3637.91 3150
3638.48 3138
3639.05 3036
3639.62 2998
3640.19 2943
3640.76 2952
3641.32 2836
3641.89 3036
3642.46 3077
3643.03 3052
3643.60 3082
3644.17 3028
3644.74 3013
3645.31 3004
3645.88 2989
3646.45 2974
3647.02 2968
3647.59 2865
3648.16 2906
3648.73 3031
3649.30 2959
3649.87 3089
3650.44 3007
3651.01 2918
3651.57 3005
3652.14 3082
3652.71 3153
3653.28 3105
3653.85 3004
3654.42 3133
3654.99 2912
3655.57 2893
3656.14 2850
3656.71 2784
3657.28 2847
3657.85 2697
3658.42 2661
3658.99 2663
3659.56 2721
3660.13 2764
3660.70 2787
3661.27 2807
3661.84 2827
3662.41 2922
3662.98 2906
3663.55 2799
3664.12 2828
3664.69 2704
3665.26 2877
3665.84 2914
3666.41 2823
3666.98 2671
3667.55 2792
3668.12 3006
3668.69 2768
3669.26 2799
3669.83 2803
3670.40 2817
3670.98 2811
3671.55 2835
3672.12 2894
3672.69 2852
3673.26 3024
3673.83 3023
3674.41 2958
3674.98 2918
3675.55 2877
3676.12 2996
3676.69 2935
3677.26 3161
3677.84 3059
3678.41 2892
3678.98 2813
3679.55 2985
3680.12 2855
3680.70 2792
3681.27 2557
3681.84 2602
3682.41 2811
3682.99 2755
3683.56 2857
3684.13 2800
3684.70 2829
3685.27 2657
3685.85 2622
3686.42 2612
3686.99 2712
3687.57 2917
3688.14 2777
3688.71 2804
3689.28 2871
3689.86 2729
3690.43 2765
3691.00 2749
3691.58 2874
3692.15 2758
3692.72 2661
3693.29 2880
3693.87 2748
3694.44 2714
3695.01 2701
3695.59 2824
3696.16 2738
3696.73 2721
3697.31 2540
3697.88 2501
3698.45 2576
3699.03 2627
3699.60 2708
3700.17 2679
3700.75 2724
3701.32 2754
3701.90 2644
3702.47 2607
3703.04 2700
3703.62 2738
3704.19 2736
3704.77 2811
3705.34 2754
3705.91 2773
3706.49 2838
3707.06 2826
3707.64 2896
3708.21 2872
3708.78 2717
3709.36 2746
3709.93 2638
3710.51 2824
3711.08 2806
3711.66 2664
3712.23 2781
3712.81 2870
3713.38 2960
3713.96 2727
3714.53 2746
3715.11 2797
3715.68 2811
3716.25 2691
3716.83 2561
3717.40 2731
3717.98 2663
3718.55 2638
3719.13 2814
3719.71 2659
3720.28 2777
3720.86 2862
3721.43 2709
3722.01 2723
3722.58 2612
3723.16 2542
3723.73 2637
3724.31 2674
3724.88 2730
3725.46 2743
3726.03 2669
3726.61 2568
3727.19 2481
3727.76 2486
3728.34 2670
3728.91 2640
3729.49 2614
3730.07 2850
3730.64 2746
3731.22 2569
3731.79 2633
3732.37 2820
3732.95 2857
3733.52 2802
3734.10 2864
3734.67 2763
3735.25 2695
3735.83 2611
3736.40 2611
3736.98 2766
3737.56 2791
3738.13 2532
3738.71 2707
3739.29 2662
3739.86 2579
3740.44 2501
3741.02 2649
3741.59 2509
3742.17 2600
3742.75 2526
3743.32 2453
3743.90 2517
3744.48 2558
3745.06 2593
3745.63 2683
3746.21 2544
3746.79 2462
3747.36 2613
3747.94 2615
3748.52 2670
3749.10 2632
3749.67 2548
3750.25 2550
3750.83 2611
3751.41 2622
3751.98 2575
3752.56 2501
3753.14 2636
3753.72 2603
3754.30 2573
3754.87 2622
3755.45 2407
3756.03 2532
3756.61 2624
3757.19 2663
3757.76 2642
3758.34 2644
3758.92 2564
3759.50 2698
3760.08 2634
3760.65 2523
3761.23 2745
3761.81 2737
3762.39 2857
3762.97 2809
3763.55 2827
3764.13 2680
3764.70 2648
3765.28 2565
3765.86 2627
3766.44 2571
3767.02 2582
3767.60 2694
3768.18 2581
3768.76 2674
3769.33 2749
3769.91 2749
3770.49 2692
3771.07 2649
3771.65 2731
3772.23 2636
3772.81 2635
3773.39 2697
3773.97 2678
3774.55 2799
3775.13 2782
3775.71 2624
3776.29 2590
3776.87 2607
3777.45 2428
3778.02 2688
3778.60 2694
3779.18 2691
3779.76 2658
3780.34 2608
3780.92 2607
3781.50 2570
3782.08 2582
3782.66 2642
3783.24 2749
3783.82 2693
3784.40 2677
3784.98 2693
3785.56 2461
3786.14 2563
3786.72 2654
3787.31 2753
3787.89 2896
3788.47 2812
3789.05 2734
3789.63 2672
3790.21 2781
3790.79 2758
3791.37 2771
3791.95 2832
3792.53 2868
3793.11 2861
3793.69 2834
3794.27 2882
3794.85 2791
3795.43 2956
3796.02 2954
3796.60 2934
3797.18 3121
3797.76 3207
3798.34 3264
3798.92 3107
3799.50 3140
3800.08 3120
3800.67 3190
3801.25 3503
3801.83 3564
3802.41 3601
3802.99 3624
3803.57 3682
3804.16 3556
3804.74 3539
3805.32 3510
3805.90 3317
3806.48 3406
3807.06 3330
3807.65 3388
3808.23 3460
3808.81 3649
3809.39 3678
3809.97 3924
3810.56 3790
3811.14 3665
3811.72 3776
3812.30 3604
3812.89 3655
3813.47 3618
3814.05 3626
3814.63 3787
3815.21 3791
3815.80 3847
3816.38 3887
3816.96 3762
3817.55 3612
3818.13 3731
3818.71 3622
3819.29 3432
3819.88 3336
3820.46 3114
3821.04 2940
3821.63 2893
3822.21 2911
3822.79 2913
3823.37 2871
3823.96 2868
3824.54 2820
3825.12 2837
3825.71 2882
3826.29 2752
3826.87 2596
3827.46 2864
3828.04 2797
3828.62 2741
3829.21 2748
3829.79 2665
3830.38 2675
3830.96 2655
3831.54 2729
3832.13 2672
3832.71 2630
3833.29 2618
3833.88 2639
3834.46 2720
3835.05 2662
3835.63 2684
3836.21 2683
3836.80 2696
3837.38 2623
3837.97 2652
3838.55 2616
3839.14 2571
3839.72 2721
3840.30 2594
3840.89 2525
3841.47 2562
3842.06 2455
3842.64 2513
3843.23 2573
3843.81 2548
3844.40 2520
3844.98 2457
3845.57 2675
3846.15 2531
3846.74 2526
3847.32 2441
3847.91 2584
3848.49 2539
3849.08 2531
3849.66 2619
3850.25 2573
3850.83 2500
3851.42 2402
3852.00 2484
3852.59 2493
3853.17 2542
3853.76 2388
3854.34 2444
3854.93 2497
3855.51 2373
3856.10 2450
3856.69 2589
3857.27 2544
3857.86 2405
3858.44 2432
3859.03 2524
3859.62 2583
3860.20 2537
3860.79 2425
3861.37 2339
3861.96 2357
3862.55 2407
3863.13 2497
3863.72 2524
3864.30 2521
3864.89 2454
3865.48 2624
3866.06 2575
3866.65 2632
3867.24 2724
3867.82 2675
3868.41 2590
3869.00 2583
3869.58 2554
3870.17 2535
3870.76 2620
3871.34 2524
3871.93 2619
3872.52 2513
3873.10 2588
3873.69 2659
3874.28 2596
3874.86 2595
3875.45 2499
3876.04 2583
3876.63 2721
3877.21 2715
3877.80 2643
3878.39 2842
3878.97 2744
3879.56 2616
3880.15 2500
3880.74 2561
3881.32 2666
3881.91 2576
3882.50 2420
3883.09 2280
3883.67 2269
3884.26 2393
3884.85 2403
3885.44 2452
3886.03 2461
3886.61 2656
3887.20 2692
3887.79 2881
3888.38 2844
3888.97 2865
3889.55 2960
3890.14 3165
3890.73 3062
3891.32 3209
3891.91 3357
3892.50 3424
3893.08 3366
3893.67 3262
3894.26 3113
3894.85 3014
3895.44 3108
3896.03 2859
3896.62 2757
3897.20 2736
3897.79 2733
3898.38 2709
3898.97 2585
3899.56 2734
3900.15 2701
3900.74 2613
3901.33 2595
3901.92 2609
3902.51 2656
3903.09 2668
3903.68 2606
3904.27 2691
3904.86 2763
3905.45 2649
3906.04 2623
3906.63 2719
3907.22 2605
3907.81 2623
3908.40 2734
3908.99 2691
3909.58 2567
3910.17 2615
3910.76 2524
3911.35 2568
3911.94 2460
3912.53 2408
3913.12 2348
3913.71 2275
3914.30 2393
3914.89 2484
3915.48 2484
3916.07 2416
3916.66 2483
3917.25 2412
3917.84 2333
3918.43 2416
3919.02 2471
3919.61 2553
3920.20 2425
3920.79 2478
3921.38 2452
3921.97 2465
3922.56 2351
3923.15 2525
3923.74 2535
3924.33 2295
3924.93 2334
3925.52 2459
3926.11 2463
3926.70 2425
3927.29 2313
3927.88 2291
3928.47 2482
3929.06 2607
3929.65 2480
3930.24 2536
3930.84 2421
3931.43 2286
3932.02 2255
3932.61 2252
3933.20 2247
3933.79 2216
3934.38 2268
3934.98 2128
3935.57 2203
3936.16 2277
3936.75 2285
3937.34 2256
3937.94 2391
3938.53 2371
3939.12 2347
3939.71 2545
3940.30 2569
3940.89 2593
3941.49 2558
3942.08 2453
3942.67 2509
3943.26 2468
3943.86 2350
3944.45 2459
3945.04 2502
3945.63 2503
3946.23 2408
3946.82 2318
3947.41 2403
3948.00 2478
3948.60 2412
3949.19 2455
3949.78 2420
3950.37 2307
3950.97 2275
3951.56 2258
3952.15 2261
3952.74 2323
3953.34 2396
3953.93 2284
3954.52 2326
3955.12 2366
3955.71 2328
3956.30 2517
3956.90 2555
3957.49 2529
3958.08 2413
3958.68 2443
3959.27 2532
3959.86 2555
3960.46 2578
3961.05 2571
3961.64 2635
3962.24 2495
3962.83 2538
3963.43 2464
3964.02 2467
3964.61 2460
3965.21 2562
3965.80 2585
3966.39 2652
3966.99 2601
3967.58 2457
3968.18 2584
3968.77 2557
3969.36 2646
3969.96 2575
3970.55 2474
3971.15 2416
3971.74 2338
3972.34 2299
3972.93 2379
3973.53 2299
3974.12 2297
3974.71 2376
3975.31 2408
3975.90 2339
3976.50 2440
3977.09 2366
3977.69 2490
3978.28 2595
3978.88 2618
3979.47 2545
3980.07 2444
3980.66 2484
3981.26 2505
3981.85 2445
3982.45 2362
3983.04 2423
3983.64 2402
3984.23 2496
3984.83 2526
3985.42 2490
3986.02 2477
3986.62 2477
3987.21 2512
3987.81 2644
3988.40 2524
3989.00 2629
3989.59 2556
3990.19 2577
3990.78 2632
3991.38 2734
3991.98 2676
3992.57 2688
3993.17 2822
3993.76 2723
3994.36 2800
3994.96 2960
3995.55 2987
3996.15 3145
3996.74 3042
3997.34 2998
3997.94 2926
3998.53 2861
3999.13 2876
3999.73 2905
4000.32 2694
4000.92 2710
4001.52 2628
4002.11 2611
4002.71 2526
4003.31 2415
4003.90 2467
4004.50 2417
4005.10 2464
4005.69 2401
4006.29 2482
4006.89 2578
4007.48 2441
4008.08 2359
4008.68 2378
4009.28 2482
4009.87 2516
4010.47 2495
4011.07 2393
4011.66 2329
4012.26 2469
4012.86 2447
4013.46 2458
4014.05 2423
4014.65 2578
4015.25 2463
4015.85 2535
4016.45 2381
4017.04 2464
4017.64 2468
4018.24 2470
4018.84 2591
4019.43 2512
4020.03 2487
4020.63 2410
4021.23 2441
4021.83 2456
4022.42 2574
4023.02 2575
4023.62 2543
4024.22 2616
4024.82 2539
4025.42 2517
4026.01 2498
4026.61 2538
4027.21 2600
4027.81 2620
4028.41 2636
4029.01 2820
4029.61 2705
4030.20 2573
4030.80 2565
4031.40 2565
4032.00 2699
4032.60 2522
4033.20 2527
4033.80 2478
4034.40 2467
4035.00 2501
4035.59 2691
4036.19 2572
4036.79 2451
4037.39 2399
4037.99 2594
4038.59 2396
4039.19 2373
4039.79 2431
4040.39 2384
4040.99 2264
4041.59 2251
4042.19 2229
4042.79 2400
4043.39 2254
4043.99 2236
4044.59 2191
4045.19 2240
4045.79 2232
4046.39 2300
4046.99 2350
4047.59 2295
4048.19 2271
4048.79 2290
4049.39 2228
4049.99 2309
4050.59 2420
4051.19 2371
4051.79 2352
4052.39 2471
4052.99 2494
4053.59 2434
4054.19 2479
4054.79 2530
4055.39 2444
4055.99 2525
4056.59 2464
4057.19 2314
4057.79 2323
4058.39 2357
4059.00 2392
4059.60 2332
4060.20 2228
4060.80 2306
4061.40 2365
4062.00 2269
4062.60 2189
4063.20 2315
4063.80 2457
4064.40 2304
4065.01 2232
4065.61 2250
4066.21 2311
4066.81 2305
4067.41 2289
4068.01 2278
4068.61 2397
4069.22 2212
4069.82 2111
4070.42 2207
4071.02 2259
4071.62 2284
4072.23 2264
4072.83 2300
4073.43 2304
4074.03 2251
4074.63 2234
4075.23 2324
4075.84 2162
4076.44 2169
4077.04 2322
4077.64 2175
4078.25 2228
4078.85 2322
4079.45 2178
4080.05 2235
4080.66 2165
4081.26 2177
4081.86 2317
4082.46 2368
4083.07 2299
4083.67 2277
4084.27 2332
4084.87 2212
4085.48 2300
4086.08 2286
4086.68 2234
4087.29 2224
4087.89 2211
4088.49 2089
4089.09 2108
4089.70 2163
4090.30 2166
4090.90 2115
4091.51 2098
4092.11 2283
4092.71 2188
4093.32 2153
4093.92 2246
4094.52 2201
4095.13 2326
4095.73 2237
4096.34 2144
4096.94 2179
4097.54 2238
4098.15 2131
4098.75 2107
4099.35 2248
4099.96 2187
4100.56 2226
4101.17 2217
4101.77 2311
4102.37 2191
4102.98 2165
4103.58 2248
4104.19 2263
4104.79 2261
4105.39 2318
4106.00 2387
4106.60 2471
4107.21 2410
4107.81 2383
4108.42 2565
4109.02 2458
4109.63 2340
4110.23 2380
4110.84 2423
4111.44 2301
4112.04 2114
4112.65 2169
4113.25 2227
4113.86 2264
4114.46 2304
4115.07 2306
4115.67 2277
4116.28 2269
4116.88 2337
4117.49 2197
4118.09 2222
4118.70 2356
4119.31 2289
4119.91 2332
4120.52 2282
4121.12 2239
4121.73 2137
4122.33 2268
4122.94 2211
4123.54 2145
4124.15 2161
4124.76 2186
4125.36 2191
4125.97 2148
4126.57 2297
4127.18 2388
4127.78 2319
4128.39 2235
4129.00 2148
4129.60 2153
4130.21 2228
4130.81 2265
4131.42 2264
4132.03 2208
4132.63 2381
4133.24 2377
4133.85 2360
4134.45 2371
4135.06 2347
4135.67 2437
4136.27 2592
4136.88 2580
4137.49 2555
4138.09 2597
4138.70 2609
4139.31 2597
4139.91 2580
4140.52 2609
4141.13 2866
4141.73 2848
4142.34 2882
4142.95 2894
4143.55 3084
4144.16 3131
4144.77 3183
4145.38 2948
4145.98 2955
4146.59 2918
4147.20 2788
4147.81 2675
4148.41 2559
4149.02 2425
4149.63 2646
4150.24 2581
4150.84 2383
4151.45 2486
4152.06 2444
4152.67 2365
4153.27 2333
4153.88 2258
4154.49 2246
4155.10 2325
4155.71 2268
4156.31 2289
4156.92 2291
4157.53 2331
4158.14 2353
4158.75 2388
4159.35 2439
4159.96 2588
4160.57 2539
4161.18 2392
4161.79 2453
4162.40 2549
4163.00 2509
4163.61 2306
4164.22 2516
4164.83 2557
4165.44 2431
4166.05 2496
4166.66 2598
4167.27 2580
4167.87 2633
4168.48 2590
4169.09 2495
4169.70 2470
4170.31 2397
4170.92 2387
4171.53 2298
4172.14 2432
4172.75 2488
4173.36 2445
4173.97 2301
4174.58 2329
4175.18 2374
4175.79 2430
4176.40 2375
4177.01 2406
4177.62 2426
4178.23 2488
4178.84 2420
4179.45 2373
4180.06 2589
4180.67 2403
4181.28 2347
4181.89 2424
4182.50 2544
4183.11 2410
4183.72 2376
4184.33 2363
4184.94 2341
4185.55 2402
4186.16 2506
4186.77 2489
4187.38 2531
4187.99 2506
4188.60 2395
4189.21 2362
4189.82 2306
4190.43 2296
4191.04 2377
4191.66 2401
4192.27 2386
4192.88 2587
4193.49 2568
4194.10 2586
4194.71 2641
4195.32 2554
4195.93 2511
4196.54 2497
4197.15 2642
4197.76 2652
4198.38 2422
4198.99 2520
4199.60 2489
4200.21 2456
4200.82 2473
4201.43 2397
4202.04 2391
4202.65 2439
4203.27 2441
4203.88 2296
4204.49 2306
4205.10 2352
4205.71 2229
4206.32 2239
4206.94 2363
4207.55 2317
4208.16 2481
4208.77 2364
4209.38 2319
4209.99 2284
4210.61 2329
4211.22 2322
4211.83 2230
4212.44 2363
4213.06 2349
4213.67 2266
4214.28 2292
4214.89 2326
4215.50 2338
4216.12 2463
4216.73 2545
4217.34 2591
4217.95 2560
4218.57 2606
4219.18 2753
4219.79 2687
4220.40 2890
4221.02 2934
4221.63 2837
4222.24 2788
4222.86 2659
4223.47 2619
4224.08 2615
4224.69 2505
4225.31 2364
4225.92 2260
4226.53 2255
4227.15 2387
4227.76 2493
4228.37 2487
4228.99 2438
4229.60 2488
4230.21 2520
4230.83 2561
4231.44 2526
4232.05 2642
4232.67 2684
4233.28 2761
4233.90 2861
4234.51 2997
4235.12 2994
4235.74 2964
4236.35 2844
4236.96 3124
4237.58 3065
4238.19 3043
4238.81 2922
4239.42 2845
4240.03 2791
4240.65 2709
4241.26 2589
4241.88 2462
4242.49 2426
4243.11 2340
4243.72 2450
4244.33 2532
4244.95 2408
4245.56 2449
4246.18 2491
4246.79 2511
4247.41 2484
4248.02 2568
4248.64 2620
4249.25 2606
4249.87 2487
4250.48 2616
4251.10 2490
4251.71 2456
4252.33 2328
4252.94 2364
4253.56 2385
4254.17 2501
4254.79 2428
4255.40 2463
4256.02 2392
4256.63 2364
4257.25 2312
4257.86 2346
4258.48 2400
4259.09 2340
4259.71 2399
4260.33 2440
4260.94 2398
4261.56 2425
4262.17 2418
4262.79 2448
4263.40 2406
4264.02 2367
4264.64 2462
4265.25 2392
4265.87 2412
4266.48 2576
4267.10 2613
4267.72 2534
4268.33 2613
4268.95 2638
4269.57 2638
4270.18 2574
4270.80 2577
4271.41 2513
4272.03 2606
4272.65 2464
4273.26 2664
4273.88 2544
4274.50 2663
4275.11 2661
4275.73 2853
4276.35 2980
4276.96 2998
4277.58 3111
4278.20 3220
4278.81 3350
4279.43 3263
4280.05 3245
4280.67 3160
4281.28 3049
4281.90 2901
4282.52 2619
4283.13 2507
4283.75 2488
4284.37 2407
4284.99 2270
4285.60 2362
4286.22 2214
4286.84 2359
4287.46 2307
4288.07 2318
4288.69 2378
4289.31 2503
4289.93 2549
4290.55 2489
4291.16 2463
4291.78 2470
4292.40 2476
4293.02 2592
4293.63 2407
4294.25 2404
4294.87 2450
4295.49 2452
4296.11 2374
4296.73 2367
4297.34 2398
4297.96 2342
4298.58 2422
4299.20 2428
4299.82 2379
4300.44 2224
4301.05 2298
4301.67 2307
4302.29 2351
4302.91 2252
4303.53 2273
4304.15 2266
4304.77 2282
4305.39 2370
4306.00 2359
4306.62 2391
4307.24 2424
4307.86 2355
4308.48 2300
4309.10 2404
4309.72 2382
4310.34 2198
4310.96 2219
4311.58 2223
4312.20 2111
4312.82 2189
4313.43 2235
4314.05 2161
4314.67 2151
4315.29 2175
4315.91 2131
4316.53 2135
4317.15 1990
4317.77 2059
4318.39 2101
4319.01 2114
4319.63 2106
4320.25 2107
4320.87 2138
4321.49 2079
4322.11 2091
4322.73 2052
4323.35 2133
4323.97 2071
4324.59 2146
4325.21 2091
4325.83 2145
4326.45 2182
4327.07 2188
4327.69 2240
4328.31 2176
4328.94 2120
4329.56 2103
4330.18 2177
4330.80 2192
4331.42 2136
4332.04 2081
4332.66 2130
4333.28 2079
4333.90 2195
4334.52 2178
4335.14 2117
4335.76 2186
4336.39 2061
4337.01 2099
4337.63 2148
4338.25 2154
4338.87 2118
4339.49 2155
4340.11 2267
4340.73 2144
4341.36 2281
4341.98 2277
4342.60 2279
4343.22 2262
4343.84 2467
4344.46 2555
4345.08 2587
4345.71 2595
4346.33 2782
4346.95 2868
4347.57 2844
4348.19 3048
4348.82 3055
4349.44 3007
4350.06 2879
4350.68 2755
4351.30 2655
4351.93 2495
4352.55 2467
4353.17 2301
4353.79 2301
4354.42 2274
4355.04 2223
4355.66 2216
4356.28 2180
4356.91 2307
4357.53 2128
4358.15 2237
4358.77 2256
4359.40 2223
4360.02 2182
4360.64 2235
4361.26 2354
4361.89 2215
4362.51 2081
4363.13 2136
4363.76 2199
4364.38 2341
4365.00 2230
4365.63 2270
4366.25 2265
4366.87 2247
4367.50 2186
4368.12 2049
4368.74 2048
4369.37 2061
4369.99 2018
4370.61 2043
4371.24 2026
4371.86 1963
4372.48 1995
4373.11 1976
4373.73 1964
4374.36 1901
4374.98 2076
4375.60 2055
4376.23 2032
4376.85 2112
4377.48 2155
4378.10 2022
4378.72 2113
4379.35 2262
4379.97 2214
4380.60 2264
4381.22 2160
4381.84 2194
4382.47 2154
4383.09 2202
4383.72 2211
4384.34 2281
4384.97 2288
4385.59 2190
4386.22 2253
4386.84 2290
4387.47 2304
4388.09 2191
4388.72 2205
4389.34 2095
4389.96 2021
4390.59 2003
4391.21 2097
4391.84 2096
4392.47 2050
4393.09 2011
4393.72 1888
4394.34 2016
4394.97 2092
4395.59 2018
4396.22 1957
4396.84 1920
4397.47 2051
4398.09 2150
4398.72 2044
4399.34 1978
4399.97 2041
4400.60 2135
4401.22 2107
4401.85 1999
4402.47 2103
4403.10 2169
4403.72 2105
4404.35 2153
4404.98 2138
4405.60 2154
4406.23 2092
4406.85 1975
4407.48 2063
4408.11 1974
4408.73 1962
4409.36 1985
4409.99 1995
4410.61 2093
4411.24 2124
4411.87 1994
4412.49 2034
4413.12 2021
4413.74 1995
4414.37 2004
4415.00 1924
4415.62 1967
4416.25 1866
4416.88 1993
4417.51 2108
4418.13 2004
4418.76 2040
4419.39 2024
4420.01 2027
4420.64 2050
4421.27 2083
4421.89 2033
4422.52 2042
4423.15 2039
4423.78 2028
4424.40 2024
4425.03 2037
4425.66 1959
4426.29 1900
4426.91 1956
4427.54 1916
4428.17 1948
4428.80 2012
4429.42 1891
4430.05 1942
4430.68 1891
4431.31 1960
4431.94 2033
4432.56 2038
4433.19 2048
4433.82 2240
4434.45 2035
4435.08 2125
4435.70 2044
4436.33 1948
4436.96 2018
4437.59 2129
4438.22 1984
4438.85 1959
4439.47 2069
4440.10 1984
4440.73 2025
4441.36 2073
4441.99 1905
4442.62 1981
4443.25 1963
4443.87 2023
4444.50 2060
4445.13 2211
4445.76 2070
4446.39 2219
4447.02 2375
4447.65 2459
4448.28 2399
4448.91 2389
4449.54 2398
4450.16 2343
4450.79 2397
4451.42 2281
4452.05 2277
4452.68 2251
4453.31 2092
4453.94 2137
4454.57 2132
4455.20 2145
4455.83 2167
4456.46 2024
4457.09 2024
4457.72 2016
4458.35 2050
4458.98 2085
4459.61 2093
4460.24 2004
4460.87 2059
4461.50 1884
4462.13 1974
4462.76 1949
4463.39 1911
4464.02 1966
4464.65 1887
4465.28 1806
4465.91 1846
4466.54 1982
4467.17 2063
4467.80 1837
4468.43 1781
4469.06 1879
4469.69 1902
4470.32 1962
4470.95 2011
4471.58 1988
4472.21 2034
4472.85 2043
4473.48 2035
4474.11 1965
4474.74 1900
4475.37 1945
4476.00 1992
4476.63 2077
4477.26 2104
4477.89 1932
4478.52 1933
4479.16 1915
4479.79 1980
4480.42 2070
4481.05 2076
4481.68 2000
4482.31 2019
4482.94 2021
4483.58 1986
4484.21 1991
4484.84 2050
4485.47 1991
4486.10 1972
4486.73 2037
4487.37 2050
4488.00 2060
4488.63 2105
4489.26 2040
4489.89 1925
4490.53 1964
4491.16 1904
4491.79 1916
4492.42 1972
4493.05 1939
4493.69 1970
4494.32 1943
4494.95 2019
4495.58 1964
4496.22 1951
4496.85 2001
4497.48 2069
4498.11 1997
4498.75 2002
4499.38 2005
4500.01 1964
4500.64 1979
4501.28 2021
4501.91 2058
4502.54 2063
4503.18 2170
4503.81 2197
4504.44 2198
4505.07 2088
4505.71 2172
4506.34 2050
4506.97 2156
4507.61 2131
4508.24 2007
4508.87 2059
4509.51 2025
4510.14 1944
4510.77 1993
4511.41 2079
4512.04 2096
4512.68 2016
4513.31 1954
4513.94 1940
4514.58 1977
4515.21 1989
4515.84 1913
4516.48 1933
4517.11 1962
4517.75 1982
4518.38 1962
4519.01 1871
4519.65 1867
4520.28 1925
4520.92 1893
4521.55 1867
4522.18 1926
4522.82 2022
4523.45 1993
4524.09 2010
4524.72 2025
4525.36 1936
4525.99 1889
4526.63 1958
4527.26 1947
4527.90 1882
4528.53 1934
4529.16 1952
4529.80 2048
4530.43 2081
4531.07 2045
4531.70 2060
4532.34 2085
4532.97 2018
4533.61 2116
4534.24 2169
4534.88 2023
4535.51 2051
4536.15 2097
4536.79 2084
4537.42 2074
4538.06 2115
4538.69 2129
4539.33 2094
4539.96 2092
4540.60 2047
4541.23 2049
4541.87 2040
4542.50 2079
4543.14 2086
4543.78 1977
4544.41 2098
4545.05 1928
4545.68 2000
4546.32 2016
4546.96 2110
4547.59 2073
4548.23 2098
4548.86 2072
4549.50 1950
4550.14 1857
4550.77 1953
4551.41 2018
4552.05 1940
4552.68 1909
4553.32 1869
4553.96 1950
4554.59 1997
4555.23 2052
4555.86 1952
4556.50 1936
4557.14 2021
4557.78 1993
4558.41 1886
4559.05 1807
4559.69 1864
4560.32 1879
4560.96 1908
4561.60 1920
4562.23 1889
4562.87 1908
4563.51 1875
4564.15 1913
4564.78 1888
4565.42 1834
4566.06 1909
4566.69 1983
4567.33 1936
4567.97 1966
4568.61 2055
4569.24 1989
4569.88 1955
4570.52 2059
4571.16 1967
4571.80 1981
4572.43 1974
4573.07 1855
4573.71 1937
4574.35 1931
4574.98 1914
4575.62 1911
4576.26 1926
4576.90 1919
4577.54 1955
4578.18 1925
4578.81 1947
4579.45 1884
4580.09 1918
4580.73 1949
4581.37 1948
4582.01 1989
4582.64 1846
4583.28 1869
4583.92 1945
4584.56 2008
4585.20 1905
4585.84 1962
4586.48 1900
4587.11 1865
4587.75 2008
4588.39 1948
4589.03 1904
4589.67 1984
4590.31 2079
4590.95 2074
4591.59 2012
4592.23 2064
4592.87 2044
4593.51 2129
4594.14 2075
4594.78 2104
4595.42 2050
4596.06 1993
4596.70 1994
4597.34 1992
4597.98 1992
4598.62 1992
4599.26 1900
4599.90 1933
4600.54 1993
4601.18 1837
4601.82 1897
4602.46 1998
4603.10 1986
4603.74 1964
4604.38 1988
4605.02 1844
4605.66 1941
4606.30 1918
4606.94 1989
4607.58 1936
4608.22 1900
4608.86 1891
4609.50 1953
4610.14 1822
4610.78 1890
4611.42 1972
4612.06 1881
4612.70 1883
4613.34 1911
4613.99 1934
4614.63 2018
4615.27 1999
4615.91 2001
4616.55 1911
4617.19 1905
4617.83 1961
4618.47 1883
4619.11 1830
4619.75 1933
4620.39 1972
4621.04 1877
4621.68 1997
4622.32 1900
4622.96 1872
4623.60 1833
4624.24 1799
4624.88 1847
4625.53 1812
4626.17 1751
4626.81 1838
4627.45 1810
4628.09 1808
4628.73 1880
4629.38 1853
4630.02 1868
4630.66 1964
4631.30 1891
4631.94 1884
4632.58 1803
4633.23 1874
4633.87 1896
4634.51 1903
4635.15 1689
4635.80 1746
4636.44 1845
4637.08 1800
4637.72 1786
4638.36 1808
4639.01 1909
4639.65 1819
4640.29 1706
4640.93 1856
4641.58 1874
4642.22 1867
4642.86 1738
4643.51 1808
4644.15 1807
4644.79 1861
4645.43 1826
4646.08 1898
4646.72 1999
4647.36 1925
4648.01 1897
4648.65 2024
4649.29 1875
4649.94 1906
4650.58 1896
4651.22 1933
4651.87 1846
4652.51 1793
4653.15 1814
4653.80 1899
4654.44 1853
4655.08 1796
4655.73 1830
4656.37 1733
4657.01 1760
4657.66 1875
4658.30 2012
4658.94 1919
4659.59 1896
4660.23 1879
4660.88 1801
4661.52 1906
4662.16 1967
4662.81 1854
4663.45 1968
4664.10 1851
4664.74 1863
4665.39 1852
4666.03 1861
4666.67 1796
4667.32 1748
4667.96 1881
4668.61 1804
4669.25 1791
4669.90 1820
4670.54 1926
4671.19 1805
4671.83 1794
4672.47 1857
4673.12 1764
4673.76 1768
4674.41 1758
4675.05 1786
4675.70 1777
4676.34 1794
4676.99 1769
4677.63 1784
4678.28 1796
4678.92 1865
4679.57 2032
4680.22 1966
4680.86 1979
4681.51 2001
4682.15 2037
4682.80 2124
4683.44 2062
4684.09 1956
4684.73 2096
4685.38 2056
4686.03 1969
4686.67 1984
4687.32 2040
4687.96 1986
4688.61 1868
4689.25 1919
4689.90 1895
4690.55 1880
4691.19 1709
4691.84 1819
4692.48 1906
4693.13 1839
4693.78 1777
4694.42 1768
4695.07 1837
4695.72 1912
4696.36 2003
4697.01 2140
4697.65 1990
4698.30 2079
4698.95 2155
4699.59 2136
4700.24 2129
4700.89 2250
4701.53 2232
4702.18 2133
4702.83 2205
4703.48 2103
4704.12 2161
4704.77 2052
4705.42 2039
4706.06 2032
4706.71 1966
4707.36 1999
4708.00 2033
4708.65 1953
4709.30 2050
4709.95 2097
4710.59 2213
4711.24 2279
4711.89 2100
4712.54 2070
4713.18 1886
4713.83 2044
4714.48 2010
4715.13 1948
4715.77 2000
4716.42 2012
4717.07 2054
4717.72 1957
4718.37 1921
4719.01 1953
4719.66 1915
4720.31 1997
4720.96 1832
4721.61 1817
4722.25 1998
4722.90 2022
4723.55 1821
4724.20 1949
4724.85 1957
4725.50 1995
4726.14 2017
4726.79 2045
4727.44 2026
4728.09 2009
4728.74 1940
4729.39 1971
4730.04 1959
4730.68 2060
4731.33 2014
4731.98 1912
4732.63 2013
4733.28 2020
4733.93 2005
4734.58 1967
4735.23 1982
4735.88 1888
4736.53 2051
4737.17 1894
4737.82 1899
4738.47 2069
4739.12 1932
4739.77 1912
4740.42 1994
4741.07 2019
4741.72 1995
4742.37 1937
4743.02 2088
4743.67 2044
4744.32 2129
4744.97 2102
4745.62 2036
4746.27 2097
4746.92 2059
4747.57 2080
4748.22 2152
4748.87 2234
4749.52 2508
4750.17 2659
4750.82 2568
4751.47 2629
4752.12 2858
4752.77 3058
4753.42 3144
4754.07 2910
4754.72 2939
4755.37 2775
4756.02 2840
4756.67 2692
4757.32 2513
4757.97 2354
4758.62 2261
4759.27 2056
4759.93 2010
4760.58 1936
4761.23 1891
4761.88 1964
4762.53 1914
4763.18 1933
4763.83 1857
4764.48 1867
4765.13 1907
4765.78 1833
4766.44 1798
4767.09 1860
4767.74 1750
4768.39 1875
4769.04 1749
4769.69 1756
4770.34 1772
4770.99 1776
4771.65 1756
4772.30 1820
4772.95 1836
4773.60 1890
4774.25 1835
4774.91 1720
4775.56 1833
4776.21 1970
4776.86 1894
4777.51 1907
4778.16 1895
4778.82 1889
4779.47 1932
4780.12 2015
4780.77 2033
4781.43 1884
4782.08 1954
4782.73 1986
4783.38 1857
4784.03 1905
4784.69 1920
4785.34 1997
4785.99 1910
4786.64 1993
4787.30 2048
4787.95 1987
4788.60 1880
4789.26 2035
4789.91 2023
4790.56 2068
4791.21 1990
4791.87 2116
4792.52 2115
4793.17 2121
4793.83 2202
4794.48 2138
4795.13 2033
4795.79 2018
4796.44 2030
4797.09 2000
4797.75 2041
4798.40 1944
4799.05 1933
4799.71 1915
4800.36 1841
4801.01 1832
4801.67 1791
4802.32 1788
4802.97 1797
4803.63 1771
4804.28 1843
4804.94 1960
4805.59 1870
4806.24 1775
4806.90 1831
4807.55 1865
4808.21 1818
4808.86 1827
4809.51 1919
4810.17 1849
4810.82 1890
4811.48 1961
4812.13 1880
4812.79 1949
4813.44 1860
4814.09 1878
4814.75 1957
4815.40 1918
4816.06 1880
4816.71 2041
4817.37 1982
4818.02 1918
4818.68 2008
4819.33 1972
4819.99 2013
4820.64 1950
4821.30 2038
4821.95 2086
4822.61 2078
4823.26 2076
4823.92 2083
4824.57 2219
4825.23 2256
4825.88 2293
4826.54 2240
4827.19 2332
4827.85 2395
4828.50 2391
4829.16 2333
4829.81 2266
4830.47 2281
4831.13 2298
4831.78 2343
4832.44 2344
4833.09 2352
4833.75 2407
4834.40 2429
4835.06 2402
4835.72 2488
4836.37 2554
4837.03 2476
4837.68 2473
4838.34 2514
4839.00 2583
4839.65 2512
4840.31 2495
4840.97 2456
4841.62 2521
4842.28 2451
4842.93 2548
4843.59 2442
4844.25 2429
4844.90 2481
4845.56 2536
4846.22 2519
4846.87 2728
4847.53 2882
4848.19 2961
4848.84 3124
4849.50 3292
4850.16 3331
4850.82 3466
4851.47 3522
4852.13 3714
4852.79 3760
4853.44 3531
4854.10 3410
4854.76 3109
4855.42 3012
4856.07 2957
4856.73 2883
4857.39 2667
4858.04 2820
4858.70 2805
4859.36 2858
4860.02 2834
4860.67 2864
4861.33 2881
4861.99 2886
4862.65 2845
4863.31 3008
4863.96 3034
4864.62 2880
4865.28 3014
4865.94 2961
4866.60 2826
4867.25 3025
4867.91 3070
4868.57 2809
4869.23 2844
4869.89 2716
4870.54 2635
4871.20 2499
4871.86 2477
4872.52 2558
4873.18 2351
4873.84 2508
4874.50 2510
4875.15 2742
4875.81 2687
4876.47 2613
4877.13 2546
4877.79 2529
4878.45 2631
4879.11 2522
4879.77 2414
4880.42 2410
4881.08 2334
4881.74 2355
4882.40 2324
4883.06 2336
4883.72 2356
4884.38 2326
4885.04 2256
4885.70 2444
4886.36 2328
4887.02 2417
4887.68 2384
4888.34 2383
4889.00 2392
4889.65 2451
4890.31 2487
4890.97 2700
4891.63 2684
4892.29 2894
4892.95 3022
4893.61 3092
4894.27 3160
4894.93 3011
4895.59 2887
4896.25 2851
4896.91 2767
4897.57 2767
4898.23 2642
4898.89 2825
4899.55 2748
4900.21 2828
4900.87 3055
4901.54 3035
4902.20 3101
4902.86 2864
4903.52 2814
4904.18 2622
4904.84 2540
4905.50 2477
4906.16 2595
4906.82 2527
4907.48 2529
4908.14 2406
4908.80 2427
4909.46 2494
4910.12 2423
4910.79 2396
4911.45 2239
4912.11 2284
4912.77 2331
4913.43 2275
4914.09 2221
4914.75 2234
4915.41 2197
4916.07 2236
4916.74 2257
4917.40 2258
4918.06 2207
4918.72 2142
4919.38 2265
4920.04 2193
4920.71 2250
4921.37 2224
4922.03 2157
4922.69 2184
4923.35 2132
4924.01 2059
4924.68 2192
4925.34 2055
4926.00 2040
4926.66 2125
4927.33 1988
4927.99 2110
4928.65 2031
4929.31 2102
4929.97 2129
4930.64 2112
4931.30 2135
4931.96 2097
4932.62 2088
4933.29 2096
4933.95 2108
4934.61 2087
4935.27 2111
4935.94 2055
4936.60 2001
4937.26 2078
4937.93 1966
4938.59 1969
4939.25 1922
4939.91 1955
4940.58 1949
4941.24 1982
4941.90 1961
4942.57 1919
4943.23 1898
4943.89 1879
4944.56 2006
4945.22 1953
4945.88 1905
4946.55 1883
4947.21 1853
4947.87 1863
4948.54 1995
4949.20 1974
4949.86 1900
4950.53 1853
4951.19 1900
4951.86 1948
4952.52 1916
4953.18 1767
4953.85 1855
4954.51 1943
4955.17 1963
4955.84 2028
4956.50 1930
4957.17 1964
4957.83 1930
4958.50 2011
4959.16 2134
4959.82 2013
4960.49 2071
4961.15 2300
4961.82 2337
4962.48 2418
4963.15 2473
4963.81 2712
4964.48 2836
4965.14 2867
4965.81 2978
4966.47 2969
4967.13 2806
4967.80 2718
4968.46 2662
4969.13 2349
4969.79 2155
4970.46 2122
4971.12 2086
4971.79 2228
4972.45 2156
4973.12 2097
4973.79 2092
4974.45 2129
4975.12 2172
4975.78 2086
4976.45 2214
4977.11 2175
4977.78 2252
4978.44 2184
4979.11 2044
4979.77 2055
4980.44 1906
4981.11 2106
4981.77 2067
4982.44 2048
4983.10 2016
4983.77 1984
4984.44 1946
4985.10 1921
4985.77 2012
4986.43 1991
4987.10 2133
4987.77 1983
4988.43 1992
4989.10 1831
4989.76 1791
4990.43 1916
4991.10 1900
4991.76 1781
4992.43 1909
4993.10 1913
4993.76 1817
4994.43 1824
4995.10 1845
4995.76 1995
4996.43 1989
4997.10 1924
4997.76 1850
4998.43 1943
4999.10 1875
4999.76 1740
5000.43 1783
5001.10 1857
5001.77 1836
5002.43 1868
5003.10 1794
5003.77 1747
5004.43 1719
5005.10 1793
5005.77 1792
5006.44 1772
5007.10 1776
5007.77 1672
5008.44 1754
5009.11 1776
5009.77 1764
5010.44 1801
5011.11 1821
5011.78 1805
5012.45 1819
5013.11 1766
5013.78 1830
5014.45 1732
5015.12 1800
5015.79 1762
5016.45 1728
5017.12 1692
5017.79 1784
5018.46 1719
5019.13 1795
5019.80 1750
5020.46 1683
5021.13 1703
5021.80 1712
5022.47 1707
5023.14 1718
5023.81 1815
5024.47 1830
5025.14 1826
5025.81 1832
5026.48 1808
5027.15 1786
5027.82 1767
5028.49 1852
5029.16 1756
5029.83 1890
5030.49 1830
5031.16 1856
5031.83 1778
5032.50 1853
5033.17 1802
5033.84 1793
5034.51 1703
5035.18 1668
5035.85 1712
5036.52 1770
5037.19 1830
5037.86 1708
5038.53 1612
5039.20 1616
5039.87 1708
5040.54 1644
5041.21 1634
5041.88 1556
5042.54 1685
5043.21 1686
5043.88 1695
5044.55 1616
5045.22 1714
5045.89 1628
5046.56 1763
5047.24 1735
5047.91 1623
5048.58 1624
5049.25 1609
5049.92 1535
5050.59 1721
5051.26 1717
5051.93 1663
5052.60 1671
5053.27 1666
5053.94 1703
5054.61 1691
5055.28 1619
5055.95 1649
5056.62 1629
5057.29 1570
5057.96 1691
5058.63 1737
5059.31 1740
5059.98 1703
5060.65 1745
5061.32 1639
5061.99 1616
5062.66 1708
5063.33 1734
5064.00 1746
5064.67 1773
5065.35 1669
5066.02 1745
5066.69 1769
5067.36 1699
5068.03 1734
5068.70 1740
5069.38 1762
5070.05 1654
5070.72 1672
5071.39 1622
5072.06 1623
5072.73 1721
5073.41 1681
5074.08 1621
5074.75 1663
5075.42 1692
5076.09 1620
5076.77 1653
5077.44 1702
5078.11 1720
5078.78 1799
5079.45 1695
5080.13 1698
5080.80 1759
5081.47 1774
5082.14 1651
5082.82 1657
5083.49 1658
5084.16 1697
5084.83 1747
5085.51 1697
5086.18 1743
5086.85 1769
5087.53 1753
5088.20 1661
5088.87 1771
5089.54 1748
5090.22 1836
5090.89 1846
5091.56 1794
5092.24 1846
5092.91 1908
5093.58 1741
5094.26 1697
5094.93 1723
5095.60 1678
5096.28 1672
5096.95 1829
5097.62 1834
5098.30 1709
5098.97 1696
5099.64 1667
5100.32 1691
5100.99 1706
5101.67 1637
5102.34 1727
5103.01 1737
5103.69 1661
5104.36 1757
5105.04 1803
5105.71 1768
5106.38 1823
5107.06 1753
5107.73 1863
5108.41 1784
5109.08 1764
5109.75 1659
5110.43 1686
5111.10 1735
5111.78 1657
5112.45 1649
5113.13 1700
5113.80 1622
5114.48 1616
5115.15 1661
5115.83 1599
5116.50 1625
5117.17 1711
5117.85 1617
5118.52 1668
5119.20 1648
5119.87 1771
5120.55 1851
5121.22 1852
5121.90 1738
5122.57 1726
5123.25 1733
5123.93 1780
5124.60 1765
5125.28 1761
5125.95 1709
5126.63 1610
5127.30 1662
5127.98 1710
5128.65 1624
5129.33 1615
5130.00 1726
5130.68 1836
5131.36 1716
5132.03 1691
5132.71 1677
5133.38 1790
5134.06 1721
5134.73 1820
5135.41 1736
5136.09 1695
5136.76 1701
5137.44 1651
5138.12 1606
5138.79 1608
5139.47 1619
5140.14 1671
5140.82 1650
5141.50 1751
5142.17 1769
5142.85 1686
5143.53 1701
5144.20 1655
5144.88 1720
5145.56 1706
5146.23 1753
5146.91 1687
5147.59 1572
5148.26 1690
5148.94 1665
5149.62 1601
5150.29 1610
5150.97 1566
5151.65 1585
5152.33 1597
5153.00 1617
5153.68 1628
5154.36 1500
5155.03 1609
5155.71 1627
5156.39 1511
5157.07 1624
5157.74 1607
5158.42 1592
5159.10 1603
5159.78 1520
5160.45 1550
5161.13 1491
5161.81 1513
5162.49 1522
5163.17 1504
5163.84 1484
5164.52 1523
5165.20 1544
5165.88 1555
5166.55 1554
5167.23 1610
5167.91 1530
5168.59 1483
5169.27 1607
5169.95 1521
5170.62 1633
5171.30 1560
5171.98 1493
5172.66 1486
5173.34 1513
5174.02 1567
5174.69 1560
5175.37 1617
5176.05 1620
5176.73 1702
5177.41 1666
5178.09 1697
5178.77 1708
5179.45 1690
5180.13 1698
5180.80 1759
5181.48 1750
5182.16 1792
5182.84 1713
5183.52 1732
5184.20 1778
5184.88 1705
5185.56 1747
5186.24 1675
5186.92 1613
5187.60 1591
5188.28 1596
5188.96 1594
5189.64 1541
5190.31 1526
5190.99 1643
5191.67 1617
5192.35 1414
5193.03 1474
5193.71 1542
5194.39 1514
5195.07 1551
5195.75 1496
5196.43 1518
5197.11 1559
5197.79 1539
5198.47 1623
5199.15 1561
5199.83 1500
5200.51 1473
5201.19 1520
5201.87 1557
5202.56 1482
5203.24 1453
5203.92 1498
5204.60 1539
5205.28 1594
5205.96 1597
5206.64 1625
5207.32 1555
5208.00 1650
5208.68 1686
5209.36 1723
5210.04 1777
5210.72 1686
5211.40 1672
5212.09 1805
5212.77 1751
5213.45 1785
5214.13 1725
5214.81 1737
5215.49 1682
5216.17 1647
5216.85 1682
5217.54 1648
5218.22 1750
5218.90 1678
5219.58 1660
5220.26 1664
5220.94 1631
5221.62 1545
5222.31 1665
5222.99 1605
5223.67 1559
5224.35 1488
5225.03 1592
5225.72 1634
5226.40 1553
5227.08 1516
5227.76 1458
5228.44 1683
5229.13 1649
5229.81 1597
5230.49 1605
5231.17 1622
5231.86 1532
5232.54 1583
5233.22 1662
5233.90 1673
5234.58 1659
5235.27 1665
5235.95 1605
5236.63 1561
5237.32 1682
5238.00 1818
5238.68 1790
5239.36 1800
5240.05 1905
5240.73 1976
5241.41 2080
5242.10 1846
5242.78 1797
5243.46 1970
5244.14 1942
5244.83 1741
5245.51 1626
5246.19 1569
5246.88 1670
5247.56 1693
5248.24 1644
5248.93 1544
5249.61 1558
5250.29 1553
5250.98 1680
5251.66 1722
5252.35 1590
5253.03 1585
5253.71 1610
5254.40 1617
5255.08 1642
5255.76 1709
5256.45 1650
5257.13 1506
5257.82 1505
5258.50 1569
5259.18 1589
5259.87 1518
5260.55 1484
5261.24 1512
5261.92 1563
5262.61 1496
5263.29 1584
5263.97 1626
5264.66 1666
5265.34 1592
5266.03 1705
5266.71 1742
5267.40 1630
5268.08 1660
5268.77 1618
5269.45 1600
5270.14 1557
5270.82 1625
5271.51 1660
5272.19 1656
5272.88 1637
5273.56 1595
5274.25 1661
5274.93 1656
5275.62 1495
5276.30 1567
5276.99 1623
5277.67 1551
5278.36 1476
5279.04 1646
5279.73 1637
5280.41 1550
5281.10 1587
5281.79 1647
5282.47 1605
5283.16 1577
5283.84 1540
5284.53 1600
5285.21 1572
5285.90 1573
5286.59 1507
5287.27 1535
5287.96 1560
5288.64 1543
5289.33 1537
5290.02 1481
5290.70 1467
5291.39 1496
5292.07 1500
5292.76 1501
5293.45 1489
5294.13 1632
5294.82 1532
5295.51 1421
5296.19 1420
5296.88 1426
5297.57 1546
5298.25 1514
5298.94 1539
5299.63 1598
5300.31 1476
5301.00 1526
5301.69 1537
5302.37 1555
5303.06 1602
5303.75 1534
5304.43 1621
5305.12 1624
5305.81 1653
5306.50 1585
5307.18 1558
5307.87 1529
5308.56 1446
5309.25 1510
5309.93 1588
5310.62 1554
5311.31 1574
5312.00 1618
5312.68 1511
5313.37 1592
5314.06 1553
5314.75 1514
5315.43 1553
5316.12 1532
5316.81 1447
5317.50 1515
5318.18 1544
5318.87 1716
5319.56 1620
5320.25 1569
5320.94 1605
5321.63 1682
5322.31 1655
5323.00 1620
5323.69 1617
5324.38 1583
5325.07 1580
5325.76 1529
5326.44 1507
5327.13 1501
5327.82 1442
5328.51 1489
5329.20 1537
5329.89 1535
5330.58 1621
5331.26 1556
5331.95 1517
5332.64 1554
5333.33 1552
5334.02 1595
5334.71 1554
5335.40 1491
5336.09 1592
5336.78 1565
5337.47 1586
5338.15 1559
5338.84 1471
5339.53 1564
5340.22 1531
5340.91 1451
5341.60 1509
5342.29 1494
5342.98 1473
5343.67 1547
5344.36 1567
5345.05 1540
5345.74 1630
5346.43 1599
5347.12 1576
5347.81 1700
5348.50 1675
5349.19 1741
5349.88 1645
5350.57 1823
5351.26 1807
5351.95 1722
5352.64 1759
5353.33 1680
5354.02 1635
5354.71 1589
5355.40 1484
5356.09 1489
5356.78 1523
5357.47 1449
5358.16 1451
5358.85 1471
5359.54 1529
5360.23 1431
5360.92 1490
5361.62 1545
5362.31 1586
5363.00 1562
5363.69 1513
5364.38 1553
5365.07 1503
5365.76 1575
5366.45 1587
5367.14 1486
5367.83 1529
5368.53 1601
5369.22 1554
5369.91 1524
5370.60 1598
5371.29 1582
5371.98 1514
5372.67 1549
5373.36 1560
5374.06 1569
5374.75 1543
5375.44 1467
5376.13 1491
5376.82 1518
5377.51 1537
5378.21 1533
5378.90 1488
5379.59 1543
5380.28 1537
5380.97 1440
5381.67 1442
5382.36 1480
5383.05 1484
5383.74 1513
5384.44 1448
5385.13 1430
5385.82 1462
5386.51 1555
5387.20 1489
5387.90 1538
5388.59 1483
5389.28 1524
5389.97 1577
5390.67 1631
5391.36 1577
5392.05 1557
5392.75 1623
5393.44 1544
5394.13 1562
5394.82 1579
5395.52 1583
5396.21 1575
5396.90 1467
5397.60 1415
5398.29 1419
5398.98 1410
5399.68 1485
5400.37 1449
5401.06 1386
5401.76 1413
5402.45 1439
5403.14 1485
5403.84 1527
5404.53 1425
5405.22 1436
5405.92 1469
5406.61 1458
5407.30 1431
5408.00 1393
5408.69 1547
5409.39 1493
5410.08 1503
5410.77 1475
5411.47 1337
5412.16 1434
5412.85 1511
5413.55 1487
5414.24 1376
5414.94 1481
5415.63 1417
5416.33 1382
5417.02 1410
5417.71 1440
5418.41 1463
5419.10 1465
5419.80 1358
5420.49 1458
5421.19 1505
5421.88 1491
5422.58 1407
5423.27 1380
5423.97 1455
5424.66 1478
5425.36 1498
5426.05 1448
5426.75 1450
5427.44 1415
5428.14 1456
5428.83 1403
5429.53 1495
5430.22 1474
5430.92 1431
5431.61 1415
5432.31 1461
5433.00 1475
5433.70 1489
5434.39 1478
5435.09 1506
5435.78 1483
5436.48 1521
5437.17 1618
5437.87 1618
5438.57 1644
5439.26 1475
5439.96 1537
5440.65 1458
5441.35 1452
5442.05 1419
5442.74 1439
5443.44 1447
5444.13 1496
5444.83 1620
5445.53 1511
5446.22 1577
5446.92 1550
5447.61 1630
5448.31 1521
5449.01 1567
5449.70 1592
5450.40 1559
5451.10 1514
5451.79 1469
5452.49 1536
5453.19 1538
5453.88 1599
5454.58 1506
5455.28 1517
5455.97 1425
5456.67 1474
5457.37 1407
5458.06 1549
5458.76 1485
5459.46 1440
5460.16 1401
5460.85 1459
5461.55 1491
5462.25 1553
5462.94 1612
5463.64 1462
5464.34 1414
5465.04 1531
5465.73 1587
5466.43 1485
5467.13 1434
5467.83 1448
5468.52 1442
5469.22 1439
5469.92 1484
5470.62 1432
5471.31 1425
5472.01 1414
5472.71 1500
5473.41 1496
5474.11 1431
5474.80 1459
5475.50 1581
5476.20 1529
5476.90 1545
5477.60 1590
5478.29 1665
5478.99 1664
5479.69 1705
5480.39 1861
5481.09 1822
5481.79 1816
5482.49 1910
5483.18 1910
5483.88 1784
5484.58 1795
5485.28 1804
5485.98 1691
5486.68 1669
5487.38 1660
5488.08 1637
5488.77 1666
5489.47 1663
5490.17 1577
5490.87 1573
5491.57 1638
5492.27 1745
5492.97 1546
5493.67 1635
5494.37 1635
5495.07 1574
5495.77 1604
5496.46 1709
5497.16 1698
5497.86 1670
5498.56 1765
5499.26 1827
5499.96 2049
5500.66 2158
5501.36 2343
5502.06 2232
5502.76 2269
5503.46 2201
5504.16 2188
5504.86 2250
5505.56 2049
5506.26 1932
5506.96 1803
5507.66 1792
5508.36 1795
5509.06 1692
5509.76 1673
5510.46 1617
5511.16 1626
5511.86 1566
5512.56 1590
5513.26 1597
5513.96 1565
5514.67 1602
5515.37 1584
5516.07 1658
5516.77 1494
5517.47 1512
5518.17 1561
5518.87 1553
5519.57 1569
5520.27 1600
5520.97 1530
5521.67 1489
5522.37 1532
5523.08 1618
5523.78 1574
5524.48 1619
5525.18 1593
5525.88 1637
5526.58 1508
5527.28 1435
5527.98 1493
5528.69 1421
5529.39 1484
5530.09 1535
5530.79 1358
5531.49 1385
5532.19 1488
5532.90 1492
5533.60 1498
5534.30 1601
5535.00 1453
5535.70 1457
5536.40 1453
5537.11 1491
5537.81 1457
5538.51 1506
5539.21 1335
5539.92 1389
5540.62 1486
5541.32 1466
5542.02 1377
5542.72 1400
5543.43 1370
5544.13 1380
5544.83 1494
5545.53 1507
5546.24 1499
5546.94 1404
5547.64 1444
5548.34 1334
5549.05 1373
5549.75 1443
5550.45 1508
5551.16 1464
5551.86 1492
5552.56 1393
5553.26 1376
5553.97 1443
5554.67 1445
5555.37 1426
5556.08 1443
5556.78 1385
5557.48 1455
5558.19 1426
5558.89 1486
5559.59 1552
5560.30 1533
5561.00 1474
5561.70 1497
5562.41 1485
5563.11 1555
5563.82 1619
5564.52 1570
5565.22 1616
5565.93 1547
5566.63 1598
5567.33 1689
5568.04 1631
5568.74 1487
5569.45 1445
5570.15 1452
5570.85 1429
5571.56 1411
5572.26 1459
5572.97 1517
5573.67 1489
5574.38 1459
5575.08 1517
5575.78 1549
5576.49 1568
5577.19 1536
5577.90 1486
5578.60 1508
5579.31 1470
5580.01 1411
5580.72 1385
5581.42 1353
5582.13 1371
5582.83 1371
5583.54 1498
5584.24 1426
5584.95 1462
5585.65 1476
5586.36 1410
5587.06 1392
5587.77 1384
5588.47 1438
5589.18 1476
5589.88 1499
5590.59 1470
5591.29 1435
5592.00 1392
5592.70 1466
5593.41 1389
5594.12 1372
5594.82 1430
5595.53 1448
5596.23 1415
5596.94 1309
5597.64 1371
5598.35 1409
5599.06 1424
5599.76 1428
5600.47 1381
5601.17 1358
5601.88 1425
5602.59 1445
5603.29 1351
5604.00 1303
5604.71 1322
5605.41 1332
5606.12 1423
5606.82 1399
5607.53 1378
5608.24 1345
5608.94 1397
5609.65 1409
5610.36 1354
5611.06 1417
5611.77 1474
5612.48 1443
5613.18 1352
5613.89 1465
5614.60 1527
5615.30 1501
5616.01 1412
5616.72 1401
5617.43 1394
5618.13 1418
5618.84 1430
5619.55 1497
5620.25 1412
5620.96 1440
5621.67 1478
5622.38 1477
5623.08 1415
5623.79 1400
5624.50 1297
5625.21 1332
5625.91 1423
5626.62 1354
5627.33 1397
5628.04 1411
5628.75 1354
5629.45 1343
5630.16 1288
5630.87 1342
5631.58 1366
5632.28 1400
5632.99 1435
5633.70 1372
5634.41 1416
5635.12 1455
5635.83 1387
5636.53 1347
5637.24 1369
5637.95 1545
5638.66 1485
5639.37 1538
5640.08 1498
5640.78 1562
5641.49 1573
5642.20 1743
5642.91 1647
5643.62 1756
5644.33 1675
5645.04 1556
5645.75 1587
5646.45 1473
5647.16 1509
5647.87 1529
5648.58 1436
5649.29 1479
5650.00 1487
5650.71 1389
5651.42 1458
5652.13 1444
5652.84 1505
5653.55 1421
5654.26 1405
5654.96 1450
5655.67 1523
5656.38 1532
5657.09 1527
5657.80 1581
5658.51 1573
5659.22 1599
5659.93 1660
5660.64 1690
5661.35 1654
5662.06 1630
5662.77 1535
5663.48 1559
5664.19 1587
5664.90 1524
5665.61 1438
5666.32 1482
5667.03 1483
5667.74 1501
5668.45 1384
5669.16 1427
5669.87 1479
5670.58 1405
5671.29 1375
5672.00 1526
5672.72 1480
5673.43 1498
5674.14 1383
5674.85 1357
5675.56 1407
5676.27 1417
5676.98 1396
5677.69 1437
5678.40 1414
5679.11 1456
5679.82 1464
5680.53 1372
5681.25 1289
5681.96 1293
5682.67 1380
5683.38 1414
5684.09 1509
5684.80 1491
5685.51 1501
5686.22 1452
5686.94 1472
5687.65 1476
5688.36 1455
5689.07 1357
5689.78 1453
5690.49 1456
5691.21 1374
5691.92 1330
5692.63 1387
5693.34 1339
5694.05 1319
5694.76 1335
5695.48 1369
5696.19 1325
5696.90 1325
5697.61 1264
5698.32 1341
5699.04 1380
5699.75 1341
5700.46 1392
5701.17 1521
5701.89 1441
5702.60 1353
5703.31 1448
5704.02 1416
5704.74 1388
5705.45 1397
5706.16 1340
5706.87 1427
5707.59 1356
5708.30 1416
5709.01 1371
5709.73 1278
5710.44 1226
5711.15 1370
5711.86 1309
5712.58 1229
5713.29 1247
5714.00 1265
5714.72 1297
5715.43 1356
5716.14 1274
5716.86 1269
5717.57 1339
5718.28 1350
5719.00 1390
5719.71 1283
5720.42 1313
5721.14 1336
5721.85 1380
5722.56 1317
5723.28 1427
5723.99 1314
5724.71 1274
5725.42 1293
5726.13 1348
5726.85 1375
5727.56 1487
5728.28 1410
5728.99 1421
5729.70 1403
5730.42 1371
5731.13 1473
5731.85 1431
5732.56 1475
5733.28 1359
5733.99 1335
5734.70 1288
5735.42 1338
5736.13 1286
5736.85 1263
5737.56 1341
5738.28 1297
5738.99 1361
5739.71 1248
5740.42 1265
5741.14 1262
5741.85 1243
5742.57 1235
5743.28 1232
5744.00 1286
5744.71 1305
5745.43 1285
5746.14 1237
5746.86 1207
5747.57 1190
5748.29 1243
5749.00 1254
5749.72 1223
5750.43 1250
5751.15 1255
5751.86 1270
5752.58 1208
5753.29 1237
5754.01 1290
5754.73 1305
5755.44 1269
5756.16 1248
5756.87 1257
5757.59 1274
5758.31 1241
5759.02 1210
5759.74 1254
5760.45 1298
5761.17 1269
5761.89 1267
5762.60 1254
5763.32 1301
5764.03 1269
5764.75 1293
5765.47 1314
5766.18 1313
5766.90 1300
5767.62 1311
5768.33 1183
5769.05 1196
5769.77 1276
5770.48 1242
5771.20 1217
5771.92 1174
5772.63 1273
5773.35 1221
5774.07 1238
5774.78 1263
5775.50 1264
5776.22 1248
5776.93 1265
5777.65 1296
5778.37 1339
5779.09 1316
5779.80 1315
5780.52 1258
5781.24 1375
5781.96 1364
5782.67 1285
5783.39 1288
5784.11 1304
5784.83 1176
5785.54 1224
5786.26 1263
5786.98 1290
5787.70 1250
5788.41 1264
5789.13 1242
5789.85 1199
5790.57 1275
5791.29 1325
5792.00 1320
5792.72 1267
5793.44 1282
5794.16 1300
5794.88 1289
5795.59 1291
5796.31 1260
5797.03 1244
5797.75 1335
5798.47 1402
5799.19 1377
5799.90 1295
5800.62 1243
5801.34 1407
5802.06 1441
5802.78 1485
5803.50 1568
5804.22 1643
5804.93 1569
5805.65 1531
5806.37 1537
5807.09 1404
5807.81 1501
5808.53 1439
5809.25 1422
5809.97 1335
5810.69 1292
5811.41 1286
5812.13 1301
5812.84 1406
5813.56 1331
5814.28 1346
5815.00 1425
5815.72 1469
5816.44 1439
5817.16 1379
5817.88 1314
5818.60 1393
5819.32 1483
5820.04 1405
5820.76 1384
5821.48 1376
5822.20 1426
5822.92 1399
5823.64 1339
5824.36 1380
5825.08 1393
5825.80 1425
5826.52 1437
5827.24 1428
5827.96 1437
5828.68 1428
5829.40 1413
5830.12 1304
5830.84 1392
5831.56 1395
5832.28 1366
5833.00 1383
5833.72 1432
5834.44 1322
5835.16 1343
5835.89 1333
5836.61 1324
5837.33 1306
5838.05 1394
5838.77 1359
5839.49 1332
5840.21 1508
5840.93 1416
5841.65 1426
5842.37 1406
5843.10 1273
5843.82 1351
5844.54 1357
5845.26 1316
5845.98 1364
5846.70 1353
5847.42 1394
5848.14 1338
5848.87 1224
5849.59 1275
5850.31 1353
5851.03 1336
5851.75 1331
5852.47 1411
5853.20 1391
5853.92 1387
5854.64 1352
5855.36 1452
5856.08 1424
5856.81 1427
5857.53 1348
5858.25 1375
5858.97 1356
5859.69 1361
5860.42 1426
5861.14 1403
5861.86 1404
5862.58 1301
5863.31 1380
5864.03 1443
5864.75 1508
5865.47 1327
5866.20 1316
5866.92 1459
5867.64 1376
5868.36 1322
5869.09 1428
5869.81 1446
5870.53 1340
5871.26 1355
5871.98 1323
5872.70 1364
5873.42 1421
5874.15 1388
5874.87 1300
5875.59 1241
5876.32 1277
5877.04 1273
5877.76 1373
5878.49 1317
5879.21 1297
5879.93 1346
5880.66 1414
5881.38 1380
5882.10 1523
5882.83 1425
5883.55 1473
5884.28 1524
5885.00 1434
5885.72 1478
5886.45 1467
5887.17 1427
5887.89 1373
5888.62 1368
5889.34 1386
5890.07 1407
5890.79 1450
5891.51 1367
5892.24 1336
5892.96 1253
5893.69 1396
5894.41 1390
5895.14 1328
5895.86 1427
5896.59 1423
5897.31 1293
5898.03 1259
5898.76 1241
5899.48 1249
5900.21 1320
5900.93 1266
5901.66 1285
5902.38 1358
5903.11 1293
5903.83 1417
5904.56 1537
5905.28 1388
5906.01 1407
5906.73 1351
5907.46 1361
5908.18 1483
5908.91 1444
5909.63 1354
5910.36 1396
5911.08 1336
5911.81 1324
5912.53 1306
5913.26 1448
5913.99 1385
5914.71 1330
5915.44 1339
5916.16 1376
5916.89 1405
5917.61 1304
5918.34 1412
5919.07 1376
5919.79 1334
5920.52 1410
5921.24 1402
5921.97 1396
5922.70 1311
5923.42 1378
5924.15 1440
5924.87 1374
5925.60 1458
5926.33 1467
5927.05 1451
5927.78 1437
5928.51 1418
5929.23 1462
5929.96 1471
5930.69 1495
5931.41 1524
5932.14 1556
5932.87 1484
5933.59 1414
5934.32 1486
5935.05 1456
5935.77 1465
5936.50 1462
5937.23 1547
5937.95 1566
5938.68 1638
5939.41 1515
5940.13 1512
5940.86 1576
5941.59 1569
5942.32 1570
5943.04 1623
5943.77 1585
5944.50 1630
5945.23 1584
5945.95 1582
5946.68 1596
5947.41 1596
5948.14 1672
5948.86 1703
5949.59 1755
5950.32 1780
5951.05 1802
5951.78 1847
5952.50 1872
5953.23 1802
5953.96 1917
5954.69 1944
5955.42 1981
5956.14 1903
5956.87 1929
5957.60 1853
5958.33 1888
5959.06 1995
5959.78 1951
5960.51 1923
5961.24 1918
5961.97 1910
5962.70 1913
5963.43 1939
5964.16 1948
5964.88 2022
5965.61 1997
5966.34 2151
5967.07 2187
5967.80 2221
5968.53 2303
5969.26 2329
5969.99 2319
5970.72 2358
5971.44 2323
5972.17 2306
5972.90 2348
5973.63 2143
5974.36 2195
5975.09 2283
5975.82 2239
5976.55 2246
5977.28 2151
5978.01 2144
5978.74 2266
5979.47 2335
5980.20 2392
5980.93 2425
5981.66 2483
5982.39 2439
5983.12 2543
5983.85 2596
5984.57 2731
5985.30 2772
5986.03 2711
5986.76 2670
5987.49 2641
5988.22 2687
5988.96 2671
5989.69 2632
5990.42 2806
5991.15 2702
5991.88 2791
5992.61 2769
5993.34 2746
5994.07 2800
5994.80 2635
5995.53 2760
5996.26 2716
5996.99 2799
5997.72 2828
5998.45 2870
5999.18 2980
5999.91 2868
6000.64 2795
6001.37 2754
6002.11 2820
6002.84 2753
6003.57 2757
6004.30 2688
6005.03 2636
6005.76 2751
6006.49 2671
6007.22 2787
6007.95 2825
6008.69 3180
6009.42 3477
6010.15 3780
6010.88 4211
6011.61 4687
6012.34 5217
6013.07 5960
6013.81 6312
6014.54 6351
6015.27 6474
6016.00 6182
6016.73 6009
6017.46 5620
6018.20 5041
6018.93 4564
6019.66 4122
6020.39 3552
6021.12 3257
6021.86 3029
6022.59 2799
6023.32 2692
6024.05 2473
6024.79 2348
6025.52 2181
6026.25 2145
6026.98 2214
6027.72 2211
6028.45 2086
6029.18 2124
6029.91 2147
6030.65 2065
6031.38 2128
6032.11 2136
6032.84 2055
6033.58 2039
6034.31 2033
6035.04 1986
6035.78 2033
6036.51 2003
6037.24 2076
6037.98 1929
6038.71 2024
6039.44 2049
6040.18 2106
6040.91 2033
6041.64 2138
6042.38 2047
6043.11 2115
6043.84 2146
6044.58 2237
6045.31 2158
6046.04 2218
6046.78 2228
6047.51 2277
6048.24 2428
6048.98 2481
6049.71 2349
6050.45 2394
6051.18 2421
6051.91 2483
6052.65 2461
6053.38 2416
6054.12 2425
6054.85 2427
6055.58 2407
6056.32 2297
6057.05 2326
6057.79 2300
6058.52 2347
6059.26 2365
6059.99 2243
6060.72 2232
6061.46 2188
6062.19 2157
6062.93 2106
6063.66 2174
6064.40 2083
6065.13 2166
6065.87 2171
6066.60 2170
6067.34 2114
6068.07 2157
6068.81 2067
6069.54 2110
6070.28 2102
6071.01 2030
6071.75 2044
6072.48 1961
6073.22 2051
6073.95 1976
6074.69 1977
6075.42 2014
6076.16 2125
6076.89 2083
6077.63 2065
6078.37 1973
6079.10 2079
6079.84 2005
6080.57 1897
6081.31 1960
6082.04 2096
6082.78 2043
6083.52 2064
6084.25 1997
6084.99 1870
6085.72 1890
6086.46 1915
6087.20 1914
6087.93 1848
6088.67 1881
6089.40 1900
6090.14 1798
6090.88 1863
6091.61 1902
6092.35 1839
6093.09 1885
6093.82 1940
6094.56 1868
6095.30 1862
6096.03 1986
6096.77 1923
6097.51 1795
6098.24 1827
6098.98 1860
6099.72 1835
6100.45 1856
6101.19 1823
6101.93 1866
6102.66 1818
6103.40 1696
6104.14 1729
6104.88 1827
6105.61 1803
6106.35 1766
6107.09 1734
6107.83 1754
6108.56 1794
6109.30 1836
6110.04 1759
6110.78 1801
6111.51 1803
6112.25 1780
6112.99 1755
6113.73 1865
6114.46 1853
6115.20 1927
6115.94 1860
6116.68 1896
6117.41 1891
6118.15 1867
6118.89 1875
6119.63 1903
6120.37 1792
6121.11 1869
6121.84 1862
6122.58 1844
6123.32 1850
6124.06 1859
6124.80 1835
6125.54 1905
6126.27 1909
6127.01 1836
6127.75 1883
6128.49 1906
6129.23 1825
6129.97 1858
6130.71 1869
6131.44 1894
6132.18 1943
6132.92 1927
6133.66 2028
6134.40 1987
6135.14 2046
6135.88 2047
6136.62 2120
6137.36 2137
6138.10 2015
6138.83 2094
6139.57 2157
6140.31 2225
6141.05 2219
6141.79 2097
6142.53 2182
6143.27 2139
6144.01 2218
6144.75 2097
6145.49 2122
6146.23 2005
6146.97 2028
6147.71 1948
6148.45 1991
6149.19 2057
6149.93 1948
6150.67 1949
6151.41 2088
6152.15 1979
6152.89 2060
6153.63 2014
6154.37 1970
6155.11 2045
6155.85 2106
6156.59 2188
6157.33 2053
6158.07 2114
6158.81 2074
6159.55 2130
6160.29 2090
6161.03 2200
6161.77 2204
6162.51 2214
6163.25 2227
6163.99 2319
6164.74 2396
6165.48 2393
6166.22 2516
6166.96 2623
6167.70 2698
6168.44 2781
6169.18 2835
6169.92 2767
6170.66 2917
6171.40 2822
6172.15 2819
6172.89 2728
6173.63 2719
6174.37 2598
6175.11 2558
6175.85 2624
6176.59 2483
6177.34 2413
6178.08 2487
6178.82 2596
6179.56 2558
6180.30 2524
6181.04 2550
6181.79 2667
6182.53 2621
6183.27 2538
6184.01 2596
6184.75 2647
6185.50 2652
6186.24 2664
6186.98 2609
6187.72 2786
6188.46 2787
6189.21 2783
6189.95 2809
6190.69 2795
6191.43 2875
6192.18 2979
6192.92 2941
6193.66 3146
6194.40 3178
6195.15 3304
6195.89 3263
6196.63 3194
6197.37 3295
6198.12 3379
6198.86 3328
6199.60 3211
6200.35 3266
6201.09 3270
6201.83 3288
6202.58 3248
6203.32 3352
6204.06 3502
6204.80 3751
6205.55 4164
6206.29 4944
6207.03 5938
6207.78 7284
6208.52 8760
6209.26 10220
6210.01 11700
6210.75 13111
6211.50 13639
6212.24 13651
6212.98 12860
6213.73 11968
6214.47 10488
6215.21 9082
6215.96 7425
6216.70 6380
6217.45 5116
6218.19 4511
6218.93 3999
6219.68 3440
6220.42 3130
6221.17 2927
6221.91 2992
6222.66 2944
6223.40 2890
6224.14 2864
6224.89 2927
6225.63 2981
6226.38 2918
6227.12 2807
6227.87 2847
6228.61 2792
6229.36 2571
6230.10 2549
6230.84 2499
6231.59 2450
6232.33 2408
6233.08 2295
6233.82 2421
6234.57 2435
6235.31 2281
6236.06 2346
6236.80 2433
6237.55 2491
6238.30 2518
6239.04 2510
6239.79 2765
6240.53 2960
6241.28 3086
6242.02 3350
6242.77 3307
6243.51 3201
6244.26 3081
6245.00 2887
6245.75 2884
6246.50 2889
6247.24 2773
6247.99 2879
6248.73 3006
6249.48 3140
6250.22 3089
6250.97 2990
6251.72 2815
6252.46 2752
6253.21 2738
6253.95 2617
6254.70 2588
6255.45 2371
6256.19 2318
6256.94 2343
6257.69 2363
6258.43 2402
6259.18 2432
6259.93 2397
6260.67 2385
6261.42 2346
6262.17 2276
6262.91 2276
6263.66 2359
6264.41 2270
6265.15 2198
6265.90 2201
6266.65 2139
6267.39 2155
6268.14 2154
6268.89 2176
6269.63 2157
6270.38 2221
6271.13 2211
6271.88 2264
6272.62 2329
6273.37 2240
6274.12 2270
6274.86 2244
6275.61 2231
6276.36 2279
6277.11 2273
6277.85 2233
6278.60 2259
6279.35 2236
6280.10 2181
6280.85 2270
6281.59 2203
6282.34 2261
6283.09 2196
6283.84 2200
6284.59 2148
6285.33 2098
6286.08 2092
6286.83 1993
6287.58 1971
6288.33 1994
6289.07 1937
6289.82 1950
6290.57 2073
6291.32 2118
6292.07 1942
6292.82 1852
6293.56 1893
6294.31 1865
6295.06 1867
6295.81 1810
6296.56 1796
6297.31 1828
6298.06 1790
6298.81 1823
6299.55 1885
6300.30 1875
6301.05 1804
6301.80 1770
6302.55 1805
6303.30 1731
6304.05 1700
6304.80 1759
6305.55 1809
6306.30 1830
6307.05 1691
6307.79 1842
6308.54 1798
6309.29 1852
6310.04 1765
6310.79 1821
6311.54 1845
6312.29 1857
6313.04 1812
6313.79 1909
6314.54 1926
6315.29 1982
6316.04 1945
6316.79 2007
6317.54 2018
6318.29 2009
6319.04 2019
6319.79 1961
6320.54 1874
6321.29 1883
6322.04 1939
6322.79 1832
6323.54 1875
6324.29 1721
6325.04 1681
6325.79 1744
6326.54 1736
6327.29 1729
6328.04 1631
6328.79 1643
6329.55 1694
6330.30 1657
6331.05 1586
6331.80 1618
6332.55 1628
6333.30 1599
6334.05 1494
6334.80 1453
6335.55 1462
6336.30 1569
6337.05 1607
6337.81 1546
6338.56 1518
6339.31 1529
6340.06 1554
6340.81 1615
6341.56 1593
6342.31 1555
6343.06 1520
6343.82 1534
6344.57 1605
6345.32 1586
6346.07 1551
6346.82 1544
6347.57 1606
6348.33 1621
6349.08 1589
6349.83 1568
6350.58 1565
6351.33 1683
6352.09 1759
6352.84 1755
6353.59 1777
6354.34 1778
6355.09 1851
6355.85 1795
6356.60 1784
6357.35 1818
6358.10 1714
6358.86 1712
6359.61 1632
6360.36 1571
6361.11 1627
6361.87 1685
6362.62 1659
6363.37 1655
6364.12 1713
6364.88 1563
6365.63 1591
6366.38 1678
6367.13 1678
6367.89 1616
6368.64 1553
6369.39 1647
6370.15 1604
6370.90 1681
6371.65 1604
6372.41 1596
6373.16 1573
6373.91 1522
6374.67 1572
6375.42 1585
6376.17 1592
6376.93 1583
6377.68 1586
6378.43 1586
6379.19 1469
6379.94 1560
6380.69 1526
6381.45 1603
6382.20 1663
6382.96 1578
6383.71 1608
6384.46 1634
6385.22 1545
6385.97 1466
6386.73 1548
6387.48 1497
6388.23 1514
6388.99 1500
6389.74 1519
6390.50 1466
6391.25 1493
6392.00 1425
6392.76 1382
6393.51 1355
6394.27 1422
6395.02 1475
6395.78 1464
6396.53 1438
6397.29 1380
6398.04 1444
6398.80 1452
6399.55 1481
6400.31 1452
6401.06 1432
6401.82 1329
6402.57 1357
6403.33 1403
6404.08 1413
6404.84 1422
6405.59 1425
6406.35 1356
6407.10 1408
6407.86 1512
6408.61 1449
6409.37 1583
6410.12 1555
6410.88 1551
6411.63 1524
6412.39 1533
6413.14 1565
6413.90 1479
6414.66 1443
6415.41 1483
6416.17 1435
6416.92 1423
6417.68 1443
6418.44 1411
6419.19 1413
6419.95 1382
6420.70 1374
6421.46 1395
6422.22 1339
6422.97 1348
6423.73 1406
6424.48 1455
6425.24 1429
6426.00 1389
6426.75 1485
6427.51 1394
6428.27 1451
6429.02 1440
6429.78 1412
6430.54 1442
6431.29 1383
6432.05 1332
6432.81 1325
6433.56 1361
6434.32 1360
6435.08 1404
6435.83 1464
6436.59 1435
6437.35 1567
6438.10 1538
6438.86 1464
6439.62 1450
6440.38 1434
6441.13 1466
6441.89 1552
6442.65 1419
6443.41 1430
6444.16 1508
6444.92 1477
6445.68 1462
6446.44 1389
6447.19 1446
6447.95 1427
6448.71 1469
6449.47 1541
6450.22 1492
6450.98 1459
6451.74 1503
6452.50 1529
6453.26 1463
6454.01 1506
6454.77 1426
6455.53 1424
6456.29 1458
6457.05 1398
6457.80 1328
6458.56 1483
6459.32 1509
6460.08 1506
6460.84 1467
6461.60 1528
6462.35 1602
6463.11 1548
6463.87 1595
6464.63 1613
6465.39 1642
6466.15 1609
6466.91 1528
6467.67 1583
6468.42 1591
6469.18 1611
6469.94 1558
6470.70 1502
6471.46 1567
6472.22 1570
6472.98 1564
6473.74 1630
6474.50 1693
6475.26 1679
6476.02 1614
6476.77 1683
6477.53 1684
6478.29 1766
6479.05 1715
6479.81 1733
6480.57 1772
6481.33 1695
6482.09 1580
6482.85 1658
6483.61 1757
6484.37 1712
6485.13 1734
6485.89 1797
6486.65 1780
6487.41 1777
6488.17 1895
6488.93 1838
6489.69 1790
6490.45 1887
6491.21 1958
6491.97 1955
6492.73 1951
6493.49 2073
6494.25 2151
6495.01 2228
6495.77 2175
6496.53 2096
6497.29 2150
6498.05 2153
6498.82 2203
6499.58 2228
6500.34 2188
6501.10 2114
6501.86 2174
6502.62 2174
6503.38 2197
6504.14 2145
6504.90 2189
6505.66 2272
6506.42 2254
6507.19 2223
6507.95 2285
6508.71 2370
6509.47 2303
6510.23 2287
6510.99 2390
6511.75 2349
6512.51 2326
6513.28 2326
6514.04 2290
6514.80 2391
6515.56 2441
6516.32 2584
6517.08 2486
6517.85 2465
6518.61 2592
6519.37 2597
6520.13 2749
6520.89 2810
6521.66 2851
6522.42 3065
6523.18 3040
6523.94 3192
6524.70 3335
6525.47 3600
6526.23 3730
6526.99 3871
6527.75 3990
6528.52 4142
6529.28 4130
6530.04 4120
6530.80 4151
6531.57 3955
6532.33 4124
6533.09 3976
6533.85 4262
6534.62 4789
6535.38 5459
6536.14 6223
6536.90 7255
6537.67 8078
6538.43 8593
6539.19 8850
6539.96 8625
6540.72 7883
6541.48 6982
6542.25 5928
6543.01 5179
6543.77 4499
6544.54 3706
6545.30 3363
6546.06 2979
6546.83 2775
6547.59 2527
6548.35 2491
6549.12 2400
6549.88 2348
6550.64 2398
6551.41 2369
6552.17 2278
6552.94 2335
6553.70 2326
6554.46 2281
6555.23 2284
6555.99 2355
6556.75 2320
6557.52 2257
6558.28 2238
6559.05 2161
6559.81 2199
6560.58 2258
6561.34 2346
6562.10 2444
6562.87 2485
6563.63 2596
6564.40 2698
6565.16 2697
6565.93 2844
6566.69 2899
6567.46 2864
6568.22 2884
6568.99 2791
6569.75 2668
6570.52 2653
6571.28 2572
6572.04 2597
6572.81 2681
6573.57 2773
6574.34 2724
6575.11 2849
6575.87 2922
6576.64 3008
6577.40 3024
6578.17 3072
6578.93 3013
6579.70 2859
6580.46 2776
6581.23 2778
6581.99 2788
6582.76 2696
6583.52 2810
6584.29 2776
6585.06 2619
6585.82 2515
6586.59 2550
6587.35 2610
6588.12 2650
6588.88 2569
6589.65 2660
6590.42 2713
6591.18 2923
6591.95 3033
6592.71 3161
6593.48 3234
6594.25 3474
6595.01 3496
6595.78 3592
6596.55 3531
6597.31 3519
6598.08 3347
6598.85 3397
6599.61 3319
6600.38 3183
6601.15 3037
6601.91 2792
6602.68 2691
6603.45 2592
6604.21 2583
6604.98 2604
6605.75 2661
6606.51 2611
6607.28 2644
6608.05 2707
6608.81 2722
6609.58 2829
6610.35 2883
6611.12 2995
6611.88 2980
6612.65 2950
6613.42 2938
6614.18 2940
6614.95 2774
6615.72 2558
6616.49 2556
6617.25 2393
6618.02 2393
6618.79 2321
6619.56 2324
6620.33 2357
6621.09 2352
6621.86 2318
6622.63 2303
6623.40 2300
6624.16 2286
6624.93 2237
6625.70 2255
6626.47 2267
6627.24 2239
6628.01 2192
6628.77 2156
6629.54 2210
6630.31 2102
6631.08 2116
6631.85 2298
6632.62 2328
6633.38 2473
6634.15 2537
6634.92 2588
6635.69 2632
6636.46 2794
6637.23 2776
6638.00 2714
6638.76 2612
6639.53 2479
6640.30 2478
6641.07 2313
6641.84 2286
6642.61 2185
6643.38 2111
6644.15 1988
6644.92 2094
6645.69 2108
6646.45 2090
6647.22 2062
6647.99 2086
6648.76 2063
6649.53 2061
6650.30 2177
6651.07 2084
6651.84 2136
6652.61 2175
6653.38 2167
6654.15 2175
6654.92 2253
6655.69 2240
6656.46 2151
6657.23 2187
6658.00 2133
6658.77 1986
6659.54 2120
6660.31 2014
6661.08 1950
6661.85 1918
6662.62 1895
6663.39 1830
6664.16 1899
6664.93 1891
6665.70 1811
6666.47 1909
6667.24 1864
6668.01 1885
6668.78 1900
6669.55 1904
6670.32 1862
6671.09 1878
6671.87 1873
6672.64 1830
6673.41 1822
6674.18 1881
6674.95 1909
6675.72 1972
6676.49 1897
6677.26 1922
6678.03 1959
6678.80 1928
6679.58 1939
6680.35 1849
6681.12 1877
6681.89 1826
6682.66 1972
6683.43 1925
6684.20 1952
6684.97 2051
6685.75 1972
6686.52 2155
6687.29 2087
6688.06 2027
6688.83 2097
6689.60 1987
6690.38 1818
6691.15 1820
6691.92 1808
6692.69 1761
6693.46 1768
6694.24 1797
6695.01 1747
6695.78 1796
6696.55 1822
6697.32 1769
6698.10 1610
6698.87 1681
6699.64 1690
6700.41 1675
6701.19 1807
6701.96 1739
6702.73 1724
6703.50 1703
6704.28 1655
6705.05 1715
6705.82 1783
6706.59 1710
6707.37 1682
6708.14 1680
6708.91 1723
6709.69 1756
6710.46 1707
6711.23 1685
6712.00 1696
6712.78 1754
6713.55 1739
6714.32 1687
6715.10 1694
6715.87 1685
6716.64 1663
6717.42 1691
6718.19 1650
6718.96 1619
6719.74 1689
6720.51 1672
6721.28 1731
6722.06 1670
6722.83 1654
6723.61 1657
6724.38 1608
6725.15 1551
6725.93 1571
6726.70 1628
6727.48 1660
6728.25 1587
6729.02 1535
6729.80 1514
6730.57 1548
6731.35 1628
6732.12 1630
6732.89 1554
6733.67 1547
6734.44 1662
6735.22 1615
6735.99 1683
6736.77 1739
6737.54 1673
6738.31 1676
6739.09 1634
6739.86 1576
6740.64 1659
6741.41 1611
6742.19 1633
6742.96 1648
6743.74 1623
6744.51 1591
6745.29 1722
6746.06 1637
6746.84 1622
6747.61 1618
6748.39 1689
6749.16 1650
6749.94 1671
6750.71 1824
6751.49 1803
6752.26 1781
6753.04 1789
6753.82 1824
6754.59 1826
6755.37 1763
6756.14 1659
6756.92 1738
6757.69 1652
6758.47 1580
6759.25 1604
6760.02 1538
6760.80 1602
6761.57 1589
6762.35 1592
6763.12 1595
6763.90 1562
6764.68 1574
6765.45 1653
6766.23 1515
6767.01 1611
6767.78 1586
6768.56 1600
6769.33 1535
6770.11 1494
6770.89 1549
6771.66 1489
6772.44 1476
6773.22 1518
6773.99 1540
6774.77 1574
6775.55 1570
6776.32 1619
6777.10 1608
6777.88 1620
6778.65 1671
6779.43 1771
6780.21 1760
6780.98 1793
6781.76 1820
6782.54 1756
6783.32 1652
6784.09 1569
6784.87 1674
6785.65 1556
6786.43 1521
6787.20 1546
6787.98 1476
6788.76 1497
6789.53 1493
6790.31 1544
6791.09 1561
6791.87 1456
6792.65 1456
6793.42 1473
6794.20 1389
6794.98 1434
6795.76 1440
6796.53 1464
6797.31 1514
6798.09 1439
6798.87 1498
6799.65 1516
6800.42 1428
6801.20 1442
6801.98 1396
6802.76 1474
6803.54 1495
6804.32 1457
6805.09 1478
6805.87 1494
6806.65 1568
6807.43 1596
6808.21 1400
6808.99 1484
6809.77 1523
6810.54 1509
6811.32 1485
6812.10 1495
6812.88 1492
6813.66 1450
6814.44 1460
6815.22 1556
6816.00 1502
6816.78 1481
6817.56 1595
6818.33 1582
6819.11 1589
6819.89 1532
6820.67 1545
6821.45 1574
6822.23 1582
6823.01 1439
6823.79 1427
6824.57 1461
6825.35 1504
6826.13 1546
6826.91 1513
6827.69 1502
6828.47 1515
6829.25 1507
6830.03 1578
6830.81 1527
6831.59 1570
6832.37 1573
6833.15 1478
6833.93 1580
6834.71 1577
6835.49 1593
6836.27 1528
6837.05 1567
6837.83 1575
6838.61 1461
6839.39 1422
6840.17 1411
6840.95 1478
6841.73 1403
6842.51 1312
6843.29 1331
6844.07 1474
6844.85 1498
6845.63 1475
6846.41 1438
6847.19 1457
6847.98 1467
6848.76 1659
6849.54 1871
6850.32 2176
6851.10 2415
6851.88 2614
6852.66 2753
6853.44 2748
6854.22 2858
6855.01 2752
6855.79 2592
6856.57 2299
6857.35 2197
6858.13 1918
6858.91 1784
6859.69 1798
6860.48 1671
6861.26 1625
6862.04 1508
6862.82 1549
6863.60 1599
6864.38 1520
6865.17 1512
6865.95 1520
6866.73 1569
6867.51 1488
6868.29 1525
6869.08 1588
6869.86 1487
6870.64 1497
6871.42 1550
6872.20 1499
6872.99 1484
6873.77 1510
6874.55 1504
6875.33 1494
6876.12 1489
6876.90 1624
6877.68 1487
6878.46 1512
6879.25 1540
6880.03 1577
6880.81 1637
6881.59 1573
6882.38 1663
6883.16 1710
6883.94 1611
6884.73 1594
6885.51 1644
6886.29 1637
6887.08 1735
6887.86 1837
6888.64 1916
6889.42 2031
6890.21 2225
6890.99 2132
6891.77 2127
6892.56 2068
6893.34 1941
6894.12 1868
6894.91 1691
6895.69 1745
6896.48 1683
6897.26 1646
6898.04 1690
6898.83 1627
6899.61 1658
6900.39 1676
6901.18 1751
6901.96 1707
6902.75 1789
6903.53 1702
6904.31 1716
6905.10 1748
6905.88 1654
6906.67 1781
6907.45 1833
6908.24 1772
6909.02 1668
6909.80 1679
6910.59 1793
6911.37 1789
6912.16 1759
6912.94 1706
6913.73 1624
6914.51 1685
6915.30 1570
6916.08 1521
6916.87 1613
6917.65 1709
6918.44 1664
6919.22 1627
6920.01 1658
6920.79 1635
6921.58 1648
6922.36 1591
6923.15 1686
6923.93 1649
6924.72 1575
6925.50 1598
6926.29 1667
6927.07 1613
6927.86 1623
6928.64 1659
6929.43 1671
6930.21 1705
6931.00 1654
6931.78 1692
6932.57 1611
6933.36 1586
6934.14 1641
6934.93 1629
6935.71 1658
6936.50 1642
6937.29 1697
6938.07 1746
6938.86 1775
6939.64 1740
6940.43 1770
6941.22 1867
6942.00 1902
6942.79 1923
6943.57 1978
6944.36 2013
6945.15 2042
6945.93 2189
6946.72 2200
6947.51 2149
6948.29 2084
6949.08 2224
6949.87 2263
6950.65 2262
6951.44 2226
6952.23 2275
6953.01 2145
6953.80 2024
6954.59 2100
6955.37 1998
6956.16 1926
6956.95 1911
6957.74 2002
6958.52 1963
6959.31 1990
6960.10 1996
6960.88 1988
6961.67 1918
6962.46 1991
6963.25 1940
6964.03 1980
6964.82 2094
6965.61 2153
6966.40 2221
6967.18 2233
6967.97 2274
6968.76 2400
6969.55 2436
6970.34 2416
6971.12 2511
6971.91 2535
6972.70 2611
6973.49 2724
6974.28 2613
6975.06 2580
6975.85 2634
6976.64 2580
6977.43 2631
6978.22 2661
6979.00 2808
6979.79 2870
6980.58 2901
6981.37 3031
6982.16 3336
6982.95 3881
6983.74 4446
6984.52 5142
6985.31 6441
6986.10 7836
6986.89 8888
6987.68 9538
6988.47 10122
6989.26 9601
6990.05 9123
6990.83 8146
6991.62 6962
6992.41 6094
6993.20 5071
6993.99 4182
6994.78 3615
6995.57 2982
6996.36 2635
6997.15 2500
6997.94 2282
6998.73 2228
6999.52 2133
7000.31 2033
7001.10 2058
7001.88 2097
7002.67 2246
7003.46 2180
7004.25 2210
7005.04 2138
7005.83 2040
7006.62 2004
7007.41 1933
7008.20 1844
7008.99 1854
7009.78 1828
7010.57 1736
7011.36 1801
7012.15 1743
7012.94 1688
7013.73 1822
7014.52 1849
7015.31 1800
7016.11 1874
7016.90 1876
7017.69 1989
7018.48 1928
7019.27 1875
7020.06 1841
7020.85 1870
7021.64 1864
7022.43 1949
7023.22 1983
7024.01 2015
7024.80 2163
7025.59 2308
7026.38 2191
7027.18 2220
7027.97 2192
7028.76 2131
7029.55 2043
7030.34 1951
7031.13 1899
7031.92 1768
7032.71 1804
7033.51 1730
7034.30 1686
7035.09 1670
7035.88 1628
7036.67 1686
7037.46 1711
7038.25 1722
7039.05 1661
7039.84 1674
7040.63 1775
7041.42 1791
7042.21 1888
7043.01 1812
7043.80 1829
7044.59 1923
7045.38 1885
7046.17 1875
7046.97 1993
7047.76 2021
7048.55 2073
7049.34 2157
7050.14 2151
7050.93 2174
7051.72 2299
7052.51 2236
7053.30 2389
7054.10 2237
7054.89 2121
7055.68 2018
7056.48 1926
7057.27 1929
7058.06 1776
7058.85 1789
7059.65 1861
7060.44 1805
7061.23 1868
7062.03 1827
7062.82 1813
7063.61 1806
7064.40 1883
7065.20 1792
7065.99 1720
7066.78 1790
7067.58 1825
7068.37 1704
7069.16 1648
7069.96 1657
7070.75 1617
7071.54 1551
7072.34 1573
7073.13 1610
7073.93 1552
7074.72 1485
7075.51 1501
7076.31 1544
7077.10 1550
7077.89 1465
7078.69 1499
7079.48 1502
7080.28 1420
7081.07 1528
7081.86 1551
7082.66 1516
7083.45 1529
7084.25 1509
7085.04 1629
7085.84 1594
7086.63 1461
7087.42 1491
7088.22 1471
7089.01 1406
7089.81 1453
7090.60 1428
7091.40 1474
7092.19 1387
7092.99 1412
7093.78 1458
7094.58 1394
7095.37 1338
7096.17 1286
7096.96 1362
7097.76 1330
7098.55 1260
7099.35 1318
7100.14 1350
7100.94 1312
7101.73 1295
7102.53 1357
7103.32 1312
7104.12 1368
7104.91 1317
7105.71 1249
7106.50 1228
7107.30 1206
7108.10 1213
7108.89 1258
7109.69 1240
7110.48 1301
7111.28 1270
7112.07 1224
7112.87 1221
7113.67 1268
7114.46 1280
7115.26 1368
7116.05 1338
7116.85 1346
7117.65 1302
7118.44 1223
7119.24 1263
7120.03 1402
7120.83 1360
7121.63 1317
7122.42 1337
7123.22 1314
7124.02 1324
7124.81 1337
7125.61 1260
7126.41 1213
7127.20 1260
7128.00 1222
7128.80 1244
7129.59 1228
7130.39 1254
7131.19 1345
7131.98 1287
7132.78 1252
7133.58 1265
7134.37 1252
7135.17 1254
7135.97 1193
7136.77 1252
7137.56 1239
7138.36 1218
7139.16 1149
7139.96 1108
7140.75 1159
7141.55 1164
7142.35 1175
7143.15 1154
7143.94 1216
7144.74 1145
7145.54 1199
7146.34 1259
7147.13 1229
7147.93 1110
7148.73 1079
7149.53 1140
7150.33 1106
7151.12 1130
7151.92 1142
7152.72 1179
7153.52 1113
7154.32 1161
7155.11 1145
7155.91 1135
7156.71 1136
7157.51 1151
7158.31 1217
7159.11 1281
7159.90 1288
7160.70 1270
7161.50 1209
7162.30 1198
7163.10 1168
7163.90 1209
7164.70 1210
7165.49 1111
7166.29 1109
7167.09 1142
7167.89 1161
7168.69 1161
7169.49 1174
7170.29 1225
7171.09 1236
7171.89 1171
7172.69 1146
7173.49 1190
7174.28 1121
7175.08 1091
7175.88 1065
7176.68 1103
7177.48 1116
7178.28 1081
7179.08 1091
7179.88 1008
7180.68 1053
7181.48 1135
7182.28 1149
7183.08 1093
7183.88 1096
7184.68 1146
7185.48 1055
7186.28 1061
7187.08 1064
7187.88 1100
7188.68 1049
7189.48 1059
7190.28 1069
7191.08 1039
7191.88 1062
7192.68 1030
7193.48 1103
7194.28 1106
7195.08 1134
7195.88 1135
7196.68 1068
7197.48 1098
7198.28 1150
7199.08 1122
7199.89 1135
7200.69 1064
7201.49 1014
7202.29 1082
7203.09 1056
7203.89 1111
7204.69 1079
7205.49 1066
7206.29 1132
7207.09 1104
7207.89 1055
7208.70 1069
7209.50 1020
7210.30 1079
7211.10 1109
7211.90 1072
7212.70 1061
7213.50 1166
7214.31 1050
7215.11 1082
7215.91 1111
7216.71 1082
7217.51 1129
7218.31 1113
7219.12 1057
7219.92 1090
7220.72 1058
7221.52 1098
7222.32 1057
7223.13 1125
7223.93 1096
7224.73 1105
7225.53 1122
7226.33 1135
7227.14 1089
7227.94 1058
7228.74 1105
7229.54 1091
7230.35 1030
7231.15 1097
7231.95 992
7232.75 965
7233.56 1041
7234.36 1063
7235.16 1002
7235.96 1008
7236.77 1060
7237.57 1082
7238.37 1062
7239.17 1062
7239.98 1029
7240.78 1062
7241.58 1058
7242.39 993
7243.19 1110
7243.99 1079
7244.80 1055
7245.60 1081
7246.40 1115
7247.21 1004
7248.01 1109
7248.81 1038
7249.62 1008
7250.42 1034
7251.22 1017
7252.03 1040
7252.83 1059
7253.63 1094
7254.44 1124
7255.24 1100
7256.05 1150
7256.85 1104
7257.65 1049
7258.46 1129
7259.26 1140
7260.07 1242
7260.87 1301
7261.67 1397
7262.48 1408
7263.28 1458
7264.09 1379
7264.89 1284
7265.70 1220
7266.50 1211
7267.30 1211
7268.11 1094
7268.91 1102
7269.72 1097
7270.52 1119
7271.33 1057
7272.13 1031
7272.94 1028
7273.74 1136
7274.55 1134
7275.35 1159
7276.16 1199
7276.96 1137
7277.77 1118
7278.57 1172
7279.38 1186
7280.18 1142
7280.99 1187
7281.79 1227
7282.60 1272
7283.40 1290
7284.21 1370
7285.01 1438
7285.82 1515
7286.63 1623
7287.43 1603
7288.24 1499
7289.04 1478
7289.85 1424
7290.65 1288
7291.46 1210
7292.27 1198
7293.07 1214
7293.88 1163
7294.68 1101
7295.49 1060
7296.30 1067
7297.10 1090
7297.91 1086
7298.71 1053
7299.52 1088
7300.33 1049
7301.13 1046
7301.94 929
7302.75 1024
7303.55 1052
7304.36 1069
7305.16 1036
7305.97 1061
7306.78 1086
7307.58 1002
7308.39 1029
7309.20 1014
7310.01 1003
7310.81 965
7311.62 1043
7312.43 1060
7313.23 1067
7314.04 1043
7314.85 1035
7315.65 1068
7316.46 1070
7317.27 1113
7318.08 1077
7318.88 1143
7319.69 1220
7320.50 1203
7321.31 1227
7322.11 1225
7322.92 1250
7323.73 1233
7324.54 1229
7325.34 1191
7326.15 1087
7326.96 1086
7327.77 1087
7328.57 1040
7329.38 1101
7330.19 1053
7331.00 1076
7331.81 1057
7332.61 1062
7333.42 1087
7334.23 1072
7335.04 1103
7335.85 1044
7336.66 1062
7337.46 1081
7338.27 1075
7339.08 1057
7339.89 1023
7340.70 1037
7341.51 1062
7342.31 1002
7343.12 962
7343.93 1005
7344.74 1054
7345.55 982
7346.36 965
7347.17 971
7347.98 1023
7348.79 1000
7349.59 969
7350.40 993
7351.21 1022
7352.02 962
7352.83 1010
7353.64 1002
7354.45 925
7355.26 952
7356.07 1010
7356.88 1016
7357.69 980
7358.50 966
7359.31 928
7360.12 939
7360.93 917
7361.74 925
7362.54 954
7363.35 1035
7364.16 953
7364.97 961
7365.78 937
7366.59 1015
7367.40 1016
7368.21 982
7369.02 985
7369.83 932
7370.64 918
7371.45 905
7372.27 965
7373.08 1025
7373.89 953
7374.70 971
7375.51 962
7376.32 936
7377.13 925
7377.94 939
7378.75 891
7379.56 938
7380.37 984
7381.18 1051
7381.99 1032
7382.80 1060
7383.61 1035
7384.42 978
7385.24 1022
7386.05 1056
7386.86 986
7387.67 938
7388.48 903
7389.29 944
7390.10 895
7390.91 910
7391.72 906
7392.54 926
7393.35 929
7394.16 880
7394.97 889
7395.78 954
7396.59 941
7397.41 893
7398.22 844
7399.03 852
7399.84 937
7400.65 959
7401.46 908
7402.28 963
7403.09 815
7403.90 853
7404.71 935
7405.52 973
7406.34 921
7407.15 898
7407.96 949
7408.77 1024
7409.59 954
7410.40 893
7411.21 991
7412.02 975
7412.84 906
7413.65 908
7414.46 925
7415.27 910
7416.09 852
7416.90 906
7417.71 963
7418.52 909
7419.34 931
7420.15 965
7420.96 889
7421.78 965
7422.59 924
7423.40 960
7424.22 1025
7425.03 988
7425.84 981
7426.65 983
7427.47 957
7428.28 939
7429.09 978
7429.91 1003
7430.72 983
7431.54 1075
7432.35 1129
7433.16 1157
7433.98 1170
7434.79 1079
7435.60 1081
7436.42 1118
7437.23 1101
7438.05 1032
7438.86 1107
7439.67 1032
7440.49 1040
7441.30 965
7442.12 960
7442.93 910
7443.74 962
7444.56 1015
7445.37 997
7446.19 954
7447.00 933
7447.82 912
7448.63 919
7449.44 885
7450.26 933
7451.07 944
7451.89 882
7452.70 926
7453.52 1030
7454.33 912
7455.15 843
7455.96 880
7456.78 914
7457.59 944
7458.41 901
7459.22 933
7460.04 872
7460.85 956
7461.67 973
7462.48 938
7463.30 915
7464.11 961
7464.93 964
7465.74 1013
7466.56 962
7467.37 960
7468.19 979
7469.01 1023
7469.82 1009
7470.64 962
7471.45 995
7472.27 1049
7473.08 1059
7473.90 969
7474.72 922
7475.53 953
7476.35 986
7477.16 933
7477.98 978
7478.80 967
7479.61 948
7480.43 993
7481.24 974
7482.06 922
7482.88 923
7483.69 960
7484.51 1035
7485.33 947
7486.14 866
7486.96 924
7487.78 977
7488.59 937
7489.41 938
7490.23 933
7491.04 1025
7491.86 1049
7492.68 971
7493.49 989
7494.31 937
7495.13 943
7495.94 963
7496.76 976
7497.58 956
7498.40 992
7499.21 941
7500.03 931
7500.85 972
7501.67 926
7502.48 965
7503.30 979
7504.12 1005
7504.94 979
7505.75 1006
7506.57 1017
7507.39 989
7508.21 1007
7509.02 1060
7509.84 970
7510.66 983
7511.48 977
7512.30 955
7513.11 949
7513.93 984
7514.75 929
7515.57 945
7516.39 945
7517.20 920
7518.02 920
7518.84 946
7519.66 972
7520.48 959
7521.30 977
7522.11 985
7522.93 973
7523.75 933
7524.57 956
7525.39 916
7526.21 945
7527.03 1037
7527.84 1005
7528.66 946
7529.48 930
7530.30 1000
7531.12 975
7531.94 1025
7532.76 1038
7533.58 900
7534.40 950
7535.22 991
7536.03 992
7536.85 985
7537.67 985
7538.49 1016
7539.31 954
7540.13 995
7540.95 993
7541.77 1056
7542.59 1030
7543.41 1013
7544.23 1013
7545.05 1001
7545.87 1076
7546.69 1088
7547.51 1028
7548.33 1026
7549.15 1004
7549.97 1008
7550.79 1048
7551.61 1098
7552.43 1009
7553.25 1009
7554.07 1013
7554.89 1022
7555.71 1057
7556.53 1029
7557.35 1058
7558.17 1057
7558.99 1138
7559.81 1071
7560.63 1050
7561.45 1129
7562.27 1145
7563.09 1100
7563.92 1096
7564.74 1107
7565.56 1132
7566.38 1073
7567.20 1087
7568.02 1054
7568.84 1057
7569.66 1098
7570.48 1093
7571.30 1103
7572.13 1102
7572.95 1088
7573.77 1078
7574.59 1054
7575.41 1164
7576.23 1139
7577.05 1081
7577.88 1046
7578.70 1074
7579.52 1054
7580.34 1129
7581.16 1101
7581.98 1141
7582.81 1102
7583.63 1167
7584.45 1116
7585.27 1178
7586.09 1223
7586.92 1260
7587.74 1237
7588.56 1210
7589.38 1230
7590.20 1222
7591.03 1292
7591.85 1315
7592.67 1320
7593.49 1386
7594.32 1264
7595.14 1281
7595.96 1288
7596.78 1309
7597.61 1318
7598.43 1354
7599.25 1315
7600.07 1328
7600.90 1332
7601.72 1347
7602.54 1448
7603.36 1531
7604.19 1596
7605.01 1724
7605.83 1795
7606.66 1846
7607.48 1893
7608.30 1909
7609.13 1829
7609.95 1749
7610.77 1608
7611.60 1510
7612.42 1438
7613.24 1407
7614.07 1362
7614.89 1288
7615.71 1313
7616.54 1371
7617.36 1323
7618.18 1298
7619.01 1338
7619.83 1401
7620.66 1373
7621.48 1365
7622.30 1396
7623.13 1353
7623.95 1414
7624.78 1415
7625.60 1321
7626.42 1338
7627.25 1371
7628.07 1361
7628.90 1434
7629.72 1533
7630.55 1701
7631.37 1729
7632.19 1921
7633.02 2074
7633.84 2105
7634.67 2057
7635.49 2031
7636.32 1961
7637.14 1752
7637.97 1694
7638.79 1514
7639.62 1475
7640.44 1404
7641.27 1278
7642.09 1284
7642.92 1132
7643.74 1175
7644.57 1198
7645.39 1179
7646.22 1174
7647.04 1198
7647.87 1121
7648.69 1059
7649.52 1096
7650.34 1085
7651.17 1087
7651.99 1103
7652.82 1102
7653.65 1147
7654.47 1120
7655.30 1092
7656.12 1124
7656.95 1104
7657.77 1078
7658.60 1038
7659.43 1057
7660.25 1034
7661.08 1058
7661.90 1005
7662.73 1084
7663.56 994
7664.38 989
7665.21 986
7666.04 979
7666.86 1024
7667.69 1081
7668.51 1055
7669.34 1101
7670.17 1106
7670.99 1109
7671.82 1060
7672.65 1119
7673.47 1078
7674.30 1003
7675.13 1026
7675.95 1006
7676.78 1003
7677.61 1003
7678.44 984
7679.26 948
7680.09 983
7680.92 951
7681.74 936
7682.57 998
7683.40 1007
7684.23 995
7685.05 962
7685.88 1043
7686.71 1005
7687.53 1024
7688.36 1016
7689.19 1023
7690.02 1035
7690.85 921
7691.67 929
7692.50 1057
7693.33 998
7694.16 1031
7694.98 974
7695.81 988
7696.64 993
7697.47 979
7698.30 951
7699.12 1004
7699.95 984
7700.78 974
7701.61 970
7702.44 994
7703.26 916
7704.09 925
7704.92 954
7705.75 965
7706.58 914
7707.41 900
7708.24 938
7709.06 929
7709.89 888
7710.72 924
7711.55 964
7712.38 874
7713.21 867
7714.04 936
7714.87 877
7715.69 888
7716.52 939
7717.35 908
7718.18 905
7719.01 933
7719.84 882
7720.67 825
7721.50 890
7722.33 820
7723.16 813
7723.99 807
7724.82 913
7725.65 837
7726.48 870
7727.30 848
7728.13 845
7728.96 858
7729.79 863
7730.62 852
7731.45 818
7732.28 845
7733.11 880
7733.94 856
7734.77 839
7735.60 834
7736.43 827
7737.26 877
7738.09 824
7738.92 852
7739.75 860
7740.58 902
7741.41 841
7742.25 881
7743.08 781
7743.91 861
7744.74 883
7745.57 843
7746.40 843
7747.23 821
7748.06 873
7748.89 865
7749.72 830
7750.55 903
7751.38 894
7752.21 890
7753.04 887
7753.88 884
7754.71 877
7755.54 899
7756.37 877
7757.20 926
7758.03 833
7758.86 793
7759.69 848
7760.53 885
7761.36 851
7762.19 856
7763.02 870
7763.85 869
7764.68 865
7765.51 797
7766.35 875
7767.18 902
7768.01 888
7768.84 896
7769.67 902
7770.51 845
7771.34 857
7772.17 852
7773.00 833
7773.83 866
7774.67 836
7775.50 801
7776.33 822
7777.16 868
7777.99 850
7778.83 881
7779.66 822
7780.49 851
7781.32 868
7782.16 883
7782.99 842
7783.82 876
7784.65 886
7785.49 867
7786.32 816
7787.15 814
7787.99 868
7788.82 824
7789.65 789
7790.48 861
7791.32 846
7792.15 756
7792.98 824
7793.82 856
7794.65 761
7795.48 839
7796.32 832
7797.15 847
7797.98 820
7798.82 877
7799.65 849
7800.48 824
7801.32 891
7802.15 889
7802.99 908
7803.82 833
7804.65 906
7805.49 876
7806.32 864
7807.15 888
7807.99 827
7808.82 805
7809.66 851
7810.49 922
7811.32 915
7812.16 924
7812.99 994
7813.83 1020
7814.66 988
7815.50 982
7816.33 1078
7817.16 1113
7818.00 1041
7818.83 1082
7819.67 1101
7820.50 1050
7821.34 990
7822.17 994
7823.01 957
7823.84 975
7824.68 907
7825.51 875
7826.35 973
7827.18 939
7828.02 952
7828.85 957
7829.69 1006
7830.52 918
7831.36 949
7832.19 885
7833.03 906
7833.86 886
7834.70 881
7835.53 938
7836.37 940
7837.20 935
7838.04 941
7838.87 983
7839.71 896
7840.55 925
7841.38 915
7842.22 875
7843.05 938
7843.89 901
7844.72 939
7845.56 965
7846.40 958
7847.23 880
7848.07 937
7848.91 985
7849.74 1024
7850.58 1014
7851.41 1009
7852.25 1024
7853.09 1052
7853.92 963
7854.76 1058
7855.60 1093
7856.43 1169
7857.27 1036
7858.11 1110
7858.94 1216
7859.78 1281
7860.62 1399
7861.45 1419
7862.29 1488
7863.13 1385
7863.96 1225
7864.80 1186
7865.64 1130
7866.47 1032
7867.31 1025
7868.15 1073
7868.99 1096
7869.82 1018
7870.66 1022
7871.50 1043
7872.33 1096
7873.17 1065
7874.01 980
7874.85 1022
7875.68 1047
7876.52 1133
7877.36 1157
7878.20 1143
7879.03 1123
7879.87 1096
7880.71 1108
7881.55 1095
7882.39 1024
7883.22 1075
7884.06 1067
7884.90 1027
7885.74 983
7886.58 960
7887.41 1042
7888.25 911
7889.09 959
7889.93 1020
7890.77 977
7891.61 971
7892.44 1011
7893.28 1037
7894.12 1098
7894.96 1012
7895.80 1005
7896.64 987
7897.48 967
7898.31 900
7899.15 988
7899.99 997
7900.83 975
7901.67 974
7902.51 997
7903.35 920
7904.19 841
7905.03 900
7905.87 924
7906.70 887
7907.54 911
7908.38 912
7909.22 862
7910.06 932
7910.90 901
7911.74 897
7912.58 909
7913.42 870
7914.26 899
7915.10 940
7915.94 972
7916.78 929
7917.62 916
7918.46 913
7919.30 976
7920.14 981
7920.98 959
7921.82 1007
7922.66 982
7923.50 937
7924.34 956
7925.18 888
7926.02 845
7926.86 849
7927.70 899
7928.54 845
7929.38 830
7930.22 860
7931.06 876
7931.90 784
7932.74 765
7933.58 867
7934.42 865
7935.26 911
7936.10 828
7936.95 782
7937.79 815
7938.63 902
7939.47 875
7940.31 857
7941.15 828
7941.99 813
7942.83 814
7943.67 823
7944.51 857
7945.36 800
7946.20 800
7947.04 810
7947.88 856
7948.72 832
7949.56 783
7950.40 766
7951.25 846
7952.09 888
7952.93 852
7953.77 818
7954.61 852
7955.45 815
7956.30 821
7957.14 902
7957.98 882
7958.82 838
7959.66 828
7960.51 849
7961.35 852
7962.19 857
7963.03 794
7963.87 811
7964.72 796
7965.56 834
7966.40 822
7967.24 795
7968.09 810
7968.93 778
7969.77 785
7970.61 861
7971.46 865
7972.30 797
7973.14 824
7973.98 792
7974.83 755
7975.67 779
7976.51 832
7977.36 750
7978.20 786
7979.04 791
7979.89 796
7980.73 814
7981.57 770
7982.41 814
7983.26 755
7984.10 785
7984.94 729
7985.79 731
7986.63 753
7987.48 799
7988.32 816
7989.16 841
7990.01 797
7990.85 833
7991.69 828
7992.54 795
7993.38 729
7994.22 706
7995.07 677
7995.91 721
7996.76 716
7997.60 739
7998.44 740
7999.29 779
8000.13 720
8000.98 723
8001.82 795
8002.67 788
8003.51 744
8004.35 714
8005.20 713
8006.04 749
8006.89 780
8007.73 788
8008.58 777
8009.42 745
8010.27 718
8011.11 686
8011.96 781
8012.80 811
8013.65 739
8014.49 741
8015.34 741
8016.18 808
8017.03 721
8017.87 690
8018.72 728
8019.56 750
8020.41 765
8021.25 721
8022.10 754
8022.94 711
8023.79 736
8024.63 719
8025.48 757
8026.32 737
8027.17 777
8028.01 709
8028.86 727
8029.71 712
8030.55 717
8031.40 690
8032.24 713
8033.09 735
8033.94 717
8034.78 708
8035.63 683
8036.47 762
8037.32 734
8038.17 711
8039.01 737
8039.86 763
8040.70 724
8041.55 737
8042.40 730
8043.24 696
8044.09 734
8044.94 709
8045.78 663
8046.63 669
8047.48 720
8048.32 738
8049.17 774
8050.02 746
8050.86 726
8051.71 710
8052.56 765
8053.40 710
8054.25 726
8055.10 764
8055.95 727
8056.79 737
8057.64 723
8058.49 715
8059.33 693
8060.18 778
8061.03 698
8061.88 729
8062.72 743
8063.57 724
8064.42 694
8065.27 693
8066.11 703
8066.96 684
8067.81 691
8068.66 702
8069.50 709
8070.35 708
8071.20 680
8072.05 717
8072.90 710
8073.74 718
8074.59 676
8075.44 720
8076.29 704
8077.14 669
8077.99 625
8078.83 694
8079.68 695
8080.53 670
8081.38 679
8082.23 658
8083.08 719
8083.92 724
8084.77 676
8085.62 727
8086.47 712
8087.32 698
8088.17 724
8089.02 697
8089.87 664
8090.71 690
8091.56 697
8092.41 749
8093.26 783
8094.11 685
8094.96 683
8095.81 740
8096.66 692
8097.51 744
8098.36 769
8099.21 665
8100.06 735
8100.91 716
8101.75 732
8102.60 736
8103.45 751
8104.30 722
8105.15 625
8106.00 700
8106.85 683
8107.70 666
8108.55 630
8109.40 678
8110.25 735
8111.10 720
8111.95 658
8112.80 692
8113.65 730
8114.50 697
8115.35 693
8116.20 697
8117.05 675
8117.90 705
8118.75 681
8119.60 677
8120.46 754
8121.31 730
8122.16 671
8123.01 720
8123.86 706
8124.71 789
8125.56 776
8126.41 719
8127.26 674
8128.11 683
8128.96 715
8129.81 743
8130.66 779
8131.52 697
8132.37 717
8133.22 720
8134.07 725
8134.92 726
8135.77 711
8136.62 709
8137.47 731
8138.33 720
8139.18 729
8140.03 703
8140.88 728
8141.73 738
8142.58 766
8143.44 726
8144.29 720
8145.14 767
8145.99 772
8146.84 746
8147.69 722
8148.55 757
8149.40 771
8150.25 767
8151.10 793
8151.95 750
8152.81 775
8153.66 838
8154.51 874
8155.36 794
8156.22 768
8157.07 886
8157.92 927
8158.77 926
8159.63 861
8160.48 792
8161.33 799
8162.18 826
8163.04 744
8163.89 742
8164.74 749
8165.60 760
8166.45 771
8167.30 696
8168.15 739
8169.01 738
8169.86 755
8170.71 769
8171.57 755
8172.42 728
8173.27 692
8174.13 711
8174.98 734
8175.83 728
8176.69 748
8177.54 737
8178.39 775
8179.25 708
8180.10 728
8180.95 708
8181.81 747
8182.66 720
8183.52 681
8184.37 727
8185.22 696
8186.08 754
8186.93 779
8187.79 711
8188.64 728
8189.49 696
8190.35 744
8191.20 781
8192.06 719
8192.91 723
8193.76 705
8194.62 716
8195.47 725
8196.33 680
8197.18 746
8198.04 738
8198.89 677
8199.75 705
8200.60 706
8201.46 681
8202.31 699
8203.17 702
8204.02 648
8204.87 677
8205.73 661
8206.58 679
8207.44 674
8208.29 680
8209.15 651
8210.01 684
8210.86 724
8211.72 681
8212.57 642
8213.43 651
8214.28 644
8215.14 719
8215.99 723
8216.85 677
8217.70 667
8218.56 687
8219.42 666
8220.27 696
8221.13 719
8221.98 699
8222.84 664
8223.69 692
8224.55 678
8225.41 716
8226.26 680
8227.12 680
8227.97 709
8228.83 709
8229.69 756
8230.54 710
8231.40 709
8232.26 672
8233.11 730
8233.97 747
8234.82 690
8235.68 695
8236.54 651
8237.39 623
8238.25 730
8239.11 690
8239.96 683
8240.82 747
8241.68 669
8242.54 661
8243.39 653
8244.25 716
8245.11 694
8245.96 634
8246.82 704
8247.68 688
8248.53 688
8249.39 660
8250.25 658
8251.11 674
8251.96 640
8252.82 674
8253.68 713
8254.54 619
8255.39 634
8256.25 682
8257.11 707
8257.97 741
8258.82 620
8259.68 656
8260.54 747
8261.40 655
8262.26 689
8263.11 698
8263.97 654
8264.83 686
8265.69 737
8266.55 737
8267.40 712
8268.26 706
8269.12 671
8269.98 667
8270.84 664
8271.70 700
8272.55 717
8273.41 675
8274.27 694
8275.13 704
8275.99 698
8276.85 678
8277.71 712
8278.56 705
8279.42 689
8280.28 719
8281.14 665
8282.00 669
8282.86 700
8283.72 677
8284.58 660
8285.44 688
8286.29 734
8287.15 673
8288.01 633
8288.87 684
8289.73 757
8290.59 751
8291.45 716
8292.31 752
8293.17 733
8294.03 691
8294.89 689
8295.75 664
8296.61 725
8297.47 728
8298.33 754
8299.19 779
8300.05 696
8300.91 778
8301.77 713
8302.63 736
8303.49 666
8304.35 725
8305.21 775
8306.07 734
8306.93 767
8307.79 738
8308.65 700
8309.51 681
8310.37 666
8311.23 733
8312.09 721
8312.95 662
8313.81 656
8314.67 721
8315.53 782
8316.39 757
8317.25 804
8318.11 861
8318.98 817
8319.84 860
8320.70 769
8321.56 725
8322.42 782
8323.28 780
8324.14 719
8325.00 726
8325.86 718
8326.73 738
8327.59 687
8328.45 666
8329.31 671
8330.17 675
8331.03 718
8331.89 692
8332.76 617
8333.62 638
8334.48 649
8335.34 669
8336.20 649
8337.06 672
8337.93 669
8338.79 674
8339.65 691
8340.51 663
8341.37 658
8342.24 671
8343.10 730
8343.96 735
8344.82 684
8345.68 738
8346.55 813
8347.41 807
8348.27 799
8349.13 790
8350.00 738
8350.86 695
8351.72 718
8352.58 726
8353.45 725
8354.31 768
8355.17 749
8356.03 715
8356.90 720
8357.76 708
8358.62 732
8359.49 684
8360.35 706
8361.21 677
8362.08 657
8362.94 638
8363.80 651
8364.66 632
8365.53 638
8366.39 650
8367.25 696
8368.12 666
8368.98 708
8369.84 753
8370.71 666
8371.57 634
8372.44 705
8373.30 726
8374.16 710
8375.03 705
8375.89 714
8376.75 716
8377.62 682
8378.48 680
8379.35 724
8380.21 715
8381.07 749
8381.94 681
8382.80 690
8383.67 682
8384.53 701
8385.40 700
8386.26 697
8387.12 676
8387.99 708
8388.85 686
8389.72 674
8390.58 699
8391.45 723
8392.31 698
8393.18 653
8394.04 705
8394.91 718
8395.77 746
8396.64 718
8397.50 662
8398.37 671
8399.23 663
8400.10 689
8400.96 651
8401.83 709
8402.69 709
8403.56 624
8404.42 669
8405.29 650
8406.15 706
8407.02 728
8407.88 715
8408.75 733
8409.61 663
8410.48 682
8411.34 749
8412.21 722
8413.08 721
8413.94 741
8414.81 715
8415.67 726
8416.54 743
8417.41 730
8418.27 687
8419.14 668
8420.00 719
8420.87 761
8421.74 693
8422.60 693
8423.47 743
8424.33 676
8425.20 704
8426.07 739
8426.93 797
8427.80 729
8428.67 748
8429.53 743
8430.40 788
8431.27 740
8432.13 760
8433.00 792
8433.87 819
8434.73 770
8435.60 810
8436.47 808
8437.33 842
8438.20 812
8439.07 823
8439.94 825
8440.80 809
8441.67 835
8442.54 908
8443.40 1011
8444.27 929
8445.14 931
8446.01 880
8446.87 931
8447.74 891
8448.61 889
8449.48 811
8450.34 845
8451.21 874
8452.08 863
8452.95 865
8453.82 927
8454.68 980
8455.55 857
8456.42 973
8457.29 1024
8458.15 1041
8459.02 1086
8459.89 1119
8460.76 1116
8461.63 1065
8462.50 1085
8463.36 1109
8464.23 1061
8465.10 973
8465.97 931
8466.84 1021
8467.71 991
8468.57 1019
8469.44 1189
8470.31 1181
8471.18 1361
8472.05 1375
8472.92 1468
8473.79 1439
8474.66 1349
8475.53 1350
8476.39 1277
8477.26 1124
8478.13 1084
8479.00 1017
8479.87 1006
8480.74 1017
8481.61 967
8482.48 1000
8483.35 938
8484.22 896
8485.09 864
8485.96 796
8486.83 813
8487.69 850
8488.56 882
8489.43 877
8490.30 817
8491.17 883
8492.04 878
8492.91 887
8493.78 900
8494.65 844
8495.52 829
8496.39 898
8497.26 910
8498.13 891
8499.00 831
8499.87 870
8500.74 861
8501.61 859
8502.48 861
8503.35 872
8504.22 915
8505.10 881
8505.97 878
8506.84 883
8507.71 907
8508.58 922
8509.45 948
8510.32 992
8511.19 1007
8512.06 976
8512.93 959
8513.80 992
8514.67 1009
8515.54 990
8516.42 905
8517.29 953
8518.16 963
8519.03 926
8519.90 980
8520.77 990
8521.64 989
8522.51 915
8523.39 919
8524.26 948
8525.13 870
8526.00 913
8526.87 918
8527.74 951
8528.61 908
8529.49 893
8530.36 967
8531.23 998
8532.10 969
8532.97 1017
8533.85 1044
8534.72 1048
8535.59 1049
8536.46 1081
8537.33 1138
8538.21 1086
8539.08 1076
8539.95 1127
8540.82 1126
8541.69 1048
8542.57 1009
8543.44 1017
8544.31 1065
8545.18 1040
8546.06 999
8546.93 1028
8547.80 1049
8548.67 943
8549.55 1042
8550.42 1058
8551.29 1139
8552.17 1209
8553.04 1414
8553.91 1624
8554.78 1798
8555.66 1905
8556.53 1974
8557.40 2088
8558.28 2041
8559.15 1896
8560.02 1750
8560.90 1508
8561.77 1376
8562.64 1206
8563.52 1115
8564.39 1024
8565.26 945
8566.14 974
8567.01 947
8567.89 871
8568.76 859
8569.63 880
8570.51 926
8571.38 932
8572.25 910
8573.13 841
8574.00 838
8574.88 888
8575.75 862
8576.62 895
8577.50 872
8578.37 804
8579.25 825
8580.12 774
8581.00 819
8581.87 853
8582.74 804
8583.62 755
8584.49 875
8585.37 786
8586.24 846
8587.12 872
8587.99 851
8588.87 819
8589.74 847
8590.62 800
8591.49 876
8592.37 930
8593.24 913
8594.12 904
8594.99 888
8595.87 944
8596.74 1018
8597.62 973
8598.49 1002
8599.37 1002
8600.24 896
8601.12 866
8601.99 867
8602.87 882
8603.74 885
8604.62 842
8605.49 815
8606.37 809
8607.25 802
8608.12 798
8609.00 880
8609.87 827
8610.75 879
8611.63 867
8612.50 847
8613.38 876
8614.25 896
8615.13 906
8616.01 861
8616.88 890
8617.76 850
8618.63 862
8619.51 821
8620.39 863
8621.26 844
8622.14 818
8623.02 782
8623.89 818
8624.77 839
8625.65 867
8626.52 860
8627.40 829
8628.28 879
8629.15 895
8630.03 850
8630.91 875
8631.78 853
8632.66 895
8633.54 948
8634.41 844
8635.29 746
8636.17 820
8637.05 807
8637.92 858
8638.80 826
8639.68 821
8640.56 847
8641.43 818
8642.31 865
8643.19 841
8644.06 819
8644.94 889
8645.82 796
8646.70 769
8647.58 803
8648.45 794
8649.33 752
8650.21 804
8651.09 765
8651.96 839
8652.84 791
8653.72 808
8654.60 820
8655.48 777
8656.36 783
8657.23 825
8658.11 823
8658.99 761
8659.87 761
8660.75 779
8661.63 839
8662.50 736
8663.38 816
8664.26 849
8665.14 847
8666.02 787
8666.90 857
8667.78 820
8668.65 815
8669.53 824
8670.41 816
8671.29 859
8672.17 861
8673.05 857
8673.93 850
8674.81 872
8675.69 848
8676.57 857
8677.45 836
8678.32 870
8679.20 906
8680.08 809
8680.96 845
8681.84 904
8682.72 887
8683.60 909
8684.48 931
8685.36 823
8686.24 874
8687.12 875
8688.00 826
8688.88 881
8689.76 916
8690.64 961
8691.52 1063
8692.40 1151
8693.28 1270
8694.16 1357
8695.04 1398
8695.92 1427
8696.80 1412
8697.68 1380
8698.56 1250
8699.44 1128
8700.32 966
8701.20 956
8702.08 887
8702.96 837
8703.84 866
8704.72 825
8705.60 816
8706.49 773
8707.37 775
8708.25 767
8709.13 797
8710.01 782
8710.89 737
8711.77 755
8712.65 826
8713.53 760
8714.41 697
8715.29 716
8716.18 755
8717.06 786
8717.94 774
8718.82 687
8719.70 742
8720.58 726
8721.46 765
8722.35 715
8723.23 708
8724.11 763
8724.99 771
8725.87 714
8726.75 710
8727.64 674
8728.52 801
8729.40 819
8730.28 849
8731.16 845
8732.05 815
8732.93 794
8733.81 785
8734.69 804
8735.57 839
8736.46 795
8737.34 778
8738.22 768
8739.10 714
8739.99 709
8740.87 714
8741.75 730
8742.63 752
8743.52 762
8744.40 719
8745.28 688
8746.16 680
8747.05 693
8747.93 674
8748.81 708
8749.70 708
8750.58 707
8751.46 692
8752.34 680
8753.23 705
8754.11 796
8754.99 780
8755.88 760
8756.76 819
8757.64 805
8758.53 845
8759.41 889
8760.29 858
8761.18 821
8762.06 849
8762.94 869
8763.83 910
8764.71 836
8765.60 830
8766.48 857
8767.36 836
8768.25 844
8769.13 895
8770.01 877
8770.90 818
8771.78 831
8772.67 838
8773.55 800
8774.43 772
8775.32 790
8776.20 753
8777.09 702
8777.97 673
8778.86 733
8779.74 730
8780.63 693
8781.51 676
8782.39 654
8783.28 719
8784.16 647
8785.05 665
8785.93 634
8786.82 637
8787.70 686
8788.59 648
8789.47 615
8790.36 631
8791.24 678
8792.13 673
8793.01 650
8793.90 650
8794.78 657
8795.67 655
8796.55 678
8797.44 689
8798.32 689
8799.21 605
8800.10 672
8800.98 702
8801.87 590
8802.75 605
8803.64 649
8804.52 643
8805.41 657
8806.29 644
8807.18 655
8808.07 665
8808.95 659
8809.84 680
8810.72 668
8811.61 596
8812.50 674
8813.38 599
8814.27 595
8815.15 692
8816.04 681
8816.93 634
8817.81 613
8818.70 643
8819.59 622
8820.47 625
8821.36 592
8822.25 602
8823.13 599
8824.02 620
8824.91 616
8825.79 639
8826.68 582
8827.57 618
8828.45 627
8829.34 628
8830.23 615
8831.11 640
8832.00 675
8832.89 674
8833.78 675
8834.66 618
8835.55 631
8836.44 621
8837.32 669
8838.21 609
8839.10 628
8839.99 605
8840.87 603
8841.76 560
8842.65 597
8843.54 610
8844.42 596
8845.31 618
8846.20 642
8847.09 609
8847.98 578
8848.86 657
8849.75 609
8850.64 571
8851.53 577
8852.42 605
8853.30 585
8854.19 605
8855.08 575
8855.97 571
8856.86 612
8857.75 596
8858.63 666
8859.52 572
8860.41 529
8861.30 549
8862.19 609
8863.08 621
8863.97 551
8864.85 561
8865.74 569
8866.63 557
8867.52 573
8868.41 617
8869.30 633
8870.19 563
8871.08 554
8871.97 574
8872.85 586
8873.74 537
8874.63 596
8875.52 543
8876.41 574
8877.30 552
8878.19 531
8879.08 565
8879.97 598
8880.86 497
8881.75 548
8882.64 561
8883.53 542
8884.42 576
8885.31 588
8886.20 620
8887.09 583
8887.98 587
8888.87 574
8889.76 556
8890.65 578
8891.54 582
8892.43 602
8893.32 575
8894.21 528
8895.10 523
8895.99 615
8896.88 567
8897.77 583
8898.66 565
8899.55 511
8900.44 580
8901.33 642
8902.22 588
8903.11 562
8904.00 564
8904.89 600
8905.78 595
8906.67 535
8907.56 571
8908.46 549
8909.35 566
8910.24 562
8911.13 555
8912.02 576
8912.91 598
8913.80 575
8914.69 617
8915.58 585
8916.48 554
8917.37 547
8918.26 534
8919.15 538
8920.04 581
8920.93 574
8921.82 590
8922.72 573
8923.61 572
8924.50 548
8925.39 556
8926.28 529
8927.18 524
8928.07 565
8928.96 525
8929.85 553
8930.74 562
8931.64 525
8932.53 546
8933.42 604
8934.31 560
8935.20 563
8936.10 554
8936.99 522
8937.88 564
8938.77 561
8939.67 552
8940.56 504
8941.45 588
8942.34 586
8943.24 516
8944.13 519
8945.02 534
8945.91 577
8946.81 560
8947.70 543
8948.59 557
8949.49 554
8950.38 534
8951.27 534
8952.16 526
8953.06 555
8953.95 537
8954.84 558
8955.74 550
8956.63 534
8957.52 554
8958.42 527
8959.31 512
8960.20 567
8961.10 542
8961.99 563
8962.89 511
8963.78 528
8964.67 559
8965.57 573
8966.46 555
8967.35 535
8968.25 611
8969.14 615
8970.04 667
8970.93 577
8971.82 592
8972.72 512
8973.61 557
8974.51 535
8975.40 569
8976.30 574
8977.19 528
8978.08 512
8978.98 567
8979.87 527
8980.77 555
8981.66 539
8982.56 534
8983.45 590
8984.35 586
8985.24 524
8986.14 538
8987.03 511
8987.93 530
8988.82 532
8989.72 487
8990.61 465
8991.51 453
8992.40 519
8993.30 514
8994.19 514
8995.09 493
8995.98 519
8996.88 541
8997.77 527
8998.67 523
8999.56 518
9000.46 542
9001.35 537
9002.25 519
9003.15 549
9004.04 537
9004.94 525
9005.83 530
9006.73 537
9007.62 556
9008.52 568
9009.42 568
9010.31 514
9011.21 504
9012.10 494
9013.00 511
9013.90 499
9014.79 451
9015.69 545
9016.59 522
9017.48 481
9018.38 507
9019.27 573
9020.17 522
9021.07 522
9021.96 537
9022.86 491
9023.76 521
9024.65 553
9025.55 507
9026.45 483
9027.34 556
9028.24 526
9029.14 532
9030.04 478
9030.93 489
9031.83 517
9032.73 533
9033.62 512
9034.52 509
9035.42 504
9036.32 524
9037.21 550
9038.11 517
9039.01 545
9039.90 566
9040.80 549
9041.70 522
9042.60 554
9043.50 499
9044.39 513
9045.29 501
9046.19 522
9047.09 518
9047.98 503
9048.88 542
9049.78 515
9050.68 519
9051.58 481
9052.47 528
9053.37 527
9054.27 571
9055.17 521
9056.07 527
9056.97 485
9057.86 490
9058.76 519
9059.66 490
9060.56 517
9061.46 519
9062.36 523
9063.25 514
9064.15 508
9065.05 500
9065.95 544
9066.85 558
9067.75 531
9068.65 504
9069.55 531
9070.45 493
9071.34 459
9072.24 507
9073.14 575
9074.04 571
9074.94 521
9075.84 550
9076.74 485
9077.64 495
9078.54 478
9079.44 504
9080.34 511
9081.24 519
9082.14 542
9083.04 493
9083.94 488
9084.84 502
9085.74 464
9086.63 555
9087.53 578
9088.43 550
9089.33 520
9090.23 513
9091.13 517
9092.03 495
9092.93 493
9093.83 569
9094.74 567
9095.64 525
9096.54 557
9097.44 553
9098.34 501
9099.24 521
9100.14 534
9101.04 534
9101.94 540
9102.84 509
9103.74 549
9104.64 524
9105.54 542
9106.44 485
9107.34 474
9108.24 544
9109.14 540
9110.05 517
9110.95 539
9111.85 499
9112.75 491
9113.65 463
9114.55 466
9115.45 507
9116.35 491
9117.25 561
9118.16 532
9119.06 511
9119.96 516
9120.86 509
9121.76 521
9122.66 512
9123.56 498
9124.47 492
9125.37 475
9126.27 511
9127.17 522
9128.07 554
9128.98 464
9129.88 466
9130.78 458
9131.68 519
9132.58 500
9133.49 533
9134.39 529
9135.29 535
9136.19 498
9137.09 475
9138.00 472
9138.90 466
9139.80 503
9140.70 526
9141.61 503
9142.51 476
9143.41 502
9144.31 481
9145.22 469
9146.12 478
9147.02 446
9147.93 540
9148.83 509
9149.73 492
9150.63 476
9151.54 504
9152.44 541
9153.34 516
9154.25 467
9155.15 481
9156.05 492
9156.96 501
9157.86 486
9158.76 479
9159.67 476
9160.57 481
9161.47 497
9162.38 512
9163.28 536
9164.18 537
9165.09 475
9165.99 478
9166.90 464
9167.80 461
9168.70 486
9169.61 470
9170.51 505
9171.41 436
9172.32 487
9173.22 470
9174.13 466
9175.03 507
9175.94 523
9176.84 490
9177.74 456
9178.65 503
9179.55 482
9180.46 484
9181.36 464
9182.27 488
9183.17 514
9184.08 488
9184.98 524
9185.88 525
9186.79 470
9187.69 475
9188.60 501
9189.50 470
9190.41 454
9191.31 511
9192.22 501
9193.12 534
9194.03 473
9194.93 519
9195.84 509
9196.74 481
9197.65 500
9198.56 547
9199.46 553
9200.37 543
9201.27 644
9202.18 626
9203.08 578
9203.99 588
9204.89 596
9205.80 605
9206.71 561
9207.61 560
9208.52 590
9209.42 510
9210.33 561
9211.23 508
9212.14 519
9213.05 499
9213.95 505
9214.86 478
9215.77 537
9216.67 508
9217.58 485
9218.48 461
9219.39 491
9220.30 484
9221.20 454
9222.11 475
9223.02 496
9223.92 455
9224.83 485
9225.74 503
9226.64 486
9227.55 513
9228.46 489
9229.36 502
9230.27 499
9231.18 523
9232.08 483
9232.99 471
9233.90 500
9234.81 476
9235.71 514
9236.62 460
9237.53 434
9238.43 459
9239.34 495
9240.25 469
9241.16 456
9242.06 486
9242.97 548
9243.88 485
9244.79 461
9245.69 486
9246.60 469
9247.51 495
9248.42 496
9249.33 518
9250.23 456
9251.14 451
9252.05 461
9252.96 490
9253.87 475
9254.77 468
9255.68 451
9256.59 481
9257.50 461
9258.41 485
9259.31 474
9260.22 491
9261.13 491
9262.04 461
9262.95 481
9263.86 455
9264.77 495
9265.67 507
9266.58 511
9267.49 496
9268.40 516
9269.31 472
9270.22 478
9271.13 457
9272.04 462
9272.94 526
9273.85 515
9274.76 516
9275.67 494
9276.58 472
9277.49 487
9278.40 468
9279.31 465
9280.22 481
9281.13 537
9282.04 514
9282.95 542
9283.86 493
9284.77 467
9285.68 495
9286.59 506
9287.49 461
9288.40 476
9289.31 469
9290.22 475
9291.13 503
9292.04 486
9292.95 484
9293.86 559
9294.77 498
9295.68 508
9296.59 521
9297.50 485
9298.41 484
9299.33 481
9300.24 516
9301.15 512
9302.06 513
9302.97 518
9303.88 541
9304.79 469
9305.70 469
9306.61 451
9307.52 490
9308.43 532
9309.34 522
9310.25 485
9311.16 519
9312.07 525
9312.98 535
9313.90 551
9314.81 535
9315.72 518
9316.63 486
9317.54 571
9318.45 511
9319.36 459
9320.27 439
9321.19 467
9322.10 485
9323.01 495
9323.92 479
9324.83 538
9325.74 541
9326.65 501
9327.57 507
9328.48 480
9329.39 503
9330.30 460
9331.21 461
9332.13 484
9333.04 510
9333.95 463
9334.86 464
9335.77 491
9336.69 481
9337.60 494
9338.51 472
9339.42 496
9340.33 470
9341.25 478
9342.16 505
9343.07 483
9343.98 507
9344.90 524
9345.81 473
9346.72 475
9347.63 504
9348.55 505
9349.46 536
9350.37 530
9351.29 546
9352.20 524
9353.11 480
9354.02 434
9354.94 470
9355.85 489
9356.76 472
9357.68 461
9358.59 481
9359.50 467
9360.42 442
9361.33 480
9362.24 486
9363.16 459
9364.07 494
9364.98 520
9365.90 474
9366.81 435
9367.72 505
9368.64 471
9369.55 448
9370.47 497
9371.38 477
9372.29 502
9373.21 488
9374.12 518
9375.04 502
9375.95 490
9376.86 532
9377.78 501
9378.69 474
9379.61 488
9380.52 478
9381.43 557
9382.35 496
9383.26 454
9384.18 498
9385.09 484
9386.01 554
9386.92 518
9387.84 486
9388.75 497
9389.67 481
9390.58 536
9391.49 516
9392.41 512
9393.32 556
9394.24 580
9395.15 541
9396.07 561
9396.98 554
9397.90 577
9398.81 526
9399.73 535
9400.65 513
9401.56 504
9402.48 588
9403.39 535
9404.31 477
9405.22 464
9406.14 473
9407.05 527
9407.97 478
9408.88 470
9409.80 471
9410.72 514
9411.63 520
9412.55 509
9413.46 523
9414.38 494
9415.30 512
9416.21 510
9417.13 467
9418.04 493
9418.96 481
9419.88 495
9420.79 495
9421.71 492
9422.62 525
9423.54 591
9424.46 476
9425.37 516
9426.29 492
9427.21 500
9428.12 503
9429.04 493
9429.96 491
9430.87 517
9431.79 522
9432.71 521
9433.62 523
9434.54 533
9435.46 503
9436.37 473
9437.29 524
9438.21 504
9439.13 493
9440.04 568
9440.96 566
9441.88 520
9442.80 499
9443.71 496
9444.63 510
9445.55 471
9446.46 498
9447.38 542
9448.30 511
9449.22 520
9450.14 543
9451.05 567
9451.97 617
9452.89 593
9453.81 587
9454.72 642
9455.64 654
9456.56 637
9457.48 600
9458.40 585
9459.31 601
9460.23 563
9461.15 544
9462.07 552
9462.99 512
9463.91 468
9464.82 506
9465.74 531
9466.66 519
9467.58 503
9468.50 530
9469.42 525
9470.34 550
9471.25 529
9472.17 518
9473.09 488
9474.01 504
9474.93 543
9475.85 538
9476.77 477
9477.69 516
9478.60 561
9479.52 556
9480.44 593
9481.36 573
9482.28 604
9483.20 577
9484.12 536
9485.04 547
9485.96 593
9486.88 545
9487.80 535
9488.72 519
9489.64 542
9490.56 528
9491.48 525
9492.40 506
9493.32 529
9494.24 541
9495.16 503
9496.08 532
9497.00 543
9497.92 563
9498.84 531
9499.76 560
9500.68 489
9501.60 538
9502.52 509
9503.44 499
9504.36 510
9505.28 503
9506.20 494
9507.12 523
9508.04 497
9508.96 492
9509.88 526
9510.80 548
9511.72 513
9512.64 517
9513.56 519
9514.48 561
9515.40 545
9516.32 533
9517.25 543
9518.17 571
9519.09 494
9520.01 545
9520.93 532
9521.85 536
9522.77 522
9523.69 554
9524.61 503
9525.54 475
9526.46 475
9527.38 498
9528.30 503
9529.22 551
9530.14 550
9531.06 524
9531.99 562
9532.91 527
9533.83 500
9534.75 539
9535.67 525
9536.60 515
9537.52 617
9538.44 608
9539.36 529
9540.28 494
9541.21 530
9542.13 493
9543.05 515
9543.97 514
9544.89 548
9545.82 568
9546.74 568
9547.66 523
9548.58 506
9549.51 501
9550.43 536
9551.35 526
9552.27 511
9553.20 564
9554.12 526
9555.04 535
9555.96 550
9556.89 584
9557.81 524
9558.73 575
9559.66 541
9560.58 544
9561.50 531
9562.43 563
9563.35 528
9564.27 542
9565.19 554
9566.12 534
9567.04 545
9567.96 585
9568.89 587
9569.81 574
9570.74 581
9571.66 535
9572.58 570
9573.51 585
9574.43 553
9575.35 574
9576.28 553
9577.20 553
9578.13 508
9579.05 541
9579.97 581
9580.90 609
9581.82 641
9582.75 601
9583.67 563
9584.59 602
9585.52 551
9586.44 556
9587.37 572
9588.29 636
9589.22 589
9590.14 596
9591.06 556
9591.99 560
9592.91 620
9593.84 595
9594.76 574
9595.69 598
9596.61 634
9597.54 592
9598.46 611
9599.39 571
9600.31 603
9601.24 564
9602.16 615
9603.09 658
9604.01 628
9604.94 603
9605.86 607
9606.79 661
9607.71 635
9608.64 620
9609.56 604
9610.49 618
9611.41 644
9612.34 688
9613.27 697
9614.19 663
9615.12 669
9616.04 684
9616.97 668
9617.89 649
9618.82 659
9619.75 652
9620.67 646
9621.60 607
9622.52 665
9623.45 701
9624.38 727
9625.30 731
9626.23 681
9627.15 732
9628.08 685
9629.01 730
9629.93 796
9630.86 700
9631.79 723
9632.71 757
9633.64 738
9634.57 759
9635.49 758
9636.42 846
9637.35 841
9638.27 807
9639.20 812
9640.13 789
9641.05 792
9641.98 811
9642.91 836
9643.83 870
9644.76 854
9645.69 879
9646.62 864
9647.54 932
9648.47 1030
9649.40 1077
9650.32 1051
9651.25 1126
9652.18 1212
9653.11 1156
9654.03 1175
9654.96 1133
9655.89 1094
9656.82 1057
9657.75 1038
9658.67 1023
9659.60 1031
9660.53 1007
9661.46 1037
9662.38 1031
9663.31 988
9664.24 1004
9665.17 1026
9666.10 1061
9667.02 1058
9667.95 1125
9668.88 1100
9669.81 1170
9670.74 1210
9671.67 1154
9672.59 1155
9673.52 1184
9674.45 1097
9675.38 1069
9676.31 1113
9677.24 1040
9678.17 1058
9679.10 1005
9680.02 1021
9680.95 1004
9681.88 1038
9682.81 1116
9683.74 1098
9684.67 1068
9685.60 1140
9686.53 1179
9687.46 1155
9688.39 1128
9689.31 1120
9690.24 1225
9691.17 1166
9692.10 1187
9693.03 1156
9693.96 1186
9694.89 1187
9695.82 1367
9696.75 1380
9697.68 1420
9698.61 1594
9699.54 1701
9700.47 1772
9701.40 1858
9702.33 1851
9703.26 1857
9704.19 1759
9705.12 1691
9706.05 1520
9706.98 1392
9707.91 1284
9708.84 1182
9709.77 1174
9710.70 1119
9711.63 1106
9712.56 1072
9713.49 1102
9714.42 1087
9715.35 1057
9716.28 1087
9717.21 1073
9718.14 1051
9719.07 1045
9720.00 1099
9720.93 1036
9721.87 1040
9722.80 1022
9723.73 1019
9724.66 981
9725.59 1025
9726.52 971
9727.45 992
9728.38 978
9729.31 954
9730.24 1011
9731.18 990
9732.11 1003
9733.04 1009
9733.97 1004
9734.90 1044
9735.83 995
9736.76 1020
9737.70 1041
9738.63 1073
9739.56 1038
9740.49 1020
9741.42 1089
9742.35 1011
9743.29 933
9744.22 975
9745.15 947
9746.08 927
9747.01 935
9747.95 949
9748.88 979
9749.81 966
9750.74 963
9751.67 949
9752.61 923
9753.54 945
9754.47 940
9755.40 1040
9756.34 1003
9757.27 988
9758.20 966
9759.13 971
9760.07 964
9761.00 961
9761.93 979
9762.87 968
9763.80 1023
9764.73 1033
9765.66 1015
9766.60 1012
9767.53 984
9768.46 1005
9769.40 1068
9770.33 1063
9771.26 1130
9772.20 1070
9773.13 1054
9774.06 1078
9775.00 1103
9775.93 1137
9776.86 1070
9777.80 1055
9778.73 1081
9779.66 1097
9780.60 1180
9781.53 1165
9782.46 1202
9783.40 1290
9784.33 1288
9785.26 1362
9786.20 1364
9787.13 1384
9788.07 1395
9789.00 1395
9789.93 1287
9790.87 1273
9791.80 1216
9792.74 1100
9793.67 1104
9794.61 1109
9795.54 1076
9796.47 1106
9797.41 1190
9798.34 1195
9799.28 1277
9800.21 1297
9801.15 1335
9802.08 1319
9803.02 1273
9803.95 1259
9804.89 1231
9805.82 1141
9806.76 1045
9807.69 974
9808.63 946
9809.56 882
9810.50 834
9811.43 859
9812.37 824
9813.30 812
9814.24 839
9815.17 840
9816.11 875
9817.04 849
9817.98 843
9818.91 877
9819.85 863
9820.78 838
9821.72 826
9822.65 794
9823.59 855
9824.53 870
9825.46 842
9826.40 905
9827.33 916
9828.27 868
9829.21 796
9830.14 759
9831.08 820
9832.01 794
9832.95 811
9833.89 820
9834.82 856
9835.76 830
9836.69 855
9837.63 858
9838.57 786
9839.50 829
9840.44 815
9841.38 858
9842.31 836
9843.25 829
9844.19 851
9845.12 833
9846.06 852
9847.00 830
9847.93 829
9848.87 795
9849.81 852
9850.74 825
9851.68 804
9852.62 798
9853.56 840
9854.49 782
9855.43 819
9856.37 808
9857.30 799
9858.24 806
9859.18 806
9860.12 766
9861.05 773
9861.99 749
9862.93 799
9863.87 831
9864.80 836
9865.74 827
9866.68 761
9867.62 798
9868.56 827
9869.49 807
9870.43 868
9871.37 828
9872.31 865
9873.24 799
9874.18 853
9875.12 864
9876.06 874
9877.00 821
9877.94 852
9878.87 844
9879.81 848
9880.75 829
9881.69 857
9882.63 836
9883.57 855
9884.50 848
9885.44 893
9886.38 859
9887.32 820
9888.26 846
9889.20 804
9890.14 844
9891.08 818
9892.02 780
9892.95 769
9893.89 751
9894.83 723
9895.77 797
9896.71 784
9897.65 737
9898.59 715
9899.53 781
9900.47 783
9901.41 770
9902.35 837
9903.29 834
9904.23 827
9905.16 779
9906.10 822
9907.04 828
9907.98 848
9908.92 859
9909.86 826
9910.80 896
9911.74 909
9912.68 877
9913.62 889
9914.56 916
9915.50 916
9916.44 823
9917.38 864
9918.32 940
9919.26 921
9920.20 891
9921.14 873
9922.08 879
9923.02 933
9923.97 1002
9924.91 1178
9925.85 1477
9926.79 1715
9927.73 1920
9928.67 2085
9929.61 2258
9930.55 2260
9931.49 2190
9932.43 1865
9933.37 1691
9934.31 1492
9935.25 1326
9936.20 1155
9937.14 1036
9938.08 929
9939.02 909
9939.96 917
9940.90 842
9941.84 762
9942.78 847
9943.73 845
9944.67 782
9945.61 792
9946.55 775
9947.49 802
9948.43 825
9949.37 767
9950.32 762
9951.26 720
9952.20 789
9953.14 796
9954.08 792
9955.03 729
9955.97 706
9956.91 742
9957.85 750
9958.79 731
9959.74 744
9960.68 724
9961.62 716
9962.56 737
9963.50 746
9964.45 756
9965.39 747
9966.33 761
9967.27 770
9968.22 805
9969.16 764
9970.10 743
9971.04 754
9971.99 740
9972.93 687
9973.87 676
9974.82 646
9975.76 653
9976.70 653
9977.64 659
9978.59 629
9979.53 624
9980.47 666
9981.42 619
9982.36 621
9983.30 617
9984.25 700
9985.19 685
9986.13 688
9987.08 668
9988.02 623
9988.96 651
9989.91 664
9990.85 637
9991.80 644
9992.74 739
9993.68 726
9994.63 676
9995.57 642
9996.51 688
9997.46 662
9998.40 632
9999.35 651
10000.29 679
10001.23 750
10002.18 712
10003.12 678
10004.07 697
10005.01 716
10005.96 718
10006.90 708
10007.84 705
10008.79 715
10009.73 718
10010.68 743
10011.62 695
10012.57 674
10013.51 655
10014.46 675
10015.40 692
10016.35 674
10017.29 657
10018.24 630
10019.18 635
10020.13 650
10021.07 597
10022.02 625
10022.96 613
10023.91 620
10024.85 626
10025.80 675
10026.74 675
10027.69 682
10028.63 676
10029.58 654
10030.52 641
10031.47 620
10032.42 616
10033.36 631
10034.31 593
10035.25 605
10036.20 585
10037.14 579
10038.09 581
10039.04 572
10039.98 552
10040.93 580
10041.87 620
10042.82 610
10043.77 565
10044.71 580
10045.66 553
10046.60 568
10047.55 600
10048.50 597
10049.44 568
10050.39 560
10051.34 565
10052.28 607
10053.23 603
10054.18 588
10055.12 599
10056.07 589
10057.02 581
10057.96 563
10058.91 600
10059.86 647
10060.80 627
10061.75 637
10062.70 604
10063.64 584
10064.59 608
10065.54 555
10066.49 518
10067.43 560
10068.38 539
10069.33 572
10070.28 536
10071.22 561
10072.17 583
10073.12 567
10074.07 566
10075.01 571
10075.96 564
10076.91 535
10077.86 551
10078.80 538
10079.75 539
10080.70 612
10081.65 571
10082.60 592
10083.54 517
10084.49 535
10085.44 525
10086.39 529
10087.34 545
10088.28 540
10089.23 524
10090.18 546
10091.13 519
10092.08 549
10093.03 519
10093.97 524
10094.92 534
10095.87 502
10096.82 513
10097.77 507
10098.72 519
10099.67 561
10100.62 533
10101.56 525
10102.51 578
10103.46 517
10104.41 543
10105.36 535
10106.31 510
10107.26 524
10108.21 543
10109.16 519
10110.11 485
10111.05 493
10112.00 488
10112.95 537
10113.90 497
10114.85 541
10115.80 557
10116.75 489
10117.70 518
10118.65 469
10119.60 524
10120.55 483
10121.50 504
10122.45 487
10123.40 521
10124.35 516
10125.30 470
10126.25 487
10127.20 521
10128.15 498
10129.10 480
10130.05 509
10131.00 546
10131.95 492
10132.90 474
10133.85 459
10134.80 464
10135.75 489
10136.70 457
10137.65 537
10138.60 512
10139.55 510
10140.51 504
10141.46 494
10142.41 516
10143.36 528
10144.31 518
10145.26 498
10146.21 479
10147.16 465
10148.11 466
10149.06 492
10150.01 517
10150.97 476
10151.92 455
10152.87 490
10153.82 519
10154.77 486
10155.72 493
10156.67 511
10157.63 476
10158.58 480
10159.53 524
10160.48 520
10161.43 480
10162.38 493
10163.34 491
10164.29 499
10165.24 522
10166.19 541
10167.14 511
10168.09 538
10169.05 485
10170.00 472
10170.95 462
10171.90 484
10172.86 512
10173.81 567
10174.76 529
10175.71 488
10176.66 542
10177.62 505
10178.57 499
10179.52 531
10180.47 523
10181.43 513
10182.38 487
10183.33 556
10184.29 563
10185.24 565
10186.19 562
10187.14 572
10188.10 542
10189.05 532
10190.00 535
10190.96 496
10191.91 541
10192.86 556
10193.81 533
10194.77 523
10195.72 481
10196.67 527
10197.63 552
10198.58 602
10199.53 515
10200.49 532
10201.44 572
10202.40 548
10203.35 557
10204.30 542
10205.26 596
10206.21 584
10207.16 660
10208.12 667
10209.07 696
10210.03 754
10210.98 795
10211.93 707
10212.89 689
10213.84 722
10214.80 639
10215.75 606
10216.70 629
10217.66 604
10218.61 563
10219.57 559
10220.52 550
10221.48 529
10222.43 506
10223.39 526
10224.34 575
10225.30 539
10226.25 506
10227.20 502
10228.16 512
10229.11 484
10230.07 534
10231.02 554
10231.98 522
10232.93 507
10233.89 544
10234.84 537
10235.80 520
10236.75 556
10237.71 545
10238.67 597
10239.62 583
10240.58 608
10241.53 580
10242.49 542
10243.44 525
10244.40 552
10245.35 550
10246.31 523
10247.26 495
10248.22 538
10249.18 510
10250.13 513
10251.09 490
10252.04 484
10253.00 512
10253.96 488
10254.91 472
10255.87 501
10256.82 462
10257.78 467
10258.74 457
10259.69 488
10260.65 460
10261.61 456
10262.56 434
10263.52 441
10264.47 453
10265.43 418
10266.39 425
10267.34 430
10268.30 478
10269.26 469
10270.21 433
10271.17 462
10272.13 440
10273.09 410
10274.04 469
10275.00 486
10275.96 423
10276.91 453
10277.87 497
10278.83 491
10279.78 439
10280.74 471
10281.70 463
10282.66 446
10283.61 438
10284.57 455
10285.53 441
10286.49 440
10287.44 481
10288.40 471
10289.36 447
10290.32 457
10291.27 434
10292.23 493
10293.19 450
10294.15 443
10295.11 460
10296.06 478
10297.02 509
10297.98 468
10298.94 517
10299.90 448
10300.85 437
10301.81 456
10302.77 428
10303.73 438
10304.69 425
10305.65 438
10306.60 444
10307.56 408
10308.52 439
10309.48 446
10310.44 452
10311.40 445
10312.36 381
10313.32 423
10314.27 412
10315.23 422
10316.19 452
10317.15 467
10318.11 403
10319.07 425
10320.03 419
10320.99 460
10321.95 428
10322.91 398
10323.86 458
10324.82 437
10325.78 425
10326.74 446
10327.70 439
10328.66 427
10329.62 367
10330.58 406
10331.54 404
10332.50 442
10333.46 446
10334.42 391
10335.38 410
10336.34 423
10337.30 410
10338.26 405
10339.22 393
10340.18 408
10341.14 403
10342.10 444
10343.06 429
10344.02 416
10344.98 390
10345.94 432
10346.90 407
10347.86 388
10348.82 441
10349.78 434
10350.74 457
10351.70 445
10352.66 416
10353.62 406
10354.58 430
10355.55 420
10356.51 434
10357.47 385
10358.43 388
10359.39 410
10360.35 447
10361.31 399
10362.27 400
10363.23 447
10364.19 475
10365.16 416
10366.12 414
10367.08 413
10368.04 366
10369.00 407
10369.96 414
10370.92 415
10371.88 426
10372.85 431
10373.81 426
10374.77 412
10375.73 385
10376.69 403
10377.65 436
10378.62 433
10379.58 385
10380.54 381
10381.50 405
10382.46 405
10383.43 415
10384.39 429
10385.35 419
10386.31 408
10387.27 410
10388.24 394
10389.20 404
10390.16 386
10391.12 418
10392.09 390
10393.05 450
10394.01 409
10394.97 386
10395.94 447
10396.90 402
10397.86 385
10398.82 397
10399.79 400
10400.75 427
10401.71 421
10402.68 422
10403.64 416
10404.60 427
10405.57 421
10406.53 416
10407.49 392
10408.45 388
10409.42 391
10410.38 418
10411.34 415
10412.31 422
10413.27 424
10414.23 420
10415.20 373
10416.16 425
10417.13 450
10418.09 481
10419.05 492
10420.02 482
10420.98 513
10421.94 521
10422.91 520
10423.87 516
10424.84 496
10425.80 462
10426.76 413
10427.73 448
10428.69 459
10429.66 374
10430.62 367
10431.58 394
10432.55 398
10433.51 361
10434.48 350
10435.44 363
10436.41 397
10437.37 383
10438.34 364
10439.30 352
10440.27 352
10441.23 379
10442.19 402
10443.16 413
10444.12 383
10445.09 410
10446.05 370
10447.02 369
10447.98 339
10448.95 357
10449.91 391
10450.88 429
10451.84 344
10452.81 361
10453.78 401
10454.74 365
10455.71 387
10456.67 414
10457.64 374
10458.60 375
10459.57 363
10460.53 381
10461.50 388
10462.47 366
10463.43 333
10464.40 397
10465.36 377
10466.33 343
10467.29 370
10468.26 384
10469.23 362
10470.19 367
10471.16 360
10472.12 389
10473.09 357
10474.06 368
10475.02 358
10475.99 382
10476.96 376
10477.92 350
10478.89 347
10479.86 363
10480.82 356
10481.79 381
10482.76 350
10483.72 374
10484.69 367
10485.66 383
10486.62 367
10487.59 391
10488.56 377
10489.52 343
10490.49 348
10491.46 382
10492.42 435
10493.39 376
10494.36 353
10495.33 339
10496.29 342
10497.26 345
10498.23 354
10499.19 342
10500.16 389
10501.13 379
10502.10 335
10503.06 372
10504.03 376
10505.00 380
10505.97 373
10506.94 377
10507.90 333
10508.87 352
10509.84 388
10510.81 333
10511.78 321
10512.74 322
10513.71 367
10514.68 367
10515.65 341
10516.62 342
10517.58 383
10518.55 386
10519.52 407
10520.49 353
10521.46 352
10522.43 367
10523.39 398
10524.36 356
10525.33 381
10526.30 316
10527.27 347
10528.24 336
10529.21 355
10530.18 340
10531.14 336
10532.11 372
10533.08 341
10534.05 375
10535.02 369
10535.99 371
10536.96 367
10537.93 384
10538.90 350
10539.87 352
10540.84 339
10541.80 359
10542.77 358
10543.74 325
10544.71 319
10545.68 333
10546.65 365
10547.62 344
10548.59 338
10549.56 331
10550.53 351
10551.50 351
10552.47 365
10553.44 329
10554.41 380
10555.38 356
10556.35 334
10557.32 372
10558.29 349
10559.26 304
10560.23 371
10561.20 376
10562.17 396
10563.14 379
10564.11 375
10565.08 358
10566.05 350
10567.02 368
10567.99 364
10568.97 373
10569.94 366
10570.91 337
10571.88 325
10572.85 358
10573.82 330
10574.79 317
10575.76 349
10576.73 334
10577.70 351
10578.67 332
10579.64 328
10580.62 355
10581.59 351
10582.56 350
10583.53 348
10584.50 333
10585.47 352
10586.44 339
10587.42 399
10588.39 359
10589.36 348
10590.33 338
10591.30 375
10592.27 385
10593.25 334
10594.22 347
10595.19 368
10596.16 381
10597.13 331
10598.10 350
10599.08 343
10600.05 315
10601.02 333
10601.99 377
10602.96 321
10603.94 347
10604.91 339
10605.88 336
10606.85 350
10607.83 342
10608.80 319
10609.77 313
10610.74 355
10611.72 329
10612.69 330
10613.66 363
10614.63 350
10615.61 338
10616.58 397
10617.55 355
10618.53 337
10619.50 351
10620.47 345
10621.44 366
10622.42 373
10623.39 342
10624.36 342
10625.34 350
10626.31 371
10627.28 350
10628.26 311
10629.23 349
10630.20 353
10631.18 343
10632.15 329
10633.12 370
10634.10 331
10635.07 349
10636.05 358
10637.02 371
10637.99 363
10638.97 368
10639.94 414
10640.91 424
10641.89 455
10642.86 391
10643.84 413
10644.81 370
10645.79 377
10646.76 368
10647.73 382
10648.71 326
10649.68 333
10650.66 337
10651.63 353
10652.61 330
10653.58 347
10654.55 368
10655.53 361
10656.50 333
10657.48 335
10658.45 333
10659.43 313
10660.40 372
10661.38 338
10662.35 325
10663.33 332
10664.30 366
10665.28 329
10666.25 337
10667.23 320
10668.20 334
10669.18 312
10670.15 317
10671.13 344
10672.10 341
10673.08 353
10674.05 303
10675.03 335
10676.01 342
10676.98 349
10677.96 348
10678.93 358
10679.91 344
10680.88 301
10681.86 337
10682.84 368
10683.81 347
10684.79 324
10685.76 306
10686.74 330
10687.72 354
10688.69 342
10689.67 380
10690.64 340
10691.62 371
10692.60 326
10693.57 336
10694.55 312
10695.53 340
10696.50 325
10697.48 295
10698.46 342
10699.43 319
10700.41 361
10701.39 345
10702.36 366
10703.34 347
10704.32 331
10705.29 357
10706.27 326
10707.25 298
10708.22 312
10709.20 282
10710.18 348
10711.15 313
10712.13 309
10713.11 322
10714.09 347
10715.06 299
10716.04 339
10717.02 336
10718.00 330
10718.97 347
10719.95 303
10720.93 347
10721.91 318
10722.88 329
10723.86 313
10724.84 342
10725.82 357
10726.80 339
10727.77 308
10728.75 323
10729.73 339
10730.71 319
10731.69 309
10732.66 334
10733.64 319
10734.62 327
10735.60 313
10736.58 336
10737.55 342
10738.53 362
10739.51 369
10740.49 345
10741.47 332
10742.45 311
10743.43 323
10744.40 337
10745.38 309
10746.36 333
10747.34 330
10748.32 334
10749.30 322
10750.28 323
10751.26 336
10752.24 328
10753.21 345
10754.19 328
10755.17 355
10756.15 335
10757.13 350
10758.11 305
10759.09 296
10760.07 326
10761.05 348
10762.03 351
10763.01 318
10763.99 312
10764.97 354
10765.95 321
10766.93 332
10767.91 286
10768.89 325
10769.87 295
10770.84 352
10771.82 339
10772.80 317
10773.78 345
10774.76 383
10775.74 361
10776.73 319
10777.71 308
10778.69 340
10779.67 326
10780.65 334
10781.63 366
10782.61 336
10783.59 347
10784.57 308
10785.55 342
10786.53 322
10787.51 346
10788.49 349
10789.47 339
10790.45 307
10791.43 352
10792.41 339
10793.39 316
10794.38 326
10795.36 342
10796.34 324
10797.32 346
10798.30 347
10799.28 325
10800.26 327
10801.24 308
10802.22 326
10803.21 339
10804.19 319
10805.17 313
10806.15 350
10807.13 349
10808.11 330
10809.09 310
10810.08 341
10811.06 328
10812.04 294
10813.02 392
10814.00 341
10814.99 334
10815.97 331
10816.95 388
10817.93 361
10818.91 352
10819.90 315
10820.88 307
10821.86 327
10822.84 328
10823.82 300
10824.81 314
10825.79 381
10826.77 344
10827.75 352
10828.74 366
10829.72 372
10830.70 355
10831.68 322
10832.67 336
10833.65 305
10834.63 289
10835.62 331
10836.60 334
10837.58 335
10838.56 293
10839.55 351
10840.53 322
10841.51 300
10842.50 308
10843.48 323
10844.46 336
10845.45 349
10846.43 317
10847.41 307
10848.40 367
10849.38 336
10850.36 318
10851.35 319
10852.33 327
10853.31 323
10854.30 328
10855.28 346
10856.26 343
10857.25 358
10858.23 376
10859.22 368
10860.20 336
10861.18 366
10862.17 360
10863.15 341
10864.14 347
10865.12 347
10866.10 348
10867.09 335
10868.07 368
10869.06 375
10870.04 369
10871.03 361
10872.01 343
10873.00 337
10873.98 345
10874.96 324
10875.95 345
10876.93 337
10877.92 331
10878.90 329
10879.89 347
10880.87 346
10881.86 369
10882.84 358
10883.83 361
10884.81 376
10885.80 385
10886.78 345
10887.77 354
10888.75 357
10889.74 357
10890.72 397
10891.71 416
10892.70 388
10893.68 363
10894.67 391
10895.65 396
10896.64 398
10897.62 357
10898.61 357
10899.59 340
10900.58 377
10901.57 377
10902.55 400
10903.54 381
10904.52 340
10905.51 386
10906.50 402
10907.48 337
10908.47 353
10909.45 366
10910.44 343
10911.43 351
10912.41 384
10913.40 389
10914.39 372
10915.37 385
10916.36 362
10917.35 359
10918.33 380
10919.32 395
10920.30 409
10921.29 367
10922.28 399
10923.27 371
10924.25 375
10925.24 354
10926.23 407
10927.21 378
10928.20 370
10929.19 350
10930.17 381
10931.16 381
10932.15 409
10933.14 403
10934.12 397
10935.11 410
10936.10 440
10937.09 429
10938.07 405
10939.06 391
10940.05 372
10941.04 416
10942.02 386
10943.01 407
10944.00 431
10944.99 435
10945.97 408
10946.96 388
10947.95 428
10948.94 428
10949.93 411
10950.91 463
10951.90 477
10952.89 435
10953.88 419
10954.87 433
10955.85 473
10956.84 491
10957.83 517
10958.82 532
10959.81 540
10960.80 530
10961.79 510
10962.77 503
10963.76 497
10964.75 495
10965.74 518
10966.73 518
10967.72 493
10968.71 454
10969.70 434
10970.68 418
10971.67 441
10972.66 494
10973.65 450
10974.64 462
10975.63 441
10976.62 488
10977.61 465
10978.60 413
10979.59 413
10980.58 405
10981.57 469
10982.55 442
10983.54 484
10984.53 494
10985.52 466
10986.51 474
10987.50 428
10988.49 470
10989.48 456
10990.47 441
10991.46 456
10992.45 433
10993.44 453
10994.43 462
10995.42 478
10996.41 531
10997.40 547
10998.39 572
10999.38 587
11000.37 628
11001.36 711
11002.35 721
11003.34 633
11004.33 685
11005.33 659
11006.32 628
11007.31 598
11008.30 578
11009.29 546
11010.28 525
11011.27 468
11012.26 422
11013.25 440
11014.24 431
11015.23 436
11016.22 434
11017.21 425
11018.21 395
11019.20 409
11020.19 443
11021.18 471
11022.17 412
11023.16 456
11024.15 425
11025.14 391
11026.14 426
11027.13 400
11028.12 445
11029.11 420
11030.10 445
11031.09 386
11032.09 359
11033.08 396
11034.07 435
11035.06 376
11036.05 409
11037.05 409
11038.04 424
11039.03 430
11040.02 409
11041.01 390
11042.01 439
11043.00 407
11043.99 417
11044.98 448
11045.97 415
11046.97 385
11047.96 389
11048.95 398
11049.94 406
11050.94 370
11051.93 398
11052.92 406
11053.91 396
11054.91 361
11055.90 366
11056.89 399
11057.89 390
11058.88 367
11059.87 380
11060.87 420
11061.86 417
11062.85 404
11063.84 401
11064.84 408
11065.83 367
11066.82 413
11067.82 434
11068.81 380
11069.80 361
11070.80 376
11071.79 400
11072.78 420
11073.78 419
11074.77 377
11075.77 382
11076.76 370
11077.75 371
11078.75 390
11079.74 401
11080.73 411
11081.73 424
11082.72 404
11083.72 379
11084.71 393
11085.70 407
11086.70 416
11087.69 371
11088.69 384
11089.68 391
11090.68 429
11091.67 403
11092.66 430
11093.66 382
11094.65 363
11095.65 403
11096.64 401
11097.64 384
11098.63 351
11099.63 395
11100.62 412
11101.62 375
11102.61 366
11103.61 422
11104.60 420
11105.60 396
11106.59 345
11107.59 360
11108.58 399
11109.58 435
11110.57 428
11111.57 366
11112.56 374
11113.56 385
11114.55 389
11115.55 413
11116.55 378
11117.54 415
11118.54 428
11119.53 440
11120.53 423
11121.52 381
11122.52 446
11123.51 414
11124.51 436
11125.51 444
11126.50 464
11127.50 495
11128.49 504
11129.49 523
11130.49 483
11131.48 438
11132.48 460
11133.48 450
11134.47 452
11135.47 414
11136.46 359
11137.46 398
11138.46 429
11139.45 382
11140.45 392
11141.45 360
11142.44 362
11143.44 354
11144.44 367
11145.43 360
11146.43 405
11147.43 383
11148.43 428
11149.42 404
11150.42 448
11151.42 371
11152.41 377
11153.41 381
11154.41 365
11155.40 378
11156.40 387
11157.40 422
11158.40 392
11159.39 388
11160.39 335
11161.39 345
11162.39 377
11163.38 393
11164.38 351
11165.38 359
11166.38 355
11167.38 329
11168.37 348
11169.37 339
11170.37 354
11171.37 325
11172.37 372
11173.36 363
11174.36 342
11175.36 342
11176.36 344
11177.36 367
11178.35 394
11179.35 325
11180.35 361
11181.35 349
11182.35 306
11183.35 341
11184.34 363
11185.34 360
11186.34 356
11187.34 381
11188.34 378
11189.34 339
11190.34 339
11191.34 353
11192.34 326
11193.33 352
11194.33 348
11195.33 332
11196.33 352
11197.33 324
11198.33 370
11199.33 361
11200.33 365
11201.33 354
11202.33 348
11203.33 362
11204.33 343
11205.32 333
11206.32 324
11207.32 361
11208.32 370
11209.32 358
11210.32 355
11211.32 357
11212.32 375
11213.32 345
11214.32 350
11215.32 345
11216.32 364
11217.32 333
11218.32 348
11219.32 343
11220.32 340
11221.32 378
11222.32 368
11223.32 360
11224.32 327
11225.32 359
11226.32 338
11227.33 342
11228.33 345
11229.33 356
11230.33 362
11231.33 357
11232.33 362
11233.33 352
11234.33 377
11235.33 339
11236.33 345
11237.33 361
11238.33 343
11239.33 364
11240.34 313
11241.34 322
11242.34 333
11243.34 357
11244.34 382
11245.34 368
11246.34 353
11247.34 341
11248.35 358
11249.35 358
11250.35 382
11251.35 344
11252.35 351
11253.35 380
11254.35 353
11255.36 369
11256.36 351
11257.36 379
11258.36 343
11259.36 371
11260.37 361
11261.37 361
11262.37 350
11263.37 349
11264.37 362
11265.38 368
11266.38 341
11267.38 320
11268.38 363
11269.39 349
11270.39 415
11271.39 365
11272.39 394
11273.40 373
11274.40 363
11275.40 356
11276.40 391
11277.41 422
11278.41 394
11279.41 449
11280.41 419
11281.42 440
11282.42 424
11283.42 462
11284.43 441
11285.43 401
11286.43 389
11287.44 372
11288.44 398
11289.44 365
11290.45 352
11291.45 368
11292.45 367
11293.46 363
11294.46 361
11295.46 339
11296.47 342
11297.47 370
11298.47 337
11299.48 327
11300.48 340
11301.48 353
11302.49 378
11303.49 374
11304.50 291
11305.50 323
11306.50 367
11307.51 360
11308.51 357
11309.52 316
11310.52 333
11311.52 388
11312.53 395
11313.53 444
11314.54 408
11315.54 406
11316.55 426
11317.55 438
11318.56 418
11319.56 341
11320.56 395
11321.57 360
11322.57 391
11323.58 358
11324.58 351
11325.59 332
11326.59 340
11327.60 314
11328.60 308
11329.61 300
11330.61 307
11331.62 321
11332.62 341
11333.63 302
11334.63 344
11335.64 320
11336.65 318
11337.65 323
11338.66 293
11339.66 278
11340.67 336
11341.67 330
11342.68 357
11343.68 322
11344.69 293
11345.70 297
11346.70 287
11347.71 320
11348.71 325
11349.72 282
11350.72 287
11351.73 316
11352.74 320
11353.74 328
11354.75 307
11355.76 307
11356.76 331
11357.77 319
11358.77 316
11359.78 331
11360.79 322
11361.79 336
11362.80 323
11363.81 308
11364.81 297
11365.82 312
11366.83 301
11367.83 290
11368.84 292
11369.85 277
11370.85 287
11371.86 307
11372.87 294
11373.87 284
11374.88 278
11375.89 269
11376.90 263
11377.90 301
11378.91 280
11379.92 298
11380.92 346
11381.93 337
11382.94 292
11383.95 282
11384.95 278
11385.96 306
11386.97 273
11387.98 229
11388.99 310
11389.99 333
11391.00 310
11392.01 289
11393.02 261
11394.02 264
11395.03 272
11396.04 275
11397.05 307
11398.06 293
11399.06 292
11400.07 300
11401.08 293
11402.09 268
11403.10 264
11404.11 320
11405.11 280
11406.12 312
11407.13 261
11408.14 286
11409.15 284
11410.16 276
11411.17 281
11412.17 290
11413.18 283
11414.19 278
11415.20 294
11416.21 257
11417.22 266
11418.23 276
11419.24 284
11420.25 294
11421.25 322
11422.26 313
11423.27 244
11424.28 263
11425.29 297
11426.30 298
11427.31 299
11428.32 289
11429.33 262
11430.34 270
11431.35 278
11432.36 283
11433.37 260
11434.38 281
11435.39 251
11436.40 271
11437.41 258
11438.42 269
11439.43 238
11440.44 293
11441.45 280
11442.46 250
11443.47 281
11444.48 263
11445.49 289
11446.50 271
11447.51 305
11448.52 264
11449.53 260
11450.54 267
11451.55 277
11452.56 233
11453.57 267
11454.58 261
11455.59 271
11456.60 267
11457.61 268
11458.62 317
11459.63 287
11460.64 255
11461.66 229
11462.67 242
11463.68 256
11464.69 276
11465.70 269
11466.71 292
11467.72 241
11468.73 289
11469.74 260
11470.76 272
11471.77 278
11472.78 291
11473.79 259
11474.80 280
11475.81 275
11476.82 266
11477.84 290
11478.85 231
11479.86 278
11480.87 270
11481.88 293
11482.89 247
11483.91 276
11484.92 254
11485.93 252
11486.94 273
11487.95 256
11488.97 281
11489.98 275
11490.99 305
11492.00 270
11493.02 270
11494.03 254
11495.04 284
11496.05 287
11497.06 282
11498.08 261
11499.09 326
11500.10 252
11501.12 258
11502.13 265
11503.14 252
11504.15 270
11505.17 250
11506.18 286
11507.19 262
11508.20 295
11509.22 281
11510.23 286
11511.24 256
11512.26 267
11513.27 294
11514.28 289
11515.30 267
11516.31 273
11517.32 270
11518.34 252
11519.35 250
11520.36 256
11521.38 282
11522.39 264
11523.40 258
11524.42 250
11525.43 269
11526.45 267
11527.46 274
11528.47 249
11529.49 272
11530.50 233
11531.52 258
11532.53 259
11533.54 235
11534.56 260
11535.57 272
11536.59 252
11537.60 256
11538.61 252
11539.63 247
11540.64 236
11541.66 258
11542.67 270
11543.69 244
11544.70 286
11545.72 293
11546.73 265
11547.74 278
11548.76 265
11549.77 243
11550.79 279
11551.80 276
11552.82 281
11553.83 261
11554.85 281
11555.86 301
11556.88 281
11557.89 273
11558.91 288
11559.92 301
11560.94 284
11561.96 274
11562.97 260
11563.99 262
11565.00 257
11566.02 250
11567.03 252
11568.05 223
11569.06 256
11570.08 250
11571.10 281
11572.11 255
11573.13 263
11574.14 261
11575.16 328
11576.17 266
11577.19 256
11578.21 286
11579.22 298
11580.24 269
11581.25 282
11582.27 249
11583.29 241
11584.30 274
11585.32 280
11586.34 293
11587.35 282
11588.37 315
11589.39 269
11590.40 291
11591.42 237
11592.44 280
11593.45 278
11594.47 273
11595.49 298
11596.50 299
11597.52 263
11598.54 298
11599.55 284
11600.57 303
11601.59 353
11602.60 356
11603.62 332
11604.64 335
11605.66 374
11606.67 384
11607.69 407
11608.71 364
11609.73 386
11610.74 333
11611.76 328
11612.78 329
11613.80 296
11614.81 256
11615.83 260
11616.85 254
11617.87 292
11618.88 299
11619.90 299
11620.92 278
11621.94 258
11622.96 273
11623.97 245
11624.99 274
11626.01 304
11627.03 300
11628.05 260
11629.07 267
11630.08 270
11631.10 297
11632.12 235
11633.14 259
11634.16 261
11635.18 246
11636.19 247
11637.21 280
11638.23 276
11639.25 251
11640.27 253
11641.29 281
11642.31 282
11643.33 262
11644.34 300
11645.36 247
11646.38 293
11647.40 281
11648.42 236
11649.44 248
11650.46 254
11651.48 277
11652.50 283
11653.52 297
11654.54 261
11655.56 247
11656.58 249
11657.60 234
11658.61 215
11659.63 230
11660.65 245
11661.67 248
11662.69 252
11663.71 254
11664.73 284
11665.75 264
11666.77 286
11667.79 222
11668.81 269
11669.83 263
11670.85 281
11671.87 252
11672.89 252
11673.91 247
11674.93 261
11675.95 250
11676.97 258
11678.00 280
11679.02 257
11680.04 226
11681.06 263
11682.08 254
11683.10 251
11684.12 245
11685.14 229
11686.16 299
11687.18 265
11688.20 284
11689.22 259
11690.24 260
11691.26 253
11692.29 254
11693.31 286
11694.33 264
11695.35 243
11696.37 286
11697.39 259
11698.41 251
11699.43 253
11700.46 280
11701.48 288
11702.50 252
11703.52 267
11704.54 260
11705.56 280
11706.58 231
11707.61 245
11708.63 250
11709.65 244
11710.67 273
11711.69 260
11712.72 289
11713.74 233
11714.76 247
11715.78 271
11716.80 254
11717.83 249
11718.85 251
11719.87 235
11720.89 264
11721.92 258
11722.94 232
11723.96 230
11724.98 252
11726.01 254
11727.03 286
11728.05 260
11729.07 253
11730.10 281
11731.12 241
11732.14 252
11733.16 259
11734.19 254
11735.21 263
11736.23 268
11737.26 241
11738.28 247
11739.30 241
11740.33 262
11741.35 288
11742.37 250
11743.39 252
11744.42 249
11745.44 254
11746.47 279
11747.49 252
11748.51 257
11749.54 283
11750.56 267
11751.58 274
11752.61 224
11753.63 281
11754.65 252
11755.68 253
11756.70 263
11757.73 265
11758.75 239
11759.77 250
11760.80 225
11761.82 255
11762.85 249
11763.87 234
11764.89 269
11765.92 245
11766.94 268
11767.97 249
11768.99 256
11770.02 249
11771.04 251
11772.06 230
11773.09 256
11774.11 220
11775.14 254
11776.16 274
11777.19 248
11778.21 267
11779.24 258
11780.26 254
11781.29 252
11782.31 262
11783.34 234
11784.36 298
11785.39 288
11786.41 236
11787.44 278
11788.46 251
11789.49 274
11790.51 265
11791.54 257
11792.57 261
11793.59 246
11794.62 254
11795.64 306
11796.67 239
11797.69 248
11798.72 263
11799.74 281
11800.77 248
11801.80 272
11802.82 271
11803.85 288
11804.87 294
11805.90 246
11806.93 250
11807.95 263
11808.98 287
11810.00 279
11811.03 284
11812.06 228
11813.08 298
11814.11 315
11815.14 310
11816.16 258
11817.19 290
11818.22 310
11819.24 312
11820.27 258
11821.30 245
11822.32 271
11823.35 289
11824.38 297
11825.40 268
11826.43 257
11827.46 266
11828.48 317
11829.51 266
11830.54 250
11831.56 253
11832.59 271
11833.62 285
11834.65 275
11835.67 251
11836.70 276
11837.73 267
11838.76 284
11839.78 258
11840.81 252
11841.84 283
11842.87 251
11843.89 307
11844.92 261
11845.95 249
11846.98 263
11848.00 286
11849.03 274
11850.06 270
11851.09 248
11852.12 282
11853.14 250
11854.17 263
11855.20 276
11856.23 299
11857.26 275
11858.29 286
11859.31 302
11860.34 256
11861.37 262
11862.40 260
11863.43 279
11864.46 286
11865.48 278
11866.51 255
11867.54 276
11868.57 267
11869.60 261
11870.63 239
11871.66 263
11872.69 252
11873.72 263
11874.74 278
11875.77 275
11876.80 282
11877.83 305
11878.86 278
11879.89 283
11880.92 280
11881.95 300
11882.98 327
11884.01 251
11885.04 275
11886.07 281
11887.10 322
11888.13 299
11889.15 252
11890.18 267
11891.21 269
11892.24 315
11893.27 292
11894.30 316
11895.33 315
11896.36 320
11897.39 290
11898.42 287
11899.45 304
11900.48 302
11901.51 294
11902.54 316
11903.57 298
11904.60 311
11905.64 320
11906.67 336
11907.70 304
11908.73 302
11909.76 320
11910.79 324
11911.82 329
11912.85 325
11913.88 306
11914.91 293
11915.94 313
11916.97 290
11918.00 316
11919.03 299
11920.06 343
11921.10 323
11922.13 323
11923.16 313
11924.19 303
11925.22 306
11926.25 307
11927.28 319
11928.31 332
11929.35 329
11930.38 351
11931.41 381
11932.44 398
11933.47 381
11934.50 397
11935.53 397
11936.57 381
11937.60 353
11938.63 357
11939.66 355
11940.69 323
11941.73 329
11942.76 313
11943.79 291
11944.82 300
11945.85 321
11946.89 315
11947.92 281
11948.95 310
11949.98 297
11951.01 272
11952.05 292
11953.08 250
11954.11 266
11955.14 297
11956.18 274
11957.21 260
11958.24 289
11959.27 294
11960.31 293
11961.34 264
11962.37 252
11963.41 267
11964.44 300
11965.47 312
11966.50 267
11967.54 271
11968.57 296
11969.60 296
11970.64 331
11971.67 285
11972.70 276
11973.74 292
11974.77 319
11975.80 264
11976.84 273
11977.87 265
11978.90 278
11979.94 298
11980.97 293
11982.00 298
11983.04 290
11984.07 303
11985.11 295
11986.14 283
11987.17 266
11988.21 275
11989.24 254
11990.28 273
11991.31 306
11992.34 268
11993.38 293
11994.41 321
11995.45 294
11996.48 268
11997.52 280
11998.55 243
11999.58 263
12000.62 286
12001.65 303
12002.69 298
12003.72 296
12004.76 295
12005.79 297
12006.83 251
12007.86 279
12008.90 294
12009.93 290
12010.97 300
12012.00 322
12013.04 308
12014.07 309
12015.11 325
12016.14 322
12017.18 314
12018.21 353
12019.25 356
12020.28 321
12021.32 332
12022.35 305
12023.39 325
12024.42 303
12025.46 322
12026.49 303
12027.53 314
12028.57 309
12029.60 322
12030.64 300
12031.67 276
12032.71 267
12033.74 287
12034.78 322
12035.82 293
12036.85 307
12037.89 283
12038.92 287
12039.96 273
12041.00 265
12042.03 307
12043.07 307
12044.11 274
12045.14 277
12046.18 293
12047.22 278
12048.25 298
12049.29 273
12050.33 270
12051.36 266
12052.40 273
12053.44 260
12054.47 278
12055.51 267
12056.55 279
12057.58 269
12058.62 292
12059.66 275
12060.69 258
12061.73 252
12062.77 266
12063.80 250
12064.84 276
12065.88 298
12066.92 271
12067.95 296
12068.99 243
12070.03 259
12071.07 248
12072.10 273
12073.14 258
12074.18 263
12075.22 267
12076.25 270
12077.29 237
12078.33 258
12079.37 292
12080.41 270
12081.44 277
12082.48 261
12083.52 282
12084.56 264
12085.60 289
12086.63 269
12087.67 250
12088.71 272
12089.75 273
12090.79 264
12091.83 271
12092.86 290
12093.90 273
12094.94 267
12095.98 267
12097.02 259
12098.06 298
12099.10 289
12100.13 260
12101.17 314
12102.21 280
12103.25 294
12104.29 300
12105.33 329
12106.37 279
12107.41 297
12108.45 309
12109.49 298
12110.52 282
12111.56 272
12112.60 311
12113.64 271
12114.68 262
12115.72 272
12116.76 282
12117.80 266
12118.84 255
12119.88 263
12120.92 262
12121.96 261
12123.00 261
12124.04 305
12125.08 264
12126.12 227
12127.16 220
12128.20 250
12129.24 241
12130.28 261
12131.32 253
12132.36 270
12133.40 255
12134.44 238
12135.48 248
12136.52 265
12137.56 245
12138.60 260
12139.64 272
12140.68 271
12141.72 267
12142.76 246
12143.80 259
12144.84 226
12145.88 244
12146.93 260
12147.97 281
12149.01 261
12150.05 240
12151.09 255
12152.13 268
12153.17 251
12154.21 255
12155.25 249
12156.29 263
12157.34 241
12158.38 246
12159.42 223
12160.46 251
12161.50 236
12162.54 238
12163.58 240
12164.62 248
12165.67 241
12166.71 233
12167.75 263
12168.79 255
12169.83 244
12170.87 264
12171.92 263
12172.96 233
12174.00 245
12175.04 290
12176.08 256
12177.13 245
12178.17 253
12179.21 240
12180.25 219
12181.30 238
12182.34 261
12183.38 296
12184.42 278
12185.46 273
12186.51 276
12187.55 269
12188.59 261
12189.63 256
12190.68 235
12191.72 263
12192.76 253
12193.81 226
12194.85 242
12195.89 249
12196.93 242
12197.98 253
12199.02 273
12200.06 248
12201.11 254
12202.15 245
12203.19 261
12204.24 251
12205.28 241
12206.32 256
12207.37 221
12208.41 232
12209.45 238
12210.50 241
12211.54 218
12212.58 251
12213.63 244
12214.67 260
12215.71 267
12216.76 245
12217.80 248
12218.85 257
12219.89 283
12220.93 230
12221.98 289
12223.02 307
12224.07 267
12225.11 277
12226.15 276
12227.20 246
12228.24 251
12229.29 267
12230.33 265
12231.38 231
12232.42 236
12233.46 241
12234.51 275
12235.55 244
12236.60 283
12237.64 295
12238.69 284
12239.73 231
12240.78 219
12241.82 227
12242.87 227
12243.91 277
12244.96 286
12246.00 256
12247.05 260
12248.09 253
12249.14 258
12250.18 252
12251.23 242
12252.27 257
12253.32 258
12254.36 237
12255.41 251
12256.45 230
12257.50 239
12258.55 240
12259.59 218
12260.64 211
12261.68 242
12262.73 251
12263.77 242
12264.82 247
12265.87 228
12266.91 276
12267.96 253
12269.00 252
12270.05 258
12271.10 246
12272.14 242
12273.19 247
12274.23 217
12275.28 245
12276.33 231
12277.37 242
12278.42 247
12279.47 219
12280.51 216
12281.56 237
12282.61 264
12283.65 271
12284.70 268
12285.75 308
12286.79 286
12287.84 278
12288.89 233
12289.93 234
12290.98 237
12292.03 265
12293.07 293
12294.12 247
12295.17 262
12296.22 255
12297.26 248
12298.31 259
12299.36 254
12300.40 240
12301.45 260
12302.50 236
12303.55 222
12304.59 224
12305.64 252
12306.69 255
12307.74 278
12308.78 235
12309.83 232
12310.88 273
12311.93 252
12312.98 272
12314.02 245
12315.07 251
12316.12 245
12317.17 223
12318.22 253
12319.26 257
12320.31 239
12321.36 220
12322.41 230
12323.46 246
12324.51 277
12325.55 244
12326.60 252
12327.65 252
12328.70 262
12329.75 225
12330.80 232
12331.85 234
12332.89 226
12333.94 251
12334.99 243
12336.04 245
12337.09 264
12338.14 196
12339.19 254
12340.24 217
12341.29 229
12342.33 247
12343.38 226
12344.43 236
12345.48 242
12346.53 225
12347.58 242
12348.63 266
12349.68 225
12350.73 213
12351.78 235
12352.83 232
12353.88 258
12354.93 246
12355.98 227
12357.03 215
12358.08 254
12359.13 239
12360.18 260
12361.23 236
12362.28 238
12363.33 271
12364.38 251
12365.43 238
12366.48 266
12367.53 262
12368.58 260
12369.63 233
12370.68 260
12371.73 286
12372.78 245
12373.83 270
12374.88 266
12375.93 249
12376.98 260
12378.03 275
12379.08 286
12380.13 257
12381.18 225
12382.23 256
12383.29 270
12384.34 240
12385.39 244
12386.44 243
12387.49 264
12388.54 246
12389.59 235
12390.64 235
12391.69 218
12392.75 255
12393.80 236
12394.85 262
12395.90 261
12396.95 231
12398.00 241
12399.05 291
12400.11 231
12401.16 226
12402.21 257
12403.26 241
12404.31 214
12405.36 229
12406.42 230
12407.47 240
12408.52 248
12409.57 239
12410.62 247
12411.68 266
12412.73 241
12413.78 271
12414.83 246
12415.88 234
12416.94 255
12417.99 254
12419.04 258
12420.09 227
12421.15 251
12422.20 259
12423.25 275
12424.30 273
12425.36 231
12426.41 232
12427.46 270
12428.52 273
12429.57 277
12430.62 270
12431.67 242
12432.73 235
12433.78 263
12434.83 261
12435.89 261
12436.94 289
12437.99 301
12439.05 274
12440.10 275
12441.15 284
12442.21 272
12443.26 295
12444.31 288
12445.37 299
12446.42 277
12447.47 276
12448.53 259
12449.58 268
12450.63 292
12451.69 291
12452.74 279
12453.80 311
12454.85 306
12455.90 307
12456.96 344
12458.01 314
12459.07 292
12460.12 284
12461.17 353
12462.23 314
12463.28 328
12464.34 324
12465.39 330
12466.45 351
12467.50 373
12468.56 415
12469.61 385
12470.66 417
12471.72 453
12472.77 465
12473.83 510
12474.88 514
12475.94 570
12476.99 758
12478.05 767
12479.10 735
12480.16 778
12481.21 785
12482.27 743
12483.32 650
12484.38 641
12485.43 590
12486.49 542
12487.54 507
12488.60 434
12489.65 411
12490.71 391
12491.77 394
12492.82 366
12493.88 328
12494.93 340
12495.99 322
12497.04 342
12498.10 340
12499.15 306
12500.21 342
12501.27 330
12502.32 330
12503.38 349
12504.43 307
12505.49 284
12506.55 298
12507.60 297
12508.66 337
12509.72 309
12510.77 330
12511.83 314
12512.88 303
12513.94 336
12515.00 318
12516.05 326
12517.11 330
12518.17 325
12519.22 359
12520.28 302
12521.34 303
12522.39 312
12523.45 305
12524.51 303
12525.56 272
12526.62 258
12527.68 263
12528.74 268
12529.79 273
12530.85 282
12531.91 275
12532.96 274
12534.02 301
12535.08 319
12536.14 283
12537.19 288
12538.25 272
12539.31 289
12540.37 330
12541.42 306
12542.48 295
12543.54 319
12544.60 298
12545.65 290
12546.71 329
12547.77 337
12548.83 276
12549.89 291
12550.94 332
12552.00 319
12553.06 327
12554.12 372
12555.18 351
12556.23 370
12557.29 347
12558.35 387
12559.41 383
12560.47 382
12561.53 432
12562.58 400
12563.64 354
12564.70 354
12565.76 332
12566.82 368
12567.88 334
12568.94 299
12570.00 328
12571.05 297
12572.11 303
12573.17 332
12574.23 287
12575.29 327
12576.35 307
12577.41 309
12578.47 299
12579.53 317
12580.59 283
12581.64 292
12582.70 290
12583.76 287
12584.82 264
12585.88 278
12586.94 269
12588.00 289
12589.06 279
12590.12 257
12591.18 290
12592.24 300
12593.30 268
12594.36 293
12595.42 297
12596.48 309
12597.54 286
12598.60 247
12599.66 277
12600.72 241
12601.78 260
12602.84 269
12603.90 244
12604.96 285
12606.02 269
12607.08 262
12608.14 256
12609.20 277
12610.26 265
12611.32 276
12612.38 284
12613.44 246
12614.50 269
12615.57 265
12616.63 284
12617.69 276
12618.75 261
12619.81 240
12620.87 254
12621.93 264
12622.99 298
12624.05 281
12625.11 278
12626.18 255
12627.24 253
12628.30 261
12629.36 265
12630.42 250
12631.48 266
12632.54 293
12633.60 247
12634.67 251
12635.73 264
12636.79 271
12637.85 231
12638.91 255
12639.97 245
12641.04 240
12642.10 243
12643.16 233
12644.22 259
12645.28 256
12646.35 285
12647.41 264
12648.47 231
12649.53 256
12650.59 228
12651.66 241
12652.72 274
12653.78 259
12654.84 289
12655.91 269
12656.97 254
12658.03 276
12659.09 256
12660.16 263
12661.22 268
12662.28 275
12663.34 300
12664.41 257
12665.47 252
12666.53 249
12667.60 268
12668.66 253
12669.72 246
12670.78 230
12671.85 271
12672.91 264
12673.97 243
12675.04 252
12676.10 237
12677.16 235
12678.23 253
12679.29 259
12680.35 253
12681.42 244
12682.48 277
12683.54 229
12684.61 246
12685.67 251
12686.74 241
12687.80 262
12688.86 241
12689.93 269
12690.99 268
12692.05 285
12693.12 274
12694.18 255
12695.25 278
12696.31 253
12697.37 263
12698.44 263
12699.50 268
12700.57 288
12701.63 291
12702.70 320
12703.76 298
12704.83 291
12705.89 257
12706.95 273
12708.02 277
12709.08 275
12710.15 289
12711.21 298
12712.28 280
12713.34 266
12714.41 272
12715.47 295
12716.54 263
12717.60 276
12718.67 281
12719.73 297
12720.80 295
12721.86 276
12722.93 246
12723.99 280
12725.06 253
12726.12 278
12727.19 272
12728.26 268
12729.32 281
12730.39 271
12731.45 274
12732.52 265
12733.58 252
12734.65 276
12735.71 289
12736.78 291
12737.85 269
12738.91 278
12739.98 262
12741.04 262
12742.11 257
12743.18 251
12744.24 265
12745.31 271
12746.37 253
12747.44 231
12748.51 289
12749.57 253
12750.64 248
12751.71 246
12752.77 261
12753.84 223
12754.91 229
12755.97 252
12757.04 236
12758.11 248
12759.17 270
12760.24 228
12761.31 220
12762.37 227
12763.44 218
12764.51 206
12765.57 210
12766.64 218
12767.71 242
12768.78 234
12769.84 203
12770.91 208
12771.98 211
12773.04 231
12774.11 238
12775.18 249
12776.25 221
12777.31 240
12778.38 255
12779.45 237
12780.52 240
12781.58 222
12782.65 241
12783.72 229
12784.79 205
12785.86 227
12786.92 243
12787.99 219
12789.06 229
12790.13 224
12791.20 228
12792.26 231
12793.33 231
12794.40 227
12795.47 217
12796.54 228
12797.61 219
12798.67 230
12799.74 199
12800.81 234
12801.88 237
12802.95 210
12804.02 238
12805.09 272
12806.15 262
12807.22 261
12808.29 234
12809.36 240
12810.43 218
12811.50 216
12812.57 245
12813.64 222
12814.71 224
12815.77 213
12816.84 238
12817.91 233
12818.98 238
12820.05 239
12821.12 233
12822.19 223
12823.26 238
12824.33 229
12825.40 207
12826.47 213
12827.54 206
12828.61 226
12829.68 225
12830.75 207
12831.82 206
12832.89 202
12833.96 226
12835.03 223
12836.10 220
12837.17 202
12838.24 233
12839.31 203
12840.38 199
12841.45 199
12842.52 211
12843.59 220
12844.66 221
12845.73 219
12846.80 220
12847.87 215
12848.94 203
12850.01 207
12851.08 241
12852.15 212
12853.22 226
12854.29 193
12855.36 210
12856.43 191
12857.51 206
12858.58 224
12859.65 214
12860.72 218
12861.79 198
12862.86 180
12863.93 204
12865.00 200
12866.07 199
12867.15 208
12868.22 220
12869.29 209
12870.36 231
12871.43 201
12872.50 196
12873.57 180
12874.65 201
12875.72 217
12876.79 197
12877.86 206
12878.93 197
12880.00 178
12881.08 230
12882.15 227
12883.22 190
12884.29 200
12885.36 205
12886.44 211
12887.51 211
12888.58 215
12889.65 209
12890.72 209
12891.80 197
12892.87 200
12893.94 195
12895.01 228
12896.09 228
12897.16 228
12898.23 204
12899.30 214
12900.38 194
12901.45 204
12902.52 193
12903.60 201
12904.67 210
12905.74 223
12906.81 212
12907.89 197
12908.96 208
12910.03 220
12911.11 236
12912.18 201
12913.25 196
12914.33 181
12915.40 198
12916.47 202
12917.55 223
12918.62 206
12919.69 196
12920.77 200
12921.84 197
12922.91 208
12923.99 191
12925.06 235
12926.13 222
12927.21 215
12928.28 168
12929.36 184
12930.43 194
12931.50 210
12932.58 220
12933.65 201
12934.73 194
12935.80 186
12936.87 213
12937.95 203
12939.02 165
12940.10 201
12941.17 218
12942.25 199
12943.32 192
12944.39 176
12945.47 195
12946.54 203
12947.62 194
12948.69 206
12949.77 189
12950.84 191
12951.92 211
12952.99 214
12954.07 185
12955.14 210
12956.22 207
12957.29 221
12958.37 212
12959.44 191
12960.52 188
12961.59 202
12962.67 185
12963.74 171
12964.82 169
12965.89 201
12966.97 202
12968.04 190
12969.12 174
12970.20 223
12971.27 200
12972.35 198
12973.42 184
12974.50 195
12975.57 180
12976.65 226
12977.73 220
12978.80 197
12979.88 185
12980.95 200
12982.03 219
12983.11 204
12984.18 207
12985.26 180
12986.33 198
12987.41 191
12988.49 202
12989.56 215
12990.64 196
12991.72 217
12992.79 199
12993.87 195
12994.95 198
12996.02 186
12997.10 197
12998.18 230
12999.25 187
13000.33 178
13001.41 207
13002.48 207
13003.56 189
13004.64 184
13005.71 197
13006.79 198
13007.87 188
13008.95 216
13010.02 233
13011.10 205
13012.18 190
13013.26 206
13014.33 203
13015.41 173
13016.49 202
13017.57 217
13018.64 186
13019.72 174
13020.80 194
13021.88 193
13022.95 186
13024.03 191
13025.11 184
13026.19 197
13027.26 195
13028.34 193
13029.42 165
13030.50 195
13031.58 196
13032.66 212
13033.73 204
13034.81 218
13035.89 198
13036.97 219
13038.05 215
13039.13 173
13040.20 169
13041.28 194
13042.36 207
13043.44 193
13044.52 207
13045.60 221
13046.68 205
13047.75 180
13048.83 194
13049.91 189
13050.99 223
13052.07 194
13053.15 219
13054.23 210
13055.31 203
13056.39 208
13057.47 207
13058.54 215
13059.62 220
13060.70 202
13061.78 194
13062.86 211
13063.94 157
13065.02 202
13066.10 219
13067.18 211
13068.26 179
13069.34 182
13070.42 195
13071.50 218
13072.58 188
13073.66 186
13074.74 203
13075.82 185
13076.90 193
13077.98 203
13079.06 199
13080.14 210
13081.22 195
13082.30 179
13083.38 193
13084.46 199
13085.54 197
13086.62 212
13087.70 196
13088.78 198
13089.86 221
13090.94 208
13092.02 178
13093.10 206
13094.18 202
13095.27 189
13096.35 174
13097.43 195
13098.51 225
13099.59 191
13100.67 186
13101.75 205
13102.83 186
13103.91 175
13104.99 198
13106.08 220
13107.16 221
13108.24 220
13109.32 208
13110.40 209
13111.48 193
13112.56 174
13113.64 210
13114.73 211
13115.81 213
13116.89 189
13117.97 202
13119.05 205
13120.14 174
13121.22 195
13122.30 193
13123.38 223
13124.46 185
13125.54 180
13126.63 192
13127.71 204
13128.79 219
13129.87 199
13130.96 188
13132.04 192
13133.12 203
13134.20 213
13135.28 211
13136.37 203
13137.45 205
13138.53 209
13139.61 251
13140.70 226
13141.78 214
13142.86 199
13143.95 204
13145.03 202
13146.11 216
13147.19 194
13148.28 192
13149.36 177
13150.44 193
13151.53 185
13152.61 208
13153.69 214
13154.78 212
13155.86 217
13156.94 212
13158.03 213
13159.11 216
13160.19 243
13161.28 227
13162.36 248
13163.44 218
13164.53 216
13165.61 191
13166.69 194
13167.78 216
13168.86 210
13169.95 210
13171.03 215
13172.11 207
13173.20 179
13174.28 172
13175.37 200
13176.45 201
13177.53 183
13178.62 198
13179.70 212
13180.79 194
13181.87 210
13182.96 197
13184.04 195
13185.12 196
13186.21 179
13187.29 208
13188.38 242
13189.46 212
13190.55 214
13191.63 199
13192.72 205
13193.80 174
13194.89 201
13195.97 198
13197.06 203
13198.14 193
13199.23 214
13200.31 202
13201.40 179
13202.48 225
13203.57 220
13204.65 218
13205.74 169
13206.82 192
13207.91 188
13208.99 201
13210.08 201
13211.16 196
13212.25 225
13213.34 179
13214.42 180
13215.51 240
13216.59 205
13217.68 199
13218.76 200
13219.85 208
13220.94 200
13222.02 217
13223.11 189
13224.19 168
13225.28 186
13226.37 188
13227.45 203
13228.54 190
13229.63 203
13230.71 181
13231.80 181
13232.89 193
13233.97 198
13235.06 191
13236.14 204
13237.23 205
13238.32 220
13239.40 223
13240.49 187
13241.58 225
13242.67 208
13243.75 205
13244.84 196
13245.93 207
13247.01 194
13248.10 203
13249.19 240
13250.27 216
13251.36 195
13252.45 217
13253.54 216
13254.62 189
13255.71 182
13256.80 207
13257.89 177
13258.97 176
13260.06 213
13261.15 209
13262.24 188
13263.32 172
13264.41 204
13265.50 195
13266.59 191
13267.67 190
13268.76 215
13269.85 217
13270.94 207
13272.03 204
13273.11 205
13274.20 215
13275.29 203
13276.38 223
13277.47 194
13278.56 225
13279.64 227
13280.73 214
13281.82 194
13282.91 164
13284.00 193
13285.09 222
13286.18 227
13287.26 246
13288.35 221
13289.44 211
13290.53 224
13291.62 219
13292.71 243
13293.80 204
13294.89 195
13295.98 227
13297.06 237
13298.15 219
13299.24 192
13300.33 227
13301.42 244
13302.51 231
13303.60 224
13304.69 219
13305.78 222
13306.87 241
13307.96 189
13309.05 212
13310.14 212
13311.23 222
13312.32 214
13313.41 214
13314.50 226
13315.59 215
13316.68 224
13317.77 190
13318.86 184
13319.95 215
13321.04 229
13322.13 224
13323.22 224
13324.31 224
13325.40 221
13326.49 218
13327.58 223
13328.67 216
13329.76 203
13330.85 195
13331.94 203
13333.03 205
13334.12 205
13335.21 198
13336.30 233
13337.39 211
13338.48 229
13339.57 227
13340.66 181
13341.75 234
13342.85 223
13343.94 242
13345.03 218
13346.12 228
13347.21 235
13348.30 193
13349.39 218
13350.48 208
13351.58 214
13352.67 205
13353.76 218
13354.85 204
13355.94 213
13357.03 253
13358.12 236
13359.22 229
13360.31 213
13361.40 253
13362.49 254
13363.58 217
13364.67 234
13365.77 239
13366.86 200
13367.95 242
13369.04 264
13370.13 235
13371.23 248
13372.32 257
13373.41 250
13374.50 267
13375.60 227
13376.69 226
13377.78 228
13378.87 233
13379.97 221
13381.06 220
13382.15 211
13383.24 221
13384.34 221
13385.43 227
13386.52 217
13387.61 210
13388.71 202
13389.80 225
13390.89 217
13391.99 218
13393.08 205
13394.17 218
13395.26 227
13396.36 215
13397.45 220
13398.54 218
13399.64 219
13400.73 218
13401.82 192
13402.92 197
13404.01 206
13405.10 224
13406.20 205
13407.29 196
13408.39 199
13409.48 261
13410.57 226
13411.67 205
13412.76 201
13413.85 217
13414.95 210
13416.04 208
13417.14 207
13418.23 203
13419.32 210
13420.42 207
13421.51 215
13422.61 205
13423.70 199
13424.80 173
13425.89 234
13426.98 214
13428.08 208
13429.17 196
13430.27 220
13431.36 221
13432.46 231
13433.55 207
13434.65 203
13435.74 220
13436.84 219
13437.93 223
13439.03 200
13440.12 231
13441.22 225
13442.31 194
13443.41 199
13444.50 212
13445.60 211
13446.69 224
13447.79 205
13448.88 208
13449.98 191
13451.07 203
13452.17 240
13453.26 197
13454.36 199
13455.45 188
13456.55 238
13457.65 222
13458.74 226
13459.84 203
13460.93 215
13462.03 228
13463.12 216
13464.22 210
13465.32 232
13466.41 225
13467.51 272
13468.60 243
13469.70 220
13470.80 217
13471.89 218
13472.99 247
13474.09 215
13475.18 214
13476.28 240
13477.37 262
13478.47 215
13479.57 201
13480.66 215
13481.76 214
13482.86 255
13483.95 249
13485.05 243
13486.15 236
13487.25 253
13488.34 218
13489.44 220
13490.54 227
13491.63 199
13492.73 221
13493.83 255
13494.92 231
13496.02 229
13497.12 224
13498.22 250
13499.31 251
13500.41 243
13501.51 241
13502.61 260
13503.70 277
13504.80 237
13505.90 247
13507.00 252
13508.09 249
13509.19 247
13510.29 253
13511.39 223
13512.49 248
13513.58 236
13514.68 245
13515.78 233
13516.88 218
13517.98 217
13519.07 249
13520.17 247
13521.27 225
13522.37 214
13523.47 193
13524.57 220
13525.66 230
13526.76 263
13527.86 213
13528.96 211
13530.06 217
13531.16 219
13532.26 189
13533.35 182
13534.45 205
13535.55 203
13536.65 225
13537.75 205
13538.85 220
13539.95 206
13541.05 207
13542.15 179
13543.24 220
13544.34 196
13545.44 222
13546.54 184
13547.64 193
13548.74 197
13549.84 179
13550.94 182
13552.04 194
13553.14 184
13554.24 209
13555.34 209
13556.44 181
13557.54 204
13558.64 203
13559.74 245
13560.84 194
13561.94 208
13563.04 181
13564.14 215
13565.24 210
13566.34 177
13567.44 206
13568.54 178
13569.64 194
13570.74 217
13571.84 218
13572.94 197
13574.04 182
13575.14 183
13576.24 189
13577.34 195
13578.44 201
13579.54 183
13580.64 189
13581.74 204
13582.84 220
13583.94 233
13585.05 200
13586.15 207
13587.25 195
13588.35 172
13589.45 192
13590.55 205
13591.65 198
13592.75 224
13593.85 207
13594.95 193
13596.06 197
13597.16 219
13598.26 204
13599.36 207
13600.46 254
13601.56 224
13602.66 190
13603.77 192
13604.87 228
13605.97 241
13607.07 197
13608.17 188
13609.28 214
13610.38 209
13611.48 213
13612.58 214
13613.68 205
13614.79 205
13615.89 203
13616.99 245
13618.09 203
13619.19 219
13620.30 228
13621.40 229
13622.50 203
13623.60 187
13624.71 186
13625.81 217
13626.91 200
13628.01 223
13629.12 193
13630.22 194
13631.32 196
13632.42 217
13633.53 232
13634.63 197
13635.73 192
13636.84 222
13637.94 210
13639.04 191
13640.14 245
13641.25 198
13642.35 226
13643.45 180
13644.56 214
13645.66 189
13646.76 204
13647.87 181
13648.97 178
13650.07 213
13651.18 225
13652.28 222
13653.39 197
13654.49 216
13655.59 187
13656.70 207
13657.80 187
13658.90 207
13660.01 195
13661.11 210
13662.22 193
13663.32 189
13664.42 175
13665.53 185
13666.63 205
13667.74 204
13668.84 185
13669.94 219
13671.05 232
13672.15 194
13673.26 183
13674.36 193
13675.47 226
13676.57 195
13677.68 203
13678.78 207
13679.89 189
13680.99 222
13682.10 220
13683.20 213
13684.30 215
13685.41 181
13686.51 193
13687.62 207
13688.72 219
13689.83 207
13690.93 182
13692.04 206
13693.15 195
13694.25 206
13695.36 188
13696.46 184
13697.57 188
13698.67 214
13699.78 201
13700.88 202
13701.99 193
13703.09 203
13704.20 229
13705.31 180
13706.41 201
13707.52 213
13708.62 202
13709.73 185
13710.84 195
13711.94 214
13713.05 219
13714.15 207
13715.26 202
13716.37 185
13717.47 209
13718.58 214
13719.68 209
13720.79 202
13721.90 196
13723.00 185
13724.11 212
13725.22 195
13726.32 189
13727.43 194
13728.54 201
13729.64 242
13730.75 225
13731.86 224
13732.96 199
13734.07 201
13735.18 208
13736.28 207
13737.39 208
13738.50 222
13739.61 221
13740.71 221
13741.82 212
13742.93 205
13744.03 232
13745.14 207
13746.25 218
13747.36 214
13748.46 255
13749.57 242
13750.68 238
13751.79 230
13752.89 244
13754.00 240
13755.11 251
13756.22 267
13757.33 248
13758.43 255
13759.54 198
13760.65 256
13761.76 250
13762.87 264
13763.97 266
13765.08 279
13766.19 255
13767.30 270
13768.41 287
13769.51 269
13770.62 262
13771.73 270
13772.84 271
13773.95 288
13775.06 298
13776.17 296
13777.27 276
13778.38 320
13779.49 319
13780.60 263
13781.71 264
13782.82 283
13783.93 278
13785.04 263
13786.14 262
13787.25 263
13788.36 247
13789.47 236
13790.58 223
13791.69 217
13792.80 190
13793.91 234
13795.02 199
13796.13 210
13797.24 199
13798.35 233
13799.46 235
13800.57 236
13801.68 224
13802.78 248
13803.89 219
13805.00 215
13806.11 247
13807.22 238
13808.33 233
13809.44 225
13810.55 241
13811.66 209
13812.77 233
13813.88 232
13814.99 232
13816.10 196
13817.21 251
13818.32 254
13819.44 224
13820.55 232
13821.66 209
13822.77 228
13823.88 245
13824.99 198
13826.10 180
13827.21 203
13828.32 205
13829.43 219
13830.54 226
13831.65 237
13832.76 216
13833.87 204
13834.98 204
13836.10 182
13837.21 196
13838.32 219
13839.43 217
13840.54 182
13841.65 240
13842.76 243
13843.87 215
13844.99 190
13846.10 203
13847.21 199
13848.32 214
13849.43 208
13850.54 180
13851.65 192
13852.77 195
13853.88 195
13854.99 224
13856.10 228
13857.21 195
13858.33 197
13859.44 203
13860.55 230
13861.66 224
13862.77 214
13863.89 199
13865.00 211
13866.11 212
13867.22 216
13868.33 192
13869.45 219
13870.56 223
13871.67 231
13872.78 203
13873.90 201
13875.01 209
13876.12 217
13877.23 220
13878.35 202
13879.46 215
13880.57 192
13881.69 230
13882.80 201
13883.91 226
13885.02 243
13886.14 219
13887.25 223
13888.36 189
13889.48 207
13890.59 205
13891.70 212
13892.82 213
13893.93 221
13895.04 220
13896.16 235
13897.27 265
13898.38 267
13899.50 245
13900.61 232
13901.72 226
13902.84 239
13903.95 225
13905.07 205
13906.18 209
13907.29 228
13908.41 211
13909.52 201
13910.63 202
13911.75 235
13912.86 237
13913.98 211
13915.09 238
13916.21 200
13917.32 195
13918.43 194
13919.55 210
13920.66 219
13921.78 198
13922.89 205
13924.01 225
13925.12 215
13926.24 196
13927.35 208
13928.46 207
13929.58 208
13930.69 182
13931.81 199
13932.92 174
13934.04 218
13935.15 211
13936.27 204
13937.38 203
13938.50 227
13939.61 205
13940.73 212
13941.85 209
13942.96 208
13944.08 216
13945.19 209
13946.31 201
13947.42 217
13948.54 204
13949.65 179
13950.77 209
13951.88 216
13953.00 200
13954.12 200
13955.23 182
13956.35 179
13957.46 213
13958.58 211
13959.70 196
13960.81 180
13961.93 205
13963.04 193
13964.16 178
13965.28 219
13966.39 173
13967.51 180
13968.62 168
13969.74 193
13970.86 215
13971.97 214
13973.09 178
13974.21 227
13975.32 195
13976.44 191
13977.56 189
13978.67 193
13979.79 221
13980.91 209
13982.02 205
13983.14 188
13984.26 206
13985.37 185
13986.49 209
13987.61 191
13988.73 171
13989.84 166
13990.96 195
13992.08 214
13993.20 172
13994.31 179
13995.43 197
13996.55 196
13997.66 181
13998.78 166
13999.90 158
14001.02 197
14002.14 186
14003.25 211
14004.37 185
14005.49 167
14006.61 200
14007.72 216
14008.84 176
14009.96 182
14011.08 185
14012.20 198
14013.31 182
14014.43 165
14015.55 188
14016.67 185
14017.79 192
14018.91 204
14020.02 223
14021.14 209
14022.26 187
14023.38 194
14024.50 196
14025.62 189
14026.74 184
14027.85 219
14028.97 209
14030.09 198
14031.21 207
14032.33 174
14033.45 211
14034.57 212
14035.69 187
14036.81 166
14037.92 209
14039.04 185
14040.16 179
14041.28 189
14042.40 187
14043.52 195
14044.64 188
14045.76 199
14046.88 174
14048.00 176
14049.12 241
14050.24 204
14051.36 176
14052.48 198
14053.60 204
14054.72 219
14055.84 216
14056.96 207
14058.08 209
14059.20 200
14060.32 200
14061.44 216
14062.56 217
14063.68 217
14064.80 224
14065.92 197
14067.04 192
14068.16 206
14069.28 211
14070.40 222
14071.52 235
14072.64 216
14073.76 234
14074.88 252
14076.00 230
14077.12 241
14078.24 212
14079.36 223
14080.48 200
14081.60 238
14082.73 213
14083.85 237
14084.97 231
14086.09 229
14087.21 249
14088.33 284
14089.45 253
14090.57 267
14091.69 243
14092.82 252
14093.94 251
14095.06 247
14096.18 262
14097.30 257
14098.42 281
14099.54 266
14100.67 265
14101.79 253
14102.91 278
14104.03 285
14105.15 274
14106.27 249
14107.40 244
14108.52 246
14109.64 221
14110.76 227
14111.88 227
14113.01 217
14114.13 212
14115.25 226
14116.37 210
14117.50 206
14118.62 232
14119.74 233
14120.86 236
14121.98 208
14123.11 233
14124.23 222
14125.35 243
14126.48 202
14127.60 209
14128.72 202
14129.84 212
14130.97 190
14132.09 174
14133.21 198
14134.34 210
14135.46 210
14136.58 201
14137.70 206
14138.83 216
14139.95 185
14141.07 233
14142.20 224
14143.32 183
14144.44 216
14145.57 234
14146.69 227
14147.81 237
14148.94 197
14150.06 211
14151.18 237
14152.31 208
14153.43 199
14154.56 178
14155.68 201
14156.80 201
14157.93 201
14159.05 202
14160.18 181
14161.30 202
14162.42 203
14163.55 220
14164.67 223
14165.80 212
14166.92 228
14168.04 211
14169.17 200
14170.29 200
14171.42 208
14172.54 201
14173.67 193
14174.79 210
14175.92 199
14177.04 210
14178.17 221
14179.29 204
14180.41 205
14181.54 198
14182.66 196
14183.79 215
14184.91 206
14186.04 192
14187.16 177
14188.29 186
14189.41 225
14190.54 222
14191.67 209
14192.79 203
14193.92 203
14195.04 198
14196.17 185
14197.29 184
14198.42 202
14199.54 196
14200.67 213
14201.79 207
14202.92 178
14204.05 167
14205.17 177
14206.30 184
14207.42 170
14208.55 208
14209.67 181
14210.80 221
14211.93 198
14213.05 180
14214.18 189
14215.31 211
14216.43 234
14217.56 192
14218.68 193
14219.81 194
14220.94 166
14222.06 181
14223.19 203
14224.32 156
14225.44 179
14226.57 179
14227.70 202
14228.82 170
14229.95 160
14231.08 188
14232.20 188
14233.33 174
14234.46 195
14235.58 168
14236.71 181
14237.84 184
14238.97 157
14240.09 179
14241.22 162
14242.35 219
14243.47 192
14244.60 180
14245.73 172
14246.86 187
14247.98 196
14249.11 195
14250.24 180
14251.37 161
14252.49 163
14253.62 174
14254.75 204
14255.88 167
14257.01 151
14258.13 169
14259.26 179
14260.39 171
14261.52 164
14262.65 183
14263.77 174
14264.90 181
14266.03 179
14267.16 154
14268.29 192
14269.41 185
14270.54 166
14271.67 169
14272.80 174
14273.93 176
14275.06 185
14276.19 186
14277.31 170
14278.44 159
14279.57 146
14280.70 152
14281.83 166
14282.96 149
14284.09 173
14285.22 187
14286.34 167
14287.47 163
14288.60 160
14289.73 178
14290.86 193
14291.99 178
14293.12 144
14294.25 174
14295.38 180
14296.51 158
14297.64 171
14298.77 169
14299.90 149
14301.03 176
14302.16 174
14303.28 185
14304.41 159
14305.54 161
14306.67 158
14307.80 185
14308.93 160
14310.06 162
14311.19 170
14312.32 161
14313.45 176
14314.58 192
14315.71 137
14316.84 167
14317.97 150
14319.11 170
14320.24 156
14321.37 156
14322.50 169
14323.63 172
14324.76 174
14325.89 180
14327.02 168
14328.15 154
14329.28 153
14330.41 151
14331.54 141
14332.67 148
14333.80 146
14334.93 161
14336.06 172
14337.20 154
14338.33 177
14339.46 150
14340.59 163
14341.72 156
14342.85 182
14343.98 172
14345.11 152
14346.25 166
14347.38 163
14348.51 159
14349.64 160
14350.77 145
14351.90 143
14353.03 179
14354.17 160
14355.30 178
14356.43 161
14357.56 156
14358.69 165
14359.83 171
14360.96 151
14362.09 163
14363.22 140
14364.35 153
14365.49 177
14366.62 173
14367.75 169
14368.88 156
14370.01 168
14371.15 146
14372.28 151
14373.41 166
14374.54 158
14375.68 151
14376.81 150
14377.94 170
14379.07 155
14380.21 151
14381.34 171
14382.47 159
14383.61 157
14384.74 139
14385.87 144
14387.00 180
14388.14 160
14389.27 190
14390.40 168
14391.54 173
14392.67 147
14393.80 167
14394.94 200
14396.07 176
14397.20 158
14398.34 167
14399.47 190
14400.60 157
14401.74 160
14402.87 169
14404.00 165
14405.14 172
14406.27 179
14407.41 144
14408.54 165
14409.67 142
14410.81 148
14411.94 162
14413.08 145
14414.21 135
14415.34 169
14416.48 198
14417.61 144
14418.75 155
14419.88 178
14421.01 155
14422.15 153
14423.28 154
14424.42 121
14425.55 174
14426.69 188
14427.82 170
14428.96 172
14430.09 169
14431.23 167
14432.36 142
14433.50 169
14434.63 148
14435.77 151
14436.90 180
14438.04 157
14439.17 145
14440.31 160
14441.44 176
14442.58 183
14443.71 164
14444.85 183
14445.98 164
14447.12 164
14448.25 170
14449.39 176
14450.52 158
14451.66 162
14452.79 176
14453.93 164
14455.07 143
14456.20 147
14457.34 192
14458.47 176
14459.61 167
14460.74 148
14461.88 188
14463.02 202
14464.15 220
14465.29 178
14466.42 164
14467.56 186
14468.70 171
14469.83 157
14470.97 134
14472.11 171
14473.24 184
14474.38 182
14475.51 148
14476.65 180
14477.79 157
14478.92 181
14480.06 202
14481.20 191
14482.33 144
14483.47 185
14484.61 184
14485.75 177
14486.88 137
14488.02 201
14489.16 208
14490.29 183
14491.43 173
14492.57 187
14493.70 197
14494.84 180
14495.98 205
14497.12 204
14498.25 201
14499.39 187
14500.53 180
14501.67 190
14502.80 182
14503.94 217
14505.08 197
14506.22 197
14507.35 209
14508.49 215
14509.63 223
14510.77 215
14511.91 226
14513.04 225
14514.18 224
14515.32 238
14516.46 216
14517.60 238
14518.73 246
14519.87 218
14521.01 223
14522.15 229
14523.29 235
14524.43 218
14525.56 247
14526.70 243
14527.84 234
14528.98 216
14530.12 198
14531.26 190
14532.40 192
14533.53 202
14534.67 186
14535.81 191
14536.95 166
14538.09 173
14539.23 191
14540.37 182
14541.51 171
14542.65 169
14543.79 162
14544.92 160
14546.06 165
14547.20 178
14548.34 174
14549.48 179
14550.62 160
14551.76 166
14552.90 146
14554.04 163
14555.18 170
14556.32 153
14557.46 159
14558.60 156
14559.74 167
14560.88 158
14562.02 160
14563.16 164
14564.30 175
14565.44 179
14566.58 170
14567.72 143
14568.86 154
14570.00 169
14571.14 140
14572.28 156
14573.42 132
14574.56 148
14575.70 161
14576.84 168
14577.98 135
14579.12 150
14580.26 171
14581.40 169
14582.54 173
14583.68 157
14584.82 187
14585.97 180
14587.11 181
14588.25 161
14589.39 143
14590.53 135
14591.67 135
14592.81 146
14593.95 164
14595.09 176
14596.23 172
14597.38 181
14598.52 148
14599.66 161
14600.80 162
14601.94 173
14603.08 154
14604.22 170
14605.37 167
14606.51 191
14607.65 148
14608.79 154
14609.93 148
14611.07 170
14612.22 148
14613.36 160
14614.50 147
14615.64 122
14616.78 159
14617.93 182
14619.07 178
14620.21 162
14621.35 148
14622.50 153
14623.64 165
14624.78 157
14625.92 166
14627.06 178
14628.21 164
14629.35 153
14630.49 169
14631.63 155
14632.78 149
14633.92 184
14635.06 173
14636.21 184
14637.35 142
14638.49 161
14639.63 182
14640.78 174
14641.92 155
14643.06 169
14644.21 180
14645.35 176
14646.49 161
14647.64 155
14648.78 159
14649.92 166
14651.07 171
14652.21 168
14653.35 151
14654.50 140
14655.64 146
14656.78 149
14657.93 158
14659.07 135
14660.21 155
14661.36 134
14662.50 133
14663.65 148
14664.79 169
14665.93 174
14667.08 162
14668.22 163
14669.37 154
14670.51 149
14671.65 167
14672.80 142
14673.94 144
14675.09 161
14676.23 162
14677.38 158
14678.52 171
14679.66 151
14680.81 140
14681.95 138
14683.10 164
14684.24 131
14685.39 141
14686.53 148
14687.68 125
14688.82 137
14689.97 147
14691.11 152
14692.26 152
14693.40 163
14694.55 166
14695.69 140
14696.84 141
14697.98 170
14699.13 144
14700.27 149
14701.42 137
14702.56 153
14703.71 157
14704.85 159
14706.00 139
14707.15 143
14708.29 159
14709.44 142
14710.58 133
14711.73 132
14712.87 133
14714.02 138
14715.17 158
14716.31 144
14717.46 130
14718.60 143
14719.75 163
14720.90 137
14722.04 126
14723.19 148
14724.33 154
14725.48 154
14726.63 139
14727.77 106
14728.92 143
14730.07 144
14731.21 144
14732.36 134
14733.51 112
14734.65 145
14735.80 145
14736.95 147
14738.09 128
14739.24 126
14740.39 117
14741.53 140
14742.68 114
14743.83 130
14744.97 114
14746.12 123
14747.27 137
14748.42 109
14749.56 115
14750.71 127
14751.86 128
14753.00 136
14754.15 130
14755.30 133
14756.45 129
14757.59 123
14758.74 116
14759.89 140
14761.04 144
14762.18 130
14763.33 151
14764.48 132
14765.63 142
14766.78 134
14767.92 126
14769.07 121
14770.22 129
14771.37 141
14772.52 151
14773.66 117
14774.81 150
14775.96 128
14777.11 140
14778.26 130
14779.41 130
14780.55 137
14781.70 135
14782.85 145
14784.00 141
14785.15 123
14786.30 134
14787.45 144
14788.59 143
14789.74 137
14790.89 107
14792.04 118
14793.19 128
14794.34 125
14795.49 148
14796.64 119
14797.79 113
14798.94 124
14800.08 122
14801.23 136
14802.38 136
14803.53 131
14804.68 125
14805.83 120
14806.98 134
14808.13 140
14809.28 130
14810.43 137
14811.58 123
14812.73 152
14813.88 108
14815.03 130
14816.18 130
14817.33 121
14818.48 144
14819.63 138
14820.78 134
14821.93 113
14823.08 135
14824.23 172
14825.38 148
14826.53 116
14827.68 142
14828.83 116
14829.98 128
14831.13 121
14832.28 140
14833.43 124
14834.58 122
14835.73 125
14836.88 135
14838.03 147
14839.18 126
14840.33 152
14841.48 152
14842.64 120
14843.79 135
14844.94 128
14846.09 122
14847.24 138
14848.39 123
14849.54 111
14850.69 111
14851.84 133
14853.00 104
14854.15 105
14855.30 107
14856.45 121
14857.60 141
14858.75 127
14859.90 116
14861.06 137
14862.21 146
14863.36 117
14864.51 109
14865.66 121
14866.81 144
14867.97 136
14869.12 132
14870.27 120
14871.42 113
14872.57 122
14873.73 141
14874.88 122
14876.03 107
14877.18 138
14878.33 136
14879.49 136
14880.64 130
14881.79 145
14882.94 120
14884.10 134
14885.25 117
14886.40 114
14887.55 139
14888.71 115
14889.86 125
14891.01 121
14892.16 124
14893.32 117
14894.47 144
14895.62 145
14896.78 137
14897.93 112
14899.08 137
14900.23 123
14901.39 129
14902.54 124
14903.69 106
14904.85 107
14906.00 124
14907.15 144
14908.31 128
14909.46 111
14910.61 125
14911.77 125
14912.92 135
14914.08 142
14915.23 106
14916.38 140
14917.54 132
14918.69 122
14919.84 120
14921.00 123
14922.15 135
14923.31 115
14924.46 137
14925.61 126
14926.77 119
14927.92 117
14929.08 134
14930.23 136
14931.38 143
14932.54 119
14933.69 145
14934.85 146
14936.00 131
14937.16 144
14938.31 138
14939.47 119
14940.62 127
14941.78 129
14942.93 132
14944.08 155
14945.24 144
14946.39 150
14947.55 128
14948.70 141
14949.86 130
14951.01 134
14952.17 127
14953.32 156
14954.48 117
14955.64 117
14956.79 136
14957.95 144
14959.10 156
14960.26 135
14961.41 139
14962.57 145
14963.72 146
14964.88 136
14966.03 141
14967.19 137
14968.35 179
14969.50 160
14970.66 154
14971.81 143
14972.97 136
14974.12 137
14975.28 131
14976.44 129
14977.59 109
14978.75 126
14979.91 129
14981.06 127
14982.22 146
14983.37 131
14984.53 126
14985.69 132
14986.84 127
14988.00 128
14989.16 141
14990.31 142
14991.47 148
14992.63 148
14993.78 122
14994.94 111
14996.10 108
14997.25 137
14998.41 122
14999.57 123
15000.72 151
15001.88 143
15003.04 121
15004.20 115
15005.35 109
15006.51 140
15007.67 128
15008.82 102
15009.98 108
15011.14 128
15012.30 137
15013.45 128
15014.61 161
15015.77 154
15016.93 144
15018.08 144
15019.24 109
15020.40 134
15021.56 116
15022.71 142
15023.87 128
15025.03 125
15026.19 112
15027.35 149
15028.50 121
15029.66 141
15030.82 101
15031.98 131
15033.14 142
15034.30 116
15035.45 127
15036.61 124
15037.77 129
15038.93 145
15040.09 128
15041.25 121
15042.40 112
15043.56 111
15044.72 141
15045.88 123
15047.04 118
15048.20 128
15049.36 123
15050.52 116
15051.68 113
15052.83 140
15053.99 104
15055.15 104
15056.31 96
15057.47 135
15058.63 137
15059.79 130
15060.95 116
15062.11 121
15063.27 120
15064.43 113
15065.59 114
15066.75 119
15067.90 94
15069.06 114
15070.22 126
15071.38 117
15072.54 105
15073.70 113
15074.86 111
15076.02 119
15077.18 120
15078.34 95
15079.50 134
15080.66 121
15081.82 117
15082.98 111
15084.14 131
15085.30 118
15086.46 122
15087.62 128
15088.78 109
15089.95 108
15091.11 118
15092.27 128
15093.43 96
15094.59 119
15095.75 117
15096.91 128
15098.07 106
15099.23 99
15100.39 116
15101.55 111
15102.71 115
15103.87 125
15105.03 134
15106.20 130
15107.36 123
15108.52 107
15109.68 144
15110.84 120
15112.00 110
15113.16 127
15114.32 125
15115.49 108
15116.65 133
15117.81 104
15118.97 127
15120.13 112
15121.29 107
15122.46 116
15123.62 129
15124.78 113
15125.94 115
15127.10 124
15128.26 111
15129.43 116
15130.59 103
15131.75 124
15132.91 110
15134.07 124
15135.24 111
15136.40 116
15137.56 122
15138.72 117
15139.89 135
15141.05 137
15142.21 139
15143.37 107
15144.54 145
15145.70 119
15146.86 111
15148.02 112
15149.19 116
15150.35 130
15151.51 131
15152.67 107
15153.84 117
15155.00 124
15156.16 113
15157.33 136
15158.49 126
15159.65 110
15160.82 105
15161.98 130
15163.14 115
15164.31 136
15165.47 121
15166.63 145
15167.80 111
15168.96 116
15170.12 130
15171.29 145
15172.45 115
15173.61 107
15174.78 119
15175.94 85
15177.10 131
15178.27 126
15179.43 131
15180.60 128
15181.76 137
15182.92 141
15184.09 127
15185.25 116
15186.42 127
15187.58 117
15188.74 123
15189.91 120
15191.07 137
15192.24 132
15193.40 125
15194.57 122
15195.73 133
15196.90 150
15198.06 120
15199.22 129
15200.39 104
15201.55 118
15202.72 113
15203.88 119
15205.05 131
15206.21 134
15207.38 106
15208.54 116
15209.71 124
15210.87 144
15212.04 129
15213.20 122
15214.37 133
15215.53 126
15216.70 128
15217.86 114
15219.03 127
15220.20 113
15221.36 119
15222.53 120
15223.69 145
15224.86 117
15226.02 135
15227.19 132
15228.36 117
15229.52 115
15230.69 123
15231.85 136
15233.02 112
15234.18 124
15235.35 107
15236.52 114
15237.68 122
15238.85 120
15240.02 132
15241.18 118
15242.35 112
15243.51 126
15244.68 98
15245.85 97
15247.01 129
15248.18 133
15249.35 132
15250.51 109
15251.68 115
15252.85 142
15254.01 119
15255.18 106
15256.35 130
15257.51 98
15258.68 129
15259.85 125
15261.01 134
15262.18 117
15263.35 106
15264.52 119
15265.68 125
15266.85 126
15268.02 107
15269.18 117
15270.35 107
15271.52 120
15272.69 101
15273.85 105
15275.02 154
15276.19 123
15277.36 94
15278.52 108
15279.69 108
15280.86 108
15282.03 110
15283.20 112
15284.36 103
15285.53 100
15286.70 110
15287.87 112
15289.04 106
15290.20 99
15291.37 110
15292.54 109
15293.71 114
15294.88 108
15296.05 95
15297.21 108
15298.38 113
15299.55 116
15300.72 104
15301.89 96
15303.06 102
15304.22 113
15305.39 120
15306.56 120
15307.73 104
15308.90 116
15310.07 135
15311.24 101
15312.41 117
15313.58 132
15314.74 106
15315.91 118
15317.08 123
15318.25 114
15319.42 114
15320.59 130
15321.76 127
15322.93 98
15324.10 102
15325.27 100
15326.44 116
15327.61 149
15328.78 127
15329.95 98
15331.12 135
15332.29 120
15333.46 127
15334.63 115
15335.80 110
15336.97 113
15338.14 132
15339.31 111
15340.48 108
15341.65 134
15342.82 111
15343.99 138
15345.16 111
15346.33 124
15347.50 115
15348.67 136
15349.84 127
15351.01 124
15352.18 115
15353.35 122
15354.52 127
15355.69 104
15356.86 100
15358.03 110
15359.20 137
15360.37 99
15361.54 125
15362.71 134
15363.89 105
15365.06 130
15366.23 123
15367.40 94
15368.57 106
15369.74 143
15370.91 95
15372.08 104
15373.25 106
15374.43 112
15375.60 125
15376.77 100
15377.94 116
15379.11 113
15380.28 125
15381.46 152
15382.63 128
15383.80 138
15384.97 99
15386.14 126
15387.31 103
15388.49 101
15389.66 131
15390.83 144
15392.00 110
15393.17 117
15394.35 92
15395.52 91
15396.69 113
15397.86 131
15399.03 130
15400.21 114
15401.38 115
15402.55 110
15403.72 129
15404.90 127
15406.07 130
15407.24 126
15408.41 125
15409.59 114
15410.76 105
15411.93 137
15413.11 131
15414.28 144
15415.45 113
15416.62 118
15417.80 128
15418.97 136
15420.14 119
15421.32 97
15422.49 107
15423.66 140
15424.84 128
15426.01 118
15427.18 127
15428.36 112
15429.53 110
15430.70 147
15431.88 126
15433.05 133
15434.22 116
15435.40 115
15436.57 129
15437.75 101
15438.92 132
15440.09 130
15441.27 120
15442.44 124
15443.61 104
15444.79 115
15445.96 108
15447.14 133
15448.31 126
15449.49 116
15450.66 117
15451.83 101
15453.01 111
15454.18 142
15455.36 130
15456.53 111
15457.71 110
15458.88 129
15460.06 132
15461.23 141
15462.40 124
15463.58 116
15464.75 113
15465.93 122
15467.10 113
15468.28 114
15469.45 108
15470.63 117
15471.80 122
15472.98 103
15474.15 122
15475.33 114
15476.50 123
15477.68 111
15478.86 126
15480.03 120
15481.21 122
15482.38 107
15483.56 101
15484.73 111
15485.91 121
15487.08 129
15488.26 117
15489.44 112
15490.61 89
15491.79 122
15492.96 122
15494.14 132
15495.31 106
15496.49 131
15497.67 128
15498.84 114
15500.02 112
15501.20 112
15502.37 106
15503.55 102
15504.72 125
15505.90 133
15507.08 135
15508.25 115
15509.43 120
15510.61 115
15511.78 125
15512.96 109
15514.14 121
15515.31 97
15516.49 128
15517.67 108
15518.84 122
15520.02 126
15521.20 129
15522.37 122
15523.55 107
15524.73 130
15525.91 131
15527.08 122
15528.26 117
15529.44 115
15530.61 119
15531.79 136
15532.97 96
15534.15 113
15535.32 128
15536.50 113
15537.68 120
15538.86 101
15540.03 114
15541.21 95
15542.39 115
15543.57 116
15544.75 121
15545.92 101
15547.10 109
15548.28 117
15549.46 118
15550.64 112
15551.81 119
15552.99 101
15554.17 122
15555.35 113
15556.53 125
15557.70 125
15558.88 110
15560.06 152
15561.24 122
15562.42 122
15563.60 100
15564.78 102
15565.95 116
15567.13 144
15568.31 125
15569.49 105
15570.67 110
15571.85 135
15573.03 148
15574.21 116
15575.38 137
15576.56 138
15577.74 121
15578.92 119
15580.10 104
15581.28 117
15582.46 132
15583.64 132
15584.82 129
15586.00 102
15587.18 126
15588.36 126
15589.54 124
15590.72 128
15591.90 114
15593.08 118
15594.25 137
15595.43 128
15596.61 118
15597.79 120
15598.97 115
15600.15 131
15601.33 123
15602.51 131
15603.69 139
15604.87 135
15606.05 134
15607.23 127
15608.41 125
15609.60 142
15610.78 137
15611.96 142
15613.14 137
15614.32 130
15615.50 133
15616.68 125
15617.86 139
15619.04 138
15620.22 136
15621.40 123
15622.58 122
15623.76 125
15624.94 138
15626.12 145
15627.31 121
15628.49 128
15629.67 122
15630.85 136
15632.03 146
15633.21 128
15634.39 125
15635.57 134
15636.75 138
15637.94 126
15639.12 145
15640.30 137
15641.48 126
15642.66 150
15643.84 144
15645.03 123
15646.21 134
15647.39 151
15648.57 130
15649.75 155
15650.93 155
15652.12 139
15653.30 136
15654.48 143
15655.66 151
15656.84 143
15658.03 157
15659.21 123
15660.39 131
15661.57 137
15662.76 152
15663.94 147
15665.12 147
15666.30 153
15667.48 185
15668.67 132
15669.85 145
15671.03 145
15672.22 166
15673.40 199
15674.58 149
15675.76 162
15676.95 154
15678.13 155
15679.31 165
15680.50 137
15681.68 152
15682.86 173
15684.04 167
15685.23 173
15686.41 163
15687.59 156
15688.78 172
15689.96 190
15691.14 185
15692.33 182
15693.51 210
15694.69 202
15695.88 178
15697.06 168
15698.25 192
15699.43 220
15700.61 220
15701.80 166
15702.98 158
15704.16 197
15705.35 206
15706.53 233
15707.72 244
15708.90 243
15710.08 233
15711.27 242
15712.45 230
15713.64 238
15714.82 247
15716.01 266
15717.19 283
15718.37 276
15719.56 231
15720.74 275
15721.93 247
15723.11 254
15724.30 241
15725.48 217
15726.67 247
15727.85 271
15729.04 234
15730.22 228
15731.41 213
15732.59 234
15733.78 221
15734.96 196
15736.15 200
15737.33 197
15738.52 212
15739.70 208
15740.89 197
15742.07 214
15743.26 207
15744.44 210
15745.63 205
15746.81 189
15748.00 206
15749.19 196
15750.37 208
15751.56 196
15752.74 188
15753.93 202
15755.11 205
15756.30 180
15757.49 182
15758.67 212
15759.86 190
15761.04 192
15762.23 192
15763.42 163
15764.60 162
15765.79 192
15766.97 187
15768.16 183
15769.35 191
15770.53 166
15771.72 146
15772.91 173
15774.09 168
15775.28 165
15776.47 179
15777.65 178
15778.84 199
15780.03 173
15781.21 178
15782.40 187
15783.59 188
15784.77 158
15785.96 192
15787.15 197
15788.33 203
15789.52 169
15790.71 143
15791.90 156
15793.08 155
15794.27 159
15795.46 159
15796.65 172
15797.83 153
15799.02 158
15800.21 169
15801.40 166
15802.58 159
15803.77 156
15804.96 163
15806.15 162
15807.33 171
15808.52 163
15809.71 157
15810.90 163
15812.09 143
15813.27 149
15814.46 146
15815.65 152
15816.84 146
15818.03 134
15819.21 150
15820.40 138
15821.59 161
15822.78 145
15823.97 123
15825.16 142
15826.34 135
15827.53 154
15828.72 150
15829.91 157
15831.10 150
15832.29 147
15833.48 138
15834.66 142
15835.85 159
15837.04 135
15838.23 143
15839.42 141
15840.61 135
15841.80 139
15842.99 147
15844.18 156
15845.37 137
15846.56 129
15847.74 150
15848.93 162
15850.12 154
15851.31 135
15852.50 139
15853.69 135
15854.88 163
15856.07 152
15857.26 135
15858.45 139
15859.64 138
15860.83 158
15862.02 154
15863.21 150
15864.40 147
15865.59 163
15866.78 147
15867.97 152
15869.16 138
15870.35 147
15871.54 131
15872.73 138
15873.92 120
15875.11 139
15876.30 134
15877.49 135
15878.68 139
15879.87 143
15881.06 128
15882.25 144
15883.44 147
15884.64 165
15885.83 126
15887.02 124
15888.21 143
15889.40 123
15890.59 113
15891.78 117
15892.97 130
15894.16 137
15895.35 127
15896.54 112
15897.74 148
15898.93 147
15900.12 151
15901.31 145
15902.50 129
15903.69 143
15904.88 142
15906.08 147
15907.27 145
15908.46 149
15909.65 120
15910.84 131
15912.03 123
15913.23 128
15914.42 138
15915.61 125
15916.80 120
15917.99 122
15919.18 129
15920.38 127
15921.57 138
15922.76 135
15923.95 109
15925.15 128
15926.34 130
15927.53 111
15928.72 128
15929.91 125
15931.11 130
15932.30 140
15933.49 135
15934.68 142
15935.88 125
15937.07 118
15938.26 120
15939.46 131
15940.65 129
15941.84 135
15943.03 111
15944.23 118
15945.42 131
15946.61 130
15947.81 156
15949.00 149
15950.19 140
15951.39 138
15952.58 124
15953.77 123
15954.97 111
15956.16 102
15957.35 114
15958.55 138
15959.74 127
15960.93 87
15962.13 126
15963.32 100
15964.51 116
15965.71 100
15966.90 140
15968.09 135
15969.29 132
15970.48 117
15971.68 122
15972.87 123
15974.06 121
15975.26 117
15976.45 110
15977.65 97
15978.84 103
15980.04 125
15981.23 103
15982.42 109
15983.62 111
15984.81 137
15986.01 122
15987.20 109
15988.40 110
15989.59 140
15990.79 108
15991.98 119
15993.18 126
15994.37 123
15995.57 130
15996.76 112
15997.96 132
15999.15 103
16000.35 107
16001.54 96
16002.74 137
16003.93 98
16005.13 106
16006.32 130
16007.52 115
16008.71 118
16009.91 91
16011.10 125
16012.30 107
16013.49 80
16014.69 108
16015.88 119
16017.08 107
16018.28 99
16019.47 97
16020.67 106
16021.86 115
16023.06 131
16024.26 103
16025.45 107
16026.65 106
16027.84 99
16029.04 125
16030.24 117
16031.43 104
16032.63 106
16033.82 135
16035.02 103
16036.22 109
16037.41 130
16038.61 116
16039.81 105
16041.00 100
16042.20 106
16043.40 129
16044.59 128
16045.79 107
16046.99 118
16048.18 101
16049.38 114
16050.58 115
16051.77 120
16052.97 85
16054.17 105
16055.37 124
16056.56 110
16057.76 103
16058.96 104
16060.15 109
16061.35 129
16062.55 132
16063.75 110
16064.94 113
16066.14 104
16067.34 110
16068.54 98
16069.73 125
16070.93 101
16072.13 114
16073.33 130
16074.52 104
16075.72 100
16076.92 105
16078.12 120
16079.32 113
16080.51 98
16081.71 106
16082.91 115
16084.11 101
16085.31 111
16086.51 113
16087.70 104
16088.90 112
16090.10 116
16091.30 95
16092.50 105
16093.70 103
16094.89 107
16096.09 103
16097.29 95
16098.49 83
16099.69 117
16100.89 119
16102.09 105
16103.29 96
16104.48 108
16105.68 93
16106.88 97
16108.08 123
16109.28 111
16110.48 124
16111.68 113
16112.88 87
16114.08 95
16115.28 90
16116.48 89
16117.68 101
16118.88 120
16120.07 102
16121.27 107
16122.47 97
16123.67 126
16124.87 90
16126.07 93
16127.27 101
16128.47 106
16129.67 108
16130.87 79
16132.07 112
16133.27 98
16134.47 107
16135.67 101
16136.87 115
16138.07 117
16139.27 114
16140.47 136
16141.67 113
16142.87 97
16144.07 98
16145.27 95
16146.48 107
16147.68 117
16148.88 100
16150.08 104
16151.28 106
16152.48 104
16153.68 118
16154.88 102
16156.08 114
16157.28 100
16158.48 100
16159.68 88
16160.88 81
16162.09 112
16163.29 104
16164.49 105
16165.69 106
16166.89 101
16168.09 121
16169.29 122
16170.49 125
16171.70 98
16172.90 89
16174.10 90
16175.30 92
16176.50 104
16177.70 101
16178.91 95
16180.11 94
16181.31 95
16182.51 101
16183.71 93
16184.91 100
16186.12 113
16187.32 119
16188.52 126
16189.72 104
16190.93 103
16192.13 113
16193.33 112
16194.53 101
16195.73 98
16196.94 102
16198.14 113
16199.34 93
16200.54 106
16201.75 87
16202.95 94
16204.15 98
16205.35 105
16206.56 110
16207.76 99
16208.96 88
16210.17 110
16211.37 123
16212.57 109
16213.77 112
16214.98 97
16216.18 109
16217.38 95
16218.59 87
16219.79 111
16220.99 107
16222.20 106
16223.40 112
16224.60 115
16225.81 108
16227.01 114
16228.21 98
16229.42 111
16230.62 110
16231.82 97
16233.03 90
16234.23 119
16235.44 104
16236.64 95
16237.84 109
16239.05 120
16240.25 117
16241.46 110
16242.66 109
16243.86 106
16245.07 107
16246.27 110
16247.48 101
16248.68 117
16249.89 107
16251.09 126
16252.29 137
16253.50 91
16254.70 118
16255.91 135
16257.11 123
16258.32 112
16259.52 106
16260.73 109
16261.93 127
16263.14 117
16264.34 131
16265.55 112
16266.75 110
16267.96 116
16269.16 113
16270.37 122
16271.57 126
16272.78 117
16273.98 119
16275.19 137
16276.39 101
16277.60 103
16278.80 116
16280.01 120
16281.21 118
16282.42 108
16283.63 125
16284.83 106
16286.04 123
16287.24 126
16288.45 117
16289.65 95
16290.86 132
16292.07 128
16293.27 116
16294.48 105
16295.68 127
16296.89 132
16298.10 131
16299.30 114
16300.51 105
16301.71 115
16302.92 108
16304.13 129
16305.33 141
16306.54 125
16307.75 122
16308.95 115
16310.16 130
16311.37 109
16312.57 119
16313.78 128
16314.99 147
16316.19 129
16317.40 169
16318.61 137
16319.81 118
16321.02 116
16322.23 111
16323.44 99
16324.64 112
16325.85 111
16327.06 126
16328.26 119
16329.47 106
16330.68 98
16331.89 97
16333.09 104
16334.30 124
16335.51 117
16336.72 107
16337.92 133
16339.13 129
16340.34 113
16341.55 120
16342.75 127
16343.96 134
16345.17 142
16346.38 101
16347.59 113
16348.79 112
16350.00 107
16351.21 104
16352.42 96
16353.63 112
16354.84 119
16356.04 116
16357.25 94
16358.46 109
16359.67 113
16360.88 115
16362.09 110
16363.29 101
16364.50 99
16365.71 104
16366.92 109
16368.13 111
16369.34 112
16370.55 95
16371.76 121
16372.96 112
16374.17 125
16375.38 92
16376.59 88
16377.80 123
16379.01 122
16380.22 108
16381.43 108
16382.64 109
16383.85 99
16385.06 108
16386.27 105
16387.47 100
16388.68 92
16389.89 119
16391.10 113
16392.31 105
16393.52 99
16394.73 113
16395.94 123
16397.15 115
16398.36 110
16399.57 106
16400.78 96
16401.99 91
16403.20 117
16404.41 104
16405.62 94
16406.83 102
16408.04 114
16409.25 99
16410.46 98
16411.67 76
16412.88 105
16414.09 108
16415.30 97
16416.52 79
16417.73 104
16418.94 102
16420.15 104
16421.36 110
16422.57 104
16423.78 113
16424.99 123
16426.20 91
16427.41 105
16428.62 104
16429.83 108
16431.05 95
16432.26 101
16433.47 115
16434.68 92
16435.89 128
16437.10 95
16438.31 106
16439.52 115
16440.74 109
16441.95 99
16443.16 122
16444.37 100
16445.58 100
16446.79 88
16448.00 82
16449.22 75
16450.43 121
16451.64 108
16452.85 89
16454.06 90
16455.28 106
16456.49 97
16457.70 109
16458.91 115
16460.12 94
16461.34 96
16462.55 95
16463.76 92
16464.97 88
16466.19 90
16467.40 87
16468.61 95
16469.82 98
16471.04 84
16472.25 77
16473.46 92
16474.67 91
16475.89 95
16477.10 81
16478.31 83
16479.52 97
16480.74 107
16481.95 103
16483.16 102
16484.38 86
16485.59 116
16486.80 79
16488.02 80
16489.23 71
16490.44 95
16491.66 100
16492.87 101
16494.08 115
16495.30 98
16496.51 95
16497.72 93
16498.94 98
16500.15 90
16501.36 78
16502.58 85
16503.79 103
16505.00 102
16506.22 118
16507.43 79
16508.65 100
16509.86 84
16511.07 97
16512.29 106
16513.50 82
16514.72 84
16515.93 92
16517.15 96
16518.36 97
16519.57 80
16520.79 99
16522.00 113
16523.22 97
16524.43 109
16525.65 105
16526.86 94
16528.08 83
16529.29 104
16530.51 92
16531.72 99
16532.93 99
16534.15 95
16535.36 91
16536.58 90
16537.79 89
16539.01 88
16540.22 84
16541.44 87
16542.65 94
16543.87 102
16545.09 105
16546.30 79
16547.52 97
16548.73 104
16549.95 92
16551.16 75
16552.38 87
16553.59 88
16554.81 104
16556.02 90
16557.24 89
16558.46 108
16559.67 92
16560.89 100
16562.10 90
16563.32 89
16564.54 97
16565.75 110
16566.97 91
16568.18 122
16569.40 105
16570.62 99
16571.83 93
16573.05 86
16574.27 97
16575.48 95
16576.70 89
16577.91 98
16579.13 117
16580.35 100
16581.56 74
16582.78 88
16584.00 106
16585.21 89
16586.43 116
16587.65 79
16588.87 91
16590.08 75
16591.30 94
16592.52 92
16593.73 93
16594.95 107
16596.17 93
16597.38 94
16598.60 105
16599.82 100
16601.04 87
16602.25 97
16603.47 100
16604.69 100
16605.91 77
16607.12 89
16608.34 105
16609.56 84
16610.78 87
16611.99 79
16613.21 79
16614.43 91
16615.65 106
16616.87 92
16618.08 93
16619.30 91
16620.52 99
16621.74 89
16622.96 78
16624.17 69
16625.39 105
16626.61 97
16627.83 90
16629.05 86
16630.27 91
16631.48 80
16632.70 88
16633.92 85
16635.14 78
16636.36 90
16637.58 97
16638.80 102
16640.02 101
16641.23 91
16642.45 103
16643.67 93
16644.89 108
16646.11 94
16647.33 99
16648.55 108
16649.77 99
16650.99 88
16652.21 97
16653.42 95
16654.64 101
16655.86 93
16657.08 103
16658.30 86
16659.52 105
16660.74 77
16661.96 84
16663.18 78
16664.40 82
16665.62 103
16666.84 109
16668.06 92
16669.28 92
16670.50 103
16671.72 93
16672.94 87
16674.16 90
16675.38 95
16676.60 91
16677.82 94
16679.04 66
16680.26 104
16681.48 82
16682.70 112
16683.92 92
16685.14 86
16686.36 80
16687.58 91
16688.80 97
16690.02 71
16691.24 74
16692.46 99
16693.69 111
16694.91 93
16696.13 92
16697.35 95
16698.57 95
16699.79 104
16701.01 79
16702.23 85
16703.45 74
16704.67 97
16705.90 99
16707.12 80
16708.34 80
16709.56 81
16710.78 90
16712.00 94
16713.22 83
16714.44 106
16715.67 93
16716.89 103
16718.11 90
16719.33 79
16720.55 82
16721.77 81
16723.00 79
16724.22 81
16725.44 94
16726.66 90
16727.88 91
16729.11 91
16730.33 70
16731.55 77
16732.77 95
16733.99 113
16735.22 82
16736.44 100
16737.66 86
16738.88 104
16740.11 88
16741.33 82
16742.55 94
16743.77 88
16745.00 100
16746.22 80
16747.44 77
16748.67 83
16749.89 98
16751.11 88
16752.33 68
16753.56 108
16754.78 97
16756.00 109
16757.23 90
16758.45 88
16759.67 88
16760.90 105
16762.12 104
16763.34 99
16764.57 83
16765.79 77
16767.01 98
16768.24 86
16769.46 90
16770.68 83
16771.91 84
16773.13 102
16774.35 110
16775.58 74
16776.80 89
16778.02 76
16779.25 96
16780.47 84
16781.70 100
16782.92 86
16784.14 96
16785.37 99
16786.59 73
16787.82 96
16789.04 103
16790.27 89
16791.49 96
16792.71 86
16793.94 99
16795.16 103
16796.39 101
16797.61 96
16798.84 98
16800.06 99
16801.29 92
16802.51 85
16803.74 82
16804.96 87
16806.19 100
16807.41 101
16808.64 93
16809.86 75
16811.09 101
16812.31 91
16813.54 95
16814.76 89
16815.99 96
16817.21 81
16818.44 83
16819.66 84
16820.89 78
16822.11 75
16823.34 83
16824.56 86
16825.79 111
16827.01 101
16828.24 92
16829.47 74
16830.69 86
16831.92 106
16833.14 111
16834.37 109
16835.60 86
16836.82 84
16838.05 83
16839.27 77
16840.50 96
16841.73 106
16842.95 102
16844.18 109
16845.40 115
16846.63 92
16847.86 82
16849.08 96
16850.31 97
16851.54 89
16852.76 94
16853.99 78
16855.22 94
16856.44 98
16857.67 87
16858.90 93
16860.12 115
16861.35 101
16862.58 98
16863.80 100
16865.03 106
16866.26 110
16867.49 108
16868.71 105
16869.94 89
16871.17 115
16872.39 110
16873.62 112
16874.85 98
16876.08 95
16877.30 122
16878.53 113
16879.76 103
16880.99 90
16882.21 102
16883.44 109
16884.67 131
16885.90 100
16887.13 94
16888.35 102
16889.58 121
16890.81 102
16892.04 94
16893.27 99
16894.49 78
16895.72 95
16896.95 110
16898.18 102
16899.41 96
16900.63 102
16901.86 109
16903.09 119
16904.32 99
16905.55 101
16906.78 114
16908.01 114
16909.23 93
16910.46 108
16911.69 96
16912.92 93
16914.15 100
16915.38 118
16916.61 101
16917.84 98
16919.06 111
16920.29 105
16921.52 102
16922.75 88
16923.98 97
16925.21 115
16926.44 103
16927.67 96
16928.90 106
16930.13 94
16931.36 89
16932.59 107
16933.82 113
16935.05 95
16936.27 79
16937.50 74
16938.73 95
16939.96 111
16941.19 90
16942.42 80
16943.65 103
16944.88 93
16946.11 106
16947.34 103
16948.57 107
16949.80 87
16951.03 107
16952.26 95
16953.49 88
16954.72 106
16955.95 103
16957.19 102
16958.42 117
16959.65 115
16960.88 122
16962.11 124
16963.34 110
16964.57 85
16965.80 69
16967.03 95
16968.26 99
16969.49 111
16970.72 109
16971.95 104
16973.18 107
16974.42 84
16975.65 79
16976.88 107
16978.11 86
16979.34 85
16980.57 104
16981.80 105
16983.03 113
16984.26 103
16985.50 113
16986.73 90
16987.96 99
16989.19 94
16990.42 95
16991.65 97
16992.89 92
16994.12 111
16995.35 107
16996.58 83
16997.81 105
16999.04 123
17000.28 128
17001.51 107
17002.74 85
17003.97 93
17005.20 89
17006.44 84
17007.67 97
17008.90 88
17010.13 101
17011.37 85
17012.60 95
17013.83 117
17015.06 106
17016.30 101
17017.53 100
17018.76 96
17019.99 112
17021.23 104
17022.46 97
17023.69 108
17024.92 97
17026.16 90
17027.39 93
17028.62 87
17029.86 87
17031.09 96
17032.32 96
17033.56 98
17034.79 100
17036.02 92
17037.26 107
17038.49 104
17039.72 114
17040.96 98
17042.19 99
17043.42 90
17044.66 86
17045.89 92
17047.12 81
17048.36 85
17049.59 108
17050.82 91
17052.06 114
17053.29 96
17054.53 114
17055.76 89
17056.99 93
17058.23 94
17059.46 85
17060.70 102
17061.93 85
17063.16 101
17064.40 94
17065.63 77
17066.87 91
17068.10 99
17069.34 98
17070.57 97
17071.81 89
17073.04 94
17074.27 96
17075.51 95
17076.74 104
17077.98 82
17079.21 95
17080.45 95
17081.68 85
17082.92 92
17084.15 97
17085.39 91
17086.62 77
17087.86 89
17089.09 102
17090.33 95
17091.56 88
17092.80 81
17094.04 85
17095.27 101
17096.51 102
17097.74 100
17098.98 97
17100.21 77
17101.45 91
17102.68 98
17103.92 93
17105.16 104
17106.39 109
17107.63 90
17108.86 80
17110.10 78
17111.33 101
17112.57 94
17113.81 96
17115.04 89
17116.28 74
17117.52 88
17118.75 83
17119.99 90
17121.22 74
17122.46 80
17123.70 81
17124.93 90
17126.17 89
17127.41 79
17128.64 77
17129.88 89
17131.12 88
17132.35 72
17133.59 76
17134.83 91
17136.06 79
17137.30 78
17138.54 83
17139.77 74
17141.01 85
17142.25 85
17143.49 69
17144.72 91
17145.96 77
17147.20 83
17148.43 90
17149.67 92
17150.91 88
17152.15 85
17153.38 85
17154.62 81
17155.86 89
17157.10 82
17158.33 99
17159.57 96
17160.81 77
17162.05 68
17163.29 76
17164.52 69
17165.76 82
17167.00 105
17168.24 94
17169.48 98
17170.71 82
17171.95 96
17173.19 88
17174.43 89
17175.67 86
17176.91 96
17178.14 84
17179.38 74
17180.62 71
17181.86 77
17183.10 78
17184.34 77
17185.57 93
17186.81 84
17188.05 86
17189.29 117
17190.53 93
17191.77 90
17193.01 87
17194.25 84
17195.49 84
17196.72 83
17197.96 94
17199.20 85
17200.44 94
17201.68 86
17202.92 93
17204.16 87
17205.40 79
17206.64 79
17207.88 69
17209.12 84
17210.36 68
17211.60 75
17212.84 97
17214.08 66
17215.32 63
17216.56 63
17217.80 94
17219.04 72
17220.28 48
17221.52 77
17222.76 82
17224.00 94
17225.24 74
17226.48 65
17227.72 78
17228.96 87
17230.20 92
17231.44 80
17232.68 74
17233.92 80
17235.16 92
17236.40 78
17237.64 71
17238.88 91
17240.12 92
17241.36 105
17242.60 81
17243.84 74
17245.08 85
17246.32 83
17247.57 75
17248.81 64
17250.05 86
17251.29 96
17252.53 92
17253.77 79
17255.01 88
17256.25 98
17257.49 82
17258.74 68
17259.98 86
17261.22 77
17262.46 62
17263.70 84
17264.94 82
17266.18 80
17267.43 85
17268.67 76
17269.91 71
17271.15 83
17272.39 80
17273.63 92
17274.88 89
17276.12 71
17277.36 105
17278.60 99
17279.84 99
17281.09 96
17282.33 77
17283.57 79
17284.81 70
17286.06 86
17287.30 80
17288.54 75
17289.78 93
17291.02 98
17292.27 76
17293.51 81
17294.75 79
17296.00 80
17297.24 78
17298.48 63
17299.72 77
17300.97 67
17302.21 76
17303.45 67
17304.70 66
17305.94 69
17307.18 77
17308.42 77
17309.67 87
17310.91 71
17312.15 62
17313.40 93
17314.64 81
17315.88 89
17317.13 72
17318.37 84
17319.61 80
17320.86 79
17322.10 75
17323.34 82
17324.59 63
17325.83 81
17327.08 70
17328.32 82
17329.56 92
17330.81 86
17332.05 73
17333.30 83
17334.54 71
17335.78 97
17337.03 87
17338.27 89
17339.52 68
17340.76 75
17342.00 96
17343.25 88
17344.49 66
17345.74 69
17346.98 79
17348.23 68
17349.47 73
17350.72 59
17351.96 73
17353.21 78
17354.45 85
17355.70 79
17356.94 75
17358.18 79
17359.43 99
17360.67 68
17361.92 66
17363.16 75
17364.41 80
17365.66 89
17366.90 102
17368.15 73
17369.39 72
17370.64 66
17371.88 80
17373.13 87
17374.37 79
17375.62 75
17376.86 83
17378.11 90
17379.35 89
17380.60 98
17381.85 78
17383.09 73
17384.34 101
17385.58 70
17386.83 74
17388.08 72
17389.32 79
17390.57 74
17391.81 86
17393.06 84
17394.31 74
17395.55 73
17396.80 65
17398.04 65
17399.29 78
17400.54 66
17401.78 81
17403.03 79
17404.28 71
17405.52 77
17406.77 63
17408.02 68
17409.26 69
17410.51 69
17411.76 62
17413.00 78
17414.25 76
17415.50 73
17416.75 79
17417.99 92
17419.24 88
17420.49 78
17421.73 87
17422.98 91
17424.23 76
17425.48 69
17426.72 73
17427.97 76
17429.22 77
17430.46 73
17431.71 79
17432.96 72
17434.21 100
17435.46 77
17436.70 85
17437.95 78
17439.20 89
17440.45 81
17441.69 87
17442.94 94
17444.19 90
17445.44 81
17446.69 81
17447.93 73
17449.18 96
17450.43 79
17451.68 91
17452.93 87
17454.18 91
17455.42 77
17456.67 72
17457.92 78
17459.17 94
17460.42 96
17461.67 91
17462.92 77
17464.16 70
17465.41 101
17466.66 87
17467.91 95
17469.16 69
17470.41 68
17471.66 95
17472.91 102
17474.16 86
17475.40 61
17476.65 84
17477.90 95
17479.15 105
17480.40 76
17481.65 80
17482.90 76
17484.15 91
17485.40 81
17486.65 77
17487.90 93
17489.15 78
17490.40 119
17491.65 79
17492.90 78
17494.15 70
17495.40 85
17496.65 100
17497.90 62
17499.15 66
17500.40 77
17501.65 100
17502.90 72
17504.15 76
17505.40 83
17506.65 90
17507.90 86
17509.15 84
17510.40 83
17511.65 80
17512.90 77
17514.15 65
17515.40 82
17516.65 84
17517.90 74
17519.15 76
17520.40 76
17521.65 76
17522.90 60
17524.15 61
17525.41 80
17526.66 74
17527.91 65
17529.16 81
17530.41 89
17531.66 83
17532.91 69
17534.16 66
17535.41 81
17536.67 90
17537.92 84
17539.17 70
17540.42 69
17541.67 86
17542.92 68
17544.17 65
17545.43 81
17546.68 74
17547.93 67
17549.18 89
17550.43 71
17551.68 60
17552.94 80
17554.19 73
17555.44 68
17556.69 77
17557.94 66
17559.20 64
17560.45 68
17561.70 75
17562.95 85
17564.21 75
17565.46 73
17566.71 74
17567.96 81
17569.21 69
17570.47 77
17571.72 74
17572.97 70
17574.22 82
17575.48 86
17576.73 87
17577.98 72
17579.24 77
17580.49 84
17581.74 66
17582.99 62
17584.25 60
17585.50 67
17586.75 77
17588.01 77
17589.26 88
17590.51 86
17591.77 95
17593.02 89
17594.27 65
17595.53 83
17596.78 68
17598.03 61
17599.29 80
17600.54 83
17601.79 73
17603.05 82
17604.30 80
17605.56 87
17606.81 75
17608.06 68
17609.32 73
17610.57 75
17611.82 74
17613.08 89
17614.33 75
17615.59 76
17616.84 76
17618.10 87
17619.35 81
17620.60 74
17621.86 87
17623.11 86
17624.37 84
17625.62 83
17626.88 64
17628.13 87
17629.39 85
17630.64 77
17631.89 86
17633.15 77
17634.40 78
17635.66 76
17636.91 89
17638.17 81
17639.42 79
17640.68 75
17641.93 66
17643.19 78
17644.44 64
17645.70 69
17646.95 77
17648.21 66
17649.47 88
17650.72 68
17651.98 74
17653.23 78
17654.49 74
17655.74 81
17657.00 79
17658.25 82
17659.51 70
17660.77 83
17662.02 90
17663.28 96
17664.53 74
17665.79 76
17667.04 97
17668.30 79
17669.56 71
17670.81 73
17672.07 66
17673.33 71
17674.58 78
17675.84 64
17677.09 72
17678.35 67
17679.61 74
17680.86 76
17682.12 72
17683.38 80
17684.63 76
17685.89 81
17687.15 84
17688.40 82
17689.66 78
17690.92 90
17692.17 86
17693.43 70
17694.69 71
17695.94 72
17697.20 69
17698.46 92
17699.72 89
17700.97 69
17702.23 78
17703.49 89
17704.74 81
17706.00 68
17707.26 73
17708.52 76
17709.77 66
17711.03 85
17712.29 77
17713.55 74
17714.80 78
17716.06 66
17717.32 86
17718.58 74
17719.84 87
17721.09 76
17722.35 78
17723.61 76
17724.87 69
17726.13 76
17727.38 67
17728.64 86
17729.90 85
17731.16 98
17732.42 85
17733.67 79
17734.93 74
17736.19 84
17737.45 85
17738.71 77
17739.97 80
17741.23 77
17742.48 85
17743.74 97
17745.00 90
17746.26 64
17747.52 73
17748.78 73
17750.04 76
17751.30 84
17752.55 72
17753.81 85
17755.07 77
17756.33 63
17757.59 87
17758.85 87
17760.11 74
17761.37 72
17762.63 63
17763.89 74
17765.15 74
17766.41 86
17767.67 66
17768.93 66
17770.19 66
17771.45 74
17772.70 78
17773.96 77
17775.22 65
17776.48 86
17777.74 86
17779.00 73
17780.26 87
17781.52 73
17782.78 90
17784.04 86
17785.30 80
17786.56 74
17787.82 78
17789.09 83
17790.35 89
17791.61 68
17792.87 66
17794.13 66
17795.39 71
17796.65 80
17797.91 74
17799.17 72
17800.43 71
17801.69 76
17802.95 78
17804.21 60
17805.47 70
17806.73 88
17808.00 85
17809.26 94
17810.52 91
17811.78 70
17813.04 55
17814.30 67
17815.56 86
17816.82 79
17818.08 84
17819.35 65
17820.61 84
17821.87 64
17823.13 67
17824.39 70
17825.65 68
17826.92 81
17828.18 87
17829.44 63
17830.70 68
17831.96 78
17833.22 84
17834.49 80
17835.75 57
17837.01 66
17838.27 82
17839.53 88
17840.80 63
17842.06 58
17843.32 64
17844.58 80
17845.85 74
17847.11 84
17848.37 67
17849.63 67
17850.89 47
17852.16 81
17853.42 79
17854.68 60
17855.95 74
17857.21 93
17858.47 73
17859.73 53
17861.00 60
17862.26 83
17863.52 77
17864.79 73
17866.05 77
17867.31 64
17868.57 76
17869.84 70
17871.10 71
17872.36 73
17873.63 65
17874.89 84
17876.15 86
17877.42 64
17878.68 76
17879.94 60
17881.21 74
17882.47 52
17883.74 64
17885.00 74
17886.26 55
17887.53 76
17888.79 55
17890.05 76
17891.32 70
17892.58 78
17893.85 83
17895.11 69
17896.37 80
17897.64 68
17898.90 77
17900.17 80
17901.43 80
17902.70 73
17903.96 71
17905.22 70
17906.49 78
17907.75 80
17909.02 85
17910.28 59
17911.55 78
17912.81 72
17914.08 72
17915.34 83
17916.61 69
17917.87 73
17919.14 87
17920.40 74
17921.67 73
17922.93 84
17924.20 64
17925.46 80
17926.73 74
17927.99 68
17929.26 70
17930.52 70
17931.79 82
17933.05 96
17934.32 59
17935.58 74
17936.85 73
17938.12 69
17939.38 63
17940.65 80
17941.91 85
17943.18 69
17944.44 75
17945.71 68
17946.98 70
17948.24 84
17949.51 65
17950.77 68
17952.04 74
17953.31 61
17954.57 67
17955.84 69
17957.10 88
17958.37 78
17959.64 74
17960.90 81
17962.17 88
17963.44 85
17964.70 69
17965.97 81
17967.24 71
17968.50 86
17969.77 70
17971.04 71
17972.30 72
17973.57 70
17974.84 68
17976.10 88
17977.37 52
17978.64 78
17979.91 90
17981.17 74
17982.44 70
17983.71 60
17984.97 75
17986.24 82
17987.51 92
17988.78 76
17990.04 58
17991.31 64
17992.58 69
17993.85 73
17995.11 72
17996.38 61
17997.65 74
17998.92 73
18000.18 74
18001.45 63
18002.72 68
18003.99 74
18005.26 98
18006.52 87
18007.79 69
18009.06 86
18010.33 73
18011.60 81
18012.86 71
18014.13 57
18015.40 83
18016.67 96
18017.94 82
18019.21 74
18020.47 76
18021.74 61
18023.01 70
18024.28 63
18025.55 71
18026.82 65
18028.09 71
18029.36 85
18030.62 87
18031.89 75
18033.16 67
18034.43 84
18035.70 83
18036.97 82
18038.24 64
18039.51 71
18040.78 84
18042.05 69
18043.32 65
18044.59 67
18045.85 66
18047.12 80
18048.39 89
18049.66 60
18050.93 76
18052.20 71
18053.47 70
18054.74 69
18056.01 58
18057.28 53
18058.55 64
18059.82 81
18061.09 58
18062.36 68
18063.63 65
18064.90 67
18066.17 65
18067.44 76
18068.71 57
18069.98 60
18071.25 76
18072.52 50
18073.79 58
18075.06 68
18076.33 67
18077.60 81
18078.87 69
18080.15 71
18081.42 60
18082.69 65
18083.96 81
18085.23 81
18086.50 64
18087.77 75
18089.04 78
18090.31 79
18091.58 65
18092.85 72
18094.12 71
18095.40 78
18096.67 68
18097.94 67
18099.21 68
18100.48 74
18101.75 78
18103.02 81
18104.30 74
18105.57 71
18106.84 80
18108.11 69
18109.38 67
18110.65 65
18111.92 79
18113.20 61
18114.47 74
18115.74 62
18117.01 71
18118.28 65
18119.56 69
18120.83 88
18122.10 64
18123.37 81
18124.64 63
18125.92 73
18127.19 60
18128.46 73
18129.73 70
18131.01 80
18132.28 69
18133.55 64
18134.82 60
18136.10 59
18137.37 74
18138.64 68
18139.91 59
18141.19 62
18142.46 77
18143.73 74
18145.01 71
18146.28 66
18147.55 76
18148.82 73
18150.10 52
18151.37 73
18152.64 67
18153.92 64
18155.19 75
18156.46 71
18157.74 75
18159.01 68
18160.28 80
18161.56 72
18162.83 69
18164.10 56
18165.38 80
18166.65 88
18167.93 83
18169.20 74
18170.47 75
18171.75 76
18173.02 66
18174.29 68
18175.57 65
18176.84 67
18178.12 70
18179.39 75
18180.66 70
18181.94 62
18183.21 72
18184.49 74
18185.76 89
18187.04 62
18188.31 69
18189.59 72
18190.86 65
18192.13 61
18193.41 73
18194.68 71
18195.96 67
18197.23 81
18198.51 73
18199.78 67
18201.06 69
18202.33 64
18203.61 65
18204.88 52
18206.16 74
18207.43 65
18208.71 64
18209.98 67
18211.26 67
18212.53 65
18213.81 60
18215.08 77
18216.36 79
18217.63 82
18218.91 88
18220.19 71
18221.46 66
18222.74 78
18224.01 64
18225.29 71
18226.56 80
18227.84 61
18229.12 71
18230.39 80
18231.67 74
18232.94 73
18234.22 72
18235.50 73
18236.77 73
18238.05 61
18239.32 69
18240.60 71
18241.88 71
18243.15 76
18244.43 62
18245.71 82
18246.98 68
18248.26 71
18249.54 71
18250.81 82
18252.09 55
18253.37 74
18254.64 80
18255.92 77
18257.20 65
18258.47 63
18259.75 63
18261.03 73
18262.30 60
18263.58 66
18264.86 69
18266.13 64
18267.41 64
18268.69 55
18269.97 74
18271.24 69
18272.52 74
18273.80 71
18275.08 79
18276.35 61
18277.63 56
18278.91 58
18280.19 68
18281.46 73
18282.74 92
18284.02 73
18285.30 73
18286.58 58
18287.85 67
18289.13 65
18290.41 63
18291.69 73
18292.97 70
18294.24 77
18295.52 54
18296.80 63
18298.08 94
18299.36 81
18300.63 79
18301.91 66
18303.19 69
18304.47 65
18305.75 71
18307.03 55
18308.31 65
18309.58 80
18310.86 71
18312.14 79
18313.42 60
18314.70 71
18315.98 69
18317.26 53
18318.54 63
18319.82 67
18321.09 64
18322.37 64
18323.65 73
18324.93 74
18326.21 63
18327.49 72
18328.77 68
18330.05 60
18331.33 79
18332.61 66
18333.89 72
18335.17 97
18336.45 61
18337.73 62
18339.01 64
18340.29 77
18341.57 69
18342.85 59
18344.13 70
18345.41 66
18346.69 53
18347.97 66
18349.25 77
18350.53 72
18351.81 70
18353.09 58
18354.37 73
18355.65 65
18356.93 71
18358.21 69
18359.49 75
18360.77 93
18362.05 76
18363.33 83
18364.61 72
18365.89 69
18367.17 77
18368.45 69
18369.73 69
18371.01 74
18372.29 65
18373.58 84
18374.86 70
18376.14 78
18377.42 73
18378.70 77
18379.98 77
18381.26 74
18382.54 81
18383.82 58
18385.11 83
18386.39 62
18387.67 62
18388.95 71
18390.23 69
18391.51 75
18392.79 71
18394.08 58
18395.36 70
18396.64 61
18397.92 75
18399.20 72
18400.49 63
18401.77 85
18403.05 93
18404.33 67
18405.61 54
18406.90 70
18408.18 65
18409.46 74
18410.74 82
18412.02 49
18413.31 53
18414.59 60
18415.87 74
18417.15 73
18418.44 64
18419.72 72
18421.00 74
18422.28 65
18423.57 62
18424.85 64
18426.13 65
18427.41 78
18428.70 79
18429.98 58
18431.26 75
18432.55 74
18433.83 48
18435.11 56
18436.40 61
18437.68 68
18438.96 60
18440.25 76
18441.53 72
18442.81 67
18444.10 68
18445.38 67
18446.66 65
18447.95 66
18449.23 74
18450.51 62
18451.80 56
18453.08 58
18454.36 64
18455.65 49
18456.93 66
18458.22 72
18459.50 71
18460.78 71
18462.07 55
18463.35 68
18464.64 58
18465.92 55
18467.20 60
18468.49 57
18469.77 63
18471.06 59
18472.34 61
18473.63 73
18474.91 63
18476.19 70
18477.48 49
18478.76 62
18480.05 81
18481.33 59
18482.62 65
18483.90 56
18485.19 73
18486.47 65
18487.76 63
18489.04 64
18490.33 63
18491.61 69
18492.90 73
18494.18 61
18495.47 63
18496.75 69
18498.04 100
18499.32 80
18500.61 61
18501.89 72
18503.18 65
18504.46 63
18505.75 78
18507.04 82
18508.32 80
18509.61 65
18510.89 81
18512.18 58
18513.46 60
18514.75 63
18516.04 65
18517.32 73
18518.61 72
18519.89 77
18521.18 73
18522.47 73
18523.75 78
18525.04 67
18526.32 62
18527.61 81
18528.90 69
18530.18 51
18531.47 65
18532.76 71
18534.04 80
18535.33 67
18536.62 86
18537.90 73
18539.19 69
18540.48 88
18541.76 79
18543.05 68
18544.34 82
18545.62 84
18546.91 88
18548.20 56
18549.48 62
18550.77 73
18552.06 65
18553.35 80
18554.63 85
18555.92 63
18557.21 63
18558.50 64
18559.78 74
18561.07 69
18562.36 75
18563.65 88
18564.93 74
18566.22 80
18567.51 57
18568.80 63
18570.08 58
18571.37 88
18572.66 66
18573.95 58
18575.24 70
18576.52 70
18577.81 65
18579.10 65
18580.39 74
18581.68 76
18582.96 67
18584.25 63
18585.54 63
18586.83 76
18588.12 59
18589.41 74
18590.69 74
18591.98 66
18593.27 75
18594.56 71
18595.85 75
18597.14 56
18598.43 92
18599.71 92
18601.00 74
18602.29 77
18603.58 77
18604.87 81
18606.16 67
18607.45 92
18608.74 73
18610.03 71
18611.32 74
18612.61 71
18613.89 83
18615.18 76
18616.47 75
18617.76 85
18619.05 84
18620.34 64
18621.63 101
18622.92 71
18624.21 68
18625.50 63
18626.79 72
18628.08 70
18629.37 70
18630.66 72
18631.95 65
18633.24 76
18634.53 84
18635.82 78
18637.11 69
18638.40 69
18639.69 62
18640.98 87
18642.27 85
18643.56 71
18644.85 71
18646.14 74
18647.43 73
18648.72 69
18650.01 71
18651.30 87
18652.59 68
18653.89 78
18655.18 77
18656.47 59
18657.76 75
18659.05 83
18660.34 89
18661.63 72
18662.92 75
18664.21 76
18665.50 85
18666.79 67
18668.09 87
18669.38 83
18670.67 80
18671.96 75
18673.25 75
18674.54 63
18675.83 83
18677.13 70
18678.42 70
18679.71 83
18681.00 79
18682.29 74
18683.58 74
18684.88 63
18686.17 56
18687.46 77
18688.75 91
18690.04 61
18691.33 69
18692.63 77
18693.92 87
18695.21 74
18696.50 79
18697.80 54
18699.09 91
18700.38 94
18701.67 86
18702.96 62
18704.26 71
18705.55 68
18706.84 64
18708.13 67
18709.43 64
18710.72 53
18712.01 82
18713.31 79
18714.60 70
18715.89 64
18717.18 60
18718.48 88
18719.77 80
18721.06 64
18722.36 75
18723.65 59
18724.94 65
18726.24 69
18727.53 71
18728.82 68
18730.12 63
18731.41 70
18732.70 68
18734.00 69
18735.29 74
18736.58 76
18737.88 72
18739.17 70
18740.46 68
18741.76 74
18743.05 59
18744.34 62
18745.64 66
18746.93 74
18748.23 83
18749.52 68
18750.81 65
18752.11 72
18753.40 72
18754.70 66
18755.99 57
18757.29 68
18758.58 66
18759.87 84
18761.17 62
18762.46 72
18763.76 55
18765.05 70
18766.35 70
18767.64 82
18768.94 72
18770.23 67
18771.53 74
18772.82 68
18774.11 93
18775.41 62
18776.70 55
18778.00 79
18779.29 90
18780.59 76
18781.89 73
18783.18 64
18784.48 84
18785.77 71
18787.07 74
18788.36 72
18789.66 81
18790.95 66
18792.25 75
18793.54 64
18794.84 47
18796.13 70
18797.43 69
18798.73 70
18800.02 72
18801.32 53
18802.61 60
18803.91 79
18805.20 67
18806.50 80
18807.80 74
18809.09 57
18810.39 70
18811.69 82
18812.98 69
18814.28 59
18815.57 74
18816.87 78
18818.17 72
18819.46 74
18820.76 71
18822.06 62
18823.35 79
18824.65 67
18825.95 65
18827.24 72
18828.54 71
18829.84 76
18831.13 65
18832.43 66
18833.73 63
18835.02 72
18836.32 65
18837.62 64
18838.91 72
18840.21 67
18841.51 65
18842.81 62
18844.10 71
18845.40 55
18846.70 70
18848.00 70
18849.29 66
18850.59 45
18851.89 68
18853.19 69
18854.48 73
18855.78 78
18857.08 71
18858.38 81
18859.67 68
18860.97 66
18862.27 59
18863.57 55
18864.87 56
18866.16 60
18867.46 85
18868.76 84
18870.06 67
18871.36 68
18872.66 61
18873.95 71
18875.25 85
18876.55 66
18877.85 44
18879.15 71
18880.45 88
18881.74 68
18883.04 68
18884.34 69
18885.64 56
18886.94 45
18888.24 57
18889.54 63
18890.84 51
18892.13 63
18893.43 70
18894.73 58
18896.03 65
18897.33 56
18898.63 61
18899.93 70
18901.23 57
18902.53 55
18903.83 55
18905.13 64
18906.43 55
18907.73 57
18909.02 57
18910.32 76
18911.62 69
18912.92 58
18914.22 53
18915.52 55
18916.82 76
18918.12 59
18919.42 66
18920.72 71
18922.02 73
18923.32 81
18924.62 69
18925.92 45
18927.22 75
18928.52 59
18929.82 67
18931.12 63
18932.42 54
18933.72 72
18935.02 75
18936.32 62
18937.63 58
18938.93 59
18940.23 66
18941.53 68
18942.83 70
18944.13 57
18945.43 65
18946.73 79
18948.03 67
18949.33 59
18950.63 56
18951.93 58
18953.23 63
18954.54 67
18955.84 50
18957.14 68
18958.44 82
18959.74 56
18961.04 52
18962.34 69
18963.64 71
18964.95 62
18966.25 70
18967.55 65
18968.85 60
18970.15 62
18971.45 80
18972.76 62
18974.06 61
18975.36 62
18976.66 68
18977.96 75
18979.27 58
18980.57 58
18981.87 57
18983.17 69
18984.47 66
18985.78 72
18987.08 53
18988.38 61
18989.68 64
18990.98 67
18992.29 51
18993.59 55
18994.89 52
18996.19 72
18997.50 62
18998.80 73
19000.10 60
19001.40 69
19002.71 54
19004.01 64
19005.31 54
19006.62 57
19007.92 75
19009.22 60
19010.53 55
19011.83 58
19013.13 73
19014.43 70
19015.74 46
19017.04 48
19018.34 64
19019.65 85
19020.95 77
19022.25 64
19023.56 64
19024.86 65
19026.16 60
19027.47 56
19028.77 45
19030.08 55
19031.38 46
19032.68 65
19033.99 62
19035.29 61
19036.59 43
19037.90 47
19039.20 81
19040.51 64
19041.81 53
19043.11 70
19044.42 83
19045.72 72
19047.03 58
19048.33 56
19049.64 70
19050.94 58
19052.25 52
19053.55 54
19054.85 53
19056.16 76
19057.46 72
19058.77 58
19060.07 51
19061.38 53
19062.68 61
19063.99 76
19065.29 63
19066.60 57
19067.90 49
19069.21 68
19070.51 49
19071.82 54
19073.12 60
19074.43 60
19075.73 68
19077.04 71
19078.34 59
19079.65 46
19080.95 67
19082.26 70
19083.57 80
19084.87 55
19086.18 56
19087.48 69
19088.79 72
19090.09 61
19091.40 50
19092.71 52
19094.01 58
19095.32 61
19096.62 53
19097.93 48
19099.24 54
19100.54 69
19101.85 68
19103.15 69
19104.46 51
19105.77 59
19107.07 73
19108.38 69
19109.69 48
19110.99 67
19112.30 67
19113.60 66
19114.91 54
19116.22 64
19117.52 66
19118.83 79
19120.14 74
19121.45 55
19122.75 74
19124.06 65
19125.37 63
19126.67 68
19127.98 52
19129.29 53
19130.59 72
19131.90 66
19133.21 62
19134.52 45
19135.82 64
19137.13 68
19138.44 69
19139.75 60
19141.05 66
19142.36 78
19143.67 63
19144.98 68
19146.28 72
19147.59 68
19148.90 51
19150.21 82
19151.51 67
19152.82 64
19154.13 69
19155.44 71
19156.75 53
19158.05 63
19159.36 54
19160.67 69
19161.98 82
19163.29 72
19164.60 72
19165.90 57
19167.21 72
19168.52 51
19169.83 73
19171.14 57
19172.45 83
19173.75 71
19175.06 76
19176.37 81
19177.68 58
19178.99 66
19180.30 76
19181.61 69
19182.92 77
19184.23 51
19185.53 66
19186.84 88
19188.15 69
19189.46 89
19190.77 66
19192.08 64
19193.39 61
19194.70 76
19196.01 81
19197.32 68
19198.63 65
19199.94 75
19201.25 80
19202.56 63
19203.87 61
19205.17 71
19206.48 85
19207.79 57
19209.10 76
19210.41 64
19211.72 58
19213.03 70
19214.34 72
19215.65 58
19216.96 64
19218.27 61
19219.58 82
19220.89 75
19222.21 57
19223.52 62
19224.83 72
19226.14 78
19227.45 59
19228.76 83
19230.07 66
19231.38 78
19232.69 73
19234.00 89
19235.31 68
19236.62 72
19237.93 90
19239.24 78
19240.55 60
19241.86 67
19243.18 57
19244.49 72
19245.80 58
19247.11 57
19248.42 76
19249.73 75
19251.04 74
19252.35 68
19253.67 72
19254.98 56
19256.29 63
19257.60 74
19258.91 65
19260.22 66
19261.53 64
19262.85 72
19264.16 75
19265.47 79
19266.78 77
19268.09 71
19269.40 48
19270.72 67
19272.03 75
19273.34 52
19274.65 53
19275.96 69
19277.28 71
19278.59 57
19279.90 57
19281.21 50
19282.53 55
19283.84 64
19285.15 62
19286.46 50
19287.78 67
19289.09 52
19290.40 63
19291.71 51
19293.03 54
19294.34 52
19295.65 65
19296.96 77
19298.28 64
19299.59 59
19300.90 56
19302.22 55
19303.53 56
19304.84 67
19306.16 66
19307.47 72
19308.78 56
19310.10 79
19311.41 64
19312.72 73
19314.04 56
19315.35 59
19316.66 43
19317.98 70
19319.29 51
19320.60 61
19321.92 54
19323.23 72
19324.54 57
19325.86 59
19327.17 69
19328.49 52
19329.80 63
19331.11 59
19332.43 73
19333.74 58
19335.06 76
19336.37 50
19337.68 52
19339.00 53
19340.31 57
19341.63 56
19342.94 50
19344.26 50
19345.57 62
19346.89 70
19348.20 46
19349.51 59
19350.83 62
19352.14 71
19353.46 46
19354.77 57
19356.09 52
19357.40 54
19358.72 62
19360.03 60
19361.35 54
19362.66 40
19363.98 59
19365.29 68
19366.61 60
19367.92 57
19369.24 51
19370.55 56
19371.87 61
19373.19 45
19374.50 59
19375.82 53
19377.13 65
19378.45 53
19379.76 46
19381.08 60
19382.39 57
19383.71 56
19385.03 48
19386.34 68
19387.66 70
19388.97 53
19390.29 58
19391.61 63
19392.92 48
19394.24 44
19395.55 81
19396.87 82
19398.19 53
19399.50 45
19400.82 53
19402.14 60
19403.45 52
19404.77 61
19406.09 69
19407.40 60
19408.72 66
19410.04 56
19411.35 66
19412.67 59
19413.99 59
19415.30 64
19416.62 68
19417.94 59
19419.25 67
19420.57 67
19421.89 65
19423.21 48
19424.52 47
19425.84 53
19427.16 66
19428.47 63
19429.79 57
19431.11 66
19432.43 77
19433.74 76
19435.06 51
19436.38 63
19437.70 63
19439.01 71
19440.33 74
19441.65 69
19442.97 59
19444.29 65
19445.60 65
19446.92 76
19448.24 66
19449.56 63
19450.88 77
19452.19 63
19453.51 65
19454.83 68
19456.15 72
19457.47 60
19458.78 76
19460.10 72
19461.42 58
19462.74 67
19464.06 79
19465.38 83
19466.70 71
19468.01 75
19469.33 64
19470.65 60
19471.97 57
19473.29 60
19474.61 59
19475.93 60
19477.25 69
19478.57 69
19479.88 63
19481.20 73
19482.52 78
19483.84 73
19485.16 78
19486.48 74
19487.80 59
19489.12 60
19490.44 66
19491.76 66
19493.08 79
19494.40 50
19495.72 71
19497.04 81
19498.36 65
19499.68 64
19501.00 61
19502.32 67
19503.64 65
19504.96 64
19506.28 60
19507.60 46
19508.92 58
19510.24 69
19511.56 69
19512.88 61
19514.20 61
19515.52 56
19516.84 62
19518.16 65
19519.48 51
19520.80 72
19522.12 72
19523.44 71
19524.76 75
19526.08 60
19527.40 63
19528.72 69
19530.04 68
19531.36 69
19532.68 64
19534.00 70
19535.33 63
19536.65 57
19537.97 62
19539.29 45
19540.61 56
19541.93 46
19543.25 63
19544.57 62
19545.89 72
19547.22 65
19548.54 58
19549.86 81
19551.18 63
19552.50 65
19553.82 47
19555.15 56
19556.47 63
19557.79 46
19559.11 45
19560.43 59
19561.75 58
19563.08 67
19564.40 53
19565.72 52
19567.04 65
19568.36 77
19569.69 63
19571.01 71
19572.33 58
19573.65 63
19574.97 71
19576.30 59
19577.62 51
19578.94 48
19580.26 54
19581.59 57
19582.91 60
19584.23 51
19585.55 68
19586.88 50
19588.20 55
19589.52 48
19590.85 50
19592.17 61
19593.49 61
19594.81 69
19596.14 61
19597.46 53
19598.78 56
19600.11 72
19601.43 65
19602.75 55
19604.08 52
19605.40 69
19606.72 82
19608.05 70
19609.37 55
19610.69 64
19612.02 68
19613.34 58
19614.66 52
19615.99 52
19617.31 60
19618.64 69
19619.96 71
19621.28 58
19622.61 57
19623.93 59
19625.26 56
19626.58 59
19627.90 62
19629.23 61
19630.55 42
19631.88 70
19633.20 71
19634.52 67
19635.85 64
19637.17 66
19638.50 55
19639.82 46
19641.15 68
19642.47 60
19643.80 58
19645.12 65
19646.45 56
19647.77 53
19649.09 45
19650.42 54
19651.74 55
19653.07 47
19654.39 54
19655.72 67
19657.04 57
19658.37 54
19659.69 58
19661.02 47
19662.35 64
19663.67 54
19665.00 67
19666.32 56
19667.65 52
19668.97 64
19670.30 70
19671.62 50
19672.95 64
19674.27 70
19675.60 55
19676.93 65
19678.25 69
19679.58 74
19680.90 67
19682.23 54
19683.56 51
19684.88 50
19686.21 53
19687.53 76
19688.86 57
19690.19 60
19691.51 62
19692.84 45
19694.16 60
19695.49 56
19696.82 71
19698.14 67
19699.47 50
19700.80 50
19702.12 60
19703.45 58
19704.78 56
19706.10 70
19707.43 63
19708.76 67
19710.08 50
19711.41 56
19712.74 54
19714.06 58
19715.39 54
19716.72 52
19718.05 73
19719.37 69
19720.70 50
19722.03 60
19723.35 59
19724.68 52
19726.01 58
19727.34 43
19728.66 62
19729.99 62
19731.32 62
19732.65 50
19733.98 63
19735.30 51
19736.63 56
19737.96 64
19739.29 65
19740.61 56
19741.94 51
19743.27 85
19744.60 70
19745.93 63
19747.25 77
19748.58 64
19749.91 64
19751.24 61
19752.57 64
19753.90 67
19755.22 79
19756.55 72
19757.88 61
19759.21 72
19760.54 60
19761.87 57
19763.20 58
19764.52 57
19765.85 64
19767.18 54
19768.51 59
19769.84 59
19771.17 53
19772.50 57
19773.83 61
19775.16 55
19776.48 67
19777.81 59
19779.14 54
19780.47 70
19781.80 69
19783.13 58
19784.46 61
19785.79 63
19787.12 57
19788.45 58
19789.78 71
19791.11 67
19792.44 56
19793.77 62
19795.10 51
19796.43 65
19797.76 66
19799.09 48
19800.42 61
19801.75 69
19803.08 63
19804.41 38
19805.74 52
19807.07 68
19808.40 67
19809.73 70
19811.06 53
19812.39 57
19813.72 61
19815.05 68
19816.38 68
19817.71 52
19819.04 54
19820.37 52
19821.70 72
19823.03 54
19824.36 61
19825.69 57
19827.02 69
19828.35 70
19829.69 55
19831.02 52
19832.35 71
19833.68 56
19835.01 75
19836.34 60
19837.67 59
19839.00 74
19840.33 65
19841.67 58
19843.00 58
19844.33 68
19845.66 61
19846.99 65
19848.32 55
19849.65 66
19850.99 57
19852.32 69
19853.65 58
19854.98 46
19856.31 62
19857.64 65
19858.98 68
19860.31 64
19861.64 50
19862.97 71
19864.30 61
19865.64 56
19866.97 64
19868.30 59
19869.63 63
19870.97 62
19872.30 65
19873.63 61
19874.96 71
19876.29 63
19877.63 45
19878.96 56
19880.29 55
19881.63 60
19882.96 62
19884.29 62
19885.62 60
19886.96 52
19888.29 61
19889.62 66
19890.95 65
19892.29 53
19893.62 62
19894.95 63
19896.29 62
19897.62 50
19898.95 65
19900.29 73
19901.62 69
19902.95 53
19904.29 69
19905.62 59
19906.95 53
19908.29 60
19909.62 72
19910.95 65
19912.29 48
19913.62 54
19914.96 65
19916.29 64
19917.62 58
19918.96 56
19920.29 63
19921.63 64
19922.96 62
19924.29 70
19925.63 69
19926.96 68
19928.30 56
19929.63 62
19930.96 46
19932.30 49
19933.63 67
19934.97 50
19936.30 71
19937.64 65
19938.97 53
19940.31 58
19941.64 57
19942.98 53
19944.31 53
19945.64 49
19946.98 59
19948.31 64
19949.65 58
19950.98 50
19952.32 43
19953.65 43
19954.99 42
19956.32 52
19957.66 58
19959.00 47
19960.33 63
19961.67 71
19963.00 65
19964.34 64
19965.67 58
19967.01 60
19968.34 53
19969.68 59
19971.01 61
19972.35 49
19973.69 49
19975.02 68
19976.36 69
19977.69 74
19979.03 68
19980.37 69
19981.70 59
19983.04 48
19984.37 67
19985.71 61
19987.05 57
19988.38 43
19989.72 58
19991.05 43
19992.39 58
19993.73 50
19995.06 63
19996.40 63
19997.74 68
19999.07 64
20000.41 62
20001.75 64
20003.08 54
20004.42 55
20005.76 57
20007.09 43
20008.43 42
20009.77 67
20011.10 57
20012.44 66
20013.78 59
20015.12 57
20016.45 63
20017.79 58
20019.13 58
20020.47 48
20021.80 52
20023.14 47
20024.48 69
20025.81 53
20027.15 59
20028.49 57
20029.83 71
20031.17 63
20032.50 46
20033.84 64
20035.18 67
20036.52 56
20037.85 62
20039.19 49
20040.53 59
20041.87 50
20043.21 59
20044.54 58
20045.88 51
20047.22 64
20048.56 53
20049.90 60
20051.24 64
20052.57 59
20053.91 69
20055.25 69
20056.59 57
20057.93 47
20059.27 60
20060.61 70
20061.94 55
20063.28 55
20064.62 70
20065.96 52
20067.30 66
20068.64 59
20069.98 62
20071.32 49
20072.66 65
20073.99 61
20075.33 70
20076.67 65
20078.01 67
20079.35 49
20080.69 60
20082.03 56
20083.37 60
20084.71 69
20086.05 65
20087.39 72
20088.73 65
20090.07 67
20091.41 60
20092.75 65
20094.09 70
20095.43 60
20096.77 64
20098.11 64
20099.45 75
20100.79 63
20102.13 64
20103.47 71
20104.81 57
20106.15 74
20107.49 67
20108.83 47
20110.17 50
20111.51 63
20112.85 66
20114.19 55
20115.53 51
20116.87 59
20118.21 67
20119.55 79
20120.89 71
20122.23 41
20123.57 55
20124.91 62
20126.25 61
20127.60 59
20128.94 56
