# Supplementary material for: MALDI-TOF MS typing enables the classification of brewing yeasts of the genus Saccharomyces to major beer styles
Source: PLoS One. 2017 Aug 9;12(8):e0181694. doi: 10.1371/journal.pone.0181694 (PMC5549903; doi:10.1371/journal.pone.0181694)
Supplement: S15 File — The directory includes 90 raw files and was zipped to “.zip”; the folder has three strains with 30 spectra per strain; S1 Text explains the raw files with an example and Table 1 represents the yeast strains used within the experiment. (ZIP) [file pone.0181694.s018.zip › 43-45/30667-214-OG-WB-WB-YPG-18h-E-E_2015-10-27__0_C5_1.dat]

1999.49 4376
1999.91 4312
2000.33 4607
2000.75 4582
2001.17 4582
2001.59 4599
2002.02 4629
2002.44 4796
2002.86 4529
2003.28 4239
2003.70 4268
2004.13 4369
2004.55 4261
2004.97 4292
2005.39 4280
2005.81 4191
2006.24 4035
2006.66 4111
2007.08 4239
2007.50 4258
2007.93 4316
2008.35 4212
2008.77 4308
2009.19 4249
2009.62 4323
2010.04 4489
2010.46 4276
2010.88 4065
2011.31 4147
2011.73 4556
2012.15 4224
2012.58 4101
2013.00 4056
2013.42 3858
2013.84 4056
2014.27 3939
2014.69 3959
2015.11 4175
2015.54 3980
2015.96 4250
2016.38 4347
2016.81 4226
2017.23 4341
2017.65 4448
2018.08 4344
2018.50 4690
2018.92 4510
2019.35 4557
2019.77 4473
2020.19 4464
2020.62 4695
2021.04 4453
2021.47 4294
2021.89 4385
2022.31 4442
2022.74 4212
2023.16 4359
2023.59 4480
2024.01 4374
2024.43 4118
2024.86 4073
2025.28 4181
2025.71 4280
2026.13 4150
2026.55 4114
2026.98 4142
2027.40 4193
2027.83 4156
2028.25 3968
2028.68 4044
2029.10 4045
2029.53 4137
2029.95 4020
2030.38 4007
2030.80 4221
2031.23 4177
2031.65 4203
2032.08 4384
2032.50 4467
2032.93 4290
2033.35 4526
2033.78 4676
2034.20 4548
2034.63 4681
2035.05 4621
2035.48 4447
2035.90 4480
2036.33 4356
2036.75 4364
2037.18 4239
2037.60 4132
2038.03 4060
2038.45 3978
2038.88 4061
2039.31 4178
2039.73 4260
2040.16 4350
2040.58 4160
2041.01 3993
2041.43 4034
2041.86 4104
2042.29 4090
2042.71 3958
2043.14 4110
2043.56 4078
2043.99 4237
2044.42 4111
2044.84 4078
2045.27 4346
2045.70 4419
2046.12 4663
2046.55 4546
2046.98 4532
2047.40 4868
2047.83 4749
2048.25 4589
2048.68 4640
2049.11 4638
2049.53 4377
2049.96 4388
2050.39 4526
2050.82 4601
2051.24 4443
2051.67 4409
2052.10 4440
2052.52 4435
2052.95 4255
2053.38 4325
2053.80 4212
2054.23 4111
2054.66 4108
2055.09 4274
2055.51 4059
2055.94 4208
2056.37 4064
2056.80 4165
2057.22 4300
2057.65 4319
2058.08 4232
2058.51 4271
2058.93 4314
2059.36 4415
2059.79 4345
2060.22 4445
2060.65 4468
2061.07 4587
2061.50 4486
2061.93 4269
2062.36 4592
2062.79 4564
2063.21 4509
2063.64 4651
2064.07 4877
2064.50 5021
2064.93 5180
2065.36 5373
2065.78 5324
2066.21 5400
2066.64 5339
2067.07 5289
2067.50 5241
2067.93 5007
2068.36 4748
2068.78 4485
2069.21 4511
2069.64 4374
2070.07 4297
2070.50 4231
2070.93 4185
2071.36 4177
2071.79 4202
2072.22 4186
2072.64 4312
2073.07 4277
2073.50 4042
2073.93 4092
2074.36 4278
2074.79 4481
2075.22 4283
2075.65 4564
2076.08 4504
2076.51 4291
2076.94 4400
2077.37 4413
2077.80 4474
2078.23 4464
2078.66 4509
2079.09 4332
2079.52 4196
2079.95 4478
2080.38 4539
2080.81 4396
2081.24 4344
2081.67 4126
2082.10 4162
2082.53 4145
2082.96 4272
2083.39 4181
2083.82 4036
2084.25 4184
2084.68 4139
2085.11 4174
2085.54 4297
2085.97 4291
2086.40 4145
2086.83 4118
2087.26 3991
2087.69 4129
2088.12 4180
2088.55 3999
2088.99 4285
2089.42 4067
2089.85 3975
2090.28 4137
2090.71 4239
2091.14 4096
2091.57 4325
2092.00 4351
2092.43 4450
2092.86 4117
2093.30 4060
2093.73 4082
2094.16 4048
2094.59 3981
2095.02 4002
2095.45 3964
2095.88 3952
2096.32 3927
2096.75 3846
2097.18 3875
2097.61 3816
2098.04 3753
2098.47 3669
2098.91 3782
2099.34 3894
2099.77 3827
2100.20 3703
2100.63 3946
2101.07 3715
2101.50 3735
2101.93 3514
2102.36 3491
2102.80 3798
2103.23 3871
2103.66 3913
2104.09 3877
2104.52 3968
2104.96 4008
2105.39 3943
2105.82 4213
2106.25 4196
2106.69 4275
2107.12 4454
2107.55 4451
2107.99 4664
2108.42 4528
2108.85 4472
2109.28 4286
2109.72 4314
2110.15 4157
2110.58 4310
2111.02 4124
2111.45 4259
2111.88 4185
2112.32 3994
2112.75 3954
2113.18 4113
2113.62 3892
2114.05 4056
2114.48 4056
2114.92 3886
2115.35 3990
2115.78 3886
2116.22 3645
2116.65 3705
2117.08 3616
2117.52 3720
2117.95 3735
2118.39 3563
2118.82 3631
2119.25 3627
2119.69 3681
2120.12 3679
2120.56 3609
2120.99 3788
2121.42 3895
2121.86 4002
2122.29 3970
2122.73 3834
2123.16 4187
2123.60 4095
2124.03 4033
2124.46 3976
2124.90 3948
2125.33 4086
2125.77 3931
2126.20 3866
2126.64 3938
2127.07 3834
2127.51 3780
2127.94 3755
2128.38 4064
2128.81 3986
2129.25 3802
2129.68 3972
2130.12 4127
2130.55 4114
2130.99 4319
2131.42 4167
2131.86 4210
2132.29 4177
2132.73 4165
2133.16 4100
2133.60 4006
2134.03 4262
2134.47 4032
2134.91 3964
2135.34 4141
2135.78 4131
2136.21 4169
2136.65 4091
2137.08 4248
2137.52 4026
2137.96 3979
2138.39 4114
2138.83 4009
2139.26 4090
2139.70 4072
2140.14 4013
2140.57 3911
2141.01 3917
2141.44 3860
2141.88 3840
2142.32 3834
2142.75 3618
2143.19 3586
2143.63 3786
2144.06 3631
2144.50 3838
2144.94 3781
2145.37 3701
2145.81 3845
2146.25 3700
2146.68 3812
2147.12 3930
2147.56 3880
2147.99 3943
2148.43 4262
2148.87 4234
2149.30 4330
2149.74 4347
2150.18 4377
2150.61 4383
2151.05 4373
2151.49 4420
2151.93 4352
2152.36 4324
2152.80 4337
2153.24 4328
2153.68 4165
2154.11 4284
2154.55 4109
2154.99 3870
2155.43 3824
2155.86 4035
2156.30 3950
2156.74 3913
2157.18 4046
2157.62 3943
2158.05 3976
2158.49 3967
2158.93 4110
2159.37 4196
2159.81 4113
2160.24 4135
2160.68 4151
2161.12 4186
2161.56 4282
2162.00 4154
2162.43 4263
2162.87 3875
2163.31 4025
2163.75 4100
2164.19 3999
2164.63 3937
2165.07 3893
2165.50 3891
2165.94 3947
2166.38 3947
2166.82 3871
2167.26 3998
2167.70 4008
2168.14 3870
2168.58 4011
2169.02 3925
2169.45 4066
2169.89 4241
2170.33 4302
2170.77 4068
2171.21 4259
2171.65 4352
2172.09 4302
2172.53 4249
2172.97 4405
2173.41 4741
2173.85 4575
2174.29 4628
2174.73 4677
2175.17 4764
2175.61 5016
2176.05 5079
2176.49 5035
2176.93 4889
2177.37 4933
2177.81 4914
2178.25 4538
2178.69 4595
2179.13 4629
2179.57 4408
2180.01 4221
2180.45 4154
2180.89 4214
2181.33 3812
2181.77 3929
2182.21 4012
2182.65 3903
2183.09 3884
2183.53 3826
2183.97 3633
2184.41 3618
2184.85 3797
2185.29 3916
2185.73 3879
2186.17 3824
2186.61 3779
2187.05 3819
2187.49 3944
2187.94 4122
2188.38 3893
2188.82 3900
2189.26 4098
2189.70 4215
2190.14 4094
2190.58 4065
2191.02 3762
2191.46 4091
2191.91 4313
2192.35 4209
2192.79 4201
2193.23 4235
2193.67 4361
2194.11 4333
2194.55 4164
2195.00 4420
2195.44 4433
2195.88 4718
2196.32 4607
2196.76 4419
2197.21 4497
2197.65 4795
2198.09 4375
2198.53 4170
2198.97 4370
2199.42 4424
2199.86 4086
2200.30 4113
2200.74 4036
2201.18 4106
2201.63 3955
2202.07 4101
2202.51 4183
2202.95 4316
2203.40 4353
2203.84 4286
2204.28 4395
2204.72 4460
2205.17 4497
2205.61 4552
2206.05 4544
2206.49 4444
2206.94 4389
2207.38 4184
2207.82 4122
2208.27 4216
2208.71 4344
2209.15 4172
2209.60 4322
2210.04 4296
2210.48 4280
2210.92 4168
2211.37 4092
2211.81 4072
2212.25 3988
2212.70 4163
2213.14 4070
2213.59 4058
2214.03 4090
2214.47 4122
2214.92 4211
2215.36 3995
2215.80 4149
2216.25 3945
2216.69 3935
2217.14 3899
2217.58 3891
2218.02 4013
2218.47 3800
2218.91 3798
2219.36 3782
2219.80 4112
2220.24 3927
2220.69 3949
2221.13 3911
2221.58 4237
2222.02 4149
2222.46 4121
2222.91 4360
2223.35 4292
2223.80 4264
2224.24 4247
2224.69 4289
2225.13 4465
2225.58 4670
2226.02 4767
2226.47 4513
2226.91 4414
2227.36 4454
2227.80 4466
2228.25 4554
2228.69 4528
2229.14 4730
2229.58 4582
2230.03 4383
2230.47 4412
2230.92 4557
2231.36 4597
2231.81 4754
2232.25 4630
2232.70 4669
2233.14 4609
2233.59 4735
2234.03 4401
2234.48 4623
2234.93 4535
2235.37 4558
2235.82 4379
2236.26 4180
2236.71 4065
2237.16 4033
2237.60 3947
2238.05 3873
2238.49 3940
2238.94 3895
2239.39 4019
2239.83 3708
2240.28 3678
2240.72 3750
2241.17 3726
2241.62 3798
2242.06 3704
2242.51 3743
2242.96 3752
2243.40 3568
2243.85 3607
2244.30 3677
2244.74 3653
2245.19 3653
2245.64 3698
2246.08 3660
2246.53 3617
2246.98 3615
2247.42 3600
2247.87 3727
2248.32 3752
2248.76 3800
2249.21 3718
2249.66 3879
2250.10 3836
2250.55 3631
2251.00 3622
2251.45 3796
2251.89 3757
2252.34 3711
2252.79 3568
2253.24 3551
2253.68 3738
2254.13 3776
2254.58 3811
2255.03 3664
2255.47 3509
2255.92 3646
2256.37 3723
2256.82 3442
2257.27 3537
2257.71 3541
2258.16 3533
2258.61 3721
2259.06 3688
2259.51 3743
2259.95 3803
2260.40 3605
2260.85 3738
2261.30 3631
2261.75 3591
2262.19 4064
2262.64 3968
2263.09 4072
2263.54 4025
2263.99 4020
2264.44 4023
2264.89 3946
2265.33 3933
2265.78 3975
2266.23 3879
2266.68 4019
2267.13 3793
2267.58 3871
2268.03 3954
2268.48 3981
2268.93 4005
2269.37 4222
2269.82 4447
2270.27 4310
2270.72 4562
2271.17 4660
2271.62 4663
2272.07 4374
2272.52 4393
2272.97 4441
2273.42 4464
2273.87 4477
2274.32 4490
2274.77 4198
2275.22 4160
2275.67 4020
2276.12 3998
2276.57 3965
2277.02 3809
2277.47 3925
2277.92 3994
2278.37 3838
2278.82 3809
2279.27 3884
2279.72 3981
2280.17 3885
2280.62 3734
2281.07 3712
2281.52 3815
2281.97 3775
2282.42 3688
2282.87 3548
2283.32 3700
2283.77 3716
2284.22 3778
2284.67 3577
2285.12 3765
2285.57 3945
2286.02 3860
2286.47 4058
2286.92 4000
2287.37 4290
2287.82 4407
2288.28 4714
2288.73 4878
2289.18 5092
2289.63 5401
2290.08 5952
2290.53 6366
2290.98 6370
2291.43 6339
2291.88 6307
2292.34 6519
2292.79 6408
2293.24 6298
2293.69 6174
2294.14 5625
2294.59 5181
2295.05 4919
2295.50 4770
2295.95 4683
2296.40 4434
2296.85 4188
2297.30 4081
2297.76 4032
2298.21 4027
2298.66 3976
2299.11 3747
2299.56 3818
2300.02 3604
2300.47 3732
2300.92 3569
2301.37 3638
2301.82 3613
2302.28 3550
2302.73 3375
2303.18 3361
2303.63 3495
2304.09 3512
2304.54 3519
2304.99 3472
2305.44 3583
2305.90 3621
2306.35 3690
2306.80 3828
2307.26 3938
2307.71 3996
2308.16 3988
2308.61 4008
2309.07 4179
2309.52 4236
2309.97 4335
2310.43 4321
2310.88 4333
2311.33 4109
2311.79 4173
2312.24 4042
2312.69 4249
2313.15 4221
2313.60 4076
2314.05 4019
2314.51 4011
2314.96 4035
2315.41 4015
2315.87 4004
2316.32 3969
2316.77 3783
2317.23 3873
2317.68 4002
2318.14 3898
2318.59 3853
2319.04 4018
2319.50 3996
2319.95 4011
2320.41 4058
2320.86 4047
2321.31 3963
2321.77 4009
2322.22 4098
2322.68 4046
2323.13 4093
2323.59 4026
2324.04 4209
2324.50 4260
2324.95 4274
2325.40 4337
2325.86 4374
2326.31 4538
2326.77 4538
2327.22 4436
2327.68 4263
2328.13 4238
2328.59 4439
2329.04 4313
2329.50 4138
2329.95 3911
2330.41 3860
2330.86 3867
2331.32 4005
2331.77 3744
2332.23 3653
2332.68 3743
2333.14 3739
2333.59 3762
2334.05 3859
2334.51 3623
2334.96 3642
2335.42 3686
2335.87 3750
2336.33 3800
2336.78 3780
2337.24 3814
2337.70 3679
2338.15 3679
2338.61 3771
2339.06 3840
2339.52 3667
2339.97 3721
2340.43 3781
2340.89 3731
2341.34 3832
2341.80 3876
2342.26 3577
2342.71 3631
2343.17 3617
2343.62 3624
2344.08 3767
2344.54 3728
2344.99 3631
2345.45 3615
2345.91 3580
2346.36 3774
2346.82 3765
2347.28 3835
2347.73 3753
2348.19 3965
2348.65 3920
2349.10 3839
2349.56 3911
2350.02 3644
2350.48 3545
2350.93 3359
2351.39 3514
2351.85 3578
2352.30 3567
2352.76 3678
2353.22 3689
2353.68 3534
2354.13 3567
2354.59 3380
2355.05 3601
2355.51 3646
2355.96 3838
2356.42 3713
2356.88 3729
2357.34 3733
2357.79 3696
2358.25 3609
2358.71 3805
2359.17 3777
2359.63 3729
2360.08 3696
2360.54 3881
2361.00 3838
2361.46 3793
2361.92 3884
2362.37 3907
2362.83 3770
2363.29 3747
2363.75 3841
2364.21 3724
2364.67 3799
2365.12 3810
2365.58 3692
2366.04 3794
2366.50 3603
2366.96 3570
2367.42 3491
2367.88 3700
2368.33 3753
2368.79 3698
2369.25 3933
2369.71 3824
2370.17 3789
2370.63 3720
2371.09 3920
2371.55 3992
2372.01 3957
2372.47 3879
2372.92 4051
2373.38 4377
2373.84 4295
2374.30 4402
2374.76 4448
2375.22 4616
2375.68 4605
2376.14 4479
2376.60 4490
2377.06 4358
2377.52 4373
2377.98 4313
2378.44 4229
2378.90 4280
2379.36 3968
2379.82 4017
2380.28 3891
2380.74 3958
2381.20 3956
2381.66 3909
2382.12 3703
2382.58 3796
2383.04 3867
2383.50 3688
2383.96 3559
2384.42 3702
2384.88 3582
2385.34 3594
2385.80 3540
2386.26 3531
2386.72 3628
2387.18 3681
2387.64 3526
2388.10 3573
2388.56 3555
2389.03 3680
2389.49 3707
2389.95 3915
2390.41 3871
2390.87 3971
2391.33 3864
2391.79 3886
2392.25 3998
2392.71 4000
2393.17 4056
2393.64 4053
2394.10 3930
2394.56 3885
2395.02 3819
2395.48 3700
2395.94 3641
2396.40 3816
2396.87 3710
2397.33 3647
2397.79 3797
2398.25 3804
2398.71 3718
2399.17 3753
2399.64 3579
2400.10 3596
2400.56 3735
2401.02 3630
2401.48 3559
2401.95 3558
2402.41 3742
2402.87 3734
2403.33 3642
2403.79 3637
2404.26 3509
2404.72 3657
2405.18 3707
2405.64 3642
2406.11 3662
2406.57 3588
2407.03 3581
2407.49 3541
2407.96 3418
2408.42 3351
2408.88 3410
2409.34 3575
2409.81 3609
2410.27 3420
2410.73 3572
2411.20 3491
2411.66 3422
2412.12 3396
2412.58 3479
2413.05 3378
2413.51 3349
2413.97 3390
2414.44 3482
2414.90 3628
2415.36 3691
2415.83 3736
2416.29 3837
2416.75 3796
2417.22 3829
2417.68 3818
2418.14 3721
2418.61 3753
2419.07 3645
2419.54 3659
2420.00 3764
2420.46 3703
2420.93 3693
2421.39 3627
2421.85 3614
2422.32 3747
2422.78 3783
2423.25 3624
2423.71 3609
2424.17 3616
2424.64 3397
2425.10 3317
2425.57 3460
2426.03 3502
2426.50 3485
2426.96 3383
2427.42 3386
2427.89 3356
2428.35 3247
2428.82 3321
2429.28 3273
2429.75 3418
2430.21 3316
2430.68 3362
2431.14 3472
2431.61 3369
2432.07 3349
2432.54 3548
2433.00 3374
2433.47 3299
2433.93 3550
2434.40 3750
2434.86 3522
2435.33 3242
2435.79 3407
2436.26 3606
2436.72 3388
2437.19 3343
2437.65 3571
2438.12 3614
2438.59 3693
2439.05 3556
2439.52 3492
2439.98 3755
2440.45 3709
2440.91 3700
2441.38 3763
2441.85 3791
2442.31 3911
2442.78 3931
2443.24 3910
2443.71 3783
2444.18 3676
2444.64 3706
2445.11 3781
2445.57 3673
2446.04 3714
2446.51 3523
2446.97 3393
2447.44 3406
2447.91 3484
2448.37 3595
2448.84 3477
2449.31 3400
2449.77 3571
2450.24 3596
2450.71 3589
2451.17 3547
2451.64 3443
2452.11 3600
2452.57 3489
2453.04 3557
2453.51 3648
2453.97 3619
2454.44 3470
2454.91 3558
2455.37 3647
2455.84 3417
2456.31 3373
2456.78 3294
2457.24 3386
2457.71 3383
2458.18 3184
2458.65 3036
2459.11 3224
2459.58 3402
2460.05 3357
2460.52 3228
2460.98 3279
2461.45 3404
2461.92 3176
2462.39 3281
2462.85 3297
2463.32 3365
2463.79 3331
2464.26 3355
2464.73 3431
2465.19 3354
2465.66 3401
2466.13 3471
2466.60 3638
2467.07 3564
2467.54 3513
2468.00 3661
2468.47 3360
2468.94 3357
2469.41 3428
2469.88 3443
2470.35 3404
2470.82 3275
2471.28 3367
2471.75 3326
2472.22 3421
2472.69 3428
2473.16 3395
2473.63 3375
2474.10 3239
2474.57 3299
2475.03 3293
2475.50 3248
2475.97 3353
2476.44 3288
2476.91 3290
2477.38 3243
2477.85 3236
2478.32 3402
2478.79 3259
2479.26 3385
2479.73 3401
2480.20 3113
2480.67 3193
2481.14 3330
2481.61 3350
2482.08 3193
2482.54 3288
2483.01 3334
2483.48 3381
2483.95 3268
2484.42 3177
2484.89 3322
2485.36 3407
2485.83 3431
2486.30 3465
2486.77 3489
2487.24 3739
2487.71 3648
2488.18 3675
2488.66 3566
2489.13 3690
2489.60 3545
2490.07 3706
2490.54 3871
2491.01 3815
2491.48 3537
2491.95 3557
2492.42 3840
2492.89 3848
2493.36 3663
2493.83 3677
2494.30 3718
2494.77 3486
2495.24 3487
2495.72 3725
2496.19 3477
2496.66 3606
2497.13 3590
2497.60 3710
2498.07 3625
2498.54 3566
2499.01 3512
2499.48 3333
2499.96 3342
2500.43 3405
2500.90 3266
2501.37 3285
2501.84 3087
2502.31 3238
2502.78 3372
2503.26 3352
2503.73 3437
2504.20 3472
2504.67 3440
2505.14 3711
2505.62 3391
2506.09 3362
2506.56 3378
2507.03 3408
2507.50 3523
2507.98 3398
2508.45 3344
2508.92 3374
2509.39 3559
2509.86 3419
2510.34 3724
2510.81 3719
2511.28 3923
2511.75 4033
2512.23 4141
2512.70 4219
2513.17 4207
2513.64 4306
2514.12 4131
2514.59 4057
2515.06 3897
2515.54 3831
2516.01 3766
2516.48 3745
2516.95 3573
2517.43 3730
2517.90 3693
2518.37 3658
2518.85 3785
2519.32 3618
2519.79 3599
2520.27 3667
2520.74 3605
2521.21 3604
2521.69 3475
2522.16 3553
2522.63 3652
2523.11 3438
2523.58 3363
2524.05 3487
2524.53 3316
2525.00 3363
2525.48 3339
2525.95 3372
2526.42 3407
2526.90 3458
2527.37 3517
2527.85 3561
2528.32 3613
2528.79 3531
2529.27 3574
2529.74 3668
2530.22 3660
2530.69 3676
2531.16 3372
2531.64 3587
2532.11 3553
2532.59 3681
2533.06 3584
2533.54 3670
2534.01 3657
2534.49 3565
2534.96 3620
2535.44 3466
2535.91 3546
2536.38 3636
2536.86 3674
2537.33 3482
2537.81 3557
2538.28 3662
2538.76 3672
2539.23 3717
2539.71 3766
2540.18 3611
2540.66 3530
2541.13 3679
2541.61 3803
2542.09 3740
2542.56 3759
2543.04 3656
2543.51 3580
2543.99 3583
2544.46 3469
2544.94 3460
2545.41 3566
2545.89 3552
2546.37 3479
2546.84 3502
2547.32 3713
2547.79 3885
2548.27 3805
2548.74 3706
2549.22 3747
2549.70 3666
2550.17 3752
2550.65 3832
2551.13 3828
2551.60 3898
2552.08 3861
2552.55 3768
2553.03 3649
2553.51 3607
2553.98 3683
2554.46 3672
2554.94 3598
2555.41 3591
2555.89 3574
2556.37 3446
2556.84 3474
2557.32 3456
2557.80 3694
2558.27 3604
2558.75 3541
2559.23 3577
2559.70 3410
2560.18 3348
2560.66 3415
2561.14 3382
2561.61 3304
2562.09 3480
2562.57 3350
2563.04 3359
2563.52 3338
2564.00 3349
2564.48 3369
2564.95 3291
2565.43 3150
2565.91 3347
2566.39 3239
2566.86 3195
2567.34 3207
2567.82 3332
2568.30 3248
2568.77 3228
2569.25 3317
2569.73 3108
2570.21 2984
2570.69 3104
2571.16 3190
2571.64 3165
2572.12 3082
2572.60 3017
2573.08 3140
2573.56 3112
2574.03 3240
2574.51 3132
2574.99 3097
2575.47 3141
2575.95 3165
2576.43 3160
2576.90 3159
2577.38 3116
2577.86 3111
2578.34 3165
2578.82 3146
2579.30 3081
2579.78 3071
2580.26 3166
2580.73 3206
2581.21 3060
2581.69 3141
2582.17 3019
2582.65 3265
2583.13 3229
2583.61 3253
2584.09 3172
2584.57 3169
2585.05 3191
2585.53 3160
2586.01 3151
2586.49 3300
2586.97 3434
2587.44 3345
2587.92 3270
2588.40 3512
2588.88 3482
2589.36 3432
2589.84 3640
2590.32 3591
2590.80 3454
2591.28 3457
2591.76 3250
2592.24 3252
2592.72 3247
2593.20 3292
2593.68 3419
2594.16 3409
2594.64 3208
2595.12 3280
2595.60 3430
2596.08 3255
2596.56 3101
2597.05 3088
2597.53 3189
2598.01 3202
2598.49 3346
2598.97 3320
2599.45 3389
2599.93 3353
2600.41 3254
2600.89 3200
2601.37 3161
2601.85 3258
2602.33 3260
2602.81 3145
2603.29 3170
2603.78 3298
2604.26 3311
2604.74 3225
2605.22 3298
2605.70 3437
2606.18 3379
2606.66 3273
2607.14 3258
2607.63 3192
2608.11 3063
2608.59 3192
2609.07 2973
2609.55 3040
2610.03 3239
2610.52 3202
2611.00 3331
2611.48 3201
2611.96 3015
2612.44 3070
2612.92 3039
2613.41 3063
2613.89 3112
2614.37 3050
2614.85 3131
2615.34 3168
2615.82 3219
2616.30 3296
2616.78 3406
2617.26 3345
2617.75 3333
2618.23 3302
2618.71 3273
2619.19 3337
2619.68 3116
2620.16 3311
2620.64 3168
2621.12 3039
2621.61 3111
2622.09 3229
2622.57 3229
2623.06 3160
2623.54 3103
2624.02 3136
2624.50 3254
2624.99 3330
2625.47 3382
2625.95 3468
2626.44 3292
2626.92 3395
2627.40 3670
2627.89 3532
2628.37 3422
2628.85 3716
2629.34 3800
2629.82 3716
2630.30 3586
2630.79 3710
2631.27 3820
2631.75 3974
2632.24 4019
2632.72 4000
2633.21 4060
2633.69 3922
2634.17 3792
2634.66 3673
2635.14 3760
2635.62 3640
2636.11 3526
2636.59 3434
2637.08 3413
2637.56 3295
2638.05 3318
2638.53 3273
2639.01 3288
2639.50 3280
2639.98 3332
2640.47 3351
2640.95 3155
2641.44 3171
2641.92 3318
2642.41 3374
2642.89 3318
2643.38 3183
2643.86 3155
2644.34 3120
2644.83 3164
2645.31 3003
2645.80 3079
2646.28 3099
2646.77 3056
2647.25 3176
2647.74 3065
2648.22 3260
2648.71 3160
2649.20 3251
2649.68 3200
2650.17 3124
2650.65 3273
2651.14 3285
2651.62 3203
2652.11 3308
2652.59 3181
2653.08 3129
2653.56 3111
2654.05 3033
2654.54 3141
2655.02 3237
2655.51 3107
2655.99 3169
2656.48 3246
2656.97 3295
2657.45 3274
2657.94 3331
2658.42 3234
2658.91 3205
2659.40 3348
2659.88 3041
2660.37 3111
2660.85 3065
2661.34 3071
2661.83 3057
2662.31 3083
2662.80 3016
2663.29 3163
2663.77 3017
2664.26 3094
2664.75 2992
2665.23 2943
2665.72 3107
2666.21 3069
2666.69 2999
2667.18 3115
2667.67 3093
2668.15 3086
2668.64 3188
2669.13 3200
2669.62 3063
2670.10 3148
2670.59 3232
2671.08 3349
2671.56 3445
2672.05 3337
2672.54 3393
2673.03 3522
2673.51 3663
2674.00 3866
2674.49 3930
2674.98 4104
2675.46 3964
2675.95 3953
2676.44 3849
2676.93 4018
2677.42 3968
2677.90 3832
2678.39 3703
2678.88 3687
2679.37 3525
2679.86 3452
2680.34 3308
2680.83 3265
2681.32 3141
2681.81 3068
2682.30 3077
2682.79 3183
2683.27 3211
2683.76 3193
2684.25 3291
2684.74 3221
2685.23 3155
2685.72 3115
2686.20 3143
2686.69 3108
2687.18 3178
2687.67 2982
2688.16 3048
2688.65 3105
2689.14 2888
2689.63 2780
2690.12 2898
2690.60 3066
2691.09 3062
2691.58 3053
2692.07 3063
2692.56 3048
2693.05 2906
2693.54 3108
2694.03 3098
2694.52 2954
2695.01 3079
2695.50 3026
2695.99 3054
2696.48 2910
2696.97 2943
2697.46 3072
2697.95 3134
2698.43 3116
2698.92 2969
2699.41 3000
2699.90 3033
2700.39 3155
2700.88 3039
2701.37 3101
2701.86 3307
2702.35 3465
2702.84 3360
2703.33 3428
2703.83 3567
2704.32 3384
2704.81 3386
2705.30 3496
2705.79 3357
2706.28 3194
2706.77 3310
2707.26 3473
2707.75 3281
2708.24 3199
2708.73 3096
2709.22 3284
2709.71 3199
2710.20 3172
2710.69 3005
2711.18 2831
2711.68 2910
2712.17 3010
2712.66 3040
2713.15 3043
2713.64 3006
2714.13 3061
2714.62 3071
2715.11 3031
2715.60 3057
2716.10 3279
2716.59 3056
2717.08 2905
2717.57 2922
2718.06 2949
2718.55 2962
2719.04 3186
2719.54 3007
2720.03 3108
2720.52 3218
2721.01 3346
2721.50 3202
2722.00 3205
2722.49 3377
2722.98 3324
2723.47 3267
2723.96 3309
2724.46 3336
2724.95 3323
2725.44 3350
2725.93 3095
2726.42 3190
2726.92 3186
2727.41 3083
2727.90 2975
2728.39 3146
2728.89 3038
2729.38 3093
2729.87 3126
2730.36 3089
2730.86 2978
2731.35 2947
2731.84 3069
2732.34 3179
2732.83 3390
2733.32 3311
2733.81 3263
2734.31 3352
2734.80 3432
2735.29 3440
2735.79 3304
2736.28 3344
2736.77 3399
2737.27 3367
2737.76 3344
2738.25 3287
2738.75 3558
2739.24 3576
2739.73 3426
2740.23 3451
2740.72 3564
2741.21 3681
2741.71 3592
2742.20 3623
2742.69 3502
2743.19 3504
2743.68 3378
2744.18 3211
2744.67 3302
2745.16 3329
2745.66 3148
2746.15 3090
2746.65 3041
2747.14 2984
2747.63 3241
2748.13 3136
2748.62 3075
2749.12 3109
2749.61 2982
2750.11 3084
2750.60 3108
2751.10 3047
2751.59 3020
2752.08 2929
2752.58 3004
2753.07 3051
2753.57 3016
2754.06 3168
2754.56 3079
2755.05 2894
2755.55 3043
2756.04 3094
2756.54 3122
2757.03 3126
2757.53 3201
2758.02 3350
2758.52 3448
2759.01 3277
2759.51 3153
2760.00 3389
2760.50 3256
2760.99 3356
2761.49 3139
2761.99 3250
2762.48 3136
2762.98 3211
2763.47 3240
2763.97 3321
2764.46 3308
2764.96 3292
2765.46 3346
2765.95 3275
2766.45 3342
2766.94 3446
2767.44 3521
2767.94 3325
2768.43 3122
2768.93 3150
2769.42 3090
2769.92 3181
2770.42 3221
2770.91 3307
2771.41 3285
2771.90 3268
2772.40 3333
2772.90 3344
2773.39 3528
2773.89 3571
2774.39 3712
2774.88 3766
2775.38 3892
2775.88 4037
2776.37 4415
2776.87 4563
2777.37 4630
2777.86 4388
2778.36 4245
2778.86 4378
2779.36 4374
2779.85 4212
2780.35 4088
2780.85 3693
2781.34 3683
2781.84 3684
2782.34 3566
2782.84 3461
2783.33 3386
2783.83 3181
2784.33 3143
2784.83 3140
2785.32 3095
2785.82 3019
2786.32 2981
2786.82 3057
2787.31 2973
2787.81 3028
2788.31 2852
2788.81 2928
2789.31 2900
2789.80 2932
2790.30 3017
2790.80 2752
2791.30 2898
2791.80 2960
2792.29 2974
2792.79 2973
2793.29 3086
2793.79 2997
2794.29 3080
2794.79 3015
2795.28 3227
2795.78 3194
2796.28 3111
2796.78 2950
2797.28 3160
2797.78 3165
2798.28 2983
2798.78 2932
2799.27 3123
2799.77 3069
2800.27 2896
2800.77 2909
2801.27 2964
2801.77 2939
2802.27 2885
2802.77 2945
2803.27 3000
2803.77 2919
2804.27 3012
2804.76 3054
2805.26 3116
2805.76 3255
2806.26 3188
2806.76 3217
2807.26 3309
2807.76 3134
2808.26 3239
2808.76 3282
2809.26 2961
2809.76 3105
2810.26 3134
2810.76 3288
2811.26 3139
2811.76 3140
2812.26 3145
2812.76 3299
2813.26 3284
2813.76 3383
2814.26 3222
2814.76 3100
2815.26 3219
2815.76 3213
2816.26 2893
2816.76 2970
2817.26 3055
2817.76 3026
2818.26 3012
2818.76 2946
2819.26 2958
2819.76 3054
2820.27 3038
2820.77 2980
2821.27 3122
2821.77 2992
2822.27 2885
2822.77 3111
2823.27 3221
2823.77 3111
2824.27 3107
2824.77 3009
2825.27 3161
2825.78 2868
2826.28 3037
2826.78 3051
2827.28 3039
2827.78 3083
2828.28 2900
2828.78 2846
2829.29 3073
2829.79 2921
2830.29 2961
2830.79 2984
2831.29 2989
2831.79 3018
2832.30 2888
2832.80 2934
2833.30 3084
2833.80 3141
2834.30 3041
2834.80 2974
2835.31 2960
2835.81 3033
2836.31 3273
2836.81 3250
2837.32 3238
2837.82 3240
2838.32 3182
2838.82 3242
2839.32 3314
2839.83 3396
2840.33 3188
2840.83 3235
2841.33 3174
2841.84 3026
2842.34 3060
2842.84 3007
2843.35 3228
2843.85 3066
2844.35 3035
2844.85 3168
2845.36 3296
2845.86 3224
2846.36 3336
2846.87 3277
2847.37 3296
2847.87 3402
2848.38 3332
2848.88 3458
2849.38 3364
2849.89 3492
2850.39 3642
2850.89 3556
2851.40 3631
2851.90 3387
2852.40 3348
2852.91 3215
2853.41 3290
2853.91 3187
2854.42 3180
2854.92 3270
2855.42 3410
2855.93 3151
2856.43 3151
2856.94 3200
2857.44 3359
2857.94 3235
2858.45 3281
2858.95 3141
2859.46 3062
2859.96 2959
2860.47 2918
2860.97 2945
2861.47 3025
2861.98 2952
2862.48 3083
2862.99 2957
2863.49 2927
2864.00 2810
2864.50 2864
2865.01 3028
2865.51 3000
2866.02 3034
2866.52 3011
2867.02 3018
2867.53 2894
2868.03 2804
2868.54 2969
2869.04 2828
2869.55 3014
2870.05 2950
2870.56 3195
2871.07 3223
2871.57 3293
2872.08 3210
2872.58 3303
2873.09 3299
2873.59 3397
2874.10 3357
2874.60 3455
2875.11 3587
2875.61 3557
2876.12 3717
2876.63 3639
2877.13 3557
2877.64 3602
2878.14 3561
2878.65 3437
2879.15 3299
2879.66 3320
2880.17 3259
2880.67 3244
2881.18 3253
2881.68 3079
2882.19 3140
2882.70 3199
2883.20 3257
2883.71 3117
2884.22 3162
2884.72 3093
2885.23 2994
2885.74 3044
2886.24 3014
2886.75 3062
2887.25 3250
2887.76 3180
2888.27 3241
2888.77 3036
2889.28 3198
2889.79 3066
2890.30 3151
2890.80 3049
2891.31 3109
2891.82 3105
2892.32 3011
2892.83 3098
2893.34 3152
2893.84 3064
2894.35 3255
2894.86 3480
2895.37 3586
2895.87 3410
2896.38 3391
2896.89 3644
2897.40 3727
2897.90 3521
2898.41 3494
2898.92 3421
2899.43 3517
2899.93 3427
2900.44 3464
2900.95 3352
2901.46 3316
2901.97 3229
2902.47 3433
2902.98 3521
2903.49 3420
2904.00 3576
2904.51 3602
2905.01 3566
2905.52 3592
2906.03 3737
2906.54 3892
2907.05 3862
2907.56 3764
2908.06 3695
2908.57 3686
2909.08 3484
2909.59 3509
2910.10 3310
2910.61 3196
2911.12 3229
2911.62 3160
2912.13 3011
2912.64 3086
2913.15 3125
2913.66 3126
2914.17 3014
2914.68 3136
2915.19 3222
2915.70 3199
2916.21 3106
2916.71 3048
2917.22 3009
2917.73 2982
2918.24 3179
2918.75 3036
2919.26 3012
2919.77 2960
2920.28 3036
2920.79 3065
2921.30 3084
2921.81 3078
2922.32 2994
2922.83 3119
2923.34 3055
2923.85 3129
2924.36 3016
2924.87 2925
2925.38 2950
2925.89 3106
2926.40 2891
2926.91 2987
2927.42 2956
2927.93 2915
2928.44 3100
2928.95 3070
2929.46 3046
2929.97 3003
2930.48 2933
2930.99 2962
2931.50 2887
2932.01 2887
2932.52 3092
2933.03 3127
2933.54 3093
2934.05 3073
2934.56 3153
2935.08 3101
2935.59 3152
2936.10 3011
2936.61 3141
2937.12 3247
2937.63 3287
2938.14 3429
2938.65 3583
2939.16 3640
2939.67 3682
2940.19 3620
2940.70 3500
2941.21 3451
2941.72 3475
2942.23 3440
2942.74 3590
2943.25 3535
2943.77 3530
2944.28 3470
2944.79 3385
2945.30 3380
2945.81 3400
2946.32 3185
2946.84 3257
2947.35 3192
2947.86 3261
2948.37 3359
2948.88 3211
2949.40 3188
2949.91 3187
2950.42 3174
2950.93 3126
2951.44 3060
2951.96 2902
2952.47 3187
2952.98 3214
2953.49 3058
2954.01 2965
2954.52 3029
2955.03 3022
2955.54 2938
2956.06 3010
2956.57 3118
2957.08 3055
2957.60 2983
2958.11 3075
2958.62 3096
2959.13 3281
2959.65 3187
2960.16 3065
2960.67 3101
2961.19 3188
2961.70 3056
2962.21 3150
2962.73 3069
2963.24 3137
2963.75 3127
2964.27 3187
2964.78 3178
2965.29 3097
2965.81 3186
2966.32 3293
2966.83 3158
2967.35 3060
2967.86 3173
2968.37 3133
2968.89 3131
2969.40 3054
2969.91 3022
2970.43 2971
2970.94 3049
2971.46 2935
2971.97 2968
2972.48 2822
2973.00 2894
2973.51 2987
2974.03 3067
2974.54 2927
2975.06 2961
2975.57 3003
2976.08 3271
2976.60 3016
2977.11 3109
2977.63 3240
2978.14 3103
2978.66 3125
2979.17 2947
2979.69 3180
2980.20 3259
2980.72 3213
2981.23 3205
2981.75 3311
2982.26 3172
2982.78 3250
2983.29 3241
2983.81 3175
2984.32 3111
2984.84 3188
2985.35 3130
2985.87 3229
2986.38 3453
2986.90 3451
2987.41 3474
2987.93 3374
2988.44 3302
2988.96 3520
2989.47 3625
2989.99 3572
2990.50 3499
2991.02 3275
2991.54 3408
2992.05 3437
2992.57 3313
2993.08 3398
2993.60 3423
2994.12 3411
2994.63 3416
2995.15 3709
2995.66 3537
2996.18 3626
2996.70 3716
2997.21 3713
2997.73 3876
2998.24 4013
2998.76 3962
2999.28 3977
2999.79 4065
3000.31 4054
3000.83 4043
3001.34 4234
3001.86 4528
3002.38 4966
3002.89 5166
3003.41 5555
3003.93 5939
3004.44 6181
3004.96 6836
3005.48 6748
3005.99 6889
3006.51 7045
3007.03 6637
3007.54 6342
3008.06 5819
3008.58 5259
3009.10 4969
3009.61 4984
3010.13 4258
3010.65 3871
3011.17 3800
3011.68 3594
3012.20 3472
3012.72 3676
3013.24 3679
3013.75 3630
3014.27 3676
3014.79 3695
3015.31 3695
3015.82 3753
3016.34 3676
3016.86 3792
3017.38 3689
3017.90 3716
3018.41 3802
3018.93 3540
3019.45 3640
3019.97 3618
3020.49 3710
3021.00 3663
3021.52 3532
3022.04 3659
3022.56 3552
3023.08 3266
3023.60 3555
3024.11 3506
3024.63 3405
3025.15 3306
3025.67 3391
3026.19 3402
3026.71 3418
3027.23 3299
3027.75 3162
3028.26 3205
3028.78 3150
3029.30 3291
3029.82 3146
3030.34 3196
3030.86 3313
3031.38 3192
3031.90 2991
3032.42 3124
3032.94 3217
3033.46 3170
3033.97 3131
3034.49 3195
3035.01 3110
3035.53 3207
3036.05 3371
3036.57 3364
3037.09 3225
3037.61 3304
3038.13 3188
3038.65 3197
3039.17 3140
3039.69 3040
3040.21 3103
3040.73 3179
3041.25 3045
3041.77 3048
3042.29 3125
3042.81 2995
3043.33 2935
3043.85 3045
3044.37 2948
3044.89 3003
3045.41 2965
3045.93 3037
3046.45 2947
3046.97 2983
3047.49 2987
3048.01 3154
3048.53 3156
3049.06 3165
3049.58 2980
3050.10 2909
3050.62 2992
3051.14 2961
3051.66 2988
3052.18 2919
3052.70 2918
3053.22 2777
3053.74 2880
3054.26 3069
3054.79 3174
3055.31 3068
3055.83 2935
3056.35 3022
3056.87 3026
3057.39 3035
3057.91 3129
3058.43 3017
3058.96 3028
3059.48 3353
3060.00 3308
3060.52 3123
3061.04 3155
3061.56 3182
3062.09 3012
3062.61 3153
3063.13 3066
3063.65 3141
3064.17 3171
3064.70 3244
3065.22 3191
3065.74 3232
3066.26 3401
3066.78 3630
3067.31 3486
3067.83 3418
3068.35 3455
3068.87 3384
3069.40 3383
3069.92 3377
3070.44 3435
3070.96 3164
3071.49 3057
3072.01 3278
3072.53 3236
3073.05 3160
3073.58 3206
3074.10 3186
3074.62 3182
3075.14 3272
3075.67 3489
3076.19 3352
3076.71 3335
3077.24 3581
3077.76 3745
3078.28 3757
3078.81 3860
3079.33 3983
3079.85 3996
3080.38 4071
3080.90 4088
3081.42 3885
3081.95 3969
3082.47 4073
3082.99 4114
3083.52 3988
3084.04 4097
3084.56 3851
3085.09 3630
3085.61 3626
3086.13 3691
3086.66 3759
3087.18 3729
3087.71 3603
3088.23 3381
3088.75 3281
3089.28 3283
3089.80 3344
3090.33 3408
3090.85 3276
3091.38 3339
3091.90 3193
3092.42 3371
3092.95 3218
3093.47 3298
3094.00 3458
3094.52 3585
3095.05 3692
3095.57 3677
3096.10 3693
3096.62 3824
3097.14 3668
3097.67 3733
3098.19 3983
3098.72 3934
3099.24 4111
3099.77 4376
3100.29 5052
3100.82 5895
3101.34 6533
3101.87 7382
3102.39 8373
3102.92 9422
3103.45 10246
3103.97 11502
3104.50 11534
3105.02 11414
3105.55 11001
3106.07 10347
3106.60 9620
3107.12 8222
3107.65 6889
3108.17 5952
3108.70 5390
3109.23 4590
3109.75 4473
3110.28 4454
3110.80 4202
3111.33 4001
3111.86 3967
3112.38 4072
3112.91 3989
3113.43 3996
3113.96 3916
3114.49 3737
3115.01 3739
3115.54 3531
3116.07 3583
3116.59 3759
3117.12 3617
3117.64 3289
3118.17 3189
3118.70 3281
3119.22 3292
3119.75 3313
3120.28 3170
3120.80 3431
3121.33 3387
3121.86 3434
3122.38 3544
3122.91 3638
3123.44 3537
3123.97 3415
3124.49 3607
3125.02 3525
3125.55 3439
3126.07 3296
3126.60 3246
3127.13 3315
3127.66 3279
3128.18 3171
3128.71 3167
3129.24 3256
3129.77 3177
3130.29 3025
3130.82 3101
3131.35 3036
3131.88 3200
3132.40 3212
3132.93 3389
3133.46 3290
3133.99 3045
3134.52 3109
3135.04 2990
3135.57 2927
3136.10 3002
3136.63 3160
3137.16 3141
3137.68 3141
3138.21 3020
3138.74 2979
3139.27 3026
3139.80 2801
3140.32 2795
3140.85 2893
3141.38 2972
3141.91 2899
3142.44 2851
3142.97 2902
3143.50 3126
3144.02 3061
3144.55 2914
3145.08 2900
3145.61 2910
3146.14 3195
3146.67 3089
3147.20 3304
3147.73 3432
3148.26 3679
3148.79 3559
3149.31 3629
3149.84 3734
3150.37 3715
3150.90 3520
3151.43 3653
3151.96 3739
3152.49 3946
3153.02 3606
3153.55 3642
3154.08 3454
3154.61 3651
3155.14 3552
3155.67 3575
3156.20 3529
3156.73 3547
3157.26 3708
3157.79 3808
3158.32 3635
3158.85 3623
3159.38 3559
3159.91 3568
3160.44 3638
3160.97 3629
3161.50 3487
3162.03 3369
3162.56 3404
3163.09 3327
3163.62 3319
3164.15 3135
3164.68 3208
3165.21 3112
3165.74 3031
3166.27 3048
3166.80 3183
3167.33 3124
3167.86 3147
3168.39 3187
3168.92 2973
3169.45 3058
3169.99 3113
3170.52 3096
3171.05 3095
3171.58 3206
3172.11 3278
3172.64 3384
3173.17 3459
3173.70 3410
3174.23 3691
3174.77 3862
3175.30 3759
3175.83 3751
3176.36 3938
3176.89 3635
3177.42 3765
3177.95 3553
3178.49 3327
3179.02 3353
3179.55 3272
3180.08 3203
3180.61 2978
3181.14 2939
3181.68 3131
3182.21 2951
3182.74 3002
3183.27 2916
3183.80 3012
3184.34 3077
3184.87 2993
3185.40 2964
3185.93 2884
3186.47 3053
3187.00 2956
3187.53 2912
3188.06 2905
3188.59 2999
3189.13 3047
3189.66 3087
3190.19 2947
3190.73 3029
3191.26 2965
3191.79 2788
3192.32 2734
3192.86 2941
3193.39 2794
3193.92 2823
3194.45 2860
3194.99 2961
3195.52 3012
3196.05 2928
3196.59 2928
3197.12 2983
3197.65 2930
3198.19 3023
3198.72 3148
3199.25 3076
3199.79 3030
3200.32 3171
3200.85 3289
3201.39 3107
3201.92 3158
3202.45 3403
3202.99 3312
3203.52 3323
3204.05 3326
3204.59 3166
3205.12 3305
3205.66 3382
3206.19 3247
3206.72 3273
3207.26 3152
3207.79 3107
3208.33 3150
3208.86 3379
3209.39 3562
3209.93 3474
3210.46 3702
3211.00 3617
3211.53 3734
3212.07 3943
3212.60 4216
3213.14 4151
3213.67 4034
3214.20 3905
3214.74 3739
3215.27 3571
3215.81 3484
3216.34 3381
3216.88 3236
3217.41 3337
3217.95 3193
3218.48 3029
3219.02 2921
3219.55 2917
3220.09 3232
3220.62 3352
3221.16 3413
3221.69 3478
3222.23 3533
3222.76 3615
3223.30 3810
3223.83 3928
3224.37 3919
3224.91 4017
3225.44 3976
3225.98 4039
3226.51 3894
3227.05 3938
3227.58 3902
3228.12 3728
3228.65 3864
3229.19 3769
3229.73 3662
3230.26 3693
3230.80 3690
3231.33 3559
3231.87 3729
3232.41 3648
3232.94 3649
3233.48 3827
3234.02 3753
3234.55 3764
3235.09 3592
3235.62 3526
3236.16 3537
3236.70 3354
3237.23 3407
3237.77 3530
3238.31 3522
3238.84 3555
3239.38 3577
3239.92 3642
3240.45 3631
3240.99 3711
3241.53 3624
3242.06 3667
3242.60 3489
3243.14 3665
3243.67 3585
3244.21 3601
3244.75 3338
3245.29 3547
3245.82 3391
3246.36 3367
3246.90 3282
3247.44 3368
3247.97 3588
3248.51 3457
3249.05 3635
3249.58 3515
3250.12 3576
3250.66 3560
3251.20 3669
3251.74 3747
3252.27 3693
3252.81 3922
3253.35 3767
3253.89 3565
3254.42 3756
3254.96 3713
3255.50 3488
3256.04 3704
3256.58 3584
3257.11 3536
3257.65 3575
3258.19 3825
3258.73 3952
3259.27 3954
3259.81 4133
3260.34 4573
3260.88 4834
3261.42 4929
3261.96 5146
3262.50 5507
3263.04 5676
3263.58 6081
3264.11 6230
3264.65 6742
3265.19 6786
3265.73 6521
3266.27 7148
3266.81 7190
3267.35 7920
3267.89 7971
3268.43 7745
3268.97 7213
3269.50 7167
3270.04 6785
3270.58 6349
3271.12 5683
3271.66 5147
3272.20 4613
3272.74 4386
3273.28 4083
3273.82 4037
3274.36 3916
3274.90 3842
3275.44 3854
3275.98 3708
3276.52 3705
3277.06 3776
3277.60 3871
3278.14 3827
3278.68 3925
3279.22 4229
3279.76 4151
3280.30 4049
3280.84 4094
3281.38 4123
3281.92 4128
3282.46 4243
3283.00 4001
3283.54 4095
3284.08 3977
3284.62 3965
3285.16 3954
3285.70 3980
3286.24 3765
3286.78 3874
3287.32 3918
3287.86 3899
3288.40 3813
3288.94 3877
3289.48 3930
3290.03 3569
3290.57 3555
3291.11 3712
3291.65 3697
3292.19 3681
3292.73 4135
3293.27 4216
3293.81 4372
3294.35 4533
3294.90 4637
3295.44 4798
3295.98 4836
3296.52 4939
3297.06 4930
3297.60 4977
3298.14 5166
3298.69 4911
3299.23 4661
3299.77 4507
3300.31 4312
3300.85 4409
3301.39 4250
3301.94 4130
3302.48 4100
3303.02 4079
3303.56 4085
3304.10 4138
3304.65 4192
3305.19 4121
3305.73 4178
3306.27 4120
3306.81 3977
3307.36 3988
3307.90 3998
3308.44 3739
3308.98 3892
3309.53 3719
3310.07 3544
3310.61 3566
3311.15 3649
3311.70 3480
3312.24 3650
3312.78 3574
3313.32 3531
3313.87 3766
3314.41 3777
3314.95 3729
3315.50 3804
3316.04 3713
3316.58 3865
3317.13 3909
3317.67 3915
3318.21 3799
3318.75 3698
3319.30 3674
3319.84 3566
3320.38 3669
3320.93 3576
3321.47 3446
3322.02 3445
3322.56 3498
3323.10 3301
3323.65 3264
3324.19 3303
3324.73 3444
3325.28 3488
3325.82 3448
3326.36 3309
3326.91 3287
3327.45 3327
3328.00 3336
3328.54 3259
3329.08 3234
3329.63 3151
3330.17 3021
3330.72 2978
3331.26 3009
3331.81 3030
3332.35 3193
3332.89 3371
3333.44 3641
3333.98 3601
3334.53 3703
3335.07 3801
3335.62 3987
3336.16 3962
3336.71 3969
3337.25 3850
3337.80 3915
3338.34 3924
3338.89 3638
3339.43 3737
3339.98 3644
3340.52 3754
3341.07 3582
3341.61 3412
3342.16 3322
3342.70 3272
3343.25 3253
3343.79 3145
3344.34 3350
3344.88 3423
3345.43 3302
3345.97 3228
3346.52 3144
3347.06 3342
3347.61 3255
3348.15 3326
3348.70 3355
3349.25 3418
3349.79 3488
3350.34 3437
3350.88 3403
3351.43 3421
3351.98 3278
3352.52 3284
3353.07 3231
3353.61 3444
3354.16 3171
3354.71 3138
3355.25 3044
3355.80 3188
3356.34 3311
3356.89 3145
3357.44 3127
3357.98 3104
3358.53 3021
3359.08 3194
3359.62 3013
3360.17 3027
3360.72 2954
3361.26 2959
3361.81 2802
3362.36 3090
3362.90 3055
3363.45 2911
3364.00 3008
3364.54 2966
3365.09 2782
3365.64 2782
3366.19 2957
3366.73 3072
3367.28 3076
3367.83 2993
3368.37 3087
3368.92 3295
3369.47 3187
3370.02 3027
3370.56 3130
3371.11 3181
3371.66 3131
3372.21 3241
3372.75 3147
3373.30 3067
3373.85 3109
3374.40 3079
3374.94 2942
3375.49 3034
3376.04 2990
3376.59 2874
3377.14 2934
3377.68 2646
3378.23 2769
3378.78 2745
3379.33 2640
3379.88 2664
3380.43 2741
3380.97 2710
3381.52 2675
3382.07 2657
3382.62 2668
3383.17 2580
3383.72 2678
3384.26 2714
3384.81 2793
3385.36 2857
3385.91 2761
3386.46 2688
3387.01 2817
3387.56 2813
3388.11 2811
3388.65 2794
3389.20 2887
3389.75 2867
3390.30 2813
3390.85 2743
3391.40 2895
3391.95 2856
3392.50 2776
3393.05 2840
3393.60 2844
3394.15 2858
3394.70 2848
3395.24 2792
3395.79 2822
3396.34 2823
3396.89 2751
3397.44 2877
3397.99 2921
3398.54 2784
3399.09 2798
3399.64 2852
3400.19 2837
3400.74 2784
3401.29 2748
3401.84 2625
3402.39 2816
3402.94 2785
3403.49 2664
3404.04 2810
3404.59 2621
3405.14 2757
3405.69 2654
3406.24 2626
3406.79 2740
3407.34 2740
3407.89 2602
3408.44 2803
3409.00 2788
3409.55 2767
3410.10 2689
3410.65 2758
3411.20 2729
3411.75 2634
3412.30 2795
3412.85 2795
3413.40 2817
3413.95 2740
3414.50 2728
3415.05 2708
3415.61 2914
3416.16 2987
3416.71 2968
3417.26 3008
3417.81 2771
3418.36 2764
3418.91 2938
3419.46 2810
3420.02 2757
3420.57 2934
3421.12 2892
3421.67 3024
3422.22 3069
3422.77 3124
3423.33 3161
3423.88 3311
3424.43 3423
3424.98 3593
3425.53 3733
3426.09 3663
3426.64 3526
3427.19 3482
3427.74 3435
3428.29 3324
3428.85 3215
3429.40 3090
3429.95 3096
3430.50 2983
3431.05 3131
3431.61 3051
3432.16 2889
3432.71 3050
3433.26 2997
3433.82 3133
3434.37 3012
3434.92 3045
3435.48 2894
3436.03 2999
3436.58 2904
3437.13 2919
3437.69 2981
3438.24 3043
3438.79 3024
3439.35 3026
3439.90 3128
3440.45 2995
3441.00 2836
3441.56 2947
3442.11 3135
3442.66 3030
3443.22 2923
3443.77 2808
3444.32 2789
3444.88 2961
3445.43 2858
3445.98 2846
3446.54 2836
3447.09 2966
3447.65 2724
3448.20 2670
3448.75 2805
3449.31 2746
3449.86 2812
3450.41 2960
3450.97 2767
3451.52 2765
3452.08 2728
3452.63 2805
3453.19 2817
3453.74 2739
3454.29 2779
3454.85 2843
3455.40 2763
3455.96 2670
3456.51 2646
3457.07 2730
3457.62 2856
3458.17 2924
3458.73 2948
3459.28 2948
3459.84 2951
3460.39 2831
3460.95 2827
3461.50 2838
3462.06 2865
3462.61 2845
3463.17 2968
3463.72 2904
3464.28 2887
3464.83 3084
3465.39 2942
3465.94 2944
3466.50 2948
3467.05 2955
3467.61 3048
3468.16 3038
3468.72 3055
3469.27 3102
3469.83 3131
3470.39 3288
3470.94 3393
3471.50 3417
3472.05 3544
3472.61 3483
3473.16 3581
3473.72 3558
3474.27 3545
3474.83 3342
3475.39 3531
3475.94 3420
3476.50 3305
3477.05 3391
3477.61 3266
3478.17 3290
3478.72 3434
3479.28 3513
3479.84 3506
3480.39 3236
3480.95 3361
3481.50 3287
3482.06 3299
3482.62 3365
3483.17 3484
3483.73 3516
3484.29 3672
3484.84 3544
3485.40 3579
3485.96 3598
3486.51 3629
3487.07 3645
3487.63 3829
3488.18 4239
3488.74 4405
3489.30 4920
3489.86 5529
3490.41 6421
3490.97 7013
3491.53 7903
3492.08 8726
3492.64 9378
3493.20 9962
3493.76 9688
3494.31 9567
3494.87 8891
3495.43 8525
3495.99 7660
3496.54 6874
3497.10 6145
3497.66 5619
3498.22 5043
3498.78 4895
3499.33 5100
3499.89 4965
3500.45 5011
3501.01 5422
3501.56 5620
3502.12 6065
3502.68 6529
3503.24 7063
3503.80 7840
3504.36 8909
3504.91 9276
3505.47 9972
3506.03 10498
3506.59 10718
3507.15 10398
3507.71 9867
3508.26 9548
3508.82 8797
3509.38 7651
3509.94 6683
3510.50 6070
3511.06 5528
3511.62 4945
3512.18 4588
3512.73 4098
3513.29 3926
3513.85 3771
3514.41 3607
3514.97 3525
3515.53 3506
3516.09 3347
3516.65 3227
3517.21 3105
3517.77 3063
3518.33 3280
3518.88 3251
3519.44 3321
3520.00 3334
3520.56 3244
3521.12 3237
3521.68 3153
3522.24 3311
3522.80 3269
3523.36 3125
3523.92 3154
3524.48 3208
3525.04 3133
3525.60 3047
3526.16 2997
3526.72 3147
3527.28 3066
3527.84 3217
3528.40 3040
3528.96 3002
3529.52 3072
3530.08 3114
3530.64 3082
3531.20 3117
3531.76 3146
3532.32 3210
3532.88 3331
3533.44 3404
3534.00 3312
3534.57 3306
3535.13 3412
3535.69 3346
3536.25 3455
3536.81 3490
3537.37 3480
3537.93 3388
3538.49 3407
3539.05 3292
3539.61 3349
3540.17 3406
3540.74 3177
3541.30 3197
3541.86 3272
3542.42 3107
3542.98 3190
3543.54 3210
3544.10 3285
3544.66 3260
3545.23 3181
3545.79 3176
3546.35 3251
3546.91 3148
3547.47 3318
3548.03 3131
3548.60 3028
3549.16 2987
3549.72 3044
3550.28 3170
3550.84 3003
3551.41 2879
3551.97 2865
3552.53 2900
3553.09 2791
3553.65 2742
3554.22 2771
3554.78 2779
3555.34 2722
3555.90 2776
3556.46 2835
3557.03 2797
3557.59 2780
3558.15 2876
3558.71 2849
3559.28 2875
3559.84 2833
3560.40 2807
3560.97 2980
3561.53 3202
3562.09 3038
3562.65 3014
3563.22 2978
3563.78 3133
3564.34 3118
3564.91 3106
3565.47 2992
3566.03 3056
3566.60 3070
3567.16 3095
3567.72 3087
3568.28 3041
3568.85 2989
3569.41 3000
3569.98 2953
3570.54 2873
3571.10 2908
3571.67 2926
3572.23 2896
3572.79 2944
3573.36 3084
3573.92 3089
3574.48 3258
3575.05 3293
3575.61 3405
3576.18 3463
3576.74 3501
3577.30 3525
3577.87 3916
3578.43 3995
3579.00 3816
3579.56 3970
3580.12 3838
3580.69 3827
3581.25 3580
3581.82 3517
3582.38 3383
3582.95 3433
3583.51 3251
3584.08 3244
3584.64 3257
3585.20 3192
3585.77 3035
3586.33 3064
3586.90 3035
3587.46 2951
3588.03 3044
3588.59 2967
3589.16 2908
3589.72 3003
3590.29 2914
3590.85 2800
3591.42 2842
3591.98 2872
3592.55 2816
3593.11 2795
3593.68 2777
3594.24 2679
3594.81 2682
3595.38 2660
3595.94 2683
3596.51 2676
3597.07 2794
3597.64 2736
3598.20 2733
3598.77 2649
3599.34 2797
3599.90 2812
3600.47 2683
3601.03 2760
3601.60 2735
3602.16 2698
3602.73 2728
3603.30 2819
3603.86 2726
3604.43 2644
3605.00 2655
3605.56 2677
3606.13 2586
3606.69 2641
3607.26 2476
3607.83 2567
3608.39 2514
3608.96 2433
3609.53 2385
3610.09 2405
3610.66 2396
3611.23 2446
3611.79 2563
3612.36 2457
3612.93 2442
3613.49 2348
3614.06 2395
3614.63 2442
3615.19 2452
3615.76 2549
3616.33 2659
3616.90 2835
3617.46 2903
3618.03 2850
3618.60 3005
3619.16 2851
3619.73 2979
3620.30 2904
3620.87 2913
3621.43 2903
3622.00 2841
3622.57 2909
3623.14 2922
3623.70 2852
3624.27 2743
3624.84 2556
3625.41 2465
3625.98 2737
3626.54 2696
3627.11 2555
3627.68 2454
3628.25 2580
3628.82 2731
3629.38 2592
3629.95 2520
3630.52 2682
3631.09 2783
3631.66 2621
3632.22 2743
3632.79 2736
3633.36 2867
3633.93 2951
3634.50 2973
3635.07 3064
3635.64 2889
3636.20 2836
3636.77 2765
3637.34 2932
3637.91 2870
3638.48 2719
3639.05 2668
3639.62 2747
3640.19 2838
3640.76 2796
3641.32 2818
3641.89 2905
3642.46 2932
3643.03 2913
3643.60 2846
3644.17 2870
3644.74 2905
3645.31 2727
3645.88 2833
3646.45 2612
3647.02 2705
3647.59 2723
3648.16 2802
3648.73 2738
3649.30 2818
3649.87 2793
3650.44 2817
3651.01 2762
3651.57 2851
3652.14 3040
3652.71 2977
3653.28 3072
3653.85 3040
3654.42 2995
3654.99 2975
3655.57 3049
3656.14 2864
3656.71 2741
3657.28 2707
3657.85 2569
3658.42 2603
3658.99 2483
3659.56 2498
3660.13 2614
3660.70 2662
3661.27 2808
3661.84 2686
3662.41 2721
3662.98 2800
3663.55 2778
3664.12 2751
3664.69 2786
3665.26 2696
3665.84 2699
3666.41 2823
3666.98 2695
3667.55 2858
3668.12 2795
3668.69 2652
3669.26 2664
3669.83 2568
3670.40 2570
3670.98 2675
3671.55 2552
3672.12 2617
3672.69 2938
3673.26 2858
3673.83 2787
3674.41 2690
3674.98 2733
3675.55 2886
3676.12 2769
3676.69 2757
3677.26 2898
3677.84 2879
3678.41 2835
3678.98 2861
3679.55 2784
3680.12 2788
3680.70 2632
3681.27 2591
3681.84 2622
3682.41 2576
3682.99 2481
3683.56 2333
3684.13 2446
3684.70 2421
3685.27 2567
3685.85 2498
3686.42 2526
3686.99 2661
3687.57 2606
3688.14 2666
3688.71 2589
3689.28 2662
3689.86 2628
3690.43 2690
3691.00 2660
3691.58 2680
3692.15 2662
3692.72 2727
3693.29 2666
3693.87 2614
3694.44 2446
3695.01 2623
3695.59 2648
3696.16 2432
3696.73 2347
3697.31 2500
3697.88 2573
3698.45 2640
3699.03 2480
3699.60 2460
3700.17 2535
3700.75 2432
3701.32 2743
3701.90 2594
3702.47 2497
3703.04 2544
3703.62 2654
3704.19 2899
3704.77 2801
3705.34 2654
3705.91 2570
3706.49 2597
3707.06 2526
3707.64 2508
3708.21 2539
3708.78 2577
3709.36 2638
3709.93 2630
3710.51 2651
3711.08 2532
3711.66 2502
3712.23 2497
3712.81 2749
3713.38 2617
3713.96 2641
3714.53 2597
3715.11 2589
3715.68 2713
3716.25 2607
3716.83 2583
3717.40 2660
3717.98 2722
3718.55 2590
3719.13 2646
3719.71 2574
3720.28 2576
3720.86 2617
3721.43 2585
3722.01 2488
3722.58 2472
3723.16 2547
3723.73 2409
3724.31 2493
3724.88 2378
3725.46 2260
3726.03 2286
3726.61 2301
3727.19 2343
3727.76 2423
3728.34 2462
3728.91 2319
3729.49 2512
3730.07 2381
3730.64 2513
3731.22 2654
3731.79 2594
3732.37 2727
3732.95 2618
3733.52 2687
3734.10 2647
3734.67 2704
3735.25 2624
3735.83 2543
3736.40 2594
3736.98 2555
3737.56 2471
3738.13 2340
3738.71 2426
3739.29 2535
3739.86 2330
3740.44 2307
3741.02 2365
3741.59 2289
3742.17 2346
3742.75 2401
3743.32 2260
3743.90 2303
3744.48 2408
3745.06 2318
3745.63 2431
3746.21 2315
3746.79 2198
3747.36 2305
3747.94 2431
3748.52 2438
3749.10 2482
3749.67 2513
3750.25 2495
3750.83 2361
3751.41 2605
3751.98 2597
3752.56 2484
3753.14 2348
3753.72 2246
3754.30 2232
3754.87 2339
3755.45 2451
3756.03 2405
3756.61 2471
3757.19 2327
3757.76 2387
3758.34 2491
3758.92 2481
3759.50 2317
3760.08 2482
3760.65 2676
3761.23 2630
3761.81 2652
3762.39 2623
3762.97 2628
3763.55 2561
3764.13 2537
3764.70 2588
3765.28 2508
3765.86 2509
3766.44 2466
3767.02 2332
3767.60 2444
3768.18 2515
3768.76 2531
3769.33 2483
3769.91 2582
3770.49 2611
3771.07 2491
3771.65 2510
3772.23 2513
3772.81 2499
3773.39 2574
3773.97 2674
3774.55 2623
3775.13 2496
3775.71 2364
3776.29 2467
3776.87 2468
3777.45 2465
3778.02 2501
3778.60 2291
3779.18 2252
3779.76 2480
3780.34 2364
3780.92 2275
3781.50 2375
3782.08 2264
3782.66 2264
3783.24 2265
3783.82 2354
3784.40 2443
3784.98 2387
3785.56 2371
3786.14 2307
3786.72 2334
3787.31 2306
3787.89 2448
3788.47 2519
3789.05 2357
3789.63 2543
3790.21 2688
3790.79 2474
3791.37 2458
3791.95 2582
3792.53 2687
3793.11 2631
3793.69 2679
3794.27 2718
3794.85 2853
3795.43 2738
3796.02 2784
3796.60 2710
3797.18 2941
3797.76 2901
3798.34 2924
3798.92 3122
3799.50 3193
3800.08 3051
3800.67 3123
3801.25 3231
3801.83 3135
3802.41 3426
3802.99 3338
3803.57 3216
3804.16 3289
3804.74 3305
3805.32 3276
3805.90 3053
3806.48 3186
3807.06 3293
3807.65 3378
3808.23 3476
3808.81 3708
3809.39 3543
3809.97 3653
3810.56 3836
3811.14 3675
3811.72 3630
3812.30 3744
3812.89 3608
3813.47 3550
3814.05 3590
3814.63 3646
3815.21 3494
3815.80 3620
3816.38 3579
3816.96 3525
3817.55 3551
3818.13 3414
3818.71 3200
3819.29 3057
3819.88 2946
3820.46 2900
3821.04 2881
3821.63 2619
3822.21 2641
3822.79 2492
3823.37 2521
3823.96 2523
3824.54 2438
3825.12 2554
3825.71 2582
3826.29 2431
3826.87 2454
3827.46 2574
3828.04 2517
3828.62 2434
3829.21 2444
3829.79 2445
3830.38 2417
3830.96 2443
3831.54 2245
3832.13 2387
3832.71 2425
3833.29 2277
3833.88 2279
3834.46 2459
3835.05 2491
3835.63 2586
3836.21 2495
3836.80 2398
3837.38 2428
3837.97 2380
3838.55 2282
3839.14 2448
3839.72 2481
3840.30 2446
3840.89 2404
3841.47 2364
3842.06 2292
3842.64 2303
3843.23 2211
3843.81 2205
3844.40 2271
3844.98 2277
3845.57 2164
3846.15 2385
3846.74 2293
3847.32 2404
3847.91 2405
3848.49 2413
3849.08 2401
3849.66 2352
3850.25 2294
3850.83 2251
3851.42 2144
3852.00 2304
3852.59 2198
3853.17 2171
3853.76 2271
3854.34 2226
3854.93 2246
3855.51 2227
3856.10 2197
3856.69 2198
3857.27 2219
3857.86 2322
3858.44 2378
3859.03 2263
3859.62 2296
3860.20 2337
3860.79 2280
3861.37 2472
3861.96 2317
3862.55 2238
3863.13 2200
3863.72 2350
3864.30 2447
3864.89 2339
3865.48 2443
3866.06 2474
3866.65 2522
3867.24 2452
3867.82 2451
3868.41 2601
3869.00 2552
3869.58 2494
3870.17 2281
3870.76 2338
3871.34 2487
3871.93 2274
3872.52 2299
3873.10 2254
3873.69 2369
3874.28 2470
3874.86 2416
3875.45 2512
3876.04 2421
3876.63 2494
3877.21 2423
3877.80 2455
3878.39 2541
3878.97 2522
3879.56 2359
3880.15 2293
3880.74 2412
3881.32 2352
3881.91 2279
3882.50 2233
3883.09 2185
3883.67 2180
3884.26 2265
3884.85 2301
3885.44 2455
3886.03 2459
3886.61 2375
3887.20 2576
3887.79 2769
3888.38 2715
3888.97 2727
3889.55 2865
3890.14 3015
3890.73 3009
3891.32 3093
3891.91 3195
3892.50 3139
3893.08 3193
3893.67 3051
3894.26 2994
3894.85 2943
3895.44 2710
3896.03 2656
3896.62 2564
3897.20 2531
3897.79 2497
3898.38 2491
3898.97 2457
3899.56 2417
3900.15 2400
3900.74 2397
3901.33 2264
3901.92 2375
3902.51 2479
3903.09 2364
3903.68 2371
3904.27 2561
3904.86 2461
3905.45 2446
3906.04 2563
3906.63 2504
3907.22 2468
3907.81 2588
3908.40 2524
3908.99 2596
3909.58 2551
3910.17 2437
3910.76 2448
3911.35 2319
3911.94 2219
3912.53 2325
3913.12 2280
3913.71 2161
3914.30 2138
3914.89 2210
3915.48 2259
3916.07 2157
3916.66 2241
3917.25 2285
3917.84 2219
3918.43 2205
3919.02 2239
3919.61 2253
3920.20 2297
3920.79 2398
3921.38 2282
3921.97 2255
3922.56 2260
3923.15 2315
3923.74 2352
3924.33 2218
3924.93 2281
3925.52 2163
3926.11 2244
3926.70 2185
3927.29 2395
3927.88 2345
3928.47 2249
3929.06 2207
3929.65 2226
3930.24 2005
3930.84 2236
3931.43 2208
3932.02 2127
3932.61 2084
3933.20 2051
3933.79 1963
3934.38 2041
3934.98 2216
3935.57 2086
3936.16 2211
3936.75 2159
3937.34 2085
3937.94 2144
3938.53 2140
3939.12 2265
3939.71 2204
3940.30 2241
3940.89 2323
3941.49 2255
3942.08 2331
3942.67 2409
3943.26 2377
3943.86 2374
3944.45 2440
3945.04 2322
3945.63 2306
3946.23 2296
3946.82 2322
3947.41 2298
3948.00 2185
3948.60 2275
3949.19 2250
3949.78 2202
3950.37 2187
3950.97 2234
3951.56 2241
3952.15 2206
3952.74 2048
3953.34 2190
3953.93 2244
3954.52 2182
3955.12 2394
3955.71 2266
3956.30 2206
3956.90 2361
3957.49 2466
3958.08 2422
3958.68 2541
3959.27 2482
3959.86 2455
3960.46 2534
3961.05 2738
3961.64 2487
3962.24 2406
3962.83 2444
3963.43 2342
3964.02 2406
3964.61 2504
3965.21 2468
3965.80 2443
3966.39 2598
3966.99 2589
3967.58 2582
3968.18 2501
3968.77 2515
3969.36 2481
3969.96 2367
3970.55 2372
3971.15 2426
3971.74 2277
3972.34 2208
3972.93 2305
3973.53 2268
3974.12 2229
3974.71 2284
3975.31 2253
3975.90 2286
3976.50 2327
3977.09 2448
3977.69 2356
3978.28 2398
3978.88 2466
3979.47 2596
3980.07 2412
3980.66 2307
3981.26 2312
3981.85 2303
3982.45 2414
3983.04 2496
3983.64 2344
3984.23 2499
3984.83 2493
3985.42 2438
3986.02 2480
3986.62 2320
3987.21 2398
3987.81 2389
3988.40 2464
3989.00 2433
3989.59 2407
3990.19 2520
3990.78 2579
3991.38 2509
3991.98 2471
3992.57 2564
3993.17 2646
3993.76 2759
3994.36 2691
3994.96 2731
3995.55 2863
3996.15 2920
3996.74 2948
3997.34 3016
3997.94 2984
3998.53 2899
3999.13 2758
3999.73 2675
4000.32 2617
4000.92 2609
4001.52 2489
4002.11 2509
4002.71 2540
4003.31 2466
4003.90 2310
4004.50 2352
4005.10 2426
4005.69 2434
4006.29 2334
4006.89 2263
4007.48 2423
4008.08 2497
4008.68 2392
4009.28 2529
4009.87 2590
4010.47 2521
4011.07 2502
4011.66 2425
4012.26 2358
4012.86 2365
4013.46 2394
4014.05 2435
4014.65 2498
4015.25 2428
4015.85 2294
4016.45 2265
4017.04 2351
4017.64 2423
4018.24 2341
4018.84 2378
4019.43 2343
4020.03 2373
4020.63 2336
4021.23 2341
4021.83 2321
4022.42 2334
4023.02 2332
4023.62 2384
4024.22 2383
4024.82 2408
4025.42 2402
4026.01 2289
4026.61 2351
4027.21 2472
4027.81 2489
4028.41 2424
4029.01 2435
4029.61 2577
4030.20 2652
4030.80 2660
4031.40 2509
4032.00 2535
4032.60 2601
4033.20 2504
4033.80 2403
4034.40 2450
4035.00 2446
4035.59 2403
4036.19 2413
4036.79 2461
4037.39 2365
4037.99 2339
4038.59 2184
4039.19 2248
4039.79 2271
4040.39 2360
4040.99 2166
4041.59 2076
4042.19 2087
4042.79 2039
4043.39 2070
4043.99 2123
4044.59 2115
4045.19 2023
4045.79 2057
4046.39 2070
4046.99 1983
4047.59 2139
4048.19 2047
4048.79 2045
4049.39 2170
4049.99 2232
4050.59 2172
4051.19 2185
4051.79 2266
4052.39 2270
4052.99 2170
4053.59 2319
4054.19 2496
4054.79 2244
4055.39 2348
4055.99 2337
4056.59 2280
4057.19 2197
4057.79 2145
4058.39 2211
4059.00 2203
4059.60 2130
4060.20 2073
4060.80 2183
4061.40 2063
4062.00 2115
4062.60 2255
4063.20 2202
4063.80 2132
4064.40 2141
4065.01 2138
4065.61 2191
4066.21 2089
4066.81 2051
4067.41 2093
4068.01 2152
4068.61 2150
4069.22 2052
4069.82 2020
4070.42 2056
4071.02 2063
4071.62 2101
4072.23 2156
4072.83 2106
4073.43 2116
4074.03 2081
4074.63 2344
4075.23 2287
4075.84 2247
4076.44 2191
4077.04 2226
4077.64 2084
4078.25 2127
4078.85 2293
4079.45 2195
4080.05 2132
4080.66 2073
4081.26 2171
4081.86 2191
4082.46 2094
4083.07 2101
4083.67 2134
4084.27 2065
4084.87 2098
4085.48 2077
4086.08 2019
4086.68 1958
4087.29 2041
4087.89 2095
4088.49 2057
4089.09 1970
4089.70 2037
4090.30 2051
4090.90 2106
4091.51 2078
4092.11 2085
4092.71 2043
4093.32 1992
4093.92 2162
4094.52 2158
4095.13 2087
4095.73 2123
4096.34 2217
4096.94 2171
4097.54 2046
4098.15 2069
4098.75 2114
4099.35 2106
4099.96 2200
4100.56 2083
4101.17 2130
4101.77 2215
4102.37 2240
4102.98 2207
4103.58 2224
4104.19 2275
4104.79 2360
4105.39 2367
4106.00 2311
4106.60 2271
4107.21 2380
4107.81 2404
4108.42 2362
4109.02 2312
4109.63 2087
4110.23 2182
4110.84 2258
4111.44 2096
4112.04 2114
4112.65 2162
4113.25 2178
4113.86 2170
4114.46 2149
4115.07 2123
4115.67 2116
4116.28 2106
4116.88 2124
4117.49 2193
4118.09 2074
4118.70 2141
4119.31 2171
4119.91 2108
4120.52 1987
4121.12 2011
4121.73 2094
4122.33 2111
4122.94 2050
4123.54 2005
4124.15 2120
4124.76 2008
4125.36 2082
4125.97 2099
4126.57 2119
4127.18 2177
4127.78 2217
4128.39 2177
4129.00 2068
4129.60 2150
4130.21 2216
4130.81 2093
4131.42 2088
4132.03 2237
4132.63 2292
4133.24 2234
4133.85 2217
4134.45 2297
4135.06 2307
4135.67 2293
4136.27 2431
4136.88 2420
4137.49 2394
4138.09 2526
4138.70 2487
4139.31 2395
4139.91 2413
4140.52 2537
4141.13 2710
4141.73 2752
4142.34 2751
4142.95 2643
4143.55 2693
4144.16 2853
4144.77 2747
4145.38 2727
4145.98 2881
4146.59 2755
4147.20 2630
4147.81 2675
4148.41 2628
4149.02 2526
4149.63 2479
4150.24 2439
4150.84 2336
4151.45 2238
4152.06 2255
4152.67 2082
4153.27 2174
4153.88 2271
4154.49 2224
4155.10 2205
4155.71 2232
4156.31 2210
4156.92 2249
4157.53 2256
4158.14 2306
4158.75 2516
4159.35 2504
4159.96 2394
4160.57 2452
4161.18 2600
4161.79 2546
4162.40 2385
4163.00 2313
4163.61 2568
4164.22 2500
4164.83 2479
4165.44 2554
4166.05 2447
4166.66 2456
4167.27 2587
4167.87 2641
4168.48 2442
4169.09 2477
4169.70 2421
4170.31 2442
4170.92 2377
4171.53 2233
4172.14 2359
4172.75 2270
4173.36 2300
4173.97 2379
4174.58 2248
4175.18 2360
4175.79 2302
4176.40 2186
4177.01 2343
4177.62 2300
4178.23 2235
4178.84 2335
4179.45 2352
4180.06 2295
4180.67 2394
4181.28 2323
4181.89 2366
4182.50 2358
4183.11 2337
4183.72 2210
4184.33 2325
4184.94 2274
4185.55 2251
4186.16 2223
4186.77 2253
4187.38 2130
4187.99 2104
4188.60 2198
4189.21 2114
4189.82 2193
4190.43 2194
4191.04 2291
4191.66 2306
4192.27 2330
4192.88 2410
4193.49 2341
4194.10 2250
4194.71 2334
4195.32 2477
4195.93 2427
4196.54 2434
4197.15 2641
4197.76 2341
4198.38 2332
4198.99 2529
4199.60 2462
4200.21 2403
4200.82 2476
4201.43 2307
4202.04 2258
4202.65 2224
4203.27 2317
4203.88 2239
4204.49 2325
4205.10 2479
4205.71 2340
4206.32 2278
4206.94 2215
4207.55 2318
4208.16 2281
4208.77 2332
4209.38 2238
4209.99 2111
4210.61 2188
4211.22 2219
4211.83 2153
4212.44 2034
4213.06 2105
4213.67 2179
4214.28 2276
4214.89 2372
4215.50 2360
4216.12 2319
4216.73 2452
4217.34 2559
4217.95 2578
4218.57 2642
4219.18 2667
4219.79 2735
4220.40 2733
4221.02 2755
4221.63 2688
4222.24 2748
4222.86 2557
4223.47 2668
4224.08 2552
4224.69 2395
4225.31 2287
4225.92 2267
4226.53 2302
4227.15 2182
4227.76 2183
4228.37 2252
4228.99 2258
4229.60 2269
4230.21 2397
4230.83 2460
4231.44 2444
4232.05 2594
4232.67 2705
4233.28 2730
4233.90 2920
4234.51 3016
4235.12 3073
4235.74 3326
4236.35 3246
4236.96 3228
4237.58 3170
4238.19 3106
4238.81 2905
4239.42 2795
4240.03 2776
4240.65 2541
4241.26 2506
4241.88 2297
4242.49 2246
4243.11 2429
4243.72 2275
4244.33 2330
4244.95 2207
4245.56 2276
4246.18 2241
4246.79 2336
4247.41 2258
4248.02 2417
4248.64 2481
4249.25 2457
4249.87 2536
4250.48 2401
4251.10 2354
4251.71 2321
4252.33 2341
4252.94 2234
4253.56 2182
4254.17 2147
4254.79 2262
4255.40 2304
4256.02 2310
4256.63 2360
4257.25 2228
4257.86 2265
4258.48 2299
4259.09 2170
4259.71 2140
4260.33 2324
4260.94 2344
4261.56 2175
4262.17 2187
4262.79 2219
4263.40 2314
4264.02 2326
4264.64 2197
4265.25 2380
4265.87 2372
4266.48 2194
4267.10 2366
4267.72 2450
4268.33 2387
4268.95 2366
4269.57 2437
4270.18 2357
4270.80 2236
4271.41 2336
4272.03 2374
4272.65 2415
4273.26 2263
4273.88 2338
4274.50 2434
4275.11 2581
4275.73 2596
4276.35 2554
4276.96 2693
4277.58 2808
4278.20 3028
4278.81 2909
4279.43 2977
4280.05 2803
4280.67 2754
4281.28 2685
4281.90 2606
4282.52 2392
4283.13 2321
4283.75 2263
4284.37 2186
4284.99 2176
4285.60 2104
4286.22 2109
4286.84 2172
4287.46 2235
4288.07 2224
4288.69 2113
4289.31 2155
4289.93 2210
4290.55 2179
4291.16 2307
4291.78 2321
4292.40 2281
4293.02 2337
4293.63 2129
4294.25 2165
4294.87 2185
4295.49 2152
4296.11 2167
4296.73 2047
4297.34 2135
4297.96 2145
4298.58 2282
4299.20 2278
4299.82 2219
4300.44 2276
4301.05 2197
4301.67 2246
4302.29 2200
4302.91 2230
4303.53 2078
4304.15 2177
4304.77 2160
4305.39 2214
4306.00 2161
4306.62 2148
4307.24 2112
4307.86 2181
4308.48 2132
4309.10 2100
4309.72 2223
4310.34 2188
4310.96 2069
4311.58 2068
4312.20 2099
4312.82 2122
4313.43 2036
4314.05 2032
4314.67 1966
4315.29 1960
4315.91 1944
4316.53 1958
4317.15 1960
4317.77 1999
4318.39 1932
4319.01 1927
4319.63 2035
4320.25 1893
4320.87 1775
4321.49 1843
4322.11 1999
4322.73 2046
4323.35 1833
4323.97 1898
4324.59 1963
4325.21 2168
4325.83 2142
4326.45 2033
4327.07 2096
4327.69 2085
4328.31 2112
4328.94 1999
4329.56 1917
4330.18 1890
4330.80 1913
4331.42 1973
4332.04 2025
4332.66 1890
4333.28 1909
4333.90 1924
4334.52 1969
4335.14 1990
4335.76 2113
4336.39 2125
4337.01 2028
4337.63 2148
4338.25 2046
4338.87 2071
4339.49 2193
4340.11 2080
4340.73 2132
4341.36 2095
4341.98 2096
4342.60 2137
4343.22 2169
4343.84 2424
4344.46 2560
4345.08 2707
4345.71 2848
4346.33 3072
4346.95 2968
4347.57 3186
4348.19 3138
4348.82 3187
4349.44 3080
4350.06 3146
4350.68 2909
4351.30 2720
4351.93 2455
4352.55 2337
4353.17 2295
4353.79 2374
4354.42 2158
4355.04 2008
4355.66 2061
4356.28 2037
4356.91 2045
4357.53 1957
4358.15 2109
4358.77 2136
4359.40 1988
4360.02 2162
4360.64 2232
4361.26 2132
4361.89 2131
4362.51 2047
4363.13 2047
4363.76 2078
4364.38 2100
4365.00 2017
4365.63 1917
4366.25 1956
4366.87 1946
4367.50 2039
4368.12 2042
4368.74 1973
4369.37 1951
4369.99 1991
4370.61 1955
4371.24 1897
4371.86 1809
4372.48 1835
4373.11 1940
4373.73 1964
4374.36 1971
4374.98 1891
4375.60 1794
4376.23 1819
4376.85 1745
4377.48 1905
4378.10 1995
4378.72 2120
4379.35 2090
4379.97 2052
4380.60 1981
4381.22 2149
4381.84 2241
4382.47 2019
4383.09 2121
4383.72 2259
4384.34 2184
4384.97 2025
4385.59 2094
4386.22 2036
4386.84 2147
4387.47 2086
4388.09 2044
4388.72 1908
4389.34 1916
4389.96 1927
4390.59 1881
4391.21 1877
4391.84 1950
4392.47 1914
4393.09 1875
4393.72 1822
4394.34 1882
4394.97 1929
4395.59 1891
4396.22 1886
4396.84 1918
4397.47 1862
4398.09 1803
4398.72 1923
4399.34 1910
4399.97 1865
4400.60 1913
4401.22 1901
4401.85 2029
4402.47 2024
4403.10 2029
4403.72 2045
4404.35 1918
4404.98 1990
4405.60 1968
4406.23 1923
4406.85 1789
4407.48 1770
4408.11 1774
4408.73 1830
4409.36 1953
4409.99 1961
4410.61 1862
4411.24 1790
4411.87 1854
4412.49 1964
4413.12 1925
4413.74 2006
4414.37 1960
4415.00 1877
4415.62 1827
4416.25 1925
4416.88 2004
4417.51 1976
4418.13 1877
4418.76 1853
4419.39 2100
4420.01 1911
4420.64 2025
4421.27 1915
4421.89 1853
4422.52 1761
4423.15 1777
4423.78 1833
4424.40 1875
4425.03 1850
4425.66 1838
4426.29 1760
4426.91 1691
4427.54 1666
4428.17 1863
4428.80 1864
4429.42 1760
4430.05 1809
4430.68 1854
4431.31 1904
4431.94 1898
4432.56 1870
4433.19 1810
4433.82 1907
4434.45 1873
4435.08 1842
4435.70 1830
4436.33 1850
4436.96 2003
4437.59 2022
4438.22 2026
4438.85 1946
4439.47 1945
4440.10 1915
4440.73 1853
4441.36 1891
4441.99 1905
4442.62 1975
4443.25 1981
4443.87 1883
4444.50 2044
4445.13 1928
4445.76 1944
4446.39 2207
4447.02 2216
4447.65 2256
4448.28 2349
4448.91 2377
4449.54 2334
4450.16 2426
4450.79 2364
4451.42 2402
4452.05 2286
4452.68 2238
4453.31 2249
4453.94 2014
4454.57 2046
4455.20 2085
4455.83 2123
4456.46 2055
4457.09 2055
4457.72 1957
4458.35 2020
4458.98 2056
4459.61 2088
4460.24 2015
4460.87 2044
4461.50 1972
4462.13 1918
4462.76 1924
4463.39 1984
4464.02 1885
4464.65 1780
4465.28 1858
4465.91 1898
4466.54 1762
4467.17 1806
4467.80 1810
4468.43 1817
4469.06 1791
4469.69 1739
4470.32 1769
4470.95 1716
4471.58 1869
4472.21 1789
4472.85 1831
4473.48 1757
4474.11 1913
4474.74 1854
4475.37 1834
4476.00 1891
4476.63 1762
4477.26 1838
4477.89 1990
4478.52 1984
4479.16 1966
4479.79 1895
4480.42 1905
4481.05 1981
4481.68 1880
4482.31 2011
4482.94 1965
4483.58 1975
4484.21 1966
4484.84 1933
4485.47 2052
4486.10 2004
4486.73 1981
4487.37 1968
4488.00 1893
4488.63 1923
4489.26 1959
4489.89 1955
4490.53 1970
4491.16 1877
4491.79 1984
4492.42 2017
4493.05 2006
4493.69 2017
4494.32 1968
4494.95 1950
4495.58 1845
4496.22 1839
4496.85 1946
4497.48 2046
4498.11 1947
4498.75 1795
4499.38 1911
4500.01 2040
4500.64 2067
4501.28 2241
4501.91 2198
4502.54 2356
4503.18 2326
4503.81 2277
4504.44 2236
4505.07 2231
4505.71 2161
4506.34 2202
4506.97 2214
4507.61 2046
4508.24 1978
4508.87 2039
4509.51 1946
4510.14 1866
4510.77 1900
4511.41 1886
4512.04 1943
4512.68 1901
4513.31 1859
4513.94 2024
4514.58 1892
4515.21 1868
4515.84 1926
4516.48 1974
4517.11 1900
4517.75 1859
4518.38 1783
4519.01 1805
4519.65 1792
4520.28 1862
4520.92 1853
4521.55 1814
4522.18 1865
4522.82 1923
4523.45 1781
4524.09 1788
4524.72 1890
4525.36 1898
4525.99 1888
4526.63 1910
4527.26 1815
4527.90 1911
4528.53 1924
4529.16 1888
4529.80 1875
4530.43 1832
4531.07 1927
4531.70 2026
4532.34 2033
4532.97 1998
4533.61 1913
4534.24 1814
4534.88 1996
4535.51 1977
4536.15 1934
4536.79 1989
4537.42 2073
4538.06 1988
4538.69 2012
4539.33 2057
4539.96 1997
4540.60 2035
4541.23 2084
4541.87 2080
4542.50 2051
4543.14 1919
4543.78 1931
4544.41 1944
4545.05 1916
4545.68 1926
4546.32 1915
4546.96 2043
4547.59 1896
4548.23 1940
4548.86 1936
4549.50 1983
4550.14 1870
4550.77 1879
4551.41 1891
4552.05 1966
4552.68 1942
4553.32 1887
4553.96 1938
4554.59 1988
4555.23 1879
4555.86 1811
4556.50 1891
4557.14 1862
4557.78 1870
4558.41 1833
4559.05 1754
4559.69 1714
4560.32 1729
4560.96 1708
4561.60 1720
4562.23 1657
4562.87 1842
4563.51 1860
4564.15 1849
4564.78 1920
4565.42 1777
4566.06 1773
4566.69 1842
4567.33 1778
4567.97 1809
4568.61 1748
4569.24 1756
4569.88 1817
4570.52 1816
4571.16 1807
4571.80 1841
4572.43 1924
4573.07 1787
4573.71 1822
4574.35 1816
4574.98 1854
4575.62 1928
4576.26 1944
4576.90 1988
4577.54 1921
4578.18 1901
4578.81 1894
4579.45 1950
4580.09 1829
4580.73 1848
4581.37 1882
4582.01 1873
4582.64 1964
4583.28 1696
4583.92 1824
4584.56 1866
4585.20 1797
4585.84 1881
4586.48 1929
4587.11 1858
4587.75 1890
4588.39 1878
4589.03 1822
4589.67 1946
4590.31 1955
4590.95 2049
4591.59 2263
4592.23 2181
4592.87 2225
4593.51 2264
4594.14 2273
4594.78 2187
4595.42 2022
4596.06 1956
4596.70 1994
4597.34 1848
4597.98 1799
4598.62 1951
4599.26 1902
4599.90 1937
4600.54 2055
4601.18 1940
4601.82 1920
4602.46 1953
4603.10 2038
4603.74 1935
4604.38 2080
4605.02 1944
4605.66 1878
4606.30 1917
4606.94 2000
4607.58 1881
4608.22 1879
4608.86 1839
4609.50 1826
4610.14 1897
4610.78 1914
4611.42 1827
4612.06 1701
4612.70 1762
4613.34 1852
4613.99 1877
4614.63 1833
4615.27 1986
4615.91 1919
4616.55 1820
4617.19 1810
4617.83 1724
4618.47 1836
4619.11 1793
4619.75 1765
4620.39 1786
4621.04 1832
4621.68 1872
4622.32 1665
4622.96 1665
4623.60 1686
4624.24 1671
4624.88 1812
4625.53 1673
4626.17 1612
4626.81 1739
4627.45 1718
4628.09 1695
4628.73 1666
4629.38 1616
4630.02 1761
4630.66 1666
4631.30 1654
4631.94 1765
4632.58 1765
4633.23 1919
4633.87 1896
4634.51 1916
4635.15 1863
4635.80 1817
4636.44 1873
4637.08 1857
4637.72 1915
4638.36 1816
4639.01 1892
4639.65 1864
4640.29 1846
4640.93 1778
4641.58 1726
4642.22 1792
4642.86 1747
4643.51 1808
4644.15 1745
4644.79 1718
4645.43 1829
4646.08 1872
4646.72 1839
4647.36 1785
4648.01 1922
4648.65 1843
4649.29 1893
4649.94 1856
4650.58 1755
4651.22 1735
4651.87 1692
4652.51 1767
4653.15 1789
4653.80 1814
4654.44 1798
4655.08 1726
4655.73 1781
4656.37 1795
4657.01 1771
4657.66 1669
4658.30 1816
4658.94 1936
4659.59 1775
4660.23 1716
4660.88 1820
4661.52 1808
4662.16 1778
4662.81 1830
4663.45 1755
4664.10 1768
4664.74 1827
4665.39 1857
4666.03 1797
4666.67 1857
4667.32 1855
4667.96 1758
4668.61 1756
4669.25 1674
4669.90 1625
4670.54 1613
4671.19 1736
4671.83 1782
4672.47 1731
4673.12 1657
4673.76 1738
4674.41 1738
4675.05 1697
4675.70 1717
4676.34 1800
4676.99 1721
4677.63 1816
4678.28 1876
4678.92 1874
4679.57 1840
4680.22 1920
4680.86 2038
4681.51 1989
4682.15 1942
4682.80 2055
4683.44 2069
4684.09 2083
4684.73 1921
4685.38 1975
4686.03 1880
4686.67 1793
4687.32 1696
4687.96 1846
4688.61 1824
4689.25 1894
4689.90 1809
4690.55 1755
4691.19 1790
4691.84 1721
4692.48 1786
4693.13 1756
4693.78 1722
4694.42 1704
4695.07 1692
4695.72 1769
4696.36 1893
4697.01 2018
4697.65 1967
4698.30 2102
4698.95 2131
4699.59 2166
4700.24 2240
4700.89 2237
4701.53 2093
4702.18 1975
4702.83 2093
4703.48 2082
4704.12 2012
4704.77 1926
4705.42 1937
4706.06 1879
4706.71 1968
4707.36 2022
4708.00 1942
4708.65 2052
4709.30 2004
4709.95 1934
4710.59 1988
4711.24 2073
4711.89 1990
4712.54 1901
4713.18 1921
4713.83 1851
4714.48 1948
4715.13 1903
4715.77 1802
4716.42 1745
4717.07 1837
4717.72 1855
4718.37 1784
4719.01 1801
4719.66 1895
4720.31 1969
4720.96 1780
4721.61 1760
4722.25 1734
4722.90 1784
4723.55 1813
4724.20 1736
4724.85 1822
4725.50 1851
4726.14 1896
4726.79 1995
4727.44 2044
4728.09 2020
4728.74 2098
4729.39 2097
4730.04 1990
4730.68 1927
4731.33 2001
4731.98 1926
4732.63 1938
4733.28 1897
4733.93 1864
4734.58 1918
4735.23 1909
4735.88 1805
4736.53 1848
4737.17 1688
4737.82 1806
4738.47 1787
4739.12 1804
4739.77 1837
4740.42 1877
4741.07 2003
4741.72 1919
4742.37 1959
4743.02 1903
4743.67 1883
4744.32 2001
4744.97 1960
4745.62 1892
4746.27 1900
4746.92 1962
4747.57 2076
4748.22 2040
4748.87 2372
4749.52 2345
4750.17 2591
4750.82 2636
4751.47 2690
4752.12 2840
4752.77 2951
4753.42 3005
4754.07 3024
4754.72 2995
4755.37 2870
4756.02 2739
4756.67 2498
4757.32 2483
4757.97 2315
4758.62 2219
4759.27 2003
4759.93 1875
4760.58 1901
4761.23 1843
4761.88 1792
4762.53 1670
4763.18 1744
4763.83 1705
4764.48 1759
4765.13 1718
4765.78 1685
4766.44 1719
4767.09 1749
4767.74 1823
4768.39 1769
4769.04 1721
4769.69 1635
4770.34 1693
4770.99 1675
4771.65 1640
4772.30 1599
4772.95 1682
4773.60 1752
4774.25 1814
4774.91 1825
4775.56 1805
4776.21 1802
4776.86 1903
4777.51 1882
4778.16 1909
4778.82 1812
4779.47 1710
4780.12 1747
4780.77 1749
4781.43 1783
4782.08 1810
4782.73 1831
4783.38 1849
4784.03 1820
4784.69 1834
4785.34 1740
4785.99 1628
4786.64 1634
4787.30 1731
4787.95 1757
4788.60 1820
4789.26 1952
4789.91 2021
4790.56 1970
4791.21 1874
4791.87 2041
4792.52 2019
4793.17 1990
4793.83 2084
4794.48 2066
4795.13 1986
4795.79 1809
4796.44 1885
4797.09 1839
4797.75 1745
4798.40 1811
4799.05 1758
4799.71 1660
4800.36 1716
4801.01 1656
4801.67 1630
4802.32 1578
4802.97 1568
4803.63 1729
4804.28 1687
4804.94 1643
4805.59 1712
4806.24 1589
4806.90 1702
4807.55 1729
4808.21 1794
4808.86 1667
4809.51 1671
4810.17 1707
4810.82 1702
4811.48 1649
4812.13 1721
4812.79 1747
4813.44 1790
4814.09 1787
4814.75 1879
4815.40 1862
4816.06 1825
4816.71 1899
4817.37 1867
4818.02 1904
4818.68 1938
4819.33 1960
4819.99 1892
4820.64 1853
4821.30 1888
4821.95 1936
4822.61 1989
4823.26 1959
4823.92 2047
4824.57 2147
4825.23 2087
4825.88 2062
4826.54 2116
4827.19 2282
4827.85 2351
4828.50 2292
4829.16 2317
4829.81 2355
4830.47 2318
4831.13 2278
4831.78 2136
4832.44 2290
4833.09 2383
4833.75 2405
4834.40 2398
4835.06 2433
4835.72 2569
4836.37 2468
4837.03 2522
4837.68 2385
4838.34 2498
4839.00 2404
4839.65 2494
4840.31 2493
4840.97 2498
4841.62 2484
4842.28 2575
4842.93 2557
4843.59 2524
4844.25 2470
4844.90 2612
4845.56 2633
4846.22 2635
4846.87 2685
4847.53 2850
4848.19 3019
4848.84 3214
4849.50 3523
4850.16 3757
4850.82 4087
4851.47 4172
4852.13 4118
4852.79 4118
4853.44 3953
4854.10 3683
4854.76 3320
4855.42 3224
4856.07 3078
4856.73 3060
4857.39 2890
4858.04 2868
4858.70 2891
4859.36 2938
4860.02 3069
4860.67 2982
4861.33 3002
4861.99 2743
4862.65 2754
4863.31 2808
4863.96 2988
4864.62 3017
4865.28 2857
4865.94 3051
4866.60 3156
4867.25 2859
4867.91 2814
4868.57 2783
4869.23 2644
4869.89 2735
4870.54 2777
4871.20 2489
4871.86 2404
4872.52 2471
4873.18 2575
4873.84 2512
4874.50 2508
4875.15 2509
4875.81 2531
4876.47 2593
4877.13 2520
4877.79 2539
4878.45 2452
4879.11 2349
4879.77 2367
4880.42 2306
4881.08 2307
4881.74 2189
4882.40 2231
4883.06 2116
4883.72 2074
4884.38 2089
4885.04 2194
4885.70 2203
4886.36 2164
4887.02 2124
4887.68 2221
4888.34 2281
4889.00 2157
4889.65 2376
4890.31 2460
4890.97 2583
4891.63 2653
4892.29 2700
4892.95 2804
4893.61 2754
4894.27 2862
4894.93 2804
4895.59 2811
4896.25 2743
4896.91 2653
4897.57 2697
4898.23 2705
4898.89 2635
4899.55 2625
4900.21 2740
4900.87 2802
4901.54 2787
4902.20 2634
4902.86 2743
4903.52 2586
4904.18 2564
4904.84 2503
4905.50 2429
4906.16 2326
4906.82 2280
4907.48 2211
4908.14 2235
4908.80 2157
4909.46 2173
4910.12 2171
4910.79 2202
4911.45 2125
4912.11 2140
4912.77 2125
4913.43 2034
4914.09 2019
4914.75 1987
4915.41 2048
4916.07 2080
4916.74 2067
4917.40 2013
4918.06 2031
4918.72 2049
4919.38 2019
4920.04 1933
4920.71 2019
4921.37 1965
4922.03 1997
4922.69 1951
4923.35 1826
4924.01 1906
4924.68 1912
4925.34 1951
4926.00 1840
4926.66 1824
4927.33 1911
4927.99 1914
4928.65 1831
4929.31 1878
4929.97 1992
4930.64 1972
4931.30 1842
4931.96 1737
4932.62 1840
4933.29 1914
4933.95 1930
4934.61 1952
4935.27 1943
4935.94 1881
4936.60 1905
4937.26 1943
4937.93 1892
4938.59 1819
4939.25 1842
4939.91 1853
4940.58 1890
4941.24 1789
4941.90 1767
4942.57 1795
4943.23 1724
4943.89 1746
4944.56 1747
4945.22 1621
4945.88 1694
4946.55 1724
4947.21 1749
4947.87 1680
4948.54 1672
4949.20 1642
4949.86 1718
4950.53 1642
4951.19 1725
4951.86 1747
4952.52 1701
4953.18 1763
4953.85 1864
4954.51 1810
4955.17 1794
4955.84 1777
4956.50 1770
4957.17 1870
4957.83 1894
4958.50 1815
4959.16 1911
4959.82 1918
4960.49 2004
4961.15 2094
4961.82 2176
4962.48 2349
4963.15 2533
4963.81 2749
4964.48 2896
4965.14 2755
4965.81 2991
4966.47 3063
4967.13 3113
4967.80 2884
4968.46 2463
4969.13 2423
4969.79 2297
4970.46 2080
4971.12 2063
4971.79 2014
4972.45 2015
4973.12 1957
4973.79 1960
4974.45 2022
4975.12 2011
4975.78 2009
4976.45 2084
4977.11 2112
4977.78 2103
4978.44 2102
4979.11 2029
4979.77 2091
4980.44 1979
4981.11 1940
4981.77 1879
4982.44 1803
4983.10 1936
4983.77 1854
4984.44 1813
4985.10 1788
4985.77 1792
4986.43 1784
4987.10 1828
4987.77 1869
4988.43 1822
4989.10 1746
4989.76 1877
4990.43 1919
4991.10 1809
4991.76 1789
4992.43 1757
4993.10 1713
4993.76 1851
4994.43 1824
4995.10 1793
4995.76 1776
4996.43 1794
4997.10 1721
4997.76 1749
4998.43 1667
4999.10 1757
4999.76 1593
5000.43 1547
5001.10 1667
5001.77 1597
5002.43 1562
5003.10 1618
5003.77 1661
5004.43 1655
5005.10 1606
5005.77 1585
5006.44 1654
5007.10 1727
5007.77 1695
5008.44 1735
5009.11 1680
5009.77 1614
5010.44 1606
5011.11 1712
5011.78 1646
5012.45 1718
5013.11 1731
5013.78 1677
5014.45 1663
5015.12 1602
5015.79 1767
5016.45 1633
5017.12 1648
5017.79 1720
5018.46 1729
5019.13 1699
5019.80 1636
5020.46 1610
5021.13 1526
5021.80 1577
5022.47 1648
5023.14 1635
5023.81 1644
5024.47 1731
5025.14 1663
5025.81 1705
5026.48 1628
5027.15 1533
5027.82 1635
5028.49 1679
5029.16 1720
5029.83 1679
5030.49 1715
5031.16 1736
5031.83 1726
5032.50 1604
5033.17 1656
5033.84 1610
5034.51 1693
5035.18 1637
5035.85 1684
5036.52 1671
5037.19 1618
5037.86 1646
5038.53 1650
5039.20 1663
5039.87 1670
5040.54 1579
5041.21 1509
5041.88 1592
5042.54 1607
5043.21 1526
5043.88 1618
5044.55 1701
5045.22 1576
5045.89 1604
5046.56 1545
5047.24 1472
5047.91 1556
5048.58 1620
5049.25 1594
5049.92 1602
5050.59 1638
5051.26 1704
5051.93 1592
5052.60 1527
5053.27 1494
5053.94 1577
5054.61 1706
5055.28 1572
5055.95 1647
5056.62 1657
5057.29 1593
5057.96 1505
5058.63 1576
5059.31 1531
5059.98 1599
5060.65 1622
5061.32 1587
5061.99 1506
5062.66 1559
5063.33 1630
5064.00 1521
5064.67 1622
5065.35 1602
5066.02 1615
5066.69 1608
5067.36 1647
5068.03 1596
5068.70 1588
5069.38 1544
5070.05 1564
5070.72 1565
5071.39 1603
5072.06 1660
5072.73 1594
5073.41 1607
5074.08 1477
5074.75 1523
5075.42 1493
5076.09 1540
5076.77 1535
5077.44 1521
5078.11 1535
5078.78 1467
5079.45 1556
5080.13 1612
5080.80 1715
5081.47 1712
5082.14 1628
5082.82 1614
5083.49 1773
5084.16 1693
5084.83 1635
5085.51 1527
5086.18 1599
5086.85 1650
5087.53 1536
5088.20 1590
5088.87 1612
5089.54 1660
5090.22 1598
5090.89 1646
5091.56 1587
5092.24 1650
5092.91 1648
5093.58 1699
5094.26 1731
5094.93 1662
5095.60 1682
5096.28 1780
5096.95 1730
5097.62 1711
5098.30 1649
5098.97 1617
5099.64 1588
5100.32 1520
5100.99 1464
5101.67 1492
5102.34 1598
5103.01 1616
5103.69 1698
5104.36 1617
5105.04 1604
5105.71 1642
5106.38 1785
5107.06 1691
5107.73 1681
5108.41 1798
5109.08 1748
5109.75 1609
5110.43 1615
5111.10 1653
5111.78 1638
5112.45 1604
5113.13 1542
5113.80 1521
5114.48 1640
5115.15 1558
5115.83 1532
5116.50 1574
5117.17 1650
5117.85 1617
5118.52 1614
5119.20 1638
5119.87 1636
5120.55 1664
5121.22 1624
5121.90 1665
5122.57 1754
5123.25 1723
5123.93 1626
5124.60 1663
5125.28 1700
5125.95 1658
5126.63 1548
5127.30 1535
5127.98 1550
5128.65 1620
5129.33 1569
5130.00 1609
5130.68 1707
5131.36 1708
5132.03 1748
5132.71 1632
5133.38 1667
5134.06 1653
5134.73 1592
5135.41 1562
5136.09 1552
5136.76 1522
5137.44 1528
5138.12 1573
5138.79 1550
5139.47 1640
5140.14 1600
5140.82 1508
5141.50 1515
5142.17 1638
5142.85 1652
5143.53 1549
5144.20 1618
5144.88 1488
5145.56 1486
5146.23 1404
5146.91 1413
5147.59 1564
5148.26 1600
5148.94 1485
5149.62 1517
5150.29 1483
5150.97 1463
5151.65 1492
5152.33 1593
5153.00 1484
5153.68 1429
5154.36 1479
5155.03 1536
5155.71 1513
5156.39 1410
5157.07 1512
5157.74 1572
5158.42 1578
5159.10 1517
5159.78 1458
5160.45 1380
5161.13 1418
5161.81 1463
5162.49 1427
5163.17 1450
5163.84 1489
5164.52 1552
5165.20 1488
5165.88 1429
5166.55 1446
5167.23 1571
5167.91 1506
5168.59 1434
5169.27 1481
5169.95 1473
5170.62 1578
5171.30 1459
5171.98 1424
5172.66 1443
5173.34 1498
5174.02 1481
5174.69 1475
5175.37 1434
5176.05 1558
5176.73 1530
5177.41 1519
5178.09 1675
5178.77 1761
5179.45 1637
5180.13 1664
5180.80 1753
5181.48 1776
5182.16 1711
5182.84 1646
5183.52 1732
5184.20 1628
5184.88 1555
5185.56 1556
5186.24 1513
5186.92 1571
5187.60 1483
5188.28 1446
5188.96 1462
5189.64 1479
5190.31 1445
5190.99 1466
5191.67 1390
5192.35 1401
5193.03 1405
5193.71 1452
5194.39 1377
5195.07 1347
5195.75 1382
5196.43 1374
5197.11 1397
5197.79 1440
5198.47 1406
5199.15 1359
5199.83 1435
5200.51 1453
5201.19 1474
5201.87 1502
5202.56 1434
5203.24 1446
5203.92 1395
5204.60 1530
5205.28 1489
5205.96 1440
5206.64 1416
5207.32 1496
5208.00 1586
5208.68 1580
5209.36 1605
5210.04 1586
5210.72 1600
5211.40 1658
5212.09 1656
5212.77 1612
5213.45 1591
5214.13 1687
5214.81 1605
5215.49 1647
5216.17 1631
5216.85 1656
5217.54 1551
5218.22 1593
5218.90 1535
5219.58 1453
5220.26 1376
5220.94 1474
5221.62 1517
5222.31 1493
5222.99 1568
5223.67 1536
5224.35 1527
5225.03 1473
5225.72 1498
5226.40 1409
5227.08 1406
5227.76 1435
5228.44 1558
5229.13 1452
5229.81 1436
5230.49 1424
5231.17 1467
5231.86 1488
5232.54 1519
5233.22 1538
5233.90 1526
5234.58 1548
5235.27 1590
5235.95 1533
5236.63 1564
5237.32 1572
5238.00 1617
5238.68 1748
5239.36 1712
5240.05 1785
5240.73 1874
5241.41 1946
5242.10 1821
5242.78 1843
5243.46 1734
5244.14 1756
5244.83 1760
5245.51 1613
5246.19 1541
5246.88 1545
5247.56 1533
5248.24 1563
5248.93 1467
5249.61 1498
5250.29 1506
5250.98 1534
5251.66 1469
5252.35 1537
5253.03 1559
5253.71 1519
5254.40 1545
5255.08 1498
5255.76 1425
5256.45 1493
5257.13 1320
5257.82 1373
5258.50 1432
5259.18 1442
5259.87 1416
5260.55 1432
5261.24 1505
5261.92 1558
5262.61 1629
5263.29 1574
5263.97 1510
5264.66 1448
5265.34 1575
5266.03 1558
5266.71 1606
5267.40 1606
5268.08 1705
5268.77 1640
5269.45 1581
5270.14 1554
5270.82 1453
5271.51 1458
5272.19 1532
5272.88 1519
5273.56 1562
5274.25 1463
5274.93 1446
5275.62 1523
5276.30 1413
5276.99 1348
5277.67 1355
5278.36 1349
5279.04 1420
5279.73 1478
5280.41 1573
5281.10 1570
5281.79 1453
5282.47 1498
5283.16 1481
5283.84 1584
5284.53 1595
5285.21 1475
5285.90 1444
5286.59 1464
5287.27 1479
5287.96 1388
5288.64 1400
5289.33 1355
5290.02 1316
5290.70 1293
5291.39 1375
5292.07 1408
5292.76 1344
5293.45 1342
5294.13 1388
5294.82 1463
5295.51 1410
5296.19 1392
5296.88 1313
5297.57 1376
5298.25 1479
5298.94 1482
5299.63 1493
5300.31 1384
5301.00 1435
5301.69 1498
5302.37 1511
5303.06 1529
5303.75 1521
5304.43 1497
5305.12 1485
5305.81 1492
5306.50 1548
5307.18 1527
5307.87 1572
5308.56 1591
5309.25 1481
5309.93 1370
5310.62 1461
5311.31 1491
5312.00 1472
5312.68 1440
5313.37 1503
5314.06 1561
5314.75 1513
5315.43 1410
5316.12 1426
5316.81 1404
5317.50 1417
5318.18 1494
5318.87 1521
5319.56 1559
5320.25 1567
5320.94 1627
5321.63 1601
5322.31 1609
5323.00 1598
5323.69 1544
5324.38 1667
5325.07 1469
5325.76 1471
5326.44 1430
5327.13 1427
5327.82 1427
5328.51 1492
5329.20 1465
5329.89 1458
5330.58 1472
5331.26 1462
5331.95 1484
5332.64 1460
5333.33 1382
5334.02 1314
5334.71 1311
5335.40 1424
5336.09 1363
5336.78 1350
5337.47 1397
5338.15 1384
5338.84 1378
5339.53 1356
5340.22 1390
5340.91 1379
5341.60 1425
5342.29 1460
5342.98 1422
5343.67 1330
5344.36 1387
5345.05 1478
5345.74 1478
5346.43 1534
5347.12 1576
5347.81 1619
5348.50 1612
5349.19 1665
5349.88 1621
5350.57 1549
5351.26 1673
5351.95 1638
5352.64 1619
5353.33 1615
5354.02 1556
5354.71 1493
5355.40 1410
5356.09 1363
5356.78 1313
5357.47 1388
5358.16 1384
5358.85 1424
5359.54 1403
5360.23 1430
5360.92 1355
5361.62 1395
5362.31 1497
5363.00 1446
5363.69 1448
5364.38 1526
5365.07 1506
5365.76 1501
5366.45 1394
5367.14 1515
5367.83 1465
5368.53 1391
5369.22 1458
5369.91 1472
5370.60 1399
5371.29 1320
5371.98 1377
5372.67 1475
5373.36 1390
5374.06 1435
5374.75 1394
5375.44 1382
5376.13 1428
5376.82 1393
5377.51 1368
5378.21 1376
5378.90 1316
5379.59 1332
5380.28 1402
5380.97 1414
5381.67 1364
5382.36 1331
5383.05 1224
5383.74 1320
5384.44 1254
5385.13 1290
5385.82 1309
5386.51 1419
5387.20 1495
5387.90 1450
5388.59 1494
5389.28 1555
5389.97 1508
5390.67 1504
5391.36 1577
5392.05 1423
5392.75 1559
5393.44 1518
5394.13 1506
5394.82 1474
5395.52 1436
5396.21 1491
5396.90 1461
5397.60 1435
5398.29 1391
5398.98 1345
5399.68 1390
5400.37 1411
5401.06 1288
5401.76 1319
5402.45 1342
5403.14 1468
5403.84 1413
5404.53 1336
5405.22 1396
5405.92 1385
5406.61 1329
5407.30 1426
5408.00 1538
5408.69 1499
5409.39 1350
5410.08 1365
5410.77 1377
5411.47 1386
5412.16 1374
5412.85 1431
5413.55 1407
5414.24 1444
5414.94 1421
5415.63 1381
5416.33 1390
5417.02 1471
5417.71 1461
5418.41 1501
5419.10 1323
5419.80 1355
5420.49 1396
5421.19 1403
5421.88 1318
5422.58 1334
5423.27 1358
5423.97 1399
5424.66 1375
5425.36 1335
5426.05 1336
5426.75 1402
5427.44 1307
5428.14 1235
5428.83 1362
5429.53 1412
5430.22 1374
5430.92 1376
5431.61 1342
5432.31 1318
5433.00 1380
5433.70 1427
5434.39 1466
5435.09 1343
5435.78 1386
5436.48 1372
5437.17 1440
5437.87 1546
5438.57 1446
5439.26 1430
5439.96 1532
5440.65 1335
5441.35 1296
5442.05 1424
5442.74 1375
5443.44 1370
5444.13 1482
5444.83 1420
5445.53 1425
5446.22 1436
5446.92 1533
5447.61 1451
5448.31 1657
5449.01 1576
5449.70 1521
5450.40 1491
5451.10 1562
5451.79 1466
5452.49 1354
5453.19 1389
5453.88 1438
5454.58 1478
5455.28 1484
5455.97 1423
5456.67 1439
5457.37 1476
5458.06 1494
5458.76 1409
5459.46 1434
5460.16 1475
5460.85 1464
5461.55 1456
5462.25 1431
5462.94 1422
5463.64 1508
5464.34 1525
5465.04 1382
5465.73 1472
5466.43 1432
5467.13 1439
5467.83 1506
5468.52 1454
5469.22 1472
5469.92 1405
5470.62 1456
5471.31 1479
5472.01 1560
5472.71 1519
5473.41 1562
5474.11 1596
5474.80 1608
5475.50 1582
5476.20 1567
5476.90 1634
5477.60 1692
5478.29 1706
5478.99 1791
5479.69 1876
5480.39 1886
5481.09 1973
5481.79 2235
5482.49 2257
5483.18 2251
5483.88 2217
5484.58 1953
5485.28 1926
5485.98 1806
5486.68 1651
5487.38 1732
5488.08 1676
5488.77 1650
5489.47 1587
5490.17 1613
5490.87 1718
5491.57 1795
5492.27 1757
5492.97 1775
5493.67 1725
5494.37 1897
5495.07 1881
5495.77 1820
5496.46 1775
5497.16 1841
5497.86 1989
5498.56 2110
5499.26 2258
5499.96 2342
5500.66 2618
5501.36 2803
5502.06 3035
5502.76 3093
5503.46 3185
5504.16 3161
5504.86 2894
5505.56 2575
5506.26 2400
5506.96 2131
5507.66 2012
5508.36 1803
5509.06 1816
5509.76 1748
5510.46 1768
5511.16 1705
5511.86 1749
5512.56 1676
5513.26 1623
5513.96 1592
5514.67 1692
5515.37 1752
5516.07 1715
5516.77 1651
5517.47 1640
5518.17 1565
5518.87 1595
5519.57 1658
5520.27 1574
5520.97 1455
5521.67 1464
5522.37 1572
5523.08 1591
5523.78 1570
5524.48 1488
5525.18 1542
5525.88 1501
5526.58 1521
5527.28 1522
5527.98 1428
5528.69 1478
5529.39 1540
5530.09 1480
5530.79 1430
5531.49 1433
5532.19 1465
5532.90 1399
5533.60 1314
5534.30 1382
5535.00 1446
5535.70 1424
5536.40 1438
5537.11 1367
5537.81 1386
5538.51 1420
5539.21 1383
5539.92 1422
5540.62 1440
5541.32 1332
5542.02 1382
5542.72 1360
5543.43 1378
5544.13 1416
5544.83 1468
5545.53 1355
5546.24 1343
5546.94 1304
5547.64 1369
5548.34 1380
5549.05 1390
5549.75 1295
5550.45 1332
5551.16 1339
5551.86 1293
5552.56 1389
5553.26 1354
5553.97 1329
5554.67 1364
5555.37 1401
5556.08 1347
5556.78 1433
5557.48 1414
5558.19 1427
5558.89 1364
5559.59 1394
5560.30 1349
5561.00 1394
5561.70 1459
5562.41 1461
5563.11 1435
5563.82 1552
5564.52 1526
5565.22 1558
5565.93 1488
5566.63 1508
5567.33 1566
5568.04 1401
5568.74 1414
5569.45 1479
5570.15 1430
5570.85 1351
5571.56 1394
5572.26 1368
5572.97 1361
5573.67 1340
5574.38 1365
5575.08 1357
5575.78 1352
5576.49 1395
5577.19 1305
5577.90 1345
5578.60 1451
5579.31 1459
5580.01 1444
5580.72 1413
5581.42 1442
5582.13 1406
5582.83 1341
5583.54 1394
5584.24 1383
5584.95 1381
5585.65 1368
5586.36 1246
5587.06 1324
5587.77 1407
5588.47 1419
5589.18 1347
5589.88 1332
5590.59 1338
5591.29 1380
5592.00 1392
5592.70 1398
5593.41 1316
5594.12 1352
5594.82 1333
5595.53 1337
5596.23 1354
5596.94 1353
5597.64 1314
5598.35 1288
5599.06 1271
5599.76 1303
5600.47 1351
5601.17 1318
5601.88 1268
5602.59 1238
5603.29 1309
5604.00 1253
5604.71 1227
5605.41 1208
5606.12 1219
5606.82 1263
5607.53 1281
5608.24 1251
5608.94 1383
5609.65 1343
5610.36 1282
5611.06 1321
5611.77 1351
5612.48 1379
5613.18 1356
5613.89 1526
5614.60 1556
5615.30 1454
5616.01 1478
5616.72 1451
5617.43 1460
5618.13 1347
5618.84 1318
5619.55 1386
5620.25 1376
5620.96 1287
5621.67 1284
5622.38 1247
5623.08 1274
5623.79 1273
5624.50 1257
5625.21 1309
5625.91 1296
5626.62 1345
5627.33 1315
5628.04 1360
5628.75 1356
5629.45 1377
5630.16 1361
5630.87 1409
5631.58 1464
5632.28 1383
5632.99 1383
5633.70 1366
5634.41 1287
5635.12 1253
5635.83 1263
5636.53 1308
5637.24 1401
5637.95 1362
5638.66 1470
5639.37 1494
5640.08 1456
5640.78 1499
5641.49 1576
5642.20 1720
5642.91 1661
5643.62 1601
5644.33 1490
5645.04 1467
5645.75 1423
5646.45 1511
5647.16 1374
5647.87 1351
5648.58 1450
5649.29 1368
5650.00 1448
5650.71 1456
5651.42 1393
5652.13 1383
5652.84 1396
5653.55 1465
5654.26 1424
5654.96 1485
5655.67 1502
5656.38 1590
5657.09 1536
5657.80 1622
5658.51 1795
5659.22 1807
5659.93 1701
5660.64 1675
5661.35 1730
5662.06 1604
5662.77 1575
5663.48 1477
5664.19 1420
5664.90 1422
5665.61 1478
5666.32 1474
5667.03 1395
5667.74 1390
5668.45 1403
5669.16 1340
5669.87 1367
5670.58 1296
5671.29 1354
5672.00 1336
5672.72 1299
5673.43 1389
5674.14 1431
5674.85 1332
5675.56 1327
5676.27 1331
5676.98 1289
5677.69 1322
5678.40 1272
5679.11 1305
5679.82 1327
5680.53 1294
5681.25 1345
5681.96 1294
5682.67 1358
5683.38 1241
5684.09 1391
5684.80 1486
5685.51 1428
5686.22 1345
5686.94 1281
5687.65 1312
5688.36 1312
5689.07 1322
5689.78 1240
5690.49 1371
5691.21 1256
5691.92 1218
5692.63 1283
5693.34 1290
5694.05 1273
5694.76 1250
5695.48 1289
5696.19 1235
5696.90 1334
5697.61 1274
5698.32 1241
5699.04 1292
5699.75 1273
5700.46 1217
5701.17 1336
5701.89 1362
5702.60 1360
5703.31 1291
5704.02 1247
5704.74 1325
5705.45 1376
5706.16 1310
5706.87 1280
5707.59 1292
5708.30 1285
5709.01 1308
5709.73 1218
5710.44 1187
5711.15 1203
5711.86 1341
5712.58 1341
5713.29 1254
5714.00 1257
5714.72 1297
5715.43 1317
5716.14 1251
5716.86 1192
5717.57 1237
5718.28 1279
5719.00 1227
5719.71 1210
5720.42 1232
5721.14 1194
5721.85 1198
5722.56 1254
5723.28 1188
5723.99 1233
5724.71 1305
5725.42 1345
5726.13 1335
5726.85 1330
5727.56 1325
5728.28 1340
5728.99 1368
5729.70 1381
5730.42 1337
5731.13 1422
5731.85 1398
5732.56 1314
5733.28 1279
5733.99 1276
5734.70 1260
5735.42 1276
5736.13 1250
5736.85 1303
5737.56 1251
5738.28 1246
5738.99 1297
5739.71 1277
5740.42 1242
5741.14 1185
5741.85 1169
5742.57 1152
5743.28 1199
5744.00 1203
5744.71 1256
5745.43 1173
5746.14 1202
5746.86 1159
5747.57 1215
5748.29 1245
5749.00 1169
5749.72 1147
5750.43 1244
5751.15 1158
5751.86 1136
5752.58 1184
5753.29 1208
5754.01 1120
5754.73 1140
5755.44 1190
5756.16 1219
5756.87 1173
5757.59 1171
5758.31 1149
5759.02 1169
5759.74 1217
5760.45 1255
5761.17 1203
5761.89 1160
5762.60 1223
5763.32 1272
5764.03 1281
5764.75 1151
5765.47 1139
5766.18 1188
5766.90 1181
5767.62 1191
5768.33 1223
5769.05 1196
5769.77 1151
5770.48 1196
5771.20 1188
5771.92 1141
5772.63 1215
5773.35 1192
5774.07 1189
5774.78 1255
5775.50 1225
5776.22 1218
5776.93 1186
5777.65 1239
5778.37 1238
5779.09 1218
5779.80 1208
5780.52 1163
5781.24 1182
5781.96 1261
5782.67 1207
5783.39 1222
5784.11 1267
5784.83 1192
5785.54 1213
5786.26 1121
5786.98 1150
5787.70 1115
5788.41 1194
5789.13 1115
5789.85 1184
5790.57 1162
5791.29 1206
5792.00 1257
5792.72 1234
5793.44 1193
5794.16 1207
5794.88 1246
5795.59 1153
5796.31 1229
5797.03 1314
5797.75 1338
5798.47 1245
5799.19 1309
5799.90 1294
5800.62 1304
5801.34 1462
5802.06 1445
5802.78 1483
5803.50 1519
5804.22 1551
5804.93 1621
5805.65 1541
5806.37 1560
5807.09 1508
5807.81 1369
5808.53 1440
5809.25 1399
5809.97 1313
5810.69 1334
5811.41 1344
5812.13 1263
5812.84 1257
5813.56 1256
5814.28 1296
5815.00 1250
5815.72 1227
5816.44 1130
5817.16 1175
5817.88 1252
5818.60 1253
5819.32 1234
5820.04 1296
5820.76 1382
5821.48 1397
5822.20 1296
5822.92 1275
5823.64 1398
5824.36 1370
5825.08 1325
5825.80 1376
5826.52 1333
5827.24 1277
5827.96 1261
5828.68 1264
5829.40 1272
5830.12 1300
5830.84 1384
5831.56 1354
5832.28 1352
5833.00 1331
5833.72 1318
5834.44 1320
5835.16 1282
5835.89 1238
5836.61 1265
5837.33 1204
5838.05 1255
5838.77 1227
5839.49 1221
5840.21 1200
5840.93 1277
5841.65 1241
5842.37 1220
5843.10 1289
5843.82 1302
5844.54 1302
5845.26 1328
5845.98 1289
5846.70 1289
5847.42 1259
5848.14 1219
5848.87 1191
5849.59 1241
5850.31 1233
5851.03 1276
5851.75 1287
5852.47 1226
5853.20 1315
5853.92 1363
5854.64 1333
5855.36 1243
5856.08 1378
5856.81 1425
5857.53 1237
5858.25 1212
5858.97 1272
5859.69 1262
5860.42 1203
5861.14 1206
5861.86 1245
5862.58 1333
5863.31 1257
5864.03 1370
5864.75 1496
5865.47 1394
5866.20 1371
5866.92 1306
5867.64 1284
5868.36 1326
5869.09 1268
5869.81 1352
5870.53 1349
5871.26 1320
5871.98 1324
5872.70 1263
5873.42 1289
5874.15 1255
5874.87 1184
5875.59 1231
5876.32 1300
5877.04 1267
5877.76 1236
5878.49 1163
5879.21 1215
5879.93 1296
5880.66 1395
5881.38 1324
5882.10 1325
5882.83 1378
5883.55 1421
5884.28 1399
5885.00 1435
5885.72 1371
5886.45 1364
5887.17 1352
5887.89 1401
5888.62 1399
5889.34 1369
5890.07 1325
5890.79 1377
5891.51 1299
5892.24 1319
5892.96 1239
5893.69 1208
5894.41 1210
5895.14 1268
5895.86 1273
5896.59 1228
5897.31 1233
5898.03 1205
5898.76 1210
5899.48 1246
5900.21 1267
5900.93 1345
5901.66 1227
5902.38 1184
5903.11 1257
5903.83 1347
5904.56 1272
5905.28 1292
5906.01 1246
5906.73 1223
5907.46 1197
5908.18 1277
5908.91 1325
5909.63 1346
5910.36 1315
5911.08 1294
5911.81 1226
5912.53 1258
5913.26 1317
5913.99 1205
5914.71 1359
5915.44 1278
5916.16 1205
5916.89 1273
5917.61 1248
5918.34 1265
5919.07 1315
5919.79 1228
5920.52 1341
5921.24 1274
5921.97 1298
5922.70 1324
5923.42 1238
5924.15 1346
5924.87 1389
5925.60 1351
5926.33 1369
5927.05 1355
5927.78 1278
5928.51 1370
5929.23 1423
5929.96 1406
5930.69 1369
5931.41 1447
5932.14 1523
5932.87 1491
5933.59 1427
5934.32 1402
5935.05 1524
5935.77 1445
5936.50 1399
5937.23 1451
5937.95 1588
5938.68 1542
5939.41 1588
5940.13 1574
5940.86 1544
5941.59 1543
5942.32 1532
5943.04 1652
5943.77 1686
5944.50 1644
5945.23 1690
5945.95 1738
5946.68 1661
5947.41 1562
5948.14 1629
5948.86 1642
5949.59 1750
5950.32 1718
5951.05 1862
5951.78 1883
5952.50 1975
5953.23 2030
5953.96 2084
5954.69 2078
5955.42 2032
5956.14 2010
5956.87 1974
5957.60 2026
5958.33 2041
5959.06 1952
5959.78 2023
5960.51 1937
5961.24 2071
5961.97 2061
5962.70 2047
5963.43 2033
5964.16 2014
5964.88 2175
5965.61 2189
5966.34 2274
5967.07 2524
5967.80 2608
5968.53 2605
5969.26 2655
5969.99 2740
5970.72 2616
5971.44 2597
5972.17 2584
5972.90 2552
5973.63 2392
5974.36 2269
5975.09 2416
5975.82 2359
5976.55 2282
5977.28 2301
5978.01 2347
5978.74 2303
5979.47 2398
5980.20 2487
5980.93 2481
5981.66 2734
5982.39 2789
5983.12 2826
5983.85 2852
5984.57 2943
5985.30 2951
5986.03 2833
5986.76 2911
5987.49 2932
5988.22 2991
5988.96 2959
5989.69 2879
5990.42 2782
5991.15 2793
5991.88 2830
5992.61 2887
5993.34 2873
5994.07 2891
5994.80 2934
5995.53 3097
5996.26 3036
5996.99 3129
5997.72 3196
5998.45 3236
5999.18 3024
5999.91 3083
6000.64 3106
6001.37 2928
6002.11 2987
6002.84 3071
6003.57 2995
6004.30 2860
6005.03 2920
6005.76 2882
6006.49 2828
6007.22 2903
6007.95 3170
6008.69 3440
6009.42 3679
6010.15 4114
6010.88 4824
6011.61 5492
6012.34 6286
6013.07 7041
6013.81 7730
6014.54 8162
6015.27 8335
6016.00 8425
6016.73 8059
6017.46 7525
6018.20 6919
6018.93 6052
6019.66 5222
6020.39 4563
6021.12 4026
6021.86 3613
6022.59 3181
6023.32 2860
6024.05 2693
6024.79 2615
6025.52 2457
6026.25 2423
6026.98 2326
6027.72 2181
6028.45 2248
6029.18 2190
6029.91 2235
6030.65 2114
6031.38 2108
6032.11 2134
6032.84 2011
6033.58 2059
6034.31 2034
6035.04 1908
6035.78 1922
6036.51 1863
6037.24 1835
6037.98 1891
6038.71 1836
6039.44 1905
6040.18 2012
6040.91 1968
6041.64 2006
6042.38 2106
6043.11 2211
6043.84 2263
6044.58 2136
6045.31 2179
6046.04 2268
6046.78 2224
6047.51 2319
6048.24 2161
6048.98 2257
6049.71 2416
6050.45 2538
6051.18 2541
6051.91 2432
6052.65 2546
6053.38 2593
6054.12 2572
6054.85 2523
6055.58 2430
6056.32 2406
6057.05 2499
6057.79 2365
6058.52 2251
6059.26 2182
6059.99 2235
6060.72 2262
6061.46 2324
6062.19 2209
6062.93 2136
6063.66 2182
6064.40 2278
6065.13 2190
6065.87 2190
6066.60 2074
6067.34 2024
6068.07 2124
6068.81 2201
6069.54 2071
6070.28 2140
6071.01 2099
6071.75 2073
6072.48 2004
6073.22 1860
6073.95 2003
6074.69 2068
6075.42 1945
6076.16 1952
6076.89 1951
6077.63 2004
6078.37 2026
6079.10 2064
6079.84 2112
6080.57 2077
6081.31 2023
6082.04 1936
6082.78 1931
6083.52 1997
6084.25 1982
6084.99 1857
6085.72 1866
6086.46 1914
6087.20 1847
6087.93 1767
6088.67 1764
6089.40 1786
6090.14 1752
6090.88 1707
6091.61 1715
6092.35 1735
6093.09 1826
6093.82 1878
6094.56 1876
6095.30 1718
6096.03 1729
6096.77 1711
6097.51 1743
6098.24 1777
6098.98 1782
6099.72 1700
6100.45 1802
6101.19 1759
6101.93 1831
6102.66 1725
6103.40 1605
6104.14 1662
6104.88 1686
6105.61 1688
6106.35 1656
6107.09 1632
6107.83 1699
6108.56 1670
6109.30 1772
6110.04 1648
6110.78 1672
6111.51 1620
6112.25 1534
6112.99 1666
6113.73 1768
6114.46 1816
6115.20 1929
6115.94 1765
6116.68 1858
6117.41 1840
6118.15 1797
6118.89 1803
6119.63 1782
6120.37 1828
6121.11 1868
6121.84 1840
6122.58 1902
6123.32 1731
6124.06 1809
6124.80 1875
6125.54 1893
6126.27 1855
6127.01 1959
6127.75 2005
6128.49 1963
6129.23 1919
6129.97 1867
6130.71 1916
6131.44 1833
6132.18 1914
6132.92 1890
6133.66 1948
6134.40 1879
6135.14 1884
6135.88 1947
6136.62 1930
6137.36 1998
6138.10 2030
6138.83 2115
6139.57 2207
6140.31 2148
6141.05 2187
6141.79 2214
6142.53 2077
6143.27 2149
6144.01 2281
6144.75 2198
6145.49 2232
6146.23 2178
6146.97 2017
6147.71 1898
6148.45 1946
6149.19 1919
6149.93 1978
6150.67 2019
6151.41 2135
6152.15 2022
6152.89 2023
6153.63 2010
6154.37 2043
6155.11 2159
6155.85 2155
6156.59 2189
6157.33 2155
6158.07 2153
6158.81 2270
6159.55 2271
6160.29 2301
6161.03 2291
6161.77 2316
6162.51 2322
6163.25 2222
6163.99 2331
6164.74 2493
6165.48 2693
6166.22 2692
6166.96 2712
6167.70 2931
6168.44 2990
6169.18 3057
6169.92 3106
6170.66 3058
6171.40 3041
6172.15 2956
6172.89 2824
6173.63 2822
6174.37 2860
6175.11 2801
6175.85 2629
6176.59 2643
6177.34 2687
6178.08 2690
6178.82 2550
6179.56 2587
6180.30 2606
6181.04 2529
6181.79 2674
6182.53 2650
6183.27 2555
6184.01 2650
6184.75 2676
6185.50 2808
6186.24 2682
6186.98 2708
6187.72 2838
6188.46 2776
6189.21 2855
6189.95 2844
6190.69 2882
6191.43 2861
6192.18 3017
6192.92 3105
6193.66 3164
6194.40 3363
6195.15 3406
6195.89 3297
6196.63 3450
6197.37 3613
6198.12 3435
6198.86 3571
6199.60 3505
6200.35 3360
6201.09 3401
6201.83 3435
6202.58 3443
6203.32 3588
6204.06 3770
6204.80 4109
6205.55 4820
6206.29 5719
6207.03 6912
6207.78 8612
6208.52 10618
6209.26 12385
6210.01 14649
6210.75 16341
6211.50 17225
6212.24 17600
6212.98 16922
6213.73 15233
6214.47 13180
6215.21 11327
6215.96 9414
6216.70 7817
6217.45 6340
6218.19 5371
6218.93 4631
6219.68 4114
6220.42 3712
6221.17 3432
6221.91 3219
6222.66 3091
6223.40 3099
6224.14 3016
6224.89 2961
6225.63 3091
6226.38 3085
6227.12 3001
6227.87 3004
6228.61 2898
6229.36 2745
6230.10 2808
6230.84 2594
6231.59 2398
6232.33 2320
6233.08 2290
6233.82 2310
6234.57 2369
6235.31 2365
6236.06 2419
6236.80 2501
6237.55 2604
6238.30 2815
6239.04 2796
6239.79 3175
6240.53 3542
6241.28 3716
6242.02 3893
6242.77 3749
6243.51 3703
6244.26 3506
6245.00 3375
6245.75 3072
6246.50 2832
6247.24 2869
6247.99 2813
6248.73 2731
6249.48 2782
6250.22 2813
6250.97 2835
6251.72 2734
6252.46 2621
6253.21 2591
6253.95 2544
6254.70 2714
6255.45 2571
6256.19 2510
6256.94 2584
6257.69 2534
6258.43 2461
6259.18 2460
6259.93 2438
6260.67 2428
6261.42 2378
6262.17 2365
6262.91 2285
6263.66 2324
6264.41 2222
6265.15 2278
6265.90 2267
6266.65 2172
6267.39 2181
6268.14 2264
6268.89 2274
6269.63 2251
6270.38 2208
6271.13 2235
6271.88 2318
6272.62 2374
6273.37 2267
6274.12 2261
6274.86 2186
6275.61 2310
6276.36 2131
6277.11 2176
6277.85 2255
6278.60 2290
6279.35 2325
6280.10 2404
6280.85 2291
6281.59 2345
6282.34 2422
6283.09 2334
6283.84 2252
6284.59 2052
6285.33 2034
6286.08 2109
6286.83 2041
6287.58 1995
6288.33 1875
6289.07 1952
6289.82 1845
6290.57 1924
6291.32 1982
6292.07 1911
6292.82 1934
6293.56 1888
6294.31 1890
6295.06 1808
6295.81 1855
6296.56 1857
6297.31 1859
6298.06 1871
6298.81 1837
6299.55 1825
6300.30 1838
6301.05 1808
6301.80 1803
6302.55 1838
6303.30 1757
6304.05 1668
6304.80 1699
6305.55 1721
6306.30 1765
6307.05 1762
6307.79 1793
6308.54 1797
6309.29 1801
6310.04 1738
6310.79 1743
6311.54 1906
6312.29 1864
6313.04 1840
6313.79 1938
6314.54 1939
6315.29 1933
6316.04 1944
6316.79 1960
6317.54 2026
6318.29 2011
6319.04 2005
6319.79 1908
6320.54 1813
6321.29 1894
6322.04 1878
6322.79 1912
6323.54 1803
6324.29 1756
6325.04 1721
6325.79 1716
6326.54 1664
6327.29 1569
6328.04 1554
6328.79 1593
6329.55 1571
6330.30 1603
6331.05 1514
6331.80 1447
6332.55 1506
6333.30 1507
6334.05 1556
6334.80 1496
6335.55 1536
6336.30 1518
6337.05 1505
6337.81 1511
6338.56 1476
6339.31 1467
6340.06 1448
6340.81 1512
6341.56 1582
6342.31 1557
6343.06 1619
6343.82 1601
6344.57 1620
6345.32 1559
6346.07 1498
6346.82 1480
6347.57 1537
6348.33 1453
6349.08 1592
6349.83 1598
6350.58 1604
6351.33 1574
6352.09 1660
6352.84 1781
6353.59 1837
6354.34 1895
6355.09 1862
6355.85 1905
6356.60 1962
6357.35 1838
6358.10 1763
6358.86 1771
6359.61 1704
6360.36 1735
6361.11 1696
6361.87 1715
6362.62 1712
6363.37 1664
6364.12 1608
6364.88 1526
6365.63 1565
6366.38 1622
6367.13 1656
6367.89 1653
6368.64 1705
6369.39 1673
6370.15 1668
6370.90 1565
6371.65 1588
6372.41 1661
6373.16 1661
6373.91 1572
6374.67 1537
6375.42 1578
6376.17 1558
6376.93 1530
6377.68 1457
6378.43 1480
6379.19 1518
6379.94 1586
6380.69 1482
6381.45 1554
6382.20 1569
6382.96 1553
6383.71 1729
6384.46 1564
6385.22 1532
6385.97 1513
6386.73 1596
6387.48 1511
6388.23 1459
6388.99 1542
6389.74 1503
6390.50 1518
6391.25 1542
6392.00 1433
6392.76 1355
6393.51 1439
6394.27 1359
6395.02 1400
6395.78 1465
6396.53 1404
6397.29 1356
6398.04 1370
6398.80 1378
6399.55 1322
6400.31 1416
6401.06 1412
6401.82 1311
6402.57 1356
6403.33 1335
6404.08 1316
6404.84 1359
6405.59 1398
6406.35 1382
6407.10 1437
6407.86 1533
6408.61 1490
6409.37 1484
6410.12 1515
6410.88 1532
6411.63 1545
6412.39 1544
6413.14 1518
6413.90 1371
6414.66 1449
6415.41 1428
6416.17 1390
6416.92 1343
6417.68 1422
6418.44 1386
6419.19 1360
6419.95 1253
6420.70 1301
6421.46 1331
6422.22 1312
6422.97 1425
6423.73 1485
6424.48 1430
6425.24 1347
6426.00 1335
6426.75 1340
6427.51 1396
6428.27 1381
6429.02 1298
6429.78 1318
6430.54 1305
6431.29 1327
6432.05 1332
6432.81 1334
6433.56 1359
6434.32 1404
6435.08 1408
6435.83 1391
6436.59 1407
6437.35 1416
6438.10 1388
6438.86 1462
6439.62 1440
6440.38 1407
6441.13 1411
6441.89 1371
6442.65 1355
6443.41 1393
6444.16 1404
6444.92 1348
6445.68 1423
6446.44 1397
6447.19 1357
6447.95 1332
6448.71 1380
6449.47 1387
6450.22 1378
6450.98 1349
6451.74 1384
6452.50 1327
6453.26 1368
6454.01 1414
6454.77 1359
6455.53 1379
6456.29 1379
6457.05 1359
6457.80 1321
6458.56 1442
6459.32 1405
6460.08 1553
6460.84 1575
6461.60 1492
6462.35 1435
6463.11 1480
6463.87 1475
6464.63 1413
6465.39 1401
6466.15 1522
6466.91 1512
6467.67 1484
6468.42 1603
6469.18 1494
6469.94 1492
6470.70 1511
6471.46 1485
6472.22 1479
6472.98 1572
6473.74 1588
6474.50 1656
6475.26 1562
6476.02 1607
6476.77 1568
6477.53 1615
6478.29 1557
6479.05 1629
6479.81 1681
6480.57 1693
6481.33 1663
6482.09 1658
6482.85 1676
6483.61 1637
6484.37 1726
6485.13 1752
6485.89 1713
6486.65 1674
6487.41 1765
6488.17 1907
6488.93 1869
6489.69 1794
6490.45 1870
6491.21 1903
6491.97 1925
6492.73 2056
6493.49 2156
6494.25 2130
6495.01 2172
6495.77 2242
6496.53 2250
6497.29 2270
6498.05 2239
6498.82 2284
6499.58 2242
6500.34 2173
6501.10 2239
6501.86 2116
6502.62 2203
6503.38 2206
6504.14 2248
6504.90 2210
6505.66 2205
6506.42 2252
6507.19 2294
6507.95 2328
6508.71 2408
6509.47 2457
6510.23 2444
6510.99 2371
6511.75 2473
6512.51 2461
6513.28 2477
6514.04 2518
6514.80 2467
6515.56 2408
6516.32 2481
6517.08 2500
6517.85 2553
6518.61 2760
6519.37 2682
6520.13 2770
6520.89 2863
6521.66 2821
6522.42 2900
6523.18 3157
6523.94 3259
6524.70 3444
6525.47 3746
6526.23 4090
6526.99 4219
6527.75 4545
6528.52 4640
6529.28 4928
6530.04 4890
6530.80 4850
6531.57 4889
6532.33 4711
6533.09 4786
6533.85 4976
6534.62 5434
6535.38 6117
6536.14 7150
6536.90 8081
6537.67 9078
6538.43 9863
6539.19 9993
6539.96 9692
6540.72 9053
6541.48 7873
6542.25 6635
6543.01 5766
6543.77 4953
6544.54 4252
6545.30 3553
6546.06 3127
6546.83 2682
6547.59 2598
6548.35 2491
6549.12 2504
6549.88 2353
6550.64 2294
6551.41 2318
6552.17 2330
6552.94 2312
6553.70 2224
6554.46 2271
6555.23 2244
6555.99 2143
6556.75 2138
6557.52 2134
6558.28 2155
6559.05 2163
6559.81 2092
6560.58 2190
6561.34 2224
6562.10 2299
6562.87 2379
6563.63 2398
6564.40 2586
6565.16 2727
6565.93 2815
6566.69 2827
6567.46 2870
6568.22 2794
6568.99 2728
6569.75 2688
6570.52 2758
6571.28 2630
6572.04 2484
6572.81 2511
6573.57 2542
6574.34 2479
6575.11 2616
6575.87 2717
6576.64 2664
6577.40 2694
6578.17 2747
6578.93 2821
6579.70 2812
6580.46 2776
6581.23 2761
6581.99 2734
6582.76 2685
6583.52 2635
6584.29 2597
6585.06 2616
6585.82 2544
6586.59 2603
6587.35 2648
6588.12 2617
6588.88 2667
6589.65 2702
6590.42 2833
6591.18 2867
6591.95 3114
6592.71 3324
6593.48 3601
6594.25 3820
6595.01 4111
6595.78 4138
6596.55 4218
6597.31 4318
6598.08 4105
6598.85 4019
6599.61 3932
6600.38 3633
6601.15 3316
6601.91 3137
6602.68 2946
6603.45 2827
6604.21 2797
6604.98 2682
6605.75 2577
6606.51 2641
6607.28 2683
6608.05 2790
6608.81 2907
6609.58 2938
6610.35 3110
6611.12 3256
6611.88 3109
6612.65 3066
6613.42 3109
6614.18 2987
6614.95 2758
6615.72 2708
6616.49 2582
6617.25 2430
6618.02 2393
6618.79 2349
6619.56 2242
6620.33 2137
6621.09 2183
6621.86 2213
6622.63 2155
6623.40 2230
6624.16 2210
6624.93 2172
6625.70 2206
6626.47 2130
6627.24 2059
6628.01 2134
6628.77 2019
6629.54 2057
6630.31 2043
6631.08 2174
6631.85 2169
6632.62 2137
6633.38 2319
6634.15 2457
6634.92 2745
6635.69 2806
6636.46 2892
6637.23 2878
6638.00 2782
6638.76 2805
6639.53 2744
6640.30 2544
6641.07 2442
6641.84 2283
6642.61 2179
6643.38 2169
6644.15 2073
6644.92 2008
6645.69 1975
6646.45 1964
6647.22 2063
6647.99 2120
6648.76 1993
6649.53 1947
6650.30 2049
6651.07 2086
6651.84 2083
6652.61 2206
6653.38 2198
6654.15 2220
6654.92 2242
6655.69 2239
6656.46 2235
6657.23 2137
6658.00 2190
6658.77 2181
6659.54 2033
6660.31 2096
6661.08 2069
6661.85 1959
6662.62 1903
6663.39 1915
6664.16 1895
6664.93 1857
6665.70 1765
6666.47 1796
6667.24 1845
6668.01 1791
6668.78 1828
6669.55 1869
6670.32 1858
6671.09 1842
6671.87 1907
6672.64 1948
6673.41 1909
6674.18 1916
6674.95 1890
6675.72 1935
6676.49 1898
6677.26 1882
6678.03 1799
6678.80 1795
6679.58 1855
6680.35 1857
6681.12 1822
6681.89 1964
6682.66 1934
6683.43 2003
6684.20 2089
6684.97 2132
6685.75 2262
6686.52 2349
6687.29 2337
6688.06 2264
6688.83 2321
6689.60 2088
6690.38 2023
6691.15 2148
6691.92 2027
6692.69 1976
6693.46 1919
6694.24 1799
6695.01 1813
6695.78 1693
6696.55 1701
6697.32 1729
6698.10 1794
6698.87 1762
6699.64 1665
6700.41 1694
6701.19 1684
6701.96 1603
6702.73 1627
6703.50 1739
6704.28 1678
6705.05 1676
6705.82 1644
6706.59 1587
6707.37 1647
6708.14 1719
6708.91 1701
6709.69 1718
6710.46 1678
6711.23 1665
6712.00 1752
6712.78 1754
6713.55 1651
6714.32 1632
6715.10 1692
6715.87 1701
6716.64 1706
6717.42 1711
6718.19 1689
6718.96 1699
6719.74 1725
6720.51 1696
6721.28 1763
6722.06 1701
6722.83 1614
6723.61 1677
6724.38 1666
6725.15 1638
6725.93 1666
6726.70 1592
6727.48 1593
6728.25 1625
6729.02 1587
6729.80 1635
6730.57 1600
6731.35 1561
6732.12 1655
6732.89 1558
6733.67 1633
6734.44 1707
6735.22 1689
6735.99 1644
6736.77 1682
6737.54 1667
6738.31 1632
6739.09 1661
6739.86 1669
6740.64 1632
6741.41 1638
6742.19 1632
6742.96 1692
6743.74 1686
6744.51 1626
6745.29 1701
6746.06 1785
6746.84 1765
6747.61 1775
6748.39 1805
6749.16 1913
6749.94 1907
6750.71 1898
6751.49 1968
6752.26 2035
6753.04 2146
6753.82 2118
6754.59 2175
6755.37 2138
6756.14 2042
6756.92 1963
6757.69 1894
6758.47 1815
6759.25 1738
6760.02 1618
6760.80 1713
6761.57 1683
6762.35 1707
6763.12 1689
6763.90 1625
6764.68 1737
6765.45 1616
6766.23 1575
6767.01 1662
6767.78 1656
6768.56 1668
6769.33 1580
6770.11 1547
6770.89 1575
6771.66 1581
6772.44 1638
6773.22 1584
6773.99 1540
6774.77 1587
6775.55 1583
6776.32 1633
6777.10 1597
6777.88 1776
6778.65 1797
6779.43 1871
6780.21 1813
6780.98 1726
6781.76 1817
6782.54 1912
6783.32 1825
6784.09 1690
6784.87 1633
6785.65 1544
6786.43 1614
6787.20 1581
6787.98 1475
6788.76 1509
6789.53 1549
6790.31 1501
6791.09 1430
6791.87 1463
6792.65 1511
6793.42 1464
6794.20 1461
6794.98 1496
6795.76 1481
6796.53 1483
6797.31 1506
6798.09 1485
6798.87 1402
6799.65 1439
6800.42 1471
6801.20 1540
6801.98 1422
6802.76 1530
6803.54 1468
6804.32 1507
6805.09 1567
6805.87 1520
6806.65 1525
6807.43 1608
6808.21 1623
6808.99 1523
6809.77 1504
6810.54 1544
6811.32 1516
6812.10 1546
6812.88 1498
6813.66 1487
6814.44 1539
6815.22 1580
6816.00 1591
6816.78 1688
6817.56 1635
6818.33 1658
6819.11 1643
6819.89 1607
6820.67 1534
6821.45 1581
6822.23 1600
6823.01 1575
6823.79 1570
6824.57 1596
6825.35 1624
6826.13 1627
6826.91 1643
6827.69 1549
6828.47 1510
6829.25 1479
6830.03 1535
6830.81 1520
6831.59 1532
6832.37 1518
6833.15 1546
6833.93 1540
6834.71 1492
6835.49 1496
6836.27 1520
6837.05 1459
6837.83 1426
6838.61 1536
6839.39 1463
6840.17 1407
6840.95 1424
6841.73 1448
6842.51 1454
6843.29 1418
6844.07 1369
6844.85 1448
6845.63 1443
6846.41 1471
6847.19 1529
6847.98 1710
6848.76 1793
6849.54 2008
6850.32 2325
6851.10 2632
6851.88 2886
6852.66 3122
6853.44 3360
6854.22 3413
6855.01 3199
6855.79 2857
6856.57 2630
6857.35 2387
6858.13 2139
6858.91 2121
6859.69 1930
6860.48 1703
6861.26 1680
6862.04 1604
6862.82 1652
6863.60 1553
6864.38 1582
6865.17 1574
6865.95 1523
6866.73 1581
6867.51 1618
6868.29 1652
6869.08 1628
6869.86 1673
6870.64 1600
6871.42 1711
6872.20 1555
6872.99 1630
6873.77 1662
6874.55 1574
6875.33 1486
6876.12 1499
6876.90 1526
6877.68 1582
6878.46 1670
6879.25 1692
6880.03 1638
6880.81 1742
6881.59 1721
6882.38 1778
6883.16 1765
6883.94 1739
6884.73 1785
6885.51 1914
6886.29 1974
6887.08 1954
6887.86 2252
6888.64 2350
6889.42 2656
6890.21 2694
6890.99 2705
6891.77 2768
6892.56 2565
6893.34 2432
6894.12 2220
6894.91 2002
6895.69 1950
6896.48 1931
6897.26 1768
6898.04 1748
6898.83 1661
6899.61 1717
6900.39 1759
6901.18 1705
6901.96 1787
6902.75 1901
6903.53 1813
6904.31 1758
6905.10 1788
6905.88 1786
6906.67 1802
6907.45 1754
6908.24 1771
6909.02 1719
6909.80 1690
6910.59 1773
6911.37 1687
6912.16 1731
6912.94 1657
6913.73 1648
6914.51 1634
6915.30 1679
6916.08 1695
6916.87 1665
6917.65 1652
6918.44 1739
6919.22 1656
6920.01 1734
6920.79 1756
6921.58 1602
6922.36 1557
6923.15 1694
6923.93 1656
6924.72 1607
6925.50 1571
6926.29 1600
6927.07 1683
6927.86 1753
6928.64 1667
6929.43 1544
6930.21 1598
6931.00 1622
6931.78 1699
6932.57 1619
6933.36 1696
6934.14 1677
6934.93 1760
6935.71 1702
6936.50 1718
6937.29 1620
6938.07 1612
6938.86 1686
6939.64 1720
6940.43 1790
6941.22 1859
6942.00 1941
6942.79 2000
6943.57 2086
6944.36 2044
6945.15 2248
6945.93 2301
6946.72 2380
6947.51 2276
6948.29 2358
6949.08 2500
6949.87 2538
6950.65 2621
6951.44 2463
6952.23 2269
6953.01 2263
6953.80 2118
6954.59 2038
6955.37 2071
6956.16 1980
6956.95 1955
6957.74 1966
6958.52 2094
6959.31 2053
6960.10 2025
6960.88 2107
6961.67 2050
6962.46 1966
6963.25 2107
6964.03 2166
6964.82 2154
6965.61 2078
6966.40 2227
6967.18 2354
6967.97 2388
6968.76 2480
6969.55 2534
6970.34 2753
6971.12 2733
6971.91 2777
6972.70 2814
6973.49 2794
6974.28 2892
6975.06 2714
6975.85 2762
6976.64 2876
6977.43 2851
6978.22 2964
6979.00 2867
6979.79 2987
6980.58 3304
6981.37 3431
6982.16 3849
6982.95 4310
6983.74 5125
6984.52 6235
6985.31 7814
6986.10 9194
6986.89 10788
6987.68 11855
6988.47 12193
6989.26 12194
6990.05 11286
6990.83 10168
6991.62 8538
6992.41 7086
6993.20 5848
6993.99 4887
6994.78 4093
6995.57 3393
6996.36 3036
6997.15 2764
6997.94 2616
6998.73 2446
6999.52 2307
7000.31 2302
7001.10 2220
7001.88 2250
7002.67 2283
7003.46 2279
7004.25 2216
7005.04 2112
7005.83 2129
7006.62 2037
7007.41 1877
7008.20 1900
7008.99 1861
7009.78 1673
7010.57 1587
7011.36 1716
7012.15 1737
7012.94 1703
7013.73 1766
7014.52 1875
7015.31 1906
7016.11 1757
7016.90 1895
7017.69 1821
7018.48 1801
7019.27 1750
7020.06 1698
7020.85 1845
7021.64 1827
7022.43 1858
7023.22 1857
7024.01 1876
7024.80 1863
7025.59 1918
7026.38 1958
7027.18 1927
7027.97 1959
7028.76 1907
7029.55 1873
7030.34 1849
7031.13 1815
7031.92 1798
7032.71 1773
7033.51 1795
7034.30 1800
7035.09 1702
7035.88 1696
7036.67 1639
7037.46 1686
7038.25 1690
7039.05 1702
7039.84 1716
7040.63 1673
7041.42 1658
7042.21 1719
7043.01 1855
7043.80 1801
7044.59 1839
7045.38 1870
7046.17 1939
7046.97 1981
7047.76 2049
7048.55 2150
7049.34 2150
7050.14 2213
7050.93 2341
7051.72 2478
7052.51 2563
7053.30 2597
7054.10 2545
7054.89 2318
7055.68 2070
7056.48 1881
7057.27 1858
7058.06 1773
7058.85 1751
7059.65 1818
7060.44 1709
7061.23 1729
7062.03 1666
7062.82 1669
7063.61 1708
7064.40 1805
7065.20 1823
7065.99 1761
7066.78 1743
7067.58 1713
7068.37 1626
7069.16 1590
7069.96 1644
7070.75 1541
7071.54 1574
7072.34 1629
7073.13 1601
7073.93 1583
7074.72 1501
7075.51 1442
7076.31 1429
7077.10 1477
7077.89 1474
7078.69 1421
7079.48 1491
7080.28 1489
7081.07 1576
7081.86 1577
7082.66 1584
7083.45 1567
7084.25 1491
7085.04 1601
7085.84 1549
7086.63 1463
7087.42 1490
7088.22 1469
7089.01 1453
7089.81 1373
7090.60 1321
7091.40 1363
7092.19 1387
7092.99 1291
7093.78 1417
7094.58 1361
7095.37 1323
7096.17 1253
7096.96 1237
7097.76 1339
7098.55 1242
7099.35 1246
7100.14 1265
7100.94 1287
7101.73 1277
7102.53 1263
7103.32 1294
7104.12 1325
7104.91 1208
7105.71 1223
7106.50 1179
7107.30 1167
7108.10 1180
7108.89 1243
7109.69 1248
7110.48 1219
7111.28 1305
7112.07 1238
7112.87 1194
7113.67 1232
7114.46 1221
7115.26 1251
7116.05 1303
7116.85 1355
7117.65 1305
7118.44 1234
7119.24 1254
7120.03 1271
7120.83 1229
7121.63 1176
7122.42 1263
7123.22 1272
7124.02 1235
7124.81 1181
7125.61 1173
7126.41 1204
7127.20 1255
7128.00 1179
7128.80 1129
7129.59 1157
7130.39 1209
7131.19 1195
7131.98 1282
7132.78 1281
7133.58 1265
7134.37 1248
7135.17 1326
7135.97 1239
7136.77 1211
7137.56 1278
7138.36 1213
7139.16 1251
7139.96 1232
7140.75 1284
7141.55 1178
7142.35 1133
7143.15 1269
7143.94 1173
7144.74 1138
7145.54 1190
7146.34 1215
7147.13 1148
7147.93 1132
7148.73 1186
7149.53 1174
7150.33 1113
7151.12 1077
7151.92 1098
7152.72 1139
7153.52 1152
7154.32 1166
7155.11 1161
7155.91 1080
7156.71 1172
7157.51 1171
7158.31 1197
7159.11 1200
7159.90 1146
7160.70 1248
7161.50 1180
7162.30 1144
7163.10 1155
7163.90 1196
7164.70 1156
7165.49 1087
7166.29 1079
7167.09 1178
7167.89 1059
7168.69 1062
7169.49 1112
7170.29 1131
7171.09 1138
7171.89 1081
7172.69 1089
7173.49 1109
7174.28 1145
7175.08 1163
7175.88 1094
7176.68 1083
7177.48 1117
7178.28 1048
7179.08 1032
7179.88 986
7180.68 1024
7181.48 1023
7182.28 1018
7183.08 1037
7183.88 1061
7184.68 1100
7185.48 1074
7186.28 992
7187.08 1043
7187.88 1081
7188.68 1075
7189.48 1069
7190.28 1024
7191.08 1072
7191.88 972
7192.68 1033
7193.48 959
7194.28 983
7195.08 944
7195.88 945
7196.68 1028
7197.48 1002
7198.28 979
7199.08 1037
7199.89 1046
7200.69 1034
7201.49 1076
7202.29 1027
7203.09 1054
7203.89 1037
7204.69 998
7205.49 1071
7206.29 1035
7207.09 976
7207.89 1096
7208.70 1083
7209.50 992
7210.30 1009
7211.10 961
7211.90 1037
7212.70 1092
7213.50 1026
7214.31 1016
7215.11 1031
7215.91 998
7216.71 1060
7217.51 1051
7218.31 1042
7219.12 1051
7219.92 1025
7220.72 1113
7221.52 995
7222.32 1005
7223.13 1098
7223.93 1072
7224.73 1006
7225.53 1033
7226.33 1033
7227.14 1021
7227.94 996
7228.74 1051
7229.54 1028
7230.35 1005
7231.15 1011
7231.95 999
7232.75 975
7233.56 956
7234.36 983
7235.16 1021
7235.96 1018
7236.77 936
7237.57 1055
7238.37 1090
7239.17 1080
7239.98 978
7240.78 1014
7241.58 1047
7242.39 1098
7243.19 1168
7243.99 1107
7244.80 1030
7245.60 1051
7246.40 1091
7247.21 1093
7248.01 1026
7248.81 1089
7249.62 1098
7250.42 1078
7251.22 1062
7252.03 1046
7252.83 1028
7253.63 1164
7254.44 1102
7255.24 1151
7256.05 1116
7256.85 1134
7257.65 1184
7258.46 1195
7259.26 1226
7260.07 1287
7260.87 1381
7261.67 1424
7262.48 1429
7263.28 1514
7264.09 1463
7264.89 1464
7265.70 1410
7266.50 1269
7267.30 1212
7268.11 1147
7268.91 1222
7269.72 1155
7270.52 1058
7271.33 1086
7272.13 1130
7272.94 1146
7273.74 1101
7274.55 1105
7275.35 1135
7276.16 1167
7276.96 1144
7277.77 1152
7278.57 1127
7279.38 1085
7280.18 1226
7280.99 1226
7281.79 1252
7282.60 1150
7283.40 1316
7284.21 1475
7285.01 1514
7285.82 1651
7286.63 1699
7287.43 1691
7288.24 1664
7289.04 1545
7289.85 1458
7290.65 1443
7291.46 1290
7292.27 1211
7293.07 1222
7293.88 1145
7294.68 1202
7295.49 1194
7296.30 1141
7297.10 1069
7297.91 1094
7298.71 1058
7299.52 1106
7300.33 1059
7301.13 1105
7301.94 1051
7302.75 1086
7303.55 1095
7304.36 1125
7305.16 1017
7305.97 1055
7306.78 1101
7307.58 1051
7308.39 1136
7309.20 1067
7310.01 1053
7310.81 996
7311.62 1047
7312.43 1056
7313.23 1090
7314.04 1122
7314.85 1132
7315.65 1169
7316.46 1109
7317.27 1118
7318.08 1168
7318.88 1210
7319.69 1239
7320.50 1306
7321.31 1239
7322.11 1315
7322.92 1241
7323.73 1257
7324.54 1285
7325.34 1182
7326.15 1173
7326.96 1203
7327.77 1158
7328.57 1141
7329.38 1115
7330.19 1042
7331.00 1109
7331.81 1015
7332.61 1062
7333.42 1057
7334.23 1114
7335.04 1053
7335.85 1068
7336.66 1036
7337.46 1038
7338.27 1053
7339.08 1055
7339.89 1051
7340.70 1030
7341.51 1010
7342.31 1042
7343.12 1017
7343.93 1067
7344.74 1065
7345.55 1015
7346.36 1004
7347.17 968
7347.98 951
7348.79 967
7349.59 1027
7350.40 982
7351.21 973
7352.02 993
7352.83 929
7353.64 913
7354.45 965
7355.26 971
7356.07 998
7356.88 981
7357.69 943
7358.50 1048
7359.31 969
7360.12 945
7360.93 935
7361.74 934
7362.54 921
7363.35 962
7364.16 913
7364.97 938
7365.78 979
7366.59 927
7367.40 934
7368.21 949
7369.02 864
7369.83 909
7370.64 929
7371.45 976
7372.27 989
7373.08 979
7373.89 888
7374.70 887
7375.51 914
7376.32 956
7377.13 941
7377.94 948
7378.75 926
7379.56 967
7380.37 1040
7381.18 1099
7381.99 1027
7382.80 1082
7383.61 967
7384.42 1020
7385.24 997
7386.05 971
7386.86 940
7387.67 960
7388.48 957
7389.29 953
7390.10 924
7390.91 975
7391.72 977
7392.54 927
7393.35 932
7394.16 878
7394.97 906
7395.78 947
7396.59 917
7397.41 904
7398.22 906
7399.03 882
7399.84 887
7400.65 934
7401.46 916
7402.28 913
7403.09 900
7403.90 941
7404.71 884
7405.52 885
7406.34 867
7407.15 907
7407.96 930
7408.77 952
7409.59 950
7410.40 933
7411.21 920
7412.02 929
7412.84 900
7413.65 881
7414.46 880
7415.27 871
7416.09 899
7416.90 876
7417.71 853
7418.52 870
7419.34 966
7420.15 964
7420.96 911
7421.78 848
7422.59 887
7423.40 965
7424.22 935
7425.03 922
7425.84 899
7426.65 908
7427.47 970
7428.28 922
7429.09 959
7429.91 1041
7430.72 1025
7431.54 1131
7432.35 1161
7433.16 1150
7433.98 1204
7434.79 1207
7435.60 1189
7436.42 1109
7437.23 1068
7438.05 1086
7438.86 1105
7439.67 1064
7440.49 1046
7441.30 1049
7442.12 1010
7442.93 1029
7443.74 1050
7444.56 989
7445.37 940
7446.19 919
7447.00 913
7447.82 893
7448.63 930
7449.44 880
7450.26 941
7451.07 951
7451.89 972
7452.70 917
7453.52 872
7454.33 938
7455.15 895
7455.96 898
7456.78 979
7457.59 976
7458.41 904
7459.22 891
7460.04 923
7460.85 965
7461.67 939
7462.48 960
7463.30 988
7464.11 1052
7464.93 959
7465.74 915
7466.56 917
7467.37 886
7468.19 926
7469.01 947
7469.82 950
7470.64 929
7471.45 998
7472.27 874
7473.08 897
7473.90 899
7474.72 934
7475.53 921
7476.35 900
7477.16 954
7477.98 906
7478.80 910
7479.61 929
7480.43 973
7481.24 980
7482.06 892
7482.88 888
7483.69 1006
7484.51 952
7485.33 916
7486.14 915
7486.96 935
7487.78 946
7488.59 916
7489.41 916
7490.23 968
7491.04 945
7491.86 983
7492.68 932
7493.49 929
7494.31 888
7495.13 963
7495.94 1022
7496.76 984
7497.58 893
7498.40 879
7499.21 884
7500.03 925
7500.85 818
7501.67 819
7502.48 892
7503.30 924
7504.12 867
7504.94 910
7505.75 902
7506.57 935
7507.39 896
7508.21 922
7509.02 914
7509.84 890
7510.66 895
7511.48 905
7512.30 915
7513.11 872
7513.93 937
7514.75 968
7515.57 933
7516.39 893
7517.20 917
7518.02 918
7518.84 951
7519.66 998
7520.48 992
7521.30 924
7522.11 967
7522.93 871
7523.75 861
7524.57 852
7525.39 906
7526.21 894
7527.03 938
7527.84 922
7528.66 918
7529.48 977
7530.30 998
7531.12 991
7531.94 965
7532.76 965
7533.58 935
7534.40 952
7535.22 900
7536.03 951
7536.85 982
7537.67 917
7538.49 970
7539.31 975
7540.13 947
7540.95 1008
7541.77 972
7542.59 964
7543.41 957
7544.23 1003
7545.05 919
7545.87 942
7546.69 980
7547.51 985
7548.33 1060
7549.15 1027
7549.97 964
7550.79 937
7551.61 998
7552.43 973
7553.25 997
7554.07 976
7554.89 1004
7555.71 955
7556.53 878
7557.35 975
7558.17 943
7558.99 974
7559.81 932
7560.63 986
7561.45 1010
7562.27 1064
7563.09 1061
7563.92 999
7564.74 1004
7565.56 1051
7566.38 1078
7567.20 1082
7568.02 1024
7568.84 923
7569.66 949
7570.48 991
7571.30 998
7572.13 979
7572.95 947
7573.77 1028
7574.59 972
7575.41 1010
7576.23 1016
7577.05 981
7577.88 983
7578.70 991
7579.52 995
7580.34 1028
7581.16 1010
7581.98 1049
7582.81 981
7583.63 1011
7584.45 1052
7585.27 1110
7586.09 1149
7586.92 1098
7587.74 1120
7588.56 1120
7589.38 1234
7590.20 1212
7591.03 1222
7591.85 1206
7592.67 1243
7593.49 1199
7594.32 1237
7595.14 1285
7595.96 1288
7596.78 1271
7597.61 1266
7598.43 1237
7599.25 1197
7600.07 1183
7600.90 1306
7601.72 1341
7602.54 1352
7603.36 1470
7604.19 1556
7605.01 1637
7605.83 1648
7606.66 1769
7607.48 1772
7608.30 1759
7609.13 1682
7609.95 1617
7610.77 1535
7611.60 1424
7612.42 1331
7613.24 1278
7614.07 1327
7614.89 1243
7615.71 1234
7616.54 1275
7617.36 1241
7618.18 1314
7619.01 1327
7619.83 1348
7620.66 1377
7621.48 1318
7622.30 1384
7623.13 1312
7623.95 1242
7624.78 1316
7625.60 1212
7626.42 1230
7627.25 1192
7628.07 1226
7628.90 1355
7629.72 1483
7630.55 1520
7631.37 1702
7632.19 1795
7633.02 1896
7633.84 1938
7634.67 1972
7635.49 1950
7636.32 1773
7637.14 1620
7637.97 1580
7638.79 1447
7639.62 1293
7640.44 1223
7641.27 1180
7642.09 1082
7642.92 1057
7643.74 1057
7644.57 1006
7645.39 1006
7646.22 984
7647.04 1044
7647.87 1039
7648.69 1037
7649.52 1007
7650.34 1020
7651.17 1016
7651.99 1051
7652.82 1004
7653.65 938
7654.47 982
7655.30 955
7656.12 966
7656.95 908
7657.77 921
7658.60 939
7659.43 1019
7660.25 963
7661.08 932
7661.90 903
7662.73 1000
7663.56 988
7664.38 924
7665.21 914
7666.04 894
7666.86 984
7667.69 956
7668.51 934
7669.34 884
7670.17 932
7670.99 872
7671.82 907
7672.65 897
7673.47 900
7674.30 957
7675.13 882
7675.95 896
7676.78 851
7677.61 836
7678.44 847
7679.26 870
7680.09 905
7680.92 896
7681.74 894
7682.57 890
7683.40 851
7684.23 889
7685.05 901
7685.88 892
7686.71 840
7687.53 896
7688.36 948
7689.19 881
7690.02 886
7690.85 933
7691.67 892
7692.50 943
7693.33 900
7694.16 866
7694.98 901
7695.81 862
7696.64 884
7697.47 898
7698.30 898
7699.12 881
7699.95 959
7700.78 921
7701.61 922
7702.44 864
7703.26 888
7704.09 842
7704.92 891
7705.75 854
7706.58 910
7707.41 865
7708.24 858
7709.06 936
7709.89 827
7710.72 841
7711.55 830
7712.38 844
7713.21 874
7714.04 882
7714.87 824
7715.69 854
7716.52 811
7717.35 818
7718.18 778
7719.01 807
7719.84 814
7720.67 756
7721.50 809
7722.33 803
7723.16 825
7723.99 813
7724.82 829
7725.65 783
7726.48 833
7727.30 729
7728.13 812
7728.96 900
7729.79 847
7730.62 798
7731.45 735
7732.28 724
7733.11 745
7733.94 789
7734.77 728
7735.60 753
7736.43 758
7737.26 792
7738.09 796
7738.92 785
7739.75 776
7740.58 802
7741.41 768
7742.25 745
7743.08 744
7743.91 713
7744.74 780
7745.57 801
7746.40 823
7747.23 785
7748.06 894
7748.89 826
7749.72 853
7750.55 810
7751.38 838
7752.21 820
7753.04 833
7753.88 817
7754.71 784
7755.54 792
7756.37 795
7757.20 766
7758.03 719
7758.86 773
7759.69 737
7760.53 787
7761.36 817
7762.19 775
7763.02 716
7763.85 777
7764.68 797
7765.51 821
7766.35 815
7767.18 780
7768.01 830
7768.84 834
7769.67 749
7770.51 710
7771.34 827
7772.17 836
7773.00 846
7773.83 843
7774.67 870
7775.50 821
7776.33 839
7777.16 755
7777.99 859
7778.83 795
7779.66 775
7780.49 792
7781.32 818
7782.16 864
7782.99 829
7783.82 840
7784.65 826
7785.49 822
7786.32 776
7787.15 830
7787.99 831
7788.82 809
7789.65 765
7790.48 768
7791.32 760
7792.15 819
7792.98 786
7793.82 826
7794.65 813
7795.48 809
7796.32 764
7797.15 781
7797.98 804
7798.82 770
7799.65 770
7800.48 756
7801.32 828
7802.15 818
7802.99 867
7803.82 864
7804.65 875
7805.49 827
7806.32 830
7807.15 772
7807.99 820
7808.82 803
7809.66 773
7810.49 888
7811.32 910
7812.16 902
7812.99 924
7813.83 960
7814.66 984
7815.50 1050
7816.33 1036
7817.16 1154
7818.00 1180
7818.83 1155
7819.67 1075
7820.50 1098
7821.34 1065
7822.17 1069
7823.01 1060
7823.84 995
7824.68 950
7825.51 904
7826.35 895
7827.18 979
7828.02 995
7828.85 935
7829.69 973
7830.52 991
7831.36 955
7832.19 947
7833.03 925
7833.86 926
7834.70 915
7835.53 960
7836.37 905
7837.20 918
7838.04 952
7838.87 947
7839.71 970
7840.55 936
7841.38 886
7842.22 895
7843.05 910
7843.89 945
7844.72 905
7845.56 953
7846.40 948
7847.23 897
7848.07 870
7848.91 854
7849.74 949
7850.58 881
7851.41 915
7852.25 1027
7853.09 934
7853.92 943
7854.76 955
7855.60 985
7856.43 1028
7857.27 1081
7858.11 1148
7858.94 1150
7859.78 1226
7860.62 1255
7861.45 1283
7862.29 1346
7863.13 1270
7863.96 1237
7864.80 1117
7865.64 1050
7866.47 1000
7867.31 1015
7868.15 994
7868.99 967
7869.82 963
7870.66 936
7871.50 989
7872.33 986
7873.17 1032
7874.01 1041
7874.85 957
7875.68 1010
7876.52 1088
7877.36 1067
7878.20 1085
7879.03 1177
7879.87 1243
7880.71 1201
7881.55 1199
7882.39 1151
7883.22 1061
7884.06 1013
7884.90 1024
7885.74 1064
7886.58 1010
7887.41 974
7888.25 890
7889.09 907
7889.93 933
7890.77 969
7891.61 992
7892.44 989
7893.28 944
7894.12 1029
7894.96 958
7895.80 941
7896.64 915
7897.48 848
7898.31 888
7899.15 853
7899.99 885
7900.83 914
7901.67 861
7902.51 857
7903.35 826
7904.19 831
7905.03 835
7905.87 789
7906.70 825
7907.54 835
7908.38 884
7909.22 834
7910.06 801
7910.90 868
7911.74 838
7912.58 784
7913.42 836
7914.26 882
7915.10 829
7915.94 886
7916.78 893
7917.62 907
7918.46 967
7919.30 991
7920.14 1006
7920.98 1013
7921.82 995
7922.66 962
7923.50 938
7924.34 812
7925.18 854
7926.02 830
7926.86 847
7927.70 837
7928.54 847
7929.38 834
7930.22 815
7931.06 801
7931.90 819
7932.74 787
7933.58 746
7934.42 745
7935.26 710
7936.10 757
7936.95 769
7937.79 765
7938.63 817
7939.47 799
7940.31 725
7941.15 775
7941.99 794
7942.83 791
7943.67 796
7944.51 820
7945.36 797
7946.20 752
7947.04 788
7947.88 812
7948.72 752
7949.56 777
7950.40 827
7951.25 810
7952.09 838
7952.93 788
7953.77 835
7954.61 936
7955.45 837
7956.30 868
7957.14 835
7957.98 851
7958.82 857
7959.66 797
7960.51 782
7961.35 866
7962.19 860
7963.03 854
7963.87 775
7964.72 769
7965.56 838
7966.40 837
7967.24 896
7968.09 855
7968.93 828
7969.77 855
7970.61 812
7971.46 871
7972.30 846
7973.14 813
7973.98 808
7974.83 793
7975.67 771
7976.51 728
7977.36 714
7978.20 808
7979.04 813
7979.89 787
7980.73 773
7981.57 732
7982.41 783
7983.26 718
7984.10 759
7984.94 716
7985.79 668
7986.63 729
7987.48 781
7988.32 785
7989.16 730
7990.01 762
7990.85 707
7991.69 703
7992.54 722
7993.38 758
7994.22 768
7995.07 756
7995.91 725
7996.76 717
7997.60 770
7998.44 753
7999.29 741
8000.13 752
8000.98 721
8001.82 677
8002.67 743
8003.51 757
8004.35 763
8005.20 708
8006.04 738
8006.89 745
8007.73 738
8008.58 681
8009.42 739
8010.27 758
8011.11 702
8011.96 705
8012.80 704
8013.65 748
8014.49 691
8015.34 626
8016.18 713
8017.03 732
8017.87 666
8018.72 714
8019.56 750
8020.41 640
8021.25 678
8022.10 696
8022.94 708
8023.79 708
8024.63 783
8025.48 728
8026.32 671
8027.17 670
8028.01 670
8028.86 691
8029.71 716
8030.55 702
8031.40 690
8032.24 731
8033.09 742
8033.94 698
8034.78 708
8035.63 683
8036.47 702
8037.32 761
8038.17 740
8039.01 707
8039.86 647
8040.70 745
8041.55 714
8042.40 706
8043.24 706
8044.09 726
8044.94 706
8045.78 683
8046.63 682
8047.48 687
8048.32 745
8049.17 710
8050.02 699
8050.86 760
8051.71 771
8052.56 726
8053.40 692
8054.25 691
8055.10 710
8055.95 727
8056.79 726
8057.64 680
8058.49 664
8059.33 624
8060.18 620
8061.03 629
8061.88 703
8062.72 709
8063.57 663
8064.42 659
8065.27 651
8066.11 652
8066.96 703
8067.81 709
8068.66 680
8069.50 681
8070.35 691
8071.20 683
8072.05 693
8072.90 663
8073.74 675
8074.59 653
8075.44 713
8076.29 630
8077.14 642
8077.99 687
8078.83 685
8079.68 671
8080.53 665
8081.38 661
8082.23 696
8083.08 662
8083.92 677
8084.77 652
8085.62 670
8086.47 693
8087.32 667
8088.17 631
8089.02 625
8089.87 722
8090.71 695
8091.56 695
8092.41 695
8093.26 680
8094.11 702
8094.96 688
8095.81 684
8096.66 707
8097.51 626
8098.36 648
8099.21 705
8100.06 658
8100.91 681
8101.75 669
8102.60 704
8103.45 681
8104.30 702
8105.15 709
8106.00 701
8106.85 721
8107.70 667
8108.55 664
8109.40 706
8110.25 678
8111.10 650
8111.95 684
8112.80 725
8113.65 699
8114.50 654
8115.35 667
8116.20 658
8117.05 692
8117.90 711
8118.75 687
8119.60 693
8120.46 719
8121.31 686
8122.16 713
8123.01 706
8123.86 673
8124.71 710
8125.56 702
8126.41 688
8127.26 665
8128.11 614
8128.96 678
8129.81 741
8130.66 732
8131.52 724
8132.37 716
8133.22 681
8134.07 736
8134.92 729
8135.77 675
8136.62 654
8137.47 752
8138.33 734
8139.18 776
8140.03 734
8140.88 727
8141.73 702
8142.58 708
8143.44 744
8144.29 735
8145.14 716
8145.99 728
8146.84 755
8147.69 797
8148.55 800
8149.40 792
8150.25 742
8151.10 749
8151.95 809
8152.81 751
8153.66 781
8154.51 809
8155.36 843
8156.22 889
8157.07 935
8157.92 960
8158.77 900
8159.63 955
8160.48 835
8161.33 820
8162.18 835
8163.04 784
8163.89 782
8164.74 730
8165.60 742
8166.45 696
8167.30 748
8168.15 713
8169.01 721
8169.86 769
8170.71 722
8171.57 711
8172.42 727
8173.27 655
8174.13 664
8174.98 715
8175.83 699
8176.69 707
8177.54 697
8178.39 703
8179.25 645
8180.10 612
8180.95 712
8181.81 676
8182.66 714
8183.52 674
8184.37 644
8185.22 644
8186.08 662
8186.93 668
8187.79 640
8188.64 693
8189.49 648
8190.35 604
8191.20 652
8192.06 712
8192.91 700
8193.76 681
8194.62 691
8195.47 692
8196.33 671
8197.18 656
8198.04 673
8198.89 663
8199.75 695
8200.60 651
8201.46 669
8202.31 655
8203.17 693
8204.02 674
8204.87 674
8205.73 651
8206.58 648
8207.44 668
8208.29 675
8209.15 714
8210.01 684
8210.86 668
8211.72 642
8212.57 715
8213.43 657
8214.28 645
8215.14 656
8215.99 710
8216.85 693
8217.70 700
8218.56 650
8219.42 707
8220.27 693
8221.13 627
8221.98 656
8222.84 655
8223.69 695
8224.55 728
8225.41 712
8226.26 709
8227.12 637
8227.97 672
8228.83 724
8229.69 692
8230.54 643
8231.40 658
8232.26 681
8233.11 699
8233.97 664
8234.82 671
8235.68 695
8236.54 681
8237.39 654
8238.25 619
8239.11 603
8239.96 638
8240.82 675
8241.68 656
8242.54 625
8243.39 682
8244.25 638
8245.11 630
8245.96 582
8246.82 619
8247.68 656
8248.53 686
8249.39 661
8250.25 652
8251.11 621
8251.96 661
8252.82 693
8253.68 664
8254.54 605
8255.39 577
8256.25 677
8257.11 656
8257.97 668
8258.82 615
8259.68 667
8260.54 709
8261.40 676
8262.26 654
8263.11 623
8263.97 657
8264.83 709
8265.69 666
8266.55 629
8267.40 650
8268.26 641
8269.12 638
8269.98 614
8270.84 646
8271.70 651
8272.55 688
8273.41 597
8274.27 609
8275.13 650
8275.99 665
8276.85 659
8277.71 668
8278.56 652
8279.42 684
8280.28 690
8281.14 694
8282.00 640
8282.86 625
8283.72 672
8284.58 689
8285.44 623
8286.29 610
8287.15 675
8288.01 678
8288.87 665
8289.73 655
8290.59 600
8291.45 673
8292.31 729
8293.17 747
8294.03 666
8294.89 640
8295.75 697
8296.61 691
8297.47 666
8298.33 702
8299.19 733
8300.05 714
8300.91 630
8301.77 672
8302.63 676
8303.49 692
8304.35 735
8305.21 651
8306.07 657
8306.93 659
8307.79 700
8308.65 717
8309.51 739
8310.37 716
8311.23 750
8312.09 686
8312.95 692
8313.81 728
8314.67 739
8315.53 727
8316.39 791
8317.25 837
8318.11 873
8318.98 940
8319.84 922
8320.70 845
8321.56 769
8322.42 758
8323.28 752
8324.14 757
8325.00 774
8325.86 732
8326.73 745
8327.59 725
8328.45 698
8329.31 646
8330.17 647
8331.03 651
8331.89 630
8332.76 610
8333.62 599
8334.48 628
8335.34 682
8336.20 665
8337.06 697
8337.93 676
8338.79 695
8339.65 653
8340.51 670
8341.37 684
8342.24 661
8343.10 649
8343.96 727
8344.82 730
8345.68 782
8346.55 757
8347.41 678
8348.27 714
8349.13 729
8350.00 737
8350.86 676
8351.72 707
8352.58 713
8353.45 691
8354.31 724
8355.17 734
8356.03 679
8356.90 710
8357.76 707
8358.62 702
8359.49 678
8360.35 640
8361.21 711
8362.08 648
8362.94 646
8363.80 641
8364.66 683
8365.53 682
8366.39 640
8367.25 686
8368.12 688
8368.98 661
8369.84 652
8370.71 654
8371.57 684
8372.44 645
8373.30 653
8374.16 633
8375.03 658
8375.89 666
8376.75 678
8377.62 691
8378.48 662
8379.35 614
8380.21 607
8381.07 656
8381.94 668
8382.80 635
8383.67 743
8384.53 689
8385.40 627
8386.26 660
8387.12 624
8387.99 649
8388.85 653
8389.72 614
8390.58 644
8391.45 639
8392.31 619
8393.18 685
8394.04 596
8394.91 592
8395.77 672
8396.64 713
8397.50 664
8398.37 645
8399.23 612
8400.10 625
8400.96 628
8401.83 635
8402.69 706
8403.56 652
8404.42 689
8405.29 696
8406.15 682
8407.02 652
8407.88 673
8408.75 675
8409.61 690
8410.48 715
8411.34 668
8412.21 666
8413.08 716
8413.94 720
8414.81 656
8415.67 630
8416.54 676
8417.41 739
8418.27 671
8419.14 701
8420.00 736
8420.87 733
8421.74 618
8422.60 643
8423.47 752
8424.33 688
8425.20 697
8426.07 768
8426.93 750
8427.80 781
8428.67 743
8429.53 745
8430.40 735
8431.27 715
8432.13 720
8433.00 745
8433.87 763
8434.73 807
8435.60 760
8436.47 722
8437.33 829
8438.20 803
8439.07 794
8439.94 781
8440.80 820
8441.67 845
8442.54 823
8443.40 912
8444.27 982
8445.14 984
8446.01 970
8446.87 947
8447.74 905
8448.61 858
8449.48 930
8450.34 925
8451.21 903
8452.08 960
8452.95 873
8453.82 885
8454.68 953
8455.55 1000
8456.42 938
8457.29 976
8458.15 1056
8459.02 1097
8459.89 1111
8460.76 1121
8461.63 1103
8462.50 1086
8463.36 1054
8464.23 1040
8465.10 987
8465.97 1033
8466.84 1045
8467.71 1083
8468.57 1069
8469.44 1203
8470.31 1406
8471.18 1537
8472.05 1657
8472.92 1770
8473.79 1680
8474.66 1666
8475.53 1604
8476.39 1528
8477.26 1291
8478.13 1208
8479.00 1154
8479.87 1083
8480.74 992
8481.61 1004
8482.48 961
8483.35 898
8484.22 889
8485.09 812
8485.96 856
8486.83 845
8487.69 846
8488.56 806
8489.43 823
8490.30 842
8491.17 835
8492.04 775
8492.91 735
8493.78 753
8494.65 819
8495.52 748
8496.39 758
8497.26 746
8498.13 777
8499.00 765
8499.87 839
8500.74 800
8501.61 772
8502.48 807
8503.35 778
8504.22 833
8505.10 763
8505.97 808
8506.84 824
8507.71 867
8508.58 867
8509.45 900
8510.32 826
8511.19 863
8512.06 906
8512.93 925
8513.80 871
8514.67 897
8515.54 901
8516.42 951
8517.29 902
8518.16 820
8519.03 843
8519.90 841
8520.77 845
8521.64 869
8522.51 869
8523.39 821
8524.26 821
8525.13 809
8526.00 810
8526.87 907
8527.74 879
8528.61 819
8529.49 866
8530.36 865
8531.23 892
8532.10 874
8532.97 841
8533.85 903
8534.72 911
8535.59 973
8536.46 911
8537.33 954
8538.21 968
8539.08 959
8539.95 1069
8540.82 985
8541.69 924
8542.57 970
8543.44 956
8544.31 938
8545.18 927
8546.06 871
8546.93 897
8547.80 902
8548.67 853
8549.55 938
8550.42 966
8551.29 962
8552.17 1082
8553.04 1228
8553.91 1350
8554.78 1632
8555.66 1650
8556.53 1769
8557.40 1862
8558.28 1829
8559.15 1713
8560.02 1515
8560.90 1304
8561.77 1314
8562.64 1131
8563.52 992
8564.39 912
8565.26 923
8566.14 891
8567.01 876
8567.89 790
8568.76 797
8569.63 837
8570.51 807
8571.38 780
8572.25 859
8573.13 804
8574.00 777
8574.88 796
8575.75 756
8576.62 757
8577.50 809
8578.37 784
8579.25 750
8580.12 715
8581.00 730
8581.87 746
8582.74 735
8583.62 767
8584.49 801
8585.37 807
8586.24 823
8587.12 743
8587.99 676
8588.87 727
8589.74 770
8590.62 767
8591.49 687
8592.37 717
8593.24 761
8594.12 812
8594.99 834
8595.87 819
8596.74 821
8597.62 821
8598.49 915
8599.37 872
8600.24 845
8601.12 816
8601.99 809
8602.87 790
8603.74 803
8604.62 797
8605.49 809
8606.37 791
8607.25 759
8608.12 729
8609.00 766
8609.87 759
8610.75 776
8611.63 754
8612.50 764
8613.38 733
8614.25 742
8615.13 736
8616.01 768
8616.88 709
8617.76 741
8618.63 763
8619.51 728
8620.39 739
8621.26 723
8622.14 742
8623.02 749
8623.89 740
8624.77 799
8625.65 819
8626.52 752
8627.40 768
8628.28 770
8629.15 773
8630.03 761
8630.91 758
8631.78 865
8632.66 790
8633.54 733
8634.41 820
8635.29 760
8636.17 723
8637.05 751
8637.92 722
8638.80 734
8639.68 740
8640.56 785
8641.43 804
8642.31 805
8643.19 780
8644.06 781
8644.94 767
8645.82 772
8646.70 802
8647.58 742
8648.45 755
8649.33 813
8650.21 768
8651.09 782
8651.96 784
8652.84 742
8653.72 807
8654.60 749
8655.48 833
8656.36 768
8657.23 794
8658.11 760
8658.99 751
8659.87 761
8660.75 799
8661.63 775
8662.50 713
8663.38 742
8664.26 761
8665.14 765
8666.02 724
8666.90 830
8667.78 791
8668.65 778
8669.53 750
8670.41 850
8671.29 867
8672.17 822
8673.05 839
8673.93 872
8674.81 838
8675.69 861
8676.57 948
8677.45 853
8678.32 886
8679.20 901
8680.08 975
8680.96 893
8681.84 901
8682.72 862
8683.60 854
8684.48 856
8685.36 793
8686.24 790
8687.12 864
8688.00 836
8688.88 908
8689.76 904
8690.64 1041
8691.52 1137
8692.40 1305
8693.28 1553
8694.16 1654
8695.04 1789
8695.92 1781
8696.80 1763
8697.68 1618
8698.56 1477
8699.44 1290
8700.32 1138
8701.20 1060
8702.08 984
8702.96 904
8703.84 827
8704.72 784
8705.60 744
8706.49 771
8707.37 700
8708.25 740
8709.13 721
8710.01 751
8710.89 710
8711.77 739
8712.65 703
8713.53 706
8714.41 662
8715.29 675
8716.18 687
8717.06 674
8717.94 695
8718.82 634
8719.70 652
8720.58 635
8721.46 667
8722.35 689
8723.23 720
8724.11 731
8724.99 739
8725.87 731
8726.75 697
8727.64 743
8728.52 715
8729.40 725
8730.28 694
8731.16 699
8732.05 739
8732.93 751
8733.81 760
8734.69 796
8735.57 773
8736.46 754
8737.34 684
8738.22 711
8739.10 676
8739.99 679
8740.87 673
8741.75 706
8742.63 661
8743.52 728
8744.40 691
8745.28 708
8746.16 692
8747.05 646
8747.93 736
8748.81 680
8749.70 639
8750.58 683
8751.46 684
8752.34 711
8753.23 774
8754.11 754
8754.99 785
8755.88 761
8756.76 787
8757.64 759
8758.53 800
8759.41 827
8760.29 844
8761.18 820
8762.06 790
8762.94 874
8763.83 849
8764.71 821
8765.60 811
8766.48 802
8767.36 813
8768.25 833
8769.13 870
8770.01 910
8770.90 841
8771.78 847
8772.67 847
8773.55 778
8774.43 719
8775.32 712
8776.20 703
8777.09 665
8777.97 699
8778.86 659
8779.74 652
8780.63 666
8781.51 640
8782.39 656
8783.28 695
8784.16 631
8785.05 675
8785.93 663
8786.82 605
8787.70 634
8788.59 679
8789.47 612
8790.36 642
8791.24 644
8792.13 674
8793.01 617
8793.90 599
8794.78 617
8795.67 640
8796.55 631
8797.44 571
8798.32 619
8799.21 630
8800.10 611
8800.98 643
8801.87 605
8802.75 606
8803.64 614
8804.52 650
8805.41 619
8806.29 673
8807.18 604
8808.07 633
8808.95 608
8809.84 621
8810.72 585
8811.61 566
8812.50 578
8813.38 593
8814.27 575
8815.15 584
8816.04 598
8816.93 615
8817.81 568
8818.70 522
8819.59 615
8820.47 578
8821.36 603
8822.25 591
8823.13 572
8824.02 556
8824.91 558
8825.79 574
8826.68 580
8827.57 578
8828.45 625
8829.34 602
8830.23 606
8831.11 588
8832.00 549
8832.89 550
8833.78 568
8834.66 664
8835.55 627
8836.44 611
8837.32 607
8838.21 649
8839.10 557
8839.99 593
8840.87 606
8841.76 589
8842.65 579
8843.54 559
8844.42 598
8845.31 611
8846.20 614
8847.09 567
8847.98 559
8848.86 588
8849.75 596
8850.64 549
8851.53 566
8852.42 603
8853.30 585
8854.19 556
8855.08 532
8855.97 573
8856.86 559
8857.75 555
8858.63 601
8859.52 557
8860.41 521
8861.30 554
8862.19 563
8863.08 569
8863.97 514
8864.85 552
8865.74 587
8866.63 519
8867.52 478
8868.41 553
8869.30 526
8870.19 541
8871.08 532
8871.97 570
8872.85 528
8873.74 572
8874.63 523
8875.52 520
8876.41 572
8877.30 523
8878.19 555
8879.08 539
8879.97 563
8880.86 573
8881.75 542
8882.64 530
8883.53 526
8884.42 577
8885.31 559
8886.20 604
8887.09 523
8887.98 579
8888.87 565
8889.76 593
8890.65 559
8891.54 552
8892.43 527
8893.32 546
8894.21 549
8895.10 550
8895.99 548
8896.88 538
8897.77 480
8898.66 503
8899.55 515
8900.44 504
8901.33 545
8902.22 540
8903.11 558
8904.00 530
8904.89 530
8905.78 504
8906.67 503
8907.56 521
8908.46 498
8909.35 490
8910.24 503
8911.13 545
8912.02 567
8912.91 579
8913.80 535
8914.69 548
8915.58 567
8916.48 576
8917.37 578
8918.26 550
8919.15 492
8920.04 562
8920.93 543
8921.82 554
8922.72 561
8923.61 571
8924.50 522
8925.39 513
8926.28 519
8927.18 531
8928.07 549
8928.96 532
8929.85 545
8930.74 537
8931.64 519
8932.53 531
8933.42 528
8934.31 496
8935.20 537
8936.10 470
8936.99 492
8937.88 517
8938.77 505
8939.67 543
8940.56 484
8941.45 503
8942.34 561
8943.24 531
8944.13 543
8945.02 526
8945.91 483
8946.81 488
8947.70 474
8948.59 518
8949.49 499
8950.38 511
8951.27 563
8952.16 570
8953.06 509
8953.95 500
8954.84 510
8955.74 539
8956.63 526
8957.52 538
8958.42 560
8959.31 541
8960.20 522
8961.10 490
8961.99 489
8962.89 509
8963.78 558
8964.67 514
8965.57 543
8966.46 483
8967.35 615
8968.25 615
8969.14 586
8970.04 641
8970.93 633
8971.82 633
8972.72 564
8973.61 568
8974.51 536
8975.40 549
8976.30 493
8977.19 512
8978.08 488
8978.98 475
8979.87 459
8980.77 509
8981.66 508
8982.56 481
8983.45 485
8984.35 478
8985.24 485
8986.14 490
8987.03 526
8987.93 523
8988.82 512
8989.72 541
8990.61 514
8991.51 523
8992.40 473
8993.30 499
8994.19 504
8995.09 471
8995.98 491
8996.88 503
8997.77 516
8998.67 549
8999.56 562
9000.46 527
9001.35 523
9002.25 519
9003.15 491
9004.04 547
9004.94 504
9005.83 574
9006.73 537
9007.62 531
9008.52 534
9009.42 537
9010.31 488
9011.21 492
9012.10 515
9013.00 490
9013.90 506
9014.79 536
9015.69 496
9016.59 438
9017.48 494
9018.38 513
9019.27 524
9020.17 471
9021.07 517
9021.96 478
9022.86 468
9023.76 516
9024.65 503
9025.55 523
9026.45 529
9027.34 497
9028.24 481
9029.14 472
9030.04 463
9030.93 470
9031.83 473
9032.73 507
9033.62 509
9034.52 507
9035.42 461
9036.32 460
9037.21 459
9038.11 513
9039.01 476
9039.90 506
9040.80 505
9041.70 474
9042.60 456
9043.50 484
9044.39 540
9045.29 546
9046.19 470
9047.09 483
9047.98 486
9048.88 509
9049.78 471
9050.68 446
9051.58 501
9052.47 444
9053.37 524
9054.27 528
9055.17 487
9056.07 468
9056.97 472
9057.86 500
9058.76 476
9059.66 456
9060.56 448
9061.46 526
9062.36 493
9063.25 500
9064.15 462
9065.05 509
9065.95 498
9066.85 556
9067.75 551
9068.65 527
9069.55 501
9070.45 506
9071.34 504
9072.24 494
9073.14 521
9074.04 514
9074.94 488
9075.84 478
9076.74 473
9077.64 491
9078.54 504
9079.44 537
9080.34 484
9081.24 496
9082.14 513
9083.04 507
9083.94 502
9084.84 482
9085.74 479
9086.63 489
9087.53 498
9088.43 530
9089.33 481
9090.23 504
9091.13 525
9092.03 518
9092.93 500
9093.83 530
9094.74 518
9095.64 527
9096.54 477
9097.44 516
9098.34 500
9099.24 464
9100.14 503
9101.04 459
9101.94 415
9102.84 490
9103.74 489
9104.64 518
9105.54 507
9106.44 486
9107.34 489
9108.24 450
9109.14 539
9110.05 523
9110.95 511
9111.85 523
9112.75 477
9113.65 488
9114.55 470
9115.45 488
9116.35 473
9117.25 482
9118.16 472
9119.06 504
9119.96 490
9120.86 484
9121.76 496
9122.66 528
9123.56 421
9124.47 494
9125.37 502
9126.27 484
9127.17 515
9128.07 489
9128.98 468
9129.88 458
9130.78 507
9131.68 505
9132.58 479
9133.49 404
9134.39 466
9135.29 471
9136.19 505
9137.09 472
9138.00 466
9138.90 494
9139.80 501
9140.70 447
9141.61 511
9142.51 498
9143.41 513
9144.31 453
9145.22 457
9146.12 479
9147.02 450
9147.93 507
9148.83 463
9149.73 423
9150.63 423
9151.54 437
9152.44 461
9153.34 431
9154.25 436
9155.15 418
9156.05 457
9156.96 500
9157.86 524
9158.76 454
9159.67 502
9160.57 462
9161.47 476
9162.38 416
9163.28 456
9164.18 477
9165.09 481
9165.99 435
9166.90 465
9167.80 461
9168.70 470
9169.61 463
9170.51 487
9171.41 456
9172.32 428
9173.22 475
9174.13 462
9175.03 465
9175.94 461
9176.84 433
9177.74 447
9178.65 465
9179.55 477
9180.46 461
9181.36 469
9182.27 463
9183.17 467
9184.08 467
9184.98 464
9185.88 465
9186.79 488
9187.69 438
9188.60 468
9189.50 436
9190.41 492
9191.31 459
9192.22 493
9193.12 502
9194.03 449
9194.93 498
9195.84 517
9196.74 501
9197.65 524
9198.56 503
9199.46 562
9200.37 572
9201.27 591
9202.18 641
9203.08 665
9203.99 633
9204.89 586
9205.80 596
9206.71 604
9207.61 621
9208.52 558
9209.42 562
9210.33 512
9211.23 534
9212.14 494
9213.05 422
9213.95 460
9214.86 452
9215.77 427
9216.67 441
9217.58 497
9218.48 433
9219.39 492
9220.30 476
9221.20 476
9222.11 470
9223.02 436
9223.92 443
9224.83 455
9225.74 485
9226.64 482
9227.55 481
9228.46 451
9229.36 519
9230.27 469
9231.18 478
9232.08 495
9232.99 478
9233.90 479
9234.81 485
9235.71 457
9236.62 476
9237.53 482
9238.43 477
9239.34 494
9240.25 466
9241.16 476
9242.06 467
9242.97 440
9243.88 445
9244.79 485
9245.69 488
9246.60 461
9247.51 452
9248.42 448
9249.33 431
9250.23 448
9251.14 470
9252.05 499
9252.96 501
9253.87 451
9254.77 448
9255.68 472
9256.59 517
9257.50 477
9258.41 483
9259.31 460
9260.22 450
9261.13 454
9262.04 439
9262.95 425
9263.86 464
9264.77 459
9265.67 481
9266.58 455
9267.49 478
9268.40 475
9269.31 463
9270.22 458
9271.13 461
9272.04 462
9272.94 455
9273.85 504
9274.76 462
9275.67 462
9276.58 459
9277.49 503
9278.40 436
9279.31 435
9280.22 417
9281.13 433
9282.04 493
9282.95 470
9283.86 455
9284.77 392
9285.68 452
9286.59 465
9287.49 480
9288.40 459
9289.31 433
9290.22 456
9291.13 501
9292.04 480
9292.95 490
9293.86 496
9294.77 505
9295.68 489
9296.59 451
9297.50 473
9298.41 479
9299.33 480
9300.24 488
9301.15 497
9302.06 501
9302.97 458
9303.88 497
9304.79 494
9305.70 458
9306.61 470
9307.52 483
9308.43 552
9309.34 517
9310.25 487
9311.16 524
9312.07 543
9312.98 580
9313.90 523
9314.81 477
9315.72 541
9316.63 547
9317.54 533
9318.45 515
9319.36 517
9320.27 541
9321.19 478
9322.10 476
9323.01 479
9323.92 497
9324.83 476
9325.74 456
9326.65 448
9327.57 505
9328.48 497
9329.39 484
9330.30 499
9331.21 511
9332.13 488
9333.04 432
9333.95 467
9334.86 427
9335.77 471
9336.69 480
9337.60 468
9338.51 483
9339.42 442
9340.33 462
9341.25 513
9342.16 512
9343.07 488
9343.98 433
9344.90 475
9345.81 484
9346.72 458
9347.63 480
9348.55 468
9349.46 475
9350.37 446
9351.29 452
9352.20 442
9353.11 498
9354.02 458
9354.94 490
9355.85 439
9356.76 392
9357.68 436
9358.59 446
9359.50 469
9360.42 487
9361.33 457
9362.24 478
9363.16 445
9364.07 460
9364.98 496
9365.90 472
9366.81 457
9367.72 459
9368.64 483
9369.55 464
9370.47 451
9371.38 516
9372.29 469
9373.21 505
9374.12 464
9375.04 451
9375.95 445
9376.86 447
9377.78 445
9378.69 491
9379.61 491
9380.52 488
9381.43 482
9382.35 461
9383.26 449
9384.18 425
9385.09 453
9386.01 468
9386.92 465
9387.84 496
9388.75 494
9389.67 483
9390.58 495
9391.49 530
9392.41 552
9393.32 511
9394.24 492
9395.15 548
9396.07 533
9396.98 532
9397.90 521
9398.81 517
9399.73 491
9400.65 508
9401.56 499
9402.48 533
9403.39 479
9404.31 452
9405.22 507
9406.14 521
9407.05 468
9407.97 478
9408.88 515
9409.80 479
9410.72 469
9411.63 466
9412.55 466
9413.46 480
9414.38 460
9415.30 508
9416.21 478
9417.13 439
9418.04 447
9418.96 489
9419.88 481
9420.79 455
9421.71 441
9422.62 483
9423.54 488
9424.46 453
9425.37 436
9426.29 445
9427.21 455
9428.12 489
9429.04 476
9429.96 511
9430.87 482
9431.79 502
9432.71 493
9433.62 448
9434.54 480
9435.46 489
9436.37 535
9437.29 508
9438.21 494
9439.13 488
9440.04 545
9440.96 511
9441.88 545
9442.80 472
9443.71 546
9444.63 510
9445.55 484
9446.46 477
9447.38 534
9448.30 546
9449.22 545
9450.14 513
9451.05 521
9451.97 592
9452.89 612
9453.81 669
9454.72 682
9455.64 678
9456.56 709
9457.48 714
9458.40 675
9459.31 639
9460.23 575
9461.15 558
9462.07 566
9462.99 559
9463.91 549
9464.82 543
9465.74 513
9466.66 530
9467.58 535
9468.50 578
9469.42 542
9470.34 486
9471.25 517
9472.17 479
9473.09 512
9474.01 513
9474.93 534
9475.85 515
9476.77 512
9477.69 522
9478.60 491
9479.52 542
9480.44 556
9481.36 578
9482.28 595
9483.20 622
9484.12 628
9485.04 629
9485.96 598
9486.88 603
9487.80 551
9488.72 518
9489.64 541
9490.56 570
9491.48 534
9492.40 513
9493.32 461
9494.24 491
9495.16 499
9496.08 449
9497.00 473
9497.92 449
9498.84 488
9499.76 509
9500.68 504
9501.60 481
9502.52 502
9503.44 511
9504.36 464
9505.28 467
9506.20 460
9507.12 464
9508.04 483
9508.96 485
9509.88 503
9510.80 497
9511.72 519
9512.64 485
9513.56 501
9514.48 522
9515.40 496
9516.32 506
9517.25 489
9518.17 477
9519.09 467
9520.01 498
9520.93 533
9521.85 471
9522.77 475
9523.69 513
9524.61 537
9525.54 483
9526.46 521
9527.38 490
9528.30 512
9529.22 486
9530.14 511
9531.06 517
9531.99 552
9532.91 556
9533.83 569
9534.75 521
9535.67 544
9536.60 550
9537.52 557
9538.44 541
9539.36 562
9540.28 560
9541.21 529
9542.13 512
9543.05 560
9543.97 490
9544.89 454
9545.82 484
9546.74 472
9547.66 541
9548.58 540
9549.51 524
9550.43 540
9551.35 527
9552.27 515
9553.20 489
9554.12 520
9555.04 497
9555.96 540
9556.89 567
9557.81 568
9558.73 534
9559.66 533
9560.58 536
9561.50 553
9562.43 522
9563.35 550
9564.27 549
9565.19 516
9566.12 551
9567.04 556
9567.96 524
9568.89 520
9569.81 531
9570.74 498
9571.66 514
9572.58 522
9573.51 512
9574.43 526
9575.35 555
9576.28 535
9577.20 541
9578.13 560
9579.05 570
9579.97 553
9580.90 566
9581.82 556
9582.75 572
9583.67 502
9584.59 530
9585.52 581
9586.44 563
9587.37 546
9588.29 513
9589.22 486
9590.14 543
9591.06 562
9591.99 513
9592.91 586
9593.84 597
9594.76 557
9595.69 571
9596.61 583
9597.54 604
9598.46 565
9599.39 555
9600.31 529
9601.24 577
9602.16 601
9603.09 599
9604.01 549
9604.94 575
9605.86 619
9606.79 649
9607.71 628
9608.64 610
9609.56 602
9610.49 635
9611.41 633
9612.34 613
9613.27 669
9614.19 662
9615.12 649
9616.04 639
9616.97 608
9617.89 635
9618.82 661
9619.75 639
9620.67 703
9621.60 689
9622.52 658
9623.45 666
9624.38 676
9625.30 691
9626.23 645
9627.15 689
9628.08 689
9629.01 701
9629.93 721
9630.86 713
9631.79 765
9632.71 724
9633.64 780
9634.57 752
9635.49 807
9636.42 811
9637.35 770
9638.27 790
9639.20 803
9640.13 870
9641.05 804
9641.98 774
9642.91 801
9643.83 840
9644.76 811
9645.69 849
9646.62 881
9647.54 949
9648.47 1060
9649.40 1088
9650.32 1051
9651.25 1176
9652.18 1226
9653.11 1216
9654.03 1194
9654.96 1176
9655.89 1131
9656.82 1105
9657.75 1074
9658.67 1092
9659.60 991
9660.53 978
9661.46 960
9662.38 978
9663.31 1001
9664.24 1044
9665.17 1108
9666.10 1169
9667.02 1128
9667.95 1150
9668.88 1207
9669.81 1231
9670.74 1340
9671.67 1233
9672.59 1261
9673.52 1232
9674.45 1176
9675.38 1134
9676.31 1079
9677.24 1155
9678.17 1163
9679.10 1149
9680.02 1053
9680.95 1072
9681.88 1141
9682.81 1192
9683.74 1164
9684.67 1189
9685.60 1148
9686.53 1202
9687.46 1207
9688.39 1217
9689.31 1216
9690.24 1210
9691.17 1238
9692.10 1297
9693.03 1314
9693.96 1319
9694.89 1402
9695.82 1477
9696.75 1545
9697.68 1671
9698.61 1907
9699.54 2044
9700.47 2167
9701.40 2227
9702.33 2261
9703.26 2303
9704.19 2139
9705.12 1867
9706.05 1768
9706.98 1607
9707.91 1432
9708.84 1264
9709.77 1317
9710.70 1242
9711.63 1181
9712.56 1168
9713.49 1169
9714.42 1129
9715.35 1168
9716.28 1182
9717.21 1182
9718.14 1144
9719.07 1181
9720.00 1106
9720.93 1074
9721.87 1024
9722.80 1002
9723.73 996
9724.66 992
9725.59 994
9726.52 997
9727.45 1003
9728.38 987
9729.31 982
9730.24 972
9731.18 1030
9732.11 1058
9733.04 1050
9733.97 988
9734.90 1004
9735.83 993
9736.76 996
9737.70 971
9738.63 962
9739.56 964
9740.49 910
9741.42 980
9742.35 915
9743.29 920
9744.22 915
9745.15 864
9746.08 919
9747.01 812
9747.95 868
9748.88 879
9749.81 870
9750.74 871
9751.67 850
9752.61 870
9753.54 916
9754.47 882
9755.40 923
9756.34 898
9757.27 894
9758.20 939
9759.13 934
9760.07 905
9761.00 848
9761.93 941
9762.87 939
9763.80 940
9764.73 960
9765.66 996
9766.60 957
9767.53 940
9768.46 981
9769.40 1070
9770.33 957
9771.26 941
9772.20 986
9773.13 938
9774.06 970
9775.00 1019
9775.93 1043
9776.86 969
9777.80 998
9778.73 986
9779.66 1051
9780.60 1057
9781.53 1090
9782.46 1123
9783.40 1185
9784.33 1225
9785.26 1239
9786.20 1215
9787.13 1254
9788.07 1291
9789.00 1261
9789.93 1225
9790.87 1196
9791.80 1079
9792.74 952
9793.67 988
9794.61 950
9795.54 993
9796.47 997
9797.41 1081
9798.34 1094
9799.28 1149
9800.21 1200
9801.15 1234
9802.08 1161
9803.02 1139
9803.95 1140
9804.89 1068
9805.82 997
9806.76 934
9807.69 906
9808.63 903
9809.56 845
9810.50 761
9811.43 782
9812.37 801
9813.30 805
9814.24 812
9815.17 762
9816.11 717
9817.04 740
9817.98 724
9818.91 790
9819.85 711
9820.78 751
9821.72 746
9822.65 704
9823.59 723
9824.53 745
9825.46 787
9826.40 774
9827.33 772
9828.27 748
9829.21 735
9830.14 740
9831.08 727
9832.01 754
9832.95 749
9833.89 700
9834.82 720
9835.76 777
9836.69 741
9837.63 732
9838.57 721
9839.50 708
9840.44 776
9841.38 791
9842.31 764
9843.25 754
9844.19 752
9845.12 777
9846.06 751
9847.00 752
9847.93 709
9848.87 698
9849.81 724
9850.74 713
9851.68 680
9852.62 710
9853.56 713
9854.49 680
9855.43 704
9856.37 704
9857.30 736
9858.24 715
9859.18 683
9860.12 663
9861.05 757
9861.99 726
9862.93 742
9863.87 750
9864.80 713
9865.74 675
9866.68 721
9867.62 740
9868.56 741
9869.49 729
9870.43 687
9871.37 726
9872.31 762
9873.24 806
9874.18 745
9875.12 791
9876.06 754
9877.00 789
9877.94 825
9878.87 806
9879.81 682
9880.75 714
9881.69 824
9882.63 724
9883.57 697
9884.50 706
9885.44 753
9886.38 731
9887.32 716
9888.26 720
9889.20 745
9890.14 737
9891.08 735
9892.02 708
9892.95 711
9893.89 665
9894.83 688
9895.77 723
9896.71 705
9897.65 694
9898.59 718
9899.53 726
9900.47 711
9901.41 746
9902.35 700
9903.29 749
9904.23 734
9905.16 761
9906.10 784
9907.04 803
9907.98 788
9908.92 803
9909.86 864
9910.80 827
9911.74 787
9912.68 844
9913.62 899
9914.56 871
9915.50 825
9916.44 827
9917.38 869
9918.32 842
9919.26 861
9920.20 801
9921.14 865
9922.08 886
9923.02 940
9923.97 1057
9924.91 1255
9925.85 1495
9926.79 1827
9927.73 2088
9928.67 2260
9929.61 2388
9930.55 2390
9931.49 2355
9932.43 2076
9933.37 1874
9934.31 1601
9935.25 1355
9936.20 1179
9937.14 1087
9938.08 1007
9939.02 955
9939.96 862
9940.90 819
9941.84 810
9942.78 762
9943.73 785
9944.67 756
9945.61 798
9946.55 790
9947.49 746
9948.43 731
9949.37 684
9950.32 715
9951.26 769
9952.20 753
9953.14 712
9954.08 667
9955.03 688
9955.97 691
9956.91 683
9957.85 670
9958.79 711
9959.74 689
9960.68 645
9961.62 651
9962.56 623
9963.50 649
9964.45 631
9965.39 692
9966.33 718
9967.27 674
9968.22 632
9969.16 611
9970.10 644
9971.04 639
9971.99 641
9972.93 606
9973.87 597
9974.82 576
9975.76 609
9976.70 589
9977.64 676
9978.59 633
9979.53 638
9980.47 616
9981.42 635
9982.36 575
9983.30 673
9984.25 640
9985.19 604
9986.13 621
9987.08 626
9988.02 649
9988.96 668
9989.91 587
9990.85 587
9991.80 640
9992.74 651
9993.68 616
9994.63 593
9995.57 601
9996.51 617
9997.46 669
9998.40 647
9999.35 645
10000.29 634
10001.23 592
10002.18 651
10003.12 566
10004.07 631
10005.01 656
10005.96 699
10006.90 644
10007.84 675
10008.79 642
10009.73 624
10010.68 592
10011.62 635
10012.57 608
10013.51 592
10014.46 605
10015.40 617
10016.35 630
10017.29 588
10018.24 609
10019.18 627
10020.13 588
10021.07 620
10022.02 610
10022.96 605
10023.91 617
10024.85 562
10025.80 570
10026.74 570
10027.69 582
10028.63 590
10029.58 606
10030.52 585
10031.47 615
10032.42 608
10033.36 629
10034.31 588
10035.25 539
10036.20 540
10037.14 615
10038.09 618
10039.04 567
10039.98 580
10040.93 550
10041.87 611
10042.82 550
10043.77 573
10044.71 562
10045.66 550
10046.60 543
10047.55 516
10048.50 516
10049.44 553
10050.39 533
10051.34 524
10052.28 571
10053.23 482
10054.18 530
10055.12 539
10056.07 515
10057.02 548
10057.96 563
10058.91 547
10059.86 572
10060.80 603
10061.75 601
10062.70 572
10063.64 542
10064.59 554
10065.54 535
10066.49 555
10067.43 508
10068.38 503
10069.33 516
10070.28 504
10071.22 494
10072.17 551
10073.12 546
10074.07 545
10075.01 526
10075.96 486
10076.91 513
10077.86 504
10078.80 551
10079.75 518
10080.70 457
10081.65 463
10082.60 525
10083.54 472
10084.49 509
10085.44 505
10086.39 520
10087.34 510
10088.28 501
10089.23 497
10090.18 478
10091.13 518
10092.08 516
10093.03 470
10093.97 479
10094.92 534
10095.87 492
10096.82 508
10097.77 479
10098.72 488
10099.67 498
10100.62 568
10101.56 537
10102.51 513
10103.46 460
10104.41 468
10105.36 502
10106.31 456
10107.26 424
10108.21 459
10109.16 442
10110.11 446
10111.05 463
10112.00 465
10112.95 475
10113.90 439
10114.85 470
10115.80 457
10116.75 448
10117.70 443
10118.65 495
10119.60 457
10120.55 446
10121.50 424
10122.45 453
10123.40 453
10124.35 459
10125.30 448
10126.25 446
10127.20 458
10128.15 453
10129.10 460
10130.05 436
10131.00 450
10131.95 474
10132.90 487
10133.85 442
10134.80 453
10135.75 441
10136.70 487
10137.65 453
10138.60 428
10139.55 412
10140.51 440
10141.46 491
10142.41 543
10143.36 468
10144.31 473
10145.26 515
10146.21 502
10147.16 491
10148.11 438
10149.06 499
10150.01 448
10150.97 483
10151.92 504
10152.87 440
10153.82 460
10154.77 487
10155.72 491
10156.67 444
10157.63 440
10158.58 459
10159.53 487
10160.48 441
10161.43 482
10162.38 474
10163.34 489
10164.29 485
10165.24 495
10166.19 484
10167.14 491
10168.09 498
10169.05 481
10170.00 461
10170.95 452
10171.90 469
10172.86 527
10173.81 515
10174.76 454
10175.71 472
10176.66 470
10177.62 514
10178.57 475
10179.52 527
10180.47 491
10181.43 502
10182.38 500
10183.33 469
10184.29 513
10185.24 526
10186.19 547
10187.14 482
10188.10 502
10189.05 508
10190.00 527
10190.96 524
10191.91 500
10192.86 526
10193.81 566
10194.77 563
10195.72 561
10196.67 497
10197.63 497
10198.58 539
10199.53 555
10200.49 516
10201.44 524
10202.40 537
10203.35 587
10204.30 595
10205.26 620
10206.21 604
10207.16 588
10208.12 709
10209.07 711
10210.03 735
10210.98 731
10211.93 760
10212.89 750
10213.84 684
10214.80 616
10215.75 590
10216.70 592
10217.66 570
10218.61 520
10219.57 512
10220.52 561
10221.48 502
10222.43 478
10223.39 537
10224.34 516
10225.30 525
10226.25 512
10227.20 483
10228.16 456
10229.11 519
10230.07 510
10231.02 500
10231.98 498
10232.93 495
10233.89 492
10234.84 556
10235.80 532
10236.75 593
10237.71 553
10238.67 592
10239.62 567
10240.58 536
10241.53 506
10242.49 536
10243.44 545
10244.40 545
10245.35 531
10246.31 445
10247.26 496
10248.22 452
10249.18 445
10250.13 430
10251.09 447
10252.04 468
10253.00 450
10253.96 437
10254.91 467
10255.87 490
10256.82 477
10257.78 441
10258.74 459
10259.69 444
10260.65 458
10261.61 422
10262.56 462
10263.52 410
10264.47 422
10265.43 450
10266.39 433
10267.34 451
10268.30 395
10269.26 379
10270.21 409
10271.17 444
10272.13 458
10273.09 414
10274.04 421
10275.00 440
10275.96 460
10276.91 432
10277.87 443
10278.83 427
10279.78 449
10280.74 398
10281.70 418
10282.66 438
10283.61 431
10284.57 406
10285.53 393
10286.49 435
10287.44 395
10288.40 422
10289.36 423
10290.32 427
10291.27 463
10292.23 450
10293.19 460
10294.15 478
10295.11 440
10296.06 472
10297.02 495
10297.98 467
10298.94 424
10299.90 434
10300.85 476
10301.81 432
10302.77 430
10303.73 442
10304.69 408
10305.65 416
10306.60 423
10307.56 408
10308.52 433
10309.48 397
10310.44 380
10311.40 383
10312.36 416
10313.32 404
10314.27 432
10315.23 417
10316.19 409
10317.15 440
10318.11 454
10319.07 430
10320.03 408
10320.99 364
10321.95 427
10322.91 457
10323.86 378
10324.82 382
10325.78 372
10326.74 386
10327.70 369
10328.66 429
10329.62 451
10330.58 399
10331.54 386
10332.50 403
10333.46 455
10334.42 417
10335.38 381
10336.34 406
10337.30 379
10338.26 381
10339.22 419
10340.18 409
10341.14 405
10342.10 397
10343.06 390
10344.02 394
10344.98 440
10345.94 395
10346.90 425
10347.86 392
10348.82 410
10349.78 399
10350.74 372
10351.70 371
10352.66 389
10353.62 410
10354.58 362
10355.55 374
10356.51 361
10357.47 391
10358.43 429
10359.39 384
10360.35 375
10361.31 390
10362.27 374
10363.23 373
10364.19 365
10365.16 364
10366.12 419
10367.08 360
10368.04 378
10369.00 395
10369.96 368
10370.92 393
10371.88 401
10372.85 408
10373.81 417
10374.77 380
10375.73 382
10376.69 362
10377.65 370
10378.62 385
10379.58 375
10380.54 420
10381.50 400
10382.46 387
10383.43 410
10384.39 393
10385.35 376
10386.31 397
10387.27 364
10388.24 380
10389.20 356
10390.16 399
10391.12 374
10392.09 381
10393.05 382
10394.01 410
10394.97 383
10395.94 376
10396.90 333
10397.86 362
10398.82 394
10399.79 384
10400.75 406
10401.71 377
10402.68 396
10403.64 404
10404.60 425
10405.57 407
10406.53 371
10407.49 350
10408.45 392
10409.42 377
10410.38 369
10411.34 364
10412.31 395
10413.27 432
10414.23 390
10415.20 424
10416.16 434
10417.13 431
10418.09 431
10419.05 469
10420.02 490
10420.98 456
10421.94 479
10422.91 482
10423.87 476
10424.84 455
10425.80 414
10426.76 450
10427.73 426
10428.69 419
10429.66 384
10430.62 371
10431.58 380
10432.55 375
10433.51 391
10434.48 353
10435.44 375
10436.41 388
10437.37 357
10438.34 389
10439.30 369
10440.27 350
10441.23 374
10442.19 328
10443.16 391
10444.12 405
10445.09 390
10446.05 382
10447.02 368
10447.98 334
10448.95 348
10449.91 373
10450.88 330
10451.84 357
10452.81 366
10453.78 371
10454.74 365
10455.71 342
10456.67 340
10457.64 337
10458.60 355
10459.57 345
10460.53 336
10461.50 361
10462.47 361
10463.43 336
10464.40 340
10465.36 358
10466.33 350
10467.29 330
10468.26 330
10469.23 336
10470.19 350
10471.16 330
10472.12 334
10473.09 352
10474.06 387
10475.02 373
10475.99 340
10476.96 339
10477.92 344
10478.89 342
10479.86 356
10480.82 345
10481.79 331
10482.76 348
10483.72 335
10484.69 358
10485.66 329
10486.62 361
10487.59 366
10488.56 382
10489.52 347
10490.49 339
10491.46 361
10492.42 371
10493.39 346
10494.36 357
10495.33 352
10496.29 359
10497.26 348
10498.23 360
10499.19 368
10500.16 316
10501.13 362
10502.10 353
10503.06 305
10504.03 301
10505.00 321
10505.97 390
10506.94 339
10507.90 359
10508.87 368
10509.84 350
10510.81 315
10511.78 331
10512.74 317
10513.71 332
10514.68 312
10515.65 363
10516.62 348
10517.58 317
10518.55 326
10519.52 339
10520.49 364
10521.46 336
10522.43 372
10523.39 373
10524.36 359
10525.33 352
10526.30 374
10527.27 358
10528.24 377
10529.21 332
10530.18 282
10531.14 312
10532.11 334
10533.08 323
10534.05 341
10535.02 327
10535.99 331
10536.96 332
10537.93 342
10538.90 345
10539.87 325
10540.84 369
10541.80 363
10542.77 339
10543.74 312
10544.71 328
10545.68 335
10546.65 320
10547.62 313
10548.59 341
10549.56 346
10550.53 348
10551.50 313
10552.47 304
10553.44 324
10554.41 310
10555.38 307
10556.35 327
10557.32 357
10558.29 329
10559.26 349
10560.23 351
10561.20 347
10562.17 328
10563.14 364
10564.11 347
10565.08 394
10566.05 330
10567.02 379
10567.99 354
10568.97 322
10569.94 360
10570.91 345
10571.88 337
10572.85 313
10573.82 317
10574.79 309
10575.76 344
10576.73 339
10577.70 337
10578.67 331
10579.64 321
10580.62 300
10581.59 311
10582.56 302
10583.53 306
10584.50 347
10585.47 305
10586.44 338
10587.42 330
10588.39 359
10589.36 351
10590.33 319
10591.30 297
10592.27 302
10593.25 333
10594.22 307
10595.19 353
10596.16 344
10597.13 317
10598.10 327
10599.08 319
10600.05 332
10601.02 323
10601.99 346
10602.96 324
10603.94 340
10604.91 354
10605.88 342
10606.85 355
10607.83 323
10608.80 334
10609.77 337
10610.74 348
10611.72 328
10612.69 300
10613.66 339
10614.63 350
10615.61 367
10616.58 337
10617.55 331
10618.53 324
10619.50 341
10620.47 361
10621.44 339
10622.42 334
10623.39 350
10624.36 368
10625.34 350
10626.31 373
10627.28 382
10628.26 353
10629.23 426
10630.20 405
10631.18 368
10632.15 377
10633.12 384
10634.10 375
10635.07 336
10636.05 377
10637.02 366
10637.99 402
10638.97 405
10639.94 434
10640.91 407
10641.89 445
10642.86 446
10643.84 407
10644.81 402
10645.79 420
10646.76 402
10647.73 361
10648.71 380
10649.68 352
10650.66 353
10651.63 335
10652.61 341
10653.58 352
10654.55 338
10655.53 363
10656.50 356
10657.48 311
10658.45 337
10659.43 295
10660.40 330
10661.38 327
10662.35 320
10663.33 313
10664.30 307
10665.28 349
10666.25 334
10667.23 338
10668.20 347
10669.18 306
10670.15 313
10671.13 380
10672.10 383
10673.08 372
10674.05 326
10675.03 319
10676.01 311
10676.98 315
10677.96 342
10678.93 319
10679.91 335
10680.88 314
10681.86 336
10682.84 363
10683.81 360
10684.79 352
10685.76 353
10686.74 351
10687.72 344
10688.69 327
10689.67 336
10690.64 297
10691.62 293
10692.60 275
10693.57 327
10694.55 309
10695.53 326
10696.50 327
10697.48 304
10698.46 335
10699.43 342
10700.41 294
10701.39 299
10702.36 321
10703.34 311
10704.32 315
10705.29 323
10706.27 302
10707.25 297
10708.22 327
10709.20 291
10710.18 304
10711.15 329
10712.13 347
10713.11 334
10714.09 316
10715.06 317
10716.04 332
10717.02 311
10718.00 295
10718.97 296
10719.95 302
10720.93 296
10721.91 319
10722.88 304
10723.86 288
10724.84 307
10725.82 304
10726.80 303
10727.77 288
10728.75 307
10729.73 338
10730.71 331
10731.69 287
10732.66 307
10733.64 305
10734.62 314
10735.60 285
10736.58 301
10737.55 316
10738.53 335
10739.51 293
10740.49 324
10741.47 322
10742.45 288
10743.43 304
10744.40 297
10745.38 298
10746.36 298
10747.34 312
10748.32 304
10749.30 293
10750.28 317
10751.26 318
10752.24 319
10753.21 314
10754.19 359
10755.17 311
10756.15 341
10757.13 338
10758.11 285
10759.09 329
10760.07 320
10761.05 321
10762.03 312
10763.01 301
10763.99 295
10764.97 322
10765.95 302
10766.93 264
10767.91 320
10768.89 305
10769.87 317
10770.84 343
10771.82 298
10772.80 354
10773.78 360
10774.76 380
10775.74 332
10776.73 343
10777.71 332
10778.69 338
10779.67 345
10780.65 342
10781.63 325
10782.61 311
10783.59 340
10784.57 343
10785.55 342
10786.53 326
10787.51 354
10788.49 339
10789.47 328
10790.45 328
10791.43 317
10792.41 345
10793.39 354
10794.38 375
10795.36 324
10796.34 343
10797.32 319
10798.30 358
10799.28 346
10800.26 324
10801.24 323
10802.22 343
10803.21 338
10804.19 330
10805.17 304
10806.15 314
10807.13 346
10808.11 365
10809.09 316
10810.08 318
10811.06 367
10812.04 313
10813.02 362
10814.00 332
10814.99 322
10815.97 340
10816.95 366
10817.93 319
10818.91 329
10819.90 346
10820.88 357
10821.86 335
10822.84 334
10823.82 346
10824.81 337
10825.79 328
10826.77 348
10827.75 322
10828.74 357
10829.72 334
10830.70 309
10831.68 312
10832.67 309
10833.65 332
10834.63 330
10835.62 345
10836.60 348
10837.58 345
10838.56 325
10839.55 336
10840.53 345
10841.51 322
10842.50 329
10843.48 319
10844.46 353
10845.45 298
10846.43 301
10847.41 302
10848.40 339
10849.38 335
10850.36 340
10851.35 359
10852.33 330
10853.31 317
10854.30 308
10855.28 349
10856.26 323
10857.25 344
10858.23 367
10859.22 327
10860.20 344
10861.18 333
10862.17 337
10863.15 343
10864.14 323
10865.12 342
10866.10 354
10867.09 354
10868.07 350
10869.06 319
10870.04 347
10871.03 338
10872.01 362
10873.00 351
10873.98 334
10874.96 377
10875.95 377
10876.93 356
10877.92 351
10878.90 328
10879.89 333
10880.87 353
10881.86 362
10882.84 356
10883.83 366
10884.81 341
10885.80 312
10886.78 375
10887.77 415
10888.75 391
10889.74 393
10890.72 408
10891.71 400
10892.70 408
10893.68 381
10894.67 409
10895.65 388
10896.64 355
10897.62 351
10898.61 373
10899.59 389
10900.58 384
10901.57 356
10902.55 426
10903.54 397
10904.52 386
10905.51 391
10906.50 408
10907.48 386
10908.47 388
10909.45 407
10910.44 372
10911.43 386
10912.41 388
10913.40 382
10914.39 388
10915.37 377
10916.36 416
10917.35 396
10918.33 400
10919.32 382
10920.30 454
10921.29 463
10922.28 392
10923.27 389
10924.25 423
10925.24 408
10926.23 428
10927.21 425
10928.20 461
10929.19 434
10930.17 398
10931.16 400
10932.15 421
10933.14 409
10934.12 430
10935.11 426
10936.10 407
10937.09 401
10938.07 424
10939.06 465
10940.05 442
10941.04 448
10942.02 463
10943.01 492
10944.00 477
10944.99 417
10945.97 471
10946.96 486
10947.95 512
10948.94 479
10949.93 474
10950.91 486
10951.90 500
10952.89 484
10953.88 527
10954.87 483
10955.85 541
10956.84 616
10957.83 628
10958.82 606
10959.81 635
10960.80 710
10961.79 717
10962.77 699
10963.76 696
10964.75 665
10965.74 616
10966.73 589
10967.72 572
10968.71 532
10969.70 516
10970.68 523
10971.67 516
10972.66 499
10973.65 522
10974.64 509
10975.63 522
10976.62 511
10977.61 491
10978.60 503
10979.59 500
10980.58 515
10981.57 541
10982.55 534
10983.54 536
10984.53 530
10985.52 529
10986.51 560
10987.50 524
10988.49 519
10989.48 543
10990.47 538
10991.46 531
10992.45 573
10993.44 570
10994.43 584
10995.42 641
10996.41 671
10997.40 738
10998.39 709
10999.38 784
11000.37 901
11001.36 963
11002.35 1006
11003.34 958
11004.33 989
11005.33 915
11006.32 907
11007.31 829
11008.30 738
11009.29 649
11010.28 645
11011.27 593
11012.26 602
11013.25 542
11014.24 484
11015.23 512
11016.22 481
11017.21 480
11018.21 514
11019.20 537
11020.19 510
11021.18 479
11022.17 427
11023.16 439
11024.15 456
11025.14 456
11026.14 438
11027.13 436
11028.12 455
11029.11 481
11030.10 420
11031.09 451
11032.09 408
11033.08 448
11034.07 484
11035.06 434
11036.05 444
11037.05 423
11038.04 471
11039.03 471
11040.02 412
11041.01 448
11042.01 454
11043.00 444
11043.99 412
11044.98 396
11045.97 417
11046.97 425
11047.96 399
11048.95 446
11049.94 403
11050.94 414
11051.93 455
11052.92 429
11053.91 427
11054.91 434
11055.90 389
11056.89 405
11057.89 423
11058.88 419
11059.87 395
11060.87 417
11061.86 420
11062.85 427
11063.84 416
11064.84 394
11065.83 395
11066.82 399
11067.82 432
11068.81 411
11069.80 412
11070.80 391
11071.79 418
11072.78 380
11073.78 398
11074.77 416
11075.77 417
11076.76 418
11077.75 416
11078.75 389
11079.74 377
11080.73 374
11081.73 411
11082.72 424
11083.72 418
11084.71 359
11085.70 368
11086.70 395
11087.69 395
11088.69 369
11089.68 377
11090.68 406
11091.67 404
11092.66 403
11093.66 357
11094.65 399
11095.65 403
11096.64 359
11097.64 390
11098.63 371
11099.63 412
11100.62 379
11101.62 361
11102.61 405
11103.61 401
11104.60 385
11105.60 408
11106.59 381
11107.59 398
11108.58 400
11109.58 388
11110.57 379
11111.57 417
11112.56 370
11113.56 351
11114.55 359
11115.55 368
11116.55 423
11117.54 409
11118.54 408
11119.53 444
11120.53 410
11121.52 422
11122.52 428
11123.51 450
11124.51 471
11125.51 466
11126.50 496
11127.50 525
11128.49 457
11129.49 479
11130.49 451
11131.48 448
11132.48 458
11133.48 484
11134.47 422
11135.47 429
11136.46 435
11137.46 443
11138.46 431
11139.45 362
11140.45 383
11141.45 385
11142.44 398
11143.44 387
11144.44 362
11145.43 400
11146.43 414
11147.43 442
11148.43 444
11149.42 395
11150.42 401
11151.42 418
11152.41 415
11153.41 419
11154.41 423
11155.40 406
11156.40 412
11157.40 390
11158.40 401
11159.39 352
11160.39 345
11161.39 373
11162.39 394
11163.38 356
11164.38 356
11165.38 335
11166.38 344
11167.38 390
11168.37 378
11169.37 357
11170.37 387
11171.37 372
11172.37 371
11173.36 392
11174.36 369
11175.36 337
11176.36 388
11177.36 381
11178.35 377
11179.35 340
11180.35 345
11181.35 322
11182.35 354
11183.35 356
11184.34 328
11185.34 353
11186.34 356
11187.34 348
11188.34 332
11189.34 381
11190.34 428
11191.34 364
11192.34 341
11193.33 367
11194.33 368
11195.33 354
11196.33 386
11197.33 405
11198.33 341
11199.33 344
11200.33 364
11201.33 392
11202.33 369
11203.33 362
11204.33 384
11205.32 360
11206.32 369
11207.32 357
11208.32 376
11209.32 384
11210.32 371
11211.32 365
11212.32 353
11213.32 350
11214.32 366
11215.32 382
11216.32 386
11217.32 305
11218.32 338
11219.32 371
11220.32 333
11221.32 319
11222.32 305
11223.32 337
11224.32 312
11225.32 325
11226.32 366
11227.33 331
11228.33 331
11229.33 342
11230.33 330
11231.33 376
11232.33 309
11233.33 340
11234.33 363
11235.33 340
11236.33 327
11237.33 330
11238.33 377
11239.33 354
11240.34 324
11241.34 367
11242.34 341
11243.34 357
11244.34 373
11245.34 372
11246.34 373
11247.34 323
11248.35 363
11249.35 387
11250.35 356
11251.35 339
11252.35 325
11253.35 376
11254.35 364
11255.36 329
11256.36 312
11257.36 345
11258.36 324
11259.36 317
11260.37 340
11261.37 350
11262.37 323
11263.37 390
11264.37 392
11265.38 351
11266.38 360
11267.38 390
11268.38 353
11269.39 348
11270.39 353
11271.39 365
11272.39 401
11273.40 366
11274.40 380
11275.40 394
11276.40 413
11277.41 403
11278.41 438
11279.41 449
11280.41 460
11281.42 426
11282.42 444
11283.42 432
11284.43 438
11285.43 424
11286.43 429
11287.44 398
11288.44 368
11289.44 396
11290.45 363
11291.45 390
11292.45 366
11293.46 389
11294.46 335
11295.46 356
11296.47 356
11297.47 394
11298.47 380
11299.48 357
11300.48 366
11301.48 344
11302.49 369
11303.49 347
11304.50 357
11305.50 374
11306.50 379
11307.51 353
11308.51 394
11309.52 387
11310.52 409
11311.52 420
11312.53 429
11313.53 458
11314.54 439
11315.54 463
11316.55 461
11317.55 433
11318.56 449
11319.56 419
11320.56 413
11321.57 366
11322.57 370
11323.58 418
11324.58 382
11325.59 315
11326.59 332
11327.60 324
11328.60 336
11329.61 293
11330.61 272
11331.62 300
11332.62 316
11333.63 313
11334.63 334
11335.64 309
11336.65 322
11337.65 309
11338.66 350
11339.66 312
11340.67 308
11341.67 310
11342.68 325
11343.68 329
11344.69 290
11345.70 286
11346.70 338
11347.71 298
11348.71 291
11349.72 277
11350.72 327
11351.73 316
11352.74 329
11353.74 335
11354.75 305
11355.76 302
11356.76 317
11357.77 330
11358.77 276
11359.78 277
11360.79 298
11361.79 342
11362.80 305
11363.81 306
11364.81 337
11365.82 334
11366.83 329
11367.83 295
11368.84 299
11369.85 278
11370.85 281
11371.86 303
11372.87 290
11373.87 291
11374.88 287
11375.89 309
11376.90 282
11377.90 276
11378.91 283
11379.92 321
11380.92 303
11381.93 286
11382.94 262
11383.95 279
11384.95 336
11385.96 320
11386.97 310
11387.98 330
11388.99 307
11389.99 293
11391.00 296
11392.01 279
11393.02 291
11394.02 288
11395.03 306
11396.04 303
11397.05 284
11398.06 294
11399.06 308
11400.07 282
11401.08 260
11402.09 305
11403.10 276
11404.11 288
11405.11 285
11406.12 257
11407.13 273
11408.14 277
11409.15 305
11410.16 262
11411.17 266
11412.17 279
11413.18 317
11414.19 288
11415.20 283
11416.21 274
11417.22 310
11418.23 317
11419.24 315
11420.25 270
11421.25 275
11422.26 289
11423.27 290
11424.28 317
11425.29 306
11426.30 284
11427.31 311
11428.32 286
11429.33 302
11430.34 281
11431.35 273
11432.36 293
11433.37 271
11434.38 263
11435.39 280
11436.40 270
11437.41 263
11438.42 266
11439.43 267
11440.44 250
11441.45 251
11442.46 252
11443.47 292
11444.48 282
11445.49 276
11446.50 242
11447.51 271
11448.52 273
11449.53 273
11450.54 282
11451.55 287
11452.56 266
11453.57 278
11454.58 253
11455.59 287
11456.60 274
11457.61 288
11458.62 276
11459.63 261
11460.64 273
11461.66 274
11462.67 304
11463.68 271
11464.69 291
11465.70 259
11466.71 288
11467.72 273
11468.73 255
11469.74 286
11470.76 291
11471.77 268
11472.78 279
11473.79 255
11474.80 262
11475.81 269
11476.82 261
11477.84 265
11478.85 231
11479.86 264
11480.87 258
11481.88 284
11482.89 249
11483.91 283
11484.92 278
11485.93 280
11486.94 292
11487.95 267
11488.97 295
11489.98 259
11490.99 269
11492.00 281
11493.02 258
11494.03 272
11495.04 290
11496.05 264
11497.06 245
11498.08 283
11499.09 300
11500.10 275
11501.12 287
11502.13 307
11503.14 291
11504.15 281
11505.17 260
11506.18 248
11507.19 271
11508.20 270
11509.22 259
11510.23 241
11511.24 268
11512.26 273
11513.27 266
11514.28 247
11515.30 254
11516.31 247
11517.32 260
11518.34 273
11519.35 266
11520.36 253
11521.38 260
11522.39 248
11523.40 252
11524.42 254
11525.43 261
11526.45 262
11527.46 245
11528.47 248
11529.49 258
11530.50 256
11531.52 249
11532.53 258
11533.54 238
11534.56 249
11535.57 252
11536.59 244
11537.60 278
11538.61 244
11539.63 255
11540.64 279
11541.66 292
11542.67 256
11543.69 253
11544.70 262
11545.72 286
11546.73 265
11547.74 279
11548.76 275
11549.77 239
11550.79 259
11551.80 248
11552.82 235
11553.83 254
11554.85 278
11555.86 248
11556.88 228
11557.89 245
11558.91 247
11559.92 254
11560.94 265
11561.96 262
11562.97 229
11563.99 251
11565.00 294
11566.02 265
11567.03 244
11568.05 299
11569.06 268
11570.08 261
11571.10 290
11572.11 276
11573.13 245
11574.14 241
11575.16 270
11576.17 258
11577.19 252
11578.21 258
11579.22 280
11580.24 246
11581.25 254
11582.27 311
11583.29 286
11584.30 304
11585.32 308
11586.34 282
11587.35 258
11588.37 298
11589.39 285
11590.40 301
11591.42 304
11592.44 315
11593.45 319
11594.47 304
11595.49 337
11596.50 318
11597.52 307
11598.54 309
11599.55 345
11600.57 352
11601.59 339
11602.60 352
11603.62 387
11604.64 356
11605.66 441
11606.67 399
11607.69 409
11608.71 353
11609.73 377
11610.74 363
11611.76 337
11612.78 298
11613.80 340
11614.81 284
11615.83 273
11616.85 263
11617.87 251
11618.88 242
11619.90 276
11620.92 269
11621.94 284
11622.96 251
11623.97 269
11624.99 261
11626.01 260
11627.03 282
11628.05 247
11629.07 289
11630.08 310
11631.10 264
11632.12 314
11633.14 253
11634.16 240
11635.18 237
11636.19 261
11637.21 263
11638.23 257
11639.25 269
11640.27 258
11641.29 256
11642.31 234
11643.33 243
11644.34 236
11645.36 251
11646.38 250
11647.40 239
11648.42 229
11649.44 272
11650.46 268
11651.48 250
11652.50 262
11653.52 292
11654.54 276
11655.56 274
11656.58 234
11657.60 233
11658.61 237
11659.63 269
11660.65 260
11661.67 252
11662.69 249
11663.71 251
11664.73 249
11665.75 251
11666.77 241
11667.79 264
11668.81 252
11669.83 254
11670.85 228
11671.87 217
11672.89 273
11673.91 275
11674.93 289
11675.95 232
11676.97 227
11678.00 255
11679.02 269
11680.04 256
11681.06 237
11682.08 240
11683.10 266
11684.12 267
11685.14 275
11686.16 271
11687.18 245
11688.20 243
11689.22 240
11690.24 257
11691.26 241
11692.29 262
11693.31 259
11694.33 255
11695.35 242
11696.37 271
11697.39 271
11698.41 237
11699.43 264
11700.46 226
11701.48 229
11702.50 248
11703.52 253
11704.54 219
11705.56 234
11706.58 263
11707.61 280
11708.63 244
11709.65 274
11710.67 237
11711.69 264
11712.72 258
11713.74 252
11714.76 245
11715.78 243
11716.80 229
11717.83 249
11718.85 237
11719.87 246
11720.89 235
11721.92 234
11722.94 203
11723.96 248
11724.98 252
11726.01 264
11727.03 270
11728.05 290
11729.07 240
11730.10 227
11731.12 212
11732.14 254
11733.16 239
11734.19 236
11735.21 264
11736.23 264
11737.26 262
11738.28 261
11739.30 270
11740.33 277
11741.35 254
11742.37 233
11743.39 250
11744.42 249
11745.44 277
11746.47 260
11747.49 256
11748.51 230
11749.54 267
11750.56 261
11751.58 257
11752.61 258
11753.63 273
11754.65 256
11755.68 240
11756.70 271
11757.73 233
11758.75 257
11759.77 241
11760.80 236
11761.82 266
11762.85 263
11763.87 269
11764.89 248
11765.92 240
11766.94 262
11767.97 239
11768.99 248
11770.02 237
11771.04 247
11772.06 261
11773.09 281
11774.11 244
11775.14 251
11776.16 294
11777.19 245
11778.21 240
11779.24 266
11780.26 266
11781.29 239
11782.31 285
11783.34 295
11784.36 276
11785.39 257
11786.41 256
11787.44 273
11788.46 266
11789.49 256
11790.51 258
11791.54 282
11792.57 277
11793.59 271
11794.62 272
11795.64 270
11796.67 246
11797.69 276
11798.72 269
11799.74 293
11800.77 286
11801.80 287
11802.82 306
11803.85 336
11804.87 314
11805.90 326
11806.93 291
11807.95 307
11808.98 286
11810.00 297
11811.03 291
11812.06 289
11813.08 278
11814.11 290
11815.14 261
11816.16 262
11817.19 281
11818.22 268
11819.24 282
11820.27 269
11821.30 252
11822.32 269
11823.35 272
11824.38 272
11825.40 297
11826.43 302
11827.46 290
11828.48 294
11829.51 253
11830.54 295
11831.56 315
11832.59 296
11833.62 273
11834.65 277
11835.67 272
11836.70 273
11837.73 266
11838.76 277
11839.78 283
11840.81 293
11841.84 240
11842.87 260
11843.89 278
11844.92 299
11845.95 281
11846.98 277
11848.00 272
11849.03 284
11850.06 283
11851.09 268
11852.12 258
11853.14 269
11854.17 259
11855.20 275
11856.23 303
11857.26 246
11858.29 281
11859.31 320
11860.34 286
11861.37 271
11862.40 314
11863.43 329
11864.46 345
11865.48 276
11866.51 239
11867.54 271
11868.57 281
11869.60 272
11870.63 231
11871.66 270
11872.69 275
11873.72 325
11874.74 296
11875.77 281
11876.80 279
11877.83 284
11878.86 315
11879.89 310
11880.92 327
11881.95 273
11882.98 310
11884.01 305
11885.04 336
11886.07 274
11887.10 290
11888.13 326
11889.15 333
11890.18 327
11891.21 299
11892.24 334
11893.27 372
11894.30 314
11895.33 285
11896.36 312
11897.39 316
11898.42 345
11899.45 324
11900.48 354
11901.51 371
11902.54 350
11903.57 355
11904.60 391
11905.64 360
11906.67 353
11907.70 321
11908.73 309
11909.76 342
11910.79 333
11911.82 323
11912.85 334
11913.88 361
11914.91 364
11915.94 358
11916.97 357
11918.00 338
11919.03 367
11920.06 329
11921.10 342
11922.13 342
11923.16 311
11924.19 341
11925.22 338
11926.25 339
11927.28 348
11928.31 426
11929.35 420
11930.38 429
11931.41 456
11932.44 442
11933.47 466
11934.50 482
11935.53 533
11936.57 478
11937.60 491
11938.63 420
11939.66 415
11940.69 381
11941.73 369
11942.76 370
11943.79 398
11944.82 346
11945.85 331
11946.89 304
11947.92 311
11948.95 342
11949.98 322
11951.01 319
11952.05 308
11953.08 294
11954.11 280
11955.14 275
11956.18 269
11957.21 275
11958.24 293
11959.27 282
11960.31 309
11961.34 287
11962.37 318
11963.41 324
11964.44 319
11965.47 284
11966.50 315
11967.54 284
11968.57 283
11969.60 274
11970.64 280
11971.67 273
11972.70 262
11973.74 285
11974.77 278
11975.80 295
11976.84 283
11977.87 304
11978.90 288
11979.94 300
11980.97 298
11982.00 293
11983.04 258
11984.07 253
11985.11 269
11986.14 277
11987.17 306
11988.21 324
11989.24 293
11990.28 288
11991.31 294
11992.34 263
11993.38 276
11994.41 268
11995.45 282
11996.48 281
11997.52 340
11998.55 273
11999.58 321
12000.62 327
12001.65 301
12002.69 308
12003.72 319
12004.76 278
12005.79 289
12006.83 295
12007.86 314
12008.90 291
12009.93 285
12010.97 293
12012.00 324
12013.04 338
12014.07 307
12015.11 314
12016.14 311
12017.18 309
12018.21 333
12019.25 326
12020.28 329
12021.32 324
12022.35 353
12023.39 365
12024.42 328
12025.46 348
12026.49 332
12027.53 333
12028.57 287
12029.60 289
12030.64 341
12031.67 314
12032.71 307
12033.74 290
12034.78 267
12035.82 291
12036.85 293
12037.89 284
12038.92 285
12039.96 325
12041.00 286
12042.03 291
12043.07 286
12044.11 293
12045.14 279
12046.18 281
12047.22 288
12048.25 276
12049.29 256
12050.33 295
12051.36 302
12052.40 280
12053.44 274
12054.47 284
12055.51 297
12056.55 268
12057.58 263
12058.62 273
12059.66 296
12060.69 302
12061.73 298
12062.77 290
12063.80 298
12064.84 299
12065.88 294
12066.92 282
12067.95 299
12068.99 299
12070.03 306
12071.07 336
12072.10 284
12073.14 285
12074.18 322
12075.22 306
12076.25 275
12077.29 268
12078.33 272
12079.37 317
12080.41 311
12081.44 297
12082.48 263
12083.52 276
12084.56 303
12085.60 294
12086.63 291
12087.67 313
12088.71 318
12089.75 318
12090.79 336
12091.83 322
12092.86 314
12093.90 305
12094.94 305
12095.98 276
12097.02 308
12098.06 285
12099.10 331
12100.13 322
12101.17 320
12102.21 355
12103.25 380
12104.29 373
12105.33 332
12106.37 365
12107.41 371
12108.45 366
12109.49 335
12110.52 313
12111.56 306
12112.60 298
12113.64 318
12114.68 327
12115.72 316
12116.76 264
12117.80 273
12118.84 289
12119.88 263
12120.92 295
12121.96 250
12123.00 282
12124.04 288
12125.08 246
12126.12 279
12127.16 254
12128.20 262
12129.24 267
12130.28 260
12131.32 218
12132.36 260
12133.40 253
12134.44 275
12135.48 271
12136.52 287
12137.56 249
12138.60 297
12139.64 292
12140.68 264
12141.72 274
12142.76 269
12143.80 253
12144.84 275
12145.88 298
12146.93 276
12147.97 273
12149.01 284
12150.05 239
12151.09 258
12152.13 258
12153.17 279
12154.21 273
12155.25 218
12156.29 263
12157.34 259
12158.38 292
12159.42 265
12160.46 246
12161.50 274
12162.54 269
12163.58 284
12164.62 289
12165.67 239
12166.71 253
12167.75 250
12168.79 232
12169.83 262
12170.87 247
12171.92 271
12172.96 270
12174.00 234
12175.04 215
12176.08 256
12177.13 257
12178.17 250
12179.21 235
12180.25 232
12181.30 250
12182.34 252
12183.38 291
12184.42 244
12185.46 241
12186.51 272
12187.55 268
12188.59 268
12189.63 241
12190.68 241
12191.72 238
12192.76 256
12193.81 227
12194.85 258
12195.89 240
12196.93 253
12197.98 266
12199.02 265
12200.06 242
12201.11 262
12202.15 253
12203.19 281
12204.24 244
12205.28 277
12206.32 260
12207.37 236
12208.41 252
12209.45 235
12210.50 209
12211.54 228
12212.58 256
12213.63 252
12214.67 266
12215.71 264
12216.76 249
12217.80 261
12218.85 248
12219.89 283
12220.93 273
12221.98 295
12223.02 297
12224.07 282
12225.11 259
12226.15 267
12227.20 282
12228.24 260
12229.29 278
12230.33 305
12231.38 288
12232.42 281
12233.46 264
12234.51 277
12235.55 276
12236.60 253
12237.64 264
12238.69 276
12239.73 244
12240.78 272
12241.82 237
12242.87 242
12243.91 268
12244.96 275
12246.00 282
12247.05 254
12248.09 265
12249.14 261
12250.18 273
12251.23 253
12252.27 267
12253.32 253
12254.36 268
12255.41 261
12256.45 239
12257.50 268
12258.55 266
12259.59 222
12260.64 243
12261.68 243
12262.73 229
12263.77 251
12264.82 255
12265.87 249
12266.91 244
12267.96 257
12269.00 247
12270.05 267
12271.10 262
12272.14 246
12273.19 233
12274.23 249
12275.28 221
12276.33 238
12277.37 267
12278.42 270
12279.47 262
12280.51 233
12281.56 238
12282.61 251
12283.65 233
12284.70 246
12285.75 241
12286.79 255
12287.84 253
12288.89 244
12289.93 251
12290.98 238
12292.03 235
12293.07 253
12294.12 239
12295.17 243
12296.22 225
12297.26 235
12298.31 235
12299.36 218
12300.40 247
12301.45 224
12302.50 239
12303.55 236
12304.59 210
12305.64 233
12306.69 250
12307.74 274
12308.78 256
12309.83 239
12310.88 237
12311.93 267
12312.98 269
12314.02 233
12315.07 219
12316.12 227
12317.17 229
12318.22 241
12319.26 240
12320.31 249
12321.36 253
12322.41 254
12323.46 241
12324.51 230
12325.55 231
12326.60 245
12327.65 244
12328.70 236
12329.75 234
12330.80 266
12331.85 248
12332.89 235
12333.94 235
12334.99 244
12336.04 247
12337.09 229
12338.14 230
12339.19 247
12340.24 212
12341.29 241
12342.33 266
12343.38 259
12344.43 235
12345.48 225
12346.53 270
12347.58 265
12348.63 256
12349.68 260
12350.73 237
12351.78 248
12352.83 240
12353.88 285
12354.93 229
12355.98 239
12357.03 234
12358.08 233
12359.13 255
12360.18 259
12361.23 270
12362.28 273
12363.33 246
12364.38 243
12365.43 243
12366.48 258
12367.53 266
12368.58 235
12369.63 249
12370.68 244
12371.73 300
12372.78 272
12373.83 236
12374.88 247
12375.93 268
12376.98 279
12378.03 280
12379.08 264
12380.13 262
12381.18 280
12382.23 263
12383.29 254
12384.34 253
12385.39 259
12386.44 240
12387.49 255
12388.54 223
12389.59 250
12390.64 242
12391.69 243
12392.75 269
12393.80 273
12394.85 253
12395.90 280
12396.95 264
12398.00 258
12399.05 278
12400.11 298
12401.16 255
12402.21 280
12403.26 283
12404.31 228
12405.36 269
12406.42 240
12407.47 234
12408.52 259
12409.57 266
12410.62 287
12411.68 284
12412.73 283
12413.78 283
12414.83 285
12415.88 293
12416.94 310
12417.99 286
12419.04 286
12420.09 297
12421.15 285
12422.20 275
12423.25 311
12424.30 272
12425.36 266
12426.41 295
12427.46 337
12428.52 287
12429.57 272
12430.62 286
12431.67 319
12432.73 328
12433.78 310
12434.83 315
12435.89 312
12436.94 316
12437.99 308
12439.05 315
12440.10 299
12441.15 318
12442.21 314
12443.26 291
12444.31 283
12445.37 300
12446.42 320
12447.47 295
12448.53 309
12449.58 338
12450.63 338
12451.69 317
12452.74 324
12453.80 330
12454.85 323
12455.90 317
12456.96 382
12458.01 402
12459.07 359
12460.12 349
12461.17 381
12462.23 401
12463.28 419
12464.34 432
12465.39 418
12466.45 440
12467.50 422
12468.56 453
12469.61 490
12470.66 534
12471.72 606
12472.77 657
12473.83 701
12474.88 775
12475.94 895
12476.99 989
12478.05 1040
12479.10 1073
12480.16 1021
12481.21 1109
12482.27 1013
12483.32 999
12484.38 888
12485.43 768
12486.49 716
12487.54 605
12488.60 584
12489.65 493
12490.71 484
12491.77 473
12492.82 424
12493.88 416
12494.93 380
12495.99 350
12497.04 347
12498.10 367
12499.15 358
12500.21 350
12501.27 371
12502.32 370
12503.38 330
12504.43 309
12505.49 329
12506.55 351
12507.60 337
12508.66 344
12509.72 344
12510.77 329
12511.83 343
12512.88 360
12513.94 355
12515.00 368
12516.05 335
12517.11 306
12518.17 321
12519.22 315
12520.28 318
12521.34 318
12522.39 333
12523.45 312
12524.51 294
12525.56 291
12526.62 310
12527.68 309
12528.74 289
12529.79 271
12530.85 275
12531.91 254
12532.96 287
12534.02 328
12535.08 303
12536.14 319
12537.19 332
12538.25 335
12539.31 326
12540.37 358
12541.42 335
12542.48 343
12543.54 328
12544.60 334
12545.65 345
12546.71 340
12547.77 350
12548.83 355
12549.89 327
12550.94 355
12552.00 385
12553.06 406
12554.12 405
12555.18 432
12556.23 409
12557.29 435
12558.35 434
12559.41 425
12560.47 439
12561.53 462
12562.58 445
12563.64 433
12564.70 421
12565.76 414
12566.82 374
12567.88 360
12568.94 374
12570.00 376
12571.05 375
12572.11 351
12573.17 328
12574.23 385
12575.29 341
12576.35 345
12577.41 315
12578.47 323
12579.53 318
12580.59 319
12581.64 315
12582.70 340
12583.76 319
12584.82 335
12585.88 333
12586.94 288
12588.00 309
12589.06 298
12590.12 305
12591.18 283
12592.24 309
12593.30 304
12594.36 323
12595.42 312
12596.48 306
12597.54 270
12598.60 309
12599.66 292
12600.72 283
12601.78 330
12602.84 301
12603.90 295
12604.96 273
12606.02 264
12607.08 246
12608.14 313
12609.20 280
12610.26 318
12611.32 311
12612.38 316
12613.44 331
12614.50 311
12615.57 319
12616.63 310
12617.69 320
12618.75 304
12619.81 331
12620.87 326
12621.93 315
12622.99 300
12624.05 348
12625.11 312
12626.18 311
12627.24 275
12628.30 284
12629.36 285
12630.42 280
12631.48 270
12632.54 271
12633.60 296
12634.67 266
12635.73 280
12636.79 267
12637.85 283
12638.91 267
12639.97 274
12641.04 284
12642.10 273
12643.16 258
12644.22 279
12645.28 275
12646.35 302
12647.41 290
12648.47 293
12649.53 277
12650.59 303
12651.66 277
12652.72 293
12653.78 308
12654.84 276
12655.91 271
12656.97 271
12658.03 267
12659.09 292
12660.16 281
12661.22 297
12662.28 309
12663.34 302
12664.41 261
12665.47 268
12666.53 289
12667.60 288
12668.66 264
12669.72 278
12670.78 253
12671.85 281
12672.91 295
12673.97 281
12675.04 259
12676.10 267
12677.16 268
12678.23 265
12679.29 265
12680.35 274
12681.42 272
12682.48 241
12683.54 258
12684.61 283
12685.67 265
12686.74 243
12687.80 283
12688.86 268
12689.93 293
12690.99 256
12692.05 269
12693.12 295
12694.18 291
12695.25 302
12696.31 297
12697.37 289
12698.44 300
12699.50 313
12700.57 320
12701.63 336
12702.70 329
12703.76 323
12704.83 299
12705.89 326
12706.95 331
12708.02 330
12709.08 314
12710.15 331
12711.21 309
12712.28 275
12713.34 330
12714.41 308
12715.47 270
12716.54 298
12717.60 347
12718.67 308
12719.73 313
12720.80 305
12721.86 283
12722.93 285
12723.99 291
12725.06 290
12726.12 271
12727.19 299
12728.26 314
12729.32 297
12730.39 261
12731.45 292
12732.52 282
12733.58 289
12734.65 308
12735.71 329
12736.78 277
12737.85 303
12738.91 290
12739.98 292
12741.04 315
12742.11 297
12743.18 312
12744.24 317
12745.31 288
12746.37 256
12747.44 243
12748.51 274
12749.57 268
12750.64 228
12751.71 254
12752.77 239
12753.84 276
12754.91 259
12755.97 246
12757.04 219
12758.11 235
12759.17 245
12760.24 236
12761.31 226
12762.37 220
12763.44 230
12764.51 244
12765.57 228
12766.64 227
12767.71 244
12768.78 245
12769.84 262
12770.91 255
12771.98 268
12773.04 251
12774.11 252
12775.18 233
12776.25 224
12777.31 209
12778.38 251
12779.45 252
12780.52 241
12781.58 247
12782.65 224
12783.72 271
12784.79 234
12785.86 231
12786.92 218
12787.99 247
12789.06 278
12790.13 251
12791.20 222
12792.26 208
12793.33 242
12794.40 271
12795.47 260
12796.54 233
12797.61 243
12798.67 232
12799.74 233
12800.81 218
12801.88 221
12802.95 235
12804.02 258
12805.09 241
12806.15 232
12807.22 232
12808.29 227
12809.36 230
12810.43 250
12811.50 193
12812.57 220
12813.64 231
12814.71 250
12815.77 263
12816.84 266
12817.91 240
12818.98 193
12820.05 234
12821.12 244
12822.19 254
12823.26 227
12824.33 254
12825.40 206
12826.47 241
12827.54 232
12828.61 230
12829.68 238
12830.75 246
12831.82 214
12832.89 213
12833.96 228
12835.03 223
12836.10 249
12837.17 219
12838.24 234
12839.31 233
12840.38 192
12841.45 224
12842.52 237
12843.59 239
12844.66 214
12845.73 215
12846.80 217
12847.87 207
12848.94 195
12850.01 225
12851.08 222
12852.15 234
12853.22 221
12854.29 214
12855.36 223
12856.43 237
12857.51 217
12858.58 233
12859.65 205
12860.72 230
12861.79 244
12862.86 229
12863.93 200
12865.00 206
12866.07 212
12867.15 209
12868.22 215
12869.29 219
12870.36 240
12871.43 211
12872.50 196
12873.57 177
12874.65 225
12875.72 234
12876.79 248
12877.86 216
12878.93 188
12880.00 211
12881.08 227
12882.15 219
12883.22 198
12884.29 212
12885.36 206
12886.44 201
12887.51 180
12888.58 189
12889.65 188
12890.72 224
12891.80 202
12892.87 218
12893.94 212
12895.01 215
12896.09 204
12897.16 224
12898.23 196
12899.30 174
12900.38 225
12901.45 206
12902.52 203
12903.60 206
12904.67 181
12905.74 205
12906.81 233
12907.89 199
12908.96 202
12910.03 195
12911.11 211
12912.18 213
12913.25 205
12914.33 183
12915.40 223
12916.47 243
12917.55 192
12918.62 180
12919.69 222
12920.77 227
12921.84 216
12922.91 216
12923.99 217
12925.06 202
12926.13 210
12927.21 210
12928.28 200
12929.36 181
12930.43 207
12931.50 240
12932.58 205
12933.65 202
12934.73 191
12935.80 214
12936.87 222
12937.95 196
12939.02 211
12940.10 204
12941.17 217
12942.25 199
12943.32 192
12944.39 181
12945.47 224
12946.54 218
12947.62 227
12948.69 223
12949.77 196
12950.84 247
12951.92 221
12952.99 215
12954.07 213
12955.14 196
12956.22 232
12957.29 206
12958.37 189
12959.44 185
12960.52 212
12961.59 186
12962.67 216
12963.74 181
12964.82 191
12965.89 200
12966.97 189
12968.04 198
12969.12 196
12970.20 203
12971.27 211
12972.35 175
12973.42 187
12974.50 171
12975.57 184
12976.65 216
12977.73 209
12978.80 193
12979.88 202
12980.95 219
12982.03 202
12983.11 194
12984.18 202
12985.26 230
12986.33 191
12987.41 205
12988.49 185
12989.56 201
12990.64 220
12991.72 201
12992.79 207
12993.87 189
12994.95 195
12996.02 233
12997.10 196
12998.18 180
12999.25 192
13000.33 187
13001.41 201
13002.48 180
13003.56 194
13004.64 187
13005.71 198
13006.79 163
13007.87 186
13008.95 186
13010.02 188
13011.10 167
13012.18 222
13013.26 207
13014.33 213
13015.41 186
13016.49 202
13017.57 197
13018.64 184
13019.72 206
13020.80 208
13021.88 190
13022.95 211
13024.03 193
13025.11 223
13026.19 257
13027.26 220
13028.34 216
13029.42 188
13030.50 189
13031.58 224
13032.66 211
13033.73 218
13034.81 203
13035.89 198
13036.97 199
13038.05 198
13039.13 178
13040.20 199
13041.28 202
13042.36 236
13043.44 195
13044.52 229
13045.60 209
13046.68 201
13047.75 188
13048.83 190
13049.91 203
13050.99 199
13052.07 236
13053.15 200
13054.23 204
13055.31 193
13056.39 197
13057.47 218
13058.54 219
13059.62 213
13060.70 216
13061.78 178
13062.86 200
13063.94 208
13065.02 218
13066.10 183
13067.18 192
13068.26 210
13069.34 217
13070.42 181
13071.50 179
13072.58 206
13073.66 200
13074.74 206
13075.82 195
13076.90 215
13077.98 183
13079.06 192
13080.14 209
13081.22 190
13082.30 185
13083.38 197
13084.46 217
13085.54 214
13086.62 182
13087.70 204
13088.78 213
13089.86 202
13090.94 208
13092.02 196
13093.10 209
13094.18 210
13095.27 225
13096.35 208
13097.43 190
13098.51 199
13099.59 216
13100.67 196
13101.75 181
13102.83 206
13103.91 199
13104.99 203
13106.08 223
13107.16 216
13108.24 196
13109.32 219
13110.40 201
13111.48 209
13112.56 215
13113.64 221
13114.73 226
13115.81 232
13116.89 216
13117.97 210
13119.05 213
13120.14 210
13121.22 206
13122.30 199
13123.38 203
13124.46 221
13125.54 204
13126.63 165
13127.71 204
13128.79 200
13129.87 202
13130.96 201
13132.04 198
13133.12 212
13134.20 229
13135.28 197
13136.37 195
13137.45 218
13138.53 189
13139.61 212
13140.70 202
13141.78 221
13142.86 183
13143.95 193
13145.03 206
13146.11 203
13147.19 194
13148.28 197
13149.36 223
13150.44 201
13151.53 214
13152.61 208
13153.69 190
13154.78 183
13155.86 228
13156.94 215
13158.03 221
13159.11 175
13160.19 211
13161.28 201
13162.36 216
13163.44 190
13164.53 220
13165.61 237
13166.69 202
13167.78 203
13168.86 192
13169.95 191
13171.03 190
13172.11 192
13173.20 204
13174.28 234
13175.37 225
13176.45 209
13177.53 185
13178.62 191
13179.70 198
13180.79 201
13181.87 204
13182.96 190
13184.04 212
13185.12 222
13186.21 191
13187.29 178
13188.38 188
13189.46 207
13190.55 210
13191.63 191
13192.72 216
13193.80 204
13194.89 190
13195.97 183
13197.06 191
13198.14 198
13199.23 190
13200.31 190
13201.40 207
13202.48 195
13203.57 190
13204.65 203
13205.74 221
13206.82 212
13207.91 201
13208.99 203
13210.08 197
13211.16 202
13212.25 197
13213.34 204
13214.42 219
13215.51 220
13216.59 218
13217.68 213
13218.76 189
13219.85 183
13220.94 213
13222.02 207
13223.11 223
13224.19 201
13225.28 200
13226.37 215
13227.45 185
13228.54 185
13229.63 228
13230.71 208
13231.80 229
13232.89 225
13233.97 207
13235.06 208
13236.14 219
13237.23 227
13238.32 207
13239.40 192
13240.49 169
13241.58 195
13242.67 222
13243.75 224
13244.84 209
13245.93 209
13247.01 186
13248.10 211
13249.19 193
13250.27 218
13251.36 229
13252.45 203
13253.54 221
13254.62 208
13255.71 214
13256.80 218
13257.89 224
13258.97 238
13260.06 192
13261.15 219
13262.24 236
13263.32 220
13264.41 203
13265.50 232
13266.59 215
13267.67 221
13268.76 227
13269.85 233
13270.94 222
13272.03 204
13273.11 234
13274.20 232
13275.29 253
13276.38 225
13277.47 205
13278.56 227
13279.64 227
13280.73 231
13281.82 227
13282.91 251
13284.00 234
13285.09 250
13286.18 251
13287.26 236
13288.35 263
13289.44 257
13290.53 226
13291.62 248
13292.71 241
13293.80 272
13294.89 279
13295.98 243
13297.06 257
13298.15 246
13299.24 235
13300.33 218
13301.42 279
13302.51 227
13303.60 233
13304.69 244
13305.78 259
13306.87 227
13307.96 237
13309.05 240
13310.14 274
13311.23 254
13312.32 251
13313.41 255
13314.50 265
13315.59 258
13316.68 235
13317.77 241
13318.86 232
13319.95 235
13321.04 226
13322.13 228
13323.22 252
13324.31 235
13325.40 250
13326.49 252
13327.58 256
13328.67 269
13329.76 270
13330.85 224
13331.94 246
13333.03 272
13334.12 271
13335.21 240
13336.30 251
13337.39 236
13338.48 260
13339.57 260
13340.66 290
13341.75 243
13342.85 250
13343.94 254
13345.03 251
13346.12 255
13347.21 252
13348.30 247
13349.39 237
13350.48 289
13351.58 268
13352.67 247
13353.76 273
13354.85 257
13355.94 260
13357.03 262
13358.12 282
13359.22 270
13360.31 276
13361.40 282
13362.49 291
13363.58 277
13364.67 298
13365.77 280
13366.86 306
13367.95 343
13369.04 280
13370.13 320
13371.23 304
13372.32 303
13373.41 305
13374.50 273
13375.60 257
13376.69 282
13377.78 267
13378.87 262
13379.97 253
13381.06 282
13382.15 267
13383.24 254
13384.34 262
13385.43 245
13386.52 235
13387.61 249
13388.71 250
13389.80 235
13390.89 239
13391.99 236
13393.08 223
13394.17 236
13395.26 199
13396.36 249
13397.45 222
13398.54 230
13399.64 244
13400.73 257
13401.82 234
13402.92 230
13404.01 242
13405.10 212
13406.20 256
13407.29 255
13408.39 257
13409.48 252
13410.57 207
13411.67 236
13412.76 220
13413.85 219
13414.95 238
13416.04 260
13417.14 258
13418.23 269
13419.32 243
13420.42 250
13421.51 219
13422.61 222
13423.70 232
13424.80 258
13425.89 247
13426.98 243
13428.08 249
13429.17 236
13430.27 242
13431.36 240
13432.46 241
13433.55 244
13434.65 225
13435.74 251
13436.84 270
13437.93 276
13439.03 252
13440.12 276
13441.22 264
13442.31 275
13443.41 262
13444.50 235
13445.60 261
13446.69 233
13447.79 283
13448.88 255
13449.98 252
13451.07 269
13452.17 251
13453.26 287
13454.36 278
13455.45 262
13456.55 298
13457.65 311
13458.74 268
13459.84 276
13460.93 258
13462.03 261
13463.12 274
13464.22 309
13465.32 289
13466.41 286
13467.51 272
13468.60 289
13469.70 276
13470.80 271
13471.89 296
13472.99 289
13474.09 289
13475.18 278
13476.28 276
13477.37 257
13478.47 285
13479.57 272
13480.66 248
13481.76 268
13482.86 281
13483.95 268
13485.05 264
13486.15 247
13487.25 287
13488.34 285
13489.44 274
13490.54 319
13491.63 320
13492.73 245
13493.83 276
13494.92 291
13496.02 273
13497.12 300
13498.22 347
13499.31 334
13500.41 316
13501.51 315
13502.61 354
13503.70 320
13504.80 326
13505.90 337
13507.00 352
13508.09 347
13509.19 384
13510.29 333
13511.39 326
13512.49 317
13513.58 307
13514.68 297
13515.78 302
13516.88 289
13517.98 274
13519.07 253
13520.17 271
13521.27 267
13522.37 270
13523.47 281
13524.57 282
13525.66 232
13526.76 277
13527.86 280
13528.96 239
13530.06 267
13531.16 243
13532.26 267
13533.35 248
13534.45 234
13535.55 272
13536.65 252
13537.75 240
13538.85 240
13539.95 218
13541.05 259
13542.15 250
13543.24 251
13544.34 237
13545.44 231
13546.54 247
13547.64 228
13548.74 248
13549.84 203
13550.94 227
13552.04 255
13553.14 226
13554.24 228
13555.34 249
13556.44 220
13557.54 226
13558.64 226
13559.74 215
13560.84 198
13561.94 268
13563.04 260
13564.14 228
13565.24 225
13566.34 189
13567.44 238
13568.54 225
13569.64 222
13570.74 211
13571.84 244
13572.94 222
13574.04 219
13575.14 240
13576.24 223
13577.34 206
13578.44 224
13579.54 263
13580.64 235
13581.74 234
13582.84 208
13583.94 211
13585.05 247
13586.15 245
13587.25 216
13588.35 236
13589.45 220
13590.55 263
13591.65 230
13592.75 251
13593.85 254
13594.95 234
13596.06 221
13597.16 242
13598.26 228
13599.36 214
13600.46 263
13601.56 280
13602.66 236
13603.77 217
13604.87 225
13605.97 252
13607.07 240
13608.17 245
13609.28 267
13610.38 241
13611.48 268
13612.58 249
13613.68 221
13614.79 244
13615.89 224
13616.99 236
13618.09 231
13619.19 245
13620.30 210
13621.40 213
13622.50 229
13623.60 218
13624.71 217
13625.81 237
13626.91 257
13628.01 274
13629.12 224
13630.22 246
13631.32 252
13632.42 258
13633.53 235
13634.63 233
13635.73 229
13636.84 228
13637.94 224
13639.04 248
13640.14 239
13641.25 230
13642.35 242
13643.45 224
13644.56 217
13645.66 219
13646.76 259
13647.87 243
13648.97 244
13650.07 236
13651.18 238
13652.28 246
13653.39 203
13654.49 233
13655.59 226
13656.70 231
13657.80 207
13658.90 223
13660.01 193
13661.11 213
13662.22 219
13663.32 220
13664.42 196
13665.53 237
13666.63 241
13667.74 244
13668.84 229
13669.94 194
13671.05 236
13672.15 250
13673.26 229
13674.36 202
13675.47 209
13676.57 197
13677.68 205
13678.78 246
13679.89 214
13680.99 205
13682.10 238
13683.20 251
13684.30 234
13685.41 232
13686.51 228
13687.62 234
13688.72 254
13689.83 259
13690.93 212
13692.04 231
13693.15 210
13694.25 219
13695.36 209
13696.46 222
13697.57 212
13698.67 245
13699.78 239
13700.88 225
13701.99 238
13703.09 213
13704.20 259
13705.31 237
13706.41 248
13707.52 226
13708.62 239
13709.73 257
13710.84 227
13711.94 218
13713.05 231
13714.15 239
13715.26 224
13716.37 210
13717.47 233
13718.58 214
13719.68 224
13720.79 249
13721.90 240
13723.00 246
13724.11 236
13725.22 254
13726.32 260
13727.43 250
13728.54 245
13729.64 248
13730.75 239
13731.86 276
13732.96 240
13734.07 235
13735.18 275
13736.28 246
13737.39 260
13738.50 247
13739.61 249
13740.71 281
13741.82 264
13742.93 270
13744.03 275
13745.14 285
13746.25 265
13747.36 261
13748.46 276
13749.57 310
13750.68 270
13751.79 293
13752.89 280
13754.00 289
13755.11 303
13756.22 309
13757.33 301
13758.43 300
13759.54 268
13760.65 327
13761.76 314
13762.87 319
13763.97 345
13765.08 324
13766.19 345
13767.30 393
13768.41 377
13769.51 381
13770.62 388
13771.73 398
13772.84 428
13773.95 464
13775.06 443
13776.17 451
13777.27 462
13778.38 454
13779.49 459
13780.60 399
13781.71 439
13782.82 409
13783.93 377
13785.04 343
13786.14 319
13787.25 305
13788.36 319
13789.47 303
13790.58 298
13791.69 295
13792.80 273
13793.91 276
13795.02 286
13796.13 305
13797.24 262
13798.35 253
13799.46 261
13800.57 269
13801.68 248
13802.78 253
13803.89 242
13805.00 229
13806.11 275
13807.22 264
13808.33 292
13809.44 265
13810.55 273
13811.66 283
13812.77 283
13813.88 260
13814.99 255
13816.10 267
13817.21 272
13818.32 253
13819.44 256
13820.55 260
13821.66 271
13822.77 230
13823.88 259
13824.99 270
13826.10 249
13827.21 256
13828.32 233
13829.43 246
13830.54 224
13831.65 255
13832.76 250
13833.87 269
13834.98 232
13836.10 256
13837.21 249
13838.32 245
13839.43 227
13840.54 231
13841.65 217
13842.76 222
13843.87 259
13844.99 231
13846.10 238
13847.21 255
13848.32 216
13849.43 241
13850.54 249
13851.65 238
13852.77 252
13853.88 241
13854.99 233
13856.10 229
13857.21 229
13858.33 258
13859.44 234
13860.55 234
13861.66 233
13862.77 256
13863.89 240
13865.00 220
13866.11 213
13867.22 272
13868.33 263
13869.45 277
13870.56 238
13871.67 253
13872.78 245
13873.90 264
13875.01 253
13876.12 256
13877.23 229
13878.35 268
13879.46 252
13880.57 216
13881.69 232
13882.80 229
13883.91 278
13885.02 272
13886.14 264
13887.25 253
13888.36 226
13889.48 238
13890.59 244
13891.70 279
13892.82 277
13893.93 265
13895.04 286
13896.16 278
13897.27 267
13898.38 290
13899.50 283
13900.61 289
13901.72 266
13902.84 309
13903.95 287
13905.07 264
13906.18 258
13907.29 249
13908.41 237
13909.52 263
13910.63 239
13911.75 239
13912.86 266
13913.98 248
13915.09 222
13916.21 221
13917.32 254
13918.43 221
13919.55 250
13920.66 212
13921.78 222
13922.89 206
13924.01 218
13925.12 226
13926.24 224
13927.35 217
13928.46 222
13929.58 245
13930.69 210
13931.81 199
13932.92 210
13934.04 259
13935.15 224
13936.27 239
13937.38 207
13938.50 247
13939.61 240
13940.73 214
13941.85 214
13942.96 217
13944.08 242
13945.19 218
13946.31 211
13947.42 211
13948.54 227
13949.65 228
13950.77 253
13951.88 218
13953.00 222
13954.12 214
13955.23 211
13956.35 215
13957.46 198
13958.58 201
13959.70 202
13960.81 235
13961.93 230
13963.04 224
13964.16 215
13965.28 222
13966.39 215
13967.51 229
13968.62 226
13969.74 270
13970.86 261
13971.97 232
13973.09 212
13974.21 206
13975.32 212
13976.44 231
13977.56 212
13978.67 203
13979.79 210
13980.91 218
13982.02 229
13983.14 212
13984.26 188
13985.37 201
13986.49 209
13987.61 196
13988.73 207
13989.84 190
13990.96 210
13992.08 218
13993.20 213
13994.31 199
13995.43 202
13996.55 229
13997.66 212
13998.78 207
13999.90 190
14001.02 176
14002.14 200
14003.25 216
14004.37 206
14005.49 224
14006.61 192
14007.72 198
14008.84 191
14009.96 212
14011.08 226
14012.20 192
14013.31 216
14014.43 206
14015.55 197
14016.67 217
14017.79 223
14018.91 180
14020.02 194
14021.14 169
14022.26 193
14023.38 188
14024.50 187
14025.62 189
14026.74 216
14027.85 210
14028.97 232
14030.09 207
14031.21 199
14032.33 200
14033.45 207
14034.57 225
14035.69 210
14036.81 235
14037.92 205
14039.04 226
14040.16 244
14041.28 258
14042.40 231
14043.52 200
14044.64 211
14045.76 205
14046.88 223
14048.00 215
14049.12 230
14050.24 258
14051.36 255
14052.48 227
14053.60 242
14054.72 238
14055.84 248
14056.96 255
14058.08 271
14059.20 226
14060.32 241
14061.44 220
14062.56 246
14063.68 245
14064.80 232
14065.92 230
14067.04 278
14068.16 220
14069.28 219
14070.40 270
14071.52 256
14072.64 242
14073.76 269
14074.88 263
14076.00 252
14077.12 276
14078.24 279
14079.36 262
14080.48 250
14081.60 248
14082.73 277
14083.85 288
14084.97 258
14086.09 270
14087.21 268
14088.33 279
14089.45 279
14090.57 280
14091.69 288
14092.82 289
14093.94 347
14095.06 375
14096.18 327
14097.30 330
14098.42 341
14099.54 355
14100.67 328
14101.79 313
14102.91 304
14104.03 326
14105.15 320
14106.27 330
14107.40 319
14108.52 274
14109.64 247
14110.76 287
14111.88 266
14113.01 248
14114.13 281
14115.25 266
14116.37 246
14117.50 222
14118.62 222
14119.74 243
14120.86 250
14121.98 229
14123.11 220
14124.23 225
14125.35 247
14126.48 250
14127.60 229
14128.72 217
14129.84 229
14130.97 227
14132.09 223
14133.21 203
14134.34 230
14135.46 223
14136.58 221
14137.70 230
14138.83 246
14139.95 230
14141.07 247
14142.20 234
14143.32 227
14144.44 213
14145.57 210
14146.69 201
14147.81 215
14148.94 203
14150.06 216
14151.18 214
14152.31 220
14153.43 212
14154.56 227
14155.68 239
14156.80 233
14157.93 223
14159.05 223
14160.18 219
14161.30 243
14162.42 204
14163.55 201
14164.67 188
14165.80 228
14166.92 224
14168.04 224
14169.17 211
14170.29 210
14171.42 203
14172.54 210
14173.67 220
14174.79 197
14175.92 209
14177.04 203
14178.17 192
14179.29 195
14180.41 198
14181.54 220
14182.66 206
14183.79 198
14184.91 203
14186.04 222
14187.16 212
14188.29 221
14189.41 238
14190.54 242
14191.67 217
14192.79 185
14193.92 191
14195.04 185
14196.17 215
14197.29 209
14198.42 232
14199.54 190
14200.67 192
14201.79 192
14202.92 196
14204.05 204
14205.17 212
14206.30 214
14207.42 214
14208.55 204
14209.67 188
14210.80 195
14211.93 216
14213.05 192
14214.18 172
14215.31 202
14216.43 178
14217.56 190
14218.68 202
14219.81 196
14220.94 176
14222.06 214
14223.19 195
14224.32 188
14225.44 186
14226.57 204
14227.70 200
14228.82 186
14229.95 165
14231.08 172
14232.20 191
14233.33 190
14234.46 164
14235.58 187
14236.71 208
14237.84 173
14238.97 197
14240.09 209
14241.22 209
14242.35 186
14243.47 196
14244.60 219
14245.73 200
14246.86 196
14247.98 173
14249.11 213
14250.24 194
14251.37 190
14252.49 190
14253.62 188
14254.75 201
14255.88 233
14257.01 210
14258.13 181
14259.26 176
14260.39 194
14261.52 189
14262.65 193
14263.77 191
14264.90 173
14266.03 181
14267.16 168
14268.29 177
14269.41 180
14270.54 161
14271.67 171
14272.80 190
14273.93 192
14275.06 167
14276.19 182
14277.31 191
14278.44 193
14279.57 185
14280.70 180
14281.83 174
14282.96 183
14284.09 187
14285.22 187
14286.34 165
14287.47 193
14288.60 215
14289.73 173
14290.86 160
14291.99 184
14293.12 196
14294.25 211
14295.38 180
14296.51 146
14297.64 147
14298.77 160
14299.90 195
14301.03 161
14302.16 168
14303.28 161
14304.41 176
14305.54 163
14306.67 143
14307.80 171
14308.93 171
14310.06 162
14311.19 169
14312.32 153
14313.45 143
14314.58 172
14315.71 167
14316.84 175
14317.97 168
14319.11 169
14320.24 175
14321.37 167
14322.50 183
14323.63 178
14324.76 185
14325.89 176
14327.02 178
14328.15 185
14329.28 188
14330.41 206
14331.54 173
14332.67 169
14333.80 166
14334.93 162
14336.06 152
14337.20 168
14338.33 187
14339.46 174
14340.59 156
14341.72 169
14342.85 174
14343.98 177
14345.11 167
14346.25 163
14347.38 184
14348.51 183
14349.64 160
14350.77 160
14351.90 138
14353.03 161
14354.17 161
14355.30 168
14356.43 161
14357.56 185
14358.69 169
14359.83 158
14360.96 152
14362.09 156
14363.22 187
14364.35 172
14365.49 172
14366.62 141
14367.75 163
14368.88 193
14370.01 161
14371.15 176
14372.28 199
14373.41 148
14374.54 185
14375.68 146
14376.81 182
14377.94 157
14379.07 169
14380.21 174
14381.34 173
14382.47 146
14383.61 170
14384.74 208
14385.87 155
14387.00 173
14388.14 177
14389.27 188
14390.40 150
14391.54 156
14392.67 177
14393.80 172
14394.94 176
14396.07 180
14397.20 175
14398.34 184
14399.47 164
14400.60 157
14401.74 173
14402.87 178
14404.00 185
14405.14 165
14406.27 177
14407.41 164
14408.54 186
14409.67 174
14410.81 192
14411.94 184
14413.08 156
14414.21 221
14415.34 175
14416.48 181
14417.61 157
14418.75 166
14419.88 170
14421.01 195
14422.15 157
14423.28 191
14424.42 181
14425.55 205
14426.69 192
14427.82 183
14428.96 155
14430.09 185
14431.23 173
14432.36 204
14433.50 191
14434.63 192
14435.77 185
14436.90 178
14438.04 175
14439.17 168
14440.31 193
14441.44 201
14442.58 210
14443.71 214
14444.85 188
14445.98 161
14447.12 172
14448.25 172
14449.39 187
14450.52 169
14451.66 187
14452.79 202
14453.93 165
14455.07 181
14456.20 183
14457.34 171
14458.47 170
14459.61 180
14460.74 163
14461.88 187
14463.02 178
14464.15 162
14465.29 168
14466.42 186
14467.56 193
14468.70 190
14469.83 163
14470.97 170
14472.11 165
14473.24 176
14474.38 163
14475.51 153
14476.65 192
14477.79 210
14478.92 214
14480.06 190
14481.20 166
14482.33 180
14483.47 194
14484.61 174
14485.75 179
14486.88 181
14488.02 187
14489.16 230
14490.29 203
14491.43 191
14492.57 200
14493.70 210
14494.84 207
14495.98 215
14497.12 197
14498.25 200
14499.39 223
14500.53 235
14501.67 211
14502.80 206
14503.94 244
14505.08 232
14506.22 218
14507.35 244
14508.49 226
14509.63 196
14510.77 222
14511.91 194
14513.04 229
14514.18 239
14515.32 240
14516.46 256
14517.60 246
14518.73 261
14519.87 242
14521.01 270
14522.15 265
14523.29 251
14524.43 248
14525.56 242
14526.70 258
14527.84 253
14528.98 228
14530.12 237
14531.26 220
14532.40 217
14533.53 231
14534.67 229
14535.81 228
14536.95 182
14538.09 206
14539.23 205
14540.37 195
14541.51 184
14542.65 203
14543.79 173
14544.92 159
14546.06 168
14547.20 203
14548.34 205
14549.48 198
14550.62 178
14551.76 178
14552.90 166
14554.04 189
14555.18 172
14556.32 181
14557.46 189
14558.60 174
14559.74 170
14560.88 171
14562.02 178
14563.16 161
14564.30 189
14565.44 165
14566.58 181
14567.72 161
14568.86 181
14570.00 175
14571.14 179
14572.28 174
14573.42 176
14574.56 159
14575.70 190
14576.84 198
14577.98 159
14579.12 187
14580.26 179
14581.40 186
14582.54 181
14583.68 181
14584.82 176
14585.97 164
14587.11 182
14588.25 199
14589.39 201
14590.53 164
14591.67 145
14592.81 183
14593.95 192
14595.09 170
14596.23 192
14597.38 196
14598.52 155
14599.66 182
14600.80 217
14601.94 184
14603.08 195
14604.22 162
14605.37 191
14606.51 160
14607.65 179
14608.79 175
14609.93 175
14611.07 171
14612.22 157
14613.36 155
14614.50 173
14615.64 176
14616.78 175
14617.93 208
14619.07 181
14620.21 169
14621.35 194
14622.50 190
14623.64 188
14624.78 188
14625.92 166
14627.06 199
14628.21 182
14629.35 163
14630.49 198
14631.63 169
14632.78 176
14633.92 170
14635.06 204
14636.21 202
14637.35 197
14638.49 186
14639.63 205
14640.78 202
14641.92 185
14643.06 157
14644.21 173
14645.35 177
14646.49 201
14647.64 195
14648.78 176
14649.92 166
14651.07 176
14652.21 182
14653.35 152
14654.50 176
14655.64 185
14656.78 189
14657.93 177
14659.07 192
14660.21 156
14661.36 141
14662.50 180
14663.65 180
14664.79 165
14665.93 163
14667.08 146
14668.22 162
14669.37 159
14670.51 167
14671.65 171
14672.80 171
14673.94 167
14675.09 132
14676.23 128
14677.38 160
14678.52 171
14679.66 150
14680.81 152
14681.95 166
14683.10 169
14684.24 169
14685.39 158
14686.53 156
14687.68 168
14688.82 174
14689.97 156
14691.11 157
14692.26 144
14693.40 149
14694.55 158
14695.69 132
14696.84 152
14697.98 163
14699.13 152
14700.27 150
14701.42 133
14702.56 161
14703.71 153
14704.85 149
14706.00 138
14707.15 137
14708.29 158
14709.44 176
14710.58 166
14711.73 129
14712.87 155
14714.02 154
14715.17 175
14716.31 147
14717.46 148
14718.60 121
14719.75 138
14720.90 142
14722.04 164
14723.19 146
14724.33 136
14725.48 148
14726.63 139
14727.77 120
14728.92 145
14730.07 132
14731.21 148
14732.36 154
14733.51 140
14734.65 154
14735.80 142
14736.95 151
14738.09 136
14739.24 141
14740.39 128
14741.53 144
14742.68 141
14743.83 156
14744.97 129
14746.12 156
14747.27 149
14748.42 167
14749.56 158
14750.71 149
14751.86 154
14753.00 142
14754.15 109
14755.30 140
14756.45 152
14757.59 140
14758.74 146
14759.89 156
14761.04 125
14762.18 128
14763.33 135
14764.48 131
14765.63 125
14766.78 145
14767.92 130
14769.07 121
14770.22 141
14771.37 159
14772.52 134
14773.66 145
14774.81 120
14775.96 124
14777.11 158
14778.26 137
14779.41 139
14780.55 118
14781.70 133
14782.85 157
14784.00 156
14785.15 148
14786.30 126
14787.45 120
14788.59 129
14789.74 150
14790.89 127
14792.04 118
14793.19 131
14794.34 141
14795.49 138
14796.64 155
14797.79 126
14798.94 160
14800.08 117
14801.23 119
14802.38 153
14803.53 157
14804.68 142
14805.83 128
14806.98 117
14808.13 130
14809.28 141
14810.43 150
14811.58 123
14812.73 114
14813.88 145
14815.03 146
14816.18 134
14817.33 144
14818.48 137
14819.63 134
14820.78 125
14821.93 133
14823.08 119
14824.23 108
14825.38 151
14826.53 142
14827.68 140
14828.83 130
14829.98 124
14831.13 138
14832.28 142
14833.43 123
14834.58 111
14835.73 125
14836.88 143
14838.03 140
14839.18 130
14840.33 130
14841.48 150
14842.64 128
14843.79 149
14844.94 123
14846.09 123
14847.24 134
14848.39 140
14849.54 132
14850.69 121
14851.84 119
14853.00 130
14854.15 114
14855.30 133
14856.45 130
14857.60 115
14858.75 114
14859.90 123
14861.06 126
14862.21 125
14863.36 126
14864.51 132
14865.66 142
14866.81 132
14867.97 108
14869.12 137
14870.27 146
14871.42 121
14872.57 116
14873.73 119
14874.88 120
14876.03 121
14877.18 117
14878.33 140
14879.49 137
14880.64 151
14881.79 148
14882.94 154
14884.10 127
14885.25 125
14886.40 138
14887.55 125
14888.71 134
14889.86 121
14891.01 128
14892.16 135
14893.32 135
14894.47 134
14895.62 158
14896.78 122
14897.93 142
14899.08 132
14900.23 144
14901.39 132
14902.54 140
14903.69 149
14904.85 122
14906.00 123
14907.15 125
14908.31 139
14909.46 138
14910.61 121
14911.77 128
14912.92 133
14914.08 146
14915.23 139
14916.38 125
14917.54 150
14918.69 133
14919.84 148
14921.00 122
14922.15 124
14923.31 141
14924.46 117
14925.61 129
14926.77 131
14927.92 128
14929.08 123
14930.23 137
14931.38 124
14932.54 122
14933.69 132
14934.85 142
14936.00 124
14937.16 149
14938.31 132
14939.47 138
14940.62 123
14941.78 137
14942.93 122
14944.08 137
14945.24 131
14946.39 142
14947.55 136
14948.70 132
14949.86 134
14951.01 152
14952.17 151
14953.32 144
14954.48 168
14955.64 144
14956.79 166
14957.95 148
14959.10 145
14960.26 149
14961.41 138
14962.57 147
14963.72 117
14964.88 141
14966.03 152
14967.19 134
14968.35 149
14969.50 131
14970.66 150
14971.81 150
14972.97 118
14974.12 140
14975.28 120
14976.44 124
14977.59 126
14978.75 130
14979.91 145
14981.06 124
14982.22 130
14983.37 114
14984.53 134
14985.69 146
14986.84 166
14988.00 139
14989.16 166
14990.31 131
14991.47 123
14992.63 135
14993.78 149
14994.94 120
14996.10 118
14997.25 154
14998.41 134
14999.57 123
15000.72 134
15001.88 117
15003.04 133
15004.20 124
15005.35 120
15006.51 125
15007.67 114
15008.82 117
15009.98 121
15011.14 145
15012.30 134
15013.45 117
15014.61 100
15015.77 110
15016.93 138
15018.08 117
15019.24 116
15020.40 127
15021.56 120
15022.71 134
15023.87 146
15025.03 149
15026.19 113
15027.35 134
15028.50 123
15029.66 134
15030.82 133
15031.98 128
15033.14 114
15034.30 140
15035.45 126
15036.61 128
15037.77 141
15038.93 128
15040.09 124
15041.25 105
15042.40 123
15043.56 121
15044.72 127
15045.88 131
15047.04 120
15048.20 144
15049.36 142
15050.52 139
15051.68 139
15052.83 124
15053.99 116
15055.15 133
15056.31 118
15057.47 125
15058.63 127
15059.79 131
15060.95 125
15062.11 122
15063.27 133
15064.43 121
15065.59 110
15066.75 135
15067.90 118
15069.06 120
15070.22 132
15071.38 118
15072.54 137
15073.70 121
15074.86 121
15076.02 125
15077.18 146
15078.34 130
15079.50 119
15080.66 104
15081.82 106
15082.98 113
15084.14 128
15085.30 134
15086.46 135
15087.62 106
15088.78 117
15089.95 134
15091.11 129
15092.27 129
15093.43 126
15094.59 124
15095.75 131
15096.91 121
15098.07 120
15099.23 99
15100.39 131
15101.55 137
15102.71 146
15103.87 127
15105.03 133
15106.20 124
15107.36 123
15108.52 132
15109.68 105
15110.84 130
15112.00 140
15113.16 143
15114.32 125
15115.49 117
15116.65 138
15117.81 132
15118.97 127
15120.13 117
15121.29 127
15122.46 111
15123.62 134
15124.78 120
15125.94 112
15127.10 106
15128.26 126
15129.43 130
15130.59 132
15131.75 139
15132.91 139
15134.07 116
15135.24 137
15136.40 126
15137.56 119
15138.72 115
15139.89 121
15141.05 127
15142.21 137
15143.37 144
15144.54 107
15145.70 114
15146.86 134
15148.02 130
15149.19 123
15150.35 144
15151.51 110
15152.67 150
15153.84 121
15155.00 122
15156.16 131
15157.33 131
15158.49 115
15159.65 117
15160.82 117
15161.98 120
15163.14 132
15164.31 102
15165.47 125
15166.63 110
15167.80 140
15168.96 136
15170.12 123
15171.29 93
15172.45 120
15173.61 121
15174.78 129
15175.94 113
15177.10 132
15178.27 100
15179.43 145
15180.60 120
15181.76 119
15182.92 136
15184.09 158
15185.25 135
15186.42 122
15187.58 119
15188.74 119
15189.91 127
15191.07 134
15192.24 137
15193.40 139
15194.57 132
15195.73 136
15196.90 122
15198.06 127
15199.22 139
15200.39 158
15201.55 121
15202.72 119
15203.88 129
15205.05 135
15206.21 136
15207.38 125
15208.54 106
15209.71 156
15210.87 128
15212.04 122
15213.20 117
15214.37 93
15215.53 135
15216.70 130
15217.86 148
15219.03 121
15220.20 126
15221.36 138
15222.53 156
15223.69 152
15224.86 137
15226.02 119
15227.19 131
15228.36 137
15229.52 126
15230.69 115
15231.85 136
15233.02 131
15234.18 134
15235.35 133
15236.52 130
15237.68 151
15238.85 114
15240.02 134
15241.18 115
15242.35 128
15243.51 126
15244.68 133
15245.85 117
15247.01 125
15248.18 123
15249.35 139
15250.51 118
15251.68 106
15252.85 106
15254.01 112
15255.18 117
15256.35 121
15257.51 109
15258.68 115
15259.85 103
15261.01 124
15262.18 135
15263.35 124
15264.52 113
15265.68 113
15266.85 117
15268.02 114
15269.18 122
15270.35 121
15271.52 135
15272.69 157
15273.85 114
15275.02 114
15276.19 114
15277.36 133
15278.52 125
15279.69 119
15280.86 132
15282.03 118
15283.20 106
15284.36 126
15285.53 112
15286.70 116
15287.87 102
15289.04 97
15290.20 129
15291.37 117
15292.54 118
15293.71 99
15294.88 102
15296.05 104
15297.21 106
15298.38 108
15299.55 131
15300.72 121
15301.89 100
15303.06 104
15304.22 115
15305.39 104
15306.56 128
15307.73 118
15308.90 96
15310.07 120
15311.24 130
15312.41 122
15313.58 100
15314.74 109
15315.91 136
15317.08 119
15318.25 123
15319.42 138
15320.59 126
15321.76 101
15322.93 116
15324.10 115
15325.27 112
15326.44 129
15327.61 124
15328.78 115
15329.95 123
15331.12 121
15332.29 99
15333.46 119
15334.63 142
15335.80 116
15336.97 119
15338.14 111
15339.31 117
15340.48 134
15341.65 96
15342.82 121
15343.99 134
15345.16 119
15346.33 109
15347.50 101
15348.67 119
15349.84 116
15351.01 132
15352.18 128
15353.35 88
15354.52 110
15355.69 113
15356.86 110
15358.03 130
15359.20 127
15360.37 164
15361.54 120
15362.71 131
15363.89 146
15365.06 125
15366.23 111
15367.40 132
15368.57 127
15369.74 113
15370.91 118
15372.08 119
15373.25 126
15374.43 134
15375.60 124
15376.77 133
15377.94 132
15379.11 126
15380.28 138
15381.46 117
15382.63 141
15383.80 101
15384.97 106
15386.14 122
15387.31 117
15388.49 121
15389.66 133
15390.83 137
15392.00 124
15393.17 141
15394.35 150
15395.52 128
15396.69 130
15397.86 135
15399.03 146
15400.21 132
15401.38 122
15402.55 126
15403.72 124
15404.90 152
15406.07 127
15407.24 126
15408.41 124
15409.59 131
15410.76 99
15411.93 113
15413.11 116
15414.28 129
15415.45 130
15416.62 108
15417.80 116
15418.97 131
15420.14 126
15421.32 110
15422.49 119
15423.66 111
15424.84 120
15426.01 112
15427.18 121
15428.36 113
15429.53 111
15430.70 111
15431.88 110
15433.05 118
15434.22 112
15435.40 107
15436.57 115
15437.75 130
15438.92 119
15440.09 114
15441.27 107
15442.44 117
15443.61 124
15444.79 113
15445.96 125
15447.14 112
15448.31 131
15449.49 129
15450.66 107
15451.83 128
15453.01 133
15454.18 118
15455.36 121
15456.53 116
15457.71 132
15458.88 128
15460.06 121
15461.23 111
15462.40 100
15463.58 113
15464.75 142
15465.93 128
15467.10 118
15468.28 110
15469.45 129
15470.63 135
15471.80 122
15472.98 104
15474.15 109
15475.33 107
15476.50 106
15477.68 109
15478.86 108
15480.03 134
15481.21 132
15482.38 131
15483.56 95
15484.73 105
15485.91 92
15487.08 129
15488.26 108
15489.44 128
15490.61 132
15491.79 131
15492.96 133
15494.14 126
15495.31 110
15496.49 112
15497.67 132
15498.84 129
15500.02 130
15501.20 119
15502.37 135
15503.55 121
15504.72 116
15505.90 107
15507.08 106
15508.25 132
15509.43 129
15510.61 123
15511.78 124
15512.96 120
15514.14 121
15515.31 128
15516.49 120
15517.67 127
15518.84 127
15520.02 140
15521.20 108
15522.37 103
15523.55 111
15524.73 128
15525.91 128
15527.08 107
15528.26 105
15529.44 102
15530.61 141
15531.79 121
15532.97 129
15534.15 133
15535.32 122
15536.50 121
15537.68 132
15538.86 112
15540.03 115
15541.21 111
15542.39 130
15543.57 117
15544.75 112
15545.92 113
15547.10 117
15548.28 157
15549.46 134
15550.64 133
15551.81 139
15552.99 129
15554.17 137
15555.35 143
15556.53 137
15557.70 125
15558.88 144
15560.06 148
15561.24 131
15562.42 111
15563.60 127
15564.78 132
15565.95 131
15567.13 123
15568.31 135
15569.49 137
15570.67 138
15571.85 146
15573.03 140
15574.21 106
15575.38 142
15576.56 131
15577.74 121
15578.92 120
15580.10 115
15581.28 140
15582.46 127
15583.64 121
15584.82 128
15586.00 142
15587.18 130
15588.36 127
15589.54 128
15590.72 121
15591.90 145
15593.08 144
15594.25 111
15595.43 131
15596.61 130
15597.79 142
15598.97 138
15600.15 135
15601.33 139
15602.51 155
15603.69 171
15604.87 145
15606.05 147
15607.23 157
15608.41 158
15609.60 140
15610.78 157
15611.96 145
15613.14 157
15614.32 162
15615.50 171
15616.68 140
15617.86 148
15619.04 173
15620.22 172
15621.40 135
15622.58 151
15623.76 153
15624.94 173
15626.12 153
15627.31 125
15628.49 164
15629.67 160
15630.85 166
15632.03 158
15633.21 177
15634.39 157
15635.57 141
15636.75 140
15637.94 163
15639.12 169
15640.30 141
15641.48 138
15642.66 146
15643.84 133
15645.03 129
15646.21 170
15647.39 163
15648.57 191
15649.75 146
15650.93 185
15652.12 208
15653.30 175
15654.48 146
15655.66 157
15656.84 166
15658.03 161
15659.21 168
15660.39 177
15661.57 167
15662.76 165
15663.94 193
15665.12 164
15666.30 181
15667.48 178
15668.67 196
15669.85 169
15671.03 166
15672.22 185
15673.40 176
15674.58 177
15675.76 159
15676.95 161
15678.13 203
15679.31 185
15680.50 184
15681.68 193
15682.86 163
15684.04 170
15685.23 179
15686.41 175
15687.59 189
15688.78 171
15689.96 191
15691.14 191
15692.33 164
15693.51 190
15694.69 199
15695.88 214
15697.06 191
15698.25 204
15699.43 216
15700.61 211
15701.80 208
15702.98 211
15704.16 223
15705.35 234
15706.53 238
15707.72 214
15708.90 253
15710.08 235
15711.27 230
15712.45 248
15713.64 250
15714.82 252
15716.01 250
15717.19 275
15718.37 273
15719.56 236
15720.74 251
15721.93 272
15723.11 238
15724.30 235
15725.48 274
15726.67 291
15727.85 239
15729.04 207
15730.22 221
15731.41 212
15732.59 208
15733.78 192
15734.96 201
15736.15 207
15737.33 196
15738.52 199
15739.70 179
15740.89 192
15742.07 201
15743.26 233
15744.44 251
15745.63 202
15746.81 200
15748.00 220
15749.19 240
15750.37 184
15751.56 182
15752.74 193
15753.93 222
15755.11 203
15756.30 195
15757.49 202
15758.67 210
15759.86 209
15761.04 210
15762.23 191
15763.42 186
15764.60 193
15765.79 189
15766.97 190
15768.16 185
15769.35 168
15770.53 187
15771.72 178
15772.91 159
15774.09 171
15775.28 162
15776.47 203
15777.65 183
15778.84 182
15780.03 172
15781.21 174
15782.40 166
15783.59 187
15784.77 170
15785.96 165
15787.15 167
15788.33 200
15789.52 169
15790.71 156
15791.90 162
15793.08 147
15794.27 163
15795.46 161
15796.65 152
15797.83 179
15799.02 136
15800.21 140
15801.40 160
15802.58 142
15803.77 138
15804.96 164
15806.15 165
15807.33 159
15808.52 136
15809.71 141
15810.90 143
15812.09 148
15813.27 158
15814.46 150
15815.65 170
15816.84 148
15818.03 134
15819.21 153
15820.40 165
15821.59 150
15822.78 143
15823.97 170
15825.16 152
15826.34 152
15827.53 143
15828.72 173
15829.91 158
15831.10 137
15832.29 157
15833.48 143
15834.66 154
15835.85 141
15837.04 148
15838.23 136
15839.42 156
15840.61 143
15841.80 141
15842.99 144
15844.18 152
15845.37 155
15846.56 142
15847.74 135
15848.93 155
15850.12 164
15851.31 160
15852.50 162
15853.69 142
15854.88 136
15856.07 155
15857.26 154
15858.45 157
15859.64 147
15860.83 155
15862.02 164
15863.21 140
15864.40 157
15865.59 149
15866.78 150
15867.97 149
15869.16 139
15870.35 143
15871.54 132
15872.73 155
15873.92 158
15875.11 153
15876.30 141
15877.49 168
15878.68 159
15879.87 138
15881.06 131
15882.25 139
15883.44 144
15884.64 139
15885.83 139
15887.02 129
15888.21 126
15889.40 146
15890.59 144
15891.78 136
15892.97 161
15894.16 147
15895.35 159
15896.54 155
15897.74 144
15898.93 150
15900.12 155
15901.31 148
15902.50 153
15903.69 131
15904.88 152
15906.08 163
15907.27 176
15908.46 166
15909.65 150
15910.84 136
15912.03 171
15913.23 140
15914.42 153
15915.61 160
15916.80 139
15917.99 153
15919.18 152
15920.38 137
15921.57 143
15922.76 160
15923.95 136
15925.15 140
15926.34 168
15927.53 128
15928.72 128
15929.91 127
15931.11 147
15932.30 158
15933.49 128
15934.68 130
15935.88 130
15937.07 138
15938.26 141
15939.46 142
15940.65 133
15941.84 149
15943.03 139
15944.23 123
15945.42 140
15946.61 134
15947.81 129
15949.00 122
15950.19 124
15951.39 110
15952.58 103
15953.77 123
15954.97 124
15956.16 115
15957.35 123
15958.55 131
15959.74 114
15960.93 142
15962.13 130
15963.32 119
15964.51 122
15965.71 96
15966.90 119
15968.09 126
15969.29 120
15970.48 148
15971.68 159
15972.87 131
15974.06 120
15975.26 135
15976.45 120
15977.65 116
15978.84 108
15980.04 123
15981.23 125
15982.42 135
15983.62 122
15984.81 130
15986.01 149
15987.20 119
15988.40 130
15989.59 133
15990.79 128
15991.98 109
15993.18 107
15994.37 110
15995.57 110
15996.76 123
15997.96 132
15999.15 120
16000.35 113
16001.54 115
16002.74 135
16003.93 112
16005.13 110
16006.32 121
16007.52 135
16008.71 138
16009.91 126
16011.10 136
16012.30 118
16013.49 132
16014.69 142
16015.88 121
16017.08 115
16018.28 116
16019.47 109
16020.67 123
16021.86 119
16023.06 116
16024.26 110
16025.45 112
16026.65 98
16027.84 101
16029.04 130
16030.24 107
16031.43 133
16032.63 119
16033.82 116
16035.02 126
16036.22 124
16037.41 128
16038.61 108
16039.81 128
16041.00 103
16042.20 102
16043.40 147
16044.59 108
16045.79 102
16046.99 102
16048.18 116
16049.38 112
16050.58 117
16051.77 123
16052.97 102
16054.17 100
16055.37 115
16056.56 122
16057.76 118
16058.96 114
16060.15 121
16061.35 117
16062.55 126
16063.75 114
16064.94 130
16066.14 100
16067.34 91
16068.54 115
16069.73 123
16070.93 105
16072.13 134
16073.33 125
16074.52 114
16075.72 114
16076.92 109
16078.12 121
16079.32 108
16080.51 104
16081.71 145
16082.91 105
16084.11 111
16085.31 120
16086.51 121
16087.70 126
16088.90 103
16090.10 95
16091.30 114
16092.50 116
16093.70 107
16094.89 92
16096.09 105
16097.29 95
16098.49 119
16099.69 107
16100.89 113
16102.09 121
16103.29 105
16104.48 108
16105.68 116
16106.88 104
16108.08 105
16109.28 125
16110.48 111
16111.68 110
16112.88 99
16114.08 113
16115.28 112
16116.48 90
16117.68 106
16118.88 121
16120.07 108
16121.27 91
16122.47 103
16123.67 119
16124.87 124
16126.07 133
16127.27 118
16128.47 124
16129.67 104
16130.87 95
16132.07 108
16133.27 106
16134.47 115
16135.67 102
16136.87 124
16138.07 122
16139.27 126
16140.47 108
16141.67 113
16142.87 109
16144.07 96
16145.27 102
16146.48 97
16147.68 99
16148.88 127
16150.08 128
16151.28 111
16152.48 104
16153.68 113
16154.88 121
16156.08 119
16157.28 92
16158.48 114
16159.68 127
16160.88 126
16162.09 113
16163.29 117
16164.49 111
16165.69 93
16166.89 108
16168.09 111
16169.29 114
16170.49 107
16171.70 133
16172.90 130
16174.10 119
16175.30 107
16176.50 117
16177.70 112
16178.91 105
16180.11 104
16181.31 116
16182.51 106
16183.71 119
16184.91 111
16186.12 112
16187.32 97
16188.52 126
16189.72 117
16190.93 127
16192.13 109
16193.33 124
16194.53 132
16195.73 113
16196.94 97
16198.14 92
16199.34 114
16200.54 136
16201.75 124
16202.95 108
16204.15 123
16205.35 105
16206.56 129
16207.76 116
16208.96 121
16210.17 111
16211.37 105
16212.57 139
16213.77 106
16214.98 112
16216.18 113
16217.38 115
16218.59 113
16219.79 113
16220.99 108
16222.20 103
16223.40 137
16224.60 120
16225.81 115
16227.01 124
16228.21 95
16229.42 104
16230.62 123
16231.82 128
16233.03 107
16234.23 99
16235.44 115
16236.64 125
16237.84 112
16239.05 117
16240.25 136
16241.46 131
16242.66 112
16243.86 122
16245.07 118
16246.27 101
16247.48 98
16248.68 118
16249.89 108
16251.09 115
16252.29 133
16253.50 111
16254.70 121
16255.91 125
16257.11 100
16258.32 120
16259.52 101
16260.73 105
16261.93 114
16263.14 136
16264.34 119
16265.55 112
16266.75 116
16267.96 120
16269.16 114
16270.37 99
16271.57 126
16272.78 136
16273.98 134
16275.19 135
16276.39 127
16277.60 123
16278.80 140
16280.01 142
16281.21 119
16282.42 113
16283.63 110
16284.83 129
16286.04 121
16287.24 139
16288.45 108
16289.65 122
16290.86 105
16292.07 126
16293.27 128
16294.48 144
16295.68 130
16296.89 130
16298.10 165
16299.30 137
16300.51 131
16301.71 152
16302.92 169
16304.13 144
16305.33 122
16306.54 121
16307.75 141
16308.95 147
16310.16 128
16311.37 119
16312.57 144
16313.78 138
16314.99 128
16316.19 129
16317.40 157
16318.61 132
16319.81 122
16321.02 123
16322.23 126
16323.44 126
16324.64 134
16325.85 113
16327.06 127
16328.26 124
16329.47 134
16330.68 122
16331.89 120
16333.09 126
16334.30 136
16335.51 134
16336.72 109
16337.92 119
16339.13 133
16340.34 124
16341.55 103
16342.75 118
16343.96 132
16345.17 104
16346.38 113
16347.59 121
16348.79 125
16350.00 112
16351.21 104
16352.42 119
16353.63 114
16354.84 111
16356.04 129
16357.25 126
16358.46 103
16359.67 96
16360.88 117
16362.09 101
16363.29 119
16364.50 110
16365.71 103
16366.92 106
16368.13 90
16369.34 111
16370.55 99
16371.76 120
16372.96 102
16374.17 116
16375.38 120
16376.59 112
16377.80 104
16379.01 103
16380.22 123
16381.43 106
16382.64 72
16383.85 104
16385.06 126
16386.27 121
16387.47 115
16388.68 118
16389.89 111
16391.10 108
16392.31 109
16393.52 115
16394.73 96
16395.94 124
16397.15 142
16398.36 112
16399.57 116
16400.78 102
16401.99 111
16403.20 110
16404.41 102
16405.62 102
16406.83 108
16408.04 117
16409.25 97
16410.46 118
16411.67 119
16412.88 114
16414.09 101
16415.30 100
16416.52 100
16417.73 87
16418.94 123
16420.15 124
16421.36 105
16422.57 105
16423.78 112
16424.99 105
16426.20 105
16427.41 95
16428.62 107
16429.83 116
16431.05 96
16432.26 96
16433.47 90
16434.68 96
16435.89 82
16437.10 102
16438.31 99
16439.52 118
16440.74 105
16441.95 120
16443.16 111
16444.37 98
16445.58 94
16446.79 114
16448.00 120
16449.22 100
16450.43 107
16451.64 116
16452.85 95
16454.06 81
16455.28 94
16456.49 106
16457.70 108
16458.91 93
16460.12 104
16461.34 128
16462.55 122
16463.76 98
16464.97 103
16466.19 96
16467.40 97
16468.61 103
16469.82 113
16471.04 98
16472.25 110
16473.46 106
16474.67 95
16475.89 97
16477.10 79
16478.31 109
16479.52 116
16480.74 124
16481.95 87
16483.16 103
16484.38 118
16485.59 113
16486.80 101
16488.02 92
16489.23 92
16490.44 97
16491.66 120
16492.87 106
16494.08 90
16495.30 98
16496.51 133
16497.72 99
16498.94 78
16500.15 78
16501.36 102
16502.58 115
16503.79 108
16505.00 112
16506.22 98
16507.43 105
16508.65 101
16509.86 99
16511.07 75
16512.29 95
16513.50 82
16514.72 103
16515.93 83
16517.15 87
16518.36 88
16519.57 98
16520.79 84
16522.00 95
16523.22 101
16524.43 102
16525.65 90
16526.86 94
16528.08 85
16529.29 113
16530.51 109
16531.72 87
16532.93 103
16534.15 80
16535.36 98
16536.58 110
16537.79 103
16539.01 100
16540.22 96
16541.44 105
16542.65 81
16543.87 112
16545.09 113
16546.30 91
16547.52 106
16548.73 107
16549.95 105
16551.16 113
16552.38 91
16553.59 92
16554.81 104
16556.02 101
16557.24 95
16558.46 93
16559.67 102
16560.89 111
16562.10 107
16563.32 99
16564.54 107
16565.75 88
16566.97 116
16568.18 84
16569.40 104
16570.62 86
16571.83 99
16573.05 105
16574.27 93
16575.48 103
16576.70 80
16577.91 80
16579.13 94
16580.35 88
16581.56 96
16582.78 79
16584.00 88
16585.21 87
16586.43 93
16587.65 102
16588.87 104
16590.08 96
16591.30 97
16592.52 85
16593.73 85
16594.95 97
16596.17 94
16597.38 70
16598.60 87
16599.82 99
16601.04 100
16602.25 94
16603.47 103
16604.69 101
16605.91 100
16607.12 83
16608.34 106
16609.56 88
16610.78 85
16611.99 92
16613.21 110
16614.43 87
16615.65 97
16616.87 89
16618.08 116
16619.30 87
16620.52 96
16621.74 84
16622.96 87
16624.17 83
16625.39 81
16626.61 106
16627.83 91
16629.05 91
16630.27 86
16631.48 93
16632.70 90
16633.92 82
16635.14 78
16636.36 87
16637.58 98
16638.80 85
16640.02 86
16641.23 82
16642.45 99
16643.67 89
16644.89 106
16646.11 90
16647.33 93
16648.55 68
16649.77 98
16650.99 103
16652.21 91
16653.42 84
16654.64 100
16655.86 94
16657.08 82
16658.30 72
16659.52 78
16660.74 95
16661.96 88
16663.18 105
16664.40 102
16665.62 91
16666.84 90
16668.06 110
16669.28 94
16670.50 93
16671.72 89
16672.94 106
16674.16 103
16675.38 99
16676.60 98
16677.82 94
16679.04 117
16680.26 110
16681.48 111
16682.70 79
16683.92 89
16685.14 98
16686.36 108
16687.58 115
16688.80 88
16690.02 87
16691.24 92
16692.46 79
16693.69 76
16694.91 93
16696.13 80
16697.35 88
16698.57 110
16699.79 103
16701.01 77
16702.23 86
16703.45 77
16704.67 122
16705.90 92
16707.12 101
16708.34 79
16709.56 86
16710.78 103
16712.00 75
16713.22 96
16714.44 86
16715.67 100
16716.89 100
16718.11 84
16719.33 86
16720.55 83
16721.77 96
16723.00 98
16724.22 82
16725.44 97
16726.66 114
16727.88 114
16729.11 84
16730.33 85
16731.55 99
16732.77 108
16733.99 106
16735.22 108
16736.44 91
16737.66 89
16738.88 92
16740.11 91
16741.33 87
16742.55 85
16743.77 112
16745.00 80
16746.22 86
16747.44 64
16748.67 106
16749.89 102
16751.11 130
16752.33 93
16753.56 94
16754.78 94
16756.00 111
16757.23 108
16758.45 85
16759.67 100
16760.90 88
16762.12 104
16763.34 86
16764.57 94
16765.79 81
16767.01 87
16768.24 92
16769.46 89
16770.68 93
16771.91 81
16773.13 109
16774.35 90
16775.58 78
16776.80 92
16778.02 77
16779.25 95
16780.47 98
16781.70 91
16782.92 95
16784.14 84
16785.37 90
16786.59 97
16787.82 103
16789.04 83
16790.27 94
16791.49 95
16792.71 95
16793.94 92
16795.16 92
16796.39 88
16797.61 109
16798.84 94
16800.06 94
16801.29 109
16802.51 102
16803.74 104
16804.96 89
16806.19 100
16807.41 78
16808.64 107
16809.86 112
16811.09 104
16812.31 104
16813.54 108
16814.76 120
16815.99 107
16817.21 106
16818.44 96
16819.66 96
16820.89 96
16822.11 96
16823.34 99
16824.56 75
16825.79 78
16827.01 101
16828.24 97
16829.47 81
16830.69 104
16831.92 103
16833.14 94
16834.37 104
16835.60 98
16836.82 101
16838.05 105
16839.27 112
16840.50 92
16841.73 110
16842.95 105
16844.18 101
16845.40 102
16846.63 96
16847.86 87
16849.08 106
16850.31 104
16851.54 102
16852.76 86
16853.99 121
16855.22 119
16856.44 101
16857.67 97
16858.90 100
16860.12 104
16861.35 81
16862.58 98
16863.80 108
16865.03 94
16866.26 103
16867.49 100
16868.71 93
16869.94 96
16871.17 111
16872.39 131
16873.62 123
16874.85 138
16876.08 99
16877.30 119
16878.53 114
16879.76 99
16880.99 93
16882.21 123
16883.44 105
16884.67 114
16885.90 109
16887.13 103
16888.35 117
16889.58 111
16890.81 112
16892.04 105
16893.27 132
16894.49 101
16895.72 116
16896.95 107
16898.18 119
16899.41 100
16900.63 106
16901.86 103
16903.09 92
16904.32 102
16905.55 96
16906.78 103
16908.01 81
16909.23 98
16910.46 116
16911.69 93
16912.92 83
16914.15 91
16915.38 94
16916.61 97
16917.84 91
16919.06 90
16920.29 108
16921.52 91
16922.75 93
16923.98 105
16925.21 98
16926.44 104
16927.67 115
16928.90 98
16930.13 108
16931.36 105
16932.59 90
16933.82 107
16935.05 93
16936.27 92
16937.50 88
16938.73 107
16939.96 101
16941.19 105
16942.42 91
16943.65 92
16944.88 94
16946.11 105
16947.34 78
16948.57 119
16949.80 81
16951.03 94
16952.26 82
16953.49 84
16954.72 103
16955.95 93
16957.19 87
16958.42 86
16959.65 97
16960.88 78
16962.11 99
16963.34 111
16964.57 99
16965.80 94
16967.03 94
16968.26 91
16969.49 105
16970.72 85
16971.95 91
16973.18 103
16974.42 90
16975.65 96
16976.88 101
16978.11 96
16979.34 96
16980.57 99
16981.80 87
16983.03 90
16984.26 90
16985.50 104
16986.73 89
16987.96 113
16989.19 110
16990.42 108
16991.65 91
16992.89 100
16994.12 90
16995.35 81
16996.58 109
16997.81 78
16999.04 89
17000.28 85
17001.51 97
17002.74 103
17003.97 113
17005.20 97
17006.44 117
17007.67 85
17008.90 81
17010.13 110
17011.37 104
17012.60 83
17013.83 113
17015.06 98
17016.30 94
17017.53 92
17018.76 89
17019.99 93
17021.23 95
17022.46 101
17023.69 71
17024.92 90
17026.16 88
17027.39 90
17028.62 97
17029.86 96
17031.09 86
17032.32 91
17033.56 104
17034.79 90
17036.02 85
17037.26 97
17038.49 91
17039.72 96
17040.96 106
17042.19 80
17043.42 89
17044.66 86
17045.89 91
17047.12 87
17048.36 91
17049.59 93
17050.82 92
17052.06 98
17053.29 77
17054.53 82
17055.76 79
17056.99 98
17058.23 105
17059.46 95
17060.70 90
17061.93 88
17063.16 77
17064.40 82
17065.63 85
17066.87 91
17068.10 97
17069.34 96
17070.57 103
17071.81 87
17073.04 73
17074.27 81
17075.51 102
17076.74 84
17077.98 109
17079.21 97
17080.45 91
17081.68 77
17082.92 91
17084.15 108
17085.39 87
17086.62 76
17087.86 108
17089.09 103
17090.33 110
17091.56 105
17092.80 77
17094.04 85
17095.27 91
17096.51 86
17097.74 89
17098.98 89
17100.21 107
17101.45 96
17102.68 84
17103.92 76
17105.16 83
17106.39 101
17107.63 111
17108.86 81
17110.10 88
17111.33 89
17112.57 92
17113.81 78
17115.04 78
17116.28 100
17117.52 97
17118.75 89
17119.99 90
17121.22 97
17122.46 91
17123.70 88
17124.93 105
17126.17 81
17127.41 78
17128.64 63
17129.88 103
17131.12 97
17132.35 81
17133.59 68
17134.83 90
17136.06 127
17137.30 87
17138.54 74
17139.77 87
17141.01 78
17142.25 86
17143.49 97
17144.72 87
17145.96 84
17147.20 102
17148.43 112
17149.67 95
17150.91 84
17152.15 75
17153.38 90
17154.62 96
17155.86 99
17157.10 92
17158.33 91
17159.57 79
17160.81 87
17162.05 97
17163.29 74
17164.52 81
17165.76 81
17167.00 77
17168.24 79
17169.48 66
17170.71 104
17171.95 88
17173.19 91
17174.43 78
17175.67 86
17176.91 114
17178.14 110
17179.38 79
17180.62 81
17181.86 84
17183.10 96
17184.34 81
17185.57 86
17186.81 89
17188.05 76
17189.29 95
17190.53 87
17191.77 109
17193.01 89
17194.25 98
17195.49 112
17196.72 89
17197.96 84
17199.20 86
17200.44 80
17201.68 79
17202.92 83
17204.16 76
17205.40 84
17206.64 90
17207.88 87
17209.12 74
17210.36 84
17211.60 92
17212.84 95
17214.08 96
17215.32 63
17216.56 103
17217.80 102
17219.04 94
17220.28 81
17221.52 72
17222.76 78
17224.00 84
17225.24 84
17226.48 68
17227.72 73
17228.96 94
17230.20 85
17231.44 74
17232.68 73
17233.92 67
17235.16 74
17236.40 107
17237.64 83
17238.88 86
17240.12 80
17241.36 84
17242.60 94
17243.84 64
17245.08 88
17246.32 79
17247.57 78
17248.81 67
17250.05 73
17251.29 97
17252.53 100
17253.77 75
17255.01 76
17256.25 82
17257.49 92
17258.74 91
17259.98 75
17261.22 89
17262.46 99
17263.70 109
17264.94 73
17266.18 78
17267.43 83
17268.67 89
17269.91 92
17271.15 77
17272.39 84
17273.63 99
17274.88 96
17276.12 85
17277.36 92
17278.60 85
17279.84 86
17281.09 90
17282.33 92
17283.57 92
17284.81 83
17286.06 75
17287.30 83
17288.54 69
17289.78 77
17291.02 91
17292.27 94
17293.51 100
17294.75 81
17296.00 81
17297.24 85
17298.48 91
17299.72 78
17300.97 99
17302.21 86
17303.45 85
17304.70 100
17305.94 77
17307.18 97
17308.42 99
17309.67 95
17310.91 93
17312.15 91
17313.40 89
17314.64 88
17315.88 98
17317.13 92
17318.37 93
17319.61 84
17320.86 84
17322.10 95
17323.34 86
17324.59 75
17325.83 106
17327.08 105
17328.32 100
17329.56 88
17330.81 85
17332.05 102
17333.30 97
17334.54 93
17335.78 91
17337.03 85
17338.27 101
17339.52 90
17340.76 77
17342.00 71
17343.25 105
17344.49 77
17345.74 96
17346.98 86
17348.23 101
17349.47 86
17350.72 94
17351.96 100
17353.21 78
17354.45 89
17355.70 80
17356.94 86
17358.18 90
17359.43 83
17360.67 77
17361.92 82
17363.16 95
17364.41 100
17365.66 73
17366.90 85
17368.15 88
17369.39 87
17370.64 98
17371.88 86
17373.13 96
17374.37 86
17375.62 93
17376.86 72
17378.11 89
17379.35 86
17380.60 91
17381.85 82
17383.09 64
17384.34 70
17385.58 101
17386.83 79
17388.08 79
17389.32 76
17390.57 80
17391.81 73
17393.06 93
17394.31 77
17395.55 67
17396.80 89
17398.04 82
17399.29 82
17400.54 64
17401.78 80
17403.03 88
17404.28 78
17405.52 77
17406.77 77
17408.02 77
17409.26 86
17410.51 67
17411.76 65
17413.00 80
17414.25 96
17415.50 81
17416.75 75
17417.99 74
17419.24 94
17420.49 102
17421.73 77
17422.98 82
17424.23 87
17425.48 81
17426.72 82
17427.97 67
17429.22 74
17430.46 100
17431.71 74
17432.96 76
17434.21 78
17435.46 66
17436.70 69
17437.95 77
17439.20 91
17440.45 56
17441.69 74
17442.94 83
17444.19 84
17445.44 82
17446.69 92
17447.93 88
17449.18 75
17450.43 63
17451.68 63
17452.93 87
17454.18 87
17455.42 99
17456.67 89
17457.92 69
17459.17 62
17460.42 82
17461.67 78
17462.92 74
17464.16 75
17465.41 76
17466.66 63
17467.91 86
17469.16 71
17470.41 99
17471.66 81
17472.91 94
17474.16 105
17475.40 93
17476.65 79
17477.90 64
17479.15 86
17480.40 93
17481.65 90
17482.90 77
17484.15 66
17485.40 79
17486.65 76
17487.90 70
17489.15 83
17490.40 77
17491.65 66
17492.90 85
17494.15 90
17495.40 79
17496.65 63
17497.90 98
17499.15 91
17500.40 90
17501.65 57
17502.90 88
17504.15 91
17505.40 98
17506.65 99
17507.90 77
17509.15 76
17510.40 84
17511.65 94
17512.90 82
17514.15 77
17515.40 84
17516.65 90
17517.90 77
17519.15 86
17520.40 93
17521.65 78
17522.90 91
17524.15 84
17525.41 88
17526.66 75
17527.91 100
17529.16 80
17530.41 75
17531.66 81
17532.91 75
17534.16 75
17535.41 81
17536.67 67
17537.92 102
17539.17 115
17540.42 83
17541.67 66
17542.92 71
17544.17 81
17545.43 75
17546.68 83
17547.93 78
17549.18 83
17550.43 76
17551.68 64
17552.94 73
17554.19 101
17555.44 78
17556.69 91
17557.94 69
17559.20 79
17560.45 72
17561.70 77
17562.95 67
17564.21 81
17565.46 70
17566.71 55
17567.96 76
17569.21 97
17570.47 77
17571.72 87
17572.97 88
17574.22 80
17575.48 82
17576.73 73
17577.98 70
17579.24 75
17580.49 95
17581.74 74
17582.99 90
17584.25 78
17585.50 73
17586.75 86
17588.01 82
17589.26 94
17590.51 81
17591.77 90
17593.02 72
17594.27 66
17595.53 70
17596.78 64
17598.03 81
17599.29 87
17600.54 82
17601.79 81
17603.05 68
17604.30 78
17605.56 67
17606.81 67
17608.06 71
17609.32 82
17610.57 90
17611.82 67
17613.08 92
17614.33 74
17615.59 92
17616.84 80
17618.10 90
17619.35 86
17620.60 89
17621.86 80
17623.11 86
17624.37 71
17625.62 73
17626.88 82
17628.13 87
17629.39 82
17630.64 79
17631.89 86
17633.15 75
17634.40 88
17635.66 68
17636.91 82
17638.17 69
17639.42 94
17640.68 74
17641.93 75
17643.19 58
17644.44 75
17645.70 68
17646.95 72
17648.21 79
17649.47 76
17650.72 86
17651.98 79
17653.23 74
17654.49 69
17655.74 83
17657.00 97
17658.25 83
17659.51 71
17660.77 77
17662.02 94
17663.28 88
17664.53 69
17665.79 57
17667.04 80
17668.30 72
17669.56 86
17670.81 73
17672.07 76
17673.33 80
17674.58 80
17675.84 89
17677.09 89
17678.35 69
17679.61 89
17680.86 96
17682.12 79
17683.38 74
17684.63 75
17685.89 79
17687.15 76
17688.40 79
17689.66 71
17690.92 85
17692.17 98
17693.43 87
17694.69 80
17695.94 79
17697.20 80
17698.46 81
17699.72 89
17700.97 73
17702.23 79
17703.49 92
17704.74 107
17706.00 69
17707.26 78
17708.52 73
17709.77 87
17711.03 73
17712.29 92
17713.55 85
17714.80 83
17716.06 75
17717.32 73
17718.58 60
17719.84 63
17721.09 59
17722.35 82
17723.61 83
17724.87 78
17726.13 87
17727.38 81
17728.64 80
17729.90 76
17731.16 80
17732.42 75
17733.67 85
17734.93 84
17736.19 82
17737.45 90
17738.71 79
17739.97 80
17741.23 85
17742.48 79
17743.74 74
17745.00 70
17746.26 92
17747.52 67
17748.78 67
17750.04 79
17751.30 92
17752.55 89
17753.81 69
17755.07 89
17756.33 83
17757.59 75
17758.85 74
17760.11 82
17761.37 105
17762.63 68
17763.89 103
17765.15 88
17766.41 103
17767.67 61
17768.93 87
17770.19 91
17771.45 81
17772.70 78
17773.96 78
17775.22 61
17776.48 69
17777.74 77
17779.00 75
17780.26 75
17781.52 61
17782.78 62
17784.04 81
17785.30 66
17786.56 85
17787.82 72
17789.09 70
17790.35 75
17791.61 79
17792.87 72
17794.13 74
17795.39 68
17796.65 68
17797.91 70
17799.17 90
17800.43 79
17801.69 71
17802.95 73
17804.21 75
17805.47 72
17806.73 79
17808.00 70
17809.26 79
17810.52 57
17811.78 63
17813.04 79
17814.30 85
17815.56 66
17816.82 75
17818.08 84
17819.35 86
17820.61 98
17821.87 81
17823.13 65
17824.39 88
17825.65 72
17826.92 82
17828.18 76
17829.44 59
17830.70 79
17831.96 94
17833.22 88
17834.49 80
17835.75 68
17837.01 91
17838.27 73
17839.53 85
17840.80 71
17842.06 89
17843.32 90
17844.58 87
17845.85 84
17847.11 66
17848.37 73
17849.63 80
17850.89 82
17852.16 74
17853.42 75
17854.68 75
17855.95 74
17857.21 89
17858.47 71
17859.73 72
17861.00 83
17862.26 76
17863.52 65
17864.79 72
17866.05 64
17867.31 76
17868.57 92
17869.84 78
17871.10 52
17872.36 77
17873.63 88
17874.89 89
17876.15 67
17877.42 55
17878.68 84
17879.94 88
17881.21 60
17882.47 74
17883.74 84
17885.00 90
17886.26 90
17887.53 90
17888.79 70
17890.05 63
17891.32 74
17892.58 74
17893.85 82
17895.11 74
17896.37 65
17897.64 87
17898.90 79
17900.17 82
17901.43 71
17902.70 80
17903.96 78
17905.22 81
17906.49 85
17907.75 86
17909.02 73
17910.28 70
17911.55 74
17912.81 81
17914.08 79
17915.34 76
17916.61 89
17917.87 79
17919.14 84
17920.40 85
17921.67 70
17922.93 76
17924.20 80
17925.46 62
17926.73 57
17927.99 76
17929.26 64
17930.52 70
17931.79 67
17933.05 63
17934.32 68
17935.58 68
17936.85 57
17938.12 70
17939.38 95
17940.65 79
17941.91 60
17943.18 79
17944.44 80
17945.71 58
17946.98 78
17948.24 76
17949.51 71
17950.77 75
17952.04 65
17953.31 68
17954.57 69
17955.84 73
17957.10 69
17958.37 67
17959.64 77
17960.90 78
17962.17 62
17963.44 72
17964.70 70
17965.97 55
17967.24 69
17968.50 66
17969.77 71
17971.04 57
17972.30 70
17973.57 69
17974.84 75
17976.10 63
17977.37 83
17978.64 73
17979.91 74
17981.17 79
17982.44 68
17983.71 62
17984.97 65
17986.24 76
17987.51 64
17988.78 58
17990.04 83
17991.31 72
17992.58 64
17993.85 62
17995.11 69
17996.38 82
17997.65 77
17998.92 92
18000.18 63
18001.45 74
18002.72 68
18003.99 56
18005.26 81
18006.52 67
18007.79 70
18009.06 70
18010.33 74
18011.60 71
18012.86 65
18014.13 66
18015.40 82
18016.67 78
18017.94 78
18019.21 58
18020.47 89
18021.74 66
18023.01 78
18024.28 85
18025.55 59
18026.82 65
18028.09 65
18029.36 84
18030.62 69
18031.89 75
18033.16 79
18034.43 98
18035.70 88
18036.97 62
18038.24 76
18039.51 68
18040.78 74
18042.05 74
18043.32 81
18044.59 66
18045.85 68
18047.12 93
18048.39 85
18049.66 80
18050.93 60
18052.20 70
18053.47 88
18054.74 77
18056.01 69
18057.28 67
18058.55 82
18059.82 73
18061.09 73
18062.36 65
18063.63 69
18064.90 68
18066.17 83
18067.44 78
18068.71 75
18069.98 59
18071.25 71
18072.52 92
18073.79 87
18075.06 77
18076.33 59
18077.60 81
18078.87 67
18080.15 76
18081.42 72
18082.69 68
18083.96 82
18085.23 80
18086.50 63
18087.77 82
18089.04 63
18090.31 63
18091.58 66
18092.85 82
18094.12 80
18095.40 50
18096.67 80
18097.94 74
18099.21 72
18100.48 76
18101.75 81
18103.02 70
18104.30 66
18105.57 77
18106.84 72
18108.11 68
18109.38 72
18110.65 65
18111.92 84
18113.20 80
18114.47 81
18115.74 73
18117.01 55
18118.28 60
18119.56 70
18120.83 72
18122.10 68
18123.37 80
18124.64 81
18125.92 72
18127.19 57
18128.46 63
18129.73 96
18131.01 80
18132.28 74
18133.55 67
18134.82 75
18136.10 71
18137.37 74
18138.64 74
18139.91 80
18141.19 65
18142.46 62
18143.73 98
18145.01 80
18146.28 77
18147.55 75
18148.82 69
18150.10 65
18151.37 57
18152.64 69
18153.92 76
18155.19 72
18156.46 66
18157.74 75
18159.01 63
18160.28 66
18161.56 77
18162.83 82
18164.10 69
18165.38 85
18166.65 77
18167.93 67
18169.20 56
18170.47 69
18171.75 76
18173.02 83
18174.29 74
18175.57 98
18176.84 86
18178.12 91
18179.39 55
18180.66 68
18181.94 76
18183.21 74
18184.49 80
18185.76 77
18187.04 64
18188.31 70
18189.59 77
18190.86 71
18192.13 65
18193.41 74
18194.68 75
18195.96 76
18197.23 67
18198.51 67
18199.78 85
18201.06 77
18202.33 89
18203.61 86
18204.88 64
18206.16 75
18207.43 76
18208.71 76
18209.98 63
18211.26 75
18212.53 69
18213.81 71
18215.08 77
18216.36 71
18217.63 62
18218.91 71
18220.19 80
18221.46 78
18222.74 64
18224.01 80
18225.29 73
18226.56 74
18227.84 69
18229.12 65
18230.39 79
18231.67 81
18232.94 70
18234.22 70
18235.50 69
18236.77 58
18238.05 68
18239.32 73
18240.60 61
18241.88 66
18243.15 74
18244.43 85
18245.71 64
18246.98 70
18248.26 69
18249.54 56
18250.81 63
18252.09 67
18253.37 74
18254.64 75
18255.92 74
18257.20 64
18258.47 65
18259.75 65
18261.03 77
18262.30 72
18263.58 78
18264.86 69
18266.13 79
18267.41 66
18268.69 73
18269.97 80
18271.24 63
18272.52 65
18273.80 66
18275.08 68
18276.35 66
18277.63 65
18278.91 90
18280.19 75
18281.46 67
18282.74 64
18284.02 57
18285.30 83
18286.58 80
18287.85 71
18289.13 73
18290.41 76
18291.69 85
18292.97 64
18294.24 62
18295.52 62
18296.80 62
18298.08 72
18299.36 73
18300.63 61
18301.91 59
18303.19 63
18304.47 89
18305.75 76
18307.03 57
18308.31 59
18309.58 69
18310.86 67
18312.14 59
18313.42 55
18314.70 65
18315.98 77
18317.26 80
18318.54 59
18319.82 59
18321.09 64
18322.37 94
18323.65 67
18324.93 71
18326.21 69
18327.49 73
18328.77 65
18330.05 70
18331.33 59
18332.61 54
18333.89 67
18335.17 83
18336.45 66
18337.73 75
18339.01 61
18340.29 72
18341.57 54
18342.85 68
18344.13 78
18345.41 65
18346.69 72
18347.97 66
18349.25 77
18350.53 87
18351.81 66
18353.09 69
18354.37 55
18355.65 74
18356.93 68
18358.21 72
18359.49 64
18360.77 88
18362.05 98
18363.33 80
18364.61 68
18365.89 65
18367.17 82
18368.45 61
18369.73 52
18371.01 62
18372.29 73
18373.58 96
18374.86 82
18376.14 75
18377.42 59
18378.70 70
18379.98 73
18381.26 74
18382.54 75
18383.82 69
18385.11 66
18386.39 60
18387.67 61
18388.95 51
18390.23 52
18391.51 74
18392.79 57
18394.08 47
18395.36 83
18396.64 81
18397.92 80
18399.20 66
18400.49 65
18401.77 70
18403.05 69
18404.33 66
18405.61 64
18406.90 69
18408.18 68
18409.46 93
18410.74 74
18412.02 67
18413.31 64
18414.59 77
18415.87 72
18417.15 71
18418.44 71
18419.72 65
18421.00 71
18422.28 78
18423.57 78
18424.85 74
18426.13 68
18427.41 66
18428.70 55
18429.98 53
18431.26 66
18432.55 82
18433.83 98
18435.11 82
18436.40 53
18437.68 63
18438.96 82
18440.25 78
18441.53 76
18442.81 68
18444.10 74
18445.38 84
18446.66 74
18447.95 59
18449.23 79
18450.51 91
18451.80 67
18453.08 82
18454.36 61
18455.65 52
18456.93 79
18458.22 79
18459.50 65
18460.78 69
18462.07 70
18463.35 72
18464.64 69
18465.92 59
18467.20 58
18468.49 65
18469.77 78
18471.06 69
18472.34 79
18473.63 70
18474.91 58
18476.19 87
18477.48 67
18478.76 71
18480.05 69
18481.33 63
18482.62 69
18483.90 68
18485.19 69
18486.47 73
18487.76 52
18489.04 65
18490.33 60
18491.61 83
18492.90 68
18494.18 69
18495.47 62
18496.75 73
18498.04 77
18499.32 72
18500.61 79
18501.89 62
18503.18 67
18504.46 66
18505.75 66
18507.04 58
18508.32 69
18509.61 63
18510.89 66
18512.18 62
18513.46 59
18514.75 68
18516.04 75
18517.32 78
18518.61 64
18519.89 69
18521.18 68
18522.47 66
18523.75 80
18525.04 69
18526.32 68
18527.61 77
18528.90 71
18530.18 68
18531.47 62
18532.76 68
18534.04 67
18535.33 77
18536.62 81
18537.90 67
18539.19 58
18540.48 79
18541.76 81
18543.05 69
18544.34 57
18545.62 57
18546.91 92
18548.20 75
18549.48 72
18550.77 78
18552.06 60
18553.35 74
18554.63 71
18555.92 60
18557.21 52
18558.50 68
18559.78 85
18561.07 63
18562.36 79
18563.65 78
18564.93 76
18566.22 80
18567.51 75
18568.80 78
18570.08 65
18571.37 78
18572.66 79
18573.95 82
18575.24 88
18576.52 72
18577.81 67
18579.10 66
18580.39 62
18581.68 75
18582.96 72
18584.25 58
18585.54 80
18586.83 72
18588.12 90
18589.41 55
18590.69 73
18591.98 95
18593.27 79
18594.56 73
18595.85 72
18597.14 78
18598.43 60
18599.71 66
18601.00 63
18602.29 68
18603.58 73
18604.87 80
18606.16 79
18607.45 57
18608.74 77
18610.03 64
18611.32 78
18612.61 72
18613.89 76
18615.18 79
18616.47 79
18617.76 83
18619.05 69
18620.34 79
18621.63 81
18622.92 73
18624.21 62
18625.50 58
18626.79 76
18628.08 64
18629.37 67
18630.66 77
18631.95 69
18633.24 96
18634.53 77
18635.82 85
18637.11 65
18638.40 63
18639.69 73
18640.98 55
18642.27 66
18643.56 64
18644.85 66
18646.14 69
18647.43 71
18648.72 55
18650.01 67
18651.30 67
18652.59 59
18653.89 74
18655.18 73
18656.47 66
18657.76 74
18659.05 86
18660.34 83
18661.63 67
18662.92 80
18664.21 60
18665.50 73
18666.79 79
18668.09 83
18669.38 78
18670.67 48
18671.96 67
18673.25 71
18674.54 73
18675.83 59
18677.13 66
18678.42 71
18679.71 64
18681.00 58
18682.29 62
18683.58 73
18684.88 53
18686.17 51
18687.46 61
18688.75 74
18690.04 66
18691.33 71
18692.63 80
18693.92 67
18695.21 55
18696.50 65
18697.80 73
18699.09 71
18700.38 64
18701.67 84
18702.96 87
18704.26 78
18705.55 75
18706.84 58
18708.13 75
18709.43 64
18710.72 71
18712.01 63
18713.31 64
18714.60 54
18715.89 69
18717.18 71
18718.48 79
18719.77 50
18721.06 64
18722.36 81
18723.65 70
18724.94 63
18726.24 48
18727.53 59
18728.82 83
18730.12 68
18731.41 60
18732.70 48
18734.00 84
18735.29 91
18736.58 87
18737.88 59
18739.17 71
18740.46 91
18741.76 76
18743.05 56
18744.34 63
18745.64 50
18746.93 74
18748.23 69
18749.52 61
18750.81 71
18752.11 58
18753.40 71
18754.70 62
18755.99 61
18757.29 79
18758.58 70
18759.87 60
18761.17 61
18762.46 75
18763.76 66
18765.05 66
18766.35 75
18767.64 59
18768.94 65
18770.23 65
18771.53 46
18772.82 57
18774.11 46
18775.41 51
18776.70 79
18778.00 74
18779.29 82
18780.59 58
18781.89 61
18783.18 78
18784.48 53
18785.77 72
18787.07 70
18788.36 68
18789.66 74
18790.95 57
18792.25 80
18793.54 54
18794.84 58
18796.13 70
18797.43 67
18798.73 50
18800.02 49
18801.32 70
18802.61 76
18803.91 72
18805.20 59
18806.50 56
18807.80 71
18809.09 87
18810.39 69
18811.69 71
18812.98 60
18814.28 65
18815.57 89
18816.87 71
18818.17 60
18819.46 64
18820.76 68
18822.06 58
18823.35 62
18824.65 52
18825.95 82
18827.24 80
18828.54 61
18829.84 70
18831.13 59
18832.43 72
18833.73 61
18835.02 73
18836.32 54
18837.62 74
18838.91 70
18840.21 70
18841.51 71
18842.81 64
18844.10 83
18845.40 63
18846.70 62
18848.00 71
18849.29 51
18850.59 66
18851.89 71
18853.19 53
18854.48 69
18855.78 70
18857.08 70
18858.38 73
18859.67 63
18860.97 43
18862.27 67
18863.57 73
18864.87 65
18866.16 52
18867.46 60
18868.76 79
18870.06 69
18871.36 67
18872.66 46
18873.95 61
18875.25 67
18876.55 52
18877.85 53
18879.15 58
18880.45 55
18881.74 53
18883.04 66
18884.34 58
18885.64 60
18886.94 69
18888.24 50
18889.54 65
18890.84 51
18892.13 48
18893.43 61
18894.73 74
18896.03 63
18897.33 55
18898.63 61
18899.93 65
18901.23 58
18902.53 63
18903.83 64
18905.13 71
18906.43 81
18907.73 72
18909.02 48
18910.32 73
18911.62 61
18912.92 64
18914.22 57
18915.52 80
18916.82 56
18918.12 68
18919.42 55
18920.72 59
18922.02 51
18923.32 53
18924.62 49
18925.92 59
18927.22 68
18928.52 54
18929.82 65
18931.12 51
18932.42 60
18933.72 64
18935.02 58
18936.32 57
18937.63 72
18938.93 54
18940.23 65
18941.53 64
18942.83 62
18944.13 66
18945.43 59
18946.73 60
18948.03 60
18949.33 73
18950.63 53
18951.93 64
18953.23 67
18954.54 69
18955.84 48
18957.14 71
18958.44 69
18959.74 63
18961.04 58
18962.34 67
18963.64 51
18964.95 65
18966.25 62
18967.55 56
18968.85 52
18970.15 60
18971.45 58
18972.76 59
18974.06 65
18975.36 50
18976.66 63
18977.96 76
18979.27 67
18980.57 61
18981.87 59
18983.17 54
18984.47 70
18985.78 69
18987.08 51
18988.38 64
18989.68 75
18990.98 66
18992.29 65
18993.59 80
18994.89 62
18996.19 68
18997.50 56
18998.80 61
19000.10 64
19001.40 73
19002.71 65
19004.01 68
19005.31 56
19006.62 53
19007.92 67
19009.22 56
19010.53 76
19011.83 55
19013.13 73
19014.43 73
19015.74 70
19017.04 67
19018.34 54
19019.65 77
19020.95 74
19022.25 64
19023.56 51
19024.86 67
19026.16 66
19027.47 62
19028.77 56
19030.08 61
19031.38 69
19032.68 76
19033.99 59
19035.29 59
19036.59 51
19037.90 81
19039.20 79
19040.51 73
19041.81 66
19043.11 72
19044.42 77
19045.72 64
19047.03 66
19048.33 55
19049.64 63
19050.94 87
19052.25 89
19053.55 55
19054.85 52
19056.16 72
19057.46 65
19058.77 64
19060.07 62
19061.38 71
19062.68 95
19063.99 83
19065.29 51
19066.60 60
19067.90 73
19069.21 68
19070.51 60
19071.82 64
19073.12 55
19074.43 72
19075.73 68
19077.04 66
19078.34 58
19079.65 75
19080.95 77
19082.26 78
19083.57 62
19084.87 45
19086.18 59
19087.48 46
19088.79 60
19090.09 59
19091.40 72
19092.71 64
19094.01 82
19095.32 66
19096.62 67
19097.93 51
19099.24 70
19100.54 64
19101.85 57
19103.15 68
19104.46 67
19105.77 69
19107.07 66
19108.38 66
19109.69 60
19110.99 96
19112.30 73
19113.60 74
19114.91 49
19116.22 75
19117.52 77
19118.83 75
19120.14 58
19121.45 61
19122.75 86
19124.06 71
19125.37 59
19126.67 55
19127.98 68
19129.29 65
19130.59 75
19131.90 65
19133.21 52
19134.52 50
19135.82 80
19137.13 61
19138.44 74
19139.75 67
19141.05 87
19142.36 74
19143.67 80
19144.98 76
19146.28 72
19147.59 73
19148.90 62
19150.21 75
19151.51 62
19152.82 69
19154.13 73
19155.44 72
19156.75 68
19158.05 73
19159.36 67
19160.67 74
19161.98 66
19163.29 73
19164.60 66
19165.90 68
19167.21 60
19168.52 57
19169.83 51
19171.14 67
19172.45 73
19173.75 68
19175.06 63
19176.37 57
19177.68 70
19178.99 64
19180.30 56
19181.61 76
19182.92 65
19184.23 69
19185.53 62
19186.84 60
19188.15 70
19189.46 80
19190.77 62
19192.08 68
19193.39 62
19194.70 56
19196.01 50
19197.32 74
19198.63 52
19199.94 62
19201.25 71
19202.56 81
19203.87 60
19205.17 58
19206.48 57
19207.79 79
19209.10 63
19210.41 51
19211.72 81
19213.03 56
19214.34 64
19215.65 60
19216.96 72
19218.27 68
19219.58 60
19220.89 43
19222.21 68
19223.52 57
19224.83 60
19226.14 67
19227.45 49
19228.76 66
19230.07 67
19231.38 71
19232.69 74
19234.00 69
19235.31 67
19236.62 72
19237.93 44
19239.24 80
19240.55 66
19241.86 76
19243.18 56
19244.49 67
19245.80 62
19247.11 77
19248.42 70
19249.73 62
19251.04 56
19252.35 62
19253.67 74
19254.98 61
19256.29 54
19257.60 52
19258.91 61
19260.22 64
19261.53 71
19262.85 61
19264.16 66
19265.47 62
19266.78 69
19268.09 67
19269.40 45
19270.72 66
19272.03 67
19273.34 67
19274.65 54
19275.96 70
19277.28 60
19278.59 68
19279.90 63
19281.21 71
19282.53 48
19283.84 69
19285.15 59
19286.46 69
19287.78 55
19289.09 63
19290.40 59
19291.71 68
19293.03 55
19294.34 48
19295.65 65
19296.96 63
19298.28 67
19299.59 60
19300.90 64
19302.22 66
19303.53 67
19304.84 46
19306.16 75
19307.47 59
19308.78 66
19310.10 65
19311.41 67
19312.72 52
19314.04 49
19315.35 58
19316.66 61
19317.98 77
19319.29 52
19320.60 68
19321.92 63
19323.23 70
19324.54 63
19325.86 49
19327.17 59
19328.49 60
19329.80 64
19331.11 48
19332.43 71
19333.74 72
19335.06 57
19336.37 53
19337.68 52
19339.00 52
19340.31 68
19341.63 57
19342.94 76
19344.26 58
19345.57 80
19346.89 68
19348.20 70
19349.51 64
19350.83 59
19352.14 57
19353.46 52
19354.77 59
19356.09 50
19357.40 52
19358.72 46
19360.03 61
19361.35 49
19362.66 54
19363.98 49
19365.29 58
19366.61 53
19367.92 48
19369.24 60
19370.55 63
19371.87 52
19373.19 51
19374.50 51
19375.82 70
19377.13 76
19378.45 52
19379.76 61
19381.08 42
19382.39 54
19383.71 53
19385.03 61
19386.34 63
19387.66 63
19388.97 54
19390.29 65
19391.61 63
19392.92 57
19394.24 74
19395.55 54
19396.87 53
19398.19 49
19399.50 43
19400.82 61
19402.14 62
19403.45 45
19404.77 68
19406.09 63
19407.40 64
19408.72 55
19410.04 59
19411.35 52
19412.67 59
19413.99 74
19415.30 53
19416.62 72
19417.94 56
19419.25 64
19420.57 74
19421.89 61
19423.21 47
19424.52 44
19425.84 57
19427.16 64
19428.47 61
19429.79 47
19431.11 57
19432.43 73
19433.74 60
19435.06 58
19436.38 60
19437.70 52
19439.01 67
19440.33 67
19441.65 71
19442.97 69
19444.29 66
19445.60 61
19446.92 64
19448.24 72
19449.56 64
19450.88 57
19452.19 58
19453.51 58
19454.83 61
19456.15 60
19457.47 75
19458.78 69
19460.10 80
19461.42 53
19462.74 57
19464.06 68
19465.38 66
19466.70 61
19468.01 58
19469.33 70
19470.65 66
19471.97 64
19473.29 61
19474.61 47
19475.93 60
19477.25 47
19478.57 72
19479.88 65
19481.20 71
19482.52 59
19483.84 65
19485.16 66
19486.48 74
19487.80 59
19489.12 63
19490.44 71
19491.76 71
19493.08 70
19494.40 51
19495.72 63
19497.04 68
19498.36 64
19499.68 62
19501.00 58
19502.32 54
19503.64 66
19504.96 56
19506.28 46
19507.60 60
19508.92 71
19510.24 69
19511.56 60
19512.88 83
19514.20 79
19515.52 62
19516.84 51
19518.16 61
19519.48 63
19520.80 56
19522.12 44
19523.44 79
19524.76 55
19526.08 56
19527.40 65
19528.72 54
19530.04 57
19531.36 66
19532.68 61
19534.00 67
19535.33 63
19536.65 42
19537.97 62
19539.29 57
19540.61 52
19541.93 57
19543.25 58
19544.57 50
19545.89 60
19547.22 57
19548.54 59
19549.86 56
19551.18 58
19552.50 64
19553.82 55
19555.15 45
19556.47 55
19557.79 56
19559.11 58
19560.43 58
19561.75 60
19563.08 63
19564.40 57
19565.72 60
19567.04 52
19568.36 59
19569.69 56
19571.01 80
19572.33 58
19573.65 53
19574.97 54
19576.30 49
19577.62 66
19578.94 59
19580.26 39
19581.59 50
19582.91 49
19584.23 49
19585.55 60
19586.88 59
19588.20 70
19589.52 59
19590.85 81
19592.17 69
19593.49 72
19594.81 64
19596.14 62
19597.46 65
19598.78 50
19600.11 57
19601.43 67
19602.75 76
19604.08 71
19605.40 47
19606.72 56
19608.05 64
19609.37 78
19610.69 62
19612.02 57
19613.34 52
19614.66 76
19615.99 70
19617.31 64
19618.64 51
19619.96 58
19621.28 79
19622.61 65
19623.93 52
19625.26 55
19626.58 51
19627.90 72
19629.23 64
19630.55 59
19631.88 65
19633.20 66
19634.52 56
19635.85 62
19637.17 44
19638.50 63
19639.82 71
19641.15 71
19642.47 54
19643.80 46
19645.12 67
19646.45 77
19647.77 74
19649.09 59
19650.42 55
19651.74 58
19653.07 57
19654.39 60
19655.72 50
19657.04 66
19658.37 63
19659.69 65
19661.02 88
19662.35 51
19663.67 55
19665.00 69
19666.32 44
19667.65 60
19668.97 44
19670.30 66
19671.62 54
19672.95 67
19674.27 49
19675.60 61
19676.93 62
19678.25 56
19679.58 50
19680.90 62
19682.23 72
19683.56 60
19684.88 71
19686.21 66
19687.53 75
19688.86 73
19690.19 69
19691.51 63
19692.84 47
19694.16 58
19695.49 65
19696.82 59
19698.14 55
19699.47 49
19700.80 62
19702.12 75
19703.45 48
19704.78 55
19706.10 58
19707.43 76
19708.76 57
19710.08 60
19711.41 55
19712.74 54
19714.06 71
19715.39 56
19716.72 50
19718.05 43
19719.37 63
19720.70 53
19722.03 64
19723.35 47
19724.68 71
19726.01 57
19727.34 59
19728.66 56
19729.99 56
19731.32 70
19732.65 60
19733.98 66
19735.30 63
19736.63 72
19737.96 66
19739.29 57
19740.61 60
19741.94 60
19743.27 70
19744.60 56
19745.93 66
19747.25 61
19748.58 70
19749.91 59
19751.24 53
19752.57 56
19753.90 67
19755.22 52
19756.55 56
19757.88 60
19759.21 59
19760.54 71
19761.87 50
19763.20 58
19764.52 60
19765.85 57
19767.18 62
19768.51 56
19769.84 56
19771.17 64
19772.50 55
19773.83 61
19775.16 55
19776.48 57
19777.81 61
19779.14 62
19780.47 52
19781.80 63
19783.13 49
19784.46 57
19785.79 58
19787.12 52
19788.45 51
19789.78 51
19791.11 62
19792.44 50
19793.77 59
19795.10 69
19796.43 53
19797.76 48
19799.09 45
19800.42 54
19801.75 62
19803.08 53
19804.41 50
19805.74 65
19807.07 79
19808.40 53
19809.73 54
19811.06 56
19812.39 47
19813.72 62
19815.05 67
19816.38 63
19817.71 42
19819.04 56
19820.37 71
19821.70 69
19823.03 54
19824.36 70
19825.69 69
19827.02 73
19828.35 67
19829.69 47
19831.02 77
19832.35 69
19833.68 69
19835.01 63
19836.34 51
19837.67 53
19839.00 78
19840.33 51
19841.67 52
19843.00 54
19844.33 83
19845.66 71
19846.99 65
19848.32 51
19849.65 66
19850.99 77
19852.32 66
19853.65 76
19854.98 68
19856.31 69
19857.64 71
19858.98 59
19860.31 50
19861.64 48
19862.97 56
19864.30 63
19865.64 52
19866.97 64
19868.30 46
19869.63 77
19870.97 61
19872.30 52
19873.63 75
19874.96 65
19876.29 52
19877.63 44
19878.96 61
19880.29 53
19881.63 70
19882.96 58
19884.29 43
19885.62 54
19886.96 67
19888.29 68
19889.62 63
19890.95 64
19892.29 53
19893.62 63
19894.95 65
19896.29 43
19897.62 60
19898.95 51
19900.29 69
19901.62 67
19902.95 64
19904.29 58
19905.62 61
19906.95 47
19908.29 54
19909.62 49
19910.95 56
19912.29 46
19913.62 45
19914.96 60
19916.29 52
19917.62 58
19918.96 60
19920.29 61
19921.63 58
19922.96 59
19924.29 72
19925.63 70
19926.96 57
19928.30 60
19929.63 61
19930.96 51
19932.30 57
19933.63 51
19934.97 93
19936.30 61
19937.64 52
19938.97 52
19940.31 55
19941.64 63
19942.98 58
19944.31 74
19945.64 53
19946.98 59
19948.31 57
19949.65 50
19950.98 69
19952.32 60
19953.65 62
19954.99 61
19956.32 54
19957.66 52
19959.00 54
19960.33 58
19961.67 63
19963.00 52
19964.34 40
19965.67 59
19967.01 55
19968.34 43
19969.68 72
19971.01 61
19972.35 64
19973.69 58
19975.02 53
19976.36 53
19977.69 50
19979.03 73
19980.37 60
19981.70 52
19983.04 58
19984.37 50
19985.71 62
19987.05 71
19988.38 56
19989.72 64
19991.05 67
19992.39 61
19993.73 71
19995.06 67
19996.40 47
19997.74 53
19999.07 60
20000.41 54
20001.75 67
20003.08 67
20004.42 56
20005.76 60
20007.09 59
20008.43 59
20009.77 50
20011.10 75
20012.44 63
20013.78 69
20015.12 70
20016.45 68
20017.79 60
20019.13 71
20020.47 57
20021.80 55
20023.14 43
20024.48 63
20025.81 53
20027.15 62
20028.49 57
20029.83 63
20031.17 76
20032.50 61
20033.84 69
20035.18 74
20036.52 50
20037.85 56
20039.19 77
20040.53 49
20041.87 48
20043.21 43
20044.54 72
20045.88 49
20047.22 51
20048.56 46
20049.90 56
20051.24 68
20052.57 49
20053.91 58
20055.25 66
20056.59 69
20057.93 51
20059.27 51
20060.61 67
20061.94 75
20063.28 61
20064.62 57
20065.96 54
20067.30 57
20068.64 72
20069.98 64
20071.32 65
20072.66 62
20073.99 79
20075.33 67
20076.67 56
20078.01 67
20079.35 75
20080.69 64
20082.03 53
20083.37 44
20084.71 48
20086.05 64
20087.39 64
20088.73 52
20090.07 47
20091.41 57
20092.75 57
20094.09 49
20095.43 51
20096.77 47
20098.11 60
20099.45 80
20100.79 56
20102.13 62
20103.47 44
20104.81 54
20106.15 57
20107.49 53
20108.83 56
20110.17 58
20111.51 60
20112.85 45
20114.19 56
20115.53 69
20116.87 56
20118.21 58
20119.55 51
20120.89 50
20122.23 50
20123.57 49
20124.91 68
20126.25 46
20127.60 53
20128.94 64
