# Supplementary material for: MALDI-TOF MS typing enables the classification of brewing yeasts of the genus Saccharomyces to major beer styles
Source: PLoS One. 2017 Aug 9;12(8):e0181694. doi: 10.1371/journal.pone.0181694 (PMC5549903; doi:10.1371/journal.pone.0181694)
Supplement: S15 File — The directory includes 90 raw files and was zipped to “.zip”; the folder has three strains with 30 spectra per strain; S1 Text explains the raw files with an example and Table 1 represents the yeast strains used within the experiment. (ZIP) [file pone.0181694.s018.zip › 43-45/30667-214-OG-WB-WB-YPG-18h-E-E_2015-10-27__0_C6_1.dat]

1999.49 4299
1999.91 4399
2000.33 4401
2000.75 4353
2001.17 4482
2001.59 4494
2002.02 4269
2002.44 4190
2002.86 4140
2003.28 4063
2003.70 3996
2004.13 3785
2004.55 3916
2004.97 4114
2005.39 4094
2005.81 3931
2006.24 4058
2006.66 4208
2007.08 4090
2007.50 3969
2007.93 3982
2008.35 4111
2008.77 4244
2009.19 4131
2009.62 4077
2010.04 3988
2010.46 4062
2010.88 4006
2011.31 3959
2011.73 3891
2012.15 3852
2012.58 3940
2013.00 4013
2013.42 3631
2013.84 3765
2014.27 3866
2014.69 3749
2015.11 3625
2015.54 3683
2015.96 3868
2016.38 3935
2016.81 4019
2017.23 4032
2017.65 4017
2018.08 4106
2018.50 3979
2018.92 4243
2019.35 4521
2019.77 4312
2020.19 4207
2020.62 4282
2021.04 4270
2021.47 4269
2021.89 4018
2022.31 4061
2022.74 4097
2023.16 3981
2023.59 3970
2024.01 3836
2024.43 3966
2024.86 4072
2025.28 4151
2025.71 3765
2026.13 3651
2026.55 3847
2026.98 3946
2027.40 3920
2027.83 3813
2028.25 3884
2028.68 3718
2029.10 3982
2029.53 3859
2029.95 3863
2030.38 4132
2030.80 3931
2031.23 4110
2031.65 4127
2032.08 4215
2032.50 4246
2032.93 4524
2033.35 4478
2033.78 4445
2034.20 4504
2034.63 4291
2035.05 4364
2035.48 4206
2035.90 4027
2036.33 4049
2036.75 3885
2037.18 4092
2037.60 4230
2038.03 3900
2038.45 3964
2038.88 4108
2039.31 4082
2039.73 3921
2040.16 3848
2040.58 3894
2041.01 3686
2041.43 3908
2041.86 3872
2042.29 3994
2042.71 3965
2043.14 3876
2043.56 3844
2043.99 3874
2044.42 4080
2044.84 4019
2045.27 4105
2045.70 4193
2046.12 4254
2046.55 4327
2046.98 4342
2047.40 4473
2047.83 4402
2048.25 4489
2048.68 4625
2049.11 4587
2049.53 4498
2049.96 4490
2050.39 4318
2050.82 4269
2051.24 3996
2051.67 4070
2052.10 4107
2052.52 4330
2052.95 4085
2053.38 3802
2053.80 4015
2054.23 4088
2054.66 4233
2055.09 3930
2055.51 4028
2055.94 4050
2056.37 4015
2056.80 4162
2057.22 4175
2057.65 3948
2058.08 4141
2058.51 4286
2058.93 4227
2059.36 4413
2059.79 4154
2060.22 4072
2060.65 4062
2061.07 4131
2061.50 4254
2061.93 4305
2062.36 4350
2062.79 4477
2063.21 4545
2063.64 4588
2064.07 5130
2064.50 5146
2064.93 4946
2065.36 5183
2065.78 5206
2066.21 5112
2066.64 5387
2067.07 5552
2067.50 5148
2067.93 5095
2068.36 4746
2068.78 4386
2069.21 4437
2069.64 4157
2070.07 4021
2070.50 4063
2070.93 3921
2071.36 4040
2071.79 3980
2072.22 4116
2072.64 4181
2073.07 4113
2073.50 3976
2073.93 4074
2074.36 4126
2074.79 4268
2075.22 4101
2075.65 4101
2076.08 4087
2076.51 4263
2076.94 4297
2077.37 4218
2077.80 4105
2078.23 4116
2078.66 4108
2079.09 4208
2079.52 4053
2079.95 4209
2080.38 4194
2080.81 4157
2081.24 4067
2081.67 4203
2082.10 4130
2082.53 4038
2082.96 4035
2083.39 4003
2083.82 3836
2084.25 3892
2084.68 4014
2085.11 3830
2085.54 3812
2085.97 3814
2086.40 3904
2086.83 3967
2087.26 3973
2087.69 3903
2088.12 3858
2088.55 3787
2088.99 3820
2089.42 3837
2089.85 3874
2090.28 3942
2090.71 3947
2091.14 3780
2091.57 3696
2092.00 3973
2092.43 3931
2092.86 4076
2093.30 4051
2093.73 3833
2094.16 3904
2094.59 3922
2095.02 3758
2095.45 3727
2095.88 3718
2096.32 3682
2096.75 3578
2097.18 3494
2097.61 3656
2098.04 3731
2098.47 3836
2098.91 3737
2099.34 3640
2099.77 3553
2100.20 3565
2100.63 3646
2101.07 3718
2101.50 3711
2101.93 3684
2102.36 3655
2102.80 3921
2103.23 3909
2103.66 3811
2104.09 3842
2104.52 3785
2104.96 3989
2105.39 4246
2105.82 4093
2106.25 4416
2106.69 4251
2107.12 4275
2107.55 4352
2107.99 4343
2108.42 4287
2108.85 4230
2109.28 4114
2109.72 4099
2110.15 4065
2110.58 3992
2111.02 3989
2111.45 3925
2111.88 3803
2112.32 3769
2112.75 3712
2113.18 3871
2113.62 3907
2114.05 3748
2114.48 3742
2114.92 3637
2115.35 3702
2115.78 3590
2116.22 3546
2116.65 3658
2117.08 3852
2117.52 3689
2117.95 3576
2118.39 3727
2118.82 3613
2119.25 3564
2119.69 3624
2120.12 3822
2120.56 3777
2120.99 3875
2121.42 3806
2121.86 3717
2122.29 3761
2122.73 3726
2123.16 3696
2123.60 3740
2124.03 3851
2124.46 3761
2124.90 3627
2125.33 3482
2125.77 3716
2126.20 3949
2126.64 3824
2127.07 3868
2127.51 3755
2127.94 3781
2128.38 3732
2128.81 3840
2129.25 3846
2129.68 3836
2130.12 3926
2130.55 3734
2130.99 4035
2131.42 3958
2131.86 4006
2132.29 3932
2132.73 3887
2133.16 4047
2133.60 4065
2134.03 3855
2134.47 3870
2134.91 3862
2135.34 3831
2135.78 3893
2136.21 3883
2136.65 3919
2137.08 3966
2137.52 3957
2137.96 3975
2138.39 3921
2138.83 3998
2139.26 3731
2139.70 3808
2140.14 3646
2140.57 3448
2141.01 3803
2141.44 3814
2141.88 3706
2142.32 3592
2142.75 3589
2143.19 3723
2143.63 3596
2144.06 3709
2144.50 3746
2144.94 3668
2145.37 3654
2145.81 3705
2146.25 3779
2146.68 3879
2147.12 3803
2147.56 3997
2147.99 3906
2148.43 4016
2148.87 4005
2149.30 4049
2149.74 4215
2150.18 4246
2150.61 4256
2151.05 4169
2151.49 4281
2151.93 4180
2152.36 4018
2152.80 4017
2153.24 3812
2153.68 3799
2154.11 3922
2154.55 3802
2154.99 3726
2155.43 3734
2155.86 3848
2156.30 3929
2156.74 3750
2157.18 3751
2157.62 3772
2158.05 3713
2158.49 3902
2158.93 3920
2159.37 3856
2159.81 3915
2160.24 3941
2160.68 4040
2161.12 4021
2161.56 3988
2162.00 3846
2162.43 3903
2162.87 3817
2163.31 3863
2163.75 3940
2164.19 3857
2164.63 3726
2165.07 3848
2165.50 3760
2165.94 3520
2166.38 3786
2166.82 3799
2167.26 3642
2167.70 3691
2168.14 3725
2168.58 3862
2169.02 3792
2169.45 3724
2169.89 3840
2170.33 3962
2170.77 4049
2171.21 4147
2171.65 4210
2172.09 4257
2172.53 4280
2172.97 4437
2173.41 4453
2173.85 4399
2174.29 4682
2174.73 4669
2175.17 4735
2175.61 4787
2176.05 4763
2176.49 4582
2176.93 4527
2177.37 4381
2177.81 4411
2178.25 4466
2178.69 4227
2179.13 4115
2179.57 4042
2180.01 4077
2180.45 3908
2180.89 3756
2181.33 3658
2181.77 3881
2182.21 3716
2182.65 3738
2183.09 3703
2183.53 3574
2183.97 3564
2184.41 3647
2184.85 3654
2185.29 3686
2185.73 3636
2186.17 3689
2186.61 3834
2187.05 3897
2187.49 3668
2187.94 3758
2188.38 3714
2188.82 3825
2189.26 3605
2189.70 3780
2190.14 3862
2190.58 3671
2191.02 3864
2191.46 3868
2191.91 3926
2192.35 3988
2192.79 4064
2193.23 4011
2193.67 4193
2194.11 4216
2194.55 4048
2195.00 4058
2195.44 4300
2195.88 4271
2196.32 4180
2196.76 4214
2197.21 4154
2197.65 3944
2198.09 4008
2198.53 4007
2198.97 3871
2199.42 4000
2199.86 3815
2200.30 3737
2200.74 3654
2201.18 3550
2201.63 3964
2202.07 3844
2202.51 3941
2202.95 3999
2203.40 4198
2203.84 4127
2204.28 4002
2204.72 3923
2205.17 4126
2205.61 4249
2206.05 4148
2206.49 4084
2206.94 3803
2207.38 4060
2207.82 3918
2208.27 3821
2208.71 4013
2209.15 3975
2209.60 3895
2210.04 3999
2210.48 4128
2210.92 3776
2211.37 3778
2211.81 3609
2212.25 3621
2212.70 3941
2213.14 3779
2213.59 3890
2214.03 3669
2214.47 3720
2214.92 3777
2215.36 3636
2215.80 3612
2216.25 3652
2216.69 3784
2217.14 3515
2217.58 3596
2218.02 3703
2218.47 3751
2218.91 3700
2219.36 3573
2219.80 3729
2220.24 4099
2220.69 3756
2221.13 3702
2221.58 3806
2222.02 3853
2222.46 3888
2222.91 3990
2223.35 4260
2223.80 4101
2224.24 3960
2224.69 3957
2225.13 4156
2225.58 4204
2226.02 4136
2226.47 4001
2226.91 4057
2227.36 4142
2227.80 4146
2228.25 4040
2228.69 4189
2229.14 4014
2229.58 3947
2230.03 4009
2230.47 4153
2230.92 4230
2231.36 4319
2231.81 4263
2232.25 4259
2232.70 4255
2233.14 4312
2233.59 4334
2234.03 4340
2234.48 4174
2234.93 4179
2235.37 3971
2235.82 3973
2236.26 3850
2236.71 3718
2237.16 3627
2237.60 3738
2238.05 3706
2238.49 3594
2238.94 3561
2239.39 3543
2239.83 3640
2240.28 3456
2240.72 3514
2241.17 3432
2241.62 3433
2242.06 3264
2242.51 3375
2242.96 3509
2243.40 3432
2243.85 3234
2244.30 3530
2244.74 3463
2245.19 3461
2245.64 3424
2246.08 3331
2246.53 3255
2246.98 3441
2247.42 3469
2247.87 3677
2248.32 3607
2248.76 3595
2249.21 3504
2249.66 3401
2250.10 3602
2250.55 3731
2251.00 3528
2251.45 3540
2251.89 3644
2252.34 3817
2252.79 3701
2253.24 3526
2253.68 3660
2254.13 3718
2254.58 3591
2255.03 3471
2255.47 3564
2255.92 3373
2256.37 3452
2256.82 3462
2257.27 3464
2257.71 3331
2258.16 3285
2258.61 3337
2259.06 3405
2259.51 3416
2259.95 3631
2260.40 3547
2260.85 3574
2261.30 3820
2261.75 3909
2262.19 3719
2262.64 3918
2263.09 3883
2263.54 3677
2263.99 3745
2264.44 3813
2264.89 3868
2265.33 3718
2265.78 3686
2266.23 3748
2266.68 3697
2267.13 3778
2267.58 3597
2268.03 3618
2268.48 3911
2268.93 3973
2269.37 3856
2269.82 3869
2270.27 3902
2270.72 4305
2271.17 4369
2271.62 4206
2272.07 4304
2272.52 4111
2272.97 4262
2273.42 4260
2273.87 4108
2274.32 4097
2274.77 4011
2275.22 3838
2275.67 3908
2276.12 3857
2276.57 3801
2277.02 3460
2277.47 3645
2277.92 3595
2278.37 3538
2278.82 3686
2279.27 3527
2279.72 3463
2280.17 3547
2280.62 3672
2281.07 3677
2281.52 3574
2281.97 3589
2282.42 3589
2282.87 3597
2283.32 3520
2283.77 3551
2284.22 3549
2284.67 3558
2285.12 3461
2285.57 3509
2286.02 3714
2286.47 3862
2286.92 3868
2287.37 4228
2287.82 4394
2288.28 4431
2288.73 4648
2289.18 4847
2289.63 5288
2290.08 5479
2290.53 5738
2290.98 5713
2291.43 5738
2291.88 5668
2292.34 5556
2292.79 5642
2293.24 5203
2293.69 5222
2294.14 5031
2294.59 4584
2295.05 4412
2295.50 4339
2295.95 4075
2296.40 3887
2296.85 3696
2297.30 3704
2297.76 3771
2298.21 3555
2298.66 3592
2299.11 3432
2299.56 3438
2300.02 3660
2300.47 3568
2300.92 3506
2301.37 3502
2301.82 3573
2302.28 3442
2302.73 3486
2303.18 3273
2303.63 3532
2304.09 3404
2304.54 3414
2304.99 3361
2305.44 3514
2305.90 3478
2306.35 3457
2306.80 3602
2307.26 3761
2307.71 3825
2308.16 3916
2308.61 3900
2309.07 4040
2309.52 4191
2309.97 4379
2310.43 4392
2310.88 4394
2311.33 4162
2311.79 4004
2312.24 4047
2312.69 3845
2313.15 3818
2313.60 3724
2314.05 3525
2314.51 3655
2314.96 3693
2315.41 3605
2315.87 3701
2316.32 3618
2316.77 3690
2317.23 3670
2317.68 3860
2318.14 3763
2318.59 3809
2319.04 3873
2319.50 3812
2319.95 3798
2320.41 3724
2320.86 3769
2321.31 3789
2321.77 3726
2322.22 3868
2322.68 3879
2323.13 3743
2323.59 3823
2324.04 3830
2324.50 3776
2324.95 4057
2325.40 4334
2325.86 4300
2326.31 4323
2326.77 4476
2327.22 4233
2327.68 4250
2328.13 4307
2328.59 4172
2329.04 3984
2329.50 3934
2329.95 3789
2330.41 3816
2330.86 3912
2331.32 3636
2331.77 3640
2332.23 3882
2332.68 3925
2333.14 3673
2333.59 3699
2334.05 3796
2334.51 3596
2334.96 3583
2335.42 3795
2335.87 3698
2336.33 3661
2336.78 3530
2337.24 3497
2337.70 3496
2338.15 3432
2338.61 3638
2339.06 3609
2339.52 3478
2339.97 3463
2340.43 3369
2340.89 3399
2341.34 3436
2341.80 3456
2342.26 3505
2342.71 3545
2343.17 3409
2343.62 3380
2344.08 3299
2344.54 3629
2344.99 3653
2345.45 3633
2345.91 3540
2346.36 3624
2346.82 3591
2347.28 3662
2347.73 3673
2348.19 3600
2348.65 3692
2349.10 3615
2349.56 3647
2350.02 3372
2350.48 3296
2350.93 3451
2351.39 3609
2351.85 3323
2352.30 3466
2352.76 3462
2353.22 3487
2353.68 3453
2354.13 3299
2354.59 3321
2355.05 3422
2355.51 3335
2355.96 3434
2356.42 3413
2356.88 3344
2357.34 3405
2357.79 3356
2358.25 3591
2358.71 3565
2359.17 3368
2359.63 3382
2360.08 3562
2360.54 3528
2361.00 3514
2361.46 3560
2361.92 3719
2362.37 3737
2362.83 3563
2363.29 3484
2363.75 3388
2364.21 3520
2364.67 3358
2365.12 3455
2365.58 3360
2366.04 3467
2366.50 3575
2366.96 3674
2367.42 3515
2367.88 3416
2368.33 3693
2368.79 3589
2369.25 3568
2369.71 3568
2370.17 3570
2370.63 3477
2371.09 3596
2371.55 3731
2372.01 3813
2372.47 3722
2372.92 3638
2373.38 3954
2373.84 4131
2374.30 4134
2374.76 3988
2375.22 4168
2375.68 4230
2376.14 4409
2376.60 4297
2377.06 4238
2377.52 4191
2377.98 4015
2378.44 4102
2378.90 4081
2379.36 3901
2379.82 3958
2380.28 3677
2380.74 3461
2381.20 3458
2381.66 3524
2382.12 3408
2382.58 3248
2383.04 3368
2383.50 3385
2383.96 3191
2384.42 3293
2384.88 3340
2385.34 3506
2385.80 3335
2386.26 3495
2386.72 3394
2387.18 3369
2387.64 3495
2388.10 3412
2388.56 3628
2389.03 3872
2389.49 3633
2389.95 3487
2390.41 3637
2390.87 3706
2391.33 3676
2391.79 3749
2392.25 3704
2392.71 3564
2393.17 3710
2393.64 3666
2394.10 3766
2394.56 3705
2395.02 3527
2395.48 3531
2395.94 3679
2396.40 3594
2396.87 3488
2397.33 3584
2397.79 3704
2398.25 3503
2398.71 3485
2399.17 3539
2399.64 3420
2400.10 3343
2400.56 3350
2401.02 3212
2401.48 3363
2401.95 3447
2402.41 3580
2402.87 3524
2403.33 3329
2403.79 3522
2404.26 3400
2404.72 3418
2405.18 3452
2405.64 3397
2406.11 3508
2406.57 3317
2407.03 3325
2407.49 3308
2407.96 3516
2408.42 3471
2408.88 3204
2409.34 3166
2409.81 3175
2410.27 3175
2410.73 3184
2411.20 3093
2411.66 3095
2412.12 3159
2412.58 3332
2413.05 3658
2413.51 3405
2413.97 3382
2414.44 3418
2414.90 3463
2415.36 3468
2415.83 3346
2416.29 3685
2416.75 3658
2417.22 3611
2417.68 3753
2418.14 3750
2418.61 3711
2419.07 3587
2419.54 3580
2420.00 3570
2420.46 3616
2420.93 3465
2421.39 3448
2421.85 3314
2422.32 3428
2422.78 3404
2423.25 3337
2423.71 3174
2424.17 3261
2424.64 3323
2425.10 3370
2425.57 3361
2426.03 3389
2426.50 3529
2426.96 3390
2427.42 3214
2427.89 3282
2428.35 3428
2428.82 3288
2429.28 3145
2429.75 3264
2430.21 3302
2430.68 3329
2431.14 3278
2431.61 3177
2432.07 3251
2432.54 3208
2433.00 3289
2433.47 3285
2433.93 3304
2434.40 3429
2434.86 3353
2435.33 3294
2435.79 3221
2436.26 3329
2436.72 3369
2437.19 3190
2437.65 3093
2438.12 3471
2438.59 3365
2439.05 3526
2439.52 3516
2439.98 3430
2440.45 3623
2440.91 3704
2441.38 3748
2441.85 3779
2442.31 3823
2442.78 3625
2443.24 3474
2443.71 3376
2444.18 3506
2444.64 3522
2445.11 3389
2445.57 3426
2446.04 3440
2446.51 3358
2446.97 3440
2447.44 3330
2447.91 3252
2448.37 3171
2448.84 3229
2449.31 3231
2449.77 3207
2450.24 3077
2450.71 3284
2451.17 3275
2451.64 3299
2452.11 3332
2452.57 3352
2453.04 3270
2453.51 3332
2453.97 3334
2454.44 3199
2454.91 3152
2455.37 3069
2455.84 3201
2456.31 3260
2456.78 3316
2457.24 3112
2457.71 3054
2458.18 3017
2458.65 3184
2459.11 3063
2459.58 2975
2460.05 3069
2460.52 3310
2460.98 3228
2461.45 3080
2461.92 3264
2462.39 3203
2462.85 3109
2463.32 3323
2463.79 3245
2464.26 3174
2464.73 3263
2465.19 3389
2465.66 3391
2466.13 3334
2466.60 3219
2467.07 3205
2467.54 3305
2468.00 3316
2468.47 3149
2468.94 3381
2469.41 3285
2469.88 3265
2470.35 3515
2470.82 3307
2471.28 3167
2471.75 3250
2472.22 3288
2472.69 3209
2473.16 3245
2473.63 3235
2474.10 3181
2474.57 3259
2475.03 3339
2475.50 2948
2475.97 3037
2476.44 3146
2476.91 3168
2477.38 3262
2477.85 3318
2478.32 3214
2478.79 3131
2479.26 3099
2479.73 3121
2480.20 3146
2480.67 3169
2481.14 3176
2481.61 3101
2482.08 3176
2482.54 3051
2483.01 3034
2483.48 3211
2483.95 3087
2484.42 3193
2484.89 3284
2485.36 3319
2485.83 3291
2486.30 3326
2486.77 3319
2487.24 3498
2487.71 3474
2488.18 3459
2488.66 3270
2489.13 3443
2489.60 3475
2490.07 3442
2490.54 3494
2491.01 3309
2491.48 3363
2491.95 3408
2492.42 3367
2492.89 3429
2493.36 3494
2493.83 3324
2494.30 3282
2494.77 3357
2495.24 3423
2495.72 3357
2496.19 3466
2496.66 3273
2497.13 3404
2497.60 3457
2498.07 3175
2498.54 3132
2499.01 3040
2499.48 3047
2499.96 3138
2500.43 3178
2500.90 3173
2501.37 3336
2501.84 3358
2502.31 3448
2502.78 3410
2503.26 3361
2503.73 3309
2504.20 3368
2504.67 3355
2505.14 3284
2505.62 3228
2506.09 3302
2506.56 3268
2507.03 3157
2507.50 3376
2507.98 3240
2508.45 3224
2508.92 3351
2509.39 3400
2509.86 3556
2510.34 3545
2510.81 3485
2511.28 3791
2511.75 3721
2512.23 3762
2512.70 4101
2513.17 4252
2513.64 3881
2514.12 4031
2514.59 3917
2515.06 3708
2515.54 3781
2516.01 3631
2516.48 3487
2516.95 3438
2517.43 3424
2517.90 3498
2518.37 3480
2518.85 3285
2519.32 3331
2519.79 3293
2520.27 3541
2520.74 3383
2521.21 3358
2521.69 3344
2522.16 3489
2522.63 3403
2523.11 3226
2523.58 3124
2524.05 3163
2524.53 3225
2525.00 3241
2525.48 3256
2525.95 3183
2526.42 3272
2526.90 3357
2527.37 3295
2527.85 3231
2528.32 3424
2528.79 3666
2529.27 3517
2529.74 3572
2530.22 3424
2530.69 3451
2531.16 3425
2531.64 3445
2532.11 3482
2532.59 3543
2533.06 3548
2533.54 3497
2534.01 3611
2534.49 3593
2534.96 3451
2535.44 3491
2535.91 3527
2536.38 3408
2536.86 3440
2537.33 3537
2537.81 3415
2538.28 3421
2538.76 3582
2539.23 3608
2539.71 3540
2540.18 3232
2540.66 3629
2541.13 3504
2541.61 3304
2542.09 3536
2542.56 3445
2543.04 3458
2543.51 3479
2543.99 3428
2544.46 3131
2544.94 3307
2545.41 3340
2545.89 3410
2546.37 3340
2546.84 3378
2547.32 3303
2547.79 3566
2548.27 3605
2548.74 3432
2549.22 3458
2549.70 3541
2550.17 3543
2550.65 3471
2551.13 3601
2551.60 3468
2552.08 3479
2552.55 3345
2553.03 3377
2553.51 3394
2553.98 3480
2554.46 3596
2554.94 3474
2555.41 3372
2555.89 3275
2556.37 3349
2556.84 3179
2557.32 3010
2557.80 3093
2558.27 3177
2558.75 3232
2559.23 3238
2559.70 3289
2560.18 3283
2560.66 3095
2561.14 3145
2561.61 3029
2562.09 3093
2562.57 2976
2563.04 3040
2563.52 3021
2564.00 3312
2564.48 3119
2564.95 3136
2565.43 3010
2565.91 2982
2566.39 3064
2566.86 3152
2567.34 3142
2567.82 2996
2568.30 3058
2568.77 3016
2569.25 3070
2569.73 3010
2570.21 2891
2570.69 2838
2571.16 2832
2571.64 2936
2572.12 3008
2572.60 2960
2573.08 2970
2573.56 3047
2574.03 3012
2574.51 2984
2574.99 2968
2575.47 3006
2575.95 3143
2576.43 3100
2576.90 3010
2577.38 3085
2577.86 3191
2578.34 2972
2578.82 3006
2579.30 3071
2579.78 3057
2580.26 3004
2580.73 3071
2581.21 3044
2581.69 3105
2582.17 3219
2582.65 3109
2583.13 2966
2583.61 3088
2584.09 3088
2584.57 3117
2585.05 2994
2585.53 2981
2586.01 3112
2586.49 3223
2586.97 3141
2587.44 3116
2587.92 3204
2588.40 3161
2588.88 3261
2589.36 3233
2589.84 3049
2590.32 3144
2590.80 3151
2591.28 3208
2591.76 3285
2592.24 3367
2592.72 3202
2593.20 3211
2593.68 3187
2594.16 3146
2594.64 3181
2595.12 3209
2595.60 3051
2596.08 3109
2596.56 3130
2597.05 3080
2597.53 3152
2598.01 3003
2598.49 3024
2598.97 3055
2599.45 2994
2599.93 3061
2600.41 2925
2600.89 2928
2601.37 3027
2601.85 3041
2602.33 3048
2602.81 3061
2603.29 3210
2603.78 3007
2604.26 3005
2604.74 3106
2605.22 3078
2605.70 3009
2606.18 3007
2606.66 2984
2607.14 3107
2607.63 3017
2608.11 3072
2608.59 3008
2609.07 2956
2609.55 2888
2610.03 2985
2610.52 3110
2611.00 3096
2611.48 2972
2611.96 2930
2612.44 2969
2612.92 3098
2613.41 3112
2613.89 3089
2614.37 3000
2614.85 3111
2615.34 2977
2615.82 3055
2616.30 3182
2616.78 2977
2617.26 3017
2617.75 2874
2618.23 3021
2618.71 3230
2619.19 3150
2619.68 3049
2620.16 3093
2620.64 3064
2621.12 2941
2621.61 2988
2622.09 2936
2622.57 3051
2623.06 3056
2623.54 2961
2624.02 3123
2624.50 3131
2624.99 3374
2625.47 3191
2625.95 3214
2626.44 3164
2626.92 3345
2627.40 3424
2627.89 3344
2628.37 3364
2628.85 3542
2629.34 3377
2629.82 3363
2630.30 3472
2630.79 3448
2631.27 3349
2631.75 3533
2632.24 3606
2632.72 3567
2633.21 3765
2633.69 3544
2634.17 3560
2634.66 3490
2635.14 3434
2635.62 3460
2636.11 3338
2636.59 3110
2637.08 3177
2637.56 2887
2638.05 3029
2638.53 3043
2639.01 3057
2639.50 2897
2639.98 2941
2640.47 3068
2640.95 3034
2641.44 2996
2641.92 3001
2642.41 3002
2642.89 3041
2643.38 3011
2643.86 2969
2644.34 2944
2644.83 2890
2645.31 2845
2645.80 2937
2646.28 2948
2646.77 2771
2647.25 2866
2647.74 2945
2648.22 3102
2648.71 3023
2649.20 3049
2649.68 3081
2650.17 2994
2650.65 3057
2651.14 2951
2651.62 3120
2652.11 2980
2652.59 3043
2653.08 3045
2653.56 3029
2654.05 3108
2654.54 3093
2655.02 3168
2655.51 3084
2655.99 3080
2656.48 3076
2656.97 3072
2657.45 3280
2657.94 3031
2658.42 2976
2658.91 2945
2659.40 3123
2659.88 3121
2660.37 2941
2660.85 2999
2661.34 3056
2661.83 3037
2662.31 2960
2662.80 2842
2663.29 2984
2663.77 2961
2664.26 3100
2664.75 2958
2665.23 3025
2665.72 2858
2666.21 3012
2666.69 3061
2667.18 2825
2667.67 2968
2668.15 3066
2668.64 2981
2669.13 3203
2669.62 3153
2670.10 2838
2670.59 2860
2671.08 3031
2671.56 3037
2672.05 3083
2672.54 3274
2673.03 3296
2673.51 3524
2674.00 3479
2674.49 3658
2674.98 3619
2675.46 3603
2675.95 3651
2676.44 3652
2676.93 3603
2677.42 3457
2677.90 3459
2678.39 3432
2678.88 3264
2679.37 3240
2679.86 2989
2680.34 2907
2680.83 2944
2681.32 2930
2681.81 3045
2682.30 2966
2682.79 2921
2683.27 2890
2683.76 3048
2684.25 2888
2684.74 3016
2685.23 2992
2685.72 3022
2686.20 2941
2686.69 2968
2687.18 2924
2687.67 2891
2688.16 2832
2688.65 2886
2689.14 2829
2689.63 2826
2690.12 2848
2690.60 2934
2691.09 2804
2691.58 2895
2692.07 2955
2692.56 2762
2693.05 2906
2693.54 2954
2694.03 2855
2694.52 2764
2695.01 2869
2695.50 3014
2695.99 2919
2696.48 2861
2696.97 2829
2697.46 2885
2697.95 2872
2698.43 2842
2698.92 2844
2699.41 2935
2699.90 2928
2700.39 2940
2700.88 2974
2701.37 3046
2701.86 3010
2702.35 3198
2702.84 3136
2703.33 2886
2703.83 3013
2704.32 3169
2704.81 3222
2705.30 3153
2705.79 3262
2706.28 3352
2706.77 3299
2707.26 3175
2707.75 3157
2708.24 3188
2708.73 2977
2709.22 2914
2709.71 3002
2710.20 2992
2710.69 2952
2711.18 2995
2711.68 2873
2712.17 2865
2712.66 2777
2713.15 2902
2713.64 2865
2714.13 2751
2714.62 2902
2715.11 2956
2715.60 2946
2716.10 2986
2716.59 2974
2717.08 2874
2717.57 2832
2718.06 2845
2718.55 2963
2719.04 2797
2719.54 3029
2720.03 2865
2720.52 2886
2721.01 2876
2721.50 3057
2722.00 3022
2722.49 3102
2722.98 3113
2723.47 3161
2723.96 3148
2724.46 3187
2724.95 3209
2725.44 3180
2725.93 3041
2726.42 2861
2726.92 3020
2727.41 2872
2727.90 2843
2728.39 2941
2728.89 3009
2729.38 2949
2729.87 2927
2730.36 2869
2730.86 2867
2731.35 3017
2731.84 2951
2732.34 2982
2732.83 3078
2733.32 3109
2733.81 3122
2734.31 3076
2734.80 3050
2735.29 3100
2735.79 2985
2736.28 2995
2736.77 3002
2737.27 3244
2737.76 3271
2738.25 3179
2738.75 3264
2739.24 3349
2739.73 3307
2740.23 3401
2740.72 3275
2741.21 3311
2741.71 3224
2742.20 3085
2742.69 3257
2743.19 3178
2743.68 3029
2744.18 3242
2744.67 3114
2745.16 2940
2745.66 2901
2746.15 2925
2746.65 2938
2747.14 2920
2747.63 2909
2748.13 2984
2748.62 2894
2749.12 2817
2749.61 2987
2750.11 2965
2750.60 2935
2751.10 2788
2751.59 2700
2752.08 2588
2752.58 2734
2753.07 2703
2753.57 2848
2754.06 2725
2754.56 2721
2755.05 2672
2755.55 3000
2756.04 3023
2756.54 2992
2757.03 2958
2757.53 2901
2758.02 2947
2758.52 3019
2759.01 2965
2759.51 3081
2760.00 2992
2760.50 2818
2760.99 2974
2761.49 3050
2761.99 3159
2762.48 3236
2762.98 2983
2763.47 3027
2763.97 3134
2764.46 3046
2764.96 3113
2765.46 3065
2765.95 3085
2766.45 2992
2766.94 2992
2767.44 3224
2767.94 3059
2768.43 3011
2768.93 3166
2769.42 3210
2769.92 3185
2770.42 3042
2770.91 2943
2771.41 3105
2771.90 3334
2772.40 3083
2772.90 3128
2773.39 3333
2773.89 3385
2774.39 3563
2774.88 3666
2775.38 3791
2775.88 3790
2776.37 3949
2776.87 4080
2777.37 4056
2777.86 4235
2778.36 4136
2778.86 4085
2779.36 3931
2779.85 3649
2780.35 3751
2780.85 3432
2781.34 3204
2781.84 3294
2782.34 3191
2782.84 3051
2783.33 3081
2783.83 2838
2784.33 2896
2784.83 2836
2785.32 2876
2785.82 2768
2786.32 2872
2786.82 2733
2787.31 2770
2787.81 2882
2788.31 2753
2788.81 2779
2789.31 2744
2789.80 2733
2790.30 2755
2790.80 2676
2791.30 2730
2791.80 2752
2792.29 2716
2792.79 2896
2793.29 2699
2793.79 2665
2794.29 2803
2794.79 2821
2795.28 2856
2795.78 2889
2796.28 2899
2796.78 2851
2797.28 2996
2797.78 2850
2798.28 2854
2798.78 2852
2799.27 2867
2799.77 2779
2800.27 2935
2800.77 2880
2801.27 2879
2801.77 2797
2802.27 2641
2802.77 2662
2803.27 2829
2803.77 2770
2804.27 2766
2804.76 2831
2805.26 2897
2805.76 2892
2806.26 2912
2806.76 2999
2807.26 2898
2807.76 3024
2808.26 3257
2808.76 3166
2809.26 3139
2809.76 3178
2810.26 3064
2810.76 2992
2811.26 3099
2811.76 3105
2812.26 3092
2812.76 2869
2813.26 2962
2813.76 2997
2814.26 2945
2814.76 2832
2815.26 2875
2815.76 2880
2816.26 2872
2816.76 2859
2817.26 2764
2817.76 2870
2818.26 2694
2818.76 2743
2819.26 2623
2819.76 2758
2820.27 2758
2820.77 2887
2821.27 2875
2821.77 2763
2822.27 2862
2822.77 3098
2823.27 3103
2823.77 2799
2824.27 2912
2824.77 2889
2825.27 2808
2825.78 2746
2826.28 2671
2826.78 2859
2827.28 2973
2827.78 3012
2828.28 2887
2828.78 2843
2829.29 2904
2829.79 2961
2830.29 2987
2830.79 2772
2831.29 2666
2831.79 2713
2832.30 2580
2832.80 2602
2833.30 2837
2833.80 2732
2834.30 2686
2834.80 2780
2835.31 2792
2835.81 2713
2836.31 2720
2836.81 2849
2837.32 3005
2837.82 3007
2838.32 2974
2838.82 2862
2839.32 2973
2839.83 2954
2840.33 2933
2840.83 2874
2841.33 2860
2841.84 2854
2842.34 2796
2842.84 2764
2843.35 2756
2843.85 2792
2844.35 2719
2844.85 2831
2845.36 2970
2845.86 2999
2846.36 3101
2846.87 3033
2847.37 2854
2847.87 3100
2848.38 3290
2848.88 3190
2849.38 3322
2849.89 3318
2850.39 3321
2850.89 3254
2851.40 3289
2851.90 3074
2852.40 3079
2852.91 2841
2853.41 2977
2853.91 3029
2854.42 2882
2854.92 2818
2855.42 2860
2855.93 2838
2856.43 2993
2856.94 3110
2857.44 2889
2857.94 3048
2858.45 2905
2858.95 2842
2859.46 2903
2859.96 2802
2860.47 2853
2860.97 2791
2861.47 2774
2861.98 2874
2862.48 2770
2862.99 2778
2863.49 2762
2864.00 2701
2864.50 2666
2865.01 2818
2865.51 2783
2866.02 2798
2866.52 2776
2867.02 2771
2867.53 2894
2868.03 2728
2868.54 2739
2869.04 2726
2869.55 2846
2870.05 2764
2870.56 2883
2871.07 3044
2871.57 3040
2872.08 3064
2872.58 2991
2873.09 2906
2873.59 3015
2874.10 3127
2874.60 3202
2875.11 3110
2875.61 3312
2876.12 3325
2876.63 3216
2877.13 3201
2877.64 3228
2878.14 3132
2878.65 3114
2879.15 3202
2879.66 3114
2880.17 3129
2880.67 3054
2881.18 3017
2881.68 2980
2882.19 2960
2882.70 2922
2883.20 2912
2883.71 2863
2884.22 2859
2884.72 2793
2885.23 2998
2885.74 2903
2886.24 2852
2886.75 2728
2887.25 2764
2887.76 3091
2888.27 3118
2888.77 2909
2889.28 2823
2889.79 3013
2890.30 2905
2890.80 2864
2891.31 2801
2891.82 2769
2892.32 2823
2892.83 2808
2893.34 2944
2893.84 2914
2894.35 2853
2894.86 2876
2895.37 3033
2895.87 3266
2896.38 3319
2896.89 3259
2897.40 3081
2897.90 3273
2898.41 3138
2898.92 2989
2899.43 3010
2899.93 3031
2900.44 3018
2900.95 3075
2901.46 3028
2901.97 3095
2902.47 3039
2902.98 3170
2903.49 3181
2904.00 3293
2904.51 3307
2905.01 3317
2905.52 3359
2906.03 3369
2906.54 3336
2907.05 3548
2907.56 3278
2908.06 3086
2908.57 3413
2909.08 3343
2909.59 3218
2910.10 3173
2910.61 3037
2911.12 2816
2911.62 2935
2912.13 2881
2912.64 2925
2913.15 2942
2913.66 2997
2914.17 2988
2914.68 3042
2915.19 3041
2915.70 2915
2916.21 3086
2916.71 3090
2917.22 3013
2917.73 2926
2918.24 2772
2918.75 2924
2919.26 2908
2919.77 2834
2920.28 2861
2920.79 2783
2921.30 2835
2921.81 2947
2922.32 2890
2922.83 2919
2923.34 2932
2923.85 2931
2924.36 2769
2924.87 2853
2925.38 2870
2925.89 2751
2926.40 2783
2926.91 2794
2927.42 2862
2927.93 2698
2928.44 2698
2928.95 2625
2929.46 2634
2929.97 2693
2930.48 2742
2930.99 2871
2931.50 2815
2932.01 2705
2932.52 2788
2933.03 2969
2933.54 2845
2934.05 2993
2934.56 2945
2935.08 2930
2935.59 2927
2936.10 2873
2936.61 2928
2937.12 3057
2937.63 3285
2938.14 3186
2938.65 3010
2939.16 3321
2939.67 3535
2940.19 3522
2940.70 3283
2941.21 3190
2941.72 3142
2942.23 3211
2942.74 3029
2943.25 3254
2943.77 3079
2944.28 3044
2944.79 2931
2945.30 2895
2945.81 3008
2946.32 3071
2946.84 3020
2947.35 3028
2947.86 2944
2948.37 3220
2948.88 3089
2949.40 2999
2949.91 2814
2950.42 2696
2950.93 2769
2951.44 2838
2951.96 2745
2952.47 2719
2952.98 2778
2953.49 2715
2954.01 2664
2954.52 2767
2955.03 2802
2955.54 2964
2956.06 2747
2956.57 2651
2957.08 2885
2957.60 2735
2958.11 2772
2958.62 2836
2959.13 2789
2959.65 2925
2960.16 3012
2960.67 2834
2961.19 2986
2961.70 3103
2962.21 2889
2962.73 2957
2963.24 2852
2963.75 2921
2964.27 2985
2964.78 2828
2965.29 2952
2965.81 2905
2966.32 2845
2966.83 2830
2967.35 2833
2967.86 2794
2968.37 2875
2968.89 2800
2969.40 2938
2969.91 2874
2970.43 3028
2970.94 2754
2971.46 2830
2971.97 2745
2972.48 2769
2973.00 2803
2973.51 2846
2974.03 2879
2974.54 2949
2975.06 2967
2975.57 3142
2976.08 2985
2976.60 2785
2977.11 2850
2977.63 2910
2978.14 2865
2978.66 2907
2979.17 2959
2979.69 2960
2980.20 2988
2980.72 3043
2981.23 3030
2981.75 2850
2982.26 2874
2982.78 3096
2983.29 3070
2983.81 2920
2984.32 2996
2984.84 3041
2985.35 3176
2985.87 3216
2986.38 3397
2986.90 3210
2987.41 3256
2987.93 3293
2988.44 3306
2988.96 3195
2989.47 3282
2989.99 3284
2990.50 3217
2991.02 3244
2991.54 3229
2992.05 3076
2992.57 3126
2993.08 3041
2993.60 3101
2994.12 3127
2994.63 3175
2995.15 3440
2995.66 3499
2996.18 3376
2996.70 3475
2997.21 3451
2997.73 3616
2998.24 3693
2998.76 3605
2999.28 3599
2999.79 3678
3000.31 3971
3000.83 3903
3001.34 3824
3001.86 4206
3002.38 4511
3002.89 4870
3003.41 4937
3003.93 5195
3004.44 5812
3004.96 6371
3005.48 6555
3005.99 6645
3006.51 6479
3007.03 6165
3007.54 6041
3008.06 5635
3008.58 5080
3009.10 4669
3009.61 4340
3010.13 4000
3010.65 3747
3011.17 3522
3011.68 3407
3012.20 3314
3012.72 3382
3013.24 3310
3013.75 3111
3014.27 3333
3014.79 3295
3015.31 3387
3015.82 3285
3016.34 3323
3016.86 3231
3017.38 3427
3017.90 3436
3018.41 3491
3018.93 3447
3019.45 3383
3019.97 3267
3020.49 3444
3021.00 3327
3021.52 3364
3022.04 3329
3022.56 3315
3023.08 3297
3023.60 3285
3024.11 3196
3024.63 3228
3025.15 3337
3025.67 3190
3026.19 3115
3026.71 3127
3027.23 3035
3027.75 3050
3028.26 2991
3028.78 3025
3029.30 2969
3029.82 2981
3030.34 2873
3030.86 2890
3031.38 3074
3031.90 3074
3032.42 3105
3032.94 2970
3033.46 2958
3033.97 3014
3034.49 2925
3035.01 2889
3035.53 3102
3036.05 3017
3036.57 2923
3037.09 3001
3037.61 2984
3038.13 3073
3038.65 3018
3039.17 2888
3039.69 2942
3040.21 2733
3040.73 2893
3041.25 2862
3041.77 2774
3042.29 2793
3042.81 2810
3043.33 2747
3043.85 2900
3044.37 2909
3044.89 2857
3045.41 2768
3045.93 2850
3046.45 3007
3046.97 2795
3047.49 2741
3048.01 2756
3048.53 2905
3049.06 2887
3049.58 2830
3050.10 2753
3050.62 2731
3051.14 2788
3051.66 2838
3052.18 2785
3052.70 2879
3053.22 2711
3053.74 2807
3054.26 2907
3054.79 2824
3055.31 2801
3055.83 2850
3056.35 2707
3056.87 2759
3057.39 2806
3057.91 2835
3058.43 2783
3058.96 2703
3059.48 2835
3060.00 2709
3060.52 2775
3061.04 3049
3061.56 2994
3062.09 2801
3062.61 2703
3063.13 2860
3063.65 3013
3064.17 3102
3064.70 3000
3065.22 3100
3065.74 3216
3066.26 3186
3066.78 2982
3067.31 3235
3067.83 3132
3068.35 3028
3068.87 3110
3069.40 3145
3069.92 3160
3070.44 3267
3070.96 3112
3071.49 3086
3072.01 2923
3072.53 2865
3073.05 2781
3073.58 2744
3074.10 2992
3074.62 3010
3075.14 2998
3075.67 2942
3076.19 3024
3076.71 3000
3077.24 3277
3077.76 3238
3078.28 3392
3078.81 3470
3079.33 3351
3079.85 3500
3080.38 3854
3080.90 3556
3081.42 3631
3081.95 3667
3082.47 3676
3082.99 3771
3083.52 3677
3084.04 3738
3084.56 3645
3085.09 3415
3085.61 3465
3086.13 3318
3086.66 3196
3087.18 3318
3087.71 3233
3088.23 3373
3088.75 3392
3089.28 3342
3089.80 3201
3090.33 3202
3090.85 3032
3091.38 3025
3091.90 3101
3092.42 3055
3092.95 3229
3093.47 3271
3094.00 3269
3094.52 3341
3095.05 3320
3095.57 3457
3096.10 3492
3096.62 3578
3097.14 3795
3097.67 3699
3098.19 3609
3098.72 3698
3099.24 3911
3099.77 4316
3100.29 4646
3100.82 5251
3101.34 6113
3101.87 7078
3102.39 7866
3102.92 8687
3103.45 9776
3103.97 10622
3104.50 10885
3105.02 11121
3105.55 10490
3106.07 9370
3106.60 8228
3107.12 7287
3107.65 6039
3108.17 5176
3108.70 4642
3109.23 4252
3109.75 4020
3110.28 3920
3110.80 3782
3111.33 3768
3111.86 3887
3112.38 3706
3112.91 3754
3113.43 3780
3113.96 3755
3114.49 3775
3115.01 3780
3115.54 3534
3116.07 3375
3116.59 3312
3117.12 3330
3117.64 3185
3118.17 3083
3118.70 3123
3119.22 3110
3119.75 3187
3120.28 3223
3120.80 3091
3121.33 3128
3121.86 3297
3122.38 3300
3122.91 3334
3123.44 3403
3123.97 3489
3124.49 3295
3125.02 3313
3125.55 3311
3126.07 3203
3126.60 3138
3127.13 3218
3127.66 3230
3128.18 3101
3128.71 3054
3129.24 3068
3129.77 3173
3130.29 3022
3130.82 3163
3131.35 2938
3131.88 2788
3132.40 2854
3132.93 2921
3133.46 2943
3133.99 2770
3134.52 2796
3135.04 2841
3135.57 2919
3136.10 2861
3136.63 2932
3137.16 2801
3137.68 2867
3138.21 2774
3138.74 2840
3139.27 2811
3139.80 2798
3140.32 2819
3140.85 2806
3141.38 2807
3141.91 2758
3142.44 2831
3142.97 2706
3143.50 2688
3144.02 2875
3144.55 2908
3145.08 2898
3145.61 2945
3146.14 2991
3146.67 2976
3147.20 3105
3147.73 3212
3148.26 3297
3148.79 3383
3149.31 3417
3149.84 3346
3150.37 3529
3150.90 3472
3151.43 3580
3151.96 3569
3152.49 3530
3153.02 3384
3153.55 3341
3154.08 3199
3154.61 3303
3155.14 3206
3155.67 3255
3156.20 3317
3156.73 3326
3157.26 3474
3157.79 3452
3158.32 3407
3158.85 3418
3159.38 3586
3159.91 3565
3160.44 3431
3160.97 3372
3161.50 3243
3162.03 3004
3162.56 3007
3163.09 2851
3163.62 2896
3164.15 3015
3164.68 3096
3165.21 2975
3165.74 2939
3166.27 2968
3166.80 2834
3167.33 2743
3167.86 2857
3168.39 2920
3168.92 3066
3169.45 2894
3169.99 2901
3170.52 2917
3171.05 2907
3171.58 3061
3172.11 3117
3172.64 3195
3173.17 3190
3173.70 3368
3174.23 3536
3174.77 3425
3175.30 3369
3175.83 3405
3176.36 3505
3176.89 3412
3177.42 3338
3177.95 3370
3178.49 3178
3179.02 3117
3179.55 3008
3180.08 2885
3180.61 3033
3181.14 2826
3181.68 2821
3182.21 2829
3182.74 2911
3183.27 2837
3183.80 2750
3184.34 2670
3184.87 2629
3185.40 2712
3185.93 2838
3186.47 2917
3187.00 2818
3187.53 2669
3188.06 2800
3188.59 2875
3189.13 2925
3189.66 2818
3190.19 2823
3190.73 2792
3191.26 2677
3191.79 2749
3192.32 2720
3192.86 2899
3193.39 2777
3193.92 2720
3194.45 2712
3194.99 2650
3195.52 2727
3196.05 2815
3196.59 2934
3197.12 2705
3197.65 2928
3198.19 2995
3198.72 2767
3199.25 2862
3199.79 2837
3200.32 2912
3200.85 2939
3201.39 3137
3201.92 3179
3202.45 3204
3202.99 3157
3203.52 3173
3204.05 3276
3204.59 3090
3205.12 2929
3205.66 3005
3206.19 3046
3206.72 2907
3207.26 2801
3207.79 2847
3208.33 3103
3208.86 3083
3209.39 3128
3209.93 3146
3210.46 3382
3211.00 3637
3211.53 3688
3212.07 3643
3212.60 3712
3213.14 3514
3213.67 3501
3214.20 3637
3214.74 3464
3215.27 3343
3215.81 3127
3216.34 3045
3216.88 2990
3217.41 2921
3217.95 3026
3218.48 3072
3219.02 2953
3219.55 2918
3220.09 2871
3220.62 2993
3221.16 3020
3221.69 3290
3222.23 3360
3222.76 3442
3223.30 3535
3223.83 3419
3224.37 3528
3224.91 3427
3225.44 3585
3225.98 3855
3226.51 3683
3227.05 3449
3227.58 3424
3228.12 3232
3228.65 3294
3229.19 3280
3229.73 3336
3230.26 3556
3230.80 3578
3231.33 3465
3231.87 3497
3232.41 3510
3232.94 3475
3233.48 3330
3234.02 3491
3234.55 3399
3235.09 3380
3235.62 3360
3236.16 3217
3236.70 3082
3237.23 3236
3237.77 3140
3238.31 3424
3238.84 3443
3239.38 3406
3239.92 3326
3240.45 3370
3240.99 3395
3241.53 3279
3242.06 3197
3242.60 3210
3243.14 3321
3243.67 3379
3244.21 3182
3244.75 3181
3245.29 3091
3245.82 3127
3246.36 3057
3246.90 3185
3247.44 3238
3247.97 3218
3248.51 3498
3249.05 3224
3249.58 3166
3250.12 3307
3250.66 3282
3251.20 3318
3251.74 3266
3252.27 3295
3252.81 3258
3253.35 3287
3253.89 3291
3254.42 3299
3254.96 3360
3255.50 3324
3256.04 3298
3256.58 3210
3257.11 3291
3257.65 3488
3258.19 3405
3258.73 3487
3259.27 3667
3259.81 3551
3260.34 4095
3260.88 4520
3261.42 4804
3261.96 4788
3262.50 4786
3263.04 5068
3263.58 5193
3264.11 5203
3264.65 5709
3265.19 5983
3265.73 6098
3266.27 6468
3266.81 6604
3267.35 6751
3267.89 6809
3268.43 6641
3268.97 6420
3269.50 6051
3270.04 5539
3270.58 5287
3271.12 4645
3271.66 4385
3272.20 4197
3272.74 3777
3273.28 3742
3273.82 3661
3274.36 3476
3274.90 3491
3275.44 3465
3275.98 3508
3276.52 3568
3277.06 3566
3277.60 3515
3278.14 3560
3278.68 3653
3279.22 3540
3279.76 3707
3280.30 3792
3280.84 3687
3281.38 3650
3281.92 3787
3282.46 3640
3283.00 3545
3283.54 3500
3284.08 3509
3284.62 3650
3285.16 3634
3285.70 3727
3286.24 3770
3286.78 3599
3287.32 3658
3287.86 3580
3288.40 3577
3288.94 3636
3289.48 3576
3290.03 3366
3290.57 3254
3291.11 3300
3291.65 3293
3292.19 3399
3292.73 3484
3293.27 3612
3293.81 3606
3294.35 3950
3294.90 4044
3295.44 4019
3295.98 4398
3296.52 4486
3297.06 4557
3297.60 4585
3298.14 4507
3298.69 4129
3299.23 4018
3299.77 3912
3300.31 4046
3300.85 3912
3301.39 3742
3301.94 3593
3302.48 3681
3303.02 3644
3303.56 3693
3304.10 3828
3304.65 3873
3305.19 3909
3305.73 3728
3306.27 3653
3306.81 3520
3307.36 3487
3307.90 3466
3308.44 3564
3308.98 3326
3309.53 3417
3310.07 3252
3310.61 3306
3311.15 3314
3311.70 3313
3312.24 3413
3312.78 3266
3313.32 3397
3313.87 3437
3314.41 3568
3314.95 3509
3315.50 3666
3316.04 3602
3316.58 3480
3317.13 3516
3317.67 3506
3318.21 3588
3318.75 3506
3319.30 3399
3319.84 3409
3320.38 3181
3320.93 3149
3321.47 3143
3322.02 3016
3322.56 3081
3323.10 3030
3323.65 2867
3324.19 2983
3324.73 3168
3325.28 3128
3325.82 3057
3326.36 3192
3326.91 2951
3327.45 2886
3328.00 2951
3328.54 2978
3329.08 2905
3329.63 2864
3330.17 2881
3330.72 2858
3331.26 2756
3331.81 2917
3332.35 2916
3332.89 2868
3333.44 3034
3333.98 3002
3334.53 3060
3335.07 3115
3335.62 3256
3336.16 3387
3336.71 3312
3337.25 3223
3337.80 3436
3338.34 3337
3338.89 3327
3339.43 3065
3339.98 3075
3340.52 3171
3341.07 3202
3341.61 3029
3342.16 3090
3342.70 3005
3343.25 2850
3343.79 3040
3344.34 2906
3344.88 2877
3345.43 2830
3345.97 2813
3346.52 2830
3347.06 2967
3347.61 2959
3348.15 2992
3348.70 2986
3349.25 3132
3349.79 3167
3350.34 3119
3350.88 3206
3351.43 3039
3351.98 3013
3352.52 2847
3353.07 2971
3353.61 2982
3354.16 2817
3354.71 2771
3355.25 2779
3355.80 2892
3356.34 2935
3356.89 2849
3357.44 2872
3357.98 2783
3358.53 2761
3359.08 2740
3359.62 2845
3360.17 2803
3360.72 2817
3361.26 2743
3361.81 2772
3362.36 2693
3362.90 2674
3363.45 2699
3364.00 2799
3364.54 2888
3365.09 2758
3365.64 2733
3366.19 2736
3366.73 2603
3367.28 2640
3367.83 2668
3368.37 2823
3368.92 2731
3369.47 2813
3370.02 2771
3370.56 2863
3371.11 2989
3371.66 3070
3372.21 2946
3372.75 3016
3373.30 2834
3373.85 2800
3374.40 2695
3374.94 2690
3375.49 2561
3376.04 2427
3376.59 2638
3377.14 2531
3377.68 2542
3378.23 2593
3378.78 2523
3379.33 2374
3379.88 2522
3380.43 2411
3380.97 2566
3381.52 2284
3382.07 2444
3382.62 2438
3383.17 2414
3383.72 2433
3384.26 2486
3384.81 2460
3385.36 2451
3385.91 2411
3386.46 2494
3387.01 2444
3387.56 2483
3388.11 2582
3388.65 2596
3389.20 2634
3389.75 2610
3390.30 2683
3390.85 2716
3391.40 2592
3391.95 2530
3392.50 2729
3393.05 2760
3393.60 2490
3394.15 2605
3394.70 2718
3395.24 2680
3395.79 2569
3396.34 2497
3396.89 2489
3397.44 2690
3397.99 2591
3398.54 2426
3399.09 2572
3399.64 2585
3400.19 2510
3400.74 2478
3401.29 2557
3401.84 2543
3402.39 2579
3402.94 2565
3403.49 2611
3404.04 2514
3404.59 2578
3405.14 2708
3405.69 2542
3406.24 2506
3406.79 2557
3407.34 2512
3407.89 2510
3408.44 2508
3409.00 2617
3409.55 2510
3410.10 2571
3410.65 2501
3411.20 2511
3411.75 2590
3412.30 2408
3412.85 2389
3413.40 2555
3413.95 2666
3414.50 2700
3415.05 2637
3415.61 2552
3416.16 2552
3416.71 2681
3417.26 2646
3417.81 2673
3418.36 2801
3418.91 2682
3419.46 2722
3420.02 2734
3420.57 2629
3421.12 2768
3421.67 2730
3422.22 2837
3422.77 2918
3423.33 2833
3423.88 3037
3424.43 3281
3424.98 3218
3425.53 3198
3426.09 3258
3426.64 3250
3427.19 3171
3427.74 3129
3428.29 3079
3428.85 2851
3429.40 2978
3429.95 2885
3430.50 2959
3431.05 2858
3431.61 2791
3432.16 2816
3432.71 2758
3433.26 2694
3433.82 2779
3434.37 2753
3434.92 2653
3435.48 2865
3436.03 2729
3436.58 2640
3437.13 2773
3437.69 2743
3438.24 2704
3438.79 2769
3439.35 2816
3439.90 2839
3440.45 2655
3441.00 2721
3441.56 2918
3442.11 2797
3442.66 2763
3443.22 2791
3443.77 2723
3444.32 2631
3444.88 2723
3445.43 2814
3445.98 2598
3446.54 2602
3447.09 2655
3447.65 2687
3448.20 2754
3448.75 2655
3449.31 2621
3449.86 2631
3450.41 2533
3450.97 2552
3451.52 2584
3452.08 2545
3452.63 2677
3453.19 2586
3453.74 2507
3454.29 2522
3454.85 2584
3455.40 2760
3455.96 2637
3456.51 2409
3457.07 2539
3457.62 2674
3458.17 2683
3458.73 2679
3459.28 2629
3459.84 2608
3460.39 2630
3460.95 2759
3461.50 2643
3462.06 2682
3462.61 2667
3463.17 2772
3463.72 2775
3464.28 2790
3464.83 2651
3465.39 2710
3465.94 2706
3466.50 2674
3467.05 2688
3467.61 2641
3468.16 2829
3468.72 2905
3469.27 2961
3469.83 2892
3470.39 2927
3470.94 3013
3471.50 2968
3472.05 2900
3472.61 3186
3473.16 3372
3473.72 3211
3474.27 3066
3474.83 3104
3475.39 3235
3475.94 3015
3476.50 3167
3477.05 3057
3477.61 3067
3478.17 3147
3478.72 3246
3479.28 3198
3479.84 3233
3480.39 3155
3480.95 3148
3481.50 3161
3482.06 3060
3482.62 3074
3483.17 3137
3483.73 3134
3484.29 3069
3484.84 3060
3485.40 3191
3485.96 3383
3486.51 3253
3487.07 3404
3487.63 3744
3488.18 3886
3488.74 4097
3489.30 4455
3489.86 5134
3490.41 5826
3490.97 6628
3491.53 7403
3492.08 8201
3492.64 8542
3493.20 8873
3493.76 9108
3494.31 9123
3494.87 8637
3495.43 7963
3495.99 6892
3496.54 5981
3497.10 5325
3497.66 4905
3498.22 4583
3498.78 4452
3499.33 4481
3499.89 4485
3500.45 4441
3501.01 4945
3501.56 5068
3502.12 5320
3502.68 6081
3503.24 6664
3503.80 6936
3504.36 7350
3504.91 8106
3505.47 8505
3506.03 8902
3506.59 8572
3507.15 8379
3507.71 7984
3508.26 7378
3508.82 6744
3509.38 6057
3509.94 5487
3510.50 4826
3511.06 4518
3511.62 4342
3512.18 4076
3512.73 3624
3513.29 3429
3513.85 3275
3514.41 3269
3514.97 3249
3515.53 3070
3516.09 3045
3516.65 3031
3517.21 3000
3517.77 3067
3518.33 2739
3518.88 2861
3519.44 2817
3520.00 2823
3520.56 2862
3521.12 2778
3521.68 2940
3522.24 2915
3522.80 2925
3523.36 2917
3523.92 2877
3524.48 2916
3525.04 2902
3525.60 2823
3526.16 2848
3526.72 2919
3527.28 2755
3527.84 2771
3528.40 2675
3528.96 2775
3529.52 2727
3530.08 2756
3530.64 2956
3531.20 2822
3531.76 2837
3532.32 2895
3532.88 3074
3533.44 3068
3534.00 3024
3534.57 2925
3535.13 3026
3535.69 2961
3536.25 2897
3536.81 2921
3537.37 2839
3537.93 2948
3538.49 3053
3539.05 3004
3539.61 3067
3540.17 3017
3540.74 3010
3541.30 3024
3541.86 3008
3542.42 3123
3542.98 3049
3543.54 2992
3544.10 2953
3544.66 3108
3545.23 3146
3545.79 3078
3546.35 3026
3546.91 2942
3547.47 2953
3548.03 2922
3548.60 2893
3549.16 2795
3549.72 2590
3550.28 2687
3550.84 2654
3551.41 2698
3551.97 2667
3552.53 2641
3553.09 2650
3553.65 2589
3554.22 2484
3554.78 2544
3555.34 2603
3555.90 2551
3556.46 2502
3557.03 2424
3557.59 2379
3558.15 2465
3558.71 2407
3559.28 2562
3559.84 2472
3560.40 2575
3560.97 2820
3561.53 2706
3562.09 2893
3562.65 3001
3563.22 2777
3563.78 2731
3564.34 2889
3564.91 2758
3565.47 2762
3566.03 2791
3566.60 2796
3567.16 2718
3567.72 2740
3568.28 2765
3568.85 2721
3569.41 2808
3569.98 2685
3570.54 2761
3571.10 2689
3571.67 2696
3572.23 2688
3572.79 2670
3573.36 2742
3573.92 2798
3574.48 3042
3575.05 3071
3575.61 3080
3576.18 3165
3576.74 3320
3577.30 3368
3577.87 3480
3578.43 3517
3579.00 3396
3579.56 3277
3580.12 3236
3580.69 3258
3581.25 3278
3581.82 3117
3582.38 2984
3582.95 3079
3583.51 2956
3584.08 2816
3584.64 2745
3585.20 2797
3585.77 2848
3586.33 2856
3586.90 2615
3587.46 2720
3588.03 2802
3588.59 2666
3589.16 2668
3589.72 2578
3590.29 2585
3590.85 2590
3591.42 2587
3591.98 2695
3592.55 2613
3593.11 2548
3593.68 2548
3594.24 2516
3594.81 2490
3595.38 2537
3595.94 2610
3596.51 2659
3597.07 2520
3597.64 2442
3598.20 2465
3598.77 2523
3599.34 2437
3599.90 2410
3600.47 2461
3601.03 2525
3601.60 2510
3602.16 2539
3602.73 2436
3603.30 2595
3603.86 2563
3604.43 2520
3605.00 2528
3605.56 2449
3606.13 2479
3606.69 2471
3607.26 2369
3607.83 2506
3608.39 2371
3608.96 2337
3609.53 2364
3610.09 2296
3610.66 2280
3611.23 2318
3611.79 2281
3612.36 2288
3612.93 2175
3613.49 2402
3614.06 2281
3614.63 2358
3615.19 2425
3615.76 2409
3616.33 2454
3616.90 2519
3617.46 2568
3618.03 2606
3618.60 2653
3619.16 2794
3619.73 2715
3620.30 2587
3620.87 2742
3621.43 2598
3622.00 2683
3622.57 2672
3623.14 2602
3623.70 2465
3624.27 2502
3624.84 2358
3625.41 2458
3625.98 2379
3626.54 2416
3627.11 2527
3627.68 2440
3628.25 2392
3628.82 2466
3629.38 2395
3629.95 2363
3630.52 2480
3631.09 2482
3631.66 2498
3632.22 2608
3632.79 2564
3633.36 2677
3633.93 2688
3634.50 2619
3635.07 2565
3635.64 2560
3636.20 2559
3636.77 2541
3637.34 2532
3637.91 2579
3638.48 2521
3639.05 2645
3639.62 2596
3640.19 2376
3640.76 2422
3641.32 2647
3641.89 2532
3642.46 2526
3643.03 2497
3643.60 2534
3644.17 2522
3644.74 2485
3645.31 2697
3645.88 2634
3646.45 2590
3647.02 2375
3647.59 2565
3648.16 2409
3648.73 2449
3649.30 2370
3649.87 2502
3650.44 2605
3651.01 2522
3651.57 2730
3652.14 2707
3652.71 2663
3653.28 2596
3653.85 2702
3654.42 2801
3654.99 2738
3655.57 2589
3656.14 2421
3656.71 2479
3657.28 2364
3657.85 2351
3658.42 2333
3658.99 2187
3659.56 2443
3660.13 2336
3660.70 2269
3661.27 2342
3661.84 2608
3662.41 2506
3662.98 2441
3663.55 2472
3664.12 2510
3664.69 2453
3665.26 2613
3665.84 2532
3666.41 2507
3666.98 2624
3667.55 2646
3668.12 2692
3668.69 2621
3669.26 2487
3669.83 2485
3670.40 2385
3670.98 2498
3671.55 2501
3672.12 2514
3672.69 2481
3673.26 2489
3673.83 2401
3674.41 2573
3674.98 2535
3675.55 2621
3676.12 2675
3676.69 2696
3677.26 2654
3677.84 2432
3678.41 2445
3678.98 2503
3679.55 2547
3680.12 2355
3680.70 2600
3681.27 2480
3681.84 2409
3682.41 2338
3682.99 2447
3683.56 2397
3684.13 2356
3684.70 2313
3685.27 2282
3685.85 2296
3686.42 2330
3686.99 2241
3687.57 2444
3688.14 2408
3688.71 2452
3689.28 2503
3689.86 2605
3690.43 2478
3691.00 2460
3691.58 2411
3692.15 2509
3692.72 2450
3693.29 2470
3693.87 2239
3694.44 2305
3695.01 2258
3695.59 2236
3696.16 2254
3696.73 2210
3697.31 2219
3697.88 2262
3698.45 2312
3699.03 2177
3699.60 2223
3700.17 2268
3700.75 2286
3701.32 2285
3701.90 2325
3702.47 2419
3703.04 2325
3703.62 2384
3704.19 2425
3704.77 2437
3705.34 2329
3705.91 2357
3706.49 2375
3707.06 2465
3707.64 2391
3708.21 2496
3708.78 2454
3709.36 2457
3709.93 2567
3710.51 2551
3711.08 2510
3711.66 2436
3712.23 2494
3712.81 2450
3713.38 2436
3713.96 2524
3714.53 2380
3715.11 2390
3715.68 2441
3716.25 2340
3716.83 2364
3717.40 2417
3717.98 2368
3718.55 2296
3719.13 2387
3719.71 2407
3720.28 2307
3720.86 2299
3721.43 2381
3722.01 2302
3722.58 2279
3723.16 2427
3723.73 2240
3724.31 2351
3724.88 2297
3725.46 2193
3726.03 2204
3726.61 2187
3727.19 2118
3727.76 2151
3728.34 2164
3728.91 2373
3729.49 2426
3730.07 2342
3730.64 2345
3731.22 2340
3731.79 2400
3732.37 2648
3732.95 2383
3733.52 2337
3734.10 2464
3734.67 2484
3735.25 2487
3735.83 2349
3736.40 2317
3736.98 2393
3737.56 2218
3738.13 2250
3738.71 2226
3739.29 2207
3739.86 2293
3740.44 2246
3741.02 2335
3741.59 2021
3742.17 2113
3742.75 2263
3743.32 2211
3743.90 2049
3744.48 2018
3745.06 2232
3745.63 2204
3746.21 2138
3746.79 2350
3747.36 2162
3747.94 2229
3748.52 2331
3749.10 2150
3749.67 2109
3750.25 2113
3750.83 2303
3751.41 2289
3751.98 2177
3752.56 2299
3753.14 2138
3753.72 2138
3754.30 2144
3754.87 2158
3755.45 2204
3756.03 2199
3756.61 2248
3757.19 2124
3757.76 2182
3758.34 2191
3758.92 2247
3759.50 2308
3760.08 2245
3760.65 2337
3761.23 2289
3761.81 2457
3762.39 2526
3762.97 2433
3763.55 2472
3764.13 2413
3764.70 2274
3765.28 2249
3765.86 2242
3766.44 2281
3767.02 2226
3767.60 2190
3768.18 2186
3768.76 2088
3769.33 2132
3769.91 2274
3770.49 2383
3771.07 2435
3771.65 2342
3772.23 2222
3772.81 2285
3773.39 2386
3773.97 2367
3774.55 2373
3775.13 2403
3775.71 2299
3776.29 2147
3776.87 2291
3777.45 2293
3778.02 2332
3778.60 2334
3779.18 2259
3779.76 2241
3780.34 2241
3780.92 2259
3781.50 2302
3782.08 2188
3782.66 2134
3783.24 2090
3783.82 2083
3784.40 2105
3784.98 2217
3785.56 2324
3786.14 2250
3786.72 2266
3787.31 2320
3787.89 2237
3788.47 2202
3789.05 2199
3789.63 2431
3790.21 2388
3790.79 2292
3791.37 2373
3791.95 2375
3792.53 2286
3793.11 2444
3793.69 2521
3794.27 2589
3794.85 2558
3795.43 2619
3796.02 2693
3796.60 2657
3797.18 2660
3797.76 2702
3798.34 2656
3798.92 2560
3799.50 2688
3800.08 2720
3800.67 2725
3801.25 2782
3801.83 2794
3802.41 2815
3802.99 2752
3803.57 2749
3804.16 2782
3804.74 2994
3805.32 3049
3805.90 2827
3806.48 2853
3807.06 3000
3807.65 2853
3808.23 2905
3808.81 3016
3809.39 3062
3809.97 3319
3810.56 3281
3811.14 3087
3811.72 3153
3812.30 3247
3812.89 3066
3813.47 2925
3814.05 2914
3814.63 2947
3815.21 3046
3815.80 2940
3816.38 2895
3816.96 2993
3817.55 2957
3818.13 2793
3818.71 2895
3819.29 2751
3819.88 2571
3820.46 2504
3821.04 2541
3821.63 2311
3822.21 2323
3822.79 2343
3823.37 2324
3823.96 2421
3824.54 2319
3825.12 2252
3825.71 2214
3826.29 2248
3826.87 2302
3827.46 2257
3828.04 2220
3828.62 2178
3829.21 2277
3829.79 2283
3830.38 2157
3830.96 2118
3831.54 2147
3832.13 2207
3832.71 2177
3833.29 2284
3833.88 2262
3834.46 2248
3835.05 2240
3835.63 2172
3836.21 2130
3836.80 2267
3837.38 2293
3837.97 2230
3838.55 2234
3839.14 2289
3839.72 2227
3840.30 2195
3840.89 2238
3841.47 2063
3842.06 2065
3842.64 2017
3843.23 2113
3843.81 2089
3844.40 2108
3844.98 2113
3845.57 2234
3846.15 2258
3846.74 2261
3847.32 2067
3847.91 1997
3848.49 2087
3849.08 2219
3849.66 2054
3850.25 2057
3850.83 2110
3851.42 2140
3852.00 2245
3852.59 2058
3853.17 2077
3853.76 2191
3854.34 2038
3854.93 2109
3855.51 2069
3856.10 2083
3856.69 1996
3857.27 2025
3857.86 2153
3858.44 2147
3859.03 2062
3859.62 2085
3860.20 2151
3860.79 2090
3861.37 2048
3861.96 2098
3862.55 2136
3863.13 2177
3863.72 2087
3864.30 2205
3864.89 2224
3865.48 2136
3866.06 2221
3866.65 2223
3867.24 2202
3867.82 2254
3868.41 2276
3869.00 2156
3869.58 2165
3870.17 2139
3870.76 2176
3871.34 2092
3871.93 2072
3872.52 2146
3873.10 2193
3873.69 2182
3874.28 2175
3874.86 2144
3875.45 2185
3876.04 2221
3876.63 2231
3877.21 2243
3877.80 2217
3878.39 2200
3878.97 2216
3879.56 2219
3880.15 2225
3880.74 2083
3881.32 2070
3881.91 2152
3882.50 2033
3883.09 2034
3883.67 1990
3884.26 2130
3884.85 2170
3885.44 2032
3886.03 2119
3886.61 2165
3887.20 2462
3887.79 2619
3888.38 2465
3888.97 2499
3889.55 2693
3890.14 2737
3890.73 2906
3891.32 2992
3891.91 3122
3892.50 2883
3893.08 2879
3893.67 2800
3894.26 2688
3894.85 2553
3895.44 2417
3896.03 2467
3896.62 2517
3897.20 2474
3897.79 2201
3898.38 2175
3898.97 2285
3899.56 2243
3900.15 2237
3900.74 2368
3901.33 2186
3901.92 2174
3902.51 2300
3903.09 2324
3903.68 2098
3904.27 2142
3904.86 2216
3905.45 2248
3906.04 2269
3906.63 2275
3907.22 2312
3907.81 2318
3908.40 2224
3908.99 2187
3909.58 2302
3910.17 2363
3910.76 2293
3911.35 2233
3911.94 2190
3912.53 2157
3913.12 2053
3913.71 2000
3914.30 2014
3914.89 1944
3915.48 1987
3916.07 1982
3916.66 1954
3917.25 1962
3917.84 2004
3918.43 2061
3919.02 2142
3919.61 2076
3920.20 1967
3920.79 2145
3921.38 2065
3921.97 2036
3922.56 2015
3923.15 2074
3923.74 2084
3924.33 2167
3924.93 2078
3925.52 2037
3926.11 1995
3926.70 2096
3927.29 2201
3927.88 2133
3928.47 2095
3929.06 2168
3929.65 2117
3930.24 2008
3930.84 2134
3931.43 1903
3932.02 1938
3932.61 1953
3933.20 2000
3933.79 1889
3934.38 1919
3934.98 2014
3935.57 1887
3936.16 1967
3936.75 2027
3937.34 2028
3937.94 1966
3938.53 1874
3939.12 2103
3939.71 1976
3940.30 2072
3940.89 2043
3941.49 2048
3942.08 2016
3942.67 2219
3943.26 2150
3943.86 2207
3944.45 2106
3945.04 2111
3945.63 2090
3946.23 2092
3946.82 2048
3947.41 2040
3948.00 2004
3948.60 2076
3949.19 1975
3949.78 2004
3950.37 2037
3950.97 1956
3951.56 2035
3952.15 1942
3952.74 1988
3953.34 2139
3953.93 2128
3954.52 1999
3955.12 2108
3955.71 2172
3956.30 2156
3956.90 2098
3957.49 2018
3958.08 2083
3958.68 2089
3959.27 2195
3959.86 2284
3960.46 2326
3961.05 2192
3961.64 2154
3962.24 2269
3962.83 2064
3963.43 1995
3964.02 2162
3964.61 2234
3965.21 2221
3965.80 2237
3966.39 2101
3966.99 2177
3967.58 2245
3968.18 2323
3968.77 2216
3969.36 2135
3969.96 2130
3970.55 2140
3971.15 2115
3971.74 1989
3972.34 2084
3972.93 2044
3973.53 1935
3974.12 2128
3974.71 2017
3975.31 2013
3975.90 2083
3976.50 2175
3977.09 2054
3977.69 1990
3978.28 2213
3978.88 2167
3979.47 2338
3980.07 2250
3980.66 2302
3981.26 2334
3981.85 2073
3982.45 2235
3983.04 2184
3983.64 1976
3984.23 2082
3984.83 2221
3985.42 2140
3986.02 2179
3986.62 2136
3987.21 2173
3987.81 2230
3988.40 2268
3989.00 2137
3989.59 2148
3990.19 2108
3990.78 2272
3991.38 2227
3991.98 2259
3992.57 2241
3993.17 2429
3993.76 2479
3994.36 2504
3994.96 2496
3995.55 2515
3996.15 2541
3996.74 2660
3997.34 2594
3997.94 2421
3998.53 2464
3999.13 2425
3999.73 2308
4000.32 2338
4000.92 2278
4001.52 2209
4002.11 2203
4002.71 2143
4003.31 2167
4003.90 2098
4004.50 2088
4005.10 2149
4005.69 2163
4006.29 2200
4006.89 2154
4007.48 2035
4008.08 2067
4008.68 2166
4009.28 2165
4009.87 2240
4010.47 2200
4011.07 2164
4011.66 2231
4012.26 2189
4012.86 2348
4013.46 2107
4014.05 2062
4014.65 2062
4015.25 2136
4015.85 2243
4016.45 2254
4017.04 2185
4017.64 2157
4018.24 2217
4018.84 2138
4019.43 2211
4020.03 2268
4020.63 2106
4021.23 2081
4021.83 2060
4022.42 1946
4023.02 2136
4023.62 2261
4024.22 2214
4024.82 2153
4025.42 2308
4026.01 2039
4026.61 2245
4027.21 2303
4027.81 2194
4028.41 2393
4029.01 2528
4029.61 2412
4030.20 2309
4030.80 2285
4031.40 2275
4032.00 2261
4032.60 2239
4033.20 2240
4033.80 2267
4034.40 2198
4035.00 2187
4035.59 2232
4036.19 2129
4036.79 1991
4037.39 2023
4037.99 2111
4038.59 2127
4039.19 2089
4039.79 1970
4040.39 2025
4040.99 1933
4041.59 1940
4042.19 2019
4042.79 1986
4043.39 2013
4043.99 1897
4044.59 1923
4045.19 1966
4045.79 1936
4046.39 1931
4046.99 1934
4047.59 1907
4048.19 2077
4048.79 2029
4049.39 2001
4049.99 2088
4050.59 2177
4051.19 1993
4051.79 1978
4052.39 2063
4052.99 2080
4053.59 2106
4054.19 2057
4054.79 2097
4055.39 2087
4055.99 2040
4056.59 2059
4057.19 1989
4057.79 2017
4058.39 2077
4059.00 1994
4059.60 2013
4060.20 1958
4060.80 2073
4061.40 2011
4062.00 1989
4062.60 1970
4063.20 1899
4063.80 1931
4064.40 1834
4065.01 2010
4065.61 2094
4066.21 1939
4066.81 1881
4067.41 1885
4068.01 1972
4068.61 1850
4069.22 1810
4069.82 2012
4070.42 1979
4071.02 1882
4071.62 1918
4072.23 1944
4072.83 1872
4073.43 1881
4074.03 1888
4074.63 1903
4075.23 1845
4075.84 2010
4076.44 1998
4077.04 1894
4077.64 1934
4078.25 1921
4078.85 1949
4079.45 1881
4080.05 1852
4080.66 1937
4081.26 1897
4081.86 1912
4082.46 2005
4083.07 1858
4083.67 1854
4084.27 1833
4084.87 1858
4085.48 1851
4086.08 1885
4086.68 1859
4087.29 1780
4087.89 1825
4088.49 1814
4089.09 1778
4089.70 1924
4090.30 1930
4090.90 1847
4091.51 1795
4092.11 1946
4092.71 1844
4093.32 1855
4093.92 1941
4094.52 2011
4095.13 1741
4095.73 1766
4096.34 1934
4096.94 1954
4097.54 1871
4098.15 1912
4098.75 1853
4099.35 1871
4099.96 1967
4100.56 1939
4101.17 1853
4101.77 1902
4102.37 1838
4102.98 1899
4103.58 2079
4104.19 2098
4104.79 1995
4105.39 2147
4106.00 2062
4106.60 2019
4107.21 2063
4107.81 2088
4108.42 2084
4109.02 2126
4109.63 1937
4110.23 1834
4110.84 1935
4111.44 1988
4112.04 1927
4112.65 2003
4113.25 2016
4113.86 2014
4114.46 1882
4115.07 1886
4115.67 1978
4116.28 1973
4116.88 1987
4117.49 1850
4118.09 1856
4118.70 1795
4119.31 1885
4119.91 1856
4120.52 1886
4121.12 2008
4121.73 1942
4122.33 2019
4122.94 1821
4123.54 1919
4124.15 1872
4124.76 1908
4125.36 1843
4125.97 1844
4126.57 1839
4127.18 1933
4127.78 1926
4128.39 1991
4129.00 1971
4129.60 2096
4130.21 2073
4130.81 1962
4131.42 1938
4132.03 1968
4132.63 1963
4133.24 2080
4133.85 2087
4134.45 1939
4135.06 2046
4135.67 2037
4136.27 2069
4136.88 2167
4137.49 2161
4138.09 2117
4138.70 2211
4139.31 2367
4139.91 2366
4140.52 2355
4141.13 2348
4141.73 2380
4142.34 2367
4142.95 2215
4143.55 2356
4144.16 2472
4144.77 2410
4145.38 2341
4145.98 2365
4146.59 2457
4147.20 2362
4147.81 2314
4148.41 2206
4149.02 2129
4149.63 2174
4150.24 2054
4150.84 2127
4151.45 2120
4152.06 2063
4152.67 1968
4153.27 1970
4153.88 1867
4154.49 1878
4155.10 1983
4155.71 2062
4156.31 2011
4156.92 2019
4157.53 2118
4158.14 2197
4158.75 2153
4159.35 2169
4159.96 2263
4160.57 2322
4161.18 2343
4161.79 2303
4162.40 2286
4163.00 2097
4163.61 2113
4164.22 2206
4164.83 2353
4165.44 2362
4166.05 2392
4166.66 2305
4167.27 2186
4167.87 2259
4168.48 2262
4169.09 2282
4169.70 2180
4170.31 2048
4170.92 1985
4171.53 2001
4172.14 2038
4172.75 2024
4173.36 1897
4173.97 1972
4174.58 2032
4175.18 2014
4175.79 2119
4176.40 2130
4177.01 2112
4177.62 2094
4178.23 2111
4178.84 2113
4179.45 2071
4180.06 2122
4180.67 2107
4181.28 2132
4181.89 2118
4182.50 2163
4183.11 2222
4183.72 2121
4184.33 2087
4184.94 2056
4185.55 2071
4186.16 2081
4186.77 2093
4187.38 2007
4187.99 2125
4188.60 1922
4189.21 1943
4189.82 1952
4190.43 1889
4191.04 2010
4191.66 2005
4192.27 2052
4192.88 2133
4193.49 2175
4194.10 2210
4194.71 2119
4195.32 2060
4195.93 2086
4196.54 2164
4197.15 2147
4197.76 2267
4198.38 2157
4198.99 2114
4199.60 2109
4200.21 1979
4200.82 2070
4201.43 2004
4202.04 2039
4202.65 2030
4203.27 2018
4203.88 1942
4204.49 2177
4205.10 2098
4205.71 1987
4206.32 2057
4206.94 2035
4207.55 2087
4208.16 2021
4208.77 1893
4209.38 1951
4209.99 1947
4210.61 2076
4211.22 1979
4211.83 1906
4212.44 1915
4213.06 1997
4213.67 1987
4214.28 2008
4214.89 2057
4215.50 1920
4216.12 1999
4216.73 2205
4217.34 2077
4217.95 2101
4218.57 2219
4219.18 2416
4219.79 2543
4220.40 2420
4221.02 2584
4221.63 2318
4222.24 2314
4222.86 2387
4223.47 2257
4224.08 2105
4224.69 2258
4225.31 2045
4225.92 1979
4226.53 2058
4227.15 2004
4227.76 2106
4228.37 2108
4228.99 2107
4229.60 2133
4230.21 2137
4230.83 2211
4231.44 2186
4232.05 2231
4232.67 2333
4233.28 2564
4233.90 2565
4234.51 2576
4235.12 2734
4235.74 2622
4236.35 2739
4236.96 2717
4237.58 2766
4238.19 2747
4238.81 2829
4239.42 2390
4240.03 2258
4240.65 2214
4241.26 2164
4241.88 2068
4242.49 2005
4243.11 2120
4243.72 1961
4244.33 1989
4244.95 1976
4245.56 2044
4246.18 2087
4246.79 2075
4247.41 2196
4248.02 2146
4248.64 2094
4249.25 2163
4249.87 2194
4250.48 2133
4251.10 2082
4251.71 2039
4252.33 1973
4252.94 2021
4253.56 2016
4254.17 2098
4254.79 2186
4255.40 2096
4256.02 1967
4256.63 1950
4257.25 1974
4257.86 2044
4258.48 2093
4259.09 2032
4259.71 1927
4260.33 2062
4260.94 1869
4261.56 2056
4262.17 1977
4262.79 1965
4263.40 1948
4264.02 2029
4264.64 2149
4265.25 2038
4265.87 2098
4266.48 2077
4267.10 1968
4267.72 2133
4268.33 2142
4268.95 2094
4269.57 2171
4270.18 2066
4270.80 2162
4271.41 2052
4272.03 1990
4272.65 1999
4273.26 2119
4273.88 2095
4274.50 2005
4275.11 2195
4275.73 2210
4276.35 2233
4276.96 2349
4277.58 2493
4278.20 2564
4278.81 2513
4279.43 2399
4280.05 2468
4280.67 2355
4281.28 2184
4281.90 2262
4282.52 2148
4283.13 2009
4283.75 2100
4284.37 1989
4284.99 2033
4285.60 2001
4286.22 1932
4286.84 1941
4287.46 1916
4288.07 1896
4288.69 1891
4289.31 1918
4289.93 2023
4290.55 2011
4291.16 2002
4291.78 1976
4292.40 1876
4293.02 1916
4293.63 1940
4294.25 1917
4294.87 1938
4295.49 2021
4296.11 1900
4296.73 1917
4297.34 2009
4297.96 1931
4298.58 1847
4299.20 1875
4299.82 1936
4300.44 1900
4301.05 1903
4301.67 2040
4302.29 2031
4302.91 1909
4303.53 1767
4304.15 1884
4304.77 1968
4305.39 2046
4306.00 2037
4306.62 1968
4307.24 1944
4307.86 1942
4308.48 1959
4309.10 1952
4309.72 1963
4310.34 1901
4310.96 1796
4311.58 1865
4312.20 1788
4312.82 1812
4313.43 1763
4314.05 1828
4314.67 1781
4315.29 1806
4315.91 1831
4316.53 1756
4317.15 1721
4317.77 1761
4318.39 1727
4319.01 1720
4319.63 1803
4320.25 1788
4320.87 1736
4321.49 1698
4322.11 1744
4322.73 1692
4323.35 1675
4323.97 1709
4324.59 1733
4325.21 1766
4325.83 1752
4326.45 1764
4327.07 1806
4327.69 1796
4328.31 1769
4328.94 1710
4329.56 1832
4330.18 1861
4330.80 1755
4331.42 1892
4332.04 1810
4332.66 1833
4333.28 1926
4333.90 1786
4334.52 1770
4335.14 1842
4335.76 1853
4336.39 1800
4337.01 1771
4337.63 1800
4338.25 1757
4338.87 1739
4339.49 1742
4340.11 1855
4340.73 1935
4341.36 1781
4341.98 1714
4342.60 1936
4343.22 2089
4343.84 2035
4344.46 2052
4345.08 2103
4345.71 2318
4346.33 2516
4346.95 2650
4347.57 2556
4348.19 2560
4348.82 2743
4349.44 2682
4350.06 2466
4350.68 2441
4351.30 2307
4351.93 2116
4352.55 2073
4353.17 2010
4353.79 1963
4354.42 1921
4355.04 1903
4355.66 1891
4356.28 1715
4356.91 1849
4357.53 1860
4358.15 1932
4358.77 1923
4359.40 1830
4360.02 1927
4360.64 1929
4361.26 1900
4361.89 1913
4362.51 1871
4363.13 1891
4363.76 1929
4364.38 1913
4365.00 1979
4365.63 1841
4366.25 1802
4366.87 1730
4367.50 1733
4368.12 1673
4368.74 1708
4369.37 1608
4369.99 1620
4370.61 1572
4371.24 1666
4371.86 1668
4372.48 1643
4373.11 1599
4373.73 1614
4374.36 1646
4374.98 1718
4375.60 1690
4376.23 1651
4376.85 1769
4377.48 1735
4378.10 1801
4378.72 1897
4379.35 1843
4379.97 1877
4380.60 1833
4381.22 1958
4381.84 1821
4382.47 1827
4383.09 1813
4383.72 1774
4384.34 1704
4384.97 1773
4385.59 1712
4386.22 1809
4386.84 1873
4387.47 1673
4388.09 1678
4388.72 1775
4389.34 1775
4389.96 1707
4390.59 1591
4391.21 1597
4391.84 1762
4392.47 1621
4393.09 1650
4393.72 1667
4394.34 1681
4394.97 1665
4395.59 1611
4396.22 1723
4396.84 1717
4397.47 1668
4398.09 1680
4398.72 1609
4399.34 1683
4399.97 1638
4400.60 1634
4401.22 1757
4401.85 1825
4402.47 1767
4403.10 1800
4403.72 1805
4404.35 1757
4404.98 1662
4405.60 1737
4406.23 1703
4406.85 1722
4407.48 1715
4408.11 1764
4408.73 1723
4409.36 1687
4409.99 1680
4410.61 1724
4411.24 1840
4411.87 1817
4412.49 1734
4413.12 1743
4413.74 1635
4414.37 1694
4415.00 1722
4415.62 1627
4416.25 1638
4416.88 1694
4417.51 1732
4418.13 1806
4418.76 1804
4419.39 1715
4420.01 1714
4420.64 1828
4421.27 1826
4421.89 1648
4422.52 1650
4423.15 1759
4423.78 1649
4424.40 1597
4425.03 1602
4425.66 1530
4426.29 1634
4426.91 1672
4427.54 1631
4428.17 1582
4428.80 1662
4429.42 1650
4430.05 1629
4430.68 1570
4431.31 1740
4431.94 1672
4432.56 1675
4433.19 1680
4433.82 1689
4434.45 1694
4435.08 1612
4435.70 1653
4436.33 1639
4436.96 1627
4437.59 1661
4438.22 1652
4438.85 1721
4439.47 1705
4440.10 1671
4440.73 1670
4441.36 1837
4441.99 1748
4442.62 1677
4443.25 1677
4443.87 1843
4444.50 1703
4445.13 1696
4445.76 1853
4446.39 1855
4447.02 1952
4447.65 2037
4448.28 2035
4448.91 2041
4449.54 1988
4450.16 2068
4450.79 1983
4451.42 2023
4452.05 1872
4452.68 1772
4453.31 1836
4453.94 1862
4454.57 1717
4455.20 1725
4455.83 1714
4456.46 1762
4457.09 1819
4457.72 1720
4458.35 1855
4458.98 1801
4459.61 1769
4460.24 1797
4460.87 1702
4461.50 1654
4462.13 1626
4462.76 1602
4463.39 1589
4464.02 1652
4464.65 1567
4465.28 1431
4465.91 1546
4466.54 1541
4467.17 1485
4467.80 1612
4468.43 1602
4469.06 1616
4469.69 1641
4470.32 1636
4470.95 1646
4471.58 1578
4472.21 1598
4472.85 1674
4473.48 1544
4474.11 1598
4474.74 1653
4475.37 1664
4476.00 1648
4476.63 1539
4477.26 1632
4477.89 1648
4478.52 1675
4479.16 1590
4479.79 1595
4480.42 1639
4481.05 1813
4481.68 1797
4482.31 1704
4482.94 1678
4483.58 1724
4484.21 1775
4484.84 1780
4485.47 1679
4486.10 1712
4486.73 1784
4487.37 1793
4488.00 1757
4488.63 1677
4489.26 1679
4489.89 1529
4490.53 1604
4491.16 1603
4491.79 1700
4492.42 1685
4493.05 1623
4493.69 1599
4494.32 1616
4494.95 1599
4495.58 1658
4496.22 1784
4496.85 1704
4497.48 1797
4498.11 1723
4498.75 1755
4499.38 1789
4500.01 1847
4500.64 1849
4501.28 2036
4501.91 1974
4502.54 1842
4503.18 1879
4503.81 1972
4504.44 2005
4505.07 1923
4505.71 1988
4506.34 2044
4506.97 1840
4507.61 1750
4508.24 1748
4508.87 1729
4509.51 1661
4510.14 1754
4510.77 1710
4511.41 1775
4512.04 1686
4512.68 1736
4513.31 1649
4513.94 1716
4514.58 1741
4515.21 1673
4515.84 1681
4516.48 1564
4517.11 1552
4517.75 1607
4518.38 1739
4519.01 1763
4519.65 1674
4520.28 1763
4520.92 1787
4521.55 1598
4522.18 1523
4522.82 1631
4523.45 1658
4524.09 1647
4524.72 1691
4525.36 1688
4525.99 1558
4526.63 1519
4527.26 1556
4527.90 1650
4528.53 1643
4529.16 1664
4529.80 1741
4530.43 1714
4531.07 1743
4531.70 1649
4532.34 1689
4532.97 1778
4533.61 1758
4534.24 1790
4534.88 1800
4535.51 1829
4536.15 1856
4536.79 1838
4537.42 1893
4538.06 1834
4538.69 1841
4539.33 1869
4539.96 1726
4540.60 1804
4541.23 1767
4541.87 1760
4542.50 1767
4543.14 1693
4543.78 1646
4544.41 1759
4545.05 1648
4545.68 1577
4546.32 1653
4546.96 1671
4547.59 1720
4548.23 1662
4548.86 1607
4549.50 1651
4550.14 1605
4550.77 1554
4551.41 1596
4552.05 1499
4552.68 1555
4553.32 1517
4553.96 1565
4554.59 1694
4555.23 1677
4555.86 1641
4556.50 1656
4557.14 1616
4557.78 1654
4558.41 1641
4559.05 1542
4559.69 1574
4560.32 1530
4560.96 1724
4561.60 1593
4562.23 1548
4562.87 1563
4563.51 1537
4564.15 1487
4564.78 1550
4565.42 1660
4566.06 1738
4566.69 1549
4567.33 1567
4567.97 1700
4568.61 1656
4569.24 1721
4569.88 1594
4570.52 1611
4571.16 1744
4571.80 1701
4572.43 1603
4573.07 1697
4573.71 1707
4574.35 1674
4574.98 1766
4575.62 1700
4576.26 1662
4576.90 1734
4577.54 1756
4578.18 1568
4578.81 1651
4579.45 1522
4580.09 1637
4580.73 1657
4581.37 1644
4582.01 1532
4582.64 1560
4583.28 1581
4583.92 1529
4584.56 1593
4585.20 1609
4585.84 1580
4586.48 1587
4587.11 1675
4587.75 1682
4588.39 1575
4589.03 1690
4589.67 1769
4590.31 1715
4590.95 1715
4591.59 1683
4592.23 1918
4592.87 1994
4593.51 1871
4594.14 1889
4594.78 1921
4595.42 1807
4596.06 1805
4596.70 1619
4597.34 1642
4597.98 1637
4598.62 1595
4599.26 1606
4599.90 1707
4600.54 1591
4601.18 1657
4601.82 1762
4602.46 1694
4603.10 1693
4603.74 1787
4604.38 1765
4605.02 1818
4605.66 1741
4606.30 1734
4606.94 1756
4607.58 1673
4608.22 1644
4608.86 1679
4609.50 1592
4610.14 1590
4610.78 1659
4611.42 1693
4612.06 1636
4612.70 1591
4613.34 1643
4613.99 1702
4614.63 1677
4615.27 1639
4615.91 1503
4616.55 1578
4617.19 1541
4617.83 1555
4618.47 1583
4619.11 1594
4619.75 1665
4620.39 1568
4621.04 1517
4621.68 1487
4622.32 1579
4622.96 1675
4623.60 1574
4624.24 1553
4624.88 1543
4625.53 1551
4626.17 1533
4626.81 1468
4627.45 1526
4628.09 1620
4628.73 1452
4629.38 1426
4630.02 1396
4630.66 1568
4631.30 1636
4631.94 1537
4632.58 1638
4633.23 1751
4633.87 1646
4634.51 1679
4635.15 1677
4635.80 1687
4636.44 1626
4637.08 1642
4637.72 1632
4638.36 1615
4639.01 1612
4639.65 1565
4640.29 1564
4640.93 1495
4641.58 1536
4642.22 1516
4642.86 1557
4643.51 1611
4644.15 1684
4644.79 1547
4645.43 1566
4646.08 1602
4646.72 1575
4647.36 1560
4648.01 1629
4648.65 1627
4649.29 1595
4649.94 1637
4650.58 1509
4651.22 1570
4651.87 1557
4652.51 1560
4653.15 1550
4653.80 1578
4654.44 1545
4655.08 1503
4655.73 1520
4656.37 1626
4657.01 1660
4657.66 1658
4658.30 1722
4658.94 1755
4659.59 1707
4660.23 1608
4660.88 1676
4661.52 1669
4662.16 1626
4662.81 1609
4663.45 1604
4664.10 1595
4664.74 1657
4665.39 1563
4666.03 1589
4666.67 1518
4667.32 1505
4667.96 1555
4668.61 1645
4669.25 1489
4669.90 1499
4670.54 1552
4671.19 1630
4671.83 1540
4672.47 1532
4673.12 1503
4673.76 1539
4674.41 1474
4675.05 1388
4675.70 1476
4676.34 1529
4676.99 1576
4677.63 1514
4678.28 1565
4678.92 1634
4679.57 1644
4680.22 1767
4680.86 1738
4681.51 1720
4682.15 1762
4682.80 1815
4683.44 1798
4684.09 1784
4684.73 1698
4685.38 1614
4686.03 1655
4686.67 1582
4687.32 1574
4687.96 1570
4688.61 1596
4689.25 1603
4689.90 1459
4690.55 1605
4691.19 1657
4691.84 1568
4692.48 1595
4693.13 1541
4693.78 1640
4694.42 1622
4695.07 1614
4695.72 1566
4696.36 1663
4697.01 1726
4697.65 1716
4698.30 1727
4698.95 1708
4699.59 1738
4700.24 1867
4700.89 1969
4701.53 1856
4702.18 1837
4702.83 1824
4703.48 1716
4704.12 1750
4704.77 1787
4705.42 1747
4706.06 1682
4706.71 1598
4707.36 1572
4708.00 1660
4708.65 1783
4709.30 1815
4709.95 1833
4710.59 1736
4711.24 1781
4711.89 1800
4712.54 1752
4713.18 1642
4713.83 1607
4714.48 1653
4715.13 1588
4715.77 1597
4716.42 1499
4717.07 1574
4717.72 1671
4718.37 1668
4719.01 1612
4719.66 1585
4720.31 1518
4720.96 1569
4721.61 1659
4722.25 1609
4722.90 1664
4723.55 1667
4724.20 1740
4724.85 1697
4725.50 1688
4726.14 1855
4726.79 1806
4727.44 1770
4728.09 1855
4728.74 1860
4729.39 1684
4730.04 1814
4730.68 1790
4731.33 1795
4731.98 1732
4732.63 1705
4733.28 1686
4733.93 1537
4734.58 1677
4735.23 1614
4735.88 1645
4736.53 1650
4737.17 1580
4737.82 1651
4738.47 1623
4739.12 1665
4739.77 1743
4740.42 1652
4741.07 1683
4741.72 1740
4742.37 1735
4743.02 1717
4743.67 1640
4744.32 1629
4744.97 1692
4745.62 1654
4746.27 1734
4746.92 1896
4747.57 1925
4748.22 1848
4748.87 1888
4749.52 2035
4750.17 2202
4750.82 2172
4751.47 2402
4752.12 2544
4752.77 2574
4753.42 2657
4754.07 2552
4754.72 2409
4755.37 2309
4756.02 2116
4756.67 2097
4757.32 1961
4757.97 1897
4758.62 1750
4759.27 1704
4759.93 1769
4760.58 1528
4761.23 1563
4761.88 1612
4762.53 1557
4763.18 1552
4763.83 1599
4764.48 1530
4765.13 1476
4765.78 1566
4766.44 1506
4767.09 1440
4767.74 1534
4768.39 1503
4769.04 1492
4769.69 1518
4770.34 1531
4770.99 1515
4771.65 1529
4772.30 1585
4772.95 1502
4773.60 1569
4774.25 1532
4774.91 1496
4775.56 1512
4776.21 1550
4776.86 1536
4777.51 1534
4778.16 1529
4778.82 1622
4779.47 1681
4780.12 1561
4780.77 1532
4781.43 1473
4782.08 1611
4782.73 1586
4783.38 1624
4784.03 1521
4784.69 1480
4785.34 1561
4785.99 1512
4786.64 1621
4787.30 1614
4787.95 1561
4788.60 1641
4789.26 1572
4789.91 1626
4790.56 1590
4791.21 1707
4791.87 1647
4792.52 1684
4793.17 1722
4793.83 1672
4794.48 1741
4795.13 1743
4795.79 1691
4796.44 1751
4797.09 1703
4797.75 1633
4798.40 1570
4799.05 1535
4799.71 1549
4800.36 1586
4801.01 1521
4801.67 1599
4802.32 1573
4802.97 1510
4803.63 1598
4804.28 1532
4804.94 1534
4805.59 1592
4806.24 1632
4806.90 1526
4807.55 1483
4808.21 1596
4808.86 1559
4809.51 1524
4810.17 1594
4810.82 1562
4811.48 1579
4812.13 1532
4812.79 1610
4813.44 1529
4814.09 1536
4814.75 1593
4815.40 1635
4816.06 1696
4816.71 1679
4817.37 1688
4818.02 1652
4818.68 1639
4819.33 1588
4819.99 1601
4820.64 1615
4821.30 1656
4821.95 1785
4822.61 1804
4823.26 1785
4823.92 1827
4824.57 1779
4825.23 1892
4825.88 1898
4826.54 1798
4827.19 1875
4827.85 2033
4828.50 1977
4829.16 1958
4829.81 1976
4830.47 1844
4831.13 1993
4831.78 2088
4832.44 2009
4833.09 2070
4833.75 2100
4834.40 2120
4835.06 2167
4835.72 2189
4836.37 2197
4837.03 2132
4837.68 2308
4838.34 2178
4839.00 2040
4839.65 2109
4840.31 2111
4840.97 2120
4841.62 1971
4842.28 2201
4842.93 2157
4843.59 2047
4844.25 2091
4844.90 2091
4845.56 2137
4846.22 2207
4846.87 2229
4847.53 2390
4848.19 2591
4848.84 2792
4849.50 3036
4850.16 3289
4850.82 3376
4851.47 3519
4852.13 3487
4852.79 3499
4853.44 3259
4854.10 3172
4854.76 2889
4855.42 2766
4856.07 2535
4856.73 2566
4857.39 2652
4858.04 2521
4858.70 2407
4859.36 2381
4860.02 2471
4860.67 2424
4861.33 2529
4861.99 2554
4862.65 2496
4863.31 2403
4863.96 2477
4864.62 2480
4865.28 2610
4865.94 2531
4866.60 2467
4867.25 2538
4867.91 2420
4868.57 2333
4869.23 2358
4869.89 2246
4870.54 2164
4871.20 2245
4871.86 2182
4872.52 2193
4873.18 2214
4873.84 2150
4874.50 2171
4875.15 2137
4875.81 2030
4876.47 2099
4877.13 2046
4877.79 2089
4878.45 1916
4879.11 1932
4879.77 1945
4880.42 1896
4881.08 1892
4881.74 1979
4882.40 1865
4883.06 1882
4883.72 1785
4884.38 1790
4885.04 1844
4885.70 1851
4886.36 1980
4887.02 1941
4887.68 1926
4888.34 1980
4889.00 1954
4889.65 2032
4890.31 2157
4890.97 2095
4891.63 2194
4892.29 2280
4892.95 2076
4893.61 2095
4894.27 2282
4894.93 2249
4895.59 2232
4896.25 2213
4896.91 2192
4897.57 2207
4898.23 2268
4898.89 2171
4899.55 2217
4900.21 2205
4900.87 2258
4901.54 2202
4902.20 2116
4902.86 2184
4903.52 2139
4904.18 2094
4904.84 1921
4905.50 1957
4906.16 1905
4906.82 1981
4907.48 1939
4908.14 1879
4908.80 1892
4909.46 1822
4910.12 1827
4910.79 1852
4911.45 1804
4912.11 1770
4912.77 1987
4913.43 1939
4914.09 1824
4914.75 1752
4915.41 1783
4916.07 1813
4916.74 1782
4917.40 1677
4918.06 1745
4918.72 1687
4919.38 1690
4920.04 1644
4920.71 1652
4921.37 1712
4922.03 1619
4922.69 1634
4923.35 1597
4924.01 1704
4924.68 1588
4925.34 1588
4926.00 1691
4926.66 1633
4927.33 1473
4927.99 1502
4928.65 1565
4929.31 1561
4929.97 1672
4930.64 1605
4931.30 1675
4931.96 1560
4932.62 1548
4933.29 1594
4933.95 1535
4934.61 1588
4935.27 1580
4935.94 1535
4936.60 1571
4937.26 1452
4937.93 1608
4938.59 1696
4939.25 1642
4939.91 1561
4940.58 1608
4941.24 1676
4941.90 1572
4942.57 1564
4943.23 1491
4943.89 1542
4944.56 1502
4945.22 1426
4945.88 1494
4946.55 1447
4947.21 1388
4947.87 1478
4948.54 1572
4949.20 1465
4949.86 1388
4950.53 1484
4951.19 1567
4951.86 1601
4952.52 1538
4953.18 1643
4953.85 1552
4954.51 1471
4955.17 1588
4955.84 1602
4956.50 1567
4957.17 1679
4957.83 1580
4958.50 1639
4959.16 1718
4959.82 1746
4960.49 1711
4961.15 1888
4961.82 1835
4962.48 2089
4963.15 2204
4963.81 2238
4964.48 2377
4965.14 2454
4965.81 2373
4966.47 2391
4967.13 2439
4967.80 2299
4968.46 2227
4969.13 1896
4969.79 1803
4970.46 1708
4971.12 1712
4971.79 1727
4972.45 1763
4973.12 1616
4973.79 1671
4974.45 1776
4975.12 1673
4975.78 1749
4976.45 1687
4977.11 1691
4977.78 1865
4978.44 1709
4979.11 1683
4979.77 1660
4980.44 1607
4981.11 1664
4981.77 1780
4982.44 1729
4983.10 1631
4983.77 1614
4984.44 1608
4985.10 1572
4985.77 1566
4986.43 1543
4987.10 1594
4987.77 1649
4988.43 1620
4989.10 1460
4989.76 1470
4990.43 1601
4991.10 1734
4991.76 1588
4992.43 1582
4993.10 1637
4993.76 1591
4994.43 1614
4995.10 1590
4995.76 1492
4996.43 1617
4997.10 1637
4997.76 1577
4998.43 1577
4999.10 1495
4999.76 1623
5000.43 1532
5001.10 1396
5001.77 1511
5002.43 1440
5003.10 1447
5003.77 1469
5004.43 1433
5005.10 1375
5005.77 1439
5006.44 1412
5007.10 1436
5007.77 1400
5008.44 1380
5009.11 1398
5009.77 1426
5010.44 1440
5011.11 1454
5011.78 1475
5012.45 1457
5013.11 1415
5013.78 1434
5014.45 1386
5015.12 1499
5015.79 1541
5016.45 1539
5017.12 1497
5017.79 1535
5018.46 1488
5019.13 1477
5019.80 1381
5020.46 1480
5021.13 1497
5021.80 1406
5022.47 1536
5023.14 1545
5023.81 1497
5024.47 1530
5025.14 1589
5025.81 1552
5026.48 1537
5027.15 1608
5027.82 1565
5028.49 1497
5029.16 1533
5029.83 1586
5030.49 1607
5031.16 1476
5031.83 1474
5032.50 1499
5033.17 1469
5033.84 1448
5034.51 1414
5035.18 1354
5035.85 1406
5036.52 1473
5037.19 1440
5037.86 1473
5038.53 1481
5039.20 1419
5039.87 1463
5040.54 1474
5041.21 1370
5041.88 1357
5042.54 1369
5043.21 1460
5043.88 1441
5044.55 1357
5045.22 1378
5045.89 1334
5046.56 1429
5047.24 1430
5047.91 1419
5048.58 1379
5049.25 1452
5049.92 1398
5050.59 1552
5051.26 1494
5051.93 1487
5052.60 1424
5053.27 1433
5053.94 1409
5054.61 1432
5055.28 1445
5055.95 1465
5056.62 1407
5057.29 1412
5057.96 1342
5058.63 1301
5059.31 1371
5059.98 1390
5060.65 1413
5061.32 1307
5061.99 1384
5062.66 1386
5063.33 1420
5064.00 1405
5064.67 1374
5065.35 1482
5066.02 1330
5066.69 1419
5067.36 1399
5068.03 1366
5068.70 1399
5069.38 1380
5070.05 1391
5070.72 1271
5071.39 1311
5072.06 1367
5072.73 1350
5073.41 1366
5074.08 1337
5074.75 1430
5075.42 1365
5076.09 1305
5076.77 1301
5077.44 1344
5078.11 1340
5078.78 1329
5079.45 1375
5080.13 1408
5080.80 1409
5081.47 1449
5082.14 1426
5082.82 1509
5083.49 1441
5084.16 1500
5084.83 1486
5085.51 1425
5086.18 1366
5086.85 1437
5087.53 1436
5088.20 1353
5088.87 1428
5089.54 1403
5090.22 1402
5090.89 1454
5091.56 1484
5092.24 1477
5092.91 1392
5093.58 1529
5094.26 1509
5094.93 1536
5095.60 1437
5096.28 1467
5096.95 1377
5097.62 1370
5098.30 1377
5098.97 1375
5099.64 1449
5100.32 1431
5100.99 1448
5101.67 1376
5102.34 1325
5103.01 1479
5103.69 1488
5104.36 1380
5105.04 1404
5105.71 1518
5106.38 1473
5107.06 1414
5107.73 1511
5108.41 1451
5109.08 1416
5109.75 1393
5110.43 1464
5111.10 1391
5111.78 1419
5112.45 1409
5113.13 1385
5113.80 1388
5114.48 1328
5115.15 1320
5115.83 1383
5116.50 1428
5117.17 1457
5117.85 1440
5118.52 1411
5119.20 1477
5119.87 1550
5120.55 1475
5121.22 1514
5121.90 1428
5122.57 1383
5123.25 1334
5123.93 1252
5124.60 1378
5125.28 1340
5125.95 1362
5126.63 1374
5127.30 1409
5127.98 1440
5128.65 1450
5129.33 1386
5130.00 1383
5130.68 1394
5131.36 1394
5132.03 1396
5132.71 1363
5133.38 1441
5134.06 1440
5134.73 1459
5135.41 1437
5136.09 1376
5136.76 1389
5137.44 1397
5138.12 1454
5138.79 1428
5139.47 1483
5140.14 1386
5140.82 1356
5141.50 1392
5142.17 1371
5142.85 1345
5143.53 1302
5144.20 1324
5144.88 1364
5145.56 1363
5146.23 1293
5146.91 1308
5147.59 1342
5148.26 1436
5148.94 1315
5149.62 1326
5150.29 1320
5150.97 1339
5151.65 1359
5152.33 1359
5153.00 1296
5153.68 1250
5154.36 1299
5155.03 1354
5155.71 1257
5156.39 1216
5157.07 1270
5157.74 1399
5158.42 1335
5159.10 1299
5159.78 1301
5160.45 1276
5161.13 1345
5161.81 1370
5162.49 1336
5163.17 1314
5163.84 1418
5164.52 1383
5165.20 1365
5165.88 1321
5166.55 1274
5167.23 1254
5167.91 1335
5168.59 1396
5169.27 1288
5169.95 1340
5170.62 1334
5171.30 1300
5171.98 1264
5172.66 1293
5173.34 1258
5174.02 1313
5174.69 1330
5175.37 1266
5176.05 1259
5176.73 1384
5177.41 1343
5178.09 1250
5178.77 1339
5179.45 1396
5180.13 1423
5180.80 1427
5181.48 1475
5182.16 1404
5182.84 1476
5183.52 1490
5184.20 1463
5184.88 1435
5185.56 1454
5186.24 1469
5186.92 1393
5187.60 1335
5188.28 1296
5188.96 1251
5189.64 1193
5190.31 1295
5190.99 1261
5191.67 1306
5192.35 1265
5193.03 1252
5193.71 1224
5194.39 1239
5195.07 1187
5195.75 1189
5196.43 1251
5197.11 1206
5197.79 1337
5198.47 1370
5199.15 1234
5199.83 1288
5200.51 1328
5201.19 1193
5201.87 1266
5202.56 1240
5203.24 1345
5203.92 1331
5204.60 1234
5205.28 1314
5205.96 1302
5206.64 1256
5207.32 1285
5208.00 1343
5208.68 1364
5209.36 1419
5210.04 1397
5210.72 1338
5211.40 1353
5212.09 1445
5212.77 1365
5213.45 1430
5214.13 1428
5214.81 1366
5215.49 1338
5216.17 1322
5216.85 1355
5217.54 1291
5218.22 1264
5218.90 1367
5219.58 1244
5220.26 1269
5220.94 1398
5221.62 1417
5222.31 1443
5222.99 1377
5223.67 1325
5224.35 1305
5225.03 1360
5225.72 1352
5226.40 1356
5227.08 1317
5227.76 1205
5228.44 1335
5229.13 1328
5229.81 1308
5230.49 1358
5231.17 1269
5231.86 1261
5232.54 1315
5233.22 1275
5233.90 1320
5234.58 1307
5235.27 1364
5235.95 1430
5236.63 1438
5237.32 1397
5238.00 1553
5238.68 1504
5239.36 1468
5240.05 1499
5240.73 1530
5241.41 1537
5242.10 1556
5242.78 1536
5243.46 1527
5244.14 1382
5244.83 1321
5245.51 1304
5246.19 1422
5246.88 1370
5247.56 1387
5248.24 1326
5248.93 1253
5249.61 1272
5250.29 1301
5250.98 1308
5251.66 1249
5252.35 1271
5253.03 1258
5253.71 1249
5254.40 1288
5255.08 1266
5255.76 1255
5256.45 1295
5257.13 1244
5257.82 1265
5258.50 1313
5259.18 1296
5259.87 1260
5260.55 1226
5261.24 1247
5261.92 1269
5262.61 1324
5263.29 1351
5263.97 1312
5264.66 1321
5265.34 1421
5266.03 1298
5266.71 1331
5267.40 1377
5268.08 1354
5268.77 1415
5269.45 1325
5270.14 1280
5270.82 1331
5271.51 1320
5272.19 1407
5272.88 1271
5273.56 1205
5274.25 1243
5274.93 1357
5275.62 1264
5276.30 1213
5276.99 1210
5277.67 1179
5278.36 1263
5279.04 1331
5279.73 1347
5280.41 1251
5281.10 1220
5281.79 1295
5282.47 1233
5283.16 1296
5283.84 1231
5284.53 1281
5285.21 1301
5285.90 1328
5286.59 1186
5287.27 1250
5287.96 1265
5288.64 1195
5289.33 1232
5290.02 1340
5290.70 1294
5291.39 1176
5292.07 1186
5292.76 1178
5293.45 1276
5294.13 1312
5294.82 1252
5295.51 1229
5296.19 1136
5296.88 1154
5297.57 1181
5298.25 1190
5298.94 1258
5299.63 1244
5300.31 1257
5301.00 1290
5301.69 1339
5302.37 1297
5303.06 1328
5303.75 1373
5304.43 1353
5305.12 1309
5305.81 1345
5306.50 1342
5307.18 1295
5307.87 1300
5308.56 1225
5309.25 1201
5309.93 1214
5310.62 1219
5311.31 1192
5312.00 1162
5312.68 1231
5313.37 1289
5314.06 1230
5314.75 1230
5315.43 1175
5316.12 1171
5316.81 1191
5317.50 1265
5318.18 1261
5318.87 1237
5319.56 1168
5320.25 1366
5320.94 1501
5321.63 1447
5322.31 1439
5323.00 1364
5323.69 1394
5324.38 1395
5325.07 1291
5325.76 1237
5326.44 1196
5327.13 1223
5327.82 1274
5328.51 1390
5329.20 1284
5329.89 1153
5330.58 1122
5331.26 1287
5331.95 1283
5332.64 1176
5333.33 1273
5334.02 1219
5334.71 1250
5335.40 1273
5336.09 1272
5336.78 1292
5337.47 1162
5338.15 1148
5338.84 1241
5339.53 1268
5340.22 1294
5340.91 1209
5341.60 1177
5342.29 1245
5342.98 1251
5343.67 1235
5344.36 1337
5345.05 1291
5345.74 1279
5346.43 1348
5347.12 1404
5347.81 1464
5348.50 1417
5349.19 1446
5349.88 1452
5350.57 1391
5351.26 1434
5351.95 1387
5352.64 1382
5353.33 1316
5354.02 1344
5354.71 1314
5355.40 1315
5356.09 1239
5356.78 1223
5357.47 1289
5358.16 1303
5358.85 1237
5359.54 1241
5360.23 1336
5360.92 1289
5361.62 1293
5362.31 1273
5363.00 1240
5363.69 1261
5364.38 1260
5365.07 1218
5365.76 1216
5366.45 1235
5367.14 1266
5367.83 1230
5368.53 1302
5369.22 1236
5369.91 1173
5370.60 1296
5371.29 1362
5371.98 1289
5372.67 1280
5373.36 1279
5374.06 1183
5374.75 1119
5375.44 1238
5376.13 1263
5376.82 1218
5377.51 1269
5378.21 1182
5378.90 1263
5379.59 1207
5380.28 1168
5380.97 1215
5381.67 1244
5382.36 1261
5383.05 1152
5383.74 1160
5384.44 1155
5385.13 1141
5385.82 1239
5386.51 1227
5387.20 1248
5387.90 1256
5388.59 1338
5389.28 1262
5389.97 1286
5390.67 1351
5391.36 1360
5392.05 1410
5392.75 1402
5393.44 1319
5394.13 1327
5394.82 1258
5395.52 1196
5396.21 1211
5396.90 1265
5397.60 1277
5398.29 1281
5398.98 1191
5399.68 1212
5400.37 1159
5401.06 1212
5401.76 1261
5402.45 1179
5403.14 1145
5403.84 1161
5404.53 1102
5405.22 1189
5405.92 1256
5406.61 1242
5407.30 1247
5408.00 1143
5408.69 1244
5409.39 1282
5410.08 1277
5410.77 1275
5411.47 1185
5412.16 1166
5412.85 1149
5413.55 1192
5414.24 1308
5414.94 1215
5415.63 1221
5416.33 1255
5417.02 1238
5417.71 1182
5418.41 1244
5419.10 1365
5419.80 1261
5420.49 1256
5421.19 1247
5421.88 1220
5422.58 1157
5423.27 1238
5423.97 1221
5424.66 1213
5425.36 1282
5426.05 1220
5426.75 1165
5427.44 1129
5428.14 1165
5428.83 1161
5429.53 1175
5430.22 1181
5430.92 1187
5431.61 1111
5432.31 1214
5433.00 1236
5433.70 1198
5434.39 1251
5435.09 1234
5435.78 1325
5436.48 1220
5437.17 1181
5437.87 1194
5438.57 1253
5439.26 1201
5439.96 1172
5440.65 1335
5441.35 1262
5442.05 1217
5442.74 1256
5443.44 1280
5444.13 1205
5444.83 1307
5445.53 1364
5446.22 1307
5446.92 1306
5447.61 1300
5448.31 1348
5449.01 1292
5449.70 1369
5450.40 1340
5451.10 1264
5451.79 1315
5452.49 1365
5453.19 1408
5453.88 1265
5454.58 1289
5455.28 1317
5455.97 1244
5456.67 1230
5457.37 1256
5458.06 1294
5458.76 1243
5459.46 1295
5460.16 1263
5460.85 1186
5461.55 1263
5462.25 1210
5462.94 1361
5463.64 1218
5464.34 1206
5465.04 1341
5465.73 1288
5466.43 1264
5467.13 1312
5467.83 1220
5468.52 1264
5469.22 1241
5469.92 1193
5470.62 1252
5471.31 1149
5472.01 1332
5472.71 1326
5473.41 1315
5474.11 1285
5474.80 1341
5475.50 1358
5476.20 1383
5476.90 1283
5477.60 1320
5478.29 1334
5478.99 1442
5479.69 1560
5480.39 1610
5481.09 1674
5481.79 1621
5482.49 1661
5483.18 1711
5483.88 1674
5484.58 1594
5485.28 1548
5485.98 1479
5486.68 1483
5487.38 1440
5488.08 1433
5488.77 1366
5489.47 1371
5490.17 1355
5490.87 1376
5491.57 1445
5492.27 1424
5492.97 1439
5493.67 1519
5494.37 1499
5495.07 1478
5495.77 1474
5496.46 1559
5497.16 1661
5497.86 1571
5498.56 1639
5499.26 1752
5499.96 1860
5500.66 2066
5501.36 2166
5502.06 2265
5502.76 2420
5503.46 2507
5504.16 2278
5504.86 2110
5505.56 1921
5506.26 1885
5506.96 1706
5507.66 1621
5508.36 1677
5509.06 1511
5509.76 1548
5510.46 1523
5511.16 1456
5511.86 1427
5512.56 1334
5513.26 1451
5513.96 1410
5514.67 1395
5515.37 1418
5516.07 1368
5516.77 1449
5517.47 1345
5518.17 1315
5518.87 1303
5519.57 1422
5520.27 1385
5520.97 1331
5521.67 1308
5522.37 1389
5523.08 1370
5523.78 1222
5524.48 1300
5525.18 1393
5525.88 1317
5526.58 1292
5527.28 1230
5527.98 1249
5528.69 1281
5529.39 1200
5530.09 1268
5530.79 1286
5531.49 1237
5532.19 1290
5532.90 1228
5533.60 1254
5534.30 1243
5535.00 1212
5535.70 1262
5536.40 1253
5537.11 1240
5537.81 1304
5538.51 1179
5539.21 1138
5539.92 1238
5540.62 1223
5541.32 1170
5542.02 1220
5542.72 1286
5543.43 1227
5544.13 1227
5544.83 1155
5545.53 1158
5546.24 1193
5546.94 1153
5547.64 1163
5548.34 1199
5549.05 1162
5549.75 1200
5550.45 1151
5551.16 1221
5551.86 1143
5552.56 1209
5553.26 1208
5553.97 1234
5554.67 1247
5555.37 1198
5556.08 1155
5556.78 1155
5557.48 1099
5558.19 1183
5558.89 1237
5559.59 1240
5560.30 1214
5561.00 1155
5561.70 1192
5562.41 1199
5563.11 1291
5563.82 1280
5564.52 1344
5565.22 1419
5565.93 1289
5566.63 1242
5567.33 1251
5568.04 1307
5568.74 1237
5569.45 1264
5570.15 1243
5570.85 1218
5571.56 1186
5572.26 1100
5572.97 1155
5573.67 1231
5574.38 1166
5575.08 1190
5575.78 1219
5576.49 1181
5577.19 1187
5577.90 1170
5578.60 1180
5579.31 1186
5580.01 1240
5580.72 1218
5581.42 1204
5582.13 1211
5582.83 1352
5583.54 1177
5584.24 1141
5584.95 1188
5585.65 1175
5586.36 1236
5587.06 1281
5587.77 1195
5588.47 1205
5589.18 1115
5589.88 1164
5590.59 1163
5591.29 1191
5592.00 1166
5592.70 1237
5593.41 1123
5594.12 1163
5594.82 1165
5595.53 1168
5596.23 1168
5596.94 1099
5597.64 1140
5598.35 1157
5599.06 1072
5599.76 1083
5600.47 1086
5601.17 1068
5601.88 1112
5602.59 1156
5603.29 1192
5604.00 1175
5604.71 1148
5605.41 1136
5606.12 1105
5606.82 1068
5607.53 1117
5608.24 1111
5608.94 1133
5609.65 1184
5610.36 1087
5611.06 1147
5611.77 1136
5612.48 1132
5613.18 1143
5613.89 1162
5614.60 1218
5615.30 1231
5616.01 1319
5616.72 1277
5617.43 1206
5618.13 1206
5618.84 1254
5619.55 1144
5620.25 1165
5620.96 1101
5621.67 1102
5622.38 1144
5623.08 1158
5623.79 1207
5624.50 1192
5625.21 1206
5625.91 1183
5626.62 1197
5627.33 1094
5628.04 1163
5628.75 1157
5629.45 1255
5630.16 1165
5630.87 1130
5631.58 1135
5632.28 1135
5632.99 1135
5633.70 1155
5634.41 1162
5635.12 1164
5635.83 1201
5636.53 1142
5637.24 1092
5637.95 1139
5638.66 1262
5639.37 1304
5640.08 1267
5640.78 1207
5641.49 1285
5642.20 1288
5642.91 1301
5643.62 1253
5644.33 1317
5645.04 1291
5645.75 1320
5646.45 1237
5647.16 1160
5647.87 1200
5648.58 1159
5649.29 1135
5650.00 1169
5650.71 1160
5651.42 1099
5652.13 1130
5652.84 1094
5653.55 1296
5654.26 1234
5654.96 1305
5655.67 1331
5656.38 1290
5657.09 1370
5657.80 1348
5658.51 1412
5659.22 1415
5659.93 1422
5660.64 1426
5661.35 1439
5662.06 1307
5662.77 1338
5663.48 1259
5664.19 1307
5664.90 1289
5665.61 1255
5666.32 1241
5667.03 1235
5667.74 1216
5668.45 1219
5669.16 1205
5669.87 1186
5670.58 1191
5671.29 1155
5672.00 1187
5672.72 1226
5673.43 1196
5674.14 1156
5674.85 1141
5675.56 1127
5676.27 1146
5676.98 1067
5677.69 1144
5678.40 1149
5679.11 1168
5679.82 1086
5680.53 1116
5681.25 1191
5681.96 1295
5682.67 1252
5683.38 1234
5684.09 1169
5684.80 1190
5685.51 1275
5686.22 1211
5686.94 1252
5687.65 1183
5688.36 1137
5689.07 1156
5689.78 1120
5690.49 1116
5691.21 1112
5691.92 1122
5692.63 1106
5693.34 1081
5694.05 1086
5694.76 1083
5695.48 1071
5696.19 1101
5696.90 1148
5697.61 1124
5698.32 1132
5699.04 1186
5699.75 1148
5700.46 1066
5701.17 1060
5701.89 1133
5702.60 1236
5703.31 1170
5704.02 1068
5704.74 1131
5705.45 1169
5706.16 1191
5706.87 1195
5707.59 1122
5708.30 1083
5709.01 1121
5709.73 1194
5710.44 1152
5711.15 1151
5711.86 1108
5712.58 1105
5713.29 1199
5714.00 1150
5714.72 1161
5715.43 1059
5716.14 1084
5716.86 989
5717.57 1086
5718.28 1053
5719.00 1088
5719.71 1100
5720.42 1056
5721.14 1053
5721.85 1049
5722.56 1074
5723.28 1084
5723.99 1170
5724.71 1113
5725.42 1079
5726.13 1161
5726.85 1097
5727.56 1084
5728.28 1095
5728.99 1155
5729.70 1122
5730.42 1184
5731.13 1157
5731.85 1136
5732.56 1126
5733.28 1095
5733.99 1126
5734.70 1149
5735.42 1116
5736.13 1076
5736.85 1074
5737.56 1094
5738.28 1034
5738.99 1045
5739.71 1021
5740.42 1007
5741.14 1057
5741.85 1076
5742.57 1094
5743.28 1075
5744.00 1031
5744.71 1093
5745.43 1074
5746.14 999
5746.86 1066
5747.57 1091
5748.29 1087
5749.00 1077
5749.72 1124
5750.43 1107
5751.15 1031
5751.86 1148
5752.58 974
5753.29 1012
5754.01 1062
5754.73 1025
5755.44 1040
5756.16 1030
5756.87 1091
5757.59 1089
5758.31 1091
5759.02 983
5759.74 994
5760.45 1019
5761.17 1030
5761.89 1030
5762.60 1007
5763.32 1023
5764.03 1021
5764.75 1038
5765.47 1076
5766.18 1085
5766.90 1051
5767.62 1043
5768.33 1058
5769.05 1032
5769.77 1029
5770.48 1089
5771.20 1123
5771.92 1042
5772.63 1056
5773.35 1052
5774.07 1063
5774.78 1089
5775.50 1118
5776.22 1022
5776.93 976
5777.65 1083
5778.37 1092
5779.09 1071
5779.80 1100
5780.52 1197
5781.24 1114
5781.96 1016
5782.67 1022
5783.39 1027
5784.11 1033
5784.83 1123
5785.54 1073
5786.26 978
5786.98 1043
5787.70 1127
5788.41 1095
5789.13 1032
5789.85 1065
5790.57 1034
5791.29 1076
5792.00 1144
5792.72 1120
5793.44 1081
5794.16 1128
5794.88 1079
5795.59 1077
5796.31 1158
5797.03 1141
5797.75 1114
5798.47 1082
5799.19 1070
5799.90 1149
5800.62 1181
5801.34 1262
5802.06 1219
5802.78 1304
5803.50 1262
5804.22 1384
5804.93 1445
5805.65 1364
5806.37 1289
5807.09 1302
5807.81 1229
5808.53 1161
5809.25 1183
5809.97 1160
5810.69 1120
5811.41 1082
5812.13 1107
5812.84 1108
5813.56 1075
5814.28 1029
5815.00 1031
5815.72 1072
5816.44 1109
5817.16 1034
5817.88 1185
5818.60 1219
5819.32 1180
5820.04 1179
5820.76 1081
5821.48 1232
5822.20 1137
5822.92 1144
5823.64 1231
5824.36 1149
5825.08 1177
5825.80 1187
5826.52 1201
5827.24 1229
5827.96 1236
5828.68 1187
5829.40 1164
5830.12 1088
5830.84 1148
5831.56 1130
5832.28 1179
5833.00 1155
5833.72 1168
5834.44 1125
5835.16 1155
5835.89 1128
5836.61 1107
5837.33 1113
5838.05 1112
5838.77 1136
5839.49 1097
5840.21 1099
5840.93 1125
5841.65 1124
5842.37 1135
5843.10 1129
5843.82 1024
5844.54 1111
5845.26 1071
5845.98 1102
5846.70 1081
5847.42 1085
5848.14 1067
5848.87 1112
5849.59 1074
5850.31 1017
5851.03 1022
5851.75 1081
5852.47 1018
5853.20 1095
5853.92 1163
5854.64 1090
5855.36 1106
5856.08 1091
5856.81 1061
5857.53 1095
5858.25 1121
5858.97 1050
5859.69 1017
5860.42 1077
5861.14 1012
5861.86 1141
5862.58 1193
5863.31 1122
5864.03 1120
5864.75 1131
5865.47 1096
5866.20 1181
5866.92 1215
5867.64 1210
5868.36 1195
5869.09 1156
5869.81 1112
5870.53 1148
5871.26 1110
5871.98 1170
5872.70 1117
5873.42 1116
5874.15 1002
5874.87 1054
5875.59 1015
5876.32 980
5877.04 1028
5877.76 1068
5878.49 1095
5879.21 1082
5879.93 1143
5880.66 1065
5881.38 1031
5882.10 1139
5882.83 1174
5883.55 1166
5884.28 1174
5885.00 1293
5885.72 1276
5886.45 1314
5887.17 1280
5887.89 1215
5888.62 1239
5889.34 1233
5890.07 1157
5890.79 1107
5891.51 1108
5892.24 1115
5892.96 1114
5893.69 1125
5894.41 1127
5895.14 1101
5895.86 1095
5896.59 1081
5897.31 1121
5898.03 1014
5898.76 1058
5899.48 992
5900.21 1046
5900.93 1163
5901.66 1107
5902.38 1184
5903.11 1182
5903.83 1076
5904.56 1191
5905.28 1201
5906.01 1171
5906.73 1110
5907.46 1123
5908.18 1161
5908.91 1292
5909.63 1257
5910.36 1221
5911.08 1172
5911.81 1224
5912.53 1224
5913.26 1177
5913.99 1142
5914.71 1150
5915.44 1102
5916.16 1161
5916.89 1146
5917.61 1055
5918.34 1124
5919.07 1160
5919.79 1190
5920.52 1124
5921.24 1088
5921.97 1200
5922.70 1159
5923.42 1128
5924.15 1141
5924.87 1144
5925.60 1082
5926.33 1182
5927.05 1241
5927.78 1193
5928.51 1149
5929.23 1233
5929.96 1257
5930.69 1173
5931.41 1203
5932.14 1209
5932.87 1274
5933.59 1264
5934.32 1214
5935.05 1288
5935.77 1291
5936.50 1318
5937.23 1333
5937.95 1285
5938.68 1322
5939.41 1293
5940.13 1280
5940.86 1349
5941.59 1393
5942.32 1355
5943.04 1392
5943.77 1388
5944.50 1430
5945.23 1390
5945.95 1458
5946.68 1432
5947.41 1324
5948.14 1408
5948.86 1535
5949.59 1577
5950.32 1590
5951.05 1630
5951.78 1611
5952.50 1660
5953.23 1668
5953.96 1697
5954.69 1761
5955.42 1683
5956.14 1727
5956.87 1811
5957.60 1737
5958.33 1703
5959.06 1629
5959.78 1614
5960.51 1618
5961.24 1588
5961.97 1656
5962.70 1659
5963.43 1656
5964.16 1762
5964.88 1759
5965.61 1758
5966.34 1831
5967.07 1961
5967.80 1908
5968.53 2092
5969.26 2040
5969.99 2128
5970.72 2118
5971.44 2213
5972.17 2149
5972.90 1995
5973.63 1996
5974.36 2071
5975.09 2007
5975.82 1916
5976.55 1895
5977.28 1985
5978.01 2009
5978.74 2014
5979.47 2124
5980.20 2106
5980.93 2212
5981.66 2210
5982.39 2295
5983.12 2289
5983.85 2438
5984.57 2378
5985.30 2395
5986.03 2470
5986.76 2405
5987.49 2384
5988.22 2415
5988.96 2468
5989.69 2556
5990.42 2538
5991.15 2511
5991.88 2523
5992.61 2537
5993.34 2635
5994.07 2604
5994.80 2481
5995.53 2560
5996.26 2652
5996.99 2684
5997.72 2712
5998.45 2681
5999.18 2740
5999.91 2733
6000.64 2617
6001.37 2487
6002.11 2449
6002.84 2552
6003.57 2470
6004.30 2430
6005.03 2476
6005.76 2371
6006.49 2492
6007.22 2413
6007.95 2554
6008.69 2781
6009.42 2964
6010.15 3554
6010.88 4100
6011.61 4638
6012.34 5060
6013.07 5653
6013.81 6254
6014.54 6632
6015.27 6607
6016.00 6701
6016.73 6728
6017.46 6115
6018.20 5651
6018.93 4966
6019.66 4488
6020.39 3887
6021.12 3357
6021.86 3068
6022.59 2749
6023.32 2478
6024.05 2277
6024.79 2170
6025.52 2053
6026.25 2018
6026.98 1863
6027.72 1928
6028.45 1917
6029.18 1931
6029.91 1801
6030.65 1791
6031.38 1780
6032.11 1750
6032.84 1823
6033.58 1779
6034.31 1776
6035.04 1714
6035.78 1670
6036.51 1723
6037.24 1724
6037.98 1677
6038.71 1744
6039.44 1877
6040.18 1747
6040.91 1776
6041.64 1830
6042.38 1800
6043.11 1854
6043.84 1861
6044.58 1858
6045.31 1814
6046.04 1813
6046.78 1889
6047.51 2014
6048.24 2035
6048.98 2075
6049.71 2008
6050.45 2105
6051.18 2059
6051.91 2022
6052.65 2115
6053.38 2218
6054.12 2278
6054.85 2268
6055.58 2238
6056.32 2260
6057.05 2082
6057.79 2062
6058.52 1934
6059.26 1985
6059.99 1972
6060.72 1967
6061.46 1932
6062.19 1873
6062.93 1761
6063.66 1860
6064.40 1841
6065.13 1915
6065.87 1850
6066.60 1946
6067.34 1864
6068.07 1826
6068.81 1797
6069.54 1822
6070.28 1735
6071.01 1709
6071.75 1735
6072.48 1671
6073.22 1690
6073.95 1706
6074.69 1694
6075.42 1646
6076.16 1743
6076.89 1684
6077.63 1642
6078.37 1708
6079.10 1744
6079.84 1729
6080.57 1727
6081.31 1767
6082.04 1822
6082.78 1830
6083.52 1756
6084.25 1637
6084.99 1674
6085.72 1694
6086.46 1615
6087.20 1658
6087.93 1591
6088.67 1523
6089.40 1569
6090.14 1521
6090.88 1518
6091.61 1622
6092.35 1586
6093.09 1512
6093.82 1456
6094.56 1483
6095.30 1571
6096.03 1590
6096.77 1575
6097.51 1618
6098.24 1502
6098.98 1580
6099.72 1600
6100.45 1494
6101.19 1455
6101.93 1496
6102.66 1464
6103.40 1497
6104.14 1424
6104.88 1298
6105.61 1339
6106.35 1539
6107.09 1468
6107.83 1430
6108.56 1439
6109.30 1361
6110.04 1370
6110.78 1473
6111.51 1547
6112.25 1461
6112.99 1499
6113.73 1496
6114.46 1539
6115.20 1525
6115.94 1588
6116.68 1596
6117.41 1531
6118.15 1509
6118.89 1529
6119.63 1525
6120.37 1557
6121.11 1498
6121.84 1493
6122.58 1509
6123.32 1621
6124.06 1589
6124.80 1539
6125.54 1595
6126.27 1541
6127.01 1499
6127.75 1591
6128.49 1651
6129.23 1585
6129.97 1533
6130.71 1512
6131.44 1634
6132.18 1555
6132.92 1539
6133.66 1540
6134.40 1619
6135.14 1621
6135.88 1549
6136.62 1582
6137.36 1741
6138.10 1700
6138.83 1676
6139.57 1743
6140.31 1770
6141.05 1890
6141.79 1915
6142.53 1857
6143.27 1753
6144.01 1736
6144.75 1788
6145.49 1724
6146.23 1650
6146.97 1648
6147.71 1752
6148.45 1724
6149.19 1619
6149.93 1634
6150.67 1630
6151.41 1600
6152.15 1752
6152.89 1670
6153.63 1766
6154.37 1787
6155.11 1763
6155.85 1734
6156.59 1792
6157.33 1788
6158.07 1872
6158.81 1801
6159.55 1791
6160.29 1851
6161.03 1772
6161.77 1783
6162.51 1800
6163.25 1887
6163.99 1970
6164.74 2040
6165.48 2119
6166.22 2098
6166.96 2298
6167.70 2400
6168.44 2476
6169.18 2534
6169.92 2596
6170.66 2692
6171.40 2607
6172.15 2605
6172.89 2512
6173.63 2475
6174.37 2443
6175.11 2429
6175.85 2353
6176.59 2417
6177.34 2334
6178.08 2324
6178.82 2278
6179.56 2261
6180.30 2242
6181.04 2238
6181.79 2270
6182.53 2266
6183.27 2390
6184.01 2392
6184.75 2422
6185.50 2301
6186.24 2449
6186.98 2544
6187.72 2388
6188.46 2413
6189.21 2392
6189.95 2499
6190.69 2433
6191.43 2511
6192.18 2621
6192.92 2672
6193.66 2747
6194.40 2926
6195.15 3077
6195.89 3038
6196.63 2957
6197.37 3081
6198.12 3060
6198.86 2980
6199.60 3189
6200.35 2891
6201.09 2896
6201.83 2963
6202.58 2902
6203.32 3183
6204.06 3451
6204.80 3750
6205.55 4200
6206.29 5000
6207.03 6105
6207.78 7609
6208.52 9149
6209.26 11017
6210.01 12262
6210.75 13445
6211.50 14181
6212.24 14308
6212.98 13997
6213.73 12842
6214.47 11126
6215.21 9493
6215.96 7823
6216.70 6406
6217.45 5415
6218.19 4656
6218.93 3951
6219.68 3376
6220.42 3190
6221.17 3000
6221.91 2863
6222.66 2683
6223.40 2673
6224.14 2653
6224.89 2693
6225.63 2590
6226.38 2562
6227.12 2643
6227.87 2488
6228.61 2372
6229.36 2361
6230.10 2168
6230.84 2145
6231.59 2094
6232.33 2082
6233.08 2066
6233.82 2013
6234.57 2142
6235.31 2109
6236.06 2085
6236.80 2147
6237.55 2221
6238.30 2465
6239.04 2438
6239.79 2739
6240.53 2901
6241.28 3211
6242.02 3150
6242.77 3341
6243.51 3161
6244.26 2989
6245.00 2742
6245.75 2625
6246.50 2445
6247.24 2406
6247.99 2515
6248.73 2628
6249.48 2584
6250.22 2507
6250.97 2542
6251.72 2476
6252.46 2474
6253.21 2351
6253.95 2339
6254.70 2241
6255.45 2230
6256.19 2293
6256.94 2269
6257.69 2149
6258.43 2129
6259.18 2076
6259.93 2096
6260.67 2068
6261.42 2134
6262.17 2168
6262.91 2000
6263.66 2059
6264.41 2003
6265.15 1955
6265.90 1968
6266.65 1998
6267.39 1885
6268.14 1891
6268.89 1950
6269.63 1948
6270.38 1995
6271.13 2031
6271.88 1984
6272.62 1877
6273.37 1962
6274.12 2099
6274.86 2068
6275.61 1908
6276.36 1851
6277.11 1887
6277.85 2008
6278.60 1980
6279.35 1935
6280.10 1945
6280.85 1931
6281.59 1959
6282.34 1943
6283.09 1904
6283.84 1892
6284.59 1976
6285.33 1921
6286.08 1840
6286.83 1824
6287.58 1751
6288.33 1742
6289.07 1720
6289.82 1672
6290.57 1704
6291.32 1673
6292.07 1714
6292.82 1670
6293.56 1660
6294.31 1615
6295.06 1617
6295.81 1663
6296.56 1629
6297.31 1646
6298.06 1562
6298.81 1614
6299.55 1504
6300.30 1607
6301.05 1541
6301.80 1562
6302.55 1550
6303.30 1486
6304.05 1547
6304.80 1545
6305.55 1482
6306.30 1573
6307.05 1506
6307.79 1577
6308.54 1626
6309.29 1579
6310.04 1522
6310.79 1574
6311.54 1597
6312.29 1714
6313.04 1746
6313.79 1630
6314.54 1728
6315.29 1695
6316.04 1698
6316.79 1593
6317.54 1660
6318.29 1702
6319.04 1756
6319.79 1714
6320.54 1689
6321.29 1666
6322.04 1634
6322.79 1613
6323.54 1553
6324.29 1508
6325.04 1509
6325.79 1519
6326.54 1476
6327.29 1358
6328.04 1290
6328.79 1354
6329.55 1341
6330.30 1284
6331.05 1297
6331.80 1348
6332.55 1294
6333.30 1291
6334.05 1328
6334.80 1225
6335.55 1343
6336.30 1284
6337.05 1360
6337.81 1314
6338.56 1384
6339.31 1347
6340.06 1386
6340.81 1318
6341.56 1245
6342.31 1230
6343.06 1359
6343.82 1344
6344.57 1302
6345.32 1383
6346.07 1343
6346.82 1290
6347.57 1184
6348.33 1314
6349.08 1284
6349.83 1383
6350.58 1408
6351.33 1370
6352.09 1402
6352.84 1520
6353.59 1490
6354.34 1514
6355.09 1506
6355.85 1511
6356.60 1583
6357.35 1601
6358.10 1510
6358.86 1448
6359.61 1501
6360.36 1524
6361.11 1358
6361.87 1376
6362.62 1334
6363.37 1394
6364.12 1451
6364.88 1467
6365.63 1517
6366.38 1385
6367.13 1312
6367.89 1426
6368.64 1295
6369.39 1307
6370.15 1348
6370.90 1370
6371.65 1304
6372.41 1397
6373.16 1370
6373.91 1400
6374.67 1300
6375.42 1325
6376.17 1438
6376.93 1328
6377.68 1277
6378.43 1298
6379.19 1273
6379.94 1305
6380.69 1390
6381.45 1303
6382.20 1317
6382.96 1322
6383.71 1280
6384.46 1331
6385.22 1287
6385.97 1246
6386.73 1287
6387.48 1228
6388.23 1239
6388.99 1214
6389.74 1251
6390.50 1309
6391.25 1231
6392.00 1275
6392.76 1174
6393.51 1217
6394.27 1212
6395.02 1204
6395.78 1259
6396.53 1189
6397.29 1254
6398.04 1279
6398.80 1249
6399.55 1216
6400.31 1191
6401.06 1218
6401.82 1181
6402.57 1166
6403.33 1220
6404.08 1275
6404.84 1144
6405.59 1124
6406.35 1221
6407.10 1175
6407.86 1287
6408.61 1282
6409.37 1292
6410.12 1267
6410.88 1306
6411.63 1336
6412.39 1342
6413.14 1232
6413.90 1172
6414.66 1241
6415.41 1246
6416.17 1186
6416.92 1129
6417.68 1116
6418.44 1139
6419.19 1146
6419.95 1246
6420.70 1120
6421.46 1225
6422.22 1208
6422.97 1097
6423.73 1083
6424.48 1211
6425.24 1236
6426.00 1192
6426.75 1185
6427.51 1224
6428.27 1131
6429.02 1157
6429.78 1163
6430.54 1126
6431.29 1133
6432.05 1159
6432.81 1146
6433.56 1152
6434.32 1139
6435.08 1155
6435.83 1228
6436.59 1281
6437.35 1242
6438.10 1230
6438.86 1167
6439.62 1160
6440.38 1120
6441.13 1243
6441.89 1144
6442.65 1177
6443.41 1202
6444.16 1179
6444.92 1191
6445.68 1187
6446.44 1088
6447.19 1189
6447.95 1230
6448.71 1173
6449.47 1209
6450.22 1259
6450.98 1158
6451.74 1070
6452.50 1097
6453.26 1189
6454.01 1172
6454.77 1154
6455.53 1228
6456.29 1219
6457.05 1138
6457.80 1220
6458.56 1188
6459.32 1154
6460.08 1187
6460.84 1284
6461.60 1196
6462.35 1285
6463.11 1216
6463.87 1193
6464.63 1243
6465.39 1275
6466.15 1317
6466.91 1336
6467.67 1263
6468.42 1277
6469.18 1300
6469.94 1265
6470.70 1257
6471.46 1311
6472.22 1337
6472.98 1315
6473.74 1344
6474.50 1417
6475.26 1383
6476.02 1319
6476.77 1334
6477.53 1341
6478.29 1339
6479.05 1345
6479.81 1306
6480.57 1370
6481.33 1422
6482.09 1406
6482.85 1418
6483.61 1437
6484.37 1478
6485.13 1508
6485.89 1512
6486.65 1552
6487.41 1585
6488.17 1537
6488.93 1576
6489.69 1528
6490.45 1531
6491.21 1588
6491.97 1648
6492.73 1683
6493.49 1720
6494.25 1766
6495.01 1741
6495.77 1720
6496.53 1808
6497.29 1872
6498.05 1818
6498.82 1827
6499.58 1780
6500.34 1807
6501.10 1798
6501.86 1845
6502.62 1846
6503.38 1838
6504.14 1842
6504.90 1755
6505.66 1850
6506.42 1892
6507.19 1872
6507.95 1851
6508.71 1976
6509.47 1905
6510.23 2022
6510.99 1983
6511.75 1998
6512.51 1959
6513.28 2008
6514.04 2038
6514.80 2104
6515.56 2039
6516.32 1974
6517.08 2071
6517.85 1988
6518.61 1982
6519.37 2022
6520.13 2207
6520.89 2334
6521.66 2390
6522.42 2365
6523.18 2495
6523.94 2578
6524.70 2794
6525.47 2942
6526.23 3150
6526.99 3315
6527.75 3496
6528.52 3562
6529.28 3770
6530.04 3918
6530.80 3827
6531.57 3809
6532.33 3750
6533.09 4065
6533.85 4170
6534.62 4554
6535.38 5023
6536.14 5685
6536.90 6272
6537.67 6862
6538.43 7284
6539.19 7276
6539.96 6927
6540.72 6285
6541.48 6004
6542.25 5239
6543.01 4424
6543.77 3775
6544.54 3060
6545.30 2734
6546.06 2507
6546.83 2304
6547.59 2131
6548.35 1951
6549.12 1961
6549.88 2053
6550.64 2015
6551.41 1917
6552.17 1891
6552.94 1902
6553.70 1989
6554.46 1863
6555.23 1811
6555.99 1770
6556.75 1803
6557.52 1874
6558.28 1901
6559.05 1880
6559.81 1840
6560.58 1860
6561.34 1946
6562.10 1944
6562.87 2001
6563.63 1995
6564.40 2114
6565.16 2253
6565.93 2300
6566.69 2350
6567.46 2254
6568.22 2244
6568.99 2274
6569.75 2213
6570.52 2224
6571.28 2111
6572.04 2134
6572.81 2183
6573.57 2139
6574.34 2236
6575.11 2147
6575.87 2241
6576.64 2277
6577.40 2341
6578.17 2358
6578.93 2339
6579.70 2328
6580.46 2223
6581.23 2261
6581.99 2258
6582.76 2189
6583.52 2286
6584.29 2198
6585.06 2121
6585.82 2088
6586.59 2024
6587.35 2071
6588.12 2165
6588.88 2247
6589.65 2352
6590.42 2400
6591.18 2487
6591.95 2596
6592.71 2723
6593.48 2852
6594.25 3029
6595.01 3184
6595.78 3305
6596.55 3317
6597.31 3248
6598.08 3277
6598.85 3269
6599.61 3005
6600.38 2763
6601.15 2707
6601.91 2556
6602.68 2421
6603.45 2198
6604.21 2151
6604.98 2185
6605.75 2142
6606.51 2194
6607.28 2279
6608.05 2294
6608.81 2428
6609.58 2542
6610.35 2531
6611.12 2554
6611.88 2613
6612.65 2590
6613.42 2411
6614.18 2406
6614.95 2341
6615.72 2243
6616.49 2110
6617.25 2096
6618.02 1997
6618.79 1916
6619.56 1862
6620.33 1811
6621.09 1874
6621.86 1762
6622.63 1816
6623.40 1831
6624.16 1870
6624.93 1838
6625.70 1721
6626.47 1836
6627.24 1795
6628.01 1746
6628.77 1745
6629.54 1674
6630.31 1731
6631.08 1695
6631.85 1764
6632.62 1811
6633.38 1951
6634.15 2058
6634.92 2095
6635.69 2108
6636.46 2189
6637.23 2183
6638.00 2209
6638.76 2189
6639.53 2219
6640.30 2077
6641.07 2005
6641.84 1884
6642.61 1699
6643.38 1670
6644.15 1692
6644.92 1684
6645.69 1596
6646.45 1672
6647.22 1592
6647.99 1665
6648.76 1636
6649.53 1655
6650.30 1686
6651.07 1705
6651.84 1732
6652.61 1699
6653.38 1757
6654.15 1810
6654.92 1771
6655.69 1657
6656.46 1741
6657.23 1704
6658.00 1723
6658.77 1680
6659.54 1645
6660.31 1614
6661.08 1586
6661.85 1564
6662.62 1556
6663.39 1491
6664.16 1488
6664.93 1515
6665.70 1453
6666.47 1455
6667.24 1491
6668.01 1552
6668.78 1488
6669.55 1497
6670.32 1523
6671.09 1509
6671.87 1462
6672.64 1620
6673.41 1525
6674.18 1404
6674.95 1491
6675.72 1548
6676.49 1571
6677.26 1561
6678.03 1519
6678.80 1502
6679.58 1567
6680.35 1520
6681.12 1481
6681.89 1586
6682.66 1653
6683.43 1636
6684.20 1621
6684.97 1668
6685.75 1752
6686.52 1762
6687.29 1766
6688.06 1812
6688.83 1683
6689.60 1642
6690.38 1578
6691.15 1584
6691.92 1511
6692.69 1590
6693.46 1480
6694.24 1361
6695.01 1345
6695.78 1395
6696.55 1413
6697.32 1435
6698.10 1487
6698.87 1451
6699.64 1484
6700.41 1386
6701.19 1405
6701.96 1422
6702.73 1423
6703.50 1394
6704.28 1387
6705.05 1416
6705.82 1412
6706.59 1300
6707.37 1392
6708.14 1419
6708.91 1354
6709.69 1295
6710.46 1313
6711.23 1375
6712.00 1317
6712.78 1349
6713.55 1388
6714.32 1393
6715.10 1305
6715.87 1402
6716.64 1424
6717.42 1365
6718.19 1364
6718.96 1362
6719.74 1326
6720.51 1328
6721.28 1329
6722.06 1316
6722.83 1405
6723.61 1402
6724.38 1387
6725.15 1358
6725.93 1336
6726.70 1359
6727.48 1334
6728.25 1320
6729.02 1314
6729.80 1270
6730.57 1242
6731.35 1226
6732.12 1278
6732.89 1290
6733.67 1275
6734.44 1295
6735.22 1294
6735.99 1317
6736.77 1304
6737.54 1319
6738.31 1327
6739.09 1445
6739.86 1360
6740.64 1293
6741.41 1339
6742.19 1364
6742.96 1300
6743.74 1305
6744.51 1394
6745.29 1359
6746.06 1302
6746.84 1355
6747.61 1339
6748.39 1411
6749.16 1427
6749.94 1355
6750.71 1528
6751.49 1517
6752.26 1448
6753.04 1559
6753.82 1551
6754.59 1553
6755.37 1451
6756.14 1538
6756.92 1486
6757.69 1490
6758.47 1407
6759.25 1356
6760.02 1357
6760.80 1395
6761.57 1383
6762.35 1407
6763.12 1292
6763.90 1353
6764.68 1281
6765.45 1351
6766.23 1212
6767.01 1237
6767.78 1332
6768.56 1259
6769.33 1234
6770.11 1255
6770.89 1308
6771.66 1284
6772.44 1271
6773.22 1300
6773.99 1282
6774.77 1258
6775.55 1310
6776.32 1292
6777.10 1391
6777.88 1440
6778.65 1401
6779.43 1379
6780.21 1440
6780.98 1427
6781.76 1375
6782.54 1360
6783.32 1353
6784.09 1332
6784.87 1404
6785.65 1371
6786.43 1402
6787.20 1317
6787.98 1221
6788.76 1243
6789.53 1256
6790.31 1284
6791.09 1243
6791.87 1183
6792.65 1215
6793.42 1294
6794.20 1234
6794.98 1186
6795.76 1214
6796.53 1230
6797.31 1213
6798.09 1158
6798.87 1223
6799.65 1180
6800.42 1237
6801.20 1224
6801.98 1208
6802.76 1128
6803.54 1245
6804.32 1280
6805.09 1242
6805.87 1199
6806.65 1243
6807.43 1262
6808.21 1185
6808.99 1250
6809.77 1259
6810.54 1208
6811.32 1206
6812.10 1234
6812.88 1162
6813.66 1184
6814.44 1249
6815.22 1250
6816.00 1171
6816.78 1217
6817.56 1260
6818.33 1223
6819.11 1259
6819.89 1205
6820.67 1212
6821.45 1266
6822.23 1335
6823.01 1338
6823.79 1263
6824.57 1275
6825.35 1339
6826.13 1274
6826.91 1232
6827.69 1185
6828.47 1306
6829.25 1228
6830.03 1147
6830.81 1209
6831.59 1220
6832.37 1249
6833.15 1283
6833.93 1234
6834.71 1241
6835.49 1173
6836.27 1242
6837.05 1192
6837.83 1200
6838.61 1256
6839.39 1203
6840.17 1197
6840.95 1226
6841.73 1288
6842.51 1189
6843.29 1093
6844.07 1166
6844.85 1258
6845.63 1206
6846.41 1250
6847.19 1371
6847.98 1426
6848.76 1521
6849.54 1714
6850.32 1882
6851.10 2152
6851.88 2328
6852.66 2523
6853.44 2521
6854.22 2520
6855.01 2434
6855.79 2336
6856.57 2186
6857.35 1981
6858.13 1818
6858.91 1705
6859.69 1617
6860.48 1474
6861.26 1320
6862.04 1254
6862.82 1186
6863.60 1314
6864.38 1291
6865.17 1254
6865.95 1317
6866.73 1360
6867.51 1359
6868.29 1379
6869.08 1278
6869.86 1316
6870.64 1375
6871.42 1374
6872.20 1398
6872.99 1242
6873.77 1317
6874.55 1307
6875.33 1337
6876.12 1252
6876.90 1297
6877.68 1247
6878.46 1401
6879.25 1397
6880.03 1393
6880.81 1450
6881.59 1499
6882.38 1426
6883.16 1408
6883.94 1400
6884.73 1485
6885.51 1458
6886.29 1475
6887.08 1562
6887.86 1701
6888.64 1799
6889.42 1919
6890.21 2000
6890.99 1991
6891.77 2047
6892.56 1983
6893.34 1846
6894.12 1681
6894.91 1581
6895.69 1588
6896.48 1494
6897.26 1421
6898.04 1423
6898.83 1413
6899.61 1446
6900.39 1415
6901.18 1440
6901.96 1464
6902.75 1479
6903.53 1467
6904.31 1357
6905.10 1399
6905.88 1427
6906.67 1462
6907.45 1451
6908.24 1511
6909.02 1394
6909.80 1419
6910.59 1436
6911.37 1386
6912.16 1357
6912.94 1372
6913.73 1344
6914.51 1337
6915.30 1393
6916.08 1423
6916.87 1377
6917.65 1300
6918.44 1353
6919.22 1304
6920.01 1339
6920.79 1349
6921.58 1363
6922.36 1371
6923.15 1290
6923.93 1292
6924.72 1313
6925.50 1340
6926.29 1345
6927.07 1340
6927.86 1343
6928.64 1296
6929.43 1415
6930.21 1428
6931.00 1333
6931.78 1301
6932.57 1367
6933.36 1381
6934.14 1371
6934.93 1441
6935.71 1348
6936.50 1371
6937.29 1413
6938.07 1440
6938.86 1479
6939.64 1510
6940.43 1512
6941.22 1569
6942.00 1586
6942.79 1618
6943.57 1659
6944.36 1736
6945.15 1885
6945.93 1941
6946.72 1966
6947.51 1984
6948.29 1949
6949.08 1955
6949.87 1975
6950.65 1935
6951.44 1914
6952.23 1955
6953.01 1972
6953.80 1842
6954.59 1863
6955.37 1759
6956.16 1779
6956.95 1690
6957.74 1621
6958.52 1697
6959.31 1734
6960.10 1749
6960.88 1766
6961.67 1658
6962.46 1773
6963.25 1763
6964.03 1736
6964.82 1794
6965.61 1824
6966.40 1934
6967.18 1997
6967.97 2117
6968.76 2119
6969.55 2136
6970.34 2209
6971.12 2292
6971.91 2335
6972.70 2427
6973.49 2332
6974.28 2324
6975.06 2306
6975.85 2391
6976.64 2414
6977.43 2332
6978.22 2334
6979.00 2489
6979.79 2581
6980.58 2561
6981.37 2778
6982.16 3212
6982.95 3686
6983.74 4394
6984.52 5241
6985.31 6543
6986.10 7629
6986.89 8772
6987.68 9486
6988.47 10000
6989.26 9782
6990.05 9228
6990.83 8213
6991.62 7044
6992.41 6004
6993.20 4960
6993.99 4218
6994.78 3505
6995.57 2938
6996.36 2571
6997.15 2323
6997.94 2036
6998.73 2016
6999.52 1944
7000.31 1875
7001.10 1929
7001.88 1869
7002.67 1843
7003.46 1884
7004.25 1872
7005.04 1806
7005.83 1752
7006.62 1679
7007.41 1673
7008.20 1524
7008.99 1588
7009.78 1447
7010.57 1347
7011.36 1416
7012.15 1470
7012.94 1494
7013.73 1591
7014.52 1521
7015.31 1559
7016.11 1587
7016.90 1529
7017.69 1535
7018.48 1532
7019.27 1569
7020.06 1525
7020.85 1517
7021.64 1569
7022.43 1556
7023.22 1604
7024.01 1609
7024.80 1649
7025.59 1667
7026.38 1736
7027.18 1904
7027.97 1756
7028.76 1632
7029.55 1554
7030.34 1526
7031.13 1513
7031.92 1502
7032.71 1487
7033.51 1409
7034.30 1388
7035.09 1355
7035.88 1367
7036.67 1352
7037.46 1488
7038.25 1420
7039.05 1371
7039.84 1401
7040.63 1485
7041.42 1612
7042.21 1467
7043.01 1489
7043.80 1466
7044.59 1544
7045.38 1536
7046.17 1604
7046.97 1515
7047.76 1592
7048.55 1585
7049.34 1735
7050.14 1776
7050.93 1923
7051.72 2015
7052.51 1934
7053.30 1899
7054.10 1902
7054.89 1824
7055.68 1713
7056.48 1680
7057.27 1531
7058.06 1459
7058.85 1490
7059.65 1469
7060.44 1428
7061.23 1480
7062.03 1446
7062.82 1488
7063.61 1405
7064.40 1431
7065.20 1448
7065.99 1391
7066.78 1404
7067.58 1339
7068.37 1324
7069.16 1438
7069.96 1418
7070.75 1371
7071.54 1320
7072.34 1288
7073.13 1239
7073.93 1292
7074.72 1304
7075.51 1318
7076.31 1306
7077.10 1268
7077.89 1242
7078.69 1256
7079.48 1288
7080.28 1241
7081.07 1272
7081.86 1235
7082.66 1233
7083.45 1327
7084.25 1257
7085.04 1323
7085.84 1292
7086.63 1213
7087.42 1216
7088.22 1165
7089.01 1215
7089.81 1350
7090.60 1184
7091.40 1185
7092.19 1156
7092.99 1160
7093.78 1104
7094.58 1152
7095.37 1102
7096.17 1130
7096.96 1144
7097.76 1116
7098.55 1128
7099.35 1132
7100.14 1087
7100.94 1088
7101.73 1124
7102.53 1091
7103.32 1076
7104.12 1107
7104.91 1063
7105.71 1053
7106.50 1035
7107.30 1055
7108.10 1055
7108.89 1034
7109.69 965
7110.48 980
7111.28 1043
7112.07 1101
7112.87 1063
7113.67 1022
7114.46 1145
7115.26 1129
7116.05 1167
7116.85 1131
7117.65 1096
7118.44 1062
7119.24 1101
7120.03 1089
7120.83 1057
7121.63 972
7122.42 1054
7123.22 1029
7124.02 1008
7124.81 1039
7125.61 1034
7126.41 963
7127.20 1022
7128.00 963
7128.80 1037
7129.59 1059
7130.39 1047
7131.19 1086
7131.98 1085
7132.78 1106
7133.58 1084
7134.37 1115
7135.17 1137
7135.97 1055
7136.77 1086
7137.56 1014
7138.36 1035
7139.16 1023
7139.96 1122
7140.75 1067
7141.55 1000
7142.35 1022
7143.15 1034
7143.94 1033
7144.74 1028
7145.54 985
7146.34 991
7147.13 1074
7147.93 1031
7148.73 1018
7149.53 947
7150.33 929
7151.12 1011
7151.92 1039
7152.72 951
7153.52 907
7154.32 927
7155.11 1019
7155.91 1016
7156.71 1020
7157.51 955
7158.31 953
7159.11 1046
7159.90 1085
7160.70 1044
7161.50 985
7162.30 1037
7163.10 950
7163.90 945
7164.70 952
7165.49 976
7166.29 1019
7167.09 999
7167.89 966
7168.69 983
7169.49 981
7170.29 940
7171.09 921
7171.89 921
7172.69 948
7173.49 896
7174.28 971
7175.08 1028
7175.88 920
7176.68 846
7177.48 946
7178.28 929
7179.08 926
7179.88 836
7180.68 879
7181.48 880
7182.28 921
7183.08 854
7183.88 886
7184.68 925
7185.48 891
7186.28 933
7187.08 858
7187.88 967
7188.68 1010
7189.48 983
7190.28 803
7191.08 807
7191.88 876
7192.68 865
7193.48 851
7194.28 929
7195.08 884
7195.88 842
7196.68 920
7197.48 953
7198.28 922
7199.08 877
7199.89 865
7200.69 917
7201.49 879
7202.29 871
7203.09 913
7203.89 966
7204.69 907
7205.49 876
7206.29 850
7207.09 824
7207.89 878
7208.70 940
7209.50 883
7210.30 877
7211.10 920
7211.90 863
7212.70 948
7213.50 866
7214.31 893
7215.11 947
7215.91 855
7216.71 908
7217.51 842
7218.31 846
7219.12 887
7219.92 892
7220.72 905
7221.52 894
7222.32 860
7223.13 904
7223.93 858
7224.73 852
7225.53 912
7226.33 935
7227.14 901
7227.94 931
7228.74 895
7229.54 850
7230.35 866
7231.15 877
7231.95 851
7232.75 887
7233.56 869
7234.36 880
7235.16 856
7235.96 843
7236.77 834
7237.57 862
7238.37 864
7239.17 908
7239.98 834
7240.78 909
7241.58 888
7242.39 877
7243.19 871
7243.99 867
7244.80 932
7245.60 924
7246.40 902
7247.21 866
7248.01 841
7248.81 857
7249.62 881
7250.42 887
7251.22 888
7252.03 863
7252.83 949
7253.63 947
7254.44 956
7255.24 977
7256.05 952
7256.85 957
7257.65 959
7258.46 968
7259.26 995
7260.07 968
7260.87 1045
7261.67 1101
7262.48 1109
7263.28 1206
7264.09 1313
7264.89 1249
7265.70 1165
7266.50 1037
7267.30 959
7268.11 924
7268.91 1008
7269.72 930
7270.52 936
7271.33 996
7272.13 916
7272.94 930
7273.74 960
7274.55 945
7275.35 947
7276.16 913
7276.96 964
7277.77 984
7278.57 1000
7279.38 985
7280.18 1041
7280.99 1036
7281.79 1036
7282.60 1084
7283.40 1119
7284.21 1105
7285.01 1200
7285.82 1308
7286.63 1399
7287.43 1413
7288.24 1453
7289.04 1367
7289.85 1193
7290.65 1184
7291.46 1122
7292.27 1079
7293.07 976
7293.88 929
7294.68 990
7295.49 934
7296.30 898
7297.10 933
7297.91 900
7298.71 942
7299.52 969
7300.33 934
7301.13 919
7301.94 851
7302.75 878
7303.55 915
7304.36 879
7305.16 861
7305.97 909
7306.78 951
7307.58 874
7308.39 818
7309.20 899
7310.01 913
7310.81 943
7311.62 922
7312.43 931
7313.23 936
7314.04 919
7314.85 885
7315.65 862
7316.46 948
7317.27 904
7318.08 890
7318.88 916
7319.69 946
7320.50 975
7321.31 998
7322.11 1010
7322.92 1057
7323.73 1059
7324.54 1026
7325.34 1030
7326.15 1026
7326.96 982
7327.77 914
7328.57 849
7329.38 942
7330.19 922
7331.00 896
7331.81 890
7332.61 882
7333.42 859
7334.23 839
7335.04 858
7335.85 889
7336.66 901
7337.46 867
7338.27 843
7339.08 871
7339.89 864
7340.70 886
7341.51 853
7342.31 838
7343.12 834
7343.93 896
7344.74 892
7345.55 839
7346.36 803
7347.17 756
7347.98 833
7348.79 847
7349.59 835
7350.40 828
7351.21 852
7352.02 857
7352.83 826
7353.64 821
7354.45 845
7355.26 784
7356.07 756
7356.88 811
7357.69 832
7358.50 859
7359.31 820
7360.12 805
7360.93 794
7361.74 782
7362.54 803
7363.35 812
7364.16 839
7364.97 782
7365.78 790
7366.59 760
7367.40 831
7368.21 834
7369.02 855
7369.83 797
7370.64 795
7371.45 850
7372.27 789
7373.08 829
7373.89 821
7374.70 832
7375.51 837
7376.32 760
7377.13 795
7377.94 843
7378.75 798
7379.56 834
7380.37 854
7381.18 869
7381.99 880
7382.80 847
7383.61 841
7384.42 865
7385.24 854
7386.05 881
7386.86 820
7387.67 847
7388.48 834
7389.29 772
7390.10 807
7390.91 852
7391.72 842
7392.54 780
7393.35 745
7394.16 762
7394.97 772
7395.78 774
7396.59 770
7397.41 778
7398.22 768
7399.03 733
7399.84 733
7400.65 772
7401.46 778
7402.28 779
7403.09 816
7403.90 786
7404.71 779
7405.52 741
7406.34 779
7407.15 763
7407.96 762
7408.77 806
7409.59 804
7410.40 765
7411.21 802
7412.02 776
7412.84 766
7413.65 776
7414.46 768
7415.27 764
7416.09 759
7416.90 798
7417.71 749
7418.52 726
7419.34 703
7420.15 726
7420.96 802
7421.78 757
7422.59 784
7423.40 781
7424.22 789
7425.03 789
7425.84 767
7426.65 774
7427.47 864
7428.28 836
7429.09 828
7429.91 852
7430.72 874
7431.54 967
7432.35 929
7433.16 948
7433.98 974
7434.79 966
7435.60 951
7436.42 917
7437.23 913
7438.05 876
7438.86 883
7439.67 891
7440.49 891
7441.30 862
7442.12 870
7442.93 870
7443.74 827
7444.56 819
7445.37 803
7446.19 796
7447.00 796
7447.82 784
7448.63 787
7449.44 777
7450.26 780
7451.07 781
7451.89 738
7452.70 806
7453.52 801
7454.33 777
7455.15 777
7455.96 770
7456.78 721
7457.59 804
7458.41 719
7459.22 832
7460.04 784
7460.85 732
7461.67 730
7462.48 771
7463.30 822
7464.11 863
7464.93 820
7465.74 781
7466.56 873
7467.37 903
7468.19 836
7469.01 802
7469.82 824
7470.64 852
7471.45 890
7472.27 855
7473.08 846
7473.90 857
7474.72 823
7475.53 774
7476.35 800
7477.16 824
7477.98 834
7478.80 827
7479.61 774
7480.43 769
7481.24 801
7482.06 822
7482.88 740
7483.69 730
7484.51 780
7485.33 758
7486.14 765
7486.96 783
7487.78 770
7488.59 734
7489.41 736
7490.23 771
7491.04 743
7491.86 775
7492.68 774
7493.49 778
7494.31 823
7495.13 770
7495.94 793
7496.76 802
7497.58 778
7498.40 799
7499.21 726
7500.03 729
7500.85 756
7501.67 815
7502.48 773
7503.30 714
7504.12 774
7504.94 752
7505.75 766
7506.57 800
7507.39 800
7508.21 805
7509.02 726
7509.84 761
7510.66 775
7511.48 735
7512.30 858
7513.11 805
7513.93 747
7514.75 825
7515.57 806
7516.39 722
7517.20 744
7518.02 769
7518.84 815
7519.66 696
7520.48 779
7521.30 766
7522.11 749
7522.93 769
7523.75 761
7524.57 818
7525.39 721
7526.21 732
7527.03 763
7527.84 802
7528.66 765
7529.48 798
7530.30 770
7531.12 788
7531.94 802
7532.76 759
7533.58 747
7534.40 790
7535.22 789
7536.03 844
7536.85 743
7537.67 806
7538.49 799
7539.31 794
7540.13 792
7540.95 850
7541.77 859
7542.59 829
7543.41 790
7544.23 741
7545.05 827
7545.87 872
7546.69 848
7547.51 820
7548.33 813
7549.15 825
7549.97 791
7550.79 805
7551.61 802
7552.43 765
7553.25 763
7554.07 791
7554.89 815
7555.71 803
7556.53 779
7557.35 849
7558.17 822
7558.99 850
7559.81 834
7560.63 809
7561.45 858
7562.27 857
7563.09 840
7563.92 825
7564.74 800
7565.56 823
7566.38 837
7567.20 852
7568.02 878
7568.84 789
7569.66 878
7570.48 837
7571.30 783
7572.13 798
7572.95 811
7573.77 864
7574.59 806
7575.41 737
7576.23 779
7577.05 807
7577.88 836
7578.70 799
7579.52 796
7580.34 850
7581.16 843
7581.98 897
7582.81 823
7583.63 826
7584.45 867
7585.27 844
7586.09 848
7586.92 873
7587.74 898
7588.56 892
7589.38 948
7590.20 944
7591.03 936
7591.85 975
7592.67 1007
7593.49 996
7594.32 947
7595.14 984
7595.96 964
7596.78 1054
7597.61 1033
7598.43 939
7599.25 953
7600.07 1002
7600.90 1066
7601.72 1063
7602.54 1064
7603.36 1127
7604.19 1203
7605.01 1226
7605.83 1289
7606.66 1324
7607.48 1368
7608.30 1373
7609.13 1245
7609.95 1181
7610.77 1097
7611.60 1087
7612.42 1101
7613.24 1085
7614.07 1092
7614.89 990
7615.71 964
7616.54 995
7617.36 1011
7618.18 1002
7619.01 1028
7619.83 1047
7620.66 1023
7621.48 1037
7622.30 994
7623.13 960
7623.95 995
7624.78 1072
7625.60 1014
7626.42 1011
7627.25 980
7628.07 1004
7628.90 1086
7629.72 1101
7630.55 1137
7631.37 1255
7632.19 1345
7633.02 1393
7633.84 1470
7634.67 1422
7635.49 1375
7636.32 1343
7637.14 1331
7637.97 1140
7638.79 1094
7639.62 1038
7640.44 952
7641.27 899
7642.09 858
7642.92 823
7643.74 847
7644.57 800
7645.39 763
7646.22 812
7647.04 816
7647.87 874
7648.69 789
7649.52 807
7650.34 849
7651.17 833
7651.99 796
7652.82 784
7653.65 843
7654.47 842
7655.30 776
7656.12 745
7656.95 798
7657.77 782
7658.60 784
7659.43 794
7660.25 835
7661.08 797
7661.90 780
7662.73 725
7663.56 769
7664.38 773
7665.21 762
7666.04 753
7666.86 821
7667.69 772
7668.51 769
7669.34 768
7670.17 819
7670.99 798
7671.82 810
7672.65 774
7673.47 812
7674.30 745
7675.13 739
7675.95 831
7676.78 758
7677.61 786
7678.44 792
7679.26 758
7680.09 735
7680.92 807
7681.74 799
7682.57 719
7683.40 689
7684.23 675
7685.05 720
7685.88 735
7686.71 762
7687.53 720
7688.36 755
7689.19 760
7690.02 734
7690.85 721
7691.67 735
7692.50 732
7693.33 739
7694.16 713
7694.98 728
7695.81 700
7696.64 671
7697.47 715
7698.30 768
7699.12 722
7699.95 770
7700.78 759
7701.61 746
7702.44 727
7703.26 700
7704.09 716
7704.92 701
7705.75 811
7706.58 750
7707.41 684
7708.24 730
7709.06 768
7709.89 719
7710.72 691
7711.55 701
7712.38 684
7713.21 707
7714.04 681
7714.87 661
7715.69 684
7716.52 664
7717.35 659
7718.18 692
7719.01 655
7719.84 666
7720.67 677
7721.50 649
7722.33 608
7723.16 671
7723.99 682
7724.82 670
7725.65 701
7726.48 694
7727.30 690
7728.13 711
7728.96 709
7729.79 663
7730.62 678
7731.45 646
7732.28 679
7733.11 661
7733.94 670
7734.77 659
7735.60 637
7736.43 664
7737.26 687
7738.09 676
7738.92 680
7739.75 708
7740.58 668
7741.41 699
7742.25 651
7743.08 648
7743.91 704
7744.74 709
7745.57 688
7746.40 658
7747.23 689
7748.06 670
7748.89 734
7749.72 657
7750.55 649
7751.38 641
7752.21 735
7753.04 683
7753.88 736
7754.71 692
7755.54 642
7756.37 741
7757.20 719
7758.03 692
7758.86 653
7759.69 649
7760.53 707
7761.36 722
7762.19 698
7763.02 652
7763.85 664
7764.68 673
7765.51 681
7766.35 642
7767.18 575
7768.01 637
7768.84 754
7769.67 700
7770.51 694
7771.34 655
7772.17 692
7773.00 653
7773.83 650
7774.67 656
7775.50 656
7776.33 687
7777.16 747
7777.99 680
7778.83 677
7779.66 676
7780.49 692
7781.32 694
7782.16 645
7782.99 676
7783.82 634
7784.65 687
7785.49 707
7786.32 716
7787.15 692
7787.99 725
7788.82 720
7789.65 697
7790.48 619
7791.32 691
7792.15 694
7792.98 674
7793.82 663
7794.65 687
7795.48 661
7796.32 701
7797.15 731
7797.98 729
7798.82 684
7799.65 746
7800.48 756
7801.32 725
7802.15 772
7802.99 662
7803.82 679
7804.65 659
7805.49 709
7806.32 755
7807.15 711
7807.99 744
7808.82 728
7809.66 708
7810.49 705
7811.32 712
7812.16 770
7812.99 781
7813.83 735
7814.66 835
7815.50 893
7816.33 886
7817.16 895
7818.00 894
7818.83 896
7819.67 914
7820.50 909
7821.34 853
7822.17 797
7823.01 836
7823.84 831
7824.68 825
7825.51 727
7826.35 750
7827.18 814
7828.02 785
7828.85 813
7829.69 717
7830.52 743
7831.36 767
7832.19 785
7833.03 788
7833.86 737
7834.70 774
7835.53 757
7836.37 807
7837.20 728
7838.04 745
7838.87 729
7839.71 771
7840.55 779
7841.38 741
7842.22 697
7843.05 747
7843.89 706
7844.72 759
7845.56 751
7846.40 731
7847.23 751
7848.07 747
7848.91 760
7849.74 789
7850.58 759
7851.41 720
7852.25 822
7853.09 795
7853.92 846
7854.76 757
7855.60 843
7856.43 786
7857.27 818
7858.11 903
7858.94 982
7859.78 1032
7860.62 1022
7861.45 1014
7862.29 1023
7863.13 1004
7863.96 915
7864.80 917
7865.64 843
7866.47 853
7867.31 823
7868.15 717
7868.99 752
7869.82 766
7870.66 785
7871.50 785
7872.33 792
7873.17 800
7874.01 810
7874.85 772
7875.68 766
7876.52 838
7877.36 855
7878.20 851
7879.03 928
7879.87 887
7880.71 961
7881.55 882
7882.39 931
7883.22 905
7884.06 855
7884.90 793
7885.74 831
7886.58 840
7887.41 851
7888.25 831
7889.09 779
7889.93 822
7890.77 799
7891.61 792
7892.44 768
7893.28 748
7894.12 737
7894.96 773
7895.80 817
7896.64 746
7897.48 735
7898.31 738
7899.15 715
7899.99 733
7900.83 724
7901.67 759
7902.51 700
7903.35 706
7904.19 753
7905.03 694
7905.87 653
7906.70 680
7907.54 696
7908.38 712
7909.22 692
7910.06 685
7910.90 715
7911.74 719
7912.58 716
7913.42 725
7914.26 680
7915.10 764
7915.94 774
7916.78 816
7917.62 755
7918.46 798
7919.30 841
7920.14 861
7920.98 844
7921.82 762
7922.66 771
7923.50 772
7924.34 756
7925.18 686
7926.02 721
7926.86 695
7927.70 702
7928.54 762
7929.38 699
7930.22 717
7931.06 718
7931.90 650
7932.74 716
7933.58 668
7934.42 673
7935.26 656
7936.10 669
7936.95 655
7937.79 683
7938.63 666
7939.47 721
7940.31 669
7941.15 675
7941.99 688
7942.83 684
7943.67 646
7944.51 655
7945.36 645
7946.20 673
7947.04 673
7947.88 655
7948.72 684
7949.56 619
7950.40 670
7951.25 619
7952.09 582
7952.93 650
7953.77 715
7954.61 692
7955.45 623
7956.30 696
7957.14 701
7957.98 699
7958.82 690
7959.66 663
7960.51 637
7961.35 662
7962.19 639
7963.03 678
7963.87 650
7964.72 661
7965.56 682
7966.40 674
7967.24 699
7968.09 679
7968.93 714
7969.77 698
7970.61 649
7971.46 682
7972.30 711
7973.14 667
7973.98 684
7974.83 644
7975.67 596
7976.51 650
7977.36 601
7978.20 580
7979.04 599
7979.89 660
7980.73 666
7981.57 610
7982.41 630
7983.26 642
7984.10 608
7984.94 651
7985.79 659
7986.63 630
7987.48 591
7988.32 595
7989.16 597
7990.01 603
7990.85 606
7991.69 574
7992.54 636
7993.38 608
7994.22 580
7995.07 616
7995.91 624
7996.76 611
7997.60 632
7998.44 610
7999.29 666
8000.13 625
8000.98 583
8001.82 615
8002.67 631
8003.51 589
8004.35 583
8005.20 632
8006.04 643
8006.89 633
8007.73 577
8008.58 603
8009.42 632
8010.27 621
8011.11 565
8011.96 603
8012.80 628
8013.65 616
8014.49 627
8015.34 635
8016.18 617
8017.03 593
8017.87 614
8018.72 608
8019.56 574
8020.41 665
8021.25 605
8022.10 591
8022.94 582
8023.79 572
8024.63 619
8025.48 606
8026.32 597
8027.17 562
8028.01 590
8028.86 583
8029.71 575
8030.55 580
8031.40 581
8032.24 574
8033.09 605
8033.94 587
8034.78 532
8035.63 604
8036.47 614
8037.32 623
8038.17 611
8039.01 600
8039.86 594
8040.70 577
8041.55 631
8042.40 634
8043.24 573
8044.09 624
8044.94 639
8045.78 617
8046.63 590
8047.48 602
8048.32 616
8049.17 600
8050.02 589
8050.86 577
8051.71 579
8052.56 590
8053.40 598
8054.25 622
8055.10 609
8055.95 629
8056.79 612
8057.64 573
8058.49 582
8059.33 608
8060.18 596
8061.03 575
8061.88 569
8062.72 566
8063.57 540
8064.42 591
8065.27 569
8066.11 609
8066.96 509
8067.81 553
8068.66 584
8069.50 629
8070.35 553
8071.20 546
8072.05 620
8072.90 571
8073.74 566
8074.59 556
8075.44 572
8076.29 534
8077.14 574
8077.99 611
8078.83 548
8079.68 524
8080.53 550
8081.38 629
8082.23 580
8083.08 562
8083.92 563
8084.77 608
8085.62 638
8086.47 594
8087.32 556
8088.17 601
8089.02 563
8089.87 631
8090.71 616
8091.56 578
8092.41 585
8093.26 608
8094.11 603
8094.96 541
8095.81 549
8096.66 576
8097.51 598
8098.36 571
8099.21 580
8100.06 577
8100.91 606
8101.75 595
8102.60 622
8103.45 534
8104.30 536
8105.15 545
8106.00 608
8106.85 585
8107.70 598
8108.55 588
8109.40 604
8110.25 569
8111.10 560
8111.95 508
8112.80 536
8113.65 555
8114.50 558
8115.35 520
8116.20 532
8117.05 617
8117.90 615
8118.75 574
8119.60 562
8120.46 585
8121.31 621
8122.16 650
8123.01 665
8123.86 634
8124.71 597
8125.56 562
8126.41 561
8127.26 549
8128.11 536
8128.96 574
8129.81 630
8130.66 625
8131.52 646
8132.37 640
8133.22 665
8134.07 589
8134.92 568
8135.77 583
8136.62 624
8137.47 560
8138.33 550
8139.18 564
8140.03 577
8140.88 602
8141.73 599
8142.58 623
8143.44 618
8144.29 552
8145.14 550
8145.99 635
8146.84 632
8147.69 593
8148.55 598
8149.40 613
8150.25 607
8151.10 631
8151.95 640
8152.81 660
8153.66 683
8154.51 680
8155.36 735
8156.22 728
8157.07 741
8157.92 751
8158.77 728
8159.63 736
8160.48 712
8161.33 681
8162.18 643
8163.04 626
8163.89 639
8164.74 556
8165.60 574
8166.45 632
8167.30 549
8168.15 574
8169.01 577
8169.86 616
8170.71 633
8171.57 580
8172.42 559
8173.27 515
8174.13 547
8174.98 562
8175.83 506
8176.69 558
8177.54 545
8178.39 543
8179.25 573
8180.10 593
8180.95 558
8181.81 541
8182.66 493
8183.52 573
8184.37 560
8185.22 540
8186.08 585
8186.93 582
8187.79 541
8188.64 527
8189.49 575
8190.35 634
8191.20 552
8192.06 574
8192.91 554
8193.76 549
8194.62 516
8195.47 559
8196.33 552
8197.18 534
8198.04 588
8198.89 561
8199.75 583
8200.60 556
8201.46 602
8202.31 633
8203.17 525
8204.02 553
8204.87 564
8205.73 505
8206.58 530
8207.44 573
8208.29 499
8209.15 559
8210.01 556
8210.86 552
8211.72 558
8212.57 591
8213.43 539
8214.28 509
8215.14 513
8215.99 581
8216.85 569
8217.70 590
8218.56 549
8219.42 581
8220.27 547
8221.13 576
8221.98 585
8222.84 576
8223.69 601
8224.55 566
8225.41 582
8226.26 565
8227.12 600
8227.97 590
8228.83 584
8229.69 645
8230.54 585
8231.40 551
8232.26 531
8233.11 537
8233.97 544
8234.82 549
8235.68 560
8236.54 569
8237.39 543
8238.25 558
8239.11 534
8239.96 558
8240.82 569
8241.68 507
8242.54 492
8243.39 516
8244.25 547
8245.11 509
8245.96 544
8246.82 532
8247.68 543
8248.53 585
8249.39 544
8250.25 536
8251.11 539
8251.96 565
8252.82 511
8253.68 545
8254.54 522
8255.39 524
8256.25 568
8257.11 610
8257.97 564
8258.82 548
8259.68 578
8260.54 553
8261.40 544
8262.26 554
8263.11 561
8263.97 552
8264.83 518
8265.69 557
8266.55 541
8267.40 581
8268.26 630
8269.12 580
8269.98 540
8270.84 501
8271.70 530
8272.55 594
8273.41 553
8274.27 514
8275.13 545
8275.99 583
8276.85 553
8277.71 559
8278.56 576
8279.42 533
8280.28 535
8281.14 541
8282.00 535
8282.86 551
8283.72 562
8284.58 572
8285.44 535
8286.29 538
8287.15 574
8288.01 549
8288.87 520
8289.73 535
8290.59 501
8291.45 570
8292.31 527
8293.17 527
8294.03 570
8294.89 597
8295.75 591
8296.61 611
8297.47 559
8298.33 600
8299.19 589
8300.05 526
8300.91 571
8301.77 619
8302.63 608
8303.49 620
8304.35 605
8305.21 633
8306.07 619
8306.93 625
8307.79 577
8308.65 584
8309.51 616
8310.37 614
8311.23 586
8312.09 617
8312.95 541
8313.81 586
8314.67 663
8315.53 687
8316.39 642
8317.25 689
8318.11 688
8318.98 728
8319.84 720
8320.70 722
8321.56 670
8322.42 665
8323.28 691
8324.14 664
8325.00 662
8325.86 602
8326.73 613
8327.59 596
8328.45 560
8329.31 547
8330.17 614
8331.03 587
8331.89 577
8332.76 547
8333.62 646
8334.48 599
8335.34 522
8336.20 511
8337.06 527
8337.93 576
8338.79 566
8339.65 540
8340.51 525
8341.37 583
8342.24 624
8343.10 603
8343.96 548
8344.82 600
8345.68 617
8346.55 651
8347.41 668
8348.27 641
8349.13 667
8350.00 634
8350.86 617
8351.72 550
8352.58 587
8353.45 586
8354.31 576
8355.17 571
8356.03 571
8356.90 579
8357.76 574
8358.62 557
8359.49 564
8360.35 587
8361.21 566
8362.08 562
8362.94 577
8363.80 559
8364.66 525
8365.53 506
8366.39 545
8367.25 537
8368.12 518
8368.98 514
8369.84 527
8370.71 525
8371.57 509
8372.44 537
8373.30 556
8374.16 562
8375.03 545
8375.89 537
8376.75 551
8377.62 567
8378.48 586
8379.35 609
8380.21 517
8381.07 580
8381.94 559
8382.80 579
8383.67 561
8384.53 562
8385.40 589
8386.26 618
8387.12 564
8387.99 479
8388.85 531
8389.72 565
8390.58 554
8391.45 585
8392.31 578
8393.18 526
8394.04 568
8394.91 572
8395.77 514
8396.64 557
8397.50 557
8398.37 593
8399.23 577
8400.10 535
8400.96 594
8401.83 575
8402.69 599
8403.56 604
8404.42 605
8405.29 583
8406.15 585
8407.02 562
8407.88 607
8408.75 591
8409.61 576
8410.48 583
8411.34 568
8412.21 552
8413.08 550
8413.94 561
8414.81 588
8415.67 576
8416.54 581
8417.41 567
8418.27 585
8419.14 613
8420.00 613
8420.87 595
8421.74 606
8422.60 609
8423.47 582
8424.33 596
8425.20 596
8426.07 628
8426.93 623
8427.80 625
8428.67 611
8429.53 586
8430.40 607
8431.27 640
8432.13 635
8433.00 603
8433.87 603
8434.73 607
8435.60 641
8436.47 579
8437.33 598
8438.20 644
8439.07 617
8439.94 642
8440.80 636
8441.67 729
8442.54 718
8443.40 738
8444.27 766
8445.14 695
8446.01 705
8446.87 722
8447.74 700
8448.61 759
8449.48 698
8450.34 737
8451.21 711
8452.08 727
8452.95 742
8453.82 711
8454.68 682
8455.55 686
8456.42 764
8457.29 829
8458.15 869
8459.02 884
8459.89 872
8460.76 940
8461.63 896
8462.50 883
8463.36 808
8464.23 824
8465.10 783
8465.97 797
8466.84 848
8467.71 816
8468.57 880
8469.44 973
8470.31 1116
8471.18 1136
8472.05 1177
8472.92 1253
8473.79 1279
8474.66 1210
8475.53 1133
8476.39 1105
8477.26 1005
8478.13 930
8479.00 906
8479.87 851
8480.74 826
8481.61 792
8482.48 772
8483.35 773
8484.22 698
8485.09 682
8485.96 668
8486.83 718
8487.69 703
8488.56 634
8489.43 645
8490.30 705
8491.17 669
8492.04 656
8492.91 679
8493.78 641
8494.65 648
8495.52 623
8496.39 645
8497.26 658
8498.13 660
8499.00 647
8499.87 633
8500.74 627
8501.61 650
8502.48 664
8503.35 683
8504.22 667
8505.10 669
8505.97 676
8506.84 671
8507.71 696
8508.58 721
8509.45 713
8510.32 727
8511.19 749
8512.06 760
8512.93 698
8513.80 686
8514.67 691
8515.54 726
8516.42 703
8517.29 711
8518.16 738
8519.03 697
8519.90 707
8520.77 690
8521.64 693
8522.51 716
8523.39 702
8524.26 648
8525.13 652
8526.00 616
8526.87 664
8527.74 718
8528.61 710
8529.49 699
8530.36 718
8531.23 740
8532.10 727
8532.97 731
8533.85 740
8534.72 681
8535.59 741
8536.46 817
8537.33 729
8538.21 759
8539.08 778
8539.95 755
8540.82 785
8541.69 772
8542.57 739
8543.44 777
8544.31 813
8545.18 756
8546.06 750
8546.93 720
8547.80 715
8548.67 732
8549.55 736
8550.42 759
8551.29 811
8552.17 872
8553.04 938
8553.91 1038
8554.78 1141
8555.66 1271
8556.53 1302
8557.40 1320
8558.28 1278
8559.15 1282
8560.02 1159
8560.90 1074
8561.77 1010
8562.64 946
8563.52 838
8564.39 755
8565.26 771
8566.14 764
8567.01 642
8567.89 659
8568.76 652
8569.63 626
8570.51 626
8571.38 635
8572.25 643
8573.13 640
8574.00 632
8574.88 647
8575.75 610
8576.62 628
8577.50 638
8578.37 608
8579.25 622
8580.12 657
8581.00 672
8581.87 618
8582.74 605
8583.62 627
8584.49 670
8585.37 625
8586.24 593
8587.12 540
8587.99 577
8588.87 620
8589.74 641
8590.62 635
8591.49 647
8592.37 603
8593.24 610
8594.12 555
8594.99 634
8595.87 655
8596.74 656
8597.62 697
8598.49 704
8599.37 690
8600.24 708
8601.12 691
8601.99 725
8602.87 634
8603.74 629
8604.62 639
8605.49 630
8606.37 628
8607.25 626
8608.12 640
8609.00 613
8609.87 648
8610.75 637
8611.63 593
8612.50 600
8613.38 606
8614.25 687
8615.13 634
8616.01 554
8616.88 640
8617.76 628
8618.63 606
8619.51 578
8620.39 601
8621.26 646
8622.14 642
8623.02 622
8623.89 630
8624.77 581
8625.65 622
8626.52 649
8627.40 606
8628.28 615
8629.15 559
8630.03 578
8630.91 608
8631.78 589
8632.66 622
8633.54 635
8634.41 590
8635.29 637
8636.17 642
8637.05 642
8637.92 623
8638.80 591
8639.68 604
8640.56 625
8641.43 659
8642.31 639
8643.19 618
8644.06 656
8644.94 607
8645.82 603
8646.70 646
8647.58 601
8648.45 606
8649.33 670
8650.21 659
8651.09 646
8651.96 598
8652.84 640
8653.72 670
8654.60 663
8655.48 614
8656.36 662
8657.23 660
8658.11 629
8658.99 619
8659.87 634
8660.75 587
8661.63 679
8662.50 604
8663.38 622
8664.26 616
8665.14 619
8666.02 608
8666.90 669
8667.78 672
8668.65 623
8669.53 636
8670.41 646
8671.29 679
8672.17 647
8673.05 631
8673.93 695
8674.81 698
8675.69 659
8676.57 691
8677.45 714
8678.32 697
8679.20 723
8680.08 733
8680.96 653
8681.84 625
8682.72 630
8683.60 689
8684.48 685
8685.36 675
8686.24 683
8687.12 692
8688.00 725
8688.88 729
8689.76 760
8690.64 831
8691.52 885
8692.40 969
8693.28 1061
8694.16 1197
8695.04 1223
8695.92 1267
8696.80 1214
8697.68 1090
8698.56 1056
8699.44 1017
8700.32 926
8701.20 806
8702.08 734
8702.96 729
8703.84 651
8704.72 666
8705.60 673
8706.49 616
8707.37 581
8708.25 557
8709.13 639
8710.01 627
8710.89 604
8711.77 583
8712.65 569
8713.53 574
8714.41 573
8715.29 572
8716.18 593
8717.06 572
8717.94 554
8718.82 587
8719.70 601
8720.58 601
8721.46 609
8722.35 606
8723.23 590
8724.11 597
8724.99 592
8725.87 575
8726.75 586
8727.64 575
8728.52 562
8729.40 542
8730.28 557
8731.16 620
8732.05 664
8732.93 628
8733.81 618
8734.69 571
8735.57 542
8736.46 582
8737.34 624
8738.22 555
8739.10 556
8739.99 536
8740.87 542
8741.75 515
8742.63 540
8743.52 563
8744.40 562
8745.28 564
8746.16 561
8747.05 573
8747.93 570
8748.81 579
8749.70 604
8750.58 573
8751.46 537
8752.34 592
8753.23 593
8754.11 561
8754.99 592
8755.88 574
8756.76 644
8757.64 598
8758.53 631
8759.41 622
8760.29 611
8761.18 672
8762.06 690
8762.94 662
8763.83 621
8764.71 651
8765.60 655
8766.48 648
8767.36 646
8768.25 676
8769.13 733
8770.01 678
8770.90 681
8771.78 698
8772.67 640
8773.55 617
8774.43 594
8775.32 634
8776.20 549
8777.09 537
8777.97 515
8778.86 541
8779.74 556
8780.63 520
8781.51 508
8782.39 534
8783.28 489
8784.16 571
8785.05 544
8785.93 564
8786.82 511
8787.70 518
8788.59 459
8789.47 506
8790.36 507
8791.24 510
8792.13 497
8793.01 546
8793.90 526
8794.78 464
8795.67 483
8796.55 467
8797.44 543
8798.32 513
8799.21 502
8800.10 492
8800.98 486
8801.87 529
8802.75 458
8803.64 476
8804.52 540
8805.41 520
8806.29 497
8807.18 496
8808.07 491
8808.95 477
8809.84 453
8810.72 452
8811.61 518
8812.50 451
8813.38 453
8814.27 491
8815.15 448
8816.04 483
8816.93 466
8817.81 490
8818.70 462
8819.59 412
8820.47 461
8821.36 454
8822.25 547
8823.13 464
8824.02 488
8824.91 488
8825.79 521
8826.68 481
8827.57 486
8828.45 502
8829.34 471
8830.23 511
8831.11 469
8832.00 474
8832.89 481
8833.78 469
8834.66 512
8835.55 514
8836.44 512
8837.32 496
8838.21 472
8839.10 509
8839.99 484
8840.87 457
8841.76 511
8842.65 495
8843.54 436
8844.42 442
8845.31 502
8846.20 480
8847.09 467
8847.98 478
8848.86 469
8849.75 435
8850.64 499
8851.53 525
8852.42 483
8853.30 461
8854.19 461
8855.08 535
8855.97 479
8856.86 489
8857.75 486
8858.63 432
8859.52 450
8860.41 487
8861.30 483
8862.19 451
8863.08 424
8863.97 418
8864.85 438
8865.74 457
8866.63 418
8867.52 419
8868.41 446
8869.30 441
8870.19 459
8871.08 439
8871.97 504
8872.85 467
8873.74 439
8874.63 462
8875.52 498
8876.41 453
8877.30 496
8878.19 456
8879.08 456
8879.97 473
8880.86 478
8881.75 465
8882.64 472
8883.53 419
8884.42 475
8885.31 459
8886.20 464
8887.09 456
8887.98 431
8888.87 459
8889.76 415
8890.65 454
8891.54 464
8892.43 448
8893.32 397
8894.21 455
8895.10 459
8895.99 444
8896.88 462
8897.77 491
8898.66 449
8899.55 416
8900.44 409
8901.33 409
8902.22 453
8903.11 413
8904.00 454
8904.89 447
8905.78 434
8906.67 460
8907.56 480
8908.46 461
8909.35 453
8910.24 476
8911.13 456
8912.02 472
8912.91 462
8913.80 480
8914.69 459
8915.58 476
8916.48 515
8917.37 473
8918.26 480
8919.15 456
8920.04 433
8920.93 467
8921.82 474
8922.72 439
8923.61 472
8924.50 428
8925.39 427
8926.28 442
8927.18 472
8928.07 432
8928.96 458
8929.85 441
8930.74 446
8931.64 413
8932.53 454
8933.42 452
8934.31 404
8935.20 401
8936.10 426
8936.99 406
8937.88 461
8938.77 461
8939.67 419
8940.56 441
8941.45 440
8942.34 436
8943.24 415
8944.13 463
8945.02 475
8945.91 469
8946.81 445
8947.70 440
8948.59 441
8949.49 473
8950.38 464
8951.27 427
8952.16 459
8953.06 426
8953.95 465
8954.84 474
8955.74 415
8956.63 405
8957.52 458
8958.42 508
8959.31 467
8960.20 412
8961.10 431
8961.99 470
8962.89 467
8963.78 452
8964.67 438
8965.57 451
8966.46 487
8967.35 573
8968.25 534
8969.14 493
8970.04 500
8970.93 490
8971.82 513
8972.72 486
8973.61 416
8974.51 436
8975.40 458
8976.30 427
8977.19 432
8978.08 432
8978.98 421
8979.87 406
8980.77 439
8981.66 444
8982.56 428
8983.45 413
8984.35 422
8985.24 397
8986.14 370
8987.03 400
8987.93 423
8988.82 409
8989.72 436
8990.61 423
8991.51 445
8992.40 424
8993.30 458
8994.19 440
8995.09 444
8995.98 459
8996.88 416
8997.77 399
8998.67 428
8999.56 473
9000.46 474
9001.35 426
9002.25 427
9003.15 441
9004.04 436
9004.94 411
9005.83 403
9006.73 441
9007.62 426
9008.52 410
9009.42 388
9010.31 383
9011.21 426
9012.10 428
9013.00 453
9013.90 431
9014.79 401
9015.69 396
9016.59 410
9017.48 416
9018.38 419
9019.27 420
9020.17 358
9021.07 440
9021.96 406
9022.86 399
9023.76 432
9024.65 405
9025.55 385
9026.45 402
9027.34 407
9028.24 409
9029.14 434
9030.04 398
9030.93 373
9031.83 397
9032.73 450
9033.62 409
9034.52 423
9035.42 399
9036.32 411
9037.21 369
9038.11 392
9039.01 374
9039.90 433
9040.80 421
9041.70 434
9042.60 407
9043.50 392
9044.39 416
9045.29 400
9046.19 407
9047.09 407
9047.98 415
9048.88 465
9049.78 437
9050.68 415
9051.58 467
9052.47 430
9053.37 436
9054.27 397
9055.17 427
9056.07 436
9056.97 465
9057.86 399
9058.76 379
9059.66 456
9060.56 447
9061.46 423
9062.36 419
9063.25 444
9064.15 394
9065.05 442
9065.95 438
9066.85 444
9067.75 403
9068.65 399
9069.55 420
9070.45 430
9071.34 392
9072.24 426
9073.14 438
9074.04 432
9074.94 452
9075.84 390
9076.74 427
9077.64 418
9078.54 463
9079.44 400
9080.34 416
9081.24 441
9082.14 419
9083.04 391
9083.94 346
9084.84 417
9085.74 407
9086.63 412
9087.53 412
9088.43 420
9089.33 415
9090.23 425
9091.13 402
9092.03 430
9092.93 423
9093.83 464
9094.74 427
9095.64 449
9096.54 433
9097.44 420
9098.34 424
9099.24 416
9100.14 411
9101.04 411
9101.94 409
9102.84 408
9103.74 385
9104.64 388
9105.54 438
9106.44 409
9107.34 444
9108.24 394
9109.14 393
9110.05 365
9110.95 356
9111.85 391
9112.75 426
9113.65 374
9114.55 388
9115.45 416
9116.35 395
9117.25 397
9118.16 383
9119.06 397
9119.96 333
9120.86 363
9121.76 406
9122.66 426
9123.56 410
9124.47 364
9125.37 397
9126.27 380
9127.17 413
9128.07 427
9128.98 397
9129.88 371
9130.78 380
9131.68 393
9132.58 423
9133.49 369
9134.39 401
9135.29 395
9136.19 406
9137.09 375
9138.00 401
9138.90 372
9139.80 410
9140.70 359
9141.61 340
9142.51 403
9143.41 406
9144.31 435
9145.22 379
9146.12 418
9147.02 438
9147.93 422
9148.83 411
9149.73 411
9150.63 433
9151.54 411
9152.44 380
9153.34 360
9154.25 382
9155.15 354
9156.05 375
9156.96 390
9157.86 367
9158.76 362
9159.67 350
9160.57 369
9161.47 426
9162.38 417
9163.28 404
9164.18 373
9165.09 400
9165.99 384
9166.90 396
9167.80 386
9168.70 407
9169.61 406
9170.51 425
9171.41 388
9172.32 422
9173.22 423
9174.13 353
9175.03 437
9175.94 423
9176.84 371
9177.74 377
9178.65 411
9179.55 368
9180.46 394
9181.36 374
9182.27 406
9183.17 400
9184.08 382
9184.98 332
9185.88 384
9186.79 403
9187.69 379
9188.60 372
9189.50 364
9190.41 425
9191.31 425
9192.22 426
9193.12 377
9194.03 401
9194.93 401
9195.84 431
9196.74 407
9197.65 415
9198.56 403
9199.46 437
9200.37 472
9201.27 455
9202.18 470
9203.08 488
9203.99 530
9204.89 530
9205.80 510
9206.71 500
9207.61 468
9208.52 402
9209.42 380
9210.33 396
9211.23 399
9212.14 397
9213.05 417
9213.95 414
9214.86 345
9215.77 369
9216.67 372
9217.58 368
9218.48 356
9219.39 438
9220.30 394
9221.20 383
9222.11 360
9223.02 384
9223.92 406
9224.83 395
9225.74 361
9226.64 348
9227.55 410
9228.46 363
9229.36 394
9230.27 405
9231.18 411
9232.08 364
9232.99 417
9233.90 403
9234.81 371
9235.71 375
9236.62 377
9237.53 368
9238.43 434
9239.34 396
9240.25 389
9241.16 369
9242.06 387
9242.97 440
9243.88 342
9244.79 406
9245.69 410
9246.60 379
9247.51 355
9248.42 399
9249.33 361
9250.23 366
9251.14 361
9252.05 359
9252.96 350
9253.87 373
9254.77 369
9255.68 414
9256.59 443
9257.50 392
9258.41 375
9259.31 362
9260.22 384
9261.13 392
9262.04 387
9262.95 382
9263.86 388
9264.77 394
9265.67 372
9266.58 361
9267.49 364
9268.40 404
9269.31 394
9270.22 428
9271.13 377
9272.04 392
9272.94 367
9273.85 406
9274.76 403
9275.67 366
9276.58 349
9277.49 387
9278.40 368
9279.31 342
9280.22 424
9281.13 397
9282.04 368
9282.95 389
9283.86 404
9284.77 366
9285.68 390
9286.59 402
9287.49 422
9288.40 425
9289.31 402
9290.22 381
9291.13 371
9292.04 367
9292.95 400
9293.86 358
9294.77 418
9295.68 417
9296.59 393
9297.50 395
9298.41 386
9299.33 380
9300.24 396
9301.15 385
9302.06 371
9302.97 385
9303.88 353
9304.79 396
9305.70 403
9306.61 392
9307.52 400
9308.43 405
9309.34 430
9310.25 453
9311.16 446
9312.07 414
9312.98 411
9313.90 413
9314.81 449
9315.72 450
9316.63 441
9317.54 384
9318.45 410
9319.36 378
9320.27 382
9321.19 382
9322.10 396
9323.01 433
9323.92 442
9324.83 422
9325.74 380
9326.65 405
9327.57 374
9328.48 395
9329.39 394
9330.30 379
9331.21 420
9332.13 417
9333.04 364
9333.95 397
9334.86 413
9335.77 359
9336.69 388
9337.60 391
9338.51 369
9339.42 384
9340.33 413
9341.25 433
9342.16 417
9343.07 421
9343.98 424
9344.90 417
9345.81 400
9346.72 407
9347.63 432
9348.55 418
9349.46 412
9350.37 383
9351.29 393
9352.20 402
9353.11 354
9354.02 366
9354.94 372
9355.85 378
9356.76 361
9357.68 422
9358.59 369
9359.50 452
9360.42 406
9361.33 389
9362.24 396
9363.16 394
9364.07 361
9364.98 382
9365.90 380
9366.81 356
9367.72 411
9368.64 423
9369.55 443
9370.47 360
9371.38 350
9372.29 363
9373.21 400
9374.12 404
9375.04 384
9375.95 359
9376.86 419
9377.78 406
9378.69 386
9379.61 394
9380.52 385
9381.43 417
9382.35 379
9383.26 358
9384.18 411
9385.09 375
9386.01 366
9386.92 369
9387.84 373
9388.75 410
9389.67 418
9390.58 374
9391.49 350
9392.41 389
9393.32 423
9394.24 435
9395.15 409
9396.07 422
9396.98 463
9397.90 407
9398.81 406
9399.73 390
9400.65 440
9401.56 405
9402.48 397
9403.39 399
9404.31 400
9405.22 398
9406.14 426
9407.05 385
9407.97 424
9408.88 383
9409.80 402
9410.72 403
9411.63 427
9412.55 402
9413.46 394
9414.38 401
9415.30 482
9416.21 407
9417.13 386
9418.04 386
9418.96 372
9419.88 394
9420.79 348
9421.71 390
9422.62 407
9423.54 428
9424.46 450
9425.37 380
9426.29 393
9427.21 371
9428.12 395
9429.04 356
9429.96 403
9430.87 405
9431.79 422
9432.71 431
9433.62 408
9434.54 388
9435.46 396
9436.37 413
9437.29 446
9438.21 378
9439.13 383
9440.04 399
9440.96 405
9441.88 421
9442.80 412
9443.71 436
9444.63 426
9445.55 418
9446.46 407
9447.38 380
9448.30 421
9449.22 412
9450.14 421
9451.05 429
9451.97 465
9452.89 503
9453.81 566
9454.72 619
9455.64 527
9456.56 536
9457.48 579
9458.40 591
9459.31 554
9460.23 533
9461.15 520
9462.07 498
9462.99 466
9463.91 432
9464.82 422
9465.74 438
9466.66 442
9467.58 422
9468.50 441
9469.42 412
9470.34 375
9471.25 422
9472.17 441
9473.09 459
9474.01 405
9474.93 390
9475.85 413
9476.77 405
9477.69 414
9478.60 430
9479.52 440
9480.44 455
9481.36 401
9482.28 452
9483.20 527
9484.12 495
9485.04 520
9485.96 439
9486.88 431
9487.80 448
9488.72 463
9489.64 417
9490.56 442
9491.48 444
9492.40 452
9493.32 455
9494.24 417
9495.16 408
9496.08 422
9497.00 440
9497.92 408
9498.84 417
9499.76 424
9500.68 408
9501.60 426
9502.52 402
9503.44 403
9504.36 388
9505.28 389
9506.20 434
9507.12 410
9508.04 398
9508.96 443
9509.88 431
9510.80 442
9511.72 451
9512.64 448
9513.56 418
9514.48 408
9515.40 403
9516.32 378
9517.25 389
9518.17 392
9519.09 426
9520.01 464
9520.93 454
9521.85 420
9522.77 445
9523.69 439
9524.61 433
9525.54 391
9526.46 401
9527.38 378
9528.30 445
9529.22 433
9530.14 402
9531.06 434
9531.99 455
9532.91 439
9533.83 432
9534.75 427
9535.67 478
9536.60 488
9537.52 435
9538.44 441
9539.36 452
9540.28 455
9541.21 455
9542.13 464
9543.05 398
9543.97 450
9544.89 453
9545.82 460
9546.74 421
9547.66 438
9548.58 422
9549.51 451
9550.43 438
9551.35 422
9552.27 433
9553.20 438
9554.12 438
9555.04 421
9555.96 452
9556.89 435
9557.81 396
9558.73 465
9559.66 417
9560.58 424
9561.50 448
9562.43 438
9563.35 455
9564.27 413
9565.19 458
9566.12 400
9567.04 457
9567.96 442
9568.89 426
9569.81 483
9570.74 441
9571.66 447
9572.58 439
9573.51 431
9574.43 417
9575.35 407
9576.28 447
9577.20 438
9578.13 410
9579.05 416
9579.97 468
9580.90 448
9581.82 506
9582.75 443
9583.67 471
9584.59 404
9585.52 426
9586.44 443
9587.37 467
9588.29 460
9589.22 450
9590.14 439
9591.06 442
9591.99 492
9592.91 488
9593.84 453
9594.76 434
9595.69 487
9596.61 456
9597.54 451
9598.46 460
9599.39 476
9600.31 465
9601.24 517
9602.16 438
9603.09 444
9604.01 499
9604.94 472
9605.86 455
9606.79 498
9607.71 507
9608.64 490
9609.56 455
9610.49 431
9611.41 504
9612.34 483
9613.27 514
9614.19 510
9615.12 526
9616.04 528
9616.97 505
9617.89 554
9618.82 500
9619.75 520
9620.67 522
9621.60 546
9622.52 546
9623.45 513
9624.38 527
9625.30 510
9626.23 517
9627.15 555
9628.08 577
9629.01 617
9629.93 606
9630.86 550
9631.79 541
9632.71 623
9633.64 588
9634.57 599
9635.49 592
9636.42 613
9637.35 650
9638.27 651
9639.20 666
9640.13 635
9641.05 679
9641.98 634
9642.91 668
9643.83 654
9644.76 682
9645.69 670
9646.62 709
9647.54 755
9648.47 782
9649.40 794
9650.32 860
9651.25 915
9652.18 932
9653.11 929
9654.03 976
9654.96 947
9655.89 909
9656.82 869
9657.75 934
9658.67 891
9659.60 826
9660.53 764
9661.46 787
9662.38 798
9663.31 761
9664.24 747
9665.17 746
9666.10 729
9667.02 807
9667.95 823
9668.88 896
9669.81 995
9670.74 1008
9671.67 930
9672.59 941
9673.52 903
9674.45 876
9675.38 854
9676.31 897
9677.24 869
9678.17 868
9679.10 889
9680.02 901
9680.95 825
9681.88 834
9682.81 926
9683.74 888
9684.67 934
9685.60 881
9686.53 904
9687.46 926
9688.39 929
9689.31 967
9690.24 970
9691.17 941
9692.10 929
9693.03 999
9693.96 986
9694.89 986
9695.82 1098
9696.75 1132
9697.68 1275
9698.61 1374
9699.54 1490
9700.47 1643
9701.40 1649
9702.33 1640
9703.26 1681
9704.19 1662
9705.12 1508
9706.05 1408
9706.98 1295
9707.91 1097
9708.84 1030
9709.77 979
9710.70 921
9711.63 933
9712.56 872
9713.49 872
9714.42 865
9715.35 912
9716.28 890
9717.21 917
9718.14 900
9719.07 851
9720.00 850
9720.93 855
9721.87 777
9722.80 766
9723.73 762
9724.66 803
9725.59 733
9726.52 775
9727.45 742
9728.38 752
9729.31 744
9730.24 776
9731.18 779
9732.11 717
9733.04 755
9733.97 782
9734.90 752
9735.83 781
9736.76 768
9737.70 731
9738.63 747
9739.56 728
9740.49 793
9741.42 774
9742.35 780
9743.29 700
9744.22 678
9745.15 713
9746.08 740
9747.01 743
9747.95 678
9748.88 705
9749.81 720
9750.74 661
9751.67 737
9752.61 720
9753.54 654
9754.47 690
9755.40 720
9756.34 734
9757.27 669
9758.20 688
9759.13 739
9760.07 740
9761.00 686
9761.93 715
9762.87 736
9763.80 738
9764.73 770
9765.66 723
9766.60 752
9767.53 704
9768.46 728
9769.40 732
9770.33 741
9771.26 734
9772.20 722
9773.13 757
9774.06 756
9775.00 769
9775.93 730
9776.86 732
9777.80 761
9778.73 781
9779.66 774
9780.60 815
9781.53 845
9782.46 818
9783.40 879
9784.33 887
9785.26 873
9786.20 948
9787.13 977
9788.07 965
9789.00 971
9789.93 932
9790.87 822
9791.80 851
9792.74 847
9793.67 746
9794.61 782
9795.54 748
9796.47 734
9797.41 782
9798.34 859
9799.28 881
9800.21 899
9801.15 895
9802.08 820
9803.02 823
9803.95 786
9804.89 810
9805.82 850
9806.76 763
9807.69 706
9808.63 677
9809.56 656
9810.50 643
9811.43 593
9812.37 637
9813.30 622
9814.24 596
9815.17 611
9816.11 598
9817.04 576
9817.98 606
9818.91 611
9819.85 573
9820.78 572
9821.72 554
9822.65 619
9823.59 643
9824.53 573
9825.46 586
9826.40 631
9827.33 632
9828.27 565
9829.21 566
9830.14 553
9831.08 539
9832.01 594
9832.95 628
9833.89 574
9834.82 557
9835.76 555
9836.69 583
9837.63 571
9838.57 600
9839.50 576
9840.44 557
9841.38 551
9842.31 582
9843.25 570
9844.19 555
9845.12 567
9846.06 587
9847.00 578
9847.93 558
9848.87 503
9849.81 528
9850.74 554
9851.68 525
9852.62 547
9853.56 560
9854.49 574
9855.43 567
9856.37 577
9857.30 579
9858.24 537
9859.18 564
9860.12 598
9861.05 555
9861.99 567
9862.93 560
9863.87 599
9864.80 600
9865.74 546
9866.68 543
9867.62 571
9868.56 606
9869.49 572
9870.43 528
9871.37 559
9872.31 588
9873.24 589
9874.18 571
9875.12 572
9876.06 579
9877.00 627
9877.94 620
9878.87 615
9879.81 595
9880.75 616
9881.69 637
9882.63 612
9883.57 633
9884.50 627
9885.44 593
9886.38 592
9887.32 583
9888.26 605
9889.20 543
9890.14 584
9891.08 573
9892.02 562
9892.95 560
9893.89 551
9894.83 561
9895.77 588
9896.71 613
9897.65 589
9898.59 549
9899.53 610
9900.47 547
9901.41 546
9902.35 553
9903.29 579
9904.23 592
9905.16 543
9906.10 586
9907.04 623
9907.98 608
9908.92 581
9909.86 661
9910.80 644
9911.74 649
9912.68 653
9913.62 643
9914.56 639
9915.50 648
9916.44 664
9917.38 621
9918.32 668
9919.26 619
9920.20 684
9921.14 675
9922.08 689
9923.02 689
9923.97 747
9924.91 850
9925.85 985
9926.79 1149
9927.73 1469
9928.67 1616
9929.61 1752
9930.55 1769
9931.49 1643
9932.43 1566
9933.37 1378
9934.31 1196
9935.25 1067
9936.20 917
9937.14 755
9938.08 693
9939.02 647
9939.96 614
9940.90 634
9941.84 541
9942.78 564
9943.73 592
9944.67 580
9945.61 583
9946.55 609
9947.49 542
9948.43 593
9949.37 579
9950.32 609
9951.26 580
9952.20 579
9953.14 538
9954.08 507
9955.03 520
9955.97 550
9956.91 548
9957.85 550
9958.79 569
9959.74 498
9960.68 540
9961.62 514
9962.56 506
9963.50 517
9964.45 527
9965.39 544
9966.33 591
9967.27 585
9968.22 568
9969.16 546
9970.10 559
9971.04 528
9971.99 530
9972.93 514
9973.87 478
9974.82 512
9975.76 505
9976.70 480
9977.64 478
9978.59 548
9979.53 507
9980.47 483
9981.42 451
9982.36 482
9983.30 471
9984.25 506
9985.19 494
9986.13 486
9987.08 505
9988.02 496
9988.96 490
9989.91 485
9990.85 495
9991.80 499
9992.74 487
9993.68 490
9994.63 495
9995.57 512
9996.51 525
9997.46 501
9998.40 527
9999.35 496
10000.29 515
10001.23 532
10002.18 527
10003.12 538
10004.07 513
10005.01 493
10005.96 523
10006.90 530
10007.84 502
10008.79 513
10009.73 476
10010.68 498
10011.62 531
10012.57 509
10013.51 498
10014.46 502
10015.40 494
10016.35 485
10017.29 503
10018.24 531
10019.18 478
10020.13 483
10021.07 477
10022.02 464
10022.96 470
10023.91 489
10024.85 481
10025.80 456
10026.74 449
10027.69 497
10028.63 450
10029.58 468
10030.52 475
10031.47 486
10032.42 475
10033.36 450
10034.31 475
10035.25 466
10036.20 453
10037.14 471
10038.09 434
10039.04 449
10039.98 418
10040.93 446
10041.87 459
10042.82 443
10043.77 430
10044.71 428
10045.66 424
10046.60 414
10047.55 402
10048.50 454
10049.44 414
10050.39 431
10051.34 451
10052.28 416
10053.23 395
10054.18 396
10055.12 394
10056.07 465
10057.02 407
10057.96 495
10058.91 465
10059.86 478
10060.80 440
10061.75 448
10062.70 441
10063.64 461
10064.59 459
10065.54 472
10066.49 430
10067.43 373
10068.38 381
10069.33 415
10070.28 427
10071.22 410
10072.17 435
10073.12 408
10074.07 441
10075.01 433
10075.96 439
10076.91 417
10077.86 407
10078.80 430
10079.75 438
10080.70 438
10081.65 414
10082.60 393
10083.54 397
10084.49 405
10085.44 372
10086.39 409
10087.34 382
10088.28 390
10089.23 383
10090.18 370
10091.13 390
10092.08 400
10093.03 368
10093.97 387
10094.92 358
10095.87 385
10096.82 410
10097.77 419
10098.72 407
10099.67 422
10100.62 407
10101.56 378
10102.51 392
10103.46 370
10104.41 376
10105.36 407
10106.31 401
10107.26 394
10108.21 384
10109.16 411
10110.11 403
10111.05 386
10112.00 394
10112.95 390
10113.90 329
10114.85 378
10115.80 380
10116.75 336
10117.70 383
10118.65 387
10119.60 398
10120.55 420
10121.50 401
10122.45 391
10123.40 401
10124.35 370
10125.30 396
10126.25 347
10127.20 386
10128.15 390
10129.10 372
10130.05 366
10131.00 344
10131.95 330
10132.90 379
10133.85 361
10134.80 376
10135.75 383
10136.70 379
10137.65 385
10138.60 409
10139.55 352
10140.51 377
10141.46 377
10142.41 365
10143.36 360
10144.31 336
10145.26 365
10146.21 378
10147.16 385
10148.11 362
10149.06 351
10150.01 353
10150.97 392
10151.92 387
10152.87 390
10153.82 350
10154.77 356
10155.72 362
10156.67 358
10157.63 342
10158.58 356
10159.53 344
10160.48 351
10161.43 397
10162.38 377
10163.34 345
10164.29 354
10165.24 374
10166.19 380
10167.14 375
10168.09 378
10169.05 385
10170.00 354
10170.95 361
10171.90 379
10172.86 403
10173.81 366
10174.76 370
10175.71 375
10176.66 399
10177.62 407
10178.57 423
10179.52 438
10180.47 405
10181.43 402
10182.38 385
10183.33 375
10184.29 412
10185.24 427
10186.19 413
10187.14 381
10188.10 405
10189.05 415
10190.00 411
10190.96 397
10191.91 389
10192.86 406
10193.81 380
10194.77 371
10195.72 422
10196.67 441
10197.63 424
10198.58 398
10199.53 391
10200.49 430
10201.44 420
10202.40 397
10203.35 387
10204.30 439
10205.26 446
10206.21 477
10207.16 474
10208.12 463
10209.07 492
10210.03 547
10210.98 573
10211.93 534
10212.89 524
10213.84 497
10214.80 469
10215.75 425
10216.70 424
10217.66 416
10218.61 421
10219.57 423
10220.52 392
10221.48 388
10222.43 433
10223.39 396
10224.34 390
10225.30 388
10226.25 357
10227.20 419
10228.16 404
10229.11 388
10230.07 335
10231.02 398
10231.98 400
10232.93 411
10233.89 381
10234.84 416
10235.80 439
10236.75 457
10237.71 450
10238.67 469
10239.62 491
10240.58 461
10241.53 420
10242.49 403
10243.44 400
10244.40 377
10245.35 403
10246.31 431
10247.26 349
10248.22 397
10249.18 370
10250.13 372
10251.09 354
10252.04 356
10253.00 388
10253.96 383
10254.91 369
10255.87 354
10256.82 386
10257.78 395
10258.74 370
10259.69 376
10260.65 382
10261.61 392
10262.56 378
10263.52 352
10264.47 348
10265.43 342
10266.39 330
10267.34 350
10268.30 318
10269.26 340
10270.21 357
10271.17 340
10272.13 322
10273.09 327
10274.04 309
10275.00 338
10275.96 357
10276.91 364
10277.87 347
10278.83 329
10279.78 367
10280.74 369
10281.70 358
10282.66 323
10283.61 330
10284.57 350
10285.53 300
10286.49 345
10287.44 333
10288.40 310
10289.36 368
10290.32 371
10291.27 359
10292.23 339
10293.19 353
10294.15 374
10295.11 363
10296.06 382
10297.02 380
10297.98 400
10298.94 383
10299.90 353
10300.85 351
10301.81 388
10302.77 369
10303.73 350
10304.69 335
10305.65 312
10306.60 368
10307.56 392
10308.52 332
10309.48 337
10310.44 315
10311.40 304
10312.36 320
10313.32 327
10314.27 291
10315.23 338
10316.19 376
10317.15 334
10318.11 305
10319.07 331
10320.03 338
10320.99 351
10321.95 355
10322.91 332
10323.86 336
10324.82 365
10325.78 349
10326.74 357
10327.70 301
10328.66 321
10329.62 340
10330.58 334
10331.54 344
10332.50 339
10333.46 362
10334.42 344
10335.38 376
10336.34 329
10337.30 325
10338.26 362
10339.22 360
10340.18 339
10341.14 320
10342.10 337
10343.06 339
10344.02 334
10344.98 302
10345.94 343
10346.90 300
10347.86 333
10348.82 312
10349.78 332
10350.74 322
10351.70 326
10352.66 372
10353.62 330
10354.58 349
10355.55 312
10356.51 330
10357.47 323
10358.43 315
10359.39 321
10360.35 325
10361.31 320
10362.27 333
10363.23 315
10364.19 341
10365.16 321
10366.12 360
10367.08 328
10368.04 293
10369.00 314
10369.96 321
10370.92 365
10371.88 325
10372.85 314
10373.81 294
10374.77 321
10375.73 314
10376.69 335
10377.65 303
10378.62 298
10379.58 266
10380.54 334
10381.50 313
10382.46 296
10383.43 296
10384.39 329
10385.35 316
10386.31 292
10387.27 283
10388.24 285
10389.20 312
10390.16 305
10391.12 336
10392.09 326
10393.05 289
10394.01 312
10394.97 331
10395.94 284
10396.90 293
10397.86 294
10398.82 320
10399.79 294
10400.75 311
10401.71 318
10402.68 298
10403.64 321
10404.60 296
10405.57 333
10406.53 312
10407.49 280
10408.45 314
10409.42 325
10410.38 297
10411.34 273
10412.31 263
10413.27 323
10414.23 311
10415.20 312
10416.16 320
10417.13 309
10418.09 352
10419.05 304
10420.02 318
10420.98 372
10421.94 394
10422.91 390
10423.87 376
10424.84 352
10425.80 319
10426.76 331
10427.73 322
10428.69 303
10429.66 301
10430.62 310
10431.58 309
10432.55 301
10433.51 300
10434.48 268
10435.44 271
10436.41 291
10437.37 283
10438.34 294
10439.30 279
10440.27 333
10441.23 306
10442.19 297
10443.16 275
10444.12 262
10445.09 308
10446.05 289
10447.02 296
10447.98 271
10448.95 291
10449.91 309
10450.88 271
10451.84 291
10452.81 333
10453.78 328
10454.74 316
10455.71 268
10456.67 261
10457.64 274
10458.60 305
10459.57 329
10460.53 284
10461.50 289
10462.47 297
10463.43 333
10464.40 309
10465.36 290
10466.33 265
10467.29 289
10468.26 306
10469.23 299
10470.19 305
10471.16 290
10472.12 282
10473.09 295
10474.06 262
10475.02 250
10475.99 273
10476.96 268
10477.92 236
10478.89 253
10479.86 264
10480.82 288
10481.79 310
10482.76 291
10483.72 303
10484.69 295
10485.66 315
10486.62 278
10487.59 281
10488.56 272
10489.52 306
10490.49 283
10491.46 263
10492.42 245
10493.39 251
10494.36 288
10495.33 305
10496.29 300
10497.26 260
10498.23 271
10499.19 302
10500.16 264
10501.13 230
10502.10 283
10503.06 310
10504.03 300
10505.00 288
10505.97 287
10506.94 256
10507.90 285
10508.87 296
10509.84 269
10510.81 286
10511.78 287
10512.74 260
10513.71 278
10514.68 288
10515.65 258
10516.62 233
10517.58 271
10518.55 259
10519.52 272
10520.49 269
10521.46 301
10522.43 278
10523.39 291
10524.36 279
10525.33 298
10526.30 271
10527.27 271
10528.24 260
10529.21 276
10530.18 297
10531.14 310
10532.11 260
10533.08 264
10534.05 265
10535.02 292
10535.99 290
10536.96 280
10537.93 253
10538.90 272
10539.87 303
10540.84 289
10541.80 256
10542.77 272
10543.74 271
10544.71 266
10545.68 255
10546.65 256
10547.62 237
10548.59 284
10549.56 260
10550.53 276
10551.50 289
10552.47 283
10553.44 261
10554.41 260
10555.38 243
10556.35 295
10557.32 277
10558.29 287
10559.26 273
10560.23 267
10561.20 256
10562.17 313
10563.14 280
10564.11 324
10565.08 290
10566.05 314
10567.02 266
10567.99 309
10568.97 307
10569.94 305
10570.91 282
10571.88 244
10572.85 272
10573.82 282
10574.79 267
10575.76 282
10576.73 292
10577.70 290
10578.67 258
10579.64 259
10580.62 226
10581.59 264
10582.56 272
10583.53 273
10584.50 271
10585.47 283
10586.44 263
10587.42 284
10588.39 267
10589.36 282
10590.33 270
10591.30 292
10592.27 290
10593.25 271
10594.22 255
10595.19 289
10596.16 280
10597.13 234
10598.10 293
10599.08 293
10600.05 280
10601.02 274
10601.99 276
10602.96 287
10603.94 270
10604.91 285
10605.88 304
10606.85 272
10607.83 275
10608.80 285
10609.77 245
10610.74 250
10611.72 267
10612.69 287
10613.66 288
10614.63 278
10615.61 284
10616.58 269
10617.55 255
10618.53 282
10619.50 255
10620.47 295
10621.44 296
10622.42 272
10623.39 254
10624.36 268
10625.34 269
10626.31 273
10627.28 284
10628.26 299
10629.23 330
10630.20 303
10631.18 297
10632.15 279
10633.12 286
10634.10 282
10635.07 300
10636.05 303
10637.02 281
10637.99 302
10638.97 336
10639.94 303
10640.91 315
10641.89 312
10642.86 342
10643.84 348
10644.81 309
10645.79 331
10646.76 339
10647.73 287
10648.71 272
10649.68 303
10650.66 310
10651.63 289
10652.61 290
10653.58 307
10654.55 293
10655.53 269
10656.50 261
10657.48 280
10658.45 279
10659.43 291
10660.40 274
10661.38 271
10662.35 247
10663.33 264
10664.30 321
10665.28 242
10666.25 258
10667.23 291
10668.20 323
10669.18 264
10670.15 270
10671.13 262
10672.10 276
10673.08 290
10674.05 284
10675.03 262
10676.01 254
10676.98 264
10677.96 261
10678.93 293
10679.91 282
10680.88 299
10681.86 277
10682.84 319
10683.81 296
10684.79 284
10685.76 289
10686.74 281
10687.72 255
10688.69 265
10689.67 279
10690.64 266
10691.62 265
10692.60 257
10693.57 291
10694.55 269
10695.53 250
10696.50 274
10697.48 244
10698.46 232
10699.43 263
10700.41 257
10701.39 267
10702.36 280
10703.34 314
10704.32 251
10705.29 241
10706.27 270
10707.25 251
10708.22 276
10709.20 283
10710.18 269
10711.15 267
10712.13 246
10713.11 246
10714.09 258
10715.06 273
10716.04 278
10717.02 294
10718.00 267
10718.97 243
10719.95 267
10720.93 273
10721.91 263
10722.88 253
10723.86 252
10724.84 264
10725.82 249
10726.80 248
10727.77 235
10728.75 255
10729.73 294
10730.71 249
10731.69 225
10732.66 268
10733.64 238
10734.62 266
10735.60 239
10736.58 251
10737.55 262
10738.53 237
10739.51 251
10740.49 265
10741.47 270
10742.45 237
10743.43 277
10744.40 277
10745.38 247
10746.36 236
10747.34 255
10748.32 252
10749.30 271
10750.28 282
10751.26 260
10752.24 246
10753.21 251
10754.19 275
10755.17 252
10756.15 240
10757.13 224
10758.11 224
10759.09 249
10760.07 231
10761.05 288
10762.03 280
10763.01 264
10763.99 248
10764.97 220
10765.95 261
10766.93 245
10767.91 247
10768.89 244
10769.87 249
10770.84 263
10771.82 266
10772.80 260
10773.78 281
10774.76 251
10775.74 282
10776.73 271
10777.71 263
10778.69 252
10779.67 268
10780.65 285
10781.63 252
10782.61 243
10783.59 276
10784.57 260
10785.55 263
10786.53 265
10787.51 279
10788.49 260
10789.47 261
10790.45 243
10791.43 260
10792.41 258
10793.39 261
10794.38 288
10795.36 272
10796.34 226
10797.32 253
10798.30 278
10799.28 252
10800.26 252
10801.24 225
10802.22 279
10803.21 295
10804.19 251
10805.17 265
10806.15 267
10807.13 279
10808.11 282
10809.09 255
10810.08 249
10811.06 213
10812.04 270
10813.02 279
10814.00 265
10814.99 257
10815.97 283
10816.95 252
10817.93 276
10818.91 293
10819.90 279
10820.88 301
10821.86 264
10822.84 262
10823.82 271
10824.81 277
10825.79 249
10826.77 278
10827.75 270
10828.74 221
10829.72 243
10830.70 285
10831.68 275
10832.67 268
10833.65 252
10834.63 277
10835.62 268
10836.60 223
10837.58 242
10838.56 246
10839.55 294
10840.53 258
10841.51 269
10842.50 244
10843.48 243
10844.46 252
10845.45 242
10846.43 250
10847.41 252
10848.40 276
10849.38 270
10850.36 308
10851.35 262
10852.33 260
10853.31 289
10854.30 274
10855.28 270
10856.26 264
10857.25 316
10858.23 286
10859.22 283
10860.20 255
10861.18 276
10862.17 257
10863.15 233
10864.14 276
10865.12 250
10866.10 242
10867.09 255
10868.07 265
10869.06 284
10870.04 238
10871.03 254
10872.01 295
10873.00 305
10873.98 265
10874.96 283
10875.95 250
10876.93 303
10877.92 277
10878.90 291
10879.89 311
10880.87 286
10881.86 259
10882.84 260
10883.83 284
10884.81 269
10885.80 281
10886.78 292
10887.77 275
10888.75 297
10889.74 296
10890.72 310
10891.71 306
10892.70 303
10893.68 292
10894.67 285
10895.65 262
10896.64 276
10897.62 307
10898.61 293
10899.59 289
10900.58 296
10901.57 285
10902.55 272
10903.54 278
10904.52 312
10905.51 299
10906.50 309
10907.48 277
10908.47 282
10909.45 261
10910.44 285
10911.43 286
10912.41 261
10913.40 279
10914.39 318
10915.37 305
10916.36 303
10917.35 287
10918.33 297
10919.32 327
10920.30 325
10921.29 305
10922.28 288
10923.27 284
10924.25 311
10925.24 310
10926.23 292
10927.21 328
10928.20 338
10929.19 325
10930.17 330
10931.16 324
10932.15 334
10933.14 307
10934.12 330
10935.11 306
10936.10 298
10937.09 297
10938.07 383
10939.06 346
10940.05 336
10941.04 372
10942.02 336
10943.01 378
10944.00 373
10944.99 329
10945.97 350
10946.96 355
10947.95 349
10948.94 357
10949.93 365
10950.91 316
10951.90 337
10952.89 365
10953.88 378
10954.87 346
10955.85 368
10956.84 428
10957.83 405
10958.82 417
10959.81 437
10960.80 477
10961.79 446
10962.77 435
10963.76 452
10964.75 452
10965.74 463
10966.73 443
10967.72 477
10968.71 400
10969.70 379
10970.68 367
10971.67 359
10972.66 351
10973.65 355
10974.64 382
10975.63 384
10976.62 396
10977.61 377
10978.60 396
10979.59 371
10980.58 334
10981.57 372
10982.55 370
10983.54 361
10984.53 356
10985.52 396
10986.51 376
10987.50 370
10988.49 402
10989.48 407
10990.47 433
10991.46 371
10992.45 398
10993.44 402
10994.43 404
10995.42 410
10996.41 427
10997.40 468
10998.39 519
10999.38 535
11000.37 593
11001.36 642
11002.35 620
11003.34 595
11004.33 629
11005.33 593
11006.32 550
11007.31 577
11008.30 499
11009.29 443
11010.28 438
11011.27 417
11012.26 402
11013.25 354
11014.24 379
11015.23 356
11016.22 350
11017.21 353
11018.21 387
11019.20 379
11020.19 339
11021.18 372
11022.17 352
11023.16 321
11024.15 349
11025.14 339
11026.14 342
11027.13 319
11028.12 326
11029.11 329
11030.10 328
11031.09 356
11032.09 317
11033.08 322
11034.07 341
11035.06 337
11036.05 313
11037.05 337
11038.04 298
11039.03 308
11040.02 347
11041.01 324
11042.01 345
11043.00 371
11043.99 334
11044.98 327
11045.97 342
11046.97 340
11047.96 322
11048.95 292
11049.94 306
11050.94 301
11051.93 293
11052.92 288
11053.91 302
11054.91 299
11055.90 327
11056.89 305
11057.89 314
11058.88 327
11059.87 311
11060.87 315
11061.86 294
11062.85 297
11063.84 317
11064.84 301
11065.83 252
11066.82 269
11067.82 294
11068.81 279
11069.80 266
11070.80 252
11071.79 254
11072.78 251
11073.78 290
11074.77 313
11075.77 309
11076.76 285
11077.75 315
11078.75 320
11079.74 301
11080.73 288
11081.73 327
11082.72 311
11083.72 275
11084.71 302
11085.70 303
11086.70 308
11087.69 265
11088.69 308
11089.68 306
11090.68 294
11091.67 287
11092.66 271
11093.66 286
11094.65 276
11095.65 277
11096.64 256
11097.64 290
11098.63 281
11099.63 295
11100.62 310
11101.62 317
11102.61 273
11103.61 307
11104.60 289
11105.60 289
11106.59 251
11107.59 272
11108.58 271
11109.58 278
11110.57 274
11111.57 316
11112.56 281
11113.56 288
11114.55 317
11115.55 303
11116.55 311
11117.54 298
11118.54 300
11119.53 317
11120.53 304
11121.52 317
11122.52 321
11123.51 342
11124.51 346
11125.51 331
11126.50 366
11127.50 372
11128.49 399
11129.49 413
11130.49 368
11131.48 356
11132.48 341
11133.48 371
11134.47 338
11135.47 298
11136.46 306
11137.46 326
11138.46 323
11139.45 298
11140.45 267
11141.45 300
11142.44 298
11143.44 269
11144.44 279
11145.43 281
11146.43 292
11147.43 293
11148.43 295
11149.42 292
11150.42 287
11151.42 298
11152.41 296
11153.41 279
11154.41 308
11155.40 318
11156.40 310
11157.40 297
11158.40 279
11159.39 261
11160.39 257
11161.39 267
11162.39 302
11163.38 288
11164.38 261
11165.38 271
11166.38 277
11167.38 288
11168.37 301
11169.37 289
11170.37 280
11171.37 249
11172.37 278
11173.36 260
11174.36 266
11175.36 309
11176.36 296
11177.36 306
11178.35 272
11179.35 248
11180.35 263
11181.35 245
11182.35 283
11183.35 253
11184.34 267
11185.34 250
11186.34 273
11187.34 292
11188.34 277
11189.34 277
11190.34 281
11191.34 306
11192.34 267
11193.33 266
11194.33 272
11195.33 273
11196.33 261
11197.33 298
11198.33 300
11199.33 294
11200.33 278
11201.33 278
11202.33 270
11203.33 274
11204.33 270
11205.32 274
11206.32 286
11207.32 270
11208.32 271
11209.32 259
11210.32 288
11211.32 266
11212.32 259
11213.32 294
11214.32 279
11215.32 268
11216.32 288
11217.32 297
11218.32 291
11219.32 267
11220.32 274
11221.32 231
11222.32 251
11223.32 269
11224.32 287
11225.32 269
11226.32 249
11227.33 293
11228.33 269
11229.33 254
11230.33 237
11231.33 279
11232.33 239
11233.33 256
11234.33 252
11235.33 273
11236.33 274
11237.33 265
11238.33 254
11239.33 283
11240.34 261
11241.34 260
11242.34 298
11243.34 274
11244.34 280
11245.34 280
11246.34 291
11247.34 246
11248.35 271
11249.35 271
11250.35 266
11251.35 265
11252.35 289
11253.35 247
11254.35 307
11255.36 289
11256.36 281
11257.36 261
11258.36 235
11259.36 252
11260.37 266
11261.37 263
11262.37 261
11263.37 248
11264.37 254
11265.38 283
11266.38 277
11267.38 264
11268.38 287
11269.39 275
11270.39 309
11271.39 298
11272.39 286
11273.40 278
11274.40 258
11275.40 257
11276.40 272
11277.41 282
11278.41 289
11279.41 325
11280.41 337
11281.42 295
11282.42 296
11283.42 328
11284.43 320
11285.43 303
11286.43 302
11287.44 276
11288.44 313
11289.44 314
11290.45 282
11291.45 265
11292.45 285
11293.46 294
11294.46 296
11295.46 284
11296.47 287
11297.47 289
11298.47 270
11299.48 294
11300.48 290
11301.48 249
11302.49 280
11303.49 273
11304.50 260
11305.50 245
11306.50 267
11307.51 287
11308.51 298
11309.52 300
11310.52 308
11311.52 275
11312.53 342
11313.53 302
11314.54 324
11315.54 316
11316.55 307
11317.55 326
11318.56 377
11319.56 338
11320.56 295
11321.57 286
11322.57 314
11323.58 304
11324.58 264
11325.59 259
11326.59 232
11327.60 258
11328.60 262
11329.61 274
11330.61 226
11331.62 276
11332.62 276
11333.63 264
11334.63 249
11335.64 251
11336.65 265
11337.65 260
11338.66 248
11339.66 260
11340.67 255
11341.67 264
11342.68 263
11343.68 263
11344.69 274
11345.70 224
11346.70 252
11347.71 255
11348.71 261
11349.72 233
11350.72 234
11351.73 245
11352.74 260
11353.74 239
11354.75 258
11355.76 259
11356.76 262
11357.77 271
11358.77 221
11359.78 251
11360.79 240
11361.79 244
11362.80 239
11363.81 233
11364.81 233
11365.82 236
11366.83 242
11367.83 213
11368.84 229
11369.85 236
11370.85 253
11371.86 234
11372.87 278
11373.87 227
11374.88 263
11375.89 231
11376.90 228
11377.90 233
11378.91 215
11379.92 255
11380.92 239
11381.93 232
11382.94 227
11383.95 236
11384.95 240
11385.96 252
11386.97 230
11387.98 252
11388.99 260
11389.99 246
11391.00 232
11392.01 215
11393.02 225
11394.02 235
11395.03 222
11396.04 243
11397.05 202
11398.06 219
11399.06 266
11400.07 257
11401.08 257
11402.09 239
11403.10 247
11404.11 285
11405.11 248
11406.12 227
11407.13 244
11408.14 268
11409.15 231
11410.16 245
11411.17 223
11412.17 239
11413.18 217
11414.19 238
11415.20 212
11416.21 196
11417.22 222
11418.23 242
11419.24 229
11420.25 236
11421.25 235
11422.26 223
11423.27 219
11424.28 188
11425.29 196
11426.30 222
11427.31 252
11428.32 239
11429.33 227
11430.34 222
11431.35 230
11432.36 218
11433.37 232
11434.38 253
11435.39 241
11436.40 216
11437.41 222
11438.42 240
11439.43 237
11440.44 213
11441.45 242
11442.46 205
11443.47 215
11444.48 208
11445.49 229
11446.50 214
11447.51 218
11448.52 224
11449.53 229
11450.54 249
11451.55 254
11452.56 225
11453.57 233
11454.58 220
11455.59 176
11456.60 233
11457.61 225
11458.62 232
11459.63 212
11460.64 226
11461.66 236
11462.67 224
11463.68 221
11464.69 210
11465.70 227
11466.71 250
11467.72 209
11468.73 228
11469.74 193
11470.76 237
11471.77 217
11472.78 196
11473.79 246
11474.80 250
11475.81 235
11476.82 217
11477.84 226
11478.85 223
11479.86 229
11480.87 214
11481.88 205
11482.89 188
11483.91 247
11484.92 220
11485.93 213
11486.94 196
11487.95 231
11488.97 209
11489.98 209
11490.99 243
11492.00 227
11493.02 238
11494.03 222
11495.04 207
11496.05 191
11497.06 209
11498.08 202
11499.09 205
11500.10 221
11501.12 216
11502.13 235
11503.14 212
11504.15 236
11505.17 207
11506.18 232
11507.19 199
11508.20 197
11509.22 195
11510.23 209
11511.24 216
11512.26 210
11513.27 237
11514.28 203
11515.30 193
11516.31 188
11517.32 217
11518.34 210
11519.35 197
11520.36 215
11521.38 229
11522.39 219
11523.40 208
11524.42 209
11525.43 218
11526.45 227
11527.46 222
11528.47 194
11529.49 223
11530.50 204
11531.52 225
11532.53 229
11533.54 216
11534.56 206
11535.57 204
11536.59 226
11537.60 243
11538.61 226
11539.63 208
11540.64 216
11541.66 205
11542.67 205
11543.69 222
11544.70 228
11545.72 234
11546.73 247
11547.74 228
11548.76 211
11549.77 196
11550.79 219
11551.80 224
11552.82 234
11553.83 209
11554.85 220
11555.86 214
11556.88 222
11557.89 221
11558.91 228
11559.92 216
11560.94 213
11561.96 219
11562.97 193
11563.99 194
11565.00 212
11566.02 225
11567.03 210
11568.05 221
11569.06 203
11570.08 231
11571.10 212
11572.11 204
11573.13 193
11574.14 181
11575.16 212
11576.17 198
11577.19 211
11578.21 202
11579.22 243
11580.24 229
11581.25 220
11582.27 202
11583.29 221
11584.30 200
11585.32 208
11586.34 218
11587.35 236
11588.37 244
11589.39 215
11590.40 234
11591.42 237
11592.44 244
11593.45 209
11594.47 250
11595.49 254
11596.50 243
11597.52 225
11598.54 271
11599.55 238
11600.57 260
11601.59 289
11602.60 290
11603.62 280
11604.64 299
11605.66 331
11606.67 364
11607.69 357
11608.71 304
11609.73 282
11610.74 272
11611.76 280
11612.78 272
11613.80 262
11614.81 253
11615.83 229
11616.85 236
11617.87 252
11618.88 235
11619.90 212
11620.92 239
11621.94 260
11622.96 247
11623.97 206
11624.99 233
11626.01 224
11627.03 245
11628.05 233
11629.07 220
11630.08 214
11631.10 244
11632.12 229
11633.14 202
11634.16 198
11635.18 215
11636.19 223
11637.21 223
11638.23 236
11639.25 200
11640.27 241
11641.29 221
11642.31 253
11643.33 175
11644.34 197
11645.36 224
11646.38 239
11647.40 197
11648.42 207
11649.44 225
11650.46 209
11651.48 219
11652.50 220
11653.52 218
11654.54 242
11655.56 229
11656.58 191
11657.60 203
11658.61 173
11659.63 216
11660.65 186
11661.67 240
11662.69 178
11663.71 254
11664.73 233
11665.75 205
11666.77 214
11667.79 227
11668.81 195
11669.83 183
11670.85 225
11671.87 210
11672.89 208
11673.91 209
11674.93 203
11675.95 193
11676.97 199
11678.00 169
11679.02 205
11680.04 187
11681.06 199
11682.08 185
11683.10 206
11684.12 216
11685.14 180
11686.16 206
11687.18 203
11688.20 212
11689.22 203
11690.24 217
11691.26 209
11692.29 209
11693.31 211
11694.33 213
11695.35 223
11696.37 222
11697.39 209
11698.41 209
11699.43 208
11700.46 204
11701.48 195
11702.50 215
11703.52 203
11704.54 203
11705.56 231
11706.58 204
11707.61 196
11708.63 184
11709.65 216
11710.67 212
11711.69 219
11712.72 209
11713.74 212
11714.76 216
11715.78 201
11716.80 229
11717.83 200
11718.85 210
11719.87 218
11720.89 239
11721.92 190
11722.94 196
11723.96 176
11724.98 209
11726.01 178
11727.03 200
11728.05 166
11729.07 225
11730.10 229
11731.12 218
11732.14 217
11733.16 218
11734.19 241
11735.21 225
11736.23 231
11737.26 206
11738.28 215
11739.30 213
11740.33 228
11741.35 203
11742.37 193
11743.39 194
11744.42 191
11745.44 206
11746.47 207
11747.49 177
11748.51 205
11749.54 191
11750.56 204
11751.58 229
11752.61 213
11753.63 213
11754.65 180
11755.68 234
11756.70 222
11757.73 217
11758.75 249
11759.77 209
11760.80 193
11761.82 213
11762.85 197
11763.87 203
11764.89 185
11765.92 206
11766.94 217
11767.97 163
11768.99 206
11770.02 198
11771.04 224
11772.06 194
11773.09 230
11774.11 201
11775.14 208
11776.16 185
11777.19 195
11778.21 233
11779.24 239
11780.26 221
11781.29 235
11782.31 233
11783.34 238
11784.36 244
11785.39 206
11786.41 193
11787.44 216
11788.46 223
11789.49 220
11790.51 235
11791.54 181
11792.57 210
11793.59 210
11794.62 241
11795.64 222
11796.67 252
11797.69 266
11798.72 240
11799.74 229
11800.77 205
11801.80 230
11802.82 259
11803.85 255
11804.87 226
11805.90 240
11806.93 229
11807.95 215
11808.98 228
11810.00 208
11811.03 228
11812.06 219
11813.08 234
11814.11 211
11815.14 232
11816.16 216
11817.19 191
11818.22 184
11819.24 193
11820.27 204
11821.30 200
11822.32 205
11823.35 211
11824.38 209
11825.40 226
11826.43 240
11827.46 241
11828.48 237
11829.51 221
11830.54 229
11831.56 217
11832.59 237
11833.62 218
11834.65 250
11835.67 198
11836.70 200
11837.73 176
11838.76 187
11839.78 188
11840.81 227
11841.84 221
11842.87 211
11843.89 213
11844.92 183
11845.95 189
11846.98 216
11848.00 247
11849.03 215
11850.06 235
11851.09 224
11852.12 234
11853.14 201
11854.17 221
11855.20 209
11856.23 227
11857.26 191
11858.29 217
11859.31 220
11860.34 199
11861.37 193
11862.40 235
11863.43 221
11864.46 202
11865.48 232
11866.51 207
11867.54 205
11868.57 225
11869.60 229
11870.63 237
11871.66 206
11872.69 221
11873.72 232
11874.74 215
11875.77 211
11876.80 216
11877.83 211
11878.86 222
11879.89 216
11880.92 206
11881.95 227
11882.98 226
11884.01 195
11885.04 221
11886.07 212
11887.10 253
11888.13 238
11889.15 233
11890.18 221
11891.21 211
11892.24 274
11893.27 257
11894.30 245
11895.33 221
11896.36 244
11897.39 213
11898.42 206
11899.45 214
11900.48 266
11901.51 240
11902.54 274
11903.57 257
11904.60 265
11905.64 273
11906.67 239
11907.70 280
11908.73 275
11909.76 277
11910.79 238
11911.82 269
11912.85 247
11913.88 252
11914.91 255
11915.94 242
11916.97 234
11918.00 243
11919.03 206
11920.06 243
11921.10 232
11922.13 256
11923.16 228
11924.19 220
11925.22 227
11926.25 219
11927.28 247
11928.31 243
11929.35 274
11930.38 261
11931.41 279
11932.44 316
11933.47 360
11934.50 331
11935.53 320
11936.57 341
11937.60 301
11938.63 289
11939.66 292
11940.69 299
11941.73 258
11942.76 256
11943.79 242
11944.82 267
11945.85 243
11946.89 252
11947.92 229
11948.95 235
11949.98 223
11951.01 209
11952.05 223
11953.08 224
11954.11 203
11955.14 222
11956.18 217
11957.21 224
11958.24 206
11959.27 227
11960.31 199
11961.34 207
11962.37 226
11963.41 231
11964.44 227
11965.47 223
11966.50 230
11967.54 220
11968.57 202
11969.60 209
11970.64 229
11971.67 218
11972.70 193
11973.74 204
11974.77 213
11975.80 223
11976.84 228
11977.87 235
11978.90 223
11979.94 217
11980.97 200
11982.00 214
11983.04 206
11984.07 199
11985.11 222
11986.14 245
11987.17 232
11988.21 203
11989.24 230
11990.28 223
11991.31 221
11992.34 228
11993.38 205
11994.41 220
11995.45 220
11996.48 188
11997.52 184
11998.55 202
11999.58 235
12000.62 226
12001.65 214
12002.69 228
12003.72 220
12004.76 205
12005.79 205
12006.83 228
12007.86 231
12008.90 245
12009.93 184
12010.97 221
12012.00 231
12013.04 220
12014.07 218
12015.11 203
12016.14 218
12017.18 223
12018.21 257
12019.25 255
12020.28 211
12021.32 229
12022.35 240
12023.39 251
12024.42 256
12025.46 205
12026.49 227
12027.53 252
12028.57 257
12029.60 218
12030.64 234
12031.67 222
12032.71 247
12033.74 227
12034.78 238
12035.82 208
12036.85 239
12037.89 219
12038.92 228
12039.96 207
12041.00 218
12042.03 251
12043.07 219
12044.11 210
12045.14 191
12046.18 213
12047.22 232
12048.25 228
12049.29 210
12050.33 207
12051.36 221
12052.40 222
12053.44 226
12054.47 211
12055.51 222
12056.55 225
12057.58 242
12058.62 204
12059.66 223
12060.69 204
12061.73 193
12062.77 194
12063.80 209
12064.84 230
12065.88 207
12066.92 211
12067.95 237
12068.99 215
12070.03 185
12071.07 202
12072.10 220
12073.14 199
12074.18 200
12075.22 203
12076.25 193
12077.29 192
12078.33 220
12079.37 224
12080.41 220
12081.44 218
12082.48 248
12083.52 219
12084.56 233
12085.60 227
12086.63 211
12087.67 233
12088.71 243
12089.75 239
12090.79 224
12091.83 224
12092.86 227
12093.90 216
12094.94 209
12095.98 266
12097.02 211
12098.06 227
12099.10 242
12100.13 223
12101.17 248
12102.21 247
12103.25 254
12104.29 282
12105.33 244
12106.37 234
12107.41 275
12108.45 286
12109.49 275
12110.52 228
12111.56 224
12112.60 231
12113.64 269
12114.68 197
12115.72 215
12116.76 245
12117.80 212
12118.84 206
12119.88 223
12120.92 222
12121.96 201
12123.00 202
12124.04 220
12125.08 189
12126.12 190
12127.16 206
12128.20 215
12129.24 212
12130.28 206
12131.32 194
12132.36 194
12133.40 235
12134.44 220
12135.48 178
12136.52 219
12137.56 218
12138.60 198
12139.64 205
12140.68 186
12141.72 179
12142.76 209
12143.80 187
12144.84 202
12145.88 181
12146.93 181
12147.97 191
12149.01 205
12150.05 211
12151.09 206
12152.13 194
12153.17 196
12154.21 194
12155.25 219
12156.29 194
12157.34 166
12158.38 195
12159.42 219
12160.46 201
12161.50 199
12162.54 193
12163.58 188
12164.62 189
12165.67 197
12166.71 202
12167.75 216
12168.79 206
12169.83 225
12170.87 210
12171.92 205
12172.96 210
12174.00 196
12175.04 198
12176.08 179
12177.13 194
12178.17 190
12179.21 187
12180.25 197
12181.30 183
12182.34 187
12183.38 210
12184.42 206
12185.46 188
12186.51 207
12187.55 201
12188.59 196
12189.63 199
12190.68 179
12191.72 184
12192.76 223
12193.81 180
12194.85 197
12195.89 187
12196.93 212
12197.98 186
12199.02 178
12200.06 201
12201.11 233
12202.15 213
12203.19 188
12204.24 194
12205.28 204
12206.32 191
12207.37 188
12208.41 207
12209.45 218
12210.50 184
12211.54 198
12212.58 188
12213.63 210
12214.67 168
12215.71 180
12216.76 200
12217.80 172
12218.85 192
12219.89 203
12220.93 197
12221.98 196
12223.02 205
12224.07 193
12225.11 195
12226.15 192
12227.20 202
12228.24 201
12229.29 187
12230.33 209
12231.38 208
12232.42 197
12233.46 213
12234.51 217
12235.55 199
12236.60 191
12237.64 210
12238.69 207
12239.73 180
12240.78 185
12241.82 213
12242.87 220
12243.91 196
12244.96 198
12246.00 219
12247.05 200
12248.09 212
12249.14 196
12250.18 186
12251.23 209
12252.27 197
12253.32 189
12254.36 187
12255.41 179
12256.45 210
12257.50 176
12258.55 191
12259.59 171
12260.64 177
12261.68 174
12262.73 207
12263.77 162
12264.82 185
12265.87 193
12266.91 188
12267.96 192
12269.00 186
12270.05 186
12271.10 174
12272.14 190
12273.19 169
12274.23 208
12275.28 164
12276.33 194
12277.37 194
12278.42 197
12279.47 180
12280.51 196
12281.56 194
12282.61 223
12283.65 194
12284.70 202
12285.75 205
12286.79 190
12287.84 210
12288.89 182
12289.93 211
12290.98 213
12292.03 218
12293.07 219
12294.12 197
12295.17 206
12296.22 195
12297.26 192
12298.31 180
12299.36 186
12300.40 205
12301.45 181
12302.50 187
12303.55 181
12304.59 161
12305.64 173
12306.69 171
12307.74 180
12308.78 210
12309.83 199
12310.88 200
12311.93 172
12312.98 195
12314.02 202
12315.07 180
12316.12 163
12317.17 198
12318.22 200
12319.26 183
12320.31 156
12321.36 202
12322.41 195
12323.46 206
12324.51 178
12325.55 167
12326.60 152
12327.65 198
12328.70 194
12329.75 182
12330.80 187
12331.85 176
12332.89 182
12333.94 203
12334.99 175
12336.04 176
12337.09 207
12338.14 187
12339.19 189
12340.24 186
12341.29 207
12342.33 213
12343.38 200
12344.43 214
12345.48 193
12346.53 174
12347.58 208
12348.63 195
12349.68 176
12350.73 166
12351.78 197
12352.83 217
12353.88 187
12354.93 141
12355.98 184
12357.03 207
12358.08 229
12359.13 188
12360.18 180
12361.23 200
12362.28 183
12363.33 207
12364.38 195
12365.43 183
12366.48 183
12367.53 205
12368.58 203
12369.63 186
12370.68 178
12371.73 167
12372.78 204
12373.83 178
12374.88 182
12375.93 193
12376.98 192
12378.03 200
12379.08 187
12380.13 196
12381.18 213
12382.23 190
12383.29 182
12384.34 218
12385.39 191
12386.44 185
12387.49 223
12388.54 208
12389.59 199
12390.64 184
12391.69 191
12392.75 210
12393.80 193
12394.85 206
12395.90 193
12396.95 194
12398.00 189
12399.05 212
12400.11 232
12401.16 186
12402.21 185
12403.26 196
12404.31 204
12405.36 187
12406.42 207
12407.47 194
12408.52 214
12409.57 200
12410.62 191
12411.68 189
12412.73 187
12413.78 207
12414.83 215
12415.88 204
12416.94 188
12417.99 214
12419.04 229
12420.09 229
12421.15 200
12422.20 218
12423.25 259
12424.30 254
12425.36 210
12426.41 225
12427.46 233
12428.52 211
12429.57 209
12430.62 247
12431.67 231
12432.73 224
12433.78 215
12434.83 227
12435.89 230
12436.94 241
12437.99 241
12439.05 249
12440.10 201
12441.15 220
12442.21 265
12443.26 251
12444.31 243
12445.37 227
12446.42 238
12447.47 244
12448.53 232
12449.58 222
12450.63 242
12451.69 235
12452.74 240
12453.80 238
12454.85 282
12455.90 240
12456.96 235
12458.01 266
12459.07 253
12460.12 260
12461.17 281
12462.23 297
12463.28 294
12464.34 269
12465.39 306
12466.45 309
12467.50 301
12468.56 295
12469.61 343
12470.66 338
12471.72 394
12472.77 432
12473.83 518
12474.88 544
12475.94 626
12476.99 676
12478.05 704
12479.10 752
12480.16 760
12481.21 789
12482.27 711
12483.32 704
12484.38 675
12485.43 586
12486.49 514
12487.54 406
12488.60 385
12489.65 371
12490.71 378
12491.77 301
12492.82 332
12493.88 317
12494.93 268
12495.99 287
12497.04 293
12498.10 281
12499.15 281
12500.21 280
12501.27 273
12502.32 268
12503.38 232
12504.43 260
12505.49 273
12506.55 249
12507.60 245
12508.66 239
12509.72 254
12510.77 226
12511.83 215
12512.88 228
12513.94 248
12515.00 247
12516.05 223
12517.11 230
12518.17 230
12519.22 266
12520.28 255
12521.34 250
12522.39 236
12523.45 231
12524.51 211
12525.56 248
12526.62 233
12527.68 219
12528.74 223
12529.79 218
12530.85 212
12531.91 209
12532.96 240
12534.02 244
12535.08 224
12536.14 237
12537.19 242
12538.25 234
12539.31 250
12540.37 225
12541.42 238
12542.48 249
12543.54 244
12544.60 232
12545.65 251
12546.71 217
12547.77 228
12548.83 267
12549.89 271
12550.94 293
12552.00 295
12553.06 295
12554.12 270
12555.18 277
12556.23 314
12557.29 331
12558.35 280
12559.41 281
12560.47 321
12561.53 359
12562.58 311
12563.64 305
12564.70 294
12565.76 310
12566.82 281
12567.88 281
12568.94 291
12570.00 278
12571.05 255
12572.11 257
12573.17 264
12574.23 221
12575.29 232
12576.35 265
12577.41 255
12578.47 227
12579.53 256
12580.59 259
12581.64 256
12582.70 214
12583.76 250
12584.82 261
12585.88 241
12586.94 253
12588.00 241
12589.06 222
12590.12 222
12591.18 251
12592.24 231
12593.30 225
12594.36 196
12595.42 233
12596.48 246
12597.54 232
12598.60 207
12599.66 236
12600.72 214
12601.78 184
12602.84 228
12603.90 260
12604.96 244
12606.02 197
12607.08 213
12608.14 204
12609.20 203
12610.26 176
12611.32 204
12612.38 222
12613.44 226
12614.50 227
12615.57 220
12616.63 227
12617.69 197
12618.75 189
12619.81 218
12620.87 224
12621.93 195
12622.99 207
12624.05 236
12625.11 262
12626.18 208
12627.24 246
12628.30 223
12629.36 228
12630.42 204
12631.48 225
12632.54 211
12633.60 190
12634.67 193
12635.73 226
12636.79 204
12637.85 199
12638.91 223
12639.97 208
12641.04 210
12642.10 195
12643.16 202
12644.22 204
12645.28 176
12646.35 179
12647.41 197
12648.47 212
12649.53 193
12650.59 185
12651.66 227
12652.72 215
12653.78 193
12654.84 194
12655.91 205
12656.97 174
12658.03 235
12659.09 244
12660.16 203
12661.22 184
12662.28 199
12663.34 236
12664.41 213
12665.47 167
12666.53 203
12667.60 195
12668.66 205
12669.72 165
12670.78 198
12671.85 217
12672.91 227
12673.97 208
12675.04 204
12676.10 196
12677.16 199
12678.23 205
12679.29 214
12680.35 194
12681.42 183
12682.48 216
12683.54 235
12684.61 216
12685.67 193
12686.74 203
12687.80 193
12688.86 194
12689.93 183
12690.99 178
12692.05 198
12693.12 225
12694.18 208
12695.25 199
12696.31 192
12697.37 204
12698.44 213
12699.50 255
12700.57 214
12701.63 201
12702.70 213
12703.76 263
12704.83 219
12705.89 209
12706.95 230
12708.02 222
12709.08 265
12710.15 217
12711.21 230
12712.28 219
12713.34 227
12714.41 207
12715.47 216
12716.54 192
12717.60 198
12718.67 240
12719.73 195
12720.80 194
12721.86 210
12722.93 196
12723.99 203
12725.06 197
12726.12 186
12727.19 205
12728.26 202
12729.32 207
12730.39 203
12731.45 191
12732.52 212
12733.58 211
12734.65 238
12735.71 217
12736.78 205
12737.85 234
12738.91 231
12739.98 239
12741.04 202
12742.11 200
12743.18 209
12744.24 216
12745.31 204
12746.37 190
12747.44 211
12748.51 214
12749.57 195
12750.64 212
12751.71 169
12752.77 194
12753.84 207
12754.91 194
12755.97 163
12757.04 192
12758.11 208
12759.17 174
12760.24 178
12761.31 159
12762.37 203
12763.44 186
12764.51 171
12765.57 158
12766.64 186
12767.71 168
12768.78 176
12769.84 191
12770.91 178
12771.98 188
12773.04 183
12774.11 182
12775.18 183
12776.25 160
12777.31 183
12778.38 182
12779.45 181
12780.52 158
12781.58 162
12782.65 189
12783.72 173
12784.79 167
12785.86 200
12786.92 204
12787.99 206
12789.06 176
12790.13 185
12791.20 157
12792.26 148
12793.33 164
12794.40 166
12795.47 163
12796.54 183
12797.61 160
12798.67 153
12799.74 174
12800.81 176
12801.88 173
12802.95 156
12804.02 197
12805.09 173
12806.15 181
12807.22 190
12808.29 180
12809.36 174
12810.43 172
12811.50 185
12812.57 194
12813.64 187
12814.71 159
12815.77 171
12816.84 170
12817.91 142
12818.98 143
12820.05 148
12821.12 140
12822.19 153
12823.26 195
12824.33 175
12825.40 141
12826.47 189
12827.54 155
12828.61 167
12829.68 149
12830.75 165
12831.82 173
12832.89 172
12833.96 190
12835.03 174
12836.10 153
12837.17 157
12838.24 182
12839.31 163
12840.38 176
12841.45 173
12842.52 173
12843.59 157
12844.66 139
12845.73 160
12846.80 180
12847.87 159
12848.94 177
12850.01 149
12851.08 165
12852.15 161
12853.22 168
12854.29 157
12855.36 152
12856.43 175
12857.51 158
12858.58 176
12859.65 143
12860.72 164
12861.79 158
12862.86 182
12863.93 175
12865.00 143
12866.07 158
12867.15 168
12868.22 173
12869.29 162
12870.36 145
12871.43 132
12872.50 154
12873.57 184
12874.65 137
12875.72 169
12876.79 158
12877.86 150
12878.93 151
12880.00 132
12881.08 156
12882.15 176
12883.22 191
12884.29 176
12885.36 158
12886.44 143
12887.51 159
12888.58 158
12889.65 181
12890.72 158
12891.80 145
12892.87 148
12893.94 150
12895.01 161
12896.09 149
12897.16 169
12898.23 164
12899.30 161
12900.38 158
12901.45 148
12902.52 142
12903.60 141
12904.67 179
12905.74 161
12906.81 170
12907.89 136
12908.96 179
12910.03 159
12911.11 153
12912.18 145
12913.25 175
12914.33 183
12915.40 164
12916.47 158
12917.55 148
12918.62 144
12919.69 132
12920.77 161
12921.84 163
12922.91 150
12923.99 153
12925.06 187
12926.13 138
12927.21 180
12928.28 160
12929.36 162
12930.43 156
12931.50 162
12932.58 169
12933.65 162
12934.73 172
12935.80 152
12936.87 149
12937.95 170
12939.02 165
12940.10 169
12941.17 140
12942.25 184
12943.32 189
12944.39 147
12945.47 153
12946.54 162
12947.62 173
12948.69 150
12949.77 173
12950.84 152
12951.92 171
12952.99 163
12954.07 140
12955.14 143
12956.22 167
12957.29 164
12958.37 140
12959.44 168
12960.52 165
12961.59 155
12962.67 170
12963.74 169
12964.82 152
12965.89 160
12966.97 153
12968.04 152
12969.12 129
12970.20 164
12971.27 145
12972.35 143
12973.42 175
12974.50 138
12975.57 176
12976.65 165
12977.73 176
12978.80 156
12979.88 168
12980.95 162
12982.03 169
12983.11 147
12984.18 157
12985.26 156
12986.33 152
12987.41 168
12988.49 152
12989.56 152
12990.64 161
12991.72 167
12992.79 156
12993.87 164
12994.95 145
12996.02 157
12997.10 139
12998.18 181
12999.25 147
13000.33 157
13001.41 157
13002.48 161
13003.56 169
13004.64 164
13005.71 168
13006.79 162
13007.87 176
13008.95 147
13010.02 177
13011.10 166
13012.18 176
13013.26 185
13014.33 158
13015.41 156
13016.49 157
13017.57 158
13018.64 153
13019.72 133
13020.80 150
13021.88 145
13022.95 139
13024.03 151
13025.11 155
13026.19 159
13027.26 146
13028.34 159
13029.42 144
13030.50 167
13031.58 166
13032.66 171
13033.73 169
13034.81 140
13035.89 143
13036.97 162
13038.05 178
13039.13 147
13040.20 155
13041.28 145
13042.36 157
13043.44 159
13044.52 214
13045.60 163
13046.68 153
13047.75 137
13048.83 174
13049.91 138
13050.99 147
13052.07 171
13053.15 177
13054.23 137
13055.31 160
13056.39 155
13057.47 173
13058.54 171
13059.62 173
13060.70 167
13061.78 124
13062.86 158
13063.94 155
13065.02 152
13066.10 153
13067.18 152
13068.26 147
13069.34 181
13070.42 166
13071.50 136
13072.58 167
13073.66 163
13074.74 178
13075.82 170
13076.90 172
13077.98 135
13079.06 184
13080.14 151
13081.22 168
13082.30 169
13083.38 183
13084.46 163
13085.54 156
13086.62 146
13087.70 162
13088.78 154
13089.86 141
13090.94 156
13092.02 168
13093.10 165
13094.18 147
13095.27 165
13096.35 144
13097.43 149
13098.51 143
13099.59 183
13100.67 151
13101.75 152
13102.83 149
13103.91 142
13104.99 127
13106.08 142
13107.16 138
13108.24 168
13109.32 177
13110.40 158
13111.48 166
13112.56 136
13113.64 144
13114.73 142
13115.81 156
13116.89 148
13117.97 162
13119.05 157
13120.14 169
13121.22 168
13122.30 151
13123.38 148
13124.46 167
13125.54 167
13126.63 148
13127.71 175
13128.79 159
13129.87 166
13130.96 137
13132.04 151
13133.12 159
13134.20 162
13135.28 121
13136.37 165
13137.45 168
13138.53 171
13139.61 176
13140.70 167
13141.78 144
13142.86 145
13143.95 171
13145.03 162
13146.11 164
13147.19 156
13148.28 155
13149.36 161
13150.44 153
13151.53 126
13152.61 161
13153.69 158
13154.78 149
13155.86 150
13156.94 142
13158.03 155
13159.11 178
13160.19 174
13161.28 152
13162.36 153
13163.44 192
13164.53 185
13165.61 165
13166.69 175
13167.78 169
13168.86 188
13169.95 164
13171.03 140
13172.11 134
13173.20 159
13174.28 165
13175.37 134
13176.45 144
13177.53 143
13178.62 157
13179.70 167
13180.79 142
13181.87 144
13182.96 178
13184.04 158
13185.12 169
13186.21 146
13187.29 148
13188.38 133
13189.46 165
13190.55 146
13191.63 126
13192.72 131
13193.80 144
13194.89 174
13195.97 150
13197.06 149
13198.14 144
13199.23 173
13200.31 146
13201.40 163
13202.48 147
13203.57 167
13204.65 157
13205.74 166
13206.82 140
13207.91 140
13208.99 161
13210.08 161
13211.16 177
13212.25 163
13213.34 161
13214.42 141
13215.51 149
13216.59 137
13217.68 158
13218.76 125
13219.85 159
13220.94 170
13222.02 161
13223.11 149
13224.19 140
13225.28 181
13226.37 157
13227.45 166
13228.54 146
13229.63 155
13230.71 142
13231.80 163
13232.89 144
13233.97 136
13235.06 140
13236.14 166
13237.23 155
13238.32 161
13239.40 150
13240.49 156
13241.58 170
13242.67 145
13243.75 150
13244.84 152
13245.93 157
13247.01 162
13248.10 175
13249.19 172
13250.27 163
13251.36 157
13252.45 166
13253.54 158
13254.62 154
13255.71 143
13256.80 171
13257.89 160
13258.97 145
13260.06 137
13261.15 175
13262.24 161
13263.32 153
13264.41 160
13265.50 142
13266.59 171
13267.67 164
13268.76 155
13269.85 150
13270.94 178
13272.03 161
13273.11 166
13274.20 157
13275.29 150
13276.38 143
13277.47 157
13278.56 167
13279.64 153
13280.73 150
13281.82 152
13282.91 151
13284.00 150
13285.09 165
13286.18 154
13287.26 145
13288.35 152
13289.44 152
13290.53 156
13291.62 159
13292.71 168
13293.80 203
13294.89 177
13295.98 166
13297.06 157
13298.15 148
13299.24 156
13300.33 154
13301.42 161
13302.51 162
13303.60 174
13304.69 203
13305.78 167
13306.87 158
13307.96 152
13309.05 178
13310.14 183
13311.23 166
13312.32 200
13313.41 174
13314.50 158
13315.59 180
13316.68 165
13317.77 168
13318.86 172
13319.95 176
13321.04 153
13322.13 173
13323.22 144
13324.31 167
13325.40 161
13326.49 189
13327.58 164
13328.67 151
13329.76 172
13330.85 160
13331.94 165
13333.03 181
13334.12 160
13335.21 174
13336.30 158
13337.39 163
13338.48 158
13339.57 166
13340.66 174
13341.75 174
13342.85 192
13343.94 174
13345.03 179
13346.12 182
13347.21 196
13348.30 177
13349.39 154
13350.48 178
13351.58 203
13352.67 186
13353.76 164
13354.85 181
13355.94 171
13357.03 186
13358.12 198
13359.22 188
13360.31 174
13361.40 163
13362.49 202
13363.58 177
13364.67 194
13365.77 179
13366.86 206
13367.95 209
13369.04 203
13370.13 200
13371.23 195
13372.32 192
13373.41 186
13374.50 183
13375.60 158
13376.69 194
13377.78 219
13378.87 206
13379.97 156
13381.06 187
13382.15 168
13383.24 181
13384.34 184
13385.43 139
13386.52 187
13387.61 177
13388.71 185
13389.80 166
13390.89 149
13391.99 176
13393.08 180
13394.17 166
13395.26 154
13396.36 163
13397.45 160
13398.54 165
13399.64 171
13400.73 151
13401.82 147
13402.92 174
13404.01 186
13405.10 180
13406.20 174
13407.29 134
13408.39 156
13409.48 170
13410.57 177
13411.67 162
13412.76 171
13413.85 169
13414.95 152
13416.04 162
13417.14 175
13418.23 166
13419.32 186
13420.42 160
13421.51 139
13422.61 162
13423.70 138
13424.80 169
13425.89 145
13426.98 160
13428.08 162
13429.17 163
13430.27 160
13431.36 150
13432.46 161
13433.55 167
13434.65 159
13435.74 160
13436.84 186
13437.93 192
13439.03 163
13440.12 184
13441.22 186
13442.31 202
13443.41 183
13444.50 165
13445.60 162
13446.69 171
13447.79 167
13448.88 170
13449.98 202
13451.07 193
13452.17 166
13453.26 189
13454.36 189
13455.45 196
13456.55 156
13457.65 202
13458.74 192
13459.84 175
13460.93 192
13462.03 181
13463.12 190
13464.22 189
13465.32 188
13466.41 196
13467.51 184
13468.60 185
13469.70 181
13470.80 172
13471.89 164
13472.99 188
13474.09 199
13475.18 176
13476.28 155
13477.37 183
13478.47 174
13479.57 153
13480.66 200
13481.76 202
13482.86 195
13483.95 173
13485.05 172
13486.15 174
13487.25 199
13488.34 174
13489.44 178
13490.54 173
13491.63 179
13492.73 182
13493.83 190
13494.92 184
13496.02 166
13497.12 182
13498.22 185
13499.31 218
13500.41 220
13501.51 203
13502.61 230
13503.70 241
13504.80 219
13505.90 206
13507.00 199
13508.09 235
13509.19 215
13510.29 214
13511.39 201
13512.49 192
13513.58 195
13514.68 191
13515.78 186
13516.88 174
13517.98 181
13519.07 188
13520.17 176
13521.27 180
13522.37 174
13523.47 153
13524.57 196
13525.66 177
13526.76 184
13527.86 180
13528.96 165
13530.06 177
13531.16 181
13532.26 169
13533.35 170
13534.45 181
13535.55 160
13536.65 155
13537.75 153
13538.85 161
13539.95 171
13541.05 171
13542.15 151
13543.24 184
13544.34 179
13545.44 180
13546.54 162
13547.64 188
13548.74 156
13549.84 173
13550.94 160
13552.04 170
13553.14 175
13554.24 160
13555.34 148
13556.44 150
13557.54 176
13558.64 159
13559.74 177
13560.84 175
13561.94 151
13563.04 161
13564.14 156
13565.24 175
13566.34 189
13567.44 181
13568.54 170
13569.64 181
13570.74 169
13571.84 191
13572.94 156
13574.04 173
13575.14 151
13576.24 171
13577.34 144
13578.44 185
13579.54 160
13580.64 166
13581.74 172
13582.84 163
13583.94 137
13585.05 171
13586.15 186
13587.25 164
13588.35 160
13589.45 150
13590.55 173
13591.65 155
13592.75 170
13593.85 159
13594.95 153
13596.06 143
13597.16 183
13598.26 173
13599.36 153
13600.46 156
13601.56 177
13602.66 163
13603.77 139
13604.87 150
13605.97 163
13607.07 172
13608.17 203
13609.28 204
13610.38 172
13611.48 162
13612.58 159
13613.68 160
13614.79 141
13615.89 178
13616.99 183
13618.09 162
13619.19 169
13620.30 163
13621.40 143
13622.50 178
13623.60 166
13624.71 168
13625.81 176
13626.91 155
13628.01 162
13629.12 165
13630.22 179
13631.32 161
13632.42 173
13633.53 182
13634.63 188
13635.73 170
13636.84 138
13637.94 151
13639.04 153
13640.14 165
13641.25 164
13642.35 179
13643.45 132
13644.56 165
13645.66 147
13646.76 172
13647.87 150
13648.97 158
13650.07 154
13651.18 172
13652.28 152
13653.39 154
13654.49 161
13655.59 167
13656.70 168
13657.80 164
13658.90 180
13660.01 139
13661.11 140
13662.22 144
13663.32 147
13664.42 139
13665.53 160
13666.63 170
13667.74 174
13668.84 137
13669.94 162
13671.05 151
13672.15 180
13673.26 148
13674.36 153
13675.47 164
13676.57 151
13677.68 159
13678.78 149
13679.89 162
13680.99 170
13682.10 174
13683.20 174
13684.30 151
13685.41 163
13686.51 163
13687.62 166
13688.72 163
13689.83 169
13690.93 164
13692.04 184
13693.15 165
13694.25 168
13695.36 159
13696.46 168
13697.57 151
13698.67 172
13699.78 151
13700.88 152
13701.99 149
13703.09 178
13704.20 164
13705.31 176
13706.41 166
13707.52 154
13708.62 183
13709.73 147
13710.84 141
13711.94 150
13713.05 174
13714.15 130
13715.26 160
13716.37 160
13717.47 153
13718.58 165
13719.68 173
13720.79 169
13721.90 160
13723.00 164
13724.11 164
13725.22 165
13726.32 157
13727.43 170
13728.54 143
13729.64 176
13730.75 148
13731.86 182
13732.96 201
13734.07 184
13735.18 166
13736.28 163
13737.39 163
13738.50 183
13739.61 192
13740.71 180
13741.82 186
13742.93 181
13744.03 191
13745.14 198
13746.25 177
13747.36 182
13748.46 195
13749.57 183
13750.68 181
13751.79 170
13752.89 202
13754.00 190
13755.11 210
13756.22 204
13757.33 194
13758.43 194
13759.54 179
13760.65 204
13761.76 198
13762.87 244
13763.97 199
13765.08 235
13766.19 216
13767.30 240
13768.41 229
13769.51 258
13770.62 228
13771.73 276
13772.84 279
13773.95 264
13775.06 297
13776.17 286
13777.27 275
13778.38 305
13779.49 308
13780.60 245
13781.71 247
13782.82 249
13783.93 265
13785.04 220
13786.14 218
13787.25 200
13788.36 206
13789.47 176
13790.58 197
13791.69 182
13792.80 182
13793.91 208
13795.02 184
13796.13 184
13797.24 169
13798.35 183
13799.46 179
13800.57 207
13801.68 190
13802.78 211
13803.89 167
13805.00 186
13806.11 196
13807.22 174
13808.33 213
13809.44 170
13810.55 186
13811.66 178
13812.77 152
13813.88 166
13814.99 178
13816.10 192
13817.21 187
13818.32 192
13819.44 173
13820.55 177
13821.66 186
13822.77 175
13823.88 163
13824.99 172
13826.10 161
13827.21 180
13828.32 145
13829.43 159
13830.54 139
13831.65 196
13832.76 187
13833.87 187
13834.98 163
13836.10 165
13837.21 179
13838.32 184
13839.43 140
13840.54 171
13841.65 173
13842.76 153
13843.87 175
13844.99 172
13846.10 173
13847.21 183
13848.32 183
13849.43 160
13850.54 200
13851.65 177
13852.77 197
13853.88 179
13854.99 174
13856.10 175
13857.21 180
13858.33 199
13859.44 170
13860.55 155
13861.66 155
13862.77 163
13863.89 154
13865.00 177
13866.11 150
13867.22 181
13868.33 157
13869.45 162
13870.56 156
13871.67 173
13872.78 177
13873.90 163
13875.01 175
13876.12 167
13877.23 174
13878.35 168
13879.46 181
13880.57 178
13881.69 167
13882.80 170
13883.91 193
13885.02 159
13886.14 190
13887.25 185
13888.36 175
13889.48 184
13890.59 183
13891.70 178
13892.82 180
13893.93 183
13895.04 201
13896.16 193
13897.27 184
13898.38 203
13899.50 196
13900.61 227
13901.72 175
13902.84 174
13903.95 194
13905.07 189
13906.18 162
13907.29 172
13908.41 170
13909.52 181
13910.63 193
13911.75 182
13912.86 177
13913.98 148
13915.09 158
13916.21 152
13917.32 141
13918.43 144
13919.55 166
13920.66 161
13921.78 170
13922.89 165
13924.01 193
13925.12 185
13926.24 171
13927.35 183
13928.46 164
13929.58 168
13930.69 141
13931.81 139
13932.92 181
13934.04 189
13935.15 159
13936.27 180
13937.38 167
13938.50 179
13939.61 174
13940.73 196
13941.85 181
13942.96 176
13944.08 173
13945.19 165
13946.31 154
13947.42 138
13948.54 140
13949.65 154
13950.77 170
13951.88 133
13953.00 155
13954.12 157
13955.23 145
13956.35 141
13957.46 166
13958.58 152
13959.70 168
13960.81 148
13961.93 160
13963.04 160
13964.16 154
13965.28 167
13966.39 153
13967.51 157
13968.62 138
13969.74 143
13970.86 154
13971.97 144
13973.09 122
13974.21 148
13975.32 146
13976.44 154
13977.56 155
13978.67 135
13979.79 162
13980.91 139
13982.02 161
13983.14 162
13984.26 173
13985.37 160
13986.49 171
13987.61 139
13988.73 155
13989.84 118
13990.96 146
13992.08 140
13993.20 145
13994.31 150
13995.43 136
13996.55 146
13997.66 139
13998.78 135
13999.90 145
14001.02 165
14002.14 166
14003.25 145
14004.37 137
14005.49 135
14006.61 152
14007.72 164
14008.84 161
14009.96 152
14011.08 145
14012.20 161
14013.31 128
14014.43 132
14015.55 136
14016.67 151
14017.79 143
14018.91 129
14020.02 140
14021.14 155
14022.26 156
14023.38 143
14024.50 159
14025.62 142
14026.74 159
14027.85 150
14028.97 156
14030.09 163
14031.21 144
14032.33 154
14033.45 165
14034.57 167
14035.69 137
14036.81 137
14037.92 157
14039.04 141
14040.16 137
14041.28 160
14042.40 166
14043.52 165
14044.64 173
14045.76 149
14046.88 124
14048.00 135
14049.12 164
14050.24 162
14051.36 145
14052.48 143
14053.60 160
14054.72 166
14055.84 175
14056.96 152
14058.08 156
14059.20 171
14060.32 183
14061.44 179
14062.56 169
14063.68 146
14064.80 163
14065.92 199
14067.04 199
14068.16 169
14069.28 144
14070.40 156
14071.52 167
14072.64 172
14073.76 164
14074.88 172
14076.00 169
14077.12 174
14078.24 221
14079.36 171
14080.48 177
14081.60 200
14082.73 190
14083.85 194
14084.97 173
14086.09 189
14087.21 190
14088.33 193
14089.45 179
14090.57 186
14091.69 207
14092.82 206
14093.94 199
14095.06 196
14096.18 206
14097.30 210
14098.42 205
14099.54 212
14100.67 206
14101.79 237
14102.91 224
14104.03 230
14105.15 222
14106.27 173
14107.40 157
14108.52 207
14109.64 219
14110.76 161
14111.88 178
14113.01 167
14114.13 187
14115.25 187
14116.37 169
14117.50 171
14118.62 161
14119.74 175
14120.86 196
14121.98 171
14123.11 154
14124.23 173
14125.35 181
14126.48 168
14127.60 150
14128.72 153
14129.84 156
14130.97 161
14132.09 160
14133.21 150
14134.34 179
14135.46 183
14136.58 175
14137.70 159
14138.83 170
14139.95 164
14141.07 167
14142.20 189
14143.32 177
14144.44 161
14145.57 179
14146.69 152
14147.81 171
14148.94 163
14150.06 166
14151.18 160
14152.31 149
14153.43 189
14154.56 180
14155.68 188
14156.80 184
14157.93 174
14159.05 147
14160.18 153
14161.30 150
14162.42 184
14163.55 164
14164.67 147
14165.80 185
14166.92 162
14168.04 167
14169.17 164
14170.29 137
14171.42 136
14172.54 170
14173.67 168
14174.79 147
14175.92 147
14177.04 145
14178.17 157
14179.29 165
14180.41 182
14181.54 176
14182.66 152
14183.79 151
14184.91 165
14186.04 131
14187.16 124
14188.29 161
14189.41 166
14190.54 142
14191.67 160
14192.79 157
14193.92 153
14195.04 151
14196.17 157
14197.29 161
14198.42 152
14199.54 142
14200.67 150
14201.79 154
14202.92 155
14204.05 174
14205.17 153
14206.30 146
14207.42 151
14208.55 163
14209.67 156
14210.80 139
14211.93 146
14213.05 135
14214.18 161
14215.31 130
14216.43 144
14217.56 132
14218.68 153
14219.81 157
14220.94 135
14222.06 135
14223.19 154
14224.32 138
14225.44 135
14226.57 151
14227.70 162
14228.82 150
14229.95 170
14231.08 133
14232.20 156
14233.33 133
14234.46 137
14235.58 147
14236.71 120
14237.84 140
14238.97 147
14240.09 160
14241.22 161
14242.35 131
14243.47 144
14244.60 138
14245.73 135
14246.86 160
14247.98 143
14249.11 147
14250.24 159
14251.37 147
14252.49 119
14253.62 116
14254.75 146
14255.88 117
14257.01 138
14258.13 129
14259.26 118
14260.39 120
14261.52 127
14262.65 135
14263.77 129
14264.90 140
14266.03 137
14267.16 151
14268.29 147
14269.41 134
14270.54 137
14271.67 141
14272.80 154
14273.93 135
14275.06 142
14276.19 129
14277.31 134
14278.44 120
14279.57 122
14280.70 147
14281.83 164
14282.96 123
14284.09 149
14285.22 144
14286.34 148
14287.47 122
14288.60 116
14289.73 138
14290.86 141
14291.99 155
14293.12 132
14294.25 134
14295.38 111
14296.51 148
14297.64 145
14298.77 147
14299.90 126
14301.03 139
14302.16 109
14303.28 127
14304.41 130
14305.54 121
14306.67 130
14307.80 135
14308.93 148
14310.06 131
14311.19 118
14312.32 128
14313.45 131
14314.58 137
14315.71 137
14316.84 128
14317.97 119
14319.11 135
14320.24 127
14321.37 118
14322.50 132
14323.63 125
14324.76 134
14325.89 146
14327.02 117
14328.15 146
14329.28 133
14330.41 111
14331.54 126
14332.67 120
14333.80 134
14334.93 123
14336.06 121
14337.20 126
14338.33 137
14339.46 128
14340.59 112
14341.72 143
14342.85 156
14343.98 140
14345.11 136
14346.25 118
14347.38 127
14348.51 127
14349.64 132
14350.77 130
14351.90 135
14353.03 106
14354.17 114
14355.30 126
14356.43 118
14357.56 116
14358.69 131
14359.83 135
14360.96 148
14362.09 119
14363.22 115
14364.35 117
14365.49 124
14366.62 136
14367.75 135
14368.88 113
14370.01 112
14371.15 128
14372.28 103
14373.41 103
14374.54 100
14375.68 123
14376.81 138
14377.94 114
14379.07 135
14380.21 122
14381.34 128
14382.47 130
14383.61 128
14384.74 126
14385.87 121
14387.00 117
14388.14 97
14389.27 114
14390.40 109
14391.54 120
14392.67 142
14393.80 121
14394.94 105
14396.07 116
14397.20 128
14398.34 131
14399.47 131
14400.60 134
14401.74 117
14402.87 141
14404.00 133
14405.14 132
14406.27 120
14407.41 131
14408.54 142
14409.67 125
14410.81 130
14411.94 119
14413.08 142
14414.21 132
14415.34 129
14416.48 159
14417.61 151
14418.75 132
14419.88 132
14421.01 116
14422.15 134
14423.28 119
14424.42 120
14425.55 145
14426.69 142
14427.82 155
14428.96 114
14430.09 151
14431.23 127
14432.36 118
14433.50 129
14434.63 137
14435.77 123
14436.90 133
14438.04 120
14439.17 144
14440.31 143
14441.44 140
14442.58 155
14443.71 140
14444.85 144
14445.98 127
14447.12 137
14448.25 137
14449.39 156
14450.52 134
14451.66 140
14452.79 133
14453.93 135
14455.07 138
14456.20 128
14457.34 109
14458.47 115
14459.61 145
14460.74 147
14461.88 147
14463.02 122
14464.15 127
14465.29 128
14466.42 137
14467.56 129
14468.70 123
14469.83 145
14470.97 151
14472.11 126
14473.24 141
14474.38 109
14475.51 125
14476.65 129
14477.79 169
14478.92 135
14480.06 152
14481.20 168
14482.33 147
14483.47 143
14484.61 129
14485.75 147
14486.88 150
14488.02 174
14489.16 134
14490.29 110
14491.43 157
14492.57 160
14493.70 161
14494.84 152
14495.98 174
14497.12 171
14498.25 162
14499.39 167
14500.53 163
14501.67 150
14502.80 175
14503.94 172
14505.08 162
14506.22 143
14507.35 157
14508.49 165
14509.63 197
14510.77 176
14511.91 165
14513.04 198
14514.18 179
14515.32 183
14516.46 181
14517.60 189
14518.73 191
14519.87 206
14521.01 195
14522.15 221
14523.29 193
14524.43 165
14525.56 185
14526.70 209
14527.84 196
14528.98 178
14530.12 194
14531.26 163
14532.40 168
14533.53 163
14534.67 148
14535.81 158
14536.95 177
14538.09 173
14539.23 157
14540.37 131
14541.51 147
14542.65 139
14543.79 154
14544.92 143
14546.06 151
14547.20 147
14548.34 151
14549.48 126
14550.62 135
14551.76 126
14552.90 139
14554.04 137
14555.18 126
14556.32 135
14557.46 128
14558.60 132
14559.74 132
14560.88 148
14562.02 151
14563.16 146
14564.30 142
14565.44 121
14566.58 114
14567.72 133
14568.86 179
14570.00 126
14571.14 122
14572.28 130
14573.42 146
14574.56 136
14575.70 127
14576.84 127
14577.98 133
14579.12 131
14580.26 106
14581.40 125
14582.54 127
14583.68 122
14584.82 137
14585.97 130
14587.11 133
14588.25 132
14589.39 139
14590.53 141
14591.67 127
14592.81 113
14593.95 128
14595.09 139
14596.23 126
14597.38 125
14598.52 136
14599.66 129
14600.80 135
14601.94 128
14603.08 136
14604.22 124
14605.37 124
14606.51 130
14607.65 120
14608.79 128
14609.93 121
14611.07 146
14612.22 132
14613.36 139
14614.50 119
14615.64 161
14616.78 146
14617.93 126
14619.07 137
14620.21 116
14621.35 118
14622.50 142
14623.64 130
14624.78 139
14625.92 95
14627.06 144
14628.21 123
14629.35 129
14630.49 142
14631.63 126
14632.78 140
14633.92 136
14635.06 123
14636.21 142
14637.35 134
14638.49 134
14639.63 133
14640.78 123
14641.92 151
14643.06 135
14644.21 140
14645.35 142
14646.49 134
14647.64 116
14648.78 142
14649.92 148
14651.07 127
14652.21 145
14653.35 108
14654.50 128
14655.64 115
14656.78 123
14657.93 131
14659.07 122
14660.21 121
14661.36 104
14662.50 117
14663.65 119
14664.79 112
14665.93 112
14667.08 120
14668.22 99
14669.37 102
14670.51 124
14671.65 141
14672.80 149
14673.94 138
14675.09 135
14676.23 134
14677.38 106
14678.52 134
14679.66 121
14680.81 103
14681.95 112
14683.10 118
14684.24 133
14685.39 97
14686.53 123
14687.68 130
14688.82 122
14689.97 101
14691.11 105
14692.26 111
14693.40 116
14694.55 116
14695.69 115
14696.84 90
14697.98 98
14699.13 121
14700.27 126
14701.42 95
14702.56 94
14703.71 127
14704.85 114
14706.00 106
14707.15 109
14708.29 99
14709.44 122
14710.58 126
14711.73 115
14712.87 99
14714.02 111
14715.17 105
14716.31 123
14717.46 106
14718.60 104
14719.75 103
14720.90 124
14722.04 117
14723.19 99
14724.33 99
14725.48 114
14726.63 107
14727.77 109
14728.92 96
14730.07 94
14731.21 130
14732.36 106
14733.51 97
14734.65 93
14735.80 115
14736.95 109
14738.09 144
14739.24 117
14740.39 126
14741.53 119
14742.68 121
14743.83 110
14744.97 121
14746.12 115
14747.27 118
14748.42 110
14749.56 115
14750.71 102
14751.86 93
14753.00 123
14754.15 105
14755.30 106
14756.45 106
14757.59 107
14758.74 98
14759.89 124
14761.04 105
14762.18 97
14763.33 115
14764.48 105
14765.63 109
14766.78 116
14767.92 107
14769.07 108
14770.22 99
14771.37 112
14772.52 110
14773.66 87
14774.81 127
14775.96 113
14777.11 110
14778.26 114
14779.41 115
14780.55 114
14781.70 122
14782.85 120
14784.00 107
14785.15 107
14786.30 96
14787.45 114
14788.59 96
14789.74 114
14790.89 109
14792.04 105
14793.19 99
14794.34 113
14795.49 101
14796.64 101
14797.79 95
14798.94 102
14800.08 114
14801.23 113
14802.38 101
14803.53 99
14804.68 124
14805.83 138
14806.98 129
14808.13 95
14809.28 99
14810.43 96
14811.58 110
14812.73 100
14813.88 106
14815.03 101
14816.18 101
14817.33 105
14818.48 97
14819.63 122
14820.78 108
14821.93 104
14823.08 105
14824.23 91
14825.38 87
14826.53 107
14827.68 94
14828.83 96
14829.98 92
14831.13 101
14832.28 119
14833.43 117
14834.58 97
14835.73 115
14836.88 109
14838.03 96
14839.18 107
14840.33 101
14841.48 102
14842.64 94
14843.79 86
14844.94 103
14846.09 102
14847.24 92
14848.39 103
14849.54 95
14850.69 98
14851.84 104
14853.00 93
14854.15 113
14855.30 94
14856.45 94
14857.60 82
14858.75 81
14859.90 114
14861.06 119
14862.21 102
14863.36 105
14864.51 91
14865.66 114
14866.81 86
14867.97 121
14869.12 113
14870.27 112
14871.42 111
14872.57 102
14873.73 112
14874.88 100
14876.03 104
14877.18 91
14878.33 108
14879.49 91
14880.64 109
14881.79 105
14882.94 105
14884.10 66
14885.25 94
14886.40 104
14887.55 108
14888.71 109
14889.86 118
14891.01 110
14892.16 105
14893.32 98
14894.47 92
14895.62 101
14896.78 118
14897.93 112
14899.08 90
14900.23 121
14901.39 84
14902.54 100
14903.69 90
14904.85 105
14906.00 116
14907.15 103
14908.31 100
14909.46 100
14910.61 126
14911.77 93
14912.92 112
14914.08 89
14915.23 89
14916.38 94
14917.54 93
14918.69 90
14919.84 113
14921.00 108
14922.15 96
14923.31 105
14924.46 83
14925.61 87
14926.77 98
14927.92 128
14929.08 100
14930.23 111
14931.38 108
14932.54 140
14933.69 120
14934.85 112
14936.00 101
14937.16 101
14938.31 99
14939.47 105
14940.62 105
14941.78 97
14942.93 93
14944.08 102
14945.24 97
14946.39 78
14947.55 103
14948.70 99
14949.86 111
14951.01 96
14952.17 115
14953.32 91
14954.48 123
14955.64 119
14956.79 109
14957.95 119
14959.10 104
14960.26 108
14961.41 105
14962.57 116
14963.72 95
14964.88 122
14966.03 114
14967.19 89
14968.35 101
14969.50 110
14970.66 111
14971.81 105
14972.97 103
14974.12 106
14975.28 98
14976.44 121
14977.59 101
14978.75 97
14979.91 105
14981.06 95
14982.22 106
14983.37 85
14984.53 87
14985.69 97
14986.84 114
14988.00 107
14989.16 91
14990.31 88
14991.47 117
14992.63 90
14993.78 83
14994.94 82
14996.10 79
14997.25 122
14998.41 96
14999.57 88
15000.72 80
15001.88 110
15003.04 92
15004.20 91
15005.35 97
15006.51 104
15007.67 97
15008.82 105
15009.98 108
15011.14 99
15012.30 108
15013.45 129
15014.61 99
15015.77 94
15016.93 97
15018.08 104
15019.24 100
15020.40 106
15021.56 112
15022.71 93
15023.87 106
15025.03 103
15026.19 104
15027.35 91
15028.50 91
15029.66 101
15030.82 82
15031.98 110
15033.14 85
15034.30 86
15035.45 92
15036.61 110
15037.77 91
15038.93 98
15040.09 96
15041.25 117
15042.40 76
15043.56 96
15044.72 112
15045.88 114
15047.04 103
15048.20 93
15049.36 95
15050.52 95
15051.68 98
15052.83 90
15053.99 92
15055.15 70
15056.31 101
15057.47 73
15058.63 89
15059.79 101
15060.95 110
15062.11 95
15063.27 94
15064.43 83
15065.59 88
15066.75 75
15067.90 75
15069.06 101
15070.22 115
15071.38 114
15072.54 77
15073.70 122
15074.86 98
15076.02 108
15077.18 103
15078.34 97
15079.50 99
15080.66 93
15081.82 91
15082.98 94
15084.14 120
15085.30 118
15086.46 99
15087.62 118
15088.78 100
15089.95 100
15091.11 110
15092.27 108
15093.43 104
15094.59 84
15095.75 105
15096.91 93
15098.07 87
15099.23 96
15100.39 105
15101.55 114
15102.71 105
15103.87 105
15105.03 101
15106.20 121
15107.36 72
15108.52 97
15109.68 94
15110.84 109
15112.00 101
15113.16 114
15114.32 94
15115.49 114
15116.65 95
15117.81 109
15118.97 100
15120.13 101
15121.29 116
15122.46 100
15123.62 99
15124.78 82
15125.94 109
15127.10 75
15128.26 135
15129.43 82
15130.59 109
15131.75 97
15132.91 98
15134.07 92
15135.24 125
15136.40 110
15137.56 86
15138.72 96
15139.89 106
15141.05 107
15142.21 71
15143.37 97
15144.54 84
15145.70 125
15146.86 93
15148.02 120
15149.19 98
15150.35 110
15151.51 88
15152.67 101
15153.84 82
15155.00 89
15156.16 101
15157.33 99
15158.49 98
15159.65 88
15160.82 96
15161.98 88
15163.14 104
15164.31 89
15165.47 98
15166.63 90
15167.80 97
15168.96 106
15170.12 89
15171.29 101
15172.45 105
15173.61 126
15174.78 97
15175.94 99
15177.10 97
15178.27 113
15179.43 103
15180.60 100
15181.76 95
15182.92 100
15184.09 93
15185.25 98
15186.42 100
15187.58 89
15188.74 91
15189.91 113
15191.07 99
15192.24 84
15193.40 96
15194.57 77
15195.73 114
15196.90 93
15198.06 108
15199.22 88
15200.39 88
15201.55 98
15202.72 94
15203.88 93
15205.05 99
15206.21 87
15207.38 83
15208.54 104
15209.71 118
15210.87 106
15212.04 93
15213.20 114
15214.37 96
15215.53 101
15216.70 96
15217.86 97
15219.03 96
15220.20 102
15221.36 93
15222.53 124
15223.69 103
15224.86 112
15226.02 128
15227.19 111
15228.36 85
15229.52 102
15230.69 126
15231.85 99
15233.02 95
15234.18 92
15235.35 107
15236.52 112
15237.68 120
15238.85 90
15240.02 91
15241.18 89
15242.35 95
15243.51 102
15244.68 100
15245.85 82
15247.01 77
15248.18 120
15249.35 99
15250.51 104
15251.68 81
15252.85 133
15254.01 96
15255.18 94
15256.35 92
15257.51 93
15258.68 99
15259.85 88
15261.01 92
15262.18 85
15263.35 98
15264.52 87
15265.68 92
15266.85 95
15268.02 89
15269.18 86
15270.35 103
15271.52 80
15272.69 83
15273.85 94
15275.02 97
15276.19 89
15277.36 95
15278.52 95
15279.69 91
15280.86 74
15282.03 87
15283.20 92
15284.36 100
15285.53 107
15286.70 82
15287.87 99
15289.04 92
15290.20 99
15291.37 80
15292.54 99
15293.71 82
15294.88 105
15296.05 94
15297.21 116
15298.38 112
15299.55 105
15300.72 116
15301.89 90
15303.06 93
15304.22 88
15305.39 109
15306.56 93
15307.73 79
15308.90 80
15310.07 114
15311.24 86
15312.41 85
15313.58 99
15314.74 99
15315.91 100
15317.08 86
15318.25 97
15319.42 89
15320.59 97
15321.76 93
15322.93 96
15324.10 85
15325.27 98
15326.44 90
15327.61 92
15328.78 80
15329.95 94
15331.12 90
15332.29 89
15333.46 99
15334.63 80
15335.80 93
15336.97 86
15338.14 115
15339.31 95
15340.48 98
15341.65 85
15342.82 92
15343.99 80
15345.16 98
15346.33 77
15347.50 94
15348.67 105
15349.84 92
15351.01 89
15352.18 82
15353.35 95
15354.52 96
15355.69 101
15356.86 103
15358.03 81
15359.20 83
15360.37 106
15361.54 95
15362.71 106
15363.89 107
15365.06 85
15366.23 91
15367.40 99
15368.57 80
15369.74 72
15370.91 97
15372.08 92
15373.25 115
15374.43 99
15375.60 92
15376.77 73
15377.94 97
15379.11 86
15380.28 82
15381.46 72
15382.63 81
15383.80 92
15384.97 98
15386.14 95
15387.31 86
15388.49 79
15389.66 71
15390.83 94
15392.00 101
15393.17 113
15394.35 77
15395.52 83
15396.69 88
15397.86 96
15399.03 93
15400.21 87
15401.38 84
15402.55 87
15403.72 91
15404.90 98
15406.07 111
15407.24 80
15408.41 82
15409.59 84
15410.76 83
15411.93 88
15413.11 106
15414.28 109
15415.45 104
15416.62 92
15417.80 109
15418.97 91
15420.14 103
15421.32 86
15422.49 100
15423.66 117
15424.84 76
15426.01 97
15427.18 119
15428.36 111
15429.53 88
15430.70 88
15431.88 116
15433.05 95
15434.22 107
15435.40 89
15436.57 80
15437.75 86
15438.92 84
15440.09 93
15441.27 86
15442.44 114
15443.61 116
15444.79 100
15445.96 85
15447.14 69
15448.31 93
15449.49 91
15450.66 116
15451.83 80
15453.01 84
15454.18 85
15455.36 82
15456.53 92
15457.71 93
15458.88 90
15460.06 77
15461.23 100
15462.40 91
15463.58 89
15464.75 72
15465.93 77
15467.10 79
15468.28 99
15469.45 91
15470.63 96
15471.80 89
15472.98 79
15474.15 96
15475.33 80
15476.50 94
15477.68 88
15478.86 107
15480.03 98
15481.21 93
15482.38 79
15483.56 98
15484.73 90
15485.91 93
15487.08 94
15488.26 78
15489.44 102
15490.61 92
15491.79 91
15492.96 106
15494.14 93
15495.31 92
15496.49 85
15497.67 97
15498.84 83
15500.02 79
15501.20 89
15502.37 91
15503.55 102
15504.72 80
15505.90 91
15507.08 91
15508.25 80
15509.43 86
15510.61 96
15511.78 88
15512.96 87
15514.14 105
15515.31 111
15516.49 83
15517.67 95
15518.84 104
15520.02 86
15521.20 77
15522.37 79
15523.55 90
15524.73 76
15525.91 83
15527.08 85
15528.26 83
15529.44 97
15530.61 92
15531.79 82
15532.97 100
15534.15 78
15535.32 89
15536.50 80
15537.68 86
15538.86 96
15540.03 82
15541.21 101
15542.39 78
15543.57 101
15544.75 100
15545.92 93
15547.10 97
15548.28 80
15549.46 96
15550.64 80
15551.81 86
15552.99 87
15554.17 75
15555.35 91
15556.53 100
15557.70 87
15558.88 93
15560.06 93
15561.24 97
15562.42 96
15563.60 98
15564.78 90
15565.95 87
15567.13 97
15568.31 108
15569.49 87
15570.67 67
15571.85 82
15573.03 104
15574.21 91
15575.38 89
15576.56 99
15577.74 85
15578.92 104
15580.10 89
15581.28 90
15582.46 82
15583.64 90
15584.82 117
15586.00 120
15587.18 83
15588.36 94
15589.54 90
15590.72 103
15591.90 96
15593.08 102
15594.25 102
15595.43 97
15596.61 83
15597.79 81
15598.97 113
15600.15 88
15601.33 127
15602.51 94
15603.69 113
15604.87 100
15606.05 95
15607.23 100
15608.41 113
15609.60 97
15610.78 90
15611.96 101
15613.14 97
15614.32 99
15615.50 117
15616.68 122
15617.86 105
15619.04 106
15620.22 110
15621.40 106
15622.58 89
15623.76 109
15624.94 126
15626.12 105
15627.31 105
15628.49 105
15629.67 112
15630.85 96
15632.03 126
15633.21 97
15634.39 108
15635.57 105
15636.75 106
15637.94 107
15639.12 109
15640.30 118
15641.48 121
15642.66 100
15643.84 118
15645.03 98
15646.21 106
15647.39 111
15648.57 115
15649.75 119
15650.93 113
15652.12 111
15653.30 94
15654.48 130
15655.66 110
15656.84 145
15658.03 134
15659.21 124
15660.39 107
15661.57 117
15662.76 113
15663.94 114
15665.12 115
15666.30 99
15667.48 116
15668.67 124
15669.85 109
15671.03 116
15672.22 134
15673.40 126
15674.58 125
15675.76 124
15676.95 137
15678.13 125
15679.31 139
15680.50 129
15681.68 105
15682.86 115
15684.04 138
15685.23 138
15686.41 108
15687.59 124
15688.78 107
15689.96 130
15691.14 125
15692.33 120
15693.51 117
15694.69 145
15695.88 144
15697.06 159
15698.25 130
15699.43 125
15700.61 139
15701.80 143
15702.98 130
15704.16 133
15705.35 142
15706.53 163
15707.72 171
15708.90 139
15710.08 167
15711.27 156
15712.45 164
15713.64 150
15714.82 195
15716.01 179
15717.19 149
15718.37 192
15719.56 153
15720.74 156
15721.93 173
15723.11 178
15724.30 170
15725.48 146
15726.67 153
15727.85 180
15729.04 151
15730.22 144
15731.41 151
15732.59 150
15733.78 139
15734.96 158
15736.15 167
15737.33 148
15738.52 153
15739.70 146
15740.89 133
15742.07 144
15743.26 152
15744.44 127
15745.63 139
15746.81 128
15748.00 118
15749.19 130
15750.37 141
15751.56 143
15752.74 126
15753.93 140
15755.11 143
15756.30 125
15757.49 138
15758.67 161
15759.86 157
15761.04 141
15762.23 114
15763.42 126
15764.60 146
15765.79 138
15766.97 118
15768.16 128
15769.35 131
15770.53 137
15771.72 137
15772.91 118
15774.09 134
15775.28 125
15776.47 122
15777.65 121
15778.84 120
15780.03 116
15781.21 155
15782.40 138
15783.59 110
15784.77 121
15785.96 147
15787.15 137
15788.33 120
15789.52 122
15790.71 103
15791.90 98
15793.08 136
15794.27 121
15795.46 99
15796.65 111
15797.83 110
15799.02 135
15800.21 105
15801.40 113
15802.58 107
15803.77 123
15804.96 139
15806.15 126
15807.33 102
15808.52 100
15809.71 115
15810.90 125
15812.09 117
15813.27 126
15814.46 116
15815.65 114
15816.84 118
15818.03 108
15819.21 115
15820.40 117
15821.59 122
15822.78 94
15823.97 103
15825.16 105
15826.34 103
15827.53 123
15828.72 113
15829.91 111
15831.10 108
15832.29 92
15833.48 96
15834.66 104
15835.85 82
15837.04 107
15838.23 109
15839.42 111
15840.61 109
15841.80 99
15842.99 105
15844.18 116
15845.37 94
15846.56 109
15847.74 98
15848.93 109
15850.12 106
15851.31 106
15852.50 100
15853.69 106
15854.88 128
15856.07 109
15857.26 96
15858.45 102
15859.64 104
15860.83 126
15862.02 107
15863.21 86
15864.40 106
15865.59 117
15866.78 98
15867.97 106
15869.16 111
15870.35 113
15871.54 122
15872.73 105
15873.92 109
15875.11 104
15876.30 94
15877.49 96
15878.68 109
15879.87 97
15881.06 92
15882.25 96
15883.44 114
15884.64 95
15885.83 97
15887.02 101
15888.21 111
15889.40 98
15890.59 123
15891.78 112
15892.97 96
15894.16 102
15895.35 103
15896.54 117
15897.74 107
15898.93 97
15900.12 97
15901.31 104
15902.50 104
15903.69 99
15904.88 110
15906.08 129
15907.27 102
15908.46 102
15909.65 90
15910.84 102
15912.03 103
15913.23 102
15914.42 118
15915.61 124
15916.80 114
15917.99 104
15919.18 112
15920.38 97
15921.57 90
15922.76 99
15923.95 105
15925.15 101
15926.34 104
15927.53 106
15928.72 98
15929.91 98
15931.11 103
15932.30 97
15933.49 106
15934.68 98
15935.88 108
15937.07 108
15938.26 120
15939.46 89
15940.65 98
15941.84 109
15943.03 95
15944.23 88
15945.42 113
15946.61 93
15947.81 108
15949.00 97
15950.19 87
15951.39 107
15952.58 88
15953.77 108
15954.97 95
15956.16 92
15957.35 90
15958.55 94
15959.74 99
15960.93 82
15962.13 113
15963.32 93
15964.51 80
15965.71 100
15966.90 85
15968.09 96
15969.29 94
15970.48 101
15971.68 104
15972.87 90
15974.06 94
15975.26 89
15976.45 84
15977.65 91
15978.84 74
15980.04 100
15981.23 92
15982.42 72
15983.62 86
15984.81 90
15986.01 93
15987.20 86
15988.40 95
15989.59 88
15990.79 97
15991.98 105
15993.18 104
15994.37 127
15995.57 83
15996.76 94
15997.96 93
15999.15 70
16000.35 80
16001.54 101
16002.74 105
16003.93 99
16005.13 82
16006.32 97
16007.52 92
16008.71 104
16009.91 83
16011.10 99
16012.30 72
16013.49 95
16014.69 72
16015.88 90
16017.08 87
16018.28 90
16019.47 95
16020.67 78
16021.86 80
16023.06 81
16024.26 92
16025.45 87
16026.65 85
16027.84 88
16029.04 97
16030.24 78
16031.43 86
16032.63 100
16033.82 74
16035.02 79
16036.22 104
16037.41 80
16038.61 74
16039.81 75
16041.00 79
16042.20 75
16043.40 106
16044.59 89
16045.79 79
16046.99 85
16048.18 82
16049.38 76
16050.58 81
16051.77 80
16052.97 83
16054.17 104
16055.37 89
16056.56 95
16057.76 89
16058.96 89
16060.15 96
16061.35 95
16062.55 95
16063.75 93
16064.94 83
16066.14 93
16067.34 94
16068.54 98
16069.73 81
16070.93 80
16072.13 76
16073.33 104
16074.52 96
16075.72 77
16076.92 76
16078.12 92
16079.32 94
16080.51 82
16081.71 89
16082.91 82
16084.11 88
16085.31 73
16086.51 87
16087.70 84
16088.90 90
16090.10 94
16091.30 102
16092.50 90
16093.70 78
16094.89 89
16096.09 88
16097.29 73
16098.49 82
16099.69 74
16100.89 82
16102.09 90
16103.29 95
16104.48 82
16105.68 82
16106.88 108
16108.08 84
16109.28 90
16110.48 85
16111.68 72
16112.88 85
16114.08 98
16115.28 100
16116.48 84
16117.68 95
16118.88 105
16120.07 91
16121.27 88
16122.47 96
16123.67 88
16124.87 98
16126.07 74
16127.27 88
16128.47 69
16129.67 97
16130.87 100
16132.07 78
16133.27 78
16134.47 87
16135.67 92
16136.87 88
16138.07 98
16139.27 91
16140.47 96
16141.67 107
16142.87 84
16144.07 88
16145.27 80
16146.48 93
16147.68 72
16148.88 75
16150.08 87
16151.28 81
16152.48 104
16153.68 74
16154.88 84
16156.08 78
16157.28 104
16158.48 98
16159.68 94
16160.88 90
16162.09 89
16163.29 98
16164.49 95
16165.69 77
16166.89 72
16168.09 103
16169.29 85
16170.49 76
16171.70 77
16172.90 89
16174.10 87
16175.30 100
16176.50 96
16177.70 79
16178.91 87
16180.11 86
16181.31 116
16182.51 114
16183.71 71
16184.91 96
16186.12 103
16187.32 77
16188.52 93
16189.72 83
16190.93 93
16192.13 90
16193.33 94
16194.53 90
16195.73 87
16196.94 89
16198.14 94
16199.34 83
16200.54 100
16201.75 79
16202.95 100
16204.15 87
16205.35 85
16206.56 82
16207.76 69
16208.96 90
16210.17 83
16211.37 97
16212.57 86
16213.77 94
16214.98 76
16216.18 83
16217.38 102
16218.59 104
16219.79 70
16220.99 81
16222.20 89
16223.40 93
16224.60 90
16225.81 66
16227.01 71
16228.21 96
16229.42 103
16230.62 85
16231.82 78
16233.03 102
16234.23 78
16235.44 88
16236.64 72
16237.84 93
16239.05 91
16240.25 109
16241.46 102
16242.66 100
16243.86 110
16245.07 86
16246.27 107
16247.48 82
16248.68 82
16249.89 79
16251.09 95
16252.29 106
16253.50 88
16254.70 81
16255.91 108
16257.11 82
16258.32 90
16259.52 79
16260.73 102
16261.93 82
16263.14 91
16264.34 99
16265.55 99
16266.75 85
16267.96 90
16269.16 89
16270.37 82
16271.57 85
16272.78 91
16273.98 99
16275.19 91
16276.39 84
16277.60 78
16278.80 102
16280.01 85
16281.21 103
16282.42 93
16283.63 99
16284.83 92
16286.04 102
16287.24 98
16288.45 107
16289.65 93
16290.86 113
16292.07 106
16293.27 123
16294.48 99
16295.68 99
16296.89 89
16298.10 75
16299.30 108
16300.51 90
16301.71 95
16302.92 73
16304.13 115
16305.33 114
16306.54 93
16307.75 113
16308.95 100
16310.16 113
16311.37 105
16312.57 89
16313.78 82
16314.99 109
16316.19 81
16317.40 93
16318.61 80
16319.81 76
16321.02 98
16322.23 101
16323.44 91
16324.64 74
16325.85 93
16327.06 106
16328.26 107
16329.47 75
16330.68 78
16331.89 82
16333.09 100
16334.30 90
16335.51 74
16336.72 91
16337.92 103
16339.13 82
16340.34 92
16341.55 84
16342.75 93
16343.96 96
16345.17 117
16346.38 84
16347.59 90
16348.79 89
16350.00 109
16351.21 95
16352.42 78
16353.63 74
16354.84 103
16356.04 86
16357.25 82
16358.46 82
16359.67 105
16360.88 91
16362.09 99
16363.29 93
16364.50 90
16365.71 98
16366.92 96
16368.13 92
16369.34 91
16370.55 93
16371.76 91
16372.96 98
16374.17 84
16375.38 80
16376.59 85
16377.80 84
16379.01 81
16380.22 71
16381.43 78
16382.64 73
16383.85 74
16385.06 90
16386.27 85
16387.47 103
16388.68 88
16389.89 69
16391.10 79
16392.31 83
16393.52 63
16394.73 88
16395.94 83
16397.15 86
16398.36 77
16399.57 96
16400.78 75
16401.99 73
16403.20 79
16404.41 65
16405.62 94
16406.83 66
16408.04 63
16409.25 80
16410.46 75
16411.67 86
16412.88 87
16414.09 77
16415.30 88
16416.52 81
16417.73 78
16418.94 94
16420.15 77
16421.36 74
16422.57 71
16423.78 69
16424.99 69
16426.20 90
16427.41 100
16428.62 95
16429.83 69
16431.05 85
16432.26 66
16433.47 63
16434.68 72
16435.89 83
16437.10 87
16438.31 68
16439.52 79
16440.74 82
16441.95 92
16443.16 81
16444.37 81
16445.58 78
16446.79 81
16448.00 80
16449.22 79
16450.43 70
16451.64 78
16452.85 78
16454.06 81
16455.28 74
16456.49 78
16457.70 71
16458.91 90
16460.12 70
16461.34 61
16462.55 86
16463.76 65
16464.97 88
16466.19 68
16467.40 79
16468.61 77
16469.82 88
16471.04 63
16472.25 88
16473.46 79
16474.67 79
16475.89 82
16477.10 79
16478.31 73
16479.52 80
16480.74 79
16481.95 81
16483.16 83
16484.38 76
16485.59 92
16486.80 74
16488.02 81
16489.23 72
16490.44 87
16491.66 83
16492.87 79
16494.08 53
16495.30 67
16496.51 86
16497.72 66
16498.94 83
16500.15 73
16501.36 70
16502.58 62
16503.79 74
16505.00 75
16506.22 87
16507.43 80
16508.65 82
16509.86 73
16511.07 64
16512.29 88
16513.50 69
16514.72 65
16515.93 78
16517.15 76
16518.36 88
16519.57 83
16520.79 64
16522.00 78
16523.22 70
16524.43 72
16525.65 73
16526.86 68
16528.08 79
16529.29 67
16530.51 69
16531.72 74
16532.93 72
16534.15 73
16535.36 77
16536.58 77
16537.79 73
16539.01 68
16540.22 88
16541.44 69
16542.65 76
16543.87 71
16545.09 94
16546.30 72
16547.52 96
16548.73 72
16549.95 85
16551.16 78
16552.38 79
16553.59 68
16554.81 72
16556.02 71
16557.24 82
16558.46 76
16559.67 77
16560.89 77
16562.10 66
16563.32 71
16564.54 75
16565.75 58
16566.97 59
16568.18 63
16569.40 92
16570.62 74
16571.83 78
16573.05 73
16574.27 79
16575.48 74
16576.70 91
16577.91 75
16579.13 64
16580.35 81
16581.56 78
16582.78 73
16584.00 86
16585.21 78
16586.43 70
16587.65 75
16588.87 66
16590.08 87
16591.30 76
16592.52 70
16593.73 86
16594.95 73
16596.17 73
16597.38 66
16598.60 63
16599.82 86
16601.04 65
16602.25 72
16603.47 71
16604.69 84
16605.91 75
16607.12 78
16608.34 68
16609.56 81
16610.78 88
16611.99 79
16613.21 93
16614.43 94
16615.65 91
16616.87 67
16618.08 91
16619.30 46
16620.52 67
16621.74 68
16622.96 82
16624.17 59
16625.39 74
16626.61 62
16627.83 74
16629.05 80
16630.27 68
16631.48 86
16632.70 74
16633.92 62
16635.14 67
16636.36 88
16637.58 77
16638.80 66
16640.02 62
16641.23 73
16642.45 72
16643.67 67
16644.89 86
16646.11 72
16647.33 70
16648.55 71
16649.77 84
16650.99 80
16652.21 90
16653.42 57
16654.64 87
16655.86 98
16657.08 70
16658.30 68
16659.52 88
16660.74 73
16661.96 77
16663.18 67
16664.40 74
16665.62 72
16666.84 68
16668.06 68
16669.28 72
16670.50 68
16671.72 71
16672.94 85
16674.16 68
16675.38 58
16676.60 58
16677.82 76
16679.04 60
16680.26 71
16681.48 72
16682.70 74
16683.92 79
16685.14 86
16686.36 64
16687.58 66
16688.80 73
16690.02 55
16691.24 73
16692.46 60
16693.69 78
16694.91 61
16696.13 72
16697.35 59
16698.57 88
16699.79 83
16701.01 66
16702.23 61
16703.45 76
16704.67 73
16705.90 79
16707.12 75
16708.34 70
16709.56 85
16710.78 87
16712.00 96
16713.22 64
16714.44 71
16715.67 72
16716.89 79
16718.11 59
16719.33 69
16720.55 84
16721.77 95
16723.00 79
16724.22 72
16725.44 75
16726.66 72
16727.88 85
16729.11 71
16730.33 66
16731.55 74
16732.77 93
16733.99 77
16735.22 70
16736.44 72
16737.66 70
16738.88 78
16740.11 78
16741.33 65
16742.55 74
16743.77 73
16745.00 83
16746.22 86
16747.44 88
16748.67 81
16749.89 72
16751.11 90
16752.33 68
16753.56 59
16754.78 86
16756.00 77
16757.23 72
16758.45 69
16759.67 81
16760.90 70
16762.12 76
16763.34 67
16764.57 82
16765.79 68
16767.01 77
16768.24 76
16769.46 71
16770.68 79
16771.91 78
16773.13 58
16774.35 62
16775.58 78
16776.80 69
16778.02 67
16779.25 75
16780.47 64
16781.70 64
16782.92 72
16784.14 70
16785.37 82
16786.59 59
16787.82 60
16789.04 66
16790.27 70
16791.49 60
16792.71 76
16793.94 78
16795.16 82
16796.39 79
16797.61 78
16798.84 92
16800.06 69
16801.29 68
16802.51 71
16803.74 64
16804.96 68
16806.19 81
16807.41 67
16808.64 71
16809.86 66
16811.09 67
16812.31 80
16813.54 78
16814.76 70
16815.99 76
16817.21 81
16818.44 66
16819.66 87
16820.89 69
16822.11 75
16823.34 75
16824.56 89
16825.79 71
16827.01 81
16828.24 79
16829.47 81
16830.69 79
16831.92 73
16833.14 73
16834.37 83
16835.60 80
16836.82 80
16838.05 66
16839.27 69
16840.50 73
16841.73 64
16842.95 81
16844.18 69
16845.40 67
16846.63 71
16847.86 79
16849.08 62
16850.31 71
16851.54 74
16852.76 89
16853.99 97
16855.22 69
16856.44 80
16857.67 78
16858.90 71
16860.12 76
16861.35 69
16862.58 73
16863.80 82
16865.03 85
16866.26 64
16867.49 64
16868.71 83
16869.94 85
16871.17 92
16872.39 74
16873.62 88
16874.85 80
16876.08 79
16877.30 86
16878.53 70
16879.76 77
16880.99 77
16882.21 84
16883.44 98
16884.67 91
16885.90 94
16887.13 77
16888.35 92
16889.58 74
16890.81 89
16892.04 75
16893.27 60
16894.49 73
16895.72 86
16896.95 93
16898.18 75
16899.41 76
16900.63 77
16901.86 98
16903.09 94
16904.32 66
16905.55 78
16906.78 94
16908.01 95
16909.23 77
16910.46 81
16911.69 77
16912.92 65
16914.15 79
16915.38 74
16916.61 80
16917.84 63
16919.06 80
16920.29 88
16921.52 74
16922.75 60
16923.98 69
16925.21 68
16926.44 77
16927.67 87
16928.90 89
16930.13 89
16931.36 91
16932.59 81
16933.82 72
16935.05 71
16936.27 71
16937.50 80
16938.73 63
16939.96 76
16941.19 67
16942.42 83
16943.65 90
16944.88 72
16946.11 63
16947.34 72
16948.57 73
16949.80 68
16951.03 58
16952.26 54
16953.49 76
16954.72 71
16955.95 87
16957.19 75
16958.42 53
16959.65 64
16960.88 97
16962.11 72
16963.34 61
16964.57 69
16965.80 76
16967.03 74
16968.26 56
16969.49 67
16970.72 63
16971.95 68
16973.18 87
16974.42 90
16975.65 66
16976.88 75
16978.11 83
16979.34 89
16980.57 86
16981.80 77
16983.03 73
16984.26 88
16985.50 82
16986.73 67
16987.96 104
16989.19 80
16990.42 76
16991.65 71
16992.89 69
16994.12 70
16995.35 70
16996.58 70
16997.81 73
16999.04 68
17000.28 81
17001.51 78
17002.74 62
17003.97 85
17005.20 62
17006.44 80
17007.67 77
17008.90 74
17010.13 82
17011.37 82
17012.60 73
17013.83 60
17015.06 72
17016.30 88
17017.53 83
17018.76 77
17019.99 84
17021.23 96
17022.46 70
17023.69 67
17024.92 62
17026.16 86
17027.39 74
17028.62 69
17029.86 83
17031.09 80
17032.32 68
17033.56 72
17034.79 77
17036.02 62
17037.26 84
17038.49 71
17039.72 73
17040.96 72
17042.19 59
17043.42 58
17044.66 58
17045.89 67
17047.12 55
17048.36 67
17049.59 78
17050.82 77
17052.06 65
17053.29 85
17054.53 76
17055.76 86
17056.99 80
17058.23 66
17059.46 69
17060.70 62
17061.93 62
17063.16 53
17064.40 78
17065.63 65
17066.87 75
17068.10 70
17069.34 66
17070.57 76
17071.81 91
17073.04 71
17074.27 71
17075.51 65
17076.74 68
17077.98 74
17079.21 73
17080.45 68
17081.68 72
17082.92 89
17084.15 74
17085.39 76
17086.62 64
17087.86 74
17089.09 81
17090.33 92
17091.56 73
17092.80 82
17094.04 80
17095.27 72
17096.51 62
17097.74 67
17098.98 77
17100.21 78
17101.45 61
17102.68 69
17103.92 74
17105.16 66
17106.39 62
17107.63 72
17108.86 77
17110.10 70
17111.33 85
17112.57 56
17113.81 68
17115.04 66
17116.28 71
17117.52 75
17118.75 67
17119.99 77
17121.22 90
17122.46 70
17123.70 51
17124.93 72
17126.17 68
17127.41 66
17128.64 64
17129.88 72
17131.12 72
17132.35 62
17133.59 65
17134.83 77
17136.06 78
17137.30 67
17138.54 59
17139.77 72
17141.01 73
17142.25 59
17143.49 66
17144.72 67
17145.96 91
17147.20 62
17148.43 69
17149.67 79
17150.91 65
17152.15 64
17153.38 43
17154.62 69
17155.86 81
17157.10 71
17158.33 72
17159.57 71
17160.81 51
17162.05 85
17163.29 70
17164.52 68
17165.76 57
17167.00 70
17168.24 65
17169.48 69
17170.71 56
17171.95 74
17173.19 80
17174.43 66
17175.67 63
17176.91 76
17178.14 64
17179.38 71
17180.62 66
17181.86 60
17183.10 70
17184.34 62
17185.57 78
17186.81 69
17188.05 61
17189.29 49
17190.53 62
17191.77 65
17193.01 60
17194.25 53
17195.49 58
17196.72 61
17197.96 58
17199.20 72
17200.44 65
17201.68 75
17202.92 52
17204.16 62
17205.40 77
17206.64 72
17207.88 53
17209.12 64
17210.36 66
17211.60 60
17212.84 50
17214.08 63
17215.32 74
17216.56 61
17217.80 83
17219.04 68
17220.28 58
17221.52 62
17222.76 58
17224.00 73
17225.24 70
17226.48 85
17227.72 67
17228.96 69
17230.20 46
17231.44 51
17232.68 54
17233.92 93
17235.16 50
17236.40 81
17237.64 87
17238.88 70
17240.12 66
17241.36 69
17242.60 55
17243.84 68
17245.08 58
17246.32 71
17247.57 69
17248.81 43
17250.05 55
17251.29 68
17252.53 73
17253.77 58
17255.01 73
17256.25 68
17257.49 70
17258.74 61
17259.98 61
17261.22 67
17262.46 86
17263.70 63
17264.94 80
17266.18 87
17267.43 63
17268.67 74
17269.91 69
17271.15 61
17272.39 55
17273.63 76
17274.88 67
17276.12 62
17277.36 62
17278.60 71
17279.84 60
17281.09 70
17282.33 64
17283.57 58
17284.81 73
17286.06 62
17287.30 55
17288.54 64
17289.78 82
17291.02 54
17292.27 75
17293.51 57
17294.75 65
17296.00 56
17297.24 53
17298.48 65
17299.72 78
17300.97 92
17302.21 75
17303.45 76
17304.70 63
17305.94 63
17307.18 64
17308.42 65
17309.67 61
17310.91 57
17312.15 69
17313.40 77
17314.64 65
17315.88 68
17317.13 57
17318.37 83
17319.61 63
17320.86 75
17322.10 81
17323.34 59
17324.59 57
17325.83 60
17327.08 74
17328.32 67
17329.56 78
17330.81 63
17332.05 61
17333.30 73
17334.54 67
17335.78 45
17337.03 65
17338.27 68
17339.52 51
17340.76 66
17342.00 64
17343.25 67
17344.49 57
17345.74 74
17346.98 70
17348.23 70
17349.47 62
17350.72 69
17351.96 63
17353.21 69
17354.45 46
17355.70 66
17356.94 79
17358.18 72
17359.43 54
17360.67 50
17361.92 76
17363.16 87
17364.41 72
17365.66 63
17366.90 60
17368.15 74
17369.39 54
17370.64 55
17371.88 54
17373.13 67
17374.37 106
17375.62 67
17376.86 73
17378.11 69
17379.35 72
17380.60 78
17381.85 72
17383.09 55
17384.34 58
17385.58 76
17386.83 91
17388.08 81
17389.32 70
17390.57 69
17391.81 58
17393.06 88
17394.31 80
17395.55 57
17396.80 74
17398.04 66
17399.29 66
17400.54 61
17401.78 64
17403.03 72
17404.28 58
17405.52 64
17406.77 68
17408.02 80
17409.26 76
17410.51 73
17411.76 66
17413.00 66
17414.25 83
17415.50 75
17416.75 64
17417.99 64
17419.24 71
17420.49 66
17421.73 73
17422.98 81
17424.23 103
17425.48 70
17426.72 71
17427.97 71
17429.22 63
17430.46 68
17431.71 69
17432.96 62
17434.21 63
17435.46 59
17436.70 69
17437.95 65
17439.20 56
17440.45 49
17441.69 67
17442.94 71
17444.19 67
17445.44 78
17446.69 69
17447.93 63
17449.18 73
17450.43 61
17451.68 56
17452.93 64
17454.18 61
17455.42 71
17456.67 85
17457.92 60
17459.17 61
17460.42 66
17461.67 63
17462.92 59
17464.16 67
17465.41 59
17466.66 56
17467.91 72
17469.16 58
17470.41 51
17471.66 56
17472.91 80
17474.16 66
17475.40 53
17476.65 67
17477.90 59
17479.15 64
17480.40 77
17481.65 68
17482.90 52
17484.15 52
17485.40 65
17486.65 78
17487.90 51
17489.15 62
17490.40 63
17491.65 67
17492.90 57
17494.15 55
17495.40 51
17496.65 61
17497.90 74
17499.15 72
17500.40 80
17501.65 65
17502.90 69
17504.15 73
17505.40 71
17506.65 61
17507.90 55
17509.15 74
17510.40 75
17511.65 68
17512.90 60
17514.15 48
17515.40 78
17516.65 67
17517.90 64
17519.15 54
17520.40 56
17521.65 58
17522.90 63
17524.15 60
17525.41 61
17526.66 73
17527.91 69
17529.16 71
17530.41 52
17531.66 65
17532.91 62
17534.16 61
17535.41 54
17536.67 50
17537.92 73
17539.17 68
17540.42 62
17541.67 54
17542.92 57
17544.17 55
17545.43 64
17546.68 60
17547.93 58
17549.18 58
17550.43 76
17551.68 64
17552.94 51
17554.19 56
17555.44 63
17556.69 77
17557.94 59
17559.20 64
17560.45 65
17561.70 50
17562.95 70
17564.21 59
17565.46 62
17566.71 70
17567.96 63
17569.21 66
17570.47 64
17571.72 64
17572.97 72
17574.22 86
17575.48 72
17576.73 68
17577.98 64
17579.24 74
17580.49 63
17581.74 70
17582.99 55
17584.25 71
17585.50 64
17586.75 61
17588.01 70
17589.26 51
17590.51 56
17591.77 59
17593.02 76
17594.27 69
17595.53 54
17596.78 57
17598.03 72
17599.29 74
17600.54 51
17601.79 56
17603.05 61
17604.30 72
17605.56 65
17606.81 77
17608.06 46
17609.32 53
17610.57 59
17611.82 72
17613.08 57
17614.33 53
17615.59 58
17616.84 75
17618.10 69
17619.35 50
17620.60 71
17621.86 68
17623.11 67
17624.37 60
17625.62 77
17626.88 54
17628.13 53
17629.39 61
17630.64 54
17631.89 67
17633.15 55
17634.40 61
17635.66 59
17636.91 72
17638.17 57
17639.42 76
17640.68 64
17641.93 59
17643.19 43
17644.44 46
17645.70 49
17646.95 60
17648.21 69
17649.47 62
17650.72 57
17651.98 64
17653.23 55
17654.49 61
17655.74 56
17657.00 54
17658.25 81
17659.51 65
17660.77 50
17662.02 62
17663.28 64
17664.53 54
17665.79 67
17667.04 73
17668.30 62
17669.56 66
17670.81 59
17672.07 58
17673.33 73
17674.58 58
17675.84 76
17677.09 57
17678.35 56
17679.61 51
17680.86 59
17682.12 59
17683.38 53
17684.63 52
17685.89 46
17687.15 62
17688.40 62
17689.66 63
17690.92 59
17692.17 75
17693.43 54
17694.69 51
17695.94 62
17697.20 60
17698.46 66
17699.72 59
17700.97 73
17702.23 47
17703.49 47
17704.74 50
17706.00 68
17707.26 71
17708.52 77
17709.77 69
17711.03 72
17712.29 51
17713.55 55
17714.80 79
17716.06 66
17717.32 66
17718.58 70
17719.84 70
17721.09 75
17722.35 57
17723.61 58
17724.87 67
17726.13 49
17727.38 60
17728.64 75
17729.90 64
17731.16 68
17732.42 78
17733.67 75
17734.93 63
17736.19 72
17737.45 58
17738.71 39
17739.97 43
17741.23 75
17742.48 75
17743.74 48
17745.00 48
17746.26 53
17747.52 62
17748.78 66
17750.04 50
17751.30 67
17752.55 71
17753.81 78
17755.07 57
17756.33 61
17757.59 57
17758.85 60
17760.11 70
17761.37 69
17762.63 59
17763.89 74
17765.15 71
17766.41 63
17767.67 62
17768.93 44
17770.19 68
17771.45 94
17772.70 62
17773.96 46
17775.22 75
17776.48 67
17777.74 62
17779.00 72
17780.26 61
17781.52 65
17782.78 52
17784.04 72
17785.30 72
17786.56 59
17787.82 53
17789.09 56
17790.35 78
17791.61 47
17792.87 57
17794.13 70
17795.39 72
17796.65 84
17797.91 55
17799.17 65
17800.43 60
17801.69 53
17802.95 63
17804.21 66
17805.47 52
17806.73 51
17808.00 57
17809.26 70
17810.52 55
17811.78 53
17813.04 57
17814.30 67
17815.56 76
17816.82 61
17818.08 67
17819.35 76
17820.61 63
17821.87 76
17823.13 73
17824.39 70
17825.65 64
17826.92 77
17828.18 66
17829.44 73
17830.70 66
17831.96 76
17833.22 70
17834.49 64
17835.75 62
17837.01 81
17838.27 72
17839.53 58
17840.80 63
17842.06 72
17843.32 48
17844.58 59
17845.85 59
17847.11 68
17848.37 68
17849.63 65
17850.89 83
17852.16 67
17853.42 65
17854.68 73
17855.95 85
17857.21 65
17858.47 67
17859.73 74
17861.00 74
17862.26 49
17863.52 57
17864.79 59
17866.05 56
17867.31 75
17868.57 81
17869.84 72
17871.10 75
17872.36 61
17873.63 64
17874.89 81
17876.15 70
17877.42 56
17878.68 54
17879.94 73
17881.21 66
17882.47 69
17883.74 71
17885.00 67
17886.26 73
17887.53 72
17888.79 65
17890.05 64
17891.32 66
17892.58 62
17893.85 65
17895.11 68
17896.37 59
17897.64 54
17898.90 86
17900.17 66
17901.43 59
17902.70 77
17903.96 63
17905.22 76
17906.49 65
17907.75 60
17909.02 48
17910.28 72
17911.55 65
17912.81 65
17914.08 65
17915.34 69
17916.61 67
17917.87 68
17919.14 48
17920.40 58
17921.67 59
17922.93 49
17924.20 50
17925.46 76
17926.73 55
17927.99 49
17929.26 62
17930.52 69
17931.79 67
17933.05 77
17934.32 60
17935.58 68
17936.85 63
17938.12 59
17939.38 48
17940.65 54
17941.91 65
17943.18 64
17944.44 57
17945.71 67
17946.98 49
17948.24 56
17949.51 66
17950.77 73
17952.04 56
17953.31 69
17954.57 70
17955.84 84
17957.10 58
17958.37 66
17959.64 67
17960.90 60
17962.17 73
17963.44 80
17964.70 72
17965.97 50
17967.24 54
17968.50 64
17969.77 79
17971.04 76
17972.30 52
17973.57 74
17974.84 67
17976.10 78
17977.37 72
17978.64 75
17979.91 89
17981.17 87
17982.44 60
17983.71 77
17984.97 61
17986.24 69
17987.51 61
17988.78 54
17990.04 65
17991.31 72
17992.58 67
17993.85 73
17995.11 53
17996.38 50
17997.65 65
17998.92 60
18000.18 50
18001.45 56
18002.72 61
18003.99 56
18005.26 59
18006.52 64
18007.79 63
18009.06 77
18010.33 71
18011.60 67
18012.86 65
18014.13 56
18015.40 62
18016.67 57
18017.94 61
18019.21 56
18020.47 60
18021.74 75
18023.01 73
18024.28 66
18025.55 59
18026.82 71
18028.09 64
18029.36 80
18030.62 52
18031.89 52
18033.16 55
18034.43 59
18035.70 62
18036.97 62
18038.24 80
18039.51 73
18040.78 66
18042.05 77
18043.32 64
18044.59 55
18045.85 56
18047.12 70
18048.39 68
18049.66 56
18050.93 68
18052.20 54
18053.47 62
18054.74 61
18056.01 56
18057.28 77
18058.55 60
18059.82 58
18061.09 43
18062.36 55
18063.63 74
18064.90 48
18066.17 56
18067.44 74
18068.71 65
18069.98 59
18071.25 68
18072.52 57
18073.79 75
18075.06 62
18076.33 55
18077.60 64
18078.87 58
18080.15 59
18081.42 74
18082.69 78
18083.96 57
18085.23 54
18086.50 71
18087.77 63
18089.04 61
18090.31 68
18091.58 51
18092.85 61
18094.12 64
18095.40 67
18096.67 52
18097.94 65
18099.21 52
18100.48 64
18101.75 65
18103.02 71
18104.30 51
18105.57 63
18106.84 56
18108.11 58
18109.38 45
18110.65 60
18111.92 62
18113.20 55
18114.47 48
18115.74 52
18117.01 52
18118.28 55
18119.56 58
18120.83 71
18122.10 63
18123.37 69
18124.64 77
18125.92 58
18127.19 52
18128.46 59
18129.73 51
18131.01 69
18132.28 75
18133.55 57
18134.82 47
18136.10 54
18137.37 63
18138.64 65
18139.91 62
18141.19 77
18142.46 55
18143.73 68
18145.01 48
18146.28 55
18147.55 63
18148.82 67
18150.10 53
18151.37 61
18152.64 58
18153.92 50
18155.19 64
18156.46 53
18157.74 57
18159.01 52
18160.28 59
18161.56 65
18162.83 60
18164.10 46
18165.38 54
18166.65 69
18167.93 58
18169.20 64
18170.47 52
18171.75 66
18173.02 59
18174.29 73
18175.57 46
18176.84 55
18178.12 46
18179.39 57
18180.66 54
18181.94 52
18183.21 43
18184.49 52
18185.76 66
18187.04 52
18188.31 62
18189.59 50
18190.86 78
18192.13 61
18193.41 81
18194.68 48
18195.96 60
18197.23 62
18198.51 54
18199.78 64
18201.06 55
18202.33 56
18203.61 59
18204.88 67
18206.16 62
18207.43 52
18208.71 70
18209.98 61
18211.26 65
18212.53 68
18213.81 51
18215.08 60
18216.36 46
18217.63 71
18218.91 50
18220.19 49
18221.46 47
18222.74 63
18224.01 63
18225.29 48
18226.56 54
18227.84 61
18229.12 73
18230.39 66
18231.67 63
18232.94 58
18234.22 63
18235.50 63
18236.77 54
18238.05 44
18239.32 55
18240.60 68
18241.88 78
18243.15 66
18244.43 45
18245.71 51
18246.98 74
18248.26 63
18249.54 51
18250.81 60
18252.09 55
18253.37 66
18254.64 58
18255.92 85
18257.20 63
18258.47 66
18259.75 72
18261.03 55
18262.30 57
18263.58 50
18264.86 69
18266.13 52
18267.41 73
18268.69 47
18269.97 55
18271.24 53
18272.52 72
18273.80 63
18275.08 57
18276.35 65
18277.63 69
18278.91 45
18280.19 67
18281.46 65
18282.74 57
18284.02 57
18285.30 52
18286.58 71
18287.85 68
18289.13 83
18290.41 51
18291.69 74
18292.97 51
18294.24 49
18295.52 44
18296.80 58
18298.08 53
18299.36 67
18300.63 61
18301.91 49
18303.19 55
18304.47 57
18305.75 68
18307.03 52
18308.31 55
18309.58 57
18310.86 57
18312.14 57
18313.42 45
18314.70 57
18315.98 57
18317.26 52
18318.54 55
18319.82 52
18321.09 63
18322.37 61
18323.65 47
18324.93 51
18326.21 56
18327.49 69
18328.77 60
18330.05 58
18331.33 57
18332.61 58
18333.89 50
18335.17 50
18336.45 73
18337.73 64
18339.01 74
18340.29 56
18341.57 56
18342.85 52
18344.13 54
18345.41 62
18346.69 57
18347.97 50
18349.25 55
18350.53 62
18351.81 60
18353.09 50
18354.37 52
18355.65 56
18356.93 55
18358.21 48
18359.49 57
18360.77 68
18362.05 52
18363.33 59
18364.61 49
18365.89 56
18367.17 44
18368.45 69
18369.73 61
18371.01 63
18372.29 51
18373.58 68
18374.86 55
18376.14 61
18377.42 55
18378.70 43
18379.98 57
18381.26 54
18382.54 67
18383.82 56
18385.11 54
18386.39 50
18387.67 71
18388.95 57
18390.23 60
18391.51 58
18392.79 66
18394.08 70
18395.36 56
18396.64 53
18397.92 61
18399.20 61
18400.49 65
18401.77 55
18403.05 68
18404.33 58
18405.61 68
18406.90 64
18408.18 55
18409.46 68
18410.74 63
18412.02 61
18413.31 55
18414.59 61
18415.87 54
18417.15 79
18418.44 49
18419.72 58
18421.00 60
18422.28 55
18423.57 57
18424.85 56
18426.13 59
18427.41 45
18428.70 64
18429.98 46
18431.26 52
18432.55 58
18433.83 53
18435.11 60
18436.40 58
18437.68 55
18438.96 59
18440.25 57
18441.53 68
18442.81 69
18444.10 55
18445.38 68
18446.66 73
18447.95 71
18449.23 50
18450.51 52
18451.80 54
18453.08 61
18454.36 63
18455.65 54
18456.93 77
18458.22 50
18459.50 73
18460.78 53
18462.07 55
18463.35 48
18464.64 65
18465.92 62
18467.20 64
18468.49 54
18469.77 69
18471.06 68
18472.34 71
18473.63 54
18474.91 57
18476.19 51
18477.48 61
18478.76 67
18480.05 59
18481.33 56
18482.62 57
18483.90 59
18485.19 58
18486.47 52
18487.76 54
18489.04 54
18490.33 57
18491.61 57
18492.90 58
18494.18 55
18495.47 74
18496.75 81
18498.04 48
18499.32 60
18500.61 67
18501.89 70
18503.18 70
18504.46 55
18505.75 64
18507.04 57
18508.32 65
18509.61 58
18510.89 58
18512.18 57
18513.46 68
18514.75 52
18516.04 47
18517.32 52
18518.61 78
18519.89 73
18521.18 60
18522.47 55
18523.75 46
18525.04 59
18526.32 52
18527.61 67
18528.90 47
18530.18 58
18531.47 62
18532.76 67
18534.04 47
18535.33 53
18536.62 63
18537.90 78
18539.19 66
18540.48 58
18541.76 56
18543.05 60
18544.34 65
18545.62 48
18546.91 53
18548.20 48
18549.48 66
18550.77 77
18552.06 65
18553.35 48
18554.63 67
18555.92 63
18557.21 69
18558.50 56
18559.78 50
18561.07 71
18562.36 47
18563.65 65
18564.93 51
18566.22 57
18567.51 45
18568.80 55
18570.08 67
18571.37 58
18572.66 48
18573.95 76
18575.24 71
18576.52 68
18577.81 63
18579.10 55
18580.39 54
18581.68 67
18582.96 62
18584.25 52
18585.54 59
18586.83 59
18588.12 69
18589.41 57
18590.69 65
18591.98 58
18593.27 60
18594.56 59
18595.85 45
18597.14 51
18598.43 77
18599.71 59
18601.00 78
18602.29 46
18603.58 54
18604.87 62
18606.16 60
18607.45 78
18608.74 64
18610.03 65
18611.32 52
18612.61 55
18613.89 51
18615.18 72
18616.47 65
18617.76 66
18619.05 48
18620.34 57
18621.63 56
18622.92 71
18624.21 54
18625.50 64
18626.79 72
18628.08 50
18629.37 58
18630.66 49
18631.95 56
18633.24 51
18634.53 61
18635.82 64
18637.11 60
18638.40 58
18639.69 60
18640.98 53
18642.27 58
18643.56 57
18644.85 43
18646.14 50
18647.43 55
18648.72 56
18650.01 57
18651.30 64
18652.59 60
18653.89 68
18655.18 50
18656.47 54
18657.76 66
18659.05 58
18660.34 68
18661.63 39
18662.92 46
18664.21 54
18665.50 56
18666.79 60
18668.09 66
18669.38 56
18670.67 63
18671.96 64
18673.25 80
18674.54 54
18675.83 57
18677.13 65
18678.42 52
18679.71 52
18681.00 53
18682.29 60
18683.58 50
18684.88 65
18686.17 56
18687.46 64
18688.75 47
18690.04 49
18691.33 59
18692.63 64
18693.92 46
18695.21 55
18696.50 62
18697.80 52
18699.09 74
18700.38 60
18701.67 54
18702.96 64
18704.26 52
18705.55 55
18706.84 70
18708.13 45
18709.43 52
18710.72 63
18712.01 58
18713.31 69
18714.60 67
18715.89 65
18717.18 61
18718.48 38
18719.77 45
18721.06 57
18722.36 61
18723.65 68
18724.94 54
18726.24 68
18727.53 59
18728.82 75
18730.12 63
18731.41 60
18732.70 65
18734.00 61
18735.29 67
18736.58 53
18737.88 43
18739.17 38
18740.46 74
18741.76 59
18743.05 47
18744.34 47
18745.64 50
18746.93 63
18748.23 62
18749.52 47
18750.81 51
18752.11 55
18753.40 70
18754.70 62
18755.99 56
18757.29 61
18758.58 74
18759.87 61
18761.17 41
18762.46 52
18763.76 63
18765.05 54
18766.35 59
18767.64 44
18768.94 48
18770.23 59
18771.53 68
18772.82 58
18774.11 52
18775.41 44
18776.70 48
18778.00 47
18779.29 53
18780.59 58
18781.89 45
18783.18 50
18784.48 58
18785.77 53
18787.07 58
18788.36 62
18789.66 59
18790.95 45
18792.25 42
18793.54 48
18794.84 60
18796.13 63
18797.43 53
18798.73 54
18800.02 57
18801.32 61
18802.61 53
18803.91 61
18805.20 55
18806.50 49
18807.80 51
18809.09 67
18810.39 55
18811.69 60
18812.98 64
18814.28 57
18815.57 55
18816.87 44
18818.17 60
18819.46 47
18820.76 56
18822.06 43
18823.35 53
18824.65 41
18825.95 67
18827.24 53
18828.54 52
18829.84 45
18831.13 54
18832.43 58
18833.73 43
18835.02 43
18836.32 44
18837.62 63
18838.91 44
18840.21 46
18841.51 41
18842.81 55
18844.10 53
18845.40 48
18846.70 49
18848.00 42
18849.29 42
18850.59 41
18851.89 51
18853.19 42
18854.48 58
18855.78 47
18857.08 54
18858.38 42
18859.67 50
18860.97 46
18862.27 51
18863.57 49
18864.87 52
18866.16 53
18867.46 56
18868.76 36
18870.06 35
18871.36 39
18872.66 50
18873.95 59
18875.25 54
18876.55 41
18877.85 50
18879.15 48
18880.45 53
18881.74 50
18883.04 52
18884.34 66
18885.64 69
18886.94 58
18888.24 41
18889.54 62
18890.84 58
18892.13 40
18893.43 59
18894.73 51
18896.03 57
18897.33 53
18898.63 65
18899.93 40
18901.23 41
18902.53 52
18903.83 53
18905.13 42
18906.43 37
18907.73 56
18909.02 50
18910.32 58
18911.62 42
18912.92 34
18914.22 45
18915.52 54
18916.82 51
18918.12 41
18919.42 35
18920.72 66
18922.02 59
18923.32 52
18924.62 48
18925.92 56
18927.22 63
18928.52 57
18929.82 42
18931.12 47
18932.42 54
18933.72 57
18935.02 47
18936.32 49
18937.63 50
18938.93 39
18940.23 60
18941.53 44
18942.83 42
18944.13 35
18945.43 64
18946.73 50
18948.03 44
18949.33 38
18950.63 34
18951.93 64
18953.23 71
18954.54 57
18955.84 42
18957.14 40
18958.44 61
18959.74 58
18961.04 45
18962.34 58
18963.64 41
18964.95 54
18966.25 57
18967.55 49
18968.85 38
18970.15 61
18971.45 59
18972.76 49
18974.06 42
18975.36 44
18976.66 52
18977.96 60
18979.27 61
18980.57 41
18981.87 45
18983.17 52
18984.47 58
18985.78 57
18987.08 60
18988.38 67
18989.68 66
18990.98 70
18992.29 29
18993.59 45
18994.89 34
18996.19 56
18997.50 45
18998.80 48
19000.10 53
19001.40 53
19002.71 47
19004.01 57
19005.31 40
19006.62 54
19007.92 57
19009.22 47
19010.53 42
19011.83 46
19013.13 55
19014.43 68
19015.74 80
19017.04 42
19018.34 39
19019.65 53
19020.95 65
19022.25 48
19023.56 48
19024.86 33
19026.16 61
19027.47 44
19028.77 49
19030.08 53
19031.38 58
19032.68 61
19033.99 49
19035.29 50
19036.59 48
19037.90 60
19039.20 48
19040.51 46
19041.81 40
19043.11 71
19044.42 63
19045.72 59
19047.03 51
19048.33 40
19049.64 59
19050.94 60
19052.25 59
19053.55 46
19054.85 46
19056.16 52
19057.46 65
19058.77 57
19060.07 31
19061.38 44
19062.68 59
19063.99 49
19065.29 48
19066.60 43
19067.90 44
19069.21 57
19070.51 48
19071.82 68
19073.12 56
19074.43 59
19075.73 64
19077.04 53
19078.34 42
19079.65 56
19080.95 66
19082.26 71
19083.57 36
19084.87 49
19086.18 58
19087.48 67
19088.79 51
19090.09 33
19091.40 43
19092.71 54
19094.01 52
19095.32 45
19096.62 55
19097.93 65
19099.24 62
19100.54 48
19101.85 52
19103.15 50
19104.46 61
19105.77 58
19107.07 50
19108.38 47
19109.69 45
19110.99 73
19112.30 57
19113.60 61
19114.91 48
19116.22 56
19117.52 53
19118.83 67
19120.14 49
19121.45 57
19122.75 58
19124.06 72
19125.37 56
19126.67 41
19127.98 43
19129.29 47
19130.59 73
19131.90 50
19133.21 44
19134.52 53
19135.82 52
19137.13 61
19138.44 54
19139.75 46
19141.05 68
19142.36 57
19143.67 69
19144.98 55
19146.28 63
19147.59 61
19148.90 41
19150.21 61
19151.51 53
19152.82 61
19154.13 54
19155.44 63
19156.75 53
19158.05 69
19159.36 43
19160.67 81
19161.98 58
19163.29 69
19164.60 53
19165.90 59
19167.21 59
19168.52 50
19169.83 46
19171.14 47
19172.45 63
19173.75 56
19175.06 49
19176.37 58
19177.68 80
19178.99 62
19180.30 46
19181.61 46
19182.92 70
19184.23 63
19185.53 66
19186.84 52
19188.15 52
19189.46 51
19190.77 56
19192.08 63
19193.39 54
19194.70 59
19196.01 53
19197.32 58
19198.63 51
19199.94 49
19201.25 44
19202.56 67
19203.87 65
19205.17 49
19206.48 60
19207.79 50
19209.10 61
19210.41 54
19211.72 45
19213.03 45
19214.34 50
19215.65 59
19216.96 77
19218.27 66
19219.58 52
19220.89 44
19222.21 74
19223.52 59
19224.83 58
19226.14 48
19227.45 48
19228.76 55
19230.07 46
19231.38 55
19232.69 53
19234.00 64
19235.31 44
19236.62 59
19237.93 38
19239.24 74
19240.55 54
19241.86 44
19243.18 46
19244.49 59
19245.80 46
19247.11 54
19248.42 44
19249.73 50
19251.04 49
19252.35 48
19253.67 44
19254.98 54
19256.29 55
19257.60 47
19258.91 70
19260.22 50
19261.53 61
19262.85 56
19264.16 51
19265.47 56
19266.78 54
19268.09 45
19269.40 64
19270.72 54
19272.03 71
19273.34 49
19274.65 53
19275.96 61
19277.28 52
19278.59 58
19279.90 58
19281.21 58
19282.53 61
19283.84 67
19285.15 56
19286.46 55
19287.78 49
19289.09 50
19290.40 58
19291.71 51
19293.03 42
19294.34 48
19295.65 59
19296.96 41
19298.28 53
19299.59 40
19300.90 43
19302.22 53
19303.53 74
19304.84 53
19306.16 61
19307.47 38
19308.78 64
19310.10 56
19311.41 49
19312.72 51
19314.04 56
19315.35 51
19316.66 41
19317.98 62
19319.29 40
19320.60 62
19321.92 37
19323.23 43
19324.54 49
19325.86 50
19327.17 45
19328.49 52
19329.80 64
19331.11 56
19332.43 52
19333.74 63
19335.06 57
19336.37 47
19337.68 54
19339.00 64
19340.31 64
19341.63 50
19342.94 68
19344.26 51
19345.57 59
19346.89 51
19348.20 71
19349.51 75
19350.83 46
19352.14 48
19353.46 57
19354.77 57
19356.09 37
19357.40 46
19358.72 52
19360.03 48
19361.35 34
19362.66 50
19363.98 57
19365.29 57
19366.61 42
19367.92 49
19369.24 40
19370.55 55
19371.87 49
19373.19 43
19374.50 45
19375.82 49
19377.13 61
19378.45 51
19379.76 47
19381.08 45
19382.39 55
19383.71 57
19385.03 52
19386.34 35
19387.66 57
19388.97 43
19390.29 54
19391.61 54
19392.92 45
19394.24 49
19395.55 63
19396.87 71
19398.19 53
19399.50 41
19400.82 49
19402.14 62
19403.45 41
19404.77 50
19406.09 33
19407.40 58
19408.72 49
19410.04 36
19411.35 40
19412.67 53
19413.99 57
19415.30 36
19416.62 57
19417.94 45
19419.25 53
19420.57 54
19421.89 63
19423.21 41
19424.52 48
19425.84 57
19427.16 60
19428.47 44
19429.79 48
19431.11 61
19432.43 55
19433.74 46
19435.06 37
19436.38 54
19437.70 60
19439.01 65
19440.33 49
19441.65 50
19442.97 52
19444.29 51
19445.60 59
19446.92 52
19448.24 40
19449.56 51
19450.88 44
19452.19 63
19453.51 40
19454.83 40
19456.15 61
19457.47 54
19458.78 47
19460.10 41
19461.42 59
19462.74 45
19464.06 49
19465.38 49
19466.70 53
19468.01 54
19469.33 64
19470.65 74
19471.97 55
19473.29 44
19474.61 40
19475.93 57
19477.25 55
19478.57 41
19479.88 56
19481.20 55
19482.52 51
19483.84 50
19485.16 45
19486.48 53
19487.80 49
19489.12 55
19490.44 62
19491.76 50
19493.08 60
19494.40 49
19495.72 77
19497.04 57
19498.36 48
19499.68 57
19501.00 66
19502.32 52
19503.64 49
19504.96 61
19506.28 57
19507.60 52
19508.92 63
19510.24 52
19511.56 60
19512.88 51
19514.20 55
19515.52 63
19516.84 41
19518.16 52
19519.48 48
19520.80 55
19522.12 42
19523.44 47
19524.76 60
19526.08 52
19527.40 39
19528.72 47
19530.04 44
19531.36 50
19532.68 51
19534.00 46
19535.33 57
19536.65 50
19537.97 45
19539.29 51
19540.61 43
19541.93 51
19543.25 43
19544.57 61
19545.89 58
19547.22 42
19548.54 54
19549.86 59
19551.18 56
19552.50 46
19553.82 42
19555.15 69
19556.47 56
19557.79 45
19559.11 51
19560.43 46
19561.75 52
19563.08 43
19564.40 53
19565.72 60
19567.04 48
19568.36 45
19569.69 39
19571.01 48
19572.33 52
19573.65 59
19574.97 48
19576.30 43
19577.62 45
19578.94 51
19580.26 41
19581.59 34
19582.91 36
19584.23 47
19585.55 58
19586.88 45
19588.20 44
19589.52 50
19590.85 59
19592.17 57
19593.49 53
19594.81 46
19596.14 31
19597.46 71
19598.78 66
19600.11 55
19601.43 49
19602.75 51
19604.08 75
19605.40 54
19606.72 38
19608.05 58
19609.37 68
19610.69 57
19612.02 64
19613.34 60
19614.66 54
19615.99 70
19617.31 52
19618.64 53
19619.96 42
19621.28 42
19622.61 64
19623.93 53
19625.26 57
19626.58 41
19627.90 52
19629.23 69
19630.55 67
19631.88 40
19633.20 56
19634.52 49
19635.85 58
19637.17 59
19638.50 57
19639.82 46
19641.15 69
19642.47 66
19643.80 43
19645.12 56
19646.45 38
19647.77 56
19649.09 58
19650.42 50
19651.74 44
19653.07 57
19654.39 56
19655.72 46
19657.04 53
19658.37 52
19659.69 43
19661.02 58
19662.35 51
19663.67 52
19665.00 37
19666.32 41
19667.65 69
19668.97 60
19670.30 60
19671.62 40
19672.95 45
19674.27 58
19675.60 53
19676.93 37
19678.25 50
19679.58 59
19680.90 53
19682.23 55
19683.56 50
19684.88 45
19686.21 46
19687.53 49
19688.86 52
19690.19 49
19691.51 55
19692.84 62
19694.16 61
19695.49 56
19696.82 45
19698.14 51
19699.47 49
19700.80 53
19702.12 51
19703.45 50
19704.78 43
19706.10 63
19707.43 56
19708.76 45
19710.08 41
19711.41 61
19712.74 64
19714.06 53
19715.39 43
19716.72 48
19718.05 52
19719.37 63
19720.70 46
19722.03 50
19723.35 56
19724.68 67
19726.01 59
19727.34 54
19728.66 42
19729.99 60
19731.32 62
19732.65 59
19733.98 57
19735.30 46
19736.63 47
19737.96 69
19739.29 59
19740.61 41
19741.94 55
19743.27 66
19744.60 59
19745.93 56
19747.25 40
19748.58 46
19749.91 47
19751.24 61
19752.57 43
19753.90 48
19755.22 59
19756.55 53
19757.88 49
19759.21 34
19760.54 63
19761.87 58
19763.20 60
19764.52 52
19765.85 52
19767.18 55
19768.51 57
19769.84 55
19771.17 69
19772.50 50
19773.83 43
19775.16 54
19776.48 45
19777.81 61
19779.14 66
19780.47 50
19781.80 44
19783.13 52
19784.46 42
19785.79 54
19787.12 57
19788.45 54
19789.78 50
19791.11 57
19792.44 46
19793.77 51
19795.10 59
19796.43 52
19797.76 53
19799.09 48
19800.42 59
19801.75 59
19803.08 49
19804.41 53
19805.74 56
19807.07 47
19808.40 53
19809.73 42
19811.06 64
19812.39 44
19813.72 38
19815.05 49
19816.38 49
19817.71 65
19819.04 44
19820.37 47
19821.70 66
19823.03 63
19824.36 49
19825.69 56
19827.02 57
19828.35 51
19829.69 55
19831.02 64
19832.35 46
19833.68 46
19835.01 48
19836.34 60
19837.67 64
19839.00 46
19840.33 43
19841.67 56
19843.00 68
19844.33 44
19845.66 52
19846.99 49
19848.32 58
19849.65 60
19850.99 63
19852.32 53
19853.65 47
19854.98 56
19856.31 57
19857.64 52
19858.98 55
19860.31 43
19861.64 60
19862.97 49
19864.30 44
19865.64 50
19866.97 58
19868.30 55
19869.63 48
19870.97 53
19872.30 46
19873.63 57
19874.96 43
19876.29 54
19877.63 41
19878.96 59
19880.29 70
19881.63 58
19882.96 42
19884.29 43
19885.62 50
19886.96 44
19888.29 41
19889.62 31
19890.95 48
19892.29 60
19893.62 60
19894.95 45
19896.29 36
19897.62 45
19898.95 53
19900.29 49
19901.62 39
19902.95 40
19904.29 56
19905.62 54
19906.95 52
19908.29 42
19909.62 34
19910.95 71
19912.29 51
19913.62 38
19914.96 35
19916.29 50
19917.62 51
19918.96 47
19920.29 42
19921.63 42
19922.96 52
19924.29 52
19925.63 50
19926.96 46
19928.30 54
19929.63 71
19930.96 61
19932.30 41
19933.63 46
19934.97 42
19936.30 55
19937.64 50
19938.97 37
19940.31 41
19941.64 52
19942.98 50
19944.31 49
19945.64 47
19946.98 50
19948.31 55
19949.65 49
19950.98 54
19952.32 40
19953.65 40
19954.99 49
19956.32 52
19957.66 40
19959.00 57
19960.33 56
19961.67 55
19963.00 42
19964.34 59
19965.67 46
19967.01 56
19968.34 50
19969.68 40
19971.01 52
19972.35 43
19973.69 58
19975.02 53
19976.36 63
19977.69 45
19979.03 51
19980.37 34
19981.70 49
19983.04 36
19984.37 65
19985.71 63
19987.05 70
19988.38 48
19989.72 48
19991.05 56
19992.39 49
19993.73 47
19995.06 46
19996.40 46
19997.74 40
19999.07 55
20000.41 36
20001.75 65
20003.08 44
20004.42 54
20005.76 41
20007.09 37
20008.43 46
20009.77 50
20011.10 57
20012.44 40
20013.78 45
20015.12 27
20016.45 73
20017.79 68
20019.13 48
20020.47 37
20021.80 52
20023.14 65
20024.48 63
20025.81 56
20027.15 45
20028.49 50
20029.83 43
20031.17 52
20032.50 41
20033.84 36
20035.18 44
20036.52 60
20037.85 46
20039.19 55
20040.53 41
20041.87 50
20043.21 56
20044.54 70
20045.88 50
20047.22 48
20048.56 62
20049.90 62
20051.24 60
20052.57 39
20053.91 51
20055.25 49
20056.59 51
20057.93 51
20059.27 45
20060.61 40
20061.94 72
20063.28 43
20064.62 52
20065.96 44
20067.30 43
20068.64 48
20069.98 49
20071.32 49
20072.66 51
20073.99 46
20075.33 51
20076.67 61
20078.01 47
20079.35 53
20080.69 49
20082.03 49
20083.37 50
20084.71 40
20086.05 53
20087.39 57
20088.73 51
20090.07 40
20091.41 54
20092.75 38
20094.09 36
20095.43 44
20096.77 53
20098.11 38
20099.45 43
20100.79 42
20102.13 51
20103.47 36
20104.81 42
20106.15 58
20107.49 47
20108.83 46
20110.17 47
20111.51 68
20112.85 43
20114.19 61
20115.53 44
20116.87 48
20118.21 51
20119.55 51
20120.89 50
20122.23 68
20123.57 41
20124.91 48
20126.25 42
20127.60 49
20128.94 44
