# Supplementary material for: MALDI-TOF MS typing enables the classification of brewing yeasts of the genus Saccharomyces to major beer styles
Source: PLoS One. 2017 Aug 9;12(8):e0181694. doi: 10.1371/journal.pone.0181694 (PMC5549903; doi:10.1371/journal.pone.0181694)
Supplement: S15 File — The directory includes 90 raw files and was zipped to “.zip”; the folder has three strains with 30 spectra per strain; S1 Text explains the raw files with an example and Table 1 represents the yeast strains used within the experiment. (ZIP) [file pone.0181694.s018.zip › 43-45/30667-214-OG-WB-WB-YPG-18h-E-E_2015-10-28__0_A4_1.dat]

1999.91 2360
2000.33 2226
2000.75 1951
2001.17 2057
2001.59 1957
2002.02 2068
2002.44 1911
2002.86 1943
2003.28 1987
2003.70 1933
2004.13 1814
2004.55 1792
2004.97 1757
2005.39 1863
2005.81 1886
2006.24 2066
2006.66 1917
2007.08 1981
2007.50 2047
2007.93 2090
2008.35 2230
2008.77 2086
2009.19 2007
2009.62 2120
2010.04 1988
2010.46 1874
2010.88 1905
2011.31 1983
2011.73 1893
2012.15 1811
2012.58 1802
2013.00 1884
2013.42 1831
2013.84 1860
2014.27 1842
2014.69 1828
2015.11 1743
2015.54 1756
2015.96 1706
2016.38 1832
2016.81 1812
2017.23 1796
2017.65 1876
2018.08 1786
2018.50 2110
2018.92 2019
2019.35 2140
2019.77 2079
2020.19 2004
2020.62 2018
2021.04 1945
2021.47 1889
2021.89 1853
2022.31 1983
2022.74 1966
2023.16 1906
2023.59 1932
2024.01 1917
2024.43 1942
2024.86 1842
2025.28 1837
2025.71 1883
2026.13 1807
2026.55 1943
2026.98 1786
2027.40 1841
2027.83 1882
2028.25 1816
2028.68 1888
2029.10 1846
2029.53 1860
2029.95 1817
2030.38 1840
2030.80 1935
2031.23 1902
2031.65 1790
2032.08 2026
2032.50 1912
2032.93 2070
2033.35 2067
2033.78 2165
2034.20 2003
2034.63 2093
2035.05 2111
2035.48 1891
2035.90 2129
2036.33 2024
2036.75 1966
2037.18 1948
2037.60 2012
2038.03 2048
2038.45 2088
2038.88 2120
2039.31 2144
2039.73 1938
2040.16 1900
2040.58 2231
2041.01 2229
2041.43 1956
2041.86 2026
2042.29 2064
2042.71 2180
2043.14 1939
2043.56 1788
2043.99 1941
2044.42 1903
2044.84 1899
2045.27 1987
2045.70 2129
2046.12 1996
2046.55 2028
2046.98 1821
2047.40 1951
2047.83 2043
2048.25 1985
2048.68 1965
2049.11 1885
2049.53 1939
2049.96 1829
2050.39 2005
2050.82 1971
2051.24 2004
2051.67 1795
2052.10 1802
2052.52 1812
2052.95 1761
2053.38 1906
2053.80 1854
2054.23 1919
2054.66 1863
2055.09 1817
2055.51 1795
2055.94 1807
2056.37 1948
2056.80 1777
2057.22 1894
2057.65 1902
2058.08 1830
2058.51 1853
2058.93 1750
2059.36 1840
2059.79 1920
2060.22 1966
2060.65 1959
2061.07 1764
2061.50 1824
2061.93 1972
2062.36 1928
2062.79 2015
2063.21 2107
2063.64 2056
2064.07 2160
2064.50 2325
2064.93 2370
2065.36 2489
2065.78 2684
2066.21 2463
2066.64 2411
2067.07 2158
2067.50 2191
2067.93 2192
2068.36 2199
2068.78 2142
2069.21 2153
2069.64 2032
2070.07 1833
2070.50 1833
2070.93 1748
2071.36 1872
2071.79 1812
2072.22 1733
2072.64 1774
2073.07 1711
2073.50 1870
2073.93 2025
2074.36 2043
2074.79 1762
2075.22 1966
2075.65 1970
2076.08 1961
2076.51 1968
2076.94 1916
2077.37 2022
2077.80 2139
2078.23 1955
2078.66 2058
2079.09 2062
2079.52 2042
2079.95 2073
2080.38 2154
2080.81 1983
2081.24 1870
2081.67 1894
2082.10 1995
2082.53 1930
2082.96 1947
2083.39 1888
2083.82 1758
2084.25 1812
2084.68 1817
2085.11 1914
2085.54 1944
2085.97 1823
2086.40 1892
2086.83 1818
2087.26 1789
2087.69 1937
2088.12 1803
2088.55 1819
2088.99 1873
2089.42 1799
2089.85 1968
2090.28 1923
2090.71 1814
2091.14 1842
2091.57 1838
2092.00 1897
2092.43 1787
2092.86 1812
2093.30 1908
2093.73 1777
2094.16 1802
2094.59 1731
2095.02 1590
2095.45 1784
2095.88 1930
2096.32 1686
2096.75 1652
2097.18 1697
2097.61 1751
2098.04 1778
2098.47 1743
2098.91 1619
2099.34 1554
2099.77 1728
2100.20 1751
2100.63 1660
2101.07 1543
2101.50 1621
2101.93 1602
2102.36 1604
2102.80 1720
2103.23 1671
2103.66 1815
2104.09 1863
2104.52 1923
2104.96 1794
2105.39 1852
2105.82 1830
2106.25 1785
2106.69 1701
2107.12 1689
2107.55 1811
2107.99 1827
2108.42 1866
2108.85 1855
2109.28 1748
2109.72 1627
2110.15 1791
2110.58 1779
2111.02 1831
2111.45 1888
2111.88 1882
2112.32 1935
2112.75 1863
2113.18 1832
2113.62 1797
2114.05 1793
2114.48 1716
2114.92 1743
2115.35 1615
2115.78 1594
2116.22 1750
2116.65 1655
2117.08 1659
2117.52 1757
2117.95 1743
2118.39 1662
2118.82 1695
2119.25 1686
2119.69 1688
2120.12 1594
2120.56 1791
2120.99 1844
2121.42 1879
2121.86 1879
2122.29 1782
2122.73 1800
2123.16 1867
2123.60 2023
2124.03 1776
2124.46 1714
2124.90 1699
2125.33 1740
2125.77 1719
2126.20 1758
2126.64 1715
2127.07 1734
2127.51 1774
2127.94 1753
2128.38 1674
2128.81 1841
2129.25 1778
2129.68 1831
2130.12 1910
2130.55 1931
2130.99 2129
2131.42 1934
2131.86 1849
2132.29 1765
2132.73 1904
2133.16 1811
2133.60 1918
2134.03 2068
2134.47 2239
2134.91 2317
2135.34 2348
2135.78 2442
2136.21 2275
2136.65 2257
2137.08 2242
2137.52 2246
2137.96 2192
2138.39 2049
2138.83 1942
2139.26 2032
2139.70 1918
2140.14 1886
2140.57 1728
2141.01 1680
2141.44 1817
2141.88 1821
2142.32 1710
2142.75 1747
2143.19 1767
2143.63 1599
2144.06 1590
2144.50 1831
2144.94 1803
2145.37 1852
2145.81 1731
2146.25 1696
2146.68 1774
2147.12 2048
2147.56 2002
2147.99 2039
2148.43 2117
2148.87 2206
2149.30 2426
2149.74 2210
2150.18 2300
2150.61 2420
2151.05 2408
2151.49 2289
2151.93 2239
2152.36 2239
2152.80 2211
2153.24 2008
2153.68 2070
2154.11 1946
2154.55 2012
2154.99 1841
2155.43 1828
2155.86 1770
2156.30 1815
2156.74 1819
2157.18 1813
2157.62 1826
2158.05 1935
2158.49 1881
2158.93 1877
2159.37 1942
2159.81 1913
2160.24 1982
2160.68 1875
2161.12 1826
2161.56 1855
2162.00 1943
2162.43 1972
2162.87 1770
2163.31 1743
2163.75 1873
2164.19 1831
2164.63 1877
2165.07 1833
2165.50 1671
2165.94 1673
2166.38 1866
2166.82 1793
2167.26 1841
2167.70 1824
2168.14 1827
2168.58 1815
2169.02 1876
2169.45 1995
2169.89 1994
2170.33 2179
2170.77 2127
2171.21 2145
2171.65 2113
2172.09 1950
2172.53 2016
2172.97 2254
2173.41 2360
2173.85 2157
2174.29 2474
2174.73 2445
2175.17 2591
2175.61 2650
2176.05 2651
2176.49 2447
2176.93 2376
2177.37 2434
2177.81 2253
2178.25 2146
2178.69 2103
2179.13 2121
2179.57 1953
2180.01 2032
2180.45 2010
2180.89 1867
2181.33 1835
2181.77 1847
2182.21 1826
2182.65 1864
2183.09 1769
2183.53 1794
2183.97 1707
2184.41 1710
2184.85 1805
2185.29 1830
2185.73 1811
2186.17 1917
2186.61 1776
2187.05 1923
2187.49 1876
2187.94 1911
2188.38 1919
2188.82 1811
2189.26 1941
2189.70 2004
2190.14 1951
2190.58 1797
2191.02 1990
2191.46 2074
2191.91 2063
2192.35 1927
2192.79 1938
2193.23 1838
2193.67 1931
2194.11 1978
2194.55 1930
2195.00 1926
2195.44 2066
2195.88 2085
2196.32 1958
2196.76 2002
2197.21 2124
2197.65 2029
2198.09 1912
2198.53 1956
2198.97 1949
2199.42 1857
2199.86 1969
2200.30 1762
2200.74 1948
2201.18 1890
2201.63 1848
2202.07 1991
2202.51 1948
2202.95 1942
2203.40 1841
2203.84 1962
2204.28 2030
2204.72 1956
2205.17 1822
2205.61 1961
2206.05 2054
2206.49 2073
2206.94 1914
2207.38 1848
2207.82 1883
2208.27 1855
2208.71 1971
2209.15 1938
2209.60 2005
2210.04 1964
2210.48 2179
2210.92 2116
2211.37 2069
2211.81 1965
2212.25 2159
2212.70 2051
2213.14 2043
2213.59 1962
2214.03 1888
2214.47 1817
2214.92 1909
2215.36 1859
2215.80 1879
2216.25 1926
2216.69 1740
2217.14 1806
2217.58 1798
2218.02 1663
2218.47 1847
2218.91 1949
2219.36 1864
2219.80 1934
2220.24 1802
2220.69 1823
2221.13 1847
2221.58 1675
2222.02 1788
2222.46 1845
2222.91 1850
2223.35 1782
2223.80 1874
2224.24 1905
2224.69 1945
2225.13 2110
2225.58 2074
2226.02 1875
2226.47 1923
2226.91 2044
2227.36 1924
2227.80 2060
2228.25 1893
2228.69 1839
2229.14 1846
2229.58 1947
2230.03 2008
2230.47 2025
2230.92 2067
2231.36 2031
2231.81 2018
2232.25 2184
2232.70 2159
2233.14 2023
2233.59 2172
2234.03 2153
2234.48 2274
2234.93 2068
2235.37 1968
2235.82 2105
2236.26 2046
2236.71 1901
2237.16 1843
2237.60 1872
2238.05 1983
2238.49 1931
2238.94 1945
2239.39 1753
2239.83 1868
2240.28 1767
2240.72 1706
2241.17 1772
2241.62 1917
2242.06 1795
2242.51 1546
2242.96 1773
2243.40 1754
2243.85 1665
2244.30 1608
2244.74 1603
2245.19 1574
2245.64 1645
2246.08 1782
2246.53 1718
2246.98 1589
2247.42 1499
2247.87 1641
2248.32 1598
2248.76 1746
2249.21 1731
2249.66 1718
2250.10 1687
2250.55 1704
2251.00 1772
2251.45 1681
2251.89 1637
2252.34 1785
2252.79 1765
2253.24 1777
2253.68 1634
2254.13 1643
2254.58 1814
2255.03 1724
2255.47 1742
2255.92 1621
2256.37 1648
2256.82 1680
2257.27 1627
2257.71 1452
2258.16 1653
2258.61 1707
2259.06 1603
2259.51 1783
2259.95 1924
2260.40 1781
2260.85 1815
2261.30 1985
2261.75 1924
2262.19 1750
2262.64 1787
2263.09 1810
2263.54 1778
2263.99 1952
2264.44 1895
2264.89 1754
2265.33 1794
2265.78 1878
2266.23 1838
2266.68 1790
2267.13 1851
2267.58 1854
2268.03 1784
2268.48 1868
2268.93 1902
2269.37 1949
2269.82 2016
2270.27 1925
2270.72 1978
2271.17 1872
2271.62 2058
2272.07 1978
2272.52 2078
2272.97 1952
2273.42 1805
2273.87 1847
2274.32 1811
2274.77 1853
2275.22 1868
2275.67 1764
2276.12 1627
2276.57 1781
2277.02 1751
2277.47 1645
2277.92 1619
2278.37 1760
2278.82 1726
2279.27 1751
2279.72 1746
2280.17 1782
2280.62 1806
2281.07 1778
2281.52 1806
2281.97 1846
2282.42 1696
2282.87 1698
2283.32 1693
2283.77 1759
2284.22 1759
2284.67 1780
2285.12 1790
2285.57 1766
2286.02 1807
2286.47 1860
2286.92 1963
2287.37 1957
2287.82 2052
2288.28 2167
2288.73 2317
2289.18 2441
2289.63 2475
2290.08 2580
2290.53 2908
2290.98 3111
2291.43 2947
2291.88 2980
2292.34 2900
2292.79 2986
2293.24 2867
2293.69 2822
2294.14 2585
2294.59 2647
2295.05 2637
2295.50 2448
2295.95 2409
2296.40 2264
2296.85 2066
2297.30 2090
2297.76 2146
2298.21 1994
2298.66 1923
2299.11 1783
2299.56 1830
2300.02 1763
2300.47 1807
2300.92 1806
2301.37 1759
2301.82 1657
2302.28 1661
2302.73 1588
2303.18 1642
2303.63 1631
2304.09 1674
2304.54 1756
2304.99 1628
2305.44 1768
2305.90 1663
2306.35 1732
2306.80 1720
2307.26 1897
2307.71 1923
2308.16 1985
2308.61 2087
2309.07 2161
2309.52 2028
2309.97 2111
2310.43 2055
2310.88 1961
2311.33 2102
2311.79 2053
2312.24 2081
2312.69 1957
2313.15 1982
2313.60 1934
2314.05 1853
2314.51 1761
2314.96 1795
2315.41 1721
2315.87 1815
2316.32 1833
2316.77 1900
2317.23 1801
2317.68 1853
2318.14 1968
2318.59 1960
2319.04 1885
2319.50 1752
2319.95 1930
2320.41 1943
2320.86 1826
2321.31 1834
2321.77 1814
2322.22 1886
2322.68 1938
2323.13 2054
2323.59 2070
2324.04 1951
2324.50 2045
2324.95 2188
2325.40 2259
2325.86 2359
2326.31 2330
2326.77 2234
2327.22 2018
2327.68 2193
2328.13 2262
2328.59 2191
2329.04 1953
2329.50 1884
2329.95 1975
2330.41 1954
2330.86 1811
2331.32 1736
2331.77 1927
2332.23 1787
2332.68 1862
2333.14 1885
2333.59 1880
2334.05 1753
2334.51 1740
2334.96 1704
2335.42 1816
2335.87 1882
2336.33 1815
2336.78 1743
2337.24 1770
2337.70 1770
2338.15 1643
2338.61 1722
2339.06 1723
2339.52 1713
2339.97 1811
2340.43 1944
2340.89 1901
2341.34 1770
2341.80 1758
2342.26 1672
2342.71 1772
2343.17 1794
2343.62 1866
2344.08 1783
2344.54 1860
2344.99 1876
2345.45 1920
2345.91 1890
2346.36 1998
2346.82 2090
2347.28 2055
2347.73 2042
2348.19 1968
2348.65 1955
2349.10 1957
2349.56 1975
2350.02 1823
2350.48 1851
2350.93 1772
2351.39 1744
2351.85 1700
2352.30 1774
2352.76 1936
2353.22 1791
2353.68 2006
2354.13 1836
2354.59 1924
2355.05 1813
2355.51 1787
2355.96 1831
2356.42 1797
2356.88 1840
2357.34 1791
2357.79 1806
2358.25 1727
2358.71 1828
2359.17 1931
2359.63 1873
2360.08 1890
2360.54 1981
2361.00 2017
2361.46 1838
2361.92 1856
2362.37 1913
2362.83 1935
2363.29 1913
2363.75 1954
2364.21 1937
2364.67 1901
2365.12 1805
2365.58 1890
2366.04 1968
2366.50 1992
2366.96 2032
2367.42 1908
2367.88 1901
2368.33 1863
2368.79 1844
2369.25 1790
2369.71 1897
2370.17 1764
2370.63 1858
2371.09 1795
2371.55 1624
2372.01 1676
2372.47 1681
2372.92 1716
2373.38 1732
2373.84 1728
2374.30 1786
2374.76 1950
2375.22 1839
2375.68 1832
2376.14 1916
2376.60 2048
2377.06 1991
2377.52 1988
2377.98 1984
2378.44 1746
2378.90 1678
2379.36 1940
2379.82 1811
2380.28 1712
2380.74 1826
2381.20 1788
2381.66 1801
2382.12 1664
2382.58 1660
2383.04 1775
2383.50 1694
2383.96 1714
2384.42 1721
2384.88 1790
2385.34 1831
2385.80 1752
2386.26 1804
2386.72 1752
2387.18 1756
2387.64 1818
2388.10 1860
2388.56 1958
2389.03 1836
2389.49 1747
2389.95 1900
2390.41 1849
2390.87 1845
2391.33 1840
2391.79 1871
2392.25 1844
2392.71 1758
2393.17 1727
2393.64 1756
2394.10 1742
2394.56 1700
2395.02 1820
2395.48 1727
2395.94 1766
2396.40 1715
2396.87 1749
2397.33 1766
2397.79 1782
2398.25 1747
2398.71 1782
2399.17 1732
2399.64 1608
2400.10 1699
2400.56 1734
2401.02 1821
2401.48 1724
2401.95 1609
2402.41 1625
2402.87 1692
2403.33 1583
2403.79 1707
2404.26 1680
2404.72 1684
2405.18 1585
2405.64 1875
2406.11 1737
2406.57 1608
2407.03 1749
2407.49 1696
2407.96 1662
2408.42 1634
2408.88 1649
2409.34 1764
2409.81 1602
2410.27 1566
2410.73 1619
2411.20 1678
2411.66 1548
2412.12 1516
2412.58 1663
2413.05 1740
2413.51 1663
2413.97 1692
2414.44 1691
2414.90 1763
2415.36 1785
2415.83 1710
2416.29 1770
2416.75 1695
2417.22 1746
2417.68 1842
2418.14 1729
2418.61 1707
2419.07 1718
2419.54 1721
2420.00 1787
2420.46 1757
2420.93 1745
2421.39 1807
2421.85 1814
2422.32 1730
2422.78 1825
2423.25 1662
2423.71 1737
2424.17 1756
2424.64 1726
2425.10 1882
2425.57 1809
2426.03 1696
2426.50 1727
2426.96 1818
2427.42 1873
2427.89 1747
2428.35 1611
2428.82 1721
2429.28 1777
2429.75 1617
2430.21 1594
2430.68 1687
2431.14 1880
2431.61 1744
2432.07 1651
2432.54 1556
2433.00 1687
2433.47 1759
2433.93 1735
2434.40 1792
2434.86 1818
2435.33 1817
2435.79 1679
2436.26 1744
2436.72 1786
2437.19 1745
2437.65 1896
2438.12 2004
2438.59 1962
2439.05 2054
2439.52 1992
2439.98 2044
2440.45 2053
2440.91 2142
2441.38 2067
2441.85 1975
2442.31 1936
2442.78 2070
2443.24 2082
2443.71 2170
2444.18 2075
2444.64 1908
2445.11 1809
2445.57 1926
2446.04 1801
2446.51 1870
2446.97 1699
2447.44 1515
2447.91 1660
2448.37 1663
2448.84 1677
2449.31 1697
2449.77 1778
2450.24 1735
2450.71 1777
2451.17 1630
2451.64 1693
2452.11 1676
2452.57 1648
2453.04 1696
2453.51 1804
2453.97 1758
2454.44 1695
2454.91 1623
2455.37 1650
2455.84 1689
2456.31 1551
2456.78 1673
2457.24 1662
2457.71 1575
2458.18 1610
2458.65 1595
2459.11 1608
2459.58 1633
2460.05 1644
2460.52 1636
2460.98 1511
2461.45 1609
2461.92 1607
2462.39 1722
2462.85 1631
2463.32 1748
2463.79 1681
2464.26 1592
2464.73 1759
2465.19 1609
2465.66 1676
2466.13 1753
2466.60 1832
2467.07 1672
2467.54 1777
2468.00 1746
2468.47 1646
2468.94 1627
2469.41 1725
2469.88 1562
2470.35 1560
2470.82 1594
2471.28 1701
2471.75 1677
2472.22 1592
2472.69 1516
2473.16 1494
2473.63 1572
2474.10 1722
2474.57 1574
2475.03 1514
2475.50 1400
2475.97 1575
2476.44 1674
2476.91 1740
2477.38 1718
2477.85 1788
2478.32 1707
2478.79 1633
2479.26 1559
2479.73 1602
2480.20 1512
2480.67 1418
2481.14 1481
2481.61 1556
2482.08 1471
2482.54 1535
2483.01 1514
2483.48 1594
2483.95 1690
2484.42 1680
2484.89 1633
2485.36 1693
2485.83 1688
2486.30 1785
2486.77 1842
2487.24 1751
2487.71 1714
2488.18 1829
2488.66 1945
2489.13 1911
2489.60 1902
2490.07 1766
2490.54 1901
2491.01 1752
2491.48 1804
2491.95 1900
2492.42 1815
2492.89 1757
2493.36 1736
2493.83 1721
2494.30 1730
2494.77 1728
2495.24 1666
2495.72 1699
2496.19 1780
2496.66 1551
2497.13 1726
2497.60 1675
2498.07 1447
2498.54 1683
2499.01 1798
2499.48 1779
2499.96 1730
2500.43 1733
2500.90 1799
2501.37 1616
2501.84 1902
2502.31 1780
2502.78 1734
2503.26 1702
2503.73 1736
2504.20 1739
2504.67 1603
2505.14 1825
2505.62 1725
2506.09 1698
2506.56 1726
2507.03 1723
2507.50 1576
2507.98 1509
2508.45 1741
2508.92 1907
2509.39 1802
2509.86 1731
2510.34 1799
2510.81 1986
2511.28 1849
2511.75 1874
2512.23 1821
2512.70 1872
2513.17 1919
2513.64 1848
2514.12 1884
2514.59 1908
2515.06 1890
2515.54 1824
2516.01 1826
2516.48 1753
2516.95 1735
2517.43 1845
2517.90 1890
2518.37 1776
2518.85 1820
2519.32 1802
2519.79 1952
2520.27 1799
2520.74 1717
2521.21 1749
2521.69 1774
2522.16 1692
2522.63 1669
2523.11 1729
2523.58 1579
2524.05 1686
2524.53 1545
2525.00 1558
2525.48 1657
2525.95 1538
2526.42 1689
2526.90 1556
2527.37 1663
2527.85 1647
2528.32 1592
2528.79 1555
2529.27 1584
2529.74 1670
2530.22 1729
2530.69 1711
2531.16 1761
2531.64 1862
2532.11 1697
2532.59 1721
2533.06 1658
2533.54 1650
2534.01 1789
2534.49 1748
2534.96 1828
2535.44 1682
2535.91 1749
2536.38 1713
2536.86 1703
2537.33 1806
2537.81 1690
2538.28 1820
2538.76 1748
2539.23 1690
2539.71 1675
2540.18 1647
2540.66 1750
2541.13 1745
2541.61 1791
2542.09 1774
2542.56 1726
2543.04 1776
2543.51 1674
2543.99 1632
2544.46 1867
2544.94 1763
2545.41 1751
2545.89 1790
2546.37 1775
2546.84 1872
2547.32 1731
2547.79 1769
2548.27 1841
2548.74 1803
2549.22 1704
2549.70 1966
2550.17 1897
2550.65 1865
2551.13 1935
2551.60 2069
2552.08 1977
2552.55 1936
2553.03 1980
2553.51 1880
2553.98 1928
2554.46 1975
2554.94 2108
2555.41 2084
2555.89 1889
2556.37 1902
2556.84 1975
2557.32 1931
2557.80 1888
2558.27 1718
2558.75 1669
2559.23 1764
2559.70 1795
2560.18 1615
2560.66 1525
2561.14 1596
2561.61 1538
2562.09 1513
2562.57 1531
2563.04 1603
2563.52 1619
2564.00 1628
2564.48 1599
2564.95 1528
2565.43 1590
2565.91 1643
2566.39 1620
2566.86 1609
2567.34 1518
2567.82 1417
2568.30 1565
2568.77 1497
2569.25 1517
2569.73 1564
2570.21 1610
2570.69 1576
2571.16 1599
2571.64 1524
2572.12 1539
2572.60 1542
2573.08 1709
2573.56 1685
2574.03 1648
2574.51 1678
2574.99 1693
2575.47 1691
2575.95 1553
2576.43 1557
2576.90 1649
2577.38 1687
2577.86 1567
2578.34 1552
2578.82 1535
2579.30 1582
2579.78 1553
2580.26 1665
2580.73 1791
2581.21 1754
2581.69 1611
2582.17 1574
2582.65 1500
2583.13 1418
2583.61 1541
2584.09 1545
2584.57 1605
2585.05 1573
2585.53 1528
2586.01 1658
2586.49 1668
2586.97 1667
2587.44 1584
2587.92 1611
2588.40 1546
2588.88 1785
2589.36 1827
2589.84 1772
2590.32 1802
2590.80 1729
2591.28 1875
2591.76 1873
2592.24 1834
2592.72 1894
2593.20 1881
2593.68 1712
2594.16 1681
2594.64 1668
2595.12 1622
2595.60 1568
2596.08 1532
2596.56 1601
2597.05 1623
2597.53 1546
2598.01 1526
2598.49 1656
2598.97 1573
2599.45 1383
2599.93 1452
2600.41 1486
2600.89 1648
2601.37 1617
2601.85 1450
2602.33 1533
2602.81 1476
2603.29 1356
2603.78 1569
2604.26 1567
2604.74 1632
2605.22 1695
2605.70 1683
2606.18 1610
2606.66 1563
2607.14 1751
2607.63 1692
2608.11 1650
2608.59 1772
2609.07 1701
2609.55 1630
2610.03 1589
2610.52 1583
2611.00 1622
2611.48 1553
2611.96 1507
2612.44 1605
2612.92 1679
2613.41 1601
2613.89 1652
2614.37 1612
2614.85 1501
2615.34 1591
2615.82 1656
2616.30 1697
2616.78 1774
2617.26 1564
2617.75 1608
2618.23 1698
2618.71 1776
2619.19 1740
2619.68 1676
2620.16 1622
2620.64 1624
2621.12 1607
2621.61 1598
2622.09 1605
2622.57 1511
2623.06 1601
2623.54 1512
2624.02 1612
2624.50 1526
2624.99 1578
2625.47 1725
2625.95 1617
2626.44 1701
2626.92 1554
2627.40 1504
2627.89 1573
2628.37 1619
2628.85 1583
2629.34 1490
2629.82 1493
2630.30 1630
2630.79 1684
2631.27 1560
2631.75 1521
2632.24 1524
2632.72 1657
2633.21 1549
2633.69 1523
2634.17 1532
2634.66 1664
2635.14 1576
2635.62 1554
2636.11 1583
2636.59 1505
2637.08 1515
2637.56 1540
2638.05 1615
2638.53 1690
2639.01 1715
2639.50 1768
2639.98 1746
2640.47 1840
2640.95 1805
2641.44 1669
2641.92 1864
2642.41 1874
2642.89 1858
2643.38 1858
2643.86 1771
2644.34 1654
2644.83 1684
2645.31 1772
2645.80 1602
2646.28 1662
2646.77 1720
2647.25 1706
2647.74 1706
2648.22 1829
2648.71 1602
2649.20 1598
2649.68 1604
2650.17 1570
2650.65 1550
2651.14 1625
2651.62 1618
2652.11 1590
2652.59 1509
2653.08 1468
2653.56 1541
2654.05 1672
2654.54 1771
2655.02 1738
2655.51 1730
2655.99 1725
2656.48 1702
2656.97 1720
2657.45 1785
2657.94 1765
2658.42 1882
2658.91 1811
2659.40 1758
2659.88 1646
2660.37 1582
2660.85 1681
2661.34 1625
2661.83 1595
2662.31 1564
2662.80 1635
2663.29 1717
2663.77 1765
2664.26 1670
2664.75 1597
2665.23 1569
2665.72 1639
2666.21 1609
2666.69 1566
2667.18 1572
2667.67 1533
2668.15 1549
2668.64 1452
2669.13 1611
2669.62 1577
2670.10 1564
2670.59 1579
2671.08 1617
2671.56 1688
2672.05 1690
2672.54 1718
2673.03 1688
2673.51 1588
2674.00 1695
2674.49 1655
2674.98 1825
2675.46 1739
2675.95 1690
2676.44 1623
2676.93 1764
2677.42 1865
2677.90 1710
2678.39 1718
2678.88 1765
2679.37 1717
2679.86 1747
2680.34 1748
2680.83 1758
2681.32 1648
2681.81 1701
2682.30 1654
2682.79 1590
2683.27 1565
2683.76 1596
2684.25 1746
2684.74 1660
2685.23 1547
2685.72 1566
2686.20 1594
2686.69 1632
2687.18 1497
2687.67 1415
2688.16 1516
2688.65 1672
2689.14 1539
2689.63 1563
2690.12 1639
2690.60 1540
2691.09 1596
2691.58 1499
2692.07 1522
2692.56 1526
2693.05 1463
2693.54 1380
2694.03 1514
2694.52 1490
2695.01 1489
2695.50 1514
2695.99 1580
2696.48 1520
2696.97 1545
2697.46 1468
2697.95 1476
2698.43 1459
2698.92 1485
2699.41 1503
2699.90 1554
2700.39 1565
2700.88 1486
2701.37 1578
2701.86 1653
2702.35 1646
2702.84 1610
2703.33 1651
2703.83 1742
2704.32 1820
2704.81 1840
2705.30 1806
2705.79 1708
2706.28 1764
2706.77 1627
2707.26 1519
2707.75 1467
2708.24 1517
2708.73 1496
2709.22 1386
2709.71 1483
2710.20 1484
2710.69 1462
2711.18 1486
2711.68 1454
2712.17 1456
2712.66 1404
2713.15 1462
2713.64 1421
2714.13 1399
2714.62 1496
2715.11 1531
2715.60 1471
2716.10 1547
2716.59 1466
2717.08 1435
2717.57 1413
2718.06 1529
2718.55 1438
2719.04 1488
2719.54 1541
2720.03 1599
2720.52 1659
2721.01 1624
2721.50 1593
2722.00 1670
2722.49 1621
2722.98 1715
2723.47 1648
2723.96 1370
2724.46 1402
2724.95 1561
2725.44 1632
2725.93 1571
2726.42 1478
2726.92 1523
2727.41 1497
2727.90 1513
2728.39 1434
2728.89 1517
2729.38 1666
2729.87 1696
2730.36 1644
2730.86 1563
2731.35 1563
2731.84 1666
2732.34 1682
2732.83 1656
2733.32 1680
2733.81 1589
2734.31 1689
2734.80 1683
2735.29 1609
2735.79 1672
2736.28 1611
2736.77 1520
2737.27 1579
2737.76 1610
2738.25 1531
2738.75 1526
2739.24 1616
2739.73 1542
2740.23 1480
2740.72 1555
2741.21 1588
2741.71 1538
2742.20 1443
2742.69 1499
2743.19 1414
2743.68 1483
2744.18 1473
2744.67 1496
2745.16 1435
2745.66 1468
2746.15 1580
2746.65 1601
2747.14 1560
2747.63 1648
2748.13 1568
2748.62 1523
2749.12 1540
2749.61 1638
2750.11 1544
2750.60 1577
2751.10 1587
2751.59 1560
2752.08 1600
2752.58 1547
2753.07 1592
2753.57 1439
2754.06 1394
2754.56 1618
2755.05 1665
2755.55 1653
2756.04 1688
2756.54 1718
2757.03 1664
2757.53 1646
2758.02 1711
2758.52 1641
2759.01 1601
2759.51 1714
2760.00 1558
2760.50 1560
2760.99 1480
2761.49 1547
2761.99 1633
2762.48 1612
2762.98 1660
2763.47 1530
2763.97 1556
2764.46 1652
2764.96 1573
2765.46 1602
2765.95 1575
2766.45 1424
2766.94 1438
2767.44 1438
2767.94 1497
2768.43 1576
2768.93 1432
2769.42 1618
2769.92 1418
2770.42 1466
2770.91 1532
2771.41 1545
2771.90 1552
2772.40 1591
2772.90 1617
2773.39 1764
2773.89 1644
2774.39 1781
2774.88 1741
2775.38 1778
2775.88 1697
2776.37 1824
2776.87 1840
2777.37 1685
2777.86 1712
2778.36 1740
2778.86 1775
2779.36 1696
2779.85 1711
2780.35 1661
2780.85 1662
2781.34 1662
2781.84 1667
2782.34 1703
2782.84 1650
2783.33 1533
2783.83 1478
2784.33 1361
2784.83 1607
2785.32 1625
2785.82 1519
2786.32 1398
2786.82 1524
2787.31 1525
2787.81 1569
2788.31 1587
2788.81 1478
2789.31 1530
2789.80 1485
2790.30 1637
2790.80 1524
2791.30 1532
2791.80 1545
2792.29 1482
2792.79 1549
2793.29 1553
2793.79 1471
2794.29 1476
2794.79 1560
2795.28 1489
2795.78 1518
2796.28 1482
2796.78 1511
2797.28 1782
2797.78 1661
2798.28 1658
2798.78 1594
2799.27 1560
2799.77 1559
2800.27 1539
2800.77 1550
2801.27 1614
2801.77 1573
2802.27 1555
2802.77 1465
2803.27 1496
2803.77 1485
2804.27 1467
2804.76 1595
2805.26 1593
2805.76 1513
2806.26 1532
2806.76 1442
2807.26 1528
2807.76 1630
2808.26 1579
2808.76 1556
2809.26 1698
2809.76 1685
2810.26 1588
2810.76 1735
2811.26 1755
2811.76 1600
2812.26 1591
2812.76 1650
2813.26 1563
2813.76 1583
2814.26 1446
2814.76 1428
2815.26 1531
2815.76 1526
2816.26 1393
2816.76 1468
2817.26 1471
2817.76 1507
2818.26 1454
2818.76 1433
2819.26 1518
2819.76 1534
2820.27 1539
2820.77 1505
2821.27 1603
2821.77 1597
2822.27 1554
2822.77 1527
2823.27 1562
2823.77 1470
2824.27 1538
2824.77 1415
2825.27 1416
2825.78 1565
2826.28 1567
2826.78 1419
2827.28 1341
2827.78 1332
2828.28 1393
2828.78 1526
2829.29 1544
2829.79 1464
2830.29 1487
2830.79 1345
2831.29 1536
2831.79 1415
2832.30 1446
2832.80 1572
2833.30 1490
2833.80 1513
2834.30 1424
2834.80 1491
2835.31 1581
2835.81 1525
2836.31 1490
2836.81 1469
2837.32 1456
2837.82 1468
2838.32 1590
2838.82 1605
2839.32 1674
2839.83 1650
2840.33 1544
2840.83 1622
2841.33 1700
2841.84 1620
2842.34 1619
2842.84 1550
2843.35 1490
2843.85 1594
2844.35 1545
2844.85 1604
2845.36 1576
2845.86 1627
2846.36 1480
2846.87 1558
2847.37 1647
2847.87 1640
2848.38 1772
2848.88 1900
2849.38 1715
2849.89 1750
2850.39 1760
2850.89 1687
2851.40 1647
2851.90 1529
2852.40 1597
2852.91 1557
2853.41 1518
2853.91 1545
2854.42 1573
2854.92 1612
2855.42 1512
2855.93 1560
2856.43 1548
2856.94 1550
2857.44 1501
2857.94 1541
2858.45 1487
2858.95 1392
2859.46 1432
2859.96 1362
2860.47 1317
2860.97 1394
2861.47 1416
2861.98 1332
2862.48 1393
2862.99 1379
2863.49 1337
2864.00 1391
2864.50 1395
2865.01 1342
2865.51 1344
2866.02 1365
2866.52 1330
2867.02 1290
2867.53 1364
2868.03 1474
2868.54 1377
2869.04 1560
2869.55 1551
2870.05 1358
2870.56 1407
2871.07 1561
2871.57 1525
2872.08 1550
2872.58 1456
2873.09 1559
2873.59 1486
2874.10 1554
2874.60 1636
2875.11 1629
2875.61 1485
2876.12 1555
2876.63 1588
2877.13 1485
2877.64 1498
2878.14 1595
2878.65 1542
2879.15 1516
2879.66 1520
2880.17 1458
2880.67 1528
2881.18 1539
2881.68 1434
2882.19 1413
2882.70 1542
2883.20 1517
2883.71 1598
2884.22 1615
2884.72 1654
2885.23 1751
2885.74 1668
2886.24 1751
2886.75 1761
2887.25 1722
2887.76 1849
2888.27 1868
2888.77 1928
2889.28 1807
2889.79 1738
2890.30 1954
2890.80 1873
2891.31 1828
2891.82 1748
2892.32 1706
2892.83 1766
2893.34 1746
2893.84 1679
2894.35 1766
2894.86 1829
2895.37 1751
2895.87 1802
2896.38 2024
2896.89 2125
2897.40 2044
2897.90 1869
2898.41 1937
2898.92 1913
2899.43 1797
2899.93 1911
2900.44 1900
2900.95 1880
2901.46 1874
2901.97 1878
2902.47 1808
2902.98 2032
2903.49 1902
2904.00 1951
2904.51 1998
2905.01 2169
2905.52 2160
2906.03 2090
2906.54 2039
2907.05 2028
2907.56 2167
2908.06 2170
2908.57 2000
2909.08 1801
2909.59 1730
2910.10 1696
2910.61 1759
2911.12 1834
2911.62 1654
2912.13 1679
2912.64 1496
2913.15 1525
2913.66 1477
2914.17 1620
2914.68 1532
2915.19 1614
2915.70 1570
2916.21 1528
2916.71 1649
2917.22 1598
2917.73 1598
2918.24 1629
2918.75 1654
2919.26 1535
2919.77 1562
2920.28 1511
2920.79 1590
2921.30 1553
2921.81 1649
2922.32 1624
2922.83 1512
2923.34 1628
2923.85 1713
2924.36 1577
2924.87 1775
2925.38 1762
2925.89 1859
2926.40 1925
2926.91 1682
2927.42 1723
2927.93 1764
2928.44 1767
2928.95 1703
2929.46 1596
2929.97 1588
2930.48 1576
2930.99 1584
2931.50 1636
2932.01 1599
2932.52 1523
2933.03 1499
2933.54 1694
2934.05 1515
2934.56 1471
2935.08 1617
2935.59 1593
2936.10 1621
2936.61 1609
2937.12 1625
2937.63 1669
2938.14 1653
2938.65 1744
2939.16 1625
2939.67 1624
2940.19 1619
2940.70 1525
2941.21 1493
2941.72 1626
2942.23 1600
2942.74 1530
2943.25 1593
2943.77 1752
2944.28 1675
2944.79 1745
2945.30 1758
2945.81 1749
2946.32 1703
2946.84 1806
2947.35 1732
2947.86 1730
2948.37 1761
2948.88 1743
2949.40 1697
2949.91 1688
2950.42 1721
2950.93 1697
2951.44 1583
2951.96 1723
2952.47 1620
2952.98 1592
2953.49 1586
2954.01 1665
2954.52 1546
2955.03 1560
2955.54 1599
2956.06 1562
2956.57 1566
2957.08 1492
2957.60 1609
2958.11 1585
2958.62 1525
2959.13 1589
2959.65 1541
2960.16 1502
2960.67 1438
2961.19 1454
2961.70 1524
2962.21 1562
2962.73 1591
2963.24 1592
2963.75 1636
2964.27 1577
2964.78 1656
2965.29 1692
2965.81 1612
2966.32 1538
2966.83 1672
2967.35 1562
2967.86 1646
2968.37 1699
2968.89 1716
2969.40 1687
2969.91 1608
2970.43 1669
2970.94 1801
2971.46 1643
2971.97 1823
2972.48 1717
2973.00 1723
2973.51 1605
2974.03 1695
2974.54 1782
2975.06 1725
2975.57 1561
2976.08 1705
2976.60 1563
2977.11 1570
2977.63 1684
2978.14 1754
2978.66 1687
2979.17 1805
2979.69 1699
2980.20 1623
2980.72 1630
2981.23 1637
2981.75 1722
2982.26 1666
2982.78 1648
2983.29 1716
2983.81 1675
2984.32 1669
2984.84 1923
2985.35 2021
2985.87 2028
2986.38 2003
2986.90 2089
2987.41 2113
2987.93 2166
2988.44 2154
2988.96 2135
2989.47 2054
2989.99 2086
2990.50 1978
2991.02 1991
2991.54 2057
2992.05 1984
2992.57 1892
2993.08 2105
2993.60 2054
2994.12 1900
2994.63 1923
2995.15 2043
2995.66 2113
2996.18 2128
2996.70 2137
2997.21 2299
2997.73 2318
2998.24 2369
2998.76 2522
2999.28 2419
2999.79 2296
3000.31 2351
3000.83 2437
3001.34 2465
3001.86 2696
3002.38 3039
3002.89 3251
3003.41 3875
3003.93 4318
3004.44 4920
3004.96 5320
3005.48 5236
3005.99 5359
3006.51 5167
3007.03 5120
3007.54 4752
3008.06 4137
3008.58 4125
3009.10 3523
3009.61 3209
3010.13 2941
3010.65 2633
3011.17 2345
3011.68 2260
3012.20 2084
3012.72 2160
3013.24 2068
3013.75 2174
3014.27 2194
3014.79 2232
3015.31 2122
3015.82 2070
3016.34 2078
3016.86 2125
3017.38 2142
3017.90 2096
3018.41 2145
3018.93 2153
3019.45 2128
3019.97 2063
3020.49 2082
3021.00 2238
3021.52 2280
3022.04 2192
3022.56 2131
3023.08 1968
3023.60 1971
3024.11 2107
3024.63 1969
3025.15 2112
3025.67 2059
3026.19 1930
3026.71 1889
3027.23 2017
3027.75 1975
3028.26 1906
3028.78 1670
3029.30 1752
3029.82 1847
3030.34 1849
3030.86 1798
3031.38 1732
3031.90 1754
3032.42 1884
3032.94 1875
3033.46 1913
3033.97 1774
3034.49 1922
3035.01 1858
3035.53 2024
3036.05 2042
3036.57 2011
3037.09 1904
3037.61 2047
3038.13 2141
3038.65 2039
3039.17 2048
3039.69 1900
3040.21 2020
3040.73 1890
3041.25 1866
3041.77 1864
3042.29 1728
3042.81 1632
3043.33 1725
3043.85 1790
3044.37 1832
3044.89 1797
3045.41 1752
3045.93 1747
3046.45 1734
3046.97 1762
3047.49 1660
3048.01 1720
3048.53 1673
3049.06 1642
3049.58 1627
3050.10 1772
3050.62 1646
3051.14 1640
3051.66 1580
3052.18 1746
3052.70 1755
3053.22 1672
3053.74 1653
3054.26 1713
3054.79 1697
3055.31 1609
3055.83 1642
3056.35 1618
3056.87 1698
3057.39 1641
3057.91 1778
3058.43 1794
3058.96 1736
3059.48 1609
3060.00 1727
3060.52 1573
3061.04 1606
3061.56 1728
3062.09 1826
3062.61 1768
3063.13 1588
3063.65 1728
3064.17 1800
3064.70 1789
3065.22 1718
3065.74 1800
3066.26 1779
3066.78 1615
3067.31 1665
3067.83 1771
3068.35 1846
3068.87 1787
3069.40 1754
3069.92 1775
3070.44 1709
3070.96 1692
3071.49 1772
3072.01 1757
3072.53 1731
3073.05 1715
3073.58 1746
3074.10 1745
3074.62 1860
3075.14 1796
3075.67 1845
3076.19 1981
3076.71 1823
3077.24 1821
3077.76 1878
3078.28 2058
3078.81 2259
3079.33 2247
3079.85 2229
3080.38 2360
3080.90 2330
3081.42 2268
3081.95 2277
3082.47 2310
3082.99 2256
3083.52 2197
3084.04 2230
3084.56 2234
3085.09 2211
3085.61 2066
3086.13 2044
3086.66 2126
3087.18 2176
3087.71 1932
3088.23 1895
3088.75 1820
3089.28 2029
3089.80 2011
3090.33 1837
3090.85 1839
3091.38 2023
3091.90 2146
3092.42 2153
3092.95 2061
3093.47 2103
3094.00 2281
3094.52 2389
3095.05 2270
3095.57 2377
3096.10 2479
3096.62 2429
3097.14 2462
3097.67 2634
3098.19 2689
3098.72 2698
3099.24 3019
3099.77 3285
3100.29 3778
3100.82 4715
3101.34 5244
3101.87 6200
3102.39 7256
3102.92 7936
3103.45 8546
3103.97 8976
3104.50 8610
3105.02 8227
3105.55 7718
3106.07 7479
3106.60 6049
3107.12 5211
3107.65 4299
3108.17 3905
3108.70 3492
3109.23 3227
3109.75 2880
3110.28 2887
3110.80 2798
3111.33 2768
3111.86 2683
3112.38 2666
3112.91 2704
3113.43 2555
3113.96 2611
3114.49 2540
3115.01 2372
3115.54 2367
3116.07 2304
3116.59 2096
3117.12 2244
3117.64 2101
3118.17 2173
3118.70 2142
3119.22 2123
3119.75 2116
3120.28 1946
3120.80 2116
3121.33 2170
3121.86 2272
3122.38 2250
3122.91 2288
3123.44 2175
3123.97 2119
3124.49 2038
3125.02 1987
3125.55 1965
3126.07 2068
3126.60 1982
3127.13 1983
3127.66 1967
3128.18 1948
3128.71 1865
3129.24 1859
3129.77 1932
3130.29 1964
3130.82 1953
3131.35 2007
3131.88 1994
3132.40 2087
3132.93 2268
3133.46 2120
3133.99 2374
3134.52 2413
3135.04 2345
3135.57 2370
3136.10 2531
3136.63 2300
3137.16 2221
3137.68 2210
3138.21 2163
3138.74 2138
3139.27 1918
3139.80 2014
3140.32 1933
3140.85 1919
3141.38 1837
3141.91 1943
3142.44 1961
3142.97 1984
3143.50 1962
3144.02 1838
3144.55 1734
3145.08 1749
3145.61 1913
3146.14 1900
3146.67 1989
3147.20 2029
3147.73 2117
3148.26 2099
3148.79 2008
3149.31 2107
3149.84 2246
3150.37 2262
3150.90 2195
3151.43 2011
3151.96 2083
3152.49 2015
3153.02 1956
3153.55 1939
3154.08 1915
3154.61 1940
3155.14 1905
3155.67 1825
3156.20 2004
3156.73 1979
3157.26 1837
3157.79 1937
3158.32 1868
3158.85 1918
3159.38 1865
3159.91 1806
3160.44 1775
3160.97 1804
3161.50 1821
3162.03 1765
3162.56 1712
3163.09 1815
3163.62 1835
3164.15 1691
3164.68 1810
3165.21 1704
3165.74 1667
3166.27 1710
3166.80 1891
3167.33 1768
3167.86 1641
3168.39 1736
3168.92 1680
3169.45 1597
3169.99 1526
3170.52 1560
3171.05 1692
3171.58 1701
3172.11 1672
3172.64 1596
3173.17 1569
3173.70 1749
3174.23 1616
3174.77 1824
3175.30 1792
3175.83 1725
3176.36 1818
3176.89 1748
3177.42 1870
3177.95 1816
3178.49 1867
3179.02 1777
3179.55 1751
3180.08 1748
3180.61 1746
3181.14 1669
3181.68 1660
3182.21 1725
3182.74 1587
3183.27 1610
3183.80 1528
3184.34 1726
3184.87 1742
3185.40 1713
3185.93 1874
3186.47 1732
3187.00 1819
3187.53 1801
3188.06 1778
3188.59 1779
3189.13 1780
3189.66 1651
3190.19 1804
3190.73 1807
3191.26 1707
3191.79 1638
3192.32 1860
3192.86 1668
3193.39 1564
3193.92 1490
3194.45 1506
3194.99 1615
3195.52 1614
3196.05 1644
3196.59 1620
3197.12 1674
3197.65 1655
3198.19 1735
3198.72 1665
3199.25 1632
3199.79 1662
3200.32 1618
3200.85 1667
3201.39 1743
3201.92 1670
3202.45 1782
3202.99 1864
3203.52 1828
3204.05 1733
3204.59 1765
3205.12 1668
3205.66 1653
3206.19 1700
3206.72 1852
3207.26 1832
3207.79 1888
3208.33 2142
3208.86 2078
3209.39 2015
3209.93 2036
3210.46 2193
3211.00 2116
3211.53 2183
3212.07 2240
3212.60 2344
3213.14 2336
3213.67 2217
3214.20 2039
3214.74 2073
3215.27 2112
3215.81 1914
3216.34 1795
3216.88 1758
3217.41 1754
3217.95 1714
3218.48 1645
3219.02 1651
3219.55 1698
3220.09 1799
3220.62 1796
3221.16 1761
3221.69 1940
3222.23 1948
3222.76 1943
3223.30 1917
3223.83 2058
3224.37 1935
3224.91 2003
3225.44 2109
3225.98 2077
3226.51 2010
3227.05 2178
3227.58 2178
3228.12 1970
3228.65 2028
3229.19 1989
3229.73 1935
3230.26 1983
3230.80 2127
3231.33 2018
3231.87 1960
3232.41 2090
3232.94 2114
3233.48 2074
3234.02 2183
3234.55 2186
3235.09 2082
3235.62 2046
3236.16 2113
3236.70 2313
3237.23 2243
3237.77 2249
3238.31 2288
3238.84 2396
3239.38 2137
3239.92 2453
3240.45 2512
3240.99 2452
3241.53 2234
3242.06 2299
3242.60 2246
3243.14 2272
3243.67 2308
3244.21 2160
3244.75 2336
3245.29 2256
3245.82 2177
3246.36 2200
3246.90 2279
3247.44 2367
3247.97 2334
3248.51 2147
3249.05 2104
3249.58 2228
3250.12 2163
3250.66 2319
3251.20 2442
3251.74 2430
3252.27 2338
3252.81 2284
3253.35 2307
3253.89 2292
3254.42 2324
3254.96 2369
3255.50 2289
3256.04 2458
3256.58 2519
3257.11 2385
3257.65 2436
3258.19 2604
3258.73 2844
3259.27 2975
3259.81 3168
3260.34 3250
3260.88 3580
3261.42 3720
3261.96 3840
3262.50 4259
3263.04 4544
3263.58 5185
3264.11 5888
3264.65 6295
3265.19 6801
3265.73 7135
3266.27 7734
3266.81 8024
3267.35 8376
3267.89 8662
3268.43 8503
3268.97 8092
3269.50 7675
3270.04 7090
3270.58 6292
3271.12 5270
3271.66 4703
3272.20 4059
3272.74 3615
3273.28 3386
3273.82 2911
3274.36 2746
3274.90 2890
3275.44 2904
3275.98 2827
3276.52 2898
3277.06 2838
3277.60 2707
3278.14 2633
3278.68 2776
3279.22 2978
3279.76 2949
3280.30 2699
3280.84 2698
3281.38 2780
3281.92 2691
3282.46 2800
3283.00 2826
3283.54 2709
3284.08 2551
3284.62 2491
3285.16 2562
3285.70 2702
3286.24 2673
3286.78 2703
3287.32 2572
3287.86 2562
3288.40 2548
3288.94 2754
3289.48 2694
3290.03 2921
3290.57 2921
3291.11 2955
3291.65 3054
3292.19 3071
3292.73 3174
3293.27 3315
3293.81 3630
3294.35 3697
3294.90 3875
3295.44 4267
3295.98 4335
3296.52 4568
3297.06 4798
3297.60 4712
3298.14 4360
3298.69 4421
3299.23 4072
3299.77 4110
3300.31 3828
3300.85 3651
3301.39 3438
3301.94 3416
3302.48 3455
3303.02 3165
3303.56 3115
3304.10 3267
3304.65 3258
3305.19 2959
3305.73 2797
3306.27 2772
3306.81 2720
3307.36 2847
3307.90 2598
3308.44 2669
3308.98 2575
3309.53 2565
3310.07 2567
3310.61 2438
3311.15 2491
3311.70 2486
3312.24 2415
3312.78 2594
3313.32 2615
3313.87 2595
3314.41 2827
3314.95 2794
3315.50 2934
3316.04 3074
3316.58 3116
3317.13 3094
3317.67 3090
3318.21 3220
3318.75 3250
3319.30 3131
3319.84 3290
3320.38 3357
3320.93 3335
3321.47 3280
3322.02 3135
3322.56 3213
3323.10 3335
3323.65 3308
3324.19 3140
3324.73 3086
3325.28 3122
3325.82 3299
3326.36 3304
3326.91 3105
3327.45 3082
3328.00 3010
3328.54 3058
3329.08 3067
3329.63 3165
3330.17 3620
3330.72 3986
3331.26 4767
3331.81 5601
3332.35 7016
3332.89 8733
3333.44 11030
3333.98 13245
3334.53 15373
3335.07 17055
3335.62 18765
3336.16 19992
3336.71 20090
3337.25 20512
3337.80 20257
3338.34 18682
3338.89 17065
3339.43 14595
3339.98 12329
3340.52 10119
3341.07 8684
3341.61 7249
3342.16 5981
3342.70 4966
3343.25 4317
3343.79 3914
3344.34 3423
3344.88 3185
3345.43 3069
3345.97 3042
3346.52 2937
3347.06 2918
3347.61 2912
3348.15 3005
3348.70 3028
3349.25 2939
3349.79 2918
3350.34 2902
3350.88 2996
3351.43 2979
3351.98 3001
3352.52 2917
3353.07 3008
3353.61 2959
3354.16 2959
3354.71 2833
3355.25 2969
3355.80 2857
3356.34 2732
3356.89 2799
3357.44 2562
3357.98 2548
3358.53 2497
3359.08 2663
3359.62 2571
3360.17 2553
3360.72 2491
3361.26 2607
3361.81 2732
3362.36 2651
3362.90 2674
3363.45 2819
3364.00 2925
3364.54 2876
3365.09 2765
3365.64 2620
3366.19 2558
3366.73 2573
3367.28 2539
3367.83 2456
3368.37 2431
3368.92 2664
3369.47 2474
3370.02 2713
3370.56 2821
3371.11 2599
3371.66 2775
3372.21 2916
3372.75 2948
3373.30 3088
3373.85 3062
3374.40 3086
3374.94 3239
3375.49 3185
3376.04 3010
3376.59 2971
3377.14 2789
3377.68 2732
3378.23 2588
3378.78 2426
3379.33 2318
3379.88 2334
3380.43 2409
3380.97 2451
3381.52 2271
3382.07 2155
3382.62 2365
3383.17 2316
3383.72 2032
3384.26 2232
3384.81 2190
3385.36 2011
3385.91 2024
3386.46 2098
3387.01 2123
3387.56 2129
3388.11 2148
3388.65 2003
3389.20 1922
3389.75 2084
3390.30 2008
3390.85 1914
3391.40 2039
3391.95 2119
3392.50 2090
3393.05 2162
3393.60 2329
3394.15 2404
3394.70 2570
3395.24 2808
3395.79 3079
3396.34 3392
3396.89 3580
3397.44 3892
3397.99 4192
3398.54 4388
3399.09 4385
3399.64 4470
3400.19 4268
3400.74 4212
3401.29 3976
3401.84 3761
3402.39 3422
3402.94 3100
3403.49 2925
3404.04 2556
3404.59 2456
3405.14 2216
3405.69 2153
3406.24 2107
3406.79 2050
3407.34 1953
3407.89 1894
3408.44 1890
3409.00 1814
3409.55 1959
3410.10 1931
3410.65 1942
3411.20 2043
3411.75 2107
3412.30 2083
3412.85 2154
3413.40 2005
3413.95 2072
3414.50 1976
3415.05 2095
3415.61 2011
3416.16 1993
3416.71 1988
3417.26 2048
3417.81 1955
3418.36 1931
3418.91 1737
3419.46 1786
3420.02 1733
3420.57 1846
3421.12 1859
3421.67 1899
3422.22 2022
3422.77 2015
3423.33 2201
3423.88 2035
3424.43 2093
3424.98 2303
3425.53 2221
3426.09 2174
3426.64 2051
3427.19 1960
3427.74 2012
3428.29 1934
3428.85 1808
3429.40 1757
3429.95 1831
3430.50 1846
3431.05 1991
3431.61 1911
3432.16 1997
3432.71 2006
3433.26 1934
3433.82 1930
3434.37 1913
3434.92 1769
3435.48 1873
3436.03 1906
3436.58 1891
3437.13 1823
3437.69 1813
3438.24 1914
3438.79 1871
3439.35 1849
3439.90 1849
3440.45 1869
3441.00 2001
3441.56 1865
3442.11 1791
3442.66 1892
3443.22 1896
3443.77 1892
3444.32 1891
3444.88 1741
3445.43 1718
3445.98 1782
3446.54 1713
3447.09 1799
3447.65 1796
3448.20 1691
3448.75 1680
3449.31 1700
3449.86 1667
3450.41 1766
3450.97 1724
3451.52 1731
3452.08 1667
3452.63 1729
3453.19 1681
3453.74 1707
3454.29 1706
3454.85 1556
3455.40 1654
3455.96 1648
3456.51 1738
3457.07 1750
3457.62 1712
3458.17 1802
3458.73 1825
3459.28 1832
3459.84 1907
3460.39 1969
3460.95 1821
3461.50 1845
3462.06 1946
3462.61 1918
3463.17 1979
3463.72 1755
3464.28 1809
3464.83 1737
3465.39 1840
3465.94 1935
3466.50 1921
3467.05 1895
3467.61 1852
3468.16 1959
3468.72 2000
3469.27 1827
3469.83 1900
3470.39 2004
3470.94 2010
3471.50 1937
3472.05 2073
3472.61 2159
3473.16 2142
3473.72 2100
3474.27 2000
3474.83 1980
3475.39 2022
3475.94 1951
3476.50 1998
3477.05 2051
3477.61 1923
3478.17 2044
3478.72 2116
3479.28 2075
3479.84 2172
3480.39 2167
3480.95 2186
3481.50 2222
3482.06 2093
3482.62 2206
3483.17 2202
3483.73 2290
3484.29 2310
3484.84 2412
3485.40 2432
3485.96 2406
3486.51 2516
3487.07 2458
3487.63 2676
3488.18 3109
3488.74 3293
3489.30 3888
3489.86 4620
3490.41 5311
3490.97 5690
3491.53 6642
3492.08 7099
3492.64 7455
3493.20 7632
3493.76 7386
3494.31 7433
3494.87 6583
3495.43 5763
3495.99 5369
3496.54 4744
3497.10 4139
3497.66 3565
3498.22 3158
3498.78 3108
3499.33 3136
3499.89 2969
3500.45 3114
3501.01 3156
3501.56 3243
3502.12 3387
3502.68 3693
3503.24 3952
3503.80 4118
3504.36 4177
3504.91 4340
3505.47 4287
3506.03 4586
3506.59 4426
3507.15 4216
3507.71 4136
3508.26 3908
3508.82 3715
3509.38 3332
3509.94 3065
3510.50 3079
3511.06 2727
3511.62 2517
3512.18 2343
3512.73 2351
3513.29 2153
3513.85 2071
3514.41 2112
3514.97 1959
3515.53 1877
3516.09 1733
3516.65 1844
3517.21 2039
3517.77 1921
3518.33 1845
3518.88 2008
3519.44 1840
3520.00 1956
3520.56 2106
3521.12 2109
3521.68 2216
3522.24 2191
3522.80 2394
3523.36 2328
3523.92 2508
3524.48 2509
3525.04 2379
3525.60 2549
3526.16 2342
3526.72 2168
3527.28 2077
3527.84 2112
3528.40 1982
3528.96 1901
3529.52 1923
3530.08 1939
3530.64 1806
3531.20 1855
3531.76 1913
3532.32 1755
3532.88 1683
3533.44 1818
3534.00 1911
3534.57 1812
3535.13 1877
3535.69 1822
3536.25 1910
3536.81 1715
3537.37 1730
3537.93 1780
3538.49 1846
3539.05 1762
3539.61 1756
3540.17 1793
3540.74 1917
3541.30 1843
3541.86 1714
3542.42 1748
3542.98 1786
3543.54 1757
3544.10 1728
3544.66 1797
3545.23 1709
3545.79 1756
3546.35 1809
3546.91 1681
3547.47 1611
3548.03 1556
3548.60 1585
3549.16 1637
3549.72 1600
3550.28 1681
3550.84 1501
3551.41 1486
3551.97 1629
3552.53 1629
3553.09 1528
3553.65 1545
3554.22 1582
3554.78 1556
3555.34 1549
3555.90 1613
3556.46 1601
3557.03 1574
3557.59 1577
3558.15 1526
3558.71 1576
3559.28 1645
3559.84 1547
3560.40 1601
3560.97 1651
3561.53 1662
3562.09 1715
3562.65 1766
3563.22 1642
3563.78 1595
3564.34 1655
3564.91 1571
3565.47 1543
3566.03 1716
3566.60 1600
3567.16 1659
3567.72 1711
3568.28 1702
3568.85 1717
3569.41 1608
3569.98 1561
3570.54 1505
3571.10 1557
3571.67 1558
3572.23 1482
3572.79 1559
3573.36 1542
3573.92 1546
3574.48 1705
3575.05 1762
3575.61 1737
3576.18 1788
3576.74 1942
3577.30 1955
3577.87 1830
3578.43 1767
3579.00 1809
3579.56 1943
3580.12 1838
3580.69 1699
3581.25 1672
3581.82 1670
3582.38 1624
3582.95 1721
3583.51 1567
3584.08 1584
3584.64 1598
3585.20 1511
3585.77 1602
3586.33 1588
3586.90 1483
3587.46 1582
3588.03 1601
3588.59 1584
3589.16 1635
3589.72 1518
3590.29 1418
3590.85 1511
3591.42 1519
3591.98 1396
3592.55 1415
3593.11 1498
3593.68 1504
3594.24 1451
3594.81 1451
3595.38 1498
3595.94 1415
3596.51 1387
3597.07 1499
3597.64 1463
3598.20 1423
3598.77 1427
3599.34 1396
3599.90 1420
3600.47 1403
3601.03 1471
3601.60 1417
3602.16 1479
3602.73 1397
3603.30 1291
3603.86 1365
3604.43 1359
3605.00 1395
3605.56 1334
3606.13 1493
3606.69 1377
3607.26 1322
3607.83 1342
3608.39 1375
3608.96 1362
3609.53 1343
3610.09 1324
3610.66 1301
3611.23 1326
3611.79 1286
3612.36 1295
3612.93 1322
3613.49 1369
3614.06 1480
3614.63 1441
3615.19 1389
3615.76 1477
3616.33 1505
3616.90 1437
3617.46 1577
3618.03 1672
3618.60 1629
3619.16 1775
3619.73 1717
3620.30 1617
3620.87 1565
3621.43 1644
3622.00 1602
3622.57 1535
3623.14 1455
3623.70 1429
3624.27 1443
3624.84 1346
3625.41 1313
3625.98 1368
3626.54 1376
3627.11 1294
3627.68 1318
3628.25 1315
3628.82 1381
3629.38 1315
3629.95 1291
3630.52 1324
3631.09 1404
3631.66 1411
3632.22 1387
3632.79 1408
3633.36 1455
3633.93 1470
3634.50 1499
3635.07 1457
3635.64 1416
3636.20 1294
3636.77 1365
3637.34 1282
3637.91 1438
3638.48 1475
3639.05 1532
3639.62 1597
3640.19 1694
3640.76 1855
3641.32 1787
3641.89 1909
3642.46 1782
3643.03 1726
3643.60 1757
3644.17 1673
3644.74 1680
3645.31 1518
3645.88 1614
3646.45 1618
3647.02 1575
3647.59 1507
3648.16 1474
3648.73 1474
3649.30 1581
3649.87 1687
3650.44 1589
3651.01 1704
3651.57 1659
3652.14 1727
3652.71 1728
3653.28 1723
3653.85 1781
3654.42 1873
3654.99 1741
3655.57 1637
3656.14 1618
3656.71 1706
3657.28 1608
3657.85 1603
3658.42 1714
3658.99 1717
3659.56 1658
3660.13 1671
3660.70 1683
3661.27 1606
3661.84 1640
3662.41 1836
3662.98 1671
3663.55 1682
3664.12 1831
3664.69 1903
3665.26 1826
3665.84 1737
3666.41 1883
3666.98 2021
3667.55 1938
3668.12 1783
3668.69 1817
3669.26 1723
3669.83 1740
3670.40 1764
3670.98 1751
3671.55 1600
3672.12 1773
3672.69 1773
3673.26 1697
3673.83 1763
3674.41 1791
3674.98 1803
3675.55 1778
3676.12 1730
3676.69 1760
3677.26 1761
3677.84 1848
3678.41 1805
3678.98 1587
3679.55 1426
3680.12 1538
3680.70 1561
3681.27 1577
3681.84 1428
3682.41 1445
3682.99 1416
3683.56 1462
3684.13 1454
3684.70 1438
3685.27 1356
3685.85 1319
3686.42 1418
3686.99 1494
3687.57 1483
3688.14 1512
3688.71 1518
3689.28 1542
3689.86 1440
3690.43 1525
3691.00 1585
3691.58 1502
3692.15 1664
3692.72 1491
3693.29 1344
3693.87 1424
3694.44 1479
3695.01 1428
3695.59 1352
3696.16 1334
3696.73 1451
3697.31 1355
3697.88 1400
3698.45 1351
3699.03 1451
3699.60 1325
3700.17 1383
3700.75 1346
3701.32 1348
3701.90 1396
3702.47 1390
3703.04 1351
3703.62 1274
3704.19 1452
3704.77 1450
3705.34 1447
3705.91 1602
3706.49 1439
3707.06 1329
3707.64 1407
3708.21 1458
3708.78 1458
3709.36 1432
3709.93 1489
3710.51 1599
3711.08 1570
3711.66 1607
3712.23 1523
3712.81 1613
3713.38 1421
3713.96 1383
3714.53 1451
3715.11 1451
3715.68 1355
3716.25 1284
3716.83 1323
3717.40 1493
3717.98 1374
3718.55 1360
3719.13 1328
3719.71 1445
3720.28 1397
3720.86 1257
3721.43 1332
3722.01 1380
3722.58 1432
3723.16 1217
3723.73 1271
3724.31 1447
3724.88 1311
3725.46 1289
3726.03 1249
3726.61 1221
3727.19 1278
3727.76 1304
3728.34 1285
3728.91 1236
3729.49 1257
3730.07 1367
3730.64 1388
3731.22 1383
3731.79 1383
3732.37 1415
3732.95 1394
3733.52 1347
3734.10 1407
3734.67 1502
3735.25 1400
3735.83 1348
3736.40 1296
3736.98 1341
3737.56 1294
3738.13 1387
3738.71 1492
3739.29 1283
3739.86 1197
3740.44 1226
3741.02 1295
3741.59 1331
3742.17 1187
3742.75 1258
3743.32 1302
3743.90 1287
3744.48 1181
3745.06 1309
3745.63 1319
3746.21 1277
3746.79 1312
3747.36 1307
3747.94 1155
3748.52 1212
3749.10 1222
3749.67 1348
3750.25 1375
3750.83 1364
3751.41 1285
3751.98 1263
3752.56 1221
3753.14 1269
3753.72 1293
3754.30 1195
3754.87 1211
3755.45 1219
3756.03 1313
3756.61 1235
3757.19 1250
3757.76 1275
3758.34 1277
3758.92 1256
3759.50 1238
3760.08 1356
3760.65 1422
3761.23 1375
3761.81 1379
3762.39 1376
3762.97 1468
3763.55 1399
3764.13 1373
3764.70 1320
3765.28 1274
3765.86 1333
3766.44 1391
3767.02 1371
3767.60 1317
3768.18 1295
3768.76 1290
3769.33 1447
3769.91 1447
3770.49 1355
3771.07 1460
3771.65 1319
3772.23 1287
3772.81 1447
3773.39 1409
3773.97 1381
3774.55 1388
3775.13 1279
3775.71 1261
3776.29 1320
3776.87 1256
3777.45 1090
3778.02 1241
3778.60 1318
3779.18 1300
3779.76 1283
3780.34 1235
3780.92 1130
3781.50 1227
3782.08 1244
3782.66 1134
3783.24 1159
3783.82 1162
3784.40 1154
3784.98 1225
3785.56 1213
3786.14 1257
3786.72 1353
3787.31 1357
3787.89 1377
3788.47 1281
3789.05 1315
3789.63 1338
3790.21 1326
3790.79 1332
3791.37 1397
3791.95 1431
3792.53 1434
3793.11 1401
3793.69 1452
3794.27 1410
3794.85 1321
3795.43 1307
3796.02 1424
3796.60 1352
3797.18 1321
3797.76 1296
3798.34 1370
3798.92 1411
3799.50 1345
3800.08 1508
3800.67 1460
3801.25 1451
3801.83 1562
3802.41 1547
3802.99 1520
3803.57 1502
3804.16 1581
3804.74 1370
3805.32 1485
3805.90 1484
3806.48 1605
3807.06 1510
3807.65 1639
3808.23 1629
3808.81 1611
3809.39 1696
3809.97 1647
3810.56 1569
3811.14 1514
3811.72 1653
3812.30 1757
3812.89 1736
3813.47 1665
3814.05 1795
3814.63 1717
3815.21 1605
3815.80 1795
3816.38 1795
3816.96 1702
3817.55 1718
3818.13 1676
3818.71 1506
3819.29 1416
3819.88 1392
3820.46 1339
3821.04 1403
3821.63 1398
3822.21 1303
3822.79 1362
3823.37 1382
3823.96 1344
3824.54 1366
3825.12 1381
3825.71 1327
3826.29 1346
3826.87 1333
3827.46 1256
3828.04 1262
3828.62 1278
3829.21 1276
3829.79 1247
3830.38 1239
3830.96 1175
3831.54 1262
3832.13 1326
3832.71 1332
3833.29 1304
3833.88 1204
3834.46 1246
3835.05 1261
3835.63 1260
3836.21 1122
3836.80 1222
3837.38 1322
3837.97 1172
3838.55 1259
3839.14 1319
3839.72 1193
3840.30 1143
3840.89 1183
3841.47 1146
3842.06 1158
3842.64 1137
3843.23 1236
3843.81 1165
3844.40 1147
3844.98 1176
3845.57 1236
3846.15 1312
3846.74 1400
3847.32 1340
3847.91 1222
3848.49 1251
3849.08 1235
3849.66 1338
3850.25 1395
3850.83 1245
3851.42 1277
3852.00 1244
3852.59 1273
3853.17 1268
3853.76 1213
3854.34 1284
3854.93 1276
3855.51 1297
3856.10 1257
3856.69 1228
3857.27 1188
3857.86 1271
3858.44 1250
3859.03 1268
3859.62 1235
3860.20 1327
3860.79 1392
3861.37 1438
3861.96 1433
3862.55 1491
3863.13 1491
3863.72 1430
3864.30 1453
3864.89 1472
3865.48 1465
3866.06 1446
3866.65 1393
3867.24 1506
3867.82 1570
3868.41 1563
3869.00 1400
3869.58 1402
3870.17 1400
3870.76 1367
3871.34 1343
3871.93 1414
3872.52 1329
3873.10 1334
3873.69 1364
3874.28 1346
3874.86 1310
3875.45 1306
3876.04 1253
3876.63 1361
3877.21 1348
3877.80 1322
3878.39 1263
3878.97 1337
3879.56 1368
3880.15 1304
3880.74 1162
3881.32 1196
3881.91 1216
3882.50 1164
3883.09 1190
3883.67 1081
3884.26 1163
3884.85 1214
3885.44 1302
3886.03 1294
3886.61 1286
3887.20 1432
3887.79 1466
3888.38 1450
3888.97 1484
3889.55 1439
3890.14 1439
3890.73 1574
3891.32 1706
3891.91 1613
3892.50 1543
3893.08 1624
3893.67 1601
3894.26 1407
3894.85 1488
3895.44 1454
3896.03 1330
3896.62 1277
3897.20 1293
3897.79 1334
3898.38 1244
3898.97 1265
3899.56 1405
3900.15 1325
3900.74 1288
3901.33 1309
3901.92 1200
3902.51 1213
3903.09 1232
3903.68 1305
3904.27 1285
3904.86 1341
3905.45 1351
3906.04 1341
3906.63 1425
3907.22 1358
3907.81 1376
3908.40 1410
3908.99 1361
3909.58 1301
3910.17 1342
3910.76 1327
3911.35 1239
3911.94 1168
3912.53 1226
3913.12 1202
3913.71 1251
3914.30 1243
3914.89 1219
3915.48 1156
3916.07 1156
3916.66 1254
3917.25 1258
3917.84 1303
3918.43 1199
3919.02 1148
3919.61 1256
3920.20 1131
3920.79 1222
3921.38 1212
3921.97 1218
3922.56 1178
3923.15 1251
3923.74 1315
3924.33 1267
3924.93 1146
3925.52 1227
3926.11 1191
3926.70 1198
3927.29 1261
3927.88 1221
3928.47 1155
3929.06 1173
3929.65 1122
3930.24 1151
3930.84 1148
3931.43 1149
3932.02 1098
3932.61 1144
3933.20 1194
3933.79 1103
3934.38 1089
3934.98 1183
3935.57 1093
3936.16 1144
3936.75 1210
3937.34 1307
3937.94 1176
3938.53 1192
3939.12 1200
3939.71 1233
3940.30 1411
3940.89 1248
3941.49 1230
3942.08 1348
3942.67 1249
3943.26 1223
3943.86 1208
3944.45 1202
3945.04 1248
3945.63 1185
3946.23 1177
3946.82 1233
3947.41 1159
3948.00 1161
3948.60 1142
3949.19 1164
3949.78 1245
3950.37 1295
3950.97 1283
3951.56 1267
3952.15 1273
3952.74 1208
3953.34 1302
3953.93 1345
3954.52 1202
3955.12 1238
3955.71 1316
3956.30 1339
3956.90 1390
3957.49 1329
3958.08 1330
3958.68 1488
3959.27 1451
3959.86 1393
3960.46 1351
3961.05 1370
3961.64 1423
3962.24 1301
3962.83 1292
3963.43 1292
3964.02 1413
3964.61 1383
3965.21 1236
3965.80 1315
3966.39 1444
3966.99 1425
3967.58 1429
3968.18 1542
3968.77 1415
3969.36 1411
3969.96 1408
3970.55 1330
3971.15 1342
3971.74 1418
3972.34 1370
3972.93 1352
3973.53 1440
3974.12 1397
3974.71 1492
3975.31 1640
3975.90 1666
3976.50 1629
3977.09 1703
3977.69 1771
3978.28 1703
3978.88 1593
3979.47 1675
3980.07 1566
3980.66 1597
3981.26 1529
3981.85 1432
3982.45 1249
3983.04 1332
3983.64 1363
3984.23 1419
3984.83 1433
3985.42 1442
3986.02 1486
3986.62 1501
3987.21 1405
3987.81 1486
3988.40 1436
3989.00 1372
3989.59 1384
3990.19 1465
3990.78 1392
3991.38 1413
3991.98 1397
3992.57 1468
3993.17 1377
3993.76 1409
3994.36 1652
3994.96 1587
3995.55 1528
3996.15 1533
3996.74 1589
3997.34 1557
3997.94 1642
3998.53 1564
3999.13 1535
3999.73 1518
4000.32 1450
4000.92 1417
4001.52 1362
4002.11 1403
4002.71 1422
4003.31 1375
4003.90 1352
4004.50 1312
4005.10 1349
4005.69 1353
4006.29 1236
4006.89 1440
4007.48 1513
4008.08 1457
4008.68 1312
4009.28 1264
4009.87 1316
4010.47 1365
4011.07 1337
4011.66 1325
4012.26 1229
4012.86 1221
4013.46 1355
4014.05 1364
4014.65 1351
4015.25 1323
4015.85 1432
4016.45 1272
4017.04 1315
4017.64 1386
4018.24 1410
4018.84 1432
4019.43 1367
4020.03 1408
4020.63 1314
4021.23 1307
4021.83 1325
4022.42 1272
4023.02 1246
4023.62 1265
4024.22 1187
4024.82 1268
4025.42 1348
4026.01 1265
4026.61 1360
4027.21 1328
4027.81 1280
4028.41 1402
4029.01 1451
4029.61 1401
4030.20 1301
4030.80 1360
4031.40 1359
4032.00 1530
4032.60 1616
4033.20 1616
4033.80 1706
4034.40 1641
4035.00 1735
4035.59 1763
4036.19 1602
4036.79 1561
4037.39 1497
4037.99 1532
4038.59 1450
4039.19 1285
4039.79 1316
4040.39 1375
4040.99 1202
4041.59 1190
4042.19 1218
4042.79 1197
4043.39 1252
4043.99 1202
4044.59 1291
4045.19 1276
4045.79 1273
4046.39 1234
4046.99 1366
4047.59 1327
4048.19 1258
4048.79 1187
4049.39 1273
4049.99 1330
4050.59 1379
4051.19 1302
4051.79 1355
4052.39 1340
4052.99 1267
4053.59 1287
4054.19 1206
4054.79 1179
4055.39 1347
4055.99 1405
4056.59 1309
4057.19 1329
4057.79 1324
4058.39 1268
4059.00 1175
4059.60 1216
4060.20 1171
4060.80 1111
4061.40 1100
4062.00 1194
4062.60 1188
4063.20 1160
4063.80 1204
4064.40 1229
4065.01 1162
4065.61 1037
4066.21 1111
4066.81 1100
4067.41 1096
4068.01 1146
4068.61 1065
4069.22 1048
4069.82 1147
4070.42 1250
4071.02 1133
4071.62 1075
4072.23 1100
4072.83 1023
4073.43 1035
4074.03 962
4074.63 1096
4075.23 1100
4075.84 1115
4076.44 1152
4077.04 1109
4077.64 1065
4078.25 1175
4078.85 1219
4079.45 1146
4080.05 1170
4080.66 1220
4081.26 1126
4081.86 1178
4082.46 1167
4083.07 1169
4083.67 1159
4084.27 1139
4084.87 1149
4085.48 1057
4086.08 1123
4086.68 1081
4087.29 1077
4087.89 1145
4088.49 1102
4089.09 1042
4089.70 1148
4090.30 1202
4090.90 1123
4091.51 1096
4092.11 1107
4092.71 1169
4093.32 1205
4093.92 1242
4094.52 1169
4095.13 1064
4095.73 1109
4096.34 1144
4096.94 1177
4097.54 1151
4098.15 1232
4098.75 1195
4099.35 1061
4099.96 1071
4100.56 1110
4101.17 1144
4101.77 1104
4102.37 1130
4102.98 1142
4103.58 1050
4104.19 1144
4104.79 1171
4105.39 1198
4106.00 1105
4106.60 1152
4107.21 1164
4107.81 1147
4108.42 1154
4109.02 1152
4109.63 1226
4110.23 1136
4110.84 1137
4111.44 1079
4112.04 1105
4112.65 1027
4113.25 1151
4113.86 1127
4114.46 1044
4115.07 1063
4115.67 1241
4116.28 1227
4116.88 1102
4117.49 1063
4118.09 1219
4118.70 1184
4119.31 1119
4119.91 1203
4120.52 1128
4121.12 1146
4121.73 1160
4122.33 1099
4122.94 1045
4123.54 1039
4124.15 1095
4124.76 1167
4125.36 1112
4125.97 1150
4126.57 1081
4127.18 1104
4127.78 1129
4128.39 1147
4129.00 1136
4129.60 1185
4130.21 1110
4130.81 1128
4131.42 1087
4132.03 1057
4132.63 1182
4133.24 1114
4133.85 1249
4134.45 1241
4135.06 1226
4135.67 1248
4136.27 1182
4136.88 1219
4137.49 1176
4138.09 1299
4138.70 1442
4139.31 1417
4139.91 1354
4140.52 1323
4141.13 1387
4141.73 1458
4142.34 1399
4142.95 1377
4143.55 1273
4144.16 1273
4144.77 1265
4145.38 1362
4145.98 1405
4146.59 1346
4147.20 1328
4147.81 1317
4148.41 1235
4149.02 1182
4149.63 1135
4150.24 1115
4150.84 1152
4151.45 1152
4152.06 1131
4152.67 1060
4153.27 1167
4153.88 1216
4154.49 1133
4155.10 1114
4155.71 1174
4156.31 1105
4156.92 1164
4157.53 1255
4158.14 1240
4158.75 1227
4159.35 1237
4159.96 1313
4160.57 1267
4161.18 1218
4161.79 1205
4162.40 1273
4163.00 1279
4163.61 1248
4164.22 1154
4164.83 1253
4165.44 1307
4166.05 1218
4166.66 1190
4167.27 1241
4167.87 1206
4168.48 1223
4169.09 1366
4169.70 1344
4170.31 1337
4170.92 1265
4171.53 1251
4172.14 1218
4172.75 1280
4173.36 1365
4173.97 1287
4174.58 1165
4175.18 1280
4175.79 1256
4176.40 1282
4177.01 1369
4177.62 1359
4178.23 1231
4178.84 1298
4179.45 1306
4180.06 1200
4180.67 1218
4181.28 1138
4181.89 1180
4182.50 1175
4183.11 1270
4183.72 1260
4184.33 1246
4184.94 1187
4185.55 1128
4186.16 1168
4186.77 1077
4187.38 1059
4187.99 1120
4188.60 1144
4189.21 1112
4189.82 1159
4190.43 1168
4191.04 1206
4191.66 1169
4192.27 1189
4192.88 1201
4193.49 1159
4194.10 1145
4194.71 1184
4195.32 1273
4195.93 1291
4196.54 1294
4197.15 1154
4197.76 1254
4198.38 1163
4198.99 1190
4199.60 1325
4200.21 1234
4200.82 1239
4201.43 1201
4202.04 1154
4202.65 1194
4203.27 1221
4203.88 1238
4204.49 1166
4205.10 1190
4205.71 1178
4206.32 1109
4206.94 1228
4207.55 1190
4208.16 1171
4208.77 1157
4209.38 1256
4209.99 1194
4210.61 1121
4211.22 1176
4211.83 1174
4212.44 1175
4213.06 1236
4213.67 1157
4214.28 1162
4214.89 1258
4215.50 1179
4216.12 1260
4216.73 1328
4217.34 1235
4217.95 1212
4218.57 1348
4219.18 1192
4219.79 1258
4220.40 1325
4221.02 1346
4221.63 1402
4222.24 1365
4222.86 1258
4223.47 1317
4224.08 1353
4224.69 1399
4225.31 1516
4225.92 1410
4226.53 1378
4227.15 1411
4227.76 1311
4228.37 1334
4228.99 1413
4229.60 1414
4230.21 1434
4230.83 1495
4231.44 1604
4232.05 1693
4232.67 1832
4233.28 1968
4233.90 2098
4234.51 2258
4235.12 2263
4235.74 2334
4236.35 2330
4236.96 2252
4237.58 2053
4238.19 2050
4238.81 2040
4239.42 1743
4240.03 1547
4240.65 1543
4241.26 1410
4241.88 1353
4242.49 1370
4243.11 1385
4243.72 1380
4244.33 1449
4244.95 1438
4245.56 1342
4246.18 1336
4246.79 1385
4247.41 1400
4248.02 1391
4248.64 1345
4249.25 1349
4249.87 1426
4250.48 1250
4251.10 1344
4251.71 1275
4252.33 1256
4252.94 1252
4253.56 1227
4254.17 1171
4254.79 1330
4255.40 1286
4256.02 1168
4256.63 1143
4257.25 1183
4257.86 1208
4258.48 1269
4259.09 1240
4259.71 1189
4260.33 1248
4260.94 1196
4261.56 1052
4262.17 1173
4262.79 1253
4263.40 1281
4264.02 1309
4264.64 1266
4265.25 1402
4265.87 1333
4266.48 1327
4267.10 1481
4267.72 1421
4268.33 1398
4268.95 1385
4269.57 1467
4270.18 1492
4270.80 1502
4271.41 1404
4272.03 1427
4272.65 1366
4273.26 1261
4273.88 1244
4274.50 1175
4275.11 1243
4275.73 1333
4276.35 1399
4276.96 1369
4277.58 1337
4278.20 1274
4278.81 1288
4279.43 1401
4280.05 1378
4280.67 1346
4281.28 1305
4281.90 1375
4282.52 1196
4283.13 1299
4283.75 1173
4284.37 1131
4284.99 1183
4285.60 1161
4286.22 1232
4286.84 1177
4287.46 1200
4288.07 1167
4288.69 1083
4289.31 1101
4289.93 1115
4290.55 1163
4291.16 1198
4291.78 1162
4292.40 1187
4293.02 1129
4293.63 1104
4294.25 1163
4294.87 1190
4295.49 1194
4296.11 1143
4296.73 1146
4297.34 1137
4297.96 1145
4298.58 1171
4299.20 1246
4299.82 1274
4300.44 1173
4301.05 1262
4301.67 1239
4302.29 1320
4302.91 1217
4303.53 1217
4304.15 1170
4304.77 1243
4305.39 1199
4306.00 1224
4306.62 1355
4307.24 1210
4307.86 1154
4308.48 1186
4309.10 1221
4309.72 1301
4310.34 1225
4310.96 1256
4311.58 1332
4312.20 1339
4312.82 1301
4313.43 1290
4314.05 1256
4314.67 1166
4315.29 1265
4315.91 1211
4316.53 1263
4317.15 1242
4317.77 1252
4318.39 1358
4319.01 1195
4319.63 1159
4320.25 1239
4320.87 1280
4321.49 1327
4322.11 1370
4322.73 1291
4323.35 1257
4323.97 1299
4324.59 1339
4325.21 1444
4325.83 1536
4326.45 1583
4327.07 1422
4327.69 1399
4328.31 1442
4328.94 1553
4329.56 1562
4330.18 1483
4330.80 1385
4331.42 1524
4332.04 1574
4332.66 1577
4333.28 1726
4333.90 1811
4334.52 1846
4335.14 2097
4335.76 2199
4336.39 2454
4337.01 2707
4337.63 2695
4338.25 2799
4338.87 2722
4339.49 2692
4340.11 2574
4340.73 2467
4341.36 2378
4341.98 2305
4342.60 2358
4343.22 2523
4343.84 2763
4344.46 2860
4345.08 3018
4345.71 3347
4346.33 3930
4346.95 4082
4347.57 3941
4348.19 4111
4348.82 3863
4349.44 3617
4350.06 3326
4350.68 2848
4351.30 2438
4351.93 2170
4352.55 2081
4353.17 2094
4353.79 1828
4354.42 1712
4355.04 1696
4355.66 1655
4356.28 1621
4356.91 1639
4357.53 1761
4358.15 1703
4358.77 1669
4359.40 1666
4360.02 1649
4360.64 1736
4361.26 1598
4361.89 1656
4362.51 1626
4363.13 1591
4363.76 1493
4364.38 1612
4365.00 1579
4365.63 1538
4366.25 1544
4366.87 1620
4367.50 1528
4368.12 1563
4368.74 1560
4369.37 1475
4369.99 1436
4370.61 1432
4371.24 1467
4371.86 1524
4372.48 1361
4373.11 1262
4373.73 1323
4374.36 1437
4374.98 1422
4375.60 1384
4376.23 1506
4376.85 1458
4377.48 1487
4378.10 1574
4378.72 1553
4379.35 1475
4379.97 1452
4380.60 1570
4381.22 1555
4381.84 1557
4382.47 1511
4383.09 1402
4383.72 1426
4384.34 1394
4384.97 1303
4385.59 1279
4386.22 1345
4386.84 1409
4387.47 1330
4388.09 1213
4388.72 1190
4389.34 1179
4389.96 1158
4390.59 1209
4391.21 1190
4391.84 1226
4392.47 1127
4393.09 1094
4393.72 1149
4394.34 1159
4394.97 1363
4395.59 1228
4396.22 1172
4396.84 1222
4397.47 1243
4398.09 1181
4398.72 1251
4399.34 1233
4399.97 1212
4400.60 1126
4401.22 1118
4401.85 1170
4402.47 1131
4403.10 1222
4403.72 1185
4404.35 1232
4404.98 1225
4405.60 1282
4406.23 1239
4406.85 1159
4407.48 1225
4408.11 1323
4408.73 1322
4409.36 1315
4409.99 1274
4410.61 1198
4411.24 1204
4411.87 1312
4412.49 1364
4413.12 1233
4413.74 1193
4414.37 1270
4415.00 1239
4415.62 1189
4416.25 1215
4416.88 1254
4417.51 1181
4418.13 1208
4418.76 1251
4419.39 1136
4420.01 1150
4420.64 1252
4421.27 1149
4421.89 1102
4422.52 1134
4423.15 1243
4423.78 1164
4424.40 1132
4425.03 1259
4425.66 1225
4426.29 1150
4426.91 1137
4427.54 1077
4428.17 1155
4428.80 1235
4429.42 1135
4430.05 1166
4430.68 1123
4431.31 1151
4431.94 1257
4432.56 1264
4433.19 1175
4433.82 1198
4434.45 1132
4435.08 1204
4435.70 1241
4436.33 1292
4436.96 1304
4437.59 1241
4438.22 1251
4438.85 1175
4439.47 1232
4440.10 1284
4440.73 1213
4441.36 1110
4441.99 1233
4442.62 1177
4443.25 1323
4443.87 1222
4444.50 1286
4445.13 1357
4445.76 1321
4446.39 1317
4447.02 1315
4447.65 1354
4448.28 1373
4448.91 1404
4449.54 1357
4450.16 1296
4450.79 1344
4451.42 1340
4452.05 1368
4452.68 1406
4453.31 1415
4453.94 1449
4454.57 1519
4455.20 1335
4455.83 1417
4456.46 1526
4457.09 1649
4457.72 1515
4458.35 1566
4458.98 1546
4459.61 1433
4460.24 1412
4460.87 1481
4461.50 1417
4462.13 1267
4462.76 1249
4463.39 1283
4464.02 1258
4464.65 1207
4465.28 1290
4465.91 1248
4466.54 1238
4467.17 1147
4467.80 1126
4468.43 1136
4469.06 1072
4469.69 1001
4470.32 1036
4470.95 1163
4471.58 1175
4472.21 1123
4472.85 1074
4473.48 1021
4474.11 1144
4474.74 1156
4475.37 1131
4476.00 1121
4476.63 1126
4477.26 1201
4477.89 1170
4478.52 1124
4479.16 1135
4479.79 1162
4480.42 1187
4481.05 1227
4481.68 1123
4482.31 1220
4482.94 1179
4483.58 1131
4484.21 1201
4484.84 1128
4485.47 1218
4486.10 1262
4486.73 1240
4487.37 1303
4488.00 1322
4488.63 1259
4489.26 1331
4489.89 1240
4490.53 1230
4491.16 1289
4491.79 1263
4492.42 1123
4493.05 1173
4493.69 1199
4494.32 1226
4494.95 1200
4495.58 1270
4496.22 1277
4496.85 1375
4497.48 1352
4498.11 1309
4498.75 1423
4499.38 1519
4500.01 1481
4500.64 1639
4501.28 1777
4501.91 1620
4502.54 1685
4503.18 1692
4503.81 1606
4504.44 1618
4505.07 1517
4505.71 1505
4506.34 1482
4506.97 1355
4507.61 1342
4508.24 1422
4508.87 1370
4509.51 1378
4510.14 1280
4510.77 1265
4511.41 1196
4512.04 1176
4512.68 1264
4513.31 1230
4513.94 1204
4514.58 1143
4515.21 1247
4515.84 1324
4516.48 1127
4517.11 1179
4517.75 1198
4518.38 1168
4519.01 1265
4519.65 1197
4520.28 1194
4520.92 1139
4521.55 1231
4522.18 1228
4522.82 1201
4523.45 1159
4524.09 1115
4524.72 1171
4525.36 1128
4525.99 1103
4526.63 1130
4527.26 1100
4527.90 1188
4528.53 1219
4529.16 1321
4529.80 1238
4530.43 1314
4531.07 1401
4531.70 1330
4532.34 1335
4532.97 1309
4533.61 1321
4534.24 1267
4534.88 1263
4535.51 1189
4536.15 1282
4536.79 1159
4537.42 1155
4538.06 1239
4538.69 1132
4539.33 1133
4539.96 1166
4540.60 1094
4541.23 1118
4541.87 1149
4542.50 1071
4543.14 1023
4543.78 1022
4544.41 958
4545.05 1099
4545.68 1069
4546.32 1062
4546.96 1029
4547.59 1067
4548.23 1075
4548.86 1047
4549.50 1074
4550.14 1108
4550.77 1047
4551.41 1060
4552.05 1049
4552.68 988
4553.32 1057
4553.96 1061
4554.59 1121
4555.23 1085
4555.86 1017
4556.50 1183
4557.14 1193
4557.78 1148
4558.41 1103
4559.05 1070
4559.69 1074
4560.32 1089
4560.96 1027
4561.60 1023
4562.23 1103
4562.87 1072
4563.51 1071
4564.15 1068
4564.78 1103
4565.42 1166
4566.06 1079
4566.69 1092
4567.33 1120
4567.97 1129
4568.61 1127
4569.24 1067
4569.88 1091
4570.52 1137
4571.16 1042
4571.80 1101
4572.43 985
4573.07 1001
4573.71 1007
4574.35 1000
4574.98 1054
4575.62 1120
4576.26 1033
4576.90 995
4577.54 1038
4578.18 1137
4578.81 1044
4579.45 1146
4580.09 1158
4580.73 1188
4581.37 1065
4582.01 1039
4582.64 1135
4583.28 1235
4583.92 1167
4584.56 1143
4585.20 1125
4585.84 1247
4586.48 1268
4587.11 1187
4587.75 1338
4588.39 1442
4589.03 1472
4589.67 1481
4590.31 1637
4590.95 1925
4591.59 1977
4592.23 2001
4592.87 2055
4593.51 1871
4594.14 2007
4594.78 1810
4595.42 1713
4596.06 1566
4596.70 1531
4597.34 1412
4597.98 1297
4598.62 1346
4599.26 1435
4599.90 1409
4600.54 1216
4601.18 1390
4601.82 1527
4602.46 1395
4603.10 1462
4603.74 1421
4604.38 1388
4605.02 1391
4605.66 1387
4606.30 1372
4606.94 1415
4607.58 1306
4608.22 1219
4608.86 1244
4609.50 1253
4610.14 1301
4610.78 1385
4611.42 1223
4612.06 1230
4612.70 1274
4613.34 1272
4613.99 1309
4614.63 1188
4615.27 1189
4615.91 1134
4616.55 1185
4617.19 1118
4617.83 1140
4618.47 1101
4619.11 1085
4619.75 1108
4620.39 1085
4621.04 1122
4621.68 1006
4622.32 1036
4622.96 1076
4623.60 1127
4624.24 1142
4624.88 1066
4625.53 1056
4626.17 1093
4626.81 1071
4627.45 1095
4628.09 1233
4628.73 1144
4629.38 1182
4630.02 1145
4630.66 1213
4631.30 1357
4631.94 1349
4632.58 1217
4633.23 1225
4633.87 1258
4634.51 1134
4635.15 1261
4635.80 1202
4636.44 1215
4637.08 1169
4637.72 1112
4638.36 1203
4639.01 1125
4639.65 1162
4640.29 1231
4640.93 1185
4641.58 1156
4642.22 1126
4642.86 1169
4643.51 1191
4644.15 1210
4644.79 1090
4645.43 1115
4646.08 1080
4646.72 1121
4647.36 1180
4648.01 1150
4648.65 1166
4649.29 1087
4649.94 1182
4650.58 1141
4651.22 1180
4651.87 1144
4652.51 1243
4653.15 1184
4653.80 1016
4654.44 1128
4655.08 1024
4655.73 1066
4656.37 1009
4657.01 1042
4657.66 1092
4658.30 1089
4658.94 1053
4659.59 1145
4660.23 1198
4660.88 1100
4661.52 1075
4662.16 1030
4662.81 1126
4663.45 1068
4664.10 997
4664.74 1046
4665.39 1014
4666.03 1030
4666.67 1073
4667.32 1060
4667.96 973
4668.61 1088
4669.25 1131
4669.90 1037
4670.54 1027
4671.19 1024
4671.83 983
4672.47 1018
4673.12 1010
4673.76 1011
4674.41 1036
4675.05 1003
4675.70 1017
4676.34 1009
4676.99 989
4677.63 1032
4678.28 994
4678.92 1029
4679.57 1064
4680.22 1161
4680.86 1067
4681.51 1155
4682.15 1088
4682.80 1032
4683.44 1021
4684.09 1103
4684.73 1064
4685.38 1022
4686.03 1061
4686.67 972
4687.32 1029
4687.96 1081
4688.61 1010
4689.25 1176
4689.90 1193
4690.55 1062
4691.19 1130
4691.84 1111
4692.48 1101
4693.13 1151
4693.78 1086
4694.42 1079
4695.07 1201
4695.72 1159
4696.36 1178
4697.01 1400
4697.65 1384
4698.30 1481
4698.95 1527
4699.59 1599
4700.24 1619
4700.89 1543
4701.53 1566
4702.18 1433
4702.83 1318
4703.48 1372
4704.12 1387
4704.77 1175
4705.42 1146
4706.06 1334
4706.71 1300
4707.36 1318
4708.00 1300
4708.65 1239
4709.30 1216
4709.95 1214
4710.59 1221
4711.24 1225
4711.89 1218
4712.54 1164
4713.18 1222
4713.83 1237
4714.48 1101
4715.13 1279
4715.77 1211
4716.42 1091
4717.07 1129
4717.72 1221
4718.37 1251
4719.01 1181
4719.66 1205
4720.31 1197
4720.96 1167
4721.61 1239
4722.25 1196
4722.90 1211
4723.55 1203
4724.20 1216
4724.85 1125
4725.50 1247
4726.14 1407
4726.79 1444
4727.44 1304
4728.09 1375
4728.74 1437
4729.39 1271
4730.04 1230
4730.68 1221
4731.33 1164
4731.98 1157
4732.63 1228
4733.28 1152
4733.93 1194
4734.58 1267
4735.23 1051
4735.88 1128
4736.53 1201
4737.17 1173
4737.82 1153
4738.47 1081
4739.12 1068
4739.77 1163
4740.42 1128
4741.07 1150
4741.72 1091
4742.37 1159
4743.02 1179
4743.67 1242
4744.32 1202
4744.97 1074
4745.62 1164
4746.27 1193
4746.92 1280
4747.57 1238
4748.22 1185
4748.87 1252
4749.52 1294
4750.17 1326
4750.82 1402
4751.47 1361
4752.12 1496
4752.77 1479
4753.42 1453
4754.07 1551
4754.72 1420
4755.37 1394
4756.02 1448
4756.67 1360
4757.32 1294
4757.97 1275
4758.62 1170
4759.27 1062
4759.93 1175
4760.58 1092
4761.23 1150
4761.88 1073
4762.53 1096
4763.18 1090
4763.83 1102
4764.48 1088
4765.13 1105
4765.78 1144
4766.44 1152
4767.09 1337
4767.74 1202
4768.39 1274
4769.04 1173
4769.69 1098
4770.34 1099
4770.99 1045
4771.65 1200
4772.30 1163
4772.95 1094
4773.60 1083
4774.25 1219
4774.91 1117
4775.56 1067
4776.21 1119
4776.86 1087
4777.51 1155
4778.16 1182
4778.82 1102
4779.47 1175
4780.12 1175
4780.77 1208
4781.43 1232
4782.08 1060
4782.73 1065
4783.38 1207
4784.03 1106
4784.69 1074
4785.34 1183
4785.99 1176
4786.64 1114
4787.30 1089
4787.95 1055
4788.60 1124
4789.26 1124
4789.91 1158
4790.56 1165
4791.21 1219
4791.87 1201
4792.52 1145
4793.17 1127
4793.83 1180
4794.48 1154
4795.13 1122
4795.79 1102
4796.44 1150
4797.09 1229
4797.75 1081
4798.40 1102
4799.05 1123
4799.71 1148
4800.36 1281
4801.01 1262
4801.67 1102
4802.32 1050
4802.97 1123
4803.63 1130
4804.28 1147
4804.94 1210
4805.59 1284
4806.24 1179
4806.90 1201
4807.55 1186
4808.21 1178
4808.86 1200
4809.51 1080
4810.17 1188
4810.82 1208
4811.48 1286
4812.13 1294
4812.79 1218
4813.44 1181
4814.09 1229
4814.75 1226
4815.40 1202
4816.06 1188
4816.71 1335
4817.37 1352
4818.02 1258
4818.68 1237
4819.33 1276
4819.99 1218
4820.64 1334
4821.30 1426
4821.95 1348
4822.61 1377
4823.26 1387
4823.92 1429
4824.57 1411
4825.23 1398
4825.88 1432
4826.54 1449
4827.19 1456
4827.85 1445
4828.50 1535
4829.16 1612
4829.81 1494
4830.47 1472
4831.13 1434
4831.78 1527
4832.44 1510
4833.09 1529
4833.75 1634
4834.40 1634
4835.06 1595
4835.72 1733
4836.37 1765
4837.03 1805
4837.68 1738
4838.34 1717
4839.00 1840
4839.65 1810
4840.31 1960
4840.97 1834
4841.62 1894
4842.28 1982
4842.93 2058
4843.59 2001
4844.25 2027
4844.90 2024
4845.56 1995
4846.22 2261
4846.87 2259
4847.53 2486
4848.19 2715
4848.84 2963
4849.50 3051
4850.16 3304
4850.82 3335
4851.47 3264
4852.13 3235
4852.79 3177
4853.44 3197
4854.10 3002
4854.76 3016
4855.42 2729
4856.07 2795
4856.73 2938
4857.39 2985
4858.04 3332
4858.70 3423
4859.36 3213
4860.02 3354
4860.67 3323
4861.33 3102
4861.99 3014
4862.65 2992
4863.31 2923
4863.96 2865
4864.62 2981
4865.28 3113
4865.94 2877
4866.60 2918
4867.25 2966
4867.91 2815
4868.57 2845
4869.23 2900
4869.89 2808
4870.54 2502
4871.20 2534
4871.86 2262
4872.52 2262
4873.18 2450
4873.84 2420
4874.50 2312
4875.15 2318
4875.81 2198
4876.47 2236
4877.13 2327
4877.79 2419
4878.45 2411
4879.11 2642
4879.77 2658
4880.42 2444
4881.08 2308
4881.74 2420
4882.40 2442
4883.06 2325
4883.72 2183
4884.38 2113
4885.04 2209
4885.70 2171
4886.36 1939
4887.02 1971
4887.68 1976
4888.34 2000
4889.00 2090
4889.65 2130
4890.31 2198
4890.97 2474
4891.63 2318
4892.29 2232
4892.95 2035
4893.61 1929
4894.27 1936
4894.93 1857
4895.59 1898
4896.25 1836
4896.91 1956
4897.57 1951
4898.23 1980
4898.89 2008
4899.55 2128
4900.21 1904
4900.87 1943
4901.54 1885
4902.20 1780
4902.86 1788
4903.52 1771
4904.18 1739
4904.84 1708
4905.50 1693
4906.16 1671
4906.82 1498
4907.48 1576
4908.14 1570
4908.80 1570
4909.46 1608
4910.12 1474
4910.79 1485
4911.45 1530
4912.11 1470
4912.77 1379
4913.43 1553
4914.09 1427
4914.75 1381
4915.41 1401
4916.07 1357
4916.74 1385
4917.40 1462
4918.06 1363
4918.72 1305
4919.38 1260
4920.04 1360
4920.71 1308
4921.37 1234
4922.03 1402
4922.69 1457
4923.35 1398
4924.01 1294
4924.68 1229
4925.34 1289
4926.00 1341
4926.66 1285
4927.33 1258
4927.99 1387
4928.65 1325
4929.31 1295
4929.97 1342
4930.64 1408
4931.30 1381
4931.96 1418
4932.62 1309
4933.29 1395
4933.95 1443
4934.61 1318
4935.27 1230
4935.94 1312
4936.60 1316
4937.26 1286
4937.93 1211
4938.59 1153
4939.25 1209
4939.91 1304
4940.58 1238
4941.24 1212
4941.90 1190
4942.57 1154
4943.23 1144
4943.89 1246
4944.56 1230
4945.22 1123
4945.88 1115
4946.55 1222
4947.21 1144
4947.87 1167
4948.54 1065
4949.20 1109
4949.86 1221
4950.53 1274
4951.19 1082
4951.86 1159
4952.52 1239
4953.18 1187
4953.85 1119
4954.51 1095
4955.17 1086
4955.84 1100
4956.50 1104
4957.17 1062
4957.83 1205
4958.50 1182
4959.16 1268
4959.82 1276
4960.49 1355
4961.15 1342
4961.82 1429
4962.48 1491
4963.15 1495
4963.81 1462
4964.48 1597
4965.14 1571
4965.81 1520
4966.47 1520
4967.13 1438
4967.80 1377
4968.46 1306
4969.13 1244
4969.79 1238
4970.46 1204
4971.12 1246
4971.79 1337
4972.45 1169
4973.12 1179
4973.79 1290
4974.45 1321
4975.12 1268
4975.78 1263
4976.45 1335
4977.11 1279
4977.78 1276
4978.44 1282
4979.11 1316
4979.77 1318
4980.44 1354
4981.11 1348
4981.77 1257
4982.44 1167
4983.10 1190
4983.77 1237
4984.44 1201
4985.10 1137
4985.77 1173
4986.43 1252
4987.10 1358
4987.77 1281
4988.43 1198
4989.10 1284
4989.76 1255
4990.43 1290
4991.10 1335
4991.76 1272
4992.43 1246
4993.10 1360
4993.76 1173
4994.43 1238
4995.10 1234
4995.76 1210
4996.43 1136
4997.10 1107
4997.76 1083
4998.43 1044
4999.10 1120
4999.76 981
5000.43 1002
5001.10 1041
5001.77 1065
5002.43 1077
5003.10 1054
5003.77 1009
5004.43 1137
5005.10 1045
5005.77 1042
5006.44 1044
5007.10 1050
5007.77 1087
5008.44 1125
5009.11 1055
5009.77 1079
5010.44 1055
5011.11 976
5011.78 1016
5012.45 1061
5013.11 1076
5013.78 1022
5014.45 1014
5015.12 1048
5015.79 1110
5016.45 1037
5017.12 1087
5017.79 1027
5018.46 1045
5019.13 1018
5019.80 1014
5020.46 1082
5021.13 1121
5021.80 1085
5022.47 1061
5023.14 1161
5023.81 1150
5024.47 1155
5025.14 1128
5025.81 1050
5026.48 1210
5027.15 1123
5027.82 1102
5028.49 1149
5029.16 1005
5029.83 1027
5030.49 1045
5031.16 1097
5031.83 1078
5032.50 1025
5033.17 1022
5033.84 1007
5034.51 1018
5035.18 952
5035.85 958
5036.52 862
5037.19 955
5037.86 971
5038.53 971
5039.20 992
5039.87 1023
5040.54 961
5041.21 1006
5041.88 1050
5042.54 1040
5043.21 1002
5043.88 990
5044.55 1036
5045.22 1015
5045.89 1105
5046.56 999
5047.24 1022
5047.91 1050
5048.58 1034
5049.25 951
5049.92 1023
5050.59 1063
5051.26 1054
5051.93 1020
5052.60 995
5053.27 954
5053.94 990
5054.61 982
5055.28 921
5055.95 951
5056.62 975
5057.29 955
5057.96 893
5058.63 947
5059.31 863
5059.98 964
5060.65 941
5061.32 906
5061.99 979
5062.66 924
5063.33 990
5064.00 1018
5064.67 964
5065.35 996
5066.02 983
5066.69 963
5067.36 810
5068.03 912
5068.70 945
5069.38 945
5070.05 1019
5070.72 1009
5071.39 1042
5072.06 1000
5072.73 1057
5073.41 979
5074.08 972
5074.75 959
5075.42 1040
5076.09 1003
5076.77 986
5077.44 1088
5078.11 1150
5078.78 1256
5079.45 1331
5080.13 1243
5080.80 1187
5081.47 1145
5082.14 1165
5082.82 1127
5083.49 1120
5084.16 1047
5084.83 1067
5085.51 1010
5086.18 1084
5086.85 1035
5087.53 1024
5088.20 998
5088.87 1107
5089.54 1082
5090.22 1137
5090.89 1054
5091.56 1097
5092.24 1172
5092.91 1173
5093.58 1137
5094.26 1120
5094.93 1082
5095.60 1145
5096.28 1135
5096.95 1005
5097.62 996
5098.30 1060
5098.97 1043
5099.64 999
5100.32 1008
5100.99 1009
5101.67 997
5102.34 979
5103.01 1081
5103.69 1079
5104.36 1082
5105.04 1098
5105.71 1084
5106.38 1118
5107.06 1045
5107.73 1067
5108.41 927
5109.08 1040
5109.75 1090
5110.43 1043
5111.10 1069
5111.78 1088
5112.45 935
5113.13 953
5113.80 1072
5114.48 1016
5115.15 1002
5115.83 1006
5116.50 999
5117.17 1030
5117.85 1118
5118.52 1026
5119.20 1060
5119.87 1008
5120.55 1111
5121.22 1154
5121.90 1099
5122.57 1059
5123.25 1070
5123.93 1048
5124.60 1049
5125.28 1085
5125.95 1000
5126.63 991
5127.30 1009
5127.98 981
5128.65 1008
5129.33 990
5130.00 968
5130.68 1058
5131.36 1006
5132.03 981
5132.71 1024
5133.38 1032
5134.06 1040
5134.73 1007
5135.41 981
5136.09 1024
5136.76 983
5137.44 1013
5138.12 1053
5138.79 990
5139.47 1078
5140.14 961
5140.82 976
5141.50 1019
5142.17 1015
5142.85 1035
5143.53 969
5144.20 952
5144.88 985
5145.56 986
5146.23 949
5146.91 915
5147.59 979
5148.26 983
5148.94 930
5149.62 1037
5150.29 1037
5150.97 956
5151.65 944
5152.33 961
5153.00 956
5153.68 939
5154.36 950
5155.03 926
5155.71 992
5156.39 929
5157.07 988
5157.74 895
5158.42 903
5159.10 971
5159.78 880
5160.45 839
5161.13 881
5161.81 938
5162.49 1014
5163.17 981
5163.84 906
5164.52 952
5165.20 973
5165.88 917
5166.55 971
5167.23 1004
5167.91 1002
5168.59 1005
5169.27 944
5169.95 919
5170.62 923
5171.30 861
5171.98 903
5172.66 917
5173.34 882
5174.02 886
5174.69 935
5175.37 956
5176.05 869
5176.73 966
5177.41 951
5178.09 959
5178.77 1053
5179.45 952
5180.13 1015
5180.80 1063
5181.48 1095
5182.16 1021
5182.84 1015
5183.52 949
5184.20 903
5184.88 1013
5185.56 920
5186.24 866
5186.92 993
5187.60 942
5188.28 920
5188.96 841
5189.64 845
5190.31 961
5190.99 896
5191.67 871
5192.35 853
5193.03 889
5193.71 922
5194.39 892
5195.07 909
5195.75 896
5196.43 859
5197.11 883
5197.79 933
5198.47 882
5199.15 895
5199.83 848
5200.51 856
5201.19 872
5201.87 922
5202.56 930
5203.24 877
5203.92 893
5204.60 928
5205.28 920
5205.96 1003
5206.64 1021
5207.32 953
5208.00 919
5208.68 1010
5209.36 1043
5210.04 1029
5210.72 910
5211.40 955
5212.09 1024
5212.77 1061
5213.45 1033
5214.13 1049
5214.81 1058
5215.49 1107
5216.17 1046
5216.85 1028
5217.54 1058
5218.22 1166
5218.90 1179
5219.58 1024
5220.26 1045
5220.94 1064
5221.62 1063
5222.31 1111
5222.99 1160
5223.67 1071
5224.35 1077
5225.03 1067
5225.72 1043
5226.40 1041
5227.08 1002
5227.76 1029
5228.44 1011
5229.13 1039
5229.81 952
5230.49 1025
5231.17 1105
5231.86 978
5232.54 1003
5233.22 944
5233.90 1000
5234.58 1037
5235.27 1023
5235.95 1122
5236.63 1120
5237.32 1143
5238.00 1174
5238.68 1289
5239.36 1239
5240.05 1183
5240.73 1231
5241.41 1309
5242.10 1286
5242.78 1243
5243.46 1153
5244.14 1176
5244.83 1079
5245.51 1041
5246.19 1081
5246.88 985
5247.56 1050
5248.24 1132
5248.93 1098
5249.61 1121
5250.29 1117
5250.98 1199
5251.66 1242
5252.35 1200
5253.03 1217
5253.71 1194
5254.40 1184
5255.08 1140
5255.76 1147
5256.45 1129
5257.13 1110
5257.82 1061
5258.50 1028
5259.18 973
5259.87 1038
5260.55 1101
5261.24 1138
5261.92 1080
5262.61 1188
5263.29 1181
5263.97 1143
5264.66 1201
5265.34 1174
5266.03 1103
5266.71 1086
5267.40 1051
5268.08 1136
5268.77 1135
5269.45 1092
5270.14 1137
5270.82 1119
5271.51 1040
5272.19 1015
5272.88 1012
5273.56 1010
5274.25 1004
5274.93 1059
5275.62 1016
5276.30 1122
5276.99 1054
5277.67 1134
5278.36 996
5279.04 1011
5279.73 966
5280.41 1089
5281.10 1098
5281.79 1161
5282.47 1189
5283.16 1212
5283.84 1100
5284.53 1043
5285.21 1087
5285.90 1012
5286.59 1075
5287.27 994
5287.96 1002
5288.64 984
5289.33 1063
5290.02 956
5290.70 908
5291.39 900
5292.07 1010
5292.76 1056
5293.45 1005
5294.13 968
5294.82 991
5295.51 1040
5296.19 941
5296.88 993
5297.57 969
5298.25 1008
5298.94 1021
5299.63 1076
5300.31 1084
5301.00 1085
5301.69 1097
5302.37 1196
5303.06 1244
5303.75 1263
5304.43 1182
5305.12 1200
5305.81 1103
5306.50 1076
5307.18 1059
5307.87 1073
5308.56 1085
5309.25 1119
5309.93 1180
5310.62 1216
5311.31 1196
5312.00 1327
5312.68 1223
5313.37 1201
5314.06 1168
5314.75 1129
5315.43 1027
5316.12 1064
5316.81 1003
5317.50 1061
5318.18 1118
5318.87 1128
5319.56 1255
5320.25 1258
5320.94 1272
5321.63 1267
5322.31 1184
5323.00 1087
5323.69 1099
5324.38 1014
5325.07 1019
5325.76 1080
5326.44 1004
5327.13 1042
5327.82 1023
5328.51 1070
5329.20 1063
5329.89 980
5330.58 995
5331.26 955
5331.95 997
5332.64 1075
5333.33 1015
5334.02 936
5334.71 980
5335.40 951
5336.09 882
5336.78 985
5337.47 950
5338.15 924
5338.84 957
5339.53 1011
5340.22 966
5340.91 1013
5341.60 1054
5342.29 1037
5342.98 1086
5343.67 1015
5344.36 1012
5345.05 1010
5345.74 1044
5346.43 1078
5347.12 965
5347.81 998
5348.50 1074
5349.19 1204
5349.88 1178
5350.57 1175
5351.26 1108
5351.95 1092
5352.64 1085
5353.33 1125
5354.02 1055
5354.71 1092
5355.40 1113
5356.09 1075
5356.78 1136
5357.47 1052
5358.16 971
5358.85 953
5359.54 886
5360.23 926
5360.92 926
5361.62 949
5362.31 942
5363.00 903
5363.69 961
5364.38 962
5365.07 960
5365.76 940
5366.45 943
5367.14 965
5367.83 916
5368.53 861
5369.22 949
5369.91 1010
5370.60 920
5371.29 941
5371.98 964
5372.67 878
5373.36 905
5374.06 817
5374.75 874
5375.44 806
5376.13 995
5376.82 973
5377.51 974
5378.21 829
5378.90 872
5379.59 932
5380.28 920
5380.97 927
5381.67 954
5382.36 895
5383.05 754
5383.74 808
5384.44 838
5385.13 860
5385.82 908
5386.51 918
5387.20 877
5387.90 952
5388.59 847
5389.28 930
5389.97 907
5390.67 935
5391.36 931
5392.05 947
5392.75 984
5393.44 975
5394.13 859
5394.82 847
5395.52 928
5396.21 922
5396.90 957
5397.60 922
5398.29 787
5398.98 877
5399.68 927
5400.37 856
5401.06 818
5401.76 798
5402.45 879
5403.14 909
5403.84 876
5404.53 935
5405.22 869
5405.92 839
5406.61 844
5407.30 922
5408.00 943
5408.69 966
5409.39 874
5410.08 906
5410.77 937
5411.47 914
5412.16 905
5412.85 953
5413.55 958
5414.24 935
5414.94 1012
5415.63 960
5416.33 965
5417.02 892
5417.71 925
5418.41 962
5419.10 990
5419.80 925
5420.49 963
5421.19 902
5421.88 848
5422.58 912
5423.27 1019
5423.97 984
5424.66 1008
5425.36 955
5426.05 941
5426.75 917
5427.44 966
5428.14 932
5428.83 919
5429.53 924
5430.22 960
5430.92 942
5431.61 1027
5432.31 1003
5433.00 971
5433.70 1028
5434.39 1104
5435.09 1034
5435.78 1083
5436.48 1134
5437.17 1069
5437.87 1185
5438.57 1094
5439.26 1095
5439.96 1130
5440.65 1105
5441.35 1081
5442.05 1133
5442.74 1130
5443.44 1151
5444.13 1194
5444.83 1214
5445.53 1119
5446.22 1168
5446.92 1280
5447.61 1209
5448.31 1299
5449.01 1240
5449.70 1245
5450.40 1287
5451.10 1245
5451.79 1269
5452.49 1258
5453.19 1247
5453.88 1185
5454.58 1179
5455.28 1235
5455.97 1156
5456.67 1201
5457.37 1280
5458.06 1224
5458.76 1242
5459.46 1256
5460.16 1206
5460.85 1269
5461.55 1378
5462.25 1232
5462.94 1254
5463.64 1309
5464.34 1241
5465.04 1268
5465.73 1248
5466.43 1246
5467.13 1307
5467.83 1304
5468.52 1273
5469.22 1208
5469.92 1238
5470.62 1344
5471.31 1323
5472.01 1341
5472.71 1405
5473.41 1362
5474.11 1412
5474.80 1455
5475.50 1458
5476.20 1556
5476.90 1734
5477.60 1675
5478.29 1831
5478.99 2043
5479.69 2132
5480.39 2267
5481.09 2479
5481.79 2513
5482.49 2355
5483.18 2395
5483.88 2144
5484.58 2072
5485.28 1969
5485.98 1812
5486.68 1688
5487.38 1669
5488.08 1732
5488.77 1693
5489.47 1726
5490.17 1777
5490.87 1819
5491.57 1746
5492.27 1818
5492.97 1880
5493.67 1888
5494.37 1987
5495.07 2210
5495.77 2096
5496.46 2189
5497.16 2129
5497.86 2446
5498.56 2753
5499.26 3034
5499.96 3385
5500.66 3923
5501.36 3979
5502.06 4053
5502.76 4254
5503.46 4284
5504.16 3652
5504.86 3168
5505.56 2696
5506.26 2385
5506.96 2317
5507.66 1977
5508.36 1876
5509.06 1845
5509.76 2023
5510.46 1925
5511.16 1901
5511.86 1915
5512.56 1931
5513.26 1836
5513.96 1828
5514.67 1897
5515.37 1822
5516.07 1850
5516.77 1735
5517.47 1666
5518.17 1631
5518.87 1567
5519.57 1550
5520.27 1528
5520.97 1553
5521.67 1432
5522.37 1382
5523.08 1452
5523.78 1340
5524.48 1318
5525.18 1340
5525.88 1397
5526.58 1385
5527.28 1372
5527.98 1314
5528.69 1357
5529.39 1430
5530.09 1381
5530.79 1517
5531.49 1575
5532.19 1624
5532.90 1471
5533.60 1598
5534.30 1648
5535.00 1513
5535.70 1366
5536.40 1453
5537.11 1497
5537.81 1419
5538.51 1321
5539.21 1200
5539.92 1121
5540.62 1207
5541.32 1156
5542.02 1197
5542.72 1281
5543.43 1279
5544.13 1265
5544.83 1193
5545.53 1199
5546.24 1294
5546.94 1192
5547.64 1170
5548.34 1133
5549.05 1145
5549.75 1188
5550.45 1207
5551.16 1162
5551.86 1234
5552.56 1250
5553.26 1227
5553.97 1231
5554.67 1139
5555.37 1137
5556.08 1113
5556.78 1044
5557.48 1194
5558.19 1194
5558.89 1159
5559.59 1160
5560.30 1118
5561.00 1190
5561.70 1146
5562.41 1154
5563.11 1110
5563.82 1098
5564.52 1189
5565.22 1298
5565.93 1258
5566.63 1185
5567.33 1172
5568.04 1177
5568.74 1086
5569.45 1082
5570.15 1056
5570.85 1067
5571.56 1127
5572.26 1111
5572.97 1085
5573.67 1123
5574.38 1083
5575.08 1047
5575.78 1129
5576.49 1040
5577.19 1013
5577.90 1030
5578.60 1041
5579.31 1074
5580.01 999
5580.72 1034
5581.42 1108
5582.13 1152
5582.83 1111
5583.54 1034
5584.24 982
5584.95 1024
5585.65 1085
5586.36 1041
5587.06 988
5587.77 1022
5588.47 1022
5589.18 1007
5589.88 959
5590.59 1020
5591.29 1054
5592.00 1059
5592.70 931
5593.41 943
5594.12 996
5594.82 1022
5595.53 996
5596.23 1045
5596.94 1006
5597.64 1007
5598.35 1041
5599.06 1087
5599.76 997
5600.47 1022
5601.17 1053
5601.88 1072
5602.59 1043
5603.29 930
5604.00 1036
5604.71 960
5605.41 953
5606.12 930
5606.82 925
5607.53 977
5608.24 981
5608.94 932
5609.65 927
5610.36 893
5611.06 937
5611.77 978
5612.48 976
5613.18 994
5613.89 991
5614.60 1019
5615.30 1008
5616.01 1011
5616.72 1011
5617.43 1010
5618.13 1022
5618.84 965
5619.55 1008
5620.25 1055
5620.96 1091
5621.67 1021
5622.38 950
5623.08 986
5623.79 991
5624.50 1004
5625.21 1048
5625.91 1026
5626.62 964
5627.33 913
5628.04 1031
5628.75 1087
5629.45 1147
5630.16 1080
5630.87 1089
5631.58 1070
5632.28 1124
5632.99 1016
5633.70 1018
5634.41 1033
5635.12 1021
5635.83 984
5636.53 998
5637.24 1086
5637.95 1033
5638.66 1159
5639.37 1172
5640.08 1139
5640.78 1067
5641.49 1172
5642.20 1126
5642.91 1117
5643.62 1124
5644.33 1130
5645.04 1157
5645.75 1122
5646.45 1057
5647.16 1086
5647.87 1010
5648.58 1069
5649.29 1062
5650.00 1065
5650.71 1052
5651.42 1046
5652.13 1083
5652.84 1091
5653.55 1123
5654.26 1195
5654.96 1181
5655.67 1105
5656.38 1273
5657.09 1368
5657.80 1467
5658.51 1329
5659.22 1310
5659.93 1436
5660.64 1335
5661.35 1258
5662.06 1136
5662.77 1081
5663.48 1067
5664.19 1020
5664.90 1051
5665.61 1017
5666.32 1018
5667.03 934
5667.74 1026
5668.45 985
5669.16 1064
5669.87 1080
5670.58 1000
5671.29 1039
5672.00 1017
5672.72 1010
5673.43 962
5674.14 1095
5674.85 1101
5675.56 985
5676.27 1091
5676.98 1114
5677.69 989
5678.40 981
5679.11 992
5679.82 994
5680.53 962
5681.25 1012
5681.96 919
5682.67 946
5683.38 1037
5684.09 1057
5684.80 1038
5685.51 986
5686.22 952
5686.94 1005
5687.65 1061
5688.36 1040
5689.07 1038
5689.78 1098
5690.49 1084
5691.21 1009
5691.92 1021
5692.63 996
5693.34 1003
5694.05 929
5694.76 973
5695.48 901
5696.19 916
5696.90 932
5697.61 955
5698.32 941
5699.04 960
5699.75 950
5700.46 984
5701.17 946
5701.89 952
5702.60 898
5703.31 932
5704.02 966
5704.74 881
5705.45 849
5706.16 827
5706.87 922
5707.59 895
5708.30 882
5709.01 896
5709.73 948
5710.44 902
5711.15 904
5711.86 902
5712.58 873
5713.29 863
5714.00 806
5714.72 845
5715.43 871
5716.14 862
5716.86 856
5717.57 787
5718.28 795
5719.00 890
5719.71 887
5720.42 877
5721.14 859
5721.85 861
5722.56 881
5723.28 888
5723.99 900
5724.71 897
5725.42 944
5726.13 860
5726.85 916
5727.56 1009
5728.28 944
5728.99 882
5729.70 936
5730.42 956
5731.13 872
5731.85 977
5732.56 964
5733.28 871
5733.99 840
5734.70 895
5735.42 944
5736.13 851
5736.85 920
5737.56 943
5738.28 836
5738.99 837
5739.71 836
5740.42 874
5741.14 880
5741.85 875
5742.57 845
5743.28 873
5744.00 849
5744.71 961
5745.43 924
5746.14 916
5746.86 939
5747.57 936
5748.29 881
5749.00 898
5749.72 963
5750.43 852
5751.15 826
5751.86 884
5752.58 881
5753.29 856
5754.01 819
5754.73 894
5755.44 907
5756.16 832
5756.87 854
5757.59 958
5758.31 827
5759.02 805
5759.74 866
5760.45 867
5761.17 913
5761.89 932
5762.60 878
5763.32 931
5764.03 909
5764.75 910
5765.47 966
5766.18 878
5766.90 938
5767.62 876
5768.33 865
5769.05 845
5769.77 800
5770.48 807
5771.20 903
5771.92 859
5772.63 872
5773.35 890
5774.07 866
5774.78 877
5775.50 874
5776.22 903
5776.93 964
5777.65 893
5778.37 935
5779.09 968
5779.80 920
5780.52 847
5781.24 878
5781.96 941
5782.67 977
5783.39 1031
5784.11 926
5784.83 927
5785.54 977
5786.26 1026
5786.98 955
5787.70 919
5788.41 992
5789.13 1048
5789.85 1050
5790.57 1026
5791.29 1058
5792.00 1018
5792.72 976
5793.44 993
5794.16 1035
5794.88 932
5795.59 1015
5796.31 1107
5797.03 1100
5797.75 1204
5798.47 1188
5799.19 1248
5799.90 1354
5800.62 1550
5801.34 1841
5802.06 2031
5802.78 2218
5803.50 2346
5804.22 2334
5804.93 2206
5805.65 2043
5806.37 1839
5807.09 1607
5807.81 1447
5808.53 1394
5809.25 1331
5809.97 1273
5810.69 1219
5811.41 1123
5812.13 1186
5812.84 1246
5813.56 1194
5814.28 1111
5815.00 1202
5815.72 1174
5816.44 1261
5817.16 1281
5817.88 1311
5818.60 1209
5819.32 1198
5820.04 1227
5820.76 1177
5821.48 1163
5822.20 1157
5822.92 1206
5823.64 1197
5824.36 1149
5825.08 1058
5825.80 1106
5826.52 1086
5827.24 1100
5827.96 1081
5828.68 1071
5829.40 1152
5830.12 1181
5830.84 1092
5831.56 1093
5832.28 1087
5833.00 1143
5833.72 1107
5834.44 1212
5835.16 1161
5835.89 1136
5836.61 1162
5837.33 1084
5838.05 1162
5838.77 1060
5839.49 1074
5840.21 1093
5840.93 1128
5841.65 1054
5842.37 1062
5843.10 1040
5843.82 1002
5844.54 1044
5845.26 1067
5845.98 1053
5846.70 982
5847.42 1094
5848.14 1074
5848.87 1033
5849.59 968
5850.31 993
5851.03 1017
5851.75 1076
5852.47 1089
5853.20 1089
5853.92 1066
5854.64 1064
5855.36 1001
5856.08 1001
5856.81 994
5857.53 1062
5858.25 1012
5858.97 1046
5859.69 991
5860.42 1035
5861.14 1059
5861.86 948
5862.58 1018
5863.31 1032
5864.03 1017
5864.75 989
5865.47 996
5866.20 1011
5866.92 1014
5867.64 1021
5868.36 1025
5869.09 1059
5869.81 997
5870.53 1004
5871.26 1074
5871.98 1158
5872.70 1075
5873.42 1116
5874.15 1105
5874.87 1197
5875.59 1137
5876.32 1150
5877.04 1099
5877.76 1125
5878.49 1132
5879.21 1161
5879.93 1080
5880.66 1092
5881.38 1018
5882.10 1014
5882.83 1111
5883.55 1040
5884.28 1148
5885.00 1163
5885.72 1115
5886.45 1149
5887.17 1175
5887.89 1121
5888.62 1083
5889.34 1094
5890.07 1122
5890.79 1120
5891.51 1029
5892.24 1057
5892.96 1037
5893.69 1117
5894.41 1063
5895.14 1181
5895.86 1131
5896.59 1134
5897.31 1054
5898.03 1068
5898.76 1046
5899.48 1002
5900.21 1050
5900.93 1084
5901.66 1056
5902.38 1080
5903.11 1127
5903.83 1067
5904.56 1175
5905.28 1118
5906.01 1165
5906.73 1142
5907.46 1108
5908.18 1094
5908.91 1039
5909.63 1107
5910.36 1154
5911.08 1137
5911.81 1206
5912.53 1197
5913.26 1199
5913.99 1124
5914.71 1169
5915.44 1206
5916.16 1133
5916.89 1201
5917.61 1125
5918.34 1177
5919.07 1191
5919.79 1215
5920.52 1202
5921.24 1187
5921.97 1238
5922.70 1267
5923.42 1267
5924.15 1267
5924.87 1306
5925.60 1250
5926.33 1244
5927.05 1263
5927.78 1322
5928.51 1340
5929.23 1358
5929.96 1368
5930.69 1298
5931.41 1342
5932.14 1324
5932.87 1388
5933.59 1323
5934.32 1473
5935.05 1554
5935.77 1581
5936.50 1537
5937.23 1579
5937.95 1586
5938.68 1534
5939.41 1526
5940.13 1607
5940.86 1721
5941.59 1633
5942.32 1688
5943.04 1639
5943.77 1787
5944.50 1836
5945.23 1806
5945.95 1797
5946.68 1853
5947.41 1808
5948.14 1981
5948.86 1980
5949.59 2008
5950.32 2083
5951.05 2355
5951.78 2552
5952.50 2653
5953.23 2612
5953.96 2566
5954.69 2475
5955.42 2575
5956.14 2383
5956.87 2549
5957.60 2398
5958.33 2495
5959.06 2433
5959.78 2594
5960.51 2610
5961.24 2517
5961.97 2535
5962.70 2537
5963.43 2573
5964.16 2824
5964.88 3013
5965.61 3523
5966.34 3774
5967.07 3941
5967.80 4250
5968.53 4170
5969.26 4250
5969.99 4085
5970.72 3731
5971.44 3539
5972.17 3235
5972.90 3159
5973.63 3138
5974.36 3210
5975.09 3104
5975.82 3007
5976.55 3068
5977.28 3103
5978.01 3001
5978.74 3135
5979.47 3183
5980.20 3260
5980.93 3454
5981.66 3564
5982.39 3612
5983.12 3697
5983.85 3709
5984.57 3619
5985.30 3589
5986.03 3667
5986.76 3619
5987.49 3570
5988.22 3484
5988.96 3653
5989.69 3518
5990.42 3470
5991.15 3431
5991.88 3419
5992.61 3544
5993.34 3655
5994.07 3665
5994.80 3626
5995.53 3764
5996.26 3983
5996.99 4025
5997.72 4344
5998.45 4180
5999.18 4278
5999.91 4258
6000.64 4324
6001.37 4170
6002.11 4110
6002.84 4007
6003.57 3926
6004.30 3892
6005.03 3834
6005.76 3773
6006.49 3688
6007.22 3765
6007.95 4115
6008.69 4417
6009.42 5025
6010.15 5662
6010.88 6743
6011.61 8011
6012.34 9344
6013.07 10634
6013.81 11374
6014.54 12089
6015.27 12417
6016.00 11774
6016.73 11162
6017.46 10444
6018.20 9272
6018.93 7949
6019.66 6987
6020.39 6189
6021.12 5134
6021.86 4532
6022.59 4154
6023.32 3765
6024.05 3501
6024.79 3319
6025.52 3088
6026.25 2990
6026.98 2956
6027.72 3004
6028.45 2962
6029.18 2884
6029.91 2804
6030.65 2804
6031.38 2770
6032.11 2630
6032.84 2678
6033.58 2699
6034.31 2605
6035.04 2661
6035.78 2705
6036.51 2642
6037.24 2631
6037.98 2725
6038.71 2878
6039.44 2809
6040.18 2838
6040.91 2780
6041.64 2859
6042.38 2855
6043.11 3016
6043.84 3071
6044.58 3105
6045.31 3235
6046.04 3177
6046.78 3144
6047.51 3203
6048.24 3217
6048.98 3314
6049.71 3639
6050.45 3832
6051.18 4227
6051.91 4546
6052.65 4794
6053.38 5120
6054.12 5070
6054.85 4969
6055.58 4735
6056.32 4490
6057.05 4268
6057.79 3885
6058.52 3771
6059.26 3618
6059.99 3537
6060.72 3366
6061.46 3327
6062.19 3208
6062.93 3124
6063.66 3076
6064.40 3044
6065.13 3116
6065.87 3049
6066.60 2936
6067.34 2930
6068.07 3039
6068.81 3009
6069.54 2840
6070.28 2814
6071.01 2820
6071.75 2838
6072.48 2780
6073.22 2909
6073.95 2931
6074.69 3111
6075.42 3267
6076.16 3340
6076.89 3383
6077.63 3474
6078.37 3481
6079.10 3422
6079.84 3250
6080.57 3236
6081.31 3143
6082.04 3084
6082.78 2944
6083.52 2789
6084.25 2733
6084.99 2683
6085.72 2584
6086.46 2524
6087.20 2371
6087.93 2353
6088.67 2297
6089.40 2332
6090.14 2301
6090.88 2282
6091.61 2024
6092.35 2096
6093.09 2119
6093.82 2130
6094.56 2041
6095.30 1936
6096.03 1965
6096.77 1992
6097.51 1921
6098.24 1958
6098.98 1860
6099.72 1929
6100.45 1941
6101.19 1980
6101.93 1774
6102.66 1877
6103.40 1814
6104.14 1797
6104.88 1729
6105.61 1782
6106.35 1878
6107.09 1774
6107.83 1794
6108.56 1929
6109.30 1932
6110.04 1928
6110.78 1905
6111.51 1786
6112.25 1896
6112.99 1863
6113.73 1934
6114.46 1986
6115.20 1909
6115.94 1906
6116.68 1936
6117.41 2021
6118.15 1926
6118.89 1901
6119.63 1932
6120.37 1838
6121.11 1862
6121.84 1849
6122.58 1946
6123.32 2050
6124.06 2045
6124.80 2164
6125.54 2086
6126.27 2086
6127.01 2097
6127.75 2022
6128.49 1879
6129.23 1966
6129.97 2074
6130.71 1984
6131.44 2039
6132.18 1994
6132.92 1983
6133.66 1924
6134.40 2016
6135.14 1951
6135.88 1954
6136.62 1972
6137.36 2060
6138.10 1960
6138.83 2077
6139.57 2127
6140.31 2090
6141.05 2111
6141.79 2076
6142.53 2062
6143.27 2091
6144.01 2172
6144.75 2129
6145.49 2068
6146.23 2047
6146.97 1986
6147.71 2026
6148.45 2004
6149.19 2048
6149.93 2092
6150.67 2012
6151.41 2077
6152.15 2185
6152.89 2210
6153.63 2232
6154.37 2240
6155.11 2202
6155.85 2148
6156.59 2137
6157.33 2205
6158.07 2208
6158.81 2289
6159.55 2327
6160.29 2448
6161.03 2327
6161.77 2403
6162.51 2584
6163.25 2731
6163.99 2787
6164.74 2895
6165.48 2954
6166.22 3180
6166.96 3367
6167.70 3377
6168.44 3403
6169.18 3509
6169.92 3598
6170.66 3328
6171.40 3208
6172.15 3388
6172.89 3187
6173.63 3067
6174.37 3049
6175.11 2968
6175.85 3000
6176.59 3169
6177.34 2958
6178.08 2772
6178.82 2880
6179.56 2885
6180.30 3007
6181.04 2938
6181.79 3099
6182.53 3120
6183.27 3091
6184.01 3150
6184.75 3232
6185.50 3253
6186.24 3315
6186.98 3283
6187.72 3226
6188.46 3264
6189.21 3414
6189.95 3503
6190.69 3501
6191.43 3674
6192.18 3982
6192.92 3903
6193.66 4144
6194.40 4247
6195.15 4241
6195.89 4325
6196.63 4360
6197.37 4197
6198.12 4253
6198.86 4223
6199.60 4136
6200.35 4145
6201.09 4163
6201.83 4344
6202.58 4403
6203.32 4606
6204.06 5128
6204.80 5848
6205.55 7033
6206.29 8808
6207.03 10968
6207.78 13462
6208.52 16481
6209.26 18913
6210.01 20538
6210.75 21197
6211.50 20958
6212.24 19734
6212.98 17741
6213.73 15559
6214.47 13294
6215.21 10888
6215.96 8832
6216.70 7389
6217.45 6297
6218.19 5278
6218.93 4502
6219.68 4238
6220.42 3936
6221.17 3672
6221.91 3643
6222.66 3585
6223.40 3653
6224.14 3609
6224.89 3667
6225.63 3587
6226.38 3638
6227.12 3533
6227.87 3294
6228.61 3236
6229.36 3049
6230.10 2835
6230.84 2601
6231.59 2587
6232.33 2506
6233.08 2499
6233.82 2551
6234.57 2551
6235.31 2592
6236.06 2677
6236.80 2719
6237.55 2856
6238.30 2974
6239.04 3148
6239.79 3164
6240.53 3350
6241.28 3438
6242.02 3339
6242.77 3357
6243.51 3163
6244.26 3073
6245.00 2984
6245.75 2994
6246.50 3022
6247.24 3058
6247.99 3101
6248.73 3222
6249.48 3169
6250.22 3254
6250.97 3107
6251.72 3055
6252.46 2938
6253.21 2997
6253.95 3037
6254.70 2963
6255.45 2840
6256.19 2838
6256.94 2919
6257.69 2774
6258.43 2803
6259.18 2757
6259.93 2763
6260.67 2734
6261.42 2766
6262.17 2657
6262.91 2675
6263.66 2534
6264.41 2546
6265.15 2570
6265.90 2548
6266.65 2588
6267.39 2722
6268.14 2846
6268.89 3098
6269.63 3324
6270.38 3608
6271.13 3940
6271.88 4057
6272.62 4261
6273.37 4487
6274.12 4378
6274.86 4383
6275.61 4003
6276.36 3814
6277.11 3554
6277.85 3367
6278.60 3150
6279.35 2944
6280.10 2803
6280.85 2766
6281.59 2720
6282.34 2634
6283.09 2407
6283.84 2336
6284.59 2305
6285.33 2308
6286.08 2385
6286.83 2341
6287.58 2207
6288.33 2070
6289.07 2047
6289.82 1973
6290.57 2108
6291.32 2011
6292.07 1907
6292.82 1982
6293.56 1898
6294.31 1901
6295.06 1963
6295.81 1831
6296.56 1891
6297.31 1733
6298.06 1778
6298.81 1804
6299.55 1784
6300.30 1748
6301.05 1851
6301.80 1771
6302.55 1670
6303.30 1717
6304.05 1714
6304.80 1719
6305.55 1648
6306.30 1730
6307.05 1708
6307.79 1808
6308.54 1761
6309.29 1962
6310.04 2016
6310.79 2024
6311.54 1994
6312.29 2020
6313.04 2052
6313.79 2017
6314.54 1898
6315.29 1907
6316.04 1905
6316.79 2003
6317.54 1923
6318.29 1901
6319.04 1896
6319.79 1829
6320.54 1911
6321.29 1793
6322.04 1744
6322.79 1754
6323.54 1753
6324.29 1731
6325.04 1566
6325.79 1610
6326.54 1653
6327.29 1550
6328.04 1651
6328.79 1679
6329.55 1586
6330.30 1592
6331.05 1619
6331.80 1637
6332.55 1576
6333.30 1609
6334.05 1651
6334.80 1691
6335.55 1841
6336.30 1739
6337.05 1711
6337.81 1662
6338.56 1641
6339.31 1703
6340.06 1650
6340.81 1784
6341.56 1707
6342.31 1589
6343.06 1581
6343.82 1619
6344.57 1544
6345.32 1435
6346.07 1580
6346.82 1583
6347.57 1536
6348.33 1556
6349.08 1460
6349.83 1599
6350.58 1665
6351.33 1704
6352.09 1834
6352.84 1906
6353.59 1872
6354.34 1913
6355.09 1917
6355.85 1894
6356.60 1779
6357.35 1783
6358.10 1783
6358.86 1745
6359.61 1629
6360.36 1653
6361.11 1631
6361.87 1600
6362.62 1565
6363.37 1566
6364.12 1517
6364.88 1533
6365.63 1482
6366.38 1585
6367.13 1573
6367.89 1659
6368.64 1707
6369.39 1565
6370.15 1517
6370.90 1640
6371.65 1651
6372.41 1694
6373.16 1584
6373.91 1569
6374.67 1505
6375.42 1528
6376.17 1480
6376.93 1549
6377.68 1476
6378.43 1488
6379.19 1446
6379.94 1534
6380.69 1589
6381.45 1594
6382.20 1613
6382.96 1619
6383.71 1557
6384.46 1564
6385.22 1585
6385.97 1534
6386.73 1526
6387.48 1540
6388.23 1564
6388.99 1450
6389.74 1426
6390.50 1419
6391.25 1418
6392.00 1402
6392.76 1389
6393.51 1386
6394.27 1381
6395.02 1460
6395.78 1416
6396.53 1443
6397.29 1452
6398.04 1482
6398.80 1495
6399.55 1399
6400.31 1452
6401.06 1454
6401.82 1383
6402.57 1389
6403.33 1403
6404.08 1331
6404.84 1366
6405.59 1390
6406.35 1434
6407.10 1417
6407.86 1425
6408.61 1437
6409.37 1557
6410.12 1573
6410.88 1610
6411.63 1550
6412.39 1563
6413.14 1534
6413.90 1497
6414.66 1468
6415.41 1483
6416.17 1468
6416.92 1471
6417.68 1527
6418.44 1470
6419.19 1492
6419.95 1438
6420.70 1400
6421.46 1497
6422.22 1475
6422.97 1397
6423.73 1360
6424.48 1308
6425.24 1457
6426.00 1386
6426.75 1348
6427.51 1440
6428.27 1375
6429.02 1390
6429.78 1400
6430.54 1320
6431.29 1404
6432.05 1372
6432.81 1341
6433.56 1362
6434.32 1428
6435.08 1448
6435.83 1403
6436.59 1334
6437.35 1350
6438.10 1425
6438.86 1452
6439.62 1392
6440.38 1412
6441.13 1443
6441.89 1423
6442.65 1458
6443.41 1456
6444.16 1383
6444.92 1436
6445.68 1416
6446.44 1472
6447.19 1406
6447.95 1367
6448.71 1389
6449.47 1412
6450.22 1521
6450.98 1534
6451.74 1416
6452.50 1484
6453.26 1469
6454.01 1484
6454.77 1397
6455.53 1487
6456.29 1508
6457.05 1518
6457.80 1514
6458.56 1563
6459.32 1565
6460.08 1552
6460.84 1532
6461.60 1604
6462.35 1610
6463.11 1617
6463.87 1585
6464.63 1624
6465.39 1657
6466.15 1686
6466.91 1708
6467.67 1628
6468.42 1764
6469.18 1765
6469.94 1830
6470.70 1819
6471.46 1797
6472.22 1874
6472.98 1881
6473.74 1802
6474.50 1835
6475.26 1846
6476.02 1863
6476.77 1906
6477.53 1997
6478.29 2012
6479.05 2037
6479.81 1970
6480.57 1886
6481.33 1943
6482.09 2043
6482.85 2138
6483.61 2147
6484.37 2027
6485.13 2165
6485.89 2172
6486.65 2320
6487.41 2287
6488.17 2122
6488.93 2204
6489.69 2314
6490.45 2447
6491.21 2517
6491.97 2497
6492.73 2670
6493.49 2755
6494.25 2942
6495.01 3060
6495.77 3061
6496.53 2985
6497.29 3094
6498.05 3156
6498.82 3117
6499.58 3018
6500.34 3111
6501.10 3093
6501.86 3035
6502.62 2971
6503.38 2843
6504.14 2919
6504.90 3158
6505.66 3210
6506.42 3145
6507.19 3173
6507.95 3346
6508.71 3442
6509.47 3513
6510.23 3613
6510.99 3579
6511.75 3711
6512.51 3771
6513.28 3695
6514.04 3692
6514.80 3691
6515.56 3769
6516.32 3821
6517.08 3759
6517.85 3886
6518.61 4083
6519.37 4132
6520.13 4160
6520.89 4309
6521.66 4445
6522.42 4551
6523.18 4794
6523.94 4950
6524.70 5183
6525.47 5494
6526.23 6079
6526.99 6356
6527.75 6841
6528.52 7155
6529.28 7421
6530.04 7336
6530.80 7215
6531.57 7305
6532.33 7844
6533.09 8712
6533.85 10169
6534.62 12154
6535.38 14742
6536.14 17546
6536.90 19747
6537.67 20786
6538.43 21355
6539.19 20391
6539.96 18492
6540.72 15880
6541.48 13216
6542.25 10823
6543.01 9074
6543.77 7546
6544.54 6166
6545.30 5257
6546.06 4578
6546.83 4173
6547.59 3899
6548.35 3693
6549.12 3589
6549.88 3448
6550.64 3412
6551.41 3542
6552.17 3237
6552.94 3220
6553.70 3309
6554.46 3202
6555.23 2978
6555.99 2943
6556.75 2939
6557.52 2829
6558.28 2776
6559.05 2779
6559.81 2851
6560.58 2768
6561.34 2876
6562.10 3056
6562.87 3005
6563.63 3266
6564.40 3430
6565.16 3328
6565.93 3575
6566.69 3472
6567.46 3396
6568.22 3451
6568.99 3493
6569.75 3406
6570.52 3265
6571.28 3343
6572.04 3460
6572.81 3476
6573.57 3636
6574.34 3734
6575.11 4081
6575.87 4072
6576.64 4149
6577.40 4200
6578.17 3960
6578.93 3908
6579.70 3893
6580.46 3911
6581.23 3860
6581.99 3754
6582.76 3708
6583.52 3650
6584.29 3703
6585.06 3747
6585.82 3837
6586.59 3899
6587.35 3827
6588.12 3824
6588.88 4008
6589.65 4139
6590.42 4274
6591.18 4464
6591.95 4693
6592.71 4980
6593.48 5465
6594.25 5843
6595.01 6071
6595.78 6546
6596.55 6696
6597.31 6752
6598.08 6531
6598.85 6523
6599.61 6444
6600.38 6392
6601.15 6164
6601.91 5777
6602.68 5448
6603.45 4968
6604.21 4540
6604.98 4351
6605.75 4227
6606.51 4085
6607.28 3877
6608.05 3861
6608.81 3820
6609.58 3972
6610.35 3935
6611.12 3850
6611.88 3838
6612.65 3780
6613.42 3682
6614.18 3533
6614.95 3381
6615.72 3150
6616.49 2988
6617.25 2874
6618.02 2767
6618.79 2669
6619.56 2613
6620.33 2645
6621.09 2689
6621.86 2688
6622.63 2503
6623.40 2502
6624.16 2509
6624.93 2529
6625.70 2468
6626.47 2515
6627.24 2472
6628.01 2496
6628.77 2495
6629.54 2465
6630.31 2451
6631.08 2575
6631.85 2620
6632.62 2891
6633.38 3125
6634.15 3147
6634.92 3309
6635.69 3408
6636.46 3402
6637.23 3433
6638.00 3272
6638.76 3198
6639.53 3151
6640.30 2927
6641.07 2756
6641.84 2742
6642.61 2651
6643.38 2621
6644.15 2460
6644.92 2566
6645.69 2475
6646.45 2433
6647.22 2465
6647.99 2377
6648.76 2389
6649.53 2434
6650.30 2391
6651.07 2505
6651.84 2513
6652.61 2497
6653.38 2625
6654.15 2773
6654.92 2664
6655.69 2697
6656.46 2837
6657.23 2930
6658.00 2894
6658.77 2891
6659.54 2851
6660.31 2814
6661.08 2897
6661.85 2912
6662.62 2732
6663.39 2703
6664.16 2536
6664.93 2585
6665.70 2526
6666.47 2587
6667.24 2617
6668.01 2541
6668.78 2454
6669.55 2551
6670.32 2547
6671.09 2516
6671.87 2621
6672.64 2617
6673.41 2468
6674.18 2568
6674.95 2582
6675.72 2663
6676.49 2535
6677.26 2503
6678.03 2553
6678.80 2687
6679.58 2782
6680.35 2608
6681.12 2690
6681.89 2750
6682.66 2840
6683.43 2962
6684.20 3177
6684.97 3366
6685.75 3533
6686.52 3553
6687.29 3412
6688.06 3400
6688.83 3206
6689.60 3047
6690.38 2960
6691.15 2717
6691.92 2533
6692.69 2429
6693.46 2392
6694.24 2411
6695.01 2370
6695.78 2332
6696.55 2353
6697.32 2415
6698.10 2428
6698.87 2308
6699.64 2248
6700.41 2288
6701.19 2324
6701.96 2370
6702.73 2302
6703.50 2178
6704.28 2191
6705.05 2151
6705.82 2138
6706.59 2216
6707.37 2229
6708.14 2202
6708.91 2217
6709.69 2240
6710.46 2158
6711.23 2216
6712.00 2154
6712.78 2047
6713.55 2098
6714.32 2067
6715.10 2041
6715.87 2122
6716.64 2160
6717.42 2131
6718.19 2151
6718.96 2159
6719.74 2071
6720.51 2027
6721.28 2031
6722.06 1959
6722.83 1977
6723.61 2128
6724.38 2126
6725.15 1972
6725.93 2011
6726.70 1986
6727.48 2045
6728.25 2021
6729.02 2020
6729.80 1965
6730.57 1984
6731.35 2110
6732.12 2012
6732.89 2115
6733.67 2116
6734.44 2079
6735.22 2129
6735.99 2037
6736.77 2059
6737.54 2178
6738.31 2234
6739.09 2276
6739.86 2135
6740.64 2144
6741.41 2136
6742.19 2117
6742.96 2067
6743.74 2242
6744.51 2155
6745.29 2293
6746.06 2290
6746.84 2307
6747.61 2354
6748.39 2341
6749.16 2453
6749.94 2709
6750.71 2713
6751.49 2883
6752.26 3024
6753.04 3389
6753.82 3466
6754.59 3237
6755.37 3180
6756.14 3009
6756.92 2917
6757.69 2767
6758.47 2417
6759.25 2290
6760.02 2256
6760.80 2212
6761.57 2117
6762.35 2110
6763.12 2129
6763.90 2079
6764.68 2174
6765.45 2183
6766.23 2154
6767.01 2089
6767.78 2114
6768.56 2133
6769.33 2102
6770.11 2149
6770.89 2124
6771.66 2072
6772.44 2058
6773.22 1854
6773.99 1915
6774.77 1961
6775.55 1913
6776.32 2065
6777.10 2037
6777.88 2052
6778.65 1870
6779.43 1935
6780.21 2046
6780.98 1954
6781.76 1962
6782.54 1981
6783.32 2125
6784.09 2218
6784.87 2081
6785.65 2008
6786.43 1998
6787.20 1943
6787.98 1949
6788.76 1989
6789.53 1900
6790.31 1880
6791.09 1809
6791.87 1812
6792.65 1652
6793.42 1760
6794.20 1667
6794.98 1682
6795.76 1691
6796.53 1735
6797.31 1812
6798.09 1751
6798.87 1712
6799.65 1675
6800.42 1593
6801.20 1692
6801.98 1822
6802.76 1884
6803.54 1855
6804.32 1852
6805.09 1979
6805.87 1966
6806.65 1937
6807.43 1915
6808.21 1925
6808.99 1837
6809.77 1767
6810.54 1821
6811.32 1728
6812.10 1746
6812.88 1765
6813.66 1712
6814.44 1775
6815.22 1791
6816.00 1846
6816.78 1874
6817.56 1796
6818.33 1889
6819.11 1802
6819.89 1791
6820.67 1861
6821.45 1831
6822.23 1758
6823.01 1718
6823.79 1761
6824.57 1757
6825.35 1768
6826.13 1745
6826.91 1749
6827.69 1719
6828.47 1770
6829.25 1724
6830.03 1696
6830.81 1727
6831.59 1781
6832.37 1681
6833.15 1610
6833.93 1706
6834.71 1781
6835.49 1767
6836.27 1562
6837.05 1606
6837.83 1739
6838.61 1704
6839.39 1619
6840.17 1561
6840.95 1681
6841.73 1690
6842.51 1652
6843.29 1631
6844.07 1614
6844.85 1665
6845.63 1804
6846.41 1810
6847.19 1880
6847.98 2002
6848.76 2183
6849.54 2471
6850.32 2754
6851.10 3061
6851.88 3265
6852.66 3241
6853.44 3292
6854.22 3068
6855.01 2817
6855.79 2646
6856.57 2527
6857.35 2263
6858.13 2164
6858.91 1979
6859.69 1832
6860.48 1800
6861.26 1800
6862.04 1811
6862.82 1889
6863.60 1830
6864.38 1835
6865.17 1844
6865.95 1874
6866.73 1995
6867.51 2121
6868.29 2078
6869.08 2043
6869.86 1935
6870.64 1940
6871.42 2034
6872.20 2066
6872.99 2025
6873.77 1960
6874.55 2009
6875.33 2063
6876.12 1990
6876.90 2003
6877.68 2112
6878.46 2125
6879.25 2148
6880.03 2251
6880.81 2203
6881.59 2348
6882.38 2337
6883.16 2453
6883.94 2493
6884.73 2681
6885.51 2922
6886.29 3329
6887.08 3760
6887.86 4297
6888.64 4600
6889.42 5004
6890.21 5026
6890.99 4672
6891.77 4196
6892.56 3969
6893.34 3420
6894.12 2988
6894.91 2770
6895.69 2621
6896.48 2484
6897.26 2563
6898.04 2354
6898.83 2455
6899.61 2419
6900.39 2609
6901.18 2560
6901.96 2445
6902.75 2466
6903.53 2576
6904.31 2541
6905.10 2472
6905.88 2452
6906.67 2370
6907.45 2343
6908.24 2463
6909.02 2449
6909.80 2335
6910.59 2374
6911.37 2311
6912.16 2302
6912.94 2358
6913.73 2311
6914.51 2348
6915.30 2325
6916.08 2257
6916.87 2298
6917.65 2355
6918.44 2387
6919.22 2507
6920.01 2536
6920.79 2511
6921.58 2384
6922.36 2286
6923.15 2330
6923.93 2369
6924.72 2279
6925.50 2269
6926.29 2063
6927.07 2085
6927.86 2244
6928.64 2216
6929.43 2055
6930.21 2080
6931.00 2094
6931.78 2058
6932.57 2101
6933.36 2128
6934.14 2174
6934.93 2128
6935.71 2073
6936.50 2120
6937.29 2261
6938.07 2348
6938.86 2316
6939.64 2465
6940.43 2493
6941.22 2622
6942.00 2829
6942.79 2795
6943.57 2969
6944.36 3177
6945.15 3200
6945.93 3159
6946.72 3213
6947.51 3406
6948.29 3430
6949.08 3367
6949.87 3376
6950.65 3457
6951.44 3336
6952.23 3319
6953.01 3172
6953.80 3001
6954.59 2845
6955.37 2938
6956.16 2867
6956.95 2851
6957.74 2761
6958.52 2692
6959.31 2704
6960.10 2750
6960.88 2738
6961.67 2795
6962.46 2770
6963.25 2824
6964.03 2890
6964.82 2993
6965.61 3000
6966.40 3050
6967.18 3150
6967.97 3273
6968.76 3525
6969.55 3672
6970.34 3707
6971.12 3937
6971.91 3844
6972.70 3799
6973.49 3776
6974.28 3811
6975.06 3827
6975.85 3883
6976.64 3958
6977.43 3848
6978.22 3980
6979.00 4081
6979.79 4233
6980.58 4481
6981.37 4977
6982.16 5822
6982.95 7217
6983.74 8813
6984.52 10853
6985.31 12810
6986.10 14715
6986.89 15960
6987.68 16023
6988.47 15701
6989.26 14395
6990.05 12777
6990.83 11091
6991.62 9156
6992.41 7526
6993.20 6109
6993.99 5207
6994.78 4432
6995.57 3887
6996.36 3535
6997.15 3347
6997.94 3049
6998.73 3078
6999.52 2878
7000.31 2912
7001.10 2965
7001.88 2908
7002.67 2941
7003.46 2757
7004.25 2767
7005.04 2690
7005.83 2577
7006.62 2446
7007.41 2255
7008.20 2365
7008.99 2291
7009.78 2179
7010.57 2123
7011.36 2334
7012.15 2452
7012.94 2501
7013.73 2549
7014.52 2627
7015.31 2678
7016.11 2523
7016.90 2488
7017.69 2485
7018.48 2324
7019.27 2393
7020.06 2376
7020.85 2334
7021.64 2309
7022.43 2371
7023.22 2441
7024.01 2503
7024.80 2540
7025.59 2606
7026.38 2704
7027.18 2536
7027.97 2549
7028.76 2540
7029.55 2370
7030.34 2265
7031.13 2274
7031.92 2314
7032.71 2398
7033.51 2253
7034.30 2197
7035.09 2290
7035.88 2382
7036.67 2216
7037.46 2356
7038.25 2437
7039.05 2354
7039.84 2326
7040.63 2412
7041.42 2474
7042.21 2682
7043.01 2749
7043.80 2950
7044.59 2919
7045.38 2906
7046.17 3102
7046.97 3415
7047.76 3750
7048.55 4137
7049.34 4449
7050.14 4849
7050.93 4897
7051.72 4731
7052.51 4713
7053.30 4429
7054.10 3925
7054.89 3474
7055.68 3182
7056.48 2876
7057.27 2769
7058.06 2588
7058.85 2482
7059.65 2527
7060.44 2424
7061.23 2496
7062.03 2380
7062.82 2291
7063.61 2360
7064.40 2401
7065.20 2340
7065.99 2342
7066.78 2256
7067.58 2207
7068.37 2235
7069.16 2088
7069.96 2082
7070.75 2100
7071.54 1991
7072.34 1990
7073.13 2062
7073.93 1985
7074.72 2043
7075.51 2022
7076.31 1990
7077.10 1919
7077.89 1939
7078.69 1967
7079.48 1930
7080.28 1908
7081.07 1963
7081.86 1949
7082.66 2030
7083.45 1953
7084.25 1773
7085.04 1898
7085.84 1975
7086.63 1968
7087.42 1886
7088.22 1809
7089.01 1755
7089.81 1809
7090.60 1693
7091.40 1681
7092.19 1608
7092.99 1667
7093.78 1692
7094.58 1651
7095.37 1671
7096.17 1649
7096.96 1501
7097.76 1533
7098.55 1656
7099.35 1620
7100.14 1572
7100.94 1564
7101.73 1604
7102.53 1573
7103.32 1551
7104.12 1507
7104.91 1555
7105.71 1423
7106.50 1397
7107.30 1469
7108.10 1448
7108.89 1445
7109.69 1528
7110.48 1453
7111.28 1518
7112.07 1530
7112.87 1545
7113.67 1596
7114.46 1602
7115.26 1554
7116.05 1533
7116.85 1542
7117.65 1422
7118.44 1460
7119.24 1517
7120.03 1405
7120.83 1460
7121.63 1440
7122.42 1332
7123.22 1435
7124.02 1366
7124.81 1412
7125.61 1423
7126.41 1393
7127.20 1400
7128.00 1360
7128.80 1327
7129.59 1359
7130.39 1388
7131.19 1366
7131.98 1361
7132.78 1350
7133.58 1439
7134.37 1380
7135.17 1330
7135.97 1395
7136.77 1333
7137.56 1322
7138.36 1313
7139.16 1277
7139.96 1256
7140.75 1277
7141.55 1271
7142.35 1240
7143.15 1182
7143.94 1191
7144.74 1224
7145.54 1229
7146.34 1155
7147.13 1057
7147.93 1199
7148.73 1178
7149.53 1157
7150.33 1187
7151.12 1150
7151.92 1163
7152.72 1171
7153.52 1102
7154.32 1117
7155.11 1226
7155.91 1274
7156.71 1215
7157.51 1234
7158.31 1237
7159.11 1323
7159.90 1324
7160.70 1268
7161.50 1280
7162.30 1233
7163.10 1168
7163.90 1202
7164.70 1152
7165.49 1104
7166.29 1151
7167.09 1093
7167.89 1119
7168.69 1097
7169.49 1080
7170.29 1123
7171.09 1136
7171.89 1168
7172.69 1138
7173.49 1124
7174.28 1038
7175.08 1086
7175.88 1052
7176.68 1077
7177.48 1045
7178.28 1033
7179.08 1003
7179.88 1035
7180.68 1014
7181.48 1026
7182.28 1076
7183.08 1104
7183.88 1064
7184.68 1079
7185.48 1082
7186.28 1092
7187.08 1131
7187.88 1064
7188.68 1114
7189.48 1086
7190.28 1169
7191.08 1092
7191.88 1157
7192.68 1112
7193.48 1068
7194.28 1070
7195.08 1039
7195.88 1120
7196.68 1061
7197.48 1150
7198.28 1119
7199.08 1054
7199.89 1057
7200.69 1024
7201.49 1043
7202.29 1048
7203.09 1046
7203.89 1084
7204.69 989
7205.49 1009
7206.29 1003
7207.09 1049
7207.89 1056
7208.70 1056
7209.50 1116
7210.30 1102
7211.10 1031
7211.90 1051
7212.70 1055
7213.50 1096
7214.31 1125
7215.11 1030
7215.91 1075
7216.71 1106
7217.51 1113
7218.31 1093
7219.12 1115
7219.92 1161
7220.72 1202
7221.52 1206
7222.32 1159
7223.13 1147
7223.93 1154
7224.73 1086
7225.53 1078
7226.33 1119
7227.14 1074
7227.94 1072
7228.74 1041
7229.54 1122
7230.35 1047
7231.15 1035
7231.95 1059
7232.75 1120
7233.56 1108
7234.36 1115
7235.16 1117
7235.96 1084
7236.77 1113
7237.57 1087
7238.37 1039
7239.17 1073
7239.98 1102
7240.78 1114
7241.58 1144
7242.39 1067
7243.19 1077
7243.99 1073
7244.80 1083
7245.60 1141
7246.40 1165
7247.21 1132
7248.01 1180
7248.81 1203
7249.62 1159
7250.42 1209
7251.22 1170
7252.03 1154
7252.83 1132
7253.63 1138
7254.44 1131
7255.24 1179
7256.05 1126
7256.85 1115
7257.65 1157
7258.46 1185
7259.26 1195
7260.07 1276
7260.87 1349
7261.67 1437
7262.48 1434
7263.28 1338
7264.09 1287
7264.89 1249
7265.70 1274
7266.50 1329
7267.30 1299
7268.11 1256
7268.91 1281
7269.72 1242
7270.52 1200
7271.33 1298
7272.13 1279
7272.94 1289
7273.74 1235
7274.55 1226
7275.35 1224
7276.16 1264
7276.96 1303
7277.77 1339
7278.57 1329
7279.38 1290
7280.18 1264
7280.99 1400
7281.79 1598
7282.60 1677
7283.40 2044
7284.21 2228
7285.01 2327
7285.82 2422
7286.63 2418
7287.43 2388
7288.24 2220
7289.04 2086
7289.85 1901
7290.65 1669
7291.46 1620
7292.27 1476
7293.07 1443
7293.88 1426
7294.68 1337
7295.49 1382
7296.30 1299
7297.10 1303
7297.91 1302
7298.71 1262
7299.52 1316
7300.33 1374
7301.13 1301
7301.94 1323
7302.75 1292
7303.55 1325
7304.36 1356
7305.16 1326
7305.97 1417
7306.78 1338
7307.58 1422
7308.39 1482
7309.20 1414
7310.01 1474
7310.81 1398
7311.62 1454
7312.43 1535
7313.23 1471
7314.04 1537
7314.85 1547
7315.65 1550
7316.46 1858
7317.27 1980
7318.08 2275
7318.88 2604
7319.69 2788
7320.50 2837
7321.31 2812
7322.11 2587
7322.92 2327
7323.73 2136
7324.54 2015
7325.34 1868
7326.15 1625
7326.96 1630
7327.77 1618
7328.57 1555
7329.38 1616
7330.19 1556
7331.00 1475
7331.81 1622
7332.61 1586
7333.42 1599
7334.23 1537
7335.04 1477
7335.85 1439
7336.66 1500
7337.46 1497
7338.27 1528
7339.08 1419
7339.89 1452
7340.70 1486
7341.51 1435
7342.31 1332
7343.12 1358
7343.93 1374
7344.74 1395
7345.55 1339
7346.36 1382
7347.17 1327
7347.98 1379
7348.79 1420
7349.59 1489
7350.40 1482
7351.21 1408
7352.02 1444
7352.83 1302
7353.64 1305
7354.45 1317
7355.26 1329
7356.07 1263
7356.88 1263
7357.69 1171
7358.50 1176
7359.31 1098
7360.12 1148
7360.93 1200
7361.74 1207
7362.54 1203
7363.35 1226
7364.16 1212
7364.97 1189
7365.78 1122
7366.59 1112
7367.40 1184
7368.21 1161
7369.02 1103
7369.83 1104
7370.64 1086
7371.45 1098
7372.27 1069
7373.08 1089
7373.89 1039
7374.70 1070
7375.51 1131
7376.32 1113
7377.13 1044
7377.94 1114
7378.75 1151
7379.56 1093
7380.37 1161
7381.18 1135
7381.99 1204
7382.80 1201
7383.61 1290
7384.42 1152
7385.24 1149
7386.05 1155
7386.86 1128
7387.67 1102
7388.48 1055
7389.29 1057
7390.10 1130
7390.91 1051
7391.72 1061
7392.54 1043
7393.35 1005
7394.16 1020
7394.97 1044
7395.78 1050
7396.59 1084
7397.41 1041
7398.22 980
7399.03 1084
7399.84 1078
7400.65 1027
7401.46 951
7402.28 999
7403.09 979
7403.90 937
7404.71 999
7405.52 975
7406.34 1015
7407.15 995
7407.96 993
7408.77 984
7409.59 968
7410.40 954
7411.21 982
7412.02 998
7412.84 1041
7413.65 1043
7414.46 1013
7415.27 969
7416.09 924
7416.90 965
7417.71 953
7418.52 935
7419.34 925
7420.15 1013
7420.96 937
7421.78 960
7422.59 942
7423.40 971
7424.22 1021
7425.03 1027
7425.84 986
7426.65 934
7427.47 1007
7428.28 1016
7429.09 1117
7429.91 1051
7430.72 1062
7431.54 1079
7432.35 1107
7433.16 1137
7433.98 1105
7434.79 1119
7435.60 1132
7436.42 1069
7437.23 1064
7438.05 1027
7438.86 1002
7439.67 981
7440.49 926
7441.30 943
7442.12 913
7442.93 972
7443.74 992
7444.56 941
7445.37 933
7446.19 978
7447.00 1033
7447.82 979
7448.63 977
7449.44 927
7450.26 904
7451.07 972
7451.89 913
7452.70 937
7453.52 892
7454.33 942
7455.15 933
7455.96 899
7456.78 934
7457.59 973
7458.41 1004
7459.22 982
7460.04 1033
7460.85 960
7461.67 999
7462.48 1150
7463.30 1143
7464.11 1040
7464.93 1059
7465.74 1093
7466.56 1108
7467.37 1004
7468.19 968
7469.01 1047
7469.82 1001
7470.64 1029
7471.45 941
7472.27 994
7473.08 1052
7473.90 1041
7474.72 1006
7475.53 946
7476.35 975
7477.16 1037
7477.98 991
7478.80 1027
7479.61 959
7480.43 1048
7481.24 979
7482.06 1068
7482.88 1009
7483.69 916
7484.51 966
7485.33 1035
7486.14 995
7486.96 996
7487.78 1007
7488.59 1026
7489.41 996
7490.23 954
7491.04 927
7491.86 936
7492.68 954
7493.49 988
7494.31 998
7495.13 994
7495.94 911
7496.76 979
7497.58 967
7498.40 925
7499.21 884
7500.03 968
7500.85 892
7501.67 938
7502.48 953
7503.30 946
7504.12 929
7504.94 947
7505.75 958
7506.57 890
7507.39 878
7508.21 895
7509.02 965
7509.84 911
7510.66 917
7511.48 883
7512.30 877
7513.11 865
7513.93 862
7514.75 910
7515.57 879
7516.39 866
7517.20 892
7518.02 882
7518.84 951
7519.66 869
7520.48 867
7521.30 911
7522.11 846
7522.93 886
7523.75 925
7524.57 902
7525.39 851
7526.21 944
7527.03 910
7527.84 846
7528.66 898
7529.48 876
7530.30 903
7531.12 865
7531.94 917
7532.76 892
7533.58 909
7534.40 946
7535.22 966
7536.03 896
7536.85 876
7537.67 902
7538.49 875
7539.31 878
7540.13 919
7540.95 967
7541.77 981
7542.59 967
7543.41 956
7544.23 941
7545.05 963
7545.87 1018
7546.69 967
7547.51 930
7548.33 979
7549.15 967
7549.97 886
7550.79 990
7551.61 993
7552.43 922
7553.25 879
7554.07 897
7554.89 902
7555.71 973
7556.53 887
7557.35 935
7558.17 932
7558.99 928
7559.81 948
7560.63 920
7561.45 950
7562.27 929
7563.09 948
7563.92 953
7564.74 897
7565.56 891
7566.38 921
7567.20 953
7568.02 993
7568.84 921
7569.66 953
7570.48 911
7571.30 902
7572.13 953
7572.95 997
7573.77 1017
7574.59 915
7575.41 1008
7576.23 995
7577.05 981
7577.88 954
7578.70 915
7579.52 930
7580.34 928
7581.16 917
7581.98 907
7582.81 1019
7583.63 972
7584.45 963
7585.27 960
7586.09 974
7586.92 992
7587.74 1075
7588.56 990
7589.38 1026
7590.20 1044
7591.03 1077
7591.85 1100
7592.67 1193
7593.49 1122
7594.32 1081
7595.14 1082
7595.96 1016
7596.78 996
7597.61 1078
7598.43 1119
7599.25 1091
7600.07 1148
7600.90 1129
7601.72 1191
7602.54 1209
7603.36 1292
7604.19 1418
7605.01 1416
7605.83 1444
7606.66 1508
7607.48 1517
7608.30 1453
7609.13 1444
7609.95 1403
7610.77 1305
7611.60 1329
7612.42 1227
7613.24 1184
7614.07 1197
7614.89 1217
7615.71 1325
7616.54 1436
7617.36 1511
7618.18 1699
7619.01 1681
7619.83 1593
7620.66 1550
7621.48 1539
7622.30 1425
7623.13 1419
7623.95 1373
7624.78 1308
7625.60 1353
7626.42 1376
7627.25 1307
7628.07 1274
7628.90 1256
7629.72 1447
7630.55 1565
7631.37 1669
7632.19 1741
7633.02 1791
7633.84 1658
7634.67 1689
7635.49 1676
7636.32 1501
7637.14 1326
7637.97 1361
7638.79 1300
7639.62 1180
7640.44 1137
7641.27 1057
7642.09 1081
7642.92 1131
7643.74 1102
7644.57 1074
7645.39 1084
7646.22 1047
7647.04 1055
7647.87 1003
7648.69 1029
7649.52 1086
7650.34 1098
7651.17 1075
7651.99 1030
7652.82 1092
7653.65 1053
7654.47 1046
7655.30 1003
7656.12 953
7656.95 1017
7657.77 986
7658.60 930
7659.43 1000
7660.25 954
7661.08 910
7661.90 1005
7662.73 1021
7663.56 994
7664.38 1000
7665.21 943
7666.04 978
7666.86 937
7667.69 959
7668.51 1040
7669.34 1014
7670.17 946
7670.99 982
7671.82 1065
7672.65 941
7673.47 957
7674.30 912
7675.13 952
7675.95 968
7676.78 934
7677.61 985
7678.44 964
7679.26 928
7680.09 899
7680.92 929
7681.74 915
7682.57 962
7683.40 958
7684.23 1024
7685.05 1003
7685.88 1005
7686.71 969
7687.53 965
7688.36 958
7689.19 956
7690.02 953
7690.85 959
7691.67 988
7692.50 990
7693.33 1077
7694.16 1013
7694.98 1014
7695.81 1056
7696.64 1001
7697.47 988
7698.30 1063
7699.12 1142
7699.95 1159
7700.78 1130
7701.61 1042
7702.44 993
7703.26 932
7704.09 957
7704.92 967
7705.75 925
7706.58 899
7707.41 894
7708.24 945
7709.06 935
7709.89 983
7710.72 981
7711.55 853
7712.38 863
7713.21 821
7714.04 827
7714.87 899
7715.69 845
7716.52 847
7717.35 860
7718.18 893
7719.01 917
7719.84 917
7720.67 851
7721.50 867
7722.33 893
7723.16 899
7723.99 838
7724.82 854
7725.65 800
7726.48 829
7727.30 885
7728.13 861
7728.96 792
7729.79 850
7730.62 832
7731.45 820
7732.28 830
7733.11 790
7733.94 850
7734.77 861
7735.60 800
7736.43 840
7737.26 875
7738.09 785
7738.92 783
7739.75 900
7740.58 826
7741.41 756
7742.25 795
7743.08 767
7743.91 779
7744.74 764
7745.57 811
7746.40 859
7747.23 865
7748.06 906
7748.89 893
7749.72 908
7750.55 899
7751.38 871
7752.21 880
7753.04 821
7753.88 795
7754.71 832
7755.54 842
7756.37 793
7757.20 798
7758.03 862
7758.86 863
7759.69 803
7760.53 844
7761.36 818
7762.19 847
7763.02 886
7763.85 860
7764.68 834
7765.51 826
7766.35 820
7767.18 806
7768.01 811
7768.84 815
7769.67 769
7770.51 851
7771.34 796
7772.17 806
7773.00 784
7773.83 755
7774.67 834
7775.50 823
7776.33 848
7777.16 789
7777.99 842
7778.83 899
7779.66 862
7780.49 827
7781.32 828
7782.16 833
7782.99 823
7783.82 829
7784.65 853
7785.49 902
7786.32 824
7787.15 876
7787.99 878
7788.82 920
7789.65 862
7790.48 824
7791.32 865
7792.15 828
7792.98 837
7793.82 799
7794.65 866
7795.48 841
7796.32 820
7797.15 876
7797.98 850
7798.82 862
7799.65 860
7800.48 843
7801.32 871
7802.15 927
7802.99 893
7803.82 936
7804.65 996
7805.49 948
7806.32 915
7807.15 939
7807.99 1010
7808.82 1038
7809.66 980
7810.49 1041
7811.32 1089
7812.16 1053
7812.99 1089
7813.83 1112
7814.66 1184
7815.50 1196
7816.33 1192
7817.16 1260
7818.00 1246
7818.83 1242
7819.67 1264
7820.50 1249
7821.34 1160
7822.17 1226
7823.01 1140
7823.84 1152
7824.68 1137
7825.51 1228
7826.35 1362
7827.18 1267
7828.02 1347
7828.85 1469
7829.69 1408
7830.52 1300
7831.36 1293
7832.19 1277
7833.03 1314
7833.86 1227
7834.70 1262
7835.53 1179
7836.37 1222
7837.20 1202
7838.04 1269
7838.87 1218
7839.71 1135
7840.55 1178
7841.38 1168
7842.22 1175
7843.05 1149
7843.89 1138
7844.72 1121
7845.56 1110
7846.40 1061
7847.23 1125
7848.07 1058
7848.91 1111
7849.74 1147
7850.58 1096
7851.41 1124
7852.25 1078
7853.09 1125
7853.92 1084
7854.76 1158
7855.60 1144
7856.43 1227
7857.27 1224
7858.11 1323
7858.94 1366
7859.78 1420
7860.62 1543
7861.45 1503
7862.29 1452
7863.13 1355
7863.96 1258
7864.80 1244
7865.64 1284
7866.47 1199
7867.31 1259
7868.15 1162
7868.99 1298
7869.82 1318
7870.66 1286
7871.50 1348
7872.33 1267
7873.17 1267
7874.01 1385
7874.85 1381
7875.68 1453
7876.52 1616
7877.36 1681
7878.20 1778
7879.03 1871
7879.87 1855
7880.71 1782
7881.55 1679
7882.39 1578
7883.22 1480
7884.06 1410
7884.90 1374
7885.74 1242
7886.58 1321
7887.41 1305
7888.25 1332
7889.09 1324
7889.93 1339
7890.77 1381
7891.61 1430
7892.44 1506
7893.28 1474
7894.12 1435
7894.96 1372
7895.80 1246
7896.64 1216
7897.48 1221
7898.31 1295
7899.15 1329
7899.99 1203
7900.83 1144
7901.67 1190
7902.51 1179
7903.35 1145
7904.19 1125
7905.03 1175
7905.87 1188
7906.70 1156
7907.54 1194
7908.38 1082
7909.22 1118
7910.06 1135
7910.90 1176
7911.74 1138
7912.58 1154
7913.42 1159
7914.26 1203
7915.10 1190
7915.94 1166
7916.78 1179
7917.62 1238
7918.46 1317
7919.30 1317
7920.14 1271
7920.98 1346
7921.82 1223
7922.66 1234
7923.50 1169
7924.34 1160
7925.18 1168
7926.02 1084
7926.86 1065
7927.70 1071
7928.54 1002
7929.38 1047
7930.22 986
7931.06 1020
7931.90 978
7932.74 1048
7933.58 1009
7934.42 936
7935.26 1012
7936.10 1023
7936.95 1039
7937.79 1001
7938.63 984
7939.47 937
7940.31 993
7941.15 935
7941.99 972
7942.83 972
7943.67 1028
7944.51 1101
7945.36 1078
7946.20 1076
7947.04 1071
7947.88 1077
7948.72 1093
7949.56 1109
7950.40 1048
7951.25 1101
7952.09 1107
7952.93 1212
7953.77 1264
7954.61 1280
7955.45 1260
7956.30 1227
7957.14 1212
7957.98 1209
7958.82 1190
7959.66 1253
7960.51 1184
7961.35 1170
7962.19 1211
7963.03 1086
7963.87 1100
7964.72 1122
7965.56 1178
7966.40 1226
7967.24 1288
7968.09 1330
7968.93 1465
7969.77 1424
7970.61 1351
7971.46 1258
7972.30 1104
7973.14 1134
7973.98 1025
7974.83 1063
7975.67 1073
7976.51 1015
7977.36 1087
7978.20 1053
7979.04 939
7979.89 995
7980.73 922
7981.57 971
7982.41 1020
7983.26 945
7984.10 1012
7984.94 1050
7985.79 978
7986.63 918
7987.48 998
7988.32 954
7989.16 1009
7990.01 948
7990.85 903
7991.69 857
7992.54 862
7993.38 931
7994.22 932
7995.07 933
7995.91 943
7996.76 904
7997.60 887
7998.44 989
7999.29 912
8000.13 935
8000.98 878
8001.82 880
8002.67 879
8003.51 798
8004.35 839
8005.20 869
8006.04 874
8006.89 829
8007.73 917
8008.58 885
8009.42 893
8010.27 826
8011.11 793
8011.96 921
8012.80 885
8013.65 801
8014.49 763
8015.34 792
8016.18 787
8017.03 834
8017.87 882
8018.72 766
8019.56 795
8020.41 764
8021.25 796
8022.10 765
8022.94 762
8023.79 827
8024.63 772
8025.48 768
8026.32 718
8027.17 706
8028.01 731
8028.86 805
8029.71 797
8030.55 798
8031.40 774
8032.24 772
8033.09 741
8033.94 772
8034.78 757
8035.63 725
8036.47 785
8037.32 787
8038.17 800
8039.01 725
8039.86 762
8040.70 777
8041.55 813
8042.40 679
8043.24 709
8044.09 739
8044.94 765
8045.78 777
8046.63 694
8047.48 747
8048.32 706
8049.17 701
8050.02 699
8050.86 704
8051.71 743
8052.56 717
8053.40 765
8054.25 727
8055.10 709
8055.95 683
8056.79 724
8057.64 709
8058.49 707
8059.33 721
8060.18 752
8061.03 660
8061.88 684
8062.72 672
8063.57 671
8064.42 726
8065.27 656
8066.11 690
8066.96 694
8067.81 690
8068.66 748
8069.50 681
8070.35 632
8071.20 688
8072.05 735
8072.90 687
8073.74 648
8074.59 686
8075.44 702
8076.29 653
8077.14 638
8077.99 693
8078.83 721
8079.68 677
8080.53 695
8081.38 680
8082.23 672
8083.08 662
8083.92 704
8084.77 676
8085.62 630
8086.47 632
8087.32 644
8088.17 722
8089.02 644
8089.87 677
8090.71 642
8091.56 655
8092.41 627
8093.26 615
8094.11 695
8094.96 669
8095.81 658
8096.66 690
8097.51 716
8098.36 653
8099.21 670
8100.06 644
8100.91 694
8101.75 681
8102.60 681
8103.45 725
8104.30 698
8105.15 688
8106.00 673
8106.85 707
8107.70 701
8108.55 650
8109.40 623
8110.25 719
8111.10 633
8111.95 657
8112.80 641
8113.65 659
8114.50 729
8115.35 700
8116.20 654
8117.05 629
8117.90 676
8118.75 711
8119.60 683
8120.46 713
8121.31 717
8122.16 723
8123.01 696
8123.86 717
8124.71 757
8125.56 713
8126.41 670
8127.26 672
8128.11 688
8128.96 652
8129.81 640
8130.66 654
8131.52 718
8132.37 735
8133.22 697
8134.07 714
8134.92 672
8135.77 707
8136.62 743
8137.47 717
8138.33 772
8139.18 721
8140.03 712
8140.88 685
8141.73 664
8142.58 714
8143.44 733
8144.29 684
8145.14 685
8145.99 718
8146.84 808
8147.69 846
8148.55 777
8149.40 760
8150.25 713
8151.10 766
8151.95 800
8152.81 831
8153.66 836
8154.51 877
8155.36 877
8156.22 981
8157.07 1002
8157.92 936
8158.77 897
8159.63 807
8160.48 839
8161.33 768
8162.18 761
8163.04 731
8163.89 757
8164.74 759
8165.60 731
8166.45 724
8167.30 716
8168.15 730
8169.01 750
8169.86 747
8170.71 766
8171.57 731
8172.42 776
8173.27 759
8174.13 688
8174.98 725
8175.83 687
8176.69 665
8177.54 705
8178.39 738
8179.25 664
8180.10 687
8180.95 702
8181.81 673
8182.66 723
8183.52 746
8184.37 730
8185.22 656
8186.08 638
8186.93 704
8187.79 691
8188.64 694
8189.49 663
8190.35 691
8191.20 689
8192.06 681
8192.91 675
8193.76 673
8194.62 622
8195.47 706
8196.33 729
8197.18 714
8198.04 702
8198.89 689
8199.75 677
8200.60 633
8201.46 729
8202.31 668
8203.17 623
8204.02 692
8204.87 706
8205.73 744
8206.58 677
8207.44 628
8208.29 656
8209.15 675
8210.01 710
8210.86 671
8211.72 618
8212.57 623
8213.43 641
8214.28 642
8215.14 635
8215.99 718
8216.85 652
8217.70 681
8218.56 718
8219.42 625
8220.27 599
8221.13 617
8221.98 657
8222.84 662
8223.69 677
8224.55 625
8225.41 678
8226.26 653
8227.12 688
8227.97 694
8228.83 703
8229.69 680
8230.54 709
8231.40 668
8232.26 684
8233.11 709
8233.97 643
8234.82 667
8235.68 682
8236.54 680
8237.39 732
8238.25 687
8239.11 660
8239.96 641
8240.82 634
8241.68 645
8242.54 609
8243.39 616
8244.25 623
8245.11 669
8245.96 697
8246.82 678
8247.68 669
8248.53 627
8249.39 651
8250.25 640
8251.11 690
8251.96 672
8252.82 606
8253.68 632
8254.54 617
8255.39 681
8256.25 596
8257.11 640
8257.97 629
8258.82 683
8259.68 721
8260.54 657
8261.40 658
8262.26 686
8263.11 695
8263.97 674
8264.83 619
8265.69 634
8266.55 694
8267.40 734
8268.26 680
8269.12 658
8269.98 619
8270.84 628
8271.70 633
8272.55 717
8273.41 660
8274.27 655
8275.13 737
8275.99 736
8276.85 665
8277.71 617
8278.56 670
8279.42 711
8280.28 713
8281.14 670
8282.00 712
8282.86 729
8283.72 680
8284.58 626
8285.44 717
8286.29 760
8287.15 693
8288.01 699
8288.87 787
8289.73 765
8290.59 715
8291.45 726
8292.31 802
8293.17 817
8294.03 831
8294.89 884
8295.75 861
8296.61 884
8297.47 813
8298.33 801
8299.19 828
8300.05 775
8300.91 778
8301.77 817
8302.63 815
8303.49 715
8304.35 826
8305.21 781
8306.07 791
8306.93 808
8307.79 784
8308.65 724
8309.51 716
8310.37 795
8311.23 797
8312.09 783
8312.95 750
8313.81 774
8314.67 752
8315.53 822
8316.39 759
8317.25 844
8318.11 877
8318.98 844
8319.84 835
8320.70 815
8321.56 820
8322.42 783
8323.28 778
8324.14 745
8325.00 785
8325.86 785
8326.73 743
8327.59 715
8328.45 721
8329.31 737
8330.17 702
8331.03 712
8331.89 780
8332.76 756
8333.62 795
8334.48 700
8335.34 704
8336.20 724
8337.06 705
8337.93 704
8338.79 756
8339.65 747
8340.51 716
8341.37 725
8342.24 724
8343.10 779
8343.96 769
8344.82 850
8345.68 851
8346.55 791
8347.41 834
8348.27 754
8349.13 730
8350.00 777
8350.86 729
8351.72 732
8352.58 701
8353.45 686
8354.31 638
8355.17 673
8356.03 687
8356.90 749
8357.76 711
8358.62 678
8359.49 718
8360.35 695
8361.21 687
8362.08 690
8362.94 658
8363.80 633
8364.66 667
8365.53 714
8366.39 714
8367.25 755
8368.12 673
8368.98 689
8369.84 766
8370.71 715
8371.57 700
8372.44 738
8373.30 694
8374.16 729
8375.03 708
8375.89 736
8376.75 707
8377.62 763
8378.48 827
8379.35 736
8380.21 753
8381.07 733
8381.94 727
8382.80 735
8383.67 742
8384.53 742
8385.40 729
8386.26 689
8387.12 754
8387.99 795
8388.85 740
8389.72 708
8390.58 789
8391.45 776
8392.31 746
8393.18 713
8394.04 728
8394.91 768
8395.77 755
8396.64 695
8397.50 718
8398.37 747
8399.23 765
8400.10 753
8400.96 737
8401.83 756
8402.69 776
8403.56 793
8404.42 799
8405.29 767
8406.15 754
8407.02 791
8407.88 789
8408.75 832
8409.61 778
8410.48 742
8411.34 767
8412.21 829
8413.08 800
8413.94 809
8414.81 800
8415.67 760
8416.54 819
8417.41 825
8418.27 859
8419.14 814
8420.00 838
8420.87 846
8421.74 858
8422.60 863
8423.47 883
8424.33 855
8425.20 862
8426.07 911
8426.93 907
8427.80 846
8428.67 868
8429.53 946
8430.40 951
8431.27 975
8432.13 925
8433.00 931
8433.87 974
8434.73 1013
8435.60 1046
8436.47 1010
8437.33 943
8438.20 1076
8439.07 1159
8439.94 1205
8440.80 1277
8441.67 1219
8442.54 1323
8443.40 1309
8444.27 1394
8445.14 1425
8446.01 1366
8446.87 1359
8447.74 1346
8448.61 1298
8449.48 1306
8450.34 1302
8451.21 1268
8452.08 1219
8452.95 1253
8453.82 1325
8454.68 1368
8455.55 1390
8456.42 1442
8457.29 1391
8458.15 1409
8459.02 1408
8459.89 1393
8460.76 1381
8461.63 1368
8462.50 1343
8463.36 1364
8464.23 1322
8465.10 1299
8465.97 1363
8466.84 1523
8467.71 1871
8468.57 2241
8469.44 2496
8470.31 2878
8471.18 3292
8472.05 3278
8472.92 3269
8473.79 3062
8474.66 2727
8475.53 2444
8476.39 2150
8477.26 1822
8478.13 1645
8479.00 1520
8479.87 1361
8480.74 1282
8481.61 1246
8482.48 1139
8483.35 1072
8484.22 1065
8485.09 1024
8485.96 1002
8486.83 1045
8487.69 1039
8488.56 992
8489.43 977
8490.30 959
8491.17 968
8492.04 996
8492.91 1013
8493.78 997
8494.65 932
8495.52 922
8496.39 881
8497.26 879
8498.13 949
8499.00 996
8499.87 1021
8500.74 1064
8501.61 1015
8502.48 916
8503.35 962
8504.22 949
8505.10 952
8505.97 980
8506.84 1025
8507.71 1078
8508.58 1156
8509.45 1148
8510.32 1123
8511.19 1101
8512.06 1141
8512.93 1072
8513.80 1004
8514.67 953
8515.54 946
8516.42 993
8517.29 1021
8518.16 1010
8519.03 946
8519.90 979
8520.77 1028
8521.64 958
8522.51 942
8523.39 1015
8524.26 999
8525.13 989
8526.00 1088
8526.87 1035
8527.74 1067
8528.61 1087
8529.49 1073
8530.36 1114
8531.23 1174
8532.10 1205
8532.97 1321
8533.85 1300
8534.72 1309
8535.59 1271
8536.46 1267
8537.33 1310
8538.21 1255
8539.08 1243
8539.95 1171
8540.82 1155
8541.69 1146
8542.57 1106
8543.44 1036
8544.31 1100
8545.18 1022
8546.06 1031
8546.93 1044
8547.80 1097
8548.67 1083
8549.55 1148
8550.42 1098
8551.29 1139
8552.17 1204
8553.04 1199
8553.91 1268
8554.78 1287
8555.66 1408
8556.53 1356
8557.40 1312
8558.28 1307
8559.15 1165
8560.02 1126
8560.90 1053
8561.77 1073
8562.64 1022
8563.52 1011
8564.39 1005
8565.26 999
8566.14 949
8567.01 961
8567.89 1009
8568.76 970
8569.63 964
8570.51 897
8571.38 941
8572.25 999
8573.13 898
8574.00 970
8574.88 916
8575.75 943
8576.62 929
8577.50 921
8578.37 912
8579.25 899
8580.12 846
8581.00 852
8581.87 894
8582.74 936
8583.62 903
8584.49 864
8585.37 893
8586.24 907
8587.12 933
8587.99 880
8588.87 884
8589.74 911
8590.62 942
8591.49 958
8592.37 915
8593.24 970
8594.12 946
8594.99 975
8595.87 878
8596.74 981
8597.62 991
8598.49 1011
8599.37 935
8600.24 925
8601.12 972
8601.99 936
8602.87 876
8603.74 973
8604.62 983
8605.49 947
8606.37 978
8607.25 997
8608.12 1019
8609.00 969
8609.87 987
8610.75 999
8611.63 1053
8612.50 1026
8613.38 1053
8614.25 1042
8615.13 1011
8616.01 957
8616.88 982
8617.76 1002
8618.63 1049
8619.51 1108
8620.39 1013
8621.26 1051
8622.14 1067
8623.02 1061
8623.89 1048
8624.77 1051
8625.65 1051
8626.52 1093
8627.40 1105
8628.28 1105
8629.15 1114
8630.03 1132
8630.91 1212
8631.78 1148
8632.66 1197
8633.54 1165
8634.41 1186
8635.29 1298
8636.17 1190
8637.05 1131
8637.92 1204
8638.80 1218
8639.68 1247
8640.56 1258
8641.43 1297
8642.31 1303
8643.19 1322
8644.06 1374
8644.94 1316
8645.82 1372
8646.70 1308
8647.58 1433
8648.45 1394
8649.33 1311
8650.21 1386
8651.09 1459
8651.96 1472
8652.84 1467
8653.72 1480
8654.60 1579
8655.48 1613
8656.36 1613
8657.23 1537
8658.11 1529
8658.99 1512
8659.87 1594
8660.75 1559
8661.63 1498
8662.50 1458
8663.38 1533
8664.26 1602
8665.14 1596
8666.02 1570
8666.90 1670
8667.78 1562
8668.65 1567
8669.53 1735
8670.41 1939
8671.29 2077
8672.17 2361
8673.05 2735
8673.93 3043
8674.81 3299
8675.69 3441
8676.57 3496
8677.45 3448
8678.32 3323
8679.20 3079
8680.08 2812
8680.96 2598
8681.84 2274
8682.72 2107
8683.60 2011
8684.48 1966
8685.36 1878
8686.24 1886
8687.12 1873
8688.00 1979
8688.88 2243
8689.76 2537
8690.64 2945
8691.52 3496
8692.40 3995
8693.28 4266
8694.16 4631
8695.04 4623
8695.92 4282
8696.80 3957
8697.68 3497
8698.56 3105
8699.44 2608
8700.32 2305
8701.20 2015
8702.08 1845
8702.96 1672
8703.84 1627
8704.72 1512
8705.60 1444
8706.49 1377
8707.37 1470
8708.25 1406
8709.13 1347
8710.01 1346
8710.89 1374
8711.77 1328
8712.65 1328
8713.53 1310
8714.41 1285
8715.29 1166
8716.18 1153
8717.06 1203
8717.94 1229
8718.82 1212
8719.70 1218
8720.58 1237
8721.46 1252
8722.35 1316
8723.23 1313
8724.11 1301
8724.99 1309
8725.87 1198
8726.75 1185
8727.64 1236
8728.52 1297
8729.40 1278
8730.28 1208
8731.16 1289
8732.05 1292
8732.93 1288
8733.81 1263
8734.69 1289
8735.57 1283
8736.46 1325
8737.34 1386
8738.22 1392
8739.10 1418
8739.99 1365
8740.87 1376
8741.75 1367
8742.63 1359
8743.52 1298
8744.40 1247
8745.28 1208
8746.16 1243
8747.05 1189
8747.93 1238
8748.81 1231
8749.70 1261
8750.58 1290
8751.46 1266
8752.34 1291
8753.23 1369
8754.11 1405
8754.99 1564
8755.88 1544
8756.76 1511
8757.64 1508
8758.53 1574
8759.41 1538
8760.29 1525
8761.18 1459
8762.06 1450
8762.94 1394
8763.83 1327
8764.71 1314
8765.60 1316
8766.48 1384
8767.36 1248
8768.25 1299
8769.13 1315
8770.01 1244
8770.90 1284
8771.78 1311
8772.67 1267
8773.55 1312
8774.43 1300
8775.32 1272
8776.20 1259
8777.09 1187
8777.97 1135
8778.86 1157
8779.74 1137
8780.63 1085
8781.51 1058
8782.39 1021
8783.28 1087
8784.16 1099
8785.05 1070
8785.93 1109
8786.82 1044
8787.70 1048
8788.59 1052
8789.47 1032
8790.36 1055
8791.24 1092
8792.13 1069
8793.01 1047
8793.90 1063
8794.78 1054
8795.67 1082
8796.55 1052
8797.44 992
8798.32 1035
8799.21 1008
8800.10 1047
8800.98 1037
8801.87 1014
8802.75 1075
8803.64 1110
8804.52 1110
8805.41 1086
8806.29 1027
8807.18 1062
8808.07 1051
8808.95 1123
8809.84 990
8810.72 959
8811.61 1017
8812.50 992
8813.38 984
8814.27 953
8815.15 937
8816.04 967
8816.93 893
8817.81 986
8818.70 985
8819.59 993
8820.47 998
8821.36 996
8822.25 1004
8823.13 965
8824.02 923
8824.91 937
8825.79 995
8826.68 987
8827.57 925
8828.45 901
8829.34 943
8830.23 991
8831.11 985
8832.00 975
8832.89 916
8833.78 974
8834.66 980
8835.55 916
8836.44 903
8837.32 966
8838.21 939
8839.10 852
8839.99 923
8840.87 882
8841.76 849
8842.65 899
8843.54 915
8844.42 878
8845.31 886
8846.20 874
8847.09 897
8847.98 853
8848.86 833
8849.75 852
8850.64 881
8851.53 824
8852.42 776
8853.30 795
8854.19 789
8855.08 808
8855.97 790
8856.86 773
8857.75 751
8858.63 773
8859.52 763
8860.41 782
8861.30 765
8862.19 780
8863.08 820
8863.97 837
8864.85 775
8865.74 751
8866.63 753
8867.52 756
8868.41 768
8869.30 705
8870.19 718
8871.08 723
8871.97 789
8872.85 735
8873.74 744
8874.63 689
8875.52 666
8876.41 708
8877.30 735
8878.19 734
8879.08 797
8879.97 838
8880.86 800
8881.75 706
8882.64 691
8883.53 721
8884.42 730
8885.31 772
8886.20 750
8887.09 704
8887.98 744
8888.87 785
8889.76 792
8890.65 706
8891.54 725
8892.43 689
8893.32 686
8894.21 629
8895.10 701
8895.99 726
8896.88 685
8897.77 688
8898.66 663
8899.55 666
8900.44 676
8901.33 692
8902.22 646
8903.11 718
8904.00 681
8904.89 691
8905.78 669
8906.67 652
8907.56 669
8908.46 697
8909.35 740
8910.24 659
8911.13 704
8912.02 681
8912.91 667
8913.80 695
8914.69 731
8915.58 672
8916.48 708
8917.37 671
8918.26 645
8919.15 647
8920.04 620
8920.93 655
8921.82 637
8922.72 681
8923.61 668
8924.50 625
8925.39 642
8926.28 594
8927.18 626
8928.07 645
8928.96 662
8929.85 641
8930.74 615
8931.64 666
8932.53 609
8933.42 593
8934.31 658
8935.20 617
8936.10 617
8936.99 583
8937.88 594
8938.77 658
8939.67 604
8940.56 615
8941.45 546
8942.34 604
8943.24 620
8944.13 627
8945.02 598
8945.91 614
8946.81 652
8947.70 638
8948.59 567
8949.49 586
8950.38 627
8951.27 629
8952.16 583
8953.06 573
8953.95 620
8954.84 620
8955.74 636
8956.63 607
8957.52 610
8958.42 639
8959.31 629
8960.20 667
8961.10 618
8961.99 562
8962.89 571
8963.78 589
8964.67 661
8965.57 621
8966.46 621
8967.35 593
8968.25 599
8969.14 626
8970.04 639
8970.93 582
8971.82 642
8972.72 553
8973.61 611
8974.51 630
8975.40 596
8976.30 579
8977.19 565
8978.08 582
8978.98 634
8979.87 669
8980.77 600
8981.66 605
8982.56 667
8983.45 625
8984.35 591
8985.24 583
8986.14 569
8987.03 616
8987.93 586
8988.82 594
8989.72 548
8990.61 580
8991.51 577
8992.40 599
8993.30 639
8994.19 634
8995.09 628
8995.98 642
8996.88 621
8997.77 594
8998.67 567
8999.56 603
9000.46 597
9001.35 561
9002.25 614
9003.15 618
9004.04 582
9004.94 561
9005.83 583
9006.73 606
9007.62 595
9008.52 607
9009.42 618
9010.31 623
9011.21 593
9012.10 565
9013.00 593
9013.90 583
9014.79 579
9015.69 598
9016.59 540
9017.48 549
9018.38 586
9019.27 589
9020.17 569
9021.07 600
9021.96 574
9022.86 548
9023.76 554
9024.65 559
9025.55 555
9026.45 582
9027.34 582
9028.24 551
9029.14 592
9030.04 574
9030.93 590
9031.83 561
9032.73 540
9033.62 571
9034.52 589
9035.42 590
9036.32 586
9037.21 574
9038.11 552
9039.01 591
9039.90 604
9040.80 601
9041.70 581
9042.60 552
9043.50 545
9044.39 555
9045.29 575
9046.19 590
9047.09 614
9047.98 664
9048.88 616
9049.78 612
9050.68 556
9051.58 661
9052.47 627
9053.37 594
9054.27 627
9055.17 601
9056.07 638
9056.97 573
9057.86 566
9058.76 563
9059.66 596
9060.56 589
9061.46 560
9062.36 564
9063.25 578
9064.15 572
9065.05 595
9065.95 602
9066.85 613
9067.75 640
9068.65 632
9069.55 632
9070.45 542
9071.34 591
9072.24 584
9073.14 620
9074.04 600
9074.94 569
9075.84 620
9076.74 630
9077.64 625
9078.54 583
9079.44 613
9080.34 633
9081.24 610
9082.14 651
9083.04 688
9083.94 604
9084.84 646
9085.74 687
9086.63 642
9087.53 600
9088.43 649
9089.33 639
9090.23 645
9091.13 674
9092.03 743
9092.93 700
9093.83 639
9094.74 686
9095.64 646
9096.54 688
9097.44 671
9098.34 656
9099.24 642
9100.14 628
9101.04 610
9101.94 618
9102.84 624
9103.74 617
9104.64 637
9105.54 600
9106.44 641
9107.34 624
9108.24 607
9109.14 611
9110.05 577
9110.95 596
9111.85 669
9112.75 651
9113.65 635
9114.55 579
9115.45 600
9116.35 577
9117.25 564
9118.16 575
9119.06 579
9119.96 561
9120.86 546
9121.76 557
9122.66 532
9123.56 573
9124.47 564
9125.37 561
9126.27 596
9127.17 525
9128.07 562
9128.98 551
9129.88 552
9130.78 597
9131.68 608
9132.58 560
9133.49 560
9134.39 531
9135.29 613
9136.19 579
9137.09 565
9138.00 585
9138.90 638
9139.80 558
9140.70 566
9141.61 538
9142.51 608
9143.41 580
9144.31 577
9145.22 529
9146.12 566
9147.02 564
9147.93 559
9148.83 574
9149.73 548
9150.63 522
9151.54 515
9152.44 569
9153.34 574
9154.25 561
9155.15 564
9156.05 561
9156.96 558
9157.86 532
9158.76 524
9159.67 551
9160.57 580
9161.47 522
9162.38 557
9163.28 550
9164.18 564
9165.09 566
9165.99 540
9166.90 567
9167.80 546
9168.70 512
9169.61 576
9170.51 547
9171.41 564
9172.32 556
9173.22 562
9174.13 540
9175.03 582
9175.94 564
9176.84 543
9177.74 527
9178.65 574
9179.55 612
9180.46 571
9181.36 559
9182.27 529
9183.17 613
9184.08 558
9184.98 559
9185.88 549
9186.79 575
9187.69 602
9188.60 564
9189.50 541
9190.41 541
9191.31 531
9192.22 523
9193.12 532
9194.03 576
9194.93 597
9195.84 527
9196.74 555
9197.65 570
9198.56 575
9199.46 561
9200.37 576
9201.27 564
9202.18 553
9203.08 561
9203.99 504
9204.89 560
9205.80 595
9206.71 561
9207.61 540
9208.52 510
9209.42 469
9210.33 495
9211.23 533
9212.14 559
9213.05 528
9213.95 572
9214.86 621
9215.77 543
9216.67 569
9217.58 600
9218.48 587
9219.39 605
9220.30 614
9221.20 581
9222.11 564
9223.02 527
9223.92 578
9224.83 571
9225.74 504
9226.64 509
9227.55 561
9228.46 586
9229.36 500
9230.27 567
9231.18 546
9232.08 562
9232.99 534
9233.90 523
9234.81 525
9235.71 517
9236.62 560
9237.53 561
9238.43 563
9239.34 639
9240.25 530
9241.16 540
9242.06 548
9242.97 513
9243.88 501
9244.79 540
9245.69 554
9246.60 499
9247.51 500
9248.42 523
9249.33 594
9250.23 515
9251.14 517
9252.05 500
9252.96 534
9253.87 575
9254.77 562
9255.68 509
9256.59 499
9257.50 519
9258.41 533
9259.31 485
9260.22 514
9261.13 531
9262.04 583
9262.95 557
9263.86 551
9264.77 535
9265.67 563
9266.58 555
9267.49 503
9268.40 573
9269.31 497
9270.22 492
9271.13 554
9272.04 547
9272.94 528
9273.85 528
9274.76 534
9275.67 545
9276.58 532
9277.49 527
9278.40 536
9279.31 519
9280.22 522
9281.13 523
9282.04 592
9282.95 564
9283.86 512
9284.77 520
9285.68 570
9286.59 567
9287.49 588
9288.40 559
9289.31 517
9290.22 539
9291.13 586
9292.04 572
9292.95 542
9293.86 595
9294.77 604
9295.68 571
9296.59 541
9297.50 532
9298.41 593
9299.33 610
9300.24 614
9301.15 614
9302.06 627
9302.97 567
9303.88 580
9304.79 613
9305.70 602
9306.61 614
9307.52 661
9308.43 667
9309.34 680
9310.25 645
9311.16 635
9312.07 706
9312.98 724
9313.90 651
9314.81 665
9315.72 589
9316.63 598
9317.54 587
9318.45 596
9319.36 626
9320.27 611
9321.19 601
9322.10 550
9323.01 587
9323.92 597
9324.83 591
9325.74 617
9326.65 602
9327.57 587
9328.48 593
9329.39 577
9330.30 608
9331.21 605
9332.13 580
9333.04 578
9333.95 555
9334.86 587
9335.77 536
9336.69 518
9337.60 565
9338.51 601
9339.42 573
9340.33 613
9341.25 582
9342.16 577
9343.07 618
9343.98 634
9344.90 607
9345.81 600
9346.72 586
9347.63 605
9348.55 597
9349.46 607
9350.37 597
9351.29 563
9352.20 567
9353.11 571
9354.02 580
9354.94 529
9355.85 546
9356.76 639
9357.68 579
9358.59 617
9359.50 565
9360.42 561
9361.33 569
9362.24 555
9363.16 528
9364.07 524
9364.98 564
9365.90 564
9366.81 558
9367.72 569
9368.64 575
9369.55 582
9370.47 526
9371.38 514
9372.29 562
9373.21 573
9374.12 572
9375.04 588
9375.95 581
9376.86 591
9377.78 582
9378.69 559
9379.61 550
9380.52 613
9381.43 567
9382.35 575
9383.26 574
9384.18 568
9385.09 567
9386.01 606
9386.92 547
9387.84 591
9388.75 654
9389.67 583
9390.58 591
9391.49 612
9392.41 585
9393.32 669
9394.24 594
9395.15 570
9396.07 623
9396.98 643
9397.90 629
9398.81 581
9399.73 567
9400.65 636
9401.56 644
9402.48 583
9403.39 536
9404.31 542
9405.22 559
9406.14 609
9407.05 569
9407.97 543
9408.88 605
9409.80 590
9410.72 557
9411.63 593
9412.55 562
9413.46 544
9414.38 567
9415.30 569
9416.21 576
9417.13 523
9418.04 536
9418.96 537
9419.88 532
9420.79 577
9421.71 588
9422.62 560
9423.54 609
9424.46 601
9425.37 585
9426.29 547
9427.21 572
9428.12 625
9429.04 597
9429.96 612
9430.87 596
9431.79 638
9432.71 637
9433.62 580
9434.54 597
9435.46 637
9436.37 703
9437.29 640
9438.21 631
9439.13 625
9440.04 619
9440.96 626
9441.88 618
9442.80 640
9443.71 650
9444.63 684
9445.55 612
9446.46 633
9447.38 597
9448.30 656
9449.22 668
9450.14 677
9451.05 773
9451.97 769
9452.89 772
9453.81 756
9454.72 934
9455.64 869
9456.56 857
9457.48 806
9458.40 728
9459.31 722
9460.23 731
9461.15 730
9462.07 672
9462.99 705
9463.91 708
9464.82 650
9465.74 617
9466.66 617
9467.58 580
9468.50 606
9469.42 668
9470.34 645
9471.25 668
9472.17 647
9473.09 639
9474.01 585
9474.93 575
9475.85 671
9476.77 670
9477.69 674
9478.60 680
9479.52 685
9480.44 625
9481.36 684
9482.28 708
9483.20 676
9484.12 757
9485.04 649
9485.96 667
9486.88 641
9487.80 635
9488.72 674
9489.64 631
9490.56 648
9491.48 625
9492.40 657
9493.32 633
9494.24 624
9495.16 607
9496.08 606
9497.00 626
9497.92 628
9498.84 605
9499.76 632
9500.68 615
9501.60 629
9502.52 637
9503.44 631
9504.36 695
9505.28 683
9506.20 651
9507.12 632
9508.04 598
9508.96 647
9509.88 675
9510.80 657
9511.72 661
9512.64 614
9513.56 677
9514.48 643
9515.40 656
9516.32 689
9517.25 709
9518.17 700
9519.09 654
9520.01 690
9520.93 652
9521.85 670
9522.77 676
9523.69 729
9524.61 694
9525.54 704
9526.46 686
9527.38 729
9528.30 721
9529.22 740
9530.14 774
9531.06 842
9531.99 838
9532.91 823
9533.83 896
9534.75 848
9535.67 912
9536.60 923
9537.52 859
9538.44 833
9539.36 834
9540.28 821
9541.21 709
9542.13 777
9543.05 770
9543.97 669
9544.89 728
9545.82 714
9546.74 713
9547.66 749
9548.58 711
9549.51 692
9550.43 683
9551.35 722
9552.27 701
9553.20 772
9554.12 686
9555.04 656
9555.96 699
9556.89 718
9557.81 729
9558.73 714
9559.66 727
9560.58 758
9561.50 799
9562.43 825
9563.35 753
9564.27 778
9565.19 702
9566.12 752
9567.04 746
9567.96 706
9568.89 702
9569.81 745
9570.74 767
9571.66 759
9572.58 767
9573.51 751
9574.43 718
9575.35 716
9576.28 702
9577.20 700
9578.13 735
9579.05 765
9579.97 766
9580.90 808
9581.82 792
9582.75 816
9583.67 769
9584.59 752
9585.52 763
9586.44 760
9587.37 774
9588.29 733
9589.22 769
9590.14 763
9591.06 840
9591.99 836
9592.91 849
9593.84 835
9594.76 788
9595.69 767
9596.61 814
9597.54 850
9598.46 842
9599.39 799
9600.31 784
9601.24 844
9602.16 876
9603.09 914
9604.01 814
9604.94 891
9605.86 866
9606.79 895
9607.71 858
9608.64 904
9609.56 849
9610.49 866
9611.41 902
9612.34 901
9613.27 949
9614.19 973
9615.12 936
9616.04 904
9616.97 904
9617.89 937
9618.82 916
9619.75 930
9620.67 952
9621.60 918
9622.52 914
9623.45 1042
9624.38 1051
9625.30 1024
9626.23 1028
9627.15 1013
9628.08 1040
9629.01 994
9629.93 1025
9630.86 1038
9631.79 1016
9632.71 1076
9633.64 1083
9634.57 1039
9635.49 1107
9636.42 1079
9637.35 1078
9638.27 1083
9639.20 1067
9640.13 1064
9641.05 1158
9641.98 1191
9642.91 1158
9643.83 1174
9644.76 1204
9645.69 1192
9646.62 1208
9647.54 1220
9648.47 1253
9649.40 1266
9650.32 1349
9651.25 1379
9652.18 1415
9653.11 1311
9654.03 1339
9654.96 1405
9655.89 1379
9656.82 1313
9657.75 1321
9658.67 1397
9659.60 1340
9660.53 1331
9661.46 1337
9662.38 1348
9663.31 1373
9664.24 1404
9665.17 1335
9666.10 1370
9667.02 1501
9667.95 1454
9668.88 1441
9669.81 1509
9670.74 1522
9671.67 1546
9672.59 1586
9673.52 1637
9674.45 1585
9675.38 1555
9676.31 1569
9677.24 1634
9678.17 1609
9679.10 1560
9680.02 1583
9680.95 1677
9681.88 1801
9682.81 1835
9683.74 1790
9684.67 1747
9685.60 1809
9686.53 1878
9687.46 1838
9688.39 1890
9689.31 1836
9690.24 1833
9691.17 1849
9692.10 1852
9693.03 1986
9693.96 1973
9694.89 1984
9695.82 2073
9696.75 2291
9697.68 2579
9698.61 2710
9699.54 2938
9700.47 3005
9701.40 2975
9702.33 2981
9703.26 2860
9704.19 2703
9705.12 2546
9706.05 2293
9706.98 2287
9707.91 2173
9708.84 1976
9709.77 1986
9710.70 1973
9711.63 2047
9712.56 2078
9713.49 2221
9714.42 2319
9715.35 2328
9716.28 2402
9717.21 2392
9718.14 2441
9719.07 2328
9720.00 2224
9720.93 2108
9721.87 2096
9722.80 2032
9723.73 1795
9724.66 1710
9725.59 1701
9726.52 1685
9727.45 1770
9728.38 1763
9729.31 1695
9730.24 1745
9731.18 1822
9732.11 1886
9733.04 1872
9733.97 1861
9734.90 1884
9735.83 1792
9736.76 1836
9737.70 1779
9738.63 1711
9739.56 1665
9740.49 1599
9741.42 1642
9742.35 1538
9743.29 1518
9744.22 1536
9745.15 1506
9746.08 1481
9747.01 1481
9747.95 1502
9748.88 1439
9749.81 1396
9750.74 1384
9751.67 1458
9752.61 1379
9753.54 1332
9754.47 1337
9755.40 1305
9756.34 1349
9757.27 1392
9758.20 1353
9759.13 1472
9760.07 1489
9761.00 1490
9761.93 1428
9762.87 1481
9763.80 1566
9764.73 1511
9765.66 1446
9766.60 1486
9767.53 1427
9768.46 1441
9769.40 1424
9770.33 1380
9771.26 1410
9772.20 1485
9773.13 1493
9774.06 1420
9775.00 1411
9775.93 1401
9776.86 1438
9777.80 1535
9778.73 1566
9779.66 1512
9780.60 1575
9781.53 1621
9782.46 1543
9783.40 1577
9784.33 1556
9785.26 1558
9786.20 1525
9787.13 1436
9788.07 1398
9789.00 1396
9789.93 1337
9790.87 1301
9791.80 1314
9792.74 1362
9793.67 1367
9794.61 1327
9795.54 1343
9796.47 1351
9797.41 1453
9798.34 1454
9799.28 1403
9800.21 1434
9801.15 1485
9802.08 1445
9803.02 1340
9803.95 1339
9804.89 1313
9805.82 1280
9806.76 1239
9807.69 1151
9808.63 1098
9809.56 1139
9810.50 1127
9811.43 1174
9812.37 1173
9813.30 1144
9814.24 1097
9815.17 1056
9816.11 1079
9817.04 1092
9817.98 1029
9818.91 1020
9819.85 1041
9820.78 1000
9821.72 998
9822.65 1006
9823.59 1005
9824.53 998
9825.46 973
9826.40 975
9827.33 977
9828.27 962
9829.21 991
9830.14 1002
9831.08 969
9832.01 986
9832.95 995
9833.89 973
9834.82 955
9835.76 987
9836.69 978
9837.63 952
9838.57 1001
9839.50 992
9840.44 1043
9841.38 998
9842.31 1060
9843.25 1027
9844.19 936
9845.12 982
9846.06 994
9847.00 989
9847.93 991
9848.87 948
9849.81 972
9850.74 1004
9851.68 912
9852.62 984
9853.56 982
9854.49 1001
9855.43 998
9856.37 1009
9857.30 1026
9858.24 1084
9859.18 1009
9860.12 997
9861.05 973
9861.99 990
9862.93 1055
9863.87 1038
9864.80 978
9865.74 932
9866.68 888
9867.62 893
9868.56 910
9869.49 891
9870.43 934
9871.37 919
9872.31 927
9873.24 915
9874.18 1001
9875.12 916
9876.06 891
9877.00 952
9877.94 910
9878.87 904
9879.81 899
9880.75 916
9881.69 957
9882.63 891
9883.57 841
9884.50 844
9885.44 876
9886.38 943
9887.32 917
9888.26 906
9889.20 887
9890.14 849
9891.08 841
9892.02 889
9892.95 863
9893.89 836
9894.83 886
9895.77 905
9896.71 854
9897.65 802
9898.59 825
9899.53 810
9900.47 835
9901.41 867
9902.35 941
9903.29 878
9904.23 850
9905.16 883
9906.10 895
9907.04 908
9907.98 905
9908.92 869
9909.86 909
9910.80 876
9911.74 847
9912.68 994
9913.62 953
9914.56 938
9915.50 895
9916.44 895
9917.38 896
9918.32 894
9919.26 914
9920.20 875
9921.14 892
9922.08 948
9923.02 1012
9923.97 1166
9924.91 1298
9925.85 1435
9926.79 1546
9927.73 1694
9928.67 1798
9929.61 1682
9930.55 1649
9931.49 1544
9932.43 1494
9933.37 1346
9934.31 1287
9935.25 1198
9936.20 1091
9937.14 999
9938.08 973
9939.02 967
9939.96 950
9940.90 867
9941.84 881
9942.78 924
9943.73 914
9944.67 879
9945.61 855
9946.55 878
9947.49 875
9948.43 907
9949.37 829
9950.32 760
9951.26 858
9952.20 812
9953.14 847
9954.08 826
9955.03 829
9955.97 862
9956.91 882
9957.85 922
9958.79 877
9959.74 827
9960.68 925
9961.62 858
9962.56 878
9963.50 835
9964.45 847
9965.39 803
9966.33 880
9967.27 872
9968.22 814
9969.16 836
9970.10 882
9971.04 870
9971.99 833
9972.93 822
9973.87 770
9974.82 793
9975.76 803
9976.70 833
9977.64 830
9978.59 851
9979.53 829
9980.47 767
9981.42 737
9982.36 806
9983.30 759
9984.25 792
9985.19 771
9986.13 787
9987.08 826
9988.02 822
9988.96 852
9989.91 823
9990.85 883
9991.80 815
9992.74 866
9993.68 855
9994.63 885
9995.57 846
9996.51 877
9997.46 859
9998.40 792
9999.35 772
10000.29 809
10001.23 793
10002.18 726
10003.12 774
10004.07 769
10005.01 776
10005.96 790
10006.90 800
10007.84 730
10008.79 727
10009.73 729
10010.68 750
10011.62 795
10012.57 789
10013.51 796
10014.46 805
10015.40 778
10016.35 735
10017.29 769
10018.24 775
10019.18 812
10020.13 763
10021.07 786
10022.02 773
10022.96 746
10023.91 723
10024.85 759
10025.80 747
10026.74 807
10027.69 784
10028.63 785
10029.58 774
10030.52 761
10031.47 771
10032.42 787
10033.36 744
10034.31 739
10035.25 771
10036.20 718
10037.14 711
10038.09 676
10039.04 681
10039.98 650
10040.93 692
10041.87 705
10042.82 746
10043.77 713
10044.71 636
10045.66 645
10046.60 636
10047.55 645
10048.50 632
10049.44 686
10050.39 632
10051.34 637
10052.28 634
10053.23 690
10054.18 659
10055.12 675
10056.07 647
10057.02 646
10057.96 669
10058.91 685
10059.86 729
10060.80 678
10061.75 707
10062.70 714
10063.64 719
10064.59 655
10065.54 636
10066.49 682
10067.43 651
10068.38 631
10069.33 615
10070.28 615
10071.22 645
10072.17 635
10073.12 602
10074.07 595
10075.01 646
10075.96 709
10076.91 648
10077.86 681
10078.80 671
10079.75 649
10080.70 611
10081.65 618
10082.60 585
10083.54 630
10084.49 623
10085.44 655
10086.39 604
10087.34 600
10088.28 630
10089.23 593
10090.18 604
10091.13 606
10092.08 603
10093.03 600
10093.97 601
10094.92 632
10095.87 664
10096.82 620
10097.77 617
10098.72 646
10099.67 653
10100.62 631
10101.56 600
10102.51 534
10103.46 580
10104.41 616
10105.36 595
10106.31 632
10107.26 600
10108.21 612
10109.16 717
10110.11 669
10111.05 570
10112.00 656
10112.95 634
10113.90 635
10114.85 633
10115.80 598
10116.75 604
10117.70 555
10118.65 650
10119.60 636
10120.55 649
10121.50 606
10122.45 635
10123.40 612
10124.35 602
10125.30 611
10126.25 632
10127.20 586
10128.15 640
10129.10 661
10130.05 666
10131.00 616
10131.95 606
10132.90 603
10133.85 604
10134.80 612
10135.75 590
10136.70 611
10137.65 583
10138.60 592
10139.55 598
10140.51 627
10141.46 621
10142.41 619
10143.36 663
10144.31 672
10145.26 632
10146.21 563
10147.16 620
10148.11 623
10149.06 602
10150.01 624
10150.97 650
10151.92 647
10152.87 701
10153.82 665
10154.77 729
10155.72 677
10156.67 682
10157.63 673
10158.58 638
10159.53 603
10160.48 620
10161.43 636
10162.38 684
10163.34 701
10164.29 725
10165.24 713
10166.19 666
10167.14 649
10168.09 676
10169.05 695
10170.00 665
10170.95 687
10171.90 727
10172.86 732
10173.81 736
10174.76 713
10175.71 663
10176.66 682
10177.62 725
10178.57 729
10179.52 710
10180.47 717
10181.43 763
10182.38 798
10183.33 766
10184.29 763
10185.24 758
10186.19 779
10187.14 809
10188.10 791
10189.05 779
10190.00 779
10190.96 791
10191.91 820
10192.86 759
10193.81 831
10194.77 849
10195.72 816
10196.67 791
10197.63 788
10198.58 821
10199.53 901
10200.49 877
10201.44 846
10202.40 893
10203.35 900
10204.30 1066
10205.26 1094
10206.21 1008
10207.16 1048
10208.12 1120
10209.07 1084
10210.03 1114
10210.98 1046
10211.93 998
10212.89 979
10213.84 962
10214.80 886
10215.75 864
10216.70 849
10217.66 869
10218.61 870
10219.57 819
10220.52 815
10221.48 848
10222.43 929
10223.39 802
10224.34 743
10225.30 801
10226.25 870
10227.20 817
10228.16 816
10229.11 804
10230.07 739
10231.02 730
10231.98 769
10232.93 876
10233.89 855
10234.84 839
10235.80 817
10236.75 840
10237.71 887
10238.67 939
10239.62 951
10240.58 907
10241.53 879
10242.49 845
10243.44 778
10244.40 794
10245.35 707
10246.31 726
10247.26 697
10248.22 671
10249.18 656
10250.13 730
10251.09 677
10252.04 611
10253.00 666
10253.96 626
10254.91 643
10255.87 658
10256.82 665
10257.78 664
10258.74 666
10259.69 643
10260.65 694
10261.61 649
10262.56 625
10263.52 602
10264.47 622
10265.43 633
10266.39 612
10267.34 612
10268.30 617
10269.26 637
10270.21 620
10271.17 667
10272.13 619
10273.09 617
10274.04 623
10275.00 645
10275.96 678
10276.91 655
10277.87 626
10278.83 596
10279.78 607
10280.74 606
10281.70 640
10282.66 632
10283.61 610
10284.57 581
10285.53 570
10286.49 594
10287.44 525
10288.40 573
10289.36 611
10290.32 609
10291.27 598
10292.23 620
10293.19 580
10294.15 587
10295.11 555
10296.06 565
10297.02 591
10297.98 573
10298.94 642
10299.90 668
10300.85 595
10301.81 620
10302.77 566
10303.73 629
10304.69 592
10305.65 568
10306.60 537
10307.56 587
10308.52 578
10309.48 582
10310.44 574
10311.40 511
10312.36 573
10313.32 557
10314.27 523
10315.23 475
10316.19 587
10317.15 583
10318.11 565
10319.07 578
10320.03 551
10320.99 590
10321.95 573
10322.91 605
10323.86 549
10324.82 544
10325.78 534
10326.74 586
10327.70 589
10328.66 584
10329.62 601
10330.58 574
10331.54 594
10332.50 625
10333.46 624
10334.42 633
10335.38 611
10336.34 608
10337.30 545
10338.26 532
10339.22 524
10340.18 557
10341.14 558
10342.10 539
10343.06 577
10344.02 528
10344.98 573
10345.94 561
10346.90 541
10347.86 531
10348.82 536
10349.78 524
10350.74 542
10351.70 553
10352.66 516
10353.62 538
10354.58 498
10355.55 552
10356.51 539
10357.47 511
10358.43 561
10359.39 536
10360.35 542
10361.31 540
10362.27 519
10363.23 505
10364.19 506
10365.16 547
10366.12 479
10367.08 537
10368.04 508
10369.00 570
10369.96 549
10370.92 543
10371.88 502
10372.85 551
10373.81 560
10374.77 520
10375.73 520
10376.69 491
10377.65 516
10378.62 536
10379.58 517
10380.54 428
10381.50 509
10382.46 518
10383.43 528
10384.39 536
10385.35 496
10386.31 487
10387.27 521
10388.24 493
10389.20 493
10390.16 464
10391.12 485
10392.09 517
10393.05 515
10394.01 484
10394.97 471
10395.94 475
10396.90 486
10397.86 516
10398.82 465
10399.79 489
10400.75 512
10401.71 479
10402.68 503
10403.64 491
10404.60 490
10405.57 470
10406.53 458
10407.49 482
10408.45 505
10409.42 482
10410.38 473
10411.34 474
10412.31 463
10413.27 474
10414.23 455
10415.20 490
10416.16 510
10417.13 473
10418.09 478
10419.05 498
10420.02 529
10420.98 514
10421.94 509
10422.91 507
10423.87 503
10424.84 508
10425.80 460
10426.76 444
10427.73 467
10428.69 490
10429.66 461
10430.62 466
10431.58 469
10432.55 436
10433.51 430
10434.48 457
10435.44 437
10436.41 469
10437.37 463
10438.34 457
10439.30 483
10440.27 426
10441.23 419
10442.19 474
10443.16 465
10444.12 419
10445.09 449
10446.05 459
10447.02 466
10447.98 451
10448.95 449
10449.91 453
10450.88 460
10451.84 440
10452.81 394
10453.78 401
10454.74 456
10455.71 417
10456.67 425
10457.64 451
10458.60 445
10459.57 430
10460.53 414
10461.50 437
10462.47 428
10463.43 431
10464.40 430
10465.36 456
10466.33 426
10467.29 445
10468.26 458
10469.23 426
10470.19 463
10471.16 402
10472.12 438
10473.09 441
10474.06 423
10475.02 455
10475.99 433
10476.96 396
10477.92 396
10478.89 428
10479.86 462
10480.82 440
10481.79 459
10482.76 428
10483.72 408
10484.69 430
10485.66 458
10486.62 489
10487.59 419
10488.56 406
10489.52 466
10490.49 468
10491.46 423
10492.42 485
10493.39 408
10494.36 419
10495.33 437
10496.29 410
10497.26 412
10498.23 471
10499.19 472
10500.16 470
10501.13 482
10502.10 480
10503.06 422
10504.03 447
10505.00 461
10505.97 402
10506.94 421
10507.90 431
10508.87 472
10509.84 407
10510.81 426
10511.78 428
10512.74 424
10513.71 426
10514.68 433
10515.65 418
10516.62 428
10517.58 438
10518.55 462
10519.52 411
10520.49 422
10521.46 448
10522.43 457
10523.39 410
10524.36 423
10525.33 415
10526.30 427
10527.27 412
10528.24 407
10529.21 409
10530.18 420
10531.14 463
10532.11 422
10533.08 436
10534.05 402
10535.02 403
10535.99 420
10536.96 420
10537.93 424
10538.90 419
10539.87 427
10540.84 420
10541.80 412
10542.77 386
10543.74 444
10544.71 414
10545.68 412
10546.65 389
10547.62 469
10548.59 431
10549.56 430
10550.53 413
10551.50 441
10552.47 425
10553.44 409
10554.41 445
10555.38 413
10556.35 425
10557.32 464
10558.29 449
10559.26 430
10560.23 432
10561.20 406
10562.17 439
10563.14 473
10564.11 455
10565.08 475
10566.05 463
10567.02 421
10567.99 433
10568.97 463
10569.94 416
10570.91 401
10571.88 401
10572.85 416
10573.82 407
10574.79 410
10575.76 418
10576.73 465
10577.70 452
10578.67 420
10579.64 450
10580.62 404
10581.59 455
10582.56 444
10583.53 440
10584.50 410
10585.47 430
10586.44 470
10587.42 456
10588.39 458
10589.36 487
10590.33 447
10591.30 422
10592.27 395
10593.25 445
10594.22 453
10595.19 469
10596.16 455
10597.13 465
10598.10 502
10599.08 401
10600.05 440
10601.02 433
10601.99 472
10602.96 432
10603.94 428
10604.91 469
10605.88 468
10606.85 405
10607.83 424
10608.80 437
10609.77 459
10610.74 452
10611.72 441
10612.69 479
10613.66 468
10614.63 423
10615.61 438
10616.58 438
10617.55 441
10618.53 459
10619.50 409
10620.47 411
10621.44 456
10622.42 476
10623.39 472
10624.36 461
10625.34 430
10626.31 432
10627.28 461
10628.26 444
10629.23 446
10630.20 443
10631.18 484
10632.15 458
10633.12 461
10634.10 490
10635.07 496
10636.05 521
10637.02 558
10637.99 554
10638.97 534
10639.94 548
10640.91 568
10641.89 594
10642.86 547
10643.84 538
10644.81 503
10645.79 547
10646.76 555
10647.73 527
10648.71 500
10649.68 527
10650.66 467
10651.63 527
10652.61 478
10653.58 429
10654.55 473
10655.53 471
10656.50 443
10657.48 451
10658.45 500
10659.43 443
10660.40 442
10661.38 451
10662.35 491
10663.33 416
10664.30 449
10665.28 427
10666.25 436
10667.23 433
10668.20 436
10669.18 491
10670.15 450
10671.13 443
10672.10 437
10673.08 455
10674.05 432
10675.03 449
10676.01 439
10676.98 470
10677.96 433
10678.93 463
10679.91 460
10680.88 471
10681.86 488
10682.84 475
10683.81 510
10684.79 520
10685.76 519
10686.74 471
10687.72 460
10688.69 471
10689.67 442
10690.64 464
10691.62 432
10692.60 462
10693.57 440
10694.55 421
10695.53 485
10696.50 485
10697.48 463
10698.46 443
10699.43 465
10700.41 458
10701.39 465
10702.36 476
10703.34 479
10704.32 463
10705.29 456
10706.27 430
10707.25 419
10708.22 436
10709.20 429
10710.18 451
10711.15 467
10712.13 440
10713.11 432
10714.09 449
10715.06 470
10716.04 475
10717.02 441
10718.00 461
10718.97 421
10719.95 447
10720.93 463
10721.91 452
10722.88 462
10723.86 506
10724.84 478
10725.82 481
10726.80 461
10727.77 456
10728.75 452
10729.73 427
10730.71 426
10731.69 447
10732.66 458
10733.64 452
10734.62 445
10735.60 477
10736.58 431
10737.55 436
10738.53 453
10739.51 451
10740.49 452
10741.47 456
10742.45 484
10743.43 505
10744.40 502
10745.38 452
10746.36 422
10747.34 466
10748.32 458
10749.30 466
10750.28 490
10751.26 445
10752.24 439
10753.21 423
10754.19 487
10755.17 486
10756.15 486
10757.13 490
10758.11 462
10759.09 450
10760.07 447
10761.05 443
10762.03 449
10763.01 489
10763.99 498
10764.97 474
10765.95 478
10766.93 492
10767.91 487
10768.89 497
10769.87 495
10770.84 480
10771.82 526
10772.80 490
10773.78 524
10774.76 520
10775.74 515
10776.73 486
10777.71 494
10778.69 480
10779.67 530
10780.65 548
10781.63 490
10782.61 501
10783.59 501
10784.57 450
10785.55 445
10786.53 535
10787.51 527
10788.49 511
10789.47 514
10790.45 511
10791.43 540
10792.41 509
10793.39 501
10794.38 536
10795.36 521
10796.34 519
10797.32 498
10798.30 460
10799.28 486
10800.26 473
10801.24 489
10802.22 525
10803.21 510
10804.19 485
10805.17 487
10806.15 482
10807.13 514
10808.11 552
10809.09 512
10810.08 481
10811.06 502
10812.04 546
10813.02 479
10814.00 517
10814.99 516
10815.97 544
10816.95 516
10817.93 495
10818.91 509
10819.90 469
10820.88 455
10821.86 482
10822.84 495
10823.82 510
10824.81 519
10825.79 494
10826.77 478
10827.75 493
10828.74 485
10829.72 475
10830.70 507
10831.68 539
10832.67 551
10833.65 552
10834.63 479
10835.62 446
10836.60 516
10837.58 534
10838.56 507
10839.55 518
10840.53 533
10841.51 505
10842.50 488
10843.48 563
10844.46 502
10845.45 518
10846.43 496
10847.41 531
10848.40 576
10849.38 578
10850.36 547
10851.35 509
10852.33 542
10853.31 522
10854.30 539
10855.28 533
10856.26 549
10857.25 551
10858.23 515
10859.22 509
10860.20 533
10861.18 544
10862.17 534
10863.15 511
10864.14 539
10865.12 551
10866.10 567
10867.09 536
10868.07 531
10869.06 624
10870.04 583
10871.03 588
10872.01 552
10873.00 575
10873.98 542
10874.96 613
10875.95 593
10876.93 600
10877.92 571
10878.90 579
10879.89 606
10880.87 618
10881.86 566
10882.84 620
10883.83 626
10884.81 671
10885.80 686
10886.78 634
10887.77 668
10888.75 661
10889.74 638
10890.72 628
10891.71 683
10892.70 700
10893.68 694
10894.67 622
10895.65 659
10896.64 740
10897.62 671
10898.61 677
10899.59 669
10900.58 682
10901.57 724
10902.55 734
10903.54 663
10904.52 685
10905.51 695
10906.50 752
10907.48 723
10908.47 672
10909.45 664
10910.44 706
10911.43 784
10912.41 763
10913.40 818
10914.39 792
10915.37 797
10916.36 741
10917.35 807
10918.33 764
10919.32 792
10920.30 765
10921.29 789
10922.28 807
10923.27 774
10924.25 792
10925.24 763
10926.23 804
10927.21 794
10928.20 806
10929.19 790
10930.17 786
10931.16 795
10932.15 915
10933.14 867
10934.12 904
10935.11 860
10936.10 848
10937.09 846
10938.07 875
10939.06 877
10940.05 877
10941.04 908
10942.02 885
10943.01 956
10944.00 952
10944.99 904
10945.97 974
10946.96 1010
10947.95 965
10948.94 997
10949.93 1026
10950.91 1108
10951.90 1097
10952.89 1150
10953.88 1149
10954.87 1197
10955.85 1282
10956.84 1320
10957.83 1383
10958.82 1466
10959.81 1534
10960.80 1512
10961.79 1464
10962.77 1445
10963.76 1471
10964.75 1404
10965.74 1325
10966.73 1228
10967.72 1208
10968.71 1162
10969.70 1151
10970.68 1099
10971.67 1150
10972.66 1136
10973.65 1081
10974.64 1058
10975.63 1000
10976.62 1046
10977.61 1124
10978.60 1092
10979.59 1068
10980.58 1150
10981.57 1091
10982.55 1217
10983.54 1178
10984.53 1198
10985.52 1175
10986.51 1135
10987.50 1167
10988.49 1203
10989.48 1159
10990.47 1128
10991.46 1240
10992.45 1284
10993.44 1258
10994.43 1381
10995.42 1542
10996.41 1674
10997.40 1800
10998.39 1949
10999.38 2071
11000.37 2150
11001.36 2259
11002.35 2217
11003.34 2122
11004.33 2031
11005.33 1896
11006.32 1808
11007.31 1651
11008.30 1623
11009.29 1452
11010.28 1380
11011.27 1213
11012.26 1163
11013.25 1096
11014.24 1188
11015.23 1038
11016.22 1087
11017.21 1065
11018.21 1053
11019.20 1046
11020.19 1101
11021.18 1093
11022.17 1059
11023.16 989
11024.15 1006
11025.14 983
11026.14 954
11027.13 998
11028.12 985
11029.11 915
11030.10 935
11031.09 914
11032.09 889
11033.08 912
11034.07 869
11035.06 924
11036.05 924
11037.05 877
11038.04 891
11039.03 919
11040.02 891
11041.01 921
11042.01 911
11043.00 850
11043.99 852
11044.98 855
11045.97 874
11046.97 781
11047.96 843
11048.95 807
11049.94 870
11050.94 833
11051.93 835
11052.92 820
11053.91 814
11054.91 859
11055.90 842
11056.89 861
11057.89 871
11058.88 923
11059.87 863
11060.87 936
11061.86 872
11062.85 906
11063.84 925
11064.84 968
11065.83 900
11066.82 915
11067.82 907
11068.81 887
11069.80 922
11070.80 888
11071.79 897
11072.78 881
11073.78 873
11074.77 825
11075.77 836
11076.76 841
11077.75 881
11078.75 852
11079.74 831
11080.73 852
11081.73 827
11082.72 827
11083.72 791
11084.71 831
11085.70 792
11086.70 768
11087.69 743
11088.69 800
11089.68 788
11090.68 799
11091.67 787
11092.66 769
11093.66 788
11094.65 775
11095.65 723
11096.64 745
11097.64 750
11098.63 771
11099.63 779
11100.62 735
11101.62 731
11102.61 745
11103.61 753
11104.60 698
11105.60 721
11106.59 715
11107.59 756
11108.58 707
11109.58 699
11110.57 688
11111.57 673
11112.56 655
11113.56 682
11114.55 691
11115.55 688
11116.55 679
11117.54 678
11118.54 726
11119.53 698
11120.53 742
11121.52 752
11122.52 721
11123.51 705
11124.51 726
11125.51 734
11126.50 782
11127.50 739
11128.49 762
11129.49 708
11130.49 699
11131.48 694
11132.48 696
11133.48 664
11134.47 688
11135.47 713
11136.46 693
11137.46 638
11138.46 643
11139.45 667
11140.45 648
11141.45 680
11142.44 626
11143.44 658
11144.44 640
11145.43 646
11146.43 647
11147.43 670
11148.43 692
11149.42 698
11150.42 703
11151.42 633
11152.41 632
11153.41 632
11154.41 596
11155.40 602
11156.40 647
11157.40 629
11158.40 713
11159.39 656
11160.39 610
11161.39 648
11162.39 653
11163.38 684
11164.38 628
11165.38 661
11166.38 657
11167.38 691
11168.37 614
11169.37 682
11170.37 660
11171.37 681
11172.37 687
11173.36 665
11174.36 654
11175.36 679
11176.36 666
11177.36 670
11178.35 708
11179.35 683
11180.35 672
11181.35 699
11182.35 717
11183.35 696
11184.34 768
11185.34 704
11186.34 724
11187.34 714
11188.34 731
11189.34 708
11190.34 741
11191.34 737
11192.34 771
11193.33 788
11194.33 814
11195.33 784
11196.33 772
11197.33 783
11198.33 707
11199.33 748
11200.33 771
11201.33 762
11202.33 751
11203.33 733
11204.33 721
11205.32 677
11206.32 719
11207.32 724
11208.32 713
11209.32 656
11210.32 702
11211.32 689
11212.32 678
11213.32 686
11214.32 709
11215.32 690
11216.32 712
11217.32 639
11218.32 659
11219.32 659
11220.32 620
11221.32 637
11222.32 632
11223.32 636
11224.32 667
11225.32 662
11226.32 645
11227.33 642
11228.33 598
11229.33 598
11230.33 680
11231.33 702
11232.33 597
11233.33 673
11234.33 614
11235.33 615
11236.33 597
11237.33 576
11238.33 590
11239.33 586
11240.34 585
11241.34 666
11242.34 623
11243.34 584
11244.34 604
11245.34 646
11246.34 645
11247.34 578
11248.35 616
11249.35 570
11250.35 584
11251.35 570
11252.35 601
11253.35 561
11254.35 581
11255.36 585
11256.36 600
11257.36 556
11258.36 581
11259.36 596
11260.37 568
11261.37 581
11262.37 601
11263.37 593
11264.37 577
11265.38 589
11266.38 587
11267.38 629
11268.38 604
11269.39 589
11270.39 576
11271.39 592
11272.39 600
11273.40 626
11274.40 620
11275.40 612
11276.40 644
11277.41 599
11278.41 612
11279.41 656
11280.41 696
11281.42 684
11282.42 611
11283.42 606
11284.43 674
11285.43 673
11286.43 597
11287.44 576
11288.44 616
11289.44 616
11290.45 598
11291.45 565
11292.45 581
11293.46 619
11294.46 589
11295.46 579
11296.47 592
11297.47 617
11298.47 608
11299.48 647
11300.48 623
11301.48 589
11302.49 594
11303.49 586
11304.50 626
11305.50 584
11306.50 627
11307.51 647
11308.51 662
11309.52 610
11310.52 672
11311.52 633
11312.53 690
11313.53 722
11314.54 755
11315.54 743
11316.55 726
11317.55 718
11318.56 709
11319.56 669
11320.56 668
11321.57 592
11322.57 612
11323.58 576
11324.58 573
11325.59 579
11326.59 550
11327.60 593
11328.60 537
11329.61 553
11330.61 531
11331.62 554
11332.62 527
11333.63 552
11334.63 513
11335.64 535
11336.65 545
11337.65 528
11338.66 488
11339.66 514
11340.67 464
11341.67 551
11342.68 547
11343.68 471
11344.69 511
11345.70 527
11346.70 497
11347.71 516
11348.71 501
11349.72 524
11350.72 491
11351.73 538
11352.74 503
11353.74 484
11354.75 519
11355.76 494
11356.76 527
11357.77 534
11358.77 502
11359.78 532
11360.79 522
11361.79 519
11362.80 478
11363.81 514
11364.81 528
11365.82 550
11366.83 513
11367.83 539
11368.84 487
11369.85 504
11370.85 490
11371.86 499
11372.87 497
11373.87 499
11374.88 531
11375.89 495
11376.90 531
11377.90 522
11378.91 508
11379.92 526
11380.92 509
11381.93 498
11382.94 572
11383.95 494
11384.95 494
11385.96 489
11386.97 458
11387.98 523
11388.99 500
11389.99 465
11391.00 506
11392.01 508
11393.02 551
11394.02 526
11395.03 481
11396.04 490
11397.05 479
11398.06 522
11399.06 489
11400.07 468
11401.08 452
11402.09 493
11403.10 484
11404.11 453
11405.11 477
11406.12 463
11407.13 489
11408.14 460
11409.15 475
11410.16 428
11411.17 444
11412.17 517
11413.18 488
11414.19 488
11415.20 471
11416.21 461
11417.22 478
11418.23 499
11419.24 473
11420.25 474
11421.25 476
11422.26 486
11423.27 426
11424.28 420
11425.29 505
11426.30 491
11427.31 460
11428.32 512
11429.33 460
11430.34 461
11431.35 480
11432.36 501
11433.37 452
11434.38 505
11435.39 485
11436.40 448
11437.41 436
11438.42 494
11439.43 485
11440.44 523
11441.45 490
11442.46 500
11443.47 507
11444.48 496
11445.49 479
11446.50 452
11447.51 494
11448.52 494
11449.53 505
11450.54 543
11451.55 466
11452.56 514
11453.57 477
11454.58 483
11455.59 473
11456.60 498
11457.61 526
11458.62 515
11459.63 484
11460.64 477
11461.66 475
11462.67 499
11463.68 451
11464.69 465
11465.70 479
11466.71 502
11467.72 473
11468.73 447
11469.74 453
11470.76 466
11471.77 519
11472.78 507
11473.79 483
11474.80 483
11475.81 458
11476.82 453
11477.84 486
11478.85 477
11479.86 443
11480.87 435
11481.88 480
11482.89 465
11483.91 475
11484.92 497
11485.93 453
11486.94 475
11487.95 468
11488.97 468
11489.98 451
11490.99 454
11492.00 496
11493.02 463
11494.03 453
11495.04 440
11496.05 461
11497.06 460
11498.08 445
11499.09 511
11500.10 478
11501.12 449
11502.13 484
11503.14 476
11504.15 465
11505.17 453
11506.18 499
11507.19 452
11508.20 435
11509.22 471
11510.23 453
11511.24 467
11512.26 493
11513.27 490
11514.28 498
11515.30 514
11516.31 499
11517.32 483
11518.34 503
11519.35 499
11520.36 476
11521.38 476
11522.39 443
11523.40 475
11524.42 469
11525.43 523
11526.45 499
11527.46 443
11528.47 480
11529.49 498
11530.50 467
11531.52 463
11532.53 499
11533.54 532
11534.56 560
11535.57 524
11536.59 530
11537.60 494
11538.61 503
11539.63 510
11540.64 484
11541.66 520
11542.67 497
11543.69 499
11544.70 507
11545.72 533
11546.73 506
11547.74 453
11548.76 544
11549.77 516
11550.79 466
11551.80 496
11552.82 550
11553.83 581
11554.85 579
11555.86 545
11556.88 515
11557.89 526
11558.91 516
11559.92 530
11560.94 487
11561.96 532
11562.97 564
11563.99 548
11565.00 576
11566.02 577
11567.03 522
11568.05 570
11569.06 543
11570.08 573
11571.10 543
11572.11 570
11573.13 573
11574.14 560
11575.16 547
11576.17 546
11577.19 550
11578.21 525
11579.22 561
11580.24 574
11581.25 602
11582.27 623
11583.29 627
11584.30 629
11585.32 655
11586.34 666
11587.35 643
11588.37 713
11589.39 700
11590.40 736
11591.42 750
11592.44 719
11593.45 712
11594.47 746
11595.49 756
11596.50 811
11597.52 844
11598.54 915
11599.55 986
11600.57 1073
11601.59 1117
11602.60 1207
11603.62 1332
11604.64 1325
11605.66 1375
11606.67 1402
11607.69 1317
11608.71 1174
11609.73 1178
11610.74 1082
11611.76 980
11612.78 913
11613.80 865
11614.81 779
11615.83 771
11616.85 729
11617.87 695
11618.88 671
11619.90 648
11620.92 632
11621.94 604
11622.96 604
11623.97 592
11624.99 584
11626.01 588
11627.03 603
11628.05 587
11629.07 614
11630.08 643
11631.10 626
11632.12 567
11633.14 528
11634.16 552
11635.18 596
11636.19 599
11637.21 561
11638.23 543
11639.25 600
11640.27 614
11641.29 575
11642.31 531
11643.33 537
11644.34 557
11645.36 582
11646.38 571
11647.40 587
11648.42 542
11649.44 522
11650.46 547
11651.48 514
11652.50 558
11653.52 549
11654.54 491
11655.56 469
11656.58 504
11657.60 570
11658.61 557
11659.63 550
11660.65 510
11661.67 558
11662.69 505
11663.71 552
11664.73 604
11665.75 593
11666.77 652
11667.79 639
11668.81 605
11669.83 620
11670.85 665
11671.87 599
11672.89 587
11673.91 541
11674.93 547
11675.95 529
11676.97 584
11678.00 514
11679.02 490
11680.04 542
11681.06 562
11682.08 545
11683.10 537
11684.12 545
11685.14 581
11686.16 587
11687.18 556
11688.20 569
11689.22 531
11690.24 562
11691.26 530
11692.29 547
11693.31 518
11694.33 546
11695.35 509
11696.37 521
11697.39 541
11698.41 552
11699.43 549
11700.46 563
11701.48 602
11702.50 543
11703.52 542
11704.54 516
11705.56 556
11706.58 532
11707.61 528
11708.63 540
11709.65 544
11710.67 552
11711.69 488
11712.72 479
11713.74 508
11714.76 500
11715.78 527
11716.80 510
11717.83 494
11718.85 497
11719.87 540
11720.89 472
11721.92 478
11722.94 510
11723.96 491
11724.98 494
11726.01 490
11727.03 500
11728.05 516
11729.07 447
11730.10 463
11731.12 506
11732.14 531
11733.16 498
11734.19 504
11735.21 512
11736.23 528
11737.26 508
11738.28 529
11739.30 501
11740.33 450
11741.35 528
11742.37 488
11743.39 475
11744.42 489
11745.44 490
11746.47 487
11747.49 510
11748.51 479
11749.54 502
11750.56 529
11751.58 500
11752.61 507
11753.63 509
11754.65 466
11755.68 535
11756.70 488
11757.73 486
11758.75 482
11759.77 476
11760.80 484
11761.82 471
11762.85 502
11763.87 501
11764.89 500
11765.92 475
11766.94 474
11767.97 473
11768.99 476
11770.02 507
11771.04 477
11772.06 463
11773.09 487
11774.11 507
11775.14 458
11776.16 435
11777.19 507
11778.21 504
11779.24 485
11780.26 505
11781.29 473
11782.31 464
11783.34 490
11784.36 527
11785.39 495
11786.41 463
11787.44 470
11788.46 509
11789.49 470
11790.51 481
11791.54 483
11792.57 511
11793.59 518
11794.62 527
11795.64 542
11796.67 489
11797.69 504
11798.72 529
11799.74 571
11800.77 551
11801.80 550
11802.82 543
11803.85 559
11804.87 585
11805.90 545
11806.93 554
11807.95 568
11808.98 527
11810.00 532
11811.03 532
11812.06 557
11813.08 585
11814.11 543
11815.14 570
11816.16 547
11817.19 515
11818.22 520
11819.24 531
11820.27 570
11821.30 544
11822.32 519
11823.35 506
11824.38 522
11825.40 553
11826.43 562
11827.46 534
11828.48 554
11829.51 555
11830.54 591
11831.56 589
11832.59 539
11833.62 531
11834.65 585
11835.67 587
11836.70 531
11837.73 498
11838.76 523
11839.78 548
11840.81 555
11841.84 571
11842.87 518
11843.89 556
11844.92 606
11845.95 554
11846.98 561
11848.00 578
11849.03 600
11850.06 611
11851.09 579
11852.12 576
11853.14 558
11854.17 597
11855.20 646
11856.23 637
11857.26 623
11858.29 579
11859.31 608
11860.34 600
11861.37 589
11862.40 591
11863.43 626
11864.46 649
11865.48 636
11866.51 613
11867.54 659
11868.57 664
11869.60 630
11870.63 650
11871.66 623
11872.69 671
11873.72 686
11874.74 653
11875.77 664
11876.80 680
11877.83 666
11878.86 627
11879.89 699
11880.92 674
11881.95 692
11882.98 679
11884.01 703
11885.04 739
11886.07 740
11887.10 765
11888.13 762
11889.15 769
11890.18 788
11891.21 784
11892.24 774
11893.27 763
11894.30 774
11895.33 837
11896.36 866
11897.39 838
11898.42 914
11899.45 932
11900.48 900
11901.51 986
11902.54 945
11903.57 964
11904.60 963
11905.64 975
11906.67 994
11907.70 968
11908.73 938
11909.76 874
11910.79 903
11911.82 900
11912.85 888
11913.88 855
11914.91 847
11915.94 947
11916.97 835
11918.00 872
11919.03 891
11920.06 887
11921.10 855
11922.13 882
11923.16 928
11924.19 937
11925.22 959
11926.25 995
11927.28 1070
11928.31 1158
11929.35 1218
11930.38 1251
11931.41 1417
11932.44 1413
11933.47 1433
11934.50 1367
11935.53 1434
11936.57 1349
11937.60 1340
11938.63 1224
11939.66 1091
11940.69 1138
11941.73 1061
11942.76 1019
11943.79 925
11944.82 853
11945.85 882
11946.89 845
11947.92 825
11948.95 783
11949.98 813
11951.01 828
11952.05 825
11953.08 761
11954.11 767
11955.14 768
11956.18 749
11957.21 761
11958.24 794
11959.27 840
11960.31 856
11961.34 778
11962.37 804
11963.41 804
11964.44 777
11965.47 784
11966.50 804
11967.54 810
11968.57 809
11969.60 826
11970.64 777
11971.67 804
11972.70 752
11973.74 764
11974.77 758
11975.80 734
11976.84 727
11977.87 751
11978.90 782
11979.94 851
11980.97 821
11982.00 777
11983.04 739
11984.07 722
11985.11 763
11986.14 821
11987.17 803
11988.21 822
11989.24 788
11990.28 816
11991.31 817
11992.34 820
11993.38 812
11994.41 824
11995.45 818
11996.48 859
11997.52 865
11998.55 865
11999.58 854
12000.62 842
12001.65 861
12002.69 791
12003.72 820
12004.76 818
12005.79 822
12006.83 852
12007.86 848
12008.90 865
12009.93 816
12010.97 829
12012.00 839
12013.04 862
12014.07 857
12015.11 879
12016.14 917
12017.18 965
12018.21 943
12019.25 975
12020.28 963
12021.32 943
12022.35 957
12023.39 984
12024.42 897
12025.46 853
12026.49 916
12027.53 878
12028.57 871
12029.60 863
12030.64 799
12031.67 867
12032.71 883
12033.74 830
12034.78 883
12035.82 848
12036.85 857
12037.89 850
12038.92 849
12039.96 833
12041.00 793
12042.03 836
12043.07 878
12044.11 844
12045.14 857
12046.18 825
12047.22 866
12048.25 902
12049.29 862
12050.33 816
12051.36 869
12052.40 910
12053.44 876
12054.47 883
12055.51 894
12056.55 942
12057.58 907
12058.62 931
12059.66 907
12060.69 896
12061.73 913
12062.77 938
12063.80 956
12064.84 926
12065.88 915
12066.92 923
12067.95 950
12068.99 922
12070.03 941
12071.07 917
12072.10 932
12073.14 926
12074.18 904
12075.22 923
12076.25 928
12077.29 920
12078.33 955
12079.37 973
12080.41 901
12081.44 874
12082.48 954
12083.52 954
12084.56 954
12085.60 978
12086.63 966
12087.67 1021
12088.71 1047
12089.75 970
12090.79 997
12091.83 1085
12092.86 1123
12093.90 1044
12094.94 1060
12095.98 1101
12097.02 1141
12098.06 1143
12099.10 1191
12100.13 1284
12101.17 1312
12102.21 1403
12103.25 1439
12104.29 1461
12105.33 1479
12106.37 1449
12107.41 1482
12108.45 1414
12109.49 1333
12110.52 1295
12111.56 1255
12112.60 1139
12113.64 1085
12114.68 987
12115.72 964
12116.76 976
12117.80 900
12118.84 832
12119.88 882
12120.92 876
12121.96 884
12123.00 828
12124.04 846
12125.08 829
12126.12 843
12127.16 801
12128.20 812
12129.24 791
12130.28 719
12131.32 736
12132.36 726
12133.40 741
12134.44 734
12135.48 761
12136.52 744
12137.56 750
12138.60 761
12139.64 782
12140.68 775
12141.72 730
12142.76 734
12143.80 697
12144.84 727
12145.88 742
12146.93 714
12147.97 693
12149.01 705
12150.05 666
12151.09 735
12152.13 706
12153.17 660
12154.21 732
12155.25 704
12156.29 698
12157.34 712
12158.38 687
12159.42 724
12160.46 717
12161.50 740
12162.54 806
12163.58 793
12164.62 753
12165.67 778
12166.71 814
12167.75 782
12168.79 715
12169.83 779
12170.87 760
12171.92 736
12172.96 747
12174.00 717
12175.04 677
12176.08 692
12177.13 681
12178.17 663
12179.21 631
12180.25 637
12181.30 647
12182.34 708
12183.38 682
12184.42 653
12185.46 659
12186.51 683
12187.55 650
12188.59 608
12189.63 647
12190.68 667
12191.72 625
12192.76 651
12193.81 675
12194.85 669
12195.89 620
12196.93 616
12197.98 674
12199.02 671
12200.06 643
12201.11 615
12202.15 627
12203.19 656
12204.24 593
12205.28 596
12206.32 609
12207.37 586
12208.41 671
12209.45 686
12210.50 640
12211.54 601
12212.58 660
12213.63 654
12214.67 622
12215.71 627
12216.76 610
12217.80 603
12218.85 593
12219.89 628
12220.93 643
12221.98 666
12223.02 607
12224.07 624
12225.11 621
12226.15 568
12227.20 586
12228.24 596
12229.29 611
12230.33 605
12231.38 577
12232.42 601
12233.46 622
12234.51 591
12235.55 591
12236.60 579
12237.64 544
12238.69 580
12239.73 616
12240.78 565
12241.82 614
12242.87 603
12243.91 622
12244.96 588
12246.00 552
12247.05 611
12248.09 579
12249.14 570
12250.18 575
12251.23 604
12252.27 582
12253.32 592
12254.36 525
12255.41 583
12256.45 578
12257.50 549
12258.55 579
12259.59 556
12260.64 536
12261.68 564
12262.73 572
12263.77 545
12264.82 557
12265.87 543
12266.91 555
12267.96 563
12269.00 569
12270.05 531
12271.10 520
12272.14 529
12273.19 529
12274.23 518
12275.28 568
12276.33 528
12277.37 508
12278.42 561
12279.47 537
12280.51 548
12281.56 527
12282.61 541
12283.65 500
12284.70 542
12285.75 521
12286.79 534
12287.84 515
12288.89 492
12289.93 511
12290.98 484
12292.03 515
12293.07 542
12294.12 486
12295.17 516
12296.22 466
12297.26 504
12298.31 462
12299.36 519
12300.40 505
12301.45 458
12302.50 504
12303.55 474
12304.59 498
12305.64 504
12306.69 497
12307.74 465
12308.78 522
12309.83 510
12310.88 526
12311.93 476
12312.98 464
12314.02 524
12315.07 508
12316.12 456
12317.17 451
12318.22 434
12319.26 469
12320.31 496
12321.36 452
12322.41 447
12323.46 468
12324.51 522
12325.55 505
12326.60 477
12327.65 432
12328.70 441
12329.75 472
12330.80 464
12331.85 464
12332.89 448
12333.94 540
12334.99 500
12336.04 492
12337.09 457
12338.14 473
12339.19 494
12340.24 502
12341.29 486
12342.33 466
12343.38 512
12344.43 460
12345.48 474
12346.53 442
12347.58 452
12348.63 420
12349.68 456
12350.73 450
12351.78 468
12352.83 450
12353.88 508
12354.93 487
12355.98 519
12357.03 448
12358.08 446
12359.13 482
12360.18 468
12361.23 477
12362.28 463
12363.33 471
12364.38 505
12365.43 505
12366.48 436
12367.53 468
12368.58 465
12369.63 496
12370.68 504
12371.73 498
12372.78 441
12373.83 491
12374.88 484
12375.93 496
12376.98 458
12378.03 462
12379.08 491
12380.13 455
12381.18 451
12382.23 442
12383.29 503
12384.34 448
12385.39 490
12386.44 475
12387.49 501
12388.54 479
12389.59 498
12390.64 461
12391.69 480
12392.75 489
12393.80 483
12394.85 534
12395.90 502
12396.95 506
12398.00 505
12399.05 499
12400.11 483
12401.16 528
12402.21 489
12403.26 478
12404.31 463
12405.36 515
12406.42 484
12407.47 507
12408.52 493
12409.57 519
12410.62 480
12411.68 513
12412.73 506
12413.78 499
12414.83 538
12415.88 546
12416.94 581
12417.99 456
12419.04 481
12420.09 518
12421.15 518
12422.20 515
12423.25 521
12424.30 532
12425.36 526
12426.41 563
12427.46 536
12428.52 531
12429.57 508
12430.62 520
12431.67 569
12432.73 506
12433.78 504
12434.83 590
12435.89 508
12436.94 572
12437.99 549
12439.05 522
12440.10 516
12441.15 518
12442.21 517
12443.26 492
12444.31 577
12445.37 552
12446.42 569
12447.47 533
12448.53 568
12449.58 515
12450.63 522
12451.69 527
12452.74 550
12453.80 514
12454.85 526
12455.90 533
12456.96 542
12458.01 573
12459.07 583
12460.12 595
12461.17 593
12462.23 615
12463.28 607
12464.34 610
12465.39 579
12466.45 611
12467.50 601
12468.56 660
12469.61 671
12470.66 755
12471.72 738
12472.77 797
12473.83 885
12474.88 972
12475.94 1030
12476.99 1046
12478.05 1064
12479.10 1149
12480.16 1159
12481.21 1091
12482.27 1060
12483.32 996
12484.38 948
12485.43 865
12486.49 843
12487.54 802
12488.60 779
12489.65 757
12490.71 686
12491.77 640
12492.82 626
12493.88 609
12494.93 621
12495.99 596
12497.04 564
12498.10 572
12499.15 582
12500.21 593
12501.27 559
12502.32 575
12503.38 556
12504.43 528
12505.49 540
12506.55 587
12507.60 554
12508.66 521
12509.72 546
12510.77 538
12511.83 577
12512.88 574
12513.94 583
12515.00 568
12516.05 580
12517.11 527
12518.17 532
12519.22 541
12520.28 514
12521.34 531
12522.39 565
12523.45 553
12524.51 576
12525.56 559
12526.62 559
12527.68 548
12528.74 535
12529.79 548
12530.85 517
12531.91 575
12532.96 563
12534.02 594
12535.08 537
12536.14 584
12537.19 606
12538.25 627
12539.31 632
12540.37 622
12541.42 601
12542.48 583
12543.54 606
12544.60 556
12545.65 587
12546.71 573
12547.77 577
12548.83 567
12549.89 622
12550.94 605
12552.00 589
12553.06 588
12554.12 595
12555.18 662
12556.23 633
12557.29 667
12558.35 683
12559.41 726
12560.47 685
12561.53 700
12562.58 607
12563.64 631
12564.70 617
12565.76 628
12566.82 624
12567.88 636
12568.94 613
12570.00 622
12571.05 575
12572.11 552
12573.17 564
12574.23 638
12575.29 598
12576.35 546
12577.41 566
12578.47 557
12579.53 546
12580.59 567
12581.64 562
12582.70 527
12583.76 555
12584.82 577
12585.88 560
12586.94 528
12588.00 564
12589.06 574
12590.12 544
12591.18 516
12592.24 553
12593.30 505
12594.36 527
12595.42 514
12596.48 511
12597.54 525
12598.60 515
12599.66 538
12600.72 539
12601.78 509
12602.84 528
12603.90 518
12604.96 566
12606.02 534
12607.08 500
12608.14 528
12609.20 524
12610.26 536
12611.32 544
12612.38 526
12613.44 571
12614.50 559
12615.57 539
12616.63 524
12617.69 559
12618.75 575
12619.81 629
12620.87 571
12621.93 532
12622.99 612
12624.05 606
12625.11 589
12626.18 566
12627.24 536
12628.30 531
12629.36 510
12630.42 557
12631.48 511
12632.54 516
12633.60 532
12634.67 562
12635.73 523
12636.79 465
12637.85 537
12638.91 488
12639.97 501
12641.04 510
12642.10 485
12643.16 481
12644.22 504
12645.28 538
12646.35 533
12647.41 529
12648.47 509
12649.53 531
12650.59 520
12651.66 557
12652.72 475
12653.78 507
12654.84 535
12655.91 510
12656.97 504
12658.03 451
12659.09 448
12660.16 492
12661.22 515
12662.28 519
12663.34 515
12664.41 548
12665.47 512
12666.53 494
12667.60 502
12668.66 515
12669.72 506
12670.78 509
12671.85 465
12672.91 496
12673.97 466
12675.04 492
12676.10 503
12677.16 507
12678.23 472
12679.29 526
12680.35 548
12681.42 509
12682.48 487
12683.54 504
12684.61 496
12685.67 489
12686.74 513
12687.80 490
12688.86 505
12689.93 524
12690.99 537
12692.05 531
12693.12 491
12694.18 504
12695.25 559
12696.31 524
12697.37 540
12698.44 524
12699.50 548
12700.57 565
12701.63 564
12702.70 552
12703.76 573
12704.83 589
12705.89 625
12706.95 617
12708.02 594
12709.08 581
12710.15 576
12711.21 582
12712.28 531
12713.34 558
12714.41 588
12715.47 573
12716.54 542
12717.60 554
12718.67 552
12719.73 528
12720.80 515
12721.86 583
12722.93 577
12723.99 532
12725.06 529
12726.12 535
12727.19 531
12728.26 504
12729.32 501
12730.39 552
12731.45 541
12732.52 546
12733.58 565
12734.65 517
12735.71 521
12736.78 582
12737.85 546
12738.91 563
12739.98 532
12741.04 571
12742.11 566
12743.18 550
12744.24 547
12745.31 564
12746.37 498
12747.44 532
12748.51 496
12749.57 514
12750.64 481
12751.71 477
12752.77 534
12753.84 471
12754.91 459
12755.97 450
12757.04 474
12758.11 459
12759.17 457
12760.24 466
12761.31 488
12762.37 492
12763.44 523
12764.51 472
12765.57 519
12766.64 524
12767.71 491
12768.78 483
12769.84 468
12770.91 474
12771.98 490
12773.04 488
12774.11 452
12775.18 499
12776.25 471
12777.31 476
12778.38 474
12779.45 467
12780.52 490
12781.58 487
12782.65 440
12783.72 483
12784.79 451
12785.86 456
12786.92 456
12787.99 465
12789.06 470
12790.13 432
12791.20 437
12792.26 475
12793.33 488
12794.40 436
12795.47 477
12796.54 448
12797.61 491
12798.67 488
12799.74 494
12800.81 493
12801.88 474
12802.95 465
12804.02 476
12805.09 456
12806.15 465
12807.22 456
12808.29 467
12809.36 459
12810.43 478
12811.50 517
12812.57 473
12813.64 479
12814.71 511
12815.77 530
12816.84 537
12817.91 497
12818.98 505
12820.05 511
12821.12 458
12822.19 496
12823.26 478
12824.33 500
12825.40 512
12826.47 475
12827.54 528
12828.61 522
12829.68 479
12830.75 494
12831.82 488
12832.89 454
12833.96 452
12835.03 440
12836.10 457
12837.17 444
12838.24 486
12839.31 483
12840.38 440
12841.45 421
12842.52 468
12843.59 414
12844.66 403
12845.73 423
12846.80 460
12847.87 428
12848.94 438
12850.01 458
12851.08 421
12852.15 427
12853.22 434
12854.29 457
12855.36 463
12856.43 448
12857.51 442
12858.58 422
12859.65 434
12860.72 441
12861.79 476
12862.86 415
12863.93 390
12865.00 422
12866.07 403
12867.15 380
12868.22 389
12869.29 419
12870.36 360
12871.43 427
12872.50 421
12873.57 408
12874.65 417
12875.72 455
12876.79 418
12877.86 375
12878.93 388
12880.00 424
12881.08 428
12882.15 408
12883.22 401
12884.29 431
12885.36 438
12886.44 429
12887.51 400
12888.58 395
12889.65 376
12890.72 392
12891.80 412
12892.87 366
12893.94 372
12895.01 386
12896.09 413
12897.16 393
12898.23 368
12899.30 388
12900.38 422
12901.45 404
12902.52 387
12903.60 373
12904.67 407
12905.74 415
12906.81 316
12907.89 335
12908.96 366
12910.03 370
12911.11 383
12912.18 404
12913.25 365
12914.33 368
12915.40 390
12916.47 377
12917.55 381
12918.62 355
12919.69 349
12920.77 404
12921.84 399
12922.91 361
12923.99 374
12925.06 388
12926.13 377
12927.21 386
12928.28 338
12929.36 362
12930.43 375
12931.50 356
12932.58 330
12933.65 331
12934.73 367
12935.80 385
12936.87 355
12937.95 371
12939.02 361
12940.10 364
12941.17 373
12942.25 362
12943.32 357
12944.39 396
12945.47 401
12946.54 382
12947.62 381
12948.69 369
12949.77 393
12950.84 386
12951.92 386
12952.99 335
12954.07 325
12955.14 343
12956.22 409
12957.29 374
12958.37 359
12959.44 425
12960.52 407
12961.59 381
12962.67 377
12963.74 364
12964.82 392
12965.89 376
12966.97 415
12968.04 366
12969.12 373
12970.20 404
12971.27 393
12972.35 360
12973.42 342
12974.50 350
12975.57 363
12976.65 397
12977.73 367
12978.80 324
12979.88 339
12980.95 413
12982.03 360
12983.11 344
12984.18 376
12985.26 339
12986.33 379
12987.41 371
12988.49 391
12989.56 358
12990.64 352
12991.72 352
12992.79 356
12993.87 351
12994.95 364
12996.02 341
12997.10 353
12998.18 338
12999.25 343
13000.33 383
13001.41 389
13002.48 354
13003.56 337
13004.64 356
13005.71 378
13006.79 390
13007.87 393
13008.95 388
13010.02 371
13011.10 372
13012.18 366
13013.26 382
13014.33 374
13015.41 363
13016.49 389
13017.57 360
13018.64 379
13019.72 361
13020.80 363
13021.88 386
13022.95 369
13024.03 343
13025.11 380
13026.19 354
13027.26 372
13028.34 390
13029.42 397
13030.50 375
13031.58 395
13032.66 371
13033.73 377
13034.81 396
13035.89 368
13036.97 381
13038.05 362
13039.13 381
13040.20 394
13041.28 383
13042.36 375
13043.44 377
13044.52 360
13045.60 361
13046.68 378
13047.75 383
13048.83 373
13049.91 341
13050.99 355
13052.07 368
13053.15 383
13054.23 359
13055.31 375
13056.39 368
13057.47 388
13058.54 382
13059.62 382
13060.70 371
13061.78 407
13062.86 400
13063.94 398
13065.02 383
13066.10 349
13067.18 332
13068.26 384
13069.34 380
13070.42 326
13071.50 367
13072.58 377
13073.66 340
13074.74 357
13075.82 373
13076.90 397
13077.98 419
13079.06 358
13080.14 346
13081.22 337
13082.30 338
13083.38 371
13084.46 355
13085.54 392
13086.62 371
13087.70 402
13088.78 373
13089.86 391
13090.94 370
13092.02 414
13093.10 401
13094.18 389
13095.27 348
13096.35 355
13097.43 388
13098.51 405
13099.59 369
13100.67 349
13101.75 370
13102.83 365
13103.91 363
13104.99 369
13106.08 361
13107.16 386
13108.24 412
13109.32 367
13110.40 385
13111.48 336
13112.56 382
13113.64 381
13114.73 360
13115.81 365
13116.89 417
13117.97 401
13119.05 370
13120.14 366
13121.22 373
13122.30 372
13123.38 396
13124.46 394
13125.54 390
13126.63 371
13127.71 338
13128.79 386
13129.87 391
13130.96 381
13132.04 400
13133.12 380
13134.20 362
13135.28 377
13136.37 374
13137.45 407
13138.53 381
13139.61 381
13140.70 389
13141.78 392
13142.86 359
13143.95 361
13145.03 366
13146.11 351
13147.19 396
13148.28 398
13149.36 423
13150.44 374
13151.53 377
13152.61 389
13153.69 380
13154.78 421
13155.86 377
13156.94 426
13158.03 376
13159.11 414
13160.19 401
13161.28 363
13162.36 395
13163.44 413
13164.53 422
13165.61 428
13166.69 391
13167.78 386
13168.86 413
13169.95 394
13171.03 359
13172.11 350
13173.20 381
13174.28 381
13175.37 395
13176.45 390
13177.53 384
13178.62 391
13179.70 402
13180.79 408
13181.87 404
13182.96 413
13184.04 416
13185.12 419
13186.21 408
13187.29 387
13188.38 397
13189.46 464
13190.55 398
13191.63 380
13192.72 385
13193.80 428
13194.89 395
13195.97 426
13197.06 405
13198.14 412
13199.23 405
13200.31 415
13201.40 436
13202.48 434
13203.57 396
13204.65 397
13205.74 431
13206.82 378
13207.91 433
13208.99 395
13210.08 408
13211.16 387
13212.25 420
13213.34 414
13214.42 447
13215.51 413
13216.59 429
13217.68 422
13218.76 455
13219.85 411
13220.94 434
13222.02 461
13223.11 419
13224.19 458
13225.28 400
13226.37 411
13227.45 411
13228.54 459
13229.63 426
13230.71 441
13231.80 445
13232.89 484
13233.97 446
13235.06 407
13236.14 385
13237.23 454
13238.32 447
13239.40 433
13240.49 423
13241.58 465
13242.67 451
13243.75 445
13244.84 450
13245.93 449
13247.01 467
13248.10 455
13249.19 485
13250.27 459
13251.36 461
13252.45 436
13253.54 453
13254.62 449
13255.71 439
13256.80 478
13257.89 452
13258.97 435
13260.06 462
13261.15 472
13262.24 488
13263.32 473
13264.41 452
13265.50 512
13266.59 486
13267.67 514
13268.76 486
13269.85 511
13270.94 526
13272.03 526
13273.11 535
13274.20 547
13275.29 500
13276.38 506
13277.47 541
13278.56 560
13279.64 552
13280.73 531
13281.82 580
13282.91 540
13284.00 537
13285.09 536
13286.18 598
13287.26 555
13288.35 563
13289.44 551
13290.53 544
13291.62 562
13292.71 567
13293.80 597
13294.89 589
13295.98 619
13297.06 600
13298.15 612
13299.24 621
13300.33 597
13301.42 596
13302.51 617
13303.60 631
13304.69 640
13305.78 649
13306.87 614
13307.96 644
13309.05 667
13310.14 675
13311.23 639
13312.32 663
13313.41 654
13314.50 718
13315.59 635
13316.68 667
13317.77 660
13318.86 691
13319.95 682
13321.04 647
13322.13 638
13323.22 665
13324.31 679
13325.40 643
13326.49 660
13327.58 697
13328.67 705
13329.76 611
13330.85 686
13331.94 627
13333.03 674
13334.12 701
13335.21 676
13336.30 732
13337.39 715
13338.48 733
13339.57 722
13340.66 709
13341.75 704
13342.85 699
13343.94 672
13345.03 727
13346.12 711
13347.21 688
13348.30 713
13349.39 759
13350.48 702
13351.58 718
13352.67 760
13353.76 769
13354.85 771
13355.94 773
13357.03 791
13358.12 790
13359.22 789
13360.31 834
13361.40 804
13362.49 825
13363.58 893
13364.67 867
13365.77 863
13366.86 898
13367.95 894
13369.04 916
13370.13 969
13371.23 947
13372.32 947
13373.41 951
13374.50 968
13375.60 920
13376.69 901
13377.78 897
13378.87 813
13379.97 810
13381.06 753
13382.15 795
13383.24 763
13384.34 715
13385.43 697
13386.52 664
13387.61 670
13388.71 687
13389.80 694
13390.89 646
13391.99 683
13393.08 660
13394.17 701
13395.26 678
13396.36 672
13397.45 594
13398.54 659
13399.64 650
13400.73 640
13401.82 641
13402.92 619
13404.01 645
13405.10 661
13406.20 645
13407.29 670
13408.39 632
13409.48 633
13410.57 648
13411.67 700
13412.76 691
13413.85 612
13414.95 678
13416.04 631
13417.14 641
13418.23 641
13419.32 621
13420.42 635
13421.51 643
13422.61 656
13423.70 722
13424.80 685
13425.89 682
13426.98 640
13428.08 694
13429.17 757
13430.27 698
13431.36 658
13432.46 685
13433.55 744
13434.65 729
13435.74 724
13436.84 743
13437.93 739
13439.03 736
13440.12 680
13441.22 690
13442.31 687
13443.41 710
13444.50 696
13445.60 686
13446.69 689
13447.79 715
13448.88 701
13449.98 686
13451.07 713
13452.17 714
13453.26 737
13454.36 728
13455.45 740
13456.55 727
13457.65 745
13458.74 760
13459.84 779
13460.93 739
13462.03 760
13463.12 741
13464.22 743
13465.32 789
13466.41 781
13467.51 820
13468.60 848
13469.70 800
13470.80 797
13471.89 774
13472.99 789
13474.09 769
13475.18 787
13476.28 794
13477.37 776
13478.47 841
13479.57 784
13480.66 801
13481.76 790
13482.86 799
13483.95 794
13485.05 788
13486.15 780
13487.25 801
13488.34 797
13489.44 805
13490.54 903
13491.63 815
13492.73 837
13493.83 878
13494.92 869
13496.02 909
13497.12 918
13498.22 919
13499.31 939
13500.41 996
13501.51 987
13502.61 1022
13503.70 1091
13504.80 996
13505.90 1051
13507.00 1055
13508.09 1034
13509.19 971
13510.29 986
13511.39 962
13512.49 873
13513.58 892
13514.68 852
13515.78 861
13516.88 787
13517.98 783
13519.07 780
13520.17 803
13521.27 817
13522.37 754
13523.47 751
13524.57 746
13525.66 735
13526.76 724
13527.86 697
13528.96 720
13530.06 711
13531.16 672
13532.26 696
13533.35 657
13534.45 700
13535.55 711
13536.65 698
13537.75 664
13538.85 661
13539.95 672
13541.05 702
13542.15 671
13543.24 652
13544.34 663
13545.44 661
13546.54 680
13547.64 627
13548.74 653
13549.84 656
13550.94 618
13552.04 617
13553.14 663
13554.24 621
13555.34 697
13556.44 659
13557.54 673
13558.64 696
13559.74 690
13560.84 679
13561.94 672
13563.04 693
13564.14 629
13565.24 688
13566.34 648
13567.44 657
13568.54 666
13569.64 704
13570.74 647
13571.84 656
13572.94 625
13574.04 606
13575.14 637
13576.24 653
13577.34 651
13578.44 653
13579.54 641
13580.64 568
13581.74 604
13582.84 639
13583.94 603
13585.05 608
13586.15 665
13587.25 661
13588.35 637
13589.45 637
13590.55 655
13591.65 641
13592.75 617
13593.85 587
13594.95 617
13596.06 678
13597.16 652
13598.26 690
13599.36 617
13600.46 622
13601.56 624
13602.66 640
13603.77 627
13604.87 608
13605.97 608
13607.07 607
13608.17 621
13609.28 633
13610.38 629
13611.48 651
13612.58 647
13613.68 645
13614.79 663
13615.89 665
13616.99 666
13618.09 649
13619.19 630
13620.30 686
13621.40 653
13622.50 600
13623.60 601
13624.71 613
13625.81 600
13626.91 629
13628.01 593
13629.12 639
13630.22 679
13631.32 639
13632.42 611
13633.53 634
13634.63 638
13635.73 638
13636.84 685
13637.94 660
13639.04 669
13640.14 696
13641.25 675
13642.35 655
13643.45 667
13644.56 662
13645.66 644
13646.76 660
13647.87 670
13648.97 598
13650.07 649
13651.18 607
13652.28 602
13653.39 586
13654.49 634
13655.59 665
13656.70 620
13657.80 586
13658.90 612
13660.01 656
13661.11 618
13662.22 580
13663.32 589
13664.42 615
13665.53 612
13666.63 602
13667.74 602
13668.84 599
13669.94 575
13671.05 595
13672.15 553
13673.26 606
13674.36 619
13675.47 578
13676.57 605
13677.68 626
13678.78 592
13679.89 574
13680.99 609
13682.10 567
13683.20 600
13684.30 600
13685.41 610
13686.51 563
13687.62 620
13688.72 584
13689.83 618
13690.93 604
13692.04 636
13693.15 624
13694.25 609
13695.36 626
13696.46 640
13697.57 615
13698.67 623
13699.78 641
13700.88 647
13701.99 624
13703.09 644
13704.20 676
13705.31 636
13706.41 623
13707.52 643
13708.62 623
13709.73 612
13710.84 645
13711.94 635
13713.05 658
13714.15 626
13715.26 648
13716.37 656
13717.47 698
13718.58 654
13719.68 675
13720.79 716
13721.90 677
13723.00 699
13724.11 724
13725.22 766
13726.32 741
13727.43 779
13728.54 764
13729.64 740
13730.75 711
13731.86 717
13732.96 771
13734.07 742
13735.18 777
13736.28 792
13737.39 810
13738.50 799
13739.61 759
13740.71 775
13741.82 834
13742.93 758
13744.03 778
13745.14 788
13746.25 762
13747.36 757
13748.46 822
13749.57 831
13750.68 838
13751.79 842
13752.89 813
13754.00 863
13755.11 896
13756.22 908
13757.33 885
13758.43 909
13759.54 932
13760.65 964
13761.76 1049
13762.87 1055
13763.97 990
13765.08 1066
13766.19 1133
13767.30 1167
13768.41 1214
13769.51 1225
13770.62 1327
13771.73 1459
13772.84 1472
13773.95 1463
13775.06 1473
13776.17 1430
13777.27 1447
13778.38 1380
13779.49 1379
13780.60 1318
13781.71 1276
13782.82 1221
13783.93 1216
13785.04 1052
13786.14 1071
13787.25 1059
13788.36 965
13789.47 979
13790.58 927
13791.69 897
13792.80 847
13793.91 885
13795.02 824
13796.13 832
13797.24 831
13798.35 824
13799.46 803
13800.57 783
13801.68 790
13802.78 791
13803.89 799
13805.00 766
13806.11 763
13807.22 797
13808.33 764
13809.44 743
13810.55 777
13811.66 800
13812.77 801
13813.88 736
13814.99 746
13816.10 738
13817.21 764
13818.32 762
13819.44 749
13820.55 744
13821.66 781
13822.77 741
13823.88 712
13824.99 695
13826.10 732
13827.21 715
13828.32 730
13829.43 743
13830.54 727
13831.65 736
13832.76 727
13833.87 786
13834.98 779
13836.10 733
13837.21 784
13838.32 799
13839.43 738
13840.54 717
13841.65 763
13842.76 798
13843.87 750
13844.99 739
13846.10 735
13847.21 728
13848.32 721
13849.43 730
13850.54 660
13851.65 698
13852.77 721
13853.88 741
13854.99 754
13856.10 733
13857.21 693
13858.33 678
13859.44 738
13860.55 681
13861.66 705
13862.77 708
13863.89 709
13865.00 698
13866.11 676
13867.22 688
13868.33 680
13869.45 718
13870.56 734
13871.67 698
13872.78 673
13873.90 676
13875.01 708
13876.12 699
13877.23 700
13878.35 704
13879.46 713
13880.57 758
13881.69 686
13882.80 694
13883.91 745
13885.02 757
13886.14 778
13887.25 734
13888.36 807
13889.48 700
13890.59 744
13891.70 798
13892.82 820
13893.93 789
13895.04 842
13896.16 846
13897.27 849
13898.38 791
13899.50 773
13900.61 829
13901.72 835
13902.84 772
13903.95 736
13905.07 751
13906.18 740
13907.29 772
13908.41 718
13909.52 729
13910.63 709
13911.75 706
13912.86 644
13913.98 661
13915.09 686
13916.21 677
13917.32 634
13918.43 640
13919.55 655
13920.66 664
13921.78 666
13922.89 653
13924.01 657
13925.12 590
13926.24 665
13927.35 655
13928.46 643
13929.58 638
13930.69 588
13931.81 619
13932.92 596
13934.04 582
13935.15 580
13936.27 594
13937.38 622
13938.50 629
13939.61 598
13940.73 619
13941.85 604
13942.96 647
13944.08 605
13945.19 588
13946.31 605
13947.42 609
13948.54 584
13949.65 595
13950.77 587
13951.88 620
13953.00 626
13954.12 561
13955.23 558
13956.35 583
13957.46 654
13958.58 621
13959.70 593
13960.81 546
13961.93 627
13963.04 636
13964.16 582
13965.28 549
13966.39 552
13967.51 550
13968.62 592
13969.74 607
13970.86 565
13971.97 593
13973.09 585
13974.21 608
13975.32 561
13976.44 550
13977.56 584
13978.67 670
13979.79 548
13980.91 621
13982.02 594
13983.14 572
13984.26 600
13985.37 598
13986.49 561
13987.61 557
13988.73 626
13989.84 600
13990.96 566
13992.08 568
13993.20 569
13994.31 586
13995.43 577
13996.55 584
13997.66 524
13998.78 557
13999.90 578
14001.02 536
14002.14 521
14003.25 533
14004.37 552
14005.49 582
14006.61 526
14007.72 602
14008.84 576
14009.96 589
14011.08 610
14012.20 562
14013.31 594
14014.43 569
14015.55 603
14016.67 558
14017.79 528
14018.91 523
14020.02 552
14021.14 577
14022.26 552
14023.38 545
14024.50 561
14025.62 565
14026.74 543
14027.85 571
14028.97 530
14030.09 544
14031.21 588
14032.33 535
14033.45 519
14034.57 551
14035.69 530
14036.81 577
14037.92 585
14039.04 538
14040.16 546
14041.28 524
14042.40 567
14043.52 548
14044.64 509
14045.76 558
14046.88 551
14048.00 568
14049.12 526
14050.24 550
14051.36 600
14052.48 596
14053.60 584
14054.72 598
14055.84 528
14056.96 552
14058.08 577
14059.20 563
14060.32 567
14061.44 621
14062.56 626
14063.68 602
14064.80 626
14065.92 567
14067.04 630
14068.16 640
14069.28 633
14070.40 590
14071.52 581
14072.64 649
14073.76 682
14074.88 683
14076.00 626
14077.12 618
14078.24 687
14079.36 734
14080.48 688
14081.60 704
14082.73 688
14083.85 746
14084.97 718
14086.09 710
14087.21 674
14088.33 719
14089.45 753
14090.57 740
14091.69 797
14092.82 828
14093.94 810
14095.06 844
14096.18 841
14097.30 832
14098.42 898
14099.54 887
14100.67 846
14101.79 815
14102.91 814
14104.03 801
14105.15 809
14106.27 780
14107.40 794
14108.52 792
14109.64 742
14110.76 680
14111.88 693
14113.01 668
14114.13 676
14115.25 664
14116.37 663
14117.50 676
14118.62 649
14119.74 653
14120.86 649
14121.98 629
14123.11 600
14124.23 632
14125.35 606
14126.48 644
14127.60 593
14128.72 576
14129.84 582
14130.97 580
14132.09 592
14133.21 607
14134.34 603
14135.46 588
14136.58 628
14137.70 577
14138.83 591
14139.95 589
14141.07 573
14142.20 577
14143.32 583
14144.44 578
14145.57 584
14146.69 584
14147.81 589
14148.94 609
14150.06 564
14151.18 556
14152.31 577
14153.43 579
14154.56 574
14155.68 591
14156.80 612
14157.93 596
14159.05 607
14160.18 583
14161.30 624
14162.42 608
14163.55 598
14164.67 572
14165.80 556
14166.92 568
14168.04 589
14169.17 573
14170.29 548
14171.42 546
14172.54 532
14173.67 549
14174.79 555
14175.92 521
14177.04 553
14178.17 542
14179.29 537
14180.41 571
14181.54 565
14182.66 534
14183.79 516
14184.91 523
14186.04 545
14187.16 567
14188.29 558
14189.41 532
14190.54 516
14191.67 507
14192.79 528
14193.92 540
14195.04 540
14196.17 536
14197.29 526
14198.42 549
14199.54 496
14200.67 531
14201.79 511
14202.92 499
14204.05 523
14205.17 511
14206.30 496
14207.42 453
14208.55 488
14209.67 549
14210.80 526
14211.93 522
14213.05 538
14214.18 544
14215.31 513
14216.43 481
14217.56 503
14218.68 516
14219.81 498
14220.94 487
14222.06 467
14223.19 459
14224.32 452
14225.44 501
14226.57 522
14227.70 487
14228.82 479
14229.95 488
14231.08 460
14232.20 474
14233.33 464
14234.46 493
14235.58 461
14236.71 479
14237.84 442
14238.97 461
14240.09 453
14241.22 469
14242.35 454
14243.47 465
14244.60 481
14245.73 477
14246.86 496
14247.98 487
14249.11 476
14250.24 453
14251.37 498
14252.49 447
14253.62 444
14254.75 454
14255.88 495
14257.01 512
14258.13 463
14259.26 448
14260.39 455
14261.52 457
14262.65 453
14263.77 465
14264.90 469
14266.03 445
14267.16 438
14268.29 449
14269.41 431
14270.54 476
14271.67 470
14272.80 437
14273.93 412
14275.06 434
14276.19 431
14277.31 466
14278.44 440
14279.57 413
14280.70 432
14281.83 447
14282.96 444
14284.09 440
14285.22 419
14286.34 437
14287.47 435
14288.60 424
14289.73 468
14290.86 408
14291.99 432
14293.12 425
14294.25 421
14295.38 435
14296.51 441
14297.64 438
14298.77 405
14299.90 404
14301.03 369
14302.16 414
14303.28 407
14304.41 432
14305.54 418
14306.67 383
14307.80 411
14308.93 412
14310.06 403
14311.19 385
14312.32 417
14313.45 438
14314.58 435
14315.71 391
14316.84 418
14317.97 401
14319.11 375
14320.24 392
14321.37 402
14322.50 383
14323.63 402
14324.76 344
14325.89 399
14327.02 403
14328.15 411
14329.28 379
14330.41 390
14331.54 423
14332.67 445
14333.80 423
14334.93 406
14336.06 393
14337.20 370
14338.33 397
14339.46 415
14340.59 394
14341.72 369
14342.85 357
14343.98 353
14345.11 405
14346.25 395
14347.38 403
14348.51 400
14349.64 387
14350.77 350
14351.90 364
14353.03 365
14354.17 377
14355.30 388
14356.43 377
14357.56 419
14358.69 395
14359.83 370
14360.96 370
14362.09 402
14363.22 400
14364.35 408
14365.49 382
14366.62 382
14367.75 372
14368.88 404
14370.01 402
14371.15 370
14372.28 388
14373.41 389
14374.54 389
14375.68 350
14376.81 378
14377.94 369
14379.07 398
14380.21 372
14381.34 365
14382.47 376
14383.61 403
14384.74 404
14385.87 389
14387.00 357
14388.14 397
14389.27 393
14390.40 360
14391.54 405
14392.67 340
14393.80 370
14394.94 357
14396.07 375
14397.20 359
14398.34 361
14399.47 401
14400.60 404
14401.74 408
14402.87 389
14404.00 388
14405.14 386
14406.27 401
14407.41 396
14408.54 391
14409.67 399
14410.81 394
14411.94 401
14413.08 414
14414.21 412
14415.34 432
14416.48 401
14417.61 385
14418.75 384
14419.88 450
14421.01 397
14422.15 399
14423.28 416
14424.42 421
14425.55 413
14426.69 412
14427.82 412
14428.96 415
14430.09 397
14431.23 435
14432.36 432
14433.50 402
14434.63 419
14435.77 435
14436.90 441
14438.04 408
14439.17 423
14440.31 431
14441.44 403
14442.58 428
14443.71 413
14444.85 441
14445.98 449
14447.12 422
14448.25 428
14449.39 401
14450.52 400
14451.66 408
14452.79 413
14453.93 435
14455.07 422
14456.20 422
14457.34 394
14458.47 421
14459.61 388
14460.74 399
14461.88 374
14463.02 402
14464.15 424
14465.29 384
14466.42 395
14467.56 384
14468.70 392
14469.83 379
14470.97 387
14472.11 407
14473.24 418
14474.38 395
14475.51 404
14476.65 375
14477.79 419
14478.92 386
14480.06 371
14481.20 382
14482.33 403
14483.47 440
14484.61 438
14485.75 435
14486.88 398
14488.02 411
14489.16 443
14490.29 428
14491.43 415
14492.57 408
14493.70 438
14494.84 461
14495.98 446
14497.12 446
14498.25 431
14499.39 461
14500.53 445
14501.67 410
14502.80 433
14503.94 453
14505.08 471
14506.22 457
14507.35 462
14508.49 456
14509.63 457
14510.77 480
14511.91 456
14513.04 462
14514.18 424
14515.32 452
14516.46 465
14517.60 483
14518.73 449
14519.87 505
14521.01 519
14522.15 486
14523.29 515
14524.43 471
14525.56 492
14526.70 500
14527.84 470
14528.98 461
14530.12 473
14531.26 453
14532.40 466
14533.53 447
14534.67 451
14535.81 434
14536.95 473
14538.09 437
14539.23 460
14540.37 463
14541.51 430
14542.65 444
14543.79 438
14544.92 431
14546.06 447
14547.20 414
14548.34 444
14549.48 422
14550.62 432
14551.76 460
14552.90 480
14554.04 493
14555.18 478
14556.32 416
14557.46 430
14558.60 465
14559.74 492
14560.88 474
14562.02 483
14563.16 503
14564.30 479
14565.44 469
14566.58 444
14567.72 489
14568.86 460
14570.00 478
14571.14 469
14572.28 511
14573.42 458
14574.56 484
14575.70 500
14576.84 518
14577.98 513
14579.12 456
14580.26 485
14581.40 467
14582.54 466
14583.68 464
14584.82 502
14585.97 501
14587.11 520
14588.25 532
14589.39 513
14590.53 486
14591.67 502
14592.81 510
14593.95 550
14595.09 565
14596.23 518
14597.38 502
14598.52 498
14599.66 521
14600.80 496
14601.94 524
14603.08 495
14604.22 571
14605.37 568
14606.51 570
14607.65 514
14608.79 553
14609.93 597
14611.07 546
14612.22 548
14613.36 557
14614.50 602
14615.64 592
14616.78 580
14617.93 533
14619.07 576
14620.21 583
14621.35 642
14622.50 630
14623.64 628
14624.78 664
14625.92 660
14627.06 680
14628.21 653
14629.35 664
14630.49 673
14631.63 677
14632.78 713
14633.92 744
14635.06 741
14636.21 773
14637.35 825
14638.49 786
14639.63 720
14640.78 719
14641.92 687
14643.06 715
14644.21 709
14645.35 708
14646.49 714
14647.64 642
14648.78 635
14649.92 581
14651.07 586
14652.21 587
14653.35 584
14654.50 530
14655.64 564
14656.78 531
14657.93 550
14659.07 544
14660.21 547
14661.36 529
14662.50 490
14663.65 477
14664.79 498
14665.93 502
14667.08 502
14668.22 550
14669.37 482
14670.51 494
14671.65 494
14672.80 485
14673.94 471
14675.09 446
14676.23 479
14677.38 506
14678.52 467
14679.66 468
14680.81 448
14681.95 440
14683.10 461
14684.24 478
14685.39 487
14686.53 478
14687.68 450
14688.82 427
14689.97 445
14691.11 457
14692.26 456
14693.40 439
14694.55 456
14695.69 449
14696.84 456
14697.98 419
14699.13 446
14700.27 452
14701.42 421
14702.56 408
14703.71 422
14704.85 467
14706.00 420
14707.15 446
14708.29 443
14709.44 442
14710.58 413
14711.73 459
14712.87 426
14714.02 436
14715.17 399
14716.31 396
14717.46 429
14718.60 410
14719.75 420
14720.90 397
14722.04 395
14723.19 378
14724.33 428
14725.48 408
14726.63 416
14727.77 412
14728.92 392
14730.07 373
14731.21 374
14732.36 365
14733.51 368
14734.65 373
14735.80 384
14736.95 371
14738.09 382
14739.24 347
14740.39 385
14741.53 449
14742.68 398
14743.83 407
14744.97 381
14746.12 412
14747.27 388
14748.42 412
14749.56 388
14750.71 390
14751.86 381
14753.00 401
14754.15 365
14755.30 370
14756.45 357
14757.59 368
14758.74 392
14759.89 372
14761.04 387
14762.18 347
14763.33 376
14764.48 368
14765.63 375
14766.78 355
14767.92 353
14769.07 362
14770.22 379
14771.37 356
14772.52 329
14773.66 355
14774.81 374
14775.96 350
14777.11 319
14778.26 351
14779.41 357
14780.55 355
14781.70 333
14782.85 341
14784.00 336
14785.15 325
14786.30 327
14787.45 336
14788.59 317
14789.74 328
14790.89 317
14792.04 295
14793.19 325
14794.34 339
14795.49 344
14796.64 329
14797.79 372
14798.94 343
14800.08 364
14801.23 316
14802.38 325
14803.53 334
14804.68 345
14805.83 334
14806.98 312
14808.13 292
14809.28 290
14810.43 326
14811.58 357
14812.73 325
14813.88 296
14815.03 317
14816.18 291
14817.33 319
14818.48 293
14819.63 294
14820.78 271
14821.93 328
14823.08 310
14824.23 288
14825.38 261
14826.53 293
14827.68 319
14828.83 316
14829.98 293
14831.13 295
14832.28 293
14833.43 289
14834.58 304
14835.73 268
14836.88 329
14838.03 331
14839.18 336
14840.33 281
14841.48 296
14842.64 303
14843.79 312
14844.94 335
14846.09 308
14847.24 323
14848.39 288
14849.54 302
14850.69 295
14851.84 300
14853.00 300
14854.15 301
14855.30 288
14856.45 286
14857.60 288
14858.75 298
14859.90 276
14861.06 321
14862.21 284
14863.36 278
14864.51 302
14865.66 307
14866.81 290
14867.97 277
14869.12 308
14870.27 269
14871.42 276
14872.57 292
14873.73 291
14874.88 276
14876.03 310
14877.18 280
14878.33 297
14879.49 258
14880.64 256
14881.79 306
14882.94 286
14884.10 297
14885.25 279
14886.40 267
14887.55 269
14888.71 296
14889.86 295
14891.01 276
14892.16 281
14893.32 288
14894.47 332
14895.62 339
14896.78 286
14897.93 285
14899.08 302
14900.23 299
14901.39 341
14902.54 297
14903.69 314
14904.85 279
14906.00 310
14907.15 321
14908.31 299
14909.46 318
14910.61 325
14911.77 266
14912.92 292
14914.08 299
14915.23 330
14916.38 313
14917.54 287
14918.69 293
14919.84 293
14921.00 316
14922.15 313
14923.31 289
14924.46 287
14925.61 323
14926.77 303
14927.92 304
14929.08 303
14930.23 315
14931.38 289
14932.54 321
14933.69 303
14934.85 301
14936.00 278
14937.16 305
14938.31 317
14939.47 280
14940.62 288
14941.78 284
14942.93 325
14944.08 291
14945.24 300
14946.39 287
14947.55 312
14948.70 323
14949.86 343
14951.01 319
14952.17 323
14953.32 322
14954.48 312
14955.64 330
14956.79 319
14957.95 331
14959.10 315
14960.26 350
14961.41 316
14962.57 371
14963.72 350
14964.88 368
14966.03 336
14967.19 350
14968.35 354
14969.50 354
14970.66 358
14971.81 363
14972.97 303
14974.12 333
14975.28 373
14976.44 356
14977.59 323
14978.75 330
14979.91 322
14981.06 310
14982.22 345
14983.37 299
14984.53 336
14985.69 318
14986.84 338
14988.00 305
14989.16 302
14990.31 292
14991.47 299
14992.63 314
14993.78 306
14994.94 306
14996.10 280
14997.25 297
14998.41 317
14999.57 339
15000.72 304
15001.88 338
15003.04 277
15004.20 286
15005.35 277
15006.51 315
15007.67 317
15008.82 298
15009.98 290
15011.14 285
15012.30 292
15013.45 294
15014.61 311
15015.77 273
15016.93 273
15018.08 268
15019.24 286
15020.40 280
15021.56 282
15022.71 270
15023.87 296
15025.03 267
15026.19 276
15027.35 254
15028.50 262
15029.66 292
15030.82 265
15031.98 326
15033.14 267
15034.30 297
15035.45 256
15036.61 294
15037.77 260
15038.93 275
15040.09 265
15041.25 291
15042.40 276
15043.56 279
15044.72 308
15045.88 301
15047.04 287
15048.20 271
15049.36 286
15050.52 256
15051.68 291
15052.83 302
15053.99 281
15055.15 272
15056.31 313
15057.47 299
15058.63 280
15059.79 303
15060.95 282
15062.11 272
15063.27 292
15064.43 277
15065.59 259
15066.75 279
15067.90 267
15069.06 272
15070.22 245
15071.38 257
15072.54 278
15073.70 268
15074.86 264
15076.02 307
15077.18 267
15078.34 295
15079.50 280
15080.66 262
15081.82 247
15082.98 265
15084.14 288
15085.30 280
15086.46 288
15087.62 275
15088.78 262
15089.95 279
15091.11 309
15092.27 284
15093.43 283
15094.59 289
15095.75 286
15096.91 283
15098.07 295
15099.23 309
15100.39 262
15101.55 293
15102.71 278
15103.87 299
15105.03 269
15106.20 299
15107.36 265
15108.52 294
15109.68 273
15110.84 284
15112.00 275
15113.16 247
15114.32 261
15115.49 272
15116.65 263
15117.81 270
15118.97 277
15120.13 274
15121.29 268
15122.46 274
15123.62 284
15124.78 291
15125.94 269
15127.10 272
15128.26 303
15129.43 271
15130.59 248
15131.75 256
15132.91 269
15134.07 260
15135.24 281
15136.40 308
15137.56 289
15138.72 320
15139.89 284
15141.05 284
15142.21 260
15143.37 282
15144.54 277
15145.70 312
15146.86 257
15148.02 254
15149.19 299
15150.35 277
15151.51 308
15152.67 301
15153.84 263
15155.00 252
15156.16 284
15157.33 317
15158.49 320
15159.65 308
15160.82 317
15161.98 290
15163.14 344
15164.31 296
15165.47 296
15166.63 290
15167.80 299
15168.96 288
15170.12 292
15171.29 287
15172.45 324
15173.61 350
15174.78 308
15175.94 322
15177.10 293
15178.27 322
15179.43 309
15180.60 325
15181.76 308
15182.92 323
15184.09 311
15185.25 321
15186.42 323
15187.58 326
15188.74 331
15189.91 304
15191.07 315
15192.24 346
15193.40 334
15194.57 305
15195.73 357
15196.90 305
15198.06 311
15199.22 334
15200.39 358
15201.55 324
15202.72 330
15203.88 316
15205.05 318
15206.21 316
15207.38 341
15208.54 362
15209.71 334
15210.87 380
15212.04 334
15213.20 344
15214.37 383
15215.53 382
15216.70 353
15217.86 341
15219.03 382
15220.20 370
15221.36 375
15222.53 389
15223.69 391
15224.86 394
15226.02 351
15227.19 392
15228.36 407
15229.52 391
15230.69 436
15231.85 412
15233.02 405
15234.18 387
15235.35 391
15236.52 378
15237.68 421
15238.85 386
15240.02 377
15241.18 392
15242.35 369
15243.51 367
15244.68 385
15245.85 382
15247.01 401
15248.18 374
15249.35 332
15250.51 364
15251.68 345
15252.85 347
15254.01 356
15255.18 325
15256.35 360
15257.51 364
15258.68 312
15259.85 294
15261.01 304
15262.18 316
15263.35 341
15264.52 323
15265.68 328
15266.85 320
15268.02 335
15269.18 310
15270.35 285
15271.52 308
15272.69 318
15273.85 302
15275.02 307
15276.19 283
15277.36 291
15278.52 294
15279.69 321
15280.86 356
15282.03 317
15283.20 342
15284.36 326
15285.53 301
15286.70 292
15287.87 314
15289.04 319
15290.20 290
15291.37 297
15292.54 320
15293.71 338
15294.88 346
15296.05 307
15297.21 302
15298.38 351
15299.55 339
15300.72 339
15301.89 304
15303.06 325
15304.22 308
15305.39 327
15306.56 318
15307.73 324
15308.90 288
15310.07 295
15311.24 322
15312.41 321
15313.58 295
15314.74 310
15315.91 317
15317.08 307
15318.25 330
15319.42 294
15320.59 317
15321.76 270
15322.93 288
15324.10 273
15325.27 308
15326.44 299
15327.61 296
15328.78 298
15329.95 297
15331.12 285
15332.29 282
15333.46 287
15334.63 285
15335.80 295
15336.97 309
15338.14 304
15339.31 288
15340.48 285
15341.65 313
15342.82 332
15343.99 294
15345.16 299
15346.33 294
15347.50 322
15348.67 306
15349.84 286
15351.01 298
15352.18 281
15353.35 316
15354.52 306
15355.69 317
15356.86 284
15358.03 331
15359.20 323
15360.37 291
15361.54 284
15362.71 305
15363.89 293
15365.06 276
15366.23 291
15367.40 287
15368.57 311
15369.74 310
15370.91 294
15372.08 310
15373.25 355
15374.43 307
15375.60 295
15376.77 323
15377.94 294
15379.11 298
15380.28 297
15381.46 326
15382.63 301
15383.80 306
15384.97 316
15386.14 303
15387.31 300
15388.49 290
15389.66 323
15390.83 365
15392.00 303
15393.17 300
15394.35 298
15395.52 309
15396.69 295
15397.86 344
15399.03 333
15400.21 310
15401.38 291
15402.55 330
15403.72 326
15404.90 296
15406.07 269
15407.24 300
15408.41 331
15409.59 296
15410.76 311
15411.93 260
15413.11 298
15414.28 306
15415.45 297
15416.62 302
15417.80 290
15418.97 309
15420.14 286
15421.32 293
15422.49 317
15423.66 297
15424.84 269
15426.01 317
15427.18 317
15428.36 274
15429.53 284
15430.70 279
15431.88 279
15433.05 293
15434.22 311
15435.40 289
15436.57 278
15437.75 295
15438.92 292
15440.09 303
15441.27 290
15442.44 273
15443.61 279
15444.79 273
15445.96 286
15447.14 283
15448.31 279
15449.49 270
15450.66 270
15451.83 289
15453.01 273
15454.18 268
15455.36 267
15456.53 291
15457.71 275
15458.88 300
15460.06 278
15461.23 292
15462.40 264
15463.58 284
15464.75 277
15465.93 282
15467.10 304
15468.28 311
15469.45 263
15470.63 242
15471.80 247
15472.98 263
15474.15 285
15475.33 284
15476.50 266
15477.68 268
15478.86 305
15480.03 269
15481.21 302
15482.38 254
15483.56 280
15484.73 302
15485.91 268
15487.08 288
15488.26 307
15489.44 273
15490.61 277
15491.79 288
15492.96 283
15494.14 303
15495.31 287
15496.49 285
15497.67 266
15498.84 311
15500.02 312
15501.20 319
15502.37 295
15503.55 294
15504.72 283
15505.90 266
15507.08 281
15508.25 304
15509.43 333
15510.61 330
15511.78 312
15512.96 310
15514.14 308
15515.31 284
15516.49 276
15517.67 286
15518.84 299
15520.02 300
15521.20 306
15522.37 299
15523.55 291
15524.73 316
15525.91 292
15527.08 267
15528.26 299
15529.44 279
15530.61 282
15531.79 332
15532.97 272
15534.15 296
15535.32 293
15536.50 291
15537.68 344
15538.86 316
15540.03 307
15541.21 359
15542.39 314
15543.57 314
15544.75 304
15545.92 294
15547.10 278
15548.28 297
15549.46 334
15550.64 317
15551.81 325
15552.99 300
15554.17 321
15555.35 322
15556.53 324
15557.70 262
15558.88 327
15560.06 318
15561.24 290
15562.42 287
15563.60 296
15564.78 332
15565.95 326
15567.13 333
15568.31 291
15569.49 315
15570.67 276
15571.85 310
15573.03 322
15574.21 349
15575.38 356
15576.56 309
15577.74 317
15578.92 332
15580.10 348
15581.28 337
15582.46 322
15583.64 328
15584.82 330
15586.00 324
15587.18 322
15588.36 343
15589.54 342
15590.72 360
15591.90 365
15593.08 328
15594.25 345
15595.43 373
15596.61 353
15597.79 337
15598.97 340
15600.15 364
15601.33 359
15602.51 368
15603.69 369
15604.87 399
15606.05 384
15607.23 392
15608.41 359
15609.60 374
15610.78 366
15611.96 383
15613.14 346
15614.32 377
15615.50 339
15616.68 393
15617.86 389
15619.04 381
15620.22 386
15621.40 371
15622.58 398
15623.76 424
15624.94 391
15626.12 398
15627.31 421
15628.49 425
15629.67 430
15630.85 401
15632.03 423
15633.21 414
15634.39 398
15635.57 390
15636.75 412
15637.94 438
15639.12 397
15640.30 427
15641.48 419
15642.66 405
15643.84 421
15645.03 466
15646.21 428
15647.39 428
15648.57 418
15649.75 456
15650.93 475
15652.12 421
15653.30 475
15654.48 491
15655.66 447
15656.84 443
15658.03 446
15659.21 450
15660.39 433
15661.57 480
15662.76 477
15663.94 464
15665.12 455
15666.30 491
15667.48 480
15668.67 431
15669.85 434
15671.03 418
15672.22 473
15673.40 461
15674.58 486
15675.76 474
15676.95 460
15678.13 455
15679.31 452
15680.50 465
15681.68 480
15682.86 449
15684.04 475
15685.23 467
15686.41 494
15687.59 474
15688.78 441
15689.96 449
15691.14 478
15692.33 445
15693.51 495
15694.69 463
15695.88 485
15697.06 451
15698.25 537
15699.43 538
15700.61 482
15701.80 488
15702.98 472
15704.16 468
15705.35 500
15706.53 494
15707.72 513
15708.90 498
15710.08 512
15711.27 547
15712.45 549
15713.64 533
15714.82 504
15716.01 537
15717.19 530
15718.37 540
15719.56 537
15720.74 545
15721.93 556
15723.11 559
15724.30 525
15725.48 550
15726.67 542
15727.85 550
15729.04 552
15730.22 533
15731.41 543
15732.59 493
15733.78 552
15734.96 505
15736.15 547
15737.33 525
15738.52 563
15739.70 509
15740.89 534
15742.07 575
15743.26 610
15744.44 580
15745.63 583
15746.81 643
15748.00 592
15749.19 559
15750.37 557
15751.56 603
15752.74 630
15753.93 602
15755.11 594
15756.30 584
15757.49 615
15758.67 605
15759.86 564
15761.04 607
15762.23 610
15763.42 630
15764.60 571
15765.79 534
15766.97 545
15768.16 572
15769.35 552
15770.53 527
15771.72 513
15772.91 511
15774.09 541
15775.28 499
15776.47 537
15777.65 517
15778.84 529
15780.03 524
15781.21 553
15782.40 493
15783.59 508
15784.77 465
15785.96 492
15787.15 498
15788.33 507
15789.52 477
15790.71 498
15791.90 532
15793.08 498
15794.27 485
15795.46 486
15796.65 536
15797.83 494
15799.02 490
15800.21 471
15801.40 434
15802.58 444
15803.77 456
15804.96 456
15806.15 444
15807.33 452
15808.52 421
15809.71 463
15810.90 431
15812.09 448
15813.27 402
15814.46 417
15815.65 431
15816.84 423
15818.03 420
15819.21 413
15820.40 453
15821.59 458
15822.78 455
15823.97 455
15825.16 437
15826.34 440
15827.53 407
15828.72 416
15829.91 441
15831.10 441
15832.29 435
15833.48 414
15834.66 419
15835.85 434
15837.04 435
15838.23 384
15839.42 438
15840.61 425
15841.80 422
15842.99 413
15844.18 386
15845.37 403
15846.56 433
15847.74 409
15848.93 434
15850.12 387
15851.31 408
15852.50 405
15853.69 406
15854.88 411
15856.07 423
15857.26 409
15858.45 444
15859.64 437
15860.83 405
15862.02 396
15863.21 427
15864.40 420
15865.59 390
15866.78 380
15867.97 392
15869.16 431
15870.35 451
15871.54 420
15872.73 413
15873.92 431
15875.11 431
15876.30 412
15877.49 406
15878.68 419
15879.87 408
15881.06 452
15882.25 393
15883.44 399
15884.64 438
15885.83 433
15887.02 410
15888.21 409
15889.40 426
15890.59 451
15891.78 444
15892.97 437
15894.16 406
15895.35 384
15896.54 409
15897.74 434
15898.93 422
15900.12 458
15901.31 435
15902.50 458
15903.69 465
15904.88 419
15906.08 428
15907.27 460
15908.46 452
15909.65 443
15910.84 451
15912.03 435
15913.23 463
15914.42 464
15915.61 438
15916.80 471
15917.99 455
15919.18 462
15920.38 444
15921.57 478
15922.76 470
15923.95 460
15925.15 451
15926.34 463
15927.53 431
15928.72 431
15929.91 480
15931.11 437
15932.30 439
15933.49 442
15934.68 443
15935.88 448
15937.07 483
15938.26 417
15939.46 433
15940.65 429
15941.84 425
15943.03 400
15944.23 404
15945.42 393
15946.61 398
15947.81 381
15949.00 393
15950.19 384
15951.39 389
15952.58 412
15953.77 353
15954.97 372
15956.16 366
15957.35 360
15958.55 336
15959.74 360
15960.93 334
15962.13 355
15963.32 339
15964.51 357
15965.71 376
15966.90 368
15968.09 331
15969.29 336
15970.48 402
15971.68 360
15972.87 349
15974.06 328
15975.26 315
15976.45 372
15977.65 338
15978.84 349
15980.04 343
15981.23 343
15982.42 325
15983.62 304
15984.81 319
15986.01 313
15987.20 319
15988.40 333
15989.59 324
15990.79 324
15991.98 319
15993.18 333
15994.37 346
15995.57 318
15996.76 312
15997.96 341
15999.15 301
16000.35 311
16001.54 326
16002.74 320
16003.93 288
16005.13 302
16006.32 284
16007.52 301
16008.71 268
16009.91 290
16011.10 289
16012.30 311
16013.49 274
16014.69 286
16015.88 301
16017.08 272
16018.28 261
16019.47 285
16020.67 281
16021.86 300
16023.06 288
16024.26 302
16025.45 293
16026.65 279
16027.84 285
16029.04 263
16030.24 278
16031.43 265
16032.63 283
16033.82 304
16035.02 278
16036.22 273
16037.41 266
16038.61 288
16039.81 308
16041.00 275
16042.20 251
16043.40 275
16044.59 285
16045.79 279
16046.99 280
16048.18 276
16049.38 310
16050.58 279
16051.77 273
16052.97 258
16054.17 290
16055.37 265
16056.56 282
16057.76 262
16058.96 289
16060.15 276
16061.35 288
16062.55 276
16063.75 277
16064.94 265
16066.14 285
16067.34 286
16068.54 249
16069.73 298
16070.93 246
16072.13 269
16073.33 256
16074.52 244
16075.72 257
16076.92 269
16078.12 267
16079.32 242
16080.51 233
16081.71 278
16082.91 243
16084.11 257
16085.31 258
16086.51 252
16087.70 264
16088.90 247
16090.10 270
16091.30 271
16092.50 233
16093.70 251
16094.89 268
16096.09 249
16097.29 227
16098.49 275
16099.69 275
16100.89 237
16102.09 255
16103.29 244
16104.48 248
16105.68 256
16106.88 206
16108.08 241
16109.28 274
16110.48 242
16111.68 235
16112.88 234
16114.08 227
16115.28 233
16116.48 244
16117.68 252
16118.88 272
16120.07 248
16121.27 222
16122.47 245
16123.67 227
16124.87 220
16126.07 265
16127.27 262
16128.47 247
16129.67 279
16130.87 243
16132.07 252
16133.27 247
16134.47 237
16135.67 247
16136.87 251
16138.07 239
16139.27 236
16140.47 221
16141.67 218
16142.87 259
16144.07 234
16145.27 243
16146.48 231
16147.68 246
16148.88 238
16150.08 228
16151.28 254
16152.48 253
16153.68 263
16154.88 227
16156.08 265
16157.28 250
16158.48 240
16159.68 237
16160.88 237
16162.09 272
16163.29 261
16164.49 240
16165.69 225
16166.89 244
16168.09 253
16169.29 232
16170.49 274
16171.70 236
16172.90 255
16174.10 253
16175.30 240
16176.50 255
16177.70 239
16178.91 224
16180.11 225
16181.31 237
16182.51 250
16183.71 255
16184.91 266
16186.12 216
16187.32 239
16188.52 244
16189.72 240
16190.93 225
16192.13 244
16193.33 281
16194.53 251
16195.73 244
16196.94 236
16198.14 254
16199.34 240
16200.54 226
16201.75 231
16202.95 224
16204.15 239
16205.35 241
16206.56 251
16207.76 257
16208.96 226
16210.17 256
16211.37 250
16212.57 234
16213.77 225
16214.98 248
16216.18 262
16217.38 265
16218.59 263
16219.79 252
16220.99 208
16222.20 243
16223.40 245
16224.60 221
16225.81 264
16227.01 247
16228.21 281
16229.42 257
16230.62 268
16231.82 265
16233.03 252
16234.23 262
16235.44 217
16236.64 227
16237.84 246
16239.05 253
16240.25 223
16241.46 244
16242.66 274
16243.86 251
16245.07 236
16246.27 274
16247.48 265
16248.68 247
16249.89 258
16251.09 264
16252.29 271
16253.50 254
16254.70 261
16255.91 249
16257.11 242
16258.32 252
16259.52 259
16260.73 268
16261.93 262
16263.14 263
16264.34 290
16265.55 269
16266.75 261
16267.96 275
16269.16 249
16270.37 291
16271.57 265
16272.78 267
16273.98 254
16275.19 267
16276.39 285
16277.60 271
16278.80 275
16280.01 260
16281.21 253
16282.42 280
16283.63 271
16284.83 277
16286.04 292
16287.24 293
16288.45 286
16289.65 263
16290.86 263
16292.07 286
16293.27 277
16294.48 277
16295.68 284
16296.89 266
16298.10 282
16299.30 302
16300.51 293
16301.71 272
16302.92 292
16304.13 321
16305.33 318
16306.54 275
16307.75 289
16308.95 281
16310.16 287
16311.37 297
16312.57 292
16313.78 299
16314.99 280
16316.19 277
16317.40 296
16318.61 304
16319.81 279
16321.02 276
16322.23 300
16323.44 264
16324.64 256
16325.85 258
16327.06 274
16328.26 254
16329.47 241
16330.68 245
16331.89 256
16333.09 264
16334.30 259
16335.51 252
16336.72 289
16337.92 268
16339.13 290
16340.34 267
16341.55 253
16342.75 261
16343.96 254
16345.17 271
16346.38 251
16347.59 248
16348.79 255
16350.00 259
16351.21 229
16352.42 230
16353.63 242
16354.84 238
16356.04 255
16357.25 257
16358.46 243
16359.67 254
16360.88 242
16362.09 253
16363.29 246
16364.50 230
16365.71 235
16366.92 248
16368.13 254
16369.34 240
16370.55 227
16371.76 243
16372.96 252
16374.17 256
16375.38 237
16376.59 248
16377.80 238
16379.01 249
16380.22 253
16381.43 260
16382.64 260
16383.85 257
16385.06 249
16386.27 260
16387.47 258
16388.68 224
16389.89 241
16391.10 262
16392.31 230
16393.52 235
16394.73 266
16395.94 251
16397.15 223
16398.36 236
16399.57 250
16400.78 222
16401.99 234
16403.20 240
16404.41 251
16405.62 218
16406.83 235
16408.04 260
16409.25 258
16410.46 230
16411.67 233
16412.88 251
16414.09 230
16415.30 230
16416.52 240
16417.73 233
16418.94 219
16420.15 247
16421.36 231
16422.57 214
16423.78 220
16424.99 233
16426.20 222
16427.41 236
16428.62 230
16429.83 228
16431.05 242
16432.26 226
16433.47 235
16434.68 218
16435.89 200
16437.10 245
16438.31 254
16439.52 216
16440.74 232
16441.95 214
16443.16 228
16444.37 235
16445.58 228
16446.79 242
16448.00 222
16449.22 226
16450.43 225
16451.64 235
16452.85 230
16454.06 238
16455.28 210
16456.49 224
16457.70 212
16458.91 234
16460.12 240
16461.34 227
16462.55 232
16463.76 194
16464.97 202
16466.19 232
16467.40 243
16468.61 236
16469.82 236
16471.04 238
16472.25 232
16473.46 239
16474.67 233
16475.89 227
16477.10 236
16478.31 205
16479.52 232
16480.74 230
16481.95 239
16483.16 200
16484.38 241
16485.59 234
16486.80 216
16488.02 210
16489.23 211
16490.44 227
16491.66 214
16492.87 188
16494.08 211
16495.30 195
16496.51 187
16497.72 228
16498.94 204
16500.15 225
16501.36 189
16502.58 217
16503.79 251
16505.00 230
16506.22 224
16507.43 212
16508.65 210
16509.86 242
16511.07 207
16512.29 206
16513.50 206
16514.72 202
16515.93 243
16517.15 240
16518.36 206
16519.57 193
16520.79 241
16522.00 236
16523.22 223
16524.43 219
16525.65 258
16526.86 266
16528.08 241
16529.29 237
16530.51 223
16531.72 227
16532.93 204
16534.15 217
16535.36 212
16536.58 215
16537.79 229
16539.01 245
16540.22 245
16541.44 241
16542.65 206
16543.87 239
16545.09 232
16546.30 188
16547.52 187
16548.73 208
16549.95 260
16551.16 225
16552.38 212
16553.59 216
16554.81 225
16556.02 235
16557.24 253
16558.46 253
16559.67 249
16560.89 244
16562.10 258
16563.32 214
16564.54 205
16565.75 235
16566.97 241
16568.18 251
16569.40 228
16570.62 230
16571.83 233
16573.05 238
16574.27 253
16575.48 237
16576.70 244
16577.91 245
16579.13 266
16580.35 231
16581.56 238
16582.78 261
16584.00 273
16585.21 263
16586.43 229
16587.65 233
16588.87 244
16590.08 235
16591.30 247
16592.52 217
16593.73 236
16594.95 251
16596.17 246
16597.38 243
16598.60 258
16599.82 246
16601.04 218
16602.25 255
16603.47 266
16604.69 232
16605.91 211
16607.12 229
16608.34 223
16609.56 228
16610.78 209
16611.99 206
16613.21 225
16614.43 230
16615.65 236
16616.87 257
16618.08 204
16619.30 256
16620.52 250
16621.74 224
16622.96 200
16624.17 190
16625.39 248
16626.61 230
16627.83 185
16629.05 216
16630.27 244
16631.48 235
16632.70 231
16633.92 198
16635.14 238
16636.36 211
16637.58 208
16638.80 241
16640.02 236
16641.23 204
16642.45 207
16643.67 216
16644.89 214
16646.11 196
16647.33 215
16648.55 256
16649.77 240
16650.99 201
16652.21 208
16653.42 232
16654.64 221
16655.86 234
16657.08 209
16658.30 215
16659.52 254
16660.74 240
16661.96 215
16663.18 206
16664.40 207
16665.62 247
16666.84 234
16668.06 220
16669.28 182
16670.50 204
16671.72 236
16672.94 198
16674.16 208
16675.38 186
16676.60 212
16677.82 241
16679.04 241
16680.26 209
16681.48 208
16682.70 193
16683.92 237
16685.14 237
16686.36 211
16687.58 189
16688.80 219
16690.02 243
16691.24 217
16692.46 188
16693.69 203
16694.91 225
16696.13 235
16697.35 226
16698.57 207
16699.79 207
16701.01 214
16702.23 199
16703.45 213
16704.67 215
16705.90 205
16707.12 207
16708.34 213
16709.56 171
16710.78 186
16712.00 204
16713.22 241
16714.44 232
16715.67 216
16716.89 194
16718.11 210
16719.33 229
16720.55 206
16721.77 201
16723.00 215
16724.22 236
16725.44 220
16726.66 201
16727.88 156
16729.11 182
16730.33 196
16731.55 201
16732.77 188
16733.99 194
16735.22 221
16736.44 235
16737.66 216
16738.88 198
16740.11 200
16741.33 204
16742.55 228
16743.77 235
16745.00 187
16746.22 202
16747.44 211
16748.67 210
16749.89 198
16751.11 227
16752.33 209
16753.56 212
16754.78 227
16756.00 209
16757.23 205
16758.45 222
16759.67 210
16760.90 201
16762.12 186
16763.34 212
16764.57 208
16765.79 226
16767.01 207
16768.24 208
16769.46 189
16770.68 220
16771.91 204
16773.13 193
16774.35 207
16775.58 202
16776.80 221
16778.02 213
16779.25 193
16780.47 205
16781.70 200
16782.92 197
16784.14 191
16785.37 221
16786.59 210
16787.82 172
16789.04 207
16790.27 198
16791.49 182
16792.71 197
16793.94 185
16795.16 208
16796.39 212
16797.61 224
16798.84 214
16800.06 183
16801.29 208
16802.51 205
16803.74 196
16804.96 200
16806.19 206
16807.41 192
16808.64 203
16809.86 196
16811.09 177
16812.31 200
16813.54 208
16814.76 235
16815.99 209
16817.21 216
16818.44 214
16819.66 218
16820.89 225
16822.11 219
16823.34 228
16824.56 235
16825.79 264
16827.01 258
16828.24 220
16829.47 205
16830.69 224
16831.92 249
16833.14 215
16834.37 200
16835.60 219
16836.82 231
16838.05 237
16839.27 241
16840.50 210
16841.73 245
16842.95 267
16844.18 259
16845.40 264
16846.63 229
16847.86 221
16849.08 232
16850.31 255
16851.54 230
16852.76 239
16853.99 256
16855.22 258
16856.44 252
16857.67 230
16858.90 274
16860.12 256
16861.35 250
16862.58 249
16863.80 245
16865.03 244
16866.26 257
16867.49 264
16868.71 264
16869.94 265
16871.17 297
16872.39 274
16873.62 295
16874.85 312
16876.08 302
16877.30 284
16878.53 304
16879.76 306
16880.99 301
16882.21 304
16883.44 303
16884.67 333
16885.90 335
16887.13 305
16888.35 296
16889.58 316
16890.81 321
16892.04 285
16893.27 293
16894.49 319
16895.72 321
16896.95 322
16898.18 334
16899.41 290
16900.63 292
16901.86 273
16903.09 272
16904.32 251
16905.55 253
16906.78 275
16908.01 281
16909.23 287
16910.46 268
16911.69 248
16912.92 258
16914.15 275
16915.38 274
16916.61 263
16917.84 219
16919.06 271
16920.29 272
16921.52 236
16922.75 268
16923.98 249
16925.21 249
16926.44 245
16927.67 254
16928.90 223
16930.13 217
16931.36 237
16932.59 248
16933.82 263
16935.05 221
16936.27 237
16937.50 262
16938.73 260
16939.96 256
16941.19 231
16942.42 223
16943.65 249
16944.88 253
16946.11 253
16947.34 265
16948.57 242
16949.80 223
16951.03 238
16952.26 224
16953.49 251
16954.72 254
16955.95 248
16957.19 232
16958.42 222
16959.65 233
16960.88 251
16962.11 269
16963.34 233
16964.57 222
16965.80 223
16967.03 229
16968.26 238
16969.49 220
16970.72 214
16971.95 219
16973.18 235
16974.42 230
16975.65 205
16976.88 226
16978.11 231
16979.34 240
16980.57 215
16981.80 230
16983.03 249
16984.26 221
16985.50 235
16986.73 218
16987.96 215
16989.19 235
16990.42 251
16991.65 238
16992.89 230
16994.12 203
16995.35 249
16996.58 236
16997.81 248
16999.04 226
17000.28 199
17001.51 216
17002.74 195
17003.97 232
17005.20 227
17006.44 239
17007.67 222
17008.90 237
17010.13 209
17011.37 243
17012.60 217
17013.83 229
17015.06 232
17016.30 228
17017.53 235
17018.76 213
17019.99 236
17021.23 248
17022.46 195
17023.69 219
17024.92 229
17026.16 229
17027.39 209
17028.62 184
17029.86 204
17031.09 190
17032.32 209
17033.56 198
17034.79 219
17036.02 192
17037.26 230
17038.49 200
17039.72 200
17040.96 239
17042.19 201
17043.42 197
17044.66 168
17045.89 186
17047.12 208
17048.36 178
17049.59 189
17050.82 215
17052.06 189
17053.29 185
17054.53 157
17055.76 198
17056.99 193
17058.23 201
17059.46 188
17060.70 176
17061.93 188
17063.16 193
17064.40 169
17065.63 193
17066.87 193
17068.10 182
17069.34 196
17070.57 176
17071.81 199
17073.04 188
17074.27 222
17075.51 212
17076.74 213
17077.98 196
17079.21 188
17080.45 213
17081.68 183
17082.92 175
17084.15 168
17085.39 189
17086.62 170
17087.86 185
17089.09 169
17090.33 198
17091.56 208
17092.80 214
17094.04 187
17095.27 199
17096.51 187
17097.74 198
17098.98 195
17100.21 183
17101.45 176
17102.68 192
17103.92 196
17105.16 216
17106.39 168
17107.63 172
17108.86 185
17110.10 199
17111.33 205
17112.57 183
17113.81 195
17115.04 189
17116.28 198
17117.52 194
17118.75 181
17119.99 201
17121.22 232
17122.46 205
17123.70 191
17124.93 182
17126.17 204
17127.41 205
17128.64 168
17129.88 175
17131.12 175
17132.35 222
17133.59 187
17134.83 180
17136.06 199
17137.30 187
17138.54 214
17139.77 218
17141.01 221
17142.25 210
17143.49 208
17144.72 187
17145.96 173
17147.20 172
17148.43 200
17149.67 198
17150.91 193
17152.15 158
17153.38 194
17154.62 182
17155.86 185
17157.10 204
17158.33 195
17159.57 193
17160.81 174
17162.05 210
17163.29 179
17164.52 204
17165.76 187
17167.00 187
17168.24 174
17169.48 175
17170.71 185
17171.95 166
17173.19 189
17174.43 182
17175.67 201
17176.91 193
17178.14 209
17179.38 213
17180.62 201
17181.86 168
17183.10 191
17184.34 176
17185.57 209
17186.81 199
17188.05 193
17189.29 185
17190.53 178
17191.77 157
17193.01 163
17194.25 171
17195.49 183
17196.72 169
17197.96 195
17199.20 189
17200.44 167
17201.68 172
17202.92 180
17204.16 180
17205.40 198
17206.64 202
17207.88 155
17209.12 197
17210.36 185
17211.60 151
17212.84 149
17214.08 172
17215.32 189
17216.56 211
17217.80 176
17219.04 187
17220.28 197
17221.52 178
17222.76 190
17224.00 174
17225.24 185
17226.48 172
17227.72 182
17228.96 168
17230.20 152
17231.44 164
17232.68 192
17233.92 179
17235.16 164
17236.40 183
17237.64 191
17238.88 203
17240.12 161
17241.36 161
17242.60 180
17243.84 170
17245.08 190
17246.32 187
17247.57 194
17248.81 180
17250.05 178
17251.29 169
17252.53 176
17253.77 162
17255.01 175
17256.25 193
17257.49 171
17258.74 146
17259.98 205
17261.22 194
17262.46 197
17263.70 202
17264.94 188
17266.18 181
17267.43 177
17268.67 181
17269.91 170
17271.15 144
17272.39 172
17273.63 172
17274.88 184
17276.12 174
17277.36 130
17278.60 182
17279.84 168
17281.09 169
17282.33 173
17283.57 178
17284.81 165
17286.06 171
17287.30 179
17288.54 174
17289.78 162
17291.02 158
17292.27 172
17293.51 174
17294.75 174
17296.00 147
17297.24 167
17298.48 165
17299.72 193
17300.97 167
17302.21 190
17303.45 167
17304.70 175
17305.94 163
17307.18 184
17308.42 164
17309.67 163
17310.91 173
17312.15 197
17313.40 176
17314.64 172
17315.88 177
17317.13 178
17318.37 179
17319.61 172
17320.86 170
17322.10 188
17323.34 169
17324.59 161
17325.83 149
17327.08 177
17328.32 176
17329.56 153
17330.81 185
17332.05 165
17333.30 157
17334.54 176
17335.78 171
17337.03 183
17338.27 154
17339.52 172
17340.76 192
17342.00 179
17343.25 170
17344.49 166
17345.74 160
17346.98 169
17348.23 151
17349.47 182
17350.72 169
17351.96 183
17353.21 160
17354.45 164
17355.70 182
17356.94 174
17358.18 184
17359.43 164
17360.67 170
17361.92 165
17363.16 178
17364.41 169
17365.66 164
17366.90 161
17368.15 158
17369.39 145
17370.64 163
17371.88 176
17373.13 161
17374.37 171
17375.62 177
17376.86 173
17378.11 183
17379.35 166
17380.60 182
17381.85 181
17383.09 178
17384.34 175
17385.58 132
17386.83 160
17388.08 169
17389.32 162
17390.57 190
17391.81 161
17393.06 157
17394.31 160
17395.55 168
17396.80 159
17398.04 159
17399.29 167
17400.54 164
17401.78 189
17403.03 153
17404.28 167
17405.52 169
17406.77 173
17408.02 164
17409.26 159
17410.51 181
17411.76 163
17413.00 172
17414.25 167
17415.50 176
17416.75 139
17417.99 167
17419.24 202
17420.49 169
17421.73 164
17422.98 138
17424.23 177
17425.48 174
17426.72 163
17427.97 183
17429.22 166
17430.46 168
17431.71 160
17432.96 160
17434.21 160
17435.46 183
17436.70 165
17437.95 171
17439.20 173
17440.45 183
17441.69 176
17442.94 188
17444.19 197
17445.44 201
17446.69 175
17447.93 168
17449.18 173
17450.43 165
17451.68 184
17452.93 202
17454.18 173
17455.42 178
17456.67 188
17457.92 183
17459.17 162
17460.42 147
17461.67 161
17462.92 186
17464.16 193
17465.41 181
17466.66 194
17467.91 190
17469.16 192
17470.41 192
17471.66 187
17472.91 168
17474.16 155
17475.40 195
17476.65 209
17477.90 183
17479.15 168
17480.40 183
17481.65 193
17482.90 163
17484.15 159
17485.40 172
17486.65 199
17487.90 209
17489.15 198
17490.40 193
17491.65 176
17492.90 194
17494.15 208
17495.40 191
17496.65 186
17497.90 183
17499.15 204
17500.40 212
17501.65 177
17502.90 184
17504.15 194
17505.40 183
17506.65 194
17507.90 182
17509.15 189
17510.40 211
17511.65 209
17512.90 197
17514.15 199
17515.40 199
17516.65 193
17517.90 205
17519.15 194
17520.40 204
17521.65 189
17522.90 181
17524.15 210
17525.41 215
17526.66 184
17527.91 212
17529.16 212
17530.41 195
17531.66 199
17532.91 223
17534.16 204
17535.41 207
17536.67 219
17537.92 217
17539.17 219
17540.42 209
17541.67 213
17542.92 242
17544.17 221
17545.43 212
17546.68 224
17547.93 202
17549.18 222
17550.43 193
17551.68 202
17552.94 218
17554.19 234
17555.44 228
17556.69 212
17557.94 244
17559.20 221
17560.45 203
17561.70 199
17562.95 197
17564.21 218
17565.46 227
17566.71 243
17567.96 178
17569.21 201
17570.47 192
17571.72 216
17572.97 202
17574.22 206
17575.48 210
17576.73 204
17577.98 231
17579.24 232
17580.49 210
17581.74 208
17582.99 194
17584.25 206
17585.50 205
17586.75 211
17588.01 234
17589.26 236
17590.51 212
17591.77 220
17593.02 201
17594.27 236
17595.53 219
17596.78 233
17598.03 215
17599.29 180
17600.54 213
17601.79 225
17603.05 204
17604.30 225
17605.56 216
17606.81 218
17608.06 199
17609.32 184
17610.57 196
17611.82 217
17613.08 222
17614.33 221
17615.59 230
17616.84 217
17618.10 208
17619.35 252
17620.60 237
17621.86 211
17623.11 205
17624.37 196
17625.62 215
17626.88 227
17628.13 197
17629.39 215
17630.64 230
17631.89 198
17633.15 216
17634.40 225
17635.66 211
17636.91 194
17638.17 204
17639.42 186
17640.68 167
17641.93 190
17643.19 187
17644.44 222
17645.70 185
17646.95 207
17648.21 212
17649.47 202
17650.72 221
17651.98 195
17653.23 186
17654.49 183
17655.74 222
17657.00 234
17658.25 216
17659.51 212
17660.77 191
17662.02 191
17663.28 203
17664.53 184
17665.79 183
17667.04 210
17668.30 227
17669.56 203
17670.81 204
17672.07 203
17673.33 200
17674.58 187
17675.84 188
17677.09 177
17678.35 200
17679.61 185
17680.86 200
17682.12 172
17683.38 192
17684.63 188
17685.89 181
17687.15 194
17688.40 191
17689.66 191
17690.92 208
17692.17 216
17693.43 203
17694.69 188
17695.94 172
17697.20 206
17698.46 190
17699.72 178
17700.97 188
17702.23 188
17703.49 179
17704.74 198
17706.00 191
17707.26 180
17708.52 180
17709.77 191
17711.03 203
17712.29 177
17713.55 172
17714.80 169
17716.06 187
17717.32 166
17718.58 203
17719.84 179
17721.09 154
17722.35 168
17723.61 165
17724.87 174
17726.13 212
17727.38 179
17728.64 183
17729.90 201
17731.16 190
17732.42 189
17733.67 186
17734.93 191
17736.19 181
17737.45 146
17738.71 183
17739.97 193
17741.23 176
17742.48 175
17743.74 169
17745.00 180
17746.26 153
17747.52 146
17748.78 166
17750.04 170
17751.30 170
17752.55 176
17753.81 166
17755.07 154
17756.33 153
17757.59 178
17758.85 203
17760.11 161
17761.37 182
17762.63 178
17763.89 181
17765.15 167
17766.41 174
17767.67 211
17768.93 174
17770.19 179
17771.45 162
17772.70 170
17773.96 171
17775.22 178
17776.48 159
17777.74 172
17779.00 169
17780.26 170
17781.52 170
17782.78 185
17784.04 178
17785.30 173
17786.56 154
17787.82 173
17789.09 161
17790.35 145
17791.61 162
17792.87 192
17794.13 195
17795.39 171
17796.65 181
17797.91 178
17799.17 164
17800.43 175
17801.69 175
17802.95 181
17804.21 180
17805.47 150
17806.73 158
17808.00 151
17809.26 187
17810.52 169
17811.78 163
17813.04 177
17814.30 180
17815.56 169
17816.82 165
17818.08 180
17819.35 167
17820.61 160
17821.87 159
17823.13 177
17824.39 191
17825.65 192
17826.92 162
17828.18 156
17829.44 146
17830.70 145
17831.96 146
17833.22 175
17834.49 153
17835.75 156
17837.01 166
17838.27 185
17839.53 152
17840.80 130
17842.06 144
17843.32 164
17844.58 145
17845.85 172
17847.11 169
17848.37 169
17849.63 147
17850.89 148
17852.16 167
17853.42 165
17854.68 194
17855.95 166
17857.21 145
17858.47 141
17859.73 162
17861.00 162
17862.26 157
17863.52 127
17864.79 143
17866.05 175
17867.31 176
17868.57 167
17869.84 144
17871.10 157
17872.36 149
17873.63 163
17874.89 179
17876.15 170
17877.42 189
17878.68 147
17879.94 151
17881.21 163
17882.47 169
17883.74 152
17885.00 154
17886.26 175
17887.53 182
17888.79 150
17890.05 157
17891.32 163
17892.58 157
17893.85 149
17895.11 148
17896.37 162
17897.64 156
17898.90 148
17900.17 159
17901.43 172
17902.70 191
17903.96 140
17905.22 154
17906.49 168
17907.75 158
17909.02 177
17910.28 177
17911.55 147
17912.81 162
17914.08 180
17915.34 172
17916.61 147
17917.87 159
17919.14 165
17920.40 159
17921.67 157
17922.93 146
17924.20 165
17925.46 144
17926.73 159
17927.99 153
17929.26 167
17930.52 175
17931.79 173
17933.05 156
17934.32 167
17935.58 173
17936.85 154
17938.12 156
17939.38 163
17940.65 156
17941.91 157
17943.18 160
17944.44 142
17945.71 161
17946.98 158
17948.24 144
17949.51 147
17950.77 157
17952.04 153
17953.31 176
17954.57 168
17955.84 169
17957.10 175
17958.37 159
17959.64 160
17960.90 153
17962.17 150
17963.44 142
17964.70 158
17965.97 173
17967.24 158
17968.50 169
17969.77 158
17971.04 163
17972.30 145
17973.57 148
17974.84 170
17976.10 166
17977.37 159
17978.64 148
17979.91 148
17981.17 160
17982.44 150
17983.71 180
17984.97 177
17986.24 159
17987.51 147
17988.78 143
17990.04 148
17991.31 148
17992.58 140
17993.85 140
17995.11 153
17996.38 152
17997.65 143
17998.92 159
18000.18 141
18001.45 148
18002.72 142
18003.99 164
18005.26 145
18006.52 125
18007.79 155
18009.06 152
18010.33 157
18011.60 139
18012.86 133
18014.13 148
18015.40 139
18016.67 161
18017.94 165
18019.21 165
18020.47 172
18021.74 153
18023.01 136
18024.28 146
18025.55 150
18026.82 133
18028.09 141
18029.36 156
18030.62 133
18031.89 151
18033.16 159
18034.43 138
18035.70 152
18036.97 140
18038.24 150
18039.51 151
18040.78 170
18042.05 146
18043.32 160
18044.59 142
18045.85 161
18047.12 154
18048.39 157
18049.66 156
18050.93 163
18052.20 151
18053.47 147
18054.74 151
18056.01 169
18057.28 156
18058.55 147
18059.82 135
18061.09 140
18062.36 170
18063.63 158
18064.90 148
18066.17 133
18067.44 182
18068.71 167
18069.98 153
18071.25 137
18072.52 149
18073.79 144
18075.06 175
18076.33 157
18077.60 157
18078.87 135
18080.15 168
18081.42 189
18082.69 175
18083.96 151
18085.23 169
18086.50 185
18087.77 160
18089.04 144
18090.31 151
18091.58 165
18092.85 141
18094.12 153
18095.40 157
18096.67 153
18097.94 157
18099.21 182
18100.48 142
18101.75 140
18103.02 172
18104.30 170
18105.57 168
18106.84 150
18108.11 159
18109.38 167
18110.65 151
18111.92 155
18113.20 162
18114.47 165
18115.74 184
18117.01 154
18118.28 169
18119.56 140
18120.83 168
18122.10 170
18123.37 173
18124.64 159
18125.92 152
18127.19 157
18128.46 133
18129.73 143
18131.01 124
18132.28 174
18133.55 205
18134.82 153
18136.10 142
18137.37 132
18138.64 178
18139.91 157
18141.19 160
18142.46 152
18143.73 149
18145.01 141
18146.28 141
18147.55 136
18148.82 137
18150.10 153
18151.37 158
18152.64 158
18153.92 131
18155.19 150
18156.46 150
18157.74 141
18159.01 151
18160.28 177
18161.56 170
18162.83 171
18164.10 157
18165.38 151
18166.65 185
18167.93 154
18169.20 145
18170.47 167
18171.75 163
18173.02 161
18174.29 143
18175.57 165
18176.84 162
18178.12 174
18179.39 160
18180.66 164
18181.94 174
18183.21 153
18184.49 169
18185.76 148
18187.04 159
18188.31 150
18189.59 164
18190.86 183
18192.13 156
18193.41 132
18194.68 135
18195.96 164
18197.23 149
18198.51 162
18199.78 169
18201.06 149
18202.33 155
18203.61 147
18204.88 147
18206.16 135
18207.43 146
18208.71 158
18209.98 162
18211.26 172
18212.53 147
18213.81 172
18215.08 186
18216.36 170
18217.63 167
18218.91 168
18220.19 173
18221.46 122
18222.74 163
18224.01 155
18225.29 158
18226.56 156
18227.84 168
18229.12 151
18230.39 148
18231.67 172
18232.94 166
18234.22 159
18235.50 129
18236.77 134
18238.05 132
18239.32 169
18240.60 154
18241.88 149
18243.15 136
18244.43 154
18245.71 168
18246.98 170
18248.26 137
18249.54 146
18250.81 149
18252.09 169
18253.37 146
18254.64 160
18255.92 156
18257.20 159
18258.47 169
18259.75 145
18261.03 157
18262.30 156
18263.58 140
18264.86 154
18266.13 147
18267.41 152
18268.69 162
18269.97 150
18271.24 174
18272.52 151
18273.80 132
18275.08 170
18276.35 173
18277.63 151
18278.91 134
18280.19 170
18281.46 146
18282.74 160
18284.02 174
18285.30 168
18286.58 166
18287.85 159
18289.13 166
18290.41 154
18291.69 148
18292.97 163
18294.24 171
18295.52 144
18296.80 172
18298.08 154
18299.36 170
18300.63 180
18301.91 188
18303.19 152
18304.47 156
18305.75 182
18307.03 188
18308.31 164
18309.58 163
18310.86 149
18312.14 149
18313.42 171
18314.70 152
18315.98 151
18317.26 126
18318.54 168
18319.82 157
18321.09 157
18322.37 168
18323.65 176
18324.93 168
18326.21 160
18327.49 145
18328.77 169
18330.05 154
18331.33 150
18332.61 173
18333.89 146
18335.17 170
18336.45 153
18337.73 163
18339.01 156
18340.29 159
18341.57 144
18342.85 175
18344.13 171
18345.41 148
18346.69 141
18347.97 155
18349.25 167
18350.53 150
18351.81 178
18353.09 157
18354.37 161
18355.65 162
18356.93 160
18358.21 172
18359.49 154
18360.77 160
18362.05 157
18363.33 158
18364.61 162
18365.89 136
18367.17 187
18368.45 174
18369.73 140
18371.01 151
18372.29 135
18373.58 159
18374.86 151
18376.14 145
18377.42 152
18378.70 166
18379.98 156
18381.26 163
18382.54 138
18383.82 159
18385.11 156
18386.39 187
18387.67 172
18388.95 155
18390.23 154
18391.51 136
18392.79 153
18394.08 146
18395.36 181
18396.64 161
18397.92 155
18399.20 149
18400.49 158
18401.77 139
18403.05 144
18404.33 167
18405.61 147
18406.90 140
18408.18 157
18409.46 170
18410.74 159
18412.02 162
18413.31 136
18414.59 156
18415.87 133
18417.15 142
18418.44 134
18419.72 174
18421.00 169
18422.28 154
18423.57 142
18424.85 152
18426.13 156
18427.41 165
18428.70 161
18429.98 166
18431.26 166
18432.55 163
18433.83 127
18435.11 145
18436.40 147
18437.68 141
18438.96 168
18440.25 169
18441.53 169
18442.81 167
18444.10 155
18445.38 157
18446.66 164
18447.95 179
18449.23 166
18450.51 177
18451.80 163
18453.08 139
18454.36 162
18455.65 153
18456.93 132
18458.22 161
18459.50 146
18460.78 172
18462.07 164
18463.35 170
18464.64 150
18465.92 158
18467.20 163
18468.49 154
18469.77 162
18471.06 143
18472.34 147
18473.63 155
18474.91 175
18476.19 132
18477.48 169
18478.76 178
18480.05 156
18481.33 141
18482.62 153
18483.90 155
18485.19 158
18486.47 183
18487.76 143
18489.04 148
18490.33 154
18491.61 152
18492.90 147
18494.18 161
18495.47 144
18496.75 158
18498.04 136
18499.32 170
18500.61 168
18501.89 165
18503.18 136
18504.46 164
18505.75 147
18507.04 129
18508.32 144
18509.61 154
18510.89 169
18512.18 158
18513.46 155
18514.75 134
18516.04 152
18517.32 158
18518.61 142
18519.89 133
18521.18 142
18522.47 157
18523.75 176
18525.04 155
18526.32 167
18527.61 168
18528.90 156
18530.18 155
18531.47 166
18532.76 149
18534.04 135
18535.33 158
18536.62 142
18537.90 167
18539.19 158
18540.48 150
18541.76 134
18543.05 152
18544.34 161
18545.62 167
18546.91 162
18548.20 144
18549.48 160
18550.77 149
18552.06 147
18553.35 128
18554.63 163
18555.92 196
18557.21 165
18558.50 145
18559.78 164
18561.07 148
18562.36 171
18563.65 146
18564.93 150
18566.22 172
18567.51 150
18568.80 181
18570.08 169
18571.37 175
18572.66 171
18573.95 187
18575.24 158
18576.52 159
18577.81 166
18579.10 181
18580.39 161
18581.68 168
18582.96 161
18584.25 145
18585.54 200
18586.83 186
18588.12 175
18589.41 169
18590.69 184
18591.98 201
18593.27 179
18594.56 140
18595.85 146
18597.14 172
18598.43 183
18599.71 166
18601.00 169
18602.29 184
18603.58 193
18604.87 179
18606.16 195
18607.45 182
18608.74 185
18610.03 162
18611.32 174
18612.61 193
18613.89 156
18615.18 188
18616.47 196
18617.76 195
18619.05 174
18620.34 172
18621.63 190
18622.92 190
18624.21 208
18625.50 151
18626.79 161
18628.08 154
18629.37 161
18630.66 186
18631.95 178
18633.24 172
18634.53 188
18635.82 167
18637.11 177
18638.40 189
18639.69 196
18640.98 171
18642.27 172
18643.56 176
18644.85 171
18646.14 184
18647.43 185
18648.72 197
18650.01 135
18651.30 170
18652.59 152
18653.89 175
18655.18 150
18656.47 130
18657.76 173
18659.05 173
18660.34 164
18661.63 164
18662.92 152
18664.21 148
18665.50 160
18666.79 154
18668.09 167
18669.38 149
18670.67 148
18671.96 144
18673.25 135
18674.54 144
18675.83 178
18677.13 164
18678.42 138
18679.71 162
18681.00 139
18682.29 158
18683.58 150
18684.88 158
18686.17 166
18687.46 168
18688.75 158
18690.04 149
18691.33 146
18692.63 161
18693.92 153
18695.21 150
18696.50 155
18697.80 169
18699.09 145
18700.38 144
18701.67 154
18702.96 168
18704.26 151
18705.55 126
18706.84 155
18708.13 161
18709.43 154
18710.72 144
18712.01 155
18713.31 150
18714.60 158
18715.89 166
18717.18 135
18718.48 121
18719.77 129
18721.06 154
18722.36 154
18723.65 147
18724.94 146
18726.24 178
18727.53 127
18728.82 142
18730.12 147
18731.41 130
18732.70 143
18734.00 148
18735.29 129
18736.58 130
18737.88 133
18739.17 150
18740.46 140
18741.76 144
18743.05 143
18744.34 139
18745.64 172
18746.93 162
18748.23 126
18749.52 137
18750.81 155
18752.11 158
18753.40 155
18754.70 162
18755.99 159
18757.29 163
18758.58 151
18759.87 156
18761.17 162
18762.46 164
18763.76 155
18765.05 160
18766.35 133
18767.64 165
18768.94 154
18770.23 139
18771.53 130
18772.82 137
18774.11 120
18775.41 158
18776.70 137
18778.00 132
18779.29 123
18780.59 154
18781.89 166
18783.18 149
18784.48 156
18785.77 155
18787.07 196
18788.36 143
18789.66 146
18790.95 112
18792.25 119
18793.54 140
18794.84 145
18796.13 140
18797.43 134
18798.73 148
18800.02 147
18801.32 140
18802.61 135
18803.91 144
18805.20 157
18806.50 125
18807.80 127
18809.09 143
18810.39 141
18811.69 158
18812.98 137
18814.28 135
18815.57 123
18816.87 159
18818.17 153
18819.46 147
18820.76 129
18822.06 120
18823.35 163
18824.65 130
18825.95 138
18827.24 128
18828.54 155
18829.84 145
18831.13 130
18832.43 117
18833.73 132
18835.02 135
18836.32 158
18837.62 144
18838.91 133
18840.21 141
18841.51 156
18842.81 160
18844.10 162
18845.40 154
18846.70 133
18848.00 156
18849.29 148
18850.59 152
18851.89 135
18853.19 154
18854.48 159
18855.78 151
18857.08 141
18858.38 141
18859.67 143
18860.97 137
18862.27 144
18863.57 144
18864.87 143
18866.16 152
18867.46 145
18868.76 155
18870.06 144
18871.36 136
18872.66 151
18873.95 128
18875.25 161
18876.55 108
18877.85 143
18879.15 132
18880.45 122
18881.74 161
18883.04 149
18884.34 144
18885.64 151
18886.94 156
18888.24 128
18889.54 127
18890.84 122
18892.13 134
18893.43 119
18894.73 165
18896.03 124
18897.33 132
18898.63 130
18899.93 141
18901.23 118
18902.53 138
18903.83 145
18905.13 129
18906.43 128
18907.73 115
18909.02 129
18910.32 116
18911.62 132
18912.92 129
18914.22 158
18915.52 135
18916.82 174
18918.12 141
18919.42 132
18920.72 130
18922.02 127
18923.32 118
18924.62 127
18925.92 147
18927.22 130
18928.52 142
18929.82 139
18931.12 130
18932.42 132
18933.72 168
18935.02 158
18936.32 135
18937.63 147
18938.93 124
18940.23 125
18941.53 133
18942.83 139
18944.13 127
18945.43 119
18946.73 127
18948.03 135
18949.33 132
18950.63 152
18951.93 124
18953.23 125
18954.54 122
18955.84 124
18957.14 121
18958.44 111
18959.74 141
18961.04 108
18962.34 127
18963.64 139
18964.95 136
18966.25 143
18967.55 136
18968.85 131
18970.15 133
18971.45 120
18972.76 114
18974.06 125
18975.36 159
18976.66 124
18977.96 128
18979.27 119
18980.57 144
18981.87 143
18983.17 139
18984.47 106
18985.78 113
18987.08 158
18988.38 128
18989.68 152
18990.98 116
18992.29 125
18993.59 148
18994.89 156
18996.19 113
18997.50 116
18998.80 121
19000.10 136
19001.40 117
19002.71 131
19004.01 138
19005.31 128
19006.62 144
19007.92 118
19009.22 130
19010.53 116
19011.83 129
19013.13 140
19014.43 146
19015.74 124
19017.04 147
19018.34 169
19019.65 139
19020.95 124
19022.25 149
19023.56 145
19024.86 136
19026.16 124
19027.47 97
19028.77 113
19030.08 118
19031.38 135
19032.68 130
19033.99 125
19035.29 130
19036.59 125
19037.90 122
19039.20 118
19040.51 129
19041.81 140
19043.11 145
19044.42 131
19045.72 137
19047.03 122
19048.33 139
19049.64 124
19050.94 132
19052.25 120
19053.55 140
19054.85 128
19056.16 140
19057.46 171
19058.77 161
19060.07 114
19061.38 138
19062.68 148
19063.99 141
19065.29 142
19066.60 136
19067.90 143
19069.21 156
19070.51 134
19071.82 119
19073.12 111
19074.43 141
19075.73 158
19077.04 133
19078.34 111
19079.65 137
19080.95 153
19082.26 156
19083.57 113
19084.87 131
19086.18 117
19087.48 166
19088.79 139
19090.09 140
19091.40 136
19092.71 165
19094.01 152
19095.32 140
19096.62 120
19097.93 134
19099.24 122
19100.54 133
19101.85 136
19103.15 106
19104.46 138
19105.77 128
19107.07 131
19108.38 108
19109.69 136
19110.99 127
19112.30 130
19113.60 135
19114.91 129
19116.22 113
19117.52 126
19118.83 149
19120.14 157
19121.45 142
19122.75 141
19124.06 143
19125.37 145
19126.67 138
19127.98 126
19129.29 129
19130.59 122
19131.90 127
19133.21 125
19134.52 126
19135.82 133
19137.13 131
19138.44 135
19139.75 136
19141.05 127
19142.36 120
19143.67 158
19144.98 148
19146.28 143
19147.59 128
19148.90 133
19150.21 142
19151.51 126
19152.82 105
19154.13 114
19155.44 125
19156.75 134
19158.05 131
19159.36 151
19160.67 132
19161.98 133
19163.29 143
19164.60 132
19165.90 146
19167.21 144
19168.52 138
19169.83 121
19171.14 135
19172.45 125
19173.75 148
19175.06 149
19176.37 134
19177.68 116
19178.99 137
19180.30 116
19181.61 128
19182.92 125
19184.23 111
19185.53 156
19186.84 129
19188.15 165
19189.46 136
19190.77 150
19192.08 125
19193.39 161
19194.70 123
19196.01 127
19197.32 131
19198.63 119
19199.94 128
19201.25 125
19202.56 130
19203.87 123
19205.17 134
19206.48 140
19207.79 145
19209.10 133
19210.41 148
19211.72 144
19213.03 151
19214.34 88
19215.65 134
19216.96 163
19218.27 149
19219.58 124
19220.89 129
19222.21 134
19223.52 146
19224.83 141
19226.14 143
19227.45 135
19228.76 149
19230.07 144
19231.38 143
19232.69 150
19234.00 130
19235.31 138
19236.62 134
19237.93 119
19239.24 122
19240.55 142
19241.86 162
19243.18 158
19244.49 133
19245.80 130
19247.11 133
19248.42 123
19249.73 133
19251.04 128
19252.35 153
19253.67 130
19254.98 118
19256.29 118
19257.60 141
19258.91 138
19260.22 148
19261.53 138
19262.85 138
19264.16 122
19265.47 140
19266.78 149
19268.09 112
19269.40 120
19270.72 117
19272.03 149
19273.34 115
19274.65 133
19275.96 134
19277.28 138
19278.59 141
19279.90 111
19281.21 116
19282.53 125
19283.84 139
19285.15 129
19286.46 160
19287.78 169
19289.09 134
19290.40 144
19291.71 116
19293.03 115
19294.34 126
19295.65 108
19296.96 125
19298.28 118
19299.59 137
19300.90 134
19302.22 139
19303.53 136
19304.84 114
19306.16 139
19307.47 142
19308.78 167
19310.10 136
19311.41 131
19312.72 119
19314.04 131
19315.35 135
19316.66 139
19317.98 131
19319.29 109
19320.60 117
19321.92 138
19323.23 142
19324.54 114
19325.86 132
19327.17 141
19328.49 130
19329.80 132
19331.11 115
19332.43 121
19333.74 115
19335.06 127
19336.37 114
19337.68 125
19339.00 144
19340.31 134
19341.63 120
19342.94 126
19344.26 131
19345.57 151
19346.89 118
19348.20 117
19349.51 134
19350.83 146
19352.14 115
19353.46 124
19354.77 118
19356.09 136
19357.40 130
19358.72 122
19360.03 124
19361.35 129
19362.66 138
19363.98 123
19365.29 123
19366.61 97
19367.92 130
19369.24 122
19370.55 133
19371.87 141
19373.19 156
19374.50 109
19375.82 132
19377.13 142
19378.45 121
19379.76 115
19381.08 131
19382.39 132
19383.71 129
19385.03 109
19386.34 119
19387.66 145
19388.97 117
19390.29 127
19391.61 116
19392.92 133
19394.24 132
19395.55 136
19396.87 143
19398.19 118
19399.50 130
19400.82 129
19402.14 127
19403.45 139
19404.77 126
19406.09 125
19407.40 130
19408.72 132
19410.04 124
19411.35 115
19412.67 133
19413.99 157
19415.30 132
19416.62 120
19417.94 140
19419.25 116
19420.57 130
19421.89 126
19423.21 138
19424.52 144
19425.84 138
19427.16 114
19428.47 130
19429.79 142
19431.11 106
19432.43 119
19433.74 101
19435.06 114
19436.38 112
19437.70 125
19439.01 111
19440.33 119
19441.65 149
19442.97 113
19444.29 145
19445.60 124
19446.92 118
19448.24 136
19449.56 135
19450.88 127
19452.19 127
19453.51 118
19454.83 140
19456.15 147
19457.47 128
19458.78 104
19460.10 117
19461.42 138
19462.74 130
19464.06 112
19465.38 100
19466.70 123
19468.01 133
19469.33 122
19470.65 128
19471.97 125
19473.29 128
19474.61 129
19475.93 102
19477.25 134
19478.57 123
19479.88 144
19481.20 111
19482.52 132
19483.84 134
19485.16 106
19486.48 141
19487.80 125
19489.12 127
19490.44 126
19491.76 114
19493.08 98
19494.40 133
19495.72 126
19497.04 124
19498.36 105
19499.68 128
19501.00 116
19502.32 116
19503.64 110
19504.96 112
19506.28 140
19507.60 134
19508.92 114
19510.24 109
19511.56 128
19512.88 117
19514.20 165
19515.52 121
19516.84 108
19518.16 124
19519.48 131
19520.80 128
19522.12 122
19523.44 131
19524.76 142
19526.08 130
19527.40 100
19528.72 123
19530.04 136
19531.36 119
19532.68 122
19534.00 118
19535.33 114
19536.65 144
19537.97 114
19539.29 137
19540.61 137
19541.93 119
19543.25 117
19544.57 120
19545.89 121
19547.22 120
19548.54 111
19549.86 154
19551.18 136
19552.50 108
19553.82 131
19555.15 120
19556.47 130
19557.79 110
19559.11 113
19560.43 100
19561.75 111
19563.08 139
19564.40 113
19565.72 121
19567.04 138
19568.36 148
19569.69 135
19571.01 137
19572.33 121
19573.65 110
19574.97 123
19576.30 141
19577.62 121
19578.94 123
19580.26 106
19581.59 132
19582.91 128
19584.23 120
19585.55 108
19586.88 129
19588.20 138
19589.52 126
19590.85 140
19592.17 127
19593.49 115
19594.81 140
19596.14 121
19597.46 121
19598.78 138
19600.11 123
19601.43 126
19602.75 115
19604.08 120
19605.40 106
19606.72 152
19608.05 126
19609.37 124
19610.69 128
19612.02 136
19613.34 141
19614.66 102
19615.99 133
19617.31 117
19618.64 121
19619.96 131
19621.28 134
19622.61 109
19623.93 123
19625.26 121
19626.58 126
19627.90 125
19629.23 112
19630.55 137
19631.88 143
19633.20 130
19634.52 126
19635.85 124
19637.17 110
19638.50 122
19639.82 129
19641.15 138
19642.47 136
19643.80 125
19645.12 122
19646.45 125
19647.77 112
19649.09 111
19650.42 124
19651.74 109
19653.07 124
19654.39 136
19655.72 142
19657.04 124
19658.37 143
19659.69 126
19661.02 127
19662.35 130
19663.67 127
19665.00 139
19666.32 123
19667.65 127
19668.97 115
19670.30 135
19671.62 130
19672.95 125
19674.27 148
19675.60 142
19676.93 149
19678.25 168
19679.58 143
19680.90 120
19682.23 140
19683.56 138
19684.88 140
19686.21 125
19687.53 131
19688.86 120
19690.19 132
19691.51 131
19692.84 145
19694.16 114
19695.49 124
19696.82 124
19698.14 129
19699.47 133
19700.80 149
19702.12 130
19703.45 128
19704.78 136
19706.10 122
19707.43 125
19708.76 144
19710.08 149
19711.41 134
19712.74 132
19714.06 146
19715.39 131
19716.72 132
19718.05 119
19719.37 125
19720.70 117
19722.03 127
19723.35 139
19724.68 123
19726.01 126
19727.34 113
19728.66 137
19729.99 133
19731.32 118
19732.65 124
19733.98 125
19735.30 129
19736.63 121
19737.96 145
19739.29 127
19740.61 123
19741.94 122
19743.27 125
19744.60 106
19745.93 115
19747.25 103
19748.58 131
19749.91 123
19751.24 126
19752.57 124
19753.90 130
19755.22 144
19756.55 137
19757.88 160
19759.21 142
19760.54 130
19761.87 136
19763.20 121
19764.52 131
19765.85 134
19767.18 119
19768.51 130
19769.84 127
19771.17 119
19772.50 132
19773.83 110
19775.16 121
19776.48 135
19777.81 126
19779.14 117
19780.47 113
19781.80 111
19783.13 135
19784.46 130
19785.79 132
19787.12 128
19788.45 132
19789.78 137
19791.11 126
19792.44 123
19793.77 122
19795.10 118
19796.43 119
19797.76 152
19799.09 130
19800.42 119
19801.75 127
19803.08 138
19804.41 130
19805.74 120
19807.07 125
19808.40 113
19809.73 133
19811.06 136
19812.39 140
19813.72 134
19815.05 130
19816.38 126
19817.71 116
19819.04 120
19820.37 117
19821.70 131
19823.03 117
19824.36 127
19825.69 141
19827.02 120
19828.35 117
19829.69 130
19831.02 136
19832.35 119
19833.68 116
19835.01 106
19836.34 112
19837.67 113
19839.00 139
19840.33 131
19841.67 127
19843.00 139
19844.33 121
19845.66 141
19846.99 134
19848.32 131
19849.65 128
19850.99 134
19852.32 121
19853.65 139
19854.98 121
19856.31 131
19857.64 158
19858.98 150
19860.31 129
19861.64 121
19862.97 137
19864.30 146
19865.64 145
19866.97 120
19868.30 142
19869.63 134
19870.97 138
19872.30 141
19873.63 116
19874.96 115
19876.29 132
19877.63 124
19878.96 128
19880.29 115
19881.63 128
19882.96 125
19884.29 139
19885.62 122
19886.96 123
19888.29 103
19889.62 128
19890.95 116
19892.29 119
19893.62 123
19894.95 134
19896.29 128
19897.62 125
19898.95 117
19900.29 125
19901.62 146
19902.95 148
19904.29 144
19905.62 126
19906.95 154
19908.29 119
19909.62 124
19910.95 133
19912.29 131
19913.62 125
19914.96 118
19916.29 135
19917.62 123
19918.96 126
19920.29 138
19921.63 121
19922.96 141
19924.29 135
19925.63 132
19926.96 127
19928.30 120
19929.63 123
19930.96 125
19932.30 122
19933.63 126
19934.97 110
19936.30 132
19937.64 138
19938.97 131
19940.31 126
19941.64 129
19942.98 135
19944.31 130
19945.64 124
19946.98 136
19948.31 134
19949.65 147
19950.98 144
19952.32 133
19953.65 128
19954.99 111
19956.32 159
19957.66 149
19959.00 159
19960.33 131
19961.67 134
19963.00 125
19964.34 136
19965.67 138
19967.01 129
19968.34 120
19969.68 133
19971.01 140
19972.35 134
19973.69 118
19975.02 155
19976.36 131
19977.69 145
19979.03 153
19980.37 119
19981.70 151
19983.04 144
19984.37 150
19985.71 141
19987.05 142
19988.38 122
19989.72 149
19991.05 161
19992.39 134
19993.73 129
19995.06 146
19996.40 156
19997.74 149
19999.07 138
20000.41 144
20001.75 145
20003.08 148
20004.42 160
20005.76 155
20007.09 141
20008.43 153
20009.77 139
20011.10 134
20012.44 138
20013.78 141
20015.12 150
20016.45 168
20017.79 150
20019.13 128
20020.47 138
20021.80 151
20023.14 140
20024.48 153
20025.81 159
20027.15 159
20028.49 152
20029.83 146
20031.17 120
20032.50 151
20033.84 157
20035.18 168
20036.52 144
20037.85 135
20039.19 132
20040.53 152
20041.87 167
20043.21 130
20044.54 123
20045.88 149
20047.22 162
20048.56 154
20049.90 153
20051.24 142
20052.57 141
20053.91 181
20055.25 151
20056.59 146
20057.93 144
20059.27 139
20060.61 156
20061.94 147
20063.28 136
20064.62 142
20065.96 154
20067.30 153
20068.64 148
20069.98 145
20071.32 156
20072.66 159
20073.99 141
20075.33 140
20076.67 136
20078.01 163
20079.35 158
20080.69 151
20082.03 162
20083.37 157
20084.71 142
20086.05 153
20087.39 157
20088.73 133
20090.07 147
20091.41 152
20092.75 132
20094.09 139
20095.43 169
20096.77 150
20098.11 135
20099.45 153
20100.79 136
20102.13 125
20103.47 150
20104.81 146
20106.15 138
20107.49 151
20108.83 147
20110.17 155
20111.51 148
20112.85 143
20114.19 157
20115.53 155
20116.87 151
20118.21 136
20119.55 145
20120.89 127
20122.23 141
20123.57 146
20124.91 145
20126.25 139
20127.60 143
20128.94 140
20130.28 148
20131.62 152
20132.96 123
20134.30 141
20135.64 139
