# Supplementary material for: MALDI-TOF MS typing enables the classification of brewing yeasts of the genus Saccharomyces to major beer styles
Source: PLoS One. 2017 Aug 9;12(8):e0181694. doi: 10.1371/journal.pone.0181694 (PMC5549903; doi:10.1371/journal.pone.0181694)
Supplement: S15 File — The directory includes 90 raw files and was zipped to “.zip”; the folder has three strains with 30 spectra per strain; S1 Text explains the raw files with an example and Table 1 represents the yeast strains used within the experiment. (ZIP) [file pone.0181694.s018.zip › 43-45/30667-214-OG-WB-WB-YPG-18h-E-E_2015-10-28__0_A5_1.dat]

1999.91 2202
2000.33 2198
2000.75 2190
2001.17 2191
2001.59 1863
2002.02 1845
2002.44 1859
2002.86 2012
2003.28 1949
2003.70 1908
2004.13 1891
2004.55 1919
2004.97 1743
2005.39 1723
2005.81 1783
2006.24 1733
2006.66 1988
2007.08 2156
2007.50 1963
2007.93 2005
2008.35 1981
2008.77 1991
2009.19 2028
2009.62 2122
2010.04 2106
2010.46 1980
2010.88 1833
2011.31 1892
2011.73 1811
2012.15 1905
2012.58 1861
2013.00 1827
2013.42 1812
2013.84 1755
2014.27 1615
2014.69 1695
2015.11 1747
2015.54 1651
2015.96 1632
2016.38 1837
2016.81 1815
2017.23 1822
2017.65 1948
2018.08 1930
2018.50 1881
2018.92 1848
2019.35 1920
2019.77 1895
2020.19 2065
2020.62 2107
2021.04 1961
2021.47 1992
2021.89 1976
2022.31 1829
2022.74 1813
2023.16 1755
2023.59 1862
2024.01 1852
2024.43 1761
2024.86 1814
2025.28 1838
2025.71 1810
2026.13 1838
2026.55 1762
2026.98 1880
2027.40 1905
2027.83 1801
2028.25 1833
2028.68 1755
2029.10 1677
2029.53 1734
2029.95 1956
2030.38 1922
2030.80 1917
2031.23 1831
2031.65 1844
2032.08 1757
2032.50 1927
2032.93 1983
2033.35 1847
2033.78 2045
2034.20 1980
2034.63 1979
2035.05 1790
2035.48 1802
2035.90 2169
2036.33 1975
2036.75 2023
2037.18 1956
2037.60 1986
2038.03 1831
2038.45 1882
2038.88 1877
2039.31 1918
2039.73 2105
2040.16 2100
2040.58 2066
2041.01 1994
2041.43 1944
2041.86 1944
2042.29 1778
2042.71 1832
2043.14 1893
2043.56 1957
2043.99 1853
2044.42 1820
2044.84 1864
2045.27 1806
2045.70 1794
2046.12 2014
2046.55 2015
2046.98 1800
2047.40 1766
2047.83 1868
2048.25 1857
2048.68 1984
2049.11 1852
2049.53 1775
2049.96 1908
2050.39 1825
2050.82 1799
2051.24 1725
2051.67 1756
2052.10 1755
2052.52 1731
2052.95 1769
2053.38 1726
2053.80 1832
2054.23 1813
2054.66 1640
2055.09 1812
2055.51 1808
2055.94 1730
2056.37 1715
2056.80 1756
2057.22 1645
2057.65 1751
2058.08 1758
2058.51 1601
2058.93 1878
2059.36 1796
2059.79 1911
2060.22 1820
2060.65 1718
2061.07 1849
2061.50 2005
2061.93 2006
2062.36 1931
2062.79 1883
2063.21 2115
2063.64 2242
2064.07 2332
2064.50 2370
2064.93 2379
2065.36 2490
2065.78 2763
2066.21 2742
2066.64 2792
2067.07 2684
2067.50 2320
2067.93 2255
2068.36 2294
2068.78 2185
2069.21 1955
2069.64 1924
2070.07 1831
2070.50 1824
2070.93 1825
2071.36 1707
2071.79 1916
2072.22 1869
2072.64 1866
2073.07 1643
2073.50 1713
2073.93 1784
2074.36 1869
2074.79 1948
2075.22 1938
2075.65 1817
2076.08 1958
2076.51 1982
2076.94 1849
2077.37 1829
2077.80 1796
2078.23 1826
2078.66 1836
2079.09 1919
2079.52 1956
2079.95 1915
2080.38 1938
2080.81 1841
2081.24 1852
2081.67 1951
2082.10 1871
2082.53 1868
2082.96 1858
2083.39 1636
2083.82 1702
2084.25 1825
2084.68 1804
2085.11 1835
2085.54 1769
2085.97 1755
2086.40 1777
2086.83 2014
2087.26 1827
2087.69 1740
2088.12 1796
2088.55 1802
2088.99 1774
2089.42 1777
2089.85 1771
2090.28 1656
2090.71 1803
2091.14 1649
2091.57 1695
2092.00 1835
2092.43 1819
2092.86 1739
2093.30 1690
2093.73 1743
2094.16 1808
2094.59 1741
2095.02 1711
2095.45 1691
2095.88 1654
2096.32 1747
2096.75 1747
2097.18 1601
2097.61 1752
2098.04 1765
2098.47 1776
2098.91 1675
2099.34 1671
2099.77 1669
2100.20 1640
2100.63 1542
2101.07 1618
2101.50 1656
2101.93 1816
2102.36 1678
2102.80 1664
2103.23 1653
2103.66 1798
2104.09 1801
2104.52 1672
2104.96 1807
2105.39 1697
2105.82 1778
2106.25 1717
2106.69 1853
2107.12 1851
2107.55 1868
2107.99 1728
2108.42 1621
2108.85 1754
2109.28 1913
2109.72 1852
2110.15 1799
2110.58 1709
2111.02 1615
2111.45 1655
2111.88 1722
2112.32 1787
2112.75 1714
2113.18 1713
2113.62 1643
2114.05 1613
2114.48 1582
2114.92 1680
2115.35 1699
2115.78 1695
2116.22 1697
2116.65 1658
2117.08 1609
2117.52 1697
2117.95 1730
2118.39 1611
2118.82 1483
2119.25 1462
2119.69 1492
2120.12 1608
2120.56 1801
2120.99 1860
2121.42 1717
2121.86 1542
2122.29 1734
2122.73 1804
2123.16 1735
2123.60 1611
2124.03 1713
2124.46 1864
2124.90 1940
2125.33 1786
2125.77 1821
2126.20 1660
2126.64 1513
2127.07 1614
2127.51 1744
2127.94 1667
2128.38 1650
2128.81 1691
2129.25 1632
2129.68 1711
2130.12 1676
2130.55 1878
2130.99 1814
2131.42 1759
2131.86 1822
2132.29 1830
2132.73 1940
2133.16 1925
2133.60 1963
2134.03 1955
2134.47 1920
2134.91 1906
2135.34 1988
2135.78 2160
2136.21 2257
2136.65 2127
2137.08 2044
2137.52 2139
2137.96 2006
2138.39 2067
2138.83 1995
2139.26 1857
2139.70 1879
2140.14 1932
2140.57 1846
2141.01 1852
2141.44 1899
2141.88 1893
2142.32 1732
2142.75 1644
2143.19 1611
2143.63 1673
2144.06 1649
2144.50 1663
2144.94 1718
2145.37 1730
2145.81 1643
2146.25 1741
2146.68 1898
2147.12 1730
2147.56 1756
2147.99 1899
2148.43 1940
2148.87 1824
2149.30 1971
2149.74 2137
2150.18 2173
2150.61 2059
2151.05 2266
2151.49 2256
2151.93 2340
2152.36 2245
2152.80 2048
2153.24 2063
2153.68 1826
2154.11 1818
2154.55 1898
2154.99 1869
2155.43 1771
2155.86 1682
2156.30 1746
2156.74 1818
2157.18 1800
2157.62 1778
2158.05 1870
2158.49 1723
2158.93 1920
2159.37 1927
2159.81 1894
2160.24 1971
2160.68 1906
2161.12 1810
2161.56 1823
2162.00 1850
2162.43 1894
2162.87 1869
2163.31 1931
2163.75 1709
2164.19 1866
2164.63 1925
2165.07 1853
2165.50 1828
2165.94 1774
2166.38 1801
2166.82 1773
2167.26 1710
2167.70 1801
2168.14 1899
2168.58 1868
2169.02 1882
2169.45 1884
2169.89 2008
2170.33 1858
2170.77 1904
2171.21 2223
2171.65 2071
2172.09 2050
2172.53 2156
2172.97 2215
2173.41 2334
2173.85 2521
2174.29 2840
2174.73 2933
2175.17 2834
2175.61 2507
2176.05 2822
2176.49 2859
2176.93 2598
2177.37 2589
2177.81 2330
2178.25 2326
2178.69 2042
2179.13 1991
2179.57 2140
2180.01 2078
2180.45 1895
2180.89 1882
2181.33 1938
2181.77 1941
2182.21 1869
2182.65 1685
2183.09 1677
2183.53 1868
2183.97 1891
2184.41 1743
2184.85 1678
2185.29 1859
2185.73 1850
2186.17 1804
2186.61 1801
2187.05 1810
2187.49 1794
2187.94 1828
2188.38 1654
2188.82 1732
2189.26 1869
2189.70 1902
2190.14 1895
2190.58 2075
2191.02 1920
2191.46 1856
2191.91 1803
2192.35 1765
2192.79 1837
2193.23 1933
2193.67 2055
2194.11 2158
2194.55 2086
2195.00 2025
2195.44 2042
2195.88 1992
2196.32 2086
2196.76 2019
2197.21 2218
2197.65 2173
2198.09 1964
2198.53 1912
2198.97 1954
2199.42 2014
2199.86 1951
2200.30 1837
2200.74 1829
2201.18 1829
2201.63 1751
2202.07 1936
2202.51 1896
2202.95 1826
2203.40 1867
2203.84 1931
2204.28 1910
2204.72 1837
2205.17 1734
2205.61 1840
2206.05 1895
2206.49 1900
2206.94 1806
2207.38 1929
2207.82 1893
2208.27 1786
2208.71 1934
2209.15 1908
2209.60 1856
2210.04 2049
2210.48 2035
2210.92 1908
2211.37 1846
2211.81 1901
2212.25 1943
2212.70 1971
2213.14 1905
2213.59 2002
2214.03 1929
2214.47 1835
2214.92 1781
2215.36 1853
2215.80 1874
2216.25 1721
2216.69 1732
2217.14 1750
2217.58 1850
2218.02 1798
2218.47 1696
2218.91 1745
2219.36 1788
2219.80 1818
2220.24 1792
2220.69 1819
2221.13 1778
2221.58 1809
2222.02 1827
2222.46 1721
2222.91 1759
2223.35 1777
2223.80 1744
2224.24 1757
2224.69 1804
2225.13 1910
2225.58 2017
2226.02 2099
2226.47 2039
2226.91 1906
2227.36 1874
2227.80 1881
2228.25 1883
2228.69 1943
2229.14 2042
2229.58 2084
2230.03 1972
2230.47 1844
2230.92 1926
2231.36 2066
2231.81 1910
2232.25 2098
2232.70 2021
2233.14 2060
2233.59 2017
2234.03 2078
2234.48 2210
2234.93 2195
2235.37 1969
2235.82 1920
2236.26 1900
2236.71 1762
2237.16 1927
2237.60 1911
2238.05 1863
2238.49 1773
2238.94 1772
2239.39 1731
2239.83 1682
2240.28 1682
2240.72 1758
2241.17 1746
2241.62 1706
2242.06 1540
2242.51 1473
2242.96 1526
2243.40 1654
2243.85 1666
2244.30 1651
2244.74 1538
2245.19 1550
2245.64 1722
2246.08 1717
2246.53 1681
2246.98 1676
2247.42 1604
2247.87 1728
2248.32 1562
2248.76 1538
2249.21 1534
2249.66 1549
2250.10 1583
2250.55 1731
2251.00 1582
2251.45 1490
2251.89 1669
2252.34 1621
2252.79 1459
2253.24 1462
2253.68 1649
2254.13 1734
2254.58 1640
2255.03 1659
2255.47 1705
2255.92 1708
2256.37 1632
2256.82 1519
2257.27 1648
2257.71 1622
2258.16 1601
2258.61 1705
2259.06 1628
2259.51 1616
2259.95 1718
2260.40 1717
2260.85 1836
2261.30 1864
2261.75 1789
2262.19 1950
2262.64 1853
2263.09 1879
2263.54 1785
2263.99 1864
2264.44 1800
2264.89 1574
2265.33 1735
2265.78 1768
2266.23 1692
2266.68 1775
2267.13 1834
2267.58 1733
2268.03 1740
2268.48 1823
2268.93 1807
2269.37 1861
2269.82 1913
2270.27 1976
2270.72 1986
2271.17 1933
2271.62 1963
2272.07 1993
2272.52 1901
2272.97 1935
2273.42 1886
2273.87 1793
2274.32 1862
2274.77 1872
2275.22 1784
2275.67 1926
2276.12 1867
2276.57 1760
2277.02 1616
2277.47 1681
2277.92 1597
2278.37 1645
2278.82 1804
2279.27 1890
2279.72 1725
2280.17 1619
2280.62 1644
2281.07 1563
2281.52 1638
2281.97 1699
2282.42 1652
2282.87 1767
2283.32 1784
2283.77 1796
2284.22 1694
2284.67 1638
2285.12 1779
2285.57 1606
2286.02 1712
2286.47 1723
2286.92 1810
2287.37 1944
2287.82 2027
2288.28 2046
2288.73 2099
2289.18 2346
2289.63 2440
2290.08 2410
2290.53 2428
2290.98 2576
2291.43 2784
2291.88 2753
2292.34 2750
2292.79 2602
2293.24 2658
2293.69 2500
2294.14 2406
2294.59 2530
2295.05 2434
2295.50 2279
2295.95 2050
2296.40 2109
2296.85 2127
2297.30 1964
2297.76 1925
2298.21 1884
2298.66 2005
2299.11 1809
2299.56 1930
2300.02 1907
2300.47 1604
2300.92 1617
2301.37 1823
2301.82 1648
2302.28 1605
2302.73 1693
2303.18 1748
2303.63 1786
2304.09 1646
2304.54 1534
2304.99 1565
2305.44 1825
2305.90 1796
2306.35 1681
2306.80 1797
2307.26 1694
2307.71 1750
2308.16 1790
2308.61 1833
2309.07 1829
2309.52 1944
2309.97 2010
2310.43 2012
2310.88 2096
2311.33 2059
2311.79 2079
2312.24 1830
2312.69 1958
2313.15 1861
2313.60 1804
2314.05 1802
2314.51 1820
2314.96 1763
2315.41 1638
2315.87 1685
2316.32 1780
2316.77 1834
2317.23 1826
2317.68 1842
2318.14 1900
2318.59 1902
2319.04 1909
2319.50 1937
2319.95 1934
2320.41 1838
2320.86 1765
2321.31 1829
2321.77 1882
2322.22 1815
2322.68 1912
2323.13 1979
2323.59 2035
2324.04 2151
2324.50 2343
2324.95 2415
2325.40 2313
2325.86 2322
2326.31 2584
2326.77 2473
2327.22 2245
2327.68 2103
2328.13 2122
2328.59 2166
2329.04 1912
2329.50 1998
2329.95 1811
2330.41 1888
2330.86 1757
2331.32 1935
2331.77 1855
2332.23 1814
2332.68 1781
2333.14 1759
2333.59 1782
2334.05 1878
2334.51 1795
2334.96 1717
2335.42 1664
2335.87 1680
2336.33 1707
2336.78 1750
2337.24 1695
2337.70 1672
2338.15 1743
2338.61 1706
2339.06 1741
2339.52 1608
2339.97 1681
2340.43 1665
2340.89 1693
2341.34 1731
2341.80 1755
2342.26 1729
2342.71 1571
2343.17 1603
2343.62 1722
2344.08 1730
2344.54 1715
2344.99 1665
2345.45 1797
2345.91 1824
2346.36 1947
2346.82 2009
2347.28 1936
2347.73 1859
2348.19 1941
2348.65 2003
2349.10 1899
2349.56 1709
2350.02 1780
2350.48 1822
2350.93 1780
2351.39 1877
2351.85 1731
2352.30 1716
2352.76 1677
2353.22 1782
2353.68 1745
2354.13 1700
2354.59 1811
2355.05 1791
2355.51 1731
2355.96 1717
2356.42 1658
2356.88 1886
2357.34 1803
2357.79 1743
2358.25 1761
2358.71 1741
2359.17 1789
2359.63 1858
2360.08 1653
2360.54 1693
2361.00 1820
2361.46 1774
2361.92 1690
2362.37 1773
2362.83 1917
2363.29 1903
2363.75 1736
2364.21 1659
2364.67 1643
2365.12 1780
2365.58 1850
2366.04 1933
2366.50 1833
2366.96 1824
2367.42 1868
2367.88 1797
2368.33 1799
2368.79 1709
2369.25 1801
2369.71 1824
2370.17 1765
2370.63 1732
2371.09 1712
2371.55 1658
2372.01 1679
2372.47 1610
2372.92 1733
2373.38 1747
2373.84 1765
2374.30 1804
2374.76 1795
2375.22 1841
2375.68 1880
2376.14 1789
2376.60 1735
2377.06 1886
2377.52 1816
2377.98 1811
2378.44 1753
2378.90 1679
2379.36 1624
2379.82 1685
2380.28 1688
2380.74 1708
2381.20 1500
2381.66 1665
2382.12 1788
2382.58 1759
2383.04 1653
2383.50 1782
2383.96 1717
2384.42 1650
2384.88 1671
2385.34 1667
2385.80 1803
2386.26 1682
2386.72 1626
2387.18 1677
2387.64 1747
2388.10 1750
2388.56 1715
2389.03 1748
2389.49 1774
2389.95 1803
2390.41 1930
2390.87 1929
2391.33 1779
2391.79 1800
2392.25 1646
2392.71 1643
2393.17 1785
2393.64 1669
2394.10 1666
2394.56 1707
2395.02 1731
2395.48 1642
2395.94 1691
2396.40 1667
2396.87 1590
2397.33 1541
2397.79 1745
2398.25 1675
2398.71 1620
2399.17 1514
2399.64 1587
2400.10 1638
2400.56 1671
2401.02 1570
2401.48 1592
2401.95 1581
2402.41 1656
2402.87 1649
2403.33 1583
2403.79 1623
2404.26 1693
2404.72 1695
2405.18 1785
2405.64 1768
2406.11 1578
2406.57 1623
2407.03 1665
2407.49 1622
2407.96 1661
2408.42 1578
2408.88 1581
2409.34 1606
2409.81 1490
2410.27 1512
2410.73 1686
2411.20 1705
2411.66 1585
2412.12 1622
2412.58 1618
2413.05 1566
2413.51 1563
2413.97 1497
2414.44 1624
2414.90 1554
2415.36 1611
2415.83 1631
2416.29 1652
2416.75 1672
2417.22 1589
2417.68 1682
2418.14 1648
2418.61 1744
2419.07 1736
2419.54 1665
2420.00 1721
2420.46 1725
2420.93 1739
2421.39 1894
2421.85 1786
2422.32 1782
2422.78 1868
2423.25 1772
2423.71 1725
2424.17 1687
2424.64 1823
2425.10 1682
2425.57 1602
2426.03 1872
2426.50 1866
2426.96 1811
2427.42 1832
2427.89 1803
2428.35 1727
2428.82 1666
2429.28 1602
2429.75 1665
2430.21 1828
2430.68 1776
2431.14 1730
2431.61 1604
2432.07 1582
2432.54 1679
2433.00 1698
2433.47 1698
2433.93 1681
2434.40 1742
2434.86 1774
2435.33 1674
2435.79 1655
2436.26 1627
2436.72 1716
2437.19 1789
2437.65 1812
2438.12 1807
2438.59 1892
2439.05 1915
2439.52 1972
2439.98 2016
2440.45 2106
2440.91 2035
2441.38 1931
2441.85 1828
2442.31 1968
2442.78 2049
2443.24 2021
2443.71 1879
2444.18 1879
2444.64 1758
2445.11 1860
2445.57 1763
2446.04 1717
2446.51 1712
2446.97 1795
2447.44 1748
2447.91 1642
2448.37 1624
2448.84 1662
2449.31 1719
2449.77 1646
2450.24 1729
2450.71 1677
2451.17 1526
2451.64 1687
2452.11 1737
2452.57 1588
2453.04 1573
2453.51 1679
2453.97 1649
2454.44 1645
2454.91 1567
2455.37 1684
2455.84 1638
2456.31 1621
2456.78 1601
2457.24 1567
2457.71 1597
2458.18 1459
2458.65 1486
2459.11 1585
2459.58 1721
2460.05 1727
2460.52 1678
2460.98 1576
2461.45 1558
2461.92 1482
2462.39 1581
2462.85 1667
2463.32 1551
2463.79 1607
2464.26 1640
2464.73 1630
2465.19 1705
2465.66 1600
2466.13 1670
2466.60 1685
2467.07 1603
2467.54 1587
2468.00 1599
2468.47 1700
2468.94 1586
2469.41 1465
2469.88 1598
2470.35 1621
2470.82 1566
2471.28 1609
2471.75 1631
2472.22 1548
2472.69 1590
2473.16 1740
2473.63 1680
2474.10 1624
2474.57 1661
2475.03 1581
2475.50 1712
2475.97 1627
2476.44 1498
2476.91 1604
2477.38 1716
2477.85 1686
2478.32 1661
2478.79 1701
2479.26 1721
2479.73 1657
2480.20 1526
2480.67 1623
2481.14 1586
2481.61 1625
2482.08 1470
2482.54 1485
2483.01 1533
2483.48 1589
2483.95 1554
2484.42 1511
2484.89 1677
2485.36 1622
2485.83 1720
2486.30 1845
2486.77 1780
2487.24 1654
2487.71 1720
2488.18 1713
2488.66 1657
2489.13 1828
2489.60 1857
2490.07 1812
2490.54 1742
2491.01 1670
2491.48 1649
2491.95 1671
2492.42 1842
2492.89 1785
2493.36 1621
2493.83 1687
2494.30 1802
2494.77 1814
2495.24 1769
2495.72 1655
2496.19 1677
2496.66 1604
2497.13 1467
2497.60 1559
2498.07 1653
2498.54 1735
2499.01 1689
2499.48 1665
2499.96 1522
2500.43 1526
2500.90 1534
2501.37 1497
2501.84 1518
2502.31 1539
2502.78 1530
2503.26 1577
2503.73 1675
2504.20 1734
2504.67 1776
2505.14 1722
2505.62 1649
2506.09 1580
2506.56 1564
2507.03 1646
2507.50 1626
2507.98 1557
2508.45 1705
2508.92 1885
2509.39 1710
2509.86 1757
2510.34 1742
2510.81 1958
2511.28 1846
2511.75 1736
2512.23 1896
2512.70 1794
2513.17 1731
2513.64 1902
2514.12 1870
2514.59 1767
2515.06 1831
2515.54 1739
2516.01 1753
2516.48 1644
2516.95 1762
2517.43 1726
2517.90 1685
2518.37 1723
2518.85 1757
2519.32 1678
2519.79 1747
2520.27 1769
2520.74 1753
2521.21 1715
2521.69 1668
2522.16 1665
2522.63 1499
2523.11 1504
2523.58 1643
2524.05 1781
2524.53 1600
2525.00 1560
2525.48 1681
2525.95 1601
2526.42 1550
2526.90 1677
2527.37 1734
2527.85 1566
2528.32 1584
2528.79 1608
2529.27 1678
2529.74 1600
2530.22 1544
2530.69 1575
2531.16 1620
2531.64 1693
2532.11 1650
2532.59 1760
2533.06 1645
2533.54 1703
2534.01 1707
2534.49 1690
2534.96 1773
2535.44 1782
2535.91 1699
2536.38 1610
2536.86 1756
2537.33 1648
2537.81 1736
2538.28 1772
2538.76 1703
2539.23 1773
2539.71 1752
2540.18 1800
2540.66 1757
2541.13 1711
2541.61 1763
2542.09 1840
2542.56 1869
2543.04 1811
2543.51 1679
2543.99 1748
2544.46 1573
2544.94 1616
2545.41 1636
2545.89 1660
2546.37 1643
2546.84 1612
2547.32 1628
2547.79 1722
2548.27 1757
2548.74 1755
2549.22 1880
2549.70 1907
2550.17 1803
2550.65 1891
2551.13 1830
2551.60 1855
2552.08 1966
2552.55 1939
2553.03 1976
2553.51 1851
2553.98 2010
2554.46 2072
2554.94 2024
2555.41 1968
2555.89 1935
2556.37 1881
2556.84 1815
2557.32 1795
2557.80 1774
2558.27 1824
2558.75 1708
2559.23 1813
2559.70 1743
2560.18 1609
2560.66 1573
2561.14 1639
2561.61 1655
2562.09 1625
2562.57 1667
2563.04 1553
2563.52 1594
2564.00 1603
2564.48 1619
2564.95 1495
2565.43 1429
2565.91 1488
2566.39 1551
2566.86 1483
2567.34 1573
2567.82 1543
2568.30 1478
2568.77 1519
2569.25 1532
2569.73 1520
2570.21 1515
2570.69 1572
2571.16 1493
2571.64 1502
2572.12 1490
2572.60 1565
2573.08 1732
2573.56 1653
2574.03 1765
2574.51 1717
2574.99 1674
2575.47 1534
2575.95 1617
2576.43 1507
2576.90 1437
2577.38 1490
2577.86 1558
2578.34 1627
2578.82 1480
2579.30 1531
2579.78 1600
2580.26 1711
2580.73 1686
2581.21 1602
2581.69 1649
2582.17 1525
2582.65 1535
2583.13 1529
2583.61 1572
2584.09 1611
2584.57 1575
2585.05 1593
2585.53 1551
2586.01 1636
2586.49 1636
2586.97 1549
2587.44 1505
2587.92 1673
2588.40 1590
2588.88 1595
2589.36 1666
2589.84 1531
2590.32 1490
2590.80 1520
2591.28 1643
2591.76 1652
2592.24 1731
2592.72 1631
2593.20 1676
2593.68 1588
2594.16 1593
2594.64 1705
2595.12 1625
2595.60 1576
2596.08 1591
2596.56 1588
2597.05 1461
2597.53 1415
2598.01 1478
2598.49 1436
2598.97 1586
2599.45 1627
2599.93 1486
2600.41 1538
2600.89 1621
2601.37 1456
2601.85 1349
2602.33 1570
2602.81 1627
2603.29 1563
2603.78 1685
2604.26 1568
2604.74 1540
2605.22 1622
2605.70 1598
2606.18 1702
2606.66 1633
2607.14 1629
2607.63 1528
2608.11 1506
2608.59 1501
2609.07 1573
2609.55 1668
2610.03 1688
2610.52 1562
2611.00 1684
2611.48 1637
2611.96 1610
2612.44 1609
2612.92 1510
2613.41 1495
2613.89 1532
2614.37 1616
2614.85 1557
2615.34 1602
2615.82 1588
2616.30 1587
2616.78 1610
2617.26 1493
2617.75 1710
2618.23 1719
2618.71 1551
2619.19 1486
2619.68 1547
2620.16 1574
2620.64 1603
2621.12 1557
2621.61 1514
2622.09 1435
2622.57 1474
2623.06 1509
2623.54 1556
2624.02 1512
2624.50 1509
2624.99 1388
2625.47 1438
2625.95 1435
2626.44 1551
2626.92 1586
2627.40 1588
2627.89 1536
2628.37 1536
2628.85 1535
2629.34 1497
2629.82 1450
2630.30 1630
2630.79 1561
2631.27 1608
2631.75 1502
2632.24 1491
2632.72 1480
2633.21 1558
2633.69 1568
2634.17 1521
2634.66 1637
2635.14 1500
2635.62 1509
2636.11 1570
2636.59 1597
2637.08 1613
2637.56 1585
2638.05 1665
2638.53 1674
2639.01 1664
2639.50 1590
2639.98 1628
2640.47 1817
2640.95 1741
2641.44 1812
2641.92 1756
2642.41 1814
2642.89 1741
2643.38 1701
2643.86 1745
2644.34 1679
2644.83 1569
2645.31 1543
2645.80 1646
2646.28 1646
2646.77 1786
2647.25 1636
2647.74 1536
2648.22 1467
2648.71 1530
2649.20 1666
2649.68 1506
2650.17 1430
2650.65 1563
2651.14 1668
2651.62 1746
2652.11 1610
2652.59 1464
2653.08 1464
2653.56 1504
2654.05 1680
2654.54 1733
2655.02 1572
2655.51 1732
2655.99 1859
2656.48 1732
2656.97 1703
2657.45 1853
2657.94 1736
2658.42 1596
2658.91 1696
2659.40 1558
2659.88 1449
2660.37 1392
2660.85 1483
2661.34 1441
2661.83 1426
2662.31 1508
2662.80 1563
2663.29 1552
2663.77 1615
2664.26 1565
2664.75 1651
2665.23 1600
2665.72 1560
2666.21 1540
2666.69 1489
2667.18 1523
2667.67 1459
2668.15 1525
2668.64 1637
2669.13 1516
2669.62 1532
2670.10 1678
2670.59 1733
2671.08 1660
2671.56 1594
2672.05 1601
2672.54 1765
2673.03 1734
2673.51 1817
2674.00 1777
2674.49 1625
2674.98 1688
2675.46 1614
2675.95 1623
2676.44 1598
2676.93 1692
2677.42 1723
2677.90 1628
2678.39 1485
2678.88 1560
2679.37 1620
2679.86 1605
2680.34 1589
2680.83 1631
2681.32 1624
2681.81 1604
2682.30 1588
2682.79 1586
2683.27 1565
2683.76 1583
2684.25 1573
2684.74 1543
2685.23 1484
2685.72 1535
2686.20 1462
2686.69 1522
2687.18 1504
2687.67 1501
2688.16 1471
2688.65 1540
2689.14 1487
2689.63 1451
2690.12 1571
2690.60 1549
2691.09 1598
2691.58 1541
2692.07 1473
2692.56 1468
2693.05 1481
2693.54 1501
2694.03 1617
2694.52 1555
2695.01 1424
2695.50 1407
2695.99 1480
2696.48 1459
2696.97 1487
2697.46 1467
2697.95 1429
2698.43 1510
2698.92 1458
2699.41 1483
2699.90 1421
2700.39 1465
2700.88 1473
2701.37 1517
2701.86 1488
2702.35 1549
2702.84 1662
2703.33 1661
2703.83 1632
2704.32 1754
2704.81 1682
2705.30 1720
2705.79 1636
2706.28 1676
2706.77 1664
2707.26 1658
2707.75 1578
2708.24 1519
2708.73 1449
2709.22 1409
2709.71 1390
2710.20 1493
2710.69 1600
2711.18 1510
2711.68 1453
2712.17 1531
2712.66 1555
2713.15 1435
2713.64 1395
2714.13 1474
2714.62 1481
2715.11 1440
2715.60 1428
2716.10 1376
2716.59 1433
2717.08 1556
2717.57 1490
2718.06 1449
2718.55 1492
2719.04 1573
2719.54 1502
2720.03 1579
2720.52 1517
2721.01 1578
2721.50 1585
2722.00 1672
2722.49 1547
2722.98 1482
2723.47 1488
2723.96 1505
2724.46 1558
2724.95 1532
2725.44 1611
2725.93 1546
2726.42 1483
2726.92 1452
2727.41 1367
2727.90 1363
2728.39 1415
2728.89 1488
2729.38 1321
2729.87 1402
2730.36 1484
2730.86 1417
2731.35 1360
2731.84 1533
2732.34 1494
2732.83 1527
2733.32 1500
2733.81 1482
2734.31 1507
2734.80 1469
2735.29 1460
2735.79 1514
2736.28 1570
2736.77 1534
2737.27 1524
2737.76 1622
2738.25 1447
2738.75 1445
2739.24 1626
2739.73 1607
2740.23 1665
2740.72 1549
2741.21 1546
2741.71 1647
2742.20 1658
2742.69 1545
2743.19 1411
2743.68 1477
2744.18 1495
2744.67 1465
2745.16 1575
2745.66 1421
2746.15 1528
2746.65 1536
2747.14 1493
2747.63 1563
2748.13 1480
2748.62 1368
2749.12 1487
2749.61 1577
2750.11 1598
2750.60 1638
2751.10 1522
2751.59 1411
2752.08 1336
2752.58 1419
2753.07 1542
2753.57 1513
2754.06 1505
2754.56 1531
2755.05 1616
2755.55 1622
2756.04 1631
2756.54 1583
2757.03 1625
2757.53 1627
2758.02 1565
2758.52 1653
2759.01 1586
2759.51 1492
2760.00 1627
2760.50 1676
2760.99 1639
2761.49 1603
2761.99 1755
2762.48 1647
2762.98 1496
2763.47 1500
2763.97 1494
2764.46 1525
2764.96 1625
2765.46 1540
2765.95 1467
2766.45 1595
2766.94 1691
2767.44 1586
2767.94 1511
2768.43 1462
2768.93 1486
2769.42 1555
2769.92 1571
2770.42 1489
2770.91 1594
2771.41 1574
2771.90 1477
2772.40 1507
2772.90 1621
2773.39 1501
2773.89 1632
2774.39 1559
2774.88 1434
2775.38 1682
2775.88 1678
2776.37 1684
2776.87 1672
2777.37 1630
2777.86 1630
2778.36 1749
2778.86 1760
2779.36 1644
2779.85 1680
2780.35 1642
2780.85 1736
2781.34 1691
2781.84 1654
2782.34 1543
2782.84 1586
2783.33 1612
2783.83 1550
2784.33 1378
2784.83 1441
2785.32 1385
2785.82 1531
2786.32 1594
2786.82 1504
2787.31 1560
2787.81 1638
2788.31 1566
2788.81 1489
2789.31 1549
2789.80 1444
2790.30 1431
2790.80 1396
2791.30 1426
2791.80 1467
2792.29 1351
2792.79 1423
2793.29 1539
2793.79 1471
2794.29 1468
2794.79 1457
2795.28 1470
2795.78 1457
2796.28 1510
2796.78 1561
2797.28 1576
2797.78 1560
2798.28 1591
2798.78 1525
2799.27 1500
2799.77 1565
2800.27 1676
2800.77 1561
2801.27 1549
2801.77 1561
2802.27 1510
2802.77 1526
2803.27 1405
2803.77 1387
2804.27 1465
2804.76 1559
2805.26 1508
2805.76 1442
2806.26 1474
2806.76 1571
2807.26 1422
2807.76 1454
2808.26 1618
2808.76 1535
2809.26 1602
2809.76 1576
2810.26 1569
2810.76 1498
2811.26 1552
2811.76 1633
2812.26 1604
2812.76 1425
2813.26 1476
2813.76 1447
2814.26 1351
2814.76 1436
2815.26 1485
2815.76 1507
2816.26 1436
2816.76 1420
2817.26 1400
2817.76 1500
2818.26 1456
2818.76 1557
2819.26 1526
2819.76 1440
2820.27 1438
2820.77 1500
2821.27 1497
2821.77 1557
2822.27 1633
2822.77 1677
2823.27 1658
2823.77 1648
2824.27 1562
2824.77 1603
2825.27 1520
2825.78 1459
2826.28 1558
2826.78 1532
2827.28 1465
2827.78 1449
2828.28 1424
2828.78 1447
2829.29 1479
2829.79 1464
2830.29 1424
2830.79 1359
2831.29 1292
2831.79 1380
2832.30 1561
2832.80 1496
2833.30 1388
2833.80 1497
2834.30 1529
2834.80 1417
2835.31 1533
2835.81 1480
2836.31 1569
2836.81 1527
2837.32 1584
2837.82 1597
2838.32 1452
2838.82 1421
2839.32 1609
2839.83 1716
2840.33 1513
2840.83 1519
2841.33 1500
2841.84 1487
2842.34 1449
2842.84 1439
2843.35 1495
2843.85 1465
2844.35 1540
2844.85 1497
2845.36 1628
2845.86 1716
2846.36 1580
2846.87 1616
2847.37 1618
2847.87 1564
2848.38 1535
2848.88 1571
2849.38 1600
2849.89 1555
2850.39 1712
2850.89 1632
2851.40 1689
2851.90 1650
2852.40 1521
2852.91 1476
2853.41 1531
2853.91 1532
2854.42 1477
2854.92 1458
2855.42 1398
2855.93 1380
2856.43 1318
2856.94 1367
2857.44 1422
2857.94 1441
2858.45 1490
2858.95 1462
2859.46 1422
2859.96 1435
2860.47 1327
2860.97 1463
2861.47 1402
2861.98 1396
2862.48 1452
2862.99 1429
2863.49 1494
2864.00 1430
2864.50 1375
2865.01 1452
2865.51 1385
2866.02 1408
2866.52 1373
2867.02 1350
2867.53 1340
2868.03 1343
2868.54 1415
2869.04 1504
2869.55 1543
2870.05 1588
2870.56 1562
2871.07 1535
2871.57 1495
2872.08 1453
2872.58 1559
2873.09 1490
2873.59 1500
2874.10 1508
2874.60 1537
2875.11 1547
2875.61 1461
2876.12 1405
2876.63 1447
2877.13 1419
2877.64 1453
2878.14 1552
2878.65 1390
2879.15 1440
2879.66 1500
2880.17 1554
2880.67 1427
2881.18 1507
2881.68 1490
2882.19 1506
2882.70 1547
2883.20 1552
2883.71 1546
2884.22 1733
2884.72 1530
2885.23 1511
2885.74 1606
2886.24 1612
2886.75 1737
2887.25 1796
2887.76 1924
2888.27 1805
2888.77 1983
2889.28 2024
2889.79 2006
2890.30 2162
2890.80 2101
2891.31 1858
2891.82 1810
2892.32 1786
2892.83 1779
2893.34 1913
2893.84 1852
2894.35 1757
2894.86 1866
2895.37 1905
2895.87 1826
2896.38 1865
2896.89 2117
2897.40 2146
2897.90 2020
2898.41 1948
2898.92 2128
2899.43 1901
2899.93 2001
2900.44 1901
2900.95 1830
2901.46 1917
2901.97 2006
2902.47 1914
2902.98 1701
2903.49 1814
2904.00 1867
2904.51 2123
2905.01 2152
2905.52 2048
2906.03 2037
2906.54 2086
2907.05 2056
2907.56 2076
2908.06 2009
2908.57 1950
2909.08 1824
2909.59 1847
2910.10 1667
2910.61 1659
2911.12 1708
2911.62 1707
2912.13 1705
2912.64 1651
2913.15 1672
2913.66 1599
2914.17 1686
2914.68 1570
2915.19 1601
2915.70 1650
2916.21 1782
2916.71 1680
2917.22 1541
2917.73 1612
2918.24 1745
2918.75 1679
2919.26 1710
2919.77 1620
2920.28 1542
2920.79 1564
2921.30 1548
2921.81 1494
2922.32 1504
2922.83 1565
2923.34 1484
2923.85 1407
2924.36 1505
2924.87 1681
2925.38 1627
2925.89 1636
2926.40 1676
2926.91 1699
2927.42 1804
2927.93 1562
2928.44 1570
2928.95 1551
2929.46 1523
2929.97 1589
2930.48 1645
2930.99 1603
2931.50 1527
2932.01 1575
2932.52 1615
2933.03 1502
2933.54 1374
2934.05 1646
2934.56 1642
2935.08 1602
2935.59 1574
2936.10 1635
2936.61 1516
2937.12 1695
2937.63 1615
2938.14 1574
2938.65 1586
2939.16 1577
2939.67 1678
2940.19 1565
2940.70 1571
2941.21 1491
2941.72 1561
2942.23 1510
2942.74 1537
2943.25 1508
2943.77 1581
2944.28 1625
2944.79 1691
2945.30 1760
2945.81 1779
2946.32 1719
2946.84 1720
2947.35 1692
2947.86 1665
2948.37 1927
2948.88 1846
2949.40 1733
2949.91 1605
2950.42 1628
2950.93 1708
2951.44 1542
2951.96 1452
2952.47 1551
2952.98 1375
2953.49 1472
2954.01 1654
2954.52 1697
2955.03 1538
2955.54 1529
2956.06 1534
2956.57 1388
2957.08 1470
2957.60 1462
2958.11 1581
2958.62 1507
2959.13 1478
2959.65 1535
2960.16 1454
2960.67 1492
2961.19 1585
2961.70 1560
2962.21 1647
2962.73 1663
2963.24 1568
2963.75 1582
2964.27 1492
2964.78 1527
2965.29 1569
2965.81 1594
2966.32 1658
2966.83 1605
2967.35 1557
2967.86 1537
2968.37 1631
2968.89 1489
2969.40 1506
2969.91 1615
2970.43 1634
2970.94 1593
2971.46 1553
2971.97 1469
2972.48 1512
2973.00 1433
2973.51 1614
2974.03 1759
2974.54 1647
2975.06 1592
2975.57 1686
2976.08 1730
2976.60 1799
2977.11 1685
2977.63 1522
2978.14 1573
2978.66 1634
2979.17 1665
2979.69 1823
2980.20 1755
2980.72 1795
2981.23 1975
2981.75 1893
2982.26 1858
2982.78 1960
2983.29 1905
2983.81 1933
2984.32 1881
2984.84 1969
2985.35 2034
2985.87 1927
2986.38 2085
2986.90 2083
2987.41 2045
2987.93 1985
2988.44 2019
2988.96 2084
2989.47 2096
2989.99 2141
2990.50 2130
2991.02 1944
2991.54 2020
2992.05 1919
2992.57 1963
2993.08 1992
2993.60 1970
2994.12 2012
2994.63 2038
2995.15 2156
2995.66 2213
2996.18 2342
2996.70 2504
2997.21 2308
2997.73 2477
2998.24 2523
2998.76 2392
2999.28 2485
2999.79 2420
3000.31 2522
3000.83 2661
3001.34 2635
3001.86 2881
3002.38 3289
3002.89 3767
3003.41 4012
3003.93 4403
3004.44 5140
3004.96 5658
3005.48 6033
3005.99 6226
3006.51 5995
3007.03 5832
3007.54 5652
3008.06 5093
3008.58 4500
3009.10 3913
3009.61 3571
3010.13 3101
3010.65 2872
3011.17 2500
3011.68 2355
3012.20 2253
3012.72 2442
3013.24 2332
3013.75 2172
3014.27 2019
3014.79 2081
3015.31 2034
3015.82 2095
3016.34 2182
3016.86 2161
3017.38 2181
3017.90 2169
3018.41 2120
3018.93 2199
3019.45 2096
3019.97 2163
3020.49 2183
3021.00 1995
3021.52 2131
3022.04 2132
3022.56 2085
3023.08 2092
3023.60 2087
3024.11 2200
3024.63 2085
3025.15 2249
3025.67 2114
3026.19 2124
3026.71 2032
3027.23 1953
3027.75 2060
3028.26 1966
3028.78 2035
3029.30 1966
3029.82 1957
3030.34 1871
3030.86 1978
3031.38 1933
3031.90 1993
3032.42 1913
3032.94 1894
3033.46 1887
3033.97 1935
3034.49 2002
3035.01 2064
3035.53 2134
3036.05 2258
3036.57 2160
3037.09 2248
3037.61 2227
3038.13 2171
3038.65 2370
3039.17 2319
3039.69 2136
3040.21 1969
3040.73 1938
3041.25 1889
3041.77 1795
3042.29 1674
3042.81 1779
3043.33 1884
3043.85 1817
3044.37 1835
3044.89 1806
3045.41 1788
3045.93 1847
3046.45 1853
3046.97 1889
3047.49 1653
3048.01 1748
3048.53 1768
3049.06 1744
3049.58 1764
3050.10 1706
3050.62 1696
3051.14 1712
3051.66 1587
3052.18 1575
3052.70 1600
3053.22 1507
3053.74 1607
3054.26 1623
3054.79 1651
3055.31 1629
3055.83 1647
3056.35 1671
3056.87 1686
3057.39 1674
3057.91 1590
3058.43 1735
3058.96 1710
3059.48 1591
3060.00 1694
3060.52 1676
3061.04 1679
3061.56 1796
3062.09 1834
3062.61 1779
3063.13 1685
3063.65 1664
3064.17 1945
3064.70 1816
3065.22 1798
3065.74 1726
3066.26 1772
3066.78 1817
3067.31 1810
3067.83 1769
3068.35 1727
3068.87 1861
3069.40 1919
3069.92 1841
3070.44 1750
3070.96 1771
3071.49 1764
3072.01 1653
3072.53 1716
3073.05 1741
3073.58 1805
3074.10 1755
3074.62 1684
3075.14 1704
3075.67 1869
3076.19 1926
3076.71 1980
3077.24 1977
3077.76 2056
3078.28 2223
3078.81 2182
3079.33 2161
3079.85 2311
3080.38 2389
3080.90 2410
3081.42 2282
3081.95 2363
3082.47 2404
3082.99 2432
3083.52 2490
3084.04 2436
3084.56 2342
3085.09 2287
3085.61 2219
3086.13 2290
3086.66 2084
3087.18 2045
3087.71 2177
3088.23 2027
3088.75 2065
3089.28 2154
3089.80 2136
3090.33 2145
3090.85 1971
3091.38 1853
3091.90 2011
3092.42 2035
3092.95 2250
3093.47 2324
3094.00 2421
3094.52 2385
3095.05 2375
3095.57 2537
3096.10 2638
3096.62 2672
3097.14 2781
3097.67 2841
3098.19 2891
3098.72 2961
3099.24 3356
3099.77 3790
3100.29 4443
3100.82 5339
3101.34 5943
3101.87 6782
3102.39 7830
3102.92 8983
3103.45 9692
3103.97 10217
3104.50 10094
3105.02 9650
3105.55 9166
3106.07 8226
3106.60 7496
3107.12 6202
3107.65 5355
3108.17 4482
3108.70 3689
3109.23 3358
3109.75 3137
3110.28 3032
3110.80 3086
3111.33 2857
3111.86 2843
3112.38 2708
3112.91 2566
3113.43 2747
3113.96 2704
3114.49 2541
3115.01 2396
3115.54 2540
3116.07 2525
3116.59 2416
3117.12 2256
3117.64 2329
3118.17 2187
3118.70 2193
3119.22 2120
3119.75 2375
3120.28 2472
3120.80 2321
3121.33 2303
3121.86 2322
3122.38 2339
3122.91 2290
3123.44 2324
3123.97 2398
3124.49 2280
3125.02 2126
3125.55 2227
3126.07 2077
3126.60 2025
3127.13 1947
3127.66 1995
3128.18 1976
3128.71 2005
3129.24 2127
3129.77 2102
3130.29 2031
3130.82 1902
3131.35 1948
3131.88 2134
3132.40 2017
3132.93 2148
3133.46 2272
3133.99 2396
3134.52 2543
3135.04 2731
3135.57 2883
3136.10 2708
3136.63 2648
3137.16 2519
3137.68 2294
3138.21 2275
3138.74 2100
3139.27 2216
3139.80 1960
3140.32 1881
3140.85 2066
3141.38 1940
3141.91 1839
3142.44 1931
3142.97 1953
3143.50 1949
3144.02 2049
3144.55 2026
3145.08 1968
3145.61 1970
3146.14 1903
3146.67 2136
3147.20 2046
3147.73 1968
3148.26 1990
3148.79 2076
3149.31 2073
3149.84 2104
3150.37 2223
3150.90 2236
3151.43 2184
3151.96 2259
3152.49 2033
3153.02 1839
3153.55 2018
3154.08 2201
3154.61 2087
3155.14 1950
3155.67 1976
3156.20 1997
3156.73 2033
3157.26 2027
3157.79 2019
3158.32 1992
3158.85 1917
3159.38 1898
3159.91 1897
3160.44 1836
3160.97 1812
3161.50 1954
3162.03 1789
3162.56 1778
3163.09 1732
3163.62 1720
3164.15 1742
3164.68 1702
3165.21 1763
3165.74 1757
3166.27 1801
3166.80 1676
3167.33 1640
3167.86 1900
3168.39 1798
3168.92 1779
3169.45 1864
3169.99 1758
3170.52 1665
3171.05 1672
3171.58 1647
3172.11 1676
3172.64 1657
3173.17 1655
3173.70 1719
3174.23 1750
3174.77 1899
3175.30 1849
3175.83 1938
3176.36 1855
3176.89 1860
3177.42 1871
3177.95 1959
3178.49 1834
3179.02 1876
3179.55 1677
3180.08 1657
3180.61 1616
3181.14 1673
3181.68 1708
3182.21 1718
3182.74 1746
3183.27 1696
3183.80 1755
3184.34 1696
3184.87 1854
3185.40 1776
3185.93 1756
3186.47 1843
3187.00 1757
3187.53 1664
3188.06 1747
3188.59 1904
3189.13 1825
3189.66 1797
3190.19 1771
3190.73 1657
3191.26 1632
3191.79 1554
3192.32 1650
3192.86 1630
3193.39 1656
3193.92 1621
3194.45 1609
3194.99 1535
3195.52 1578
3196.05 1513
3196.59 1530
3197.12 1616
3197.65 1603
3198.19 1708
3198.72 1675
3199.25 1700
3199.79 1727
3200.32 1788
3200.85 1703
3201.39 1678
3201.92 1742
3202.45 1764
3202.99 1781
3203.52 1794
3204.05 1863
3204.59 1832
3205.12 1837
3205.66 1819
3206.19 1818
3206.72 1922
3207.26 1892
3207.79 1895
3208.33 1866
3208.86 2001
3209.39 2077
3209.93 2033
3210.46 2193
3211.00 2240
3211.53 2019
3212.07 2217
3212.60 2210
3213.14 2098
3213.67 2090
3214.20 1958
3214.74 2077
3215.27 1957
3215.81 1847
3216.34 1751
3216.88 1904
3217.41 1961
3217.95 1875
3218.48 1797
3219.02 1745
3219.55 1842
3220.09 1820
3220.62 1853
3221.16 1889
3221.69 1909
3222.23 1949
3222.76 2020
3223.30 2121
3223.83 2050
3224.37 2057
3224.91 2160
3225.44 2262
3225.98 2146
3226.51 2062
3227.05 1998
3227.58 2181
3228.12 2095
3228.65 2158
3229.19 2203
3229.73 2142
3230.26 2057
3230.80 2104
3231.33 2100
3231.87 2269
3232.41 2213
3232.94 2102
3233.48 2094
3234.02 2141
3234.55 2218
3235.09 2257
3235.62 2390
3236.16 2278
3236.70 2296
3237.23 2468
3237.77 2596
3238.31 2516
3238.84 2424
3239.38 2365
3239.92 2531
3240.45 2383
3240.99 2483
3241.53 2560
3242.06 2511
3242.60 2350
3243.14 2479
3243.67 2612
3244.21 2359
3244.75 2336
3245.29 2439
3245.82 2468
3246.36 2602
3246.90 2542
3247.44 2427
3247.97 2448
3248.51 2579
3249.05 2720
3249.58 2489
3250.12 2445
3250.66 2579
3251.20 2404
3251.74 2486
3252.27 2498
3252.81 2525
3253.35 2653
3253.89 2507
3254.42 2483
3254.96 2487
3255.50 2630
3256.04 2847
3256.58 2806
3257.11 2691
3257.65 2784
3258.19 3015
3258.73 3145
3259.27 3348
3259.81 3391
3260.34 3733
3260.88 3920
3261.42 4005
3261.96 4327
3262.50 4829
3263.04 5005
3263.58 5444
3264.11 6377
3264.65 7345
3265.19 8333
3265.73 8850
3266.27 9509
3266.81 10125
3267.35 10822
3267.89 10792
3268.43 11083
3268.97 10858
3269.50 10034
3270.04 8885
3270.58 7856
3271.12 6548
3271.66 5467
3272.20 4878
3272.74 4264
3273.28 3967
3273.82 3433
3274.36 3462
3274.90 3532
3275.44 3436
3275.98 3159
3276.52 3222
3277.06 3198
3277.60 3193
3278.14 3110
3278.68 2960
3279.22 3078
3279.76 3107
3280.30 2975
3280.84 3068
3281.38 3113
3281.92 2963
3282.46 3012
3283.00 2948
3283.54 2925
3284.08 2936
3284.62 2924
3285.16 2776
3285.70 2897
3286.24 2921
3286.78 3063
3287.32 3139
3287.86 3194
3288.40 3134
3288.94 3000
3289.48 2937
3290.03 2996
3290.57 3055
3291.11 2975
3291.65 3129
3292.19 3089
3292.73 3348
3293.27 3671
3293.81 3876
3294.35 4078
3294.90 4145
3295.44 4505
3295.98 4725
3296.52 4971
3297.06 5000
3297.60 5173
3298.14 5323
3298.69 5135
3299.23 4822
3299.77 4811
3300.31 4516
3300.85 4239
3301.39 3839
3301.94 3849
3302.48 3855
3303.02 3465
3303.56 3418
3304.10 3476
3304.65 3455
3305.19 3192
3305.73 3154
3306.27 3090
3306.81 3249
3307.36 3159
3307.90 2940
3308.44 2713
3308.98 2863
3309.53 2813
3310.07 2698
3310.61 2616
3311.15 2733
3311.70 2730
3312.24 2763
3312.78 2867
3313.32 2861
3313.87 2792
3314.41 2863
3314.95 2961
3315.50 3250
3316.04 3217
3316.58 3273
3317.13 3432
3317.67 3425
3318.21 3527
3318.75 3401
3319.30 3482
3319.84 3514
3320.38 3626
3320.93 3507
3321.47 3535
3322.02 3632
3322.56 3469
3323.10 3517
3323.65 3391
3324.19 3465
3324.73 3422
3325.28 3323
3325.82 3292
3326.36 3170
3326.91 3230
3327.45 3080
3328.00 3265
3328.54 3232
3329.08 3207
3329.63 3306
3330.17 3712
3330.72 3986
3331.26 4780
3331.81 5692
3332.35 7018
3332.89 8676
3333.44 10543
3333.98 12493
3334.53 14579
3335.07 16981
3335.62 17931
3336.16 19273
3336.71 19115
3337.25 19433
3337.80 19190
3338.34 18297
3338.89 17042
3339.43 15256
3339.98 13223
3340.52 11181
3341.07 9395
3341.61 7701
3342.16 6278
3342.70 5413
3343.25 4708
3343.79 4066
3344.34 3885
3344.88 3558
3345.43 3315
3345.97 3338
3346.52 3346
3347.06 3170
3347.61 3109
3348.15 3142
3348.70 3058
3349.25 3071
3349.79 3217
3350.34 3197
3350.88 3200
3351.43 3126
3351.98 3028
3352.52 3097
3353.07 3128
3353.61 3168
3354.16 3010
3354.71 3017
3355.25 2903
3355.80 2867
3356.34 2965
3356.89 2922
3357.44 2770
3357.98 2823
3358.53 2758
3359.08 2585
3359.62 2683
3360.17 2548
3360.72 2771
3361.26 2948
3361.81 2835
3362.36 2716
3362.90 2667
3363.45 2785
3364.00 2822
3364.54 2938
3365.09 2958
3365.64 2871
3366.19 2752
3366.73 2677
3367.28 2628
3367.83 2593
3368.37 2615
3368.92 2531
3369.47 2624
3370.02 2687
3370.56 2624
3371.11 2666
3371.66 2680
3372.21 2772
3372.75 3052
3373.30 3056
3373.85 3085
3374.40 3183
3374.94 3116
3375.49 3096
3376.04 3115
3376.59 3031
3377.14 2965
3377.68 2673
3378.23 2661
3378.78 2733
3379.33 2596
3379.88 2347
3380.43 2479
3380.97 2430
3381.52 2470
3382.07 2439
3382.62 2377
3383.17 2316
3383.72 2216
3384.26 2232
3384.81 2290
3385.36 2294
3385.91 2235
3386.46 2216
3387.01 2104
3387.56 2150
3388.11 2115
3388.65 2205
3389.20 2225
3389.75 2044
3390.30 2036
3390.85 2135
3391.40 2114
3391.95 2184
3392.50 2284
3393.05 2117
3393.60 2292
3394.15 2492
3394.70 2659
3395.24 2817
3395.79 2979
3396.34 3209
3396.89 3661
3397.44 3879
3397.99 4172
3398.54 4419
3399.09 4656
3399.64 4670
3400.19 4467
3400.74 4490
3401.29 4327
3401.84 4218
3402.39 3987
3402.94 3544
3403.49 3140
3404.04 3013
3404.59 2630
3405.14 2324
3405.69 2178
3406.24 2057
3406.79 1882
3407.34 1912
3407.89 1957
3408.44 1917
3409.00 1961
3409.55 2001
3410.10 2136
3410.65 1971
3411.20 2003
3411.75 2113
3412.30 2131
3412.85 2229
3413.40 2281
3413.95 2304
3414.50 2066
3415.05 1955
3415.61 2109
3416.16 2076
3416.71 2130
3417.26 2117
3417.81 1987
3418.36 1994
3418.91 1864
3419.46 1879
3420.02 1990
3420.57 1920
3421.12 1936
3421.67 2009
3422.22 2074
3422.77 2068
3423.33 2264
3423.88 2331
3424.43 2421
3424.98 2331
3425.53 2420
3426.09 2450
3426.64 2428
3427.19 2301
3427.74 2369
3428.29 2127
3428.85 2130
3429.40 2061
3429.95 1987
3430.50 1959
3431.05 1974
3431.61 1947
3432.16 1947
3432.71 1998
3433.26 1955
3433.82 2104
3434.37 1904
3434.92 1834
3435.48 1991
3436.03 1992
3436.58 2030
3437.13 2119
3437.69 1925
3438.24 1807
3438.79 1863
3439.35 1880
3439.90 1907
3440.45 2171
3441.00 2155
3441.56 2170
3442.11 2032
3442.66 2001
3443.22 2192
3443.77 2043
3444.32 2082
3444.88 1972
3445.43 1962
3445.98 1968
3446.54 1938
3447.09 1867
3447.65 1815
3448.20 1756
3448.75 1816
3449.31 1813
3449.86 1766
3450.41 1768
3450.97 1827
3451.52 1827
3452.08 1778
3452.63 1804
3453.19 1753
3453.74 1754
3454.29 1798
3454.85 1715
3455.40 1888
3455.96 1900
3456.51 1812
3457.07 1798
3457.62 1850
3458.17 2030
3458.73 2001
3459.28 2032
3459.84 2055
3460.39 2136
3460.95 2048
3461.50 2015
3462.06 2153
3462.61 2097
3463.17 1993
3463.72 1999
3464.28 2007
3464.83 2033
3465.39 2004
3465.94 2055
3466.50 1966
3467.05 1972
3467.61 1922
3468.16 2012
3468.72 1943
3469.27 2157
3469.83 2096
3470.39 2106
3470.94 2086
3471.50 2062
3472.05 2064
3472.61 2242
3473.16 2051
3473.72 2120
3474.27 1998
3474.83 1963
3475.39 1990
3475.94 2056
3476.50 2161
3477.05 1962
3477.61 2021
3478.17 2171
3478.72 2090
3479.28 2254
3479.84 2203
3480.39 2215
3480.95 2171
3481.50 2215
3482.06 2375
3482.62 2319
3483.17 2280
3483.73 2455
3484.29 2478
3484.84 2494
3485.40 2485
3485.96 2448
3486.51 2380
3487.07 2682
3487.63 2752
3488.18 3118
3488.74 3574
3489.30 4075
3489.86 4535
3490.41 5180
3490.97 6202
3491.53 6781
3492.08 7558
3492.64 8389
3493.20 8315
3493.76 8639
3494.31 8149
3494.87 7526
3495.43 6656
3495.99 5944
3496.54 4973
3497.10 4258
3497.66 3763
3498.22 3241
3498.78 3110
3499.33 3141
3499.89 3098
3500.45 3178
3501.01 3186
3501.56 3180
3502.12 3304
3502.68 3459
3503.24 3848
3503.80 3799
3504.36 4052
3504.91 4172
3505.47 4372
3506.03 4521
3506.59 4617
3507.15 4223
3507.71 4213
3508.26 4058
3508.82 3735
3509.38 3384
3509.94 3245
3510.50 2935
3511.06 2766
3511.62 2648
3512.18 2521
3512.73 2340
3513.29 2443
3513.85 2426
3514.41 2198
3514.97 2173
3515.53 2039
3516.09 1894
3516.65 1914
3517.21 1911
3517.77 1997
3518.33 1940
3518.88 1882
3519.44 1998
3520.00 2008
3520.56 1973
3521.12 2264
3521.68 2233
3522.24 2291
3522.80 2563
3523.36 2773
3523.92 2853
3524.48 2676
3525.04 2698
3525.60 2825
3526.16 2520
3526.72 2391
3527.28 2255
3527.84 2346
3528.40 2149
3528.96 1964
3529.52 1937
3530.08 1858
3530.64 1846
3531.20 1839
3531.76 1828
3532.32 1964
3532.88 1985
3533.44 1951
3534.00 1926
3534.57 1924
3535.13 1939
3535.69 1901
3536.25 1906
3536.81 1759
3537.37 1835
3537.93 1909
3538.49 1920
3539.05 1950
3539.61 1986
3540.17 1974
3540.74 1853
3541.30 1834
3541.86 1789
3542.42 1927
3542.98 1895
3543.54 1843
3544.10 1828
3544.66 1891
3545.23 1915
3545.79 1884
3546.35 1873
3546.91 1694
3547.47 1760
3548.03 1732
3548.60 1774
3549.16 1796
3549.72 1753
3550.28 1794
3550.84 1651
3551.41 1582
3551.97 1564
3552.53 1541
3553.09 1542
3553.65 1666
3554.22 1623
3554.78 1668
3555.34 1586
3555.90 1565
3556.46 1621
3557.03 1602
3557.59 1682
3558.15 1620
3558.71 1668
3559.28 1710
3559.84 1709
3560.40 1727
3560.97 1619
3561.53 1657
3562.09 1756
3562.65 1598
3563.22 1728
3563.78 1778
3564.34 1724
3564.91 1780
3565.47 1885
3566.03 1759
3566.60 1831
3567.16 1884
3567.72 1756
3568.28 1750
3568.85 1712
3569.41 1746
3569.98 1781
3570.54 1710
3571.10 1559
3571.67 1713
3572.23 1634
3572.79 1536
3573.36 1530
3573.92 1517
3574.48 1627
3575.05 1790
3575.61 1776
3576.18 1743
3576.74 1753
3577.30 1884
3577.87 1939
3578.43 1949
3579.00 1961
3579.56 1895
3580.12 1732
3580.69 1789
3581.25 1634
3581.82 1707
3582.38 1640
3582.95 1664
3583.51 1751
3584.08 1661
3584.64 1756
3585.20 1675
3585.77 1667
3586.33 1586
3586.90 1601
3587.46 1603
3588.03 1568
3588.59 1541
3589.16 1617
3589.72 1570
3590.29 1632
3590.85 1605
3591.42 1575
3591.98 1532
3592.55 1592
3593.11 1589
3593.68 1551
3594.24 1563
3594.81 1561
3595.38 1403
3595.94 1453
3596.51 1474
3597.07 1460
3597.64 1410
3598.20 1498
3598.77 1532
3599.34 1449
3599.90 1421
3600.47 1523
3601.03 1457
3601.60 1555
3602.16 1511
3602.73 1546
3603.30 1473
3603.86 1569
3604.43 1531
3605.00 1390
3605.56 1474
3606.13 1388
3606.69 1391
3607.26 1397
3607.83 1336
3608.39 1197
3608.96 1279
3609.53 1304
3610.09 1401
3610.66 1347
3611.23 1353
3611.79 1325
3612.36 1443
3612.93 1471
3613.49 1420
3614.06 1393
3614.63 1367
3615.19 1426
3615.76 1561
3616.33 1525
3616.90 1491
3617.46 1560
3618.03 1556
3618.60 1562
3619.16 1691
3619.73 1671
3620.30 1614
3620.87 1650
3621.43 1534
3622.00 1510
3622.57 1599
3623.14 1571
3623.70 1592
3624.27 1491
3624.84 1530
3625.41 1476
3625.98 1416
3626.54 1386
3627.11 1485
3627.68 1435
3628.25 1460
3628.82 1436
3629.38 1467
3629.95 1437
3630.52 1479
3631.09 1497
3631.66 1489
3632.22 1448
3632.79 1475
3633.36 1588
3633.93 1601
3634.50 1504
3635.07 1459
3635.64 1561
3636.20 1548
3636.77 1614
3637.34 1602
3637.91 1633
3638.48 1653
3639.05 1770
3639.62 1760
3640.19 1695
3640.76 1771
3641.32 1938
3641.89 1995
3642.46 1897
3643.03 1929
3643.60 1930
3644.17 1891
3644.74 1927
3645.31 1844
3645.88 1755
3646.45 1733
3647.02 1682
3647.59 1589
3648.16 1466
3648.73 1508
3649.30 1502
3649.87 1616
3650.44 1691
3651.01 1782
3651.57 1841
3652.14 1892
3652.71 1940
3653.28 1882
3653.85 1986
3654.42 1810
3654.99 1891
3655.57 1899
3656.14 1808
3656.71 1683
3657.28 1912
3657.85 1858
3658.42 1854
3658.99 1810
3659.56 1861
3660.13 1849
3660.70 1661
3661.27 1789
3661.84 1788
3662.41 1791
3662.98 1817
3663.55 1853
3664.12 1847
3664.69 2153
3665.26 2236
3665.84 2187
3666.41 2189
3666.98 2248
3667.55 2208
3668.12 2341
3668.69 2418
3669.26 2130
3669.83 2055
3670.40 1812
3670.98 1849
3671.55 1820
3672.12 1732
3672.69 1843
3673.26 1968
3673.83 1807
3674.41 1945
3674.98 1962
3675.55 1917
3676.12 1845
3676.69 1723
3677.26 1768
3677.84 1830
3678.41 1788
3678.98 1694
3679.55 1815
3680.12 1732
3680.70 1678
3681.27 1636
3681.84 1616
3682.41 1633
3682.99 1498
3683.56 1401
3684.13 1503
3684.70 1534
3685.27 1501
3685.85 1596
3686.42 1538
3686.99 1592
3687.57 1550
3688.14 1549
3688.71 1687
3689.28 1652
3689.86 1646
3690.43 1624
3691.00 1540
3691.58 1705
3692.15 1658
3692.72 1633
3693.29 1725
3693.87 1626
3694.44 1543
3695.01 1523
3695.59 1520
3696.16 1444
3696.73 1581
3697.31 1492
3697.88 1307
3698.45 1330
3699.03 1442
3699.60 1389
3700.17 1481
3700.75 1485
3701.32 1503
3701.90 1508
3702.47 1371
3703.04 1344
3703.62 1320
3704.19 1458
3704.77 1450
3705.34 1480
3705.91 1412
3706.49 1482
3707.06 1473
3707.64 1530
3708.21 1501
3708.78 1532
3709.36 1466
3709.93 1471
3710.51 1515
3711.08 1508
3711.66 1477
3712.23 1547
3712.81 1391
3713.38 1557
3713.96 1529
3714.53 1594
3715.11 1446
3715.68 1540
3716.25 1558
3716.83 1472
3717.40 1436
3717.98 1418
3718.55 1321
3719.13 1405
3719.71 1404
3720.28 1356
3720.86 1339
3721.43 1301
3722.01 1351
3722.58 1326
3723.16 1463
3723.73 1332
3724.31 1306
3724.88 1383
3725.46 1396
3726.03 1414
3726.61 1414
3727.19 1457
3727.76 1385
3728.34 1333
3728.91 1351
3729.49 1327
3730.07 1342
3730.64 1334
3731.22 1400
3731.79 1348
3732.37 1409
3732.95 1452
3733.52 1482
3734.10 1467
3734.67 1410
3735.25 1398
3735.83 1585
3736.40 1552
3736.98 1431
3737.56 1423
3738.13 1483
3738.71 1486
3739.29 1377
3739.86 1287
3740.44 1280
3741.02 1377
3741.59 1372
3742.17 1281
3742.75 1303
3743.32 1289
3743.90 1387
3744.48 1267
3745.06 1303
3745.63 1307
3746.21 1295
3746.79 1320
3747.36 1309
3747.94 1324
3748.52 1304
3749.10 1395
3749.67 1379
3750.25 1319
3750.83 1239
3751.41 1305
3751.98 1369
3752.56 1362
3753.14 1455
3753.72 1369
3754.30 1369
3754.87 1283
3755.45 1173
3756.03 1182
3756.61 1279
3757.19 1375
3757.76 1394
3758.34 1368
3758.92 1342
3759.50 1355
3760.08 1332
3760.65 1454
3761.23 1428
3761.81 1561
3762.39 1497
3762.97 1446
3763.55 1463
3764.13 1539
3764.70 1326
3765.28 1422
3765.86 1396
3766.44 1382
3767.02 1391
3767.60 1422
3768.18 1505
3768.76 1357
3769.33 1432
3769.91 1448
3770.49 1455
3771.07 1636
3771.65 1675
3772.23 1476
3772.81 1504
3773.39 1486
3773.97 1479
3774.55 1373
3775.13 1379
3775.71 1416
3776.29 1390
3776.87 1391
3777.45 1371
3778.02 1389
3778.60 1319
3779.18 1216
3779.76 1264
3780.34 1308
3780.92 1391
3781.50 1367
3782.08 1321
3782.66 1261
3783.24 1316
3783.82 1347
3784.40 1285
3784.98 1346
3785.56 1442
3786.14 1365
3786.72 1314
3787.31 1303
3787.89 1398
3788.47 1348
3789.05 1374
3789.63 1396
3790.21 1356
3790.79 1368
3791.37 1343
3791.95 1427
3792.53 1439
3793.11 1348
3793.69 1366
3794.27 1504
3794.85 1548
3795.43 1544
3796.02 1415
3796.60 1424
3797.18 1417
3797.76 1510
3798.34 1520
3798.92 1571
3799.50 1561
3800.08 1525
3800.67 1421
3801.25 1699
3801.83 1795
3802.41 1843
3802.99 1810
3803.57 1680
3804.16 1828
3804.74 1811
3805.32 1760
3805.90 1736
3806.48 1684
3807.06 1656
3807.65 1694
3808.23 1582
3808.81 1644
3809.39 1786
3809.97 1674
3810.56 1745
3811.14 1800
3811.72 1841
3812.30 1846
3812.89 1909
3813.47 1810
3814.05 1938
3814.63 2022
3815.21 2200
3815.80 1949
3816.38 1880
3816.96 1900
3817.55 1928
3818.13 2044
3818.71 1896
3819.29 1707
3819.88 1829
3820.46 1620
3821.04 1656
3821.63 1554
3822.21 1500
3822.79 1548
3823.37 1499
3823.96 1452
3824.54 1479
3825.12 1495
3825.71 1407
3826.29 1444
3826.87 1262
3827.46 1344
3828.04 1363
3828.62 1447
3829.21 1351
3829.79 1359
3830.38 1365
3830.96 1522
3831.54 1468
3832.13 1384
3832.71 1369
3833.29 1383
3833.88 1307
3834.46 1287
3835.05 1259
3835.63 1399
3836.21 1465
3836.80 1420
3837.38 1356
3837.97 1295
3838.55 1328
3839.14 1355
3839.72 1410
3840.30 1197
3840.89 1204
3841.47 1310
3842.06 1292
3842.64 1335
3843.23 1305
3843.81 1265
3844.40 1401
3844.98 1305
3845.57 1295
3846.15 1266
3846.74 1349
3847.32 1369
3847.91 1403
3848.49 1332
3849.08 1446
3849.66 1363
3850.25 1462
3850.83 1327
3851.42 1341
3852.00 1382
3852.59 1314
3853.17 1404
3853.76 1501
3854.34 1306
3854.93 1320
3855.51 1410
3856.10 1308
3856.69 1277
3857.27 1388
3857.86 1311
3858.44 1352
3859.03 1369
3859.62 1330
3860.20 1296
3860.79 1444
3861.37 1456
3861.96 1347
3862.55 1407
3863.13 1414
3863.72 1463
3864.30 1507
3864.89 1523
3865.48 1571
3866.06 1721
3866.65 1711
3867.24 1685
3867.82 1701
3868.41 1693
3869.00 1656
3869.58 1534
3870.17 1689
3870.76 1621
3871.34 1458
3871.93 1472
3872.52 1572
3873.10 1360
3873.69 1457
3874.28 1471
3874.86 1404
3875.45 1449
3876.04 1413
3876.63 1418
3877.21 1463
3877.80 1408
3878.39 1436
3878.97 1371
3879.56 1342
3880.15 1286
3880.74 1354
3881.32 1390
3881.91 1317
3882.50 1278
3883.09 1228
3883.67 1218
3884.26 1306
3884.85 1303
3885.44 1151
3886.03 1286
3886.61 1306
3887.20 1402
3887.79 1403
3888.38 1477
3888.97 1550
3889.55 1636
3890.14 1563
3890.73 1439
3891.32 1506
3891.91 1568
3892.50 1593
3893.08 1545
3893.67 1656
3894.26 1564
3894.85 1550
3895.44 1518
3896.03 1513
3896.62 1515
3897.20 1415
3897.79 1444
3898.38 1503
3898.97 1371
3899.56 1284
3900.15 1318
3900.74 1272
3901.33 1332
3901.92 1353
3902.51 1314
3903.09 1368
3903.68 1352
3904.27 1309
3904.86 1285
3905.45 1298
3906.04 1423
3906.63 1401
3907.22 1367
3907.81 1446
3908.40 1403
3908.99 1378
3909.58 1449
3910.17 1330
3910.76 1525
3911.35 1376
3911.94 1385
3912.53 1279
3913.12 1334
3913.71 1399
3914.30 1307
3914.89 1209
3915.48 1191
3916.07 1319
3916.66 1267
3917.25 1459
3917.84 1366
3918.43 1191
3919.02 1220
3919.61 1282
3920.20 1283
3920.79 1279
3921.38 1305
3921.97 1410
3922.56 1418
3923.15 1266
3923.74 1336
3924.33 1342
3924.93 1291
3925.52 1345
3926.11 1288
3926.70 1278
3927.29 1388
3927.88 1317
3928.47 1345
3929.06 1299
3929.65 1199
3930.24 1251
3930.84 1345
3931.43 1233
3932.02 1206
3932.61 1250
3933.20 1238
3933.79 1210
3934.38 1263
3934.98 1210
3935.57 1214
3936.16 1230
3936.75 1211
3937.34 1258
3937.94 1273
3938.53 1270
3939.12 1239
3939.71 1321
3940.30 1300
3940.89 1313
3941.49 1289
3942.08 1317
3942.67 1317
3943.26 1356
3943.86 1408
3944.45 1403
3945.04 1324
3945.63 1300
3946.23 1357
3946.82 1283
3947.41 1226
3948.00 1276
3948.60 1323
3949.19 1133
3949.78 1200
3950.37 1232
3950.97 1288
3951.56 1305
3952.15 1288
3952.74 1323
3953.34 1356
3953.93 1318
3954.52 1350
3955.12 1360
3955.71 1375
3956.30 1321
3956.90 1355
3957.49 1431
3958.08 1373
3958.68 1353
3959.27 1382
3959.86 1495
3960.46 1418
3961.05 1424
3961.64 1266
3962.24 1323
3962.83 1361
3963.43 1498
3964.02 1446
3964.61 1463
3965.21 1481
3965.80 1487
3966.39 1622
3966.99 1621
3967.58 1578
3968.18 1405
3968.77 1413
3969.36 1535
3969.96 1514
3970.55 1434
3971.15 1402
3971.74 1337
3972.34 1420
3972.93 1429
3973.53 1419
3974.12 1449
3974.71 1565
3975.31 1579
3975.90 1680
3976.50 1696
3977.09 1738
3977.69 1808
3978.28 1985
3978.88 1904
3979.47 1787
3980.07 1714
3980.66 1556
3981.26 1515
3981.85 1582
3982.45 1612
3983.04 1599
3983.64 1602
3984.23 1477
3984.83 1536
3985.42 1563
3986.02 1569
3986.62 1604
3987.21 1608
3987.81 1610
3988.40 1533
3989.00 1509
3989.59 1573
3990.19 1591
3990.78 1561
3991.38 1523
3991.98 1586
3992.57 1521
3993.17 1454
3993.76 1418
3994.36 1456
3994.96 1479
3995.55 1463
3996.15 1529
3996.74 1490
3997.34 1589
3997.94 1531
3998.53 1618
3999.13 1585
3999.73 1555
4000.32 1588
4000.92 1472
4001.52 1454
4002.11 1445
4002.71 1397
4003.31 1393
4003.90 1361
4004.50 1382
4005.10 1453
4005.69 1442
4006.29 1446
4006.89 1529
4007.48 1544
4008.08 1336
4008.68 1379
4009.28 1423
4009.87 1483
4010.47 1417
4011.07 1375
4011.66 1405
4012.26 1436
4012.86 1468
4013.46 1451
4014.05 1369
4014.65 1355
4015.25 1401
4015.85 1481
4016.45 1325
4017.04 1376
4017.64 1493
4018.24 1551
4018.84 1421
4019.43 1536
4020.03 1562
4020.63 1468
4021.23 1407
4021.83 1338
4022.42 1494
4023.02 1445
4023.62 1372
4024.22 1465
4024.82 1395
4025.42 1329
4026.01 1435
4026.61 1477
4027.21 1553
4027.81 1427
4028.41 1437
4029.01 1425
4029.61 1355
4030.20 1361
4030.80 1478
4031.40 1608
4032.00 1657
4032.60 1618
4033.20 1598
4033.80 1910
4034.40 2009
4035.00 2179
4035.59 2132
4036.19 1921
4036.79 1822
4037.39 1837
4037.99 1684
4038.59 1650
4039.19 1529
4039.79 1457
4040.39 1392
4040.99 1369
4041.59 1355
4042.19 1360
4042.79 1240
4043.39 1254
4043.99 1444
4044.59 1243
4045.19 1364
4045.79 1408
4046.39 1423
4046.99 1321
4047.59 1436
4048.19 1307
4048.79 1311
4049.39 1364
4049.99 1299
4050.59 1349
4051.19 1433
4051.79 1303
4052.39 1375
4052.99 1343
4053.59 1416
4054.19 1387
4054.79 1427
4055.39 1438
4055.99 1410
4056.59 1402
4057.19 1309
4057.79 1386
4058.39 1272
4059.00 1192
4059.60 1420
4060.20 1420
4060.80 1340
4061.40 1173
4062.00 1167
4062.60 1264
4063.20 1258
4063.80 1253
4064.40 1198
4065.01 1202
4065.61 1256
4066.21 1150
4066.81 1197
4067.41 1223
4068.01 1171
4068.61 1184
4069.22 1121
4069.82 1153
4070.42 1224
4071.02 1136
4071.62 1136
4072.23 1217
4072.83 1151
4073.43 1166
4074.03 1187
4074.63 1278
4075.23 1339
4075.84 1133
4076.44 1176
4077.04 1384
4077.64 1225
4078.25 1308
4078.85 1255
4079.45 1311
4080.05 1161
4080.66 1185
4081.26 1266
4081.86 1332
4082.46 1340
4083.07 1298
4083.67 1276
4084.27 1302
4084.87 1224
4085.48 1152
4086.08 1142
4086.68 1288
4087.29 1225
4087.89 1124
4088.49 1250
4089.09 1145
4089.70 1233
4090.30 1249
4090.90 1138
4091.51 1258
4092.11 1279
4092.71 1296
4093.32 1246
4093.92 1238
4094.52 1285
4095.13 1309
4095.73 1307
4096.34 1165
4096.94 1213
4097.54 1181
4098.15 1255
4098.75 1192
4099.35 1148
4099.96 1142
4100.56 1166
4101.17 1120
4101.77 1219
4102.37 1160
4102.98 1263
4103.58 1380
4104.19 1230
4104.79 1222
4105.39 1134
4106.00 1231
4106.60 1302
4107.21 1184
4107.81 1184
4108.42 1225
4109.02 1166
4109.63 1065
4110.23 1185
4110.84 1176
4111.44 1164
4112.04 1012
4112.65 1137
4113.25 1192
4113.86 1106
4114.46 1057
4115.07 1109
4115.67 1192
4116.28 1165
4116.88 1132
4117.49 1280
4118.09 1326
4118.70 1199
4119.31 1203
4119.91 1215
4120.52 1195
4121.12 1129
4121.73 1105
4122.33 1161
4122.94 1196
4123.54 1179
4124.15 1154
4124.76 1158
4125.36 1212
4125.97 1073
4126.57 1058
4127.18 1158
4127.78 1125
4128.39 1167
4129.00 1178
4129.60 1124
4130.21 1150
4130.81 1281
4131.42 1149
4132.03 1146
4132.63 1185
4133.24 1208
4133.85 1285
4134.45 1086
4135.06 1244
4135.67 1240
4136.27 1350
4136.88 1377
4137.49 1359
4138.09 1351
4138.70 1314
4139.31 1417
4139.91 1306
4140.52 1355
4141.13 1445
4141.73 1382
4142.34 1244
4142.95 1371
4143.55 1463
4144.16 1384
4144.77 1355
4145.38 1389
4145.98 1405
4146.59 1322
4147.20 1318
4147.81 1320
4148.41 1276
4149.02 1298
4149.63 1308
4150.24 1268
4150.84 1161
4151.45 1236
4152.06 1190
4152.67 1225
4153.27 1218
4153.88 1202
4154.49 1258
4155.10 1191
4155.71 1168
4156.31 1247
4156.92 1255
4157.53 1273
4158.14 1356
4158.75 1366
4159.35 1348
4159.96 1344
4160.57 1383
4161.18 1503
4161.79 1385
4162.40 1248
4163.00 1369
4163.61 1363
4164.22 1416
4164.83 1368
4165.44 1317
4166.05 1390
4166.66 1315
4167.27 1304
4167.87 1300
4168.48 1338
4169.09 1306
4169.70 1261
4170.31 1263
4170.92 1466
4171.53 1410
4172.14 1348
4172.75 1274
4173.36 1316
4173.97 1389
4174.58 1366
4175.18 1296
4175.79 1305
4176.40 1357
4177.01 1409
4177.62 1203
4178.23 1255
4178.84 1322
4179.45 1262
4180.06 1332
4180.67 1347
4181.28 1347
4181.89 1301
4182.50 1316
4183.11 1314
4183.72 1257
4184.33 1269
4184.94 1266
4185.55 1259
4186.16 1178
4186.77 1179
4187.38 1174
4187.99 1217
4188.60 1154
4189.21 1193
4189.82 1156
4190.43 1278
4191.04 1242
4191.66 1184
4192.27 1234
4192.88 1171
4193.49 1299
4194.10 1302
4194.71 1242
4195.32 1234
4195.93 1220
4196.54 1252
4197.15 1336
4197.76 1317
4198.38 1232
4198.99 1325
4199.60 1258
4200.21 1274
4200.82 1255
4201.43 1279
4202.04 1405
4202.65 1312
4203.27 1261
4203.88 1114
4204.49 1200
4205.10 1187
4205.71 1223
4206.32 1286
4206.94 1192
4207.55 1161
4208.16 1174
4208.77 1235
4209.38 1211
4209.99 1113
4210.61 1198
4211.22 1186
4211.83 1237
4212.44 1263
4213.06 1178
4213.67 1105
4214.28 1098
4214.89 1222
4215.50 1230
4216.12 1269
4216.73 1246
4217.34 1316
4217.95 1343
4218.57 1342
4219.18 1291
4219.79 1286
4220.40 1420
4221.02 1485
4221.63 1399
4222.24 1474
4222.86 1454
4223.47 1485
4224.08 1418
4224.69 1438
4225.31 1347
4225.92 1382
4226.53 1443
4227.15 1404
4227.76 1434
4228.37 1517
4228.99 1432
4229.60 1487
4230.21 1546
4230.83 1479
4231.44 1562
4232.05 1717
4232.67 1800
4233.28 2025
4233.90 2080
4234.51 2256
4235.12 2320
4235.74 2366
4236.35 2608
4236.96 2594
4237.58 2391
4238.19 2381
4238.81 2106
4239.42 1718
4240.03 1827
4240.65 1756
4241.26 1637
4241.88 1490
4242.49 1481
4243.11 1416
4243.72 1520
4244.33 1461
4244.95 1369
4245.56 1397
4246.18 1568
4246.79 1532
4247.41 1513
4248.02 1491
4248.64 1508
4249.25 1404
4249.87 1442
4250.48 1414
4251.10 1372
4251.71 1492
4252.33 1411
4252.94 1477
4253.56 1369
4254.17 1417
4254.79 1453
4255.40 1432
4256.02 1329
4256.63 1447
4257.25 1405
4257.86 1233
4258.48 1193
4259.09 1280
4259.71 1323
4260.33 1278
4260.94 1299
4261.56 1316
4262.17 1295
4262.79 1385
4263.40 1337
4264.02 1311
4264.64 1352
4265.25 1315
4265.87 1281
4266.48 1549
4267.10 1518
4267.72 1564
4268.33 1588
4268.95 1589
4269.57 1527
4270.18 1482
4270.80 1498
4271.41 1520
4272.03 1471
4272.65 1426
4273.26 1424
4273.88 1384
4274.50 1305
4275.11 1350
4275.73 1439
4276.35 1566
4276.96 1584
4277.58 1499
4278.20 1679
4278.81 1649
4279.43 1717
4280.05 1542
4280.67 1425
4281.28 1353
4281.90 1301
4282.52 1317
4283.13 1149
4283.75 1262
4284.37 1334
4284.99 1355
4285.60 1331
4286.22 1328
4286.84 1171
4287.46 1218
4288.07 1390
4288.69 1306
4289.31 1287
4289.93 1326
4290.55 1316
4291.16 1332
4291.78 1279
4292.40 1242
4293.02 1282
4293.63 1337
4294.25 1287
4294.87 1320
4295.49 1306
4296.11 1269
4296.73 1229
4297.34 1218
4297.96 1272
4298.58 1224
4299.20 1315
4299.82 1313
4300.44 1313
4301.05 1218
4301.67 1218
4302.29 1250
4302.91 1274
4303.53 1274
4304.15 1310
4304.77 1343
4305.39 1313
4306.00 1401
4306.62 1387
4307.24 1374
4307.86 1449
4308.48 1471
4309.10 1364
4309.72 1374
4310.34 1421
4310.96 1356
4311.58 1395
4312.20 1380
4312.82 1340
4313.43 1348
4314.05 1375
4314.67 1318
4315.29 1401
4315.91 1365
4316.53 1317
4317.15 1361
4317.77 1260
4318.39 1268
4319.01 1216
4319.63 1286
4320.25 1391
4320.87 1374
4321.49 1412
4322.11 1392
4322.73 1402
4323.35 1475
4323.97 1430
4324.59 1392
4325.21 1435
4325.83 1445
4326.45 1437
4327.07 1485
4327.69 1499
4328.31 1511
4328.94 1509
4329.56 1509
4330.18 1554
4330.80 1612
4331.42 1617
4332.04 1596
4332.66 1648
4333.28 1762
4333.90 1806
4334.52 1916
4335.14 2198
4335.76 2455
4336.39 2650
4337.01 2764
4337.63 2937
4338.25 3063
4338.87 3190
4339.49 2929
4340.11 2924
4340.73 2843
4341.36 2668
4341.98 2491
4342.60 2594
4343.22 2447
4343.84 2530
4344.46 2766
4345.08 3119
4345.71 3398
4346.33 3810
4346.95 3901
4347.57 4189
4348.19 4126
4348.82 4211
4349.44 4076
4350.06 3676
4350.68 3236
4351.30 2758
4351.93 2406
4352.55 2149
4353.17 2011
4353.79 1998
4354.42 1830
4355.04 1823
4355.66 1943
4356.28 1914
4356.91 1704
4357.53 1763
4358.15 1768
4358.77 1825
4359.40 1834
4360.02 2065
4360.64 1816
4361.26 1684
4361.89 1786
4362.51 1640
4363.13 1658
4363.76 1558
4364.38 1593
4365.00 1699
4365.63 1640
4366.25 1601
4366.87 1623
4367.50 1787
4368.12 1702
4368.74 1528
4369.37 1536
4369.99 1652
4370.61 1688
4371.24 1585
4371.86 1444
4372.48 1577
4373.11 1509
4373.73 1509
4374.36 1365
4374.98 1445
4375.60 1419
4376.23 1493
4376.85 1472
4377.48 1598
4378.10 1670
4378.72 1775
4379.35 1787
4379.97 1697
4380.60 1638
4381.22 1573
4381.84 1760
4382.47 1768
4383.09 1666
4383.72 1538
4384.34 1567
4384.97 1526
4385.59 1566
4386.22 1507
4386.84 1439
4387.47 1469
4388.09 1451
4388.72 1394
4389.34 1289
4389.96 1311
4390.59 1293
4391.21 1383
4391.84 1327
4392.47 1330
4393.09 1185
4393.72 1257
4394.34 1299
4394.97 1332
4395.59 1191
4396.22 1205
4396.84 1260
4397.47 1281
4398.09 1336
4398.72 1309
4399.34 1334
4399.97 1290
4400.60 1371
4401.22 1288
4401.85 1382
4402.47 1400
4403.10 1338
4403.72 1315
4404.35 1251
4404.98 1281
4405.60 1228
4406.23 1264
4406.85 1331
4407.48 1314
4408.11 1341
4408.73 1342
4409.36 1277
4409.99 1323
4410.61 1362
4411.24 1381
4411.87 1312
4412.49 1327
4413.12 1307
4413.74 1400
4414.37 1303
4415.00 1256
4415.62 1278
4416.25 1361
4416.88 1301
4417.51 1301
4418.13 1260
4418.76 1256
4419.39 1192
4420.01 1233
4420.64 1247
4421.27 1260
4421.89 1261
4422.52 1258
4423.15 1344
4423.78 1216
4424.40 1134
4425.03 1094
4425.66 1152
4426.29 1264
4426.91 1155
4427.54 1221
4428.17 1166
4428.80 1240
4429.42 1258
4430.05 1299
4430.68 1305
4431.31 1254
4431.94 1346
4432.56 1346
4433.19 1315
4433.82 1300
4434.45 1206
4435.08 1345
4435.70 1372
4436.33 1404
4436.96 1306
4437.59 1273
4438.22 1469
4438.85 1503
4439.47 1544
4440.10 1379
4440.73 1416
4441.36 1350
4441.99 1395
4442.62 1401
4443.25 1296
4443.87 1380
4444.50 1452
4445.13 1468
4445.76 1410
4446.39 1503
4447.02 1435
4447.65 1498
4448.28 1404
4448.91 1469
4449.54 1437
4450.16 1548
4450.79 1337
4451.42 1415
4452.05 1397
4452.68 1430
4453.31 1430
4453.94 1501
4454.57 1577
4455.20 1603
4455.83 1640
4456.46 1663
4457.09 1939
4457.72 1781
4458.35 1778
4458.98 1803
4459.61 1690
4460.24 1611
4460.87 1434
4461.50 1457
4462.13 1472
4462.76 1321
4463.39 1339
4464.02 1429
4464.65 1351
4465.28 1422
4465.91 1395
4466.54 1310
4467.17 1323
4467.80 1244
4468.43 1241
4469.06 1251
4469.69 1264
4470.32 1270
4470.95 1225
4471.58 1297
4472.21 1204
4472.85 1199
4473.48 1134
4474.11 1160
4474.74 1150
4475.37 1178
4476.00 1236
4476.63 1273
4477.26 1197
4477.89 1172
4478.52 1162
4479.16 1212
4479.79 1333
4480.42 1327
4481.05 1380
4481.68 1255
4482.31 1306
4482.94 1368
4483.58 1388
4484.21 1356
4484.84 1347
4485.47 1223
4486.10 1312
4486.73 1462
4487.37 1417
4488.00 1308
4488.63 1327
4489.26 1309
4489.89 1345
4490.53 1355
4491.16 1387
4491.79 1382
4492.42 1447
4493.05 1338
4493.69 1330
4494.32 1274
4494.95 1336
4495.58 1406
4496.22 1433
4496.85 1386
4497.48 1301
4498.11 1407
4498.75 1457
4499.38 1509
4500.01 1718
4500.64 1746
4501.28 1740
4501.91 1875
4502.54 1868
4503.18 1780
4503.81 1848
4504.44 1832
4505.07 1788
4505.71 1674
4506.34 1463
4506.97 1420
4507.61 1458
4508.24 1442
4508.87 1453
4509.51 1310
4510.14 1246
4510.77 1351
4511.41 1321
4512.04 1317
4512.68 1346
4513.31 1360
4513.94 1408
4514.58 1354
4515.21 1313
4515.84 1279
4516.48 1274
4517.11 1267
4517.75 1197
4518.38 1158
4519.01 1232
4519.65 1245
4520.28 1271
4520.92 1184
4521.55 1220
4522.18 1286
4522.82 1362
4523.45 1341
4524.09 1323
4524.72 1229
4525.36 1272
4525.99 1233
4526.63 1241
4527.26 1327
4527.90 1323
4528.53 1313
4529.16 1282
4529.80 1227
4530.43 1211
4531.07 1399
4531.70 1454
4532.34 1411
4532.97 1329
4533.61 1386
4534.24 1407
4534.88 1346
4535.51 1297
4536.15 1285
4536.79 1208
4537.42 1179
4538.06 1197
4538.69 1120
4539.33 1121
4539.96 1184
4540.60 1273
4541.23 1277
4541.87 1206
4542.50 1104
4543.14 1161
4543.78 1249
4544.41 1121
4545.05 1145
4545.68 1163
4546.32 1155
4546.96 1120
4547.59 1167
4548.23 1191
4548.86 1069
4549.50 1103
4550.14 1036
4550.77 1095
4551.41 1136
4552.05 1227
4552.68 1267
4553.32 1092
4553.96 1110
4554.59 1112
4555.23 1137
4555.86 1141
4556.50 1147
4557.14 1104
4557.78 1148
4558.41 1176
4559.05 1151
4559.69 1115
4560.32 1138
4560.96 1095
4561.60 1105
4562.23 1174
4562.87 1129
4563.51 1174
4564.15 1157
4564.78 1204
4565.42 1102
4566.06 1072
4566.69 1049
4567.33 1127
4567.97 1133
4568.61 1079
4569.24 1205
4569.88 1210
4570.52 1214
4571.16 1162
4571.80 1189
4572.43 1136
4573.07 1116
4573.71 1140
4574.35 1202
4574.98 1119
4575.62 1077
4576.26 1034
4576.90 1181
4577.54 1148
4578.18 1226
4578.81 1338
4579.45 1310
4580.09 1256
4580.73 1264
4581.37 1221
4582.01 1254
4582.64 1294
4583.28 1267
4583.92 1253
4584.56 1286
4585.20 1397
4585.84 1330
4586.48 1201
4587.11 1389
4587.75 1518
4588.39 1470
4589.03 1514
4589.67 1844
4590.31 1951
4590.95 2258
4591.59 2312
4592.23 2353
4592.87 2415
4593.51 2407
4594.14 2413
4594.78 2202
4595.42 1960
4596.06 1783
4596.70 1612
4597.34 1614
4597.98 1692
4598.62 1483
4599.26 1552
4599.90 1496
4600.54 1471
4601.18 1529
4601.82 1503
4602.46 1506
4603.10 1599
4603.74 1581
4604.38 1571
4605.02 1557
4605.66 1512
4606.30 1518
4606.94 1422
4607.58 1501
4608.22 1392
4608.86 1208
4609.50 1299
4610.14 1321
4610.78 1320
4611.42 1361
4612.06 1357
4612.70 1343
4613.34 1367
4613.99 1356
4614.63 1366
4615.27 1299
4615.91 1273
4616.55 1238
4617.19 1223
4617.83 1332
4618.47 1285
4619.11 1190
4619.75 1209
4620.39 1223
4621.04 1229
4621.68 1197
4622.32 1238
4622.96 1287
4623.60 1179
4624.24 1214
4624.88 1166
4625.53 1176
4626.17 1207
4626.81 1235
4627.45 1220
4628.09 1247
4628.73 1309
4629.38 1256
4630.02 1294
4630.66 1321
4631.30 1284
4631.94 1297
4632.58 1333
4633.23 1398
4633.87 1396
4634.51 1393
4635.15 1348
4635.80 1390
4636.44 1388
4637.08 1506
4637.72 1479
4638.36 1369
4639.01 1336
4639.65 1323
4640.29 1204
4640.93 1406
4641.58 1278
4642.22 1164
4642.86 1217
4643.51 1226
4644.15 1308
4644.79 1289
4645.43 1165
4646.08 1151
4646.72 1190
4647.36 1152
4648.01 1206
4648.65 1164
4649.29 1222
4649.94 1222
4650.58 1218
4651.22 1263
4651.87 1323
4652.51 1298
4653.15 1176
4653.80 1192
4654.44 1234
4655.08 1137
4655.73 1217
4656.37 1172
4657.01 1214
4657.66 1287
4658.30 1139
4658.94 1145
4659.59 1073
4660.23 1033
4660.88 1080
4661.52 1151
4662.16 1216
4662.81 1261
4663.45 1268
4664.10 1182
4664.74 1180
4665.39 1161
4666.03 1156
4666.67 1118
4667.32 1095
4667.96 1128
4668.61 1109
4669.25 1042
4669.90 1121
4670.54 1045
4671.19 1014
4671.83 1059
4672.47 1157
4673.12 1089
4673.76 1016
4674.41 1017
4675.05 1053
4675.70 1141
4676.34 1064
4676.99 1150
4677.63 1115
4678.28 1182
4678.92 1101
4679.57 1238
4680.22 1185
4680.86 1146
4681.51 1081
4682.15 1145
4682.80 1168
4683.44 1179
4684.09 1041
4684.73 1150
4685.38 1192
4686.03 1149
4686.67 1013
4687.32 1171
4687.96 1172
4688.61 1172
4689.25 1151
4689.90 1066
4690.55 1055
4691.19 1109
4691.84 1183
4692.48 1136
4693.13 1071
4693.78 1112
4694.42 1118
4695.07 1196
4695.72 1357
4696.36 1328
4697.01 1357
4697.65 1453
4698.30 1523
4698.95 1448
4699.59 1600
4700.24 1722
4700.89 1750
4701.53 1715
4702.18 1798
4702.83 1622
4703.48 1486
4704.12 1430
4704.77 1349
4705.42 1321
4706.06 1211
4706.71 1297
4707.36 1330
4708.00 1315
4708.65 1290
4709.30 1363
4709.95 1428
4710.59 1321
4711.24 1279
4711.89 1366
4712.54 1286
4713.18 1329
4713.83 1332
4714.48 1249
4715.13 1382
4715.77 1387
4716.42 1355
4717.07 1448
4717.72 1478
4718.37 1377
4719.01 1295
4719.66 1214
4720.31 1296
4720.96 1427
4721.61 1411
4722.25 1441
4722.90 1426
4723.55 1267
4724.20 1308
4724.85 1359
4725.50 1431
4726.14 1333
4726.79 1435
4727.44 1422
4728.09 1488
4728.74 1503
4729.39 1442
4730.04 1375
4730.68 1424
4731.33 1353
4731.98 1324
4732.63 1271
4733.28 1366
4733.93 1356
4734.58 1245
4735.23 1241
4735.88 1294
4736.53 1261
4737.17 1225
4737.82 1289
4738.47 1295
4739.12 1242
4739.77 1274
4740.42 1322
4741.07 1281
4741.72 1318
4742.37 1301
4743.02 1324
4743.67 1305
4744.32 1273
4744.97 1278
4745.62 1188
4746.27 1323
4746.92 1186
4747.57 1321
4748.22 1351
4748.87 1281
4749.52 1298
4750.17 1316
4750.82 1398
4751.47 1391
4752.12 1393
4752.77 1513
4753.42 1290
4754.07 1442
4754.72 1483
4755.37 1377
4756.02 1362
4756.67 1349
4757.32 1324
4757.97 1336
4758.62 1243
4759.27 1245
4759.93 1248
4760.58 1168
4761.23 1201
4761.88 1256
4762.53 1302
4763.18 1271
4763.83 1255
4764.48 1254
4765.13 1245
4765.78 1281
4766.44 1252
4767.09 1289
4767.74 1224
4768.39 1398
4769.04 1454
4769.69 1241
4770.34 1254
4770.99 1231
4771.65 1139
4772.30 1184
4772.95 1141
4773.60 1201
4774.25 1045
4774.91 1175
4775.56 1163
4776.21 1254
4776.86 1164
4777.51 1144
4778.16 1218
4778.82 1203
4779.47 1210
4780.12 1204
4780.77 1211
4781.43 1205
4782.08 1308
4782.73 1225
4783.38 1180
4784.03 1231
4784.69 1267
4785.34 1167
4785.99 1124
4786.64 1140
4787.30 1188
4787.95 1180
4788.60 1239
4789.26 1230
4789.91 1214
4790.56 1221
4791.21 1221
4791.87 1249
4792.52 1210
4793.17 1167
4793.83 1251
4794.48 1174
4795.13 1110
4795.79 1178
4796.44 1281
4797.09 1262
4797.75 1358
4798.40 1290
4799.05 1304
4799.71 1218
4800.36 1202
4801.01 1139
4801.67 1183
4802.32 1212
4802.97 1130
4803.63 1252
4804.28 1303
4804.94 1203
4805.59 1153
4806.24 1214
4806.90 1318
4807.55 1325
4808.21 1332
4808.86 1269
4809.51 1268
4810.17 1331
4810.82 1285
4811.48 1367
4812.13 1301
4812.79 1335
4813.44 1402
4814.09 1386
4814.75 1349
4815.40 1303
4816.06 1236
4816.71 1358
4817.37 1309
4818.02 1395
4818.68 1383
4819.33 1375
4819.99 1421
4820.64 1504
4821.30 1450
4821.95 1503
4822.61 1573
4823.26 1562
4823.92 1631
4824.57 1611
4825.23 1676
4825.88 1736
4826.54 1721
4827.19 1720
4827.85 1670
4828.50 1669
4829.16 1624
4829.81 1594
4830.47 1730
4831.13 1767
4831.78 1648
4832.44 1718
4833.09 1723
4833.75 1832
4834.40 1788
4835.06 1748
4835.72 1864
4836.37 1950
4837.03 1980
4837.68 1935
4838.34 1949
4839.00 2066
4839.65 1958
4840.31 2135
4840.97 2211
4841.62 2035
4842.28 2119
4842.93 2271
4843.59 2312
4844.25 2238
4844.90 2328
4845.56 2297
4846.22 2344
4846.87 2430
4847.53 2495
4848.19 2822
4848.84 3168
4849.50 3438
4850.16 3377
4850.82 3419
4851.47 3671
4852.13 3694
4852.79 3662
4853.44 3509
4854.10 3349
4854.76 3446
4855.42 3273
4856.07 3323
4856.73 3396
4857.39 3499
4858.04 3592
4858.70 3654
4859.36 3669
4860.02 3795
4860.67 3789
4861.33 3684
4861.99 3487
4862.65 3358
4863.31 3157
4863.96 3205
4864.62 3132
4865.28 3161
4865.94 3263
4866.60 3173
4867.25 3227
4867.91 3254
4868.57 3289
4869.23 3152
4869.89 3100
4870.54 3055
4871.20 2908
4871.86 2728
4872.52 2834
4873.18 2715
4873.84 2719
4874.50 2487
4875.15 2632
4875.81 2648
4876.47 2685
4877.13 2775
4877.79 3029
4878.45 2874
4879.11 2712
4879.77 2919
4880.42 2920
4881.08 2657
4881.74 2807
4882.40 2713
4883.06 2592
4883.72 2555
4884.38 2400
4885.04 2429
4885.70 2433
4886.36 2338
4887.02 2189
4887.68 2234
4888.34 2293
4889.00 2326
4889.65 2330
4890.31 2515
4890.97 2591
4891.63 2549
4892.29 2478
4892.95 2441
4893.61 2381
4894.27 2270
4894.93 2183
4895.59 2144
4896.25 2219
4896.91 2160
4897.57 2118
4898.23 2106
4898.89 2291
4899.55 2532
4900.21 2363
4900.87 2222
4901.54 2154
4902.20 2161
4902.86 2110
4903.52 1986
4904.18 2043
4904.84 1933
4905.50 1777
4906.16 1812
4906.82 1839
4907.48 1789
4908.14 1918
4908.80 1718
4909.46 1719
4910.12 1692
4910.79 1627
4911.45 1574
4912.11 1697
4912.77 1747
4913.43 1755
4914.09 1692
4914.75 1753
4915.41 1704
4916.07 1589
4916.74 1528
4917.40 1487
4918.06 1572
4918.72 1557
4919.38 1433
4920.04 1460
4920.71 1460
4921.37 1598
4922.03 1569
4922.69 1515
4923.35 1535
4924.01 1619
4924.68 1507
4925.34 1601
4926.00 1609
4926.66 1506
4927.33 1477
4927.99 1526
4928.65 1559
4929.31 1506
4929.97 1461
4930.64 1494
4931.30 1483
4931.96 1566
4932.62 1513
4933.29 1403
4933.95 1413
4934.61 1347
4935.27 1463
4935.94 1478
4936.60 1430
4937.26 1416
4937.93 1353
4938.59 1361
4939.25 1388
4939.91 1371
4940.58 1337
4941.24 1426
4941.90 1381
4942.57 1254
4943.23 1248
4943.89 1248
4944.56 1359
4945.22 1326
4945.88 1425
4946.55 1357
4947.21 1373
4947.87 1291
4948.54 1214
4949.20 1292
4949.86 1209
4950.53 1294
4951.19 1306
4951.86 1326
4952.52 1231
4953.18 1208
4953.85 1242
4954.51 1303
4955.17 1271
4955.84 1255
4956.50 1347
4957.17 1403
4957.83 1306
4958.50 1310
4959.16 1275
4959.82 1405
4960.49 1425
4961.15 1457
4961.82 1502
4962.48 1622
4963.15 1593
4963.81 1719
4964.48 1756
4965.14 1778
4965.81 1777
4966.47 1839
4967.13 1696
4967.80 1722
4968.46 1581
4969.13 1354
4969.79 1406
4970.46 1328
4971.12 1363
4971.79 1438
4972.45 1436
4973.12 1427
4973.79 1300
4974.45 1330
4975.12 1427
4975.78 1375
4976.45 1315
4977.11 1360
4977.78 1392
4978.44 1444
4979.11 1414
4979.77 1493
4980.44 1512
4981.11 1395
4981.77 1275
4982.44 1332
4983.10 1409
4983.77 1297
4984.44 1298
4985.10 1373
4985.77 1328
4986.43 1301
4987.10 1343
4987.77 1348
4988.43 1230
4989.10 1355
4989.76 1437
4990.43 1314
4991.10 1357
4991.76 1378
4992.43 1333
4993.10 1341
4993.76 1242
4994.43 1351
4995.10 1370
4995.76 1301
4996.43 1231
4997.10 1227
4997.76 1239
4998.43 1273
4999.10 1272
4999.76 1224
5000.43 1268
5001.10 1229
5001.77 1210
5002.43 1132
5003.10 1053
5003.77 1090
5004.43 1148
5005.10 1170
5005.77 1178
5006.44 1133
5007.10 1101
5007.77 1225
5008.44 1155
5009.11 1098
5009.77 1194
5010.44 1235
5011.11 1196
5011.78 1190
5012.45 1143
5013.11 1140
5013.78 1298
5014.45 1247
5015.12 1141
5015.79 1183
5016.45 1188
5017.12 1175
5017.79 1171
5018.46 1220
5019.13 1224
5019.80 1263
5020.46 1276
5021.13 1212
5021.80 1191
5022.47 1262
5023.14 1219
5023.81 1199
5024.47 1105
5025.14 1204
5025.81 1369
5026.48 1167
5027.15 1164
5027.82 1256
5028.49 1202
5029.16 1101
5029.83 1173
5030.49 1222
5031.16 1170
5031.83 1173
5032.50 1153
5033.17 1058
5033.84 1085
5034.51 1106
5035.18 1152
5035.85 1057
5036.52 1060
5037.19 1099
5037.86 1082
5038.53 1160
5039.20 1015
5039.87 1056
5040.54 1116
5041.21 1050
5041.88 1041
5042.54 1093
5043.21 1131
5043.88 1088
5044.55 1048
5045.22 1004
5045.89 1137
5046.56 1184
5047.24 1167
5047.91 1122
5048.58 1133
5049.25 1125
5049.92 1039
5050.59 1086
5051.26 1089
5051.93 1070
5052.60 1057
5053.27 1136
5053.94 1124
5054.61 1121
5055.28 1084
5055.95 1153
5056.62 1101
5057.29 1009
5057.96 1036
5058.63 1122
5059.31 1119
5059.98 1128
5060.65 1075
5061.32 1075
5061.99 1123
5062.66 1057
5063.33 1042
5064.00 1005
5064.67 1065
5065.35 929
5066.02 937
5066.69 1011
5067.36 1015
5068.03 997
5068.70 1032
5069.38 956
5070.05 1056
5070.72 1064
5071.39 1071
5072.06 1071
5072.73 1061
5073.41 1032
5074.08 1080
5074.75 1151
5075.42 1129
5076.09 1077
5076.77 1070
5077.44 1111
5078.11 1209
5078.78 1179
5079.45 1148
5080.13 1188
5080.80 1154
5081.47 1195
5082.14 1340
5082.82 1262
5083.49 1160
5084.16 1108
5084.83 1127
5085.51 1131
5086.18 1029
5086.85 1059
5087.53 1162
5088.20 1109
5088.87 1152
5089.54 1093
5090.22 1156
5090.89 1169
5091.56 1200
5092.24 1120
5092.91 1123
5093.58 1179
5094.26 1174
5094.93 1162
5095.60 1158
5096.28 1203
5096.95 1142
5097.62 1156
5098.30 1122
5098.97 1146
5099.64 1115
5100.32 1119
5100.99 1240
5101.67 1189
5102.34 1121
5103.01 1147
5103.69 1205
5104.36 1211
5105.04 1185
5105.71 1161
5106.38 1238
5107.06 1093
5107.73 1160
5108.41 1125
5109.08 1060
5109.75 1211
5110.43 1185
5111.10 1056
5111.78 1084
5112.45 1077
5113.13 1042
5113.80 997
5114.48 1092
5115.15 1136
5115.83 1130
5116.50 1074
5117.17 1126
5117.85 1251
5118.52 1180
5119.20 1198
5119.87 1190
5120.55 1199
5121.22 1194
5121.90 1202
5122.57 1230
5123.25 1215
5123.93 1107
5124.60 1178
5125.28 1119
5125.95 1083
5126.63 1134
5127.30 1041
5127.98 987
5128.65 1047
5129.33 1111
5130.00 1137
5130.68 1063
5131.36 1203
5132.03 1137
5132.71 1166
5133.38 1241
5134.06 1188
5134.73 1154
5135.41 1120
5136.09 1074
5136.76 1071
5137.44 1072
5138.12 1026
5138.79 1013
5139.47 1091
5140.14 1057
5140.82 1085
5141.50 1026
5142.17 1012
5142.85 1053
5143.53 1050
5144.20 1003
5144.88 1048
5145.56 1003
5146.23 917
5146.91 974
5147.59 1014
5148.26 1023
5148.94 929
5149.62 912
5150.29 972
5150.97 981
5151.65 1022
5152.33 996
5153.00 1117
5153.68 1080
5154.36 1036
5155.03 1048
5155.71 915
5156.39 913
5157.07 959
5157.74 952
5158.42 905
5159.10 987
5159.78 1062
5160.45 994
5161.13 935
5161.81 1015
5162.49 1061
5163.17 1014
5163.84 1000
5164.52 961
5165.20 981
5165.88 962
5166.55 1008
5167.23 1039
5167.91 996
5168.59 1052
5169.27 1013
5169.95 1060
5170.62 944
5171.30 997
5171.98 1027
5172.66 943
5173.34 905
5174.02 997
5174.69 981
5175.37 925
5176.05 934
5176.73 993
5177.41 1033
5178.09 1047
5178.77 1006
5179.45 977
5180.13 941
5180.80 1058
5181.48 980
5182.16 1042
5182.84 1034
5183.52 1001
5184.20 967
5184.88 1006
5185.56 931
5186.24 946
5186.92 936
5187.60 969
5188.28 1027
5188.96 1056
5189.64 1031
5190.31 1045
5190.99 980
5191.67 981
5192.35 966
5193.03 974
5193.71 947
5194.39 932
5195.07 956
5195.75 990
5196.43 965
5197.11 1043
5197.79 928
5198.47 1000
5199.15 1072
5199.83 1062
5200.51 1039
5201.19 999
5201.87 952
5202.56 973
5203.24 941
5203.92 1028
5204.60 999
5205.28 1096
5205.96 1057
5206.64 1060
5207.32 1170
5208.00 1098
5208.68 1126
5209.36 1172
5210.04 1125
5210.72 1087
5211.40 1101
5212.09 1164
5212.77 1200
5213.45 1177
5214.13 1126
5214.81 1103
5215.49 1147
5216.17 1196
5216.85 1083
5217.54 1127
5218.22 1249
5218.90 1300
5219.58 1122
5220.26 1236
5220.94 1168
5221.62 1144
5222.31 1128
5222.99 1130
5223.67 1227
5224.35 1201
5225.03 1189
5225.72 1126
5226.40 1064
5227.08 1145
5227.76 1113
5228.44 1043
5229.13 1006
5229.81 1025
5230.49 1092
5231.17 1045
5231.86 1076
5232.54 1095
5233.22 1100
5233.90 1082
5234.58 1106
5235.27 1153
5235.95 1212
5236.63 1201
5237.32 1195
5238.00 1138
5238.68 1256
5239.36 1361
5240.05 1225
5240.73 1332
5241.41 1299
5242.10 1219
5242.78 1230
5243.46 1270
5244.14 1130
5244.83 1152
5245.51 1261
5246.19 1152
5246.88 1081
5247.56 1075
5248.24 1191
5248.93 1275
5249.61 1258
5250.29 1230
5250.98 1298
5251.66 1189
5252.35 1472
5253.03 1474
5253.71 1239
5254.40 1282
5255.08 1309
5255.76 1168
5256.45 1133
5257.13 1157
5257.82 1103
5258.50 1113
5259.18 1140
5259.87 1094
5260.55 1255
5261.24 1148
5261.92 1185
5262.61 1167
5263.29 1228
5263.97 1306
5264.66 1197
5265.34 1241
5266.03 1244
5266.71 1264
5267.40 1157
5268.08 1136
5268.77 1099
5269.45 1141
5270.14 1043
5270.82 1087
5271.51 1120
5272.19 1205
5272.88 1264
5273.56 1200
5274.25 1141
5274.93 1149
5275.62 1084
5276.30 970
5276.99 1022
5277.67 1070
5278.36 1045
5279.04 1018
5279.73 1159
5280.41 1233
5281.10 1123
5281.79 1138
5282.47 1220
5283.16 1089
5283.84 1127
5284.53 1116
5285.21 992
5285.90 1092
5286.59 1147
5287.27 1069
5287.96 909
5288.64 1023
5289.33 1063
5290.02 1029
5290.70 967
5291.39 1010
5292.07 1010
5292.76 985
5293.45 1019
5294.13 937
5294.82 1001
5295.51 1064
5296.19 1100
5296.88 1027
5297.57 973
5298.25 955
5298.94 1194
5299.63 1173
5300.31 1121
5301.00 1110
5301.69 1093
5302.37 1146
5303.06 1223
5303.75 1262
5304.43 1198
5305.12 1096
5305.81 1264
5306.50 1218
5307.18 1135
5307.87 1224
5308.56 1258
5309.25 1265
5309.93 1178
5310.62 1137
5311.31 1165
5312.00 1228
5312.68 1290
5313.37 1278
5314.06 1275
5314.75 1251
5315.43 1257
5316.12 1175
5316.81 1182
5317.50 1091
5318.18 1082
5318.87 1149
5319.56 1196
5320.25 1217
5320.94 1296
5321.63 1304
5322.31 1335
5323.00 1273
5323.69 1228
5324.38 1183
5325.07 1120
5325.76 1138
5326.44 1156
5327.13 1042
5327.82 1003
5328.51 1065
5329.20 1043
5329.89 953
5330.58 971
5331.26 1105
5331.95 1059
5332.64 1101
5333.33 1012
5334.02 1055
5334.71 1026
5335.40 1013
5336.09 1053
5336.78 1059
5337.47 1091
5338.15 936
5338.84 1006
5339.53 1062
5340.22 1070
5340.91 989
5341.60 1040
5342.29 1039
5342.98 1060
5343.67 986
5344.36 1021
5345.05 1126
5345.74 999
5346.43 1025
5347.12 1100
5347.81 1118
5348.50 1128
5349.19 1228
5349.88 1189
5350.57 1224
5351.26 1177
5351.95 1211
5352.64 1141
5353.33 1188
5354.02 1200
5354.71 1150
5355.40 1162
5356.09 1020
5356.78 918
5357.47 997
5358.16 1032
5358.85 1013
5359.54 1008
5360.23 1009
5360.92 1013
5361.62 979
5362.31 1003
5363.00 1062
5363.69 1039
5364.38 1021
5365.07 1001
5365.76 1053
5366.45 951
5367.14 1036
5367.83 1004
5368.53 1027
5369.22 950
5369.91 915
5370.60 945
5371.29 984
5371.98 943
5372.67 1031
5373.36 1014
5374.06 997
5374.75 1014
5375.44 977
5376.13 956
5376.82 906
5377.51 925
5378.21 918
5378.90 910
5379.59 981
5380.28 955
5380.97 883
5381.67 925
5382.36 945
5383.05 960
5383.74 943
5384.44 1016
5385.13 922
5385.82 971
5386.51 911
5387.20 926
5387.90 932
5388.59 879
5389.28 972
5389.97 1006
5390.67 969
5391.36 944
5392.05 918
5392.75 1003
5393.44 1037
5394.13 906
5394.82 1003
5395.52 1018
5396.21 913
5396.90 904
5397.60 937
5398.29 891
5398.98 925
5399.68 878
5400.37 872
5401.06 886
5401.76 968
5402.45 901
5403.14 866
5403.84 862
5404.53 840
5405.22 841
5405.92 920
5406.61 950
5407.30 925
5408.00 991
5408.69 980
5409.39 909
5410.08 895
5410.77 909
5411.47 954
5412.16 964
5412.85 989
5413.55 985
5414.24 975
5414.94 957
5415.63 887
5416.33 984
5417.02 1053
5417.71 956
5418.41 944
5419.10 983
5419.80 1005
5420.49 1030
5421.19 915
5421.88 945
5422.58 922
5423.27 937
5423.97 987
5424.66 1050
5425.36 1004
5426.05 978
5426.75 975
5427.44 1001
5428.14 1003
5428.83 1063
5429.53 1101
5430.22 1059
5430.92 1026
5431.61 998
5432.31 975
5433.00 1022
5433.70 1071
5434.39 1116
5435.09 1132
5435.78 1038
5436.48 1090
5437.17 1142
5437.87 1204
5438.57 1154
5439.26 1152
5439.96 1117
5440.65 1130
5441.35 1068
5442.05 1085
5442.74 1120
5443.44 1039
5444.13 1060
5444.83 1222
5445.53 1247
5446.22 1243
5446.92 1376
5447.61 1453
5448.31 1398
5449.01 1314
5449.70 1306
5450.40 1253
5451.10 1269
5451.79 1384
5452.49 1350
5453.19 1297
5453.88 1328
5454.58 1145
5455.28 1175
5455.97 1253
5456.67 1229
5457.37 1234
5458.06 1253
5458.76 1321
5459.46 1277
5460.16 1236
5460.85 1288
5461.55 1245
5462.25 1288
5462.94 1379
5463.64 1414
5464.34 1385
5465.04 1236
5465.73 1252
5466.43 1442
5467.13 1350
5467.83 1410
5468.52 1328
5469.22 1300
5469.92 1400
5470.62 1460
5471.31 1447
5472.01 1404
5472.71 1464
5473.41 1578
5474.11 1541
5474.80 1533
5475.50 1513
5476.20 1660
5476.90 1802
5477.60 1807
5478.29 1907
5478.99 2032
5479.69 2232
5480.39 2404
5481.09 2635
5481.79 2819
5482.49 2885
5483.18 2799
5483.88 2569
5484.58 2351
5485.28 2221
5485.98 2176
5486.68 2155
5487.38 1944
5488.08 1901
5488.77 1984
5489.47 1833
5490.17 1878
5490.87 1822
5491.57 1875
5492.27 2031
5492.97 2067
5493.67 2044
5494.37 2292
5495.07 2244
5495.77 2180
5496.46 2314
5497.16 2494
5497.86 2659
5498.56 2750
5499.26 3335
5499.96 3584
5500.66 3761
5501.36 4300
5502.06 4660
5502.76 4701
5503.46 4407
5504.16 4006
5504.86 3656
5505.56 3238
5506.26 2933
5506.96 2606
5507.66 2294
5508.36 2143
5509.06 2166
5509.76 2049
5510.46 1988
5511.16 1928
5511.86 2032
5512.56 2060
5513.26 2084
5513.96 1993
5514.67 2054
5515.37 1875
5516.07 1940
5516.77 1918
5517.47 1869
5518.17 1795
5518.87 1682
5519.57 1722
5520.27 1633
5520.97 1592
5521.67 1683
5522.37 1700
5523.08 1572
5523.78 1490
5524.48 1601
5525.18 1490
5525.88 1491
5526.58 1493
5527.28 1553
5527.98 1536
5528.69 1491
5529.39 1590
5530.09 1663
5530.79 1849
5531.49 1742
5532.19 1693
5532.90 1852
5533.60 1768
5534.30 1722
5535.00 1803
5535.70 1711
5536.40 1564
5537.11 1527
5537.81 1532
5538.51 1528
5539.21 1442
5539.92 1400
5540.62 1430
5541.32 1432
5542.02 1429
5542.72 1341
5543.43 1291
5544.13 1316
5544.83 1338
5545.53 1361
5546.24 1364
5546.94 1361
5547.64 1268
5548.34 1204
5549.05 1228
5549.75 1336
5550.45 1342
5551.16 1252
5551.86 1241
5552.56 1101
5553.26 1192
5553.97 1171
5554.67 1264
5555.37 1289
5556.08 1245
5556.78 1237
5557.48 1214
5558.19 1284
5558.89 1252
5559.59 1238
5560.30 1192
5561.00 1267
5561.70 1246
5562.41 1201
5563.11 1322
5563.82 1296
5564.52 1324
5565.22 1394
5565.93 1367
5566.63 1415
5567.33 1236
5568.04 1181
5568.74 1263
5569.45 1257
5570.15 1237
5570.85 993
5571.56 1078
5572.26 1134
5572.97 1230
5573.67 1189
5574.38 1140
5575.08 1226
5575.78 1254
5576.49 1158
5577.19 1204
5577.90 1356
5578.60 1269
5579.31 1228
5580.01 1128
5580.72 1136
5581.42 1078
5582.13 1114
5582.83 1066
5583.54 1032
5584.24 1096
5584.95 1172
5585.65 1189
5586.36 1080
5587.06 1106
5587.77 1176
5588.47 1154
5589.18 1170
5589.88 1087
5590.59 1121
5591.29 1070
5592.00 1058
5592.70 1051
5593.41 1110
5594.12 1091
5594.82 1120
5595.53 1091
5596.23 1052
5596.94 1037
5597.64 1053
5598.35 1017
5599.06 1046
5599.76 1050
5600.47 1154
5601.17 1116
5601.88 992
5602.59 1025
5603.29 1019
5604.00 1077
5604.71 1065
5605.41 1116
5606.12 1117
5606.82 1054
5607.53 1003
5608.24 1106
5608.94 1011
5609.65 1056
5610.36 1074
5611.06 1026
5611.77 1051
5612.48 1110
5613.18 1103
5613.89 1087
5614.60 1097
5615.30 1016
5616.01 1021
5616.72 1113
5617.43 961
5618.13 931
5618.84 1027
5619.55 1097
5620.25 1039
5620.96 1007
5621.67 1034
5622.38 1012
5623.08 1000
5623.79 1110
5624.50 1092
5625.21 1033
5625.91 957
5626.62 1019
5627.33 1073
5628.04 1162
5628.75 1166
5629.45 1151
5630.16 1102
5630.87 1085
5631.58 1162
5632.28 1209
5632.99 1195
5633.70 1287
5634.41 1168
5635.12 1078
5635.83 1127
5636.53 1184
5637.24 1078
5637.95 1058
5638.66 1139
5639.37 1173
5640.08 1275
5640.78 1227
5641.49 1132
5642.20 1201
5642.91 1210
5643.62 1156
5644.33 1212
5645.04 1237
5645.75 1128
5646.45 1107
5647.16 1103
5647.87 1089
5648.58 1147
5649.29 1170
5650.00 1119
5650.71 1139
5651.42 1153
5652.13 1139
5652.84 1076
5653.55 1161
5654.26 1168
5654.96 1221
5655.67 1359
5656.38 1332
5657.09 1413
5657.80 1515
5658.51 1570
5659.22 1500
5659.93 1508
5660.64 1553
5661.35 1492
5662.06 1284
5662.77 1286
5663.48 1267
5664.19 1187
5664.90 1070
5665.61 1168
5666.32 1162
5667.03 1076
5667.74 1038
5668.45 1053
5669.16 1164
5669.87 1130
5670.58 1065
5671.29 1154
5672.00 1159
5672.72 1117
5673.43 1028
5674.14 1110
5674.85 1141
5675.56 1096
5676.27 1108
5676.98 1140
5677.69 1084
5678.40 986
5679.11 1006
5679.82 1040
5680.53 1086
5681.25 1019
5681.96 1047
5682.67 1055
5683.38 1041
5684.09 994
5684.80 1034
5685.51 1062
5686.22 1045
5686.94 1060
5687.65 1025
5688.36 1042
5689.07 994
5689.78 1085
5690.49 1083
5691.21 1134
5691.92 1186
5692.63 973
5693.34 991
5694.05 963
5694.76 1072
5695.48 1009
5696.19 957
5696.90 1013
5697.61 913
5698.32 981
5699.04 1069
5699.75 921
5700.46 1004
5701.17 974
5701.89 1008
5702.60 997
5703.31 1001
5704.02 935
5704.74 991
5705.45 1029
5706.16 976
5706.87 911
5707.59 977
5708.30 943
5709.01 998
5709.73 983
5710.44 1010
5711.15 1006
5711.86 948
5712.58 893
5713.29 943
5714.00 1109
5714.72 1086
5715.43 948
5716.14 932
5716.86 869
5717.57 878
5718.28 808
5719.00 905
5719.71 878
5720.42 834
5721.14 911
5721.85 841
5722.56 924
5723.28 954
5723.99 916
5724.71 878
5725.42 937
5726.13 963
5726.85 1011
5727.56 1006
5728.28 1017
5728.99 949
5729.70 992
5730.42 985
5731.13 1026
5731.85 965
5732.56 1052
5733.28 906
5733.99 883
5734.70 887
5735.42 874
5736.13 919
5736.85 851
5737.56 926
5738.28 960
5738.99 965
5739.71 882
5740.42 876
5741.14 844
5741.85 871
5742.57 894
5743.28 964
5744.00 933
5744.71 938
5745.43 856
5746.14 858
5746.86 911
5747.57 851
5748.29 898
5749.00 937
5749.72 824
5750.43 906
5751.15 964
5751.86 981
5752.58 914
5753.29 870
5754.01 938
5754.73 897
5755.44 996
5756.16 997
5756.87 928
5757.59 908
5758.31 883
5759.02 879
5759.74 906
5760.45 956
5761.17 944
5761.89 843
5762.60 841
5763.32 833
5764.03 797
5764.75 943
5765.47 957
5766.18 913
5766.90 787
5767.62 871
5768.33 901
5769.05 925
5769.77 911
5770.48 910
5771.20 917
5771.92 1027
5772.63 1017
5773.35 1008
5774.07 1002
5774.78 976
5775.50 953
5776.22 880
5776.93 900
5777.65 957
5778.37 1045
5779.09 953
5779.80 982
5780.52 956
5781.24 937
5781.96 1052
5782.67 953
5783.39 938
5784.11 984
5784.83 1002
5785.54 941
5786.26 1036
5786.98 1085
5787.70 1000
5788.41 990
5789.13 1028
5789.85 956
5790.57 1013
5791.29 1086
5792.00 1106
5792.72 1027
5793.44 1056
5794.16 1118
5794.88 1032
5795.59 1129
5796.31 1150
5797.03 1167
5797.75 1177
5798.47 1377
5799.19 1440
5799.90 1463
5800.62 1645
5801.34 1785
5802.06 2069
5802.78 2286
5803.50 2512
5804.22 2517
5804.93 2460
5805.65 2371
5806.37 2073
5807.09 1957
5807.81 1725
5808.53 1487
5809.25 1400
5809.97 1270
5810.69 1258
5811.41 1220
5812.13 1200
5812.84 1170
5813.56 1238
5814.28 1310
5815.00 1222
5815.72 1205
5816.44 1316
5817.16 1377
5817.88 1238
5818.60 1212
5819.32 1189
5820.04 1285
5820.76 1262
5821.48 1137
5822.20 1228
5822.92 1311
5823.64 1246
5824.36 1264
5825.08 1140
5825.80 1183
5826.52 1174
5827.24 1183
5827.96 1212
5828.68 1144
5829.40 1143
5830.12 1144
5830.84 1181
5831.56 1135
5832.28 1196
5833.00 1182
5833.72 1311
5834.44 1251
5835.16 1253
5835.89 1339
5836.61 1279
5837.33 1264
5838.05 1201
5838.77 1202
5839.49 1149
5840.21 1075
5840.93 1145
5841.65 1103
5842.37 1107
5843.10 1155
5843.82 1123
5844.54 1102
5845.26 1046
5845.98 1061
5846.70 1099
5847.42 1110
5848.14 1132
5848.87 1171
5849.59 1214
5850.31 1128
5851.03 1096
5851.75 1103
5852.47 1151
5853.20 1170
5853.92 1102
5854.64 1131
5855.36 1158
5856.08 1094
5856.81 1176
5857.53 1125
5858.25 1032
5858.97 1056
5859.69 1033
5860.42 1045
5861.14 1092
5861.86 1122
5862.58 1133
5863.31 1131
5864.03 1109
5864.75 1118
5865.47 1104
5866.20 1086
5866.92 1107
5867.64 1192
5868.36 1147
5869.09 1114
5869.81 1089
5870.53 1187
5871.26 1219
5871.98 1287
5872.70 1172
5873.42 1131
5874.15 1117
5874.87 1113
5875.59 1131
5876.32 1026
5877.04 1100
5877.76 1037
5878.49 1128
5879.21 1108
5879.93 1114
5880.66 1064
5881.38 1145
5882.10 1220
5882.83 1165
5883.55 1170
5884.28 1161
5885.00 1179
5885.72 1186
5886.45 1183
5887.17 1148
5887.89 1206
5888.62 1131
5889.34 1243
5890.07 1223
5890.79 1207
5891.51 1133
5892.24 1135
5892.96 1190
5893.69 1043
5894.41 1081
5895.14 1046
5895.86 1120
5896.59 1115
5897.31 1157
5898.03 1139
5898.76 1056
5899.48 1136
5900.21 1198
5900.93 1205
5901.66 1177
5902.38 1170
5903.11 1175
5903.83 1087
5904.56 1071
5905.28 1054
5906.01 1156
5906.73 1179
5907.46 1085
5908.18 1143
5908.91 1137
5909.63 1188
5910.36 1200
5911.08 1201
5911.81 1167
5912.53 1154
5913.26 1156
5913.99 1186
5914.71 1124
5915.44 1134
5916.16 1233
5916.89 1232
5917.61 1184
5918.34 1199
5919.07 1178
5919.79 1068
5920.52 1226
5921.24 1117
5921.97 1190
5922.70 1213
5923.42 1219
5924.15 1293
5924.87 1284
5925.60 1245
5926.33 1285
5927.05 1319
5927.78 1348
5928.51 1376
5929.23 1386
5929.96 1439
5930.69 1347
5931.41 1298
5932.14 1244
5932.87 1402
5933.59 1451
5934.32 1399
5935.05 1425
5935.77 1434
5936.50 1566
5937.23 1592
5937.95 1585
5938.68 1574
5939.41 1575
5940.13 1535
5940.86 1677
5941.59 1670
5942.32 1576
5943.04 1535
5943.77 1607
5944.50 1592
5945.23 1634
5945.95 1818
5946.68 1873
5947.41 1825
5948.14 1843
5948.86 1888
5949.59 1998
5950.32 2125
5951.05 2196
5951.78 2323
5952.50 2340
5953.23 2502
5953.96 2472
5954.69 2538
5955.42 2553
5956.14 2419
5956.87 2260
5957.60 2318
5958.33 2324
5959.06 2230
5959.78 2441
5960.51 2441
5961.24 2479
5961.97 2442
5962.70 2504
5963.43 2611
5964.16 2763
5964.88 3035
5965.61 3298
5966.34 3414
5967.07 3677
5967.80 3973
5968.53 3969
5969.26 4157
5969.99 4063
5970.72 3818
5971.44 3558
5972.17 3422
5972.90 3319
5973.63 3144
5974.36 2977
5975.09 2871
5975.82 2906
5976.55 2891
5977.28 2967
5978.01 2914
5978.74 3033
5979.47 2990
5980.20 3107
5980.93 3193
5981.66 3244
5982.39 3252
5983.12 3361
5983.85 3372
5984.57 3426
5985.30 3430
5986.03 3398
5986.76 3468
5987.49 3397
5988.22 3343
5988.96 3386
5989.69 3298
5990.42 3306
5991.15 3395
5991.88 3232
5992.61 3193
5993.34 3338
5994.07 3469
5994.80 3483
5995.53 3499
5996.26 3633
5996.99 3677
5997.72 3623
5998.45 3934
5999.18 3914
5999.91 3921
6000.64 3948
6001.37 3883
6002.11 3773
6002.84 3744
6003.57 3739
6004.30 3793
6005.03 3621
6005.76 3657
6006.49 3591
6007.22 3666
6007.95 3841
6008.69 4189
6009.42 4735
6010.15 5232
6010.88 6066
6011.61 7001
6012.34 8103
6013.07 9137
6013.81 10168
6014.54 10826
6015.27 11240
6016.00 10943
6016.73 10618
6017.46 10057
6018.20 9200
6018.93 7964
6019.66 7003
6020.39 6154
6021.12 5258
6021.86 4460
6022.59 4034
6023.32 3675
6024.05 3325
6024.79 3191
6025.52 2998
6026.25 2844
6026.98 2862
6027.72 2865
6028.45 2846
6029.18 2734
6029.91 2754
6030.65 2801
6031.38 2789
6032.11 2692
6032.84 2769
6033.58 2736
6034.31 2544
6035.04 2546
6035.78 2581
6036.51 2504
6037.24 2566
6037.98 2569
6038.71 2512
6039.44 2673
6040.18 2685
6040.91 2792
6041.64 2786
6042.38 2905
6043.11 2762
6043.84 2842
6044.58 2916
6045.31 2996
6046.04 3087
6046.78 3104
6047.51 3180
6048.24 3313
6048.98 3495
6049.71 3695
6050.45 3766
6051.18 3936
6051.91 4342
6052.65 4591
6053.38 4834
6054.12 5001
6054.85 4980
6055.58 5067
6056.32 4709
6057.05 4492
6057.79 4239
6058.52 3825
6059.26 3582
6059.99 3416
6060.72 3356
6061.46 3275
6062.19 3191
6062.93 3162
6063.66 3073
6064.40 2991
6065.13 2990
6065.87 2996
6066.60 2927
6067.34 2876
6068.07 2846
6068.81 2890
6069.54 2809
6070.28 2875
6071.01 2882
6071.75 2800
6072.48 2840
6073.22 2947
6073.95 3009
6074.69 3017
6075.42 3268
6076.16 3299
6076.89 3316
6077.63 3303
6078.37 3495
6079.10 3410
6079.84 3275
6080.57 3197
6081.31 3100
6082.04 3063
6082.78 2882
6083.52 2749
6084.25 2791
6084.99 2769
6085.72 2597
6086.46 2457
6087.20 2361
6087.93 2396
6088.67 2458
6089.40 2225
6090.14 2246
6090.88 2178
6091.61 2137
6092.35 2139
6093.09 2054
6093.82 2023
6094.56 2041
6095.30 1942
6096.03 1940
6096.77 1979
6097.51 1917
6098.24 1877
6098.98 1888
6099.72 1850
6100.45 1905
6101.19 1871
6101.93 1895
6102.66 1888
6103.40 1892
6104.14 1889
6104.88 1845
6105.61 1907
6106.35 1809
6107.09 1778
6107.83 1782
6108.56 1846
6109.30 1846
6110.04 1898
6110.78 1858
6111.51 1850
6112.25 1921
6112.99 1936
6113.73 1934
6114.46 1912
6115.20 1913
6115.94 1892
6116.68 1844
6117.41 1923
6118.15 1911
6118.89 1958
6119.63 1954
6120.37 1807
6121.11 1910
6121.84 2005
6122.58 1920
6123.32 1951
6124.06 2184
6124.80 2153
6125.54 2053
6126.27 1880
6127.01 1952
6127.75 2136
6128.49 2090
6129.23 1960
6129.97 1977
6130.71 2017
6131.44 1995
6132.18 2017
6132.92 1945
6133.66 1966
6134.40 1949
6135.14 2108
6135.88 2047
6136.62 2008
6137.36 2000
6138.10 1993
6138.83 2113
6139.57 2143
6140.31 2064
6141.05 2068
6141.79 2177
6142.53 2220
6143.27 2043
6144.01 2070
6144.75 2120
6145.49 1992
6146.23 2063
6146.97 2022
6147.71 2065
6148.45 1985
6149.19 2045
6149.93 2047
6150.67 2009
6151.41 2113
6152.15 2167
6152.89 2158
6153.63 2119
6154.37 2134
6155.11 2215
6155.85 2189
6156.59 2127
6157.33 2251
6158.07 2235
6158.81 2174
6159.55 2190
6160.29 2265
6161.03 2252
6161.77 2268
6162.51 2357
6163.25 2538
6163.99 2588
6164.74 2655
6165.48 2840
6166.22 3050
6166.96 3310
6167.70 3197
6168.44 3342
6169.18 3451
6169.92 3399
6170.66 3212
6171.40 3168
6172.15 3104
6172.89 3030
6173.63 2951
6174.37 2975
6175.11 2938
6175.85 2809
6176.59 2931
6177.34 2886
6178.08 2758
6178.82 2787
6179.56 2825
6180.30 2983
6181.04 3109
6181.79 3029
6182.53 3027
6183.27 3110
6184.01 3074
6184.75 3212
6185.50 3226
6186.24 3221
6186.98 3197
6187.72 3280
6188.46 3343
6189.21 3383
6189.95 3386
6190.69 3425
6191.43 3499
6192.18 3691
6192.92 3871
6193.66 3988
6194.40 4007
6195.15 4175
6195.89 4215
6196.63 3987
6197.37 3962
6198.12 4029
6198.86 4049
6199.60 3993
6200.35 4056
6201.09 3916
6201.83 4033
6202.58 4267
6203.32 4365
6204.06 4800
6204.80 5532
6205.55 6377
6206.29 7884
6207.03 9856
6207.78 12039
6208.52 14577
6209.26 17017
6210.01 18723
6210.75 19415
6211.50 19481
6212.24 19161
6212.98 17644
6213.73 15652
6214.47 13621
6215.21 11387
6215.96 9376
6216.70 7693
6217.45 6467
6218.19 5516
6218.93 4789
6219.68 4305
6220.42 3892
6221.17 3638
6221.91 3485
6222.66 3482
6223.40 3375
6224.14 3580
6224.89 3457
6225.63 3469
6226.38 3464
6227.12 3397
6227.87 3181
6228.61 3098
6229.36 2874
6230.10 2649
6230.84 2583
6231.59 2672
6232.33 2521
6233.08 2513
6233.82 2618
6234.57 2498
6235.31 2506
6236.06 2535
6236.80 2550
6237.55 2654
6238.30 2910
6239.04 2980
6239.79 3147
6240.53 3211
6241.28 3155
6242.02 3330
6242.77 3213
6243.51 3078
6244.26 3024
6245.00 3025
6245.75 2896
6246.50 3026
6247.24 3003
6247.99 2911
6248.73 2898
6249.48 3039
6250.22 3018
6250.97 2875
6251.72 2958
6252.46 2878
6253.21 2877
6253.95 2949
6254.70 2775
6255.45 2736
6256.19 2882
6256.94 2797
6257.69 2722
6258.43 2749
6259.18 2591
6259.93 2632
6260.67 2684
6261.42 2599
6262.17 2617
6262.91 2514
6263.66 2561
6264.41 2525
6265.15 2666
6265.90 2674
6266.65 2621
6267.39 2738
6268.14 2801
6268.89 3021
6269.63 3155
6270.38 3429
6271.13 3809
6271.88 3909
6272.62 4110
6273.37 4287
6274.12 4460
6274.86 4262
6275.61 4233
6276.36 3854
6277.11 3821
6277.85 3485
6278.60 3214
6279.35 2890
6280.10 2848
6280.85 2778
6281.59 2664
6282.34 2505
6283.09 2478
6283.84 2409
6284.59 2330
6285.33 2270
6286.08 2146
6286.83 2110
6287.58 2108
6288.33 2057
6289.07 2028
6289.82 2017
6290.57 2024
6291.32 1988
6292.07 1904
6292.82 1836
6293.56 1849
6294.31 1839
6295.06 1807
6295.81 1695
6296.56 1752
6297.31 1641
6298.06 1687
6298.81 1665
6299.55 1704
6300.30 1717
6301.05 1731
6301.80 1631
6302.55 1661
6303.30 1683
6304.05 1729
6304.80 1726
6305.55 1738
6306.30 1719
6307.05 1727
6307.79 1688
6308.54 1803
6309.29 1820
6310.04 1907
6310.79 1908
6311.54 1930
6312.29 2035
6313.04 1971
6313.79 2026
6314.54 2091
6315.29 1983
6316.04 2018
6316.79 1916
6317.54 1877
6318.29 1801
6319.04 1821
6319.79 1722
6320.54 1757
6321.29 1883
6322.04 1739
6322.79 1696
6323.54 1632
6324.29 1713
6325.04 1706
6325.79 1666
6326.54 1625
6327.29 1743
6328.04 1625
6328.79 1598
6329.55 1601
6330.30 1507
6331.05 1548
6331.80 1640
6332.55 1691
6333.30 1753
6334.05 1712
6334.80 1721
6335.55 1702
6336.30 1753
6337.05 1860
6337.81 1771
6338.56 1678
6339.31 1752
6340.06 1651
6340.81 1680
6341.56 1620
6342.31 1580
6343.06 1600
6343.82 1515
6344.57 1476
6345.32 1518
6346.07 1569
6346.82 1627
6347.57 1562
6348.33 1607
6349.08 1562
6349.83 1541
6350.58 1676
6351.33 1646
6352.09 1787
6352.84 1850
6353.59 1826
6354.34 1900
6355.09 1931
6355.85 1929
6356.60 1960
6357.35 1996
6358.10 1807
6358.86 1804
6359.61 1789
6360.36 1774
6361.11 1755
6361.87 1620
6362.62 1555
6363.37 1626
6364.12 1573
6364.88 1585
6365.63 1550
6366.38 1532
6367.13 1538
6367.89 1659
6368.64 1690
6369.39 1529
6370.15 1590
6370.90 1666
6371.65 1642
6372.41 1572
6373.16 1554
6373.91 1521
6374.67 1506
6375.42 1528
6376.17 1576
6376.93 1547
6377.68 1527
6378.43 1556
6379.19 1449
6379.94 1522
6380.69 1465
6381.45 1559
6382.20 1582
6382.96 1508
6383.71 1490
6384.46 1456
6385.22 1439
6385.97 1508
6386.73 1508
6387.48 1449
6388.23 1509
6388.99 1492
6389.74 1455
6390.50 1339
6391.25 1465
6392.00 1421
6392.76 1349
6393.51 1409
6394.27 1397
6395.02 1402
6395.78 1501
6396.53 1404
6397.29 1472
6398.04 1431
6398.80 1496
6399.55 1517
6400.31 1477
6401.06 1496
6401.82 1405
6402.57 1522
6403.33 1505
6404.08 1356
6404.84 1390
6405.59 1378
6406.35 1360
6407.10 1524
6407.86 1498
6408.61 1504
6409.37 1502
6410.12 1594
6410.88 1473
6411.63 1542
6412.39 1493
6413.14 1572
6413.90 1544
6414.66 1426
6415.41 1479
6416.17 1418
6416.92 1480
6417.68 1455
6418.44 1431
6419.19 1387
6419.95 1408
6420.70 1433
6421.46 1416
6422.22 1362
6422.97 1359
6423.73 1338
6424.48 1274
6425.24 1344
6426.00 1287
6426.75 1372
6427.51 1368
6428.27 1504
6429.02 1376
6429.78 1353
6430.54 1318
6431.29 1343
6432.05 1322
6432.81 1440
6433.56 1358
6434.32 1351
6435.08 1425
6435.83 1409
6436.59 1333
6437.35 1344
6438.10 1339
6438.86 1322
6439.62 1359
6440.38 1345
6441.13 1417
6441.89 1471
6442.65 1419
6443.41 1480
6444.16 1415
6444.92 1451
6445.68 1391
6446.44 1391
6447.19 1466
6447.95 1409
6448.71 1426
6449.47 1443
6450.22 1304
6450.98 1368
6451.74 1456
6452.50 1355
6453.26 1385
6454.01 1488
6454.77 1430
6455.53 1388
6456.29 1461
6457.05 1572
6457.80 1605
6458.56 1520
6459.32 1524
6460.08 1575
6460.84 1591
6461.60 1593
6462.35 1556
6463.11 1595
6463.87 1589
6464.63 1520
6465.39 1610
6466.15 1685
6466.91 1695
6467.67 1704
6468.42 1695
6469.18 1728
6469.94 1722
6470.70 1746
6471.46 1749
6472.22 1727
6472.98 1843
6473.74 1804
6474.50 1778
6475.26 1840
6476.02 1740
6476.77 1838
6477.53 1916
6478.29 1929
6479.05 1953
6479.81 1949
6480.57 1899
6481.33 1925
6482.09 2002
6482.85 1970
6483.61 1960
6484.37 2006
6485.13 1983
6485.89 2060
6486.65 2114
6487.41 2124
6488.17 2160
6488.93 2224
6489.69 2314
6490.45 2276
6491.21 2280
6491.97 2386
6492.73 2534
6493.49 2690
6494.25 2728
6495.01 2814
6495.77 2930
6496.53 3040
6497.29 2999
6498.05 2945
6498.82 2968
6499.58 3024
6500.34 2917
6501.10 2895
6501.86 2845
6502.62 2870
6503.38 2867
6504.14 2869
6504.90 2899
6505.66 2930
6506.42 3000
6507.19 3094
6507.95 3256
6508.71 3388
6509.47 3330
6510.23 3462
6510.99 3530
6511.75 3413
6512.51 3477
6513.28 3535
6514.04 3568
6514.80 3613
6515.56 3637
6516.32 3460
6517.08 3476
6517.85 3659
6518.61 3738
6519.37 3857
6520.13 3940
6520.89 4170
6521.66 4195
6522.42 4358
6523.18 4334
6523.94 4605
6524.70 4895
6525.47 5077
6526.23 5446
6526.99 5706
6527.75 6127
6528.52 6277
6529.28 6418
6530.04 6530
6530.80 6553
6531.57 6734
6532.33 7134
6533.09 8009
6533.85 9230
6534.62 11075
6535.38 13355
6536.14 15890
6536.90 18046
6537.67 19394
6538.43 19565
6539.19 19572
6539.96 18536
6540.72 16953
6541.48 14387
6542.25 11971
6543.01 10145
6543.77 8183
6544.54 6663
6545.30 5520
6546.06 4760
6546.83 4260
6547.59 3812
6548.35 3600
6549.12 3430
6549.88 3265
6550.64 3289
6551.41 3268
6552.17 3114
6552.94 3085
6553.70 3041
6554.46 3155
6555.23 3014
6555.99 2903
6556.75 2746
6557.52 2703
6558.28 2681
6559.05 2640
6559.81 2631
6560.58 2647
6561.34 2771
6562.10 2812
6562.87 2947
6563.63 3095
6564.40 3238
6565.16 3431
6565.93 3353
6566.69 3367
6567.46 3369
6568.22 3244
6568.99 3244
6569.75 3219
6570.52 3249
6571.28 3126
6572.04 3201
6572.81 3377
6573.57 3478
6574.34 3672
6575.11 3825
6575.87 3907
6576.64 3990
6577.40 3824
6578.17 3849
6578.93 3871
6579.70 3825
6580.46 3736
6581.23 3714
6581.99 3625
6582.76 3682
6583.52 3729
6584.29 3647
6585.06 3564
6585.82 3597
6586.59 3539
6587.35 3611
6588.12 3736
6588.88 3759
6589.65 3897
6590.42 3992
6591.18 4121
6591.95 4538
6592.71 4692
6593.48 4816
6594.25 4995
6595.01 5315
6595.78 5655
6596.55 5945
6597.31 6218
6598.08 6479
6598.85 6599
6599.61 6592
6600.38 6447
6601.15 6209
6601.91 5894
6602.68 5569
6603.45 5157
6604.21 4881
6604.98 4390
6605.75 4093
6606.51 3965
6607.28 3808
6608.05 3674
6608.81 3614
6609.58 3710
6610.35 3776
6611.12 3722
6611.88 3611
6612.65 3531
6613.42 3394
6614.18 3323
6614.95 3220
6615.72 3090
6616.49 2866
6617.25 2801
6618.02 2715
6618.79 2551
6619.56 2565
6620.33 2530
6621.09 2469
6621.86 2355
6622.63 2440
6623.40 2405
6624.16 2406
6624.93 2266
6625.70 2289
6626.47 2381
6627.24 2327
6628.01 2300
6628.77 2401
6629.54 2366
6630.31 2365
6631.08 2346
6631.85 2471
6632.62 2745
6633.38 2841
6634.15 2855
6634.92 3002
6635.69 3064
6636.46 2933
6637.23 3050
6638.00 3046
6638.76 3031
6639.53 3031
6640.30 2782
6641.07 2713
6641.84 2670
6642.61 2576
6643.38 2449
6644.15 2392
6644.92 2273
6645.69 2234
6646.45 2275
6647.22 2320
6647.99 2414
6648.76 2370
6649.53 2397
6650.30 2449
6651.07 2487
6651.84 2432
6652.61 2379
6653.38 2467
6654.15 2558
6654.92 2657
6655.69 2665
6656.46 2794
6657.23 2810
6658.00 2866
6658.77 2848
6659.54 2775
6660.31 2834
6661.08 2895
6661.85 2775
6662.62 2760
6663.39 2810
6664.16 2753
6664.93 2584
6665.70 2666
6666.47 2577
6667.24 2513
6668.01 2495
6668.78 2391
6669.55 2447
6670.32 2514
6671.09 2413
6671.87 2467
6672.64 2571
6673.41 2479
6674.18 2509
6674.95 2500
6675.72 2481
6676.49 2494
6677.26 2497
6678.03 2455
6678.80 2574
6679.58 2627
6680.35 2571
6681.12 2691
6681.89 2743
6682.66 2921
6683.43 2876
6684.20 3081
6684.97 3287
6685.75 3355
6686.52 3564
6687.29 3697
6688.06 3601
6688.83 3354
6689.60 3258
6690.38 2947
6691.15 2747
6691.92 2603
6692.69 2495
6693.46 2520
6694.24 2333
6695.01 2328
6695.78 2366
6696.55 2417
6697.32 2283
6698.10 2331
6698.87 2286
6699.64 2323
6700.41 2445
6701.19 2349
6701.96 2348
6702.73 2310
6703.50 2226
6704.28 2260
6705.05 2305
6705.82 2222
6706.59 2156
6707.37 2245
6708.14 2261
6708.91 2229
6709.69 2258
6710.46 2206
6711.23 2224
6712.00 2220
6712.78 2144
6713.55 2114
6714.32 2105
6715.10 2004
6715.87 2094
6716.64 2161
6717.42 2136
6718.19 2175
6718.96 2274
6719.74 2122
6720.51 2045
6721.28 2117
6722.06 2007
6722.83 2035
6723.61 1924
6724.38 2072
6725.15 2038
6725.93 1988
6726.70 1974
6727.48 1943
6728.25 1921
6729.02 1977
6729.80 2035
6730.57 2018
6731.35 1978
6732.12 1997
6732.89 2036
6733.67 1960
6734.44 2029
6735.22 2081
6735.99 2169
6736.77 2114
6737.54 2183
6738.31 2111
6739.09 2223
6739.86 2183
6740.64 2155
6741.41 2172
6742.19 2109
6742.96 2148
6743.74 2055
6744.51 2158
6745.29 2198
6746.06 2202
6746.84 2072
6747.61 2133
6748.39 2379
6749.16 2525
6749.94 2551
6750.71 2523
6751.49 2656
6752.26 2882
6753.04 3097
6753.82 3265
6754.59 3301
6755.37 3409
6756.14 3275
6756.92 2908
6757.69 2811
6758.47 2649
6759.25 2379
6760.02 2267
6760.80 2172
6761.57 2101
6762.35 2046
6763.12 2098
6763.90 2116
6764.68 2080
6765.45 2067
6766.23 2080
6767.01 2067
6767.78 2030
6768.56 2073
6769.33 2037
6770.11 2003
6770.89 2067
6771.66 2134
6772.44 1915
6773.22 1903
6773.99 1968
6774.77 1949
6775.55 2043
6776.32 1919
6777.10 1931
6777.88 1946
6778.65 1984
6779.43 1983
6780.21 1974
6780.98 1970
6781.76 1944
6782.54 2061
6783.32 2050
6784.09 1938
6784.87 1943
6785.65 1949
6786.43 2047
6787.20 1962
6787.98 1913
6788.76 1886
6789.53 1957
6790.31 1869
6791.09 1761
6791.87 1792
6792.65 1623
6793.42 1554
6794.20 1635
6794.98 1579
6795.76 1624
6796.53 1574
6797.31 1607
6798.09 1774
6798.87 1702
6799.65 1742
6800.42 1672
6801.20 1650
6801.98 1802
6802.76 1911
6803.54 1784
6804.32 1706
6805.09 1751
6805.87 1875
6806.65 1907
6807.43 1805
6808.21 1815
6808.99 1853
6809.77 1787
6810.54 1661
6811.32 1610
6812.10 1752
6812.88 1723
6813.66 1713
6814.44 1734
6815.22 1735
6816.00 1842
6816.78 1958
6817.56 1833
6818.33 1698
6819.11 1618
6819.89 1778
6820.67 1772
6821.45 1752
6822.23 1842
6823.01 1805
6823.79 1771
6824.57 1796
6825.35 1724
6826.13 1813
6826.91 1719
6827.69 1700
6828.47 1723
6829.25 1724
6830.03 1653
6830.81 1654
6831.59 1658
6832.37 1690
6833.15 1712
6833.93 1680
6834.71 1625
6835.49 1588
6836.27 1662
6837.05 1731
6837.83 1729
6838.61 1752
6839.39 1723
6840.17 1711
6840.95 1736
6841.73 1778
6842.51 1778
6843.29 1616
6844.07 1697
6844.85 1648
6845.63 1726
6846.41 1708
6847.19 1766
6847.98 2049
6848.76 2150
6849.54 2284
6850.32 2531
6851.10 2854
6851.88 2974
6852.66 2987
6853.44 3042
6854.22 3033
6855.01 2799
6855.79 2638
6856.57 2559
6857.35 2318
6858.13 2161
6858.91 2127
6859.69 2029
6860.48 1827
6861.26 1772
6862.04 1878
6862.82 1781
6863.60 1769
6864.38 1793
6865.17 1903
6865.95 1894
6866.73 1982
6867.51 2114
6868.29 2072
6869.08 2012
6869.86 2014
6870.64 2005
6871.42 2011
6872.20 1983
6872.99 2114
6873.77 1982
6874.55 1994
6875.33 2020
6876.12 2134
6876.90 2225
6877.68 2064
6878.46 2075
6879.25 2241
6880.03 2317
6880.81 2400
6881.59 2371
6882.38 2472
6883.16 2494
6883.94 2583
6884.73 2764
6885.51 3000
6886.29 3491
6887.08 3844
6887.86 4349
6888.64 4639
6889.42 5112
6890.21 5460
6890.99 5264
6891.77 4675
6892.56 4189
6893.34 3700
6894.12 3386
6894.91 3134
6895.69 2918
6896.48 2763
6897.26 2667
6898.04 2557
6898.83 2479
6899.61 2407
6900.39 2391
6901.18 2492
6901.96 2449
6902.75 2499
6903.53 2516
6904.31 2609
6905.10 2506
6905.88 2518
6906.67 2506
6907.45 2410
6908.24 2373
6909.02 2466
6909.80 2389
6910.59 2237
6911.37 2241
6912.16 2137
6912.94 2293
6913.73 2308
6914.51 2271
6915.30 2225
6916.08 2318
6916.87 2345
6917.65 2393
6918.44 2337
6919.22 2461
6920.01 2552
6920.79 2581
6921.58 2617
6922.36 2557
6923.15 2450
6923.93 2305
6924.72 2209
6925.50 2176
6926.29 2236
6927.07 2118
6927.86 1953
6928.64 2102
6929.43 2116
6930.21 2028
6931.00 2058
6931.78 2069
6932.57 2108
6933.36 2096
6934.14 1993
6934.93 2136
6935.71 2117
6936.50 2106
6937.29 2143
6938.07 2211
6938.86 2269
6939.64 2282
6940.43 2350
6941.22 2374
6942.00 2468
6942.79 2667
6943.57 2817
6944.36 2740
6945.15 2733
6945.93 2971
6946.72 2977
6947.51 3073
6948.29 3213
6949.08 3319
6949.87 3317
6950.65 3200
6951.44 3291
6952.23 3091
6953.01 3031
6953.80 2860
6954.59 2878
6955.37 2737
6956.16 2645
6956.95 2634
6957.74 2550
6958.52 2501
6959.31 2410
6960.10 2516
6960.88 2613
6961.67 2739
6962.46 2652
6963.25 2623
6964.03 2634
6964.82 2701
6965.61 2814
6966.40 2960
6967.18 2899
6967.97 2975
6968.76 3101
6969.55 3186
6970.34 3206
6971.12 3359
6971.91 3404
6972.70 3432
6973.49 3471
6974.28 3466
6975.06 3450
6975.85 3394
6976.64 3460
6977.43 3514
6978.22 3456
6979.00 3525
6979.79 3697
6980.58 3937
6981.37 4303
6982.16 4890
6982.95 5625
6983.74 7072
6984.52 8803
6985.31 10512
6986.10 12041
6986.89 13343
6987.68 13783
6988.47 13597
6989.26 13023
6990.05 11911
6990.83 10147
6991.62 8624
6992.41 7335
6993.20 6138
6993.99 5037
6994.78 4234
6995.57 3652
6996.36 3321
6997.15 2998
6997.94 2849
6998.73 2925
6999.52 2761
7000.31 2734
7001.10 2684
7001.88 2631
7002.67 2700
7003.46 2619
7004.25 2481
7005.04 2431
7005.83 2439
7006.62 2261
7007.41 2182
7008.20 2107
7008.99 2025
7009.78 2003
7010.57 2067
7011.36 2039
7012.15 2132
7012.94 2046
7013.73 2150
7014.52 2283
7015.31 2331
7016.11 2380
7016.90 2403
7017.69 2297
7018.48 2173
7019.27 2164
7020.06 2137
7020.85 2203
7021.64 2294
7022.43 2192
7023.22 2229
7024.01 2281
7024.80 2399
7025.59 2449
7026.38 2286
7027.18 2312
7027.97 2251
7028.76 2142
7029.55 2221
7030.34 2261
7031.13 2252
7031.92 2193
7032.71 2081
7033.51 2075
7034.30 2139
7035.09 2073
7035.88 2172
7036.67 2004
7037.46 2118
7038.25 2227
7039.05 2169
7039.84 2190
7040.63 2199
7041.42 2177
7042.21 2377
7043.01 2461
7043.80 2562
7044.59 2629
7045.38 2707
7046.17 2882
7046.97 3090
7047.76 3296
7048.55 3739
7049.34 4137
7050.14 4275
7050.93 4483
7051.72 4518
7052.51 4363
7053.30 4254
7054.10 3821
7054.89 3535
7055.68 3197
7056.48 2895
7057.27 2701
7058.06 2528
7058.85 2362
7059.65 2263
7060.44 2254
7061.23 2203
7062.03 2167
7062.82 2271
7063.61 2133
7064.40 2220
7065.20 2233
7065.99 2210
7066.78 2236
7067.58 2158
7068.37 2049
7069.16 1991
7069.96 1970
7070.75 1961
7071.54 1972
7072.34 1990
7073.13 1968
7073.93 1827
7074.72 1882
7075.51 1901
7076.31 1906
7077.10 1853
7077.89 1827
7078.69 1910
7079.48 1835
7080.28 1759
7081.07 1825
7081.86 1775
7082.66 1807
7083.45 1902
7084.25 1925
7085.04 1922
7085.84 1861
7086.63 1840
7087.42 1761
7088.22 1672
7089.01 1695
7089.81 1597
7090.60 1628
7091.40 1590
7092.19 1609
7092.99 1632
7093.78 1603
7094.58 1606
7095.37 1549
7096.17 1532
7096.96 1514
7097.76 1490
7098.55 1500
7099.35 1487
7100.14 1512
7100.94 1504
7101.73 1431
7102.53 1422
7103.32 1496
7104.12 1508
7104.91 1480
7105.71 1395
7106.50 1420
7107.30 1523
7108.10 1420
7108.89 1397
7109.69 1395
7110.48 1433
7111.28 1585
7112.07 1577
7112.87 1491
7113.67 1512
7114.46 1565
7115.26 1525
7116.05 1549
7116.85 1479
7117.65 1472
7118.44 1533
7119.24 1403
7120.03 1368
7120.83 1403
7121.63 1362
7122.42 1350
7123.22 1336
7124.02 1360
7124.81 1369
7125.61 1293
7126.41 1269
7127.20 1286
7128.00 1364
7128.80 1388
7129.59 1376
7130.39 1323
7131.19 1335
7131.98 1345
7132.78 1352
7133.58 1298
7134.37 1326
7135.17 1334
7135.97 1314
7136.77 1305
7137.56 1262
7138.36 1191
7139.16 1201
7139.96 1148
7140.75 1175
7141.55 1233
7142.35 1183
7143.15 1228
7143.94 1202
7144.74 1179
7145.54 1159
7146.34 1136
7147.13 1138
7147.93 1185
7148.73 1134
7149.53 1137
7150.33 1078
7151.12 1144
7151.92 1086
7152.72 1082
7153.52 1071
7154.32 1175
7155.11 1170
7155.91 1222
7156.71 1256
7157.51 1220
7158.31 1238
7159.11 1238
7159.90 1152
7160.70 1174
7161.50 1170
7162.30 1194
7163.10 1172
7163.90 1147
7164.70 1103
7165.49 1094
7166.29 1028
7167.09 1038
7167.89 1023
7168.69 1113
7169.49 1076
7170.29 1069
7171.09 1089
7171.89 1181
7172.69 1145
7173.49 1064
7174.28 1204
7175.08 1162
7175.88 1124
7176.68 1083
7177.48 1057
7178.28 1047
7179.08 1038
7179.88 1073
7180.68 1087
7181.48 1104
7182.28 1060
7183.08 1068
7183.88 1080
7184.68 1154
7185.48 1067
7186.28 1092
7187.08 1125
7187.88 1070
7188.68 1124
7189.48 1106
7190.28 1101
7191.08 1079
7191.88 1037
7192.68 1032
7193.48 1065
7194.28 1088
7195.08 1110
7195.88 1155
7196.68 1100
7197.48 1184
7198.28 1077
7199.08 1087
7199.89 1106
7200.69 1066
7201.49 985
7202.29 1048
7203.09 1005
7203.89 991
7204.69 1108
7205.49 1031
7206.29 1013
7207.09 1076
7207.89 998
7208.70 970
7209.50 1012
7210.30 1011
7211.10 1028
7211.90 1036
7212.70 1050
7213.50 988
7214.31 1000
7215.11 1051
7215.91 1106
7216.71 1117
7217.51 1115
7218.31 1166
7219.12 1083
7219.92 1114
7220.72 1159
7221.52 1126
7222.32 1122
7223.13 1148
7223.93 1148
7224.73 1185
7225.53 1073
7226.33 1065
7227.14 1026
7227.94 1066
7228.74 1038
7229.54 1063
7230.35 1003
7231.15 1090
7231.95 1053
7232.75 1018
7233.56 1066
7234.36 1083
7235.16 1144
7235.96 1064
7236.77 1085
7237.57 1165
7238.37 1082
7239.17 1072
7239.98 1045
7240.78 1104
7241.58 1129
7242.39 1104
7243.19 1024
7243.99 1072
7244.80 1027
7245.60 1079
7246.40 1085
7247.21 1102
7248.01 1125
7248.81 1145
7249.62 1119
7250.42 1115
7251.22 1162
7252.03 1117
7252.83 1181
7253.63 1149
7254.44 1054
7255.24 1103
7256.05 1059
7256.85 1063
7257.65 1130
7258.46 1087
7259.26 1154
7260.07 1252
7260.87 1308
7261.67 1380
7262.48 1383
7263.28 1414
7264.09 1405
7264.89 1364
7265.70 1230
7266.50 1254
7267.30 1340
7268.11 1197
7268.91 1145
7269.72 1221
7270.52 1220
7271.33 1140
7272.13 1144
7272.94 1239
7273.74 1161
7274.55 1149
7275.35 1187
7276.16 1293
7276.96 1233
7277.77 1155
7278.57 1184
7279.38 1254
7280.18 1351
7280.99 1483
7281.79 1586
7282.60 1680
7283.40 1795
7284.21 1987
7285.01 2133
7285.82 2281
7286.63 2451
7287.43 2385
7288.24 2318
7289.04 2177
7289.85 1985
7290.65 1817
7291.46 1706
7292.27 1507
7293.07 1468
7293.88 1376
7294.68 1294
7295.49 1272
7296.30 1334
7297.10 1293
7297.91 1217
7298.71 1221
7299.52 1366
7300.33 1368
7301.13 1275
7301.94 1284
7302.75 1340
7303.55 1311
7304.36 1324
7305.16 1253
7305.97 1272
7306.78 1266
7307.58 1263
7308.39 1359
7309.20 1347
7310.01 1494
7310.81 1433
7311.62 1573
7312.43 1546
7313.23 1546
7314.04 1504
7314.85 1515
7315.65 1648
7316.46 1826
7317.27 1929
7318.08 2125
7318.88 2533
7319.69 2660
7320.50 2735
7321.31 2776
7322.11 2532
7322.92 2420
7323.73 2142
7324.54 2015
7325.34 1810
7326.15 1746
7326.96 1728
7327.77 1575
7328.57 1514
7329.38 1600
7330.19 1552
7331.00 1451
7331.81 1419
7332.61 1520
7333.42 1523
7334.23 1597
7335.04 1536
7335.85 1339
7336.66 1430
7337.46 1402
7338.27 1492
7339.08 1473
7339.89 1465
7340.70 1425
7341.51 1432
7342.31 1409
7343.12 1393
7343.93 1458
7344.74 1424
7345.55 1249
7346.36 1326
7347.17 1328
7347.98 1369
7348.79 1441
7349.59 1467
7350.40 1517
7351.21 1438
7352.02 1419
7352.83 1413
7353.64 1390
7354.45 1302
7355.26 1335
7356.07 1215
7356.88 1181
7357.69 1228
7358.50 1200
7359.31 1158
7360.12 1147
7360.93 1184
7361.74 1174
7362.54 1203
7363.35 1212
7364.16 1224
7364.97 1144
7365.78 1099
7366.59 1100
7367.40 1209
7368.21 1121
7369.02 1131
7369.83 1078
7370.64 1112
7371.45 1133
7372.27 1066
7373.08 1049
7373.89 1109
7374.70 1047
7375.51 1053
7376.32 1067
7377.13 1042
7377.94 992
7378.75 1115
7379.56 1106
7380.37 1091
7381.18 1132
7381.99 1131
7382.80 1172
7383.61 1129
7384.42 1101
7385.24 1065
7386.05 1126
7386.86 1132
7387.67 1076
7388.48 988
7389.29 996
7390.10 1100
7390.91 1070
7391.72 1004
7392.54 1013
7393.35 1018
7394.16 935
7394.97 907
7395.78 1023
7396.59 1013
7397.41 989
7398.22 970
7399.03 997
7399.84 1041
7400.65 1049
7401.46 938
7402.28 947
7403.09 969
7403.90 1056
7404.71 1008
7405.52 992
7406.34 1003
7407.15 1038
7407.96 1006
7408.77 982
7409.59 938
7410.40 1030
7411.21 1049
7412.02 962
7412.84 924
7413.65 917
7414.46 923
7415.27 966
7416.09 1011
7416.90 978
7417.71 968
7418.52 929
7419.34 976
7420.15 893
7420.96 951
7421.78 850
7422.59 918
7423.40 912
7424.22 939
7425.03 902
7425.84 904
7426.65 953
7427.47 907
7428.28 931
7429.09 923
7429.91 991
7430.72 1007
7431.54 1075
7432.35 1029
7433.16 1092
7433.98 1176
7434.79 1122
7435.60 1028
7436.42 1033
7437.23 1001
7438.05 968
7438.86 996
7439.67 944
7440.49 879
7441.30 928
7442.12 945
7442.93 952
7443.74 878
7444.56 917
7445.37 886
7446.19 865
7447.00 815
7447.82 858
7448.63 906
7449.44 908
7450.26 842
7451.07 880
7451.89 885
7452.70 937
7453.52 942
7454.33 1009
7455.15 934
7455.96 971
7456.78 956
7457.59 911
7458.41 857
7459.22 914
7460.04 959
7460.85 1026
7461.67 984
7462.48 895
7463.30 1060
7464.11 1010
7464.93 1052
7465.74 1045
7466.56 1035
7467.37 936
7468.19 992
7469.01 1009
7469.82 982
7470.64 984
7471.45 970
7472.27 910
7473.08 902
7473.90 955
7474.72 957
7475.53 1005
7476.35 1014
7477.16 1007
7477.98 1021
7478.80 931
7479.61 896
7480.43 944
7481.24 997
7482.06 966
7482.88 996
7483.69 970
7484.51 1011
7485.33 1009
7486.14 937
7486.96 978
7487.78 967
7488.59 984
7489.41 946
7490.23 924
7491.04 972
7491.86 961
7492.68 941
7493.49 962
7494.31 918
7495.13 905
7495.94 941
7496.76 869
7497.58 828
7498.40 915
7499.21 925
7500.03 865
7500.85 804
7501.67 842
7502.48 910
7503.30 913
7504.12 959
7504.94 832
7505.75 858
7506.57 862
7507.39 940
7508.21 956
7509.02 827
7509.84 826
7510.66 848
7511.48 865
7512.30 938
7513.11 880
7513.93 821
7514.75 930
7515.57 843
7516.39 907
7517.20 848
7518.02 850
7518.84 817
7519.66 801
7520.48 853
7521.30 836
7522.11 824
7522.93 820
7523.75 845
7524.57 789
7525.39 823
7526.21 791
7527.03 811
7527.84 849
7528.66 849
7529.48 876
7530.30 861
7531.12 834
7531.94 859
7532.76 909
7533.58 930
7534.40 878
7535.22 863
7536.03 839
7536.85 881
7537.67 863
7538.49 810
7539.31 843
7540.13 852
7540.95 838
7541.77 910
7542.59 905
7543.41 870
7544.23 927
7545.05 989
7545.87 930
7546.69 943
7547.51 839
7548.33 919
7549.15 937
7549.97 900
7550.79 880
7551.61 871
7552.43 937
7553.25 892
7554.07 812
7554.89 839
7555.71 856
7556.53 849
7557.35 905
7558.17 908
7558.99 871
7559.81 844
7560.63 919
7561.45 881
7562.27 882
7563.09 835
7563.92 923
7564.74 973
7565.56 949
7566.38 902
7567.20 895
7568.02 900
7568.84 928
7569.66 901
7570.48 924
7571.30 905
7572.13 885
7572.95 913
7573.77 961
7574.59 956
7575.41 969
7576.23 935
7577.05 872
7577.88 901
7578.70 975
7579.52 884
7580.34 923
7581.16 867
7581.98 975
7582.81 912
7583.63 880
7584.45 995
7585.27 1013
7586.09 1008
7586.92 1001
7587.74 1043
7588.56 1086
7589.38 1021
7590.20 1050
7591.03 1070
7591.85 1045
7592.67 977
7593.49 954
7594.32 1016
7595.14 974
7595.96 1006
7596.78 1043
7597.61 1089
7598.43 1093
7599.25 1129
7600.07 1120
7600.90 1119
7601.72 1110
7602.54 1286
7603.36 1337
7604.19 1374
7605.01 1468
7605.83 1528
7606.66 1575
7607.48 1501
7608.30 1503
7609.13 1531
7609.95 1458
7610.77 1327
7611.60 1311
7612.42 1252
7613.24 1225
7614.07 1161
7614.89 1239
7615.71 1246
7616.54 1354
7617.36 1403
7618.18 1450
7619.01 1454
7619.83 1551
7620.66 1521
7621.48 1436
7622.30 1384
7623.13 1371
7623.95 1378
7624.78 1336
7625.60 1388
7626.42 1346
7627.25 1265
7628.07 1322
7628.90 1417
7629.72 1363
7630.55 1500
7631.37 1629
7632.19 1678
7633.02 1691
7633.84 1762
7634.67 1659
7635.49 1648
7636.32 1559
7637.14 1399
7637.97 1310
7638.79 1260
7639.62 1230
7640.44 1188
7641.27 1071
7642.09 1089
7642.92 1075
7643.74 1004
7644.57 994
7645.39 963
7646.22 1026
7647.04 986
7647.87 1022
7648.69 1034
7649.52 1031
7650.34 1013
7651.17 1006
7651.99 1091
7652.82 895
7653.65 984
7654.47 996
7655.30 953
7656.12 920
7656.95 941
7657.77 951
7658.60 983
7659.43 1022
7660.25 937
7661.08 945
7661.90 936
7662.73 909
7663.56 907
7664.38 909
7665.21 960
7666.04 1012
7666.86 927
7667.69 969
7668.51 1013
7669.34 996
7670.17 982
7670.99 958
7671.82 963
7672.65 978
7673.47 934
7674.30 921
7675.13 954
7675.95 989
7676.78 922
7677.61 844
7678.44 847
7679.26 903
7680.09 909
7680.92 880
7681.74 870
7682.57 871
7683.40 933
7684.23 869
7685.05 909
7685.88 933
7686.71 923
7687.53 981
7688.36 980
7689.19 967
7690.02 970
7690.85 964
7691.67 951
7692.50 967
7693.33 894
7694.16 938
7694.98 970
7695.81 968
7696.64 1152
7697.47 1075
7698.30 1013
7699.12 1050
7699.95 1108
7700.78 1117
7701.61 1008
7702.44 1044
7703.26 977
7704.09 948
7704.92 967
7705.75 941
7706.58 933
7707.41 924
7708.24 951
7709.06 793
7709.89 818
7710.72 891
7711.55 939
7712.38 845
7713.21 819
7714.04 876
7714.87 840
7715.69 852
7716.52 845
7717.35 843
7718.18 882
7719.01 846
7719.84 833
7720.67 829
7721.50 821
7722.33 763
7723.16 857
7723.99 819
7724.82 874
7725.65 822
7726.48 758
7727.30 752
7728.13 787
7728.96 815
7729.79 797
7730.62 805
7731.45 871
7732.28 827
7733.11 827
7733.94 809
7734.77 808
7735.60 769
7736.43 785
7737.26 764
7738.09 732
7738.92 765
7739.75 708
7740.58 712
7741.41 759
7742.25 737
7743.08 769
7743.91 880
7744.74 776
7745.57 801
7746.40 843
7747.23 901
7748.06 878
7748.89 869
7749.72 830
7750.55 935
7751.38 816
7752.21 809
7753.04 753
7753.88 816
7754.71 775
7755.54 772
7756.37 783
7757.20 734
7758.03 810
7758.86 762
7759.69 781
7760.53 786
7761.36 728
7762.19 801
7763.02 809
7763.85 779
7764.68 737
7765.51 809
7766.35 808
7767.18 841
7768.01 788
7768.84 761
7769.67 800
7770.51 800
7771.34 794
7772.17 796
7773.00 789
7773.83 806
7774.67 763
7775.50 761
7776.33 735
7777.16 755
7777.99 729
7778.83 730
7779.66 832
7780.49 814
7781.32 808
7782.16 747
7782.99 751
7783.82 749
7784.65 797
7785.49 836
7786.32 781
7787.15 732
7787.99 814
7788.82 752
7789.65 770
7790.48 785
7791.32 823
7792.15 869
7792.98 807
7793.82 745
7794.65 829
7795.48 886
7796.32 822
7797.15 837
7797.98 813
7798.82 848
7799.65 874
7800.48 902
7801.32 842
7802.15 873
7802.99 936
7803.82 864
7804.65 890
7805.49 855
7806.32 903
7807.15 936
7807.99 968
7808.82 988
7809.66 1035
7810.49 1021
7811.32 1050
7812.16 1028
7812.99 1009
7813.83 1056
7814.66 1113
7815.50 1154
7816.33 1190
7817.16 1240
7818.00 1175
7818.83 1167
7819.67 1154
7820.50 1129
7821.34 1110
7822.17 1069
7823.01 1095
7823.84 1168
7824.68 1087
7825.51 1090
7826.35 1193
7827.18 1217
7828.02 1199
7828.85 1180
7829.69 1343
7830.52 1267
7831.36 1202
7832.19 1122
7833.03 1163
7833.86 1161
7834.70 1273
7835.53 1227
7836.37 1189
7837.20 1111
7838.04 1146
7838.87 1153
7839.71 1088
7840.55 1130
7841.38 1110
7842.22 1199
7843.05 1204
7843.89 1151
7844.72 1069
7845.56 1012
7846.40 1046
7847.23 1073
7848.07 1050
7848.91 1062
7849.74 1021
7850.58 1031
7851.41 1102
7852.25 1098
7853.09 1093
7853.92 1084
7854.76 1158
7855.60 1151
7856.43 1127
7857.27 1114
7858.11 1245
7858.94 1331
7859.78 1411
7860.62 1456
7861.45 1411
7862.29 1318
7863.13 1285
7863.96 1327
7864.80 1215
7865.64 1081
7866.47 1150
7867.31 1180
7868.15 1188
7868.99 1223
7869.82 1159
7870.66 1166
7871.50 1253
7872.33 1277
7873.17 1268
7874.01 1283
7874.85 1299
7875.68 1401
7876.52 1519
7877.36 1539
7878.20 1745
7879.03 1746
7879.87 1768
7880.71 1735
7881.55 1712
7882.39 1561
7883.22 1397
7884.06 1339
7884.90 1392
7885.74 1318
7886.58 1335
7887.41 1269
7888.25 1255
7889.09 1248
7889.93 1369
7890.77 1389
7891.61 1479
7892.44 1442
7893.28 1378
7894.12 1420
7894.96 1293
7895.80 1282
7896.64 1216
7897.48 1177
7898.31 1163
7899.15 1151
7899.99 1192
7900.83 1230
7901.67 1134
7902.51 1111
7903.35 1127
7904.19 1134
7905.03 1156
7905.87 1087
7906.70 1050
7907.54 1029
7908.38 1053
7909.22 1104
7910.06 1069
7910.90 1091
7911.74 1084
7912.58 1068
7913.42 1043
7914.26 1095
7915.10 1051
7915.94 1107
7916.78 1089
7917.62 1126
7918.46 1158
7919.30 1263
7920.14 1227
7920.98 1230
7921.82 1211
7922.66 1238
7923.50 1201
7924.34 1097
7925.18 1032
7926.02 967
7926.86 951
7927.70 944
7928.54 969
7929.38 969
7930.22 893
7931.06 910
7931.90 969
7932.74 928
7933.58 926
7934.42 934
7935.26 914
7936.10 936
7936.95 933
7937.79 903
7938.63 958
7939.47 881
7940.31 953
7941.15 959
7941.99 938
7942.83 929
7943.67 947
7944.51 989
7945.36 1046
7946.20 958
7947.04 932
7947.88 925
7948.72 1015
7949.56 974
7950.40 979
7951.25 1017
7952.09 1065
7952.93 1022
7953.77 1074
7954.61 1205
7955.45 1126
7956.30 1197
7957.14 1193
7957.98 1201
7958.82 1127
7959.66 1157
7960.51 1183
7961.35 1137
7962.19 1119
7963.03 1086
7963.87 1080
7964.72 1156
7965.56 1085
7966.40 1157
7967.24 1225
7968.09 1418
7968.93 1322
7969.77 1320
7970.61 1335
7971.46 1208
7972.30 1188
7973.14 1105
7973.98 1145
7974.83 1052
7975.67 1030
7976.51 1034
7977.36 968
7978.20 940
7979.04 949
7979.89 927
7980.73 930
7981.57 961
7982.41 947
7983.26 939
7984.10 891
7984.94 913
7985.79 921
7986.63 966
7987.48 936
7988.32 909
7989.16 922
7990.01 917
7990.85 925
7991.69 859
7992.54 862
7993.38 912
7994.22 913
7995.07 860
7995.91 805
7996.76 836
7997.60 836
7998.44 905
7999.29 910
8000.13 854
8000.98 818
8001.82 874
8002.67 873
8003.51 813
8004.35 842
8005.20 811
8006.04 803
8006.89 742
8007.73 742
8008.58 834
8009.42 783
8010.27 779
8011.11 792
8011.96 806
8012.80 753
8013.65 695
8014.49 730
8015.34 769
8016.18 763
8017.03 745
8017.87 804
8018.72 717
8019.56 698
8020.41 771
8021.25 736
8022.10 721
8022.94 710
8023.79 698
8024.63 710
8025.48 671
8026.32 681
8027.17 713
8028.01 704
8028.86 685
8029.71 658
8030.55 669
8031.40 745
8032.24 771
8033.09 688
8033.94 707
8034.78 677
8035.63 680
8036.47 730
8037.32 692
8038.17 709
8039.01 663
8039.86 670
8040.70 669
8041.55 661
8042.40 664
8043.24 723
8044.09 712
8044.94 685
8045.78 628
8046.63 712
8047.48 740
8048.32 715
8049.17 672
8050.02 663
8050.86 679
8051.71 697
8052.56 612
8053.40 717
8054.25 699
8055.10 637
8055.95 667
8056.79 660
8057.64 720
8058.49 704
8059.33 721
8060.18 724
8061.03 661
8061.88 614
8062.72 618
8063.57 668
8064.42 725
8065.27 733
8066.11 669
8066.96 595
8067.81 582
8068.66 638
8069.50 651
8070.35 621
8071.20 628
8072.05 649
8072.90 625
8073.74 640
8074.59 636
8075.44 649
8076.29 610
8077.14 569
8077.99 604
8078.83 628
8079.68 602
8080.53 603
8081.38 610
8082.23 676
8083.08 626
8083.92 660
8084.77 635
8085.62 589
8086.47 613
8087.32 657
8088.17 642
8089.02 588
8089.87 654
8090.71 649
8091.56 660
8092.41 672
8093.26 631
8094.11 645
8094.96 691
8095.81 678
8096.66 623
8097.51 636
8098.36 660
8099.21 620
8100.06 667
8100.91 697
8101.75 659
8102.60 639
8103.45 661
8104.30 603
8105.15 597
8106.00 602
8106.85 671
8107.70 582
8108.55 601
8109.40 601
8110.25 581
8111.10 604
8111.95 642
8112.80 605
8113.65 625
8114.50 624
8115.35 607
8116.20 626
8117.05 673
8117.90 631
8118.75 598
8119.60 610
8120.46 612
8121.31 618
8122.16 605
8123.01 627
8123.86 698
8124.71 652
8125.56 603
8126.41 641
8127.26 644
8128.11 615
8128.96 615
8129.81 672
8130.66 698
8131.52 683
8132.37 627
8133.22 612
8134.07 680
8134.92 658
8135.77 668
8136.62 629
8137.47 696
8138.33 725
8139.18 670
8140.03 695
8140.88 669
8141.73 600
8142.58 673
8143.44 644
8144.29 693
8145.14 661
8145.99 725
8146.84 750
8147.69 718
8148.55 717
8149.40 722
8150.25 764
8151.10 764
8151.95 746
8152.81 753
8153.66 789
8154.51 784
8155.36 774
8156.22 837
8157.07 878
8157.92 752
8158.77 775
8159.63 836
8160.48 782
8161.33 747
8162.18 796
8163.04 784
8163.89 718
8164.74 678
8165.60 701
8166.45 637
8167.30 617
8168.15 620
8169.01 683
8169.86 706
8170.71 652
8171.57 717
8172.42 713
8173.27 617
8174.13 657
8174.98 685
8175.83 631
8176.69 633
8177.54 640
8178.39 677
8179.25 650
8180.10 599
8180.95 612
8181.81 577
8182.66 596
8183.52 655
8184.37 632
8185.22 653
8186.08 619
8186.93 578
8187.79 678
8188.64 686
8189.49 682
8190.35 624
8191.20 602
8192.06 611
8192.91 634
8193.76 611
8194.62 547
8195.47 600
8196.33 667
8197.18 633
8198.04 578
8198.89 612
8199.75 659
8200.60 638
8201.46 684
8202.31 649
8203.17 609
8204.02 677
8204.87 635
8205.73 619
8206.58 566
8207.44 593
8208.29 561
8209.15 614
8210.01 585
8210.86 601
8211.72 615
8212.57 603
8213.43 627
8214.28 617
8215.14 656
8215.99 628
8216.85 651
8217.70 621
8218.56 591
8219.42 623
8220.27 617
8221.13 650
8221.98 695
8222.84 650
8223.69 607
8224.55 606
8225.41 628
8226.26 560
8227.12 563
8227.97 635
8228.83 660
8229.69 615
8230.54 615
8231.40 609
8232.26 607
8233.11 607
8233.97 664
8234.82 630
8235.68 622
8236.54 628
8237.39 595
8238.25 589
8239.11 651
8239.96 638
8240.82 601
8241.68 653
8242.54 657
8243.39 559
8244.25 593
8245.11 585
8245.96 613
8246.82 572
8247.68 650
8248.53 583
8249.39 602
8250.25 618
8251.11 584
8251.96 621
8252.82 615
8253.68 632
8254.54 631
8255.39 614
8256.25 654
8257.11 623
8257.97 572
8258.82 568
8259.68 572
8260.54 561
8261.40 632
8262.26 605
8263.11 649
8263.97 631
8264.83 589
8265.69 619
8266.55 645
8267.40 607
8268.26 603
8269.12 596
8269.98 642
8270.84 661
8271.70 651
8272.55 640
8273.41 586
8274.27 600
8275.13 655
8275.99 657
8276.85 602
8277.71 644
8278.56 698
8279.42 612
8280.28 649
8281.14 670
8282.00 693
8282.86 720
8283.72 705
8284.58 649
8285.44 656
8286.29 623
8287.15 678
8288.01 705
8288.87 744
8289.73 638
8290.59 657
8291.45 736
8292.31 721
8293.17 749
8294.03 782
8294.89 870
8295.75 908
8296.61 789
8297.47 811
8298.33 787
8299.19 739
8300.05 808
8300.91 747
8301.77 737
8302.63 740
8303.49 719
8304.35 769
8305.21 742
8306.07 717
8306.93 716
8307.79 729
8308.65 716
8309.51 717
8310.37 719
8311.23 692
8312.09 641
8312.95 765
8313.81 722
8314.67 717
8315.53 758
8316.39 746
8317.25 807
8318.11 781
8318.98 754
8319.84 754
8320.70 707
8321.56 772
8322.42 747
8323.28 708
8324.14 679
8325.00 657
8325.86 672
8326.73 663
8327.59 635
8328.45 712
8329.31 750
8330.17 692
8331.03 645
8331.89 650
8332.76 629
8333.62 694
8334.48 654
8335.34 655
8336.20 655
8337.06 690
8337.93 639
8338.79 595
8339.65 654
8340.51 646
8341.37 672
8342.24 741
8343.10 760
8343.96 737
8344.82 726
8345.68 780
8346.55 801
8347.41 730
8348.27 795
8349.13 734
8350.00 705
8350.86 745
8351.72 695
8352.58 642
8353.45 647
8354.31 658
8355.17 610
8356.03 669
8356.90 632
8357.76 635
8358.62 657
8359.49 606
8360.35 610
8361.21 622
8362.08 669
8362.94 678
8363.80 676
8364.66 692
8365.53 695
8366.39 692
8367.25 660
8368.12 705
8368.98 671
8369.84 630
8370.71 615
8371.57 612
8372.44 661
8373.30 707
8374.16 665
8375.03 677
8375.89 716
8376.75 691
8377.62 662
8378.48 721
8379.35 696
8380.21 654
8381.07 675
8381.94 691
8382.80 705
8383.67 709
8384.53 708
8385.40 745
8386.26 697
8387.12 683
8387.99 678
8388.85 669
8389.72 656
8390.58 620
8391.45 666
8392.31 651
8393.18 657
8394.04 673
8394.91 723
8395.77 700
8396.64 676
8397.50 771
8398.37 695
8399.23 711
8400.10 676
8400.96 643
8401.83 661
8402.69 662
8403.56 711
8404.42 657
8405.29 702
8406.15 641
8407.02 729
8407.88 679
8408.75 651
8409.61 763
8410.48 736
8411.34 709
8412.21 725
8413.08 691
8413.94 715
8414.81 771
8415.67 750
8416.54 809
8417.41 748
8418.27 793
8419.14 792
8420.00 733
8420.87 735
8421.74 668
8422.60 790
8423.47 796
8424.33 802
8425.20 795
8426.07 791
8426.93 814
8427.80 791
8428.67 840
8429.53 794
8430.40 889
8431.27 818
8432.13 769
8433.00 874
8433.87 932
8434.73 857
8435.60 847
8436.47 947
8437.33 878
8438.20 872
8439.07 998
8439.94 1019
8440.80 1047
8441.67 1123
8442.54 1171
8443.40 1213
8444.27 1303
8445.14 1231
8446.01 1274
8446.87 1240
8447.74 1245
8448.61 1257
8449.48 1201
8450.34 1174
8451.21 1100
8452.08 1182
8452.95 1187
8453.82 1179
8454.68 1181
8455.55 1163
8456.42 1232
8457.29 1235
8458.15 1269
8459.02 1352
8459.89 1226
8460.76 1195
8461.63 1295
8462.50 1206
8463.36 1229
8464.23 1226
8465.10 1327
8465.97 1245
8466.84 1303
8467.71 1456
8468.57 1721
8469.44 2096
8470.31 2225
8471.18 2579
8472.05 2719
8472.92 2829
8473.79 2749
8474.66 2507
8475.53 2311
8476.39 1946
8477.26 1718
8478.13 1492
8479.00 1414
8479.87 1336
8480.74 1252
8481.61 1069
8482.48 1027
8483.35 1047
8484.22 1018
8485.09 923
8485.96 891
8486.83 960
8487.69 957
8488.56 911
8489.43 922
8490.30 925
8491.17 906
8492.04 871
8492.91 916
8493.78 906
8494.65 870
8495.52 775
8496.39 820
8497.26 848
8498.13 855
8499.00 889
8499.87 896
8500.74 937
8501.61 889
8502.48 860
8503.35 906
8504.22 911
8505.10 905
8505.97 1044
8506.84 965
8507.71 998
8508.58 1004
8509.45 1068
8510.32 998
8511.19 952
8512.06 981
8512.93 1080
8513.80 1025
8514.67 1004
8515.54 932
8516.42 938
8517.29 943
8518.16 961
8519.03 933
8519.90 915
8520.77 919
8521.64 953
8522.51 906
8523.39 940
8524.26 918
8525.13 884
8526.00 852
8526.87 941
8527.74 937
8528.61 937
8529.49 996
8530.36 990
8531.23 1097
8532.10 1107
8532.97 1076
8533.85 1141
8534.72 1219
8535.59 1237
8536.46 1208
8537.33 1164
8538.21 1178
8539.08 1162
8539.95 1074
8540.82 971
8541.69 959
8542.57 1020
8543.44 1000
8544.31 989
8545.18 951
8546.06 993
8546.93 1000
8547.80 972
8548.67 1004
8549.55 971
8550.42 1052
8551.29 1022
8552.17 1083
8553.04 1040
8553.91 1163
8554.78 1240
8555.66 1252
8556.53 1211
8557.40 1252
8558.28 1163
8559.15 1113
8560.02 1060
8560.90 1023
8561.77 1022
8562.64 965
8563.52 949
8564.39 875
8565.26 884
8566.14 852
8567.01 886
8567.89 831
8568.76 845
8569.63 838
8570.51 823
8571.38 834
8572.25 904
8573.13 822
8574.00 776
8574.88 781
8575.75 893
8576.62 861
8577.50 803
8578.37 803
8579.25 837
8580.12 821
8581.00 776
8581.87 777
8582.74 717
8583.62 770
8584.49 837
8585.37 775
8586.24 767
8587.12 786
8587.99 781
8588.87 844
8589.74 842
8590.62 760
8591.49 758
8592.37 808
8593.24 833
8594.12 828
8594.99 905
8595.87 891
8596.74 925
8597.62 892
8598.49 880
8599.37 877
8600.24 884
8601.12 884
8601.99 894
8602.87 872
8603.74 844
8604.62 889
8605.49 880
8606.37 833
8607.25 890
8608.12 923
8609.00 896
8609.87 864
8610.75 912
8611.63 864
8612.50 838
8613.38 881
8614.25 892
8615.13 890
8616.01 947
8616.88 918
8617.76 1003
8618.63 944
8619.51 914
8620.39 873
8621.26 966
8622.14 974
8623.02 958
8623.89 1009
8624.77 1027
8625.65 961
8626.52 981
8627.40 935
8628.28 1005
8629.15 986
8630.03 1009
8630.91 1020
8631.78 1008
8632.66 1089
8633.54 1087
8634.41 1086
8635.29 1080
8636.17 1045
8637.05 1030
8637.92 1115
8638.80 1060
8639.68 1100
8640.56 1084
8641.43 1101
8642.31 1124
8643.19 1121
8644.06 1105
8644.94 1128
8645.82 1158
8646.70 1266
8647.58 1199
8648.45 1185
8649.33 1248
8650.21 1297
8651.09 1250
8651.96 1297
8652.84 1256
8653.72 1288
8654.60 1288
8655.48 1306
8656.36 1267
8657.23 1308
8658.11 1368
8658.99 1341
8659.87 1308
8660.75 1332
8661.63 1252
8662.50 1241
8663.38 1292
8664.26 1352
8665.14 1313
8666.02 1333
8666.90 1325
8667.78 1404
8668.65 1469
8669.53 1500
8670.41 1538
8671.29 1591
8672.17 1802
8673.05 2277
8673.93 2455
8674.81 2749
8675.69 2820
8676.57 2931
8677.45 2990
8678.32 2861
8679.20 2679
8680.08 2519
8680.96 2267
8681.84 2043
8682.72 1842
8683.60 1809
8684.48 1782
8685.36 1714
8686.24 1627
8687.12 1674
8688.00 1804
8688.88 1911
8689.76 1968
8690.64 2287
8691.52 2824
8692.40 3218
8693.28 3568
8694.16 3833
8695.04 3792
8695.92 3655
8696.80 3448
8697.68 3111
8698.56 2651
8699.44 2399
8700.32 2065
8701.20 1818
8702.08 1687
8702.96 1474
8703.84 1436
8704.72 1387
8705.60 1322
8706.49 1223
8707.37 1202
8708.25 1219
8709.13 1130
8710.01 1111
8710.89 1209
8711.77 1117
8712.65 1158
8713.53 1128
8714.41 1128
8715.29 1097
8716.18 1021
8717.06 1011
8717.94 1031
8718.82 1038
8719.70 1040
8720.58 1021
8721.46 1128
8722.35 1146
8723.23 1142
8724.11 1045
8724.99 1109
8725.87 1048
8726.75 1023
8727.64 1064
8728.52 1121
8729.40 1199
8730.28 1124
8731.16 1146
8732.05 1204
8732.93 1148
8733.81 1094
8734.69 1183
8735.57 1213
8736.46 1262
8737.34 1287
8738.22 1255
8739.10 1205
8739.99 1144
8740.87 1204
8741.75 1122
8742.63 1174
8743.52 1177
8744.40 1146
8745.28 1126
8746.16 1112
8747.05 1116
8747.93 1038
8748.81 1057
8749.70 1129
8750.58 1122
8751.46 1134
8752.34 1170
8753.23 1213
8754.11 1288
8754.99 1298
8755.88 1313
8756.76 1333
8757.64 1386
8758.53 1429
8759.41 1452
8760.29 1400
8761.18 1402
8762.06 1376
8762.94 1324
8763.83 1248
8764.71 1175
8765.60 1208
8766.48 1127
8767.36 1158
8768.25 1248
8769.13 1207
8770.01 1224
8770.90 1216
8771.78 1220
8772.67 1221
8773.55 1212
8774.43 1142
8775.32 1139
8776.20 1097
8777.09 1096
8777.97 1020
8778.86 1020
8779.74 960
8780.63 967
8781.51 955
8782.39 958
8783.28 939
8784.16 919
8785.05 931
8785.93 897
8786.82 960
8787.70 944
8788.59 971
8789.47 975
8790.36 897
8791.24 888
8792.13 937
8793.01 916
8793.90 949
8794.78 865
8795.67 899
8796.55 965
8797.44 976
8798.32 972
8799.21 986
8800.10 949
8800.98 891
8801.87 1018
8802.75 970
8803.64 993
8804.52 965
8805.41 1064
8806.29 1046
8807.18 1071
8808.07 990
8808.95 976
8809.84 1002
8810.72 908
8811.61 910
8812.50 894
8813.38 912
8814.27 912
8815.15 927
8816.04 929
8816.93 946
8817.81 909
8818.70 992
8819.59 912
8820.47 974
8821.36 916
8822.25 912
8823.13 909
8824.02 890
8824.91 912
8825.79 917
8826.68 864
8827.57 858
8828.45 923
8829.34 890
8830.23 916
8831.11 876
8832.00 920
8832.89 838
8833.78 915
8834.66 823
8835.55 845
8836.44 796
8837.32 844
8838.21 845
8839.10 812
8839.99 814
8840.87 729
8841.76 777
8842.65 804
8843.54 801
8844.42 790
8845.31 847
8846.20 801
8847.09 771
8847.98 740
8848.86 780
8849.75 747
8850.64 745
8851.53 777
8852.42 739
8853.30 693
8854.19 709
8855.08 760
8855.97 757
8856.86 689
8857.75 651
8858.63 751
8859.52 707
8860.41 708
8861.30 700
8862.19 744
8863.08 707
8863.97 681
8864.85 729
8865.74 734
8866.63 716
8867.52 658
8868.41 685
8869.30 668
8870.19 646
8871.08 652
8871.97 678
8872.85 700
8873.74 650
8874.63 595
8875.52 625
8876.41 654
8877.30 661
8878.19 685
8879.08 702
8879.97 635
8880.86 657
8881.75 654
8882.64 702
8883.53 656
8884.42 687
8885.31 655
8886.20 722
8887.09 659
8887.98 643
8888.87 715
8889.76 692
8890.65 691
8891.54 627
8892.43 604
8893.32 634
8894.21 622
8895.10 600
8895.99 614
8896.88 620
8897.77 586
8898.66 615
8899.55 625
8900.44 640
8901.33 602
8902.22 628
8903.11 596
8904.00 554
8904.89 586
8905.78 613
8906.67 613
8907.56 605
8908.46 555
8909.35 655
8910.24 612
8911.13 586
8912.02 588
8912.91 579
8913.80 584
8914.69 647
8915.58 643
8916.48 549
8917.37 595
8918.26 597
8919.15 613
8920.04 537
8920.93 527
8921.82 556
8922.72 593
8923.61 584
8924.50 519
8925.39 572
8926.28 580
8927.18 605
8928.07 598
8928.96 589
8929.85 560
8930.74 555
8931.64 573
8932.53 534
8933.42 530
8934.31 525
8935.20 561
8936.10 559
8936.99 621
8937.88 538
8938.77 551
8939.67 568
8940.56 564
8941.45 528
8942.34 540
8943.24 554
8944.13 573
8945.02 576
8945.91 560
8946.81 543
8947.70 562
8948.59 535
8949.49 543
8950.38 580
8951.27 550
8952.16 562
8953.06 526
8953.95 514
8954.84 519
8955.74 558
8956.63 544
8957.52 534
8958.42 497
8959.31 494
8960.20 512
8961.10 574
8961.99 558
8962.89 495
8963.78 553
8964.67 545
8965.57 554
8966.46 572
8967.35 519
8968.25 593
8969.14 597
8970.04 558
8970.93 562
8971.82 593
8972.72 605
8973.61 561
8974.51 567
8975.40 530
8976.30 547
8977.19 536
8978.08 538
8978.98 538
8979.87 523
8980.77 578
8981.66 601
8982.56 551
8983.45 549
8984.35 550
8985.24 552
8986.14 522
8987.03 567
8987.93 517
8988.82 474
8989.72 531
8990.61 526
8991.51 533
8992.40 513
8993.30 528
8994.19 583
8995.09 528
8995.98 493
8996.88 504
8997.77 551
8998.67 517
8999.56 507
9000.46 511
9001.35 523
9002.25 538
9003.15 566
9004.04 549
9004.94 518
9005.83 535
9006.73 537
9007.62 572
9008.52 504
9009.42 512
9010.31 486
9011.21 513
9012.10 508
9013.00 454
9013.90 504
9014.79 530
9015.69 485
9016.59 457
9017.48 464
9018.38 503
9019.27 510
9020.17 509
9021.07 513
9021.96 519
9022.86 542
9023.76 524
9024.65 550
9025.55 511
9026.45 514
9027.34 518
9028.24 546
9029.14 514
9030.04 499
9030.93 503
9031.83 529
9032.73 500
9033.62 469
9034.52 495
9035.42 506
9036.32 516
9037.21 488
9038.11 507
9039.01 490
9039.90 570
9040.80 555
9041.70 557
9042.60 503
9043.50 459
9044.39 531
9045.29 532
9046.19 543
9047.09 504
9047.98 459
9048.88 502
9049.78 521
9050.68 466
9051.58 458
9052.47 508
9053.37 551
9054.27 565
9055.17 506
9056.07 499
9056.97 517
9057.86 521
9058.76 492
9059.66 537
9060.56 531
9061.46 529
9062.36 522
9063.25 533
9064.15 557
9065.05 574
9065.95 588
9066.85 525
9067.75 516
9068.65 576
9069.55 609
9070.45 520
9071.34 576
9072.24 553
9073.14 573
9074.04 547
9074.94 560
9075.84 564
9076.74 547
9077.64 532
9078.54 501
9079.44 513
9080.34 547
9081.24 540
9082.14 535
9083.04 557
9083.94 536
9084.84 554
9085.74 533
9086.63 567
9087.53 561
9088.43 551
9089.33 561
9090.23 575
9091.13 581
9092.03 604
9092.93 580
9093.83 586
9094.74 584
9095.64 559
9096.54 507
9097.44 595
9098.34 611
9099.24 560
9100.14 592
9101.04 537
9101.94 558
9102.84 551
9103.74 541
9104.64 496
9105.54 536
9106.44 508
9107.34 579
9108.24 480
9109.14 495
9110.05 541
9110.95 519
9111.85 516
9112.75 502
9113.65 542
9114.55 537
9115.45 603
9116.35 491
9117.25 531
9118.16 500
9119.06 538
9119.96 527
9120.86 536
9121.76 511
9122.66 490
9123.56 514
9124.47 541
9125.37 554
9126.27 494
9127.17 515
9128.07 546
9128.98 546
9129.88 493
9130.78 518
9131.68 533
9132.58 541
9133.49 473
9134.39 469
9135.29 452
9136.19 496
9137.09 478
9138.00 423
9138.90 484
9139.80 482
9140.70 513
9141.61 526
9142.51 585
9143.41 512
9144.31 529
9145.22 507
9146.12 530
9147.02 503
9147.93 521
9148.83 498
9149.73 499
9150.63 473
9151.54 526
9152.44 506
9153.34 484
9154.25 471
9155.15 462
9156.05 450
9156.96 449
9157.86 487
9158.76 518
9159.67 530
9160.57 501
9161.47 530
9162.38 466
9163.28 527
9164.18 474
9165.09 445
9165.99 473
9166.90 460
9167.80 453
9168.70 416
9169.61 462
9170.51 523
9171.41 508
9172.32 448
9173.22 518
9174.13 484
9175.03 534
9175.94 497
9176.84 504
9177.74 492
9178.65 506
9179.55 506
9180.46 508
9181.36 478
9182.27 490
9183.17 487
9184.08 500
9184.98 499
9185.88 472
9186.79 525
9187.69 458
9188.60 530
9189.50 499
9190.41 465
9191.31 511
9192.22 507
9193.12 485
9194.03 478
9194.93 489
9195.84 522
9196.74 502
9197.65 501
9198.56 573
9199.46 490
9200.37 544
9201.27 460
9202.18 494
9203.08 520
9203.99 484
9204.89 486
9205.80 506
9206.71 483
9207.61 492
9208.52 508
9209.42 489
9210.33 535
9211.23 491
9212.14 506
9213.05 451
9213.95 506
9214.86 451
9215.77 497
9216.67 493
9217.58 493
9218.48 510
9219.39 487
9220.30 501
9221.20 496
9222.11 455
9223.02 478
9223.92 500
9224.83 518
9225.74 519
9226.64 434
9227.55 495
9228.46 468
9229.36 485
9230.27 467
9231.18 462
9232.08 461
9232.99 474
9233.90 473
9234.81 455
9235.71 540
9236.62 536
9237.53 495
9238.43 522
9239.34 519
9240.25 477
9241.16 427
9242.06 433
9242.97 464
9243.88 484
9244.79 484
9245.69 503
9246.60 476
9247.51 440
9248.42 458
9249.33 440
9250.23 440
9251.14 467
9252.05 490
9252.96 487
9253.87 459
9254.77 496
9255.68 469
9256.59 468
9257.50 476
9258.41 490
9259.31 503
9260.22 505
9261.13 507
9262.04 487
9262.95 468
9263.86 467
9264.77 502
9265.67 545
9266.58 488
9267.49 455
9268.40 473
9269.31 444
9270.22 482
9271.13 418
9272.04 429
9272.94 425
9273.85 450
9274.76 479
9275.67 500
9276.58 500
9277.49 475
9278.40 492
9279.31 476
9280.22 475
9281.13 567
9282.04 462
9282.95 448
9283.86 506
9284.77 496
9285.68 486
9286.59 499
9287.49 457
9288.40 450
9289.31 534
9290.22 496
9291.13 502
9292.04 505
9292.95 466
9293.86 513
9294.77 534
9295.68 519
9296.59 481
9297.50 521
9298.41 517
9299.33 504
9300.24 518
9301.15 523
9302.06 529
9302.97 520
9303.88 516
9304.79 580
9305.70 560
9306.61 593
9307.52 619
9308.43 603
9309.34 612
9310.25 664
9311.16 665
9312.07 648
9312.98 628
9313.90 596
9314.81 614
9315.72 596
9316.63 639
9317.54 548
9318.45 576
9319.36 573
9320.27 590
9321.19 514
9322.10 563
9323.01 597
9323.92 582
9324.83 602
9325.74 571
9326.65 534
9327.57 491
9328.48 557
9329.39 547
9330.30 489
9331.21 542
9332.13 514
9333.04 538
9333.95 485
9334.86 499
9335.77 563
9336.69 552
9337.60 514
9338.51 528
9339.42 549
9340.33 518
9341.25 559
9342.16 531
9343.07 546
9343.98 511
9344.90 510
9345.81 503
9346.72 504
9347.63 504
9348.55 574
9349.46 515
9350.37 522
9351.29 543
9352.20 512
9353.11 492
9354.02 477
9354.94 497
9355.85 518
9356.76 505
9357.68 498
9358.59 492
9359.50 506
9360.42 475
9361.33 488
9362.24 523
9363.16 549
9364.07 542
9364.98 472
9365.90 456
9366.81 472
9367.72 519
9368.64 539
9369.55 467
9370.47 518
9371.38 474
9372.29 469
9373.21 507
9374.12 494
9375.04 506
9375.95 541
9376.86 517
9377.78 582
9378.69 547
9379.61 547
9380.52 458
9381.43 474
9382.35 497
9383.26 522
9384.18 519
9385.09 501
9386.01 515
9386.92 529
9387.84 522
9388.75 527
9389.67 544
9390.58 497
9391.49 484
9392.41 499
9393.32 522
9394.24 554
9395.15 525
9396.07 570
9396.98 519
9397.90 565
9398.81 595
9399.73 571
9400.65 507
9401.56 480
9402.48 533
9403.39 531
9404.31 505
9405.22 477
9406.14 480
9407.05 509
9407.97 528
9408.88 550
9409.80 562
9410.72 538
9411.63 529
9412.55 528
9413.46 510
9414.38 546
9415.30 491
9416.21 491
9417.13 465
9418.04 524
9418.96 510
9419.88 481
9420.79 559
9421.71 530
9422.62 522
9423.54 544
9424.46 531
9425.37 546
9426.29 518
9427.21 489
9428.12 466
9429.04 460
9429.96 542
9430.87 555
9431.79 556
9432.71 533
9433.62 530
9434.54 547
9435.46 563
9436.37 519
9437.29 556
9438.21 617
9439.13 619
9440.04 584
9440.96 593
9441.88 653
9442.80 569
9443.71 577
9444.63 564
9445.55 527
9446.46 545
9447.38 591
9448.30 570
9449.22 634
9450.14 625
9451.05 706
9451.97 766
9452.89 712
9453.81 757
9454.72 798
9455.64 767
9456.56 732
9457.48 762
9458.40 675
9459.31 711
9460.23 708
9461.15 650
9462.07 591
9462.99 614
9463.91 610
9464.82 563
9465.74 592
9466.66 564
9467.58 575
9468.50 521
9469.42 533
9470.34 529
9471.25 616
9472.17 606
9473.09 581
9474.01 548
9474.93 548
9475.85 536
9476.77 533
9477.69 563
9478.60 586
9479.52 586
9480.44 615
9481.36 605
9482.28 619
9483.20 599
9484.12 577
9485.04 562
9485.96 610
9486.88 584
9487.80 585
9488.72 562
9489.64 580
9490.56 588
9491.48 549
9492.40 577
9493.32 609
9494.24 585
9495.16 514
9496.08 559
9497.00 545
9497.92 539
9498.84 517
9499.76 560
9500.68 557
9501.60 581
9502.52 612
9503.44 587
9504.36 571
9505.28 557
9506.20 533
9507.12 578
9508.04 561
9508.96 577
9509.88 558
9510.80 642
9511.72 645
9512.64 621
9513.56 604
9514.48 570
9515.40 647
9516.32 612
9517.25 611
9518.17 629
9519.09 643
9520.01 579
9520.93 625
9521.85 617
9522.77 583
9523.69 630
9524.61 656
9525.54 644
9526.46 626
9527.38 681
9528.30 623
9529.22 655
9530.14 656
9531.06 673
9531.99 691
9532.91 770
9533.83 745
9534.75 747
9535.67 741
9536.60 733
9537.52 810
9538.44 783
9539.36 719
9540.28 667
9541.21 686
9542.13 680
9543.05 664
9543.97 641
9544.89 643
9545.82 704
9546.74 665
9547.66 655
9548.58 643
9549.51 650
9550.43 642
9551.35 644
9552.27 634
9553.20 584
9554.12 655
9555.04 623
9555.96 594
9556.89 653
9557.81 689
9558.73 645
9559.66 669
9560.58 649
9561.50 667
9562.43 685
9563.35 681
9564.27 659
9565.19 664
9566.12 659
9567.04 641
9567.96 659
9568.89 696
9569.81 680
9570.74 704
9571.66 652
9572.58 654
9573.51 656
9574.43 680
9575.35 656
9576.28 662
9577.20 637
9578.13 605
9579.05 713
9579.97 694
9580.90 641
9581.82 708
9582.75 742
9583.67 669
9584.59 735
9585.52 717
9586.44 750
9587.37 715
9588.29 719
9589.22 684
9590.14 720
9591.06 688
9591.99 710
9592.91 741
9593.84 729
9594.76 744
9595.69 723
9596.61 759
9597.54 713
9598.46 694
9599.39 742
9600.31 762
9601.24 788
9602.16 816
9603.09 759
9604.01 737
9604.94 718
9605.86 756
9606.79 721
9607.71 746
9608.64 784
9609.56 864
9610.49 789
9611.41 821
9612.34 806
9613.27 840
9614.19 881
9615.12 821
9616.04 789
9616.97 871
9617.89 865
9618.82 794
9619.75 831
9620.67 805
9621.60 807
9622.52 877
9623.45 841
9624.38 842
9625.30 853
9626.23 853
9627.15 898
9628.08 905
9629.01 922
9629.93 949
9630.86 954
9631.79 944
9632.71 900
9633.64 942
9634.57 935
9635.49 941
9636.42 925
9637.35 951
9638.27 995
9639.20 943
9640.13 999
9641.05 1065
9641.98 1043
9642.91 1090
9643.83 1108
9644.76 1114
9645.69 1061
9646.62 1054
9647.54 1100
9648.47 1167
9649.40 1191
9650.32 1197
9651.25 1203
9652.18 1166
9653.11 1236
9654.03 1250
9654.96 1299
9655.89 1251
9656.82 1226
9657.75 1277
9658.67 1171
9659.60 1278
9660.53 1203
9661.46 1232
9662.38 1229
9663.31 1280
9664.24 1246
9665.17 1249
9666.10 1286
9667.02 1344
9667.95 1331
9668.88 1316
9669.81 1270
9670.74 1366
9671.67 1358
9672.59 1383
9673.52 1419
9674.45 1439
9675.38 1473
9676.31 1438
9677.24 1503
9678.17 1436
9679.10 1404
9680.02 1464
9680.95 1561
9681.88 1516
9682.81 1578
9683.74 1615
9684.67 1654
9685.60 1622
9686.53 1734
9687.46 1633
9688.39 1581
9689.31 1609
9690.24 1592
9691.17 1686
9692.10 1613
9693.03 1743
9693.96 1775
9694.89 1862
9695.82 1897
9696.75 2027
9697.68 2209
9698.61 2345
9699.54 2585
9700.47 2648
9701.40 2754
9702.33 2745
9703.26 2605
9704.19 2500
9705.12 2354
9706.05 2191
9706.98 2124
9707.91 1968
9708.84 1845
9709.77 1801
9710.70 1856
9711.63 1790
9712.56 1868
9713.49 1932
9714.42 1927
9715.35 2083
9716.28 2200
9717.21 2160
9718.14 2166
9719.07 2157
9720.00 2144
9720.93 2013
9721.87 1822
9722.80 1793
9723.73 1690
9724.66 1591
9725.59 1612
9726.52 1559
9727.45 1517
9728.38 1501
9729.31 1558
9730.24 1588
9731.18 1609
9732.11 1676
9733.04 1754
9733.97 1738
9734.90 1766
9735.83 1693
9736.76 1703
9737.70 1647
9738.63 1567
9739.56 1543
9740.49 1535
9741.42 1463
9742.35 1453
9743.29 1404
9744.22 1413
9745.15 1317
9746.08 1364
9747.01 1374
9747.95 1306
9748.88 1305
9749.81 1277
9750.74 1310
9751.67 1271
9752.61 1286
9753.54 1280
9754.47 1249
9755.40 1272
9756.34 1263
9757.27 1220
9758.20 1212
9759.13 1291
9760.07 1399
9761.00 1390
9761.93 1335
9762.87 1395
9763.80 1385
9764.73 1455
9765.66 1442
9766.60 1284
9767.53 1268
9768.46 1341
9769.40 1328
9770.33 1277
9771.26 1277
9772.20 1329
9773.13 1309
9774.06 1300
9775.00 1303
9775.93 1307
9776.86 1357
9777.80 1350
9778.73 1395
9779.66 1464
9780.60 1396
9781.53 1433
9782.46 1429
9783.40 1384
9784.33 1439
9785.26 1478
9786.20 1409
9787.13 1353
9788.07 1331
9789.00 1344
9789.93 1243
9790.87 1239
9791.80 1243
9792.74 1266
9793.67 1210
9794.61 1199
9795.54 1189
9796.47 1247
9797.41 1253
9798.34 1302
9799.28 1324
9800.21 1407
9801.15 1319
9802.08 1299
9803.02 1230
9803.95 1308
9804.89 1230
9805.82 1122
9806.76 1134
9807.69 1156
9808.63 1078
9809.56 988
9810.50 1001
9811.43 958
9812.37 983
9813.30 987
9814.24 992
9815.17 1034
9816.11 1009
9817.04 1023
9817.98 968
9818.91 977
9819.85 973
9820.78 973
9821.72 950
9822.65 922
9823.59 934
9824.53 970
9825.46 1017
9826.40 946
9827.33 927
9828.27 880
9829.21 907
9830.14 900
9831.08 841
9832.01 915
9832.95 875
9833.89 866
9834.82 870
9835.76 833
9836.69 864
9837.63 889
9838.57 916
9839.50 909
9840.44 909
9841.38 844
9842.31 886
9843.25 902
9844.19 934
9845.12 917
9846.06 957
9847.00 932
9847.93 884
9848.87 894
9849.81 864
9850.74 922
9851.68 872
9852.62 841
9853.56 848
9854.49 865
9855.43 910
9856.37 923
9857.30 864
9858.24 896
9859.18 917
9860.12 911
9861.05 905
9861.99 965
9862.93 974
9863.87 963
9864.80 884
9865.74 897
9866.68 899
9867.62 862
9868.56 839
9869.49 833
9870.43 877
9871.37 872
9872.31 847
9873.24 825
9874.18 862
9875.12 888
9876.06 862
9877.00 867
9877.94 871
9878.87 815
9879.81 843
9880.75 895
9881.69 838
9882.63 848
9883.57 785
9884.50 845
9885.44 832
9886.38 831
9887.32 814
9888.26 826
9889.20 794
9890.14 792
9891.08 859
9892.02 811
9892.95 813
9893.89 781
9894.83 737
9895.77 726
9896.71 778
9897.65 765
9898.59 824
9899.53 821
9900.47 824
9901.41 766
9902.35 784
9903.29 794
9904.23 817
9905.16 791
9906.10 809
9907.04 832
9907.98 813
9908.92 805
9909.86 788
9910.80 842
9911.74 848
9912.68 829
9913.62 822
9914.56 960
9915.50 921
9916.44 891
9917.38 903
9918.32 846
9919.26 863
9920.20 887
9921.14 856
9922.08 893
9923.02 912
9923.97 980
9924.91 1169
9925.85 1316
9926.79 1425
9927.73 1419
9928.67 1562
9929.61 1521
9930.55 1557
9931.49 1486
9932.43 1416
9933.37 1338
9934.31 1185
9935.25 1095
9936.20 1021
9937.14 976
9938.08 913
9939.02 925
9939.96 883
9940.90 842
9941.84 766
9942.78 877
9943.73 857
9944.67 850
9945.61 792
9946.55 804
9947.49 780
9948.43 829
9949.37 779
9950.32 783
9951.26 755
9952.20 752
9953.14 811
9954.08 787
9955.03 875
9955.97 854
9956.91 892
9957.85 830
9958.79 883
9959.74 851
9960.68 803
9961.62 769
9962.56 788
9963.50 799
9964.45 797
9965.39 707
9966.33 743
9967.27 787
9968.22 807
9969.16 776
9970.10 757
9971.04 742
9971.99 731
9972.93 809
9973.87 775
9974.82 771
9975.76 751
9976.70 744
9977.64 761
9978.59 762
9979.53 753
9980.47 767
9981.42 783
9982.36 761
9983.30 786
9984.25 753
9985.19 772
9986.13 747
9987.08 763
9988.02 801
9988.96 845
9989.91 831
9990.85 817
9991.80 778
9992.74 820
9993.68 849
9994.63 817
9995.57 795
9996.51 761
9997.46 764
9998.40 754
9999.35 720
10000.29 728
10001.23 684
10002.18 705
10003.12 720
10004.07 725
10005.01 736
10005.96 706
10006.90 742
10007.84 697
10008.79 703
10009.73 694
10010.68 682
10011.62 670
10012.57 717
10013.51 731
10014.46 732
10015.40 736
10016.35 748
10017.29 688
10018.24 674
10019.18 784
10020.13 717
10021.07 727
10022.02 738
10022.96 726
10023.91 679
10024.85 706
10025.80 712
10026.74 725
10027.69 690
10028.63 758
10029.58 755
10030.52 681
10031.47 707
10032.42 738
10033.36 723
10034.31 731
10035.25 704
10036.20 709
10037.14 639
10038.09 625
10039.04 605
10039.98 630
10040.93 656
10041.87 664
10042.82 546
10043.77 634
10044.71 607
10045.66 647
10046.60 589
10047.55 626
10048.50 628
10049.44 629
10050.39 611
10051.34 632
10052.28 649
10053.23 648
10054.18 603
10055.12 618
10056.07 596
10057.02 613
10057.96 634
10058.91 657
10059.86 641
10060.80 656
10061.75 633
10062.70 641
10063.64 605
10064.59 614
10065.54 575
10066.49 584
10067.43 607
10068.38 625
10069.33 589
10070.28 602
10071.22 592
10072.17 615
10073.12 559
10074.07 580
10075.01 555
10075.96 626
10076.91 604
10077.86 548
10078.80 609
10079.75 648
10080.70 610
10081.65 537
10082.60 558
10083.54 550
10084.49 558
10085.44 537
10086.39 518
10087.34 534
10088.28 496
10089.23 550
10090.18 577
10091.13 549
10092.08 526
10093.03 567
10093.97 574
10094.92 601
10095.87 605
10096.82 603
10097.77 572
10098.72 564
10099.67 538
10100.62 568
10101.56 589
10102.51 533
10103.46 570
10104.41 582
10105.36 574
10106.31 591
10107.26 548
10108.21 569
10109.16 581
10110.11 522
10111.05 538
10112.00 551
10112.95 551
10113.90 541
10114.85 550
10115.80 555
10116.75 554
10117.70 503
10118.65 520
10119.60 539
10120.55 562
10121.50 548
10122.45 521
10123.40 532
10124.35 546
10125.30 541
10126.25 527
10127.20 542
10128.15 531
10129.10 589
10130.05 573
10131.00 521
10131.95 522
10132.90 524
10133.85 488
10134.80 558
10135.75 513
10136.70 487
10137.65 519
10138.60 591
10139.55 563
10140.51 550
10141.46 544
10142.41 578
10143.36 577
10144.31 557
10145.26 568
10146.21 528
10147.16 539
10148.11 526
10149.06 529
10150.01 575
10150.97 607
10151.92 619
10152.87 592
10153.82 578
10154.77 568
10155.72 541
10156.67 574
10157.63 534
10158.58 529
10159.53 567
10160.48 608
10161.43 630
10162.38 595
10163.34 554
10164.29 596
10165.24 575
10166.19 580
10167.14 594
10168.09 548
10169.05 521
10170.00 606
10170.95 579
10171.90 612
10172.86 613
10173.81 607
10174.76 628
10175.71 582
10176.66 564
10177.62 600
10178.57 578
10179.52 648
10180.47 667
10181.43 636
10182.38 624
10183.33 658
10184.29 641
10185.24 672
10186.19 678
10187.14 652
10188.10 684
10189.05 714
10190.00 711
10190.96 667
10191.91 693
10192.86 654
10193.81 648
10194.77 658
10195.72 696
10196.67 648
10197.63 720
10198.58 767
10199.53 737
10200.49 706
10201.44 781
10202.40 738
10203.35 798
10204.30 801
10205.26 816
10206.21 879
10207.16 900
10208.12 909
10209.07 862
10210.03 933
10210.98 835
10211.93 827
10212.89 781
10213.84 821
10214.80 795
10215.75 735
10216.70 751
10217.66 744
10218.61 716
10219.57 703
10220.52 673
10221.48 706
10222.43 705
10223.39 713
10224.34 689
10225.30 647
10226.25 666
10227.20 661
10228.16 666
10229.11 688
10230.07 644
10231.02 628
10231.98 665
10232.93 651
10233.89 673
10234.84 730
10235.80 740
10236.75 763
10237.71 750
10238.67 758
10239.62 776
10240.58 792
10241.53 729
10242.49 680
10243.44 684
10244.40 663
10245.35 643
10246.31 623
10247.26 626
10248.22 601
10249.18 601
10250.13 607
10251.09 535
10252.04 533
10253.00 534
10253.96 571
10254.91 586
10255.87 599
10256.82 567
10257.78 546
10258.74 555
10259.69 595
10260.65 579
10261.61 577
10262.56 566
10263.52 555
10264.47 549
10265.43 525
10266.39 509
10267.34 529
10268.30 552
10269.26 526
10270.21 546
10271.17 523
10272.13 518
10273.09 507
10274.04 507
10275.00 456
10275.96 482
10276.91 561
10277.87 535
10278.83 524
10279.78 524
10280.74 512
10281.70 516
10282.66 560
10283.61 524
10284.57 508
10285.53 477
10286.49 481
10287.44 499
10288.40 549
10289.36 527
10290.32 536
10291.27 569
10292.23 585
10293.19 553
10294.15 540
10295.11 557
10296.06 541
10297.02 544
10297.98 551
10298.94 537
10299.90 536
10300.85 532
10301.81 545
10302.77 523
10303.73 537
10304.69 500
10305.65 501
10306.60 521
10307.56 493
10308.52 486
10309.48 493
10310.44 499
10311.40 514
10312.36 483
10313.32 535
10314.27 541
10315.23 526
10316.19 462
10317.15 494
10318.11 517
10319.07 513
10320.03 468
10320.99 525
10321.95 542
10322.91 527
10323.86 511
10324.82 520
10325.78 490
10326.74 493
10327.70 498
10328.66 505
10329.62 537
10330.58 529
10331.54 530
10332.50 557
10333.46 549
10334.42 504
10335.38 514
10336.34 530
10337.30 514
10338.26 515
10339.22 483
10340.18 444
10341.14 463
10342.10 461
10343.06 487
10344.02 473
10344.98 454
10345.94 493
10346.90 463
10347.86 419
10348.82 463
10349.78 497
10350.74 474
10351.70 443
10352.66 427
10353.62 442
10354.58 492
10355.55 470
10356.51 433
10357.47 458
10358.43 437
10359.39 461
10360.35 490
10361.31 470
10362.27 458
10363.23 503
10364.19 468
10365.16 470
10366.12 455
10367.08 436
10368.04 487
10369.00 460
10369.96 447
10370.92 450
10371.88 395
10372.85 437
10373.81 444
10374.77 423
10375.73 394
10376.69 433
10377.65 411
10378.62 420
10379.58 431
10380.54 416
10381.50 435
10382.46 440
10383.43 455
10384.39 439
10385.35 437
10386.31 446
10387.27 387
10388.24 423
10389.20 423
10390.16 405
10391.12 429
10392.09 441
10393.05 425
10394.01 437
10394.97 439
10395.94 430
10396.90 452
10397.86 381
10398.82 396
10399.79 405
10400.75 418
10401.71 415
10402.68 445
10403.64 409
10404.60 425
10405.57 385
10406.53 413
10407.49 460
10408.45 437
10409.42 439
10410.38 419
10411.34 409
10412.31 406
10413.27 408
10414.23 420
10415.20 437
10416.16 412
10417.13 427
10418.09 426
10419.05 457
10420.02 471
10420.98 451
10421.94 478
10422.91 442
10423.87 432
10424.84 421
10425.80 434
10426.76 439
10427.73 456
10428.69 505
10429.66 418
10430.62 437
10431.58 421
10432.55 389
10433.51 408
10434.48 379
10435.44 401
10436.41 377
10437.37 376
10438.34 383
10439.30 377
10440.27 390
10441.23 370
10442.19 456
10443.16 394
10444.12 379
10445.09 386
10446.05 399
10447.02 401
10447.98 358
10448.95 374
10449.91 406
10450.88 421
10451.84 387
10452.81 358
10453.78 375
10454.74 377
10455.71 385
10456.67 387
10457.64 391
10458.60 385
10459.57 419
10460.53 416
10461.50 348
10462.47 370
10463.43 359
10464.40 347
10465.36 355
10466.33 341
10467.29 357
10468.26 401
10469.23 418
10470.19 378
10471.16 378
10472.12 387
10473.09 388
10474.06 365
10475.02 365
10475.99 397
10476.96 356
10477.92 397
10478.89 376
10479.86 397
10480.82 372
10481.79 336
10482.76 365
10483.72 424
10484.69 389
10485.66 350
10486.62 382
10487.59 393
10488.56 383
10489.52 354
10490.49 364
10491.46 393
10492.42 389
10493.39 370
10494.36 338
10495.33 349
10496.29 353
10497.26 356
10498.23 382
10499.19 357
10500.16 390
10501.13 381
10502.10 374
10503.06 357
10504.03 367
10505.00 382
10505.97 368
10506.94 364
10507.90 382
10508.87 425
10509.84 371
10510.81 365
10511.78 332
10512.74 398
10513.71 356
10514.68 382
10515.65 408
10516.62 384
10517.58 372
10518.55 369
10519.52 386
10520.49 377
10521.46 366
10522.43 378
10523.39 386
10524.36 375
10525.33 373
10526.30 361
10527.27 338
10528.24 312
10529.21 387
10530.18 394
10531.14 405
10532.11 375
10533.08 362
10534.05 368
10535.02 375
10535.99 367
10536.96 376
10537.93 383
10538.90 361
10539.87 361
10540.84 351
10541.80 343
10542.77 337
10543.74 376
10544.71 346
10545.68 349
10546.65 368
10547.62 329
10548.59 389
10549.56 350
10550.53 350
10551.50 359
10552.47 377
10553.44 398
10554.41 373
10555.38 369
10556.35 367
10557.32 351
10558.29 358
10559.26 401
10560.23 406
10561.20 371
10562.17 353
10563.14 374
10564.11 403
10565.08 370
10566.05 370
10567.02 404
10567.99 367
10568.97 349
10569.94 332
10570.91 389
10571.88 386
10572.85 379
10573.82 345
10574.79 400
10575.76 421
10576.73 388
10577.70 376
10578.67 374
10579.64 378
10580.62 397
10581.59 413
10582.56 400
10583.53 388
10584.50 413
10585.47 345
10586.44 377
10587.42 367
10588.39 402
10589.36 372
10590.33 387
10591.30 369
10592.27 390
10593.25 390
10594.22 382
10595.19 376
10596.16 378
10597.13 349
10598.10 351
10599.08 372
10600.05 373
10601.02 369
10601.99 372
10602.96 382
10603.94 376
10604.91 388
10605.88 419
10606.85 395
10607.83 386
10608.80 354
10609.77 351
10610.74 357
10611.72 360
10612.69 389
10613.66 338
10614.63 388
10615.61 373
10616.58 396
10617.55 363
10618.53 397
10619.50 394
10620.47 364
10621.44 389
10622.42 403
10623.39 411
10624.36 415
10625.34 431
10626.31 381
10627.28 401
10628.26 408
10629.23 418
10630.20 432
10631.18 433
10632.15 412
10633.12 406
10634.10 446
10635.07 466
10636.05 419
10637.02 452
10637.99 484
10638.97 476
10639.94 500
10640.91 515
10641.89 471
10642.86 443
10643.84 473
10644.81 502
10645.79 452
10646.76 404
10647.73 421
10648.71 437
10649.68 386
10650.66 381
10651.63 394
10652.61 396
10653.58 420
10654.55 395
10655.53 377
10656.50 428
10657.48 411
10658.45 399
10659.43 414
10660.40 433
10661.38 389
10662.35 431
10663.33 420
10664.30 384
10665.28 396
10666.25 374
10667.23 390
10668.20 425
10669.18 403
10670.15 371
10671.13 358
10672.10 359
10673.08 341
10674.05 349
10675.03 385
10676.01 379
10676.98 367
10677.96 398
10678.93 383
10679.91 418
10680.88 393
10681.86 424
10682.84 407
10683.81 393
10684.79 391
10685.76 358
10686.74 360
10687.72 370
10688.69 429
10689.67 402
10690.64 385
10691.62 399
10692.60 376
10693.57 369
10694.55 354
10695.53 366
10696.50 336
10697.48 377
10698.46 395
10699.43 373
10700.41 374
10701.39 378
10702.36 390
10703.34 425
10704.32 414
10705.29 420
10706.27 410
10707.25 379
10708.22 382
10709.20 389
10710.18 360
10711.15 367
10712.13 379
10713.11 349
10714.09 372
10715.06 403
10716.04 363
10717.02 366
10718.00 355
10718.97 377
10719.95 390
10720.93 375
10721.91 396
10722.88 381
10723.86 422
10724.84 409
10725.82 379
10726.80 432
10727.77 391
10728.75 398
10729.73 408
10730.71 342
10731.69 410
10732.66 413
10733.64 390
10734.62 354
10735.60 389
10736.58 386
10737.55 379
10738.53 394
10739.51 366
10740.49 419
10741.47 426
10742.45 408
10743.43 426
10744.40 418
10745.38 370
10746.36 415
10747.34 407
10748.32 390
10749.30 420
10750.28 393
10751.26 415
10752.24 450
10753.21 411
10754.19 400
10755.17 386
10756.15 347
10757.13 408
10758.11 429
10759.09 444
10760.07 429
10761.05 389
10762.03 389
10763.01 423
10763.99 461
10764.97 426
10765.95 400
10766.93 399
10767.91 409
10768.89 431
10769.87 421
10770.84 435
10771.82 452
10772.80 420
10773.78 418
10774.76 375
10775.74 415
10776.73 433
10777.71 454
10778.69 425
10779.67 424
10780.65 469
10781.63 485
10782.61 479
10783.59 458
10784.57 436
10785.55 436
10786.53 465
10787.51 469
10788.49 471
10789.47 457
10790.45 432
10791.43 467
10792.41 455
10793.39 391
10794.38 418
10795.36 407
10796.34 481
10797.32 423
10798.30 359
10799.28 436
10800.26 433
10801.24 432
10802.22 417
10803.21 378
10804.19 430
10805.17 425
10806.15 442
10807.13 430
10808.11 420
10809.09 445
10810.08 446
10811.06 443
10812.04 435
10813.02 428
10814.00 452
10814.99 397
10815.97 440
10816.95 448
10817.93 444
10818.91 426
10819.90 430
10820.88 442
10821.86 429
10822.84 452
10823.82 473
10824.81 444
10825.79 428
10826.77 457
10827.75 439
10828.74 445
10829.72 408
10830.70 410
10831.68 400
10832.67 440
10833.65 441
10834.63 435
10835.62 381
10836.60 434
10837.58 411
10838.56 449
10839.55 436
10840.53 447
10841.51 485
10842.50 475
10843.48 438
10844.46 441
10845.45 416
10846.43 404
10847.41 497
10848.40 453
10849.38 438
10850.36 421
10851.35 436
10852.33 464
10853.31 490
10854.30 449
10855.28 473
10856.26 492
10857.25 452
10858.23 432
10859.22 462
10860.20 458
10861.18 470
10862.17 474
10863.15 486
10864.14 505
10865.12 496
10866.10 522
10867.09 469
10868.07 488
10869.06 481
10870.04 508
10871.03 498
10872.01 527
10873.00 530
10873.98 549
10874.96 504
10875.95 509
10876.93 592
10877.92 539
10878.90 514
10879.89 512
10880.87 525
10881.86 472
10882.84 509
10883.83 533
10884.81 539
10885.80 541
10886.78 568
10887.77 560
10888.75 580
10889.74 535
10890.72 557
10891.71 561
10892.70 520
10893.68 570
10894.67 593
10895.65 586
10896.64 569
10897.62 575
10898.61 542
10899.59 560
10900.58 541
10901.57 597
10902.55 656
10903.54 655
10904.52 568
10905.51 560
10906.50 644
10907.48 612
10908.47 617
10909.45 628
10910.44 671
10911.43 642
10912.41 632
10913.40 626
10914.39 715
10915.37 691
10916.36 687
10917.35 662
10918.33 680
10919.32 690
10920.30 681
10921.29 699
10922.28 694
10923.27 695
10924.25 673
10925.24 691
10926.23 726
10927.21 742
10928.20 708
10929.19 726
10930.17 683
10931.16 747
10932.15 697
10933.14 725
10934.12 697
10935.11 719
10936.10 777
10937.09 772
10938.07 729
10939.06 733
10940.05 830
10941.04 802
10942.02 833
10943.01 801
10944.00 842
10944.99 809
10945.97 865
10946.96 899
10947.95 919
10948.94 888
10949.93 851
10950.91 885
10951.90 902
10952.89 942
10953.88 985
10954.87 1036
10955.85 1081
10956.84 1130
10957.83 1213
10958.82 1231
10959.81 1344
10960.80 1422
10961.79 1337
10962.77 1291
10963.76 1285
10964.75 1235
10965.74 1155
10966.73 1195
10967.72 1119
10968.71 1030
10969.70 1051
10970.68 1017
10971.67 1017
10972.66 990
10973.65 1007
10974.64 918
10975.63 997
10976.62 927
10977.61 946
10978.60 957
10979.59 942
10980.58 948
10981.57 988
10982.55 1024
10983.54 1032
10984.53 1012
10985.52 1029
10986.51 1047
10987.50 1040
10988.49 1039
10989.48 1039
10990.47 1079
10991.46 1070
10992.45 1105
10993.44 1074
10994.43 1191
10995.42 1294
10996.41 1386
10997.40 1569
10998.39 1702
10999.38 1824
11000.37 1952
11001.36 2009
11002.35 1997
11003.34 2047
11004.33 1856
11005.33 1778
11006.32 1611
11007.31 1536
11008.30 1402
11009.29 1345
11010.28 1224
11011.27 1164
11012.26 1084
11013.25 1018
11014.24 992
11015.23 938
11016.22 971
11017.21 940
11018.21 949
11019.20 944
11020.19 900
11021.18 915
11022.17 947
11023.16 841
11024.15 851
11025.14 853
11026.14 868
11027.13 874
11028.12 879
11029.11 818
11030.10 802
11031.09 817
11032.09 829
11033.08 817
11034.07 792
11035.06 847
11036.05 747
11037.05 796
11038.04 764
11039.03 738
11040.02 840
11041.01 819
11042.01 792
11043.00 792
11043.99 786
11044.98 769
11045.97 727
11046.97 752
11047.96 741
11048.95 763
11049.94 765
11050.94 745
11051.93 743
11052.92 786
11053.91 739
11054.91 756
11055.90 768
11056.89 773
11057.89 769
11058.88 813
11059.87 777
11060.87 777
11061.86 872
11062.85 842
11063.84 884
11064.84 860
11065.83 812
11066.82 797
11067.82 796
11068.81 792
11069.80 791
11070.80 820
11071.79 768
11072.78 744
11073.78 722
11074.77 744
11075.77 736
11076.76 730
11077.75 729
11078.75 724
11079.74 692
11080.73 755
11081.73 680
11082.72 709
11083.72 780
11084.71 719
11085.70 716
11086.70 734
11087.69 728
11088.69 708
11089.68 713
11090.68 688
11091.67 678
11092.66 680
11093.66 681
11094.65 676
11095.65 617
11096.64 659
11097.64 690
11098.63 640
11099.63 641
11100.62 666
11101.62 653
11102.61 693
11103.61 639
11104.60 653
11105.60 645
11106.59 633
11107.59 669
11108.58 639
11109.58 624
11110.57 658
11111.57 651
11112.56 576
11113.56 573
11114.55 592
11115.55 622
11116.55 595
11117.54 588
11118.54 632
11119.53 615
11120.53 652
11121.52 645
11122.52 663
11123.51 625
11124.51 685
11125.51 758
11126.50 678
11127.50 675
11128.49 652
11129.49 648
11130.49 653
11131.48 653
11132.48 645
11133.48 700
11134.47 669
11135.47 608
11136.46 578
11137.46 604
11138.46 646
11139.45 579
11140.45 586
11141.45 568
11142.44 509
11143.44 576
11144.44 591
11145.43 624
11146.43 595
11147.43 534
11148.43 585
11149.42 561
11150.42 603
11151.42 585
11152.41 614
11153.41 602
11154.41 538
11155.40 540
11156.40 536
11157.40 596
11158.40 604
11159.39 555
11160.39 557
11161.39 508
11162.39 550
11163.38 567
11164.38 557
11165.38 557
11166.38 544
11167.38 574
11168.37 596
11169.37 580
11170.37 564
11171.37 532
11172.37 566
11173.36 560
11174.36 563
11175.36 551
11176.36 604
11177.36 588
11178.35 600
11179.35 557
11180.35 580
11181.35 581
11182.35 590
11183.35 582
11184.34 626
11185.34 616
11186.34 627
11187.34 642
11188.34 591
11189.34 604
11190.34 585
11191.34 606
11192.34 648
11193.33 666
11194.33 660
11195.33 590
11196.33 625
11197.33 635
11198.33 652
11199.33 600
11200.33 644
11201.33 577
11202.33 587
11203.33 555
11204.33 574
11205.32 606
11206.32 572
11207.32 600
11208.32 560
11209.32 539
11210.32 551
11211.32 568
11212.32 554
11213.32 579
11214.32 552
11215.32 593
11216.32 590
11217.32 567
11218.32 507
11219.32 542
11220.32 566
11221.32 547
11222.32 534
11223.32 540
11224.32 535
11225.32 555
11226.32 541
11227.33 502
11228.33 553
11229.33 525
11230.33 499
11231.33 503
11232.33 550
11233.33 521
11234.33 488
11235.33 470
11236.33 511
11237.33 540
11238.33 553
11239.33 494
11240.34 495
11241.34 514
11242.34 505
11243.34 468
11244.34 473
11245.34 468
11246.34 527
11247.34 477
11248.35 468
11249.35 472
11250.35 513
11251.35 514
11252.35 479
11253.35 505
11254.35 469
11255.36 499
11256.36 494
11257.36 476
11258.36 465
11259.36 419
11260.37 486
11261.37 458
11262.37 462
11263.37 487
11264.37 477
11265.38 493
11266.38 477
11267.38 541
11268.38 534
11269.39 475
11270.39 529
11271.39 518
11272.39 523
11273.40 500
11274.40 477
11275.40 498
11276.40 543
11277.41 544
11278.41 579
11279.41 548
11280.41 532
11281.42 556
11282.42 590
11283.42 586
11284.43 510
11285.43 561
11286.43 510
11287.44 507
11288.44 542
11289.44 504
11290.45 474
11291.45 485
11292.45 535
11293.46 513
11294.46 502
11295.46 461
11296.47 483
11297.47 496
11298.47 502
11299.48 477
11300.48 490
11301.48 482
11302.49 510
11303.49 491
11304.50 520
11305.50 513
11306.50 530
11307.51 490
11308.51 543
11309.52 563
11310.52 588
11311.52 643
11312.53 644
11313.53 651
11314.54 647
11315.54 666
11316.55 626
11317.55 625
11318.56 585
11319.56 627
11320.56 571
11321.57 534
11322.57 569
11323.58 496
11324.58 463
11325.59 487
11326.59 500
11327.60 486
11328.60 492
11329.61 439
11330.61 462
11331.62 450
11332.62 454
11333.63 418
11334.63 448
11335.64 436
11336.65 451
11337.65 409
11338.66 417
11339.66 457
11340.67 468
11341.67 488
11342.68 461
11343.68 474
11344.69 463
11345.70 439
11346.70 410
11347.71 453
11348.71 480
11349.72 426
11350.72 443
11351.73 410
11352.74 412
11353.74 407
11354.75 441
11355.76 416
11356.76 390
11357.77 438
11358.77 443
11359.78 406
11360.79 447
11361.79 419
11362.80 449
11363.81 452
11364.81 457
11365.82 409
11366.83 441
11367.83 393
11368.84 400
11369.85 417
11370.85 405
11371.86 395
11372.87 408
11373.87 431
11374.88 427
11375.89 423
11376.90 409
11377.90 448
11378.91 378
11379.92 451
11380.92 443
11381.93 419
11382.94 446
11383.95 452
11384.95 413
11385.96 392
11386.97 429
11387.98 444
11388.99 479
11389.99 427
11391.00 455
11392.01 457
11393.02 467
11394.02 383
11395.03 397
11396.04 405
11397.05 399
11398.06 421
11399.06 445
11400.07 452
11401.08 452
11402.09 412
11403.10 426
11404.11 453
11405.11 445
11406.12 415
11407.13 425
11408.14 442
11409.15 405
11410.16 434
11411.17 389
11412.17 417
11413.18 420
11414.19 425
11415.20 404
11416.21 399
11417.22 377
11418.23 405
11419.24 416
11420.25 420
11421.25 434
11422.26 409
11423.27 411
11424.28 399
11425.29 414
11426.30 390
11427.31 444
11428.32 416
11429.33 416
11430.34 462
11431.35 459
11432.36 435
11433.37 416
11434.38 414
11435.39 443
11436.40 457
11437.41 367
11438.42 388
11439.43 373
11440.44 413
11441.45 383
11442.46 443
11443.47 397
11444.48 422
11445.49 408
11446.50 409
11447.51 395
11448.52 390
11449.53 438
11450.54 400
11451.55 389
11452.56 396
11453.57 412
11454.58 408
11455.59 421
11456.60 411
11457.61 404
11458.62 381
11459.63 424
11460.64 389
11461.66 406
11462.67 424
11463.68 409
11464.69 438
11465.70 449
11466.71 423
11467.72 421
11468.73 419
11469.74 384
11470.76 422
11471.77 407
11472.78 412
11473.79 395
11474.80 404
11475.81 377
11476.82 389
11477.84 393
11478.85 440
11479.86 423
11480.87 400
11481.88 406
11482.89 387
11483.91 414
11484.92 370
11485.93 377
11486.94 369
11487.95 419
11488.97 401
11489.98 400
11490.99 370
11492.00 417
11493.02 379
11494.03 409
11495.04 398
11496.05 398
11497.06 422
11498.08 418
11499.09 379
11500.10 378
11501.12 373
11502.13 341
11503.14 383
11504.15 385
11505.17 445
11506.18 348
11507.19 376
11508.20 363
11509.22 385
11510.23 403
11511.24 416
11512.26 405
11513.27 408
11514.28 378
11515.30 385
11516.31 403
11517.32 397
11518.34 416
11519.35 399
11520.36 442
11521.38 400
11522.39 386
11523.40 396
11524.42 372
11525.43 356
11526.45 366
11527.46 387
11528.47 415
11529.49 395
11530.50 360
11531.52 365
11532.53 398
11533.54 415
11534.56 385
11535.57 376
11536.59 378
11537.60 423
11538.61 418
11539.63 411
11540.64 400
11541.66 413
11542.67 444
11543.69 431
11544.70 400
11545.72 372
11546.73 408
11547.74 414
11548.76 444
11549.77 405
11550.79 443
11551.80 409
11552.82 447
11553.83 385
11554.85 453
11555.86 431
11556.88 473
11557.89 432
11558.91 435
11559.92 423
11560.94 431
11561.96 440
11562.97 446
11563.99 457
11565.00 449
11566.02 464
11567.03 416
11568.05 432
11569.06 454
11570.08 426
11571.10 446
11572.11 446
11573.13 455
11574.14 491
11575.16 464
11576.17 493
11577.19 481
11578.21 474
11579.22 489
11580.24 454
11581.25 489
11582.27 480
11583.29 537
11584.30 516
11585.32 526
11586.34 579
11587.35 615
11588.37 567
11589.39 580
11590.40 594
11591.42 589
11592.44 607
11593.45 640
11594.47 617
11595.49 620
11596.50 644
11597.52 646
11598.54 696
11599.55 802
11600.57 894
11601.59 938
11602.60 1018
11603.62 1086
11604.64 1166
11605.66 1106
11606.67 1145
11607.69 1150
11608.71 1090
11609.73 974
11610.74 905
11611.76 832
11612.78 756
11613.80 682
11614.81 627
11615.83 641
11616.85 584
11617.87 593
11618.88 562
11619.90 556
11620.92 511
11621.94 521
11622.96 567
11623.97 555
11624.99 536
11626.01 506
11627.03 482
11628.05 476
11629.07 464
11630.08 469
11631.10 501
11632.12 496
11633.14 495
11634.16 465
11635.18 480
11636.19 454
11637.21 482
11638.23 438
11639.25 464
11640.27 440
11641.29 474
11642.31 445
11643.33 466
11644.34 493
11645.36 466
11646.38 486
11647.40 482
11648.42 476
11649.44 440
11650.46 447
11651.48 411
11652.50 415
11653.52 409
11654.54 399
11655.56 429
11656.58 448
11657.60 433
11658.61 446
11659.63 445
11660.65 449
11661.67 498
11662.69 497
11663.71 472
11664.73 495
11665.75 531
11666.77 501
11667.79 539
11668.81 494
11669.83 532
11670.85 509
11671.87 455
11672.89 483
11673.91 487
11674.93 453
11675.95 467
11676.97 454
11678.00 466
11679.02 471
11680.04 429
11681.06 491
11682.08 438
11683.10 459
11684.12 488
11685.14 529
11686.16 478
11687.18 458
11688.20 408
11689.22 458
11690.24 497
11691.26 452
11692.29 435
11693.31 452
11694.33 420
11695.35 469
11696.37 422
11697.39 403
11698.41 430
11699.43 407
11700.46 449
11701.48 431
11702.50 467
11703.52 442
11704.54 468
11705.56 424
11706.58 419
11707.61 380
11708.63 454
11709.65 440
11710.67 476
11711.69 414
11712.72 402
11713.74 405
11714.76 444
11715.78 441
11716.80 426
11717.83 425
11718.85 410
11719.87 408
11720.89 434
11721.92 402
11722.94 399
11723.96 421
11724.98 422
11726.01 420
11727.03 448
11728.05 429
11729.07 457
11730.10 431
11731.12 388
11732.14 357
11733.16 397
11734.19 377
11735.21 424
11736.23 421
11737.26 399
11738.28 408
11739.30 388
11740.33 425
11741.35 391
11742.37 383
11743.39 399
11744.42 405
11745.44 385
11746.47 395
11747.49 395
11748.51 435
11749.54 443
11750.56 430
11751.58 397
11752.61 408
11753.63 395
11754.65 384
11755.68 420
11756.70 384
11757.73 387
11758.75 387
11759.77 430
11760.80 432
11761.82 416
11762.85 396
11763.87 378
11764.89 424
11765.92 428
11766.94 368
11767.97 392
11768.99 416
11770.02 416
11771.04 390
11772.06 407
11773.09 395
11774.11 427
11775.14 389
11776.16 405
11777.19 435
11778.21 424
11779.24 442
11780.26 419
11781.29 420
11782.31 398
11783.34 436
11784.36 435
11785.39 394
11786.41 397
11787.44 397
11788.46 387
11789.49 389
11790.51 419
11791.54 434
11792.57 409
11793.59 417
11794.62 418
11795.64 372
11796.67 424
11797.69 427
11798.72 447
11799.74 403
11800.77 413
11801.80 454
11802.82 456
11803.85 416
11804.87 440
11805.90 412
11806.93 458
11807.95 448
11808.98 460
11810.00 439
11811.03 398
11812.06 452
11813.08 458
11814.11 454
11815.14 478
11816.16 408
11817.19 429
11818.22 440
11819.24 403
11820.27 415
11821.30 434
11822.32 440
11823.35 419
11824.38 441
11825.40 434
11826.43 418
11827.46 432
11828.48 444
11829.51 454
11830.54 459
11831.56 444
11832.59 432
11833.62 459
11834.65 459
11835.67 475
11836.70 443
11837.73 465
11838.76 505
11839.78 512
11840.81 429
11841.84 431
11842.87 456
11843.89 467
11844.92 463
11845.95 431
11846.98 435
11848.00 449
11849.03 426
11850.06 420
11851.09 494
11852.12 498
11853.14 462
11854.17 476
11855.20 440
11856.23 431
11857.26 459
11858.29 471
11859.31 482
11860.34 520
11861.37 516
11862.40 516
11863.43 487
11864.46 512
11865.48 498
11866.51 526
11867.54 528
11868.57 525
11869.60 511
11870.63 499
11871.66 510
11872.69 488
11873.72 508
11874.74 490
11875.77 511
11876.80 506
11877.83 529
11878.86 529
11879.89 549
11880.92 535
11881.95 525
11882.98 540
11884.01 559
11885.04 599
11886.07 569
11887.10 543
11888.13 579
11889.15 592
11890.18 638
11891.21 625
11892.24 616
11893.27 618
11894.30 625
11895.33 627
11896.36 674
11897.39 663
11898.42 718
11899.45 739
11900.48 735
11901.51 770
11902.54 796
11903.57 808
11904.60 770
11905.64 770
11906.67 772
11907.70 781
11908.73 780
11909.76 733
11910.79 738
11911.82 723
11912.85 687
11913.88 707
11914.91 734
11915.94 732
11916.97 756
11918.00 728
11919.03 750
11920.06 682
11921.10 727
11922.13 729
11923.16 714
11924.19 710
11925.22 759
11926.25 782
11927.28 827
11928.31 927
11929.35 945
11930.38 1055
11931.41 1099
11932.44 1204
11933.47 1168
11934.50 1169
11935.53 1160
11936.57 1123
11937.60 1052
11938.63 956
11939.66 918
11940.69 916
11941.73 859
11942.76 757
11943.79 725
11944.82 727
11945.85 740
11946.89 712
11947.92 666
11948.95 647
11949.98 655
11951.01 655
11952.05 638
11953.08 643
11954.11 602
11955.14 614
11956.18 651
11957.21 599
11958.24 591
11959.27 594
11960.31 612
11961.34 619
11962.37 625
11963.41 649
11964.44 648
11965.47 688
11966.50 654
11967.54 643
11968.57 637
11969.60 637
11970.64 608
11971.67 650
11972.70 638
11973.74 604
11974.77 633
11975.80 557
11976.84 594
11977.87 615
11978.90 634
11979.94 644
11980.97 622
11982.00 548
11983.04 595
11984.07 595
11985.11 640
11986.14 596
11987.17 614
11988.21 626
11989.24 639
11990.28 605
11991.31 664
11992.34 697
11993.38 702
11994.41 681
11995.45 646
11996.48 713
11997.52 719
11998.55 690
11999.58 721
12000.62 689
12001.65 677
12002.69 657
12003.72 637
12004.76 699
12005.79 670
12006.83 685
12007.86 693
12008.90 630
12009.93 679
12010.97 711
12012.00 716
12013.04 652
12014.07 699
12015.11 689
12016.14 734
12017.18 761
12018.21 794
12019.25 771
12020.28 747
12021.32 762
12022.35 787
12023.39 790
12024.42 751
12025.46 721
12026.49 752
12027.53 730
12028.57 682
12029.60 672
12030.64 696
12031.67 768
12032.71 699
12033.74 701
12034.78 654
12035.82 713
12036.85 681
12037.89 722
12038.92 678
12039.96 708
12041.00 691
12042.03 687
12043.07 693
12044.11 733
12045.14 719
12046.18 717
12047.22 684
12048.25 710
12049.29 738
12050.33 664
12051.36 702
12052.40 656
12053.44 712
12054.47 681
12055.51 728
12056.55 700
12057.58 713
12058.62 707
12059.66 712
12060.69 755
12061.73 795
12062.77 807
12063.80 763
12064.84 770
12065.88 775
12066.92 770
12067.95 780
12068.99 802
12070.03 723
12071.07 731
12072.10 709
12073.14 758
12074.18 752
12075.22 757
12076.25 779
12077.29 783
12078.33 721
12079.37 721
12080.41 792
12081.44 726
12082.48 759
12083.52 756
12084.56 786
12085.60 841
12086.63 822
12087.67 852
12088.71 834
12089.75 831
12090.79 839
12091.83 816
12092.86 821
12093.90 832
12094.94 861
12095.98 866
12097.02 903
12098.06 913
12099.10 1011
12100.13 1116
12101.17 1074
12102.21 1146
12103.25 1179
12104.29 1270
12105.33 1208
12106.37 1278
12107.41 1257
12108.45 1145
12109.49 1188
12110.52 1062
12111.56 1021
12112.60 906
12113.64 898
12114.68 857
12115.72 820
12116.76 782
12117.80 760
12118.84 719
12119.88 725
12120.92 727
12121.96 683
12123.00 655
12124.04 706
12125.08 708
12126.12 696
12127.16 662
12128.20 657
12129.24 693
12130.28 656
12131.32 641
12132.36 604
12133.40 584
12134.44 637
12135.48 647
12136.52 574
12137.56 604
12138.60 646
12139.64 613
12140.68 608
12141.72 591
12142.76 634
12143.80 641
12144.84 664
12145.88 603
12146.93 575
12147.97 568
12149.01 568
12150.05 575
12151.09 563
12152.13 572
12153.17 600
12154.21 617
12155.25 619
12156.29 569
12157.34 538
12158.38 563
12159.42 614
12160.46 565
12161.50 560
12162.54 580
12163.58 598
12164.62 576
12165.67 641
12166.71 649
12167.75 601
12168.79 654
12169.83 628
12170.87 615
12171.92 591
12172.96 563
12174.00 595
12175.04 587
12176.08 578
12177.13 547
12178.17 559
12179.21 551
12180.25 586
12181.30 545
12182.34 491
12183.38 541
12184.42 528
12185.46 540
12186.51 525
12187.55 524
12188.59 590
12189.63 514
12190.68 527
12191.72 584
12192.76 574
12193.81 557
12194.85 513
12195.89 517
12196.93 519
12197.98 535
12199.02 571
12200.06 521
12201.11 516
12202.15 532
12203.19 533
12204.24 552
12205.28 515
12206.32 527
12207.37 551
12208.41 535
12209.45 505
12210.50 473
12211.54 486
12212.58 450
12213.63 489
12214.67 538
12215.71 488
12216.76 504
12217.80 528
12218.85 497
12219.89 510
12220.93 496
12221.98 501
12223.02 538
12224.07 516
12225.11 517
12226.15 523
12227.20 483
12228.24 491
12229.29 515
12230.33 510
12231.38 521
12232.42 471
12233.46 505
12234.51 486
12235.55 502
12236.60 517
12237.64 500
12238.69 498
12239.73 473
12240.78 482
12241.82 478
12242.87 499
12243.91 526
12244.96 524
12246.00 501
12247.05 509
12248.09 471
12249.14 485
12250.18 523
12251.23 518
12252.27 478
12253.32 469
12254.36 476
12255.41 467
12256.45 458
12257.50 445
12258.55 486
12259.59 454
12260.64 461
12261.68 456
12262.73 423
12263.77 434
12264.82 436
12265.87 419
12266.91 433
12267.96 428
12269.00 478
12270.05 457
12271.10 449
12272.14 427
12273.19 420
12274.23 443
12275.28 441
12276.33 430
12277.37 434
12278.42 447
12279.47 457
12280.51 462
12281.56 422
12282.61 447
12283.65 479
12284.70 441
12285.75 410
12286.79 436
12287.84 427
12288.89 439
12289.93 409
12290.98 411
12292.03 397
12293.07 422
12294.12 417
12295.17 420
12296.22 413
12297.26 410
12298.31 397
12299.36 417
12300.40 416
12301.45 416
12302.50 396
12303.55 415
12304.59 409
12305.64 442
12306.69 410
12307.74 393
12308.78 438
12309.83 476
12310.88 404
12311.93 445
12312.98 430
12314.02 440
12315.07 392
12316.12 377
12317.17 423
12318.22 387
12319.26 382
12320.31 406
12321.36 414
12322.41 386
12323.46 367
12324.51 382
12325.55 411
12326.60 397
12327.65 414
12328.70 412
12329.75 395
12330.80 439
12331.85 406
12332.89 362
12333.94 333
12334.99 337
12336.04 346
12337.09 361
12338.14 395
12339.19 396
12340.24 371
12341.29 360
12342.33 388
12343.38 346
12344.43 392
12345.48 402
12346.53 415
12347.58 409
12348.63 400
12349.68 375
12350.73 372
12351.78 370
12352.83 353
12353.88 372
12354.93 385
12355.98 419
12357.03 373
12358.08 384
12359.13 378
12360.18 399
12361.23 393
12362.28 379
12363.33 382
12364.38 356
12365.43 380
12366.48 429
12367.53 397
12368.58 396
12369.63 397
12370.68 414
12371.73 403
12372.78 384
12373.83 369
12374.88 381
12375.93 384
12376.98 415
12378.03 381
12379.08 400
12380.13 385
12381.18 373
12382.23 361
12383.29 379
12384.34 390
12385.39 394
12386.44 371
12387.49 373
12388.54 351
12389.59 394
12390.64 402
12391.69 387
12392.75 398
12393.80 392
12394.85 371
12395.90 362
12396.95 360
12398.00 365
12399.05 344
12400.11 362
12401.16 372
12402.21 406
12403.26 377
12404.31 388
12405.36 364
12406.42 392
12407.47 412
12408.52 424
12409.57 434
12410.62 386
12411.68 411
12412.73 394
12413.78 406
12414.83 432
12415.88 451
12416.94 444
12417.99 415
12419.04 417
12420.09 397
12421.15 431
12422.20 401
12423.25 395
12424.30 345
12425.36 390
12426.41 425
12427.46 404
12428.52 343
12429.57 403
12430.62 413
12431.67 395
12432.73 398
12433.78 378
12434.83 384
12435.89 417
12436.94 411
12437.99 458
12439.05 454
12440.10 470
12441.15 433
12442.21 430
12443.26 418
12444.31 422
12445.37 472
12446.42 405
12447.47 409
12448.53 401
12449.58 404
12450.63 450
12451.69 483
12452.74 450
12453.80 432
12454.85 442
12455.90 460
12456.96 477
12458.01 449
12459.07 444
12460.12 446
12461.17 470
12462.23 430
12463.28 468
12464.34 485
12465.39 487
12466.45 486
12467.50 520
12468.56 502
12469.61 570
12470.66 552
12471.72 598
12472.77 624
12473.83 654
12474.88 726
12475.94 796
12476.99 798
12478.05 850
12479.10 852
12480.16 888
12481.21 859
12482.27 822
12483.32 793
12484.38 754
12485.43 764
12486.49 676
12487.54 646
12488.60 609
12489.65 566
12490.71 573
12491.77 526
12492.82 515
12493.88 457
12494.93 490
12495.99 458
12497.04 454
12498.10 426
12499.15 468
12500.21 461
12501.27 448
12502.32 439
12503.38 453
12504.43 459
12505.49 465
12506.55 443
12507.60 444
12508.66 462
12509.72 443
12510.77 443
12511.83 445
12512.88 403
12513.94 452
12515.00 455
12516.05 463
12517.11 442
12518.17 425
12519.22 476
12520.28 449
12521.34 468
12522.39 411
12523.45 398
12524.51 431
12525.56 400
12526.62 431
12527.68 378
12528.74 395
12529.79 422
12530.85 430
12531.91 427
12532.96 454
12534.02 456
12535.08 466
12536.14 475
12537.19 462
12538.25 485
12539.31 485
12540.37 485
12541.42 496
12542.48 507
12543.54 450
12544.60 480
12545.65 471
12546.71 461
12547.77 463
12548.83 483
12549.89 449
12550.94 492
12552.00 519
12553.06 513
12554.12 511
12555.18 524
12556.23 545
12557.29 569
12558.35 550
12559.41 530
12560.47 513
12561.53 477
12562.58 555
12563.64 534
12564.70 524
12565.76 465
12566.82 500
12567.88 486
12568.94 452
12570.00 451
12571.05 422
12572.11 482
12573.17 472
12574.23 436
12575.29 446
12576.35 449
12577.41 434
12578.47 457
12579.53 469
12580.59 443
12581.64 424
12582.70 409
12583.76 398
12584.82 434
12585.88 430
12586.94 422
12588.00 413
12589.06 429
12590.12 427
12591.18 407
12592.24 431
12593.30 417
12594.36 419
12595.42 402
12596.48 438
12597.54 382
12598.60 424
12599.66 422
12600.72 436
12601.78 410
12602.84 430
12603.90 445
12604.96 411
12606.02 398
12607.08 407
12608.14 418
12609.20 400
12610.26 420
12611.32 432
12612.38 478
12613.44 473
12614.50 475
12615.57 482
12616.63 502
12617.69 486
12618.75 528
12619.81 470
12620.87 486
12621.93 493
12622.99 510
12624.05 492
12625.11 439
12626.18 470
12627.24 436
12628.30 427
12629.36 446
12630.42 483
12631.48 428
12632.54 398
12633.60 380
12634.67 416
12635.73 420
12636.79 406
12637.85 399
12638.91 394
12639.97 376
12641.04 413
12642.10 362
12643.16 387
12644.22 363
12645.28 375
12646.35 436
12647.41 438
12648.47 421
12649.53 411
12650.59 385
12651.66 356
12652.72 412
12653.78 369
12654.84 414
12655.91 417
12656.97 373
12658.03 378
12659.09 398
12660.16 415
12661.22 403
12662.28 392
12663.34 406
12664.41 424
12665.47 409
12666.53 386
12667.60 381
12668.66 389
12669.72 393
12670.78 386
12671.85 386
12672.91 376
12673.97 398
12675.04 396
12676.10 404
12677.16 375
12678.23 402
12679.29 375
12680.35 435
12681.42 418
12682.48 394
12683.54 391
12684.61 408
12685.67 426
12686.74 421
12687.80 424
12688.86 398
12689.93 394
12690.99 414
12692.05 395
12693.12 401
12694.18 395
12695.25 416
12696.31 476
12697.37 446
12698.44 453
12699.50 462
12700.57 505
12701.63 454
12702.70 477
12703.76 509
12704.83 514
12705.89 501
12706.95 493
12708.02 523
12709.08 499
12710.15 501
12711.21 470
12712.28 456
12713.34 452
12714.41 475
12715.47 419
12716.54 442
12717.60 386
12718.67 461
12719.73 462
12720.80 428
12721.86 422
12722.93 474
12723.99 453
12725.06 457
12726.12 453
12727.19 439
12728.26 487
12729.32 456
12730.39 485
12731.45 423
12732.52 470
12733.58 443
12734.65 467
12735.71 445
12736.78 439
12737.85 452
12738.91 460
12739.98 435
12741.04 455
12742.11 437
12743.18 508
12744.24 455
12745.31 410
12746.37 444
12747.44 427
12748.51 420
12749.57 453
12750.64 370
12751.71 428
12752.77 433
12753.84 375
12754.91 360
12755.97 393
12757.04 413
12758.11 413
12759.17 430
12760.24 398
12761.31 375
12762.37 413
12763.44 379
12764.51 375
12765.57 368
12766.64 385
12767.71 380
12768.78 370
12769.84 351
12770.91 379
12771.98 382
12773.04 377
12774.11 377
12775.18 431
12776.25 397
12777.31 385
12778.38 378
12779.45 386
12780.52 374
12781.58 361
12782.65 362
12783.72 379
12784.79 383
12785.86 392
12786.92 380
12787.99 409
12789.06 344
12790.13 372
12791.20 402
12792.26 402
12793.33 390
12794.40 354
12795.47 390
12796.54 382
12797.61 364
12798.67 397
12799.74 383
12800.81 383
12801.88 389
12802.95 400
12804.02 393
12805.09 390
12806.15 376
12807.22 417
12808.29 376
12809.36 389
12810.43 393
12811.50 405
12812.57 396
12813.64 402
12814.71 418
12815.77 433
12816.84 430
12817.91 418
12818.98 443
12820.05 438
12821.12 422
12822.19 406
12823.26 451
12824.33 403
12825.40 415
12826.47 418
12827.54 378
12828.61 414
12829.68 389
12830.75 386
12831.82 385
12832.89 356
12833.96 374
12835.03 372
12836.10 377
12837.17 360
12838.24 340
12839.31 397
12840.38 368
12841.45 364
12842.52 343
12843.59 336
12844.66 324
12845.73 357
12846.80 374
12847.87 318
12848.94 334
12850.01 333
12851.08 338
12852.15 348
12853.22 341
12854.29 343
12855.36 346
12856.43 316
12857.51 320
12858.58 375
12859.65 349
12860.72 334
12861.79 330
12862.86 326
12863.93 350
12865.00 329
12866.07 314
12867.15 333
12868.22 312
12869.29 327
12870.36 304
12871.43 343
12872.50 346
12873.57 344
12874.65 340
12875.72 350
12876.79 319
12877.86 316
12878.93 349
12880.00 326
12881.08 319
12882.15 304
12883.22 338
12884.29 304
12885.36 317
12886.44 313
12887.51 331
12888.58 330
12889.65 324
12890.72 349
12891.80 314
12892.87 315
12893.94 295
12895.01 299
12896.09 269
12897.16 294
12898.23 321
12899.30 310
12900.38 290
12901.45 314
12902.52 302
12903.60 345
12904.67 319
12905.74 305
12906.81 284
12907.89 275
12908.96 321
12910.03 324
12911.11 317
12912.18 274
12913.25 318
12914.33 358
12915.40 332
12916.47 295
12917.55 282
12918.62 299
12919.69 307
12920.77 310
12921.84 318
12922.91 282
12923.99 306
12925.06 309
12926.13 293
12927.21 283
12928.28 284
12929.36 304
12930.43 318
12931.50 316
12932.58 266
12933.65 297
12934.73 297
12935.80 305
12936.87 306
12937.95 281
12939.02 289
12940.10 299
12941.17 278
12942.25 263
12943.32 326
12944.39 279
12945.47 328
12946.54 269
12947.62 308
12948.69 286
12949.77 317
12950.84 317
12951.92 304
12952.99 280
12954.07 295
12955.14 277
12956.22 272
12957.29 298
12958.37 324
12959.44 315
12960.52 289
12961.59 293
12962.67 305
12963.74 293
12964.82 283
12965.89 301
12966.97 322
12968.04 301
12969.12 288
12970.20 303
12971.27 282
12972.35 319
12973.42 279
12974.50 298
12975.57 300
12976.65 309
12977.73 302
12978.80 320
12979.88 322
12980.95 292
12982.03 326
12983.11 291
12984.18 311
12985.26 307
12986.33 295
12987.41 278
12988.49 268
12989.56 298
12990.64 312
12991.72 306
12992.79 285
12993.87 310
12994.95 312
12996.02 293
12997.10 274
12998.18 273
12999.25 307
13000.33 317
13001.41 323
13002.48 314
13003.56 283
13004.64 311
13005.71 310
13006.79 295
13007.87 304
13008.95 328
13010.02 284
13011.10 319
13012.18 291
13013.26 251
13014.33 288
13015.41 269
13016.49 324
13017.57 292
13018.64 279
13019.72 316
13020.80 309
13021.88 310
13022.95 281
13024.03 299
13025.11 281
13026.19 290
13027.26 348
13028.34 297
13029.42 275
13030.50 270
13031.58 302
13032.66 302
13033.73 293
13034.81 297
13035.89 295
13036.97 282
13038.05 297
13039.13 281
13040.20 273
13041.28 317
13042.36 321
13043.44 347
13044.52 298
13045.60 285
13046.68 309
13047.75 310
13048.83 310
13049.91 325
13050.99 295
13052.07 296
13053.15 328
13054.23 339
13055.31 308
13056.39 329
13057.47 331
13058.54 339
13059.62 324
13060.70 281
13061.78 298
13062.86 300
13063.94 324
13065.02 330
13066.10 281
13067.18 346
13068.26 350
13069.34 320
13070.42 286
13071.50 262
13072.58 301
13073.66 287
13074.74 296
13075.82 279
13076.90 284
13077.98 319
13079.06 338
13080.14 286
13081.22 299
13082.30 270
13083.38 337
13084.46 305
13085.54 306
13086.62 298
13087.70 305
13088.78 323
13089.86 294
13090.94 273
13092.02 292
13093.10 315
13094.18 323
13095.27 335
13096.35 268
13097.43 286
13098.51 327
13099.59 314
13100.67 306
13101.75 322
13102.83 294
13103.91 304
13104.99 292
13106.08 258
13107.16 261
13108.24 267
13109.32 303
13110.40 297
13111.48 280
13112.56 301
13113.64 296
13114.73 318
13115.81 333
13116.89 279
13117.97 302
13119.05 328
13120.14 321
13121.22 300
13122.30 325
13123.38 284
13124.46 298
13125.54 323
13126.63 303
13127.71 281
13128.79 309
13129.87 323
13130.96 297
13132.04 304
13133.12 308
13134.20 305
13135.28 313
13136.37 281
13137.45 277
13138.53 302
13139.61 328
13140.70 331
13141.78 273
13142.86 274
13143.95 281
13145.03 347
13146.11 339
13147.19 301
13148.28 300
13149.36 311
13150.44 325
13151.53 327
13152.61 297
13153.69 316
13154.78 335
13155.86 331
13156.94 322
13158.03 304
13159.11 318
13160.19 319
13161.28 331
13162.36 325
13163.44 340
13164.53 313
13165.61 330
13166.69 314
13167.78 299
13168.86 306
13169.95 337
13171.03 409
13172.11 330
13173.20 339
13174.28 331
13175.37 331
13176.45 326
13177.53 323
13178.62 374
13179.70 334
13180.79 331
13181.87 296
13182.96 320
13184.04 289
13185.12 325
13186.21 325
13187.29 344
13188.38 324
13189.46 327
13190.55 333
13191.63 334
13192.72 316
13193.80 321
13194.89 396
13195.97 363
13197.06 341
13198.14 335
13199.23 328
13200.31 321
13201.40 319
13202.48 324
13203.57 336
13204.65 335
13205.74 346
13206.82 337
13207.91 341
13208.99 339
13210.08 340
13211.16 342
13212.25 332
13213.34 332
13214.42 328
13215.51 343
13216.59 319
13217.68 332
13218.76 357
13219.85 317
13220.94 331
13222.02 346
13223.11 319
13224.19 329
13225.28 344
13226.37 360
13227.45 370
13228.54 347
13229.63 377
13230.71 360
13231.80 344
13232.89 347
13233.97 370
13235.06 348
13236.14 371
13237.23 360
13238.32 361
13239.40 358
13240.49 359
13241.58 405
13242.67 381
13243.75 367
13244.84 366
13245.93 363
13247.01 379
13248.10 378
13249.19 365
13250.27 385
13251.36 383
13252.45 348
13253.54 382
13254.62 392
13255.71 375
13256.80 393
13257.89 389
13258.97 368
13260.06 393
13261.15 405
13262.24 435
13263.32 420
13264.41 399
13265.50 400
13266.59 430
13267.67 415
13268.76 418
13269.85 410
13270.94 399
13272.03 430
13273.11 445
13274.20 452
13275.29 416
13276.38 394
13277.47 414
13278.56 454
13279.64 441
13280.73 443
13281.82 454
13282.91 471
13284.00 438
13285.09 485
13286.18 446
13287.26 506
13288.35 483
13289.44 488
13290.53 447
13291.62 481
13292.71 500
13293.80 492
13294.89 492
13295.98 472
13297.06 481
13298.15 474
13299.24 498
13300.33 471
13301.42 520
13302.51 507
13303.60 482
13304.69 497
13305.78 519
13306.87 545
13307.96 555
13309.05 562
13310.14 542
13311.23 551
13312.32 538
13313.41 595
13314.50 618
13315.59 583
13316.68 547
13317.77 559
13318.86 555
13319.95 540
13321.04 533
13322.13 587
13323.22 577
13324.31 571
13325.40 533
13326.49 511
13327.58 519
13328.67 527
13329.76 573
13330.85 512
13331.94 511
13333.03 531
13334.12 561
13335.21 544
13336.30 564
13337.39 586
13338.48 585
13339.57 561
13340.66 568
13341.75 602
13342.85 551
13343.94 591
13345.03 633
13346.12 606
13347.21 611
13348.30 609
13349.39 609
13350.48 569
13351.58 565
13352.67 581
13353.76 581
13354.85 664
13355.94 659
13357.03 666
13358.12 614
13359.22 597
13360.31 647
13361.40 671
13362.49 696
13363.58 721
13364.67 736
13365.77 757
13366.86 763
13367.95 793
13369.04 789
13370.13 787
13371.23 830
13372.32 800
13373.41 746
13374.50 770
13375.60 744
13376.69 723
13377.78 707
13378.87 692
13379.97 651
13381.06 634
13382.15 640
13383.24 675
13384.34 550
13385.43 604
13386.52 615
13387.61 598
13388.71 540
13389.80 546
13390.89 574
13391.99 552
13393.08 576
13394.17 545
13395.26 557
13396.36 521
13397.45 546
13398.54 523
13399.64 539
13400.73 521
13401.82 520
13402.92 504
13404.01 525
13405.10 525
13406.20 571
13407.29 548
13408.39 530
13409.48 529
13410.57 552
13411.67 520
13412.76 562
13413.85 599
13414.95 517
13416.04 549
13417.14 576
13418.23 535
13419.32 490
13420.42 530
13421.51 552
13422.61 561
13423.70 541
13424.80 542
13425.89 589
13426.98 606
13428.08 579
13429.17 573
13430.27 601
13431.36 630
13432.46 604
13433.55 547
13434.65 637
13435.74 588
13436.84 556
13437.93 569
13439.03 563
13440.12 559
13441.22 543
13442.31 565
13443.41 558
13444.50 587
13445.60 644
13446.69 583
13447.79 543
13448.88 587
13449.98 589
13451.07 543
13452.17 562
13453.26 549
13454.36 566
13455.45 578
13456.55 616
13457.65 618
13458.74 570
13459.84 588
13460.93 627
13462.03 584
13463.12 598
13464.22 634
13465.32 607
13466.41 630
13467.51 573
13468.60 609
13469.70 607
13470.80 623
13471.89 619
13472.99 627
13474.09 603
13475.18 672
13476.28 643
13477.37 602
13478.47 590
13479.57 599
13480.66 606
13481.76 651
13482.86 616
13483.95 632
13485.05 681
13486.15 679
13487.25 605
13488.34 631
13489.44 645
13490.54 689
13491.63 731
13492.73 697
13493.83 695
13494.92 755
13496.02 766
13497.12 748
13498.22 710
13499.31 733
13500.41 777
13501.51 802
13502.61 787
13503.70 836
13504.80 853
13505.90 841
13507.00 835
13508.09 816
13509.19 823
13510.29 746
13511.39 743
13512.49 708
13513.58 718
13514.68 680
13515.78 665
13516.88 671
13517.98 648
13519.07 654
13520.17 594
13521.27 614
13522.37 558
13523.47 529
13524.57 595
13525.66 565
13526.76 572
13527.86 550
13528.96 556
13530.06 557
13531.16 553
13532.26 541
13533.35 555
13534.45 523
13535.55 526
13536.65 538
13537.75 518
13538.85 560
13539.95 574
13541.05 569
13542.15 518
13543.24 503
13544.34 506
13545.44 536
13546.54 514
13547.64 542
13548.74 568
13549.84 528
13550.94 531
13552.04 522
13553.14 490
13554.24 545
13555.34 513
13556.44 497
13557.54 546
13558.64 501
13559.74 524
13560.84 513
13561.94 540
13563.04 523
13564.14 527
13565.24 538
13566.34 539
13567.44 531
13568.54 531
13569.64 560
13570.74 522
13571.84 552
13572.94 546
13574.04 517
13575.14 518
13576.24 535
13577.34 519
13578.44 486
13579.54 464
13580.64 479
13581.74 479
13582.84 513
13583.94 470
13585.05 507
13586.15 483
13587.25 500
13588.35 461
13589.45 500
13590.55 508
13591.65 493
13592.75 485
13593.85 532
13594.95 518
13596.06 522
13597.16 487
13598.26 477
13599.36 485
13600.46 541
13601.56 544
13602.66 537
13603.77 518
13604.87 509
13605.97 539
13607.07 502
13608.17 458
13609.28 551
13610.38 534
13611.48 505
13612.58 503
13613.68 483
13614.79 493
13615.89 472
13616.99 522
13618.09 557
13619.19 542
13620.30 503
13621.40 502
13622.50 520
13623.60 499
13624.71 482
13625.81 489
13626.91 507
13628.01 508
13629.12 440
13630.22 495
13631.32 500
13632.42 507
13633.53 495
13634.63 539
13635.73 527
13636.84 507
13637.94 502
13639.04 499
13640.14 488
13641.25 506
13642.35 506
13643.45 491
13644.56 489
13645.66 510
13646.76 489
13647.87 530
13648.97 525
13650.07 513
13651.18 499
13652.28 490
13653.39 475
13654.49 464
13655.59 438
13656.70 451
13657.80 478
13658.90 495
13660.01 529
13661.11 465
13662.22 487
13663.32 486
13664.42 487
13665.53 472
13666.63 450
13667.74 486
13668.84 488
13669.94 505
13671.05 508
13672.15 455
13673.26 501
13674.36 480
13675.47 475
13676.57 482
13677.68 488
13678.78 474
13679.89 478
13680.99 440
13682.10 464
13683.20 490
13684.30 486
13685.41 519
13686.51 506
13687.62 479
13688.72 502
13689.83 496
13690.93 499
13692.04 511
13693.15 498
13694.25 510
13695.36 510
13696.46 519
13697.57 526
13698.67 498
13699.78 478
13700.88 529
13701.99 544
13703.09 498
13704.20 477
13705.31 525
13706.41 536
13707.52 551
13708.62 541
13709.73 527
13710.84 564
13711.94 564
13713.05 516
13714.15 532
13715.26 543
13716.37 543
13717.47 517
13718.58 521
13719.68 598
13720.79 595
13721.90 624
13723.00 605
13724.11 585
13725.22 608
13726.32 602
13727.43 594
13728.54 631
13729.64 636
13730.75 614
13731.86 624
13732.96 663
13734.07 627
13735.18 586
13736.28 673
13737.39 666
13738.50 687
13739.61 655
13740.71 633
13741.82 621
13742.93 629
13744.03 634
13745.14 632
13746.25 681
13747.36 657
13748.46 707
13749.57 731
13750.68 711
13751.79 687
13752.89 690
13754.00 721
13755.11 734
13756.22 729
13757.33 754
13758.43 782
13759.54 800
13760.65 818
13761.76 827
13762.87 843
13763.97 860
13765.08 910
13766.19 1004
13767.30 1035
13768.41 1027
13769.51 1073
13770.62 1153
13771.73 1186
13772.84 1222
13773.95 1235
13775.06 1233
13776.17 1284
13777.27 1217
13778.38 1191
13779.49 1167
13780.60 1147
13781.71 1118
13782.82 1053
13783.93 998
13785.04 963
13786.14 927
13787.25 867
13788.36 876
13789.47 814
13790.58 750
13791.69 766
13792.80 790
13793.91 751
13795.02 724
13796.13 708
13797.24 752
13798.35 711
13799.46 707
13800.57 650
13801.68 697
13802.78 610
13803.89 611
13805.00 621
13806.11 669
13807.22 623
13808.33 611
13809.44 635
13810.55 649
13811.66 601
13812.77 613
13813.88 660
13814.99 608
13816.10 600
13817.21 583
13818.32 598
13819.44 606
13820.55 591
13821.66 573
13822.77 594
13823.88 637
13824.99 603
13826.10 605
13827.21 595
13828.32 602
13829.43 638
13830.54 633
13831.65 626
13832.76 595
13833.87 618
13834.98 668
13836.10 661
13837.21 648
13838.32 591
13839.43 615
13840.54 642
13841.65 614
13842.76 609
13843.87 584
13844.99 618
13846.10 617
13847.21 604
13848.32 599
13849.43 644
13850.54 617
13851.65 614
13852.77 559
13853.88 537
13854.99 595
13856.10 614
13857.21 571
13858.33 540
13859.44 561
13860.55 613
13861.66 611
13862.77 582
13863.89 551
13865.00 586
13866.11 624
13867.22 592
13868.33 600
13869.45 573
13870.56 611
13871.67 581
13872.78 605
13873.90 578
13875.01 580
13876.12 593
13877.23 584
13878.35 567
13879.46 584
13880.57 582
13881.69 599
13882.80 565
13883.91 548
13885.02 564
13886.14 591
13887.25 644
13888.36 658
13889.48 591
13890.59 637
13891.70 628
13892.82 682
13893.93 680
13895.04 666
13896.16 677
13897.27 618
13898.38 625
13899.50 682
13900.61 661
13901.72 660
13902.84 653
13903.95 643
13905.07 613
13906.18 593
13907.29 560
13908.41 561
13909.52 575
13910.63 577
13911.75 516
13912.86 545
13913.98 557
13915.09 539
13916.21 563
13917.32 536
13918.43 539
13919.55 529
13920.66 544
13921.78 545
13922.89 493
13924.01 533
13925.12 541
13926.24 530
13927.35 533
13928.46 529
13929.58 531
13930.69 519
13931.81 503
13932.92 489
13934.04 505
13935.15 513
13936.27 548
13937.38 510
13938.50 487
13939.61 507
13940.73 526
13941.85 502
13942.96 457
13944.08 506
13945.19 527
13946.31 538
13947.42 529
13948.54 482
13949.65 466
13950.77 488
13951.88 488
13953.00 500
13954.12 472
13955.23 483
13956.35 519
13957.46 518
13958.58 526
13959.70 493
13960.81 497
13961.93 510
13963.04 517
13964.16 499
13965.28 464
13966.39 490
13967.51 474
13968.62 467
13969.74 465
13970.86 437
13971.97 443
13973.09 461
13974.21 467
13975.32 452
13976.44 470
13977.56 482
13978.67 469
13979.79 434
13980.91 421
13982.02 430
13983.14 415
13984.26 431
13985.37 412
13986.49 427
13987.61 432
13988.73 472
13989.84 462
13990.96 415
13992.08 443
13993.20 483
13994.31 474
13995.43 444
13996.55 478
13997.66 456
13998.78 448
13999.90 466
14001.02 484
14002.14 439
14003.25 488
14004.37 484
14005.49 487
14006.61 437
14007.72 438
14008.84 458
14009.96 463
14011.08 471
14012.20 461
14013.31 433
14014.43 472
14015.55 479
14016.67 444
14017.79 423
14018.91 414
14020.02 475
14021.14 449
14022.26 431
14023.38 443
14024.50 442
14025.62 432
14026.74 460
14027.85 443
14028.97 437
14030.09 437
14031.21 456
14032.33 451
14033.45 436
14034.57 435
14035.69 447
14036.81 436
14037.92 407
14039.04 416
14040.16 435
14041.28 440
14042.40 456
14043.52 439
14044.64 434
14045.76 474
14046.88 441
14048.00 439
14049.12 439
14050.24 423
14051.36 431
14052.48 452
14053.60 487
14054.72 455
14055.84 444
14056.96 447
14058.08 448
14059.20 465
14060.32 492
14061.44 499
14062.56 474
14063.68 475
14064.80 476
14065.92 477
14067.04 491
14068.16 492
14069.28 492
14070.40 487
14071.52 493
14072.64 517
14073.76 477
14074.88 508
14076.00 525
14077.12 514
14078.24 533
14079.36 534
14080.48 539
14081.60 531
14082.73 560
14083.85 541
14084.97 567
14086.09 596
14087.21 569
14088.33 550
14089.45 556
14090.57 581
14091.69 584
14092.82 629
14093.94 608
14095.06 621
14096.18 643
14097.30 656
14098.42 675
14099.54 653
14100.67 654
14101.79 649
14102.91 678
14104.03 683
14105.15 661
14106.27 621
14107.40 608
14108.52 565
14109.64 580
14110.76 566
14111.88 555
14113.01 518
14114.13 486
14115.25 521
14116.37 480
14117.50 485
14118.62 482
14119.74 488
14120.86 517
14121.98 488
14123.11 487
14124.23 477
14125.35 456
14126.48 437
14127.60 444
14128.72 455
14129.84 502
14130.97 464
14132.09 482
14133.21 460
14134.34 487
14135.46 448
14136.58 462
14137.70 460
14138.83 452
14139.95 457
14141.07 429
14142.20 464
14143.32 466
14144.44 443
14145.57 439
14146.69 472
14147.81 440
14148.94 482
14150.06 476
14151.18 468
14152.31 442
14153.43 484
14154.56 466
14155.68 443
14156.80 430
14157.93 457
14159.05 448
14160.18 447
14161.30 458
14162.42 454
14163.55 442
14164.67 414
14165.80 443
14166.92 467
14168.04 445
14169.17 449
14170.29 418
14171.42 452
14172.54 431
14173.67 422
14174.79 427
14175.92 471
14177.04 427
14178.17 412
14179.29 424
14180.41 386
14181.54 380
14182.66 412
14183.79 413
14184.91 404
14186.04 382
14187.16 401
14188.29 414
14189.41 402
14190.54 407
14191.67 429
14192.79 388
14193.92 414
14195.04 416
14196.17 418
14197.29 402
14198.42 400
14199.54 417
14200.67 407
14201.79 396
14202.92 379
14204.05 413
14205.17 391
14206.30 389
14207.42 379
14208.55 380
14209.67 401
14210.80 397
14211.93 401
14213.05 379
14214.18 392
14215.31 397
14216.43 372
14217.56 393
14218.68 443
14219.81 383
14220.94 403
14222.06 391
14223.19 411
14224.32 384
14225.44 369
14226.57 377
14227.70 384
14228.82 373
14229.95 375
14231.08 392
14232.20 396
14233.33 380
14234.46 386
14235.58 407
14236.71 396
14237.84 366
14238.97 364
14240.09 371
14241.22 382
14242.35 407
14243.47 365
14244.60 371
14245.73 365
14246.86 373
14247.98 347
14249.11 347
14250.24 343
14251.37 339
14252.49 306
14253.62 340
14254.75 327
14255.88 332
14257.01 353
14258.13 326
14259.26 360
14260.39 372
14261.52 344
14262.65 335
14263.77 355
14264.90 369
14266.03 365
14267.16 387
14268.29 325
14269.41 358
14270.54 318
14271.67 337
14272.80 329
14273.93 333
14275.06 351
14276.19 370
14277.31 349
14278.44 365
14279.57 339
14280.70 348
14281.83 318
14282.96 328
14284.09 314
14285.22 317
14286.34 339
14287.47 344
14288.60 358
14289.73 353
14290.86 353
14291.99 333
14293.12 322
14294.25 346
14295.38 353
14296.51 305
14297.64 339
14298.77 323
14299.90 333
14301.03 307
14302.16 355
14303.28 306
14304.41 309
14305.54 315
14306.67 322
14307.80 326
14308.93 313
14310.06 335
14311.19 313
14312.32 294
14313.45 309
14314.58 315
14315.71 280
14316.84 317
14317.97 317
14319.11 290
14320.24 290
14321.37 306
14322.50 296
14323.63 305
14324.76 293
14325.89 315
14327.02 337
14328.15 327
14329.28 309
14330.41 322
14331.54 318
14332.67 300
14333.80 332
14334.93 313
14336.06 319
14337.20 297
14338.33 279
14339.46 277
14340.59 290
14341.72 266
14342.85 313
14343.98 311
14345.11 273
14346.25 288
14347.38 296
14348.51 322
14349.64 282
14350.77 284
14351.90 318
14353.03 316
14354.17 307
14355.30 305
14356.43 310
14357.56 281
14358.69 279
14359.83 324
14360.96 277
14362.09 274
14363.22 303
14364.35 281
14365.49 295
14366.62 290
14367.75 293
14368.88 297
14370.01 287
14371.15 278
14372.28 305
14373.41 283
14374.54 287
14375.68 278
14376.81 317
14377.94 295
14379.07 298
14380.21 295
14381.34 314
14382.47 286
14383.61 311
14384.74 289
14385.87 297
14387.00 316
14388.14 302
14389.27 334
14390.40 292
14391.54 329
14392.67 323
14393.80 301
14394.94 312
14396.07 300
14397.20 304
14398.34 299
14399.47 299
14400.60 275
14401.74 290
14402.87 309
14404.00 298
14405.14 302
14406.27 281
14407.41 276
14408.54 325
14409.67 312
14410.81 290
14411.94 308
14413.08 328
14414.21 339
14415.34 321
14416.48 302
14417.61 322
14418.75 311
14419.88 318
14421.01 291
14422.15 298
14423.28 323
14424.42 317
14425.55 303
14426.69 288
14427.82 304
14428.96 320
14430.09 329
14431.23 313
14432.36 310
14433.50 321
14434.63 293
14435.77 286
14436.90 307
14438.04 327
14439.17 322
14440.31 313
14441.44 320
14442.58 334
14443.71 336
14444.85 331
14445.98 311
14447.12 347
14448.25 345
14449.39 352
14450.52 324
14451.66 296
14452.79 297
14453.93 322
14455.07 296
14456.20 288
14457.34 309
14458.47 291
14459.61 282
14460.74 303
14461.88 315
14463.02 303
14464.15 308
14465.29 305
14466.42 321
14467.56 305
14468.70 306
14469.83 282
14470.97 299
14472.11 311
14473.24 314
14474.38 299
14475.51 321
14476.65 332
14477.79 312
14478.92 304
14480.06 332
14481.20 354
14482.33 353
14483.47 314
14484.61 328
14485.75 317
14486.88 318
14488.02 351
14489.16 325
14490.29 311
14491.43 304
14492.57 288
14493.70 332
14494.84 339
14495.98 360
14497.12 324
14498.25 368
14499.39 386
14500.53 351
14501.67 317
14502.80 355
14503.94 329
14505.08 347
14506.22 348
14507.35 317
14508.49 348
14509.63 351
14510.77 368
14511.91 365
14513.04 362
14514.18 376
14515.32 389
14516.46 372
14517.60 383
14518.73 386
14519.87 405
14521.01 397
14522.15 379
14523.29 372
14524.43 362
14525.56 388
14526.70 379
14527.84 390
14528.98 364
14530.12 361
14531.26 376
14532.40 378
14533.53 360
14534.67 379
14535.81 337
14536.95 344
14538.09 332
14539.23 338
14540.37 329
14541.51 336
14542.65 363
14543.79 378
14544.92 356
14546.06 317
14547.20 362
14548.34 387
14549.48 343
14550.62 345
14551.76 321
14552.90 360
14554.04 351
14555.18 338
14556.32 339
14557.46 361
14558.60 325
14559.74 403
14560.88 370
14562.02 363
14563.16 369
14564.30 375
14565.44 353
14566.58 370
14567.72 360
14568.86 376
14570.00 353
14571.14 369
14572.28 376
14573.42 368
14574.56 392
14575.70 360
14576.84 360
14577.98 378
14579.12 369
14580.26 359
14581.40 385
14582.54 351
14583.68 411
14584.82 386
14585.97 378
14587.11 403
14588.25 398
14589.39 381
14590.53 385
14591.67 393
14592.81 408
14593.95 440
14595.09 387
14596.23 368
14597.38 403
14598.52 421
14599.66 423
14600.80 424
14601.94 400
14603.08 409
14604.22 436
14605.37 419
14606.51 414
14607.65 433
14608.79 451
14609.93 473
14611.07 449
14612.22 489
14613.36 477
14614.50 436
14615.64 423
14616.78 471
14617.93 481
14619.07 444
14620.21 502
14621.35 497
14622.50 492
14623.64 480
14624.78 510
14625.92 539
14627.06 482
14628.21 539
14629.35 520
14630.49 537
14631.63 549
14632.78 589
14633.92 576
14635.06 606
14636.21 578
14637.35 572
14638.49 587
14639.63 574
14640.78 610
14641.92 560
14643.06 580
14644.21 544
14645.35 496
14646.49 504
14647.64 495
14648.78 465
14649.92 463
14651.07 483
14652.21 461
14653.35 468
14654.50 449
14655.64 456
14656.78 449
14657.93 404
14659.07 411
14660.21 370
14661.36 392
14662.50 414
14663.65 408
14664.79 385
14665.93 396
14667.08 384
14668.22 385
14669.37 400
14670.51 379
14671.65 397
14672.80 373
14673.94 389
14675.09 350
14676.23 382
14677.38 347
14678.52 350
14679.66 351
14680.81 355
14681.95 373
14683.10 345
14684.24 339
14685.39 372
14686.53 335
14687.68 355
14688.82 341
14689.97 351
14691.11 340
14692.26 374
14693.40 336
14694.55 334
14695.69 322
14696.84 370
14697.98 380
14699.13 384
14700.27 347
14701.42 346
14702.56 370
14703.71 353
14704.85 374
14706.00 351
14707.15 361
14708.29 378
14709.44 345
14710.58 320
14711.73 323
14712.87 306
14714.02 339
14715.17 317
14716.31 312
14717.46 329
14718.60 341
14719.75 337
14720.90 297
14722.04 338
14723.19 340
14724.33 298
14725.48 316
14726.63 367
14727.77 349
14728.92 300
14730.07 343
14731.21 324
14732.36 327
14733.51 314
14734.65 309
14735.80 314
14736.95 268
14738.09 301
14739.24 317
14740.39 330
14741.53 298
14742.68 281
14743.83 316
14744.97 297
14746.12 338
14747.27 314
14748.42 312
14749.56 281
14750.71 306
14751.86 315
14753.00 300
14754.15 311
14755.30 298
14756.45 305
14757.59 300
14758.74 300
14759.89 278
14761.04 281
14762.18 274
14763.33 284
14764.48 280
14765.63 290
14766.78 294
14767.92 259
14769.07 287
14770.22 322
14771.37 295
14772.52 288
14773.66 265
14774.81 252
14775.96 275
14777.11 229
14778.26 269
14779.41 255
14780.55 248
14781.70 240
14782.85 265
14784.00 278
14785.15 253
14786.30 274
14787.45 283
14788.59 266
14789.74 285
14790.89 266
14792.04 249
14793.19 257
14794.34 243
14795.49 251
14796.64 263
14797.79 275
14798.94 269
14800.08 284
14801.23 281
14802.38 245
14803.53 273
14804.68 285
14805.83 261
14806.98 268
14808.13 255
14809.28 254
14810.43 284
14811.58 273
14812.73 282
14813.88 268
14815.03 253
14816.18 245
14817.33 251
14818.48 225
14819.63 230
14820.78 231
14821.93 248
14823.08 232
14824.23 250
14825.38 252
14826.53 242
14827.68 235
14828.83 226
14829.98 242
14831.13 241
14832.28 245
14833.43 225
14834.58 222
14835.73 215
14836.88 235
14838.03 207
14839.18 235
14840.33 258
14841.48 215
14842.64 212
14843.79 195
14844.94 219
14846.09 233
14847.24 213
14848.39 233
14849.54 235
14850.69 231
14851.84 237
14853.00 245
14854.15 219
14855.30 225
14856.45 213
14857.60 231
14858.75 245
14859.90 241
14861.06 224
14862.21 235
14863.36 270
14864.51 246
14865.66 227
14866.81 223
14867.97 214
14869.12 231
14870.27 228
14871.42 225
14872.57 246
14873.73 211
14874.88 202
14876.03 201
14877.18 229
14878.33 209
14879.49 213
14880.64 217
14881.79 201
14882.94 225
14884.10 232
14885.25 227
14886.40 220
14887.55 205
14888.71 246
14889.86 238
14891.01 232
14892.16 209
14893.32 213
14894.47 231
14895.62 224
14896.78 237
14897.93 234
14899.08 240
14900.23 221
14901.39 241
14902.54 217
14903.69 234
14904.85 247
14906.00 269
14907.15 217
14908.31 214
14909.46 225
14910.61 246
14911.77 250
14912.92 212
14914.08 204
14915.23 228
14916.38 264
14917.54 215
14918.69 225
14919.84 218
14921.00 247
14922.15 245
14923.31 242
14924.46 221
14925.61 250
14926.77 252
14927.92 260
14929.08 252
14930.23 221
14931.38 205
14932.54 222
14933.69 230
14934.85 235
14936.00 224
14937.16 275
14938.31 251
14939.47 255
14940.62 254
14941.78 229
14942.93 257
14944.08 232
14945.24 225
14946.39 210
14947.55 223
14948.70 240
14949.86 262
14951.01 243
14952.17 258
14953.32 233
14954.48 234
14955.64 237
14956.79 261
14957.95 267
14959.10 286
14960.26 236
14961.41 271
14962.57 263
14963.72 278
14964.88 239
14966.03 246
14967.19 277
14968.35 268
14969.50 296
14970.66 264
14971.81 257
14972.97 280
14974.12 245
14975.28 267
14976.44 273
14977.59 269
14978.75 264
14979.91 262
14981.06 251
14982.22 233
14983.37 241
14984.53 274
14985.69 280
14986.84 250
14988.00 231
14989.16 233
14990.31 222
14991.47 221
14992.63 237
14993.78 245
14994.94 249
14996.10 218
14997.25 226
14998.41 230
14999.57 244
15000.72 226
15001.88 250
15003.04 226
15004.20 236
15005.35 226
15006.51 214
15007.67 220
15008.82 230
15009.98 236
15011.14 221
15012.30 249
15013.45 193
15014.61 233
15015.77 216
15016.93 238
15018.08 235
15019.24 238
15020.40 226
15021.56 233
15022.71 210
15023.87 234
15025.03 222
15026.19 217
15027.35 193
15028.50 181
15029.66 214
15030.82 195
15031.98 218
15033.14 204
15034.30 219
15035.45 228
15036.61 216
15037.77 196
15038.93 197
15040.09 222
15041.25 217
15042.40 191
15043.56 191
15044.72 210
15045.88 217
15047.04 224
15048.20 204
15049.36 198
15050.52 211
15051.68 213
15052.83 205
15053.99 221
15055.15 188
15056.31 250
15057.47 220
15058.63 195
15059.79 199
15060.95 189
15062.11 190
15063.27 207
15064.43 212
15065.59 212
15066.75 221
15067.90 219
15069.06 202
15070.22 192
15071.38 221
15072.54 223
15073.70 222
15074.86 211
15076.02 222
15077.18 246
15078.34 181
15079.50 202
15080.66 199
15081.82 210
15082.98 200
15084.14 241
15085.30 230
15086.46 196
15087.62 191
15088.78 217
15089.95 198
15091.11 195
15092.27 184
15093.43 220
15094.59 207
15095.75 214
15096.91 192
15098.07 198
15099.23 220
15100.39 222
15101.55 166
15102.71 189
15103.87 221
15105.03 216
15106.20 214
15107.36 202
15108.52 203
15109.68 239
15110.84 241
15112.00 226
15113.16 193
15114.32 227
15115.49 208
15116.65 204
15117.81 230
15118.97 198
15120.13 211
15121.29 230
15122.46 209
15123.62 212
15124.78 229
15125.94 239
15127.10 216
15128.26 208
15129.43 202
15130.59 203
15131.75 206
15132.91 183
15134.07 241
15135.24 212
15136.40 230
15137.56 211
15138.72 216
15139.89 210
15141.05 251
15142.21 206
15143.37 215
15144.54 218
15145.70 184
15146.86 216
15148.02 228
15149.19 207
15150.35 189
15151.51 188
15152.67 200
15153.84 198
15155.00 229
15156.16 228
15157.33 217
15158.49 208
15159.65 214
15160.82 229
15161.98 208
15163.14 242
15164.31 225
15165.47 218
15166.63 193
15167.80 227
15168.96 212
15170.12 212
15171.29 225
15172.45 243
15173.61 215
15174.78 205
15175.94 225
15177.10 229
15178.27 238
15179.43 207
15180.60 246
15181.76 198
15182.92 217
15184.09 231
15185.25 208
15186.42 216
15187.58 244
15188.74 218
15189.91 230
15191.07 210
15192.24 233
15193.40 229
15194.57 217
15195.73 228
15196.90 233
15198.06 214
15199.22 196
15200.39 250
15201.55 226
15202.72 255
15203.88 224
15205.05 233
15206.21 251
15207.38 251
15208.54 227
15209.71 223
15210.87 258
15212.04 248
15213.20 258
15214.37 253
15215.53 255
15216.70 277
15217.86 267
15219.03 265
15220.20 248
15221.36 260
15222.53 256
15223.69 277
15224.86 260
15226.02 275
15227.19 264
15228.36 303
15229.52 259
15230.69 285
15231.85 278
15233.02 277
15234.18 273
15235.35 271
15236.52 284
15237.68 282
15238.85 274
15240.02 275
15241.18 284
15242.35 279
15243.51 254
15244.68 267
15245.85 257
15247.01 251
15248.18 240
15249.35 254
15250.51 255
15251.68 257
15252.85 260
15254.01 244
15255.18 250
15256.35 257
15257.51 240
15258.68 240
15259.85 217
15261.01 214
15262.18 226
15263.35 241
15264.52 222
15265.68 236
15266.85 234
15268.02 202
15269.18 207
15270.35 249
15271.52 248
15272.69 226
15273.85 215
15275.02 223
15276.19 246
15277.36 229
15278.52 249
15279.69 244
15280.86 241
15282.03 203
15283.20 213
15284.36 232
15285.53 207
15286.70 217
15287.87 219
15289.04 243
15290.20 251
15291.37 225
15292.54 240
15293.71 251
15294.88 249
15296.05 228
15297.21 206
15298.38 243
15299.55 245
15300.72 232
15301.89 229
15303.06 207
15304.22 225
15305.39 242
15306.56 238
15307.73 219
15308.90 194
15310.07 216
15311.24 243
15312.41 212
15313.58 213
15314.74 217
15315.91 239
15317.08 241
15318.25 239
15319.42 222
15320.59 243
15321.76 215
15322.93 225
15324.10 202
15325.27 209
15326.44 227
15327.61 222
15328.78 222
15329.95 227
15331.12 220
15332.29 251
15333.46 226
15334.63 195
15335.80 221
15336.97 228
15338.14 240
15339.31 192
15340.48 225
15341.65 214
15342.82 218
15343.99 195
15345.16 215
15346.33 211
15347.50 209
15348.67 221
15349.84 208
15351.01 237
15352.18 237
15353.35 246
15354.52 224
15355.69 213
15356.86 199
15358.03 211
15359.20 212
15360.37 219
15361.54 235
15362.71 226
15363.89 249
15365.06 209
15366.23 227
15367.40 237
15368.57 230
15369.74 215
15370.91 221
15372.08 232
15373.25 244
15374.43 263
15375.60 238
15376.77 222
15377.94 230
15379.11 260
15380.28 250
15381.46 238
15382.63 231
15383.80 225
15384.97 261
15386.14 281
15387.31 231
15388.49 247
15389.66 252
15390.83 237
15392.00 238
15393.17 274
15394.35 255
15395.52 293
15396.69 245
15397.86 270
15399.03 222
15400.21 242
15401.38 258
15402.55 223
15403.72 239
15404.90 223
15406.07 218
15407.24 247
15408.41 231
15409.59 221
15410.76 223
15411.93 233
15413.11 223
15414.28 228
15415.45 244
15416.62 234
15417.80 210
15418.97 243
15420.14 224
15421.32 227
15422.49 207
15423.66 225
15424.84 211
15426.01 190
15427.18 233
15428.36 243
15429.53 203
15430.70 190
15431.88 195
15433.05 202
15434.22 221
15435.40 223
15436.57 184
15437.75 208
15438.92 225
15440.09 225
15441.27 206
15442.44 222
15443.61 213
15444.79 191
15445.96 201
15447.14 211
15448.31 218
15449.49 192
15450.66 214
15451.83 220
15453.01 237
15454.18 210
15455.36 184
15456.53 187
15457.71 219
15458.88 193
15460.06 187
15461.23 199
15462.40 224
15463.58 213
15464.75 214
15465.93 205
15467.10 213
15468.28 214
15469.45 217
15470.63 230
15471.80 218
15472.98 220
15474.15 226
15475.33 215
15476.50 222
15477.68 225
15478.86 229
15480.03 236
15481.21 215
15482.38 192
15483.56 230
15484.73 204
15485.91 212
15487.08 193
15488.26 244
15489.44 222
15490.61 218
15491.79 221
15492.96 205
15494.14 230
15495.31 223
15496.49 211
15497.67 204
15498.84 205
15500.02 210
15501.20 228
15502.37 228
15503.55 233
15504.72 244
15505.90 223
15507.08 208
15508.25 215
15509.43 194
15510.61 205
15511.78 210
15512.96 234
15514.14 209
15515.31 206
15516.49 217
15517.67 231
15518.84 218
15520.02 189
15521.20 233
15522.37 206
15523.55 239
15524.73 237
15525.91 213
15527.08 207
15528.26 210
15529.44 211
15530.61 206
15531.79 213
15532.97 225
15534.15 205
15535.32 201
15536.50 223
15537.68 205
15538.86 216
15540.03 224
15541.21 220
15542.39 226
15543.57 235
15544.75 227
15545.92 231
15547.10 207
15548.28 235
15549.46 248
15550.64 242
15551.81 205
15552.99 229
15554.17 232
15555.35 220
15556.53 227
15557.70 237
15558.88 237
15560.06 223
15561.24 239
15562.42 217
15563.60 213
15564.78 209
15565.95 218
15567.13 236
15568.31 236
15569.49 208
15570.67 238
15571.85 241
15573.03 228
15574.21 259
15575.38 257
15576.56 238
15577.74 257
15578.92 243
15580.10 239
15581.28 234
15582.46 239
15583.64 246
15584.82 221
15586.00 220
15587.18 219
15588.36 260
15589.54 273
15590.72 265
15591.90 256
15593.08 260
15594.25 267
15595.43 240
15596.61 267
15597.79 265
15598.97 281
15600.15 257
15601.33 264
15602.51 263
15603.69 257
15604.87 239
15606.05 251
15607.23 256
15608.41 272
15609.60 288
15610.78 274
15611.96 273
15613.14 297
15614.32 292
15615.50 277
15616.68 280
15617.86 284
15619.04 275
15620.22 254
15621.40 293
15622.58 295
15623.76 315
15624.94 337
15626.12 308
15627.31 297
15628.49 292
15629.67 300
15630.85 282
15632.03 292
15633.21 305
15634.39 341
15635.57 301
15636.75 292
15637.94 299
15639.12 323
15640.30 324
15641.48 291
15642.66 317
15643.84 344
15645.03 353
15646.21 324
15647.39 369
15648.57 343
15649.75 375
15650.93 371
15652.12 352
15653.30 322
15654.48 304
15655.66 309
15656.84 336
15658.03 341
15659.21 315
15660.39 331
15661.57 371
15662.76 320
15663.94 327
15665.12 363
15666.30 351
15667.48 346
15668.67 348
15669.85 365
15671.03 345
15672.22 376
15673.40 370
15674.58 317
15675.76 323
15676.95 372
15678.13 376
15679.31 330
15680.50 328
15681.68 328
15682.86 329
15684.04 354
15685.23 347
15686.41 356
15687.59 361
15688.78 337
15689.96 362
15691.14 369
15692.33 346
15693.51 338
15694.69 353
15695.88 338
15697.06 346
15698.25 363
15699.43 345
15700.61 390
15701.80 378
15702.98 373
15704.16 335
15705.35 403
15706.53 388
15707.72 361
15708.90 366
15710.08 370
15711.27 359
15712.45 408
15713.64 385
15714.82 380
15716.01 396
15717.19 413
15718.37 458
15719.56 395
15720.74 401
15721.93 396
15723.11 467
15724.30 445
15725.48 426
15726.67 401
15727.85 401
15729.04 399
15730.22 388
15731.41 391
15732.59 405
15733.78 430
15734.96 404
15736.15 418
15737.33 424
15738.52 432
15739.70 458
15740.89 429
15742.07 433
15743.26 440
15744.44 434
15745.63 454
15746.81 437
15748.00 444
15749.19 417
15750.37 460
15751.56 483
15752.74 424
15753.93 422
15755.11 432
15756.30 459
15757.49 474
15758.67 436
15759.86 437
15761.04 461
15762.23 430
15763.42 429
15764.60 426
15765.79 435
15766.97 424
15768.16 411
15769.35 386
15770.53 400
15771.72 401
15772.91 429
15774.09 430
15775.28 452
15776.47 385
15777.65 419
15778.84 423
15780.03 416
15781.21 405
15782.40 387
15783.59 391
15784.77 389
15785.96 377
15787.15 400
15788.33 375
15789.52 389
15790.71 401
15791.90 349
15793.08 331
15794.27 350
15795.46 363
15796.65 360
15797.83 346
15799.02 372
15800.21 354
15801.40 379
15802.58 357
15803.77 334
15804.96 322
15806.15 326
15807.33 367
15808.52 380
15809.71 346
15810.90 326
15812.09 302
15813.27 330
15814.46 337
15815.65 336
15816.84 326
15818.03 331
15819.21 317
15820.40 339
15821.59 332
15822.78 293
15823.97 310
15825.16 315
15826.34 325
15827.53 313
15828.72 303
15829.91 341
15831.10 324
15832.29 293
15833.48 312
15834.66 325
15835.85 328
15837.04 347
15838.23 310
15839.42 299
15840.61 326
15841.80 363
15842.99 319
15844.18 283
15845.37 313
15846.56 324
15847.74 343
15848.93 318
15850.12 324
15851.31 344
15852.50 313
15853.69 289
15854.88 287
15856.07 290
15857.26 305
15858.45 315
15859.64 332
15860.83 329
15862.02 323
15863.21 266
15864.40 299
15865.59 318
15866.78 277
15867.97 299
15869.16 319
15870.35 315
15871.54 276
15872.73 298
15873.92 344
15875.11 315
15876.30 298
15877.49 308
15878.68 282
15879.87 291
15881.06 308
15882.25 338
15883.44 325
15884.64 299
15885.83 302
15887.02 307
15888.21 301
15889.40 302
15890.59 343
15891.78 347
15892.97 335
15894.16 320
15895.35 325
15896.54 329
15897.74 292
15898.93 299
15900.12 305
15901.31 347
15902.50 346
15903.69 325
15904.88 326
15906.08 329
15907.27 342
15908.46 322
15909.65 302
15910.84 316
15912.03 310
15913.23 355
15914.42 352
15915.61 377
15916.80 318
15917.99 341
15919.18 336
15920.38 333
15921.57 348
15922.76 316
15923.95 317
15925.15 322
15926.34 338
15927.53 324
15928.72 341
15929.91 288
15931.11 349
15932.30 316
15933.49 307
15934.68 334
15935.88 366
15937.07 310
15938.26 295
15939.46 268
15940.65 301
15941.84 297
15943.03 333
15944.23 304
15945.42 279
15946.61 278
15947.81 282
15949.00 288
15950.19 300
15951.39 288
15952.58 279
15953.77 283
15954.97 271
15956.16 260
15957.35 273
15958.55 261
15959.74 276
15960.93 233
15962.13 287
15963.32 274
15964.51 279
15965.71 265
15966.90 276
15968.09 254
15969.29 238
15970.48 274
15971.68 263
15972.87 246
15974.06 260
15975.26 255
15976.45 255
15977.65 219
15978.84 221
15980.04 234
15981.23 240
15982.42 223
15983.62 236
15984.81 265
15986.01 256
15987.20 269
15988.40 238
15989.59 260
15990.79 235
15991.98 266
15993.18 237
15994.37 247
15995.57 239
15996.76 207
15997.96 241
15999.15 256
16000.35 248
16001.54 228
16002.74 240
16003.93 246
16005.13 232
16006.32 235
16007.52 236
16008.71 227
16009.91 235
16011.10 219
16012.30 197
16013.49 231
16014.69 219
16015.88 227
16017.08 223
16018.28 215
16019.47 213
16020.67 234
16021.86 206
16023.06 209
16024.26 211
16025.45 208
16026.65 223
16027.84 233
16029.04 212
16030.24 195
16031.43 212
16032.63 223
16033.82 226
16035.02 203
16036.22 192
16037.41 193
16038.61 236
16039.81 223
16041.00 247
16042.20 215
16043.40 219
16044.59 214
16045.79 193
16046.99 219
16048.18 206
16049.38 214
16050.58 234
16051.77 192
16052.97 205
16054.17 209
16055.37 198
16056.56 185
16057.76 183
16058.96 200
16060.15 217
16061.35 229
16062.55 197
16063.75 246
16064.94 216
16066.14 208
16067.34 201
16068.54 199
16069.73 230
16070.93 213
16072.13 155
16073.33 185
16074.52 203
16075.72 229
16076.92 208
16078.12 208
16079.32 197
16080.51 193
16081.71 180
16082.91 201
16084.11 209
16085.31 170
16086.51 188
16087.70 192
16088.90 215
16090.10 184
16091.30 218
16092.50 220
16093.70 205
16094.89 208
16096.09 210
16097.29 220
16098.49 218
16099.69 208
16100.89 186
16102.09 207
16103.29 205
16104.48 216
16105.68 208
16106.88 183
16108.08 199
16109.28 164
16110.48 188
16111.68 152
16112.88 192
16114.08 186
16115.28 174
16116.48 204
16117.68 205
16118.88 204
16120.07 209
16121.27 187
16122.47 168
16123.67 181
16124.87 203
16126.07 183
16127.27 169
16128.47 191
16129.67 206
16130.87 194
16132.07 180
16133.27 175
16134.47 204
16135.67 191
16136.87 187
16138.07 169
16139.27 173
16140.47 167
16141.67 194
16142.87 176
16144.07 169
16145.27 167
16146.48 196
16147.68 191
16148.88 203
16150.08 193
16151.28 184
16152.48 174
16153.68 167
16154.88 174
16156.08 193
16157.28 183
16158.48 199
16159.68 179
16160.88 154
16162.09 194
16163.29 167
16164.49 184
16165.69 179
16166.89 182
16168.09 187
16169.29 192
16170.49 188
16171.70 178
16172.90 174
16174.10 174
16175.30 167
16176.50 189
16177.70 179
16178.91 163
16180.11 172
16181.31 183
16182.51 171
16183.71 163
16184.91 192
16186.12 170
16187.32 193
16188.52 177
16189.72 187
16190.93 178
16192.13 191
16193.33 176
16194.53 163
16195.73 189
16196.94 177
16198.14 176
16199.34 188
16200.54 186
16201.75 200
16202.95 195
16204.15 195
16205.35 205
16206.56 184
16207.76 193
16208.96 198
16210.17 194
16211.37 189
16212.57 183
16213.77 205
16214.98 192
16216.18 178
16217.38 193
16218.59 190
16219.79 192
16220.99 188
16222.20 182
16223.40 194
16224.60 194
16225.81 200
16227.01 173
16228.21 174
16229.42 150
16230.62 189
16231.82 189
16233.03 182
16234.23 203
16235.44 192
16236.64 221
16237.84 194
16239.05 152
16240.25 186
16241.46 208
16242.66 193
16243.86 189
16245.07 205
16246.27 187
16247.48 208
16248.68 215
16249.89 218
16251.09 206
16252.29 196
16253.50 192
16254.70 194
16255.91 183
16257.11 205
16258.32 202
16259.52 209
16260.73 210
16261.93 235
16263.14 211
16264.34 204
16265.55 179
16266.75 186
16267.96 215
16269.16 172
16270.37 177
16271.57 162
16272.78 191
16273.98 198
16275.19 189
16276.39 211
16277.60 217
16278.80 174
16280.01 183
16281.21 194
16282.42 180
16283.63 215
16284.83 188
16286.04 240
16287.24 206
16288.45 182
16289.65 202
16290.86 218
16292.07 195
16293.27 196
16294.48 210
16295.68 223
16296.89 231
16298.10 230
16299.30 208
16300.51 222
16301.71 238
16302.92 224
16304.13 220
16305.33 195
16306.54 203
16307.75 228
16308.95 222
16310.16 207
16311.37 197
16312.57 213
16313.78 210
16314.99 201
16316.19 210
16317.40 245
16318.61 219
16319.81 214
16321.02 207
16322.23 228
16323.44 203
16324.64 226
16325.85 206
16327.06 219
16328.26 214
16329.47 191
16330.68 202
16331.89 206
16333.09 214
16334.30 247
16335.51 199
16336.72 188
16337.92 204
16339.13 208
16340.34 189
16341.55 189
16342.75 190
16343.96 193
16345.17 217
16346.38 185
16347.59 191
16348.79 188
16350.00 207
16351.21 176
16352.42 186
16353.63 151
16354.84 196
16356.04 208
16357.25 192
16358.46 179
16359.67 149
16360.88 184
16362.09 197
16363.29 209
16364.50 177
16365.71 203
16366.92 193
16368.13 195
16369.34 187
16370.55 167
16371.76 175
16372.96 185
16374.17 183
16375.38 179
16376.59 171
16377.80 187
16379.01 185
16380.22 174
16381.43 165
16382.64 177
16383.85 188
16385.06 157
16386.27 180
16387.47 152
16388.68 184
16389.89 168
16391.10 171
16392.31 190
16393.52 170
16394.73 173
16395.94 162
16397.15 191
16398.36 163
16399.57 176
16400.78 154
16401.99 166
16403.20 169
16404.41 174
16405.62 159
16406.83 178
16408.04 194
16409.25 189
16410.46 172
16411.67 178
16412.88 187
16414.09 180
16415.30 157
16416.52 186
16417.73 158
16418.94 175
16420.15 183
16421.36 168
16422.57 168
16423.78 174
16424.99 175
16426.20 156
16427.41 155
16428.62 186
16429.83 183
16431.05 169
16432.26 162
16433.47 178
16434.68 154
16435.89 154
16437.10 185
16438.31 189
16439.52 163
16440.74 178
16441.95 170
16443.16 186
16444.37 185
16445.58 193
16446.79 182
16448.00 160
16449.22 154
16450.43 166
16451.64 142
16452.85 140
16454.06 178
16455.28 175
16456.49 194
16457.70 158
16458.91 163
16460.12 175
16461.34 191
16462.55 169
16463.76 198
16464.97 179
16466.19 169
16467.40 166
16468.61 186
16469.82 173
16471.04 169
16472.25 175
16473.46 174
16474.67 177
16475.89 166
16477.10 169
16478.31 150
16479.52 161
16480.74 153
16481.95 167
16483.16 174
16484.38 187
16485.59 182
16486.80 174
16488.02 181
16489.23 168
16490.44 168
16491.66 172
16492.87 175
16494.08 157
16495.30 152
16496.51 180
16497.72 171
16498.94 169
16500.15 172
16501.36 171
16502.58 201
16503.79 167
16505.00 159
16506.22 148
16507.43 166
16508.65 151
16509.86 175
16511.07 179
16512.29 175
16513.50 164
16514.72 158
16515.93 154
16517.15 160
16518.36 171
16519.57 162
16520.79 182
16522.00 152
16523.22 159
16524.43 157
16525.65 152
16526.86 161
16528.08 178
16529.29 175
16530.51 141
16531.72 186
16532.93 161
16534.15 175
16535.36 173
16536.58 161
16537.79 183
16539.01 166
16540.22 167
16541.44 177
16542.65 198
16543.87 168
16545.09 187
16546.30 176
16547.52 159
16548.73 181
16549.95 174
16551.16 179
16552.38 180
16553.59 180
16554.81 191
16556.02 176
16557.24 188
16558.46 161
16559.67 177
16560.89 165
16562.10 186
16563.32 167
16564.54 162
16565.75 213
16566.97 201
16568.18 197
16569.40 178
16570.62 189
16571.83 196
16573.05 193
16574.27 196
16575.48 195
16576.70 163
16577.91 180
16579.13 203
16580.35 187
16581.56 186
16582.78 201
16584.00 181
16585.21 174
16586.43 181
16587.65 189
16588.87 203
16590.08 206
16591.30 187
16592.52 187
16593.73 219
16594.95 166
16596.17 192
16597.38 190
16598.60 185
16599.82 168
16601.04 158
16602.25 183
16603.47 179
16604.69 195
16605.91 195
16607.12 193
16608.34 170
16609.56 180
16610.78 182
16611.99 189
16613.21 165
16614.43 167
16615.65 171
16616.87 183
16618.08 189
16619.30 162
16620.52 154
16621.74 154
16622.96 168
16624.17 177
16625.39 165
16626.61 163
16627.83 189
16629.05 162
16630.27 169
16631.48 151
16632.70 183
16633.92 155
16635.14 160
16636.36 168
16637.58 162
16638.80 183
16640.02 174
16641.23 176
16642.45 150
16643.67 162
16644.89 155
16646.11 133
16647.33 148
16648.55 171
16649.77 173
16650.99 178
16652.21 178
16653.42 167
16654.64 175
16655.86 150
16657.08 156
16658.30 180
16659.52 167
16660.74 149
16661.96 141
16663.18 136
16664.40 170
16665.62 156
16666.84 147
16668.06 157
16669.28 182
16670.50 171
16671.72 136
16672.94 164
16674.16 161
16675.38 161
16676.60 193
16677.82 177
16679.04 167
16680.26 170
16681.48 191
16682.70 196
16683.92 141
16685.14 175
16686.36 174
16687.58 177
16688.80 178
16690.02 173
16691.24 148
16692.46 142
16693.69 162
16694.91 153
16696.13 189
16697.35 150
16698.57 164
16699.79 144
16701.01 156
16702.23 146
16703.45 165
16704.67 166
16705.90 157
16707.12 156
16708.34 171
16709.56 142
16710.78 164
16712.00 166
16713.22 155
16714.44 166
16715.67 169
16716.89 163
16718.11 163
16719.33 158
16720.55 173
16721.77 174
16723.00 171
16724.22 173
16725.44 162
16726.66 153
16727.88 162
16729.11 176
16730.33 163
16731.55 132
16732.77 144
16733.99 165
16735.22 162
16736.44 165
16737.66 168
16738.88 142
16740.11 164
16741.33 162
16742.55 146
16743.77 150
16745.00 147
16746.22 150
16747.44 157
16748.67 150
16749.89 151
16751.11 156
16752.33 165
16753.56 171
16754.78 149
16756.00 164
16757.23 143
16758.45 150
16759.67 153
16760.90 163
16762.12 152
16763.34 159
16764.57 152
16765.79 150
16767.01 161
16768.24 177
16769.46 158
16770.68 146
16771.91 136
16773.13 154
16774.35 160
16775.58 164
16776.80 172
16778.02 188
16779.25 168
16780.47 160
16781.70 121
16782.92 168
16784.14 171
16785.37 152
16786.59 157
16787.82 160
16789.04 147
16790.27 158
16791.49 156
16792.71 155
16793.94 155
16795.16 166
16796.39 163
16797.61 168
16798.84 166
16800.06 141
16801.29 148
16802.51 159
16803.74 158
16804.96 163
16806.19 175
16807.41 170
16808.64 177
16809.86 150
16811.09 155
16812.31 137
16813.54 137
16814.76 162
16815.99 160
16817.21 172
16818.44 132
16819.66 156
16820.89 167
16822.11 155
16823.34 145
16824.56 151
16825.79 187
16827.01 176
16828.24 171
16829.47 129
16830.69 168
16831.92 171
16833.14 166
16834.37 153
16835.60 158
16836.82 173
16838.05 167
16839.27 166
16840.50 180
16841.73 152
16842.95 165
16844.18 172
16845.40 160
16846.63 151
16847.86 179
16849.08 199
16850.31 200
16851.54 169
16852.76 173
16853.99 207
16855.22 172
16856.44 195
16857.67 206
16858.90 184
16860.12 193
16861.35 199
16862.58 189
16863.80 183
16865.03 177
16866.26 188
16867.49 206
16868.71 181
16869.94 190
16871.17 208
16872.39 201
16873.62 225
16874.85 206
16876.08 230
16877.30 194
16878.53 245
16879.76 275
16880.99 233
16882.21 227
16883.44 243
16884.67 250
16885.90 217
16887.13 235
16888.35 234
16889.58 234
16890.81 249
16892.04 234
16893.27 233
16894.49 246
16895.72 243
16896.95 212
16898.18 223
16899.41 205
16900.63 207
16901.86 207
16903.09 230
16904.32 220
16905.55 180
16906.78 206
16908.01 222
16909.23 201
16910.46 194
16911.69 206
16912.92 197
16914.15 195
16915.38 191
16916.61 191
16917.84 187
16919.06 186
16920.29 178
16921.52 180
16922.75 192
16923.98 177
16925.21 206
16926.44 194
16927.67 173
16928.90 171
16930.13 196
16931.36 170
16932.59 196
16933.82 168
16935.05 185
16936.27 188
16937.50 175
16938.73 172
16939.96 186
16941.19 179
16942.42 201
16943.65 191
16944.88 180
16946.11 200
16947.34 172
16948.57 196
16949.80 157
16951.03 171
16952.26 174
16953.49 187
16954.72 139
16955.95 168
16957.19 149
16958.42 169
16959.65 174
16960.88 167
16962.11 153
16963.34 173
16964.57 165
16965.80 184
16967.03 150
16968.26 176
16969.49 156
16970.72 177
16971.95 186
16973.18 162
16974.42 157
16975.65 167
16976.88 195
16978.11 158
16979.34 162
16980.57 173
16981.80 175
16983.03 174
16984.26 152
16985.50 175
16986.73 165
16987.96 175
16989.19 158
16990.42 164
16991.65 185
16992.89 193
16994.12 193
16995.35 143
16996.58 155
16997.81 159
16999.04 145
17000.28 166
17001.51 191
17002.74 172
17003.97 175
17005.20 193
17006.44 192
17007.67 192
17008.90 173
17010.13 168
17011.37 180
17012.60 160
17013.83 146
17015.06 165
17016.30 167
17017.53 178
17018.76 159
17019.99 168
17021.23 193
17022.46 169
17023.69 166
17024.92 155
17026.16 173
17027.39 146
17028.62 160
17029.86 152
17031.09 180
17032.32 172
17033.56 163
17034.79 158
17036.02 123
17037.26 145
17038.49 139
17039.72 154
17040.96 175
17042.19 158
17043.42 150
17044.66 144
17045.89 153
17047.12 151
17048.36 140
17049.59 151
17050.82 167
17052.06 139
17053.29 142
17054.53 136
17055.76 150
17056.99 158
17058.23 160
17059.46 165
17060.70 141
17061.93 127
17063.16 148
17064.40 158
17065.63 156
17066.87 173
17068.10 138
17069.34 151
17070.57 156
17071.81 132
17073.04 141
17074.27 141
17075.51 129
17076.74 151
17077.98 165
17079.21 144
17080.45 142
17081.68 142
17082.92 143
17084.15 152
17085.39 168
17086.62 157
17087.86 147
17089.09 150
17090.33 157
17091.56 144
17092.80 128
17094.04 159
17095.27 147
17096.51 141
17097.74 175
17098.98 130
17100.21 134
17101.45 144
17102.68 165
17103.92 156
17105.16 135
17106.39 128
17107.63 161
17108.86 153
17110.10 138
17111.33 145
17112.57 126
17113.81 134
17115.04 150
17116.28 156
17117.52 137
17118.75 147
17119.99 129
17121.22 134
17122.46 135
17123.70 122
17124.93 134
17126.17 148
17127.41 154
17128.64 124
17129.88 142
17131.12 138
17132.35 138
17133.59 136
17134.83 127
17136.06 146
17137.30 155
17138.54 140
17139.77 173
17141.01 156
17142.25 154
17143.49 164
17144.72 147
17145.96 149
17147.20 144
17148.43 149
17149.67 129
17150.91 156
17152.15 145
17153.38 130
17154.62 134
17155.86 145
17157.10 160
17158.33 129
17159.57 130
17160.81 125
17162.05 141
17163.29 167
17164.52 159
17165.76 147
17167.00 165
17168.24 150
17169.48 140
17170.71 159
17171.95 136
17173.19 140
17174.43 147
17175.67 147
17176.91 128
17178.14 152
17179.38 127
17180.62 154
17181.86 143
17183.10 150
17184.34 158
17185.57 133
17186.81 161
17188.05 130
17189.29 134
17190.53 144
17191.77 144
17193.01 130
17194.25 144
17195.49 138
17196.72 130
17197.96 138
17199.20 129
17200.44 162
17201.68 146
17202.92 152
17204.16 142
17205.40 126
17206.64 126
17207.88 116
17209.12 132
17210.36 135
17211.60 124
17212.84 129
17214.08 109
17215.32 117
17216.56 112
17217.80 121
17219.04 121
17220.28 133
17221.52 122
17222.76 137
17224.00 123
17225.24 114
17226.48 116
17227.72 131
17228.96 126
17230.20 128
17231.44 117
17232.68 130
17233.92 133
17235.16 117
17236.40 118
17237.64 126
17238.88 160
17240.12 141
17241.36 138
17242.60 132
17243.84 143
17245.08 146
17246.32 111
17247.57 120
17248.81 126
17250.05 134
17251.29 126
17252.53 133
17253.77 140
17255.01 139
17256.25 127
17257.49 159
17258.74 161
17259.98 131
17261.22 120
17262.46 136
17263.70 122
17264.94 125
17266.18 124
17267.43 117
17268.67 143
17269.91 124
17271.15 136
17272.39 116
17273.63 134
17274.88 126
17276.12 137
17277.36 120
17278.60 122
17279.84 113
17281.09 118
17282.33 116
17283.57 131
17284.81 153
17286.06 142
17287.30 132
17288.54 142
17289.78 136
17291.02 106
17292.27 132
17293.51 128
17294.75 113
17296.00 131
17297.24 115
17298.48 123
17299.72 107
17300.97 104
17302.21 96
17303.45 128
17304.70 137
17305.94 119
17307.18 129
17308.42 121
17309.67 112
17310.91 138
17312.15 132
17313.40 127
17314.64 138
17315.88 131
17317.13 112
17318.37 116
17319.61 133
17320.86 148
17322.10 133
17323.34 112
17324.59 120
17325.83 138
17327.08 121
17328.32 126
17329.56 118
17330.81 114
17332.05 119
17333.30 124
17334.54 110
17335.78 100
17337.03 106
17338.27 138
17339.52 114
17340.76 126
17342.00 134
17343.25 129
17344.49 122
17345.74 107
17346.98 114
17348.23 129
17349.47 113
17350.72 120
17351.96 145
17353.21 132
17354.45 136
17355.70 123
17356.94 149
17358.18 143
17359.43 131
17360.67 123
17361.92 148
17363.16 143
17364.41 120
17365.66 115
17366.90 145
17368.15 123
17369.39 111
17370.64 116
17371.88 106
17373.13 108
17374.37 131
17375.62 121
17376.86 111
17378.11 146
17379.35 124
17380.60 123
17381.85 129
17383.09 122
17384.34 135
17385.58 132
17386.83 136
17388.08 112
17389.32 126
17390.57 127
17391.81 115
17393.06 101
17394.31 111
17395.55 133
17396.80 133
17398.04 110
17399.29 138
17400.54 110
17401.78 116
17403.03 144
17404.28 137
17405.52 113
17406.77 96
17408.02 118
17409.26 139
17410.51 101
17411.76 132
17413.00 136
17414.25 130
17415.50 120
17416.75 95
17417.99 100
17419.24 141
17420.49 121
17421.73 136
17422.98 132
17424.23 104
17425.48 130
17426.72 140
17427.97 139
17429.22 128
17430.46 120
17431.71 123
17432.96 133
17434.21 144
17435.46 127
17436.70 131
17437.95 136
17439.20 139
17440.45 115
17441.69 131
17442.94 117
17444.19 137
17445.44 145
17446.69 170
17447.93 145
17449.18 138
17450.43 149
17451.68 135
17452.93 114
17454.18 131
17455.42 136
17456.67 138
17457.92 129
17459.17 133
17460.42 125
17461.67 127
17462.92 146
17464.16 170
17465.41 125
17466.66 141
17467.91 136
17469.16 127
17470.41 122
17471.66 127
17472.91 115
17474.16 148
17475.40 132
17476.65 118
17477.90 127
17479.15 123
17480.40 149
17481.65 134
17482.90 122
17484.15 131
17485.40 154
17486.65 136
17487.90 149
17489.15 119
17490.40 139
17491.65 137
17492.90 160
17494.15 142
17495.40 138
17496.65 152
17497.90 153
17499.15 152
17500.40 148
17501.65 151
17502.90 145
17504.15 138
17505.40 123
17506.65 142
17507.90 146
17509.15 166
17510.40 158
17511.65 160
17512.90 135
17514.15 141
17515.40 150
17516.65 132
17517.90 122
17519.15 124
17520.40 157
17521.65 156
17522.90 145
17524.15 153
17525.41 152
17526.66 155
17527.91 149
17529.16 132
17530.41 139
17531.66 132
17532.91 153
17534.16 162
17535.41 141
17536.67 162
17537.92 193
17539.17 171
17540.42 194
17541.67 147
17542.92 146
17544.17 164
17545.43 153
17546.68 159
17547.93 178
17549.18 176
17550.43 181
17551.68 160
17552.94 176
17554.19 160
17555.44 148
17556.69 179
17557.94 154
17559.20 173
17560.45 155
17561.70 166
17562.95 151
17564.21 168
17565.46 160
17566.71 138
17567.96 139
17569.21 168
17570.47 161
17571.72 162
17572.97 137
17574.22 160
17575.48 176
17576.73 155
17577.98 187
17579.24 176
17580.49 160
17581.74 174
17582.99 150
17584.25 154
17585.50 158
17586.75 198
17588.01 178
17589.26 181
17590.51 175
17591.77 145
17593.02 155
17594.27 180
17595.53 172
17596.78 180
17598.03 158
17599.29 150
17600.54 151
17601.79 166
17603.05 133
17604.30 189
17605.56 163
17606.81 168
17608.06 155
17609.32 164
17610.57 168
17611.82 159
17613.08 172
17614.33 168
17615.59 162
17616.84 143
17618.10 163
17619.35 170
17620.60 170
17621.86 173
17623.11 188
17624.37 178
17625.62 176
17626.88 152
17628.13 186
17629.39 140
17630.64 148
17631.89 169
17633.15 165
17634.40 143
17635.66 140
17636.91 160
17638.17 178
17639.42 159
17640.68 138
17641.93 161
17643.19 142
17644.44 149
17645.70 141
17646.95 145
17648.21 136
17649.47 149
17650.72 183
17651.98 153
17653.23 158
17654.49 134
17655.74 156
17657.00 127
17658.25 143
17659.51 164
17660.77 152
17662.02 148
17663.28 137
17664.53 160
17665.79 177
17667.04 155
17668.30 139
17669.56 142
17670.81 145
17672.07 133
17673.33 160
17674.58 154
17675.84 164
17677.09 164
17678.35 151
17679.61 147
17680.86 143
17682.12 138
17683.38 139
17684.63 149
17685.89 145
17687.15 121
17688.40 137
17689.66 165
17690.92 151
17692.17 149
17693.43 135
17694.69 153
17695.94 162
17697.20 169
17698.46 155
17699.72 135
17700.97 140
17702.23 161
17703.49 141
17704.74 143
17706.00 146
17707.26 148
17708.52 140
17709.77 157
17711.03 127
17712.29 143
17713.55 144
17714.80 143
17716.06 145
17717.32 124
17718.58 116
17719.84 121
17721.09 126
17722.35 135
17723.61 126
17724.87 129
17726.13 132
17727.38 153
17728.64 140
17729.90 124
17731.16 138
17732.42 162
17733.67 159
17734.93 160
17736.19 137
17737.45 125
17738.71 127
17739.97 139
17741.23 130
17742.48 113
17743.74 139
17745.00 155
17746.26 128
17747.52 121
17748.78 133
17750.04 153
17751.30 133
17752.55 122
17753.81 147
17755.07 113
17756.33 129
17757.59 133
17758.85 141
17760.11 138
17761.37 121
17762.63 149
17763.89 135
17765.15 137
17766.41 123
17767.67 124
17768.93 119
17770.19 120
17771.45 130
17772.70 138
17773.96 138
17775.22 128
17776.48 131
17777.74 137
17779.00 148
17780.26 135
17781.52 140
17782.78 133
17784.04 127
17785.30 127
17786.56 115
17787.82 129
17789.09 147
17790.35 120
17791.61 123
17792.87 140
17794.13 123
17795.39 105
17796.65 128
17797.91 112
17799.17 111
17800.43 123
17801.69 139
17802.95 115
17804.21 133
17805.47 128
17806.73 128
17808.00 109
17809.26 117
17810.52 121
17811.78 115
17813.04 130
17814.30 123
17815.56 106
17816.82 104
17818.08 118
17819.35 124
17820.61 135
17821.87 115
17823.13 134
17824.39 127
17825.65 139
17826.92 131
17828.18 108
17829.44 147
17830.70 127
17831.96 120
17833.22 137
17834.49 139
17835.75 134
17837.01 119
17838.27 129
17839.53 136
17840.80 114
17842.06 118
17843.32 112
17844.58 132
17845.85 134
17847.11 110
17848.37 114
17849.63 104
17850.89 118
17852.16 123
17853.42 130
17854.68 112
17855.95 126
17857.21 104
17858.47 127
17859.73 105
17861.00 112
17862.26 126
17863.52 121
17864.79 111
17866.05 115
17867.31 119
17868.57 105
17869.84 112
17871.10 115
17872.36 114
17873.63 92
17874.89 118
17876.15 113
17877.42 132
17878.68 100
17879.94 127
17881.21 117
17882.47 108
17883.74 127
17885.00 117
17886.26 142
17887.53 123
17888.79 112
17890.05 104
17891.32 101
17892.58 98
17893.85 113
17895.11 93
17896.37 116
17897.64 106
17898.90 137
17900.17 112
17901.43 105
17902.70 98
17903.96 124
17905.22 127
17906.49 106
17907.75 103
17909.02 102
17910.28 118
17911.55 111
17912.81 107
17914.08 99
17915.34 121
17916.61 121
17917.87 116
17919.14 107
17920.40 110
17921.67 111
17922.93 106
17924.20 112
17925.46 86
17926.73 100
17927.99 120
17929.26 139
17930.52 105
17931.79 90
17933.05 101
17934.32 118
17935.58 111
17936.85 100
17938.12 118
17939.38 125
17940.65 110
17941.91 123
17943.18 122
17944.44 113
17945.71 122
17946.98 106
17948.24 106
17949.51 108
17950.77 83
17952.04 94
17953.31 113
17954.57 102
17955.84 123
17957.10 105
17958.37 106
17959.64 99
17960.90 123
17962.17 117
17963.44 108
17964.70 130
17965.97 112
17967.24 82
17968.50 95
17969.77 128
17971.04 109
17972.30 114
17973.57 120
17974.84 116
17976.10 112
17977.37 106
17978.64 116
17979.91 119
17981.17 126
17982.44 102
17983.71 135
17984.97 119
17986.24 109
17987.51 95
17988.78 111
17990.04 115
17991.31 130
17992.58 125
17993.85 109
17995.11 102
17996.38 108
17997.65 115
17998.92 128
18000.18 105
18001.45 124
18002.72 114
18003.99 142
18005.26 119
18006.52 103
18007.79 121
18009.06 99
18010.33 135
18011.60 114
18012.86 114
18014.13 131
18015.40 107
18016.67 108
18017.94 118
18019.21 123
18020.47 112
18021.74 106
18023.01 114
18024.28 134
18025.55 123
18026.82 116
18028.09 115
18029.36 108
18030.62 118
18031.89 114
18033.16 103
18034.43 100
18035.70 128
18036.97 117
18038.24 108
18039.51 124
18040.78 118
18042.05 124
18043.32 128
18044.59 102
18045.85 112
18047.12 110
18048.39 112
18049.66 112
18050.93 111
18052.20 125
18053.47 121
18054.74 123
18056.01 124
18057.28 139
18058.55 116
18059.82 108
18061.09 110
18062.36 120
18063.63 119
18064.90 81
18066.17 91
18067.44 118
18068.71 110
18069.98 116
18071.25 109
18072.52 100
18073.79 108
18075.06 118
18076.33 115
18077.60 121
18078.87 130
18080.15 111
18081.42 118
18082.69 112
18083.96 115
18085.23 127
18086.50 129
18087.77 126
18089.04 122
18090.31 101
18091.58 112
18092.85 131
18094.12 114
18095.40 115
18096.67 107
18097.94 109
18099.21 124
18100.48 111
18101.75 103
18103.02 99
18104.30 114
18105.57 101
18106.84 116
18108.11 123
18109.38 114
18110.65 130
18111.92 109
18113.20 98
18114.47 118
18115.74 110
18117.01 107
18118.28 109
18119.56 100
18120.83 126
18122.10 113
18123.37 110
18124.64 124
18125.92 117
18127.19 106
18128.46 112
18129.73 115
18131.01 109
18132.28 103
18133.55 103
18134.82 103
18136.10 121
18137.37 98
18138.64 118
18139.91 123
18141.19 104
18142.46 115
18143.73 109
18145.01 114
18146.28 121
18147.55 144
18148.82 96
18150.10 97
18151.37 117
18152.64 136
18153.92 129
18155.19 120
18156.46 114
18157.74 108
18159.01 123
18160.28 125
18161.56 128
18162.83 110
18164.10 111
18165.38 121
18166.65 119
18167.93 108
18169.20 105
18170.47 108
18171.75 111
18173.02 101
18174.29 104
18175.57 121
18176.84 111
18178.12 117
18179.39 126
18180.66 114
18181.94 99
18183.21 111
18184.49 108
18185.76 108
18187.04 102
18188.31 97
18189.59 91
18190.86 137
18192.13 119
18193.41 95
18194.68 114
18195.96 122
18197.23 98
18198.51 127
18199.78 107
18201.06 124
18202.33 126
18203.61 112
18204.88 116
18206.16 127
18207.43 112
18208.71 120
18209.98 121
18211.26 120
18212.53 100
18213.81 128
18215.08 105
18216.36 123
18217.63 122
18218.91 122
18220.19 117
18221.46 111
18222.74 109
18224.01 105
18225.29 125
18226.56 115
18227.84 111
18229.12 116
18230.39 120
18231.67 102
18232.94 110
18234.22 100
18235.50 116
18236.77 104
18238.05 116
18239.32 121
18240.60 110
18241.88 96
18243.15 117
18244.43 104
18245.71 105
18246.98 103
18248.26 119
18249.54 118
18250.81 100
18252.09 114
18253.37 86
18254.64 93
18255.92 116
18257.20 106
18258.47 111
18259.75 102
18261.03 106
18262.30 104
18263.58 120
18264.86 103
18266.13 96
18267.41 109
18268.69 93
18269.97 99
18271.24 99
18272.52 131
18273.80 97
18275.08 118
18276.35 108
18277.63 105
18278.91 115
18280.19 117
18281.46 103
18282.74 103
18284.02 87
18285.30 106
18286.58 105
18287.85 112
18289.13 101
18290.41 93
18291.69 116
18292.97 120
18294.24 113
18295.52 105
18296.80 113
18298.08 98
18299.36 135
18300.63 111
18301.91 103
18303.19 102
18304.47 109
18305.75 109
18307.03 85
18308.31 97
18309.58 102
18310.86 115
18312.14 119
18313.42 115
18314.70 116
18315.98 125
18317.26 113
18318.54 109
18319.82 119
18321.09 126
18322.37 99
18323.65 120
18324.93 114
18326.21 110
18327.49 111
18328.77 107
18330.05 98
18331.33 124
18332.61 111
18333.89 110
18335.17 130
18336.45 116
18337.73 106
18339.01 104
18340.29 114
18341.57 95
18342.85 106
18344.13 112
18345.41 105
18346.69 84
18347.97 116
18349.25 108
18350.53 99
18351.81 91
18353.09 108
18354.37 130
18355.65 104
18356.93 119
18358.21 123
18359.49 96
18360.77 90
18362.05 102
18363.33 120
18364.61 103
18365.89 115
18367.17 94
18368.45 113
18369.73 98
18371.01 117
18372.29 129
18373.58 113
18374.86 91
18376.14 90
18377.42 96
18378.70 112
18379.98 110
18381.26 111
18382.54 109
18383.82 112
18385.11 100
18386.39 108
18387.67 141
18388.95 103
18390.23 114
18391.51 99
18392.79 102
18394.08 93
18395.36 110
18396.64 104
18397.92 100
18399.20 98
18400.49 122
18401.77 129
18403.05 98
18404.33 102
18405.61 118
18406.90 122
18408.18 100
18409.46 92
18410.74 92
18412.02 118
18413.31 103
18414.59 129
18415.87 112
18417.15 112
18418.44 98
18419.72 116
18421.00 105
18422.28 108
18423.57 112
18424.85 114
18426.13 122
18427.41 108
18428.70 100
18429.98 106
18431.26 106
18432.55 105
18433.83 107
18435.11 95
18436.40 89
18437.68 122
18438.96 114
18440.25 120
18441.53 97
18442.81 111
18444.10 114
18445.38 110
18446.66 112
18447.95 114
18449.23 127
18450.51 101
18451.80 95
18453.08 114
18454.36 109
18455.65 128
18456.93 110
18458.22 130
18459.50 95
18460.78 107
18462.07 98
18463.35 100
18464.64 113
18465.92 106
18467.20 111
18468.49 105
18469.77 123
18471.06 90
18472.34 118
18473.63 109
18474.91 104
18476.19 101
18477.48 109
18478.76 96
18480.05 122
18481.33 109
18482.62 114
18483.90 113
18485.19 108
18486.47 123
18487.76 131
18489.04 115
18490.33 88
18491.61 104
18492.90 115
18494.18 123
18495.47 118
18496.75 109
18498.04 125
18499.32 122
18500.61 106
18501.89 113
18503.18 111
18504.46 127
18505.75 124
18507.04 113
18508.32 109
18509.61 103
18510.89 115
18512.18 113
18513.46 116
18514.75 109
18516.04 134
18517.32 97
18518.61 103
18519.89 122
18521.18 128
18522.47 114
18523.75 119
18525.04 122
18526.32 111
18527.61 127
18528.90 122
18530.18 105
18531.47 123
18532.76 126
18534.04 129
18535.33 122
18536.62 100
18537.90 97
18539.19 117
18540.48 121
18541.76 104
18543.05 122
18544.34 107
18545.62 117
18546.91 123
18548.20 115
18549.48 111
18550.77 96
18552.06 120
18553.35 114
18554.63 135
18555.92 117
18557.21 113
18558.50 127
18559.78 130
18561.07 124
18562.36 96
18563.65 122
18564.93 121
18566.22 101
18567.51 106
18568.80 99
18570.08 114
18571.37 123
18572.66 100
18573.95 115
18575.24 141
18576.52 125
18577.81 107
18579.10 114
18580.39 127
18581.68 131
18582.96 139
18584.25 121
18585.54 122
18586.83 113
18588.12 131
18589.41 116
18590.69 120
18591.98 119
18593.27 144
18594.56 131
18595.85 134
18597.14 102
18598.43 115
18599.71 119
18601.00 123
18602.29 115
18603.58 144
18604.87 148
18606.16 137
18607.45 130
18608.74 125
18610.03 134
18611.32 123
18612.61 140
18613.89 141
18615.18 131
18616.47 146
18617.76 131
18619.05 127
18620.34 118
18621.63 141
18622.92 141
18624.21 136
18625.50 121
18626.79 118
18628.08 152
18629.37 146
18630.66 155
18631.95 139
18633.24 117
18634.53 122
18635.82 103
18637.11 130
18638.40 91
18639.69 111
18640.98 120
18642.27 127
18643.56 121
18644.85 111
18646.14 130
18647.43 135
18648.72 129
18650.01 125
18651.30 129
18652.59 131
18653.89 115
18655.18 118
18656.47 106
18657.76 100
18659.05 112
18660.34 109
18661.63 128
18662.92 138
18664.21 116
18665.50 128
18666.79 114
18668.09 116
18669.38 112
18670.67 107
18671.96 115
18673.25 106
18674.54 95
18675.83 119
18677.13 115
18678.42 114
18679.71 117
18681.00 128
18682.29 124
18683.58 109
18684.88 94
18686.17 122
18687.46 125
18688.75 121
18690.04 105
18691.33 102
18692.63 113
18693.92 98
18695.21 114
18696.50 110
18697.80 111
18699.09 122
18700.38 109
18701.67 104
18702.96 106
18704.26 122
18705.55 104
18706.84 108
18708.13 131
18709.43 110
18710.72 114
18712.01 116
18713.31 112
18714.60 102
18715.89 84
18717.18 102
18718.48 104
18719.77 125
18721.06 133
18722.36 107
18723.65 88
18724.94 120
18726.24 130
18727.53 114
18728.82 105
18730.12 129
18731.41 98
18732.70 99
18734.00 119
18735.29 113
18736.58 111
18737.88 114
18739.17 103
18740.46 87
18741.76 97
18743.05 118
18744.34 114
18745.64 104
18746.93 105
18748.23 125
18749.52 128
18750.81 104
18752.11 106
18753.40 106
18754.70 92
18755.99 104
18757.29 117
18758.58 103
18759.87 91
18761.17 116
18762.46 102
18763.76 115
18765.05 87
18766.35 113
18767.64 119
18768.94 114
18770.23 99
18771.53 99
18772.82 111
18774.11 97
18775.41 102
18776.70 96
18778.00 101
18779.29 84
18780.59 116
18781.89 106
18783.18 86
18784.48 102
18785.77 102
18787.07 102
18788.36 113
18789.66 90
18790.95 115
18792.25 98
18793.54 88
18794.84 99
18796.13 108
18797.43 110
18798.73 87
18800.02 85
18801.32 103
18802.61 97
18803.91 83
18805.20 105
18806.50 101
18807.80 96
18809.09 113
18810.39 106
18811.69 113
18812.98 108
18814.28 96
18815.57 101
18816.87 104
18818.17 87
18819.46 99
18820.76 77
18822.06 108
18823.35 114
18824.65 83
18825.95 109
18827.24 98
18828.54 95
18829.84 99
18831.13 105
18832.43 84
18833.73 76
18835.02 100
18836.32 104
18837.62 103
18838.91 106
18840.21 107
18841.51 95
18842.81 102
18844.10 104
18845.40 100
18846.70 99
18848.00 95
18849.29 103
18850.59 97
18851.89 88
18853.19 112
18854.48 95
18855.78 109
18857.08 97
18858.38 89
18859.67 105
18860.97 94
18862.27 88
18863.57 105
18864.87 126
18866.16 108
18867.46 100
18868.76 111
18870.06 90
18871.36 100
18872.66 112
18873.95 98
18875.25 113
18876.55 85
18877.85 92
18879.15 115
18880.45 109
18881.74 107
18883.04 103
18884.34 107
18885.64 77
18886.94 101
18888.24 118
18889.54 121
18890.84 85
18892.13 106
18893.43 111
18894.73 103
18896.03 123
18897.33 89
18898.63 104
18899.93 97
18901.23 113
18902.53 101
18903.83 122
18905.13 99
18906.43 89
18907.73 106
18909.02 104
18910.32 86
18911.62 95
18912.92 97
18914.22 106
18915.52 105
18916.82 100
18918.12 127
18919.42 112
18920.72 116
18922.02 101
18923.32 106
18924.62 89
18925.92 106
18927.22 95
18928.52 97
18929.82 113
18931.12 105
18932.42 112
18933.72 101
18935.02 96
18936.32 108
18937.63 104
18938.93 99
18940.23 93
18941.53 77
18942.83 99
18944.13 110
18945.43 96
18946.73 76
18948.03 90
18949.33 109
18950.63 88
18951.93 92
18953.23 107
18954.54 105
18955.84 93
18957.14 93
18958.44 86
18959.74 95
18961.04 101
18962.34 112
18963.64 119
18964.95 79
18966.25 92
18967.55 90
18968.85 93
18970.15 93
18971.45 98
18972.76 108
18974.06 83
18975.36 100
18976.66 91
18977.96 100
18979.27 96
18980.57 102
18981.87 105
18983.17 90
18984.47 102
18985.78 102
18987.08 103
18988.38 93
18989.68 97
18990.98 95
18992.29 112
18993.59 112
18994.89 98
18996.19 96
18997.50 80
18998.80 101
19000.10 90
19001.40 104
19002.71 80
19004.01 113
19005.31 95
19006.62 82
19007.92 94
19009.22 108
19010.53 93
19011.83 100
19013.13 99
19014.43 100
19015.74 94
19017.04 100
19018.34 87
19019.65 94
19020.95 87
19022.25 84
19023.56 118
19024.86 90
19026.16 87
19027.47 87
19028.77 83
19030.08 103
19031.38 102
19032.68 100
19033.99 108
19035.29 94
19036.59 94
19037.90 89
19039.20 82
19040.51 95
19041.81 101
19043.11 110
19044.42 75
19045.72 84
19047.03 90
19048.33 117
19049.64 108
19050.94 98
19052.25 98
19053.55 101
19054.85 102
19056.16 88
19057.46 82
19058.77 79
19060.07 98
19061.38 90
19062.68 88
19063.99 96
19065.29 98
19066.60 100
19067.90 94
19069.21 88
19070.51 109
19071.82 116
19073.12 106
19074.43 92
19075.73 85
19077.04 88
19078.34 102
19079.65 109
19080.95 83
19082.26 108
19083.57 91
19084.87 92
19086.18 94
19087.48 88
19088.79 88
19090.09 90
19091.40 102
19092.71 97
19094.01 103
19095.32 87
19096.62 103
19097.93 106
19099.24 97
19100.54 83
19101.85 99
19103.15 103
19104.46 98
19105.77 84
19107.07 115
19108.38 103
19109.69 101
19110.99 101
19112.30 112
19113.60 106
19114.91 97
19116.22 90
19117.52 92
19118.83 89
19120.14 102
19121.45 103
19122.75 105
19124.06 123
19125.37 92
19126.67 92
19127.98 102
19129.29 105
19130.59 66
19131.90 84
19133.21 105
19134.52 92
19135.82 91
19137.13 101
19138.44 109
19139.75 77
19141.05 90
19142.36 107
19143.67 125
19144.98 90
19146.28 81
19147.59 84
19148.90 104
19150.21 93
19151.51 102
19152.82 85
19154.13 100
19155.44 99
19156.75 110
19158.05 86
19159.36 100
19160.67 112
19161.98 98
19163.29 110
19164.60 90
19165.90 85
19167.21 84
19168.52 91
19169.83 76
19171.14 100
19172.45 98
19173.75 99
19175.06 84
19176.37 85
19177.68 109
19178.99 99
19180.30 115
19181.61 101
19182.92 95
19184.23 78
19185.53 98
19186.84 109
19188.15 98
19189.46 83
19190.77 102
19192.08 102
19193.39 90
19194.70 84
19196.01 105
19197.32 106
19198.63 89
19199.94 94
19201.25 110
19202.56 115
19203.87 103
19205.17 108
19206.48 103
19207.79 77
19209.10 89
19210.41 80
19211.72 109
19213.03 96
19214.34 106
19215.65 90
19216.96 130
19218.27 108
19219.58 107
19220.89 91
19222.21 89
19223.52 91
19224.83 118
19226.14 104
19227.45 89
19228.76 102
19230.07 95
19231.38 96
19232.69 77
19234.00 81
19235.31 100
19236.62 100
19237.93 82
19239.24 95
19240.55 95
19241.86 93
19243.18 110
19244.49 95
19245.80 74
19247.11 98
19248.42 78
19249.73 121
19251.04 106
19252.35 85
19253.67 94
19254.98 98
19256.29 104
19257.60 82
19258.91 105
19260.22 113
19261.53 101
19262.85 85
19264.16 105
19265.47 81
19266.78 89
19268.09 91
19269.40 117
19270.72 99
19272.03 91
19273.34 91
19274.65 103
19275.96 93
19277.28 78
19278.59 82
19279.90 88
19281.21 88
19282.53 88
19283.84 90
19285.15 88
19286.46 104
19287.78 88
19289.09 104
19290.40 84
19291.71 82
19293.03 81
19294.34 87
19295.65 72
19296.96 79
19298.28 94
19299.59 106
19300.90 92
19302.22 86
19303.53 86
19304.84 99
19306.16 90
19307.47 90
19308.78 84
19310.10 94
19311.41 89
19312.72 91
19314.04 89
19315.35 81
19316.66 89
19317.98 105
19319.29 109
19320.60 94
19321.92 77
19323.23 97
19324.54 106
19325.86 99
19327.17 93
19328.49 88
19329.80 96
19331.11 84
19332.43 84
19333.74 95
19335.06 92
19336.37 105
19337.68 81
19339.00 95
19340.31 104
19341.63 95
19342.94 96
19344.26 79
19345.57 82
19346.89 86
19348.20 88
19349.51 78
19350.83 86
19352.14 78
19353.46 91
19354.77 95
19356.09 105
19357.40 101
19358.72 83
19360.03 78
19361.35 81
19362.66 91
19363.98 83
19365.29 92
19366.61 92
19367.92 96
19369.24 86
19370.55 103
19371.87 92
19373.19 98
19374.50 98
19375.82 103
19377.13 100
19378.45 100
19379.76 85
19381.08 98
19382.39 92
19383.71 86
19385.03 92
19386.34 97
19387.66 83
19388.97 90
19390.29 109
19391.61 95
19392.92 99
19394.24 95
19395.55 97
19396.87 81
19398.19 96
19399.50 110
19400.82 112
19402.14 88
19403.45 96
19404.77 88
19406.09 106
19407.40 110
19408.72 82
19410.04 77
19411.35 80
19412.67 102
19413.99 85
19415.30 72
19416.62 98
19417.94 83
19419.25 91
19420.57 99
19421.89 75
19423.21 92
19424.52 85
19425.84 104
19427.16 105
19428.47 71
19429.79 97
19431.11 96
19432.43 105
19433.74 81
19435.06 90
19436.38 93
19437.70 105
19439.01 83
19440.33 99
19441.65 91
19442.97 86
19444.29 94
19445.60 84
19446.92 95
19448.24 92
19449.56 99
19450.88 97
19452.19 98
19453.51 75
19454.83 108
19456.15 114
19457.47 82
19458.78 83
19460.10 85
19461.42 83
19462.74 85
19464.06 78
19465.38 88
19466.70 87
19468.01 94
19469.33 86
19470.65 93
19471.97 82
19473.29 81
19474.61 93
19475.93 90
19477.25 98
19478.57 98
19479.88 97
19481.20 91
19482.52 76
19483.84 80
19485.16 88
19486.48 80
19487.80 84
19489.12 87
19490.44 86
19491.76 88
19493.08 92
19494.40 102
19495.72 110
19497.04 90
19498.36 90
19499.68 97
19501.00 97
19502.32 97
19503.64 82
19504.96 76
19506.28 96
19507.60 89
19508.92 97
19510.24 94
19511.56 102
19512.88 106
19514.20 94
19515.52 79
19516.84 87
19518.16 84
19519.48 97
19520.80 74
19522.12 74
19523.44 85
19524.76 92
19526.08 80
19527.40 99
19528.72 91
19530.04 93
19531.36 95
19532.68 92
19534.00 96
19535.33 84
19536.65 70
19537.97 89
19539.29 94
19540.61 84
19541.93 90
19543.25 87
19544.57 118
19545.89 78
19547.22 98
19548.54 87
19549.86 91
19551.18 84
19552.50 76
19553.82 99
19555.15 77
19556.47 78
19557.79 80
19559.11 100
19560.43 78
19561.75 90
19563.08 83
19564.40 115
19565.72 86
19567.04 114
19568.36 98
19569.69 82
19571.01 92
19572.33 104
19573.65 99
19574.97 83
19576.30 91
19577.62 87
19578.94 85
19580.26 95
19581.59 92
19582.91 88
19584.23 101
19585.55 82
19586.88 78
19588.20 72
19589.52 86
19590.85 92
19592.17 105
19593.49 86
19594.81 101
19596.14 89
19597.46 97
19598.78 93
19600.11 78
19601.43 97
19602.75 92
19604.08 99
19605.40 78
19606.72 78
19608.05 93
19609.37 99
19610.69 92
19612.02 92
19613.34 86
19614.66 108
19615.99 96
19617.31 111
19618.64 90
19619.96 95
19621.28 92
19622.61 82
19623.93 97
19625.26 90
19626.58 95
19627.90 83
19629.23 114
19630.55 84
19631.88 88
19633.20 101
19634.52 105
19635.85 74
19637.17 76
19638.50 80
19639.82 87
19641.15 90
19642.47 78
19643.80 108
19645.12 82
19646.45 87
19647.77 85
19649.09 90
19650.42 97
19651.74 97
19653.07 89
19654.39 104
19655.72 111
19657.04 90
19658.37 81
19659.69 94
19661.02 101
19662.35 88
19663.67 94
19665.00 85
19666.32 93
19667.65 85
19668.97 81
19670.30 66
19671.62 100
19672.95 90
19674.27 90
19675.60 77
19676.93 88
19678.25 78
19679.58 82
19680.90 89
19682.23 69
19683.56 70
19684.88 85
19686.21 103
19687.53 69
19688.86 83
19690.19 93
19691.51 109
19692.84 98
19694.16 78
19695.49 83
19696.82 100
19698.14 105
19699.47 78
19700.80 100
19702.12 77
19703.45 89
19704.78 94
19706.10 87
19707.43 83
19708.76 74
19710.08 99
19711.41 114
19712.74 77
19714.06 93
19715.39 99
19716.72 93
19718.05 91
19719.37 83
19720.70 79
19722.03 67
19723.35 108
19724.68 117
19726.01 102
19727.34 65
19728.66 90
19729.99 88
19731.32 108
19732.65 85
19733.98 88
19735.30 102
19736.63 95
19737.96 85
19739.29 92
19740.61 82
19741.94 92
19743.27 117
19744.60 104
19745.93 119
19747.25 82
19748.58 90
19749.91 93
19751.24 98
19752.57 88
19753.90 106
19755.22 85
19756.55 105
19757.88 81
19759.21 77
19760.54 88
19761.87 78
19763.20 108
19764.52 100
19765.85 90
19767.18 108
19768.51 113
19769.84 94
19771.17 95
19772.50 76
19773.83 87
19775.16 99
19776.48 102
19777.81 102
19779.14 129
19780.47 99
19781.80 97
19783.13 86
19784.46 85
19785.79 104
19787.12 105
19788.45 88
19789.78 92
19791.11 98
19792.44 97
19793.77 98
19795.10 89
19796.43 100
19797.76 86
19799.09 114
19800.42 94
19801.75 95
19803.08 90
19804.41 86
19805.74 97
19807.07 89
19808.40 86
19809.73 71
19811.06 111
19812.39 96
19813.72 89
19815.05 76
19816.38 106
19817.71 108
19819.04 101
19820.37 85
19821.70 91
19823.03 95
19824.36 94
19825.69 102
19827.02 92
19828.35 90
19829.69 71
19831.02 103
19832.35 119
19833.68 95
19835.01 97
19836.34 95
19837.67 111
19839.00 114
19840.33 96
19841.67 93
19843.00 102
19844.33 102
19845.66 95
19846.99 94
19848.32 104
19849.65 93
19850.99 98
19852.32 95
19853.65 99
19854.98 77
19856.31 102
19857.64 70
19858.98 85
19860.31 77
19861.64 96
19862.97 100
19864.30 97
19865.64 84
19866.97 76
19868.30 105
19869.63 91
19870.97 105
19872.30 83
19873.63 100
19874.96 83
19876.29 90
19877.63 100
19878.96 89
19880.29 96
19881.63 106
19882.96 94
19884.29 99
19885.62 81
19886.96 92
19888.29 98
19889.62 91
19890.95 95
19892.29 82
19893.62 114
19894.95 99
19896.29 109
19897.62 102
19898.95 110
19900.29 82
19901.62 95
19902.95 103
19904.29 100
19905.62 101
19906.95 89
19908.29 97
19909.62 78
19910.95 86
19912.29 80
19913.62 122
19914.96 101
19916.29 102
19917.62 84
19918.96 84
19920.29 92
19921.63 90
19922.96 97
19924.29 99
19925.63 104
19926.96 81
19928.30 91
19929.63 77
19930.96 101
19932.30 98
19933.63 81
19934.97 89
19936.30 110
19937.64 90
19938.97 89
19940.31 73
19941.64 91
19942.98 87
19944.31 110
19945.64 89
19946.98 81
19948.31 106
19949.65 103
19950.98 122
19952.32 95
19953.65 93
19954.99 107
19956.32 127
19957.66 100
19959.00 93
19960.33 86
19961.67 89
19963.00 100
19964.34 106
19965.67 97
19967.01 82
19968.34 93
19969.68 94
19971.01 102
19972.35 97
19973.69 87
19975.02 85
19976.36 90
19977.69 92
19979.03 108
19980.37 101
19981.70 107
19983.04 98
19984.37 99
19985.71 111
19987.05 98
19988.38 104
19989.72 95
19991.05 93
19992.39 88
19993.73 111
19995.06 96
19996.40 102
19997.74 94
19999.07 101
20000.41 100
20001.75 105
20003.08 93
20004.42 99
20005.76 92
20007.09 107
20008.43 94
20009.77 100
20011.10 96
20012.44 88
20013.78 115
20015.12 91
20016.45 113
20017.79 91
20019.13 108
20020.47 85
20021.80 113
20023.14 97
20024.48 96
20025.81 89
20027.15 98
20028.49 111
20029.83 77
20031.17 101
20032.50 112
20033.84 103
20035.18 104
20036.52 103
20037.85 109
20039.19 110
20040.53 93
20041.87 111
20043.21 91
20044.54 103
20045.88 86
20047.22 116
20048.56 109
20049.90 107
20051.24 107
20052.57 111
20053.91 103
20055.25 102
20056.59 103
20057.93 94
20059.27 109
20060.61 98
20061.94 96
20063.28 104
20064.62 110
20065.96 121
20067.30 110
20068.64 116
20069.98 125
20071.32 109
20072.66 114
20073.99 114
20075.33 98
20076.67 109
20078.01 95
20079.35 115
20080.69 99
20082.03 139
20083.37 119
20084.71 111
20086.05 81
20087.39 103
20088.73 89
20090.07 95
20091.41 111
20092.75 100
20094.09 78
20095.43 104
20096.77 99
20098.11 101
20099.45 107
20100.79 94
20102.13 95
20103.47 102
20104.81 108
20106.15 92
20107.49 123
20108.83 102
20110.17 115
20111.51 105
20112.85 73
20114.19 93
20115.53 114
20116.87 117
20118.21 96
20119.55 112
20120.89 113
20122.23 113
20123.57 105
20124.91 105
20126.25 84
20127.60 103
20128.94 86
20130.28 94
20131.62 99
20132.96 104
20134.30 92
20135.64 99
