# Supplementary material for: MALDI-TOF MS typing enables the classification of brewing yeasts of the genus Saccharomyces to major beer styles
Source: PLoS One. 2017 Aug 9;12(8):e0181694. doi: 10.1371/journal.pone.0181694 (PMC5549903; doi:10.1371/journal.pone.0181694)
Supplement: S15 File — The directory includes 90 raw files and was zipped to “.zip”; the folder has three strains with 30 spectra per strain; S1 Text explains the raw files with an example and Table 1 represents the yeast strains used within the experiment. (ZIP) [file pone.0181694.s018.zip › 43-45/30667-214-OG-WB-WB-YPG-18h-E-E_2015-10-28__0_A6_1.dat]

1999.91 1995
2000.33 2048
2000.75 2143
2001.17 2194
2001.59 1975
2002.02 2098
2002.44 2017
2002.86 2029
2003.28 1863
2003.70 1846
2004.13 1841
2004.55 1801
2004.97 1818
2005.39 1844
2005.81 1842
2006.24 1813
2006.66 1847
2007.08 1977
2007.50 2082
2007.93 2062
2008.35 2172
2008.77 2113
2009.19 2185
2009.62 2085
2010.04 1994
2010.46 2013
2010.88 2101
2011.31 2011
2011.73 1962
2012.15 1988
2012.58 1930
2013.00 1768
2013.42 1676
2013.84 1655
2014.27 1703
2014.69 1724
2015.11 1744
2015.54 1774
2015.96 1713
2016.38 1962
2016.81 1921
2017.23 1892
2017.65 1858
2018.08 1804
2018.50 1860
2018.92 1959
2019.35 1954
2019.77 2089
2020.19 2129
2020.62 1969
2021.04 1870
2021.47 1914
2021.89 1800
2022.31 1856
2022.74 1986
2023.16 2084
2023.59 1859
2024.01 1855
2024.43 1794
2024.86 1853
2025.28 1705
2025.71 1729
2026.13 1849
2026.55 1863
2026.98 1942
2027.40 1854
2027.83 1783
2028.25 1813
2028.68 1860
2029.10 1716
2029.53 1935
2029.95 1771
2030.38 1737
2030.80 1808
2031.23 1782
2031.65 1850
2032.08 1991
2032.50 1861
2032.93 1872
2033.35 1955
2033.78 2043
2034.20 1993
2034.63 1887
2035.05 1835
2035.48 1918
2035.90 1974
2036.33 1942
2036.75 1920
2037.18 1913
2037.60 2017
2038.03 2045
2038.45 2132
2038.88 2034
2039.31 1959
2039.73 2151
2040.16 2211
2040.58 2206
2041.01 2236
2041.43 2211
2041.86 2111
2042.29 1968
2042.71 1967
2043.14 1744
2043.56 1777
2043.99 1790
2044.42 1858
2044.84 1754
2045.27 1615
2045.70 1695
2046.12 1771
2046.55 1774
2046.98 1967
2047.40 1911
2047.83 2007
2048.25 1908
2048.68 1848
2049.11 1687
2049.53 1890
2049.96 1834
2050.39 1760
2050.82 1762
2051.24 1811
2051.67 1821
2052.10 1750
2052.52 1827
2052.95 1836
2053.38 1839
2053.80 1792
2054.23 1547
2054.66 1798
2055.09 1855
2055.51 1614
2055.94 1691
2056.37 1805
2056.80 1674
2057.22 1662
2057.65 1766
2058.08 1888
2058.51 1808
2058.93 1714
2059.36 1880
2059.79 1906
2060.22 1937
2060.65 1971
2061.07 1815
2061.50 1823
2061.93 1972
2062.36 1926
2062.79 2035
2063.21 2039
2063.64 2018
2064.07 2132
2064.50 2110
2064.93 2287
2065.36 2313
2065.78 2299
2066.21 2533
2066.64 2568
2067.07 2369
2067.50 2201
2067.93 2188
2068.36 2226
2068.78 1943
2069.21 1899
2069.64 1791
2070.07 1851
2070.50 1805
2070.93 1826
2071.36 1804
2071.79 1743
2072.22 1666
2072.64 1650
2073.07 1719
2073.50 1752
2073.93 1882
2074.36 1914
2074.79 1767
2075.22 1729
2075.65 1889
2076.08 1890
2076.51 1896
2076.94 1849
2077.37 1894
2077.80 1973
2078.23 2064
2078.66 2194
2079.09 1956
2079.52 1934
2079.95 2030
2080.38 2141
2080.81 2021
2081.24 1840
2081.67 1726
2082.10 1849
2082.53 1751
2082.96 1794
2083.39 1830
2083.82 1760
2084.25 1681
2084.68 1670
2085.11 1753
2085.54 1873
2085.97 1799
2086.40 1947
2086.83 1902
2087.26 1842
2087.69 1827
2088.12 1799
2088.55 1823
2088.99 1810
2089.42 1793
2089.85 1768
2090.28 1761
2090.71 1672
2091.14 1769
2091.57 1801
2092.00 1856
2092.43 1687
2092.86 1691
2093.30 1772
2093.73 1765
2094.16 1861
2094.59 1850
2095.02 1654
2095.45 1604
2095.88 1656
2096.32 1561
2096.75 1716
2097.18 1676
2097.61 1571
2098.04 1632
2098.47 1615
2098.91 1547
2099.34 1528
2099.77 1543
2100.20 1572
2100.63 1581
2101.07 1736
2101.50 1642
2101.93 1804
2102.36 1745
2102.80 1638
2103.23 1740
2103.66 1743
2104.09 1737
2104.52 1747
2104.96 1642
2105.39 1678
2105.82 1739
2106.25 1971
2106.69 1891
2107.12 1831
2107.55 1704
2107.99 1724
2108.42 1758
2108.85 1740
2109.28 1742
2109.72 1698
2110.15 1781
2110.58 1803
2111.02 1723
2111.45 1700
2111.88 1765
2112.32 1764
2112.75 1782
2113.18 1710
2113.62 1662
2114.05 1606
2114.48 1530
2114.92 1707
2115.35 1684
2115.78 1697
2116.22 1763
2116.65 1615
2117.08 1637
2117.52 1489
2117.95 1586
2118.39 1464
2118.82 1604
2119.25 1681
2119.69 1650
2120.12 1700
2120.56 1628
2120.99 1741
2121.42 1706
2121.86 1793
2122.29 1839
2122.73 1890
2123.16 1872
2123.60 1700
2124.03 1702
2124.46 1788
2124.90 1868
2125.33 1711
2125.77 1828
2126.20 1843
2126.64 1710
2127.07 1819
2127.51 1901
2127.94 1724
2128.38 1743
2128.81 1606
2129.25 1730
2129.68 1729
2130.12 1799
2130.55 1858
2130.99 1908
2131.42 1939
2131.86 1895
2132.29 2061
2132.73 1980
2133.16 2024
2133.60 2003
2134.03 1945
2134.47 2115
2134.91 2315
2135.34 2347
2135.78 2415
2136.21 2355
2136.65 2309
2137.08 2296
2137.52 2247
2137.96 2186
2138.39 2056
2138.83 1981
2139.26 2076
2139.70 1942
2140.14 1762
2140.57 1892
2141.01 1821
2141.44 1727
2141.88 1798
2142.32 1861
2142.75 1783
2143.19 1817
2143.63 1720
2144.06 1661
2144.50 1818
2144.94 1749
2145.37 1690
2145.81 1810
2146.25 1800
2146.68 1867
2147.12 1788
2147.56 1847
2147.99 1834
2148.43 1964
2148.87 2025
2149.30 2139
2149.74 2392
2150.18 2591
2150.61 2522
2151.05 2544
2151.49 2408
2151.93 2332
2152.36 2273
2152.80 2179
2153.24 2091
2153.68 1946
2154.11 2018
2154.55 1976
2154.99 1793
2155.43 1941
2155.86 1718
2156.30 1821
2156.74 1865
2157.18 1837
2157.62 1690
2158.05 1761
2158.49 1795
2158.93 1924
2159.37 2003
2159.81 1947
2160.24 1926
2160.68 1932
2161.12 1996
2161.56 1967
2162.00 1921
2162.43 2016
2162.87 1934
2163.31 1877
2163.75 1896
2164.19 1867
2164.63 1768
2165.07 1877
2165.50 1924
2165.94 1773
2166.38 1671
2166.82 1753
2167.26 1773
2167.70 1849
2168.14 1813
2168.58 1880
2169.02 1837
2169.45 1816
2169.89 1808
2170.33 1803
2170.77 1816
2171.21 1901
2171.65 2017
2172.09 2049
2172.53 2159
2172.97 2150
2173.41 2123
2173.85 2267
2174.29 2351
2174.73 2276
2175.17 2416
2175.61 2307
2176.05 2351
2176.49 2486
2176.93 2567
2177.37 2361
2177.81 2188
2178.25 2116
2178.69 2237
2179.13 2168
2179.57 2041
2180.01 1877
2180.45 2031
2180.89 2011
2181.33 2028
2181.77 1981
2182.21 1937
2182.65 1787
2183.09 1804
2183.53 1853
2183.97 1868
2184.41 1815
2184.85 1723
2185.29 1742
2185.73 1711
2186.17 1762
2186.61 1723
2187.05 1789
2187.49 1894
2187.94 1875
2188.38 1870
2188.82 1892
2189.26 2009
2189.70 1996
2190.14 1936
2190.58 1875
2191.02 1847
2191.46 1991
2191.91 1882
2192.35 1972
2192.79 1792
2193.23 1686
2193.67 1912
2194.11 2033
2194.55 1990
2195.00 2218
2195.44 2363
2195.88 2182
2196.32 1993
2196.76 2117
2197.21 2136
2197.65 2026
2198.09 2102
2198.53 2008
2198.97 1961
2199.42 1914
2199.86 1851
2200.30 2016
2200.74 1903
2201.18 1881
2201.63 1904
2202.07 1865
2202.51 1798
2202.95 1813
2203.40 1805
2203.84 1975
2204.28 1970
2204.72 1873
2205.17 1898
2205.61 1931
2206.05 2086
2206.49 2011
2206.94 1967
2207.38 2084
2207.82 1938
2208.27 1893
2208.71 1996
2209.15 1996
2209.60 2000
2210.04 2068
2210.48 2141
2210.92 2117
2211.37 1999
2211.81 1962
2212.25 2023
2212.70 1980
2213.14 1954
2213.59 2004
2214.03 2070
2214.47 1927
2214.92 1910
2215.36 1944
2215.80 1836
2216.25 1862
2216.69 1959
2217.14 1734
2217.58 1681
2218.02 1725
2218.47 1697
2218.91 1560
2219.36 1607
2219.80 1706
2220.24 1708
2220.69 1770
2221.13 1763
2221.58 1694
2222.02 1789
2222.46 1739
2222.91 1878
2223.35 1870
2223.80 1942
2224.24 2041
2224.69 1869
2225.13 1938
2225.58 1984
2226.02 1978
2226.47 2152
2226.91 2059
2227.36 1942
2227.80 1900
2228.25 1950
2228.69 2077
2229.14 1998
2229.58 1960
2230.03 1899
2230.47 1958
2230.92 2001
2231.36 2077
2231.81 2080
2232.25 2033
2232.70 2255
2233.14 2277
2233.59 2306
2234.03 2355
2234.48 2339
2234.93 2339
2235.37 2174
2235.82 2267
2236.26 2368
2236.71 2120
2237.16 2108
2237.60 2036
2238.05 2021
2238.49 1948
2238.94 1873
2239.39 1776
2239.83 1697
2240.28 1748
2240.72 1695
2241.17 1719
2241.62 1563
2242.06 1638
2242.51 1596
2242.96 1532
2243.40 1667
2243.85 1640
2244.30 1708
2244.74 1688
2245.19 1535
2245.64 1780
2246.08 1719
2246.53 1709
2246.98 1732
2247.42 1631
2247.87 1544
2248.32 1594
2248.76 1553
2249.21 1664
2249.66 1737
2250.10 1571
2250.55 1630
2251.00 1626
2251.45 1597
2251.89 1592
2252.34 1682
2252.79 1624
2253.24 1734
2253.68 1619
2254.13 1590
2254.58 1573
2255.03 1590
2255.47 1788
2255.92 1621
2256.37 1755
2256.82 1762
2257.27 1678
2257.71 1565
2258.16 1591
2258.61 1598
2259.06 1584
2259.51 1646
2259.95 1673
2260.40 1704
2260.85 1773
2261.30 1804
2261.75 1789
2262.19 1848
2262.64 1916
2263.09 2043
2263.54 1923
2263.99 1947
2264.44 1835
2264.89 1861
2265.33 1787
2265.78 1797
2266.23 1796
2266.68 1704
2267.13 1682
2267.58 1842
2268.03 1813
2268.48 1795
2268.93 1927
2269.37 1897
2269.82 1901
2270.27 1849
2270.72 2038
2271.17 2063
2271.62 2127
2272.07 2109
2272.52 1919
2272.97 1948
2273.42 1962
2273.87 2004
2274.32 2027
2274.77 1960
2275.22 1831
2275.67 1754
2276.12 1688
2276.57 1792
2277.02 1675
2277.47 1698
2277.92 1696
2278.37 1701
2278.82 1787
2279.27 1733
2279.72 1739
2280.17 1745
2280.62 1671
2281.07 1606
2281.52 1733
2281.97 1743
2282.42 1869
2282.87 1755
2283.32 1664
2283.77 1819
2284.22 1810
2284.67 1657
2285.12 1791
2285.57 1885
2286.02 1817
2286.47 1820
2286.92 1923
2287.37 2132
2287.82 2397
2288.28 2349
2288.73 2478
2289.18 2383
2289.63 2413
2290.08 2885
2290.53 2881
2290.98 2986
2291.43 3068
2291.88 3237
2292.34 3300
2292.79 3125
2293.24 3025
2293.69 2960
2294.14 2741
2294.59 2760
2295.05 2559
2295.50 2522
2295.95 2453
2296.40 2318
2296.85 2108
2297.30 2013
2297.76 2035
2298.21 1977
2298.66 2024
2299.11 1809
2299.56 1849
2300.02 1759
2300.47 1702
2300.92 1763
2301.37 1770
2301.82 1762
2302.28 1814
2302.73 1575
2303.18 1614
2303.63 1617
2304.09 1673
2304.54 1573
2304.99 1532
2305.44 1772
2305.90 1800
2306.35 1836
2306.80 1713
2307.26 1866
2307.71 1989
2308.16 1947
2308.61 1995
2309.07 2068
2309.52 2069
2309.97 2048
2310.43 2101
2310.88 2048
2311.33 2176
2311.79 2317
2312.24 2164
2312.69 1892
2313.15 1971
2313.60 1946
2314.05 1971
2314.51 1966
2314.96 1889
2315.41 1885
2315.87 1784
2316.32 1772
2316.77 1816
2317.23 1823
2317.68 1840
2318.14 1934
2318.59 1843
2319.04 1910
2319.50 2072
2319.95 2063
2320.41 1988
2320.86 1934
2321.31 1945
2321.77 1994
2322.22 1930
2322.68 1940
2323.13 1873
2323.59 1909
2324.04 2058
2324.50 2119
2324.95 2046
2325.40 2187
2325.86 2079
2326.31 2098
2326.77 2214
2327.22 2296
2327.68 2089
2328.13 2064
2328.59 2034
2329.04 2076
2329.50 1967
2329.95 2047
2330.41 2008
2330.86 1871
2331.32 1862
2331.77 1906
2332.23 1898
2332.68 1897
2333.14 1824
2333.59 1814
2334.05 1790
2334.51 1833
2334.96 1740
2335.42 1812
2335.87 1699
2336.33 1738
2336.78 1715
2337.24 1751
2337.70 1796
2338.15 1767
2338.61 1769
2339.06 1683
2339.52 1822
2339.97 1747
2340.43 1781
2340.89 1708
2341.34 1786
2341.80 1807
2342.26 1780
2342.71 1668
2343.17 1962
2343.62 1884
2344.08 1816
2344.54 1823
2344.99 1870
2345.45 1973
2345.91 2046
2346.36 1868
2346.82 1935
2347.28 2039
2347.73 2063
2348.19 2063
2348.65 2025
2349.10 1929
2349.56 1903
2350.02 1963
2350.48 1884
2350.93 1920
2351.39 2017
2351.85 1892
2352.30 1718
2352.76 1761
2353.22 1906
2353.68 1897
2354.13 1881
2354.59 1824
2355.05 1810
2355.51 1965
2355.96 1847
2356.42 1759
2356.88 1703
2357.34 1733
2357.79 1777
2358.25 1868
2358.71 1864
2359.17 1929
2359.63 1895
2360.08 1778
2360.54 1850
2361.00 1957
2361.46 1945
2361.92 1984
2362.37 1990
2362.83 1909
2363.29 1803
2363.75 1854
2364.21 2084
2364.67 2061
2365.12 2063
2365.58 2051
2366.04 1972
2366.50 1949
2366.96 2004
2367.42 2032
2367.88 2009
2368.33 1773
2368.79 1815
2369.25 1943
2369.71 1984
2370.17 1927
2370.63 1912
2371.09 1777
2371.55 1741
2372.01 1761
2372.47 1721
2372.92 1866
2373.38 1807
2373.84 1820
2374.30 1877
2374.76 1854
2375.22 1860
2375.68 1977
2376.14 1912
2376.60 1878
2377.06 1850
2377.52 1914
2377.98 1877
2378.44 1813
2378.90 1951
2379.36 1948
2379.82 1900
2380.28 1852
2380.74 1820
2381.20 1754
2381.66 1862
2382.12 1798
2382.58 1721
2383.04 1808
2383.50 1708
2383.96 1794
2384.42 1798
2384.88 1755
2385.34 1664
2385.80 1830
2386.26 1849
2386.72 1890
2387.18 1902
2387.64 1857
2388.10 1791
2388.56 1813
2389.03 1868
2389.49 1893
2389.95 1896
2390.41 2009
2390.87 1933
2391.33 1978
2391.79 1877
2392.25 1888
2392.71 1868
2393.17 1773
2393.64 1883
2394.10 1779
2394.56 1678
2395.02 1805
2395.48 1796
2395.94 1722
2396.40 1678
2396.87 1661
2397.33 1810
2397.79 1685
2398.25 1727
2398.71 1781
2399.17 1703
2399.64 1751
2400.10 1820
2400.56 1762
2401.02 1722
2401.48 1745
2401.95 1706
2402.41 1613
2402.87 1729
2403.33 1825
2403.79 1831
2404.26 1713
2404.72 1698
2405.18 1726
2405.64 1737
2406.11 1661
2406.57 1549
2407.03 1609
2407.49 1600
2407.96 1596
2408.42 1567
2408.88 1670
2409.34 1576
2409.81 1671
2410.27 1612
2410.73 1553
2411.20 1514
2411.66 1616
2412.12 1665
2412.58 1622
2413.05 1729
2413.51 1793
2413.97 1698
2414.44 1761
2414.90 1834
2415.36 1868
2415.83 1734
2416.29 1812
2416.75 1678
2417.22 1734
2417.68 1854
2418.14 1841
2418.61 1909
2419.07 1900
2419.54 1914
2420.00 1857
2420.46 1894
2420.93 1843
2421.39 1873
2421.85 1926
2422.32 1790
2422.78 1661
2423.25 1730
2423.71 1850
2424.17 1839
2424.64 1841
2425.10 1961
2425.57 1695
2426.03 1657
2426.50 1745
2426.96 1753
2427.42 1628
2427.89 1776
2428.35 1629
2428.82 1631
2429.28 1640
2429.75 1790
2430.21 1780
2430.68 1723
2431.14 1639
2431.61 1671
2432.07 1609
2432.54 1750
2433.00 1719
2433.47 1694
2433.93 1783
2434.40 1805
2434.86 1764
2435.33 1761
2435.79 1719
2436.26 1820
2436.72 1817
2437.19 1778
2437.65 1947
2438.12 2001
2438.59 1952
2439.05 2006
2439.52 1992
2439.98 2140
2440.45 2095
2440.91 2289
2441.38 2260
2441.85 2214
2442.31 2176
2442.78 1924
2443.24 1963
2443.71 1996
2444.18 1817
2444.64 1829
2445.11 1809
2445.57 1681
2446.04 1731
2446.51 1713
2446.97 1663
2447.44 1598
2447.91 1627
2448.37 1614
2448.84 1548
2449.31 1564
2449.77 1539
2450.24 1611
2450.71 1580
2451.17 1619
2451.64 1705
2452.11 1730
2452.57 1695
2453.04 1836
2453.51 1749
2453.97 1664
2454.44 1845
2454.91 1662
2455.37 1671
2455.84 1631
2456.31 1655
2456.78 1639
2457.24 1569
2457.71 1530
2458.18 1605
2458.65 1631
2459.11 1642
2459.58 1749
2460.05 1668
2460.52 1538
2460.98 1617
2461.45 1706
2461.92 1663
2462.39 1687
2462.85 1635
2463.32 1733
2463.79 1710
2464.26 1649
2464.73 1620
2465.19 1799
2465.66 1768
2466.13 1733
2466.60 1744
2467.07 1702
2467.54 1633
2468.00 1621
2468.47 1675
2468.94 1746
2469.41 1666
2469.88 1677
2470.35 1623
2470.82 1670
2471.28 1563
2471.75 1695
2472.22 1746
2472.69 1526
2473.16 1581
2473.63 1593
2474.10 1572
2474.57 1571
2475.03 1533
2475.50 1605
2475.97 1633
2476.44 1656
2476.91 1757
2477.38 1765
2477.85 1716
2478.32 1612
2478.79 1579
2479.26 1635
2479.73 1654
2480.20 1781
2480.67 1677
2481.14 1677
2481.61 1625
2482.08 1504
2482.54 1615
2483.01 1771
2483.48 1737
2483.95 1687
2484.42 1555
2484.89 1679
2485.36 1679
2485.83 1633
2486.30 1746
2486.77 1896
2487.24 1968
2487.71 1950
2488.18 1858
2488.66 1826
2489.13 1833
2489.60 1816
2490.07 1870
2490.54 1886
2491.01 1827
2491.48 1791
2491.95 1746
2492.42 1762
2492.89 1834
2493.36 1835
2493.83 1795
2494.30 1934
2494.77 1998
2495.24 1892
2495.72 1840
2496.19 1868
2496.66 1932
2497.13 1688
2497.60 1673
2498.07 1725
2498.54 1646
2499.01 1508
2499.48 1561
2499.96 1493
2500.43 1537
2500.90 1596
2501.37 1549
2501.84 1558
2502.31 1685
2502.78 1735
2503.26 1833
2503.73 1693
2504.20 1725
2504.67 1838
2505.14 1804
2505.62 1949
2506.09 1848
2506.56 1706
2507.03 1758
2507.50 1782
2507.98 1672
2508.45 1821
2508.92 1728
2509.39 1743
2509.86 1799
2510.34 2034
2510.81 1943
2511.28 1938
2511.75 1875
2512.23 2222
2512.70 1956
2513.17 1921
2513.64 1914
2514.12 1914
2514.59 1884
2515.06 1767
2515.54 1900
2516.01 2034
2516.48 1960
2516.95 1783
2517.43 1834
2517.90 1797
2518.37 1810
2518.85 1939
2519.32 1842
2519.79 1845
2520.27 1699
2520.74 1813
2521.21 1834
2521.69 1841
2522.16 1732
2522.63 1776
2523.11 1743
2523.58 1667
2524.05 1636
2524.53 1623
2525.00 1689
2525.48 1736
2525.95 1655
2526.42 1643
2526.90 1669
2527.37 1652
2527.85 1710
2528.32 1677
2528.79 1667
2529.27 1722
2529.74 1755
2530.22 1781
2530.69 1704
2531.16 1709
2531.64 1900
2532.11 1700
2532.59 1713
2533.06 1947
2533.54 1823
2534.01 1781
2534.49 1893
2534.96 1863
2535.44 2005
2535.91 1941
2536.38 1781
2536.86 1713
2537.33 1710
2537.81 1914
2538.28 1880
2538.76 1918
2539.23 1860
2539.71 1752
2540.18 1666
2540.66 1698
2541.13 1848
2541.61 1842
2542.09 1697
2542.56 1702
2543.04 1786
2543.51 1877
2543.99 1795
2544.46 1787
2544.94 1734
2545.41 1772
2545.89 1645
2546.37 1739
2546.84 1739
2547.32 1726
2547.79 1756
2548.27 1790
2548.74 1760
2549.22 1859
2549.70 1920
2550.17 1966
2550.65 1923
2551.13 1980
2551.60 2007
2552.08 2152
2552.55 2175
2553.03 2174
2553.51 2221
2553.98 2083
2554.46 2007
2554.94 2161
2555.41 2245
2555.89 2186
2556.37 2104
2556.84 2050
2557.32 1941
2557.80 1888
2558.27 1778
2558.75 1769
2559.23 1627
2559.70 1676
2560.18 1701
2560.66 1766
2561.14 1638
2561.61 1691
2562.09 1653
2562.57 1686
2563.04 1644
2563.52 1614
2564.00 1567
2564.48 1582
2564.95 1639
2565.43 1519
2565.91 1630
2566.39 1741
2566.86 1588
2567.34 1598
2567.82 1560
2568.30 1552
2568.77 1643
2569.25 1537
2569.73 1563
2570.21 1505
2570.69 1501
2571.16 1484
2571.64 1548
2572.12 1628
2572.60 1741
2573.08 1648
2573.56 1618
2574.03 1632
2574.51 1620
2574.99 1582
2575.47 1652
2575.95 1766
2576.43 1678
2576.90 1680
2577.38 1673
2577.86 1677
2578.34 1653
2578.82 1679
2579.30 1604
2579.78 1697
2580.26 1658
2580.73 1647
2581.21 1774
2581.69 1835
2582.17 1739
2582.65 1801
2583.13 1740
2583.61 1558
2584.09 1627
2584.57 1679
2585.05 1662
2585.53 1667
2586.01 1647
2586.49 1728
2586.97 1740
2587.44 1761
2587.92 1809
2588.40 1780
2588.88 1794
2589.36 1885
2589.84 1732
2590.32 1670
2590.80 1689
2591.28 1807
2591.76 1762
2592.24 1788
2592.72 1666
2593.20 1735
2593.68 1949
2594.16 1854
2594.64 1895
2595.12 1871
2595.60 1710
2596.08 1803
2596.56 1839
2597.05 1789
2597.53 1617
2598.01 1537
2598.49 1585
2598.97 1645
2599.45 1604
2599.93 1526
2600.41 1524
2600.89 1663
2601.37 1554
2601.85 1405
2602.33 1489
2602.81 1598
2603.29 1636
2603.78 1573
2604.26 1617
2604.74 1573
2605.22 1486
2605.70 1645
2606.18 1653
2606.66 1615
2607.14 1600
2607.63 1687
2608.11 1752
2608.59 1853
2609.07 1667
2609.55 1757
2610.03 1595
2610.52 1656
2611.00 1683
2611.48 1727
2611.96 1663
2612.44 1501
2612.92 1643
2613.41 1635
2613.89 1592
2614.37 1628
2614.85 1538
2615.34 1623
2615.82 1674
2616.30 1701
2616.78 1653
2617.26 1604
2617.75 1722
2618.23 1718
2618.71 1785
2619.19 1744
2619.68 1583
2620.16 1728
2620.64 1543
2621.12 1590
2621.61 1666
2622.09 1594
2622.57 1632
2623.06 1541
2623.54 1569
2624.02 1614
2624.50 1636
2624.99 1758
2625.47 1595
2625.95 1683
2626.44 1714
2626.92 1711
2627.40 1718
2627.89 1710
2628.37 1735
2628.85 1652
2629.34 1593
2629.82 1560
2630.30 1654
2630.79 1660
2631.27 1620
2631.75 1741
2632.24 1675
2632.72 1589
2633.21 1521
2633.69 1716
2634.17 1640
2634.66 1570
2635.14 1486
2635.62 1525
2636.11 1628
2636.59 1641
2637.08 1566
2637.56 1591
2638.05 1767
2638.53 1692
2639.01 1663
2639.50 1825
2639.98 1910
2640.47 1939
2640.95 1890
2641.44 2009
2641.92 1783
2642.41 1847
2642.89 2010
2643.38 1825
2643.86 1896
2644.34 1723
2644.83 1756
2645.31 1675
2645.80 1615
2646.28 1729
2646.77 1602
2647.25 1680
2647.74 1644
2648.22 1658
2648.71 1604
2649.20 1638
2649.68 1723
2650.17 1700
2650.65 1652
2651.14 1633
2651.62 1632
2652.11 1666
2652.59 1666
2653.08 1651
2653.56 1688
2654.05 1735
2654.54 1892
2655.02 1993
2655.51 1863
2655.99 1949
2656.48 1993
2656.97 1939
2657.45 1816
2657.94 1921
2658.42 1982
2658.91 1683
2659.40 1742
2659.88 1697
2660.37 1724
2660.85 1593
2661.34 1584
2661.83 1700
2662.31 1707
2662.80 1620
2663.29 1655
2663.77 1603
2664.26 1569
2664.75 1640
2665.23 1554
2665.72 1537
2666.21 1532
2666.69 1568
2667.18 1559
2667.67 1629
2668.15 1703
2668.64 1624
2669.13 1536
2669.62 1596
2670.10 1567
2670.59 1594
2671.08 1549
2671.56 1613
2672.05 1670
2672.54 1669
2673.03 1671
2673.51 1827
2674.00 1801
2674.49 1900
2674.98 1838
2675.46 1784
2675.95 1708
2676.44 1881
2676.93 1693
2677.42 1788
2677.90 1755
2678.39 1697
2678.88 1914
2679.37 1871
2679.86 1751
2680.34 1550
2680.83 1640
2681.32 1720
2681.81 1653
2682.30 1784
2682.79 1672
2683.27 1679
2683.76 1693
2684.25 1584
2684.74 1649
2685.23 1629
2685.72 1662
2686.20 1580
2686.69 1652
2687.18 1570
2687.67 1613
2688.16 1579
2688.65 1708
2689.14 1629
2689.63 1459
2690.12 1449
2690.60 1557
2691.09 1505
2691.58 1512
2692.07 1609
2692.56 1546
2693.05 1581
2693.54 1509
2694.03 1450
2694.52 1500
2695.01 1691
2695.50 1636
2695.99 1612
2696.48 1496
2696.97 1509
2697.46 1581
2697.95 1517
2698.43 1546
2698.92 1628
2699.41 1669
2699.90 1635
2700.39 1612
2700.88 1714
2701.37 1653
2701.86 1658
2702.35 1692
2702.84 1746
2703.33 1769
2703.83 1695
2704.32 1952
2704.81 1855
2705.30 1901
2705.79 1693
2706.28 1702
2706.77 1788
2707.26 1668
2707.75 1814
2708.24 1703
2708.73 1645
2709.22 1589
2709.71 1506
2710.20 1487
2710.69 1513
2711.18 1485
2711.68 1512
2712.17 1460
2712.66 1329
2713.15 1425
2713.64 1288
2714.13 1374
2714.62 1444
2715.11 1396
2715.60 1363
2716.10 1357
2716.59 1362
2717.08 1448
2717.57 1436
2718.06 1489
2718.55 1535
2719.04 1611
2719.54 1615
2720.03 1607
2720.52 1478
2721.01 1530
2721.50 1683
2722.00 1715
2722.49 1614
2722.98 1610
2723.47 1818
2723.96 1732
2724.46 1760
2724.95 1565
2725.44 1521
2725.93 1661
2726.42 1684
2726.92 1613
2727.41 1517
2727.90 1454
2728.39 1473
2728.89 1514
2729.38 1568
2729.87 1689
2730.36 1455
2730.86 1490
2731.35 1529
2731.84 1533
2732.34 1551
2732.83 1686
2733.32 1720
2733.81 1535
2734.31 1572
2734.80 1760
2735.29 1697
2735.79 1668
2736.28 1702
2736.77 1563
2737.27 1606
2737.76 1535
2738.25 1646
2738.75 1811
2739.24 1666
2739.73 1496
2740.23 1645
2740.72 1608
2741.21 1522
2741.71 1595
2742.20 1533
2742.69 1522
2743.19 1499
2743.68 1555
2744.18 1461
2744.67 1567
2745.16 1517
2745.66 1453
2746.15 1532
2746.65 1540
2747.14 1562
2747.63 1651
2748.13 1626
2748.62 1759
2749.12 1714
2749.61 1566
2750.11 1664
2750.60 1533
2751.10 1617
2751.59 1623
2752.08 1520
2752.58 1482
2753.07 1541
2753.57 1549
2754.06 1688
2754.56 1583
2755.05 1677
2755.55 1753
2756.04 1738
2756.54 1674
2757.03 1735
2757.53 1762
2758.02 1751
2758.52 1662
2759.01 1655
2759.51 1675
2760.00 1697
2760.50 1719
2760.99 1757
2761.49 1682
2761.99 1656
2762.48 1696
2762.98 1646
2763.47 1593
2763.97 1578
2764.46 1608
2764.96 1557
2765.46 1677
2765.95 1800
2766.45 1813
2766.94 1658
2767.44 1713
2767.94 1796
2768.43 1762
2768.93 1593
2769.42 1617
2769.92 1587
2770.42 1647
2770.91 1669
2771.41 1659
2771.90 1631
2772.40 1664
2772.90 1687
2773.39 1771
2773.89 1719
2774.39 1756
2774.88 1727
2775.38 1738
2775.88 1789
2776.37 1786
2776.87 1822
2777.37 1809
2777.86 1882
2778.36 1766
2778.86 1825
2779.36 1832
2779.85 1784
2780.35 1781
2780.85 1746
2781.34 1663
2781.84 1741
2782.34 1604
2782.84 1651
2783.33 1666
2783.83 1680
2784.33 1612
2784.83 1590
2785.32 1430
2785.82 1602
2786.32 1603
2786.82 1659
2787.31 1532
2787.81 1577
2788.31 1412
2788.81 1479
2789.31 1486
2789.80 1514
2790.30 1630
2790.80 1653
2791.30 1663
2791.80 1594
2792.29 1684
2792.79 1682
2793.29 1583
2793.79 1476
2794.29 1586
2794.79 1611
2795.28 1580
2795.78 1604
2796.28 1610
2796.78 1643
2797.28 1650
2797.78 1529
2798.28 1721
2798.78 1664
2799.27 1576
2799.77 1633
2800.27 1569
2800.77 1515
2801.27 1594
2801.77 1625
2802.27 1496
2802.77 1418
2803.27 1490
2803.77 1637
2804.27 1540
2804.76 1573
2805.26 1502
2805.76 1509
2806.26 1588
2806.76 1696
2807.26 1577
2807.76 1563
2808.26 1730
2808.76 1676
2809.26 1599
2809.76 1615
2810.26 1646
2810.76 1767
2811.26 1607
2811.76 1476
2812.26 1444
2812.76 1580
2813.26 1553
2813.76 1452
2814.26 1592
2814.76 1571
2815.26 1388
2815.76 1460
2816.26 1380
2816.76 1419
2817.26 1561
2817.76 1570
2818.26 1662
2818.76 1623
2819.26 1514
2819.76 1545
2820.27 1543
2820.77 1577
2821.27 1577
2821.77 1587
2822.27 1735
2822.77 1696
2823.27 1640
2823.77 1530
2824.27 1631
2824.77 1662
2825.27 1603
2825.78 1558
2826.28 1471
2826.78 1474
2827.28 1504
2827.78 1438
2828.28 1521
2828.78 1498
2829.29 1456
2829.79 1505
2830.29 1431
2830.79 1452
2831.29 1519
2831.79 1687
2832.30 1524
2832.80 1433
2833.30 1416
2833.80 1507
2834.30 1423
2834.80 1432
2835.31 1501
2835.81 1503
2836.31 1671
2836.81 1752
2837.32 1715
2837.82 1662
2838.32 1687
2838.82 1667
2839.32 1705
2839.83 1493
2840.33 1613
2840.83 1582
2841.33 1541
2841.84 1605
2842.34 1691
2842.84 1664
2843.35 1602
2843.85 1566
2844.35 1556
2844.85 1758
2845.36 1645
2845.86 1586
2846.36 1667
2846.87 1640
2847.37 1648
2847.87 1754
2848.38 1803
2848.88 1788
2849.38 1936
2849.89 1787
2850.39 1784
2850.89 1772
2851.40 1670
2851.90 1662
2852.40 1632
2852.91 1604
2853.41 1597
2853.91 1592
2854.42 1621
2854.92 1529
2855.42 1531
2855.93 1574
2856.43 1555
2856.94 1570
2857.44 1549
2857.94 1582
2858.45 1596
2858.95 1504
2859.46 1502
2859.96 1475
2860.47 1472
2860.97 1529
2861.47 1441
2861.98 1352
2862.48 1385
2862.99 1367
2863.49 1468
2864.00 1516
2864.50 1378
2865.01 1328
2865.51 1385
2866.02 1358
2866.52 1382
2867.02 1361
2867.53 1311
2868.03 1362
2868.54 1452
2869.04 1412
2869.55 1397
2870.05 1429
2870.56 1541
2871.07 1434
2871.57 1443
2872.08 1437
2872.58 1500
2873.09 1601
2873.59 1693
2874.10 1625
2874.60 1606
2875.11 1570
2875.61 1544
2876.12 1620
2876.63 1612
2877.13 1558
2877.64 1506
2878.14 1513
2878.65 1445
2879.15 1535
2879.66 1543
2880.17 1629
2880.67 1499
2881.18 1474
2881.68 1575
2882.19 1546
2882.70 1527
2883.20 1469
2883.71 1567
2884.22 1608
2884.72 1611
2885.23 1687
2885.74 1615
2886.24 1670
2886.75 1699
2887.25 1850
2887.76 1872
2888.27 1795
2888.77 1839
2889.28 1861
2889.79 2008
2890.30 1873
2890.80 1825
2891.31 1802
2891.82 1807
2892.32 1660
2892.83 1638
2893.34 1875
2893.84 1911
2894.35 1751
2894.86 1785
2895.37 1826
2895.87 1927
2896.38 1894
2896.89 1927
2897.40 1864
2897.90 1940
2898.41 1912
2898.92 2033
2899.43 2032
2899.93 1981
2900.44 1894
2900.95 1903
2901.46 1959
2901.97 1812
2902.47 1905
2902.98 2024
2903.49 2086
2904.00 2008
2904.51 2273
2905.01 2275
2905.52 2235
2906.03 2319
2906.54 2430
2907.05 2281
2907.56 2283
2908.06 2168
2908.57 2220
2909.08 2171
2909.59 2232
2910.10 2060
2910.61 1792
2911.12 1753
2911.62 1740
2912.13 1736
2912.64 1682
2913.15 1810
2913.66 1701
2914.17 1693
2914.68 1688
2915.19 1746
2915.70 1721
2916.21 1755
2916.71 1832
2917.22 1711
2917.73 1729
2918.24 1665
2918.75 1667
2919.26 1709
2919.77 1649
2920.28 1595
2920.79 1653
2921.30 1747
2921.81 1564
2922.32 1477
2922.83 1573
2923.34 1680
2923.85 1807
2924.36 1672
2924.87 1691
2925.38 1722
2925.89 1769
2926.40 1857
2926.91 1708
2927.42 1745
2927.93 1800
2928.44 1689
2928.95 1722
2929.46 1702
2929.97 1545
2930.48 1633
2930.99 1612
2931.50 1563
2932.01 1579
2932.52 1570
2933.03 1623
2933.54 1558
2934.05 1546
2934.56 1610
2935.08 1585
2935.59 1561
2936.10 1874
2936.61 1912
2937.12 1826
2937.63 1709
2938.14 1740
2938.65 1711
2939.16 1547
2939.67 1565
2940.19 1687
2940.70 1704
2941.21 1684
2941.72 1641
2942.23 1761
2942.74 1741
2943.25 1857
2943.77 1847
2944.28 1834
2944.79 1933
2945.30 1768
2945.81 1933
2946.32 1966
2946.84 2039
2947.35 1950
2947.86 1921
2948.37 1930
2948.88 1919
2949.40 1891
2949.91 1821
2950.42 1754
2950.93 1665
2951.44 1688
2951.96 1550
2952.47 1579
2952.98 1659
2953.49 1649
2954.01 1583
2954.52 1575
2955.03 1600
2955.54 1527
2956.06 1493
2956.57 1614
2957.08 1563
2957.60 1658
2958.11 1565
2958.62 1595
2959.13 1534
2959.65 1545
2960.16 1428
2960.67 1494
2961.19 1682
2961.70 1759
2962.21 1632
2962.73 1487
2963.24 1585
2963.75 1645
2964.27 1556
2964.78 1772
2965.29 1733
2965.81 1676
2966.32 1804
2966.83 1783
2967.35 1786
2967.86 1750
2968.37 1702
2968.89 1536
2969.40 1732
2969.91 1742
2970.43 1749
2970.94 1673
2971.46 1730
2971.97 1714
2972.48 1750
2973.00 1735
2973.51 1669
2974.03 1675
2974.54 1848
2975.06 1809
2975.57 1855
2976.08 1714
2976.60 1613
2977.11 1700
2977.63 1706
2978.14 1646
2978.66 1711
2979.17 1751
2979.69 1727
2980.20 1721
2980.72 1768
2981.23 1635
2981.75 1762
2982.26 1880
2982.78 1807
2983.29 1835
2983.81 1802
2984.32 1942
2984.84 2089
2985.35 1925
2985.87 1997
2986.38 2188
2986.90 2266
2987.41 1998
2987.93 1940
2988.44 2127
2988.96 2125
2989.47 2040
2989.99 2055
2990.50 1969
2991.02 2030
2991.54 1981
2992.05 1964
2992.57 1945
2993.08 1856
2993.60 1835
2994.12 1929
2994.63 2174
2995.15 2148
2995.66 2141
2996.18 2050
2996.70 2202
2997.21 2294
2997.73 2386
2998.24 2476
2998.76 2420
2999.28 2380
2999.79 2441
3000.31 2489
3000.83 2556
3001.34 2618
3001.86 2923
3002.38 3056
3002.89 3298
3003.41 3926
3003.93 4380
3004.44 4911
3004.96 5172
3005.48 5306
3005.99 6033
3006.51 5948
3007.03 5765
3007.54 5713
3008.06 5148
3008.58 4400
3009.10 3937
3009.61 3432
3010.13 3094
3010.65 2723
3011.17 2591
3011.68 2333
3012.20 2141
3012.72 2217
3013.24 2249
3013.75 2121
3014.27 2196
3014.79 2107
3015.31 2129
3015.82 2220
3016.34 2212
3016.86 2272
3017.38 2231
3017.90 2206
3018.41 2288
3018.93 2179
3019.45 2321
3019.97 2164
3020.49 2121
3021.00 2264
3021.52 2134
3022.04 2015
3022.56 2109
3023.08 2158
3023.60 2137
3024.11 2044
3024.63 2223
3025.15 2169
3025.67 2046
3026.19 2265
3026.71 2031
3027.23 1887
3027.75 2036
3028.26 1893
3028.78 1875
3029.30 1818
3029.82 1838
3030.34 1878
3030.86 1851
3031.38 1759
3031.90 1819
3032.42 1729
3032.94 1919
3033.46 1908
3033.97 1927
3034.49 1905
3035.01 1821
3035.53 2009
3036.05 2179
3036.57 2159
3037.09 2053
3037.61 2185
3038.13 2156
3038.65 2210
3039.17 2118
3039.69 2002
3040.21 1958
3040.73 2031
3041.25 1911
3041.77 1994
3042.29 1992
3042.81 1828
3043.33 1728
3043.85 1857
3044.37 1959
3044.89 1881
3045.41 1867
3045.93 1723
3046.45 1818
3046.97 1781
3047.49 1769
3048.01 1804
3048.53 1757
3049.06 1841
3049.58 1699
3050.10 1694
3050.62 1755
3051.14 1665
3051.66 1712
3052.18 1694
3052.70 1728
3053.22 1669
3053.74 1642
3054.26 1709
3054.79 1693
3055.31 1819
3055.83 1649
3056.35 1590
3056.87 1713
3057.39 1710
3057.91 1612
3058.43 1625
3058.96 1619
3059.48 1734
3060.00 1642
3060.52 1601
3061.04 1726
3061.56 1595
3062.09 1583
3062.61 1690
3063.13 1743
3063.65 1697
3064.17 1734
3064.70 1692
3065.22 1731
3065.74 1696
3066.26 1818
3066.78 1795
3067.31 1785
3067.83 1741
3068.35 1792
3068.87 1763
3069.40 1840
3069.92 1823
3070.44 1699
3070.96 1763
3071.49 1685
3072.01 1683
3072.53 1580
3073.05 1719
3073.58 1786
3074.10 1804
3074.62 1861
3075.14 1911
3075.67 1917
3076.19 1849
3076.71 1897
3077.24 2059
3077.76 2152
3078.28 2186
3078.81 2188
3079.33 2388
3079.85 2360
3080.38 2270
3080.90 2452
3081.42 2525
3081.95 2395
3082.47 2440
3082.99 2522
3083.52 2422
3084.04 2298
3084.56 2341
3085.09 2311
3085.61 2203
3086.13 2225
3086.66 2165
3087.18 2181
3087.71 2248
3088.23 2141
3088.75 2112
3089.28 2065
3089.80 2073
3090.33 1953
3090.85 1839
3091.38 1874
3091.90 2003
3092.42 2026
3092.95 2138
3093.47 2076
3094.00 2092
3094.52 2271
3095.05 2392
3095.57 2375
3096.10 2473
3096.62 2501
3097.14 2508
3097.67 2604
3098.19 2724
3098.72 3037
3099.24 3187
3099.77 3431
3100.29 3858
3100.82 4305
3101.34 5530
3101.87 6388
3102.39 6988
3102.92 7780
3103.45 9305
3103.97 9635
3104.50 9923
3105.02 9576
3105.55 9055
3106.07 8262
3106.60 6811
3107.12 5840
3107.65 4872
3108.17 4205
3108.70 3776
3109.23 3186
3109.75 3066
3110.28 2959
3110.80 2938
3111.33 2848
3111.86 2654
3112.38 2700
3112.91 2711
3113.43 2639
3113.96 2592
3114.49 2420
3115.01 2359
3115.54 2357
3116.07 2416
3116.59 2189
3117.12 2135
3117.64 2155
3118.17 2178
3118.70 2061
3119.22 2005
3119.75 1999
3120.28 2165
3120.80 2276
3121.33 2092
3121.86 2185
3122.38 2369
3122.91 2312
3123.44 2262
3123.97 2260
3124.49 2324
3125.02 2296
3125.55 2125
3126.07 2053
3126.60 1978
3127.13 2051
3127.66 1931
3128.18 2080
3128.71 1935
3129.24 1953
3129.77 1893
3130.29 1888
3130.82 1839
3131.35 2056
3131.88 2117
3132.40 2084
3132.93 2009
3133.46 2169
3133.99 2266
3134.52 2216
3135.04 2350
3135.57 2363
3136.10 2350
3136.63 2290
3137.16 2237
3137.68 2141
3138.21 2206
3138.74 2073
3139.27 1871
3139.80 1836
3140.32 1834
3140.85 1888
3141.38 1804
3141.91 1625
3142.44 1783
3142.97 1892
3143.50 1842
3144.02 1836
3144.55 1754
3145.08 1946
3145.61 1921
3146.14 1942
3146.67 2027
3147.20 2022
3147.73 2216
3148.26 2079
3148.79 2004
3149.31 2053
3149.84 2099
3150.37 2196
3150.90 2333
3151.43 2204
3151.96 2140
3152.49 2022
3153.02 2000
3153.55 1951
3154.08 2014
3154.61 1919
3155.14 1822
3155.67 1858
3156.20 1857
3156.73 2049
3157.26 1940
3157.79 1870
3158.32 1904
3158.85 2038
3159.38 1868
3159.91 1834
3160.44 1881
3160.97 1775
3161.50 1710
3162.03 1825
3162.56 1889
3163.09 1810
3163.62 1708
3164.15 1713
3164.68 1610
3165.21 1673
3165.74 1656
3166.27 1752
3166.80 1760
3167.33 1782
3167.86 1817
3168.39 1701
3168.92 1824
3169.45 1602
3169.99 1647
3170.52 1628
3171.05 1705
3171.58 1658
3172.11 1584
3172.64 1562
3173.17 1685
3173.70 1684
3174.23 1747
3174.77 1757
3175.30 1747
3175.83 1899
3176.36 1714
3176.89 1750
3177.42 1802
3177.95 1777
3178.49 1866
3179.02 1944
3179.55 1779
3180.08 1561
3180.61 1625
3181.14 1818
3181.68 1776
3182.21 1612
3182.74 1552
3183.27 1631
3183.80 1672
3184.34 1617
3184.87 1646
3185.40 1713
3185.93 1755
3186.47 1650
3187.00 1641
3187.53 1741
3188.06 1670
3188.59 1696
3189.13 1773
3189.66 1743
3190.19 1702
3190.73 1613
3191.26 1695
3191.79 1681
3192.32 1626
3192.86 1654
3193.39 1806
3193.92 1693
3194.45 1579
3194.99 1555
3195.52 1682
3196.05 1771
3196.59 1612
3197.12 1613
3197.65 1543
3198.19 1633
3198.72 1808
3199.25 1759
3199.79 1801
3200.32 1723
3200.85 1883
3201.39 1685
3201.92 1788
3202.45 1917
3202.99 1926
3203.52 1804
3204.05 1915
3204.59 1869
3205.12 1775
3205.66 1778
3206.19 1819
3206.72 1712
3207.26 1773
3207.79 1885
3208.33 2034
3208.86 2137
3209.39 2057
3209.93 2040
3210.46 2053
3211.00 2176
3211.53 2380
3212.07 2342
3212.60 2407
3213.14 2457
3213.67 2382
3214.20 2333
3214.74 2090
3215.27 1952
3215.81 1905
3216.34 1832
3216.88 1770
3217.41 1638
3217.95 1719
3218.48 1725
3219.02 1782
3219.55 1846
3220.09 1788
3220.62 1846
3221.16 1937
3221.69 1930
3222.23 1918
3222.76 1989
3223.30 2037
3223.83 2153
3224.37 2125
3224.91 2145
3225.44 2248
3225.98 2153
3226.51 2270
3227.05 2274
3227.58 2115
3228.12 2014
3228.65 2170
3229.19 2053
3229.73 2080
3230.26 2090
3230.80 2246
3231.33 2112
3231.87 1975
3232.41 2142
3232.94 2216
3233.48 2061
3234.02 2143
3234.55 2030
3235.09 2142
3235.62 2169
3236.16 2313
3236.70 2352
3237.23 2260
3237.77 2175
3238.31 2277
3238.84 2227
3239.38 2352
3239.92 2410
3240.45 2330
3240.99 2368
3241.53 2351
3242.06 2269
3242.60 2162
3243.14 2128
3243.67 2107
3244.21 2276
3244.75 2298
3245.29 2060
3245.82 2087
3246.36 2229
3246.90 2355
3247.44 2192
3247.97 2266
3248.51 2389
3249.05 2142
3249.58 2220
3250.12 2238
3250.66 2215
3251.20 2256
3251.74 2313
3252.27 2168
3252.81 2193
3253.35 2343
3253.89 2292
3254.42 2452
3254.96 2315
3255.50 2274
3256.04 2337
3256.58 2385
3257.11 2369
3257.65 2391
3258.19 2490
3258.73 2551
3259.27 2835
3259.81 2877
3260.34 2925
3260.88 3299
3261.42 3489
3261.96 3874
3262.50 4110
3263.04 4396
3263.58 4562
3264.11 5312
3264.65 5648
3265.19 6415
3265.73 6818
3266.27 7436
3266.81 7830
3267.35 8157
3267.89 8477
3268.43 8365
3268.97 8096
3269.50 7616
3270.04 6740
3270.58 6040
3271.12 5218
3271.66 4176
3272.20 3593
3272.74 3603
3273.28 3201
3273.82 2911
3274.36 2979
3274.90 2915
3275.44 2987
3275.98 2841
3276.52 2799
3277.06 2761
3277.60 2868
3278.14 2742
3278.68 2899
3279.22 2707
3279.76 2745
3280.30 2803
3280.84 2780
3281.38 2845
3281.92 2877
3282.46 2692
3283.00 2753
3283.54 2663
3284.08 2704
3284.62 2560
3285.16 2558
3285.70 2738
3286.24 2630
3286.78 2803
3287.32 2580
3287.86 2563
3288.40 2771
3288.94 2613
3289.48 2717
3290.03 2779
3290.57 2646
3291.11 2755
3291.65 2769
3292.19 2939
3292.73 3002
3293.27 3174
3293.81 3426
3294.35 3794
3294.90 3984
3295.44 4135
3295.98 4271
3296.52 4406
3297.06 4576
3297.60 4459
3298.14 4291
3298.69 4398
3299.23 4086
3299.77 3916
3300.31 3638
3300.85 3445
3301.39 3458
3301.94 3214
3302.48 3145
3303.02 3198
3303.56 3136
3304.10 3006
3304.65 3018
3305.19 2932
3305.73 2953
3306.27 2837
3306.81 2849
3307.36 2765
3307.90 2727
3308.44 2643
3308.98 2438
3309.53 2441
3310.07 2408
3310.61 2247
3311.15 2288
3311.70 2446
3312.24 2386
3312.78 2595
3313.32 2572
3313.87 2517
3314.41 2558
3314.95 2705
3315.50 2861
3316.04 2720
3316.58 2897
3317.13 2973
3317.67 2877
3318.21 3018
3318.75 3046
3319.30 3050
3319.84 3016
3320.38 3225
3320.93 3273
3321.47 3122
3322.02 3198
3322.56 3209
3323.10 3024
3323.65 2810
3324.19 3227
3324.73 3037
3325.28 2962
3325.82 2974
3326.36 2929
3326.91 2899
3327.45 2914
3328.00 2958
3328.54 2912
3329.08 2903
3329.63 2999
3330.17 3252
3330.72 3427
3331.26 3934
3331.81 4928
3332.35 6191
3332.89 7638
3333.44 9408
3333.98 11515
3334.53 14192
3335.07 16086
3335.62 17960
3336.16 19818
3336.71 20417
3337.25 20692
3337.80 20195
3338.34 19032
3338.89 17362
3339.43 15220
3339.98 13089
3340.52 10971
3341.07 9021
3341.61 7416
3342.16 6067
3342.70 5102
3343.25 4349
3343.79 3811
3344.34 3622
3344.88 3278
3345.43 3124
3345.97 2988
3346.52 2972
3347.06 2930
3347.61 2766
3348.15 2865
3348.70 2814
3349.25 2754
3349.79 2932
3350.34 2906
3350.88 2952
3351.43 2962
3351.98 2869
3352.52 3018
3353.07 2987
3353.61 2903
3354.16 2902
3354.71 2601
3355.25 2492
3355.80 2659
3356.34 2670
3356.89 2631
3357.44 2635
3357.98 2596
3358.53 2570
3359.08 2629
3359.62 2701
3360.17 2597
3360.72 2505
3361.26 2492
3361.81 2644
3362.36 2720
3362.90 2746
3363.45 2645
3364.00 2635
3364.54 2760
3365.09 2691
3365.64 2707
3366.19 2682
3366.73 2649
3367.28 2531
3367.83 2568
3368.37 2547
3368.92 2594
3369.47 2489
3370.02 2530
3370.56 2483
3371.11 2595
3371.66 2702
3372.21 2745
3372.75 2901
3373.30 3062
3373.85 2982
3374.40 3142
3374.94 3457
3375.49 3142
3376.04 2953
3376.59 2942
3377.14 2890
3377.68 2821
3378.23 2678
3378.78 2493
3379.33 2482
3379.88 2310
3380.43 2432
3380.97 2385
3381.52 2308
3382.07 2216
3382.62 2226
3383.17 2142
3383.72 2068
3384.26 2046
3384.81 2128
3385.36 2108
3385.91 2115
3386.46 2117
3387.01 2048
3387.56 2042
3388.11 2014
3388.65 1997
3389.20 1982
3389.75 1955
3390.30 2010
3390.85 2091
3391.40 2087
3391.95 2101
3392.50 2038
3393.05 2024
3393.60 2138
3394.15 2174
3394.70 2283
3395.24 2531
3395.79 2564
3396.34 2648
3396.89 3104
3397.44 3367
3397.99 3615
3398.54 3912
3399.09 4031
3399.64 3758
3400.19 3838
3400.74 4028
3401.29 3639
3401.84 3358
3402.39 3192
3402.94 2973
3403.49 2772
3404.04 2561
3404.59 2530
3405.14 2209
3405.69 2064
3406.24 2125
3406.79 2059
3407.34 1917
3407.89 1787
3408.44 1703
3409.00 1741
3409.55 1887
3410.10 1811
3410.65 2011
3411.20 2096
3411.75 2081
3412.30 2134
3412.85 2014
3413.40 2095
3413.95 2062
3414.50 2036
3415.05 1966
3415.61 1924
3416.16 1962
3416.71 1996
3417.26 2130
3417.81 1901
3418.36 1882
3418.91 1854
3419.46 1928
3420.02 1898
3420.57 1798
3421.12 1970
3421.67 1907
3422.22 2023
3422.77 2031
3423.33 2017
3423.88 2137
3424.43 2123
3424.98 2190
3425.53 2279
3426.09 2153
3426.64 2100
3427.19 1982
3427.74 1963
3428.29 1931
3428.85 1967
3429.40 1928
3429.95 1918
3430.50 1994
3431.05 1866
3431.61 1832
3432.16 1848
3432.71 1763
3433.26 1857
3433.82 1866
3434.37 1869
3434.92 1934
3435.48 1994
3436.03 2001
3436.58 1906
3437.13 1930
3437.69 1990
3438.24 1849
3438.79 1809
3439.35 1864
3439.90 1823
3440.45 1838
3441.00 1990
3441.56 1982
3442.11 1965
3442.66 1802
3443.22 1688
3443.77 1816
3444.32 1706
3444.88 1773
3445.43 1807
3445.98 1883
3446.54 1807
3447.09 1672
3447.65 1764
3448.20 1645
3448.75 1704
3449.31 1745
3449.86 1686
3450.41 1678
3450.97 1600
3451.52 1597
3452.08 1593
3452.63 1648
3453.19 1666
3453.74 1667
3454.29 1588
3454.85 1748
3455.40 1762
3455.96 1747
3456.51 1750
3457.07 1667
3457.62 1707
3458.17 1740
3458.73 1760
3459.28 1762
3459.84 1842
3460.39 1776
3460.95 1931
3461.50 1838
3462.06 1860
3462.61 1922
3463.17 1822
3463.72 1924
3464.28 1916
3464.83 1877
3465.39 1928
3465.94 1748
3466.50 1837
3467.05 1836
3467.61 1905
3468.16 1932
3468.72 1954
3469.27 1937
3469.83 1942
3470.39 1951
3470.94 2053
3471.50 2099
3472.05 2098
3472.61 2069
3473.16 1997
3473.72 1911
3474.27 2036
3474.83 2047
3475.39 2067
3475.94 1976
3476.50 2088
3477.05 2067
3477.61 2061
3478.17 2152
3478.72 2190
3479.28 2016
3479.84 2098
3480.39 2131
3480.95 2158
3481.50 2198
3482.06 2227
3482.62 2199
3483.17 2208
3483.73 2289
3484.29 2240
3484.84 2373
3485.40 2438
3485.96 2359
3486.51 2311
3487.07 2405
3487.63 2574
3488.18 2792
3488.74 3152
3489.30 3535
3489.86 4207
3490.41 5117
3490.97 5643
3491.53 6265
3492.08 6774
3492.64 7575
3493.20 7917
3493.76 7629
3494.31 7824
3494.87 7536
3495.43 6382
3495.99 5338
3496.54 4929
3497.10 4163
3497.66 3799
3498.22 3468
3498.78 3186
3499.33 3031
3499.89 3064
3500.45 3035
3501.01 3166
3501.56 3196
3502.12 3406
3502.68 3401
3503.24 3713
3503.80 3968
3504.36 4171
3504.91 4280
3505.47 4426
3506.03 4646
3506.59 4626
3507.15 4326
3507.71 4265
3508.26 4102
3508.82 3930
3509.38 3490
3509.94 3275
3510.50 2985
3511.06 2758
3511.62 2746
3512.18 2389
3512.73 2377
3513.29 2283
3513.85 2144
3514.41 1951
3514.97 1901
3515.53 2043
3516.09 1901
3516.65 1847
3517.21 1917
3517.77 1831
3518.33 1888
3518.88 1788
3519.44 1814
3520.00 1796
3520.56 2052
3521.12 2150
3521.68 2148
3522.24 2166
3522.80 2196
3523.36 2311
3523.92 2414
3524.48 2506
3525.04 2449
3525.60 2357
3526.16 2235
3526.72 2186
3527.28 2158
3527.84 2012
3528.40 1986
3528.96 1875
3529.52 1841
3530.08 1885
3530.64 1822
3531.20 1806
3531.76 1692
3532.32 1677
3532.88 1773
3533.44 1861
3534.00 1821
3534.57 1751
3535.13 1714
3535.69 1840
3536.25 1938
3536.81 1882
3537.37 1863
3537.93 1772
3538.49 1862
3539.05 1923
3539.61 1924
3540.17 1825
3540.74 1742
3541.30 1719
3541.86 1775
3542.42 1817
3542.98 1831
3543.54 1730
3544.10 1845
3544.66 1836
3545.23 1904
3545.79 1792
3546.35 1854
3546.91 1760
3547.47 1714
3548.03 1616
3548.60 1728
3549.16 1626
3549.72 1599
3550.28 1551
3550.84 1587
3551.41 1560
3551.97 1598
3552.53 1499
3553.09 1593
3553.65 1660
3554.22 1608
3554.78 1470
3555.34 1500
3555.90 1461
3556.46 1462
3557.03 1435
3557.59 1536
3558.15 1486
3558.71 1495
3559.28 1499
3559.84 1520
3560.40 1549
3560.97 1620
3561.53 1738
3562.09 1632
3562.65 1621
3563.22 1614
3563.78 1630
3564.34 1694
3564.91 1710
3565.47 1745
3566.03 1710
3566.60 1696
3567.16 1730
3567.72 1607
3568.28 1569
3568.85 1649
3569.41 1615
3569.98 1652
3570.54 1695
3571.10 1501
3571.67 1469
3572.23 1466
3572.79 1520
3573.36 1483
3573.92 1612
3574.48 1560
3575.05 1697
3575.61 1772
3576.18 1922
3576.74 1817
3577.30 1859
3577.87 1992
3578.43 1885
3579.00 1908
3579.56 1890
3580.12 1871
3580.69 1889
3581.25 1824
3581.82 1806
3582.38 1624
3582.95 1663
3583.51 1691
3584.08 1757
3584.64 1656
3585.20 1654
3585.77 1686
3586.33 1528
3586.90 1454
3587.46 1555
3588.03 1573
3588.59 1546
3589.16 1485
3589.72 1521
3590.29 1607
3590.85 1655
3591.42 1626
3591.98 1686
3592.55 1540
3593.11 1485
3593.68 1577
3594.24 1551
3594.81 1521
3595.38 1515
3595.94 1525
3596.51 1470
3597.07 1600
3597.64 1547
3598.20 1495
3598.77 1402
3599.34 1474
3599.90 1407
3600.47 1470
3601.03 1477
3601.60 1543
3602.16 1488
3602.73 1439
3603.30 1389
3603.86 1445
3604.43 1417
3605.00 1559
3605.56 1527
3606.13 1374
3606.69 1332
3607.26 1350
3607.83 1371
3608.39 1338
3608.96 1421
3609.53 1329
3610.09 1264
3610.66 1345
3611.23 1235
3611.79 1346
3612.36 1392
3612.93 1399
3613.49 1423
3614.06 1421
3614.63 1473
3615.19 1442
3615.76 1432
3616.33 1465
3616.90 1666
3617.46 1732
3618.03 1694
3618.60 1623
3619.16 1672
3619.73 1832
3620.30 1719
3620.87 1680
3621.43 1652
3622.00 1670
3622.57 1638
3623.14 1608
3623.70 1546
3624.27 1527
3624.84 1419
3625.41 1468
3625.98 1416
3626.54 1328
3627.11 1281
3627.68 1408
3628.25 1347
3628.82 1219
3629.38 1430
3629.95 1472
3630.52 1569
3631.09 1478
3631.66 1399
3632.22 1374
3632.79 1433
3633.36 1483
3633.93 1492
3634.50 1533
3635.07 1481
3635.64 1444
3636.20 1463
3636.77 1499
3637.34 1548
3637.91 1438
3638.48 1460
3639.05 1450
3639.62 1570
3640.19 1608
3640.76 1688
3641.32 1802
3641.89 1747
3642.46 1841
3643.03 1778
3643.60 1909
3644.17 1673
3644.74 1692
3645.31 1624
3645.88 1579
3646.45 1642
3647.02 1653
3647.59 1600
3648.16 1552
3648.73 1578
3649.30 1585
3649.87 1532
3650.44 1576
3651.01 1692
3651.57 1725
3652.14 1707
3652.71 1717
3653.28 1661
3653.85 1800
3654.42 1817
3654.99 1828
3655.57 1668
3656.14 1716
3656.71 1642
3657.28 1643
3657.85 1634
3658.42 1613
3658.99 1537
3659.56 1631
3660.13 1738
3660.70 1739
3661.27 1712
3661.84 1737
3662.41 1723
3662.98 1720
3663.55 1732
3664.12 1577
3664.69 1638
3665.26 1708
3665.84 1818
3666.41 1906
3666.98 1900
3667.55 1900
3668.12 1784
3668.69 1805
3669.26 1812
3669.83 1673
3670.40 1580
3670.98 1557
3671.55 1559
3672.12 1576
3672.69 1584
3673.26 1672
3673.83 1711
3674.41 1766
3674.98 1790
3675.55 1811
3676.12 1784
3676.69 1763
3677.26 1722
3677.84 1647
3678.41 1652
3678.98 1724
3679.55 1680
3680.12 1652
3680.70 1579
3681.27 1579
3681.84 1562
3682.41 1404
3682.99 1383
3683.56 1420
3684.13 1455
3684.70 1357
3685.27 1463
3685.85 1456
3686.42 1384
3686.99 1543
3687.57 1531
3688.14 1479
3688.71 1517
3689.28 1520
3689.86 1473
3690.43 1517
3691.00 1581
3691.58 1641
3692.15 1568
3692.72 1630
3693.29 1647
3693.87 1488
3694.44 1396
3695.01 1447
3695.59 1367
3696.16 1361
3696.73 1407
3697.31 1421
3697.88 1405
3698.45 1361
3699.03 1322
3699.60 1346
3700.17 1349
3700.75 1389
3701.32 1420
3701.90 1392
3702.47 1418
3703.04 1473
3703.62 1427
3704.19 1455
3704.77 1387
3705.34 1474
3705.91 1614
3706.49 1544
3707.06 1476
3707.64 1557
3708.21 1594
3708.78 1483
3709.36 1512
3709.93 1455
3710.51 1414
3711.08 1494
3711.66 1504
3712.23 1467
3712.81 1416
3713.38 1431
3713.96 1463
3714.53 1459
3715.11 1389
3715.68 1349
3716.25 1432
3716.83 1465
3717.40 1438
3717.98 1274
3718.55 1317
3719.13 1449
3719.71 1401
3720.28 1315
3720.86 1314
3721.43 1376
3722.01 1356
3722.58 1477
3723.16 1445
3723.73 1355
3724.31 1428
3724.88 1281
3725.46 1254
3726.03 1248
3726.61 1270
3727.19 1284
3727.76 1432
3728.34 1419
3728.91 1446
3729.49 1278
3730.07 1392
3730.64 1558
3731.22 1434
3731.79 1438
3732.37 1442
3732.95 1527
3733.52 1537
3734.10 1423
3734.67 1336
3735.25 1410
3735.83 1441
3736.40 1483
3736.98 1477
3737.56 1457
3738.13 1422
3738.71 1364
3739.29 1334
3739.86 1149
3740.44 1200
3741.02 1232
3741.59 1186
3742.17 1198
3742.75 1297
3743.32 1201
3743.90 1151
3744.48 1141
3745.06 1263
3745.63 1361
3746.21 1359
3746.79 1254
3747.36 1261
3747.94 1282
3748.52 1306
3749.10 1318
3749.67 1256
3750.25 1252
3750.83 1270
3751.41 1237
3751.98 1266
3752.56 1229
3753.14 1242
3753.72 1212
3754.30 1245
3754.87 1257
3755.45 1285
3756.03 1296
3756.61 1243
3757.19 1261
3757.76 1259
3758.34 1274
3758.92 1364
3759.50 1344
3760.08 1306
3760.65 1395
3761.23 1351
3761.81 1310
3762.39 1327
3762.97 1422
3763.55 1383
3764.13 1502
3764.70 1555
3765.28 1347
3765.86 1368
3766.44 1478
3767.02 1339
3767.60 1237
3768.18 1318
3768.76 1327
3769.33 1411
3769.91 1400
3770.49 1427
3771.07 1421
3771.65 1431
3772.23 1425
3772.81 1420
3773.39 1386
3773.97 1408
3774.55 1450
3775.13 1350
3775.71 1381
3776.29 1383
3776.87 1421
3777.45 1255
3778.02 1173
3778.60 1269
3779.18 1316
3779.76 1333
3780.34 1243
3780.92 1128
3781.50 1223
3782.08 1301
3782.66 1196
3783.24 1246
3783.82 1314
3784.40 1130
3784.98 1260
3785.56 1189
3786.14 1231
3786.72 1307
3787.31 1332
3787.89 1336
3788.47 1397
3789.05 1264
3789.63 1269
3790.21 1261
3790.79 1350
3791.37 1305
3791.95 1305
3792.53 1417
3793.11 1370
3793.69 1329
3794.27 1249
3794.85 1237
3795.43 1310
3796.02 1367
3796.60 1407
3797.18 1421
3797.76 1495
3798.34 1429
3798.92 1373
3799.50 1470
3800.08 1399
3800.67 1435
3801.25 1539
3801.83 1527
3802.41 1556
3802.99 1544
3803.57 1610
3804.16 1592
3804.74 1592
3805.32 1549
3805.90 1447
3806.48 1472
3807.06 1520
3807.65 1636
3808.23 1576
3808.81 1554
3809.39 1602
3809.97 1675
3810.56 1739
3811.14 1572
3811.72 1691
3812.30 1774
3812.89 1759
3813.47 1950
3814.05 1635
3814.63 1561
3815.21 1624
3815.80 1720
3816.38 1724
3816.96 1695
3817.55 1602
3818.13 1578
3818.71 1593
3819.29 1563
3819.88 1482
3820.46 1398
3821.04 1369
3821.63 1482
3822.21 1386
3822.79 1334
3823.37 1348
3823.96 1358
3824.54 1259
3825.12 1358
3825.71 1328
3826.29 1304
3826.87 1261
3827.46 1160
3828.04 1312
3828.62 1455
3829.21 1261
3829.79 1286
3830.38 1283
3830.96 1294
3831.54 1242
3832.13 1146
3832.71 1293
3833.29 1231
3833.88 1286
3834.46 1318
3835.05 1304
3835.63 1372
3836.21 1218
3836.80 1313
3837.38 1377
3837.97 1308
3838.55 1207
3839.14 1224
3839.72 1232
3840.30 1270
3840.89 1199
3841.47 1198
3842.06 1312
3842.64 1284
3843.23 1239
3843.81 1344
3844.40 1304
3844.98 1237
3845.57 1240
3846.15 1241
3846.74 1291
3847.32 1279
3847.91 1276
3848.49 1232
3849.08 1269
3849.66 1269
3850.25 1218
3850.83 1260
3851.42 1282
3852.00 1223
3852.59 1274
3853.17 1281
3853.76 1237
3854.34 1242
3854.93 1226
3855.51 1229
3856.10 1313
3856.69 1351
3857.27 1345
3857.86 1339
3858.44 1296
3859.03 1418
3859.62 1314
3860.20 1243
3860.79 1384
3861.37 1429
3861.96 1434
3862.55 1467
3863.13 1481
3863.72 1374
3864.30 1459
3864.89 1548
3865.48 1596
3866.06 1680
3866.65 1594
3867.24 1573
3867.82 1606
3868.41 1608
3869.00 1587
3869.58 1553
3870.17 1434
3870.76 1474
3871.34 1400
3871.93 1409
3872.52 1371
3873.10 1362
3873.69 1228
3874.28 1406
3874.86 1454
3875.45 1526
3876.04 1391
3876.63 1402
3877.21 1537
3877.80 1517
3878.39 1329
3878.97 1346
3879.56 1396
3880.15 1311
3880.74 1367
3881.32 1261
3881.91 1214
3882.50 1343
3883.09 1284
3883.67 1146
3884.26 1156
3884.85 1235
3885.44 1146
3886.03 1183
3886.61 1266
3887.20 1351
3887.79 1432
3888.38 1414
3888.97 1521
3889.55 1460
3890.14 1556
3890.73 1704
3891.32 1657
3891.91 1733
3892.50 1690
3893.08 1602
3893.67 1645
3894.26 1513
3894.85 1419
3895.44 1556
3896.03 1524
3896.62 1459
3897.20 1387
3897.79 1346
3898.38 1389
3898.97 1388
3899.56 1324
3900.15 1348
3900.74 1290
3901.33 1247
3901.92 1353
3902.51 1374
3903.09 1354
3903.68 1240
3904.27 1294
3904.86 1357
3905.45 1416
3906.04 1334
3906.63 1321
3907.22 1399
3907.81 1373
3908.40 1381
3908.99 1395
3909.58 1431
3910.17 1454
3910.76 1398
3911.35 1222
3911.94 1361
3912.53 1254
3913.12 1295
3913.71 1219
3914.30 1256
3914.89 1180
3915.48 1269
3916.07 1331
3916.66 1352
3917.25 1395
3917.84 1284
3918.43 1294
3919.02 1201
3919.61 1274
3920.20 1295
3920.79 1358
3921.38 1185
3921.97 1315
3922.56 1248
3923.15 1263
3923.74 1287
3924.33 1296
3924.93 1334
3925.52 1323
3926.11 1337
3926.70 1299
3927.29 1340
3927.88 1207
3928.47 1188
3929.06 1268
3929.65 1264
3930.24 1161
3930.84 1238
3931.43 1233
3932.02 1199
3932.61 1126
3933.20 1091
3933.79 1169
3934.38 1199
3934.98 1194
3935.57 1094
3936.16 1231
3936.75 1226
3937.34 1224
3937.94 1213
3938.53 1194
3939.12 1162
3939.71 1272
3940.30 1250
3940.89 1308
3941.49 1282
3942.08 1270
3942.67 1231
3943.26 1277
3943.86 1273
3944.45 1269
3945.04 1268
3945.63 1269
3946.23 1279
3946.82 1287
3947.41 1300
3948.00 1287
3948.60 1252
3949.19 1266
3949.78 1185
3950.37 1218
3950.97 1195
3951.56 1253
3952.15 1317
3952.74 1232
3953.34 1245
3953.93 1254
3954.52 1247
3955.12 1321
3955.71 1373
3956.30 1306
3956.90 1262
3957.49 1380
3958.08 1423
3958.68 1480
3959.27 1341
3959.86 1424
3960.46 1343
3961.05 1480
3961.64 1448
3962.24 1469
3962.83 1442
3963.43 1333
3964.02 1310
3964.61 1152
3965.21 1361
3965.80 1401
3966.39 1405
3966.99 1530
3967.58 1527
3968.18 1537
3968.77 1526
3969.36 1374
3969.96 1439
3970.55 1535
3971.15 1397
3971.74 1373
3972.34 1296
3972.93 1365
3973.53 1267
3974.12 1305
3974.71 1457
3975.31 1535
3975.90 1504
3976.50 1627
3977.09 1783
3977.69 1791
3978.28 1691
3978.88 1585
3979.47 1558
3980.07 1552
3980.66 1566
3981.26 1490
3981.85 1470
3982.45 1371
3983.04 1362
3983.64 1428
3984.23 1574
3984.83 1528
3985.42 1442
3986.02 1422
3986.62 1373
3987.21 1417
3987.81 1432
3988.40 1404
3989.00 1407
3989.59 1375
3990.19 1417
3990.78 1340
3991.38 1422
3991.98 1455
3992.57 1444
3993.17 1441
3993.76 1486
3994.36 1445
3994.96 1607
3995.55 1507
3996.15 1515
3996.74 1653
3997.34 1506
3997.94 1591
3998.53 1627
3999.13 1524
3999.73 1432
4000.32 1439
4000.92 1426
4001.52 1429
4002.11 1341
4002.71 1356
4003.31 1429
4003.90 1402
4004.50 1359
4005.10 1421
4005.69 1375
4006.29 1394
4006.89 1501
4007.48 1334
4008.08 1391
4008.68 1405
4009.28 1482
4009.87 1397
4010.47 1342
4011.07 1416
4011.66 1404
4012.26 1338
4012.86 1362
4013.46 1468
4014.05 1300
4014.65 1331
4015.25 1383
4015.85 1305
4016.45 1514
4017.04 1443
4017.64 1381
4018.24 1412
4018.84 1370
4019.43 1336
4020.03 1484
4020.63 1386
4021.23 1370
4021.83 1406
4022.42 1405
4023.02 1360
4023.62 1247
4024.22 1340
4024.82 1356
4025.42 1316
4026.01 1321
4026.61 1243
4027.21 1472
4027.81 1481
4028.41 1394
4029.01 1327
4029.61 1407
4030.20 1368
4030.80 1397
4031.40 1360
4032.00 1433
4032.60 1524
4033.20 1561
4033.80 1673
4034.40 1623
4035.00 1686
4035.59 1657
4036.19 1656
4036.79 1529
4037.39 1545
4037.99 1454
4038.59 1457
4039.19 1308
4039.79 1276
4040.39 1291
4040.99 1293
4041.59 1241
4042.19 1214
4042.79 1206
4043.39 1256
4043.99 1256
4044.59 1324
4045.19 1272
4045.79 1229
4046.39 1278
4046.99 1256
4047.59 1262
4048.19 1244
4048.79 1385
4049.39 1319
4049.99 1261
4050.59 1289
4051.19 1397
4051.79 1411
4052.39 1313
4052.99 1402
4053.59 1417
4054.19 1380
4054.79 1310
4055.39 1373
4055.99 1320
4056.59 1256
4057.19 1251
4057.79 1310
4058.39 1231
4059.00 1184
4059.60 1215
4060.20 1235
4060.80 1281
4061.40 1197
4062.00 1158
4062.60 1170
4063.20 1230
4063.80 1271
4064.40 1214
4065.01 1132
4065.61 1127
4066.21 1167
4066.81 1161
4067.41 1175
4068.01 1219
4068.61 1171
4069.22 1112
4069.82 1202
4070.42 1186
4071.02 1147
4071.62 1133
4072.23 1207
4072.83 1125
4073.43 1211
4074.03 1238
4074.63 1102
4075.23 1152
4075.84 1126
4076.44 1108
4077.04 1186
4077.64 1086
4078.25 1077
4078.85 1105
4079.45 1092
4080.05 1134
4080.66 1114
4081.26 1224
4081.86 1164
4082.46 1187
4083.07 1199
4083.67 1083
4084.27 1125
4084.87 1180
4085.48 1169
4086.08 1129
4086.68 1107
4087.29 1177
4087.89 1101
4088.49 1121
4089.09 1095
4089.70 1208
4090.30 1309
4090.90 1252
4091.51 1169
4092.11 1109
4092.71 1131
4093.32 1101
4093.92 1097
4094.52 1124
4095.13 1148
4095.73 1129
4096.34 1120
4096.94 1135
4097.54 1136
4098.15 1146
4098.75 1225
4099.35 1153
4099.96 1152
4100.56 1087
4101.17 1169
4101.77 1162
4102.37 1155
4102.98 1165
4103.58 1096
4104.19 1181
4104.79 1240
4105.39 1308
4106.00 1274
4106.60 1161
4107.21 1190
4107.81 1243
4108.42 1147
4109.02 1162
4109.63 1121
4110.23 1186
4110.84 1224
4111.44 1180
4112.04 1130
4112.65 1169
4113.25 1103
4113.86 1141
4114.46 1153
4115.07 1225
4115.67 1193
4116.28 1167
4116.88 1147
4117.49 1147
4118.09 1249
4118.70 1088
4119.31 1086
4119.91 1150
4120.52 1132
4121.12 1100
4121.73 1161
4122.33 1246
4122.94 1140
4123.54 1055
4124.15 1172
4124.76 1176
4125.36 1102
4125.97 1191
4126.57 1094
4127.18 1141
4127.78 1275
4128.39 1165
4129.00 1146
4129.60 1240
4130.21 1214
4130.81 1093
4131.42 1074
4132.03 1174
4132.63 1234
4133.24 1097
4133.85 1120
4134.45 1282
4135.06 1279
4135.67 1259
4136.27 1297
4136.88 1368
4137.49 1409
4138.09 1296
4138.70 1353
4139.31 1437
4139.91 1407
4140.52 1407
4141.13 1449
4141.73 1505
4142.34 1390
4142.95 1452
4143.55 1392
4144.16 1410
4144.77 1371
4145.38 1409
4145.98 1359
4146.59 1435
4147.20 1296
4147.81 1320
4148.41 1213
4149.02 1195
4149.63 1170
4150.24 1185
4150.84 1184
4151.45 1146
4152.06 1029
4152.67 1083
4153.27 1228
4153.88 1184
4154.49 1171
4155.10 1144
4155.71 1164
4156.31 1138
4156.92 1284
4157.53 1211
4158.14 1213
4158.75 1180
4159.35 1270
4159.96 1305
4160.57 1282
4161.18 1316
4161.79 1284
4162.40 1340
4163.00 1226
4163.61 1272
4164.22 1360
4164.83 1343
4165.44 1358
4166.05 1321
4166.66 1303
4167.27 1381
4167.87 1347
4168.48 1322
4169.09 1308
4169.70 1310
4170.31 1294
4170.92 1326
4171.53 1317
4172.14 1300
4172.75 1284
4173.36 1215
4173.97 1183
4174.58 1266
4175.18 1199
4175.79 1227
4176.40 1310
4177.01 1335
4177.62 1266
4178.23 1232
4178.84 1299
4179.45 1338
4180.06 1281
4180.67 1358
4181.28 1248
4181.89 1270
4182.50 1274
4183.11 1259
4183.72 1215
4184.33 1202
4184.94 1221
4185.55 1147
4186.16 1165
4186.77 1193
4187.38 1152
4187.99 1118
4188.60 1241
4189.21 1154
4189.82 1176
4190.43 1113
4191.04 1124
4191.66 1160
4192.27 1190
4192.88 1152
4193.49 1240
4194.10 1241
4194.71 1270
4195.32 1246
4195.93 1378
4196.54 1387
4197.15 1311
4197.76 1279
4198.38 1237
4198.99 1245
4199.60 1373
4200.21 1282
4200.82 1311
4201.43 1346
4202.04 1209
4202.65 1201
4203.27 1121
4203.88 1147
4204.49 1183
4205.10 1199
4205.71 1312
4206.32 1234
4206.94 1294
4207.55 1221
4208.16 1280
4208.77 1188
4209.38 1208
4209.99 1155
4210.61 1194
4211.22 1179
4211.83 1143
4212.44 1177
4213.06 1216
4213.67 1273
4214.28 1235
4214.89 1203
4215.50 1167
4216.12 1200
4216.73 1184
4217.34 1175
4217.95 1229
4218.57 1254
4219.18 1288
4219.79 1348
4220.40 1280
4221.02 1354
4221.63 1415
4222.24 1320
4222.86 1358
4223.47 1313
4224.08 1280
4224.69 1504
4225.31 1351
4225.92 1264
4226.53 1428
4227.15 1337
4227.76 1371
4228.37 1463
4228.99 1476
4229.60 1354
4230.21 1504
4230.83 1543
4231.44 1525
4232.05 1613
4232.67 1853
4233.28 1932
4233.90 2070
4234.51 2179
4235.12 2437
4235.74 2440
4236.35 2308
4236.96 2238
4237.58 2176
4238.19 2120
4238.81 1860
4239.42 1776
4240.03 1591
4240.65 1500
4241.26 1348
4241.88 1329
4242.49 1400
4243.11 1335
4243.72 1330
4244.33 1432
4244.95 1453
4245.56 1303
4246.18 1343
4246.79 1307
4247.41 1382
4248.02 1363
4248.64 1461
4249.25 1474
4249.87 1410
4250.48 1359
4251.10 1355
4251.71 1272
4252.33 1279
4252.94 1327
4253.56 1287
4254.17 1212
4254.79 1252
4255.40 1274
4256.02 1327
4256.63 1279
4257.25 1264
4257.86 1165
4258.48 1282
4259.09 1229
4259.71 1259
4260.33 1229
4260.94 1161
4261.56 1210
4262.17 1159
4262.79 1209
4263.40 1176
4264.02 1137
4264.64 1227
4265.25 1217
4265.87 1274
4266.48 1347
4267.10 1384
4267.72 1515
4268.33 1499
4268.95 1397
4269.57 1487
4270.18 1357
4270.80 1337
4271.41 1309
4272.03 1348
4272.65 1345
4273.26 1338
4273.88 1254
4274.50 1208
4275.11 1359
4275.73 1399
4276.35 1312
4276.96 1342
4277.58 1443
4278.20 1456
4278.81 1465
4279.43 1258
4280.05 1381
4280.67 1298
4281.28 1288
4281.90 1278
4282.52 1248
4283.13 1176
4283.75 1144
4284.37 1160
4284.99 1140
4285.60 1164
4286.22 1029
4286.84 1144
4287.46 1189
4288.07 1230
4288.69 1180
4289.31 1226
4289.93 1211
4290.55 1303
4291.16 1222
4291.78 1241
4292.40 1161
4293.02 1154
4293.63 1156
4294.25 1158
4294.87 1199
4295.49 1130
4296.11 1229
4296.73 1201
4297.34 1141
4297.96 1169
4298.58 1246
4299.20 1210
4299.82 1225
4300.44 1210
4301.05 1203
4301.67 1185
4302.29 1299
4302.91 1238
4303.53 1242
4304.15 1230
4304.77 1264
4305.39 1302
4306.00 1278
4306.62 1318
4307.24 1256
4307.86 1166
4308.48 1251
4309.10 1327
4309.72 1256
4310.34 1305
4310.96 1228
4311.58 1164
4312.20 1316
4312.82 1347
4313.43 1262
4314.05 1306
4314.67 1386
4315.29 1216
4315.91 1296
4316.53 1217
4317.15 1227
4317.77 1257
4318.39 1267
4319.01 1187
4319.63 1142
4320.25 1133
4320.87 1122
4321.49 1205
4322.11 1254
4322.73 1195
4323.35 1336
4323.97 1411
4324.59 1316
4325.21 1339
4325.83 1212
4326.45 1423
4327.07 1351
4327.69 1435
4328.31 1308
4328.94 1469
4329.56 1502
4330.18 1460
4330.80 1396
4331.42 1358
4332.04 1523
4332.66 1472
4333.28 1536
4333.90 1648
4334.52 1665
4335.14 1848
4335.76 1964
4336.39 2093
4337.01 2225
4337.63 2409
4338.25 2584
4338.87 2456
4339.49 2523
4340.11 2590
4340.73 2494
4341.36 2360
4341.98 2246
4342.60 2222
4343.22 2192
4343.84 2498
4344.46 2587
4345.08 3010
4345.71 3144
4346.33 3650
4346.95 4011
4347.57 4229
4348.19 4173
4348.82 3920
4349.44 3683
4350.06 3256
4350.68 2928
4351.30 2530
4351.93 2174
4352.55 2006
4353.17 1908
4353.79 1924
4354.42 1846
4355.04 1677
4355.66 1700
4356.28 1693
4356.91 1569
4357.53 1452
4358.15 1578
4358.77 1591
4359.40 1633
4360.02 1522
4360.64 1507
4361.26 1531
4361.89 1660
4362.51 1707
4363.13 1693
4363.76 1582
4364.38 1516
4365.00 1463
4365.63 1434
4366.25 1495
4366.87 1431
4367.50 1523
4368.12 1451
4368.74 1540
4369.37 1460
4369.99 1495
4370.61 1399
4371.24 1279
4371.86 1219
4372.48 1312
4373.11 1247
4373.73 1214
4374.36 1302
4374.98 1379
4375.60 1422
4376.23 1368
4376.85 1360
4377.48 1454
4378.10 1553
4378.72 1522
4379.35 1607
4379.97 1531
4380.60 1443
4381.22 1369
4381.84 1379
4382.47 1395
4383.09 1428
4383.72 1398
4384.34 1378
4384.97 1471
4385.59 1371
4386.22 1408
4386.84 1280
4387.47 1287
4388.09 1227
4388.72 1230
4389.34 1214
4389.96 1230
4390.59 1178
4391.21 1135
4391.84 1127
4392.47 1204
4393.09 1151
4393.72 1138
4394.34 1160
4394.97 1151
4395.59 1109
4396.22 1106
4396.84 1127
4397.47 1210
4398.09 1184
4398.72 1089
4399.34 1131
4399.97 1206
4400.60 1127
4401.22 1208
4401.85 1153
4402.47 1261
4403.10 1265
4403.72 1191
4404.35 1149
4404.98 1239
4405.60 1191
4406.23 1202
4406.85 1123
4407.48 1158
4408.11 1151
4408.73 1179
4409.36 1158
4409.99 1280
4410.61 1284
4411.24 1217
4411.87 1270
4412.49 1261
4413.12 1184
4413.74 1266
4414.37 1275
4415.00 1265
4415.62 1230
4416.25 1164
4416.88 1226
4417.51 1216
4418.13 1216
4418.76 1255
4419.39 1091
4420.01 1161
4420.64 1198
4421.27 1082
4421.89 1112
4422.52 1232
4423.15 1190
4423.78 1140
4424.40 1231
4425.03 1136
4425.66 1123
4426.29 1098
4426.91 1075
4427.54 1084
4428.17 1019
4428.80 1039
4429.42 1118
4430.05 1064
4430.68 1183
4431.31 1118
4431.94 1191
4432.56 1187
4433.19 1206
4433.82 1141
4434.45 1125
4435.08 1130
4435.70 1198
4436.33 1227
4436.96 1210
4437.59 1213
4438.22 1263
4438.85 1198
4439.47 1227
4440.10 1241
4440.73 1203
4441.36 1266
4441.99 1290
4442.62 1208
4443.25 1244
4443.87 1304
4444.50 1342
4445.13 1294
4445.76 1268
4446.39 1235
4447.02 1329
4447.65 1348
4448.28 1349
4448.91 1393
4449.54 1447
4450.16 1397
4450.79 1379
4451.42 1304
4452.05 1307
4452.68 1313
4453.31 1335
4453.94 1386
4454.57 1358
4455.20 1351
4455.83 1353
4456.46 1450
4457.09 1482
4457.72 1576
4458.35 1506
4458.98 1447
4459.61 1433
4460.24 1352
4460.87 1223
4461.50 1340
4462.13 1169
4462.76 1217
4463.39 1092
4464.02 1145
4464.65 1165
4465.28 1092
4465.91 1110
4466.54 1115
4467.17 1135
4467.80 1207
4468.43 1233
4469.06 1162
4469.69 1135
4470.32 1251
4470.95 1160
4471.58 1103
4472.21 1097
4472.85 1108
4473.48 1110
4474.11 1110
4474.74 1063
4475.37 1121
4476.00 1214
4476.63 1125
4477.26 1179
4477.89 1108
4478.52 1090
4479.16 1025
4479.79 1113
4480.42 1110
4481.05 1112
4481.68 1101
4482.31 1180
4482.94 1202
4483.58 1168
4484.21 1145
4484.84 1245
4485.47 1133
4486.10 1191
4486.73 1206
4487.37 1200
4488.00 1201
4488.63 1205
4489.26 1190
4489.89 1238
4490.53 1095
4491.16 1194
4491.79 1134
4492.42 1178
4493.05 1161
4493.69 1087
4494.32 1099
4494.95 1145
4495.58 1197
4496.22 1175
4496.85 1128
4497.48 1164
4498.11 1336
4498.75 1349
4499.38 1391
4500.01 1366
4500.64 1359
4501.28 1519
4501.91 1588
4502.54 1564
4503.18 1580
4503.81 1564
4504.44 1423
4505.07 1462
4505.71 1523
4506.34 1460
4506.97 1403
4507.61 1313
4508.24 1345
4508.87 1195
4509.51 1200
4510.14 1224
4510.77 1211
4511.41 1253
4512.04 1158
4512.68 1175
4513.31 1245
4513.94 1167
4514.58 1222
4515.21 1208
4515.84 1242
4516.48 1170
4517.11 1132
4517.75 1056
4518.38 1159
4519.01 1070
4519.65 1137
4520.28 1104
4520.92 1148
4521.55 1116
4522.18 1103
4522.82 1121
4523.45 1169
4524.09 1174
4524.72 1124
4525.36 1117
4525.99 1080
4526.63 1114
4527.26 1067
4527.90 1060
4528.53 1174
4529.16 1259
4529.80 1208
4530.43 1368
4531.07 1346
4531.70 1377
4532.34 1343
4532.97 1377
4533.61 1280
4534.24 1238
4534.88 1283
4535.51 1263
4536.15 1150
4536.79 1126
4537.42 1284
4538.06 1167
4538.69 1102
4539.33 1104
4539.96 1145
4540.60 1079
4541.23 1032
4541.87 1081
4542.50 1062
4543.14 1098
4543.78 1138
4544.41 1150
4545.05 1085
4545.68 1078
4546.32 1076
4546.96 1078
4547.59 1125
4548.23 1105
4548.86 1078
4549.50 1076
4550.14 1029
4550.77 1016
4551.41 994
4552.05 1014
4552.68 1090
4553.32 1046
4553.96 1083
4554.59 1087
4555.23 1111
4555.86 1074
4556.50 1145
4557.14 1156
4557.78 1106
4558.41 1108
4559.05 1140
4559.69 1085
4560.32 1060
4560.96 1067
4561.60 990
4562.23 1104
4562.87 1033
4563.51 1042
4564.15 1043
4564.78 1025
4565.42 1029
4566.06 1061
4566.69 1059
4567.33 1168
4567.97 1188
4568.61 1141
4569.24 1120
4569.88 1164
4570.52 1130
4571.16 1118
4571.80 1102
4572.43 1085
4573.07 1047
4573.71 1151
4574.35 1055
4574.98 994
4575.62 1041
4576.26 1052
4576.90 1048
4577.54 1128
4578.18 1155
4578.81 1136
4579.45 1134
4580.09 1217
4580.73 1209
4581.37 1129
4582.01 1144
4582.64 1183
4583.28 1124
4583.92 1077
4584.56 1230
4585.20 1175
4585.84 1245
4586.48 1293
4587.11 1124
4587.75 1243
4588.39 1369
4589.03 1337
4589.67 1534
4590.31 1563
4590.95 1658
4591.59 1721
4592.23 1771
4592.87 1772
4593.51 1769
4594.14 1702
4594.78 1593
4595.42 1579
4596.06 1480
4596.70 1354
4597.34 1378
4597.98 1280
4598.62 1236
4599.26 1348
4599.90 1354
4600.54 1282
4601.18 1227
4601.82 1227
4602.46 1306
4603.10 1365
4603.74 1366
4604.38 1445
4605.02 1433
4605.66 1375
4606.30 1319
4606.94 1313
4607.58 1255
4608.22 1343
4608.86 1275
4609.50 1239
4610.14 1209
4610.78 1122
4611.42 1047
4612.06 1224
4612.70 1287
4613.34 1249
4613.99 1288
4614.63 1204
4615.27 1243
4615.91 1248
4616.55 1226
4617.19 1150
4617.83 1177
4618.47 1067
4619.11 1073
4619.75 1088
4620.39 1048
4621.04 1013
4621.68 1075
4622.32 1133
4622.96 1106
4623.60 1093
4624.24 1074
4624.88 1037
4625.53 1064
4626.17 1100
4626.81 1089
4627.45 1125
4628.09 1146
4628.73 985
4629.38 1079
4630.02 1145
4630.66 1103
4631.30 1113
4631.94 1248
4632.58 1292
4633.23 1223
4633.87 1106
4634.51 1118
4635.15 1092
4635.80 1083
4636.44 1130
4637.08 1173
4637.72 1175
4638.36 1079
4639.01 1153
4639.65 1130
4640.29 1191
4640.93 1141
4641.58 1131
4642.22 1140
4642.86 1123
4643.51 1147
4644.15 1203
4644.79 1161
4645.43 1181
4646.08 1212
4646.72 1143
4647.36 1142
4648.01 1146
4648.65 1128
4649.29 1128
4649.94 1134
4650.58 1165
4651.22 1180
4651.87 1260
4652.51 1253
4653.15 1233
4653.80 1135
4654.44 1172
4655.08 1168
4655.73 1156
4656.37 1059
4657.01 1080
4657.66 1194
4658.30 1047
4658.94 1129
4659.59 1092
4660.23 1125
4660.88 1164
4661.52 1087
4662.16 1029
4662.81 1122
4663.45 1064
4664.10 1048
4664.74 1023
4665.39 998
4666.03 1007
4666.67 981
4667.32 1011
4667.96 1023
4668.61 1021
4669.25 1059
4669.90 1054
4670.54 1065
4671.19 975
4671.83 946
4672.47 995
4673.12 970
4673.76 991
4674.41 958
4675.05 973
4675.70 1017
4676.34 1059
4676.99 959
4677.63 1042
4678.28 1021
4678.92 1031
4679.57 1071
4680.22 971
4680.86 998
4681.51 1051
4682.15 1062
4682.80 1105
4683.44 1094
4684.09 1089
4684.73 1036
4685.38 1026
4686.03 994
4686.67 1044
4687.32 1028
4687.96 1025
4688.61 1017
4689.25 998
4689.90 1062
4690.55 1089
4691.19 994
4691.84 1038
4692.48 1030
4693.13 1017
4693.78 1115
4694.42 1081
4695.07 1033
4695.72 1144
4696.36 1127
4697.01 1281
4697.65 1290
4698.30 1378
4698.95 1330
4699.59 1433
4700.24 1507
4700.89 1462
4701.53 1479
4702.18 1453
4702.83 1336
4703.48 1248
4704.12 1290
4704.77 1247
4705.42 1157
4706.06 1160
4706.71 1085
4707.36 1241
4708.00 1208
4708.65 1202
4709.30 1174
4709.95 1211
4710.59 1119
4711.24 1194
4711.89 1111
4712.54 1146
4713.18 1178
4713.83 1194
4714.48 1171
4715.13 1116
4715.77 1156
4716.42 1242
4717.07 1143
4717.72 1077
4718.37 1109
4719.01 1075
4719.66 1186
4720.31 1179
4720.96 1161
4721.61 1229
4722.25 1236
4722.90 1236
4723.55 1189
4724.20 1185
4724.85 1229
4725.50 1287
4726.14 1258
4726.79 1215
4727.44 1281
4728.09 1228
4728.74 1315
4729.39 1347
4730.04 1388
4730.68 1211
4731.33 1233
4731.98 1212
4732.63 1091
4733.28 999
4733.93 1071
4734.58 1149
4735.23 1121
4735.88 1001
4736.53 1092
4737.17 1109
4737.82 1072
4738.47 1149
4739.12 1127
4739.77 1189
4740.42 1215
4741.07 1220
4741.72 1210
4742.37 1099
4743.02 1082
4743.67 1172
4744.32 1072
4744.97 1119
4745.62 1146
4746.27 1118
4746.92 1194
4747.57 1181
4748.22 1214
4748.87 1301
4749.52 1362
4750.17 1359
4750.82 1333
4751.47 1445
4752.12 1396
4752.77 1440
4753.42 1458
4754.07 1418
4754.72 1311
4755.37 1345
4756.02 1332
4756.67 1307
4757.32 1192
4757.97 1217
4758.62 1120
4759.27 1140
4759.93 1101
4760.58 1139
4761.23 1085
4761.88 1146
4762.53 992
4763.18 1073
4763.83 1087
4764.48 1085
4765.13 1172
4765.78 1170
4766.44 1141
4767.09 1129
4767.74 1141
4768.39 1100
4769.04 1115
4769.69 1081
4770.34 1001
4770.99 1062
4771.65 1092
4772.30 1137
4772.95 1089
4773.60 1070
4774.25 1125
4774.91 1133
4775.56 1062
4776.21 1007
4776.86 1119
4777.51 1111
4778.16 1175
4778.82 1175
4779.47 1100
4780.12 1185
4780.77 1244
4781.43 1201
4782.08 1182
4782.73 1163
4783.38 1062
4784.03 1022
4784.69 1145
4785.34 1094
4785.99 1064
4786.64 1076
4787.30 1047
4787.95 1008
4788.60 1005
4789.26 1053
4789.91 1100
4790.56 1081
4791.21 982
4791.87 994
4792.52 1077
4793.17 1047
4793.83 1091
4794.48 1109
4795.13 1083
4795.79 1081
4796.44 1079
4797.09 963
4797.75 1131
4798.40 1146
4799.05 1022
4799.71 1099
4800.36 1047
4801.01 1060
4801.67 1240
4802.32 1202
4802.97 1212
4803.63 1128
4804.28 1100
4804.94 1137
4805.59 1131
4806.24 1121
4806.90 1127
4807.55 1134
4808.21 1247
4808.86 1202
4809.51 1105
4810.17 1119
4810.82 1196
4811.48 1157
4812.13 1127
4812.79 1097
4813.44 1206
4814.09 1175
4814.75 1249
4815.40 1166
4816.06 1127
4816.71 1227
4817.37 1223
4818.02 1252
4818.68 1301
4819.33 1290
4819.99 1280
4820.64 1267
4821.30 1310
4821.95 1378
4822.61 1331
4823.26 1316
4823.92 1417
4824.57 1498
4825.23 1411
4825.88 1368
4826.54 1503
4827.19 1467
4827.85 1417
4828.50 1383
4829.16 1481
4829.81 1506
4830.47 1469
4831.13 1399
4831.78 1394
4832.44 1452
4833.09 1507
4833.75 1653
4834.40 1534
4835.06 1524
4835.72 1594
4836.37 1734
4837.03 1663
4837.68 1601
4838.34 1710
4839.00 1799
4839.65 1736
4840.31 1656
4840.97 1611
4841.62 1967
4842.28 1949
4842.93 1751
4843.59 1816
4844.25 1815
4844.90 1873
4845.56 1851
4846.22 1895
4846.87 1995
4847.53 2207
4848.19 2437
4848.84 2516
4849.50 2878
4850.16 3115
4850.82 3066
4851.47 3224
4852.13 3287
4852.79 3118
4853.44 2921
4854.10 2669
4854.76 2735
4855.42 2804
4856.07 2881
4856.73 2851
4857.39 2828
4858.04 3160
4858.70 3370
4859.36 3329
4860.02 3082
4860.67 3094
4861.33 3053
4861.99 2876
4862.65 2700
4863.31 2744
4863.96 2663
4864.62 2510
4865.28 2588
4865.94 2603
4866.60 2712
4867.25 2818
4867.91 2845
4868.57 2686
4869.23 2588
4869.89 2582
4870.54 2624
4871.20 2493
4871.86 2182
4872.52 2144
4873.18 2142
4873.84 2102
4874.50 2115
4875.15 2038
4875.81 2115
4876.47 2138
4877.13 2038
4877.79 2260
4878.45 2341
4879.11 2238
4879.77 2353
4880.42 2205
4881.08 2041
4881.74 2084
4882.40 2009
4883.06 1937
4883.72 2041
4884.38 1986
4885.04 1807
4885.70 1746
4886.36 1774
4887.02 1768
4887.68 1862
4888.34 1892
4889.00 1774
4889.65 1901
4890.31 1912
4890.97 1955
4891.63 1949
4892.29 1849
4892.95 1852
4893.61 1814
4894.27 1795
4894.93 1868
4895.59 1740
4896.25 1727
4896.91 1740
4897.57 1643
4898.23 1781
4898.89 1772
4899.55 1790
4900.21 1877
4900.87 1783
4901.54 1729
4902.20 1741
4902.86 1647
4903.52 1608
4904.18 1500
4904.84 1548
4905.50 1487
4906.16 1439
4906.82 1478
4907.48 1429
4908.14 1389
4908.80 1399
4909.46 1412
4910.12 1334
4910.79 1271
4911.45 1293
4912.11 1342
4912.77 1380
4913.43 1390
4914.09 1346
4914.75 1399
4915.41 1330
4916.07 1359
4916.74 1324
4917.40 1365
4918.06 1269
4918.72 1303
4919.38 1271
4920.04 1244
4920.71 1268
4921.37 1213
4922.03 1318
4922.69 1316
4923.35 1346
4924.01 1271
4924.68 1219
4925.34 1271
4926.00 1284
4926.66 1177
4927.33 1202
4927.99 1217
4928.65 1270
4929.31 1258
4929.97 1305
4930.64 1265
4931.30 1295
4931.96 1247
4932.62 1226
4933.29 1243
4933.95 1181
4934.61 1212
4935.27 1187
4935.94 1173
4936.60 1193
4937.26 1146
4937.93 1138
4938.59 1170
4939.25 1142
4939.91 1141
4940.58 1118
4941.24 1188
4941.90 1237
4942.57 1201
4943.23 1126
4943.89 1205
4944.56 1093
4945.22 1102
4945.88 1171
4946.55 1126
4947.21 1094
4947.87 1116
4948.54 1089
4949.20 1079
4949.86 1088
4950.53 1077
4951.19 1089
4951.86 1154
4952.52 1103
4953.18 1139
4953.85 1138
4954.51 1095
4955.17 1113
4955.84 1097
4956.50 1254
4957.17 1139
4957.83 1115
4958.50 1214
4959.16 1282
4959.82 1201
4960.49 1215
4961.15 1209
4961.82 1283
4962.48 1310
4963.15 1326
4963.81 1382
4964.48 1531
4965.14 1447
4965.81 1453
4966.47 1555
4967.13 1492
4967.80 1301
4968.46 1310
4969.13 1310
4969.79 1129
4970.46 1151
4971.12 1058
4971.79 1085
4972.45 1193
4973.12 1246
4973.79 1300
4974.45 1204
4975.12 1132
4975.78 1167
4976.45 1315
4977.11 1265
4977.78 1214
4978.44 1160
4979.11 1301
4979.77 1199
4980.44 1147
4981.11 1185
4981.77 1190
4982.44 1130
4983.10 1164
4983.77 1176
4984.44 1137
4985.10 1120
4985.77 1053
4986.43 1131
4987.10 1236
4987.77 1229
4988.43 1288
4989.10 1333
4989.76 1288
4990.43 1248
4991.10 1271
4991.76 1273
4992.43 1261
4993.10 1285
4993.76 1101
4994.43 1161
4995.10 1207
4995.76 1132
4996.43 1006
4997.10 1002
4997.76 990
4998.43 943
4999.10 991
4999.76 1009
5000.43 991
5001.10 975
5001.77 1021
5002.43 1028
5003.10 1029
5003.77 1005
5004.43 1017
5005.10 1095
5005.77 983
5006.44 1029
5007.10 1090
5007.77 1150
5008.44 1062
5009.11 1002
5009.77 1075
5010.44 1086
5011.11 1090
5011.78 1129
5012.45 1103
5013.11 1063
5013.78 996
5014.45 1127
5015.12 1062
5015.79 1058
5016.45 1085
5017.12 1084
5017.79 954
5018.46 1013
5019.13 1020
5019.80 1056
5020.46 1082
5021.13 1048
5021.80 1075
5022.47 1209
5023.14 1288
5023.81 1208
5024.47 1142
5025.14 1128
5025.81 1080
5026.48 1066
5027.15 1066
5027.82 1037
5028.49 1103
5029.16 1007
5029.83 1035
5030.49 988
5031.16 1008
5031.83 995
5032.50 964
5033.17 904
5033.84 976
5034.51 1047
5035.18 1036
5035.85 1016
5036.52 978
5037.19 923
5037.86 961
5038.53 897
5039.20 918
5039.87 972
5040.54 951
5041.21 989
5041.88 973
5042.54 995
5043.21 971
5043.88 923
5044.55 927
5045.22 903
5045.89 851
5046.56 977
5047.24 959
5047.91 1016
5048.58 996
5049.25 1021
5049.92 1026
5050.59 1014
5051.26 1010
5051.93 965
5052.60 965
5053.27 949
5053.94 959
5054.61 951
5055.28 971
5055.95 968
5056.62 990
5057.29 974
5057.96 1004
5058.63 920
5059.31 974
5059.98 1014
5060.65 943
5061.32 877
5061.99 985
5062.66 982
5063.33 956
5064.00 944
5064.67 1026
5065.35 890
5066.02 915
5066.69 965
5067.36 898
5068.03 918
5068.70 970
5069.38 971
5070.05 898
5070.72 936
5071.39 942
5072.06 936
5072.73 930
5073.41 914
5074.08 968
5074.75 1005
5075.42 988
5076.09 1038
5076.77 1109
5077.44 1113
5078.11 1148
5078.78 1233
5079.45 1145
5080.13 1053
5080.80 1044
5081.47 1089
5082.14 1071
5082.82 1061
5083.49 1025
5084.16 1001
5084.83 1029
5085.51 1020
5086.18 1026
5086.85 1002
5087.53 1070
5088.20 1046
5088.87 1088
5089.54 1095
5090.22 1061
5090.89 1096
5091.56 1135
5092.24 1174
5092.91 1163
5093.58 1241
5094.26 1125
5094.93 1021
5095.60 975
5096.28 965
5096.95 1021
5097.62 1053
5098.30 1024
5098.97 1030
5099.64 910
5100.32 992
5100.99 996
5101.67 985
5102.34 959
5103.01 1036
5103.69 1086
5104.36 1180
5105.04 1086
5105.71 1057
5106.38 1001
5107.06 1003
5107.73 1113
5108.41 1142
5109.08 1027
5109.75 946
5110.43 1013
5111.10 933
5111.78 871
5112.45 955
5113.13 1027
5113.80 1098
5114.48 1009
5115.15 1025
5115.83 1044
5116.50 1084
5117.17 1088
5117.85 1099
5118.52 1058
5119.20 1120
5119.87 1134
5120.55 1151
5121.22 1240
5121.90 1170
5122.57 1084
5123.25 1033
5123.93 1076
5124.60 1075
5125.28 997
5125.95 1073
5126.63 1114
5127.30 1045
5127.98 991
5128.65 971
5129.33 1068
5130.00 1029
5130.68 1035
5131.36 999
5132.03 1058
5132.71 1012
5133.38 1066
5134.06 1089
5134.73 1105
5135.41 1095
5136.09 1071
5136.76 962
5137.44 1020
5138.12 996
5138.79 941
5139.47 944
5140.14 974
5140.82 995
5141.50 997
5142.17 972
5142.85 871
5143.53 932
5144.20 837
5144.88 921
5145.56 890
5146.23 936
5146.91 976
5147.59 922
5148.26 933
5148.94 936
5149.62 964
5150.29 904
5150.97 831
5151.65 849
5152.33 911
5153.00 905
5153.68 909
5154.36 932
5155.03 949
5155.71 948
5156.39 1008
5157.07 847
5157.74 899
5158.42 918
5159.10 954
5159.78 975
5160.45 849
5161.13 944
5161.81 1003
5162.49 950
5163.17 966
5163.84 986
5164.52 936
5165.20 920
5165.88 840
5166.55 964
5167.23 977
5167.91 1011
5168.59 907
5169.27 943
5169.95 939
5170.62 998
5171.30 1016
5171.98 984
5172.66 839
5173.34 886
5174.02 905
5174.69 903
5175.37 931
5176.05 888
5176.73 910
5177.41 908
5178.09 915
5178.77 908
5179.45 940
5180.13 959
5180.80 975
5181.48 955
5182.16 993
5182.84 983
5183.52 942
5184.20 940
5184.88 981
5185.56 976
5186.24 960
5186.92 980
5187.60 898
5188.28 847
5188.96 841
5189.64 886
5190.31 815
5190.99 804
5191.67 835
5192.35 892
5193.03 919
5193.71 872
5194.39 918
5195.07 884
5195.75 945
5196.43 855
5197.11 900
5197.79 966
5198.47 985
5199.15 992
5199.83 919
5200.51 914
5201.19 874
5201.87 870
5202.56 883
5203.24 847
5203.92 892
5204.60 954
5205.28 940
5205.96 875
5206.64 882
5207.32 942
5208.00 1015
5208.68 1065
5209.36 1034
5210.04 987
5210.72 1030
5211.40 920
5212.09 968
5212.77 1017
5213.45 1027
5214.13 1014
5214.81 998
5215.49 1141
5216.17 1089
5216.85 1035
5217.54 1072
5218.22 1065
5218.90 1030
5219.58 1008
5220.26 1135
5220.94 1070
5221.62 971
5222.31 957
5222.99 955
5223.67 925
5224.35 1060
5225.03 1140
5225.72 997
5226.40 991
5227.08 1013
5227.76 1024
5228.44 1012
5229.13 993
5229.81 1102
5230.49 1089
5231.17 905
5231.86 1000
5232.54 977
5233.22 925
5233.90 951
5234.58 1005
5235.27 1031
5235.95 1053
5236.63 996
5237.32 939
5238.00 1049
5238.68 1156
5239.36 1100
5240.05 1158
5240.73 1211
5241.41 1214
5242.10 1125
5242.78 1060
5243.46 1064
5244.14 1046
5244.83 1065
5245.51 1069
5246.19 994
5246.88 1065
5247.56 1007
5248.24 950
5248.93 912
5249.61 1036
5250.29 1169
5250.98 1154
5251.66 1185
5252.35 1200
5253.03 1306
5253.71 1143
5254.40 1062
5255.08 1108
5255.76 965
5256.45 954
5257.13 923
5257.82 944
5258.50 958
5259.18 958
5259.87 1005
5260.55 1049
5261.24 1060
5261.92 1113
5262.61 1113
5263.29 1023
5263.97 1085
5264.66 1171
5265.34 1121
5266.03 1200
5266.71 1173
5267.40 1152
5268.08 1134
5268.77 1087
5269.45 1113
5270.14 1149
5270.82 1071
5271.51 1065
5272.19 1029
5272.88 1158
5273.56 1081
5274.25 1005
5274.93 1036
5275.62 1018
5276.30 962
5276.99 1022
5277.67 1085
5278.36 1015
5279.04 1020
5279.73 999
5280.41 1128
5281.10 1095
5281.79 1070
5282.47 1094
5283.16 1116
5283.84 1053
5284.53 1134
5285.21 1030
5285.90 1015
5286.59 996
5287.27 953
5287.96 1032
5288.64 987
5289.33 885
5290.02 891
5290.70 906
5291.39 956
5292.07 975
5292.76 1051
5293.45 987
5294.13 932
5294.82 922
5295.51 928
5296.19 1029
5296.88 1067
5297.57 1038
5298.25 1023
5298.94 1059
5299.63 1118
5300.31 1114
5301.00 1088
5301.69 1076
5302.37 1159
5303.06 1172
5303.75 1261
5304.43 1183
5305.12 1167
5305.81 1062
5306.50 996
5307.18 1063
5307.87 1137
5308.56 1052
5309.25 1061
5309.93 1132
5310.62 1079
5311.31 1143
5312.00 1119
5312.68 1176
5313.37 1157
5314.06 1228
5314.75 1142
5315.43 1092
5316.12 1003
5316.81 1073
5317.50 1029
5318.18 1034
5318.87 1134
5319.56 1216
5320.25 1218
5320.94 1190
5321.63 1229
5322.31 1186
5323.00 1119
5323.69 1145
5324.38 1095
5325.07 971
5325.76 1093
5326.44 1085
5327.13 1045
5327.82 1020
5328.51 950
5329.20 994
5329.89 1014
5330.58 981
5331.26 1060
5331.95 997
5332.64 885
5333.33 1048
5334.02 1119
5334.71 1054
5335.40 1010
5336.09 1040
5336.78 1032
5337.47 1021
5338.15 941
5338.84 960
5339.53 1095
5340.22 1076
5340.91 1093
5341.60 1042
5342.29 971
5342.98 1054
5343.67 1042
5344.36 976
5345.05 1043
5345.74 1054
5346.43 973
5347.12 984
5347.81 1097
5348.50 1068
5349.19 1141
5349.88 1158
5350.57 1211
5351.26 1245
5351.95 1117
5352.64 1154
5353.33 1166
5354.02 1169
5354.71 1136
5355.40 1060
5356.09 1005
5356.78 997
5357.47 1015
5358.16 1024
5358.85 957
5359.54 913
5360.23 904
5360.92 1008
5361.62 876
5362.31 945
5363.00 988
5363.69 944
5364.38 963
5365.07 957
5365.76 934
5366.45 919
5367.14 933
5367.83 893
5368.53 882
5369.22 905
5369.91 954
5370.60 933
5371.29 857
5371.98 831
5372.67 896
5373.36 945
5374.06 925
5374.75 875
5375.44 916
5376.13 919
5376.82 886
5377.51 983
5378.21 998
5378.90 837
5379.59 819
5380.28 907
5380.97 898
5381.67 864
5382.36 861
5383.05 902
5383.74 863
5384.44 925
5385.13 899
5385.82 777
5386.51 851
5387.20 872
5387.90 948
5388.59 973
5389.28 934
5389.97 930
5390.67 943
5391.36 896
5392.05 1035
5392.75 990
5393.44 874
5394.13 870
5394.82 871
5395.52 940
5396.21 933
5396.90 898
5397.60 826
5398.29 731
5398.98 818
5399.68 861
5400.37 849
5401.06 928
5401.76 919
5402.45 899
5403.14 960
5403.84 876
5404.53 877
5405.22 949
5405.92 902
5406.61 924
5407.30 942
5408.00 1005
5408.69 931
5409.39 993
5410.08 939
5410.77 921
5411.47 979
5412.16 1015
5412.85 954
5413.55 886
5414.24 1031
5414.94 1010
5415.63 947
5416.33 906
5417.02 928
5417.71 983
5418.41 919
5419.10 950
5419.80 957
5420.49 1007
5421.19 957
5421.88 986
5422.58 1010
5423.27 1031
5423.97 963
5424.66 1001
5425.36 944
5426.05 860
5426.75 935
5427.44 878
5428.14 963
5428.83 1019
5429.53 941
5430.22 970
5430.92 893
5431.61 953
5432.31 867
5433.00 820
5433.70 908
5434.39 939
5435.09 1024
5435.78 960
5436.48 932
5437.17 927
5437.87 983
5438.57 1023
5439.26 1072
5439.96 1067
5440.65 968
5441.35 983
5442.05 989
5442.74 1029
5443.44 948
5444.13 1023
5444.83 1062
5445.53 1256
5446.22 1237
5446.92 1229
5447.61 1257
5448.31 1317
5449.01 1315
5449.70 1335
5450.40 1227
5451.10 1222
5451.79 1245
5452.49 1251
5453.19 1188
5453.88 1132
5454.58 1212
5455.28 1257
5455.97 1205
5456.67 1087
5457.37 1199
5458.06 1305
5458.76 1111
5459.46 1188
5460.16 1116
5460.85 1120
5461.55 1155
5462.25 1150
5462.94 1102
5463.64 1154
5464.34 1283
5465.04 1237
5465.73 1138
5466.43 1181
5467.13 1266
5467.83 1262
5468.52 1265
5469.22 1121
5469.92 1094
5470.62 1195
5471.31 1290
5472.01 1210
5472.71 1251
5473.41 1293
5474.11 1431
5474.80 1422
5475.50 1426
5476.20 1606
5476.90 1626
5477.60 1683
5478.29 1803
5478.99 1835
5479.69 1971
5480.39 2150
5481.09 2497
5481.79 2454
5482.49 2363
5483.18 2188
5483.88 2134
5484.58 2085
5485.28 1913
5485.98 1726
5486.68 1692
5487.38 1796
5488.08 1677
5488.77 1659
5489.47 1647
5490.17 1541
5490.87 1647
5491.57 1687
5492.27 1656
5492.97 1622
5493.67 1753
5494.37 1816
5495.07 1798
5495.77 1724
5496.46 1900
5497.16 1963
5497.86 2349
5498.56 2465
5499.26 2709
5499.96 3028
5500.66 3449
5501.36 3800
5502.06 3999
5502.76 3974
5503.46 3871
5504.16 3639
5504.86 2966
5505.56 2589
5506.26 2299
5506.96 2089
5507.66 1966
5508.36 1861
5509.06 1811
5509.76 1774
5510.46 1743
5511.16 1745
5511.86 1737
5512.56 1708
5513.26 1753
5513.96 1913
5514.67 1711
5515.37 1618
5516.07 1614
5516.77 1692
5517.47 1516
5518.17 1506
5518.87 1573
5519.57 1519
5520.27 1386
5520.97 1488
5521.67 1445
5522.37 1365
5523.08 1244
5523.78 1262
5524.48 1326
5525.18 1300
5525.88 1222
5526.58 1335
5527.28 1309
5527.98 1299
5528.69 1321
5529.39 1301
5530.09 1337
5530.79 1223
5531.49 1309
5532.19 1448
5532.90 1456
5533.60 1557
5534.30 1398
5535.00 1375
5535.70 1400
5536.40 1430
5537.11 1273
5537.81 1170
5538.51 1170
5539.21 1255
5539.92 1181
5540.62 1190
5541.32 1171
5542.02 1117
5542.72 1201
5543.43 1154
5544.13 1140
5544.83 1152
5545.53 1114
5546.24 1193
5546.94 1247
5547.64 1118
5548.34 1099
5549.05 1053
5549.75 1124
5550.45 1087
5551.16 1073
5551.86 1056
5552.56 1077
5553.26 1072
5553.97 1085
5554.67 1111
5555.37 1042
5556.08 1058
5556.78 1083
5557.48 1050
5558.19 1083
5558.89 1081
5559.59 1087
5560.30 1105
5561.00 1092
5561.70 1163
5562.41 1150
5563.11 1101
5563.82 1146
5564.52 1087
5565.22 1108
5565.93 1131
5566.63 1155
5567.33 1192
5568.04 1150
5568.74 1163
5569.45 1180
5570.15 1091
5570.85 1106
5571.56 1072
5572.26 1023
5572.97 1048
5573.67 1007
5574.38 1067
5575.08 1085
5575.78 1146
5576.49 1079
5577.19 1053
5577.90 1066
5578.60 1078
5579.31 1106
5580.01 1009
5580.72 1025
5581.42 962
5582.13 1004
5582.83 963
5583.54 1076
5584.24 1036
5584.95 1116
5585.65 1079
5586.36 1003
5587.06 989
5587.77 1010
5588.47 1021
5589.18 960
5589.88 996
5590.59 949
5591.29 1016
5592.00 962
5592.70 956
5593.41 919
5594.12 1009
5594.82 979
5595.53 942
5596.23 990
5596.94 977
5597.64 951
5598.35 961
5599.06 992
5599.76 997
5600.47 989
5601.17 1008
5601.88 971
5602.59 950
5603.29 1019
5604.00 907
5604.71 931
5605.41 950
5606.12 965
5606.82 967
5607.53 898
5608.24 947
5608.94 962
5609.65 1013
5610.36 970
5611.06 984
5611.77 969
5612.48 890
5613.18 911
5613.89 1003
5614.60 932
5615.30 937
5616.01 929
5616.72 994
5617.43 920
5618.13 913
5618.84 894
5619.55 949
5620.25 984
5620.96 972
5621.67 1012
5622.38 987
5623.08 1025
5623.79 993
5624.50 923
5625.21 894
5625.91 918
5626.62 959
5627.33 1035
5628.04 990
5628.75 1031
5629.45 1029
5630.16 946
5630.87 1044
5631.58 1097
5632.28 1133
5632.99 1056
5633.70 1048
5634.41 968
5635.12 1049
5635.83 950
5636.53 956
5637.24 1087
5637.95 1146
5638.66 1104
5639.37 1125
5640.08 1161
5640.78 1271
5641.49 1149
5642.20 1090
5642.91 1091
5643.62 1033
5644.33 1050
5645.04 1049
5645.75 1107
5646.45 1122
5647.16 1000
5647.87 1007
5648.58 993
5649.29 1007
5650.00 1022
5650.71 986
5651.42 1003
5652.13 1026
5652.84 1089
5653.55 1078
5654.26 1127
5654.96 1095
5655.67 1168
5656.38 1283
5657.09 1284
5657.80 1413
5658.51 1462
5659.22 1444
5659.93 1386
5660.64 1359
5661.35 1268
5662.06 1265
5662.77 1105
5663.48 1073
5664.19 1067
5664.90 1048
5665.61 1021
5666.32 1017
5667.03 1023
5667.74 1075
5668.45 1033
5669.16 985
5669.87 997
5670.58 1094
5671.29 1112
5672.00 1022
5672.72 1008
5673.43 1014
5674.14 1057
5674.85 1048
5675.56 1047
5676.27 982
5676.98 986
5677.69 1011
5678.40 1052
5679.11 1071
5679.82 976
5680.53 984
5681.25 987
5681.96 1001
5682.67 1032
5683.38 1020
5684.09 995
5684.80 1007
5685.51 1046
5686.22 1063
5686.94 1073
5687.65 994
5688.36 951
5689.07 954
5689.78 965
5690.49 963
5691.21 907
5691.92 1002
5692.63 952
5693.34 867
5694.05 832
5694.76 841
5695.48 916
5696.19 931
5696.90 905
5697.61 891
5698.32 899
5699.04 1034
5699.75 1024
5700.46 938
5701.17 933
5701.89 888
5702.60 942
5703.31 945
5704.02 915
5704.74 984
5705.45 918
5706.16 952
5706.87 907
5707.59 864
5708.30 893
5709.01 911
5709.73 957
5710.44 917
5711.15 877
5711.86 935
5712.58 944
5713.29 822
5714.00 840
5714.72 821
5715.43 793
5716.14 829
5716.86 874
5717.57 825
5718.28 872
5719.00 909
5719.71 901
5720.42 942
5721.14 841
5721.85 854
5722.56 853
5723.28 843
5723.99 913
5724.71 919
5725.42 859
5726.13 865
5726.85 905
5727.56 998
5728.28 952
5728.99 913
5729.70 948
5730.42 956
5731.13 956
5731.85 953
5732.56 955
5733.28 957
5733.99 871
5734.70 917
5735.42 913
5736.13 887
5736.85 878
5737.56 875
5738.28 864
5738.99 911
5739.71 896
5740.42 821
5741.14 871
5741.85 785
5742.57 847
5743.28 867
5744.00 830
5744.71 887
5745.43 799
5746.14 803
5746.86 769
5747.57 845
5748.29 809
5749.00 893
5749.72 926
5750.43 908
5751.15 872
5751.86 762
5752.58 871
5753.29 878
5754.01 864
5754.73 818
5755.44 808
5756.16 855
5756.87 842
5757.59 856
5758.31 934
5759.02 898
5759.74 822
5760.45 850
5761.17 855
5761.89 863
5762.60 861
5763.32 859
5764.03 812
5764.75 789
5765.47 870
5766.18 907
5766.90 877
5767.62 893
5768.33 844
5769.05 923
5769.77 954
5770.48 927
5771.20 889
5771.92 919
5772.63 884
5773.35 1005
5774.07 908
5774.78 951
5775.50 854
5776.22 866
5776.93 915
5777.65 925
5778.37 905
5779.09 924
5779.80 925
5780.52 875
5781.24 883
5781.96 917
5782.67 909
5783.39 930
5784.11 980
5784.83 898
5785.54 895
5786.26 1014
5786.98 978
5787.70 880
5788.41 997
5789.13 927
5789.85 946
5790.57 961
5791.29 940
5792.00 1026
5792.72 1104
5793.44 1052
5794.16 1017
5794.88 1093
5795.59 1065
5796.31 1079
5797.03 1109
5797.75 1158
5798.47 1153
5799.19 1272
5799.90 1378
5800.62 1540
5801.34 1897
5802.06 1994
5802.78 2060
5803.50 2313
5804.22 2131
5804.93 1925
5805.65 1985
5806.37 1799
5807.09 1678
5807.81 1540
5808.53 1289
5809.25 1289
5809.97 1219
5810.69 1099
5811.41 1057
5812.13 1046
5812.84 1120
5813.56 1206
5814.28 1149
5815.00 1211
5815.72 1189
5816.44 1262
5817.16 1220
5817.88 1234
5818.60 1232
5819.32 1182
5820.04 1248
5820.76 1267
5821.48 1225
5822.20 1057
5822.92 1083
5823.64 1096
5824.36 1025
5825.08 1180
5825.80 1064
5826.52 1046
5827.24 1115
5827.96 1012
5828.68 1042
5829.40 1087
5830.12 1037
5830.84 1018
5831.56 1059
5832.28 1178
5833.00 1107
5833.72 1098
5834.44 1233
5835.16 1063
5835.89 1083
5836.61 1110
5837.33 1067
5838.05 1134
5838.77 1119
5839.49 1219
5840.21 1145
5840.93 1065
5841.65 918
5842.37 971
5843.10 1004
5843.82 994
5844.54 1016
5845.26 927
5845.98 1035
5846.70 1021
5847.42 934
5848.14 953
5848.87 1013
5849.59 986
5850.31 922
5851.03 1000
5851.75 1037
5852.47 1059
5853.20 1017
5853.92 985
5854.64 1145
5855.36 1091
5856.08 1107
5856.81 1063
5857.53 963
5858.25 1068
5858.97 1090
5859.69 1096
5860.42 1031
5861.14 944
5861.86 991
5862.58 1002
5863.31 1013
5864.03 979
5864.75 970
5865.47 972
5866.20 1034
5866.92 970
5867.64 1013
5868.36 1039
5869.09 1117
5869.81 1075
5870.53 985
5871.26 1090
5871.98 1169
5872.70 1122
5873.42 1089
5874.15 1019
5874.87 1046
5875.59 1061
5876.32 1033
5877.04 1045
5877.76 1071
5878.49 1053
5879.21 1058
5879.93 1091
5880.66 1014
5881.38 999
5882.10 1050
5882.83 1126
5883.55 1156
5884.28 1109
5885.00 1056
5885.72 1149
5886.45 1180
5887.17 1107
5887.89 1108
5888.62 1098
5889.34 1065
5890.07 1063
5890.79 1100
5891.51 985
5892.24 998
5892.96 1054
5893.69 1049
5894.41 1050
5895.14 981
5895.86 1087
5896.59 1038
5897.31 983
5898.03 1024
5898.76 1056
5899.48 1054
5900.21 1062
5900.93 1074
5901.66 1070
5902.38 1009
5903.11 1101
5903.83 1071
5904.56 1116
5905.28 1133
5906.01 1137
5906.73 1167
5907.46 1176
5908.18 1148
5908.91 1098
5909.63 1094
5910.36 1182
5911.08 1109
5911.81 1165
5912.53 1205
5913.26 1187
5913.99 1223
5914.71 1208
5915.44 1199
5916.16 1155
5916.89 1108
5917.61 1210
5918.34 1235
5919.07 1206
5919.79 1169
5920.52 1237
5921.24 1289
5921.97 1270
5922.70 1316
5923.42 1292
5924.15 1314
5924.87 1281
5925.60 1322
5926.33 1292
5927.05 1290
5927.78 1276
5928.51 1355
5929.23 1421
5929.96 1421
5930.69 1393
5931.41 1399
5932.14 1345
5932.87 1353
5933.59 1333
5934.32 1471
5935.05 1479
5935.77 1551
5936.50 1495
5937.23 1505
5937.95 1544
5938.68 1604
5939.41 1578
5940.13 1557
5940.86 1657
5941.59 1724
5942.32 1621
5943.04 1607
5943.77 1746
5944.50 1647
5945.23 1821
5945.95 1850
5946.68 1797
5947.41 1864
5948.14 1941
5948.86 2066
5949.59 2098
5950.32 2338
5951.05 2365
5951.78 2310
5952.50 2456
5953.23 2652
5953.96 2663
5954.69 2675
5955.42 2515
5956.14 2503
5956.87 2380
5957.60 2336
5958.33 2427
5959.06 2459
5959.78 2412
5960.51 2505
5961.24 2593
5961.97 2599
5962.70 2722
5963.43 2848
5964.16 2887
5964.88 3034
5965.61 3402
5966.34 3711
5967.07 3990
5967.80 4215
5968.53 4357
5969.26 4292
5969.99 4159
5970.72 3729
5971.44 3579
5972.17 3587
5972.90 3495
5973.63 3435
5974.36 3291
5975.09 3332
5975.82 3252
5976.55 3147
5977.28 3186
5978.01 3216
5978.74 3352
5979.47 3301
5980.20 3550
5980.93 3590
5981.66 3711
5982.39 3773
5983.12 3790
5983.85 3853
5984.57 3935
5985.30 3906
5986.03 3728
5986.76 3843
5987.49 3771
5988.22 3649
5988.96 3756
5989.69 3714
5990.42 3696
5991.15 3726
5991.88 3871
5992.61 3822
5993.34 3753
5994.07 3807
5994.80 3968
5995.53 4200
5996.26 4310
5996.99 4197
5997.72 4204
5998.45 4502
5999.18 4533
5999.91 4518
6000.64 4634
6001.37 4596
6002.11 4505
6002.84 4360
6003.57 4374
6004.30 4163
6005.03 4077
6005.76 4061
6006.49 3965
6007.22 4063
6007.95 4326
6008.69 4584
6009.42 5193
6010.15 6100
6010.88 7332
6011.61 8658
6012.34 10315
6013.07 11991
6013.81 13832
6014.54 15004
6015.27 15621
6016.00 15782
6016.73 14515
6017.46 13394
6018.20 12093
6018.93 10464
6019.66 8787
6020.39 7260
6021.12 6015
6021.86 5332
6022.59 4594
6023.32 4182
6024.05 3859
6024.79 3506
6025.52 3240
6026.25 3235
6026.98 3091
6027.72 3001
6028.45 2973
6029.18 2937
6029.91 3061
6030.65 2935
6031.38 2874
6032.11 3048
6032.84 2784
6033.58 2805
6034.31 2695
6035.04 2598
6035.78 2703
6036.51 2641
6037.24 2777
6037.98 2670
6038.71 2646
6039.44 2772
6040.18 2835
6040.91 2945
6041.64 2911
6042.38 2862
6043.11 2979
6043.84 3046
6044.58 3223
6045.31 3206
6046.04 3123
6046.78 3175
6047.51 3178
6048.24 3206
6048.98 3437
6049.71 3545
6050.45 3766
6051.18 4005
6051.91 4152
6052.65 4734
6053.38 5140
6054.12 5243
6054.85 5138
6055.58 4874
6056.32 4484
6057.05 4333
6057.79 4039
6058.52 3870
6059.26 3596
6059.99 3413
6060.72 3349
6061.46 3279
6062.19 3328
6062.93 3301
6063.66 3315
6064.40 3184
6065.13 3039
6065.87 3064
6066.60 3156
6067.34 3127
6068.07 3126
6068.81 2930
6069.54 2970
6070.28 3083
6071.01 2906
6071.75 2828
6072.48 2937
6073.22 2872
6073.95 2984
6074.69 3043
6075.42 3140
6076.16 3322
6076.89 3341
6077.63 3562
6078.37 3588
6079.10 3473
6079.84 3407
6080.57 3213
6081.31 3229
6082.04 2966
6082.78 2819
6083.52 2738
6084.25 2760
6084.99 2704
6085.72 2473
6086.46 2433
6087.20 2415
6087.93 2405
6088.67 2241
6089.40 2217
6090.14 2196
6090.88 2198
6091.61 2182
6092.35 2173
6093.09 2176
6093.82 2139
6094.56 2107
6095.30 2019
6096.03 2035
6096.77 2075
6097.51 1967
6098.24 1981
6098.98 1998
6099.72 1959
6100.45 1860
6101.19 1843
6101.93 1811
6102.66 1884
6103.40 1960
6104.14 1868
6104.88 1844
6105.61 1780
6106.35 1880
6107.09 1835
6107.83 1828
6108.56 1778
6109.30 1869
6110.04 1923
6110.78 1882
6111.51 1845
6112.25 1801
6112.99 1946
6113.73 1961
6114.46 2000
6115.20 1924
6115.94 1884
6116.68 1853
6117.41 1947
6118.15 1905
6118.89 1919
6119.63 1925
6120.37 1976
6121.11 1876
6121.84 1864
6122.58 1882
6123.32 2003
6124.06 2098
6124.80 2038
6125.54 2128
6126.27 2145
6127.01 2088
6127.75 2023
6128.49 1955
6129.23 2133
6129.97 1988
6130.71 1946
6131.44 2035
6132.18 1953
6132.92 1989
6133.66 1991
6134.40 2015
6135.14 2034
6135.88 1982
6136.62 2048
6137.36 2093
6138.10 2157
6138.83 2027
6139.57 2078
6140.31 2177
6141.05 2178
6141.79 2132
6142.53 2199
6143.27 2195
6144.01 2098
6144.75 2040
6145.49 2081
6146.23 2058
6146.97 1912
6147.71 2140
6148.45 2263
6149.19 2259
6149.93 2266
6150.67 2244
6151.41 2210
6152.15 2202
6152.89 2272
6153.63 2286
6154.37 2232
6155.11 2280
6155.85 2333
6156.59 2395
6157.33 2268
6158.07 2236
6158.81 2160
6159.55 2428
6160.29 2480
6161.03 2537
6161.77 2443
6162.51 2616
6163.25 2667
6163.99 2795
6164.74 3015
6165.48 3252
6166.22 3338
6166.96 3397
6167.70 3547
6168.44 3736
6169.18 3743
6169.92 3817
6170.66 3640
6171.40 3613
6172.15 3584
6172.89 3527
6173.63 3367
6174.37 3253
6175.11 3191
6175.85 3128
6176.59 3063
6177.34 3081
6178.08 3062
6178.82 3162
6179.56 3092
6180.30 3204
6181.04 3172
6181.79 3237
6182.53 3417
6183.27 3241
6184.01 3397
6184.75 3406
6185.50 3482
6186.24 3649
6186.98 3606
6187.72 3640
6188.46 3577
6189.21 3659
6189.95 3735
6190.69 3833
6191.43 4088
6192.18 4217
6192.92 4370
6193.66 4489
6194.40 4578
6195.15 4649
6195.89 4771
6196.63 4731
6197.37 4581
6198.12 4604
6198.86 4678
6199.60 4702
6200.35 4546
6201.09 4525
6201.83 4626
6202.58 4765
6203.32 5028
6204.06 5325
6204.80 6135
6205.55 7562
6206.29 9497
6207.03 11987
6207.78 15418
6208.52 18560
6209.26 21594
6210.01 23872
6210.75 24889
6211.50 24958
6212.24 23964
6212.98 21850
6213.73 18598
6214.47 15649
6215.21 13039
6215.96 10837
6216.70 8698
6217.45 7158
6218.19 5928
6218.93 5135
6219.68 4644
6220.42 4417
6221.17 4150
6221.91 3913
6222.66 3819
6223.40 3960
6224.14 3823
6224.89 3843
6225.63 3940
6226.38 3846
6227.12 3650
6227.87 3459
6228.61 3240
6229.36 3049
6230.10 2805
6230.84 2774
6231.59 2690
6232.33 2598
6233.08 2488
6233.82 2542
6234.57 2730
6235.31 2660
6236.06 2629
6236.80 2804
6237.55 2926
6238.30 3117
6239.04 3200
6239.79 3453
6240.53 3479
6241.28 3622
6242.02 3522
6242.77 3399
6243.51 3274
6244.26 3146
6245.00 2986
6245.75 3003
6246.50 3166
6247.24 3286
6247.99 3314
6248.73 3395
6249.48 3431
6250.22 3506
6250.97 3375
6251.72 3425
6252.46 3341
6253.21 3132
6253.95 3021
6254.70 2991
6255.45 3015
6256.19 2969
6256.94 3026
6257.69 2928
6258.43 2919
6259.18 2806
6259.93 2803
6260.67 2788
6261.42 2719
6262.17 2730
6262.91 2733
6263.66 2627
6264.41 2658
6265.15 2648
6265.90 2764
6266.65 2803
6267.39 2750
6268.14 2917
6268.89 3087
6269.63 3344
6270.38 3624
6271.13 3756
6271.88 3897
6272.62 4222
6273.37 4277
6274.12 4198
6274.86 4055
6275.61 3813
6276.36 3628
6277.11 3542
6277.85 3317
6278.60 3150
6279.35 2999
6280.10 2866
6280.85 2855
6281.59 2775
6282.34 2532
6283.09 2374
6283.84 2373
6284.59 2387
6285.33 2244
6286.08 2139
6286.83 2216
6287.58 2286
6288.33 2149
6289.07 2142
6289.82 2058
6290.57 2011
6291.32 1944
6292.07 1978
6292.82 1966
6293.56 1879
6294.31 1893
6295.06 1874
6295.81 1847
6296.56 1840
6297.31 1845
6298.06 1834
6298.81 1834
6299.55 1810
6300.30 1782
6301.05 1750
6301.80 1704
6302.55 1719
6303.30 1739
6304.05 1721
6304.80 1658
6305.55 1711
6306.30 1772
6307.05 1719
6307.79 1865
6308.54 1856
6309.29 1959
6310.04 1994
6310.79 1961
6311.54 2071
6312.29 2122
6313.04 2175
6313.79 2064
6314.54 1955
6315.29 1799
6316.04 1850
6316.79 1907
6317.54 1789
6318.29 1813
6319.04 1754
6319.79 1830
6320.54 1805
6321.29 1795
6322.04 1823
6322.79 1709
6323.54 1716
6324.29 1640
6325.04 1625
6325.79 1585
6326.54 1593
6327.29 1563
6328.04 1598
6328.79 1583
6329.55 1554
6330.30 1528
6331.05 1564
6331.80 1536
6332.55 1623
6333.30 1621
6334.05 1597
6334.80 1560
6335.55 1584
6336.30 1685
6337.05 1677
6337.81 1697
6338.56 1661
6339.31 1623
6340.06 1605
6340.81 1654
6341.56 1620
6342.31 1480
6343.06 1566
6343.82 1651
6344.57 1536
6345.32 1573
6346.07 1459
6346.82 1494
6347.57 1520
6348.33 1607
6349.08 1486
6349.83 1608
6350.58 1756
6351.33 1792
6352.09 1825
6352.84 1886
6353.59 1914
6354.34 1919
6355.09 2020
6355.85 2022
6356.60 1867
6357.35 1813
6358.10 1777
6358.86 1739
6359.61 1703
6360.36 1657
6361.11 1705
6361.87 1695
6362.62 1685
6363.37 1672
6364.12 1564
6364.88 1626
6365.63 1659
6366.38 1564
6367.13 1575
6367.89 1659
6368.64 1682
6369.39 1565
6370.15 1697
6370.90 1606
6371.65 1526
6372.41 1658
6373.16 1551
6373.91 1526
6374.67 1477
6375.42 1473
6376.17 1538
6376.93 1473
6377.68 1494
6378.43 1390
6379.19 1489
6379.94 1533
6380.69 1521
6381.45 1537
6382.20 1557
6382.96 1542
6383.71 1515
6384.46 1525
6385.22 1580
6385.97 1466
6386.73 1530
6387.48 1439
6388.23 1418
6388.99 1361
6389.74 1435
6390.50 1381
6391.25 1408
6392.00 1375
6392.76 1398
6393.51 1323
6394.27 1307
6395.02 1342
6395.78 1383
6396.53 1431
6397.29 1444
6398.04 1443
6398.80 1407
6399.55 1489
6400.31 1526
6401.06 1455
6401.82 1375
6402.57 1410
6403.33 1468
6404.08 1422
6404.84 1415
6405.59 1384
6406.35 1471
6407.10 1441
6407.86 1468
6408.61 1521
6409.37 1542
6410.12 1546
6410.88 1560
6411.63 1544
6412.39 1584
6413.14 1605
6413.90 1474
6414.66 1452
6415.41 1519
6416.17 1483
6416.92 1453
6417.68 1537
6418.44 1422
6419.19 1333
6419.95 1419
6420.70 1406
6421.46 1255
6422.22 1304
6422.97 1441
6423.73 1394
6424.48 1367
6425.24 1435
6426.00 1435
6426.75 1290
6427.51 1395
6428.27 1369
6429.02 1348
6429.78 1359
6430.54 1363
6431.29 1390
6432.05 1410
6432.81 1319
6433.56 1305
6434.32 1375
6435.08 1395
6435.83 1332
6436.59 1323
6437.35 1357
6438.10 1361
6438.86 1326
6439.62 1437
6440.38 1426
6441.13 1354
6441.89 1375
6442.65 1394
6443.41 1388
6444.16 1461
6444.92 1518
6445.68 1435
6446.44 1399
6447.19 1364
6447.95 1359
6448.71 1409
6449.47 1333
6450.22 1317
6450.98 1481
6451.74 1447
6452.50 1458
6453.26 1433
6454.01 1419
6454.77 1397
6455.53 1373
6456.29 1499
6457.05 1610
6457.80 1472
6458.56 1548
6459.32 1598
6460.08 1513
6460.84 1486
6461.60 1505
6462.35 1557
6463.11 1487
6463.87 1587
6464.63 1574
6465.39 1590
6466.15 1663
6466.91 1708
6467.67 1772
6468.42 1726
6469.18 1767
6469.94 1828
6470.70 1825
6471.46 1806
6472.22 1770
6472.98 1827
6473.74 1874
6474.50 1890
6475.26 1804
6476.02 1912
6476.77 1919
6477.53 1854
6478.29 2000
6479.05 1980
6479.81 1968
6480.57 1982
6481.33 1958
6482.09 2019
6482.85 1918
6483.61 2002
6484.37 2132
6485.13 2128
6485.89 2058
6486.65 2177
6487.41 2214
6488.17 2262
6488.93 2454
6489.69 2401
6490.45 2319
6491.21 2470
6491.97 2635
6492.73 2648
6493.49 2679
6494.25 2905
6495.01 2944
6495.77 3012
6496.53 3061
6497.29 3157
6498.05 2946
6498.82 3073
6499.58 3128
6500.34 3017
6501.10 3129
6501.86 2975
6502.62 3051
6503.38 3081
6504.14 3006
6504.90 3010
6505.66 3107
6506.42 3069
6507.19 3119
6507.95 3275
6508.71 3491
6509.47 3537
6510.23 3423
6510.99 3606
6511.75 3771
6512.51 3762
6513.28 3777
6514.04 3831
6514.80 3735
6515.56 3751
6516.32 3668
6517.08 3878
6517.85 3870
6518.61 3937
6519.37 4095
6520.13 4255
6520.89 4320
6521.66 4484
6522.42 4591
6523.18 4586
6523.94 4859
6524.70 5087
6525.47 5572
6526.23 6073
6526.99 6505
6527.75 7050
6528.52 7559
6529.28 7680
6530.04 7750
6530.80 7614
6531.57 7630
6532.33 8108
6533.09 8609
6533.85 9730
6534.62 11780
6535.38 14529
6536.14 17551
6536.90 19919
6537.67 21494
6538.43 21839
6539.19 21187
6539.96 19608
6540.72 17096
6541.48 14303
6542.25 11600
6543.01 9601
6543.77 7793
6544.54 6592
6545.30 5373
6546.06 4624
6546.83 4308
6547.59 3957
6548.35 3672
6549.12 3564
6549.88 3460
6550.64 3518
6551.41 3392
6552.17 3441
6552.94 3419
6553.70 3266
6554.46 3143
6555.23 3203
6555.99 3026
6556.75 2932
6557.52 2932
6558.28 2735
6559.05 2800
6559.81 2757
6560.58 2972
6561.34 3060
6562.10 2982
6562.87 3191
6563.63 3352
6564.40 3380
6565.16 3419
6565.93 3428
6566.69 3663
6567.46 3629
6568.22 3501
6568.99 3394
6569.75 3371
6570.52 3314
6571.28 3326
6572.04 3455
6572.81 3553
6573.57 3672
6574.34 3925
6575.11 4010
6575.87 4138
6576.64 4165
6577.40 4197
6578.17 4250
6578.93 4154
6579.70 4075
6580.46 3929
6581.23 3894
6581.99 3836
6582.76 3714
6583.52 3745
6584.29 3816
6585.06 3784
6585.82 3707
6586.59 3791
6587.35 3809
6588.12 3889
6588.88 4079
6589.65 4084
6590.42 4272
6591.18 4495
6591.95 4875
6592.71 5054
6593.48 5334
6594.25 5734
6595.01 6164
6595.78 6600
6596.55 6900
6597.31 6962
6598.08 7088
6598.85 6813
6599.61 6466
6600.38 6335
6601.15 5999
6601.91 5604
6602.68 5183
6603.45 4783
6604.21 4412
6604.98 4101
6605.75 4051
6606.51 4013
6607.28 3879
6608.05 3824
6608.81 3854
6609.58 4239
6610.35 4064
6611.12 4027
6611.88 4074
6612.65 4011
6613.42 3790
6614.18 3485
6614.95 3351
6615.72 3242
6616.49 3032
6617.25 2929
6618.02 2845
6618.79 2796
6619.56 2663
6620.33 2540
6621.09 2547
6621.86 2460
6622.63 2480
6623.40 2551
6624.16 2503
6624.93 2566
6625.70 2483
6626.47 2572
6627.24 2483
6628.01 2551
6628.77 2632
6629.54 2447
6630.31 2457
6631.08 2569
6631.85 2611
6632.62 2719
6633.38 3048
6634.15 3165
6634.92 3465
6635.69 3498
6636.46 3469
6637.23 3430
6638.00 3255
6638.76 3294
6639.53 3131
6640.30 2981
6641.07 2802
6641.84 2830
6642.61 2651
6643.38 2530
6644.15 2461
6644.92 2350
6645.69 2258
6646.45 2267
6647.22 2324
6647.99 2469
6648.76 2286
6649.53 2434
6650.30 2381
6651.07 2341
6651.84 2439
6652.61 2402
6653.38 2497
6654.15 2633
6654.92 2613
6655.69 2618
6656.46 2706
6657.23 2736
6658.00 2734
6658.77 2775
6659.54 2779
6660.31 2729
6661.08 2721
6661.85 2663
6662.62 2670
6663.39 2491
6664.16 2579
6664.93 2529
6665.70 2412
6666.47 2424
6667.24 2308
6668.01 2239
6668.78 2285
6669.55 2392
6670.32 2407
6671.09 2411
6671.87 2410
6672.64 2411
6673.41 2512
6674.18 2514
6674.95 2476
6675.72 2467
6676.49 2331
6677.26 2352
6678.03 2371
6678.80 2427
6679.58 2419
6680.35 2501
6681.12 2575
6681.89 2754
6682.66 2665
6683.43 2850
6684.20 2947
6684.97 3145
6685.75 3399
6686.52 3406
6687.29 3377
6688.06 3213
6688.83 2992
6689.60 2810
6690.38 2597
6691.15 2495
6691.92 2451
6692.69 2370
6693.46 2283
6694.24 2230
6695.01 2232
6695.78 2292
6696.55 2137
6697.32 2077
6698.10 2145
6698.87 2172
6699.64 2260
6700.41 2316
6701.19 2164
6701.96 2113
6702.73 2162
6703.50 2079
6704.28 2118
6705.05 2148
6705.82 2016
6706.59 2037
6707.37 2152
6708.14 2053
6708.91 1974
6709.69 2020
6710.46 2076
6711.23 2116
6712.00 2026
6712.78 1980
6713.55 2057
6714.32 2032
6715.10 2020
6715.87 1961
6716.64 1916
6717.42 1995
6718.19 1933
6718.96 1895
6719.74 1885
6720.51 1962
6721.28 1958
6722.06 1864
6722.83 1844
6723.61 1904
6724.38 1932
6725.15 1846
6725.93 1873
6726.70 1877
6727.48 1835
6728.25 1835
6729.02 1756
6729.80 1839
6730.57 1876
6731.35 1852
6732.12 1883
6732.89 1893
6733.67 2076
6734.44 2003
6735.22 1914
6735.99 1897
6736.77 2014
6737.54 2005
6738.31 1964
6739.09 1837
6739.86 1985
6740.64 1940
6741.41 2037
6742.19 1974
6742.96 2086
6743.74 2059
6744.51 2103
6745.29 2154
6746.06 2199
6746.84 2153
6747.61 2115
6748.39 2160
6749.16 2303
6749.94 2461
6750.71 2427
6751.49 2619
6752.26 2944
6753.04 3197
6753.82 3276
6754.59 3232
6755.37 3173
6756.14 3079
6756.92 2868
6757.69 2699
6758.47 2516
6759.25 2350
6760.02 2223
6760.80 2093
6761.57 2058
6762.35 2128
6763.12 2087
6763.90 2080
6764.68 2116
6765.45 2044
6766.23 2081
6767.01 2111
6767.78 1977
6768.56 1950
6769.33 1936
6770.11 2012
6770.89 1924
6771.66 1821
6772.44 1783
6773.22 1842
6773.99 1863
6774.77 1888
6775.55 1951
6776.32 1844
6777.10 1870
6777.88 1915
6778.65 1939
6779.43 1943
6780.21 1799
6780.98 1885
6781.76 1942
6782.54 1972
6783.32 2008
6784.09 1842
6784.87 1822
6785.65 1793
6786.43 1822
6787.20 1735
6787.98 1731
6788.76 1762
6789.53 1700
6790.31 1702
6791.09 1591
6791.87 1553
6792.65 1558
6793.42 1640
6794.20 1609
6794.98 1598
6795.76 1606
6796.53 1584
6797.31 1615
6798.09 1636
6798.87 1615
6799.65 1548
6800.42 1538
6801.20 1644
6801.98 1619
6802.76 1683
6803.54 1688
6804.32 1687
6805.09 1772
6805.87 1758
6806.65 1747
6807.43 1727
6808.21 1727
6808.99 1653
6809.77 1668
6810.54 1656
6811.32 1631
6812.10 1631
6812.88 1575
6813.66 1574
6814.44 1630
6815.22 1648
6816.00 1593
6816.78 1693
6817.56 1707
6818.33 1730
6819.11 1773
6819.89 1715
6820.67 1654
6821.45 1596
6822.23 1709
6823.01 1726
6823.79 1721
6824.57 1632
6825.35 1577
6826.13 1634
6826.91 1555
6827.69 1520
6828.47 1570
6829.25 1624
6830.03 1574
6830.81 1586
6831.59 1552
6832.37 1570
6833.15 1555
6833.93 1543
6834.71 1591
6835.49 1544
6836.27 1589
6837.05 1653
6837.83 1513
6838.61 1587
6839.39 1573
6840.17 1502
6840.95 1488
6841.73 1549
6842.51 1595
6843.29 1541
6844.07 1514
6844.85 1640
6845.63 1590
6846.41 1644
6847.19 1698
6847.98 1983
6848.76 2140
6849.54 2486
6850.32 2852
6851.10 3104
6851.88 3323
6852.66 3591
6853.44 3480
6854.22 3148
6855.01 2886
6855.79 2727
6856.57 2474
6857.35 2474
6858.13 2192
6858.91 2026
6859.69 1911
6860.48 1813
6861.26 1814
6862.04 1692
6862.82 1766
6863.60 1800
6864.38 1750
6865.17 1857
6865.95 1802
6866.73 1868
6867.51 1857
6868.29 1883
6869.08 1943
6869.86 1903
6870.64 1946
6871.42 1975
6872.20 1862
6872.99 1932
6873.77 1855
6874.55 1931
6875.33 1829
6876.12 1853
6876.90 1896
6877.68 1979
6878.46 1951
6879.25 2081
6880.03 2045
6880.81 2174
6881.59 2172
6882.38 2297
6883.16 2232
6883.94 2226
6884.73 2447
6885.51 2704
6886.29 3098
6887.08 3501
6887.86 4017
6888.64 4440
6889.42 4663
6890.21 4731
6890.99 4340
6891.77 4209
6892.56 3762
6893.34 3275
6894.12 2847
6894.91 2622
6895.69 2536
6896.48 2350
6897.26 2381
6898.04 2303
6898.83 2285
6899.61 2189
6900.39 2255
6901.18 2341
6901.96 2330
6902.75 2275
6903.53 2306
6904.31 2294
6905.10 2390
6905.88 2317
6906.67 2288
6907.45 2330
6908.24 2275
6909.02 2201
6909.80 2154
6910.59 2189
6911.37 2159
6912.16 2083
6912.94 2193
6913.73 2166
6914.51 2170
6915.30 2099
6916.08 2120
6916.87 2154
6917.65 2196
6918.44 2237
6919.22 2300
6920.01 2195
6920.79 2318
6921.58 2336
6922.36 2229
6923.15 2050
6923.93 2090
6924.72 2144
6925.50 2038
6926.29 2068
6927.07 2094
6927.86 2118
6928.64 2142
6929.43 2172
6930.21 2085
6931.00 2083
6931.78 2028
6932.57 2155
6933.36 2183
6934.14 2147
6934.93 2129
6935.71 2154
6936.50 2145
6937.29 2099
6938.07 2163
6938.86 2319
6939.64 2490
6940.43 2510
6941.22 2666
6942.00 2714
6942.79 2841
6943.57 3026
6944.36 3066
6945.15 3090
6945.93 3125
6946.72 3211
6947.51 3436
6948.29 3465
6949.08 3482
6949.87 3416
6950.65 3384
6951.44 3394
6952.23 3323
6953.01 3087
6953.80 2948
6954.59 2877
6955.37 2824
6956.16 2720
6956.95 2668
6957.74 2506
6958.52 2587
6959.31 2721
6960.10 2731
6960.88 2741
6961.67 2797
6962.46 2698
6963.25 2678
6964.03 2810
6964.82 2885
6965.61 3028
6966.40 3076
6967.18 3110
6967.97 3276
6968.76 3409
6969.55 3691
6970.34 3833
6971.12 3921
6971.91 4055
6972.70 3981
6973.49 4003
6974.28 4029
6975.06 3819
6975.85 3905
6976.64 3943
6977.43 3792
6978.22 3860
6979.00 3924
6979.79 4053
6980.58 4387
6981.37 4852
6982.16 5715
6982.95 7176
6983.74 9017
6984.52 11171
6985.31 13958
6986.10 15842
6986.89 17613
6987.68 18533
6988.47 17736
6989.26 16261
6990.05 14093
6990.83 12198
6991.62 10018
6992.41 8345
6993.20 6833
6993.99 5603
6994.78 4672
6995.57 4065
6996.36 3572
6997.15 3404
6997.94 3238
6998.73 3186
6999.52 3055
7000.31 2990
7001.10 3033
7001.88 3004
7002.67 3016
7003.46 2965
7004.25 2750
7005.04 2617
7005.83 2575
7006.62 2526
7007.41 2274
7008.20 2193
7008.99 2287
7009.78 2309
7010.57 2257
7011.36 2262
7012.15 2381
7012.94 2367
7013.73 2490
7014.52 2554
7015.31 2599
7016.11 2505
7016.90 2525
7017.69 2419
7018.48 2397
7019.27 2491
7020.06 2396
7020.85 2311
7021.64 2314
7022.43 2339
7023.22 2385
7024.01 2437
7024.80 2568
7025.59 2614
7026.38 2649
7027.18 2628
7027.97 2553
7028.76 2381
7029.55 2401
7030.34 2402
7031.13 2205
7031.92 2234
7032.71 2175
7033.51 2208
7034.30 2066
7035.09 2225
7035.88 2227
7036.67 2203
7037.46 2201
7038.25 2198
7039.05 2252
7039.84 2244
7040.63 2320
7041.42 2526
7042.21 2497
7043.01 2528
7043.80 2681
7044.59 2654
7045.38 2768
7046.17 2966
7046.97 3173
7047.76 3392
7048.55 3709
7049.34 4065
7050.14 4312
7050.93 4501
7051.72 4636
7052.51 4439
7053.30 4014
7054.10 3647
7054.89 3234
7055.68 3022
7056.48 2749
7057.27 2605
7058.06 2443
7058.85 2376
7059.65 2310
7060.44 2348
7061.23 2300
7062.03 2183
7062.82 2384
7063.61 2356
7064.40 2325
7065.20 2307
7065.99 2241
7066.78 2258
7067.58 2168
7068.37 1984
7069.16 1994
7069.96 1996
7070.75 1982
7071.54 1947
7072.34 1915
7073.13 1868
7073.93 1886
7074.72 1922
7075.51 1897
7076.31 1835
7077.10 1823
7077.89 1799
7078.69 1804
7079.48 1769
7080.28 1781
7081.07 1858
7081.86 1843
7082.66 1850
7083.45 1847
7084.25 1800
7085.04 1792
7085.84 1744
7086.63 1768
7087.42 1804
7088.22 1707
7089.01 1727
7089.81 1627
7090.60 1604
7091.40 1627
7092.19 1496
7092.99 1582
7093.78 1581
7094.58 1514
7095.37 1547
7096.17 1654
7096.96 1591
7097.76 1535
7098.55 1441
7099.35 1424
7100.14 1421
7100.94 1455
7101.73 1512
7102.53 1385
7103.32 1382
7104.12 1438
7104.91 1396
7105.71 1407
7106.50 1449
7107.30 1333
7108.10 1416
7108.89 1382
7109.69 1383
7110.48 1408
7111.28 1376
7112.07 1404
7112.87 1431
7113.67 1444
7114.46 1466
7115.26 1480
7116.05 1501
7116.85 1452
7117.65 1428
7118.44 1401
7119.24 1477
7120.03 1432
7120.83 1319
7121.63 1325
7122.42 1393
7123.22 1330
7124.02 1306
7124.81 1298
7125.61 1172
7126.41 1213
7127.20 1238
7128.00 1292
7128.80 1322
7129.59 1370
7130.39 1399
7131.19 1444
7131.98 1322
7132.78 1417
7133.58 1430
7134.37 1289
7135.17 1355
7135.97 1319
7136.77 1209
7137.56 1296
7138.36 1323
7139.16 1279
7139.96 1196
7140.75 1156
7141.55 1192
7142.35 1158
7143.15 1203
7143.94 1138
7144.74 1197
7145.54 1282
7146.34 1176
7147.13 1157
7147.93 1226
7148.73 1256
7149.53 1208
7150.33 1123
7151.12 1121
7151.92 1104
7152.72 1103
7153.52 1142
7154.32 1193
7155.11 1130
7155.91 1185
7156.71 1238
7157.51 1268
7158.31 1286
7159.11 1287
7159.90 1190
7160.70 1230
7161.50 1205
7162.30 1219
7163.10 1173
7163.90 1159
7164.70 1114
7165.49 1091
7166.29 1111
7167.09 1152
7167.89 1169
7168.69 1111
7169.49 1058
7170.29 1082
7171.09 1124
7171.89 1186
7172.69 1103
7173.49 1127
7174.28 1158
7175.08 1155
7175.88 1125
7176.68 1073
7177.48 1169
7178.28 1064
7179.08 985
7179.88 1092
7180.68 1011
7181.48 1023
7182.28 1046
7183.08 1092
7183.88 1059
7184.68 1140
7185.48 1086
7186.28 1074
7187.08 1104
7187.88 1134
7188.68 1071
7189.48 1031
7190.28 1127
7191.08 1041
7191.88 1076
7192.68 1065
7193.48 1056
7194.28 1032
7195.08 1045
7195.88 1064
7196.68 1082
7197.48 1038
7198.28 1126
7199.08 1094
7199.89 1109
7200.69 1045
7201.49 1053
7202.29 1026
7203.09 1042
7203.89 1111
7204.69 1097
7205.49 1122
7206.29 990
7207.09 1042
7207.89 1089
7208.70 1039
7209.50 1041
7210.30 1044
7211.10 1036
7211.90 1053
7212.70 1056
7213.50 1061
7214.31 1086
7215.11 1054
7215.91 1057
7216.71 1075
7217.51 1139
7218.31 1124
7219.12 1112
7219.92 1172
7220.72 1180
7221.52 1123
7222.32 1200
7223.13 1145
7223.93 1050
7224.73 1144
7225.53 1102
7226.33 1045
7227.14 1008
7227.94 1013
7228.74 1095
7229.54 1018
7230.35 1087
7231.15 1086
7231.95 1039
7232.75 1032
7233.56 1025
7234.36 1043
7235.16 1103
7235.96 976
7236.77 966
7237.57 1056
7238.37 1027
7239.17 1001
7239.98 1009
7240.78 1099
7241.58 996
7242.39 1045
7243.19 1055
7243.99 1126
7244.80 1105
7245.60 1074
7246.40 1065
7247.21 1068
7248.01 1046
7248.81 1125
7249.62 1128
7250.42 1120
7251.22 1095
7252.03 1106
7252.83 1135
7253.63 1037
7254.44 1063
7255.24 1076
7256.05 1117
7256.85 1097
7257.65 1137
7258.46 1174
7259.26 1249
7260.07 1279
7260.87 1253
7261.67 1366
7262.48 1309
7263.28 1253
7264.09 1281
7264.89 1239
7265.70 1264
7266.50 1172
7267.30 1126
7268.11 1262
7268.91 1254
7269.72 1187
7270.52 1114
7271.33 1219
7272.13 1204
7272.94 1203
7273.74 1155
7274.55 1183
7275.35 1284
7276.16 1352
7276.96 1309
7277.77 1215
7278.57 1202
7279.38 1331
7280.18 1432
7280.99 1435
7281.79 1542
7282.60 1799
7283.40 2019
7284.21 2365
7285.01 2391
7285.82 2675
7286.63 2744
7287.43 2759
7288.24 2503
7289.04 2195
7289.85 1971
7290.65 1807
7291.46 1698
7292.27 1487
7293.07 1392
7293.88 1275
7294.68 1295
7295.49 1227
7296.30 1254
7297.10 1283
7297.91 1281
7298.71 1300
7299.52 1292
7300.33 1255
7301.13 1241
7301.94 1269
7302.75 1299
7303.55 1302
7304.36 1238
7305.16 1263
7305.97 1315
7306.78 1263
7307.58 1231
7308.39 1332
7309.20 1355
7310.01 1423
7310.81 1450
7311.62 1543
7312.43 1519
7313.23 1455
7314.04 1483
7314.85 1457
7315.65 1569
7316.46 1695
7317.27 1915
7318.08 2075
7318.88 2568
7319.69 2643
7320.50 2673
7321.31 2724
7322.11 2664
7322.92 2317
7323.73 2122
7324.54 2026
7325.34 1862
7326.15 1784
7326.96 1726
7327.77 1688
7328.57 1506
7329.38 1445
7330.19 1448
7331.00 1390
7331.81 1393
7332.61 1501
7333.42 1460
7334.23 1414
7335.04 1342
7335.85 1321
7336.66 1412
7337.46 1330
7338.27 1365
7339.08 1368
7339.89 1273
7340.70 1281
7341.51 1343
7342.31 1268
7343.12 1286
7343.93 1285
7344.74 1251
7345.55 1221
7346.36 1260
7347.17 1317
7347.98 1274
7348.79 1307
7349.59 1380
7350.40 1365
7351.21 1366
7352.02 1322
7352.83 1318
7353.64 1254
7354.45 1226
7355.26 1202
7356.07 1204
7356.88 1133
7357.69 1122
7358.50 1111
7359.31 1162
7360.12 1175
7360.93 1116
7361.74 1126
7362.54 1177
7363.35 1154
7364.16 1097
7364.97 1134
7365.78 1102
7366.59 1149
7367.40 1163
7368.21 1179
7369.02 1063
7369.83 1036
7370.64 1070
7371.45 1031
7372.27 1059
7373.08 1041
7373.89 1103
7374.70 1043
7375.51 1063
7376.32 1077
7377.13 1086
7377.94 1121
7378.75 1126
7379.56 1165
7380.37 1168
7381.18 1143
7381.99 1140
7382.80 1123
7383.61 1104
7384.42 1192
7385.24 1191
7386.05 1147
7386.86 1125
7387.67 1090
7388.48 982
7389.29 1002
7390.10 1037
7390.91 1048
7391.72 1018
7392.54 1020
7393.35 1032
7394.16 1014
7394.97 1123
7395.78 1032
7396.59 983
7397.41 1043
7398.22 1024
7399.03 940
7399.84 962
7400.65 932
7401.46 954
7402.28 902
7403.09 968
7403.90 1000
7404.71 1041
7405.52 997
7406.34 978
7407.15 899
7407.96 981
7408.77 980
7409.59 941
7410.40 925
7411.21 915
7412.02 975
7412.84 919
7413.65 960
7414.46 984
7415.27 934
7416.09 901
7416.90 889
7417.71 916
7418.52 851
7419.34 917
7420.15 908
7420.96 947
7421.78 919
7422.59 903
7423.40 961
7424.22 913
7425.03 926
7425.84 868
7426.65 904
7427.47 934
7428.28 884
7429.09 976
7429.91 1025
7430.72 1062
7431.54 1116
7432.35 1190
7433.16 1112
7433.98 1087
7434.79 1076
7435.60 1065
7436.42 1018
7437.23 1010
7438.05 980
7438.86 976
7439.67 1019
7440.49 994
7441.30 992
7442.12 942
7442.93 953
7443.74 875
7444.56 905
7445.37 918
7446.19 895
7447.00 968
7447.82 931
7448.63 899
7449.44 920
7450.26 930
7451.07 900
7451.89 866
7452.70 879
7453.52 877
7454.33 964
7455.15 847
7455.96 837
7456.78 903
7457.59 899
7458.41 904
7459.22 1000
7460.04 978
7460.85 984
7461.67 1021
7462.48 1031
7463.30 1027
7464.11 946
7464.93 1020
7465.74 1103
7466.56 1067
7467.37 982
7468.19 1009
7469.01 1006
7469.82 1001
7470.64 989
7471.45 969
7472.27 981
7473.08 1061
7473.90 1013
7474.72 1107
7475.53 1024
7476.35 965
7477.16 955
7477.98 889
7478.80 940
7479.61 905
7480.43 943
7481.24 1061
7482.06 911
7482.88 952
7483.69 971
7484.51 951
7485.33 937
7486.14 910
7486.96 911
7487.78 938
7488.59 952
7489.41 937
7490.23 937
7491.04 881
7491.86 884
7492.68 854
7493.49 879
7494.31 834
7495.13 889
7495.94 929
7496.76 946
7497.58 879
7498.40 880
7499.21 856
7500.03 877
7500.85 931
7501.67 908
7502.48 884
7503.30 901
7504.12 994
7504.94 995
7505.75 986
7506.57 953
7507.39 992
7508.21 951
7509.02 910
7509.84 907
7510.66 832
7511.48 820
7512.30 860
7513.11 808
7513.93 913
7514.75 829
7515.57 833
7516.39 842
7517.20 823
7518.02 816
7518.84 829
7519.66 869
7520.48 905
7521.30 848
7522.11 847
7522.93 874
7523.75 867
7524.57 831
7525.39 817
7526.21 796
7527.03 881
7527.84 881
7528.66 904
7529.48 857
7530.30 860
7531.12 868
7531.94 820
7532.76 845
7533.58 859
7534.40 850
7535.22 887
7536.03 867
7536.85 812
7537.67 836
7538.49 865
7539.31 912
7540.13 852
7540.95 889
7541.77 881
7542.59 902
7543.41 975
7544.23 970
7545.05 932
7545.87 997
7546.69 961
7547.51 941
7548.33 902
7549.15 918
7549.97 915
7550.79 921
7551.61 958
7552.43 922
7553.25 903
7554.07 877
7554.89 858
7555.71 929
7556.53 992
7557.35 908
7558.17 940
7558.99 1014
7559.81 908
7560.63 898
7561.45 965
7562.27 967
7563.09 929
7563.92 965
7564.74 901
7565.56 825
7566.38 850
7567.20 864
7568.02 915
7568.84 812
7569.66 853
7570.48 877
7571.30 956
7572.13 954
7572.95 919
7573.77 850
7574.59 872
7575.41 896
7576.23 896
7577.05 939
7577.88 846
7578.70 914
7579.52 928
7580.34 869
7581.16 921
7581.98 947
7582.81 983
7583.63 1019
7584.45 933
7585.27 920
7586.09 1033
7586.92 1028
7587.74 976
7588.56 929
7589.38 1007
7590.20 1065
7591.03 1038
7591.85 1031
7592.67 1004
7593.49 1038
7594.32 1056
7595.14 994
7595.96 1041
7596.78 1049
7597.61 1065
7598.43 1105
7599.25 1031
7600.07 1055
7600.90 1118
7601.72 1223
7602.54 1240
7603.36 1308
7604.19 1345
7605.01 1329
7605.83 1478
7606.66 1439
7607.48 1389
7608.30 1418
7609.13 1372
7609.95 1284
7610.77 1274
7611.60 1218
7612.42 1218
7613.24 1221
7614.07 1160
7614.89 1207
7615.71 1237
7616.54 1301
7617.36 1396
7618.18 1401
7619.01 1496
7619.83 1546
7620.66 1604
7621.48 1455
7622.30 1419
7623.13 1446
7623.95 1338
7624.78 1286
7625.60 1234
7626.42 1274
7627.25 1342
7628.07 1277
7628.90 1262
7629.72 1401
7630.55 1454
7631.37 1565
7632.19 1638
7633.02 1625
7633.84 1580
7634.67 1671
7635.49 1598
7636.32 1454
7637.14 1363
7637.97 1301
7638.79 1195
7639.62 1091
7640.44 1005
7641.27 1068
7642.09 1114
7642.92 1097
7643.74 1037
7644.57 983
7645.39 1035
7646.22 1070
7647.04 1094
7647.87 1036
7648.69 1053
7649.52 960
7650.34 1019
7651.17 1037
7651.99 1019
7652.82 1006
7653.65 1048
7654.47 1015
7655.30 1007
7656.12 994
7656.95 990
7657.77 954
7658.60 930
7659.43 953
7660.25 1013
7661.08 963
7661.90 961
7662.73 905
7663.56 943
7664.38 884
7665.21 897
7666.04 912
7666.86 918
7667.69 936
7668.51 1013
7669.34 1002
7670.17 931
7670.99 963
7671.82 997
7672.65 955
7673.47 992
7674.30 889
7675.13 956
7675.95 885
7676.78 905
7677.61 881
7678.44 932
7679.26 888
7680.09 812
7680.92 917
7681.74 957
7682.57 1005
7683.40 956
7684.23 950
7685.05 956
7685.88 918
7686.71 962
7687.53 960
7688.36 925
7689.19 948
7690.02 925
7690.85 919
7691.67 900
7692.50 955
7693.33 920
7694.16 917
7694.98 940
7695.81 958
7696.64 932
7697.47 1080
7698.30 1092
7699.12 1089
7699.95 1153
7700.78 1154
7701.61 1048
7702.44 958
7703.26 1003
7704.09 1006
7704.92 959
7705.75 951
7706.58 974
7707.41 883
7708.24 890
7709.06 888
7709.89 823
7710.72 830
7711.55 879
7712.38 914
7713.21 812
7714.04 835
7714.87 824
7715.69 821
7716.52 856
7717.35 851
7718.18 820
7719.01 794
7719.84 830
7720.67 813
7721.50 845
7722.33 850
7723.16 800
7723.99 818
7724.82 860
7725.65 825
7726.48 825
7727.30 827
7728.13 796
7728.96 812
7729.79 832
7730.62 800
7731.45 852
7732.28 825
7733.11 859
7733.94 831
7734.77 801
7735.60 812
7736.43 800
7737.26 856
7738.09 792
7738.92 797
7739.75 794
7740.58 847
7741.41 785
7742.25 811
7743.08 765
7743.91 734
7744.74 725
7745.57 743
7746.40 752
7747.23 849
7748.06 872
7748.89 841
7749.72 851
7750.55 897
7751.38 924
7752.21 849
7753.04 825
7753.88 838
7754.71 846
7755.54 904
7756.37 785
7757.20 742
7758.03 828
7758.86 846
7759.69 804
7760.53 753
7761.36 781
7762.19 820
7763.02 804
7763.85 823
7764.68 858
7765.51 843
7766.35 895
7767.18 838
7768.01 819
7768.84 846
7769.67 832
7770.51 821
7771.34 828
7772.17 814
7773.00 782
7773.83 800
7774.67 880
7775.50 825
7776.33 819
7777.16 850
7777.99 811
7778.83 851
7779.66 809
7780.49 864
7781.32 788
7782.16 794
7782.99 849
7783.82 786
7784.65 791
7785.49 811
7786.32 806
7787.15 792
7787.99 837
7788.82 809
7789.65 806
7790.48 761
7791.32 820
7792.15 811
7792.98 824
7793.82 803
7794.65 807
7795.48 893
7796.32 788
7797.15 827
7797.98 856
7798.82 784
7799.65 868
7800.48 929
7801.32 947
7802.15 915
7802.99 880
7803.82 898
7804.65 892
7805.49 932
7806.32 905
7807.15 926
7807.99 998
7808.82 933
7809.66 997
7810.49 998
7811.32 1011
7812.16 1036
7812.99 1057
7813.83 1110
7814.66 1186
7815.50 1214
7816.33 1151
7817.16 1187
7818.00 1210
7818.83 1324
7819.67 1267
7820.50 1288
7821.34 1154
7822.17 1183
7823.01 1186
7823.84 1160
7824.68 1182
7825.51 1282
7826.35 1267
7827.18 1349
7828.02 1357
7828.85 1266
7829.69 1318
7830.52 1241
7831.36 1280
7832.19 1224
7833.03 1238
7833.86 1188
7834.70 1253
7835.53 1293
7836.37 1199
7837.20 1219
7838.04 1211
7838.87 1216
7839.71 1179
7840.55 1106
7841.38 1034
7842.22 1013
7843.05 996
7843.89 1010
7844.72 1071
7845.56 1088
7846.40 1098
7847.23 1008
7848.07 1003
7848.91 1066
7849.74 952
7850.58 988
7851.41 1026
7852.25 1015
7853.09 992
7853.92 1006
7854.76 1074
7855.60 1097
7856.43 1087
7857.27 1165
7858.11 1207
7858.94 1298
7859.78 1355
7860.62 1410
7861.45 1277
7862.29 1143
7863.13 1239
7863.96 1172
7864.80 1095
7865.64 1143
7866.47 1235
7867.31 1171
7868.15 1120
7868.99 1194
7869.82 1137
7870.66 1115
7871.50 1211
7872.33 1189
7873.17 1217
7874.01 1248
7874.85 1267
7875.68 1379
7876.52 1452
7877.36 1451
7878.20 1618
7879.03 1581
7879.87 1687
7880.71 1681
7881.55 1573
7882.39 1430
7883.22 1335
7884.06 1250
7884.90 1263
7885.74 1257
7886.58 1186
7887.41 1166
7888.25 1286
7889.09 1172
7889.93 1210
7890.77 1269
7891.61 1363
7892.44 1395
7893.28 1384
7894.12 1250
7894.96 1217
7895.80 1259
7896.64 1150
7897.48 1097
7898.31 1082
7899.15 1080
7899.99 1119
7900.83 1139
7901.67 1121
7902.51 1034
7903.35 1050
7904.19 1117
7905.03 1120
7905.87 1134
7906.70 1101
7907.54 1069
7908.38 1102
7909.22 1085
7910.06 1096
7910.90 1088
7911.74 1026
7912.58 1058
7913.42 1073
7914.26 977
7915.10 1082
7915.94 1091
7916.78 1129
7917.62 1287
7918.46 1227
7919.30 1245
7920.14 1225
7920.98 1270
7921.82 1233
7922.66 1236
7923.50 1224
7924.34 1175
7925.18 1082
7926.02 1071
7926.86 1056
7927.70 1045
7928.54 1011
7929.38 1042
7930.22 912
7931.06 935
7931.90 929
7932.74 1082
7933.58 1079
7934.42 981
7935.26 931
7936.10 943
7936.95 986
7937.79 944
7938.63 944
7939.47 916
7940.31 895
7941.15 904
7941.99 905
7942.83 877
7943.67 908
7944.51 916
7945.36 958
7946.20 982
7947.04 936
7947.88 983
7948.72 945
7949.56 984
7950.40 1021
7951.25 1025
7952.09 1023
7952.93 1099
7953.77 1136
7954.61 1215
7955.45 1185
7956.30 1301
7957.14 1306
7957.98 1289
7958.82 1112
7959.66 1041
7960.51 1052
7961.35 1057
7962.19 1098
7963.03 1165
7963.87 1028
7964.72 1101
7965.56 1191
7966.40 1227
7967.24 1288
7968.09 1290
7968.93 1379
7969.77 1428
7970.61 1379
7971.46 1262
7972.30 1166
7973.14 1125
7973.98 1059
7974.83 985
7975.67 997
7976.51 1015
7977.36 933
7978.20 958
7979.04 992
7979.89 886
7980.73 872
7981.57 965
7982.41 928
7983.26 949
7984.10 923
7984.94 935
7985.79 908
7986.63 923
7987.48 919
7988.32 881
7989.16 892
7990.01 902
7990.85 853
7991.69 825
7992.54 883
7993.38 857
7994.22 881
7995.07 837
7995.91 809
7996.76 804
7997.60 822
7998.44 877
7999.29 854
8000.13 867
8000.98 818
8001.82 807
8002.67 872
8003.51 811
8004.35 789
8005.20 833
8006.04 852
8006.89 851
8007.73 810
8008.58 773
8009.42 800
8010.27 805
8011.11 782
8011.96 770
8012.80 827
8013.65 779
8014.49 719
8015.34 773
8016.18 777
8017.03 825
8017.87 838
8018.72 779
8019.56 744
8020.41 782
8021.25 771
8022.10 737
8022.94 754
8023.79 685
8024.63 707
8025.48 705
8026.32 703
8027.17 667
8028.01 647
8028.86 793
8029.71 797
8030.55 727
8031.40 734
8032.24 706
8033.09 733
8033.94 694
8034.78 742
8035.63 728
8036.47 690
8037.32 685
8038.17 726
8039.01 727
8039.86 686
8040.70 724
8041.55 776
8042.40 723
8043.24 766
8044.09 701
8044.94 729
8045.78 736
8046.63 702
8047.48 689
8048.32 706
8049.17 709
8050.02 767
8050.86 743
8051.71 656
8052.56 693
8053.40 702
8054.25 712
8055.10 702
8055.95 753
8056.79 711
8057.64 678
8058.49 642
8059.33 645
8060.18 622
8061.03 685
8061.88 670
8062.72 664
8063.57 653
8064.42 623
8065.27 683
8066.11 700
8066.96 641
8067.81 659
8068.66 669
8069.50 669
8070.35 708
8071.20 657
8072.05 753
8072.90 672
8073.74 691
8074.59 662
8075.44 638
8076.29 627
8077.14 642
8077.99 656
8078.83 626
8079.68 644
8080.53 663
8081.38 711
8082.23 745
8083.08 737
8083.92 682
8084.77 644
8085.62 667
8086.47 640
8087.32 654
8088.17 721
8089.02 641
8089.87 685
8090.71 662
8091.56 678
8092.41 646
8093.26 695
8094.11 651
8094.96 637
8095.81 662
8096.66 701
8097.51 654
8098.36 633
8099.21 653
8100.06 618
8100.91 690
8101.75 714
8102.60 688
8103.45 659
8104.30 672
8105.15 616
8106.00 623
8106.85 619
8107.70 654
8108.55 632
8109.40 683
8110.25 671
8111.10 657
8111.95 659
8112.80 632
8113.65 630
8114.50 605
8115.35 649
8116.20 622
8117.05 627
8117.90 620
8118.75 629
8119.60 653
8120.46 643
8121.31 651
8122.16 687
8123.01 729
8123.86 758
8124.71 724
8125.56 660
8126.41 627
8127.26 668
8128.11 714
8128.96 710
8129.81 726
8130.66 692
8131.52 618
8132.37 656
8133.22 714
8134.07 663
8134.92 729
8135.77 709
8136.62 729
8137.47 700
8138.33 683
8139.18 680
8140.03 699
8140.88 655
8141.73 753
8142.58 783
8143.44 757
8144.29 747
8145.14 751
8145.99 782
8146.84 727
8147.69 801
8148.55 775
8149.40 702
8150.25 720
8151.10 715
8151.95 713
8152.81 743
8153.66 770
8154.51 835
8155.36 824
8156.22 877
8157.07 926
8157.92 933
8158.77 850
8159.63 822
8160.48 752
8161.33 687
8162.18 755
8163.04 772
8163.89 680
8164.74 664
8165.60 686
8166.45 733
8167.30 718
8168.15 722
8169.01 690
8169.86 737
8170.71 745
8171.57 703
8172.42 746
8173.27 712
8174.13 710
8174.98 663
8175.83 628
8176.69 657
8177.54 676
8178.39 643
8179.25 670
8180.10 659
8180.95 756
8181.81 696
8182.66 716
8183.52 658
8184.37 694
8185.22 631
8186.08 634
8186.93 682
8187.79 661
8188.64 676
8189.49 702
8190.35 720
8191.20 611
8192.06 630
8192.91 694
8193.76 627
8194.62 618
8195.47 598
8196.33 643
8197.18 668
8198.04 635
8198.89 685
8199.75 640
8200.60 626
8201.46 666
8202.31 671
8203.17 638
8204.02 621
8204.87 672
8205.73 589
8206.58 624
8207.44 676
8208.29 640
8209.15 656
8210.01 681
8210.86 641
8211.72 635
8212.57 628
8213.43 632
8214.28 712
8215.14 747
8215.99 663
8216.85 670
8217.70 686
8218.56 660
8219.42 642
8220.27 645
8221.13 645
8221.98 716
8222.84 681
8223.69 656
8224.55 650
8225.41 685
8226.26 658
8227.12 662
8227.97 631
8228.83 651
8229.69 700
8230.54 619
8231.40 597
8232.26 623
8233.11 644
8233.97 774
8234.82 709
8235.68 631
8236.54 576
8237.39 629
8238.25 663
8239.11 621
8239.96 583
8240.82 665
8241.68 652
8242.54 628
8243.39 638
8244.25 664
8245.11 663
8245.96 623
8246.82 661
8247.68 645
8248.53 627
8249.39 612
8250.25 619
8251.11 651
8251.96 647
8252.82 603
8253.68 652
8254.54 687
8255.39 722
8256.25 670
8257.11 667
8257.97 673
8258.82 649
8259.68 661
8260.54 608
8261.40 668
8262.26 670
8263.11 659
8263.97 654
8264.83 641
8265.69 669
8266.55 700
8267.40 641
8268.26 661
8269.12 676
8269.98 624
8270.84 662
8271.70 640
8272.55 685
8273.41 734
8274.27 704
8275.13 677
8275.99 677
8276.85 622
8277.71 650
8278.56 703
8279.42 693
8280.28 695
8281.14 638
8282.00 699
8282.86 742
8283.72 706
8284.58 685
8285.44 710
8286.29 698
8287.15 716
8288.01 733
8288.87 703
8289.73 764
8290.59 765
8291.45 791
8292.31 767
8293.17 838
8294.03 873
8294.89 970
8295.75 965
8296.61 869
8297.47 816
8298.33 782
8299.19 801
8300.05 824
8300.91 804
8301.77 757
8302.63 744
8303.49 751
8304.35 780
8305.21 740
8306.07 742
8306.93 703
8307.79 745
8308.65 811
8309.51 789
8310.37 773
8311.23 838
8312.09 776
8312.95 757
8313.81 795
8314.67 880
8315.53 860
8316.39 810
8317.25 884
8318.11 906
8318.98 851
8319.84 877
8320.70 838
8321.56 856
8322.42 805
8323.28 734
8324.14 793
8325.00 764
8325.86 811
8326.73 823
8327.59 780
8328.45 770
8329.31 707
8330.17 689
8331.03 662
8331.89 722
8332.76 701
8333.62 737
8334.48 712
8335.34 695
8336.20 660
8337.06 611
8337.93 701
8338.79 697
8339.65 750
8340.51 711
8341.37 751
8342.24 775
8343.10 748
8343.96 798
8344.82 793
8345.68 720
8346.55 804
8347.41 776
8348.27 743
8349.13 740
8350.00 762
8350.86 753
8351.72 703
8352.58 686
8353.45 754
8354.31 716
8355.17 711
8356.03 654
8356.90 695
8357.76 674
8358.62 729
8359.49 705
8360.35 721
8361.21 672
8362.08 675
8362.94 709
8363.80 639
8364.66 689
8365.53 720
8366.39 675
8367.25 702
8368.12 658
8368.98 696
8369.84 707
8370.71 687
8371.57 716
8372.44 683
8373.30 720
8374.16 698
8375.03 741
8375.89 685
8376.75 710
8377.62 721
8378.48 703
8379.35 715
8380.21 672
8381.07 714
8381.94 716
8382.80 734
8383.67 697
8384.53 689
8385.40 768
8386.26 747
8387.12 723
8387.99 747
8388.85 692
8389.72 695
8390.58 714
8391.45 728
8392.31 713
8393.18 750
8394.04 749
8394.91 730
8395.77 712
8396.64 736
8397.50 719
8398.37 658
8399.23 703
8400.10 720
8400.96 711
8401.83 722
8402.69 759
8403.56 765
8404.42 745
8405.29 788
8406.15 813
8407.02 779
8407.88 761
8408.75 798
8409.61 754
8410.48 775
8411.34 764
8412.21 775
8413.08 769
8413.94 774
8414.81 779
8415.67 815
8416.54 749
8417.41 805
8418.27 826
8419.14 792
8420.00 812
8420.87 869
8421.74 847
8422.60 829
8423.47 837
8424.33 863
8425.20 896
8426.07 901
8426.93 954
8427.80 940
8428.67 968
8429.53 998
8430.40 919
8431.27 938
8432.13 930
8433.00 892
8433.87 931
8434.73 986
8435.60 981
8436.47 1015
8437.33 1001
8438.20 967
8439.07 1045
8439.94 1048
8440.80 1056
8441.67 1137
8442.54 1187
8443.40 1301
8444.27 1329
8445.14 1315
8446.01 1373
8446.87 1427
8447.74 1340
8448.61 1284
8449.48 1189
8450.34 1208
8451.21 1323
8452.08 1340
8452.95 1312
8453.82 1261
8454.68 1297
8455.55 1235
8456.42 1299
8457.29 1292
8458.15 1319
8459.02 1291
8459.89 1327
8460.76 1399
8461.63 1347
8462.50 1373
8463.36 1233
8464.23 1351
8465.10 1288
8465.97 1354
8466.84 1429
8467.71 1714
8468.57 2145
8469.44 2553
8470.31 2896
8471.18 3340
8472.05 3550
8472.92 3418
8473.79 3253
8474.66 2922
8475.53 2579
8476.39 2072
8477.26 1781
8478.13 1615
8479.00 1419
8479.87 1311
8480.74 1280
8481.61 1247
8482.48 1206
8483.35 1143
8484.22 1087
8485.09 1128
8485.96 1058
8486.83 987
8487.69 1024
8488.56 968
8489.43 969
8490.30 1033
8491.17 976
8492.04 954
8492.91 954
8493.78 962
8494.65 885
8495.52 877
8496.39 952
8497.26 959
8498.13 931
8499.00 992
8499.87 1027
8500.74 1011
8501.61 984
8502.48 997
8503.35 929
8504.22 903
8505.10 998
8505.97 959
8506.84 1023
8507.71 1103
8508.58 1079
8509.45 1105
8510.32 1105
8511.19 1117
8512.06 1122
8512.93 1034
8513.80 1023
8514.67 988
8515.54 1003
8516.42 995
8517.29 997
8518.16 1005
8519.03 976
8519.90 952
8520.77 999
8521.64 953
8522.51 1000
8523.39 1010
8524.26 949
8525.13 979
8526.00 978
8526.87 1059
8527.74 1074
8528.61 1083
8529.49 1107
8530.36 1082
8531.23 1156
8532.10 1199
8532.97 1264
8533.85 1201
8534.72 1259
8535.59 1222
8536.46 1182
8537.33 1238
8538.21 1160
8539.08 1145
8539.95 1145
8540.82 1159
8541.69 1104
8542.57 1111
8543.44 1041
8544.31 1018
8545.18 1098
8546.06 1117
8546.93 1016
8547.80 1074
8548.67 1080
8549.55 1099
8550.42 1090
8551.29 1095
8552.17 1167
8553.04 1176
8553.91 1217
8554.78 1283
8555.66 1400
8556.53 1355
8557.40 1289
8558.28 1186
8559.15 1172
8560.02 1136
8560.90 1060
8561.77 1047
8562.64 1009
8563.52 935
8564.39 922
8565.26 910
8566.14 908
8567.01 849
8567.89 944
8568.76 915
8569.63 890
8570.51 883
8571.38 875
8572.25 860
8573.13 902
8574.00 876
8574.88 864
8575.75 904
8576.62 899
8577.50 901
8578.37 861
8579.25 900
8580.12 874
8581.00 899
8581.87 887
8582.74 841
8583.62 881
8584.49 885
8585.37 908
8586.24 891
8587.12 884
8587.99 933
8588.87 875
8589.74 862
8590.62 862
8591.49 862
8592.37 893
8593.24 917
8594.12 901
8594.99 903
8595.87 839
8596.74 872
8597.62 909
8598.49 871
8599.37 870
8600.24 882
8601.12 956
8601.99 958
8602.87 922
8603.74 928
8604.62 900
8605.49 959
8606.37 920
8607.25 954
8608.12 952
8609.00 956
8609.87 902
8610.75 917
8611.63 981
8612.50 1018
8613.38 999
8614.25 991
8615.13 989
8616.01 999
8616.88 982
8617.76 980
8618.63 958
8619.51 1016
8620.39 988
8621.26 990
8622.14 1035
8623.02 1032
8623.89 1087
8624.77 1086
8625.65 1039
8626.52 1066
8627.40 1033
8628.28 1066
8629.15 968
8630.03 1043
8630.91 1090
8631.78 1072
8632.66 1086
8633.54 1133
8634.41 1192
8635.29 1193
8636.17 1196
8637.05 1196
8637.92 1198
8638.80 1179
8639.68 1205
8640.56 1243
8641.43 1240
8642.31 1261
8643.19 1217
8644.06 1311
8644.94 1348
8645.82 1273
8646.70 1350
8647.58 1406
8648.45 1354
8649.33 1271
8650.21 1385
8651.09 1411
8651.96 1408
8652.84 1309
8653.72 1425
8654.60 1436
8655.48 1453
8656.36 1481
8657.23 1440
8658.11 1452
8658.99 1470
8659.87 1484
8660.75 1450
8661.63 1511
8662.50 1500
8663.38 1516
8664.26 1529
8665.14 1415
8666.02 1500
8666.90 1489
8667.78 1543
8668.65 1577
8669.53 1576
8670.41 1791
8671.29 1899
8672.17 2207
8673.05 2539
8673.93 2990
8674.81 3319
8675.69 3584
8676.57 3606
8677.45 3552
8678.32 3292
8679.20 3066
8680.08 2845
8680.96 2572
8681.84 2244
8682.72 2174
8683.60 2010
8684.48 1854
8685.36 1860
8686.24 1778
8687.12 1781
8688.00 1958
8688.88 2079
8689.76 2407
8690.64 2837
8691.52 3318
8692.40 4034
8693.28 4496
8694.16 4759
8695.04 4916
8695.92 4657
8696.80 4250
8697.68 3566
8698.56 3051
8699.44 2664
8700.32 2320
8701.20 2091
8702.08 1779
8702.96 1632
8703.84 1498
8704.72 1537
8705.60 1483
8706.49 1485
8707.37 1371
8708.25 1408
8709.13 1261
8710.01 1243
8710.89 1274
8711.77 1237
8712.65 1274
8713.53 1293
8714.41 1280
8715.29 1260
8716.18 1255
8717.06 1160
8717.94 1157
8718.82 1182
8719.70 1211
8720.58 1220
8721.46 1242
8722.35 1171
8723.23 1201
8724.11 1263
8724.99 1240
8725.87 1155
8726.75 1142
8727.64 1201
8728.52 1190
8729.40 1163
8730.28 1215
8731.16 1267
8732.05 1262
8732.93 1239
8733.81 1230
8734.69 1267
8735.57 1251
8736.46 1271
8737.34 1267
8738.22 1275
8739.10 1304
8739.99 1236
8740.87 1252
8741.75 1222
8742.63 1173
8743.52 1215
8744.40 1139
8745.28 1160
8746.16 1143
8747.05 1131
8747.93 1208
8748.81 1186
8749.70 1146
8750.58 1187
8751.46 1237
8752.34 1308
8753.23 1318
8754.11 1322
8754.99 1406
8755.88 1437
8756.76 1490
8757.64 1459
8758.53 1500
8759.41 1447
8760.29 1444
8761.18 1448
8762.06 1355
8762.94 1317
8763.83 1344
8764.71 1304
8765.60 1210
8766.48 1184
8767.36 1271
8768.25 1234
8769.13 1208
8770.01 1257
8770.90 1307
8771.78 1205
8772.67 1144
8773.55 1152
8774.43 1206
8775.32 1173
8776.20 1160
8777.09 1119
8777.97 1112
8778.86 1061
8779.74 1062
8780.63 1116
8781.51 952
8782.39 964
8783.28 1040
8784.16 1010
8785.05 981
8785.93 992
8786.82 1003
8787.70 1032
8788.59 1001
8789.47 901
8790.36 976
8791.24 968
8792.13 953
8793.01 944
8793.90 950
8794.78 931
8795.67 926
8796.55 936
8797.44 923
8798.32 937
8799.21 991
8800.10 1021
8800.98 1020
8801.87 920
8802.75 956
8803.64 998
8804.52 1015
8805.41 1024
8806.29 1071
8807.18 1015
8808.07 989
8808.95 934
8809.84 960
8810.72 949
8811.61 888
8812.50 960
8813.38 902
8814.27 943
8815.15 914
8816.04 982
8816.93 918
8817.81 953
8818.70 899
8819.59 898
8820.47 902
8821.36 967
8822.25 990
8823.13 1020
8824.02 934
8824.91 961
8825.79 920
8826.68 902
8827.57 877
8828.45 910
8829.34 952
8830.23 908
8831.11 858
8832.00 882
8832.89 906
8833.78 935
8834.66 850
8835.55 944
8836.44 892
8837.32 814
8838.21 865
8839.10 840
8839.99 840
8840.87 897
8841.76 826
8842.65 815
8843.54 826
8844.42 831
8845.31 806
8846.20 785
8847.09 774
8847.98 886
8848.86 855
8849.75 807
8850.64 783
8851.53 744
8852.42 755
8853.30 788
8854.19 802
8855.08 798
8855.97 785
8856.86 747
8857.75 765
8858.63 730
8859.52 754
8860.41 680
8861.30 776
8862.19 748
8863.08 768
8863.97 752
8864.85 709
8865.74 664
8866.63 722
8867.52 714
8868.41 719
8869.30 725
8870.19 683
8871.08 705
8871.97 668
8872.85 656
8873.74 665
8874.63 675
8875.52 694
8876.41 704
8877.30 670
8878.19 684
8879.08 720
8879.97 766
8880.86 702
8881.75 728
8882.64 747
8883.53 667
8884.42 672
8885.31 726
8886.20 767
8887.09 698
8887.98 767
8888.87 736
8889.76 716
8890.65 705
8891.54 673
8892.43 682
8893.32 679
8894.21 648
8895.10 638
8895.99 673
8896.88 671
8897.77 674
8898.66 660
8899.55 659
8900.44 649
8901.33 649
8902.22 657
8903.11 678
8904.00 683
8904.89 651
8905.78 609
8906.67 645
8907.56 688
8908.46 700
8909.35 672
8910.24 598
8911.13 607
8912.02 594
8912.91 578
8913.80 584
8914.69 674
8915.58 729
8916.48 659
8917.37 625
8918.26 646
8919.15 678
8920.04 670
8920.93 657
8921.82 597
8922.72 649
8923.61 617
8924.50 638
8925.39 554
8926.28 613
8927.18 616
8928.07 595
8928.96 615
8929.85 599
8930.74 628
8931.64 589
8932.53 561
8933.42 631
8934.31 572
8935.20 601
8936.10 580
8936.99 647
8937.88 599
8938.77 577
8939.67 557
8940.56 565
8941.45 591
8942.34 575
8943.24 601
8944.13 565
8945.02 615
8945.91 521
8946.81 575
8947.70 564
8948.59 610
8949.49 634
8950.38 628
8951.27 531
8952.16 528
8953.06 609
8953.95 551
8954.84 574
8955.74 590
8956.63 566
8957.52 569
8958.42 605
8959.31 609
8960.20 581
8961.10 627
8961.99 601
8962.89 579
8963.78 578
8964.67 620
8965.57 587
8966.46 608
8967.35 647
8968.25 584
8969.14 629
8970.04 635
8970.93 605
8971.82 616
8972.72 574
8973.61 520
8974.51 519
8975.40 611
8976.30 607
8977.19 565
8978.08 562
8978.98 625
8979.87 607
8980.77 566
8981.66 616
8982.56 643
8983.45 559
8984.35 595
8985.24 596
8986.14 605
8987.03 612
8987.93 540
8988.82 548
8989.72 532
8990.61 543
8991.51 563
8992.40 581
8993.30 606
8994.19 583
8995.09 579
8995.98 588
8996.88 590
8997.77 621
8998.67 641
8999.56 534
9000.46 547
9001.35 593
9002.25 593
9003.15 578
9004.04 581
9004.94 571
9005.83 543
9006.73 562
9007.62 529
9008.52 548
9009.42 578
9010.31 517
9011.21 555
9012.10 566
9013.00 537
9013.90 500
9014.79 530
9015.69 589
9016.59 559
9017.48 533
9018.38 590
9019.27 616
9020.17 601
9021.07 559
9021.96 563
9022.86 554
9023.76 603
9024.65 637
9025.55 567
9026.45 554
9027.34 621
9028.24 560
9029.14 524
9030.04 493
9030.93 557
9031.83 564
9032.73 552
9033.62 547
9034.52 495
9035.42 520
9036.32 526
9037.21 512
9038.11 523
9039.01 572
9039.90 584
9040.80 558
9041.70 505
9042.60 574
9043.50 611
9044.39 582
9045.29 561
9046.19 602
9047.09 529
9047.98 577
9048.88 529
9049.78 514
9050.68 553
9051.58 575
9052.47 608
9053.37 573
9054.27 609
9055.17 584
9056.07 592
9056.97 509
9057.86 562
9058.76 566
9059.66 593
9060.56 574
9061.46 559
9062.36 575
9063.25 580
9064.15 632
9065.05 607
9065.95 618
9066.85 649
9067.75 627
9068.65 541
9069.55 613
9070.45 588
9071.34 602
9072.24 630
9073.14 660
9074.04 596
9074.94 600
9075.84 585
9076.74 600
9077.64 605
9078.54 560
9079.44 586
9080.34 588
9081.24 551
9082.14 587
9083.04 606
9083.94 593
9084.84 587
9085.74 604
9086.63 634
9087.53 663
9088.43 645
9089.33 645
9090.23 645
9091.13 622
9092.03 695
9092.93 669
9093.83 677
9094.74 627
9095.64 608
9096.54 717
9097.44 654
9098.34 656
9099.24 596
9100.14 600
9101.04 615
9101.94 613
9102.84 603
9103.74 583
9104.64 600
9105.54 584
9106.44 560
9107.34 588
9108.24 597
9109.14 573
9110.05 621
9110.95 580
9111.85 581
9112.75 546
9113.65 539
9114.55 571
9115.45 568
9116.35 528
9117.25 597
9118.16 581
9119.06 633
9119.96 627
9120.86 560
9121.76 545
9122.66 545
9123.56 625
9124.47 549
9125.37 571
9126.27 567
9127.17 644
9128.07 541
9128.98 549
9129.88 579
9130.78 564
9131.68 555
9132.58 583
9133.49 576
9134.39 567
9135.29 562
9136.19 487
9137.09 490
9138.00 536
9138.90 570
9139.80 574
9140.70 531
9141.61 569
9142.51 587
9143.41 511
9144.31 541
9145.22 543
9146.12 546
9147.02 537
9147.93 518
9148.83 509
9149.73 549
9150.63 532
9151.54 523
9152.44 549
9153.34 539
9154.25 560
9155.15 546
9156.05 564
9156.96 542
9157.86 567
9158.76 543
9159.67 523
9160.57 536
9161.47 523
9162.38 543
9163.28 563
9164.18 562
9165.09 510
9165.99 524
9166.90 577
9167.80 585
9168.70 613
9169.61 531
9170.51 554
9171.41 548
9172.32 593
9173.22 556
9174.13 507
9175.03 548
9175.94 577
9176.84 552
9177.74 552
9178.65 507
9179.55 566
9180.46 545
9181.36 524
9182.27 536
9183.17 541
9184.08 537
9184.98 548
9185.88 528
9186.79 530
9187.69 542
9188.60 577
9189.50 543
9190.41 524
9191.31 527
9192.22 516
9193.12 540
9194.03 562
9194.93 541
9195.84 542
9196.74 503
9197.65 526
9198.56 561
9199.46 504
9200.37 524
9201.27 570
9202.18 593
9203.08 493
9203.99 479
9204.89 575
9205.80 571
9206.71 534
9207.61 542
9208.52 524
9209.42 546
9210.33 584
9211.23 550
9212.14 547
9213.05 544
9213.95 541
9214.86 487
9215.77 478
9216.67 536
9217.58 525
9218.48 535
9219.39 559
9220.30 573
9221.20 547
9222.11 548
9223.02 524
9223.92 554
9224.83 543
9225.74 557
9226.64 553
9227.55 544
9228.46 578
9229.36 563
9230.27 525
9231.18 555
9232.08 536
9232.99 523
9233.90 518
9234.81 519
9235.71 517
9236.62 589
9237.53 569
9238.43 493
9239.34 513
9240.25 565
9241.16 609
9242.06 532
9242.97 532
9243.88 567
9244.79 541
9245.69 509
9246.60 493
9247.51 496
9248.42 534
9249.33 563
9250.23 533
9251.14 519
9252.05 521
9252.96 507
9253.87 552
9254.77 512
9255.68 551
9256.59 503
9257.50 539
9258.41 503
9259.31 482
9260.22 510
9261.13 482
9262.04 495
9262.95 545
9263.86 564
9264.77 490
9265.67 489
9266.58 579
9267.49 563
9268.40 539
9269.31 520
9270.22 499
9271.13 517
9272.04 488
9272.94 529
9273.85 560
9274.76 532
9275.67 527
9276.58 535
9277.49 515
9278.40 472
9279.31 483
9280.22 557
9281.13 516
9282.04 536
9282.95 561
9283.86 562
9284.77 528
9285.68 501
9286.59 508
9287.49 587
9288.40 538
9289.31 549
9290.22 564
9291.13 590
9292.04 596
9292.95 524
9293.86 544
9294.77 541
9295.68 552
9296.59 587
9297.50 584
9298.41 581
9299.33 590
9300.24 604
9301.15 607
9302.06 544
9302.97 613
9303.88 598
9304.79 554
9305.70 542
9306.61 567
9307.52 539
9308.43 653
9309.34 709
9310.25 687
9311.16 685
9312.07 646
9312.98 633
9313.90 679
9314.81 622
9315.72 659
9316.63 617
9317.54 588
9318.45 612
9319.36 588
9320.27 563
9321.19 592
9322.10 596
9323.01 510
9323.92 571
9324.83 565
9325.74 581
9326.65 550
9327.57 588
9328.48 607
9329.39 563
9330.30 656
9331.21 594
9332.13 558
9333.04 590
9333.95 505
9334.86 569
9335.77 596
9336.69 571
9337.60 600
9338.51 611
9339.42 581
9340.33 590
9341.25 590
9342.16 562
9343.07 558
9343.98 502
9344.90 515
9345.81 549
9346.72 574
9347.63 559
9348.55 567
9349.46 563
9350.37 559
9351.29 532
9352.20 580
9353.11 524
9354.02 474
9354.94 540
9355.85 587
9356.76 577
9357.68 550
9358.59 553
9359.50 577
9360.42 536
9361.33 558
9362.24 531
9363.16 582
9364.07 550
9364.98 567
9365.90 546
9366.81 571
9367.72 554
9368.64 574
9369.55 569
9370.47 514
9371.38 562
9372.29 568
9373.21 500
9374.12 519
9375.04 523
9375.95 588
9376.86 564
9377.78 581
9378.69 599
9379.61 557
9380.52 552
9381.43 627
9382.35 564
9383.26 568
9384.18 570
9385.09 592
9386.01 584
9386.92 527
9387.84 537
9388.75 608
9389.67 607
9390.58 566
9391.49 544
9392.41 608
9393.32 590
9394.24 631
9395.15 617
9396.07 614
9396.98 572
9397.90 561
9398.81 568
9399.73 559
9400.65 543
9401.56 582
9402.48 602
9403.39 592
9404.31 563
9405.22 558
9406.14 579
9407.05 543
9407.97 507
9408.88 553
9409.80 628
9410.72 570
9411.63 613
9412.55 589
9413.46 568
9414.38 588
9415.30 525
9416.21 577
9417.13 560
9418.04 556
9418.96 560
9419.88 601
9420.79 575
9421.71 584
9422.62 563
9423.54 594
9424.46 578
9425.37 544
9426.29 553
9427.21 611
9428.12 624
9429.04 590
9429.96 624
9430.87 625
9431.79 619
9432.71 532
9433.62 569
9434.54 640
9435.46 624
9436.37 630
9437.29 662
9438.21 618
9439.13 617
9440.04 588
9440.96 627
9441.88 610
9442.80 578
9443.71 599
9444.63 606
9445.55 635
9446.46 638
9447.38 657
9448.30 673
9449.22 705
9450.14 720
9451.05 784
9451.97 799
9452.89 815
9453.81 865
9454.72 964
9455.64 888
9456.56 848
9457.48 764
9458.40 707
9459.31 734
9460.23 743
9461.15 709
9462.07 649
9462.99 657
9463.91 648
9464.82 635
9465.74 592
9466.66 622
9467.58 690
9468.50 669
9469.42 627
9470.34 633
9471.25 646
9472.17 675
9473.09 689
9474.01 635
9474.93 667
9475.85 636
9476.77 670
9477.69 742
9478.60 631
9479.52 678
9480.44 662
9481.36 689
9482.28 718
9483.20 747
9484.12 699
9485.04 704
9485.96 715
9486.88 670
9487.80 652
9488.72 683
9489.64 648
9490.56 570
9491.48 632
9492.40 652
9493.32 617
9494.24 639
9495.16 677
9496.08 668
9497.00 588
9497.92 633
9498.84 608
9499.76 607
9500.68 622
9501.60 635
9502.52 640
9503.44 648
9504.36 642
9505.28 663
9506.20 597
9507.12 612
9508.04 672
9508.96 653
9509.88 661
9510.80 690
9511.72 650
9512.64 686
9513.56 660
9514.48 649
9515.40 653
9516.32 678
9517.25 692
9518.17 660
9519.09 640
9520.01 652
9520.93 647
9521.85 669
9522.77 699
9523.69 710
9524.61 673
9525.54 721
9526.46 705
9527.38 690
9528.30 670
9529.22 750
9530.14 767
9531.06 742
9531.99 787
9532.91 867
9533.83 859
9534.75 903
9535.67 977
9536.60 907
9537.52 872
9538.44 738
9539.36 734
9540.28 758
9541.21 780
9542.13 690
9543.05 674
9543.97 713
9544.89 703
9545.82 674
9546.74 688
9547.66 747
9548.58 694
9549.51 679
9550.43 688
9551.35 699
9552.27 719
9553.20 712
9554.12 690
9555.04 753
9555.96 748
9556.89 759
9557.81 760
9558.73 767
9559.66 778
9560.58 766
9561.50 769
9562.43 852
9563.35 773
9564.27 703
9565.19 764
9566.12 746
9567.04 751
9567.96 738
9568.89 703
9569.81 693
9570.74 699
9571.66 746
9572.58 756
9573.51 733
9574.43 712
9575.35 708
9576.28 686
9577.20 719
9578.13 729
9579.05 734
9579.97 758
9580.90 739
9581.82 784
9582.75 768
9583.67 741
9584.59 726
9585.52 720
9586.44 737
9587.37 768
9588.29 738
9589.22 725
9590.14 716
9591.06 787
9591.99 758
9592.91 789
9593.84 724
9594.76 765
9595.69 816
9596.61 789
9597.54 784
9598.46 812
9599.39 823
9600.31 857
9601.24 859
9602.16 810
9603.09 827
9604.01 834
9604.94 836
9605.86 874
9606.79 791
9607.71 814
9608.64 918
9609.56 877
9610.49 905
9611.41 834
9612.34 851
9613.27 909
9614.19 901
9615.12 834
9616.04 882
9616.97 905
9617.89 936
9618.82 935
9619.75 940
9620.67 935
9621.60 941
9622.52 1000
9623.45 963
9624.38 935
9625.30 988
9626.23 923
9627.15 988
9628.08 1008
9629.01 1020
9629.93 1062
9630.86 1069
9631.79 1000
9632.71 1017
9633.64 1036
9634.57 1078
9635.49 1061
9636.42 997
9637.35 1089
9638.27 1090
9639.20 1118
9640.13 1139
9641.05 1085
9641.98 1129
9642.91 1150
9643.83 1136
9644.76 1135
9645.69 1255
9646.62 1241
9647.54 1241
9648.47 1267
9649.40 1330
9650.32 1319
9651.25 1321
9652.18 1365
9653.11 1332
9654.03 1326
9654.96 1406
9655.89 1291
9656.82 1311
9657.75 1320
9658.67 1325
9659.60 1354
9660.53 1317
9661.46 1430
9662.38 1393
9663.31 1460
9664.24 1382
9665.17 1348
9666.10 1389
9667.02 1435
9667.95 1447
9668.88 1565
9669.81 1552
9670.74 1519
9671.67 1627
9672.59 1536
9673.52 1614
9674.45 1593
9675.38 1645
9676.31 1580
9677.24 1659
9678.17 1609
9679.10 1638
9680.02 1633
9680.95 1691
9681.88 1682
9682.81 1761
9683.74 1785
9684.67 1841
9685.60 1809
9686.53 1771
9687.46 1773
9688.39 1821
9689.31 1766
9690.24 1721
9691.17 1842
9692.10 1891
9693.03 1986
9693.96 1945
9694.89 2039
9695.82 2160
9696.75 2339
9697.68 2564
9698.61 2788
9699.54 2903
9700.47 3122
9701.40 3167
9702.33 3184
9703.26 3015
9704.19 2811
9705.12 2562
9706.05 2412
9706.98 2198
9707.91 2136
9708.84 2054
9709.77 1976
9710.70 1950
9711.63 2027
9712.56 2086
9713.49 2073
9714.42 2343
9715.35 2397
9716.28 2489
9717.21 2498
9718.14 2474
9719.07 2368
9720.00 2316
9720.93 2229
9721.87 2057
9722.80 2003
9723.73 1799
9724.66 1660
9725.59 1626
9726.52 1630
9727.45 1636
9728.38 1624
9729.31 1693
9730.24 1686
9731.18 1737
9732.11 1848
9733.04 1838
9733.97 1828
9734.90 1922
9735.83 1786
9736.76 1794
9737.70 1824
9738.63 1791
9739.56 1746
9740.49 1713
9741.42 1542
9742.35 1480
9743.29 1525
9744.22 1428
9745.15 1405
9746.08 1386
9747.01 1368
9747.95 1327
9748.88 1310
9749.81 1260
9750.74 1271
9751.67 1372
9752.61 1361
9753.54 1331
9754.47 1306
9755.40 1216
9756.34 1375
9757.27 1340
9758.20 1301
9759.13 1376
9760.07 1317
9761.00 1429
9761.93 1423
9762.87 1412
9763.80 1402
9764.73 1425
9765.66 1322
9766.60 1403
9767.53 1419
9768.46 1405
9769.40 1338
9770.33 1261
9771.26 1327
9772.20 1313
9773.13 1324
9774.06 1309
9775.00 1393
9775.93 1388
9776.86 1404
9777.80 1481
9778.73 1507
9779.66 1444
9780.60 1524
9781.53 1501
9782.46 1450
9783.40 1492
9784.33 1458
9785.26 1351
9786.20 1366
9787.13 1402
9788.07 1435
9789.00 1361
9789.93 1319
9790.87 1331
9791.80 1211
9792.74 1223
9793.67 1298
9794.61 1273
9795.54 1269
9796.47 1313
9797.41 1302
9798.34 1361
9799.28 1350
9800.21 1371
9801.15 1356
9802.08 1379
9803.02 1278
9803.95 1240
9804.89 1275
9805.82 1218
9806.76 1185
9807.69 1079
9808.63 1085
9809.56 1053
9810.50 1023
9811.43 1001
9812.37 979
9813.30 1033
9814.24 1007
9815.17 1013
9816.11 1034
9817.04 936
9817.98 897
9818.91 928
9819.85 991
9820.78 1013
9821.72 942
9822.65 997
9823.59 966
9824.53 986
9825.46 911
9826.40 959
9827.33 940
9828.27 973
9829.21 974
9830.14 957
9831.08 974
9832.01 989
9832.95 976
9833.89 935
9834.82 940
9835.76 918
9836.69 911
9837.63 923
9838.57 922
9839.50 949
9840.44 929
9841.38 914
9842.31 939
9843.25 939
9844.19 975
9845.12 884
9846.06 874
9847.00 849
9847.93 895
9848.87 943
9849.81 889
9850.74 868
9851.68 899
9852.62 888
9853.56 888
9854.49 971
9855.43 925
9856.37 914
9857.30 954
9858.24 992
9859.18 971
9860.12 936
9861.05 981
9861.99 939
9862.93 928
9863.87 969
9864.80 945
9865.74 898
9866.68 892
9867.62 848
9868.56 871
9869.49 864
9870.43 950
9871.37 891
9872.31 829
9873.24 852
9874.18 867
9875.12 834
9876.06 887
9877.00 889
9877.94 827
9878.87 868
9879.81 811
9880.75 865
9881.69 813
9882.63 878
9883.57 917
9884.50 924
9885.44 859
9886.38 867
9887.32 802
9888.26 834
9889.20 818
9890.14 813
9891.08 836
9892.02 756
9892.95 774
9893.89 820
9894.83 837
9895.77 869
9896.71 809
9897.65 816
9898.59 796
9899.53 798
9900.47 782
9901.41 817
9902.35 846
9903.29 838
9904.23 836
9905.16 829
9906.10 830
9907.04 846
9907.98 859
9908.92 877
9909.86 823
9910.80 902
9911.74 918
9912.68 875
9913.62 807
9914.56 941
9915.50 880
9916.44 819
9917.38 883
9918.32 858
9919.26 807
9920.20 833
9921.14 893
9922.08 893
9923.02 915
9923.97 1040
9924.91 1186
9925.85 1329
9926.79 1436
9927.73 1633
9928.67 1655
9929.61 1719
9930.55 1656
9931.49 1580
9932.43 1474
9933.37 1272
9934.31 1255
9935.25 1158
9936.20 999
9937.14 924
9938.08 899
9939.02 893
9939.96 875
9940.90 876
9941.84 814
9942.78 860
9943.73 772
9944.67 808
9945.61 813
9946.55 777
9947.49 859
9948.43 788
9949.37 773
9950.32 763
9951.26 758
9952.20 809
9953.14 828
9954.08 788
9955.03 835
9955.97 853
9956.91 878
9957.85 834
9958.79 806
9959.74 891
9960.68 803
9961.62 809
9962.56 820
9963.50 760
9964.45 747
9965.39 758
9966.33 737
9967.27 732
9968.22 771
9969.16 771
9970.10 753
9971.04 777
9971.99 729
9972.93 737
9973.87 698
9974.82 732
9975.76 729
9976.70 766
9977.64 778
9978.59 726
9979.53 818
9980.47 763
9981.42 715
9982.36 739
9983.30 728
9984.25 700
9985.19 744
9986.13 779
9987.08 736
9988.02 793
9988.96 722
9989.91 773
9990.85 772
9991.80 774
9992.74 815
9993.68 795
9994.63 792
9995.57 756
9996.51 740
9997.46 779
9998.40 753
9999.35 784
10000.29 762
10001.23 736
10002.18 740
10003.12 742
10004.07 677
10005.01 701
10005.96 729
10006.90 709
10007.84 703
10008.79 726
10009.73 721
10010.68 667
10011.62 704
10012.57 722
10013.51 730
10014.46 719
10015.40 709
10016.35 780
10017.29 734
10018.24 719
10019.18 717
10020.13 750
10021.07 715
10022.02 784
10022.96 729
10023.91 714
10024.85 725
10025.80 683
10026.74 684
10027.69 740
10028.63 738
10029.58 726
10030.52 713
10031.47 674
10032.42 647
10033.36 618
10034.31 659
10035.25 624
10036.20 632
10037.14 647
10038.09 636
10039.04 622
10039.98 626
10040.93 647
10041.87 669
10042.82 631
10043.77 627
10044.71 684
10045.66 644
10046.60 611
10047.55 569
10048.50 646
10049.44 668
10050.39 650
10051.34 598
10052.28 614
10053.23 615
10054.18 567
10055.12 601
10056.07 588
10057.02 640
10057.96 725
10058.91 668
10059.86 651
10060.80 651
10061.75 655
10062.70 630
10063.64 642
10064.59 583
10065.54 623
10066.49 634
10067.43 627
10068.38 637
10069.33 575
10070.28 619
10071.22 638
10072.17 625
10073.12 628
10074.07 564
10075.01 548
10075.96 636
10076.91 613
10077.86 597
10078.80 638
10079.75 638
10080.70 595
10081.65 536
10082.60 567
10083.54 579
10084.49 593
10085.44 541
10086.39 582
10087.34 593
10088.28 589
10089.23 606
10090.18 563
10091.13 557
10092.08 554
10093.03 560
10093.97 576
10094.92 538
10095.87 568
10096.82 602
10097.77 621
10098.72 628
10099.67 623
10100.62 578
10101.56 572
10102.51 608
10103.46 559
10104.41 557
10105.36 580
10106.31 600
10107.26 582
10108.21 583
10109.16 568
10110.11 585
10111.05 588
10112.00 606
10112.95 574
10113.90 600
10114.85 611
10115.80 661
10116.75 602
10117.70 561
10118.65 579
10119.60 559
10120.55 548
10121.50 570
10122.45 555
10123.40 583
10124.35 579
10125.30 553
10126.25 586
10127.20 585
10128.15 591
10129.10 560
10130.05 589
10131.00 541
10131.95 582
10132.90 590
10133.85 576
10134.80 605
10135.75 582
10136.70 602
10137.65 619
10138.60 570
10139.55 610
10140.51 628
10141.46 613
10142.41 608
10143.36 564
10144.31 612
10145.26 613
10146.21 562
10147.16 600
10148.11 578
10149.06 569
10150.01 601
10150.97 595
10151.92 590
10152.87 559
10153.82 598
10154.77 594
10155.72 614
10156.67 604
10157.63 618
10158.58 588
10159.53 605
10160.48 612
10161.43 595
10162.38 569
10163.34 612
10164.29 607
10165.24 618
10166.19 649
10167.14 641
10168.09 606
10169.05 654
10170.00 639
10170.95 611
10171.90 622
10172.86 592
10173.81 638
10174.76 631
10175.71 687
10176.66 636
10177.62 653
10178.57 713
10179.52 680
10180.47 681
10181.43 719
10182.38 718
10183.33 709
10184.29 713
10185.24 713
10186.19 757
10187.14 735
10188.10 753
10189.05 728
10190.00 737
10190.96 737
10191.91 745
10192.86 732
10193.81 707
10194.77 754
10195.72 786
10196.67 778
10197.63 755
10198.58 804
10199.53 778
10200.49 743
10201.44 713
10202.40 761
10203.35 852
10204.30 866
10205.26 901
10206.21 848
10207.16 939
10208.12 1044
10209.07 962
10210.03 974
10210.98 944
10211.93 870
10212.89 853
10213.84 793
10214.80 816
10215.75 787
10216.70 785
10217.66 771
10218.61 781
10219.57 779
10220.52 751
10221.48 751
10222.43 739
10223.39 731
10224.34 729
10225.30 739
10226.25 729
10227.20 692
10228.16 751
10229.11 745
10230.07 738
10231.02 786
10231.98 734
10232.93 767
10233.89 757
10234.84 785
10235.80 833
10236.75 843
10237.71 876
10238.67 839
10239.62 886
10240.58 853
10241.53 772
10242.49 781
10243.44 789
10244.40 738
10245.35 679
10246.31 671
10247.26 692
10248.22 622
10249.18 588
10250.13 602
10251.09 636
10252.04 671
10253.00 579
10253.96 606
10254.91 572
10255.87 536
10256.82 600
10257.78 599
10258.74 592
10259.69 582
10260.65 567
10261.61 562
10262.56 561
10263.52 579
10264.47 556
10265.43 549
10266.39 592
10267.34 554
10268.30 566
10269.26 556
10270.21 577
10271.17 596
10272.13 577
10273.09 561
10274.04 538
10275.00 576
10275.96 592
10276.91 606
10277.87 552
10278.83 576
10279.78 576
10280.74 579
10281.70 546
10282.66 544
10283.61 572
10284.57 593
10285.53 585
10286.49 576
10287.44 549
10288.40 573
10289.36 555
10290.32 551
10291.27 559
10292.23 522
10293.19 562
10294.15 565
10295.11 597
10296.06 534
10297.02 618
10297.98 586
10298.94 591
10299.90 586
10300.85 591
10301.81 514
10302.77 533
10303.73 580
10304.69 595
10305.65 607
10306.60 558
10307.56 502
10308.52 554
10309.48 549
10310.44 576
10311.40 550
10312.36 575
10313.32 552
10314.27 575
10315.23 542
10316.19 491
10317.15 550
10318.11 531
10319.07 563
10320.03 537
10320.99 550
10321.95 567
10322.91 542
10323.86 530
10324.82 591
10325.78 568
10326.74 560
10327.70 553
10328.66 571
10329.62 603
10330.58 569
10331.54 584
10332.50 603
10333.46 589
10334.42 564
10335.38 536
10336.34 583
10337.30 588
10338.26 546
10339.22 523
10340.18 501
10341.14 552
10342.10 529
10343.06 544
10344.02 524
10344.98 534
10345.94 564
10346.90 516
10347.86 494
10348.82 507
10349.78 557
10350.74 512
10351.70 510
10352.66 524
10353.62 507
10354.58 563
10355.55 550
10356.51 491
10357.47 491
10358.43 548
10359.39 555
10360.35 512
10361.31 510
10362.27 561
10363.23 516
10364.19 489
10365.16 574
10366.12 507
10367.08 521
10368.04 495
10369.00 523
10369.96 519
10370.92 501
10371.88 507
10372.85 503
10373.81 547
10374.77 512
10375.73 475
10376.69 462
10377.65 476
10378.62 477
10379.58 516
10380.54 548
10381.50 525
10382.46 509
10383.43 503
10384.39 495
10385.35 517
10386.31 489
10387.27 510
10388.24 481
10389.20 454
10390.16 476
10391.12 481
10392.09 501
10393.05 499
10394.01 493
10394.97 507
10395.94 496
10396.90 444
10397.86 462
10398.82 485
10399.79 496
10400.75 503
10401.71 461
10402.68 463
10403.64 484
10404.60 466
10405.57 511
10406.53 485
10407.49 509
10408.45 464
10409.42 446
10410.38 486
10411.34 461
10412.31 448
10413.27 460
10414.23 489
10415.20 468
10416.16 472
10417.13 503
10418.09 501
10419.05 507
10420.02 494
10420.98 483
10421.94 526
10422.91 503
10423.87 447
10424.84 474
10425.80 468
10426.76 505
10427.73 514
10428.69 482
10429.66 458
10430.62 484
10431.58 442
10432.55 466
10433.51 469
10434.48 462
10435.44 462
10436.41 444
10437.37 441
10438.34 429
10439.30 431
10440.27 441
10441.23 481
10442.19 468
10443.16 444
10444.12 430
10445.09 448
10446.05 423
10447.02 443
10447.98 431
10448.95 452
10449.91 445
10450.88 453
10451.84 433
10452.81 454
10453.78 435
10454.74 423
10455.71 441
10456.67 417
10457.64 405
10458.60 460
10459.57 426
10460.53 404
10461.50 377
10462.47 426
10463.43 440
10464.40 446
10465.36 428
10466.33 445
10467.29 411
10468.26 430
10469.23 495
10470.19 438
10471.16 376
10472.12 421
10473.09 406
10474.06 405
10475.02 426
10475.99 459
10476.96 455
10477.92 415
10478.89 418
10479.86 415
10480.82 444
10481.79 471
10482.76 446
10483.72 392
10484.69 453
10485.66 448
10486.62 412
10487.59 463
10488.56 446
10489.52 484
10490.49 477
10491.46 407
10492.42 403
10493.39 386
10494.36 393
10495.33 444
10496.29 433
10497.26 437
10498.23 401
10499.19 460
10500.16 414
10501.13 433
10502.10 365
10503.06 392
10504.03 402
10505.00 402
10505.97 392
10506.94 416
10507.90 434
10508.87 406
10509.84 432
10510.81 416
10511.78 423
10512.74 394
10513.71 440
10514.68 433
10515.65 410
10516.62 390
10517.58 430
10518.55 442
10519.52 416
10520.49 429
10521.46 429
10522.43 442
10523.39 432
10524.36 404
10525.33 409
10526.30 453
10527.27 402
10528.24 395
10529.21 391
10530.18 408
10531.14 460
10532.11 435
10533.08 417
10534.05 453
10535.02 472
10535.99 403
10536.96 407
10537.93 410
10538.90 435
10539.87 436
10540.84 450
10541.80 398
10542.77 431
10543.74 436
10544.71 411
10545.68 437
10546.65 421
10547.62 417
10548.59 424
10549.56 415
10550.53 409
10551.50 425
10552.47 446
10553.44 416
10554.41 438
10555.38 456
10556.35 448
10557.32 439
10558.29 476
10559.26 416
10560.23 412
10561.20 465
10562.17 466
10563.14 484
10564.11 484
10565.08 451
10566.05 439
10567.02 434
10567.99 441
10568.97 434
10569.94 448
10570.91 446
10571.88 442
10572.85 434
10573.82 450
10574.79 430
10575.76 448
10576.73 394
10577.70 405
10578.67 388
10579.64 394
10580.62 442
10581.59 440
10582.56 420
10583.53 439
10584.50 448
10585.47 426
10586.44 426
10587.42 451
10588.39 443
10589.36 446
10590.33 437
10591.30 417
10592.27 417
10593.25 419
10594.22 443
10595.19 478
10596.16 474
10597.13 483
10598.10 454
10599.08 441
10600.05 438
10601.02 437
10601.99 435
10602.96 424
10603.94 441
10604.91 459
10605.88 469
10606.85 420
10607.83 412
10608.80 423
10609.77 464
10610.74 418
10611.72 393
10612.69 408
10613.66 396
10614.63 412
10615.61 403
10616.58 418
10617.55 432
10618.53 425
10619.50 468
10620.47 473
10621.44 431
10622.42 450
10623.39 509
10624.36 498
10625.34 517
10626.31 486
10627.28 509
10628.26 442
10629.23 438
10630.20 475
10631.18 475
10632.15 445
10633.12 462
10634.10 476
10635.07 439
10636.05 510
10637.02 558
10637.99 555
10638.97 564
10639.94 566
10640.91 597
10641.89 598
10642.86 615
10643.84 564
10644.81 558
10645.79 543
10646.76 527
10647.73 478
10648.71 493
10649.68 456
10650.66 484
10651.63 491
10652.61 470
10653.58 417
10654.55 423
10655.53 453
10656.50 450
10657.48 427
10658.45 479
10659.43 463
10660.40 416
10661.38 456
10662.35 396
10663.33 407
10664.30 480
10665.28 433
10666.25 409
10667.23 409
10668.20 419
10669.18 383
10670.15 411
10671.13 404
10672.10 413
10673.08 432
10674.05 451
10675.03 408
10676.01 433
10676.98 438
10677.96 444
10678.93 446
10679.91 439
10680.88 450
10681.86 476
10682.84 499
10683.81 468
10684.79 397
10685.76 445
10686.74 457
10687.72 478
10688.69 493
10689.67 443
10690.64 414
10691.62 415
10692.60 469
10693.57 403
10694.55 412
10695.53 414
10696.50 391
10697.48 445
10698.46 427
10699.43 440
10700.41 448
10701.39 450
10702.36 427
10703.34 474
10704.32 428
10705.29 456
10706.27 449
10707.25 427
10708.22 406
10709.20 415
10710.18 451
10711.15 424
10712.13 465
10713.11 476
10714.09 414
10715.06 442
10716.04 426
10717.02 464
10718.00 457
10718.97 441
10719.95 465
10720.93 446
10721.91 447
10722.88 426
10723.86 484
10724.84 440
10725.82 422
10726.80 403
10727.77 423
10728.75 449
10729.73 461
10730.71 474
10731.69 407
10732.66 447
10733.64 404
10734.62 437
10735.60 405
10736.58 428
10737.55 415
10738.53 457
10739.51 453
10740.49 451
10741.47 451
10742.45 452
10743.43 437
10744.40 458
10745.38 444
10746.36 462
10747.34 419
10748.32 423
10749.30 441
10750.28 473
10751.26 499
10752.24 433
10753.21 433
10754.19 466
10755.17 469
10756.15 433
10757.13 440
10758.11 460
10759.09 448
10760.07 452
10761.05 434
10762.03 447
10763.01 437
10763.99 456
10764.97 455
10765.95 484
10766.93 493
10767.91 476
10768.89 459
10769.87 472
10770.84 443
10771.82 455
10772.80 489
10773.78 472
10774.76 458
10775.74 478
10776.73 469
10777.71 520
10778.69 525
10779.67 517
10780.65 492
10781.63 510
10782.61 489
10783.59 509
10784.57 477
10785.55 528
10786.53 478
10787.51 519
10788.49 515
10789.47 451
10790.45 509
10791.43 537
10792.41 486
10793.39 498
10794.38 480
10795.36 483
10796.34 402
10797.32 478
10798.30 455
10799.28 539
10800.26 529
10801.24 484
10802.22 466
10803.21 499
10804.19 471
10805.17 466
10806.15 449
10807.13 444
10808.11 491
10809.09 546
10810.08 535
10811.06 495
10812.04 506
10813.02 484
10814.00 475
10814.99 470
10815.97 460
10816.95 510
10817.93 490
10818.91 486
10819.90 541
10820.88 481
10821.86 498
10822.84 524
10823.82 498
10824.81 475
10825.79 437
10826.77 501
10827.75 491
10828.74 437
10829.72 478
10830.70 428
10831.68 483
10832.67 526
10833.65 524
10834.63 472
10835.62 461
10836.60 445
10837.58 486
10838.56 479
10839.55 487
10840.53 500
10841.51 496
10842.50 497
10843.48 490
10844.46 511
10845.45 459
10846.43 478
10847.41 546
10848.40 505
10849.38 485
10850.36 510
10851.35 541
10852.33 494
10853.31 484
10854.30 472
10855.28 508
10856.26 489
10857.25 505
10858.23 512
10859.22 548
10860.20 554
10861.18 538
10862.17 517
10863.15 493
10864.14 574
10865.12 572
10866.10 526
10867.09 558
10868.07 551
10869.06 538
10870.04 549
10871.03 561
10872.01 531
10873.00 568
10873.98 591
10874.96 559
10875.95 538
10876.93 527
10877.92 571
10878.90 566
10879.89 569
10880.87 577
10881.86 576
10882.84 640
10883.83 589
10884.81 591
10885.80 575
10886.78 636
10887.77 707
10888.75 631
10889.74 613
10890.72 643
10891.71 628
10892.70 623
10893.68 632
10894.67 650
10895.65 622
10896.64 615
10897.62 655
10898.61 637
10899.59 659
10900.58 639
10901.57 617
10902.55 612
10903.54 682
10904.52 653
10905.51 670
10906.50 708
10907.48 725
10908.47 720
10909.45 720
10910.44 693
10911.43 722
10912.41 800
10913.40 764
10914.39 712
10915.37 759
10916.36 743
10917.35 774
10918.33 754
10919.32 815
10920.30 755
10921.29 824
10922.28 821
10923.27 783
10924.25 808
10925.24 762
10926.23 767
10927.21 760
10928.20 759
10929.19 731
10930.17 801
10931.16 784
10932.15 776
10933.14 798
10934.12 816
10935.11 825
10936.10 862
10937.09 868
10938.07 843
10939.06 855
10940.05 854
10941.04 862
10942.02 896
10943.01 947
10944.00 865
10944.99 888
10945.97 900
10946.96 969
10947.95 1015
10948.94 1029
10949.93 953
10950.91 1020
10951.90 1000
10952.89 1083
10953.88 1102
10954.87 1216
10955.85 1256
10956.84 1341
10957.83 1378
10958.82 1405
10959.81 1446
10960.80 1475
10961.79 1466
10962.77 1456
10963.76 1367
10964.75 1234
10965.74 1304
10966.73 1217
10967.72 1137
10968.71 1105
10969.70 1056
10970.68 1071
10971.67 1042
10972.66 1060
10973.65 980
10974.64 1028
10975.63 1011
10976.62 1037
10977.61 1085
10978.60 1097
10979.59 1027
10980.58 1052
10981.57 1082
10982.55 1051
10983.54 1044
10984.53 1115
10985.52 1135
10986.51 1132
10987.50 1132
10988.49 1122
10989.48 1204
10990.47 1226
10991.46 1215
10992.45 1220
10993.44 1245
10994.43 1390
10995.42 1445
10996.41 1634
10997.40 1746
10998.39 1893
10999.38 2037
11000.37 2234
11001.36 2199
11002.35 2167
11003.34 2198
11004.33 2131
11005.33 1893
11006.32 1750
11007.31 1652
11008.30 1471
11009.29 1315
11010.28 1190
11011.27 1175
11012.26 1155
11013.25 1061
11014.24 987
11015.23 939
11016.22 1005
11017.21 1029
11018.21 996
11019.20 936
11020.19 960
11021.18 990
11022.17 988
11023.16 995
11024.15 973
11025.14 993
11026.14 935
11027.13 956
11028.12 916
11029.11 874
11030.10 876
11031.09 915
11032.09 889
11033.08 835
11034.07 822
11035.06 863
11036.05 925
11037.05 957
11038.04 871
11039.03 798
11040.02 876
11041.01 864
11042.01 839
11043.00 780
11043.99 863
11044.98 823
11045.97 808
11046.97 783
11047.96 816
11048.95 739
11049.94 718
11050.94 773
11051.93 821
11052.92 794
11053.91 775
11054.91 791
11055.90 814
11056.89 799
11057.89 771
11058.88 867
11059.87 882
11060.87 852
11061.86 905
11062.85 945
11063.84 911
11064.84 905
11065.83 910
11066.82 902
11067.82 868
11068.81 855
11069.80 843
11070.80 848
11071.79 810
11072.78 772
11073.78 801
11074.77 813
11075.77 743
11076.76 746
11077.75 768
11078.75 785
11079.74 777
11080.73 741
11081.73 798
11082.72 789
11083.72 763
11084.71 769
11085.70 772
11086.70 777
11087.69 778
11088.69 688
11089.68 690
11090.68 696
11091.67 715
11092.66 722
11093.66 718
11094.65 728
11095.65 652
11096.64 655
11097.64 673
11098.63 744
11099.63 699
11100.62 723
11101.62 732
11102.61 721
11103.61 713
11104.60 677
11105.60 616
11106.59 713
11107.59 624
11108.58 644
11109.58 638
11110.57 639
11111.57 649
11112.56 610
11113.56 626
11114.55 620
11115.55 627
11116.55 652
11117.54 619
11118.54 588
11119.53 654
11120.53 662
11121.52 676
11122.52 682
11123.51 686
11124.51 727
11125.51 760
11126.50 692
11127.50 695
11128.49 670
11129.49 742
11130.49 719
11131.48 663
11132.48 691
11133.48 663
11134.47 643
11135.47 609
11136.46 622
11137.46 587
11138.46 624
11139.45 657
11140.45 588
11141.45 596
11142.44 650
11143.44 611
11144.44 633
11145.43 660
11146.43 643
11147.43 691
11148.43 661
11149.42 654
11150.42 646
11151.42 640
11152.41 661
11153.41 567
11154.41 552
11155.40 632
11156.40 623
11157.40 599
11158.40 588
11159.39 547
11160.39 529
11161.39 594
11162.39 663
11163.38 614
11164.38 604
11165.38 565
11166.38 598
11167.38 590
11168.37 591
11169.37 583
11170.37 604
11171.37 682
11172.37 616
11173.36 619
11174.36 666
11175.36 704
11176.36 618
11177.36 650
11178.35 636
11179.35 671
11180.35 674
11181.35 637
11182.35 606
11183.35 643
11184.34 667
11185.34 718
11186.34 702
11187.34 716
11188.34 723
11189.34 672
11190.34 659
11191.34 691
11192.34 676
11193.33 746
11194.33 749
11195.33 713
11196.33 765
11197.33 683
11198.33 711
11199.33 693
11200.33 687
11201.33 659
11202.33 625
11203.33 658
11204.33 639
11205.32 664
11206.32 631
11207.32 659
11208.32 683
11209.32 677
11210.32 657
11211.32 622
11212.32 632
11213.32 644
11214.32 605
11215.32 585
11216.32 654
11217.32 587
11218.32 610
11219.32 650
11220.32 594
11221.32 560
11222.32 562
11223.32 587
11224.32 582
11225.32 616
11226.32 645
11227.33 621
11228.33 608
11229.33 617
11230.33 657
11231.33 627
11232.33 598
11233.33 599
11234.33 564
11235.33 579
11236.33 572
11237.33 640
11238.33 583
11239.33 546
11240.34 556
11241.34 557
11242.34 567
11243.34 562
11244.34 573
11245.34 594
11246.34 578
11247.34 572
11248.35 531
11249.35 546
11250.35 610
11251.35 556
11252.35 524
11253.35 566
11254.35 578
11255.36 558
11256.36 538
11257.36 541
11258.36 548
11259.36 516
11260.37 530
11261.37 560
11262.37 544
11263.37 563
11264.37 563
11265.38 527
11266.38 553
11267.38 599
11268.38 545
11269.39 590
11270.39 548
11271.39 541
11272.39 534
11273.40 582
11274.40 656
11275.40 621
11276.40 600
11277.41 615
11278.41 624
11279.41 603
11280.41 623
11281.42 641
11282.42 633
11283.42 643
11284.43 589
11285.43 573
11286.43 635
11287.44 606
11288.44 645
11289.44 585
11290.45 543
11291.45 538
11292.45 586
11293.46 561
11294.46 564
11295.46 543
11296.47 598
11297.47 610
11298.47 561
11299.48 598
11300.48 549
11301.48 566
11302.49 560
11303.49 574
11304.50 553
11305.50 553
11306.50 557
11307.51 595
11308.51 635
11309.52 625
11310.52 653
11311.52 706
11312.53 744
11313.53 736
11314.54 735
11315.54 768
11316.55 821
11317.55 742
11318.56 729
11319.56 701
11320.56 648
11321.57 645
11322.57 622
11323.58 654
11324.58 620
11325.59 572
11326.59 577
11327.60 540
11328.60 548
11329.61 515
11330.61 526
11331.62 525
11332.62 579
11333.63 580
11334.63 513
11335.64 531
11336.65 508
11337.65 495
11338.66 547
11339.66 550
11340.67 543
11341.67 517
11342.68 543
11343.68 502
11344.69 506
11345.70 493
11346.70 478
11347.71 494
11348.71 513
11349.72 504
11350.72 525
11351.73 464
11352.74 501
11353.74 532
11354.75 493
11355.76 461
11356.76 464
11357.77 517
11358.77 561
11359.78 505
11360.79 502
11361.79 531
11362.80 519
11363.81 564
11364.81 503
11365.82 482
11366.83 441
11367.83 520
11368.84 480
11369.85 486
11370.85 499
11371.86 500
11372.87 482
11373.87 470
11374.88 513
11375.89 451
11376.90 522
11377.90 523
11378.91 502
11379.92 496
11380.92 533
11381.93 486
11382.94 490
11383.95 484
11384.95 494
11385.96 484
11386.97 550
11387.98 472
11388.99 481
11389.99 495
11391.00 477
11392.01 490
11393.02 468
11394.02 508
11395.03 471
11396.04 516
11397.05 512
11398.06 482
11399.06 450
11400.07 497
11401.08 497
11402.09 523
11403.10 499
11404.11 451
11405.11 505
11406.12 500
11407.13 503
11408.14 460
11409.15 458
11410.16 449
11411.17 495
11412.17 486
11413.18 445
11414.19 444
11415.20 473
11416.21 456
11417.22 432
11418.23 456
11419.24 446
11420.25 496
11421.25 489
11422.26 509
11423.27 455
11424.28 495
11425.29 492
11426.30 459
11427.31 461
11428.32 481
11429.33 483
11430.34 494
11431.35 469
11432.36 454
11433.37 501
11434.38 510
11435.39 508
11436.40 528
11437.41 515
11438.42 519
11439.43 488
11440.44 457
11441.45 480
11442.46 429
11443.47 476
11444.48 451
11445.49 486
11446.50 442
11447.51 462
11448.52 463
11449.53 500
11450.54 485
11451.55 459
11452.56 483
11453.57 473
11454.58 471
11455.59 464
11456.60 496
11457.61 421
11458.62 535
11459.63 487
11460.64 460
11461.66 451
11462.67 445
11463.68 450
11464.69 488
11465.70 514
11466.71 483
11467.72 450
11468.73 500
11469.74 458
11470.76 457
11471.77 454
11472.78 444
11473.79 486
11474.80 456
11475.81 434
11476.82 438
11477.84 405
11478.85 452
11479.86 475
11480.87 454
11481.88 474
11482.89 498
11483.91 517
11484.92 498
11485.93 448
11486.94 444
11487.95 443
11488.97 462
11489.98 462
11490.99 468
11492.00 491
11493.02 453
11494.03 473
11495.04 447
11496.05 420
11497.06 437
11498.08 450
11499.09 429
11500.10 419
11501.12 445
11502.13 514
11503.14 487
11504.15 495
11505.17 443
11506.18 467
11507.19 438
11508.20 416
11509.22 438
11510.23 450
11511.24 478
11512.26 451
11513.27 419
11514.28 444
11515.30 467
11516.31 436
11517.32 458
11518.34 466
11519.35 467
11520.36 431
11521.38 458
11522.39 436
11523.40 442
11524.42 441
11525.43 485
11526.45 414
11527.46 414
11528.47 468
11529.49 470
11530.50 451
11531.52 467
11532.53 429
11533.54 437
11534.56 448
11535.57 472
11536.59 488
11537.60 479
11538.61 443
11539.63 417
11540.64 473
11541.66 506
11542.67 490
11543.69 467
11544.70 516
11545.72 519
11546.73 505
11547.74 474
11548.76 507
11549.77 518
11550.79 526
11551.80 513
11552.82 493
11553.83 474
11554.85 539
11555.86 524
11556.88 485
11557.89 511
11558.91 553
11559.92 525
11560.94 540
11561.96 557
11562.97 528
11563.99 529
11565.00 558
11566.02 533
11567.03 581
11568.05 537
11569.06 507
11570.08 543
11571.10 532
11572.11 566
11573.13 512
11574.14 581
11575.16 562
11576.17 562
11577.19 523
11578.21 594
11579.22 609
11580.24 569
11581.25 567
11582.27 622
11583.29 606
11584.30 648
11585.32 670
11586.34 589
11587.35 651
11588.37 671
11589.39 673
11590.40 684
11591.42 725
11592.44 736
11593.45 695
11594.47 736
11595.49 752
11596.50 774
11597.52 845
11598.54 930
11599.55 995
11600.57 1152
11601.59 1198
11602.60 1280
11603.62 1361
11604.64 1377
11605.66 1443
11606.67 1379
11607.69 1255
11608.71 1175
11609.73 1123
11610.74 1018
11611.76 920
11612.78 853
11613.80 747
11614.81 764
11615.83 753
11616.85 712
11617.87 631
11618.88 631
11619.90 590
11620.92 625
11621.94 621
11622.96 579
11623.97 568
11624.99 566
11626.01 615
11627.03 609
11628.05 618
11629.07 577
11630.08 577
11631.10 587
11632.12 565
11633.14 580
11634.16 557
11635.18 539
11636.19 587
11637.21 551
11638.23 556
11639.25 516
11640.27 561
11641.29 572
11642.31 544
11643.33 567
11644.34 562
11645.36 573
11646.38 556
11647.40 526
11648.42 511
11649.44 534
11650.46 497
11651.48 545
11652.50 518
11653.52 492
11654.54 544
11655.56 501
11656.58 498
11657.60 499
11658.61 489
11659.63 512
11660.65 546
11661.67 552
11662.69 512
11663.71 508
11664.73 550
11665.75 514
11666.77 538
11667.79 604
11668.81 589
11669.83 585
11670.85 565
11671.87 590
11672.89 560
11673.91 569
11674.93 572
11675.95 581
11676.97 518
11678.00 551
11679.02 517
11680.04 517
11681.06 519
11682.08 492
11683.10 531
11684.12 481
11685.14 491
11686.16 474
11687.18 536
11688.20 506
11689.22 507
11690.24 493
11691.26 527
11692.29 481
11693.31 484
11694.33 518
11695.35 488
11696.37 516
11697.39 519
11698.41 510
11699.43 478
11700.46 553
11701.48 525
11702.50 493
11703.52 483
11704.54 534
11705.56 499
11706.58 487
11707.61 505
11708.63 524
11709.65 497
11710.67 479
11711.69 498
11712.72 494
11713.74 511
11714.76 478
11715.78 490
11716.80 507
11717.83 503
11718.85 502
11719.87 516
11720.89 466
11721.92 477
11722.94 489
11723.96 464
11724.98 475
11726.01 452
11727.03 458
11728.05 448
11729.07 486
11730.10 478
11731.12 493
11732.14 447
11733.16 481
11734.19 464
11735.21 460
11736.23 537
11737.26 507
11738.28 490
11739.30 477
11740.33 456
11741.35 496
11742.37 476
11743.39 512
11744.42 494
11745.44 496
11746.47 492
11747.49 480
11748.51 442
11749.54 447
11750.56 470
11751.58 478
11752.61 476
11753.63 501
11754.65 454
11755.68 468
11756.70 445
11757.73 462
11758.75 478
11759.77 476
11760.80 463
11761.82 494
11762.85 466
11763.87 485
11764.89 492
11765.92 505
11766.94 472
11767.97 462
11768.99 433
11770.02 477
11771.04 446
11772.06 446
11773.09 452
11774.11 483
11775.14 479
11776.16 476
11777.19 490
11778.21 465
11779.24 475
11780.26 477
11781.29 501
11782.31 481
11783.34 449
11784.36 471
11785.39 485
11786.41 491
11787.44 502
11788.46 449
11789.49 451
11790.51 462
11791.54 470
11792.57 483
11793.59 460
11794.62 443
11795.64 482
11796.67 442
11797.69 432
11798.72 476
11799.74 501
11800.77 511
11801.80 526
11802.82 479
11803.85 507
11804.87 519
11805.90 456
11806.93 461
11807.95 493
11808.98 451
11810.00 480
11811.03 490
11812.06 508
11813.08 483
11814.11 518
11815.14 519
11816.16 490
11817.19 496
11818.22 495
11819.24 555
11820.27 539
11821.30 504
11822.32 448
11823.35 465
11824.38 469
11825.40 514
11826.43 506
11827.46 501
11828.48 532
11829.51 512
11830.54 518
11831.56 529
11832.59 496
11833.62 527
11834.65 551
11835.67 586
11836.70 521
11837.73 495
11838.76 525
11839.78 541
11840.81 524
11841.84 549
11842.87 524
11843.89 526
11844.92 582
11845.95 590
11846.98 561
11848.00 509
11849.03 533
11850.06 510
11851.09 568
11852.12 558
11853.14 538
11854.17 541
11855.20 579
11856.23 586
11857.26 527
11858.29 528
11859.31 556
11860.34 575
11861.37 602
11862.40 589
11863.43 546
11864.46 600
11865.48 624
11866.51 595
11867.54 601
11868.57 586
11869.60 586
11870.63 630
11871.66 576
11872.69 580
11873.72 593
11874.74 632
11875.77 608
11876.80 569
11877.83 616
11878.86 651
11879.89 663
11880.92 617
11881.95 654
11882.98 651
11884.01 687
11885.04 702
11886.07 665
11887.10 684
11888.13 733
11889.15 696
11890.18 689
11891.21 672
11892.24 696
11893.27 729
11894.30 787
11895.33 790
11896.36 772
11897.39 812
11898.42 816
11899.45 878
11900.48 868
11901.51 855
11902.54 860
11903.57 950
11904.60 955
11905.64 929
11906.67 926
11907.70 909
11908.73 906
11909.76 830
11910.79 861
11911.82 857
11912.85 898
11913.88 815
11914.91 793
11915.94 852
11916.97 821
11918.00 820
11919.03 811
11920.06 833
11921.10 879
11922.13 901
11923.16 862
11924.19 872
11925.22 901
11926.25 1026
11927.28 1089
11928.31 1166
11929.35 1170
11930.38 1256
11931.41 1332
11932.44 1384
11933.47 1435
11934.50 1418
11935.53 1376
11936.57 1355
11937.60 1188
11938.63 1166
11939.66 1089
11940.69 1016
11941.73 927
11942.76 857
11943.79 869
11944.82 863
11945.85 896
11946.89 824
11947.92 786
11948.95 777
11949.98 754
11951.01 796
11952.05 754
11953.08 756
11954.11 770
11955.14 746
11956.18 738
11957.21 724
11958.24 686
11959.27 762
11960.31 765
11961.34 776
11962.37 757
11963.41 746
11964.44 745
11965.47 741
11966.50 693
11967.54 732
11968.57 697
11969.60 726
11970.64 752
11971.67 741
11972.70 676
11973.74 660
11974.77 699
11975.80 705
11976.84 720
11977.87 689
11978.90 666
11979.94 669
11980.97 683
11982.00 734
11983.04 663
11984.07 675
11985.11 690
11986.14 719
11987.17 726
11988.21 720
11989.24 749
11990.28 732
11991.31 746
11992.34 778
11993.38 789
11994.41 791
11995.45 757
11996.48 809
11997.52 748
11998.55 781
11999.58 789
12000.62 770
12001.65 769
12002.69 834
12003.72 772
12004.76 809
12005.79 846
12006.83 824
12007.86 776
12008.90 758
12009.93 765
12010.97 737
12012.00 760
12013.04 812
12014.07 864
12015.11 835
12016.14 895
12017.18 848
12018.21 886
12019.25 915
12020.28 856
12021.32 873
12022.35 883
12023.39 861
12024.42 803
12025.46 851
12026.49 825
12027.53 817
12028.57 863
12029.60 904
12030.64 849
12031.67 867
12032.71 855
12033.74 819
12034.78 799
12035.82 847
12036.85 819
12037.89 832
12038.92 845
12039.96 849
12041.00 819
12042.03 774
12043.07 809
12044.11 784
12045.14 859
12046.18 792
12047.22 779
12048.25 780
12049.29 789
12050.33 833
12051.36 829
12052.40 829
12053.44 843
12054.47 895
12055.51 825
12056.55 852
12057.58 830
12058.62 915
12059.66 858
12060.69 838
12061.73 918
12062.77 885
12063.80 877
12064.84 894
12065.88 883
12066.92 846
12067.95 868
12068.99 874
12070.03 873
12071.07 868
12072.10 919
12073.14 925
12074.18 872
12075.22 866
12076.25 881
12077.29 900
12078.33 957
12079.37 896
12080.41 891
12081.44 905
12082.48 929
12083.52 938
12084.56 946
12085.60 931
12086.63 922
12087.67 931
12088.71 931
12089.75 986
12090.79 947
12091.83 951
12092.86 999
12093.90 1097
12094.94 1028
12095.98 1050
12097.02 1048
12098.06 1128
12099.10 1229
12100.13 1223
12101.17 1335
12102.21 1379
12103.25 1509
12104.29 1524
12105.33 1546
12106.37 1500
12107.41 1433
12108.45 1414
12109.49 1330
12110.52 1324
12111.56 1259
12112.60 1127
12113.64 1042
12114.68 1010
12115.72 962
12116.76 867
12117.80 852
12118.84 893
12119.88 830
12120.92 796
12121.96 771
12123.00 749
12124.04 789
12125.08 755
12126.12 750
12127.16 714
12128.20 709
12129.24 768
12130.28 712
12131.32 714
12132.36 657
12133.40 714
12134.44 749
12135.48 676
12136.52 703
12137.56 675
12138.60 709
12139.64 692
12140.68 706
12141.72 668
12142.76 754
12143.80 718
12144.84 729
12145.88 701
12146.93 688
12147.97 652
12149.01 678
12150.05 689
12151.09 675
12152.13 674
12153.17 685
12154.21 726
12155.25 672
12156.29 678
12157.34 694
12158.38 671
12159.42 639
12160.46 646
12161.50 655
12162.54 658
12163.58 604
12164.62 694
12165.67 713
12166.71 691
12167.75 721
12168.79 716
12169.83 729
12170.87 721
12171.92 702
12172.96 681
12174.00 690
12175.04 707
12176.08 702
12177.13 614
12178.17 595
12179.21 600
12180.25 590
12181.30 656
12182.34 632
12183.38 646
12184.42 658
12185.46 667
12186.51 621
12187.55 637
12188.59 592
12189.63 648
12190.68 593
12191.72 621
12192.76 673
12193.81 675
12194.85 644
12195.89 641
12196.93 600
12197.98 607
12199.02 643
12200.06 595
12201.11 556
12202.15 591
12203.19 667
12204.24 623
12205.28 560
12206.32 565
12207.37 606
12208.41 606
12209.45 593
12210.50 558
12211.54 580
12212.58 563
12213.63 570
12214.67 563
12215.71 588
12216.76 569
12217.80 601
12218.85 650
12219.89 627
12220.93 612
12221.98 561
12223.02 567
12224.07 592
12225.11 623
12226.15 558
12227.20 630
12228.24 557
12229.29 610
12230.33 584
12231.38 591
12232.42 578
12233.46 596
12234.51 550
12235.55 571
12236.60 576
12237.64 583
12238.69 548
12239.73 548
12240.78 544
12241.82 525
12242.87 536
12243.91 586
12244.96 578
12246.00 553
12247.05 578
12248.09 532
12249.14 579
12250.18 565
12251.23 561
12252.27 590
12253.32 551
12254.36 576
12255.41 550
12256.45 524
12257.50 513
12258.55 526
12259.59 539
12260.64 470
12261.68 447
12262.73 500
12263.77 529
12264.82 519
12265.87 539
12266.91 552
12267.96 533
12269.00 509
12270.05 512
12271.10 532
12272.14 529
12273.19 541
12274.23 517
12275.28 502
12276.33 456
12277.37 497
12278.42 516
12279.47 482
12280.51 505
12281.56 456
12282.61 522
12283.65 483
12284.70 510
12285.75 517
12286.79 491
12287.84 520
12288.89 521
12289.93 475
12290.98 492
12292.03 464
12293.07 475
12294.12 484
12295.17 501
12296.22 503
12297.26 455
12298.31 494
12299.36 484
12300.40 483
12301.45 482
12302.50 466
12303.55 478
12304.59 494
12305.64 489
12306.69 489
12307.74 504
12308.78 520
12309.83 502
12310.88 521
12311.93 481
12312.98 477
12314.02 448
12315.07 491
12316.12 476
12317.17 450
12318.22 481
12319.26 467
12320.31 465
12321.36 475
12322.41 455
12323.46 458
12324.51 447
12325.55 462
12326.60 454
12327.65 410
12328.70 463
12329.75 453
12330.80 411
12331.85 461
12332.89 440
12333.94 481
12334.99 455
12336.04 457
12337.09 482
12338.14 486
12339.19 488
12340.24 431
12341.29 431
12342.33 454
12343.38 413
12344.43 433
12345.48 454
12346.53 449
12347.58 471
12348.63 457
12349.68 450
12350.73 472
12351.78 449
12352.83 451
12353.88 454
12354.93 461
12355.98 444
12357.03 419
12358.08 453
12359.13 456
12360.18 456
12361.23 444
12362.28 526
12363.33 475
12364.38 498
12365.43 448
12366.48 466
12367.53 453
12368.58 476
12369.63 479
12370.68 450
12371.73 470
12372.78 472
12373.83 439
12374.88 493
12375.93 430
12376.98 420
12378.03 501
12379.08 470
12380.13 458
12381.18 484
12382.23 454
12383.29 443
12384.34 469
12385.39 476
12386.44 463
12387.49 432
12388.54 487
12389.59 455
12390.64 461
12391.69 440
12392.75 475
12393.80 439
12394.85 437
12395.90 476
12396.95 461
12398.00 485
12399.05 502
12400.11 478
12401.16 470
12402.21 476
12403.26 486
12404.31 532
12405.36 502
12406.42 466
12407.47 506
12408.52 481
12409.57 453
12410.62 487
12411.68 467
12412.73 455
12413.78 492
12414.83 463
12415.88 477
12416.94 472
12417.99 474
12419.04 480
12420.09 493
12421.15 520
12422.20 518
12423.25 435
12424.30 467
12425.36 443
12426.41 448
12427.46 480
12428.52 502
12429.57 466
12430.62 479
12431.67 472
12432.73 447
12433.78 460
12434.83 524
12435.89 474
12436.94 511
12437.99 532
12439.05 496
12440.10 455
12441.15 488
12442.21 483
12443.26 482
12444.31 510
12445.37 510
12446.42 482
12447.47 447
12448.53 483
12449.58 509
12450.63 496
12451.69 519
12452.74 510
12453.80 536
12454.85 547
12455.90 533
12456.96 522
12458.01 532
12459.07 570
12460.12 600
12461.17 549
12462.23 536
12463.28 580
12464.34 579
12465.39 622
12466.45 603
12467.50 587
12468.56 629
12469.61 711
12470.66 687
12471.72 775
12472.77 868
12473.83 903
12474.88 1017
12475.94 1036
12476.99 1078
12478.05 1103
12479.10 1128
12480.16 1137
12481.21 1081
12482.27 1112
12483.32 1005
12484.38 908
12485.43 856
12486.49 793
12487.54 738
12488.60 691
12489.65 636
12490.71 634
12491.77 638
12492.82 611
12493.88 624
12494.93 609
12495.99 590
12497.04 583
12498.10 597
12499.15 573
12500.21 546
12501.27 578
12502.32 611
12503.38 568
12504.43 523
12505.49 543
12506.55 603
12507.60 572
12508.66 502
12509.72 526
12510.77 547
12511.83 548
12512.88 542
12513.94 542
12515.00 525
12516.05 514
12517.11 568
12518.17 549
12519.22 532
12520.28 526
12521.34 535
12522.39 581
12523.45 541
12524.51 531
12525.56 566
12526.62 503
12527.68 495
12528.74 520
12529.79 544
12530.85 508
12531.91 485
12532.96 521
12534.02 532
12535.08 528
12536.14 526
12537.19 508
12538.25 574
12539.31 580
12540.37 600
12541.42 597
12542.48 591
12543.54 582
12544.60 570
12545.65 617
12546.71 522
12547.77 582
12548.83 624
12549.89 599
12550.94 628
12552.00 643
12553.06 609
12554.12 635
12555.18 634
12556.23 645
12557.29 693
12558.35 650
12559.41 663
12560.47 656
12561.53 721
12562.58 653
12563.64 630
12564.70 599
12565.76 585
12566.82 595
12567.88 553
12568.94 564
12570.00 565
12571.05 505
12572.11 562
12573.17 531
12574.23 572
12575.29 559
12576.35 543
12577.41 563
12578.47 558
12579.53 537
12580.59 545
12581.64 539
12582.70 505
12583.76 488
12584.82 555
12585.88 540
12586.94 504
12588.00 531
12589.06 542
12590.12 541
12591.18 501
12592.24 506
12593.30 583
12594.36 520
12595.42 506
12596.48 509
12597.54 548
12598.60 569
12599.66 506
12600.72 544
12601.78 523
12602.84 553
12603.90 539
12604.96 521
12606.02 523
12607.08 535
12608.14 557
12609.20 511
12610.26 462
12611.32 521
12612.38 561
12613.44 547
12614.50 569
12615.57 539
12616.63 572
12617.69 576
12618.75 648
12619.81 636
12620.87 613
12621.93 624
12622.99 665
12624.05 601
12625.11 568
12626.18 563
12627.24 511
12628.30 558
12629.36 575
12630.42 539
12631.48 518
12632.54 499
12633.60 510
12634.67 476
12635.73 496
12636.79 499
12637.85 495
12638.91 475
12639.97 471
12641.04 434
12642.10 471
12643.16 457
12644.22 460
12645.28 504
12646.35 517
12647.41 478
12648.47 451
12649.53 494
12650.59 422
12651.66 485
12652.72 478
12653.78 444
12654.84 480
12655.91 504
12656.97 476
12658.03 454
12659.09 478
12660.16 483
12661.22 495
12662.28 499
12663.34 481
12664.41 459
12665.47 511
12666.53 498
12667.60 502
12668.66 493
12669.72 486
12670.78 505
12671.85 536
12672.91 475
12673.97 479
12675.04 503
12676.10 531
12677.16 471
12678.23 484
12679.29 477
12680.35 514
12681.42 567
12682.48 509
12683.54 470
12684.61 472
12685.67 504
12686.74 528
12687.80 524
12688.86 477
12689.93 491
12690.99 488
12692.05 505
12693.12 547
12694.18 534
12695.25 552
12696.31 567
12697.37 583
12698.44 523
12699.50 584
12700.57 569
12701.63 578
12702.70 574
12703.76 595
12704.83 575
12705.89 587
12706.95 612
12708.02 615
12709.08 603
12710.15 605
12711.21 546
12712.28 542
12713.34 522
12714.41 514
12715.47 524
12716.54 567
12717.60 527
12718.67 545
12719.73 529
12720.80 550
12721.86 552
12722.93 556
12723.99 547
12725.06 541
12726.12 559
12727.19 577
12728.26 597
12729.32 545
12730.39 558
12731.45 576
12732.52 531
12733.58 559
12734.65 559
12735.71 577
12736.78 573
12737.85 603
12738.91 536
12739.98 526
12741.04 561
12742.11 526
12743.18 498
12744.24 531
12745.31 499
12746.37 535
12747.44 511
12748.51 528
12749.57 507
12750.64 492
12751.71 509
12752.77 507
12753.84 507
12754.91 480
12755.97 465
12757.04 454
12758.11 480
12759.17 475
12760.24 462
12761.31 449
12762.37 427
12763.44 462
12764.51 452
12765.57 448
12766.64 446
12767.71 460
12768.78 470
12769.84 445
12770.91 471
12771.98 496
12773.04 472
12774.11 451
12775.18 430
12776.25 498
12777.31 418
12778.38 407
12779.45 467
12780.52 450
12781.58 458
12782.65 431
12783.72 471
12784.79 475
12785.86 474
12786.92 411
12787.99 438
12789.06 463
12790.13 506
12791.20 451
12792.26 464
12793.33 461
12794.40 473
12795.47 515
12796.54 507
12797.61 498
12798.67 486
12799.74 479
12800.81 491
12801.88 476
12802.95 420
12804.02 452
12805.09 475
12806.15 475
12807.22 452
12808.29 453
12809.36 505
12810.43 471
12811.50 471
12812.57 485
12813.64 506
12814.71 523
12815.77 533
12816.84 501
12817.91 520
12818.98 485
12820.05 552
12821.12 554
12822.19 514
12823.26 502
12824.33 518
12825.40 494
12826.47 497
12827.54 463
12828.61 501
12829.68 486
12830.75 507
12831.82 449
12832.89 430
12833.96 425
12835.03 436
12836.10 423
12837.17 428
12838.24 385
12839.31 456
12840.38 462
12841.45 414
12842.52 438
12843.59 454
12844.66 426
12845.73 386
12846.80 458
12847.87 438
12848.94 430
12850.01 442
12851.08 452
12852.15 364
12853.22 390
12854.29 384
12855.36 392
12856.43 369
12857.51 389
12858.58 414
12859.65 389
12860.72 393
12861.79 400
12862.86 410
12863.93 397
12865.00 405
12866.07 422
12867.15 423
12868.22 390
12869.29 376
12870.36 377
12871.43 349
12872.50 382
12873.57 381
12874.65 421
12875.72 379
12876.79 410
12877.86 379
12878.93 398
12880.00 409
12881.08 420
12882.15 408
12883.22 386
12884.29 393
12885.36 356
12886.44 400
12887.51 368
12888.58 360
12889.65 381
12890.72 346
12891.80 360
12892.87 399
12893.94 400
12895.01 396
12896.09 413
12897.16 364
12898.23 429
12899.30 424
12900.38 407
12901.45 372
12902.52 330
12903.60 354
12904.67 349
12905.74 352
12906.81 330
12907.89 369
12908.96 364
12910.03 369
12911.11 397
12912.18 401
12913.25 356
12914.33 372
12915.40 384
12916.47 355
12917.55 341
12918.62 339
12919.69 375
12920.77 378
12921.84 333
12922.91 357
12923.99 355
12925.06 366
12926.13 375
12927.21 357
12928.28 369
12929.36 392
12930.43 380
12931.50 327
12932.58 320
12933.65 363
12934.73 417
12935.80 398
12936.87 358
12937.95 349
12939.02 365
12940.10 368
12941.17 358
12942.25 358
12943.32 362
12944.39 429
12945.47 414
12946.54 393
12947.62 391
12948.69 353
12949.77 379
12950.84 406
12951.92 379
12952.99 393
12954.07 373
12955.14 412
12956.22 368
12957.29 355
12958.37 337
12959.44 378
12960.52 369
12961.59 335
12962.67 365
12963.74 364
12964.82 334
12965.89 322
12966.97 362
12968.04 352
12969.12 367
12970.20 412
12971.27 379
12972.35 329
12973.42 370
12974.50 363
12975.57 365
12976.65 353
12977.73 353
12978.80 363
12979.88 368
12980.95 331
12982.03 356
12983.11 364
12984.18 391
12985.26 350
12986.33 364
12987.41 333
12988.49 318
12989.56 370
12990.64 353
12991.72 362
12992.79 331
12993.87 336
12994.95 361
12996.02 349
12997.10 344
12998.18 329
12999.25 360
13000.33 380
13001.41 357
13002.48 366
13003.56 328
13004.64 331
13005.71 345
13006.79 346
13007.87 373
13008.95 383
13010.02 357
13011.10 338
13012.18 351
13013.26 377
13014.33 359
13015.41 374
13016.49 389
13017.57 397
13018.64 350
13019.72 385
13020.80 357
13021.88 348
13022.95 376
13024.03 397
13025.11 372
13026.19 343
13027.26 373
13028.34 350
13029.42 373
13030.50 352
13031.58 397
13032.66 391
13033.73 369
13034.81 379
13035.89 375
13036.97 409
13038.05 395
13039.13 392
13040.20 445
13041.28 378
13042.36 349
13043.44 390
13044.52 389
13045.60 369
13046.68 367
13047.75 401
13048.83 387
13049.91 369
13050.99 391
13052.07 377
13053.15 375
13054.23 389
13055.31 390
13056.39 362
13057.47 356
13058.54 387
13059.62 378
13060.70 366
13061.78 356
13062.86 387
13063.94 405
13065.02 360
13066.10 412
13067.18 390
13068.26 399
13069.34 370
13070.42 375
13071.50 381
13072.58 378
13073.66 361
13074.74 362
13075.82 358
13076.90 335
13077.98 367
13079.06 361
13080.14 360
13081.22 383
13082.30 350
13083.38 369
13084.46 356
13085.54 360
13086.62 372
13087.70 378
13088.78 396
13089.86 351
13090.94 339
13092.02 344
13093.10 355
13094.18 347
13095.27 352
13096.35 354
13097.43 353
13098.51 369
13099.59 358
13100.67 402
13101.75 351
13102.83 366
13103.91 378
13104.99 373
13106.08 396
13107.16 372
13108.24 348
13109.32 382
13110.40 381
13111.48 361
13112.56 361
13113.64 369
13114.73 378
13115.81 393
13116.89 400
13117.97 368
13119.05 398
13120.14 417
13121.22 367
13122.30 373
13123.38 381
13124.46 406
13125.54 395
13126.63 387
13127.71 362
13128.79 382
13129.87 357
13130.96 393
13132.04 394
13133.12 427
13134.20 398
13135.28 408
13136.37 377
13137.45 396
13138.53 393
13139.61 367
13140.70 374
13141.78 370
13142.86 359
13143.95 375
13145.03 438
13146.11 418
13147.19 377
13148.28 412
13149.36 394
13150.44 377
13151.53 379
13152.61 378
13153.69 352
13154.78 402
13155.86 375
13156.94 407
13158.03 381
13159.11 416
13160.19 409
13161.28 373
13162.36 395
13163.44 434
13164.53 457
13165.61 397
13166.69 378
13167.78 378
13168.86 354
13169.95 387
13171.03 385
13172.11 400
13173.20 404
13174.28 388
13175.37 379
13176.45 387
13177.53 378
13178.62 383
13179.70 414
13180.79 399
13181.87 375
13182.96 379
13184.04 407
13185.12 394
13186.21 362
13187.29 373
13188.38 382
13189.46 410
13190.55 398
13191.63 408
13192.72 429
13193.80 371
13194.89 411
13195.97 418
13197.06 420
13198.14 402
13199.23 395
13200.31 359
13201.40 423
13202.48 431
13203.57 393
13204.65 373
13205.74 371
13206.82 389
13207.91 391
13208.99 389
13210.08 384
13211.16 403
13212.25 401
13213.34 408
13214.42 438
13215.51 432
13216.59 418
13217.68 427
13218.76 429
13219.85 412
13220.94 421
13222.02 441
13223.11 430
13224.19 424
13225.28 410
13226.37 402
13227.45 408
13228.54 433
13229.63 421
13230.71 370
13231.80 400
13232.89 444
13233.97 422
13235.06 470
13236.14 415
13237.23 422
13238.32 404
13239.40 424
13240.49 456
13241.58 439
13242.67 437
13243.75 483
13244.84 459
13245.93 396
13247.01 437
13248.10 475
13249.19 496
13250.27 445
13251.36 441
13252.45 439
13253.54 502
13254.62 493
13255.71 486
13256.80 469
13257.89 459
13258.97 495
13260.06 506
13261.15 476
13262.24 459
13263.32 514
13264.41 484
13265.50 478
13266.59 465
13267.67 488
13268.76 472
13269.85 481
13270.94 471
13272.03 479
13273.11 474
13274.20 498
13275.29 478
13276.38 504
13277.47 501
13278.56 535
13279.64 509
13280.73 523
13281.82 507
13282.91 559
13284.00 569
13285.09 541
13286.18 558
13287.26 545
13288.35 542
13289.44 534
13290.53 541
13291.62 533
13292.71 533
13293.80 554
13294.89 606
13295.98 584
13297.06 566
13298.15 567
13299.24 540
13300.33 569
13301.42 576
13302.51 577
13303.60 612
13304.69 640
13305.78 598
13306.87 603
13307.96 620
13309.05 616
13310.14 628
13311.23 609
13312.32 622
13313.41 642
13314.50 633
13315.59 654
13316.68 616
13317.77 649
13318.86 664
13319.95 601
13321.04 660
13322.13 647
13323.22 599
13324.31 622
13325.40 666
13326.49 624
13327.58 634
13328.67 673
13329.76 682
13330.85 621
13331.94 655
13333.03 675
13334.12 645
13335.21 682
13336.30 671
13337.39 671
13338.48 642
13339.57 603
13340.66 672
13341.75 692
13342.85 697
13343.94 658
13345.03 687
13346.12 679
13347.21 653
13348.30 700
13349.39 705
13350.48 710
13351.58 714
13352.67 683
13353.76 678
13354.85 748
13355.94 724
13357.03 767
13358.12 789
13359.22 811
13360.31 836
13361.40 776
13362.49 783
13363.58 812
13364.67 855
13365.77 908
13366.86 879
13367.95 942
13369.04 912
13370.13 928
13371.23 903
13372.32 918
13373.41 903
13374.50 857
13375.60 849
13376.69 773
13377.78 726
13378.87 769
13379.97 768
13381.06 709
13382.15 682
13383.24 729
13384.34 680
13385.43 703
13386.52 676
13387.61 649
13388.71 615
13389.80 689
13390.89 706
13391.99 648
13393.08 641
13394.17 629
13395.26 681
13396.36 619
13397.45 633
13398.54 641
13399.64 637
13400.73 635
13401.82 606
13402.92 562
13404.01 574
13405.10 602
13406.20 607
13407.29 605
13408.39 581
13409.48 616
13410.57 606
13411.67 569
13412.76 605
13413.85 624
13414.95 589
13416.04 584
13417.14 597
13418.23 617
13419.32 596
13420.42 675
13421.51 588
13422.61 590
13423.70 632
13424.80 606
13425.89 637
13426.98 630
13428.08 646
13429.17 642
13430.27 617
13431.36 642
13432.46 665
13433.55 705
13434.65 682
13435.74 630
13436.84 689
13437.93 659
13439.03 649
13440.12 635
13441.22 631
13442.31 658
13443.41 631
13444.50 655
13445.60 647
13446.69 638
13447.79 703
13448.88 688
13449.98 703
13451.07 702
13452.17 689
13453.26 686
13454.36 692
13455.45 759
13456.55 764
13457.65 721
13458.74 715
13459.84 706
13460.93 804
13462.03 756
13463.12 706
13464.22 715
13465.32 717
13466.41 738
13467.51 755
13468.60 732
13469.70 757
13470.80 735
13471.89 778
13472.99 777
13474.09 725
13475.18 690
13476.28 730
13477.37 738
13478.47 759
13479.57 709
13480.66 739
13481.76 794
13482.86 742
13483.95 781
13485.05 722
13486.15 761
13487.25 836
13488.34 802
13489.44 844
13490.54 820
13491.63 806
13492.73 768
13493.83 831
13494.92 823
13496.02 870
13497.12 870
13498.22 908
13499.31 919
13500.41 933
13501.51 946
13502.61 958
13503.70 999
13504.80 1065
13505.90 1046
13507.00 969
13508.09 954
13509.19 966
13510.29 921
13511.39 937
13512.49 905
13513.58 857
13514.68 830
13515.78 839
13516.88 749
13517.98 722
13519.07 746
13520.17 713
13521.27 756
13522.37 729
13523.47 727
13524.57 704
13525.66 712
13526.76 710
13527.86 731
13528.96 702
13530.06 643
13531.16 674
13532.26 636
13533.35 685
13534.45 686
13535.55 644
13536.65 620
13537.75 646
13538.85 621
13539.95 625
13541.05 625
13542.15 616
13543.24 626
13544.34 614
13545.44 632
13546.54 621
13547.64 615
13548.74 591
13549.84 593
13550.94 598
13552.04 584
13553.14 589
13554.24 626
13555.34 599
13556.44 541
13557.54 575
13558.64 667
13559.74 636
13560.84 603
13561.94 624
13563.04 588
13564.14 615
13565.24 594
13566.34 604
13567.44 603
13568.54 677
13569.64 604
13570.74 592
13571.84 595
13572.94 572
13574.04 607
13575.14 632
13576.24 568
13577.34 548
13578.44 578
13579.54 609
13580.64 569
13581.74 591
13582.84 571
13583.94 535
13585.05 526
13586.15 523
13587.25 577
13588.35 557
13589.45 601
13590.55 560
13591.65 578
13592.75 588
13593.85 617
13594.95 584
13596.06 589
13597.16 578
13598.26 511
13599.36 575
13600.46 569
13601.56 584
13602.66 523
13603.77 552
13604.87 577
13605.97 592
13607.07 566
13608.17 589
13609.28 534
13610.38 528
13611.48 568
13612.58 580
13613.68 564
13614.79 564
13615.89 561
13616.99 595
13618.09 608
13619.19 583
13620.30 551
13621.40 563
13622.50 608
13623.60 592
13624.71 568
13625.81 587
13626.91 606
13628.01 625
13629.12 577
13630.22 572
13631.32 586
13632.42 628
13633.53 607
13634.63 575
13635.73 554
13636.84 548
13637.94 560
13639.04 579
13640.14 584
13641.25 596
13642.35 592
13643.45 632
13644.56 559
13645.66 543
13646.76 567
13647.87 550
13648.97 584
13650.07 586
13651.18 600
13652.28 527
13653.39 592
13654.49 571
13655.59 549
13656.70 507
13657.80 550
13658.90 543
13660.01 580
13661.11 527
13662.22 568
13663.32 547
13664.42 582
13665.53 597
13666.63 554
13667.74 536
13668.84 552
13669.94 597
13671.05 550
13672.15 532
13673.26 552
13674.36 528
13675.47 520
13676.57 514
13677.68 546
13678.78 538
13679.89 617
13680.99 501
13682.10 569
13683.20 576
13684.30 539
13685.41 539
13686.51 540
13687.62 562
13688.72 547
13689.83 516
13690.93 560
13692.04 524
13693.15 531
13694.25 564
13695.36 524
13696.46 527
13697.57 544
13698.67 523
13699.78 584
13700.88 521
13701.99 553
13703.09 572
13704.20 507
13705.31 575
13706.41 579
13707.52 555
13708.62 575
13709.73 579
13710.84 600
13711.94 595
13713.05 585
13714.15 604
13715.26 599
13716.37 589
13717.47 573
13718.58 612
13719.68 611
13720.79 647
13721.90 631
13723.00 621
13724.11 607
13725.22 612
13726.32 649
13727.43 682
13728.54 681
13729.64 712
13730.75 710
13731.86 736
13732.96 751
13734.07 672
13735.18 682
13736.28 706
13737.39 679
13738.50 717
13739.61 689
13740.71 702
13741.82 743
13742.93 771
13744.03 718
13745.14 772
13746.25 795
13747.36 733
13748.46 791
13749.57 797
13750.68 795
13751.79 833
13752.89 811
13754.00 814
13755.11 859
13756.22 871
13757.33 872
13758.43 812
13759.54 880
13760.65 881
13761.76 895
13762.87 920
13763.97 919
13765.08 1066
13766.19 1112
13767.30 1062
13768.41 1162
13769.51 1201
13770.62 1255
13771.73 1349
13772.84 1381
13773.95 1409
13775.06 1424
13776.17 1429
13777.27 1395
13778.38 1358
13779.49 1349
13780.60 1255
13781.71 1278
13782.82 1146
13783.93 1054
13785.04 1008
13786.14 960
13787.25 943
13788.36 940
13789.47 883
13790.58 866
13791.69 841
13792.80 842
13793.91 806
13795.02 815
13796.13 777
13797.24 783
13798.35 753
13799.46 779
13800.57 739
13801.68 727
13802.78 747
13803.89 733
13805.00 726
13806.11 714
13807.22 679
13808.33 673
13809.44 737
13810.55 713
13811.66 675
13812.77 668
13813.88 655
13814.99 727
13816.10 691
13817.21 633
13818.32 645
13819.44 667
13820.55 693
13821.66 631
13822.77 675
13823.88 655
13824.99 629
13826.10 645
13827.21 614
13828.32 642
13829.43 655
13830.54 641
13831.65 638
13832.76 669
13833.87 664
13834.98 706
13836.10 698
13837.21 703
13838.32 700
13839.43 718
13840.54 656
13841.65 692
13842.76 732
13843.87 707
13844.99 713
13846.10 655
13847.21 625
13848.32 671
13849.43 651
13850.54 619
13851.65 662
13852.77 660
13853.88 649
13854.99 664
13856.10 623
13857.21 655
13858.33 653
13859.44 691
13860.55 652
13861.66 629
13862.77 612
13863.89 637
13865.00 634
13866.11 618
13867.22 644
13868.33 650
13869.45 642
13870.56 677
13871.67 655
13872.78 685
13873.90 667
13875.01 695
13876.12 627
13877.23 654
13878.35 682
13879.46 701
13880.57 667
13881.69 683
13882.80 662
13883.91 712
13885.02 728
13886.14 716
13887.25 721
13888.36 728
13889.48 727
13890.59 743
13891.70 728
13892.82 731
13893.93 752
13895.04 728
13896.16 797
13897.27 799
13898.38 746
13899.50 726
13900.61 733
13901.72 717
13902.84 730
13903.95 700
13905.07 724
13906.18 718
13907.29 661
13908.41 661
13909.52 645
13910.63 647
13911.75 650
13912.86 656
13913.98 636
13915.09 574
13916.21 620
13917.32 613
13918.43 609
13919.55 644
13920.66 638
13921.78 632
13922.89 622
13924.01 551
13925.12 576
13926.24 622
13927.35 604
13928.46 588
13929.58 577
13930.69 569
13931.81 550
13932.92 596
13934.04 578
13935.15 566
13936.27 604
13937.38 610
13938.50 604
13939.61 620
13940.73 627
13941.85 588
13942.96 589
13944.08 578
13945.19 553
13946.31 576
13947.42 601
13948.54 559
13949.65 520
13950.77 547
13951.88 563
13953.00 563
13954.12 567
13955.23 539
13956.35 535
13957.46 533
13958.58 535
13959.70 540
13960.81 539
13961.93 531
13963.04 554
13964.16 562
13965.28 565
13966.39 573
13967.51 571
13968.62 581
13969.74 564
13970.86 561
13971.97 531
13973.09 562
13974.21 564
13975.32 548
13976.44 492
13977.56 503
13978.67 523
13979.79 538
13980.91 560
13982.02 539
13983.14 551
13984.26 554
13985.37 531
13986.49 522
13987.61 536
13988.73 540
13989.84 491
13990.96 533
13992.08 535
13993.20 522
13994.31 537
13995.43 516
13996.55 513
13997.66 550
13998.78 496
13999.90 522
14001.02 511
14002.14 524
14003.25 543
14004.37 519
14005.49 542
14006.61 527
14007.72 545
14008.84 514
14009.96 500
14011.08 541
14012.20 488
14013.31 497
14014.43 533
14015.55 528
14016.67 515
14017.79 514
14018.91 472
14020.02 516
14021.14 490
14022.26 544
14023.38 539
14024.50 540
14025.62 470
14026.74 504
14027.85 513
14028.97 517
14030.09 527
14031.21 511
14032.33 507
14033.45 489
14034.57 518
14035.69 486
14036.81 526
14037.92 538
14039.04 501
14040.16 533
14041.28 491
14042.40 514
14043.52 544
14044.64 553
14045.76 566
14046.88 518
14048.00 535
14049.12 524
14050.24 554
14051.36 542
14052.48 525
14053.60 546
14054.72 541
14055.84 543
14056.96 559
14058.08 577
14059.20 561
14060.32 531
14061.44 508
14062.56 550
14063.68 553
14064.80 588
14065.92 551
14067.04 530
14068.16 571
14069.28 599
14070.40 593
14071.52 599
14072.64 616
14073.76 616
14074.88 635
14076.00 603
14077.12 596
14078.24 644
14079.36 646
14080.48 665
14081.60 676
14082.73 668
14083.85 627
14084.97 708
14086.09 708
14087.21 686
14088.33 689
14089.45 714
14090.57 692
14091.69 751
14092.82 699
14093.94 728
14095.06 721
14096.18 751
14097.30 801
14098.42 815
14099.54 775
14100.67 854
14101.79 833
14102.91 802
14104.03 758
14105.15 752
14106.27 753
14107.40 685
14108.52 674
14109.64 661
14110.76 629
14111.88 661
14113.01 604
14114.13 567
14115.25 574
14116.37 606
14117.50 600
14118.62 558
14119.74 550
14120.86 586
14121.98 580
14123.11 598
14124.23 541
14125.35 589
14126.48 581
14127.60 617
14128.72 601
14129.84 557
14130.97 547
14132.09 575
14133.21 597
14134.34 569
14135.46 545
14136.58 526
14137.70 542
14138.83 608
14139.95 549
14141.07 555
14142.20 544
14143.32 570
14144.44 535
14145.57 547
14146.69 507
14147.81 516
14148.94 528
14150.06 517
14151.18 508
14152.31 492
14153.43 532
14154.56 550
14155.68 530
14156.80 518
14157.93 499
14159.05 508
14160.18 508
14161.30 587
14162.42 513
14163.55 570
14164.67 529
14165.80 493
14166.92 502
14168.04 531
14169.17 509
14170.29 499
14171.42 544
14172.54 479
14173.67 487
14174.79 481
14175.92 501
14177.04 488
14178.17 478
14179.29 448
14180.41 483
14181.54 473
14182.66 478
14183.79 522
14184.91 494
14186.04 470
14187.16 472
14188.29 474
14189.41 528
14190.54 512
14191.67 480
14192.79 500
14193.92 501
14195.04 508
14196.17 487
14197.29 503
14198.42 483
14199.54 462
14200.67 457
14201.79 439
14202.92 410
14204.05 459
14205.17 449
14206.30 475
14207.42 452
14208.55 460
14209.67 501
14210.80 497
14211.93 464
14213.05 438
14214.18 456
14215.31 438
14216.43 453
14217.56 452
14218.68 424
14219.81 427
14220.94 427
14222.06 420
14223.19 423
14224.32 431
14225.44 482
14226.57 460
14227.70 447
14228.82 457
14229.95 434
14231.08 481
14232.20 458
14233.33 440
14234.46 426
14235.58 449
14236.71 474
14237.84 429
14238.97 409
14240.09 423
14241.22 416
14242.35 454
14243.47 418
14244.60 432
14245.73 451
14246.86 406
14247.98 467
14249.11 422
14250.24 443
14251.37 438
14252.49 461
14253.62 415
14254.75 440
14255.88 434
14257.01 427
14258.13 401
14259.26 418
14260.39 424
14261.52 390
14262.65 423
14263.77 396
14264.90 417
14266.03 409
14267.16 414
14268.29 414
14269.41 422
14270.54 408
14271.67 413
14272.80 407
14273.93 433
14275.06 437
14276.19 423
14277.31 449
14278.44 428
14279.57 399
14280.70 427
14281.83 389
14282.96 382
14284.09 383
14285.22 418
14286.34 441
14287.47 397
14288.60 352
14289.73 373
14290.86 370
14291.99 350
14293.12 367
14294.25 376
14295.38 337
14296.51 358
14297.64 390
14298.77 349
14299.90 357
14301.03 393
14302.16 371
14303.28 369
14304.41 350
14305.54 357
14306.67 356
14307.80 357
14308.93 361
14310.06 400
14311.19 409
14312.32 361
14313.45 387
14314.58 367
14315.71 405
14316.84 385
14317.97 383
14319.11 388
14320.24 357
14321.37 339
14322.50 362
14323.63 338
14324.76 337
14325.89 357
14327.02 371
14328.15 354
14329.28 383
14330.41 364
14331.54 357
14332.67 376
14333.80 343
14334.93 342
14336.06 357
14337.20 375
14338.33 349
14339.46 363
14340.59 369
14341.72 354
14342.85 374
14343.98 387
14345.11 342
14346.25 348
14347.38 383
14348.51 360
14349.64 350
14350.77 384
14351.90 385
14353.03 370
14354.17 376
14355.30 300
14356.43 332
14357.56 354
14358.69 339
14359.83 358
14360.96 379
14362.09 378
14363.22 320
14364.35 379
14365.49 358
14366.62 329
14367.75 341
14368.88 349
14370.01 339
14371.15 363
14372.28 363
14373.41 360
14374.54 329
14375.68 358
14376.81 352
14377.94 341
14379.07 363
14380.21 348
14381.34 407
14382.47 363
14383.61 334
14384.74 349
14385.87 351
14387.00 354
14388.14 381
14389.27 365
14390.40 403
14391.54 378
14392.67 367
14393.80 338
14394.94 378
14396.07 338
14397.20 348
14398.34 379
14399.47 355
14400.60 353
14401.74 342
14402.87 383
14404.00 383
14405.14 368
14406.27 376
14407.41 391
14408.54 384
14409.67 382
14410.81 373
14411.94 382
14413.08 332
14414.21 333
14415.34 338
14416.48 388
14417.61 371
14418.75 370
14419.88 366
14421.01 392
14422.15 368
14423.28 415
14424.42 393
14425.55 361
14426.69 396
14427.82 387
14428.96 428
14430.09 409
14431.23 383
14432.36 394
14433.50 384
14434.63 364
14435.77 418
14436.90 440
14438.04 398
14439.17 371
14440.31 382
14441.44 407
14442.58 400
14443.71 407
14444.85 419
14445.98 370
14447.12 380
14448.25 376
14449.39 368
14450.52 365
14451.66 384
14452.79 412
14453.93 382
14455.07 396
14456.20 414
14457.34 370
14458.47 391
14459.61 382
14460.74 385
14461.88 377
14463.02 391
14464.15 380
14465.29 401
14466.42 382
14467.56 379
14468.70 379
14469.83 395
14470.97 364
14472.11 351
14473.24 388
14474.38 393
14475.51 388
14476.65 396
14477.79 404
14478.92 426
14480.06 394
14481.20 396
14482.33 402
14483.47 377
14484.61 389
14485.75 411
14486.88 393
14488.02 371
14489.16 412
14490.29 390
14491.43 386
14492.57 391
14493.70 399
14494.84 423
14495.98 387
14497.12 415
14498.25 413
14499.39 397
14500.53 436
14501.67 434
14502.80 400
14503.94 428
14505.08 441
14506.22 426
14507.35 439
14508.49 436
14509.63 464
14510.77 425
14511.91 442
14513.04 465
14514.18 452
14515.32 474
14516.46 435
14517.60 466
14518.73 465
14519.87 469
14521.01 458
14522.15 497
14523.29 462
14524.43 485
14525.56 476
14526.70 504
14527.84 474
14528.98 457
14530.12 429
14531.26 438
14532.40 474
14533.53 454
14534.67 431
14535.81 443
14536.95 410
14538.09 400
14539.23 392
14540.37 411
14541.51 427
14542.65 444
14543.79 451
14544.92 425
14546.06 405
14547.20 412
14548.34 398
14549.48 435
14550.62 397
14551.76 474
14552.90 447
14554.04 400
14555.18 389
14556.32 419
14557.46 414
14558.60 439
14559.74 441
14560.88 438
14562.02 420
14563.16 424
14564.30 424
14565.44 446
14566.58 471
14567.72 438
14568.86 470
14570.00 464
14571.14 435
14572.28 458
14573.42 439
14574.56 444
14575.70 435
14576.84 443
14577.98 469
14579.12 440
14580.26 440
14581.40 414
14582.54 452
14583.68 451
14584.82 476
14585.97 486
14587.11 470
14588.25 473
14589.39 463
14590.53 488
14591.67 489
14592.81 496
14593.95 501
14595.09 451
14596.23 509
14597.38 546
14598.52 504
14599.66 503
14600.80 506
14601.94 509
14603.08 498
14604.22 522
14605.37 541
14606.51 514
14607.65 524
14608.79 499
14609.93 502
14611.07 527
14612.22 549
14613.36 565
14614.50 532
14615.64 502
14616.78 539
14617.93 539
14619.07 550
14620.21 549
14621.35 562
14622.50 632
14623.64 642
14624.78 605
14625.92 582
14627.06 618
14628.21 626
14629.35 645
14630.49 684
14631.63 667
14632.78 712
14633.92 719
14635.06 731
14636.21 743
14637.35 760
14638.49 763
14639.63 663
14640.78 689
14641.92 664
14643.06 618
14644.21 655
14645.35 606
14646.49 617
14647.64 609
14648.78 591
14649.92 575
14651.07 532
14652.21 516
14653.35 513
14654.50 503
14655.64 500
14656.78 485
14657.93 490
14659.07 503
14660.21 510
14661.36 490
14662.50 459
14663.65 459
14664.79 509
14665.93 467
14667.08 491
14668.22 492
14669.37 491
14670.51 498
14671.65 462
14672.80 442
14673.94 440
14675.09 427
14676.23 432
14677.38 430
14678.52 435
14679.66 452
14680.81 447
14681.95 395
14683.10 409
14684.24 402
14685.39 437
14686.53 437
14687.68 419
14688.82 364
14689.97 422
14691.11 434
14692.26 416
14693.40 429
14694.55 417
14695.69 407
14696.84 412
14697.98 424
14699.13 402
14700.27 404
14701.42 424
14702.56 418
14703.71 409
14704.85 398
14706.00 367
14707.15 400
14708.29 420
14709.44 373
14710.58 409
14711.73 404
14712.87 388
14714.02 383
14715.17 402
14716.31 392
14717.46 406
14718.60 416
14719.75 377
14720.90 360
14722.04 361
14723.19 334
14724.33 382
14725.48 373
14726.63 351
14727.77 373
14728.92 365
14730.07 378
14731.21 350
14732.36 352
14733.51 360
14734.65 398
14735.80 388
14736.95 401
14738.09 357
14739.24 398
14740.39 373
14741.53 373
14742.68 392
14743.83 329
14744.97 352
14746.12 370
14747.27 345
14748.42 322
14749.56 327
14750.71 332
14751.86 354
14753.00 368
14754.15 365
14755.30 338
14756.45 347
14757.59 317
14758.74 358
14759.89 370
14761.04 324
14762.18 341
14763.33 330
14764.48 347
14765.63 303
14766.78 312
14767.92 351
14769.07 364
14770.22 329
14771.37 361
14772.52 352
14773.66 328
14774.81 347
14775.96 354
14777.11 318
14778.26 308
14779.41 345
14780.55 314
14781.70 350
14782.85 321
14784.00 339
14785.15 333
14786.30 302
14787.45 312
14788.59 299
14789.74 343
14790.89 336
14792.04 298
14793.19 290
14794.34 302
14795.49 323
14796.64 324
14797.79 310
14798.94 287
14800.08 291
14801.23 329
14802.38 333
14803.53 310
14804.68 272
14805.83 307
14806.98 282
14808.13 272
14809.28 255
14810.43 330
14811.58 321
14812.73 306
14813.88 295
14815.03 304
14816.18 270
14817.33 275
14818.48 278
14819.63 280
14820.78 308
14821.93 292
14823.08 327
14824.23 260
14825.38 256
14826.53 272
14827.68 300
14828.83 304
14829.98 267
14831.13 270
14832.28 276
14833.43 275
14834.58 269
14835.73 262
14836.88 294
14838.03 285
14839.18 274
14840.33 272
14841.48 252
14842.64 254
14843.79 292
14844.94 329
14846.09 256
14847.24 266
14848.39 290
14849.54 298
14850.69 278
14851.84 267
14853.00 308
14854.15 324
14855.30 275
14856.45 291
14857.60 295
14858.75 274
14859.90 301
14861.06 260
14862.21 276
14863.36 297
14864.51 275
14865.66 293
14866.81 269
14867.97 263
14869.12 268
14870.27 248
14871.42 266
14872.57 268
14873.73 284
14874.88 245
14876.03 274
14877.18 265
14878.33 285
14879.49 299
14880.64 265
14881.79 284
14882.94 288
14884.10 282
14885.25 272
14886.40 281
14887.55 291
14888.71 255
14889.86 274
14891.01 251
14892.16 294
14893.32 266
14894.47 267
14895.62 272
14896.78 258
14897.93 251
14899.08 264
14900.23 276
14901.39 284
14902.54 268
14903.69 260
14904.85 299
14906.00 314
14907.15 277
14908.31 268
14909.46 278
14910.61 272
14911.77 295
14912.92 284
14914.08 304
14915.23 263
14916.38 279
14917.54 260
14918.69 267
14919.84 280
14921.00 253
14922.15 272
14923.31 268
14924.46 274
14925.61 249
14926.77 279
14927.92 272
14929.08 270
14930.23 261
14931.38 279
14932.54 284
14933.69 283
14934.85 288
14936.00 252
14937.16 284
14938.31 270
14939.47 295
14940.62 302
14941.78 273
14942.93 283
14944.08 298
14945.24 323
14946.39 316
14947.55 311
14948.70 325
14949.86 296
14951.01 311
14952.17 325
14953.32 309
14954.48 295
14955.64 284
14956.79 296
14957.95 293
14959.10 312
14960.26 306
14961.41 296
14962.57 301
14963.72 312
14964.88 289
14966.03 321
14967.19 338
14968.35 296
14969.50 269
14970.66 308
14971.81 273
14972.97 294
14974.12 318
14975.28 312
14976.44 267
14977.59 313
14978.75 305
14979.91 278
14981.06 286
14982.22 312
14983.37 282
14984.53 290
14985.69 297
14986.84 295
14988.00 292
14989.16 292
14990.31 281
14991.47 275
14992.63 254
14993.78 298
14994.94 270
14996.10 257
14997.25 237
14998.41 283
14999.57 283
15000.72 287
15001.88 284
15003.04 315
15004.20 309
15005.35 273
15006.51 272
15007.67 273
15008.82 292
15009.98 280
15011.14 268
15012.30 250
15013.45 245
15014.61 289
15015.77 299
15016.93 255
15018.08 245
15019.24 263
15020.40 283
15021.56 274
15022.71 285
15023.87 281
15025.03 250
15026.19 263
15027.35 269
15028.50 284
15029.66 241
15030.82 250
15031.98 260
15033.14 252
15034.30 288
15035.45 258
15036.61 256
15037.77 264
15038.93 253
15040.09 266
15041.25 231
15042.40 246
15043.56 296
15044.72 267
15045.88 275
15047.04 279
15048.20 266
15049.36 271
15050.52 263
15051.68 242
15052.83 248
15053.99 253
15055.15 259
15056.31 266
15057.47 245
15058.63 243
15059.79 247
15060.95 256
15062.11 262
15063.27 269
15064.43 261
15065.59 268
15066.75 258
15067.90 232
15069.06 256
15070.22 259
15071.38 254
15072.54 265
15073.70 257
15074.86 224
15076.02 248
15077.18 259
15078.34 254
15079.50 238
15080.66 238
15081.82 263
15082.98 274
15084.14 264
15085.30 263
15086.46 236
15087.62 252
15088.78 250
15089.95 266
15091.11 262
15092.27 260
15093.43 260
15094.59 260
15095.75 238
15096.91 251
15098.07 255
15099.23 271
15100.39 252
15101.55 271
15102.71 265
15103.87 294
15105.03 257
15106.20 246
15107.36 278
15108.52 292
15109.68 273
15110.84 284
15112.00 275
15113.16 278
15114.32 285
15115.49 282
15116.65 275
15117.81 268
15118.97 251
15120.13 289
15121.29 267
15122.46 254
15123.62 237
15124.78 269
15125.94 277
15127.10 262
15128.26 254
15129.43 258
15130.59 240
15131.75 258
15132.91 239
15134.07 240
15135.24 258
15136.40 228
15137.56 253
15138.72 265
15139.89 265
15141.05 252
15142.21 238
15143.37 271
15144.54 260
15145.70 266
15146.86 247
15148.02 279
15149.19 275
15150.35 280
15151.51 284
15152.67 255
15153.84 264
15155.00 266
15156.16 292
15157.33 255
15158.49 252
15159.65 261
15160.82 275
15161.98 284
15163.14 244
15164.31 264
15165.47 280
15166.63 306
15167.80 281
15168.96 264
15170.12 303
15171.29 281
15172.45 275
15173.61 273
15174.78 286
15175.94 309
15177.10 314
15178.27 274
15179.43 307
15180.60 308
15181.76 273
15182.92 284
15184.09 283
15185.25 277
15186.42 275
15187.58 320
15188.74 282
15189.91 273
15191.07 268
15192.24 313
15193.40 287
15194.57 295
15195.73 312
15196.90 295
15198.06 306
15199.22 307
15200.39 312
15201.55 289
15202.72 288
15203.88 338
15205.05 358
15206.21 333
15207.38 328
15208.54 317
15209.71 324
15210.87 326
15212.04 322
15213.20 331
15214.37 325
15215.53 292
15216.70 325
15217.86 337
15219.03 309
15220.20 368
15221.36 340
15222.53 345
15223.69 323
15224.86 354
15226.02 340
15227.19 371
15228.36 368
15229.52 371
15230.69 388
15231.85 363
15233.02 397
15234.18 397
15235.35 394
15236.52 353
15237.68 386
15238.85 382
15240.02 380
15241.18 364
15242.35 365
15243.51 367
15244.68 379
15245.85 383
15247.01 397
15248.18 325
15249.35 327
15250.51 309
15251.68 312
15252.85 321
15254.01 335
15255.18 317
15256.35 302
15257.51 305
15258.68 303
15259.85 323
15261.01 332
15262.18 319
15263.35 305
15264.52 296
15265.68 328
15266.85 323
15268.02 304
15269.18 316
15270.35 313
15271.52 298
15272.69 330
15273.85 302
15275.02 296
15276.19 332
15277.36 278
15278.52 272
15279.69 308
15280.86 318
15282.03 316
15283.20 296
15284.36 298
15285.53 273
15286.70 318
15287.87 317
15289.04 297
15290.20 307
15291.37 317
15292.54 319
15293.71 302
15294.88 310
15296.05 288
15297.21 338
15298.38 288
15299.55 314
15300.72 284
15301.89 274
15303.06 285
15304.22 278
15305.39 293
15306.56 319
15307.73 273
15308.90 278
15310.07 292
15311.24 259
15312.41 285
15313.58 297
15314.74 311
15315.91 325
15317.08 286
15318.25 296
15319.42 278
15320.59 275
15321.76 302
15322.93 283
15324.10 315
15325.27 319
15326.44 279
15327.61 262
15328.78 285
15329.95 281
15331.12 291
15332.29 303
15333.46 282
15334.63 290
15335.80 319
15336.97 312
15338.14 256
15339.31 298
15340.48 288
15341.65 277
15342.82 268
15343.99 285
15345.16 278
15346.33 308
15347.50 262
15348.67 269
15349.84 274
15351.01 281
15352.18 297
15353.35 287
15354.52 279
15355.69 284
15356.86 298
15358.03 276
15359.20 278
15360.37 241
15361.54 284
15362.71 298
15363.89 302
15365.06 262
15366.23 276
15367.40 280
15368.57 301
15369.74 289
15370.91 269
15372.08 289
15373.25 263
15374.43 287
15375.60 276
15376.77 299
15377.94 319
15379.11 278
15380.28 285
15381.46 266
15382.63 290
15383.80 300
15384.97 331
15386.14 314
15387.31 292
15388.49 298
15389.66 329
15390.83 284
15392.00 328
15393.17 308
15394.35 311
15395.52 266
15396.69 302
15397.86 281
15399.03 284
15400.21 306
15401.38 280
15402.55 310
15403.72 293
15404.90 292
15406.07 308
15407.24 266
15408.41 301
15409.59 325
15410.76 292
15411.93 286
15413.11 303
15414.28 287
15415.45 273
15416.62 298
15417.80 277
15418.97 294
15420.14 323
15421.32 307
15422.49 287
15423.66 241
15424.84 250
15426.01 240
15427.18 262
15428.36 261
15429.53 264
15430.70 272
15431.88 286
15433.05 255
15434.22 283
15435.40 294
15436.57 293
15437.75 269
15438.92 280
15440.09 268
15441.27 287
15442.44 253
15443.61 247
15444.79 253
15445.96 259
15447.14 262
15448.31 252
15449.49 238
15450.66 276
15451.83 271
15453.01 259
15454.18 261
15455.36 250
15456.53 264
15457.71 278
15458.88 285
15460.06 240
15461.23 276
15462.40 236
15463.58 245
15464.75 287
15465.93 264
15467.10 285
15468.28 257
15469.45 271
15470.63 246
15471.80 284
15472.98 257
15474.15 272
15475.33 276
15476.50 292
15477.68 291
15478.86 274
15480.03 263
15481.21 262
15482.38 272
15483.56 277
15484.73 263
15485.91 250
15487.08 272
15488.26 282
15489.44 277
15490.61 260
15491.79 259
15492.96 278
15494.14 299
15495.31 276
15496.49 273
15497.67 252
15498.84 291
15500.02 275
15501.20 246
15502.37 232
15503.55 246
15504.72 261
15505.90 274
15507.08 254
15508.25 233
15509.43 281
15510.61 309
15511.78 278
15512.96 258
15514.14 259
15515.31 293
15516.49 279
15517.67 284
15518.84 292
15520.02 270
15521.20 275
15522.37 294
15523.55 250
15524.73 271
15525.91 273
15527.08 273
15528.26 280
15529.44 264
15530.61 248
15531.79 290
15532.97 248
15534.15 288
15535.32 245
15536.50 281
15537.68 297
15538.86 309
15540.03 258
15541.21 236
15542.39 273
15543.57 257
15544.75 302
15545.92 276
15547.10 285
15548.28 283
15549.46 268
15550.64 267
15551.81 307
15552.99 305
15554.17 278
15555.35 277
15556.53 313
15557.70 294
15558.88 303
15560.06 296
15561.24 293
15562.42 289
15563.60 289
15564.78 329
15565.95 304
15567.13 299
15568.31 314
15569.49 327
15570.67 294
15571.85 310
15573.03 296
15574.21 262
15575.38 255
15576.56 299
15577.74 308
15578.92 303
15580.10 332
15581.28 286
15582.46 313
15583.64 311
15584.82 315
15586.00 300
15587.18 341
15588.36 320
15589.54 338
15590.72 308
15591.90 366
15593.08 350
15594.25 340
15595.43 292
15596.61 294
15597.79 327
15598.97 332
15600.15 317
15601.33 322
15602.51 352
15603.69 330
15604.87 324
15606.05 318
15607.23 347
15608.41 297
15609.60 355
15610.78 315
15611.96 360
15613.14 332
15614.32 360
15615.50 360
15616.68 363
15617.86 388
15619.04 374
15620.22 387
15621.40 404
15622.58 374
15623.76 364
15624.94 363
15626.12 347
15627.31 360
15628.49 380
15629.67 399
15630.85 416
15632.03 406
15633.21 349
15634.39 405
15635.57 397
15636.75 379
15637.94 362
15639.12 375
15640.30 429
15641.48 391
15642.66 379
15643.84 355
15645.03 414
15646.21 411
15647.39 470
15648.57 440
15649.75 473
15650.93 452
15652.12 421
15653.30 475
15654.48 441
15655.66 442
15656.84 405
15658.03 408
15659.21 418
15660.39 462
15661.57 417
15662.76 442
15663.94 429
15665.12 455
15666.30 431
15667.48 416
15668.67 443
15669.85 435
15671.03 458
15672.22 404
15673.40 436
15674.58 423
15675.76 441
15676.95 421
15678.13 409
15679.31 431
15680.50 417
15681.68 430
15682.86 436
15684.04 413
15685.23 428
15686.41 387
15687.59 426
15688.78 403
15689.96 378
15691.14 420
15692.33 415
15693.51 433
15694.69 414
15695.88 436
15697.06 416
15698.25 421
15699.43 450
15700.61 469
15701.80 460
15702.98 489
15704.16 465
15705.35 397
15706.53 439
15707.72 463
15708.90 471
15710.08 472
15711.27 516
15712.45 450
15713.64 483
15714.82 469
15716.01 478
15717.19 501
15718.37 494
15719.56 518
15720.74 489
15721.93 481
15723.11 490
15724.30 502
15725.48 501
15726.67 467
15727.85 498
15729.04 485
15730.22 461
15731.41 459
15732.59 426
15733.78 471
15734.96 474
15736.15 493
15737.33 456
15738.52 448
15739.70 471
15740.89 489
15742.07 479
15743.26 496
15744.44 496
15745.63 509
15746.81 569
15748.00 510
15749.19 527
15750.37 501
15751.56 546
15752.74 560
15753.93 528
15755.11 498
15756.30 519
15757.49 545
15758.67 543
15759.86 505
15761.04 542
15762.23 502
15763.42 504
15764.60 533
15765.79 487
15766.97 474
15768.16 493
15769.35 526
15770.53 461
15771.72 478
15772.91 483
15774.09 525
15775.28 525
15776.47 507
15777.65 495
15778.84 471
15780.03 444
15781.21 474
15782.40 497
15783.59 496
15784.77 459
15785.96 422
15787.15 458
15788.33 442
15789.52 463
15790.71 436
15791.90 445
15793.08 406
15794.27 424
15795.46 415
15796.65 462
15797.83 402
15799.02 421
15800.21 414
15801.40 415
15802.58 391
15803.77 389
15804.96 378
15806.15 385
15807.33 411
15808.52 401
15809.71 393
15810.90 393
15812.09 402
15813.27 414
15814.46 399
15815.65 385
15816.84 419
15818.03 410
15819.21 399
15820.40 397
15821.59 403
15822.78 378
15823.97 408
15825.16 383
15826.34 376
15827.53 387
15828.72 369
15829.91 384
15831.10 362
15832.29 388
15833.48 366
15834.66 390
15835.85 389
15837.04 393
15838.23 357
15839.42 385
15840.61 365
15841.80 393
15842.99 354
15844.18 369
15845.37 369
15846.56 371
15847.74 395
15848.93 372
15850.12 388
15851.31 352
15852.50 363
15853.69 359
15854.88 368
15856.07 427
15857.26 401
15858.45 398
15859.64 372
15860.83 387
15862.02 396
15863.21 405
15864.40 393
15865.59 409
15866.78 377
15867.97 379
15869.16 393
15870.35 397
15871.54 363
15872.73 417
15873.92 394
15875.11 379
15876.30 377
15877.49 392
15878.68 398
15879.87 375
15881.06 370
15882.25 371
15883.44 395
15884.64 354
15885.83 406
15887.02 392
15888.21 360
15889.40 363
15890.59 397
15891.78 381
15892.97 371
15894.16 392
15895.35 394
15896.54 384
15897.74 364
15898.93 382
15900.12 408
15901.31 403
15902.50 382
15903.69 418
15904.88 390
15906.08 391
15907.27 428
15908.46 434
15909.65 426
15910.84 450
15912.03 417
15913.23 445
15914.42 430
15915.61 435
15916.80 438
15917.99 420
15919.18 462
15920.38 414
15921.57 409
15922.76 424
15923.95 427
15925.15 415
15926.34 461
15927.53 416
15928.72 463
15929.91 456
15931.11 368
15932.30 400
15933.49 456
15934.68 431
15935.88 417
15937.07 366
15938.26 389
15939.46 417
15940.65 385
15941.84 373
15943.03 368
15944.23 403
15945.42 344
15946.61 374
15947.81 358
15949.00 416
15950.19 333
15951.39 340
15952.58 340
15953.77 347
15954.97 367
15956.16 369
15957.35 351
15958.55 317
15959.74 374
15960.93 304
15962.13 341
15963.32 318
15964.51 329
15965.71 321
15966.90 340
15968.09 358
15969.29 299
15970.48 292
15971.68 306
15972.87 315
15974.06 298
15975.26 296
15976.45 323
15977.65 289
15978.84 282
15980.04 317
15981.23 304
15982.42 292
15983.62 290
15984.81 307
15986.01 294
15987.20 311
15988.40 270
15989.59 287
15990.79 261
15991.98 277
15993.18 268
15994.37 287
15995.57 250
15996.76 252
15997.96 270
15999.15 273
16000.35 274
16001.54 270
16002.74 314
16003.93 243
16005.13 290
16006.32 264
16007.52 318
16008.71 281
16009.91 248
16011.10 250
16012.30 281
16013.49 274
16014.69 289
16015.88 258
16017.08 276
16018.28 286
16019.47 291
16020.67 318
16021.86 267
16023.06 279
16024.26 238
16025.45 256
16026.65 270
16027.84 288
16029.04 271
16030.24 249
16031.43 261
16032.63 282
16033.82 282
16035.02 254
16036.22 275
16037.41 264
16038.61 272
16039.81 241
16041.00 253
16042.20 278
16043.40 286
16044.59 240
16045.79 257
16046.99 271
16048.18 267
16049.38 265
16050.58 267
16051.77 290
16052.97 245
16054.17 247
16055.37 271
16056.56 253
16057.76 247
16058.96 235
16060.15 273
16061.35 249
16062.55 249
16063.75 263
16064.94 259
16066.14 266
16067.34 246
16068.54 253
16069.73 260
16070.93 265
16072.13 255
16073.33 262
16074.52 274
16075.72 227
16076.92 262
16078.12 253
16079.32 231
16080.51 224
16081.71 280
16082.91 258
16084.11 269
16085.31 248
16086.51 257
16087.70 261
16088.90 257
16090.10 261
16091.30 242
16092.50 250
16093.70 242
16094.89 261
16096.09 249
16097.29 250
16098.49 250
16099.69 257
16100.89 248
16102.09 242
16103.29 224
16104.48 238
16105.68 242
16106.88 231
16108.08 227
16109.28 257
16110.48 248
16111.68 244
16112.88 243
16114.08 228
16115.28 273
16116.48 251
16117.68 246
16118.88 222
16120.07 236
16121.27 227
16122.47 245
16123.67 229
16124.87 235
16126.07 230
16127.27 260
16128.47 234
16129.67 242
16130.87 221
16132.07 238
16133.27 258
16134.47 228
16135.67 215
16136.87 272
16138.07 256
16139.27 235
16140.47 239
16141.67 208
16142.87 211
16144.07 238
16145.27 229
16146.48 211
16147.68 201
16148.88 245
16150.08 265
16151.28 285
16152.48 254
16153.68 254
16154.88 237
16156.08 241
16157.28 233
16158.48 221
16159.68 222
16160.88 240
16162.09 248
16163.29 215
16164.49 211
16165.69 234
16166.89 265
16168.09 222
16169.29 233
16170.49 240
16171.70 234
16172.90 221
16174.10 244
16175.30 219
16176.50 237
16177.70 226
16178.91 207
16180.11 216
16181.31 230
16182.51 238
16183.71 230
16184.91 249
16186.12 238
16187.32 214
16188.52 242
16189.72 278
16190.93 229
16192.13 226
16193.33 218
16194.53 253
16195.73 248
16196.94 218
16198.14 205
16199.34 246
16200.54 251
16201.75 252
16202.95 232
16204.15 242
16205.35 243
16206.56 234
16207.76 232
16208.96 226
16210.17 232
16211.37 244
16212.57 241
16213.77 223
16214.98 242
16216.18 246
16217.38 256
16218.59 234
16219.79 257
16220.99 237
16222.20 240
16223.40 228
16224.60 274
16225.81 276
16227.01 234
16228.21 233
16229.42 238
16230.62 251
16231.82 244
16233.03 226
16234.23 212
16235.44 238
16236.64 224
16237.84 249
16239.05 262
16240.25 256
16241.46 239
16242.66 250
16243.86 239
16245.07 254
16246.27 231
16247.48 243
16248.68 284
16249.89 259
16251.09 235
16252.29 229
16253.50 247
16254.70 252
16255.91 257
16257.11 254
16258.32 288
16259.52 239
16260.73 218
16261.93 242
16263.14 253
16264.34 246
16265.55 231
16266.75 237
16267.96 246
16269.16 282
16270.37 234
16271.57 272
16272.78 246
16273.98 278
16275.19 233
16276.39 258
16277.60 248
16278.80 249
16280.01 257
16281.21 274
16282.42 218
16283.63 242
16284.83 251
16286.04 234
16287.24 243
16288.45 249
16289.65 254
16290.86 269
16292.07 267
16293.27 258
16294.48 295
16295.68 256
16296.89 276
16298.10 249
16299.30 297
16300.51 273
16301.71 253
16302.92 246
16304.13 257
16305.33 258
16306.54 309
16307.75 304
16308.95 298
16310.16 287
16311.37 264
16312.57 321
16313.78 283
16314.99 256
16316.19 284
16317.40 304
16318.61 250
16319.81 251
16321.02 267
16322.23 292
16323.44 272
16324.64 264
16325.85 257
16327.06 226
16328.26 240
16329.47 251
16330.68 239
16331.89 210
16333.09 251
16334.30 247
16335.51 249
16336.72 233
16337.92 220
16339.13 239
16340.34 237
16341.55 238
16342.75 216
16343.96 251
16345.17 235
16346.38 265
16347.59 260
16348.79 270
16350.00 209
16351.21 231
16352.42 240
16353.63 219
16354.84 220
16356.04 217
16357.25 232
16358.46 228
16359.67 218
16360.88 220
16362.09 241
16363.29 234
16364.50 201
16365.71 216
16366.92 242
16368.13 271
16369.34 254
16370.55 239
16371.76 233
16372.96 229
16374.17 255
16375.38 234
16376.59 244
16377.80 220
16379.01 248
16380.22 245
16381.43 219
16382.64 260
16383.85 241
16385.06 236
16386.27 215
16387.47 242
16388.68 231
16389.89 241
16391.10 224
16392.31 223
16393.52 232
16394.73 194
16395.94 214
16397.15 254
16398.36 229
16399.57 205
16400.78 223
16401.99 233
16403.20 199
16404.41 215
16405.62 222
16406.83 219
16408.04 232
16409.25 214
16410.46 223
16411.67 224
16412.88 240
16414.09 226
16415.30 229
16416.52 228
16417.73 210
16418.94 225
16420.15 206
16421.36 242
16422.57 215
16423.78 253
16424.99 198
16426.20 228
16427.41 247
16428.62 241
16429.83 240
16431.05 207
16432.26 256
16433.47 254
16434.68 199
16435.89 216
16437.10 242
16438.31 215
16439.52 204
16440.74 221
16441.95 220
16443.16 235
16444.37 225
16445.58 209
16446.79 216
16448.00 225
16449.22 245
16450.43 240
16451.64 251
16452.85 238
16454.06 228
16455.28 215
16456.49 229
16457.70 196
16458.91 209
16460.12 237
16461.34 216
16462.55 233
16463.76 215
16464.97 228
16466.19 219
16467.40 234
16468.61 201
16469.82 213
16471.04 226
16472.25 218
16473.46 201
16474.67 219
16475.89 236
16477.10 219
16478.31 204
16479.52 201
16480.74 202
16481.95 203
16483.16 234
16484.38 205
16485.59 225
16486.80 241
16488.02 224
16489.23 199
16490.44 222
16491.66 210
16492.87 236
16494.08 229
16495.30 237
16496.51 223
16497.72 213
16498.94 238
16500.15 231
16501.36 239
16502.58 219
16503.79 249
16505.00 225
16506.22 225
16507.43 196
16508.65 222
16509.86 249
16511.07 247
16512.29 193
16513.50 233
16514.72 240
16515.93 214
16517.15 193
16518.36 228
16519.57 238
16520.79 244
16522.00 216
16523.22 219
16524.43 221
16525.65 200
16526.86 250
16528.08 222
16529.29 216
16530.51 208
16531.72 243
16532.93 230
16534.15 224
16535.36 228
16536.58 223
16537.79 265
16539.01 237
16540.22 259
16541.44 215
16542.65 234
16543.87 213
16545.09 228
16546.30 228
16547.52 226
16548.73 215
16549.95 228
16551.16 237
16552.38 219
16553.59 228
16554.81 215
16556.02 254
16557.24 225
16558.46 254
16559.67 212
16560.89 243
16562.10 234
16563.32 217
16564.54 255
16565.75 237
16566.97 258
16568.18 245
16569.40 252
16570.62 229
16571.83 249
16573.05 247
16574.27 256
16575.48 267
16576.70 251
16577.91 239
16579.13 231
16580.35 196
16581.56 225
16582.78 271
16584.00 251
16585.21 262
16586.43 280
16587.65 233
16588.87 221
16590.08 267
16591.30 266
16592.52 258
16593.73 244
16594.95 234
16596.17 234
16597.38 225
16598.60 245
16599.82 260
16601.04 255
16602.25 259
16603.47 269
16604.69 244
16605.91 244
16607.12 252
16608.34 247
16609.56 244
16610.78 215
16611.99 217
16613.21 238
16614.43 247
16615.65 257
16616.87 236
16618.08 260
16619.30 246
16620.52 220
16621.74 198
16622.96 229
16624.17 228
16625.39 202
16626.61 213
16627.83 236
16629.05 229
16630.27 230
16631.48 235
16632.70 229
16633.92 242
16635.14 224
16636.36 208
16637.58 237
16638.80 224
16640.02 237
16641.23 252
16642.45 225
16643.67 231
16644.89 228
16646.11 228
16647.33 208
16648.55 221
16649.77 226
16650.99 240
16652.21 218
16653.42 223
16654.64 210
16655.86 214
16657.08 238
16658.30 210
16659.52 242
16660.74 216
16661.96 200
16663.18 204
16664.40 220
16665.62 191
16666.84 226
16668.06 251
16669.28 229
16670.50 214
16671.72 208
16672.94 220
16674.16 225
16675.38 204
16676.60 229
16677.82 227
16679.04 196
16680.26 231
16681.48 239
16682.70 248
16683.92 213
16685.14 216
16686.36 236
16687.58 242
16688.80 213
16690.02 208
16691.24 200
16692.46 229
16693.69 196
16694.91 206
16696.13 195
16697.35 181
16698.57 208
16699.79 215
16701.01 207
16702.23 231
16703.45 225
16704.67 207
16705.90 218
16707.12 231
16708.34 203
16709.56 256
16710.78 211
16712.00 183
16713.22 196
16714.44 215
16715.67 216
16716.89 231
16718.11 222
16719.33 215
16720.55 205
16721.77 192
16723.00 198
16724.22 222
16725.44 214
16726.66 220
16727.88 214
16729.11 220
16730.33 204
16731.55 200
16732.77 210
16733.99 225
16735.22 213
16736.44 218
16737.66 222
16738.88 181
16740.11 185
16741.33 221
16742.55 223
16743.77 231
16745.00 211
16746.22 206
16747.44 228
16748.67 233
16749.89 223
16751.11 218
16752.33 199
16753.56 205
16754.78 197
16756.00 170
16757.23 201
16758.45 220
16759.67 205
16760.90 191
16762.12 177
16763.34 196
16764.57 211
16765.79 217
16767.01 165
16768.24 193
16769.46 204
16770.68 193
16771.91 208
16773.13 195
16774.35 190
16775.58 180
16776.80 208
16778.02 210
16779.25 194
16780.47 183
16781.70 185
16782.92 199
16784.14 195
16785.37 191
16786.59 196
16787.82 202
16789.04 200
16790.27 212
16791.49 207
16792.71 173
16793.94 201
16795.16 186
16796.39 190
16797.61 193
16798.84 201
16800.06 203
16801.29 216
16802.51 224
16803.74 215
16804.96 206
16806.19 188
16807.41 204
16808.64 243
16809.86 231
16811.09 209
16812.31 202
16813.54 214
16814.76 229
16815.99 203
16817.21 197
16818.44 217
16819.66 224
16820.89 201
16822.11 178
16823.34 187
16824.56 222
16825.79 228
16827.01 214
16828.24 226
16829.47 249
16830.69 233
16831.92 227
16833.14 224
16834.37 188
16835.60 188
16836.82 216
16838.05 218
16839.27 204
16840.50 242
16841.73 245
16842.95 205
16844.18 230
16845.40 215
16846.63 208
16847.86 227
16849.08 222
16850.31 223
16851.54 209
16852.76 230
16853.99 233
16855.22 262
16856.44 222
16857.67 213
16858.90 242
16860.12 281
16861.35 234
16862.58 245
16863.80 264
16865.03 243
16866.26 256
16867.49 248
16868.71 263
16869.94 274
16871.17 282
16872.39 274
16873.62 263
16874.85 263
16876.08 322
16877.30 283
16878.53 311
16879.76 297
16880.99 286
16882.21 279
16883.44 319
16884.67 319
16885.90 308
16887.13 279
16888.35 297
16889.58 281
16890.81 324
16892.04 337
16893.27 294
16894.49 300
16895.72 288
16896.95 299
16898.18 280
16899.41 277
16900.63 259
16901.86 273
16903.09 287
16904.32 313
16905.55 291
16906.78 281
16908.01 276
16909.23 266
16910.46 247
16911.69 234
16912.92 282
16914.15 269
16915.38 276
16916.61 254
16917.84 265
16919.06 251
16920.29 247
16921.52 233
16922.75 232
16923.98 234
16925.21 237
16926.44 251
16927.67 266
16928.90 245
16930.13 244
16931.36 219
16932.59 234
16933.82 262
16935.05 241
16936.27 245
16937.50 278
16938.73 212
16939.96 265
16941.19 249
16942.42 230
16943.65 258
16944.88 242
16946.11 246
16947.34 238
16948.57 239
16949.80 227
16951.03 234
16952.26 251
16953.49 245
16954.72 251
16955.95 236
16957.19 229
16958.42 225
16959.65 236
16960.88 218
16962.11 233
16963.34 242
16964.57 231
16965.80 192
16967.03 222
16968.26 235
16969.49 208
16970.72 238
16971.95 226
16973.18 253
16974.42 229
16975.65 227
16976.88 212
16978.11 249
16979.34 250
16980.57 234
16981.80 207
16983.03 201
16984.26 236
16985.50 218
16986.73 249
16987.96 220
16989.19 201
16990.42 232
16991.65 262
16992.89 232
16994.12 217
16995.35 239
16996.58 225
16997.81 215
16999.04 210
17000.28 216
17001.51 204
17002.74 194
17003.97 197
17005.20 215
17006.44 216
17007.67 210
17008.90 225
17010.13 219
17011.37 207
17012.60 238
17013.83 219
17015.06 186
17016.30 189
17017.53 213
17018.76 223
17019.99 205
17021.23 214
17022.46 213
17023.69 201
17024.92 237
17026.16 225
17027.39 210
17028.62 195
17029.86 226
17031.09 202
17032.32 205
17033.56 186
17034.79 220
17036.02 232
17037.26 221
17038.49 197
17039.72 197
17040.96 222
17042.19 210
17043.42 188
17044.66 190
17045.89 230
17047.12 200
17048.36 229
17049.59 205
17050.82 222
17052.06 212
17053.29 223
17054.53 207
17055.76 204
17056.99 202
17058.23 219
17059.46 216
17060.70 207
17061.93 191
17063.16 205
17064.40 203
17065.63 199
17066.87 217
17068.10 200
17069.34 217
17070.57 180
17071.81 213
17073.04 194
17074.27 198
17075.51 200
17076.74 183
17077.98 189
17079.21 181
17080.45 193
17081.68 200
17082.92 202
17084.15 190
17085.39 174
17086.62 187
17087.86 179
17089.09 209
17090.33 203
17091.56 202
17092.80 196
17094.04 181
17095.27 181
17096.51 192
17097.74 193
17098.98 188
17100.21 194
17101.45 189
17102.68 201
17103.92 200
17105.16 195
17106.39 185
17107.63 184
17108.86 204
17110.10 189
17111.33 219
17112.57 194
17113.81 194
17115.04 184
17116.28 186
17117.52 160
17118.75 167
17119.99 212
17121.22 184
17122.46 210
17123.70 186
17124.93 184
17126.17 179
17127.41 164
17128.64 202
17129.88 198
17131.12 194
17132.35 196
17133.59 201
17134.83 197
17136.06 197
17137.30 204
17138.54 171
17139.77 186
17141.01 212
17142.25 188
17143.49 195
17144.72 176
17145.96 204
17147.20 194
17148.43 167
17149.67 166
17150.91 182
17152.15 164
17153.38 187
17154.62 171
17155.86 161
17157.10 192
17158.33 170
17159.57 195
17160.81 174
17162.05 184
17163.29 177
17164.52 191
17165.76 172
17167.00 185
17168.24 190
17169.48 192
17170.71 210
17171.95 194
17173.19 156
17174.43 181
17175.67 203
17176.91 182
17178.14 169
17179.38 182
17180.62 196
17181.86 191
17183.10 192
17184.34 188
17185.57 207
17186.81 176
17188.05 175
17189.29 172
17190.53 190
17191.77 191
17193.01 185
17194.25 152
17195.49 172
17196.72 203
17197.96 185
17199.20 184
17200.44 191
17201.68 180
17202.92 188
17204.16 191
17205.40 203
17206.64 165
17207.88 192
17209.12 165
17210.36 171
17211.60 163
17212.84 179
17214.08 190
17215.32 181
17216.56 188
17217.80 186
17219.04 150
17220.28 174
17221.52 175
17222.76 182
17224.00 162
17225.24 180
17226.48 164
17227.72 185
17228.96 190
17230.20 171
17231.44 195
17232.68 208
17233.92 185
17235.16 170
17236.40 186
17237.64 180
17238.88 195
17240.12 164
17241.36 166
17242.60 176
17243.84 173
17245.08 151
17246.32 158
17247.57 177
17248.81 171
17250.05 189
17251.29 180
17252.53 171
17253.77 162
17255.01 160
17256.25 184
17257.49 182
17258.74 158
17259.98 152
17261.22 187
17262.46 163
17263.70 148
17264.94 175
17266.18 175
17267.43 186
17268.67 185
17269.91 167
17271.15 151
17272.39 192
17273.63 175
17274.88 183
17276.12 166
17277.36 164
17278.60 184
17279.84 179
17281.09 177
17282.33 164
17283.57 177
17284.81 172
17286.06 172
17287.30 172
17288.54 153
17289.78 151
17291.02 156
17292.27 182
17293.51 192
17294.75 168
17296.00 171
17297.24 190
17298.48 179
17299.72 177
17300.97 173
17302.21 158
17303.45 169
17304.70 153
17305.94 141
17307.18 180
17308.42 173
17309.67 181
17310.91 196
17312.15 175
17313.40 171
17314.64 170
17315.88 189
17317.13 169
17318.37 164
17319.61 152
17320.86 190
17322.10 169
17323.34 144
17324.59 176
17325.83 172
17327.08 195
17328.32 204
17329.56 181
17330.81 173
17332.05 187
17333.30 183
17334.54 171
17335.78 195
17337.03 196
17338.27 174
17339.52 160
17340.76 178
17342.00 181
17343.25 162
17344.49 170
17345.74 166
17346.98 155
17348.23 166
17349.47 171
17350.72 160
17351.96 143
17353.21 174
17354.45 140
17355.70 160
17356.94 164
17358.18 165
17359.43 183
17360.67 163
17361.92 156
17363.16 190
17364.41 164
17365.66 156
17366.90 158
17368.15 160
17369.39 163
17370.64 154
17371.88 166
17373.13 153
17374.37 134
17375.62 176
17376.86 148
17378.11 171
17379.35 152
17380.60 174
17381.85 192
17383.09 182
17384.34 167
17385.58 169
17386.83 165
17388.08 166
17389.32 170
17390.57 152
17391.81 166
17393.06 152
17394.31 188
17395.55 169
17396.80 163
17398.04 187
17399.29 186
17400.54 181
17401.78 178
17403.03 152
17404.28 167
17405.52 163
17406.77 168
17408.02 164
17409.26 179
17410.51 191
17411.76 178
17413.00 180
17414.25 165
17415.50 161
17416.75 163
17417.99 176
17419.24 178
17420.49 171
17421.73 159
17422.98 141
17424.23 178
17425.48 172
17426.72 171
17427.97 180
17429.22 204
17430.46 176
17431.71 170
17432.96 149
17434.21 199
17435.46 184
17436.70 160
17437.95 167
17439.20 186
17440.45 226
17441.69 205
17442.94 196
17444.19 159
17445.44 189
17446.69 168
17447.93 180
17449.18 191
17450.43 203
17451.68 178
17452.93 192
17454.18 197
17455.42 182
17456.67 202
17457.92 198
17459.17 182
17460.42 183
17461.67 170
17462.92 187
17464.16 174
17465.41 176
17466.66 183
17467.91 191
17469.16 183
17470.41 194
17471.66 195
17472.91 187
17474.16 187
17475.40 188
17476.65 172
17477.90 162
17479.15 174
17480.40 176
17481.65 201
17482.90 179
17484.15 184
17485.40 187
17486.65 189
17487.90 167
17489.15 188
17490.40 201
17491.65 181
17492.90 164
17494.15 178
17495.40 210
17496.65 176
17497.90 190
17499.15 188
17500.40 241
17501.65 202
17502.90 176
17504.15 221
17505.40 205
17506.65 209
17507.90 191
17509.15 202
17510.40 192
17511.65 209
17512.90 202
17514.15 187
17515.40 215
17516.65 215
17517.90 186
17519.15 192
17520.40 219
17521.65 191
17522.90 216
17524.15 220
17525.41 189
17526.66 169
17527.91 192
17529.16 210
17530.41 221
17531.66 217
17532.91 197
17534.16 194
17535.41 228
17536.67 223
17537.92 177
17539.17 191
17540.42 186
17541.67 230
17542.92 218
17544.17 224
17545.43 180
17546.68 200
17547.93 213
17549.18 203
17550.43 198
17551.68 197
17552.94 219
17554.19 236
17555.44 210
17556.69 200
17557.94 226
17559.20 204
17560.45 228
17561.70 196
17562.95 203
17564.21 198
17565.46 196
17566.71 191
17567.96 196
17569.21 193
17570.47 250
17571.72 217
17572.97 216
17574.22 191
17575.48 193
17576.73 190
17577.98 192
17579.24 197
17580.49 205
17581.74 205
17582.99 197
17584.25 199
17585.50 208
17586.75 212
17588.01 218
17589.26 218
17590.51 228
17591.77 204
17593.02 221
17594.27 208
17595.53 229
17596.78 203
17598.03 212
17599.29 193
17600.54 211
17601.79 215
17603.05 216
17604.30 203
17605.56 243
17606.81 224
17608.06 264
17609.32 238
17610.57 222
17611.82 212
17613.08 204
17614.33 209
17615.59 210
17616.84 206
17618.10 202
17619.35 232
17620.60 194
17621.86 204
17623.11 195
17624.37 196
17625.62 203
17626.88 207
17628.13 201
17629.39 204
17630.64 185
17631.89 216
17633.15 190
17634.40 180
17635.66 205
17636.91 210
17638.17 220
17639.42 178
17640.68 215
17641.93 205
17643.19 211
17644.44 202
17645.70 212
17646.95 206
17648.21 198
17649.47 186
17650.72 211
17651.98 179
17653.23 178
17654.49 204
17655.74 201
17657.00 186
17658.25 189
17659.51 193
17660.77 199
17662.02 212
17663.28 199
17664.53 202
17665.79 195
17667.04 211
17668.30 182
17669.56 187
17670.81 174
17672.07 169
17673.33 203
17674.58 195
17675.84 209
17677.09 177
17678.35 201
17679.61 169
17680.86 197
17682.12 209
17683.38 182
17684.63 177
17685.89 176
17687.15 197
17688.40 182
17689.66 189
17690.92 199
17692.17 188
17693.43 178
17694.69 171
17695.94 157
17697.20 181
17698.46 207
17699.72 189
17700.97 177
17702.23 179
17703.49 179
17704.74 167
17706.00 170
17707.26 184
17708.52 173
17709.77 186
17711.03 189
17712.29 172
17713.55 165
17714.80 143
17716.06 196
17717.32 197
17718.58 169
17719.84 161
17721.09 175
17722.35 152
17723.61 179
17724.87 178
17726.13 198
17727.38 173
17728.64 219
17729.90 204
17731.16 161
17732.42 185
17733.67 182
17734.93 219
17736.19 175
17737.45 185
17738.71 184
17739.97 205
17741.23 167
17742.48 193
17743.74 195
17745.00 194
17746.26 190
17747.52 185
17748.78 195
17750.04 185
17751.30 161
17752.55 160
17753.81 220
17755.07 176
17756.33 193
17757.59 172
17758.85 202
17760.11 176
17761.37 173
17762.63 194
17763.89 188
17765.15 179
17766.41 161
17767.67 188
17768.93 197
17770.19 177
17771.45 171
17772.70 210
17773.96 191
17775.22 184
17776.48 180
17777.74 181
17779.00 168
17780.26 188
17781.52 197
17782.78 196
17784.04 177
17785.30 171
17786.56 201
17787.82 204
17789.09 189
17790.35 197
17791.61 164
17792.87 160
17794.13 173
17795.39 147
17796.65 169
17797.91 143
17799.17 161
17800.43 185
17801.69 195
17802.95 177
17804.21 156
17805.47 160
17806.73 157
17808.00 191
17809.26 185
17810.52 177
17811.78 160
17813.04 185
17814.30 180
17815.56 182
17816.82 173
17818.08 156
17819.35 178
17820.61 178
17821.87 170
17823.13 173
17824.39 166
17825.65 182
17826.92 179
17828.18 172
17829.44 159
17830.70 181
17831.96 203
17833.22 159
17834.49 158
17835.75 161
17837.01 169
17838.27 198
17839.53 176
17840.80 177
17842.06 160
17843.32 158
17844.58 161
17845.85 154
17847.11 149
17848.37 175
17849.63 166
17850.89 173
17852.16 146
17853.42 192
17854.68 180
17855.95 179
17857.21 182
17858.47 143
17859.73 145
17861.00 162
17862.26 164
17863.52 156
17864.79 157
17866.05 167
17867.31 177
17868.57 139
17869.84 143
17871.10 139
17872.36 169
17873.63 148
17874.89 170
17876.15 178
17877.42 178
17878.68 148
17879.94 146
17881.21 169
17882.47 143
17883.74 159
17885.00 169
17886.26 157
17887.53 142
17888.79 169
17890.05 162
17891.32 184
17892.58 180
17893.85 164
17895.11 157
17896.37 154
17897.64 162
17898.90 139
17900.17 153
17901.43 152
17902.70 157
17903.96 159
17905.22 155
17906.49 142
17907.75 147
17909.02 154
17910.28 171
17911.55 159
17912.81 148
17914.08 156
17915.34 160
17916.61 157
17917.87 174
17919.14 168
17920.40 165
17921.67 180
17922.93 170
17924.20 168
17925.46 154
17926.73 160
17927.99 162
17929.26 176
17930.52 158
17931.79 182
17933.05 180
17934.32 140
17935.58 138
17936.85 162
17938.12 164
17939.38 158
17940.65 164
17941.91 164
17943.18 187
17944.44 186
17945.71 166
17946.98 143
17948.24 165
17949.51 148
17950.77 163
17952.04 161
17953.31 145
17954.57 152
17955.84 159
17957.10 174
17958.37 174
17959.64 150
17960.90 157
17962.17 143
17963.44 149
17964.70 181
17965.97 132
17967.24 161
17968.50 153
17969.77 151
17971.04 132
17972.30 142
17973.57 140
17974.84 168
17976.10 149
17977.37 161
17978.64 164
17979.91 191
17981.17 150
17982.44 149
17983.71 156
17984.97 173
17986.24 169
17987.51 138
17988.78 138
17990.04 173
17991.31 170
17992.58 148
17993.85 139
17995.11 147
17996.38 154
17997.65 156
17998.92 168
18000.18 152
18001.45 155
18002.72 168
18003.99 148
18005.26 203
18006.52 166
18007.79 162
18009.06 151
18010.33 176
18011.60 164
18012.86 146
18014.13 161
18015.40 138
18016.67 174
18017.94 147
18019.21 172
18020.47 130
18021.74 165
18023.01 157
18024.28 165
18025.55 154
18026.82 139
18028.09 143
18029.36 158
18030.62 153
18031.89 157
18033.16 190
18034.43 169
18035.70 147
18036.97 143
18038.24 129
18039.51 138
18040.78 158
18042.05 191
18043.32 179
18044.59 155
18045.85 177
18047.12 144
18048.39 140
18049.66 160
18050.93 163
18052.20 181
18053.47 160
18054.74 152
18056.01 155
18057.28 136
18058.55 142
18059.82 154
18061.09 136
18062.36 172
18063.63 154
18064.90 181
18066.17 116
18067.44 176
18068.71 161
18069.98 160
18071.25 175
18072.52 177
18073.79 180
18075.06 154
18076.33 165
18077.60 167
18078.87 134
18080.15 177
18081.42 181
18082.69 169
18083.96 165
18085.23 148
18086.50 150
18087.77 160
18089.04 160
18090.31 170
18091.58 148
18092.85 163
18094.12 160
18095.40 157
18096.67 166
18097.94 145
18099.21 153
18100.48 165
18101.75 167
18103.02 160
18104.30 144
18105.57 189
18106.84 156
18108.11 159
18109.38 155
18110.65 158
18111.92 190
18113.20 176
18114.47 147
18115.74 149
18117.01 171
18118.28 176
18119.56 172
18120.83 174
18122.10 181
18123.37 171
18124.64 160
18125.92 147
18127.19 163
18128.46 185
18129.73 183
18131.01 162
18132.28 164
18133.55 154
18134.82 152
18136.10 151
18137.37 138
18138.64 165
18139.91 166
18141.19 186
18142.46 150
18143.73 189
18145.01 181
18146.28 177
18147.55 170
18148.82 163
18150.10 170
18151.37 191
18152.64 190
18153.92 160
18155.19 177
18156.46 163
18157.74 174
18159.01 148
18160.28 163
18161.56 154
18162.83 191
18164.10 172
18165.38 180
18166.65 176
18167.93 145
18169.20 179
18170.47 148
18171.75 160
18173.02 161
18174.29 157
18175.57 151
18176.84 169
18178.12 157
18179.39 175
18180.66 161
18181.94 170
18183.21 147
18184.49 167
18185.76 155
18187.04 170
18188.31 162
18189.59 181
18190.86 164
18192.13 169
18193.41 161
18194.68 151
18195.96 180
18197.23 180
18198.51 153
18199.78 162
18201.06 160
18202.33 136
18203.61 158
18204.88 168
18206.16 161
18207.43 152
18208.71 167
18209.98 160
18211.26 155
18212.53 154
18213.81 149
18215.08 167
18216.36 182
18217.63 185
18218.91 172
18220.19 166
18221.46 151
18222.74 153
18224.01 150
18225.29 160
18226.56 169
18227.84 168
18229.12 170
18230.39 141
18231.67 158
18232.94 160
18234.22 182
18235.50 178
18236.77 191
18238.05 165
18239.32 183
18240.60 183
18241.88 157
18243.15 181
18244.43 173
18245.71 184
18246.98 159
18248.26 152
18249.54 143
18250.81 164
18252.09 168
18253.37 141
18254.64 186
18255.92 180
18257.20 172
18258.47 177
18259.75 162
18261.03 190
18262.30 153
18263.58 148
18264.86 154
18266.13 145
18267.41 150
18268.69 159
18269.97 152
18271.24 132
18272.52 169
18273.80 152
18275.08 158
18276.35 175
18277.63 179
18278.91 148
18280.19 161
18281.46 160
18282.74 157
18284.02 188
18285.30 170
18286.58 171
18287.85 169
18289.13 156
18290.41 159
18291.69 172
18292.97 182
18294.24 164
18295.52 180
18296.80 187
18298.08 168
18299.36 149
18300.63 149
18301.91 185
18303.19 180
18304.47 165
18305.75 156
18307.03 144
18308.31 146
18309.58 136
18310.86 156
18312.14 149
18313.42 164
18314.70 157
18315.98 141
18317.26 125
18318.54 166
18319.82 173
18321.09 163
18322.37 174
18323.65 146
18324.93 164
18326.21 163
18327.49 141
18328.77 170
18330.05 153
18331.33 155
18332.61 178
18333.89 166
18335.17 160
18336.45 167
18337.73 148
18339.01 153
18340.29 165
18341.57 160
18342.85 141
18344.13 172
18345.41 161
18346.69 152
18347.97 182
18349.25 151
18350.53 138
18351.81 151
18353.09 175
18354.37 154
18355.65 134
18356.93 166
18358.21 164
18359.49 167
18360.77 158
18362.05 157
18363.33 215
18364.61 195
18365.89 162
18367.17 175
18368.45 156
18369.73 154
18371.01 160
18372.29 175
18373.58 173
18374.86 169
18376.14 156
18377.42 155
18378.70 166
18379.98 166
18381.26 161
18382.54 197
18383.82 168
18385.11 152
18386.39 151
18387.67 154
18388.95 137
18390.23 177
18391.51 136
18392.79 157
18394.08 142
18395.36 136
18396.64 144
18397.92 150
18399.20 159
18400.49 135
18401.77 154
18403.05 161
18404.33 145
18405.61 161
18406.90 142
18408.18 126
18409.46 161
18410.74 154
18412.02 153
18413.31 156
18414.59 151
18415.87 172
18417.15 160
18418.44 176
18419.72 159
18421.00 148
18422.28 161
18423.57 163
18424.85 164
18426.13 165
18427.41 148
18428.70 186
18429.98 167
18431.26 160
18432.55 164
18433.83 147
18435.11 146
18436.40 192
18437.68 154
18438.96 151
18440.25 154
18441.53 174
18442.81 179
18444.10 180
18445.38 175
18446.66 151
18447.95 152
18449.23 141
18450.51 145
18451.80 134
18453.08 151
18454.36 153
18455.65 135
18456.93 136
18458.22 180
18459.50 193
18460.78 145
18462.07 157
18463.35 162
18464.64 163
18465.92 180
18467.20 168
18468.49 175
18469.77 151
18471.06 165
18472.34 171
18473.63 153
18474.91 155
18476.19 141
18477.48 162
18478.76 150
18480.05 164
18481.33 154
18482.62 172
18483.90 167
18485.19 143
18486.47 152
18487.76 140
18489.04 154
18490.33 149
18491.61 147
18492.90 159
18494.18 150
18495.47 144
18496.75 153
18498.04 180
18499.32 163
18500.61 159
18501.89 156
18503.18 157
18504.46 166
18505.75 172
18507.04 166
18508.32 171
18509.61 144
18510.89 147
18512.18 158
18513.46 157
18514.75 184
18516.04 165
18517.32 177
18518.61 174
18519.89 154
18521.18 161
18522.47 173
18523.75 177
18525.04 179
18526.32 150
18527.61 142
18528.90 143
18530.18 181
18531.47 167
18532.76 162
18534.04 161
18535.33 145
18536.62 148
18537.90 135
18539.19 173
18540.48 161
18541.76 167
18543.05 152
18544.34 160
18545.62 156
18546.91 168
18548.20 180
18549.48 173
18550.77 154
18552.06 142
18553.35 148
18554.63 163
18555.92 155
18557.21 136
18558.50 145
18559.78 165
18561.07 161
18562.36 170
18563.65 149
18564.93 169
18566.22 168
18567.51 126
18568.80 153
18570.08 149
18571.37 156
18572.66 173
18573.95 181
18575.24 161
18576.52 154
18577.81 163
18579.10 171
18580.39 177
18581.68 165
18582.96 179
18584.25 144
18585.54 159
18586.83 149
18588.12 151
18589.41 155
18590.69 152
18591.98 156
18593.27 169
18594.56 178
18595.85 154
18597.14 186
18598.43 173
18599.71 165
18601.00 171
18602.29 195
18603.58 163
18604.87 198
18606.16 157
18607.45 180
18608.74 157
18610.03 154
18611.32 158
18612.61 165
18613.89 177
18615.18 183
18616.47 195
18617.76 192
18619.05 205
18620.34 183
18621.63 195
18622.92 165
18624.21 184
18625.50 173
18626.79 168
18628.08 172
18629.37 150
18630.66 162
18631.95 154
18633.24 175
18634.53 176
18635.82 163
18637.11 185
18638.40 173
18639.69 154
18640.98 178
18642.27 174
18643.56 167
18644.85 147
18646.14 157
18647.43 154
18648.72 162
18650.01 160
18651.30 180
18652.59 137
18653.89 158
18655.18 184
18656.47 170
18657.76 157
18659.05 161
18660.34 166
18661.63 151
18662.92 189
18664.21 149
18665.50 180
18666.79 160
18668.09 158
18669.38 167
18670.67 182
18671.96 155
18673.25 149
18674.54 144
18675.83 149
18677.13 162
18678.42 186
18679.71 172
18681.00 146
18682.29 171
18683.58 132
18684.88 164
18686.17 144
18687.46 149
18688.75 147
18690.04 147
18691.33 162
18692.63 156
18693.92 163
18695.21 139
18696.50 158
18697.80 151
18699.09 153
18700.38 153
18701.67 162
18702.96 139
18704.26 170
18705.55 132
18706.84 150
18708.13 155
18709.43 161
18710.72 147
18712.01 155
18713.31 130
18714.60 152
18715.89 168
18717.18 155
18718.48 153
18719.77 136
18721.06 157
18722.36 161
18723.65 160
18724.94 138
18726.24 149
18727.53 137
18728.82 156
18730.12 159
18731.41 164
18732.70 161
18734.00 163
18735.29 151
18736.58 142
18737.88 151
18739.17 140
18740.46 149
18741.76 143
18743.05 164
18744.34 132
18745.64 134
18746.93 156
18748.23 162
18749.52 126
18750.81 150
18752.11 129
18753.40 144
18754.70 166
18755.99 145
18757.29 137
18758.58 120
18759.87 134
18761.17 143
18762.46 141
18763.76 129
18765.05 136
18766.35 153
18767.64 154
18768.94 115
18770.23 137
18771.53 132
18772.82 149
18774.11 149
18775.41 147
18776.70 155
18778.00 149
18779.29 158
18780.59 147
18781.89 155
18783.18 126
18784.48 181
18785.77 152
18787.07 164
18788.36 151
18789.66 153
18790.95 143
18792.25 144
18793.54 138
18794.84 147
18796.13 140
18797.43 132
18798.73 134
18800.02 129
18801.32 139
18802.61 152
18803.91 134
18805.20 144
18806.50 179
18807.80 125
18809.09 154
18810.39 154
18811.69 183
18812.98 142
18814.28 156
18815.57 142
18816.87 142
18818.17 157
18819.46 144
18820.76 133
18822.06 124
18823.35 135
18824.65 136
18825.95 130
18827.24 139
18828.54 166
18829.84 139
18831.13 140
18832.43 144
18833.73 152
18835.02 129
18836.32 149
18837.62 148
18838.91 142
18840.21 140
18841.51 112
18842.81 163
18844.10 154
18845.40 152
18846.70 116
18848.00 137
18849.29 152
18850.59 150
18851.89 153
18853.19 138
18854.48 156
18855.78 137
18857.08 125
18858.38 138
18859.67 135
18860.97 137
18862.27 135
18863.57 142
18864.87 164
18866.16 158
18867.46 163
18868.76 156
18870.06 164
18871.36 133
18872.66 149
18873.95 158
18875.25 151
18876.55 128
18877.85 151
18879.15 144
18880.45 131
18881.74 152
18883.04 133
18884.34 144
18885.64 127
18886.94 130
18888.24 115
18889.54 147
18890.84 149
18892.13 129
18893.43 139
18894.73 155
18896.03 162
18897.33 157
18898.63 165
18899.93 130
18901.23 135
18902.53 147
18903.83 146
18905.13 152
18906.43 133
18907.73 135
18909.02 149
18910.32 141
18911.62 140
18912.92 129
18914.22 165
18915.52 146
18916.82 148
18918.12 120
18919.42 143
18920.72 190
18922.02 162
18923.32 140
18924.62 156
18925.92 153
18927.22 153
18928.52 138
18929.82 148
18931.12 127
18932.42 127
18933.72 128
18935.02 128
18936.32 133
18937.63 130
18938.93 152
18940.23 144
18941.53 162
18942.83 132
18944.13 137
18945.43 130
18946.73 128
18948.03 145
18949.33 137
18950.63 167
18951.93 143
18953.23 140
18954.54 124
18955.84 136
18957.14 151
18958.44 129
18959.74 116
18961.04 148
18962.34 125
18963.64 130
18964.95 119
18966.25 154
18967.55 155
18968.85 135
18970.15 138
18971.45 154
18972.76 132
18974.06 157
18975.36 139
18976.66 117
18977.96 140
18979.27 149
18980.57 167
18981.87 127
18983.17 145
18984.47 141
18985.78 147
18987.08 138
18988.38 124
18989.68 130
18990.98 127
18992.29 130
18993.59 118
18994.89 135
18996.19 121
18997.50 156
18998.80 158
19000.10 159
19001.40 133
19002.71 137
19004.01 138
19005.31 161
19006.62 144
19007.92 129
19009.22 124
19010.53 151
19011.83 139
19013.13 122
19014.43 127
19015.74 141
19017.04 146
19018.34 133
19019.65 125
19020.95 134
19022.25 143
19023.56 162
19024.86 149
19026.16 134
19027.47 127
19028.77 141
19030.08 145
19031.38 151
19032.68 125
19033.99 127
19035.29 132
19036.59 134
19037.90 135
19039.20 146
19040.51 155
19041.81 148
19043.11 152
19044.42 132
19045.72 140
19047.03 159
19048.33 127
19049.64 144
19050.94 126
19052.25 143
19053.55 143
19054.85 138
19056.16 154
19057.46 142
19058.77 150
19060.07 167
19061.38 142
19062.68 166
19063.99 147
19065.29 124
19066.60 149
19067.90 133
19069.21 131
19070.51 135
19071.82 132
19073.12 132
19074.43 127
19075.73 109
19077.04 111
19078.34 142
19079.65 142
19080.95 154
19082.26 155
19083.57 135
19084.87 124
19086.18 160
19087.48 141
19088.79 132
19090.09 141
19091.40 137
19092.71 152
19094.01 129
19095.32 123
19096.62 137
19097.93 134
19099.24 141
19100.54 131
19101.85 146
19103.15 125
19104.46 105
19105.77 131
19107.07 158
19108.38 140
19109.69 125
19110.99 152
19112.30 149
19113.60 132
19114.91 142
19116.22 148
19117.52 134
19118.83 146
19120.14 126
19121.45 124
19122.75 153
19124.06 128
19125.37 138
19126.67 115
19127.98 124
19129.29 136
19130.59 157
19131.90 145
19133.21 124
19134.52 148
19135.82 150
19137.13 156
19138.44 136
19139.75 145
19141.05 128
19142.36 152
19143.67 123
19144.98 151
19146.28 130
19147.59 149
19148.90 149
19150.21 153
19151.51 116
19152.82 135
19154.13 138
19155.44 148
19156.75 146
19158.05 163
19159.36 135
19160.67 146
19161.98 160
19163.29 131
19164.60 128
19165.90 146
19167.21 154
19168.52 135
19169.83 123
19171.14 114
19172.45 133
19173.75 139
19175.06 135
19176.37 144
19177.68 132
19178.99 133
19180.30 142
19181.61 116
19182.92 121
19184.23 151
19185.53 154
19186.84 153
19188.15 134
19189.46 125
19190.77 148
19192.08 127
19193.39 121
19194.70 132
19196.01 129
19197.32 159
19198.63 138
19199.94 113
19201.25 110
19202.56 129
19203.87 141
19205.17 116
19206.48 134
19207.79 123
19209.10 127
19210.41 147
19211.72 146
19213.03 147
19214.34 141
19215.65 130
19216.96 142
19218.27 125
19219.58 123
19220.89 122
19222.21 134
19223.52 155
19224.83 135
19226.14 151
19227.45 148
19228.76 148
19230.07 139
19231.38 130
19232.69 131
19234.00 133
19235.31 125
19236.62 135
19237.93 140
19239.24 114
19240.55 139
19241.86 129
19243.18 148
19244.49 147
19245.80 155
19247.11 140
19248.42 140
19249.73 117
19251.04 137
19252.35 121
19253.67 159
19254.98 143
19256.29 133
19257.60 119
19258.91 124
19260.22 119
19261.53 110
19262.85 135
19264.16 134
19265.47 151
19266.78 145
19268.09 159
19269.40 149
19270.72 131
19272.03 126
19273.34 124
19274.65 127
19275.96 144
19277.28 122
19278.59 126
19279.90 133
19281.21 151
19282.53 146
19283.84 121
19285.15 129
19286.46 140
19287.78 140
19289.09 129
19290.40 139
19291.71 125
19293.03 147
19294.34 136
19295.65 110
19296.96 136
19298.28 139
19299.59 146
19300.90 136
19302.22 117
19303.53 113
19304.84 138
19306.16 130
19307.47 141
19308.78 129
19310.10 138
19311.41 131
19312.72 160
19314.04 153
19315.35 142
19316.66 129
19317.98 159
19319.29 145
19320.60 143
19321.92 125
19323.23 119
19324.54 141
19325.86 139
19327.17 124
19328.49 113
19329.80 138
19331.11 129
19332.43 145
19333.74 134
19335.06 134
19336.37 132
19337.68 150
19339.00 142
19340.31 129
19341.63 143
19342.94 134
19344.26 151
19345.57 116
19346.89 138
19348.20 127
19349.51 147
19350.83 144
19352.14 110
19353.46 125
19354.77 141
19356.09 148
19357.40 117
19358.72 158
19360.03 159
19361.35 133
19362.66 138
19363.98 124
19365.29 110
19366.61 117
19367.92 132
19369.24 148
19370.55 112
19371.87 131
19373.19 131
19374.50 143
19375.82 135
19377.13 150
19378.45 124
19379.76 135
19381.08 139
19382.39 134
19383.71 158
19385.03 131
19386.34 141
19387.66 122
19388.97 137
19390.29 124
19391.61 166
19392.92 140
19394.24 133
19395.55 132
19396.87 144
19398.19 148
19399.50 139
19400.82 138
19402.14 138
19403.45 147
19404.77 137
19406.09 129
19407.40 129
19408.72 141
19410.04 141
19411.35 130
19412.67 138
19413.99 131
19415.30 132
19416.62 137
19417.94 139
19419.25 141
19420.57 122
19421.89 135
19423.21 136
19424.52 132
19425.84 137
19427.16 119
19428.47 123
19429.79 127
19431.11 130
19432.43 129
19433.74 120
19435.06 136
19436.38 153
19437.70 115
19439.01 132
19440.33 139
19441.65 116
19442.97 141
19444.29 116
19445.60 133
19446.92 130
19448.24 148
19449.56 115
19450.88 119
19452.19 123
19453.51 139
19454.83 123
19456.15 129
19457.47 119
19458.78 124
19460.10 103
19461.42 119
19462.74 127
19464.06 131
19465.38 158
19466.70 144
19468.01 135
19469.33 117
19470.65 147
19471.97 148
19473.29 130
19474.61 130
19475.93 136
19477.25 131
19478.57 136
19479.88 134
19481.20 135
19482.52 134
19483.84 141
19485.16 146
19486.48 131
19487.80 141
19489.12 136
19490.44 133
19491.76 111
19493.08 122
19494.40 122
19495.72 136
19497.04 117
19498.36 129
19499.68 129
19501.00 139
19502.32 145
19503.64 130
19504.96 143
19506.28 156
19507.60 148
19508.92 114
19510.24 121
19511.56 141
19512.88 122
19514.20 116
19515.52 137
19516.84 120
19518.16 132
19519.48 133
19520.80 130
19522.12 124
19523.44 161
19524.76 150
19526.08 129
19527.40 119
19528.72 143
19530.04 177
19531.36 149
19532.68 137
19534.00 143
19535.33 156
19536.65 149
19537.97 156
19539.29 138
19540.61 134
19541.93 148
19543.25 161
19544.57 134
19545.89 100
19547.22 147
19548.54 144
19549.86 155
19551.18 108
19552.50 130
19553.82 135
19555.15 135
19556.47 129
19557.79 128
19559.11 115
19560.43 163
19561.75 146
19563.08 139
19564.40 119
19565.72 133
19567.04 137
19568.36 135
19569.69 124
19571.01 130
19572.33 147
19573.65 157
19574.97 150
19576.30 125
19577.62 110
19578.94 140
19580.26 164
19581.59 132
19582.91 136
19584.23 137
19585.55 158
19586.88 126
19588.20 115
19589.52 138
19590.85 139
19592.17 139
19593.49 153
19594.81 140
19596.14 118
19597.46 140
19598.78 152
19600.11 128
19601.43 127
19602.75 132
19604.08 145
19605.40 151
19606.72 129
19608.05 127
19609.37 167
19610.69 134
19612.02 139
19613.34 133
19614.66 139
19615.99 128
19617.31 138
19618.64 137
19619.96 141
19621.28 131
19622.61 134
19623.93 127
19625.26 141
19626.58 128
19627.90 135
19629.23 138
19630.55 154
19631.88 142
19633.20 117
19634.52 155
19635.85 150
19637.17 120
19638.50 119
19639.82 100
19641.15 136
19642.47 159
19643.80 157
19645.12 118
19646.45 106
19647.77 132
19649.09 130
19650.42 143
19651.74 151
19653.07 148
19654.39 130
19655.72 110
19657.04 110
19658.37 127
19659.69 112
19661.02 145
19662.35 151
19663.67 118
19665.00 127
19666.32 114
19667.65 137
19668.97 113
19670.30 110
19671.62 135
19672.95 139
19674.27 124
19675.60 105
19676.93 119
19678.25 143
19679.58 155
19680.90 147
19682.23 106
19683.56 111
19684.88 144
19686.21 134
19687.53 129
19688.86 110
19690.19 120
19691.51 138
19692.84 150
19694.16 129
19695.49 104
19696.82 123
19698.14 131
19699.47 137
19700.80 127
19702.12 112
19703.45 110
19704.78 116
19706.10 123
19707.43 140
19708.76 120
19710.08 136
19711.41 138
19712.74 130
19714.06 108
19715.39 128
19716.72 138
19718.05 141
19719.37 140
19720.70 111
19722.03 119
19723.35 138
19724.68 133
19726.01 133
19727.34 150
19728.66 139
19729.99 131
19731.32 119
19732.65 112
19733.98 136
19735.30 134
19736.63 148
19737.96 128
19739.29 144
19740.61 139
19741.94 153
19743.27 163
19744.60 152
19745.93 144
19747.25 168
19748.58 133
19749.91 145
19751.24 129
19752.57 147
19753.90 123
19755.22 133
19756.55 142
19757.88 138
19759.21 123
19760.54 132
19761.87 151
19763.20 133
19764.52 136
19765.85 128
19767.18 144
19768.51 123
19769.84 144
19771.17 138
19772.50 132
19773.83 135
19775.16 116
19776.48 157
19777.81 138
19779.14 143
19780.47 133
19781.80 122
19783.13 127
19784.46 156
19785.79 127
19787.12 131
19788.45 135
19789.78 145
19791.11 116
19792.44 138
19793.77 111
19795.10 144
19796.43 159
19797.76 145
19799.09 147
19800.42 123
19801.75 149
19803.08 135
19804.41 157
19805.74 145
19807.07 137
19808.40 122
19809.73 153
19811.06 141
19812.39 148
19813.72 127
19815.05 148
19816.38 141
19817.71 138
19819.04 148
19820.37 156
19821.70 152
19823.03 143
19824.36 137
19825.69 161
19827.02 147
19828.35 133
19829.69 125
19831.02 128
19832.35 133
19833.68 120
19835.01 164
19836.34 140
19837.67 145
19839.00 130
19840.33 139
19841.67 132
19843.00 122
19844.33 143
19845.66 114
19846.99 156
19848.32 164
19849.65 144
19850.99 132
19852.32 161
19853.65 142
19854.98 143
19856.31 131
19857.64 121
19858.98 143
19860.31 143
19861.64 150
19862.97 138
19864.30 137
19865.64 137
19866.97 152
19868.30 113
19869.63 133
19870.97 141
19872.30 138
19873.63 126
19874.96 135
19876.29 127
19877.63 151
19878.96 125
19880.29 128
19881.63 116
19882.96 125
19884.29 110
19885.62 152
19886.96 155
19888.29 120
19889.62 154
19890.95 146
19892.29 152
19893.62 122
19894.95 126
19896.29 127
19897.62 142
19898.95 160
19900.29 146
19901.62 135
19902.95 133
19904.29 130
19905.62 116
19906.95 137
19908.29 110
19909.62 123
19910.95 110
19912.29 127
19913.62 132
19914.96 144
19916.29 137
19917.62 147
19918.96 119
19920.29 146
19921.63 135
19922.96 140
19924.29 148
19925.63 145
19926.96 111
19928.30 126
19929.63 146
19930.96 149
19932.30 128
19933.63 132
19934.97 141
19936.30 132
19937.64 120
19938.97 127
19940.31 138
19941.64 132
19942.98 126
19944.31 143
19945.64 142
19946.98 125
19948.31 132
19949.65 157
19950.98 137
19952.32 119
19953.65 131
19954.99 125
19956.32 134
19957.66 145
19959.00 139
19960.33 131
19961.67 150
19963.00 140
19964.34 135
19965.67 133
19967.01 153
19968.34 156
19969.68 160
19971.01 155
19972.35 127
19973.69 131
19975.02 164
19976.36 140
19977.69 136
19979.03 123
19980.37 141
19981.70 147
19983.04 139
19984.37 129
19985.71 135
19987.05 137
19988.38 142
19989.72 146
19991.05 128
19992.39 120
19993.73 140
19995.06 119
19996.40 139
19997.74 136
19999.07 139
20000.41 166
20001.75 169
20003.08 145
20004.42 120
20005.76 142
20007.09 161
20008.43 158
20009.77 151
20011.10 140
20012.44 150
20013.78 139
20015.12 150
20016.45 126
20017.79 166
20019.13 139
20020.47 145
20021.80 139
20023.14 137
20024.48 144
20025.81 136
20027.15 161
20028.49 137
20029.83 110
20031.17 128
20032.50 153
20033.84 134
20035.18 116
20036.52 144
20037.85 163
20039.19 153
20040.53 172
20041.87 143
20043.21 147
20044.54 134
20045.88 157
20047.22 133
20048.56 156
20049.90 163
20051.24 158
20052.57 169
20053.91 151
20055.25 174
20056.59 174
20057.93 161
20059.27 147
20060.61 143
20061.94 150
20063.28 168
20064.62 176
20065.96 149
20067.30 124
20068.64 149
20069.98 154
20071.32 165
20072.66 174
20073.99 145
20075.33 141
20076.67 143
20078.01 149
20079.35 139
20080.69 157
20082.03 147
20083.37 150
20084.71 149
20086.05 147
20087.39 120
20088.73 145
20090.07 142
20091.41 130
20092.75 145
20094.09 158
20095.43 144
20096.77 141
20098.11 127
20099.45 122
20100.79 147
20102.13 158
20103.47 166
20104.81 133
20106.15 156
20107.49 130
20108.83 149
20110.17 127
20111.51 148
20112.85 152
20114.19 118
20115.53 154
20116.87 126
20118.21 152
20119.55 145
20120.89 169
20122.23 136
20123.57 110
20124.91 118
20126.25 134
20127.60 132
20128.94 148
20130.28 118
20131.62 136
20132.96 148
20134.30 130
20135.64 135
