# Supplementary material for: MALDI-TOF MS typing enables the classification of brewing yeasts of the genus Saccharomyces to major beer styles
Source: PLoS One. 2017 Aug 9;12(8):e0181694. doi: 10.1371/journal.pone.0181694 (PMC5549903; doi:10.1371/journal.pone.0181694)
Supplement: S15 File — The directory includes 90 raw files and was zipped to “.zip”; the folder has three strains with 30 spectra per strain; S1 Text explains the raw files with an example and Table 1 represents the yeast strains used within the experiment. (ZIP) [file pone.0181694.s018.zip › 43-45/30667-214-OG-WB-WB-YPG-18h-E-E_2015-10-29__0_A4_1.dat]

1999.91 2397
2000.33 2400
2000.75 2415
2001.17 2372
2001.59 2349
2002.02 2329
2002.44 2341
2002.86 2390
2003.28 2187
2003.70 2246
2004.13 2200
2004.55 2159
2004.97 2333
2005.39 2279
2005.81 2210
2006.24 2103
2006.66 2052
2007.08 2271
2007.50 2298
2007.93 2518
2008.35 2403
2008.77 2397
2009.19 2515
2009.62 2488
2010.04 2304
2010.46 2346
2010.88 2390
2011.31 2363
2011.73 2345
2012.15 2162
2012.58 1993
2013.00 2009
2013.42 2118
2013.84 2132
2014.27 2116
2014.69 2172
2015.11 2000
2015.54 2132
2015.96 2089
2016.38 2192
2016.81 2240
2017.23 2186
2017.65 2325
2018.08 2249
2018.50 2319
2018.92 2510
2019.35 2396
2019.77 2305
2020.19 2395
2020.62 2397
2021.04 2430
2021.47 2395
2021.89 2289
2022.31 2353
2022.74 2265
2023.16 2274
2023.59 2299
2024.01 2230
2024.43 2315
2024.86 2136
2025.28 2093
2025.71 2007
2026.13 2003
2026.55 2205
2026.98 2138
2027.40 2205
2027.83 2140
2028.25 2008
2028.68 2141
2029.10 1917
2029.53 2034
2029.95 2156
2030.38 2123
2030.80 2052
2031.23 1927
2031.65 2099
2032.08 2274
2032.50 2133
2032.93 2134
2033.35 2320
2033.78 2337
2034.20 2115
2034.63 2103
2035.05 2253
2035.48 2313
2035.90 2249
2036.33 2128
2036.75 2382
2037.18 2336
2037.60 2395
2038.03 2423
2038.45 2303
2038.88 2441
2039.31 2311
2039.73 2446
2040.16 2280
2040.58 2469
2041.01 2296
2041.43 2233
2041.86 2155
2042.29 2014
2042.71 1982
2043.14 2109
2043.56 1997
2043.99 2129
2044.42 2041
2044.84 2176
2045.27 2247
2045.70 2241
2046.12 2253
2046.55 2307
2046.98 2290
2047.40 2295
2047.83 2131
2048.25 2213
2048.68 2260
2049.11 2180
2049.53 2022
2049.96 2249
2050.39 2410
2050.82 2267
2051.24 2126
2051.67 2161
2052.10 2143
2052.52 2162
2052.95 2164
2053.38 2152
2053.80 2110
2054.23 2052
2054.66 2034
2055.09 2305
2055.51 2086
2055.94 2113
2056.37 2177
2056.80 2260
2057.22 2262
2057.65 2215
2058.08 2054
2058.51 2295
2058.93 2285
2059.36 2302
2059.79 2387
2060.22 2247
2060.65 2313
2061.07 2288
2061.50 2224
2061.93 2227
2062.36 2245
2062.79 2222
2063.21 2214
2063.64 2483
2064.07 2511
2064.50 2509
2064.93 2773
2065.36 2560
2065.78 2595
2066.21 2596
2066.64 2680
2067.07 2657
2067.50 2794
2067.93 2635
2068.36 2405
2068.78 2457
2069.21 2239
2069.64 2153
2070.07 2189
2070.50 1918
2070.93 1887
2071.36 1963
2071.79 2123
2072.22 2074
2072.64 1972
2073.07 2059
2073.50 2058
2073.93 2185
2074.36 2148
2074.79 2132
2075.22 2132
2075.65 2154
2076.08 2136
2076.51 2214
2076.94 2243
2077.37 2243
2077.80 2267
2078.23 2382
2078.66 2398
2079.09 2482
2079.52 2241
2079.95 2454
2080.38 2458
2080.81 2326
2081.24 2361
2081.67 2303
2082.10 2210
2082.53 2133
2082.96 2226
2083.39 2259
2083.82 2136
2084.25 2221
2084.68 2157
2085.11 2134
2085.54 2116
2085.97 2016
2086.40 2041
2086.83 2164
2087.26 2125
2087.69 1949
2088.12 2107
2088.55 2025
2088.99 2070
2089.42 2110
2089.85 2171
2090.28 2181
2090.71 2083
2091.14 2086
2091.57 2140
2092.00 2174
2092.43 2084
2092.86 2093
2093.30 2128
2093.73 1997
2094.16 1945
2094.59 2050
2095.02 2135
2095.45 1988
2095.88 2035
2096.32 2158
2096.75 2032
2097.18 1984
2097.61 1967
2098.04 2070
2098.47 1996
2098.91 1963
2099.34 1933
2099.77 1887
2100.20 1920
2100.63 1907
2101.07 1881
2101.50 1899
2101.93 1992
2102.36 1936
2102.80 1892
2103.23 2071
2103.66 1935
2104.09 2042
2104.52 2049
2104.96 2001
2105.39 2120
2105.82 2183
2106.25 2044
2106.69 1974
2107.12 2141
2107.55 2261
2107.99 2181
2108.42 2309
2108.85 2314
2109.28 2156
2109.72 2169
2110.15 2115
2110.58 2068
2111.02 2170
2111.45 2282
2111.88 2227
2112.32 2160
2112.75 2109
2113.18 2018
2113.62 1912
2114.05 2035
2114.48 2019
2114.92 2206
2115.35 2081
2115.78 2076
2116.22 1950
2116.65 2004
2117.08 1933
2117.52 1754
2117.95 1716
2118.39 1862
2118.82 1998
2119.25 2044
2119.69 2088
2120.12 2270
2120.56 2234
2120.99 2087
2121.42 1973
2121.86 2025
2122.29 2197
2122.73 1990
2123.16 2076
2123.60 2111
2124.03 2133
2124.46 2127
2124.90 2136
2125.33 2113
2125.77 2148
2126.20 2164
2126.64 2052
2127.07 1997
2127.51 2031
2127.94 2275
2128.38 2064
2128.81 2208
2129.25 2179
2129.68 2181
2130.12 2196
2130.55 2353
2130.99 2231
2131.42 2396
2131.86 2498
2132.29 2342
2132.73 2413
2133.16 2514
2133.60 2408
2134.03 2248
2134.47 2421
2134.91 2350
2135.34 2573
2135.78 2417
2136.21 2291
2136.65 2533
2137.08 2476
2137.52 2310
2137.96 2353
2138.39 2262
2138.83 2208
2139.26 2126
2139.70 2152
2140.14 2199
2140.57 2074
2141.01 2141
2141.44 2043
2141.88 2092
2142.32 2011
2142.75 2040
2143.19 1996
2143.63 1955
2144.06 1933
2144.50 1928
2144.94 2059
2145.37 2104
2145.81 2096
2146.25 2039
2146.68 2000
2147.12 2335
2147.56 2384
2147.99 2335
2148.43 2456
2148.87 2653
2149.30 2689
2149.74 2770
2150.18 3011
2150.61 3164
2151.05 3084
2151.49 3113
2151.93 2901
2152.36 2767
2152.80 2589
2153.24 2652
2153.68 2552
2154.11 2342
2154.55 2194
2154.99 2191
2155.43 2126
2155.86 2166
2156.30 2109
2156.74 2121
2157.18 2159
2157.62 2216
2158.05 2162
2158.49 2033
2158.93 2081
2159.37 2041
2159.81 2071
2160.24 1963
2160.68 1983
2161.12 2213
2161.56 2079
2162.00 2000
2162.43 2045
2162.87 2115
2163.31 2273
2163.75 2348
2164.19 2225
2164.63 2129
2165.07 2056
2165.50 2213
2165.94 2207
2166.38 2247
2166.82 2135
2167.26 2075
2167.70 2208
2168.14 2151
2168.58 2232
2169.02 2338
2169.45 2288
2169.89 2234
2170.33 2403
2170.77 2521
2171.21 2391
2171.65 2271
2172.09 2374
2172.53 2762
2172.97 2633
2173.41 2725
2173.85 2886
2174.29 2830
2174.73 2914
2175.17 2939
2175.61 3010
2176.05 2986
2176.49 2874
2176.93 2778
2177.37 2773
2177.81 2760
2178.25 2808
2178.69 2542
2179.13 2529
2179.57 2523
2180.01 2253
2180.45 2392
2180.89 2398
2181.33 2277
2181.77 2192
2182.21 2198
2182.65 2104
2183.09 2158
2183.53 1994
2183.97 2044
2184.41 2295
2184.85 2278
2185.29 2270
2185.73 2292
2186.17 2216
2186.61 2298
2187.05 2211
2187.49 2443
2187.94 2375
2188.38 2167
2188.82 2400
2189.26 2283
2189.70 2441
2190.14 2297
2190.58 2262
2191.02 2376
2191.46 2355
2191.91 2150
2192.35 2195
2192.79 2238
2193.23 2238
2193.67 2341
2194.11 2246
2194.55 2375
2195.00 2329
2195.44 2562
2195.88 2412
2196.32 2455
2196.76 2528
2197.21 2501
2197.65 2408
2198.09 2367
2198.53 2330
2198.97 2431
2199.42 2625
2199.86 2672
2200.30 2288
2200.74 2187
2201.18 2392
2201.63 2336
2202.07 2109
2202.51 2233
2202.95 2368
2203.40 2239
2203.84 2099
2204.28 2128
2204.72 2185
2205.17 2217
2205.61 2192
2206.05 2330
2206.49 2297
2206.94 2216
2207.38 2245
2207.82 2352
2208.27 2465
2208.71 2400
2209.15 2428
2209.60 2420
2210.04 2415
2210.48 2545
2210.92 2272
2211.37 2263
2211.81 2319
2212.25 2402
2212.70 2167
2213.14 2100
2213.59 2321
2214.03 2279
2214.47 2256
2214.92 2285
2215.36 2174
2215.80 2157
2216.25 2105
2216.69 1955
2217.14 2138
2217.58 2045
2218.02 2008
2218.47 2005
2218.91 2053
2219.36 2030
2219.80 2079
2220.24 2079
2220.69 2015
2221.13 2084
2221.58 2158
2222.02 2124
2222.46 2198
2222.91 2324
2223.35 2296
2223.80 2129
2224.24 2230
2224.69 2300
2225.13 2357
2225.58 2302
2226.02 2410
2226.47 2410
2226.91 2291
2227.36 2405
2227.80 2302
2228.25 2303
2228.69 2297
2229.14 2292
2229.58 2270
2230.03 2140
2230.47 2507
2230.92 2369
2231.36 2410
2231.81 2409
2232.25 2421
2232.70 2423
2233.14 2617
2233.59 2700
2234.03 2565
2234.48 2681
2234.93 2736
2235.37 2650
2235.82 2548
2236.26 2320
2236.71 2369
2237.16 2342
2237.60 2338
2238.05 2207
2238.49 2163
2238.94 2144
2239.39 2157
2239.83 2123
2240.28 2034
2240.72 1929
2241.17 2007
2241.62 2109
2242.06 2023
2242.51 1993
2242.96 2019
2243.40 2018
2243.85 2068
2244.30 2117
2244.74 2046
2245.19 1927
2245.64 2013
2246.08 2118
2246.53 2005
2246.98 1887
2247.42 1931
2247.87 2035
2248.32 1935
2248.76 1925
2249.21 1954
2249.66 1982
2250.10 2019
2250.55 2060
2251.00 2073
2251.45 1995
2251.89 2065
2252.34 2050
2252.79 1985
2253.24 1970
2253.68 2007
2254.13 1934
2254.58 1949
2255.03 2070
2255.47 2033
2255.92 1958
2256.37 1957
2256.82 1907
2257.27 1878
2257.71 1939
2258.16 1904
2258.61 1900
2259.06 2062
2259.51 1990
2259.95 1945
2260.40 1996
2260.85 2047
2261.30 2029
2261.75 1960
2262.19 2063
2262.64 2145
2263.09 2328
2263.54 2152
2263.99 2263
2264.44 2210
2264.89 2063
2265.33 2055
2265.78 2151
2266.23 2094
2266.68 2087
2267.13 1961
2267.58 2027
2268.03 2142
2268.48 2115
2268.93 2266
2269.37 2281
2269.82 2543
2270.27 2563
2270.72 2328
2271.17 2270
2271.62 2322
2272.07 2336
2272.52 2315
2272.97 2264
2273.42 2341
2273.87 2496
2274.32 2272
2274.77 2222
2275.22 2157
2275.67 2110
2276.12 2248
2276.57 2212
2277.02 2080
2277.47 2066
2277.92 2133
2278.37 2098
2278.82 2085
2279.27 2147
2279.72 1907
2280.17 2040
2280.62 2095
2281.07 1980
2281.52 1918
2281.97 1939
2282.42 1926
2282.87 1915
2283.32 1997
2283.77 2164
2284.22 1986
2284.67 2150
2285.12 2244
2285.57 2134
2286.02 2145
2286.47 2150
2286.92 2227
2287.37 2268
2287.82 2531
2288.28 2701
2288.73 3033
2289.18 3115
2289.63 3319
2290.08 3574
2290.53 3535
2290.98 3982
2291.43 4038
2291.88 3918
2292.34 3734
2292.79 3660
2293.24 3666
2293.69 3740
2294.14 3369
2294.59 3226
2295.05 2943
2295.50 2816
2295.95 2763
2296.40 2583
2296.85 2480
2297.30 2417
2297.76 2384
2298.21 2348
2298.66 2383
2299.11 2205
2299.56 2103
2300.02 2086
2300.47 1995
2300.92 2019
2301.37 1987
2301.82 2163
2302.28 2028
2302.73 1970
2303.18 2010
2303.63 1911
2304.09 1925
2304.54 2057
2304.99 2077
2305.44 2013
2305.90 2103
2306.35 2121
2306.80 2266
2307.26 2245
2307.71 2242
2308.16 2365
2308.61 2453
2309.07 2421
2309.52 2322
2309.97 2489
2310.43 2326
2310.88 2407
2311.33 2358
2311.79 2264
2312.24 2435
2312.69 2476
2313.15 2386
2313.60 2229
2314.05 2184
2314.51 2316
2314.96 2437
2315.41 2193
2315.87 2255
2316.32 2229
2316.77 2252
2317.23 2324
2317.68 2222
2318.14 2188
2318.59 2132
2319.04 2233
2319.50 2364
2319.95 2386
2320.41 2414
2320.86 2512
2321.31 2473
2321.77 2399
2322.22 2333
2322.68 2367
2323.13 2521
2323.59 2360
2324.04 2556
2324.50 2587
2324.95 2564
2325.40 2763
2325.86 2731
2326.31 2632
2326.77 2758
2327.22 2593
2327.68 2656
2328.13 2650
2328.59 2291
2329.04 2243
2329.50 2458
2329.95 2281
2330.41 2186
2330.86 2305
2331.32 2190
2331.77 2164
2332.23 2129
2332.68 2041
2333.14 2022
2333.59 2064
2334.05 2076
2334.51 2191
2334.96 2130
2335.42 2062
2335.87 1852
2336.33 1980
2336.78 1875
2337.24 1925
2337.70 2134
2338.15 2311
2338.61 2120
2339.06 2060
2339.52 2114
2339.97 2250
2340.43 2205
2340.89 2173
2341.34 2042
2341.80 2070
2342.26 2112
2342.71 2197
2343.17 2118
2343.62 2043
2344.08 2160
2344.54 2275
2344.99 2283
2345.45 2266
2345.91 2330
2346.36 2427
2346.82 2312
2347.28 2451
2347.73 2440
2348.19 2519
2348.65 2333
2349.10 2386
2349.56 2214
2350.02 2119
2350.48 1985
2350.93 2099
2351.39 2157
2351.85 2295
2352.30 2145
2352.76 2119
2353.22 2072
2353.68 2067
2354.13 2169
2354.59 2181
2355.05 1949
2355.51 1907
2355.96 2195
2356.42 2101
2356.88 2063
2357.34 2099
2357.79 2103
2358.25 2184
2358.71 2253
2359.17 2217
2359.63 2136
2360.08 2322
2360.54 2228
2361.00 2316
2361.46 2399
2361.92 2390
2362.37 2313
2362.83 2308
2363.29 2287
2363.75 2182
2364.21 2133
2364.67 2132
2365.12 2176
2365.58 2345
2366.04 2278
2366.50 2245
2366.96 2287
2367.42 2311
2367.88 2245
2368.33 2212
2368.79 2098
2369.25 2179
2369.71 2161
2370.17 2067
2370.63 2143
2371.09 2141
2371.55 2182
2372.01 2088
2372.47 2109
2372.92 2093
2373.38 2186
2373.84 2169
2374.30 2235
2374.76 2145
2375.22 2115
2375.68 2190
2376.14 2205
2376.60 2120
2377.06 2081
2377.52 2175
2377.98 2205
2378.44 2418
2378.90 2247
2379.36 2187
2379.82 2047
2380.28 2222
2380.74 2104
2381.20 2191
2381.66 2208
2382.12 2063
2382.58 2011
2383.04 2034
2383.50 1983
2383.96 2008
2384.42 1992
2384.88 2039
2385.34 2089
2385.80 2074
2386.26 2091
2386.72 2081
2387.18 2048
2387.64 2103
2388.10 2158
2388.56 2092
2389.03 2231
2389.49 2318
2389.95 2358
2390.41 2285
2390.87 2348
2391.33 2253
2391.79 2215
2392.25 2327
2392.71 2261
2393.17 2247
2393.64 2197
2394.10 2267
2394.56 2111
2395.02 2037
2395.48 1989
2395.94 2055
2396.40 2060
2396.87 2108
2397.33 2085
2397.79 1940
2398.25 1990
2398.71 1976
2399.17 2014
2399.64 1979
2400.10 1978
2400.56 1908
2401.02 1933
2401.48 2035
2401.95 2046
2402.41 2018
2402.87 1849
2403.33 2013
2403.79 2079
2404.26 2045
2404.72 1915
2405.18 2043
2405.64 2027
2406.11 2059
2406.57 2102
2407.03 2174
2407.49 1967
2407.96 1999
2408.42 2094
2408.88 2113
2409.34 1935
2409.81 1995
2410.27 1946
2410.73 2018
2411.20 1957
2411.66 1932
2412.12 1878
2412.58 1919
2413.05 2052
2413.51 2008
2413.97 2024
2414.44 2066
2414.90 2002
2415.36 2038
2415.83 2117
2416.29 1953
2416.75 2039
2417.22 2004
2417.68 2053
2418.14 2116
2418.61 2160
2419.07 2239
2419.54 2222
2420.00 2105
2420.46 2149
2420.93 2122
2421.39 2089
2421.85 2233
2422.32 2296
2422.78 2132
2423.25 2054
2423.71 2010
2424.17 2027
2424.64 2131
2425.10 2115
2425.57 2161
2426.03 2161
2426.50 2154
2426.96 2162
2427.42 2099
2427.89 2072
2428.35 2228
2428.82 2085
2429.28 2104
2429.75 2077
2430.21 1933
2430.68 2020
2431.14 2011
2431.61 2010
2432.07 2003
2432.54 2060
2433.00 2095
2433.47 2100
2433.93 2047
2434.40 2066
2434.86 2225
2435.33 2135
2435.79 2088
2436.26 2132
2436.72 2130
2437.19 2086
2437.65 2116
2438.12 2129
2438.59 2173
2439.05 2315
2439.52 2391
2439.98 2374
2440.45 2403
2440.91 2426
2441.38 2519
2441.85 2665
2442.31 2488
2442.78 2324
2443.24 2407
2443.71 2285
2444.18 2307
2444.64 2188
2445.11 2084
2445.57 2147
2446.04 2184
2446.51 1961
2446.97 1987
2447.44 1985
2447.91 2027
2448.37 2031
2448.84 1891
2449.31 1887
2449.77 2158
2450.24 2028
2450.71 2020
2451.17 2030
2451.64 2002
2452.11 2004
2452.57 2070
2453.04 2137
2453.51 2162
2453.97 2012
2454.44 2005
2454.91 1898
2455.37 1884
2455.84 1842
2456.31 1855
2456.78 1882
2457.24 1939
2457.71 1936
2458.18 1906
2458.65 2041
2459.11 1985
2459.58 1859
2460.05 1806
2460.52 1838
2460.98 1757
2461.45 1789
2461.92 1861
2462.39 1889
2462.85 1930
2463.32 1944
2463.79 1948
2464.26 2084
2464.73 2042
2465.19 2040
2465.66 1982
2466.13 2057
2466.60 1986
2467.07 2001
2467.54 2020
2468.00 2074
2468.47 2127
2468.94 2086
2469.41 1971
2469.88 1921
2470.35 1766
2470.82 1807
2471.28 1866
2471.75 1939
2472.22 1808
2472.69 1952
2473.16 1896
2473.63 1844
2474.10 1729
2474.57 1849
2475.03 1869
2475.50 1812
2475.97 1869
2476.44 1869
2476.91 1792
2477.38 1902
2477.85 2086
2478.32 1912
2478.79 1984
2479.26 2076
2479.73 1929
2480.20 1851
2480.67 1776
2481.14 1747
2481.61 1906
2482.08 1800
2482.54 1813
2483.01 1883
2483.48 1973
2483.95 1906
2484.42 2146
2484.89 2228
2485.36 2094
2485.83 1999
2486.30 2150
2486.77 2152
2487.24 2195
2487.71 2158
2488.18 2309
2488.66 2227
2489.13 2227
2489.60 2163
2490.07 2203
2490.54 2137
2491.01 2131
2491.48 2159
2491.95 2179
2492.42 2107
2492.89 2063
2493.36 2181
2493.83 2074
2494.30 2191
2494.77 2109
2495.24 2126
2495.72 2118
2496.19 2063
2496.66 2034
2497.13 1911
2497.60 1933
2498.07 1952
2498.54 1917
2499.01 1892
2499.48 1992
2499.96 1906
2500.43 1902
2500.90 1911
2501.37 1760
2501.84 1844
2502.31 1837
2502.78 1885
2503.26 2002
2503.73 1963
2504.20 1981
2504.67 2090
2505.14 1960
2505.62 1965
2506.09 1878
2506.56 1861
2507.03 1825
2507.50 1932
2507.98 1943
2508.45 1984
2508.92 1953
2509.39 2153
2509.86 2014
2510.34 2241
2510.81 2152
2511.28 2229
2511.75 2191
2512.23 2149
2512.70 2237
2513.17 2297
2513.64 2192
2514.12 2300
2514.59 2293
2515.06 2144
2515.54 2287
2516.01 2333
2516.48 2263
2516.95 2271
2517.43 2180
2517.90 2193
2518.37 2046
2518.85 2038
2519.32 2100
2519.79 2153
2520.27 2159
2520.74 2092
2521.21 1977
2521.69 2079
2522.16 1998
2522.63 2041
2523.11 1997
2523.58 1888
2524.05 1900
2524.53 1773
2525.00 2045
2525.48 2032
2525.95 1923
2526.42 1827
2526.90 2016
2527.37 1982
2527.85 2017
2528.32 1889
2528.79 1951
2529.27 1857
2529.74 1889
2530.22 1971
2530.69 2071
2531.16 2233
2531.64 2040
2532.11 2022
2532.59 2063
2533.06 2067
2533.54 1991
2534.01 2233
2534.49 2291
2534.96 2178
2535.44 2137
2535.91 2143
2536.38 2046
2536.86 1948
2537.33 1959
2537.81 1976
2538.28 1972
2538.76 1966
2539.23 2038
2539.71 2040
2540.18 2001
2540.66 1910
2541.13 1996
2541.61 2176
2542.09 2173
2542.56 2033
2543.04 1991
2543.51 1920
2543.99 1980
2544.46 1949
2544.94 1970
2545.41 1843
2545.89 1882
2546.37 1952
2546.84 2165
2547.32 1969
2547.79 2124
2548.27 2238
2548.74 2197
2549.22 2241
2549.70 2286
2550.17 2345
2550.65 2382
2551.13 2211
2551.60 2238
2552.08 2205
2552.55 2209
2553.03 2176
2553.51 2291
2553.98 2320
2554.46 2329
2554.94 2236
2555.41 2293
2555.89 2364
2556.37 2379
2556.84 2280
2557.32 2192
2557.80 2159
2558.27 2215
2558.75 1873
2559.23 1967
2559.70 1951
2560.18 1999
2560.66 2045
2561.14 1936
2561.61 1873
2562.09 1793
2562.57 1848
2563.04 1814
2563.52 1867
2564.00 1798
2564.48 1701
2564.95 1815
2565.43 1841
2565.91 1732
2566.39 1751
2566.86 1749
2567.34 1762
2567.82 1828
2568.30 1848
2568.77 1925
2569.25 2042
2569.73 1857
2570.21 1748
2570.69 1814
2571.16 1767
2571.64 1821
2572.12 1942
2572.60 1926
2573.08 1846
2573.56 1778
2574.03 1849
2574.51 1963
2574.99 1752
2575.47 1795
2575.95 1801
2576.43 1792
2576.90 1880
2577.38 1825
2577.86 1935
2578.34 1798
2578.82 1816
2579.30 1815
2579.78 1861
2580.26 1892
2580.73 1801
2581.21 1864
2581.69 1781
2582.17 1903
2582.65 1805
2583.13 1780
2583.61 1899
2584.09 1842
2584.57 1937
2585.05 1891
2585.53 1888
2586.01 1835
2586.49 1791
2586.97 1922
2587.44 2043
2587.92 2051
2588.40 1996
2588.88 2001
2589.36 2068
2589.84 2076
2590.32 1999
2590.80 2240
2591.28 2015
2591.76 2017
2592.24 2031
2592.72 1873
2593.20 2033
2593.68 2063
2594.16 2070
2594.64 2028
2595.12 2038
2595.60 1835
2596.08 1957
2596.56 1827
2597.05 1792
2597.53 1767
2598.01 1721
2598.49 1775
2598.97 1733
2599.45 1700
2599.93 1841
2600.41 1726
2600.89 1698
2601.37 1760
2601.85 1772
2602.33 1764
2602.81 1827
2603.29 1634
2603.78 1803
2604.26 1844
2604.74 1842
2605.22 1785
2605.70 1839
2606.18 1808
2606.66 1654
2607.14 1693
2607.63 1824
2608.11 1744
2608.59 1720
2609.07 1810
2609.55 1882
2610.03 2063
2610.52 2078
2611.00 2087
2611.48 2029
2611.96 2038
2612.44 1948
2612.92 1800
2613.41 1856
2613.89 1862
2614.37 1889
2614.85 1907
2615.34 1906
2615.82 1971
2616.30 1884
2616.78 1903
2617.26 1959
2617.75 1801
2618.23 1862
2618.71 1923
2619.19 1998
2619.68 1969
2620.16 1854
2620.64 1819
2621.12 1843
2621.61 1804
2622.09 2018
2622.57 1948
2623.06 1979
2623.54 1850
2624.02 1777
2624.50 1778
2624.99 1825
2625.47 1770
2625.95 1710
2626.44 1767
2626.92 1811
2627.40 1921
2627.89 1941
2628.37 1946
2628.85 1870
2629.34 1874
2629.82 1959
2630.30 1905
2630.79 1801
2631.27 1717
2631.75 1801
2632.24 1732
2632.72 1777
2633.21 1857
2633.69 1951
2634.17 1872
2634.66 1944
2635.14 1911
2635.62 1829
2636.11 1797
2636.59 1802
2637.08 1850
2637.56 1882
2638.05 1852
2638.53 1927
2639.01 1943
2639.50 1922
2639.98 1934
2640.47 1917
2640.95 1975
2641.44 2044
2641.92 2130
2642.41 1998
2642.89 1912
2643.38 2042
2643.86 2117
2644.34 1980
2644.83 1954
2645.31 1935
2645.80 1916
2646.28 1911
2646.77 1958
2647.25 1840
2647.74 1825
2648.22 1790
2648.71 1783
2649.20 1794
2649.68 1851
2650.17 1830
2650.65 1756
2651.14 1908
2651.62 1939
2652.11 1827
2652.59 1905
2653.08 1924
2653.56 1934
2654.05 2049
2654.54 1903
2655.02 2068
2655.51 2125
2655.99 2156
2656.48 2333
2656.97 2147
2657.45 2234
2657.94 2220
2658.42 1937
2658.91 2087
2659.40 1948
2659.88 2048
2660.37 1828
2660.85 1872
2661.34 1823
2661.83 1734
2662.31 1726
2662.80 1587
2663.29 1779
2663.77 1858
2664.26 1741
2664.75 1821
2665.23 1733
2665.72 1715
2666.21 1803
2666.69 1757
2667.18 1870
2667.67 1932
2668.15 1939
2668.64 2034
2669.13 1964
2669.62 1911
2670.10 1955
2670.59 1968
2671.08 1988
2671.56 1897
2672.05 1874
2672.54 1908
2673.03 2120
2673.51 2088
2674.00 2152
2674.49 2162
2674.98 2177
2675.46 2084
2675.95 2016
2676.44 2057
2676.93 2040
2677.42 1966
2677.90 2044
2678.39 1940
2678.88 1995
2679.37 1979
2679.86 2028
2680.34 1968
2680.83 1893
2681.32 1885
2681.81 1845
2682.30 1935
2682.79 1993
2683.27 1918
2683.76 1920
2684.25 1785
2684.74 1841
2685.23 1878
2685.72 1859
2686.20 1845
2686.69 1721
2687.18 1765
2687.67 1841
2688.16 1725
2688.65 1703
2689.14 1685
2689.63 1832
2690.12 1811
2690.60 1765
2691.09 1799
2691.58 1684
2692.07 1627
2692.56 1783
2693.05 1758
2693.54 1725
2694.03 1700
2694.52 1809
2695.01 1768
2695.50 1877
2695.99 1727
2696.48 1764
2696.97 1766
2697.46 1757
2697.95 1820
2698.43 1709
2698.92 1768
2699.41 1698
2699.90 1792
2700.39 1771
2700.88 1942
2701.37 2041
2701.86 1874
2702.35 1904
2702.84 1942
2703.33 2050
2703.83 2108
2704.32 2070
2704.81 2005
2705.30 2082
2705.79 1850
2706.28 2068
2706.77 1951
2707.26 1864
2707.75 1821
2708.24 1777
2708.73 1859
2709.22 1788
2709.71 1683
2710.20 1629
2710.69 1636
2711.18 1647
2711.68 1708
2712.17 1799
2712.66 1711
2713.15 1794
2713.64 1745
2714.13 1740
2714.62 1649
2715.11 1746
2715.60 1712
2716.10 1739
2716.59 1657
2717.08 1579
2717.57 1679
2718.06 1802
2718.55 1734
2719.04 1701
2719.54 1661
2720.03 1734
2720.52 1781
2721.01 1842
2721.50 1830
2722.00 1953
2722.49 1805
2722.98 1865
2723.47 1901
2723.96 1828
2724.46 1803
2724.95 1732
2725.44 1742
2725.93 1750
2726.42 1747
2726.92 1718
2727.41 1681
2727.90 1925
2728.39 1793
2728.89 1786
2729.38 1692
2729.87 1610
2730.36 1666
2730.86 1720
2731.35 1646
2731.84 1848
2732.34 1756
2732.83 1759
2733.32 1793
2733.81 1869
2734.31 1820
2734.80 1760
2735.29 1897
2735.79 1862
2736.28 1702
2736.77 1815
2737.27 1763
2737.76 1825
2738.25 1799
2738.75 1840
2739.24 1806
2739.73 1875
2740.23 1871
2740.72 1720
2741.21 1785
2741.71 1726
2742.20 1658
2742.69 1812
2743.19 1750
2743.68 1760
2744.18 1722
2744.67 1757
2745.16 1846
2745.66 1675
2746.15 1758
2746.65 1761
2747.14 1879
2747.63 1837
2748.13 1745
2748.62 1854
2749.12 1870
2749.61 1734
2750.11 1788
2750.60 1731
2751.10 1802
2751.59 1681
2752.08 1722
2752.58 1802
2753.07 1889
2753.57 1815
2754.06 1875
2754.56 1811
2755.05 1905
2755.55 1812
2756.04 1830
2756.54 1812
2757.03 1930
2757.53 1814
2758.02 1955
2758.52 1955
2759.01 1868
2759.51 1886
2760.00 1813
2760.50 1864
2760.99 1951
2761.49 1769
2761.99 1742
2762.48 1882
2762.98 1818
2763.47 1801
2763.97 1785
2764.46 1853
2764.96 1865
2765.46 1680
2765.95 1824
2766.45 1814
2766.94 1682
2767.44 1810
2767.94 1822
2768.43 1868
2768.93 1775
2769.42 1694
2769.92 1734
2770.42 1662
2770.91 1657
2771.41 1725
2771.90 1731
2772.40 1766
2772.90 1991
2773.39 1972
2773.89 1826
2774.39 1945
2774.88 1905
2775.38 1785
2775.88 1842
2776.37 1920
2776.87 2009
2777.37 1911
2777.86 2052
2778.36 2038
2778.86 2022
2779.36 1889
2779.85 1976
2780.35 1947
2780.85 2030
2781.34 1890
2781.84 1896
2782.34 1775
2782.84 1793
2783.33 1752
2783.83 1793
2784.33 1778
2784.83 1679
2785.32 1758
2785.82 1703
2786.32 1790
2786.82 1831
2787.31 1688
2787.81 1733
2788.31 1732
2788.81 1694
2789.31 1698
2789.80 1631
2790.30 1555
2790.80 1635
2791.30 1592
2791.80 1598
2792.29 1571
2792.79 1629
2793.29 1767
2793.79 1717
2794.29 1740
2794.79 1655
2795.28 1885
2795.78 1727
2796.28 1610
2796.78 1846
2797.28 1872
2797.78 1814
2798.28 1804
2798.78 1861
2799.27 1741
2799.77 1809
2800.27 1659
2800.77 1751
2801.27 1797
2801.77 1670
2802.27 1702
2802.77 1819
2803.27 1810
2803.77 1727
2804.27 1565
2804.76 1654
2805.26 1774
2805.76 1867
2806.26 1860
2806.76 1909
2807.26 2038
2807.76 1962
2808.26 1980
2808.76 1928
2809.26 2080
2809.76 1894
2810.26 1909
2810.76 1964
2811.26 1936
2811.76 1921
2812.26 1794
2812.76 1642
2813.26 1662
2813.76 1769
2814.26 1794
2814.76 1787
2815.26 1736
2815.76 1798
2816.26 1774
2816.76 1684
2817.26 1708
2817.76 1658
2818.26 1787
2818.76 1745
2819.26 1735
2819.76 1664
2820.27 1615
2820.77 1667
2821.27 1791
2821.77 1891
2822.27 1784
2822.77 1831
2823.27 1717
2823.77 1716
2824.27 1805
2824.77 1717
2825.27 1766
2825.78 1702
2826.28 1632
2826.78 1711
2827.28 1646
2827.78 1625
2828.28 1652
2828.78 1623
2829.29 1584
2829.79 1660
2830.29 1729
2830.79 1646
2831.29 1615
2831.79 1638
2832.30 1636
2832.80 1621
2833.30 1587
2833.80 1658
2834.30 1694
2834.80 1587
2835.31 1606
2835.81 1748
2836.31 1859
2836.81 1843
2837.32 1906
2837.82 1852
2838.32 1794
2838.82 1797
2839.32 1671
2839.83 1798
2840.33 1742
2840.83 1760
2841.33 1872
2841.84 1629
2842.34 1651
2842.84 1807
2843.35 1829
2843.85 1737
2844.35 1725
2844.85 1684
2845.36 1798
2845.86 1796
2846.36 1885
2846.87 1833
2847.37 1833
2847.87 1932
2848.38 1894
2848.88 1912
2849.38 1910
2849.89 2032
2850.39 1900
2850.89 1868
2851.40 1956
2851.90 1795
2852.40 1635
2852.91 1715
2853.41 1839
2853.91 1708
2854.42 1616
2854.92 1711
2855.42 1841
2855.93 1785
2856.43 1723
2856.94 1777
2857.44 1850
2857.94 1832
2858.45 1721
2858.95 1655
2859.46 1649
2859.96 1517
2860.47 1545
2860.97 1652
2861.47 1663
2861.98 1616
2862.48 1689
2862.99 1686
2863.49 1617
2864.00 1676
2864.50 1687
2865.01 1583
2865.51 1556
2866.02 1664
2866.52 1691
2867.02 1534
2867.53 1542
2868.03 1610
2868.54 1497
2869.04 1621
2869.55 1671
2870.05 1667
2870.56 1723
2871.07 1678
2871.57 1761
2872.08 1710
2872.58 1738
2873.09 1738
2873.59 1871
2874.10 1807
2874.60 1872
2875.11 1775
2875.61 1625
2876.12 1780
2876.63 1818
2877.13 1779
2877.64 1835
2878.14 1806
2878.65 1729
2879.15 1808
2879.66 1842
2880.17 1759
2880.67 1719
2881.18 1763
2881.68 1768
2882.19 1633
2882.70 1801
2883.20 1991
2883.71 1874
2884.22 1781
2884.72 1827
2885.23 1869
2885.74 1891
2886.24 2021
2886.75 2192
2887.25 2228
2887.76 2400
2888.27 2210
2888.77 2195
2889.28 2179
2889.79 2208
2890.30 2195
2890.80 2130
2891.31 2336
2891.82 2274
2892.32 2154
2892.83 2098
2893.34 2084
2893.84 2087
2894.35 2219
2894.86 2157
2895.37 2044
2895.87 2085
2896.38 2128
2896.89 2378
2897.40 2157
2897.90 2208
2898.41 2246
2898.92 2203
2899.43 2250
2899.93 2145
2900.44 2019
2900.95 2269
2901.46 2180
2901.97 2161
2902.47 2163
2902.98 2184
2903.49 2408
2904.00 2336
2904.51 2485
2905.01 2551
2905.52 2557
2906.03 2510
2906.54 2489
2907.05 2503
2907.56 2363
2908.06 2313
2908.57 2290
2909.08 2219
2909.59 2118
2910.10 2052
2910.61 2112
2911.12 1935
2911.62 1882
2912.13 1820
2912.64 1870
2913.15 1892
2913.66 1892
2914.17 1746
2914.68 1787
2915.19 2048
2915.70 2061
2916.21 1887
2916.71 1886
2917.22 1831
2917.73 1867
2918.24 1882
2918.75 1706
2919.26 1972
2919.77 1926
2920.28 1797
2920.79 1646
2921.30 1718
2921.81 1918
2922.32 1875
2922.83 2008
2923.34 2010
2923.85 1893
2924.36 1933
2924.87 1889
2925.38 1939
2925.89 1951
2926.40 1967
2926.91 2067
2927.42 2022
2927.93 2021
2928.44 1939
2928.95 1790
2929.46 1828
2929.97 1786
2930.48 1716
2930.99 1844
2931.50 1795
2932.01 1731
2932.52 1886
2933.03 1766
2933.54 1668
2934.05 1779
2934.56 1772
2935.08 1753
2935.59 1891
2936.10 1829
2936.61 1908
2937.12 1996
2937.63 1976
2938.14 1992
2938.65 2154
2939.16 1886
2939.67 1949
2940.19 2035
2940.70 2055
2941.21 1911
2941.72 2023
2942.23 2063
2942.74 1929
2943.25 1852
2943.77 1954
2944.28 2075
2944.79 1898
2945.30 2022
2945.81 2058
2946.32 1992
2946.84 2106
2947.35 2177
2947.86 1962
2948.37 2097
2948.88 1970
2949.40 1998
2949.91 1835
2950.42 1757
2950.93 1692
2951.44 1661
2951.96 1668
2952.47 1812
2952.98 1745
2953.49 1765
2954.01 1854
2954.52 1787
2955.03 1794
2955.54 1752
2956.06 1804
2956.57 1765
2957.08 1687
2957.60 1797
2958.11 1769
2958.62 1729
2959.13 1758
2959.65 1845
2960.16 1718
2960.67 1681
2961.19 1686
2961.70 1788
2962.21 1930
2962.73 1827
2963.24 1775
2963.75 1910
2964.27 1909
2964.78 1731
2965.29 1904
2965.81 1809
2966.32 1870
2966.83 1867
2967.35 1841
2967.86 1888
2968.37 1906
2968.89 1922
2969.40 2037
2969.91 1851
2970.43 1972
2970.94 2010
2971.46 1894
2971.97 1884
2972.48 1944
2973.00 1860
2973.51 1851
2974.03 1879
2974.54 1812
2975.06 1711
2975.57 1884
2976.08 1971
2976.60 1935
2977.11 1977
2977.63 1917
2978.14 1997
2978.66 1983
2979.17 1864
2979.69 1867
2980.20 1878
2980.72 1933
2981.23 1931
2981.75 2034
2982.26 1938
2982.78 2034
2983.29 2006
2983.81 2087
2984.32 2201
2984.84 2278
2985.35 2330
2985.87 2308
2986.38 2183
2986.90 2352
2987.41 2377
2987.93 2366
2988.44 2461
2988.96 2441
2989.47 2415
2989.99 2513
2990.50 2505
2991.02 2360
2991.54 2303
2992.05 2375
2992.57 2253
2993.08 2236
2993.60 2300
2994.12 2340
2994.63 2397
2995.15 2487
2995.66 2516
2996.18 2398
2996.70 2716
2997.21 2715
2997.73 2856
2998.24 2717
2998.76 2888
2999.28 2988
2999.79 3056
3000.31 3057
3000.83 3291
3001.34 3415
3001.86 3636
3002.38 4038
3002.89 4271
3003.41 4820
3003.93 5639
3004.44 6191
3004.96 6689
3005.48 6869
3005.99 7208
3006.51 7239
3007.03 6901
3007.54 6720
3008.06 6070
3008.58 5624
3009.10 4795
3009.61 4118
3010.13 3620
3010.65 3264
3011.17 2985
3011.68 2735
3012.20 2607
3012.72 2438
3013.24 2445
3013.75 2527
3014.27 2355
3014.79 2395
3015.31 2552
3015.82 2642
3016.34 2500
3016.86 2560
3017.38 2414
3017.90 2560
3018.41 2474
3018.93 2456
3019.45 2394
3019.97 2429
3020.49 2473
3021.00 2414
3021.52 2328
3022.04 2491
3022.56 2553
3023.08 2529
3023.60 2574
3024.11 2694
3024.63 2674
3025.15 2658
3025.67 2477
3026.19 2362
3026.71 2340
3027.23 2196
3027.75 2247
3028.26 2427
3028.78 2114
3029.30 2101
3029.82 2080
3030.34 2138
3030.86 2190
3031.38 2129
3031.90 2210
3032.42 2244
3032.94 2138
3033.46 2100
3033.97 2071
3034.49 1992
3035.01 2123
3035.53 2147
3036.05 2106
3036.57 1991
3037.09 1994
3037.61 2125
3038.13 2161
3038.65 2183
3039.17 2089
3039.69 2111
3040.21 2040
3040.73 2027
3041.25 2019
3041.77 1929
3042.29 2004
3042.81 1971
3043.33 2126
3043.85 1925
3044.37 1928
3044.89 2075
3045.41 1999
3045.93 1939
3046.45 2030
3046.97 2058
3047.49 2117
3048.01 2130
3048.53 1986
3049.06 2041
3049.58 2022
3050.10 2048
3050.62 2034
3051.14 1895
3051.66 1822
3052.18 1934
3052.70 1868
3053.22 1906
3053.74 1950
3054.26 1829
3054.79 1756
3055.31 1916
3055.83 1882
3056.35 1907
3056.87 2116
3057.39 2046
3057.91 1990
3058.43 1884
3058.96 1940
3059.48 1968
3060.00 1970
3060.52 2022
3061.04 1909
3061.56 1807
3062.09 1724
3062.61 1830
3063.13 1846
3063.65 1917
3064.17 2001
3064.70 1916
3065.22 2017
3065.74 2007
3066.26 1954
3066.78 1935
3067.31 1932
3067.83 1891
3068.35 2001
3068.87 1964
3069.40 1880
3069.92 1880
3070.44 1870
3070.96 1942
3071.49 1891
3072.01 1870
3072.53 1903
3073.05 1952
3073.58 1977
3074.10 1984
3074.62 2095
3075.14 2086
3075.67 2042
3076.19 2134
3076.71 2230
3077.24 2457
3077.76 2381
3078.28 2487
3078.81 2430
3079.33 2176
3079.85 2408
3080.38 2571
3080.90 2519
3081.42 2549
3081.95 2702
3082.47 2552
3082.99 2555
3083.52 2633
3084.04 2569
3084.56 2436
3085.09 2246
3085.61 2482
3086.13 2406
3086.66 2285
3087.18 2377
3087.71 2229
3088.23 2224
3088.75 2198
3089.28 2230
3089.80 2191
3090.33 2138
3090.85 2261
3091.38 2179
3091.90 2202
3092.42 2424
3092.95 2300
3093.47 2441
3094.00 2602
3094.52 2647
3095.05 2680
3095.57 2768
3096.10 2854
3096.62 2832
3097.14 2782
3097.67 2900
3098.19 3183
3098.72 3390
3099.24 3881
3099.77 4336
3100.29 5001
3100.82 5567
3101.34 6362
3101.87 7503
3102.39 8585
3102.92 8966
3103.45 9853
3103.97 10173
3104.50 10007
3105.02 10369
3105.55 9403
3106.07 8223
3106.60 7261
3107.12 6437
3107.65 5230
3108.17 4461
3108.70 4066
3109.23 3670
3109.75 3293
3110.28 3160
3110.80 3066
3111.33 2982
3111.86 3043
3112.38 3026
3112.91 2869
3113.43 2781
3113.96 2966
3114.49 2742
3115.01 2708
3115.54 2560
3116.07 2352
3116.59 2329
3117.12 2278
3117.64 2298
3118.17 2306
3118.70 2195
3119.22 2203
3119.75 2513
3120.28 2416
3120.80 2163
3121.33 2390
3121.86 2515
3122.38 2423
3122.91 2482
3123.44 2621
3123.97 2593
3124.49 2455
3125.02 2314
3125.55 2501
3126.07 2376
3126.60 2243
3127.13 2282
3127.66 2190
3128.18 2171
3128.71 2040
3129.24 1965
3129.77 2035
3130.29 1910
3130.82 1889
3131.35 1909
3131.88 1920
3132.40 1979
3132.93 2061
3133.46 2040
3133.99 2210
3134.52 2050
3135.04 1996
3135.57 2005
3136.10 2107
3136.63 2031
3137.16 2003
3137.68 1916
3138.21 1920
3138.74 1942
3139.27 1962
3139.80 1853
3140.32 1938
3140.85 1977
3141.38 1907
3141.91 1864
3142.44 1904
3142.97 1957
3143.50 1973
3144.02 1886
3144.55 1976
3145.08 1938
3145.61 2161
3146.14 2102
3146.67 2253
3147.20 2144
3147.73 2201
3148.26 2298
3148.79 2447
3149.31 2506
3149.84 2459
3150.37 2432
3150.90 2366
3151.43 2337
3151.96 2402
3152.49 2389
3153.02 2318
3153.55 2237
3154.08 2096
3154.61 2104
3155.14 2187
3155.67 2181
3156.20 2066
3156.73 2076
3157.26 2116
3157.79 2203
3158.32 2034
3158.85 2050
3159.38 2039
3159.91 2060
3160.44 2009
3160.97 2036
3161.50 1887
3162.03 1887
3162.56 1932
3163.09 1923
3163.62 1924
3164.15 1854
3164.68 1869
3165.21 1818
3165.74 1674
3166.27 1686
3166.80 1769
3167.33 1848
3167.86 1698
3168.39 1731
3168.92 1867
3169.45 1796
3169.99 1744
3170.52 1813
3171.05 1909
3171.58 1795
3172.11 1755
3172.64 1772
3173.17 1908
3173.70 1898
3174.23 1874
3174.77 1930
3175.30 1838
3175.83 1918
3176.36 2039
3176.89 1993
3177.42 2002
3177.95 1937
3178.49 1847
3179.02 1934
3179.55 1863
3180.08 1828
3180.61 1802
3181.14 1842
3181.68 1799
3182.21 1877
3182.74 1863
3183.27 1932
3183.80 1844
3184.34 1928
3184.87 1912
3185.40 1856
3185.93 1866
3186.47 1941
3187.00 1888
3187.53 1800
3188.06 1925
3188.59 1880
3189.13 1995
3189.66 1836
3190.19 1856
3190.73 1876
3191.26 1892
3191.79 1896
3192.32 1830
3192.86 1919
3193.39 1885
3193.92 1884
3194.45 1834
3194.99 1754
3195.52 1787
3196.05 1810
3196.59 1906
3197.12 1960
3197.65 1897
3198.19 1776
3198.72 1759
3199.25 1865
3199.79 1959
3200.32 1972
3200.85 1914
3201.39 1958
3201.92 2123
3202.45 2145
3202.99 1967
3203.52 2086
3204.05 1903
3204.59 1949
3205.12 2090
3205.66 1985
3206.19 1942
3206.72 1995
3207.26 1993
3207.79 2128
3208.33 2242
3208.86 2419
3209.39 2436
3209.93 2642
3210.46 2691
3211.00 2699
3211.53 2780
3212.07 2828
3212.60 2884
3213.14 2700
3213.67 2701
3214.20 2532
3214.74 2476
3215.27 2380
3215.81 2136
3216.34 2060
3216.88 2114
3217.41 2000
3217.95 1870
3218.48 1970
3219.02 2057
3219.55 2002
3220.09 2200
3220.62 2213
3221.16 2070
3221.69 2110
3222.23 2247
3222.76 2459
3223.30 2534
3223.83 2601
3224.37 2481
3224.91 2410
3225.44 2530
3225.98 2656
3226.51 2666
3227.05 2591
3227.58 2540
3228.12 2545
3228.65 2335
3229.19 2331
3229.73 2368
3230.26 2279
3230.80 2450
3231.33 2496
3231.87 2623
3232.41 2565
3232.94 2449
3233.48 2478
3234.02 2289
3234.55 2326
3235.09 2486
3235.62 2620
3236.16 2751
3236.70 2643
3237.23 2716
3237.77 2785
3238.31 2744
3238.84 2605
3239.38 2669
3239.92 2577
3240.45 2783
3240.99 2735
3241.53 2762
3242.06 2684
3242.60 2719
3243.14 2704
3243.67 2740
3244.21 2688
3244.75 2676
3245.29 2510
3245.82 2553
3246.36 2518
3246.90 2657
3247.44 2552
3247.97 2448
3248.51 2431
3249.05 2535
3249.58 2651
3250.12 2719
3250.66 2618
3251.20 2612
3251.74 2466
3252.27 2492
3252.81 2546
3253.35 2482
3253.89 2748
3254.42 2588
3254.96 2515
3255.50 2689
3256.04 2597
3256.58 2685
3257.11 2744
3257.65 2828
3258.19 3020
3258.73 3312
3259.27 3399
3259.81 3587
3260.34 4024
3260.88 4232
3261.42 4311
3261.96 5004
3262.50 5317
3263.04 5579
3263.58 6001
3264.11 6653
3264.65 7121
3265.19 7793
3265.73 8116
3266.27 9001
3266.81 9404
3267.35 9289
3267.89 9500
3268.43 8955
3268.97 8490
3269.50 7906
3270.04 7204
3270.58 6790
3271.12 5608
3271.66 4797
3272.20 4420
3272.74 3894
3273.28 3677
3273.82 3408
3274.36 3261
3274.90 3206
3275.44 3030
3275.98 2966
3276.52 3086
3277.06 2971
3277.60 3296
3278.14 3161
3278.68 3089
3279.22 2975
3279.76 3149
3280.30 3079
3280.84 3187
3281.38 3128
3281.92 3066
3282.46 3036
3283.00 2974
3283.54 3134
3284.08 3123
3284.62 2784
3285.16 2952
3285.70 3113
3286.24 3024
3286.78 2900
3287.32 3084
3287.86 3191
3288.40 3058
3288.94 3189
3289.48 3013
3290.03 3117
3290.57 3070
3291.11 3113
3291.65 3156
3292.19 3057
3292.73 3431
3293.27 3576
3293.81 3756
3294.35 3985
3294.90 4188
3295.44 4274
3295.98 4556
3296.52 4808
3297.06 4704
3297.60 4579
3298.14 4558
3298.69 4264
3299.23 4098
3299.77 4173
3300.31 3888
3300.85 3577
3301.39 3532
3301.94 3557
3302.48 3443
3303.02 3469
3303.56 3513
3304.10 3553
3304.65 3389
3305.19 3381
3305.73 3438
3306.27 3307
3306.81 3097
3307.36 2981
3307.90 2990
3308.44 2948
3308.98 2934
3309.53 2804
3310.07 2695
3310.61 2647
3311.15 2711
3311.70 2850
3312.24 2815
3312.78 3034
3313.32 3178
3313.87 3159
3314.41 3307
3314.95 3397
3315.50 3445
3316.04 3424
3316.58 3433
3317.13 3630
3317.67 3824
3318.21 3673
3318.75 3714
3319.30 3876
3319.84 3823
3320.38 3859
3320.93 3879
3321.47 3901
3322.02 3985
3322.56 3909
3323.10 3665
3323.65 3804
3324.19 3922
3324.73 3700
3325.28 3619
3325.82 3776
3326.36 3571
3326.91 3437
3327.45 3338
3328.00 3471
3328.54 3465
3329.08 3549
3329.63 3688
3330.17 4172
3330.72 4866
3331.26 5924
3331.81 7084
3332.35 8468
3332.89 10430
3333.44 12313
3333.98 15232
3334.53 18510
3335.07 20928
3335.62 23067
3336.16 24801
3336.71 25908
3337.25 26066
3337.80 25293
3338.34 24382
3338.89 22503
3339.43 20101
3339.98 17782
3340.52 14362
3341.07 12022
3341.61 9549
3342.16 7976
3342.70 6862
3343.25 5642
3343.79 4865
3344.34 4504
3344.88 4013
3345.43 3828
3345.97 3653
3346.52 3543
3347.06 3569
3347.61 3384
3348.15 3443
3348.70 3300
3349.25 3329
3349.79 3299
3350.34 3049
3350.88 3067
3351.43 3190
3351.98 3323
3352.52 3198
3353.07 3261
3353.61 3093
3354.16 3042
3354.71 2982
3355.25 2989
3355.80 3109
3356.34 2985
3356.89 2839
3357.44 2955
3357.98 2978
3358.53 2995
3359.08 2891
3359.62 2946
3360.17 3056
3360.72 2989
3361.26 2909
3361.81 2949
3362.36 2848
3362.90 2841
3363.45 2879
3364.00 3101
3364.54 3002
3365.09 2918
3365.64 3008
3366.19 2793
3366.73 2841
3367.28 2865
3367.83 3001
3368.37 2915
3368.92 2837
3369.47 3106
3370.02 3073
3370.56 3119
3371.11 3239
3371.66 3392
3372.21 3484
3372.75 3730
3373.30 3865
3373.85 3995
3374.40 4160
3374.94 4125
3375.49 4051
3376.04 3937
3376.59 3970
3377.14 3930
3377.68 3498
3378.23 3234
3378.78 3020
3379.33 2984
3379.88 2747
3380.43 2658
3380.97 2502
3381.52 2498
3382.07 2524
3382.62 2413
3383.17 2417
3383.72 2256
3384.26 2294
3384.81 2179
3385.36 2294
3385.91 2304
3386.46 2409
3387.01 2232
3387.56 2254
3388.11 2067
3388.65 2131
3389.20 2183
3389.75 2063
3390.30 2160
3390.85 2154
3391.40 2082
3391.95 2151
3392.50 2119
3393.05 2036
3393.60 2061
3394.15 2093
3394.70 2161
3395.24 2265
3395.79 2275
3396.34 2207
3396.89 2242
3397.44 2196
3397.99 2207
3398.54 2191
3399.09 2287
3399.64 2337
3400.19 2280
3400.74 2220
3401.29 2135
3401.84 2110
3402.39 2129
3402.94 1946
3403.49 1994
3404.04 1974
3404.59 2006
3405.14 1909
3405.69 1975
3406.24 1917
3406.79 1904
3407.34 2066
3407.89 1943
3408.44 1950
3409.00 1985
3409.55 1964
3410.10 2073
3410.65 2324
3411.20 2392
3411.75 2210
3412.30 2170
3412.85 2207
3413.40 2346
3413.95 2333
3414.50 2273
3415.05 2338
3415.61 2172
3416.16 2217
3416.71 2199
3417.26 2012
3417.81 2129
3418.36 2049
3418.91 1974
3419.46 2104
3420.02 1934
3420.57 2017
3421.12 2122
3421.67 2209
3422.22 2399
3422.77 2196
3423.33 2176
3423.88 2210
3424.43 2315
3424.98 2358
3425.53 2366
3426.09 2244
3426.64 2311
3427.19 2255
3427.74 2087
3428.29 2074
3428.85 1943
3429.40 1896
3429.95 1918
3430.50 1896
3431.05 1983
3431.61 2030
3432.16 1766
3432.71 1690
3433.26 1867
3433.82 1939
3434.37 1896
3434.92 1955
3435.48 1855
3436.03 1893
3436.58 1939
3437.13 1957
3437.69 1984
3438.24 1930
3438.79 1937
3439.35 1918
3439.90 1952
3440.45 1930
3441.00 1857
3441.56 1970
3442.11 1948
3442.66 1991
3443.22 1841
3443.77 1922
3444.32 2000
3444.88 2029
3445.43 1968
3445.98 1931
3446.54 1819
3447.09 1839
3447.65 1846
3448.20 1771
3448.75 1738
3449.31 1846
3449.86 1869
3450.41 1900
3450.97 1835
3451.52 1866
3452.08 1816
3452.63 1815
3453.19 1802
3453.74 1811
3454.29 1752
3454.85 1828
3455.40 1808
3455.96 1805
3456.51 1760
3457.07 1774
3457.62 1825
3458.17 1767
3458.73 1861
3459.28 1866
3459.84 1909
3460.39 2024
3460.95 1871
3461.50 1846
3462.06 1949
3462.61 1934
3463.17 1948
3463.72 1831
3464.28 1840
3464.83 1864
3465.39 1941
3465.94 1932
3466.50 1887
3467.05 1924
3467.61 1970
3468.16 2037
3468.72 2033
3469.27 2053
3469.83 2089
3470.39 2093
3470.94 2074
3471.50 2231
3472.05 2194
3472.61 2192
3473.16 2271
3473.72 2256
3474.27 2307
3474.83 2268
3475.39 2148
3475.94 2262
3476.50 2289
3477.05 2254
3477.61 2209
3478.17 2249
3478.72 2333
3479.28 2480
3479.84 2513
3480.39 2356
3480.95 2404
3481.50 2523
3482.06 2513
3482.62 2497
3483.17 2526
3483.73 2665
3484.29 2582
3484.84 2682
3485.40 2682
3485.96 2699
3486.51 2755
3487.07 3016
3487.63 3112
3488.18 3676
3488.74 4481
3489.30 5168
3489.86 5511
3490.41 6086
3490.97 6968
3491.53 7952
3492.08 8666
3492.64 9170
3493.20 9382
3493.76 9154
3494.31 8576
3494.87 8094
3495.43 7389
3495.99 6241
3496.54 5361
3497.10 4890
3497.66 4255
3498.22 3775
3498.78 3532
3499.33 3403
3499.89 3376
3500.45 3355
3501.01 3376
3501.56 3441
3502.12 3398
3502.68 3467
3503.24 3833
3503.80 3842
3504.36 4093
3504.91 4031
3505.47 4036
3506.03 4143
3506.59 3950
3507.15 3971
3507.71 3844
3508.26 3782
3508.82 3545
3509.38 3249
3509.94 2997
3510.50 2956
3511.06 2937
3511.62 2764
3512.18 2774
3512.73 2665
3513.29 2445
3513.85 2224
3514.41 2155
3514.97 2074
3515.53 1998
3516.09 2047
3516.65 2103
3517.21 1978
3517.77 2062
3518.33 2059
3518.88 2065
3519.44 2154
3520.00 2024
3520.56 2101
3521.12 2343
3521.68 2412
3522.24 2190
3522.80 2147
3523.36 2251
3523.92 2168
3524.48 2202
3525.04 2344
3525.60 2209
3526.16 2154
3526.72 2179
3527.28 1994
3527.84 1969
3528.40 1880
3528.96 1950
3529.52 2016
3530.08 2026
3530.64 1846
3531.20 1927
3531.76 1848
3532.32 2023
3532.88 1992
3533.44 1990
3534.00 1946
3534.57 1969
3535.13 2106
3535.69 2041
3536.25 1861
3536.81 2065
3537.37 2106
3537.93 1929
3538.49 2000
3539.05 2008
3539.61 1942
3540.17 2000
3540.74 1924
3541.30 1892
3541.86 1926
3542.42 1861
3542.98 1825
3543.54 1811
3544.10 1922
3544.66 1869
3545.23 1812
3545.79 1905
3546.35 1909
3546.91 1798
3547.47 1909
3548.03 1769
3548.60 1761
3549.16 1698
3549.72 1730
3550.28 1762
3550.84 1630
3551.41 1669
3551.97 1649
3552.53 1658
3553.09 1665
3553.65 1690
3554.22 1739
3554.78 1698
3555.34 1534
3555.90 1465
3556.46 1439
3557.03 1562
3557.59 1750
3558.15 1677
3558.71 1658
3559.28 1671
3559.84 1638
3560.40 1730
3560.97 1776
3561.53 1682
3562.09 1814
3562.65 1824
3563.22 1822
3563.78 1828
3564.34 1780
3564.91 1757
3565.47 1777
3566.03 1803
3566.60 1778
3567.16 1747
3567.72 1653
3568.28 1737
3568.85 1766
3569.41 1589
3569.98 1623
3570.54 1570
3571.10 1686
3571.67 1659
3572.23 1531
3572.79 1668
3573.36 1730
3573.92 1786
3574.48 1760
3575.05 1815
3575.61 1812
3576.18 1939
3576.74 1914
3577.30 1801
3577.87 1942
3578.43 1972
3579.00 1964
3579.56 1957
3580.12 1962
3580.69 1895
3581.25 1920
3581.82 1868
3582.38 1868
3582.95 1910
3583.51 1825
3584.08 1719
3584.64 1701
3585.20 1745
3585.77 1687
3586.33 1622
3586.90 1619
3587.46 1514
3588.03 1555
3588.59 1752
3589.16 1756
3589.72 1662
3590.29 1685
3590.85 1765
3591.42 1801
3591.98 1683
3592.55 1652
3593.11 1578
3593.68 1617
3594.24 1570
3594.81 1605
3595.38 1690
3595.94 1603
3596.51 1655
3597.07 1728
3597.64 1632
3598.20 1607
3598.77 1606
3599.34 1650
3599.90 1730
3600.47 1658
3601.03 1570
3601.60 1517
3602.16 1575
3602.73 1683
3603.30 1532
3603.86 1457
3604.43 1584
3605.00 1523
3605.56 1504
3606.13 1527
3606.69 1504
3607.26 1352
3607.83 1378
3608.39 1408
3608.96 1409
3609.53 1505
3610.09 1452
3610.66 1377
3611.23 1470
3611.79 1324
3612.36 1252
3612.93 1446
3613.49 1517
3614.06 1469
3614.63 1570
3615.19 1592
3615.76 1622
3616.33 1701
3616.90 1769
3617.46 1754
3618.03 1806
3618.60 1880
3619.16 1773
3619.73 1911
3620.30 1865
3620.87 1878
3621.43 1810
3622.00 1746
3622.57 1706
3623.14 1601
3623.70 1733
3624.27 1545
3624.84 1593
3625.41 1635
3625.98 1491
3626.54 1502
3627.11 1566
3627.68 1490
3628.25 1452
3628.82 1499
3629.38 1493
3629.95 1551
3630.52 1624
3631.09 1619
3631.66 1630
3632.22 1465
3632.79 1400
3633.36 1574
3633.93 1598
3634.50 1516
3635.07 1372
3635.64 1503
3636.20 1447
3636.77 1593
3637.34 1629
3637.91 1607
3638.48 1698
3639.05 1715
3639.62 1754
3640.19 1754
3640.76 1936
3641.32 1953
3641.89 1928
3642.46 1925
3643.03 1922
3643.60 1925
3644.17 1928
3644.74 1854
3645.31 1750
3645.88 1721
3646.45 1703
3647.02 1750
3647.59 1632
3648.16 1650
3648.73 1662
3649.30 1843
3649.87 1825
3650.44 1864
3651.01 1907
3651.57 2104
3652.14 2129
3652.71 1922
3653.28 2013
3653.85 2010
3654.42 1945
3654.99 1969
3655.57 1904
3656.14 1802
3656.71 1876
3657.28 1874
3657.85 1796
3658.42 1752
3658.99 1772
3659.56 1858
3660.13 1747
3660.70 1791
3661.27 1883
3661.84 1857
3662.41 1704
3662.98 1746
3663.55 1922
3664.12 1730
3664.69 1810
3665.26 2172
3665.84 2184
3666.41 2072
3666.98 2172
3667.55 2034
3668.12 1872
3668.69 1942
3669.26 1912
3669.83 1788
3670.40 1777
3670.98 1691
3671.55 1641
3672.12 1624
3672.69 1683
3673.26 1727
3673.83 1723
3674.41 1860
3674.98 1795
3675.55 1915
3676.12 1986
3676.69 1981
3677.26 2090
3677.84 1969
3678.41 1993
3678.98 1806
3679.55 1731
3680.12 1730
3680.70 1632
3681.27 1636
3681.84 1563
3682.41 1623
3682.99 1561
3683.56 1628
3684.13 1549
3684.70 1672
3685.27 1592
3685.85 1504
3686.42 1561
3686.99 1583
3687.57 1637
3688.14 1663
3688.71 1724
3689.28 1710
3689.86 1635
3690.43 1685
3691.00 1624
3691.58 1637
3692.15 1759
3692.72 1697
3693.29 1464
3693.87 1454
3694.44 1552
3695.01 1614
3695.59 1538
3696.16 1427
3696.73 1579
3697.31 1561
3697.88 1384
3698.45 1589
3699.03 1454
3699.60 1448
3700.17 1484
3700.75 1572
3701.32 1573
3701.90 1547
3702.47 1568
3703.04 1475
3703.62 1575
3704.19 1498
3704.77 1538
3705.34 1596
3705.91 1571
3706.49 1542
3707.06 1611
3707.64 1581
3708.21 1566
3708.78 1625
3709.36 1614
3709.93 1710
3710.51 1708
3711.08 1592
3711.66 1606
3712.23 1717
3712.81 1704
3713.38 1658
3713.96 1601
3714.53 1578
3715.11 1622
3715.68 1495
3716.25 1518
3716.83 1498
3717.40 1443
3717.98 1500
3718.55 1467
3719.13 1430
3719.71 1356
3720.28 1365
3720.86 1403
3721.43 1481
3722.01 1320
3722.58 1347
3723.16 1475
3723.73 1405
3724.31 1334
3724.88 1203
3725.46 1372
3726.03 1423
3726.61 1355
3727.19 1426
3727.76 1371
3728.34 1429
3728.91 1501
3729.49 1470
3730.07 1416
3730.64 1491
3731.22 1616
3731.79 1536
3732.37 1460
3732.95 1503
3733.52 1473
3734.10 1494
3734.67 1538
3735.25 1667
3735.83 1631
3736.40 1500
3736.98 1486
3737.56 1559
3738.13 1520
3738.71 1342
3739.29 1506
3739.86 1428
3740.44 1395
3741.02 1421
3741.59 1479
3742.17 1442
3742.75 1354
3743.32 1415
3743.90 1378
3744.48 1326
3745.06 1385
3745.63 1373
3746.21 1408
3746.79 1331
3747.36 1428
3747.94 1394
3748.52 1410
3749.10 1363
3749.67 1405
3750.25 1420
3750.83 1365
3751.41 1319
3751.98 1315
3752.56 1406
3753.14 1448
3753.72 1356
3754.30 1389
3754.87 1413
3755.45 1310
3756.03 1388
3756.61 1332
3757.19 1391
3757.76 1505
3758.34 1451
3758.92 1443
3759.50 1439
3760.08 1443
3760.65 1491
3761.23 1477
3761.81 1530
3762.39 1496
3762.97 1515
3763.55 1533
3764.13 1560
3764.70 1475
3765.28 1408
3765.86 1434
3766.44 1432
3767.02 1415
3767.60 1485
3768.18 1454
3768.76 1405
3769.33 1547
3769.91 1494
3770.49 1503
3771.07 1457
3771.65 1392
3772.23 1515
3772.81 1464
3773.39 1400
3773.97 1462
3774.55 1373
3775.13 1521
3775.71 1342
3776.29 1319
3776.87 1320
3777.45 1368
3778.02 1326
3778.60 1327
3779.18 1340
3779.76 1473
3780.34 1521
3780.92 1383
3781.50 1473
3782.08 1322
3782.66 1352
3783.24 1447
3783.82 1423
3784.40 1333
3784.98 1371
3785.56 1327
3786.14 1400
3786.72 1391
3787.31 1406
3787.89 1457
3788.47 1505
3789.05 1330
3789.63 1443
3790.21 1534
3790.79 1658
3791.37 1499
3791.95 1534
3792.53 1513
3793.11 1491
3793.69 1379
3794.27 1329
3794.85 1423
3795.43 1446
3796.02 1416
3796.60 1448
3797.18 1446
3797.76 1552
3798.34 1598
3798.92 1551
3799.50 1508
3800.08 1434
3800.67 1545
3801.25 1751
3801.83 1669
3802.41 1603
3802.99 1652
3803.57 1671
3804.16 1683
3804.74 1559
3805.32 1581
3805.90 1529
3806.48 1483
3807.06 1620
3807.65 1702
3808.23 1710
3808.81 1685
3809.39 1686
3809.97 1781
3810.56 1692
3811.14 1750
3811.72 1680
3812.30 1727
3812.89 1748
3813.47 1784
3814.05 1757
3814.63 1786
3815.21 1798
3815.80 1849
3816.38 1846
3816.96 1686
3817.55 1670
3818.13 1718
3818.71 1666
3819.29 1564
3819.88 1597
3820.46 1438
3821.04 1494
3821.63 1449
3822.21 1535
3822.79 1448
3823.37 1328
3823.96 1366
3824.54 1505
3825.12 1511
3825.71 1391
3826.29 1391
3826.87 1454
3827.46 1332
3828.04 1445
3828.62 1485
3829.21 1391
3829.79 1378
3830.38 1430
3830.96 1467
3831.54 1435
3832.13 1414
3832.71 1376
3833.29 1400
3833.88 1358
3834.46 1362
3835.05 1447
3835.63 1378
3836.21 1246
3836.80 1243
3837.38 1428
3837.97 1309
3838.55 1319
3839.14 1353
3839.72 1306
3840.30 1380
3840.89 1283
3841.47 1344
3842.06 1348
3842.64 1386
3843.23 1287
3843.81 1294
3844.40 1345
3844.98 1288
3845.57 1319
3846.15 1350
3846.74 1447
3847.32 1403
3847.91 1340
3848.49 1445
3849.08 1353
3849.66 1354
3850.25 1425
3850.83 1418
3851.42 1424
3852.00 1504
3852.59 1376
3853.17 1262
3853.76 1328
3854.34 1357
3854.93 1322
3855.51 1356
3856.10 1290
3856.69 1294
3857.27 1373
3857.86 1356
3858.44 1517
3859.03 1434
3859.62 1530
3860.20 1538
3860.79 1489
3861.37 1480
3861.96 1705
3862.55 1591
3863.13 1663
3863.72 1581
3864.30 1678
3864.89 1693
3865.48 1701
3866.06 1758
3866.65 1845
3867.24 1750
3867.82 1874
3868.41 1745
3869.00 1702
3869.58 1692
3870.17 1608
3870.76 1717
3871.34 1519
3871.93 1503
3872.52 1517
3873.10 1472
3873.69 1519
3874.28 1537
3874.86 1525
3875.45 1496
3876.04 1620
3876.63 1554
3877.21 1618
3877.80 1538
3878.39 1487
3878.97 1381
3879.56 1522
3880.15 1504
3880.74 1506
3881.32 1445
3881.91 1348
3882.50 1404
3883.09 1300
3883.67 1331
3884.26 1349
3884.85 1458
3885.44 1419
3886.03 1511
3886.61 1478
3887.20 1461
3887.79 1532
3888.38 1622
3888.97 1613
3889.55 1644
3890.14 1743
3890.73 1787
3891.32 1711
3891.91 1594
3892.50 1667
3893.08 1762
3893.67 1645
3894.26 1587
3894.85 1676
3895.44 1662
3896.03 1682
3896.62 1690
3897.20 1569
3897.79 1502
3898.38 1469
3898.97 1541
3899.56 1547
3900.15 1425
3900.74 1449
3901.33 1432
3901.92 1450
3902.51 1460
3903.09 1438
3903.68 1464
3904.27 1383
3904.86 1401
3905.45 1420
3906.04 1452
3906.63 1507
3907.22 1437
3907.81 1408
3908.40 1514
3908.99 1528
3909.58 1521
3910.17 1414
3910.76 1425
3911.35 1515
3911.94 1360
3912.53 1405
3913.12 1219
3913.71 1300
3914.30 1275
3914.89 1244
3915.48 1284
3916.07 1349
3916.66 1309
3917.25 1271
3917.84 1301
3918.43 1293
3919.02 1306
3919.61 1444
3920.20 1318
3920.79 1369
3921.38 1299
3921.97 1375
3922.56 1376
3923.15 1440
3923.74 1340
3924.33 1372
3924.93 1345
3925.52 1307
3926.11 1391
3926.70 1289
3927.29 1387
3927.88 1379
3928.47 1361
3929.06 1291
3929.65 1303
3930.24 1315
3930.84 1273
3931.43 1274
3932.02 1303
3932.61 1267
3933.20 1227
3933.79 1278
3934.38 1361
3934.98 1252
3935.57 1210
3936.16 1207
3936.75 1421
3937.34 1364
3937.94 1296
3938.53 1357
3939.12 1328
3939.71 1290
3940.30 1349
3940.89 1373
3941.49 1408
3942.08 1383
3942.67 1406
3943.26 1428
3943.86 1398
3944.45 1490
3945.04 1477
3945.63 1394
3946.23 1445
3946.82 1339
3947.41 1275
3948.00 1372
3948.60 1335
3949.19 1327
3949.78 1332
3950.37 1300
3950.97 1305
3951.56 1346
3952.15 1309
3952.74 1323
3953.34 1394
3953.93 1387
3954.52 1328
3955.12 1380
3955.71 1503
3956.30 1424
3956.90 1460
3957.49 1477
3958.08 1445
3958.68 1429
3959.27 1563
3959.86 1592
3960.46 1478
3961.05 1519
3961.64 1634
3962.24 1547
3962.83 1442
3963.43 1587
3964.02 1585
3964.61 1467
3965.21 1498
3965.80 1738
3966.39 1657
3966.99 1684
3967.58 1764
3968.18 1774
3968.77 1612
3969.36 1593
3969.96 1795
3970.55 1679
3971.15 1657
3971.74 1474
3972.34 1582
3972.93 1516
3973.53 1660
3974.12 1594
3974.71 1606
3975.31 1705
3975.90 1879
3976.50 1903
3977.09 1903
3977.69 1972
3978.28 2003
3978.88 2213
3979.47 1917
3980.07 1889
3980.66 1720
3981.26 1703
3981.85 1706
3982.45 1593
3983.04 1486
3983.64 1536
3984.23 1666
3984.83 1668
3985.42 1511
3986.02 1585
3986.62 1600
3987.21 1530
3987.81 1524
3988.40 1718
3989.00 1584
3989.59 1542
3990.19 1660
3990.78 1634
3991.38 1591
3991.98 1663
3992.57 1492
3993.17 1593
3993.76 1726
3994.36 1541
3994.96 1668
3995.55 1597
3996.15 1700
3996.74 1634
3997.34 1634
3997.94 1645
3998.53 1643
3999.13 1518
3999.73 1593
4000.32 1617
4000.92 1453
4001.52 1543
4002.11 1701
4002.71 1530
4003.31 1425
4003.90 1499
4004.50 1450
4005.10 1534
4005.69 1749
4006.29 1565
4006.89 1559
4007.48 1578
4008.08 1704
4008.68 1521
4009.28 1483
4009.87 1442
4010.47 1612
4011.07 1582
4011.66 1519
4012.26 1486
4012.86 1513
4013.46 1492
4014.05 1540
4014.65 1444
4015.25 1517
4015.85 1405
4016.45 1453
4017.04 1559
4017.64 1570
4018.24 1687
4018.84 1523
4019.43 1471
4020.03 1574
4020.63 1586
4021.23 1535
4021.83 1492
4022.42 1521
4023.02 1508
4023.62 1556
4024.22 1626
4024.82 1559
4025.42 1517
4026.01 1649
4026.61 1618
4027.21 1710
4027.81 1710
4028.41 1800
4029.01 1762
4029.61 1691
4030.20 1719
4030.80 1811
4031.40 1692
4032.00 1880
4032.60 1987
4033.20 2105
4033.80 2095
4034.40 2197
4035.00 2288
4035.59 2188
4036.19 2130
4036.79 1967
4037.39 2001
4037.99 1897
4038.59 1626
4039.19 1631
4039.79 1540
4040.39 1656
4040.99 1501
4041.59 1394
4042.19 1486
4042.79 1422
4043.39 1457
4043.99 1545
4044.59 1523
4045.19 1542
4045.79 1564
4046.39 1460
4046.99 1437
4047.59 1451
4048.19 1480
4048.79 1535
4049.39 1465
4049.99 1473
4050.59 1527
4051.19 1487
4051.79 1594
4052.39 1580
4052.99 1511
4053.59 1578
4054.19 1668
4054.79 1511
4055.39 1606
4055.99 1532
4056.59 1413
4057.19 1404
4057.79 1500
4058.39 1424
4059.00 1397
4059.60 1391
4060.20 1384
4060.80 1419
4061.40 1414
4062.00 1372
4062.60 1264
4063.20 1206
4063.80 1341
4064.40 1326
4065.01 1433
4065.61 1439
4066.21 1416
4066.81 1358
4067.41 1375
4068.01 1373
4068.61 1323
4069.22 1251
4069.82 1344
4070.42 1328
4071.02 1242
4071.62 1349
4072.23 1171
4072.83 1229
4073.43 1225
4074.03 1225
4074.63 1205
4075.23 1361
4075.84 1343
4076.44 1227
4077.04 1243
4077.64 1220
4078.25 1211
4078.85 1260
4079.45 1266
4080.05 1252
4080.66 1278
4081.26 1233
4081.86 1316
4082.46 1250
4083.07 1172
4083.67 1201
4084.27 1220
4084.87 1233
4085.48 1221
4086.08 1228
4086.68 1253
4087.29 1313
4087.89 1300
4088.49 1228
4089.09 1212
4089.70 1316
4090.30 1402
4090.90 1255
4091.51 1303
4092.11 1259
4092.71 1370
4093.32 1269
4093.92 1247
4094.52 1400
4095.13 1309
4095.73 1328
4096.34 1348
4096.94 1240
4097.54 1347
4098.15 1269
4098.75 1252
4099.35 1274
4099.96 1331
4100.56 1175
4101.17 1168
4101.77 1241
4102.37 1240
4102.98 1221
4103.58 1188
4104.19 1245
4104.79 1152
4105.39 1173
4106.00 1299
4106.60 1299
4107.21 1214
4107.81 1298
4108.42 1212
4109.02 1257
4109.63 1205
4110.23 1211
4110.84 1271
4111.44 1201
4112.04 1213
4112.65 1212
4113.25 1174
4113.86 1256
4114.46 1109
4115.07 1154
4115.67 1149
4116.28 1261
4116.88 1199
4117.49 1258
4118.09 1290
4118.70 1233
4119.31 1256
4119.91 1236
4120.52 1246
4121.12 1192
4121.73 1135
4122.33 1151
4122.94 1208
4123.54 1242
4124.15 1173
4124.76 1284
4125.36 1336
4125.97 1294
4126.57 1226
4127.18 1222
4127.78 1201
4128.39 1165
4129.00 1196
4129.60 1340
4130.21 1175
4130.81 1143
4131.42 1215
4132.03 1212
4132.63 1204
4133.24 1258
4133.85 1243
4134.45 1335
4135.06 1367
4135.67 1262
4136.27 1326
4136.88 1323
4137.49 1436
4138.09 1385
4138.70 1331
4139.31 1362
4139.91 1325
4140.52 1417
4141.13 1444
4141.73 1506
4142.34 1357
4142.95 1450
4143.55 1417
4144.16 1465
4144.77 1489
4145.38 1536
4145.98 1481
4146.59 1392
4147.20 1316
4147.81 1340
4148.41 1329
4149.02 1533
4149.63 1329
4150.24 1277
4150.84 1356
4151.45 1253
4152.06 1354
4152.67 1252
4153.27 1191
4153.88 1317
4154.49 1326
4155.10 1263
4155.71 1305
4156.31 1324
4156.92 1359
4157.53 1518
4158.14 1267
4158.75 1346
4159.35 1465
4159.96 1402
4160.57 1469
4161.18 1475
4161.79 1506
4162.40 1436
4163.00 1353
4163.61 1384
4164.22 1463
4164.83 1475
4165.44 1373
4166.05 1405
4166.66 1375
4167.27 1440
4167.87 1468
4168.48 1566
4169.09 1439
4169.70 1423
4170.31 1476
4170.92 1531
4171.53 1439
4172.14 1464
4172.75 1389
4173.36 1308
4173.97 1262
4174.58 1329
4175.18 1336
4175.79 1310
4176.40 1332
4177.01 1351
4177.62 1359
4178.23 1361
4178.84 1367
4179.45 1287
4180.06 1221
4180.67 1308
4181.28 1353
4181.89 1349
4182.50 1277
4183.11 1359
4183.72 1388
4184.33 1351
4184.94 1416
4185.55 1398
4186.16 1175
4186.77 1289
4187.38 1297
4187.99 1322
4188.60 1283
4189.21 1287
4189.82 1275
4190.43 1244
4191.04 1188
4191.66 1188
4192.27 1274
4192.88 1388
4193.49 1428
4194.10 1368
4194.71 1369
4195.32 1444
4195.93 1420
4196.54 1400
4197.15 1421
4197.76 1454
4198.38 1419
4198.99 1409
4199.60 1329
4200.21 1310
4200.82 1323
4201.43 1345
4202.04 1297
4202.65 1376
4203.27 1303
4203.88 1347
4204.49 1334
4205.10 1368
4205.71 1226
4206.32 1273
4206.94 1276
4207.55 1345
4208.16 1305
4208.77 1221
4209.38 1150
4209.99 1229
4210.61 1222
4211.22 1225
4211.83 1278
4212.44 1225
4213.06 1197
4213.67 1140
4214.28 1189
4214.89 1339
4215.50 1355
4216.12 1238
4216.73 1281
4217.34 1430
4217.95 1361
4218.57 1362
4219.18 1403
4219.79 1550
4220.40 1531
4221.02 1613
4221.63 1501
4222.24 1460
4222.86 1460
4223.47 1529
4224.08 1572
4224.69 1603
4225.31 1532
4225.92 1543
4226.53 1439
4227.15 1489
4227.76 1562
4228.37 1676
4228.99 1610
4229.60 1694
4230.21 1734
4230.83 1740
4231.44 1903
4232.05 1834
4232.67 2142
4233.28 2416
4233.90 2378
4234.51 2758
4235.12 2952
4235.74 2913
4236.35 2815
4236.96 2740
4237.58 2715
4238.19 2416
4238.81 2099
4239.42 2098
4240.03 1841
4240.65 1807
4241.26 1681
4241.88 1571
4242.49 1476
4243.11 1507
4243.72 1522
4244.33 1617
4244.95 1551
4245.56 1523
4246.18 1465
4246.79 1591
4247.41 1722
4248.02 1510
4248.64 1539
4249.25 1625
4249.87 1494
4250.48 1467
4251.10 1566
4251.71 1554
4252.33 1517
4252.94 1352
4253.56 1509
4254.17 1486
4254.79 1429
4255.40 1412
4256.02 1383
4256.63 1449
4257.25 1308
4257.86 1321
4258.48 1333
4259.09 1386
4259.71 1387
4260.33 1412
4260.94 1290
4261.56 1359
4262.17 1308
4262.79 1401
4263.40 1278
4264.02 1348
4264.64 1373
4265.25 1417
4265.87 1439
4266.48 1560
4267.10 1488
4267.72 1541
4268.33 1451
4268.95 1506
4269.57 1470
4270.18 1459
4270.80 1566
4271.41 1568
4272.03 1602
4272.65 1686
4273.26 1589
4273.88 1526
4274.50 1588
4275.11 1590
4275.73 1652
4276.35 1685
4276.96 1543
4277.58 1510
4278.20 1577
4278.81 1601
4279.43 1511
4280.05 1459
4280.67 1432
4281.28 1406
4281.90 1482
4282.52 1378
4283.13 1222
4283.75 1321
4284.37 1380
4284.99 1292
4285.60 1278
4286.22 1301
4286.84 1266
4287.46 1220
4288.07 1224
4288.69 1340
4289.31 1289
4289.93 1348
4290.55 1359
4291.16 1368
4291.78 1305
4292.40 1290
4293.02 1372
4293.63 1324
4294.25 1281
4294.87 1407
4295.49 1358
4296.11 1294
4296.73 1282
4297.34 1316
4297.96 1292
4298.58 1268
4299.20 1285
4299.82 1387
4300.44 1324
4301.05 1300
4301.67 1301
4302.29 1299
4302.91 1346
4303.53 1387
4304.15 1412
4304.77 1387
4305.39 1376
4306.00 1451
4306.62 1427
4307.24 1266
4307.86 1372
4308.48 1367
4309.10 1285
4309.72 1320
4310.34 1300
4310.96 1277
4311.58 1338
4312.20 1312
4312.82 1378
4313.43 1579
4314.05 1447
4314.67 1392
4315.29 1419
4315.91 1399
4316.53 1403
4317.15 1562
4317.77 1532
4318.39 1503
4319.01 1357
4319.63 1357
4320.25 1406
4320.87 1471
4321.49 1532
4322.11 1564
4322.73 1520
4323.35 1582
4323.97 1503
4324.59 1520
4325.21 1613
4325.83 1606
4326.45 1501
4327.07 1595
4327.69 1678
4328.31 1609
4328.94 1693
4329.56 1703
4330.18 1874
4330.80 1702
4331.42 1797
4332.04 1837
4332.66 1835
4333.28 1957
4333.90 2174
4334.52 2396
4335.14 2682
4335.76 2986
4336.39 3144
4337.01 3537
4337.63 3773
4338.25 4209
4338.87 4192
4339.49 3931
4340.11 3695
4340.73 3512
4341.36 3413
4341.98 3405
4342.60 3233
4343.22 3133
4343.84 3327
4344.46 3564
4345.08 3809
4345.71 4063
4346.33 4284
4346.95 4736
4347.57 4738
4348.19 4540
4348.82 4270
4349.44 4156
4350.06 3621
4350.68 3216
4351.30 2947
4351.93 2663
4352.55 2385
4353.17 2299
4353.79 2176
4354.42 2035
4355.04 1868
4355.66 1931
4356.28 2102
4356.91 1938
4357.53 1927
4358.15 1887
4358.77 1890
4359.40 2114
4360.02 1892
4360.64 1891
4361.26 1827
4361.89 1801
4362.51 1745
4363.13 1774
4363.76 1826
4364.38 1728
4365.00 1754
4365.63 1788
4366.25 1793
4366.87 1712
4367.50 1688
4368.12 1530
4368.74 1662
4369.37 1562
4369.99 1505
4370.61 1433
4371.24 1553
4371.86 1516
4372.48 1420
4373.11 1487
4373.73 1459
4374.36 1343
4374.98 1378
4375.60 1456
4376.23 1338
4376.85 1384
4377.48 1391
4378.10 1429
4378.72 1334
4379.35 1387
4379.97 1416
4380.60 1379
4381.22 1373
4381.84 1327
4382.47 1398
4383.09 1498
4383.72 1440
4384.34 1426
4384.97 1437
4385.59 1536
4386.22 1466
4386.84 1547
4387.47 1457
4388.09 1418
4388.72 1437
4389.34 1397
4389.96 1329
4390.59 1362
4391.21 1435
4391.84 1380
4392.47 1409
4393.09 1311
4393.72 1278
4394.34 1282
4394.97 1258
4395.59 1331
4396.22 1332
4396.84 1320
4397.47 1455
4398.09 1373
4398.72 1240
4399.34 1306
4399.97 1291
4400.60 1369
4401.22 1325
4401.85 1351
4402.47 1453
4403.10 1494
4403.72 1507
4404.35 1494
4404.98 1423
4405.60 1426
4406.23 1425
4406.85 1394
4407.48 1353
4408.11 1351
4408.73 1394
4409.36 1383
4409.99 1226
4410.61 1336
4411.24 1430
4411.87 1373
4412.49 1387
4413.12 1328
4413.74 1288
4414.37 1373
4415.00 1371
4415.62 1419
4416.25 1263
4416.88 1263
4417.51 1288
4418.13 1300
4418.76 1259
4419.39 1251
4420.01 1377
4420.64 1291
4421.27 1233
4421.89 1173
4422.52 1242
4423.15 1214
4423.78 1178
4424.40 1244
4425.03 1248
4425.66 1277
4426.29 1314
4426.91 1261
4427.54 1252
4428.17 1145
4428.80 1260
4429.42 1286
4430.05 1234
4430.68 1221
4431.31 1209
4431.94 1246
4432.56 1302
4433.19 1362
4433.82 1323
4434.45 1341
4435.08 1394
4435.70 1297
4436.33 1322
4436.96 1458
4437.59 1487
4438.22 1363
4438.85 1407
4439.47 1398
4440.10 1285
4440.73 1270
4441.36 1226
4441.99 1255
4442.62 1358
4443.25 1326
4443.87 1386
4444.50 1292
4445.13 1347
4445.76 1407
4446.39 1322
4447.02 1423
4447.65 1487
4448.28 1467
4448.91 1471
4449.54 1445
4450.16 1430
4450.79 1504
4451.42 1441
4452.05 1538
4452.68 1553
4453.31 1454
4453.94 1388
4454.57 1552
4455.20 1568
4455.83 1553
4456.46 1739
4457.09 1753
4457.72 1678
4458.35 1662
4458.98 1528
4459.61 1659
4460.24 1512
4460.87 1387
4461.50 1374
4462.13 1382
4462.76 1353
4463.39 1262
4464.02 1195
4464.65 1266
4465.28 1327
4465.91 1211
4466.54 1228
4467.17 1222
4467.80 1201
4468.43 1214
4469.06 1244
4469.69 1272
4470.32 1125
4470.95 1179
4471.58 1183
4472.21 1224
4472.85 1201
4473.48 1231
4474.11 1262
4474.74 1243
4475.37 1204
4476.00 1249
4476.63 1210
4477.26 1250
4477.89 1310
4478.52 1254
4479.16 1300
4479.79 1199
4480.42 1237
4481.05 1282
4481.68 1359
4482.31 1370
4482.94 1331
4483.58 1345
4484.21 1286
4484.84 1419
4485.47 1299
4486.10 1343
4486.73 1290
4487.37 1320
4488.00 1348
4488.63 1360
4489.26 1321
4489.89 1364
4490.53 1332
4491.16 1297
4491.79 1370
4492.42 1426
4493.05 1336
4493.69 1333
4494.32 1421
4494.95 1380
4495.58 1310
4496.22 1338
4496.85 1368
4497.48 1385
4498.11 1483
4498.75 1652
4499.38 1668
4500.01 1723
4500.64 1829
4501.28 1913
4501.91 2004
4502.54 2008
4503.18 2051
4503.81 2142
4504.44 1974
4505.07 1940
4505.71 1842
4506.34 1676
4506.97 1605
4507.61 1566
4508.24 1416
4508.87 1392
4509.51 1350
4510.14 1368
4510.77 1423
4511.41 1362
4512.04 1429
4512.68 1399
4513.31 1376
4513.94 1272
4514.58 1385
4515.21 1332
4515.84 1315
4516.48 1311
4517.11 1379
4517.75 1289
4518.38 1285
4519.01 1339
4519.65 1238
4520.28 1255
4520.92 1184
4521.55 1163
4522.18 1142
4522.82 1154
4523.45 1270
4524.09 1217
4524.72 1192
4525.36 1282
4525.99 1307
4526.63 1288
4527.26 1315
4527.90 1342
4528.53 1388
4529.16 1411
4529.80 1334
4530.43 1397
4531.07 1500
4531.70 1567
4532.34 1447
4532.97 1313
4533.61 1461
4534.24 1477
4534.88 1437
4535.51 1292
4536.15 1275
4536.79 1214
4537.42 1272
4538.06 1255
4538.69 1230
4539.33 1125
4539.96 1166
4540.60 1137
4541.23 1182
4541.87 1321
4542.50 1274
4543.14 1211
4543.78 1290
4544.41 1223
4545.05 1169
4545.68 1298
4546.32 1137
4546.96 1082
4547.59 1091
4548.23 1062
4548.86 1157
4549.50 1147
4550.14 1118
4550.77 1134
4551.41 1138
4552.05 1215
4552.68 1202
4553.32 1081
4553.96 1188
4554.59 1079
4555.23 1159
4555.86 1089
4556.50 1019
4557.14 1014
4557.78 1079
4558.41 1163
4559.05 1086
4559.69 1051
4560.32 1106
4560.96 1095
4561.60 1092
4562.23 1125
4562.87 1027
4563.51 1081
4564.15 1132
4564.78 1102
4565.42 1102
4566.06 1179
4566.69 1162
4567.33 1165
4567.97 1230
4568.61 1211
4569.24 1228
4569.88 1160
4570.52 1178
4571.16 1277
4571.80 1211
4572.43 1188
4573.07 1189
4573.71 1054
4574.35 1051
4574.98 1033
4575.62 1099
4576.26 1133
4576.90 1107
4577.54 1165
4578.18 1266
4578.81 1263
4579.45 1255
4580.09 1198
4580.73 1242
4581.37 1215
4582.01 1297
4582.64 1356
4583.28 1268
4583.92 1281
4584.56 1258
4585.20 1343
4585.84 1324
4586.48 1234
4587.11 1403
4587.75 1326
4588.39 1475
4589.03 1653
4589.67 1666
4590.31 1761
4590.95 1895
4591.59 1946
4592.23 2088
4592.87 2028
4593.51 1934
4594.14 1978
4594.78 1710
4595.42 1587
4596.06 1562
4596.70 1372
4597.34 1361
4597.98 1380
4598.62 1376
4599.26 1393
4599.90 1448
4600.54 1401
4601.18 1391
4601.82 1553
4602.46 1649
4603.10 1563
4603.74 1515
4604.38 1581
4605.02 1515
4605.66 1534
4606.30 1518
4606.94 1506
4607.58 1562
4608.22 1515
4608.86 1414
4609.50 1433
4610.14 1316
4610.78 1194
4611.42 1175
4612.06 1284
4612.70 1232
4613.34 1170
4613.99 1227
4614.63 1175
4615.27 1249
4615.91 1228
4616.55 1192
4617.19 1210
4617.83 1135
4618.47 1215
4619.11 1163
4619.75 1167
4620.39 1114
4621.04 1019
4621.68 1111
4622.32 1095
4622.96 1090
4623.60 1016
4624.24 1151
4624.88 1131
4625.53 1062
4626.17 1007
4626.81 1156
4627.45 1172
4628.09 1249
4628.73 1188
4629.38 1159
4630.02 1248
4630.66 1313
4631.30 1397
4631.94 1430
4632.58 1307
4633.23 1388
4633.87 1277
4634.51 1205
4635.15 1243
4635.80 1261
4636.44 1214
4637.08 1253
4637.72 1161
4638.36 1213
4639.01 1147
4639.65 1219
4640.29 1231
4640.93 1267
4641.58 1233
4642.22 1172
4642.86 1232
4643.51 1334
4644.15 1329
4644.79 1281
4645.43 1257
4646.08 1201
4646.72 1185
4647.36 1281
4648.01 1220
4648.65 1155
4649.29 1141
4649.94 1134
4650.58 1159
4651.22 1165
4651.87 1190
4652.51 1196
4653.15 1182
4653.80 1249
4654.44 1243
4655.08 1247
4655.73 1195
4656.37 1157
4657.01 1211
4657.66 1104
4658.30 1203
4658.94 1164
4659.59 1132
4660.23 1055
4660.88 1056
4661.52 1016
4662.16 1039
4662.81 1102
4663.45 1025
4664.10 1060
4664.74 988
4665.39 1103
4666.03 1176
4666.67 1034
4667.32 1046
4667.96 1045
4668.61 1103
4669.25 1199
4669.90 1091
4670.54 984
4671.19 1054
4671.83 1024
4672.47 1076
4673.12 1020
4673.76 965
4674.41 1065
4675.05 1061
4675.70 1123
4676.34 1117
4676.99 1038
4677.63 1103
4678.28 1100
4678.92 1035
4679.57 1127
4680.22 1086
4680.86 1140
4681.51 1136
4682.15 1077
4682.80 1156
4683.44 1103
4684.09 1097
4684.73 1076
4685.38 1155
4686.03 1078
4686.67 1113
4687.32 1148
4687.96 1100
4688.61 1109
4689.25 1096
4689.90 1149
4690.55 1253
4691.19 1180
4691.84 1199
4692.48 1122
4693.13 1183
4693.78 1235
4694.42 1174
4695.07 1325
4695.72 1240
4696.36 1271
4697.01 1489
4697.65 1530
4698.30 1522
4698.95 1455
4699.59 1625
4700.24 1746
4700.89 1806
4701.53 1783
4702.18 1796
4702.83 1521
4703.48 1455
4704.12 1452
4704.77 1410
4705.42 1315
4706.06 1168
4706.71 1236
4707.36 1374
4708.00 1318
4708.65 1361
4709.30 1249
4709.95 1215
4710.59 1256
4711.24 1294
4711.89 1332
4712.54 1296
4713.18 1299
4713.83 1338
4714.48 1319
4715.13 1261
4715.77 1148
4716.42 1207
4717.07 1332
4717.72 1329
4718.37 1267
4719.01 1382
4719.66 1373
4720.31 1333
4720.96 1290
4721.61 1363
4722.25 1273
4722.90 1256
4723.55 1249
4724.20 1395
4724.85 1180
4725.50 1177
4726.14 1379
4726.79 1461
4727.44 1401
4728.09 1469
4728.74 1388
4729.39 1386
4730.04 1318
4730.68 1281
4731.33 1244
4731.98 1229
4732.63 1214
4733.28 1192
4733.93 1165
4734.58 1102
4735.23 1177
4735.88 1203
4736.53 1148
4737.17 1236
4737.82 1142
4738.47 1203
4739.12 1298
4739.77 1308
4740.42 1170
4741.07 1202
4741.72 1333
4742.37 1284
4743.02 1248
4743.67 1083
4744.32 1180
4744.97 1287
4745.62 1211
4746.27 1271
4746.92 1324
4747.57 1211
4748.22 1346
4748.87 1367
4749.52 1304
4750.17 1407
4750.82 1384
4751.47 1430
4752.12 1531
4752.77 1516
4753.42 1561
4754.07 1535
4754.72 1591
4755.37 1493
4756.02 1498
4756.67 1364
4757.32 1334
4757.97 1257
4758.62 1243
4759.27 1163
4759.93 1224
4760.58 1150
4761.23 1133
4761.88 1092
4762.53 1132
4763.18 1177
4763.83 1182
4764.48 1194
4765.13 1152
4765.78 1225
4766.44 1295
4767.09 1273
4767.74 1361
4768.39 1215
4769.04 1160
4769.69 1096
4770.34 1123
4770.99 1112
4771.65 1074
4772.30 1108
4772.95 1089
4773.60 1127
4774.25 1155
4774.91 1080
4775.56 1071
4776.21 1214
4776.86 1290
4777.51 1252
4778.16 1208
4778.82 1257
4779.47 1205
4780.12 1221
4780.77 1165
4781.43 1273
4782.08 1308
4782.73 1263
4783.38 1169
4784.03 1144
4784.69 1142
4785.34 1185
4785.99 1158
4786.64 1141
4787.30 1144
4787.95 1187
4788.60 1235
4789.26 1208
4789.91 1215
4790.56 1201
4791.21 1167
4791.87 1174
4792.52 1207
4793.17 1275
4793.83 1242
4794.48 1240
4795.13 1240
4795.79 1281
4796.44 1128
4797.09 1165
4797.75 1255
4798.40 1243
4799.05 1229
4799.71 1264
4800.36 1160
4801.01 1162
4801.67 1231
4802.32 1236
4802.97 1226
4803.63 1222
4804.28 1254
4804.94 1262
4805.59 1268
4806.24 1288
4806.90 1220
4807.55 1334
4808.21 1292
4808.86 1215
4809.51 1265
4810.17 1240
4810.82 1270
4811.48 1191
4812.13 1228
4812.79 1310
4813.44 1298
4814.09 1247
4814.75 1310
4815.40 1442
4816.06 1417
4816.71 1324
4817.37 1363
4818.02 1416
4818.68 1383
4819.33 1308
4819.99 1341
4820.64 1450
4821.30 1549
4821.95 1607
4822.61 1530
4823.26 1594
4823.92 1584
4824.57 1456
4825.23 1579
4825.88 1558
4826.54 1515
4827.19 1610
4827.85 1677
4828.50 1630
4829.16 1576
4829.81 1626
4830.47 1632
4831.13 1747
4831.78 1598
4832.44 1795
4833.09 1706
4833.75 1711
4834.40 1859
4835.06 1875
4835.72 2035
4836.37 1936
4837.03 2130
4837.68 2080
4838.34 2161
4839.00 2150
4839.65 2203
4840.31 2413
4840.97 2271
4841.62 2340
4842.28 2445
4842.93 2362
4843.59 2302
4844.25 2337
4844.90 2415
4845.56 2561
4846.22 2766
4846.87 2861
4847.53 2994
4848.19 3298
4848.84 3548
4849.50 3755
4850.16 4042
4850.82 4119
4851.47 4264
4852.13 4319
4852.79 4147
4853.44 3897
4854.10 3443
4854.76 3530
4855.42 3400
4856.07 3513
4856.73 3773
4857.39 3789
4858.04 4139
4858.70 4292
4859.36 4190
4860.02 4350
4860.67 4330
4861.33 4128
4861.99 4026
4862.65 3613
4863.31 3547
4863.96 3389
4864.62 3347
4865.28 3438
4865.94 3394
4866.60 3291
4867.25 3528
4867.91 3412
4868.57 3298
4869.23 3291
4869.89 3256
4870.54 3284
4871.20 3144
4871.86 2947
4872.52 2925
4873.18 2766
4873.84 2660
4874.50 2594
4875.15 2629
4875.81 2450
4876.47 2587
4877.13 2821
4877.79 2812
4878.45 2877
4879.11 2773
4879.77 2824
4880.42 2760
4881.08 2745
4881.74 2435
4882.40 2336
4883.06 2220
4883.72 2189
4884.38 2108
4885.04 2037
4885.70 2116
4886.36 2054
4887.02 2147
4887.68 2228
4888.34 2186
4889.00 2114
4889.65 2255
4890.31 2141
4890.97 2298
4891.63 2093
4892.29 2175
4892.95 2231
4893.61 2240
4894.27 1963
4894.93 1819
4895.59 1815
4896.25 1699
4896.91 1756
4897.57 1847
4898.23 1895
4898.89 1977
4899.55 1971
4900.21 2069
4900.87 2001
4901.54 1910
4902.20 1847
4902.86 1894
4903.52 1792
4904.18 1686
4904.84 1640
4905.50 1580
4906.16 1540
4906.82 1558
4907.48 1536
4908.14 1567
4908.80 1589
4909.46 1502
4910.12 1526
4910.79 1563
4911.45 1531
4912.11 1465
4912.77 1502
4913.43 1538
4914.09 1534
4914.75 1503
4915.41 1424
4916.07 1510
4916.74 1438
4917.40 1490
4918.06 1507
4918.72 1333
4919.38 1442
4920.04 1407
4920.71 1343
4921.37 1419
4922.03 1414
4922.69 1450
4923.35 1453
4924.01 1344
4924.68 1254
4925.34 1329
4926.00 1379
4926.66 1344
4927.33 1367
4927.99 1384
4928.65 1331
4929.31 1265
4929.97 1325
4930.64 1483
4931.30 1461
4931.96 1377
4932.62 1392
4933.29 1398
4933.95 1326
4934.61 1309
4935.27 1163
4935.94 1165
4936.60 1309
4937.26 1408
4937.93 1353
4938.59 1251
4939.25 1272
4939.91 1287
4940.58 1302
4941.24 1294
4941.90 1206
4942.57 1314
4943.23 1315
4943.89 1240
4944.56 1174
4945.22 1257
4945.88 1244
4946.55 1214
4947.21 1203
4947.87 1208
4948.54 1350
4949.20 1357
4949.86 1229
4950.53 1229
4951.19 1244
4951.86 1237
4952.52 1219
4953.18 1151
4953.85 1137
4954.51 1234
4955.17 1161
4955.84 1195
4956.50 1148
4957.17 1201
4957.83 1228
4958.50 1368
4959.16 1398
4959.82 1298
4960.49 1422
4961.15 1583
4961.82 1461
4962.48 1629
4963.15 1616
4963.81 1669
4964.48 1842
4965.14 1789
4965.81 1686
4966.47 1609
4967.13 1624
4967.80 1575
4968.46 1496
4969.13 1366
4969.79 1298
4970.46 1246
4971.12 1267
4971.79 1269
4972.45 1222
4973.12 1262
4973.79 1273
4974.45 1334
4975.12 1279
4975.78 1356
4976.45 1418
4977.11 1389
4977.78 1396
4978.44 1487
4979.11 1374
4979.77 1388
4980.44 1381
4981.11 1370
4981.77 1278
4982.44 1242
4983.10 1233
4983.77 1236
4984.44 1295
4985.10 1212
4985.77 1252
4986.43 1278
4987.10 1326
4987.77 1271
4988.43 1352
4989.10 1489
4989.76 1548
4990.43 1430
4991.10 1378
4991.76 1381
4992.43 1351
4993.10 1284
4993.76 1235
4994.43 1254
4995.10 1212
4995.76 1162
4996.43 1126
4997.10 1024
4997.76 1118
4998.43 1122
4999.10 1147
4999.76 1165
5000.43 1104
5001.10 1108
5001.77 1081
5002.43 1101
5003.10 1055
5003.77 1120
5004.43 1106
5005.10 1082
5005.77 923
5006.44 965
5007.10 1040
5007.77 1085
5008.44 1133
5009.11 1164
5009.77 1050
5010.44 1052
5011.11 1134
5011.78 1050
5012.45 1114
5013.11 1269
5013.78 1272
5014.45 1173
5015.12 1156
5015.79 1130
5016.45 1060
5017.12 1124
5017.79 1052
5018.46 1184
5019.13 1158
5019.80 1210
5020.46 1134
5021.13 1313
5021.80 1243
5022.47 1171
5023.14 1190
5023.81 1174
5024.47 1272
5025.14 1272
5025.81 1214
5026.48 1273
5027.15 1227
5027.82 1223
5028.49 1190
5029.16 1130
5029.83 1151
5030.49 1117
5031.16 1098
5031.83 1186
5032.50 1201
5033.17 1067
5033.84 1043
5034.51 1082
5035.18 1113
5035.85 1080
5036.52 1037
5037.19 941
5037.86 931
5038.53 1046
5039.20 1138
5039.87 1075
5040.54 1152
5041.21 1102
5041.88 1048
5042.54 1024
5043.21 1065
5043.88 1209
5044.55 1061
5045.22 1058
5045.89 1142
5046.56 1116
5047.24 1033
5047.91 1067
5048.58 1100
5049.25 1132
5049.92 1092
5050.59 1118
5051.26 1050
5051.93 985
5052.60 1045
5053.27 1209
5053.94 1111
5054.61 1097
5055.28 1055
5055.95 993
5056.62 1022
5057.29 1017
5057.96 1097
5058.63 979
5059.31 990
5059.98 1086
5060.65 1037
5061.32 1019
5061.99 993
5062.66 976
5063.33 952
5064.00 1053
5064.67 1057
5065.35 970
5066.02 974
5066.69 1000
5067.36 1036
5068.03 1070
5068.70 1000
5069.38 1028
5070.05 1061
5070.72 1000
5071.39 979
5072.06 1048
5072.73 1044
5073.41 1012
5074.08 992
5074.75 923
5075.42 1071
5076.09 1200
5076.77 1154
5077.44 1078
5078.11 1222
5078.78 1307
5079.45 1284
5080.13 1294
5080.80 1201
5081.47 1175
5082.14 1161
5082.82 1124
5083.49 1098
5084.16 1091
5084.83 1113
5085.51 1091
5086.18 1104
5086.85 1122
5087.53 1112
5088.20 1104
5088.87 1087
5089.54 1107
5090.22 1151
5090.89 1203
5091.56 1209
5092.24 1181
5092.91 1260
5093.58 1179
5094.26 1140
5094.93 1214
5095.60 1131
5096.28 1025
5096.95 1027
5097.62 1079
5098.30 1098
5098.97 1021
5099.64 1027
5100.32 1045
5100.99 1022
5101.67 1098
5102.34 1072
5103.01 1066
5103.69 1132
5104.36 1171
5105.04 1142
5105.71 1130
5106.38 1199
5107.06 1107
5107.73 1027
5108.41 1008
5109.08 1091
5109.75 1096
5110.43 1031
5111.10 1012
5111.78 1087
5112.45 1087
5113.13 1033
5113.80 1098
5114.48 1056
5115.15 1128
5115.83 1089
5116.50 1089
5117.17 1049
5117.85 1062
5118.52 1111
5119.20 1147
5119.87 1042
5120.55 1125
5121.22 1196
5121.90 1083
5122.57 1082
5123.25 1146
5123.93 1055
5124.60 1026
5125.28 1029
5125.95 1074
5126.63 1027
5127.30 1030
5127.98 1082
5128.65 1144
5129.33 1167
5130.00 1139
5130.68 1081
5131.36 1073
5132.03 1271
5132.71 1182
5133.38 1152
5134.06 1118
5134.73 1107
5135.41 1051
5136.09 1081
5136.76 1058
5137.44 1120
5138.12 1104
5138.79 1061
5139.47 1049
5140.14 1052
5140.82 1004
5141.50 1102
5142.17 1046
5142.85 1032
5143.53 994
5144.20 959
5144.88 989
5145.56 993
5146.23 977
5146.91 955
5147.59 1005
5148.26 1002
5148.94 942
5149.62 945
5150.29 911
5150.97 909
5151.65 981
5152.33 871
5153.00 914
5153.68 1034
5154.36 987
5155.03 1036
5155.71 1004
5156.39 923
5157.07 922
5157.74 962
5158.42 941
5159.10 1032
5159.78 972
5160.45 1014
5161.13 1020
5161.81 987
5162.49 945
5163.17 953
5163.84 1073
5164.52 993
5165.20 1053
5165.88 1049
5166.55 971
5167.23 1053
5167.91 1040
5168.59 1024
5169.27 928
5169.95 939
5170.62 863
5171.30 974
5171.98 937
5172.66 957
5173.34 921
5174.02 1044
5174.69 996
5175.37 911
5176.05 931
5176.73 1010
5177.41 996
5178.09 997
5178.77 1019
5179.45 999
5180.13 1037
5180.80 1031
5181.48 1004
5182.16 1023
5182.84 1008
5183.52 1006
5184.20 1005
5184.88 977
5185.56 1011
5186.24 957
5186.92 916
5187.60 995
5188.28 980
5188.96 958
5189.64 964
5190.31 938
5190.99 915
5191.67 832
5192.35 832
5193.03 980
5193.71 990
5194.39 915
5195.07 890
5195.75 907
5196.43 890
5197.11 932
5197.79 955
5198.47 991
5199.15 985
5199.83 942
5200.51 956
5201.19 1013
5201.87 1030
5202.56 1126
5203.24 1050
5203.92 985
5204.60 1070
5205.28 1075
5205.96 1068
5206.64 1055
5207.32 1015
5208.00 1017
5208.68 1058
5209.36 1038
5210.04 1126
5210.72 1161
5211.40 1022
5212.09 1094
5212.77 1055
5213.45 1033
5214.13 1107
5214.81 1078
5215.49 997
5216.17 1059
5216.85 1117
5217.54 1111
5218.22 1075
5218.90 1092
5219.58 1105
5220.26 1089
5220.94 1047
5221.62 1231
5222.31 1160
5222.99 1107
5223.67 1146
5224.35 1062
5225.03 1073
5225.72 1088
5226.40 1077
5227.08 1056
5227.76 976
5228.44 1002
5229.13 1008
5229.81 1002
5230.49 1098
5231.17 1088
5231.86 1037
5232.54 994
5233.22 939
5233.90 970
5234.58 1028
5235.27 1062
5235.95 1093
5236.63 1176
5237.32 1135
5238.00 1202
5238.68 1055
5239.36 1189
5240.05 1221
5240.73 1183
5241.41 1220
5242.10 1130
5242.78 1132
5243.46 1164
5244.14 1137
5244.83 1150
5245.51 1109
5246.19 1019
5246.88 1000
5247.56 1059
5248.24 1013
5248.93 1023
5249.61 1042
5250.29 1109
5250.98 1231
5251.66 1210
5252.35 1263
5253.03 1210
5253.71 1201
5254.40 1148
5255.08 1171
5255.76 1159
5256.45 1097
5257.13 1050
5257.82 1078
5258.50 1188
5259.18 1090
5259.87 1117
5260.55 1158
5261.24 1104
5261.92 1174
5262.61 1130
5263.29 1158
5263.97 1099
5264.66 1107
5265.34 1208
5266.03 1142
5266.71 1203
5267.40 1100
5268.08 1034
5268.77 1122
5269.45 1013
5270.14 1082
5270.82 1051
5271.51 1142
5272.19 1129
5272.88 1052
5273.56 1048
5274.25 1025
5274.93 975
5275.62 976
5276.30 1017
5276.99 1079
5277.67 1109
5278.36 974
5279.04 1118
5279.73 1145
5280.41 1135
5281.10 1140
5281.79 1190
5282.47 1236
5283.16 1158
5283.84 1131
5284.53 1079
5285.21 1085
5285.90 1040
5286.59 1045
5287.27 958
5287.96 970
5288.64 960
5289.33 985
5290.02 1020
5290.70 963
5291.39 1044
5292.07 1024
5292.76 1064
5293.45 1040
5294.13 953
5294.82 932
5295.51 1018
5296.19 1069
5296.88 1007
5297.57 1013
5298.25 1148
5298.94 1188
5299.63 1220
5300.31 1217
5301.00 1285
5301.69 1310
5302.37 1295
5303.06 1270
5303.75 1314
5304.43 1200
5305.12 1380
5305.81 1296
5306.50 1164
5307.18 1143
5307.87 1111
5308.56 1185
5309.25 1209
5309.93 1259
5310.62 1412
5311.31 1399
5312.00 1424
5312.68 1498
5313.37 1463
5314.06 1285
5314.75 1338
5315.43 1238
5316.12 1078
5316.81 1040
5317.50 1241
5318.18 1315
5318.87 1230
5319.56 1188
5320.25 1247
5320.94 1393
5321.63 1414
5322.31 1352
5323.00 1402
5323.69 1289
5324.38 1179
5325.07 1190
5325.76 1127
5326.44 1091
5327.13 1088
5327.82 1106
5328.51 1103
5329.20 1015
5329.89 1013
5330.58 1116
5331.26 1069
5331.95 1028
5332.64 1122
5333.33 1112
5334.02 1168
5334.71 1068
5335.40 1056
5336.09 1114
5336.78 1174
5337.47 1072
5338.15 1050
5338.84 953
5339.53 981
5340.22 1036
5340.91 1147
5341.60 1090
5342.29 1091
5342.98 1036
5343.67 1137
5344.36 1080
5345.05 1118
5345.74 1119
5346.43 1056
5347.12 1075
5347.81 1151
5348.50 1148
5349.19 1151
5349.88 1240
5350.57 1240
5351.26 1261
5351.95 1265
5352.64 1250
5353.33 1179
5354.02 1213
5354.71 1188
5355.40 1143
5356.09 1096
5356.78 1072
5357.47 1069
5358.16 1071
5358.85 989
5359.54 965
5360.23 965
5360.92 1051
5361.62 1089
5362.31 994
5363.00 1044
5363.69 992
5364.38 1139
5365.07 1071
5365.76 1014
5366.45 953
5367.14 959
5367.83 1030
5368.53 1041
5369.22 1014
5369.91 946
5370.60 939
5371.29 971
5371.98 902
5372.67 963
5373.36 927
5374.06 907
5374.75 891
5375.44 895
5376.13 903
5376.82 919
5377.51 956
5378.21 916
5378.90 988
5379.59 929
5380.28 916
5380.97 923
5381.67 871
5382.36 956
5383.05 864
5383.74 934
5384.44 897
5385.13 888
5385.82 931
5386.51 1021
5387.20 1015
5387.90 930
5388.59 934
5389.28 987
5389.97 931
5390.67 929
5391.36 1004
5392.05 992
5392.75 992
5393.44 991
5394.13 968
5394.82 967
5395.52 941
5396.21 891
5396.90 889
5397.60 922
5398.29 881
5398.98 926
5399.68 922
5400.37 890
5401.06 850
5401.76 968
5402.45 991
5403.14 924
5403.84 967
5404.53 888
5405.22 936
5405.92 907
5406.61 936
5407.30 918
5408.00 966
5408.69 934
5409.39 913
5410.08 930
5410.77 936
5411.47 876
5412.16 922
5412.85 948
5413.55 960
5414.24 1011
5414.94 926
5415.63 962
5416.33 975
5417.02 963
5417.71 914
5418.41 963
5419.10 959
5419.80 962
5420.49 917
5421.19 901
5421.88 798
5422.58 897
5423.27 925
5423.97 962
5424.66 941
5425.36 989
5426.05 991
5426.75 994
5427.44 898
5428.14 922
5428.83 969
5429.53 936
5430.22 1011
5430.92 966
5431.61 939
5432.31 973
5433.00 1004
5433.70 1008
5434.39 1012
5435.09 1031
5435.78 1039
5436.48 1085
5437.17 1121
5437.87 1057
5438.57 1007
5439.26 1022
5439.96 1082
5440.65 1017
5441.35 1011
5442.05 1075
5442.74 1207
5443.44 1192
5444.13 1100
5444.83 1157
5445.53 1212
5446.22 1319
5446.92 1345
5447.61 1349
5448.31 1320
5449.01 1360
5449.70 1341
5450.40 1325
5451.10 1312
5451.79 1295
5452.49 1298
5453.19 1175
5453.88 1176
5454.58 1184
5455.28 1236
5455.97 1107
5456.67 1144
5457.37 1265
5458.06 1371
5458.76 1227
5459.46 1277
5460.16 1301
5460.85 1246
5461.55 1202
5462.25 1365
5462.94 1349
5463.64 1273
5464.34 1278
5465.04 1325
5465.73 1279
5466.43 1208
5467.13 1217
5467.83 1174
5468.52 1218
5469.22 1266
5469.92 1281
5470.62 1258
5471.31 1355
5472.01 1296
5472.71 1375
5473.41 1410
5474.11 1469
5474.80 1469
5475.50 1535
5476.20 1664
5476.90 1746
5477.60 1774
5478.29 2058
5478.99 2089
5479.69 2268
5480.39 2520
5481.09 2651
5481.79 2467
5482.49 2360
5483.18 2380
5483.88 2154
5484.58 2035
5485.28 1989
5485.98 1814
5486.68 1784
5487.38 1755
5488.08 1716
5488.77 1714
5489.47 1641
5490.17 1503
5490.87 1708
5491.57 1759
5492.27 1788
5492.97 1775
5493.67 1944
5494.37 2025
5495.07 2020
5495.77 1942
5496.46 2062
5497.16 2181
5497.86 2526
5498.56 2903
5499.26 3117
5499.96 3470
5500.66 3768
5501.36 3881
5502.06 4218
5502.76 4101
5503.46 3686
5504.16 3523
5504.86 3151
5505.56 2698
5506.26 2450
5506.96 2227
5507.66 2096
5508.36 1925
5509.06 1906
5509.76 1771
5510.46 1873
5511.16 1599
5511.86 1679
5512.56 1647
5513.26 1706
5513.96 1724
5514.67 1730
5515.37 1676
5516.07 1680
5516.77 1560
5517.47 1497
5518.17 1611
5518.87 1624
5519.57 1493
5520.27 1489
5520.97 1424
5521.67 1435
5522.37 1479
5523.08 1393
5523.78 1334
5524.48 1298
5525.18 1316
5525.88 1390
5526.58 1307
5527.28 1360
5527.98 1382
5528.69 1410
5529.39 1443
5530.09 1468
5530.79 1483
5531.49 1387
5532.19 1331
5532.90 1382
5533.60 1276
5534.30 1244
5535.00 1251
5535.70 1282
5536.40 1368
5537.11 1245
5537.81 1236
5538.51 1302
5539.21 1417
5539.92 1428
5540.62 1254
5541.32 1180
5542.02 1154
5542.72 1159
5543.43 1160
5544.13 1067
5544.83 1081
5545.53 1143
5546.24 1169
5546.94 1093
5547.64 1165
5548.34 1199
5549.05 1084
5549.75 1154
5550.45 1127
5551.16 1160
5551.86 1079
5552.56 1185
5553.26 1170
5553.97 1149
5554.67 1073
5555.37 1011
5556.08 1059
5556.78 1056
5557.48 1027
5558.19 1055
5558.89 1076
5559.59 1017
5560.30 1072
5561.00 1152
5561.70 1148
5562.41 1127
5563.11 1180
5563.82 1226
5564.52 1175
5565.22 1124
5565.93 1207
5566.63 1167
5567.33 1129
5568.04 1097
5568.74 1085
5569.45 1102
5570.15 1099
5570.85 1124
5571.56 1121
5572.26 1026
5572.97 998
5573.67 1093
5574.38 1093
5575.08 1033
5575.78 1037
5576.49 1131
5577.19 1039
5577.90 1004
5578.60 991
5579.31 1076
5580.01 1024
5580.72 1027
5581.42 1050
5582.13 1026
5582.83 1020
5583.54 910
5584.24 954
5584.95 983
5585.65 969
5586.36 970
5587.06 1105
5587.77 1052
5588.47 1024
5589.18 947
5589.88 987
5590.59 962
5591.29 992
5592.00 1008
5592.70 1043
5593.41 1056
5594.12 1033
5594.82 942
5595.53 1022
5596.23 1057
5596.94 1024
5597.64 1071
5598.35 979
5599.06 1026
5599.76 1012
5600.47 974
5601.17 1007
5601.88 1000
5602.59 913
5603.29 1010
5604.00 1046
5604.71 1018
5605.41 1019
5606.12 1059
5606.82 1046
5607.53 939
5608.24 956
5608.94 985
5609.65 958
5610.36 994
5611.06 968
5611.77 974
5612.48 947
5613.18 1017
5613.89 1005
5614.60 1012
5615.30 938
5616.01 979
5616.72 954
5617.43 997
5618.13 953
5618.84 972
5619.55 937
5620.25 912
5620.96 1031
5621.67 1004
5622.38 950
5623.08 1010
5623.79 983
5624.50 1062
5625.21 1010
5625.91 982
5626.62 1044
5627.33 1051
5628.04 1072
5628.75 993
5629.45 1054
5630.16 1158
5630.87 1092
5631.58 1097
5632.28 1070
5632.99 1040
5633.70 1034
5634.41 1057
5635.12 1058
5635.83 1023
5636.53 1081
5637.24 1050
5637.95 1019
5638.66 1046
5639.37 1129
5640.08 1175
5640.78 1053
5641.49 1100
5642.20 1146
5642.91 1169
5643.62 1131
5644.33 1087
5645.04 1034
5645.75 1061
5646.45 1045
5647.16 1023
5647.87 1046
5648.58 1000
5649.29 1057
5650.00 1081
5650.71 1033
5651.42 1072
5652.13 1118
5652.84 1076
5653.55 1181
5654.26 1114
5654.96 1169
5655.67 1274
5656.38 1347
5657.09 1382
5657.80 1417
5658.51 1386
5659.22 1467
5659.93 1402
5660.64 1323
5661.35 1267
5662.06 1260
5662.77 1129
5663.48 1155
5664.19 1038
5664.90 1042
5665.61 1071
5666.32 1087
5667.03 1070
5667.74 1016
5668.45 1003
5669.16 995
5669.87 1091
5670.58 1039
5671.29 979
5672.00 960
5672.72 1024
5673.43 1008
5674.14 980
5674.85 998
5675.56 997
5676.27 1086
5676.98 1032
5677.69 1045
5678.40 1007
5679.11 1031
5679.82 1027
5680.53 977
5681.25 1000
5681.96 1028
5682.67 991
5683.38 989
5684.09 935
5684.80 1092
5685.51 1042
5686.22 978
5686.94 1048
5687.65 977
5688.36 962
5689.07 948
5689.78 1000
5690.49 947
5691.21 865
5691.92 927
5692.63 1000
5693.34 1083
5694.05 969
5694.76 911
5695.48 872
5696.19 928
5696.90 947
5697.61 993
5698.32 969
5699.04 1056
5699.75 1003
5700.46 828
5701.17 910
5701.89 907
5702.60 968
5703.31 967
5704.02 957
5704.74 993
5705.45 937
5706.16 943
5706.87 936
5707.59 939
5708.30 915
5709.01 943
5709.73 907
5710.44 889
5711.15 855
5711.86 936
5712.58 994
5713.29 957
5714.00 900
5714.72 878
5715.43 857
5716.14 935
5716.86 875
5717.57 860
5718.28 907
5719.00 862
5719.71 801
5720.42 921
5721.14 923
5721.85 870
5722.56 924
5723.28 1017
5723.99 932
5724.71 930
5725.42 901
5726.13 944
5726.85 964
5727.56 981
5728.28 971
5728.99 976
5729.70 998
5730.42 955
5731.13 977
5731.85 1041
5732.56 1035
5733.28 987
5733.99 969
5734.70 936
5735.42 925
5736.13 904
5736.85 1005
5737.56 1015
5738.28 865
5738.99 869
5739.71 890
5740.42 910
5741.14 879
5741.85 866
5742.57 835
5743.28 1020
5744.00 884
5744.71 914
5745.43 855
5746.14 882
5746.86 892
5747.57 871
5748.29 963
5749.00 923
5749.72 988
5750.43 927
5751.15 957
5751.86 916
5752.58 857
5753.29 850
5754.01 906
5754.73 921
5755.44 872
5756.16 899
5756.87 826
5757.59 851
5758.31 950
5759.02 838
5759.74 768
5760.45 845
5761.17 909
5761.89 892
5762.60 845
5763.32 943
5764.03 935
5764.75 892
5765.47 856
5766.18 828
5766.90 863
5767.62 908
5768.33 903
5769.05 847
5769.77 888
5770.48 849
5771.20 896
5771.92 953
5772.63 1035
5773.35 976
5774.07 985
5774.78 1061
5775.50 1060
5776.22 1024
5776.93 1002
5777.65 966
5778.37 999
5779.09 974
5779.80 1011
5780.52 988
5781.24 1014
5781.96 1033
5782.67 1005
5783.39 949
5784.11 975
5784.83 982
5785.54 1039
5786.26 954
5786.98 988
5787.70 1085
5788.41 1012
5789.13 999
5789.85 1029
5790.57 1019
5791.29 1041
5792.00 1009
5792.72 1008
5793.44 1024
5794.16 998
5794.88 1134
5795.59 1158
5796.31 1199
5797.03 1262
5797.75 1326
5798.47 1439
5799.19 1534
5799.90 1721
5800.62 1978
5801.34 2208
5802.06 2499
5802.78 2580
5803.50 2706
5804.22 2567
5804.93 2468
5805.65 2081
5806.37 1987
5807.09 1743
5807.81 1518
5808.53 1440
5809.25 1405
5809.97 1354
5810.69 1222
5811.41 1269
5812.13 1274
5812.84 1327
5813.56 1286
5814.28 1254
5815.00 1326
5815.72 1345
5816.44 1349
5817.16 1395
5817.88 1460
5818.60 1397
5819.32 1337
5820.04 1271
5820.76 1297
5821.48 1222
5822.20 1200
5822.92 1182
5823.64 1303
5824.36 1235
5825.08 1253
5825.80 1196
5826.52 1131
5827.24 1213
5827.96 1116
5828.68 1125
5829.40 1187
5830.12 1119
5830.84 1134
5831.56 1048
5832.28 1069
5833.00 1128
5833.72 1144
5834.44 1109
5835.16 1072
5835.89 1108
5836.61 1053
5837.33 1053
5838.05 1132
5838.77 1059
5839.49 1060
5840.21 1082
5840.93 1064
5841.65 1106
5842.37 1101
5843.10 1141
5843.82 1082
5844.54 982
5845.26 1072
5845.98 1082
5846.70 1064
5847.42 1077
5848.14 1124
5848.87 1177
5849.59 1162
5850.31 1077
5851.03 1060
5851.75 1056
5852.47 1111
5853.20 1067
5853.92 1059
5854.64 1055
5855.36 1040
5856.08 1032
5856.81 1011
5857.53 1108
5858.25 1127
5858.97 1062
5859.69 1097
5860.42 1093
5861.14 1119
5861.86 1056
5862.58 1014
5863.31 1000
5864.03 1041
5864.75 1071
5865.47 1116
5866.20 1115
5866.92 1049
5867.64 1066
5868.36 1131
5869.09 1121
5869.81 1153
5870.53 1163
5871.26 1131
5871.98 1235
5872.70 1187
5873.42 1020
5874.15 1058
5874.87 1099
5875.59 1071
5876.32 1048
5877.04 1134
5877.76 1208
5878.49 1167
5879.21 1130
5879.93 1152
5880.66 1154
5881.38 1085
5882.10 1064
5882.83 1127
5883.55 1129
5884.28 1112
5885.00 1157
5885.72 1152
5886.45 1131
5887.17 1142
5887.89 1160
5888.62 1279
5889.34 1133
5890.07 1161
5890.79 1214
5891.51 1194
5892.24 1103
5892.96 1079
5893.69 1080
5894.41 1077
5895.14 1024
5895.86 1093
5896.59 1053
5897.31 1049
5898.03 1099
5898.76 1053
5899.48 1019
5900.21 1089
5900.93 1157
5901.66 1095
5902.38 1150
5903.11 1100
5903.83 1113
5904.56 1205
5905.28 1079
5906.01 1150
5906.73 1125
5907.46 1147
5908.18 1074
5908.91 1152
5909.63 1151
5910.36 1240
5911.08 1157
5911.81 1181
5912.53 1198
5913.26 1188
5913.99 1182
5914.71 1163
5915.44 1160
5916.16 1240
5916.89 1196
5917.61 1207
5918.34 1274
5919.07 1228
5919.79 1300
5920.52 1232
5921.24 1218
5921.97 1253
5922.70 1228
5923.42 1221
5924.15 1261
5924.87 1346
5925.60 1320
5926.33 1396
5927.05 1338
5927.78 1358
5928.51 1378
5929.23 1470
5929.96 1471
5930.69 1427
5931.41 1403
5932.14 1535
5932.87 1509
5933.59 1529
5934.32 1565
5935.05 1659
5935.77 1699
5936.50 1687
5937.23 1701
5937.95 1729
5938.68 1738
5939.41 1733
5940.13 1779
5940.86 1702
5941.59 1810
5942.32 1857
5943.04 1798
5943.77 1757
5944.50 1758
5945.23 1939
5945.95 1986
5946.68 2060
5947.41 2005
5948.14 2082
5948.86 2296
5949.59 2432
5950.32 2519
5951.05 2700
5951.78 2848
5952.50 2924
5953.23 2982
5953.96 3032
5954.69 2922
5955.42 2693
5956.14 2739
5956.87 2630
5957.60 2743
5958.33 2729
5959.06 2825
5959.78 2729
5960.51 2715
5961.24 2742
5961.97 2789
5962.70 2810
5963.43 2934
5964.16 3201
5964.88 3658
5965.61 4119
5966.34 4270
5967.07 4693
5967.80 4831
5968.53 4872
5969.26 4614
5969.99 4558
5970.72 4151
5971.44 3858
5972.17 3808
5972.90 3562
5973.63 3369
5974.36 3412
5975.09 3507
5975.82 3339
5976.55 3400
5977.28 3431
5978.01 3395
5978.74 3396
5979.47 3678
5980.20 3699
5980.93 3906
5981.66 4041
5982.39 3972
5983.12 4049
5983.85 4030
5984.57 3991
5985.30 4005
5986.03 4015
5986.76 4035
5987.49 4014
5988.22 3979
5988.96 4023
5989.69 3953
5990.42 3888
5991.15 3947
5991.88 4015
5992.61 3932
5993.34 3905
5994.07 4140
5994.80 4299
5995.53 4333
5996.26 4457
5996.99 4513
5997.72 4517
5998.45 4618
5999.18 4640
5999.91 4743
6000.64 4568
6001.37 4774
6002.11 4595
6002.84 4619
6003.57 4545
6004.30 4359
6005.03 4398
6005.76 4482
6006.49 4533
6007.22 4514
6007.95 4864
6008.69 5277
6009.42 6014
6010.15 7427
6010.88 8489
6011.61 10394
6012.34 11813
6013.07 13649
6013.81 15280
6014.54 16481
6015.27 16834
6016.00 16306
6016.73 15708
6017.46 14051
6018.20 12443
6018.93 10620
6019.66 9028
6020.39 7532
6021.12 6572
6021.86 5586
6022.59 4984
6023.32 4425
6024.05 4034
6024.79 3804
6025.52 3449
6026.25 3409
6026.98 3344
6027.72 3282
6028.45 3306
6029.18 3281
6029.91 3241
6030.65 3149
6031.38 3074
6032.11 2936
6032.84 2877
6033.58 2796
6034.31 2787
6035.04 2898
6035.78 2866
6036.51 2811
6037.24 2821
6037.98 2767
6038.71 2813
6039.44 2994
6040.18 3052
6040.91 3029
6041.64 3303
6042.38 3118
6043.11 3253
6043.84 3395
6044.58 3373
6045.31 3436
6046.04 3558
6046.78 3544
6047.51 3660
6048.24 3909
6048.98 4155
6049.71 4366
6050.45 4817
6051.18 5403
6051.91 5729
6052.65 6263
6053.38 6543
6054.12 6681
6054.85 6519
6055.58 6152
6056.32 5755
6057.05 5194
6057.79 4579
6058.52 4351
6059.26 4123
6059.99 3951
6060.72 3771
6061.46 3679
6062.19 3756
6062.93 3471
6063.66 3448
6064.40 3503
6065.13 3216
6065.87 3231
6066.60 3287
6067.34 3118
6068.07 3099
6068.81 3253
6069.54 3088
6070.28 3173
6071.01 3078
6071.75 3055
6072.48 2935
6073.22 2923
6073.95 2847
6074.69 2926
6075.42 2826
6076.16 2789
6076.89 2779
6077.63 2747
6078.37 2596
6079.10 2629
6079.84 2759
6080.57 2716
6081.31 2525
6082.04 2579
6082.78 2489
6083.52 2448
6084.25 2345
6084.99 2309
6085.72 2276
6086.46 2320
6087.20 2327
6087.93 2264
6088.67 2290
6089.40 2173
6090.14 2114
6090.88 2200
6091.61 2272
6092.35 2340
6093.09 2191
6093.82 2136
6094.56 1991
6095.30 2027
6096.03 1994
6096.77 1979
6097.51 1978
6098.24 1944
6098.98 1886
6099.72 1907
6100.45 1894
6101.19 1833
6101.93 1852
6102.66 1707
6103.40 1716
6104.14 1783
6104.88 1818
6105.61 1775
6106.35 1866
6107.09 1849
6107.83 1832
6108.56 1835
6109.30 1856
6110.04 1875
6110.78 1842
6111.51 1859
6112.25 1898
6112.99 1875
6113.73 1986
6114.46 1917
6115.20 2011
6115.94 1988
6116.68 1837
6117.41 1860
6118.15 1861
6118.89 1784
6119.63 1870
6120.37 1906
6121.11 1851
6121.84 1853
6122.58 1935
6123.32 1961
6124.06 1959
6124.80 2039
6125.54 2008
6126.27 2084
6127.01 2069
6127.75 1958
6128.49 2073
6129.23 2044
6129.97 1907
6130.71 1828
6131.44 1827
6132.18 1847
6132.92 1822
6133.66 1973
6134.40 1991
6135.14 2046
6135.88 1912
6136.62 1927
6137.36 1886
6138.10 1929
6138.83 1997
6139.57 1948
6140.31 2038
6141.05 1974
6141.79 2053
6142.53 2028
6143.27 2007
6144.01 2051
6144.75 1990
6145.49 2001
6146.23 2070
6146.97 2049
6147.71 2065
6148.45 2120
6149.19 2101
6149.93 2045
6150.67 2199
6151.41 2086
6152.15 2233
6152.89 2201
6153.63 2294
6154.37 2279
6155.11 2254
6155.85 2273
6156.59 2209
6157.33 2194
6158.07 2208
6158.81 2255
6159.55 2370
6160.29 2412
6161.03 2487
6161.77 2436
6162.51 2574
6163.25 2667
6163.99 2824
6164.74 2929
6165.48 3093
6166.22 3248
6166.96 3374
6167.70 3410
6168.44 3593
6169.18 3635
6169.92 3481
6170.66 3439
6171.40 3393
6172.15 3289
6172.89 3146
6173.63 3176
6174.37 2972
6175.11 2902
6175.85 3018
6176.59 3022
6177.34 2958
6178.08 2904
6178.82 2938
6179.56 3038
6180.30 3079
6181.04 3055
6181.79 3089
6182.53 3159
6183.27 3064
6184.01 3205
6184.75 3348
6185.50 3522
6186.24 3468
6186.98 3591
6187.72 3619
6188.46 3487
6189.21 3690
6189.95 3576
6190.69 3899
6191.43 4014
6192.18 4079
6192.92 4195
6193.66 4366
6194.40 4439
6195.15 4506
6195.89 4577
6196.63 4350
6197.37 4492
6198.12 4469
6198.86 4310
6199.60 4429
6200.35 4214
6201.09 4292
6201.83 4548
6202.58 4723
6203.32 5121
6204.06 5749
6204.80 6826
6205.55 8378
6206.29 10736
6207.03 13349
6207.78 16433
6208.52 19459
6209.26 21841
6210.01 23383
6210.75 23809
6211.50 23416
6212.24 22074
6212.98 19857
6213.73 16782
6214.47 13964
6215.21 11749
6215.96 9853
6216.70 8094
6217.45 6611
6218.19 5518
6218.93 5017
6219.68 4600
6220.42 4276
6221.17 3973
6221.91 3820
6222.66 3692
6223.40 3695
6224.14 3656
6224.89 3527
6225.63 3363
6226.38 3253
6227.12 3294
6227.87 3101
6228.61 2851
6229.36 2669
6230.10 2578
6230.84 2491
6231.59 2447
6232.33 2454
6233.08 2481
6233.82 2530
6234.57 2421
6235.31 2545
6236.06 2831
6236.80 2846
6237.55 2911
6238.30 3118
6239.04 3328
6239.79 3497
6240.53 3516
6241.28 3431
6242.02 3510
6242.77 3402
6243.51 3287
6244.26 3234
6245.00 3146
6245.75 3179
6246.50 3380
6247.24 3337
6247.99 3592
6248.73 3393
6249.48 3469
6250.22 3359
6250.97 3397
6251.72 3244
6252.46 3115
6253.21 3203
6253.95 3171
6254.70 3020
6255.45 2815
6256.19 2796
6256.94 2783
6257.69 2722
6258.43 2684
6259.18 2662
6259.93 2729
6260.67 2666
6261.42 2528
6262.17 2612
6262.91 2627
6263.66 2661
6264.41 2443
6265.15 2447
6265.90 2465
6266.65 2508
6267.39 2486
6268.14 2556
6268.89 2579
6269.63 2570
6270.38 2600
6271.13 2557
6271.88 2538
6272.62 2623
6273.37 2699
6274.12 2570
6274.86 2554
6275.61 2489
6276.36 2544
6277.11 2566
6277.85 2686
6278.60 2553
6279.35 2705
6280.10 2624
6280.85 2519
6281.59 2537
6282.34 2494
6283.09 2319
6283.84 2310
6284.59 2293
6285.33 2183
6286.08 2077
6286.83 2070
6287.58 2077
6288.33 2189
6289.07 2057
6289.82 1884
6290.57 2022
6291.32 1940
6292.07 1928
6292.82 1901
6293.56 1875
6294.31 1831
6295.06 1839
6295.81 1818
6296.56 1674
6297.31 1788
6298.06 1818
6298.81 1703
6299.55 1711
6300.30 1673
6301.05 1654
6301.80 1699
6302.55 1710
6303.30 1700
6304.05 1650
6304.80 1621
6305.55 1718
6306.30 1640
6307.05 1679
6307.79 1811
6308.54 1734
6309.29 1681
6310.04 1692
6310.79 1779
6311.54 1819
6312.29 1840
6313.04 1729
6313.79 1797
6314.54 1763
6315.29 1728
6316.04 1632
6316.79 1632
6317.54 1618
6318.29 1696
6319.04 1630
6319.79 1662
6320.54 1673
6321.29 1635
6322.04 1660
6322.79 1676
6323.54 1609
6324.29 1561
6325.04 1461
6325.79 1517
6326.54 1534
6327.29 1459
6328.04 1406
6328.79 1443
6329.55 1408
6330.30 1368
6331.05 1454
6331.80 1410
6332.55 1437
6333.30 1432
6334.05 1450
6334.80 1469
6335.55 1385
6336.30 1417
6337.05 1457
6337.81 1430
6338.56 1510
6339.31 1550
6340.06 1476
6340.81 1521
6341.56 1499
6342.31 1470
6343.06 1496
6343.82 1414
6344.57 1493
6345.32 1433
6346.07 1545
6346.82 1528
6347.57 1451
6348.33 1572
6349.08 1545
6349.83 1654
6350.58 1742
6351.33 1780
6352.09 1881
6352.84 1990
6353.59 2058
6354.34 2040
6355.09 2000
6355.85 2064
6356.60 1983
6357.35 1916
6358.10 1812
6358.86 1747
6359.61 1604
6360.36 1596
6361.11 1572
6361.87 1591
6362.62 1543
6363.37 1510
6364.12 1447
6364.88 1463
6365.63 1449
6366.38 1466
6367.13 1444
6367.89 1566
6368.64 1595
6369.39 1577
6370.15 1640
6370.90 1520
6371.65 1500
6372.41 1582
6373.16 1504
6373.91 1501
6374.67 1512
6375.42 1517
6376.17 1472
6376.93 1457
6377.68 1450
6378.43 1501
6379.19 1421
6379.94 1433
6380.69 1497
6381.45 1527
6382.20 1474
6382.96 1456
6383.71 1552
6384.46 1642
6385.22 1486
6385.97 1462
6386.73 1425
6387.48 1507
6388.23 1362
6388.99 1374
6389.74 1313
6390.50 1348
6391.25 1295
6392.00 1317
6392.76 1284
6393.51 1296
6394.27 1413
6395.02 1430
6395.78 1387
6396.53 1352
6397.29 1393
6398.04 1386
6398.80 1449
6399.55 1275
6400.31 1337
6401.06 1320
6401.82 1439
6402.57 1358
6403.33 1303
6404.08 1333
6404.84 1337
6405.59 1350
6406.35 1394
6407.10 1457
6407.86 1510
6408.61 1548
6409.37 1554
6410.12 1621
6410.88 1712
6411.63 1719
6412.39 1636
6413.14 1509
6413.90 1469
6414.66 1519
6415.41 1439
6416.17 1454
6416.92 1480
6417.68 1539
6418.44 1388
6419.19 1400
6419.95 1430
6420.70 1432
6421.46 1405
6422.22 1354
6422.97 1380
6423.73 1304
6424.48 1286
6425.24 1347
6426.00 1325
6426.75 1310
6427.51 1371
6428.27 1414
6429.02 1250
6429.78 1276
6430.54 1329
6431.29 1353
6432.05 1290
6432.81 1387
6433.56 1410
6434.32 1344
6435.08 1351
6435.83 1374
6436.59 1267
6437.35 1324
6438.10 1334
6438.86 1305
6439.62 1302
6440.38 1354
6441.13 1321
6441.89 1282
6442.65 1310
6443.41 1324
6444.16 1402
6444.92 1336
6445.68 1374
6446.44 1313
6447.19 1266
6447.95 1251
6448.71 1316
6449.47 1314
6450.22 1367
6450.98 1410
6451.74 1472
6452.50 1388
6453.26 1394
6454.01 1459
6454.77 1418
6455.53 1398
6456.29 1443
6457.05 1517
6457.80 1471
6458.56 1483
6459.32 1515
6460.08 1534
6460.84 1497
6461.60 1487
6462.35 1530
6463.11 1555
6463.87 1552
6464.63 1536
6465.39 1656
6466.15 1650
6466.91 1548
6467.67 1606
6468.42 1608
6469.18 1615
6469.94 1687
6470.70 1735
6471.46 1821
6472.22 1923
6472.98 1803
6473.74 1780
6474.50 1825
6475.26 1841
6476.02 1875
6476.77 1933
6477.53 1988
6478.29 1896
6479.05 1885
6479.81 1881
6480.57 2055
6481.33 1959
6482.09 1920
6482.85 2003
6483.61 2088
6484.37 2084
6485.13 2172
6485.89 2322
6486.65 2284
6487.41 2361
6488.17 2469
6488.93 2471
6489.69 2423
6490.45 2424
6491.21 2564
6491.97 2570
6492.73 2762
6493.49 2889
6494.25 2902
6495.01 2911
6495.77 3030
6496.53 3105
6497.29 3106
6498.05 3083
6498.82 2942
6499.58 2989
6500.34 3104
6501.10 2892
6501.86 2897
6502.62 2854
6503.38 2916
6504.14 2934
6504.90 2983
6505.66 3181
6506.42 3087
6507.19 3147
6507.95 3374
6508.71 3444
6509.47 3416
6510.23 3419
6510.99 3519
6511.75 3562
6512.51 3637
6513.28 3775
6514.04 3672
6514.80 3814
6515.56 3730
6516.32 3884
6517.08 3919
6517.85 3748
6518.61 3831
6519.37 4037
6520.13 4134
6520.89 4343
6521.66 4426
6522.42 4618
6523.18 4739
6523.94 5247
6524.70 5596
6525.47 5859
6526.23 6521
6526.99 7091
6527.75 7598
6528.52 7813
6529.28 8149
6530.04 8245
6530.80 8119
6531.57 8420
6532.33 8832
6533.09 9886
6533.85 11189
6534.62 13326
6535.38 15780
6536.14 18342
6536.90 20082
6537.67 20797
6538.43 20602
6539.19 19312
6539.96 17101
6540.72 14647
6541.48 12380
6542.25 10010
6543.01 8284
6543.77 6930
6544.54 5757
6545.30 5041
6546.06 4619
6546.83 4105
6547.59 3859
6548.35 3776
6549.12 3571
6549.88 3462
6550.64 3411
6551.41 3293
6552.17 3153
6552.94 3133
6553.70 3238
6554.46 3090
6555.23 2901
6555.99 2772
6556.75 2694
6557.52 2720
6558.28 2709
6559.05 2693
6559.81 2744
6560.58 2838
6561.34 2903
6562.10 2909
6562.87 3073
6563.63 3039
6564.40 3043
6565.16 3175
6565.93 3275
6566.69 3311
6567.46 3358
6568.22 3170
6568.99 3271
6569.75 3217
6570.52 3264
6571.28 3405
6572.04 3284
6572.81 3415
6573.57 3749
6574.34 3874
6575.11 3932
6575.87 3956
6576.64 3965
6577.40 4001
6578.17 4130
6578.93 3914
6579.70 3771
6580.46 3719
6581.23 3692
6581.99 3680
6582.76 3483
6583.52 3433
6584.29 3416
6585.06 3481
6585.82 3555
6586.59 3591
6587.35 3512
6588.12 3634
6588.88 3660
6589.65 3755
6590.42 3981
6591.18 4268
6591.95 4455
6592.71 4871
6593.48 5180
6594.25 5421
6595.01 6033
6595.78 6138
6596.55 5967
6597.31 5701
6598.08 5578
6598.85 5395
6599.61 5082
6600.38 4707
6601.15 4304
6601.91 4087
6602.68 3766
6603.45 3591
6604.21 3509
6604.98 3623
6605.75 3465
6606.51 3546
6607.28 3632
6608.05 3709
6608.81 3763
6609.58 3837
6610.35 4020
6611.12 3969
6611.88 3801
6612.65 3590
6613.42 3435
6614.18 3318
6614.95 3237
6615.72 3158
6616.49 2903
6617.25 2810
6618.02 2896
6618.79 2737
6619.56 2574
6620.33 2499
6621.09 2517
6621.86 2473
6622.63 2447
6623.40 2465
6624.16 2520
6624.93 2376
6625.70 2332
6626.47 2332
6627.24 2459
6628.01 2411
6628.77 2309
6629.54 2416
6630.31 2466
6631.08 2501
6631.85 2602
6632.62 2828
6633.38 3107
6634.15 3373
6634.92 3382
6635.69 3470
6636.46 3536
6637.23 3471
6638.00 3189
6638.76 3136
6639.53 2873
6640.30 2620
6641.07 2574
6641.84 2553
6642.61 2454
6643.38 2320
6644.15 2355
6644.92 2332
6645.69 2236
6646.45 2304
6647.22 2273
6647.99 2352
6648.76 2369
6649.53 2428
6650.30 2383
6651.07 2400
6651.84 2379
6652.61 2339
6653.38 2423
6654.15 2440
6654.92 2467
6655.69 2610
6656.46 2577
6657.23 2546
6658.00 2590
6658.77 2499
6659.54 2494
6660.31 2540
6661.08 2334
6661.85 2363
6662.62 2319
6663.39 2355
6664.16 2336
6664.93 2229
6665.70 2301
6666.47 2322
6667.24 2287
6668.01 2329
6668.78 2335
6669.55 2322
6670.32 2548
6671.09 2477
6671.87 2368
6672.64 2428
6673.41 2347
6674.18 2400
6674.95 2420
6675.72 2429
6676.49 2374
6677.26 2491
6678.03 2451
6678.80 2505
6679.58 2527
6680.35 2552
6681.12 2741
6681.89 2903
6682.66 2894
6683.43 3061
6684.20 3163
6684.97 3587
6685.75 3613
6686.52 3711
6687.29 3707
6688.06 3476
6688.83 3372
6689.60 3068
6690.38 2835
6691.15 2582
6691.92 2525
6692.69 2426
6693.46 2426
6694.24 2310
6695.01 2295
6695.78 2241
6696.55 2217
6697.32 2248
6698.10 2264
6698.87 2195
6699.64 2140
6700.41 2102
6701.19 2128
6701.96 2211
6702.73 2206
6703.50 2176
6704.28 2169
6705.05 2141
6705.82 2179
6706.59 2183
6707.37 2237
6708.14 2180
6708.91 2113
6709.69 2100
6710.46 2185
6711.23 2229
6712.00 2073
6712.78 2050
6713.55 2098
6714.32 1920
6715.10 1921
6715.87 2008
6716.64 1957
6717.42 1915
6718.19 1800
6718.96 1854
6719.74 1962
6720.51 1875
6721.28 1878
6722.06 1853
6722.83 1894
6723.61 1998
6724.38 1914
6725.15 1913
6725.93 1815
6726.70 1830
6727.48 1894
6728.25 1977
6729.02 1831
6729.80 1924
6730.57 1931
6731.35 2038
6732.12 2049
6732.89 2070
6733.67 2105
6734.44 2092
6735.22 2106
6735.99 2157
6736.77 2176
6737.54 2170
6738.31 2177
6739.09 2220
6739.86 2142
6740.64 2155
6741.41 2255
6742.19 2193
6742.96 2132
6743.74 2153
6744.51 2305
6745.29 2286
6746.06 2375
6746.84 2441
6747.61 2441
6748.39 2454
6749.16 2583
6749.94 2791
6750.71 3142
6751.49 3391
6752.26 3583
6753.04 3869
6753.82 4023
6754.59 3919
6755.37 3626
6756.14 3460
6756.92 3233
6757.69 3115
6758.47 2554
6759.25 2499
6760.02 2459
6760.80 2342
6761.57 2219
6762.35 2169
6763.12 2173
6763.90 2149
6764.68 2319
6765.45 2102
6766.23 2115
6767.01 2149
6767.78 2054
6768.56 2071
6769.33 2102
6770.11 2089
6770.89 2088
6771.66 2001
6772.44 2001
6773.22 1972
6773.99 2010
6774.77 1947
6775.55 1943
6776.32 1816
6777.10 1947
6777.88 1924
6778.65 1886
6779.43 1873
6780.21 1903
6780.98 1950
6781.76 1866
6782.54 1802
6783.32 1806
6784.09 1777
6784.87 1683
6785.65 1731
6786.43 1675
6787.20 1762
6787.98 1677
6788.76 1653
6789.53 1655
6790.31 1570
6791.09 1676
6791.87 1606
6792.65 1562
6793.42 1556
6794.20 1531
6794.98 1485
6795.76 1588
6796.53 1614
6797.31 1584
6798.09 1541
6798.87 1569
6799.65 1596
6800.42 1604
6801.20 1573
6801.98 1600
6802.76 1680
6803.54 1717
6804.32 1635
6805.09 1669
6805.87 1808
6806.65 1784
6807.43 1674
6808.21 1711
6808.99 1627
6809.77 1582
6810.54 1639
6811.32 1644
6812.10 1619
6812.88 1589
6813.66 1650
6814.44 1733
6815.22 1660
6816.00 1618
6816.78 1672
6817.56 1627
6818.33 1636
6819.11 1647
6819.89 1664
6820.67 1666
6821.45 1543
6822.23 1624
6823.01 1613
6823.79 1608
6824.57 1657
6825.35 1691
6826.13 1674
6826.91 1524
6827.69 1601
6828.47 1597
6829.25 1615
6830.03 1528
6830.81 1479
6831.59 1635
6832.37 1639
6833.15 1598
6833.93 1621
6834.71 1564
6835.49 1568
6836.27 1600
6837.05 1573
6837.83 1593
6838.61 1428
6839.39 1492
6840.17 1431
6840.95 1485
6841.73 1459
6842.51 1407
6843.29 1481
6844.07 1527
6844.85 1531
6845.63 1645
6846.41 1724
6847.19 1820
6847.98 2095
6848.76 2390
6849.54 2642
6850.32 2917
6851.10 3273
6851.88 3421
6852.66 3498
6853.44 3379
6854.22 3012
6855.01 2789
6855.79 2505
6856.57 2286
6857.35 2277
6858.13 2032
6858.91 1931
6859.69 1823
6860.48 1757
6861.26 1727
6862.04 1712
6862.82 1712
6863.60 1573
6864.38 1747
6865.17 1897
6865.95 1916
6866.73 1876
6867.51 1885
6868.29 1941
6869.08 1931
6869.86 1890
6870.64 1887
6871.42 1799
6872.20 1876
6872.99 1899
6873.77 1925
6874.55 1915
6875.33 1899
6876.12 1840
6876.90 1888
6877.68 1968
6878.46 2002
6879.25 2086
6880.03 2245
6880.81 2306
6881.59 2221
6882.38 2166
6883.16 2382
6883.94 2419
6884.73 2558
6885.51 2958
6886.29 3365
6887.08 3793
6887.86 4379
6888.64 4725
6889.42 4784
6890.21 4691
6890.99 4300
6891.77 3969
6892.56 3543
6893.34 3196
6894.12 2976
6894.91 2723
6895.69 2523
6896.48 2346
6897.26 2334
6898.04 2382
6898.83 2188
6899.61 2284
6900.39 2335
6901.18 2408
6901.96 2412
6902.75 2440
6903.53 2342
6904.31 2357
6905.10 2446
6905.88 2290
6906.67 2281
6907.45 2261
6908.24 2218
6909.02 2249
6909.80 2275
6910.59 2181
6911.37 2077
6912.16 2107
6912.94 2020
6913.73 1989
6914.51 1959
6915.30 2003
6916.08 1938
6916.87 1951
6917.65 2027
6918.44 1902
6919.22 1932
6920.01 1958
6920.79 2009
6921.58 2059
6922.36 1895
6923.15 1988
6923.93 1927
6924.72 1969
6925.50 2079
6926.29 2079
6927.07 2099
6927.86 1985
6928.64 2130
6929.43 2015
6930.21 2055
6931.00 2074
6931.78 2083
6932.57 1964
6933.36 2059
6934.14 2025
6934.93 2042
6935.71 2068
6936.50 2077
6937.29 2050
6938.07 2211
6938.86 2255
6939.64 2501
6940.43 2445
6941.22 2538
6942.00 2660
6942.79 2959
6943.57 2965
6944.36 2982
6945.15 3200
6945.93 3224
6946.72 3246
6947.51 3384
6948.29 3366
6949.08 3364
6949.87 3288
6950.65 3130
6951.44 3043
6952.23 2924
6953.01 2892
6953.80 2800
6954.59 2812
6955.37 2673
6956.16 2689
6956.95 2714
6957.74 2777
6958.52 2913
6959.31 2880
6960.10 2819
6960.88 2838
6961.67 2778
6962.46 2781
6963.25 2928
6964.03 2889
6964.82 3018
6965.61 3027
6966.40 3125
6967.18 3229
6967.97 3377
6968.76 3516
6969.55 3728
6970.34 3905
6971.12 4109
6971.91 4023
6972.70 4003
6973.49 3918
6974.28 3921
6975.06 3923
6975.85 3882
6976.64 3905
6977.43 3913
6978.22 4058
6979.00 4294
6979.79 4528
6980.58 4947
6981.37 5664
6982.16 7038
6982.95 8631
6983.74 10700
6984.52 13296
6985.31 16235
6986.10 17593
6986.89 18631
6987.68 18711
6988.47 17745
6989.26 16390
6990.05 14316
6990.83 11806
6991.62 9757
6992.41 8095
6993.20 6813
6993.99 5712
6994.78 4834
6995.57 4155
6996.36 3747
6997.15 3599
6997.94 3337
6998.73 3126
6999.52 3054
7000.31 3093
7001.10 3043
7001.88 2983
7002.67 2804
7003.46 2664
7004.25 2625
7005.04 2567
7005.83 2377
7006.62 2281
7007.41 2211
7008.20 2179
7008.99 2246
7009.78 2241
7010.57 2193
7011.36 2219
7012.15 2293
7012.94 2269
7013.73 2445
7014.52 2518
7015.31 2446
7016.11 2426
7016.90 2472
7017.69 2359
7018.48 2366
7019.27 2337
7020.06 2293
7020.85 2470
7021.64 2527
7022.43 2633
7023.22 2811
7024.01 2762
7024.80 2737
7025.59 2728
7026.38 2811
7027.18 2796
7027.97 2610
7028.76 2399
7029.55 2337
7030.34 2362
7031.13 2360
7031.92 2397
7032.71 2250
7033.51 2327
7034.30 2281
7035.09 2110
7035.88 2206
7036.67 2126
7037.46 2256
7038.25 2302
7039.05 2350
7039.84 2359
7040.63 2522
7041.42 2481
7042.21 2511
7043.01 2618
7043.80 2684
7044.59 2688
7045.38 2748
7046.17 2766
7046.97 2842
7047.76 3054
7048.55 3342
7049.34 3488
7050.14 3787
7050.93 3952
7051.72 3891
7052.51 3885
7053.30 3694
7054.10 3419
7054.89 3107
7055.68 2929
7056.48 2724
7057.27 2559
7058.06 2472
7058.85 2377
7059.65 2446
7060.44 2534
7061.23 2433
7062.03 2457
7062.82 2452
7063.61 2383
7064.40 2430
7065.20 2521
7065.99 2445
7066.78 2287
7067.58 2244
7068.37 2141
7069.16 2108
7069.96 2128
7070.75 2057
7071.54 2009
7072.34 2076
7073.13 2071
7073.93 1942
7074.72 1979
7075.51 2011
7076.31 1921
7077.10 1929
7077.89 1784
7078.69 1736
7079.48 1785
7080.28 1808
7081.07 1838
7081.86 1835
7082.66 1771
7083.45 1825
7084.25 1745
7085.04 1700
7085.84 1622
7086.63 1641
7087.42 1712
7088.22 1638
7089.01 1659
7089.81 1603
7090.60 1574
7091.40 1632
7092.19 1553
7092.99 1590
7093.78 1546
7094.58 1612
7095.37 1538
7096.17 1499
7096.96 1590
7097.76 1583
7098.55 1575
7099.35 1460
7100.14 1526
7100.94 1524
7101.73 1430
7102.53 1445
7103.32 1469
7104.12 1389
7104.91 1366
7105.71 1424
7106.50 1338
7107.30 1293
7108.10 1243
7108.89 1269
7109.69 1275
7110.48 1320
7111.28 1366
7112.07 1376
7112.87 1424
7113.67 1474
7114.46 1455
7115.26 1408
7116.05 1404
7116.85 1324
7117.65 1399
7118.44 1371
7119.24 1361
7120.03 1372
7120.83 1354
7121.63 1373
7122.42 1400
7123.22 1346
7124.02 1347
7124.81 1280
7125.61 1285
7126.41 1272
7127.20 1331
7128.00 1337
7128.80 1302
7129.59 1279
7130.39 1408
7131.19 1393
7131.98 1402
7132.78 1403
7133.58 1389
7134.37 1401
7135.17 1271
7135.97 1262
7136.77 1302
7137.56 1396
7138.36 1320
7139.16 1260
7139.96 1194
7140.75 1275
7141.55 1227
7142.35 1218
7143.15 1264
7143.94 1229
7144.74 1203
7145.54 1199
7146.34 1238
7147.13 1198
7147.93 1172
7148.73 1130
7149.53 1142
7150.33 1112
7151.12 1102
7151.92 1162
7152.72 1155
7153.52 1154
7154.32 1164
7155.11 1191
7155.91 1306
7156.71 1267
7157.51 1236
7158.31 1309
7159.11 1296
7159.90 1200
7160.70 1191
7161.50 1217
7162.30 1185
7163.10 1169
7163.90 1079
7164.70 1046
7165.49 1020
7166.29 1094
7167.09 1104
7167.89 1129
7168.69 1153
7169.49 1020
7170.29 1023
7171.09 1033
7171.89 1083
7172.69 1083
7173.49 1068
7174.28 990
7175.08 1023
7175.88 1043
7176.68 1023
7177.48 1056
7178.28 1052
7179.08 1041
7179.88 975
7180.68 1168
7181.48 1092
7182.28 1041
7183.08 1009
7183.88 1044
7184.68 1135
7185.48 1087
7186.28 1110
7187.08 1125
7187.88 1110
7188.68 1121
7189.48 1107
7190.28 1104
7191.08 1108
7191.88 1182
7192.68 1133
7193.48 1105
7194.28 1114
7195.08 1042
7195.88 1024
7196.68 1018
7197.48 1037
7198.28 1013
7199.08 1073
7199.89 1052
7200.69 1028
7201.49 1083
7202.29 1084
7203.09 1087
7203.89 1080
7204.69 1029
7205.49 1078
7206.29 1012
7207.09 1019
7207.89 1066
7208.70 1085
7209.50 1124
7210.30 1123
7211.10 1014
7211.90 994
7212.70 1029
7213.50 1065
7214.31 991
7215.11 1150
7215.91 1117
7216.71 1085
7217.51 1161
7218.31 1158
7219.12 1263
7219.92 1251
7220.72 1223
7221.52 1112
7222.32 1134
7223.13 1153
7223.93 1132
7224.73 1172
7225.53 1140
7226.33 1136
7227.14 1054
7227.94 1025
7228.74 996
7229.54 1028
7230.35 1084
7231.15 1057
7231.95 1015
7232.75 1028
7233.56 1026
7234.36 1061
7235.16 1063
7235.96 1029
7236.77 971
7237.57 1016
7238.37 1000
7239.17 986
7239.98 1023
7240.78 1047
7241.58 1070
7242.39 1052
7243.19 1048
7243.99 1057
7244.80 1127
7245.60 1095
7246.40 1101
7247.21 1134
7248.01 1114
7248.81 1087
7249.62 1137
7250.42 1088
7251.22 1065
7252.03 1047
7252.83 1041
7253.63 1059
7254.44 1086
7255.24 1162
7256.05 1156
7256.85 1115
7257.65 1162
7258.46 1128
7259.26 1176
7260.07 1341
7260.87 1324
7261.67 1442
7262.48 1372
7263.28 1353
7264.09 1424
7264.89 1305
7265.70 1205
7266.50 1179
7267.30 1146
7268.11 1200
7268.91 1210
7269.72 1215
7270.52 1333
7271.33 1237
7272.13 1127
7272.94 1194
7273.74 1197
7274.55 1251
7275.35 1244
7276.16 1215
7276.96 1209
7277.77 1233
7278.57 1252
7279.38 1293
7280.18 1344
7280.99 1512
7281.79 1557
7282.60 1624
7283.40 1880
7284.21 2112
7285.01 2271
7285.82 2193
7286.63 2211
7287.43 2167
7288.24 1989
7289.04 1908
7289.85 1754
7290.65 1675
7291.46 1472
7292.27 1308
7293.07 1243
7293.88 1214
7294.68 1252
7295.49 1224
7296.30 1217
7297.10 1311
7297.91 1323
7298.71 1270
7299.52 1137
7300.33 1318
7301.13 1346
7301.94 1287
7302.75 1280
7303.55 1302
7304.36 1256
7305.16 1239
7305.97 1328
7306.78 1340
7307.58 1316
7308.39 1361
7309.20 1340
7310.01 1421
7310.81 1576
7311.62 1527
7312.43 1482
7313.23 1526
7314.04 1603
7314.85 1650
7315.65 1825
7316.46 2057
7317.27 2381
7318.08 2787
7318.88 2981
7319.69 3045
7320.50 3098
7321.31 2922
7322.11 2591
7322.92 2427
7323.73 2167
7324.54 2073
7325.34 1982
7326.15 1814
7326.96 1804
7327.77 1725
7328.57 1593
7329.38 1561
7330.19 1525
7331.00 1528
7331.81 1562
7332.61 1528
7333.42 1464
7334.23 1480
7335.04 1510
7335.85 1398
7336.66 1459
7337.46 1430
7338.27 1429
7339.08 1398
7339.89 1424
7340.70 1364
7341.51 1311
7342.31 1347
7343.12 1308
7343.93 1341
7344.74 1317
7345.55 1213
7346.36 1217
7347.17 1200
7347.98 1186
7348.79 1228
7349.59 1237
7350.40 1155
7351.21 1130
7352.02 1147
7352.83 1163
7353.64 1166
7354.45 1106
7355.26 1170
7356.07 1153
7356.88 1030
7357.69 1096
7358.50 1141
7359.31 1189
7360.12 1125
7360.93 1070
7361.74 1083
7362.54 1100
7363.35 1163
7364.16 1103
7364.97 1120
7365.78 1110
7366.59 1146
7367.40 1136
7368.21 1135
7369.02 1099
7369.83 1044
7370.64 1050
7371.45 1133
7372.27 1042
7373.08 1084
7373.89 1013
7374.70 988
7375.51 1054
7376.32 1122
7377.13 1061
7377.94 1076
7378.75 1063
7379.56 1213
7380.37 1155
7381.18 1200
7381.99 1238
7382.80 1258
7383.61 1218
7384.42 1141
7385.24 1113
7386.05 1158
7386.86 1105
7387.67 1091
7388.48 1063
7389.29 995
7390.10 1053
7390.91 1057
7391.72 1031
7392.54 1010
7393.35 1025
7394.16 1003
7394.97 988
7395.78 958
7396.59 986
7397.41 1017
7398.22 970
7399.03 1018
7399.84 995
7400.65 970
7401.46 1009
7402.28 937
7403.09 942
7403.90 969
7404.71 1006
7405.52 961
7406.34 998
7407.15 971
7407.96 918
7408.77 944
7409.59 1020
7410.40 922
7411.21 973
7412.02 951
7412.84 943
7413.65 970
7414.46 913
7415.27 936
7416.09 834
7416.90 910
7417.71 933
7418.52 894
7419.34 868
7420.15 864
7420.96 927
7421.78 896
7422.59 832
7423.40 925
7424.22 939
7425.03 965
7425.84 955
7426.65 965
7427.47 1086
7428.28 1053
7429.09 1063
7429.91 1051
7430.72 1060
7431.54 1070
7432.35 1057
7433.16 1114
7433.98 1101
7434.79 1105
7435.60 1053
7436.42 1040
7437.23 1002
7438.05 993
7438.86 1013
7439.67 1087
7440.49 1063
7441.30 995
7442.12 986
7442.93 992
7443.74 968
7444.56 968
7445.37 944
7446.19 1041
7447.00 954
7447.82 913
7448.63 936
7449.44 939
7450.26 996
7451.07 983
7451.89 963
7452.70 979
7453.52 986
7454.33 946
7455.15 870
7455.96 970
7456.78 1001
7457.59 938
7458.41 952
7459.22 1033
7460.04 1131
7460.85 1047
7461.67 1047
7462.48 1036
7463.30 1112
7464.11 1092
7464.93 1145
7465.74 1054
7466.56 1055
7467.37 1077
7468.19 1044
7469.01 1017
7469.82 1008
7470.64 950
7471.45 986
7472.27 1092
7473.08 1118
7473.90 1070
7474.72 1078
7475.53 1080
7476.35 970
7477.16 936
7477.98 956
7478.80 952
7479.61 1009
7480.43 1011
7481.24 1026
7482.06 1055
7482.88 998
7483.69 1058
7484.51 1024
7485.33 945
7486.14 928
7486.96 928
7487.78 961
7488.59 929
7489.41 911
7490.23 953
7491.04 914
7491.86 937
7492.68 970
7493.49 941
7494.31 977
7495.13 963
7495.94 924
7496.76 911
7497.58 897
7498.40 879
7499.21 884
7500.03 904
7500.85 919
7501.67 845
7502.48 867
7503.30 894
7504.12 870
7504.94 830
7505.75 879
7506.57 975
7507.39 896
7508.21 874
7509.02 861
7509.84 815
7510.66 919
7511.48 937
7512.30 822
7513.11 898
7513.93 901
7514.75 922
7515.57 899
7516.39 907
7517.20 889
7518.02 897
7518.84 825
7519.66 863
7520.48 877
7521.30 882
7522.11 821
7522.93 900
7523.75 826
7524.57 884
7525.39 978
7526.21 959
7527.03 861
7527.84 829
7528.66 821
7529.48 833
7530.30 890
7531.12 846
7531.94 839
7532.76 855
7533.58 859
7534.40 810
7535.22 789
7536.03 857
7536.85 819
7537.67 804
7538.49 812
7539.31 848
7540.13 844
7540.95 858
7541.77 889
7542.59 901
7543.41 937
7544.23 919
7545.05 883
7545.87 892
7546.69 863
7547.51 876
7548.33 928
7549.15 883
7549.97 906
7550.79 892
7551.61 853
7552.43 872
7553.25 806
7554.07 818
7554.89 843
7555.71 891
7556.53 861
7557.35 864
7558.17 835
7558.99 874
7559.81 868
7560.63 910
7561.45 819
7562.27 875
7563.09 908
7563.92 866
7564.74 862
7565.56 842
7566.38 859
7567.20 842
7568.02 847
7568.84 937
7569.66 917
7570.48 922
7571.30 860
7572.13 841
7572.95 915
7573.77 917
7574.59 922
7575.41 884
7576.23 958
7577.05 892
7577.88 892
7578.70 906
7579.52 897
7580.34 892
7581.16 881
7581.98 898
7582.81 923
7583.63 905
7584.45 860
7585.27 927
7586.09 1016
7586.92 1009
7587.74 1032
7588.56 985
7589.38 969
7590.20 1003
7591.03 1009
7591.85 1008
7592.67 1092
7593.49 1026
7594.32 1036
7595.14 973
7595.96 995
7596.78 1037
7597.61 1073
7598.43 1027
7599.25 1052
7600.07 1060
7600.90 1078
7601.72 1167
7602.54 1242
7603.36 1371
7604.19 1378
7605.01 1326
7605.83 1393
7606.66 1460
7607.48 1385
7608.30 1281
7609.13 1371
7609.95 1375
7610.77 1281
7611.60 1311
7612.42 1270
7613.24 1304
7614.07 1212
7614.89 1250
7615.71 1375
7616.54 1413
7617.36 1556
7618.18 1574
7619.01 1625
7619.83 1612
7620.66 1487
7621.48 1503
7622.30 1338
7623.13 1252
7623.95 1266
7624.78 1170
7625.60 1237
7626.42 1291
7627.25 1327
7628.07 1304
7628.90 1354
7629.72 1460
7630.55 1503
7631.37 1586
7632.19 1665
7633.02 1595
7633.84 1561
7634.67 1585
7635.49 1466
7636.32 1356
7637.14 1282
7637.97 1306
7638.79 1152
7639.62 1144
7640.44 1106
7641.27 1093
7642.09 1046
7642.92 1075
7643.74 1053
7644.57 936
7645.39 899
7646.22 955
7647.04 1014
7647.87 994
7648.69 926
7649.52 978
7650.34 996
7651.17 988
7651.99 1034
7652.82 997
7653.65 933
7654.47 953
7655.30 939
7656.12 943
7656.95 922
7657.77 926
7658.60 1036
7659.43 963
7660.25 967
7661.08 955
7661.90 923
7662.73 901
7663.56 941
7664.38 941
7665.21 953
7666.04 930
7666.86 846
7667.69 861
7668.51 905
7669.34 966
7670.17 910
7670.99 934
7671.82 929
7672.65 886
7673.47 940
7674.30 948
7675.13 971
7675.95 924
7676.78 886
7677.61 961
7678.44 918
7679.26 933
7680.09 838
7680.92 930
7681.74 895
7682.57 919
7683.40 925
7684.23 929
7685.05 967
7685.88 1000
7686.71 937
7687.53 943
7688.36 950
7689.19 1030
7690.02 948
7690.85 876
7691.67 901
7692.50 892
7693.33 873
7694.16 925
7694.98 929
7695.81 972
7696.64 1005
7697.47 1070
7698.30 1100
7699.12 1128
7699.95 1174
7700.78 1180
7701.61 1158
7702.44 1035
7703.26 1014
7704.09 956
7704.92 928
7705.75 890
7706.58 899
7707.41 927
7708.24 934
7709.06 966
7709.89 874
7710.72 899
7711.55 871
7712.38 863
7713.21 846
7714.04 870
7714.87 879
7715.69 871
7716.52 829
7717.35 847
7718.18 797
7719.01 842
7719.84 829
7720.67 779
7721.50 802
7722.33 811
7723.16 780
7723.99 850
7724.82 784
7725.65 789
7726.48 728
7727.30 810
7728.13 804
7728.96 765
7729.79 748
7730.62 823
7731.45 889
7732.28 756
7733.11 783
7733.94 801
7734.77 822
7735.60 851
7736.43 785
7737.26 806
7738.09 893
7738.92 784
7739.75 765
7740.58 728
7741.41 782
7742.25 854
7743.08 833
7743.91 783
7744.74 784
7745.57 869
7746.40 959
7747.23 876
7748.06 814
7748.89 908
7749.72 897
7750.55 937
7751.38 834
7752.21 857
7753.04 870
7753.88 804
7754.71 762
7755.54 792
7756.37 762
7757.20 739
7758.03 802
7758.86 747
7759.69 737
7760.53 837
7761.36 783
7762.19 822
7763.02 868
7763.85 784
7764.68 767
7765.51 789
7766.35 871
7767.18 807
7768.01 741
7768.84 767
7769.67 755
7770.51 762
7771.34 855
7772.17 818
7773.00 819
7773.83 807
7774.67 790
7775.50 793
7776.33 798
7777.16 854
7777.99 873
7778.83 846
7779.66 855
7780.49 810
7781.32 860
7782.16 763
7782.99 862
7783.82 871
7784.65 899
7785.49 825
7786.32 853
7787.15 783
7787.99 843
7788.82 772
7789.65 774
7790.48 761
7791.32 789
7792.15 782
7792.98 778
7793.82 775
7794.65 812
7795.48 871
7796.32 801
7797.15 815
7797.98 876
7798.82 880
7799.65 923
7800.48 898
7801.32 893
7802.15 825
7802.99 871
7803.82 909
7804.65 925
7805.49 938
7806.32 1030
7807.15 986
7807.99 981
7808.82 959
7809.66 933
7810.49 944
7811.32 1058
7812.16 1114
7812.99 1071
7813.83 1075
7814.66 1141
7815.50 1270
7816.33 1276
7817.16 1272
7818.00 1190
7818.83 1213
7819.67 1259
7820.50 1258
7821.34 1315
7822.17 1184
7823.01 1206
7823.84 1246
7824.68 1233
7825.51 1251
7826.35 1355
7827.18 1374
7828.02 1388
7828.85 1392
7829.69 1358
7830.52 1376
7831.36 1359
7832.19 1373
7833.03 1328
7833.86 1179
7834.70 1247
7835.53 1312
7836.37 1229
7837.20 1257
7838.04 1190
7838.87 1169
7839.71 1117
7840.55 1092
7841.38 1092
7842.22 1062
7843.05 1152
7843.89 1155
7844.72 1096
7845.56 1099
7846.40 1054
7847.23 1080
7848.07 1096
7848.91 1083
7849.74 1075
7850.58 1106
7851.41 1097
7852.25 1006
7853.09 1064
7853.92 1068
7854.76 1104
7855.60 1116
7856.43 1145
7857.27 1179
7858.11 1274
7858.94 1400
7859.78 1310
7860.62 1384
7861.45 1374
7862.29 1280
7863.13 1239
7863.96 1182
7864.80 1162
7865.64 1145
7866.47 1197
7867.31 1064
7868.15 1103
7868.99 1191
7869.82 1148
7870.66 1170
7871.50 1222
7872.33 1147
7873.17 1160
7874.01 1281
7874.85 1356
7875.68 1390
7876.52 1527
7877.36 1610
7878.20 1691
7879.03 1735
7879.87 1668
7880.71 1699
7881.55 1519
7882.39 1446
7883.22 1440
7884.06 1392
7884.90 1308
7885.74 1241
7886.58 1326
7887.41 1317
7888.25 1238
7889.09 1284
7889.93 1303
7890.77 1274
7891.61 1321
7892.44 1308
7893.28 1266
7894.12 1187
7894.96 1292
7895.80 1151
7896.64 1220
7897.48 1194
7898.31 1154
7899.15 1116
7899.99 1092
7900.83 1103
7901.67 1084
7902.51 1128
7903.35 1146
7904.19 1120
7905.03 1148
7905.87 1091
7906.70 1043
7907.54 1061
7908.38 985
7909.22 1018
7910.06 1006
7910.90 1038
7911.74 989
7912.58 1055
7913.42 1022
7914.26 1015
7915.10 1121
7915.94 1203
7916.78 1212
7917.62 1221
7918.46 1356
7919.30 1354
7920.14 1259
7920.98 1265
7921.82 1237
7922.66 1160
7923.50 1150
7924.34 1105
7925.18 1052
7926.02 1062
7926.86 1039
7927.70 988
7928.54 991
7929.38 918
7930.22 995
7931.06 964
7931.90 912
7932.74 910
7933.58 909
7934.42 974
7935.26 976
7936.10 924
7936.95 897
7937.79 977
7938.63 922
7939.47 902
7940.31 969
7941.15 860
7941.99 910
7942.83 916
7943.67 976
7944.51 914
7945.36 918
7946.20 982
7947.04 1021
7947.88 1010
7948.72 1049
7949.56 1032
7950.40 1077
7951.25 1160
7952.09 1113
7952.93 1117
7953.77 1254
7954.61 1212
7955.45 1231
7956.30 1319
7957.14 1286
7957.98 1174
7958.82 1123
7959.66 1158
7960.51 1168
7961.35 1203
7962.19 1068
7963.03 1086
7963.87 1214
7964.72 1302
7965.56 1381
7966.40 1499
7967.24 1546
7968.09 1607
7968.93 1594
7969.77 1510
7970.61 1423
7971.46 1389
7972.30 1249
7973.14 1213
7973.98 1201
7974.83 1150
7975.67 1141
7976.51 1027
7977.36 1014
7978.20 1063
7979.04 1040
7979.89 954
7980.73 1003
7981.57 986
7982.41 943
7983.26 967
7984.10 954
7984.94 955
7985.79 931
7986.63 945
7987.48 916
7988.32 859
7989.16 861
7990.01 872
7990.85 898
7991.69 860
7992.54 889
7993.38 867
7994.22 889
7995.07 883
7995.91 909
7996.76 842
7997.60 847
7998.44 856
7999.29 841
8000.13 761
8000.98 767
8001.82 886
8002.67 900
8003.51 785
8004.35 760
8005.20 812
8006.04 844
8006.89 815
8007.73 828
8008.58 826
8009.42 811
8010.27 834
8011.11 745
8011.96 788
8012.80 723
8013.65 725
8014.49 737
8015.34 753
8016.18 717
8017.03 720
8017.87 760
8018.72 744
8019.56 730
8020.41 764
8021.25 789
8022.10 781
8022.94 720
8023.79 697
8024.63 731
8025.48 734
8026.32 751
8027.17 759
8028.01 729
8028.86 721
8029.71 715
8030.55 727
8031.40 722
8032.24 757
8033.09 775
8033.94 765
8034.78 739
8035.63 769
8036.47 762
8037.32 723
8038.17 764
8039.01 784
8039.86 811
8040.70 801
8041.55 734
8042.40 735
8043.24 763
8044.09 805
8044.94 761
8045.78 744
8046.63 728
8047.48 768
8048.32 744
8049.17 755
8050.02 816
8050.86 805
8051.71 831
8052.56 766
8053.40 732
8054.25 750
8055.10 720
8055.95 675
8056.79 727
8057.64 700
8058.49 698
8059.33 695
8060.18 674
8061.03 664
8061.88 693
8062.72 685
8063.57 685
8064.42 675
8065.27 689
8066.11 704
8066.96 716
8067.81 716
8068.66 645
8069.50 595
8070.35 666
8071.20 678
8072.05 692
8072.90 670
8073.74 677
8074.59 645
8075.44 667
8076.29 669
8077.14 663
8077.99 655
8078.83 708
8079.68 696
8080.53 684
8081.38 656
8082.23 692
8083.08 629
8083.92 586
8084.77 655
8085.62 664
8086.47 690
8087.32 644
8088.17 682
8089.02 666
8089.87 634
8090.71 651
8091.56 636
8092.41 680
8093.26 678
8094.11 636
8094.96 643
8095.81 598
8096.66 641
8097.51 691
8098.36 686
8099.21 712
8100.06 677
8100.91 665
8101.75 671
8102.60 660
8103.45 771
8104.30 688
8105.15 660
8106.00 658
8106.85 684
8107.70 674
8108.55 681
8109.40 715
8110.25 668
8111.10 643
8111.95 685
8112.80 689
8113.65 718
8114.50 646
8115.35 646
8116.20 690
8117.05 702
8117.90 721
8118.75 698
8119.60 674
8120.46 741
8121.31 790
8122.16 735
8123.01 701
8123.86 681
8124.71 710
8125.56 712
8126.41 652
8127.26 671
8128.11 709
8128.96 725
8129.81 717
8130.66 651
8131.52 778
8132.37 718
8133.22 708
8134.07 729
8134.92 657
8135.77 699
8136.62 644
8137.47 675
8138.33 629
8139.18 690
8140.03 745
8140.88 762
8141.73 709
8142.58 736
8143.44 689
8144.29 742
8145.14 735
8145.99 810
8146.84 782
8147.69 802
8148.55 797
8149.40 800
8150.25 768
8151.10 799
8151.95 803
8152.81 868
8153.66 914
8154.51 1016
8155.36 986
8156.22 969
8157.07 1061
8157.92 952
8158.77 951
8159.63 893
8160.48 869
8161.33 844
8162.18 765
8163.04 768
8163.89 731
8164.74 760
8165.60 773
8166.45 713
8167.30 703
8168.15 741
8169.01 685
8169.86 719
8170.71 749
8171.57 774
8172.42 795
8173.27 739
8174.13 702
8174.98 702
8175.83 753
8176.69 714
8177.54 728
8178.39 744
8179.25 725
8180.10 662
8180.95 662
8181.81 676
8182.66 659
8183.52 613
8184.37 707
8185.22 697
8186.08 675
8186.93 722
8187.79 692
8188.64 715
8189.49 668
8190.35 652
8191.20 649
8192.06 678
8192.91 600
8193.76 607
8194.62 633
8195.47 702
8196.33 640
8197.18 626
8198.04 651
8198.89 650
8199.75 677
8200.60 679
8201.46 656
8202.31 664
8203.17 672
8204.02 702
8204.87 658
8205.73 701
8206.58 723
8207.44 659
8208.29 692
8209.15 663
8210.01 721
8210.86 721
8211.72 682
8212.57 705
8213.43 748
8214.28 689
8215.14 666
8215.99 675
8216.85 729
8217.70 684
8218.56 675
8219.42 764
8220.27 670
8221.13 647
8221.98 679
8222.84 684
8223.69 693
8224.55 695
8225.41 692
8226.26 697
8227.12 665
8227.97 661
8228.83 717
8229.69 674
8230.54 686
8231.40 724
8232.26 730
8233.11 741
8233.97 729
8234.82 675
8235.68 675
8236.54 666
8237.39 645
8238.25 633
8239.11 668
8239.96 635
8240.82 643
8241.68 631
8242.54 619
8243.39 668
8244.25 666
8245.11 668
8245.96 652
8246.82 689
8247.68 678
8248.53 668
8249.39 657
8250.25 668
8251.11 678
8251.96 611
8252.82 645
8253.68 667
8254.54 709
8255.39 642
8256.25 629
8257.11 635
8257.97 694
8258.82 618
8259.68 653
8260.54 669
8261.40 644
8262.26 670
8263.11 697
8263.97 714
8264.83 680
8265.69 676
8266.55 714
8267.40 724
8268.26 761
8269.12 737
8269.98 722
8270.84 735
8271.70 763
8272.55 702
8273.41 644
8274.27 689
8275.13 752
8275.99 736
8276.85 717
8277.71 691
8278.56 685
8279.42 663
8280.28 679
8281.14 718
8282.00 692
8282.86 738
8283.72 759
8284.58 749
8285.44 799
8286.29 767
8287.15 740
8288.01 819
8288.87 840
8289.73 840
8290.59 804
8291.45 923
8292.31 978
8293.17 1052
8294.03 1074
8294.89 1092
8295.75 1047
8296.61 962
8297.47 960
8298.33 878
8299.19 861
8300.05 837
8300.91 823
8301.77 810
8302.63 815
8303.49 812
8304.35 827
8305.21 796
8306.07 808
8306.93 794
8307.79 796
8308.65 767
8309.51 774
8310.37 785
8311.23 755
8312.09 804
8312.95 860
8313.81 792
8314.67 820
8315.53 917
8316.39 927
8317.25 928
8318.11 948
8318.98 917
8319.84 896
8320.70 867
8321.56 846
8322.42 764
8323.28 771
8324.14 812
8325.00 766
8325.86 714
8326.73 748
8327.59 734
8328.45 758
8329.31 708
8330.17 745
8331.03 772
8331.89 735
8332.76 791
8333.62 758
8334.48 764
8335.34 701
8336.20 654
8337.06 652
8337.93 726
8338.79 678
8339.65 693
8340.51 697
8341.37 756
8342.24 682
8343.10 744
8343.96 797
8344.82 795
8345.68 810
8346.55 791
8347.41 857
8348.27 784
8349.13 658
8350.00 700
8350.86 706
8351.72 714
8352.58 659
8353.45 640
8354.31 705
8355.17 774
8356.03 680
8356.90 687
8357.76 685
8358.62 703
8359.49 725
8360.35 696
8361.21 696
8362.08 639
8362.94 647
8363.80 715
8364.66 668
8365.53 662
8366.39 748
8367.25 749
8368.12 697
8368.98 735
8369.84 734
8370.71 759
8371.57 723
8372.44 752
8373.30 769
8374.16 686
8375.03 700
8375.89 731
8376.75 795
8377.62 740
8378.48 789
8379.35 786
8380.21 752
8381.07 739
8381.94 733
8382.80 758
8383.67 772
8384.53 760
8385.40 771
8386.26 761
8387.12 773
8387.99 795
8388.85 721
8389.72 714
8390.58 753
8391.45 792
8392.31 739
8393.18 734
8394.04 773
8394.91 755
8395.77 727
8396.64 750
8397.50 774
8398.37 757
8399.23 776
8400.10 750
8400.96 763
8401.83 795
8402.69 812
8403.56 819
8404.42 819
8405.29 848
8406.15 794
8407.02 795
8407.88 837
8408.75 790
8409.61 769
8410.48 834
8411.34 802
8412.21 796
8413.08 791
8413.94 783
8414.81 776
8415.67 782
8416.54 831
8417.41 830
8418.27 812
8419.14 836
8420.00 866
8420.87 903
8421.74 901
8422.60 890
8423.47 912
8424.33 903
8425.20 969
8426.07 1001
8426.93 926
8427.80 1014
8428.67 919
8429.53 920
8430.40 971
8431.27 1020
8432.13 1038
8433.00 952
8433.87 1077
8434.73 1070
8435.60 1088
8436.47 1117
8437.33 1073
8438.20 1108
8439.07 1110
8439.94 1162
8440.80 1211
8441.67 1259
8442.54 1371
8443.40 1351
8444.27 1342
8445.14 1404
8446.01 1369
8446.87 1415
8447.74 1298
8448.61 1331
8449.48 1353
8450.34 1317
8451.21 1322
8452.08 1291
8452.95 1292
8453.82 1341
8454.68 1342
8455.55 1294
8456.42 1384
8457.29 1477
8458.15 1435
8459.02 1420
8459.89 1379
8460.76 1471
8461.63 1446
8462.50 1409
8463.36 1415
8464.23 1462
8465.10 1521
8465.97 1567
8466.84 1930
8467.71 2154
8468.57 2636
8469.44 3087
8470.31 3420
8471.18 3667
8472.05 3663
8472.92 3441
8473.79 3051
8474.66 2736
8475.53 2380
8476.39 1995
8477.26 1827
8478.13 1678
8479.00 1482
8479.87 1361
8480.74 1312
8481.61 1238
8482.48 1206
8483.35 1104
8484.22 1057
8485.09 1088
8485.96 1106
8486.83 1097
8487.69 1048
8488.56 1048
8489.43 1033
8490.30 1061
8491.17 996
8492.04 946
8492.91 978
8493.78 889
8494.65 895
8495.52 922
8496.39 904
8497.26 920
8498.13 899
8499.00 1009
8499.87 1058
8500.74 1061
8501.61 1029
8502.48 966
8503.35 972
8504.22 1003
8505.10 1040
8505.97 1074
8506.84 1114
8507.71 1172
8508.58 1139
8509.45 1178
8510.32 1207
8511.19 1171
8512.06 1230
8512.93 1125
8513.80 1073
8514.67 1046
8515.54 1031
8516.42 1075
8517.29 1083
8518.16 993
8519.03 1016
8519.90 1037
8520.77 1036
8521.64 962
8522.51 921
8523.39 923
8524.26 955
8525.13 949
8526.00 936
8526.87 971
8527.74 1056
8528.61 1061
8529.49 1041
8530.36 1070
8531.23 1030
8532.10 1098
8532.97 1131
8533.85 1121
8534.72 1060
8535.59 1104
8536.46 1090
8537.33 1095
8538.21 1116
8539.08 1043
8539.95 1081
8540.82 1130
8541.69 1035
8542.57 1094
8543.44 1117
8544.31 1103
8545.18 1203
8546.06 1144
8546.93 1178
8547.80 1188
8548.67 1296
8549.55 1278
8550.42 1266
8551.29 1334
8552.17 1395
8553.04 1380
8553.91 1496
8554.78 1567
8555.66 1458
8556.53 1387
8557.40 1398
8558.28 1309
8559.15 1227
8560.02 1191
8560.90 1186
8561.77 1090
8562.64 1012
8563.52 978
8564.39 968
8565.26 972
8566.14 950
8567.01 949
8567.89 984
8568.76 972
8569.63 974
8570.51 899
8571.38 975
8572.25 957
8573.13 895
8574.00 931
8574.88 913
8575.75 928
8576.62 879
8577.50 890
8578.37 861
8579.25 871
8580.12 909
8581.00 910
8581.87 947
8582.74 937
8583.62 871
8584.49 903
8585.37 908
8586.24 896
8587.12 944
8587.99 947
8588.87 953
8589.74 943
8590.62 892
8591.49 920
8592.37 925
8593.24 947
8594.12 928
8594.99 976
8595.87 956
8596.74 969
8597.62 950
8598.49 975
8599.37 944
8600.24 868
8601.12 967
8601.99 964
8602.87 981
8603.74 952
8604.62 1011
8605.49 929
8606.37 963
8607.25 1007
8608.12 1013
8609.00 999
8609.87 957
8610.75 1008
8611.63 1020
8612.50 1058
8613.38 1060
8614.25 1030
8615.13 1044
8616.01 1068
8616.88 1050
8617.76 1053
8618.63 1056
8619.51 1095
8620.39 1089
8621.26 1149
8622.14 1130
8623.02 1118
8623.89 1098
8624.77 1175
8625.65 1195
8626.52 1184
8627.40 1168
8628.28 1181
8629.15 1214
8630.03 1237
8630.91 1317
8631.78 1350
8632.66 1299
8633.54 1292
8634.41 1323
8635.29 1351
8636.17 1280
8637.05 1389
8637.92 1440
8638.80 1456
8639.68 1413
8640.56 1425
8641.43 1503
8642.31 1484
8643.19 1524
8644.06 1480
8644.94 1539
8645.82 1523
8646.70 1438
8647.58 1551
8648.45 1529
8649.33 1560
8650.21 1637
8651.09 1615
8651.96 1608
8652.84 1648
8653.72 1605
8654.60 1662
8655.48 1619
8656.36 1717
8657.23 1759
8658.11 1789
8658.99 1800
8659.87 1743
8660.75 1858
8661.63 1846
8662.50 1838
8663.38 1730
8664.26 1722
8665.14 1760
8666.02 1812
8666.90 1857
8667.78 1947
8668.65 2035
8669.53 2158
8670.41 2413
8671.29 2683
8672.17 3265
8673.05 3736
8673.93 4466
8674.81 4880
8675.69 5003
8676.57 4945
8677.45 4843
8678.32 4383
8679.20 3950
8680.08 3561
8680.96 3149
8681.84 2959
8682.72 2576
8683.60 2313
8684.48 2217
8685.36 2143
8686.24 2168
8687.12 2250
8688.00 2429
8688.88 2665
8689.76 3090
8690.64 3682
8691.52 4298
8692.40 4743
8693.28 5046
8694.16 5157
8695.04 4806
8695.92 4307
8696.80 3897
8697.68 3468
8698.56 2893
8699.44 2683
8700.32 2439
8701.20 2051
8702.08 1809
8702.96 1699
8703.84 1721
8704.72 1647
8705.60 1597
8706.49 1488
8707.37 1496
8708.25 1428
8709.13 1426
8710.01 1503
8710.89 1446
8711.77 1468
8712.65 1418
8713.53 1378
8714.41 1384
8715.29 1333
8716.18 1296
8717.06 1302
8717.94 1234
8718.82 1226
8719.70 1244
8720.58 1254
8721.46 1204
8722.35 1233
8723.23 1239
8724.11 1203
8724.99 1235
8725.87 1241
8726.75 1230
8727.64 1227
8728.52 1194
8729.40 1276
8730.28 1326
8731.16 1353
8732.05 1346
8732.93 1252
8733.81 1313
8734.69 1305
8735.57 1255
8736.46 1250
8737.34 1243
8738.22 1245
8739.10 1239
8739.99 1226
8740.87 1212
8741.75 1183
8742.63 1201
8743.52 1279
8744.40 1196
8745.28 1204
8746.16 1163
8747.05 1213
8747.93 1261
8748.81 1298
8749.70 1264
8750.58 1389
8751.46 1325
8752.34 1296
8753.23 1264
8754.11 1376
8754.99 1339
8755.88 1366
8756.76 1338
8757.64 1320
8758.53 1306
8759.41 1286
8760.29 1339
8761.18 1339
8762.06 1346
8762.94 1295
8763.83 1250
8764.71 1296
8765.60 1311
8766.48 1237
8767.36 1250
8768.25 1326
8769.13 1341
8770.01 1365
8770.90 1426
8771.78 1362
8772.67 1298
8773.55 1380
8774.43 1285
8775.32 1277
8776.20 1243
8777.09 1178
8777.97 1179
8778.86 1113
8779.74 1139
8780.63 1083
8781.51 1146
8782.39 1125
8783.28 1102
8784.16 1031
8785.05 1177
8785.93 1124
8786.82 1065
8787.70 1062
8788.59 1083
8789.47 1011
8790.36 1027
8791.24 1050
8792.13 1073
8793.01 1019
8793.90 941
8794.78 981
8795.67 1048
8796.55 935
8797.44 947
8798.32 971
8799.21 953
8800.10 969
8800.98 967
8801.87 1053
8802.75 1014
8803.64 1051
8804.52 1073
8805.41 1140
8806.29 1137
8807.18 1095
8808.07 1084
8808.95 1018
8809.84 1043
8810.72 1006
8811.61 942
8812.50 920
8813.38 989
8814.27 974
8815.15 930
8816.04 991
8816.93 988
8817.81 933
8818.70 970
8819.59 1010
8820.47 944
8821.36 975
8822.25 934
8823.13 926
8824.02 919
8824.91 943
8825.79 977
8826.68 968
8827.57 991
8828.45 936
8829.34 881
8830.23 928
8831.11 871
8832.00 892
8832.89 836
8833.78 854
8834.66 865
8835.55 802
8836.44 838
8837.32 812
8838.21 842
8839.10 847
8839.99 844
8840.87 827
8841.76 791
8842.65 841
8843.54 841
8844.42 818
8845.31 764
8846.20 791
8847.09 806
8847.98 831
8848.86 828
8849.75 800
8850.64 776
8851.53 755
8852.42 777
8853.30 769
8854.19 729
8855.08 727
8855.97 829
8856.86 747
8857.75 767
8858.63 760
8859.52 734
8860.41 757
8861.30 741
8862.19 739
8863.08 731
8863.97 744
8864.85 728
8865.74 757
8866.63 726
8867.52 694
8868.41 715
8869.30 708
8870.19 688
8871.08 747
8871.97 754
8872.85 716
8873.74 702
8874.63 711
8875.52 743
8876.41 635
8877.30 673
8878.19 702
8879.08 705
8879.97 693
8880.86 703
8881.75 759
8882.64 739
8883.53 736
8884.42 714
8885.31 703
8886.20 728
8887.09 702
8887.98 637
8888.87 673
8889.76 627
8890.65 646
8891.54 687
8892.43 666
8893.32 637
8894.21 642
8895.10 601
8895.99 622
8896.88 657
8897.77 701
8898.66 692
8899.55 648
8900.44 667
8901.33 692
8902.22 641
8903.11 662
8904.00 671
8904.89 654
8905.78 672
8906.67 660
8907.56 659
8908.46 615
8909.35 647
8910.24 636
8911.13 629
8912.02 613
8912.91 586
8913.80 615
8914.69 666
8915.58 632
8916.48 552
8917.37 674
8918.26 658
8919.15 616
8920.04 643
8920.93 625
8921.82 620
8922.72 666
8923.61 629
8924.50 614
8925.39 579
8926.28 558
8927.18 612
8928.07 582
8928.96 643
8929.85 636
8930.74 582
8931.64 595
8932.53 609
8933.42 565
8934.31 604
8935.20 574
8936.10 604
8936.99 587
8937.88 596
8938.77 586
8939.67 608
8940.56 604
8941.45 543
8942.34 540
8943.24 614
8944.13 530
8945.02 585
8945.91 577
8946.81 563
8947.70 537
8948.59 544
8949.49 547
8950.38 542
8951.27 627
8952.16 573
8953.06 568
8953.95 593
8954.84 572
8955.74 571
8956.63 587
8957.52 594
8958.42 601
8959.31 640
8960.20 591
8961.10 570
8961.99 571
8962.89 598
8963.78 588
8964.67 602
8965.57 600
8966.46 573
8967.35 595
8968.25 625
8969.14 654
8970.04 608
8970.93 540
8971.82 603
8972.72 630
8973.61 621
8974.51 598
8975.40 580
8976.30 566
8977.19 578
8978.08 573
8978.98 570
8979.87 553
8980.77 571
8981.66 586
8982.56 570
8983.45 592
8984.35 564
8985.24 587
8986.14 607
8987.03 594
8987.93 589
8988.82 560
8989.72 521
8990.61 533
8991.51 570
8992.40 596
8993.30 619
8994.19 554
8995.09 567
8995.98 541
8996.88 571
8997.77 580
8998.67 579
8999.56 581
9000.46 582
9001.35 588
9002.25 551
9003.15 610
9004.04 591
9004.94 595
9005.83 556
9006.73 564
9007.62 578
9008.52 513
9009.42 563
9010.31 570
9011.21 542
9012.10 531
9013.00 544
9013.90 603
9014.79 554
9015.69 535
9016.59 540
9017.48 520
9018.38 554
9019.27 528
9020.17 551
9021.07 555
9021.96 530
9022.86 523
9023.76 534
9024.65 482
9025.55 525
9026.45 534
9027.34 543
9028.24 527
9029.14 542
9030.04 496
9030.93 552
9031.83 572
9032.73 582
9033.62 520
9034.52 573
9035.42 558
9036.32 536
9037.21 518
9038.11 500
9039.01 538
9039.90 509
9040.80 550
9041.70 486
9042.60 531
9043.50 506
9044.39 566
9045.29 560
9046.19 506
9047.09 542
9047.98 564
9048.88 568
9049.78 597
9050.68 582
9051.58 561
9052.47 578
9053.37 586
9054.27 611
9055.17 580
9056.07 573
9056.97 577
9057.86 603
9058.76 564
9059.66 612
9060.56 592
9061.46 567
9062.36 598
9063.25 598
9064.15 594
9065.05 610
9065.95 584
9066.85 581
9067.75 620
9068.65 571
9069.55 536
9070.45 587
9071.34 602
9072.24 545
9073.14 559
9074.04 592
9074.94 593
9075.84 542
9076.74 583
9077.64 569
9078.54 580
9079.44 628
9080.34 569
9081.24 606
9082.14 600
9083.04 616
9083.94 602
9084.84 595
9085.74 551
9086.63 633
9087.53 617
9088.43 654
9089.33 613
9090.23 589
9091.13 610
9092.03 589
9092.93 648
9093.83 636
9094.74 669
9095.64 637
9096.54 627
9097.44 586
9098.34 573
9099.24 608
9100.14 629
9101.04 597
9101.94 572
9102.84 574
9103.74 614
9104.64 579
9105.54 567
9106.44 632
9107.34 589
9108.24 566
9109.14 515
9110.05 609
9110.95 570
9111.85 600
9112.75 576
9113.65 534
9114.55 523
9115.45 520
9116.35 515
9117.25 576
9118.16 548
9119.06 519
9119.96 555
9120.86 559
9121.76 564
9122.66 544
9123.56 589
9124.47 542
9125.37 559
9126.27 566
9127.17 550
9128.07 519
9128.98 560
9129.88 580
9130.78 500
9131.68 462
9132.58 492
9133.49 511
9134.39 542
9135.29 546
9136.19 519
9137.09 590
9138.00 580
9138.90 556
9139.80 518
9140.70 543
9141.61 505
9142.51 503
9143.41 498
9144.31 560
9145.22 525
9146.12 528
9147.02 542
9147.93 577
9148.83 535
9149.73 478
9150.63 528
9151.54 541
9152.44 527
9153.34 524
9154.25 548
9155.15 563
9156.05 583
9156.96 530
9157.86 510
9158.76 536
9159.67 519
9160.57 549
9161.47 518
9162.38 511
9163.28 454
9164.18 529
9165.09 510
9165.99 524
9166.90 505
9167.80 578
9168.70 507
9169.61 542
9170.51 543
9171.41 537
9172.32 535
9173.22 552
9174.13 552
9175.03 476
9175.94 541
9176.84 505
9177.74 515
9178.65 523
9179.55 480
9180.46 486
9181.36 508
9182.27 523
9183.17 551
9184.08 512
9184.98 560
9185.88 516
9186.79 521
9187.69 516
9188.60 524
9189.50 549
9190.41 501
9191.31 532
9192.22 543
9193.12 557
9194.03 550
9194.93 560
9195.84 591
9196.74 567
9197.65 566
9198.56 540
9199.46 526
9200.37 500
9201.27 518
9202.18 513
9203.08 556
9203.99 543
9204.89 530
9205.80 527
9206.71 528
9207.61 543
9208.52 524
9209.42 516
9210.33 543
9211.23 523
9212.14 541
9213.05 522
9213.95 481
9214.86 514
9215.77 578
9216.67 538
9217.58 535
9218.48 518
9219.39 555
9220.30 536
9221.20 541
9222.11 542
9223.02 524
9223.92 547
9224.83 499
9225.74 552
9226.64 528
9227.55 591
9228.46 544
9229.36 486
9230.27 572
9231.18 546
9232.08 589
9232.99 536
9233.90 538
9234.81 501
9235.71 508
9236.62 532
9237.53 516
9238.43 511
9239.34 518
9240.25 489
9241.16 510
9242.06 522
9242.97 505
9243.88 477
9244.79 527
9245.69 524
9246.60 507
9247.51 520
9248.42 521
9249.33 520
9250.23 484
9251.14 567
9252.05 483
9252.96 548
9253.87 482
9254.77 485
9255.68 494
9256.59 529
9257.50 496
9258.41 494
9259.31 511
9260.22 489
9261.13 462
9262.04 490
9262.95 490
9263.86 507
9264.77 534
9265.67 471
9266.58 488
9267.49 488
9268.40 479
9269.31 479
9270.22 459
9271.13 499
9272.04 498
9272.94 491
9273.85 523
9274.76 471
9275.67 460
9276.58 501
9277.49 488
9278.40 507
9279.31 458
9280.22 486
9281.13 450
9282.04 504
9282.95 510
9283.86 513
9284.77 515
9285.68 515
9286.59 543
9287.49 485
9288.40 487
9289.31 544
9290.22 523
9291.13 517
9292.04 523
9292.95 538
9293.86 516
9294.77 500
9295.68 527
9296.59 553
9297.50 569
9298.41 569
9299.33 555
9300.24 564
9301.15 607
9302.06 564
9302.97 550
9303.88 570
9304.79 570
9305.70 556
9306.61 560
9307.52 544
9308.43 598
9309.34 634
9310.25 570
9311.16 670
9312.07 638
9312.98 629
9313.90 573
9314.81 571
9315.72 590
9316.63 583
9317.54 567
9318.45 580
9319.36 566
9320.27 551
9321.19 588
9322.10 531
9323.01 542
9323.92 521
9324.83 566
9325.74 490
9326.65 515
9327.57 529
9328.48 549
9329.39 547
9330.30 517
9331.21 536
9332.13 563
9333.04 571
9333.95 525
9334.86 554
9335.77 497
9336.69 562
9337.60 570
9338.51 507
9339.42 517
9340.33 583
9341.25 549
9342.16 565
9343.07 549
9343.98 564
9344.90 611
9345.81 530
9346.72 556
9347.63 573
9348.55 550
9349.46 544
9350.37 512
9351.29 510
9352.20 539
9353.11 559
9354.02 556
9354.94 566
9355.85 521
9356.76 487
9357.68 573
9358.59 552
9359.50 527
9360.42 513
9361.33 544
9362.24 504
9363.16 504
9364.07 536
9364.98 483
9365.90 545
9366.81 534
9367.72 495
9368.64 534
9369.55 485
9370.47 514
9371.38 529
9372.29 528
9373.21 518
9374.12 513
9375.04 505
9375.95 526
9376.86 507
9377.78 534
9378.69 508
9379.61 502
9380.52 505
9381.43 506
9382.35 496
9383.26 516
9384.18 506
9385.09 543
9386.01 514
9386.92 493
9387.84 527
9388.75 511
9389.67 524
9390.58 494
9391.49 538
9392.41 545
9393.32 576
9394.24 558
9395.15 566
9396.07 520
9396.98 531
9397.90 548
9398.81 571
9399.73 523
9400.65 533
9401.56 560
9402.48 569
9403.39 518
9404.31 552
9405.22 562
9406.14 558
9407.05 591
9407.97 586
9408.88 614
9409.80 562
9410.72 566
9411.63 539
9412.55 517
9413.46 495
9414.38 569
9415.30 621
9416.21 568
9417.13 506
9418.04 554
9418.96 536
9419.88 582
9420.79 568
9421.71 524
9422.62 602
9423.54 597
9424.46 578
9425.37 537
9426.29 579
9427.21 618
9428.12 555
9429.04 551
9429.96 568
9430.87 580
9431.79 569
9432.71 566
9433.62 619
9434.54 592
9435.46 566
9436.37 612
9437.29 602
9438.21 581
9439.13 549
9440.04 605
9440.96 623
9441.88 620
9442.80 649
9443.71 625
9444.63 568
9445.55 589
9446.46 584
9447.38 593
9448.30 671
9449.22 678
9450.14 767
9451.05 757
9451.97 812
9452.89 847
9453.81 885
9454.72 835
9455.64 838
9456.56 803
9457.48 749
9458.40 683
9459.31 670
9460.23 697
9461.15 636
9462.07 611
9462.99 624
9463.91 625
9464.82 637
9465.74 606
9466.66 612
9467.58 661
9468.50 651
9469.42 588
9470.34 584
9471.25 631
9472.17 607
9473.09 579
9474.01 604
9474.93 605
9475.85 613
9476.77 605
9477.69 612
9478.60 637
9479.52 615
9480.44 640
9481.36 711
9482.28 682
9483.20 694
9484.12 695
9485.04 667
9485.96 631
9486.88 628
9487.80 581
9488.72 651
9489.64 635
9490.56 599
9491.48 623
9492.40 640
9493.32 613
9494.24 567
9495.16 607
9496.08 603
9497.00 620
9497.92 602
9498.84 609
9499.76 607
9500.68 632
9501.60 555
9502.52 568
9503.44 621
9504.36 646
9505.28 588
9506.20 613
9507.12 633
9508.04 586
9508.96 564
9509.88 593
9510.80 572
9511.72 576
9512.64 645
9513.56 663
9514.48 643
9515.40 623
9516.32 634
9517.25 622
9518.17 648
9519.09 642
9520.01 647
9520.93 671
9521.85 627
9522.77 667
9523.69 710
9524.61 652
9525.54 614
9526.46 642
9527.38 680
9528.30 696
9529.22 732
9530.14 772
9531.06 812
9531.99 820
9532.91 870
9533.83 863
9534.75 823
9535.67 817
9536.60 813
9537.52 774
9538.44 750
9539.36 763
9540.28 736
9541.21 728
9542.13 683
9543.05 694
9543.97 688
9544.89 695
9545.82 678
9546.74 720
9547.66 723
9548.58 696
9549.51 675
9550.43 716
9551.35 687
9552.27 668
9553.20 708
9554.12 728
9555.04 703
9555.96 651
9556.89 705
9557.81 701
9558.73 697
9559.66 759
9560.58 768
9561.50 737
9562.43 732
9563.35 729
9564.27 760
9565.19 750
9566.12 676
9567.04 711
9567.96 705
9568.89 709
9569.81 675
9570.74 709
9571.66 709
9572.58 718
9573.51 696
9574.43 700
9575.35 718
9576.28 767
9577.20 756
9578.13 762
9579.05 776
9579.97 764
9580.90 692
9581.82 704
9582.75 733
9583.67 715
9584.59 679
9585.52 701
9586.44 735
9587.37 724
9588.29 732
9589.22 766
9590.14 776
9591.06 787
9591.99 741
9592.91 753
9593.84 804
9594.76 769
9595.69 774
9596.61 827
9597.54 877
9598.46 823
9599.39 807
9600.31 813
9601.24 854
9602.16 900
9603.09 856
9604.01 855
9604.94 847
9605.86 838
9606.79 853
9607.71 863
9608.64 835
9609.56 845
9610.49 926
9611.41 901
9612.34 842
9613.27 842
9614.19 925
9615.12 897
9616.04 922
9616.97 946
9617.89 885
9618.82 918
9619.75 932
9620.67 960
9621.60 973
9622.52 950
9623.45 975
9624.38 1037
9625.30 1013
9626.23 995
9627.15 1012
9628.08 1015
9629.01 999
9629.93 991
9630.86 1110
9631.79 1140
9632.71 1116
9633.64 1065
9634.57 1086
9635.49 1124
9636.42 1061
9637.35 1222
9638.27 1092
9639.20 1141
9640.13 1109
9641.05 1134
9641.98 1120
9642.91 1157
9643.83 1205
9644.76 1253
9645.69 1238
9646.62 1285
9647.54 1285
9648.47 1373
9649.40 1397
9650.32 1396
9651.25 1443
9652.18 1507
9653.11 1505
9654.03 1567
9654.96 1457
9655.89 1468
9656.82 1403
9657.75 1473
9658.67 1494
9659.60 1484
9660.53 1566
9661.46 1493
9662.38 1523
9663.31 1469
9664.24 1548
9665.17 1511
9666.10 1555
9667.02 1590
9667.95 1626
9668.88 1619
9669.81 1692
9670.74 1734
9671.67 1745
9672.59 1805
9673.52 1774
9674.45 1800
9675.38 1833
9676.31 1870
9677.24 1882
9678.17 1880
9679.10 1854
9680.02 1893
9680.95 2000
9681.88 2055
9682.81 1855
9683.74 1949
9684.67 1928
9685.60 2064
9686.53 2039
9687.46 1978
9688.39 2014
9689.31 2044
9690.24 2088
9691.17 2151
9692.10 2158
9693.03 2251
9693.96 2375
9694.89 2401
9695.82 2655
9696.75 2938
9697.68 3262
9698.61 3473
9699.54 3678
9700.47 3765
9701.40 3512
9702.33 3468
9703.26 3260
9704.19 3103
9705.12 2729
9706.05 2632
9706.98 2446
9707.91 2472
9708.84 2425
9709.77 2366
9710.70 2414
9711.63 2507
9712.56 2603
9713.49 2757
9714.42 2758
9715.35 2876
9716.28 2995
9717.21 2920
9718.14 2893
9719.07 2561
9720.00 2432
9720.93 2392
9721.87 2311
9722.80 2106
9723.73 2061
9724.66 1976
9725.59 1967
9726.52 1946
9727.45 1836
9728.38 1928
9729.31 1977
9730.24 1951
9731.18 1974
9732.11 2026
9733.04 2011
9733.97 2065
9734.90 2089
9735.83 2126
9736.76 1963
9737.70 1861
9738.63 1862
9739.56 1743
9740.49 1650
9741.42 1646
9742.35 1611
9743.29 1553
9744.22 1529
9745.15 1544
9746.08 1466
9747.01 1372
9747.95 1476
9748.88 1421
9749.81 1348
9750.74 1327
9751.67 1376
9752.61 1428
9753.54 1366
9754.47 1288
9755.40 1308
9756.34 1311
9757.27 1321
9758.20 1317
9759.13 1341
9760.07 1281
9761.00 1329
9761.93 1393
9762.87 1311
9763.80 1313
9764.73 1350
9765.66 1329
9766.60 1344
9767.53 1271
9768.46 1265
9769.40 1346
9770.33 1371
9771.26 1392
9772.20 1341
9773.13 1348
9774.06 1344
9775.00 1333
9775.93 1405
9776.86 1424
9777.80 1451
9778.73 1467
9779.66 1419
9780.60 1430
9781.53 1443
9782.46 1469
9783.40 1476
9784.33 1475
9785.26 1459
9786.20 1362
9787.13 1337
9788.07 1338
9789.00 1232
9789.93 1250
9790.87 1271
9791.80 1334
9792.74 1252
9793.67 1316
9794.61 1259
9795.54 1275
9796.47 1274
9797.41 1298
9798.34 1289
9799.28 1319
9800.21 1361
9801.15 1332
9802.08 1277
9803.02 1189
9803.95 1194
9804.89 1180
9805.82 1123
9806.76 1038
9807.69 1113
9808.63 1105
9809.56 1101
9810.50 1074
9811.43 1020
9812.37 1000
9813.30 1016
9814.24 1009
9815.17 1018
9816.11 1029
9817.04 1014
9817.98 993
9818.91 995
9819.85 967
9820.78 980
9821.72 955
9822.65 956
9823.59 1009
9824.53 962
9825.46 949
9826.40 954
9827.33 941
9828.27 904
9829.21 929
9830.14 936
9831.08 891
9832.01 929
9832.95 910
9833.89 910
9834.82 884
9835.76 905
9836.69 893
9837.63 877
9838.57 910
9839.50 899
9840.44 892
9841.38 870
9842.31 891
9843.25 922
9844.19 904
9845.12 898
9846.06 883
9847.00 855
9847.93 821
9848.87 858
9849.81 912
9850.74 886
9851.68 868
9852.62 828
9853.56 871
9854.49 864
9855.43 858
9856.37 858
9857.30 864
9858.24 895
9859.18 873
9860.12 892
9861.05 855
9861.99 901
9862.93 877
9863.87 854
9864.80 896
9865.74 861
9866.68 829
9867.62 813
9868.56 814
9869.49 839
9870.43 846
9871.37 837
9872.31 881
9873.24 867
9874.18 823
9875.12 847
9876.06 827
9877.00 811
9877.94 874
9878.87 851
9879.81 815
9880.75 780
9881.69 761
9882.63 764
9883.57 820
9884.50 827
9885.44 798
9886.38 781
9887.32 816
9888.26 780
9889.20 767
9890.14 835
9891.08 779
9892.02 809
9892.95 749
9893.89 791
9894.83 804
9895.77 812
9896.71 776
9897.65 781
9898.59 816
9899.53 775
9900.47 822
9901.41 819
9902.35 794
9903.29 772
9904.23 808
9905.16 821
9906.10 764
9907.04 746
9907.98 790
9908.92 792
9909.86 855
9910.80 853
9911.74 801
9912.68 828
9913.62 783
9914.56 835
9915.50 868
9916.44 869
9917.38 798
9918.32 827
9919.26 811
9920.20 827
9921.14 890
9922.08 979
9923.02 1078
9923.97 1263
9924.91 1399
9925.85 1561
9926.79 1649
9927.73 1688
9928.67 1705
9929.61 1601
9930.55 1571
9931.49 1502
9932.43 1348
9933.37 1203
9934.31 1040
9935.25 963
9936.20 979
9937.14 920
9938.08 926
9939.02 872
9939.96 880
9940.90 836
9941.84 848
9942.78 764
9943.73 763
9944.67 794
9945.61 822
9946.55 822
9947.49 772
9948.43 799
9949.37 819
9950.32 789
9951.26 763
9952.20 799
9953.14 856
9954.08 846
9955.03 852
9955.97 787
9956.91 840
9957.85 810
9958.79 825
9959.74 797
9960.68 763
9961.62 821
9962.56 832
9963.50 742
9964.45 740
9965.39 758
9966.33 830
9967.27 777
9968.22 794
9969.16 778
9970.10 760
9971.04 756
9971.99 743
9972.93 712
9973.87 725
9974.82 742
9975.76 743
9976.70 732
9977.64 718
9978.59 737
9979.53 706
9980.47 723
9981.42 739
9982.36 728
9983.30 683
9984.25 660
9985.19 688
9986.13 745
9987.08 718
9988.02 719
9988.96 713
9989.91 693
9990.85 713
9991.80 763
9992.74 776
9993.68 794
9994.63 702
9995.57 667
9996.51 724
9997.46 686
9998.40 648
9999.35 694
10000.29 699
10001.23 730
10002.18 728
10003.12 690
10004.07 693
10005.01 712
10005.96 682
10006.90 743
10007.84 699
10008.79 690
10009.73 671
10010.68 704
10011.62 663
10012.57 658
10013.51 615
10014.46 615
10015.40 596
10016.35 627
10017.29 647
10018.24 653
10019.18 651
10020.13 681
10021.07 677
10022.02 660
10022.96 666
10023.91 638
10024.85 657
10025.80 673
10026.74 652
10027.69 691
10028.63 669
10029.58 712
10030.52 686
10031.47 669
10032.42 676
10033.36 623
10034.31 576
10035.25 602
10036.20 632
10037.14 646
10038.09 631
10039.04 689
10039.98 629
10040.93 606
10041.87 594
10042.82 620
10043.77 584
10044.71 603
10045.66 607
10046.60 613
10047.55 565
10048.50 554
10049.44 582
10050.39 603
10051.34 609
10052.28 568
10053.23 626
10054.18 641
10055.12 603
10056.07 588
10057.02 633
10057.96 603
10058.91 613
10059.86 625
10060.80 616
10061.75 594
10062.70 585
10063.64 598
10064.59 612
10065.54 607
10066.49 576
10067.43 597
10068.38 609
10069.33 563
10070.28 627
10071.22 623
10072.17 615
10073.12 618
10074.07 542
10075.01 540
10075.96 584
10076.91 592
10077.86 554
10078.80 603
10079.75 587
10080.70 566
10081.65 553
10082.60 528
10083.54 547
10084.49 587
10085.44 568
10086.39 556
10087.34 556
10088.28 569
10089.23 570
10090.18 534
10091.13 546
10092.08 579
10093.03 540
10093.97 570
10094.92 567
10095.87 577
10096.82 588
10097.77 575
10098.72 549
10099.67 556
10100.62 538
10101.56 555
10102.51 553
10103.46 580
10104.41 500
10105.36 537
10106.31 546
10107.26 551
10108.21 547
10109.16 548
10110.11 568
10111.05 580
10112.00 578
10112.95 583
10113.90 565
10114.85 531
10115.80 564
10116.75 538
10117.70 575
10118.65 550
10119.60 541
10120.55 523
10121.50 528
10122.45 530
10123.40 650
10124.35 587
10125.30 544
10126.25 553
10127.20 541
10128.15 573
10129.10 534
10130.05 598
10131.00 559
10131.95 542
10132.90 565
10133.85 552
10134.80 534
10135.75 547
10136.70 538
10137.65 546
10138.60 591
10139.55 569
10140.51 591
10141.46 595
10142.41 559
10143.36 576
10144.31 603
10145.26 573
10146.21 527
10147.16 573
10148.11 618
10149.06 604
10150.01 573
10150.97 553
10151.92 596
10152.87 548
10153.82 591
10154.77 625
10155.72 590
10156.67 618
10157.63 563
10158.58 584
10159.53 612
10160.48 570
10161.43 561
10162.38 630
10163.34 607
10164.29 646
10165.24 655
10166.19 615
10167.14 621
10168.09 563
10169.05 556
10170.00 577
10170.95 584
10171.90 576
10172.86 642
10173.81 625
10174.76 593
10175.71 571
10176.66 626
10177.62 650
10178.57 633
10179.52 617
10180.47 652
10181.43 633
10182.38 620
10183.33 684
10184.29 659
10185.24 666
10186.19 681
10187.14 721
10188.10 699
10189.05 703
10190.00 713
10190.96 683
10191.91 668
10192.86 664
10193.81 641
10194.77 663
10195.72 724
10196.67 654
10197.63 692
10198.58 714
10199.53 678
10200.49 755
10201.44 776
10202.40 765
10203.35 763
10204.30 795
10205.26 832
10206.21 889
10207.16 902
10208.12 884
10209.07 853
10210.03 812
10210.98 749
10211.93 817
10212.89 766
10213.84 751
10214.80 739
10215.75 718
10216.70 696
10217.66 639
10218.61 664
10219.57 717
10220.52 713
10221.48 685
10222.43 697
10223.39 649
10224.34 619
10225.30 662
10226.25 649
10227.20 619
10228.16 651
10229.11 696
10230.07 693
10231.02 642
10231.98 668
10232.93 667
10233.89 739
10234.84 740
10235.80 747
10236.75 729
10237.71 763
10238.67 697
10239.62 698
10240.58 642
10241.53 643
10242.49 707
10243.44 644
10244.40 630
10245.35 585
10246.31 580
10247.26 596
10248.22 594
10249.18 556
10250.13 558
10251.09 576
10252.04 567
10253.00 547
10253.96 515
10254.91 543
10255.87 582
10256.82 510
10257.78 475
10258.74 543
10259.69 545
10260.65 549
10261.61 505
10262.56 491
10263.52 524
10264.47 530
10265.43 496
10266.39 529
10267.34 499
10268.30 487
10269.26 512
10270.21 554
10271.17 531
10272.13 511
10273.09 487
10274.04 534
10275.00 517
10275.96 555
10276.91 526
10277.87 503
10278.83 533
10279.78 514
10280.74 523
10281.70 539
10282.66 516
10283.61 558
10284.57 550
10285.53 504
10286.49 555
10287.44 573
10288.40 571
10289.36 575
10290.32 514
10291.27 516
10292.23 538
10293.19 508
10294.15 513
10295.11 493
10296.06 512
10297.02 530
10297.98 522
10298.94 495
10299.90 525
10300.85 522
10301.81 554
10302.77 529
10303.73 494
10304.69 479
10305.65 477
10306.60 527
10307.56 511
10308.52 488
10309.48 508
10310.44 469
10311.40 480
10312.36 469
10313.32 487
10314.27 506
10315.23 503
10316.19 478
10317.15 507
10318.11 518
10319.07 512
10320.03 522
10320.99 490
10321.95 502
10322.91 494
10323.86 507
10324.82 462
10325.78 507
10326.74 503
10327.70 522
10328.66 548
10329.62 546
10330.58 558
10331.54 560
10332.50 596
10333.46 558
10334.42 552
10335.38 504
10336.34 563
10337.30 515
10338.26 536
10339.22 473
10340.18 490
10341.14 488
10342.10 514
10343.06 561
10344.02 519
10344.98 498
10345.94 477
10346.90 473
10347.86 482
10348.82 496
10349.78 501
10350.74 538
10351.70 486
10352.66 491
10353.62 542
10354.58 550
10355.55 482
10356.51 478
10357.47 516
10358.43 477
10359.39 502
10360.35 467
10361.31 476
10362.27 461
10363.23 467
10364.19 533
10365.16 495
10366.12 449
10367.08 452
10368.04 476
10369.00 498
10369.96 500
10370.92 493
10371.88 498
10372.85 455
10373.81 459
10374.77 422
10375.73 440
10376.69 483
10377.65 444
10378.62 455
10379.58 495
10380.54 435
10381.50 446
10382.46 459
10383.43 444
10384.39 484
10385.35 449
10386.31 430
10387.27 428
10388.24 477
10389.20 459
10390.16 457
10391.12 441
10392.09 461
10393.05 465
10394.01 447
10394.97 438
10395.94 447
10396.90 456
10397.86 450
10398.82 454
10399.79 470
10400.75 468
10401.71 419
10402.68 415
10403.64 433
10404.60 426
10405.57 420
10406.53 460
10407.49 438
10408.45 398
10409.42 451
10410.38 443
10411.34 446
10412.31 487
10413.27 449
10414.23 423
10415.20 470
10416.16 459
10417.13 425
10418.09 457
10419.05 415
10420.02 445
10420.98 438
10421.94 424
10422.91 448
10423.87 449
10424.84 439
10425.80 422
10426.76 438
10427.73 428
10428.69 394
10429.66 409
10430.62 422
10431.58 414
10432.55 418
10433.51 444
10434.48 453
10435.44 407
10436.41 385
10437.37 408
10438.34 397
10439.30 397
10440.27 415
10441.23 373
10442.19 386
10443.16 396
10444.12 443
10445.09 478
10446.05 411
10447.02 378
10447.98 405
10448.95 424
10449.91 379
10450.88 400
10451.84 385
10452.81 400
10453.78 415
10454.74 386
10455.71 369
10456.67 396
10457.64 437
10458.60 408
10459.57 418
10460.53 419
10461.50 426
10462.47 464
10463.43 436
10464.40 423
10465.36 381
10466.33 408
10467.29 392
10468.26 405
10469.23 379
10470.19 414
10471.16 410
10472.12 400
10473.09 377
10474.06 411
10475.02 400
10475.99 451
10476.96 413
10477.92 409
10478.89 384
10479.86 365
10480.82 414
10481.79 435
10482.76 426
10483.72 387
10484.69 381
10485.66 389
10486.62 368
10487.59 395
10488.56 381
10489.52 402
10490.49 406
10491.46 404
10492.42 358
10493.39 414
10494.36 378
10495.33 385
10496.29 373
10497.26 360
10498.23 323
10499.19 404
10500.16 410
10501.13 374
10502.10 377
10503.06 387
10504.03 381
10505.00 385
10505.97 341
10506.94 374
10507.90 413
10508.87 404
10509.84 391
10510.81 357
10511.78 412
10512.74 386
10513.71 383
10514.68 414
10515.65 376
10516.62 396
10517.58 411
10518.55 417
10519.52 421
10520.49 380
10521.46 392
10522.43 416
10523.39 404
10524.36 399
10525.33 383
10526.30 411
10527.27 391
10528.24 400
10529.21 391
10530.18 401
10531.14 396
10532.11 382
10533.08 368
10534.05 367
10535.02 374
10535.99 386
10536.96 394
10537.93 374
10538.90 382
10539.87 363
10540.84 364
10541.80 395
10542.77 406
10543.74 357
10544.71 385
10545.68 355
10546.65 339
10547.62 352
10548.59 401
10549.56 419
10550.53 371
10551.50 362
10552.47 373
10553.44 401
10554.41 392
10555.38 401
10556.35 388
10557.32 421
10558.29 396
10559.26 399
10560.23 411
10561.20 425
10562.17 408
10563.14 414
10564.11 431
10565.08 437
10566.05 441
10567.02 386
10567.99 430
10568.97 413
10569.94 414
10570.91 395
10571.88 407
10572.85 408
10573.82 395
10574.79 361
10575.76 361
10576.73 365
10577.70 395
10578.67 404
10579.64 386
10580.62 428
10581.59 425
10582.56 361
10583.53 374
10584.50 401
10585.47 377
10586.44 400
10587.42 449
10588.39 399
10589.36 402
10590.33 381
10591.30 391
10592.27 370
10593.25 372
10594.22 399
10595.19 428
10596.16 425
10597.13 420
10598.10 374
10599.08 403
10600.05 369
10601.02 409
10601.99 395
10602.96 464
10603.94 413
10604.91 422
10605.88 437
10606.85 401
10607.83 393
10608.80 393
10609.77 398
10610.74 431
10611.72 423
10612.69 373
10613.66 419
10614.63 413
10615.61 407
10616.58 424
10617.55 450
10618.53 438
10619.50 458
10620.47 436
10621.44 439
10622.42 470
10623.39 424
10624.36 408
10625.34 411
10626.31 457
10627.28 477
10628.26 443
10629.23 428
10630.20 460
10631.18 490
10632.15 521
10633.12 486
10634.10 467
10635.07 506
10636.05 518
10637.02 528
10637.99 574
10638.97 554
10639.94 594
10640.91 567
10641.89 582
10642.86 604
10643.84 588
10644.81 526
10645.79 516
10646.76 496
10647.73 465
10648.71 451
10649.68 447
10650.66 432
10651.63 446
10652.61 402
10653.58 445
10654.55 484
10655.53 445
10656.50 411
10657.48 431
10658.45 404
10659.43 425
10660.40 442
10661.38 396
10662.35 437
10663.33 400
10664.30 414
10665.28 419
10666.25 380
10667.23 405
10668.20 406
10669.18 377
10670.15 375
10671.13 404
10672.10 418
10673.08 400
10674.05 416
10675.03 426
10676.01 462
10676.98 467
10677.96 455
10678.93 423
10679.91 421
10680.88 449
10681.86 450
10682.84 473
10683.81 438
10684.79 464
10685.76 443
10686.74 428
10687.72 412
10688.69 376
10689.67 400
10690.64 413
10691.62 356
10692.60 373
10693.57 407
10694.55 401
10695.53 437
10696.50 393
10697.48 373
10698.46 408
10699.43 399
10700.41 420
10701.39 397
10702.36 363
10703.34 381
10704.32 398
10705.29 409
10706.27 415
10707.25 395
10708.22 403
10709.20 420
10710.18 422
10711.15 390
10712.13 400
10713.11 396
10714.09 415
10715.06 407
10716.04 431
10717.02 397
10718.00 392
10718.97 447
10719.95 417
10720.93 396
10721.91 436
10722.88 422
10723.86 437
10724.84 394
10725.82 388
10726.80 387
10727.77 399
10728.75 408
10729.73 395
10730.71 370
10731.69 367
10732.66 404
10733.64 419
10734.62 390
10735.60 389
10736.58 383
10737.55 475
10738.53 418
10739.51 357
10740.49 368
10741.47 418
10742.45 420
10743.43 430
10744.40 396
10745.38 382
10746.36 378
10747.34 428
10748.32 449
10749.30 428
10750.28 396
10751.26 420
10752.24 461
10753.21 399
10754.19 390
10755.17 429
10756.15 449
10757.13 441
10758.11 409
10759.09 425
10760.07 431
10761.05 462
10762.03 435
10763.01 437
10763.99 465
10764.97 457
10765.95 435
10766.93 453
10767.91 424
10768.89 441
10769.87 473
10770.84 459
10771.82 425
10772.80 469
10773.78 433
10774.76 409
10775.74 469
10776.73 433
10777.71 462
10778.69 433
10779.67 468
10780.65 508
10781.63 532
10782.61 477
10783.59 466
10784.57 491
10785.55 510
10786.53 481
10787.51 476
10788.49 499
10789.47 436
10790.45 421
10791.43 466
10792.41 439
10793.39 438
10794.38 439
10795.36 425
10796.34 400
10797.32 393
10798.30 385
10799.28 407
10800.26 421
10801.24 414
10802.22 418
10803.21 465
10804.19 425
10805.17 436
10806.15 411
10807.13 396
10808.11 398
10809.09 391
10810.08 407
10811.06 456
10812.04 420
10813.02 421
10814.00 451
10814.99 448
10815.97 467
10816.95 426
10817.93 401
10818.91 415
10819.90 455
10820.88 447
10821.86 466
10822.84 441
10823.82 453
10824.81 458
10825.79 440
10826.77 378
10827.75 411
10828.74 455
10829.72 436
10830.70 431
10831.68 446
10832.67 488
10833.65 431
10834.63 431
10835.62 419
10836.60 462
10837.58 445
10838.56 428
10839.55 467
10840.53 497
10841.51 469
10842.50 457
10843.48 461
10844.46 513
10845.45 491
10846.43 464
10847.41 476
10848.40 489
10849.38 516
10850.36 449
10851.35 435
10852.33 468
10853.31 491
10854.30 471
10855.28 457
10856.26 458
10857.25 467
10858.23 457
10859.22 487
10860.20 452
10861.18 484
10862.17 468
10863.15 482
10864.14 458
10865.12 505
10866.10 488
10867.09 501
10868.07 550
10869.06 546
10870.04 562
10871.03 537
10872.01 548
10873.00 510
10873.98 522
10874.96 489
10875.95 470
10876.93 511
10877.92 532
10878.90 524
10879.89 500
10880.87 516
10881.86 504
10882.84 541
10883.83 556
10884.81 582
10885.80 562
10886.78 608
10887.77 578
10888.75 568
10889.74 612
10890.72 607
10891.71 580
10892.70 573
10893.68 560
10894.67 608
10895.65 617
10896.64 527
10897.62 588
10898.61 606
10899.59 594
10900.58 571
10901.57 622
10902.55 609
10903.54 577
10904.52 571
10905.51 603
10906.50 610
10907.48 624
10908.47 674
10909.45 659
10910.44 611
10911.43 637
10912.41 650
10913.40 644
10914.39 675
10915.37 664
10916.36 729
10917.35 739
10918.33 714
10919.32 718
10920.30 672
10921.29 664
10922.28 721
10923.27 760
10924.25 759
10925.24 703
10926.23 683
10927.21 757
10928.20 711
10929.19 767
10930.17 732
10931.16 749
10932.15 767
10933.14 741
10934.12 730
10935.11 754
10936.10 773
10937.09 761
10938.07 786
10939.06 750
10940.05 783
10941.04 825
10942.02 857
10943.01 852
10944.00 846
10944.99 907
10945.97 975
10946.96 939
10947.95 932
10948.94 966
10949.93 1014
10950.91 958
10951.90 1067
10952.89 1051
10953.88 1100
10954.87 1245
10955.85 1282
10956.84 1352
10957.83 1404
10958.82 1387
10959.81 1388
10960.80 1417
10961.79 1332
10962.77 1339
10963.76 1310
10964.75 1206
10965.74 1235
10966.73 1113
10967.72 1115
10968.71 999
10969.70 944
10970.68 962
10971.67 957
10972.66 939
10973.65 925
10974.64 946
10975.63 970
10976.62 917
10977.61 933
10978.60 953
10979.59 1024
10980.58 1026
10981.57 1025
10982.55 1012
10983.54 994
10984.53 1017
10985.52 1023
10986.51 1036
10987.50 991
10988.49 1052
10989.48 1044
10990.47 1096
10991.46 1106
10992.45 1176
10993.44 1243
10994.43 1360
10995.42 1428
10996.41 1565
10997.40 1740
10998.39 1932
10999.38 2064
11000.37 2062
11001.36 2117
11002.35 2066
11003.34 1889
11004.33 1752
11005.33 1595
11006.32 1456
11007.31 1370
11008.30 1225
11009.29 1186
11010.28 1078
11011.27 1018
11012.26 990
11013.25 952
11014.24 897
11015.23 951
11016.22 912
11017.21 912
11018.21 911
11019.20 897
11020.19 853
11021.18 805
11022.17 816
11023.16 817
11024.15 808
11025.14 760
11026.14 803
11027.13 786
11028.12 765
11029.11 804
11030.10 758
11031.09 763
11032.09 814
11033.08 757
11034.07 726
11035.06 726
11036.05 782
11037.05 786
11038.04 750
11039.03 741
11040.02 751
11041.01 793
11042.01 709
11043.00 645
11043.99 692
11044.98 743
11045.97 722
11046.97 674
11047.96 643
11048.95 693
11049.94 653
11050.94 632
11051.93 633
11052.92 658
11053.91 633
11054.91 640
11055.90 670
11056.89 695
11057.89 649
11058.88 690
11059.87 678
11060.87 627
11061.86 613
11062.85 677
11063.84 672
11064.84 657
11065.83 670
11066.82 706
11067.82 697
11068.81 747
11069.80 703
11070.80 684
11071.79 672
11072.78 640
11073.78 721
11074.77 688
11075.77 664
11076.76 666
11077.75 657
11078.75 691
11079.74 638
11080.73 651
11081.73 704
11082.72 685
11083.72 651
11084.71 679
11085.70 674
11086.70 644
11087.69 638
11088.69 663
11089.68 649
11090.68 638
11091.67 611
11092.66 647
11093.66 592
11094.65 604
11095.65 590
11096.64 626
11097.64 635
11098.63 662
11099.63 632
11100.62 652
11101.62 607
11102.61 606
11103.61 608
11104.60 652
11105.60 614
11106.59 578
11107.59 601
11108.58 628
11109.58 611
11110.57 611
11111.57 616
11112.56 638
11113.56 612
11114.55 548
11115.55 527
11116.55 571
11117.54 600
11118.54 549
11119.53 610
11120.53 600
11121.52 641
11122.52 614
11123.51 640
11124.51 605
11125.51 613
11126.50 661
11127.50 629
11128.49 610
11129.49 640
11130.49 662
11131.48 646
11132.48 604
11133.48 615
11134.47 621
11135.47 584
11136.46 603
11137.46 598
11138.46 571
11139.45 580
11140.45 554
11141.45 548
11142.44 548
11143.44 534
11144.44 583
11145.43 566
11146.43 551
11147.43 601
11148.43 556
11149.42 571
11150.42 558
11151.42 546
11152.41 570
11153.41 547
11154.41 565
11155.40 593
11156.40 576
11157.40 578
11158.40 613
11159.39 629
11160.39 587
11161.39 515
11162.39 595
11163.38 611
11164.38 594
11165.38 605
11166.38 563
11167.38 595
11168.37 582
11169.37 546
11170.37 523
11171.37 558
11172.37 616
11173.36 598
11174.36 586
11175.36 590
11176.36 544
11177.36 586
11178.35 595
11179.35 528
11180.35 550
11181.35 615
11182.35 630
11183.35 656
11184.34 621
11185.34 657
11186.34 653
11187.34 659
11188.34 703
11189.34 640
11190.34 690
11191.34 645
11192.34 750
11193.33 760
11194.33 713
11195.33 766
11196.33 741
11197.33 693
11198.33 690
11199.33 682
11200.33 663
11201.33 724
11202.33 656
11203.33 661
11204.33 674
11205.32 626
11206.32 644
11207.32 658
11208.32 634
11209.32 616
11210.32 647
11211.32 668
11212.32 649
11213.32 573
11214.32 606
11215.32 588
11216.32 563
11217.32 585
11218.32 591
11219.32 595
11220.32 554
11221.32 501
11222.32 517
11223.32 511
11224.32 509
11225.32 572
11226.32 543
11227.33 541
11228.33 514
11229.33 516
11230.33 525
11231.33 524
11232.33 525
11233.33 528
11234.33 520
11235.33 489
11236.33 481
11237.33 458
11238.33 469
11239.33 519
11240.34 470
11241.34 503
11242.34 537
11243.34 512
11244.34 537
11245.34 518
11246.34 479
11247.34 480
11248.35 565
11249.35 533
11250.35 495
11251.35 467
11252.35 512
11253.35 527
11254.35 536
11255.36 500
11256.36 496
11257.36 493
11258.36 435
11259.36 522
11260.37 482
11261.37 513
11262.37 532
11263.37 557
11264.37 478
11265.38 498
11266.38 463
11267.38 520
11268.38 539
11269.39 554
11270.39 513
11271.39 516
11272.39 505
11273.40 532
11274.40 500
11275.40 555
11276.40 586
11277.41 546
11278.41 586
11279.41 527
11280.41 562
11281.42 539
11282.42 565
11283.42 544
11284.43 570
11285.43 495
11286.43 527
11287.44 538
11288.44 531
11289.44 525
11290.45 504
11291.45 489
11292.45 508
11293.46 499
11294.46 488
11295.46 522
11296.47 546
11297.47 571
11298.47 534
11299.48 555
11300.48 542
11301.48 518
11302.49 504
11303.49 469
11304.50 534
11305.50 542
11306.50 554
11307.51 528
11308.51 538
11309.52 576
11310.52 621
11311.52 648
11312.53 672
11313.53 686
11314.54 697
11315.54 687
11316.55 644
11317.55 602
11318.56 628
11319.56 578
11320.56 541
11321.57 532
11322.57 532
11323.58 510
11324.58 468
11325.59 514
11326.59 472
11327.60 494
11328.60 505
11329.61 509
11330.61 450
11331.62 458
11332.62 439
11333.63 454
11334.63 454
11335.64 444
11336.65 465
11337.65 530
11338.66 476
11339.66 409
11340.67 451
11341.67 416
11342.68 442
11343.68 434
11344.69 456
11345.70 413
11346.70 430
11347.71 424
11348.71 434
11349.72 413
11350.72 439
11351.73 473
11352.74 435
11353.74 472
11354.75 440
11355.76 424
11356.76 461
11357.77 421
11358.77 397
11359.78 458
11360.79 458
11361.79 450
11362.80 409
11363.81 465
11364.81 464
11365.82 434
11366.83 418
11367.83 443
11368.84 452
11369.85 437
11370.85 456
11371.86 421
11372.87 391
11373.87 402
11374.88 412
11375.89 419
11376.90 458
11377.90 402
11378.91 456
11379.92 420
11380.92 434
11381.93 432
11382.94 460
11383.95 453
11384.95 450
11385.96 446
11386.97 403
11387.98 412
11388.99 432
11389.99 415
11391.00 387
11392.01 448
11393.02 432
11394.02 448
11395.03 407
11396.04 448
11397.05 443
11398.06 407
11399.06 442
11400.07 388
11401.08 416
11402.09 413
11403.10 475
11404.11 505
11405.11 480
11406.12 470
11407.13 461
11408.14 426
11409.15 429
11410.16 401
11411.17 418
11412.17 418
11413.18 424
11414.19 398
11415.20 413
11416.21 448
11417.22 411
11418.23 439
11419.24 435
11420.25 439
11421.25 407
11422.26 441
11423.27 397
11424.28 449
11425.29 451
11426.30 486
11427.31 484
11428.32 465
11429.33 424
11430.34 431
11431.35 472
11432.36 476
11433.37 486
11434.38 404
11435.39 436
11436.40 439
11437.41 443
11438.42 428
11439.43 442
11440.44 452
11441.45 451
11442.46 438
11443.47 464
11444.48 446
11445.49 432
11446.50 462
11447.51 412
11448.52 416
11449.53 411
11450.54 456
11451.55 462
11452.56 453
11453.57 422
11454.58 382
11455.59 437
11456.60 450
11457.61 443
11458.62 448
11459.63 430
11460.64 446
11461.66 429
11462.67 377
11463.68 417
11464.69 386
11465.70 396
11466.71 437
11467.72 441
11468.73 406
11469.74 388
11470.76 424
11471.77 438
11472.78 417
11473.79 427
11474.80 416
11475.81 439
11476.82 432
11477.84 430
11478.85 505
11479.86 469
11480.87 482
11481.88 447
11482.89 465
11483.91 439
11484.92 451
11485.93 452
11486.94 427
11487.95 412
11488.97 445
11489.98 476
11490.99 462
11492.00 407
11493.02 409
11494.03 452
11495.04 424
11496.05 431
11497.06 446
11498.08 462
11499.09 444
11500.10 428
11501.12 432
11502.13 428
11503.14 385
11504.15 443
11505.17 454
11506.18 452
11507.19 415
11508.20 405
11509.22 455
11510.23 416
11511.24 411
11512.26 436
11513.27 441
11514.28 476
11515.30 424
11516.31 426
11517.32 421
11518.34 408
11519.35 445
11520.36 438
11521.38 464
11522.39 415
11523.40 409
11524.42 380
11525.43 430
11526.45 426
11527.46 414
11528.47 478
11529.49 437
11530.50 455
11531.52 446
11532.53 456
11533.54 475
11534.56 425
11535.57 436
11536.59 404
11537.60 422
11538.61 412
11539.63 445
11540.64 469
11541.66 424
11542.67 483
11543.69 481
11544.70 439
11545.72 420
11546.73 470
11547.74 453
11548.76 461
11549.77 470
11550.79 438
11551.80 503
11552.82 488
11553.83 508
11554.85 524
11555.86 493
11556.88 503
11557.89 516
11558.91 536
11559.92 539
11560.94 531
11561.96 519
11562.97 512
11563.99 552
11565.00 523
11566.02 534
11567.03 544
11568.05 506
11569.06 537
11570.08 518
11571.10 524
11572.11 528
11573.13 540
11574.14 534
11575.16 538
11576.17 598
11577.19 568
11578.21 584
11579.22 595
11580.24 605
11581.25 604
11582.27 612
11583.29 618
11584.30 632
11585.32 701
11586.34 712
11587.35 735
11588.37 710
11589.39 768
11590.40 712
11591.42 715
11592.44 740
11593.45 751
11594.47 820
11595.49 867
11596.50 903
11597.52 1004
11598.54 1113
11599.55 1197
11600.57 1305
11601.59 1380
11602.60 1424
11603.62 1578
11604.64 1541
11605.66 1450
11606.67 1428
11607.69 1331
11608.71 1124
11609.73 1052
11610.74 1027
11611.76 943
11612.78 860
11613.80 790
11614.81 712
11615.83 725
11616.85 679
11617.87 683
11618.88 683
11619.90 655
11620.92 640
11621.94 621
11622.96 605
11623.97 610
11624.99 576
11626.01 579
11627.03 571
11628.05 553
11629.07 566
11630.08 570
11631.10 541
11632.12 545
11633.14 545
11634.16 560
11635.18 540
11636.19 539
11637.21 580
11638.23 521
11639.25 518
11640.27 550
11641.29 536
11642.31 521
11643.33 535
11644.34 524
11645.36 538
11646.38 507
11647.40 504
11648.42 529
11649.44 489
11650.46 516
11651.48 491
11652.50 495
11653.52 435
11654.54 455
11655.56 481
11656.58 464
11657.60 460
11658.61 478
11659.63 448
11660.65 391
11661.67 466
11662.69 494
11663.71 504
11664.73 467
11665.75 483
11666.77 508
11667.79 502
11668.81 475
11669.83 488
11670.85 497
11671.87 500
11672.89 501
11673.91 503
11674.93 511
11675.95 557
11676.97 545
11678.00 506
11679.02 483
11680.04 463
11681.06 506
11682.08 520
11683.10 504
11684.12 495
11685.14 504
11686.16 538
11687.18 555
11688.20 531
11689.22 526
11690.24 524
11691.26 529
11692.29 518
11693.31 537
11694.33 526
11695.35 571
11696.37 558
11697.39 504
11698.41 524
11699.43 467
11700.46 483
11701.48 506
11702.50 467
11703.52 499
11704.54 479
11705.56 534
11706.58 540
11707.61 531
11708.63 460
11709.65 483
11710.67 491
11711.69 473
11712.72 486
11713.74 474
11714.76 471
11715.78 482
11716.80 446
11717.83 442
11718.85 485
11719.87 494
11720.89 492
11721.92 464
11722.94 451
11723.96 457
11724.98 480
11726.01 469
11727.03 468
11728.05 457
11729.07 489
11730.10 470
11731.12 462
11732.14 450
11733.16 459
11734.19 461
11735.21 456
11736.23 463
11737.26 448
11738.28 453
11739.30 431
11740.33 471
11741.35 483
11742.37 463
11743.39 439
11744.42 432
11745.44 428
11746.47 457
11747.49 453
11748.51 435
11749.54 455
11750.56 482
11751.58 447
11752.61 445
11753.63 422
11754.65 444
11755.68 440
11756.70 443
11757.73 383
11758.75 428
11759.77 453
11760.80 438
11761.82 389
11762.85 420
11763.87 420
11764.89 452
11765.92 442
11766.94 478
11767.97 404
11768.99 411
11770.02 427
11771.04 423
11772.06 406
11773.09 438
11774.11 437
11775.14 478
11776.16 439
11777.19 424
11778.21 452
11779.24 466
11780.26 418
11781.29 453
11782.31 410
11783.34 469
11784.36 486
11785.39 433
11786.41 418
11787.44 473
11788.46 529
11789.49 503
11790.51 447
11791.54 452
11792.57 448
11793.59 436
11794.62 452
11795.64 486
11796.67 443
11797.69 453
11798.72 485
11799.74 486
11800.77 463
11801.80 482
11802.82 487
11803.85 480
11804.87 474
11805.90 474
11806.93 505
11807.95 477
11808.98 494
11810.00 464
11811.03 471
11812.06 489
11813.08 472
11814.11 497
11815.14 490
11816.16 465
11817.19 468
11818.22 439
11819.24 485
11820.27 489
11821.30 491
11822.32 520
11823.35 457
11824.38 503
11825.40 537
11826.43 511
11827.46 469
11828.48 518
11829.51 556
11830.54 505
11831.56 515
11832.59 531
11833.62 532
11834.65 477
11835.67 493
11836.70 486
11837.73 495
11838.76 472
11839.78 522
11840.81 486
11841.84 503
11842.87 463
11843.89 502
11844.92 520
11845.95 514
11846.98 522
11848.00 541
11849.03 530
11850.06 559
11851.09 572
11852.12 573
11853.14 538
11854.17 544
11855.20 568
11856.23 565
11857.26 588
11858.29 519
11859.31 552
11860.34 576
11861.37 546
11862.40 596
11863.43 561
11864.46 617
11865.48 613
11866.51 565
11867.54 579
11868.57 596
11869.60 566
11870.63 564
11871.66 576
11872.69 610
11873.72 579
11874.74 586
11875.77 586
11876.80 617
11877.83 599
11878.86 621
11879.89 596
11880.92 636
11881.95 645
11882.98 729
11884.01 677
11885.04 676
11886.07 672
11887.10 720
11888.13 729
11889.15 740
11890.18 760
11891.21 730
11892.24 763
11893.27 755
11894.30 850
11895.33 876
11896.36 855
11897.39 862
11898.42 885
11899.45 913
11900.48 980
11901.51 1022
11902.54 1059
11903.57 979
11904.60 982
11905.64 892
11906.67 950
11907.70 927
11908.73 868
11909.76 891
11910.79 847
11911.82 855
11912.85 867
11913.88 894
11914.91 830
11915.94 847
11916.97 839
11918.00 820
11919.03 903
11920.06 848
11921.10 883
11922.13 899
11923.16 966
11924.19 1026
11925.22 1068
11926.25 1110
11927.28 1156
11928.31 1248
11929.35 1363
11930.38 1406
11931.41 1479
11932.44 1494
11933.47 1466
11934.50 1418
11935.53 1389
11936.57 1326
11937.60 1213
11938.63 1129
11939.66 1156
11940.69 1045
11941.73 920
11942.76 922
11943.79 899
11944.82 862
11945.85 814
11946.89 753
11947.92 804
11948.95 774
11949.98 762
11951.01 723
11952.05 715
11953.08 705
11954.11 723
11955.14 710
11956.18 725
11957.21 737
11958.24 717
11959.27 685
11960.31 711
11961.34 723
11962.37 709
11963.41 694
11964.44 697
11965.47 715
11966.50 715
11967.54 699
11968.57 696
11969.60 671
11970.64 688
11971.67 733
11972.70 677
11973.74 712
11974.77 703
11975.80 707
11976.84 680
11977.87 681
11978.90 674
11979.94 662
11980.97 655
11982.00 678
11983.04 643
11984.07 690
11985.11 698
11986.14 643
11987.17 710
11988.21 753
11989.24 702
11990.28 650
11991.31 680
11992.34 684
11993.38 648
11994.41 762
11995.45 722
11996.48 729
11997.52 723
11998.55 710
11999.58 728
12000.62 737
12001.65 688
12002.69 734
12003.72 746
12004.76 746
12005.79 742
12006.83 779
12007.86 761
12008.90 770
12009.93 792
12010.97 819
12012.00 849
12013.04 827
12014.07 814
12015.11 814
12016.14 861
12017.18 874
12018.21 840
12019.25 838
12020.28 884
12021.32 849
12022.35 864
12023.39 833
12024.42 825
12025.46 838
12026.49 782
12027.53 807
12028.57 821
12029.60 829
12030.64 863
12031.67 810
12032.71 818
12033.74 795
12034.78 802
12035.82 806
12036.85 800
12037.89 786
12038.92 778
12039.96 807
12041.00 817
12042.03 822
12043.07 791
12044.11 804
12045.14 813
12046.18 811
12047.22 780
12048.25 826
12049.29 804
12050.33 803
12051.36 846
12052.40 857
12053.44 883
12054.47 873
12055.51 901
12056.55 891
12057.58 907
12058.62 887
12059.66 950
12060.69 913
12061.73 914
12062.77 927
12063.80 980
12064.84 937
12065.88 934
12066.92 925
12067.95 887
12068.99 947
12070.03 956
12071.07 938
12072.10 935
12073.14 1026
12074.18 991
12075.22 974
12076.25 924
12077.29 956
12078.33 985
12079.37 993
12080.41 981
12081.44 993
12082.48 976
12083.52 948
12084.56 1024
12085.60 999
12086.63 1075
12087.67 1067
12088.71 1067
12089.75 1110
12090.79 1096
12091.83 1116
12092.86 1154
12093.90 1192
12094.94 1211
12095.98 1246
12097.02 1309
12098.06 1367
12099.10 1543
12100.13 1597
12101.17 1648
12102.21 1723
12103.25 1790
12104.29 1793
12105.33 1862
12106.37 1744
12107.41 1643
12108.45 1582
12109.49 1512
12110.52 1359
12111.56 1318
12112.60 1206
12113.64 1160
12114.68 1057
12115.72 981
12116.76 946
12117.80 918
12118.84 893
12119.88 944
12120.92 918
12121.96 850
12123.00 872
12124.04 853
12125.08 773
12126.12 764
12127.16 792
12128.20 781
12129.24 726
12130.28 827
12131.32 817
12132.36 725
12133.40 734
12134.44 703
12135.48 700
12136.52 698
12137.56 730
12138.60 734
12139.64 706
12140.68 744
12141.72 710
12142.76 708
12143.80 738
12144.84 691
12145.88 664
12146.93 685
12147.97 644
12149.01 669
12150.05 645
12151.09 655
12152.13 627
12153.17 607
12154.21 620
12155.25 649
12156.29 646
12157.34 625
12158.38 621
12159.42 649
12160.46 597
12161.50 613
12162.54 668
12163.58 651
12164.62 646
12165.67 636
12166.71 611
12167.75 586
12168.79 594
12169.83 648
12170.87 613
12171.92 583
12172.96 588
12174.00 627
12175.04 604
12176.08 601
12177.13 636
12178.17 605
12179.21 562
12180.25 612
12181.30 615
12182.34 632
12183.38 594
12184.42 586
12185.46 622
12186.51 638
12187.55 639
12188.59 605
12189.63 613
12190.68 629
12191.72 644
12192.76 611
12193.81 576
12194.85 605
12195.89 599
12196.93 604
12197.98 574
12199.02 572
12200.06 577
12201.11 615
12202.15 609
12203.19 614
12204.24 626
12205.28 609
12206.32 589
12207.37 560
12208.41 572
12209.45 601
12210.50 607
12211.54 596
12212.58 549
12213.63 569
12214.67 600
12215.71 600
12216.76 586
12217.80 564
12218.85 550
12219.89 567
12220.93 536
12221.98 578
12223.02 564
12224.07 589
12225.11 580
12226.15 571
12227.20 601
12228.24 621
12229.29 559
12230.33 512
12231.38 510
12232.42 521
12233.46 515
12234.51 490
12235.55 524
12236.60 556
12237.64 557
12238.69 533
12239.73 555
12240.78 553
12241.82 604
12242.87 558
12243.91 538
12244.96 561
12246.00 540
12247.05 546
12248.09 541
12249.14 536
12250.18 531
12251.23 589
12252.27 531
12253.32 510
12254.36 462
12255.41 504
12256.45 542
12257.50 468
12258.55 481
12259.59 498
12260.64 521
12261.68 547
12262.73 491
12263.77 487
12264.82 433
12265.87 481
12266.91 493
12267.96 526
12269.00 485
12270.05 476
12271.10 506
12272.14 487
12273.19 510
12274.23 493
12275.28 530
12276.33 474
12277.37 493
12278.42 469
12279.47 477
12280.51 509
12281.56 515
12282.61 505
12283.65 535
12284.70 468
12285.75 500
12286.79 476
12287.84 533
12288.89 476
12289.93 454
12290.98 495
12292.03 468
12293.07 456
12294.12 447
12295.17 451
12296.22 457
12297.26 477
12298.31 455
12299.36 470
12300.40 443
12301.45 470
12302.50 473
12303.55 485
12304.59 431
12305.64 430
12306.69 487
12307.74 461
12308.78 430
12309.83 443
12310.88 504
12311.93 472
12312.98 425
12314.02 452
12315.07 449
12316.12 464
12317.17 444
12318.22 455
12319.26 422
12320.31 429
12321.36 442
12322.41 434
12323.46 445
12324.51 425
12325.55 410
12326.60 386
12327.65 423
12328.70 467
12329.75 423
12330.80 390
12331.85 397
12332.89 406
12333.94 413
12334.99 402
12336.04 442
12337.09 425
12338.14 421
12339.19 426
12340.24 419
12341.29 440
12342.33 396
12343.38 416
12344.43 414
12345.48 400
12346.53 433
12347.58 450
12348.63 450
12349.68 416
12350.73 402
12351.78 440
12352.83 408
12353.88 445
12354.93 403
12355.98 415
12357.03 434
12358.08 443
12359.13 433
12360.18 433
12361.23 412
12362.28 479
12363.33 455
12364.38 463
12365.43 429
12366.48 483
12367.53 468
12368.58 425
12369.63 437
12370.68 427
12371.73 441
12372.78 437
12373.83 445
12374.88 420
12375.93 404
12376.98 421
12378.03 417
12379.08 420
12380.13 434
12381.18 456
12382.23 455
12383.29 452
12384.34 434
12385.39 443
12386.44 465
12387.49 430
12388.54 405
12389.59 435
12390.64 421
12391.69 446
12392.75 478
12393.80 469
12394.85 415
12395.90 473
12396.95 460
12398.00 411
12399.05 447
12400.11 437
12401.16 439
12402.21 420
12403.26 403
12404.31 491
12405.36 434
12406.42 416
12407.47 432
12408.52 441
12409.57 470
12410.62 441
12411.68 440
12412.73 443
12413.78 460
12414.83 442
12415.88 423
12416.94 443
12417.99 447
12419.04 461
12420.09 423
12421.15 429
12422.20 453
12423.25 460
12424.30 459
12425.36 456
12426.41 487
12427.46 466
12428.52 477
12429.57 445
12430.62 491
12431.67 468
12432.73 492
12433.78 473
12434.83 451
12435.89 443
12436.94 431
12437.99 484
12439.05 490
12440.10 458
12441.15 437
12442.21 485
12443.26 511
12444.31 500
12445.37 475
12446.42 443
12447.47 478
12448.53 471
12449.58 497
12450.63 446
12451.69 490
12452.74 507
12453.80 517
12454.85 510
12455.90 483
12456.96 496
12458.01 549
12459.07 560
12460.12 565
12461.17 553
12462.23 556
12463.28 593
12464.34 605
12465.39 618
12466.45 591
12467.50 630
12468.56 673
12469.61 741
12470.66 767
12471.72 830
12472.77 958
12473.83 993
12474.88 999
12475.94 1090
12476.99 1141
12478.05 1095
12479.10 1049
12480.16 1059
12481.21 1074
12482.27 996
12483.32 914
12484.38 873
12485.43 864
12486.49 796
12487.54 694
12488.60 707
12489.65 633
12490.71 629
12491.77 622
12492.82 619
12493.88 566
12494.93 559
12495.99 561
12497.04 580
12498.10 541
12499.15 540
12500.21 535
12501.27 553
12502.32 564
12503.38 545
12504.43 537
12505.49 511
12506.55 554
12507.60 497
12508.66 556
12509.72 539
12510.77 496
12511.83 460
12512.88 517
12513.94 510
12515.00 546
12516.05 550
12517.11 485
12518.17 488
12519.22 485
12520.28 487
12521.34 507
12522.39 550
12523.45 513
12524.51 513
12525.56 511
12526.62 481
12527.68 468
12528.74 498
12529.79 474
12530.85 463
12531.91 470
12532.96 498
12534.02 464
12535.08 477
12536.14 536
12537.19 493
12538.25 470
12539.31 474
12540.37 509
12541.42 483
12542.48 491
12543.54 517
12544.60 557
12545.65 539
12546.71 601
12547.77 602
12548.83 619
12549.89 571
12550.94 591
12552.00 632
12553.06 639
12554.12 691
12555.18 706
12556.23 727
12557.29 662
12558.35 713
12559.41 727
12560.47 714
12561.53 655
12562.58 623
12563.64 645
12564.70 599
12565.76 617
12566.82 599
12567.88 569
12568.94 563
12570.00 531
12571.05 524
12572.11 534
12573.17 544
12574.23 571
12575.29 560
12576.35 543
12577.41 496
12578.47 494
12579.53 511
12580.59 513
12581.64 512
12582.70 511
12583.76 525
12584.82 549
12585.88 513
12586.94 523
12588.00 508
12589.06 502
12590.12 518
12591.18 504
12592.24 465
12593.30 463
12594.36 480
12595.42 498
12596.48 459
12597.54 475
12598.60 487
12599.66 508
12600.72 463
12601.78 473
12602.84 449
12603.90 465
12604.96 443
12606.02 472
12607.08 488
12608.14 484
12609.20 460
12610.26 474
12611.32 477
12612.38 474
12613.44 509
12614.50 503
12615.57 521
12616.63 526
12617.69 485
12618.75 475
12619.81 530
12620.87 508
12621.93 532
12622.99 539
12624.05 504
12625.11 499
12626.18 495
12627.24 484
12628.30 465
12629.36 472
12630.42 454
12631.48 480
12632.54 485
12633.60 475
12634.67 460
12635.73 517
12636.79 437
12637.85 452
12638.91 460
12639.97 453
12641.04 487
12642.10 450
12643.16 439
12644.22 443
12645.28 465
12646.35 461
12647.41 443
12648.47 437
12649.53 434
12650.59 491
12651.66 471
12652.72 477
12653.78 465
12654.84 481
12655.91 460
12656.97 456
12658.03 441
12659.09 485
12660.16 442
12661.22 462
12662.28 443
12663.34 477
12664.41 451
12665.47 479
12666.53 466
12667.60 487
12668.66 482
12669.72 436
12670.78 490
12671.85 474
12672.91 425
12673.97 465
12675.04 478
12676.10 436
12677.16 463
12678.23 484
12679.29 458
12680.35 458
12681.42 465
12682.48 414
12683.54 466
12684.61 445
12685.67 501
12686.74 513
12687.80 500
12688.86 485
12689.93 455
12690.99 477
12692.05 470
12693.12 466
12694.18 518
12695.25 517
12696.31 514
12697.37 513
12698.44 539
12699.50 557
12700.57 532
12701.63 537
12702.70 563
12703.76 585
12704.83 577
12705.89 585
12706.95 565
12708.02 550
12709.08 544
12710.15 524
12711.21 490
12712.28 499
12713.34 516
12714.41 515
12715.47 521
12716.54 519
12717.60 509
12718.67 482
12719.73 460
12720.80 471
12721.86 525
12722.93 510
12723.99 470
12725.06 507
12726.12 532
12727.19 527
12728.26 519
12729.32 486
12730.39 470
12731.45 493
12732.52 515
12733.58 495
12734.65 495
12735.71 514
12736.78 496
12737.85 547
12738.91 489
12739.98 484
12741.04 513
12742.11 482
12743.18 518
12744.24 458
12745.31 447
12746.37 496
12747.44 459
12748.51 440
12749.57 437
12750.64 443
12751.71 426
12752.77 416
12753.84 433
12754.91 419
12755.97 450
12757.04 413
12758.11 423
12759.17 426
12760.24 433
12761.31 440
12762.37 434
12763.44 439
12764.51 431
12765.57 423
12766.64 443
12767.71 455
12768.78 434
12769.84 423
12770.91 421
12771.98 401
12773.04 425
12774.11 383
12775.18 421
12776.25 426
12777.31 415
12778.38 402
12779.45 387
12780.52 386
12781.58 374
12782.65 426
12783.72 431
12784.79 417
12785.86 431
12786.92 436
12787.99 421
12789.06 426
12790.13 416
12791.20 449
12792.26 425
12793.33 410
12794.40 417
12795.47 404
12796.54 420
12797.61 416
12798.67 419
12799.74 462
12800.81 386
12801.88 376
12802.95 418
12804.02 407
12805.09 453
12806.15 438
12807.22 425
12808.29 419
12809.36 423
12810.43 458
12811.50 442
12812.57 455
12813.64 487
12814.71 458
12815.77 464
12816.84 480
12817.91 517
12818.98 510
12820.05 444
12821.12 439
12822.19 463
12823.26 416
12824.33 427
12825.40 447
12826.47 449
12827.54 428
12828.61 462
12829.68 428
12830.75 441
12831.82 404
12832.89 380
12833.96 469
12835.03 483
12836.10 450
12837.17 420
12838.24 426
12839.31 426
12840.38 404
12841.45 410
12842.52 384
12843.59 385
12844.66 383
12845.73 410
12846.80 373
12847.87 369
12848.94 391
12850.01 388
12851.08 386
12852.15 353
12853.22 360
12854.29 391
12855.36 376
12856.43 373
12857.51 331
12858.58 352
12859.65 377
12860.72 417
12861.79 415
12862.86 393
12863.93 361
12865.00 349
12866.07 332
12867.15 334
12868.22 353
12869.29 320
12870.36 336
12871.43 341
12872.50 326
12873.57 355
12874.65 364
12875.72 352
12876.79 329
12877.86 369
12878.93 370
12880.00 371
12881.08 367
12882.15 385
12883.22 346
12884.29 365
12885.36 371
12886.44 371
12887.51 380
12888.58 343
12889.65 340
12890.72 338
12891.80 353
12892.87 357
12893.94 378
12895.01 353
12896.09 350
12897.16 333
12898.23 331
12899.30 388
12900.38 387
12901.45 378
12902.52 356
12903.60 355
12904.67 314
12905.74 354
12906.81 329
12907.89 353
12908.96 360
12910.03 352
12911.11 349
12912.18 348
12913.25 345
12914.33 359
12915.40 348
12916.47 359
12917.55 356
12918.62 324
12919.69 329
12920.77 337
12921.84 369
12922.91 373
12923.99 364
12925.06 336
12926.13 330
12927.21 369
12928.28 358
12929.36 328
12930.43 347
12931.50 321
12932.58 356
12933.65 334
12934.73 335
12935.80 315
12936.87 349
12937.95 353
12939.02 349
12940.10 313
12941.17 320
12942.25 310
12943.32 363
12944.39 357
12945.47 309
12946.54 338
12947.62 310
12948.69 326
12949.77 338
12950.84 346
12951.92 365
12952.99 346
12954.07 348
12955.14 361
12956.22 346
12957.29 323
12958.37 324
12959.44 328
12960.52 312
12961.59 328
12962.67 334
12963.74 365
12964.82 347
12965.89 346
12966.97 345
12968.04 304
12969.12 323
12970.20 315
12971.27 369
12972.35 316
12973.42 318
12974.50 331
12975.57 366
12976.65 355
12977.73 330
12978.80 333
12979.88 309
12980.95 302
12982.03 332
12983.11 338
12984.18 329
12985.26 345
12986.33 346
12987.41 352
12988.49 377
12989.56 342
12990.64 355
12991.72 336
12992.79 344
12993.87 335
12994.95 344
12996.02 349
12997.10 375
12998.18 364
12999.25 335
13000.33 333
13001.41 331
13002.48 346
13003.56 321
13004.64 333
13005.71 333
13006.79 300
13007.87 320
13008.95 352
13010.02 324
13011.10 329
13012.18 331
13013.26 328
13014.33 327
13015.41 291
13016.49 297
13017.57 327
13018.64 340
13019.72 339
13020.80 351
13021.88 322
13022.95 355
13024.03 344
13025.11 301
13026.19 326
13027.26 335
13028.34 336
13029.42 332
13030.50 369
13031.58 338
13032.66 367
13033.73 357
13034.81 387
13035.89 367
13036.97 351
13038.05 350
13039.13 338
13040.20 336
13041.28 340
13042.36 321
13043.44 339
13044.52 353
13045.60 374
13046.68 344
13047.75 360
13048.83 351
13049.91 353
13050.99 354
13052.07 395
13053.15 387
13054.23 360
13055.31 377
13056.39 340
13057.47 387
13058.54 383
13059.62 431
13060.70 412
13061.78 393
13062.86 401
13063.94 358
13065.02 327
13066.10 360
13067.18 360
13068.26 363
13069.34 328
13070.42 332
13071.50 346
13072.58 368
13073.66 326
13074.74 317
13075.82 327
13076.90 340
13077.98 341
13079.06 358
13080.14 312
13081.22 325
13082.30 340
13083.38 370
13084.46 353
13085.54 327
13086.62 319
13087.70 357
13088.78 350
13089.86 341
13090.94 319
13092.02 313
13093.10 298
13094.18 327
13095.27 350
13096.35 331
13097.43 337
13098.51 355
13099.59 364
13100.67 317
13101.75 316
13102.83 326
13103.91 376
13104.99 331
13106.08 323
13107.16 325
13108.24 341
13109.32 351
13110.40 347
13111.48 323
13112.56 331
13113.64 359
13114.73 347
13115.81 320
13116.89 339
13117.97 371
13119.05 360
13120.14 331
13121.22 324
13122.30 354
13123.38 370
13124.46 377
13125.54 394
13126.63 341
13127.71 347
13128.79 413
13129.87 393
13130.96 366
13132.04 365
13133.12 339
13134.20 384
13135.28 390
13136.37 361
13137.45 334
13138.53 380
13139.61 336
13140.70 326
13141.78 316
13142.86 359
13143.95 376
13145.03 346
13146.11 340
13147.19 378
13148.28 366
13149.36 333
13150.44 334
13151.53 347
13152.61 378
13153.69 354
13154.78 403
13155.86 381
13156.94 356
13158.03 358
13159.11 407
13160.19 402
13161.28 343
13162.36 365
13163.44 363
13164.53 365
13165.61 329
13166.69 339
13167.78 344
13168.86 388
13169.95 392
13171.03 412
13172.11 374
13173.20 403
13174.28 386
13175.37 391
13176.45 369
13177.53 366
13178.62 375
13179.70 364
13180.79 390
13181.87 363
13182.96 330
13184.04 370
13185.12 387
13186.21 379
13187.29 348
13188.38 375
13189.46 356
13190.55 368
13191.63 348
13192.72 377
13193.80 382
13194.89 369
13195.97 396
13197.06 383
13198.14 371
13199.23 390
13200.31 381
13201.40 350
13202.48 376
13203.57 405
13204.65 396
13205.74 383
13206.82 368
13207.91 377
13208.99 367
13210.08 380
13211.16 376
13212.25 377
13213.34 374
13214.42 353
13215.51 398
13216.59 367
13217.68 390
13218.76 365
13219.85 391
13220.94 390
13222.02 397
13223.11 434
13224.19 390
13225.28 381
13226.37 389
13227.45 367
13228.54 365
13229.63 394
13230.71 425
13231.80 401
13232.89 353
13233.97 395
13235.06 407
13236.14 374
13237.23 361
13238.32 371
13239.40 392
13240.49 430
13241.58 399
13242.67 377
13243.75 356
13244.84 412
13245.93 414
13247.01 416
13248.10 402
13249.19 409
13250.27 443
13251.36 417
13252.45 405
13253.54 449
13254.62 413
13255.71 443
13256.80 439
13257.89 460
13258.97 475
13260.06 467
13261.15 474
13262.24 504
13263.32 464
13264.41 442
13265.50 461
13266.59 459
13267.67 447
13268.76 478
13269.85 477
13270.94 471
13272.03 493
13273.11 485
13274.20 454
13275.29 488
13276.38 484
13277.47 493
13278.56 478
13279.64 481
13280.73 510
13281.82 487
13282.91 456
13284.00 477
13285.09 542
13286.18 480
13287.26 507
13288.35 515
13289.44 538
13290.53 553
13291.62 547
13292.71 566
13293.80 543
13294.89 519
13295.98 524
13297.06 560
13298.15 556
13299.24 588
13300.33 588
13301.42 571
13302.51 559
13303.60 575
13304.69 586
13305.78 627
13306.87 604
13307.96 641
13309.05 655
13310.14 652
13311.23 643
13312.32 647
13313.41 638
13314.50 668
13315.59 654
13316.68 617
13317.77 600
13318.86 605
13319.95 632
13321.04 648
13322.13 589
13323.22 656
13324.31 645
13325.40 654
13326.49 655
13327.58 649
13328.67 621
13329.76 610
13330.85 646
13331.94 661
13333.03 679
13334.12 651
13335.21 653
13336.30 709
13337.39 701
13338.48 650
13339.57 665
13340.66 723
13341.75 702
13342.85 714
13343.94 705
13345.03 676
13346.12 720
13347.21 713
13348.30 680
13349.39 661
13350.48 682
13351.58 668
13352.67 718
13353.76 766
13354.85 733
13355.94 712
13357.03 728
13358.12 843
13359.22 768
13360.31 759
13361.40 849
13362.49 868
13363.58 892
13364.67 926
13365.77 898
13366.86 940
13367.95 957
13369.04 887
13370.13 883
13371.23 920
13372.32 914
13373.41 899
13374.50 858
13375.60 812
13376.69 818
13377.78 791
13378.87 773
13379.97 715
13381.06 717
13382.15 700
13383.24 695
13384.34 695
13385.43 680
13386.52 681
13387.61 610
13388.71 622
13389.80 618
13390.89 624
13391.99 645
13393.08 647
13394.17 629
13395.26 623
13396.36 600
13397.45 639
13398.54 606
13399.64 595
13400.73 619
13401.82 627
13402.92 640
13404.01 593
13405.10 542
13406.20 594
13407.29 592
13408.39 624
13409.48 562
13410.57 614
13411.67 610
13412.76 605
13413.85 577
13414.95 586
13416.04 596
13417.14 611
13418.23 614
13419.32 571
13420.42 576
13421.51 606
13422.61 585
13423.70 579
13424.80 617
13425.89 601
13426.98 609
13428.08 606
13429.17 623
13430.27 646
13431.36 635
13432.46 592
13433.55 597
13434.65 638
13435.74 676
13436.84 608
13437.93 619
13439.03 641
13440.12 644
13441.22 680
13442.31 641
13443.41 664
13444.50 645
13445.60 678
13446.69 666
13447.79 657
13448.88 661
13449.98 700
13451.07 672
13452.17 680
13453.26 702
13454.36 660
13455.45 691
13456.55 737
13457.65 775
13458.74 728
13459.84 743
13460.93 746
13462.03 719
13463.12 766
13464.22 755
13465.32 769
13466.41 769
13467.51 782
13468.60 806
13469.70 782
13470.80 778
13471.89 829
13472.99 820
13474.09 821
13475.18 819
13476.28 798
13477.37 775
13478.47 815
13479.57 785
13480.66 792
13481.76 788
13482.86 851
13483.95 849
13485.05 860
13486.15 845
13487.25 805
13488.34 941
13489.44 881
13490.54 894
13491.63 899
13492.73 958
13493.83 912
13494.92 915
13496.02 947
13497.12 1001
13498.22 1008
13499.31 1047
13500.41 1104
13501.51 1092
13502.61 1113
13503.70 1128
13504.80 1149
13505.90 1100
13507.00 1100
13508.09 1031
13509.19 1033
13510.29 981
13511.39 911
13512.49 904
13513.58 899
13514.68 826
13515.78 791
13516.88 819
13517.98 804
13519.07 790
13520.17 772
13521.27 776
13522.37 727
13523.47 682
13524.57 706
13525.66 717
13526.76 672
13527.86 666
13528.96 658
13530.06 682
13531.16 635
13532.26 643
13533.35 669
13534.45 648
13535.55 657
13536.65 631
13537.75 594
13538.85 540
13539.95 579
13541.05 597
13542.15 594
13543.24 577
13544.34 543
13545.44 603
13546.54 605
13547.64 597
13548.74 558
13549.84 549
13550.94 595
13552.04 588
13553.14 531
13554.24 572
13555.34 585
13556.44 544
13557.54 550
13558.64 549
13559.74 561
13560.84 551
13561.94 603
13563.04 560
13564.14 489
13565.24 530
13566.34 535
13567.44 565
13568.54 557
13569.64 558
13570.74 523
13571.84 523
13572.94 548
13574.04 536
13575.14 505
13576.24 539
13577.34 566
13578.44 542
13579.54 536
13580.64 546
13581.74 543
13582.84 539
13583.94 559
13585.05 548
13586.15 535
13587.25 580
13588.35 545
13589.45 552
13590.55 516
13591.65 549
13592.75 546
13593.85 504
13594.95 595
13596.06 591
13597.16 594
13598.26 565
13599.36 535
13600.46 554
13601.56 571
13602.66 586
13603.77 602
13604.87 590
13605.97 554
13607.07 545
13608.17 523
13609.28 544
13610.38 532
13611.48 536
13612.58 562
13613.68 571
13614.79 558
13615.89 536
13616.99 589
13618.09 559
13619.19 564
13620.30 559
13621.40 568
13622.50 539
13623.60 554
13624.71 530
13625.81 577
13626.91 522
13628.01 568
13629.12 582
13630.22 596
13631.32 552
13632.42 534
13633.53 585
13634.63 545
13635.73 562
13636.84 556
13637.94 606
13639.04 573
13640.14 531
13641.25 518
13642.35 518
13643.45 565
13644.56 549
13645.66 558
13646.76 517
13647.87 516
13648.97 527
13650.07 509
13651.18 499
13652.28 550
13653.39 538
13654.49 485
13655.59 511
13656.70 509
13657.80 512
13658.90 516
13660.01 515
13661.11 485
13662.22 488
13663.32 480
13664.42 499
13665.53 487
13666.63 507
13667.74 504
13668.84 491
13669.94 489
13671.05 497
13672.15 515
13673.26 495
13674.36 499
13675.47 491
13676.57 467
13677.68 489
13678.78 513
13679.89 502
13680.99 494
13682.10 513
13683.20 549
13684.30 516
13685.41 479
13686.51 459
13687.62 497
13688.72 516
13689.83 500
13690.93 491
13692.04 510
13693.15 472
13694.25 473
13695.36 476
13696.46 485
13697.57 488
13698.67 528
13699.78 484
13700.88 518
13701.99 528
13703.09 547
13704.20 577
13705.31 510
13706.41 505
13707.52 494
13708.62 519
13709.73 552
13710.84 573
13711.94 552
13713.05 558
13714.15 503
13715.26 550
13716.37 564
13717.47 561
13718.58 591
13719.68 567
13720.79 569
13721.90 598
13723.00 565
13724.11 620
13725.22 608
13726.32 599
13727.43 635
13728.54 615
13729.64 630
13730.75 664
13731.86 646
13732.96 691
13734.07 698
13735.18 709
13736.28 664
13737.39 614
13738.50 638
13739.61 710
13740.71 674
13741.82 670
13742.93 692
13744.03 711
13745.14 669
13746.25 720
13747.36 698
13748.46 724
13749.57 739
13750.68 740
13751.79 753
13752.89 719
13754.00 795
13755.11 795
13756.22 798
13757.33 821
13758.43 816
13759.54 864
13760.65 856
13761.76 959
13762.87 975
13763.97 1008
13765.08 1068
13766.19 1108
13767.30 1159
13768.41 1179
13769.51 1162
13770.62 1223
13771.73 1274
13772.84 1318
13773.95 1325
13775.06 1357
13776.17 1299
13777.27 1258
13778.38 1237
13779.49 1179
13780.60 1093
13781.71 1085
13782.82 1010
13783.93 930
13785.04 918
13786.14 905
13787.25 819
13788.36 775
13789.47 779
13790.58 816
13791.69 769
13792.80 762
13793.91 724
13795.02 728
13796.13 719
13797.24 687
13798.35 665
13799.46 690
13800.57 684
13801.68 693
13802.78 653
13803.89 667
13805.00 662
13806.11 630
13807.22 612
13808.33 621
13809.44 584
13810.55 618
13811.66 634
13812.77 661
13813.88 617
13814.99 573
13816.10 620
13817.21 594
13818.32 594
13819.44 601
13820.55 578
13821.66 567
13822.77 593
13823.88 581
13824.99 589
13826.10 544
13827.21 605
13828.32 582
13829.43 557
13830.54 564
13831.65 523
13832.76 566
13833.87 569
13834.98 527
13836.10 537
13837.21 529
13838.32 532
13839.43 548
13840.54 576
13841.65 516
13842.76 520
13843.87 543
13844.99 562
13846.10 553
13847.21 491
13848.32 568
13849.43 572
13850.54 553
13851.65 571
13852.77 562
13853.88 556
13854.99 539
13856.10 536
13857.21 539
13858.33 571
13859.44 556
13860.55 550
13861.66 562
13862.77 571
13863.89 494
13865.00 559
13866.11 594
13867.22 549
13868.33 557
13869.45 564
13870.56 525
13871.67 586
13872.78 561
13873.90 564
13875.01 579
13876.12 557
13877.23 552
13878.35 548
13879.46 581
13880.57 559
13881.69 555
13882.80 542
13883.91 588
13885.02 612
13886.14 620
13887.25 622
13888.36 646
13889.48 645
13890.59 696
13891.70 632
13892.82 593
13893.93 665
13895.04 633
13896.16 657
13897.27 631
13898.38 656
13899.50 631
13900.61 589
13901.72 584
13902.84 644
13903.95 588
13905.07 570
13906.18 598
13907.29 544
13908.41 550
13909.52 530
13910.63 538
13911.75 534
13912.86 559
13913.98 532
13915.09 496
13916.21 539
13917.32 557
13918.43 496
13919.55 540
13920.66 537
13921.78 548
13922.89 570
13924.01 548
13925.12 531
13926.24 500
13927.35 515
13928.46 505
13929.58 502
13930.69 525
13931.81 532
13932.92 510
13934.04 559
13935.15 490
13936.27 501
13937.38 532
13938.50 537
13939.61 502
13940.73 516
13941.85 482
13942.96 529
13944.08 513
13945.19 490
13946.31 502
13947.42 493
13948.54 477
13949.65 485
13950.77 534
13951.88 490
13953.00 493
13954.12 475
13955.23 497
13956.35 484
13957.46 475
13958.58 508
13959.70 485
13960.81 478
13961.93 471
13963.04 473
13964.16 470
13965.28 501
13966.39 481
13967.51 485
13968.62 481
13969.74 510
13970.86 470
13971.97 508
13973.09 498
13974.21 479
13975.32 451
13976.44 471
13977.56 472
13978.67 477
13979.79 477
13980.91 485
13982.02 492
13983.14 492
13984.26 462
13985.37 444
13986.49 487
13987.61 461
13988.73 452
13989.84 498
13990.96 507
13992.08 479
13993.20 472
13994.31 499
13995.43 487
13996.55 481
13997.66 504
13998.78 496
13999.90 468
14001.02 481
14002.14 450
14003.25 452
14004.37 443
14005.49 475
14006.61 457
14007.72 476
14008.84 467
14009.96 480
14011.08 479
14012.20 491
14013.31 504
14014.43 446
14015.55 455
14016.67 456
14017.79 472
14018.91 458
14020.02 485
14021.14 439
14022.26 464
14023.38 463
14024.50 468
14025.62 428
14026.74 449
14027.85 478
14028.97 508
14030.09 495
14031.21 472
14032.33 457
14033.45 470
14034.57 506
14035.69 478
14036.81 508
14037.92 456
14039.04 453
14040.16 468
14041.28 479
14042.40 485
14043.52 466
14044.64 509
14045.76 480
14046.88 477
14048.00 510
14049.12 574
14050.24 527
14051.36 475
14052.48 488
14053.60 534
14054.72 502
14055.84 521
14056.96 475
14058.08 519
14059.20 510
14060.32 553
14061.44 543
14062.56 547
14063.68 498
14064.80 547
14065.92 562
14067.04 495
14068.16 558
14069.28 575
14070.40 631
14071.52 574
14072.64 614
14073.76 624
14074.88 604
14076.00 587
14077.12 612
14078.24 616
14079.36 586
14080.48 635
14081.60 648
14082.73 665
14083.85 602
14084.97 698
14086.09 741
14087.21 741
14088.33 682
14089.45 722
14090.57 781
14091.69 767
14092.82 770
14093.94 775
14095.06 805
14096.18 823
14097.30 798
14098.42 837
14099.54 877
14100.67 838
14101.79 852
14102.91 802
14104.03 787
14105.15 728
14106.27 762
14107.40 711
14108.52 686
14109.64 629
14110.76 635
14111.88 626
14113.01 645
14114.13 615
14115.25 609
14116.37 568
14117.50 527
14118.62 617
14119.74 558
14120.86 554
14121.98 534
14123.11 564
14124.23 584
14125.35 588
14126.48 577
14127.60 535
14128.72 521
14129.84 520
14130.97 507
14132.09 515
14133.21 525
14134.34 561
14135.46 547
14136.58 515
14137.70 513
14138.83 485
14139.95 544
14141.07 533
14142.20 533
14143.32 501
14144.44 490
14145.57 521
14146.69 512
14147.81 474
14148.94 513
14150.06 480
14151.18 475
14152.31 520
14153.43 516
14154.56 473
14155.68 462
14156.80 468
14157.93 481
14159.05 473
14160.18 527
14161.30 525
14162.42 490
14163.55 485
14164.67 465
14165.80 452
14166.92 496
14168.04 493
14169.17 493
14170.29 470
14171.42 455
14172.54 469
14173.67 465
14174.79 481
14175.92 516
14177.04 464
14178.17 499
14179.29 539
14180.41 501
14181.54 438
14182.66 469
14183.79 494
14184.91 473
14186.04 419
14187.16 433
14188.29 477
14189.41 467
14190.54 486
14191.67 461
14192.79 452
14193.92 471
14195.04 447
14196.17 444
14197.29 427
14198.42 472
14199.54 424
14200.67 430
14201.79 457
14202.92 421
14204.05 448
14205.17 465
14206.30 442
14207.42 462
14208.55 460
14209.67 468
14210.80 448
14211.93 443
14213.05 430
14214.18 460
14215.31 415
14216.43 442
14217.56 433
14218.68 420
14219.81 430
14220.94 477
14222.06 453
14223.19 398
14224.32 417
14225.44 441
14226.57 383
14227.70 383
14228.82 437
14229.95 478
14231.08 443
14232.20 398
14233.33 438
14234.46 452
14235.58 441
14236.71 433
14237.84 446
14238.97 420
14240.09 427
14241.22 413
14242.35 441
14243.47 414
14244.60 419
14245.73 407
14246.86 447
14247.98 423
14249.11 408
14250.24 442
14251.37 429
14252.49 398
14253.62 401
14254.75 428
14255.88 388
14257.01 419
14258.13 418
14259.26 383
14260.39 379
14261.52 412
14262.65 446
14263.77 345
14264.90 399
14266.03 351
14267.16 390
14268.29 392
14269.41 374
14270.54 368
14271.67 389
14272.80 416
14273.93 397
14275.06 359
14276.19 373
14277.31 399
14278.44 366
14279.57 387
14280.70 388
14281.83 389
14282.96 357
14284.09 372
14285.22 390
14286.34 385
14287.47 355
14288.60 380
14289.73 389
14290.86 337
14291.99 350
14293.12 367
14294.25 393
14295.38 378
14296.51 369
14297.64 346
14298.77 397
14299.90 383
14301.03 363
14302.16 357
14303.28 358
14304.41 390
14305.54 381
14306.67 334
14307.80 348
14308.93 363
14310.06 360
14311.19 354
14312.32 371
14313.45 365
14314.58 357
14315.71 354
14316.84 342
14317.97 381
14319.11 334
14320.24 358
14321.37 348
14322.50 401
14323.63 359
14324.76 341
14325.89 350
14327.02 331
14328.15 371
14329.28 360
14330.41 382
14331.54 370
14332.67 349
14333.80 335
14334.93 355
14336.06 335
14337.20 347
14338.33 376
14339.46 366
14340.59 346
14341.72 338
14342.85 363
14343.98 350
14345.11 321
14346.25 347
14347.38 363
14348.51 343
14349.64 336
14350.77 345
14351.90 340
14353.03 344
14354.17 361
14355.30 352
14356.43 319
14357.56 320
14358.69 332
14359.83 335
14360.96 353
14362.09 368
14363.22 379
14364.35 358
14365.49 334
14366.62 309
14367.75 339
14368.88 358
14370.01 334
14371.15 364
14372.28 343
14373.41 331
14374.54 345
14375.68 357
14376.81 331
14377.94 309
14379.07 347
14380.21 317
14381.34 325
14382.47 342
14383.61 342
14384.74 351
14385.87 337
14387.00 362
14388.14 371
14389.27 338
14390.40 360
14391.54 356
14392.67 361
14393.80 363
14394.94 376
14396.07 327
14397.20 324
14398.34 321
14399.47 327
14400.60 341
14401.74 358
14402.87 320
14404.00 340
14405.14 348
14406.27 323
14407.41 331
14408.54 353
14409.67 364
14410.81 348
14411.94 333
14413.08 306
14414.21 333
14415.34 329
14416.48 339
14417.61 367
14418.75 373
14419.88 358
14421.01 350
14422.15 355
14423.28 344
14424.42 368
14425.55 380
14426.69 376
14427.82 361
14428.96 352
14430.09 395
14431.23 387
14432.36 353
14433.50 380
14434.63 406
14435.77 381
14436.90 391
14438.04 352
14439.17 372
14440.31 385
14441.44 374
14442.58 376
14443.71 372
14444.85 378
14445.98 353
14447.12 367
14448.25 396
14449.39 349
14450.52 338
14451.66 347
14452.79 357
14453.93 344
14455.07 372
14456.20 352
14457.34 339
14458.47 365
14459.61 346
14460.74 350
14461.88 336
14463.02 374
14464.15 369
14465.29 378
14466.42 362
14467.56 372
14468.70 345
14469.83 359
14470.97 378
14472.11 379
14473.24 377
14474.38 350
14475.51 361
14476.65 389
14477.79 373
14478.92 349
14480.06 388
14481.20 379
14482.33 381
14483.47 374
14484.61 390
14485.75 408
14486.88 406
14488.02 419
14489.16 373
14490.29 378
14491.43 378
14492.57 366
14493.70 386
14494.84 380
14495.98 373
14497.12 434
14498.25 407
14499.39 395
14500.53 404
14501.67 376
14502.80 407
14503.94 369
14505.08 378
14506.22 430
14507.35 426
14508.49 453
14509.63 443
14510.77 476
14511.91 450
14513.04 449
14514.18 450
14515.32 460
14516.46 459
14517.60 461
14518.73 449
14519.87 485
14521.01 432
14522.15 451
14523.29 466
14524.43 421
14525.56 452
14526.70 431
14527.84 458
14528.98 440
14530.12 405
14531.26 431
14532.40 445
14533.53 433
14534.67 401
14535.81 412
14536.95 416
14538.09 442
14539.23 421
14540.37 425
14541.51 420
14542.65 427
14543.79 420
14544.92 431
14546.06 419
14547.20 407
14548.34 408
14549.48 412
14550.62 405
14551.76 398
14552.90 423
14554.04 400
14555.18 436
14556.32 368
14557.46 382
14558.60 432
14559.74 421
14560.88 396
14562.02 408
14563.16 405
14564.30 436
14565.44 412
14566.58 430
14567.72 438
14568.86 407
14570.00 433
14571.14 428
14572.28 407
14573.42 434
14574.56 441
14575.70 399
14576.84 427
14577.98 378
14579.12 421
14580.26 459
14581.40 443
14582.54 445
14583.68 409
14584.82 445
14585.97 449
14587.11 441
14588.25 443
14589.39 440
14590.53 445
14591.67 457
14592.81 459
14593.95 499
14595.09 488
14596.23 507
14597.38 469
14598.52 460
14599.66 465
14600.80 509
14601.94 460
14603.08 486
14604.22 498
14605.37 507
14606.51 499
14607.65 519
14608.79 533
14609.93 477
14611.07 513
14612.22 541
14613.36 591
14614.50 529
14615.64 536
14616.78 573
14617.93 583
14619.07 555
14620.21 588
14621.35 610
14622.50 586
14623.64 601
14624.78 641
14625.92 674
14627.06 655
14628.21 692
14629.35 740
14630.49 730
14631.63 703
14632.78 745
14633.92 747
14635.06 775
14636.21 763
14637.35 757
14638.49 751
14639.63 666
14640.78 706
14641.92 693
14643.06 686
14644.21 646
14645.35 637
14646.49 599
14647.64 553
14648.78 545
14649.92 589
14651.07 553
14652.21 550
14653.35 519
14654.50 507
14655.64 524
14656.78 494
14657.93 483
14659.07 484
14660.21 442
14661.36 437
14662.50 494
14663.65 447
14664.79 465
14665.93 459
14667.08 467
14668.22 441
14669.37 423
14670.51 434
14671.65 436
14672.80 447
14673.94 428
14675.09 421
14676.23 402
14677.38 418
14678.52 393
14679.66 413
14680.81 375
14681.95 362
14683.10 363
14684.24 406
14685.39 407
14686.53 409
14687.68 410
14688.82 436
14689.97 377
14691.11 356
14692.26 383
14693.40 408
14694.55 355
14695.69 342
14696.84 321
14697.98 356
14699.13 349
14700.27 355
14701.42 377
14702.56 357
14703.71 414
14704.85 360
14706.00 370
14707.15 353
14708.29 328
14709.44 365
14710.58 370
14711.73 362
14712.87 353
14714.02 358
14715.17 360
14716.31 345
14717.46 322
14718.60 327
14719.75 344
14720.90 367
14722.04 377
14723.19 382
14724.33 404
14725.48 358
14726.63 362
14727.77 337
14728.92 340
14730.07 341
14731.21 348
14732.36 341
14733.51 339
14734.65 339
14735.80 345
14736.95 344
14738.09 318
14739.24 328
14740.39 336
14741.53 340
14742.68 315
14743.83 341
14744.97 346
14746.12 351
14747.27 349
14748.42 324
14749.56 335
14750.71 336
14751.86 311
14753.00 355
14754.15 340
14755.30 322
14756.45 299
14757.59 353
14758.74 322
14759.89 298
14761.04 337
14762.18 320
14763.33 300
14764.48 309
14765.63 287
14766.78 312
14767.92 316
14769.07 305
14770.22 328
14771.37 328
14772.52 324
14773.66 313
14774.81 286
14775.96 307
14777.11 309
14778.26 322
14779.41 302
14780.55 325
14781.70 291
14782.85 331
14784.00 322
14785.15 289
14786.30 286
14787.45 310
14788.59 291
14789.74 272
14790.89 259
14792.04 274
14793.19 305
14794.34 272
14795.49 255
14796.64 267
14797.79 245
14798.94 285
14800.08 267
14801.23 235
14802.38 278
14803.53 273
14804.68 263
14805.83 252
14806.98 259
14808.13 299
14809.28 291
14810.43 289
14811.58 276
14812.73 279
14813.88 270
14815.03 262
14816.18 288
14817.33 314
14818.48 255
14819.63 282
14820.78 259
14821.93 244
14823.08 249
14824.23 301
14825.38 303
14826.53 261
14827.68 268
14828.83 260
14829.98 263
14831.13 281
14832.28 247
14833.43 247
14834.58 280
14835.73 305
14836.88 286
14838.03 248
14839.18 244
14840.33 260
14841.48 240
14842.64 254
14843.79 311
14844.94 271
14846.09 266
14847.24 258
14848.39 254
14849.54 262
14850.69 268
14851.84 270
14853.00 262
14854.15 283
14855.30 241
14856.45 287
14857.60 278
14858.75 267
14859.90 282
14861.06 294
14862.21 265
14863.36 285
14864.51 251
14865.66 240
14866.81 246
14867.97 272
14869.12 273
14870.27 272
14871.42 284
14872.57 284
14873.73 250
14874.88 255
14876.03 270
14877.18 267
14878.33 274
14879.49 263
14880.64 262
14881.79 273
14882.94 254
14884.10 256
14885.25 235
14886.40 253
14887.55 282
14888.71 263
14889.86 264
14891.01 259
14892.16 265
14893.32 286
14894.47 275
14895.62 257
14896.78 268
14897.93 251
14899.08 271
14900.23 253
14901.39 262
14902.54 242
14903.69 238
14904.85 220
14906.00 274
14907.15 259
14908.31 282
14909.46 269
14910.61 246
14911.77 266
14912.92 287
14914.08 275
14915.23 275
14916.38 279
14917.54 275
14918.69 282
14919.84 297
14921.00 282
14922.15 290
14923.31 266
14924.46 261
14925.61 280
14926.77 254
14927.92 263
14929.08 295
14930.23 296
14931.38 270
14932.54 283
14933.69 284
14934.85 267
14936.00 263
14937.16 286
14938.31 291
14939.47 276
14940.62 295
14941.78 274
14942.93 296
14944.08 304
14945.24 311
14946.39 338
14947.55 331
14948.70 316
14949.86 320
14951.01 274
14952.17 294
14953.32 313
14954.48 294
14955.64 290
14956.79 304
14957.95 312
14959.10 325
14960.26 297
14961.41 299
14962.57 326
14963.72 331
14964.88 318
14966.03 322
14967.19 358
14968.35 327
14969.50 319
14970.66 294
14971.81 310
14972.97 336
14974.12 300
14975.28 355
14976.44 320
14977.59 320
14978.75 311
14979.91 327
14981.06 302
14982.22 274
14983.37 286
14984.53 300
14985.69 294
14986.84 284
14988.00 279
14989.16 300
14990.31 259
14991.47 271
14992.63 256
14993.78 261
14994.94 287
14996.10 286
14997.25 255
14998.41 251
14999.57 255
15000.72 289
15001.88 288
15003.04 250
15004.20 257
15005.35 265
15006.51 252
15007.67 245
15008.82 237
15009.98 245
15011.14 250
15012.30 243
15013.45 246
15014.61 269
15015.77 221
15016.93 245
15018.08 272
15019.24 283
15020.40 249
15021.56 262
15022.71 256
15023.87 268
15025.03 272
15026.19 278
15027.35 306
15028.50 274
15029.66 255
15030.82 259
15031.98 265
15033.14 237
15034.30 253
15035.45 253
15036.61 259
15037.77 254
15038.93 253
15040.09 243
15041.25 244
15042.40 258
15043.56 252
15044.72 237
15045.88 258
15047.04 272
15048.20 259
15049.36 272
15050.52 282
15051.68 251
15052.83 244
15053.99 221
15055.15 227
15056.31 237
15057.47 260
15058.63 247
15059.79 241
15060.95 261
15062.11 234
15063.27 223
15064.43 245
15065.59 264
15066.75 236
15067.90 268
15069.06 259
15070.22 245
15071.38 247
15072.54 245
15073.70 248
15074.86 250
15076.02 214
15077.18 215
15078.34 226
15079.50 252
15080.66 236
15081.82 236
15082.98 236
15084.14 242
15085.30 258
15086.46 208
15087.62 233
15088.78 253
15089.95 277
15091.11 269
15092.27 249
15093.43 256
15094.59 250
15095.75 238
15096.91 251
15098.07 240
15099.23 243
15100.39 207
15101.55 237
15102.71 248
15103.87 262
15105.03 253
15106.20 266
15107.36 279
15108.52 232
15109.68 214
15110.84 257
15112.00 288
15113.16 262
15114.32 252
15115.49 225
15116.65 235
15117.81 256
15118.97 228
15120.13 216
15121.29 236
15122.46 244
15123.62 252
15124.78 236
15125.94 258
15127.10 276
15128.26 243
15129.43 240
15130.59 237
15131.75 276
15132.91 240
15134.07 252
15135.24 247
15136.40 247
15137.56 246
15138.72 263
15139.89 237
15141.05 279
15142.21 237
15143.37 267
15144.54 244
15145.70 261
15146.86 261
15148.02 277
15149.19 256
15150.35 225
15151.51 224
15152.67 247
15153.84 261
15155.00 267
15156.16 263
15157.33 282
15158.49 271
15159.65 271
15160.82 263
15161.98 256
15163.14 261
15164.31 264
15165.47 297
15166.63 271
15167.80 244
15168.96 292
15170.12 271
15171.29 256
15172.45 261
15173.61 248
15174.78 279
15175.94 283
15177.10 288
15178.27 284
15179.43 250
15180.60 277
15181.76 277
15182.92 321
15184.09 311
15185.25 270
15186.42 280
15187.58 283
15188.74 281
15189.91 248
15191.07 258
15192.24 274
15193.40 299
15194.57 259
15195.73 289
15196.90 306
15198.06 329
15199.22 299
15200.39 272
15201.55 316
15202.72 283
15203.88 282
15205.05 292
15206.21 295
15207.38 299
15208.54 329
15209.71 294
15210.87 303
15212.04 303
15213.20 323
15214.37 290
15215.53 319
15216.70 338
15217.86 321
15219.03 345
15220.20 325
15221.36 316
15222.53 331
15223.69 335
15224.86 326
15226.02 321
15227.19 327
15228.36 342
15229.52 376
15230.69 352
15231.85 384
15233.02 371
15234.18 400
15235.35 379
15236.52 374
15237.68 355
15238.85 358
15240.02 362
15241.18 327
15242.35 332
15243.51 379
15244.68 338
15245.85 320
15247.01 324
15248.18 333
15249.35 334
15250.51 332
15251.68 305
15252.85 326
15254.01 277
15255.18 297
15256.35 301
15257.51 294
15258.68 298
15259.85 314
15261.01 277
15262.18 314
15263.35 274
15264.52 268
15265.68 287
15266.85 264
15268.02 306
15269.18 278
15270.35 272
15271.52 253
15272.69 256
15273.85 269
15275.02 266
15276.19 269
15277.36 293
15278.52 279
15279.69 263
15280.86 276
15282.03 255
15283.20 249
15284.36 277
15285.53 273
15286.70 266
15287.87 228
15289.04 262
15290.20 254
15291.37 262
15292.54 247
15293.71 275
15294.88 270
15296.05 291
15297.21 266
15298.38 275
15299.55 273
15300.72 288
15301.89 288
15303.06 303
15304.22 271
15305.39 279
15306.56 259
15307.73 299
15308.90 255
15310.07 258
15311.24 290
15312.41 277
15313.58 273
15314.74 263
15315.91 261
15317.08 266
15318.25 269
15319.42 289
15320.59 314
15321.76 260
15322.93 245
15324.10 270
15325.27 311
15326.44 282
15327.61 276
15328.78 255
15329.95 249
15331.12 270
15332.29 287
15333.46 266
15334.63 246
15335.80 271
15336.97 303
15338.14 276
15339.31 276
15340.48 263
15341.65 232
15342.82 251
15343.99 263
15345.16 271
15346.33 300
15347.50 317
15348.67 302
15349.84 285
15351.01 285
15352.18 277
15353.35 282
15354.52 314
15355.69 270
15356.86 279
15358.03 283
15359.20 296
15360.37 258
15361.54 238
15362.71 267
15363.89 296
15365.06 295
15366.23 274
15367.40 302
15368.57 305
15369.74 311
15370.91 283
15372.08 290
15373.25 276
15374.43 273
15375.60 305
15376.77 321
15377.94 289
15379.11 300
15380.28 313
15381.46 288
15382.63 274
15383.80 277
15384.97 291
15386.14 302
15387.31 295
15388.49 308
15389.66 307
15390.83 302
15392.00 355
15393.17 295
15394.35 283
15395.52 318
15396.69 295
15397.86 315
15399.03 313
15400.21 298
15401.38 271
15402.55 311
15403.72 287
15404.90 279
15406.07 279
15407.24 301
15408.41 320
15409.59 296
15410.76 259
15411.93 296
15413.11 261
15414.28 260
15415.45 255
15416.62 281
15417.80 271
15418.97 280
15420.14 252
15421.32 263
15422.49 251
15423.66 239
15424.84 252
15426.01 274
15427.18 262
15428.36 242
15429.53 258
15430.70 244
15431.88 236
15433.05 262
15434.22 244
15435.40 265
15436.57 261
15437.75 280
15438.92 271
15440.09 243
15441.27 251
15442.44 238
15443.61 232
15444.79 264
15445.96 254
15447.14 252
15448.31 238
15449.49 251
15450.66 245
15451.83 238
15453.01 260
15454.18 260
15455.36 258
15456.53 254
15457.71 252
15458.88 257
15460.06 223
15461.23 264
15462.40 260
15463.58 243
15464.75 256
15465.93 236
15467.10 255
15468.28 255
15469.45 268
15470.63 259
15471.80 260
15472.98 273
15474.15 258
15475.33 261
15476.50 231
15477.68 231
15478.86 268
15480.03 265
15481.21 255
15482.38 263
15483.56 229
15484.73 251
15485.91 264
15487.08 264
15488.26 231
15489.44 244
15490.61 263
15491.79 261
15492.96 235
15494.14 262
15495.31 273
15496.49 247
15497.67 254
15498.84 234
15500.02 257
15501.20 261
15502.37 260
15503.55 232
15504.72 261
15505.90 265
15507.08 248
15508.25 268
15509.43 262
15510.61 258
15511.78 247
15512.96 271
15514.14 269
15515.31 270
15516.49 240
15517.67 267
15518.84 222
15520.02 238
15521.20 251
15522.37 283
15523.55 250
15524.73 222
15525.91 239
15527.08 244
15528.26 249
15529.44 223
15530.61 243
15531.79 268
15532.97 290
15534.15 250
15535.32 266
15536.50 215
15537.68 246
15538.86 274
15540.03 263
15541.21 262
15542.39 255
15543.57 268
15544.75 264
15545.92 258
15547.10 235
15548.28 272
15549.46 265
15550.64 281
15551.81 256
15552.99 299
15554.17 263
15555.35 265
15556.53 240
15557.70 264
15558.88 246
15560.06 260
15561.24 269
15562.42 276
15563.60 216
15564.78 226
15565.95 264
15567.13 298
15568.31 276
15569.49 250
15570.67 257
15571.85 262
15573.03 270
15574.21 281
15575.38 280
15576.56 247
15577.74 283
15578.92 284
15580.10 282
15581.28 299
15582.46 296
15583.64 302
15584.82 296
15586.00 261
15587.18 283
15588.36 302
15589.54 279
15590.72 284
15591.90 297
15593.08 322
15594.25 287
15595.43 300
15596.61 296
15597.79 328
15598.97 301
15600.15 304
15601.33 303
15602.51 341
15603.69 335
15604.87 356
15606.05 347
15607.23 304
15608.41 339
15609.60 306
15610.78 296
15611.96 307
15613.14 331
15614.32 342
15615.50 332
15616.68 337
15617.86 344
15619.04 322
15620.22 329
15621.40 336
15622.58 353
15623.76 367
15624.94 373
15626.12 347
15627.31 346
15628.49 365
15629.67 353
15630.85 354
15632.03 393
15633.21 394
15634.39 382
15635.57 389
15636.75 357
15637.94 376
15639.12 366
15640.30 381
15641.48 391
15642.66 365
15643.84 393
15645.03 379
15646.21 411
15647.39 381
15648.57 412
15649.75 386
15650.93 385
15652.12 400
15653.30 408
15654.48 399
15655.66 409
15656.84 410
15658.03 408
15659.21 418
15660.39 408
15661.57 403
15662.76 427
15663.94 433
15665.12 421
15666.30 407
15667.48 393
15668.67 405
15669.85 389
15671.03 401
15672.22 412
15673.40 377
15674.58 402
15675.76 392
15676.95 400
15678.13 405
15679.31 395
15680.50 354
15681.68 364
15682.86 407
15684.04 382
15685.23 394
15686.41 372
15687.59 351
15688.78 359
15689.96 394
15691.14 405
15692.33 415
15693.51 408
15694.69 405
15695.88 372
15697.06 397
15698.25 440
15699.43 419
15700.61 449
15701.80 447
15702.98 401
15704.16 424
15705.35 438
15706.53 433
15707.72 404
15708.90 410
15710.08 471
15711.27 457
15712.45 415
15713.64 425
15714.82 441
15716.01 453
15717.19 435
15718.37 443
15719.56 420
15720.74 410
15721.93 424
15723.11 459
15724.30 440
15725.48 432
15726.67 451
15727.85 435
15729.04 448
15730.22 452
15731.41 412
15732.59 443
15733.78 455
15734.96 467
15736.15 451
15737.33 469
15738.52 448
15739.70 459
15740.89 469
15742.07 508
15743.26 478
15744.44 464
15745.63 463
15746.81 506
15748.00 497
15749.19 477
15750.37 482
15751.56 493
15752.74 508
15753.93 529
15755.11 480
15756.30 490
15757.49 527
15758.67 489
15759.86 480
15761.04 468
15762.23 464
15763.42 502
15764.60 455
15765.79 434
15766.97 436
15768.16 472
15769.35 457
15770.53 453
15771.72 468
15772.91 452
15774.09 416
15775.28 447
15776.47 424
15777.65 433
15778.84 390
15780.03 398
15781.21 437
15782.40 392
15783.59 438
15784.77 411
15785.96 394
15787.15 413
15788.33 410
15789.52 434
15790.71 376
15791.90 371
15793.08 369
15794.27 367
15795.46 375
15796.65 351
15797.83 380
15799.02 386
15800.21 355
15801.40 383
15802.58 368
15803.77 347
15804.96 341
15806.15 342
15807.33 368
15808.52 353
15809.71 361
15810.90 364
15812.09 357
15813.27 360
15814.46 316
15815.65 333
15816.84 367
15818.03 349
15819.21 333
15820.40 352
15821.59 325
15822.78 353
15823.97 338
15825.16 358
15826.34 322
15827.53 338
15828.72 342
15829.91 340
15831.10 345
15832.29 330
15833.48 316
15834.66 343
15835.85 341
15837.04 333
15838.23 307
15839.42 343
15840.61 333
15841.80 334
15842.99 293
15844.18 308
15845.37 341
15846.56 334
15847.74 320
15848.93 334
15850.12 327
15851.31 334
15852.50 334
15853.69 317
15854.88 362
15856.07 346
15857.26 363
15858.45 359
15859.64 386
15860.83 377
15862.02 370
15863.21 352
15864.40 325
15865.59 339
15866.78 348
15867.97 360
15869.16 325
15870.35 355
15871.54 340
15872.73 328
15873.92 375
15875.11 344
15876.30 360
15877.49 345
15878.68 353
15879.87 393
15881.06 339
15882.25 378
15883.44 380
15884.64 359
15885.83 369
15887.02 394
15888.21 370
15889.40 363
15890.59 363
15891.78 362
15892.97 361
15894.16 379
15895.35 369
15896.54 377
15897.74 357
15898.93 403
15900.12 389
15901.31 393
15902.50 402
15903.69 372
15904.88 376
15906.08 406
15907.27 409
15908.46 418
15909.65 385
15910.84 376
15912.03 392
15913.23 413
15914.42 427
15915.61 407
15916.80 403
15917.99 369
15919.18 387
15920.38 400
15921.57 435
15922.76 418
15923.95 446
15925.15 439
15926.34 450
15927.53 414
15928.72 428
15929.91 438
15931.11 417
15932.30 412
15933.49 417
15934.68 412
15935.88 400
15937.07 400
15938.26 420
15939.46 444
15940.65 416
15941.84 386
15943.03 355
15944.23 396
15945.42 353
15946.61 351
15947.81 344
15949.00 369
15950.19 319
15951.39 313
15952.58 307
15953.77 330
15954.97 345
15956.16 315
15957.35 318
15958.55 285
15959.74 328
15960.93 342
15962.13 324
15963.32 271
15964.51 309
15965.71 311
15966.90 339
15968.09 279
15969.29 288
15970.48 312
15971.68 297
15972.87 293
15974.06 309
15975.26 284
15976.45 272
15977.65 283
15978.84 257
15980.04 275
15981.23 277
15982.42 292
15983.62 281
15984.81 293
15986.01 267
15987.20 283
15988.40 271
15989.59 269
15990.79 262
15991.98 258
15993.18 292
15994.37 267
15995.57 284
15996.76 250
15997.96 246
15999.15 269
16000.35 281
16001.54 255
16002.74 264
16003.93 268
16005.13 281
16006.32 263
16007.52 261
16008.71 262
16009.91 293
16011.10 268
16012.30 275
16013.49 279
16014.69 233
16015.88 287
16017.08 243
16018.28 239
16019.47 244
16020.67 235
16021.86 256
16023.06 257
16024.26 267
16025.45 272
16026.65 240
16027.84 248
16029.04 263
16030.24 221
16031.43 249
16032.63 264
16033.82 252
16035.02 232
16036.22 275
16037.41 237
16038.61 246
16039.81 245
16041.00 236
16042.20 261
16043.40 258
16044.59 234
16045.79 236
16046.99 277
16048.18 250
16049.38 239
16050.58 234
16051.77 253
16052.97 209
16054.17 249
16055.37 250
16056.56 233
16057.76 205
16058.96 240
16060.15 237
16061.35 227
16062.55 223
16063.75 216
16064.94 228
16066.14 239
16067.34 243
16068.54 239
16069.73 242
16070.93 220
16072.13 254
16073.33 213
16074.52 235
16075.72 228
16076.92 251
16078.12 227
16079.32 216
16080.51 246
16081.71 249
16082.91 230
16084.11 210
16085.31 225
16086.51 229
16087.70 219
16088.90 227
16090.10 219
16091.30 221
16092.50 258
16093.70 217
16094.89 215
16096.09 214
16097.29 234
16098.49 195
16099.69 208
16100.89 236
16102.09 210
16103.29 238
16104.48 227
16105.68 212
16106.88 213
16108.08 208
16109.28 198
16110.48 218
16111.68 203
16112.88 191
16114.08 226
16115.28 202
16116.48 230
16117.68 198
16118.88 252
16120.07 214
16121.27 205
16122.47 241
16123.67 232
16124.87 195
16126.07 238
16127.27 215
16128.47 198
16129.67 186
16130.87 234
16132.07 206
16133.27 214
16134.47 232
16135.67 228
16136.87 242
16138.07 214
16139.27 222
16140.47 197
16141.67 198
16142.87 221
16144.07 227
16145.27 207
16146.48 228
16147.68 199
16148.88 223
16150.08 196
16151.28 215
16152.48 213
16153.68 200
16154.88 250
16156.08 205
16157.28 227
16158.48 216
16159.68 206
16160.88 190
16162.09 193
16163.29 214
16164.49 207
16165.69 203
16166.89 223
16168.09 196
16169.29 206
16170.49 200
16171.70 211
16172.90 213
16174.10 211
16175.30 220
16176.50 206
16177.70 202
16178.91 250
16180.11 236
16181.31 198
16182.51 188
16183.71 185
16184.91 202
16186.12 182
16187.32 214
16188.52 214
16189.72 211
16190.93 192
16192.13 208
16193.33 204
16194.53 206
16195.73 204
16196.94 217
16198.14 204
16199.34 211
16200.54 235
16201.75 246
16202.95 240
16204.15 226
16205.35 212
16206.56 196
16207.76 223
16208.96 203
16210.17 233
16211.37 215
16212.57 221
16213.77 214
16214.98 244
16216.18 253
16217.38 235
16218.59 220
16219.79 214
16220.99 234
16222.20 221
16223.40 220
16224.60 225
16225.81 246
16227.01 245
16228.21 202
16229.42 220
16230.62 213
16231.82 215
16233.03 242
16234.23 246
16235.44 229
16236.64 255
16237.84 227
16239.05 235
16240.25 234
16241.46 251
16242.66 223
16243.86 228
16245.07 247
16246.27 265
16247.48 215
16248.68 258
16249.89 261
16251.09 230
16252.29 211
16253.50 260
16254.70 238
16255.91 252
16257.11 241
16258.32 212
16259.52 229
16260.73 233
16261.93 253
16263.14 231
16264.34 234
16265.55 229
16266.75 229
16267.96 232
16269.16 214
16270.37 219
16271.57 220
16272.78 244
16273.98 220
16275.19 232
16276.39 242
16277.60 250
16278.80 248
16280.01 234
16281.21 233
16282.42 244
16283.63 232
16284.83 248
16286.04 245
16287.24 248
16288.45 264
16289.65 251
16290.86 243
16292.07 239
16293.27 293
16294.48 269
16295.68 270
16296.89 221
16298.10 253
16299.30 250
16300.51 250
16301.71 268
16302.92 264
16304.13 270
16305.33 279
16306.54 271
16307.75 297
16308.95 278
16310.16 268
16311.37 251
16312.57 250
16313.78 253
16314.99 266
16316.19 262
16317.40 245
16318.61 263
16319.81 245
16321.02 245
16322.23 248
16323.44 221
16324.64 230
16325.85 235
16327.06 227
16328.26 215
16329.47 224
16330.68 246
16331.89 269
16333.09 232
16334.30 234
16335.51 219
16336.72 228
16337.92 239
16339.13 236
16340.34 238
16341.55 230
16342.75 255
16343.96 236
16345.17 246
16346.38 201
16347.59 215
16348.79 218
16350.00 221
16351.21 214
16352.42 203
16353.63 218
16354.84 215
16356.04 235
16357.25 235
16358.46 206
16359.67 208
16360.88 219
16362.09 224
16363.29 240
16364.50 223
16365.71 211
16366.92 218
16368.13 224
16369.34 203
16370.55 190
16371.76 194
16372.96 211
16374.17 189
16375.38 222
16376.59 191
16377.80 183
16379.01 190
16380.22 219
16381.43 210
16382.64 204
16383.85 227
16385.06 209
16386.27 217
16387.47 216
16388.68 231
16389.89 220
16391.10 236
16392.31 196
16393.52 190
16394.73 198
16395.94 228
16397.15 219
16398.36 240
16399.57 219
16400.78 208
16401.99 184
16403.20 190
16404.41 187
16405.62 195
16406.83 207
16408.04 212
16409.25 200
16410.46 208
16411.67 213
16412.88 191
16414.09 189
16415.30 187
16416.52 206
16417.73 202
16418.94 207
16420.15 223
16421.36 189
16422.57 212
16423.78 213
16424.99 207
16426.20 215
16427.41 228
16428.62 201
16429.83 197
16431.05 202
16432.26 195
16433.47 192
16434.68 204
16435.89 192
16437.10 217
16438.31 205
16439.52 223
16440.74 213
16441.95 226
16443.16 217
16444.37 205
16445.58 194
16446.79 194
16448.00 207
16449.22 200
16450.43 195
16451.64 197
16452.85 215
16454.06 230
16455.28 202
16456.49 178
16457.70 208
16458.91 213
16460.12 215
16461.34 220
16462.55 215
16463.76 232
16464.97 194
16466.19 196
16467.40 229
16468.61 214
16469.82 211
16471.04 228
16472.25 199
16473.46 201
16474.67 185
16475.89 201
16477.10 199
16478.31 194
16479.52 216
16480.74 216
16481.95 196
16483.16 203
16484.38 186
16485.59 205
16486.80 232
16488.02 238
16489.23 214
16490.44 212
16491.66 210
16492.87 201
16494.08 183
16495.30 198
16496.51 213
16497.72 192
16498.94 194
16500.15 185
16501.36 203
16502.58 226
16503.79 199
16505.00 194
16506.22 223
16507.43 222
16508.65 212
16509.86 208
16511.07 213
16512.29 216
16513.50 207
16514.72 228
16515.93 207
16517.15 230
16518.36 242
16519.57 218
16520.79 206
16522.00 230
16523.22 221
16524.43 193
16525.65 210
16526.86 212
16528.08 197
16529.29 197
16530.51 210
16531.72 210
16532.93 180
16534.15 203
16535.36 236
16536.58 228
16537.79 219
16539.01 227
16540.22 235
16541.44 250
16542.65 208
16543.87 221
16545.09 223
16546.30 198
16547.52 221
16548.73 213
16549.95 231
16551.16 203
16552.38 225
16553.59 237
16554.81 229
16556.02 225
16557.24 229
16558.46 237
16559.67 216
16560.89 215
16562.10 239
16563.32 250
16564.54 239
16565.75 217
16566.97 210
16568.18 246
16569.40 292
16570.62 254
16571.83 248
16573.05 236
16574.27 280
16575.48 258
16576.70 266
16577.91 272
16579.13 269
16580.35 255
16581.56 268
16582.78 248
16584.00 248
16585.21 241
16586.43 249
16587.65 275
16588.87 258
16590.08 263
16591.30 260
16592.52 243
16593.73 214
16594.95 224
16596.17 243
16597.38 247
16598.60 259
16599.82 238
16601.04 228
16602.25 226
16603.47 237
16604.69 226
16605.91 233
16607.12 240
16608.34 208
16609.56 192
16610.78 230
16611.99 215
16613.21 222
16614.43 232
16615.65 230
16616.87 212
16618.08 211
16619.30 217
16620.52 204
16621.74 225
16622.96 197
16624.17 214
16625.39 189
16626.61 207
16627.83 198
16629.05 238
16630.27 215
16631.48 190
16632.70 206
16633.92 208
16635.14 196
16636.36 219
16637.58 182
16638.80 221
16640.02 225
16641.23 175
16642.45 203
16643.67 218
16644.89 227
16646.11 197
16647.33 200
16648.55 212
16649.77 193
16650.99 175
16652.21 186
16653.42 214
16654.64 205
16655.86 189
16657.08 192
16658.30 176
16659.52 191
16660.74 188
16661.96 202
16663.18 196
16664.40 179
16665.62 190
16666.84 176
16668.06 206
16669.28 179
16670.50 182
16671.72 220
16672.94 201
16674.16 198
16675.38 193
16676.60 180
16677.82 198
16679.04 193
16680.26 204
16681.48 201
16682.70 174
16683.92 215
16685.14 196
16686.36 202
16687.58 198
16688.80 191
16690.02 191
16691.24 186
16692.46 192
16693.69 177
16694.91 204
16696.13 200
16697.35 202
16698.57 200
16699.79 211
16701.01 194
16702.23 214
16703.45 181
16704.67 164
16705.90 162
16707.12 188
16708.34 203
16709.56 192
16710.78 180
16712.00 184
16713.22 175
16714.44 175
16715.67 178
16716.89 171
16718.11 210
16719.33 194
16720.55 195
16721.77 187
16723.00 203
16724.22 194
16725.44 210
16726.66 197
16727.88 195
16729.11 166
16730.33 191
16731.55 174
16732.77 177
16733.99 185
16735.22 162
16736.44 155
16737.66 147
16738.88 207
16740.11 184
16741.33 160
16742.55 179
16743.77 191
16745.00 170
16746.22 148
16747.44 176
16748.67 189
16749.89 172
16751.11 187
16752.33 171
16753.56 179
16754.78 182
16756.00 198
16757.23 216
16758.45 181
16759.67 174
16760.90 193
16762.12 166
16763.34 192
16764.57 191
16765.79 187
16767.01 197
16768.24 200
16769.46 193
16770.68 183
16771.91 183
16773.13 198
16774.35 180
16775.58 155
16776.80 157
16778.02 195
16779.25 187
16780.47 156
16781.70 163
16782.92 184
16784.14 184
16785.37 179
16786.59 170
16787.82 174
16789.04 188
16790.27 176
16791.49 173
16792.71 178
16793.94 177
16795.16 185
16796.39 207
16797.61 203
16798.84 184
16800.06 188
16801.29 201
16802.51 178
16803.74 196
16804.96 173
16806.19 173
16807.41 180
16808.64 172
16809.86 177
16811.09 179
16812.31 191
16813.54 190
16814.76 190
16815.99 175
16817.21 199
16818.44 222
16819.66 192
16820.89 161
16822.11 195
16823.34 193
16824.56 202
16825.79 197
16827.01 218
16828.24 194
16829.47 194
16830.69 217
16831.92 192
16833.14 198
16834.37 176
16835.60 209
16836.82 187
16838.05 221
16839.27 194
16840.50 195
16841.73 187
16842.95 229
16844.18 249
16845.40 217
16846.63 218
16847.86 212
16849.08 212
16850.31 186
16851.54 231
16852.76 219
16853.99 210
16855.22 233
16856.44 239
16857.67 223
16858.90 231
16860.12 248
16861.35 255
16862.58 226
16863.80 236
16865.03 217
16866.26 263
16867.49 265
16868.71 253
16869.94 266
16871.17 256
16872.39 263
16873.62 288
16874.85 285
16876.08 255
16877.30 258
16878.53 281
16879.76 279
16880.99 283
16882.21 262
16883.44 273
16884.67 300
16885.90 294
16887.13 285
16888.35 263
16889.58 255
16890.81 290
16892.04 246
16893.27 274
16894.49 260
16895.72 256
16896.95 238
16898.18 267
16899.41 231
16900.63 277
16901.86 270
16903.09 232
16904.32 234
16905.55 231
16906.78 256
16908.01 244
16909.23 251
16910.46 245
16911.69 225
16912.92 215
16914.15 255
16915.38 266
16916.61 245
16917.84 245
16919.06 269
16920.29 248
16921.52 238
16922.75 223
16923.98 218
16925.21 254
16926.44 208
16927.67 238
16928.90 207
16930.13 223
16931.36 226
16932.59 215
16933.82 230
16935.05 215
16936.27 209
16937.50 216
16938.73 209
16939.96 217
16941.19 205
16942.42 216
16943.65 246
16944.88 242
16946.11 245
16947.34 221
16948.57 213
16949.80 217
16951.03 196
16952.26 210
16953.49 183
16954.72 204
16955.95 202
16957.19 215
16958.42 225
16959.65 193
16960.88 187
16962.11 224
16963.34 190
16964.57 211
16965.80 207
16967.03 176
16968.26 179
16969.49 206
16970.72 205
16971.95 225
16973.18 193
16974.42 207
16975.65 223
16976.88 204
16978.11 227
16979.34 215
16980.57 204
16981.80 209
16983.03 212
16984.26 215
16985.50 207
16986.73 181
16987.96 203
16989.19 200
16990.42 201
16991.65 189
16992.89 221
16994.12 206
16995.35 187
16996.58 181
16997.81 173
16999.04 198
17000.28 222
17001.51 184
17002.74 183
17003.97 193
17005.20 201
17006.44 191
17007.67 182
17008.90 197
17010.13 205
17011.37 217
17012.60 242
17013.83 193
17015.06 187
17016.30 188
17017.53 196
17018.76 201
17019.99 188
17021.23 187
17022.46 205
17023.69 186
17024.92 182
17026.16 168
17027.39 194
17028.62 197
17029.86 196
17031.09 202
17032.32 180
17033.56 213
17034.79 190
17036.02 174
17037.26 167
17038.49 193
17039.72 193
17040.96 195
17042.19 170
17043.42 198
17044.66 182
17045.89 206
17047.12 165
17048.36 184
17049.59 165
17050.82 171
17052.06 188
17053.29 192
17054.53 189
17055.76 180
17056.99 179
17058.23 177
17059.46 182
17060.70 177
17061.93 183
17063.16 171
17064.40 178
17065.63 175
17066.87 192
17068.10 161
17069.34 197
17070.57 188
17071.81 180
17073.04 172
17074.27 172
17075.51 157
17076.74 176
17077.98 165
17079.21 127
17080.45 188
17081.68 183
17082.92 177
17084.15 174
17085.39 176
17086.62 162
17087.86 157
17089.09 185
17090.33 166
17091.56 158
17092.80 184
17094.04 178
17095.27 178
17096.51 164
17097.74 158
17098.98 181
17100.21 193
17101.45 158
17102.68 140
17103.92 206
17105.16 187
17106.39 167
17107.63 141
17108.86 178
17110.10 175
17111.33 163
17112.57 201
17113.81 174
17115.04 201
17116.28 145
17117.52 171
17118.75 143
17119.99 147
17121.22 161
17122.46 198
17123.70 171
17124.93 167
17126.17 153
17127.41 196
17128.64 179
17129.88 171
17131.12 161
17132.35 184
17133.59 180
17134.83 170
17136.06 160
17137.30 173
17138.54 173
17139.77 164
17141.01 171
17142.25 155
17143.49 170
17144.72 186
17145.96 153
17147.20 155
17148.43 156
17149.67 156
17150.91 176
17152.15 186
17153.38 143
17154.62 161
17155.86 167
17157.10 156
17158.33 155
17159.57 175
17160.81 175
17162.05 184
17163.29 171
17164.52 172
17165.76 152
17167.00 156
17168.24 163
17169.48 149
17170.71 154
17171.95 145
17173.19 177
17174.43 159
17175.67 182
17176.91 169
17178.14 158
17179.38 160
17180.62 150
17181.86 135
17183.10 154
17184.34 143
17185.57 162
17186.81 181
17188.05 168
17189.29 154
17190.53 161
17191.77 144
17193.01 139
17194.25 148
17195.49 143
17196.72 167
17197.96 182
17199.20 192
17200.44 155
17201.68 156
17202.92 156
17204.16 172
17205.40 162
17206.64 161
17207.88 157
17209.12 157
17210.36 179
17211.60 161
17212.84 176
17214.08 147
17215.32 159
17216.56 160
17217.80 164
17219.04 131
17220.28 162
17221.52 124
17222.76 149
17224.00 134
17225.24 152
17226.48 177
17227.72 150
17228.96 157
17230.20 147
17231.44 159
17232.68 157
17233.92 165
17235.16 185
17236.40 157
17237.64 153
17238.88 177
17240.12 149
17241.36 159
17242.60 156
17243.84 164
17245.08 136
17246.32 161
17247.57 194
17248.81 165
17250.05 173
17251.29 175
17252.53 219
17253.77 163
17255.01 151
17256.25 175
17257.49 168
17258.74 171
17259.98 157
17261.22 156
17262.46 170
17263.70 170
17264.94 183
17266.18 166
17267.43 145
17268.67 171
17269.91 161
17271.15 189
17272.39 169
17273.63 146
17274.88 150
17276.12 168
17277.36 167
17278.60 177
17279.84 171
17281.09 154
17282.33 129
17283.57 135
17284.81 121
17286.06 152
17287.30 163
17288.54 187
17289.78 188
17291.02 152
17292.27 146
17293.51 145
17294.75 185
17296.00 142
17297.24 165
17298.48 124
17299.72 175
17300.97 157
17302.21 155
17303.45 154
17304.70 167
17305.94 143
17307.18 136
17308.42 166
17309.67 160
17310.91 155
17312.15 180
17313.40 186
17314.64 139
17315.88 147
17317.13 134
17318.37 147
17319.61 133
17320.86 154
17322.10 161
17323.34 149
17324.59 166
17325.83 154
17327.08 154
17328.32 144
17329.56 145
17330.81 161
17332.05 165
17333.30 147
17334.54 140
17335.78 149
17337.03 158
17338.27 155
17339.52 158
17340.76 144
17342.00 148
17343.25 176
17344.49 166
17345.74 183
17346.98 145
17348.23 144
17349.47 147
17350.72 137
17351.96 132
17353.21 163
17354.45 166
17355.70 160
17356.94 164
17358.18 171
17359.43 133
17360.67 138
17361.92 148
17363.16 133
17364.41 167
17365.66 174
17366.90 151
17368.15 162
17369.39 154
17370.64 155
17371.88 158
17373.13 144
17374.37 158
17375.62 146
17376.86 149
17378.11 172
17379.35 139
17380.60 142
17381.85 150
17383.09 151
17384.34 156
17385.58 159
17386.83 153
17388.08 153
17389.32 153
17390.57 153
17391.81 163
17393.06 150
17394.31 147
17395.55 146
17396.80 150
17398.04 136
17399.29 149
17400.54 163
17401.78 158
17403.03 148
17404.28 147
17405.52 157
17406.77 156
17408.02 157
17409.26 177
17410.51 160
17411.76 140
17413.00 134
17414.25 145
17415.50 146
17416.75 156
17417.99 157
17419.24 145
17420.49 147
17421.73 137
17422.98 151
17424.23 154
17425.48 180
17426.72 142
17427.97 158
17429.22 156
17430.46 181
17431.71 152
17432.96 163
17434.21 172
17435.46 150
17436.70 159
17437.95 169
17439.20 161
17440.45 145
17441.69 147
17442.94 128
17444.19 146
17445.44 144
17446.69 193
17447.93 164
17449.18 161
17450.43 132
17451.68 186
17452.93 164
17454.18 170
17455.42 167
17456.67 161
17457.92 162
17459.17 166
17460.42 181
17461.67 160
17462.92 151
17464.16 154
17465.41 178
17466.66 168
17467.91 176
17469.16 182
17470.41 152
17471.66 167
17472.91 172
17474.16 139
17475.40 178
17476.65 155
17477.90 166
17479.15 174
17480.40 157
17481.65 143
17482.90 186
17484.15 163
17485.40 170
17486.65 154
17487.90 161
17489.15 166
17490.40 172
17491.65 179
17492.90 166
17494.15 171
17495.40 193
17496.65 160
17497.90 175
17499.15 158
17500.40 190
17501.65 157
17502.90 191
17504.15 174
17505.40 173
17506.65 176
17507.90 175
17509.15 162
17510.40 176
17511.65 210
17512.90 179
17514.15 169
17515.40 172
17516.65 183
17517.90 164
17519.15 161
17520.40 170
17521.65 172
17522.90 173
17524.15 197
17525.41 191
17526.66 176
17527.91 190
17529.16 192
17530.41 186
17531.66 183
17532.91 172
17534.16 186
17535.41 199
17536.67 205
17537.92 217
17539.17 214
17540.42 189
17541.67 177
17542.92 192
17544.17 195
17545.43 205
17546.68 211
17547.93 174
17549.18 186
17550.43 192
17551.68 191
17552.94 194
17554.19 211
17555.44 184
17556.69 184
17557.94 204
17559.20 182
17560.45 184
17561.70 199
17562.95 201
17564.21 192
17565.46 184
17566.71 170
17567.96 210
17569.21 196
17570.47 173
17571.72 199
17572.97 201
17574.22 168
17575.48 206
17576.73 224
17577.98 214
17579.24 200
17580.49 175
17581.74 187
17582.99 194
17584.25 188
17585.50 197
17586.75 213
17588.01 229
17589.26 189
17590.51 200
17591.77 194
17593.02 190
17594.27 200
17595.53 212
17596.78 192
17598.03 206
17599.29 191
17600.54 189
17601.79 204
17603.05 203
17604.30 182
17605.56 216
17606.81 200
17608.06 219
17609.32 197
17610.57 188
17611.82 175
17613.08 206
17614.33 206
17615.59 181
17616.84 179
17618.10 194
17619.35 184
17620.60 188
17621.86 195
17623.11 207
17624.37 183
17625.62 192
17626.88 197
17628.13 192
17629.39 209
17630.64 168
17631.89 202
17633.15 191
17634.40 211
17635.66 197
17636.91 183
17638.17 162
17639.42 172
17640.68 169
17641.93 144
17643.19 172
17644.44 170
17645.70 190
17646.95 185
17648.21 167
17649.47 184
17650.72 197
17651.98 201
17653.23 194
17654.49 161
17655.74 188
17657.00 178
17658.25 187
17659.51 183
17660.77 167
17662.02 181
17663.28 163
17664.53 177
17665.79 153
17667.04 176
17668.30 150
17669.56 195
17670.81 154
17672.07 178
17673.33 161
17674.58 167
17675.84 167
17677.09 156
17678.35 165
17679.61 147
17680.86 152
17682.12 153
17683.38 177
17684.63 161
17685.89 167
17687.15 142
17688.40 147
17689.66 154
17690.92 173
17692.17 167
17693.43 175
17694.69 158
17695.94 163
17697.20 170
17698.46 185
17699.72 164
17700.97 147
17702.23 156
17703.49 157
17704.74 161
17706.00 156
17707.26 190
17708.52 174
17709.77 151
17711.03 148
17712.29 155
17713.55 169
17714.80 154
17716.06 149
17717.32 164
17718.58 162
17719.84 188
17721.09 165
17722.35 154
17723.61 150
17724.87 141
17726.13 176
17727.38 143
17728.64 150
17729.90 158
17731.16 158
17732.42 162
17733.67 154
17734.93 155
17736.19 159
17737.45 163
17738.71 152
17739.97 156
17741.23 153
17742.48 186
17743.74 175
17745.00 177
17746.26 148
17747.52 161
17748.78 157
17750.04 172
17751.30 157
17752.55 153
17753.81 166
17755.07 175
17756.33 154
17757.59 156
17758.85 160
17760.11 148
17761.37 136
17762.63 168
17763.89 159
17765.15 134
17766.41 177
17767.67 178
17768.93 184
17770.19 160
17771.45 163
17772.70 182
17773.96 150
17775.22 135
17776.48 164
17777.74 163
17779.00 147
17780.26 162
17781.52 169
17782.78 152
17784.04 156
17785.30 156
17786.56 168
17787.82 149
17789.09 149
17790.35 169
17791.61 164
17792.87 159
17794.13 156
17795.39 160
17796.65 159
17797.91 148
17799.17 148
17800.43 130
17801.69 166
17802.95 143
17804.21 163
17805.47 152
17806.73 184
17808.00 160
17809.26 147
17810.52 142
17811.78 153
17813.04 163
17814.30 133
17815.56 159
17816.82 146
17818.08 143
17819.35 166
17820.61 136
17821.87 135
17823.13 160
17824.39 139
17825.65 144
17826.92 134
17828.18 144
17829.44 144
17830.70 154
17831.96 157
17833.22 180
17834.49 159
17835.75 135
17837.01 127
17838.27 125
17839.53 148
17840.80 148
17842.06 150
17843.32 138
17844.58 128
17845.85 130
17847.11 161
17848.37 125
17849.63 135
17850.89 150
17852.16 145
17853.42 157
17854.68 127
17855.95 136
17857.21 139
17858.47 168
17859.73 158
17861.00 188
17862.26 129
17863.52 132
17864.79 132
17866.05 137
17867.31 128
17868.57 125
17869.84 153
17871.10 129
17872.36 150
17873.63 141
17874.89 146
17876.15 116
17877.42 127
17878.68 133
17879.94 126
17881.21 144
17882.47 147
17883.74 121
17885.00 149
17886.26 119
17887.53 128
17888.79 135
17890.05 142
17891.32 145
17892.58 131
17893.85 155
17895.11 149
17896.37 152
17897.64 122
17898.90 124
17900.17 144
17901.43 130
17902.70 127
17903.96 133
17905.22 153
17906.49 153
17907.75 144
17909.02 121
17910.28 132
17911.55 126
17912.81 161
17914.08 140
17915.34 139
17916.61 134
17917.87 147
17919.14 129
17920.40 138
17921.67 133
17922.93 143
17924.20 133
17925.46 147
17926.73 161
17927.99 141
17929.26 141
17930.52 150
17931.79 148
17933.05 149
17934.32 150
17935.58 140
17936.85 149
17938.12 133
17939.38 127
17940.65 115
17941.91 158
17943.18 148
17944.44 140
17945.71 150
17946.98 147
17948.24 150
17949.51 135
17950.77 146
17952.04 132
17953.31 140
17954.57 128
17955.84 142
17957.10 136
17958.37 146
17959.64 139
17960.90 140
17962.17 111
17963.44 145
17964.70 141
17965.97 147
17967.24 134
17968.50 121
17969.77 139
17971.04 146
17972.30 131
17973.57 159
17974.84 132
17976.10 130
17977.37 146
17978.64 132
17979.91 130
17981.17 116
17982.44 141
17983.71 159
17984.97 119
17986.24 135
17987.51 132
17988.78 142
17990.04 120
17991.31 135
17992.58 145
17993.85 164
17995.11 152
17996.38 147
17997.65 108
17998.92 131
18000.18 133
18001.45 151
18002.72 123
18003.99 112
18005.26 139
18006.52 125
18007.79 137
18009.06 131
18010.33 146
18011.60 145
18012.86 153
18014.13 145
18015.40 150
18016.67 134
18017.94 121
18019.21 128
18020.47 141
18021.74 140
18023.01 114
18024.28 150
18025.55 112
18026.82 127
18028.09 113
18029.36 129
18030.62 156
18031.89 132
18033.16 115
18034.43 130
18035.70 135
18036.97 145
18038.24 144
18039.51 141
18040.78 116
18042.05 113
18043.32 152
18044.59 130
18045.85 127
18047.12 113
18048.39 136
18049.66 149
18050.93 124
18052.20 128
18053.47 151
18054.74 143
18056.01 144
18057.28 121
18058.55 97
18059.82 145
18061.09 190
18062.36 133
18063.63 136
18064.90 144
18066.17 162
18067.44 144
18068.71 128
18069.98 135
18071.25 126
18072.52 130
18073.79 117
18075.06 118
18076.33 122
18077.60 148
18078.87 146
18080.15 131
18081.42 124
18082.69 135
18083.96 143
18085.23 132
18086.50 130
18087.77 115
18089.04 120
18090.31 130
18091.58 158
18092.85 145
18094.12 141
18095.40 133
18096.67 119
18097.94 134
18099.21 126
18100.48 147
18101.75 164
18103.02 171
18104.30 119
18105.57 145
18106.84 151
18108.11 148
18109.38 114
18110.65 154
18111.92 143
18113.20 137
18114.47 139
18115.74 136
18117.01 131
18118.28 158
18119.56 146
18120.83 146
18122.10 135
18123.37 156
18124.64 156
18125.92 134
18127.19 131
18128.46 136
18129.73 163
18131.01 148
18132.28 144
18133.55 129
18134.82 136
18136.10 140
18137.37 146
18138.64 177
18139.91 140
18141.19 165
18142.46 166
18143.73 153
18145.01 129
18146.28 154
18147.55 146
18148.82 173
18150.10 128
18151.37 144
18152.64 155
18153.92 160
18155.19 117
18156.46 119
18157.74 149
18159.01 134
18160.28 151
18161.56 133
18162.83 124
18164.10 123
18165.38 157
18166.65 160
18167.93 128
18169.20 131
18170.47 159
18171.75 161
18173.02 133
18174.29 137
18175.57 131
18176.84 144
18178.12 143
18179.39 145
18180.66 137
18181.94 133
18183.21 132
18184.49 132
18185.76 147
18187.04 139
18188.31 113
18189.59 146
18190.86 144
18192.13 151
18193.41 117
18194.68 115
18195.96 134
18197.23 141
18198.51 133
18199.78 138
18201.06 128
18202.33 141
18203.61 140
18204.88 105
18206.16 140
18207.43 133
18208.71 151
18209.98 140
18211.26 142
18212.53 132
18213.81 111
18215.08 140
18216.36 134
18217.63 145
18218.91 149
18220.19 152
18221.46 145
18222.74 135
18224.01 124
18225.29 160
18226.56 142
18227.84 151
18229.12 135
18230.39 134
18231.67 131
18232.94 117
18234.22 137
18235.50 128
18236.77 151
18238.05 150
18239.32 142
18240.60 132
18241.88 128
18243.15 139
18244.43 138
18245.71 152
18246.98 127
18248.26 127
18249.54 136
18250.81 126
18252.09 134
18253.37 111
18254.64 125
18255.92 114
18257.20 140
18258.47 138
18259.75 125
18261.03 155
18262.30 121
18263.58 142
18264.86 144
18266.13 142
18267.41 131
18268.69 141
18269.97 131
18271.24 151
18272.52 142
18273.80 129
18275.08 134
18276.35 133
18277.63 136
18278.91 114
18280.19 144
18281.46 129
18282.74 137
18284.02 122
18285.30 142
18286.58 137
18287.85 132
18289.13 142
18290.41 151
18291.69 139
18292.97 137
18294.24 124
18295.52 150
18296.80 150
18298.08 147
18299.36 152
18300.63 152
18301.91 142
18303.19 118
18304.47 154
18305.75 155
18307.03 132
18308.31 130
18309.58 154
18310.86 132
18312.14 134
18313.42 124
18314.70 148
18315.98 139
18317.26 123
18318.54 150
18319.82 138
18321.09 131
18322.37 122
18323.65 140
18324.93 126
18326.21 115
18327.49 161
18328.77 165
18330.05 110
18331.33 112
18332.61 145
18333.89 170
18335.17 129
18336.45 108
18337.73 133
18339.01 133
18340.29 144
18341.57 116
18342.85 153
18344.13 131
18345.41 122
18346.69 137
18347.97 144
18349.25 113
18350.53 137
18351.81 141
18353.09 122
18354.37 114
18355.65 117
18356.93 121
18358.21 135
18359.49 125
18360.77 135
18362.05 134
18363.33 123
18364.61 154
18365.89 97
18367.17 130
18368.45 129
18369.73 132
18371.01 140
18372.29 121
18373.58 133
18374.86 121
18376.14 142
18377.42 126
18378.70 162
18379.98 154
18381.26 147
18382.54 126
18383.82 153
18385.11 127
18386.39 150
18387.67 103
18388.95 131
18390.23 126
18391.51 144
18392.79 123
18394.08 114
18395.36 127
18396.64 142
18397.92 156
18399.20 139
18400.49 138
18401.77 120
18403.05 151
18404.33 134
18405.61 134
18406.90 110
18408.18 125
18409.46 130
18410.74 128
18412.02 124
18413.31 115
18414.59 138
18415.87 118
18417.15 147
18418.44 138
18419.72 130
18421.00 129
18422.28 143
18423.57 129
18424.85 133
18426.13 126
18427.41 137
18428.70 138
18429.98 131
18431.26 122
18432.55 139
18433.83 129
18435.11 142
18436.40 132
18437.68 128
18438.96 138
18440.25 142
18441.53 129
18442.81 137
18444.10 131
18445.38 133
18446.66 136
18447.95 146
18449.23 124
18450.51 126
18451.80 148
18453.08 137
18454.36 134
18455.65 123
18456.93 124
18458.22 144
18459.50 116
18460.78 140
18462.07 128
18463.35 144
18464.64 125
18465.92 136
18467.20 116
18468.49 139
18469.77 115
18471.06 113
18472.34 119
18473.63 137
18474.91 139
18476.19 149
18477.48 128
18478.76 121
18480.05 125
18481.33 131
18482.62 144
18483.90 118
18485.19 123
18486.47 110
18487.76 137
18489.04 123
18490.33 121
18491.61 148
18492.90 142
18494.18 146
18495.47 129
18496.75 143
18498.04 123
18499.32 140
18500.61 137
18501.89 168
18503.18 124
18504.46 142
18505.75 129
18507.04 150
18508.32 120
18509.61 120
18510.89 145
18512.18 132
18513.46 129
18514.75 139
18516.04 120
18517.32 129
18518.61 142
18519.89 120
18521.18 137
18522.47 124
18523.75 144
18525.04 137
18526.32 150
18527.61 128
18528.90 133
18530.18 128
18531.47 147
18532.76 123
18534.04 133
18535.33 139
18536.62 120
18537.90 149
18539.19 128
18540.48 150
18541.76 140
18543.05 132
18544.34 110
18545.62 154
18546.91 148
18548.20 133
18549.48 125
18550.77 141
18552.06 139
18553.35 140
18554.63 107
18555.92 124
18557.21 141
18558.50 121
18559.78 135
18561.07 141
18562.36 121
18563.65 118
18564.93 130
18566.22 118
18567.51 139
18568.80 141
18570.08 148
18571.37 125
18572.66 136
18573.95 123
18575.24 130
18576.52 148
18577.81 129
18579.10 134
18580.39 127
18581.68 153
18582.96 128
18584.25 128
18585.54 118
18586.83 124
18588.12 137
18589.41 132
18590.69 133
18591.98 159
18593.27 143
18594.56 135
18595.85 133
18597.14 128
18598.43 139
18599.71 132
18601.00 146
18602.29 127
18603.58 139
18604.87 129
18606.16 152
18607.45 149
18608.74 142
18610.03 127
18611.32 139
18612.61 158
18613.89 153
18615.18 140
18616.47 145
18617.76 171
18619.05 185
18620.34 142
18621.63 144
18622.92 137
18624.21 157
18625.50 162
18626.79 133
18628.08 148
18629.37 135
18630.66 161
18631.95 131
18633.24 143
18634.53 116
18635.82 148
18637.11 166
18638.40 140
18639.69 142
18640.98 121
18642.27 163
18643.56 158
18644.85 145
18646.14 132
18647.43 147
18648.72 134
18650.01 150
18651.30 118
18652.59 141
18653.89 124
18655.18 128
18656.47 137
18657.76 117
18659.05 131
18660.34 128
18661.63 144
18662.92 122
18664.21 139
18665.50 135
18666.79 139
18668.09 151
18669.38 139
18670.67 117
18671.96 121
18673.25 146
18674.54 123
18675.83 125
18677.13 135
18678.42 133
18679.71 139
18681.00 126
18682.29 138
18683.58 132
18684.88 167
18686.17 136
18687.46 113
18688.75 132
18690.04 109
18691.33 148
18692.63 147
18693.92 141
18695.21 140
18696.50 141
18697.80 124
18699.09 138
18700.38 125
18701.67 93
18702.96 126
18704.26 122
18705.55 131
18706.84 110
18708.13 126
18709.43 149
18710.72 156
18712.01 129
18713.31 147
18714.60 139
18715.89 154
18717.18 137
18718.48 139
18719.77 143
18721.06 132
18722.36 142
18723.65 137
18724.94 115
18726.24 120
18727.53 143
18728.82 141
18730.12 124
18731.41 103
18732.70 114
18734.00 125
18735.29 116
18736.58 99
18737.88 101
18739.17 118
18740.46 126
18741.76 128
18743.05 113
18744.34 124
18745.64 142
18746.93 143
18748.23 146
18749.52 125
18750.81 115
18752.11 135
18753.40 108
18754.70 130
18755.99 126
18757.29 129
18758.58 130
18759.87 136
18761.17 138
18762.46 127
18763.76 120
18765.05 139
18766.35 134
18767.64 124
18768.94 120
18770.23 123
18771.53 140
18772.82 115
18774.11 132
18775.41 127
18776.70 147
18778.00 135
18779.29 120
18780.59 126
18781.89 116
18783.18 135
18784.48 151
18785.77 130
18787.07 123
18788.36 120
18789.66 108
18790.95 107
18792.25 120
18793.54 134
18794.84 131
18796.13 128
18797.43 109
18798.73 121
18800.02 114
18801.32 135
18802.61 137
18803.91 118
18805.20 130
18806.50 130
18807.80 127
18809.09 133
18810.39 131
18811.69 124
18812.98 104
18814.28 124
18815.57 138
18816.87 128
18818.17 107
18819.46 115
18820.76 130
18822.06 115
18823.35 116
18824.65 126
18825.95 108
18827.24 117
18828.54 126
18829.84 136
18831.13 131
18832.43 129
18833.73 119
18835.02 114
18836.32 96
18837.62 127
18838.91 115
18840.21 144
18841.51 128
18842.81 129
18844.10 149
18845.40 153
18846.70 128
18848.00 129
18849.29 114
18850.59 121
18851.89 111
18853.19 114
18854.48 118
18855.78 119
18857.08 129
18858.38 117
18859.67 127
18860.97 103
18862.27 127
18863.57 116
18864.87 121
18866.16 114
18867.46 98
18868.76 127
18870.06 122
18871.36 111
18872.66 97
18873.95 132
18875.25 122
18876.55 126
18877.85 145
18879.15 150
18880.45 128
18881.74 122
18883.04 128
18884.34 123
18885.64 110
18886.94 125
18888.24 131
18889.54 118
18890.84 124
18892.13 116
18893.43 119
18894.73 119
18896.03 111
18897.33 121
18898.63 139
18899.93 116
18901.23 109
18902.53 111
18903.83 137
18905.13 117
18906.43 98
18907.73 125
18909.02 127
18910.32 116
18911.62 116
18912.92 121
18914.22 101
18915.52 124
18916.82 136
18918.12 139
18919.42 105
18920.72 111
18922.02 105
18923.32 129
18924.62 111
18925.92 112
18927.22 97
18928.52 124
18929.82 103
18931.12 121
18932.42 121
18933.72 114
18935.02 128
18936.32 109
18937.63 126
18938.93 111
18940.23 118
18941.53 121
18942.83 102
18944.13 94
18945.43 117
18946.73 142
18948.03 120
18949.33 106
18950.63 152
18951.93 118
18953.23 106
18954.54 121
18955.84 114
18957.14 105
18958.44 107
18959.74 112
18961.04 128
18962.34 123
18963.64 124
18964.95 125
18966.25 118
18967.55 114
18968.85 107
18970.15 113
18971.45 107
18972.76 124
18974.06 116
18975.36 132
18976.66 134
18977.96 129
18979.27 130
18980.57 129
18981.87 142
18983.17 112
18984.47 108
18985.78 99
18987.08 110
18988.38 103
18989.68 130
18990.98 109
18992.29 109
18993.59 128
18994.89 115
18996.19 115
18997.50 111
18998.80 105
19000.10 127
19001.40 138
19002.71 123
19004.01 127
19005.31 122
19006.62 129
19007.92 135
19009.22 133
19010.53 119
19011.83 116
19013.13 137
19014.43 120
19015.74 113
19017.04 136
19018.34 118
19019.65 99
19020.95 119
19022.25 120
19023.56 119
19024.86 119
19026.16 110
19027.47 104
19028.77 130
19030.08 111
19031.38 120
19032.68 115
19033.99 118
19035.29 120
19036.59 119
19037.90 130
19039.20 138
19040.51 125
19041.81 115
19043.11 109
19044.42 102
19045.72 123
19047.03 122
19048.33 135
19049.64 113
19050.94 108
19052.25 120
19053.55 116
19054.85 114
19056.16 122
19057.46 142
19058.77 129
19060.07 107
19061.38 120
19062.68 128
19063.99 97
19065.29 125
19066.60 129
19067.90 125
19069.21 124
19070.51 123
19071.82 124
19073.12 97
19074.43 110
19075.73 92
19077.04 113
19078.34 103
19079.65 119
19080.95 117
19082.26 129
19083.57 104
19084.87 110
19086.18 125
19087.48 125
19088.79 99
19090.09 106
19091.40 120
19092.71 125
19094.01 113
19095.32 101
19096.62 105
19097.93 119
19099.24 109
19100.54 123
19101.85 104
19103.15 124
19104.46 107
19105.77 127
19107.07 135
19108.38 104
19109.69 113
19110.99 130
19112.30 119
19113.60 116
19114.91 116
19116.22 123
19117.52 121
19118.83 126
19120.14 126
19121.45 105
19122.75 108
19124.06 115
19125.37 124
19126.67 140
19127.98 108
19129.29 117
19130.59 119
19131.90 119
19133.21 117
19134.52 127
19135.82 122
19137.13 131
19138.44 144
19139.75 118
19141.05 131
19142.36 112
19143.67 122
19144.98 125
19146.28 140
19147.59 141
19148.90 116
19150.21 109
19151.51 119
19152.82 106
19154.13 111
19155.44 126
19156.75 129
19158.05 133
19159.36 130
19160.67 136
19161.98 108
19163.29 111
19164.60 110
19165.90 126
19167.21 107
19168.52 105
19169.83 110
19171.14 110
19172.45 110
19173.75 121
19175.06 108
19176.37 122
19177.68 124
19178.99 114
19180.30 128
19181.61 123
19182.92 113
19184.23 113
19185.53 127
19186.84 121
19188.15 124
19189.46 110
19190.77 106
19192.08 114
19193.39 115
19194.70 92
19196.01 130
19197.32 110
19198.63 120
19199.94 109
19201.25 101
19202.56 125
19203.87 110
19205.17 150
19206.48 113
19207.79 119
19209.10 131
19210.41 130
19211.72 119
19213.03 113
19214.34 125
19215.65 117
19216.96 116
19218.27 114
19219.58 111
19220.89 98
19222.21 117
19223.52 137
19224.83 118
19226.14 92
19227.45 98
19228.76 122
19230.07 115
19231.38 101
19232.69 126
19234.00 107
19235.31 109
19236.62 117
19237.93 111
19239.24 119
19240.55 107
19241.86 107
19243.18 106
19244.49 123
19245.80 113
19247.11 119
19248.42 99
19249.73 114
19251.04 109
19252.35 116
19253.67 109
19254.98 118
19256.29 96
19257.60 106
19258.91 129
19260.22 112
19261.53 97
19262.85 107
19264.16 114
19265.47 113
19266.78 121
19268.09 112
19269.40 118
19270.72 126
19272.03 125
19273.34 114
19274.65 96
19275.96 109
19277.28 122
19278.59 125
19279.90 118
19281.21 106
19282.53 122
19283.84 130
19285.15 102
19286.46 109
19287.78 121
19289.09 134
19290.40 107
19291.71 111
19293.03 119
19294.34 101
19295.65 137
19296.96 126
19298.28 123
19299.59 83
19300.90 125
19302.22 95
19303.53 112
19304.84 103
19306.16 108
19307.47 102
19308.78 106
19310.10 108
19311.41 127
19312.72 117
19314.04 117
19315.35 100
19316.66 98
19317.98 123
19319.29 115
19320.60 113
19321.92 114
19323.23 132
19324.54 91
19325.86 118
19327.17 118
19328.49 104
19329.80 113
19331.11 105
19332.43 113
19333.74 103
19335.06 116
19336.37 108
19337.68 120
19339.00 97
19340.31 111
19341.63 96
19342.94 99
19344.26 103
19345.57 105
19346.89 98
19348.20 101
19349.51 120
19350.83 107
19352.14 99
19353.46 97
19354.77 101
19356.09 111
19357.40 121
19358.72 120
19360.03 103
19361.35 114
19362.66 134
19363.98 108
19365.29 123
19366.61 100
19367.92 115
19369.24 93
19370.55 127
19371.87 113
19373.19 100
19374.50 106
19375.82 107
19377.13 122
19378.45 103
19379.76 122
19381.08 117
19382.39 108
19383.71 91
19385.03 98
19386.34 88
19387.66 105
19388.97 113
19390.29 123
19391.61 108
19392.92 94
19394.24 124
19395.55 109
19396.87 113
19398.19 85
19399.50 107
19400.82 102
19402.14 112
19403.45 103
19404.77 84
19406.09 119
19407.40 129
19408.72 126
19410.04 122
19411.35 102
19412.67 113
19413.99 113
19415.30 118
19416.62 97
19417.94 113
19419.25 113
19420.57 119
19421.89 118
19423.21 98
19424.52 108
19425.84 125
19427.16 103
19428.47 108
19429.79 106
19431.11 112
19432.43 102
19433.74 111
19435.06 93
19436.38 107
19437.70 112
19439.01 101
19440.33 113
19441.65 119
19442.97 121
19444.29 111
19445.60 126
19446.92 104
19448.24 102
19449.56 112
19450.88 93
19452.19 103
19453.51 122
19454.83 119
19456.15 115
19457.47 121
19458.78 127
19460.10 108
19461.42 126
19462.74 94
19464.06 119
19465.38 113
19466.70 120
19468.01 107
19469.33 116
19470.65 97
19471.97 109
19473.29 120
19474.61 99
19475.93 89
19477.25 95
19478.57 122
19479.88 104
19481.20 106
19482.52 124
19483.84 102
19485.16 112
19486.48 99
19487.80 92
19489.12 124
19490.44 145
19491.76 108
19493.08 108
19494.40 117
19495.72 115
19497.04 120
19498.36 131
19499.68 125
19501.00 109
19502.32 124
19503.64 143
19504.96 112
19506.28 113
19507.60 102
19508.92 129
19510.24 137
19511.56 103
19512.88 110
19514.20 130
19515.52 156
19516.84 84
19518.16 99
19519.48 123
19520.80 132
19522.12 99
19523.44 111
19524.76 93
19526.08 95
19527.40 121
19528.72 118
19530.04 111
19531.36 97
19532.68 132
19534.00 108
19535.33 122
19536.65 105
19537.97 120
19539.29 114
19540.61 124
19541.93 119
19543.25 92
19544.57 100
19545.89 109
19547.22 108
19548.54 123
19549.86 104
19551.18 112
19552.50 117
19553.82 125
19555.15 116
19556.47 92
19557.79 124
19559.11 117
19560.43 120
19561.75 103
19563.08 119
19564.40 109
19565.72 115
19567.04 117
19568.36 120
19569.69 131
19571.01 111
19572.33 107
19573.65 112
19574.97 82
19576.30 98
19577.62 119
19578.94 139
19580.26 119
19581.59 105
19582.91 109
19584.23 104
19585.55 114
19586.88 111
19588.20 109
19589.52 115
19590.85 109
19592.17 142
19593.49 129
19594.81 113
19596.14 106
19597.46 117
19598.78 94
19600.11 93
19601.43 100
19602.75 122
19604.08 112
19605.40 133
19606.72 103
19608.05 110
19609.37 113
19610.69 118
19612.02 123
19613.34 103
19614.66 107
19615.99 91
19617.31 101
19618.64 102
19619.96 107
19621.28 91
19622.61 115
19623.93 121
19625.26 124
19626.58 126
19627.90 97
19629.23 98
19630.55 111
19631.88 91
19633.20 106
19634.52 120
19635.85 108
19637.17 114
19638.50 100
19639.82 95
19641.15 89
19642.47 118
19643.80 119
19645.12 117
19646.45 108
19647.77 129
19649.09 130
19650.42 111
19651.74 118
19653.07 95
19654.39 103
19655.72 105
19657.04 114
19658.37 114
19659.69 96
19661.02 94
19662.35 102
19663.67 109
19665.00 135
19666.32 131
19667.65 116
19668.97 126
19670.30 121
19671.62 109
19672.95 106
19674.27 113
19675.60 119
19676.93 128
19678.25 95
19679.58 96
19680.90 116
19682.23 131
19683.56 108
19684.88 113
19686.21 122
19687.53 112
19688.86 110
19690.19 99
19691.51 106
19692.84 136
19694.16 113
19695.49 108
19696.82 110
19698.14 119
19699.47 121
19700.80 128
19702.12 127
19703.45 115
19704.78 116
19706.10 116
19707.43 110
19708.76 111
19710.08 129
19711.41 129
19712.74 123
19714.06 117
19715.39 115
19716.72 112
19718.05 115
19719.37 130
19720.70 113
19722.03 117
19723.35 130
19724.68 134
19726.01 114
19727.34 103
19728.66 96
19729.99 105
19731.32 118
19732.65 124
19733.98 114
19735.30 137
19736.63 106
19737.96 127
19739.29 138
19740.61 106
19741.94 114
19743.27 116
19744.60 127
19745.93 105
19747.25 121
19748.58 121
19749.91 130
19751.24 112
19752.57 95
19753.90 122
19755.22 126
19756.55 112
19757.88 122
19759.21 121
19760.54 126
19761.87 132
19763.20 111
19764.52 109
19765.85 115
19767.18 120
19768.51 96
19769.84 111
19771.17 105
19772.50 97
19773.83 113
19775.16 129
19776.48 107
19777.81 120
19779.14 132
19780.47 124
19781.80 114
19783.13 112
19784.46 118
19785.79 110
19787.12 96
19788.45 109
19789.78 104
19791.11 121
19792.44 90
19793.77 134
19795.10 104
19796.43 126
19797.76 113
19799.09 118
19800.42 116
19801.75 110
19803.08 100
19804.41 109
19805.74 107
19807.07 112
19808.40 115
19809.73 119
19811.06 107
19812.39 108
19813.72 99
19815.05 106
19816.38 102
19817.71 96
19819.04 117
19820.37 119
19821.70 104
19823.03 116
19824.36 127
19825.69 116
19827.02 129
19828.35 113
19829.69 105
19831.02 115
19832.35 114
19833.68 120
19835.01 115
19836.34 118
19837.67 92
19839.00 111
19840.33 138
19841.67 114
19843.00 119
19844.33 114
19845.66 104
19846.99 110
19848.32 102
19849.65 96
19850.99 128
19852.32 114
19853.65 132
19854.98 118
19856.31 119
19857.64 108
19858.98 104
19860.31 114
19861.64 119
19862.97 105
19864.30 113
19865.64 111
19866.97 138
19868.30 126
19869.63 103
19870.97 106
19872.30 115
19873.63 133
19874.96 112
19876.29 122
19877.63 102
19878.96 111
19880.29 120
19881.63 101
19882.96 115
19884.29 115
19885.62 129
19886.96 97
19888.29 101
19889.62 99
19890.95 112
19892.29 117
19893.62 105
19894.95 115
19896.29 116
19897.62 124
19898.95 121
19900.29 109
19901.62 93
19902.95 106
19904.29 115
19905.62 104
19906.95 124
19908.29 102
19909.62 109
19910.95 119
19912.29 105
19913.62 110
19914.96 108
19916.29 130
19917.62 99
19918.96 108
19920.29 98
19921.63 102
19922.96 113
19924.29 96
19925.63 97
19926.96 105
19928.30 113
19929.63 113
19930.96 105
19932.30 107
19933.63 113
19934.97 98
19936.30 101
19937.64 103
19938.97 117
19940.31 115
19941.64 138
19942.98 123
19944.31 117
19945.64 125
19946.98 121
19948.31 148
19949.65 98
19950.98 113
19952.32 115
19953.65 120
19954.99 122
19956.32 133
19957.66 110
19959.00 122
19960.33 109
19961.67 103
19963.00 90
19964.34 127
19965.67 95
19967.01 115
19968.34 123
19969.68 126
19971.01 105
19972.35 95
19973.69 109
19975.02 117
19976.36 107
19977.69 111
19979.03 121
19980.37 116
19981.70 121
19983.04 123
19984.37 114
19985.71 96
19987.05 132
19988.38 117
19989.72 119
19991.05 129
19992.39 114
19993.73 106
19995.06 115
19996.40 114
19997.74 109
19999.07 137
20000.41 133
20001.75 117
20003.08 101
20004.42 108
20005.76 115
20007.09 121
20008.43 108
20009.77 104
20011.10 108
20012.44 109
20013.78 112
20015.12 134
20016.45 118
20017.79 113
20019.13 105
20020.47 95
20021.80 102
20023.14 110
20024.48 119
20025.81 104
20027.15 134
20028.49 122
20029.83 111
20031.17 109
20032.50 117
20033.84 132
20035.18 117
20036.52 111
20037.85 95
20039.19 135
20040.53 106
20041.87 115
20043.21 118
20044.54 139
20045.88 111
20047.22 124
20048.56 121
20049.90 137
20051.24 108
20052.57 123
20053.91 124
20055.25 111
20056.59 128
20057.93 134
20059.27 136
20060.61 115
20061.94 130
20063.28 127
20064.62 134
20065.96 111
20067.30 120
20068.64 117
20069.98 110
20071.32 130
20072.66 127
20073.99 122
20075.33 116
20076.67 128
20078.01 117
20079.35 118
20080.69 120
20082.03 148
20083.37 147
20084.71 135
20086.05 112
20087.39 117
20088.73 107
20090.07 118
20091.41 132
20092.75 117
20094.09 135
20095.43 106
20096.77 115
20098.11 112
20099.45 116
20100.79 103
20102.13 96
20103.47 119
20104.81 118
20106.15 90
20107.49 102
20108.83 107
20110.17 106
20111.51 105
20112.85 106
20114.19 130
20115.53 116
20116.87 116
20118.21 115
20119.55 98
20120.89 118
20122.23 127
20123.57 119
20124.91 107
20126.25 107
20127.60 113
20128.94 110
20130.28 116
20131.62 105
20132.96 119
20134.30 111
20135.64 116
