# Supplementary material for: MALDI-TOF MS typing enables the classification of brewing yeasts of the genus Saccharomyces to major beer styles
Source: PLoS One. 2017 Aug 9;12(8):e0181694. doi: 10.1371/journal.pone.0181694 (PMC5549903; doi:10.1371/journal.pone.0181694)
Supplement: S15 File — The directory includes 90 raw files and was zipped to “.zip”; the folder has three strains with 30 spectra per strain; S1 Text explains the raw files with an example and Table 1 represents the yeast strains used within the experiment. (ZIP) [file pone.0181694.s018.zip › 43-45/30667-214-OG-WB-WB-YPG-18h-E-E_2015-10-29__0_A5_1.dat]

1999.91 1557
2000.33 1529
2000.75 1641
2001.17 1586
2001.59 1551
2002.02 1353
2002.44 1389
2002.86 1522
2003.28 1436
2003.70 1421
2004.13 1479
2004.55 1382
2004.97 1227
2005.39 1405
2005.81 1436
2006.24 1304
2006.66 1434
2007.08 1457
2007.50 1561
2007.93 1416
2008.35 1467
2008.77 1650
2009.19 1581
2009.62 1484
2010.04 1524
2010.46 1409
2010.88 1533
2011.31 1451
2011.73 1360
2012.15 1367
2012.58 1416
2013.00 1477
2013.42 1315
2013.84 1334
2014.27 1271
2014.69 1241
2015.11 1327
2015.54 1375
2015.96 1321
2016.38 1307
2016.81 1390
2017.23 1473
2017.65 1434
2018.08 1452
2018.50 1480
2018.92 1496
2019.35 1560
2019.77 1484
2020.19 1458
2020.62 1516
2021.04 1513
2021.47 1490
2021.89 1425
2022.31 1341
2022.74 1383
2023.16 1463
2023.59 1293
2024.01 1311
2024.43 1289
2024.86 1215
2025.28 1380
2025.71 1420
2026.13 1284
2026.55 1380
2026.98 1396
2027.40 1342
2027.83 1329
2028.25 1483
2028.68 1330
2029.10 1301
2029.53 1219
2029.95 1376
2030.38 1441
2030.80 1326
2031.23 1437
2031.65 1351
2032.08 1279
2032.50 1375
2032.93 1407
2033.35 1373
2033.78 1340
2034.20 1368
2034.63 1402
2035.05 1443
2035.48 1462
2035.90 1387
2036.33 1323
2036.75 1320
2037.18 1456
2037.60 1483
2038.03 1427
2038.45 1529
2038.88 1547
2039.31 1522
2039.73 1630
2040.16 1495
2040.58 1548
2041.01 1498
2041.43 1494
2041.86 1570
2042.29 1587
2042.71 1453
2043.14 1372
2043.56 1414
2043.99 1333
2044.42 1235
2044.84 1258
2045.27 1337
2045.70 1300
2046.12 1296
2046.55 1370
2046.98 1368
2047.40 1288
2047.83 1301
2048.25 1391
2048.68 1436
2049.11 1392
2049.53 1416
2049.96 1486
2050.39 1532
2050.82 1350
2051.24 1362
2051.67 1332
2052.10 1300
2052.52 1367
2052.95 1278
2053.38 1253
2053.80 1272
2054.23 1254
2054.66 1316
2055.09 1198
2055.51 1277
2055.94 1325
2056.37 1257
2056.80 1374
2057.22 1232
2057.65 1318
2058.08 1254
2058.51 1276
2058.93 1369
2059.36 1343
2059.79 1480
2060.22 1428
2060.65 1350
2061.07 1359
2061.50 1498
2061.93 1492
2062.36 1426
2062.79 1390
2063.21 1417
2063.64 1594
2064.07 1563
2064.50 1622
2064.93 1697
2065.36 1696
2065.78 1793
2066.21 1832
2066.64 1806
2067.07 1824
2067.50 1723
2067.93 1669
2068.36 1678
2068.78 1545
2069.21 1522
2069.64 1313
2070.07 1351
2070.50 1293
2070.93 1255
2071.36 1162
2071.79 1287
2072.22 1179
2072.64 1176
2073.07 1287
2073.50 1227
2073.93 1255
2074.36 1274
2074.79 1443
2075.22 1618
2075.65 1390
2076.08 1432
2076.51 1425
2076.94 1446
2077.37 1374
2077.80 1355
2078.23 1455
2078.66 1569
2079.09 1521
2079.52 1459
2079.95 1384
2080.38 1379
2080.81 1403
2081.24 1323
2081.67 1370
2082.10 1231
2082.53 1250
2082.96 1347
2083.39 1346
2083.82 1309
2084.25 1247
2084.68 1248
2085.11 1330
2085.54 1282
2085.97 1259
2086.40 1235
2086.83 1248
2087.26 1258
2087.69 1263
2088.12 1201
2088.55 1204
2088.99 1221
2089.42 1313
2089.85 1301
2090.28 1217
2090.71 1257
2091.14 1351
2091.57 1361
2092.00 1382
2092.43 1263
2092.86 1369
2093.30 1151
2093.73 1234
2094.16 1226
2094.59 1266
2095.02 1328
2095.45 1304
2095.88 1222
2096.32 1273
2096.75 1378
2097.18 1299
2097.61 1122
2098.04 1144
2098.47 1259
2098.91 1260
2099.34 1220
2099.77 1187
2100.20 1259
2100.63 1285
2101.07 1243
2101.50 1401
2101.93 1320
2102.36 1245
2102.80 1253
2103.23 1189
2103.66 1168
2104.09 1147
2104.52 1294
2104.96 1300
2105.39 1420
2105.82 1351
2106.25 1299
2106.69 1234
2107.12 1330
2107.55 1339
2107.99 1298
2108.42 1333
2108.85 1286
2109.28 1364
2109.72 1357
2110.15 1299
2110.58 1263
2111.02 1218
2111.45 1274
2111.88 1160
2112.32 1252
2112.75 1242
2113.18 1348
2113.62 1420
2114.05 1237
2114.48 1219
2114.92 1238
2115.35 1231
2115.78 1126
2116.22 1131
2116.65 1331
2117.08 1223
2117.52 1135
2117.95 1146
2118.39 1210
2118.82 1280
2119.25 1335
2119.69 1217
2120.12 1237
2120.56 1256
2120.99 1073
2121.42 1180
2121.86 1375
2122.29 1311
2122.73 1359
2123.16 1335
2123.60 1259
2124.03 1298
2124.46 1375
2124.90 1337
2125.33 1321
2125.77 1290
2126.20 1235
2126.64 1234
2127.07 1271
2127.51 1222
2127.94 1325
2128.38 1398
2128.81 1304
2129.25 1297
2129.68 1328
2130.12 1424
2130.55 1429
2130.99 1526
2131.42 1614
2131.86 1589
2132.29 1588
2132.73 1596
2133.16 1657
2133.60 1603
2134.03 1432
2134.47 1557
2134.91 1587
2135.34 1518
2135.78 1709
2136.21 1747
2136.65 1660
2137.08 1846
2137.52 1728
2137.96 1628
2138.39 1416
2138.83 1533
2139.26 1485
2139.70 1417
2140.14 1503
2140.57 1352
2141.01 1232
2141.44 1400
2141.88 1434
2142.32 1337
2142.75 1374
2143.19 1317
2143.63 1382
2144.06 1324
2144.50 1234
2144.94 1181
2145.37 1223
2145.81 1213
2146.25 1325
2146.68 1416
2147.12 1388
2147.56 1474
2147.99 1554
2148.43 1631
2148.87 1700
2149.30 1650
2149.74 2030
2150.18 1979
2150.61 2001
2151.05 1998
2151.49 1804
2151.93 1782
2152.36 1900
2152.80 1845
2153.24 1641
2153.68 1584
2154.11 1590
2154.55 1483
2154.99 1455
2155.43 1408
2155.86 1410
2156.30 1456
2156.74 1318
2157.18 1420
2157.62 1410
2158.05 1362
2158.49 1359
2158.93 1362
2159.37 1472
2159.81 1426
2160.24 1396
2160.68 1400
2161.12 1344
2161.56 1380
2162.00 1329
2162.43 1356
2162.87 1328
2163.31 1480
2163.75 1459
2164.19 1457
2164.63 1437
2165.07 1390
2165.50 1448
2165.94 1408
2166.38 1424
2166.82 1285
2167.26 1307
2167.70 1353
2168.14 1424
2168.58 1366
2169.02 1454
2169.45 1482
2169.89 1612
2170.33 1633
2170.77 1671
2171.21 1748
2171.65 1635
2172.09 1560
2172.53 1782
2172.97 1851
2173.41 1942
2173.85 1867
2174.29 1927
2174.73 2119
2175.17 2102
2175.61 1977
2176.05 1968
2176.49 1864
2176.93 1851
2177.37 1900
2177.81 1829
2178.25 1682
2178.69 1724
2179.13 1690
2179.57 1572
2180.01 1532
2180.45 1618
2180.89 1580
2181.33 1460
2181.77 1520
2182.21 1489
2182.65 1415
2183.09 1349
2183.53 1360
2183.97 1350
2184.41 1300
2184.85 1203
2185.29 1316
2185.73 1378
2186.17 1401
2186.61 1509
2187.05 1510
2187.49 1461
2187.94 1455
2188.38 1464
2188.82 1420
2189.26 1354
2189.70 1429
2190.14 1402
2190.58 1518
2191.02 1572
2191.46 1538
2191.91 1545
2192.35 1404
2192.79 1439
2193.23 1466
2193.67 1501
2194.11 1520
2194.55 1642
2195.00 1610
2195.44 1720
2195.88 1652
2196.32 1509
2196.76 1619
2197.21 1744
2197.65 1621
2198.09 1542
2198.53 1486
2198.97 1521
2199.42 1518
2199.86 1565
2200.30 1477
2200.74 1346
2201.18 1438
2201.63 1463
2202.07 1412
2202.51 1316
2202.95 1316
2203.40 1423
2203.84 1503
2204.28 1433
2204.72 1404
2205.17 1337
2205.61 1348
2206.05 1408
2206.49 1595
2206.94 1612
2207.38 1637
2207.82 1511
2208.27 1434
2208.71 1503
2209.15 1543
2209.60 1566
2210.04 1580
2210.48 1562
2210.92 1532
2211.37 1462
2211.81 1495
2212.25 1711
2212.70 1555
2213.14 1370
2213.59 1561
2214.03 1449
2214.47 1418
2214.92 1520
2215.36 1538
2215.80 1490
2216.25 1465
2216.69 1388
2217.14 1360
2217.58 1338
2218.02 1314
2218.47 1342
2218.91 1295
2219.36 1432
2219.80 1381
2220.24 1408
2220.69 1463
2221.13 1343
2221.58 1369
2222.02 1430
2222.46 1380
2222.91 1404
2223.35 1509
2223.80 1413
2224.24 1460
2224.69 1536
2225.13 1609
2225.58 1678
2226.02 1574
2226.47 1479
2226.91 1531
2227.36 1486
2227.80 1408
2228.25 1532
2228.69 1643
2229.14 1631
2229.58 1623
2230.03 1619
2230.47 1449
2230.92 1594
2231.36 1652
2231.81 1659
2232.25 1679
2232.70 1939
2233.14 1855
2233.59 1691
2234.03 1657
2234.48 1731
2234.93 1760
2235.37 1773
2235.82 1662
2236.26 1787
2236.71 1650
2237.16 1543
2237.60 1583
2238.05 1418
2238.49 1444
2238.94 1450
2239.39 1435
2239.83 1384
2240.28 1323
2240.72 1183
2241.17 1259
2241.62 1243
2242.06 1262
2242.51 1253
2242.96 1304
2243.40 1316
2243.85 1220
2244.30 1178
2244.74 1220
2245.19 1204
2245.64 1177
2246.08 1319
2246.53 1357
2246.98 1346
2247.42 1199
2247.87 1165
2248.32 1219
2248.76 1366
2249.21 1331
2249.66 1233
2250.10 1348
2250.55 1367
2251.00 1313
2251.45 1331
2251.89 1221
2252.34 1228
2252.79 1367
2253.24 1301
2253.68 1167
2254.13 1125
2254.58 1253
2255.03 1271
2255.47 1367
2255.92 1279
2256.37 1287
2256.82 1410
2257.27 1363
2257.71 1149
2258.16 1169
2258.61 1390
2259.06 1340
2259.51 1284
2259.95 1296
2260.40 1345
2260.85 1354
2261.30 1397
2261.75 1396
2262.19 1425
2262.64 1453
2263.09 1441
2263.54 1403
2263.99 1401
2264.44 1304
2264.89 1404
2265.33 1443
2265.78 1390
2266.23 1237
2266.68 1419
2267.13 1358
2267.58 1324
2268.03 1389
2268.48 1377
2268.93 1478
2269.37 1548
2269.82 1626
2270.27 1700
2270.72 1591
2271.17 1578
2271.62 1547
2272.07 1565
2272.52 1618
2272.97 1481
2273.42 1527
2273.87 1508
2274.32 1491
2274.77 1386
2275.22 1521
2275.67 1385
2276.12 1324
2276.57 1372
2277.02 1341
2277.47 1401
2277.92 1363
2278.37 1324
2278.82 1407
2279.27 1340
2279.72 1395
2280.17 1253
2280.62 1369
2281.07 1348
2281.52 1364
2281.97 1243
2282.42 1323
2282.87 1331
2283.32 1365
2283.77 1232
2284.22 1261
2284.67 1273
2285.12 1413
2285.57 1416
2286.02 1403
2286.47 1555
2286.92 1634
2287.37 1646
2287.82 1651
2288.28 1804
2288.73 2011
2289.18 2176
2289.63 2464
2290.08 2566
2290.53 2398
2290.98 2647
2291.43 2707
2291.88 2788
2292.34 2828
2292.79 2896
2293.24 2568
2293.69 2550
2294.14 2327
2294.59 2346
2295.05 2158
2295.50 2027
2295.95 2021
2296.40 1757
2296.85 1773
2297.30 1679
2297.76 1674
2298.21 1502
2298.66 1459
2299.11 1478
2299.56 1454
2300.02 1513
2300.47 1396
2300.92 1398
2301.37 1453
2301.82 1306
2302.28 1329
2302.73 1360
2303.18 1304
2303.63 1333
2304.09 1361
2304.54 1415
2304.99 1465
2305.44 1328
2305.90 1258
2306.35 1418
2306.80 1379
2307.26 1383
2307.71 1523
2308.16 1666
2308.61 1703
2309.07 1557
2309.52 1613
2309.97 1642
2310.43 1846
2310.88 1731
2311.33 1715
2311.79 1820
2312.24 1787
2312.69 1799
2313.15 1568
2313.60 1518
2314.05 1500
2314.51 1586
2314.96 1608
2315.41 1475
2315.87 1463
2316.32 1448
2316.77 1397
2317.23 1306
2317.68 1545
2318.14 1376
2318.59 1391
2319.04 1489
2319.50 1618
2319.95 1574
2320.41 1607
2320.86 1746
2321.31 1612
2321.77 1567
2322.22 1567
2322.68 1662
2323.13 1650
2323.59 1660
2324.04 1654
2324.50 1715
2324.95 1786
2325.40 1770
2325.86 1758
2326.31 1838
2326.77 1725
2327.22 1859
2327.68 1780
2328.13 1774
2328.59 1800
2329.04 1588
2329.50 1603
2329.95 1617
2330.41 1465
2330.86 1487
2331.32 1640
2331.77 1564
2332.23 1533
2332.68 1450
2333.14 1224
2333.59 1291
2334.05 1321
2334.51 1369
2334.96 1477
2335.42 1274
2335.87 1297
2336.33 1276
2336.78 1368
2337.24 1440
2337.70 1375
2338.15 1420
2338.61 1363
2339.06 1404
2339.52 1204
2339.97 1336
2340.43 1198
2340.89 1374
2341.34 1468
2341.80 1419
2342.26 1372
2342.71 1328
2343.17 1364
2343.62 1343
2344.08 1301
2344.54 1368
2344.99 1479
2345.45 1618
2345.91 1554
2346.36 1544
2346.82 1458
2347.28 1608
2347.73 1563
2348.19 1551
2348.65 1571
2349.10 1552
2349.56 1560
2350.02 1560
2350.48 1568
2350.93 1495
2351.39 1496
2351.85 1492
2352.30 1409
2352.76 1327
2353.22 1468
2353.68 1343
2354.13 1511
2354.59 1406
2355.05 1462
2355.51 1400
2355.96 1346
2356.42 1395
2356.88 1510
2357.34 1423
2357.79 1433
2358.25 1388
2358.71 1395
2359.17 1480
2359.63 1496
2360.08 1500
2360.54 1504
2361.00 1588
2361.46 1658
2361.92 1667
2362.37 1632
2362.83 1579
2363.29 1545
2363.75 1557
2364.21 1573
2364.67 1466
2365.12 1458
2365.58 1482
2366.04 1488
2366.50 1524
2366.96 1464
2367.42 1607
2367.88 1558
2368.33 1454
2368.79 1430
2369.25 1369
2369.71 1376
2370.17 1399
2370.63 1353
2371.09 1317
2371.55 1263
2372.01 1300
2372.47 1427
2372.92 1511
2373.38 1457
2373.84 1432
2374.30 1580
2374.76 1534
2375.22 1523
2375.68 1590
2376.14 1571
2376.60 1504
2377.06 1531
2377.52 1463
2377.98 1450
2378.44 1516
2378.90 1512
2379.36 1409
2379.82 1317
2380.28 1360
2380.74 1317
2381.20 1350
2381.66 1396
2382.12 1443
2382.58 1367
2383.04 1328
2383.50 1303
2383.96 1342
2384.42 1439
2384.88 1350
2385.34 1375
2385.80 1583
2386.26 1483
2386.72 1513
2387.18 1477
2387.64 1471
2388.10 1455
2388.56 1499
2389.03 1553
2389.49 1452
2389.95 1482
2390.41 1454
2390.87 1591
2391.33 1473
2391.79 1549
2392.25 1668
2392.71 1483
2393.17 1438
2393.64 1478
2394.10 1414
2394.56 1423
2395.02 1423
2395.48 1438
2395.94 1331
2396.40 1343
2396.87 1434
2397.33 1257
2397.79 1257
2398.25 1335
2398.71 1461
2399.17 1492
2399.64 1505
2400.10 1349
2400.56 1253
2401.02 1261
2401.48 1290
2401.95 1276
2402.41 1281
2402.87 1226
2403.33 1306
2403.79 1408
2404.26 1383
2404.72 1359
2405.18 1292
2405.64 1459
2406.11 1542
2406.57 1454
2407.03 1324
2407.49 1317
2407.96 1402
2408.42 1352
2408.88 1265
2409.34 1332
2409.81 1292
2410.27 1253
2410.73 1212
2411.20 1302
2411.66 1259
2412.12 1267
2412.58 1394
2413.05 1374
2413.51 1297
2413.97 1298
2414.44 1245
2414.90 1241
2415.36 1307
2415.83 1386
2416.29 1446
2416.75 1522
2417.22 1393
2417.68 1278
2418.14 1399
2418.61 1490
2419.07 1569
2419.54 1549
2420.00 1501
2420.46 1471
2420.93 1500
2421.39 1431
2421.85 1454
2422.32 1457
2422.78 1465
2423.25 1454
2423.71 1464
2424.17 1458
2424.64 1354
2425.10 1243
2425.57 1446
2426.03 1327
2426.50 1310
2426.96 1420
2427.42 1496
2427.89 1415
2428.35 1466
2428.82 1362
2429.28 1367
2429.75 1330
2430.21 1336
2430.68 1433
2431.14 1427
2431.61 1449
2432.07 1397
2432.54 1328
2433.00 1364
2433.47 1376
2433.93 1457
2434.40 1376
2434.86 1424
2435.33 1622
2435.79 1598
2436.26 1469
2436.72 1541
2437.19 1448
2437.65 1587
2438.12 1623
2438.59 1545
2439.05 1568
2439.52 1692
2439.98 1668
2440.45 1674
2440.91 1794
2441.38 1779
2441.85 1811
2442.31 1652
2442.78 1704
2443.24 1655
2443.71 1619
2444.18 1452
2444.64 1534
2445.11 1465
2445.57 1409
2446.04 1227
2446.51 1333
2446.97 1471
2447.44 1562
2447.91 1395
2448.37 1291
2448.84 1317
2449.31 1282
2449.77 1261
2450.24 1336
2450.71 1261
2451.17 1321
2451.64 1421
2452.11 1406
2452.57 1291
2453.04 1288
2453.51 1306
2453.97 1244
2454.44 1232
2454.91 1298
2455.37 1403
2455.84 1339
2456.31 1385
2456.78 1378
2457.24 1458
2457.71 1423
2458.18 1374
2458.65 1443
2459.11 1371
2459.58 1492
2460.05 1322
2460.52 1350
2460.98 1263
2461.45 1383
2461.92 1331
2462.39 1374
2462.85 1275
2463.32 1345
2463.79 1464
2464.26 1432
2464.73 1471
2465.19 1375
2465.66 1386
2466.13 1305
2466.60 1417
2467.07 1295
2467.54 1309
2468.00 1225
2468.47 1249
2468.94 1302
2469.41 1245
2469.88 1300
2470.35 1406
2470.82 1356
2471.28 1313
2471.75 1318
2472.22 1369
2472.69 1252
2473.16 1223
2473.63 1197
2474.10 1141
2474.57 1138
2475.03 1250
2475.50 1206
2475.97 1194
2476.44 1237
2476.91 1274
2477.38 1231
2477.85 1277
2478.32 1343
2478.79 1388
2479.26 1309
2479.73 1309
2480.20 1321
2480.67 1236
2481.14 1185
2481.61 1228
2482.08 1264
2482.54 1280
2483.01 1201
2483.48 1166
2483.95 1298
2484.42 1380
2484.89 1352
2485.36 1448
2485.83 1543
2486.30 1494
2486.77 1442
2487.24 1488
2487.71 1513
2488.18 1669
2488.66 1592
2489.13 1550
2489.60 1550
2490.07 1463
2490.54 1582
2491.01 1475
2491.48 1558
2491.95 1545
2492.42 1572
2492.89 1531
2493.36 1528
2493.83 1484
2494.30 1409
2494.77 1464
2495.24 1557
2495.72 1468
2496.19 1471
2496.66 1548
2497.13 1395
2497.60 1356
2498.07 1362
2498.54 1380
2499.01 1334
2499.48 1348
2499.96 1414
2500.43 1416
2500.90 1239
2501.37 1219
2501.84 1360
2502.31 1417
2502.78 1445
2503.26 1302
2503.73 1242
2504.20 1386
2504.67 1332
2505.14 1316
2505.62 1350
2506.09 1338
2506.56 1367
2507.03 1319
2507.50 1278
2507.98 1350
2508.45 1386
2508.92 1401
2509.39 1594
2509.86 1609
2510.34 1556
2510.81 1582
2511.28 1555
2511.75 1720
2512.23 1739
2512.70 1545
2513.17 1692
2513.64 1687
2514.12 1572
2514.59 1508
2515.06 1585
2515.54 1529
2516.01 1623
2516.48 1626
2516.95 1428
2517.43 1563
2517.90 1486
2518.37 1423
2518.85 1443
2519.32 1416
2519.79 1394
2520.27 1431
2520.74 1434
2521.21 1404
2521.69 1379
2522.16 1369
2522.63 1351
2523.11 1364
2523.58 1382
2524.05 1386
2524.53 1346
2525.00 1305
2525.48 1360
2525.95 1440
2526.42 1352
2526.90 1309
2527.37 1412
2527.85 1490
2528.32 1348
2528.79 1319
2529.27 1295
2529.74 1308
2530.22 1393
2530.69 1460
2531.16 1425
2531.64 1433
2532.11 1434
2532.59 1347
2533.06 1440
2533.54 1552
2534.01 1612
2534.49 1522
2534.96 1441
2535.44 1426
2535.91 1439
2536.38 1362
2536.86 1354
2537.33 1471
2537.81 1459
2538.28 1420
2538.76 1464
2539.23 1458
2539.71 1437
2540.18 1418
2540.66 1424
2541.13 1540
2541.61 1455
2542.09 1393
2542.56 1327
2543.04 1362
2543.51 1402
2543.99 1298
2544.46 1421
2544.94 1464
2545.41 1446
2545.89 1544
2546.37 1381
2546.84 1382
2547.32 1370
2547.79 1486
2548.27 1478
2548.74 1590
2549.22 1573
2549.70 1634
2550.17 1552
2550.65 1525
2551.13 1654
2551.60 1703
2552.08 1535
2552.55 1630
2553.03 1909
2553.51 1770
2553.98 1626
2554.46 1616
2554.94 1664
2555.41 1659
2555.89 1845
2556.37 1790
2556.84 1725
2557.32 1610
2557.80 1524
2558.27 1595
2558.75 1440
2559.23 1311
2559.70 1417
2560.18 1394
2560.66 1400
2561.14 1316
2561.61 1349
2562.09 1309
2562.57 1294
2563.04 1344
2563.52 1290
2564.00 1265
2564.48 1255
2564.95 1256
2565.43 1165
2565.91 1248
2566.39 1240
2566.86 1288
2567.34 1208
2567.82 1335
2568.30 1242
2568.77 1188
2569.25 1254
2569.73 1173
2570.21 1205
2570.69 1090
2571.16 1265
2571.64 1334
2572.12 1262
2572.60 1138
2573.08 1216
2573.56 1367
2574.03 1311
2574.51 1231
2574.99 1405
2575.47 1402
2575.95 1252
2576.43 1338
2576.90 1303
2577.38 1239
2577.86 1348
2578.34 1338
2578.82 1132
2579.30 1288
2579.78 1329
2580.26 1405
2580.73 1298
2581.21 1270
2581.69 1266
2582.17 1222
2582.65 1349
2583.13 1358
2583.61 1205
2584.09 1287
2584.57 1200
2585.05 1240
2585.53 1279
2586.01 1302
2586.49 1258
2586.97 1291
2587.44 1352
2587.92 1328
2588.40 1242
2588.88 1333
2589.36 1489
2589.84 1470
2590.32 1427
2590.80 1432
2591.28 1438
2591.76 1363
2592.24 1516
2592.72 1497
2593.20 1348
2593.68 1346
2594.16 1454
2594.64 1482
2595.12 1374
2595.60 1232
2596.08 1295
2596.56 1315
2597.05 1318
2597.53 1246
2598.01 1202
2598.49 1254
2598.97 1251
2599.45 1255
2599.93 1272
2600.41 1283
2600.89 1383
2601.37 1207
2601.85 1237
2602.33 1194
2602.81 1258
2603.29 1193
2603.78 1315
2604.26 1343
2604.74 1342
2605.22 1354
2605.70 1304
2606.18 1245
2606.66 1331
2607.14 1299
2607.63 1318
2608.11 1351
2608.59 1373
2609.07 1372
2609.55 1294
2610.03 1320
2610.52 1440
2611.00 1376
2611.48 1302
2611.96 1287
2612.44 1476
2612.92 1355
2613.41 1357
2613.89 1410
2614.37 1374
2614.85 1461
2615.34 1439
2615.82 1375
2616.30 1418
2616.78 1428
2617.26 1303
2617.75 1413
2618.23 1410
2618.71 1442
2619.19 1358
2619.68 1379
2620.16 1383
2620.64 1353
2621.12 1393
2621.61 1339
2622.09 1325
2622.57 1293
2623.06 1277
2623.54 1346
2624.02 1328
2624.50 1220
2624.99 1292
2625.47 1259
2625.95 1330
2626.44 1310
2626.92 1391
2627.40 1427
2627.89 1370
2628.37 1384
2628.85 1421
2629.34 1383
2629.82 1383
2630.30 1359
2630.79 1253
2631.27 1237
2631.75 1295
2632.24 1316
2632.72 1302
2633.21 1445
2633.69 1310
2634.17 1304
2634.66 1367
2635.14 1251
2635.62 1273
2636.11 1359
2636.59 1318
2637.08 1264
2637.56 1188
2638.05 1250
2638.53 1264
2639.01 1308
2639.50 1285
2639.98 1418
2640.47 1573
2640.95 1531
2641.44 1486
2641.92 1565
2642.41 1453
2642.89 1569
2643.38 1475
2643.86 1391
2644.34 1401
2644.83 1370
2645.31 1352
2645.80 1241
2646.28 1193
2646.77 1452
2647.25 1368
2647.74 1359
2648.22 1395
2648.71 1273
2649.20 1356
2649.68 1262
2650.17 1261
2650.65 1289
2651.14 1286
2651.62 1416
2652.11 1355
2652.59 1415
2653.08 1348
2653.56 1405
2654.05 1440
2654.54 1477
2655.02 1580
2655.51 1518
2655.99 1505
2656.48 1509
2656.97 1583
2657.45 1618
2657.94 1606
2658.42 1679
2658.91 1468
2659.40 1345
2659.88 1305
2660.37 1340
2660.85 1315
2661.34 1260
2661.83 1217
2662.31 1215
2662.80 1294
2663.29 1374
2663.77 1288
2664.26 1310
2664.75 1321
2665.23 1160
2665.72 1364
2666.21 1395
2666.69 1272
2667.18 1291
2667.67 1213
2668.15 1334
2668.64 1330
2669.13 1399
2669.62 1315
2670.10 1347
2670.59 1224
2671.08 1346
2671.56 1325
2672.05 1306
2672.54 1352
2673.03 1344
2673.51 1393
2674.00 1358
2674.49 1477
2674.98 1532
2675.46 1478
2675.95 1374
2676.44 1472
2676.93 1565
2677.42 1528
2677.90 1443
2678.39 1513
2678.88 1567
2679.37 1355
2679.86 1408
2680.34 1431
2680.83 1376
2681.32 1375
2681.81 1445
2682.30 1406
2682.79 1439
2683.27 1376
2683.76 1460
2684.25 1429
2684.74 1358
2685.23 1281
2685.72 1394
2686.20 1407
2686.69 1285
2687.18 1308
2687.67 1333
2688.16 1271
2688.65 1273
2689.14 1227
2689.63 1315
2690.12 1223
2690.60 1228
2691.09 1282
2691.58 1306
2692.07 1263
2692.56 1243
2693.05 1212
2693.54 1355
2694.03 1302
2694.52 1312
2695.01 1237
2695.50 1288
2695.99 1348
2696.48 1228
2696.97 1161
2697.46 1218
2697.95 1318
2698.43 1341
2698.92 1365
2699.41 1231
2699.90 1175
2700.39 1244
2700.88 1229
2701.37 1301
2701.86 1300
2702.35 1378
2702.84 1426
2703.33 1397
2703.83 1347
2704.32 1408
2704.81 1574
2705.30 1398
2705.79 1343
2706.28 1374
2706.77 1371
2707.26 1403
2707.75 1424
2708.24 1359
2708.73 1246
2709.22 1300
2709.71 1341
2710.20 1282
2710.69 1103
2711.18 1224
2711.68 1137
2712.17 1261
2712.66 1222
2713.15 1297
2713.64 1327
2714.13 1235
2714.62 1227
2715.11 1226
2715.60 1277
2716.10 1156
2716.59 1232
2717.08 1204
2717.57 1213
2718.06 1210
2718.55 1343
2719.04 1270
2719.54 1221
2720.03 1106
2720.52 1321
2721.01 1310
2721.50 1432
2722.00 1378
2722.49 1390
2722.98 1357
2723.47 1356
2723.96 1378
2724.46 1311
2724.95 1318
2725.44 1292
2725.93 1292
2726.42 1328
2726.92 1243
2727.41 1149
2727.90 1199
2728.39 1193
2728.89 1185
2729.38 1263
2729.87 1270
2730.36 1280
2730.86 1217
2731.35 1296
2731.84 1237
2732.34 1447
2732.83 1374
2733.32 1310
2733.81 1343
2734.31 1328
2734.80 1338
2735.29 1363
2735.79 1387
2736.28 1312
2736.77 1294
2737.27 1336
2737.76 1342
2738.25 1269
2738.75 1340
2739.24 1432
2739.73 1372
2740.23 1341
2740.72 1328
2741.21 1321
2741.71 1293
2742.20 1252
2742.69 1361
2743.19 1300
2743.68 1247
2744.18 1220
2744.67 1306
2745.16 1315
2745.66 1307
2746.15 1225
2746.65 1256
2747.14 1293
2747.63 1298
2748.13 1309
2748.62 1325
2749.12 1270
2749.61 1375
2750.11 1352
2750.60 1265
2751.10 1219
2751.59 1238
2752.08 1293
2752.58 1293
2753.07 1440
2753.57 1423
2754.06 1369
2754.56 1317
2755.05 1318
2755.55 1326
2756.04 1285
2756.54 1313
2757.03 1227
2757.53 1328
2758.02 1337
2758.52 1403
2759.01 1439
2759.51 1368
2760.00 1373
2760.50 1263
2760.99 1212
2761.49 1292
2761.99 1309
2762.48 1419
2762.98 1417
2763.47 1297
2763.97 1261
2764.46 1248
2764.96 1315
2765.46 1279
2765.95 1366
2766.45 1176
2766.94 1224
2767.44 1268
2767.94 1289
2768.43 1342
2768.93 1369
2769.42 1211
2769.92 1224
2770.42 1329
2770.91 1297
2771.41 1354
2771.90 1359
2772.40 1323
2772.90 1266
2773.39 1380
2773.89 1377
2774.39 1409
2774.88 1488
2775.38 1481
2775.88 1449
2776.37 1493
2776.87 1516
2777.37 1556
2777.86 1498
2778.36 1600
2778.86 1528
2779.36 1564
2779.85 1529
2780.35 1481
2780.85 1424
2781.34 1288
2781.84 1427
2782.34 1351
2782.84 1188
2783.33 1307
2783.83 1188
2784.33 1172
2784.83 1175
2785.32 1332
2785.82 1346
2786.32 1342
2786.82 1229
2787.31 1262
2787.81 1294
2788.31 1267
2788.81 1302
2789.31 1260
2789.80 1203
2790.30 1189
2790.80 1196
2791.30 1274
2791.80 1289
2792.29 1220
2792.79 1219
2793.29 1321
2793.79 1262
2794.29 1229
2794.79 1221
2795.28 1201
2795.78 1325
2796.28 1336
2796.78 1385
2797.28 1334
2797.78 1327
2798.28 1485
2798.78 1352
2799.27 1268
2799.77 1304
2800.27 1287
2800.77 1304
2801.27 1243
2801.77 1189
2802.27 1220
2802.77 1344
2803.27 1276
2803.77 1338
2804.27 1349
2804.76 1294
2805.26 1205
2805.76 1249
2806.26 1308
2806.76 1396
2807.26 1538
2807.76 1641
2808.26 1581
2808.76 1569
2809.26 1486
2809.76 1364
2810.26 1372
2810.76 1480
2811.26 1386
2811.76 1364
2812.26 1312
2812.76 1447
2813.26 1320
2813.76 1261
2814.26 1166
2814.76 1279
2815.26 1270
2815.76 1298
2816.26 1404
2816.76 1274
2817.26 1217
2817.76 1220
2818.26 1297
2818.76 1260
2819.26 1362
2819.76 1295
2820.27 1210
2820.77 1205
2821.27 1307
2821.77 1433
2822.27 1420
2822.77 1247
2823.27 1249
2823.77 1303
2824.27 1271
2824.77 1263
2825.27 1192
2825.78 1238
2826.28 1332
2826.78 1170
2827.28 1198
2827.78 1208
2828.28 1202
2828.78 1311
2829.29 1218
2829.79 1264
2830.29 1297
2830.79 1212
2831.29 1203
2831.79 1294
2832.30 1206
2832.80 1219
2833.30 1267
2833.80 1309
2834.30 1275
2834.80 1367
2835.31 1288
2835.81 1321
2836.31 1381
2836.81 1320
2837.32 1217
2837.82 1326
2838.32 1411
2838.82 1415
2839.32 1408
2839.83 1473
2840.33 1307
2840.83 1313
2841.33 1247
2841.84 1410
2842.34 1352
2842.84 1297
2843.35 1260
2843.85 1299
2844.35 1326
2844.85 1256
2845.36 1180
2845.86 1191
2846.36 1347
2846.87 1326
2847.37 1359
2847.87 1395
2848.38 1621
2848.88 1464
2849.38 1376
2849.89 1439
2850.39 1465
2850.89 1471
2851.40 1323
2851.90 1279
2852.40 1355
2852.91 1325
2853.41 1275
2853.91 1272
2854.42 1218
2854.92 1346
2855.42 1311
2855.93 1330
2856.43 1347
2856.94 1378
2857.44 1280
2857.94 1169
2858.45 1205
2858.95 1270
2859.46 1277
2859.96 1221
2860.47 1221
2860.97 1180
2861.47 1094
2861.98 1216
2862.48 1172
2862.99 1147
2863.49 1133
2864.00 1165
2864.50 1130
2865.01 1203
2865.51 1153
2866.02 1232
2866.52 1194
2867.02 1097
2867.53 1135
2868.03 1213
2868.54 1045
2869.04 1168
2869.55 1159
2870.05 1079
2870.56 1175
2871.07 1302
2871.57 1240
2872.08 1206
2872.58 1262
2873.09 1249
2873.59 1269
2874.10 1296
2874.60 1262
2875.11 1291
2875.61 1301
2876.12 1281
2876.63 1247
2877.13 1215
2877.64 1195
2878.14 1194
2878.65 1251
2879.15 1160
2879.66 1204
2880.17 1289
2880.67 1140
2881.18 1248
2881.68 1250
2882.19 1338
2882.70 1239
2883.20 1296
2883.71 1462
2884.22 1433
2884.72 1463
2885.23 1456
2885.74 1484
2886.24 1684
2886.75 1523
2887.25 1632
2887.76 1720
2888.27 1690
2888.77 1774
2889.28 1686
2889.79 1651
2890.30 1698
2890.80 1697
2891.31 1739
2891.82 1598
2892.32 1481
2892.83 1606
2893.34 1569
2893.84 1688
2894.35 1527
2894.86 1503
2895.37 1700
2895.87 1565
2896.38 1637
2896.89 1738
2897.40 1736
2897.90 1656
2898.41 1648
2898.92 1564
2899.43 1476
2899.93 1648
2900.44 1636
2900.95 1637
2901.46 1735
2901.97 1709
2902.47 1877
2902.98 1827
2903.49 1685
2904.00 1821
2904.51 1799
2905.01 1870
2905.52 2066
2906.03 1936
2906.54 1973
2907.05 1999
2907.56 1906
2908.06 1811
2908.57 1888
2909.08 1770
2909.59 1687
2910.10 1538
2910.61 1493
2911.12 1632
2911.62 1408
2912.13 1343
2912.64 1369
2913.15 1289
2913.66 1388
2914.17 1482
2914.68 1571
2915.19 1476
2915.70 1442
2916.21 1456
2916.71 1501
2917.22 1421
2917.73 1495
2918.24 1651
2918.75 1523
2919.26 1472
2919.77 1457
2920.28 1378
2920.79 1457
2921.30 1315
2921.81 1380
2922.32 1503
2922.83 1438
2923.34 1439
2923.85 1418
2924.36 1529
2924.87 1532
2925.38 1570
2925.89 1608
2926.40 1587
2926.91 1518
2927.42 1500
2927.93 1344
2928.44 1367
2928.95 1418
2929.46 1438
2929.97 1324
2930.48 1378
2930.99 1358
2931.50 1373
2932.01 1230
2932.52 1260
2933.03 1342
2933.54 1266
2934.05 1317
2934.56 1351
2935.08 1338
2935.59 1453
2936.10 1435
2936.61 1468
2937.12 1469
2937.63 1368
2938.14 1508
2938.65 1374
2939.16 1435
2939.67 1409
2940.19 1425
2940.70 1505
2941.21 1511
2941.72 1468
2942.23 1390
2942.74 1490
2943.25 1530
2943.77 1453
2944.28 1463
2944.79 1497
2945.30 1551
2945.81 1502
2946.32 1524
2946.84 1616
2947.35 1479
2947.86 1564
2948.37 1474
2948.88 1373
2949.40 1364
2949.91 1374
2950.42 1361
2950.93 1276
2951.44 1161
2951.96 1268
2952.47 1321
2952.98 1361
2953.49 1406
2954.01 1374
2954.52 1341
2955.03 1270
2955.54 1300
2956.06 1371
2956.57 1290
2957.08 1242
2957.60 1157
2958.11 1245
2958.62 1321
2959.13 1375
2959.65 1302
2960.16 1324
2960.67 1381
2961.19 1422
2961.70 1505
2962.21 1387
2962.73 1331
2963.24 1447
2963.75 1400
2964.27 1397
2964.78 1410
2965.29 1381
2965.81 1497
2966.32 1421
2966.83 1458
2967.35 1342
2967.86 1501
2968.37 1413
2968.89 1370
2969.40 1457
2969.91 1357
2970.43 1338
2970.94 1481
2971.46 1475
2971.97 1380
2972.48 1378
2973.00 1460
2973.51 1643
2974.03 1535
2974.54 1455
2975.06 1517
2975.57 1469
2976.08 1519
2976.60 1459
2977.11 1370
2977.63 1415
2978.14 1399
2978.66 1384
2979.17 1409
2979.69 1505
2980.20 1594
2980.72 1590
2981.23 1563
2981.75 1446
2982.26 1660
2982.78 1676
2983.29 1724
2983.81 1787
2984.32 1636
2984.84 1714
2985.35 1715
2985.87 1911
2986.38 1798
2986.90 1842
2987.41 1984
2987.93 2077
2988.44 2043
2988.96 2013
2989.47 1943
2989.99 1838
2990.50 1851
2991.02 1855
2991.54 1829
2992.05 1794
2992.57 1783
2993.08 1706
2993.60 1813
2994.12 1964
2994.63 1822
2995.15 1773
2995.66 1948
2996.18 2022
2996.70 2057
2997.21 2141
2997.73 2281
2998.24 2366
2998.76 2428
2999.28 2314
2999.79 2338
3000.31 2405
3000.83 2578
3001.34 2674
3001.86 3032
3002.38 3301
3002.89 3729
3003.41 4118
3003.93 4572
3004.44 5130
3004.96 5961
3005.48 5933
3005.99 6290
3006.51 6249
3007.03 6456
3007.54 5797
3008.06 5234
3008.58 4648
3009.10 4081
3009.61 3470
3010.13 3151
3010.65 2746
3011.17 2451
3011.68 2371
3012.20 2153
3012.72 2078
3013.24 2084
3013.75 1998
3014.27 2033
3014.79 2079
3015.31 1957
3015.82 1835
3016.34 1855
3016.86 1793
3017.38 1866
3017.90 1872
3018.41 1863
3018.93 1963
3019.45 1888
3019.97 1819
3020.49 1884
3021.00 1844
3021.52 2032
3022.04 1788
3022.56 1810
3023.08 1857
3023.60 1753
3024.11 1787
3024.63 1929
3025.15 1940
3025.67 1863
3026.19 1782
3026.71 1749
3027.23 1701
3027.75 1844
3028.26 1670
3028.78 1753
3029.30 1672
3029.82 1675
3030.34 1612
3030.86 1687
3031.38 1674
3031.90 1472
3032.42 1529
3032.94 1598
3033.46 1684
3033.97 1719
3034.49 1591
3035.01 1548
3035.53 1564
3036.05 1643
3036.57 1609
3037.09 1552
3037.61 1569
3038.13 1511
3038.65 1627
3039.17 1664
3039.69 1680
3040.21 1634
3040.73 1543
3041.25 1378
3041.77 1480
3042.29 1448
3042.81 1457
3043.33 1633
3043.85 1549
3044.37 1652
3044.89 1540
3045.41 1387
3045.93 1499
3046.45 1548
3046.97 1670
3047.49 1642
3048.01 1594
3048.53 1526
3049.06 1554
3049.58 1495
3050.10 1402
3050.62 1553
3051.14 1591
3051.66 1467
3052.18 1498
3052.70 1546
3053.22 1500
3053.74 1426
3054.26 1456
3054.79 1469
3055.31 1407
3055.83 1618
3056.35 1504
3056.87 1518
3057.39 1464
3057.91 1387
3058.43 1477
3058.96 1542
3059.48 1540
3060.00 1535
3060.52 1479
3061.04 1513
3061.56 1497
3062.09 1527
3062.61 1565
3063.13 1539
3063.65 1586
3064.17 1549
3064.70 1543
3065.22 1600
3065.74 1546
3066.26 1551
3066.78 1629
3067.31 1443
3067.83 1504
3068.35 1562
3068.87 1519
3069.40 1406
3069.92 1461
3070.44 1538
3070.96 1558
3071.49 1492
3072.01 1514
3072.53 1523
3073.05 1522
3073.58 1497
3074.10 1605
3074.62 1547
3075.14 1607
3075.67 1614
3076.19 1659
3076.71 1782
3077.24 1786
3077.76 1839
3078.28 1849
3078.81 2011
3079.33 2039
3079.85 2104
3080.38 2179
3080.90 2174
3081.42 2020
3081.95 2088
3082.47 2106
3082.99 2050
3083.52 2154
3084.04 2191
3084.56 2146
3085.09 2174
3085.61 1964
3086.13 1952
3086.66 1874
3087.18 1869
3087.71 1767
3088.23 1919
3088.75 1759
3089.28 1770
3089.80 1901
3090.33 1789
3090.85 1803
3091.38 1802
3091.90 1701
3092.42 1850
3092.95 1941
3093.47 1822
3094.00 2064
3094.52 2173
3095.05 2205
3095.57 2209
3096.10 2342
3096.62 2453
3097.14 2421
3097.67 2435
3098.19 2742
3098.72 2851
3099.24 2905
3099.77 3323
3100.29 4111
3100.82 4584
3101.34 5072
3101.87 6463
3102.39 7346
3102.92 7893
3103.45 8494
3103.97 8932
3104.50 9047
3105.02 8665
3105.55 8055
3106.07 7259
3106.60 6224
3107.12 5596
3107.65 4648
3108.17 3848
3108.70 3402
3109.23 2924
3109.75 2709
3110.28 2677
3110.80 2528
3111.33 2437
3111.86 2246
3112.38 2271
3112.91 2272
3113.43 2069
3113.96 2222
3114.49 2327
3115.01 2089
3115.54 2025
3116.07 2084
3116.59 1905
3117.12 1825
3117.64 1758
3118.17 1712
3118.70 1839
3119.22 1783
3119.75 1804
3120.28 1789
3120.80 1797
3121.33 1965
3121.86 2007
3122.38 1916
3122.91 1855
3123.44 2098
3123.97 1844
3124.49 1864
3125.02 1855
3125.55 1819
3126.07 1731
3126.60 1727
3127.13 1731
3127.66 1653
3128.18 1767
3128.71 1763
3129.24 1615
3129.77 1575
3130.29 1636
3130.82 1681
3131.35 1613
3131.88 1468
3132.40 1467
3132.93 1509
3133.46 1541
3133.99 1479
3134.52 1566
3135.04 1516
3135.57 1516
3136.10 1509
3136.63 1557
3137.16 1542
3137.68 1485
3138.21 1491
3138.74 1652
3139.27 1587
3139.80 1486
3140.32 1574
3140.85 1664
3141.38 1599
3141.91 1500
3142.44 1379
3142.97 1382
3143.50 1435
3144.02 1333
3144.55 1438
3145.08 1497
3145.61 1537
3146.14 1595
3146.67 1784
3147.20 1748
3147.73 1805
3148.26 1861
3148.79 1801
3149.31 1777
3149.84 1869
3150.37 2155
3150.90 1990
3151.43 2071
3151.96 2009
3152.49 1796
3153.02 1738
3153.55 1742
3154.08 1751
3154.61 1803
3155.14 1746
3155.67 1772
3156.20 1744
3156.73 1654
3157.26 1677
3157.79 1674
3158.32 1584
3158.85 1721
3159.38 1582
3159.91 1608
3160.44 1673
3160.97 1578
3161.50 1564
3162.03 1569
3162.56 1498
3163.09 1496
3163.62 1444
3164.15 1427
3164.68 1498
3165.21 1406
3165.74 1469
3166.27 1472
3166.80 1544
3167.33 1462
3167.86 1291
3168.39 1407
3168.92 1416
3169.45 1341
3169.99 1284
3170.52 1507
3171.05 1379
3171.58 1253
3172.11 1288
3172.64 1241
3173.17 1330
3173.70 1436
3174.23 1609
3174.77 1583
3175.30 1415
3175.83 1418
3176.36 1458
3176.89 1522
3177.42 1567
3177.95 1566
3178.49 1640
3179.02 1567
3179.55 1532
3180.08 1404
3180.61 1595
3181.14 1459
3181.68 1250
3182.21 1319
3182.74 1394
3183.27 1323
3183.80 1378
3184.34 1378
3184.87 1377
3185.40 1449
3185.93 1564
3186.47 1429
3187.00 1499
3187.53 1538
3188.06 1553
3188.59 1456
3189.13 1479
3189.66 1418
3190.19 1419
3190.73 1395
3191.26 1328
3191.79 1460
3192.32 1441
3192.86 1441
3193.39 1337
3193.92 1382
3194.45 1359
3194.99 1392
3195.52 1448
3196.05 1417
3196.59 1410
3197.12 1411
3197.65 1472
3198.19 1437
3198.72 1497
3199.25 1557
3199.79 1404
3200.32 1465
3200.85 1535
3201.39 1687
3201.92 1580
3202.45 1637
3202.99 1620
3203.52 1571
3204.05 1653
3204.59 1721
3205.12 1640
3205.66 1691
3206.19 1751
3206.72 1833
3207.26 1757
3207.79 1826
3208.33 1779
3208.86 1802
3209.39 2110
3209.93 2123
3210.46 2120
3211.00 2248
3211.53 2334
3212.07 2289
3212.60 2289
3213.14 2241
3213.67 2254
3214.20 2168
3214.74 2118
3215.27 1993
3215.81 1836
3216.34 1587
3216.88 1520
3217.41 1577
3217.95 1617
3218.48 1627
3219.02 1657
3219.55 1524
3220.09 1683
3220.62 1680
3221.16 1643
3221.69 1752
3222.23 1683
3222.76 1925
3223.30 2105
3223.83 2178
3224.37 1986
3224.91 2013
3225.44 2185
3225.98 2160
3226.51 2084
3227.05 1952
3227.58 1894
3228.12 1946
3228.65 1985
3229.19 1995
3229.73 1927
3230.26 1832
3230.80 1960
3231.33 1984
3231.87 1909
3232.41 1956
3232.94 1872
3233.48 1995
3234.02 1923
3234.55 1907
3235.09 2045
3235.62 2151
3236.16 1901
3236.70 2116
3237.23 2307
3237.77 2162
3238.31 2257
3238.84 2300
3239.38 2201
3239.92 2139
3240.45 2221
3240.99 2215
3241.53 2193
3242.06 2039
3242.60 2171
3243.14 2119
3243.67 2189
3244.21 2143
3244.75 2037
3245.29 1997
3245.82 2013
3246.36 2202
3246.90 2210
3247.44 2034
3247.97 1996
3248.51 2063
3249.05 2048
3249.58 2145
3250.12 2151
3250.66 2227
3251.20 2091
3251.74 2020
3252.27 2217
3252.81 2255
3253.35 2107
3253.89 2096
3254.42 2178
3254.96 2201
3255.50 2283
3256.04 2238
3256.58 2378
3257.11 2291
3257.65 2382
3258.19 2316
3258.73 2581
3259.27 2841
3259.81 3125
3260.34 3180
3260.88 3416
3261.42 3780
3261.96 4079
3262.50 4650
3263.04 5334
3263.58 5575
3264.11 5987
3264.65 6486
3265.19 6866
3265.73 7188
3266.27 7807
3266.81 8460
3267.35 8276
3267.89 8391
3268.43 8066
3268.97 7629
3269.50 6984
3270.04 6224
3270.58 5247
3271.12 5020
3271.66 4260
3272.20 3532
3272.74 3229
3273.28 2924
3273.82 2994
3274.36 2612
3274.90 2528
3275.44 2601
3275.98 2589
3276.52 2707
3277.06 2819
3277.60 2665
3278.14 2539
3278.68 2579
3279.22 2599
3279.76 2566
3280.30 2561
3280.84 2456
3281.38 2548
3281.92 2379
3282.46 2436
3283.00 2561
3283.54 2523
3284.08 2393
3284.62 2457
3285.16 2465
3285.70 2555
3286.24 2630
3286.78 2469
3287.32 2591
3287.86 2518
3288.40 2496
3288.94 2593
3289.48 2646
3290.03 2609
3290.57 2650
3291.11 2642
3291.65 2689
3292.19 2905
3292.73 2750
3293.27 2964
3293.81 3286
3294.35 3454
3294.90 3554
3295.44 3781
3295.98 4166
3296.52 4250
3297.06 4142
3297.60 4088
3298.14 4116
3298.69 4028
3299.23 3644
3299.77 3435
3300.31 3292
3300.85 3407
3301.39 3309
3301.94 3331
3302.48 3205
3303.02 3129
3303.56 2950
3304.10 2914
3304.65 2862
3305.19 2885
3305.73 2794
3306.27 2742
3306.81 2635
3307.36 2770
3307.90 2570
3308.44 2408
3308.98 2450
3309.53 2495
3310.07 2471
3310.61 2416
3311.15 2365
3311.70 2424
3312.24 2413
3312.78 2420
3313.32 2462
3313.87 2616
3314.41 2603
3314.95 2764
3315.50 2785
3316.04 2882
3316.58 2951
3317.13 3037
3317.67 3025
3318.21 3015
3318.75 3265
3319.30 3454
3319.84 3336
3320.38 3181
3320.93 3254
3321.47 3286
3322.02 3456
3322.56 3372
3323.10 3329
3323.65 3277
3324.19 3042
3324.73 3181
3325.28 3152
3325.82 3145
3326.36 3133
3326.91 2844
3327.45 3030
3328.00 3204
3328.54 3203
3329.08 3106
3329.63 3048
3330.17 3612
3330.72 3911
3331.26 4872
3331.81 6031
3332.35 7312
3332.89 9306
3333.44 11281
3333.98 13922
3334.53 16498
3335.07 19582
3335.62 21453
3336.16 23555
3336.71 24501
3337.25 25030
3337.80 24745
3338.34 23233
3338.89 21231
3339.43 19153
3339.98 16079
3340.52 13625
3341.07 11504
3341.61 9507
3342.16 7670
3342.70 6488
3343.25 5502
3343.79 4736
3344.34 4095
3344.88 3710
3345.43 3429
3345.97 3240
3346.52 3121
3347.06 2985
3347.61 2880
3348.15 2766
3348.70 2740
3349.25 2512
3349.79 2609
3350.34 2563
3350.88 2464
3351.43 2392
3351.98 2441
3352.52 2226
3353.07 2357
3353.61 2239
3354.16 2125
3354.71 2213
3355.25 2250
3355.80 2297
3356.34 2229
3356.89 2378
3357.44 2301
3357.98 2294
3358.53 2228
3359.08 2248
3359.62 2506
3360.17 2419
3360.72 2401
3361.26 2400
3361.81 2378
3362.36 2385
3362.90 2483
3363.45 2463
3364.00 2568
3364.54 2431
3365.09 2438
3365.64 2536
3366.19 2505
3366.73 2589
3367.28 2399
3367.83 2264
3368.37 2288
3368.92 2309
3369.47 2526
3370.02 2422
3370.56 2511
3371.11 2592
3371.66 2729
3372.21 2942
3372.75 3129
3373.30 2877
3373.85 3083
3374.40 3269
3374.94 3298
3375.49 3300
3376.04 3191
3376.59 3269
3377.14 2801
3377.68 2803
3378.23 2720
3378.78 2448
3379.33 2260
3379.88 2201
3380.43 2234
3380.97 2116
3381.52 1980
3382.07 2065
3382.62 1944
3383.17 1891
3383.72 1973
3384.26 2099
3384.81 1889
3385.36 1749
3385.91 1756
3386.46 1909
3387.01 1770
3387.56 1722
3388.11 1819
3388.65 1759
3389.20 1683
3389.75 1700
3390.30 1744
3390.85 1662
3391.40 1761
3391.95 1716
3392.50 1720
3393.05 1627
3393.60 1666
3394.15 1722
3394.70 1765
3395.24 1692
3395.79 1721
3396.34 1635
3396.89 1879
3397.44 1876
3397.99 1695
3398.54 1683
3399.09 1800
3399.64 1831
3400.19 1713
3400.74 1778
3401.29 1908
3401.84 1773
3402.39 1621
3402.94 1648
3403.49 1671
3404.04 1621
3404.59 1591
3405.14 1631
3405.69 1570
3406.24 1621
3406.79 1636
3407.34 1565
3407.89 1503
3408.44 1549
3409.00 1550
3409.55 1601
3410.10 1734
3410.65 1822
3411.20 1683
3411.75 1734
3412.30 1812
3412.85 1768
3413.40 1847
3413.95 1763
3414.50 1771
3415.05 1801
3415.61 1718
3416.16 1711
3416.71 1661
3417.26 1646
3417.81 1543
3418.36 1436
3418.91 1509
3419.46 1474
3420.02 1492
3420.57 1551
3421.12 1570
3421.67 1651
3422.22 1681
3422.77 1765
3423.33 1871
3423.88 1866
3424.43 1818
3424.98 1844
3425.53 1958
3426.09 1899
3426.64 1866
3427.19 1688
3427.74 1789
3428.29 1642
3428.85 1648
3429.40 1634
3429.95 1539
3430.50 1531
3431.05 1572
3431.61 1509
3432.16 1436
3432.71 1669
3433.26 1581
3433.82 1598
3434.37 1492
3434.92 1577
3435.48 1591
3436.03 1594
3436.58 1548
3437.13 1487
3437.69 1628
3438.24 1605
3438.79 1644
3439.35 1677
3439.90 1648
3440.45 1739
3441.00 1804
3441.56 1645
3442.11 1637
3442.66 1706
3443.22 1744
3443.77 1778
3444.32 1655
3444.88 1621
3445.43 1565
3445.98 1539
3446.54 1462
3447.09 1474
3447.65 1518
3448.20 1475
3448.75 1313
3449.31 1433
3449.86 1489
3450.41 1463
3450.97 1386
3451.52 1457
3452.08 1473
3452.63 1536
3453.19 1413
3453.74 1425
3454.29 1547
3454.85 1421
3455.40 1415
3455.96 1460
3456.51 1514
3457.07 1501
3457.62 1483
3458.17 1383
3458.73 1512
3459.28 1509
3459.84 1500
3460.39 1466
3460.95 1495
3461.50 1447
3462.06 1528
3462.61 1521
3463.17 1503
3463.72 1531
3464.28 1530
3464.83 1577
3465.39 1696
3465.94 1591
3466.50 1648
3467.05 1729
3467.61 1712
3468.16 1682
3468.72 1668
3469.27 1531
3469.83 1661
3470.39 1828
3470.94 1660
3471.50 1812
3472.05 1892
3472.61 1994
3473.16 1930
3473.72 1816
3474.27 1766
3474.83 1961
3475.39 1787
3475.94 1724
3476.50 1773
3477.05 1758
3477.61 1852
3478.17 1947
3478.72 2035
3479.28 1875
3479.84 1866
3480.39 2059
3480.95 2001
3481.50 1933
3482.06 2165
3482.62 2103
3483.17 2113
3483.73 2231
3484.29 2240
3484.84 2272
3485.40 2265
3485.96 2344
3486.51 2428
3487.07 2356
3487.63 2594
3488.18 2753
3488.74 3070
3489.30 3909
3489.86 4527
3490.41 5360
3490.97 5945
3491.53 7066
3492.08 7625
3492.64 7866
3493.20 8132
3493.76 7827
3494.31 7596
3494.87 7095
3495.43 6370
3495.99 5510
3496.54 4736
3497.10 3950
3497.66 3631
3498.22 3387
3498.78 3078
3499.33 2804
3499.89 2802
3500.45 2777
3501.01 2997
3501.56 2923
3502.12 2942
3502.68 3080
3503.24 3129
3503.80 3233
3504.36 3424
3504.91 3552
3505.47 3770
3506.03 3640
3506.59 3782
3507.15 3695
3507.71 3735
3508.26 3421
3508.82 3174
3509.38 2837
3509.94 2481
3510.50 2493
3511.06 2379
3511.62 2270
3512.18 2140
3512.73 2181
3513.29 1901
3513.85 1718
3514.41 1774
3514.97 1678
3515.53 1761
3516.09 1680
3516.65 1600
3517.21 1613
3517.77 1670
3518.33 1518
3518.88 1608
3519.44 1619
3520.00 1491
3520.56 1432
3521.12 1753
3521.68 1823
3522.24 1694
3522.80 1753
3523.36 1792
3523.92 1783
3524.48 1832
3525.04 1729
3525.60 1666
3526.16 1533
3526.72 1509
3527.28 1564
3527.84 1485
3528.40 1441
3528.96 1466
3529.52 1515
3530.08 1470
3530.64 1474
3531.20 1460
3531.76 1515
3532.32 1622
3532.88 1550
3533.44 1452
3534.00 1644
3534.57 1616
3535.13 1532
3535.69 1678
3536.25 1684
3536.81 1639
3537.37 1595
3537.93 1557
3538.49 1663
3539.05 1668
3539.61 1598
3540.17 1407
3540.74 1674
3541.30 1572
3541.86 1676
3542.42 1605
3542.98 1476
3543.54 1597
3544.10 1561
3544.66 1527
3545.23 1455
3545.79 1459
3546.35 1492
3546.91 1498
3547.47 1412
3548.03 1401
3548.60 1410
3549.16 1369
3549.72 1447
3550.28 1436
3550.84 1321
3551.41 1269
3551.97 1271
3552.53 1375
3553.09 1403
3553.65 1299
3554.22 1264
3554.78 1311
3555.34 1187
3555.90 1297
3556.46 1305
3557.03 1342
3557.59 1301
3558.15 1178
3558.71 1293
3559.28 1275
3559.84 1433
3560.40 1472
3560.97 1363
3561.53 1428
3562.09 1445
3562.65 1526
3563.22 1418
3563.78 1278
3564.34 1385
3564.91 1319
3565.47 1344
3566.03 1413
3566.60 1364
3567.16 1365
3567.72 1466
3568.28 1431
3568.85 1357
3569.41 1338
3569.98 1336
3570.54 1375
3571.10 1299
3571.67 1204
3572.23 1249
3572.79 1365
3573.36 1405
3573.92 1399
3574.48 1383
3575.05 1404
3575.61 1511
3576.18 1464
3576.74 1655
3577.30 1661
3577.87 1689
3578.43 1604
3579.00 1544
3579.56 1542
3580.12 1512
3580.69 1550
3581.25 1602
3581.82 1468
3582.38 1515
3582.95 1482
3583.51 1465
3584.08 1382
3584.64 1404
3585.20 1481
3585.77 1356
3586.33 1311
3586.90 1283
3587.46 1338
3588.03 1423
3588.59 1326
3589.16 1336
3589.72 1263
3590.29 1189
3590.85 1314
3591.42 1294
3591.98 1344
3592.55 1260
3593.11 1350
3593.68 1340
3594.24 1224
3594.81 1280
3595.38 1316
3595.94 1162
3596.51 1158
3597.07 1340
3597.64 1250
3598.20 1257
3598.77 1214
3599.34 1285
3599.90 1333
3600.47 1333
3601.03 1350
3601.60 1215
3602.16 1251
3602.73 1163
3603.30 1148
3603.86 1138
3604.43 1123
3605.00 1167
3605.56 1231
3606.13 1132
3606.69 997
3607.26 1078
3607.83 1163
3608.39 1162
3608.96 1171
3609.53 1213
3610.09 1183
3610.66 1129
3611.23 1143
3611.79 1198
3612.36 1165
3612.93 1200
3613.49 1151
3614.06 1143
3614.63 1130
3615.19 1205
3615.76 1231
3616.33 1351
3616.90 1329
3617.46 1404
3618.03 1487
3618.60 1525
3619.16 1505
3619.73 1465
3620.30 1621
3620.87 1491
3621.43 1420
3622.00 1417
3622.57 1441
3623.14 1309
3623.70 1234
3624.27 1219
3624.84 1282
3625.41 1285
3625.98 1250
3626.54 1250
3627.11 1230
3627.68 1138
3628.25 1050
3628.82 1176
3629.38 1203
3629.95 1174
3630.52 1191
3631.09 1281
3631.66 1357
3632.22 1285
3632.79 1361
3633.36 1362
3633.93 1327
3634.50 1342
3635.07 1328
3635.64 1239
3636.20 1297
3636.77 1293
3637.34 1233
3637.91 1310
3638.48 1267
3639.05 1323
3639.62 1424
3640.19 1372
3640.76 1349
3641.32 1449
3641.89 1423
3642.46 1416
3643.03 1447
3643.60 1433
3644.17 1283
3644.74 1343
3645.31 1350
3645.88 1383
3646.45 1281
3647.02 1195
3647.59 1370
3648.16 1317
3648.73 1227
3649.30 1315
3649.87 1359
3650.44 1424
3651.01 1467
3651.57 1605
3652.14 1654
3652.71 1624
3653.28 1754
3653.85 1704
3654.42 1564
3654.99 1630
3655.57 1682
3656.14 1583
3656.71 1615
3657.28 1475
3657.85 1447
3658.42 1660
3658.99 1446
3659.56 1383
3660.13 1520
3660.70 1500
3661.27 1431
3661.84 1447
3662.41 1517
3662.98 1516
3663.55 1466
3664.12 1668
3664.69 1674
3665.26 1692
3665.84 1838
3666.41 1771
3666.98 1869
3667.55 1808
3668.12 1740
3668.69 1479
3669.26 1463
3669.83 1570
3670.40 1453
3670.98 1329
3671.55 1391
3672.12 1373
3672.69 1265
3673.26 1408
3673.83 1458
3674.41 1468
3674.98 1485
3675.55 1615
3676.12 1528
3676.69 1679
3677.26 1714
3677.84 1638
3678.41 1670
3678.98 1659
3679.55 1439
3680.12 1476
3680.70 1318
3681.27 1345
3681.84 1356
3682.41 1234
3682.99 1272
3683.56 1246
3684.13 1241
3684.70 1208
3685.27 1286
3685.85 1232
3686.42 1186
3686.99 1213
3687.57 1194
3688.14 1288
3688.71 1350
3689.28 1407
3689.86 1343
3690.43 1332
3691.00 1258
3691.58 1284
3692.15 1299
3692.72 1388
3693.29 1413
3693.87 1180
3694.44 1177
3695.01 1183
3695.59 1325
3696.16 1219
3696.73 1207
3697.31 1150
3697.88 1132
3698.45 1075
3699.03 1181
3699.60 1162
3700.17 1119
3700.75 1105
3701.32 1154
3701.90 1187
3702.47 1246
3703.04 1303
3703.62 1176
3704.19 1161
3704.77 1161
3705.34 1264
3705.91 1234
3706.49 1241
3707.06 1173
3707.64 1307
3708.21 1367
3708.78 1317
3709.36 1321
3709.93 1380
3710.51 1324
3711.08 1331
3711.66 1315
3712.23 1320
3712.81 1340
3713.38 1231
3713.96 1207
3714.53 1309
3715.11 1305
3715.68 1317
3716.25 1375
3716.83 1173
3717.40 1223
3717.98 1144
3718.55 1167
3719.13 1248
3719.71 1160
3720.28 1168
3720.86 1136
3721.43 1148
3722.01 1100
3722.58 1109
3723.16 1124
3723.73 1128
3724.31 1022
3724.88 979
3725.46 1034
3726.03 1096
3726.61 1178
3727.19 1106
3727.76 1108
3728.34 1150
3728.91 1204
3729.49 1280
3730.07 1206
3730.64 1140
3731.22 1259
3731.79 1311
3732.37 1243
3732.95 1186
3733.52 1231
3734.10 1228
3734.67 1196
3735.25 1196
3735.83 1238
3736.40 1272
3736.98 1265
3737.56 1250
3738.13 1188
3738.71 1137
3739.29 1218
3739.86 1214
3740.44 1184
3741.02 1093
3741.59 1090
3742.17 1097
3742.75 1242
3743.32 1211
3743.90 1150
3744.48 1120
3745.06 1109
3745.63 1208
3746.21 1158
3746.79 1076
3747.36 1020
3747.94 1112
3748.52 1099
3749.10 1069
3749.67 1020
3750.25 1097
3750.83 1150
3751.41 1082
3751.98 1102
3752.56 1090
3753.14 1061
3753.72 1136
3754.30 1103
3754.87 1062
3755.45 1045
3756.03 1024
3756.61 1042
3757.19 1159
3757.76 1223
3758.34 1146
3758.92 1088
3759.50 1101
3760.08 1109
3760.65 1125
3761.23 1132
3761.81 1127
3762.39 1129
3762.97 1216
3763.55 1200
3764.13 1151
3764.70 1091
3765.28 1141
3765.86 1137
3766.44 1199
3767.02 1191
3767.60 1124
3768.18 1052
3768.76 1077
3769.33 1170
3769.91 1305
3770.49 1252
3771.07 1183
3771.65 1266
3772.23 1223
3772.81 1217
3773.39 1153
3773.97 1188
3774.55 1149
3775.13 1136
3775.71 1073
3776.29 1068
3776.87 1118
3777.45 1113
3778.02 1071
3778.60 1139
3779.18 1112
3779.76 1070
3780.34 1031
3780.92 1088
3781.50 1173
3782.08 1185
3782.66 1090
3783.24 1030
3783.82 1103
3784.40 1082
3784.98 1074
3785.56 1151
3786.14 1215
3786.72 1192
3787.31 1080
3787.89 1170
3788.47 1175
3789.05 1179
3789.63 1154
3790.21 1108
3790.79 1210
3791.37 1200
3791.95 1110
3792.53 1130
3793.11 1211
3793.69 1149
3794.27 1234
3794.85 1211
3795.43 1242
3796.02 1284
3796.60 1236
3797.18 1151
3797.76 1289
3798.34 1266
3798.92 1188
3799.50 1127
3800.08 1131
3800.67 1277
3801.25 1285
3801.83 1247
3802.41 1429
3802.99 1354
3803.57 1269
3804.16 1336
3804.74 1369
3805.32 1250
3805.90 1254
3806.48 1343
3807.06 1266
3807.65 1374
3808.23 1420
3808.81 1557
3809.39 1526
3809.97 1626
3810.56 1460
3811.14 1447
3811.72 1429
3812.30 1531
3812.89 1578
3813.47 1523
3814.05 1587
3814.63 1561
3815.21 1542
3815.80 1552
3816.38 1516
3816.96 1483
3817.55 1510
3818.13 1382
3818.71 1419
3819.29 1338
3819.88 1257
3820.46 1143
3821.04 1136
3821.63 1154
3822.21 1172
3822.79 1143
3823.37 1052
3823.96 1118
3824.54 1212
3825.12 1175
3825.71 1138
3826.29 1182
3826.87 1114
3827.46 1139
3828.04 1238
3828.62 1205
3829.21 1131
3829.79 1212
3830.38 1052
3830.96 1105
3831.54 1172
3832.13 1096
3832.71 1115
3833.29 1159
3833.88 1095
3834.46 1128
3835.05 1182
3835.63 1154
3836.21 1128
3836.80 1112
3837.38 1177
3837.97 1199
3838.55 1150
3839.14 1271
3839.72 1179
3840.30 1261
3840.89 1102
3841.47 1089
3842.06 1112
3842.64 1118
3843.23 990
3843.81 1057
3844.40 1200
3844.98 1149
3845.57 1148
3846.15 1149
3846.74 1202
3847.32 1170
3847.91 1136
3848.49 1127
3849.08 1021
3849.66 962
3850.25 999
3850.83 1172
3851.42 1153
3852.00 1091
3852.59 1136
3853.17 1106
3853.76 1145
3854.34 1092
3854.93 1165
3855.51 1073
3856.10 1070
3856.69 1116
3857.27 1117
3857.86 1095
3858.44 1162
3859.03 1171
3859.62 1082
3860.20 1140
3860.79 1245
3861.37 1274
3861.96 1294
3862.55 1296
3863.13 1323
3863.72 1411
3864.30 1357
3864.89 1297
3865.48 1402
3866.06 1424
3866.65 1448
3867.24 1369
3867.82 1385
3868.41 1337
3869.00 1225
3869.58 1305
3870.17 1137
3870.76 1145
3871.34 1179
3871.93 1266
3872.52 1272
3873.10 1154
3873.69 1124
3874.28 1173
3874.86 1242
3875.45 1220
3876.04 1201
3876.63 1339
3877.21 1322
3877.80 1216
3878.39 1138
3878.97 1184
3879.56 1105
3880.15 1173
3880.74 1082
3881.32 1076
3881.91 1102
3882.50 1080
3883.09 1037
3883.67 1100
3884.26 1039
3884.85 1004
3885.44 1029
3886.03 1100
3886.61 1137
3887.20 1267
3887.79 1242
3888.38 1217
3888.97 1339
3889.55 1335
3890.14 1449
3890.73 1387
3891.32 1435
3891.91 1453
3892.50 1489
3893.08 1437
3893.67 1339
3894.26 1312
3894.85 1279
3895.44 1247
3896.03 1325
3896.62 1212
3897.20 1247
3897.79 1254
3898.38 1213
3898.97 1171
3899.56 1037
3900.15 1130
3900.74 1176
3901.33 1126
3901.92 1181
3902.51 1165
3903.09 1203
3903.68 1146
3904.27 1168
3904.86 1191
3905.45 1194
3906.04 1121
3906.63 1247
3907.22 1306
3907.81 1212
3908.40 1272
3908.99 1202
3909.58 1161
3910.17 1182
3910.76 1165
3911.35 1203
3911.94 1146
3912.53 1270
3913.12 1221
3913.71 991
3914.30 1024
3914.89 1110
3915.48 1156
3916.07 1124
3916.66 1145
3917.25 1115
3917.84 1036
3918.43 1106
3919.02 1076
3919.61 1005
3920.20 1025
3920.79 1081
3921.38 1059
3921.97 1079
3922.56 1047
3923.15 1022
3923.74 1037
3924.33 1138
3924.93 1112
3925.52 1180
3926.11 1132
3926.70 1099
3927.29 1178
3927.88 1163
3928.47 1043
3929.06 1037
3929.65 990
3930.24 976
3930.84 1001
3931.43 1044
3932.02 1048
3932.61 1012
3933.20 1028
3933.79 922
3934.38 983
3934.98 949
3935.57 1002
3936.16 1057
3936.75 1025
3937.34 1004
3937.94 1054
3938.53 1093
3939.12 1095
3939.71 1070
3940.30 1158
3940.89 1099
3941.49 1022
3942.08 1180
3942.67 1156
3943.26 1155
3943.86 1200
3944.45 1182
3945.04 1148
3945.63 1116
3946.23 1094
3946.82 1150
3947.41 1159
3948.00 1125
3948.60 1128
3949.19 1042
3949.78 1041
3950.37 1093
3950.97 1072
3951.56 1172
3952.15 1200
3952.74 1158
3953.34 1247
3953.93 1208
3954.52 1171
3955.12 1063
3955.71 1093
3956.30 1119
3956.90 1120
3957.49 1093
3958.08 1144
3958.68 1211
3959.27 1224
3959.86 1208
3960.46 1179
3961.05 1157
3961.64 1064
3962.24 1146
3962.83 1209
3963.43 1294
3964.02 1196
3964.61 1256
3965.21 1269
3965.80 1298
3966.39 1425
3966.99 1551
3967.58 1384
3968.18 1375
3968.77 1424
3969.36 1477
3969.96 1327
3970.55 1237
3971.15 1337
3971.74 1233
3972.34 1211
3972.93 1290
3973.53 1285
3974.12 1385
3974.71 1337
3975.31 1373
3975.90 1518
3976.50 1709
3977.09 1789
3977.69 1861
3978.28 1688
3978.88 1545
3979.47 1467
3980.07 1470
3980.66 1570
3981.26 1543
3981.85 1280
3982.45 1340
3983.04 1349
3983.64 1275
3984.23 1304
3984.83 1318
3985.42 1485
3986.02 1444
3986.62 1310
3987.21 1385
3987.81 1461
3988.40 1465
3989.00 1431
3989.59 1260
3990.19 1171
3990.78 1282
3991.38 1322
3991.98 1239
3992.57 1182
3993.17 1291
3993.76 1391
3994.36 1402
3994.96 1427
3995.55 1440
3996.15 1386
3996.74 1468
3997.34 1431
3997.94 1466
3998.53 1454
3999.13 1321
3999.73 1350
4000.32 1285
4000.92 1267
4001.52 1392
4002.11 1219
4002.71 1195
4003.31 1266
4003.90 1231
4004.50 1116
4005.10 1232
4005.69 1238
4006.29 1227
4006.89 1307
4007.48 1280
4008.08 1311
4008.68 1299
4009.28 1343
4009.87 1175
4010.47 1170
4011.07 1211
4011.66 1163
4012.26 1151
4012.86 1119
4013.46 1195
4014.05 1256
4014.65 1194
4015.25 1176
4015.85 1179
4016.45 1209
4017.04 1350
4017.64 1349
4018.24 1262
4018.84 1337
4019.43 1389
4020.03 1196
4020.63 1189
4021.23 1142
4021.83 1162
4022.42 1226
4023.02 1387
4023.62 1336
4024.22 1215
4024.82 1343
4025.42 1231
4026.01 1210
4026.61 1240
4027.21 1315
4027.81 1405
4028.41 1392
4029.01 1528
4029.61 1506
4030.20 1403
4030.80 1508
4031.40 1518
4032.00 1507
4032.60 1583
4033.20 1714
4033.80 1844
4034.40 1768
4035.00 1923
4035.59 1815
4036.19 1756
4036.79 1742
4037.39 1695
4037.99 1385
4038.59 1488
4039.19 1403
4039.79 1308
4040.39 1414
4040.99 1413
4041.59 1202
4042.19 1226
4042.79 1200
4043.39 1099
4043.99 1142
4044.59 1192
4045.19 1133
4045.79 1157
4046.39 1131
4046.99 1177
4047.59 1221
4048.19 1201
4048.79 1120
4049.39 1149
4049.99 1217
4050.59 1160
4051.19 1225
4051.79 1214
4052.39 1210
4052.99 1312
4053.59 1256
4054.19 1312
4054.79 1276
4055.39 1227
4055.99 1128
4056.59 1034
4057.19 1135
4057.79 1127
4058.39 1107
4059.00 1118
4059.60 1126
4060.20 1033
4060.80 1108
4061.40 1036
4062.00 1060
4062.60 1090
4063.20 1088
4063.80 1108
4064.40 1028
4065.01 1063
4065.61 976
4066.21 1005
4066.81 1023
4067.41 1060
4068.01 971
4068.61 997
4069.22 1074
4069.82 1022
4070.42 1028
4071.02 1078
4071.62 1040
4072.23 959
4072.83 935
4073.43 998
4074.03 1019
4074.63 1051
4075.23 1024
4075.84 1069
4076.44 1065
4077.04 1136
4077.64 1087
4078.25 1041
4078.85 1092
4079.45 1076
4080.05 1041
4080.66 1035
4081.26 1067
4081.86 1029
4082.46 1072
4083.07 1050
4083.67 1118
4084.27 1104
4084.87 1100
4085.48 1122
4086.08 1087
4086.68 983
4087.29 933
4087.89 961
4088.49 1012
4089.09 1075
4089.70 1117
4090.30 1020
4090.90 1140
4091.51 1054
4092.11 933
4092.71 923
4093.32 1009
4093.92 1024
4094.52 965
4095.13 998
4095.73 1030
4096.34 1056
4096.94 1089
4097.54 1099
4098.15 949
4098.75 951
4099.35 1022
4099.96 1002
4100.56 925
4101.17 999
4101.77 983
4102.37 994
4102.98 991
4103.58 1057
4104.19 1060
4104.79 1050
4105.39 1049
4106.00 918
4106.60 955
4107.21 981
4107.81 1021
4108.42 998
4109.02 996
4109.63 927
4110.23 1019
4110.84 1008
4111.44 934
4112.04 851
4112.65 925
4113.25 878
4113.86 936
4114.46 956
4115.07 1019
4115.67 1059
4116.28 1065
4116.88 1088
4117.49 912
4118.09 869
4118.70 940
4119.31 1008
4119.91 1009
4120.52 1019
4121.12 936
4121.73 998
4122.33 1047
4122.94 978
4123.54 1008
4124.15 1019
4124.76 989
4125.36 978
4125.97 881
4126.57 875
4127.18 956
4127.78 1015
4128.39 969
4129.00 955
4129.60 928
4130.21 940
4130.81 991
4131.42 1039
4132.03 934
4132.63 892
4133.24 1013
4133.85 1065
4134.45 1071
4135.06 1065
4135.67 1110
4136.27 1071
4136.88 1100
4137.49 1095
4138.09 1019
4138.70 1290
4139.31 1169
4139.91 1151
4140.52 1154
4141.13 1104
4141.73 1120
4142.34 1227
4142.95 1194
4143.55 1214
4144.16 1160
4144.77 1214
4145.38 1246
4145.98 1376
4146.59 1349
4147.20 1150
4147.81 1081
4148.41 1188
4149.02 1123
4149.63 1085
4150.24 1036
4150.84 1063
4151.45 1071
4152.06 1030
4152.67 969
4153.27 961
4153.88 1050
4154.49 1067
4155.10 1104
4155.71 1080
4156.31 1057
4156.92 948
4157.53 1022
4158.14 1195
4158.75 1186
4159.35 1043
4159.96 1112
4160.57 1267
4161.18 1152
4161.79 1154
4162.40 1036
4163.00 1028
4163.61 1153
4164.22 1181
4164.83 1205
4165.44 1139
4166.05 1192
4166.66 1157
4167.27 1187
4167.87 1217
4168.48 1226
4169.09 1190
4169.70 1209
4170.31 1177
4170.92 1160
4171.53 1081
4172.14 1169
4172.75 1023
4173.36 1031
4173.97 1101
4174.58 1088
4175.18 1090
4175.79 1022
4176.40 1126
4177.01 1087
4177.62 1156
4178.23 1168
4178.84 1217
4179.45 1243
4180.06 1140
4180.67 1165
4181.28 1166
4181.89 1138
4182.50 1077
4183.11 1038
4183.72 1127
4184.33 1174
4184.94 1083
4185.55 1032
4186.16 963
4186.77 1107
4187.38 1083
4187.99 1098
4188.60 1000
4189.21 1119
4189.82 1100
4190.43 1058
4191.04 1038
4191.66 1035
4192.27 1056
4192.88 1114
4193.49 1087
4194.10 1165
4194.71 1163
4195.32 1167
4195.93 1146
4196.54 1195
4197.15 1218
4197.76 1134
4198.38 1250
4198.99 1133
4199.60 1072
4200.21 1111
4200.82 1241
4201.43 1124
4202.04 987
4202.65 1113
4203.27 1127
4203.88 1059
4204.49 1065
4205.10 1111
4205.71 1112
4206.32 1058
4206.94 1091
4207.55 1127
4208.16 1040
4208.77 1019
4209.38 1054
4209.99 1064
4210.61 1026
4211.22 1050
4211.83 1145
4212.44 1153
4213.06 1044
4213.67 1055
4214.28 1004
4214.89 1121
4215.50 1212
4216.12 1164
4216.73 1155
4217.34 1168
4217.95 1072
4218.57 1145
4219.18 1250
4219.79 1254
4220.40 1247
4221.02 1187
4221.63 1213
4222.24 1242
4222.86 1411
4223.47 1417
4224.08 1312
4224.69 1244
4225.31 1287
4225.92 1254
4226.53 1267
4227.15 1290
4227.76 1286
4228.37 1383
4228.99 1388
4229.60 1450
4230.21 1515
4230.83 1446
4231.44 1475
4232.05 1676
4232.67 1850
4233.28 2076
4233.90 2173
4234.51 2233
4235.12 2310
4235.74 2367
4236.35 2424
4236.96 2253
4237.58 2095
4238.19 1892
4238.81 1862
4239.42 1584
4240.03 1475
4240.65 1444
4241.26 1228
4241.88 1258
4242.49 1255
4243.11 1214
4243.72 1181
4244.33 1339
4244.95 1313
4245.56 1297
4246.18 1366
4246.79 1351
4247.41 1239
4248.02 1326
4248.64 1266
4249.25 1233
4249.87 1262
4250.48 1289
4251.10 1227
4251.71 1219
4252.33 1186
4252.94 1136
4253.56 1219
4254.17 1102
4254.79 1192
4255.40 1173
4256.02 1135
4256.63 1132
4257.25 1205
4257.86 1158
4258.48 1158
4259.09 1111
4259.71 1226
4260.33 1208
4260.94 1060
4261.56 987
4262.17 1139
4262.79 1143
4263.40 1112
4264.02 1156
4264.64 1149
4265.25 1176
4265.87 1202
4266.48 1164
4267.10 1268
4267.72 1152
4268.33 1181
4268.95 1171
4269.57 1230
4270.18 1248
4270.80 1246
4271.41 1139
4272.03 1253
4272.65 1302
4273.26 1237
4273.88 1227
4274.50 1246
4275.11 1309
4275.73 1419
4276.35 1318
4276.96 1215
4277.58 1282
4278.20 1412
4278.81 1348
4279.43 1304
4280.05 1257
4280.67 1153
4281.28 1240
4281.90 1068
4282.52 1047
4283.13 985
4283.75 992
4284.37 1049
4284.99 1060
4285.60 994
4286.22 1085
4286.84 1161
4287.46 997
4288.07 1120
4288.69 1119
4289.31 1095
4289.93 1113
4290.55 1085
4291.16 1136
4291.78 1160
4292.40 1068
4293.02 1072
4293.63 1023
4294.25 1156
4294.87 1114
4295.49 1143
4296.11 1104
4296.73 1098
4297.34 1096
4297.96 1115
4298.58 1063
4299.20 1079
4299.82 1097
4300.44 1042
4301.05 958
4301.67 1079
4302.29 1052
4302.91 1027
4303.53 1174
4304.15 1108
4304.77 1020
4305.39 1031
4306.00 1158
4306.62 1166
4307.24 1200
4307.86 1230
4308.48 1185
4309.10 1137
4309.72 1150
4310.34 1217
4310.96 1303
4311.58 1268
4312.20 1217
4312.82 1206
4313.43 1296
4314.05 1202
4314.67 1252
4315.29 1212
4315.91 1259
4316.53 1266
4317.15 1288
4317.77 1386
4318.39 1191
4319.01 1187
4319.63 1272
4320.25 1355
4320.87 1362
4321.49 1236
4322.11 1265
4322.73 1211
4323.35 1289
4323.97 1339
4324.59 1349
4325.21 1427
4325.83 1533
4326.45 1505
4327.07 1458
4327.69 1482
4328.31 1454
4328.94 1494
4329.56 1510
4330.18 1585
4330.80 1529
4331.42 1529
4332.04 1569
4332.66 1572
4333.28 1678
4333.90 1899
4334.52 2321
4335.14 2658
4335.76 2714
4336.39 3181
4337.01 3529
4337.63 3732
4338.25 3989
4338.87 3702
4339.49 3795
4340.11 3776
4340.73 3564
4341.36 3385
4341.98 3144
4342.60 3019
4343.22 2874
4343.84 2963
4344.46 3391
4345.08 3844
4345.71 4383
4346.33 4785
4346.95 4756
4347.57 4850
4348.19 4678
4348.82 4513
4349.44 4228
4350.06 3694
4350.68 3199
4351.30 2866
4351.93 2693
4352.55 2400
4353.17 2325
4353.79 1941
4354.42 1855
4355.04 1985
4355.66 1819
4356.28 1769
4356.91 1785
4357.53 1730
4358.15 1722
4358.77 1802
4359.40 1752
4360.02 1758
4360.64 1863
4361.26 1768
4361.89 1702
4362.51 1655
4363.13 1599
4363.76 1537
4364.38 1527
4365.00 1511
4365.63 1482
4366.25 1531
4366.87 1508
4367.50 1342
4368.12 1374
4368.74 1359
4369.37 1222
4369.99 1219
4370.61 1262
4371.24 1237
4371.86 1252
4372.48 1251
4373.11 1351
4373.73 1235
4374.36 1212
4374.98 1262
4375.60 1185
4376.23 1214
4376.85 1214
4377.48 1311
4378.10 1205
4378.72 1309
4379.35 1265
4379.97 1266
4380.60 1292
4381.22 1220
4381.84 1248
4382.47 1321
4383.09 1280
4383.72 1183
4384.34 1182
4384.97 1255
4385.59 1172
4386.22 1199
4386.84 1240
4387.47 1142
4388.09 1116
4388.72 1122
4389.34 1191
4389.96 1164
4390.59 1127
4391.21 1155
4391.84 1154
4392.47 1112
4393.09 1046
4393.72 1095
4394.34 1172
4394.97 1092
4395.59 1137
4396.22 1066
4396.84 1213
4397.47 1274
4398.09 1204
4398.72 1246
4399.34 1144
4399.97 1103
4400.60 1056
4401.22 1162
4401.85 1154
4402.47 1186
4403.10 1298
4403.72 1246
4404.35 1153
4404.98 1145
4405.60 1176
4406.23 1223
4406.85 1068
4407.48 975
4408.11 1194
4408.73 1129
4409.36 1094
4409.99 1131
4410.61 1068
4411.24 1087
4411.87 1136
4412.49 1125
4413.12 1172
4413.74 1144
4414.37 1185
4415.00 1149
4415.62 1104
4416.25 1166
4416.88 1089
4417.51 1159
4418.13 1042
4418.76 1086
4419.39 1102
4420.01 1126
4420.64 1112
4421.27 1062
4421.89 1058
4422.52 1028
4423.15 952
4423.78 1001
4424.40 1077
4425.03 1050
4425.66 1054
4426.29 1105
4426.91 1115
4427.54 995
4428.17 920
4428.80 958
4429.42 1058
4430.05 1014
4430.68 1090
4431.31 1096
4431.94 1109
4432.56 1147
4433.19 1244
4433.82 1158
4434.45 1116
4435.08 1118
4435.70 1210
4436.33 1107
4436.96 1141
4437.59 1186
4438.22 1134
4438.85 1183
4439.47 1282
4440.10 1186
4440.73 1108
4441.36 1085
4441.99 1104
4442.62 1090
4443.25 1037
4443.87 1138
4444.50 1197
4445.13 1118
4445.76 1211
4446.39 1163
4447.02 1293
4447.65 1312
4448.28 1342
4448.91 1333
4449.54 1380
4450.16 1234
4450.79 1238
4451.42 1279
4452.05 1192
4452.68 1171
4453.31 1252
4453.94 1267
4454.57 1383
4455.20 1421
4455.83 1511
4456.46 1604
4457.09 1594
4457.72 1425
4458.35 1503
4458.98 1403
4459.61 1331
4460.24 1293
4460.87 1190
4461.50 1163
4462.13 1190
4462.76 1120
4463.39 1175
4464.02 1161
4464.65 972
4465.28 956
4465.91 1059
4466.54 1032
4467.17 1069
4467.80 993
4468.43 1115
4469.06 1051
4469.69 1039
4470.32 1044
4470.95 995
4471.58 1041
4472.21 1068
4472.85 1112
4473.48 953
4474.11 1001
4474.74 1045
4475.37 1073
4476.00 1096
4476.63 1092
4477.26 1012
4477.89 932
4478.52 1019
4479.16 996
4479.79 1045
4480.42 1093
4481.05 1104
4481.68 1078
4482.31 1091
4482.94 1069
4483.58 1134
4484.21 1085
4484.84 1098
4485.47 1078
4486.10 1107
4486.73 1128
4487.37 1204
4488.00 1184
4488.63 1121
4489.26 1232
4489.89 1209
4490.53 1154
4491.16 1195
4491.79 1260
4492.42 1182
4493.05 1250
4493.69 1227
4494.32 1235
4494.95 1230
4495.58 1213
4496.22 1148
4496.85 1149
4497.48 1242
4498.11 1287
4498.75 1382
4499.38 1517
4500.01 1587
4500.64 1622
4501.28 1687
4501.91 1824
4502.54 1783
4503.18 1787
4503.81 1782
4504.44 1590
4505.07 1560
4505.71 1654
4506.34 1391
4506.97 1446
4507.61 1256
4508.24 1269
4508.87 1362
4509.51 1310
4510.14 1317
4510.77 1144
4511.41 1230
4512.04 1251
4512.68 1236
4513.31 1134
4513.94 1062
4514.58 1094
4515.21 1071
4515.84 1089
4516.48 1084
4517.11 1057
4517.75 1013
4518.38 1038
4519.01 1009
4519.65 980
4520.28 1033
4520.92 1041
4521.55 1077
4522.18 979
4522.82 1027
4523.45 1078
4524.09 1092
4524.72 995
4525.36 971
4525.99 1022
4526.63 975
4527.26 992
4527.90 1043
4528.53 1160
4529.16 1209
4529.80 1176
4530.43 1191
4531.07 1108
4531.70 1344
4532.34 1375
4532.97 1241
4533.61 1246
4534.24 1272
4534.88 1172
4535.51 1129
4536.15 1129
4536.79 1077
4537.42 1132
4538.06 1097
4538.69 1060
4539.33 1017
4539.96 980
4540.60 1017
4541.23 990
4541.87 951
4542.50 942
4543.14 935
4543.78 983
4544.41 1021
4545.05 1150
4545.68 1168
4546.32 902
4546.96 909
4547.59 980
4548.23 1013
4548.86 959
4549.50 1005
4550.14 952
4550.77 959
4551.41 1010
4552.05 994
4552.68 994
4553.32 974
4553.96 996
4554.59 958
4555.23 1067
4555.86 1052
4556.50 1030
4557.14 920
4557.78 995
4558.41 980
4559.05 1022
4559.69 992
4560.32 966
4560.96 937
4561.60 950
4562.23 1043
4562.87 1031
4563.51 1032
4564.15 1009
4564.78 946
4565.42 946
4566.06 1060
4566.69 1043
4567.33 963
4567.97 912
4568.61 955
4569.24 1003
4569.88 1040
4570.52 982
4571.16 949
4571.80 924
4572.43 1049
4573.07 999
4573.71 964
4574.35 900
4574.98 927
4575.62 963
4576.26 1063
4576.90 1016
4577.54 1019
4578.18 994
4578.81 1057
4579.45 1084
4580.09 1004
4580.73 1093
4581.37 1070
4582.01 1201
4582.64 1238
4583.28 1119
4583.92 1074
4584.56 1044
4585.20 1126
4585.84 1173
4586.48 1219
4587.11 1197
4587.75 1244
4588.39 1304
4589.03 1378
4589.67 1525
4590.31 1632
4590.95 1804
4591.59 1875
4592.23 1990
4592.87 2090
4593.51 1904
4594.14 1783
4594.78 1578
4595.42 1337
4596.06 1361
4596.70 1333
4597.34 1291
4597.98 1239
4598.62 1143
4599.26 1278
4599.90 1303
4600.54 1168
4601.18 1230
4601.82 1166
4602.46 1262
4603.10 1293
4603.74 1281
4604.38 1233
4605.02 1321
4605.66 1366
4606.30 1358
4606.94 1340
4607.58 1335
4608.22 1223
4608.86 1100
4609.50 1019
4610.14 1058
4610.78 1092
4611.42 1167
4612.06 1094
4612.70 959
4613.34 977
4613.99 1108
4614.63 1144
4615.27 1036
4615.91 982
4616.55 1032
4617.19 1027
4617.83 942
4618.47 943
4619.11 921
4619.75 993
4620.39 1022
4621.04 1039
4621.68 1034
4622.32 983
4622.96 981
4623.60 1004
4624.24 989
4624.88 1035
4625.53 940
4626.17 978
4626.81 1054
4627.45 1069
4628.09 1073
4628.73 970
4629.38 1048
4630.02 1137
4630.66 1058
4631.30 1182
4631.94 1163
4632.58 1013
4633.23 1092
4633.87 1165
4634.51 1184
4635.15 1094
4635.80 1047
4636.44 992
4637.08 1037
4637.72 1043
4638.36 1133
4639.01 1079
4639.65 1055
4640.29 1093
4640.93 1214
4641.58 1153
4642.22 1132
4642.86 1075
4643.51 1222
4644.15 1094
4644.79 1050
4645.43 930
4646.08 1066
4646.72 1056
4647.36 978
4648.01 1020
4648.65 1039
4649.29 1082
4649.94 1059
4650.58 1039
4651.22 1041
4651.87 1070
4652.51 1061
4653.15 1111
4653.80 967
4654.44 1056
4655.08 1068
4655.73 933
4656.37 1000
4657.01 993
4657.66 986
4658.30 1030
4658.94 1006
4659.59 969
4660.23 994
4660.88 988
4661.52 991
4662.16 903
4662.81 922
4663.45 989
4664.10 1000
4664.74 939
4665.39 885
4666.03 906
4666.67 890
4667.32 950
4667.96 1019
4668.61 890
4669.25 857
4669.90 883
4670.54 898
4671.19 834
4671.83 904
4672.47 912
4673.12 828
4673.76 891
4674.41 913
4675.05 860
4675.70 875
4676.34 991
4676.99 843
4677.63 882
4678.28 929
4678.92 875
4679.57 952
4680.22 988
4680.86 1001
4681.51 874
4682.15 860
4682.80 988
4683.44 977
4684.09 988
4684.73 1020
4685.38 901
4686.03 940
4686.67 1019
4687.32 1009
4687.96 926
4688.61 975
4689.25 982
4689.90 1009
4690.55 967
4691.19 960
4691.84 1038
4692.48 932
4693.13 981
4693.78 1041
4694.42 1037
4695.07 1009
4695.72 1087
4696.36 1261
4697.01 1337
4697.65 1384
4698.30 1438
4698.95 1434
4699.59 1536
4700.24 1584
4700.89 1637
4701.53 1517
4702.18 1449
4702.83 1513
4703.48 1403
4704.12 1336
4704.77 1189
4705.42 1210
4706.06 1158
4706.71 1226
4707.36 1270
4708.00 1274
4708.65 1165
4709.30 1218
4709.95 1064
4710.59 1039
4711.24 1126
4711.89 1125
4712.54 1128
4713.18 1046
4713.83 1080
4714.48 1068
4715.13 1058
4715.77 1118
4716.42 1207
4717.07 1165
4717.72 1122
4718.37 1044
4719.01 1016
4719.66 1032
4720.31 991
4720.96 1032
4721.61 1070
4722.25 1083
4722.90 1060
4723.55 1074
4724.20 1054
4724.85 1073
4725.50 1169
4726.14 1105
4726.79 1141
4727.44 1212
4728.09 1197
4728.74 1086
4729.39 1036
4730.04 1110
4730.68 1224
4731.33 1027
4731.98 1014
4732.63 968
4733.28 1034
4733.93 977
4734.58 1013
4735.23 976
4735.88 986
4736.53 954
4737.17 1097
4737.82 1096
4738.47 1083
4739.12 1090
4739.77 1015
4740.42 1043
4741.07 1111
4741.72 1075
4742.37 999
4743.02 1036
4743.67 1069
4744.32 1062
4744.97 1051
4745.62 1116
4746.27 1075
4746.92 1117
4747.57 1127
4748.22 1110
4748.87 1038
4749.52 1195
4750.17 1209
4750.82 1214
4751.47 1296
4752.12 1381
4752.77 1446
4753.42 1318
4754.07 1332
4754.72 1324
4755.37 1220
4756.02 1230
4756.67 1312
4757.32 1226
4757.97 1117
4758.62 1014
4759.27 1039
4759.93 1052
4760.58 987
4761.23 1001
4761.88 993
4762.53 1010
4763.18 945
4763.83 1018
4764.48 1026
4765.13 1068
4765.78 1001
4766.44 1079
4767.09 1038
4767.74 1006
4768.39 1067
4769.04 1047
4769.69 1051
4770.34 1082
4770.99 1013
4771.65 1023
4772.30 1011
4772.95 956
4773.60 941
4774.25 941
4774.91 1005
4775.56 961
4776.21 898
4776.86 934
4777.51 958
4778.16 1008
4778.82 1043
4779.47 1101
4780.12 1059
4780.77 1056
4781.43 1033
4782.08 987
4782.73 975
4783.38 1066
4784.03 1045
4784.69 1005
4785.34 1003
4785.99 1048
4786.64 859
4787.30 962
4787.95 952
4788.60 1016
4789.26 939
4789.91 963
4790.56 1022
4791.21 951
4791.87 1032
4792.52 1083
4793.17 1071
4793.83 1060
4794.48 1019
4795.13 1149
4795.79 1015
4796.44 998
4797.09 1043
4797.75 1083
4798.40 1044
4799.05 960
4799.71 1057
4800.36 1113
4801.01 969
4801.67 990
4802.32 1028
4802.97 1017
4803.63 1122
4804.28 1062
4804.94 1044
4805.59 1102
4806.24 943
4806.90 1026
4807.55 1159
4808.21 1119
4808.86 1098
4809.51 1193
4810.17 1099
4810.82 1159
4811.48 1174
4812.13 1078
4812.79 1097
4813.44 1137
4814.09 1156
4814.75 1140
4815.40 1141
4816.06 1173
4816.71 1150
4817.37 1219
4818.02 1152
4818.68 1182
4819.33 1282
4819.99 1315
4820.64 1244
4821.30 1290
4821.95 1232
4822.61 1288
4823.26 1476
4823.92 1422
4824.57 1369
4825.23 1410
4825.88 1392
4826.54 1526
4827.19 1561
4827.85 1493
4828.50 1488
4829.16 1509
4829.81 1475
4830.47 1468
4831.13 1580
4831.78 1611
4832.44 1625
4833.09 1575
4833.75 1482
4834.40 1608
4835.06 1690
4835.72 1674
4836.37 1840
4837.03 2037
4837.68 1884
4838.34 1837
4839.00 1887
4839.65 2018
4840.31 1984
4840.97 2049
4841.62 2120
4842.28 2048
4842.93 1946
4843.59 2019
4844.25 2096
4844.90 2045
4845.56 2064
4846.22 2199
4846.87 2262
4847.53 2576
4848.19 2773
4848.84 3327
4849.50 3355
4850.16 3431
4850.82 3538
4851.47 3671
4852.13 3466
4852.79 3396
4853.44 3351
4854.10 3154
4854.76 2954
4855.42 3151
4856.07 3224
4856.73 3165
4857.39 3456
4858.04 3646
4858.70 3889
4859.36 3963
4860.02 3897
4860.67 3682
4861.33 3769
4861.99 3513
4862.65 3179
4863.31 3078
4863.96 3041
4864.62 2968
4865.28 2951
4865.94 2979
4866.60 3157
4867.25 3343
4867.91 3236
4868.57 3155
4869.23 3298
4869.89 3029
4870.54 2748
4871.20 2658
4871.86 2690
4872.52 2491
4873.18 2574
4873.84 2227
4874.50 2271
4875.15 2357
4875.81 2377
4876.47 2380
4877.13 2210
4877.79 2385
4878.45 2518
4879.11 2356
4879.77 2488
4880.42 2562
4881.08 2436
4881.74 2306
4882.40 2069
4883.06 2033
4883.72 2013
4884.38 1869
4885.04 1693
4885.70 1723
4886.36 1716
4887.02 1749
4887.68 1682
4888.34 1709
4889.00 1775
4889.65 1839
4890.31 1926
4890.97 1963
4891.63 1974
4892.29 1820
4892.95 2014
4893.61 1948
4894.27 1879
4894.93 1715
4895.59 1697
4896.25 1656
4896.91 1594
4897.57 1592
4898.23 1597
4898.89 1570
4899.55 1525
4900.21 1586
4900.87 1696
4901.54 1533
4902.20 1642
4902.86 1610
4903.52 1469
4904.18 1423
4904.84 1414
4905.50 1411
4906.16 1372
4906.82 1323
4907.48 1400
4908.14 1317
4908.80 1373
4909.46 1409
4910.12 1321
4910.79 1258
4911.45 1232
4912.11 1278
4912.77 1313
4913.43 1225
4914.09 1275
4914.75 1266
4915.41 1318
4916.07 1301
4916.74 1303
4917.40 1332
4918.06 1160
4918.72 1214
4919.38 1179
4920.04 1120
4920.71 1085
4921.37 1087
4922.03 1086
4922.69 1084
4923.35 1069
4924.01 1172
4924.68 1123
4925.34 1159
4926.00 1139
4926.66 1027
4927.33 1094
4927.99 1140
4928.65 1044
4929.31 1172
4929.97 1177
4930.64 1160
4931.30 1090
4931.96 1205
4932.62 1222
4933.29 1226
4933.95 1191
4934.61 1159
4935.27 1191
4935.94 1115
4936.60 1157
4937.26 1081
4937.93 1042
4938.59 1107
4939.25 1173
4939.91 1038
4940.58 1028
4941.24 1028
4941.90 1035
4942.57 1001
4943.23 983
4943.89 1051
4944.56 1008
4945.22 1088
4945.88 1072
4946.55 1068
4947.21 1148
4947.87 1107
4948.54 1058
4949.20 995
4949.86 1103
4950.53 1002
4951.19 964
4951.86 1072
4952.52 1056
4953.18 1052
4953.85 1023
4954.51 1068
4955.17 1044
4955.84 1031
4956.50 1012
4957.17 1105
4957.83 1083
4958.50 1076
4959.16 1124
4959.82 1102
4960.49 1188
4961.15 1259
4961.82 1287
4962.48 1331
4963.15 1349
4963.81 1475
4964.48 1521
4965.14 1460
4965.81 1541
4966.47 1411
4967.13 1345
4967.80 1294
4968.46 1314
4969.13 1236
4969.79 1252
4970.46 1101
4971.12 974
4971.79 1076
4972.45 1051
4973.12 1080
4973.79 1029
4974.45 1026
4975.12 1076
4975.78 1135
4976.45 1174
4977.11 1156
4977.78 1150
4978.44 1265
4979.11 1216
4979.77 1255
4980.44 1109
4981.11 1018
4981.77 1019
4982.44 1138
4983.10 1064
4983.77 1030
4984.44 1088
4985.10 1135
4985.77 1054
4986.43 1138
4987.10 1267
4987.77 1245
4988.43 1122
4989.10 1174
4989.76 1222
4990.43 1144
4991.10 1132
4991.76 1160
4992.43 1092
4993.10 1096
4993.76 1044
4994.43 1030
4995.10 977
4995.76 1006
4996.43 1001
4997.10 961
4997.76 1047
4998.43 996
4999.10 951
4999.76 878
5000.43 1018
5001.10 933
5001.77 975
5002.43 1045
5003.10 995
5003.77 921
5004.43 975
5005.10 1016
5005.77 957
5006.44 894
5007.10 919
5007.77 869
5008.44 942
5009.11 936
5009.77 1052
5010.44 963
5011.11 966
5011.78 1042
5012.45 954
5013.11 967
5013.78 922
5014.45 931
5015.12 913
5015.79 907
5016.45 922
5017.12 991
5017.79 966
5018.46 1024
5019.13 996
5019.80 963
5020.46 1021
5021.13 1006
5021.80 1015
5022.47 1027
5023.14 1074
5023.81 1062
5024.47 1098
5025.14 1089
5025.81 1051
5026.48 937
5027.15 972
5027.82 1045
5028.49 972
5029.16 1060
5029.83 1049
5030.49 957
5031.16 916
5031.83 898
5032.50 961
5033.17 818
5033.84 887
5034.51 946
5035.18 910
5035.85 893
5036.52 902
5037.19 932
5037.86 859
5038.53 837
5039.20 927
5039.87 865
5040.54 910
5041.21 873
5041.88 1002
5042.54 943
5043.21 886
5043.88 890
5044.55 873
5045.22 959
5045.89 978
5046.56 961
5047.24 975
5047.91 954
5048.58 899
5049.25 911
5049.92 982
5050.59 957
5051.26 928
5051.93 850
5052.60 879
5053.27 876
5053.94 873
5054.61 909
5055.28 950
5055.95 953
5056.62 930
5057.29 983
5057.96 993
5058.63 893
5059.31 900
5059.98 1008
5060.65 927
5061.32 964
5061.99 900
5062.66 914
5063.33 911
5064.00 940
5064.67 877
5065.35 914
5066.02 924
5066.69 973
5067.36 1004
5068.03 952
5068.70 946
5069.38 913
5070.05 886
5070.72 838
5071.39 931
5072.06 903
5072.73 960
5073.41 910
5074.08 935
5074.75 930
5075.42 988
5076.09 898
5076.77 974
5077.44 985
5078.11 1000
5078.78 1052
5079.45 1075
5080.13 1159
5080.80 1108
5081.47 1025
5082.14 1050
5082.82 1060
5083.49 952
5084.16 921
5084.83 909
5085.51 962
5086.18 907
5086.85 953
5087.53 985
5088.20 1048
5088.87 1053
5089.54 975
5090.22 1134
5090.89 1136
5091.56 1214
5092.24 1085
5092.91 1059
5093.58 1132
5094.26 1091
5094.93 957
5095.60 1046
5096.28 1064
5096.95 944
5097.62 947
5098.30 1011
5098.97 984
5099.64 950
5100.32 921
5100.99 981
5101.67 976
5102.34 947
5103.01 1059
5103.69 1088
5104.36 1096
5105.04 1007
5105.71 1047
5106.38 1017
5107.06 1051
5107.73 979
5108.41 953
5109.08 957
5109.75 1026
5110.43 980
5111.10 957
5111.78 990
5112.45 1015
5113.13 910
5113.80 873
5114.48 944
5115.15 950
5115.83 1021
5116.50 1015
5117.17 941
5117.85 1012
5118.52 1037
5119.20 1079
5119.87 1146
5120.55 1086
5121.22 1045
5121.90 1018
5122.57 975
5123.25 995
5123.93 995
5124.60 993
5125.28 882
5125.95 903
5126.63 888
5127.30 970
5127.98 980
5128.65 997
5129.33 975
5130.00 1001
5130.68 1096
5131.36 1045
5132.03 1002
5132.71 1067
5133.38 1040
5134.06 1043
5134.73 984
5135.41 1021
5136.09 955
5136.76 912
5137.44 936
5138.12 940
5138.79 958
5139.47 962
5140.14 979
5140.82 978
5141.50 934
5142.17 911
5142.85 952
5143.53 865
5144.20 805
5144.88 846
5145.56 824
5146.23 880
5146.91 823
5147.59 816
5148.26 831
5148.94 911
5149.62 891
5150.29 898
5150.97 856
5151.65 854
5152.33 945
5153.00 822
5153.68 860
5154.36 821
5155.03 917
5155.71 799
5156.39 815
5157.07 789
5157.74 938
5158.42 783
5159.10 780
5159.78 801
5160.45 884
5161.13 854
5161.81 816
5162.49 860
5163.17 769
5163.84 821
5164.52 936
5165.20 1022
5165.88 952
5166.55 899
5167.23 921
5167.91 947
5168.59 983
5169.27 880
5169.95 845
5170.62 891
5171.30 833
5171.98 815
5172.66 840
5173.34 812
5174.02 792
5174.69 842
5175.37 877
5176.05 824
5176.73 740
5177.41 797
5178.09 978
5178.77 896
5179.45 908
5180.13 927
5180.80 902
5181.48 854
5182.16 908
5182.84 903
5183.52 856
5184.20 859
5184.88 881
5185.56 823
5186.24 906
5186.92 787
5187.60 841
5188.28 868
5188.96 790
5189.64 778
5190.31 877
5190.99 901
5191.67 890
5192.35 828
5193.03 851
5193.71 847
5194.39 835
5195.07 915
5195.75 817
5196.43 820
5197.11 812
5197.79 778
5198.47 829
5199.15 904
5199.83 838
5200.51 853
5201.19 906
5201.87 911
5202.56 856
5203.24 879
5203.92 930
5204.60 915
5205.28 899
5205.96 859
5206.64 893
5207.32 994
5208.00 966
5208.68 903
5209.36 885
5210.04 901
5210.72 887
5211.40 918
5212.09 928
5212.77 902
5213.45 906
5214.13 988
5214.81 997
5215.49 942
5216.17 1019
5216.85 1075
5217.54 1036
5218.22 1055
5218.90 1132
5219.58 1176
5220.26 1051
5220.94 1147
5221.62 1188
5222.31 1059
5222.99 983
5223.67 962
5224.35 1017
5225.03 917
5225.72 959
5226.40 985
5227.08 919
5227.76 903
5228.44 969
5229.13 930
5229.81 872
5230.49 890
5231.17 978
5231.86 919
5232.54 928
5233.22 1016
5233.90 865
5234.58 976
5235.27 990
5235.95 1025
5236.63 1058
5237.32 1016
5238.00 1005
5238.68 983
5239.36 1206
5240.05 1154
5240.73 1092
5241.41 1019
5242.10 946
5242.78 955
5243.46 960
5244.14 907
5244.83 988
5245.51 947
5246.19 987
5246.88 1014
5247.56 1062
5248.24 1015
5248.93 1127
5249.61 1097
5250.29 991
5250.98 981
5251.66 1026
5252.35 1096
5253.03 1071
5253.71 1082
5254.40 1081
5255.08 955
5255.76 896
5256.45 972
5257.13 978
5257.82 974
5258.50 963
5259.18 993
5259.87 1070
5260.55 954
5261.24 1010
5261.92 936
5262.61 1031
5263.29 981
5263.97 983
5264.66 1005
5265.34 1000
5266.03 1008
5266.71 1081
5267.40 1078
5268.08 1026
5268.77 1025
5269.45 972
5270.14 1008
5270.82 968
5271.51 986
5272.19 940
5272.88 895
5273.56 932
5274.25 998
5274.93 921
5275.62 985
5276.30 982
5276.99 868
5277.67 930
5278.36 976
5279.04 896
5279.73 1013
5280.41 1026
5281.10 1013
5281.79 1066
5282.47 1075
5283.16 1045
5283.84 1023
5284.53 1053
5285.21 1004
5285.90 990
5286.59 900
5287.27 884
5287.96 911
5288.64 842
5289.33 921
5290.02 866
5290.70 875
5291.39 858
5292.07 876
5292.76 849
5293.45 849
5294.13 763
5294.82 871
5295.51 899
5296.19 884
5296.88 889
5297.57 921
5298.25 912
5298.94 943
5299.63 939
5300.31 1003
5301.00 1043
5301.69 1021
5302.37 1145
5303.06 1162
5303.75 1125
5304.43 1006
5305.12 1033
5305.81 995
5306.50 1005
5307.18 1042
5307.87 1065
5308.56 1101
5309.25 1072
5309.93 1149
5310.62 1319
5311.31 1354
5312.00 1401
5312.68 1402
5313.37 1229
5314.06 1212
5314.75 1081
5315.43 1002
5316.12 1042
5316.81 1042
5317.50 956
5318.18 1040
5318.87 1102
5319.56 1179
5320.25 1228
5320.94 1229
5321.63 1142
5322.31 1179
5323.00 1125
5323.69 1076
5324.38 1061
5325.07 924
5325.76 961
5326.44 966
5327.13 1047
5327.82 937
5328.51 976
5329.20 1015
5329.89 963
5330.58 911
5331.26 940
5331.95 969
5332.64 899
5333.33 881
5334.02 913
5334.71 807
5335.40 847
5336.09 849
5336.78 914
5337.47 975
5338.15 829
5338.84 807
5339.53 830
5340.22 893
5340.91 951
5341.60 950
5342.29 994
5342.98 980
5343.67 1001
5344.36 982
5345.05 995
5345.74 964
5346.43 1043
5347.12 1086
5347.81 1070
5348.50 1055
5349.19 1214
5349.88 1133
5350.57 1113
5351.26 1133
5351.95 1115
5352.64 1133
5353.33 1091
5354.02 1109
5354.71 1022
5355.40 962
5356.09 978
5356.78 905
5357.47 899
5358.16 853
5358.85 896
5359.54 1012
5360.23 953
5360.92 942
5361.62 901
5362.31 920
5363.00 868
5363.69 923
5364.38 900
5365.07 903
5365.76 945
5366.45 920
5367.14 823
5367.83 908
5368.53 924
5369.22 848
5369.91 776
5370.60 784
5371.29 772
5371.98 766
5372.67 761
5373.36 833
5374.06 835
5374.75 821
5375.44 827
5376.13 864
5376.82 841
5377.51 784
5378.21 790
5378.90 855
5379.59 839
5380.28 915
5380.97 780
5381.67 749
5382.36 821
5383.05 893
5383.74 784
5384.44 820
5385.13 821
5385.82 866
5386.51 864
5387.20 842
5387.90 864
5388.59 877
5389.28 924
5389.97 899
5390.67 902
5391.36 896
5392.05 926
5392.75 925
5393.44 919
5394.13 890
5394.82 816
5395.52 773
5396.21 871
5396.90 857
5397.60 845
5398.29 761
5398.98 821
5399.68 899
5400.37 802
5401.06 738
5401.76 827
5402.45 852
5403.14 854
5403.84 855
5404.53 813
5405.22 899
5405.92 848
5406.61 849
5407.30 852
5408.00 819
5408.69 742
5409.39 835
5410.08 811
5410.77 872
5411.47 899
5412.16 872
5412.85 943
5413.55 926
5414.24 895
5414.94 847
5415.63 898
5416.33 834
5417.02 822
5417.71 899
5418.41 888
5419.10 924
5419.80 914
5420.49 831
5421.19 860
5421.88 906
5422.58 935
5423.27 892
5423.97 845
5424.66 890
5425.36 928
5426.05 893
5426.75 922
5427.44 914
5428.14 853
5428.83 845
5429.53 960
5430.22 964
5430.92 985
5431.61 955
5432.31 924
5433.00 959
5433.70 973
5434.39 949
5435.09 966
5435.78 972
5436.48 1064
5437.17 984
5437.87 938
5438.57 1030
5439.26 964
5439.96 973
5440.65 1047
5441.35 965
5442.05 989
5442.74 1026
5443.44 1048
5444.13 1031
5444.83 1044
5445.53 1203
5446.22 1224
5446.92 1238
5447.61 1179
5448.31 1227
5449.01 1308
5449.70 1287
5450.40 1220
5451.10 1189
5451.79 1164
5452.49 1167
5453.19 1210
5453.88 1126
5454.58 1126
5455.28 1175
5455.97 1179
5456.67 1084
5457.37 1133
5458.06 1096
5458.76 1123
5459.46 1265
5460.16 1181
5460.85 1210
5461.55 1150
5462.25 1194
5462.94 1334
5463.64 1255
5464.34 1167
5465.04 1170
5465.73 1195
5466.43 1290
5467.13 1253
5467.83 1257
5468.52 1221
5469.22 1181
5469.92 1297
5470.62 1280
5471.31 1288
5472.01 1302
5472.71 1375
5473.41 1469
5474.11 1554
5474.80 1502
5475.50 1525
5476.20 1562
5476.90 1567
5477.60 1760
5478.29 2045
5478.99 2170
5479.69 2485
5480.39 2584
5481.09 2785
5481.79 2918
5482.49 2872
5483.18 2520
5483.88 2335
5484.58 2207
5485.28 2045
5485.98 1959
5486.68 1915
5487.38 1791
5488.08 1768
5488.77 1701
5489.47 1702
5490.17 1705
5490.87 1823
5491.57 1918
5492.27 1829
5492.97 1932
5493.67 2005
5494.37 2081
5495.07 2131
5495.77 2004
5496.46 2149
5497.16 2333
5497.86 2427
5498.56 2796
5499.26 3181
5499.96 3663
5500.66 4116
5501.36 4781
5502.06 4755
5502.76 4579
5503.46 4269
5504.16 3571
5504.86 3221
5505.56 2618
5506.26 2420
5506.96 2239
5507.66 2042
5508.36 1798
5509.06 1653
5509.76 1737
5510.46 1749
5511.16 1662
5511.86 1678
5512.56 1624
5513.26 1531
5513.96 1626
5514.67 1542
5515.37 1583
5516.07 1566
5516.77 1514
5517.47 1568
5518.17 1513
5518.87 1497
5519.57 1461
5520.27 1357
5520.97 1249
5521.67 1387
5522.37 1363
5523.08 1369
5523.78 1242
5524.48 1185
5525.18 1255
5525.88 1196
5526.58 1187
5527.28 1334
5527.98 1310
5528.69 1348
5529.39 1403
5530.09 1505
5530.79 1399
5531.49 1328
5532.19 1299
5532.90 1251
5533.60 1201
5534.30 1190
5535.00 1189
5535.70 1203
5536.40 1142
5537.11 1156
5537.81 1058
5538.51 1098
5539.21 1062
5539.92 1045
5540.62 1056
5541.32 1156
5542.02 1126
5542.72 1154
5543.43 1123
5544.13 1084
5544.83 1089
5545.53 1097
5546.24 1118
5546.94 1110
5547.64 1125
5548.34 1184
5549.05 951
5549.75 999
5550.45 1108
5551.16 1080
5551.86 1081
5552.56 1061
5553.26 1107
5553.97 1018
5554.67 984
5555.37 1023
5556.08 1041
5556.78 1062
5557.48 1022
5558.19 1105
5558.89 1141
5559.59 1110
5560.30 1083
5561.00 1108
5561.70 1139
5562.41 1103
5563.11 1025
5563.82 1059
5564.52 1119
5565.22 1119
5565.93 1179
5566.63 1115
5567.33 1027
5568.04 1114
5568.74 1081
5569.45 1047
5570.15 1084
5570.85 1046
5571.56 1046
5572.26 1054
5572.97 981
5573.67 1072
5574.38 992
5575.08 1086
5575.78 1071
5576.49 1032
5577.19 1028
5577.90 1027
5578.60 1078
5579.31 1008
5580.01 998
5580.72 964
5581.42 880
5582.13 978
5582.83 1011
5583.54 910
5584.24 946
5584.95 1061
5585.65 1014
5586.36 977
5587.06 1063
5587.77 1001
5588.47 1102
5589.18 1034
5589.88 1040
5590.59 960
5591.29 906
5592.00 976
5592.70 919
5593.41 903
5594.12 922
5594.82 1002
5595.53 979
5596.23 998
5596.94 980
5597.64 1011
5598.35 924
5599.06 937
5599.76 944
5600.47 1047
5601.17 946
5601.88 959
5602.59 977
5603.29 883
5604.00 915
5604.71 1015
5605.41 969
5606.12 956
5606.82 912
5607.53 908
5608.24 951
5608.94 904
5609.65 871
5610.36 886
5611.06 928
5611.77 971
5612.48 929
5613.18 898
5613.89 1034
5614.60 963
5615.30 938
5616.01 899
5616.72 827
5617.43 896
5618.13 874
5618.84 972
5619.55 947
5620.25 885
5620.96 924
5621.67 914
5622.38 918
5623.08 948
5623.79 932
5624.50 986
5625.21 1014
5625.91 953
5626.62 992
5627.33 997
5628.04 1066
5628.75 910
5629.45 1008
5630.16 1053
5630.87 1177
5631.58 1086
5632.28 1073
5632.99 1049
5633.70 1053
5634.41 978
5635.12 1050
5635.83 1140
5636.53 1132
5637.24 1025
5637.95 1037
5638.66 962
5639.37 1088
5640.08 1133
5640.78 1161
5641.49 1170
5642.20 1097
5642.91 1086
5643.62 1196
5644.33 1079
5645.04 1042
5645.75 1069
5646.45 990
5647.16 1012
5647.87 1107
5648.58 999
5649.29 1077
5650.00 1161
5650.71 1013
5651.42 967
5652.13 907
5652.84 1058
5653.55 1018
5654.26 1050
5654.96 1133
5655.67 1300
5656.38 1188
5657.09 1254
5657.80 1355
5658.51 1350
5659.22 1277
5659.93 1225
5660.64 1222
5661.35 1190
5662.06 1241
5662.77 1093
5663.48 1005
5664.19 1146
5664.90 1163
5665.61 1021
5666.32 1003
5667.03 921
5667.74 939
5668.45 967
5669.16 1109
5669.87 977
5670.58 1001
5671.29 972
5672.00 979
5672.72 1015
5673.43 999
5674.14 1000
5674.85 992
5675.56 941
5676.27 951
5676.98 989
5677.69 961
5678.40 951
5679.11 928
5679.82 931
5680.53 847
5681.25 962
5681.96 994
5682.67 895
5683.38 982
5684.09 1039
5684.80 994
5685.51 960
5686.22 925
5686.94 904
5687.65 884
5688.36 889
5689.07 952
5689.78 950
5690.49 993
5691.21 891
5691.92 854
5692.63 861
5693.34 901
5694.05 937
5694.76 907
5695.48 862
5696.19 912
5696.90 898
5697.61 875
5698.32 821
5699.04 907
5699.75 896
5700.46 907
5701.17 940
5701.89 851
5702.60 927
5703.31 933
5704.02 894
5704.74 823
5705.45 817
5706.16 873
5706.87 828
5707.59 843
5708.30 868
5709.01 859
5709.73 872
5710.44 847
5711.15 874
5711.86 884
5712.58 865
5713.29 832
5714.00 832
5714.72 768
5715.43 778
5716.14 800
5716.86 807
5717.57 800
5718.28 811
5719.00 825
5719.71 863
5720.42 921
5721.14 918
5721.85 849
5722.56 839
5723.28 791
5723.99 857
5724.71 930
5725.42 894
5726.13 907
5726.85 934
5727.56 952
5728.28 959
5728.99 914
5729.70 888
5730.42 878
5731.13 989
5731.85 1011
5732.56 953
5733.28 981
5733.99 952
5734.70 962
5735.42 917
5736.13 900
5736.85 891
5737.56 818
5738.28 844
5738.99 809
5739.71 855
5740.42 870
5741.14 806
5741.85 827
5742.57 814
5743.28 791
5744.00 883
5744.71 863
5745.43 807
5746.14 818
5746.86 885
5747.57 803
5748.29 847
5749.00 851
5749.72 818
5750.43 848
5751.15 807
5751.86 793
5752.58 779
5753.29 806
5754.01 897
5754.73 794
5755.44 760
5756.16 835
5756.87 798
5757.59 797
5758.31 853
5759.02 868
5759.74 841
5760.45 883
5761.17 951
5761.89 817
5762.60 825
5763.32 765
5764.03 848
5764.75 805
5765.47 814
5766.18 833
5766.90 849
5767.62 854
5768.33 794
5769.05 852
5769.77 846
5770.48 789
5771.20 797
5771.92 902
5772.63 858
5773.35 775
5774.07 836
5774.78 920
5775.50 900
5776.22 865
5776.93 791
5777.65 861
5778.37 856
5779.09 872
5779.80 832
5780.52 822
5781.24 867
5781.96 889
5782.67 919
5783.39 845
5784.11 997
5784.83 950
5785.54 902
5786.26 819
5786.98 830
5787.70 946
5788.41 911
5789.13 878
5789.85 855
5790.57 909
5791.29 955
5792.00 955
5792.72 975
5793.44 974
5794.16 946
5794.88 1023
5795.59 1157
5796.31 1081
5797.03 1098
5797.75 1075
5798.47 1180
5799.19 1351
5799.90 1330
5800.62 1604
5801.34 1724
5802.06 1900
5802.78 1980
5803.50 2270
5804.22 2115
5804.93 1993
5805.65 1864
5806.37 1676
5807.09 1500
5807.81 1334
5808.53 1184
5809.25 1203
5809.97 1069
5810.69 1085
5811.41 1073
5812.13 1017
5812.84 1018
5813.56 1092
5814.28 1156
5815.00 1081
5815.72 1079
5816.44 1118
5817.16 1107
5817.88 1161
5818.60 1149
5819.32 1189
5820.04 1127
5820.76 1077
5821.48 1155
5822.20 1095
5822.92 1059
5823.64 1108
5824.36 1068
5825.08 1135
5825.80 1097
5826.52 1048
5827.24 1110
5827.96 1047
5828.68 1008
5829.40 1056
5830.12 977
5830.84 1053
5831.56 1050
5832.28 1086
5833.00 977
5833.72 1014
5834.44 962
5835.16 1013
5835.89 1015
5836.61 956
5837.33 1038
5838.05 1047
5838.77 1122
5839.49 1040
5840.21 994
5840.93 922
5841.65 902
5842.37 961
5843.10 962
5843.82 960
5844.54 928
5845.26 923
5845.98 964
5846.70 1019
5847.42 1041
5848.14 971
5848.87 1017
5849.59 927
5850.31 953
5851.03 1025
5851.75 961
5852.47 912
5853.20 953
5853.92 1016
5854.64 1039
5855.36 1021
5856.08 984
5856.81 981
5857.53 1084
5858.25 1033
5858.97 1015
5859.69 984
5860.42 1039
5861.14 984
5861.86 1060
5862.58 1042
5863.31 1016
5864.03 939
5864.75 984
5865.47 996
5866.20 945
5866.92 1029
5867.64 1049
5868.36 1114
5869.09 1107
5869.81 1117
5870.53 1109
5871.26 1088
5871.98 1090
5872.70 1123
5873.42 1107
5874.15 1004
5874.87 1038
5875.59 962
5876.32 1021
5877.04 979
5877.76 950
5878.49 1011
5879.21 1075
5879.93 1069
5880.66 1010
5881.38 1028
5882.10 1071
5882.83 1034
5883.55 1024
5884.28 1091
5885.00 1178
5885.72 1116
5886.45 1103
5887.17 1045
5887.89 1103
5888.62 1098
5889.34 963
5890.07 1033
5890.79 1008
5891.51 995
5892.24 981
5892.96 930
5893.69 1106
5894.41 1125
5895.14 1060
5895.86 1064
5896.59 1081
5897.31 1088
5898.03 1062
5898.76 1041
5899.48 1070
5900.21 1047
5900.93 1027
5901.66 1123
5902.38 1153
5903.11 1154
5903.83 1055
5904.56 1064
5905.28 1111
5906.01 1092
5906.73 1160
5907.46 1107
5908.18 1159
5908.91 1153
5909.63 1130
5910.36 1129
5911.08 1097
5911.81 1159
5912.53 1229
5913.26 1228
5913.99 1127
5914.71 1061
5915.44 1147
5916.16 1176
5916.89 1162
5917.61 1222
5918.34 1267
5919.07 1271
5919.79 1222
5920.52 1267
5921.24 1281
5921.97 1373
5922.70 1329
5923.42 1274
5924.15 1317
5924.87 1409
5925.60 1346
5926.33 1348
5927.05 1369
5927.78 1426
5928.51 1391
5929.23 1359
5929.96 1538
5930.69 1508
5931.41 1585
5932.14 1557
5932.87 1525
5933.59 1588
5934.32 1610
5935.05 1613
5935.77 1690
5936.50 1756
5937.23 1691
5937.95 1743
5938.68 1854
5939.41 1816
5940.13 1925
5940.86 1825
5941.59 1817
5942.32 1886
5943.04 1944
5943.77 1986
5944.50 1983
5945.23 2103
5945.95 2187
5946.68 2107
5947.41 2264
5948.14 2282
5948.86 2392
5949.59 2407
5950.32 2585
5951.05 2839
5951.78 3086
5952.50 3073
5953.23 3167
5953.96 3206
5954.69 3224
5955.42 3147
5956.14 3132
5956.87 2979
5957.60 2787
5958.33 2997
5959.06 3013
5959.78 3002
5960.51 2965
5961.24 2954
5961.97 2985
5962.70 3216
5963.43 3328
5964.16 3538
5964.88 3994
5965.61 4325
5966.34 4614
5967.07 5003
5967.80 5292
5968.53 5533
5969.26 5364
5969.99 4842
5970.72 4694
5971.44 4589
5972.17 4227
5972.90 3951
5973.63 3803
5974.36 3870
5975.09 3809
5975.82 3725
5976.55 3735
5977.28 3627
5978.01 3843
5978.74 3854
5979.47 3821
5980.20 3992
5980.93 4034
5981.66 4315
5982.39 4324
5983.12 4383
5983.85 4461
5984.57 4504
5985.30 4501
5986.03 4446
5986.76 4481
5987.49 4388
5988.22 4449
5988.96 4138
5989.69 4228
5990.42 4291
5991.15 4293
5991.88 4323
5992.61 4437
5993.34 4520
5994.07 4475
5994.80 4407
5995.53 4690
5996.26 4675
5996.99 4923
5997.72 4908
5998.45 5125
5999.18 5225
5999.91 5180
6000.64 5092
6001.37 4993
6002.11 4827
6002.84 5006
6003.57 4846
6004.30 4796
6005.03 4784
6005.76 4619
6006.49 4716
6007.22 4703
6007.95 4975
6008.69 5429
6009.42 6430
6010.15 7371
6010.88 8617
6011.61 10425
6012.34 12663
6013.07 14733
6013.81 16268
6014.54 17500
6015.27 18060
6016.00 17710
6016.73 16884
6017.46 15528
6018.20 13750
6018.93 11864
6019.66 9970
6020.39 8444
6021.12 7119
6021.86 6215
6022.59 5312
6023.32 4847
6024.05 4179
6024.79 3876
6025.52 3691
6026.25 3602
6026.98 3545
6027.72 3525
6028.45 3313
6029.18 3297
6029.91 3255
6030.65 3273
6031.38 3175
6032.11 3102
6032.84 3050
6033.58 2936
6034.31 3002
6035.04 2931
6035.78 2939
6036.51 3033
6037.24 2968
6037.98 3018
6038.71 3161
6039.44 3093
6040.18 3159
6040.91 3120
6041.64 3129
6042.38 3319
6043.11 3386
6043.84 3355
6044.58 3494
6045.31 3607
6046.04 3771
6046.78 3790
6047.51 3721
6048.24 3907
6048.98 3950
6049.71 4253
6050.45 4716
6051.18 5263
6051.91 5486
6052.65 5866
6053.38 6230
6054.12 6756
6054.85 6881
6055.58 6618
6056.32 5969
6057.05 5282
6057.79 4709
6058.52 4426
6059.26 4194
6059.99 4028
6060.72 3781
6061.46 3582
6062.19 3550
6062.93 3453
6063.66 3458
6064.40 3420
6065.13 3391
6065.87 3366
6066.60 3293
6067.34 3296
6068.07 3187
6068.81 3194
6069.54 3170
6070.28 3137
6071.01 3061
6071.75 3015
6072.48 2764
6073.22 2908
6073.95 2926
6074.69 2861
6075.42 2732
6076.16 2777
6076.89 2765
6077.63 2692
6078.37 2546
6079.10 2543
6079.84 2599
6080.57 2478
6081.31 2525
6082.04 2515
6082.78 2468
6083.52 2402
6084.25 2396
6084.99 2375
6085.72 2419
6086.46 2350
6087.20 2207
6087.93 2168
6088.67 2184
6089.40 2162
6090.14 2102
6090.88 2228
6091.61 2216
6092.35 2143
6093.09 2129
6093.82 1989
6094.56 2044
6095.30 2058
6096.03 1961
6096.77 1977
6097.51 1913
6098.24 1907
6098.98 1905
6099.72 1875
6100.45 1921
6101.19 1769
6101.93 1798
6102.66 1756
6103.40 1822
6104.14 1772
6104.88 1833
6105.61 1810
6106.35 1793
6107.09 1836
6107.83 1744
6108.56 1760
6109.30 1720
6110.04 1735
6110.78 1792
6111.51 1893
6112.25 1850
6112.99 1913
6113.73 1788
6114.46 1848
6115.20 1856
6115.94 1894
6116.68 1772
6117.41 1787
6118.15 1788
6118.89 1855
6119.63 1860
6120.37 1910
6121.11 1793
6121.84 1801
6122.58 1921
6123.32 2005
6124.06 1987
6124.80 1906
6125.54 1918
6126.27 2002
6127.01 2068
6127.75 2018
6128.49 1982
6129.23 1959
6129.97 1855
6130.71 1905
6131.44 1956
6132.18 1971
6132.92 2012
6133.66 1968
6134.40 2017
6135.14 1914
6135.88 1931
6136.62 2044
6137.36 2146
6138.10 2051
6138.83 1951
6139.57 1968
6140.31 1950
6141.05 2005
6141.79 1937
6142.53 1946
6143.27 2030
6144.01 1975
6144.75 1992
6145.49 2028
6146.23 1989
6146.97 2046
6147.71 2127
6148.45 2169
6149.19 2079
6149.93 2101
6150.67 2127
6151.41 2146
6152.15 2271
6152.89 2185
6153.63 2187
6154.37 2123
6155.11 2326
6155.85 2224
6156.59 2273
6157.33 2356
6158.07 2375
6158.81 2409
6159.55 2381
6160.29 2432
6161.03 2573
6161.77 2655
6162.51 2578
6163.25 2718
6163.99 2986
6164.74 3190
6165.48 3385
6166.22 3479
6166.96 3590
6167.70 3858
6168.44 3896
6169.18 3747
6169.92 3886
6170.66 3895
6171.40 3759
6172.15 3534
6172.89 3549
6173.63 3510
6174.37 3392
6175.11 3175
6175.85 3175
6176.59 3232
6177.34 3039
6178.08 3146
6178.82 3183
6179.56 3270
6180.30 3321
6181.04 3377
6181.79 3425
6182.53 3416
6183.27 3381
6184.01 3444
6184.75 3667
6185.50 3759
6186.24 3723
6186.98 3756
6187.72 3868
6188.46 3765
6189.21 3722
6189.95 3925
6190.69 3955
6191.43 4107
6192.18 4167
6192.92 4418
6193.66 4577
6194.40 4721
6195.15 4655
6195.89 4742
6196.63 4728
6197.37 4667
6198.12 4847
6198.86 4694
6199.60 4663
6200.35 4673
6201.09 4716
6201.83 4766
6202.58 5006
6203.32 5470
6204.06 5843
6204.80 7076
6205.55 8525
6206.29 10486
6207.03 13681
6207.78 16973
6208.52 20441
6209.26 23625
6210.01 25519
6210.75 26052
6211.50 25864
6212.24 24553
6212.98 22009
6213.73 19260
6214.47 16042
6215.21 13252
6215.96 10711
6216.70 8912
6217.45 7578
6218.19 6300
6218.93 5559
6219.68 4796
6220.42 4369
6221.17 4116
6221.91 4037
6222.66 3698
6223.40 3702
6224.14 3650
6224.89 3476
6225.63 3399
6226.38 3328
6227.12 3261
6227.87 2929
6228.61 2796
6229.36 2509
6230.10 2326
6230.84 2267
6231.59 2250
6232.33 2274
6233.08 2325
6233.82 2299
6234.57 2378
6235.31 2368
6236.06 2479
6236.80 2578
6237.55 2821
6238.30 2829
6239.04 3041
6239.79 3077
6240.53 3196
6241.28 3198
6242.02 3250
6242.77 3080
6243.51 3034
6244.26 2934
6245.00 2867
6245.75 2935
6246.50 2890
6247.24 2916
6247.99 3159
6248.73 3221
6249.48 3235
6250.22 3225
6250.97 3064
6251.72 3059
6252.46 2935
6253.21 2893
6253.95 2942
6254.70 2776
6255.45 2760
6256.19 2810
6256.94 2683
6257.69 2667
6258.43 2719
6259.18 2547
6259.93 2615
6260.67 2654
6261.42 2595
6262.17 2577
6262.91 2557
6263.66 2518
6264.41 2488
6265.15 2458
6265.90 2467
6266.65 2525
6267.39 2536
6268.14 2556
6268.89 2544
6269.63 2496
6270.38 2545
6271.13 2606
6271.88 2592
6272.62 2469
6273.37 2447
6274.12 2302
6274.86 2452
6275.61 2477
6276.36 2375
6277.11 2500
6277.85 2455
6278.60 2535
6279.35 2630
6280.10 2476
6280.85 2428
6281.59 2366
6282.34 2414
6283.09 2256
6283.84 2260
6284.59 2182
6285.33 2114
6286.08 1995
6286.83 1979
6287.58 1986
6288.33 1885
6289.07 1888
6289.82 1885
6290.57 1883
6291.32 1831
6292.07 1748
6292.82 1736
6293.56 1667
6294.31 1688
6295.06 1671
6295.81 1712
6296.56 1727
6297.31 1667
6298.06 1659
6298.81 1661
6299.55 1547
6300.30 1563
6301.05 1616
6301.80 1521
6302.55 1504
6303.30 1529
6304.05 1552
6304.80 1483
6305.55 1602
6306.30 1495
6307.05 1499
6307.79 1530
6308.54 1635
6309.29 1693
6310.04 1712
6310.79 1760
6311.54 1738
6312.29 1794
6313.04 1711
6313.79 1729
6314.54 1780
6315.29 1675
6316.04 1556
6316.79 1536
6317.54 1572
6318.29 1608
6319.04 1566
6319.79 1513
6320.54 1435
6321.29 1519
6322.04 1484
6322.79 1465
6323.54 1421
6324.29 1465
6325.04 1465
6325.79 1501
6326.54 1446
6327.29 1483
6328.04 1420
6328.79 1487
6329.55 1464
6330.30 1402
6331.05 1419
6331.80 1421
6332.55 1507
6333.30 1466
6334.05 1407
6334.80 1380
6335.55 1401
6336.30 1462
6337.05 1546
6337.81 1468
6338.56 1418
6339.31 1377
6340.06 1476
6340.81 1424
6341.56 1437
6342.31 1416
6343.06 1470
6343.82 1507
6344.57 1399
6345.32 1368
6346.07 1377
6346.82 1392
6347.57 1453
6348.33 1556
6349.08 1593
6349.83 1704
6350.58 1724
6351.33 1898
6352.09 1944
6352.84 2035
6353.59 2078
6354.34 2069
6355.09 2111
6355.85 2056
6356.60 1996
6357.35 1874
6358.10 1850
6358.86 1732
6359.61 1658
6360.36 1607
6361.11 1622
6361.87 1545
6362.62 1428
6363.37 1403
6364.12 1493
6364.88 1516
6365.63 1408
6366.38 1496
6367.13 1533
6367.89 1645
6368.64 1636
6369.39 1586
6370.15 1546
6370.90 1409
6371.65 1512
6372.41 1519
6373.16 1414
6373.91 1458
6374.67 1390
6375.42 1407
6376.17 1424
6376.93 1482
6377.68 1451
6378.43 1431
6379.19 1492
6379.94 1511
6380.69 1530
6381.45 1427
6382.20 1543
6382.96 1571
6383.71 1585
6384.46 1480
6385.22 1386
6385.97 1496
6386.73 1494
6387.48 1392
6388.23 1264
6388.99 1337
6389.74 1315
6390.50 1365
6391.25 1344
6392.00 1236
6392.76 1244
6393.51 1315
6394.27 1345
6395.02 1446
6395.78 1368
6396.53 1357
6397.29 1285
6398.04 1310
6398.80 1324
6399.55 1276
6400.31 1255
6401.06 1291
6401.82 1265
6402.57 1178
6403.33 1333
6404.08 1337
6404.84 1357
6405.59 1446
6406.35 1357
6407.10 1468
6407.86 1517
6408.61 1565
6409.37 1607
6410.12 1694
6410.88 1682
6411.63 1588
6412.39 1616
6413.14 1497
6413.90 1382
6414.66 1480
6415.41 1478
6416.17 1366
6416.92 1437
6417.68 1496
6418.44 1423
6419.19 1400
6419.95 1380
6420.70 1387
6421.46 1325
6422.22 1280
6422.97 1269
6423.73 1340
6424.48 1368
6425.24 1314
6426.00 1299
6426.75 1293
6427.51 1345
6428.27 1383
6429.02 1275
6429.78 1371
6430.54 1268
6431.29 1331
6432.05 1319
6432.81 1281
6433.56 1407
6434.32 1342
6435.08 1336
6435.83 1419
6436.59 1333
6437.35 1372
6438.10 1386
6438.86 1339
6439.62 1353
6440.38 1287
6441.13 1451
6441.89 1460
6442.65 1363
6443.41 1386
6444.16 1317
6444.92 1322
6445.68 1307
6446.44 1357
6447.19 1364
6447.95 1391
6448.71 1478
6449.47 1447
6450.22 1442
6450.98 1510
6451.74 1555
6452.50 1531
6453.26 1598
6454.01 1537
6454.77 1439
6455.53 1525
6456.29 1588
6457.05 1582
6457.80 1504
6458.56 1606
6459.32 1676
6460.08 1575
6460.84 1574
6461.60 1654
6462.35 1618
6463.11 1638
6463.87 1579
6464.63 1628
6465.39 1713
6466.15 1713
6466.91 1874
6467.67 1863
6468.42 1934
6469.18 1988
6469.94 1951
6470.70 1995
6471.46 1878
6472.22 1806
6472.98 2041
6473.74 1942
6474.50 2056
6475.26 1964
6476.02 2015
6476.77 2090
6477.53 2100
6478.29 2020
6479.05 2040
6479.81 2051
6480.57 2108
6481.33 2161
6482.09 2225
6482.85 2237
6483.61 2409
6484.37 2398
6485.13 2380
6485.89 2372
6486.65 2450
6487.41 2528
6488.17 2360
6488.93 2430
6489.69 2517
6490.45 2618
6491.21 2806
6491.97 2801
6492.73 2960
6493.49 3109
6494.25 3132
6495.01 3348
6495.77 3384
6496.53 3299
6497.29 3271
6498.05 3378
6498.82 3348
6499.58 3475
6500.34 3421
6501.10 3470
6501.86 3395
6502.62 3472
6503.38 3219
6504.14 3242
6504.90 3408
6505.66 3465
6506.42 3373
6507.19 3593
6507.95 3692
6508.71 3785
6509.47 3886
6510.23 4042
6510.99 4075
6511.75 4105
6512.51 4112
6513.28 4277
6514.04 4307
6514.80 4178
6515.56 4282
6516.32 4311
6517.08 4414
6517.85 4398
6518.61 4387
6519.37 4391
6520.13 4632
6520.89 4821
6521.66 4791
6522.42 5064
6523.18 5382
6523.94 5784
6524.70 6049
6525.47 6680
6526.23 7253
6526.99 7904
6527.75 8513
6528.52 9416
6529.28 9847
6530.04 9592
6530.80 9595
6531.57 9456
6532.33 9299
6533.09 10100
6533.85 11451
6534.62 13608
6535.38 16537
6536.14 19265
6536.90 21747
6537.67 22973
6538.43 22758
6539.19 21893
6539.96 19562
6540.72 16906
6541.48 14412
6542.25 11822
6543.01 9725
6543.77 8019
6544.54 6783
6545.30 5837
6546.06 5030
6546.83 4520
6547.59 4101
6548.35 3856
6549.12 3731
6549.88 3667
6550.64 3553
6551.41 3491
6552.17 3592
6552.94 3380
6553.70 3395
6554.46 3188
6555.23 3198
6555.99 3067
6556.75 2900
6557.52 2686
6558.28 2740
6559.05 2814
6559.81 2804
6560.58 2909
6561.34 2967
6562.10 3145
6562.87 3091
6563.63 3112
6564.40 3459
6565.16 3605
6565.93 3621
6566.69 3556
6567.46 3482
6568.22 3555
6568.99 3298
6569.75 3307
6570.52 3375
6571.28 3588
6572.04 3599
6572.81 3725
6573.57 3784
6574.34 3873
6575.11 4063
6575.87 4229
6576.64 4180
6577.40 4125
6578.17 4108
6578.93 4124
6579.70 4098
6580.46 4041
6581.23 4063
6581.99 4086
6582.76 4093
6583.52 3959
6584.29 3930
6585.06 3890
6585.82 3979
6586.59 3872
6587.35 3836
6588.12 4007
6588.88 4062
6589.65 4082
6590.42 4317
6591.18 4537
6591.95 4780
6592.71 5282
6593.48 5800
6594.25 6344
6595.01 6593
6595.78 6954
6596.55 7110
6597.31 6799
6598.08 6411
6598.85 6014
6599.61 5739
6600.38 5284
6601.15 4745
6601.91 4489
6602.68 4163
6603.45 3861
6604.21 3737
6604.98 3741
6605.75 3688
6606.51 3745
6607.28 3923
6608.05 4055
6608.81 4083
6609.58 4128
6610.35 4187
6611.12 4241
6611.88 4024
6612.65 3823
6613.42 3797
6614.18 3473
6614.95 3332
6615.72 3196
6616.49 3001
6617.25 2870
6618.02 2799
6618.79 2741
6619.56 2624
6620.33 2555
6621.09 2558
6621.86 2510
6622.63 2516
6623.40 2513
6624.16 2505
6624.93 2551
6625.70 2414
6626.47 2339
6627.24 2329
6628.01 2292
6628.77 2259
6629.54 2303
6630.31 2496
6631.08 2612
6631.85 2640
6632.62 2922
6633.38 3148
6634.15 3335
6634.92 3408
6635.69 3528
6636.46 3423
6637.23 3333
6638.00 3327
6638.76 3281
6639.53 3165
6640.30 2898
6641.07 2815
6641.84 2531
6642.61 2426
6643.38 2502
6644.15 2316
6644.92 2270
6645.69 2249
6646.45 2205
6647.22 2238
6647.99 2356
6648.76 2370
6649.53 2414
6650.30 2395
6651.07 2444
6651.84 2345
6652.61 2424
6653.38 2446
6654.15 2650
6654.92 2593
6655.69 2554
6656.46 2690
6657.23 2864
6658.00 2809
6658.77 2661
6659.54 2614
6660.31 2599
6661.08 2431
6661.85 2428
6662.62 2378
6663.39 2339
6664.16 2289
6664.93 2204
6665.70 2228
6666.47 2270
6667.24 2353
6668.01 2467
6668.78 2429
6669.55 2433
6670.32 2436
6671.09 2423
6671.87 2401
6672.64 2488
6673.41 2510
6674.18 2422
6674.95 2492
6675.72 2573
6676.49 2724
6677.26 2486
6678.03 2496
6678.80 2441
6679.58 2684
6680.35 2776
6681.12 2807
6681.89 2887
6682.66 3080
6683.43 3139
6684.20 3481
6684.97 3847
6685.75 3957
6686.52 4174
6687.29 4050
6688.06 3741
6688.83 3390
6689.60 3120
6690.38 2918
6691.15 2630
6691.92 2541
6692.69 2436
6693.46 2439
6694.24 2330
6695.01 2195
6695.78 2328
6696.55 2351
6697.32 2190
6698.10 2257
6698.87 2221
6699.64 2141
6700.41 2237
6701.19 2234
6701.96 2134
6702.73 2052
6703.50 2163
6704.28 2204
6705.05 2229
6705.82 2147
6706.59 2179
6707.37 2118
6708.14 2165
6708.91 2244
6709.69 2182
6710.46 2063
6711.23 1977
6712.00 2099
6712.78 2081
6713.55 2050
6714.32 2075
6715.10 2018
6715.87 1949
6716.64 1879
6717.42 1954
6718.19 1949
6718.96 1918
6719.74 1937
6720.51 1858
6721.28 1902
6722.06 1864
6722.83 1802
6723.61 1969
6724.38 1942
6725.15 1991
6725.93 2073
6726.70 2022
6727.48 1960
6728.25 1895
6729.02 1916
6729.80 1874
6730.57 1928
6731.35 1999
6732.12 2079
6732.89 2101
6733.67 2065
6734.44 2121
6735.22 2223
6735.99 2257
6736.77 2178
6737.54 2092
6738.31 2045
6739.09 2143
6739.86 2220
6740.64 2242
6741.41 2172
6742.19 2201
6742.96 2225
6743.74 2228
6744.51 2309
6745.29 2304
6746.06 2314
6746.84 2467
6747.61 2539
6748.39 2575
6749.16 2604
6749.94 2826
6750.71 3162
6751.49 3469
6752.26 3711
6753.04 4008
6753.82 4301
6754.59 4344
6755.37 4137
6756.14 3792
6756.92 3524
6757.69 3297
6758.47 2947
6759.25 2599
6760.02 2432
6760.80 2357
6761.57 2320
6762.35 2249
6763.12 2214
6763.90 2184
6764.68 2107
6765.45 2129
6766.23 2101
6767.01 2122
6767.78 2161
6768.56 2209
6769.33 2205
6770.11 2054
6770.89 2075
6771.66 2018
6772.44 1994
6773.22 1933
6773.99 1855
6774.77 1911
6775.55 2061
6776.32 1927
6777.10 2044
6777.88 1978
6778.65 1991
6779.43 1923
6780.21 1962
6780.98 2004
6781.76 1911
6782.54 1794
6783.32 1765
6784.09 1892
6784.87 1902
6785.65 1790
6786.43 1688
6787.20 1645
6787.98 1674
6788.76 1734
6789.53 1552
6790.31 1649
6791.09 1593
6791.87 1645
6792.65 1631
6793.42 1557
6794.20 1519
6794.98 1510
6795.76 1593
6796.53 1560
6797.31 1484
6798.09 1530
6798.87 1599
6799.65 1604
6800.42 1582
6801.20 1610
6801.98 1630
6802.76 1643
6803.54 1678
6804.32 1800
6805.09 1785
6805.87 1762
6806.65 1805
6807.43 1732
6808.21 1637
6808.99 1691
6809.77 1662
6810.54 1697
6811.32 1582
6812.10 1597
6812.88 1679
6813.66 1658
6814.44 1610
6815.22 1535
6816.00 1571
6816.78 1724
6817.56 1629
6818.33 1645
6819.11 1660
6819.89 1595
6820.67 1564
6821.45 1518
6822.23 1598
6823.01 1594
6823.79 1575
6824.57 1638
6825.35 1658
6826.13 1669
6826.91 1616
6827.69 1587
6828.47 1458
6829.25 1542
6830.03 1498
6830.81 1541
6831.59 1487
6832.37 1469
6833.15 1455
6833.93 1511
6834.71 1549
6835.49 1531
6836.27 1558
6837.05 1467
6837.83 1495
6838.61 1528
6839.39 1508
6840.17 1556
6840.95 1540
6841.73 1535
6842.51 1486
6843.29 1459
6844.07 1533
6844.85 1564
6845.63 1700
6846.41 1774
6847.19 1749
6847.98 2007
6848.76 2163
6849.54 2407
6850.32 2655
6851.10 3103
6851.88 3500
6852.66 3362
6853.44 3244
6854.22 3175
6855.01 2905
6855.79 2659
6856.57 2326
6857.35 2173
6858.13 2131
6858.91 2089
6859.69 1971
6860.48 1925
6861.26 1706
6862.04 1772
6862.82 1778
6863.60 1694
6864.38 1700
6865.17 1788
6865.95 1847
6866.73 1853
6867.51 1902
6868.29 1932
6869.08 1965
6869.86 1943
6870.64 1908
6871.42 1714
6872.20 1854
6872.99 1846
6873.77 1915
6874.55 1913
6875.33 1859
6876.12 1879
6876.90 1949
6877.68 2108
6878.46 2104
6879.25 2170
6880.03 2186
6880.81 2334
6881.59 2301
6882.38 2337
6883.16 2476
6883.94 2641
6884.73 2770
6885.51 3149
6886.29 3626
6887.08 4426
6887.86 4983
6888.64 5447
6889.42 5557
6890.21 5468
6890.99 5077
6891.77 4671
6892.56 4098
6893.34 3505
6894.12 3156
6894.91 2919
6895.69 2785
6896.48 2564
6897.26 2520
6898.04 2452
6898.83 2480
6899.61 2568
6900.39 2492
6901.18 2596
6901.96 2578
6902.75 2525
6903.53 2397
6904.31 2441
6905.10 2415
6905.88 2462
6906.67 2416
6907.45 2207
6908.24 2257
6909.02 2420
6909.80 2306
6910.59 2204
6911.37 2212
6912.16 2092
6912.94 2050
6913.73 2099
6914.51 2067
6915.30 2058
6916.08 2076
6916.87 2161
6917.65 2128
6918.44 2057
6919.22 2027
6920.01 2013
6920.79 2103
6921.58 1974
6922.36 1985
6923.15 1993
6923.93 2017
6924.72 2088
6925.50 1926
6926.29 2009
6927.07 2109
6927.86 2064
6928.64 2161
6929.43 2145
6930.21 2080
6931.00 2127
6931.78 2083
6932.57 2091
6933.36 2083
6934.14 2115
6934.93 2236
6935.71 2192
6936.50 2217
6937.29 2252
6938.07 2309
6938.86 2439
6939.64 2530
6940.43 2723
6941.22 2878
6942.00 2928
6942.79 3172
6943.57 3274
6944.36 3297
6945.15 3477
6945.93 3540
6946.72 3535
6947.51 3564
6948.29 3710
6949.08 3793
6949.87 3841
6950.65 3813
6951.44 3560
6952.23 3443
6953.01 3145
6953.80 3071
6954.59 3172
6955.37 2953
6956.16 2900
6956.95 3035
6957.74 2956
6958.52 3033
6959.31 2927
6960.10 2891
6960.88 2986
6961.67 3025
6962.46 3010
6963.25 3119
6964.03 3177
6964.82 3041
6965.61 3346
6966.40 3216
6967.18 3404
6967.97 3706
6968.76 3809
6969.55 4025
6970.34 4224
6971.12 4266
6971.91 4211
6972.70 4253
6973.49 4456
6974.28 4291
6975.06 4272
6975.85 4119
6976.64 4335
6977.43 4287
6978.22 4185
6979.00 4428
6979.79 4659
6980.58 5172
6981.37 5885
6982.16 6974
6982.95 8707
6983.74 10952
6984.52 13591
6985.31 15940
6986.10 18440
6986.89 19851
6987.68 20133
6988.47 19246
6989.26 17799
6990.05 15672
6990.83 13230
6991.62 11257
6992.41 9246
6993.20 7685
6993.99 6197
6994.78 5131
6995.57 4402
6996.36 4095
6997.15 3880
6997.94 3476
6998.73 3344
6999.52 3126
7000.31 3090
7001.10 3099
7001.88 3046
7002.67 2963
7003.46 2820
7004.25 2665
7005.04 2467
7005.83 2329
7006.62 2281
7007.41 2250
7008.20 2135
7008.99 2127
7009.78 2120
7010.57 2120
7011.36 2176
7012.15 2229
7012.94 2376
7013.73 2423
7014.52 2569
7015.31 2543
7016.11 2605
7016.90 2438
7017.69 2456
7018.48 2423
7019.27 2311
7020.06 2284
7020.85 2306
7021.64 2477
7022.43 2585
7023.22 2654
7024.01 2656
7024.80 2605
7025.59 2712
7026.38 2651
7027.18 2636
7027.97 2581
7028.76 2525
7029.55 2411
7030.34 2257
7031.13 2222
7031.92 2193
7032.71 2228
7033.51 2194
7034.30 2248
7035.09 2127
7035.88 2301
7036.67 2270
7037.46 2328
7038.25 2353
7039.05 2259
7039.84 2388
7040.63 2404
7041.42 2545
7042.21 2548
7043.01 2747
7043.80 2670
7044.59 2804
7045.38 2786
7046.17 2804
7046.97 2884
7047.76 3170
7048.55 3412
7049.34 3815
7050.14 4002
7050.93 4252
7051.72 4419
7052.51 4200
7053.30 3891
7054.10 3653
7054.89 3369
7055.68 3097
7056.48 2867
7057.27 2752
7058.06 2548
7058.85 2473
7059.65 2521
7060.44 2386
7061.23 2418
7062.03 2479
7062.82 2483
7063.61 2426
7064.40 2579
7065.20 2517
7065.99 2299
7066.78 2368
7067.58 2267
7068.37 2202
7069.16 2127
7069.96 2068
7070.75 2108
7071.54 2106
7072.34 2021
7073.13 2011
7073.93 1992
7074.72 1969
7075.51 1909
7076.31 1871
7077.10 1868
7077.89 1915
7078.69 1788
7079.48 1750
7080.28 1874
7081.07 1768
7081.86 1808
7082.66 1796
7083.45 1754
7084.25 1699
7085.04 1748
7085.84 1656
7086.63 1656
7087.42 1678
7088.22 1696
7089.01 1565
7089.81 1565
7090.60 1563
7091.40 1622
7092.19 1572
7092.99 1561
7093.78 1509
7094.58 1489
7095.37 1516
7096.17 1487
7096.96 1443
7097.76 1448
7098.55 1409
7099.35 1488
7100.14 1520
7100.94 1437
7101.73 1444
7102.53 1467
7103.32 1420
7104.12 1396
7104.91 1352
7105.71 1350
7106.50 1413
7107.30 1303
7108.10 1323
7108.89 1309
7109.69 1280
7110.48 1232
7111.28 1239
7112.07 1334
7112.87 1348
7113.67 1353
7114.46 1329
7115.26 1348
7116.05 1363
7116.85 1317
7117.65 1330
7118.44 1405
7119.24 1349
7120.03 1366
7120.83 1422
7121.63 1341
7122.42 1291
7123.22 1324
7124.02 1251
7124.81 1212
7125.61 1245
7126.41 1190
7127.20 1245
7128.00 1267
7128.80 1302
7129.59 1296
7130.39 1240
7131.19 1343
7131.98 1331
7132.78 1310
7133.58 1268
7134.37 1269
7135.17 1333
7135.97 1290
7136.77 1327
7137.56 1277
7138.36 1248
7139.16 1165
7139.96 1172
7140.75 1121
7141.55 1190
7142.35 1112
7143.15 1091
7143.94 1186
7144.74 1178
7145.54 1180
7146.34 1148
7147.13 1090
7147.93 1085
7148.73 1134
7149.53 1135
7150.33 1065
7151.12 1105
7151.92 1135
7152.72 1109
7153.52 1098
7154.32 1107
7155.11 1138
7155.91 1217
7156.71 1201
7157.51 1186
7158.31 1246
7159.11 1178
7159.90 1137
7160.70 1114
7161.50 1091
7162.30 1069
7163.10 1068
7163.90 1111
7164.70 1055
7165.49 1058
7166.29 1048
7167.09 1035
7167.89 1086
7168.69 1038
7169.49 1067
7170.29 1029
7171.09 1065
7171.89 1019
7172.69 1048
7173.49 1035
7174.28 1057
7175.08 1031
7175.88 960
7176.68 964
7177.48 955
7178.28 966
7179.08 996
7179.88 1077
7180.68 965
7181.48 927
7182.28 1027
7183.08 1100
7183.88 1047
7184.68 1069
7185.48 1049
7186.28 1085
7187.08 1019
7187.88 1080
7188.68 1037
7189.48 981
7190.28 1010
7191.08 1042
7191.88 1106
7192.68 999
7193.48 1018
7194.28 978
7195.08 1028
7195.88 942
7196.68 987
7197.48 970
7198.28 1016
7199.08 1051
7199.89 1048
7200.69 1035
7201.49 950
7202.29 958
7203.09 955
7203.89 974
7204.69 885
7205.49 960
7206.29 906
7207.09 1028
7207.89 1023
7208.70 946
7209.50 951
7210.30 1005
7211.10 969
7211.90 982
7212.70 945
7213.50 976
7214.31 1004
7215.11 1022
7215.91 951
7216.71 1023
7217.51 1093
7218.31 1034
7219.12 1110
7219.92 1128
7220.72 1126
7221.52 983
7222.32 985
7223.13 1050
7223.93 1011
7224.73 1004
7225.53 1002
7226.33 1057
7227.14 1055
7227.94 997
7228.74 1006
7229.54 992
7230.35 974
7231.15 993
7231.95 1005
7232.75 989
7233.56 878
7234.36 968
7235.16 1017
7235.96 994
7236.77 907
7237.57 1000
7238.37 999
7239.17 1000
7239.98 972
7240.78 941
7241.58 992
7242.39 1068
7243.19 1063
7243.99 1027
7244.80 999
7245.60 1040
7246.40 1085
7247.21 1064
7248.01 1104
7248.81 992
7249.62 1020
7250.42 1032
7251.22 1058
7252.03 1017
7252.83 980
7253.63 1018
7254.44 1021
7255.24 1027
7256.05 1073
7256.85 1101
7257.65 1099
7258.46 1113
7259.26 1123
7260.07 1165
7260.87 1252
7261.67 1292
7262.48 1231
7263.28 1273
7264.09 1272
7264.89 1188
7265.70 1161
7266.50 1172
7267.30 1145
7268.11 1156
7268.91 1184
7269.72 1115
7270.52 1123
7271.33 1156
7272.13 1080
7272.94 1070
7273.74 1209
7274.55 1181
7275.35 1173
7276.16 1142
7276.96 1094
7277.77 1167
7278.57 1189
7279.38 1208
7280.18 1153
7280.99 1401
7281.79 1433
7282.60 1587
7283.40 1797
7284.21 1957
7285.01 2096
7285.82 2289
7286.63 2179
7287.43 2201
7288.24 2174
7289.04 1864
7289.85 1792
7290.65 1654
7291.46 1512
7292.27 1440
7293.07 1404
7293.88 1267
7294.68 1177
7295.49 1155
7296.30 1250
7297.10 1259
7297.91 1262
7298.71 1290
7299.52 1403
7300.33 1378
7301.13 1324
7301.94 1265
7302.75 1316
7303.55 1319
7304.36 1337
7305.16 1320
7305.97 1222
7306.78 1265
7307.58 1304
7308.39 1322
7309.20 1361
7310.01 1431
7310.81 1534
7311.62 1654
7312.43 1599
7313.23 1585
7314.04 1648
7314.85 1781
7315.65 1862
7316.46 2166
7317.27 2698
7318.08 2964
7318.88 3367
7319.69 3401
7320.50 3489
7321.31 3379
7322.11 3100
7322.92 2839
7323.73 2446
7324.54 2223
7325.34 1958
7326.15 1819
7326.96 1700
7327.77 1657
7328.57 1671
7329.38 1691
7330.19 1546
7331.00 1475
7331.81 1559
7332.61 1595
7333.42 1536
7334.23 1519
7335.04 1549
7335.85 1479
7336.66 1523
7337.46 1456
7338.27 1452
7339.08 1354
7339.89 1355
7340.70 1398
7341.51 1417
7342.31 1300
7343.12 1261
7343.93 1299
7344.74 1217
7345.55 1234
7346.36 1201
7347.17 1190
7347.98 1218
7348.79 1244
7349.59 1220
7350.40 1109
7351.21 1090
7352.02 1190
7352.83 1222
7353.64 1158
7354.45 1080
7355.26 1101
7356.07 1144
7356.88 1183
7357.69 1056
7358.50 1068
7359.31 1104
7360.12 1087
7360.93 1143
7361.74 1049
7362.54 1089
7363.35 1039
7364.16 1057
7364.97 1046
7365.78 1015
7366.59 977
7367.40 1065
7368.21 1039
7369.02 1030
7369.83 966
7370.64 937
7371.45 990
7372.27 1053
7373.08 1050
7373.89 1047
7374.70 1041
7375.51 1024
7376.32 1011
7377.13 986
7377.94 1037
7378.75 1080
7379.56 1091
7380.37 1115
7381.18 1090
7381.99 1182
7382.80 1196
7383.61 1140
7384.42 1221
7385.24 1137
7386.05 1074
7386.86 1069
7387.67 1124
7388.48 1040
7389.29 1031
7390.10 1042
7390.91 1105
7391.72 987
7392.54 1071
7393.35 1045
7394.16 1072
7394.97 1069
7395.78 966
7396.59 954
7397.41 949
7398.22 945
7399.03 993
7399.84 1032
7400.65 976
7401.46 1011
7402.28 966
7403.09 950
7403.90 947
7404.71 936
7405.52 930
7406.34 885
7407.15 970
7407.96 941
7408.77 918
7409.59 954
7410.40 936
7411.21 896
7412.02 889
7412.84 912
7413.65 954
7414.46 850
7415.27 841
7416.09 907
7416.90 840
7417.71 861
7418.52 875
7419.34 890
7420.15 853
7420.96 859
7421.78 792
7422.59 845
7423.40 863
7424.22 869
7425.03 917
7425.84 874
7426.65 893
7427.47 873
7428.28 909
7429.09 939
7429.91 999
7430.72 1005
7431.54 1058
7432.35 1122
7433.16 1113
7433.98 999
7434.79 1016
7435.60 986
7436.42 967
7437.23 1027
7438.05 1001
7438.86 878
7439.67 961
7440.49 968
7441.30 951
7442.12 957
7442.93 933
7443.74 941
7444.56 918
7445.37 962
7446.19 897
7447.00 837
7447.82 853
7448.63 889
7449.44 886
7450.26 907
7451.07 899
7451.89 977
7452.70 1030
7453.52 915
7454.33 911
7455.15 906
7455.96 899
7456.78 909
7457.59 860
7458.41 965
7459.22 990
7460.04 944
7460.85 1024
7461.67 1035
7462.48 1053
7463.30 1146
7464.11 1135
7464.93 1126
7465.74 1042
7466.56 1080
7467.37 1079
7468.19 1015
7469.01 1015
7469.82 1014
7470.64 1083
7471.45 1018
7472.27 997
7473.08 1009
7473.90 951
7474.72 992
7475.53 902
7476.35 919
7477.16 895
7477.98 947
7478.80 957
7479.61 926
7480.43 915
7481.24 940
7482.06 967
7482.88 938
7483.69 954
7484.51 928
7485.33 875
7486.14 825
7486.96 877
7487.78 859
7488.59 879
7489.41 914
7490.23 883
7491.04 915
7491.86 883
7492.68 887
7493.49 891
7494.31 832
7495.13 818
7495.94 773
7496.76 833
7497.58 889
7498.40 861
7499.21 810
7500.03 813
7500.85 829
7501.67 847
7502.48 797
7503.30 742
7504.12 785
7504.94 876
7505.75 799
7506.57 801
7507.39 865
7508.21 801
7509.02 841
7509.84 847
7510.66 859
7511.48 856
7512.30 867
7513.11 876
7513.93 836
7514.75 813
7515.57 905
7516.39 949
7517.20 914
7518.02 853
7518.84 860
7519.66 804
7520.48 859
7521.30 833
7522.11 848
7522.93 788
7523.75 832
7524.57 895
7525.39 862
7526.21 813
7527.03 782
7527.84 857
7528.66 858
7529.48 809
7530.30 821
7531.12 789
7531.94 867
7532.76 797
7533.58 845
7534.40 805
7535.22 796
7536.03 800
7536.85 784
7537.67 784
7538.49 762
7539.31 788
7540.13 770
7540.95 823
7541.77 813
7542.59 801
7543.41 863
7544.23 845
7545.05 881
7545.87 853
7546.69 878
7547.51 916
7548.33 893
7549.15 805
7549.97 897
7550.79 900
7551.61 764
7552.43 745
7553.25 785
7554.07 856
7554.89 878
7555.71 843
7556.53 828
7557.35 805
7558.17 858
7558.99 860
7559.81 909
7560.63 881
7561.45 877
7562.27 890
7563.09 917
7563.92 811
7564.74 813
7565.56 842
7566.38 869
7567.20 890
7568.02 872
7568.84 827
7569.66 915
7570.48 818
7571.30 844
7572.13 913
7572.95 926
7573.77 857
7574.59 921
7575.41 935
7576.23 871
7577.05 828
7577.88 903
7578.70 898
7579.52 946
7580.34 881
7581.16 878
7581.98 912
7582.81 874
7583.63 904
7584.45 954
7585.27 970
7586.09 961
7586.92 939
7587.74 989
7588.56 1050
7589.38 1107
7590.20 1056
7591.03 1004
7591.85 999
7592.67 978
7593.49 1087
7594.32 1061
7595.14 1042
7595.96 1029
7596.78 1005
7597.61 1073
7598.43 1147
7599.25 1155
7600.07 1214
7600.90 1234
7601.72 1164
7602.54 1278
7603.36 1386
7604.19 1422
7605.01 1416
7605.83 1538
7606.66 1488
7607.48 1469
7608.30 1437
7609.13 1418
7609.95 1251
7610.77 1271
7611.60 1233
7612.42 1323
7613.24 1291
7614.07 1324
7614.89 1339
7615.71 1337
7616.54 1483
7617.36 1622
7618.18 1706
7619.01 1778
7619.83 1837
7620.66 1638
7621.48 1588
7622.30 1482
7623.13 1529
7623.95 1474
7624.78 1456
7625.60 1357
7626.42 1432
7627.25 1399
7628.07 1299
7628.90 1515
7629.72 1618
7630.55 1543
7631.37 1748
7632.19 1732
7633.02 1765
7633.84 1654
7634.67 1656
7635.49 1550
7636.32 1505
7637.14 1419
7637.97 1322
7638.79 1235
7639.62 1058
7640.44 1080
7641.27 1057
7642.09 1061
7642.92 1071
7643.74 988
7644.57 976
7645.39 991
7646.22 1023
7647.04 985
7647.87 1007
7648.69 951
7649.52 961
7650.34 975
7651.17 970
7651.99 998
7652.82 897
7653.65 942
7654.47 944
7655.30 901
7656.12 823
7656.95 863
7657.77 870
7658.60 1018
7659.43 994
7660.25 950
7661.08 907
7661.90 930
7662.73 899
7663.56 905
7664.38 878
7665.21 909
7666.04 922
7666.86 902
7667.69 891
7668.51 857
7669.34 832
7670.17 886
7670.99 886
7671.82 867
7672.65 817
7673.47 885
7674.30 900
7675.13 840
7675.95 911
7676.78 913
7677.61 941
7678.44 888
7679.26 891
7680.09 944
7680.92 870
7681.74 850
7682.57 825
7683.40 933
7684.23 942
7685.05 1048
7685.88 1035
7686.71 1038
7687.53 1007
7688.36 973
7689.19 940
7690.02 884
7690.85 926
7691.67 961
7692.50 951
7693.33 965
7694.16 965
7694.98 991
7695.81 1072
7696.64 1065
7697.47 1125
7698.30 1199
7699.12 1161
7699.95 1239
7700.78 1126
7701.61 1077
7702.44 1011
7703.26 1032
7704.09 1034
7704.92 877
7705.75 916
7706.58 921
7707.41 927
7708.24 899
7709.06 952
7709.89 870
7710.72 920
7711.55 906
7712.38 838
7713.21 902
7714.04 871
7714.87 906
7715.69 827
7716.52 832
7717.35 741
7718.18 751
7719.01 791
7719.84 906
7720.67 814
7721.50 775
7722.33 759
7723.16 794
7723.99 847
7724.82 779
7725.65 782
7726.48 797
7727.30 822
7728.13 817
7728.96 863
7729.79 747
7730.62 786
7731.45 795
7732.28 800
7733.11 793
7733.94 794
7734.77 782
7735.60 781
7736.43 786
7737.26 799
7738.09 713
7738.92 747
7739.75 829
7740.58 807
7741.41 804
7742.25 745
7743.08 751
7743.91 781
7744.74 739
7745.57 754
7746.40 811
7747.23 827
7748.06 818
7748.89 814
7749.72 833
7750.55 839
7751.38 859
7752.21 784
7753.04 781
7753.88 771
7754.71 805
7755.54 795
7756.37 794
7757.20 732
7758.03 757
7758.86 745
7759.69 785
7760.53 791
7761.36 757
7762.19 736
7763.02 726
7763.85 773
7764.68 803
7765.51 800
7766.35 789
7767.18 774
7768.01 828
7768.84 795
7769.67 787
7770.51 796
7771.34 834
7772.17 804
7773.00 824
7773.83 786
7774.67 814
7775.50 872
7776.33 843
7777.16 834
7777.99 813
7778.83 769
7779.66 786
7780.49 793
7781.32 783
7782.16 811
7782.99 755
7783.82 793
7784.65 892
7785.49 797
7786.32 778
7787.15 872
7787.99 838
7788.82 847
7789.65 854
7790.48 888
7791.32 868
7792.15 748
7792.98 757
7793.82 925
7794.65 825
7795.48 855
7796.32 852
7797.15 877
7797.98 937
7798.82 829
7799.65 835
7800.48 917
7801.32 959
7802.15 892
7802.99 932
7803.82 947
7804.65 1005
7805.49 938
7806.32 954
7807.15 1018
7807.99 950
7808.82 948
7809.66 1016
7810.49 1075
7811.32 1040
7812.16 1106
7812.99 1138
7813.83 1197
7814.66 1296
7815.50 1266
7816.33 1368
7817.16 1390
7818.00 1405
7818.83 1374
7819.67 1361
7820.50 1299
7821.34 1196
7822.17 1304
7823.01 1308
7823.84 1286
7824.68 1357
7825.51 1391
7826.35 1544
7827.18 1581
7828.02 1566
7828.85 1605
7829.69 1600
7830.52 1486
7831.36 1391
7832.19 1429
7833.03 1403
7833.86 1391
7834.70 1422
7835.53 1510
7836.37 1400
7837.20 1438
7838.04 1366
7838.87 1333
7839.71 1231
7840.55 1275
7841.38 1137
7842.22 1130
7843.05 1271
7843.89 1191
7844.72 1154
7845.56 1101
7846.40 1105
7847.23 1123
7848.07 1100
7848.91 1036
7849.74 1026
7850.58 1032
7851.41 1123
7852.25 1103
7853.09 1023
7853.92 1056
7854.76 1125
7855.60 1171
7856.43 1188
7857.27 1147
7858.11 1309
7858.94 1279
7859.78 1404
7860.62 1354
7861.45 1290
7862.29 1221
7863.13 1258
7863.96 1209
7864.80 1143
7865.64 1128
7866.47 1075
7867.31 1199
7868.15 1130
7868.99 1138
7869.82 1106
7870.66 1233
7871.50 1268
7872.33 1197
7873.17 1209
7874.01 1249
7874.85 1346
7875.68 1396
7876.52 1495
7877.36 1500
7878.20 1547
7879.03 1695
7879.87 1709
7880.71 1623
7881.55 1498
7882.39 1501
7883.22 1358
7884.06 1282
7884.90 1320
7885.74 1295
7886.58 1217
7887.41 1220
7888.25 1183
7889.09 1166
7889.93 1268
7890.77 1213
7891.61 1358
7892.44 1301
7893.28 1309
7894.12 1263
7894.96 1233
7895.80 1225
7896.64 1177
7897.48 1160
7898.31 1166
7899.15 1133
7899.99 1097
7900.83 1141
7901.67 1093
7902.51 1035
7903.35 1010
7904.19 1115
7905.03 1005
7905.87 1042
7906.70 1068
7907.54 1076
7908.38 1069
7909.22 992
7910.06 1000
7910.90 957
7911.74 978
7912.58 947
7913.42 892
7914.26 935
7915.10 1065
7915.94 1088
7916.78 1108
7917.62 1251
7918.46 1178
7919.30 1258
7920.14 1308
7920.98 1200
7921.82 1212
7922.66 1202
7923.50 1218
7924.34 1104
7925.18 1045
7926.02 1102
7926.86 992
7927.70 961
7928.54 908
7929.38 928
7930.22 875
7931.06 936
7931.90 1004
7932.74 952
7933.58 853
7934.42 935
7935.26 986
7936.10 927
7936.95 914
7937.79 917
7938.63 926
7939.47 916
7940.31 868
7941.15 884
7941.99 881
7942.83 921
7943.67 865
7944.51 951
7945.36 996
7946.20 925
7947.04 1005
7947.88 1039
7948.72 1000
7949.56 1010
7950.40 1031
7951.25 1071
7952.09 1110
7952.93 1061
7953.77 1124
7954.61 1214
7955.45 1304
7956.30 1284
7957.14 1231
7957.98 1264
7958.82 1354
7959.66 1272
7960.51 1233
7961.35 1163
7962.19 1132
7963.03 1200
7963.87 1237
7964.72 1303
7965.56 1391
7966.40 1509
7967.24 1635
7968.09 1733
7968.93 1774
7969.77 1814
7970.61 1608
7971.46 1442
7972.30 1376
7973.14 1230
7973.98 1164
7974.83 1144
7975.67 1213
7976.51 1148
7977.36 1057
7978.20 1026
7979.04 1026
7979.89 1003
7980.73 1016
7981.57 969
7982.41 1066
7983.26 996
7984.10 996
7984.94 990
7985.79 1011
7986.63 1005
7987.48 961
7988.32 960
7989.16 974
7990.01 878
7990.85 926
7991.69 935
7992.54 857
7993.38 871
7994.22 814
7995.07 878
7995.91 795
7996.76 793
7997.60 719
7998.44 786
7999.29 768
8000.13 791
8000.98 767
8001.82 763
8002.67 795
8003.51 708
8004.35 772
8005.20 791
8006.04 886
8006.89 798
8007.73 695
8008.58 722
8009.42 796
8010.27 847
8011.11 771
8011.96 780
8012.80 713
8013.65 693
8014.49 708
8015.34 728
8016.18 687
8017.03 732
8017.87 701
8018.72 689
8019.56 726
8020.41 780
8021.25 725
8022.10 703
8022.94 725
8023.79 721
8024.63 702
8025.48 774
8026.32 700
8027.17 687
8028.01 688
8028.86 694
8029.71 711
8030.55 707
8031.40 726
8032.24 675
8033.09 773
8033.94 705
8034.78 678
8035.63 698
8036.47 662
8037.32 612
8038.17 683
8039.01 723
8039.86 759
8040.70 742
8041.55 703
8042.40 745
8043.24 707
8044.09 738
8044.94 712
8045.78 707
8046.63 679
8047.48 678
8048.32 686
8049.17 716
8050.02 661
8050.86 699
8051.71 722
8052.56 755
8053.40 815
8054.25 766
8055.10 699
8055.95 726
8056.79 693
8057.64 687
8058.49 711
8059.33 683
8060.18 672
8061.03 605
8061.88 642
8062.72 659
8063.57 667
8064.42 635
8065.27 651
8066.11 620
8066.96 643
8067.81 662
8068.66 674
8069.50 694
8070.35 684
8071.20 667
8072.05 633
8072.90 647
8073.74 634
8074.59 669
8075.44 626
8076.29 657
8077.14 609
8077.99 627
8078.83 583
8079.68 604
8080.53 665
8081.38 675
8082.23 610
8083.08 653
8083.92 693
8084.77 648
8085.62 625
8086.47 616
8087.32 672
8088.17 595
8089.02 688
8089.87 609
8090.71 636
8091.56 613
8092.41 696
8093.26 689
8094.11 592
8094.96 620
8095.81 609
8096.66 615
8097.51 651
8098.36 659
8099.21 642
8100.06 633
8100.91 637
8101.75 625
8102.60 614
8103.45 636
8104.30 611
8105.15 598
8106.00 617
8106.85 628
8107.70 656
8108.55 615
8109.40 657
8110.25 665
8111.10 613
8111.95 634
8112.80 622
8113.65 609
8114.50 696
8115.35 628
8116.20 645
8117.05 678
8117.90 661
8118.75 652
8119.60 675
8120.46 719
8121.31 684
8122.16 684
8123.01 691
8123.86 669
8124.71 684
8125.56 660
8126.41 611
8127.26 680
8128.11 669
8128.96 692
8129.81 726
8130.66 683
8131.52 674
8132.37 657
8133.22 627
8134.07 683
8134.92 669
8135.77 690
8136.62 666
8137.47 612
8138.33 659
8139.18 676
8140.03 737
8140.88 681
8141.73 706
8142.58 736
8143.44 767
8144.29 683
8145.14 741
8145.99 765
8146.84 734
8147.69 688
8148.55 710
8149.40 685
8150.25 730
8151.10 791
8151.95 786
8152.81 783
8153.66 746
8154.51 870
8155.36 923
8156.22 917
8157.07 888
8157.92 867
8158.77 865
8159.63 906
8160.48 870
8161.33 827
8162.18 783
8163.04 740
8163.89 697
8164.74 754
8165.60 725
8166.45 715
8167.30 668
8168.15 666
8169.01 659
8169.86 677
8170.71 689
8171.57 733
8172.42 676
8173.27 675
8174.13 699
8174.98 738
8175.83 696
8176.69 658
8177.54 641
8178.39 659
8179.25 680
8180.10 643
8180.95 607
8181.81 652
8182.66 660
8183.52 655
8184.37 615
8185.22 629
8186.08 611
8186.93 620
8187.79 673
8188.64 638
8189.49 624
8190.35 643
8191.20 653
8192.06 606
8192.91 595
8193.76 607
8194.62 579
8195.47 571
8196.33 600
8197.18 606
8198.04 559
8198.89 625
8199.75 634
8200.60 663
8201.46 578
8202.31 599
8203.17 607
8204.02 612
8204.87 625
8205.73 599
8206.58 611
8207.44 622
8208.29 656
8209.15 616
8210.01 632
8210.86 681
8211.72 622
8212.57 636
8213.43 653
8214.28 649
8215.14 613
8215.99 652
8216.85 636
8217.70 651
8218.56 639
8219.42 569
8220.27 609
8221.13 611
8221.98 649
8222.84 676
8223.69 641
8224.55 632
8225.41 641
8226.26 670
8227.12 657
8227.97 625
8228.83 633
8229.69 727
8230.54 715
8231.40 648
8232.26 681
8233.11 619
8233.97 604
8234.82 687
8235.68 630
8236.54 612
8237.39 603
8238.25 600
8239.11 595
8239.96 607
8240.82 646
8241.68 603
8242.54 628
8243.39 597
8244.25 606
8245.11 602
8245.96 568
8246.82 585
8247.68 607
8248.53 596
8249.39 600
8250.25 610
8251.11 646
8251.96 645
8252.82 604
8253.68 602
8254.54 656
8255.39 627
8256.25 630
8257.11 668
8257.97 630
8258.82 617
8259.68 663
8260.54 688
8261.40 655
8262.26 679
8263.11 649
8263.97 683
8264.83 679
8265.69 658
8266.55 639
8267.40 647
8268.26 627
8269.12 645
8269.98 652
8270.84 645
8271.70 670
8272.55 746
8273.41 726
8274.27 756
8275.13 721
8275.99 727
8276.85 752
8277.71 743
8278.56 702
8279.42 719
8280.28 744
8281.14 696
8282.00 731
8282.86 712
8283.72 718
8284.58 778
8285.44 809
8286.29 805
8287.15 731
8288.01 774
8288.87 884
8289.73 842
8290.59 876
8291.45 947
8292.31 1066
8293.17 1197
8294.03 1237
8294.89 1345
8295.75 1287
8296.61 1220
8297.47 1158
8298.33 1051
8299.19 959
8300.05 900
8300.91 881
8301.77 856
8302.63 871
8303.49 846
8304.35 842
8305.21 831
8306.07 808
8306.93 828
8307.79 822
8308.65 756
8309.51 797
8310.37 786
8311.23 770
8312.09 767
8312.95 840
8313.81 828
8314.67 831
8315.53 821
8316.39 837
8317.25 777
8318.11 861
8318.98 863
8319.84 811
8320.70 847
8321.56 821
8322.42 835
8323.28 835
8324.14 757
8325.00 650
8325.86 682
8326.73 701
8327.59 735
8328.45 668
8329.31 669
8330.17 645
8331.03 738
8331.89 746
8332.76 720
8333.62 692
8334.48 662
8335.34 669
8336.20 652
8337.06 644
8337.93 697
8338.79 677
8339.65 693
8340.51 733
8341.37 689
8342.24 729
8343.10 748
8343.96 753
8344.82 699
8345.68 719
8346.55 657
8347.41 726
8348.27 730
8349.13 738
8350.00 725
8350.86 680
8351.72 692
8352.58 626
8353.45 672
8354.31 663
8355.17 708
8356.03 721
8356.90 725
8357.76 667
8358.62 649
8359.49 685
8360.35 710
8361.21 696
8362.08 718
8362.94 678
8363.80 649
8364.66 624
8365.53 686
8366.39 731
8367.25 715
8368.12 667
8368.98 630
8369.84 667
8370.71 685
8371.57 735
8372.44 749
8373.30 742
8374.16 714
8375.03 747
8375.89 761
8376.75 725
8377.62 686
8378.48 699
8379.35 674
8380.21 692
8381.07 699
8381.94 662
8382.80 760
8383.67 735
8384.53 750
8385.40 735
8386.26 782
8387.12 746
8387.99 725
8388.85 687
8389.72 727
8390.58 742
8391.45 735
8392.31 756
8393.18 743
8394.04 687
8394.91 716
8395.77 728
8396.64 722
8397.50 740
8398.37 694
8399.23 797
8400.10 764
8400.96 820
8401.83 834
8402.69 809
8403.56 815
8404.42 746
8405.29 753
8406.15 739
8407.02 783
8407.88 780
8408.75 729
8409.61 752
8410.48 810
8411.34 814
8412.21 789
8413.08 748
8413.94 727
8414.81 832
8415.67 791
8416.54 794
8417.41 749
8418.27 800
8419.14 789
8420.00 777
8420.87 825
8421.74 898
8422.60 855
8423.47 915
8424.33 916
8425.20 962
8426.07 904
8426.93 920
8427.80 937
8428.67 1034
8429.53 914
8430.40 973
8431.27 965
8432.13 952
8433.00 994
8433.87 968
8434.73 983
8435.60 1086
8436.47 1143
8437.33 1043
8438.20 1070
8439.07 1114
8439.94 1191
8440.80 1213
8441.67 1255
8442.54 1357
8443.40 1360
8444.27 1424
8445.14 1411
8446.01 1464
8446.87 1583
8447.74 1578
8448.61 1492
8449.48 1422
8450.34 1452
8451.21 1409
8452.08 1371
8452.95 1421
8453.82 1416
8454.68 1420
8455.55 1409
8456.42 1474
8457.29 1456
8458.15 1461
8459.02 1488
8459.89 1495
8460.76 1516
8461.63 1428
8462.50 1470
8463.36 1477
8464.23 1515
8465.10 1559
8465.97 1612
8466.84 1700
8467.71 2019
8468.57 2502
8469.44 3005
8470.31 3439
8471.18 3822
8472.05 3839
8472.92 3653
8473.79 3352
8474.66 3036
8475.53 2629
8476.39 2210
8477.26 1892
8478.13 1697
8479.00 1562
8479.87 1436
8480.74 1350
8481.61 1156
8482.48 1153
8483.35 1124
8484.22 1109
8485.09 1083
8485.96 1022
8486.83 1086
8487.69 1031
8488.56 988
8489.43 964
8490.30 1002
8491.17 1003
8492.04 916
8492.91 991
8493.78 999
8494.65 964
8495.52 981
8496.39 917
8497.26 974
8498.13 916
8499.00 945
8499.87 999
8500.74 930
8501.61 932
8502.48 941
8503.35 933
8504.22 928
8505.10 935
8505.97 928
8506.84 1096
8507.71 1123
8508.58 1117
8509.45 1113
8510.32 1068
8511.19 1043
8512.06 1056
8512.93 1049
8513.80 1059
8514.67 996
8515.54 978
8516.42 943
8517.29 976
8518.16 931
8519.03 1016
8519.90 1029
8520.77 973
8521.64 990
8522.51 996
8523.39 1033
8524.26 982
8525.13 1058
8526.00 1044
8526.87 1016
8527.74 1137
8528.61 997
8529.49 1041
8530.36 1122
8531.23 1076
8532.10 1084
8532.97 1090
8533.85 1122
8534.72 1168
8535.59 1175
8536.46 1138
8537.33 1085
8538.21 1104
8539.08 1142
8539.95 1124
8540.82 1046
8541.69 1104
8542.57 1073
8543.44 1146
8544.31 1228
8545.18 1167
8546.06 1091
8546.93 1033
8547.80 1102
8548.67 1161
8549.55 1150
8550.42 1184
8551.29 1244
8552.17 1310
8553.04 1361
8553.91 1412
8554.78 1467
8555.66 1538
8556.53 1455
8557.40 1458
8558.28 1486
8559.15 1276
8560.02 1227
8560.90 1162
8561.77 1149
8562.64 1087
8563.52 980
8564.39 981
8565.26 993
8566.14 955
8567.01 1017
8567.89 924
8568.76 966
8569.63 972
8570.51 954
8571.38 957
8572.25 1058
8573.13 908
8574.00 925
8574.88 900
8575.75 949
8576.62 938
8577.50 907
8578.37 829
8579.25 854
8580.12 965
8581.00 938
8581.87 889
8582.74 905
8583.62 944
8584.49 929
8585.37 939
8586.24 987
8587.12 976
8587.99 917
8588.87 918
8589.74 891
8590.62 966
8591.49 973
8592.37 1020
8593.24 999
8594.12 1039
8594.99 1036
8595.87 1016
8596.74 1009
8597.62 968
8598.49 1029
8599.37 1049
8600.24 1032
8601.12 1068
8601.99 1120
8602.87 983
8603.74 1020
8604.62 1036
8605.49 1081
8606.37 1072
8607.25 1060
8608.12 1076
8609.00 1049
8609.87 1080
8610.75 1109
8611.63 1125
8612.50 1091
8613.38 1189
8614.25 1138
8615.13 1204
8616.01 1144
8616.88 1218
8617.76 1181
8618.63 1222
8619.51 1188
8620.39 1161
8621.26 1169
8622.14 1203
8623.02 1281
8623.89 1248
8624.77 1234
8625.65 1252
8626.52 1273
8627.40 1320
8628.28 1370
8629.15 1397
8630.03 1414
8630.91 1351
8631.78 1505
8632.66 1556
8633.54 1535
8634.41 1546
8635.29 1534
8636.17 1541
8637.05 1519
8637.92 1570
8638.80 1530
8639.68 1573
8640.56 1696
8641.43 1727
8642.31 1687
8643.19 1721
8644.06 1707
8644.94 1675
8645.82 1727
8646.70 1695
8647.58 1658
8648.45 1697
8649.33 1843
8650.21 1921
8651.09 1940
8651.96 1863
8652.84 1894
8653.72 1838
8654.60 2002
8655.48 1928
8656.36 1972
8657.23 2086
8658.11 2063
8658.99 2066
8659.87 2169
8660.75 2172
8661.63 2190
8662.50 2173
8663.38 2133
8664.26 2154
8665.14 2173
8666.02 2120
8666.90 2099
8667.78 2192
8668.65 2250
8669.53 2485
8670.41 2596
8671.29 3001
8672.17 3717
8673.05 4413
8673.93 5024
8674.81 5599
8675.69 6096
8676.57 6149
8677.45 5896
8678.32 5457
8679.20 4989
8680.08 4477
8680.96 4208
8681.84 3617
8682.72 3245
8683.60 2890
8684.48 2626
8685.36 2511
8686.24 2600
8687.12 2603
8688.00 2740
8688.88 2976
8689.76 3556
8690.64 4198
8691.52 4986
8692.40 5691
8693.28 6160
8694.16 6462
8695.04 6176
8695.92 5777
8696.80 5296
8697.68 4541
8698.56 3842
8699.44 3322
8700.32 2801
8701.20 2451
8702.08 2177
8702.96 2059
8703.84 1865
8704.72 1820
8705.60 1712
8706.49 1672
8707.37 1759
8708.25 1700
8709.13 1642
8710.01 1578
8710.89 1553
8711.77 1591
8712.65 1566
8713.53 1511
8714.41 1467
8715.29 1424
8716.18 1381
8717.06 1285
8717.94 1364
8718.82 1423
8719.70 1313
8720.58 1305
8721.46 1284
8722.35 1331
8723.23 1349
8724.11 1363
8724.99 1371
8725.87 1330
8726.75 1253
8727.64 1239
8728.52 1319
8729.40 1322
8730.28 1349
8731.16 1387
8732.05 1377
8732.93 1361
8733.81 1407
8734.69 1403
8735.57 1410
8736.46 1337
8737.34 1286
8738.22 1241
8739.10 1306
8739.99 1240
8740.87 1242
8741.75 1299
8742.63 1279
8743.52 1285
8744.40 1285
8745.28 1272
8746.16 1286
8747.05 1350
8747.93 1331
8748.81 1375
8749.70 1375
8750.58 1385
8751.46 1357
8752.34 1370
8753.23 1400
8754.11 1419
8754.99 1407
8755.88 1504
8756.76 1431
8757.64 1459
8758.53 1507
8759.41 1542
8760.29 1491
8761.18 1467
8762.06 1465
8762.94 1428
8763.83 1411
8764.71 1476
8765.60 1437
8766.48 1405
8767.36 1478
8768.25 1496
8769.13 1543
8770.01 1594
8770.90 1526
8771.78 1494
8772.67 1444
8773.55 1440
8774.43 1411
8775.32 1363
8776.20 1347
8777.09 1262
8777.97 1235
8778.86 1257
8779.74 1267
8780.63 1257
8781.51 1160
8782.39 1179
8783.28 1115
8784.16 1109
8785.05 1104
8785.93 1097
8786.82 1130
8787.70 1147
8788.59 1127
8789.47 1056
8790.36 1047
8791.24 1105
8792.13 1102
8793.01 1066
8793.90 1080
8794.78 1019
8795.67 1024
8796.55 1026
8797.44 1020
8798.32 977
8799.21 1098
8800.10 1113
8800.98 1025
8801.87 1065
8802.75 1059
8803.64 1081
8804.52 1155
8805.41 1130
8806.29 1167
8807.18 1098
8808.07 1159
8808.95 1116
8809.84 1040
8810.72 1031
8811.61 937
8812.50 996
8813.38 993
8814.27 882
8815.15 896
8816.04 958
8816.93 901
8817.81 930
8818.70 976
8819.59 985
8820.47 934
8821.36 969
8822.25 974
8823.13 975
8824.02 952
8824.91 1014
8825.79 979
8826.68 935
8827.57 932
8828.45 918
8829.34 927
8830.23 910
8831.11 888
8832.00 861
8832.89 810
8833.78 852
8834.66 800
8835.55 822
8836.44 789
8837.32 784
8838.21 826
8839.10 808
8839.99 869
8840.87 862
8841.76 779
8842.65 806
8843.54 802
8844.42 809
8845.31 816
8846.20 800
8847.09 757
8847.98 843
8848.86 821
8849.75 761
8850.64 739
8851.53 754
8852.42 728
8853.30 752
8854.19 747
8855.08 731
8855.97 743
8856.86 736
8857.75 755
8858.63 756
8859.52 746
8860.41 725
8861.30 754
8862.19 752
8863.08 729
8863.97 729
8864.85 752
8865.74 794
8866.63 738
8867.52 743
8868.41 731
8869.30 708
8870.19 659
8871.08 664
8871.97 670
8872.85 686
8873.74 708
8874.63 707
8875.52 748
8876.41 733
8877.30 687
8878.19 729
8879.08 705
8879.97 715
8880.86 708
8881.75 726
8882.64 687
8883.53 741
8884.42 680
8885.31 702
8886.20 686
8887.09 726
8887.98 698
8888.87 717
8889.76 716
8890.65 623
8891.54 641
8892.43 642
8893.32 625
8894.21 693
8895.10 630
8895.99 645
8896.88 754
8897.77 637
8898.66 633
8899.55 716
8900.44 695
8901.33 637
8902.22 618
8903.11 591
8904.00 580
8904.89 614
8905.78 585
8906.67 592
8907.56 620
8908.46 581
8909.35 619
8910.24 622
8911.13 639
8912.02 606
8912.91 614
8913.80 603
8914.69 591
8915.58 609
8916.48 575
8917.37 601
8918.26 609
8919.15 546
8920.04 576
8920.93 601
8921.82 578
8922.72 564
8923.61 564
8924.50 562
8925.39 560
8926.28 607
8927.18 585
8928.07 577
8928.96 590
8929.85 603
8930.74 624
8931.64 614
8932.53 566
8933.42 567
8934.31 542
8935.20 567
8936.10 550
8936.99 563
8937.88 552
8938.77 543
8939.67 577
8940.56 605
8941.45 570
8942.34 609
8943.24 605
8944.13 617
8945.02 600
8945.91 597
8946.81 613
8947.70 571
8948.59 588
8949.49 580
8950.38 550
8951.27 542
8952.16 544
8953.06 559
8953.95 526
8954.84 585
8955.74 571
8956.63 535
8957.52 587
8958.42 587
8959.31 574
8960.20 598
8961.10 576
8961.99 586
8962.89 608
8963.78 639
8964.67 594
8965.57 623
8966.46 673
8967.35 600
8968.25 601
8969.14 612
8970.04 607
8970.93 580
8971.82 602
8972.72 626
8973.61 622
8974.51 550
8975.40 573
8976.30 556
8977.19 546
8978.08 555
8978.98 573
8979.87 559
8980.77 592
8981.66 593
8982.56 582
8983.45 595
8984.35 545
8985.24 566
8986.14 582
8987.03 588
8987.93 585
8988.82 553
8989.72 584
8990.61 539
8991.51 549
8992.40 527
8993.30 526
8994.19 506
8995.09 562
8995.98 540
8996.88 573
8997.77 573
8998.67 582
8999.56 592
9000.46 592
9001.35 604
9002.25 651
9003.15 584
9004.04 547
9004.94 506
9005.83 522
9006.73 517
9007.62 529
9008.52 524
9009.42 499
9010.31 572
9011.21 503
9012.10 528
9013.00 507
9013.90 527
9014.79 541
9015.69 557
9016.59 522
9017.48 572
9018.38 518
9019.27 505
9020.17 528
9021.07 535
9021.96 530
9022.86 570
9023.76 472
9024.65 512
9025.55 504
9026.45 541
9027.34 547
9028.24 511
9029.14 546
9030.04 552
9030.93 517
9031.83 523
9032.73 515
9033.62 577
9034.52 548
9035.42 575
9036.32 544
9037.21 540
9038.11 523
9039.01 514
9039.90 540
9040.80 583
9041.70 633
9042.60 608
9043.50 567
9044.39 591
9045.29 550
9046.19 567
9047.09 577
9047.98 580
9048.88 553
9049.78 539
9050.68 547
9051.58 601
9052.47 600
9053.37 580
9054.27 580
9055.17 557
9056.07 549
9056.97 557
9057.86 562
9058.76 581
9059.66 590
9060.56 598
9061.46 610
9062.36 591
9063.25 546
9064.15 555
9065.05 610
9065.95 596
9066.85 608
9067.75 579
9068.65 584
9069.55 589
9070.45 562
9071.34 545
9072.24 563
9073.14 589
9074.04 624
9074.94 625
9075.84 550
9076.74 596
9077.64 581
9078.54 566
9079.44 570
9080.34 543
9081.24 519
9082.14 582
9083.04 598
9083.94 565
9084.84 555
9085.74 591
9086.63 590
9087.53 612
9088.43 597
9089.33 593
9090.23 698
9091.13 683
9092.03 656
9092.93 607
9093.83 607
9094.74 578
9095.64 596
9096.54 670
9097.44 615
9098.34 581
9099.24 587
9100.14 573
9101.04 590
9101.94 620
9102.84 597
9103.74 567
9104.64 605
9105.54 609
9106.44 574
9107.34 593
9108.24 555
9109.14 526
9110.05 597
9110.95 553
9111.85 572
9112.75 583
9113.65 584
9114.55 530
9115.45 499
9116.35 536
9117.25 543
9118.16 551
9119.06 517
9119.96 537
9120.86 521
9121.76 558
9122.66 534
9123.56 516
9124.47 517
9125.37 529
9126.27 526
9127.17 562
9128.07 570
9128.98 573
9129.88 579
9130.78 570
9131.68 611
9132.58 558
9133.49 537
9134.39 525
9135.29 583
9136.19 515
9137.09 530
9138.00 541
9138.90 527
9139.80 566
9140.70 531
9141.61 526
9142.51 485
9143.41 507
9144.31 493
9145.22 509
9146.12 545
9147.02 529
9147.93 573
9148.83 522
9149.73 549
9150.63 543
9151.54 552
9152.44 525
9153.34 561
9154.25 518
9155.15 571
9156.05 540
9156.96 551
9157.86 576
9158.76 545
9159.67 549
9160.57 510
9161.47 532
9162.38 564
9163.28 530
9164.18 567
9165.09 535
9165.99 504
9166.90 540
9167.80 531
9168.70 534
9169.61 532
9170.51 515
9171.41 534
9172.32 520
9173.22 500
9174.13 522
9175.03 504
9175.94 539
9176.84 525
9177.74 561
9178.65 583
9179.55 566
9180.46 584
9181.36 614
9182.27 532
9183.17 503
9184.08 507
9184.98 479
9185.88 543
9186.79 583
9187.69 556
9188.60 526
9189.50 518
9190.41 522
9191.31 550
9192.22 557
9193.12 518
9194.03 497
9194.93 522
9195.84 562
9196.74 562
9197.65 544
9198.56 541
9199.46 539
9200.37 524
9201.27 496
9202.18 513
9203.08 525
9203.99 509
9204.89 539
9205.80 552
9206.71 538
9207.61 583
9208.52 532
9209.42 571
9210.33 527
9211.23 578
9212.14 588
9213.05 554
9213.95 500
9214.86 515
9215.77 509
9216.67 511
9217.58 538
9218.48 521
9219.39 495
9220.30 531
9221.20 511
9222.11 491
9223.02 542
9223.92 580
9224.83 565
9225.74 589
9226.64 550
9227.55 530
9228.46 565
9229.36 503
9230.27 514
9231.18 503
9232.08 461
9232.99 542
9233.90 581
9234.81 548
9235.71 510
9236.62 529
9237.53 538
9238.43 506
9239.34 543
9240.25 546
9241.16 519
9242.06 510
9242.97 538
9243.88 542
9244.79 489
9245.69 529
9246.60 547
9247.51 508
9248.42 526
9249.33 483
9250.23 523
9251.14 521
9252.05 533
9252.96 524
9253.87 545
9254.77 512
9255.68 513
9256.59 506
9257.50 490
9258.41 515
9259.31 497
9260.22 517
9261.13 567
9262.04 557
9262.95 551
9263.86 552
9264.77 428
9265.67 509
9266.58 500
9267.49 529
9268.40 502
9269.31 485
9270.22 494
9271.13 483
9272.04 492
9272.94 582
9273.85 510
9274.76 539
9275.67 513
9276.58 495
9277.49 535
9278.40 565
9279.31 551
9280.22 495
9281.13 533
9282.04 519
9282.95 538
9283.86 494
9284.77 555
9285.68 561
9286.59 521
9287.49 534
9288.40 500
9289.31 536
9290.22 566
9291.13 530
9292.04 522
9292.95 510
9293.86 518
9294.77 479
9295.68 513
9296.59 602
9297.50 571
9298.41 585
9299.33 590
9300.24 607
9301.15 590
9302.06 646
9302.97 624
9303.88 640
9304.79 573
9305.70 562
9306.61 583
9307.52 630
9308.43 660
9309.34 722
9310.25 731
9311.16 738
9312.07 677
9312.98 673
9313.90 653
9314.81 643
9315.72 634
9316.63 624
9317.54 604
9318.45 618
9319.36 620
9320.27 584
9321.19 576
9322.10 547
9323.01 603
9323.92 652
9324.83 570
9325.74 571
9326.65 547
9327.57 587
9328.48 541
9329.39 557
9330.30 569
9331.21 582
9332.13 579
9333.04 548
9333.95 557
9334.86 580
9335.77 570
9336.69 516
9337.60 543
9338.51 560
9339.42 596
9340.33 609
9341.25 557
9342.16 584
9343.07 589
9343.98 567
9344.90 611
9345.81 573
9346.72 498
9347.63 594
9348.55 573
9349.46 581
9350.37 590
9351.29 567
9352.20 588
9353.11 592
9354.02 533
9354.94 509
9355.85 495
9356.76 523
9357.68 491
9358.59 514
9359.50 466
9360.42 513
9361.33 497
9362.24 525
9363.16 522
9364.07 533
9364.98 560
9365.90 544
9366.81 555
9367.72 479
9368.64 542
9369.55 528
9370.47 523
9371.38 483
9372.29 518
9373.21 543
9374.12 501
9375.04 505
9375.95 484
9376.86 546
9377.78 549
9378.69 541
9379.61 523
9380.52 488
9381.43 498
9382.35 535
9383.26 545
9384.18 532
9385.09 545
9386.01 567
9386.92 542
9387.84 538
9388.75 568
9389.67 524
9390.58 545
9391.49 532
9392.41 567
9393.32 538
9394.24 605
9395.15 578
9396.07 566
9396.98 591
9397.90 590
9398.81 590
9399.73 610
9400.65 571
9401.56 538
9402.48 527
9403.39 564
9404.31 561
9405.22 526
9406.14 532
9407.05 556
9407.97 548
9408.88 538
9409.80 530
9410.72 554
9411.63 551
9412.55 562
9413.46 589
9414.38 553
9415.30 540
9416.21 513
9417.13 547
9418.04 530
9418.96 545
9419.88 566
9420.79 570
9421.71 548
9422.62 562
9423.54 550
9424.46 511
9425.37 553
9426.29 559
9427.21 550
9428.12 533
9429.04 547
9429.96 573
9430.87 509
9431.79 490
9432.71 556
9433.62 586
9434.54 601
9435.46 633
9436.37 620
9437.29 633
9438.21 595
9439.13 611
9440.04 584
9440.96 565
9441.88 547
9442.80 607
9443.71 613
9444.63 606
9445.55 628
9446.46 580
9447.38 604
9448.30 583
9449.22 697
9450.14 703
9451.05 691
9451.97 732
9452.89 811
9453.81 833
9454.72 874
9455.64 840
9456.56 744
9457.48 724
9458.40 687
9459.31 695
9460.23 704
9461.15 690
9462.07 701
9462.99 661
9463.91 606
9464.82 656
9465.74 560
9466.66 644
9467.58 564
9468.50 550
9469.42 533
9470.34 622
9471.25 609
9472.17 581
9473.09 610
9474.01 571
9474.93 579
9475.85 606
9476.77 621
9477.69 583
9478.60 654
9479.52 626
9480.44 624
9481.36 628
9482.28 659
9483.20 671
9484.12 613
9485.04 642
9485.96 695
9486.88 629
9487.80 622
9488.72 625
9489.64 608
9490.56 613
9491.48 537
9492.40 563
9493.32 582
9494.24 572
9495.16 584
9496.08 604
9497.00 609
9497.92 610
9498.84 579
9499.76 620
9500.68 572
9501.60 576
9502.52 590
9503.44 609
9504.36 563
9505.28 531
9506.20 582
9507.12 585
9508.04 614
9508.96 626
9509.88 608
9510.80 617
9511.72 624
9512.64 649
9513.56 621
9514.48 648
9515.40 699
9516.32 653
9517.25 627
9518.17 640
9519.09 643
9520.01 659
9520.93 647
9521.85 671
9522.77 692
9523.69 656
9524.61 691
9525.54 647
9526.46 636
9527.38 660
9528.30 673
9529.22 705
9530.14 716
9531.06 746
9531.99 779
9532.91 795
9533.83 782
9534.75 817
9535.67 885
9536.60 801
9537.52 785
9538.44 774
9539.36 706
9540.28 742
9541.21 687
9542.13 721
9543.05 684
9543.97 703
9544.89 688
9545.82 769
9546.74 677
9547.66 674
9548.58 612
9549.51 734
9550.43 715
9551.35 727
9552.27 677
9553.20 731
9554.12 743
9555.04 709
9555.96 686
9556.89 666
9557.81 704
9558.73 746
9559.66 733
9560.58 749
9561.50 711
9562.43 720
9563.35 734
9564.27 718
9565.19 717
9566.12 727
9567.04 725
9567.96 768
9568.89 760
9569.81 694
9570.74 661
9571.66 678
9572.58 709
9573.51 702
9574.43 691
9575.35 760
9576.28 700
9577.20 737
9578.13 816
9579.05 796
9579.97 772
9580.90 779
9581.82 766
9582.75 752
9583.67 787
9584.59 741
9585.52 786
9586.44 810
9587.37 840
9588.29 812
9589.22 798
9590.14 803
9591.06 795
9591.99 784
9592.91 740
9593.84 811
9594.76 820
9595.69 833
9596.61 759
9597.54 807
9598.46 798
9599.39 839
9600.31 831
9601.24 886
9602.16 885
9603.09 903
9604.01 884
9604.94 892
9605.86 914
9606.79 926
9607.71 882
9608.64 913
9609.56 849
9610.49 922
9611.41 1025
9612.34 946
9613.27 963
9614.19 963
9615.12 988
9616.04 944
9616.97 940
9617.89 981
9618.82 989
9619.75 967
9620.67 1029
9621.60 980
9622.52 1037
9623.45 988
9624.38 1041
9625.30 984
9626.23 1079
9627.15 1086
9628.08 1111
9629.01 1037
9629.93 1056
9630.86 1119
9631.79 1149
9632.71 1122
9633.64 1149
9634.57 1213
9635.49 1232
9636.42 1188
9637.35 1199
9638.27 1221
9639.20 1196
9640.13 1253
9641.05 1274
9641.98 1282
9642.91 1279
9643.83 1300
9644.76 1355
9645.69 1283
9646.62 1341
9647.54 1358
9648.47 1442
9649.40 1512
9650.32 1491
9651.25 1468
9652.18 1447
9653.11 1454
9654.03 1479
9654.96 1493
9655.89 1530
9656.82 1630
9657.75 1587
9658.67 1537
9659.60 1588
9660.53 1624
9661.46 1580
9662.38 1574
9663.31 1574
9664.24 1606
9665.17 1597
9666.10 1676
9667.02 1718
9667.95 1819
9668.88 1771
9669.81 1877
9670.74 1900
9671.67 1876
9672.59 1936
9673.52 1871
9674.45 1857
9675.38 1900
9676.31 1931
9677.24 1918
9678.17 1940
9679.10 1997
9680.02 2018
9680.95 2022
9681.88 2057
9682.81 2080
9683.74 1999
9684.67 2025
9685.60 2144
9686.53 2121
9687.46 2169
9688.39 2201
9689.31 2266
9690.24 2183
9691.17 2120
9692.10 2240
9693.03 2265
9693.96 2312
9694.89 2364
9695.82 2661
9696.75 2957
9697.68 3146
9698.61 3285
9699.54 3433
9700.47 3554
9701.40 3571
9702.33 3594
9703.26 3418
9704.19 3261
9705.12 3087
9706.05 2721
9706.98 2543
9707.91 2493
9708.84 2469
9709.77 2505
9710.70 2426
9711.63 2611
9712.56 2759
9713.49 2722
9714.42 2894
9715.35 3079
9716.28 3293
9717.21 3183
9718.14 3116
9719.07 2939
9720.00 2800
9720.93 2588
9721.87 2476
9722.80 2415
9723.73 2264
9724.66 2172
9725.59 2064
9726.52 2039
9727.45 2024
9728.38 2018
9729.31 2068
9730.24 2048
9731.18 2101
9732.11 2236
9733.04 2238
9733.97 2253
9734.90 2172
9735.83 2195
9736.76 2197
9737.70 2093
9738.63 2056
9739.56 1864
9740.49 1739
9741.42 1610
9742.35 1594
9743.29 1594
9744.22 1557
9745.15 1550
9746.08 1543
9747.01 1493
9747.95 1475
9748.88 1450
9749.81 1416
9750.74 1390
9751.67 1395
9752.61 1403
9753.54 1379
9754.47 1278
9755.40 1330
9756.34 1295
9757.27 1330
9758.20 1383
9759.13 1320
9760.07 1343
9761.00 1268
9761.93 1362
9762.87 1360
9763.80 1346
9764.73 1380
9765.66 1358
9766.60 1345
9767.53 1357
9768.46 1342
9769.40 1297
9770.33 1362
9771.26 1329
9772.20 1366
9773.13 1306
9774.06 1256
9775.00 1358
9775.93 1409
9776.86 1406
9777.80 1479
9778.73 1439
9779.66 1480
9780.60 1391
9781.53 1480
9782.46 1453
9783.40 1471
9784.33 1492
9785.26 1417
9786.20 1420
9787.13 1334
9788.07 1399
9789.00 1374
9789.93 1281
9790.87 1254
9791.80 1330
9792.74 1275
9793.67 1202
9794.61 1190
9795.54 1239
9796.47 1341
9797.41 1390
9798.34 1328
9799.28 1324
9800.21 1449
9801.15 1410
9802.08 1338
9803.02 1257
9803.95 1244
9804.89 1207
9805.82 1209
9806.76 1150
9807.69 1120
9808.63 1100
9809.56 1102
9810.50 1103
9811.43 1073
9812.37 1024
9813.30 1003
9814.24 1039
9815.17 1053
9816.11 1021
9817.04 946
9817.98 985
9818.91 1008
9819.85 991
9820.78 955
9821.72 990
9822.65 979
9823.59 952
9824.53 1003
9825.46 977
9826.40 1028
9827.33 969
9828.27 941
9829.21 905
9830.14 927
9831.08 906
9832.01 848
9832.95 903
9833.89 945
9834.82 898
9835.76 904
9836.69 879
9837.63 879
9838.57 835
9839.50 899
9840.44 920
9841.38 867
9842.31 918
9843.25 939
9844.19 898
9845.12 917
9846.06 946
9847.00 905
9847.93 926
9848.87 864
9849.81 834
9850.74 810
9851.68 876
9852.62 881
9853.56 849
9854.49 858
9855.43 883
9856.37 947
9857.30 946
9858.24 882
9859.18 903
9860.12 854
9861.05 868
9861.99 890
9862.93 917
9863.87 953
9864.80 882
9865.74 936
9866.68 835
9867.62 814
9868.56 830
9869.49 848
9870.43 893
9871.37 884
9872.31 872
9873.24 848
9874.18 849
9875.12 843
9876.06 857
9877.00 857
9877.94 778
9878.87 773
9879.81 800
9880.75 848
9881.69 879
9882.63 816
9883.57 844
9884.50 877
9885.44 864
9886.38 811
9887.32 734
9888.26 749
9889.20 837
9890.14 813
9891.08 769
9892.02 800
9892.95 763
9893.89 756
9894.83 771
9895.77 826
9896.71 838
9897.65 805
9898.59 809
9899.53 789
9900.47 783
9901.41 878
9902.35 864
9903.29 792
9904.23 791
9905.16 819
9906.10 815
9907.04 843
9907.98 851
9908.92 855
9909.86 871
9910.80 901
9911.74 828
9912.68 796
9913.62 817
9914.56 856
9915.50 803
9916.44 795
9917.38 789
9918.32 834
9919.26 818
9920.20 869
9921.14 815
9922.08 956
9923.02 1030
9923.97 1104
9924.91 1278
9925.85 1480
9926.79 1598
9927.73 1735
9928.67 1739
9929.61 1767
9930.55 1695
9931.49 1604
9932.43 1455
9933.37 1276
9934.31 1220
9935.25 1088
9936.20 1043
9937.14 1013
9938.08 992
9939.02 881
9939.96 885
9940.90 850
9941.84 905
9942.78 836
9943.73 873
9944.67 832
9945.61 812
9946.55 744
9947.49 832
9948.43 817
9949.37 777
9950.32 799
9951.26 795
9952.20 800
9953.14 783
9954.08 877
9955.03 826
9955.97 849
9956.91 858
9957.85 928
9958.79 852
9959.74 786
9960.68 812
9961.62 838
9962.56 808
9963.50 709
9964.45 735
9965.39 777
9966.33 752
9967.27 764
9968.22 767
9969.16 758
9970.10 757
9971.04 724
9971.99 775
9972.93 722
9973.87 715
9974.82 770
9975.76 762
9976.70 703
9977.64 747
9978.59 784
9979.53 774
9980.47 734
9981.42 728
9982.36 754
9983.30 734
9984.25 785
9985.19 781
9986.13 748
9987.08 741
9988.02 756
9988.96 776
9989.91 721
9990.85 696
9991.80 730
9992.74 753
9993.68 703
9994.63 708
9995.57 706
9996.51 677
9997.46 674
9998.40 715
9999.35 718
10000.29 697
10001.23 700
10002.18 681
10003.12 685
10004.07 688
10005.01 740
10005.96 706
10006.90 708
10007.84 706
10008.79 666
10009.73 678
10010.68 711
10011.62 662
10012.57 735
10013.51 705
10014.46 688
10015.40 668
10016.35 696
10017.29 667
10018.24 718
10019.18 689
10020.13 695
10021.07 742
10022.02 674
10022.96 650
10023.91 662
10024.85 662
10025.80 673
10026.74 682
10027.69 660
10028.63 692
10029.58 697
10030.52 698
10031.47 721
10032.42 697
10033.36 685
10034.31 646
10035.25 672
10036.20 676
10037.14 654
10038.09 662
10039.04 611
10039.98 653
10040.93 633
10041.87 655
10042.82 623
10043.77 662
10044.71 644
10045.66 617
10046.60 622
10047.55 637
10048.50 581
10049.44 581
10050.39 643
10051.34 654
10052.28 598
10053.23 588
10054.18 617
10055.12 657
10056.07 653
10057.02 640
10057.96 668
10058.91 699
10059.86 674
10060.80 694
10061.75 662
10062.70 671
10063.64 620
10064.59 649
10065.54 664
10066.49 622
10067.43 603
10068.38 609
10069.33 562
10070.28 614
10071.22 571
10072.17 580
10073.12 536
10074.07 545
10075.01 559
10075.96 602
10076.91 600
10077.86 623
10078.80 629
10079.75 590
10080.70 592
10081.65 564
10082.60 559
10083.54 538
10084.49 591
10085.44 536
10086.39 549
10087.34 585
10088.28 557
10089.23 549
10090.18 590
10091.13 573
10092.08 543
10093.03 558
10093.97 562
10094.92 547
10095.87 537
10096.82 563
10097.77 594
10098.72 573
10099.67 541
10100.62 562
10101.56 549
10102.51 592
10103.46 609
10104.41 588
10105.36 558
10106.31 566
10107.26 562
10108.21 538
10109.16 591
10110.11 561
10111.05 574
10112.00 591
10112.95 587
10113.90 577
10114.85 560
10115.80 569
10116.75 591
10117.70 543
10118.65 568
10119.60 535
10120.55 554
10121.50 580
10122.45 585
10123.40 615
10124.35 533
10125.30 554
10126.25 597
10127.20 578
10128.15 571
10129.10 590
10130.05 585
10131.00 573
10131.95 553
10132.90 601
10133.85 595
10134.80 575
10135.75 591
10136.70 592
10137.65 550
10138.60 592
10139.55 608
10140.51 569
10141.46 597
10142.41 609
10143.36 601
10144.31 633
10145.26 627
10146.21 609
10147.16 600
10148.11 602
10149.06 631
10150.01 666
10150.97 665
10151.92 655
10152.87 632
10153.82 676
10154.77 665
10155.72 694
10156.67 654
10157.63 652
10158.58 677
10159.53 637
10160.48 649
10161.43 639
10162.38 638
10163.34 631
10164.29 621
10165.24 601
10166.19 590
10167.14 622
10168.09 679
10169.05 667
10170.00 625
10170.95 657
10171.90 603
10172.86 628
10173.81 669
10174.76 602
10175.71 721
10176.66 694
10177.62 679
10178.57 671
10179.52 673
10180.47 684
10181.43 681
10182.38 635
10183.33 691
10184.29 783
10185.24 758
10186.19 749
10187.14 791
10188.10 775
10189.05 779
10190.00 832
10190.96 752
10191.91 799
10192.86 777
10193.81 729
10194.77 762
10195.72 728
10196.67 733
10197.63 739
10198.58 806
10199.53 789
10200.49 781
10201.44 840
10202.40 838
10203.35 841
10204.30 894
10205.26 913
10206.21 926
10207.16 1055
10208.12 1042
10209.07 1013
10210.03 987
10210.98 951
10211.93 923
10212.89 905
10213.84 898
10214.80 892
10215.75 773
10216.70 858
10217.66 802
10218.61 806
10219.57 747
10220.52 752
10221.48 731
10222.43 784
10223.39 727
10224.34 725
10225.30 698
10226.25 709
10227.20 731
10228.16 696
10229.11 722
10230.07 691
10231.02 718
10231.98 724
10232.93 744
10233.89 734
10234.84 746
10235.80 769
10236.75 777
10237.71 794
10238.67 688
10239.62 705
10240.58 735
10241.53 765
10242.49 714
10243.44 670
10244.40 631
10245.35 707
10246.31 614
10247.26 632
10248.22 617
10249.18 564
10250.13 584
10251.09 615
10252.04 576
10253.00 596
10253.96 571
10254.91 589
10255.87 566
10256.82 571
10257.78 578
10258.74 565
10259.69 559
10260.65 587
10261.61 581
10262.56 553
10263.52 545
10264.47 580
10265.43 552
10266.39 533
10267.34 520
10268.30 551
10269.26 542
10270.21 562
10271.17 559
10272.13 535
10273.09 558
10274.04 522
10275.00 524
10275.96 572
10276.91 564
10277.87 557
10278.83 582
10279.78 559
10280.74 531
10281.70 561
10282.66 557
10283.61 566
10284.57 549
10285.53 555
10286.49 545
10287.44 522
10288.40 557
10289.36 561
10290.32 567
10291.27 611
10292.23 590
10293.19 577
10294.15 533
10295.11 571
10296.06 589
10297.02 569
10297.98 540
10298.94 501
10299.90 542
10300.85 551
10301.81 502
10302.77 568
10303.73 583
10304.69 595
10305.65 541
10306.60 583
10307.56 567
10308.52 596
10309.48 575
10310.44 500
10311.40 503
10312.36 562
10313.32 556
10314.27 612
10315.23 549
10316.19 522
10317.15 542
10318.11 558
10319.07 528
10320.03 527
10320.99 530
10321.95 505
10322.91 526
10323.86 503
10324.82 541
10325.78 578
10326.74 567
10327.70 576
10328.66 573
10329.62 585
10330.58 584
10331.54 600
10332.50 562
10333.46 601
10334.42 615
10335.38 580
10336.34 542
10337.30 560
10338.26 492
10339.22 533
10340.18 564
10341.14 546
10342.10 532
10343.06 515
10344.02 509
10344.98 528
10345.94 543
10346.90 525
10347.86 496
10348.82 468
10349.78 544
10350.74 512
10351.70 548
10352.66 517
10353.62 497
10354.58 553
10355.55 523
10356.51 425
10357.47 496
10358.43 509
10359.39 518
10360.35 541
10361.31 508
10362.27 512
10363.23 545
10364.19 544
10365.16 534
10366.12 534
10367.08 494
10368.04 493
10369.00 532
10369.96 510
10370.92 474
10371.88 479
10372.85 500
10373.81 542
10374.77 503
10375.73 458
10376.69 481
10377.65 484
10378.62 460
10379.58 467
10380.54 461
10381.50 492
10382.46 485
10383.43 473
10384.39 485
10385.35 446
10386.31 504
10387.27 479
10388.24 466
10389.20 464
10390.16 520
10391.12 532
10392.09 462
10393.05 451
10394.01 441
10394.97 467
10395.94 428
10396.90 467
10397.86 525
10398.82 493
10399.79 440
10400.75 527
10401.71 465
10402.68 473
10403.64 467
10404.60 490
10405.57 472
10406.53 477
10407.49 423
10408.45 433
10409.42 445
10410.38 458
10411.34 469
10412.31 443
10413.27 426
10414.23 468
10415.20 502
10416.16 494
10417.13 438
10418.09 475
10419.05 499
10420.02 519
10420.98 513
10421.94 474
10422.91 477
10423.87 496
10424.84 473
10425.80 473
10426.76 485
10427.73 481
10428.69 454
10429.66 467
10430.62 443
10431.58 441
10432.55 420
10433.51 478
10434.48 428
10435.44 442
10436.41 464
10437.37 431
10438.34 435
10439.30 454
10440.27 425
10441.23 426
10442.19 428
10443.16 444
10444.12 402
10445.09 376
10446.05 396
10447.02 431
10447.98 464
10448.95 452
10449.91 386
10450.88 402
10451.84 421
10452.81 410
10453.78 421
10454.74 402
10455.71 399
10456.67 438
10457.64 409
10458.60 416
10459.57 445
10460.53 424
10461.50 413
10462.47 368
10463.43 394
10464.40 413
10465.36 438
10466.33 416
10467.29 425
10468.26 403
10469.23 424
10470.19 455
10471.16 458
10472.12 430
10473.09 471
10474.06 446
10475.02 489
10475.99 462
10476.96 416
10477.92 387
10478.89 418
10479.86 421
10480.82 430
10481.79 406
10482.76 397
10483.72 389
10484.69 417
10485.66 422
10486.62 442
10487.59 440
10488.56 393
10489.52 422
10490.49 415
10491.46 402
10492.42 410
10493.39 442
10494.36 424
10495.33 408
10496.29 370
10497.26 384
10498.23 423
10499.19 447
10500.16 441
10501.13 424
10502.10 400
10503.06 398
10504.03 390
10505.00 400
10505.97 384
10506.94 382
10507.90 400
10508.87 387
10509.84 421
10510.81 432
10511.78 446
10512.74 436
10513.71 435
10514.68 422
10515.65 407
10516.62 419
10517.58 383
10518.55 395
10519.52 410
10520.49 409
10521.46 369
10522.43 411
10523.39 426
10524.36 383
10525.33 389
10526.30 417
10527.27 436
10528.24 417
10529.21 380
10530.18 404
10531.14 389
10532.11 417
10533.08 419
10534.05 401
10535.02 425
10535.99 405
10536.96 408
10537.93 452
10538.90 428
10539.87 415
10540.84 373
10541.80 433
10542.77 437
10543.74 414
10544.71 393
10545.68 398
10546.65 415
10547.62 425
10548.59 384
10549.56 389
10550.53 430
10551.50 374
10552.47 411
10553.44 383
10554.41 428
10555.38 423
10556.35 418
10557.32 435
10558.29 425
10559.26 427
10560.23 441
10561.20 416
10562.17 458
10563.14 441
10564.11 412
10565.08 444
10566.05 458
10567.02 425
10567.99 412
10568.97 417
10569.94 408
10570.91 404
10571.88 433
10572.85 404
10573.82 389
10574.79 405
10575.76 424
10576.73 421
10577.70 407
10578.67 416
10579.64 440
10580.62 429
10581.59 379
10582.56 441
10583.53 496
10584.50 463
10585.47 407
10586.44 414
10587.42 443
10588.39 428
10589.36 450
10590.33 383
10591.30 402
10592.27 423
10593.25 405
10594.22 395
10595.19 398
10596.16 417
10597.13 470
10598.10 418
10599.08 400
10600.05 435
10601.02 415
10601.99 458
10602.96 390
10603.94 396
10604.91 422
10605.88 463
10606.85 403
10607.83 408
10608.80 395
10609.77 459
10610.74 425
10611.72 432
10612.69 432
10613.66 425
10614.63 442
10615.61 494
10616.58 475
10617.55 481
10618.53 423
10619.50 408
10620.47 439
10621.44 458
10622.42 443
10623.39 435
10624.36 480
10625.34 508
10626.31 510
10627.28 479
10628.26 445
10629.23 466
10630.20 502
10631.18 513
10632.15 444
10633.12 435
10634.10 486
10635.07 517
10636.05 516
10637.02 550
10637.99 578
10638.97 590
10639.94 579
10640.91 608
10641.89 570
10642.86 573
10643.84 587
10644.81 563
10645.79 576
10646.76 486
10647.73 483
10648.71 498
10649.68 464
10650.66 422
10651.63 472
10652.61 447
10653.58 422
10654.55 426
10655.53 415
10656.50 405
10657.48 413
10658.45 446
10659.43 396
10660.40 395
10661.38 437
10662.35 477
10663.33 460
10664.30 438
10665.28 415
10666.25 428
10667.23 431
10668.20 388
10669.18 434
10670.15 427
10671.13 427
10672.10 440
10673.08 435
10674.05 402
10675.03 393
10676.01 424
10676.98 430
10677.96 393
10678.93 402
10679.91 428
10680.88 455
10681.86 459
10682.84 508
10683.81 445
10684.79 471
10685.76 461
10686.74 429
10687.72 456
10688.69 414
10689.67 482
10690.64 422
10691.62 429
10692.60 422
10693.57 464
10694.55 438
10695.53 408
10696.50 438
10697.48 445
10698.46 460
10699.43 427
10700.41 409
10701.39 391
10702.36 397
10703.34 422
10704.32 445
10705.29 401
10706.27 387
10707.25 468
10708.22 411
10709.20 444
10710.18 416
10711.15 426
10712.13 451
10713.11 435
10714.09 444
10715.06 400
10716.04 443
10717.02 485
10718.00 445
10718.97 466
10719.95 440
10720.93 439
10721.91 451
10722.88 406
10723.86 448
10724.84 453
10725.82 472
10726.80 502
10727.77 442
10728.75 391
10729.73 399
10730.71 420
10731.69 401
10732.66 426
10733.64 401
10734.62 409
10735.60 454
10736.58 433
10737.55 454
10738.53 433
10739.51 437
10740.49 455
10741.47 435
10742.45 467
10743.43 473
10744.40 411
10745.38 429
10746.36 436
10747.34 434
10748.32 444
10749.30 422
10750.28 411
10751.26 484
10752.24 440
10753.21 472
10754.19 474
10755.17 474
10756.15 436
10757.13 435
10758.11 482
10759.09 424
10760.07 470
10761.05 480
10762.03 510
10763.01 458
10763.99 477
10764.97 514
10765.95 488
10766.93 482
10767.91 482
10768.89 475
10769.87 483
10770.84 502
10771.82 483
10772.80 540
10773.78 502
10774.76 488
10775.74 490
10776.73 482
10777.71 449
10778.69 486
10779.67 534
10780.65 582
10781.63 510
10782.61 555
10783.59 589
10784.57 611
10785.55 576
10786.53 528
10787.51 542
10788.49 481
10789.47 559
10790.45 517
10791.43 495
10792.41 505
10793.39 530
10794.38 539
10795.36 516
10796.34 488
10797.32 525
10798.30 504
10799.28 543
10800.26 504
10801.24 469
10802.22 507
10803.21 519
10804.19 501
10805.17 543
10806.15 527
10807.13 510
10808.11 532
10809.09 498
10810.08 468
10811.06 444
10812.04 464
10813.02 525
10814.00 508
10814.99 539
10815.97 521
10816.95 549
10817.93 539
10818.91 530
10819.90 495
10820.88 533
10821.86 526
10822.84 479
10823.82 433
10824.81 453
10825.79 519
10826.77 518
10827.75 450
10828.74 522
10829.72 519
10830.70 545
10831.68 530
10832.67 504
10833.65 512
10834.63 534
10835.62 512
10836.60 505
10837.58 499
10838.56 475
10839.55 492
10840.53 519
10841.51 513
10842.50 532
10843.48 493
10844.46 516
10845.45 542
10846.43 505
10847.41 501
10848.40 539
10849.38 538
10850.36 566
10851.35 539
10852.33 561
10853.31 559
10854.30 576
10855.28 577
10856.26 568
10857.25 547
10858.23 558
10859.22 580
10860.20 569
10861.18 548
10862.17 651
10863.15 628
10864.14 542
10865.12 601
10866.10 590
10867.09 608
10868.07 613
10869.06 612
10870.04 592
10871.03 600
10872.01 598
10873.00 644
10873.98 661
10874.96 629
10875.95 608
10876.93 644
10877.92 569
10878.90 611
10879.89 628
10880.87 649
10881.86 654
10882.84 664
10883.83 662
10884.81 634
10885.80 681
10886.78 683
10887.77 698
10888.75 763
10889.74 695
10890.72 760
10891.71 657
10892.70 641
10893.68 639
10894.67 681
10895.65 704
10896.64 687
10897.62 658
10898.61 666
10899.59 732
10900.58 728
10901.57 758
10902.55 762
10903.54 743
10904.52 712
10905.51 800
10906.50 776
10907.48 760
10908.47 758
10909.45 780
10910.44 800
10911.43 818
10912.41 799
10913.40 813
10914.39 785
10915.37 806
10916.36 825
10917.35 864
10918.33 832
10919.32 863
10920.30 931
10921.29 909
10922.28 901
10923.27 880
10924.25 889
10925.24 878
10926.23 852
10927.21 861
10928.20 912
10929.19 916
10930.17 939
10931.16 957
10932.15 993
10933.14 921
10934.12 890
10935.11 913
10936.10 909
10937.09 960
10938.07 1001
10939.06 952
10940.05 984
10941.04 1076
10942.02 1013
10943.01 1057
10944.00 1080
10944.99 1069
10945.97 1066
10946.96 1140
10947.95 1154
10948.94 1082
10949.93 1181
10950.91 1180
10951.90 1175
10952.89 1257
10953.88 1350
10954.87 1442
10955.85 1526
10956.84 1554
10957.83 1750
10958.82 1787
10959.81 1813
10960.80 1822
10961.79 1763
10962.77 1764
10963.76 1701
10964.75 1560
10965.74 1452
10966.73 1451
10967.72 1389
10968.71 1367
10969.70 1271
10970.68 1308
10971.67 1246
10972.66 1191
10973.65 1237
10974.64 1231
10975.63 1200
10976.62 1181
10977.61 1207
10978.60 1235
10979.59 1219
10980.58 1263
10981.57 1184
10982.55 1222
10983.54 1249
10984.53 1287
10985.52 1300
10986.51 1295
10987.50 1283
10988.49 1259
10989.48 1243
10990.47 1268
10991.46 1348
10992.45 1408
10993.44 1534
10994.43 1646
10995.42 1845
10996.41 1992
10997.40 2134
10998.39 2359
10999.38 2613
11000.37 2664
11001.36 2760
11002.35 2847
11003.34 2572
11004.33 2348
11005.33 2174
11006.32 1978
11007.31 1827
11008.30 1661
11009.29 1487
11010.28 1415
11011.27 1286
11012.26 1268
11013.25 1163
11014.24 1088
11015.23 1114
11016.22 1077
11017.21 1091
11018.21 1094
11019.20 990
11020.19 998
11021.18 1008
11022.17 966
11023.16 960
11024.15 954
11025.14 890
11026.14 910
11027.13 891
11028.12 917
11029.11 946
11030.10 915
11031.09 863
11032.09 918
11033.08 871
11034.07 927
11035.06 870
11036.05 914
11037.05 883
11038.04 847
11039.03 901
11040.02 868
11041.01 871
11042.01 856
11043.00 842
11043.99 865
11044.98 867
11045.97 804
11046.97 858
11047.96 819
11048.95 781
11049.94 750
11050.94 809
11051.93 815
11052.92 784
11053.91 816
11054.91 812
11055.90 778
11056.89 782
11057.89 798
11058.88 821
11059.87 818
11060.87 825
11061.86 813
11062.85 779
11063.84 861
11064.84 876
11065.83 870
11066.82 875
11067.82 804
11068.81 828
11069.80 869
11070.80 843
11071.79 814
11072.78 879
11073.78 840
11074.77 857
11075.77 831
11076.76 804
11077.75 829
11078.75 887
11079.74 858
11080.73 806
11081.73 812
11082.72 848
11083.72 872
11084.71 810
11085.70 810
11086.70 813
11087.69 783
11088.69 803
11089.68 790
11090.68 790
11091.67 737
11092.66 770
11093.66 751
11094.65 754
11095.65 742
11096.64 747
11097.64 673
11098.63 736
11099.63 745
11100.62 701
11101.62 783
11102.61 732
11103.61 666
11104.60 754
11105.60 715
11106.59 692
11107.59 693
11108.58 695
11109.58 689
11110.57 699
11111.57 704
11112.56 758
11113.56 704
11114.55 656
11115.55 690
11116.55 654
11117.54 681
11118.54 693
11119.53 677
11120.53 718
11121.52 713
11122.52 758
11123.51 788
11124.51 710
11125.51 740
11126.50 665
11127.50 729
11128.49 748
11129.49 758
11130.49 721
11131.48 685
11132.48 738
11133.48 678
11134.47 654
11135.47 638
11136.46 667
11137.46 672
11138.46 665
11139.45 648
11140.45 651
11141.45 648
11142.44 716
11143.44 656
11144.44 622
11145.43 619
11146.43 664
11147.43 678
11148.43 605
11149.42 667
11150.42 620
11151.42 654
11152.41 642
11153.41 633
11154.41 599
11155.40 623
11156.40 657
11157.40 601
11158.40 636
11159.39 693
11160.39 619
11161.39 630
11162.39 647
11163.38 606
11164.38 657
11165.38 600
11166.38 638
11167.38 644
11168.37 644
11169.37 653
11170.37 684
11171.37 686
11172.37 695
11173.36 729
11174.36 701
11175.36 704
11176.36 707
11177.36 694
11178.35 647
11179.35 714
11180.35 742
11181.35 705
11182.35 645
11183.35 764
11184.34 730
11185.34 742
11186.34 727
11187.34 726
11188.34 754
11189.34 783
11190.34 780
11191.34 801
11192.34 806
11193.33 854
11194.33 868
11195.33 838
11196.33 805
11197.33 796
11198.33 793
11199.33 821
11200.33 773
11201.33 718
11202.33 754
11203.33 763
11204.33 768
11205.32 715
11206.32 716
11207.32 741
11208.32 724
11209.32 720
11210.32 703
11211.32 710
11212.32 713
11213.32 701
11214.32 702
11215.32 667
11216.32 642
11217.32 647
11218.32 610
11219.32 658
11220.32 612
11221.32 635
11222.32 668
11223.32 610
11224.32 619
11225.32 588
11226.32 648
11227.33 627
11228.33 615
11229.33 570
11230.33 593
11231.33 590
11232.33 594
11233.33 564
11234.33 606
11235.33 617
11236.33 605
11237.33 591
11238.33 581
11239.33 607
11240.34 612
11241.34 580
11242.34 614
11243.34 641
11244.34 623
11245.34 606
11246.34 546
11247.34 608
11248.35 567
11249.35 565
11250.35 565
11251.35 554
11252.35 543
11253.35 575
11254.35 548
11255.36 519
11256.36 552
11257.36 575
11258.36 546
11259.36 557
11260.37 565
11261.37 557
11262.37 589
11263.37 556
11264.37 544
11265.38 564
11266.38 567
11267.38 568
11268.38 638
11269.39 612
11270.39 600
11271.39 632
11272.39 597
11273.40 603
11274.40 581
11275.40 660
11276.40 635
11277.41 688
11278.41 660
11279.41 707
11280.41 677
11281.42 649
11282.42 617
11283.42 605
11284.43 637
11285.43 583
11286.43 643
11287.44 615
11288.44 599
11289.44 582
11290.45 643
11291.45 607
11292.45 591
11293.46 569
11294.46 593
11295.46 615
11296.47 634
11297.47 575
11298.47 587
11299.48 600
11300.48 633
11301.48 583
11302.49 556
11303.49 563
11304.50 597
11305.50 641
11306.50 632
11307.51 657
11308.51 594
11309.52 710
11310.52 723
11311.52 713
11312.53 718
11313.53 721
11314.54 794
11315.54 837
11316.55 771
11317.55 664
11318.56 664
11319.56 621
11320.56 674
11321.57 606
11322.57 634
11323.58 591
11324.58 585
11325.59 550
11326.59 537
11327.60 525
11328.60 531
11329.61 515
11330.61 518
11331.62 522
11332.62 527
11333.63 504
11334.63 547
11335.64 512
11336.65 479
11337.65 491
11338.66 490
11339.66 487
11340.67 462
11341.67 501
11342.68 493
11343.68 519
11344.69 492
11345.70 521
11346.70 481
11347.71 481
11348.71 512
11349.72 479
11350.72 520
11351.73 467
11352.74 481
11353.74 494
11354.75 497
11355.76 482
11356.76 477
11357.77 506
11358.77 513
11359.78 504
11360.79 510
11361.79 495
11362.80 461
11363.81 489
11364.81 520
11365.82 502
11366.83 531
11367.83 497
11368.84 453
11369.85 492
11370.85 441
11371.86 500
11372.87 515
11373.87 486
11374.88 467
11375.89 489
11376.90 466
11377.90 409
11378.91 476
11379.92 466
11380.92 485
11381.93 458
11382.94 484
11383.95 502
11384.95 512
11385.96 470
11386.97 490
11387.98 510
11388.99 516
11389.99 472
11391.00 481
11392.01 465
11393.02 487
11394.02 491
11395.03 468
11396.04 489
11397.05 479
11398.06 512
11399.06 486
11400.07 493
11401.08 488
11402.09 480
11403.10 490
11404.11 554
11405.11 514
11406.12 486
11407.13 467
11408.14 475
11409.15 465
11410.16 516
11411.17 449
11412.17 459
11413.18 506
11414.19 488
11415.20 478
11416.21 463
11417.22 467
11418.23 487
11419.24 451
11420.25 471
11421.25 469
11422.26 492
11423.27 493
11424.28 498
11425.29 483
11426.30 526
11427.31 535
11428.32 508
11429.33 477
11430.34 526
11431.35 488
11432.36 495
11433.37 476
11434.38 488
11435.39 478
11436.40 542
11437.41 496
11438.42 473
11439.43 512
11440.44 506
11441.45 483
11442.46 474
11443.47 471
11444.48 473
11445.49 495
11446.50 511
11447.51 470
11448.52 434
11449.53 515
11450.54 507
11451.55 505
11452.56 465
11453.57 474
11454.58 464
11455.59 457
11456.60 485
11457.61 470
11458.62 463
11459.63 474
11460.64 529
11461.66 464
11462.67 484
11463.68 451
11464.69 513
11465.70 489
11466.71 513
11467.72 484
11468.73 428
11469.74 425
11470.76 466
11471.77 445
11472.78 470
11473.79 478
11474.80 475
11475.81 487
11476.82 458
11477.84 506
11478.85 504
11479.86 467
11480.87 466
11481.88 432
11482.89 449
11483.91 432
11484.92 455
11485.93 452
11486.94 477
11487.95 455
11488.97 445
11489.98 459
11490.99 443
11492.00 419
11493.02 437
11494.03 472
11495.04 477
11496.05 427
11497.06 432
11498.08 477
11499.09 409
11500.10 433
11501.12 439
11502.13 425
11503.14 470
11504.15 483
11505.17 475
11506.18 483
11507.19 439
11508.20 409
11509.22 435
11510.23 448
11511.24 463
11512.26 465
11513.27 455
11514.28 448
11515.30 463
11516.31 457
11517.32 431
11518.34 456
11519.35 453
11520.36 435
11521.38 477
11522.39 471
11523.40 467
11524.42 464
11525.43 426
11526.45 449
11527.46 476
11528.47 454
11529.49 429
11530.50 480
11531.52 476
11532.53 458
11533.54 425
11534.56 491
11535.57 505
11536.59 494
11537.60 476
11538.61 468
11539.63 491
11540.64 500
11541.66 465
11542.67 468
11543.69 455
11544.70 495
11545.72 529
11546.73 468
11547.74 466
11548.76 528
11549.77 523
11550.79 512
11551.80 482
11552.82 440
11553.83 510
11554.85 498
11555.86 534
11556.88 535
11557.89 531
11558.91 547
11559.92 553
11560.94 514
11561.96 506
11562.97 499
11563.99 573
11565.00 532
11566.02 533
11567.03 511
11568.05 566
11569.06 560
11570.08 541
11571.10 516
11572.11 541
11573.13 563
11574.14 566
11575.16 568
11576.17 553
11577.19 586
11578.21 589
11579.22 593
11580.24 586
11581.25 623
11582.27 617
11583.29 629
11584.30 641
11585.32 658
11586.34 651
11587.35 692
11588.37 704
11589.39 739
11590.40 761
11591.42 714
11592.44 738
11593.45 783
11594.47 794
11595.49 788
11596.50 783
11597.52 888
11598.54 995
11599.55 1013
11600.57 1126
11601.59 1280
11602.60 1379
11603.62 1406
11604.64 1412
11605.66 1406
11606.67 1376
11607.69 1236
11608.71 1114
11609.73 1067
11610.74 1035
11611.76 1001
11612.78 867
11613.80 793
11614.81 712
11615.83 684
11616.85 670
11617.87 642
11618.88 611
11619.90 662
11620.92 635
11621.94 614
11622.96 637
11623.97 571
11624.99 617
11626.01 545
11627.03 535
11628.05 558
11629.07 526
11630.08 552
11631.10 558
11632.12 606
11633.14 567
11634.16 529
11635.18 513
11636.19 519
11637.21 561
11638.23 507
11639.25 549
11640.27 520
11641.29 511
11642.31 502
11643.33 537
11644.34 543
11645.36 499
11646.38 554
11647.40 518
11648.42 503
11649.44 511
11650.46 475
11651.48 501
11652.50 486
11653.52 501
11654.54 517
11655.56 517
11656.58 493
11657.60 495
11658.61 495
11659.63 471
11660.65 504
11661.67 492
11662.69 482
11663.71 507
11664.73 484
11665.75 493
11666.77 498
11667.79 511
11668.81 509
11669.83 524
11670.85 498
11671.87 482
11672.89 507
11673.91 521
11674.93 503
11675.95 452
11676.97 472
11678.00 498
11679.02 519
11680.04 518
11681.06 514
11682.08 524
11683.10 528
11684.12 512
11685.14 473
11686.16 498
11687.18 498
11688.20 523
11689.22 550
11690.24 552
11691.26 515
11692.29 515
11693.31 532
11694.33 536
11695.35 471
11696.37 509
11697.39 504
11698.41 497
11699.43 464
11700.46 487
11701.48 513
11702.50 522
11703.52 525
11704.54 507
11705.56 499
11706.58 512
11707.61 535
11708.63 492
11709.65 516
11710.67 494
11711.69 498
11712.72 481
11713.74 484
11714.76 465
11715.78 505
11716.80 527
11717.83 466
11718.85 454
11719.87 497
11720.89 513
11721.92 496
11722.94 441
11723.96 478
11724.98 484
11726.01 470
11727.03 512
11728.05 451
11729.07 486
11730.10 453
11731.12 491
11732.14 531
11733.16 506
11734.19 491
11735.21 550
11736.23 524
11737.26 483
11738.28 495
11739.30 453
11740.33 498
11741.35 475
11742.37 418
11743.39 439
11744.42 491
11745.44 482
11746.47 457
11747.49 468
11748.51 490
11749.54 491
11750.56 482
11751.58 521
11752.61 457
11753.63 497
11754.65 508
11755.68 484
11756.70 470
11757.73 463
11758.75 466
11759.77 485
11760.80 429
11761.82 475
11762.85 468
11763.87 430
11764.89 448
11765.92 456
11766.94 443
11767.97 476
11768.99 492
11770.02 491
11771.04 475
11772.06 462
11773.09 476
11774.11 491
11775.14 489
11776.16 455
11777.19 529
11778.21 470
11779.24 550
11780.26 479
11781.29 508
11782.31 480
11783.34 487
11784.36 505
11785.39 504
11786.41 491
11787.44 552
11788.46 544
11789.49 513
11790.51 481
11791.54 486
11792.57 511
11793.59 509
11794.62 502
11795.64 502
11796.67 546
11797.69 548
11798.72 541
11799.74 525
11800.77 507
11801.80 549
11802.82 536
11803.85 506
11804.87 512
11805.90 556
11806.93 543
11807.95 576
11808.98 536
11810.00 547
11811.03 537
11812.06 544
11813.08 546
11814.11 527
11815.14 583
11816.16 608
11817.19 563
11818.22 575
11819.24 499
11820.27 551
11821.30 538
11822.32 540
11823.35 549
11824.38 523
11825.40 504
11826.43 562
11827.46 581
11828.48 559
11829.51 544
11830.54 586
11831.56 641
11832.59 566
11833.62 548
11834.65 571
11835.67 554
11836.70 532
11837.73 578
11838.76 609
11839.78 571
11840.81 633
11841.84 589
11842.87 603
11843.89 580
11844.92 568
11845.95 601
11846.98 605
11848.00 601
11849.03 605
11850.06 631
11851.09 635
11852.12 648
11853.14 613
11854.17 611
11855.20 671
11856.23 686
11857.26 624
11858.29 642
11859.31 666
11860.34 677
11861.37 679
11862.40 670
11863.43 646
11864.46 695
11865.48 715
11866.51 727
11867.54 701
11868.57 685
11869.60 719
11870.63 677
11871.66 744
11872.69 706
11873.72 677
11874.74 717
11875.77 724
11876.80 735
11877.83 707
11878.86 725
11879.89 777
11880.92 818
11881.95 813
11882.98 788
11884.01 789
11885.04 823
11886.07 824
11887.10 865
11888.13 854
11889.15 936
11890.18 891
11891.21 852
11892.24 876
11893.27 906
11894.30 953
11895.33 1014
11896.36 999
11897.39 1041
11898.42 1109
11899.45 1130
11900.48 1193
11901.51 1185
11902.54 1222
11903.57 1193
11904.60 1202
11905.64 1187
11906.67 1152
11907.70 1182
11908.73 1175
11909.76 1107
11910.79 1075
11911.82 1072
11912.85 1013
11913.88 1026
11914.91 984
11915.94 1024
11916.97 1060
11918.00 1074
11919.03 1045
11920.06 1011
11921.10 1014
11922.13 1048
11923.16 1080
11924.19 1156
11925.22 1230
11926.25 1305
11927.28 1420
11928.31 1497
11929.35 1654
11930.38 1731
11931.41 1809
11932.44 1833
11933.47 1865
11934.50 1891
11935.53 1783
11936.57 1689
11937.60 1681
11938.63 1490
11939.66 1327
11940.69 1324
11941.73 1258
11942.76 1150
11943.79 1095
11944.82 1073
11945.85 986
11946.89 1015
11947.92 926
11948.95 965
11949.98 921
11951.01 890
11952.05 885
11953.08 872
11954.11 898
11955.14 875
11956.18 770
11957.21 855
11958.24 905
11959.27 836
11960.31 840
11961.34 814
11962.37 810
11963.41 839
11964.44 856
11965.47 831
11966.50 828
11967.54 842
11968.57 881
11969.60 842
11970.64 830
11971.67 795
11972.70 756
11973.74 832
11974.77 820
11975.80 796
11976.84 803
11977.87 800
11978.90 792
11979.94 861
11980.97 817
11982.00 828
11983.04 808
11984.07 778
11985.11 789
11986.14 804
11987.17 793
11988.21 845
11989.24 865
11990.28 822
11991.31 854
11992.34 826
11993.38 836
11994.41 864
11995.45 858
11996.48 870
11997.52 876
11998.55 841
11999.58 819
12000.62 804
12001.65 856
12002.69 820
12003.72 867
12004.76 870
12005.79 921
12006.83 930
12007.86 901
12008.90 858
12009.93 855
12010.97 923
12012.00 958
12013.04 965
12014.07 1021
12015.11 976
12016.14 1043
12017.18 1047
12018.21 1057
12019.25 1064
12020.28 1055
12021.32 1029
12022.35 1055
12023.39 1074
12024.42 1010
12025.46 966
12026.49 991
12027.53 986
12028.57 933
12029.60 972
12030.64 1009
12031.67 996
12032.71 960
12033.74 910
12034.78 945
12035.82 922
12036.85 967
12037.89 947
12038.92 930
12039.96 961
12041.00 940
12042.03 970
12043.07 1011
12044.11 1032
12045.14 951
12046.18 943
12047.22 957
12048.25 1015
12049.29 1018
12050.33 1008
12051.36 983
12052.40 981
12053.44 1015
12054.47 1011
12055.51 1002
12056.55 1024
12057.58 1068
12058.62 1066
12059.66 1119
12060.69 1137
12061.73 1107
12062.77 1159
12063.80 1090
12064.84 1100
12065.88 1082
12066.92 1084
12067.95 1110
12068.99 1077
12070.03 1135
12071.07 1102
12072.10 1140
12073.14 1173
12074.18 1177
12075.22 1177
12076.25 1107
12077.29 1133
12078.33 1079
12079.37 1135
12080.41 1099
12081.44 1109
12082.48 1199
12083.52 1179
12084.56 1246
12085.60 1232
12086.63 1161
12087.67 1246
12088.71 1236
12089.75 1278
12090.79 1289
12091.83 1327
12092.86 1388
12093.90 1365
12094.94 1482
12095.98 1542
12097.02 1584
12098.06 1647
12099.10 1681
12100.13 1742
12101.17 1912
12102.21 1983
12103.25 2026
12104.29 2120
12105.33 2067
12106.37 2101
12107.41 2112
12108.45 1955
12109.49 1829
12110.52 1674
12111.56 1581
12112.60 1453
12113.64 1329
12114.68 1211
12115.72 1248
12116.76 1133
12117.80 1107
12118.84 1074
12119.88 1073
12120.92 1013
12121.96 992
12123.00 967
12124.04 947
12125.08 906
12126.12 928
12127.16 875
12128.20 814
12129.24 872
12130.28 869
12131.32 861
12132.36 821
12133.40 787
12134.44 823
12135.48 782
12136.52 779
12137.56 781
12138.60 831
12139.64 808
12140.68 771
12141.72 771
12142.76 765
12143.80 745
12144.84 793
12145.88 698
12146.93 748
12147.97 778
12149.01 751
12150.05 714
12151.09 733
12152.13 733
12153.17 759
12154.21 730
12155.25 710
12156.29 728
12157.34 735
12158.38 716
12159.42 735
12160.46 734
12161.50 733
12162.54 720
12163.58 710
12164.62 744
12165.67 699
12166.71 704
12167.75 728
12168.79 680
12169.83 689
12170.87 713
12171.92 685
12172.96 779
12174.00 701
12175.04 648
12176.08 710
12177.13 748
12178.17 751
12179.21 736
12180.25 742
12181.30 715
12182.34 746
12183.38 717
12184.42 739
12185.46 730
12186.51 721
12187.55 723
12188.59 736
12189.63 688
12190.68 648
12191.72 709
12192.76 700
12193.81 703
12194.85 748
12195.89 728
12196.93 696
12197.98 693
12199.02 718
12200.06 671
12201.11 698
12202.15 727
12203.19 717
12204.24 678
12205.28 671
12206.32 660
12207.37 694
12208.41 689
12209.45 678
12210.50 706
12211.54 686
12212.58 651
12213.63 656
12214.67 667
12215.71 670
12216.76 641
12217.80 667
12218.85 623
12219.89 637
12220.93 671
12221.98 658
12223.02 678
12224.07 655
12225.11 587
12226.15 610
12227.20 634
12228.24 629
12229.29 646
12230.33 590
12231.38 632
12232.42 577
12233.46 606
12234.51 608
12235.55 652
12236.60 633
12237.64 621
12238.69 634
12239.73 590
12240.78 565
12241.82 573
12242.87 644
12243.91 610
12244.96 580
12246.00 585
12247.05 571
12248.09 590
12249.14 636
12250.18 607
12251.23 600
12252.27 581
12253.32 576
12254.36 598
12255.41 533
12256.45 572
12257.50 566
12258.55 552
12259.59 551
12260.64 580
12261.68 557
12262.73 523
12263.77 531
12264.82 525
12265.87 510
12266.91 547
12267.96 526
12269.00 571
12270.05 564
12271.10 534
12272.14 556
12273.19 501
12274.23 547
12275.28 528
12276.33 535
12277.37 533
12278.42 551
12279.47 511
12280.51 523
12281.56 574
12282.61 539
12283.65 496
12284.70 540
12285.75 542
12286.79 494
12287.84 511
12288.89 536
12289.93 519
12290.98 512
12292.03 524
12293.07 514
12294.12 508
12295.17 525
12296.22 510
12297.26 536
12298.31 527
12299.36 492
12300.40 486
12301.45 551
12302.50 541
12303.55 538
12304.59 520
12305.64 525
12306.69 536
12307.74 556
12308.78 512
12309.83 505
12310.88 484
12311.93 471
12312.98 520
12314.02 495
12315.07 486
12316.12 484
12317.17 478
12318.22 494
12319.26 459
12320.31 454
12321.36 480
12322.41 482
12323.46 509
12324.51 442
12325.55 467
12326.60 466
12327.65 505
12328.70 491
12329.75 464
12330.80 445
12331.85 478
12332.89 461
12333.94 451
12334.99 433
12336.04 484
12337.09 500
12338.14 466
12339.19 479
12340.24 471
12341.29 455
12342.33 499
12343.38 450
12344.43 422
12345.48 412
12346.53 435
12347.58 492
12348.63 471
12349.68 437
12350.73 449
12351.78 460
12352.83 459
12353.88 486
12354.93 476
12355.98 527
12357.03 514
12358.08 523
12359.13 515
12360.18 462
12361.23 454
12362.28 501
12363.33 506
12364.38 447
12365.43 454
12366.48 478
12367.53 473
12368.58 474
12369.63 484
12370.68 503
12371.73 511
12372.78 526
12373.83 500
12374.88 489
12375.93 459
12376.98 502
12378.03 531
12379.08 477
12380.13 489
12381.18 508
12382.23 498
12383.29 480
12384.34 459
12385.39 477
12386.44 498
12387.49 486
12388.54 475
12389.59 495
12390.64 505
12391.69 528
12392.75 494
12393.80 486
12394.85 485
12395.90 475
12396.95 494
12398.00 459
12399.05 512
12400.11 480
12401.16 515
12402.21 494
12403.26 465
12404.31 518
12405.36 507
12406.42 509
12407.47 513
12408.52 511
12409.57 489
12410.62 497
12411.68 491
12412.73 524
12413.78 489
12414.83 503
12415.88 503
12416.94 528
12417.99 513
12419.04 474
12420.09 466
12421.15 470
12422.20 474
12423.25 501
12424.30 572
12425.36 534
12426.41 534
12427.46 555
12428.52 509
12429.57 536
12430.62 558
12431.67 530
12432.73 538
12433.78 562
12434.83 550
12435.89 491
12436.94 516
12437.99 531
12439.05 513
12440.10 450
12441.15 494
12442.21 538
12443.26 532
12444.31 533
12445.37 477
12446.42 539
12447.47 519
12448.53 546
12449.58 565
12450.63 494
12451.69 525
12452.74 559
12453.80 565
12454.85 580
12455.90 585
12456.96 571
12458.01 549
12459.07 566
12460.12 584
12461.17 603
12462.23 596
12463.28 551
12464.34 590
12465.39 607
12466.45 583
12467.50 655
12468.56 707
12469.61 708
12470.66 730
12471.72 779
12472.77 871
12473.83 932
12474.88 968
12475.94 1035
12476.99 1120
12478.05 1193
12479.10 1095
12480.16 1090
12481.21 1062
12482.27 1016
12483.32 991
12484.38 966
12485.43 851
12486.49 834
12487.54 811
12488.60 754
12489.65 651
12490.71 688
12491.77 670
12492.82 650
12493.88 646
12494.93 636
12495.99 604
12497.04 630
12498.10 555
12499.15 574
12500.21 592
12501.27 594
12502.32 577
12503.38 577
12504.43 539
12505.49 562
12506.55 527
12507.60 574
12508.66 568
12509.72 582
12510.77 541
12511.83 523
12512.88 526
12513.94 542
12515.00 540
12516.05 531
12517.11 554
12518.17 541
12519.22 546
12520.28 560
12521.34 533
12522.39 531
12523.45 484
12524.51 531
12525.56 520
12526.62 498
12527.68 513
12528.74 523
12529.79 557
12530.85 547
12531.91 580
12532.96 549
12534.02 535
12535.08 526
12536.14 532
12537.19 544
12538.25 546
12539.31 534
12540.37 520
12541.42 524
12542.48 575
12543.54 579
12544.60 542
12545.65 560
12546.71 622
12547.77 605
12548.83 602
12549.89 602
12550.94 665
12552.00 652
12553.06 700
12554.12 653
12555.18 660
12556.23 684
12557.29 707
12558.35 661
12559.41 738
12560.47 726
12561.53 683
12562.58 723
12563.64 690
12564.70 619
12565.76 577
12566.82 631
12567.88 618
12568.94 602
12570.00 551
12571.05 657
12572.11 581
12573.17 573
12574.23 606
12575.29 617
12576.35 610
12577.41 568
12578.47 581
12579.53 547
12580.59 559
12581.64 553
12582.70 591
12583.76 577
12584.82 540
12585.88 542
12586.94 550
12588.00 549
12589.06 568
12590.12 575
12591.18 550
12592.24 524
12593.30 523
12594.36 527
12595.42 539
12596.48 560
12597.54 554
12598.60 537
12599.66 572
12600.72 547
12601.78 542
12602.84 555
12603.90 565
12604.96 519
12606.02 502
12607.08 566
12608.14 511
12609.20 561
12610.26 578
12611.32 550
12612.38 539
12613.44 565
12614.50 621
12615.57 602
12616.63 630
12617.69 641
12618.75 616
12619.81 671
12620.87 607
12621.93 614
12622.99 650
12624.05 593
12625.11 580
12626.18 583
12627.24 604
12628.30 512
12629.36 576
12630.42 584
12631.48 530
12632.54 539
12633.60 582
12634.67 528
12635.73 545
12636.79 532
12637.85 567
12638.91 546
12639.97 533
12641.04 522
12642.10 572
12643.16 548
12644.22 514
12645.28 520
12646.35 525
12647.41 528
12648.47 511
12649.53 528
12650.59 514
12651.66 500
12652.72 604
12653.78 570
12654.84 539
12655.91 523
12656.97 521
12658.03 578
12659.09 587
12660.16 540
12661.22 530
12662.28 544
12663.34 517
12664.41 545
12665.47 550
12666.53 518
12667.60 530
12668.66 482
12669.72 508
12670.78 520
12671.85 483
12672.91 504
12673.97 492
12675.04 472
12676.10 502
12677.16 501
12678.23 482
12679.29 502
12680.35 531
12681.42 594
12682.48 543
12683.54 554
12684.61 555
12685.67 599
12686.74 542
12687.80 521
12688.86 624
12689.93 618
12690.99 585
12692.05 574
12693.12 606
12694.18 590
12695.25 617
12696.31 670
12697.37 684
12698.44 664
12699.50 656
12700.57 687
12701.63 693
12702.70 735
12703.76 680
12704.83 686
12705.89 717
12706.95 711
12708.02 721
12709.08 710
12710.15 689
12711.21 693
12712.28 672
12713.34 676
12714.41 605
12715.47 667
12716.54 669
12717.60 614
12718.67 597
12719.73 613
12720.80 624
12721.86 612
12722.93 610
12723.99 586
12725.06 630
12726.12 569
12727.19 589
12728.26 606
12729.32 628
12730.39 612
12731.45 624
12732.52 604
12733.58 601
12734.65 595
12735.71 628
12736.78 635
12737.85 614
12738.91 631
12739.98 623
12741.04 605
12742.11 583
12743.18 599
12744.24 538
12745.31 570
12746.37 559
12747.44 581
12748.51 568
12749.57 555
12750.64 506
12751.71 493
12752.77 522
12753.84 535
12754.91 550
12755.97 503
12757.04 517
12758.11 499
12759.17 518
12760.24 454
12761.31 439
12762.37 447
12763.44 499
12764.51 463
12765.57 488
12766.64 460
12767.71 477
12768.78 480
12769.84 443
12770.91 487
12771.98 482
12773.04 489
12774.11 482
12775.18 461
12776.25 494
12777.31 460
12778.38 512
12779.45 482
12780.52 472
12781.58 483
12782.65 463
12783.72 486
12784.79 482
12785.86 456
12786.92 463
12787.99 454
12789.06 482
12790.13 543
12791.20 502
12792.26 492
12793.33 475
12794.40 454
12795.47 489
12796.54 520
12797.61 474
12798.67 478
12799.74 478
12800.81 488
12801.88 472
12802.95 460
12804.02 457
12805.09 504
12806.15 493
12807.22 500
12808.29 454
12809.36 523
12810.43 520
12811.50 535
12812.57 563
12813.64 553
12814.71 551
12815.77 542
12816.84 550
12817.91 566
12818.98 564
12820.05 580
12821.12 604
12822.19 572
12823.26 529
12824.33 524
12825.40 559
12826.47 485
12827.54 483
12828.61 507
12829.68 545
12830.75 521
12831.82 532
12832.89 456
12833.96 441
12835.03 490
12836.10 542
12837.17 503
12838.24 470
12839.31 456
12840.38 448
12841.45 436
12842.52 443
12843.59 453
12844.66 448
12845.73 440
12846.80 421
12847.87 436
12848.94 426
12850.01 450
12851.08 463
12852.15 475
12853.22 423
12854.29 446
12855.36 457
12856.43 447
12857.51 427
12858.58 425
12859.65 404
12860.72 404
12861.79 419
12862.86 411
12863.93 418
12865.00 399
12866.07 395
12867.15 412
12868.22 437
12869.29 451
12870.36 461
12871.43 388
12872.50 391
12873.57 390
12874.65 394
12875.72 398
12876.79 409
12877.86 419
12878.93 429
12880.00 372
12881.08 397
12882.15 389
12883.22 408
12884.29 388
12885.36 358
12886.44 400
12887.51 422
12888.58 400
12889.65 383
12890.72 446
12891.80 425
12892.87 378
12893.94 392
12895.01 449
12896.09 404
12897.16 390
12898.23 406
12899.30 427
12900.38 410
12901.45 404
12902.52 414
12903.60 351
12904.67 360
12905.74 396
12906.81 386
12907.89 383
12908.96 373
12910.03 351
12911.11 380
12912.18 394
12913.25 394
12914.33 365
12915.40 391
12916.47 384
12917.55 370
12918.62 398
12919.69 415
12920.77 363
12921.84 401
12922.91 378
12923.99 359
12925.06 353
12926.13 372
12927.21 413
12928.28 389
12929.36 374
12930.43 389
12931.50 372
12932.58 383
12933.65 341
12934.73 381
12935.80 400
12936.87 373
12937.95 389
12939.02 377
12940.10 375
12941.17 351
12942.25 368
12943.32 408
12944.39 400
12945.47 368
12946.54 415
12947.62 383
12948.69 357
12949.77 321
12950.84 397
12951.92 401
12952.99 385
12954.07 348
12955.14 365
12956.22 379
12957.29 350
12958.37 342
12959.44 378
12960.52 362
12961.59 383
12962.67 392
12963.74 360
12964.82 345
12965.89 360
12966.97 365
12968.04 366
12969.12 365
12970.20 364
12971.27 365
12972.35 402
12973.42 402
12974.50 387
12975.57 353
12976.65 353
12977.73 341
12978.80 358
12979.88 385
12980.95 379
12982.03 362
12983.11 407
12984.18 348
12985.26 372
12986.33 395
12987.41 402
12988.49 369
12989.56 386
12990.64 356
12991.72 414
12992.79 387
12993.87 399
12994.95 395
12996.02 420
12997.10 395
12998.18 362
12999.25 396
13000.33 388
13001.41 368
13002.48 395
13003.56 435
13004.64 406
13005.71 383
13006.79 378
13007.87 410
13008.95 386
13010.02 392
13011.10 404
13012.18 387
13013.26 412
13014.33 384
13015.41 364
13016.49 338
13017.57 388
13018.64 407
13019.72 405
13020.80 381
13021.88 362
13022.95 353
13024.03 395
13025.11 371
13026.19 373
13027.26 386
13028.34 409
13029.42 410
13030.50 382
13031.58 397
13032.66 386
13033.73 375
13034.81 403
13035.89 367
13036.97 380
13038.05 384
13039.13 388
13040.20 380
13041.28 402
13042.36 413
13043.44 437
13044.52 408
13045.60 393
13046.68 386
13047.75 393
13048.83 404
13049.91 455
13050.99 463
13052.07 418
13053.15 404
13054.23 434
13055.31 448
13056.39 400
13057.47 417
13058.54 453
13059.62 449
13060.70 451
13061.78 456
13062.86 425
13063.94 412
13065.02 453
13066.10 436
13067.18 454
13068.26 445
13069.34 440
13070.42 407
13071.50 411
13072.58 380
13073.66 409
13074.74 479
13075.82 418
13076.90 410
13077.98 422
13079.06 407
13080.14 438
13081.22 381
13082.30 375
13083.38 406
13084.46 392
13085.54 395
13086.62 372
13087.70 377
13088.78 376
13089.86 373
13090.94 427
13092.02 409
13093.10 360
13094.18 379
13095.27 383
13096.35 431
13097.43 417
13098.51 384
13099.59 386
13100.67 391
13101.75 379
13102.83 395
13103.91 392
13104.99 417
13106.08 376
13107.16 425
13108.24 385
13109.32 368
13110.40 389
13111.48 396
13112.56 364
13113.64 402
13114.73 384
13115.81 401
13116.89 376
13117.97 382
13119.05 390
13120.14 377
13121.22 433
13122.30 422
13123.38 392
13124.46 405
13125.54 403
13126.63 408
13127.71 386
13128.79 389
13129.87 375
13130.96 413
13132.04 412
13133.12 448
13134.20 416
13135.28 397
13136.37 405
13137.45 413
13138.53 377
13139.61 438
13140.70 370
13141.78 411
13142.86 446
13143.95 429
13145.03 407
13146.11 410
13147.19 440
13148.28 411
13149.36 415
13150.44 420
13151.53 429
13152.61 451
13153.69 432
13154.78 433
13155.86 428
13156.94 415
13158.03 409
13159.11 411
13160.19 444
13161.28 425
13162.36 455
13163.44 433
13164.53 427
13165.61 442
13166.69 397
13167.78 407
13168.86 415
13169.95 429
13171.03 467
13172.11 441
13173.20 464
13174.28 428
13175.37 410
13176.45 427
13177.53 453
13178.62 457
13179.70 425
13180.79 417
13181.87 465
13182.96 434
13184.04 463
13185.12 411
13186.21 482
13187.29 466
13188.38 447
13189.46 405
13190.55 421
13191.63 484
13192.72 497
13193.80 479
13194.89 432
13195.97 450
13197.06 451
13198.14 470
13199.23 452
13200.31 484
13201.40 476
13202.48 487
13203.57 432
13204.65 448
13205.74 427
13206.82 497
13207.91 470
13208.99 474
13210.08 459
13211.16 479
13212.25 445
13213.34 438
13214.42 429
13215.51 429
13216.59 422
13217.68 477
13218.76 492
13219.85 467
13220.94 507
13222.02 421
13223.11 495
13224.19 462
13225.28 479
13226.37 487
13227.45 470
13228.54 453
13229.63 465
13230.71 437
13231.80 474
13232.89 509
13233.97 500
13235.06 514
13236.14 487
13237.23 463
13238.32 472
13239.40 498
13240.49 512
13241.58 510
13242.67 509
13243.75 521
13244.84 472
13245.93 535
13247.01 515
13248.10 505
13249.19 514
13250.27 489
13251.36 529
13252.45 526
13253.54 568
13254.62 499
13255.71 476
13256.80 530
13257.89 538
13258.97 532
13260.06 535
13261.15 519
13262.24 514
13263.32 512
13264.41 573
13265.50 590
13266.59 573
13267.67 586
13268.76 581
13269.85 586
13270.94 614
13272.03 591
13273.11 600
13274.20 642
13275.29 611
13276.38 560
13277.47 587
13278.56 608
13279.64 643
13280.73 627
13281.82 665
13282.91 618
13284.00 653
13285.09 641
13286.18 648
13287.26 674
13288.35 709
13289.44 691
13290.53 675
13291.62 612
13292.71 648
13293.80 669
13294.89 732
13295.98 768
13297.06 747
13298.15 744
13299.24 686
13300.33 713
13301.42 746
13302.51 777
13303.60 698
13304.69 739
13305.78 776
13306.87 816
13307.96 766
13309.05 792
13310.14 823
13311.23 770
13312.32 861
13313.41 802
13314.50 869
13315.59 858
13316.68 843
13317.77 799
13318.86 821
13319.95 789
13321.04 806
13322.13 780
13323.22 769
13324.31 771
13325.40 753
13326.49 763
13327.58 765
13328.67 796
13329.76 803
13330.85 812
13331.94 791
13333.03 831
13334.12 795
13335.21 830
13336.30 870
13337.39 832
13338.48 807
13339.57 827
13340.66 818
13341.75 833
13342.85 816
13343.94 838
13345.03 828
13346.12 887
13347.21 868
13348.30 853
13349.39 881
13350.48 816
13351.58 875
13352.67 881
13353.76 941
13354.85 897
13355.94 959
13357.03 925
13358.12 955
13359.22 994
13360.31 1017
13361.40 987
13362.49 1078
13363.58 1078
13364.67 1063
13365.77 1093
13366.86 1148
13367.95 1184
13369.04 1188
13370.13 1162
13371.23 1137
13372.32 1137
13373.41 1160
13374.50 1112
13375.60 1113
13376.69 1105
13377.78 1029
13378.87 977
13379.97 988
13381.06 945
13382.15 901
13383.24 894
13384.34 866
13385.43 809
13386.52 801
13387.61 781
13388.71 820
13389.80 792
13390.89 797
13391.99 757
13393.08 776
13394.17 755
13395.26 701
13396.36 723
13397.45 755
13398.54 706
13399.64 734
13400.73 742
13401.82 706
13402.92 737
13404.01 702
13405.10 707
13406.20 730
13407.29 768
13408.39 744
13409.48 731
13410.57 676
13411.67 744
13412.76 709
13413.85 673
13414.95 732
13416.04 718
13417.14 697
13418.23 709
13419.32 719
13420.42 710
13421.51 702
13422.61 716
13423.70 785
13424.80 723
13425.89 748
13426.98 754
13428.08 777
13429.17 722
13430.27 782
13431.36 784
13432.46 761
13433.55 728
13434.65 799
13435.74 787
13436.84 764
13437.93 794
13439.03 763
13440.12 808
13441.22 812
13442.31 785
13443.41 783
13444.50 843
13445.60 805
13446.69 810
13447.79 803
13448.88 796
13449.98 858
13451.07 871
13452.17 877
13453.26 894
13454.36 904
13455.45 895
13456.55 917
13457.65 917
13458.74 923
13459.84 949
13460.93 987
13462.03 921
13463.12 894
13464.22 959
13465.32 985
13466.41 951
13467.51 1010
13468.60 1044
13469.70 1011
13470.80 1026
13471.89 1024
13472.99 1066
13474.09 999
13475.18 971
13476.28 975
13477.37 1055
13478.47 985
13479.57 958
13480.66 978
13481.76 998
13482.86 961
13483.95 940
13485.05 1004
13486.15 1038
13487.25 1046
13488.34 1051
13489.44 1043
13490.54 1096
13491.63 1146
13492.73 1116
13493.83 1093
13494.92 1179
13496.02 1231
13497.12 1256
13498.22 1269
13499.31 1327
13500.41 1340
13501.51 1351
13502.61 1387
13503.70 1349
13504.80 1380
13505.90 1442
13507.00 1441
13508.09 1287
13509.19 1233
13510.29 1265
13511.39 1203
13512.49 1170
13513.58 1118
13514.68 1085
13515.78 979
13516.88 972
13517.98 975
13519.07 943
13520.17 905
13521.27 887
13522.37 901
13523.47 836
13524.57 823
13525.66 793
13526.76 825
13527.86 837
13528.96 780
13530.06 779
13531.16 783
13532.26 800
13533.35 806
13534.45 837
13535.55 762
13536.65 730
13537.75 761
13538.85 776
13539.95 774
13541.05 706
13542.15 713
13543.24 743
13544.34 709
13545.44 734
13546.54 715
13547.64 711
13548.74 654
13549.84 700
13550.94 687
13552.04 672
13553.14 678
13554.24 709
13555.34 668
13556.44 674
13557.54 686
13558.64 673
13559.74 657
13560.84 628
13561.94 653
13563.04 653
13564.14 649
13565.24 666
13566.34 644
13567.44 674
13568.54 666
13569.64 643
13570.74 639
13571.84 623
13572.94 640
13574.04 595
13575.14 598
13576.24 616
13577.34 667
13578.44 654
13579.54 624
13580.64 612
13581.74 606
13582.84 639
13583.94 652
13585.05 609
13586.15 601
13587.25 658
13588.35 658
13589.45 627
13590.55 617
13591.65 616
13592.75 602
13593.85 673
13594.95 708
13596.06 664
13597.16 706
13598.26 658
13599.36 695
13600.46 624
13601.56 604
13602.66 679
13603.77 644
13604.87 656
13605.97 635
13607.07 666
13608.17 662
13609.28 637
13610.38 682
13611.48 675
13612.58 630
13613.68 657
13614.79 660
13615.89 635
13616.99 647
13618.09 667
13619.19 642
13620.30 669
13621.40 669
13622.50 685
13623.60 656
13624.71 648
13625.81 676
13626.91 645
13628.01 672
13629.12 691
13630.22 670
13631.32 591
13632.42 687
13633.53 658
13634.63 624
13635.73 658
13636.84 712
13637.94 671
13639.04 614
13640.14 672
13641.25 644
13642.35 599
13643.45 643
13644.56 686
13645.66 621
13646.76 621
13647.87 632
13648.97 622
13650.07 616
13651.18 610
13652.28 615
13653.39 646
13654.49 659
13655.59 655
13656.70 633
13657.80 620
13658.90 596
13660.01 618
13661.11 642
13662.22 643
13663.32 589
13664.42 618
13665.53 647
13666.63 620
13667.74 559
13668.84 582
13669.94 603
13671.05 609
13672.15 612
13673.26 607
13674.36 631
13675.47 602
13676.57 603
13677.68 634
13678.78 658
13679.89 616
13680.99 591
13682.10 614
13683.20 608
13684.30 599
13685.41 578
13686.51 649
13687.62 633
13688.72 653
13689.83 654
13690.93 615
13692.04 653
13693.15 643
13694.25 666
13695.36 621
13696.46 610
13697.57 692
13698.67 641
13699.78 612
13700.88 592
13701.99 648
13703.09 641
13704.20 618
13705.31 719
13706.41 686
13707.52 659
13708.62 631
13709.73 687
13710.84 708
13711.94 726
13713.05 710
13714.15 724
13715.26 706
13716.37 704
13717.47 706
13718.58 736
13719.68 773
13720.79 752
13721.90 788
13723.00 765
13724.11 784
13725.22 740
13726.32 757
13727.43 806
13728.54 813
13729.64 889
13730.75 870
13731.86 836
13732.96 876
13734.07 847
13735.18 851
13736.28 862
13737.39 811
13738.50 879
13739.61 885
13740.71 893
13741.82 889
13742.93 862
13744.03 902
13745.14 912
13746.25 897
13747.36 915
13748.46 930
13749.57 915
13750.68 939
13751.79 964
13752.89 975
13754.00 1001
13755.11 1067
13756.22 1111
13757.33 1054
13758.43 1021
13759.54 1095
13760.65 1117
13761.76 1179
13762.87 1116
13763.97 1258
13765.08 1291
13766.19 1366
13767.30 1434
13768.41 1527
13769.51 1634
13770.62 1649
13771.73 1680
13772.84 1722
13773.95 1751
13775.06 1738
13776.17 1782
13777.27 1724
13778.38 1715
13779.49 1683
13780.60 1590
13781.71 1502
13782.82 1378
13783.93 1337
13785.04 1277
13786.14 1228
13787.25 1197
13788.36 1067
13789.47 1038
13790.58 1001
13791.69 964
13792.80 959
13793.91 910
13795.02 990
13796.13 947
13797.24 916
13798.35 851
13799.46 845
13800.57 905
13801.68 866
13802.78 820
13803.89 832
13805.00 814
13806.11 825
13807.22 844
13808.33 799
13809.44 845
13810.55 788
13811.66 806
13812.77 776
13813.88 818
13814.99 709
13816.10 755
13817.21 764
13818.32 757
13819.44 763
13820.55 732
13821.66 752
13822.77 728
13823.88 702
13824.99 664
13826.10 660
13827.21 668
13828.32 671
13829.43 655
13830.54 690
13831.65 641
13832.76 637
13833.87 668
13834.98 699
13836.10 647
13837.21 635
13838.32 680
13839.43 695
13840.54 707
13841.65 655
13842.76 644
13843.87 664
13844.99 664
13846.10 701
13847.21 722
13848.32 684
13849.43 682
13850.54 718
13851.65 711
13852.77 662
13853.88 688
13854.99 729
13856.10 736
13857.21 740
13858.33 742
13859.44 754
13860.55 763
13861.66 760
13862.77 724
13863.89 696
13865.00 703
13866.11 745
13867.22 746
13868.33 761
13869.45 751
13870.56 759
13871.67 762
13872.78 716
13873.90 736
13875.01 692
13876.12 738
13877.23 776
13878.35 770
13879.46 758
13880.57 787
13881.69 748
13882.80 763
13883.91 726
13885.02 784
13886.14 799
13887.25 804
13888.36 802
13889.48 778
13890.59 816
13891.70 873
13892.82 884
13893.93 876
13895.04 867
13896.16 885
13897.27 892
13898.38 864
13899.50 856
13900.61 894
13901.72 899
13902.84 830
13903.95 884
13905.07 795
13906.18 759
13907.29 754
13908.41 753
13909.52 761
13910.63 700
13911.75 698
13912.86 730
13913.98 726
13915.09 732
13916.21 688
13917.32 690
13918.43 688
13919.55 698
13920.66 699
13921.78 653
13922.89 668
13924.01 660
13925.12 688
13926.24 699
13927.35 626
13928.46 657
13929.58 683
13930.69 663
13931.81 681
13932.92 648
13934.04 658
13935.15 659
13936.27 649
13937.38 670
13938.50 678
13939.61 643
13940.73 657
13941.85 653
13942.96 613
13944.08 631
13945.19 651
13946.31 656
13947.42 652
13948.54 680
13949.65 672
13950.77 659
13951.88 619
13953.00 618
13954.12 580
13955.23 630
13956.35 643
13957.46 622
13958.58 652
13959.70 660
13960.81 659
13961.93 637
13963.04 631
13964.16 615
13965.28 596
13966.39 615
13967.51 657
13968.62 626
13969.74 632
13970.86 613
13971.97 650
13973.09 615
13974.21 606
13975.32 659
13976.44 631
13977.56 625
13978.67 606
13979.79 632
13980.91 621
13982.02 659
13983.14 618
13984.26 584
13985.37 592
13986.49 611
13987.61 638
13988.73 603
13989.84 617
13990.96 642
13992.08 617
13993.20 611
13994.31 618
13995.43 600
13996.55 667
13997.66 660
13998.78 655
13999.90 625
14001.02 618
14002.14 597
14003.25 625
14004.37 628
14005.49 633
14006.61 658
14007.72 627
14008.84 615
14009.96 626
14011.08 595
14012.20 578
14013.31 634
14014.43 638
14015.55 620
14016.67 629
14017.79 611
14018.91 537
14020.02 577
14021.14 614
14022.26 637
14023.38 604
14024.50 584
14025.62 581
14026.74 580
14027.85 576
14028.97 601
14030.09 580
14031.21 592
14032.33 615
14033.45 587
14034.57 579
14035.69 541
14036.81 587
14037.92 597
14039.04 621
14040.16 616
14041.28 626
14042.40 634
14043.52 612
14044.64 599
14045.76 608
14046.88 627
14048.00 615
14049.12 676
14050.24 671
14051.36 638
14052.48 622
14053.60 655
14054.72 677
14055.84 692
14056.96 675
14058.08 673
14059.20 668
14060.32 696
14061.44 705
14062.56 698
14063.68 675
14064.80 740
14065.92 743
14067.04 682
14068.16 737
14069.28 720
14070.40 730
14071.52 790
14072.64 758
14073.76 775
14074.88 757
14076.00 795
14077.12 783
14078.24 772
14079.36 808
14080.48 855
14081.60 796
14082.73 806
14083.85 793
14084.97 877
14086.09 867
14087.21 836
14088.33 897
14089.45 901
14090.57 950
14091.69 993
14092.82 1016
14093.94 1028
14095.06 1061
14096.18 1077
14097.30 1101
14098.42 1061
14099.54 1063
14100.67 1079
14101.79 1150
14102.91 1072
14104.03 1080
14105.15 1006
14106.27 1032
14107.40 929
14108.52 918
14109.64 900
14110.76 833
14111.88 815
14113.01 781
14114.13 769
14115.25 771
14116.37 711
14117.50 706
14118.62 716
14119.74 705
14120.86 739
14121.98 712
14123.11 715
14124.23 681
14125.35 665
14126.48 634
14127.60 614
14128.72 629
14129.84 660
14130.97 649
14132.09 660
14133.21 631
14134.34 656
14135.46 653
14136.58 637
14137.70 604
14138.83 672
14139.95 645
14141.07 624
14142.20 612
14143.32 611
14144.44 619
14145.57 600
14146.69 609
14147.81 632
14148.94 571
14150.06 580
14151.18 614
14152.31 586
14153.43 586
14154.56 608
14155.68 640
14156.80 641
14157.93 584
14159.05 612
14160.18 599
14161.30 593
14162.42 557
14163.55 613
14164.67 573
14165.80 583
14166.92 573
14168.04 574
14169.17 548
14170.29 594
14171.42 580
14172.54 556
14173.67 578
14174.79 561
14175.92 624
14177.04 634
14178.17 583
14179.29 566
14180.41 593
14181.54 589
14182.66 569
14183.79 577
14184.91 582
14186.04 584
14187.16 587
14188.29 652
14189.41 520
14190.54 560
14191.67 528
14192.79 562
14193.92 550
14195.04 561
14196.17 536
14197.29 557
14198.42 591
14199.54 548
14200.67 540
14201.79 562
14202.92 544
14204.05 488
14205.17 555
14206.30 567
14207.42 555
14208.55 555
14209.67 529
14210.80 562
14211.93 538
14213.05 514
14214.18 515
14215.31 522
14216.43 509
14217.56 494
14218.68 501
14219.81 550
14220.94 517
14222.06 528
14223.19 523
14224.32 520
14225.44 515
14226.57 545
14227.70 489
14228.82 528
14229.95 518
14231.08 533
14232.20 492
14233.33 525
14234.46 525
14235.58 502
14236.71 497
14237.84 487
14238.97 469
14240.09 493
14241.22 523
14242.35 501
14243.47 496
14244.60 508
14245.73 479
14246.86 486
14247.98 518
14249.11 491
14250.24 485
14251.37 488
14252.49 469
14253.62 518
14254.75 485
14255.88 456
14257.01 498
14258.13 508
14259.26 504
14260.39 465
14261.52 504
14262.65 515
14263.77 478
14264.90 470
14266.03 460
14267.16 440
14268.29 479
14269.41 521
14270.54 479
14271.67 447
14272.80 465
14273.93 455
14275.06 447
14276.19 445
14277.31 436
14278.44 429
14279.57 429
14280.70 443
14281.83 499
14282.96 434
14284.09 434
14285.22 478
14286.34 485
14287.47 458
14288.60 472
14289.73 465
14290.86 473
14291.99 455
14293.12 433
14294.25 445
14295.38 425
14296.51 444
14297.64 415
14298.77 449
14299.90 449
14301.03 461
14302.16 429
14303.28 466
14304.41 447
14305.54 402
14306.67 412
14307.80 452
14308.93 419
14310.06 447
14311.19 426
14312.32 414
14313.45 425
14314.58 417
14315.71 432
14316.84 410
14317.97 430
14319.11 417
14320.24 431
14321.37 404
14322.50 433
14323.63 380
14324.76 375
14325.89 410
14327.02 412
14328.15 436
14329.28 389
14330.41 409
14331.54 408
14332.67 400
14333.80 378
14334.93 414
14336.06 398
14337.20 446
14338.33 392
14339.46 428
14340.59 385
14341.72 387
14342.85 401
14343.98 418
14345.11 388
14346.25 403
14347.38 422
14348.51 432
14349.64 417
14350.77 389
14351.90 361
14353.03 396
14354.17 419
14355.30 415
14356.43 384
14357.56 391
14358.69 422
14359.83 387
14360.96 390
14362.09 398
14363.22 398
14364.35 387
14365.49 364
14366.62 384
14367.75 376
14368.88 403
14370.01 372
14371.15 395
14372.28 383
14373.41 410
14374.54 402
14375.68 414
14376.81 382
14377.94 375
14379.07 418
14380.21 386
14381.34 403
14382.47 377
14383.61 459
14384.74 417
14385.87 401
14387.00 397
14388.14 391
14389.27 404
14390.40 412
14391.54 395
14392.67 389
14393.80 422
14394.94 467
14396.07 427
14397.20 379
14398.34 370
14399.47 352
14400.60 416
14401.74 445
14402.87 404
14404.00 406
14405.14 421
14406.27 425
14407.41 394
14408.54 388
14409.67 412
14410.81 419
14411.94 388
14413.08 390
14414.21 413
14415.34 411
14416.48 414
14417.61 408
14418.75 397
14419.88 398
14421.01 399
14422.15 402
14423.28 422
14424.42 439
14425.55 443
14426.69 429
14427.82 449
14428.96 478
14430.09 476
14431.23 400
14432.36 449
14433.50 456
14434.63 462
14435.77 413
14436.90 442
14438.04 488
14439.17 450
14440.31 433
14441.44 436
14442.58 432
14443.71 415
14444.85 407
14445.98 460
14447.12 423
14448.25 416
14449.39 406
14450.52 393
14451.66 432
14452.79 417
14453.93 435
14455.07 418
14456.20 418
14457.34 415
14458.47 414
14459.61 443
14460.74 395
14461.88 391
14463.02 394
14464.15 400
14465.29 425
14466.42 417
14467.56 395
14468.70 393
14469.83 404
14470.97 425
14472.11 421
14473.24 420
14474.38 379
14475.51 414
14476.65 426
14477.79 448
14478.92 421
14480.06 410
14481.20 413
14482.33 444
14483.47 413
14484.61 393
14485.75 421
14486.88 423
14488.02 460
14489.16 454
14490.29 423
14491.43 426
14492.57 457
14493.70 456
14494.84 439
14495.98 441
14497.12 451
14498.25 466
14499.39 446
14500.53 438
14501.67 449
14502.80 469
14503.94 450
14505.08 459
14506.22 422
14507.35 459
14508.49 477
14509.63 454
14510.77 470
14511.91 474
14513.04 478
14514.18 496
14515.32 528
14516.46 501
14517.60 486
14518.73 513
14519.87 489
14521.01 507
14522.15 499
14523.29 487
14524.43 517
14525.56 547
14526.70 511
14527.84 478
14528.98 480
14530.12 492
14531.26 538
14532.40 455
14533.53 478
14534.67 456
14535.81 481
14536.95 465
14538.09 467
14539.23 472
14540.37 508
14541.51 463
14542.65 459
14543.79 518
14544.92 526
14546.06 502
14547.20 502
14548.34 486
14549.48 460
14550.62 491
14551.76 502
14552.90 506
14554.04 478
14555.18 485
14556.32 499
14557.46 493
14558.60 511
14559.74 516
14560.88 506
14562.02 510
14563.16 491
14564.30 541
14565.44 508
14566.58 497
14567.72 503
14568.86 528
14570.00 554
14571.14 550
14572.28 542
14573.42 526
14574.56 508
14575.70 531
14576.84 534
14577.98 530
14579.12 520
14580.26 539
14581.40 506
14582.54 523
14583.68 529
14584.82 530
14585.97 551
14587.11 535
14588.25 544
14589.39 543
14590.53 583
14591.67 620
14592.81 595
14593.95 593
14595.09 573
14596.23 564
14597.38 619
14598.52 630
14599.66 611
14600.80 620
14601.94 630
14603.08 613
14604.22 594
14605.37 611
14606.51 633
14607.65 636
14608.79 631
14609.93 643
14611.07 698
14612.22 710
14613.36 672
14614.50 685
14615.64 674
14616.78 726
14617.93 726
14619.07 714
14620.21 706
14621.35 719
14622.50 777
14623.64 838
14624.78 785
14625.92 809
14627.06 812
14628.21 842
14629.35 896
14630.49 954
14631.63 971
14632.78 938
14633.92 972
14635.06 1046
14636.21 1045
14637.35 1090
14638.49 1013
14639.63 963
14640.78 913
14641.92 877
14643.06 883
14644.21 855
14645.35 784
14646.49 771
14647.64 750
14648.78 717
14649.92 704
14651.07 705
14652.21 644
14653.35 661
14654.50 607
14655.64 602
14656.78 624
14657.93 637
14659.07 593
14660.21 590
14661.36 598
14662.50 568
14663.65 561
14664.79 541
14665.93 537
14667.08 563
14668.22 556
14669.37 531
14670.51 523
14671.65 517
14672.80 524
14673.94 523
14675.09 562
14676.23 499
14677.38 520
14678.52 506
14679.66 490
14680.81 488
14681.95 467
14683.10 477
14684.24 434
14685.39 492
14686.53 475
14687.68 447
14688.82 459
14689.97 427
14691.11 459
14692.26 451
14693.40 424
14694.55 468
14695.69 424
14696.84 432
14697.98 413
14699.13 436
14700.27 414
14701.42 419
14702.56 420
14703.71 411
14704.85 418
14706.00 414
14707.15 417
14708.29 415
14709.44 473
14710.58 455
14711.73 415
14712.87 427
14714.02 414
14715.17 415
14716.31 396
14717.46 424
14718.60 434
14719.75 410
14720.90 427
14722.04 387
14723.19 405
14724.33 422
14725.48 426
14726.63 428
14727.77 412
14728.92 407
14730.07 432
14731.21 388
14732.36 394
14733.51 424
14734.65 425
14735.80 402
14736.95 404
14738.09 405
14739.24 421
14740.39 435
14741.53 413
14742.68 394
14743.83 436
14744.97 420
14746.12 410
14747.27 415
14748.42 407
14749.56 407
14750.71 400
14751.86 417
14753.00 379
14754.15 437
14755.30 418
14756.45 387
14757.59 374
14758.74 396
14759.89 359
14761.04 364
14762.18 367
14763.33 357
14764.48 383
14765.63 394
14766.78 409
14767.92 395
14769.07 401
14770.22 371
14771.37 403
14772.52 400
14773.66 379
14774.81 373
14775.96 316
14777.11 325
14778.26 361
14779.41 369
14780.55 321
14781.70 341
14782.85 356
14784.00 334
14785.15 340
14786.30 365
14787.45 385
14788.59 375
14789.74 349
14790.89 366
14792.04 338
14793.19 340
14794.34 326
14795.49 315
14796.64 343
14797.79 374
14798.94 331
14800.08 321
14801.23 366
14802.38 326
14803.53 331
14804.68 321
14805.83 347
14806.98 375
14808.13 329
14809.28 324
14810.43 341
14811.58 323
14812.73 336
14813.88 325
14815.03 324
14816.18 341
14817.33 302
14818.48 316
14819.63 321
14820.78 320
14821.93 284
14823.08 299
14824.23 298
14825.38 338
14826.53 320
14827.68 271
14828.83 294
14829.98 281
14831.13 327
14832.28 323
14833.43 309
14834.58 332
14835.73 300
14836.88 318
14838.03 319
14839.18 295
14840.33 332
14841.48 345
14842.64 311
14843.79 313
14844.94 293
14846.09 353
14847.24 353
14848.39 333
14849.54 296
14850.69 300
14851.84 301
14853.00 293
14854.15 311
14855.30 321
14856.45 283
14857.60 355
14858.75 310
14859.90 328
14861.06 324
14862.21 333
14863.36 305
14864.51 280
14865.66 324
14866.81 312
14867.97 313
14869.12 305
14870.27 303
14871.42 268
14872.57 293
14873.73 288
14874.88 322
14876.03 314
14877.18 299
14878.33 294
14879.49 327
14880.64 293
14881.79 304
14882.94 303
14884.10 314
14885.25 355
14886.40 319
14887.55 306
14888.71 260
14889.86 342
14891.01 302
14892.16 305
14893.32 308
14894.47 294
14895.62 334
14896.78 295
14897.93 306
14899.08 309
14900.23 312
14901.39 305
14902.54 327
14903.69 289
14904.85 317
14906.00 304
14907.15 318
14908.31 315
14909.46 333
14910.61 305
14911.77 329
14912.92 303
14914.08 292
14915.23 289
14916.38 321
14917.54 342
14918.69 308
14919.84 300
14921.00 279
14922.15 287
14923.31 312
14924.46 332
14925.61 291
14926.77 287
14927.92 291
14929.08 301
14930.23 296
14931.38 304
14932.54 332
14933.69 369
14934.85 302
14936.00 290
14937.16 309
14938.31 293
14939.47 319
14940.62 355
14941.78 333
14942.93 330
14944.08 318
14945.24 353
14946.39 332
14947.55 325
14948.70 316
14949.86 329
14951.01 349
14952.17 343
14953.32 352
14954.48 365
14955.64 364
14956.79 335
14957.95 316
14959.10 360
14960.26 368
14961.41 365
14962.57 354
14963.72 389
14964.88 375
14966.03 360
14967.19 352
14968.35 384
14969.50 348
14970.66 373
14971.81 374
14972.97 355
14974.12 319
14975.28 298
14976.44 340
14977.59 327
14978.75 344
14979.91 313
14981.06 327
14982.22 351
14983.37 364
14984.53 325
14985.69 310
14986.84 356
14988.00 312
14989.16 308
14990.31 303
14991.47 306
14992.63 312
14993.78 314
14994.94 296
14996.10 286
14997.25 301
14998.41 306
14999.57 324
15000.72 307
15001.88 267
15003.04 288
15004.20 284
15005.35 304
15006.51 325
15007.67 291
15008.82 319
15009.98 281
15011.14 289
15012.30 281
15013.45 298
15014.61 288
15015.77 260
15016.93 273
15018.08 278
15019.24 315
15020.40 307
15021.56 302
15022.71 306
15023.87 298
15025.03 307
15026.19 296
15027.35 284
15028.50 278
15029.66 256
15030.82 296
15031.98 304
15033.14 279
15034.30 273
15035.45 297
15036.61 262
15037.77 272
15038.93 287
15040.09 277
15041.25 288
15042.40 284
15043.56 268
15044.72 274
15045.88 274
15047.04 276
15048.20 285
15049.36 289
15050.52 298
15051.68 294
15052.83 308
15053.99 279
15055.15 242
15056.31 284
15057.47 318
15058.63 275
15059.79 260
15060.95 287
15062.11 289
15063.27 277
15064.43 300
15065.59 274
15066.75 266
15067.90 299
15069.06 284
15070.22 278
15071.38 261
15072.54 298
15073.70 283
15074.86 313
15076.02 279
15077.18 262
15078.34 300
15079.50 325
15080.66 292
15081.82 269
15082.98 260
15084.14 278
15085.30 293
15086.46 291
15087.62 274
15088.78 259
15089.95 266
15091.11 278
15092.27 286
15093.43 274
15094.59 294
15095.75 294
15096.91 282
15098.07 259
15099.23 265
15100.39 310
15101.55 290
15102.71 289
15103.87 259
15105.03 294
15106.20 284
15107.36 283
15108.52 291
15109.68 318
15110.84 306
15112.00 263
15113.16 297
15114.32 310
15115.49 305
15116.65 302
15117.81 283
15118.97 323
15120.13 307
15121.29 293
15122.46 298
15123.62 291
15124.78 324
15125.94 312
15127.10 324
15128.26 293
15129.43 311
15130.59 303
15131.75 304
15132.91 290
15134.07 301
15135.24 315
15136.40 339
15137.56 333
15138.72 318
15139.89 279
15141.05 292
15142.21 293
15143.37 304
15144.54 281
15145.70 290
15146.86 319
15148.02 332
15149.19 314
15150.35 315
15151.51 277
15152.67 325
15153.84 319
15155.00 321
15156.16 341
15157.33 332
15158.49 297
15159.65 328
15160.82 314
15161.98 309
15163.14 301
15164.31 328
15165.47 314
15166.63 332
15167.80 336
15168.96 325
15170.12 312
15171.29 319
15172.45 333
15173.61 340
15174.78 360
15175.94 354
15177.10 343
15178.27 384
15179.43 342
15180.60 346
15181.76 358
15182.92 343
15184.09 320
15185.25 339
15186.42 363
15187.58 328
15188.74 317
15189.91 360
15191.07 377
15192.24 367
15193.40 369
15194.57 356
15195.73 369
15196.90 363
15198.06 374
15199.22 352
15200.39 379
15201.55 390
15202.72 387
15203.88 381
15205.05 348
15206.21 360
15207.38 350
15208.54 359
15209.71 407
15210.87 394
15212.04 409
15213.20 431
15214.37 377
15215.53 375
15216.70 414
15217.86 400
15219.03 401
15220.20 413
15221.36 424
15222.53 433
15223.69 399
15224.86 400
15226.02 427
15227.19 454
15228.36 411
15229.52 454
15230.69 420
15231.85 475
15233.02 472
15234.18 456
15235.35 440
15236.52 453
15237.68 473
15238.85 445
15240.02 439
15241.18 446
15242.35 443
15243.51 485
15244.68 460
15245.85 408
15247.01 389
15248.18 421
15249.35 391
15250.51 404
15251.68 369
15252.85 371
15254.01 391
15255.18 383
15256.35 381
15257.51 341
15258.68 356
15259.85 380
15261.01 367
15262.18 358
15263.35 389
15264.52 326
15265.68 372
15266.85 330
15268.02 345
15269.18 346
15270.35 333
15271.52 340
15272.69 349
15273.85 367
15275.02 334
15276.19 349
15277.36 318
15278.52 305
15279.69 319
15280.86 338
15282.03 355
15283.20 351
15284.36 330
15285.53 324
15286.70 350
15287.87 314
15289.04 309
15290.20 328
15291.37 349
15292.54 316
15293.71 339
15294.88 346
15296.05 327
15297.21 331
15298.38 345
15299.55 340
15300.72 357
15301.89 353
15303.06 354
15304.22 346
15305.39 320
15306.56 333
15307.73 358
15308.90 342
15310.07 317
15311.24 353
15312.41 359
15313.58 331
15314.74 320
15315.91 326
15317.08 361
15318.25 360
15319.42 328
15320.59 346
15321.76 334
15322.93 319
15324.10 326
15325.27 340
15326.44 357
15327.61 349
15328.78 354
15329.95 349
15331.12 313
15332.29 344
15333.46 351
15334.63 372
15335.80 355
15336.97 301
15338.14 371
15339.31 336
15340.48 337
15341.65 327
15342.82 362
15343.99 359
15345.16 323
15346.33 315
15347.50 329
15348.67 333
15349.84 329
15351.01 330
15352.18 338
15353.35 331
15354.52 321
15355.69 355
15356.86 341
15358.03 335
15359.20 374
15360.37 378
15361.54 365
15362.71 317
15363.89 328
15365.06 387
15366.23 354
15367.40 322
15368.57 339
15369.74 376
15370.91 364
15372.08 358
15373.25 340
15374.43 322
15375.60 370
15376.77 346
15377.94 358
15379.11 352
15380.28 343
15381.46 359
15382.63 350
15383.80 345
15384.97 366
15386.14 387
15387.31 384
15388.49 409
15389.66 319
15390.83 374
15392.00 368
15393.17 360
15394.35 395
15395.52 429
15396.69 383
15397.86 376
15399.03 399
15400.21 422
15401.38 410
15402.55 384
15403.72 368
15404.90 367
15406.07 358
15407.24 350
15408.41 360
15409.59 320
15410.76 341
15411.93 346
15413.11 314
15414.28 302
15415.45 315
15416.62 317
15417.80 314
15418.97 301
15420.14 277
15421.32 321
15422.49 309
15423.66 284
15424.84 282
15426.01 321
15427.18 304
15428.36 312
15429.53 298
15430.70 300
15431.88 298
15433.05 314
15434.22 297
15435.40 306
15436.57 288
15437.75 316
15438.92 322
15440.09 316
15441.27 290
15442.44 294
15443.61 336
15444.79 286
15445.96 311
15447.14 308
15448.31 313
15449.49 291
15450.66 331
15451.83 307
15453.01 332
15454.18 304
15455.36 293
15456.53 296
15457.71 296
15458.88 332
15460.06 321
15461.23 326
15462.40 286
15463.58 279
15464.75 294
15465.93 322
15467.10 286
15468.28 327
15469.45 294
15470.63 294
15471.80 309
15472.98 296
15474.15 297
15475.33 312
15476.50 343
15477.68 296
15478.86 335
15480.03 315
15481.21 316
15482.38 285
15483.56 299
15484.73 275
15485.91 261
15487.08 307
15488.26 303
15489.44 294
15490.61 326
15491.79 303
15492.96 287
15494.14 308
15495.31 318
15496.49 317
15497.67 308
15498.84 332
15500.02 319
15501.20 315
15502.37 279
15503.55 286
15504.72 312
15505.90 302
15507.08 334
15508.25 318
15509.43 334
15510.61 314
15511.78 321
15512.96 290
15514.14 316
15515.31 277
15516.49 323
15517.67 328
15518.84 340
15520.02 298
15521.20 294
15522.37 320
15523.55 315
15524.73 305
15525.91 328
15527.08 348
15528.26 330
15529.44 316
15530.61 307
15531.79 323
15532.97 323
15534.15 356
15535.32 303
15536.50 333
15537.68 313
15538.86 312
15540.03 310
15541.21 335
15542.39 331
15543.57 302
15544.75 324
15545.92 333
15547.10 325
15548.28 332
15549.46 336
15550.64 333
15551.81 339
15552.99 326
15554.17 369
15555.35 328
15556.53 352
15557.70 342
15558.88 330
15560.06 308
15561.24 358
15562.42 357
15563.60 328
15564.78 328
15565.95 325
15567.13 330
15568.31 331
15569.49 352
15570.67 328
15571.85 353
15573.03 349
15574.21 367
15575.38 358
15576.56 363
15577.74 400
15578.92 362
15580.10 371
15581.28 379
15582.46 360
15583.64 372
15584.82 387
15586.00 353
15587.18 359
15588.36 400
15589.54 379
15590.72 346
15591.90 379
15593.08 396
15594.25 406
15595.43 410
15596.61 383
15597.79 395
15598.97 386
15600.15 384
15601.33 403
15602.51 433
15603.69 406
15604.87 433
15606.05 402
15607.23 420
15608.41 437
15609.60 457
15610.78 438
15611.96 439
15613.14 442
15614.32 439
15615.50 422
15616.68 448
15617.86 434
15619.04 476
15620.22 430
15621.40 428
15622.58 450
15623.76 463
15624.94 477
15626.12 456
15627.31 490
15628.49 492
15629.67 503
15630.85 485
15632.03 526
15633.21 460
15634.39 481
15635.57 491
15636.75 499
15637.94 485
15639.12 544
15640.30 540
15641.48 504
15642.66 534
15643.84 539
15645.03 514
15646.21 513
15647.39 516
15648.57 496
15649.75 525
15650.93 585
15652.12 548
15653.30 519
15654.48 528
15655.66 585
15656.84 539
15658.03 522
15659.21 519
15660.39 551
15661.57 567
15662.76 537
15663.94 518
15665.12 545
15666.30 587
15667.48 562
15668.67 493
15669.85 518
15671.03 510
15672.22 501
15673.40 546
15674.58 538
15675.76 529
15676.95 520
15678.13 513
15679.31 523
15680.50 463
15681.68 482
15682.86 495
15684.04 516
15685.23 530
15686.41 499
15687.59 515
15688.78 477
15689.96 490
15691.14 525
15692.33 495
15693.51 507
15694.69 505
15695.88 475
15697.06 491
15698.25 478
15699.43 514
15700.61 514
15701.80 527
15702.98 516
15704.16 511
15705.35 511
15706.53 504
15707.72 561
15708.90 581
15710.08 580
15711.27 533
15712.45 575
15713.64 576
15714.82 571
15716.01 576
15717.19 570
15718.37 593
15719.56 580
15720.74 621
15721.93 586
15723.11 578
15724.30 587
15725.48 578
15726.67 563
15727.85 551
15729.04 563
15730.22 588
15731.41 567
15732.59 549
15733.78 537
15734.96 558
15736.15 590
15737.33 580
15738.52 559
15739.70 585
15740.89 617
15742.07 578
15743.26 597
15744.44 557
15745.63 585
15746.81 612
15748.00 631
15749.19 599
15750.37 566
15751.56 606
15752.74 597
15753.93 646
15755.11 610
15756.30 588
15757.49 620
15758.67 602
15759.86 569
15761.04 584
15762.23 587
15763.42 617
15764.60 587
15765.79 560
15766.97 583
15768.16 534
15769.35 560
15770.53 508
15771.72 511
15772.91 520
15774.09 558
15775.28 513
15776.47 534
15777.65 548
15778.84 512
15780.03 549
15781.21 520
15782.40 510
15783.59 516
15784.77 524
15785.96 539
15787.15 479
15788.33 492
15789.52 472
15790.71 499
15791.90 487
15793.08 477
15794.27 474
15795.46 509
15796.65 488
15797.83 488
15799.02 429
15800.21 448
15801.40 496
15802.58 487
15803.77 440
15804.96 438
15806.15 438
15807.33 425
15808.52 411
15809.71 413
15810.90 427
15812.09 462
15813.27 429
15814.46 428
15815.65 418
15816.84 398
15818.03 390
15819.21 407
15820.40 436
15821.59 456
15822.78 457
15823.97 450
15825.16 422
15826.34 433
15827.53 432
15828.72 421
15829.91 408
15831.10 413
15832.29 428
15833.48 417
15834.66 372
15835.85 394
15837.04 397
15838.23 409
15839.42 409
15840.61 422
15841.80 447
15842.99 419
15844.18 382
15845.37 427
15846.56 432
15847.74 396
15848.93 415
15850.12 420
15851.31 430
15852.50 402
15853.69 381
15854.88 391
15856.07 400
15857.26 397
15858.45 400
15859.64 421
15860.83 429
15862.02 421
15863.21 449
15864.40 457
15865.59 431
15866.78 429
15867.97 439
15869.16 425
15870.35 406
15871.54 416
15872.73 424
15873.92 433
15875.11 440
15876.30 480
15877.49 479
15878.68 429
15879.87 420
15881.06 456
15882.25 472
15883.44 470
15884.64 463
15885.83 457
15887.02 475
15888.21 436
15889.40 425
15890.59 427
15891.78 449
15892.97 457
15894.16 469
15895.35 460
15896.54 468
15897.74 489
15898.93 548
15900.12 481
15901.31 481
15902.50 568
15903.69 558
15904.88 507
15906.08 542
15907.27 567
15908.46 521
15909.65 534
15910.84 526
15912.03 525
15913.23 536
15914.42 532
15915.61 568
15916.80 509
15917.99 540
15919.18 548
15920.38 584
15921.57 548
15922.76 554
15923.95 527
15925.15 559
15926.34 581
15927.53 566
15928.72 530
15929.91 569
15931.11 578
15932.30 547
15933.49 571
15934.68 594
15935.88 570
15937.07 536
15938.26 540
15939.46 521
15940.65 557
15941.84 495
15943.03 476
15944.23 482
15945.42 492
15946.61 454
15947.81 497
15949.00 424
15950.19 426
15951.39 395
15952.58 416
15953.77 435
15954.97 408
15956.16 402
15957.35 436
15958.55 387
15959.74 403
15960.93 407
15962.13 411
15963.32 399
15964.51 394
15965.71 355
15966.90 336
15968.09 356
15969.29 351
15970.48 372
15971.68 332
15972.87 341
15974.06 373
15975.26 339
15976.45 361
15977.65 348
15978.84 309
15980.04 342
15981.23 357
15982.42 368
15983.62 352
15984.81 318
15986.01 349
15987.20 341
15988.40 332
15989.59 299
15990.79 335
15991.98 325
15993.18 350
15994.37 331
15995.57 291
15996.76 315
15997.96 327
15999.15 341
16000.35 308
16001.54 315
16002.74 312
16003.93 343
16005.13 313
16006.32 304
16007.52 302
16008.71 328
16009.91 332
16011.10 317
16012.30 317
16013.49 292
16014.69 294
16015.88 329
16017.08 314
16018.28 310
16019.47 329
16020.67 303
16021.86 304
16023.06 315
16024.26 311
16025.45 321
16026.65 332
16027.84 322
16029.04 298
16030.24 310
16031.43 298
16032.63 299
16033.82 320
16035.02 311
16036.22 290
16037.41 312
16038.61 302
16039.81 336
16041.00 317
16042.20 275
16043.40 255
16044.59 296
16045.79 276
16046.99 295
16048.18 322
16049.38 339
16050.58 308
16051.77 304
16052.97 319
16054.17 290
16055.37 294
16056.56 297
16057.76 277
16058.96 268
16060.15 290
16061.35 288
16062.55 300
16063.75 260
16064.94 275
16066.14 278
16067.34 284
16068.54 266
16069.73 250
16070.93 318
16072.13 292
16073.33 300
16074.52 267
16075.72 317
16076.92 279
16078.12 272
16079.32 288
16080.51 267
16081.71 268
16082.91 325
16084.11 283
16085.31 287
16086.51 292
16087.70 267
16088.90 264
16090.10 274
16091.30 298
16092.50 270
16093.70 288
16094.89 254
16096.09 264
16097.29 269
16098.49 284
16099.69 247
16100.89 266
16102.09 275
16103.29 261
16104.48 265
16105.68 260
16106.88 253
16108.08 246
16109.28 242
16110.48 263
16111.68 262
16112.88 261
16114.08 270
16115.28 259
16116.48 279
16117.68 275
16118.88 292
16120.07 277
16121.27 279
16122.47 264
16123.67 251
16124.87 272
16126.07 263
16127.27 262
16128.47 255
16129.67 288
16130.87 274
16132.07 250
16133.27 248
16134.47 282
16135.67 240
16136.87 248
16138.07 233
16139.27 274
16140.47 265
16141.67 279
16142.87 240
16144.07 255
16145.27 224
16146.48 285
16147.68 267
16148.88 277
16150.08 251
16151.28 275
16152.48 292
16153.68 257
16154.88 257
16156.08 249
16157.28 264
16158.48 259
16159.68 235
16160.88 257
16162.09 279
16163.29 275
16164.49 256
16165.69 248
16166.89 242
16168.09 271
16169.29 272
16170.49 271
16171.70 260
16172.90 257
16174.10 244
16175.30 273
16176.50 272
16177.70 277
16178.91 247
16180.11 249
16181.31 239
16182.51 246
16183.71 270
16184.91 277
16186.12 282
16187.32 262
16188.52 264
16189.72 256
16190.93 292
16192.13 277
16193.33 251
16194.53 265
16195.73 269
16196.94 283
16198.14 271
16199.34 262
16200.54 225
16201.75 261
16202.95 277
16204.15 262
16205.35 268
16206.56 253
16207.76 254
16208.96 291
16210.17 267
16211.37 306
16212.57 278
16213.77 287
16214.98 286
16216.18 251
16217.38 272
16218.59 269
16219.79 246
16220.99 266
16222.20 277
16223.40 247
16224.60 254
16225.81 257
16227.01 263
16228.21 264
16229.42 264
16230.62 264
16231.82 286
16233.03 262
16234.23 286
16235.44 240
16236.64 259
16237.84 262
16239.05 274
16240.25 259
16241.46 261
16242.66 262
16243.86 271
16245.07 274
16246.27 246
16247.48 316
16248.68 268
16249.89 275
16251.09 266
16252.29 307
16253.50 296
16254.70 277
16255.91 266
16257.11 273
16258.32 278
16259.52 321
16260.73 296
16261.93 295
16263.14 261
16264.34 290
16265.55 286
16266.75 284
16267.96 289
16269.16 296
16270.37 287
16271.57 297
16272.78 319
16273.98 311
16275.19 311
16276.39 292
16277.60 287
16278.80 299
16280.01 305
16281.21 293
16282.42 292
16283.63 297
16284.83 289
16286.04 285
16287.24 315
16288.45 306
16289.65 321
16290.86 295
16292.07 274
16293.27 313
16294.48 305
16295.68 313
16296.89 300
16298.10 329
16299.30 322
16300.51 295
16301.71 309
16302.92 328
16304.13 341
16305.33 354
16306.54 338
16307.75 294
16308.95 330
16310.16 324
16311.37 328
16312.57 282
16313.78 331
16314.99 364
16316.19 340
16317.40 332
16318.61 324
16319.81 293
16321.02 283
16322.23 286
16323.44 298
16324.64 306
16325.85 281
16327.06 268
16328.26 277
16329.47 301
16330.68 268
16331.89 289
16333.09 289
16334.30 265
16335.51 280
16336.72 298
16337.92 289
16339.13 288
16340.34 291
16341.55 293
16342.75 283
16343.96 255
16345.17 248
16346.38 265
16347.59 280
16348.79 257
16350.00 276
16351.21 280
16352.42 266
16353.63 250
16354.84 247
16356.04 234
16357.25 248
16358.46 263
16359.67 298
16360.88 265
16362.09 236
16363.29 269
16364.50 242
16365.71 270
16366.92 235
16368.13 237
16369.34 267
16370.55 220
16371.76 227
16372.96 233
16374.17 240
16375.38 253
16376.59 255
16377.80 251
16379.01 254
16380.22 245
16381.43 264
16382.64 281
16383.85 244
16385.06 248
16386.27 231
16387.47 247
16388.68 262
16389.89 246
16391.10 231
16392.31 237
16393.52 238
16394.73 252
16395.94 273
16397.15 253
16398.36 254
16399.57 252
16400.78 231
16401.99 250
16403.20 269
16404.41 266
16405.62 241
16406.83 236
16408.04 232
16409.25 245
16410.46 275
16411.67 272
16412.88 261
16414.09 263
16415.30 227
16416.52 228
16417.73 284
16418.94 264
16420.15 248
16421.36 248
16422.57 235
16423.78 271
16424.99 257
16426.20 229
16427.41 230
16428.62 247
16429.83 272
16431.05 249
16432.26 282
16433.47 240
16434.68 247
16435.89 271
16437.10 240
16438.31 251
16439.52 271
16440.74 285
16441.95 244
16443.16 246
16444.37 228
16445.58 245
16446.79 253
16448.00 228
16449.22 208
16450.43 227
16451.64 256
16452.85 245
16454.06 262
16455.28 255
16456.49 235
16457.70 240
16458.91 249
16460.12 236
16461.34 251
16462.55 222
16463.76 283
16464.97 235
16466.19 247
16467.40 216
16468.61 252
16469.82 246
16471.04 244
16472.25 263
16473.46 265
16474.67 253
16475.89 236
16477.10 241
16478.31 237
16479.52 234
16480.74 249
16481.95 252
16483.16 249
16484.38 232
16485.59 234
16486.80 268
16488.02 286
16489.23 260
16490.44 265
16491.66 271
16492.87 267
16494.08 262
16495.30 256
16496.51 246
16497.72 234
16498.94 235
16500.15 274
16501.36 234
16502.58 242
16503.79 251
16505.00 274
16506.22 242
16507.43 259
16508.65 265
16509.86 252
16511.07 250
16512.29 259
16513.50 268
16514.72 274
16515.93 292
16517.15 282
16518.36 264
16519.57 258
16520.79 297
16522.00 246
16523.22 278
16524.43 269
16525.65 267
16526.86 256
16528.08 268
16529.29 260
16530.51 264
16531.72 290
16532.93 277
16534.15 274
16535.36 305
16536.58 282
16537.79 251
16539.01 278
16540.22 267
16541.44 286
16542.65 266
16543.87 281
16545.09 290
16546.30 319
16547.52 289
16548.73 293
16549.95 294
16551.16 299
16552.38 299
16553.59 298
16554.81 289
16556.02 287
16557.24 326
16558.46 293
16559.67 315
16560.89 290
16562.10 317
16563.32 326
16564.54 317
16565.75 306
16566.97 312
16568.18 323
16569.40 306
16570.62 372
16571.83 354
16573.05 353
16574.27 330
16575.48 380
16576.70 357
16577.91 389
16579.13 382
16580.35 367
16581.56 373
16582.78 374
16584.00 415
16585.21 407
16586.43 394
16587.65 362
16588.87 358
16590.08 311
16591.30 352
16592.52 357
16593.73 379
16594.95 345
16596.17 350
16597.38 339
16598.60 378
16599.82 336
16601.04 337
16602.25 328
16603.47 311
16604.69 304
16605.91 302
16607.12 321
16608.34 324
16609.56 299
16610.78 294
16611.99 315
16613.21 292
16614.43 276
16615.65 296
16616.87 290
16618.08 305
16619.30 263
16620.52 302
16621.74 299
16622.96 283
16624.17 287
16625.39 299
16626.61 261
16627.83 256
16629.05 267
16630.27 263
16631.48 267
16632.70 250
16633.92 266
16635.14 271
16636.36 255
16637.58 255
16638.80 265
16640.02 297
16641.23 264
16642.45 241
16643.67 280
16644.89 289
16646.11 253
16647.33 232
16648.55 224
16649.77 236
16650.99 239
16652.21 261
16653.42 257
16654.64 255
16655.86 248
16657.08 212
16658.30 216
16659.52 236
16660.74 235
16661.96 261
16663.18 231
16664.40 216
16665.62 244
16666.84 254
16668.06 254
16669.28 263
16670.50 254
16671.72 238
16672.94 261
16674.16 256
16675.38 247
16676.60 250
16677.82 236
16679.04 240
16680.26 248
16681.48 263
16682.70 252
16683.92 226
16685.14 215
16686.36 225
16687.58 251
16688.80 226
16690.02 223
16691.24 255
16692.46 237
16693.69 240
16694.91 259
16696.13 264
16697.35 243
16698.57 244
16699.79 233
16701.01 240
16702.23 253
16703.45 240
16704.67 260
16705.90 232
16707.12 242
16708.34 217
16709.56 235
16710.78 247
16712.00 234
16713.22 236
16714.44 251
16715.67 236
16716.89 247
16718.11 231
16719.33 227
16720.55 250
16721.77 235
16723.00 236
16724.22 234
16725.44 247
16726.66 213
16727.88 242
16729.11 256
16730.33 253
16731.55 224
16732.77 234
16733.99 250
16735.22 223
16736.44 222
16737.66 262
16738.88 278
16740.11 239
16741.33 232
16742.55 235
16743.77 258
16745.00 235
16746.22 218
16747.44 234
16748.67 240
16749.89 263
16751.11 298
16752.33 263
16753.56 228
16754.78 266
16756.00 238
16757.23 245
16758.45 227
16759.67 233
16760.90 233
16762.12 246
16763.34 230
16764.57 212
16765.79 225
16767.01 221
16768.24 233
16769.46 223
16770.68 220
16771.91 261
16773.13 229
16774.35 233
16775.58 231
16776.80 231
16778.02 236
16779.25 237
16780.47 208
16781.70 213
16782.92 225
16784.14 239
16785.37 247
16786.59 218
16787.82 221
16789.04 247
16790.27 244
16791.49 205
16792.71 217
16793.94 259
16795.16 239
16796.39 213
16797.61 217
16798.84 209
16800.06 235
16801.29 264
16802.51 229
16803.74 224
16804.96 227
16806.19 228
16807.41 228
16808.64 223
16809.86 226
16811.09 233
16812.31 250
16813.54 262
16814.76 241
16815.99 217
16817.21 220
16818.44 221
16819.66 239
16820.89 236
16822.11 243
16823.34 226
16824.56 248
16825.79 234
16827.01 241
16828.24 213
16829.47 265
16830.69 250
16831.92 254
16833.14 248
16834.37 278
16835.60 257
16836.82 233
16838.05 283
16839.27 298
16840.50 288
16841.73 302
16842.95 256
16844.18 274
16845.40 255
16846.63 268
16847.86 281
16849.08 249
16850.31 290
16851.54 283
16852.76 286
16853.99 271
16855.22 261
16856.44 289
16857.67 304
16858.90 326
16860.12 263
16861.35 299
16862.58 300
16863.80 303
16865.03 300
16866.26 299
16867.49 311
16868.71 327
16869.94 328
16871.17 339
16872.39 301
16873.62 338
16874.85 343
16876.08 353
16877.30 342
16878.53 379
16879.76 369
16880.99 377
16882.21 386
16883.44 353
16884.67 369
16885.90 380
16887.13 362
16888.35 368
16889.58 407
16890.81 384
16892.04 397
16893.27 381
16894.49 353
16895.72 359
16896.95 373
16898.18 376
16899.41 379
16900.63 355
16901.86 342
16903.09 342
16904.32 378
16905.55 339
16906.78 295
16908.01 346
16909.23 319
16910.46 349
16911.69 323
16912.92 293
16914.15 296
16915.38 306
16916.61 271
16917.84 307
16919.06 310
16920.29 313
16921.52 340
16922.75 258
16923.98 297
16925.21 275
16926.44 284
16927.67 284
16928.90 297
16930.13 253
16931.36 248
16932.59 246
16933.82 251
16935.05 241
16936.27 232
16937.50 290
16938.73 281
16939.96 252
16941.19 240
16942.42 273
16943.65 262
16944.88 262
16946.11 242
16947.34 249
16948.57 243
16949.80 273
16951.03 275
16952.26 273
16953.49 243
16954.72 241
16955.95 221
16957.19 256
16958.42 283
16959.65 245
16960.88 272
16962.11 241
16963.34 246
16964.57 254
16965.80 274
16967.03 238
16968.26 257
16969.49 259
16970.72 235
16971.95 256
16973.18 273
16974.42 259
16975.65 250
16976.88 254
16978.11 242
16979.34 252
16980.57 254
16981.80 291
16983.03 231
16984.26 253
16985.50 237
16986.73 249
16987.96 229
16989.19 227
16990.42 247
16991.65 250
16992.89 232
16994.12 247
16995.35 266
16996.58 246
16997.81 240
16999.04 247
17000.28 234
17001.51 229
17002.74 268
17003.97 237
17005.20 262
17006.44 229
17007.67 239
17008.90 241
17010.13 233
17011.37 258
17012.60 240
17013.83 275
17015.06 215
17016.30 262
17017.53 246
17018.76 221
17019.99 216
17021.23 262
17022.46 247
17023.69 243
17024.92 205
17026.16 234
17027.39 229
17028.62 239
17029.86 232
17031.09 225
17032.32 249
17033.56 206
17034.79 225
17036.02 239
17037.26 244
17038.49 241
17039.72 237
17040.96 215
17042.19 223
17043.42 233
17044.66 239
17045.89 242
17047.12 239
17048.36 187
17049.59 209
17050.82 248
17052.06 230
17053.29 215
17054.53 222
17055.76 228
17056.99 231
17058.23 231
17059.46 218
17060.70 226
17061.93 209
17063.16 255
17064.40 211
17065.63 236
17066.87 215
17068.10 231
17069.34 231
17070.57 226
17071.81 236
17073.04 208
17074.27 223
17075.51 210
17076.74 217
17077.98 181
17079.21 216
17080.45 209
17081.68 245
17082.92 217
17084.15 216
17085.39 193
17086.62 233
17087.86 241
17089.09 227
17090.33 192
17091.56 219
17092.80 211
17094.04 227
17095.27 211
17096.51 184
17097.74 189
17098.98 232
17100.21 236
17101.45 178
17102.68 200
17103.92 222
17105.16 238
17106.39 231
17107.63 212
17108.86 200
17110.10 202
17111.33 245
17112.57 214
17113.81 210
17115.04 192
17116.28 234
17117.52 235
17118.75 227
17119.99 184
17121.22 199
17122.46 229
17123.70 242
17124.93 226
17126.17 194
17127.41 195
17128.64 230
17129.88 256
17131.12 197
17132.35 189
17133.59 202
17134.83 230
17136.06 190
17137.30 181
17138.54 183
17139.77 241
17141.01 227
17142.25 224
17143.49 183
17144.72 190
17145.96 237
17147.20 222
17148.43 196
17149.67 172
17150.91 212
17152.15 222
17153.38 208
17154.62 168
17155.86 219
17157.10 204
17158.33 209
17159.57 193
17160.81 210
17162.05 204
17163.29 214
17164.52 227
17165.76 216
17167.00 209
17168.24 202
17169.48 194
17170.71 206
17171.95 190
17173.19 173
17174.43 197
17175.67 205
17176.91 178
17178.14 172
17179.38 210
17180.62 194
17181.86 191
17183.10 191
17184.34 183
17185.57 211
17186.81 218
17188.05 198
17189.29 185
17190.53 209
17191.77 190
17193.01 210
17194.25 183
17195.49 213
17196.72 172
17197.96 190
17199.20 158
17200.44 198
17201.68 201
17202.92 193
17204.16 174
17205.40 184
17206.64 192
17207.88 175
17209.12 203
17210.36 178
17211.60 194
17212.84 184
17214.08 214
17215.32 183
17216.56 201
17217.80 180
17219.04 186
17220.28 210
17221.52 186
17222.76 205
17224.00 207
17225.24 150
17226.48 172
17227.72 155
17228.96 159
17230.20 174
17231.44 164
17232.68 168
17233.92 165
17235.16 177
17236.40 164
17237.64 206
17238.88 201
17240.12 168
17241.36 170
17242.60 183
17243.84 189
17245.08 204
17246.32 177
17247.57 183
17248.81 201
17250.05 188
17251.29 178
17252.53 178
17253.77 208
17255.01 193
17256.25 193
17257.49 188
17258.74 184
17259.98 183
17261.22 201
17262.46 169
17263.70 179
17264.94 202
17266.18 179
17267.43 173
17268.67 167
17269.91 178
17271.15 173
17272.39 213
17273.63 183
17274.88 197
17276.12 154
17277.36 166
17278.60 164
17279.84 196
17281.09 175
17282.33 174
17283.57 172
17284.81 194
17286.06 187
17287.30 174
17288.54 180
17289.78 179
17291.02 185
17292.27 154
17293.51 170
17294.75 197
17296.00 188
17297.24 182
17298.48 183
17299.72 178
17300.97 177
17302.21 177
17303.45 187
17304.70 199
17305.94 206
17307.18 189
17308.42 183
17309.67 195
17310.91 171
17312.15 218
17313.40 170
17314.64 164
17315.88 188
17317.13 198
17318.37 191
17319.61 175
17320.86 165
17322.10 171
17323.34 178
17324.59 185
17325.83 192
17327.08 179
17328.32 205
17329.56 196
17330.81 215
17332.05 189
17333.30 187
17334.54 196
17335.78 181
17337.03 171
17338.27 142
17339.52 170
17340.76 202
17342.00 183
17343.25 184
17344.49 162
17345.74 185
17346.98 177
17348.23 179
17349.47 171
17350.72 159
17351.96 173
17353.21 171
17354.45 214
17355.70 184
17356.94 173
17358.18 196
17359.43 185
17360.67 188
17361.92 177
17363.16 181
17364.41 203
17365.66 200
17366.90 161
17368.15 200
17369.39 183
17370.64 180
17371.88 193
17373.13 201
17374.37 191
17375.62 178
17376.86 198
17378.11 201
17379.35 186
17380.60 178
17381.85 188
17383.09 190
17384.34 158
17385.58 178
17386.83 213
17388.08 184
17389.32 198
17390.57 192
17391.81 186
17393.06 162
17394.31 180
17395.55 184
17396.80 188
17398.04 177
17399.29 182
17400.54 186
17401.78 163
17403.03 203
17404.28 190
17405.52 202
17406.77 172
17408.02 190
17409.26 210
17410.51 201
17411.76 179
17413.00 195
17414.25 179
17415.50 192
17416.75 178
17417.99 199
17419.24 213
17420.49 214
17421.73 158
17422.98 177
17424.23 196
17425.48 194
17426.72 196
17427.97 188
17429.22 211
17430.46 195
17431.71 199
17432.96 189
17434.21 174
17435.46 162
17436.70 180
17437.95 222
17439.20 203
17440.45 193
17441.69 195
17442.94 215
17444.19 184
17445.44 197
17446.69 204
17447.93 206
17449.18 183
17450.43 184
17451.68 207
17452.93 211
17454.18 175
17455.42 213
17456.67 209
17457.92 210
17459.17 199
17460.42 198
17461.67 231
17462.92 212
17464.16 232
17465.41 231
17466.66 217
17467.91 199
17469.16 202
17470.41 205
17471.66 177
17472.91 182
17474.16 197
17475.40 203
17476.65 211
17477.90 205
17479.15 197
17480.40 206
17481.65 220
17482.90 212
17484.15 192
17485.40 202
17486.65 192
17487.90 203
17489.15 217
17490.40 207
17491.65 199
17492.90 208
17494.15 221
17495.40 199
17496.65 196
17497.90 228
17499.15 226
17500.40 195
17501.65 205
17502.90 225
17504.15 242
17505.40 238
17506.65 207
17507.90 233
17509.15 239
17510.40 223
17511.65 218
17512.90 229
17514.15 220
17515.40 212
17516.65 199
17517.90 228
17519.15 238
17520.40 241
17521.65 241
17522.90 232
17524.15 214
17525.41 213
17526.66 223
17527.91 247
17529.16 201
17530.41 239
17531.66 234
17532.91 264
17534.16 232
17535.41 230
17536.67 224
17537.92 241
17539.17 266
17540.42 260
17541.67 216
17542.92 232
17544.17 254
17545.43 248
17546.68 217
17547.93 227
17549.18 272
17550.43 266
17551.68 224
17552.94 220
17554.19 230
17555.44 213
17556.69 229
17557.94 240
17559.20 244
17560.45 222
17561.70 252
17562.95 248
17564.21 225
17565.46 231
17566.71 219
17567.96 282
17569.21 246
17570.47 234
17571.72 228
17572.97 237
17574.22 220
17575.48 225
17576.73 222
17577.98 249
17579.24 267
17580.49 237
17581.74 235
17582.99 231
17584.25 248
17585.50 252
17586.75 246
17588.01 225
17589.26 226
17590.51 260
17591.77 258
17593.02 265
17594.27 255
17595.53 231
17596.78 258
17598.03 240
17599.29 253
17600.54 230
17601.79 259
17603.05 233
17604.30 246
17605.56 239
17606.81 226
17608.06 264
17609.32 245
17610.57 237
17611.82 245
17613.08 232
17614.33 242
17615.59 246
17616.84 218
17618.10 252
17619.35 242
17620.60 233
17621.86 222
17623.11 213
17624.37 228
17625.62 233
17626.88 223
17628.13 216
17629.39 224
17630.64 195
17631.89 225
17633.15 233
17634.40 238
17635.66 226
17636.91 211
17638.17 229
17639.42 210
17640.68 197
17641.93 213
17643.19 240
17644.44 202
17645.70 218
17646.95 201
17648.21 216
17649.47 217
17650.72 233
17651.98 206
17653.23 217
17654.49 212
17655.74 225
17657.00 206
17658.25 206
17659.51 192
17660.77 199
17662.02 201
17663.28 209
17664.53 224
17665.79 189
17667.04 213
17668.30 203
17669.56 200
17670.81 202
17672.07 199
17673.33 205
17674.58 208
17675.84 184
17677.09 215
17678.35 172
17679.61 193
17680.86 158
17682.12 157
17683.38 166
17684.63 203
17685.89 182
17687.15 204
17688.40 192
17689.66 187
17690.92 201
17692.17 192
17693.43 172
17694.69 186
17695.94 211
17697.20 199
17698.46 173
17699.72 173
17700.97 177
17702.23 179
17703.49 171
17704.74 161
17706.00 180
17707.26 198
17708.52 190
17709.77 195
17711.03 173
17712.29 204
17713.55 191
17714.80 204
17716.06 184
17717.32 197
17718.58 168
17719.84 190
17721.09 194
17722.35 181
17723.61 171
17724.87 179
17726.13 171
17727.38 170
17728.64 171
17729.90 204
17731.16 218
17732.42 201
17733.67 221
17734.93 167
17736.19 184
17737.45 186
17738.71 177
17739.97 165
17741.23 194
17742.48 187
17743.74 181
17745.00 182
17746.26 171
17747.52 200
17748.78 197
17750.04 196
17751.30 181
17752.55 201
17753.81 187
17755.07 175
17756.33 168
17757.59 171
17758.85 176
17760.11 198
17761.37 187
17762.63 181
17763.89 173
17765.15 195
17766.41 220
17767.67 198
17768.93 176
17770.19 192
17771.45 197
17772.70 229
17773.96 210
17775.22 187
17776.48 166
17777.74 172
17779.00 193
17780.26 168
17781.52 200
17782.78 189
17784.04 185
17785.30 204
17786.56 168
17787.82 158
17789.09 169
17790.35 240
17791.61 191
17792.87 183
17794.13 176
17795.39 196
17796.65 200
17797.91 181
17799.17 175
17800.43 166
17801.69 187
17802.95 203
17804.21 183
17805.47 203
17806.73 185
17808.00 172
17809.26 175
17810.52 186
17811.78 179
17813.04 171
17814.30 181
17815.56 168
17816.82 179
17818.08 180
17819.35 177
17820.61 166
17821.87 160
17823.13 162
17824.39 167
17825.65 190
17826.92 160
17828.18 168
17829.44 192
17830.70 191
17831.96 206
17833.22 167
17834.49 167
17835.75 154
17837.01 168
17838.27 185
17839.53 181
17840.80 176
17842.06 189
17843.32 177
17844.58 182
17845.85 179
17847.11 144
17848.37 182
17849.63 154
17850.89 172
17852.16 192
17853.42 161
17854.68 161
17855.95 170
17857.21 177
17858.47 200
17859.73 164
17861.00 171
17862.26 178
17863.52 166
17864.79 163
17866.05 167
17867.31 156
17868.57 148
17869.84 158
17871.10 166
17872.36 173
17873.63 165
17874.89 192
17876.15 160
17877.42 174
17878.68 175
17879.94 165
17881.21 174
17882.47 159
17883.74 174
17885.00 160
17886.26 164
17887.53 171
17888.79 168
17890.05 159
17891.32 167
17892.58 160
17893.85 184
17895.11 180
17896.37 189
17897.64 158
17898.90 185
17900.17 187
17901.43 167
17902.70 180
17903.96 163
17905.22 177
17906.49 173
17907.75 193
17909.02 185
17910.28 165
17911.55 167
17912.81 190
17914.08 167
17915.34 180
17916.61 173
17917.87 173
17919.14 168
17920.40 150
17921.67 149
17922.93 164
17924.20 163
17925.46 171
17926.73 159
17927.99 154
17929.26 172
17930.52 178
17931.79 173
17933.05 158
17934.32 145
17935.58 159
17936.85 170
17938.12 182
17939.38 176
17940.65 181
17941.91 179
17943.18 200
17944.44 175
17945.71 160
17946.98 164
17948.24 179
17949.51 171
17950.77 172
17952.04 167
17953.31 173
17954.57 180
17955.84 181
17957.10 188
17958.37 185
17959.64 194
17960.90 158
17962.17 195
17963.44 157
17964.70 183
17965.97 144
17967.24 166
17968.50 160
17969.77 158
17971.04 156
17972.30 166
17973.57 154
17974.84 168
17976.10 157
17977.37 152
17978.64 172
17979.91 184
17981.17 179
17982.44 165
17983.71 169
17984.97 146
17986.24 171
17987.51 163
17988.78 172
17990.04 157
17991.31 146
17992.58 165
17993.85 156
17995.11 171
17996.38 161
17997.65 156
17998.92 150
18000.18 165
18001.45 187
18002.72 159
18003.99 183
18005.26 164
18006.52 151
18007.79 163
18009.06 174
18010.33 147
18011.60 162
18012.86 166
18014.13 156
18015.40 162
18016.67 167
18017.94 153
18019.21 150
18020.47 146
18021.74 158
18023.01 165
18024.28 156
18025.55 161
18026.82 180
18028.09 174
18029.36 171
18030.62 170
18031.89 175
18033.16 179
18034.43 177
18035.70 158
18036.97 165
18038.24 164
18039.51 148
18040.78 149
18042.05 173
18043.32 194
18044.59 165
18045.85 156
18047.12 180
18048.39 180
18049.66 180
18050.93 153
18052.20 159
18053.47 183
18054.74 173
18056.01 167
18057.28 147
18058.55 178
18059.82 150
18061.09 160
18062.36 162
18063.63 160
18064.90 164
18066.17 159
18067.44 180
18068.71 146
18069.98 151
18071.25 177
18072.52 173
18073.79 182
18075.06 172
18076.33 191
18077.60 172
18078.87 183
18080.15 155
18081.42 175
18082.69 208
18083.96 179
18085.23 142
18086.50 155
18087.77 176
18089.04 173
18090.31 173
18091.58 158
18092.85 150
18094.12 184
18095.40 151
18096.67 183
18097.94 176
18099.21 168
18100.48 175
18101.75 180
18103.02 190
18104.30 160
18105.57 154
18106.84 179
18108.11 173
18109.38 185
18110.65 188
18111.92 183
18113.20 203
18114.47 214
18115.74 185
18117.01 149
18118.28 175
18119.56 170
18120.83 172
18122.10 164
18123.37 164
18124.64 181
18125.92 186
18127.19 171
18128.46 167
18129.73 163
18131.01 181
18132.28 181
18133.55 179
18134.82 167
18136.10 179
18137.37 201
18138.64 176
18139.91 200
18141.19 166
18142.46 179
18143.73 178
18145.01 172
18146.28 168
18147.55 185
18148.82 173
18150.10 171
18151.37 191
18152.64 172
18153.92 175
18155.19 183
18156.46 175
18157.74 169
18159.01 169
18160.28 168
18161.56 169
18162.83 166
18164.10 141
18165.38 147
18166.65 168
18167.93 190
18169.20 188
18170.47 194
18171.75 175
18173.02 179
18174.29 169
18175.57 166
18176.84 155
18178.12 159
18179.39 165
18180.66 142
18181.94 151
18183.21 167
18184.49 175
18185.76 166
18187.04 160
18188.31 162
18189.59 186
18190.86 166
18192.13 170
18193.41 161
18194.68 157
18195.96 150
18197.23 172
18198.51 168
18199.78 188
18201.06 162
18202.33 158
18203.61 232
18204.88 177
18206.16 163
18207.43 155
18208.71 179
18209.98 155
18211.26 146
18212.53 165
18213.81 170
18215.08 168
18216.36 174
18217.63 171
18218.91 201
18220.19 178
18221.46 181
18222.74 174
18224.01 164
18225.29 189
18226.56 150
18227.84 176
18229.12 142
18230.39 173
18231.67 160
18232.94 159
18234.22 174
18235.50 161
18236.77 133
18238.05 189
18239.32 173
18240.60 163
18241.88 156
18243.15 163
18244.43 162
18245.71 160
18246.98 192
18248.26 172
18249.54 174
18250.81 164
18252.09 162
18253.37 150
18254.64 182
18255.92 161
18257.20 202
18258.47 169
18259.75 161
18261.03 151
18262.30 168
18263.58 172
18264.86 165
18266.13 175
18267.41 168
18268.69 167
18269.97 169
18271.24 176
18272.52 134
18273.80 155
18275.08 163
18276.35 168
18277.63 166
18278.91 159
18280.19 164
18281.46 170
18282.74 151
18284.02 158
18285.30 158
18286.58 160
18287.85 168
18289.13 169
18290.41 160
18291.69 149
18292.97 194
18294.24 181
18295.52 138
18296.80 146
18298.08 166
18299.36 170
18300.63 169
18301.91 160
18303.19 166
18304.47 164
18305.75 174
18307.03 175
18308.31 172
18309.58 156
18310.86 172
18312.14 173
18313.42 162
18314.70 180
18315.98 160
18317.26 170
18318.54 170
18319.82 139
18321.09 152
18322.37 180
18323.65 166
18324.93 180
18326.21 153
18327.49 194
18328.77 178
18330.05 186
18331.33 169
18332.61 173
18333.89 173
18335.17 166
18336.45 175
18337.73 170
18339.01 165
18340.29 148
18341.57 169
18342.85 159
18344.13 155
18345.41 144
18346.69 147
18347.97 180
18349.25 174
18350.53 172
18351.81 178
18353.09 176
18354.37 169
18355.65 155
18356.93 163
18358.21 167
18359.49 164
18360.77 175
18362.05 167
18363.33 136
18364.61 168
18365.89 165
18367.17 161
18368.45 174
18369.73 161
18371.01 172
18372.29 177
18373.58 161
18374.86 169
18376.14 156
18377.42 157
18378.70 155
18379.98 148
18381.26 181
18382.54 163
18383.82 154
18385.11 170
18386.39 168
18387.67 185
18388.95 174
18390.23 172
18391.51 150
18392.79 149
18394.08 156
18395.36 177
18396.64 169
18397.92 144
18399.20 170
18400.49 156
18401.77 160
18403.05 156
18404.33 153
18405.61 153
18406.90 150
18408.18 181
18409.46 168
18410.74 157
18412.02 174
18413.31 153
18414.59 174
18415.87 150
18417.15 151
18418.44 162
18419.72 178
18421.00 169
18422.28 142
18423.57 163
18424.85 172
18426.13 168
18427.41 167
18428.70 143
18429.98 159
18431.26 190
18432.55 196
18433.83 181
18435.11 165
18436.40 157
18437.68 186
18438.96 163
18440.25 157
18441.53 145
18442.81 154
18444.10 178
18445.38 171
18446.66 161
18447.95 164
18449.23 163
18450.51 166
18451.80 165
18453.08 156
18454.36 156
18455.65 165
18456.93 180
18458.22 197
18459.50 191
18460.78 151
18462.07 172
18463.35 169
18464.64 161
18465.92 157
18467.20 163
18468.49 141
18469.77 167
18471.06 162
18472.34 135
18473.63 152
18474.91 169
18476.19 173
18477.48 181
18478.76 185
18480.05 153
18481.33 153
18482.62 160
18483.90 171
18485.19 165
18486.47 162
18487.76 166
18489.04 181
18490.33 149
18491.61 148
18492.90 171
18494.18 197
18495.47 170
18496.75 170
18498.04 163
18499.32 158
18500.61 162
18501.89 150
18503.18 148
18504.46 167
18505.75 168
18507.04 170
18508.32 188
18509.61 164
18510.89 179
18512.18 149
18513.46 171
18514.75 172
18516.04 170
18517.32 183
18518.61 175
18519.89 190
18521.18 146
18522.47 164
18523.75 148
18525.04 196
18526.32 153
18527.61 158
18528.90 134
18530.18 160
18531.47 180
18532.76 165
18534.04 170
18535.33 168
18536.62 157
18537.90 164
18539.19 186
18540.48 149
18541.76 152
18543.05 181
18544.34 230
18545.62 159
18546.91 142
18548.20 163
18549.48 188
18550.77 180
18552.06 178
18553.35 146
18554.63 166
18555.92 159
18557.21 148
18558.50 155
18559.78 141
18561.07 162
18562.36 172
18563.65 186
18564.93 162
18566.22 165
18567.51 181
18568.80 214
18570.08 196
18571.37 172
18572.66 159
18573.95 166
18575.24 180
18576.52 182
18577.81 182
18579.10 167
18580.39 199
18581.68 168
18582.96 185
18584.25 165
18585.54 188
18586.83 176
18588.12 187
18589.41 181
18590.69 197
18591.98 192
18593.27 199
18594.56 191
18595.85 189
18597.14 162
18598.43 192
18599.71 205
18601.00 189
18602.29 191
18603.58 169
18604.87 189
18606.16 199
18607.45 211
18608.74 188
18610.03 183
18611.32 147
18612.61 170
18613.89 186
18615.18 214
18616.47 204
18617.76 187
18619.05 177
18620.34 193
18621.63 222
18622.92 175
18624.21 180
18625.50 165
18626.79 196
18628.08 176
18629.37 212
18630.66 176
18631.95 169
18633.24 187
18634.53 184
18635.82 179
18637.11 161
18638.40 184
18639.69 189
18640.98 189
18642.27 174
18643.56 172
18644.85 175
18646.14 179
18647.43 181
18648.72 178
18650.01 146
18651.30 175
18652.59 179
18653.89 190
18655.18 170
18656.47 174
18657.76 168
18659.05 162
18660.34 194
18661.63 162
18662.92 165
18664.21 178
18665.50 178
18666.79 147
18668.09 170
18669.38 153
18670.67 157
18671.96 147
18673.25 175
18674.54 177
18675.83 154
18677.13 142
18678.42 166
18679.71 157
18681.00 150
18682.29 175
18683.58 182
18684.88 178
18686.17 162
18687.46 166
18688.75 164
18690.04 187
18691.33 162
18692.63 163
18693.92 162
18695.21 149
18696.50 154
18697.80 164
18699.09 167
18700.38 153
18701.67 165
18702.96 181
18704.26 185
18705.55 156
18706.84 171
18708.13 170
18709.43 172
18710.72 157
18712.01 167
18713.31 161
18714.60 165
18715.89 173
18717.18 166
18718.48 144
18719.77 141
18721.06 147
18722.36 140
18723.65 153
18724.94 132
18726.24 164
18727.53 173
18728.82 181
18730.12 149
18731.41 163
18732.70 134
18734.00 169
18735.29 173
18736.58 163
18737.88 126
18739.17 136
18740.46 185
18741.76 172
18743.05 143
18744.34 138
18745.64 174
18746.93 169
18748.23 184
18749.52 170
18750.81 159
18752.11 150
18753.40 146
18754.70 152
18755.99 149
18757.29 152
18758.58 166
18759.87 143
18761.17 133
18762.46 149
18763.76 143
18765.05 159
18766.35 151
18767.64 146
18768.94 160
18770.23 154
18771.53 148
18772.82 156
18774.11 133
18775.41 173
18776.70 155
18778.00 156
18779.29 134
18780.59 158
18781.89 160
18783.18 169
18784.48 184
18785.77 179
18787.07 170
18788.36 148
18789.66 138
18790.95 157
18792.25 153
18793.54 172
18794.84 182
18796.13 155
18797.43 133
18798.73 143
18800.02 151
18801.32 174
18802.61 158
18803.91 162
18805.20 143
18806.50 153
18807.80 148
18809.09 154
18810.39 153
18811.69 157
18812.98 181
18814.28 158
18815.57 151
18816.87 154
18818.17 151
18819.46 159
18820.76 147
18822.06 132
18823.35 150
18824.65 144
18825.95 174
18827.24 163
18828.54 153
18829.84 149
18831.13 156
18832.43 160
18833.73 177
18835.02 153
18836.32 131
18837.62 163
18838.91 185
18840.21 182
18841.51 163
18842.81 147
18844.10 166
18845.40 154
18846.70 167
18848.00 163
18849.29 131
18850.59 139
18851.89 140
18853.19 171
18854.48 126
18855.78 144
18857.08 142
18858.38 172
18859.67 150
18860.97 151
18862.27 155
18863.57 140
18864.87 139
18866.16 156
18867.46 149
18868.76 160
18870.06 153
18871.36 142
18872.66 163
18873.95 133
18875.25 142
18876.55 147
18877.85 166
18879.15 132
18880.45 157
18881.74 150
18883.04 140
18884.34 136
18885.64 134
18886.94 152
18888.24 168
18889.54 147
18890.84 144
18892.13 135
18893.43 140
18894.73 142
18896.03 130
18897.33 134
18898.63 137
18899.93 162
18901.23 146
18902.53 134
18903.83 134
18905.13 174
18906.43 159
18907.73 125
18909.02 150
18910.32 151
18911.62 156
18912.92 138
18914.22 136
18915.52 156
18916.82 130
18918.12 138
18919.42 148
18920.72 139
18922.02 140
18923.32 152
18924.62 155
18925.92 125
18927.22 130
18928.52 153
18929.82 143
18931.12 156
18932.42 137
18933.72 151
18935.02 143
18936.32 160
18937.63 115
18938.93 136
18940.23 143
18941.53 119
18942.83 129
18944.13 137
18945.43 133
18946.73 137
18948.03 140
18949.33 165
18950.63 145
18951.93 151
18953.23 151
18954.54 139
18955.84 143
18957.14 138
18958.44 137
18959.74 136
18961.04 140
18962.34 163
18963.64 152
18964.95 131
18966.25 144
18967.55 150
18968.85 134
18970.15 134
18971.45 140
18972.76 146
18974.06 132
18975.36 138
18976.66 146
18977.96 159
18979.27 136
18980.57 135
18981.87 120
18983.17 133
18984.47 126
18985.78 158
18987.08 147
18988.38 109
18989.68 131
18990.98 123
18992.29 131
18993.59 129
18994.89 139
18996.19 152
18997.50 160
18998.80 166
19000.10 122
19001.40 135
19002.71 145
19004.01 150
19005.31 137
19006.62 151
19007.92 134
19009.22 129
19010.53 141
19011.83 128
19013.13 152
19014.43 144
19015.74 142
19017.04 157
19018.34 152
19019.65 136
19020.95 159
19022.25 145
19023.56 141
19024.86 131
19026.16 149
19027.47 128
19028.77 139
19030.08 145
19031.38 145
19032.68 157
19033.99 136
19035.29 127
19036.59 127
19037.90 154
19039.20 144
19040.51 126
19041.81 164
19043.11 153
19044.42 158
19045.72 161
19047.03 118
19048.33 145
19049.64 148
19050.94 154
19052.25 168
19053.55 148
19054.85 138
19056.16 134
19057.46 149
19058.77 149
19060.07 153
19061.38 145
19062.68 148
19063.99 165
19065.29 130
19066.60 143
19067.90 142
19069.21 153
19070.51 166
19071.82 147
19073.12 165
19074.43 157
19075.73 165
19077.04 126
19078.34 138
19079.65 160
19080.95 151
19082.26 139
19083.57 156
19084.87 141
19086.18 159
19087.48 133
19088.79 142
19090.09 144
19091.40 159
19092.71 130
19094.01 140
19095.32 132
19096.62 128
19097.93 138
19099.24 143
19100.54 126
19101.85 149
19103.15 152
19104.46 164
19105.77 149
19107.07 134
19108.38 133
19109.69 133
19110.99 127
19112.30 149
19113.60 135
19114.91 135
19116.22 150
19117.52 139
19118.83 141
19120.14 124
19121.45 131
19122.75 147
19124.06 149
19125.37 160
19126.67 138
19127.98 157
19129.29 145
19130.59 134
19131.90 150
19133.21 172
19134.52 146
19135.82 155
19137.13 162
19138.44 174
19139.75 136
19141.05 132
19142.36 129
19143.67 144
19144.98 158
19146.28 139
19147.59 130
19148.90 131
19150.21 167
19151.51 132
19152.82 145
19154.13 114
19155.44 149
19156.75 141
19158.05 137
19159.36 149
19160.67 155
19161.98 152
19163.29 161
19164.60 141
19165.90 146
19167.21 150
19168.52 167
19169.83 149
19171.14 147
19172.45 159
19173.75 161
19175.06 149
19176.37 149
19177.68 121
19178.99 117
19180.30 168
19181.61 148
19182.92 142
19184.23 108
19185.53 119
19186.84 149
19188.15 146
19189.46 167
19190.77 138
19192.08 146
19193.39 143
19194.70 139
19196.01 141
19197.32 141
19198.63 134
19199.94 156
19201.25 150
19202.56 118
19203.87 121
19205.17 134
19206.48 152
19207.79 122
19209.10 143
19210.41 145
19211.72 156
19213.03 129
19214.34 178
19215.65 124
19216.96 140
19218.27 138
19219.58 140
19220.89 124
19222.21 136
19223.52 159
19224.83 133
19226.14 145
19227.45 126
19228.76 144
19230.07 157
19231.38 132
19232.69 113
19234.00 151
19235.31 169
19236.62 140
19237.93 127
19239.24 120
19240.55 120
19241.86 142
19243.18 132
19244.49 127
19245.80 143
19247.11 137
19248.42 134
19249.73 139
19251.04 162
19252.35 147
19253.67 151
19254.98 144
19256.29 144
19257.60 148
19258.91 155
19260.22 153
19261.53 146
19262.85 125
19264.16 164
19265.47 141
19266.78 130
19268.09 161
19269.40 140
19270.72 143
19272.03 151
19273.34 150
19274.65 135
19275.96 127
19277.28 128
19278.59 157
19279.90 135
19281.21 141
19282.53 134
19283.84 133
19285.15 142
19286.46 116
19287.78 154
19289.09 129
19290.40 147
19291.71 143
19293.03 158
19294.34 127
19295.65 145
19296.96 151
19298.28 168
19299.59 159
19300.90 171
19302.22 125
19303.53 148
19304.84 156
19306.16 152
19307.47 157
19308.78 163
19310.10 145
19311.41 142
19312.72 142
19314.04 130
19315.35 138
19316.66 140
19317.98 153
19319.29 151
19320.60 148
19321.92 133
19323.23 162
19324.54 156
19325.86 159
19327.17 114
19328.49 139
19329.80 151
19331.11 127
19332.43 119
19333.74 125
19335.06 145
19336.37 132
19337.68 163
19339.00 155
19340.31 163
19341.63 159
19342.94 151
19344.26 139
19345.57 141
19346.89 155
19348.20 143
19349.51 135
19350.83 144
19352.14 136
19353.46 150
19354.77 161
19356.09 152
19357.40 143
19358.72 120
19360.03 165
19361.35 130
19362.66 146
19363.98 148
19365.29 145
19366.61 158
19367.92 124
19369.24 122
19370.55 117
19371.87 119
19373.19 131
19374.50 134
19375.82 146
19377.13 143
19378.45 137
19379.76 152
19381.08 129
19382.39 147
19383.71 121
19385.03 139
19386.34 141
19387.66 142
19388.97 151
19390.29 136
19391.61 136
19392.92 131
19394.24 163
19395.55 147
19396.87 133
19398.19 133
19399.50 186
19400.82 135
19402.14 151
19403.45 157
19404.77 137
19406.09 134
19407.40 147
19408.72 135
19410.04 156
19411.35 148
19412.67 127
19413.99 131
19415.30 126
19416.62 147
19417.94 122
19419.25 127
19420.57 123
19421.89 130
19423.21 145
19424.52 133
19425.84 128
19427.16 146
19428.47 140
19429.79 140
19431.11 140
19432.43 151
19433.74 171
19435.06 117
19436.38 134
19437.70 150
19439.01 148
19440.33 141
19441.65 150
19442.97 119
19444.29 150
19445.60 117
19446.92 136
19448.24 133
19449.56 160
19450.88 157
19452.19 136
19453.51 140
19454.83 128
19456.15 135
19457.47 152
19458.78 152
19460.10 154
19461.42 156
19462.74 142
19464.06 145
19465.38 135
19466.70 151
19468.01 127
19469.33 132
19470.65 148
19471.97 146
19473.29 131
19474.61 133
19475.93 149
19477.25 160
19478.57 173
19479.88 135
19481.20 131
19482.52 128
19483.84 155
19485.16 152
19486.48 142
19487.80 139
19489.12 157
19490.44 151
19491.76 138
19493.08 147
19494.40 119
19495.72 133
19497.04 147
19498.36 133
19499.68 145
19501.00 126
19502.32 141
19503.64 149
19504.96 114
19506.28 127
19507.60 145
19508.92 156
19510.24 170
19511.56 147
19512.88 138
19514.20 142
19515.52 134
19516.84 138
19518.16 157
19519.48 129
19520.80 145
19522.12 138
19523.44 144
19524.76 118
19526.08 157
19527.40 116
19528.72 127
19530.04 141
19531.36 143
19532.68 120
19534.00 138
19535.33 132
19536.65 128
19537.97 153
19539.29 139
19540.61 160
19541.93 155
19543.25 167
19544.57 121
19545.89 122
19547.22 114
19548.54 126
19549.86 132
19551.18 132
19552.50 125
19553.82 151
19555.15 164
19556.47 158
19557.79 159
19559.11 145
19560.43 159
19561.75 142
19563.08 144
19564.40 134
19565.72 137
19567.04 154
19568.36 160
19569.69 150
19571.01 150
19572.33 129
19573.65 179
19574.97 153
19576.30 147
19577.62 149
19578.94 165
19580.26 174
19581.59 142
19582.91 141
19584.23 138
19585.55 148
19586.88 153
19588.20 149
19589.52 140
19590.85 165
19592.17 181
19593.49 147
19594.81 143
19596.14 142
19597.46 129
19598.78 145
19600.11 157
19601.43 118
19602.75 125
19604.08 138
19605.40 150
19606.72 137
19608.05 120
19609.37 129
19610.69 134
19612.02 134
19613.34 140
19614.66 150
19615.99 137
19617.31 162
19618.64 161
19619.96 139
19621.28 135
19622.61 157
19623.93 150
19625.26 122
19626.58 133
19627.90 147
19629.23 151
19630.55 132
19631.88 145
19633.20 127
19634.52 132
19635.85 153
19637.17 141
19638.50 138
19639.82 156
19641.15 175
19642.47 159
19643.80 143
19645.12 124
19646.45 145
19647.77 140
19649.09 142
19650.42 142
19651.74 159
19653.07 131
19654.39 160
19655.72 138
19657.04 134
19658.37 142
19659.69 132
19661.02 129
19662.35 144
19663.67 144
19665.00 144
19666.32 133
19667.65 135
19668.97 152
19670.30 164
19671.62 136
19672.95 142
19674.27 144
19675.60 153
19676.93 140
19678.25 134
19679.58 151
19680.90 154
19682.23 166
19683.56 157
19684.88 128
19686.21 135
19687.53 157
19688.86 143
19690.19 174
19691.51 148
19692.84 120
19694.16 149
19695.49 143
19696.82 174
19698.14 149
19699.47 133
19700.80 150
19702.12 147
19703.45 134
19704.78 137
19706.10 140
19707.43 164
19708.76 146
19710.08 128
19711.41 155
19712.74 146
19714.06 119
19715.39 141
19716.72 132
19718.05 130
19719.37 138
19720.70 146
19722.03 152
19723.35 146
19724.68 131
19726.01 165
19727.34 126
19728.66 135
19729.99 153
19731.32 131
19732.65 147
19733.98 136
19735.30 151
19736.63 143
19737.96 145
19739.29 153
19740.61 152
19741.94 149
19743.27 128
19744.60 129
19745.93 156
19747.25 153
19748.58 137
19749.91 144
19751.24 140
19752.57 139
19753.90 151
19755.22 134
19756.55 142
19757.88 130
19759.21 136
19760.54 140
19761.87 137
19763.20 133
19764.52 149
19765.85 149
19767.18 136
19768.51 153
19769.84 154
19771.17 117
19772.50 128
19773.83 138
19775.16 151
19776.48 139
19777.81 139
19779.14 166
19780.47 149
19781.80 163
19783.13 152
19784.46 144
19785.79 143
19787.12 158
19788.45 155
19789.78 141
19791.11 140
19792.44 128
19793.77 161
19795.10 155
19796.43 155
19797.76 104
19799.09 124
19800.42 132
19801.75 148
19803.08 145
19804.41 134
19805.74 140
19807.07 145
19808.40 166
19809.73 146
19811.06 133
19812.39 134
19813.72 139
19815.05 130
19816.38 144
19817.71 152
19819.04 148
19820.37 137
19821.70 136
19823.03 116
19824.36 129
19825.69 155
19827.02 153
19828.35 144
19829.69 148
19831.02 154
19832.35 146
19833.68 144
19835.01 151
19836.34 153
19837.67 181
19839.00 159
19840.33 140
19841.67 147
19843.00 139
19844.33 128
19845.66 130
19846.99 142
19848.32 127
19849.65 140
19850.99 163
19852.32 166
19853.65 137
19854.98 145
19856.31 183
19857.64 155
19858.98 155
19860.31 141
19861.64 144
19862.97 144
19864.30 142
19865.64 161
19866.97 157
19868.30 145
19869.63 149
19870.97 149
19872.30 149
19873.63 150
19874.96 166
19876.29 130
19877.63 138
19878.96 171
19880.29 145
19881.63 155
19882.96 143
19884.29 136
19885.62 139
19886.96 148
19888.29 140
19889.62 158
19890.95 160
19892.29 129
19893.62 147
19894.95 130
19896.29 147
19897.62 156
19898.95 157
19900.29 159
19901.62 128
19902.95 144
19904.29 120
19905.62 126
19906.95 136
19908.29 141
19909.62 160
19910.95 138
19912.29 139
19913.62 150
19914.96 150
19916.29 138
19917.62 122
19918.96 135
19920.29 135
19921.63 131
19922.96 130
19924.29 140
19925.63 143
19926.96 148
19928.30 154
19929.63 144
19930.96 131
19932.30 141
19933.63 171
19934.97 149
19936.30 134
19937.64 143
19938.97 152
19940.31 150
19941.64 156
19942.98 156
19944.31 154
19945.64 163
19946.98 138
19948.31 131
19949.65 142
19950.98 133
19952.32 137
19953.65 155
19954.99 155
19956.32 155
19957.66 153
19959.00 144
19960.33 143
19961.67 143
19963.00 165
19964.34 152
19965.67 159
19967.01 142
19968.34 147
19969.68 149
19971.01 152
19972.35 130
19973.69 158
19975.02 172
19976.36 160
19977.69 152
19979.03 133
19980.37 142
19981.70 136
19983.04 178
19984.37 168
19985.71 154
19987.05 132
19988.38 156
19989.72 177
19991.05 170
19992.39 163
19993.73 151
19995.06 156
19996.40 175
19997.74 155
19999.07 138
20000.41 146
20001.75 151
20003.08 160
20004.42 152
20005.76 142
20007.09 147
20008.43 179
20009.77 167
20011.10 141
20012.44 134
20013.78 156
20015.12 163
20016.45 160
20017.79 138
20019.13 128
20020.47 170
20021.80 180
20023.14 155
20024.48 149
20025.81 156
20027.15 156
20028.49 197
20029.83 164
20031.17 150
20032.50 132
20033.84 151
20035.18 177
20036.52 166
20037.85 124
20039.19 143
20040.53 146
20041.87 164
20043.21 160
20044.54 178
20045.88 164
20047.22 177
20048.56 179
20049.90 154
20051.24 161
20052.57 147
20053.91 158
20055.25 171
20056.59 120
20057.93 157
20059.27 166
20060.61 153
20061.94 166
20063.28 153
20064.62 168
20065.96 152
20067.30 165
20068.64 137
20069.98 152
20071.32 141
20072.66 164
20073.99 156
20075.33 157
20076.67 141
20078.01 164
20079.35 173
20080.69 148
20082.03 140
20083.37 171
20084.71 146
20086.05 171
20087.39 140
20088.73 154
20090.07 143
20091.41 156
20092.75 163
20094.09 164
20095.43 145
20096.77 154
20098.11 146
20099.45 158
20100.79 161
20102.13 146
20103.47 149
20104.81 153
20106.15 161
20107.49 156
20108.83 145
20110.17 172
20111.51 153
20112.85 136
20114.19 157
20115.53 147
20116.87 139
20118.21 165
20119.55 146
20120.89 121
20122.23 151
20123.57 143
20124.91 154
20126.25 133
20127.60 146
20128.94 137
20130.28 153
20131.62 147
20132.96 139
20134.30 165
20135.64 140
