# Supplementary material for: MALDI-TOF MS typing enables the classification of brewing yeasts of the genus Saccharomyces to major beer styles
Source: PLoS One. 2017 Aug 9;12(8):e0181694. doi: 10.1371/journal.pone.0181694 (PMC5549903; doi:10.1371/journal.pone.0181694)
Supplement: S15 File — The directory includes 90 raw files and was zipped to “.zip”; the folder has three strains with 30 spectra per strain; S1 Text explains the raw files with an example and Table 1 represents the yeast strains used within the experiment. (ZIP) [file pone.0181694.s018.zip › 43-45/30667-214-OG-WB-WB-YPG-18h-E-E_2015-10-29__0_A6_1.dat]

1999.91 2172
2000.33 2090
2000.75 2014
2001.17 2045
2001.59 1904
2002.02 2000
2002.44 1857
2002.86 1926
2003.28 2000
2003.70 1878
2004.13 1832
2004.55 1742
2004.97 1748
2005.39 1835
2005.81 1697
2006.24 1753
2006.66 1659
2007.08 1741
2007.50 1779
2007.93 1981
2008.35 2062
2008.77 1893
2009.19 1799
2009.62 1824
2010.04 1825
2010.46 1943
2010.88 1900
2011.31 1743
2011.73 1734
2012.15 1847
2012.58 1616
2013.00 1631
2013.42 1589
2013.84 1647
2014.27 1563
2014.69 1561
2015.11 1651
2015.54 1652
2015.96 1721
2016.38 1797
2016.81 1944
2017.23 1887
2017.65 1950
2018.08 2011
2018.50 1900
2018.92 1963
2019.35 2106
2019.77 2022
2020.19 2115
2020.62 2090
2021.04 2016
2021.47 1843
2021.89 1878
2022.31 1828
2022.74 1805
2023.16 1831
2023.59 1823
2024.01 1801
2024.43 1754
2024.86 1814
2025.28 1715
2025.71 1620
2026.13 1557
2026.55 1730
2026.98 1740
2027.40 1706
2027.83 1685
2028.25 1812
2028.68 1687
2029.10 1779
2029.53 1762
2029.95 1654
2030.38 1548
2030.80 1586
2031.23 1704
2031.65 1784
2032.08 1774
2032.50 1840
2032.93 1724
2033.35 1724
2033.78 1869
2034.20 1871
2034.63 1910
2035.05 1842
2035.48 1729
2035.90 1906
2036.33 1948
2036.75 1881
2037.18 1933
2037.60 1809
2038.03 1847
2038.45 1833
2038.88 1789
2039.31 1855
2039.73 1920
2040.16 1858
2040.58 1898
2041.01 1823
2041.43 1759
2041.86 1735
2042.29 1752
2042.71 1883
2043.14 1833
2043.56 1725
2043.99 1739
2044.42 1732
2044.84 1701
2045.27 1763
2045.70 1725
2046.12 1763
2046.55 1774
2046.98 1740
2047.40 1618
2047.83 1625
2048.25 1765
2048.68 1916
2049.11 1740
2049.53 1803
2049.96 1728
2050.39 1626
2050.82 1806
2051.24 1732
2051.67 1657
2052.10 1549
2052.52 1728
2052.95 1712
2053.38 1727
2053.80 1863
2054.23 1648
2054.66 1602
2055.09 1667
2055.51 1692
2055.94 1778
2056.37 1762
2056.80 1692
2057.22 1729
2057.65 1665
2058.08 1805
2058.51 1718
2058.93 1759
2059.36 1803
2059.79 1754
2060.22 1825
2060.65 1785
2061.07 1843
2061.50 1713
2061.93 1823
2062.36 1840
2062.79 1851
2063.21 2021
2063.64 1927
2064.07 1863
2064.50 2054
2064.93 2177
2065.36 2362
2065.78 2346
2066.21 2375
2066.64 2290
2067.07 2214
2067.50 2226
2067.93 2140
2068.36 1988
2068.78 2088
2069.21 1884
2069.64 1928
2070.07 1726
2070.50 1643
2070.93 1618
2071.36 1610
2071.79 1659
2072.22 1689
2072.64 1661
2073.07 1725
2073.50 1678
2073.93 1580
2074.36 1616
2074.79 1837
2075.22 1763
2075.65 1673
2076.08 1713
2076.51 1763
2076.94 1911
2077.37 1996
2077.80 1934
2078.23 1855
2078.66 1888
2079.09 1939
2079.52 2008
2079.95 2032
2080.38 2130
2080.81 2069
2081.24 1912
2081.67 1982
2082.10 1913
2082.53 1712
2082.96 1755
2083.39 1684
2083.82 1660
2084.25 1605
2084.68 1625
2085.11 1787
2085.54 1663
2085.97 1636
2086.40 1628
2086.83 1727
2087.26 1773
2087.69 1670
2088.12 1540
2088.55 1678
2088.99 1757
2089.42 1830
2089.85 1680
2090.28 1667
2090.71 1719
2091.14 1729
2091.57 1609
2092.00 1626
2092.43 1527
2092.86 1508
2093.30 1613
2093.73 1686
2094.16 1566
2094.59 1545
2095.02 1599
2095.45 1670
2095.88 1624
2096.32 1528
2096.75 1701
2097.18 1556
2097.61 1539
2098.04 1602
2098.47 1463
2098.91 1582
2099.34 1675
2099.77 1521
2100.20 1445
2100.63 1529
2101.07 1585
2101.50 1610
2101.93 1514
2102.36 1579
2102.80 1518
2103.23 1600
2103.66 1582
2104.09 1553
2104.52 1597
2104.96 1630
2105.39 1687
2105.82 1722
2106.25 1687
2106.69 1661
2107.12 1578
2107.55 1638
2107.99 1789
2108.42 1644
2108.85 1927
2109.28 1870
2109.72 1808
2110.15 1865
2110.58 1741
2111.02 1770
2111.45 1709
2111.88 1602
2112.32 1584
2112.75 1730
2113.18 1676
2113.62 1739
2114.05 1765
2114.48 1785
2114.92 1649
2115.35 1502
2115.78 1496
2116.22 1420
2116.65 1492
2117.08 1671
2117.52 1533
2117.95 1503
2118.39 1591
2118.82 1609
2119.25 1570
2119.69 1675
2120.12 1537
2120.56 1561
2120.99 1635
2121.42 1636
2121.86 1643
2122.29 1606
2122.73 1677
2123.16 1764
2123.60 1632
2124.03 1523
2124.46 1591
2124.90 1637
2125.33 1475
2125.77 1562
2126.20 1621
2126.64 1598
2127.07 1474
2127.51 1545
2127.94 1697
2128.38 1656
2128.81 1704
2129.25 1750
2129.68 1726
2130.12 1708
2130.55 1928
2130.99 2042
2131.42 1921
2131.86 1937
2132.29 1962
2132.73 1892
2133.16 1958
2133.60 1940
2134.03 1911
2134.47 1915
2134.91 2003
2135.34 1980
2135.78 2007
2136.21 1924
2136.65 1989
2137.08 1948
2137.52 2028
2137.96 1904
2138.39 1932
2138.83 1702
2139.26 1719
2139.70 1844
2140.14 1756
2140.57 1632
2141.01 1667
2141.44 1682
2141.88 1689
2142.32 1606
2142.75 1532
2143.19 1675
2143.63 1606
2144.06 1540
2144.50 1531
2144.94 1621
2145.37 1579
2145.81 1551
2146.25 1509
2146.68 1616
2147.12 1643
2147.56 1873
2147.99 1877
2148.43 1987
2148.87 2187
2149.30 1918
2149.74 2156
2150.18 2148
2150.61 2302
2151.05 2397
2151.49 2438
2151.93 2354
2152.36 2260
2152.80 2224
2153.24 2148
2153.68 1961
2154.11 1940
2154.55 1877
2154.99 1880
2155.43 1677
2155.86 1627
2156.30 1721
2156.74 1688
2157.18 1610
2157.62 1667
2158.05 1766
2158.49 1728
2158.93 1520
2159.37 1631
2159.81 1727
2160.24 1852
2160.68 1745
2161.12 1725
2161.56 1710
2162.00 1754
2162.43 1751
2162.87 1778
2163.31 1825
2163.75 1788
2164.19 1669
2164.63 1678
2165.07 1628
2165.50 1517
2165.94 1715
2166.38 1726
2166.82 1606
2167.26 1751
2167.70 1854
2168.14 1753
2168.58 1823
2169.02 1983
2169.45 1998
2169.89 1934
2170.33 2049
2170.77 1982
2171.21 1999
2171.65 1974
2172.09 2215
2172.53 2093
2172.97 2292
2173.41 2325
2173.85 2491
2174.29 2418
2174.73 2452
2175.17 2697
2175.61 2526
2176.05 2844
2176.49 2891
2176.93 2779
2177.37 2714
2177.81 2386
2178.25 2267
2178.69 2252
2179.13 2203
2179.57 1982
2180.01 2027
2180.45 1990
2180.89 1933
2181.33 1890
2181.77 1876
2182.21 1743
2182.65 1833
2183.09 1922
2183.53 1825
2183.97 1646
2184.41 1718
2184.85 1756
2185.29 1685
2185.73 1897
2186.17 1803
2186.61 1680
2187.05 1711
2187.49 1878
2187.94 1846
2188.38 1804
2188.82 1781
2189.26 1810
2189.70 1957
2190.14 1920
2190.58 1907
2191.02 1897
2191.46 1762
2191.91 1815
2192.35 1874
2192.79 1931
2193.23 1967
2193.67 1920
2194.11 1892
2194.55 2059
2195.00 2120
2195.44 1960
2195.88 2012
2196.32 2027
2196.76 1987
2197.21 1971
2197.65 1968
2198.09 2089
2198.53 1992
2198.97 1944
2199.42 1858
2199.86 1925
2200.30 1913
2200.74 1752
2201.18 1831
2201.63 1784
2202.07 1812
2202.51 1865
2202.95 1890
2203.40 1782
2203.84 1786
2204.28 1817
2204.72 1761
2205.17 1973
2205.61 1864
2206.05 1792
2206.49 1811
2206.94 1864
2207.38 1991
2207.82 1898
2208.27 1934
2208.71 1808
2209.15 1936
2209.60 2040
2210.04 1975
2210.48 1952
2210.92 1912
2211.37 1909
2211.81 1938
2212.25 1919
2212.70 1985
2213.14 1842
2213.59 1756
2214.03 1761
2214.47 1740
2214.92 1694
2215.36 1727
2215.80 1634
2216.25 1667
2216.69 1686
2217.14 1599
2217.58 1617
2218.02 1604
2218.47 1602
2218.91 1751
2219.36 1742
2219.80 1670
2220.24 1584
2220.69 1615
2221.13 1583
2221.58 1686
2222.02 1704
2222.46 1660
2222.91 1713
2223.35 1739
2223.80 1778
2224.24 1646
2224.69 1701
2225.13 1807
2225.58 1767
2226.02 1912
2226.47 2040
2226.91 1995
2227.36 1889
2227.80 1923
2228.25 2057
2228.69 2068
2229.14 1761
2229.58 1861
2230.03 2002
2230.47 1975
2230.92 1910
2231.36 1951
2231.81 1929
2232.25 1954
2232.70 2135
2233.14 2019
2233.59 2144
2234.03 2077
2234.48 1940
2234.93 2015
2235.37 2232
2235.82 2051
2236.26 1920
2236.71 1984
2237.16 1750
2237.60 1806
2238.05 1870
2238.49 1730
2238.94 1742
2239.39 1788
2239.83 1701
2240.28 1594
2240.72 1619
2241.17 1550
2241.62 1473
2242.06 1453
2242.51 1533
2242.96 1536
2243.40 1469
2243.85 1639
2244.30 1518
2244.74 1588
2245.19 1558
2245.64 1621
2246.08 1602
2246.53 1656
2246.98 1599
2247.42 1548
2247.87 1561
2248.32 1570
2248.76 1505
2249.21 1521
2249.66 1606
2250.10 1597
2250.55 1526
2251.00 1550
2251.45 1526
2251.89 1651
2252.34 1622
2252.79 1425
2253.24 1541
2253.68 1633
2254.13 1653
2254.58 1555
2255.03 1496
2255.47 1558
2255.92 1593
2256.37 1591
2256.82 1482
2257.27 1553
2257.71 1601
2258.16 1534
2258.61 1494
2259.06 1492
2259.51 1660
2259.95 1645
2260.40 1775
2260.85 1779
2261.30 1782
2261.75 1733
2262.19 1810
2262.64 1889
2263.09 1875
2263.54 1767
2263.99 1819
2264.44 1699
2264.89 1756
2265.33 1602
2265.78 1624
2266.23 1625
2266.68 1648
2267.13 1768
2267.58 1790
2268.03 1764
2268.48 1779
2268.93 1887
2269.37 1945
2269.82 1793
2270.27 1758
2270.72 1846
2271.17 1990
2271.62 2114
2272.07 1916
2272.52 1835
2272.97 1929
2273.42 1940
2273.87 1862
2274.32 1863
2274.77 1659
2275.22 1710
2275.67 1844
2276.12 1734
2276.57 1643
2277.02 1620
2277.47 1617
2277.92 1674
2278.37 1490
2278.82 1535
2279.27 1579
2279.72 1651
2280.17 1624
2280.62 1693
2281.07 1656
2281.52 1824
2281.97 1521
2282.42 1614
2282.87 1635
2283.32 1605
2283.77 1603
2284.22 1555
2284.67 1710
2285.12 1589
2285.57 1804
2286.02 1618
2286.47 1614
2286.92 1767
2287.37 1888
2287.82 2003
2288.28 1993
2288.73 2239
2289.18 2503
2289.63 2717
2290.08 2821
2290.53 3021
2290.98 3241
2291.43 3038
2291.88 3206
2292.34 3287
2292.79 3195
2293.24 2963
2293.69 2849
2294.14 2694
2294.59 2567
2295.05 2467
2295.50 2300
2295.95 2236
2296.40 2145
2296.85 2122
2297.30 1974
2297.76 1792
2298.21 1783
2298.66 1835
2299.11 1816
2299.56 1709
2300.02 1661
2300.47 1686
2300.92 1669
2301.37 1683
2301.82 1689
2302.28 1735
2302.73 1596
2303.18 1666
2303.63 1712
2304.09 1572
2304.54 1668
2304.99 1617
2305.44 1764
2305.90 1716
2306.35 1731
2306.80 1789
2307.26 1758
2307.71 1868
2308.16 1732
2308.61 1907
2309.07 1989
2309.52 2101
2309.97 2070
2310.43 2034
2310.88 1977
2311.33 1992
2311.79 1896
2312.24 1983
2312.69 1909
2313.15 1921
2313.60 1892
2314.05 1795
2314.51 1863
2314.96 1744
2315.41 1685
2315.87 1664
2316.32 1610
2316.77 1775
2317.23 1751
2317.68 1951
2318.14 1963
2318.59 1944
2319.04 1803
2319.50 1972
2319.95 1882
2320.41 2052
2320.86 1844
2321.31 1828
2321.77 1768
2322.22 1764
2322.68 2069
2323.13 2034
2323.59 2171
2324.04 2237
2324.50 2214
2324.95 2360
2325.40 2415
2325.86 2302
2326.31 2293
2326.77 2344
2327.22 2447
2327.68 2366
2328.13 2353
2328.59 2153
2329.04 2231
2329.50 1925
2329.95 1920
2330.41 1932
2330.86 1807
2331.32 1709
2331.77 1731
2332.23 1809
2332.68 1660
2333.14 1705
2333.59 1778
2334.05 1768
2334.51 1702
2334.96 1755
2335.42 1588
2335.87 1617
2336.33 1720
2336.78 1808
2337.24 1752
2337.70 1714
2338.15 1655
2338.61 1648
2339.06 1572
2339.52 1724
2339.97 1749
2340.43 1737
2340.89 1704
2341.34 1839
2341.80 1786
2342.26 1663
2342.71 1590
2343.17 1644
2343.62 1756
2344.08 1797
2344.54 1830
2344.99 1867
2345.45 1879
2345.91 2034
2346.36 1955
2346.82 1835
2347.28 1790
2347.73 1979
2348.19 1920
2348.65 1871
2349.10 1947
2349.56 1776
2350.02 1710
2350.48 1854
2350.93 1837
2351.39 1623
2351.85 1681
2352.30 1592
2352.76 1614
2353.22 1675
2353.68 1733
2354.13 1827
2354.59 1785
2355.05 1692
2355.51 1695
2355.96 1643
2356.42 1698
2356.88 1722
2357.34 1704
2357.79 1665
2358.25 1633
2358.71 1627
2359.17 1559
2359.63 1713
2360.08 1751
2360.54 1718
2361.00 1833
2361.46 1800
2361.92 1850
2362.37 1907
2362.83 1886
2363.29 1749
2363.75 1695
2364.21 1894
2364.67 1637
2365.12 1754
2365.58 1959
2366.04 1870
2366.50 1958
2366.96 2030
2367.42 1837
2367.88 1805
2368.33 1914
2368.79 1757
2369.25 1811
2369.71 1712
2370.17 1824
2370.63 1784
2371.09 1830
2371.55 1792
2372.01 1634
2372.47 1785
2372.92 1929
2373.38 1922
2373.84 1831
2374.30 1767
2374.76 1765
2375.22 1764
2375.68 1765
2376.14 1939
2376.60 1788
2377.06 1839
2377.52 1955
2377.98 1878
2378.44 1809
2378.90 1771
2379.36 1854
2379.82 1875
2380.28 1873
2380.74 1605
2381.20 1643
2381.66 1681
2382.12 1852
2382.58 1710
2383.04 1622
2383.50 1536
2383.96 1646
2384.42 1620
2384.88 1607
2385.34 1621
2385.80 1654
2386.26 1673
2386.72 1789
2387.18 1636
2387.64 1778
2388.10 1883
2388.56 1902
2389.03 1957
2389.49 1867
2389.95 1877
2390.41 1823
2390.87 1914
2391.33 1672
2391.79 1771
2392.25 1763
2392.71 1955
2393.17 1868
2393.64 1675
2394.10 1679
2394.56 1722
2395.02 1621
2395.48 1630
2395.94 1720
2396.40 1605
2396.87 1647
2397.33 1686
2397.79 1733
2398.25 1645
2398.71 1618
2399.17 1687
2399.64 1740
2400.10 1601
2400.56 1662
2401.02 1655
2401.48 1664
2401.95 1482
2402.41 1588
2402.87 1576
2403.33 1631
2403.79 1764
2404.26 1576
2404.72 1506
2405.18 1613
2405.64 1497
2406.11 1641
2406.57 1689
2407.03 1643
2407.49 1609
2407.96 1622
2408.42 1636
2408.88 1453
2409.34 1462
2409.81 1590
2410.27 1557
2410.73 1593
2411.20 1442
2411.66 1444
2412.12 1458
2412.58 1456
2413.05 1527
2413.51 1671
2413.97 1601
2414.44 1578
2414.90 1591
2415.36 1533
2415.83 1550
2416.29 1681
2416.75 1676
2417.22 1733
2417.68 1729
2418.14 1730
2418.61 1716
2419.07 1690
2419.54 1828
2420.00 1725
2420.46 1830
2420.93 1853
2421.39 1829
2421.85 1721
2422.32 1668
2422.78 1897
2423.25 1795
2423.71 1768
2424.17 1748
2424.64 1780
2425.10 1751
2425.57 1786
2426.03 1801
2426.50 1783
2426.96 1736
2427.42 1791
2427.89 1590
2428.35 1639
2428.82 1732
2429.28 1714
2429.75 1694
2430.21 1654
2430.68 1572
2431.14 1659
2431.61 1522
2432.07 1593
2432.54 1667
2433.00 1605
2433.47 1630
2433.93 1644
2434.40 1645
2434.86 1704
2435.33 1806
2435.79 1572
2436.26 1594
2436.72 1706
2437.19 1685
2437.65 1767
2438.12 1725
2438.59 1849
2439.05 1879
2439.52 1894
2439.98 1782
2440.45 1848
2440.91 2012
2441.38 2010
2441.85 2051
2442.31 1830
2442.78 1764
2443.24 1863
2443.71 1850
2444.18 1930
2444.64 1861
2445.11 1901
2445.57 1615
2446.04 1516
2446.51 1505
2446.97 1629
2447.44 1730
2447.91 1529
2448.37 1523
2448.84 1404
2449.31 1385
2449.77 1563
2450.24 1644
2450.71 1603
2451.17 1588
2451.64 1502
2452.11 1484
2452.57 1490
2453.04 1617
2453.51 1485
2453.97 1514
2454.44 1619
2454.91 1487
2455.37 1500
2455.84 1505
2456.31 1594
2456.78 1590
2457.24 1602
2457.71 1590
2458.18 1607
2458.65 1582
2459.11 1665
2459.58 1674
2460.05 1634
2460.52 1488
2460.98 1507
2461.45 1574
2461.92 1620
2462.39 1591
2462.85 1524
2463.32 1606
2463.79 1632
2464.26 1648
2464.73 1497
2465.19 1573
2465.66 1541
2466.13 1582
2466.60 1572
2467.07 1751
2467.54 1766
2468.00 1604
2468.47 1635
2468.94 1617
2469.41 1446
2469.88 1561
2470.35 1514
2470.82 1553
2471.28 1624
2471.75 1658
2472.22 1619
2472.69 1628
2473.16 1546
2473.63 1516
2474.10 1507
2474.57 1472
2475.03 1479
2475.50 1626
2475.97 1561
2476.44 1545
2476.91 1546
2477.38 1471
2477.85 1450
2478.32 1458
2478.79 1558
2479.26 1581
2479.73 1612
2480.20 1526
2480.67 1542
2481.14 1614
2481.61 1604
2482.08 1509
2482.54 1514
2483.01 1502
2483.48 1478
2483.95 1462
2484.42 1486
2484.89 1568
2485.36 1578
2485.83 1635
2486.30 1768
2486.77 1608
2487.24 1778
2487.71 1772
2488.18 1850
2488.66 1873
2489.13 1876
2489.60 2011
2490.07 1914
2490.54 1786
2491.01 1892
2491.48 1957
2491.95 1882
2492.42 1776
2492.89 1722
2493.36 1730
2493.83 1797
2494.30 1783
2494.77 1675
2495.24 1751
2495.72 1801
2496.19 1797
2496.66 1753
2497.13 1694
2497.60 1597
2498.07 1636
2498.54 1572
2499.01 1504
2499.48 1629
2499.96 1563
2500.43 1508
2500.90 1638
2501.37 1578
2501.84 1602
2502.31 1526
2502.78 1526
2503.26 1526
2503.73 1494
2504.20 1515
2504.67 1515
2505.14 1609
2505.62 1624
2506.09 1608
2506.56 1528
2507.03 1711
2507.50 1676
2507.98 1668
2508.45 1722
2508.92 1575
2509.39 1565
2509.86 1562
2510.34 1710
2510.81 1675
2511.28 1758
2511.75 1683
2512.23 1796
2512.70 1963
2513.17 1804
2513.64 1871
2514.12 1877
2514.59 1990
2515.06 1904
2515.54 1881
2516.01 1731
2516.48 1702
2516.95 1787
2517.43 1867
2517.90 1847
2518.37 1746
2518.85 1697
2519.32 1801
2519.79 1721
2520.27 1818
2520.74 1686
2521.21 1676
2521.69 1776
2522.16 1741
2522.63 1769
2523.11 1656
2523.58 1614
2524.05 1556
2524.53 1550
2525.00 1598
2525.48 1553
2525.95 1416
2526.42 1621
2526.90 1537
2527.37 1564
2527.85 1538
2528.32 1527
2528.79 1560
2529.27 1615
2529.74 1548
2530.22 1539
2530.69 1662
2531.16 1734
2531.64 1782
2532.11 1857
2532.59 1782
2533.06 1745
2533.54 1731
2534.01 1815
2534.49 1694
2534.96 1719
2535.44 1687
2535.91 1723
2536.38 1729
2536.86 1639
2537.33 1551
2537.81 1662
2538.28 1619
2538.76 1667
2539.23 1678
2539.71 1673
2540.18 1611
2540.66 1650
2541.13 1704
2541.61 1718
2542.09 1688
2542.56 1727
2543.04 1761
2543.51 1777
2543.99 1657
2544.46 1598
2544.94 1552
2545.41 1760
2545.89 1550
2546.37 1499
2546.84 1652
2547.32 1756
2547.79 1816
2548.27 1845
2548.74 1758
2549.22 1723
2549.70 1756
2550.17 1827
2550.65 1858
2551.13 1860
2551.60 1835
2552.08 1971
2552.55 1949
2553.03 2009
2553.51 1889
2553.98 2085
2554.46 1986
2554.94 1898
2555.41 1952
2555.89 1839
2556.37 1728
2556.84 1738
2557.32 1857
2557.80 1745
2558.27 1599
2558.75 1604
2559.23 1596
2559.70 1675
2560.18 1664
2560.66 1527
2561.14 1482
2561.61 1473
2562.09 1459
2562.57 1493
2563.04 1418
2563.52 1519
2564.00 1565
2564.48 1508
2564.95 1389
2565.43 1421
2565.91 1474
2566.39 1422
2566.86 1446
2567.34 1352
2567.82 1337
2568.30 1400
2568.77 1439
2569.25 1407
2569.73 1351
2570.21 1408
2570.69 1392
2571.16 1405
2571.64 1532
2572.12 1613
2572.60 1555
2573.08 1468
2573.56 1545
2574.03 1422
2574.51 1387
2574.99 1402
2575.47 1479
2575.95 1495
2576.43 1382
2576.90 1454
2577.38 1405
2577.86 1385
2578.34 1572
2578.82 1504
2579.30 1435
2579.78 1417
2580.26 1365
2580.73 1494
2581.21 1624
2581.69 1512
2582.17 1476
2582.65 1429
2583.13 1583
2583.61 1547
2584.09 1479
2584.57 1517
2585.05 1433
2585.53 1516
2586.01 1489
2586.49 1626
2586.97 1536
2587.44 1585
2587.92 1536
2588.40 1557
2588.88 1627
2589.36 1644
2589.84 1693
2590.32 1759
2590.80 1625
2591.28 1511
2591.76 1679
2592.24 1658
2592.72 1705
2593.20 1535
2593.68 1509
2594.16 1492
2594.64 1579
2595.12 1598
2595.60 1482
2596.08 1467
2596.56 1421
2597.05 1333
2597.53 1470
2598.01 1514
2598.49 1464
2598.97 1364
2599.45 1332
2599.93 1401
2600.41 1364
2600.89 1416
2601.37 1369
2601.85 1344
2602.33 1464
2602.81 1468
2603.29 1360
2603.78 1355
2604.26 1430
2604.74 1372
2605.22 1531
2605.70 1524
2606.18 1525
2606.66 1501
2607.14 1609
2607.63 1589
2608.11 1511
2608.59 1572
2609.07 1513
2609.55 1347
2610.03 1524
2610.52 1631
2611.00 1474
2611.48 1582
2611.96 1572
2612.44 1381
2612.92 1449
2613.41 1460
2613.89 1499
2614.37 1423
2614.85 1481
2615.34 1501
2615.82 1531
2616.30 1502
2616.78 1490
2617.26 1706
2617.75 1531
2618.23 1499
2618.71 1570
2619.19 1506
2619.68 1547
2620.16 1571
2620.64 1506
2621.12 1526
2621.61 1491
2622.09 1371
2622.57 1528
2623.06 1493
2623.54 1602
2624.02 1554
2624.50 1530
2624.99 1466
2625.47 1433
2625.95 1526
2626.44 1403
2626.92 1461
2627.40 1509
2627.89 1550
2628.37 1635
2628.85 1537
2629.34 1531
2629.82 1524
2630.30 1577
2630.79 1487
2631.27 1356
2631.75 1496
2632.24 1587
2632.72 1438
2633.21 1405
2633.69 1375
2634.17 1475
2634.66 1581
2635.14 1689
2635.62 1488
2636.11 1415
2636.59 1569
2637.08 1639
2637.56 1576
2638.05 1536
2638.53 1469
2639.01 1515
2639.50 1617
2639.98 1536
2640.47 1620
2640.95 1735
2641.44 1729
2641.92 1745
2642.41 1745
2642.89 1667
2643.38 1731
2643.86 1745
2644.34 1620
2644.83 1595
2645.31 1592
2645.80 1648
2646.28 1616
2646.77 1571
2647.25 1693
2647.74 1596
2648.22 1483
2648.71 1479
2649.20 1525
2649.68 1602
2650.17 1530
2650.65 1556
2651.14 1507
2651.62 1468
2652.11 1469
2652.59 1520
2653.08 1551
2653.56 1512
2654.05 1429
2654.54 1539
2655.02 1659
2655.51 1509
2655.99 1534
2656.48 1686
2656.97 1716
2657.45 1584
2657.94 1704
2658.42 1723
2658.91 1644
2659.40 1605
2659.88 1467
2660.37 1446
2660.85 1511
2661.34 1371
2661.83 1450
2662.31 1451
2662.80 1455
2663.29 1553
2663.77 1506
2664.26 1401
2664.75 1281
2665.23 1407
2665.72 1587
2666.21 1516
2666.69 1370
2667.18 1433
2667.67 1453
2668.15 1533
2668.64 1500
2669.13 1443
2669.62 1466
2670.10 1531
2670.59 1450
2671.08 1468
2671.56 1447
2672.05 1532
2672.54 1627
2673.03 1565
2673.51 1511
2674.00 1572
2674.49 1678
2674.98 1808
2675.46 1653
2675.95 1711
2676.44 1688
2676.93 1662
2677.42 1627
2677.90 1554
2678.39 1702
2678.88 1671
2679.37 1644
2679.86 1648
2680.34 1566
2680.83 1635
2681.32 1560
2681.81 1628
2682.30 1593
2682.79 1599
2683.27 1601
2683.76 1530
2684.25 1547
2684.74 1522
2685.23 1452
2685.72 1522
2686.20 1520
2686.69 1490
2687.18 1572
2687.67 1449
2688.16 1546
2688.65 1636
2689.14 1459
2689.63 1427
2690.12 1314
2690.60 1391
2691.09 1374
2691.58 1448
2692.07 1462
2692.56 1298
2693.05 1415
2693.54 1467
2694.03 1446
2694.52 1479
2695.01 1414
2695.50 1440
2695.99 1442
2696.48 1439
2696.97 1347
2697.46 1294
2697.95 1432
2698.43 1493
2698.92 1487
2699.41 1477
2699.90 1459
2700.39 1500
2700.88 1508
2701.37 1487
2701.86 1592
2702.35 1623
2702.84 1650
2703.33 1528
2703.83 1545
2704.32 1639
2704.81 1637
2705.30 1611
2705.79 1531
2706.28 1610
2706.77 1547
2707.26 1427
2707.75 1518
2708.24 1345
2708.73 1463
2709.22 1562
2709.71 1472
2710.20 1513
2710.69 1491
2711.18 1391
2711.68 1326
2712.17 1288
2712.66 1413
2713.15 1445
2713.64 1348
2714.13 1439
2714.62 1390
2715.11 1428
2715.60 1401
2716.10 1352
2716.59 1405
2717.08 1505
2717.57 1458
2718.06 1379
2718.55 1367
2719.04 1383
2719.54 1440
2720.03 1468
2720.52 1464
2721.01 1554
2721.50 1601
2722.00 1491
2722.49 1462
2722.98 1470
2723.47 1423
2723.96 1525
2724.46 1575
2724.95 1553
2725.44 1467
2725.93 1410
2726.42 1372
2726.92 1274
2727.41 1330
2727.90 1351
2728.39 1365
2728.89 1432
2729.38 1470
2729.87 1380
2730.36 1416
2730.86 1460
2731.35 1420
2731.84 1532
2732.34 1505
2732.83 1519
2733.32 1395
2733.81 1464
2734.31 1448
2734.80 1400
2735.29 1521
2735.79 1381
2736.28 1552
2736.77 1498
2737.27 1683
2737.76 1640
2738.25 1483
2738.75 1470
2739.24 1503
2739.73 1525
2740.23 1424
2740.72 1431
2741.21 1428
2741.71 1325
2742.20 1499
2742.69 1565
2743.19 1566
2743.68 1498
2744.18 1428
2744.67 1387
2745.16 1285
2745.66 1409
2746.15 1345
2746.65 1406
2747.14 1636
2747.63 1533
2748.13 1590
2748.62 1543
2749.12 1616
2749.61 1457
2750.11 1358
2750.60 1438
2751.10 1587
2751.59 1532
2752.08 1559
2752.58 1517
2753.07 1498
2753.57 1541
2754.06 1429
2754.56 1495
2755.05 1385
2755.55 1482
2756.04 1493
2756.54 1668
2757.03 1721
2757.53 1769
2758.02 1753
2758.52 1534
2759.01 1604
2759.51 1735
2760.00 1533
2760.50 1461
2760.99 1571
2761.49 1475
2761.99 1544
2762.48 1451
2762.98 1562
2763.47 1526
2763.97 1518
2764.46 1503
2764.96 1410
2765.46 1468
2765.95 1550
2766.45 1421
2766.94 1437
2767.44 1376
2767.94 1411
2768.43 1549
2768.93 1505
2769.42 1462
2769.92 1474
2770.42 1470
2770.91 1453
2771.41 1369
2771.90 1369
2772.40 1350
2772.90 1406
2773.39 1561
2773.89 1552
2774.39 1425
2774.88 1524
2775.38 1594
2775.88 1587
2776.37 1569
2776.87 1726
2777.37 1723
2777.86 1648
2778.36 1662
2778.86 1780
2779.36 1716
2779.85 1563
2780.35 1646
2780.85 1632
2781.34 1560
2781.84 1472
2782.34 1465
2782.84 1447
2783.33 1480
2783.83 1470
2784.33 1568
2784.83 1311
2785.32 1416
2785.82 1440
2786.32 1466
2786.82 1441
2787.31 1448
2787.81 1324
2788.31 1336
2788.81 1342
2789.31 1460
2789.80 1444
2790.30 1438
2790.80 1392
2791.30 1335
2791.80 1375
2792.29 1374
2792.79 1445
2793.29 1511
2793.79 1494
2794.29 1415
2794.79 1378
2795.28 1546
2795.78 1575
2796.28 1531
2796.78 1459
2797.28 1454
2797.78 1545
2798.28 1568
2798.78 1491
2799.27 1510
2799.77 1400
2800.27 1385
2800.77 1493
2801.27 1595
2801.77 1337
2802.27 1457
2802.77 1446
2803.27 1488
2803.77 1446
2804.27 1461
2804.76 1555
2805.26 1532
2805.76 1519
2806.26 1568
2806.76 1451
2807.26 1553
2807.76 1479
2808.26 1628
2808.76 1665
2809.26 1655
2809.76 1634
2810.26 1640
2810.76 1655
2811.26 1603
2811.76 1517
2812.26 1496
2812.76 1522
2813.26 1527
2813.76 1428
2814.26 1386
2814.76 1448
2815.26 1360
2815.76 1429
2816.26 1334
2816.76 1357
2817.26 1268
2817.76 1257
2818.26 1451
2818.76 1497
2819.26 1487
2819.76 1662
2820.27 1480
2820.77 1460
2821.27 1524
2821.77 1465
2822.27 1426
2822.77 1502
2823.27 1536
2823.77 1577
2824.27 1454
2824.77 1479
2825.27 1500
2825.78 1573
2826.28 1577
2826.78 1473
2827.28 1348
2827.78 1318
2828.28 1305
2828.78 1373
2829.29 1420
2829.79 1290
2830.29 1298
2830.79 1372
2831.29 1507
2831.79 1425
2832.30 1371
2832.80 1454
2833.30 1449
2833.80 1456
2834.30 1367
2834.80 1455
2835.31 1390
2835.81 1316
2836.31 1477
2836.81 1533
2837.32 1617
2837.82 1374
2838.32 1370
2838.82 1504
2839.32 1594
2839.83 1458
2840.33 1451
2840.83 1544
2841.33 1603
2841.84 1548
2842.34 1608
2842.84 1585
2843.35 1399
2843.85 1412
2844.35 1544
2844.85 1592
2845.36 1452
2845.86 1468
2846.36 1514
2846.87 1576
2847.37 1461
2847.87 1525
2848.38 1631
2848.88 1591
2849.38 1651
2849.89 1607
2850.39 1661
2850.89 1606
2851.40 1533
2851.90 1689
2852.40 1558
2852.91 1549
2853.41 1527
2853.91 1383
2854.42 1423
2854.92 1514
2855.42 1530
2855.93 1447
2856.43 1574
2856.94 1569
2857.44 1459
2857.94 1411
2858.45 1373
2858.95 1363
2859.46 1378
2859.96 1512
2860.47 1341
2860.97 1386
2861.47 1342
2861.98 1265
2862.48 1353
2862.99 1352
2863.49 1293
2864.00 1319
2864.50 1356
2865.01 1365
2865.51 1296
2866.02 1392
2866.52 1377
2867.02 1311
2867.53 1241
2868.03 1393
2868.54 1500
2869.04 1420
2869.55 1372
2870.05 1442
2870.56 1426
2871.07 1402
2871.57 1454
2872.08 1430
2872.58 1500
2873.09 1471
2873.59 1398
2874.10 1537
2874.60 1521
2875.11 1477
2875.61 1411
2876.12 1489
2876.63 1538
2877.13 1540
2877.64 1442
2878.14 1413
2878.65 1500
2879.15 1572
2879.66 1469
2880.17 1520
2880.67 1487
2881.18 1359
2881.68 1412
2882.19 1433
2882.70 1491
2883.20 1473
2883.71 1577
2884.22 1595
2884.72 1596
2885.23 1605
2885.74 1603
2886.24 1718
2886.75 1894
2887.25 1903
2887.76 1975
2888.27 2017
2888.77 2101
2889.28 2096
2889.79 1851
2890.30 1968
2890.80 2109
2891.31 2013
2891.82 1895
2892.32 1893
2892.83 1932
2893.34 2125
2893.84 2170
2894.35 1872
2894.86 2087
2895.37 2060
2895.87 2143
2896.38 2128
2896.89 2238
2897.40 2230
2897.90 2009
2898.41 2062
2898.92 2112
2899.43 1850
2899.93 1903
2900.44 1781
2900.95 1901
2901.46 1977
2901.97 1915
2902.47 1894
2902.98 1854
2903.49 2177
2904.00 2160
2904.51 2141
2905.01 2215
2905.52 2301
2906.03 2239
2906.54 2113
2907.05 2116
2907.56 2115
2908.06 1997
2908.57 1941
2909.08 2082
2909.59 1861
2910.10 1932
2910.61 1718
2911.12 1660
2911.62 1656
2912.13 1593
2912.64 1624
2913.15 1754
2913.66 1642
2914.17 1529
2914.68 1630
2915.19 1693
2915.70 1658
2916.21 1458
2916.71 1605
2917.22 1607
2917.73 1586
2918.24 1600
2918.75 1512
2919.26 1559
2919.77 1536
2920.28 1596
2920.79 1697
2921.30 1606
2921.81 1556
2922.32 1593
2922.83 1662
2923.34 1632
2923.85 1560
2924.36 1532
2924.87 1657
2925.38 1658
2925.89 1545
2926.40 1639
2926.91 1650
2927.42 1839
2927.93 1707
2928.44 1635
2928.95 1503
2929.46 1601
2929.97 1577
2930.48 1477
2930.99 1439
2931.50 1484
2932.01 1485
2932.52 1439
2933.03 1509
2933.54 1519
2934.05 1420
2934.56 1475
2935.08 1481
2935.59 1411
2936.10 1567
2936.61 1695
2937.12 1668
2937.63 1534
2938.14 1634
2938.65 1746
2939.16 1664
2939.67 1639
2940.19 1678
2940.70 1583
2941.21 1493
2941.72 1595
2942.23 1563
2942.74 1529
2943.25 1609
2943.77 1467
2944.28 1501
2944.79 1689
2945.30 1636
2945.81 1650
2946.32 1621
2946.84 1652
2947.35 1836
2947.86 1822
2948.37 1602
2948.88 1604
2949.40 1775
2949.91 1829
2950.42 1594
2950.93 1534
2951.44 1471
2951.96 1484
2952.47 1458
2952.98 1427
2953.49 1442
2954.01 1522
2954.52 1321
2955.03 1428
2955.54 1441
2956.06 1539
2956.57 1526
2957.08 1466
2957.60 1408
2958.11 1513
2958.62 1442
2959.13 1389
2959.65 1441
2960.16 1381
2960.67 1530
2961.19 1555
2961.70 1398
2962.21 1665
2962.73 1422
2963.24 1421
2963.75 1429
2964.27 1433
2964.78 1513
2965.29 1552
2965.81 1529
2966.32 1551
2966.83 1509
2967.35 1498
2967.86 1496
2968.37 1606
2968.89 1543
2969.40 1505
2969.91 1569
2970.43 1626
2970.94 1571
2971.46 1622
2971.97 1543
2972.48 1628
2973.00 1696
2973.51 1573
2974.03 1455
2974.54 1705
2975.06 1586
2975.57 1543
2976.08 1658
2976.60 1688
2977.11 1641
2977.63 1562
2978.14 1591
2978.66 1605
2979.17 1587
2979.69 1591
2980.20 1613
2980.72 1602
2981.23 1658
2981.75 1691
2982.26 1808
2982.78 1820
2983.29 1798
2983.81 1790
2984.32 1842
2984.84 1916
2985.35 2089
2985.87 2059
2986.38 2063
2986.90 1978
2987.41 2057
2987.93 2043
2988.44 2134
2988.96 2029
2989.47 2006
2989.99 2023
2990.50 1924
2991.02 1786
2991.54 2078
2992.05 1933
2992.57 2051
2993.08 2136
2993.60 2122
2994.12 1930
2994.63 2004
2995.15 2002
2995.66 2131
2996.18 2048
2996.70 2135
2997.21 2391
2997.73 2410
2998.24 2494
2998.76 2518
2999.28 2692
2999.79 2686
3000.31 2604
3000.83 2892
3001.34 3002
3001.86 3267
3002.38 3467
3002.89 3954
3003.41 4417
3003.93 5221
3004.44 5866
3004.96 6697
3005.48 7197
3005.99 7279
3006.51 7197
3007.03 7107
3007.54 6792
3008.06 6283
3008.58 5457
3009.10 4727
3009.61 4086
3010.13 3497
3010.65 3146
3011.17 2848
3011.68 2683
3012.20 2450
3012.72 2225
3013.24 2180
3013.75 2149
3014.27 2178
3014.79 2134
3015.31 2107
3015.82 2053
3016.34 2101
3016.86 2025
3017.38 2055
3017.90 2183
3018.41 2253
3018.93 2171
3019.45 1996
3019.97 2009
3020.49 2029
3021.00 1935
3021.52 2168
3022.04 2173
3022.56 2289
3023.08 2220
3023.60 2322
3024.11 2239
3024.63 2185
3025.15 2161
3025.67 2136
3026.19 2065
3026.71 2115
3027.23 1986
3027.75 1904
3028.26 1949
3028.78 2021
3029.30 1796
3029.82 1725
3030.34 1793
3030.86 1898
3031.38 1888
3031.90 1717
3032.42 1835
3032.94 1823
3033.46 1638
3033.97 1672
3034.49 1934
3035.01 1781
3035.53 1875
3036.05 1803
3036.57 1841
3037.09 1834
3037.61 1800
3038.13 1783
3038.65 1688
3039.17 1796
3039.69 1754
3040.21 1621
3040.73 1827
3041.25 1791
3041.77 1724
3042.29 1771
3042.81 1794
3043.33 1735
3043.85 1766
3044.37 1826
3044.89 1795
3045.41 1801
3045.93 1651
3046.45 1603
3046.97 1716
3047.49 1603
3048.01 1605
3048.53 1729
3049.06 1634
3049.58 1701
3050.10 1648
3050.62 1750
3051.14 1732
3051.66 1648
3052.18 1663
3052.70 1638
3053.22 1606
3053.74 1594
3054.26 1613
3054.79 1610
3055.31 1634
3055.83 1585
3056.35 1609
3056.87 1686
3057.39 1563
3057.91 1571
3058.43 1570
3058.96 1558
3059.48 1567
3060.00 1642
3060.52 1586
3061.04 1691
3061.56 1636
3062.09 1556
3062.61 1560
3063.13 1418
3063.65 1510
3064.17 1518
3064.70 1653
3065.22 1660
3065.74 1727
3066.26 1697
3066.78 1571
3067.31 1612
3067.83 1660
3068.35 1691
3068.87 1652
3069.40 1683
3069.92 1670
3070.44 1716
3070.96 1657
3071.49 1583
3072.01 1631
3072.53 1623
3073.05 1648
3073.58 1752
3074.10 1698
3074.62 1846
3075.14 1759
3075.67 1726
3076.19 1818
3076.71 1961
3077.24 1903
3077.76 1827
3078.28 2007
3078.81 2097
3079.33 2090
3079.85 2116
3080.38 2177
3080.90 2236
3081.42 2437
3081.95 2304
3082.47 2360
3082.99 2297
3083.52 2247
3084.04 2154
3084.56 2207
3085.09 2100
3085.61 2045
3086.13 2064
3086.66 2026
3087.18 2115
3087.71 2009
3088.23 1937
3088.75 1864
3089.28 1909
3089.80 1919
3090.33 1899
3090.85 1903
3091.38 1724
3091.90 1830
3092.42 1944
3092.95 1962
3093.47 1900
3094.00 2109
3094.52 2264
3095.05 2459
3095.57 2521
3096.10 2312
3096.62 2432
3097.14 2523
3097.67 2636
3098.19 2608
3098.72 2851
3099.24 3219
3099.77 3427
3100.29 3919
3100.82 4463
3101.34 5788
3101.87 6661
3102.39 7294
3102.92 8260
3103.45 9486
3103.97 9611
3104.50 9543
3105.02 9448
3105.55 9176
3106.07 8472
3106.60 7173
3107.12 6123
3107.65 5050
3108.17 4058
3108.70 3478
3109.23 3426
3109.75 3297
3110.28 2893
3110.80 2674
3111.33 2511
3111.86 2595
3112.38 2317
3112.91 2391
3113.43 2386
3113.96 2393
3114.49 2367
3115.01 2217
3115.54 2201
3116.07 2118
3116.59 2026
3117.12 2065
3117.64 2019
3118.17 2025
3118.70 1840
3119.22 1912
3119.75 1975
3120.28 1986
3120.80 1986
3121.33 2037
3121.86 2108
3122.38 2122
3122.91 2323
3123.44 2171
3123.97 2214
3124.49 2094
3125.02 1965
3125.55 1971
3126.07 1887
3126.60 1738
3127.13 1737
3127.66 1849
3128.18 1808
3128.71 1823
3129.24 1738
3129.77 1766
3130.29 1678
3130.82 1757
3131.35 1794
3131.88 1900
3132.40 1648
3132.93 1581
3133.46 1677
3133.99 1823
3134.52 1770
3135.04 1790
3135.57 1737
3136.10 1680
3136.63 1780
3137.16 1634
3137.68 1657
3138.21 1682
3138.74 1624
3139.27 1694
3139.80 1644
3140.32 1626
3140.85 1677
3141.38 1660
3141.91 1643
3142.44 1495
3142.97 1621
3143.50 1595
3144.02 1634
3144.55 1761
3145.08 1655
3145.61 1571
3146.14 1606
3146.67 1760
3147.20 1867
3147.73 1926
3148.26 1960
3148.79 2058
3149.31 2082
3149.84 2019
3150.37 2076
3150.90 2014
3151.43 2086
3151.96 2090
3152.49 1915
3153.02 1977
3153.55 1945
3154.08 1759
3154.61 1885
3155.14 1929
3155.67 1878
3156.20 1967
3156.73 1871
3157.26 1834
3157.79 1791
3158.32 1947
3158.85 1886
3159.38 1836
3159.91 1900
3160.44 1829
3160.97 1951
3161.50 1804
3162.03 1767
3162.56 1809
3163.09 1653
3163.62 1639
3164.15 1707
3164.68 1622
3165.21 1542
3165.74 1530
3166.27 1527
3166.80 1540
3167.33 1427
3167.86 1537
3168.39 1531
3168.92 1456
3169.45 1553
3169.99 1569
3170.52 1337
3171.05 1455
3171.58 1547
3172.11 1692
3172.64 1668
3173.17 1504
3173.70 1652
3174.23 1585
3174.77 1741
3175.30 1783
3175.83 1967
3176.36 1738
3176.89 1722
3177.42 1783
3177.95 1683
3178.49 1643
3179.02 1687
3179.55 1675
3180.08 1607
3180.61 1530
3181.14 1552
3181.68 1466
3182.21 1368
3182.74 1487
3183.27 1531
3183.80 1566
3184.34 1588
3184.87 1587
3185.40 1645
3185.93 1578
3186.47 1581
3187.00 1707
3187.53 1662
3188.06 1751
3188.59 1768
3189.13 1804
3189.66 1714
3190.19 1580
3190.73 1660
3191.26 1536
3191.79 1634
3192.32 1680
3192.86 1714
3193.39 1565
3193.92 1403
3194.45 1406
3194.99 1541
3195.52 1716
3196.05 1502
3196.59 1504
3197.12 1495
3197.65 1633
3198.19 1678
3198.72 1619
3199.25 1599
3199.79 1666
3200.32 1675
3200.85 1604
3201.39 1581
3201.92 1622
3202.45 1705
3202.99 1628
3203.52 1773
3204.05 1874
3204.59 1709
3205.12 1741
3205.66 1776
3206.19 1793
3206.72 1866
3207.26 1847
3207.79 1727
3208.33 1875
3208.86 1941
3209.39 1837
3209.93 2147
3210.46 2250
3211.00 2200
3211.53 2346
3212.07 2455
3212.60 2573
3213.14 2494
3213.67 2367
3214.20 2242
3214.74 2148
3215.27 2106
3215.81 1960
3216.34 1827
3216.88 1807
3217.41 1665
3217.95 1751
3218.48 1753
3219.02 1550
3219.55 1550
3220.09 1659
3220.62 1772
3221.16 1743
3221.69 1894
3222.23 2037
3222.76 2004
3223.30 2004
3223.83 2086
3224.37 2128
3224.91 2195
3225.44 2205
3225.98 2148
3226.51 2229
3227.05 2210
3227.58 2324
3228.12 2273
3228.65 2070
3229.19 2134
3229.73 2026
3230.26 2012
3230.80 2123
3231.33 2082
3231.87 2074
3232.41 2261
3232.94 2356
3233.48 2306
3234.02 2238
3234.55 2371
3235.09 2204
3235.62 2249
3236.16 2460
3236.70 2434
3237.23 2453
3237.77 2552
3238.31 2451
3238.84 2327
3239.38 2535
3239.92 2508
3240.45 2485
3240.99 2369
3241.53 2348
3242.06 2451
3242.60 2290
3243.14 2355
3243.67 2398
3244.21 2341
3244.75 2467
3245.29 2419
3245.82 2397
3246.36 2484
3246.90 2346
3247.44 2335
3247.97 2340
3248.51 2442
3249.05 2433
3249.58 2325
3250.12 2390
3250.66 2389
3251.20 2520
3251.74 2465
3252.27 2461
3252.81 2396
3253.35 2284
3253.89 2365
3254.42 2466
3254.96 2407
3255.50 2431
3256.04 2545
3256.58 2328
3257.11 2353
3257.65 2619
3258.19 2746
3258.73 2904
3259.27 2930
3259.81 3135
3260.34 3352
3260.88 3839
3261.42 4538
3261.96 4681
3262.50 4960
3263.04 5610
3263.58 5897
3264.11 6387
3264.65 6811
3265.19 7075
3265.73 8199
3266.27 8644
3266.81 9211
3267.35 9455
3267.89 9354
3268.43 9520
3268.97 9100
3269.50 8635
3270.04 7738
3270.58 7125
3271.12 5947
3271.66 5019
3272.20 4233
3272.74 3699
3273.28 3309
3273.82 3223
3274.36 2984
3274.90 2799
3275.44 2785
3275.98 2834
3276.52 2862
3277.06 2856
3277.60 2780
3278.14 2644
3278.68 2778
3279.22 2662
3279.76 2653
3280.30 2742
3280.84 2803
3281.38 2805
3281.92 2664
3282.46 2659
3283.00 2664
3283.54 2721
3284.08 2714
3284.62 2684
3285.16 2598
3285.70 2715
3286.24 2659
3286.78 2740
3287.32 2810
3287.86 2869
3288.40 2758
3288.94 2762
3289.48 2799
3290.03 2785
3290.57 2758
3291.11 2615
3291.65 2795
3292.19 2972
3292.73 3116
3293.27 3094
3293.81 3372
3294.35 3568
3294.90 3787
3295.44 4189
3295.98 4172
3296.52 4411
3297.06 4622
3297.60 4377
3298.14 4268
3298.69 4074
3299.23 3998
3299.77 3878
3300.31 3609
3300.85 3414
3301.39 3110
3301.94 3193
3302.48 3304
3303.02 3235
3303.56 3141
3304.10 3209
3304.65 3157
3305.19 3131
3305.73 3108
3306.27 3169
3306.81 2983
3307.36 2965
3307.90 2793
3308.44 2652
3308.98 2566
3309.53 2618
3310.07 2693
3310.61 2492
3311.15 2537
3311.70 2478
3312.24 2510
3312.78 2709
3313.32 2745
3313.87 2680
3314.41 2853
3314.95 2844
3315.50 3140
3316.04 3194
3316.58 3157
3317.13 3079
3317.67 3208
3318.21 3307
3318.75 3248
3319.30 3430
3319.84 3397
3320.38 3395
3320.93 3309
3321.47 3393
3322.02 3524
3322.56 3513
3323.10 3239
3323.65 3199
3324.19 3093
3324.73 3136
3325.28 3150
3325.82 3107
3326.36 3011
3326.91 3097
3327.45 3011
3328.00 2912
3328.54 3043
3329.08 2959
3329.63 3090
3330.17 3348
3330.72 3664
3331.26 4361
3331.81 5338
3332.35 6593
3332.89 8516
3333.44 10350
3333.98 12935
3334.53 15677
3335.07 18101
3335.62 20426
3336.16 22676
3336.71 24125
3337.25 24216
3337.80 23390
3338.34 22953
3338.89 21857
3339.43 19894
3339.98 16934
3340.52 14261
3341.07 12001
3341.61 9689
3342.16 7862
3342.70 6623
3343.25 5442
3343.79 4646
3344.34 4053
3344.88 3714
3345.43 3481
3345.97 3202
3346.52 3255
3347.06 3145
3347.61 2925
3348.15 2944
3348.70 2945
3349.25 2806
3349.79 2676
3350.34 2882
3350.88 2762
3351.43 2828
3351.98 2838
3352.52 2792
3353.07 2736
3353.61 2736
3354.16 2744
3354.71 2606
3355.25 2676
3355.80 2544
3356.34 2634
3356.89 2714
3357.44 2476
3357.98 2526
3358.53 2266
3359.08 2411
3359.62 2541
3360.17 2248
3360.72 2389
3361.26 2345
3361.81 2378
3362.36 2419
3362.90 2399
3363.45 2432
3364.00 2594
3364.54 2580
3365.09 2535
3365.64 2519
3366.19 2554
3366.73 2577
3367.28 2474
3367.83 2460
3368.37 2497
3368.92 2573
3369.47 2653
3370.02 2646
3370.56 2701
3371.11 2677
3371.66 2811
3372.21 3056
3372.75 3077
3373.30 3226
3373.85 3218
3374.40 3230
3374.94 3508
3375.49 3408
3376.04 3458
3376.59 3328
3377.14 3049
3377.68 3002
3378.23 3052
3378.78 2924
3379.33 2610
3379.88 2505
3380.43 2360
3380.97 2191
3381.52 2102
3382.07 2241
3382.62 2150
3383.17 2132
3383.72 2040
3384.26 1963
3384.81 1996
3385.36 2010
3385.91 1866
3386.46 1850
3387.01 1983
3387.56 1931
3388.11 2016
3388.65 1883
3389.20 1910
3389.75 1789
3390.30 1706
3390.85 1813
3391.40 1727
3391.95 1709
3392.50 1698
3393.05 1762
3393.60 1819
3394.15 1850
3394.70 1724
3395.24 1630
3395.79 1802
3396.34 1848
3396.89 1806
3397.44 1796
3397.99 1824
3398.54 1754
3399.09 1766
3399.64 1968
3400.19 1927
3400.74 1911
3401.29 1753
3401.84 1806
3402.39 1908
3402.94 1831
3403.49 1771
3404.04 1767
3404.59 1712
3405.14 1600
3405.69 1666
3406.24 1713
3406.79 1746
3407.34 1651
3407.89 1746
3408.44 1578
3409.00 1558
3409.55 1835
3410.10 1900
3410.65 1909
3411.20 1956
3411.75 1974
3412.30 1893
3412.85 1914
3413.40 1994
3413.95 1889
3414.50 1895
3415.05 1799
3415.61 1841
3416.16 2025
3416.71 1790
3417.26 1716
3417.81 1760
3418.36 1684
3418.91 1736
3419.46 1662
3420.02 1589
3420.57 1693
3421.12 1594
3421.67 1624
3422.22 1663
3422.77 1883
3423.33 1993
3423.88 1924
3424.43 2049
3424.98 1851
3425.53 1952
3426.09 2064
3426.64 2085
3427.19 1941
3427.74 1725
3428.29 1790
3428.85 1766
3429.40 1635
3429.95 1689
3430.50 1714
3431.05 1631
3431.61 1683
3432.16 1775
3432.71 1636
3433.26 1592
3433.82 1498
3434.37 1610
3434.92 1671
3435.48 1690
3436.03 1704
3436.58 1654
3437.13 1578
3437.69 1522
3438.24 1526
3438.79 1669
3439.35 1753
3439.90 1733
3440.45 1699
3441.00 1689
3441.56 1765
3442.11 1816
3442.66 1913
3443.22 1914
3443.77 1848
3444.32 1830
3444.88 1775
3445.43 1738
3445.98 1599
3446.54 1573
3447.09 1616
3447.65 1667
3448.20 1598
3448.75 1555
3449.31 1444
3449.86 1577
3450.41 1628
3450.97 1549
3451.52 1621
3452.08 1531
3452.63 1600
3453.19 1574
3453.74 1580
3454.29 1616
3454.85 1594
3455.40 1522
3455.96 1532
3456.51 1553
3457.07 1625
3457.62 1615
3458.17 1602
3458.73 1494
3459.28 1647
3459.84 1701
3460.39 1708
3460.95 1733
3461.50 1698
3462.06 1629
3462.61 1612
3463.17 1694
3463.72 1769
3464.28 1703
3464.83 1799
3465.39 1795
3465.94 1693
3466.50 1578
3467.05 1649
3467.61 1780
3468.16 1643
3468.72 1754
3469.27 1835
3469.83 1827
3470.39 1871
3470.94 1970
3471.50 1938
3472.05 1947
3472.61 1894
3473.16 2056
3473.72 1886
3474.27 2039
3474.83 1868
3475.39 1879
3475.94 1836
3476.50 1925
3477.05 1957
3477.61 1999
3478.17 1930
3478.72 2025
3479.28 1983
3479.84 2082
3480.39 2118
3480.95 2096
3481.50 2066
3482.06 2354
3482.62 2207
3483.17 2303
3483.73 2505
3484.29 2395
3484.84 2350
3485.40 2301
3485.96 2434
3486.51 2593
3487.07 2531
3487.63 2821
3488.18 3308
3488.74 3639
3489.30 4161
3489.86 4977
3490.41 5891
3490.97 6850
3491.53 7847
3492.08 8726
3492.64 9555
3493.20 9461
3493.76 9465
3494.31 8895
3494.87 8215
3495.43 7360
3495.99 6500
3496.54 5599
3497.10 4810
3497.66 4281
3498.22 3655
3498.78 3277
3499.33 3038
3499.89 3104
3500.45 2966
3501.01 2924
3501.56 2964
3502.12 3159
3502.68 3208
3503.24 3235
3503.80 3288
3504.36 3443
3504.91 3369
3505.47 3522
3506.03 3658
3506.59 3613
3507.15 3772
3507.71 3493
3508.26 3441
3508.82 3298
3509.38 3167
3509.94 2926
3510.50 2732
3511.06 2595
3511.62 2440
3512.18 2377
3512.73 2253
3513.29 2149
3513.85 2044
3514.41 1988
3514.97 1857
3515.53 1888
3516.09 1817
3516.65 1833
3517.21 1787
3517.77 1800
3518.33 1799
3518.88 1799
3519.44 1841
3520.00 1857
3520.56 1836
3521.12 1886
3521.68 1950
3522.24 1980
3522.80 1865
3523.36 2002
3523.92 2032
3524.48 1979
3525.04 1944
3525.60 1950
3526.16 1764
3526.72 1774
3527.28 1773
3527.84 1703
3528.40 1806
3528.96 1815
3529.52 1742
3530.08 1666
3530.64 1661
3531.20 1686
3531.76 1630
3532.32 1605
3532.88 1724
3533.44 1800
3534.00 1661
3534.57 1751
3535.13 1668
3535.69 1666
3536.25 1712
3536.81 1718
3537.37 1707
3537.93 1716
3538.49 1735
3539.05 1651
3539.61 1686
3540.17 1636
3540.74 1758
3541.30 1662
3541.86 1747
3542.42 1669
3542.98 1649
3543.54 1577
3544.10 1665
3544.66 1757
3545.23 1609
3545.79 1725
3546.35 1650
3546.91 1669
3547.47 1580
3548.03 1616
3548.60 1462
3549.16 1433
3549.72 1505
3550.28 1534
3550.84 1505
3551.41 1485
3551.97 1461
3552.53 1444
3553.09 1447
3553.65 1431
3554.22 1483
3554.78 1485
3555.34 1497
3555.90 1336
3556.46 1424
3557.03 1363
3557.59 1419
3558.15 1473
3558.71 1381
3559.28 1499
3559.84 1475
3560.40 1437
3560.97 1594
3561.53 1498
3562.09 1588
3562.65 1502
3563.22 1477
3563.78 1535
3564.34 1488
3564.91 1508
3565.47 1665
3566.03 1577
3566.60 1532
3567.16 1463
3567.72 1461
3568.28 1421
3568.85 1413
3569.41 1455
3569.98 1369
3570.54 1368
3571.10 1348
3571.67 1308
3572.23 1263
3572.79 1367
3573.36 1372
3573.92 1405
3574.48 1442
3575.05 1500
3575.61 1543
3576.18 1643
3576.74 1754
3577.30 1704
3577.87 1750
3578.43 1775
3579.00 1764
3579.56 1736
3580.12 1586
3580.69 1555
3581.25 1572
3581.82 1540
3582.38 1602
3582.95 1555
3583.51 1645
3584.08 1597
3584.64 1564
3585.20 1594
3585.77 1616
3586.33 1609
3586.90 1508
3587.46 1457
3588.03 1466
3588.59 1483
3589.16 1445
3589.72 1464
3590.29 1392
3590.85 1409
3591.42 1468
3591.98 1406
3592.55 1457
3593.11 1480
3593.68 1483
3594.24 1446
3594.81 1412
3595.38 1321
3595.94 1293
3596.51 1307
3597.07 1337
3597.64 1395
3598.20 1254
3598.77 1356
3599.34 1375
3599.90 1329
3600.47 1233
3601.03 1350
3601.60 1295
3602.16 1389
3602.73 1393
3603.30 1345
3603.86 1413
3604.43 1402
3605.00 1486
3605.56 1385
3606.13 1343
3606.69 1309
3607.26 1208
3607.83 1282
3608.39 1336
3608.96 1289
3609.53 1355
3610.09 1270
3610.66 1274
3611.23 1266
3611.79 1121
3612.36 1148
3612.93 1303
3613.49 1354
3614.06 1380
3614.63 1296
3615.19 1312
3615.76 1318
3616.33 1455
3616.90 1580
3617.46 1605
3618.03 1691
3618.60 1727
3619.16 1697
3619.73 1604
3620.30 1524
3620.87 1547
3621.43 1550
3622.00 1566
3622.57 1467
3623.14 1441
3623.70 1381
3624.27 1360
3624.84 1206
3625.41 1282
3625.98 1240
3626.54 1310
3627.11 1275
3627.68 1283
3628.25 1279
3628.82 1356
3629.38 1339
3629.95 1380
3630.52 1276
3631.09 1234
3631.66 1185
3632.22 1265
3632.79 1225
3633.36 1306
3633.93 1328
3634.50 1384
3635.07 1562
3635.64 1385
3636.20 1334
3636.77 1370
3637.34 1455
3637.91 1472
3638.48 1462
3639.05 1508
3639.62 1583
3640.19 1554
3640.76 1578
3641.32 1640
3641.89 1720
3642.46 1685
3643.03 1799
3643.60 1823
3644.17 1702
3644.74 1610
3645.31 1548
3645.88 1570
3646.45 1510
3647.02 1488
3647.59 1417
3648.16 1346
3648.73 1439
3649.30 1456
3649.87 1520
3650.44 1735
3651.01 1668
3651.57 1816
3652.14 1742
3652.71 1834
3653.28 1803
3653.85 1916
3654.42 1958
3654.99 1836
3655.57 1709
3656.14 1752
3656.71 1766
3657.28 1681
3657.85 1691
3658.42 1692
3658.99 1757
3659.56 1743
3660.13 1669
3660.70 1633
3661.27 1629
3661.84 1636
3662.41 1716
3662.98 1821
3663.55 1867
3664.12 1813
3664.69 1797
3665.26 1971
3665.84 2000
3666.41 1968
3666.98 2114
3667.55 2087
3668.12 1993
3668.69 1938
3669.26 1793
3669.83 1765
3670.40 1753
3670.98 1616
3671.55 1603
3672.12 1607
3672.69 1569
3673.26 1442
3673.83 1483
3674.41 1602
3674.98 1747
3675.55 1756
3676.12 1682
3676.69 1657
3677.26 1791
3677.84 1847
3678.41 1677
3678.98 1685
3679.55 1645
3680.12 1678
3680.70 1582
3681.27 1515
3681.84 1399
3682.41 1393
3682.99 1367
3683.56 1273
3684.13 1315
3684.70 1439
3685.27 1420
3685.85 1325
3686.42 1343
3686.99 1333
3687.57 1385
3688.14 1413
3688.71 1464
3689.28 1565
3689.86 1454
3690.43 1475
3691.00 1536
3691.58 1383
3692.15 1321
3692.72 1434
3693.29 1456
3693.87 1497
3694.44 1424
3695.01 1335
3695.59 1409
3696.16 1445
3696.73 1312
3697.31 1319
3697.88 1236
3698.45 1290
3699.03 1338
3699.60 1185
3700.17 1303
3700.75 1373
3701.32 1316
3701.90 1297
3702.47 1285
3703.04 1299
3703.62 1328
3704.19 1414
3704.77 1254
3705.34 1310
3705.91 1370
3706.49 1279
3707.06 1258
3707.64 1501
3708.21 1530
3708.78 1550
3709.36 1449
3709.93 1583
3710.51 1581
3711.08 1607
3711.66 1418
3712.23 1537
3712.81 1615
3713.38 1401
3713.96 1444
3714.53 1424
3715.11 1518
3715.68 1410
3716.25 1318
3716.83 1345
3717.40 1375
3717.98 1340
3718.55 1326
3719.13 1274
3719.71 1234
3720.28 1297
3720.86 1293
3721.43 1209
3722.01 1176
3722.58 1193
3723.16 1242
3723.73 1147
3724.31 1108
3724.88 1125
3725.46 1171
3726.03 1197
3726.61 1263
3727.19 1245
3727.76 1266
3728.34 1254
3728.91 1263
3729.49 1284
3730.07 1343
3730.64 1251
3731.22 1412
3731.79 1449
3732.37 1374
3732.95 1350
3733.52 1444
3734.10 1342
3734.67 1337
3735.25 1418
3735.83 1351
3736.40 1304
3736.98 1252
3737.56 1266
3738.13 1330
3738.71 1184
3739.29 1205
3739.86 1247
3740.44 1100
3741.02 1175
3741.59 1176
3742.17 1291
3742.75 1205
3743.32 1232
3743.90 1084
3744.48 1235
3745.06 1222
3745.63 1216
3746.21 1174
3746.79 1229
3747.36 1157
3747.94 1214
3748.52 1201
3749.10 1113
3749.67 1142
3750.25 1211
3750.83 1217
3751.41 1266
3751.98 1128
3752.56 1131
3753.14 1270
3753.72 1317
3754.30 1213
3754.87 1235
3755.45 1201
3756.03 1194
3756.61 1175
3757.19 1142
3757.76 1185
3758.34 1119
3758.92 1225
3759.50 1266
3760.08 1266
3760.65 1341
3761.23 1282
3761.81 1328
3762.39 1324
3762.97 1266
3763.55 1299
3764.13 1278
3764.70 1222
3765.28 1176
3765.86 1172
3766.44 1231
3767.02 1205
3767.60 1208
3768.18 1187
3768.76 1316
3769.33 1250
3769.91 1229
3770.49 1303
3771.07 1327
3771.65 1407
3772.23 1435
3772.81 1329
3773.39 1298
3773.97 1232
3774.55 1190
3775.13 1239
3775.71 1152
3776.29 1213
3776.87 1155
3777.45 1200
3778.02 1250
3778.60 1197
3779.18 1212
3779.76 1147
3780.34 1113
3780.92 1172
3781.50 1187
3782.08 1188
3782.66 1161
3783.24 1285
3783.82 1092
3784.40 1039
3784.98 1149
3785.56 1179
3786.14 1221
3786.72 1183
3787.31 1161
3787.89 1281
3788.47 1237
3789.05 1119
3789.63 1125
3790.21 1241
3790.79 1329
3791.37 1358
3791.95 1273
3792.53 1200
3793.11 1268
3793.69 1302
3794.27 1291
3794.85 1424
3795.43 1390
3796.02 1342
3796.60 1319
3797.18 1322
3797.76 1374
3798.34 1426
3798.92 1357
3799.50 1422
3800.08 1511
3800.67 1588
3801.25 1567
3801.83 1530
3802.41 1740
3802.99 1619
3803.57 1569
3804.16 1538
3804.74 1510
3805.32 1564
3805.90 1623
3806.48 1510
3807.06 1616
3807.65 1603
3808.23 1546
3808.81 1635
3809.39 1528
3809.97 1578
3810.56 1502
3811.14 1507
3811.72 1540
3812.30 1605
3812.89 1812
3813.47 1860
3814.05 1880
3814.63 1756
3815.21 1845
3815.80 1851
3816.38 1739
3816.96 1733
3817.55 1870
3818.13 1617
3818.71 1533
3819.29 1502
3819.88 1400
3820.46 1415
3821.04 1208
3821.63 1246
3822.21 1315
3822.79 1321
3823.37 1252
3823.96 1372
3824.54 1277
3825.12 1222
3825.71 1289
3826.29 1312
3826.87 1215
3827.46 1211
3828.04 1205
3828.62 1255
3829.21 1227
3829.79 1232
3830.38 1256
3830.96 1268
3831.54 1281
3832.13 1298
3832.71 1212
3833.29 1162
3833.88 1259
3834.46 1315
3835.05 1301
3835.63 1240
3836.21 1252
3836.80 1198
3837.38 1260
3837.97 1186
3838.55 1135
3839.14 1113
3839.72 1157
3840.30 1233
3840.89 1169
3841.47 1108
3842.06 1267
3842.64 1171
3843.23 1169
3843.81 1126
3844.40 1133
3844.98 1051
3845.57 1107
3846.15 1341
3846.74 1233
3847.32 1119
3847.91 1096
3848.49 1141
3849.08 1150
3849.66 1099
3850.25 1160
3850.83 1218
3851.42 1220
3852.00 1188
3852.59 1182
3853.17 1161
3853.76 1162
3854.34 1264
3854.93 1221
3855.51 1152
3856.10 1273
3856.69 1160
3857.27 1234
3857.86 1298
3858.44 1269
3859.03 1314
3859.62 1256
3860.20 1344
3860.79 1303
3861.37 1378
3861.96 1489
3862.55 1476
3863.13 1397
3863.72 1468
3864.30 1529
3864.89 1626
3865.48 1620
3866.06 1705
3866.65 1675
3867.24 1673
3867.82 1824
3868.41 1714
3869.00 1585
3869.58 1547
3870.17 1433
3870.76 1513
3871.34 1451
3871.93 1364
3872.52 1288
3873.10 1330
3873.69 1503
3874.28 1396
3874.86 1280
3875.45 1263
3876.04 1355
3876.63 1326
3877.21 1334
3877.80 1248
3878.39 1263
3878.97 1414
3879.56 1380
3880.15 1302
3880.74 1334
3881.32 1185
3881.91 1118
3882.50 1117
3883.09 1218
3883.67 1114
3884.26 1097
3884.85 1122
3885.44 1142
3886.03 1083
3886.61 1071
3887.20 1240
3887.79 1343
3888.38 1358
3888.97 1369
3889.55 1420
3890.14 1428
3890.73 1499
3891.32 1566
3891.91 1579
3892.50 1438
3893.08 1366
3893.67 1395
3894.26 1446
3894.85 1536
3895.44 1414
3896.03 1437
3896.62 1441
3897.20 1325
3897.79 1250
3898.38 1243
3898.97 1226
3899.56 1237
3900.15 1300
3900.74 1283
3901.33 1331
3901.92 1259
3902.51 1243
3903.09 1157
3903.68 1270
3904.27 1243
3904.86 1219
3905.45 1302
3906.04 1373
3906.63 1277
3907.22 1311
3907.81 1335
3908.40 1269
3908.99 1409
3909.58 1397
3910.17 1322
3910.76 1237
3911.35 1264
3911.94 1210
3912.53 1237
3913.12 1349
3913.71 1217
3914.30 1118
3914.89 1206
3915.48 1236
3916.07 1189
3916.66 1116
3917.25 1103
3917.84 1122
3918.43 1162
3919.02 1234
3919.61 1161
3920.20 1232
3920.79 1262
3921.38 1227
3921.97 1288
3922.56 1239
3923.15 1196
3923.74 1207
3924.33 1228
3924.93 1205
3925.52 1236
3926.11 1315
3926.70 1261
3927.29 1111
3927.88 1187
3928.47 1237
3929.06 1152
3929.65 1230
3930.24 1170
3930.84 1120
3931.43 1173
3932.02 1068
3932.61 1112
3933.20 986
3933.79 1150
3934.38 1169
3934.98 1130
3935.57 1199
3936.16 1165
3936.75 1184
3937.34 1197
3937.94 1246
3938.53 1166
3939.12 1142
3939.71 1222
3940.30 1192
3940.89 1238
3941.49 1221
3942.08 1199
3942.67 1332
3943.26 1255
3943.86 1316
3944.45 1265
3945.04 1289
3945.63 1185
3946.23 1227
3946.82 1243
3947.41 1217
3948.00 1248
3948.60 1221
3949.19 1183
3949.78 1079
3950.37 1201
3950.97 1184
3951.56 1172
3952.15 1015
3952.74 1084
3953.34 1245
3953.93 1199
3954.52 1294
3955.12 1268
3955.71 1333
3956.30 1288
3956.90 1348
3957.49 1284
3958.08 1285
3958.68 1280
3959.27 1274
3959.86 1340
3960.46 1312
3961.05 1234
3961.64 1339
3962.24 1223
3962.83 1327
3963.43 1323
3964.02 1356
3964.61 1412
3965.21 1527
3965.80 1540
3966.39 1566
3966.99 1655
3967.58 1628
3968.18 1596
3968.77 1440
3969.36 1350
3969.96 1462
3970.55 1457
3971.15 1387
3971.74 1409
3972.34 1324
3972.93 1500
3973.53 1536
3974.12 1551
3974.71 1692
3975.31 1733
3975.90 1756
3976.50 1919
3977.09 1925
3977.69 1900
3978.28 1987
3978.88 1868
3979.47 2141
3980.07 1895
3980.66 1821
3981.26 1720
3981.85 1648
3982.45 1560
3983.04 1534
3983.64 1500
3984.23 1571
3984.83 1473
3985.42 1459
3986.02 1466
3986.62 1375
3987.21 1438
3987.81 1529
3988.40 1496
3989.00 1413
3989.59 1481
3990.19 1545
3990.78 1352
3991.38 1351
3991.98 1379
3992.57 1421
3993.17 1436
3993.76 1511
3994.36 1451
3994.96 1508
3995.55 1501
3996.15 1422
3996.74 1408
3997.34 1508
3997.94 1573
3998.53 1538
3999.13 1452
3999.73 1377
4000.32 1350
4000.92 1328
4001.52 1398
4002.11 1359
4002.71 1414
4003.31 1463
4003.90 1407
4004.50 1439
4005.10 1482
4005.69 1362
4006.29 1413
4006.89 1360
4007.48 1386
4008.08 1424
4008.68 1425
4009.28 1371
4009.87 1370
4010.47 1392
4011.07 1404
4011.66 1256
4012.26 1341
4012.86 1373
4013.46 1352
4014.05 1325
4014.65 1264
4015.25 1320
4015.85 1263
4016.45 1335
4017.04 1278
4017.64 1429
4018.24 1402
4018.84 1500
4019.43 1511
4020.03 1443
4020.63 1443
4021.23 1369
4021.83 1376
4022.42 1397
4023.02 1353
4023.62 1394
4024.22 1394
4024.82 1422
4025.42 1450
4026.01 1315
4026.61 1428
4027.21 1489
4027.81 1610
4028.41 1689
4029.01 1545
4029.61 1583
4030.20 1645
4030.80 1731
4031.40 1734
4032.00 1843
4032.60 2061
4033.20 2154
4033.80 2204
4034.40 2327
4035.00 2258
4035.59 2313
4036.19 2242
4036.79 2123
4037.39 1817
4037.99 1808
4038.59 1638
4039.19 1553
4039.79 1439
4040.39 1315
4040.99 1286
4041.59 1229
4042.19 1386
4042.79 1399
4043.39 1423
4043.99 1385
4044.59 1325
4045.19 1278
4045.79 1335
4046.39 1296
4046.99 1326
4047.59 1327
4048.19 1262
4048.79 1300
4049.39 1419
4049.99 1364
4050.59 1337
4051.19 1426
4051.79 1346
4052.39 1404
4052.99 1358
4053.59 1332
4054.19 1430
4054.79 1341
4055.39 1312
4055.99 1226
4056.59 1283
4057.19 1283
4057.79 1275
4058.39 1173
4059.00 1205
4059.60 1142
4060.20 1060
4060.80 1091
4061.40 1169
4062.00 1217
4062.60 1186
4063.20 1199
4063.80 1197
4064.40 1124
4065.01 1154
4065.61 1138
4066.21 1130
4066.81 1041
4067.41 1113
4068.01 1098
4068.61 1153
4069.22 1173
4069.82 1101
4070.42 1172
4071.02 1105
4071.62 1209
4072.23 1084
4072.83 1047
4073.43 1172
4074.03 1154
4074.63 1203
4075.23 1225
4075.84 1098
4076.44 1182
4077.04 1119
4077.64 1223
4078.25 1159
4078.85 1175
4079.45 1219
4080.05 1204
4080.66 1118
4081.26 1085
4081.86 1165
4082.46 1205
4083.07 1289
4083.67 1167
4084.27 1238
4084.87 1253
4085.48 1204
4086.08 1133
4086.68 1107
4087.29 1056
4087.89 957
4088.49 1081
4089.09 1069
4089.70 1064
4090.30 1069
4090.90 1071
4091.51 1137
4092.11 1135
4092.71 1136
4093.32 1102
4093.92 1188
4094.52 1189
4095.13 1161
4095.73 1164
4096.34 1209
4096.94 1217
4097.54 1115
4098.15 1034
4098.75 1109
4099.35 1181
4099.96 1209
4100.56 1168
4101.17 1074
4101.77 1155
4102.37 998
4102.98 1059
4103.58 1147
4104.19 1041
4104.79 1105
4105.39 1110
4106.00 1088
4106.60 1021
4107.21 1040
4107.81 1149
4108.42 1158
4109.02 1164
4109.63 1008
4110.23 1076
4110.84 1044
4111.44 1007
4112.04 1045
4112.65 1013
4113.25 1071
4113.86 1116
4114.46 1100
4115.07 1035
4115.67 1084
4116.28 1103
4116.88 1073
4117.49 1143
4118.09 1199
4118.70 1149
4119.31 1073
4119.91 1025
4120.52 1078
4121.12 1081
4121.73 1081
4122.33 1068
4122.94 1077
4123.54 1069
4124.15 1045
4124.76 1103
4125.36 1077
4125.97 1008
4126.57 1053
4127.18 1046
4127.78 1086
4128.39 1072
4129.00 998
4129.60 1175
4130.21 1069
4130.81 1026
4131.42 1081
4132.03 1186
4132.63 1104
4133.24 1077
4133.85 1078
4134.45 1046
4135.06 1167
4135.67 1219
4136.27 1161
4136.88 1268
4137.49 1158
4138.09 1166
4138.70 1247
4139.31 1215
4139.91 1242
4140.52 1263
4141.13 1209
4141.73 1247
4142.34 1296
4142.95 1248
4143.55 1199
4144.16 1382
4144.77 1376
4145.38 1279
4145.98 1309
4146.59 1268
4147.20 1177
4147.81 1114
4148.41 1173
4149.02 1128
4149.63 1045
4150.24 1149
4150.84 1184
4151.45 1071
4152.06 1058
4152.67 1147
4153.27 1133
4153.88 1069
4154.49 1071
4155.10 1182
4155.71 1136
4156.31 1181
4156.92 1321
4157.53 1387
4158.14 1335
4158.75 1269
4159.35 1383
4159.96 1483
4160.57 1424
4161.18 1270
4161.79 1314
4162.40 1308
4163.00 1218
4163.61 1172
4164.22 1270
4164.83 1321
4165.44 1306
4166.05 1325
4166.66 1333
4167.27 1385
4167.87 1271
4168.48 1252
4169.09 1312
4169.70 1330
4170.31 1258
4170.92 1288
4171.53 1313
4172.14 1252
4172.75 1207
4173.36 1214
4173.97 1197
4174.58 1189
4175.18 1247
4175.79 1163
4176.40 1232
4177.01 1189
4177.62 1196
4178.23 1271
4178.84 1133
4179.45 1091
4180.06 1219
4180.67 1258
4181.28 1192
4181.89 1183
4182.50 1191
4183.11 1136
4183.72 1212
4184.33 1219
4184.94 1198
4185.55 1187
4186.16 1253
4186.77 1199
4187.38 1096
4187.99 1190
4188.60 1032
4189.21 1161
4189.82 1194
4190.43 1146
4191.04 1160
4191.66 1098
4192.27 1104
4192.88 1121
4193.49 1196
4194.10 1205
4194.71 1220
4195.32 1256
4195.93 1262
4196.54 1200
4197.15 1271
4197.76 1352
4198.38 1337
4198.99 1315
4199.60 1253
4200.21 1141
4200.82 1188
4201.43 1166
4202.04 1230
4202.65 1164
4203.27 1225
4203.88 1174
4204.49 1109
4205.10 1167
4205.71 1186
4206.32 1157
4206.94 1246
4207.55 1210
4208.16 1211
4208.77 1171
4209.38 1117
4209.99 1114
4210.61 1137
4211.22 1079
4211.83 1027
4212.44 1118
4213.06 1099
4213.67 1254
4214.28 1218
4214.89 1179
4215.50 1165
4216.12 1202
4216.73 1370
4217.34 1200
4217.95 1233
4218.57 1263
4219.18 1263
4219.79 1275
4220.40 1342
4221.02 1323
4221.63 1424
4222.24 1305
4222.86 1350
4223.47 1359
4224.08 1271
4224.69 1404
4225.31 1459
4225.92 1448
4226.53 1402
4227.15 1460
4227.76 1321
4228.37 1516
4228.99 1455
4229.60 1545
4230.21 1578
4230.83 1596
4231.44 1830
4232.05 2137
4232.67 2144
4233.28 2270
4233.90 2451
4234.51 2585
4235.12 2742
4235.74 2956
4236.35 2850
4236.96 2576
4237.58 2569
4238.19 2457
4238.81 2086
4239.42 1982
4240.03 1881
4240.65 1687
4241.26 1645
4241.88 1535
4242.49 1416
4243.11 1497
4243.72 1463
4244.33 1441
4244.95 1444
4245.56 1388
4246.18 1353
4246.79 1417
4247.41 1436
4248.02 1361
4248.64 1331
4249.25 1489
4249.87 1366
4250.48 1380
4251.10 1346
4251.71 1398
4252.33 1338
4252.94 1251
4253.56 1270
4254.17 1315
4254.79 1365
4255.40 1425
4256.02 1364
4256.63 1250
4257.25 1312
4257.86 1322
4258.48 1342
4259.09 1217
4259.71 1260
4260.33 1292
4260.94 1351
4261.56 1286
4262.17 1330
4262.79 1332
4263.40 1293
4264.02 1285
4264.64 1178
4265.25 1267
4265.87 1334
4266.48 1263
4267.10 1246
4267.72 1334
4268.33 1298
4268.95 1393
4269.57 1428
4270.18 1406
4270.80 1428
4271.41 1448
4272.03 1409
4272.65 1441
4273.26 1541
4273.88 1631
4274.50 1587
4275.11 1603
4275.73 1760
4276.35 1779
4276.96 1817
4277.58 1802
4278.20 1816
4278.81 1709
4279.43 1692
4280.05 1642
4280.67 1486
4281.28 1436
4281.90 1358
4282.52 1219
4283.13 1150
4283.75 1251
4284.37 1264
4284.99 1253
4285.60 1267
4286.22 1271
4286.84 1238
4287.46 1238
4288.07 1206
4288.69 1311
4289.31 1258
4289.93 1319
4290.55 1292
4291.16 1212
4291.78 1251
4292.40 1255
4293.02 1223
4293.63 1234
4294.25 1193
4294.87 1161
4295.49 1131
4296.11 1175
4296.73 1210
4297.34 1199
4297.96 1247
4298.58 1168
4299.20 1299
4299.82 1123
4300.44 1055
4301.05 1127
4301.67 1075
4302.29 1172
4302.91 1141
4303.53 1186
4304.15 1274
4304.77 1313
4305.39 1317
4306.00 1265
4306.62 1240
4307.24 1352
4307.86 1241
4308.48 1189
4309.10 1151
4309.72 1283
4310.34 1265
4310.96 1332
4311.58 1431
4312.20 1462
4312.82 1399
4313.43 1366
4314.05 1349
4314.67 1384
4315.29 1386
4315.91 1376
4316.53 1340
4317.15 1387
4317.77 1365
4318.39 1258
4319.01 1446
4319.63 1356
4320.25 1405
4320.87 1420
4321.49 1420
4322.11 1430
4322.73 1473
4323.35 1440
4323.97 1447
4324.59 1530
4325.21 1589
4325.83 1615
4326.45 1615
4327.07 1750
4327.69 1630
4328.31 1785
4328.94 1647
4329.56 1714
4330.18 1782
4330.80 1709
4331.42 1656
4332.04 1757
4332.66 1932
4333.28 1921
4333.90 2132
4334.52 2307
4335.14 2763
4335.76 3068
4336.39 3389
4337.01 3615
4337.63 3907
4338.25 4257
4338.87 4683
4339.49 4683
4340.11 4179
4340.73 4216
4341.36 3939
4341.98 3439
4342.60 3505
4343.22 3481
4343.84 3547
4344.46 4067
4345.08 4273
4345.71 4599
4346.33 5025
4346.95 5539
4347.57 5519
4348.19 5647
4348.82 5361
4349.44 5236
4350.06 4683
4350.68 4146
4351.30 3563
4351.93 3003
4352.55 2790
4353.17 2482
4353.79 2421
4354.42 2252
4355.04 2078
4355.66 2109
4356.28 1997
4356.91 1862
4357.53 1958
4358.15 1975
4358.77 2093
4359.40 1997
4360.02 1969
4360.64 1986
4361.26 1797
4361.89 1931
4362.51 1845
4363.13 1897
4363.76 1778
4364.38 1834
4365.00 1841
4365.63 1679
4366.25 1659
4366.87 1694
4367.50 1761
4368.12 1580
4368.74 1553
4369.37 1448
4369.99 1472
4370.61 1488
4371.24 1545
4371.86 1434
4372.48 1317
4373.11 1341
4373.73 1380
4374.36 1372
4374.98 1371
4375.60 1367
4376.23 1252
4376.85 1405
4377.48 1501
4378.10 1420
4378.72 1479
4379.35 1445
4379.97 1466
4380.60 1412
4381.22 1449
4381.84 1522
4382.47 1430
4383.09 1335
4383.72 1417
4384.34 1433
4384.97 1369
4385.59 1464
4386.22 1430
4386.84 1377
4387.47 1229
4388.09 1354
4388.72 1366
4389.34 1382
4389.96 1322
4390.59 1272
4391.21 1531
4391.84 1412
4392.47 1261
4393.09 1346
4393.72 1371
4394.34 1283
4394.97 1160
4395.59 1147
4396.22 1192
4396.84 1278
4397.47 1315
4398.09 1307
4398.72 1208
4399.34 1235
4399.97 1265
4400.60 1249
4401.22 1358
4401.85 1476
4402.47 1457
4403.10 1409
4403.72 1361
4404.35 1374
4404.98 1267
4405.60 1260
4406.23 1221
4406.85 1210
4407.48 1240
4408.11 1316
4408.73 1297
4409.36 1255
4409.99 1260
4410.61 1261
4411.24 1319
4411.87 1404
4412.49 1281
4413.12 1306
4413.74 1246
4414.37 1351
4415.00 1233
4415.62 1201
4416.25 1185
4416.88 1181
4417.51 1214
4418.13 1183
4418.76 1173
4419.39 1137
4420.01 1157
4420.64 1252
4421.27 1129
4421.89 1148
4422.52 1152
4423.15 1191
4423.78 1270
4424.40 1249
4425.03 1101
4425.66 1218
4426.29 1241
4426.91 1095
4427.54 1192
4428.17 1123
4428.80 1175
4429.42 1170
4430.05 1220
4430.68 1260
4431.31 1188
4431.94 1246
4432.56 1138
4433.19 1203
4433.82 1246
4434.45 1268
4435.08 1436
4435.70 1364
4436.33 1430
4436.96 1510
4437.59 1317
4438.22 1403
4438.85 1429
4439.47 1345
4440.10 1347
4440.73 1185
4441.36 1239
4441.99 1256
4442.62 1236
4443.25 1160
4443.87 1098
4444.50 1291
4445.13 1204
4445.76 1362
4446.39 1341
4447.02 1439
4447.65 1465
4448.28 1398
4448.91 1406
4449.54 1376
4450.16 1421
4450.79 1422
4451.42 1364
4452.05 1424
4452.68 1458
4453.31 1335
4453.94 1492
4454.57 1462
4455.20 1662
4455.83 1789
4456.46 1792
4457.09 1705
4457.72 1718
4458.35 1686
4458.98 1636
4459.61 1656
4460.24 1555
4460.87 1327
4461.50 1464
4462.13 1383
4462.76 1290
4463.39 1350
4464.02 1364
4464.65 1353
4465.28 1329
4465.91 1353
4466.54 1344
4467.17 1289
4467.80 1227
4468.43 1216
4469.06 1225
4469.69 1257
4470.32 1253
4470.95 1243
4471.58 1100
4472.21 1145
4472.85 1146
4473.48 1053
4474.11 1074
4474.74 1183
4475.37 1175
4476.00 1265
4476.63 1148
4477.26 1132
4477.89 1122
4478.52 1128
4479.16 1094
4479.79 1193
4480.42 1247
4481.05 1070
4481.68 1148
4482.31 1256
4482.94 1285
4483.58 1220
4484.21 1117
4484.84 1235
4485.47 1333
4486.10 1387
4486.73 1397
4487.37 1336
4488.00 1259
4488.63 1367
4489.26 1312
4489.89 1272
4490.53 1306
4491.16 1297
4491.79 1337
4492.42 1413
4493.05 1427
4493.69 1435
4494.32 1426
4494.95 1313
4495.58 1335
4496.22 1286
4496.85 1281
4497.48 1500
4498.11 1648
4498.75 1578
4499.38 1717
4500.01 1800
4500.64 1961
4501.28 2150
4501.91 2311
4502.54 2403
4503.18 2217
4503.81 2225
4504.44 2228
4505.07 2011
4505.71 1649
4506.34 1712
4506.97 1604
4507.61 1420
4508.24 1358
4508.87 1427
4509.51 1516
4510.14 1442
4510.77 1359
4511.41 1459
4512.04 1373
4512.68 1301
4513.31 1305
4513.94 1418
4514.58 1227
4515.21 1220
4515.84 1318
4516.48 1346
4517.11 1276
4517.75 1272
4518.38 1169
4519.01 1143
4519.65 1228
4520.28 1153
4520.92 1335
4521.55 1268
4522.18 1210
4522.82 1221
4523.45 1203
4524.09 1288
4524.72 1129
4525.36 1304
4525.99 1267
4526.63 1201
4527.26 1032
4527.90 1208
4528.53 1160
4529.16 1248
4529.80 1339
4530.43 1372
4531.07 1429
4531.70 1414
4532.34 1375
4532.97 1542
4533.61 1499
4534.24 1385
4534.88 1388
4535.51 1268
4536.15 1224
4536.79 1263
4537.42 1188
4538.06 1096
4538.69 1008
4539.33 1033
4539.96 1084
4540.60 1198
4541.23 1208
4541.87 1148
4542.50 1208
4543.14 1099
4543.78 1167
4544.41 1135
4545.05 1003
4545.68 1033
4546.32 1070
4546.96 1077
4547.59 1181
4548.23 1143
4548.86 1023
4549.50 1058
4550.14 1068
4550.77 1028
4551.41 1040
4552.05 1067
4552.68 1131
4553.32 1151
4553.96 1086
4554.59 1028
4555.23 1034
4555.86 1061
4556.50 1189
4557.14 1085
4557.78 1049
4558.41 1075
4559.05 1043
4559.69 1043
4560.32 1130
4560.96 1067
4561.60 1077
4562.23 1042
4562.87 1095
4563.51 1079
4564.15 1075
4564.78 1015
4565.42 1158
4566.06 1152
4566.69 1100
4567.33 1028
4567.97 1184
4568.61 1067
4569.24 1162
4569.88 1169
4570.52 1150
4571.16 1086
4571.80 1102
4572.43 1152
4573.07 1101
4573.71 1053
4574.35 1172
4574.98 1178
4575.62 1146
4576.26 1067
4576.90 1109
4577.54 1166
4578.18 1139
4578.81 1202
4579.45 1158
4580.09 1165
4580.73 1213
4581.37 1176
4582.01 1190
4582.64 1158
4583.28 1136
4583.92 1203
4584.56 1170
4585.20 1269
4585.84 1313
4586.48 1280
4587.11 1407
4587.75 1475
4588.39 1449
4589.03 1483
4589.67 1917
4590.31 2012
4590.95 2181
4591.59 2292
4592.23 2406
4592.87 2233
4593.51 2254
4594.14 2145
4594.78 2060
4595.42 2002
4596.06 1954
4596.70 1743
4597.34 1442
4597.98 1490
4598.62 1343
4599.26 1359
4599.90 1448
4600.54 1449
4601.18 1430
4601.82 1453
4602.46 1473
4603.10 1442
4603.74 1496
4604.38 1418
4605.02 1578
4605.66 1659
4606.30 1570
4606.94 1449
4607.58 1481
4608.22 1548
4608.86 1451
4609.50 1201
4610.14 1210
4610.78 1240
4611.42 1203
4612.06 1149
4612.70 1206
4613.34 1129
4613.99 1182
4614.63 1176
4615.27 1057
4615.91 1187
4616.55 1127
4617.19 1119
4617.83 1151
4618.47 1219
4619.11 1123
4619.75 1038
4620.39 1066
4621.04 1044
4621.68 974
4622.32 1050
4622.96 1008
4623.60 1008
4624.24 938
4624.88 1056
4625.53 1027
4626.17 1035
4626.81 1083
4627.45 1107
4628.09 1039
4628.73 1094
4629.38 1112
4630.02 1136
4630.66 1328
4631.30 1342
4631.94 1319
4632.58 1325
4633.23 1231
4633.87 1227
4634.51 1165
4635.15 1263
4635.80 1209
4636.44 1190
4637.08 1131
4637.72 1211
4638.36 1234
4639.01 1178
4639.65 1174
4640.29 1224
4640.93 1279
4641.58 1252
4642.22 1285
4642.86 1213
4643.51 1149
4644.15 1155
4644.79 1277
4645.43 1182
4646.08 1136
4646.72 1184
4647.36 1171
4648.01 1186
4648.65 1145
4649.29 1072
4649.94 1072
4650.58 1172
4651.22 1155
4651.87 1169
4652.51 1188
4653.15 1126
4653.80 1252
4654.44 1294
4655.08 1207
4655.73 1155
4656.37 1115
4657.01 1106
4657.66 1074
4658.30 1045
4658.94 1044
4659.59 1069
4660.23 1120
4660.88 1047
4661.52 1136
4662.16 957
4662.81 1032
4663.45 1029
4664.10 979
4664.74 1015
4665.39 1055
4666.03 1042
4666.67 982
4667.32 963
4667.96 979
4668.61 983
4669.25 1073
4669.90 1057
4670.54 973
4671.19 891
4671.83 978
4672.47 928
4673.12 952
4673.76 951
4674.41 987
4675.05 988
4675.70 986
4676.34 1091
4676.99 1113
4677.63 1002
4678.28 1051
4678.92 1020
4679.57 1030
4680.22 1029
4680.86 1184
4681.51 1117
4682.15 1192
4682.80 1153
4683.44 1049
4684.09 1022
4684.73 959
4685.38 1053
4686.03 1087
4686.67 1006
4687.32 965
4687.96 1053
4688.61 1054
4689.25 1028
4689.90 1064
4690.55 1128
4691.19 1196
4691.84 1205
4692.48 1138
4693.13 1156
4693.78 1220
4694.42 1129
4695.07 1202
4695.72 1405
4696.36 1464
4697.01 1580
4697.65 1694
4698.30 1822
4698.95 1921
4699.59 1984
4700.24 2061
4700.89 2091
4701.53 2048
4702.18 1977
4702.83 1844
4703.48 1689
4704.12 1496
4704.77 1486
4705.42 1491
4706.06 1422
4706.71 1437
4707.36 1426
4708.00 1280
4708.65 1285
4709.30 1300
4709.95 1309
4710.59 1327
4711.24 1452
4711.89 1271
4712.54 1333
4713.18 1469
4713.83 1358
4714.48 1296
4715.13 1383
4715.77 1349
4716.42 1373
4717.07 1342
4717.72 1183
4718.37 1228
4719.01 1257
4719.66 1281
4720.31 1276
4720.96 1163
4721.61 1169
4722.25 1226
4722.90 1183
4723.55 1112
4724.20 1169
4724.85 1276
4725.50 1302
4726.14 1284
4726.79 1424
4727.44 1345
4728.09 1493
4728.74 1384
4729.39 1396
4730.04 1345
4730.68 1448
4731.33 1442
4731.98 1303
4732.63 1245
4733.28 1116
4733.93 1152
4734.58 1176
4735.23 1258
4735.88 1163
4736.53 1099
4737.17 1160
4737.82 1162
4738.47 1230
4739.12 1245
4739.77 1186
4740.42 1286
4741.07 1236
4741.72 1154
4742.37 1201
4743.02 1316
4743.67 1165
4744.32 1156
4744.97 1181
4745.62 1199
4746.27 1276
4746.92 1122
4747.57 1168
4748.22 1183
4748.87 1226
4749.52 1313
4750.17 1338
4750.82 1338
4751.47 1453
4752.12 1400
4752.77 1436
4753.42 1682
4754.07 1443
4754.72 1469
4755.37 1424
4756.02 1403
4756.67 1291
4757.32 1397
4757.97 1335
4758.62 1286
4759.27 1177
4759.93 1199
4760.58 1208
4761.23 1105
4761.88 1133
4762.53 1109
4763.18 1049
4763.83 1076
4764.48 1086
4765.13 1071
4765.78 1144
4766.44 1148
4767.09 1116
4767.74 1281
4768.39 1322
4769.04 1265
4769.69 1222
4770.34 1197
4770.99 1129
4771.65 1179
4772.30 1118
4772.95 997
4773.60 994
4774.25 1052
4774.91 1041
4775.56 1031
4776.21 1038
4776.86 1023
4777.51 1062
4778.16 1082
4778.82 1125
4779.47 1122
4780.12 1123
4780.77 1167
4781.43 1131
4782.08 1111
4782.73 1079
4783.38 1170
4784.03 1050
4784.69 1134
4785.34 1063
4785.99 1131
4786.64 1070
4787.30 1086
4787.95 1092
4788.60 997
4789.26 955
4789.91 1132
4790.56 1143
4791.21 1060
4791.87 1131
4792.52 1131
4793.17 1133
4793.83 1060
4794.48 1016
4795.13 1174
4795.79 1059
4796.44 1037
4797.09 1109
4797.75 1211
4798.40 1112
4799.05 1111
4799.71 1146
4800.36 1100
4801.01 1143
4801.67 1166
4802.32 1091
4802.97 1124
4803.63 1198
4804.28 1100
4804.94 1244
4805.59 1144
4806.24 1220
4806.90 1219
4807.55 1148
4808.21 1257
4808.86 1211
4809.51 1160
4810.17 1180
4810.82 1247
4811.48 1286
4812.13 1230
4812.79 1319
4813.44 1310
4814.09 1281
4814.75 1264
4815.40 1340
4816.06 1243
4816.71 1186
4817.37 1343
4818.02 1339
4818.68 1414
4819.33 1346
4819.99 1412
4820.64 1392
4821.30 1393
4821.95 1339
4822.61 1408
4823.26 1410
4823.92 1359
4824.57 1454
4825.23 1470
4825.88 1487
4826.54 1474
4827.19 1420
4827.85 1515
4828.50 1633
4829.16 1685
4829.81 1584
4830.47 1599
4831.13 1593
4831.78 1506
4832.44 1687
4833.09 1766
4833.75 1829
4834.40 1788
4835.06 1762
4835.72 1997
4836.37 2006
4837.03 2008
4837.68 2067
4838.34 2197
4839.00 2019
4839.65 2096
4840.31 2045
4840.97 2072
4841.62 2426
4842.28 2354
4842.93 2343
4843.59 2314
4844.25 2412
4844.90 2252
4845.56 2440
4846.22 2609
4846.87 2753
4847.53 2877
4848.19 3003
4848.84 3536
4849.50 3963
4850.16 4133
4850.82 4199
4851.47 4341
4852.13 4145
4852.79 4070
4853.44 3848
4854.10 3599
4854.76 3548
4855.42 3417
4856.07 3533
4856.73 3796
4857.39 4002
4858.04 4065
4858.70 4427
4859.36 4631
4860.02 4552
4860.67 4480
4861.33 4416
4861.99 3971
4862.65 3855
4863.31 3767
4863.96 3422
4864.62 3555
4865.28 3653
4865.94 3510
4866.60 3527
4867.25 3887
4867.91 3875
4868.57 3528
4869.23 3561
4869.89 3503
4870.54 3353
4871.20 3163
4871.86 3115
4872.52 2976
4873.18 2800
4873.84 2797
4874.50 2576
4875.15 2618
4875.81 2812
4876.47 2734
4877.13 2936
4877.79 2741
4878.45 2857
4879.11 3031
4879.77 3039
4880.42 2967
4881.08 2801
4881.74 2506
4882.40 2489
4883.06 2402
4883.72 2239
4884.38 2150
4885.04 2162
4885.70 2092
4886.36 2056
4887.02 2040
4887.68 2063
4888.34 2108
4889.00 2215
4889.65 2350
4890.31 2224
4890.97 2287
4891.63 2301
4892.29 2163
4892.95 2199
4893.61 2066
4894.27 2079
4894.93 2048
4895.59 1934
4896.25 1893
4896.91 1823
4897.57 1882
4898.23 1859
4898.89 1914
4899.55 1982
4900.21 1896
4900.87 1876
4901.54 1939
4902.20 1994
4902.86 2028
4903.52 1818
4904.18 1690
4904.84 1653
4905.50 1633
4906.16 1646
4906.82 1564
4907.48 1530
4908.14 1499
4908.80 1485
4909.46 1568
4910.12 1599
4910.79 1531
4911.45 1494
4912.11 1434
4912.77 1409
4913.43 1502
4914.09 1426
4914.75 1514
4915.41 1421
4916.07 1322
4916.74 1457
4917.40 1423
4918.06 1401
4918.72 1362
4919.38 1343
4920.04 1348
4920.71 1415
4921.37 1366
4922.03 1327
4922.69 1301
4923.35 1346
4924.01 1297
4924.68 1333
4925.34 1301
4926.00 1220
4926.66 1270
4927.33 1324
4927.99 1186
4928.65 1238
4929.31 1272
4929.97 1298
4930.64 1274
4931.30 1317
4931.96 1286
4932.62 1399
4933.29 1345
4933.95 1244
4934.61 1292
4935.27 1235
4935.94 1292
4936.60 1192
4937.26 1335
4937.93 1355
4938.59 1208
4939.25 1219
4939.91 1212
4940.58 1340
4941.24 1216
4941.90 1154
4942.57 1116
4943.23 1090
4943.89 1218
4944.56 1277
4945.22 1185
4945.88 1173
4946.55 1250
4947.21 1226
4947.87 1144
4948.54 1161
4949.20 1078
4949.86 1226
4950.53 1211
4951.19 1132
4951.86 1149
4952.52 1139
4953.18 1195
4953.85 1197
4954.51 1061
4955.17 1107
4955.84 1229
4956.50 1185
4957.17 1232
4957.83 1212
4958.50 1176
4959.16 1290
4959.82 1282
4960.49 1263
4961.15 1360
4961.82 1617
4962.48 1544
4963.15 1509
4963.81 1719
4964.48 1840
4965.14 1868
4965.81 1831
4966.47 1808
4967.13 1753
4967.80 1672
4968.46 1536
4969.13 1359
4969.79 1354
4970.46 1275
4971.12 1206
4971.79 1334
4972.45 1255
4973.12 1200
4973.79 1245
4974.45 1411
4975.12 1379
4975.78 1287
4976.45 1375
4977.11 1426
4977.78 1419
4978.44 1465
4979.11 1421
4979.77 1378
4980.44 1375
4981.11 1449
4981.77 1451
4982.44 1210
4983.10 1203
4983.77 1175
4984.44 1113
4985.10 1196
4985.77 1241
4986.43 1292
4987.10 1290
4987.77 1211
4988.43 1299
4989.10 1449
4989.76 1357
4990.43 1388
4991.10 1288
4991.76 1395
4992.43 1300
4993.10 1261
4993.76 1227
4994.43 1273
4995.10 1219
4995.76 1184
4996.43 1098
4997.10 1124
4997.76 1033
4998.43 1077
4999.10 1146
4999.76 1017
5000.43 991
5001.10 1062
5001.77 1025
5002.43 976
5003.10 1020
5003.77 1004
5004.43 1036
5005.10 1042
5005.77 1097
5006.44 1083
5007.10 1065
5007.77 971
5008.44 1019
5009.11 1142
5009.77 1192
5010.44 1030
5011.11 1038
5011.78 1082
5012.45 1037
5013.11 1063
5013.78 1080
5014.45 1067
5015.12 1008
5015.79 1032
5016.45 1021
5017.12 1037
5017.79 1020
5018.46 1071
5019.13 1121
5019.80 1156
5020.46 1083
5021.13 1044
5021.80 1137
5022.47 1094
5023.14 1116
5023.81 1167
5024.47 1212
5025.14 1187
5025.81 1194
5026.48 1217
5027.15 1167
5027.82 1080
5028.49 1130
5029.16 1130
5029.83 1019
5030.49 1058
5031.16 1018
5031.83 1053
5032.50 1084
5033.17 1064
5033.84 1022
5034.51 1047
5035.18 1033
5035.85 935
5036.52 958
5037.19 957
5037.86 907
5038.53 986
5039.20 1021
5039.87 977
5040.54 982
5041.21 992
5041.88 962
5042.54 877
5043.21 990
5043.88 1011
5044.55 964
5045.22 984
5045.89 1054
5046.56 1032
5047.24 1077
5047.91 1029
5048.58 1052
5049.25 1023
5049.92 1074
5050.59 988
5051.26 978
5051.93 997
5052.60 944
5053.27 1092
5053.94 1154
5054.61 981
5055.28 994
5055.95 1042
5056.62 962
5057.29 878
5057.96 886
5058.63 877
5059.31 959
5059.98 989
5060.65 1028
5061.32 1011
5061.99 1017
5062.66 1004
5063.33 1033
5064.00 1013
5064.67 1027
5065.35 1106
5066.02 990
5066.69 997
5067.36 1019
5068.03 959
5068.70 1010
5069.38 1007
5070.05 1044
5070.72 1066
5071.39 1004
5072.06 949
5072.73 1006
5073.41 996
5074.08 1004
5074.75 983
5075.42 1010
5076.09 1071
5076.77 1266
5077.44 1270
5078.11 1230
5078.78 1290
5079.45 1324
5080.13 1329
5080.80 1289
5081.47 1215
5082.14 1278
5082.82 1266
5083.49 1129
5084.16 1058
5084.83 1089
5085.51 1093
5086.18 1059
5086.85 1056
5087.53 1182
5088.20 1208
5088.87 1177
5089.54 1157
5090.22 1150
5090.89 1154
5091.56 1248
5092.24 1204
5092.91 1302
5093.58 1254
5094.26 1153
5094.93 1154
5095.60 1168
5096.28 1140
5096.95 1134
5097.62 1086
5098.30 962
5098.97 994
5099.64 1011
5100.32 1016
5100.99 993
5101.67 905
5102.34 953
5103.01 1037
5103.69 1113
5104.36 1164
5105.04 1081
5105.71 1113
5106.38 1190
5107.06 1118
5107.73 985
5108.41 1107
5109.08 1013
5109.75 1015
5110.43 1049
5111.10 1116
5111.78 987
5112.45 944
5113.13 952
5113.80 998
5114.48 1057
5115.15 1064
5115.83 1011
5116.50 1016
5117.17 983
5117.85 1148
5118.52 1167
5119.20 1224
5119.87 1148
5120.55 1203
5121.22 1211
5121.90 1096
5122.57 1072
5123.25 1092
5123.93 1072
5124.60 1088
5125.28 967
5125.95 1048
5126.63 1018
5127.30 1067
5127.98 983
5128.65 1028
5129.33 1136
5130.00 1138
5130.68 1122
5131.36 1080
5132.03 1087
5132.71 1168
5133.38 1108
5134.06 1124
5134.73 1203
5135.41 1196
5136.09 1131
5136.76 1070
5137.44 1063
5138.12 1086
5138.79 1123
5139.47 1045
5140.14 1072
5140.82 1041
5141.50 985
5142.17 1042
5142.85 1085
5143.53 920
5144.20 903
5144.88 805
5145.56 947
5146.23 957
5146.91 928
5147.59 1018
5148.26 997
5148.94 946
5149.62 952
5150.29 914
5150.97 959
5151.65 855
5152.33 895
5153.00 920
5153.68 903
5154.36 892
5155.03 878
5155.71 871
5156.39 957
5157.07 921
5157.74 921
5158.42 895
5159.10 906
5159.78 860
5160.45 916
5161.13 914
5161.81 899
5162.49 951
5163.17 991
5163.84 922
5164.52 924
5165.20 978
5165.88 987
5166.55 946
5167.23 988
5167.91 983
5168.59 899
5169.27 920
5169.95 1004
5170.62 1021
5171.30 905
5171.98 867
5172.66 862
5173.34 886
5174.02 913
5174.69 901
5175.37 918
5176.05 844
5176.73 808
5177.41 871
5178.09 889
5178.77 873
5179.45 953
5180.13 1050
5180.80 1046
5181.48 982
5182.16 976
5182.84 991
5183.52 1014
5184.20 962
5184.88 973
5185.56 975
5186.24 989
5186.92 1012
5187.60 998
5188.28 902
5188.96 873
5189.64 954
5190.31 918
5190.99 863
5191.67 874
5192.35 889
5193.03 922
5193.71 899
5194.39 866
5195.07 965
5195.75 962
5196.43 946
5197.11 860
5197.79 907
5198.47 1032
5199.15 905
5199.83 1003
5200.51 1055
5201.19 937
5201.87 982
5202.56 1021
5203.24 962
5203.92 916
5204.60 936
5205.28 1028
5205.96 1069
5206.64 1036
5207.32 1070
5208.00 1045
5208.68 1016
5209.36 1029
5210.04 1026
5210.72 1024
5211.40 987
5212.09 953
5212.77 1067
5213.45 1132
5214.13 1083
5214.81 1059
5215.49 1119
5216.17 1105
5216.85 1180
5217.54 1211
5218.22 1122
5218.90 1217
5219.58 1176
5220.26 1262
5220.94 1248
5221.62 1294
5222.31 1167
5222.99 1167
5223.67 1175
5224.35 1168
5225.03 1111
5225.72 1144
5226.40 1193
5227.08 1105
5227.76 1080
5228.44 951
5229.13 1044
5229.81 1037
5230.49 1105
5231.17 994
5231.86 999
5232.54 1034
5233.22 990
5233.90 1083
5234.58 1151
5235.27 1039
5235.95 1058
5236.63 1183
5237.32 1120
5238.00 1210
5238.68 1172
5239.36 1301
5240.05 1320
5240.73 1272
5241.41 1118
5242.10 1195
5242.78 1097
5243.46 1063
5244.14 1101
5244.83 1207
5245.51 1096
5246.19 1063
5246.88 1062
5247.56 1121
5248.24 1048
5248.93 1099
5249.61 1136
5250.29 1237
5250.98 1306
5251.66 1391
5252.35 1314
5253.03 1401
5253.71 1350
5254.40 1270
5255.08 1223
5255.76 1173
5256.45 1208
5257.13 1170
5257.82 1096
5258.50 1123
5259.18 1143
5259.87 1197
5260.55 1174
5261.24 1151
5261.92 1221
5262.61 1107
5263.29 1180
5263.97 1153
5264.66 1112
5265.34 1140
5266.03 1126
5266.71 1135
5267.40 1156
5268.08 1160
5268.77 1126
5269.45 1098
5270.14 1080
5270.82 1059
5271.51 1020
5272.19 1007
5272.88 1060
5273.56 1010
5274.25 1049
5274.93 1107
5275.62 1079
5276.30 1038
5276.99 970
5277.67 1050
5278.36 1100
5279.04 1024
5279.73 1037
5280.41 1098
5281.10 1128
5281.79 1182
5282.47 1163
5283.16 1197
5283.84 1179
5284.53 1112
5285.21 1099
5285.90 1083
5286.59 1066
5287.27 1027
5287.96 974
5288.64 1002
5289.33 987
5290.02 862
5290.70 887
5291.39 972
5292.07 973
5292.76 986
5293.45 914
5294.13 1027
5294.82 990
5295.51 971
5296.19 972
5296.88 1041
5297.57 1043
5298.25 1147
5298.94 1090
5299.63 1146
5300.31 1135
5301.00 1166
5301.69 1326
5302.37 1303
5303.06 1277
5303.75 1172
5304.43 1332
5305.12 1322
5305.81 1293
5306.50 1345
5307.18 1223
5307.87 1209
5308.56 1272
5309.25 1262
5309.93 1356
5310.62 1513
5311.31 1605
5312.00 1554
5312.68 1541
5313.37 1485
5314.06 1480
5314.75 1424
5315.43 1337
5316.12 1213
5316.81 1367
5317.50 1334
5318.18 1320
5318.87 1402
5319.56 1299
5320.25 1386
5320.94 1419
5321.63 1480
5322.31 1568
5323.00 1307
5323.69 1326
5324.38 1224
5325.07 1148
5325.76 1115
5326.44 1139
5327.13 1130
5327.82 1147
5328.51 1042
5329.20 1011
5329.89 982
5330.58 1023
5331.26 1007
5331.95 994
5332.64 980
5333.33 938
5334.02 900
5334.71 939
5335.40 1004
5336.09 926
5336.78 920
5337.47 1002
5338.15 967
5338.84 951
5339.53 1036
5340.22 1008
5340.91 991
5341.60 1044
5342.29 1127
5342.98 1114
5343.67 1146
5344.36 1063
5345.05 965
5345.74 1008
5346.43 1050
5347.12 1092
5347.81 1034
5348.50 1078
5349.19 1145
5349.88 1185
5350.57 1155
5351.26 1280
5351.95 1144
5352.64 1059
5353.33 1099
5354.02 1088
5354.71 1033
5355.40 1011
5356.09 1027
5356.78 1083
5357.47 1075
5358.16 1012
5358.85 931
5359.54 985
5360.23 1036
5360.92 953
5361.62 1029
5362.31 918
5363.00 945
5363.69 1007
5364.38 964
5365.07 835
5365.76 1010
5366.45 975
5367.14 1012
5367.83 806
5368.53 849
5369.22 905
5369.91 858
5370.60 936
5371.29 870
5371.98 833
5372.67 883
5373.36 874
5374.06 855
5374.75 875
5375.44 889
5376.13 857
5376.82 866
5377.51 900
5378.21 880
5378.90 799
5379.59 791
5380.28 824
5380.97 735
5381.67 771
5382.36 842
5383.05 854
5383.74 895
5384.44 784
5385.13 823
5385.82 939
5386.51 812
5387.20 831
5387.90 921
5388.59 893
5389.28 911
5389.97 936
5390.67 947
5391.36 965
5392.05 936
5392.75 911
5393.44 884
5394.13 915
5394.82 906
5395.52 886
5396.21 858
5396.90 818
5397.60 885
5398.29 900
5398.98 951
5399.68 918
5400.37 877
5401.06 888
5401.76 873
5402.45 781
5403.14 884
5403.84 833
5404.53 911
5405.22 882
5405.92 857
5406.61 883
5407.30 833
5408.00 892
5408.69 837
5409.39 861
5410.08 850
5410.77 833
5411.47 847
5412.16 820
5412.85 802
5413.55 880
5414.24 899
5414.94 842
5415.63 868
5416.33 879
5417.02 876
5417.71 895
5418.41 796
5419.10 872
5419.80 874
5420.49 878
5421.19 880
5421.88 901
5422.58 936
5423.27 872
5423.97 883
5424.66 909
5425.36 934
5426.05 908
5426.75 917
5427.44 898
5428.14 943
5428.83 951
5429.53 913
5430.22 847
5430.92 935
5431.61 955
5432.31 981
5433.00 911
5433.70 989
5434.39 1178
5435.09 1049
5435.78 1090
5436.48 1131
5437.17 1163
5437.87 1219
5438.57 1149
5439.26 1086
5439.96 1156
5440.65 1100
5441.35 1058
5442.05 977
5442.74 965
5443.44 1092
5444.13 1047
5444.83 1242
5445.53 1220
5446.22 1178
5446.92 1279
5447.61 1260
5448.31 1295
5449.01 1244
5449.70 1179
5450.40 1261
5451.10 1215
5451.79 1230
5452.49 1153
5453.19 1148
5453.88 1206
5454.58 1163
5455.28 1153
5455.97 1152
5456.67 1121
5457.37 1161
5458.06 1127
5458.76 1118
5459.46 1208
5460.16 1176
5460.85 1243
5461.55 1241
5462.25 1240
5462.94 1241
5463.64 1062
5464.34 1238
5465.04 1222
5465.73 1199
5466.43 1298
5467.13 1259
5467.83 1297
5468.52 1243
5469.22 1211
5469.92 1260
5470.62 1203
5471.31 1276
5472.01 1309
5472.71 1499
5473.41 1452
5474.11 1585
5474.80 1444
5475.50 1505
5476.20 1638
5476.90 1719
5477.60 1756
5478.29 1933
5478.99 2104
5479.69 2335
5480.39 2551
5481.09 2684
5481.79 2755
5482.49 2718
5483.18 2604
5483.88 2407
5484.58 2256
5485.28 2104
5485.98 1878
5486.68 1749
5487.38 1829
5488.08 1733
5488.77 1919
5489.47 1756
5490.17 1715
5490.87 1823
5491.57 1812
5492.27 1955
5492.97 1757
5493.67 1851
5494.37 2009
5495.07 2043
5495.77 1839
5496.46 1961
5497.16 2168
5497.86 2479
5498.56 2947
5499.26 3187
5499.96 3544
5500.66 3929
5501.36 4344
5502.06 4386
5502.76 4535
5503.46 4349
5504.16 3895
5504.86 3320
5505.56 2769
5506.26 2397
5506.96 2193
5507.66 1975
5508.36 1729
5509.06 1781
5509.76 1753
5510.46 1727
5511.16 1675
5511.86 1658
5512.56 1612
5513.26 1697
5513.96 1732
5514.67 1689
5515.37 1680
5516.07 1670
5516.77 1637
5517.47 1478
5518.17 1557
5518.87 1495
5519.57 1442
5520.27 1466
5520.97 1353
5521.67 1412
5522.37 1420
5523.08 1300
5523.78 1302
5524.48 1214
5525.18 1269
5525.88 1320
5526.58 1303
5527.28 1493
5527.98 1454
5528.69 1428
5529.39 1473
5530.09 1492
5530.79 1439
5531.49 1323
5532.19 1352
5532.90 1304
5533.60 1224
5534.30 1300
5535.00 1239
5535.70 1285
5536.40 1233
5537.11 1143
5537.81 1110
5538.51 1254
5539.21 1132
5539.92 1206
5540.62 1156
5541.32 1080
5542.02 1213
5542.72 1176
5543.43 1121
5544.13 1118
5544.83 1109
5545.53 1034
5546.24 1093
5546.94 1131
5547.64 1104
5548.34 1057
5549.05 1063
5549.75 1074
5550.45 1079
5551.16 1041
5551.86 1034
5552.56 1041
5553.26 1057
5553.97 1021
5554.67 1010
5555.37 1118
5556.08 1009
5556.78 1021
5557.48 1005
5558.19 1060
5558.89 1021
5559.59 1073
5560.30 1129
5561.00 1105
5561.70 1109
5562.41 1121
5563.11 1262
5563.82 1240
5564.52 1131
5565.22 1280
5565.93 1155
5566.63 1084
5567.33 1124
5568.04 1085
5568.74 1170
5569.45 1147
5570.15 1029
5570.85 1141
5571.56 986
5572.26 1005
5572.97 1011
5573.67 1104
5574.38 1149
5575.08 1140
5575.78 1064
5576.49 1114
5577.19 1085
5577.90 1106
5578.60 1063
5579.31 1141
5580.01 1082
5580.72 1047
5581.42 968
5582.13 953
5582.83 1002
5583.54 1054
5584.24 960
5584.95 948
5585.65 1029
5586.36 1010
5587.06 956
5587.77 979
5588.47 1068
5589.18 983
5589.88 985
5590.59 1032
5591.29 1085
5592.00 926
5592.70 1043
5593.41 1005
5594.12 1092
5594.82 1062
5595.53 1036
5596.23 1103
5596.94 1003
5597.64 1208
5598.35 1052
5599.06 1026
5599.76 993
5600.47 1001
5601.17 1005
5601.88 1020
5602.59 1093
5603.29 1041
5604.00 1114
5604.71 1128
5605.41 1065
5606.12 1137
5606.82 1045
5607.53 987
5608.24 981
5608.94 1016
5609.65 1017
5610.36 984
5611.06 991
5611.77 989
5612.48 1074
5613.18 1040
5613.89 1021
5614.60 998
5615.30 998
5616.01 903
5616.72 972
5617.43 987
5618.13 888
5618.84 953
5619.55 1010
5620.25 1007
5620.96 938
5621.67 1032
5622.38 967
5623.08 1033
5623.79 1059
5624.50 1110
5625.21 1115
5625.91 1051
5626.62 999
5627.33 1084
5628.04 1084
5628.75 1180
5629.45 1136
5630.16 1178
5630.87 1199
5631.58 1158
5632.28 1054
5632.99 1091
5633.70 1144
5634.41 1121
5635.12 992
5635.83 1045
5636.53 1087
5637.24 1113
5637.95 1167
5638.66 1137
5639.37 1189
5640.08 1281
5640.78 1243
5641.49 1231
5642.20 1250
5642.91 1162
5643.62 1082
5644.33 1169
5645.04 1041
5645.75 1086
5646.45 1090
5647.16 1084
5647.87 1058
5648.58 992
5649.29 1115
5650.00 1105
5650.71 1002
5651.42 1014
5652.13 1073
5652.84 1056
5653.55 1102
5654.26 1122
5654.96 1184
5655.67 1278
5656.38 1333
5657.09 1415
5657.80 1400
5658.51 1456
5659.22 1451
5659.93 1433
5660.64 1275
5661.35 1371
5662.06 1317
5662.77 1189
5663.48 1124
5664.19 1133
5664.90 1112
5665.61 1073
5666.32 1075
5667.03 1086
5667.74 1063
5668.45 1136
5669.16 1041
5669.87 1116
5670.58 1027
5671.29 1068
5672.00 1081
5672.72 1131
5673.43 1117
5674.14 1030
5674.85 1041
5675.56 1010
5676.27 1049
5676.98 1035
5677.69 974
5678.40 986
5679.11 1110
5679.82 1034
5680.53 965
5681.25 967
5681.96 956
5682.67 968
5683.38 1001
5684.09 1037
5684.80 1011
5685.51 983
5686.22 954
5686.94 952
5687.65 891
5688.36 1014
5689.07 1026
5689.78 971
5690.49 980
5691.21 929
5691.92 979
5692.63 919
5693.34 911
5694.05 930
5694.76 915
5695.48 965
5696.19 858
5696.90 890
5697.61 924
5698.32 979
5699.04 972
5699.75 884
5700.46 937
5701.17 969
5701.89 929
5702.60 824
5703.31 923
5704.02 855
5704.74 820
5705.45 752
5706.16 791
5706.87 740
5707.59 790
5708.30 843
5709.01 878
5709.73 880
5710.44 927
5711.15 946
5711.86 879
5712.58 900
5713.29 808
5714.00 831
5714.72 770
5715.43 836
5716.14 905
5716.86 907
5717.57 878
5718.28 862
5719.00 915
5719.71 887
5720.42 823
5721.14 776
5721.85 868
5722.56 851
5723.28 907
5723.99 857
5724.71 878
5725.42 917
5726.13 886
5726.85 862
5727.56 870
5728.28 909
5728.99 955
5729.70 1028
5730.42 872
5731.13 898
5731.85 850
5732.56 973
5733.28 997
5733.99 883
5734.70 853
5735.42 917
5736.13 895
5736.85 903
5737.56 909
5738.28 854
5738.99 861
5739.71 890
5740.42 831
5741.14 880
5741.85 845
5742.57 856
5743.28 914
5744.00 935
5744.71 839
5745.43 861
5746.14 843
5746.86 880
5747.57 795
5748.29 803
5749.00 835
5749.72 800
5750.43 863
5751.15 824
5751.86 874
5752.58 883
5753.29 830
5754.01 897
5754.73 857
5755.44 821
5756.16 794
5756.87 806
5757.59 833
5758.31 919
5759.02 907
5759.74 929
5760.45 921
5761.17 868
5761.89 899
5762.60 848
5763.32 889
5764.03 845
5764.75 822
5765.47 858
5766.18 907
5766.90 917
5767.62 938
5768.33 874
5769.05 892
5769.77 919
5770.48 897
5771.20 832
5771.92 896
5772.63 940
5773.35 972
5774.07 961
5774.78 887
5775.50 916
5776.22 917
5776.93 903
5777.65 889
5778.37 833
5779.09 909
5779.80 879
5780.52 920
5781.24 946
5781.96 965
5782.67 929
5783.39 1054
5784.11 993
5784.83 892
5785.54 949
5786.26 940
5786.98 910
5787.70 1016
5788.41 936
5789.13 1033
5789.85 1063
5790.57 976
5791.29 974
5792.00 1024
5792.72 1157
5793.44 1106
5794.16 1105
5794.88 1166
5795.59 1154
5796.31 1112
5797.03 1111
5797.75 1181
5798.47 1211
5799.19 1508
5799.90 1709
5800.62 2015
5801.34 2330
5802.06 2688
5802.78 2705
5803.50 2876
5804.22 2903
5804.93 2872
5805.65 2597
5806.37 2222
5807.09 1988
5807.81 1712
5808.53 1474
5809.25 1427
5809.97 1291
5810.69 1176
5811.41 1249
5812.13 1282
5812.84 1281
5813.56 1275
5814.28 1338
5815.00 1204
5815.72 1228
5816.44 1326
5817.16 1376
5817.88 1332
5818.60 1275
5819.32 1338
5820.04 1269
5820.76 1252
5821.48 1273
5822.20 1252
5822.92 1243
5823.64 1157
5824.36 1148
5825.08 1190
5825.80 1246
5826.52 1174
5827.24 1131
5827.96 1144
5828.68 1140
5829.40 1162
5830.12 1071
5830.84 1016
5831.56 1060
5832.28 1062
5833.00 1138
5833.72 1225
5834.44 1106
5835.16 1019
5835.89 1113
5836.61 1085
5837.33 981
5838.05 987
5838.77 996
5839.49 1035
5840.21 1095
5840.93 1071
5841.65 1098
5842.37 1099
5843.10 1085
5843.82 974
5844.54 1012
5845.26 966
5845.98 1094
5846.70 1114
5847.42 1134
5848.14 1080
5848.87 1104
5849.59 1077
5850.31 1017
5851.03 1065
5851.75 1083
5852.47 1127
5853.20 1112
5853.92 1094
5854.64 1102
5855.36 1057
5856.08 980
5856.81 926
5857.53 1005
5858.25 1146
5858.97 1052
5859.69 1003
5860.42 1059
5861.14 1076
5861.86 1031
5862.58 1016
5863.31 1070
5864.03 1065
5864.75 1037
5865.47 1014
5866.20 1112
5866.92 1061
5867.64 1053
5868.36 1082
5869.09 1012
5869.81 1044
5870.53 1125
5871.26 1062
5871.98 1138
5872.70 1104
5873.42 1190
5874.15 1107
5874.87 1072
5875.59 1132
5876.32 1161
5877.04 1014
5877.76 1088
5878.49 1124
5879.21 1133
5879.93 1008
5880.66 1063
5881.38 1244
5882.10 1113
5882.83 1065
5883.55 1105
5884.28 1262
5885.00 1268
5885.72 1147
5886.45 1141
5887.17 1212
5887.89 1153
5888.62 1133
5889.34 1096
5890.07 1146
5890.79 1092
5891.51 1075
5892.24 1016
5892.96 1046
5893.69 1062
5894.41 1019
5895.14 1085
5895.86 1076
5896.59 1059
5897.31 988
5898.03 994
5898.76 1087
5899.48 1161
5900.21 1053
5900.93 1047
5901.66 1017
5902.38 1020
5903.11 1066
5903.83 1095
5904.56 1029
5905.28 1133
5906.01 1179
5906.73 1062
5907.46 1127
5908.18 1086
5908.91 1072
5909.63 1127
5910.36 1107
5911.08 1122
5911.81 1083
5912.53 1124
5913.26 1140
5913.99 1118
5914.71 1175
5915.44 1170
5916.16 1078
5916.89 1150
5917.61 1101
5918.34 1212
5919.07 1118
5919.79 1173
5920.52 1220
5921.24 1174
5921.97 1236
5922.70 1269
5923.42 1218
5924.15 1189
5924.87 1171
5925.60 1236
5926.33 1256
5927.05 1292
5927.78 1368
5928.51 1374
5929.23 1405
5929.96 1302
5930.69 1347
5931.41 1437
5932.14 1466
5932.87 1341
5933.59 1373
5934.32 1359
5935.05 1479
5935.77 1546
5936.50 1546
5937.23 1576
5937.95 1530
5938.68 1592
5939.41 1605
5940.13 1624
5940.86 1651
5941.59 1688
5942.32 1657
5943.04 1853
5943.77 1783
5944.50 1733
5945.23 1753
5945.95 1876
5946.68 1975
5947.41 1908
5948.14 2092
5948.86 2119
5949.59 2162
5950.32 2411
5951.05 2916
5951.78 2963
5952.50 3177
5953.23 3234
5953.96 3218
5954.69 3154
5955.42 3002
5956.14 2796
5956.87 2663
5957.60 2596
5958.33 2546
5959.06 2703
5959.78 2700
5960.51 2685
5961.24 2733
5961.97 2785
5962.70 2949
5963.43 3117
5964.16 3492
5964.88 3731
5965.61 4220
5966.34 4741
5967.07 5165
5967.80 5386
5968.53 5298
5969.26 5359
5969.99 4859
5970.72 4702
5971.44 4375
5972.17 3868
5972.90 3496
5973.63 3420
5974.36 3343
5975.09 3295
5975.82 3289
5976.55 3219
5977.28 3361
5978.01 3308
5978.74 3397
5979.47 3490
5980.20 3530
5980.93 3564
5981.66 3833
5982.39 3975
5983.12 3837
5983.85 3758
5984.57 3854
5985.30 3923
5986.03 3920
5986.76 3829
5987.49 3733
5988.22 3822
5988.96 3862
5989.69 3864
5990.42 3973
5991.15 3868
5991.88 3606
5992.61 3788
5993.34 3784
5994.07 3703
5994.80 3885
5995.53 3925
5996.26 3848
5996.99 3921
5997.72 4168
5998.45 4436
5999.18 4309
5999.91 4285
6000.64 4223
6001.37 4204
6002.11 4123
6002.84 4081
6003.57 4001
6004.30 4057
6005.03 4032
6005.76 3912
6006.49 3913
6007.22 4165
6007.95 4224
6008.69 4648
6009.42 5052
6010.15 6016
6010.88 7241
6011.61 8962
6012.34 10510
6013.07 12113
6013.81 13755
6014.54 15063
6015.27 15665
6016.00 15580
6016.73 14580
6017.46 13452
6018.20 12014
6018.93 10308
6019.66 8891
6020.39 7348
6021.12 6248
6021.86 5525
6022.59 4769
6023.32 4246
6024.05 3953
6024.79 3809
6025.52 3571
6026.25 3240
6026.98 3282
6027.72 3175
6028.45 3219
6029.18 3179
6029.91 3068
6030.65 3001
6031.38 2934
6032.11 2901
6032.84 2904
6033.58 2982
6034.31 2770
6035.04 2796
6035.78 2806
6036.51 2826
6037.24 2653
6037.98 2641
6038.71 2798
6039.44 3076
6040.18 3069
6040.91 2992
6041.64 2877
6042.38 3131
6043.11 3211
6043.84 3195
6044.58 3141
6045.31 3305
6046.04 3408
6046.78 3488
6047.51 3659
6048.24 3765
6048.98 3869
6049.71 4102
6050.45 4419
6051.18 5073
6051.91 5799
6052.65 6563
6053.38 6986
6054.12 7072
6054.85 6982
6055.58 6707
6056.32 6006
6057.05 5283
6057.79 4827
6058.52 4348
6059.26 3843
6059.99 3741
6060.72 3743
6061.46 3439
6062.19 3525
6062.93 3343
6063.66 3289
6064.40 3233
6065.13 3307
6065.87 3101
6066.60 3159
6067.34 2942
6068.07 2951
6068.81 2965
6069.54 2971
6070.28 3042
6071.01 2854
6071.75 2817
6072.48 2740
6073.22 2839
6073.95 2774
6074.69 2618
6075.42 2628
6076.16 2471
6076.89 2438
6077.63 2532
6078.37 2646
6079.10 2446
6079.84 2458
6080.57 2457
6081.31 2478
6082.04 2324
6082.78 2198
6083.52 2268
6084.25 2273
6084.99 2126
6085.72 2108
6086.46 2115
6087.20 2026
6087.93 2058
6088.67 2158
6089.40 2139
6090.14 2026
6090.88 2062
6091.61 2007
6092.35 2031
6093.09 1969
6093.82 2028
6094.56 1977
6095.30 1964
6096.03 1756
6096.77 1807
6097.51 1876
6098.24 1841
6098.98 1931
6099.72 1841
6100.45 1721
6101.19 1777
6101.93 1747
6102.66 1691
6103.40 1719
6104.14 1695
6104.88 1745
6105.61 1668
6106.35 1479
6107.09 1508
6107.83 1689
6108.56 1685
6109.30 1694
6110.04 1751
6110.78 1808
6111.51 1667
6112.25 1823
6112.99 1848
6113.73 1706
6114.46 1729
6115.20 1757
6115.94 1769
6116.68 1731
6117.41 1716
6118.15 1786
6118.89 1788
6119.63 1785
6120.37 1650
6121.11 1695
6121.84 1768
6122.58 1864
6123.32 1788
6124.06 1792
6124.80 1871
6125.54 1864
6126.27 1813
6127.01 1838
6127.75 1892
6128.49 1906
6129.23 1866
6129.97 1791
6130.71 1834
6131.44 1831
6132.18 1773
6132.92 1868
6133.66 1842
6134.40 1815
6135.14 1705
6135.88 1713
6136.62 1799
6137.36 1779
6138.10 1896
6138.83 1870
6139.57 1917
6140.31 1872
6141.05 1734
6141.79 1882
6142.53 1882
6143.27 1789
6144.01 1910
6144.75 1837
6145.49 1841
6146.23 1867
6146.97 1936
6147.71 1728
6148.45 1732
6149.19 1833
6149.93 1782
6150.67 1781
6151.41 1774
6152.15 1942
6152.89 1892
6153.63 1838
6154.37 1890
6155.11 1904
6155.85 2007
6156.59 2033
6157.33 2060
6158.07 2128
6158.81 2055
6159.55 2131
6160.29 2121
6161.03 2150
6161.77 2121
6162.51 2176
6163.25 2261
6163.99 2295
6164.74 2567
6165.48 2717
6166.22 2754
6166.96 3015
6167.70 3117
6168.44 3109
6169.18 2999
6169.92 3029
6170.66 2906
6171.40 3059
6172.15 2813
6172.89 2785
6173.63 2830
6174.37 2694
6175.11 2663
6175.85 2597
6176.59 2589
6177.34 2626
6178.08 2725
6178.82 2728
6179.56 2673
6180.30 2663
6181.04 2802
6181.79 2654
6182.53 2833
6183.27 2875
6184.01 2911
6184.75 2922
6185.50 3012
6186.24 2984
6186.98 3025
6187.72 3116
6188.46 3042
6189.21 3123
6189.95 3116
6190.69 3105
6191.43 3477
6192.18 3454
6192.92 3537
6193.66 3554
6194.40 3765
6195.15 3745
6195.89 3890
6196.63 3914
6197.37 3921
6198.12 3925
6198.86 3655
6199.60 3786
6200.35 3780
6201.09 3748
6201.83 3946
6202.58 3995
6203.32 4156
6204.06 4626
6204.80 5285
6205.55 6649
6206.29 8082
6207.03 10788
6207.78 13350
6208.52 16194
6209.26 18833
6210.01 20708
6210.75 21570
6211.50 21330
6212.24 19950
6212.98 18070
6213.73 15692
6214.47 13161
6215.21 10798
6215.96 8854
6216.70 7336
6217.45 6187
6218.19 5185
6218.93 4575
6219.68 4072
6220.42 3810
6221.17 3494
6221.91 3276
6222.66 3166
6223.40 3181
6224.14 3103
6224.89 2983
6225.63 3049
6226.38 2760
6227.12 2660
6227.87 2631
6228.61 2629
6229.36 2509
6230.10 2255
6230.84 2164
6231.59 2078
6232.33 2180
6233.08 2056
6233.82 2067
6234.57 2168
6235.31 2213
6236.06 2391
6236.80 2574
6237.55 2662
6238.30 2812
6239.04 3057
6239.79 3162
6240.53 3373
6241.28 3434
6242.02 3354
6242.77 3205
6243.51 3108
6244.26 2929
6245.00 2888
6245.75 2896
6246.50 2912
6247.24 3045
6247.99 3111
6248.73 3069
6249.48 2891
6250.22 2834
6250.97 2836
6251.72 2816
6252.46 2753
6253.21 2836
6253.95 2700
6254.70 2570
6255.45 2594
6256.19 2546
6256.94 2437
6257.69 2363
6258.43 2389
6259.18 2427
6259.93 2339
6260.67 2285
6261.42 2468
6262.17 2285
6262.91 2268
6263.66 2312
6264.41 2327
6265.15 2256
6265.90 2213
6266.65 2257
6267.39 2333
6268.14 2304
6268.89 2167
6269.63 2260
6270.38 2299
6271.13 2335
6271.88 2218
6272.62 2278
6273.37 2350
6274.12 2280
6274.86 2203
6275.61 2148
6276.36 2158
6277.11 2199
6277.85 2355
6278.60 2336
6279.35 2398
6280.10 2329
6280.85 2387
6281.59 2354
6282.34 2249
6283.09 2294
6283.84 2151
6284.59 2045
6285.33 1918
6286.08 1902
6286.83 1875
6287.58 1811
6288.33 1804
6289.07 1772
6289.82 1740
6290.57 1781
6291.32 1814
6292.07 1718
6292.82 1723
6293.56 1660
6294.31 1598
6295.06 1597
6295.81 1662
6296.56 1576
6297.31 1608
6298.06 1557
6298.81 1541
6299.55 1578
6300.30 1448
6301.05 1490
6301.80 1442
6302.55 1486
6303.30 1471
6304.05 1455
6304.80 1469
6305.55 1435
6306.30 1487
6307.05 1498
6307.79 1482
6308.54 1525
6309.29 1610
6310.04 1635
6310.79 1645
6311.54 1593
6312.29 1746
6313.04 1736
6313.79 1679
6314.54 1595
6315.29 1601
6316.04 1681
6316.79 1687
6317.54 1536
6318.29 1566
6319.04 1550
6319.79 1593
6320.54 1592
6321.29 1527
6322.04 1481
6322.79 1414
6323.54 1447
6324.29 1455
6325.04 1468
6325.79 1390
6326.54 1420
6327.29 1355
6328.04 1322
6328.79 1327
6329.55 1290
6330.30 1368
6331.05 1302
6331.80 1362
6332.55 1304
6333.30 1312
6334.05 1327
6334.80 1340
6335.55 1253
6336.30 1340
6337.05 1443
6337.81 1442
6338.56 1384
6339.31 1405
6340.06 1299
6340.81 1368
6341.56 1333
6342.31 1263
6343.06 1307
6343.82 1464
6344.57 1451
6345.32 1336
6346.07 1376
6346.82 1368
6347.57 1358
6348.33 1423
6349.08 1508
6349.83 1472
6350.58 1513
6351.33 1536
6352.09 1731
6352.84 1752
6353.59 1843
6354.34 1931
6355.09 1924
6355.85 1892
6356.60 1844
6357.35 1785
6358.10 1776
6358.86 1824
6359.61 1764
6360.36 1507
6361.11 1532
6361.87 1545
6362.62 1505
6363.37 1495
6364.12 1435
6364.88 1407
6365.63 1399
6366.38 1458
6367.13 1455
6367.89 1527
6368.64 1448
6369.39 1483
6370.15 1618
6370.90 1659
6371.65 1522
6372.41 1475
6373.16 1509
6373.91 1406
6374.67 1364
6375.42 1358
6376.17 1400
6376.93 1448
6377.68 1394
6378.43 1382
6379.19 1429
6379.94 1441
6380.69 1392
6381.45 1468
6382.20 1477
6382.96 1470
6383.71 1384
6384.46 1409
6385.22 1324
6385.97 1341
6386.73 1338
6387.48 1340
6388.23 1342
6388.99 1334
6389.74 1281
6390.50 1292
6391.25 1315
6392.00 1304
6392.76 1232
6393.51 1272
6394.27 1291
6395.02 1294
6395.78 1258
6396.53 1270
6397.29 1306
6398.04 1254
6398.80 1221
6399.55 1385
6400.31 1208
6401.06 1179
6401.82 1233
6402.57 1223
6403.33 1223
6404.08 1174
6404.84 1250
6405.59 1271
6406.35 1326
6407.10 1370
6407.86 1488
6408.61 1533
6409.37 1598
6410.12 1698
6410.88 1814
6411.63 1797
6412.39 1655
6413.14 1526
6413.90 1484
6414.66 1530
6415.41 1456
6416.17 1383
6416.92 1357
6417.68 1349
6418.44 1394
6419.19 1372
6419.95 1357
6420.70 1399
6421.46 1418
6422.22 1257
6422.97 1254
6423.73 1327
6424.48 1328
6425.24 1257
6426.00 1258
6426.75 1250
6427.51 1251
6428.27 1194
6429.02 1159
6429.78 1290
6430.54 1267
6431.29 1183
6432.05 1243
6432.81 1278
6433.56 1240
6434.32 1306
6435.08 1361
6435.83 1330
6436.59 1257
6437.35 1277
6438.10 1282
6438.86 1238
6439.62 1213
6440.38 1250
6441.13 1287
6441.89 1225
6442.65 1212
6443.41 1203
6444.16 1196
6444.92 1208
6445.68 1236
6446.44 1301
6447.19 1228
6447.95 1199
6448.71 1218
6449.47 1275
6450.22 1261
6450.98 1238
6451.74 1247
6452.50 1320
6453.26 1389
6454.01 1337
6454.77 1365
6455.53 1250
6456.29 1298
6457.05 1387
6457.80 1365
6458.56 1366
6459.32 1430
6460.08 1475
6460.84 1424
6461.60 1377
6462.35 1368
6463.11 1450
6463.87 1395
6464.63 1494
6465.39 1542
6466.15 1584
6466.91 1576
6467.67 1567
6468.42 1498
6469.18 1420
6469.94 1505
6470.70 1575
6471.46 1675
6472.22 1605
6472.98 1579
6473.74 1659
6474.50 1744
6475.26 1711
6476.02 1705
6476.77 1721
6477.53 1718
6478.29 1677
6479.05 1706
6479.81 1755
6480.57 1913
6481.33 1824
6482.09 1835
6482.85 1844
6483.61 1909
6484.37 1981
6485.13 2040
6485.89 2120
6486.65 2131
6487.41 2071
6488.17 2105
6488.93 2121
6489.69 2214
6490.45 2187
6491.21 2352
6491.97 2413
6492.73 2420
6493.49 2538
6494.25 2611
6495.01 2582
6495.77 2810
6496.53 2849
6497.29 2767
6498.05 2775
6498.82 2800
6499.58 2708
6500.34 2840
6501.10 2727
6501.86 2768
6502.62 2789
6503.38 2730
6504.14 2638
6504.90 2725
6505.66 2877
6506.42 2790
6507.19 2891
6507.95 2931
6508.71 2983
6509.47 3196
6510.23 3287
6510.99 3278
6511.75 3330
6512.51 3351
6513.28 3378
6514.04 3484
6514.80 3510
6515.56 3441
6516.32 3432
6517.08 3622
6517.85 3603
6518.61 3671
6519.37 3707
6520.13 3895
6520.89 3997
6521.66 4013
6522.42 4209
6523.18 4431
6523.94 4595
6524.70 4957
6525.47 5471
6526.23 6009
6526.99 6683
6527.75 7422
6528.52 7903
6529.28 7919
6530.04 7958
6530.80 7889
6531.57 7732
6532.33 7829
6533.09 8858
6533.85 10200
6534.62 11687
6535.38 14049
6536.14 16574
6536.90 18656
6537.67 19751
6538.43 19773
6539.19 18788
6539.96 16756
6540.72 14826
6541.48 12236
6542.25 10256
6543.01 8215
6543.77 6827
6544.54 5681
6545.30 4733
6546.06 4318
6546.83 3877
6547.59 3527
6548.35 3280
6549.12 3080
6549.88 3192
6550.64 2969
6551.41 3024
6552.17 2904
6552.94 2832
6553.70 2775
6554.46 2817
6555.23 2706
6555.99 2437
6556.75 2478
6557.52 2403
6558.28 2408
6559.05 2312
6559.81 2413
6560.58 2515
6561.34 2486
6562.10 2477
6562.87 2529
6563.63 2753
6564.40 2853
6565.16 2845
6565.93 2819
6566.69 2932
6567.46 2863
6568.22 2839
6568.99 2830
6569.75 2880
6570.52 2896
6571.28 2872
6572.04 3036
6572.81 3166
6573.57 3216
6574.34 3525
6575.11 3726
6575.87 3679
6576.64 3640
6577.40 3591
6578.17 3588
6578.93 3509
6579.70 3478
6580.46 3470
6581.23 3307
6581.99 3252
6582.76 3250
6583.52 3117
6584.29 3099
6585.06 3128
6585.82 3133
6586.59 3359
6587.35 3219
6588.12 3413
6588.88 3332
6589.65 3381
6590.42 3518
6591.18 3862
6591.95 4070
6592.71 4365
6593.48 4956
6594.25 5117
6595.01 5541
6595.78 5707
6596.55 5876
6597.31 5641
6598.08 5529
6598.85 5257
6599.61 4752
6600.38 4381
6601.15 4067
6601.91 3820
6602.68 3629
6603.45 3461
6604.21 3153
6604.98 3164
6605.75 3208
6606.51 3261
6607.28 3312
6608.05 3394
6608.81 3567
6609.58 3534
6610.35 3548
6611.12 3632
6611.88 3747
6612.65 3502
6613.42 3209
6614.18 3104
6614.95 2919
6615.72 2756
6616.49 2734
6617.25 2542
6618.02 2509
6618.79 2297
6619.56 2360
6620.33 2400
6621.09 2237
6621.86 2170
6622.63 2248
6623.40 2113
6624.16 2129
6624.93 2132
6625.70 2104
6626.47 2123
6627.24 2132
6628.01 2062
6628.77 2231
6629.54 2130
6630.31 2208
6631.08 2258
6631.85 2410
6632.62 2694
6633.38 2899
6634.15 3010
6634.92 3264
6635.69 3230
6636.46 3338
6637.23 3360
6638.00 3104
6638.76 3031
6639.53 2734
6640.30 2565
6641.07 2505
6641.84 2403
6642.61 2368
6643.38 2321
6644.15 2175
6644.92 2192
6645.69 2238
6646.45 2229
6647.22 2267
6647.99 2271
6648.76 2208
6649.53 2268
6650.30 2152
6651.07 2146
6651.84 2226
6652.61 2289
6653.38 2307
6654.15 2396
6654.92 2368
6655.69 2491
6656.46 2557
6657.23 2494
6658.00 2578
6658.77 2510
6659.54 2406
6660.31 2390
6661.08 2221
6661.85 2310
6662.62 2200
6663.39 2150
6664.16 2171
6664.93 2225
6665.70 2284
6666.47 2254
6667.24 2230
6668.01 2240
6668.78 2226
6669.55 2351
6670.32 2325
6671.09 2350
6671.87 2410
6672.64 2443
6673.41 2312
6674.18 2333
6674.95 2331
6675.72 2320
6676.49 2395
6677.26 2422
6678.03 2364
6678.80 2485
6679.58 2583
6680.35 2469
6681.12 2553
6681.89 2697
6682.66 2900
6683.43 3128
6684.20 3342
6684.97 3571
6685.75 3900
6686.52 4119
6687.29 4003
6688.06 3751
6688.83 3458
6689.60 3092
6690.38 2806
6691.15 2655
6691.92 2534
6692.69 2384
6693.46 2402
6694.24 2416
6695.01 2255
6695.78 2173
6696.55 2181
6697.32 2121
6698.10 2157
6698.87 2248
6699.64 2344
6700.41 2273
6701.19 2154
6701.96 2058
6702.73 2079
6703.50 2083
6704.28 2152
6705.05 2012
6705.82 1988
6706.59 2121
6707.37 2122
6708.14 2209
6708.91 2050
6709.69 1972
6710.46 1955
6711.23 1974
6712.00 2020
6712.78 1984
6713.55 1940
6714.32 1874
6715.10 1808
6715.87 1921
6716.64 1809
6717.42 1798
6718.19 1848
6718.96 1850
6719.74 1874
6720.51 1720
6721.28 1794
6722.06 1875
6722.83 1857
6723.61 1801
6724.38 1907
6725.15 1890
6725.93 1891
6726.70 1955
6727.48 2002
6728.25 1987
6729.02 1902
6729.80 1935
6730.57 1955
6731.35 1950
6732.12 2121
6732.89 2133
6733.67 2149
6734.44 2162
6735.22 2142
6735.99 2197
6736.77 2219
6737.54 2248
6738.31 2264
6739.09 2152
6739.86 2155
6740.64 2160
6741.41 2137
6742.19 2190
6742.96 2265
6743.74 2252
6744.51 2381
6745.29 2382
6746.06 2401
6746.84 2462
6747.61 2538
6748.39 2525
6749.16 2701
6749.94 2935
6750.71 3221
6751.49 3564
6752.26 3948
6753.04 4505
6753.82 4607
6754.59 4450
6755.37 4480
6756.14 4122
6756.92 3663
6757.69 3373
6758.47 3098
6759.25 2741
6760.02 2533
6760.80 2459
6761.57 2390
6762.35 2328
6763.12 2298
6763.90 2363
6764.68 2253
6765.45 2178
6766.23 2283
6767.01 2302
6767.78 2207
6768.56 2247
6769.33 2203
6770.11 2162
6770.89 2134
6771.66 2063
6772.44 2056
6773.22 2052
6773.99 2003
6774.77 2026
6775.55 1902
6776.32 2025
6777.10 1945
6777.88 1905
6778.65 1894
6779.43 1909
6780.21 1943
6780.98 1926
6781.76 1789
6782.54 1759
6783.32 1702
6784.09 1725
6784.87 1587
6785.65 1666
6786.43 1715
6787.20 1710
6787.98 1680
6788.76 1763
6789.53 1814
6790.31 1559
6791.09 1587
6791.87 1649
6792.65 1625
6793.42 1680
6794.20 1697
6794.98 1723
6795.76 1745
6796.53 1751
6797.31 1705
6798.09 1631
6798.87 1611
6799.65 1639
6800.42 1494
6801.20 1640
6801.98 1657
6802.76 1757
6803.54 1793
6804.32 1808
6805.09 1931
6805.87 1903
6806.65 1869
6807.43 1943
6808.21 1903
6808.99 1886
6809.77 1850
6810.54 1830
6811.32 1708
6812.10 1660
6812.88 1759
6813.66 1702
6814.44 1820
6815.22 1773
6816.00 1708
6816.78 1767
6817.56 1713
6818.33 1721
6819.11 1788
6819.89 1771
6820.67 1816
6821.45 1716
6822.23 1624
6823.01 1659
6823.79 1621
6824.57 1708
6825.35 1720
6826.13 1698
6826.91 1688
6827.69 1671
6828.47 1647
6829.25 1664
6830.03 1589
6830.81 1588
6831.59 1566
6832.37 1465
6833.15 1507
6833.93 1565
6834.71 1562
6835.49 1565
6836.27 1449
6837.05 1537
6837.83 1577
6838.61 1610
6839.39 1598
6840.17 1648
6840.95 1589
6841.73 1579
6842.51 1544
6843.29 1528
6844.07 1509
6844.85 1504
6845.63 1555
6846.41 1715
6847.19 1787
6847.98 1963
6848.76 2269
6849.54 2529
6850.32 2710
6851.10 2861
6851.88 3175
6852.66 3347
6853.44 3163
6854.22 2995
6855.01 2771
6855.79 2473
6856.57 2300
6857.35 2011
6858.13 1994
6858.91 1902
6859.69 1816
6860.48 1872
6861.26 1736
6862.04 1726
6862.82 1877
6863.60 1794
6864.38 1780
6865.17 1806
6865.95 1806
6866.73 1883
6867.51 1932
6868.29 1876
6869.08 1999
6869.86 1902
6870.64 1800
6871.42 1864
6872.20 1825
6872.99 1783
6873.77 1847
6874.55 1847
6875.33 1926
6876.12 2009
6876.90 1977
6877.68 2046
6878.46 2029
6879.25 2241
6880.03 2194
6880.81 2194
6881.59 2273
6882.38 2368
6883.16 2418
6883.94 2508
6884.73 2707
6885.51 3188
6886.29 3636
6887.08 4408
6887.86 4870
6888.64 5355
6889.42 5624
6890.21 5573
6890.99 5030
6891.77 4463
6892.56 4018
6893.34 3495
6894.12 3039
6894.91 2769
6895.69 2611
6896.48 2571
6897.26 2382
6898.04 2372
6898.83 2425
6899.61 2364
6900.39 2356
6901.18 2291
6901.96 2285
6902.75 2354
6903.53 2303
6904.31 2313
6905.10 2360
6905.88 2371
6906.67 2325
6907.45 2378
6908.24 2403
6909.02 2293
6909.80 2110
6910.59 2149
6911.37 2166
6912.16 2037
6912.94 2108
6913.73 2041
6914.51 1996
6915.30 1931
6916.08 1947
6916.87 2059
6917.65 2014
6918.44 1976
6919.22 1957
6920.01 1979
6920.79 1857
6921.58 1927
6922.36 1911
6923.15 1877
6923.93 1823
6924.72 1953
6925.50 1891
6926.29 1956
6927.07 1960
6927.86 2063
6928.64 2009
6929.43 2027
6930.21 2024
6931.00 1964
6931.78 1998
6932.57 2035
6933.36 1973
6934.14 1883
6934.93 1864
6935.71 1889
6936.50 1929
6937.29 2018
6938.07 2005
6938.86 2177
6939.64 2213
6940.43 2337
6941.22 2519
6942.00 2646
6942.79 2697
6943.57 2671
6944.36 2906
6945.15 2931
6945.93 3029
6946.72 3257
6947.51 3326
6948.29 3399
6949.08 3519
6949.87 3572
6950.65 3374
6951.44 3084
6952.23 3086
6953.01 2968
6953.80 2874
6954.59 2688
6955.37 2625
6956.16 2635
6956.95 2602
6957.74 2676
6958.52 2652
6959.31 2646
6960.10 2662
6960.88 2766
6961.67 2616
6962.46 2654
6963.25 2632
6964.03 2726
6964.82 2663
6965.61 2781
6966.40 2858
6967.18 2912
6967.97 3216
6968.76 3439
6969.55 3532
6970.34 3715
6971.12 3752
6971.91 3823
6972.70 3793
6973.49 3830
6974.28 3812
6975.06 3680
6975.85 3686
6976.64 3662
6977.43 3674
6978.22 3795
6979.00 3945
6979.79 4005
6980.58 4412
6981.37 5066
6982.16 6015
6982.95 7628
6983.74 9929
6984.52 12340
6985.31 14901
6986.10 17227
6986.89 18222
6987.68 18840
6988.47 17898
6989.26 15775
6990.05 13947
6990.83 11954
6991.62 9993
6992.41 8035
6993.20 6589
6993.99 5633
6994.78 4815
6995.57 4106
6996.36 3763
6997.15 3398
6997.94 3258
6998.73 3029
6999.52 2923
7000.31 2913
7001.10 2883
7001.88 2735
7002.67 2750
7003.46 2727
7004.25 2457
7005.04 2370
7005.83 2354
7006.62 2248
7007.41 2179
7008.20 2030
7008.99 1944
7009.78 1956
7010.57 1970
7011.36 2137
7012.15 2108
7012.94 2271
7013.73 2364
7014.52 2387
7015.31 2393
7016.11 2440
7016.90 2364
7017.69 2249
7018.48 2182
7019.27 2175
7020.06 2118
7020.85 2257
7021.64 2306
7022.43 2505
7023.22 2551
7024.01 2599
7024.80 2671
7025.59 2696
7026.38 2698
7027.18 2622
7027.97 2490
7028.76 2452
7029.55 2310
7030.34 2314
7031.13 2212
7031.92 2310
7032.71 2193
7033.51 2113
7034.30 2256
7035.09 2050
7035.88 2141
7036.67 2254
7037.46 2188
7038.25 2250
7039.05 2264
7039.84 2339
7040.63 2402
7041.42 2456
7042.21 2725
7043.01 2665
7043.80 2785
7044.59 2739
7045.38 2688
7046.17 2862
7046.97 2976
7047.76 3318
7048.55 3584
7049.34 3998
7050.14 4494
7050.93 4935
7051.72 5009
7052.51 4744
7053.30 4336
7054.10 3766
7054.89 3554
7055.68 3122
7056.48 2894
7057.27 2840
7058.06 2708
7058.85 2628
7059.65 2634
7060.44 2558
7061.23 2535
7062.03 2514
7062.82 2601
7063.61 2609
7064.40 2536
7065.20 2404
7065.99 2447
7066.78 2510
7067.58 2339
7068.37 2382
7069.16 2276
7069.96 2070
7070.75 2131
7071.54 2290
7072.34 2381
7073.13 2311
7073.93 2175
7074.72 2177
7075.51 2129
7076.31 2077
7077.10 1933
7077.89 1839
7078.69 1937
7079.48 1943
7080.28 1921
7081.07 1869
7081.86 1866
7082.66 1893
7083.45 1911
7084.25 1789
7085.04 1721
7085.84 1778
7086.63 1675
7087.42 1694
7088.22 1749
7089.01 1646
7089.81 1640
7090.60 1614
7091.40 1744
7092.19 1716
7092.99 1566
7093.78 1651
7094.58 1676
7095.37 1614
7096.17 1615
7096.96 1618
7097.76 1531
7098.55 1459
7099.35 1480
7100.14 1423
7100.94 1522
7101.73 1484
7102.53 1497
7103.32 1516
7104.12 1491
7104.91 1497
7105.71 1434
7106.50 1452
7107.30 1410
7108.10 1325
7108.89 1375
7109.69 1489
7110.48 1433
7111.28 1378
7112.07 1381
7112.87 1428
7113.67 1358
7114.46 1405
7115.26 1394
7116.05 1454
7116.85 1470
7117.65 1365
7118.44 1438
7119.24 1444
7120.03 1485
7120.83 1418
7121.63 1440
7122.42 1366
7123.22 1286
7124.02 1376
7124.81 1360
7125.61 1331
7126.41 1388
7127.20 1289
7128.00 1375
7128.80 1369
7129.59 1421
7130.39 1485
7131.19 1455
7131.98 1439
7132.78 1376
7133.58 1468
7134.37 1442
7135.17 1481
7135.97 1413
7136.77 1356
7137.56 1316
7138.36 1254
7139.16 1352
7139.96 1355
7140.75 1241
7141.55 1182
7142.35 1260
7143.15 1278
7143.94 1252
7144.74 1181
7145.54 1241
7146.34 1266
7147.13 1211
7147.93 1248
7148.73 1145
7149.53 1121
7150.33 1125
7151.12 1165
7151.92 1073
7152.72 1112
7153.52 1215
7154.32 1222
7155.11 1238
7155.91 1265
7156.71 1221
7157.51 1219
7158.31 1191
7159.11 1290
7159.90 1293
7160.70 1214
7161.50 1160
7162.30 1165
7163.10 1221
7163.90 1152
7164.70 1108
7165.49 1134
7166.29 1058
7167.09 1040
7167.89 1104
7168.69 1137
7169.49 1118
7170.29 1133
7171.09 1120
7171.89 1163
7172.69 1180
7173.49 1096
7174.28 1101
7175.08 1040
7175.88 1085
7176.68 1041
7177.48 994
7178.28 1009
7179.08 1113
7179.88 1043
7180.68 1041
7181.48 1046
7182.28 1080
7183.08 1075
7183.88 1042
7184.68 1149
7185.48 1158
7186.28 1146
7187.08 1127
7187.88 1115
7188.68 1129
7189.48 1210
7190.28 1188
7191.08 1113
7191.88 1117
7192.68 1167
7193.48 1190
7194.28 1094
7195.08 1057
7195.88 1135
7196.68 1127
7197.48 1183
7198.28 1075
7199.08 1167
7199.89 1084
7200.69 1080
7201.49 1089
7202.29 1115
7203.09 1093
7203.89 1090
7204.69 1045
7205.49 1020
7206.29 1023
7207.09 1075
7207.89 1038
7208.70 1044
7209.50 1096
7210.30 1120
7211.10 1096
7211.90 1131
7212.70 1194
7213.50 1142
7214.31 1095
7215.11 1076
7215.91 1091
7216.71 1137
7217.51 1272
7218.31 1226
7219.12 1315
7219.92 1141
7220.72 1245
7221.52 1223
7222.32 1194
7223.13 1214
7223.93 1107
7224.73 1171
7225.53 1191
7226.33 1071
7227.14 1015
7227.94 1225
7228.74 1112
7229.54 1104
7230.35 1081
7231.15 1074
7231.95 1085
7232.75 1035
7233.56 1075
7234.36 1026
7235.16 988
7235.96 1057
7236.77 1049
7237.57 1108
7238.37 1147
7239.17 1104
7239.98 1104
7240.78 1057
7241.58 1016
7242.39 1096
7243.19 1056
7243.99 1079
7244.80 1119
7245.60 1174
7246.40 1182
7247.21 1143
7248.01 1141
7248.81 1089
7249.62 1104
7250.42 1140
7251.22 1014
7252.03 1070
7252.83 1064
7253.63 1032
7254.44 978
7255.24 1049
7256.05 1173
7256.85 1146
7257.65 1125
7258.46 1242
7259.26 1277
7260.07 1343
7260.87 1344
7261.67 1405
7262.48 1420
7263.28 1428
7264.09 1486
7264.89 1378
7265.70 1333
7266.50 1226
7267.30 1170
7268.11 1185
7268.91 1150
7269.72 1166
7270.52 1201
7271.33 1141
7272.13 1251
7272.94 1160
7273.74 1105
7274.55 1143
7275.35 1188
7276.16 1220
7276.96 1187
7277.77 1220
7278.57 1135
7279.38 1246
7280.18 1208
7280.99 1299
7281.79 1497
7282.60 1666
7283.40 1835
7284.21 2007
7285.01 2091
7285.82 2169
7286.63 2141
7287.43 2130
7288.24 1982
7289.04 1809
7289.85 1795
7290.65 1602
7291.46 1469
7292.27 1337
7293.07 1300
7293.88 1267
7294.68 1269
7295.49 1239
7296.30 1244
7297.10 1306
7297.91 1322
7298.71 1354
7299.52 1327
7300.33 1342
7301.13 1193
7301.94 1234
7302.75 1313
7303.55 1350
7304.36 1283
7305.16 1309
7305.97 1252
7306.78 1335
7307.58 1400
7308.39 1402
7309.20 1447
7310.01 1516
7310.81 1550
7311.62 1558
7312.43 1567
7313.23 1610
7314.04 1726
7314.85 1647
7315.65 1870
7316.46 2094
7317.27 2522
7318.08 2990
7318.88 3249
7319.69 3537
7320.50 3612
7321.31 3397
7322.11 3094
7322.92 2722
7323.73 2359
7324.54 2063
7325.34 2031
7326.15 1974
7326.96 1875
7327.77 1763
7328.57 1662
7329.38 1730
7330.19 1658
7331.00 1604
7331.81 1502
7332.61 1487
7333.42 1468
7334.23 1568
7335.04 1560
7335.85 1531
7336.66 1531
7337.46 1496
7338.27 1479
7339.08 1416
7339.89 1373
7340.70 1394
7341.51 1408
7342.31 1320
7343.12 1345
7343.93 1327
7344.74 1359
7345.55 1223
7346.36 1273
7347.17 1293
7347.98 1245
7348.79 1297
7349.59 1178
7350.40 1186
7351.21 1200
7352.02 1202
7352.83 1211
7353.64 1119
7354.45 1145
7355.26 1251
7356.07 1161
7356.88 1147
7357.69 1074
7358.50 1132
7359.31 1111
7360.12 1175
7360.93 1199
7361.74 1109
7362.54 1040
7363.35 1101
7364.16 1141
7364.97 1079
7365.78 1016
7366.59 1001
7367.40 1076
7368.21 996
7369.02 1081
7369.83 1058
7370.64 1092
7371.45 1106
7372.27 1015
7373.08 1017
7373.89 1037
7374.70 1024
7375.51 1027
7376.32 1057
7377.13 1024
7377.94 1064
7378.75 1065
7379.56 1202
7380.37 1185
7381.18 1241
7381.99 1175
7382.80 1170
7383.61 1136
7384.42 1206
7385.24 1153
7386.05 1094
7386.86 1110
7387.67 1126
7388.48 1143
7389.29 1123
7390.10 1074
7390.91 1048
7391.72 1093
7392.54 1037
7393.35 1118
7394.16 1046
7394.97 1023
7395.78 1039
7396.59 1053
7397.41 942
7398.22 911
7399.03 959
7399.84 932
7400.65 999
7401.46 967
7402.28 916
7403.09 963
7403.90 959
7404.71 998
7405.52 1071
7406.34 997
7407.15 960
7407.96 971
7408.77 1003
7409.59 978
7410.40 1004
7411.21 919
7412.02 907
7412.84 979
7413.65 964
7414.46 892
7415.27 877
7416.09 902
7416.90 905
7417.71 994
7418.52 888
7419.34 921
7420.15 863
7420.96 854
7421.78 943
7422.59 935
7423.40 912
7424.22 848
7425.03 849
7425.84 895
7426.65 867
7427.47 985
7428.28 980
7429.09 948
7429.91 1044
7430.72 1029
7431.54 1116
7432.35 1065
7433.16 1105
7433.98 1045
7434.79 1030
7435.60 1015
7436.42 1100
7437.23 1057
7438.05 993
7438.86 990
7439.67 950
7440.49 1023
7441.30 970
7442.12 998
7442.93 1036
7443.74 953
7444.56 937
7445.37 907
7446.19 830
7447.00 942
7447.82 933
7448.63 952
7449.44 903
7450.26 920
7451.07 952
7451.89 1055
7452.70 1021
7453.52 955
7454.33 960
7455.15 1014
7455.96 1054
7456.78 994
7457.59 1066
7458.41 1116
7459.22 1078
7460.04 1067
7460.85 1144
7461.67 1198
7462.48 1231
7463.30 1201
7464.11 1356
7464.93 1385
7465.74 1251
7466.56 1225
7467.37 1174
7468.19 1175
7469.01 1171
7469.82 1183
7470.64 1085
7471.45 1236
7472.27 1211
7473.08 1156
7473.90 1160
7474.72 1156
7475.53 1112
7476.35 1103
7477.16 1042
7477.98 995
7478.80 1055
7479.61 1126
7480.43 1251
7481.24 1155
7482.06 1117
7482.88 1081
7483.69 1103
7484.51 1072
7485.33 1078
7486.14 1045
7486.96 1000
7487.78 990
7488.59 1065
7489.41 1024
7490.23 1005
7491.04 982
7491.86 1053
7492.68 1016
7493.49 929
7494.31 952
7495.13 922
7495.94 901
7496.76 920
7497.58 980
7498.40 922
7499.21 925
7500.03 880
7500.85 930
7501.67 868
7502.48 851
7503.30 898
7504.12 880
7504.94 874
7505.75 967
7506.57 886
7507.39 920
7508.21 919
7509.02 931
7509.84 934
7510.66 933
7511.48 891
7512.30 882
7513.11 887
7513.93 898
7514.75 896
7515.57 977
7516.39 903
7517.20 876
7518.02 898
7518.84 899
7519.66 942
7520.48 920
7521.30 865
7522.11 853
7522.93 891
7523.75 895
7524.57 858
7525.39 910
7526.21 843
7527.03 879
7527.84 880
7528.66 887
7529.48 917
7530.30 916
7531.12 896
7531.94 901
7532.76 866
7533.58 799
7534.40 808
7535.22 786
7536.03 805
7536.85 852
7537.67 892
7538.49 890
7539.31 845
7540.13 847
7540.95 873
7541.77 891
7542.59 866
7543.41 891
7544.23 946
7545.05 920
7545.87 873
7546.69 878
7547.51 892
7548.33 902
7549.15 873
7549.97 880
7550.79 882
7551.61 866
7552.43 913
7553.25 932
7554.07 878
7554.89 838
7555.71 870
7556.53 903
7557.35 788
7558.17 885
7558.99 913
7559.81 898
7560.63 901
7561.45 868
7562.27 915
7563.09 902
7563.92 838
7564.74 874
7565.56 875
7566.38 898
7567.20 892
7568.02 905
7568.84 877
7569.66 898
7570.48 907
7571.30 844
7572.13 833
7572.95 875
7573.77 940
7574.59 958
7575.41 926
7576.23 909
7577.05 873
7577.88 913
7578.70 933
7579.52 916
7580.34 980
7581.16 1023
7581.98 970
7582.81 972
7583.63 935
7584.45 914
7585.27 974
7586.09 947
7586.92 1062
7587.74 1131
7588.56 1040
7589.38 1014
7590.20 1104
7591.03 1132
7591.85 1181
7592.67 1168
7593.49 1098
7594.32 1114
7595.14 1111
7595.96 1162
7596.78 1114
7597.61 1175
7598.43 1137
7599.25 1182
7600.07 1204
7600.90 1266
7601.72 1290
7602.54 1410
7603.36 1505
7604.19 1495
7605.01 1581
7605.83 1521
7606.66 1603
7607.48 1596
7608.30 1493
7609.13 1480
7609.95 1511
7610.77 1469
7611.60 1303
7612.42 1410
7613.24 1408
7614.07 1513
7614.89 1527
7615.71 1475
7616.54 1633
7617.36 1802
7618.18 1853
7619.01 1979
7619.83 1975
7620.66 1948
7621.48 1759
7622.30 1710
7623.13 1618
7623.95 1485
7624.78 1419
7625.60 1452
7626.42 1416
7627.25 1462
7628.07 1450
7628.90 1595
7629.72 1602
7630.55 1747
7631.37 1809
7632.19 1930
7633.02 1965
7633.84 1953
7634.67 1888
7635.49 1717
7636.32 1608
7637.14 1572
7637.97 1484
7638.79 1273
7639.62 1168
7640.44 1176
7641.27 1115
7642.09 1051
7642.92 1005
7643.74 1118
7644.57 1125
7645.39 1125
7646.22 994
7647.04 1056
7647.87 947
7648.69 982
7649.52 956
7650.34 942
7651.17 987
7651.99 1007
7652.82 1053
7653.65 1039
7654.47 977
7655.30 978
7656.12 981
7656.95 953
7657.77 938
7658.60 997
7659.43 1006
7660.25 910
7661.08 945
7661.90 957
7662.73 968
7663.56 940
7664.38 906
7665.21 954
7666.04 965
7666.86 923
7667.69 865
7668.51 921
7669.34 952
7670.17 989
7670.99 971
7671.82 963
7672.65 975
7673.47 971
7674.30 981
7675.13 977
7675.95 938
7676.78 953
7677.61 961
7678.44 946
7679.26 1036
7680.09 957
7680.92 915
7681.74 951
7682.57 981
7683.40 945
7684.23 982
7685.05 1116
7685.88 1065
7686.71 1057
7687.53 1028
7688.36 1058
7689.19 1074
7690.02 1049
7690.85 982
7691.67 939
7692.50 1043
7693.33 927
7694.16 1019
7694.98 1016
7695.81 1013
7696.64 1102
7697.47 1212
7698.30 1282
7699.12 1346
7699.95 1338
7700.78 1284
7701.61 1198
7702.44 1114
7703.26 1113
7704.09 1122
7704.92 1029
7705.75 943
7706.58 902
7707.41 1001
7708.24 1013
7709.06 983
7709.89 989
7710.72 888
7711.55 904
7712.38 945
7713.21 884
7714.04 922
7714.87 833
7715.69 848
7716.52 878
7717.35 920
7718.18 913
7719.01 859
7719.84 832
7720.67 819
7721.50 842
7722.33 723
7723.16 847
7723.99 827
7724.82 756
7725.65 752
7726.48 792
7727.30 835
7728.13 851
7728.96 803
7729.79 802
7730.62 776
7731.45 789
7732.28 879
7733.11 774
7733.94 804
7734.77 788
7735.60 751
7736.43 776
7737.26 822
7738.09 841
7738.92 804
7739.75 788
7740.58 789
7741.41 815
7742.25 862
7743.08 828
7743.91 846
7744.74 856
7745.57 836
7746.40 833
7747.23 891
7748.06 871
7748.89 909
7749.72 897
7750.55 875
7751.38 900
7752.21 905
7753.04 935
7753.88 875
7754.71 803
7755.54 815
7756.37 816
7757.20 807
7758.03 797
7758.86 738
7759.69 832
7760.53 845
7761.36 858
7762.19 811
7763.02 774
7763.85 907
7764.68 866
7765.51 771
7766.35 775
7767.18 770
7768.01 800
7768.84 840
7769.67 871
7770.51 833
7771.34 849
7772.17 843
7773.00 842
7773.83 818
7774.67 810
7775.50 808
7776.33 805
7777.16 830
7777.99 876
7778.83 789
7779.66 802
7780.49 814
7781.32 811
7782.16 865
7782.99 811
7783.82 836
7784.65 856
7785.49 861
7786.32 887
7787.15 856
7787.99 806
7788.82 807
7789.65 776
7790.48 915
7791.32 908
7792.15 813
7792.98 878
7793.82 858
7794.65 802
7795.48 872
7796.32 860
7797.15 919
7797.98 918
7798.82 938
7799.65 887
7800.48 904
7801.32 988
7802.15 946
7802.99 980
7803.82 1006
7804.65 997
7805.49 984
7806.32 941
7807.15 972
7807.99 991
7808.82 1053
7809.66 1149
7810.49 1181
7811.32 1153
7812.16 1246
7812.99 1401
7813.83 1368
7814.66 1288
7815.50 1355
7816.33 1407
7817.16 1462
7818.00 1436
7818.83 1341
7819.67 1402
7820.50 1311
7821.34 1207
7822.17 1317
7823.01 1278
7823.84 1285
7824.68 1298
7825.51 1302
7826.35 1487
7827.18 1660
7828.02 1621
7828.85 1603
7829.69 1580
7830.52 1582
7831.36 1460
7832.19 1429
7833.03 1515
7833.86 1488
7834.70 1469
7835.53 1620
7836.37 1551
7837.20 1473
7838.04 1388
7838.87 1383
7839.71 1262
7840.55 1301
7841.38 1325
7842.22 1341
7843.05 1287
7843.89 1228
7844.72 1217
7845.56 1180
7846.40 1194
7847.23 1146
7848.07 1172
7848.91 1169
7849.74 1205
7850.58 1159
7851.41 1149
7852.25 1111
7853.09 1186
7853.92 1282
7854.76 1193
7855.60 1227
7856.43 1412
7857.27 1382
7858.11 1398
7858.94 1523
7859.78 1625
7860.62 1569
7861.45 1452
7862.29 1416
7863.13 1437
7863.96 1313
7864.80 1258
7865.64 1299
7866.47 1346
7867.31 1378
7868.15 1253
7868.99 1299
7869.82 1311
7870.66 1325
7871.50 1270
7872.33 1447
7873.17 1387
7874.01 1442
7874.85 1533
7875.68 1617
7876.52 1827
7877.36 2060
7878.20 2159
7879.03 2224
7879.87 2072
7880.71 2030
7881.55 1899
7882.39 1782
7883.22 1651
7884.06 1567
7884.90 1418
7885.74 1563
7886.58 1391
7887.41 1427
7888.25 1415
7889.09 1431
7889.93 1491
7890.77 1586
7891.61 1555
7892.44 1612
7893.28 1544
7894.12 1574
7894.96 1481
7895.80 1371
7896.64 1394
7897.48 1395
7898.31 1273
7899.15 1325
7899.99 1297
7900.83 1301
7901.67 1239
7902.51 1220
7903.35 1175
7904.19 1068
7905.03 1014
7905.87 1071
7906.70 1086
7907.54 1149
7908.38 1137
7909.22 1205
7910.06 1102
7910.90 1053
7911.74 1018
7912.58 1132
7913.42 1066
7914.26 1167
7915.10 1200
7915.94 1161
7916.78 1190
7917.62 1195
7918.46 1237
7919.30 1305
7920.14 1323
7920.98 1277
7921.82 1301
7922.66 1161
7923.50 1146
7924.34 1109
7925.18 1032
7926.02 1032
7926.86 1105
7927.70 1055
7928.54 1056
7929.38 1020
7930.22 1034
7931.06 1026
7931.90 1054
7932.74 964
7933.58 942
7934.42 1029
7935.26 993
7936.10 1069
7936.95 1050
7937.79 1068
7938.63 1042
7939.47 1042
7940.31 1022
7941.15 954
7941.99 991
7942.83 1024
7943.67 1062
7944.51 1021
7945.36 1065
7946.20 1136
7947.04 1151
7947.88 1124
7948.72 1145
7949.56 1094
7950.40 1202
7951.25 1174
7952.09 1197
7952.93 1252
7953.77 1393
7954.61 1477
7955.45 1534
7956.30 1456
7957.14 1445
7957.98 1412
7958.82 1348
7959.66 1387
7960.51 1357
7961.35 1325
7962.19 1309
7963.03 1462
7963.87 1436
7964.72 1417
7965.56 1535
7966.40 1764
7967.24 2037
7968.09 2109
7968.93 2149
7969.77 2090
7970.61 1857
7971.46 1648
7972.30 1481
7973.14 1416
7973.98 1337
7974.83 1336
7975.67 1253
7976.51 1207
7977.36 1189
7978.20 1191
7979.04 1259
7979.89 1155
7980.73 1085
7981.57 1156
7982.41 1170
7983.26 1140
7984.10 1087
7984.94 1051
7985.79 1076
7986.63 1103
7987.48 1120
7988.32 1095
7989.16 959
7990.01 996
7990.85 1006
7991.69 1049
7992.54 915
7993.38 931
7994.22 911
7995.07 954
7995.91 972
7996.76 870
7997.60 899
7998.44 914
7999.29 904
8000.13 834
8000.98 871
8001.82 819
8002.67 869
8003.51 881
8004.35 857
8005.20 839
8006.04 883
8006.89 834
8007.73 831
8008.58 801
8009.42 767
8010.27 824
8011.11 874
8011.96 850
8012.80 807
8013.65 778
8014.49 775
8015.34 747
8016.18 796
8017.03 814
8017.87 815
8018.72 805
8019.56 801
8020.41 792
8021.25 806
8022.10 748
8022.94 790
8023.79 834
8024.63 793
8025.48 824
8026.32 780
8027.17 819
8028.01 861
8028.86 743
8029.71 756
8030.55 804
8031.40 800
8032.24 747
8033.09 863
8033.94 872
8034.78 828
8035.63 813
8036.47 802
8037.32 827
8038.17 784
8039.01 784
8039.86 785
8040.70 791
8041.55 724
8042.40 730
8043.24 766
8044.09 779
8044.94 724
8045.78 731
8046.63 786
8047.48 784
8048.32 801
8049.17 723
8050.02 745
8050.86 793
8051.71 865
8052.56 777
8053.40 772
8054.25 701
8055.10 729
8055.95 738
8056.79 733
8057.64 742
8058.49 674
8059.33 710
8060.18 742
8061.03 679
8061.88 678
8062.72 729
8063.57 687
8064.42 702
8065.27 722
8066.11 663
8066.96 655
8067.81 676
8068.66 686
8069.50 672
8070.35 673
8071.20 701
8072.05 709
8072.90 684
8073.74 718
8074.59 714
8075.44 650
8076.29 663
8077.14 673
8077.99 677
8078.83 681
8079.68 654
8080.53 651
8081.38 636
8082.23 695
8083.08 709
8083.92 724
8084.77 687
8085.62 729
8086.47 704
8087.32 662
8088.17 654
8089.02 630
8089.87 658
8090.71 698
8091.56 642
8092.41 654
8093.26 642
8094.11 621
8094.96 675
8095.81 692
8096.66 714
8097.51 737
8098.36 734
8099.21 624
8100.06 653
8100.91 662
8101.75 728
8102.60 690
8103.45 678
8104.30 610
8105.15 651
8106.00 694
8106.85 751
8107.70 729
8108.55 680
8109.40 674
8110.25 655
8111.10 698
8111.95 680
8112.80 728
8113.65 689
8114.50 676
8115.35 707
8116.20 693
8117.05 696
8117.90 671
8118.75 717
8119.60 810
8120.46 735
8121.31 709
8122.16 746
8123.01 694
8123.86 673
8124.71 661
8125.56 717
8126.41 694
8127.26 728
8128.11 705
8128.96 662
8129.81 650
8130.66 745
8131.52 747
8132.37 723
8133.22 758
8134.07 746
8134.92 737
8135.77 685
8136.62 712
8137.47 691
8138.33 708
8139.18 728
8140.03 741
8140.88 746
8141.73 746
8142.58 721
8143.44 768
8144.29 797
8145.14 816
8145.99 910
8146.84 840
8147.69 875
8148.55 913
8149.40 864
8150.25 834
8151.10 807
8151.95 859
8152.81 890
8153.66 885
8154.51 983
8155.36 1155
8156.22 1132
8157.07 1075
8157.92 984
8158.77 1019
8159.63 1004
8160.48 877
8161.33 824
8162.18 763
8163.04 842
8163.89 814
8164.74 830
8165.60 773
8166.45 818
8167.30 765
8168.15 767
8169.01 793
8169.86 737
8170.71 780
8171.57 813
8172.42 724
8173.27 720
8174.13 750
8174.98 752
8175.83 689
8176.69 697
8177.54 758
8178.39 770
8179.25 744
8180.10 743
8180.95 670
8181.81 693
8182.66 695
8183.52 651
8184.37 654
8185.22 631
8186.08 669
8186.93 660
8187.79 709
8188.64 637
8189.49 653
8190.35 655
8191.20 698
8192.06 648
8192.91 664
8193.76 692
8194.62 689
8195.47 699
8196.33 680
8197.18 657
8198.04 655
8198.89 695
8199.75 703
8200.60 656
8201.46 645
8202.31 629
8203.17 667
8204.02 690
8204.87 650
8205.73 665
8206.58 656
8207.44 672
8208.29 649
8209.15 659
8210.01 665
8210.86 658
8211.72 695
8212.57 589
8213.43 668
8214.28 645
8215.14 670
8215.99 637
8216.85 694
8217.70 667
8218.56 674
8219.42 627
8220.27 639
8221.13 656
8221.98 658
8222.84 688
8223.69 685
8224.55 717
8225.41 665
8226.26 675
8227.12 666
8227.97 718
8228.83 713
8229.69 685
8230.54 653
8231.40 705
8232.26 670
8233.11 686
8233.97 710
8234.82 630
8235.68 651
8236.54 658
8237.39 677
8238.25 663
8239.11 652
8239.96 656
8240.82 654
8241.68 638
8242.54 620
8243.39 702
8244.25 710
8245.11 624
8245.96 671
8246.82 647
8247.68 681
8248.53 664
8249.39 646
8250.25 657
8251.11 589
8251.96 646
8252.82 697
8253.68 713
8254.54 719
8255.39 699
8256.25 685
8257.11 636
8257.97 667
8258.82 680
8259.68 669
8260.54 659
8261.40 661
8262.26 665
8263.11 673
8263.97 675
8264.83 693
8265.69 696
8266.55 693
8267.40 697
8268.26 738
8269.12 698
8269.98 735
8270.84 716
8271.70 725
8272.55 764
8273.41 741
8274.27 664
8275.13 741
8275.99 753
8276.85 721
8277.71 745
8278.56 723
8279.42 689
8280.28 690
8281.14 716
8282.00 719
8282.86 739
8283.72 696
8284.58 712
8285.44 758
8286.29 774
8287.15 813
8288.01 835
8288.87 801
8289.73 865
8290.59 911
8291.45 1026
8292.31 1095
8293.17 1197
8294.03 1276
8294.89 1219
8295.75 1248
8296.61 1138
8297.47 1067
8298.33 969
8299.19 954
8300.05 853
8300.91 866
8301.77 854
8302.63 853
8303.49 859
8304.35 939
8305.21 938
8306.07 853
8306.93 817
8307.79 834
8308.65 880
8309.51 920
8310.37 886
8311.23 853
8312.09 804
8312.95 891
8313.81 809
8314.67 833
8315.53 918
8316.39 961
8317.25 900
8318.11 922
8318.98 965
8319.84 912
8320.70 912
8321.56 876
8322.42 906
8323.28 811
8324.14 726
8325.00 755
8325.86 745
8326.73 781
8327.59 753
8328.45 720
8329.31 783
8330.17 732
8331.03 752
8331.89 745
8332.76 742
8333.62 705
8334.48 726
8335.34 727
8336.20 674
8337.06 690
8337.93 751
8338.79 761
8339.65 744
8340.51 712
8341.37 737
8342.24 816
8343.10 833
8343.96 859
8344.82 808
8345.68 864
8346.55 828
8347.41 789
8348.27 746
8349.13 719
8350.00 767
8350.86 681
8351.72 768
8352.58 691
8353.45 738
8354.31 771
8355.17 777
8356.03 754
8356.90 714
8357.76 728
8358.62 770
8359.49 744
8360.35 787
8361.21 682
8362.08 733
8362.94 787
8363.80 702
8364.66 771
8365.53 788
8366.39 742
8367.25 735
8368.12 720
8368.98 731
8369.84 685
8370.71 721
8371.57 738
8372.44 804
8373.30 802
8374.16 747
8375.03 766
8375.89 779
8376.75 722
8377.62 739
8378.48 745
8379.35 716
8380.21 737
8381.07 747
8381.94 733
8382.80 734
8383.67 787
8384.53 763
8385.40 777
8386.26 745
8387.12 774
8387.99 757
8388.85 752
8389.72 754
8390.58 767
8391.45 760
8392.31 732
8393.18 752
8394.04 767
8394.91 727
8395.77 769
8396.64 720
8397.50 750
8398.37 806
8399.23 867
8400.10 822
8400.96 753
8401.83 789
8402.69 815
8403.56 832
8404.42 758
8405.29 768
8406.15 796
8407.02 788
8407.88 786
8408.75 798
8409.61 809
8410.48 776
8411.34 784
8412.21 796
8413.08 743
8413.94 746
8414.81 801
8415.67 795
8416.54 785
8417.41 804
8418.27 843
8419.14 827
8420.00 846
8420.87 816
8421.74 864
8422.60 835
8423.47 932
8424.33 914
8425.20 921
8426.07 972
8426.93 889
8427.80 1039
8428.67 1085
8429.53 929
8430.40 918
8431.27 997
8432.13 1002
8433.00 997
8433.87 1022
8434.73 1071
8435.60 1037
8436.47 1050
8437.33 1092
8438.20 1099
8439.07 1183
8439.94 1250
8440.80 1225
8441.67 1368
8442.54 1378
8443.40 1495
8444.27 1571
8445.14 1625
8446.01 1622
8446.87 1605
8447.74 1639
8448.61 1569
8449.48 1515
8450.34 1454
8451.21 1356
8452.08 1414
8452.95 1430
8453.82 1398
8454.68 1422
8455.55 1450
8456.42 1500
8457.29 1532
8458.15 1600
8459.02 1518
8459.89 1433
8460.76 1510
8461.63 1605
8462.50 1500
8463.36 1514
8464.23 1447
8465.10 1468
8465.97 1546
8466.84 1759
8467.71 2114
8468.57 2649
8469.44 3120
8470.31 3628
8471.18 3821
8472.05 3934
8472.92 3748
8473.79 3478
8474.66 2960
8475.53 2615
8476.39 2154
8477.26 1916
8478.13 1728
8479.00 1523
8479.87 1430
8480.74 1386
8481.61 1288
8482.48 1250
8483.35 1207
8484.22 1093
8485.09 1084
8485.96 1090
8486.83 1106
8487.69 1107
8488.56 1030
8489.43 1046
8490.30 1085
8491.17 1101
8492.04 1030
8492.91 986
8493.78 1015
8494.65 923
8495.52 958
8496.39 982
8497.26 962
8498.13 1037
8499.00 994
8499.87 944
8500.74 995
8501.61 992
8502.48 1017
8503.35 954
8504.22 981
8505.10 957
8505.97 1030
8506.84 1109
8507.71 1211
8508.58 1159
8509.45 1164
8510.32 1143
8511.19 1206
8512.06 1131
8512.93 1196
8513.80 1083
8514.67 1073
8515.54 1081
8516.42 1102
8517.29 1089
8518.16 989
8519.03 1052
8519.90 984
8520.77 1023
8521.64 1009
8522.51 973
8523.39 1007
8524.26 977
8525.13 1072
8526.00 1001
8526.87 1064
8527.74 1070
8528.61 1008
8529.49 1042
8530.36 1055
8531.23 1017
8532.10 1108
8532.97 1177
8533.85 1154
8534.72 1150
8535.59 1149
8536.46 1181
8537.33 1146
8538.21 1082
8539.08 1142
8539.95 1139
8540.82 1147
8541.69 1120
8542.57 1110
8543.44 1174
8544.31 1187
8545.18 1125
8546.06 1084
8546.93 1169
8547.80 1182
8548.67 1167
8549.55 1222
8550.42 1206
8551.29 1315
8552.17 1466
8553.04 1636
8553.91 1706
8554.78 1743
8555.66 1760
8556.53 1735
8557.40 1568
8558.28 1458
8559.15 1392
8560.02 1362
8560.90 1272
8561.77 1172
8562.64 1087
8563.52 1034
8564.39 1055
8565.26 1082
8566.14 1005
8567.01 948
8567.89 936
8568.76 961
8569.63 960
8570.51 921
8571.38 957
8572.25 1069
8573.13 978
8574.00 911
8574.88 912
8575.75 935
8576.62 959
8577.50 978
8578.37 934
8579.25 866
8580.12 907
8581.00 917
8581.87 953
8582.74 885
8583.62 971
8584.49 1018
8585.37 975
8586.24 969
8587.12 898
8587.99 874
8588.87 923
8589.74 959
8590.62 938
8591.49 981
8592.37 967
8593.24 991
8594.12 931
8594.99 967
8595.87 964
8596.74 965
8597.62 1049
8598.49 966
8599.37 916
8600.24 955
8601.12 1019
8601.99 957
8602.87 929
8603.74 983
8604.62 1078
8605.49 935
8606.37 1016
8607.25 1089
8608.12 1030
8609.00 927
8609.87 1000
8610.75 989
8611.63 976
8612.50 1026
8613.38 1053
8614.25 1098
8615.13 1041
8616.01 1052
8616.88 1075
8617.76 1115
8618.63 1177
8619.51 1176
8620.39 1093
8621.26 1138
8622.14 1179
8623.02 1171
8623.89 1153
8624.77 1165
8625.65 1141
8626.52 1217
8627.40 1223
8628.28 1284
8629.15 1274
8630.03 1317
8630.91 1294
8631.78 1254
8632.66 1395
8633.54 1412
8634.41 1436
8635.29 1402
8636.17 1369
8637.05 1428
8637.92 1463
8638.80 1484
8639.68 1508
8640.56 1559
8641.43 1549
8642.31 1466
8643.19 1519
8644.06 1508
8644.94 1568
8645.82 1605
8646.70 1604
8647.58 1519
8648.45 1589
8649.33 1687
8650.21 1661
8651.09 1698
8651.96 1689
8652.84 1721
8653.72 1695
8654.60 1679
8655.48 1690
8656.36 1775
8657.23 1742
8658.11 1831
8658.99 1884
8659.87 1898
8660.75 1895
8661.63 1958
8662.50 1916
8663.38 1945
8664.26 1901
8665.14 1870
8666.02 1920
8666.90 2001
8667.78 1931
8668.65 2029
8669.53 2222
8670.41 2439
8671.29 2746
8672.17 3379
8673.05 4028
8673.93 4524
8674.81 4901
8675.69 5386
8676.57 5335
8677.45 5442
8678.32 5021
8679.20 4373
8680.08 3845
8680.96 3439
8681.84 3058
8682.72 2869
8683.60 2605
8684.48 2461
8685.36 2388
8686.24 2310
8687.12 2324
8688.00 2475
8688.88 2791
8689.76 3383
8690.64 4100
8691.52 4798
8692.40 5382
8693.28 5814
8694.16 5954
8695.04 5769
8695.92 5338
8696.80 4761
8697.68 4073
8698.56 3433
8699.44 3046
8700.32 2528
8701.20 2197
8702.08 2038
8702.96 1930
8703.84 1822
8704.72 1688
8705.60 1624
8706.49 1615
8707.37 1524
8708.25 1529
8709.13 1518
8710.01 1437
8710.89 1455
8711.77 1454
8712.65 1373
8713.53 1321
8714.41 1344
8715.29 1371
8716.18 1366
8717.06 1351
8717.94 1283
8718.82 1282
8719.70 1351
8720.58 1331
8721.46 1316
8722.35 1256
8723.23 1308
8724.11 1346
8724.99 1310
8725.87 1289
8726.75 1270
8727.64 1255
8728.52 1243
8729.40 1193
8730.28 1323
8731.16 1331
8732.05 1379
8732.93 1377
8733.81 1376
8734.69 1341
8735.57 1265
8736.46 1255
8737.34 1326
8738.22 1262
8739.10 1303
8739.99 1317
8740.87 1171
8741.75 1123
8742.63 1187
8743.52 1226
8744.40 1148
8745.28 1201
8746.16 1245
8747.05 1256
8747.93 1259
8748.81 1317
8749.70 1316
8750.58 1222
8751.46 1303
8752.34 1300
8753.23 1348
8754.11 1383
8754.99 1381
8755.88 1396
8756.76 1341
8757.64 1420
8758.53 1393
8759.41 1368
8760.29 1445
8761.18 1430
8762.06 1434
8762.94 1452
8763.83 1401
8764.71 1402
8765.60 1397
8766.48 1372
8767.36 1316
8768.25 1338
8769.13 1399
8770.01 1442
8770.90 1429
8771.78 1414
8772.67 1512
8773.55 1502
8774.43 1364
8775.32 1337
8776.20 1327
8777.09 1268
8777.97 1247
8778.86 1275
8779.74 1158
8780.63 1185
8781.51 1240
8782.39 1179
8783.28 1185
8784.16 1183
8785.05 1150
8785.93 1058
8786.82 1108
8787.70 1102
8788.59 1015
8789.47 1096
8790.36 1053
8791.24 1093
8792.13 1112
8793.01 1065
8793.90 1075
8794.78 1037
8795.67 1016
8796.55 988
8797.44 1034
8798.32 1004
8799.21 1070
8800.10 1038
8800.98 1123
8801.87 1095
8802.75 1133
8803.64 1156
8804.52 1191
8805.41 1316
8806.29 1266
8807.18 1215
8808.07 1233
8808.95 1205
8809.84 1129
8810.72 1042
8811.61 1020
8812.50 1002
8813.38 1030
8814.27 977
8815.15 973
8816.04 960
8816.93 980
8817.81 1006
8818.70 1072
8819.59 1071
8820.47 1060
8821.36 1098
8822.25 1021
8823.13 1024
8824.02 1042
8824.91 1026
8825.79 963
8826.68 1014
8827.57 1034
8828.45 998
8829.34 1003
8830.23 906
8831.11 943
8832.00 981
8832.89 937
8833.78 915
8834.66 916
8835.55 875
8836.44 908
8837.32 827
8838.21 765
8839.10 850
8839.99 859
8840.87 887
8841.76 826
8842.65 860
8843.54 841
8844.42 880
8845.31 881
8846.20 809
8847.09 908
8847.98 881
8848.86 841
8849.75 802
8850.64 800
8851.53 770
8852.42 773
8853.30 755
8854.19 750
8855.08 788
8855.97 837
8856.86 817
8857.75 750
8858.63 703
8859.52 758
8860.41 761
8861.30 758
8862.19 791
8863.08 788
8863.97 757
8864.85 720
8865.74 782
8866.63 743
8867.52 735
8868.41 749
8869.30 793
8870.19 727
8871.08 709
8871.97 682
8872.85 722
8873.74 716
8874.63 712
8875.52 738
8876.41 696
8877.30 686
8878.19 690
8879.08 733
8879.97 681
8880.86 682
8881.75 698
8882.64 715
8883.53 700
8884.42 776
8885.31 765
8886.20 724
8887.09 749
8887.98 769
8888.87 807
8889.76 725
8890.65 713
8891.54 688
8892.43 691
8893.32 730
8894.21 690
8895.10 651
8895.99 699
8896.88 691
8897.77 635
8898.66 680
8899.55 723
8900.44 622
8901.33 687
8902.22 685
8903.11 658
8904.00 610
8904.89 625
8905.78 691
8906.67 696
8907.56 623
8908.46 612
8909.35 594
8910.24 646
8911.13 693
8912.02 643
8912.91 637
8913.80 638
8914.69 639
8915.58 679
8916.48 643
8917.37 654
8918.26 584
8919.15 629
8920.04 682
8920.93 587
8921.82 581
8922.72 656
8923.61 649
8924.50 637
8925.39 606
8926.28 571
8927.18 589
8928.07 597
8928.96 616
8929.85 607
8930.74 566
8931.64 607
8932.53 623
8933.42 634
8934.31 602
8935.20 559
8936.10 560
8936.99 570
8937.88 562
8938.77 651
8939.67 614
8940.56 596
8941.45 611
8942.34 592
8943.24 553
8944.13 578
8945.02 581
8945.91 573
8946.81 600
8947.70 549
8948.59 639
8949.49 593
8950.38 581
8951.27 586
8952.16 545
8953.06 560
8953.95 582
8954.84 599
8955.74 589
8956.63 585
8957.52 571
8958.42 603
8959.31 603
8960.20 653
8961.10 572
8961.99 547
8962.89 611
8963.78 561
8964.67 613
8965.57 610
8966.46 598
8967.35 582
8968.25 613
8969.14 617
8970.04 629
8970.93 629
8971.82 617
8972.72 593
8973.61 621
8974.51 592
8975.40 637
8976.30 645
8977.19 579
8978.08 588
8978.98 597
8979.87 666
8980.77 645
8981.66 626
8982.56 630
8983.45 608
8984.35 574
8985.24 547
8986.14 550
8987.03 575
8987.93 549
8988.82 568
8989.72 548
8990.61 551
8991.51 627
8992.40 624
8993.30 578
8994.19 587
8995.09 574
8995.98 602
8996.88 613
8997.77 580
8998.67 581
8999.56 584
9000.46 619
9001.35 615
9002.25 619
9003.15 574
9004.04 567
9004.94 562
9005.83 580
9006.73 551
9007.62 583
9008.52 582
9009.42 547
9010.31 562
9011.21 540
9012.10 583
9013.00 545
9013.90 584
9014.79 530
9015.69 607
9016.59 598
9017.48 510
9018.38 575
9019.27 562
9020.17 519
9021.07 521
9021.96 576
9022.86 588
9023.76 528
9024.65 543
9025.55 558
9026.45 543
9027.34 543
9028.24 543
9029.14 565
9030.04 595
9030.93 536
9031.83 562
9032.73 568
9033.62 555
9034.52 555
9035.42 514
9036.32 541
9037.21 533
9038.11 508
9039.01 519
9039.90 528
9040.80 531
9041.70 568
9042.60 612
9043.50 582
9044.39 568
9045.29 594
9046.19 565
9047.09 521
9047.98 569
9048.88 607
9049.78 617
9050.68 611
9051.58 566
9052.47 535
9053.37 559
9054.27 610
9055.17 591
9056.07 651
9056.97 543
9057.86 558
9058.76 674
9059.66 626
9060.56 582
9061.46 601
9062.36 597
9063.25 651
9064.15 570
9065.05 571
9065.95 632
9066.85 576
9067.75 611
9068.65 595
9069.55 622
9070.45 650
9071.34 630
9072.24 567
9073.14 666
9074.04 616
9074.94 612
9075.84 597
9076.74 611
9077.64 637
9078.54 605
9079.44 620
9080.34 592
9081.24 633
9082.14 612
9083.04 624
9083.94 581
9084.84 634
9085.74 654
9086.63 691
9087.53 661
9088.43 669
9089.33 700
9090.23 705
9091.13 707
9092.03 774
9092.93 711
9093.83 703
9094.74 700
9095.64 661
9096.54 662
9097.44 666
9098.34 612
9099.24 637
9100.14 677
9101.04 672
9101.94 707
9102.84 619
9103.74 582
9104.64 652
9105.54 615
9106.44 645
9107.34 647
9108.24 623
9109.14 607
9110.05 622
9110.95 582
9111.85 570
9112.75 594
9113.65 587
9114.55 530
9115.45 536
9116.35 524
9117.25 529
9118.16 535
9119.06 600
9119.96 564
9120.86 574
9121.76 535
9122.66 540
9123.56 549
9124.47 544
9125.37 509
9126.27 531
9127.17 631
9128.07 570
9128.98 550
9129.88 552
9130.78 571
9131.68 591
9132.58 546
9133.49 538
9134.39 547
9135.29 568
9136.19 564
9137.09 534
9138.00 585
9138.90 586
9139.80 549
9140.70 502
9141.61 498
9142.51 541
9143.41 579
9144.31 565
9145.22 551
9146.12 525
9147.02 505
9147.93 500
9148.83 524
9149.73 513
9150.63 517
9151.54 520
9152.44 571
9153.34 587
9154.25 546
9155.15 537
9156.05 609
9156.96 515
9157.86 535
9158.76 499
9159.67 514
9160.57 527
9161.47 524
9162.38 561
9163.28 545
9164.18 571
9165.09 547
9165.99 522
9166.90 515
9167.80 542
9168.70 535
9169.61 545
9170.51 533
9171.41 530
9172.32 507
9173.22 533
9174.13 529
9175.03 533
9175.94 570
9176.84 509
9177.74 507
9178.65 509
9179.55 488
9180.46 494
9181.36 548
9182.27 527
9183.17 525
9184.08 535
9184.98 553
9185.88 529
9186.79 537
9187.69 533
9188.60 536
9189.50 540
9190.41 535
9191.31 550
9192.22 519
9193.12 540
9194.03 520
9194.93 472
9195.84 500
9196.74 558
9197.65 542
9198.56 554
9199.46 549
9200.37 514
9201.27 516
9202.18 550
9203.08 513
9203.99 533
9204.89 526
9205.80 526
9206.71 499
9207.61 547
9208.52 541
9209.42 532
9210.33 526
9211.23 497
9212.14 522
9213.05 488
9213.95 537
9214.86 550
9215.77 549
9216.67 527
9217.58 593
9218.48 565
9219.39 497
9220.30 549
9221.20 549
9222.11 534
9223.02 519
9223.92 583
9224.83 570
9225.74 579
9226.64 551
9227.55 544
9228.46 563
9229.36 555
9230.27 567
9231.18 554
9232.08 486
9232.99 495
9233.90 583
9234.81 534
9235.71 553
9236.62 578
9237.53 518
9238.43 486
9239.34 474
9240.25 515
9241.16 473
9242.06 500
9242.97 495
9243.88 525
9244.79 504
9245.69 495
9246.60 469
9247.51 510
9248.42 501
9249.33 539
9250.23 490
9251.14 464
9252.05 455
9252.96 463
9253.87 523
9254.77 510
9255.68 425
9256.59 469
9257.50 485
9258.41 511
9259.31 488
9260.22 553
9261.13 467
9262.04 511
9262.95 534
9263.86 545
9264.77 520
9265.67 520
9266.58 501
9267.49 498
9268.40 492
9269.31 522
9270.22 517
9271.13 465
9272.04 495
9272.94 562
9273.85 584
9274.76 482
9275.67 462
9276.58 470
9277.49 503
9278.40 461
9279.31 512
9280.22 489
9281.13 497
9282.04 510
9282.95 520
9283.86 525
9284.77 516
9285.68 438
9286.59 483
9287.49 535
9288.40 551
9289.31 490
9290.22 454
9291.13 536
9292.04 557
9292.95 547
9293.86 541
9294.77 601
9295.68 572
9296.59 540
9297.50 553
9298.41 562
9299.33 536
9300.24 571
9301.15 589
9302.06 610
9302.97 622
9303.88 603
9304.79 625
9305.70 650
9306.61 617
9307.52 705
9308.43 690
9309.34 711
9310.25 710
9311.16 736
9312.07 721
9312.98 686
9313.90 690
9314.81 629
9315.72 581
9316.63 582
9317.54 615
9318.45 586
9319.36 603
9320.27 603
9321.19 625
9322.10 572
9323.01 519
9323.92 575
9324.83 579
9325.74 544
9326.65 560
9327.57 621
9328.48 579
9329.39 594
9330.30 614
9331.21 538
9332.13 540
9333.04 502
9333.95 522
9334.86 612
9335.77 594
9336.69 564
9337.60 567
9338.51 536
9339.42 598
9340.33 614
9341.25 540
9342.16 551
9343.07 596
9343.98 544
9344.90 549
9345.81 532
9346.72 521
9347.63 524
9348.55 536
9349.46 548
9350.37 554
9351.29 486
9352.20 496
9353.11 502
9354.02 531
9354.94 519
9355.85 508
9356.76 522
9357.68 532
9358.59 533
9359.50 508
9360.42 526
9361.33 527
9362.24 508
9363.16 508
9364.07 504
9364.98 476
9365.90 505
9366.81 520
9367.72 493
9368.64 486
9369.55 514
9370.47 528
9371.38 457
9372.29 449
9373.21 458
9374.12 508
9375.04 534
9375.95 521
9376.86 501
9377.78 487
9378.69 540
9379.61 495
9380.52 528
9381.43 517
9382.35 492
9383.26 492
9384.18 524
9385.09 563
9386.01 525
9386.92 521
9387.84 520
9388.75 584
9389.67 536
9390.58 532
9391.49 568
9392.41 549
9393.32 529
9394.24 558
9395.15 583
9396.07 573
9396.98 590
9397.90 580
9398.81 558
9399.73 542
9400.65 562
9401.56 560
9402.48 556
9403.39 496
9404.31 535
9405.22 544
9406.14 540
9407.05 518
9407.97 556
9408.88 563
9409.80 578
9410.72 537
9411.63 553
9412.55 545
9413.46 524
9414.38 554
9415.30 517
9416.21 546
9417.13 534
9418.04 504
9418.96 504
9419.88 527
9420.79 528
9421.71 546
9422.62 552
9423.54 564
9424.46 576
9425.37 554
9426.29 526
9427.21 585
9428.12 594
9429.04 550
9429.96 564
9430.87 558
9431.79 535
9432.71 559
9433.62 569
9434.54 541
9435.46 600
9436.37 599
9437.29 598
9438.21 551
9439.13 552
9440.04 599
9440.96 600
9441.88 534
9442.80 495
9443.71 545
9444.63 549
9445.55 556
9446.46 518
9447.38 573
9448.30 584
9449.22 654
9450.14 640
9451.05 678
9451.97 769
9452.89 809
9453.81 873
9454.72 846
9455.64 826
9456.56 757
9457.48 745
9458.40 709
9459.31 682
9460.23 694
9461.15 677
9462.07 620
9462.99 573
9463.91 582
9464.82 558
9465.74 558
9466.66 518
9467.58 524
9468.50 557
9469.42 576
9470.34 616
9471.25 590
9472.17 557
9473.09 598
9474.01 561
9474.93 584
9475.85 598
9476.77 636
9477.69 605
9478.60 634
9479.52 638
9480.44 665
9481.36 692
9482.28 641
9483.20 685
9484.12 702
9485.04 636
9485.96 609
9486.88 600
9487.80 622
9488.72 581
9489.64 563
9490.56 528
9491.48 535
9492.40 620
9493.32 574
9494.24 577
9495.16 539
9496.08 613
9497.00 584
9497.92 501
9498.84 557
9499.76 626
9500.68 564
9501.60 546
9502.52 528
9503.44 567
9504.36 537
9505.28 545
9506.20 593
9507.12 550
9508.04 608
9508.96 587
9509.88 615
9510.80 573
9511.72 549
9512.64 598
9513.56 540
9514.48 576
9515.40 620
9516.32 623
9517.25 621
9518.17 606
9519.09 623
9520.01 633
9520.93 580
9521.85 575
9522.77 588
9523.69 587
9524.61 657
9525.54 644
9526.46 627
9527.38 639
9528.30 592
9529.22 612
9530.14 681
9531.06 774
9531.99 774
9532.91 801
9533.83 834
9534.75 815
9535.67 815
9536.60 768
9537.52 747
9538.44 696
9539.36 685
9540.28 654
9541.21 683
9542.13 640
9543.05 677
9543.97 670
9544.89 656
9545.82 658
9546.74 701
9547.66 657
9548.58 690
9549.51 671
9550.43 678
9551.35 644
9552.27 645
9553.20 650
9554.12 606
9555.04 567
9555.96 610
9556.89 689
9557.81 694
9558.73 704
9559.66 674
9560.58 653
9561.50 738
9562.43 697
9563.35 672
9564.27 644
9565.19 677
9566.12 706
9567.04 681
9567.96 683
9568.89 716
9569.81 693
9570.74 651
9571.66 659
9572.58 641
9573.51 687
9574.43 720
9575.35 654
9576.28 662
9577.20 664
9578.13 755
9579.05 759
9579.97 674
9580.90 685
9581.82 700
9582.75 691
9583.67 693
9584.59 693
9585.52 688
9586.44 711
9587.37 701
9588.29 674
9589.22 684
9590.14 730
9591.06 733
9591.99 739
9592.91 732
9593.84 745
9594.76 701
9595.69 736
9596.61 721
9597.54 731
9598.46 743
9599.39 773
9600.31 817
9601.24 781
9602.16 789
9603.09 834
9604.01 775
9604.94 809
9605.86 772
9606.79 815
9607.71 854
9608.64 859
9609.56 890
9610.49 854
9611.41 895
9612.34 841
9613.27 850
9614.19 899
9615.12 860
9616.04 922
9616.97 903
9617.89 931
9618.82 896
9619.75 893
9620.67 947
9621.60 873
9622.52 855
9623.45 917
9624.38 944
9625.30 928
9626.23 919
9627.15 927
9628.08 922
9629.01 925
9629.93 975
9630.86 1010
9631.79 1036
9632.71 966
9633.64 1049
9634.57 1037
9635.49 1058
9636.42 1080
9637.35 1114
9638.27 1139
9639.20 1131
9640.13 1153
9641.05 1127
9641.98 1093
9642.91 1121
9643.83 1188
9644.76 1173
9645.69 1189
9646.62 1208
9647.54 1186
9648.47 1273
9649.40 1249
9650.32 1275
9651.25 1341
9652.18 1400
9653.11 1380
9654.03 1364
9654.96 1334
9655.89 1361
9656.82 1371
9657.75 1435
9658.67 1420
9659.60 1388
9660.53 1387
9661.46 1390
9662.38 1438
9663.31 1464
9664.24 1485
9665.17 1413
9666.10 1537
9667.02 1462
9667.95 1500
9668.88 1634
9669.81 1642
9670.74 1695
9671.67 1696
9672.59 1703
9673.52 1739
9674.45 1777
9675.38 1695
9676.31 1646
9677.24 1722
9678.17 1719
9679.10 1712
9680.02 1750
9680.95 1780
9681.88 1915
9682.81 1982
9683.74 2110
9684.67 2008
9685.60 2028
9686.53 2041
9687.46 2025
9688.39 1981
9689.31 2007
9690.24 2052
9691.17 2047
9692.10 2146
9693.03 2072
9693.96 2185
9694.89 2347
9695.82 2558
9696.75 2862
9697.68 3027
9698.61 3363
9699.54 3570
9700.47 3610
9701.40 3548
9702.33 3591
9703.26 3323
9704.19 3058
9705.12 2887
9706.05 2637
9706.98 2552
9707.91 2459
9708.84 2328
9709.77 2366
9710.70 2349
9711.63 2494
9712.56 2542
9713.49 2699
9714.42 2865
9715.35 2944
9716.28 3011
9717.21 2997
9718.14 2900
9719.07 2723
9720.00 2585
9720.93 2460
9721.87 2382
9722.80 2201
9723.73 2034
9724.66 1875
9725.59 1839
9726.52 1809
9727.45 1834
9728.38 1911
9729.31 1935
9730.24 1911
9731.18 1980
9732.11 2081
9733.04 2094
9733.97 2135
9734.90 2062
9735.83 1983
9736.76 2015
9737.70 1883
9738.63 1887
9739.56 1800
9740.49 1707
9741.42 1611
9742.35 1519
9743.29 1495
9744.22 1477
9745.15 1364
9746.08 1357
9747.01 1334
9747.95 1302
9748.88 1369
9749.81 1379
9750.74 1276
9751.67 1304
9752.61 1308
9753.54 1267
9754.47 1289
9755.40 1218
9756.34 1276
9757.27 1322
9758.20 1264
9759.13 1333
9760.07 1359
9761.00 1377
9761.93 1288
9762.87 1282
9763.80 1277
9764.73 1271
9765.66 1257
9766.60 1283
9767.53 1238
9768.46 1209
9769.40 1227
9770.33 1218
9771.26 1271
9772.20 1257
9773.13 1318
9774.06 1312
9775.00 1344
9775.93 1357
9776.86 1314
9777.80 1406
9778.73 1471
9779.66 1487
9780.60 1485
9781.53 1472
9782.46 1489
9783.40 1498
9784.33 1474
9785.26 1458
9786.20 1413
9787.13 1279
9788.07 1361
9789.00 1304
9789.93 1249
9790.87 1194
9791.80 1184
9792.74 1241
9793.67 1222
9794.61 1320
9795.54 1329
9796.47 1300
9797.41 1298
9798.34 1396
9799.28 1405
9800.21 1336
9801.15 1277
9802.08 1309
9803.02 1254
9803.95 1246
9804.89 1170
9805.82 1113
9806.76 1189
9807.69 1177
9808.63 1130
9809.56 1064
9810.50 1003
9811.43 1011
9812.37 1020
9813.30 977
9814.24 985
9815.17 1010
9816.11 988
9817.04 939
9817.98 913
9818.91 934
9819.85 919
9820.78 947
9821.72 902
9822.65 948
9823.59 947
9824.53 994
9825.46 965
9826.40 992
9827.33 938
9828.27 870
9829.21 861
9830.14 898
9831.08 873
9832.01 867
9832.95 815
9833.89 875
9834.82 865
9835.76 859
9836.69 880
9837.63 850
9838.57 907
9839.50 832
9840.44 859
9841.38 866
9842.31 803
9843.25 862
9844.19 880
9845.12 887
9846.06 925
9847.00 885
9847.93 880
9848.87 878
9849.81 850
9850.74 843
9851.68 817
9852.62 845
9853.56 837
9854.49 890
9855.43 851
9856.37 840
9857.30 858
9858.24 822
9859.18 825
9860.12 853
9861.05 930
9861.99 854
9862.93 904
9863.87 875
9864.80 904
9865.74 860
9866.68 835
9867.62 794
9868.56 866
9869.49 821
9870.43 762
9871.37 782
9872.31 838
9873.24 850
9874.18 824
9875.12 839
9876.06 851
9877.00 845
9877.94 818
9878.87 810
9879.81 856
9880.75 895
9881.69 818
9882.63 878
9883.57 854
9884.50 786
9885.44 852
9886.38 806
9887.32 800
9888.26 842
9889.20 864
9890.14 842
9891.08 776
9892.02 733
9892.95 790
9893.89 819
9894.83 828
9895.77 758
9896.71 797
9897.65 790
9898.59 812
9899.53 806
9900.47 819
9901.41 817
9902.35 846
9903.29 839
9904.23 790
9905.16 800
9906.10 794
9907.04 861
9907.98 887
9908.92 875
9909.86 821
9910.80 891
9911.74 882
9912.68 873
9913.62 891
9914.56 859
9915.50 878
9916.44 901
9917.38 864
9918.32 855
9919.26 884
9920.20 883
9921.14 932
9922.08 921
9923.02 1105
9923.97 1213
9924.91 1353
9925.85 1588
9926.79 1682
9927.73 1779
9928.67 1826
9929.61 1817
9930.55 1674
9931.49 1650
9932.43 1385
9933.37 1242
9934.31 1127
9935.25 1184
9936.20 1038
9937.14 978
9938.08 895
9939.02 926
9939.96 906
9940.90 899
9941.84 873
9942.78 829
9943.73 823
9944.67 845
9945.61 828
9946.55 759
9947.49 830
9948.43 799
9949.37 885
9950.32 793
9951.26 831
9952.20 838
9953.14 871
9954.08 860
9955.03 882
9955.97 942
9956.91 939
9957.85 948
9958.79 925
9959.74 845
9960.68 877
9961.62 897
9962.56 886
9963.50 853
9964.45 844
9965.39 841
9966.33 789
9967.27 826
9968.22 750
9969.16 746
9970.10 793
9971.04 819
9971.99 847
9972.93 835
9973.87 828
9974.82 836
9975.76 866
9976.70 894
9977.64 948
9978.59 944
9979.53 860
9980.47 806
9981.42 759
9982.36 799
9983.30 849
9984.25 829
9985.19 817
9986.13 833
9987.08 825
9988.02 816
9988.96 761
9989.91 799
9990.85 739
9991.80 801
9992.74 782
9993.68 768
9994.63 755
9995.57 680
9996.51 727
9997.46 747
9998.40 727
9999.35 771
10000.29 690
10001.23 697
10002.18 728
10003.12 705
10004.07 798
10005.01 753
10005.96 749
10006.90 680
10007.84 735
10008.79 691
10009.73 759
10010.68 678
10011.62 706
10012.57 697
10013.51 704
10014.46 684
10015.40 653
10016.35 664
10017.29 681
10018.24 746
10019.18 701
10020.13 695
10021.07 689
10022.02 715
10022.96 698
10023.91 709
10024.85 728
10025.80 744
10026.74 728
10027.69 710
10028.63 691
10029.58 711
10030.52 711
10031.47 744
10032.42 739
10033.36 677
10034.31 695
10035.25 660
10036.20 690
10037.14 673
10038.09 655
10039.04 625
10039.98 626
10040.93 635
10041.87 658
10042.82 610
10043.77 615
10044.71 594
10045.66 580
10046.60 563
10047.55 618
10048.50 607
10049.44 570
10050.39 566
10051.34 565
10052.28 616
10053.23 605
10054.18 614
10055.12 638
10056.07 654
10057.02 635
10057.96 616
10058.91 670
10059.86 639
10060.80 669
10061.75 699
10062.70 659
10063.64 606
10064.59 669
10065.54 621
10066.49 606
10067.43 654
10068.38 656
10069.33 615
10070.28 573
10071.22 591
10072.17 634
10073.12 605
10074.07 622
10075.01 563
10075.96 572
10076.91 620
10077.86 638
10078.80 615
10079.75 530
10080.70 603
10081.65 601
10082.60 592
10083.54 568
10084.49 572
10085.44 564
10086.39 562
10087.34 546
10088.28 595
10089.23 563
10090.18 547
10091.13 558
10092.08 549
10093.03 563
10093.97 556
10094.92 627
10095.87 621
10096.82 613
10097.77 581
10098.72 627
10099.67 614
10100.62 599
10101.56 591
10102.51 579
10103.46 568
10104.41 602
10105.36 556
10106.31 582
10107.26 567
10108.21 571
10109.16 579
10110.11 553
10111.05 535
10112.00 584
10112.95 630
10113.90 549
10114.85 491
10115.80 574
10116.75 619
10117.70 587
10118.65 576
10119.60 571
10120.55 577
10121.50 576
10122.45 544
10123.40 521
10124.35 578
10125.30 576
10126.25 552
10127.20 576
10128.15 557
10129.10 557
10130.05 608
10131.00 527
10131.95 569
10132.90 587
10133.85 614
10134.80 541
10135.75 590
10136.70 600
10137.65 575
10138.60 556
10139.55 586
10140.51 588
10141.46 625
10142.41 568
10143.36 604
10144.31 558
10145.26 575
10146.21 584
10147.16 619
10148.11 576
10149.06 616
10150.01 652
10150.97 668
10151.92 636
10152.87 610
10153.82 630
10154.77 623
10155.72 650
10156.67 593
10157.63 602
10158.58 563
10159.53 600
10160.48 615
10161.43 640
10162.38 616
10163.34 587
10164.29 589
10165.24 592
10166.19 595
10167.14 563
10168.09 643
10169.05 643
10170.00 659
10170.95 644
10171.90 648
10172.86 638
10173.81 687
10174.76 647
10175.71 669
10176.66 678
10177.62 641
10178.57 699
10179.52 688
10180.47 677
10181.43 653
10182.38 699
10183.33 713
10184.29 824
10185.24 731
10186.19 716
10187.14 719
10188.10 758
10189.05 689
10190.00 722
10190.96 795
10191.91 757
10192.86 784
10193.81 835
10194.77 812
10195.72 761
10196.67 736
10197.63 791
10198.58 798
10199.53 833
10200.49 874
10201.44 856
10202.40 812
10203.35 928
10204.30 990
10205.26 1049
10206.21 1049
10207.16 1081
10208.12 1095
10209.07 1110
10210.03 1063
10210.98 1043
10211.93 973
10212.89 961
10213.84 890
10214.80 886
10215.75 822
10216.70 901
10217.66 846
10218.61 837
10219.57 833
10220.52 802
10221.48 815
10222.43 793
10223.39 817
10224.34 766
10225.30 739
10226.25 740
10227.20 736
10228.16 748
10229.11 679
10230.07 648
10231.02 705
10231.98 774
10232.93 754
10233.89 711
10234.84 691
10235.80 791
10236.75 781
10237.71 723
10238.67 703
10239.62 732
10240.58 717
10241.53 675
10242.49 614
10243.44 620
10244.40 589
10245.35 646
10246.31 563
10247.26 602
10248.22 572
10249.18 598
10250.13 581
10251.09 543
10252.04 574
10253.00 535
10253.96 580
10254.91 625
10255.87 580
10256.82 569
10257.78 546
10258.74 513
10259.69 518
10260.65 561
10261.61 517
10262.56 499
10263.52 537
10264.47 534
10265.43 547
10266.39 553
10267.34 536
10268.30 509
10269.26 524
10270.21 580
10271.17 509
10272.13 594
10273.09 529
10274.04 526
10275.00 519
10275.96 544
10276.91 540
10277.87 555
10278.83 508
10279.78 485
10280.74 547
10281.70 514
10282.66 548
10283.61 568
10284.57 515
10285.53 516
10286.49 547
10287.44 538
10288.40 516
10289.36 551
10290.32 539
10291.27 561
10292.23 567
10293.19 546
10294.15 522
10295.11 584
10296.06 585
10297.02 523
10297.98 509
10298.94 544
10299.90 577
10300.85 524
10301.81 524
10302.77 518
10303.73 542
10304.69 556
10305.65 531
10306.60 472
10307.56 532
10308.52 498
10309.48 506
10310.44 494
10311.40 498
10312.36 488
10313.32 516
10314.27 468
10315.23 539
10316.19 517
10317.15 508
10318.11 539
10319.07 533
10320.03 473
10320.99 507
10321.95 557
10322.91 521
10323.86 483
10324.82 511
10325.78 550
10326.74 521
10327.70 496
10328.66 507
10329.62 579
10330.58 544
10331.54 533
10332.50 524
10333.46 526
10334.42 536
10335.38 523
10336.34 489
10337.30 491
10338.26 512
10339.22 490
10340.18 480
10341.14 464
10342.10 457
10343.06 501
10344.02 503
10344.98 449
10345.94 428
10346.90 477
10347.86 514
10348.82 541
10349.78 505
10350.74 488
10351.70 462
10352.66 505
10353.62 523
10354.58 565
10355.55 492
10356.51 497
10357.47 509
10358.43 536
10359.39 499
10360.35 494
10361.31 495
10362.27 474
10363.23 474
10364.19 479
10365.16 447
10366.12 484
10367.08 519
10368.04 473
10369.00 461
10369.96 497
10370.92 453
10371.88 458
10372.85 469
10373.81 448
10374.77 453
10375.73 451
10376.69 462
10377.65 452
10378.62 452
10379.58 487
10380.54 433
10381.50 438
10382.46 471
10383.43 476
10384.39 473
10385.35 470
10386.31 506
10387.27 453
10388.24 422
10389.20 446
10390.16 461
10391.12 413
10392.09 425
10393.05 482
10394.01 468
10394.97 495
10395.94 446
10396.90 476
10397.86 455
10398.82 398
10399.79 448
10400.75 463
10401.71 430
10402.68 397
10403.64 426
10404.60 428
10405.57 446
10406.53 437
10407.49 468
10408.45 453
10409.42 467
10410.38 410
10411.34 401
10412.31 432
10413.27 479
10414.23 437
10415.20 444
10416.16 472
10417.13 437
10418.09 489
10419.05 456
10420.02 499
10420.98 448
10421.94 453
10422.91 473
10423.87 443
10424.84 417
10425.80 386
10426.76 432
10427.73 412
10428.69 416
10429.66 432
10430.62 430
10431.58 394
10432.55 470
10433.51 406
10434.48 399
10435.44 394
10436.41 402
10437.37 438
10438.34 383
10439.30 402
10440.27 414
10441.23 425
10442.19 415
10443.16 429
10444.12 416
10445.09 429
10446.05 372
10447.02 378
10447.98 418
10448.95 405
10449.91 392
10450.88 400
10451.84 430
10452.81 386
10453.78 395
10454.74 399
10455.71 369
10456.67 408
10457.64 455
10458.60 401
10459.57 412
10460.53 402
10461.50 384
10462.47 394
10463.43 394
10464.40 405
10465.36 380
10466.33 398
10467.29 397
10468.26 400
10469.23 435
10470.19 427
10471.16 432
10472.12 447
10473.09 399
10474.06 357
10475.02 354
10475.99 372
10476.96 406
10477.92 418
10478.89 356
10479.86 322
10480.82 371
10481.79 329
10482.76 375
10483.72 379
10484.69 396
10485.66 435
10486.62 420
10487.59 393
10488.56 365
10489.52 414
10490.49 399
10491.46 374
10492.42 379
10493.39 364
10494.36 375
10495.33 388
10496.29 384
10497.26 384
10498.23 385
10499.19 395
10500.16 405
10501.13 384
10502.10 397
10503.06 353
10504.03 362
10505.00 387
10505.97 391
10506.94 420
10507.90 401
10508.87 402
10509.84 354
10510.81 340
10511.78 414
10512.74 458
10513.71 406
10514.68 374
10515.65 390
10516.62 372
10517.58 377
10518.55 407
10519.52 436
10520.49 377
10521.46 394
10522.43 396
10523.39 392
10524.36 414
10525.33 416
10526.30 398
10527.27 413
10528.24 386
10529.21 382
10530.18 373
10531.14 404
10532.11 396
10533.08 381
10534.05 429
10535.02 417
10535.99 439
10536.96 393
10537.93 421
10538.90 380
10539.87 393
10540.84 431
10541.80 391
10542.77 359
10543.74 329
10544.71 396
10545.68 397
10546.65 414
10547.62 358
10548.59 387
10549.56 390
10550.53 356
10551.50 386
10552.47 374
10553.44 384
10554.41 400
10555.38 390
10556.35 386
10557.32 386
10558.29 382
10559.26 445
10560.23 428
10561.20 453
10562.17 457
10563.14 433
10564.11 438
10565.08 391
10566.05 372
10567.02 390
10567.99 392
10568.97 390
10569.94 392
10570.91 423
10571.88 392
10572.85 366
10573.82 389
10574.79 370
10575.76 352
10576.73 385
10577.70 398
10578.67 395
10579.64 378
10580.62 375
10581.59 436
10582.56 403
10583.53 362
10584.50 373
10585.47 448
10586.44 391
10587.42 379
10588.39 424
10589.36 422
10590.33 384
10591.30 380
10592.27 372
10593.25 394
10594.22 410
10595.19 377
10596.16 427
10597.13 415
10598.10 387
10599.08 395
10600.05 402
10601.02 411
10601.99 403
10602.96 417
10603.94 435
10604.91 422
10605.88 392
10606.85 407
10607.83 364
10608.80 422
10609.77 418
10610.74 406
10611.72 423
10612.69 406
10613.66 421
10614.63 408
10615.61 436
10616.58 396
10617.55 426
10618.53 428
10619.50 416
10620.47 440
10621.44 423
10622.42 444
10623.39 431
10624.36 453
10625.34 409
10626.31 445
10627.28 430
10628.26 402
10629.23 393
10630.20 418
10631.18 434
10632.15 468
10633.12 460
10634.10 481
10635.07 531
10636.05 542
10637.02 527
10637.99 551
10638.97 582
10639.94 615
10640.91 615
10641.89 582
10642.86 584
10643.84 550
10644.81 497
10645.79 464
10646.76 494
10647.73 411
10648.71 471
10649.68 435
10650.66 420
10651.63 413
10652.61 386
10653.58 392
10654.55 427
10655.53 395
10656.50 417
10657.48 386
10658.45 399
10659.43 411
10660.40 409
10661.38 419
10662.35 399
10663.33 420
10664.30 399
10665.28 421
10666.25 390
10667.23 420
10668.20 389
10669.18 384
10670.15 412
10671.13 383
10672.10 364
10673.08 436
10674.05 431
10675.03 416
10676.01 423
10676.98 374
10677.96 428
10678.93 430
10679.91 468
10680.88 455
10681.86 449
10682.84 445
10683.81 480
10684.79 463
10685.76 429
10686.74 413
10687.72 382
10688.69 407
10689.67 410
10690.64 407
10691.62 361
10692.60 396
10693.57 362
10694.55 394
10695.53 368
10696.50 441
10697.48 447
10698.46 410
10699.43 436
10700.41 401
10701.39 356
10702.36 405
10703.34 433
10704.32 411
10705.29 391
10706.27 406
10707.25 406
10708.22 421
10709.20 436
10710.18 444
10711.15 411
10712.13 420
10713.11 417
10714.09 411
10715.06 428
10716.04 422
10717.02 370
10718.00 363
10718.97 387
10719.95 435
10720.93 432
10721.91 405
10722.88 384
10723.86 415
10724.84 411
10725.82 399
10726.80 414
10727.77 389
10728.75 385
10729.73 396
10730.71 367
10731.69 404
10732.66 399
10733.64 410
10734.62 439
10735.60 404
10736.58 381
10737.55 414
10738.53 406
10739.51 419
10740.49 414
10741.47 416
10742.45 404
10743.43 410
10744.40 447
10745.38 405
10746.36 377
10747.34 396
10748.32 402
10749.30 432
10750.28 456
10751.26 421
10752.24 374
10753.21 407
10754.19 408
10755.17 434
10756.15 425
10757.13 432
10758.11 419
10759.09 392
10760.07 389
10761.05 446
10762.03 443
10763.01 436
10763.99 421
10764.97 421
10765.95 468
10766.93 437
10767.91 458
10768.89 466
10769.87 486
10770.84 445
10771.82 442
10772.80 446
10773.78 454
10774.76 455
10775.74 437
10776.73 423
10777.71 447
10778.69 455
10779.67 464
10780.65 467
10781.63 470
10782.61 472
10783.59 465
10784.57 520
10785.55 478
10786.53 472
10787.51 527
10788.49 487
10789.47 507
10790.45 494
10791.43 452
10792.41 470
10793.39 494
10794.38 420
10795.36 461
10796.34 395
10797.32 414
10798.30 402
10799.28 445
10800.26 417
10801.24 405
10802.22 420
10803.21 479
10804.19 444
10805.17 467
10806.15 455
10807.13 458
10808.11 467
10809.09 455
10810.08 457
10811.06 447
10812.04 449
10813.02 429
10814.00 415
10814.99 405
10815.97 414
10816.95 457
10817.93 446
10818.91 427
10819.90 427
10820.88 413
10821.86 414
10822.84 409
10823.82 440
10824.81 447
10825.79 487
10826.77 476
10827.75 419
10828.74 449
10829.72 453
10830.70 451
10831.68 387
10832.67 439
10833.65 440
10834.63 481
10835.62 470
10836.60 442
10837.58 447
10838.56 440
10839.55 487
10840.53 448
10841.51 498
10842.50 470
10843.48 439
10844.46 451
10845.45 410
10846.43 422
10847.41 416
10848.40 443
10849.38 469
10850.36 440
10851.35 410
10852.33 470
10853.31 466
10854.30 471
10855.28 413
10856.26 449
10857.25 500
10858.23 506
10859.22 487
10860.20 500
10861.18 482
10862.17 485
10863.15 487
10864.14 463
10865.12 424
10866.10 455
10867.09 478
10868.07 484
10869.06 481
10870.04 435
10871.03 482
10872.01 447
10873.00 489
10873.98 466
10874.96 474
10875.95 533
10876.93 517
10877.92 474
10878.90 496
10879.89 488
10880.87 509
10881.86 536
10882.84 554
10883.83 554
10884.81 569
10885.80 579
10886.78 557
10887.77 561
10888.75 637
10889.74 608
10890.72 583
10891.71 574
10892.70 554
10893.68 557
10894.67 597
10895.65 545
10896.64 596
10897.62 580
10898.61 580
10899.59 559
10900.58 572
10901.57 582
10902.55 630
10903.54 573
10904.52 669
10905.51 661
10906.50 651
10907.48 618
10908.47 660
10909.45 619
10910.44 612
10911.43 681
10912.41 627
10913.40 637
10914.39 666
10915.37 703
10916.36 696
10917.35 696
10918.33 670
10919.32 654
10920.30 674
10921.29 703
10922.28 670
10923.27 729
10924.25 705
10925.24 717
10926.23 686
10927.21 660
10928.20 687
10929.19 715
10930.17 724
10931.16 721
10932.15 762
10933.14 740
10934.12 747
10935.11 702
10936.10 741
10937.09 746
10938.07 732
10939.06 747
10940.05 800
10941.04 817
10942.02 829
10943.01 854
10944.00 871
10944.99 828
10945.97 819
10946.96 875
10947.95 927
10948.94 927
10949.93 906
10950.91 943
10951.90 1004
10952.89 1011
10953.88 1016
10954.87 1120
10955.85 1296
10956.84 1362
10957.83 1410
10958.82 1544
10959.81 1427
10960.80 1465
10961.79 1462
10962.77 1370
10963.76 1328
10964.75 1241
10965.74 1160
10966.73 1173
10967.72 1110
10968.71 1029
10969.70 1069
10970.68 1007
10971.67 968
10972.66 1009
10973.65 1017
10974.64 966
10975.63 970
10976.62 967
10977.61 968
10978.60 975
10979.59 985
10980.58 1015
10981.57 1029
10982.55 1021
10983.54 1047
10984.53 1042
10985.52 1008
10986.51 1018
10987.50 973
10988.49 1050
10989.48 1049
10990.47 1113
10991.46 1110
10992.45 1217
10993.44 1295
10994.43 1363
10995.42 1517
10996.41 1650
10997.40 1824
10998.39 1897
10999.38 2074
11000.37 2227
11001.36 2148
11002.35 2067
11003.34 1978
11004.33 1889
11005.33 1776
11006.32 1658
11007.31 1443
11008.30 1321
11009.29 1250
11010.28 1110
11011.27 1114
11012.26 996
11013.25 931
11014.24 902
11015.23 890
11016.22 828
11017.21 840
11018.21 890
11019.20 870
11020.19 795
11021.18 835
11022.17 854
11023.16 828
11024.15 778
11025.14 786
11026.14 788
11027.13 773
11028.12 793
11029.11 789
11030.10 766
11031.09 767
11032.09 764
11033.08 767
11034.07 805
11035.06 786
11036.05 787
11037.05 786
11038.04 758
11039.03 737
11040.02 753
11041.01 766
11042.01 722
11043.00 731
11043.99 646
11044.98 647
11045.97 687
11046.97 704
11047.96 733
11048.95 662
11049.94 659
11050.94 656
11051.93 633
11052.92 642
11053.91 640
11054.91 636
11055.90 721
11056.89 644
11057.89 674
11058.88 679
11059.87 652
11060.87 693
11061.86 696
11062.85 675
11063.84 669
11064.84 678
11065.83 665
11066.82 682
11067.82 690
11068.81 713
11069.80 699
11070.80 660
11071.79 719
11072.78 667
11073.78 657
11074.77 708
11075.77 732
11076.76 715
11077.75 674
11078.75 681
11079.74 682
11080.73 637
11081.73 696
11082.72 694
11083.72 685
11084.71 689
11085.70 681
11086.70 664
11087.69 644
11088.69 648
11089.68 638
11090.68 637
11091.67 600
11092.66 619
11093.66 601
11094.65 659
11095.65 625
11096.64 615
11097.64 635
11098.63 631
11099.63 632
11100.62 582
11101.62 584
11102.61 630
11103.61 602
11104.60 622
11105.60 618
11106.59 631
11107.59 605
11108.58 598
11109.58 589
11110.57 615
11111.57 589
11112.56 556
11113.56 561
11114.55 588
11115.55 628
11116.55 595
11117.54 643
11118.54 600
11119.53 571
11120.53 613
11121.52 594
11122.52 591
11123.51 597
11124.51 610
11125.51 619
11126.50 634
11127.50 662
11128.49 649
11129.49 669
11130.49 629
11131.48 637
11132.48 656
11133.48 640
11134.47 592
11135.47 626
11136.46 656
11137.46 586
11138.46 551
11139.45 589
11140.45 584
11141.45 603
11142.44 594
11143.44 600
11144.44 611
11145.43 551
11146.43 581
11147.43 609
11148.43 592
11149.42 553
11150.42 563
11151.42 608
11152.41 588
11153.41 550
11154.41 578
11155.40 609
11156.40 577
11157.40 562
11158.40 624
11159.39 622
11160.39 546
11161.39 542
11162.39 627
11163.38 616
11164.38 619
11165.38 629
11166.38 676
11167.38 617
11168.37 604
11169.37 628
11170.37 613
11171.37 645
11172.37 653
11173.36 669
11174.36 672
11175.36 628
11176.36 671
11177.36 663
11178.35 679
11179.35 676
11180.35 672
11181.35 755
11182.35 723
11183.35 715
11184.34 696
11185.34 723
11186.34 788
11187.34 741
11188.34 754
11189.34 760
11190.34 813
11191.34 831
11192.34 849
11193.33 819
11194.33 877
11195.33 840
11196.33 882
11197.33 853
11198.33 800
11199.33 826
11200.33 838
11201.33 803
11202.33 736
11203.33 666
11204.33 739
11205.32 710
11206.32 781
11207.32 722
11208.32 701
11209.32 691
11210.32 684
11211.32 753
11212.32 715
11213.32 714
11214.32 697
11215.32 643
11216.32 667
11217.32 665
11218.32 622
11219.32 622
11220.32 642
11221.32 570
11222.32 573
11223.32 571
11224.32 589
11225.32 568
11226.32 587
11227.33 583
11228.33 568
11229.33 567
11230.33 555
11231.33 515
11232.33 540
11233.33 561
11234.33 583
11235.33 587
11236.33 519
11237.33 557
11238.33 499
11239.33 525
11240.34 505
11241.34 584
11242.34 566
11243.34 546
11244.34 486
11245.34 515
11246.34 518
11247.34 475
11248.35 544
11249.35 573
11250.35 518
11251.35 493
11252.35 535
11253.35 519
11254.35 540
11255.36 499
11256.36 508
11257.36 487
11258.36 522
11259.36 531
11260.37 518
11261.37 517
11262.37 537
11263.37 520
11264.37 513
11265.38 539
11266.38 511
11267.38 553
11268.38 572
11269.39 645
11270.39 569
11271.39 546
11272.39 557
11273.40 625
11274.40 498
11275.40 540
11276.40 596
11277.41 613
11278.41 621
11279.41 614
11280.41 618
11281.42 590
11282.42 587
11283.42 559
11284.43 630
11285.43 575
11286.43 575
11287.44 570
11288.44 488
11289.44 526
11290.45 593
11291.45 506
11292.45 554
11293.46 574
11294.46 557
11295.46 578
11296.47 539
11297.47 538
11298.47 556
11299.48 518
11300.48 544
11301.48 539
11302.49 534
11303.49 511
11304.50 511
11305.50 567
11306.50 493
11307.51 543
11308.51 589
11309.52 600
11310.52 623
11311.52 607
11312.53 666
11313.53 686
11314.54 663
11315.54 690
11316.55 698
11317.55 662
11318.56 697
11319.56 617
11320.56 553
11321.57 523
11322.57 531
11323.58 516
11324.58 523
11325.59 527
11326.59 488
11327.60 487
11328.60 486
11329.61 435
11330.61 456
11331.62 479
11332.62 464
11333.63 484
11334.63 435
11335.64 466
11336.65 501
11337.65 519
11338.66 458
11339.66 440
11340.67 434
11341.67 389
11342.68 433
11343.68 405
11344.69 434
11345.70 435
11346.70 455
11347.71 442
11348.71 438
11349.72 424
11350.72 456
11351.73 485
11352.74 435
11353.74 434
11354.75 444
11355.76 423
11356.76 415
11357.77 476
11358.77 446
11359.78 440
11360.79 402
11361.79 453
11362.80 447
11363.81 419
11364.81 415
11365.82 442
11366.83 428
11367.83 408
11368.84 400
11369.85 438
11370.85 425
11371.86 427
11372.87 413
11373.87 429
11374.88 453
11375.89 397
11376.90 431
11377.90 417
11378.91 446
11379.92 403
11380.92 466
11381.93 442
11382.94 516
11383.95 482
11384.95 471
11385.96 444
11386.97 416
11387.98 441
11388.99 451
11389.99 416
11391.00 414
11392.01 442
11393.02 406
11394.02 461
11395.03 466
11396.04 487
11397.05 454
11398.06 451
11399.06 451
11400.07 456
11401.08 411
11402.09 442
11403.10 442
11404.11 450
11405.11 415
11406.12 424
11407.13 474
11408.14 436
11409.15 384
11410.16 417
11411.17 455
11412.17 419
11413.18 440
11414.19 415
11415.20 459
11416.21 441
11417.22 446
11418.23 401
11419.24 419
11420.25 401
11421.25 412
11422.26 434
11423.27 410
11424.28 442
11425.29 411
11426.30 442
11427.31 424
11428.32 425
11429.33 451
11430.34 449
11431.35 429
11432.36 413
11433.37 423
11434.38 458
11435.39 435
11436.40 442
11437.41 459
11438.42 453
11439.43 475
11440.44 445
11441.45 393
11442.46 416
11443.47 437
11444.48 430
11445.49 480
11446.50 451
11447.51 448
11448.52 455
11449.53 433
11450.54 434
11451.55 401
11452.56 433
11453.57 443
11454.58 421
11455.59 424
11456.60 417
11457.61 444
11458.62 402
11459.63 435
11460.64 444
11461.66 427
11462.67 417
11463.68 428
11464.69 441
11465.70 427
11466.71 428
11467.72 446
11468.73 454
11469.74 459
11470.76 447
11471.77 421
11472.78 466
11473.79 451
11474.80 443
11475.81 489
11476.82 415
11477.84 406
11478.85 427
11479.86 451
11480.87 398
11481.88 416
11482.89 453
11483.91 413
11484.92 448
11485.93 385
11486.94 423
11487.95 420
11488.97 379
11489.98 399
11490.99 415
11492.00 363
11493.02 404
11494.03 401
11495.04 400
11496.05 369
11497.06 365
11498.08 391
11499.09 410
11500.10 435
11501.12 403
11502.13 430
11503.14 390
11504.15 402
11505.17 432
11506.18 411
11507.19 393
11508.20 371
11509.22 422
11510.23 426
11511.24 427
11512.26 418
11513.27 447
11514.28 451
11515.30 450
11516.31 426
11517.32 425
11518.34 414
11519.35 438
11520.36 419
11521.38 415
11522.39 389
11523.40 429
11524.42 417
11525.43 421
11526.45 414
11527.46 428
11528.47 453
11529.49 457
11530.50 454
11531.52 407
11532.53 405
11533.54 417
11534.56 432
11535.57 399
11536.59 438
11537.60 462
11538.61 454
11539.63 415
11540.64 409
11541.66 454
11542.67 427
11543.69 414
11544.70 426
11545.72 455
11546.73 450
11547.74 418
11548.76 447
11549.77 473
11550.79 471
11551.80 520
11552.82 471
11553.83 477
11554.85 501
11555.86 489
11556.88 509
11557.89 519
11558.91 495
11559.92 457
11560.94 509
11561.96 531
11562.97 521
11563.99 500
11565.00 527
11566.02 528
11567.03 557
11568.05 531
11569.06 511
11570.08 553
11571.10 529
11572.11 504
11573.13 498
11574.14 533
11575.16 570
11576.17 601
11577.19 579
11578.21 564
11579.22 567
11580.24 609
11581.25 644
11582.27 626
11583.29 632
11584.30 652
11585.32 716
11586.34 697
11587.35 664
11588.37 701
11589.39 719
11590.40 697
11591.42 732
11592.44 749
11593.45 764
11594.47 823
11595.49 845
11596.50 956
11597.52 965
11598.54 1127
11599.55 1303
11600.57 1349
11601.59 1391
11602.60 1503
11603.62 1604
11604.64 1618
11605.66 1560
11606.67 1531
11607.69 1471
11608.71 1338
11609.73 1190
11610.74 1135
11611.76 1007
11612.78 912
11613.80 885
11614.81 768
11615.83 723
11616.85 679
11617.87 694
11618.88 670
11619.90 634
11620.92 616
11621.94 604
11622.96 579
11623.97 644
11624.99 584
11626.01 565
11627.03 582
11628.05 584
11629.07 570
11630.08 543
11631.10 512
11632.12 557
11633.14 526
11634.16 546
11635.18 528
11636.19 560
11637.21 538
11638.23 538
11639.25 518
11640.27 519
11641.29 527
11642.31 534
11643.33 492
11644.34 502
11645.36 458
11646.38 483
11647.40 506
11648.42 486
11649.44 430
11650.46 435
11651.48 489
11652.50 499
11653.52 478
11654.54 425
11655.56 392
11656.58 411
11657.60 416
11658.61 416
11659.63 449
11660.65 514
11661.67 516
11662.69 479
11663.71 446
11664.73 480
11665.75 514
11666.77 502
11667.79 432
11668.81 441
11669.83 461
11670.85 476
11671.87 474
11672.89 490
11673.91 497
11674.93 515
11675.95 559
11676.97 537
11678.00 495
11679.02 480
11680.04 490
11681.06 483
11682.08 489
11683.10 455
11684.12 524
11685.14 515
11686.16 527
11687.18 520
11688.20 457
11689.22 482
11690.24 489
11691.26 512
11692.29 496
11693.31 482
11694.33 481
11695.35 470
11696.37 494
11697.39 467
11698.41 505
11699.43 458
11700.46 482
11701.48 507
11702.50 469
11703.52 445
11704.54 481
11705.56 475
11706.58 498
11707.61 454
11708.63 464
11709.65 454
11710.67 476
11711.69 521
11712.72 472
11713.74 453
11714.76 443
11715.78 459
11716.80 433
11717.83 489
11718.85 465
11719.87 480
11720.89 478
11721.92 464
11722.94 463
11723.96 459
11724.98 434
11726.01 455
11727.03 472
11728.05 451
11729.07 483
11730.10 459
11731.12 457
11732.14 423
11733.16 448
11734.19 426
11735.21 426
11736.23 452
11737.26 429
11738.28 451
11739.30 460
11740.33 441
11741.35 417
11742.37 440
11743.39 453
11744.42 464
11745.44 431
11746.47 436
11747.49 452
11748.51 439
11749.54 422
11750.56 438
11751.58 426
11752.61 401
11753.63 405
11754.65 421
11755.68 423
11756.70 445
11757.73 455
11758.75 414
11759.77 453
11760.80 416
11761.82 422
11762.85 423
11763.87 453
11764.89 443
11765.92 442
11766.94 431
11767.97 493
11768.99 432
11770.02 413
11771.04 432
11772.06 445
11773.09 444
11774.11 449
11775.14 454
11776.16 433
11777.19 475
11778.21 425
11779.24 441
11780.26 411
11781.29 449
11782.31 444
11783.34 463
11784.36 425
11785.39 463
11786.41 429
11787.44 438
11788.46 439
11789.49 436
11790.51 449
11791.54 459
11792.57 485
11793.59 451
11794.62 477
11795.64 431
11796.67 473
11797.69 460
11798.72 427
11799.74 469
11800.77 486
11801.80 485
11802.82 482
11803.85 501
11804.87 479
11805.90 484
11806.93 473
11807.95 513
11808.98 441
11810.00 488
11811.03 531
11812.06 509
11813.08 491
11814.11 445
11815.14 462
11816.16 483
11817.19 475
11818.22 505
11819.24 508
11820.27 463
11821.30 478
11822.32 500
11823.35 495
11824.38 480
11825.40 482
11826.43 475
11827.46 532
11828.48 505
11829.51 485
11830.54 499
11831.56 525
11832.59 531
11833.62 528
11834.65 507
11835.67 492
11836.70 536
11837.73 515
11838.76 545
11839.78 463
11840.81 511
11841.84 515
11842.87 549
11843.89 505
11844.92 520
11845.95 563
11846.98 565
11848.00 567
11849.03 565
11850.06 527
11851.09 524
11852.12 543
11853.14 532
11854.17 561
11855.20 566
11856.23 579
11857.26 534
11858.29 570
11859.31 541
11860.34 538
11861.37 530
11862.40 567
11863.43 624
11864.46 564
11865.48 549
11866.51 570
11867.54 598
11868.57 570
11869.60 617
11870.63 587
11871.66 614
11872.69 617
11873.72 630
11874.74 641
11875.77 634
11876.80 679
11877.83 653
11878.86 654
11879.89 697
11880.92 712
11881.95 671
11882.98 681
11884.01 682
11885.04 736
11886.07 753
11887.10 792
11888.13 803
11889.15 771
11890.18 748
11891.21 788
11892.24 808
11893.27 804
11894.30 817
11895.33 894
11896.36 935
11897.39 909
11898.42 950
11899.45 998
11900.48 1075
11901.51 1068
11902.54 1039
11903.57 1106
11904.60 1129
11905.64 1020
11906.67 1007
11907.70 1023
11908.73 993
11909.76 897
11910.79 920
11911.82 909
11912.85 884
11913.88 925
11914.91 955
11915.94 938
11916.97 944
11918.00 895
11919.03 892
11920.06 940
11921.10 967
11922.13 951
11923.16 1023
11924.19 1058
11925.22 1169
11926.25 1256
11927.28 1320
11928.31 1391
11929.35 1495
11930.38 1623
11931.41 1734
11932.44 1684
11933.47 1727
11934.50 1709
11935.53 1578
11936.57 1434
11937.60 1441
11938.63 1366
11939.66 1273
11940.69 1153
11941.73 1009
11942.76 984
11943.79 969
11944.82 913
11945.85 886
11946.89 858
11947.92 790
11948.95 770
11949.98 778
11951.01 778
11952.05 772
11953.08 796
11954.11 803
11955.14 815
11956.18 769
11957.21 737
11958.24 749
11959.27 723
11960.31 793
11961.34 731
11962.37 771
11963.41 708
11964.44 753
11965.47 736
11966.50 759
11967.54 709
11968.57 685
11969.60 752
11970.64 755
11971.67 725
11972.70 703
11973.74 732
11974.77 717
11975.80 735
11976.84 692
11977.87 672
11978.90 718
11979.94 749
11980.97 677
11982.00 743
11983.04 706
11984.07 699
11985.11 747
11986.14 723
11987.17 696
11988.21 725
11989.24 701
11990.28 722
11991.31 748
11992.34 735
11993.38 743
11994.41 722
11995.45 705
11996.48 717
11997.52 711
11998.55 730
11999.58 760
12000.62 775
12001.65 765
12002.69 733
12003.72 747
12004.76 775
12005.79 736
12006.83 788
12007.86 836
12008.90 825
12009.93 816
12010.97 867
12012.00 858
12013.04 857
12014.07 908
12015.11 885
12016.14 953
12017.18 973
12018.21 992
12019.25 1004
12020.28 951
12021.32 860
12022.35 959
12023.39 951
12024.42 912
12025.46 842
12026.49 908
12027.53 886
12028.57 889
12029.60 846
12030.64 850
12031.67 888
12032.71 933
12033.74 849
12034.78 896
12035.82 852
12036.85 805
12037.89 857
12038.92 879
12039.96 926
12041.00 869
12042.03 898
12043.07 865
12044.11 821
12045.14 838
12046.18 881
12047.22 879
12048.25 852
12049.29 903
12050.33 871
12051.36 950
12052.40 916
12053.44 962
12054.47 946
12055.51 979
12056.55 944
12057.58 926
12058.62 961
12059.66 942
12060.69 984
12061.73 1014
12062.77 1015
12063.80 941
12064.84 1022
12065.88 1013
12066.92 1003
12067.95 974
12068.99 977
12070.03 950
12071.07 1008
12072.10 1005
12073.14 1042
12074.18 1068
12075.22 1029
12076.25 1013
12077.29 1016
12078.33 1026
12079.37 1055
12080.41 995
12081.44 1041
12082.48 1040
12083.52 1062
12084.56 1109
12085.60 1149
12086.63 1180
12087.67 1100
12088.71 1179
12089.75 1178
12090.79 1173
12091.83 1240
12092.86 1158
12093.90 1182
12094.94 1294
12095.98 1356
12097.02 1502
12098.06 1501
12099.10 1574
12100.13 1693
12101.17 1714
12102.21 1814
12103.25 1927
12104.29 2033
12105.33 1992
12106.37 2016
12107.41 1855
12108.45 1760
12109.49 1643
12110.52 1613
12111.56 1437
12112.60 1301
12113.64 1222
12114.68 1145
12115.72 1079
12116.76 1082
12117.80 1042
12118.84 928
12119.88 919
12120.92 908
12121.96 883
12123.00 815
12124.04 870
12125.08 855
12126.12 833
12127.16 764
12128.20 720
12129.24 830
12130.28 784
12131.32 779
12132.36 739
12133.40 721
12134.44 729
12135.48 743
12136.52 758
12137.56 755
12138.60 741
12139.64 733
12140.68 750
12141.72 745
12142.76 725
12143.80 744
12144.84 675
12145.88 685
12146.93 633
12147.97 690
12149.01 725
12150.05 699
12151.09 667
12152.13 654
12153.17 614
12154.21 603
12155.25 621
12156.29 646
12157.34 657
12158.38 622
12159.42 618
12160.46 652
12161.50 645
12162.54 577
12163.58 616
12164.62 617
12165.67 572
12166.71 610
12167.75 596
12168.79 601
12169.83 589
12170.87 613
12171.92 615
12172.96 613
12174.00 626
12175.04 620
12176.08 589
12177.13 594
12178.17 605
12179.21 640
12180.25 627
12181.30 613
12182.34 638
12183.38 609
12184.42 619
12185.46 614
12186.51 659
12187.55 604
12188.59 602
12189.63 643
12190.68 642
12191.72 647
12192.76 676
12193.81 626
12194.85 646
12195.89 621
12196.93 650
12197.98 628
12199.02 595
12200.06 639
12201.11 621
12202.15 608
12203.19 607
12204.24 568
12205.28 589
12206.32 626
12207.37 592
12208.41 606
12209.45 614
12210.50 619
12211.54 594
12212.58 570
12213.63 601
12214.67 579
12215.71 640
12216.76 635
12217.80 575
12218.85 541
12219.89 585
12220.93 573
12221.98 590
12223.02 607
12224.07 577
12225.11 609
12226.15 578
12227.20 502
12228.24 534
12229.29 530
12230.33 538
12231.38 556
12232.42 592
12233.46 591
12234.51 541
12235.55 522
12236.60 540
12237.64 516
12238.69 547
12239.73 542
12240.78 518
12241.82 546
12242.87 561
12243.91 540
12244.96 530
12246.00 548
12247.05 552
12248.09 563
12249.14 548
12250.18 522
12251.23 508
12252.27 505
12253.32 513
12254.36 519
12255.41 482
12256.45 492
12257.50 498
12258.55 531
12259.59 494
12260.64 465
12261.68 492
12262.73 485
12263.77 490
12264.82 486
12265.87 484
12266.91 476
12267.96 478
12269.00 475
12270.05 425
12271.10 460
12272.14 450
12273.19 447
12274.23 447
12275.28 489
12276.33 515
12277.37 518
12278.42 561
12279.47 506
12280.51 511
12281.56 505
12282.61 517
12283.65 509
12284.70 488
12285.75 438
12286.79 466
12287.84 468
12288.89 478
12289.93 447
12290.98 432
12292.03 454
12293.07 506
12294.12 493
12295.17 465
12296.22 462
12297.26 451
12298.31 477
12299.36 482
12300.40 429
12301.45 442
12302.50 498
12303.55 472
12304.59 460
12305.64 426
12306.69 436
12307.74 419
12308.78 458
12309.83 435
12310.88 439
12311.93 471
12312.98 435
12314.02 444
12315.07 467
12316.12 438
12317.17 416
12318.22 428
12319.26 446
12320.31 443
12321.36 436
12322.41 430
12323.46 480
12324.51 457
12325.55 440
12326.60 401
12327.65 407
12328.70 391
12329.75 449
12330.80 441
12331.85 393
12332.89 387
12333.94 423
12334.99 435
12336.04 409
12337.09 426
12338.14 409
12339.19 435
12340.24 442
12341.29 421
12342.33 395
12343.38 424
12344.43 420
12345.48 398
12346.53 394
12347.58 429
12348.63 427
12349.68 391
12350.73 397
12351.78 437
12352.83 433
12353.88 430
12354.93 442
12355.98 446
12357.03 458
12358.08 477
12359.13 446
12360.18 413
12361.23 455
12362.28 430
12363.33 439
12364.38 411
12365.43 420
12366.48 436
12367.53 440
12368.58 436
12369.63 428
12370.68 454
12371.73 427
12372.78 416
12373.83 441
12374.88 425
12375.93 399
12376.98 411
12378.03 433
12379.08 434
12380.13 395
12381.18 404
12382.23 408
12383.29 432
12384.34 427
12385.39 425
12386.44 394
12387.49 420
12388.54 426
12389.59 403
12390.64 428
12391.69 447
12392.75 461
12393.80 414
12394.85 424
12395.90 439
12396.95 433
12398.00 410
12399.05 416
12400.11 433
12401.16 415
12402.21 447
12403.26 457
12404.31 441
12405.36 427
12406.42 403
12407.47 421
12408.52 453
12409.57 487
12410.62 463
12411.68 492
12412.73 507
12413.78 526
12414.83 449
12415.88 428
12416.94 439
12417.99 433
12419.04 474
12420.09 435
12421.15 461
12422.20 438
12423.25 442
12424.30 470
12425.36 427
12426.41 421
12427.46 436
12428.52 460
12429.57 439
12430.62 475
12431.67 469
12432.73 468
12433.78 457
12434.83 466
12435.89 504
12436.94 460
12437.99 530
12439.05 476
12440.10 504
12441.15 456
12442.21 461
12443.26 482
12444.31 460
12445.37 467
12446.42 499
12447.47 489
12448.53 471
12449.58 469
12450.63 521
12451.69 481
12452.74 511
12453.80 542
12454.85 541
12455.90 553
12456.96 514
12458.01 540
12459.07 556
12460.12 581
12461.17 572
12462.23 591
12463.28 524
12464.34 603
12465.39 609
12466.45 680
12467.50 660
12468.56 674
12469.61 747
12470.66 805
12471.72 822
12472.77 954
12473.83 984
12474.88 1099
12475.94 1126
12476.99 1172
12478.05 1187
12479.10 1166
12480.16 1093
12481.21 1086
12482.27 943
12483.32 926
12484.38 939
12485.43 906
12486.49 818
12487.54 726
12488.60 730
12489.65 669
12490.71 591
12491.77 600
12492.82 606
12493.88 653
12494.93 573
12495.99 569
12497.04 542
12498.10 563
12499.15 545
12500.21 518
12501.27 554
12502.32 511
12503.38 548
12504.43 531
12505.49 503
12506.55 494
12507.60 522
12508.66 561
12509.72 510
12510.77 459
12511.83 454
12512.88 486
12513.94 449
12515.00 465
12516.05 480
12517.11 496
12518.17 513
12519.22 516
12520.28 484
12521.34 492
12522.39 481
12523.45 473
12524.51 477
12525.56 456
12526.62 464
12527.68 465
12528.74 509
12529.79 489
12530.85 486
12531.91 485
12532.96 456
12534.02 463
12535.08 478
12536.14 492
12537.19 514
12538.25 510
12539.31 510
12540.37 507
12541.42 512
12542.48 493
12543.54 470
12544.60 504
12545.65 534
12546.71 555
12547.77 576
12548.83 558
12549.89 568
12550.94 604
12552.00 607
12553.06 619
12554.12 626
12555.18 640
12556.23 677
12557.29 696
12558.35 696
12559.41 669
12560.47 697
12561.53 695
12562.58 685
12563.64 646
12564.70 568
12565.76 595
12566.82 597
12567.88 555
12568.94 541
12570.00 563
12571.05 562
12572.11 559
12573.17 539
12574.23 535
12575.29 508
12576.35 511
12577.41 507
12578.47 500
12579.53 530
12580.59 545
12581.64 532
12582.70 528
12583.76 475
12584.82 490
12585.88 482
12586.94 527
12588.00 528
12589.06 480
12590.12 502
12591.18 507
12592.24 508
12593.30 463
12594.36 503
12595.42 516
12596.48 497
12597.54 517
12598.60 481
12599.66 479
12600.72 472
12601.78 473
12602.84 477
12603.90 460
12604.96 477
12606.02 447
12607.08 434
12608.14 466
12609.20 455
12610.26 498
12611.32 487
12612.38 500
12613.44 466
12614.50 518
12615.57 533
12616.63 526
12617.69 540
12618.75 529
12619.81 508
12620.87 537
12621.93 535
12622.99 503
12624.05 454
12625.11 500
12626.18 509
12627.24 533
12628.30 508
12629.36 515
12630.42 463
12631.48 495
12632.54 456
12633.60 449
12634.67 448
12635.73 442
12636.79 473
12637.85 487
12638.91 440
12639.97 412
12641.04 447
12642.10 466
12643.16 481
12644.22 474
12645.28 460
12646.35 469
12647.41 497
12648.47 440
12649.53 447
12650.59 421
12651.66 447
12652.72 473
12653.78 453
12654.84 470
12655.91 470
12656.97 498
12658.03 453
12659.09 457
12660.16 422
12661.22 444
12662.28 455
12663.34 418
12664.41 407
12665.47 431
12666.53 427
12667.60 446
12668.66 411
12669.72 448
12670.78 420
12671.85 438
12672.91 469
12673.97 433
12675.04 400
12676.10 386
12677.16 421
12678.23 446
12679.29 446
12680.35 439
12681.42 467
12682.48 498
12683.54 484
12684.61 472
12685.67 433
12686.74 461
12687.80 503
12688.86 476
12689.93 500
12690.99 492
12692.05 453
12693.12 510
12694.18 540
12695.25 507
12696.31 486
12697.37 542
12698.44 559
12699.50 537
12700.57 584
12701.63 589
12702.70 598
12703.76 566
12704.83 610
12705.89 584
12706.95 596
12708.02 557
12709.08 563
12710.15 564
12711.21 563
12712.28 522
12713.34 579
12714.41 553
12715.47 488
12716.54 532
12717.60 532
12718.67 528
12719.73 525
12720.80 539
12721.86 513
12722.93 547
12723.99 480
12725.06 509
12726.12 578
12727.19 487
12728.26 520
12729.32 504
12730.39 485
12731.45 471
12732.52 530
12733.58 552
12734.65 563
12735.71 547
12736.78 515
12737.85 544
12738.91 515
12739.98 507
12741.04 515
12742.11 478
12743.18 480
12744.24 496
12745.31 494
12746.37 460
12747.44 419
12748.51 449
12749.57 460
12750.64 459
12751.71 420
12752.77 480
12753.84 396
12754.91 396
12755.97 434
12757.04 451
12758.11 430
12759.17 420
12760.24 448
12761.31 392
12762.37 392
12763.44 421
12764.51 422
12765.57 425
12766.64 433
12767.71 452
12768.78 448
12769.84 417
12770.91 476
12771.98 420
12773.04 458
12774.11 426
12775.18 435
12776.25 398
12777.31 419
12778.38 427
12779.45 425
12780.52 450
12781.58 424
12782.65 371
12783.72 443
12784.79 433
12785.86 393
12786.92 402
12787.99 406
12789.06 404
12790.13 397
12791.20 416
12792.26 386
12793.33 405
12794.40 425
12795.47 440
12796.54 438
12797.61 420
12798.67 414
12799.74 454
12800.81 431
12801.88 430
12802.95 461
12804.02 451
12805.09 426
12806.15 441
12807.22 450
12808.29 459
12809.36 477
12810.43 478
12811.50 504
12812.57 500
12813.64 527
12814.71 474
12815.77 512
12816.84 556
12817.91 548
12818.98 517
12820.05 504
12821.12 524
12822.19 504
12823.26 497
12824.33 443
12825.40 440
12826.47 476
12827.54 464
12828.61 485
12829.68 519
12830.75 440
12831.82 471
12832.89 490
12833.96 449
12835.03 449
12836.10 453
12837.17 433
12838.24 423
12839.31 424
12840.38 417
12841.45 406
12842.52 404
12843.59 395
12844.66 384
12845.73 379
12846.80 392
12847.87 408
12848.94 394
12850.01 386
12851.08 400
12852.15 392
12853.22 400
12854.29 380
12855.36 364
12856.43 379
12857.51 353
12858.58 379
12859.65 348
12860.72 351
12861.79 350
12862.86 338
12863.93 392
12865.00 356
12866.07 328
12867.15 370
12868.22 385
12869.29 406
12870.36 358
12871.43 373
12872.50 357
12873.57 337
12874.65 351
12875.72 341
12876.79 374
12877.86 370
12878.93 359
12880.00 387
12881.08 348
12882.15 380
12883.22 357
12884.29 344
12885.36 356
12886.44 352
12887.51 378
12888.58 339
12889.65 332
12890.72 344
12891.80 314
12892.87 342
12893.94 319
12895.01 338
12896.09 379
12897.16 372
12898.23 380
12899.30 337
12900.38 347
12901.45 327
12902.52 354
12903.60 336
12904.67 323
12905.74 318
12906.81 312
12907.89 337
12908.96 311
12910.03 340
12911.11 354
12912.18 375
12913.25 341
12914.33 332
12915.40 314
12916.47 386
12917.55 334
12918.62 337
12919.69 308
12920.77 305
12921.84 310
12922.91 345
12923.99 332
12925.06 338
12926.13 327
12927.21 315
12928.28 331
12929.36 300
12930.43 304
12931.50 332
12932.58 360
12933.65 301
12934.73 330
12935.80 337
12936.87 375
12937.95 347
12939.02 321
12940.10 316
12941.17 351
12942.25 337
12943.32 332
12944.39 293
12945.47 288
12946.54 331
12947.62 311
12948.69 320
12949.77 333
12950.84 305
12951.92 323
12952.99 328
12954.07 311
12955.14 349
12956.22 359
12957.29 335
12958.37 351
12959.44 343
12960.52 372
12961.59 310
12962.67 337
12963.74 313
12964.82 319
12965.89 309
12966.97 343
12968.04 300
12969.12 340
12970.20 328
12971.27 352
12972.35 303
12973.42 325
12974.50 306
12975.57 327
12976.65 344
12977.73 327
12978.80 343
12979.88 327
12980.95 334
12982.03 308
12983.11 347
12984.18 328
12985.26 332
12986.33 327
12987.41 354
12988.49 334
12989.56 346
12990.64 334
12991.72 331
12992.79 352
12993.87 367
12994.95 355
12996.02 366
12997.10 367
12998.18 311
12999.25 336
13000.33 330
13001.41 323
13002.48 319
13003.56 341
13004.64 341
13005.71 337
13006.79 348
13007.87 343
13008.95 312
13010.02 350
13011.10 324
13012.18 323
13013.26 369
13014.33 325
13015.41 340
13016.49 331
13017.57 350
13018.64 305
13019.72 349
13020.80 334
13021.88 358
13022.95 341
13024.03 359
13025.11 346
13026.19 330
13027.26 352
13028.34 323
13029.42 299
13030.50 351
13031.58 355
13032.66 331
13033.73 326
13034.81 317
13035.89 354
13036.97 349
13038.05 312
13039.13 331
13040.20 373
13041.28 369
13042.36 339
13043.44 355
13044.52 396
13045.60 359
13046.68 338
13047.75 355
13048.83 352
13049.91 402
13050.99 376
13052.07 397
13053.15 372
13054.23 388
13055.31 364
13056.39 368
13057.47 401
13058.54 352
13059.62 377
13060.70 393
13061.78 373
13062.86 344
13063.94 341
13065.02 322
13066.10 332
13067.18 314
13068.26 347
13069.34 352
13070.42 338
13071.50 325
13072.58 332
13073.66 322
13074.74 333
13075.82 301
13076.90 340
13077.98 306
13079.06 320
13080.14 365
13081.22 355
13082.30 324
13083.38 315
13084.46 337
13085.54 337
13086.62 328
13087.70 310
13088.78 316
13089.86 297
13090.94 348
13092.02 340
13093.10 357
13094.18 369
13095.27 366
13096.35 360
13097.43 346
13098.51 361
13099.59 333
13100.67 355
13101.75 315
13102.83 352
13103.91 356
13104.99 350
13106.08 342
13107.16 336
13108.24 337
13109.32 351
13110.40 337
13111.48 352
13112.56 341
13113.64 354
13114.73 342
13115.81 304
13116.89 345
13117.97 354
13119.05 335
13120.14 328
13121.22 344
13122.30 345
13123.38 347
13124.46 356
13125.54 358
13126.63 345
13127.71 327
13128.79 325
13129.87 336
13130.96 339
13132.04 336
13133.12 388
13134.20 377
13135.28 311
13136.37 291
13137.45 330
13138.53 312
13139.61 302
13140.70 308
13141.78 379
13142.86 322
13143.95 354
13145.03 332
13146.11 331
13147.19 334
13148.28 341
13149.36 380
13150.44 360
13151.53 381
13152.61 326
13153.69 386
13154.78 336
13155.86 330
13156.94 338
13158.03 317
13159.11 314
13160.19 320
13161.28 331
13162.36 337
13163.44 354
13164.53 358
13165.61 356
13166.69 336
13167.78 364
13168.86 339
13169.95 373
13171.03 360
13172.11 359
13173.20 334
13174.28 346
13175.37 330
13176.45 324
13177.53 339
13178.62 357
13179.70 337
13180.79 335
13181.87 342
13182.96 361
13184.04 371
13185.12 384
13186.21 385
13187.29 325
13188.38 404
13189.46 335
13190.55 344
13191.63 369
13192.72 375
13193.80 394
13194.89 392
13195.97 409
13197.06 362
13198.14 350
13199.23 346
13200.31 362
13201.40 354
13202.48 349
13203.57 353
13204.65 376
13205.74 376
13206.82 395
13207.91 369
13208.99 394
13210.08 391
13211.16 415
13212.25 382
13213.34 370
13214.42 375
13215.51 397
13216.59 380
13217.68 371
13218.76 402
13219.85 361
13220.94 408
13222.02 376
13223.11 404
13224.19 371
13225.28 380
13226.37 376
13227.45 394
13228.54 373
13229.63 401
13230.71 398
13231.80 360
13232.89 351
13233.97 389
13235.06 384
13236.14 414
13237.23 411
13238.32 391
13239.40 403
13240.49 412
13241.58 388
13242.67 390
13243.75 392
13244.84 357
13245.93 418
13247.01 427
13248.10 406
13249.19 396
13250.27 417
13251.36 425
13252.45 393
13253.54 435
13254.62 400
13255.71 436
13256.80 389
13257.89 414
13258.97 441
13260.06 429
13261.15 432
13262.24 462
13263.32 484
13264.41 404
13265.50 455
13266.59 499
13267.67 518
13268.76 441
13269.85 483
13270.94 496
13272.03 495
13273.11 489
13274.20 451
13275.29 490
13276.38 527
13277.47 526
13278.56 494
13279.64 467
13280.73 497
13281.82 544
13282.91 497
13284.00 515
13285.09 539
13286.18 542
13287.26 536
13288.35 567
13289.44 581
13290.53 561
13291.62 521
13292.71 581
13293.80 594
13294.89 572
13295.98 563
13297.06 549
13298.15 583
13299.24 582
13300.33 577
13301.42 589
13302.51 610
13303.60 604
13304.69 626
13305.78 632
13306.87 629
13307.96 644
13309.05 635
13310.14 666
13311.23 681
13312.32 669
13313.41 655
13314.50 733
13315.59 675
13316.68 637
13317.77 637
13318.86 640
13319.95 647
13321.04 647
13322.13 650
13323.22 612
13324.31 577
13325.40 588
13326.49 617
13327.58 661
13328.67 632
13329.76 623
13330.85 623
13331.94 624
13333.03 652
13334.12 660
13335.21 695
13336.30 726
13337.39 691
13338.48 680
13339.57 710
13340.66 676
13341.75 684
13342.85 677
13343.94 707
13345.03 712
13346.12 757
13347.21 769
13348.30 731
13349.39 736
13350.48 751
13351.58 727
13352.67 740
13353.76 753
13354.85 752
13355.94 788
13357.03 762
13358.12 792
13359.22 820
13360.31 820
13361.40 872
13362.49 837
13363.58 883
13364.67 900
13365.77 945
13366.86 1009
13367.95 1013
13369.04 981
13370.13 972
13371.23 971
13372.32 962
13373.41 887
13374.50 848
13375.60 883
13376.69 894
13377.78 890
13378.87 767
13379.97 757
13381.06 750
13382.15 712
13383.24 732
13384.34 689
13385.43 681
13386.52 699
13387.61 718
13388.71 663
13389.80 685
13390.89 655
13391.99 619
13393.08 664
13394.17 691
13395.26 644
13396.36 610
13397.45 621
13398.54 614
13399.64 630
13400.73 620
13401.82 585
13402.92 593
13404.01 589
13405.10 596
13406.20 608
13407.29 636
13408.39 618
13409.48 617
13410.57 575
13411.67 606
13412.76 626
13413.85 595
13414.95 600
13416.04 611
13417.14 639
13418.23 622
13419.32 570
13420.42 591
13421.51 591
13422.61 574
13423.70 606
13424.80 641
13425.89 609
13426.98 625
13428.08 619
13429.17 607
13430.27 594
13431.36 654
13432.46 660
13433.55 654
13434.65 621
13435.74 650
13436.84 616
13437.93 637
13439.03 642
13440.12 661
13441.22 685
13442.31 666
13443.41 663
13444.50 669
13445.60 674
13446.69 662
13447.79 646
13448.88 721
13449.98 707
13451.07 678
13452.17 753
13453.26 731
13454.36 703
13455.45 750
13456.55 740
13457.65 786
13458.74 780
13459.84 763
13460.93 754
13462.03 810
13463.12 757
13464.22 799
13465.32 830
13466.41 809
13467.51 781
13468.60 805
13469.70 849
13470.80 790
13471.89 828
13472.99 874
13474.09 843
13475.18 829
13476.28 805
13477.37 808
13478.47 801
13479.57 803
13480.66 832
13481.76 865
13482.86 814
13483.95 855
13485.05 873
13486.15 900
13487.25 900
13488.34 892
13489.44 1009
13490.54 961
13491.63 955
13492.73 957
13493.83 997
13494.92 1060
13496.02 1040
13497.12 1138
13498.22 1123
13499.31 1149
13500.41 1098
13501.51 1157
13502.61 1202
13503.70 1208
13504.80 1234
13505.90 1195
13507.00 1206
13508.09 1155
13509.19 1149
13510.29 1037
13511.39 1041
13512.49 1024
13513.58 963
13514.68 919
13515.78 911
13516.88 882
13517.98 873
13519.07 839
13520.17 819
13521.27 786
13522.37 736
13523.47 754
13524.57 671
13525.66 686
13526.76 711
13527.86 738
13528.96 657
13530.06 684
13531.16 698
13532.26 660
13533.35 665
13534.45 720
13535.55 641
13536.65 625
13537.75 667
13538.85 662
13539.95 636
13541.05 601
13542.15 613
13543.24 601
13544.34 615
13545.44 597
13546.54 588
13547.64 543
13548.74 615
13549.84 589
13550.94 592
13552.04 575
13553.14 560
13554.24 607
13555.34 605
13556.44 583
13557.54 579
13558.64 544
13559.74 529
13560.84 552
13561.94 516
13563.04 583
13564.14 583
13565.24 600
13566.34 548
13567.44 540
13568.54 574
13569.64 565
13570.74 543
13571.84 555
13572.94 546
13574.04 557
13575.14 587
13576.24 532
13577.34 556
13578.44 506
13579.54 589
13580.64 561
13581.74 585
13582.84 559
13583.94 622
13585.05 568
13586.15 568
13587.25 555
13588.35 585
13589.45 573
13590.55 574
13591.65 575
13592.75 566
13593.85 539
13594.95 550
13596.06 578
13597.16 563
13598.26 561
13599.36 541
13600.46 571
13601.56 551
13602.66 575
13603.77 567
13604.87 561
13605.97 571
13607.07 563
13608.17 572
13609.28 573
13610.38 612
13611.48 581
13612.58 628
13613.68 584
13614.79 586
13615.89 581
13616.99 618
13618.09 571
13619.19 572
13620.30 612
13621.40 617
13622.50 553
13623.60 578
13624.71 606
13625.81 593
13626.91 558
13628.01 612
13629.12 635
13630.22 632
13631.32 643
13632.42 623
13633.53 624
13634.63 617
13635.73 677
13636.84 592
13637.94 636
13639.04 594
13640.14 594
13641.25 659
13642.35 570
13643.45 595
13644.56 622
13645.66 636
13646.76 567
13647.87 522
13648.97 530
13650.07 587
13651.18 559
13652.28 582
13653.39 514
13654.49 537
13655.59 545
13656.70 584
13657.80 527
13658.90 533
13660.01 501
13661.11 509
13662.22 547
13663.32 474
13664.42 506
13665.53 497
13666.63 524
13667.74 499
13668.84 516
13669.94 493
13671.05 539
13672.15 551
13673.26 489
13674.36 498
13675.47 487
13676.57 556
13677.68 534
13678.78 494
13679.89 488
13680.99 524
13682.10 508
13683.20 558
13684.30 481
13685.41 504
13686.51 537
13687.62 534
13688.72 491
13689.83 481
13690.93 516
13692.04 529
13693.15 552
13694.25 497
13695.36 526
13696.46 489
13697.57 558
13698.67 533
13699.78 546
13700.88 500
13701.99 557
13703.09 536
13704.20 505
13705.31 490
13706.41 544
13707.52 517
13708.62 579
13709.73 571
13710.84 562
13711.94 554
13713.05 572
13714.15 535
13715.26 558
13716.37 585
13717.47 524
13718.58 569
13719.68 568
13720.79 567
13721.90 586
13723.00 642
13724.11 683
13725.22 596
13726.32 647
13727.43 681
13728.54 642
13729.64 652
13730.75 714
13731.86 665
13732.96 681
13734.07 662
13735.18 702
13736.28 705
13737.39 725
13738.50 691
13739.61 711
13740.71 682
13741.82 703
13742.93 699
13744.03 722
13745.14 751
13746.25 720
13747.36 768
13748.46 749
13749.57 780
13750.68 755
13751.79 840
13752.89 783
13754.00 850
13755.11 828
13756.22 866
13757.33 888
13758.43 883
13759.54 926
13760.65 945
13761.76 1001
13762.87 1036
13763.97 1080
13765.08 1098
13766.19 1183
13767.30 1236
13768.41 1281
13769.51 1316
13770.62 1399
13771.73 1316
13772.84 1402
13773.95 1441
13775.06 1417
13776.17 1352
13777.27 1398
13778.38 1338
13779.49 1297
13780.60 1246
13781.71 1158
13782.82 1178
13783.93 1117
13785.04 1064
13786.14 993
13787.25 935
13788.36 887
13789.47 865
13790.58 858
13791.69 832
13792.80 747
13793.91 768
13795.02 752
13796.13 739
13797.24 728
13798.35 682
13799.46 715
13800.57 689
13801.68 676
13802.78 654
13803.89 673
13805.00 651
13806.11 714
13807.22 630
13808.33 695
13809.44 681
13810.55 671
13811.66 670
13812.77 639
13813.88 675
13814.99 652
13816.10 674
13817.21 617
13818.32 624
13819.44 600
13820.55 642
13821.66 590
13822.77 629
13823.88 528
13824.99 580
13826.10 563
13827.21 575
13828.32 562
13829.43 561
13830.54 571
13831.65 585
13832.76 634
13833.87 573
13834.98 597
13836.10 555
13837.21 545
13838.32 485
13839.43 549
13840.54 602
13841.65 608
13842.76 557
13843.87 571
13844.99 545
13846.10 577
13847.21 545
13848.32 577
13849.43 537
13850.54 555
13851.65 593
13852.77 595
13853.88 562
13854.99 534
13856.10 574
13857.21 583
13858.33 575
13859.44 567
13860.55 596
13861.66 561
13862.77 556
13863.89 587
13865.00 553
13866.11 590
13867.22 546
13868.33 576
13869.45 548
13870.56 596
13871.67 563
13872.78 608
13873.90 596
13875.01 621
13876.12 610
13877.23 609
13878.35 615
13879.46 593
13880.57 616
13881.69 606
13882.80 640
13883.91 615
13885.02 631
13886.14 671
13887.25 666
13888.36 626
13889.48 692
13890.59 690
13891.70 692
13892.82 680
13893.93 656
13895.04 701
13896.16 711
13897.27 675
13898.38 658
13899.50 700
13900.61 675
13901.72 657
13902.84 603
13903.95 635
13905.07 625
13906.18 666
13907.29 631
13908.41 655
13909.52 560
13910.63 542
13911.75 601
13912.86 567
13913.98 574
13915.09 574
13916.21 640
13917.32 567
13918.43 591
13919.55 548
13920.66 561
13921.78 547
13922.89 582
13924.01 573
13925.12 626
13926.24 570
13927.35 572
13928.46 557
13929.58 512
13930.69 522
13931.81 552
13932.92 586
13934.04 588
13935.15 567
13936.27 566
13937.38 580
13938.50 536
13939.61 553
13940.73 516
13941.85 524
13942.96 532
13944.08 555
13945.19 580
13946.31 518
13947.42 493
13948.54 570
13949.65 540
13950.77 522
13951.88 520
13953.00 529
13954.12 564
13955.23 516
13956.35 505
13957.46 517
13958.58 514
13959.70 534
13960.81 527
13961.93 527
13963.04 562
13964.16 531
13965.28 548
13966.39 532
13967.51 480
13968.62 510
13969.74 544
13970.86 517
13971.97 483
13973.09 511
13974.21 507
13975.32 546
13976.44 513
13977.56 464
13978.67 479
13979.79 504
13980.91 478
13982.02 514
13983.14 506
13984.26 548
13985.37 538
13986.49 515
13987.61 503
13988.73 489
13989.84 505
13990.96 535
13992.08 454
13993.20 513
13994.31 537
13995.43 512
13996.55 511
13997.66 499
13998.78 517
13999.90 517
14001.02 483
14002.14 516
14003.25 504
14004.37 533
14005.49 518
14006.61 493
14007.72 456
14008.84 461
14009.96 509
14011.08 516
14012.20 528
14013.31 511
14014.43 468
14015.55 538
14016.67 539
14017.79 571
14018.91 531
14020.02 504
14021.14 502
14022.26 496
14023.38 538
14024.50 541
14025.62 491
14026.74 501
14027.85 488
14028.97 524
14030.09 507
14031.21 484
14032.33 527
14033.45 504
14034.57 512
14035.69 495
14036.81 521
14037.92 564
14039.04 531
14040.16 553
14041.28 565
14042.40 556
14043.52 508
14044.64 546
14045.76 567
14046.88 551
14048.00 547
14049.12 555
14050.24 574
14051.36 581
14052.48 552
14053.60 596
14054.72 575
14055.84 592
14056.96 575
14058.08 561
14059.20 586
14060.32 565
14061.44 592
14062.56 592
14063.68 606
14064.80 613
14065.92 630
14067.04 636
14068.16 648
14069.28 636
14070.40 619
14071.52 670
14072.64 617
14073.76 671
14074.88 649
14076.00 719
14077.12 754
14078.24 731
14079.36 697
14080.48 725
14081.60 752
14082.73 794
14083.85 809
14084.97 804
14086.09 767
14087.21 786
14088.33 878
14089.45 847
14090.57 902
14091.69 912
14092.82 938
14093.94 990
14095.06 983
14096.18 1008
14097.30 1000
14098.42 1022
14099.54 1061
14100.67 1045
14101.79 1004
14102.91 968
14104.03 968
14105.15 914
14106.27 889
14107.40 885
14108.52 820
14109.64 837
14110.76 804
14111.88 810
14113.01 723
14114.13 751
14115.25 756
14116.37 742
14117.50 659
14118.62 648
14119.74 675
14120.86 665
14121.98 615
14123.11 629
14124.23 647
14125.35 628
14126.48 594
14127.60 592
14128.72 635
14129.84 634
14130.97 579
14132.09 585
14133.21 589
14134.34 614
14135.46 617
14136.58 611
14137.70 631
14138.83 620
14139.95 658
14141.07 594
14142.20 627
14143.32 599
14144.44 628
14145.57 647
14146.69 605
14147.81 598
14148.94 625
14150.06 648
14151.18 606
14152.31 589
14153.43 567
14154.56 583
14155.68 589
14156.80 551
14157.93 529
14159.05 509
14160.18 510
14161.30 552
14162.42 585
14163.55 536
14164.67 534
14165.80 570
14166.92 570
14168.04 553
14169.17 524
14170.29 560
14171.42 525
14172.54 513
14173.67 506
14174.79 517
14175.92 550
14177.04 538
14178.17 522
14179.29 501
14180.41 538
14181.54 540
14182.66 482
14183.79 511
14184.91 517
14186.04 491
14187.16 491
14188.29 510
14189.41 493
14190.54 549
14191.67 551
14192.79 533
14193.92 536
14195.04 510
14196.17 510
14197.29 517
14198.42 479
14199.54 484
14200.67 525
14201.79 513
14202.92 502
14204.05 494
14205.17 503
14206.30 483
14207.42 508
14208.55 514
14209.67 499
14210.80 489
14211.93 497
14213.05 513
14214.18 489
14215.31 472
14216.43 480
14217.56 520
14218.68 505
14219.81 489
14220.94 480
14222.06 495
14223.19 503
14224.32 492
14225.44 433
14226.57 442
14227.70 452
14228.82 440
14229.95 457
14231.08 467
14232.20 440
14233.33 441
14234.46 472
14235.58 461
14236.71 415
14237.84 434
14238.97 461
14240.09 472
14241.22 461
14242.35 478
14243.47 461
14244.60 436
14245.73 439
14246.86 440
14247.98 453
14249.11 439
14250.24 442
14251.37 449
14252.49 436
14253.62 465
14254.75 424
14255.88 441
14257.01 433
14258.13 469
14259.26 421
14260.39 417
14261.52 435
14262.65 437
14263.77 410
14264.90 413
14266.03 410
14267.16 428
14268.29 432
14269.41 431
14270.54 443
14271.67 448
14272.80 429
14273.93 371
14275.06 378
14276.19 423
14277.31 448
14278.44 437
14279.57 424
14280.70 379
14281.83 392
14282.96 407
14284.09 436
14285.22 429
14286.34 396
14287.47 433
14288.60 408
14289.73 407
14290.86 411
14291.99 379
14293.12 406
14294.25 416
14295.38 367
14296.51 363
14297.64 408
14298.77 404
14299.90 406
14301.03 382
14302.16 387
14303.28 399
14304.41 392
14305.54 442
14306.67 387
14307.80 356
14308.93 349
14310.06 372
14311.19 365
14312.32 350
14313.45 357
14314.58 373
14315.71 373
14316.84 368
14317.97 354
14319.11 379
14320.24 369
14321.37 373
14322.50 387
14323.63 368
14324.76 348
14325.89 342
14327.02 376
14328.15 359
14329.28 348
14330.41 397
14331.54 384
14332.67 382
14333.80 343
14334.93 352
14336.06 362
14337.20 337
14338.33 395
14339.46 349
14340.59 352
14341.72 328
14342.85 329
14343.98 348
14345.11 330
14346.25 360
14347.38 374
14348.51 383
14349.64 384
14350.77 351
14351.90 336
14353.03 338
14354.17 349
14355.30 339
14356.43 360
14357.56 341
14358.69 320
14359.83 321
14360.96 345
14362.09 349
14363.22 338
14364.35 352
14365.49 368
14366.62 347
14367.75 324
14368.88 338
14370.01 339
14371.15 350
14372.28 329
14373.41 362
14374.54 369
14375.68 346
14376.81 316
14377.94 333
14379.07 377
14380.21 362
14381.34 373
14382.47 366
14383.61 343
14384.74 367
14385.87 343
14387.00 339
14388.14 345
14389.27 378
14390.40 390
14391.54 353
14392.67 345
14393.80 337
14394.94 352
14396.07 360
14397.20 373
14398.34 369
14399.47 378
14400.60 332
14401.74 351
14402.87 374
14404.00 358
14405.14 371
14406.27 393
14407.41 388
14408.54 338
14409.67 338
14410.81 350
14411.94 404
14413.08 368
14414.21 357
14415.34 366
14416.48 364
14417.61 357
14418.75 355
14419.88 392
14421.01 387
14422.15 364
14423.28 401
14424.42 404
14425.55 372
14426.69 401
14427.82 401
14428.96 356
14430.09 387
14431.23 381
14432.36 445
14433.50 404
14434.63 411
14435.77 426
14436.90 416
14438.04 410
14439.17 399
14440.31 365
14441.44 398
14442.58 365
14443.71 399
14444.85 352
14445.98 400
14447.12 399
14448.25 381
14449.39 347
14450.52 381
14451.66 379
14452.79 359
14453.93 353
14455.07 357
14456.20 377
14457.34 371
14458.47 385
14459.61 308
14460.74 348
14461.88 349
14463.02 401
14464.15 390
14465.29 404
14466.42 383
14467.56 376
14468.70 395
14469.83 356
14470.97 389
14472.11 402
14473.24 399
14474.38 346
14475.51 368
14476.65 331
14477.79 357
14478.92 348
14480.06 399
14481.20 364
14482.33 367
14483.47 407
14484.61 403
14485.75 377
14486.88 410
14488.02 427
14489.16 396
14490.29 394
14491.43 421
14492.57 445
14493.70 406
14494.84 410
14495.98 410
14497.12 430
14498.25 378
14499.39 403
14500.53 370
14501.67 400
14502.80 410
14503.94 442
14505.08 440
14506.22 415
14507.35 421
14508.49 449
14509.63 467
14510.77 446
14511.91 436
14513.04 424
14514.18 495
14515.32 467
14516.46 499
14517.60 457
14518.73 446
14519.87 487
14521.01 473
14522.15 467
14523.29 434
14524.43 485
14525.56 479
14526.70 480
14527.84 456
14528.98 450
14530.12 450
14531.26 460
14532.40 394
14533.53 390
14534.67 410
14535.81 417
14536.95 392
14538.09 413
14539.23 403
14540.37 401
14541.51 424
14542.65 449
14543.79 446
14544.92 415
14546.06 415
14547.20 384
14548.34 439
14549.48 409
14550.62 444
14551.76 447
14552.90 421
14554.04 420
14555.18 450
14556.32 410
14557.46 415
14558.60 454
14559.74 428
14560.88 425
14562.02 410
14563.16 451
14564.30 490
14565.44 474
14566.58 386
14567.72 404
14568.86 426
14570.00 427
14571.14 411
14572.28 452
14573.42 503
14574.56 480
14575.70 457
14576.84 445
14577.98 481
14579.12 497
14580.26 505
14581.40 415
14582.54 453
14583.68 471
14584.82 496
14585.97 501
14587.11 494
14588.25 471
14589.39 542
14590.53 516
14591.67 483
14592.81 518
14593.95 541
14595.09 539
14596.23 521
14597.38 497
14598.52 482
14599.66 523
14600.80 509
14601.94 565
14603.08 539
14604.22 533
14605.37 511
14606.51 509
14607.65 538
14608.79 557
14609.93 544
14611.07 555
14612.22 586
14613.36 602
14614.50 583
14615.64 537
14616.78 609
14617.93 634
14619.07 588
14620.21 630
14621.35 662
14622.50 675
14623.64 694
14624.78 712
14625.92 725
14627.06 735
14628.21 775
14629.35 777
14630.49 777
14631.63 813
14632.78 794
14633.92 848
14635.06 845
14636.21 805
14637.35 797
14638.49 781
14639.63 782
14640.78 791
14641.92 738
14643.06 708
14644.21 657
14645.35 678
14646.49 659
14647.64 613
14648.78 553
14649.92 576
14651.07 570
14652.21 515
14653.35 505
14654.50 497
14655.64 527
14656.78 513
14657.93 487
14659.07 503
14660.21 514
14661.36 512
14662.50 510
14663.65 517
14664.79 468
14665.93 511
14667.08 504
14668.22 500
14669.37 445
14670.51 465
14671.65 437
14672.80 469
14673.94 454
14675.09 420
14676.23 424
14677.38 444
14678.52 410
14679.66 431
14680.81 434
14681.95 418
14683.10 390
14684.24 426
14685.39 405
14686.53 383
14687.68 378
14688.82 363
14689.97 395
14691.11 396
14692.26 378
14693.40 365
14694.55 365
14695.69 352
14696.84 354
14697.98 348
14699.13 373
14700.27 366
14701.42 346
14702.56 372
14703.71 351
14704.85 407
14706.00 388
14707.15 382
14708.29 355
14709.44 408
14710.58 321
14711.73 355
14712.87 361
14714.02 367
14715.17 376
14716.31 360
14717.46 378
14718.60 380
14719.75 371
14720.90 351
14722.04 373
14723.19 324
14724.33 346
14725.48 357
14726.63 358
14727.77 343
14728.92 379
14730.07 358
14731.21 381
14732.36 321
14733.51 372
14734.65 334
14735.80 356
14736.95 370
14738.09 363
14739.24 408
14740.39 330
14741.53 377
14742.68 361
14743.83 389
14744.97 361
14746.12 363
14747.27 328
14748.42 354
14749.56 324
14750.71 338
14751.86 323
14753.00 352
14754.15 333
14755.30 325
14756.45 341
14757.59 343
14758.74 337
14759.89 322
14761.04 312
14762.18 343
14763.33 356
14764.48 301
14765.63 334
14766.78 333
14767.92 335
14769.07 312
14770.22 366
14771.37 329
14772.52 310
14773.66 312
14774.81 324
14775.96 337
14777.11 336
14778.26 329
14779.41 309
14780.55 309
14781.70 315
14782.85 317
14784.00 309
14785.15 317
14786.30 297
14787.45 305
14788.59 328
14789.74 288
14790.89 305
14792.04 323
14793.19 335
14794.34 302
14795.49 278
14796.64 278
14797.79 321
14798.94 280
14800.08 281
14801.23 294
14802.38 312
14803.53 298
14804.68 317
14805.83 300
14806.98 301
14808.13 297
14809.28 294
14810.43 326
14811.58 265
14812.73 301
14813.88 289
14815.03 301
14816.18 268
14817.33 315
14818.48 300
14819.63 305
14820.78 277
14821.93 274
14823.08 268
14824.23 281
14825.38 286
14826.53 284
14827.68 276
14828.83 270
14829.98 299
14831.13 295
14832.28 261
14833.43 261
14834.58 283
14835.73 266
14836.88 294
14838.03 271
14839.18 273
14840.33 249
14841.48 268
14842.64 271
14843.79 263
14844.94 274
14846.09 261
14847.24 305
14848.39 307
14849.54 266
14850.69 251
14851.84 304
14853.00 298
14854.15 272
14855.30 239
14856.45 303
14857.60 262
14858.75 265
14859.90 286
14861.06 257
14862.21 254
14863.36 237
14864.51 287
14865.66 277
14866.81 285
14867.97 264
14869.12 282
14870.27 282
14871.42 278
14872.57 264
14873.73 285
14874.88 264
14876.03 239
14877.18 241
14878.33 273
14879.49 251
14880.64 272
14881.79 274
14882.94 276
14884.10 296
14885.25 272
14886.40 274
14887.55 276
14888.71 276
14889.86 279
14891.01 308
14892.16 291
14893.32 268
14894.47 245
14895.62 303
14896.78 274
14897.93 249
14899.08 256
14900.23 262
14901.39 275
14902.54 248
14903.69 279
14904.85 269
14906.00 290
14907.15 272
14908.31 286
14909.46 268
14910.61 261
14911.77 270
14912.92 289
14914.08 243
14915.23 242
14916.38 272
14917.54 256
14918.69 281
14919.84 278
14921.00 298
14922.15 317
14923.31 321
14924.46 274
14925.61 315
14926.77 288
14927.92 284
14929.08 282
14930.23 322
14931.38 290
14932.54 318
14933.69 323
14934.85 351
14936.00 372
14937.16 305
14938.31 339
14939.47 292
14940.62 309
14941.78 309
14942.93 295
14944.08 334
14945.24 340
14946.39 323
14947.55 359
14948.70 348
14949.86 373
14951.01 352
14952.17 319
14953.32 368
14954.48 371
14955.64 358
14956.79 340
14957.95 336
14959.10 371
14960.26 418
14961.41 363
14962.57 383
14963.72 376
14964.88 375
14966.03 375
14967.19 365
14968.35 375
14969.50 358
14970.66 391
14971.81 389
14972.97 356
14974.12 369
14975.28 373
14976.44 368
14977.59 346
14978.75 353
14979.91 316
14981.06 349
14982.22 354
14983.37 305
14984.53 317
14985.69 323
14986.84 299
14988.00 307
14989.16 321
14990.31 300
14991.47 327
14992.63 322
14993.78 287
14994.94 303
14996.10 300
14997.25 322
14998.41 288
14999.57 273
15000.72 279
15001.88 276
15003.04 277
15004.20 255
15005.35 285
15006.51 263
15007.67 285
15008.82 285
15009.98 250
15011.14 268
15012.30 284
15013.45 284
15014.61 272
15015.77 262
15016.93 279
15018.08 254
15019.24 261
15020.40 270
15021.56 273
15022.71 252
15023.87 284
15025.03 249
15026.19 275
15027.35 244
15028.50 289
15029.66 283
15030.82 278
15031.98 248
15033.14 233
15034.30 256
15035.45 263
15036.61 275
15037.77 243
15038.93 266
15040.09 255
15041.25 268
15042.40 249
15043.56 266
15044.72 266
15045.88 267
15047.04 283
15048.20 255
15049.36 245
15050.52 267
15051.68 266
15052.83 244
15053.99 255
15055.15 291
15056.31 268
15057.47 277
15058.63 275
15059.79 246
15060.95 290
15062.11 281
15063.27 299
15064.43 297
15065.59 262
15066.75 262
15067.90 252
15069.06 252
15070.22 287
15071.38 280
15072.54 239
15073.70 260
15074.86 233
15076.02 275
15077.18 268
15078.34 275
15079.50 235
15080.66 246
15081.82 264
15082.98 257
15084.14 241
15085.30 254
15086.46 270
15087.62 250
15088.78 232
15089.95 261
15091.11 257
15092.27 257
15093.43 279
15094.59 257
15095.75 258
15096.91 244
15098.07 257
15099.23 287
15100.39 262
15101.55 252
15102.71 257
15103.87 258
15105.03 261
15106.20 246
15107.36 252
15108.52 275
15109.68 260
15110.84 283
15112.00 237
15113.16 253
15114.32 265
15115.49 283
15116.65 275
15117.81 257
15118.97 273
15120.13 273
15121.29 253
15122.46 239
15123.62 247
15124.78 295
15125.94 269
15127.10 227
15128.26 241
15129.43 256
15130.59 278
15131.75 273
15132.91 305
15134.07 280
15135.24 290
15136.40 253
15137.56 251
15138.72 283
15139.89 246
15141.05 245
15142.21 275
15143.37 251
15144.54 259
15145.70 249
15146.86 281
15148.02 292
15149.19 257
15150.35 269
15151.51 297
15152.67 289
15153.84 272
15155.00 258
15156.16 265
15157.33 282
15158.49 291
15159.65 268
15160.82 254
15161.98 258
15163.14 274
15164.31 279
15165.47 280
15166.63 236
15167.80 270
15168.96 288
15170.12 300
15171.29 264
15172.45 287
15173.61 303
15174.78 309
15175.94 288
15177.10 297
15178.27 301
15179.43 294
15180.60 323
15181.76 296
15182.92 304
15184.09 306
15185.25 303
15186.42 300
15187.58 289
15188.74 292
15189.91 304
15191.07 286
15192.24 318
15193.40 314
15194.57 336
15195.73 359
15196.90 305
15198.06 293
15199.22 319
15200.39 324
15201.55 359
15202.72 343
15203.88 299
15205.05 330
15206.21 357
15207.38 345
15208.54 325
15209.71 322
15210.87 326
15212.04 360
15213.20 338
15214.37 358
15215.53 365
15216.70 347
15217.86 391
15219.03 382
15220.20 357
15221.36 368
15222.53 372
15223.69 384
15224.86 369
15226.02 360
15227.19 403
15228.36 395
15229.52 384
15230.69 412
15231.85 413
15233.02 446
15234.18 435
15235.35 388
15236.52 384
15237.68 419
15238.85 399
15240.02 411
15241.18 360
15242.35 377
15243.51 394
15244.68 362
15245.85 338
15247.01 366
15248.18 382
15249.35 356
15250.51 312
15251.68 345
15252.85 330
15254.01 349
15255.18 345
15256.35 350
15257.51 322
15258.68 305
15259.85 325
15261.01 322
15262.18 300
15263.35 307
15264.52 313
15265.68 324
15266.85 316
15268.02 307
15269.18 285
15270.35 301
15271.52 314
15272.69 313
15273.85 290
15275.02 276
15276.19 284
15277.36 296
15278.52 287
15279.69 295
15280.86 261
15282.03 342
15283.20 275
15284.36 278
15285.53 277
15286.70 306
15287.87 313
15289.04 290
15290.20 269
15291.37 312
15292.54 308
15293.71 300
15294.88 263
15296.05 279
15297.21 268
15298.38 245
15299.55 274
15300.72 272
15301.89 253
15303.06 268
15304.22 268
15305.39 302
15306.56 294
15307.73 266
15308.90 282
15310.07 268
15311.24 305
15312.41 290
15313.58 257
15314.74 284
15315.91 293
15317.08 283
15318.25 255
15319.42 290
15320.59 300
15321.76 338
15322.93 267
15324.10 252
15325.27 278
15326.44 279
15327.61 261
15328.78 262
15329.95 270
15331.12 287
15332.29 274
15333.46 278
15334.63 309
15335.80 311
15336.97 269
15338.14 289
15339.31 293
15340.48 301
15341.65 297
15342.82 345
15343.99 319
15345.16 301
15346.33 300
15347.50 301
15348.67 291
15349.84 291
15351.01 296
15352.18 324
15353.35 299
15354.52 316
15355.69 314
15356.86 305
15358.03 313
15359.20 297
15360.37 295
15361.54 283
15362.71 297
15363.89 308
15365.06 279
15366.23 310
15367.40 308
15368.57 293
15369.74 308
15370.91 297
15372.08 294
15373.25 310
15374.43 320
15375.60 291
15376.77 285
15377.94 269
15379.11 309
15380.28 301
15381.46 332
15382.63 341
15383.80 347
15384.97 328
15386.14 351
15387.31 353
15388.49 364
15389.66 323
15390.83 352
15392.00 344
15393.17 345
15394.35 339
15395.52 341
15396.69 340
15397.86 374
15399.03 354
15400.21 311
15401.38 338
15402.55 340
15403.72 314
15404.90 365
15406.07 358
15407.24 288
15408.41 289
15409.59 313
15410.76 298
15411.93 275
15413.11 282
15414.28 287
15415.45 322
15416.62 268
15417.80 281
15418.97 272
15420.14 302
15421.32 282
15422.49 276
15423.66 292
15424.84 265
15426.01 295
15427.18 292
15428.36 258
15429.53 260
15430.70 284
15431.88 286
15433.05 295
15434.22 238
15435.40 278
15436.57 262
15437.75 262
15438.92 266
15440.09 255
15441.27 263
15442.44 250
15443.61 248
15444.79 240
15445.96 253
15447.14 289
15448.31 262
15449.49 265
15450.66 246
15451.83 250
15453.01 273
15454.18 237
15455.36 256
15456.53 241
15457.71 253
15458.88 270
15460.06 256
15461.23 256
15462.40 252
15463.58 249
15464.75 227
15465.93 225
15467.10 250
15468.28 248
15469.45 250
15470.63 260
15471.80 231
15472.98 241
15474.15 280
15475.33 267
15476.50 294
15477.68 251
15478.86 280
15480.03 276
15481.21 281
15482.38 243
15483.56 248
15484.73 264
15485.91 260
15487.08 272
15488.26 268
15489.44 256
15490.61 278
15491.79 283
15492.96 267
15494.14 255
15495.31 247
15496.49 268
15497.67 251
15498.84 271
15500.02 262
15501.20 284
15502.37 300
15503.55 299
15504.72 282
15505.90 291
15507.08 274
15508.25 304
15509.43 304
15510.61 260
15511.78 276
15512.96 316
15514.14 298
15515.31 247
15516.49 240
15517.67 270
15518.84 264
15520.02 251
15521.20 275
15522.37 266
15523.55 309
15524.73 278
15525.91 288
15527.08 261
15528.26 260
15529.44 288
15530.61 306
15531.79 293
15532.97 278
15534.15 298
15535.32 312
15536.50 282
15537.68 261
15538.86 295
15540.03 275
15541.21 265
15542.39 287
15543.57 285
15544.75 265
15545.92 294
15547.10 299
15548.28 280
15549.46 282
15550.64 274
15551.81 294
15552.99 276
15554.17 303
15555.35 299
15556.53 284
15557.70 261
15558.88 281
15560.06 285
15561.24 275
15562.42 277
15563.60 293
15564.78 312
15565.95 324
15567.13 297
15568.31 287
15569.49 294
15570.67 322
15571.85 304
15573.03 288
15574.21 306
15575.38 300
15576.56 334
15577.74 322
15578.92 320
15580.10 341
15581.28 317
15582.46 327
15583.64 297
15584.82 300
15586.00 320
15587.18 316
15588.36 315
15589.54 319
15590.72 302
15591.90 304
15593.08 341
15594.25 350
15595.43 351
15596.61 383
15597.79 365
15598.97 380
15600.15 366
15601.33 358
15602.51 350
15603.69 362
15604.87 380
15606.05 382
15607.23 404
15608.41 363
15609.60 368
15610.78 349
15611.96 391
15613.14 394
15614.32 387
15615.50 368
15616.68 375
15617.86 434
15619.04 423
15620.22 416
15621.40 407
15622.58 423
15623.76 431
15624.94 365
15626.12 414
15627.31 430
15628.49 417
15629.67 407
15630.85 394
15632.03 437
15633.21 402
15634.39 438
15635.57 396
15636.75 423
15637.94 447
15639.12 446
15640.30 437
15641.48 445
15642.66 416
15643.84 452
15645.03 480
15646.21 472
15647.39 493
15648.57 461
15649.75 460
15650.93 477
15652.12 490
15653.30 474
15654.48 469
15655.66 461
15656.84 516
15658.03 533
15659.21 498
15660.39 504
15661.57 481
15662.76 493
15663.94 423
15665.12 477
15666.30 462
15667.48 507
15668.67 452
15669.85 483
15671.03 482
15672.22 482
15673.40 486
15674.58 482
15675.76 505
15676.95 455
15678.13 473
15679.31 443
15680.50 441
15681.68 443
15682.86 452
15684.04 424
15685.23 478
15686.41 437
15687.59 453
15688.78 423
15689.96 493
15691.14 471
15692.33 461
15693.51 487
15694.69 485
15695.88 468
15697.06 468
15698.25 489
15699.43 475
15700.61 503
15701.80 438
15702.98 523
15704.16 491
15705.35 477
15706.53 498
15707.72 492
15708.90 507
15710.08 527
15711.27 554
15712.45 556
15713.64 525
15714.82 545
15716.01 544
15717.19 526
15718.37 563
15719.56 571
15720.74 578
15721.93 549
15723.11 552
15724.30 530
15725.48 565
15726.67 529
15727.85 541
15729.04 538
15730.22 530
15731.41 513
15732.59 555
15733.78 537
15734.96 499
15736.15 561
15737.33 553
15738.52 593
15739.70 544
15740.89 535
15742.07 578
15743.26 570
15744.44 542
15745.63 585
15746.81 616
15748.00 614
15749.19 621
15750.37 624
15751.56 579
15752.74 607
15753.93 617
15755.11 592
15756.30 598
15757.49 581
15758.67 557
15759.86 564
15761.04 599
15762.23 555
15763.42 575
15764.60 578
15765.79 542
15766.97 507
15768.16 510
15769.35 498
15770.53 479
15771.72 471
15772.91 491
15774.09 491
15775.28 470
15776.47 512
15777.65 505
15778.84 506
15780.03 473
15781.21 475
15782.40 456
15783.59 504
15784.77 487
15785.96 493
15787.15 516
15788.33 475
15789.52 481
15790.71 453
15791.90 486
15793.08 464
15794.27 446
15795.46 457
15796.65 449
15797.83 446
15799.02 425
15800.21 429
15801.40 435
15802.58 414
15803.77 413
15804.96 425
15806.15 409
15807.33 419
15808.52 382
15809.71 411
15810.90 385
15812.09 412
15813.27 370
15814.46 406
15815.65 390
15816.84 362
15818.03 365
15819.21 386
15820.40 385
15821.59 380
15822.78 404
15823.97 364
15825.16 383
15826.34 384
15827.53 413
15828.72 374
15829.91 369
15831.10 366
15832.29 384
15833.48 393
15834.66 339
15835.85 346
15837.04 400
15838.23 360
15839.42 382
15840.61 375
15841.80 338
15842.99 359
15844.18 347
15845.37 354
15846.56 363
15847.74 386
15848.93 369
15850.12 372
15851.31 360
15852.50 384
15853.69 389
15854.88 395
15856.07 356
15857.26 371
15858.45 386
15859.64 406
15860.83 431
15862.02 390
15863.21 413
15864.40 377
15865.59 387
15866.78 379
15867.97 372
15869.16 380
15870.35 408
15871.54 396
15872.73 413
15873.92 407
15875.11 387
15876.30 409
15877.49 404
15878.68 418
15879.87 435
15881.06 393
15882.25 411
15883.44 433
15884.64 381
15885.83 409
15887.02 417
15888.21 442
15889.40 397
15890.59 403
15891.78 392
15892.97 448
15894.16 456
15895.35 418
15896.54 405
15897.74 442
15898.93 446
15900.12 477
15901.31 469
15902.50 434
15903.69 501
15904.88 440
15906.08 474
15907.27 453
15908.46 495
15909.65 459
15910.84 451
15912.03 462
15913.23 506
15914.42 507
15915.61 525
15916.80 498
15917.99 486
15919.18 485
15920.38 491
15921.57 488
15922.76 505
15923.95 548
15925.15 520
15926.34 527
15927.53 538
15928.72 500
15929.91 477
15931.11 459
15932.30 461
15933.49 519
15934.68 497
15935.88 483
15937.07 500
15938.26 461
15939.46 511
15940.65 443
15941.84 489
15943.03 474
15944.23 466
15945.42 418
15946.61 405
15947.81 420
15949.00 392
15950.19 395
15951.39 408
15952.58 386
15953.77 411
15954.97 386
15956.16 368
15957.35 380
15958.55 345
15959.74 368
15960.93 373
15962.13 352
15963.32 325
15964.51 357
15965.71 331
15966.90 318
15968.09 347
15969.29 350
15970.48 303
15971.68 287
15972.87 338
15974.06 337
15975.26 345
15976.45 316
15977.65 313
15978.84 307
15980.04 340
15981.23 288
15982.42 293
15983.62 290
15984.81 291
15986.01 301
15987.20 254
15988.40 277
15989.59 281
15990.79 281
15991.98 315
15993.18 290
15994.37 291
15995.57 285
15996.76 269
15997.96 296
15999.15 284
16000.35 284
16001.54 280
16002.74 281
16003.93 294
16005.13 286
16006.32 291
16007.52 284
16008.71 289
16009.91 266
16011.10 271
16012.30 306
16013.49 304
16014.69 269
16015.88 275
16017.08 262
16018.28 299
16019.47 285
16020.67 276
16021.86 279
16023.06 264
16024.26 306
16025.45 267
16026.65 271
16027.84 254
16029.04 258
16030.24 258
16031.43 271
16032.63 257
16033.82 250
16035.02 243
16036.22 252
16037.41 265
16038.61 268
16039.81 265
16041.00 257
16042.20 256
16043.40 280
16044.59 273
16045.79 250
16046.99 276
16048.18 243
16049.38 272
16050.58 264
16051.77 284
16052.97 252
16054.17 257
16055.37 263
16056.56 275
16057.76 269
16058.96 288
16060.15 256
16061.35 246
16062.55 250
16063.75 263
16064.94 303
16066.14 292
16067.34 255
16068.54 263
16069.73 272
16070.93 254
16072.13 237
16073.33 234
16074.52 262
16075.72 258
16076.92 293
16078.12 257
16079.32 238
16080.51 249
16081.71 267
16082.91 268
16084.11 260
16085.31 228
16086.51 219
16087.70 235
16088.90 215
16090.10 232
16091.30 266
16092.50 276
16093.70 230
16094.89 245
16096.09 262
16097.29 242
16098.49 233
16099.69 250
16100.89 236
16102.09 240
16103.29 265
16104.48 250
16105.68 233
16106.88 239
16108.08 209
16109.28 231
16110.48 216
16111.68 234
16112.88 231
16114.08 256
16115.28 229
16116.48 225
16117.68 223
16118.88 221
16120.07 217
16121.27 225
16122.47 230
16123.67 200
16124.87 224
16126.07 238
16127.27 237
16128.47 238
16129.67 253
16130.87 213
16132.07 215
16133.27 209
16134.47 210
16135.67 248
16136.87 235
16138.07 230
16139.27 240
16140.47 223
16141.67 244
16142.87 241
16144.07 223
16145.27 208
16146.48 222
16147.68 259
16148.88 267
16150.08 239
16151.28 217
16152.48 235
16153.68 231
16154.88 230
16156.08 189
16157.28 237
16158.48 236
16159.68 241
16160.88 220
16162.09 205
16163.29 221
16164.49 221
16165.69 246
16166.89 236
16168.09 207
16169.29 237
16170.49 233
16171.70 232
16172.90 225
16174.10 207
16175.30 210
16176.50 226
16177.70 217
16178.91 189
16180.11 204
16181.31 210
16182.51 242
16183.71 205
16184.91 227
16186.12 260
16187.32 250
16188.52 214
16189.72 210
16190.93 217
16192.13 221
16193.33 221
16194.53 203
16195.73 214
16196.94 214
16198.14 213
16199.34 212
16200.54 235
16201.75 216
16202.95 194
16204.15 209
16205.35 198
16206.56 249
16207.76 201
16208.96 228
16210.17 246
16211.37 272
16212.57 209
16213.77 217
16214.98 234
16216.18 218
16217.38 221
16218.59 230
16219.79 200
16220.99 246
16222.20 215
16223.40 216
16224.60 226
16225.81 228
16227.01 216
16228.21 275
16229.42 232
16230.62 225
16231.82 228
16233.03 244
16234.23 243
16235.44 247
16236.64 242
16237.84 219
16239.05 243
16240.25 245
16241.46 213
16242.66 258
16243.86 290
16245.07 235
16246.27 254
16247.48 228
16248.68 253
16249.89 284
16251.09 259
16252.29 252
16253.50 251
16254.70 274
16255.91 253
16257.11 246
16258.32 228
16259.52 244
16260.73 240
16261.93 272
16263.14 245
16264.34 252
16265.55 237
16266.75 251
16267.96 248
16269.16 259
16270.37 254
16271.57 236
16272.78 256
16273.98 269
16275.19 268
16276.39 253
16277.60 276
16278.80 300
16280.01 274
16281.21 254
16282.42 277
16283.63 277
16284.83 291
16286.04 252
16287.24 233
16288.45 260
16289.65 283
16290.86 275
16292.07 294
16293.27 295
16294.48 292
16295.68 273
16296.89 276
16298.10 289
16299.30 272
16300.51 286
16301.71 288
16302.92 296
16304.13 294
16305.33 300
16306.54 272
16307.75 273
16308.95 264
16310.16 267
16311.37 264
16312.57 311
16313.78 260
16314.99 262
16316.19 272
16317.40 262
16318.61 256
16319.81 252
16321.02 255
16322.23 271
16323.44 265
16324.64 256
16325.85 227
16327.06 252
16328.26 245
16329.47 233
16330.68 251
16331.89 238
16333.09 216
16334.30 245
16335.51 246
16336.72 208
16337.92 222
16339.13 209
16340.34 205
16341.55 222
16342.75 217
16343.96 228
16345.17 215
16346.38 248
16347.59 244
16348.79 232
16350.00 203
16351.21 197
16352.42 211
16353.63 242
16354.84 210
16356.04 203
16357.25 208
16358.46 212
16359.67 223
16360.88 180
16362.09 238
16363.29 234
16364.50 217
16365.71 229
16366.92 203
16368.13 209
16369.34 225
16370.55 232
16371.76 227
16372.96 213
16374.17 214
16375.38 238
16376.59 208
16377.80 217
16379.01 217
16380.22 206
16381.43 208
16382.64 218
16383.85 216
16385.06 213
16386.27 217
16387.47 230
16388.68 197
16389.89 203
16391.10 240
16392.31 208
16393.52 213
16394.73 175
16395.94 242
16397.15 216
16398.36 233
16399.57 192
16400.78 218
16401.99 209
16403.20 262
16404.41 229
16405.62 209
16406.83 224
16408.04 209
16409.25 227
16410.46 215
16411.67 196
16412.88 217
16414.09 226
16415.30 208
16416.52 196
16417.73 197
16418.94 203
16420.15 215
16421.36 252
16422.57 227
16423.78 218
16424.99 231
16426.20 218
16427.41 215
16428.62 200
16429.83 242
16431.05 241
16432.26 245
16433.47 225
16434.68 213
16435.89 219
16437.10 236
16438.31 232
16439.52 237
16440.74 209
16441.95 209
16443.16 188
16444.37 195
16445.58 241
16446.79 225
16448.00 212
16449.22 234
16450.43 228
16451.64 223
16452.85 212
16454.06 219
16455.28 224
16456.49 232
16457.70 232
16458.91 217
16460.12 211
16461.34 224
16462.55 202
16463.76 199
16464.97 202
16466.19 189
16467.40 219
16468.61 207
16469.82 221
16471.04 206
16472.25 226
16473.46 200
16474.67 217
16475.89 210
16477.10 184
16478.31 223
16479.52 201
16480.74 201
16481.95 197
16483.16 217
16484.38 204
16485.59 207
16486.80 222
16488.02 197
16489.23 198
16490.44 199
16491.66 205
16492.87 216
16494.08 248
16495.30 234
16496.51 205
16497.72 164
16498.94 202
16500.15 211
16501.36 206
16502.58 222
16503.79 212
16505.00 216
16506.22 212
16507.43 200
16508.65 199
16509.86 205
16511.07 206
16512.29 240
16513.50 234
16514.72 208
16515.93 214
16517.15 224
16518.36 223
16519.57 204
16520.79 203
16522.00 217
16523.22 201
16524.43 184
16525.65 217
16526.86 197
16528.08 208
16529.29 221
16530.51 228
16531.72 197
16532.93 210
16534.15 226
16535.36 234
16536.58 230
16537.79 215
16539.01 232
16540.22 221
16541.44 230
16542.65 232
16543.87 224
16545.09 227
16546.30 248
16547.52 190
16548.73 248
16549.95 232
16551.16 233
16552.38 198
16553.59 243
16554.81 236
16556.02 234
16557.24 232
16558.46 227
16559.67 239
16560.89 238
16562.10 251
16563.32 226
16564.54 252
16565.75 269
16566.97 256
16568.18 256
16569.40 289
16570.62 289
16571.83 296
16573.05 289
16574.27 258
16575.48 262
16576.70 282
16577.91 265
16579.13 285
16580.35 256
16581.56 272
16582.78 303
16584.00 301
16585.21 308
16586.43 273
16587.65 264
16588.87 316
16590.08 298
16591.30 290
16592.52 277
16593.73 288
16594.95 292
16596.17 255
16597.38 258
16598.60 238
16599.82 220
16601.04 237
16602.25 259
16603.47 258
16604.69 231
16605.91 241
16607.12 251
16608.34 238
16609.56 235
16610.78 247
16611.99 252
16613.21 209
16614.43 197
16615.65 224
16616.87 229
16618.08 215
16619.30 220
16620.52 214
16621.74 228
16622.96 228
16624.17 210
16625.39 228
16626.61 207
16627.83 230
16629.05 240
16630.27 217
16631.48 228
16632.70 198
16633.92 200
16635.14 216
16636.36 199
16637.58 222
16638.80 229
16640.02 244
16641.23 198
16642.45 193
16643.67 215
16644.89 216
16646.11 211
16647.33 226
16648.55 175
16649.77 201
16650.99 211
16652.21 197
16653.42 196
16654.64 166
16655.86 209
16657.08 225
16658.30 186
16659.52 166
16660.74 199
16661.96 191
16663.18 214
16664.40 169
16665.62 193
16666.84 196
16668.06 198
16669.28 197
16670.50 221
16671.72 201
16672.94 199
16674.16 217
16675.38 195
16676.60 166
16677.82 173
16679.04 202
16680.26 193
16681.48 209
16682.70 186
16683.92 187
16685.14 184
16686.36 192
16687.58 172
16688.80 185
16690.02 181
16691.24 181
16692.46 191
16693.69 210
16694.91 187
16696.13 182
16697.35 222
16698.57 209
16699.79 188
16701.01 189
16702.23 221
16703.45 188
16704.67 194
16705.90 208
16707.12 216
16708.34 206
16709.56 195
16710.78 207
16712.00 179
16713.22 173
16714.44 190
16715.67 220
16716.89 192
16718.11 211
16719.33 192
16720.55 181
16721.77 176
16723.00 201
16724.22 209
16725.44 197
16726.66 206
16727.88 211
16729.11 184
16730.33 204
16731.55 196
16732.77 197
16733.99 213
16735.22 200
16736.44 200
16737.66 191
16738.88 208
16740.11 158
16741.33 176
16742.55 200
16743.77 189
16745.00 216
16746.22 192
16747.44 165
16748.67 191
16749.89 185
16751.11 190
16752.33 198
16753.56 163
16754.78 178
16756.00 180
16757.23 198
16758.45 195
16759.67 199
16760.90 199
16762.12 203
16763.34 174
16764.57 174
16765.79 195
16767.01 166
16768.24 186
16769.46 153
16770.68 179
16771.91 173
16773.13 183
16774.35 170
16775.58 183
16776.80 191
16778.02 179
16779.25 187
16780.47 163
16781.70 166
16782.92 190
16784.14 188
16785.37 184
16786.59 180
16787.82 153
16789.04 197
16790.27 185
16791.49 205
16792.71 195
16793.94 185
16795.16 178
16796.39 198
16797.61 190
16798.84 180
16800.06 197
16801.29 185
16802.51 201
16803.74 176
16804.96 199
16806.19 181
16807.41 187
16808.64 205
16809.86 193
16811.09 190
16812.31 205
16813.54 183
16814.76 196
16815.99 167
16817.21 201
16818.44 200
16819.66 207
16820.89 192
16822.11 190
16823.34 205
16824.56 192
16825.79 210
16827.01 161
16828.24 193
16829.47 197
16830.69 213
16831.92 214
16833.14 203
16834.37 199
16835.60 231
16836.82 199
16838.05 227
16839.27 205
16840.50 211
16841.73 218
16842.95 233
16844.18 249
16845.40 223
16846.63 246
16847.86 267
16849.08 247
16850.31 233
16851.54 271
16852.76 246
16853.99 242
16855.22 249
16856.44 247
16857.67 257
16858.90 241
16860.12 250
16861.35 247
16862.58 252
16863.80 212
16865.03 251
16866.26 249
16867.49 274
16868.71 280
16869.94 276
16871.17 269
16872.39 265
16873.62 268
16874.85 299
16876.08 287
16877.30 278
16878.53 311
16879.76 319
16880.99 314
16882.21 333
16883.44 317
16884.67 301
16885.90 343
16887.13 348
16888.35 337
16889.58 309
16890.81 303
16892.04 303
16893.27 330
16894.49 298
16895.72 286
16896.95 306
16898.18 307
16899.41 302
16900.63 273
16901.86 293
16903.09 290
16904.32 305
16905.55 254
16906.78 260
16908.01 258
16909.23 281
16910.46 249
16911.69 276
16912.92 256
16914.15 240
16915.38 252
16916.61 268
16917.84 227
16919.06 238
16920.29 232
16921.52 236
16922.75 249
16923.98 233
16925.21 247
16926.44 228
16927.67 283
16928.90 235
16930.13 189
16931.36 181
16932.59 229
16933.82 246
16935.05 212
16936.27 229
16937.50 233
16938.73 271
16939.96 236
16941.19 241
16942.42 235
16943.65 244
16944.88 230
16946.11 201
16947.34 194
16948.57 210
16949.80 221
16951.03 210
16952.26 214
16953.49 233
16954.72 219
16955.95 201
16957.19 217
16958.42 222
16959.65 196
16960.88 244
16962.11 232
16963.34 194
16964.57 221
16965.80 187
16967.03 204
16968.26 203
16969.49 189
16970.72 198
16971.95 210
16973.18 189
16974.42 200
16975.65 209
16976.88 236
16978.11 233
16979.34 203
16980.57 219
16981.80 209
16983.03 207
16984.26 220
16985.50 207
16986.73 203
16987.96 198
16989.19 216
16990.42 231
16991.65 191
16992.89 204
16994.12 231
16995.35 213
16996.58 223
16997.81 203
16999.04 208
17000.28 188
17001.51 236
17002.74 227
17003.97 205
17005.20 228
17006.44 218
17007.67 207
17008.90 215
17010.13 197
17011.37 198
17012.60 203
17013.83 214
17015.06 225
17016.30 199
17017.53 189
17018.76 212
17019.99 192
17021.23 216
17022.46 178
17023.69 207
17024.92 192
17026.16 190
17027.39 193
17028.62 205
17029.86 219
17031.09 184
17032.32 177
17033.56 165
17034.79 213
17036.02 209
17037.26 193
17038.49 209
17039.72 199
17040.96 178
17042.19 188
17043.42 197
17044.66 200
17045.89 188
17047.12 190
17048.36 196
17049.59 184
17050.82 174
17052.06 175
17053.29 154
17054.53 200
17055.76 191
17056.99 177
17058.23 210
17059.46 219
17060.70 180
17061.93 169
17063.16 178
17064.40 188
17065.63 184
17066.87 178
17068.10 170
17069.34 153
17070.57 166
17071.81 176
17073.04 180
17074.27 210
17075.51 177
17076.74 187
17077.98 157
17079.21 163
17080.45 175
17081.68 167
17082.92 173
17084.15 180
17085.39 182
17086.62 159
17087.86 163
17089.09 172
17090.33 193
17091.56 161
17092.80 150
17094.04 188
17095.27 178
17096.51 173
17097.74 162
17098.98 166
17100.21 177
17101.45 181
17102.68 172
17103.92 177
17105.16 174
17106.39 140
17107.63 163
17108.86 167
17110.10 160
17111.33 168
17112.57 180
17113.81 169
17115.04 178
17116.28 160
17117.52 147
17118.75 172
17119.99 158
17121.22 150
17122.46 148
17123.70 148
17124.93 162
17126.17 168
17127.41 177
17128.64 187
17129.88 169
17131.12 178
17132.35 166
17133.59 186
17134.83 158
17136.06 166
17137.30 181
17138.54 185
17139.77 166
17141.01 159
17142.25 173
17143.49 147
17144.72 178
17145.96 140
17147.20 165
17148.43 159
17149.67 154
17150.91 172
17152.15 178
17153.38 135
17154.62 159
17155.86 168
17157.10 160
17158.33 161
17159.57 167
17160.81 183
17162.05 171
17163.29 165
17164.52 179
17165.76 160
17167.00 164
17168.24 174
17169.48 174
17170.71 173
17171.95 162
17173.19 168
17174.43 152
17175.67 153
17176.91 145
17178.14 166
17179.38 175
17180.62 172
17181.86 154
17183.10 130
17184.34 165
17185.57 138
17186.81 172
17188.05 150
17189.29 157
17190.53 156
17191.77 162
17193.01 167
17194.25 161
17195.49 139
17196.72 150
17197.96 161
17199.20 152
17200.44 151
17201.68 175
17202.92 202
17204.16 160
17205.40 178
17206.64 158
17207.88 134
17209.12 145
17210.36 174
17211.60 143
17212.84 156
17214.08 141
17215.32 142
17216.56 145
17217.80 138
17219.04 150
17220.28 172
17221.52 169
17222.76 152
17224.00 159
17225.24 151
17226.48 146
17227.72 163
17228.96 154
17230.20 149
17231.44 162
17232.68 140
17233.92 161
17235.16 145
17236.40 158
17237.64 155
17238.88 147
17240.12 170
17241.36 137
17242.60 140
17243.84 162
17245.08 157
17246.32 154
17247.57 166
17248.81 143
17250.05 168
17251.29 166
17252.53 173
17253.77 138
17255.01 165
17256.25 128
17257.49 137
17258.74 156
17259.98 127
17261.22 158
17262.46 143
17263.70 178
17264.94 152
17266.18 153
17267.43 151
17268.67 146
17269.91 145
17271.15 121
17272.39 144
17273.63 136
17274.88 121
17276.12 147
17277.36 150
17278.60 147
17279.84 146
17281.09 155
17282.33 161
17283.57 150
17284.81 165
17286.06 154
17287.30 153
17288.54 165
17289.78 177
17291.02 157
17292.27 172
17293.51 151
17294.75 145
17296.00 158
17297.24 141
17298.48 170
17299.72 151
17300.97 159
17302.21 177
17303.45 139
17304.70 128
17305.94 141
17307.18 162
17308.42 175
17309.67 161
17310.91 114
17312.15 139
17313.40 161
17314.64 157
17315.88 133
17317.13 140
17318.37 134
17319.61 158
17320.86 147
17322.10 153
17323.34 130
17324.59 147
17325.83 143
17327.08 164
17328.32 159
17329.56 149
17330.81 154
17332.05 171
17333.30 155
17334.54 142
17335.78 131
17337.03 145
17338.27 143
17339.52 129
17340.76 161
17342.00 147
17343.25 149
17344.49 167
17345.74 157
17346.98 136
17348.23 145
17349.47 164
17350.72 158
17351.96 150
17353.21 146
17354.45 159
17355.70 140
17356.94 131
17358.18 127
17359.43 146
17360.67 137
17361.92 157
17363.16 139
17364.41 150
17365.66 143
17366.90 138
17368.15 163
17369.39 163
17370.64 148
17371.88 138
17373.13 163
17374.37 173
17375.62 158
17376.86 134
17378.11 148
17379.35 165
17380.60 134
17381.85 140
17383.09 161
17384.34 164
17385.58 134
17386.83 144
17388.08 160
17389.32 138
17390.57 140
17391.81 178
17393.06 150
17394.31 146
17395.55 127
17396.80 158
17398.04 163
17399.29 147
17400.54 146
17401.78 146
17403.03 152
17404.28 153
17405.52 144
17406.77 147
17408.02 142
17409.26 168
17410.51 152
17411.76 152
17413.00 147
17414.25 137
17415.50 144
17416.75 161
17417.99 185
17419.24 148
17420.49 144
17421.73 146
17422.98 154
17424.23 136
17425.48 164
17426.72 169
17427.97 128
17429.22 154
17430.46 165
17431.71 154
17432.96 180
17434.21 146
17435.46 153
17436.70 138
17437.95 141
17439.20 164
17440.45 164
17441.69 146
17442.94 157
17444.19 147
17445.44 146
17446.69 174
17447.93 151
17449.18 165
17450.43 173
17451.68 176
17452.93 152
17454.18 178
17455.42 155
17456.67 171
17457.92 150
17459.17 159
17460.42 141
17461.67 172
17462.92 195
17464.16 154
17465.41 162
17466.66 154
17467.91 182
17469.16 187
17470.41 172
17471.66 143
17472.91 176
17474.16 154
17475.40 174
17476.65 178
17477.90 153
17479.15 144
17480.40 175
17481.65 168
17482.90 174
17484.15 176
17485.40 183
17486.65 184
17487.90 164
17489.15 172
17490.40 181
17491.65 177
17492.90 176
17494.15 176
17495.40 197
17496.65 183
17497.90 190
17499.15 194
17500.40 178
17501.65 178
17502.90 189
17504.15 196
17505.40 183
17506.65 171
17507.90 180
17509.15 177
17510.40 189
17511.65 183
17512.90 167
17514.15 172
17515.40 167
17516.65 187
17517.90 188
17519.15 196
17520.40 207
17521.65 208
17522.90 204
17524.15 189
17525.41 200
17526.66 201
17527.91 207
17529.16 176
17530.41 200
17531.66 214
17532.91 198
17534.16 207
17535.41 179
17536.67 173
17537.92 168
17539.17 206
17540.42 200
17541.67 196
17542.92 194
17544.17 207
17545.43 195
17546.68 194
17547.93 187
17549.18 165
17550.43 198
17551.68 211
17552.94 230
17554.19 197
17555.44 220
17556.69 217
17557.94 183
17559.20 198
17560.45 204
17561.70 225
17562.95 204
17564.21 201
17565.46 219
17566.71 186
17567.96 206
17569.21 189
17570.47 171
17571.72 196
17572.97 197
17574.22 203
17575.48 191
17576.73 218
17577.98 208
17579.24 215
17580.49 196
17581.74 181
17582.99 199
17584.25 206
17585.50 193
17586.75 209
17588.01 204
17589.26 217
17590.51 225
17591.77 238
17593.02 210
17594.27 226
17595.53 198
17596.78 196
17598.03 188
17599.29 179
17600.54 204
17601.79 208
17603.05 217
17604.30 197
17605.56 204
17606.81 191
17608.06 178
17609.32 200
17610.57 221
17611.82 224
17613.08 204
17614.33 221
17615.59 203
17616.84 215
17618.10 196
17619.35 198
17620.60 205
17621.86 191
17623.11 218
17624.37 211
17625.62 191
17626.88 203
17628.13 211
17629.39 199
17630.64 193
17631.89 183
17633.15 215
17634.40 209
17635.66 206
17636.91 184
17638.17 181
17639.42 185
17640.68 211
17641.93 186
17643.19 183
17644.44 151
17645.70 205
17646.95 171
17648.21 179
17649.47 175
17650.72 185
17651.98 201
17653.23 170
17654.49 203
17655.74 201
17657.00 184
17658.25 163
17659.51 164
17660.77 203
17662.02 169
17663.28 180
17664.53 165
17665.79 175
17667.04 176
17668.30 165
17669.56 180
17670.81 179
17672.07 152
17673.33 161
17674.58 167
17675.84 168
17677.09 173
17678.35 156
17679.61 162
17680.86 159
17682.12 156
17683.38 160
17684.63 139
17685.89 159
17687.15 163
17688.40 154
17689.66 169
17690.92 139
17692.17 165
17693.43 167
17694.69 160
17695.94 126
17697.20 152
17698.46 162
17699.72 150
17700.97 158
17702.23 153
17703.49 142
17704.74 157
17706.00 136
17707.26 159
17708.52 160
17709.77 156
17711.03 163
17712.29 157
17713.55 173
17714.80 156
17716.06 165
17717.32 166
17718.58 173
17719.84 149
17721.09 167
17722.35 141
17723.61 144
17724.87 145
17726.13 168
17727.38 164
17728.64 146
17729.90 158
17731.16 141
17732.42 154
17733.67 157
17734.93 164
17736.19 165
17737.45 180
17738.71 156
17739.97 154
17741.23 177
17742.48 157
17743.74 164
17745.00 159
17746.26 165
17747.52 159
17748.78 172
17750.04 161
17751.30 152
17752.55 151
17753.81 158
17755.07 155
17756.33 147
17757.59 172
17758.85 175
17760.11 166
17761.37 181
17762.63 166
17763.89 198
17765.15 171
17766.41 166
17767.67 160
17768.93 168
17770.19 180
17771.45 164
17772.70 170
17773.96 149
17775.22 170
17776.48 140
17777.74 162
17779.00 155
17780.26 163
17781.52 193
17782.78 159
17784.04 171
17785.30 133
17786.56 170
17787.82 181
17789.09 154
17790.35 160
17791.61 143
17792.87 177
17794.13 185
17795.39 138
17796.65 152
17797.91 176
17799.17 150
17800.43 130
17801.69 180
17802.95 163
17804.21 167
17805.47 176
17806.73 150
17808.00 133
17809.26 146
17810.52 179
17811.78 156
17813.04 171
17814.30 138
17815.56 185
17816.82 153
17818.08 128
17819.35 129
17820.61 142
17821.87 152
17823.13 128
17824.39 145
17825.65 138
17826.92 141
17828.18 149
17829.44 128
17830.70 150
17831.96 124
17833.22 148
17834.49 161
17835.75 149
17837.01 138
17838.27 139
17839.53 163
17840.80 129
17842.06 144
17843.32 136
17844.58 158
17845.85 124
17847.11 133
17848.37 150
17849.63 152
17850.89 142
17852.16 112
17853.42 164
17854.68 148
17855.95 165
17857.21 143
17858.47 137
17859.73 128
17861.00 146
17862.26 152
17863.52 135
17864.79 142
17866.05 147
17867.31 151
17868.57 142
17869.84 137
17871.10 142
17872.36 156
17873.63 152
17874.89 157
17876.15 130
17877.42 135
17878.68 149
17879.94 135
17881.21 159
17882.47 156
17883.74 147
17885.00 148
17886.26 151
17887.53 138
17888.79 140
17890.05 142
17891.32 146
17892.58 110
17893.85 143
17895.11 117
17896.37 137
17897.64 125
17898.90 113
17900.17 149
17901.43 144
17902.70 139
17903.96 154
17905.22 158
17906.49 121
17907.75 142
17909.02 136
17910.28 155
17911.55 132
17912.81 120
17914.08 141
17915.34 127
17916.61 127
17917.87 137
17919.14 121
17920.40 148
17921.67 163
17922.93 144
17924.20 142
17925.46 161
17926.73 130
17927.99 113
17929.26 127
17930.52 123
17931.79 126
17933.05 141
17934.32 145
17935.58 135
17936.85 125
17938.12 125
17939.38 147
17940.65 143
17941.91 123
17943.18 134
17944.44 127
17945.71 155
17946.98 128
17948.24 151
17949.51 138
17950.77 138
17952.04 128
17953.31 133
17954.57 134
17955.84 141
17957.10 144
17958.37 147
17959.64 124
17960.90 134
17962.17 134
17963.44 146
17964.70 137
17965.97 121
17967.24 133
17968.50 128
17969.77 132
17971.04 135
17972.30 138
17973.57 131
17974.84 137
17976.10 118
17977.37 134
17978.64 139
17979.91 128
17981.17 127
17982.44 130
17983.71 143
17984.97 118
17986.24 134
17987.51 114
17988.78 118
17990.04 150
17991.31 142
17992.58 137
17993.85 133
17995.11 122
17996.38 125
17997.65 119
17998.92 112
18000.18 143
18001.45 133
18002.72 122
18003.99 142
18005.26 139
18006.52 138
18007.79 126
18009.06 135
18010.33 174
18011.60 131
18012.86 132
18014.13 127
18015.40 119
18016.67 114
18017.94 137
18019.21 118
18020.47 130
18021.74 150
18023.01 129
18024.28 136
18025.55 132
18026.82 141
18028.09 136
18029.36 124
18030.62 122
18031.89 140
18033.16 128
18034.43 122
18035.70 126
18036.97 142
18038.24 153
18039.51 126
18040.78 144
18042.05 151
18043.32 131
18044.59 131
18045.85 134
18047.12 140
18048.39 114
18049.66 132
18050.93 147
18052.20 140
18053.47 141
18054.74 125
18056.01 122
18057.28 143
18058.55 151
18059.82 116
18061.09 125
18062.36 110
18063.63 144
18064.90 137
18066.17 150
18067.44 122
18068.71 135
18069.98 134
18071.25 131
18072.52 149
18073.79 127
18075.06 130
18076.33 124
18077.60 130
18078.87 121
18080.15 130
18081.42 135
18082.69 148
18083.96 128
18085.23 139
18086.50 132
18087.77 116
18089.04 138
18090.31 126
18091.58 133
18092.85 133
18094.12 174
18095.40 161
18096.67 134
18097.94 135
18099.21 142
18100.48 137
18101.75 141
18103.02 131
18104.30 161
18105.57 172
18106.84 127
18108.11 149
18109.38 144
18110.65 138
18111.92 132
18113.20 172
18114.47 182
18115.74 135
18117.01 120
18118.28 149
18119.56 168
18120.83 152
18122.10 147
18123.37 150
18124.64 121
18125.92 165
18127.19 147
18128.46 148
18129.73 165
18131.01 148
18132.28 143
18133.55 147
18134.82 112
18136.10 110
18137.37 123
18138.64 142
18139.91 133
18141.19 128
18142.46 161
18143.73 158
18145.01 142
18146.28 161
18147.55 131
18148.82 149
18150.10 149
18151.37 145
18152.64 128
18153.92 135
18155.19 118
18156.46 145
18157.74 137
18159.01 119
18160.28 134
18161.56 139
18162.83 136
18164.10 145
18165.38 137
18166.65 153
18167.93 121
18169.20 111
18170.47 121
18171.75 152
18173.02 153
18174.29 140
18175.57 144
18176.84 149
18178.12 120
18179.39 131
18180.66 146
18181.94 132
18183.21 161
18184.49 120
18185.76 131
18187.04 137
18188.31 134
18189.59 150
18190.86 138
18192.13 109
18193.41 115
18194.68 151
18195.96 129
18197.23 119
18198.51 121
18199.78 157
18201.06 144
18202.33 118
18203.61 117
18204.88 141
18206.16 130
18207.43 138
18208.71 138
18209.98 131
18211.26 129
18212.53 123
18213.81 134
18215.08 115
18216.36 123
18217.63 134
18218.91 155
18220.19 130
18221.46 121
18222.74 132
18224.01 145
18225.29 132
18226.56 130
18227.84 129
18229.12 135
18230.39 130
18231.67 105
18232.94 111
18234.22 124
18235.50 139
18236.77 141
18238.05 151
18239.32 134
18240.60 119
18241.88 139
18243.15 137
18244.43 114
18245.71 127
18246.98 138
18248.26 152
18249.54 125
18250.81 114
18252.09 119
18253.37 112
18254.64 146
18255.92 139
18257.20 141
18258.47 147
18259.75 157
18261.03 139
18262.30 147
18263.58 136
18264.86 134
18266.13 127
18267.41 139
18268.69 119
18269.97 131
18271.24 127
18272.52 140
18273.80 121
18275.08 127
18276.35 137
18277.63 113
18278.91 137
18280.19 133
18281.46 115
18282.74 126
18284.02 130
18285.30 122
18286.58 146
18287.85 131
18289.13 130
18290.41 140
18291.69 129
18292.97 134
18294.24 145
18295.52 139
18296.80 128
18298.08 120
18299.36 126
18300.63 138
18301.91 136
18303.19 120
18304.47 133
18305.75 140
18307.03 128
18308.31 135
18309.58 123
18310.86 110
18312.14 122
18313.42 151
18314.70 148
18315.98 125
18317.26 119
18318.54 114
18319.82 143
18321.09 129
18322.37 130
18323.65 122
18324.93 121
18326.21 145
18327.49 129
18328.77 129
18330.05 138
18331.33 109
18332.61 141
18333.89 129
18335.17 132
18336.45 115
18337.73 140
18339.01 130
18340.29 121
18341.57 119
18342.85 133
18344.13 130
18345.41 131
18346.69 157
18347.97 146
18349.25 142
18350.53 120
18351.81 111
18353.09 137
18354.37 120
18355.65 105
18356.93 129
18358.21 155
18359.49 118
18360.77 98
18362.05 139
18363.33 144
18364.61 129
18365.89 131
18367.17 145
18368.45 134
18369.73 130
18371.01 130
18372.29 135
18373.58 130
18374.86 154
18376.14 140
18377.42 117
18378.70 135
18379.98 155
18381.26 144
18382.54 153
18383.82 119
18385.11 144
18386.39 133
18387.67 130
18388.95 119
18390.23 116
18391.51 142
18392.79 117
18394.08 118
18395.36 129
18396.64 148
18397.92 137
18399.20 137
18400.49 120
18401.77 128
18403.05 147
18404.33 135
18405.61 128
18406.90 150
18408.18 136
18409.46 116
18410.74 134
18412.02 139
18413.31 127
18414.59 124
18415.87 134
18417.15 124
18418.44 128
18419.72 128
18421.00 121
18422.28 139
18423.57 136
18424.85 131
18426.13 120
18427.41 114
18428.70 139
18429.98 157
18431.26 146
18432.55 106
18433.83 123
18435.11 133
18436.40 132
18437.68 134
18438.96 119
18440.25 122
18441.53 130
18442.81 142
18444.10 119
18445.38 126
18446.66 137
18447.95 143
18449.23 139
18450.51 131
18451.80 118
18453.08 145
18454.36 138
18455.65 136
18456.93 123
18458.22 109
18459.50 129
18460.78 141
18462.07 142
18463.35 122
18464.64 123
18465.92 127
18467.20 136
18468.49 142
18469.77 134
18471.06 126
18472.34 119
18473.63 142
18474.91 132
18476.19 153
18477.48 137
18478.76 139
18480.05 113
18481.33 136
18482.62 128
18483.90 115
18485.19 120
18486.47 137
18487.76 140
18489.04 147
18490.33 123
18491.61 123
18492.90 118
18494.18 116
18495.47 133
18496.75 138
18498.04 149
18499.32 123
18500.61 120
18501.89 119
18503.18 129
18504.46 129
18505.75 133
18507.04 144
18508.32 126
18509.61 146
18510.89 119
18512.18 129
18513.46 124
18514.75 127
18516.04 111
18517.32 134
18518.61 122
18519.89 131
18521.18 145
18522.47 135
18523.75 113
18525.04 144
18526.32 151
18527.61 137
18528.90 133
18530.18 145
18531.47 133
18532.76 153
18534.04 154
18535.33 131
18536.62 137
18537.90 130
18539.19 139
18540.48 141
18541.76 131
18543.05 108
18544.34 133
18545.62 136
18546.91 125
18548.20 116
18549.48 135
18550.77 147
18552.06 140
18553.35 133
18554.63 111
18555.92 125
18557.21 108
18558.50 137
18559.78 123
18561.07 132
18562.36 118
18563.65 141
18564.93 135
18566.22 126
18567.51 148
18568.80 143
18570.08 137
18571.37 115
18572.66 138
18573.95 124
18575.24 116
18576.52 134
18577.81 147
18579.10 145
18580.39 124
18581.68 139
18582.96 143
18584.25 128
18585.54 136
18586.83 141
18588.12 147
18589.41 148
18590.69 149
18591.98 175
18593.27 170
18594.56 135
18595.85 133
18597.14 155
18598.43 165
18599.71 149
18601.00 123
18602.29 131
18603.58 164
18604.87 172
18606.16 181
18607.45 179
18608.74 147
18610.03 138
18611.32 161
18612.61 144
18613.89 162
18615.18 160
18616.47 153
18617.76 169
18619.05 142
18620.34 147
18621.63 155
18622.92 174
18624.21 157
18625.50 136
18626.79 162
18628.08 169
18629.37 134
18630.66 135
18631.95 128
18633.24 132
18634.53 159
18635.82 161
18637.11 143
18638.40 146
18639.69 116
18640.98 147
18642.27 146
18643.56 136
18644.85 152
18646.14 146
18647.43 151
18648.72 137
18650.01 132
18651.30 117
18652.59 147
18653.89 136
18655.18 136
18656.47 141
18657.76 135
18659.05 142
18660.34 120
18661.63 118
18662.92 129
18664.21 148
18665.50 160
18666.79 141
18668.09 124
18669.38 112
18670.67 110
18671.96 124
18673.25 122
18674.54 137
18675.83 126
18677.13 127
18678.42 128
18679.71 125
18681.00 127
18682.29 145
18683.58 125
18684.88 125
18686.17 145
18687.46 149
18688.75 134
18690.04 138
18691.33 130
18692.63 129
18693.92 140
18695.21 137
18696.50 105
18697.80 137
18699.09 146
18700.38 126
18701.67 133
18702.96 116
18704.26 120
18705.55 133
18706.84 127
18708.13 112
18709.43 116
18710.72 133
18712.01 130
18713.31 118
18714.60 114
18715.89 141
18717.18 144
18718.48 125
18719.77 106
18721.06 125
18722.36 142
18723.65 133
18724.94 139
18726.24 117
18727.53 109
18728.82 130
18730.12 130
18731.41 133
18732.70 120
18734.00 122
18735.29 126
18736.58 134
18737.88 109
18739.17 126
18740.46 126
18741.76 125
18743.05 121
18744.34 110
18745.64 116
18746.93 135
18748.23 136
18749.52 130
18750.81 133
18752.11 132
18753.40 138
18754.70 153
18755.99 132
18757.29 122
18758.58 114
18759.87 129
18761.17 103
18762.46 125
18763.76 127
18765.05 110
18766.35 123
18767.64 122
18768.94 110
18770.23 123
18771.53 130
18772.82 137
18774.11 113
18775.41 100
18776.70 125
18778.00 117
18779.29 128
18780.59 124
18781.89 119
18783.18 117
18784.48 134
18785.77 101
18787.07 108
18788.36 113
18789.66 121
18790.95 122
18792.25 117
18793.54 117
18794.84 127
18796.13 113
18797.43 121
18798.73 142
18800.02 160
18801.32 108
18802.61 145
18803.91 136
18805.20 130
18806.50 99
18807.80 116
18809.09 116
18810.39 137
18811.69 135
18812.98 127
18814.28 125
18815.57 119
18816.87 117
18818.17 127
18819.46 120
18820.76 124
18822.06 142
18823.35 139
18824.65 112
18825.95 121
18827.24 121
18828.54 132
18829.84 130
18831.13 120
18832.43 104
18833.73 116
18835.02 128
18836.32 122
18837.62 117
18838.91 137
18840.21 114
18841.51 117
18842.81 120
18844.10 124
18845.40 117
18846.70 132
18848.00 110
18849.29 126
18850.59 129
18851.89 134
18853.19 128
18854.48 110
18855.78 109
18857.08 126
18858.38 119
18859.67 128
18860.97 119
18862.27 128
18863.57 145
18864.87 128
18866.16 127
18867.46 120
18868.76 118
18870.06 120
18871.36 121
18872.66 115
18873.95 118
18875.25 114
18876.55 112
18877.85 89
18879.15 108
18880.45 123
18881.74 120
18883.04 132
18884.34 108
18885.64 119
18886.94 135
18888.24 138
18889.54 120
18890.84 121
18892.13 132
18893.43 151
18894.73 118
18896.03 136
18897.33 113
18898.63 101
18899.93 128
18901.23 133
18902.53 112
18903.83 112
18905.13 115
18906.43 110
18907.73 107
18909.02 108
18910.32 130
18911.62 130
18912.92 122
18914.22 99
18915.52 116
18916.82 107
18918.12 123
18919.42 125
18920.72 113
18922.02 121
18923.32 121
18924.62 115
18925.92 101
18927.22 94
18928.52 102
18929.82 113
18931.12 91
18932.42 109
18933.72 112
18935.02 112
18936.32 115
18937.63 114
18938.93 124
18940.23 135
18941.53 135
18942.83 116
18944.13 100
18945.43 130
18946.73 110
18948.03 113
18949.33 112
18950.63 112
18951.93 116
18953.23 123
18954.54 116
18955.84 106
18957.14 111
18958.44 97
18959.74 112
18961.04 104
18962.34 95
18963.64 112
18964.95 103
18966.25 107
18967.55 105
18968.85 119
18970.15 106
18971.45 110
18972.76 124
18974.06 99
18975.36 118
18976.66 122
18977.96 110
18979.27 105
18980.57 109
18981.87 98
18983.17 110
18984.47 114
18985.78 111
18987.08 105
18988.38 130
18989.68 112
18990.98 117
18992.29 94
18993.59 104
18994.89 120
18996.19 118
18997.50 111
18998.80 118
19000.10 113
19001.40 98
19002.71 126
19004.01 114
19005.31 121
19006.62 126
19007.92 94
19009.22 113
19010.53 102
19011.83 114
19013.13 115
19014.43 115
19015.74 94
19017.04 121
19018.34 127
19019.65 126
19020.95 129
19022.25 106
19023.56 107
19024.86 107
19026.16 114
19027.47 89
19028.77 104
19030.08 126
19031.38 120
19032.68 122
19033.99 120
19035.29 116
19036.59 127
19037.90 132
19039.20 126
19040.51 96
19041.81 102
19043.11 105
19044.42 136
19045.72 139
19047.03 106
19048.33 93
19049.64 143
19050.94 116
19052.25 126
19053.55 149
19054.85 105
19056.16 110
19057.46 104
19058.77 113
19060.07 120
19061.38 113
19062.68 122
19063.99 111
19065.29 135
19066.60 100
19067.90 107
19069.21 114
19070.51 115
19071.82 118
19073.12 104
19074.43 136
19075.73 133
19077.04 126
19078.34 110
19079.65 102
19080.95 118
19082.26 109
19083.57 132
19084.87 118
19086.18 112
19087.48 108
19088.79 104
19090.09 103
19091.40 97
19092.71 105
19094.01 116
19095.32 124
19096.62 96
19097.93 110
19099.24 116
19100.54 130
19101.85 118
19103.15 98
19104.46 126
19105.77 117
19107.07 117
19108.38 117
19109.69 126
19110.99 117
19112.30 117
19113.60 98
19114.91 107
19116.22 122
19117.52 111
19118.83 112
19120.14 115
19121.45 116
19122.75 126
19124.06 119
19125.37 121
19126.67 114
19127.98 119
19129.29 113
19130.59 127
19131.90 109
19133.21 109
19134.52 114
19135.82 119
19137.13 111
19138.44 117
19139.75 113
19141.05 108
19142.36 124
19143.67 134
19144.98 119
19146.28 120
19147.59 116
19148.90 109
19150.21 135
19151.51 121
19152.82 124
19154.13 109
19155.44 94
19156.75 129
19158.05 130
19159.36 115
19160.67 109
19161.98 127
19163.29 101
19164.60 106
19165.90 123
19167.21 128
19168.52 103
19169.83 102
19171.14 100
19172.45 122
19173.75 125
19175.06 108
19176.37 104
19177.68 94
19178.99 112
19180.30 112
19181.61 124
19182.92 107
19184.23 87
19185.53 99
19186.84 93
19188.15 120
19189.46 101
19190.77 121
19192.08 115
19193.39 125
19194.70 109
19196.01 113
19197.32 100
19198.63 120
19199.94 115
19201.25 140
19202.56 121
19203.87 104
19205.17 119
19206.48 113
19207.79 108
19209.10 96
19210.41 91
19211.72 116
19213.03 130
19214.34 112
19215.65 107
19216.96 99
19218.27 115
19219.58 127
19220.89 99
19222.21 108
19223.52 101
19224.83 113
19226.14 123
19227.45 118
19228.76 107
19230.07 102
19231.38 113
19232.69 134
19234.00 108
19235.31 122
19236.62 128
19237.93 135
19239.24 99
19240.55 108
19241.86 112
19243.18 101
19244.49 109
19245.80 120
19247.11 102
19248.42 112
19249.73 110
19251.04 133
19252.35 130
19253.67 102
19254.98 117
19256.29 110
19257.60 102
19258.91 104
19260.22 122
19261.53 109
19262.85 120
19264.16 125
19265.47 106
19266.78 98
19268.09 100
19269.40 109
19270.72 109
19272.03 111
19273.34 94
19274.65 102
19275.96 112
19277.28 108
19278.59 118
19279.90 116
19281.21 109
19282.53 120
19283.84 113
19285.15 95
19286.46 108
19287.78 115
19289.09 95
19290.40 131
19291.71 117
19293.03 103
19294.34 115
19295.65 105
19296.96 130
19298.28 123
19299.59 101
19300.90 115
19302.22 115
19303.53 86
19304.84 113
19306.16 124
19307.47 124
19308.78 107
19310.10 114
19311.41 97
19312.72 96
19314.04 90
19315.35 102
19316.66 97
19317.98 103
19319.29 120
19320.60 108
19321.92 118
19323.23 106
19324.54 102
19325.86 104
19327.17 94
19328.49 84
19329.80 96
19331.11 103
19332.43 98
19333.74 108
19335.06 96
19336.37 95
19337.68 106
19339.00 111
19340.31 100
19341.63 107
19342.94 97
19344.26 96
19345.57 106
19346.89 135
19348.20 94
19349.51 126
19350.83 109
19352.14 104
19353.46 118
19354.77 123
19356.09 124
19357.40 107
19358.72 128
19360.03 106
19361.35 124
19362.66 114
19363.98 127
19365.29 115
19366.61 105
19367.92 92
19369.24 102
19370.55 100
19371.87 90
19373.19 106
19374.50 121
19375.82 117
19377.13 122
19378.45 123
19379.76 115
19381.08 114
19382.39 116
19383.71 91
19385.03 94
19386.34 103
19387.66 94
19388.97 112
19390.29 104
19391.61 106
19392.92 85
19394.24 126
19395.55 101
19396.87 104
19398.19 106
19399.50 110
19400.82 120
19402.14 92
19403.45 111
19404.77 97
19406.09 105
19407.40 103
19408.72 111
19410.04 100
19411.35 86
19412.67 85
19413.99 123
19415.30 111
19416.62 95
19417.94 103
19419.25 107
19420.57 102
19421.89 105
19423.21 104
19424.52 115
19425.84 114
19427.16 81
19428.47 113
19429.79 111
19431.11 120
19432.43 83
19433.74 102
19435.06 120
19436.38 131
19437.70 111
19439.01 100
19440.33 89
19441.65 84
19442.97 115
19444.29 125
19445.60 94
19446.92 95
19448.24 115
19449.56 118
19450.88 102
19452.19 89
19453.51 119
19454.83 103
19456.15 103
19457.47 121
19458.78 84
19460.10 109
19461.42 129
19462.74 118
19464.06 96
19465.38 96
19466.70 96
19468.01 117
19469.33 101
19470.65 103
19471.97 96
19473.29 113
19474.61 94
19475.93 106
19477.25 141
19478.57 133
19479.88 106
19481.20 87
19482.52 102
19483.84 96
19485.16 131
19486.48 109
19487.80 98
19489.12 105
19490.44 125
19491.76 105
19493.08 107
19494.40 115
19495.72 111
19497.04 111
19498.36 127
19499.68 137
19501.00 90
19502.32 132
19503.64 112
19504.96 112
19506.28 77
19507.60 95
19508.92 103
19510.24 99
19511.56 128
19512.88 124
19514.20 86
19515.52 114
19516.84 107
19518.16 124
19519.48 125
19520.80 130
19522.12 132
19523.44 112
19524.76 118
19526.08 117
19527.40 117
19528.72 104
19530.04 110
19531.36 99
19532.68 102
19534.00 106
19535.33 116
19536.65 122
19537.97 117
19539.29 125
19540.61 118
19541.93 99
19543.25 108
19544.57 112
19545.89 109
19547.22 123
19548.54 117
19549.86 112
19551.18 105
19552.50 110
19553.82 122
19555.15 125
19556.47 109
19557.79 121
19559.11 98
19560.43 105
19561.75 112
19563.08 103
19564.40 87
19565.72 105
19567.04 116
19568.36 111
19569.69 93
19571.01 91
19572.33 124
19573.65 118
19574.97 106
19576.30 104
19577.62 103
19578.94 104
19580.26 128
19581.59 111
19582.91 93
19584.23 118
19585.55 115
19586.88 128
19588.20 102
19589.52 108
19590.85 124
19592.17 123
19593.49 123
19594.81 89
19596.14 98
19597.46 111
19598.78 94
19600.11 122
19601.43 93
19602.75 133
19604.08 117
19605.40 97
19606.72 94
19608.05 89
19609.37 116
19610.69 97
19612.02 114
19613.34 96
19614.66 98
19615.99 112
19617.31 102
19618.64 101
19619.96 97
19621.28 117
19622.61 125
19623.93 103
19625.26 113
19626.58 111
19627.90 126
19629.23 125
19630.55 124
19631.88 120
19633.20 101
19634.52 112
19635.85 123
19637.17 128
19638.50 110
19639.82 106
19641.15 107
19642.47 118
19643.80 98
19645.12 88
19646.45 105
19647.77 120
19649.09 118
19650.42 110
19651.74 122
19653.07 110
19654.39 113
19655.72 103
19657.04 128
19658.37 93
19659.69 112
19661.02 97
19662.35 106
19663.67 109
19665.00 122
19666.32 110
19667.65 115
19668.97 111
19670.30 111
19671.62 117
19672.95 118
19674.27 109
19675.60 114
19676.93 110
19678.25 94
19679.58 117
19680.90 142
19682.23 131
19683.56 89
19684.88 123
19686.21 99
19687.53 126
19688.86 103
19690.19 116
19691.51 100
19692.84 94
19694.16 105
19695.49 90
19696.82 108
19698.14 124
19699.47 121
19700.80 106
19702.12 109
19703.45 94
19704.78 122
19706.10 105
19707.43 126
19708.76 92
19710.08 100
19711.41 122
19712.74 109
19714.06 107
19715.39 140
19716.72 105
19718.05 100
19719.37 104
19720.70 99
19722.03 115
19723.35 107
19724.68 118
19726.01 106
19727.34 109
19728.66 107
19729.99 103
19731.32 100
19732.65 110
19733.98 118
19735.30 111
19736.63 119
19737.96 115
19739.29 104
19740.61 93
19741.94 116
19743.27 118
19744.60 121
19745.93 100
19747.25 101
19748.58 110
19749.91 125
19751.24 112
19752.57 97
19753.90 116
19755.22 112
19756.55 120
19757.88 139
19759.21 113
19760.54 90
19761.87 122
19763.20 101
19764.52 116
19765.85 122
19767.18 138
19768.51 126
19769.84 111
19771.17 100
19772.50 111
19773.83 113
19775.16 113
19776.48 111
19777.81 106
19779.14 116
19780.47 109
19781.80 106
19783.13 116
19784.46 118
19785.79 121
19787.12 116
19788.45 106
19789.78 122
19791.11 132
19792.44 128
19793.77 110
19795.10 108
19796.43 129
19797.76 107
19799.09 101
19800.42 89
19801.75 113
19803.08 117
19804.41 122
19805.74 118
19807.07 102
19808.40 109
19809.73 106
19811.06 111
19812.39 94
19813.72 103
19815.05 118
19816.38 120
19817.71 125
19819.04 129
19820.37 108
19821.70 133
19823.03 107
19824.36 109
19825.69 111
19827.02 117
19828.35 97
19829.69 117
19831.02 102
19832.35 120
19833.68 102
19835.01 120
19836.34 117
19837.67 116
19839.00 120
19840.33 102
19841.67 99
19843.00 103
19844.33 115
19845.66 105
19846.99 100
19848.32 107
19849.65 96
19850.99 101
19852.32 104
19853.65 114
19854.98 135
19856.31 103
19857.64 104
19858.98 119
19860.31 128
19861.64 129
19862.97 89
19864.30 109
19865.64 113
19866.97 114
19868.30 110
19869.63 115
19870.97 90
19872.30 103
19873.63 136
19874.96 119
19876.29 98
19877.63 110
19878.96 118
19880.29 121
19881.63 106
19882.96 100
19884.29 99
19885.62 106
19886.96 111
19888.29 108
19889.62 104
19890.95 119
19892.29 118
19893.62 95
19894.95 111
19896.29 128
19897.62 102
19898.95 109
19900.29 115
19901.62 100
19902.95 93
19904.29 106
19905.62 115
19906.95 114
19908.29 103
19909.62 107
19910.95 94
19912.29 106
19913.62 100
19914.96 134
19916.29 107
19917.62 89
19918.96 113
19920.29 116
19921.63 106
19922.96 98
19924.29 116
19925.63 97
19926.96 107
19928.30 111
19929.63 90
19930.96 101
19932.30 93
19933.63 99
19934.97 117
19936.30 129
19937.64 122
19938.97 106
19940.31 116
19941.64 83
19942.98 106
19944.31 112
19945.64 107
19946.98 100
19948.31 104
19949.65 113
19950.98 107
19952.32 103
19953.65 100
19954.99 135
19956.32 105
19957.66 95
19959.00 124
19960.33 105
19961.67 112
19963.00 103
19964.34 103
19965.67 113
19967.01 122
19968.34 122
19969.68 105
19971.01 129
19972.35 97
19973.69 102
19975.02 98
19976.36 96
19977.69 122
19979.03 114
19980.37 112
19981.70 97
19983.04 107
19984.37 95
19985.71 110
19987.05 122
19988.38 124
19989.72 126
19991.05 119
19992.39 111
19993.73 87
19995.06 119
19996.40 109
19997.74 102
19999.07 96
20000.41 106
20001.75 108
20003.08 118
20004.42 117
20005.76 112
20007.09 110
20008.43 115
20009.77 138
20011.10 115
20012.44 112
20013.78 102
20015.12 117
20016.45 134
20017.79 108
20019.13 114
20020.47 111
20021.80 126
20023.14 109
20024.48 119
20025.81 103
20027.15 128
20028.49 107
20029.83 119
20031.17 95
20032.50 101
20033.84 119
20035.18 132
20036.52 118
20037.85 125
20039.19 114
20040.53 137
20041.87 117
20043.21 130
20044.54 118
20045.88 117
20047.22 119
20048.56 120
20049.90 127
20051.24 111
20052.57 123
20053.91 120
20055.25 109
20056.59 111
20057.93 121
20059.27 114
20060.61 124
20061.94 126
20063.28 96
20064.62 112
20065.96 125
20067.30 120
20068.64 131
20069.98 118
20071.32 120
20072.66 123
20073.99 119
20075.33 128
20076.67 141
20078.01 150
20079.35 120
20080.69 132
20082.03 126
20083.37 96
20084.71 100
20086.05 123
20087.39 116
20088.73 125
20090.07 108
20091.41 109
20092.75 125
20094.09 118
20095.43 110
20096.77 105
20098.11 111
20099.45 129
20100.79 112
20102.13 119
20103.47 118
20104.81 106
20106.15 119
20107.49 121
20108.83 104
20110.17 119
20111.51 118
20112.85 123
20114.19 97
20115.53 114
20116.87 97
20118.21 120
20119.55 100
20120.89 94
20122.23 125
20123.57 88
20124.91 111
20126.25 142
20127.60 119
20128.94 127
20130.28 99
20131.62 115
20132.96 119
20134.30 105
20135.64 113
