# Supplementary material for: MALDI-TOF MS typing enables the classification of brewing yeasts of the genus Saccharomyces to major beer styles
Source: PLoS One. 2017 Aug 9;12(8):e0181694. doi: 10.1371/journal.pone.0181694 (PMC5549903; doi:10.1371/journal.pone.0181694)
Supplement: S15 File — The directory includes 90 raw files and was zipped to “.zip”; the folder has three strains with 30 spectra per strain; S1 Text explains the raw files with an example and Table 1 represents the yeast strains used within the experiment. (ZIP) [file pone.0181694.s018.zip › 43-45/30667-214-OG-WB-WB-YPG-18h-E-E_2015-11-03__0_A4_1.dat]

2000.55 1767
2000.97 1730
2001.39 1689
2001.81 1567
2002.23 1689
2002.65 1720
2003.08 1681
2003.50 1574
2003.92 1594
2004.34 1577
2004.76 1547
2005.19 1480
2005.61 1530
2006.03 1564
2006.45 1527
2006.87 1582
2007.30 1465
2007.72 1620
2008.14 1649
2008.56 1553
2008.99 1548
2009.41 1652
2009.83 1796
2010.25 1780
2010.68 1876
2011.10 1700
2011.52 1578
2011.94 1580
2012.37 1595
2012.79 1574
2013.21 1513
2013.63 1330
2014.06 1299
2014.48 1381
2014.90 1428
2015.33 1464
2015.75 1389
2016.17 1397
2016.60 1576
2017.02 1539
2017.44 1513
2017.86 1605
2018.29 1427
2018.71 1510
2019.14 1672
2019.56 1786
2019.98 1596
2020.41 1606
2020.83 1654
2021.25 1614
2021.68 1479
2022.10 1543
2022.52 1668
2022.95 1654
2023.37 1513
2023.80 1541
2024.22 1496
2024.64 1572
2025.07 1457
2025.49 1547
2025.92 1447
2026.34 1403
2026.76 1473
2027.19 1490
2027.61 1395
2028.04 1494
2028.46 1489
2028.89 1457
2029.31 1362
2029.74 1418
2030.16 1528
2030.58 1450
2031.01 1355
2031.43 1239
2031.86 1370
2032.28 1545
2032.71 1504
2033.13 1557
2033.56 1525
2033.98 1480
2034.41 1522
2034.83 1631
2035.26 1677
2035.68 1617
2036.11 1478
2036.53 1458
2036.96 1568
2037.38 1659
2037.81 1551
2038.24 1766
2038.66 1711
2039.09 1690
2039.51 1666
2039.94 1643
2040.36 1689
2040.79 1738
2041.21 1791
2041.64 1648
2042.07 1597
2042.49 1559
2042.92 1512
2043.34 1496
2043.77 1485
2044.20 1346
2044.62 1384
2045.05 1379
2045.47 1353
2045.90 1387
2046.33 1526
2046.75 1529
2047.18 1469
2047.61 1453
2048.03 1371
2048.46 1461
2048.89 1624
2049.31 1628
2049.74 1583
2050.16 1424
2050.59 1369
2051.02 1413
2051.45 1445
2051.87 1379
2052.30 1398
2052.73 1325
2053.15 1445
2053.58 1495
2054.01 1361
2054.43 1338
2054.86 1539
2055.29 1436
2055.72 1475
2056.14 1428
2056.57 1407
2057.00 1381
2057.43 1430
2057.85 1344
2058.28 1458
2058.71 1499
2059.14 1425
2059.56 1411
2059.99 1560
2060.42 1511
2060.85 1484
2061.27 1415
2061.70 1615
2062.13 1461
2062.56 1489
2062.99 1642
2063.41 1731
2063.84 1667
2064.27 1701
2064.70 1805
2065.13 1846
2065.55 1788
2065.98 1891
2066.41 2056
2066.84 2000
2067.27 2096
2067.70 2047
2068.13 1896
2068.55 1850
2068.98 1775
2069.41 1648
2069.84 1513
2070.27 1424
2070.70 1446
2071.13 1504
2071.56 1322
2071.98 1448
2072.41 1420
2072.84 1397
2073.27 1446
2073.70 1389
2074.13 1527
2074.56 1502
2074.99 1444
2075.42 1392
2075.85 1484
2076.28 1508
2076.71 1451
2077.13 1571
2077.56 1657
2077.99 1589
2078.42 1570
2078.85 1587
2079.28 1665
2079.71 1647
2080.14 1588
2080.57 1521
2081.00 1548
2081.43 1593
2081.86 1588
2082.29 1509
2082.72 1476
2083.15 1390
2083.58 1449
2084.01 1446
2084.44 1616
2084.87 1590
2085.30 1378
2085.73 1319
2086.16 1458
2086.59 1421
2087.02 1488
2087.46 1461
2087.89 1406
2088.32 1402
2088.75 1442
2089.18 1429
2089.61 1502
2090.04 1335
2090.47 1369
2090.90 1364
2091.33 1355
2091.76 1312
2092.19 1393
2092.63 1403
2093.06 1394
2093.49 1370
2093.92 1337
2094.35 1336
2094.78 1388
2095.21 1439
2095.64 1376
2096.08 1398
2096.51 1464
2096.94 1504
2097.37 1663
2097.80 1424
2098.23 1384
2098.67 1350
2099.10 1309
2099.53 1320
2099.96 1380
2100.39 1364
2100.82 1262
2101.26 1279
2101.69 1438
2102.12 1270
2102.55 1224
2102.98 1320
2103.42 1320
2103.85 1365
2104.28 1306
2104.71 1315
2105.15 1545
2105.58 1545
2106.01 1369
2106.44 1311
2106.88 1431
2107.31 1403
2107.74 1481
2108.17 1515
2108.61 1409
2109.04 1479
2109.47 1415
2109.90 1415
2110.34 1560
2110.77 1337
2111.20 1231
2111.64 1420
2112.07 1525
2112.50 1456
2112.94 1491
2113.37 1496
2113.80 1359
2114.24 1281
2114.67 1353
2115.10 1287
2115.54 1272
2115.97 1263
2116.40 1354
2116.84 1367
2117.27 1330
2117.70 1437
2118.14 1327
2118.57 1330
2119.00 1410
2119.44 1345
2119.87 1348
2120.31 1335
2120.74 1366
2121.17 1379
2121.61 1326
2122.04 1411
2122.48 1445
2122.91 1411
2123.35 1461
2123.78 1436
2124.21 1490
2124.65 1429
2125.08 1514
2125.52 1474
2125.95 1513
2126.39 1403
2126.82 1512
2127.26 1380
2127.69 1378
2128.12 1406
2128.56 1508
2128.99 1541
2129.43 1521
2129.86 1451
2130.30 1552
2130.73 1687
2131.17 1696
2131.60 1578
2132.04 1551
2132.47 1651
2132.91 1697
2133.34 1706
2133.78 1789
2134.22 1680
2134.65 1709
2135.09 1854
2135.52 1682
2135.96 1722
2136.39 1882
2136.83 1769
2137.26 1765
2137.70 1851
2138.14 1801
2138.57 1848
2139.01 1870
2139.44 1694
2139.88 1512
2140.31 1564
2140.75 1565
2141.19 1570
2141.62 1470
2142.06 1365
2142.50 1513
2142.93 1469
2143.37 1354
2143.80 1471
2144.24 1409
2144.68 1488
2145.11 1661
2145.55 1395
2145.99 1378
2146.42 1412
2146.86 1435
2147.30 1484
2147.73 1580
2148.17 1738
2148.61 1688
2149.04 1717
2149.48 1727
2149.92 1958
2150.35 1899
2150.79 1960
2151.23 2043
2151.67 2165
2152.10 2112
2152.54 1966
2152.98 1870
2153.41 1986
2153.85 1819
2154.29 1591
2154.73 1603
2155.16 1681
2155.60 1619
2156.04 1477
2156.48 1567
2156.91 1507
2157.35 1549
2157.79 1493
2158.23 1388
2158.67 1613
2159.10 1460
2159.54 1528
2159.98 1526
2160.42 1359
2160.86 1408
2161.29 1577
2161.73 1557
2162.17 1592
2162.61 1589
2163.05 1547
2163.48 1485
2163.92 1516
2164.36 1516
2164.80 1671
2165.24 1625
2165.68 1551
2166.12 1499
2166.55 1465
2166.99 1582
2167.43 1631
2167.87 1525
2168.31 1662
2168.75 1522
2169.19 1598
2169.63 1601
2170.06 1620
2170.50 1444
2170.94 1649
2171.38 1743
2171.82 1788
2172.26 1811
2172.70 1946
2173.14 1930
2173.58 1865
2174.02 1917
2174.46 1961
2174.90 2037
2175.34 2216
2175.78 2223
2176.22 2167
2176.65 2221
2177.09 2298
2177.53 2382
2177.97 2282
2178.41 2345
2178.85 2212
2179.29 1890
2179.73 1687
2180.17 1671
2180.61 1878
2181.05 1811
2181.49 1711
2181.93 1838
2182.37 1619
2182.81 1628
2183.26 1691
2183.70 1564
2184.14 1626
2184.58 1606
2185.02 1568
2185.46 1372
2185.90 1475
2186.34 1550
2186.78 1491
2187.22 1609
2187.66 1497
2188.10 1620
2188.54 1759
2188.98 1694
2189.42 1464
2189.87 1630
2190.31 1777
2190.75 1777
2191.19 1675
2191.63 1726
2192.07 1558
2192.51 1598
2192.95 1688
2193.39 1702
2193.84 1752
2194.28 1716
2194.72 1800
2195.16 1737
2195.60 1746
2196.04 1819
2196.49 1819
2196.93 1722
2197.37 1788
2197.81 1927
2198.25 1801
2198.69 1735
2199.14 1722
2199.58 1654
2200.02 1570
2200.46 1656
2200.90 1516
2201.35 1444
2201.79 1470
2202.23 1497
2202.67 1546
2203.12 1579
2203.56 1384
2204.00 1567
2204.44 1661
2204.89 1554
2205.33 1486
2205.77 1504
2206.21 1582
2206.66 1695
2207.10 1675
2207.54 1630
2207.98 1786
2208.43 1766
2208.87 1934
2209.31 1770
2209.76 1799
2210.20 1694
2210.64 1907
2211.09 1734
2211.53 1582
2211.97 1688
2212.41 1754
2212.86 1651
2213.30 1619
2213.74 1558
2214.19 1602
2214.63 1649
2215.08 1625
2215.52 1524
2215.96 1588
2216.41 1753
2216.85 1729
2217.29 1674
2217.74 1541
2218.18 1510
2218.63 1363
2219.07 1481
2219.51 1410
2219.96 1590
2220.40 1449
2220.85 1479
2221.29 1642
2221.73 1496
2222.18 1529
2222.62 1602
2223.07 1617
2223.51 1561
2223.96 1658
2224.40 1664
2224.84 1743
2225.29 1698
2225.73 1649
2226.18 1684
2226.62 1753
2227.07 1753
2227.51 1678
2227.96 1567
2228.40 1597
2228.85 1581
2229.29 1450
2229.74 1579
2230.18 1597
2230.63 1753
2231.07 1899
2231.52 1826
2231.96 1803
2232.41 1845
2232.85 1874
2233.30 1913
2233.74 1941
2234.19 2030
2234.63 2180
2235.08 2088
2235.53 2016
2235.97 1945
2236.42 1964
2236.86 2002
2237.31 1803
2237.75 1688
2238.20 1499
2238.65 1539
2239.09 1657
2239.54 1658
2239.98 1618
2240.43 1477
2240.88 1557
2241.32 1464
2241.77 1513
2242.21 1393
2242.66 1446
2243.11 1395
2243.55 1326
2244.00 1366
2244.45 1466
2244.89 1396
2245.34 1397
2245.79 1395
2246.23 1340
2246.68 1321
2247.13 1376
2247.57 1413
2248.02 1432
2248.47 1385
2248.91 1292
2249.36 1454
2249.81 1358
2250.25 1429
2250.70 1320
2251.15 1363
2251.60 1437
2252.04 1457
2252.49 1435
2252.94 1406
2253.39 1409
2253.83 1338
2254.28 1333
2254.73 1344
2255.17 1353
2255.62 1346
2256.07 1344
2256.52 1385
2256.97 1374
2257.41 1291
2257.86 1205
2258.31 1278
2258.76 1431
2259.20 1316
2259.65 1279
2260.10 1277
2260.55 1329
2261.00 1462
2261.45 1461
2261.89 1533
2262.34 1430
2262.79 1587
2263.24 1569
2263.69 1555
2264.13 1597
2264.58 1669
2265.03 1657
2265.48 1557
2265.93 1478
2266.38 1507
2266.83 1573
2267.28 1595
2267.72 1524
2268.17 1524
2268.62 1481
2269.07 1535
2269.52 1477
2269.97 1580
2270.42 1588
2270.87 1724
2271.32 1646
2271.76 1707
2272.21 1837
2272.66 1879
2273.11 1750
2273.56 1671
2274.01 1807
2274.46 1711
2274.91 1599
2275.36 1715
2275.81 1660
2276.26 1587
2276.71 1452
2277.16 1613
2277.61 1528
2278.06 1413
2278.51 1507
2278.96 1521
2279.41 1511
2279.86 1434
2280.31 1420
2280.76 1427
2281.21 1565
2281.66 1489
2282.11 1528
2282.56 1464
2283.01 1460
2283.46 1481
2283.91 1442
2284.36 1475
2284.81 1436
2285.26 1356
2285.71 1511
2286.16 1348
2286.61 1392
2287.06 1533
2287.51 1651
2287.96 1843
2288.42 1965
2288.87 1989
2289.32 2258
2289.77 2398
2290.22 2829
2290.67 2792
2291.12 2935
2291.57 3069
2292.02 3240
2292.48 3209
2292.93 3243
2293.38 3246
2293.83 3088
2294.28 2911
2294.73 2722
2295.18 2538
2295.63 2527
2296.09 2281
2296.54 2194
2296.99 2221
2297.44 2002
2297.89 1831
2298.35 1835
2298.80 1719
2299.25 1639
2299.70 1585
2300.15 1526
2300.60 1581
2301.06 1493
2301.51 1377
2301.96 1391
2302.41 1542
2302.87 1515
2303.32 1427
2303.77 1483
2304.22 1596
2304.67 1480
2305.13 1477
2305.58 1397
2306.03 1381
2306.49 1443
2306.94 1595
2307.39 1527
2307.84 1632
2308.30 1672
2308.75 1653
2309.20 1640
2309.65 1663
2310.11 1653
2310.56 1797
2311.01 1803
2311.47 1678
2311.92 1848
2312.37 1781
2312.83 1850
2313.28 1766
2313.73 1779
2314.19 1621
2314.64 1566
2315.09 1574
2315.55 1600
2316.00 1667
2316.45 1603
2316.91 1545
2317.36 1663
2317.81 1771
2318.27 1675
2318.72 1744
2319.18 1734
2319.63 1820
2320.08 1744
2320.54 1752
2320.99 1741
2321.45 1744
2321.90 1622
2322.35 1684
2322.81 1747
2323.26 1832
2323.72 1936
2324.17 1854
2324.63 1973
2325.08 2178
2325.53 1789
2325.99 2140
2326.44 2125
2326.90 2091
2327.35 2008
2327.81 2012
2328.26 2156
2328.72 2147
2329.17 1956
2329.63 1797
2330.08 1878
2330.54 1726
2330.99 1540
2331.45 1639
2331.90 1669
2332.36 1686
2332.81 1686
2333.27 1593
2333.72 1589
2334.18 1547
2334.63 1564
2335.09 1522
2335.54 1514
2336.00 1481
2336.46 1441
2336.91 1437
2337.37 1370
2337.82 1480
2338.28 1502
2338.73 1475
2339.19 1437
2339.65 1387
2340.10 1431
2340.56 1519
2341.01 1469
2341.47 1564
2341.93 1523
2342.38 1524
2342.84 1402
2343.29 1373
2343.75 1437
2344.21 1381
2344.66 1545
2345.12 1486
2345.58 1461
2346.03 1607
2346.49 1632
2346.94 1605
2347.40 1503
2347.86 1658
2348.31 1794
2348.77 1749
2349.23 1751
2349.69 1501
2350.14 1663
2350.60 1527
2351.06 1583
2351.51 1521
2351.97 1499
2352.43 1528
2352.88 1605
2353.34 1707
2353.80 1600
2354.26 1512
2354.71 1448
2355.17 1464
2355.63 1453
2356.09 1534
2356.54 1292
2357.00 1482
2357.46 1566
2357.92 1466
2358.37 1473
2358.83 1542
2359.29 1622
2359.75 1641
2360.20 1622
2360.66 1541
2361.12 1631
2361.58 1702
2362.04 1680
2362.49 1652
2362.95 1564
2363.41 1686
2363.87 1652
2364.33 1585
2364.79 1639
2365.24 1778
2365.70 1789
2366.16 1738
2366.62 1747
2367.08 1580
2367.54 1749
2367.99 1696
2368.45 1598
2368.91 1526
2369.37 1625
2369.83 1770
2370.29 1586
2370.75 1526
2371.21 1485
2371.67 1425
2372.12 1439
2372.58 1349
2373.04 1442
2373.50 1449
2373.96 1563
2374.42 1642
2374.88 1577
2375.34 1680
2375.80 1637
2376.26 1561
2376.72 1669
2377.18 1663
2377.64 1635
2378.10 1591
2378.56 1550
2379.01 1461
2379.47 1480
2379.93 1551
2380.39 1604
2380.85 1642
2381.31 1553
2381.77 1613
2382.23 1661
2382.69 1577
2383.15 1607
2383.61 1493
2384.07 1507
2384.53 1540
2384.99 1450
2385.45 1500
2385.92 1483
2386.38 1477
2386.84 1363
2387.30 1516
2387.76 1691
2388.22 1593
2388.68 1587
2389.14 1514
2389.60 1585
2390.06 1678
2390.52 1614
2390.98 1636
2391.44 1664
2391.90 1512
2392.36 1564
2392.83 1574
2393.29 1550
2393.75 1524
2394.21 1580
2394.67 1627
2395.13 1612
2395.59 1472
2396.05 1524
2396.52 1552
2396.98 1484
2397.44 1509
2397.90 1588
2398.36 1488
2398.82 1460
2399.28 1390
2399.75 1408
2400.21 1550
2400.67 1499
2401.13 1565
2401.59 1674
2402.06 1466
2402.52 1374
2402.98 1584
2403.44 1511
2403.90 1478
2404.37 1410
2404.83 1600
2405.29 1531
2405.75 1503
2406.21 1581
2406.68 1681
2407.14 1542
2407.60 1477
2408.06 1500
2408.53 1514
2408.99 1411
2409.45 1420
2409.91 1352
2410.38 1380
2410.84 1421
2411.30 1391
2411.77 1387
2412.23 1318
2412.69 1364
2413.15 1382
2413.62 1298
2414.08 1342
2414.54 1403
2415.01 1416
2415.47 1414
2415.93 1448
2416.40 1522
2416.86 1462
2417.32 1519
2417.79 1538
2418.25 1650
2418.71 1644
2419.18 1598
2419.64 1558
2420.10 1682
2420.57 1741
2421.03 1772
2421.50 1655
2421.96 1461
2422.42 1614
2422.89 1660
2423.35 1615
2423.81 1529
2424.28 1569
2424.74 1376
2425.21 1539
2425.67 1500
2426.14 1443
2426.60 1604
2427.06 1571
2427.53 1404
2427.99 1465
2428.46 1422
2428.92 1423
2429.39 1356
2429.85 1617
2430.32 1600
2430.78 1557
2431.24 1521
2431.71 1644
2432.17 1637
2432.64 1465
2433.10 1498
2433.57 1463
2434.03 1668
2434.50 1526
2434.96 1462
2435.43 1533
2435.89 1670
2436.36 1650
2436.82 1742
2437.29 1639
2437.76 1567
2438.22 1686
2438.69 1578
2439.15 1675
2439.62 1819
2440.08 1887
2440.55 1899
2441.01 1842
2441.48 1851
2441.95 1835
2442.41 1867
2442.88 1774
2443.34 1779
2443.81 1657
2444.27 1648
2444.74 1740
2445.21 1676
2445.67 1577
2446.14 1395
2446.60 1361
2447.07 1519
2447.54 1447
2448.00 1322
2448.47 1339
2448.94 1407
2449.40 1375
2449.87 1383
2450.34 1352
2450.80 1381
2451.27 1507
2451.74 1505
2452.20 1503
2452.67 1496
2453.14 1475
2453.60 1481
2454.07 1498
2454.54 1406
2455.00 1337
2455.47 1361
2455.94 1358
2456.40 1300
2456.87 1316
2457.34 1492
2457.81 1623
2458.27 1501
2458.74 1473
2459.21 1483
2459.68 1293
2460.14 1317
2460.61 1456
2461.08 1464
2461.55 1366
2462.01 1496
2462.48 1483
2462.95 1485
2463.42 1520
2463.88 1427
2464.35 1382
2464.82 1430
2465.29 1472
2465.76 1500
2466.22 1471
2466.69 1281
2467.16 1346
2467.63 1484
2468.10 1483
2468.57 1369
2469.03 1359
2469.50 1355
2469.97 1297
2470.44 1349
2470.91 1334
2471.38 1334
2471.84 1344
2472.31 1244
2472.78 1276
2473.25 1422
2473.72 1379
2474.19 1302
2474.66 1358
2475.13 1438
2475.59 1417
2476.06 1386
2476.53 1379
2477.00 1329
2477.47 1303
2477.94 1355
2478.41 1406
2478.88 1407
2479.35 1554
2479.82 1369
2480.29 1276
2480.76 1334
2481.23 1276
2481.69 1371
2482.16 1286
2482.63 1291
2483.10 1296
2483.57 1296
2484.04 1291
2484.51 1350
2484.98 1452
2485.45 1488
2485.92 1622
2486.39 1547
2486.86 1631
2487.33 1635
2487.80 1628
2488.27 1645
2488.74 1790
2489.21 1836
2489.68 1720
2490.15 1643
2490.62 1705
2491.09 1682
2491.56 1652
2492.04 1540
2492.51 1456
2492.98 1412
2493.45 1480
2493.92 1636
2494.39 1547
2494.86 1647
2495.33 1583
2495.80 1581
2496.27 1628
2496.74 1596
2497.21 1554
2497.68 1467
2498.16 1456
2498.63 1457
2499.10 1357
2499.57 1476
2500.04 1376
2500.51 1408
2500.98 1471
2501.45 1443
2501.93 1255
2502.40 1367
2502.87 1486
2503.34 1417
2503.81 1415
2504.28 1536
2504.76 1584
2505.23 1467
2505.70 1497
2506.17 1463
2506.64 1496
2507.11 1439
2507.59 1536
2508.06 1442
2508.53 1560
2509.00 1554
2509.47 1446
2509.95 1448
2510.42 1521
2510.89 1600
2511.36 1553
2511.84 1510
2512.31 1812
2512.78 1771
2513.25 1661
2513.73 1719
2514.20 1625
2514.67 1624
2515.14 1699
2515.62 1654
2516.09 1710
2516.56 1606
2517.03 1720
2517.51 1762
2517.98 1750
2518.45 1685
2518.93 1594
2519.40 1609
2519.87 1622
2520.35 1670
2520.82 1708
2521.29 1706
2521.77 1606
2522.24 1570
2522.71 1464
2523.19 1399
2523.66 1500
2524.13 1596
2524.61 1551
2525.08 1382
2525.55 1446
2526.03 1444
2526.50 1433
2526.97 1472
2527.45 1520
2527.92 1333
2528.40 1415
2528.87 1557
2529.34 1518
2529.82 1466
2530.29 1511
2530.77 1492
2531.24 1430
2531.71 1624
2532.19 1607
2532.66 1619
2533.14 1541
2533.61 1595
2534.09 1520
2534.56 1575
2535.04 1553
2535.51 1504
2535.98 1665
2536.46 1766
2536.93 1727
2537.41 1660
2537.88 1462
2538.36 1561
2538.83 1582
2539.31 1578
2539.78 1525
2540.26 1607
2540.73 1701
2541.21 1568
2541.68 1760
2542.16 1756
2542.63 1703
2543.11 1492
2543.59 1627
2544.06 1476
2544.54 1429
2545.01 1444
2545.49 1572
2545.96 1422
2546.44 1528
2546.91 1647
2547.39 1633
2547.87 1677
2548.34 1709
2548.82 1669
2549.29 1666
2549.77 1583
2550.24 1721
2550.72 1744
2551.20 1645
2551.67 1753
2552.15 1786
2552.62 1898
2553.10 1959
2553.58 1868
2554.05 1970
2554.53 1993
2555.01 1905
2555.48 1715
2555.96 1851
2556.44 1801
2556.91 1842
2557.39 1737
2557.87 1724
2558.34 1700
2558.82 1659
2559.30 1501
2559.77 1438
2560.25 1536
2560.73 1573
2561.20 1563
2561.68 1503
2562.16 1504
2562.64 1421
2563.11 1451
2563.59 1463
2564.07 1391
2564.54 1398
2565.02 1397
2565.50 1370
2565.98 1258
2566.45 1224
2566.93 1316
2567.41 1405
2567.89 1431
2568.36 1332
2568.84 1302
2569.32 1274
2569.80 1433
2570.28 1421
2570.75 1289
2571.23 1265
2571.71 1308
2572.19 1310
2572.66 1406
2573.14 1511
2573.62 1364
2574.10 1344
2574.58 1403
2575.06 1464
2575.53 1446
2576.01 1379
2576.49 1282
2576.97 1312
2577.45 1344
2577.93 1261
2578.40 1282
2578.88 1424
2579.36 1300
2579.84 1372
2580.32 1499
2580.80 1421
2581.28 1415
2581.76 1503
2582.24 1444
2582.71 1462
2583.19 1401
2583.67 1458
2584.15 1471
2584.63 1489
2585.11 1397
2585.59 1467
2586.07 1469
2586.55 1470
2587.03 1478
2587.51 1522
2587.99 1521
2588.47 1610
2588.95 1421
2589.42 1418
2589.90 1619
2590.38 1594
2590.86 1580
2591.34 1459
2591.82 1603
2592.30 1553
2592.78 1503
2593.26 1482
2593.74 1511
2594.22 1554
2594.70 1593
2595.18 1570
2595.66 1510
2596.14 1578
2596.62 1561
2597.10 1528
2597.58 1395
2598.07 1421
2598.55 1409
2599.03 1479
2599.51 1303
2599.99 1450
2600.47 1381
2600.95 1247
2601.43 1309
2601.91 1373
2602.39 1328
2602.87 1310
2603.35 1392
2603.83 1416
2604.31 1366
2604.80 1366
2605.28 1431
2605.76 1501
2606.24 1439
2606.72 1346
2607.20 1302
2607.68 1439
2608.16 1439
2608.65 1424
2609.13 1492
2609.61 1449
2610.09 1367
2610.57 1398
2611.05 1403
2611.53 1446
2612.02 1500
2612.50 1426
2612.98 1436
2613.46 1444
2613.94 1458
2614.43 1457
2614.91 1426
2615.39 1366
2615.87 1444
2616.35 1476
2616.84 1267
2617.32 1338
2617.80 1462
2618.28 1329
2618.77 1431
2619.25 1387
2619.73 1467
2620.21 1320
2620.69 1293
2621.18 1453
2621.66 1488
2622.14 1401
2622.63 1416
2623.11 1354
2623.59 1371
2624.07 1444
2624.56 1389
2625.04 1495
2625.52 1518
2626.01 1600
2626.49 1471
2626.97 1538
2627.45 1690
2627.94 1559
2628.42 1478
2628.90 1403
2629.39 1370
2629.87 1390
2630.35 1245
2630.84 1393
2631.32 1524
2631.80 1433
2632.29 1488
2632.77 1491
2633.26 1374
2633.74 1395
2634.22 1355
2634.71 1378
2635.19 1311
2635.67 1487
2636.16 1548
2636.64 1374
2637.13 1386
2637.61 1384
2638.09 1298
2638.58 1388
2639.06 1634
2639.55 1575
2640.03 1533
2640.52 1552
2641.00 1555
2641.48 1699
2641.97 1640
2642.45 1550
2642.94 1610
2643.42 1588
2643.91 1717
2644.39 1632
2644.88 1507
2645.36 1500
2645.85 1623
2646.33 1682
2646.82 1540
2647.30 1413
2647.79 1311
2648.27 1421
2648.76 1419
2649.24 1490
2649.73 1392
2650.21 1417
2650.70 1641
2651.18 1506
2651.67 1274
2652.15 1331
2652.64 1435
2653.12 1390
2653.61 1635
2654.10 1766
2654.58 1561
2655.07 1613
2655.55 1664
2656.04 1639
2656.52 1691
2657.01 1577
2657.50 1466
2657.98 1553
2658.47 1575
2658.95 1467
2659.44 1417
2659.93 1392
2660.41 1578
2660.90 1553
2661.38 1428
2661.87 1570
2662.36 1619
2662.84 1501
2663.33 1565
2663.82 1599
2664.30 1569
2664.79 1458
2665.28 1445
2665.76 1378
2666.25 1452
2666.74 1395
2667.22 1412
2667.71 1445
2668.20 1425
2668.68 1482
2669.17 1405
2669.66 1384
2670.14 1445
2670.63 1434
2671.12 1423
2671.61 1511
2672.09 1682
2672.58 1613
2673.07 1503
2673.55 1615
2674.04 1620
2674.53 1600
2675.02 1634
2675.50 1703
2675.99 1801
2676.48 1780
2676.97 1646
2677.46 1708
2677.94 1606
2678.43 1721
2678.92 1664
2679.41 1737
2679.89 1723
2680.38 1527
2680.87 1522
2681.36 1481
2681.85 1559
2682.33 1558
2682.82 1721
2683.31 1556
2683.80 1488
2684.29 1524
2684.78 1541
2685.26 1614
2685.75 1512
2686.24 1481
2686.73 1461
2687.22 1682
2687.71 1560
2688.20 1474
2688.68 1322
2689.17 1339
2689.66 1403
2690.15 1494
2690.64 1495
2691.13 1420
2691.62 1358
2692.11 1361
2692.60 1411
2693.09 1386
2693.57 1385
2694.06 1447
2694.55 1348
2695.04 1377
2695.53 1469
2696.02 1502
2696.51 1471
2697.00 1319
2697.49 1344
2697.98 1410
2698.47 1351
2698.96 1339
2699.45 1392
2699.94 1391
2700.43 1354
2700.92 1355
2701.41 1473
2701.90 1604
2702.39 1543
2702.88 1522
2703.37 1525
2703.86 1670
2704.35 1663
2704.84 1665
2705.33 1707
2705.82 1552
2706.31 1591
2706.80 1534
2707.29 1580
2707.78 1578
2708.27 1408
2708.76 1406
2709.25 1355
2709.74 1303
2710.23 1371
2710.72 1306
2711.21 1345
2711.71 1388
2712.20 1349
2712.69 1262
2713.18 1304
2713.67 1272
2714.16 1310
2714.65 1396
2715.14 1372
2715.63 1313
2716.12 1307
2716.62 1332
2717.11 1318
2717.60 1398
2718.09 1327
2718.58 1397
2719.07 1406
2719.56 1454
2720.06 1535
2720.55 1491
2721.04 1530
2721.53 1550
2722.02 1479
2722.51 1572
2723.01 1533
2723.50 1499
2723.99 1528
2724.48 1504
2724.97 1363
2725.47 1476
2725.96 1415
2726.45 1476
2726.94 1402
2727.44 1391
2727.93 1383
2728.42 1364
2728.91 1398
2729.40 1257
2729.90 1343
2730.39 1398
2730.88 1534
2731.37 1576
2731.87 1414
2732.36 1434
2732.85 1479
2733.35 1679
2733.84 1464
2734.33 1406
2734.82 1325
2735.32 1481
2735.81 1525
2736.30 1627
2736.80 1578
2737.29 1597
2737.78 1589
2738.28 1659
2738.77 1522
2739.26 1566
2739.76 1455
2740.25 1406
2740.74 1467
2741.24 1263
2741.73 1423
2742.22 1461
2742.72 1430
2743.21 1329
2743.70 1360
2744.20 1399
2744.69 1290
2745.19 1392
2745.68 1435
2746.17 1308
2746.67 1355
2747.16 1370
2747.66 1482
2748.15 1553
2748.64 1471
2749.14 1406
2749.63 1426
2750.13 1590
2750.62 1467
2751.12 1489
2751.61 1427
2752.10 1484
2752.60 1454
2753.09 1480
2753.59 1481
2754.08 1529
2754.58 1432
2755.07 1389
2755.57 1417
2756.06 1543
2756.56 1525
2757.05 1507
2757.55 1537
2758.04 1495
2758.54 1532
2759.03 1554
2759.53 1536
2760.02 1509
2760.52 1551
2761.01 1540
2761.51 1576
2762.00 1608
2762.50 1459
2762.99 1636
2763.49 1668
2763.99 1623
2764.48 1473
2764.98 1373
2765.47 1506
2765.97 1447
2766.46 1487
2766.96 1482
2767.46 1538
2767.95 1482
2768.45 1400
2768.94 1485
2769.44 1457
2769.94 1479
2770.43 1487
2770.93 1291
2771.42 1221
2771.92 1446
2772.42 1475
2772.91 1487
2773.41 1301
2773.91 1394
2774.40 1522
2774.90 1551
2775.40 1789
2775.89 1842
2776.39 1771
2776.89 1785
2777.38 1702
2777.88 1677
2778.38 1642
2778.87 1625
2779.37 1611
2779.87 1595
2780.36 1551
2780.86 1622
2781.36 1571
2781.85 1628
2782.35 1571
2782.85 1403
2783.35 1466
2783.84 1522
2784.34 1360
2784.84 1387
2785.34 1386
2785.83 1417
2786.33 1392
2786.83 1396
2787.33 1393
2787.82 1405
2788.32 1460
2788.82 1390
2789.32 1449
2789.81 1397
2790.31 1398
2790.81 1607
2791.31 1482
2791.81 1440
2792.30 1383
2792.80 1393
2793.30 1274
2793.80 1260
2794.30 1360
2794.80 1402
2795.29 1469
2795.79 1448
2796.29 1478
2796.79 1410
2797.29 1430
2797.79 1403
2798.29 1460
2798.78 1530
2799.28 1551
2799.78 1583
2800.28 1495
2800.78 1438
2801.28 1365
2801.78 1387
2802.28 1361
2802.77 1373
2803.27 1308
2803.77 1259
2804.27 1329
2804.77 1280
2805.27 1396
2805.77 1516
2806.27 1473
2806.77 1418
2807.27 1411
2807.77 1523
2808.27 1540
2808.77 1605
2809.27 1546
2809.77 1464
2810.27 1526
2810.77 1484
2811.27 1493
2811.76 1487
2812.26 1425
2812.76 1422
2813.26 1506
2813.76 1392
2814.26 1365
2814.76 1516
2815.26 1368
2815.76 1338
2816.27 1476
2816.77 1413
2817.27 1386
2817.77 1374
2818.27 1257
2818.77 1283
2819.27 1362
2819.77 1451
2820.27 1435
2820.77 1596
2821.27 1590
2821.77 1518
2822.27 1557
2822.77 1513
2823.27 1463
2823.77 1473
2824.27 1392
2824.78 1434
2825.28 1392
2825.78 1427
2826.28 1367
2826.78 1374
2827.28 1533
2827.78 1447
2828.28 1458
2828.79 1373
2829.29 1316
2829.79 1359
2830.29 1467
2830.79 1344
2831.29 1299
2831.79 1281
2832.30 1335
2832.80 1350
2833.30 1251
2833.80 1390
2834.30 1440
2834.80 1366
2835.31 1403
2835.81 1277
2836.31 1350
2836.81 1553
2837.31 1404
2837.82 1401
2838.32 1354
2838.82 1471
2839.32 1526
2839.83 1471
2840.33 1632
2840.83 1442
2841.33 1460
2841.84 1387
2842.34 1475
2842.84 1376
2843.34 1387
2843.85 1596
2844.35 1406
2844.85 1528
2845.35 1402
2845.86 1436
2846.36 1460
2846.86 1351
2847.37 1485
2847.87 1547
2848.37 1676
2848.87 1669
2849.38 1565
2849.88 1604
2850.38 1645
2850.89 1614
2851.39 1535
2851.89 1639
2852.40 1566
2852.90 1572
2853.40 1582
2853.91 1386
2854.41 1408
2854.92 1395
2855.42 1424
2855.92 1494
2856.43 1615
2856.93 1466
2857.43 1425
2857.94 1395
2858.44 1378
2858.95 1396
2859.45 1283
2859.95 1266
2860.46 1261
2860.96 1370
2861.47 1255
2861.97 1306
2862.48 1241
2862.98 1464
2863.48 1315
2863.99 1349
2864.49 1267
2865.00 1174
2865.50 1115
2866.01 1258
2866.51 1151
2867.02 1190
2867.52 1326
2868.03 1403
2868.53 1340
2869.04 1361
2869.54 1275
2870.05 1233
2870.55 1261
2871.06 1273
2871.56 1256
2872.07 1257
2872.57 1350
2873.08 1270
2873.58 1371
2874.09 1273
2874.59 1406
2875.10 1455
2875.60 1626
2876.11 1602
2876.61 1483
2877.12 1440
2877.63 1522
2878.13 1534
2878.64 1406
2879.14 1380
2879.65 1344
2880.15 1407
2880.66 1485
2881.17 1436
2881.67 1468
2882.18 1449
2882.68 1371
2883.19 1470
2883.70 1518
2884.20 1400
2884.71 1569
2885.22 1594
2885.72 1530
2886.23 1568
2886.74 1585
2887.24 1582
2887.75 1846
2888.25 1907
2888.76 1867
2889.27 1974
2889.77 1938
2890.28 1975
2890.79 2217
2891.30 2142
2891.80 1987
2892.31 2069
2892.82 2030
2893.32 1939
2893.83 1755
2894.34 1993
2894.84 2168
2895.35 2034
2895.86 2027
2896.37 2060
2896.87 2250
2897.38 2168
2897.89 2050
2898.40 2224
2898.90 2135
2899.41 2015
2899.92 2025
2900.43 1866
2900.93 1972
2901.44 1852
2901.95 1965
2902.46 2015
2902.96 2149
2903.47 2117
2903.98 2192
2904.49 2184
2905.00 2404
2905.50 2329
2906.01 2206
2906.52 2214
2907.03 2203
2907.54 2557
2908.05 2384
2908.55 2305
2909.06 2253
2909.57 2193
2910.08 2049
2910.59 1940
2911.10 1991
2911.61 1816
2912.11 1680
2912.62 1583
2913.13 1714
2913.64 1510
2914.15 1543
2914.66 1616
2915.17 1537
2915.68 1488
2916.19 1448
2916.69 1480
2917.20 1452
2917.71 1533
2918.22 1534
2918.73 1589
2919.24 1544
2919.75 1523
2920.26 1602
2920.77 1607
2921.28 1568
2921.79 1527
2922.30 1585
2922.81 1456
2923.32 1457
2923.83 1397
2924.34 1366
2924.85 1586
2925.36 1639
2925.87 1547
2926.38 1568
2926.89 1595
2927.40 1523
2927.91 1589
2928.42 1625
2928.93 1432
2929.44 1354
2929.95 1358
2930.46 1349
2930.97 1433
2931.48 1386
2931.99 1345
2932.50 1450
2933.01 1427
2933.52 1385
2934.03 1519
2934.54 1476
2935.05 1500
2935.56 1545
2936.07 1453
2936.58 1529
2937.09 1529
2937.60 1634
2938.12 1502
2938.63 1541
2939.14 1677
2939.65 1563
2940.16 1493
2940.67 1560
2941.18 1568
2941.69 1532
2942.20 1659
2942.72 1535
2943.23 1536
2943.74 1538
2944.25 1653
2944.76 1585
2945.27 1630
2945.79 1783
2946.30 1732
2946.81 1765
2947.32 1835
2947.83 1717
2948.34 1726
2948.86 1782
2949.37 1633
2949.88 1558
2950.39 1556
2950.90 1557
2951.42 1631
2951.93 1573
2952.44 1488
2952.95 1552
2953.46 1459
2953.98 1302
2954.49 1318
2955.00 1453
2955.51 1466
2956.03 1390
2956.54 1380
2957.05 1346
2957.56 1353
2958.08 1385
2958.59 1447
2959.10 1384
2959.62 1435
2960.13 1360
2960.64 1568
2961.15 1571
2961.67 1543
2962.18 1333
2962.69 1400
2963.21 1628
2963.72 1619
2964.23 1473
2964.75 1536
2965.26 1556
2965.77 1491
2966.29 1503
2966.80 1474
2967.31 1462
2967.83 1550
2968.34 1530
2968.85 1428
2969.37 1530
2969.88 1491
2970.40 1477
2970.91 1581
2971.42 1554
2971.94 1479
2972.45 1647
2972.96 1634
2973.48 1620
2973.99 1560
2974.51 1557
2975.02 1440
2975.54 1601
2976.05 1601
2976.56 1567
2977.08 1579
2977.59 1669
2978.11 1608
2978.62 1547
2979.14 1632
2979.65 1584
2980.16 1605
2980.68 1678
2981.19 1542
2981.71 1676
2982.22 1581
2982.74 1740
2983.25 1824
2983.77 1628
2984.28 1710
2984.80 1742
2985.31 1885
2985.83 1741
2986.34 1781
2986.86 1782
2987.37 1977
2987.89 1982
2988.40 1972
2988.92 1942
2989.44 1924
2989.95 1972
2990.47 2003
2990.98 1825
2991.50 1910
2992.01 1803
2992.53 1992
2993.04 1733
2993.56 1799
2994.08 1848
2994.59 1871
2995.11 1886
2995.62 1944
2996.14 2163
2996.66 2127
2997.17 2192
2997.69 2340
2998.20 2370
2998.72 2444
2999.24 2451
2999.75 2565
3000.27 2636
3000.79 2361
3001.30 2442
3001.82 2722
3002.33 2857
3002.85 3397
3003.37 3639
3003.88 4106
3004.40 4878
3004.92 5431
3005.43 5533
3005.95 5740
3006.47 6226
3006.99 6493
3007.50 6306
3008.02 6073
3008.54 5842
3009.05 5310
3009.57 4392
3010.09 3671
3010.60 3227
3011.12 2932
3011.64 2551
3012.16 2163
3012.67 2019
3013.19 2209
3013.71 2023
3014.23 1874
3014.74 1929
3015.26 1894
3015.78 1999
3016.30 2003
3016.82 2027
3017.33 2046
3017.85 2023
3018.37 1991
3018.89 2114
3019.40 2068
3019.92 2082
3020.44 2082
3020.96 1991
3021.48 2105
3022.00 2031
3022.51 2079
3023.03 2116
3023.55 1962
3024.07 1938
3024.59 1942
3025.11 2139
3025.62 2032
3026.14 1891
3026.66 2246
3027.18 2051
3027.70 1926
3028.22 1784
3028.74 1782
3029.25 1740
3029.77 1628
3030.29 1755
3030.81 1719
3031.33 1636
3031.85 1716
3032.37 1728
3032.89 1747
3033.41 1664
3033.93 1705
3034.45 1664
3034.96 1725
3035.48 1602
3036.00 1640
3036.52 1549
3037.04 1675
3037.56 1530
3038.08 1623
3038.60 1725
3039.12 1730
3039.64 1682
3040.16 1569
3040.68 1669
3041.20 1510
3041.72 1535
3042.24 1606
3042.76 1520
3043.28 1609
3043.80 1584
3044.32 1577
3044.84 1625
3045.36 1612
3045.88 1549
3046.40 1691
3046.92 1617
3047.44 1588
3047.96 1667
3048.48 1686
3049.00 1567
3049.52 1636
3050.04 1620
3050.56 1661
3051.09 1500
3051.61 1483
3052.13 1610
3052.65 1489
3053.17 1403
3053.69 1422
3054.21 1397
3054.73 1541
3055.25 1599
3055.77 1641
3056.29 1576
3056.82 1653
3057.34 1460
3057.86 1611
3058.38 1667
3058.90 1558
3059.42 1529
3059.94 1654
3060.47 1667
3060.99 1632
3061.51 1464
3062.03 1560
3062.55 1599
3063.07 1559
3063.60 1486
3064.12 1527
3064.64 1644
3065.16 1590
3065.68 1648
3066.21 1607
3066.73 1654
3067.25 1763
3067.77 1764
3068.29 1758
3068.82 1717
3069.34 1683
3069.86 1665
3070.38 1678
3070.90 1576
3071.43 1704
3071.95 1697
3072.47 1572
3072.99 1575
3073.52 1577
3074.04 1481
3074.56 1596
3075.09 1674
3075.61 1757
3076.13 1742
3076.65 1724
3077.18 1965
3077.70 1926
3078.22 1791
3078.75 1974
3079.27 2065
3079.79 1953
3080.32 2063
3080.84 2146
3081.36 2267
3081.89 2291
3082.41 2291
3082.93 2155
3083.46 2362
3083.98 2313
3084.50 2274
3085.03 2171
3085.55 2014
3086.07 1966
3086.60 1997
3087.12 2082
3087.64 2042
3088.17 1889
3088.69 2067
3089.22 1970
3089.74 1921
3090.26 1897
3090.79 1793
3091.31 1955
3091.84 1980
3092.36 1916
3092.89 2021
3093.41 1943
3093.93 1891
3094.46 2055
3094.98 2131
3095.51 2012
3096.03 2193
3096.56 2307
3097.08 2520
3097.61 2539
3098.13 2711
3098.66 2963
3099.18 2965
3099.70 3090
3100.23 3799
3100.75 4288
3101.28 4935
3101.80 5631
3102.33 6260
3102.85 7490
3103.38 8275
3103.91 9193
3104.43 9571
3104.96 10031
3105.48 9554
3106.01 8830
3106.53 7692
3107.06 6892
3107.58 6172
3108.11 4889
3108.63 4118
3109.16 3453
3109.69 3113
3110.21 2707
3110.74 2521
3111.26 2507
3111.79 2383
3112.31 2313
3112.84 2316
3113.37 2289
3113.89 2265
3114.42 2251
3114.94 2194
3115.47 2123
3116.00 2156
3116.52 1972
3117.05 1844
3117.58 1986
3118.10 1945
3118.63 1866
3119.16 1795
3119.68 1781
3120.21 2004
3120.73 1937
3121.26 1892
3121.79 1892
3122.31 1919
3122.84 1942
3123.37 1960
3123.90 2178
3124.42 2128
3124.95 2031
3125.48 1796
3126.00 1800
3126.53 1766
3127.06 1736
3127.58 1698
3128.11 1633
3128.64 1614
3129.17 1621
3129.69 1597
3130.22 1757
3130.75 1663
3131.28 1709
3131.80 1719
3132.33 1659
3132.86 1827
3133.39 1634
3133.91 1679
3134.44 1673
3134.97 1733
3135.50 1810
3136.03 1719
3136.55 1641
3137.08 1675
3137.61 1736
3138.14 1670
3138.67 1697
3139.19 1573
3139.72 1604
3140.25 1579
3140.78 1697
3141.31 1723
3141.84 1625
3142.36 1746
3142.89 1740
3143.42 1774
3143.95 1598
3144.48 1589
3145.01 1742
3145.54 1713
3146.06 1611
3146.59 1788
3147.12 1724
3147.65 1795
3148.18 1794
3148.71 1953
3149.24 2045
3149.77 2052
3150.30 1955
3150.83 2144
3151.35 2020
3151.88 2006
3152.41 1984
3152.94 1987
3153.47 2031
3154.00 1865
3154.53 1586
3155.06 1733
3155.59 1812
3156.12 1807
3156.65 1696
3157.18 1720
3157.71 1759
3158.24 1836
3158.77 1805
3159.30 1719
3159.83 1725
3160.36 1786
3160.89 1700
3161.42 1693
3161.95 1700
3162.48 1598
3163.01 1678
3163.54 1595
3164.07 1530
3164.60 1534
3165.13 1558
3165.66 1469
3166.19 1435
3166.72 1514
3167.25 1543
3167.78 1479
3168.31 1424
3168.84 1342
3169.37 1476
3169.90 1426
3170.44 1399
3170.97 1531
3171.50 1545
3172.03 1455
3172.56 1504
3173.09 1649
3173.62 1617
3174.15 1554
3174.68 1531
3175.21 1645
3175.75 1671
3176.28 1602
3176.81 1650
3177.34 1615
3177.87 1722
3178.40 1594
3178.93 1588
3179.47 1487
3180.00 1542
3180.53 1493
3181.06 1515
3181.59 1559
3182.12 1480
3182.66 1429
3183.19 1490
3183.72 1654
3184.25 1575
3184.78 1607
3185.32 1650
3185.85 1713
3186.38 1490
3186.91 1487
3187.44 1528
3187.98 1717
3188.51 1659
3189.04 1667
3189.57 1599
3190.11 1429
3190.64 1603
3191.17 1618
3191.70 1604
3192.24 1552
3192.77 1516
3193.30 1497
3193.84 1419
3194.37 1439
3194.90 1466
3195.43 1502
3195.97 1668
3196.50 1490
3197.03 1511
3197.57 1489
3198.10 1533
3198.63 1568
3199.17 1523
3199.70 1511
3200.23 1640
3200.77 1649
3201.30 1893
3201.83 1699
3202.37 1717
3202.90 1683
3203.43 1660
3203.97 1729
3204.50 1808
3205.03 1894
3205.57 1745
3206.10 1755
3206.63 1887
3207.17 1890
3207.70 1856
3208.24 1902
3208.77 2020
3209.30 2112
3209.84 2160
3210.37 2290
3210.91 2391
3211.44 2609
3211.98 2663
3212.51 2497
3213.04 2608
3213.58 2462
3214.11 2544
3214.65 2449
3215.18 2138
3215.72 1981
3216.25 1956
3216.79 1866
3217.32 1797
3217.86 1715
3218.39 1548
3218.93 1510
3219.46 1511
3220.00 1809
3220.53 1864
3221.07 1788
3221.60 1821
3222.14 1988
3222.67 2097
3223.21 2134
3223.74 2168
3224.28 2114
3224.81 2229
3225.35 2147
3225.88 2256
3226.42 2112
3226.95 2190
3227.49 2211
3228.02 2133
3228.56 1920
3229.10 2257
3229.63 2077
3230.17 2044
3230.70 2082
3231.24 1982
3231.78 2154
3232.31 2212
3232.85 2155
3233.38 2273
3233.92 2279
3234.46 2085
3234.99 2112
3235.53 2215
3236.06 2169
3236.60 2202
3237.14 2274
3237.67 2269
3238.21 2501
3238.75 2430
3239.28 2386
3239.82 2302
3240.36 2415
3240.89 2399
3241.43 2215
3241.97 2288
3242.50 2337
3243.04 2377
3243.58 2388
3244.11 2099
3244.65 2144
3245.19 2054
3245.72 2163
3246.26 2126
3246.80 2146
3247.34 2323
3247.87 2266
3248.41 2358
3248.95 2317
3249.49 2417
3250.02 2265
3250.56 2281
3251.10 2419
3251.64 2209
3252.17 2280
3252.71 2163
3253.25 2239
3253.79 2230
3254.32 2184
3254.86 2282
3255.40 2234
3255.94 2290
3256.48 2251
3257.01 2423
3257.55 2553
3258.09 2530
3258.63 2542
3259.17 2745
3259.70 2904
3260.24 3312
3260.78 3587
3261.32 3771
3261.86 4143
3262.40 4629
3262.93 4824
3263.47 5367
3264.01 5690
3264.55 6178
3265.09 6653
3265.63 6922
3266.17 7174
3266.71 8096
3267.24 8213
3267.78 8464
3268.32 8575
3268.86 8057
3269.40 8044
3269.94 7152
3270.48 6567
3271.02 5690
3271.56 5291
3272.10 4491
3272.64 3808
3273.18 3310
3273.71 2930
3274.25 2847
3274.79 2811
3275.33 2642
3275.87 2781
3276.41 2751
3276.95 2763
3277.49 2569
3278.03 2605
3278.57 2793
3279.11 2669
3279.65 2463
3280.19 2596
3280.73 2625
3281.27 2469
3281.81 2358
3282.35 2564
3282.89 2763
3283.43 2841
3283.97 2622
3284.51 2563
3285.05 2504
3285.59 2845
3286.13 2792
3286.67 2550
3287.21 2679
3287.75 2590
3288.30 2583
3288.84 2607
3289.38 2848
3289.92 2655
3290.46 2691
3291.00 2636
3291.54 2695
3292.08 2842
3292.62 2931
3293.16 3037
3293.70 3138
3294.24 3495
3294.79 3630
3295.33 4015
3295.87 4218
3296.41 4332
3296.95 4273
3297.49 4485
3298.03 4438
3298.57 4272
3299.12 4080
3299.66 4272
3300.20 3874
3300.74 3577
3301.28 3402
3301.82 3399
3302.37 3170
3302.91 3066
3303.45 3169
3303.99 3169
3304.53 3289
3305.08 3076
3305.62 2953
3306.16 3132
3306.70 2847
3307.24 2760
3307.79 2841
3308.33 2661
3308.87 2490
3309.41 2505
3309.96 2421
3310.50 2435
3311.04 2546
3311.58 2342
3312.13 2229
3312.67 2450
3313.21 2383
3313.75 2448
3314.30 2594
3314.84 2642
3315.38 2766
3315.92 2981
3316.47 3300
3317.01 3127
3317.55 3214
3318.10 3295
3318.64 3254
3319.18 3286
3319.73 3460
3320.27 3518
3320.81 3446
3321.36 3352
3321.90 3265
3322.44 3413
3322.99 3324
3323.53 3495
3324.07 3482
3324.62 3273
3325.16 3367
3325.70 3219
3326.25 3118
3326.79 3029
3327.34 3005
3327.88 2914
3328.42 3022
3328.97 2927
3329.51 2902
3330.06 3232
3330.60 3678
3331.14 4172
3331.69 5168
3332.23 6700
3332.78 8267
3333.32 10709
3333.86 13239
3334.41 15766
3334.95 18838
3335.50 21496
3336.04 23320
3336.59 25116
3337.13 26397
3337.68 26246
3338.22 25650
3338.77 24361
3339.31 21934
3339.86 19403
3340.40 16347
3340.94 13858
3341.49 11488
3342.03 9317
3342.58 7403
3343.13 6121
3343.67 5109
3344.22 4582
3344.76 4184
3345.31 3610
3345.85 3396
3346.40 3263
3346.94 3166
3347.49 3131
3348.03 2904
3348.58 2943
3349.12 3013
3349.67 3100
3350.22 3012
3350.76 3087
3351.31 3113
3351.85 3097
3352.40 3040
3352.94 3058
3353.49 2889
3354.04 2846
3354.58 2958
3355.13 2888
3355.67 2826
3356.22 2586
3356.77 2539
3357.31 2601
3357.86 2643
3358.41 2560
3358.95 2413
3359.50 2390
3360.05 2325
3360.59 2406
3361.14 2517
3361.68 2378
3362.23 2443
3362.78 2441
3363.33 2447
3363.87 2591
3364.42 2501
3364.97 2454
3365.51 2569
3366.06 2391
3366.61 2561
3367.15 2521
3367.70 2396
3368.25 2419
3368.79 2495
3369.34 2505
3369.89 2584
3370.44 2657
3370.98 2522
3371.53 2527
3372.08 2759
3372.63 2911
3373.17 3146
3373.72 3179
3374.27 3346
3374.82 3435
3375.36 3302
3375.91 3453
3376.46 3359
3377.01 3370
3377.56 3105
3378.10 3045
3378.65 2823
3379.20 2540
3379.75 2464
3380.30 2702
3380.84 2433
3381.39 2195
3381.94 2171
3382.49 2068
3383.04 2087
3383.59 1986
3384.13 2035
3384.68 1920
3385.23 1949
3385.78 1863
3386.33 1931
3386.88 1908
3387.43 1980
3387.97 1964
3388.52 1880
3389.07 1809
3389.62 1805
3390.17 1675
3390.72 1870
3391.27 1851
3391.82 1864
3392.37 1843
3392.92 1919
3393.46 1987
3394.01 1985
3394.56 1914
3395.11 1961
3395.66 2029
3396.21 2219
3396.76 2007
3397.31 2080
3397.86 2040
3398.41 1955
3398.96 1987
3399.51 2039
3400.06 1897
3400.61 2002
3401.16 2028
3401.71 1977
3402.26 1942
3402.81 1768
3403.36 1908
3403.91 1763
3404.46 1699
3405.01 1598
3405.56 1636
3406.11 1661
3406.66 1593
3407.21 1638
3407.76 1619
3408.31 1685
3408.86 1707
3409.41 1555
3409.96 1694
3410.51 1811
3411.06 1808
3411.61 1844
3412.16 2012
3412.71 1884
3413.27 1640
3413.82 1901
3414.37 1925
3414.92 1950
3415.47 1857
3416.02 1852
3416.57 1741
3417.12 1931
3417.67 1742
3418.22 1742
3418.78 1732
3419.33 1714
3419.88 1646
3420.43 1621
3420.98 1655
3421.53 1764
3422.08 1806
3422.64 1719
3423.19 1787
3423.74 1706
3424.29 1919
3424.84 1951
3425.39 2056
3425.95 2007
3426.50 1982
3427.05 2033
3427.60 1720
3428.15 1707
3428.71 1651
3429.26 1824
3429.81 1913
3430.36 1770
3430.91 1589
3431.47 1648
3432.02 1662
3432.57 1810
3433.12 1763
3433.68 1790
3434.23 1755
3434.78 1690
3435.33 1519
3435.89 1603
3436.44 1639
3436.99 1608
3437.54 1806
3438.10 1787
3438.65 1666
3439.20 1494
3439.76 1623
3440.31 1586
3440.86 1792
3441.42 1684
3441.97 1733
3442.52 1913
3443.07 1747
3443.63 1633
3444.18 1719
3444.73 1677
3445.29 1831
3445.84 1760
3446.39 1698
3446.95 1577
3447.50 1486
3448.06 1547
3448.61 1501
3449.16 1428
3449.72 1568
3450.27 1486
3450.82 1503
3451.38 1500
3451.93 1485
3452.49 1559
3453.04 1542
3453.59 1444
3454.15 1570
3454.70 1522
3455.26 1575
3455.81 1551
3456.36 1458
3456.92 1525
3457.47 1591
3458.03 1652
3458.58 1669
3459.14 1616
3459.69 1614
3460.25 1600
3460.80 1536
3461.36 1670
3461.91 1613
3462.46 1625
3463.02 1575
3463.57 1584
3464.13 1617
3464.68 1600
3465.24 1497
3465.79 1528
3466.35 1669
3466.90 1703
3467.46 1591
3468.02 1646
3468.57 1798
3469.13 1764
3469.68 1857
3470.24 1864
3470.79 1864
3471.35 1934
3471.90 1879
3472.46 1900
3473.01 1825
3473.57 1888
3474.13 1802
3474.68 1778
3475.24 1942
3475.79 1826
3476.35 1761
3476.90 1847
3477.46 1840
3478.02 1743
3478.57 1817
3479.13 1899
3479.68 1981
3480.24 1988
3480.80 2067
3481.35 2200
3481.91 2262
3482.47 2329
3483.02 2282
3483.58 2426
3484.14 2390
3484.69 2334
3485.25 2246
3485.81 2217
3486.36 2334
3486.92 2332
3487.48 2568
3488.03 2665
3488.59 3070
3489.15 3644
3489.70 4077
3490.26 4718
3490.82 5470
3491.37 6542
3491.93 7314
3492.49 8018
3493.05 8228
3493.60 8520
3494.16 8702
3494.72 8240
3495.27 7520
3495.83 6810
3496.39 5789
3496.95 4878
3497.50 4097
3498.06 3685
3498.62 3472
3499.18 3120
3499.74 3076
3500.29 3037
3500.85 2845
3501.41 2913
3501.97 3009
3502.52 2923
3503.08 3235
3503.64 3566
3504.20 3713
3504.76 3860
3505.32 3924
3505.87 3989
3506.43 4270
3506.99 4237
3507.55 4127
3508.11 3810
3508.67 3459
3509.22 3237
3509.78 3159
3510.34 2997
3510.90 2858
3511.46 2625
3512.02 2561
3512.58 2479
3513.13 2144
3513.69 2048
3514.25 2032
3514.81 1980
3515.37 1992
3515.93 1851
3516.49 1693
3517.05 1766
3517.61 1646
3518.17 1484
3518.73 1504
3519.28 1723
3519.84 1665
3520.40 1731
3520.96 1801
3521.52 1794
3522.08 1875
3522.64 1889
3523.20 1754
3523.76 1871
3524.32 2038
3524.88 1871
3525.44 1841
3526.00 1731
3526.56 2008
3527.12 1665
3527.68 1693
3528.24 1772
3528.80 1593
3529.36 1563
3529.92 1692
3530.48 1649
3531.04 1534
3531.60 1700
3532.16 1692
3532.72 1574
3533.28 1452
3533.84 1547
3534.40 1602
3534.96 1716
3535.52 1717
3536.08 1757
3536.65 1778
3537.21 1730
3537.77 1774
3538.33 1733
3538.89 1732
3539.45 1786
3540.01 1808
3540.57 1700
3541.13 1617
3541.69 1681
3542.25 1744
3542.82 1650
3543.38 1605
3543.94 1582
3544.50 1812
3545.06 1598
3545.62 1611
3546.18 1607
3546.75 1586
3547.31 1593
3547.87 1517
3548.43 1501
3548.99 1511
3549.55 1594
3550.12 1531
3550.68 1447
3551.24 1364
3551.80 1420
3552.36 1423
3552.92 1432
3553.49 1435
3554.05 1458
3554.61 1368
3555.17 1300
3555.74 1312
3556.30 1351
3556.86 1382
3557.42 1465
3557.98 1523
3558.55 1445
3559.11 1546
3559.67 1509
3560.23 1519
3560.80 1624
3561.36 1533
3561.92 1523
3562.49 1542
3563.05 1509
3563.61 1546
3564.17 1634
3564.74 1540
3565.30 1500
3565.86 1484
3566.43 1563
3566.99 1552
3567.55 1448
3568.11 1451
3568.68 1450
3569.24 1391
3569.80 1332
3570.37 1388
3570.93 1389
3571.49 1403
3572.06 1434
3572.62 1357
3573.19 1408
3573.75 1477
3574.31 1515
3574.88 1553
3575.44 1773
3576.00 1703
3576.57 1654
3577.13 1787
3577.70 1894
3578.26 1871
3578.82 1791
3579.39 1790
3579.95 1778
3580.52 1732
3581.08 1537
3581.64 1688
3582.21 1688
3582.77 1542
3583.34 1572
3583.90 1653
3584.47 1543
3585.03 1548
3585.60 1432
3586.16 1467
3586.72 1451
3587.29 1531
3587.85 1413
3588.42 1362
3588.98 1485
3589.55 1474
3590.11 1450
3590.68 1368
3591.24 1346
3591.81 1425
3592.37 1370
3592.94 1528
3593.50 1508
3594.07 1446
3594.63 1498
3595.20 1441
3595.77 1397
3596.33 1444
3596.90 1498
3597.46 1479
3598.03 1472
3598.59 1412
3599.16 1482
3599.72 1409
3600.29 1376
3600.86 1292
3601.42 1245
3601.99 1334
3602.55 1321
3603.12 1426
3603.69 1318
3604.25 1273
3604.82 1319
3605.38 1339
3605.95 1291
3606.52 1318
3607.08 1298
3607.65 1202
3608.21 1304
3608.78 1285
3609.35 1210
3609.91 1242
3610.48 1237
3611.05 1156
3611.61 1178
3612.18 1168
3612.75 1305
3613.31 1204
3613.88 1147
3614.45 1293
3615.01 1348
3615.58 1316
3616.15 1383
3616.72 1423
3617.28 1415
3617.85 1398
3618.42 1496
3618.98 1591
3619.55 1560
3620.12 1563
3620.69 1664
3621.25 1571
3621.82 1532
3622.39 1562
3622.96 1404
3623.52 1354
3624.09 1428
3624.66 1482
3625.23 1414
3625.79 1407
3626.36 1312
3626.93 1240
3627.50 1240
3628.06 1171
3628.63 1231
3629.20 1329
3629.77 1328
3630.34 1446
3630.91 1441
3631.47 1399
3632.04 1419
3632.61 1431
3633.18 1444
3633.75 1394
3634.31 1243
3634.88 1269
3635.45 1395
3636.02 1391
3636.59 1371
3637.16 1317
3637.73 1420
3638.29 1425
3638.86 1433
3639.43 1368
3640.00 1472
3640.57 1527
3641.14 1540
3641.71 1618
3642.28 1789
3642.85 1581
3643.42 1537
3643.98 1622
3644.55 1656
3645.12 1689
3645.69 1618
3646.26 1545
3646.83 1378
3647.40 1280
3647.97 1460
3648.54 1593
3649.11 1551
3649.68 1501
3650.25 1602
3650.82 1527
3651.39 1613
3651.96 1778
3652.53 1784
3653.10 1865
3653.67 1833
3654.24 1681
3654.81 1557
3655.38 1634
3655.95 1663
3656.52 1663
3657.09 1718
3657.66 1554
3658.23 1569
3658.80 1709
3659.37 1642
3659.94 1663
3660.51 1620
3661.08 1544
3661.65 1610
3662.22 1704
3662.79 1651
3663.36 1654
3663.93 1686
3664.50 1777
3665.07 1857
3665.64 1872
3666.22 2019
3666.79 2102
3667.36 2085
3667.93 1911
3668.50 2121
3669.07 2046
3669.64 1931
3670.21 1736
3670.78 1578
3671.36 1461
3671.93 1574
3672.50 1571
3673.07 1630
3673.64 1586
3674.21 1750
3674.78 1750
3675.36 1735
3675.93 1648
3676.50 1611
3677.07 1744
3677.64 1799
3678.21 1719
3678.79 1655
3679.36 1681
3679.93 1581
3680.50 1537
3681.07 1674
3681.65 1484
3682.22 1318
3682.79 1376
3683.36 1313
3683.94 1290
3684.51 1280
3685.08 1289
3685.65 1357
3686.23 1267
3686.80 1315
3687.37 1306
3687.94 1244
3688.52 1387
3689.09 1341
3689.66 1344
3690.23 1312
3690.81 1335
3691.38 1412
3691.95 1502
3692.52 1398
3693.10 1383
3693.67 1273
3694.24 1377
3694.82 1298
3695.39 1250
3695.96 1169
3696.54 1215
3697.11 1327
3697.68 1454
3698.26 1337
3698.83 1352
3699.40 1323
3699.98 1260
3700.55 1240
3701.12 1266
3701.70 1278
3702.27 1316
3702.85 1304
3703.42 1325
3703.99 1275
3704.57 1426
3705.14 1490
3705.71 1451
3706.29 1415
3706.86 1416
3707.44 1412
3708.01 1428
3708.59 1438
3709.16 1498
3709.73 1544
3710.31 1467
3710.88 1436
3711.46 1568
3712.03 1502
3712.61 1409
3713.18 1385
3713.75 1365
3714.33 1468
3714.90 1389
3715.48 1436
3716.05 1348
3716.63 1320
3717.20 1302
3717.78 1331
3718.35 1367
3718.93 1339
3719.50 1280
3720.08 1396
3720.65 1310
3721.23 1336
3721.80 1323
3722.38 1275
3722.95 1299
3723.53 1249
3724.11 1338
3724.68 1224
3725.26 1193
3725.83 1152
3726.41 1114
3726.98 1274
3727.56 1251
3728.13 1157
3728.71 1191
3729.29 1250
3729.86 1331
3730.44 1403
3731.01 1411
3731.59 1498
3732.17 1385
3732.74 1352
3733.32 1366
3733.89 1292
3734.47 1363
3735.05 1428
3735.62 1406
3736.20 1429
3736.77 1235
3737.35 1333
3737.93 1376
3738.50 1273
3739.08 1166
3739.66 1239
3740.23 1336
3740.81 1233
3741.39 1245
3741.96 1220
3742.54 1293
3743.12 1283
3743.69 1231
3744.27 1207
3744.85 1129
3745.43 1189
3746.00 1249
3746.58 1226
3747.16 1240
3747.73 1168
3748.31 1148
3748.89 1259
3749.47 1287
3750.04 1304
3750.62 1273
3751.20 1197
3751.78 1243
3752.35 1329
3752.93 1136
3753.51 1307
3754.09 1331
3754.66 1331
3755.24 1291
3755.82 1207
3756.40 1195
3756.98 1196
3757.55 1275
3758.13 1312
3758.71 1269
3759.29 1123
3759.87 1288
3760.44 1275
3761.02 1312
3761.60 1305
3762.18 1596
3762.76 1446
3763.34 1418
3763.91 1327
3764.49 1330
3765.07 1284
3765.65 1352
3766.23 1316
3766.81 1169
3767.39 1192
3767.96 1227
3768.54 1223
3769.12 1273
3769.70 1250
3770.28 1251
3770.86 1295
3771.44 1359
3772.02 1261
3772.60 1314
3773.18 1327
3773.76 1235
3774.33 1299
3774.91 1229
3775.49 1193
3776.07 1272
3776.65 1248
3777.23 1210
3777.81 1275
3778.39 1205
3778.97 1264
3779.55 1324
3780.13 1261
3780.71 1188
3781.29 1249
3781.87 1315
3782.45 1264
3783.03 1372
3783.61 1263
3784.19 1244
3784.77 1238
3785.35 1317
3785.93 1256
3786.51 1208
3787.09 1217
3787.67 1253
3788.25 1284
3788.83 1282
3789.41 1320
3789.99 1205
3790.57 1183
3791.15 1335
3791.73 1392
3792.31 1228
3792.89 1330
3793.48 1479
3794.06 1385
3794.64 1277
3795.22 1510
3795.80 1426
3796.38 1364
3796.96 1439
3797.54 1511
3798.12 1464
3798.70 1344
3799.28 1467
3799.87 1677
3800.45 1557
3801.03 1446
3801.61 1596
3802.19 1685
3802.77 1757
3803.35 1907
3803.94 1800
3804.52 1682
3805.10 1799
3805.68 1717
3806.26 1761
3806.84 1731
3807.43 1684
3808.01 1769
3808.59 1724
3809.17 1760
3809.75 1906
3810.34 1823
3810.92 1848
3811.50 1732
3812.08 1755
3812.66 1947
3813.25 1939
3813.83 1977
3814.41 2085
3814.99 2074
3815.58 2108
3816.16 2049
3816.74 2142
3817.32 1949
3817.91 1999
3818.49 1900
3819.07 1894
3819.65 1728
3820.24 1646
3820.82 1531
3821.40 1488
3821.99 1551
3822.57 1566
3823.15 1468
3823.73 1328
3824.32 1320
3824.90 1317
3825.48 1204
3826.07 1214
3826.65 1307
3827.23 1358
3827.82 1389
3828.40 1320
3828.98 1326
3829.57 1272
3830.15 1256
3830.73 1309
3831.32 1361
3831.90 1357
3832.49 1298
3833.07 1277
3833.65 1280
3834.24 1402
3834.82 1359
3835.41 1322
3835.99 1157
3836.57 1258
3837.16 1264
3837.74 1350
3838.33 1218
3838.91 1314
3839.49 1180
3840.08 1291
3840.66 1274
3841.25 1297
3841.83 1259
3842.42 1198
3843.00 1240
3843.58 1285
3844.17 1258
3844.75 1189
3845.34 1200
3845.92 1223
3846.51 1209
3847.09 1159
3847.68 1364
3848.26 1218
3848.85 1085
3849.43 1260
3850.02 1224
3850.60 1285
3851.19 1270
3851.77 1190
3852.36 1175
3852.94 1243
3853.53 1328
3854.11 1285
3854.70 1253
3855.29 1195
3855.87 1192
3856.46 1186
3857.04 1153
3857.63 1268
3858.21 1183
3858.80 1200
3859.39 1386
3859.97 1207
3860.56 1277
3861.14 1395
3861.73 1363
3862.31 1354
3862.90 1430
3863.49 1521
3864.07 1480
3864.66 1376
3865.25 1431
3865.83 1438
3866.42 1594
3867.00 1606
3867.59 1547
3868.18 1445
3868.76 1551
3869.35 1580
3869.94 1472
3870.52 1401
3871.11 1384
3871.70 1350
3872.28 1367
3872.87 1320
3873.46 1296
3874.04 1287
3874.63 1378
3875.22 1287
3875.80 1322
3876.39 1299
3876.98 1259
3877.57 1270
3878.15 1284
3878.74 1219
3879.33 1308
3879.92 1385
3880.50 1374
3881.09 1368
3881.68 1188
3882.26 1192
3882.85 1151
3883.44 1193
3884.03 1151
3884.62 1200
3885.20 1225
3885.79 1115
3886.38 1176
3886.97 1264
3887.55 1194
3888.14 1289
3888.73 1409
3889.32 1320
3889.91 1460
3890.49 1503
3891.08 1513
3891.67 1554
3892.26 1554
3892.85 1616
3893.44 1475
3894.02 1464
3894.61 1451
3895.20 1527
3895.79 1490
3896.38 1445
3896.97 1406
3897.56 1419
3898.14 1371
3898.73 1376
3899.32 1284
3899.91 1303
3900.50 1256
3901.09 1263
3901.68 1314
3902.27 1297
3902.86 1254
3903.44 1320
3904.03 1365
3904.62 1259
3905.21 1293
3905.80 1327
3906.39 1298
3906.98 1314
3907.57 1217
3908.16 1306
3908.75 1383
3909.34 1350
3909.93 1379
3910.52 1220
3911.11 1201
3911.70 1284
3912.29 1334
3912.88 1289
3913.47 1207
3914.06 1248
3914.65 1158
3915.24 1219
3915.83 1226
3916.42 1226
3917.01 1137
3917.60 1226
3918.19 1124
3918.78 1163
3919.37 1084
3919.96 1172
3920.55 1200
3921.14 1148
3921.73 1242
3922.32 1190
3922.91 1199
3923.50 1117
3924.09 1276
3924.68 1239
3925.27 1194
3925.86 1177
3926.45 1235
3927.05 1225
3927.64 1330
3928.23 1132
3928.82 1107
3929.41 1213
3930.00 1097
3930.59 1108
3931.18 1102
3931.77 1096
3932.37 1126
3932.96 1000
3933.55 1020
3934.14 1094
3934.73 1123
3935.32 1086
3935.91 1146
3936.51 1040
3937.10 1047
3937.69 1119
3938.28 1138
3938.87 1076
3939.46 1217
3940.06 1194
3940.65 1162
3941.24 1146
3941.83 1203
3942.42 1234
3943.02 1299
3943.61 1208
3944.20 1282
3944.79 1288
3945.39 1135
3945.98 1067
3946.57 1195
3947.16 1242
3947.76 1282
3948.35 1255
3948.94 1153
3949.53 1221
3950.13 1261
3950.72 1182
3951.31 1211
3951.90 1276
3952.50 1268
3953.09 1224
3953.68 1189
3954.28 1178
3954.87 1144
3955.46 1243
3956.05 1227
3956.65 1376
3957.24 1277
3957.83 1247
3958.43 1301
3959.02 1358
3959.61 1373
3960.21 1372
3960.80 1372
3961.39 1281
3961.99 1221
3962.58 1225
3963.17 1242
3963.77 1191
3964.36 1321
3964.96 1378
3965.55 1444
3966.14 1467
3966.74 1481
3967.33 1586
3967.93 1591
3968.52 1565
3969.11 1422
3969.71 1432
3970.30 1468
3970.90 1486
3971.49 1361
3972.08 1408
3972.68 1313
3973.27 1431
3973.87 1545
3974.46 1548
3975.06 1480
3975.65 1720
3976.25 1849
3976.84 1854
3977.43 1916
3978.03 1989
3978.62 2037
3979.22 2102
3979.81 1954
3980.41 1721
3981.00 1813
3981.60 1750
3982.19 1654
3982.79 1585
3983.38 1596
3983.98 1511
3984.57 1443
3985.17 1509
3985.76 1694
3986.36 1497
3986.96 1628
3987.55 1689
3988.15 1595
3988.74 1497
3989.34 1466
3989.93 1409
3990.53 1478
3991.12 1437
3991.72 1486
3992.32 1541
3992.91 1408
3993.51 1394
3994.10 1420
3994.70 1398
3995.30 1452
3995.89 1397
3996.49 1559
3997.08 1443
3997.68 1579
3998.28 1631
3998.87 1457
3999.47 1495
4000.07 1523
4000.66 1580
4001.26 1481
4001.85 1428
4002.45 1340
4003.05 1229
4003.64 1315
4004.24 1299
4004.84 1300
4005.43 1359
4006.03 1393
4006.63 1399
4007.23 1447
4007.82 1516
4008.42 1462
4009.02 1526
4009.61 1466
4010.21 1299
4010.81 1283
4011.41 1315
4012.00 1359
4012.60 1372
4013.20 1318
4013.79 1288
4014.39 1311
4014.99 1325
4015.59 1398
4016.18 1338
4016.78 1254
4017.38 1299
4017.98 1349
4018.58 1568
4019.17 1463
4019.77 1457
4020.37 1377
4020.97 1281
4021.56 1364
4022.16 1297
4022.76 1279
4023.36 1409
4023.96 1278
4024.56 1306
4025.15 1402
4025.75 1412
4026.35 1544
4026.95 1554
4027.55 1623
4028.15 1495
4028.74 1496
4029.34 1522
4029.94 1566
4030.54 1480
4031.14 1440
4031.74 1550
4032.34 1709
4032.93 1765
4033.53 1727
4034.13 1987
4034.73 1961
4035.33 2140
4035.93 2193
4036.53 1996
4037.13 1797
4037.73 1804
4038.33 1732
4038.93 1534
4039.52 1510
4040.12 1425
4040.72 1432
4041.32 1247
4041.92 1263
4042.52 1274
4043.12 1258
4043.72 1363
4044.32 1289
4044.92 1190
4045.52 1364
4046.12 1373
4046.72 1253
4047.32 1309
4047.92 1297
4048.52 1268
4049.12 1222
4049.72 1265
4050.32 1332
4050.92 1408
4051.52 1363
4052.12 1368
4052.72 1236
4053.32 1332
4053.92 1448
4054.52 1436
4055.12 1354
4055.72 1304
4056.32 1326
4056.92 1301
4057.52 1372
4058.13 1189
4058.73 1151
4059.33 1211
4059.93 1234
4060.53 1232
4061.13 1243
4061.73 1167
4062.33 1143
4062.93 1143
4063.53 1126
4064.14 1150
4064.74 1169
4065.34 1077
4065.94 1054
4066.54 1101
4067.14 1177
4067.74 1130
4068.34 1206
4068.95 1142
4069.55 1089
4070.15 1131
4070.75 1149
4071.35 1199
4071.95 1090
4072.56 1205
4073.16 1168
4073.76 989
4074.36 1055
4074.96 1120
4075.57 1179
4076.17 1230
4076.77 1098
4077.37 1178
4077.97 1166
4078.58 1131
4079.18 1092
4079.78 1122
4080.38 1132
4080.99 1148
4081.59 1023
4082.19 1023
4082.79 1134
4083.40 1136
4084.00 1099
4084.60 1136
4085.20 1155
4085.81 1126
4086.41 1116
4087.01 1064
4087.61 1106
4088.22 1053
4088.82 1038
4089.42 1110
4090.03 1157
4090.63 1076
4091.23 1088
4091.84 1105
4092.44 1152
4093.04 1064
4093.65 1116
4094.25 1101
4094.85 1065
4095.46 1127
4096.06 1176
4096.66 1093
4097.27 1179
4097.87 1150
4098.47 1174
4099.08 1112
4099.68 1135
4100.29 1187
4100.89 1114
4101.49 1119
4102.10 1229
4102.70 1089
4103.30 1088
4103.91 1033
4104.51 1176
4105.12 1123
4105.72 1089
4106.33 1082
4106.93 1046
4107.53 1060
4108.14 1065
4108.74 1109
4109.35 1052
4109.95 1004
4110.56 981
4111.16 982
4111.77 1086
4112.37 1087
4112.98 1080
4113.58 1108
4114.19 1117
4114.79 1158
4115.40 1087
4116.00 1028
4116.61 1163
4117.21 1132
4117.82 1092
4118.42 1101
4119.03 1069
4119.63 1113
4120.24 1013
4120.84 1064
4121.45 1096
4122.05 1081
4122.66 1071
4123.26 1067
4123.87 969
4124.47 1058
4125.08 1017
4125.69 1082
4126.29 1075
4126.90 914
4127.50 995
4128.11 1012
4128.71 1093
4129.32 1065
4129.93 1074
4130.53 1033
4131.14 1114
4131.74 1056
4132.35 1083
4132.96 1070
4133.56 1036
4134.17 1071
4134.78 1186
4135.38 1129
4135.99 1212
4136.60 1192
4137.20 1232
4137.81 1175
4138.42 1252
4139.02 1299
4139.63 1352
4140.24 1442
4140.84 1487
4141.45 1374
4142.06 1365
4142.66 1377
4143.27 1483
4143.88 1406
4144.48 1306
4145.09 1379
4145.70 1391
4146.31 1323
4146.91 1295
4147.52 1234
4148.13 1304
4148.73 1308
4149.34 1206
4149.95 1216
4150.56 1130
4151.16 1108
4151.77 1209
4152.38 1145
4152.99 1113
4153.60 1120
4154.20 1202
4154.81 1128
4155.42 1213
4156.03 1235
4156.63 1243
4157.24 1172
4157.85 1120
4158.46 1130
4159.07 1199
4159.68 1221
4160.28 1299
4160.89 1346
4161.50 1213
4162.11 1188
4162.72 1308
4163.33 1352
4163.93 1229
4164.54 1276
4165.15 1245
4165.76 1227
4166.37 1388
4166.98 1432
4167.59 1282
4168.19 1297
4168.80 1453
4169.41 1333
4170.02 1168
4170.63 1284
4171.24 1250
4171.85 1222
4172.46 1207
4173.07 1225
4173.68 1174
4174.29 1097
4174.89 1162
4175.50 1185
4176.11 1244
4176.72 1244
4177.33 1348
4177.94 1262
4178.55 1142
4179.16 1222
4179.77 1285
4180.38 1197
4180.99 1171
4181.60 1180
4182.21 1175
4182.82 1220
4183.43 1159
4184.04 1268
4184.65 1223
4185.26 1185
4185.87 1192
4186.48 1263
4187.09 1275
4187.70 1217
4188.31 1301
4188.92 1104
4189.53 1129
4190.14 1113
4190.75 1139
4191.36 1173
4191.97 1144
4192.58 1105
4193.19 1180
4193.80 1271
4194.42 1219
4195.03 1371
4195.64 1328
4196.25 1292
4196.86 1261
4197.47 1237
4198.08 1337
4198.69 1220
4199.30 1262
4199.91 1194
4200.53 1227
4201.14 1218
4201.75 1251
4202.36 1277
4202.97 1180
4203.58 1183
4204.19 1100
4204.80 1181
4205.42 1270
4206.03 1324
4206.64 1298
4207.25 1257
4207.86 1103
4208.47 1141
4209.09 1121
4209.70 1094
4210.31 1057
4210.92 1141
4211.53 1172
4212.15 1197
4212.76 1179
4213.37 1059
4213.98 1183
4214.59 1159
4215.21 1146
4215.82 1115
4216.43 1158
4217.04 1295
4217.66 1268
4218.27 1231
4218.88 1291
4219.49 1443
4220.11 1329
4220.72 1240
4221.33 1221
4221.94 1387
4222.56 1304
4223.17 1313
4223.78 1426
4224.40 1409
4225.01 1366
4225.62 1370
4226.23 1392
4226.85 1440
4227.46 1287
4228.07 1411
4228.69 1388
4229.30 1467
4229.91 1388
4230.53 1630
4231.14 1765
4231.75 1861
4232.37 1845
4232.98 2136
4233.59 2257
4234.21 2419
4234.82 2411
4235.44 2673
4236.05 2894
4236.66 2930
4237.28 2782
4237.89 2498
4238.50 2204
4239.12 2238
4239.73 1910
4240.35 1796
4240.96 1586
4241.58 1496
4242.19 1415
4242.80 1363
4243.42 1387
4244.03 1302
4244.65 1413
4245.26 1393
4245.88 1355
4246.49 1442
4247.10 1470
4247.72 1432
4248.33 1464
4248.95 1465
4249.56 1422
4250.18 1582
4250.79 1507
4251.41 1286
4252.02 1407
4252.64 1319
4253.25 1331
4253.87 1321
4254.48 1362
4255.10 1293
4255.71 1409
4256.33 1371
4256.94 1164
4257.56 1333
4258.17 1336
4258.79 1369
4259.41 1334
4260.02 1259
4260.64 1338
4261.25 1299
4261.87 1288
4262.48 1255
4263.10 1260
4263.71 1286
4264.33 1355
4264.95 1370
4265.56 1360
4266.18 1318
4266.79 1307
4267.41 1351
4268.03 1468
4268.64 1372
4269.26 1378
4269.87 1401
4270.49 1336
4271.11 1362
4271.72 1437
4272.34 1476
4272.96 1448
4273.57 1459
4274.19 1453
4274.81 1521
4275.42 1695
4276.04 1580
4276.66 1606
4277.27 1733
4277.89 1621
4278.51 1625
4279.12 1539
4279.74 1494
4280.36 1519
4280.97 1417
4281.59 1343
4282.21 1333
4282.83 1194
4283.44 1292
4284.06 1338
4284.68 1243
4285.29 1084
4285.91 1086
4286.53 1237
4287.15 1265
4287.76 1206
4288.38 1270
4289.00 1206
4289.62 1138
4290.23 1136
4290.85 1120
4291.47 1147
4292.09 1215
4292.71 1168
4293.32 1197
4293.94 1246
4294.56 1202
4295.18 1179
4295.80 1103
4296.41 1154
4297.03 1144
4297.65 1192
4298.27 1173
4298.89 1112
4299.50 1194
4300.12 1127
4300.74 1188
4301.36 1152
4301.98 1254
4302.60 1226
4303.22 1179
4303.83 1312
4304.45 1263
4305.07 1320
4305.69 1268
4306.31 1310
4306.93 1420
4307.55 1371
4308.17 1274
4308.79 1301
4309.40 1359
4310.02 1406
4310.64 1410
4311.26 1382
4311.88 1338
4312.50 1290
4313.12 1364
4313.74 1406
4314.36 1293
4314.98 1230
4315.60 1247
4316.22 1405
4316.84 1300
4317.46 1244
4318.08 1325
4318.70 1347
4319.32 1466
4319.94 1479
4320.56 1352
4321.18 1432
4321.80 1503
4322.42 1467
4323.04 1408
4323.66 1355
4324.28 1446
4324.90 1448
4325.52 1517
4326.14 1545
4326.76 1540
4327.38 1715
4328.00 1796
4328.62 1753
4329.24 1732
4329.86 1783
4330.48 1760
4331.10 1842
4331.72 1732
4332.34 1828
4332.96 1885
4333.58 2100
4334.20 2431
4334.82 2602
4335.45 3021
4336.07 3446
4336.69 3687
4337.31 3843
4337.93 4178
4338.55 4518
4339.17 4737
4339.79 4717
4340.41 4387
4341.04 4381
4341.66 4174
4342.28 3811
4342.90 3645
4343.52 3636
4344.14 3935
4344.76 4141
4345.39 4818
4346.01 4998
4346.63 5355
4347.25 5861
4347.87 5908
4348.50 5826
4349.12 5709
4349.74 5496
4350.36 4870
4350.98 4162
4351.61 3775
4352.23 2990
4352.85 2784
4353.47 2474
4354.09 2202
4354.72 2151
4355.34 2100
4355.96 1949
4356.58 1965
4357.21 2031
4357.83 2030
4358.45 2066
4359.07 2029
4359.70 1892
4360.32 1862
4360.94 1929
4361.56 1870
4362.19 1835
4362.81 1931
4363.43 1746
4364.06 1748
4364.68 1778
4365.30 1727
4365.93 1580
4366.55 1642
4367.17 1700
4367.80 1651
4368.42 1681
4369.04 1637
4369.67 1555
4370.29 1479
4370.91 1409
4371.54 1459
4372.16 1399
4372.78 1464
4373.41 1344
4374.03 1269
4374.65 1244
4375.28 1364
4375.90 1311
4376.53 1340
4377.15 1288
4377.77 1272
4378.40 1385
4379.02 1435
4379.65 1384
4380.27 1452
4380.89 1440
4381.52 1482
4382.14 1428
4382.77 1358
4383.39 1371
4384.02 1417
4384.64 1315
4385.26 1458
4385.89 1510
4386.51 1393
4387.14 1331
4387.76 1305
4388.39 1302
4389.01 1353
4389.64 1246
4390.26 1121
4390.89 1252
4391.51 1299
4392.14 1262
4392.76 1243
4393.39 1230
4394.01 1347
4394.64 1332
4395.26 1252
4395.89 1309
4396.51 1280
4397.14 1214
4397.76 1307
4398.39 1402
4399.01 1375
4399.64 1384
4400.27 1335
4400.89 1384
4401.52 1309
4402.14 1334
4402.77 1379
4403.39 1327
4404.02 1365
4404.65 1386
4405.27 1329
4405.90 1294
4406.52 1326
4407.15 1223
4407.78 1381
4408.40 1362
4409.03 1372
4409.65 1259
4410.28 1310
4410.91 1360
4411.53 1282
4412.16 1231
4412.79 1237
4413.41 1302
4414.04 1276
4414.67 1369
4415.29 1280
4415.92 1282
4416.55 1370
4417.17 1364
4417.80 1338
4418.43 1268
4419.05 1181
4419.68 1229
4420.31 1244
4420.93 1163
4421.56 1223
4422.19 1311
4422.82 1237
4423.44 1143
4424.07 1175
4424.70 1199
4425.32 1108
4425.95 1048
4426.58 1123
4427.21 1170
4427.83 1174
4428.46 1180
4429.09 1132
4429.72 1120
4430.35 1142
4430.97 1242
4431.60 1172
4432.23 1361
4432.86 1266
4433.48 1245
4434.11 1231
4434.74 1337
4435.37 1243
4436.00 1291
4436.62 1293
4437.25 1405
4437.88 1373
4438.51 1415
4439.14 1378
4439.77 1340
4440.39 1273
4441.02 1275
4441.65 1201
4442.28 1074
4442.91 1175
4443.54 1130
4444.17 1302
4444.79 1330
4445.42 1306
4446.05 1216
4446.68 1199
4447.31 1362
4447.94 1399
4448.57 1379
4449.20 1543
4449.83 1404
4450.46 1476
4451.08 1452
4451.71 1478
4452.34 1447
4452.97 1379
4453.60 1529
4454.23 1480
4454.86 1657
4455.49 1679
4456.12 1695
4456.75 1756
4457.38 1726
4458.01 1687
4458.64 1672
4459.27 1511
4459.90 1577
4460.53 1580
4461.16 1396
4461.79 1183
4462.42 1187
4463.05 1346
4463.68 1290
4464.31 1202
4464.94 1185
4465.57 1304
4466.20 1392
4466.83 1297
4467.46 1185
4468.09 1147
4468.72 1199
4469.35 1143
4469.98 1083
4470.61 1123
4471.24 1181
4471.87 1093
4472.50 1051
4473.13 1091
4473.76 1188
4474.40 1061
4475.03 1120
4475.66 1064
4476.29 1051
4476.92 1050
4477.55 1129
4478.18 1241
4478.81 1145
4479.44 1142
4480.07 1175
4480.71 1203
4481.34 1132
4481.97 1121
4482.60 1218
4483.23 1250
4483.86 1227
4484.49 1196
4485.13 1117
4485.76 1147
4486.39 1138
4487.02 1240
4487.65 1137
4488.28 1253
4488.92 1372
4489.55 1314
4490.18 1224
4490.81 1225
4491.44 1305
4492.08 1211
4492.71 1324
4493.34 1240
4493.97 1289
4494.61 1298
4495.24 1267
4495.87 1200
4496.50 1301
4497.13 1393
4497.77 1300
4498.40 1479
4499.03 1467
4499.67 1502
4500.30 1757
4500.93 1861
4501.56 2151
4502.20 1991
4502.83 2089
4503.46 2123
4504.09 2079
4504.73 2039
4505.36 1760
4505.99 1766
4506.63 1782
4507.26 1548
4507.89 1444
4508.53 1445
4509.16 1334
4509.79 1325
4510.43 1318
4511.06 1311
4511.69 1300
4512.33 1177
4512.96 1269
4513.59 1232
4514.23 1264
4514.86 1233
4515.49 1234
4516.13 1164
4516.76 1231
4517.40 1242
4518.03 1360
4518.66 1155
4519.30 1134
4519.93 1143
4520.57 1239
4521.20 1087
4521.83 1062
4522.47 1050
4523.10 1109
4523.74 1130
4524.37 1036
4525.01 1088
4525.64 1041
4526.27 1155
4526.91 1124
4527.54 1225
4528.18 1245
4528.81 1201
4529.45 1167
4530.08 1330
4530.72 1322
4531.35 1390
4531.99 1367
4532.62 1447
4533.26 1396
4533.89 1379
4534.53 1319
4535.16 1207
4535.80 1195
4536.43 1249
4537.07 1265
4537.70 1345
4538.34 1190
4538.97 1164
4539.61 1219
4540.24 1170
4540.88 1074
4541.52 1023
4542.15 1021
4542.79 1064
4543.42 1071
4544.06 1037
4544.69 1071
4545.33 998
4545.97 1123
4546.60 1009
4547.24 1170
4547.87 1214
4548.51 1141
4549.15 998
4549.78 921
4550.42 1058
4551.05 1104
4551.69 1022
4552.33 1138
4552.96 1131
4553.60 1066
4554.24 1081
4554.87 1141
4555.51 1107
4556.15 1056
4556.78 1017
4557.42 964
4558.06 1111
4558.69 1019
4559.33 998
4559.97 1029
4560.60 990
4561.24 959
4561.88 1030
4562.51 1047
4563.15 1104
4563.79 1020
4564.43 1023
4565.06 1061
4565.70 1017
4566.34 1047
4566.97 1065
4567.61 1046
4568.25 1135
4568.89 1098
4569.52 1083
4570.16 1091
4570.80 1169
4571.44 1027
4572.07 1026
4572.71 1031
4573.35 982
4573.99 1023
4574.63 1001
4575.26 971
4575.90 1064
4576.54 1026
4577.18 1090
4577.82 1129
4578.45 1195
4579.09 1052
4579.73 1140
4580.37 1177
4581.01 1067
4581.65 1117
4582.28 1223
4582.92 1241
4583.56 1145
4584.20 1204
4584.84 1191
4585.48 1167
4586.12 1307
4586.75 1249
4587.39 1291
4588.03 1437
4588.67 1519
4589.31 1875
4589.95 1787
4590.59 2008
4591.23 2083
4591.87 2149
4592.50 2208
4593.14 2276
4593.78 2271
4594.42 2175
4595.06 2038
4595.70 1924
4596.34 1781
4596.98 1656
4597.62 1468
4598.26 1454
4598.90 1323
4599.54 1357
4600.18 1355
4600.82 1352
4601.46 1390
4602.10 1394
4602.74 1425
4603.38 1388
4604.02 1399
4604.66 1460
4605.30 1453
4605.94 1450
4606.58 1574
4607.22 1423
4607.86 1311
4608.50 1303
4609.14 1374
4609.78 1233
4610.42 1231
4611.06 1223
4611.70 1241
4612.34 1230
4612.98 1099
4613.62 1081
4614.26 1052
4614.90 1078
4615.54 1094
4616.18 1188
4616.82 1040
4617.47 1103
4618.11 1129
4618.75 1030
4619.39 1087
4620.03 1092
4620.67 1087
4621.31 972
4621.95 1049
4622.59 1023
4623.23 1063
4623.88 1005
4624.52 1001
4625.16 1134
4625.80 1128
4626.44 1098
4627.08 1176
4627.72 1090
4628.37 1112
4629.01 1089
4629.65 1090
4630.29 1191
4630.93 1198
4631.58 1238
4632.22 1197
4632.86 1153
4633.50 1160
4634.14 1368
4634.79 1231
4635.43 1161
4636.07 1119
4636.71 1067
4637.35 1131
4638.00 1186
4638.64 1160
4639.28 1206
4639.92 1150
4640.57 1130
4641.21 1193
4641.85 1234
4642.49 1166
4643.14 1051
4643.78 1087
4644.42 1157
4645.06 1142
4645.71 1130
4646.35 1121
4646.99 1160
4647.64 1121
4648.28 1105
4648.92 1119
4649.56 1049
4650.21 1063
4650.85 1084
4651.49 1173
4652.14 1145
4652.78 1157
4653.42 1205
4654.07 1211
4654.71 1154
4655.35 1180
4656.00 1092
4656.64 1119
4657.29 1083
4657.93 1074
4658.57 1089
4659.22 1058
4659.86 1072
4660.50 1098
4661.15 1075
4661.79 1133
4662.44 979
4663.08 936
4663.72 1022
4664.37 1067
4665.01 1027
4665.66 979
4666.30 945
4666.95 974
4667.59 1035
4668.23 933
4668.88 970
4669.52 968
4670.17 875
4670.81 1042
4671.46 1115
4672.10 1024
4672.75 960
4673.39 1021
4674.04 1027
4674.68 1018
4675.32 922
4675.97 990
4676.61 968
4677.26 951
4677.90 941
4678.55 976
4679.20 973
4679.84 1126
4680.49 1108
4681.13 1097
4681.78 1030
4682.42 1063
4683.07 1095
4683.71 968
4684.36 1049
4685.00 1131
4685.65 1143
4686.29 1120
4686.94 1020
4687.59 1049
4688.23 964
4688.88 979
4689.52 945
4690.17 985
4690.82 1085
4691.46 1057
4692.11 1109
4692.75 1023
4693.40 1160
4694.05 1314
4694.69 1204
4695.34 1189
4695.98 1295
4696.63 1366
4697.28 1687
4697.92 1611
4698.57 1671
4699.22 1685
4699.86 1912
4700.51 1895
4701.16 1811
4701.80 1823
4702.45 1890
4703.10 1794
4703.74 1571
4704.39 1439
4705.04 1271
4705.68 1322
4706.33 1268
4706.98 1246
4707.63 1388
4708.27 1345
4708.92 1316
4709.57 1354
4710.21 1214
4710.86 1331
4711.51 1400
4712.16 1431
4712.80 1257
4713.45 1314
4714.10 1450
4714.75 1321
4715.39 1179
4716.04 1205
4716.69 1180
4717.34 1269
4717.99 1209
4718.63 1202
4719.28 1238
4719.93 1158
4720.58 1101
4721.22 1220
4721.87 1152
4722.52 1308
4723.17 1290
4723.82 1181
4724.47 1317
4725.11 1393
4725.76 1340
4726.41 1487
4727.06 1431
4727.71 1456
4728.36 1441
4729.00 1465
4729.65 1289
4730.30 1325
4730.95 1242
4731.60 1246
4732.25 1136
4732.90 1146
4733.55 1237
4734.19 1151
4734.84 1033
4735.49 1135
4736.14 1141
4736.79 1129
4737.44 1099
4738.09 1148
4738.74 1115
4739.39 1095
4740.04 1070
4740.69 1225
4741.34 1147
4741.99 1075
4742.64 1153
4743.28 1194
4743.93 1090
4744.58 1188
4745.23 1203
4745.88 1233
4746.53 1274
4747.18 1214
4747.83 1328
4748.48 1290
4749.13 1182
4749.78 1380
4750.43 1455
4751.08 1360
4751.73 1490
4752.38 1448
4753.03 1525
4753.68 1471
4754.33 1450
4754.98 1396
4755.63 1341
4756.29 1320
4756.94 1230
4757.59 1245
4758.24 1258
4758.89 1195
4759.54 1242
4760.19 1168
4760.84 1122
4761.49 1004
4762.14 982
4762.79 944
4763.44 1024
4764.09 1031
4764.74 1163
4765.40 1099
4766.05 1127
4766.70 1156
4767.35 1156
4768.00 1155
4768.65 1113
4769.30 1103
4769.95 1110
4770.61 1080
4771.26 1057
4771.91 933
4772.56 984
4773.21 982
4773.86 1061
4774.52 958
4775.17 1012
4775.82 998
4776.47 898
4777.12 961
4777.77 968
4778.43 1064
4779.08 1176
4779.73 1127
4780.38 1099
4781.04 1036
4781.69 1159
4782.34 1144
4782.99 1092
4783.64 1049
4784.30 1070
4784.95 1111
4785.60 1007
4786.25 1028
4786.91 1120
4787.56 1032
4788.21 1009
4788.86 1013
4789.52 973
4790.17 1124
4790.82 1124
4791.48 1102
4792.13 1013
4792.78 1009
4793.43 1059
4794.09 1130
4794.74 1103
4795.39 1010
4796.05 1059
4796.70 1035
4797.35 1072
4798.01 1001
4798.66 1055
4799.31 979
4799.97 1077
4800.62 955
4801.27 1053
4801.93 1083
4802.58 1100
4803.23 1002
4803.89 1124
4804.54 976
4805.20 1093
4805.85 1117
4806.50 1090
4807.16 1149
4807.81 1025
4808.47 1070
4809.12 1067
4809.77 1040
4810.43 1082
4811.08 1220
4811.74 1191
4812.39 1280
4813.04 1237
4813.70 1139
4814.35 1162
4815.01 1205
4815.66 1179
4816.32 1222
4816.97 1184
4817.63 1201
4818.28 1296
4818.94 1298
4819.59 1376
4820.24 1269
4820.90 1141
4821.55 1302
4822.21 1482
4822.86 1352
4823.52 1286
4824.17 1357
4824.83 1461
4825.49 1396
4826.14 1469
4826.80 1420
4827.45 1520
4828.11 1535
4828.76 1409
4829.42 1524
4830.07 1467
4830.73 1569
4831.38 1649
4832.04 1527
4832.69 1522
4833.35 1661
4834.01 1801
4834.66 1780
4835.32 1773
4835.97 1707
4836.63 1821
4837.29 2036
4837.94 1981
4838.60 2058
4839.25 2055
4839.91 2188
4840.57 2043
4841.22 2022
4841.88 2134
4842.54 2010
4843.19 2142
4843.85 1961
4844.50 2065
4845.16 2246
4845.82 2450
4846.47 2497
4847.13 2703
4847.79 2848
4848.44 3014
4849.10 3125
4849.76 3254
4850.41 3560
4851.07 3663
4851.73 3729
4852.39 3795
4853.04 3436
4853.70 3561
4854.36 3373
4855.01 3339
4855.67 3198
4856.33 3361
4856.99 3559
4857.64 3633
4858.30 3847
4858.96 4048
4859.62 3764
4860.27 3768
4860.93 3895
4861.59 3644
4862.25 3482
4862.90 3198
4863.56 3261
4864.22 3108
4864.88 2857
4865.53 2934
4866.19 3054
4866.85 3133
4867.51 3178
4868.17 3248
4868.83 3114
4869.48 3016
4870.14 2937
4870.80 2974
4871.46 2846
4872.12 2635
4872.77 2619
4873.43 2445
4874.09 2369
4874.75 2358
4875.41 2474
4876.07 2405
4876.73 2468
4877.38 2416
4878.04 2709
4878.70 2816
4879.36 2951
4880.02 2842
4880.68 2729
4881.34 2802
4882.00 2430
4882.66 2277
4883.31 2153
4883.97 1965
4884.63 1823
4885.29 1884
4885.95 1934
4886.61 1996
4887.27 1918
4887.93 1983
4888.59 2035
4889.25 1926
4889.91 2047
4890.57 2077
4891.23 2116
4891.89 2137
4892.55 2234
4893.21 2154
4893.87 1867
4894.53 1938
4895.19 1882
4895.85 1899
4896.51 1783
4897.17 1774
4897.83 1927
4898.49 1746
4899.15 1920
4899.81 1944
4900.47 1998
4901.13 1958
4901.79 1933
4902.45 1705
4903.11 1760
4903.77 1876
4904.43 1656
4905.09 1518
4905.75 1543
4906.41 1527
4907.07 1512
4907.73 1346
4908.39 1480
4909.05 1375
4909.72 1460
4910.38 1443
4911.04 1474
4911.70 1427
4912.36 1401
4913.02 1283
4913.68 1364
4914.34 1474
4915.00 1378
4915.67 1457
4916.33 1319
4916.99 1284
4917.65 1308
4918.31 1297
4918.97 1290
4919.63 1357
4920.30 1304
4920.96 1263
4921.62 1218
4922.28 1345
4922.94 1318
4923.60 1368
4924.27 1239
4924.93 1243
4925.59 1290
4926.25 1262
4926.91 1149
4927.58 1294
4928.24 1198
4928.90 1282
4929.56 1253
4930.22 1285
4930.89 1281
4931.55 1172
4932.21 1367
4932.87 1281
4933.54 1214
4934.20 1136
4934.86 1225
4935.52 1234
4936.19 1119
4936.85 1260
4937.51 1228
4938.18 1192
4938.84 1257
4939.50 1296
4940.16 1180
4940.83 1091
4941.49 1041
4942.15 1196
4942.82 1141
4943.48 1140
4944.14 1114
4944.81 1057
4945.47 1045
4946.13 1132
4946.80 1122
4947.46 1048
4948.12 1073
4948.79 1101
4949.45 1194
4950.11 1135
4950.78 1010
4951.44 1039
4952.10 1074
4952.77 1043
4953.43 1102
4954.10 1045
4954.76 1129
4955.42 1208
4956.09 1051
4956.75 1128
4957.42 1100
4958.08 1160
4958.74 1150
4959.41 1167
4960.07 1201
4960.74 1292
4961.40 1242
4962.07 1334
4962.73 1414
4963.39 1567
4964.06 1547
4964.72 1556
4965.39 1764
4966.05 1712
4966.72 1540
4967.38 1469
4968.05 1496
4968.71 1439
4969.38 1385
4970.04 1303
4970.71 1232
4971.37 1210
4972.04 1232
4972.70 1265
4973.37 1197
4974.03 1206
4974.70 1201
4975.36 1200
4976.03 1373
4976.69 1296
4977.36 1343
4978.02 1316
4978.69 1282
4979.36 1268
4980.02 1372
4980.69 1379
4981.35 1357
4982.02 1281
4982.68 1154
4983.35 1207
4984.02 1227
4984.68 1324
4985.35 1212
4986.01 1168
4986.68 1208
4987.35 1217
4988.01 1150
4988.68 1201
4989.34 1322
4990.01 1319
4990.68 1366
4991.34 1196
4992.01 1271
4992.68 1303
4993.34 1189
4994.01 1157
4994.68 1080
4995.34 993
4996.01 1019
4996.68 1051
4997.34 1137
4998.01 1000
4998.68 1043
4999.34 965
5000.01 923
5000.68 1016
5001.34 1093
5002.01 1088
5002.68 968
5003.35 992
5004.01 1021
5004.68 1034
5005.35 1126
5006.01 969
5006.68 1021
5007.35 951
5008.02 919
5008.68 1041
5009.35 1013
5010.02 1043
5010.69 995
5011.36 1072
5012.02 994
5012.69 1067
5013.36 1127
5014.03 1088
5014.69 1078
5015.36 1083
5016.03 1057
5016.70 979
5017.37 1008
5018.03 1056
5018.70 1067
5019.37 950
5020.04 1036
5020.71 1038
5021.38 1032
5022.04 1109
5022.71 1071
5023.38 1128
5024.05 1122
5024.72 1184
5025.39 1106
5026.06 1101
5026.72 1108
5027.39 1117
5028.06 1048
5028.73 1073
5029.40 1012
5030.07 1011
5030.74 1061
5031.41 1042
5032.08 1060
5032.75 1080
5033.41 1069
5034.08 1098
5034.75 990
5035.42 939
5036.09 950
5036.76 967
5037.43 953
5038.10 920
5038.77 947
5039.44 994
5040.11 1016
5040.78 854
5041.45 934
5042.12 933
5042.79 928
5043.46 1021
5044.13 888
5044.80 876
5045.47 962
5046.14 1014
5046.81 1031
5047.48 986
5048.15 992
5048.82 1033
5049.49 986
5050.16 958
5050.83 941
5051.50 980
5052.17 979
5052.84 938
5053.51 973
5054.18 956
5054.85 1009
5055.52 1024
5056.19 972
5056.86 914
5057.53 916
5058.21 890
5058.88 917
5059.55 956
5060.22 1070
5060.89 1028
5061.56 976
5062.23 1000
5062.90 983
5063.57 951
5064.24 924
5064.92 1019
5065.59 929
5066.26 869
5066.93 990
5067.60 1032
5068.27 993
5068.94 948
5069.62 930
5070.29 998
5070.96 972
5071.63 914
5072.30 851
5072.97 991
5073.65 1038
5074.32 1043
5074.99 1089
5075.66 1061
5076.33 1201
5077.01 1021
5077.68 1160
5078.35 1198
5079.02 1214
5079.70 1159
5080.37 1305
5081.04 1274
5081.71 1336
5082.38 1296
5083.06 1120
5083.73 1092
5084.40 1080
5085.07 1109
5085.75 978
5086.42 938
5087.09 1005
5087.77 1056
5088.44 1170
5089.11 1120
5089.78 1181
5090.46 1252
5091.13 1264
5091.80 1242
5092.48 1274
5093.15 1322
5093.82 1162
5094.50 1170
5095.17 1208
5095.84 1081
5096.52 1042
5097.19 1101
5097.86 1106
5098.54 1046
5099.21 949
5099.88 969
5100.56 1002
5101.23 1121
5101.90 1025
5102.58 1004
5103.25 1003
5103.93 1096
5104.60 1071
5105.27 1147
5105.95 1036
5106.62 1066
5107.30 1072
5107.97 1115
5108.64 1123
5109.32 1102
5109.99 1015
5110.67 981
5111.34 956
5112.02 946
5112.69 930
5113.36 948
5114.04 1016
5114.71 943
5115.39 994
5116.06 1029
5116.74 1002
5117.41 1029
5118.09 1093
5118.76 1196
5119.44 1219
5120.11 1202
5120.79 1153
5121.46 1163
5122.14 1093
5122.81 1133
5123.49 1094
5124.16 951
5124.84 1016
5125.51 1063
5126.19 1054
5126.86 1042
5127.54 997
5128.21 1070
5128.89 1079
5129.57 1028
5130.24 1076
5130.92 1202
5131.59 1194
5132.27 1168
5132.94 1178
5133.62 1120
5134.30 1120
5134.97 1157
5135.65 1095
5136.32 1057
5137.00 1011
5137.68 1039
5138.35 991
5139.03 1037
5139.70 1087
5140.38 1068
5141.06 983
5141.73 1030
5142.41 1098
5143.09 1031
5143.76 871
5144.44 840
5145.12 897
5145.79 832
5146.47 903
5147.15 936
5147.82 989
5148.50 998
5149.18 900
5149.85 906
5150.53 956
5151.21 904
5151.88 914
5152.56 870
5153.24 754
5153.92 892
5154.59 893
5155.27 862
5155.95 928
5156.62 893
5157.30 862
5157.98 864
5158.66 933
5159.33 915
5160.01 903
5160.69 842
5161.37 901
5162.04 871
5162.72 896
5163.40 969
5164.08 891
5164.76 951
5165.43 872
5166.11 936
5166.79 948
5167.47 954
5168.15 1000
5168.82 1031
5169.50 982
5170.18 838
5170.86 870
5171.54 961
5172.22 903
5172.89 886
5173.57 875
5174.25 866
5174.93 906
5175.61 938
5176.29 942
5176.97 979
5177.64 933
5178.32 883
5179.00 868
5179.68 923
5180.36 888
5181.04 917
5181.72 936
5182.40 1001
5183.08 1021
5183.75 1032
5184.43 1048
5185.11 957
5185.79 894
5186.47 908
5187.15 922
5187.83 898
5188.51 908
5189.19 823
5189.87 752
5190.55 867
5191.23 838
5191.91 880
5192.59 832
5193.27 892
5193.95 880
5194.63 927
5195.31 943
5195.99 939
5196.67 832
5197.35 871
5198.03 920
5198.71 840
5199.39 883
5200.07 916
5200.75 911
5201.43 956
5202.11 934
5202.79 899
5203.47 973
5204.15 903
5204.83 946
5205.51 1013
5206.19 952
5206.87 924
5207.55 1028
5208.23 1069
5208.91 1044
5209.59 1014
5210.27 925
5210.96 957
5211.64 1131
5212.32 1022
5213.00 974
5213.68 1093
5214.36 1062
5215.04 1053
5215.72 1185
5216.40 1264
5217.09 1148
5217.77 1134
5218.45 1122
5219.13 1216
5219.81 1210
5220.49 1119
5221.17 1189
5221.86 1192
5222.54 1145
5223.22 1156
5223.90 1235
5224.58 1297
5225.27 1133
5225.95 1112
5226.63 1060
5227.31 1092
5227.99 1116
5228.67 1019
5229.36 1109
5230.04 1080
5230.72 1092
5231.40 999
5232.09 1103
5232.77 993
5233.45 966
5234.13 1028
5234.82 1001
5235.50 1112
5236.18 1120
5236.86 1127
5237.55 1185
5238.23 1229
5238.91 1170
5239.59 1233
5240.28 1254
5240.96 1217
5241.64 1178
5242.33 1269
5243.01 1164
5243.69 1065
5244.37 1050
5245.06 1156
5245.74 1090
5246.42 945
5247.11 945
5247.79 1047
5248.47 1042
5249.16 1087
5249.84 1145
5250.52 1199
5251.21 1193
5251.89 1202
5252.58 1190
5253.26 1147
5253.94 1131
5254.63 1067
5255.31 1028
5255.99 995
5256.68 968
5257.36 998
5258.05 979
5258.73 977
5259.41 1081
5260.10 1180
5260.78 1053
5261.47 1078
5262.15 1167
5262.84 1150
5263.52 1138
5264.20 1169
5264.89 1116
5265.57 1124
5266.26 1076
5266.94 1276
5267.63 1161
5268.31 1111
5269.00 1042
5269.68 1151
5270.37 1047
5271.05 1077
5271.73 1098
5272.42 966
5273.10 1006
5273.79 1020
5274.47 1111
5275.16 1031
5275.85 988
5276.53 1045
5277.22 1052
5277.90 1045
5278.59 991
5279.27 1065
5279.96 1086
5280.64 1093
5281.33 1219
5282.01 1211
5282.70 1139
5283.38 1216
5284.07 1241
5284.76 1113
5285.44 1115
5286.13 1108
5286.81 1131
5287.50 975
5288.19 926
5288.87 920
5289.56 934
5290.24 996
5290.93 937
5291.62 891
5292.30 841
5292.99 961
5293.67 995
5294.36 933
5295.05 946
5295.73 968
5296.42 961
5297.11 985
5297.79 1023
5298.48 1054
5299.17 982
5299.85 1109
5300.54 1234
5301.23 1100
5301.91 1034
5302.60 1144
5303.29 1353
5303.97 1302
5304.66 1183
5305.35 1182
5306.04 1133
5306.72 1203
5307.41 1081
5308.10 1057
5308.78 1072
5309.47 1271
5310.16 1338
5310.85 1242
5311.53 1357
5312.22 1424
5312.91 1455
5313.60 1355
5314.28 1210
5314.97 1264
5315.66 1200
5316.35 1166
5317.04 1185
5317.72 1074
5318.41 1123
5319.10 1252
5319.79 1289
5320.48 1284
5321.16 1349
5321.85 1296
5322.54 1338
5323.23 1207
5323.92 1157
5324.60 1125
5325.29 1138
5325.98 1114
5326.67 1035
5327.36 1085
5328.05 986
5328.74 960
5329.42 964
5330.11 936
5330.80 938
5331.49 995
5332.18 869
5332.87 911
5333.56 928
5334.25 892
5334.93 922
5335.62 969
5336.31 988
5337.00 982
5337.69 1022
5338.38 1093
5339.07 927
5339.76 977
5340.45 981
5341.14 936
5341.83 1061
5342.52 1024
5343.21 1038
5343.90 990
5344.58 984
5345.27 968
5345.96 959
5346.65 1201
5347.34 1091
5348.03 1113
5348.72 1172
5349.41 1118
5350.10 1153
5350.79 1278
5351.48 1192
5352.17 1149
5352.86 1185
5353.55 1116
5354.24 1130
5354.93 1088
5355.62 1099
5356.31 1058
5357.01 994
5357.70 969
5358.39 934
5359.08 983
5359.77 975
5360.46 878
5361.15 903
5361.84 910
5362.53 945
5363.22 1011
5363.91 1059
5364.60 1078
5365.29 934
5365.98 931
5366.68 944
5367.37 962
5368.06 928
5368.75 927
5369.44 891
5370.13 808
5370.82 905
5371.51 935
5372.21 917
5372.90 843
5373.59 982
5374.28 836
5374.97 798
5375.66 832
5376.35 867
5377.05 877
5377.74 831
5378.43 856
5379.12 834
5379.81 867
5380.51 876
5381.20 868
5381.89 806
5382.58 753
5383.27 805
5383.97 827
5384.66 766
5385.35 833
5386.04 853
5386.73 933
5387.43 911
5388.12 921
5388.81 834
5389.50 867
5390.20 878
5390.89 914
5391.58 958
5392.28 924
5392.97 868
5393.66 927
5394.35 907
5395.05 896
5395.74 871
5396.43 861
5397.13 790
5397.82 867
5398.51 948
5399.20 813
5399.90 883
5400.59 911
5401.28 906
5401.98 886
5402.67 894
5403.36 856
5404.06 812
5404.75 942
5405.44 846
5406.14 850
5406.83 853
5407.53 895
5408.22 899
5408.91 877
5409.61 941
5410.30 961
5410.99 1079
5411.69 926
5412.38 845
5413.08 927
5413.77 1022
5414.46 871
5415.16 822
5415.85 918
5416.55 915
5417.24 981
5417.94 926
5418.63 923
5419.32 844
5420.02 865
5420.71 1024
5421.41 1046
5422.10 963
5422.80 815
5423.49 891
5424.19 938
5424.88 929
5425.58 914
5426.27 931
5426.97 986
5427.66 1022
5428.36 1058
5429.05 997
5429.75 1030
5430.44 958
5431.14 962
5431.83 1005
5432.53 899
5433.22 969
5433.92 1070
5434.61 1015
5435.31 1037
5436.00 1016
5436.70 1039
5437.40 1022
5438.09 1178
5438.79 1143
5439.48 1116
5440.18 1127
5440.87 1038
5441.57 1012
5442.27 1025
5442.96 1074
5443.66 1007
5444.35 1028
5445.05 1115
5445.75 1211
5446.44 1232
5447.14 1235
5447.83 1274
5448.53 1280
5449.23 1278
5449.92 1250
5450.62 1214
5451.32 1222
5452.01 1212
5452.71 1212
5453.41 1230
5454.10 1220
5454.80 1261
5455.50 1257
5456.19 1148
5456.89 1209
5457.59 1223
5458.28 1193
5458.98 1180
5459.68 1176
5460.37 1304
5461.07 1216
5461.77 1282
5462.47 1302
5463.16 1371
5463.86 1372
5464.56 1276
5465.25 1245
5465.95 1182
5466.65 1181
5467.35 1242
5468.04 1282
5468.74 1289
5469.44 1237
5470.14 1277
5470.84 1276
5471.53 1366
5472.23 1402
5472.93 1382
5473.63 1409
5474.32 1496
5475.02 1514
5475.72 1684
5476.42 1599
5477.12 1571
5477.82 1879
5478.51 2033
5479.21 2356
5479.91 2540
5480.61 2615
5481.31 2833
5482.01 2873
5482.70 2830
5483.40 2707
5484.10 2530
5484.80 2379
5485.50 2138
5486.20 1877
5486.90 1788
5487.59 1771
5488.29 1713
5488.99 1796
5489.69 1762
5490.39 1891
5491.09 1804
5491.79 1850
5492.49 1908
5493.19 1958
5493.89 1995
5494.58 2124
5495.28 2158
5495.98 2217
5496.68 2440
5497.38 2482
5498.08 2702
5498.78 3023
5499.48 3506
5500.18 3916
5500.88 4467
5501.58 4736
5502.28 4816
5502.98 4898
5503.68 4469
5504.38 4034
5505.08 3458
5505.78 2868
5506.48 2466
5507.18 2116
5507.88 1910
5508.58 1849
5509.28 1715
5509.98 1644
5510.68 1654
5511.38 1730
5512.08 1661
5512.78 1602
5513.48 1661
5514.18 1632
5514.88 1484
5515.58 1664
5516.28 1645
5516.98 1576
5517.68 1613
5518.39 1610
5519.09 1541
5519.79 1417
5520.49 1435
5521.19 1394
5521.89 1392
5522.59 1411
5523.29 1367
5523.99 1272
5524.69 1414
5525.40 1426
5526.10 1401
5526.80 1311
5527.50 1316
5528.20 1401
5528.90 1442
5529.60 1264
5530.31 1330
5531.01 1354
5531.71 1398
5532.41 1206
5533.11 1196
5533.81 1204
5534.52 1174
5535.22 1221
5535.92 1143
5536.62 1128
5537.32 1145
5538.02 1106
5538.73 1089
5539.43 1158
5540.13 1166
5540.83 1128
5541.54 1036
5542.24 1074
5542.94 1036
5543.64 1140
5544.34 1123
5545.05 1024
5545.75 1137
5546.45 1120
5547.15 1063
5547.86 1016
5548.56 1020
5549.26 1050
5549.97 1028
5550.67 1016
5551.37 1058
5552.07 1053
5552.78 1104
5553.48 1183
5554.18 1041
5554.89 1058
5555.59 1062
5556.29 997
5557.00 979
5557.70 977
5558.40 1009
5559.11 1137
5559.81 1083
5560.51 1002
5561.22 1073
5561.92 995
5562.62 1115
5563.33 1081
5564.03 1131
5564.73 1140
5565.44 1100
5566.14 1154
5566.85 1100
5567.55 1059
5568.25 1075
5568.96 1038
5569.66 1045
5570.37 1029
5571.07 1038
5571.77 1013
5572.48 973
5573.18 1049
5573.89 1054
5574.59 1045
5575.29 1115
5576.00 1046
5576.70 1075
5577.41 1022
5578.11 952
5578.82 1020
5579.52 993
5580.23 1050
5580.93 977
5581.64 1017
5582.34 923
5583.05 909
5583.75 943
5584.46 980
5585.16 996
5585.87 873
5586.57 947
5587.28 993
5587.98 1071
5588.69 1001
5589.39 963
5590.10 851
5590.80 852
5591.51 959
5592.21 1003
5592.92 1003
5593.62 1049
5594.33 1031
5595.04 1006
5595.74 1006
5596.45 1006
5597.15 1007
5597.86 1038
5598.56 922
5599.27 917
5599.98 900
5600.68 928
5601.39 985
5602.09 930
5602.80 836
5603.51 940
5604.21 973
5604.92 887
5605.62 927
5606.33 926
5607.04 1028
5607.74 1006
5608.45 993
5609.16 957
5609.86 963
5610.57 987
5611.28 957
5611.98 809
5612.69 828
5613.40 901
5614.10 970
5614.81 913
5615.52 851
5616.22 857
5616.93 889
5617.64 839
5618.35 955
5619.05 956
5619.76 905
5620.47 907
5621.17 916
5621.88 990
5622.59 982
5623.30 1000
5624.00 914
5624.71 871
5625.42 932
5626.13 892
5626.83 938
5627.54 1026
5628.25 1056
5628.96 1050
5629.67 1099
5630.37 1136
5631.08 1169
5631.79 1013
5632.50 1013
5633.21 996
5633.91 915
5634.62 1004
5635.33 981
5636.04 843
5636.75 885
5637.45 954
5638.16 1171
5638.87 1207
5639.58 1166
5640.29 1134
5641.00 1097
5641.70 1091
5642.41 1141
5643.12 1173
5643.83 1149
5644.54 1174
5645.25 1100
5645.96 1006
5646.67 985
5647.38 1003
5648.08 1071
5648.79 1112
5649.50 1010
5650.21 1012
5650.92 945
5651.63 955
5652.34 1042
5653.05 1108
5653.76 1082
5654.47 1087
5655.18 1219
5655.89 1256
5656.60 1359
5657.30 1400
5658.01 1384
5658.72 1523
5659.43 1400
5660.14 1501
5660.85 1512
5661.56 1335
5662.27 1169
5662.98 1200
5663.69 1154
5664.40 992
5665.11 1007
5665.82 973
5666.53 1050
5667.24 1038
5667.95 991
5668.66 1007
5669.37 949
5670.08 1034
5670.79 1124
5671.50 1009
5672.22 915
5672.93 974
5673.64 1038
5674.35 994
5675.06 946
5675.77 994
5676.48 1004
5677.19 1015
5677.90 977
5678.61 894
5679.32 950
5680.03 1023
5680.74 954
5681.46 974
5682.17 932
5682.88 944
5683.59 980
5684.30 1124
5685.01 991
5685.72 1004
5686.43 883
5687.15 866
5687.86 965
5688.57 961
5689.28 904
5689.99 846
5690.70 869
5691.42 869
5692.13 926
5692.84 947
5693.55 922
5694.26 935
5694.97 924
5695.69 852
5696.40 901
5697.11 872
5697.82 875
5698.53 884
5699.25 883
5699.96 851
5700.67 852
5701.38 857
5702.10 881
5702.81 842
5703.52 880
5704.23 857
5704.95 863
5705.66 872
5706.37 811
5707.08 852
5707.80 879
5708.51 930
5709.22 916
5709.93 819
5710.65 854
5711.36 894
5712.07 846
5712.79 779
5713.50 795
5714.21 796
5714.93 833
5715.64 705
5716.35 784
5717.07 755
5717.78 844
5718.49 798
5719.21 816
5719.92 807
5720.63 815
5721.35 840
5722.06 872
5722.77 814
5723.49 867
5724.20 894
5724.92 862
5725.63 939
5726.34 879
5727.06 951
5727.77 936
5728.48 1007
5729.20 956
5729.91 970
5730.63 878
5731.34 945
5732.06 951
5732.77 912
5733.48 925
5734.20 921
5734.91 854
5735.63 861
5736.34 895
5737.06 932
5737.77 953
5738.49 885
5739.20 890
5739.91 834
5740.63 850
5741.34 775
5742.06 791
5742.77 807
5743.49 818
5744.20 861
5744.92 807
5745.63 801
5746.35 843
5747.06 809
5747.78 851
5748.49 872
5749.21 859
5749.93 852
5750.64 845
5751.36 861
5752.07 822
5752.79 810
5753.50 906
5754.22 898
5754.93 833
5755.65 841
5756.37 793
5757.08 795
5757.80 774
5758.51 793
5759.23 819
5759.95 822
5760.66 973
5761.38 901
5762.09 868
5762.81 902
5763.53 881
5764.24 825
5764.96 843
5765.67 811
5766.39 877
5767.11 909
5767.82 827
5768.54 826
5769.26 844
5769.97 865
5770.69 822
5771.41 781
5772.12 799
5772.84 855
5773.56 857
5774.27 797
5774.99 910
5775.71 926
5776.42 857
5777.14 866
5777.86 884
5778.58 864
5779.29 851
5780.01 845
5780.73 803
5781.45 859
5782.16 860
5782.88 930
5783.60 938
5784.31 924
5785.03 886
5785.75 888
5786.47 1010
5787.19 968
5787.90 937
5788.62 971
5789.34 899
5790.06 993
5790.77 923
5791.49 950
5792.21 972
5792.93 980
5793.65 965
5794.36 1040
5795.08 1110
5795.80 1129
5796.52 1126
5797.24 1180
5797.96 1150
5798.67 1283
5799.39 1585
5800.11 1604
5800.83 1827
5801.55 2147
5802.27 2265
5802.99 2497
5803.70 2635
5804.42 2568
5805.14 2420
5805.86 2341
5806.58 1981
5807.30 1746
5808.02 1513
5808.74 1379
5809.46 1335
5810.17 1348
5810.89 1271
5811.61 1167
5812.33 1209
5813.05 1190
5813.77 1142
5814.49 1168
5815.21 1194
5815.93 1133
5816.65 1284
5817.37 1287
5818.09 1231
5818.81 1330
5819.53 1243
5820.25 1209
5820.97 1239
5821.69 1250
5822.41 1210
5823.13 1163
5823.85 1125
5824.57 1166
5825.29 1253
5826.01 1188
5826.73 1104
5827.45 1064
5828.17 1026
5828.89 1090
5829.61 1030
5830.33 1076
5831.05 1123
5831.77 1071
5832.49 1131
5833.21 1037
5833.93 1016
5834.65 1037
5835.37 1033
5836.09 1100
5836.81 1192
5837.53 956
5838.25 1027
5838.97 1099
5839.70 1021
5840.42 1036
5841.14 980
5841.86 1038
5842.58 998
5843.30 1101
5844.02 1066
5844.74 1089
5845.46 1031
5846.19 1014
5846.91 1001
5847.63 1063
5848.35 1014
5849.07 1093
5849.79 1098
5850.51 1127
5851.24 965
5851.96 957
5852.68 1071
5853.40 1003
5854.12 1037
5854.85 1030
5855.57 1063
5856.29 1025
5857.01 1087
5857.73 1057
5858.46 1014
5859.18 1039
5859.90 1019
5860.62 1056
5861.34 1047
5862.07 998
5862.79 966
5863.51 960
5864.23 1121
5864.96 1041
5865.68 944
5866.40 959
5867.12 1052
5867.85 1178
5868.57 1186
5869.29 1091
5870.01 1039
5870.74 1108
5871.46 1180
5872.18 1186
5872.91 1144
5873.63 1094
5874.35 1118
5875.08 1087
5875.80 1133
5876.52 985
5877.25 1073
5877.97 1111
5878.69 1082
5879.42 1059
5880.14 1041
5880.86 1014
5881.59 1110
5882.31 1156
5883.03 1113
5883.76 1150
5884.48 1218
5885.20 1136
5885.93 1035
5886.65 1133
5887.38 1047
5888.10 1057
5888.82 1128
5889.55 1147
5890.27 1097
5891.00 1190
5891.72 1083
5892.44 970
5893.17 993
5893.89 1060
5894.62 1118
5895.34 991
5896.07 1021
5896.79 1102
5897.51 1068
5898.24 1075
5898.96 944
5899.69 1015
5900.41 1140
5901.14 1124
5901.86 1076
5902.59 1159
5903.31 1164
5904.04 1131
5904.76 1044
5905.49 1135
5906.21 1164
5906.94 1108
5907.66 1103
5908.39 1112
5909.11 1101
5909.84 1125
5910.56 1110
5911.29 1146
5912.01 1154
5912.74 1078
5913.46 1169
5914.19 1177
5914.92 1100
5915.64 1185
5916.37 1186
5917.09 1135
5917.82 1138
5918.54 1192
5919.27 1177
5920.00 1169
5920.72 1213
5921.45 1173
5922.17 1156
5922.90 1246
5923.63 1262
5924.35 1333
5925.08 1276
5925.80 1247
5926.53 1245
5927.26 1275
5927.98 1243
5928.71 1274
5929.44 1362
5930.16 1389
5930.89 1441
5931.62 1380
5932.34 1453
5933.07 1490
5933.80 1547
5934.52 1488
5935.25 1422
5935.98 1481
5936.70 1596
5937.43 1705
5938.16 1713
5938.88 1698
5939.61 1750
5940.34 1823
5941.07 1745
5941.79 1673
5942.52 1749
5943.25 1949
5943.97 1953
5944.70 1883
5945.43 2035
5946.16 2067
5946.88 2169
5947.61 2138
5948.34 2280
5949.07 2358
5949.80 2360
5950.52 2568
5951.25 2761
5951.98 2938
5952.71 3072
5953.43 3258
5954.16 3313
5954.89 3283
5955.62 3226
5956.35 2989
5957.07 2770
5957.80 2789
5958.53 2724
5959.26 2825
5959.99 2934
5960.72 2939
5961.44 2907
5962.17 3002
5962.90 3075
5963.63 3380
5964.36 3601
5965.09 4153
5965.82 4513
5966.54 5042
5967.27 5441
5968.00 5664
5968.73 5702
5969.46 5591
5970.19 5351
5970.92 4720
5971.65 4407
5972.38 4038
5973.11 3908
5973.83 3491
5974.56 3404
5975.29 3349
5976.02 3363
5976.75 3237
5977.48 3505
5978.21 3639
5978.94 3533
5979.67 3450
5980.40 3647
5981.13 4063
5981.86 3890
5982.59 4112
5983.32 4138
5984.05 4137
5984.78 4280
5985.51 4055
5986.24 3999
5986.97 3957
5987.70 4011
5988.43 3918
5989.16 4009
5989.89 3960
5990.62 3877
5991.35 3648
5992.08 3813
5992.81 3796
5993.54 3829
5994.27 3965
5995.00 4116
5995.73 4255
5996.46 4202
5997.19 4316
5997.92 4398
5998.65 4549
5999.38 4575
6000.11 4595
6000.85 4531
6001.58 4410
6002.31 4460
6003.04 4309
6003.77 4349
6004.50 4309
6005.23 4163
6005.96 4265
6006.69 4254
6007.43 4327
6008.16 4588
6008.89 5072
6009.62 5890
6010.35 7048
6011.08 8077
6011.81 9887
6012.54 11570
6013.28 13071
6014.01 14750
6014.74 15791
6015.47 15900
6016.20 15863
6016.94 14994
6017.67 13404
6018.40 11871
6019.13 10532
6019.86 8677
6020.59 7307
6021.33 6283
6022.06 5301
6022.79 4596
6023.52 4153
6024.26 3773
6024.99 3538
6025.72 3450
6026.45 3341
6027.19 3233
6027.92 3051
6028.65 2911
6029.38 2935
6030.12 2910
6030.85 2930
6031.58 3043
6032.31 2979
6033.05 2906
6033.78 2764
6034.51 2797
6035.25 2801
6035.98 2881
6036.71 2830
6037.44 2812
6038.18 2786
6038.91 2855
6039.64 2796
6040.38 2904
6041.11 3079
6041.84 3187
6042.58 3238
6043.31 3187
6044.04 3272
6044.78 3391
6045.51 3460
6046.24 3469
6046.98 3361
6047.71 3375
6048.45 3651
6049.18 3867
6049.91 4406
6050.65 4573
6051.38 4864
6052.11 5292
6052.85 5928
6053.58 6313
6054.32 6606
6055.05 6532
6055.79 6176
6056.52 5687
6057.25 4936
6057.99 4474
6058.72 4109
6059.46 3842
6060.19 3618
6060.93 3447
6061.66 3402
6062.39 3324
6063.13 3199
6063.86 3190
6064.60 3187
6065.33 3119
6066.07 3054
6066.80 3014
6067.54 2930
6068.27 2863
6069.01 2868
6069.74 2800
6070.48 2786
6071.21 2528
6071.95 2380
6072.68 2496
6073.42 2537
6074.15 2440
6074.89 2569
6075.62 2562
6076.36 2595
6077.10 2505
6077.83 2573
6078.57 2467
6079.30 2419
6080.04 2279
6080.77 2325
6081.51 2314
6082.25 2207
6082.98 2100
6083.72 2156
6084.45 2145
6085.19 2047
6085.93 2004
6086.66 1983
6087.40 1998
6088.13 2034
6088.87 1998
6089.61 1931
6090.34 1973
6091.08 1942
6091.81 1951
6092.55 1961
6093.29 2122
6094.02 2045
6094.76 1806
6095.50 1755
6096.23 1891
6096.97 1777
6097.71 1684
6098.44 1742
6099.18 1731
6099.92 1900
6100.65 1823
6101.39 1691
6102.13 1641
6102.87 1688
6103.60 1734
6104.34 1707
6105.08 1566
6105.81 1730
6106.55 1673
6107.29 1632
6108.03 1653
6108.76 1664
6109.50 1644
6110.24 1756
6110.98 1811
6111.71 1740
6112.45 1844
6113.19 1823
6113.93 1788
6114.66 1672
6115.40 1779
6116.14 1711
6116.88 1680
6117.62 1725
6118.35 1756
6119.09 1669
6119.83 1699
6120.57 1714
6121.31 1755
6122.04 1700
6122.78 1719
6123.52 1841
6124.26 1810
6125.00 1852
6125.74 1973
6126.47 2006
6127.21 1778
6127.95 1809
6128.69 1767
6129.43 1857
6130.17 1852
6130.91 1759
6131.64 1852
6132.38 1747
6133.12 1817
6133.86 1948
6134.60 1920
6135.34 1826
6136.08 1871
6136.82 1921
6137.56 1969
6138.30 1918
6139.04 2002
6139.77 1942
6140.51 1842
6141.25 1935
6141.99 2014
6142.73 2024
6143.47 1926
6144.21 1950
6144.95 1854
6145.69 1986
6146.43 1818
6147.17 1874
6147.91 1864
6148.65 1833
6149.39 1820
6150.13 1804
6150.87 1868
6151.61 1969
6152.35 2048
6153.09 1877
6153.83 2021
6154.57 1945
6155.31 1998
6156.05 2044
6156.79 2134
6157.53 2190
6158.27 2215
6159.01 2136
6159.75 2271
6160.49 2277
6161.23 2176
6161.97 2194
6162.71 2293
6163.45 2487
6164.20 2738
6164.94 2898
6165.68 2991
6166.42 3126
6167.16 3300
6167.90 3340
6168.64 3440
6169.38 3570
6170.12 3538
6170.86 3546
6171.61 3545
6172.35 3450
6173.09 3168
6173.83 3068
6174.57 3087
6175.31 2965
6176.05 2884
6176.79 2856
6177.54 2862
6178.28 2829
6179.02 2831
6179.76 3007
6180.50 2976
6181.24 2967
6181.99 2997
6182.73 3081
6183.47 3099
6184.21 3097
6184.95 3235
6185.70 3202
6186.44 3176
6187.18 3237
6187.92 3196
6188.66 3266
6189.41 3507
6190.15 3389
6190.89 3681
6191.63 3717
6192.38 3779
6193.12 3972
6193.86 4247
6194.60 4348
6195.35 4235
6196.09 4304
6196.83 4263
6197.57 4274
6198.32 4286
6199.06 4132
6199.80 4131
6200.55 4174
6201.29 4215
6202.03 4334
6202.78 4535
6203.52 4997
6204.26 5739
6205.00 6759
6205.75 8545
6206.49 10860
6207.23 13469
6207.98 16461
6208.72 19415
6209.46 22071
6210.21 24023
6210.95 24753
6211.70 24087
6212.44 22488
6213.18 20546
6213.93 17793
6214.67 14830
6215.41 12006
6216.16 9667
6216.90 7764
6217.65 6240
6218.39 5323
6219.13 4499
6219.88 3958
6220.62 3734
6221.37 3476
6222.11 3442
6222.85 3274
6223.60 3209
6224.34 3077
6225.09 3034
6225.83 3133
6226.58 3037
6227.32 2810
6228.07 2612
6228.81 2533
6229.56 2465
6230.30 2263
6231.04 2064
6231.79 2111
6232.53 2036
6233.28 1969
6234.02 2109
6234.77 2214
6235.51 2233
6236.26 2344
6237.00 2457
6237.75 2547
6238.49 2763
6239.24 2827
6239.99 3067
6240.73 3313
6241.48 3537
6242.22 3319
6242.97 3096
6243.71 3006
6244.46 2997
6245.20 2909
6245.95 2723
6246.70 2836
6247.44 2954
6248.19 3051
6248.93 3069
6249.68 2996
6250.42 3028
6251.17 2976
6251.92 2903
6252.66 2837
6253.41 2734
6254.15 2710
6254.90 2639
6255.65 2534
6256.39 2455
6257.14 2345
6257.89 2356
6258.63 2394
6259.38 2367
6260.13 2256
6260.87 2276
6261.62 2174
6262.37 2202
6263.11 2257
6263.86 2142
6264.61 2070
6265.35 2170
6266.10 2170
6266.85 2197
6267.59 2284
6268.34 2279
6269.09 2195
6269.83 2197
6270.58 2346
6271.33 2346
6272.08 2308
6272.82 2334
6273.57 2303
6274.32 2219
6275.06 2276
6275.81 2243
6276.56 2275
6277.31 2188
6278.05 2279
6278.80 2295
6279.55 2264
6280.30 2313
6281.05 2278
6281.79 2243
6282.54 2186
6283.29 2075
6284.04 1976
6284.78 2009
6285.53 1828
6286.28 1826
6287.03 1742
6287.78 1680
6288.53 1719
6289.27 1750
6290.02 1619
6290.77 1634
6291.52 1537
6292.27 1591
6293.02 1613
6293.76 1535
6294.51 1651
6295.26 1618
6296.01 1631
6296.76 1514
6297.51 1473
6298.26 1459
6299.00 1475
6299.75 1442
6300.50 1437
6301.25 1539
6302.00 1517
6302.75 1420
6303.50 1435
6304.25 1493
6305.00 1499
6305.75 1494
6306.50 1414
6307.24 1509
6307.99 1429
6308.74 1551
6309.49 1614
6310.24 1642
6310.99 1689
6311.74 1727
6312.49 1779
6313.24 1708
6313.99 1693
6314.74 1657
6315.49 1545
6316.24 1495
6316.99 1363
6317.74 1408
6318.49 1408
6319.24 1357
6319.99 1401
6320.74 1281
6321.49 1317
6322.24 1342
6322.99 1378
6323.74 1282
6324.49 1349
6325.24 1349
6325.99 1369
6326.74 1343
6327.49 1369
6328.24 1367
6328.99 1367
6329.74 1240
6330.50 1240
6331.25 1278
6332.00 1279
6332.75 1213
6333.50 1212
6334.25 1340
6335.00 1348
6335.75 1358
6336.50 1291
6337.25 1276
6338.00 1310
6338.76 1268
6339.51 1364
6340.26 1400
6341.01 1311
6341.76 1291
6342.51 1274
6343.26 1309
6344.02 1446
6344.77 1463
6345.52 1423
6346.27 1395
6347.02 1426
6347.77 1331
6348.53 1414
6349.28 1437
6350.03 1605
6350.78 1631
6351.53 1671
6352.29 1669
6353.04 1802
6353.79 1915
6354.54 1942
6355.29 2071
6356.05 1944
6356.80 1884
6357.55 1804
6358.30 1728
6359.06 1752
6359.81 1550
6360.56 1456
6361.31 1555
6362.07 1673
6362.82 1489
6363.57 1390
6364.32 1366
6365.08 1406
6365.83 1439
6366.58 1572
6367.33 1547
6368.09 1580
6368.84 1439
6369.59 1520
6370.35 1412
6371.10 1425
6371.85 1497
6372.61 1399
6373.36 1427
6374.11 1490
6374.87 1338
6375.62 1334
6376.37 1474
6377.13 1403
6377.88 1361
6378.63 1459
6379.39 1412
6380.14 1444
6380.89 1453
6381.65 1353
6382.40 1350
6383.16 1462
6383.91 1435
6384.66 1421
6385.42 1454
6386.17 1428
6386.92 1433
6387.68 1324
6388.43 1225
6389.19 1189
6389.94 1240
6390.70 1270
6391.45 1268
6392.20 1249
6392.96 1266
6393.71 1351
6394.47 1351
6395.22 1288
6395.98 1248
6396.73 1288
6397.49 1303
6398.24 1252
6399.00 1181
6399.75 1293
6400.51 1284
6401.26 1255
6402.02 1254
6402.77 1290
6403.53 1223
6404.28 1284
6405.04 1319
6405.79 1213
6406.55 1355
6407.30 1401
6408.06 1383
6408.81 1559
6409.57 1634
6410.32 1624
6411.08 1705
6411.83 1641
6412.59 1545
6413.34 1449
6414.10 1428
6414.86 1430
6415.61 1328
6416.37 1322
6417.12 1323
6417.88 1499
6418.64 1391
6419.39 1399
6420.15 1284
6420.90 1218
6421.66 1248
6422.42 1227
6423.17 1258
6423.93 1240
6424.68 1305
6425.44 1254
6426.20 1181
6426.95 1228
6427.71 1232
6428.47 1218
6429.22 1222
6429.98 1266
6430.74 1306
6431.49 1187
6432.25 1255
6433.01 1207
6433.76 1253
6434.52 1247
6435.28 1275
6436.03 1285
6436.79 1224
6437.55 1286
6438.30 1227
6439.06 1232
6439.82 1253
6440.58 1326
6441.33 1250
6442.09 1169
6442.85 1156
6443.61 1206
6444.36 1201
6445.12 1238
6445.88 1265
6446.64 1220
6447.39 1356
6448.15 1313
6448.91 1331
6449.67 1270
6450.42 1314
6451.18 1281
6451.94 1290
6452.70 1296
6453.46 1316
6454.21 1372
6454.97 1373
6455.73 1280
6456.49 1376
6457.25 1460
6458.00 1483
6458.76 1513
6459.52 1437
6460.28 1527
6461.04 1540
6461.80 1570
6462.55 1573
6463.31 1557
6464.07 1627
6464.83 1635
6465.59 1595
6466.35 1622
6467.11 1599
6467.87 1618
6468.62 1607
6469.38 1627
6470.14 1639
6470.90 1649
6471.66 1694
6472.42 1734
6473.18 1740
6473.94 1796
6474.70 1784
6475.46 1721
6476.22 1817
6476.97 1744
6477.73 1806
6478.49 1760
6479.25 1832
6480.01 1913
6480.77 1943
6481.53 1846
6482.29 1908
6483.05 1867
6483.81 1955
6484.57 2108
6485.33 2061
6486.09 2195
6486.85 2292
6487.61 2343
6488.37 2296
6489.13 2324
6489.89 2343
6490.65 2536
6491.41 2545
6492.17 2558
6492.93 2707
6493.69 2876
6494.45 2838
6495.21 2894
6495.97 2985
6496.73 2993
6497.49 3121
6498.26 3057
6499.02 2980
6499.78 2953
6500.54 2879
6501.30 2941
6502.06 2961
6502.82 2968
6503.58 3108
6504.34 2948
6505.10 3038
6505.86 3182
6506.62 3226
6507.39 3268
6508.15 3306
6508.91 3478
6509.67 3600
6510.43 3616
6511.19 3551
6511.95 3649
6512.72 3807
6513.48 3791
6514.24 3824
6515.00 3866
6515.76 3833
6516.52 3768
6517.28 4123
6518.05 4051
6518.81 3968
6519.57 4175
6520.33 4313
6521.09 4272
6521.86 4434
6522.62 4747
6523.38 5020
6524.14 5229
6524.90 5652
6525.67 6140
6526.43 6873
6527.19 7805
6527.95 8434
6528.72 8743
6529.48 8800
6530.24 8904
6531.00 8583
6531.77 8552
6532.53 9106
6533.29 9906
6534.05 11250
6534.82 13055
6535.58 15341
6536.34 17566
6537.11 18958
6537.87 20304
6538.63 20159
6539.39 19085
6540.16 17005
6540.92 14856
6541.68 12616
6542.45 10007
6543.21 8229
6543.97 6505
6544.74 5665
6545.50 4762
6546.26 4069
6547.03 3748
6547.79 3465
6548.55 3362
6549.32 3190
6550.08 3058
6550.84 2991
6551.61 3015
6552.37 3026
6553.14 3051
6553.90 3045
6554.66 2978
6555.43 2779
6556.19 2703
6556.96 2619
6557.72 2502
6558.48 2488
6559.25 2557
6560.01 2716
6560.78 2817
6561.54 2813
6562.31 2898
6563.07 2964
6563.83 3213
6564.60 3387
6565.36 3333
6566.13 3370
6566.89 3403
6567.66 3354
6568.42 3280
6569.19 3370
6569.95 3226
6570.72 3178
6571.48 3146
6572.25 3280
6573.01 3329
6573.78 3519
6574.54 3818
6575.31 3844
6576.07 3913
6576.84 3984
6577.60 4136
6578.37 4088
6579.13 3898
6579.90 3832
6580.66 3888
6581.43 3780
6582.19 3592
6582.96 3613
6583.73 3608
6584.49 3462
6585.26 3492
6586.02 3314
6586.79 3568
6587.55 3569
6588.32 3605
6589.09 3487
6589.85 3577
6590.62 3823
6591.38 4205
6592.15 4467
6592.92 4835
6593.68 5232
6594.45 5864
6595.22 6298
6595.98 6536
6596.75 6416
6597.51 6385
6598.28 6306
6599.05 5682
6599.81 5261
6600.58 4791
6601.35 4298
6602.11 3980
6602.88 3738
6603.65 3560
6604.41 3488
6605.18 3388
6605.95 3448
6606.71 3460
6607.48 3486
6608.25 3710
6609.02 3865
6609.78 3952
6610.55 4050
6611.32 3960
6612.08 3975
6612.85 3722
6613.62 3595
6614.39 3483
6615.15 3280
6615.92 3087
6616.69 2834
6617.46 2658
6618.22 2559
6618.99 2455
6619.76 2508
6620.53 2533
6621.30 2331
6622.06 2224
6622.83 2394
6623.60 2400
6624.37 2452
6625.13 2429
6625.90 2217
6626.67 2254
6627.44 2247
6628.21 2209
6628.98 2360
6629.74 2366
6630.51 2354
6631.28 2552
6632.05 2723
6632.82 2804
6633.59 2946
6634.35 3213
6635.12 3293
6635.89 3494
6636.66 3397
6637.43 3455
6638.20 3369
6638.97 3094
6639.74 3106
6640.50 2951
6641.27 2567
6642.04 2514
6642.81 2504
6643.58 2408
6644.35 2345
6645.12 2259
6645.89 2176
6646.66 2191
6647.43 2196
6648.20 2419
6648.97 2321
6649.73 2269
6650.50 2376
6651.27 2280
6652.04 2315
6652.81 2349
6653.58 2270
6654.35 2465
6655.12 2593
6655.89 2591
6656.66 2716
6657.43 2753
6658.20 2814
6658.97 2601
6659.74 2503
6660.51 2480
6661.28 2271
6662.05 2278
6662.82 2282
6663.59 2257
6664.36 2216
6665.13 2201
6665.90 2262
6666.67 2247
6667.44 2295
6668.22 2373
6668.99 2414
6669.76 2415
6670.53 2303
6671.30 2339
6672.07 2303
6672.84 2317
6673.61 2388
6674.38 2404
6675.15 2508
6675.92 2503
6676.69 2484
6677.46 2455
6678.24 2487
6679.01 2655
6679.78 2572
6680.55 2554
6681.32 2670
6682.09 3031
6682.86 3067
6683.63 3294
6684.41 3618
6685.18 3907
6685.95 4018
6686.72 4187
6687.49 3942
6688.26 3893
6689.04 3479
6689.81 3135
6690.58 3070
6691.35 2765
6692.12 2356
6692.90 2301
6693.67 2262
6694.44 2233
6695.21 2140
6695.98 2284
6696.76 2315
6697.53 2240
6698.30 2316
6699.07 2141
6699.84 2224
6700.62 2116
6701.39 2128
6702.16 2138
6702.93 2070
6703.71 2175
6704.48 2118
6705.25 2083
6706.03 2047
6706.80 2110
6707.57 2057
6708.34 2163
6709.12 2061
6709.89 2142
6710.66 2090
6711.44 1902
6712.21 1934
6712.98 2018
6713.75 1918
6714.53 1905
6715.30 1893
6716.07 1871
6716.85 1738
6717.62 1752
6718.39 1814
6719.17 1847
6719.94 1842
6720.72 1915
6721.49 1874
6722.26 1834
6723.04 1881
6723.81 1907
6724.58 1848
6725.36 1901
6726.13 1890
6726.91 1862
6727.68 1931
6728.45 1848
6729.23 1894
6730.00 1929
6730.78 1890
6731.55 2034
6732.32 2040
6733.10 2072
6733.87 2113
6734.65 2086
6735.42 2074
6736.20 2094
6736.97 2003
6737.74 2160
6738.52 2022
6739.29 2203
6740.07 2209
6740.84 2138
6741.62 2110
6742.39 2123
6743.17 2215
6743.94 2136
6744.72 2232
6745.49 2164
6746.27 2366
6747.04 2385
6747.82 2479
6748.59 2545
6749.37 2676
6750.14 2810
6750.92 3080
6751.69 3521
6752.47 3772
6753.24 3943
6754.02 3982
6754.80 4077
6755.57 3982
6756.35 3778
6757.12 3419
6757.90 3180
6758.67 2894
6759.45 2610
6760.23 2368
6761.00 2240
6761.78 2251
6762.55 2261
6763.33 2314
6764.11 2162
6764.88 2241
6765.66 2025
6766.43 2059
6767.21 2087
6767.99 2117
6768.76 2122
6769.54 1958
6770.32 2045
6771.09 1998
6771.87 1968
6772.64 2032
6773.42 1861
6774.20 1871
6774.97 1826
6775.75 1794
6776.53 1900
6777.31 1974
6778.08 1925
6778.86 1965
6779.64 2008
6780.41 2094
6781.19 1957
6781.97 1899
6782.74 1892
6783.52 1871
6784.30 1852
6785.08 1686
6785.85 1628
6786.63 1646
6787.41 1617
6788.19 1638
6788.96 1537
6789.74 1593
6790.52 1571
6791.30 1601
6792.07 1570
6792.85 1582
6793.63 1453
6794.41 1462
6795.18 1555
6795.96 1411
6796.74 1486
6797.52 1526
6798.30 1516
6799.07 1595
6799.85 1501
6800.63 1576
6801.41 1623
6802.19 1647
6802.97 1653
6803.74 1700
6804.52 1658
6805.30 1765
6806.08 1721
6806.86 1743
6807.64 1719
6808.41 1674
6809.19 1701
6809.97 1638
6810.75 1585
6811.53 1596
6812.31 1538
6813.09 1582
6813.87 1589
6814.64 1653
6815.42 1642
6816.20 1665
6816.98 1661
6817.76 1728
6818.54 1726
6819.32 1583
6820.10 1651
6820.88 1626
6821.66 1551
6822.44 1633
6823.22 1660
6824.00 1572
6824.78 1522
6825.55 1559
6826.33 1599
6827.11 1649
6827.89 1654
6828.67 1451
6829.45 1523
6830.23 1510
6831.01 1485
6831.79 1452
6832.57 1507
6833.35 1420
6834.13 1416
6834.91 1506
6835.69 1450
6836.47 1409
6837.25 1482
6838.03 1499
6838.81 1469
6839.60 1563
6840.38 1471
6841.16 1481
6841.94 1436
6842.72 1371
6843.50 1472
6844.28 1508
6845.06 1472
6845.84 1581
6846.62 1647
6847.40 1879
6848.18 1989
6848.96 2203
6849.74 2488
6850.53 2675
6851.31 2996
6852.09 3144
6852.87 3292
6853.65 3116
6854.43 3023
6855.21 2656
6855.99 2463
6856.77 2236
6857.56 2078
6858.34 1925
6859.12 1885
6859.90 1743
6860.68 1922
6861.46 1738
6862.25 1680
6863.03 1749
6863.81 1754
6864.59 1678
6865.37 1761
6866.15 1859
6866.94 1889
6867.72 1999
6868.50 2005
6869.28 1937
6870.07 1979
6870.85 1954
6871.63 1967
6872.41 1861
6873.19 1879
6873.98 1866
6874.76 1835
6875.54 1937
6876.32 1855
6877.11 1884
6877.89 2024
6878.67 2166
6879.45 2213
6880.24 2248
6881.02 2269
6881.80 2445
6882.59 2560
6883.37 2564
6884.15 2740
6884.93 2962
6885.72 3338
6886.50 3875
6887.28 4624
6888.07 5379
6888.85 5815
6889.63 5999
6890.42 5792
6891.20 5443
6891.98 4866
6892.77 4208
6893.55 3637
6894.33 3268
6895.12 2921
6895.90 2681
6896.68 2438
6897.47 2321
6898.25 2393
6899.04 2222
6899.82 2260
6900.60 2239
6901.39 2313
6902.17 2282
6902.95 2200
6903.74 2283
6904.52 2315
6905.31 2547
6906.09 2468
6906.88 2419
6907.66 2322
6908.44 2272
6909.23 2318
6910.01 2146
6910.80 2151
6911.58 2094
6912.37 2059
6913.15 2027
6913.94 1901
6914.72 1906
6915.50 2097
6916.29 1991
6917.07 1965
6917.86 1910
6918.64 1977
6919.43 1984
6920.21 1877
6921.00 1995
6921.78 1939
6922.57 1958
6923.35 1971
6924.14 1791
6924.93 1949
6925.71 2008
6926.50 1912
6927.28 1938
6928.07 2049
6928.85 1952
6929.64 1790
6930.42 1873
6931.21 2010
6931.99 1962
6932.78 1964
6933.57 1821
6934.35 1917
6935.14 2031
6935.92 1967
6936.71 2016
6937.50 2068
6938.28 2115
6939.07 2277
6939.85 2361
6940.64 2514
6941.43 2605
6942.21 2834
6943.00 3001
6943.78 2910
6944.57 3008
6945.36 3167
6946.14 3298
6946.93 3377
6947.72 3551
6948.50 3633
6949.29 3465
6950.08 3604
6950.86 3376
6951.65 3217
6952.44 2941
6953.22 2849
6954.01 2847
6954.80 2693
6955.58 2705
6956.37 2757
6957.16 2584
6957.95 2616
6958.73 2632
6959.52 2676
6960.31 2765
6961.10 2738
6961.88 2655
6962.67 2614
6963.46 2658
6964.24 2802
6965.03 2788
6965.82 2963
6966.61 3039
6967.40 3236
6968.18 3333
6968.97 3510
6969.76 3601
6970.55 3791
6971.33 3654
6972.12 4012
6972.91 4150
6973.70 4061
6974.49 3905
6975.27 3862
6976.06 3816
6976.85 3793
6977.64 3857
6978.43 4024
6979.22 4090
6980.00 4490
6980.79 5028
6981.58 5790
6982.37 7075
6983.16 8761
6983.95 10610
6984.74 13075
6985.52 15640
6986.31 17834
6987.10 19159
6987.89 19313
6988.68 18467
6989.47 16700
6990.26 14544
6991.05 12469
6991.83 9934
6992.62 8079
6993.41 6449
6994.20 5336
6994.99 4550
6995.78 3631
6996.57 3300
6997.36 3089
6998.15 2934
6998.94 2899
6999.73 2770
7000.52 2801
7001.31 2701
7002.10 2683
7002.89 2642
7003.68 2591
7004.47 2568
7005.26 2430
7006.05 2196
7006.84 2164
7007.63 1929
7008.42 1933
7009.21 2018
7010.00 1928
7010.79 1988
7011.58 2080
7012.37 2151
7013.16 2264
7013.95 2438
7014.74 2452
7015.53 2530
7016.32 2555
7017.11 2429
7017.90 2331
7018.69 2288
7019.48 2270
7020.27 2328
7021.06 2200
7021.85 2336
7022.64 2300
7023.43 2432
7024.22 2484
7025.02 2578
7025.81 2611
7026.60 2580
7027.39 2512
7028.18 2462
7028.97 2475
7029.76 2260
7030.55 2206
7031.34 2235
7032.14 2274
7032.93 2093
7033.72 2026
7034.51 2077
7035.30 2037
7036.09 2069
7036.88 2123
7037.68 2243
7038.47 2238
7039.26 2323
7040.05 2403
7040.84 2462
7041.64 2445
7042.43 2732
7043.22 2641
7044.01 2561
7044.80 2679
7045.60 2708
7046.39 2847
7047.18 3023
7047.97 3183
7048.76 3664
7049.56 4063
7050.35 4369
7051.14 4676
7051.93 4682
7052.73 4351
7053.52 4033
7054.31 3675
7055.10 3292
7055.90 2962
7056.69 2623
7057.48 2438
7058.27 2356
7059.07 2267
7059.86 2266
7060.65 2177
7061.45 2347
7062.24 2344
7063.03 2373
7063.83 2426
7064.62 2508
7065.41 2417
7066.21 2313
7067.00 2255
7067.79 2225
7068.59 2122
7069.38 2132
7070.17 2116
7070.97 2095
7071.76 2106
7072.55 2082
7073.35 2162
7074.14 1994
7074.93 1931
7075.73 1877
7076.52 1746
7077.32 1776
7078.11 1774
7078.90 1771
7079.70 1797
7080.49 1874
7081.29 1739
7082.08 1733
7082.87 1734
7083.67 1717
7084.46 1812
7085.26 1651
7086.05 1730
7086.85 1773
7087.64 1706
7088.43 1600
7089.23 1671
7090.02 1604
7090.82 1553
7091.61 1610
7092.41 1658
7093.20 1568
7094.00 1592
7094.79 1601
7095.59 1540
7096.38 1545
7097.18 1534
7097.97 1355
7098.77 1456
7099.56 1589
7100.36 1439
7101.15 1399
7101.95 1351
7102.74 1410
7103.54 1420
7104.33 1376
7105.13 1441
7105.92 1394
7106.72 1277
7107.52 1280
7108.31 1376
7109.11 1244
7109.90 1285
7110.70 1305
7111.49 1251
7112.29 1195
7113.09 1313
7113.88 1388
7114.68 1358
7115.47 1397
7116.27 1351
7117.07 1361
7117.86 1379
7118.66 1284
7119.45 1277
7120.25 1352
7121.05 1246
7121.84 1351
7122.64 1214
7123.44 1378
7124.23 1326
7125.03 1303
7125.83 1274
7126.62 1230
7127.42 1188
7128.22 1263
7129.01 1279
7129.81 1360
7130.61 1218
7131.40 1212
7132.20 1294
7133.00 1350
7133.79 1282
7134.59 1242
7135.39 1379
7136.19 1192
7136.98 1266
7137.78 1268
7138.58 1291
7139.38 1231
7140.17 1181
7140.97 1176
7141.77 1212
7142.57 1118
7143.36 1199
7144.16 1180
7144.96 1231
7145.76 1218
7146.55 1162
7147.35 1178
7148.15 1205
7148.95 1147
7149.74 1070
7150.54 1074
7151.34 1016
7152.14 1016
7152.94 1036
7153.74 1062
7154.53 1116
7155.33 1117
7156.13 1180
7156.93 1214
7157.73 1201
7158.53 1208
7159.32 1119
7160.12 1185
7160.92 1140
7161.72 1091
7162.52 1093
7163.32 1076
7164.12 1085
7164.91 1031
7165.71 1022
7166.51 1054
7167.31 1012
7168.11 1011
7168.91 1015
7169.71 1060
7170.51 1090
7171.31 1111
7172.11 1067
7172.90 1068
7173.70 1044
7174.50 1097
7175.30 1101
7176.10 1092
7176.90 1032
7177.70 1013
7178.50 1027
7179.30 1011
7180.10 885
7180.90 994
7181.70 943
7182.50 963
7183.30 1002
7184.10 1092
7184.90 1055
7185.70 1040
7186.50 1000
7187.30 1055
7188.10 1059
7188.90 1041
7189.70 1065
7190.50 1034
7191.30 1069
7192.10 1145
7192.90 1122
7193.70 1161
7194.50 1065
7195.30 1015
7196.10 942
7196.90 1016
7197.70 1008
7198.50 959
7199.30 942
7200.11 1001
7200.91 955
7201.71 1069
7202.51 953
7203.31 1030
7204.11 1037
7204.91 1067
7205.71 1035
7206.51 1019
7207.31 974
7208.12 905
7208.92 1009
7209.72 1017
7210.52 1011
7211.32 1024
7212.12 1024
7212.92 1013
7213.72 985
7214.53 910
7215.33 1045
7216.13 1004
7216.93 1050
7217.73 1107
7218.53 998
7219.34 1107
7220.14 1119
7220.94 1090
7221.74 1064
7222.54 1087
7223.35 1051
7224.15 1024
7224.95 977
7225.75 1017
7226.56 1039
7227.36 936
7228.16 931
7228.96 947
7229.76 908
7230.57 974
7231.37 961
7232.17 932
7232.97 1041
7233.78 1079
7234.58 1007
7235.38 966
7236.19 1005
7236.99 947
7237.79 963
7238.59 1010
7239.40 1002
7240.20 993
7241.00 962
7241.81 940
7242.61 966
7243.41 1058
7244.22 1064
7245.02 1064
7245.82 1059
7246.63 1045
7247.43 1063
7248.23 1117
7249.04 1045
7249.84 1038
7250.64 1035
7251.45 982
7252.25 957
7253.05 1022
7253.86 993
7254.66 1026
7255.46 1057
7256.27 1108
7257.07 1139
7257.88 1105
7258.68 1116
7259.48 1195
7260.29 1269
7261.09 1243
7261.90 1333
7262.70 1337
7263.51 1294
7264.31 1229
7265.11 1212
7265.92 1256
7266.72 1176
7267.53 1208
7268.33 1118
7269.14 1149
7269.94 1186
7270.75 1163
7271.55 1195
7272.36 1091
7273.16 1125
7273.97 1221
7274.77 1220
7275.58 1164
7276.38 1150
7277.19 1192
7277.99 1202
7278.80 1218
7279.60 1333
7280.41 1367
7281.21 1465
7282.02 1593
7282.82 1776
7283.63 2006
7284.43 2177
7285.24 2438
7286.04 2409
7286.85 2482
7287.66 2384
7288.46 2184
7289.27 1920
7290.07 1714
7290.88 1589
7291.68 1502
7292.49 1403
7293.30 1381
7294.10 1323
7294.91 1260
7295.71 1265
7296.52 1372
7297.33 1350
7298.13 1314
7298.94 1313
7299.74 1349
7300.55 1261
7301.36 1319
7302.16 1303
7302.97 1441
7303.78 1368
7304.58 1360
7305.39 1303
7306.20 1419
7307.00 1389
7307.81 1438
7308.62 1437
7309.42 1460
7310.23 1610
7311.04 1531
7311.84 1550
7312.65 1631
7313.46 1678
7314.27 1774
7315.07 1800
7315.88 1948
7316.69 2366
7317.49 2606
7318.30 3027
7319.11 3465
7319.92 3847
7320.72 3734
7321.53 3486
7322.34 3065
7323.15 2739
7323.95 2366
7324.76 2274
7325.57 1936
7326.38 1820
7327.19 1713
7327.99 1591
7328.80 1594
7329.61 1644
7330.42 1566
7331.22 1537
7332.03 1546
7332.84 1609
7333.65 1540
7334.46 1445
7335.27 1430
7336.07 1539
7336.88 1446
7337.69 1457
7338.50 1449
7339.31 1393
7340.12 1349
7340.92 1335
7341.73 1331
7342.54 1370
7343.35 1273
7344.16 1220
7344.97 1174
7345.78 1169
7346.59 1176
7347.39 1081
7348.20 1252
7349.01 1159
7349.82 1150
7350.63 1130
7351.44 1103
7352.25 1115
7353.06 1146
7353.87 1130
7354.68 1088
7355.49 1139
7356.30 1059
7357.11 1120
7357.92 1052
7358.72 1075
7359.53 1141
7360.34 1116
7361.15 1069
7361.96 1057
7362.77 1021
7363.58 1029
7364.39 1053
7365.20 1027
7366.01 974
7366.82 898
7367.63 943
7368.44 959
7369.25 987
7370.06 994
7370.87 1026
7371.68 986
7372.49 970
7373.30 929
7374.11 905
7374.93 921
7375.74 1029
7376.55 982
7377.36 996
7378.17 938
7378.98 949
7379.79 935
7380.60 977
7381.41 992
7382.22 968
7383.03 992
7383.84 943
7384.65 975
7385.46 974
7386.28 974
7387.09 966
7387.90 995
7388.71 937
7389.52 877
7390.33 903
7391.14 992
7391.95 933
7392.77 936
7393.58 953
7394.39 922
7395.20 947
7396.01 980
7396.82 966
7397.64 936
7398.45 878
7399.26 914
7400.07 876
7400.88 906
7401.69 974
7402.51 920
7403.32 863
7404.13 886
7404.94 921
7405.76 938
7406.57 999
7407.38 926
7408.19 868
7409.00 874
7409.82 887
7410.63 927
7411.44 824
7412.25 846
7413.07 909
7413.88 914
7414.69 895
7415.50 838
7416.32 877
7417.13 871
7417.94 894
7418.76 905
7419.57 868
7420.38 837
7421.19 826
7422.01 861
7422.82 908
7423.63 830
7424.45 845
7425.26 873
7426.07 870
7426.89 893
7427.70 945
7428.51 871
7429.33 954
7430.14 997
7430.95 969
7431.77 1059
7432.58 1046
7433.39 1015
7434.21 1023
7435.02 992
7435.84 895
7436.65 894
7437.46 939
7438.28 973
7439.09 971
7439.91 935
7440.72 917
7441.53 980
7442.35 915
7443.16 917
7443.98 967
7444.79 894
7445.60 904
7446.42 888
7447.23 922
7448.05 921
7448.86 831
7449.68 875
7450.49 906
7451.31 858
7452.12 888
7452.94 884
7453.75 901
7454.57 906
7455.38 924
7456.20 931
7457.01 952
7457.83 980
7458.64 1003
7459.46 1052
7460.27 1036
7461.09 1139
7461.90 1026
7462.72 1033
7463.53 1095
7464.35 1073
7465.16 1076
7465.98 1132
7466.79 1108
7467.61 1022
7468.42 1081
7469.24 1130
7470.06 1008
7470.87 1000
7471.69 1024
7472.50 1067
7473.32 1077
7474.13 1069
7474.95 1041
7475.77 971
7476.58 1018
7477.40 1001
7478.21 938
7479.03 932
7479.85 1062
7480.66 1011
7481.48 996
7482.30 950
7483.11 942
7483.93 930
7484.75 913
7485.56 964
7486.38 983
7487.20 1018
7488.01 963
7488.83 1066
7489.65 996
7490.46 892
7491.28 888
7492.10 856
7492.91 821
7493.73 807
7494.55 849
7495.36 817
7496.18 823
7497.00 886
7497.82 817
7498.63 833
7499.45 849
7500.27 840
7501.08 861
7501.90 900
7502.72 918
7503.54 882
7504.35 869
7505.17 919
7505.99 862
7506.81 866
7507.62 816
7508.44 833
7509.26 909
7510.08 884
7510.90 838
7511.71 825
7512.53 861
7513.35 832
7514.17 844
7514.99 828
7515.80 854
7516.62 902
7517.44 875
7518.26 818
7519.08 845
7519.90 834
7520.71 807
7521.53 762
7522.35 735
7523.17 826
7523.99 825
7524.81 817
7525.63 826
7526.45 851
7527.26 846
7528.08 851
7528.90 847
7529.72 831
7530.54 782
7531.36 852
7532.18 854
7533.00 822
7533.82 817
7534.64 903
7535.45 841
7536.27 854
7537.09 829
7537.91 896
7538.73 830
7539.55 833
7540.37 821
7541.19 836
7542.01 847
7542.83 844
7543.65 897
7544.47 881
7545.29 985
7546.11 935
7546.93 938
7547.75 948
7548.57 907
7549.39 877
7550.21 863
7551.03 814
7551.85 832
7552.67 839
7553.49 913
7554.31 908
7555.13 920
7555.95 891
7556.77 901
7557.59 984
7558.41 1022
7559.23 1026
7560.05 965
7560.87 866
7561.69 885
7562.51 936
7563.34 956
7564.16 997
7564.98 1016
7565.80 925
7566.62 920
7567.44 921
7568.26 971
7569.08 979
7569.90 927
7570.72 925
7571.55 959
7572.37 983
7573.19 993
7574.01 947
7574.83 982
7575.65 1011
7576.47 987
7577.30 967
7578.12 934
7578.94 939
7579.76 974
7580.58 1044
7581.40 989
7582.23 951
7583.05 980
7583.87 1063
7584.69 1120
7585.51 1144
7586.33 1177
7587.16 1159
7587.98 1137
7588.80 1165
7589.62 1190
7590.45 1216
7591.27 1215
7592.09 1238
7592.91 1244
7593.74 1132
7594.56 1234
7595.38 1267
7596.20 1224
7597.03 1203
7597.85 1283
7598.67 1249
7599.49 1330
7600.32 1464
7601.14 1405
7601.96 1607
7602.78 1670
7603.61 1760
7604.43 1919
7605.25 1998
7606.08 1909
7606.90 1993
7607.72 1959
7608.55 1846
7609.37 1781
7610.19 1796
7611.02 1667
7611.84 1683
7612.66 1618
7613.49 1508
7614.31 1481
7615.13 1619
7615.96 1617
7616.78 1787
7617.60 1959
7618.43 2079
7619.25 2245
7620.08 2117
7620.90 2010
7621.72 1915
7622.55 1903
7623.37 1764
7624.20 1596
7625.02 1403
7625.84 1532
7626.67 1539
7627.49 1590
7628.32 1529
7629.14 1664
7629.97 1903
7630.79 1901
7631.61 2022
7632.44 2251
7633.26 2233
7634.09 2113
7634.91 2074
7635.74 2019
7636.56 1872
7637.39 1716
7638.21 1638
7639.04 1458
7639.86 1380
7640.69 1327
7641.51 1265
7642.34 1120
7643.16 1140
7643.99 1203
7644.81 1119
7645.64 1133
7646.46 1127
7647.29 1115
7648.11 1118
7648.94 1102
7649.76 1089
7650.59 1089
7651.42 979
7652.24 1051
7653.07 999
7653.89 998
7654.72 993
7655.54 1008
7656.37 950
7657.20 1064
7658.02 975
7658.85 922
7659.67 1016
7660.50 1083
7661.33 1028
7662.15 1009
7662.98 1037
7663.80 1009
7664.63 1063
7665.46 1042
7666.28 922
7667.11 909
7667.94 961
7668.76 925
7669.59 893
7670.42 898
7671.24 929
7672.07 946
7672.90 926
7673.72 967
7674.55 955
7675.38 955
7676.20 973
7677.03 986
7677.86 917
7678.68 897
7679.51 823
7680.34 869
7681.16 897
7681.99 876
7682.82 1027
7683.65 984
7684.47 1058
7685.30 1091
7686.13 992
7686.96 1018
7687.78 943
7688.61 1077
7689.44 997
7690.27 911
7691.09 1024
7691.92 976
7692.75 947
7693.58 986
7694.41 987
7695.23 1008
7696.06 1026
7696.89 1112
7697.72 1141
7698.55 1244
7699.37 1207
7700.20 1235
7701.03 1168
7701.86 1104
7702.69 1044
7703.51 1129
7704.34 1064
7705.17 959
7706.00 908
7706.83 1004
7707.66 998
7708.49 899
7709.31 893
7710.14 876
7710.97 880
7711.80 790
7712.63 826
7713.46 842
7714.29 868
7715.12 773
7715.95 867
7716.77 915
7717.60 819
7718.43 779
7719.26 820
7720.09 838
7720.92 821
7721.75 889
7722.58 877
7723.41 784
7724.24 806
7725.07 799
7725.90 784
7726.73 798
7727.56 847
7728.39 844
7729.22 769
7730.05 796
7730.88 787
7731.71 831
7732.54 734
7733.37 731
7734.20 805
7735.03 791
7735.86 767
7736.69 777
7737.52 835
7738.35 823
7739.18 804
7740.01 778
7740.84 772
7741.67 777
7742.50 757
7743.33 760
7744.16 743
7744.99 758
7745.82 857
7746.65 811
7747.48 882
7748.31 877
7749.14 855
7749.97 836
7750.81 852
7751.64 843
7752.47 782
7753.30 788
7754.13 780
7754.96 804
7755.79 814
7756.62 767
7757.45 812
7758.29 787
7759.12 729
7759.95 709
7760.78 772
7761.61 798
7762.44 784
7763.27 807
7764.11 754
7764.94 832
7765.77 803
7766.60 751
7767.43 843
7768.26 793
7769.10 824
7769.93 784
7770.76 793
7771.59 822
7772.42 818
7773.26 865
7774.09 881
7774.92 870
7775.75 770
7776.59 789
7777.42 832
7778.25 819
7779.08 778
7779.92 758
7780.75 819
7781.58 808
7782.41 801
7783.25 788
7784.08 809
7784.91 792
7785.74 797
7786.58 825
7787.41 861
7788.24 807
7789.08 802
7789.91 823
7790.74 829
7791.57 905
7792.41 881
7793.24 786
7794.07 788
7794.91 840
7795.74 816
7796.57 788
7797.41 825
7798.24 856
7799.07 871
7799.91 881
7800.74 913
7801.58 953
7802.41 906
7803.24 927
7804.08 905
7804.91 908
7805.74 1006
7806.58 1034
7807.41 987
7808.25 966
7809.08 999
7809.91 994
7810.75 1030
7811.58 1089
7812.42 1148
7813.25 1163
7814.09 1225
7814.92 1308
7815.75 1311
7816.59 1351
7817.42 1357
7818.26 1329
7819.09 1267
7819.93 1300
7820.76 1305
7821.60 1204
7822.43 1258
7823.27 1158
7824.10 1189
7824.94 1290
7825.77 1340
7826.61 1404
7827.44 1440
7828.28 1406
7829.11 1452
7829.95 1467
7830.78 1309
7831.62 1430
7832.45 1301
7833.29 1314
7834.12 1356
7834.96 1465
7835.79 1479
7836.63 1314
7837.46 1254
7838.30 1237
7839.14 1243
7839.97 1223
7840.81 1144
7841.64 1096
7842.48 1167
7843.31 1163
7844.15 1083
7844.99 1110
7845.82 1082
7846.66 1125
7847.49 1059
7848.33 1085
7849.17 1085
7850.00 1095
7850.84 1043
7851.68 1106
7852.51 1129
7853.35 1187
7854.18 1140
7855.02 1122
7855.86 1175
7856.69 1190
7857.53 1318
7858.37 1424
7859.20 1428
7860.04 1540
7860.88 1635
7861.71 1564
7862.55 1483
7863.39 1360
7864.23 1260
7865.06 1188
7865.90 1233
7866.74 1192
7867.57 1184
7868.41 1299
7869.25 1262
7870.09 1363
7870.92 1411
7871.76 1277
7872.60 1302
7873.44 1340
7874.27 1309
7875.11 1410
7875.95 1461
7876.79 1696
7877.62 1731
7878.46 1802
7879.30 2030
7880.14 1897
7880.97 1785
7881.81 1569
7882.65 1409
7883.49 1351
7884.33 1276
7885.16 1316
7886.00 1247
7886.84 1250
7887.68 1170
7888.52 1250
7889.36 1278
7890.19 1309
7891.03 1415
7891.87 1385
7892.71 1264
7893.55 1337
7894.39 1226
7895.23 1188
7896.06 1209
7896.90 1244
7897.74 1162
7898.58 1222
7899.42 1198
7900.26 1107
7901.10 1088
7901.94 1088
7902.77 1091
7903.61 1029
7904.45 1068
7905.29 1118
7906.13 1090
7906.97 974
7907.81 1045
7908.65 1045
7909.49 1040
7910.33 990
7911.17 980
7912.01 1059
7912.85 1057
7913.69 1014
7914.53 1050
7915.37 1095
7916.21 1039
7917.05 1217
7917.89 1199
7918.73 1197
7919.57 1286
7920.41 1293
7921.25 1225
7922.09 1189
7922.93 1142
7923.77 1076
7924.61 1071
7925.45 977
7926.29 914
7927.13 898
7927.97 855
7928.81 954
7929.65 920
7930.49 907
7931.33 872
7932.17 900
7933.01 1008
7933.85 988
7934.69 1038
7935.53 944
7936.37 876
7937.21 975
7938.05 995
7938.90 945
7939.74 932
7940.58 857
7941.42 849
7942.26 866
7943.10 921
7943.94 916
7944.78 923
7945.63 954
7946.47 962
7947.31 1089
7948.15 1012
7948.99 1060
7949.83 1069
7950.67 1090
7951.52 1155
7952.36 1129
7953.20 1107
7954.04 1191
7954.88 1311
7955.72 1374
7956.57 1321
7957.41 1329
7958.25 1205
7959.09 1243
7959.93 1277
7960.78 1214
7961.62 1219
7962.46 1208
7963.30 1318
7964.15 1352
7964.99 1330
7965.83 1582
7966.67 1693
7967.52 1826
7968.36 2029
7969.20 1946
7970.04 1850
7970.89 1824
7971.73 1514
7972.57 1413
7973.41 1287
7974.26 1225
7975.10 1185
7975.94 1147
7976.79 1053
7977.63 1025
7978.47 1050
7979.31 974
7980.16 980
7981.00 990
7981.84 1018
7982.69 1085
7983.53 1025
7984.37 973
7985.22 1123
7986.06 1105
7986.90 1035
7987.75 1009
7988.59 998
7989.44 924
7990.28 896
7991.12 941
7991.97 913
7992.81 873
7993.65 874
7994.50 934
7995.34 833
7996.19 859
7997.03 844
7997.87 849
7998.72 829
7999.56 750
8000.41 751
8001.25 786
8002.10 816
8002.94 755
8003.78 765
8004.63 802
8005.47 762
8006.32 729
8007.16 752
8008.01 731
8008.85 767
8009.70 808
8010.54 772
8011.39 724
8012.23 716
8013.08 734
8013.92 781
8014.77 745
8015.61 704
8016.46 727
8017.30 677
8018.15 700
8018.99 733
8019.84 781
8020.68 737
8021.53 677
8022.37 687
8023.22 712
8024.06 730
8024.91 708
8025.75 691
8026.60 759
8027.45 770
8028.29 742
8029.14 670
8029.98 727
8030.83 760
8031.67 705
8032.52 671
8033.37 647
8034.21 733
8035.06 724
8035.90 698
8036.75 729
8037.60 754
8038.44 667
8039.29 729
8040.14 698
8040.98 800
8041.83 746
8042.68 735
8043.52 755
8044.37 697
8045.21 676
8046.06 708
8046.91 698
8047.75 672
8048.60 667
8049.45 651
8050.30 695
8051.14 683
8051.99 651
8052.84 717
8053.68 762
8054.53 731
8055.38 698
8056.22 675
8057.07 715
8057.92 689
8058.77 672
8059.61 643
8060.46 623
8061.31 628
8062.16 713
8063.00 698
8063.85 618
8064.70 625
8065.55 558
8066.39 655
8067.24 663
8068.09 587
8068.94 611
8069.79 677
8070.63 625
8071.48 589
8072.33 635
8073.18 602
8074.03 579
8074.87 610
8075.72 619
8076.57 581
8077.42 631
8078.27 656
8079.12 633
8079.96 622
8080.81 623
8081.66 621
8082.51 614
8083.36 585
8084.21 648
8085.06 622
8085.90 605
8086.75 599
8087.60 634
8088.45 550
8089.30 561
8090.15 623
8091.00 617
8091.85 574
8092.70 597
8093.54 658
8094.39 645
8095.24 637
8096.09 591
8096.94 646
8097.79 678
8098.64 600
8099.49 615
8100.34 621
8101.19 646
8102.04 656
8102.89 715
8103.74 694
8104.59 646
8105.44 679
8106.29 674
8107.14 666
8107.99 619
8108.84 581
8109.69 701
8110.54 653
8111.39 637
8112.24 662
8113.09 644
8113.94 639
8114.79 679
8115.64 695
8116.49 574
8117.34 637
8118.19 631
8119.04 699
8119.89 687
8120.74 683
8121.59 617
8122.44 706
8123.29 703
8124.14 618
8124.99 647
8125.84 681
8126.70 708
8127.55 642
8128.40 661
8129.25 639
8130.10 630
8130.95 619
8131.80 608
8132.65 688
8133.50 716
8134.36 699
8135.21 620
8136.06 713
8136.91 728
8137.76 672
8138.61 632
8139.46 632
8140.32 677
8141.17 642
8142.02 696
8142.87 682
8143.72 689
8144.57 747
8145.43 756
8146.28 666
8147.13 749
8147.98 765
8148.83 808
8149.69 806
8150.54 756
8151.39 805
8152.24 791
8153.10 810
8153.95 932
8154.80 910
8155.65 1011
8156.50 993
8157.36 975
8158.21 949
8159.06 861
8159.92 836
8160.77 802
8161.62 728
8162.47 687
8163.33 709
8164.18 714
8165.03 709
8165.88 729
8166.74 706
8167.59 724
8168.44 750
8169.30 713
8170.15 682
8171.00 721
8171.86 660
8172.71 644
8173.56 674
8174.42 733
8175.27 706
8176.12 674
8176.98 701
8177.83 695
8178.68 629
8179.54 604
8180.39 649
8181.25 706
8182.10 674
8182.95 637
8183.81 638
8184.66 627
8185.51 677
8186.37 673
8187.22 657
8188.08 695
8188.93 695
8189.79 602
8190.64 583
8191.49 594
8192.35 623
8193.20 632
8194.06 608
8194.91 616
8195.77 585
8196.62 620
8197.47 614
8198.33 621
8199.18 622
8200.04 638
8200.89 700
8201.75 631
8202.60 563
8203.46 552
8204.31 658
8205.17 567
8206.02 621
8206.88 623
8207.73 636
8208.59 621
8209.44 635
8210.30 562
8211.15 567
8212.01 653
8212.87 614
8213.72 612
8214.58 651
8215.43 625
8216.29 597
8217.14 641
8218.00 647
8218.85 606
8219.71 621
8220.57 587
8221.42 559
8222.28 576
8223.13 628
8223.99 669
8224.85 621
8225.70 618
8226.56 570
8227.41 533
8228.27 614
8229.13 590
8229.98 595
8230.84 605
8231.70 603
8232.55 609
8233.41 678
8234.26 624
8235.12 591
8235.98 602
8236.83 591
8237.69 603
8238.55 607
8239.40 608
8240.26 614
8241.12 662
8241.98 698
8242.83 666
8243.69 606
8244.55 568
8245.40 620
8246.26 674
8247.12 586
8247.98 596
8248.83 585
8249.69 620
8250.55 614
8251.40 585
8252.26 637
8253.12 604
8253.98 593
8254.83 595
8255.69 555
8256.55 632
8257.41 557
8258.27 575
8259.12 597
8259.98 605
8260.84 604
8261.70 653
8262.55 624
8263.41 641
8264.27 680
8265.13 639
8265.99 626
8266.85 600
8267.70 638
8268.56 635
8269.42 658
8270.28 655
8271.14 678
8272.00 699
8272.85 643
8273.71 718
8274.57 733
8275.43 740
8276.29 707
8277.15 697
8278.01 729
8278.87 734
8279.72 700
8280.58 644
8281.44 682
8282.30 705
8283.16 661
8284.02 715
8284.88 779
8285.74 765
8286.60 750
8287.46 782
8288.32 795
8289.17 834
8290.03 854
8290.89 832
8291.75 947
8292.61 1005
8293.47 1100
8294.33 1189
8295.19 1206
8296.05 1109
8296.91 1090
8297.77 931
8298.63 854
8299.49 800
8300.35 843
8301.21 839
8302.07 826
8302.93 805
8303.79 755
8304.65 737
8305.51 795
8306.37 711
8307.23 790
8308.09 745
8308.95 805
8309.81 755
8310.67 764
8311.53 716
8312.39 729
8313.26 814
8314.12 811
8314.98 763
8315.84 773
8316.70 831
8317.56 826
8318.42 803
8319.28 810
8320.14 807
8321.00 806
8321.86 768
8322.73 725
8323.59 748
8324.45 732
8325.31 711
8326.17 670
8327.03 699
8327.89 703
8328.75 769
8329.62 690
8330.48 702
8331.34 704
8332.20 691
8333.06 698
8333.92 715
8334.79 736
8335.65 700
8336.51 668
8337.37 619
8338.23 678
8339.09 714
8339.96 684
8340.82 673
8341.68 670
8342.54 747
8343.41 765
8344.27 799
8345.13 830
8345.99 843
8346.85 766
8347.72 721
8348.58 741
8349.44 726
8350.30 664
8351.17 665
8352.03 692
8352.89 696
8353.76 679
8354.62 688
8355.48 716
8356.34 751
8357.21 651
8358.07 631
8358.93 727
8359.80 704
8360.66 683
8361.52 714
8362.38 647
8363.25 688
8364.11 635
8364.97 632
8365.84 707
8366.70 641
8367.56 708
8368.43 691
8369.29 711
8370.16 691
8371.02 630
8371.88 638
8372.75 685
8373.61 700
8374.47 732
8375.34 668
8376.20 730
8377.07 696
8377.93 756
8378.79 702
8379.66 679
8380.52 675
8381.39 692
8382.25 698
8383.11 699
8383.98 761
8384.84 734
8385.71 725
8386.57 739
8387.44 762
8388.30 677
8389.17 704
8390.03 737
8390.89 712
8391.76 712
8392.62 752
8393.49 674
8394.35 684
8395.22 731
8396.08 690
8396.95 657
8397.81 666
8398.68 730
8399.54 746
8400.41 735
8401.27 811
8402.14 743
8403.00 692
8403.87 672
8404.74 711
8405.60 740
8406.47 689
8407.33 655
8408.20 762
8409.06 713
8409.93 701
8410.79 723
8411.66 758
8412.53 728
8413.39 727
8414.26 780
8415.12 814
8415.99 734
8416.86 828
8417.72 799
8418.59 759
8419.45 815
8420.32 836
8421.19 851
8422.05 766
8422.92 803
8423.78 854
8424.65 837
8425.52 895
8426.38 917
8427.25 1010
8428.12 924
8428.98 900
8429.85 978
8430.72 958
8431.58 935
8432.45 926
8433.32 909
8434.18 989
8435.05 975
8435.92 1004
8436.79 1052
8437.65 1014
8438.52 1037
8439.39 1123
8440.25 1175
8441.12 1279
8441.99 1395
8442.86 1345
8443.72 1400
8444.59 1520
8445.46 1492
8446.33 1436
8447.19 1514
8448.06 1361
8448.93 1369
8449.80 1335
8450.66 1430
8451.53 1362
8452.40 1364
8453.27 1360
8454.14 1361
8455.00 1327
8455.87 1433
8456.74 1457
8457.61 1410
8458.48 1528
8459.34 1494
8460.21 1539
8461.08 1451
8461.95 1448
8462.82 1412
8463.69 1375
8464.55 1373
8465.42 1472
8466.29 1548
8467.16 1791
8468.03 2247
8468.90 2783
8469.77 3298
8470.63 3812
8471.50 4236
8472.37 4208
8473.24 3791
8474.11 3530
8474.98 3160
8475.85 2517
8476.72 2165
8477.59 1811
8478.45 1647
8479.32 1423
8480.19 1300
8481.06 1279
8481.93 1163
8482.80 1115
8483.67 1092
8484.54 1022
8485.41 1002
8486.28 1012
8487.15 984
8488.02 1043
8488.89 1015
8489.76 982
8490.63 937
8491.50 971
8492.37 1047
8493.24 955
8494.11 882
8494.98 975
8495.85 972
8496.72 1028
8497.59 963
8498.46 943
8499.33 980
8500.20 992
8501.07 947
8501.94 949
8502.81 960
8503.68 952
8504.55 1016
8505.42 1048
8506.29 1060
8507.16 1080
8508.03 1111
8508.90 1189
8509.77 1202
8510.65 1112
8511.52 1143
8512.39 1163
8513.26 1071
8514.13 1037
8515.00 1000
8515.87 946
8516.74 1009
8517.61 974
8518.48 937
8519.36 970
8520.23 1011
8521.10 1030
8521.97 955
8522.84 937
8523.71 987
8524.58 982
8525.46 1017
8526.33 1049
8527.20 1052
8528.07 1038
8528.94 991
8529.81 1043
8530.69 1060
8531.56 1073
8532.43 1104
8533.30 1145
8534.17 1121
8535.05 1152
8535.92 1140
8536.79 1227
8537.66 1181
8538.54 1151
8539.41 1116
8540.28 1126
8541.15 1117
8542.02 1090
8542.90 1110
8543.77 1111
8544.64 1095
8545.51 1155
8546.39 1154
8547.26 1172
8548.13 1170
8549.01 1171
8549.88 1247
8550.75 1352
8551.62 1358
8552.50 1544
8553.37 1563
8554.24 1610
8555.12 1667
8555.99 1654
8556.86 1678
8557.74 1601
8558.61 1391
8559.48 1349
8560.36 1328
8561.23 1105
8562.10 1062
8562.98 1058
8563.85 1032
8564.72 959
8565.60 1002
8566.47 1063
8567.34 985
8568.22 937
8569.09 991
8569.97 946
8570.84 958
8571.71 936
8572.59 944
8573.46 918
8574.34 885
8575.21 907
8576.08 896
8576.96 907
8577.83 849
8578.71 941
8579.58 878
8580.46 834
8581.33 863
8582.20 909
8583.08 960
8583.95 963
8584.83 964
8585.70 958
8586.58 934
8587.45 897
8588.33 924
8589.20 979
8590.08 947
8590.95 993
8591.83 1006
8592.70 984
8593.58 1003
8594.45 955
8595.33 970
8596.20 1023
8597.08 914
8597.95 962
8598.83 1031
8599.70 1001
8600.58 1051
8601.45 960
8602.33 989
8603.21 1067
8604.08 1046
8604.96 1017
8605.83 1074
8606.71 1102
8607.58 1108
8608.46 1057
8609.34 1044
8610.21 1043
8611.09 1108
8611.96 1191
8612.84 1110
8613.72 1106
8614.59 1141
8615.47 1134
8616.34 1130
8617.22 1059
8618.10 1158
8618.97 1168
8619.85 1178
8620.73 1193
8621.60 1216
8622.48 1149
8623.36 1201
8624.23 1248
8625.11 1250
8625.99 1224
8626.86 1278
8627.74 1375
8628.62 1365
8629.49 1321
8630.37 1421
8631.25 1469
8632.12 1464
8633.00 1569
8633.88 1549
8634.76 1547
8635.63 1674
8636.51 1571
8637.39 1511
8638.26 1455
8639.14 1518
8640.02 1547
8640.90 1592
8641.77 1652
8642.65 1691
8643.53 1736
8644.41 1802
8645.28 1772
8646.16 1829
8647.04 1901
8647.92 1887
8648.80 1836
8649.67 1802
8650.55 1859
8651.43 1832
8652.31 1858
8653.19 1902
8654.06 1928
8654.94 1929
8655.82 1933
8656.70 2015
8657.58 2085
8658.46 2155
8659.33 2110
8660.21 2241
8661.09 2126
8661.97 2101
8662.85 2112
8663.73 2086
8664.61 2092
8665.48 2179
8666.36 2182
8667.24 2212
8668.12 2289
8669.00 2436
8669.88 2562
8670.76 2917
8671.64 3481
8672.52 4090
8673.40 4944
8674.27 5674
8675.15 6405
8676.03 6694
8676.91 6752
8677.79 6521
8678.67 5890
8679.55 5357
8680.43 4664
8681.31 4006
8682.19 3428
8683.07 3219
8683.95 2937
8684.83 2654
8685.71 2564
8686.59 2611
8687.47 2549
8688.35 2810
8689.23 3233
8690.11 3889
8690.99 4808
8691.87 5613
8692.75 6633
8693.63 7192
8694.51 7210
8695.39 6842
8696.27 6150
8697.15 5667
8698.03 4870
8698.91 3911
8699.79 3250
8700.67 2787
8701.55 2577
8702.43 2149
8703.31 1981
8704.19 1950
8705.07 1798
8705.95 1670
8706.84 1557
8707.72 1538
8708.60 1472
8709.48 1530
8710.36 1539
8711.24 1556
8712.12 1497
8713.00 1553
8713.88 1562
8714.76 1566
8715.65 1470
8716.53 1472
8717.41 1418
8718.29 1363
8719.17 1403
8720.05 1441
8720.93 1470
8721.82 1455
8722.70 1416
8723.58 1457
8724.46 1476
8725.34 1438
8726.22 1387
8727.11 1293
8727.99 1426
8728.87 1432
8729.75 1441
8730.63 1440
8731.52 1480
8732.40 1535
8733.28 1502
8734.16 1535
8735.05 1469
8735.93 1458
8736.81 1442
8737.69 1466
8738.58 1424
8739.46 1404
8740.34 1403
8741.22 1390
8742.11 1397
8742.99 1343
8743.87 1369
8744.75 1324
8745.64 1288
8746.52 1316
8747.40 1390
8748.28 1362
8749.17 1476
8750.05 1476
8750.93 1329
8751.82 1404
8752.70 1508
8753.58 1470
8754.47 1513
8755.35 1492
8756.23 1446
8757.12 1606
8758.00 1545
8758.88 1589
8759.77 1621
8760.65 1578
8761.53 1587
8762.42 1513
8763.30 1475
8764.19 1501
8765.07 1479
8765.95 1500
8766.84 1458
8767.72 1468
8768.60 1563
8769.49 1565
8770.37 1497
8771.26 1559
8772.14 1631
8773.03 1498
8773.91 1477
8774.79 1465
8775.68 1466
8776.56 1351
8777.45 1295
8778.33 1286
8779.22 1224
8780.10 1154
8780.98 1240
8781.87 1265
8782.75 1243
8783.64 1232
8784.52 1250
8785.41 1326
8786.29 1223
8787.18 1240
8788.06 1290
8788.95 1158
8789.83 1157
8790.72 1161
8791.60 1092
8792.49 1143
8793.37 1185
8794.26 1201
8795.14 1096
8796.03 1144
8796.92 1163
8797.80 1158
8798.69 1159
8799.57 1146
8800.46 1129
8801.34 1095
8802.23 1176
8803.11 1233
8804.00 1274
8804.89 1292
8805.77 1350
8806.66 1334
8807.54 1258
8808.43 1177
8809.32 1158
8810.20 1105
8811.09 1058
8811.97 1061
8812.86 963
8813.75 974
8814.63 954
8815.52 1044
8816.41 957
8817.29 1067
8818.18 1070
8819.06 1095
8819.95 1076
8820.84 1071
8821.72 1082
8822.61 1055
8823.50 1018
8824.38 973
8825.27 1041
8826.16 1058
8827.05 1068
8827.93 1026
8828.82 999
8829.71 958
8830.59 1011
8831.48 977
8832.37 930
8833.25 913
8834.14 929
8835.03 898
8835.92 947
8836.80 889
8837.69 884
8838.58 835
8839.47 849
8840.35 876
8841.24 884
8842.13 839
8843.02 850
8843.90 836
8844.79 868
8845.68 895
8846.57 862
8847.46 887
8848.34 883
8849.23 843
8850.12 832
8851.01 865
8851.90 841
8852.78 762
8853.67 808
8854.56 775
8855.45 708
8856.34 741
8857.23 814
8858.12 792
8859.00 770
8859.89 769
8860.78 788
8861.67 772
8862.56 758
8863.45 753
8864.34 822
8865.22 805
8866.11 824
8867.00 709
8867.89 719
8868.78 716
8869.67 714
8870.56 702
8871.45 717
8872.34 679
8873.23 649
8874.12 677
8875.00 677
8875.89 744
8876.78 713
8877.67 730
8878.56 680
8879.45 651
8880.34 687
8881.23 725
8882.12 713
8883.01 725
8883.90 773
8884.79 740
8885.68 738
8886.57 753
8887.46 766
8888.35 740
8889.24 722
8890.13 695
8891.02 655
8891.91 618
8892.80 691
8893.69 669
8894.58 660
8895.47 655
8896.36 641
8897.25 639
8898.14 632
8899.03 664
8899.92 636
8900.81 688
8901.71 650
8902.60 604
8903.49 597
8904.38 648
8905.27 591
8906.16 619
8907.05 622
8907.94 629
8908.83 624
8909.72 640
8910.61 657
8911.51 598
8912.40 575
8913.29 594
8914.18 583
8915.07 607
8915.96 625
8916.85 660
8917.75 678
8918.64 568
8919.53 658
8920.42 649
8921.31 616
8922.20 593
8923.09 567
8923.99 584
8924.88 588
8925.77 620
8926.66 655
8927.55 584
8928.45 581
8929.34 555
8930.23 581
8931.12 631
8932.01 613
8932.91 597
8933.80 592
8934.69 589
8935.58 564
8936.48 620
8937.37 598
8938.26 574
8939.15 543
8940.05 548
8940.94 518
8941.83 590
8942.72 603
8943.62 608
8944.51 551
8945.40 538
8946.30 568
8947.19 582
8948.08 560
8948.97 495
8949.87 556
8950.76 533
8951.65 582
8952.55 553
8953.44 541
8954.33 574
8955.23 547
8956.12 627
8957.01 603
8957.91 588
8958.80 565
8959.69 579
8960.59 587
8961.48 566
8962.38 586
8963.27 565
8964.16 575
8965.06 581
8965.95 600
8966.85 632
8967.74 617
8968.63 611
8969.53 606
8970.42 632
8971.32 659
8972.21 601
8973.10 654
8974.00 534
8974.89 539
8975.79 547
8976.68 591
8977.58 552
8978.47 600
8979.36 622
8980.26 576
8981.15 545
8982.05 571
8982.94 552
8983.84 529
8984.73 583
8985.63 547
8986.52 583
8987.42 534
8988.31 566
8989.21 550
8990.10 579
8991.00 530
8991.89 545
8992.79 553
8993.68 591
8994.58 576
8995.47 575
8996.37 567
8997.27 597
8998.16 601
8999.06 530
8999.95 559
9000.85 611
9001.74 584
9002.64 545
9003.53 579
9004.43 530
9005.33 554
9006.22 536
9007.12 530
9008.01 572
9008.91 588
9009.81 513
9010.70 537
9011.60 566
9012.49 549
9013.39 580
9014.29 522
9015.18 519
9016.08 516
9016.98 522
9017.87 483
9018.77 545
9019.67 481
9020.56 531
9021.46 565
9022.36 524
9023.25 523
9024.15 556
9025.05 526
9025.94 528
9026.84 523
9027.74 448
9028.63 544
9029.53 508
9030.43 493
9031.33 495
9032.22 468
9033.12 457
9034.02 523
9034.91 486
9035.81 483
9036.71 479
9037.61 533
9038.50 526
9039.40 524
9040.30 526
9041.20 494
9042.10 499
9042.99 583
9043.89 545
9044.79 536
9045.69 503
9046.58 540
9047.48 519
9048.38 558
9049.28 590
9050.18 628
9051.07 612
9051.97 549
9052.87 543
9053.77 590
9054.67 653
9055.57 619
9056.46 595
9057.36 557
9058.26 591
9059.16 599
9060.06 572
9060.96 540
9061.86 603
9062.75 610
9063.65 599
9064.55 635
9065.45 596
9066.35 544
9067.25 534
9068.15 590
9069.05 614
9069.95 603
9070.84 574
9071.74 573
9072.64 589
9073.54 555
9074.44 594
9075.34 538
9076.24 549
9077.14 597
9078.04 563
9078.94 584
9079.84 567
9080.74 565
9081.64 572
9082.54 590
9083.44 576
9084.34 591
9085.24 664
9086.14 650
9087.04 638
9087.94 621
9088.84 658
9089.74 628
9090.64 625
9091.54 708
9092.44 732
9093.34 669
9094.24 639
9095.14 663
9096.04 632
9096.94 631
9097.84 566
9098.74 595
9099.64 630
9100.54 631
9101.44 642
9102.34 606
9103.24 592
9104.14 587
9105.04 591
9105.95 581
9106.85 557
9107.75 595
9108.65 553
9109.55 553
9110.45 550
9111.35 543
9112.25 546
9113.15 537
9114.06 622
9114.96 558
9115.86 588
9116.76 547
9117.66 490
9118.56 552
9119.46 628
9120.37 594
9121.27 571
9122.17 533
9123.07 488
9123.97 548
9124.87 523
9125.78 504
9126.68 569
9127.58 596
9128.48 571
9129.38 576
9130.29 521
9131.19 566
9132.09 547
9132.99 515
9133.89 528
9134.80 586
9135.70 544
9136.60 545
9137.50 506
9138.41 490
9139.31 521
9140.21 491
9141.11 471
9142.02 483
9142.92 514
9143.82 502
9144.72 501
9145.63 492
9146.53 514
9147.43 493
9148.34 525
9149.24 525
9150.14 554
9151.05 545
9151.95 545
9152.85 574
9153.76 577
9154.66 565
9155.56 590
9156.47 566
9157.37 581
9158.27 554
9159.18 547
9160.08 609
9160.98 639
9161.89 624
9162.79 566
9163.69 546
9164.60 560
9165.50 511
9166.41 531
9167.31 573
9168.21 490
9169.12 520
9170.02 547
9170.93 555
9171.83 515
9172.73 492
9173.64 511
9174.54 489
9175.45 527
9176.35 498
9177.25 495
9178.16 540
9179.06 511
9179.97 514
9180.87 520
9181.78 512
9182.68 550
9183.59 510
9184.49 549
9185.40 544
9186.30 483
9187.21 528
9188.11 526
9189.02 518
9189.92 534
9190.83 500
9191.73 529
9192.64 584
9193.54 575
9194.45 503
9195.35 529
9196.26 515
9197.16 556
9198.07 559
9198.97 549
9199.88 509
9200.78 533
9201.69 461
9202.60 528
9203.50 495
9204.41 503
9205.31 558
9206.22 501
9207.13 543
9208.03 568
9208.94 505
9209.84 506
9210.75 528
9211.66 461
9212.56 514
9213.47 549
9214.37 576
9215.28 512
9216.19 551
9217.09 544
9218.00 514
9218.91 558
9219.81 570
9220.72 550
9221.63 505
9222.53 542
9223.44 557
9224.35 489
9225.25 471
9226.16 512
9227.07 520
9227.97 534
9228.88 557
9229.79 591
9230.69 520
9231.60 501
9232.51 481
9233.41 534
9234.32 520
9235.23 532
9236.14 583
9237.04 574
9237.95 536
9238.86 564
9239.77 562
9240.67 522
9241.58 493
9242.49 497
9243.40 484
9244.30 497
9245.21 477
9246.12 484
9247.03 481
9247.94 487
9248.84 548
9249.75 517
9250.66 511
9251.57 525
9252.48 462
9253.38 498
9254.29 497
9255.20 547
9256.11 508
9257.02 489
9257.93 469
9258.83 474
9259.74 488
9260.65 438
9261.56 473
9262.47 454
9263.38 490
9264.29 472
9265.19 459
9266.10 525
9267.01 499
9267.92 490
9268.83 478
9269.74 454
9270.65 455
9271.56 483
9272.47 467
9273.37 479
9274.28 499
9275.19 457
9276.10 482
9277.01 489
9277.92 516
9278.83 462
9279.74 461
9280.65 457
9281.56 452
9282.47 516
9283.38 487
9284.29 446
9285.20 469
9286.11 452
9287.02 472
9287.93 508
9288.84 484
9289.75 488
9290.66 527
9291.57 489
9292.48 535
9293.39 543
9294.30 556
9295.21 467
9296.12 573
9297.03 557
9297.94 514
9298.85 518
9299.76 525
9300.67 553
9301.58 605
9302.49 573
9303.40 553
9304.31 535
9305.22 581
9306.13 625
9307.04 575
9307.95 670
9308.87 683
9309.78 674
9310.69 600
9311.60 639
9312.51 608
9313.42 591
9314.33 616
9315.24 627
9316.15 542
9317.07 486
9317.98 524
9318.89 583
9319.80 514
9320.71 512
9321.62 511
9322.53 552
9323.45 531
9324.36 555
9325.27 551
9326.18 526
9327.09 546
9328.00 510
9328.92 543
9329.83 552
9330.74 522
9331.65 522
9332.56 516
9333.48 495
9334.39 548
9335.30 525
9336.21 552
9337.13 595
9338.04 525
9338.95 556
9339.86 514
9340.77 492
9341.69 510
9342.60 531
9343.51 520
9344.43 513
9345.34 547
9346.25 546
9347.16 540
9348.08 510
9348.99 534
9349.90 555
9350.81 552
9351.73 557
9352.64 495
9353.55 501
9354.47 549
9355.38 536
9356.29 516
9357.21 445
9358.12 499
9359.03 543
9359.95 501
9360.86 494
9361.77 544
9362.69 481
9363.60 478
9364.51 494
9365.43 486
9366.34 482
9367.26 457
9368.17 488
9369.08 436
9370.00 504
9370.91 489
9371.82 506
9372.74 495
9373.65 486
9374.57 453
9375.48 492
9376.40 465
9377.31 461
9378.22 483
9379.14 504
9380.05 548
9380.97 527
9381.88 467
9382.80 521
9383.71 556
9384.62 518
9385.54 588
9386.45 570
9387.37 542
9388.28 545
9389.20 535
9390.11 540
9391.03 555
9391.94 580
9392.86 562
9393.77 566
9394.69 555
9395.60 557
9396.52 566
9397.43 601
9398.35 542
9399.26 571
9400.18 582
9401.10 538
9402.01 518
9402.93 544
9403.84 509
9404.76 580
9405.67 538
9406.59 544
9407.50 529
9408.42 479
9409.34 517
9410.25 523
9411.17 522
9412.08 513
9413.00 534
9413.92 538
9414.83 530
9415.75 538
9416.66 577
9417.58 554
9418.50 515
9419.41 510
9420.33 527
9421.25 520
9422.16 576
9423.08 543
9423.99 572
9424.91 547
9425.83 567
9426.74 586
9427.66 571
9428.58 533
9429.49 566
9430.41 597
9431.33 517
9432.25 599
9433.16 610
9434.08 585
9435.00 549
9435.91 579
9436.83 600
9437.75 613
9438.67 588
9439.58 567
9440.50 552
9441.42 616
9442.33 619
9443.25 608
9444.17 627
9445.09 603
9446.00 587
9446.92 614
9447.84 587
9448.76 627
9449.68 648
9450.59 676
9451.51 695
9452.43 773
9453.35 762
9454.26 789
9455.18 873
9456.10 865
9457.02 777
9457.94 801
9458.86 717
9459.77 668
9460.69 671
9461.61 626
9462.53 570
9463.45 585
9464.37 578
9465.28 545
9466.20 551
9467.12 574
9468.04 540
9468.96 558
9469.88 599
9470.80 547
9471.72 599
9472.63 541
9473.55 551
9474.47 542
9475.39 540
9476.31 545
9477.23 589
9478.15 638
9479.07 626
9479.99 665
9480.91 655
9481.83 686
9482.74 684
9483.66 695
9484.58 667
9485.50 675
9486.42 587
9487.34 643
9488.26 654
9489.18 605
9490.10 591
9491.02 604
9491.94 620
9492.86 522
9493.78 523
9494.70 555
9495.62 586
9496.54 594
9497.46 542
9498.38 472
9499.30 479
9500.22 529
9501.14 606
9502.06 621
9502.98 595
9503.90 540
9504.82 560
9505.74 584
9506.66 604
9507.59 540
9508.51 509
9509.43 600
9510.35 595
9511.27 607
9512.19 565
9513.11 531
9514.03 552
9514.95 601
9515.87 579
9516.79 583
9517.71 571
9518.64 626
9519.56 606
9520.48 593
9521.40 608
9522.32 605
9523.24 586
9524.16 598
9525.08 624
9526.01 607
9526.93 613
9527.85 621
9528.77 628
9529.69 645
9530.61 667
9531.54 670
9532.46 746
9533.38 764
9534.30 753
9535.22 807
9536.15 725
9537.07 722
9537.99 739
9538.91 715
9539.83 711
9540.76 680
9541.68 706
9542.60 642
9543.52 635
9544.45 619
9545.37 616
9546.29 639
9547.21 620
9548.14 633
9549.06 707
9549.98 645
9550.90 663
9551.83 648
9552.75 642
9553.67 634
9554.59 656
9555.52 622
9556.44 664
9557.36 634
9558.29 641
9559.21 691
9560.13 632
9561.06 682
9561.98 627
9562.90 672
9563.83 707
9564.75 718
9565.67 681
9566.60 624
9567.52 619
9568.44 655
9569.37 705
9570.29 678
9571.21 692
9572.14 649
9573.06 681
9573.98 681
9574.91 720
9575.83 656
9576.76 642
9577.68 690
9578.60 771
9579.53 679
9580.45 716
9581.38 720
9582.30 711
9583.23 687
9584.15 664
9585.07 678
9586.00 700
9586.92 689
9587.85 697
9588.77 681
9589.70 663
9590.62 746
9591.55 703
9592.47 676
9593.40 725
9594.32 717
9595.24 735
9596.17 760
9597.09 762
9598.02 734
9598.94 721
9599.87 700
9600.79 746
9601.72 818
9602.65 792
9603.57 793
9604.50 803
9605.42 798
9606.35 822
9607.27 825
9608.20 827
9609.12 816
9610.05 864
9610.97 857
9611.90 870
9612.83 840
9613.75 783
9614.68 826
9615.60 829
9616.53 864
9617.45 803
9618.38 863
9619.31 918
9620.23 877
9621.16 900
9622.08 894
9623.01 861
9623.94 915
9624.86 944
9625.79 981
9626.72 906
9627.64 904
9628.57 1005
9629.50 989
9630.42 989
9631.35 1026
9632.27 1008
9633.20 1007
9634.13 1002
9635.06 965
9635.98 1028
9636.91 1055
9637.84 1094
9638.76 1092
9639.69 1065
9640.62 1148
9641.54 1087
9642.47 1224
9643.40 1143
9644.33 1116
9645.25 1176
9646.18 1233
9647.11 1263
9648.03 1246
9648.96 1309
9649.89 1334
9650.82 1326
9651.74 1334
9652.67 1422
9653.60 1319
9654.53 1433
9655.46 1483
9656.38 1524
9657.31 1431
9658.24 1462
9659.17 1446
9660.09 1434
9661.02 1376
9661.95 1452
9662.88 1421
9663.81 1424
9664.74 1495
9665.66 1420
9666.59 1439
9667.52 1503
9668.45 1525
9669.38 1468
9670.31 1592
9671.23 1627
9672.16 1704
9673.09 1594
9674.02 1669
9674.95 1652
9675.88 1687
9676.81 1715
9677.73 1707
9678.66 1721
9679.59 1700
9680.52 1826
9681.45 1862
9682.38 1881
9683.31 1965
9684.24 1993
9685.17 1940
9686.10 1961
9687.03 1988
9687.95 2039
9688.88 1977
9689.81 1998
9690.74 2057
9691.67 2106
9692.60 2166
9693.53 2178
9694.46 2242
9695.39 2315
9696.32 2534
9697.25 2804
9698.18 3230
9699.11 3449
9700.04 3658
9700.97 3648
9701.90 3593
9702.83 3462
9703.76 3251
9704.69 2978
9705.62 2693
9706.55 2472
9707.48 2280
9708.41 2204
9709.34 2187
9710.27 2132
9711.20 2232
9712.13 2316
9713.06 2464
9713.99 2527
9714.92 2587
9715.85 2762
9716.79 2791
9717.72 2881
9718.65 2689
9719.58 2466
9720.51 2417
9721.44 2169
9722.37 2095
9723.30 2038
9724.23 1904
9725.16 1785
9726.09 1741
9727.03 1729
9727.96 1669
9728.89 1655
9729.82 1727
9730.75 1737
9731.68 1796
9732.61 1901
9733.55 1969
9734.48 2012
9735.41 1993
9736.34 2006
9737.27 1928
9738.20 1823
9739.14 1724
9740.07 1708
9741.00 1613
9741.93 1487
9742.86 1478
9743.79 1532
9744.73 1387
9745.66 1434
9746.59 1401
9747.52 1387
9748.46 1360
9749.39 1311
9750.32 1284
9751.25 1327
9752.18 1276
9753.12 1281
9754.05 1211
9754.98 1223
9755.91 1211
9756.85 1283
9757.78 1341
9758.71 1296
9759.65 1308
9760.58 1250
9761.51 1354
9762.44 1327
9763.38 1276
9764.31 1325
9765.24 1328
9766.18 1335
9767.11 1345
9768.04 1298
9768.98 1214
9769.91 1231
9770.84 1272
9771.78 1233
9772.71 1286
9773.64 1289
9774.58 1307
9775.51 1255
9776.44 1418
9777.38 1434
9778.31 1394
9779.24 1420
9780.18 1456
9781.11 1524
9782.05 1542
9782.98 1509
9783.91 1554
9784.85 1532
9785.78 1441
9786.71 1392
9787.65 1358
9788.58 1354
9789.52 1326
9790.45 1273
9791.39 1254
9792.32 1221
9793.25 1217
9794.19 1298
9795.12 1276
9796.06 1236
9796.99 1279
9797.93 1331
9798.86 1419
9799.80 1404
9800.73 1484
9801.67 1428
9802.60 1388
9803.54 1331
9804.47 1236
9805.41 1271
9806.34 1164
9807.28 1109
9808.21 956
9809.15 1011
9810.08 993
9811.02 966
9811.95 959
9812.89 924
9813.82 936
9814.76 962
9815.69 926
9816.63 928
9817.56 923
9818.50 982
9819.43 1008
9820.37 1000
9821.31 933
9822.24 856
9823.18 986
9824.11 1013
9825.05 930
9825.99 868
9826.92 886
9827.86 867
9828.79 896
9829.73 909
9830.67 887
9831.60 881
9832.54 872
9833.47 840
9834.41 837
9835.35 852
9836.28 833
9837.22 901
9838.16 869
9839.09 850
9840.03 874
9840.97 910
9841.90 826
9842.84 847
9843.78 838
9844.71 816
9845.65 913
9846.59 838
9847.52 783
9848.46 782
9849.40 829
9850.34 849
9851.27 809
9852.21 771
9853.15 849
9854.08 788
9855.02 828
9855.96 821
9856.90 823
9857.83 900
9858.77 862
9859.71 876
9860.65 871
9861.58 889
9862.52 864
9863.46 865
9864.40 836
9865.33 785
9866.27 788
9867.21 755
9868.15 752
9869.09 843
9870.02 789
9870.96 769
9871.90 858
9872.84 863
9873.78 851
9874.72 821
9875.65 843
9876.59 844
9877.53 837
9878.47 795
9879.41 849
9880.35 899
9881.28 842
9882.22 811
9883.16 780
9884.10 786
9885.04 790
9885.98 779
9886.92 749
9887.86 770
9888.79 828
9889.73 858
9890.67 799
9891.61 831
9892.55 815
9893.49 839
9894.43 831
9895.37 840
9896.31 757
9897.25 761
9898.19 777
9899.13 764
9900.07 752
9901.00 757
9901.94 762
9902.88 763
9903.82 835
9904.76 835
9905.70 803
9906.64 761
9907.58 888
9908.52 906
9909.46 886
9910.40 807
9911.34 858
9912.28 821
9913.22 877
9914.16 867
9915.10 859
9916.04 830
9916.98 796
9917.92 800
9918.86 782
9919.80 781
9920.74 818
9921.69 894
9922.63 940
9923.57 1040
9924.51 1161
9925.45 1403
9926.39 1569
9927.33 1745
9928.27 1897
9929.21 1898
9930.15 1855
9931.09 1691
9932.03 1538
9932.97 1477
9933.92 1345
9934.86 1134
9935.80 1123
9936.74 987
9937.68 946
9938.62 841
9939.56 804
9940.50 770
9941.45 835
9942.39 801
9943.33 857
9944.27 779
9945.21 804
9946.15 797
9947.10 792
9948.04 802
9948.98 758
9949.92 760
9950.86 799
9951.80 823
9952.75 749
9953.69 829
9954.63 848
9955.57 895
9956.52 856
9957.46 929
9958.40 858
9959.34 866
9960.28 905
9961.23 808
9962.17 807
9963.11 757
9964.05 817
9965.00 830
9965.94 815
9966.88 831
9967.82 818
9968.77 764
9969.71 760
9970.65 708
9971.60 779
9972.54 796
9973.48 797
9974.42 717
9975.37 779
9976.31 842
9977.25 825
9978.20 834
9979.14 773
9980.08 714
9981.03 684
9981.97 695
9982.91 769
9983.86 712
9984.80 676
9985.74 724
9986.69 754
9987.63 761
9988.57 714
9989.52 723
9990.46 699
9991.41 746
9992.35 723
9993.29 696
9994.24 762
9995.18 696
9996.13 675
9997.07 643
9998.01 667
9998.96 659
9999.90 743
10000.85 695
10001.79 686
10002.74 729
10003.68 691
10004.62 732
10005.57 680
10006.51 652
10007.46 674
10008.40 750
10009.35 712
10010.29 704
10011.24 697
10012.18 645
10013.13 651
10014.07 665
10015.02 631
10015.96 643
10016.91 645
10017.85 657
10018.80 680
10019.74 632
10020.69 646
10021.63 597
10022.58 655
10023.52 674
10024.47 732
10025.41 664
10026.36 676
10027.30 650
10028.25 695
10029.19 690
10030.14 706
10031.09 627
10032.03 650
10032.98 616
10033.92 589
10034.87 579
10035.82 611
10036.76 624
10037.71 616
10038.65 591
10039.60 561
10040.55 579
10041.49 554
10042.44 631
10043.38 639
10044.33 618
10045.28 616
10046.22 621
10047.17 601
10048.12 581
10049.06 537
10050.01 559
10050.96 610
10051.90 521
10052.85 588
10053.80 570
10054.74 565
10055.69 617
10056.64 657
10057.58 608
10058.53 621
10059.48 606
10060.42 586
10061.37 600
10062.32 664
10063.27 642
10064.21 558
10065.16 589
10066.11 509
10067.06 582
10068.00 549
10068.95 568
10069.90 580
10070.85 568
10071.79 531
10072.74 519
10073.69 568
10074.64 625
10075.58 568
10076.53 583
10077.48 569
10078.43 569
10079.38 580
10080.32 571
10081.27 591
10082.22 558
10083.17 597
10084.12 562
10085.06 531
10086.01 564
10086.96 534
10087.91 556
10088.86 540
10089.81 534
10090.75 535
10091.70 535
10092.65 541
10093.60 557
10094.55 563
10095.50 572
10096.45 612
10097.40 597
10098.34 536
10099.29 562
10100.24 552
10101.19 587
10102.14 549
10103.09 537
10104.04 544
10104.99 570
10105.94 531
10106.89 510
10107.84 505
10108.78 506
10109.73 546
10110.68 556
10111.63 496
10112.58 533
10113.53 559
10114.48 489
10115.43 508
10116.38 519
10117.33 529
10118.28 490
10119.23 516
10120.18 550
10121.13 548
10122.08 548
10123.03 529
10123.98 531
10124.93 544
10125.88 525
10126.83 501
10127.78 577
10128.73 544
10129.68 546
10130.63 536
10131.58 562
10132.53 545
10133.48 529
10134.43 539
10135.38 535
10136.34 557
10137.29 561
10138.24 553
10139.19 564
10140.14 561
10141.09 553
10142.04 592
10142.99 600
10143.94 609
10144.89 601
10145.84 563
10146.80 584
10147.75 579
10148.70 597
10149.65 557
10150.60 611
10151.55 602
10152.50 575
10153.45 597
10154.41 625
10155.36 566
10156.31 534
10157.26 562
10158.21 571
10159.16 567
10160.12 622
10161.07 610
10162.02 647
10162.97 636
10163.92 609
10164.88 582
10165.83 606
10166.78 620
10167.73 659
10168.68 624
10169.64 636
10170.59 641
10171.54 618
10172.49 656
10173.45 618
10174.40 687
10175.35 700
10176.30 671
10177.26 673
10178.21 691
10179.16 644
10180.11 720
10181.07 733
10182.02 709
10182.97 720
10183.92 720
10184.88 780
10185.83 769
10186.78 723
10187.74 745
10188.69 760
10189.64 769
10190.60 792
10191.55 795
10192.50 792
10193.46 733
10194.41 769
10195.36 764
10196.32 749
10197.27 782
10198.22 755
10199.18 769
10200.13 832
10201.08 869
10202.04 802
10202.99 854
10203.95 885
10204.90 958
10205.85 949
10206.81 997
10207.76 1091
10208.72 1055
10209.67 993
10210.62 957
10211.58 909
10212.53 943
10213.49 938
10214.44 835
10215.40 876
10216.35 785
10217.30 773
10218.26 760
10219.21 769
10220.17 768
10221.12 859
10222.08 729
10223.03 723
10223.99 744
10224.94 713
10225.90 724
10226.85 697
10227.81 760
10228.76 699
10229.72 679
10230.67 608
10231.63 652
10232.58 663
10233.54 680
10234.49 714
10235.45 813
10236.40 731
10237.36 802
10238.31 780
10239.27 873
10240.22 782
10241.18 757
10242.14 708
10243.09 672
10244.05 679
10245.00 625
10245.96 598
10246.91 568
10247.87 601
10248.83 575
10249.78 635
10250.74 559
10251.69 569
10252.65 555
10253.61 598
10254.56 567
10255.52 545
10256.48 610
10257.43 582
10258.39 536
10259.34 533
10260.30 514
10261.26 518
10262.21 558
10263.17 505
10264.13 558
10265.08 556
10266.04 539
10267.00 554
10267.95 529
10268.91 522
10269.87 500
10270.82 567
10271.78 569
10272.74 534
10273.70 541
10274.65 522
10275.61 557
10276.57 528
10277.52 512
10278.48 493
10279.44 492
10280.40 529
10281.35 555
10282.31 539
10283.27 512
10284.23 524
10285.18 503
10286.14 534
10287.10 556
10288.06 538
10289.02 531
10289.97 541
10290.93 548
10291.89 523
10292.85 550
10293.81 547
10294.76 597
10295.72 592
10296.68 518
10297.64 523
10298.60 573
10299.55 524
10300.51 458
10301.47 482
10302.43 541
10303.39 502
10304.35 466
10305.31 493
10306.26 500
10307.22 527
10308.18 488
10309.14 516
10310.10 535
10311.06 482
10312.02 495
10312.98 495
10313.93 473
10314.89 491
10315.85 515
10316.81 482
10317.77 503
10318.73 509
10319.69 500
10320.65 491
10321.61 529
10322.57 460
10323.53 512
10324.49 523
10325.45 520
10326.40 526
10327.36 529
10328.32 568
10329.28 577
10330.24 555
10331.20 502
10332.16 526
10333.12 509
10334.08 538
10335.04 505
10336.00 556
10336.96 494
10337.92 534
10338.88 484
10339.84 475
10340.80 454
10341.76 466
10342.72 496
10343.68 466
10344.64 458
10345.61 459
10346.57 518
10347.53 487
10348.49 479
10349.45 496
10350.41 516
10351.37 469
10352.33 456
10353.29 432
10354.25 474
10355.21 483
10356.17 483
10357.13 456
10358.10 462
10359.06 461
10360.02 509
10360.98 516
10361.94 522
10362.90 482
10363.86 483
10364.82 554
10365.79 483
10366.75 477
10367.71 430
10368.67 448
10369.63 451
10370.59 480
10371.55 492
10372.52 461
10373.48 443
10374.44 460
10375.40 457
10376.36 463
10377.33 480
10378.29 399
10379.25 422
10380.21 408
10381.17 430
10382.14 399
10383.10 437
10384.06 447
10385.02 436
10385.98 427
10386.95 434
10387.91 405
10388.87 414
10389.83 481
10390.80 419
10391.76 429
10392.72 420
10393.68 428
10394.65 446
10395.61 449
10396.57 431
10397.54 449
10398.50 430
10399.46 450
10400.42 447
10401.39 415
10402.35 409
10403.31 426
10404.28 476
10405.24 451
10406.20 438
10407.17 462
10408.13 455
10409.09 411
10410.06 419
10411.02 431
10411.98 415
10412.95 383
10413.91 382
10414.88 403
10415.84 408
10416.80 391
10417.77 429
10418.73 471
10419.69 505
10420.66 465
10421.62 437
10422.59 470
10423.55 439
10424.51 428
10425.48 443
10426.44 428
10427.41 421
10428.37 433
10429.34 468
10430.30 406
10431.26 397
10432.23 424
10433.19 428
10434.16 408
10435.12 413
10436.09 391
10437.05 404
10438.02 389
10438.98 402
10439.95 373
10440.91 402
10441.88 423
10442.84 384
10443.81 377
10444.77 405
10445.74 411
10446.70 447
10447.67 390
10448.63 395
10449.60 375
10450.56 389
10451.53 386
10452.49 398
10453.46 377
10454.42 416
10455.39 431
10456.36 388
10457.32 358
10458.29 386
10459.25 423
10460.22 394
10461.18 383
10462.15 341
10463.12 385
10464.08 398
10465.05 433
10466.01 357
10466.98 391
10467.95 377
10468.91 384
10469.88 350
10470.84 404
10471.81 409
10472.78 384
10473.74 404
10474.71 358
10475.68 402
10476.64 345
10477.61 406
10478.58 416
10479.54 371
10480.51 397
10481.48 366
10482.44 355
10483.41 362
10484.38 409
10485.34 405
10486.31 356
10487.28 373
10488.25 392
10489.21 373
10490.18 355
10491.15 401
10492.11 370
10493.08 342
10494.05 386
10495.02 361
10495.98 384
10496.95 359
10497.92 382
10498.89 420
10499.85 396
10500.82 405
10501.79 355
10502.76 370
10503.72 351
10504.69 359
10505.66 394
10506.63 385
10507.60 331
10508.56 389
10509.53 389
10510.50 376
10511.47 370
10512.44 333
10513.40 380
10514.37 348
10515.34 334
10516.31 334
10517.28 365
10518.25 365
10519.22 383
10520.18 346
10521.15 368
10522.12 347
10523.09 380
10524.06 368
10525.03 355
10526.00 379
10526.96 386
10527.93 412
10528.90 346
10529.87 407
10530.84 328
10531.81 341
10532.78 327
10533.75 367
10534.72 340
10535.69 363
10536.66 363
10537.63 389
10538.59 358
10539.56 347
10540.53 369
10541.50 361
10542.47 355
10543.44 372
10544.41 429
10545.38 336
10546.35 382
10547.32 387
10548.29 350
10549.26 379
10550.23 417
10551.20 390
10552.17 373
10553.14 350
10554.11 393
10555.08 358
10556.05 397
10557.02 405
10557.99 421
10558.96 404
10559.93 415
10560.90 430
10561.87 375
10562.84 435
10563.81 455
10564.79 436
10565.76 455
10566.73 428
10567.70 402
10568.67 388
10569.64 396
10570.61 381
10571.58 391
10572.55 411
10573.52 438
10574.49 402
10575.47 396
10576.44 369
10577.41 420
10578.38 391
10579.35 376
10580.32 361
10581.29 439
10582.26 375
10583.24 355
10584.21 372
10585.18 382
10586.15 418
10587.12 389
10588.09 406
10589.07 365
10590.04 409
10591.01 431
10591.98 450
10592.95 397
10593.92 398
10594.90 404
10595.87 461
10596.84 380
10597.81 404
10598.78 422
10599.76 385
10600.73 378
10601.70 368
10602.67 376
10603.65 414
10604.62 424
10605.59 363
10606.56 397
10607.54 398
10608.51 424
10609.48 388
10610.45 421
10611.43 363
10612.40 352
10613.37 401
10614.35 417
10615.32 410
10616.29 339
10617.26 372
10618.24 402
10619.21 419
10620.18 411
10621.16 434
10622.13 451
10623.10 448
10624.08 433
10625.05 438
10626.02 454
10627.00 417
10627.97 439
10628.94 438
10629.92 419
10630.89 437
10631.87 461
10632.84 431
10633.81 447
10634.79 462
10635.76 519
10636.73 521
10637.71 558
10638.68 497
10639.66 549
10640.63 552
10641.60 594
10642.58 605
10643.55 603
10644.53 548
10645.50 541
10646.48 480
10647.45 439
10648.43 449
10649.40 413
10650.37 439
10651.35 420
10652.32 451
10653.30 402
10654.27 399
10655.25 411
10656.22 377
10657.20 403
10658.17 401
10659.15 410
10660.12 419
10661.10 363
10662.07 390
10663.05 387
10664.02 349
10665.00 412
10665.97 361
10666.95 379
10667.92 404
10668.90 378
10669.87 357
10670.85 399
10671.83 382
10672.80 426
10673.78 389
10674.75 411
10675.73 427
10676.70 396
10677.68 440
10678.66 443
10679.63 426
10680.61 412
10681.58 495
10682.56 467
10683.54 431
10684.51 452
10685.49 380
10686.46 407
10687.44 417
10688.42 405
10689.39 418
10690.37 375
10691.35 403
10692.32 422
10693.30 384
10694.28 373
10695.25 416
10696.23 408
10697.21 391
10698.18 378
10699.16 391
10700.14 425
10701.11 439
10702.09 403
10703.07 404
10704.04 390
10705.02 426
10706.00 422
10706.97 409
10707.95 413
10708.93 414
10709.91 369
10710.88 383
10711.86 390
10712.84 397
10713.82 398
10714.79 417
10715.77 392
10716.75 369
10717.73 404
10718.70 414
10719.68 401
10720.66 403
10721.64 401
10722.61 435
10723.59 412
10724.57 385
10725.55 394
10726.53 377
10727.50 406
10728.48 373
10729.46 437
10730.44 358
10731.42 428
10732.40 430
10733.37 462
10734.35 383
10735.33 363
10736.31 363
10737.29 410
10738.27 385
10739.25 406
10740.22 421
10741.20 407
10742.18 442
10743.16 408
10744.14 399
10745.12 433
10746.10 441
10747.08 417
10748.05 392
10749.03 379
10750.01 404
10750.99 405
10751.97 442
10752.95 449
10753.93 404
10754.91 431
10755.89 389
10756.87 417
10757.85 403
10758.83 437
10759.81 429
10760.79 432
10761.77 499
10762.75 470
10763.73 415
10764.71 442
10765.68 435
10766.66 418
10767.64 425
10768.62 434
10769.60 447
10770.58 472
10771.56 464
10772.54 472
10773.53 475
10774.51 437
10775.49 469
10776.47 504
10777.45 487
10778.43 496
10779.41 500
10780.39 493
10781.37 451
10782.35 510
10783.33 474
10784.31 506
10785.29 459
10786.27 533
10787.25 529
10788.23 476
10789.21 509
10790.20 505
10791.18 468
10792.16 461
10793.14 466
10794.12 503
10795.10 458
10796.08 434
10797.06 455
10798.04 414
10799.03 452
10800.01 465
10800.99 431
10801.97 396
10802.95 390
10803.93 404
10804.91 495
10805.90 439
10806.88 416
10807.86 456
10808.84 456
10809.82 442
10810.81 458
10811.79 448
10812.77 457
10813.75 423
10814.73 401
10815.72 412
10816.70 422
10817.68 495
10818.66 452
10819.64 481
10820.63 444
10821.61 447
10822.59 487
10823.57 479
10824.56 456
10825.54 446
10826.52 448
10827.50 479
10828.49 482
10829.47 489
10830.45 458
10831.44 515
10832.42 465
10833.40 439
10834.38 441
10835.37 447
10836.35 464
10837.33 459
10838.32 456
10839.30 452
10840.28 449
10841.27 485
10842.25 548
10843.23 497
10844.22 431
10845.20 476
10846.18 465
10847.17 500
10848.15 504
10849.13 507
10850.12 493
10851.10 538
10852.09 507
10853.07 493
10854.05 443
10855.04 477
10856.02 475
10857.00 492
10857.99 504
10858.97 497
10859.96 480
10860.94 521
10861.93 499
10862.91 536
10863.89 561
10864.88 553
10865.86 498
10866.85 500
10867.83 588
10868.82 562
10869.80 543
10870.79 503
10871.77 487
10872.75 526
10873.74 526
10874.72 533
10875.71 565
10876.69 566
10877.68 589
10878.66 594
10879.65 531
10880.63 538
10881.62 547
10882.60 609
10883.59 628
10884.57 609
10885.56 643
10886.55 662
10887.53 614
10888.52 596
10889.50 591
10890.49 624
10891.47 664
10892.46 628
10893.44 635
10894.43 604
10895.42 654
10896.40 676
10897.39 634
10898.37 606
10899.36 595
10900.34 599
10901.33 625
10902.32 690
10903.30 706
10904.29 649
10905.27 709
10906.26 738
10907.25 761
10908.23 688
10909.22 705
10910.21 750
10911.19 681
10912.18 672
10913.17 720
10914.15 739
10915.14 763
10916.13 765
10917.11 757
10918.10 733
10919.09 771
10920.07 759
10921.06 743
10922.05 760
10923.03 830
10924.02 788
10925.01 838
10926.00 807
10926.98 779
10927.97 835
10928.96 792
10929.94 790
10930.93 836
10931.92 877
10932.91 820
10933.89 848
10934.88 899
10935.87 876
10936.86 886
10937.84 830
10938.83 953
10939.82 948
10940.81 906
10941.80 901
10942.78 999
10943.77 951
10944.76 894
10945.75 980
10946.74 1009
10947.72 1036
10948.71 1064
10949.70 1020
10950.69 1125
10951.68 1156
10952.66 1132
10953.65 1204
10954.64 1299
10955.63 1387
10956.62 1532
10957.61 1583
10958.60 1648
10959.58 1695
10960.57 1751
10961.56 1790
10962.55 1694
10963.54 1562
10964.53 1534
10965.52 1445
10966.51 1360
10967.49 1294
10968.48 1237
10969.47 1213
10970.46 1147
10971.45 1189
10972.44 1163
10973.43 1095
10974.42 1137
10975.41 1158
10976.40 1157
10977.39 1090
10978.38 1117
10979.37 1156
10980.36 1113
10981.35 1122
10982.34 1161
10983.32 1222
10984.31 1236
10985.30 1254
10986.29 1251
10987.28 1278
10988.27 1246
10989.26 1280
10990.25 1236
10991.24 1229
10992.23 1325
10993.22 1342
10994.21 1484
10995.20 1612
10996.20 1761
10997.19 2053
10998.18 2241
10999.17 2436
11000.16 2611
11001.15 2798
11002.14 2754
11003.13 2662
11004.12 2480
11005.11 2278
11006.10 2046
11007.09 1815
11008.08 1537
11009.07 1304
11010.06 1314
11011.06 1182
11012.05 1091
11013.04 1048
11014.03 996
11015.02 941
11016.01 928
11017.00 884
11017.99 923
11018.98 936
11019.98 926
11020.97 903
11021.96 874
11022.95 862
11023.94 832
11024.93 821
11025.93 833
11026.92 825
11027.91 831
11028.90 794
11029.89 787
11030.88 780
11031.88 770
11032.87 755
11033.86 764
11034.85 734
11035.84 843
11036.84 767
11037.83 802
11038.82 875
11039.81 873
11040.81 767
11041.80 753
11042.79 763
11043.78 808
11044.77 804
11045.77 775
11046.76 773
11047.75 746
11048.75 787
11049.74 713
11050.73 662
11051.72 656
11052.72 712
11053.71 698
11054.70 757
11055.70 703
11056.69 697
11057.68 703
11058.67 700
11059.67 707
11060.66 668
11061.65 712
11062.65 737
11063.64 712
11064.63 679
11065.63 688
11066.62 663
11067.61 723
11068.61 679
11069.60 704
11070.60 682
11071.59 759
11072.58 694
11073.58 746
11074.57 722
11075.56 745
11076.56 725
11077.55 716
11078.55 717
11079.54 684
11080.53 688
11081.53 647
11082.52 727
11083.52 701
11084.51 708
11085.51 669
11086.50 742
11087.49 743
11088.49 648
11089.48 603
11090.48 635
11091.47 662
11092.47 682
11093.46 647
11094.46 634
11095.45 623
11096.45 627
11097.44 661
11098.44 661
11099.43 621
11100.43 652
11101.42 676
11102.42 633
11103.41 621
11104.41 591
11105.40 653
11106.40 602
11107.39 624
11108.39 624
11109.38 617
11110.38 623
11111.37 605
11112.37 681
11113.37 609
11114.36 581
11115.36 586
11116.35 635
11117.35 581
11118.34 655
11119.34 609
11120.34 624
11121.33 597
11122.33 644
11123.32 615
11124.32 638
11125.32 639
11126.31 658
11127.31 640
11128.30 660
11129.30 661
11130.30 639
11131.29 640
11132.29 623
11133.29 642
11134.28 601
11135.28 637
11136.28 612
11137.27 618
11138.27 640
11139.27 582
11140.26 545
11141.26 571
11142.26 593
11143.25 612
11144.25 604
11145.25 546
11146.24 567
11147.24 592
11148.24 639
11149.24 632
11150.23 654
11151.23 609
11152.23 574
11153.23 550
11154.22 567
11155.22 549
11156.22 498
11157.22 588
11158.21 543
11159.21 579
11160.21 578
11161.21 609
11162.20 543
11163.20 555
11164.20 609
11165.20 613
11166.20 600
11167.19 569
11168.19 592
11169.19 582
11170.19 618
11171.19 642
11172.18 644
11173.18 684
11174.18 652
11175.18 602
11176.18 635
11177.18 618
11178.17 622
11179.17 621
11180.17 687
11181.17 646
11182.17 625
11183.17 627
11184.17 692
11185.16 703
11186.16 676
11187.16 694
11188.16 699
11189.16 676
11190.16 675
11191.16 745
11192.16 768
11193.16 805
11194.16 826
11195.16 767
11196.15 765
11197.15 719
11198.15 747
11199.15 682
11200.15 706
11201.15 698
11202.15 678
11203.15 620
11204.15 662
11205.15 626
11206.15 641
11207.15 650
11208.15 672
11209.15 632
11210.15 617
11211.15 662
11212.15 697
11213.15 650
11214.15 641
11215.15 634
11216.15 576
11217.15 593
11218.15 586
11219.15 571
11220.15 546
11221.15 538
11222.15 522
11223.15 584
11224.15 556
11225.15 574
11226.15 541
11227.16 522
11228.16 517
11229.16 515
11230.16 504
11231.16 508
11232.16 502
11233.16 509
11234.16 463
11235.16 492
11236.16 535
11237.16 468
11238.17 529
11239.17 495
11240.17 532
11241.17 515
11242.17 511
11243.17 513
11244.17 531
11245.18 532
11246.18 538
11247.18 510
11248.18 553
11249.18 570
11250.18 508
11251.19 514
11252.19 489
11253.19 521
11254.19 510
11255.19 519
11256.19 446
11257.20 470
11258.20 456
11259.20 471
11260.20 513
11261.21 504
11262.21 480
11263.21 520
11264.21 518
11265.21 481
11266.22 487
11267.22 502
11268.22 530
11269.22 502
11270.23 563
11271.23 556
11272.23 590
11273.24 587
11274.24 594
11275.24 546
11276.24 534
11277.25 534
11278.25 582
11279.25 555
11280.26 592
11281.26 623
11282.26 586
11283.27 625
11284.27 616
11285.27 520
11286.28 554
11287.28 546
11288.28 542
11289.29 522
11290.29 508
11291.29 572
11292.30 580
11293.30 565
11294.30 505
11295.31 498
11296.31 535
11297.31 551
11298.32 573
11299.32 569
11300.33 564
11301.33 494
11302.33 530
11303.34 507
11304.34 569
11305.35 542
11306.35 549
11307.36 520
11308.36 552
11309.36 555
11310.37 588
11311.37 670
11312.38 697
11313.38 749
11314.39 688
11315.39 714
11316.40 685
11317.40 715
11318.41 691
11319.41 621
11320.41 615
11321.42 597
11322.42 521
11323.43 500
11324.43 553
11325.44 478
11326.44 440
11327.45 463
11328.46 450
11329.46 432
11330.47 478
11331.47 449
11332.48 435
11333.48 447
11334.49 491
11335.49 450
11336.50 489
11337.50 440
11338.51 422
11339.52 428
11340.52 431
11341.53 430
11342.53 439
11343.54 432
11344.54 394
11345.55 407
11346.56 433
11347.56 441
11348.57 424
11349.58 464
11350.58 421
11351.59 387
11352.59 376
11353.60 472
11354.61 438
11355.61 469
11356.62 419
11357.63 464
11358.63 444
11359.64 431
11360.65 466
11361.65 443
11362.66 437
11363.67 428
11364.67 437
11365.68 406
11366.69 411
11367.69 411
11368.70 432
11369.71 418
11370.71 405
11371.72 411
11372.73 407
11373.74 450
11374.74 389
11375.75 396
11376.76 408
11377.77 430
11378.77 409
11379.78 414
11380.79 415
11381.80 448
11382.80 434
11383.81 467
11384.82 448
11385.83 437
11386.83 470
11387.84 502
11388.85 500
11389.86 440
11390.87 444
11391.87 463
11392.88 488
11393.89 436
11394.90 444
11395.91 470
11396.91 504
11397.92 467
11398.93 445
11399.94 416
11400.95 432
11401.96 445
11402.97 451
11403.97 429
11404.98 405
11405.99 422
11407.00 419
11408.01 426
11409.02 444
11410.03 408
11411.03 416
11412.04 415
11413.05 396
11414.06 410
11415.07 409
11416.08 413
11417.09 403
11418.10 420
11419.11 432
11420.12 431
11421.13 408
11422.14 399
11423.14 429
11424.15 423
11425.16 466
11426.17 450
11427.18 436
11428.19 397
11429.20 410
11430.21 421
11431.22 435
11432.23 447
11433.24 460
11434.25 445
11435.26 447
11436.27 442
11437.28 433
11438.29 432
11439.30 423
11440.31 445
11441.32 423
11442.33 426
11443.34 399
11444.35 443
11445.36 471
11446.37 481
11447.38 414
11448.39 482
11449.41 438
11450.42 472
11451.43 415
11452.44 412
11453.45 400
11454.46 414
11455.47 434
11456.48 463
11457.49 450
11458.50 456
11459.51 474
11460.52 443
11461.54 434
11462.55 398
11463.56 445
11464.57 453
11465.58 446
11466.59 425
11467.60 393
11468.62 431
11469.63 404
11470.64 431
11471.65 428
11472.66 432
11473.67 406
11474.68 433
11475.70 432
11476.71 412
11477.72 383
11478.73 425
11479.74 383
11480.76 413
11481.77 423
11482.78 430
11483.79 451
11484.80 402
11485.82 393
11486.83 416
11487.84 393
11488.85 387
11489.87 488
11490.88 453
11491.89 393
11492.90 445
11493.92 440
11494.93 380
11495.94 383
11496.95 354
11497.97 410
11498.98 401
11499.99 404
11501.00 425
11502.02 410
11503.03 422
11504.04 410
11505.06 442
11506.07 405
11507.08 421
11508.10 402
11509.11 432
11510.12 436
11511.14 406
11512.15 388
11513.16 479
11514.18 439
11515.19 444
11516.20 405
11517.22 408
11518.23 426
11519.24 419
11520.26 397
11521.27 406
11522.29 399
11523.30 412
11524.31 424
11525.33 432
11526.34 436
11527.35 452
11528.37 440
11529.38 443
11530.40 418
11531.41 402
11532.43 417
11533.44 440
11534.45 387
11535.47 446
11536.48 457
11537.50 414
11538.51 422
11539.53 490
11540.54 477
11541.56 425
11542.57 424
11543.59 433
11544.60 435
11545.61 436
11546.63 456
11547.64 472
11548.66 439
11549.67 442
11550.69 454
11551.70 490
11552.72 465
11553.74 483
11554.75 469
11555.77 484
11556.78 495
11557.80 495
11558.81 485
11559.83 477
11560.84 526
11561.86 512
11562.87 530
11563.89 491
11564.91 483
11565.92 529
11566.94 503
11567.95 502
11568.97 471
11569.98 506
11571.00 526
11572.02 527
11573.03 527
11574.05 583
11575.06 524
11576.08 549
11577.10 540
11578.11 612
11579.13 577
11580.15 594
11581.16 607
11582.18 624
11583.20 652
11584.21 628
11585.23 666
11586.25 676
11587.26 673
11588.28 700
11589.30 717
11590.31 713
11591.33 751
11592.35 753
11593.36 737
11594.38 768
11595.40 776
11596.41 827
11597.43 924
11598.45 967
11599.47 1033
11600.48 1196
11601.50 1226
11602.52 1412
11603.53 1439
11604.55 1546
11605.57 1680
11606.59 1625
11607.60 1521
11608.62 1338
11609.64 1229
11610.66 1139
11611.68 996
11612.69 862
11613.71 740
11614.73 724
11615.75 716
11616.76 677
11617.78 640
11618.80 597
11619.82 614
11620.84 574
11621.86 558
11622.87 531
11623.89 509
11624.91 529
11625.93 575
11626.95 564
11627.97 495
11628.98 514
11630.00 532
11631.02 518
11632.04 554
11633.06 533
11634.08 538
11635.10 519
11636.11 530
11637.13 490
11638.15 510
11639.17 508
11640.19 464
11641.21 482
11642.23 517
11643.25 487
11644.27 534
11645.29 484
11646.31 508
11647.32 446
11648.34 460
11649.36 435
11650.38 441
11651.40 403
11652.42 461
11653.44 452
11654.46 436
11655.48 455
11656.50 484
11657.52 483
11658.54 430
11659.56 441
11660.58 491
11661.60 457
11662.62 418
11663.64 434
11664.66 460
11665.68 450
11666.70 445
11667.72 471
11668.74 474
11669.76 486
11670.78 451
11671.80 477
11672.82 423
11673.84 459
11674.86 462
11675.88 452
11676.90 460
11677.92 456
11678.95 477
11679.97 467
11680.99 464
11682.01 478
11683.03 443
11684.05 474
11685.07 505
11686.09 514
11687.11 480
11688.13 479
11689.16 443
11690.18 468
11691.20 492
11692.22 512
11693.24 453
11694.26 484
11695.28 481
11696.30 449
11697.33 454
11698.35 488
11699.37 499
11700.39 486
11701.41 452
11702.43 434
11703.46 463
11704.48 432
11705.50 429
11706.52 495
11707.54 465
11708.57 452
11709.59 500
11710.61 461
11711.63 401
11712.65 435
11713.68 478
11714.70 461
11715.72 465
11716.74 417
11717.77 422
11718.79 457
11719.81 408
11720.83 439
11721.86 470
11722.88 451
11723.90 431
11724.92 402
11725.95 434
11726.97 439
11727.99 406
11729.01 440
11730.04 412
11731.06 431
11732.08 438
11733.11 445
11734.13 460
11735.15 442
11736.18 452
11737.20 461
11738.22 436
11739.25 473
11740.27 429
11741.29 460
11742.32 466
11743.34 467
11744.36 499
11745.39 441
11746.41 457
11747.43 410
11748.46 421
11749.48 434
11750.51 422
11751.53 427
11752.55 410
11753.58 451
11754.60 467
11755.63 449
11756.65 446
11757.67 426
11758.70 429
11759.72 416
11760.75 462
11761.77 474
11762.80 441
11763.82 455
11764.84 442
11765.87 424
11766.89 430
11767.92 455
11768.94 432
11769.97 400
11770.99 432
11772.02 433
11773.04 446
11774.07 484
11775.09 476
11776.12 502
11777.14 466
11778.17 451
11779.19 444
11780.22 475
11781.24 433
11782.27 429
11783.29 446
11784.32 467
11785.34 501
11786.37 470
11787.39 480
11788.42 492
11789.45 456
11790.47 508
11791.50 487
11792.52 464
11793.55 472
11794.57 511
11795.60 487
11796.63 481
11797.65 479
11798.68 493
11799.70 447
11800.73 454
11801.75 465
11802.78 450
11803.81 450
11804.83 543
11805.86 565
11806.89 562
11807.91 478
11808.94 507
11809.97 500
11810.99 575
11812.02 494
11813.04 462
11814.07 512
11815.10 475
11816.12 497
11817.15 502
11818.18 510
11819.21 507
11820.23 487
11821.26 499
11822.29 538
11823.31 495
11824.34 546
11825.37 524
11826.39 503
11827.42 493
11828.45 548
11829.48 519
11830.50 459
11831.53 520
11832.56 498
11833.59 536
11834.61 554
11835.64 506
11836.67 510
11837.70 496
11838.72 552
11839.75 575
11840.78 520
11841.81 569
11842.83 557
11843.86 516
11844.89 555
11845.92 542
11846.95 544
11847.97 529
11849.00 563
11850.03 559
11851.06 552
11852.09 625
11853.12 629
11854.14 606
11855.17 635
11856.20 621
11857.23 607
11858.26 634
11859.29 599
11860.32 620
11861.34 659
11862.37 675
11863.40 710
11864.43 627
11865.46 671
11866.49 680
11867.52 656
11868.55 645
11869.57 688
11870.60 696
11871.63 675
11872.66 741
11873.69 696
11874.72 616
11875.75 669
11876.78 698
11877.81 742
11878.84 747
11879.87 725
11880.90 769
11881.93 761
11882.96 783
11883.99 831
11885.02 840
11886.05 868
11887.08 810
11888.11 859
11889.14 838
11890.16 835
11891.19 876
11892.22 859
11893.26 933
11894.29 902
11895.32 923
11896.35 925
11897.38 919
11898.41 958
11899.44 1092
11900.47 1166
11901.50 1229
11902.53 1266
11903.56 1232
11904.59 1274
11905.62 1204
11906.65 1196
11907.68 1227
11908.71 1192
11909.74 1119
11910.77 1073
11911.80 1059
11912.83 1043
11913.87 1030
11914.90 1008
11915.93 1065
11916.96 1015
11917.99 1047
11919.02 1065
11920.05 1011
11921.08 1041
11922.11 1041
11923.15 1047
11924.18 1140
11925.21 1200
11926.24 1281
11927.27 1367
11928.30 1494
11929.34 1673
11930.37 1807
11931.40 1968
11932.43 1958
11933.46 2017
11934.49 2076
11935.53 1925
11936.56 1816
11937.59 1790
11938.62 1575
11939.65 1413
11940.69 1308
11941.72 1308
11942.75 1082
11943.78 1019
11944.82 963
11945.85 918
11946.88 884
11947.91 849
11948.94 857
11949.98 854
11951.01 814
11952.04 761
11953.08 804
11954.11 771
11955.14 779
11956.17 805
11957.21 797
11958.24 807
11959.27 750
11960.31 836
11961.34 836
11962.37 849
11963.40 797
11964.44 786
11965.47 792
11966.50 815
11967.54 778
11968.57 805
11969.60 801
11970.64 829
11971.67 828
11972.70 776
11973.74 831
11974.77 837
11975.81 840
11976.84 798
11977.87 816
11978.91 751
11979.94 765
11980.97 789
11982.01 766
11983.04 759
11984.08 748
11985.11 783
11986.14 780
11987.18 766
11988.21 813
11989.25 776
11990.28 757
11991.32 811
11992.35 813
11993.38 778
11994.42 784
11995.45 790
11996.49 824
11997.52 825
11998.56 819
11999.59 853
12000.63 821
12001.66 813
12002.70 873
12003.73 842
12004.77 852
12005.80 838
12006.84 889
12007.87 905
12008.91 882
12009.94 882
12010.98 887
12012.01 865
12013.05 936
12014.08 931
12015.12 972
12016.15 995
12017.19 992
12018.22 1089
12019.26 1044
12020.29 1041
12021.33 1031
12022.37 1017
12023.40 1068
12024.44 1041
12025.47 1008
12026.51 996
12027.54 975
12028.58 957
12029.62 920
12030.65 962
12031.69 960
12032.72 893
12033.76 867
12034.80 943
12035.83 953
12036.87 949
12037.91 950
12038.94 935
12039.98 925
12041.01 854
12042.05 861
12043.09 855
12044.12 873
12045.16 955
12046.20 893
12047.23 890
12048.27 922
12049.31 919
12050.35 948
12051.38 887
12052.42 908
12053.46 927
12054.49 930
12055.53 937
12056.57 972
12057.60 1011
12058.64 985
12059.68 997
12060.72 968
12061.75 1078
12062.79 1047
12063.83 1027
12064.87 997
12065.90 1023
12066.94 1007
12067.98 1003
12069.02 1008
12070.05 1017
12071.09 1011
12072.13 1005
12073.17 1007
12074.21 983
12075.24 1060
12076.28 1017
12077.32 1038
12078.36 1010
12079.40 1032
12080.43 1071
12081.47 1063
12082.51 1083
12083.55 1053
12084.59 1131
12085.63 1096
12086.66 1107
12087.70 1141
12088.74 1105
12089.78 1070
12090.82 1086
12091.86 1165
12092.90 1260
12093.93 1274
12094.97 1336
12096.01 1351
12097.05 1392
12098.09 1457
12099.13 1543
12100.17 1636
12101.21 1786
12102.25 1841
12103.28 2053
12104.32 2152
12105.36 2075
12106.40 2092
12107.44 1964
12108.48 1896
12109.52 1867
12110.56 1651
12111.60 1505
12112.64 1330
12113.68 1213
12114.72 1162
12115.76 1040
12116.80 993
12117.84 942
12118.88 950
12119.92 935
12120.96 929
12122.00 867
12123.04 875
12124.08 861
12125.12 873
12126.16 858
12127.20 836
12128.24 797
12129.28 809
12130.32 793
12131.36 736
12132.40 769
12133.44 760
12134.48 743
12135.52 732
12136.56 756
12137.60 718
12138.64 712
12139.68 792
12140.72 761
12141.76 743
12142.81 747
12143.85 727
12144.89 735
12145.93 710
12146.97 646
12148.01 696
12149.05 696
12150.09 685
12151.13 665
12152.18 669
12153.22 618
12154.26 631
12155.30 665
12156.34 629
12157.38 639
12158.42 621
12159.47 626
12160.51 613
12161.55 652
12162.59 645
12163.63 669
12164.67 628
12165.72 688
12166.76 657
12167.80 669
12168.84 671
12169.88 641
12170.93 638
12171.97 574
12173.01 591
12174.05 606
12175.09 663
12176.14 644
12177.18 694
12178.22 605
12179.26 666
12180.31 652
12181.35 611
12182.39 671
12183.43 644
12184.48 672
12185.52 658
12186.56 621
12187.60 570
12188.65 616
12189.69 633
12190.73 621
12191.78 605
12192.82 640
12193.86 674
12194.91 624
12195.95 600
12196.99 616
12198.04 612
12199.08 631
12200.12 631
12201.17 622
12202.21 644
12203.25 661
12204.30 674
12205.34 626
12206.38 557
12207.43 571
12208.47 604
12209.51 578
12210.56 585
12211.60 567
12212.65 625
12213.69 653
12214.73 594
12215.78 601
12216.82 601
12217.87 559
12218.91 573
12219.95 568
12221.00 581
12222.04 567
12223.09 561
12224.13 547
12225.17 610
12226.22 551
12227.26 565
12228.31 609
12229.35 576
12230.40 589
12231.44 591
12232.49 562
12233.53 568
12234.58 550
12235.62 556
12236.67 551
12237.71 565
12238.76 504
12239.80 543
12240.85 561
12241.89 573
12242.94 524
12243.98 509
12245.03 521
12246.07 588
12247.12 553
12248.16 625
12249.21 570
12250.25 519
12251.30 498
12252.34 522
12253.39 496
12254.44 497
12255.48 464
12256.53 487
12257.57 463
12258.62 491
12259.67 503
12260.71 459
12261.76 478
12262.80 472
12263.85 492
12264.90 470
12265.94 473
12266.99 468
12268.03 447
12269.08 443
12270.13 469
12271.17 491
12272.22 470
12273.27 500
12274.31 450
12275.36 480
12276.41 493
12277.45 476
12278.50 458
12279.55 516
12280.59 511
12281.64 456
12282.69 469
12283.73 458
12284.78 472
12285.83 433
12286.87 466
12287.92 485
12288.97 488
12290.01 459
12291.06 487
12292.11 493
12293.16 481
12294.20 454
12295.25 479
12296.30 473
12297.35 464
12298.39 417
12299.44 446
12300.49 429
12301.54 429
12302.58 433
12303.63 436
12304.68 478
12305.73 470
12306.78 451
12307.82 421
12308.87 421
12309.92 437
12310.97 497
12312.02 473
12313.06 446
12314.11 442
12315.16 422
12316.21 419
12317.26 438
12318.31 461
12319.35 455
12320.40 440
12321.45 393
12322.50 409
12323.55 402
12324.60 393
12325.65 398
12326.69 429
12327.74 408
12328.79 415
12329.84 436
12330.89 436
12331.94 426
12332.99 440
12334.04 417
12335.09 460
12336.13 445
12337.18 393
12338.23 421
12339.28 380
12340.33 386
12341.38 394
12342.43 405
12343.48 434
12344.53 426
12345.58 436
12346.63 421
12347.68 400
12348.73 406
12349.78 420
12350.83 429
12351.88 451
12352.93 414
12353.98 417
12355.03 410
12356.08 431
12357.13 439
12358.18 445
12359.23 400
12360.28 416
12361.33 428
12362.38 448
12363.43 405
12364.48 451
12365.53 466
12366.58 442
12367.63 419
12368.68 440
12369.73 449
12370.78 434
12371.83 426
12372.88 357
12373.93 411
12374.98 449
12376.04 450
12377.09 407
12378.14 453
12379.19 427
12380.24 419
12381.29 388
12382.34 422
12383.39 414
12384.44 448
12385.49 452
12386.55 431
12387.60 428
12388.65 414
12389.70 390
12390.75 411
12391.80 429
12392.85 401
12393.91 413
12394.96 446
12396.01 451
12397.06 445
12398.11 433
12399.17 435
12400.22 449
12401.27 419
12402.32 407
12403.37 469
12404.42 429
12405.48 472
12406.53 426
12407.58 428
12408.63 434
12409.69 443
12410.74 470
12411.79 470
12412.84 423
12413.90 445
12414.95 468
12416.00 448
12417.05 467
12418.11 470
12419.16 453
12420.21 468
12421.26 464
12422.32 476
12423.37 481
12424.42 462
12425.48 498
12426.53 479
12427.58 419
12428.63 459
12429.69 474
12430.74 520
12431.79 456
12432.85 462
12433.90 478
12434.95 498
12436.01 495
12437.06 508
12438.11 456
12439.17 481
12440.22 490
12441.28 470
12442.33 486
12443.38 515
12444.44 473
12445.49 470
12446.54 498
12447.60 492
12448.65 464
12449.71 521
12450.76 525
12451.81 513
12452.87 572
12453.92 573
12454.98 517
12456.03 557
12457.08 550
12458.14 554
12459.19 555
12460.25 525
12461.30 578
12462.36 580
12463.41 593
12464.47 573
12465.52 590
12466.58 635
12467.63 605
12468.68 664
12469.74 688
12470.79 696
12471.85 795
12472.90 888
12473.96 902
12475.01 1059
12476.07 1128
12477.12 1184
12478.18 1253
12479.24 1255
12480.29 1219
12481.35 1168
12482.40 1103
12483.46 1028
12484.51 949
12485.57 901
12486.62 783
12487.68 669
12488.73 633
12489.79 621
12490.85 618
12491.90 566
12492.96 602
12494.01 523
12495.07 518
12496.13 520
12497.18 537
12498.24 525
12499.29 465
12500.35 480
12501.41 486
12502.46 519
12503.52 517
12504.57 520
12505.63 529
12506.69 521
12507.74 505
12508.80 460
12509.86 483
12510.91 481
12511.97 466
12513.03 506
12514.08 466
12515.14 491
12516.20 530
12517.25 522
12518.31 507
12519.37 473
12520.42 487
12521.48 498
12522.54 484
12523.60 462
12524.65 432
12525.71 459
12526.77 449
12527.82 429
12528.88 469
12529.94 480
12531.00 486
12532.05 499
12533.11 532
12534.17 465
12535.23 528
12536.28 561
12537.34 526
12538.40 538
12539.46 552
12540.52 545
12541.57 539
12542.63 533
12543.69 527
12544.75 535
12545.81 540
12546.86 556
12547.92 544
12548.98 552
12550.04 593
12551.10 643
12552.15 639
12553.21 628
12554.27 676
12555.33 735
12556.39 711
12557.45 721
12558.51 733
12559.56 764
12560.62 765
12561.68 718
12562.74 729
12563.80 657
12564.86 682
12565.92 647
12566.98 618
12568.03 632
12569.09 634
12570.15 578
12571.21 532
12572.27 567
12573.33 497
12574.39 538
12575.45 546
12576.51 474
12577.57 476
12578.63 521
12579.69 534
12580.75 493
12581.81 487
12582.87 517
12583.93 501
12584.98 511
12586.04 523
12587.10 506
12588.16 470
12589.22 462
12590.28 521
12591.34 488
12592.40 493
12593.46 495
12594.52 508
12595.58 472
12596.64 450
12597.70 490
12598.77 499
12599.83 494
12600.89 523
12601.95 512
12603.01 440
12604.07 491
12605.13 521
12606.19 508
12607.25 493
12608.31 486
12609.37 456
12610.43 495
12611.49 479
12612.55 511
12613.61 469
12614.68 529
12615.74 526
12616.80 518
12617.86 571
12618.92 531
12619.98 567
12621.04 568
12622.10 604
12623.16 620
12624.23 588
12625.29 550
12626.35 542
12627.41 519
12628.47 525
12629.53 467
12630.59 476
12631.66 491
12632.72 494
12633.78 507
12634.84 458
12635.90 451
12636.97 461
12638.03 479
12639.09 457
12640.15 454
12641.21 494
12642.28 499
12643.34 450
12644.40 490
12645.46 490
12646.52 503
12647.59 484
12648.65 487
12649.71 469
12650.77 458
12651.84 470
12652.90 471
12653.96 469
12655.03 491
12656.09 499
12657.15 502
12658.21 499
12659.28 502
12660.34 495
12661.40 492
12662.46 497
12663.53 474
12664.59 484
12665.65 477
12666.72 504
12667.78 487
12668.84 452
12669.91 497
12670.97 475
12672.03 457
12673.10 460
12674.16 468
12675.22 496
12676.29 528
12677.35 471
12678.42 474
12679.48 435
12680.54 453
12681.61 441
12682.67 451
12683.73 516
12684.80 506
12685.86 503
12686.93 481
12687.99 478
12689.05 516
12690.12 468
12691.18 536
12692.25 526
12693.31 532
12694.38 535
12695.44 565
12696.50 599
12697.57 612
12698.63 605
12699.70 603
12700.76 618
12701.83 654
12702.89 621
12703.96 632
12705.02 672
12706.09 694
12707.15 697
12708.22 664
12709.28 637
12710.35 624
12711.41 611
12712.48 640
12713.54 559
12714.61 571
12715.67 548
12716.74 538
12717.80 529
12718.87 543
12719.93 541
12721.00 576
12722.06 559
12723.13 526
12724.19 539
12725.26 569
12726.33 534
12727.39 569
12728.46 595
12729.52 558
12730.59 526
12731.66 537
12732.72 579
12733.79 591
12734.85 543
12735.92 529
12736.99 561
12738.05 519
12739.12 510
12740.18 501
12741.25 502
12742.32 537
12743.38 539
12744.45 536
12745.52 474
12746.58 458
12747.65 489
12748.72 526
12749.78 542
12750.85 438
12751.92 451
12752.98 462
12754.05 431
12755.12 459
12756.18 482
12757.25 482
12758.32 434
12759.38 465
12760.45 464
12761.52 402
12762.59 441
12763.65 446
12764.72 466
12765.79 437
12766.85 447
12767.92 434
12768.99 450
12770.06 447
12771.12 462
12772.19 440
12773.26 466
12774.33 467
12775.40 446
12776.46 438
12777.53 434
12778.60 424
12779.67 435
12780.73 429
12781.80 394
12782.87 440
12783.94 452
12785.01 475
12786.08 471
12787.14 431
12788.21 463
12789.28 431
12790.35 435
12791.42 456
12792.49 448
12793.55 484
12794.62 478
12795.69 451
12796.76 467
12797.83 452
12798.90 419
12799.97 469
12801.03 443
12802.10 444
12803.17 435
12804.24 470
12805.31 480
12806.38 483
12807.45 511
12808.52 505
12809.59 482
12810.66 490
12811.72 496
12812.79 513
12813.86 535
12814.93 592
12816.00 544
12817.07 497
12818.14 538
12819.21 578
12820.28 581
12821.35 529
12822.42 544
12823.49 504
12824.56 525
12825.63 504
12826.70 468
12827.77 484
12828.84 519
12829.91 495
12830.98 503
12832.05 471
12833.12 511
12834.19 483
12835.26 444
12836.33 455
12837.40 409
12838.47 456
12839.54 407
12840.61 449
12841.68 394
12842.75 371
12843.82 384
12844.89 436
12845.96 438
12847.04 398
12848.11 419
12849.18 406
12850.25 395
12851.32 429
12852.39 420
12853.46 402
12854.53 399
12855.60 398
12856.67 421
12857.75 392
12858.82 399
12859.89 398
12860.96 366
12862.03 369
12863.10 367
12864.17 363
12865.24 362
12866.32 366
12867.39 358
12868.46 376
12869.53 382
12870.60 382
12871.67 394
12872.75 371
12873.82 350
12874.89 327
12875.96 352
12877.03 365
12878.11 358
12879.18 355
12880.25 386
12881.32 377
12882.39 369
12883.47 382
12884.54 333
12885.61 318
12886.68 307
12887.76 389
12888.83 339
12889.90 346
12890.97 392
12892.05 398
12893.12 366
12894.19 392
12895.27 350
12896.34 352
12897.41 361
12898.48 360
12899.56 364
12900.63 361
12901.70 412
12902.78 361
12903.85 375
12904.92 326
12905.99 359
12907.07 355
12908.14 358
12909.21 358
12910.29 348
12911.36 327
12912.44 364
12913.51 354
12914.58 337
12915.66 359
12916.73 373
12917.80 340
12918.88 360
12919.95 398
12921.02 382
12922.10 339
12923.17 336
12924.25 337
12925.32 343
12926.39 326
12927.47 310
12928.54 319
12929.62 346
12930.69 342
12931.77 363
12932.84 336
12933.91 350
12934.99 378
12936.06 361
12937.14 286
12938.21 328
12939.29 338
12940.36 372
12941.44 329
12942.51 341
12943.59 380
12944.66 392
12945.73 355
12946.81 305
12947.88 315
12948.96 319
12950.03 351
12951.11 347
12952.18 330
12953.26 283
12954.34 322
12955.41 341
12956.49 329
12957.56 316
12958.64 338
12959.71 349
12960.79 383
12961.86 315
12962.94 336
12964.01 375
12965.09 353
12966.17 351
12967.24 332
12968.32 336
12969.39 334
12970.47 405
12971.54 309
12972.62 324
12973.70 302
12974.77 336
12975.85 351
12976.93 352
12978.00 314
12979.08 331
12980.15 348
12981.23 332
12982.31 302
12983.38 326
12984.46 358
12985.54 324
12986.61 329
12987.69 341
12988.77 315
12989.84 320
12990.92 340
12992.00 337
12993.07 327
12994.15 326
12995.23 341
12996.30 327
12997.38 346
12998.46 366
12999.53 351
13000.61 364
13001.69 350
13002.77 352
13003.84 340
13004.92 339
13006.00 319
13007.08 339
13008.15 331
13009.23 338
13010.31 339
13011.39 326
13012.46 342
13013.54 338
13014.62 328
13015.70 322
13016.77 381
13017.85 403
13018.93 377
13020.01 353
13021.09 383
13022.16 362
13023.24 416
13024.32 363
13025.40 356
13026.48 350
13027.56 333
13028.63 376
13029.71 366
13030.79 363
13031.87 377
13032.95 404
13034.03 401
13035.10 376
13036.18 353
13037.26 395
13038.34 315
13039.42 334
13040.50 373
13041.58 382
13042.66 370
13043.73 388
13044.81 367
13045.89 370
13046.97 376
13048.05 381
13049.13 375
13050.21 344
13051.29 390
13052.37 379
13053.45 417
13054.53 403
13055.61 405
13056.69 391
13057.76 422
13058.84 379
13059.92 390
13061.00 389
13062.08 376
13063.16 388
13064.24 410
13065.32 406
13066.40 386
13067.48 408
13068.56 387
13069.64 348
13070.72 319
13071.80 338
13072.88 376
13073.96 361
13075.04 355
13076.12 342
13077.20 367
13078.28 354
13079.36 371
13080.44 350
13081.53 343
13082.61 334
13083.69 361
13084.77 352
13085.85 349
13086.93 366
13088.01 346
13089.09 353
13090.17 384
13091.25 370
13092.33 360
13093.41 344
13094.49 355
13095.58 360
13096.66 349
13097.74 334
13098.82 328
13099.90 367
13100.98 360
13102.06 366
13103.14 349
13104.23 347
13105.31 369
13106.39 360
13107.47 335
13108.55 359
13109.63 387
13110.72 370
13111.80 335
13112.88 343
13113.96 335
13115.04 321
13116.13 346
13117.21 338
13118.29 368
13119.37 316
13120.45 366
13121.54 382
13122.62 385
13123.70 347
13124.78 379
13125.86 418
13126.95 409
13128.03 350
13129.11 327
13130.19 370
13131.28 382
13132.36 358
13133.44 351
13134.52 373
13135.61 336
13136.69 356
13137.77 372
13138.86 351
13139.94 331
13141.02 363
13142.11 372
13143.19 370
13144.27 342
13145.35 322
13146.44 351
13147.52 362
13148.60 360
13149.69 374
13150.77 381
13151.85 387
13152.94 383
13154.02 352
13155.10 354
13156.19 384
13157.27 389
13158.36 357
13159.44 350
13160.52 375
13161.61 400
13162.69 362
13163.77 335
13164.86 310
13165.94 351
13167.03 387
13168.11 349
13169.19 358
13170.28 380
13171.36 366
13172.45 357
13173.53 406
13174.62 362
13175.70 364
13176.79 333
13177.87 365
13178.95 396
13180.04 366
13181.12 378
13182.21 368
13183.29 387
13184.38 378
13185.46 377
13186.55 376
13187.63 360
13188.72 384
13189.80 400
13190.89 408
13191.97 387
13193.06 353
13194.14 423
13195.23 426
13196.31 401
13197.40 385
13198.48 396
13199.57 424
13200.65 405
13201.74 404
13202.83 402
13203.91 408
13205.00 391
13206.08 365
13207.17 367
13208.25 342
13209.34 405
13210.43 404
13211.51 392
13212.60 403
13213.68 400
13214.77 444
13215.86 437
13216.94 403
13218.03 405
13219.11 395
13220.20 413
13221.29 398
13222.37 370
13223.46 396
13224.55 407
13225.63 384
13226.72 388
13227.80 392
13228.89 439
13229.98 422
13231.06 439
13232.15 407
13233.24 424
13234.32 453
13235.41 442
13236.50 403
13237.59 408
13238.67 463
13239.76 431
13240.85 417
13241.93 398
13243.02 451
13244.11 456
13245.20 477
13246.28 455
13247.37 439
13248.46 455
13249.55 437
13250.63 483
13251.72 464
13252.81 455
13253.90 494
13254.98 527
13256.07 524
13257.16 536
13258.25 505
13259.33 510
13260.42 494
13261.51 464
13262.60 478
13263.69 548
13264.77 535
13265.86 595
13266.95 545
13268.04 499
13269.13 513
13270.22 539
13271.30 532
13272.39 536
13273.48 532
13274.57 534
13275.66 601
13276.75 517
13277.83 584
13278.92 573
13280.01 590
13281.10 577
13282.19 601
13283.28 546
13284.37 588
13285.46 592
13286.55 644
13287.63 646
13288.72 620
13289.81 634
13290.90 623
13291.99 627
13293.08 644
13294.17 669
13295.26 641
13296.35 727
13297.44 686
13298.53 693
13299.62 682
13300.71 677
13301.80 690
13302.89 732
13303.97 752
13305.06 706
13306.15 797
13307.24 706
13308.33 721
13309.42 697
13310.51 786
13311.60 739
13312.69 756
13313.78 715
13314.87 733
13315.96 726
13317.05 762
13318.14 758
13319.24 714
13320.33 704
13321.42 711
13322.51 786
13323.60 713
13324.69 670
13325.78 682
13326.87 709
13327.96 712
13329.05 743
13330.14 745
13331.23 746
13332.32 754
13333.41 749
13334.50 766
13335.60 793
13336.69 798
13337.78 791
13338.87 779
13339.96 776
13341.05 821
13342.14 792
13343.23 837
13344.32 838
13345.42 777
13346.51 767
13347.60 811
13348.69 791
13349.78 830
13350.87 853
13351.97 814
13353.06 849
13354.15 856
13355.24 886
13356.33 873
13357.42 902
13358.52 932
13359.61 998
13360.70 930
13361.79 944
13362.88 1039
13363.98 1024
13365.07 1067
13366.16 1185
13367.25 1144
13368.35 1077
13369.44 1158
13370.53 1158
13371.62 1161
13372.72 1157
13373.81 1070
13374.90 1008
13375.99 1073
13377.09 942
13378.18 883
13379.27 849
13380.36 894
13381.46 851
13382.55 820
13383.64 766
13384.74 732
13385.83 738
13386.92 700
13388.02 698
13389.11 682
13390.20 742
13391.30 723
13392.39 712
13393.48 715
13394.58 733
13395.67 691
13396.76 670
13397.86 637
13398.95 628
13400.04 681
13401.14 654
13402.23 658
13403.32 672
13404.42 668
13405.51 647
13406.61 616
13407.70 623
13408.79 719
13409.89 667
13410.98 667
13412.08 654
13413.17 672
13414.26 640
13415.36 669
13416.45 619
13417.55 621
13418.64 677
13419.74 671
13420.83 641
13421.93 646
13423.02 694
13424.11 670
13425.21 637
13426.30 617
13427.40 640
13428.49 627
13429.59 641
13430.68 680
13431.78 690
13432.87 665
13433.97 649
13435.06 676
13436.16 714
13437.25 747
13438.35 710
13439.44 728
13440.54 711
13441.63 678
13442.73 694
13443.83 707
13444.92 702
13446.02 728
13447.11 759
13448.21 771
13449.30 760
13450.40 791
13451.49 781
13452.59 782
13453.69 762
13454.78 810
13455.88 819
13456.97 782
13458.07 801
13459.17 786
13460.26 801
13461.36 842
13462.45 880
13463.55 880
13464.65 854
13465.74 867
13466.84 893
13467.94 882
13469.03 832
13470.13 837
13471.23 842
13472.32 861
13473.42 924
13474.52 890
13475.61 840
13476.71 881
13477.81 861
13478.90 870
13480.00 891
13481.10 922
13482.19 943
13483.29 894
13484.39 903
13485.48 916
13486.58 860
13487.68 924
13488.78 919
13489.87 930
13490.97 953
13492.07 979
13493.17 994
13494.26 1031
13495.36 1005
13496.46 1099
13497.56 1174
13498.65 1114
13499.75 1165
13500.85 1231
13501.95 1198
13503.04 1196
13504.14 1196
13505.24 1308
13506.34 1341
13507.44 1248
13508.53 1177
13509.63 1239
13510.73 1129
13511.83 1105
13512.93 1037
13514.03 976
13515.12 926
13516.22 930
13517.32 841
13518.42 814
13519.52 811
13520.62 714
13521.71 774
13522.81 791
13523.91 743
13525.01 692
13526.11 678
13527.21 731
13528.31 708
13529.41 696
13530.51 658
13531.60 676
13532.70 655
13533.80 662
13534.90 670
13536.00 641
13537.10 596
13538.20 629
13539.30 692
13540.40 632
13541.50 644
13542.60 627
13543.70 658
13544.80 604
13545.90 611
13547.00 567
13548.09 577
13549.19 583
13550.29 570
13551.39 561
13552.49 542
13553.59 563
13554.69 584
13555.79 617
13556.89 567
13557.99 551
13559.09 573
13560.19 596
13561.29 634
13562.39 611
13563.50 628
13564.60 605
13565.70 603
13566.80 581
13567.90 613
13569.00 594
13570.10 601
13571.20 602
13572.30 575
13573.40 564
13574.50 604
13575.60 580
13576.70 578
13577.80 573
13578.90 592
13580.01 563
13581.11 596
13582.21 587
13583.31 596
13584.41 582
13585.51 600
13586.61 666
13587.71 615
13588.81 617
13589.92 559
13591.02 553
13592.12 589
13593.22 626
13594.32 600
13595.42 618
13596.53 637
13597.63 563
13598.73 592
13599.83 675
13600.93 600
13602.03 554
13603.14 614
13604.24 622
13605.34 582
13606.44 585
13607.54 634
13608.65 649
13609.75 646
13610.85 615
13611.95 613
13613.06 658
13614.16 588
13615.26 628
13616.36 633
13617.47 653
13618.57 630
13619.67 568
13620.77 588
13621.88 626
13622.98 639
13624.08 642
13625.18 644
13626.29 599
13627.39 584
13628.49 601
13629.60 588
13630.70 624
13631.80 591
13632.91 602
13634.01 607
13635.11 594
13636.21 603
13637.32 583
13638.42 572
13639.53 595
13640.63 588
13641.73 594
13642.84 609
13643.94 552
13645.04 598
13646.15 622
13647.25 615
13648.35 608
13649.46 638
13650.56 592
13651.67 580
13652.77 599
13653.87 552
13654.98 585
13656.08 582
13657.19 584
13658.29 580
13659.39 608
13660.50 571
13661.60 554
13662.71 621
13663.81 573
13664.92 598
13666.02 538
13667.12 541
13668.23 535
13669.33 564
13670.44 550
13671.54 527
13672.65 526
13673.75 568
13674.86 553
13675.96 599
13677.07 526
13678.17 555
13679.28 592
13680.38 619
13681.49 599
13682.59 556
13683.70 569
13684.80 572
13685.91 579
13687.01 560
13688.12 588
13689.22 588
13690.33 569
13691.44 610
13692.54 563
13693.65 569
13694.75 599
13695.86 599
13696.96 557
13698.07 561
13699.18 587
13700.28 598
13701.39 531
13702.49 561
13703.60 542
13704.71 595
13705.81 631
13706.92 602
13708.02 578
13709.13 644
13710.24 598
13711.34 638
13712.45 642
13713.56 635
13714.66 652
13715.77 670
13716.87 753
13717.98 697
13719.09 676
13720.19 680
13721.30 670
13722.41 683
13723.51 718
13724.62 729
13725.73 683
13726.84 723
13727.94 742
13729.05 765
13730.16 785
13731.26 772
13732.37 823
13733.48 812
13734.59 876
13735.69 813
13736.80 765
13737.91 806
13739.01 827
13740.12 832
13741.23 822
13742.34 791
13743.45 790
13744.55 808
13745.66 831
13746.77 814
13747.88 839
13748.98 846
13750.09 835
13751.20 954
13752.31 898
13753.42 920
13754.52 925
13755.63 1030
13756.74 1026
13757.85 1003
13758.96 1040
13760.06 1054
13761.17 1081
13762.28 1124
13763.39 1146
13764.50 1152
13765.61 1281
13766.72 1340
13767.82 1401
13768.93 1488
13770.04 1485
13771.15 1580
13772.26 1633
13773.37 1713
13774.48 1825
13775.59 1780
13776.69 1812
13777.80 1806
13778.91 1837
13780.02 1654
13781.13 1570
13782.24 1422
13783.35 1301
13784.46 1290
13785.57 1193
13786.68 1070
13787.79 1028
13788.90 980
13790.01 929
13791.12 897
13792.22 869
13793.33 823
13794.44 793
13795.55 764
13796.66 735
13797.77 796
13798.88 754
13799.99 710
13801.10 753
13802.21 725
13803.32 717
13804.43 734
13805.54 686
13806.65 716
13807.76 698
13808.87 707
13809.98 719
13811.09 697
13812.20 721
13813.32 705
13814.43 687
13815.54 695
13816.65 667
13817.76 706
13818.87 685
13819.98 700
13821.09 668
13822.20 677
13823.31 591
13824.42 628
13825.53 654
13826.64 640
13827.76 620
13828.87 608
13829.98 595
13831.09 614
13832.20 618
13833.31 582
13834.42 603
13835.53 618
13836.65 588
13837.76 590
13838.87 618
13839.98 605
13841.09 658
13842.20 618
13843.31 615
13844.43 601
13845.54 623
13846.65 575
13847.76 586
13848.87 599
13849.99 605
13851.10 624
13852.21 643
13853.32 684
13854.43 682
13855.55 643
13856.66 621
13857.77 629
13858.88 629
13859.99 607
13861.11 664
13862.22 667
13863.33 627
13864.44 635
13865.56 630
13866.67 651
13867.78 635
13868.89 598
13870.01 665
13871.12 633
13872.23 611
13873.35 632
13874.46 646
13875.57 673
13876.68 672
13877.80 663
13878.91 657
13880.02 685
13881.14 710
13882.25 689
13883.36 708
13884.48 641
13885.59 699
13886.70 712
13887.82 733
13888.93 728
13890.04 670
13891.16 718
13892.27 768
13893.39 759
13894.50 746
13895.61 779
13896.73 774
13897.84 774
13898.95 772
13900.07 786
13901.18 757
13902.30 719
13903.41 742
13904.52 748
13905.64 733
13906.75 676
13907.87 641
13908.98 607
13910.10 642
13911.21 628
13912.32 620
13913.44 643
13914.55 574
13915.67 546
13916.78 574
13917.90 602
13919.01 600
13920.13 604
13921.24 573
13922.36 600
13923.47 578
13924.59 562
13925.70 574
13926.82 575
13927.93 605
13929.05 583
13930.16 542
13931.28 547
13932.39 569
13933.51 572
13934.62 543
13935.74 571
13936.85 608
13937.97 569
13939.08 536
13940.20 543
13941.32 578
13942.43 527
13943.55 532
13944.66 544
13945.78 541
13946.89 542
13948.01 529
13949.13 535
13950.24 587
13951.36 549
13952.47 474
13953.59 529
13954.71 535
13955.82 582
13956.94 524
13958.05 540
13959.17 565
13960.29 529
13961.40 570
13962.52 512
13963.64 558
13964.75 526
13965.87 546
13966.99 535
13968.10 494
13969.22 515
13970.34 530
13971.45 540
13972.57 556
13973.69 544
13974.80 532
13975.92 489
13977.04 566
13978.16 550
13979.27 524
13980.39 583
13981.51 534
13982.62 537
13983.74 560
13984.86 531
13985.98 544
13987.09 531
13988.21 530
13989.33 562
13990.45 542
13991.56 547
13992.68 513
13993.80 534
13994.92 555
13996.03 525
13997.15 523
13998.27 548
13999.39 558
14000.51 537
14001.62 526
14002.74 539
14003.86 485
14004.98 499
14006.10 522
14007.21 519
14008.33 499
14009.45 540
14010.57 550
14011.69 527
14012.81 540
14013.93 554
14015.04 562
14016.16 535
14017.28 489
14018.40 508
14019.52 535
14020.64 529
14021.76 501
14022.87 506
14023.99 508
14025.11 524
14026.23 487
14027.35 473
14028.47 508
14029.59 530
14030.71 544
14031.83 486
14032.95 538
14034.07 585
14035.19 557
14036.30 551
14037.42 565
14038.54 532
14039.66 545
14040.78 536
14041.90 540
14043.02 531
14044.14 535
14045.26 539
14046.38 593
14047.50 580
14048.62 525
14049.74 543
14050.86 577
14051.98 607
14053.10 584
14054.22 600
14055.34 609
14056.46 615
14057.58 588
14058.70 586
14059.82 621
14060.94 594
14062.06 595
14063.18 621
14064.30 586
14065.43 597
14066.55 652
14067.67 648
14068.79 646
14069.91 661
14071.03 698
14072.15 682
14073.27 681
14074.39 701
14075.51 730
14076.63 750
14077.75 755
14078.88 722
14080.00 793
14081.12 814
14082.24 803
14083.36 794
14084.48 848
14085.60 838
14086.72 851
14087.85 863
14088.97 876
14090.09 882
14091.21 924
14092.33 933
14093.45 914
14094.58 952
14095.70 1023
14096.82 1090
14097.94 1060
14099.06 1056
14100.19 1070
14101.31 1084
14102.43 1090
14103.55 1054
14104.67 1026
14105.80 1012
14106.92 981
14108.04 919
14109.16 838
14110.28 780
14111.41 760
14112.53 762
14113.65 718
14114.77 680
14115.90 664
14117.02 674
14118.14 707
14119.27 650
14120.39 663
14121.51 635
14122.63 642
14123.76 671
14124.88 656
14126.00 596
14127.13 623
14128.25 703
14129.37 603
14130.50 669
14131.62 603
14132.74 603
14133.86 629
14134.99 608
14136.11 634
14137.24 625
14138.36 630
14139.48 633
14140.61 651
14141.73 630
14142.85 644
14143.98 643
14145.10 637
14146.22 619
14147.35 635
14148.47 623
14149.60 649
14150.72 614
14151.84 602
14152.97 591
14154.09 575
14155.22 593
14156.34 607
14157.46 594
14158.59 594
14159.71 596
14160.84 594
14161.96 621
14163.09 552
14164.21 537
14165.34 515
14166.46 523
14167.58 579
14168.71 593
14169.83 556
14170.96 567
14172.08 543
14173.21 546
14174.33 537
14175.46 583
14176.58 531
14177.71 509
14178.83 498
14179.96 560
14181.08 569
14182.21 511
14183.33 513
14184.46 552
14185.59 549
14186.71 528
14187.84 510
14188.96 540
14190.09 568
14191.21 509
14192.34 567
14193.46 505
14194.59 525
14195.72 538
14196.84 495
14197.97 558
14199.09 517
14200.22 506
14201.35 489
14202.47 522
14203.60 504
14204.72 507
14205.85 511
14206.98 529
14208.10 517
14209.23 481
14210.35 465
14211.48 448
14212.61 463
14213.73 478
14214.86 460
14215.99 437
14217.11 462
14218.24 457
14219.37 459
14220.49 444
14221.62 472
14222.75 463
14223.87 460
14225.00 466
14226.13 456
14227.26 483
14228.38 506
14229.51 501
14230.64 463
14231.76 478
14232.89 445
14234.02 469
14235.15 495
14236.27 461
14237.40 414
14238.53 446
14239.66 452
14240.78 467
14241.91 405
14243.04 441
14244.17 461
14245.29 451
14246.42 479
14247.55 436
14248.68 460
14249.81 454
14250.93 460
14252.06 452
14253.19 464
14254.32 456
14255.45 431
14256.57 419
14257.70 442
14258.83 425
14259.96 402
14261.09 444
14262.22 448
14263.34 433
14264.47 419
14265.60 466
14266.73 428
14267.86 459
14268.99 457
14270.12 463
14271.24 425
14272.37 437
14273.50 427
14274.63 443
14275.76 442
14276.89 445
14278.02 409
14279.15 432
14280.28 425
14281.41 431
14282.54 404
14283.66 376
14284.79 420
14285.92 431
14287.05 458
14288.18 376
14289.31 429
14290.44 429
14291.57 404
14292.70 421
14293.83 395
14294.96 355
14296.09 407
14297.22 377
14298.35 393
14299.48 411
14300.61 375
14301.74 394
14302.87 377
14304.00 382
14305.13 336
14306.26 401
14307.39 398
14308.52 406
14309.65 361
14310.78 360
14311.91 423
14313.04 425
14314.17 383
14315.30 363
14316.43 405
14317.56 387
14318.69 369
14319.82 389
14320.96 407
14322.09 377
14323.22 383
14324.35 394
14325.48 351
14326.61 377
14327.74 348
14328.87 344
14330.00 355
14331.13 391
14332.27 388
14333.40 364
14334.53 352
14335.66 337
14336.79 346
14337.92 370
14339.05 358
14340.18 371
14341.32 325
14342.45 361
14343.58 321
14344.71 367
14345.84 363
14346.98 374
14348.11 361
14349.24 333
14350.37 354
14351.50 357
14352.63 384
14353.77 368
14354.90 334
14356.03 347
14357.16 395
14358.30 382
14359.43 343
14360.56 317
14361.69 330
14362.82 352
14363.96 366
14365.09 346
14366.22 355
14367.35 378
14368.49 362
14369.62 346
14370.75 348
14371.89 329
14373.02 326
14374.15 343
14375.28 361
14376.42 382
14377.55 343
14378.68 338
14379.82 391
14380.95 369
14382.08 367
14383.22 371
14384.35 342
14385.48 339
14386.62 347
14387.75 327
14388.88 357
14390.02 341
14391.15 329
14392.28 330
14393.42 379
14394.55 357
14395.68 351
14396.82 321
14397.95 326
14399.09 367
14400.22 366
14401.35 391
14402.49 351
14403.62 318
14404.76 364
14405.89 366
14407.02 359
14408.16 358
14409.29 312
14410.43 330
14411.56 380
14412.70 365
14413.83 389
14414.96 376
14416.10 336
14417.23 334
14418.37 370
14419.50 414
14420.64 355
14421.77 377
14422.91 383
14424.04 399
14425.18 406
14426.31 366
14427.45 390
14428.58 389
14429.72 427
14430.85 378
14431.99 384
14433.12 362
14434.26 413
14435.39 409
14436.53 404
14437.66 374
14438.80 443
14439.93 417
14441.07 417
14442.20 392
14443.34 382
14444.48 393
14445.61 390
14446.75 389
14447.88 351
14449.02 355
14450.15 381
14451.29 404
14452.43 366
14453.56 381
14454.70 333
14455.83 384
14456.97 391
14458.11 328
14459.24 354
14460.38 384
14461.52 396
14462.65 394
14463.79 342
14464.93 347
14466.06 386
14467.20 393
14468.33 392
14469.47 365
14470.61 367
14471.74 376
14472.88 372
14474.02 351
14475.16 376
14476.29 399
14477.43 434
14478.57 408
14479.70 388
14480.84 365
14481.98 382
14483.11 426
14484.25 395
14485.39 431
14486.53 415
14487.66 390
14488.80 376
14489.94 405
14491.08 385
14492.21 389
14493.35 422
14494.49 421
14495.63 406
14496.76 396
14497.90 435
14499.04 409
14500.18 438
14501.31 384
14502.45 425
14503.59 463
14504.73 410
14505.87 428
14507.01 462
14508.14 450
14509.28 454
14510.42 438
14511.56 439
14512.70 424
14513.83 454
14514.97 486
14516.11 442
14517.25 429
14518.39 469
14519.53 453
14520.67 466
14521.80 502
14522.94 443
14524.08 477
14525.22 513
14526.36 541
14527.50 498
14528.64 482
14529.78 465
14530.92 466
14532.05 421
14533.19 441
14534.33 436
14535.47 414
14536.61 467
14537.75 434
14538.89 422
14540.03 445
14541.17 487
14542.31 480
14543.45 434
14544.59 417
14545.73 427
14546.87 400
14548.01 407
14549.15 435
14550.29 432
14551.43 416
14552.57 421
14553.71 463
14554.85 469
14555.99 413
14557.13 407
14558.27 457
14559.41 459
14560.55 474
14561.69 461
14562.83 487
14563.97 446
14565.11 457
14566.25 476
14567.39 491
14568.53 482
14569.67 456
14570.81 486
14571.95 480
14573.09 483
14574.23 432
14575.37 444
14576.51 505
14577.66 505
14578.80 489
14579.94 474
14581.08 502
14582.22 503
14583.36 551
14584.50 517
14585.64 507
14586.78 477
14587.93 549
14589.07 533
14590.21 519
14591.35 498
14592.49 574
14593.63 566
14594.77 583
14595.92 558
14597.06 587
14598.20 625
14599.34 584
14600.48 568
14601.62 608
14602.77 542
14603.91 621
14605.05 589
14606.19 560
14607.33 597
14608.48 651
14609.62 686
14610.76 600
14611.90 600
14613.04 613
14614.19 645
14615.33 722
14616.47 705
14617.61 707
14618.76 700
14619.90 729
14621.04 720
14622.18 712
14623.33 674
14624.47 758
14625.61 763
14626.76 847
14627.90 797
14629.04 839
14630.18 854
14631.33 835
14632.47 842
14633.61 914
14634.76 953
14635.90 992
14637.04 985
14638.19 910
14639.33 975
14640.47 975
14641.62 950
14642.76 849
14643.90 848
14645.05 811
14646.19 774
14647.33 756
14648.48 717
14649.62 647
14650.76 606
14651.91 598
14653.05 609
14654.20 588
14655.34 555
14656.48 572
14657.63 570
14658.77 530
14659.92 511
14661.06 525
14662.20 566
14663.35 556
14664.49 492
14665.64 503
14666.78 460
14667.93 488
14669.07 488
14670.22 524
14671.36 488
14672.50 480
14673.65 481
14674.79 462
14675.94 439
14677.08 440
14678.23 449
14679.37 422
14680.52 451
14681.66 467
14682.81 452
14683.95 427
14685.10 439
14686.24 394
14687.39 444
14688.53 428
14689.68 427
14690.82 430
14691.97 429
14693.12 405
14694.26 415
14695.41 393
14696.55 406
14697.70 417
14698.84 413
14699.99 406
14701.13 369
14702.28 385
14703.43 424
14704.57 404
14705.72 385
14706.86 388
14708.01 392
14709.16 408
14710.30 341
14711.45 340
14712.59 388
14713.74 381
14714.89 382
14716.03 361
14717.18 385
14718.33 385
14719.47 379
14720.62 388
14721.77 385
14722.91 392
14724.06 380
14725.21 381
14726.35 377
14727.50 401
14728.65 416
14729.79 349
14730.94 359
14732.09 383
14733.23 370
14734.38 409
14735.53 372
14736.67 386
14737.82 379
14738.97 381
14740.12 390
14741.26 394
14742.41 368
14743.56 369
14744.71 379
14745.85 387
14747.00 388
14748.15 376
14749.30 364
14750.44 372
14751.59 350
14752.74 350
14753.89 389
14755.03 348
14756.18 365
14757.33 353
14758.48 344
14759.63 379
14760.77 407
14761.92 358
14763.07 350
14764.22 337
14765.37 373
14766.52 350
14767.66 335
14768.81 310
14769.96 308
14771.11 352
14772.26 327
14773.41 312
14774.55 303
14775.70 330
14776.85 362
14778.00 317
14779.15 312
14780.30 309
14781.45 327
14782.60 312
14783.74 330
14784.89 341
14786.04 331
14787.19 313
14788.34 324
14789.49 327
14790.64 315
14791.79 290
14792.94 356
14794.09 344
14795.24 296
14796.39 284
14797.54 292
14798.69 337
14799.83 320
14800.98 295
14802.13 277
14803.28 316
14804.43 287
14805.58 304
14806.73 300
14807.88 298
14809.03 289
14810.18 294
14811.33 280
14812.48 271
14813.63 302
14814.78 310
14815.93 273
14817.08 274
14818.23 303
14819.38 277
14820.53 271
14821.69 294
14822.84 283
14823.99 268
14825.14 290
14826.29 249
14827.44 288
14828.59 266
14829.74 276
14830.89 243
14832.04 281
14833.19 286
14834.34 282
14835.49 276
14836.65 281
14837.80 266
14838.95 283
14840.10 272
14841.25 266
14842.40 259
14843.55 248
14844.70 299
14845.85 277
14847.01 275
14848.16 256
14849.31 276
14850.46 280
14851.61 315
14852.76 284
14853.92 266
14855.07 286
14856.22 269
14857.37 277
14858.52 278
14859.67 289
14860.83 239
14861.98 251
14863.13 256
14864.28 293
14865.44 294
14866.59 264
14867.74 251
14868.89 251
14870.04 287
14871.20 302
14872.35 263
14873.50 232
14874.65 258
14875.81 269
14876.96 262
14878.11 235
14879.26 266
14880.42 258
14881.57 271
14882.72 267
14883.88 294
14885.03 285
14886.18 267
14887.33 250
14888.49 258
14889.64 283
14890.79 271
14891.95 259
14893.10 262
14894.25 263
14895.41 272
14896.56 291
14897.71 263
14898.87 256
14900.02 239
14901.17 289
14902.33 286
14903.48 264
14904.63 252
14905.79 255
14906.94 289
14908.10 258
14909.25 278
14910.40 245
14911.56 263
14912.71 250
14913.87 284
14915.02 250
14916.17 275
14917.33 260
14918.48 280
14919.64 283
14920.79 275
14921.94 273
14923.10 270
14924.25 274
14925.41 261
14926.56 277
14927.72 257
14928.87 301
14930.03 250
14931.18 254
14932.34 278
14933.49 257
14934.65 259
14935.80 285
14936.96 290
14938.11 278
14939.27 278
14940.42 311
14941.58 296
14942.73 279
14943.89 275
14945.04 299
14946.20 296
14947.35 285
14948.51 281
14949.66 286
14950.82 306
14951.97 315
14953.13 322
14954.28 308
14955.44 305
14956.60 285
14957.75 342
14958.91 286
14960.06 286
14961.22 333
14962.37 356
14963.53 315
14964.69 299
14965.84 333
14967.00 332
14968.16 339
14969.31 283
14970.47 300
14971.62 323
14972.78 347
14973.94 300
14975.09 310
14976.25 282
14977.41 285
14978.56 311
14979.72 342
14980.88 311
14982.03 274
14983.19 296
14984.35 293
14985.50 296
14986.66 267
14987.82 293
14988.97 290
14990.13 262
14991.29 289
14992.44 276
14993.60 284
14994.76 297
14995.92 260
14997.07 252
14998.23 239
14999.39 263
15000.55 270
15001.70 230
15002.86 234
15004.02 239
15005.18 275
15006.33 281
15007.49 267
15008.65 269
15009.81 273
15010.96 269
15012.12 275
15013.28 293
15014.44 282
15015.60 290
15016.75 220
15017.91 244
15019.07 227
15020.23 267
15021.39 269
15022.54 267
15023.70 258
15024.86 282
15026.02 281
15027.18 244
15028.34 244
15029.49 259
15030.65 256
15031.81 252
15032.97 269
15034.13 251
15035.29 239
15036.45 260
15037.61 271
15038.76 275
15039.92 259
15041.08 227
15042.24 246
15043.40 265
15044.56 257
15045.72 238
15046.88 232
15048.04 242
15049.20 261
15050.36 251
15051.51 227
15052.67 249
15053.83 219
15054.99 237
15056.15 245
15057.31 286
15058.47 257
15059.63 236
15060.79 223
15061.95 248
15063.11 248
15064.27 252
15065.43 247
15066.59 245
15067.75 256
15068.91 253
15070.07 237
15071.23 226
15072.39 242
15073.55 243
15074.71 252
15075.87 223
15077.03 242
15078.19 262
15079.35 274
15080.51 273
15081.67 252
15082.83 234
15083.99 248
15085.16 225
15086.32 245
15087.48 230
15088.64 245
15089.80 314
15090.96 277
15092.12 291
15093.28 264
15094.44 301
15095.60 251
15096.76 223
15097.93 228
15099.09 263
15100.25 264
15101.41 243
15102.57 262
15103.73 271
15104.89 263
15106.05 276
15107.22 281
15108.38 268
15109.54 274
15110.70 256
15111.86 246
15113.02 253
15114.19 284
15115.35 256
15116.51 269
15117.67 269
15118.83 261
15120.00 251
15121.16 260
15122.32 262
15123.48 260
15124.64 284
15125.81 291
15126.97 307
15128.13 259
15129.29 280
15130.46 296
15131.62 267
15132.78 277
15133.94 288
15135.11 270
15136.27 277
15137.43 276
15138.59 282
15139.76 251
15140.92 276
15142.08 280
15143.25 252
15144.41 299
15145.57 276
15146.73 280
15147.90 296
15149.06 296
15150.22 266
15151.39 253
15152.55 288
15153.71 308
15154.88 247
15156.04 242
15157.20 301
15158.37 317
15159.53 305
15160.69 306
15161.86 322
15163.02 294
15164.19 308
15165.35 287
15166.51 265
15167.68 304
15168.84 314
15170.00 303
15171.17 322
15172.33 295
15173.50 304
15174.66 324
15175.83 300
15176.99 323
15178.15 292
15179.32 316
15180.48 315
15181.65 328
15182.81 289
15183.98 327
15185.14 291
15186.30 278
15187.47 305
15188.63 354
15189.80 338
15190.96 324
15192.13 323
15193.29 339
15194.46 349
15195.62 310
15196.79 320
15197.95 323
15199.12 336
15200.28 367
15201.45 385
15202.61 352
15203.78 343
15204.94 347
15206.11 360
15207.27 357
15208.44 323
15209.61 336
15210.77 365
15211.94 353
15213.10 372
15214.27 348
15215.43 352
15216.60 401
15217.76 363
15218.93 402
15220.10 381
15221.26 400
15222.43 397
15223.59 448
15224.76 408
15225.93 437
15227.09 446
15228.26 413
15229.42 395
15230.59 423
15231.76 446
15232.92 466
15234.09 428
15235.26 464
15236.42 489
15237.59 482
15238.76 440
15239.92 425
15241.09 428
15242.26 431
15243.42 448
15244.59 470
15245.76 388
15246.92 370
15248.09 413
15249.26 414
15250.42 362
15251.59 347
15252.76 348
15253.93 369
15255.09 311
15256.26 311
15257.43 316
15258.60 319
15259.76 302
15260.93 297
15262.10 319
15263.26 326
15264.43 303
15265.60 279
15266.77 309
15267.94 302
15269.10 309
15270.27 327
15271.44 341
15272.61 280
15273.77 292
15274.94 254
15276.11 284
15277.28 310
15278.45 306
15279.62 276
15280.78 310
15281.95 302
15283.12 262
15284.29 329
15285.46 306
15286.62 312
15287.79 311
15288.96 332
15290.13 318
15291.30 302
15292.47 246
15293.64 285
15294.81 274
15295.97 333
15297.14 273
15298.31 273
15299.48 327
15300.65 264
15301.82 294
15302.99 290
15304.16 271
15305.33 282
15306.49 306
15307.66 257
15308.83 274
15310.00 309
15311.17 319
15312.34 264
15313.51 275
15314.68 316
15315.85 305
15317.02 297
15318.19 300
15319.36 286
15320.53 299
15321.70 291
15322.87 278
15324.04 251
15325.21 272
15326.38 303
15327.55 301
15328.72 285
15329.89 314
15331.06 312
15332.23 302
15333.40 263
15334.57 258
15335.74 266
15336.91 316
15338.08 289
15339.25 304
15340.42 285
15341.59 299
15342.76 283
15343.93 323
15345.10 297
15346.27 308
15347.44 287
15348.62 294
15349.79 266
15350.96 283
15352.13 318
15353.30 292
15354.47 266
15355.64 261
15356.81 298
15357.98 299
15359.15 298
15360.33 305
15361.50 317
15362.67 325
15363.84 291
15365.01 349
15366.18 310
15367.35 332
15368.53 330
15369.70 317
15370.87 296
15372.04 311
15373.21 334
15374.38 320
15375.56 293
15376.73 293
15377.90 300
15379.07 350
15380.24 309
15381.42 293
15382.59 281
15383.76 324
15384.93 332
15386.10 341
15387.28 308
15388.45 324
15389.62 362
15390.79 339
15391.97 331
15393.14 338
15394.31 346
15395.48 344
15396.66 338
15397.83 331
15399.00 346
15400.17 362
15401.35 357
15402.52 341
15403.69 312
15404.87 331
15406.04 309
15407.21 295
15408.39 327
15409.56 273
15410.73 295
15411.91 313
15413.08 274
15414.25 266
15415.42 307
15416.60 304
15417.77 289
15418.95 297
15420.12 269
15421.29 264
15422.47 270
15423.64 275
15424.81 278
15425.99 266
15427.16 266
15428.33 298
15429.51 305
15430.68 275
15431.86 267
15433.03 281
15434.20 273
15435.38 290
15436.55 293
15437.73 290
15438.90 299
15440.08 260
15441.25 272
15442.42 238
15443.60 263
15444.77 285
15445.95 264
15447.12 241
15448.30 250
15449.47 242
15450.65 269
15451.82 270
15453.00 262
15454.17 235
15455.35 227
15456.52 264
15457.70 241
15458.87 261
15460.05 258
15461.22 236
15462.40 236
15463.57 276
15464.75 254
15465.92 262
15467.10 265
15468.27 252
15469.45 262
15470.62 245
15471.80 257
15472.97 235
15474.15 246
15475.33 254
15476.50 268
15477.68 269
15478.85 264
15480.03 271
15481.20 251
15482.38 242
15483.56 254
15484.73 262
15485.91 278
15487.08 255
15488.26 252
15489.44 285
15490.61 271
15491.79 268
15492.97 248
15494.14 262
15495.32 247
15496.49 243
15497.67 253
15498.85 283
15500.02 269
15501.20 276
15502.38 254
15503.55 257
15504.73 274
15505.91 289
15507.08 261
15508.26 272
15509.44 255
15510.62 278
15511.79 274
15512.97 284
15514.15 318
15515.32 285
15516.50 273
15517.68 296
15518.86 311
15520.03 263
15521.21 298
15522.39 302
15523.57 285
15524.74 290
15525.92 245
15527.10 285
15528.28 270
15529.45 304
15530.63 270
15531.81 293
15532.99 286
15534.16 292
15535.34 318
15536.52 284
15537.70 302
15538.88 306
15540.06 271
15541.23 273
15542.41 255
15543.59 276
15544.77 290
15545.95 288
15547.12 299
15548.30 297
15549.48 310
15550.66 258
15551.84 280
15553.02 283
15554.20 294
15555.37 322
15556.55 298
15557.73 307
15558.91 289
15560.09 284
15561.27 282
15562.45 280
15563.63 298
15564.81 328
15565.98 315
15567.16 346
15568.34 264
15569.52 315
15570.70 309
15571.88 331
15573.06 302
15574.24 319
15575.42 323
15576.60 323
15577.78 350
15578.96 362
15580.14 328
15581.32 330
15582.50 338
15583.68 345
15584.86 340
15586.04 321
15587.22 297
15588.40 339
15589.58 348
15590.76 304
15591.94 334
15593.12 316
15594.30 331
15595.48 343
15596.66 330
15597.84 330
15599.02 356
15600.20 344
15601.38 387
15602.56 370
15603.74 336
15604.92 376
15606.10 386
15607.28 413
15608.46 346
15609.64 349
15610.82 380
15612.00 398
15613.19 384
15614.37 357
15615.55 388
15616.73 416
15617.91 421
15619.09 398
15620.27 411
15621.45 386
15622.63 418
15623.82 452
15625.00 431
15626.18 472
15627.36 431
15628.54 424
15629.72 415
15630.90 392
15632.09 434
15633.27 433
15634.45 425
15635.63 405
15636.81 417
15637.99 445
15639.18 443
15640.36 458
15641.54 425
15642.72 433
15643.90 457
15645.09 499
15646.27 470
15647.45 425
15648.63 470
15649.82 464
15651.00 516
15652.18 487
15653.36 497
15654.54 519
15655.73 549
15656.91 551
15658.09 514
15659.28 483
15660.46 497
15661.64 499
15662.82 509
15664.01 515
15665.19 509
15666.37 500
15667.55 505
15668.74 468
15669.92 493
15671.10 488
15672.29 493
15673.47 464
15674.65 445
15675.84 460
15677.02 530
15678.20 514
15679.39 472
15680.57 413
15681.75 449
15682.94 495
15684.12 500
15685.30 451
15686.49 467
15687.67 508
15688.86 470
15690.04 458
15691.22 460
15692.41 490
15693.59 494
15694.78 467
15695.96 435
15697.14 463
15698.33 503
15699.51 524
15700.70 488
15701.88 477
15703.06 475
15704.25 497
15705.43 523
15706.62 516
15707.80 539
15708.99 504
15710.17 535
15711.36 569
15712.54 586
15713.73 533
15714.91 592
15716.09 607
15717.28 551
15718.46 537
15719.65 540
15720.83 642
15722.02 613
15723.20 628
15724.39 575
15725.57 572
15726.76 548
15727.95 542
15729.13 590
15730.32 541
15731.50 539
15732.69 572
15733.87 517
15735.06 503
15736.24 518
15737.43 567
15738.61 547
15739.80 527
15740.99 557
15742.17 566
15743.36 535
15744.54 525
15745.73 550
15746.92 585
15748.10 599
15749.29 532
15750.47 571
15751.66 574
15752.85 613
15754.03 588
15755.22 578
15756.40 612
15757.59 618
15758.78 597
15759.96 592
15761.15 598
15762.34 544
15763.52 533
15764.71 552
15765.90 515
15767.08 514
15768.27 551
15769.46 507
15770.64 508
15771.83 478
15773.02 528
15774.20 498
15775.39 424
15776.58 461
15777.77 475
15778.95 503
15780.14 476
15781.33 480
15782.51 485
15783.70 504
15784.89 483
15786.08 460
15787.26 486
15788.45 467
15789.64 461
15790.83 479
15792.01 433
15793.20 460
15794.39 443
15795.58 469
15796.77 454
15797.95 415
15799.14 418
15800.33 416
15801.52 432
15802.71 408
15803.89 436
15805.08 421
15806.27 386
15807.46 383
15808.65 399
15809.84 416
15811.02 400
15812.21 392
15813.40 360
15814.59 414
15815.78 382
15816.97 380
15818.15 396
15819.34 361
15820.53 347
15821.72 378
15822.91 415
15824.10 374
15825.29 342
15826.48 367
15827.67 385
15828.85 365
15830.04 405
15831.23 394
15832.42 355
15833.61 387
15834.80 423
15835.99 391
15837.18 406
15838.37 356
15839.56 374
15840.75 399
15841.94 353
15843.13 357
15844.32 382
15845.51 414
15846.70 379
15847.89 375
15849.08 387
15850.27 381
15851.46 406
15852.65 367
15853.84 395
15855.03 365
15856.22 339
15857.41 371
15858.60 355
15859.79 363
15860.98 364
15862.17 376
15863.36 380
15864.55 392
15865.74 358
15866.93 392
15868.12 411
15869.31 379
15870.50 412
15871.69 370
15872.88 364
15874.07 363
15875.26 393
15876.45 403
15877.64 388
15878.84 399
15880.03 402
15881.22 418
15882.41 413
15883.60 389
15884.79 399
15885.98 417
15887.17 442
15888.36 446
15889.56 404
15890.75 374
15891.94 426
15893.13 468
15894.32 488
15895.51 439
15896.71 445
15897.90 457
15899.09 457
15900.28 479
15901.47 470
15902.66 492
15903.86 482
15905.05 459
15906.24 481
15907.43 467
15908.62 490
15909.82 459
15911.01 516
15912.20 515
15913.39 458
15914.58 455
15915.78 550
15916.97 473
15918.16 510
15919.35 525
15920.55 519
15921.74 521
15922.93 473
15924.12 478
15925.32 486
15926.51 475
15927.70 488
15928.90 511
15930.09 509
15931.28 467
15932.47 503
15933.67 524
15934.86 513
15936.05 552
15937.25 553
15938.44 488
15939.63 479
15940.83 471
15942.02 472
15943.21 463
15944.41 417
15945.60 433
15946.79 410
15947.99 423
15949.18 403
15950.37 385
15951.57 407
15952.76 376
15953.96 400
15955.15 325
15956.34 329
15957.54 345
15958.73 344
15959.92 353
15961.12 344
15962.31 370
15963.51 352
15964.70 307
15965.90 315
15967.09 296
15968.28 288
15969.48 299
15970.67 306
15971.87 322
15973.06 315
15974.26 278
15975.45 276
15976.65 283
15977.84 284
15979.03 276
15980.23 263
15981.42 286
15982.62 289
15983.81 288
15985.01 273
15986.20 271
15987.40 323
15988.59 295
15989.79 264
15990.98 282
15992.18 285
15993.37 288
15994.57 259
15995.77 247
15996.96 262
15998.16 261
15999.35 258
16000.55 284
16001.74 302
16002.94 255
16004.13 259
16005.33 246
16006.53 285
16007.72 266
16008.92 314
16010.11 306
16011.31 265
16012.51 286
16013.70 273
16014.90 273
16016.09 244
16017.29 249
16018.49 276
16019.68 259
16020.88 288
16022.07 287
16023.27 278
16024.47 252
16025.66 284
16026.86 260
16028.06 288
16029.25 279
16030.45 281
16031.65 267
16032.84 263
16034.04 263
16035.24 242
16036.43 271
16037.63 284
16038.83 252
16040.02 244
16041.22 262
16042.42 276
16043.62 278
16044.81 279
16046.01 281
16047.21 261
16048.40 256
16049.60 249
16050.80 238
16052.00 233
16053.19 279
16054.39 254
16055.59 254
16056.79 236
16057.99 239
16059.18 260
16060.38 237
16061.58 231
16062.78 213
16063.97 238
16065.17 257
16066.37 253
16067.57 241
16068.77 238
16069.96 253
16071.16 245
16072.36 260
16073.56 238
16074.76 246
16075.96 242
16077.15 271
16078.35 238
16079.55 216
16080.75 231
16081.95 251
16083.15 227
16084.35 234
16085.54 221
16086.74 242
16087.94 216
16089.14 242
16090.34 270
16091.54 286
16092.74 285
16093.94 239
16095.14 222
16096.33 222
16097.53 253
16098.73 217
16099.93 229
16101.13 191
16102.33 240
16103.53 252
16104.73 266
16105.93 241
16107.13 213
16108.33 242
16109.53 231
16110.73 225
16111.93 248
16113.13 244
16114.33 236
16115.53 254
16116.73 229
16117.93 209
16119.13 223
16120.33 218
16121.53 239
16122.73 230
16123.93 207
16125.13 244
16126.33 241
16127.53 245
16128.73 238
16129.93 218
16131.13 260
16132.33 238
16133.53 238
16134.73 198
16135.93 225
16137.13 224
16138.33 205
16139.53 224
16140.73 258
16141.93 233
16143.13 229
16144.34 231
16145.54 244
16146.74 231
16147.94 215
16149.14 223
16150.34 224
16151.54 225
16152.74 200
16153.94 218
16155.15 202
16156.35 231
16157.55 212
16158.75 208
16159.95 234
16161.15 225
16162.35 242
16163.56 209
16164.76 238
16165.96 213
16167.16 240
16168.36 224
16169.56 221
16170.77 214
16171.97 220
16173.17 205
16174.37 228
16175.57 204
16176.78 218
16177.98 215
16179.18 204
16180.38 182
16181.59 239
16182.79 215
16183.99 233
16185.19 212
16186.40 188
16187.60 215
16188.80 217
16190.00 235
16191.21 225
16192.41 234
16193.61 215
16194.81 231
16196.02 246
16197.22 245
16198.42 210
16199.63 241
16200.83 219
16202.03 228
16203.23 220
16204.44 256
16205.64 247
16206.84 222
16208.05 239
16209.25 192
16210.45 215
16211.66 209
16212.86 230
16214.06 241
16215.27 219
16216.47 239
16217.68 249
16218.88 234
16220.08 261
16221.29 260
16222.49 241
16223.69 237
16224.90 223
16226.10 259
16227.31 231
16228.51 241
16229.71 232
16230.92 207
16232.12 210
16233.33 212
16234.53 213
16235.74 251
16236.94 239
16238.14 264
16239.35 232
16240.55 233
16241.76 227
16242.96 219
16244.17 260
16245.37 220
16246.58 261
16247.78 232
16248.99 236
16250.19 243
16251.40 261
16252.60 231
16253.81 261
16255.01 263
16256.22 239
16257.42 247
16258.63 247
16259.83 261
16261.04 230
16262.24 223
16263.45 214
16264.65 256
16265.86 277
16267.06 263
16268.27 247
16269.47 244
16270.68 227
16271.89 286
16273.09 253
16274.30 225
16275.50 240
16276.71 270
16277.91 279
16279.12 274
16280.33 265
16281.53 240
16282.74 246
16283.94 235
16285.15 262
16286.36 266
16287.56 286
16288.77 265
16289.98 275
16291.18 322
16292.39 295
16293.59 286
16294.80 253
16296.01 261
16297.21 289
16298.42 243
16299.63 260
16300.83 269
16302.04 287
16303.25 263
16304.46 256
16305.66 309
16306.87 278
16308.08 276
16309.28 280
16310.49 303
16311.70 294
16312.90 277
16314.11 257
16315.32 266
16316.53 276
16317.73 235
16318.94 274
16320.15 262
16321.36 265
16322.56 299
16323.77 252
16324.98 245
16326.19 248
16327.39 242
16328.60 293
16329.81 232
16331.02 260
16332.23 248
16333.43 224
16334.64 246
16335.85 284
16337.06 273
16338.27 231
16339.47 259
16340.68 250
16341.89 263
16343.10 224
16344.31 242
16345.52 223
16346.72 237
16347.93 232
16349.14 238
16350.35 206
16351.56 247
16352.77 228
16353.98 207
16355.18 209
16356.39 216
16357.60 192
16358.81 217
16360.02 229
16361.23 231
16362.44 207
16363.65 249
16364.86 232
16366.07 222
16367.27 223
16368.48 195
16369.69 252
16370.90 192
16372.11 208
16373.32 233
16374.53 225
16375.74 229
16376.95 194
16378.16 244
16379.37 209
16380.58 222
16381.79 224
16383.00 220
16384.21 194
16385.42 222
16386.63 225
16387.84 203
16389.05 204
16390.26 186
16391.47 190
16392.68 216
16393.89 212
16395.10 205
16396.31 231
16397.52 235
16398.73 231
16399.94 221
16401.15 251
16402.36 214
16403.57 221
16404.78 212
16405.99 200
16407.20 214
16408.41 218
16409.62 225
16410.84 217
16412.05 215
16413.26 188
16414.47 223
16415.68 203
16416.89 213
16418.10 205
16419.31 223
16420.52 201
16421.73 232
16422.95 198
16424.16 235
16425.37 207
16426.58 210
16427.79 184
16429.00 211
16430.21 188
16431.43 209
16432.64 234
16433.85 230
16435.06 212
16436.27 203
16437.48 224
16438.70 220
16439.91 233
16441.12 220
16442.33 205
16443.54 196
16444.76 233
16445.97 233
16447.18 220
16448.39 210
16449.61 220
16450.82 210
16452.03 219
16453.24 229
16454.45 227
16455.67 218
16456.88 224
16458.09 238
16459.31 215
16460.52 216
16461.73 197
16462.94 198
16464.16 212
16465.37 207
16466.58 196
16467.79 210
16469.01 243
16470.22 226
16471.43 218
16472.65 194
16473.86 233
16475.07 237
16476.29 224
16477.50 214
16478.71 219
16479.93 195
16481.14 213
16482.35 247
16483.57 237
16484.78 222
16485.99 226
16487.21 227
16488.42 217
16489.64 240
16490.85 227
16492.06 215
16493.28 228
16494.49 217
16495.70 222
16496.92 218
16498.13 188
16499.35 211
16500.56 213
16501.77 209
16502.99 200
16504.20 227
16505.42 241
16506.63 222
16507.85 197
16509.06 206
16510.28 237
16511.49 212
16512.70 210
16513.92 224
16515.13 219
16516.35 191
16517.56 223
16518.78 217
16519.99 202
16521.21 203
16522.42 219
16523.64 219
16524.85 216
16526.07 198
16527.28 205
16528.50 215
16529.71 221
16530.93 238
16532.14 225
16533.36 214
16534.57 217
16535.79 205
16537.01 199
16538.22 248
16539.44 251
16540.65 234
16541.87 216
16543.08 228
16544.30 236
16545.52 252
16546.73 256
16547.95 230
16549.16 217
16550.38 214
16551.60 238
16552.81 230
16554.03 224
16555.24 232
16556.46 240
16557.68 214
16558.89 238
16560.11 250
16561.32 287
16562.54 241
16563.76 240
16564.97 248
16566.19 274
16567.41 270
16568.62 277
16569.84 245
16571.06 238
16572.27 232
16573.49 282
16574.71 279
16575.93 269
16577.14 283
16578.36 288
16579.58 288
16580.79 313
16582.01 321
16583.23 283
16584.44 303
16585.66 312
16586.88 314
16588.10 296
16589.31 292
16590.53 285
16591.75 299
16592.97 265
16594.18 253
16595.40 254
16596.62 254
16597.84 266
16599.06 249
16600.27 256
16601.49 232
16602.71 253
16603.93 273
16605.14 240
16606.36 209
16607.58 251
16608.80 256
16610.02 244
16611.24 209
16612.45 212
16613.67 244
16614.89 223
16616.11 247
16617.33 246
16618.55 241
16619.76 246
16620.98 235
16622.20 243
16623.42 215
16624.64 180
16625.86 184
16627.08 203
16628.30 221
16629.51 206
16630.73 192
16631.95 207
16633.17 213
16634.39 206
16635.61 188
16636.83 211
16638.05 213
16639.27 228
16640.49 187
16641.71 187
16642.92 220
16644.14 208
16645.36 224
16646.58 175
16647.80 181
16649.02 199
16650.24 215
16651.46 194
16652.68 185
16653.90 213
16655.12 230
16656.34 203
16657.56 209
16658.78 205
16660.00 192
16661.22 210
16662.44 193
16663.66 178
16664.88 197
16666.10 216
16667.32 233
16668.54 200
16669.76 166
16670.98 209
16672.20 208
16673.42 216
16674.64 209
16675.87 202
16677.09 193
16678.31 202
16679.53 176
16680.75 207
16681.97 209
16683.19 195
16684.41 220
16685.63 187
16686.85 199
16688.07 206
16689.30 203
16690.52 187
16691.74 211
16692.96 194
16694.18 193
16695.40 182
16696.62 186
16697.84 220
16699.07 209
16700.29 220
16701.51 189
16702.73 183
16703.95 167
16705.17 176
16706.40 182
16707.62 188
16708.84 175
16710.06 207
16711.28 218
16712.50 206
16713.73 185
16714.95 207
16716.17 236
16717.39 209
16718.61 183
16719.84 196
16721.06 187
16722.28 184
16723.50 184
16724.73 166
16725.95 174
16727.17 195
16728.39 203
16729.62 213
16730.84 195
16732.06 194
16733.28 200
16734.51 191
16735.73 172
16736.95 165
16738.18 181
16739.40 186
16740.62 184
16741.84 177
16743.07 206
16744.29 215
16745.51 173
16746.74 186
16747.96 175
16749.18 198
16750.41 199
16751.63 187
16752.85 197
16754.08 194
16755.30 194
16756.52 185
16757.75 163
16758.97 187
16760.20 194
16761.42 235
16762.64 184
16763.87 178
16765.09 187
16766.31 185
16767.54 208
16768.76 203
16769.99 170
16771.21 162
16772.43 179
16773.66 168
16774.88 178
16776.11 204
16777.33 175
16778.56 198
16779.78 191
16781.01 179
16782.23 159
16783.45 186
16784.68 181
16785.90 189
16787.13 168
16788.35 178
16789.58 186
16790.80 184
16792.03 162
16793.25 160
16794.48 193
16795.70 177
16796.93 190
16798.15 197
16799.38 186
16800.60 185
16801.83 206
16803.05 171
16804.28 181
16805.50 220
16806.73 181
16807.95 214
16809.18 200
16810.41 177
16811.63 205
16812.86 192
16814.08 190
16815.31 174
16816.53 201
16817.76 203
16818.99 168
16820.21 229
16821.44 205
16822.66 183
16823.89 165
16825.12 197
16826.34 169
16827.57 172
16828.79 197
16830.02 227
16831.25 202
16832.47 220
16833.70 209
16834.93 185
16836.15 184
16837.38 195
16838.61 232
16839.83 198
16841.06 195
16842.29 233
16843.51 236
16844.74 228
16845.97 229
16847.19 240
16848.42 270
16849.65 209
16850.87 244
16852.10 235
16853.33 266
16854.56 248
16855.78 250
16857.01 253
16858.24 216
16859.46 234
16860.69 244
16861.92 265
16863.15 251
16864.37 260
16865.60 229
16866.83 258
16868.06 255
16869.28 261
16870.51 286
16871.74 278
16872.97 288
16874.20 317
16875.42 325
16876.65 295
16877.88 291
16879.11 329
16880.34 299
16881.56 327
16882.79 335
16884.02 348
16885.25 333
16886.48 309
16887.71 362
16888.93 379
16890.16 314
16891.39 312
16892.62 314
16893.85 312
16895.08 312
16896.31 274
16897.53 285
16898.76 262
16899.99 268
16901.22 275
16902.45 314
16903.68 280
16904.91 266
16906.14 276
16907.37 270
16908.59 269
16909.82 233
16911.05 255
16912.28 278
16913.51 242
16914.74 254
16915.97 269
16917.20 242
16918.43 236
16919.66 236
16920.89 202
16922.12 223
16923.35 239
16924.58 235
16925.81 232
16927.04 200
16928.27 209
16929.50 207
16930.73 197
16931.96 208
16933.19 194
16934.42 227
16935.65 242
16936.88 214
16938.11 232
16939.34 240
16940.57 248
16941.80 269
16943.03 195
16944.26 197
16945.49 230
16946.72 225
16947.95 205
16949.18 190
16950.41 188
16951.64 224
16952.87 233
16954.10 209
16955.33 186
16956.57 186
16957.80 220
16959.03 213
16960.26 193
16961.49 185
16962.72 211
16963.95 189
16965.18 210
16966.41 206
16967.65 211
16968.88 185
16970.11 204
16971.34 219
16972.57 213
16973.80 199
16975.03 195
16976.27 238
16977.50 209
16978.73 194
16979.96 194
16981.19 202
16982.42 223
16983.66 205
16984.89 193
16986.12 187
16987.35 219
16988.58 195
16989.82 193
16991.05 212
16992.28 188
16993.51 201
16994.75 214
16995.98 208
16997.21 199
16998.44 221
16999.67 233
17000.91 218
17002.14 195
17003.37 210
17004.61 220
17005.84 220
17007.07 215
17008.30 191
17009.54 205
17010.77 210
17012.00 213
17013.23 201
17014.47 219
17015.70 191
17016.93 203
17018.17 177
17019.40 166
17020.63 184
17021.87 203
17023.10 215
17024.33 178
17025.57 202
17026.80 190
17028.03 201
17029.27 197
17030.50 186
17031.73 209
17032.97 197
17034.20 170
17035.44 155
17036.67 183
17037.90 194
17039.14 199
17040.37 216
17041.60 170
17042.84 174
17044.07 157
17045.31 197
17046.54 180
17047.78 174
17049.01 187
17050.24 200
17051.48 214
17052.71 174
17053.95 196
17055.18 175
17056.42 204
17057.65 186
17058.89 154
17060.12 165
17061.35 194
17062.59 184
17063.82 215
17065.06 178
17066.29 173
17067.53 198
17068.76 193
17070.00 184
17071.23 184
17072.47 179
17073.70 192
17074.94 195
17076.17 165
17077.41 186
17078.65 164
17079.88 205
17081.12 187
17082.35 191
17083.59 148
17084.82 193
17086.06 192
17087.29 174
17088.53 169
17089.77 171
17091.00 191
17092.24 179
17093.47 183
17094.71 198
17095.94 193
17097.18 195
17098.42 181
17099.65 170
17100.89 165
17102.12 199
17103.36 196
17104.60 159
17105.83 176
17107.07 168
17108.31 170
17109.54 166
17110.78 178
17112.02 172
17113.25 163
17114.49 167
17115.73 180
17116.96 152
17118.20 147
17119.44 184
17120.67 182
17121.91 182
17123.15 176
17124.38 175
17125.62 182
17126.86 183
17128.10 180
17129.33 170
17130.57 160
17131.81 188
17133.04 171
17134.28 163
17135.52 159
17136.76 175
17137.99 213
17139.23 186
17140.47 164
17141.71 183
17142.94 161
17144.18 172
17145.42 162
17146.66 147
17147.90 152
17149.13 176
17150.37 178
17151.61 171
17152.85 172
17154.08 179
17155.32 211
17156.56 193
17157.80 183
17159.04 207
17160.28 192
17161.51 172
17162.75 179
17163.99 157
17165.23 166
17166.47 156
17167.71 181
17168.95 183
17170.18 192
17171.42 192
17172.66 182
17173.90 159
17175.14 158
17176.38 185
17177.62 174
17178.86 183
17180.09 156
17181.33 175
17182.57 175
17183.81 173
17185.05 157
17186.29 152
17187.53 146
17188.77 171
17190.01 181
17191.25 158
17192.49 173
17193.73 179
17194.97 188
17196.21 158
17197.45 157
17198.69 166
17199.92 202
17201.16 168
17202.40 189
17203.64 173
17204.88 187
17206.12 180
17207.36 158
17208.60 142
17209.84 140
17211.08 185
17212.32 172
17213.56 168
17214.81 152
17216.05 158
17217.29 151
17218.53 152
17219.77 123
17221.01 148
17222.25 161
17223.49 157
17224.73 164
17225.97 167
17227.21 142
17228.45 149
17229.69 157
17230.93 164
17232.17 149
17233.41 138
17234.66 153
17235.90 155
17237.14 144
17238.38 146
17239.62 178
17240.86 167
17242.10 186
17243.34 172
17244.58 165
17245.83 170
17247.07 168
17248.31 162
17249.55 179
17250.79 151
17252.03 159
17253.28 150
17254.52 151
17255.76 140
17257.00 156
17258.24 154
17259.48 164
17260.73 144
17261.97 152
17263.21 148
17264.45 174
17265.69 174
17266.94 161
17268.18 156
17269.42 166
17270.66 156
17271.91 173
17273.15 148
17274.39 158
17275.63 128
17276.88 155
17278.12 141
17279.36 145
17280.60 176
17281.85 188
17283.09 162
17284.33 160
17285.57 158
17286.82 172
17288.06 151
17289.30 169
17290.55 154
17291.79 138
17293.03 142
17294.28 160
17295.52 153
17296.76 144
17298.01 158
17299.25 152
17300.49 166
17301.74 131
17302.98 129
17304.22 137
17305.47 168
17306.71 159
17307.95 130
17309.20 155
17310.44 136
17311.68 147
17312.93 149
17314.17 150
17315.42 130
17316.66 147
17317.90 164
17319.15 169
17320.39 142
17321.64 146
17322.88 131
17324.12 184
17325.37 166
17326.61 134
17327.86 144
17329.10 148
17330.35 146
17331.59 127
17332.83 156
17334.08 146
17335.32 176
17336.57 161
17337.81 155
17339.06 174
17340.30 177
17341.55 151
17342.79 160
17344.04 141
17345.28 167
17346.53 150
17347.77 163
17349.02 169
17350.26 163
17351.51 167
17352.75 145
17354.00 164
17355.24 173
17356.49 184
17357.73 161
17358.98 171
17360.23 167
17361.47 170
17362.72 161
17363.96 168
17365.21 182
17366.45 159
17367.70 165
17368.95 159
17370.19 152
17371.44 167
17372.68 164
17373.93 145
17375.18 173
17376.42 151
17377.67 159
17378.91 146
17380.16 166
17381.41 151
17382.65 157
17383.90 134
17385.15 124
17386.39 141
17387.64 140
17388.89 185
17390.13 188
17391.38 151
17392.63 159
17393.87 177
17395.12 182
17396.37 152
17397.61 152
17398.86 173
17400.11 145
17401.35 174
17402.60 170
17403.85 163
17405.09 153
17406.34 169
17407.59 178
17408.84 169
17410.08 144
17411.33 153
17412.58 157
17413.83 172
17415.07 205
17416.32 158
17417.57 166
17418.82 167
17420.06 168
17421.31 165
17422.56 143
17423.81 156
17425.05 170
17426.30 184
17427.55 128
17428.80 140
17430.05 155
17431.29 169
17432.54 180
17433.79 170
17435.04 151
17436.29 177
17437.54 161
17438.78 145
17440.03 170
17441.28 206
17442.53 187
17443.78 163
17445.03 165
17446.27 164
17447.52 138
17448.77 175
17450.02 181
17451.27 146
17452.52 163
17453.77 159
17455.02 159
17456.27 159
17457.51 186
17458.76 184
17460.01 180
17461.26 181
17462.51 181
17463.76 183
17465.01 184
17466.26 153
17467.51 149
17468.76 170
17470.01 185
17471.26 194
17472.51 156
17473.76 160
17475.01 182
17476.26 180
17477.50 174
17478.75 192
17480.00 190
17481.25 170
17482.50 168
17483.75 155
17485.00 189
17486.25 200
17487.50 164
17488.75 154
17490.00 174
17491.25 174
17492.51 179
17493.76 183
17495.01 175
17496.26 166
17497.51 181
17498.76 187
17500.01 196
17501.26 200
17502.51 203
17503.76 193
17505.01 216
17506.26 211
17507.51 177
17508.76 199
17510.01 206
17511.26 200
17512.52 188
17513.77 196
17515.02 219
17516.27 208
17517.52 201
17518.77 220
17520.02 209
17521.27 240
17522.53 219
17523.78 211
17525.03 188
17526.28 215
17527.53 241
17528.78 234
17530.03 231
17531.29 222
17532.54 196
17533.79 202
17535.04 234
17536.29 247
17537.55 222
17538.80 224
17540.05 226
17541.30 233
17542.55 212
17543.81 235
17545.06 239
17546.31 260
17547.56 232
17548.81 238
17550.07 218
17551.32 218
17552.57 213
17553.82 209
17555.08 223
17556.33 192
17557.58 224
17558.83 249
17560.09 212
17561.34 230
17562.59 243
17563.85 225
17565.10 222
17566.35 206
17567.60 224
17568.86 208
17570.11 223
17571.36 227
17572.62 223
17573.87 205
17575.12 207
17576.38 228
17577.63 209
17578.88 212
17580.14 227
17581.39 218
17582.64 227
17583.90 210
17585.15 220
17586.40 223
17587.66 217
17588.91 217
17590.17 237
17591.42 202
17592.67 210
17593.93 228
17595.18 208
17596.43 221
17597.69 220
17598.94 227
17600.20 227
17601.45 240
17602.71 217
17603.96 228
17605.21 242
17606.47 222
17607.72 226
17608.98 215
17610.23 234
17611.49 262
17612.74 235
17614.00 226
17615.25 227
17616.50 211
17617.76 220
17619.01 241
17620.27 206
17621.52 223
17622.78 230
17624.03 226
17625.29 224
17626.54 219
17627.80 218
17629.05 196
17630.31 209
17631.56 200
17632.82 216
17634.08 215
17635.33 208
17636.59 249
17637.84 225
17639.10 207
17640.35 196
17641.61 199
17642.86 253
17644.12 219
17645.38 197
17646.63 213
17647.89 179
17649.14 191
17650.40 188
17651.66 218
17652.91 199
17654.17 212
17655.42 208
17656.68 200
17657.94 217
17659.19 210
17660.45 192
17661.70 193
17662.96 206
17664.22 191
17665.47 209
17666.73 193
17667.99 196
17669.24 198
17670.50 189
17671.76 195
17673.01 150
17674.27 187
17675.53 174
17676.78 160
17678.04 192
17679.30 163
17680.56 161
17681.81 152
17683.07 172
17684.33 201
17685.58 157
17686.84 162
17688.10 154
17689.36 197
17690.61 151
17691.87 165
17693.13 177
17694.39 153
17695.64 169
17696.90 186
17698.16 160
17699.42 167
17700.67 159
17701.93 163
17703.19 171
17704.45 185
17705.70 166
17706.96 170
17708.22 170
17709.48 155
17710.74 150
17711.99 189
17713.25 162
17714.51 152
17715.77 152
17717.03 166
17718.29 150
17719.54 147
17720.80 144
17722.06 141
17723.32 151
17724.58 174
17725.84 157
17727.10 155
17728.35 173
17729.61 169
17730.87 170
17732.13 188
17733.39 146
17734.65 166
17735.91 167
17737.17 183
17738.43 149
17739.69 141
17740.94 156
17742.20 161
17743.46 153
17744.72 189
17745.98 160
17747.24 163
17748.50 173
17749.76 179
17751.02 165
17752.28 156
17753.54 179
17754.80 175
17756.06 199
17757.32 186
17758.58 163
17759.84 165
17761.10 159
17762.36 155
17763.62 181
17764.88 182
17766.14 166
17767.40 157
17768.66 144
17769.92 187
17771.18 164
17772.44 174
17773.70 163
17774.96 167
17776.22 163
17777.48 167
17778.74 169
17780.00 150
17781.26 164
17782.52 132
17783.78 163
17785.04 143
17786.30 159
17787.57 162
17788.83 178
17790.09 168
17791.35 166
17792.61 175
17793.87 160
17795.13 169
17796.39 177
17797.65 161
17798.91 162
17800.18 184
17801.44 158
17802.70 133
17803.96 158
17805.22 163
17806.48 163
17807.74 149
17809.01 154
17810.27 154
17811.53 152
17812.79 179
17814.05 157
17815.31 146
17816.58 140
17817.84 158
17819.10 152
17820.36 138
17821.62 153
17822.89 109
17824.15 160
17825.41 136
17826.67 150
17827.94 115
17829.20 128
17830.46 125
17831.72 139
17832.98 135
17834.25 174
17835.51 156
17836.77 144
17838.04 160
17839.30 166
17840.56 143
17841.82 148
17843.09 175
17844.35 169
17845.61 155
17846.87 132
17848.14 156
17849.40 148
17850.66 158
17851.93 150
17853.19 147
17854.45 148
17855.72 142
17856.98 163
17858.24 142
17859.51 131
17860.77 150
17862.03 173
17863.30 160
17864.56 148
17865.82 152
17867.09 154
17868.35 151
17869.62 143
17870.88 135
17872.14 176
17873.41 148
17874.67 105
17875.93 150
17877.20 152
17878.46 139
17879.73 127
17880.99 139
17882.26 125
17883.52 138
17884.78 129
17886.05 146
17887.31 143
17888.58 151
17889.84 159
17891.11 136
17892.37 119
17893.63 131
17894.90 151
17896.16 163
17897.43 139
17898.69 154
17899.96 169
17901.22 156
17902.49 143
17903.75 132
17905.02 142
17906.28 131
17907.55 152
17908.81 158
17910.08 151
17911.34 166
17912.61 137
17913.87 131
17915.14 140
17916.41 148
17917.67 149
17918.94 158
17920.20 158
17921.47 129
17922.73 115
17924.00 152
17925.26 132
17926.53 148
17927.80 138
17929.06 152
17930.33 140
17931.59 145
17932.86 130
17934.13 129
17935.39 133
17936.66 144
17937.92 132
17939.19 117
17940.46 141
17941.72 143
17942.99 148
17944.26 133
17945.52 144
17946.79 135
17948.06 151
17949.32 139
17950.59 137
17951.85 149
17953.12 156
17954.39 143
17955.66 124
17956.92 143
17958.19 158
17959.46 157
17960.72 159
17961.99 156
17963.26 144
17964.52 146
17965.79 146
17967.06 149
17968.33 120
17969.59 159
17970.86 159
17972.13 141
17973.40 125
17974.66 139
17975.93 146
17977.20 139
17978.47 137
17979.73 165
17981.00 142
17982.27 164
17983.54 154
17984.80 142
17986.07 140
17987.34 124
17988.61 150
17989.88 139
17991.14 133
17992.41 129
17993.68 162
17994.95 143
17996.22 143
17997.48 144
17998.75 163
18000.02 180
18001.29 162
18002.56 160
18003.83 149
18005.10 147
18006.36 141
18007.63 143
18008.90 130
18010.17 138
18011.44 146
18012.71 159
18013.98 152
18015.25 117
18016.51 143
18017.78 145
18019.05 155
18020.32 122
18021.59 151
18022.86 133
18024.13 149
18025.40 123
18026.67 119
18027.94 149
18029.21 145
18030.48 138
18031.75 126
18033.01 141
18034.28 129
18035.55 131
18036.82 131
18038.09 141
18039.36 125
18040.63 161
18041.90 131
18043.17 148
18044.44 123
18045.71 127
18046.98 127
18048.25 137
18049.52 117
18050.79 130
18052.06 153
18053.33 154
18054.60 143
18055.87 134
18057.14 145
18058.42 150
18059.69 174
18060.96 148
18062.23 133
18063.50 147
18064.77 148
18066.04 136
18067.31 178
18068.58 139
18069.85 150
18071.12 164
18072.39 155
18073.66 138
18074.93 149
18076.21 177
18077.48 138
18078.75 151
18080.02 152
18081.29 146
18082.56 161
18083.83 168
18085.10 139
18086.38 159
18087.65 143
18088.92 169
18090.19 162
18091.46 172
18092.73 136
18094.01 148
18095.28 157
18096.55 151
18097.82 158
18099.09 148
18100.36 147
18101.64 166
18102.91 156
18104.18 150
18105.45 152
18106.73 157
18108.00 162
18109.27 140
18110.54 147
18111.81 154
18113.09 134
18114.36 150
18115.63 164
18116.90 147
18118.18 153
18119.45 156
18120.72 142
18121.99 151
18123.27 144
18124.54 170
18125.81 130
18127.09 157
18128.36 156
18129.63 150
18130.90 158
18132.18 156
18133.45 135
18134.72 132
18136.00 145
18137.27 157
18138.54 157
18139.82 130
18141.09 128
18142.36 146
18143.64 154
18144.91 140
18146.18 170
18147.46 140
18148.73 142
18150.00 157
18151.28 173
18152.55 148
18153.83 123
18155.10 146
18156.37 136
18157.65 173
18158.92 141
18160.20 140
18161.47 148
18162.74 158
18164.02 171
18165.29 148
18166.57 163
18167.84 165
18169.12 144
18170.39 140
18171.66 132
18172.94 141
18174.21 146
18175.49 158
18176.76 169
18178.04 162
18179.31 140
18180.59 167
18181.86 157
18183.14 129
18184.41 131
18185.69 149
18186.96 153
18188.24 143
18189.51 154
18190.79 132
18192.06 143
18193.34 152
18194.61 154
18195.89 159
18197.16 155
18198.44 154
18199.71 145
18200.99 163
18202.26 152
18203.54 174
18204.81 128
18206.09 145
18207.37 136
18208.64 142
18209.92 153
18211.19 142
18212.47 156
18213.75 151
18215.02 140
18216.30 139
18217.57 129
18218.85 147
18220.13 155
18221.40 144
18222.68 148
18223.95 151
18225.23 112
18226.51 136
18227.78 151
18229.06 177
18230.34 147
18231.61 161
18232.89 176
18234.17 168
18235.44 135
18236.72 161
18238.00 125
18239.27 151
18240.55 142
18241.83 146
18243.10 143
18244.38 129
18245.66 140
18246.94 163
18248.21 139
18249.49 132
18250.77 131
18252.04 140
18253.32 154
18254.60 151
18255.88 130
18257.15 142
18258.43 132
18259.71 146
18260.99 159
18262.26 148
18263.54 128
18264.82 130
18266.10 131
18267.37 122
18268.65 128
18269.93 158
18271.21 156
18272.49 125
18273.76 142
18275.04 135
18276.32 120
18277.60 154
18278.88 124
18280.15 130
18281.43 123
18282.71 145
18283.99 143
18285.27 167
18286.55 150
18287.83 149
18289.10 146
18290.38 130
18291.66 138
18292.94 139
18294.22 139
18295.50 147
18296.78 133
18298.06 128
18299.33 128
18300.61 146
18301.89 150
18303.17 149
18304.45 135
18305.73 141
18307.01 167
18308.29 163
18309.57 125
18310.85 148
18312.13 137
18313.41 141
18314.68 128
18315.96 148
18317.24 166
18318.52 153
18319.80 147
18321.08 152
18322.36 134
18323.64 149
18324.92 153
18326.20 151
18327.48 121
18328.76 127
18330.04 145
18331.32 142
18332.60 107
18333.88 128
18335.16 137
18336.44 138
18337.72 119
18339.00 123
18340.28 129
18341.56 118
18342.84 120
18344.12 118
18345.41 122
18346.69 123
18347.97 144
18349.25 118
18350.53 103
18351.81 137
18353.09 147
18354.37 154
18355.65 164
18356.93 127
18358.21 138
18359.49 143
18360.78 160
18362.06 144
18363.34 138
18364.62 138
18365.90 138
18367.18 132
18368.46 126
18369.74 120
18371.03 145
18372.31 164
18373.59 134
18374.87 124
18376.15 143
18377.43 133
18378.72 121
18380.00 135
18381.28 155
18382.56 136
18383.84 131
18385.12 128
18386.41 133
18387.69 143
18388.97 154
18390.25 127
18391.53 122
18392.82 147
18394.10 117
18395.38 130
18396.66 141
18397.95 121
18399.23 132
18400.51 120
18401.79 135
18403.08 134
18404.36 143
18405.64 148
18406.92 128
18408.21 150
18409.49 132
18410.77 138
18412.06 120
18413.34 123
18414.62 132
18415.90 113
18417.19 121
18418.47 134
18419.75 137
18421.04 141
18422.32 130
18423.60 129
18424.89 131
18426.17 150
18427.45 133
18428.74 122
18430.02 143
18431.30 158
18432.59 150
18433.87 159
18435.15 136
18436.44 126
18437.72 136
18439.01 151
18440.29 138
18441.57 142
18442.86 137
18444.14 157
18445.43 138
18446.71 133
18447.99 130
18449.28 167
18450.56 140
18451.85 126
18453.13 127
18454.42 128
18455.70 137
18456.98 133
18458.27 144
18459.55 127
18460.84 136
18462.12 146
18463.41 144
18464.69 133
18465.98 132
18467.26 138
18468.55 162
18469.83 140
18471.12 120
18472.40 146
18473.69 156
18474.97 169
18476.26 136
18477.54 146
18478.83 154
18480.11 159
18481.40 156
18482.68 130
18483.97 131
18485.25 124
18486.54 130
18487.82 171
18489.11 108
18490.40 113
18491.68 145
18492.97 155
18494.25 129
18495.54 126
18496.82 122
18498.11 132
18499.40 150
18500.68 138
18501.97 158
18503.25 140
18504.54 156
18505.83 146
18507.11 151
18508.40 116
18509.69 142
18510.97 128
18512.26 112
18513.54 134
18514.83 126
18516.12 135
18517.40 150
18518.69 165
18519.98 119
18521.26 124
18522.55 118
18523.84 175
18525.12 131
18526.41 136
18527.70 121
18528.99 151
18530.27 149
18531.56 133
18532.85 141
18534.13 147
18535.42 140
18536.71 122
18538.00 134
18539.28 108
18540.57 141
18541.86 152
18543.14 128
18544.43 129
18545.72 128
18547.01 143
18548.30 120
18549.58 132
18550.87 138
18552.16 120
18553.45 129
18554.73 143
18556.02 116
18557.31 152
18558.60 137
18559.89 165
18561.17 132
18562.46 126
18563.75 117
18565.04 142
18566.33 160
18567.62 126
18568.90 147
18570.19 142
18571.48 143
18572.77 181
18574.06 162
18575.35 123
18576.63 137
18577.92 160
18579.21 168
18580.50 140
18581.79 148
18583.08 159
18584.37 162
18585.66 147
18586.95 134
18588.23 162
18589.52 147
18590.81 163
18592.10 166
18593.39 129
18594.68 142
18595.97 155
18597.26 193
18598.55 148
18599.84 154
18601.13 158
18602.42 148
18603.71 150
18605.00 144
18606.29 148
18607.58 146
18608.86 145
18610.15 167
18611.44 162
18612.73 177
18614.02 159
18615.31 171
18616.60 168
18617.89 162
18619.18 154
18620.47 151
18621.76 174
18623.06 143
18624.35 152
18625.64 165
18626.93 165
18628.22 142
18629.51 157
18630.80 154
18632.09 144
18633.38 135
18634.67 169
18635.96 151
18637.25 148
18638.54 142
18639.83 151
18641.12 151
18642.41 149
18643.71 151
18645.00 120
18646.29 131
18647.58 139
18648.87 149
18650.16 138
18651.45 150
18652.74 146
18654.03 145
18655.33 145
18656.62 153
18657.91 171
18659.20 139
18660.49 133
18661.78 137
18663.07 131
18664.37 167
18665.66 151
18666.95 135
18668.24 143
18669.53 130
18670.83 135
18672.12 132
18673.41 164
18674.70 131
18675.99 146
18677.29 146
18678.58 124
18679.87 141
18681.16 108
18682.45 106
18683.75 115
18685.04 129
18686.33 130
18687.62 118
18688.92 122
18690.21 140
18691.50 134
18692.79 133
18694.09 122
18695.38 107
18696.67 143
18697.97 138
18699.26 126
18700.55 135
18701.84 127
18703.14 119
18704.43 142
18705.72 147
18707.02 105
18708.31 141
18709.60 123
18710.90 132
18712.19 115
18713.48 131
18714.78 133
18716.07 139
18717.36 136
18718.66 140
18719.95 110
18721.24 133
18722.54 142
18723.83 148
18725.13 122
18726.42 127
18727.71 129
18729.01 148
18730.30 163
18731.60 136
18732.89 124
18734.18 122
18735.48 145
18736.77 113
18738.07 102
18739.36 109
18740.66 159
18741.95 129
18743.24 139
18744.54 129
18745.83 121
18747.13 152
18748.42 124
18749.72 117
18751.01 109
18752.31 143
18753.60 127
18754.90 109
18756.19 118
18757.49 138
18758.78 125
18760.08 124
18761.37 115
18762.67 117
18763.96 126
18765.26 160
18766.55 138
18767.85 108
18769.14 130
18770.44 142
18771.73 147
18773.03 115
18774.32 106
18775.62 139
18776.91 144
18778.21 130
18779.51 129
18780.80 108
18782.10 132
18783.39 127
18784.69 133
18785.99 138
18787.28 130
18788.58 132
18789.87 144
18791.17 139
18792.47 116
18793.76 122
18795.06 139
18796.35 102
18797.65 121
18798.95 126
18800.24 118
18801.54 127
18802.84 112
18804.13 131
18805.43 131
18806.73 134
18808.02 124
18809.32 129
18810.62 124
18811.91 137
18813.21 111
18814.51 97
18815.80 129
18817.10 112
18818.40 133
18819.69 138
18820.99 128
18822.29 136
18823.59 133
18824.88 140
18826.18 126
18827.48 118
18828.78 105
18830.07 149
18831.37 130
18832.67 118
18833.97 122
18835.26 116
18836.56 110
18837.86 107
18839.16 110
18840.45 123
18841.75 113
18843.05 130
18844.35 129
18845.65 156
18846.94 125
18848.24 115
18849.54 122
18850.84 133
18852.14 132
18853.43 107
18854.73 121
18856.03 97
18857.33 137
18858.63 112
18859.93 108
18861.22 105
18862.52 123
18863.82 133
18865.12 115
18866.42 112
18867.72 116
18869.02 125
18870.32 111
18871.61 114
18872.91 102
18874.21 112
18875.51 123
18876.81 151
18878.11 116
18879.41 103
18880.71 115
18882.01 126
18883.31 124
18884.61 132
18885.90 140
18887.20 137
18888.50 106
18889.80 133
18891.10 130
18892.40 119
18893.70 100
18895.00 103
18896.30 132
18897.60 128
18898.90 130
18900.20 89
18901.50 107
18902.80 118
18904.10 120
18905.40 124
18906.70 128
18908.00 129
18909.30 115
18910.60 105
18911.90 120
18913.20 150
18914.50 128
18915.80 125
18917.10 118
18918.40 120
18919.70 132
18921.00 155
18922.30 141
18923.61 109
18924.91 115
18926.21 111
18927.51 130
18928.81 129
18930.11 105
18931.41 128
18932.71 130
18934.01 123
18935.31 103
18936.61 110
18937.92 108
18939.22 126
18940.52 132
18941.82 121
18943.12 122
18944.42 112
18945.72 135
18947.03 100
18948.33 94
18949.63 119
18950.93 130
18952.23 136
18953.53 126
18954.84 110
18956.14 101
18957.44 143
18958.74 131
18960.04 122
18961.34 115
18962.65 131
18963.95 131
18965.25 102
18966.55 122
18967.86 114
18969.16 120
18970.46 132
18971.76 124
18973.06 104
18974.37 88
18975.67 119
18976.97 122
18978.27 103
18979.58 128
18980.88 118
18982.18 116
18983.48 122
18984.79 109
18986.09 129
18987.39 134
18988.70 164
18990.00 116
18991.30 110
18992.61 98
18993.91 109
18995.21 110
18996.51 122
18997.82 121
18999.12 130
19000.42 139
19001.73 129
19003.03 116
19004.33 117
19005.64 102
19006.94 115
19008.25 119
19009.55 123
19010.85 114
19012.16 108
19013.46 129
19014.76 133
19016.07 151
19017.37 128
19018.68 134
19019.98 137
19021.28 140
19022.59 115
19023.89 143
19025.20 127
19026.50 116
19027.80 105
19029.11 128
19030.41 129
19031.72 110
19033.02 125
19034.33 129
19035.63 123
19036.94 116
19038.24 108
19039.54 115
19040.85 130
19042.15 132
19043.46 123
19044.76 94
19046.07 115
19047.37 115
19048.68 124
19049.98 132
19051.29 124
19052.59 139
19053.90 138
19055.20 132
19056.51 100
19057.81 147
19059.12 135
19060.43 138
19061.73 112
19063.04 111
19064.34 136
19065.65 134
19066.95 127
19068.26 120
19069.56 115
19070.87 109
19072.18 103
19073.48 114
19074.79 110
19076.09 125
19077.40 113
19078.71 124
19080.01 112
19081.32 97
19082.62 115
19083.93 144
19085.24 121
19086.54 117
19087.85 138
19089.16 146
19090.46 132
19091.77 144
19093.07 97
19094.38 110
19095.69 119
19096.99 127
19098.30 125
19099.61 100
19100.91 105
19102.22 119
19103.53 129
19104.84 124
19106.14 117
19107.45 116
19108.76 117
19110.06 126
19111.37 109
19112.68 131
19113.98 107
19115.29 125
19116.60 125
19117.91 122
19119.21 107
19120.52 129
19121.83 142
19123.14 116
19124.44 99
19125.75 123
19127.06 122
19128.37 123
19129.68 108
19130.98 103
19132.29 117
19133.60 123
19134.91 109
19136.21 110
19137.52 136
19138.83 122
19140.14 126
19141.45 118
19142.76 99
19144.06 124
19145.37 125
19146.68 128
19147.99 139
19149.30 120
19150.61 104
19151.91 127
19153.22 117
19154.53 109
19155.84 129
19157.15 139
19158.46 128
19159.77 133
19161.07 137
19162.38 114
19163.69 136
19165.00 127
19166.31 128
19167.62 105
19168.93 102
19170.24 130
19171.55 148
19172.86 134
19174.17 99
19175.48 125
19176.78 128
19178.09 127
19179.40 112
19180.71 132
19182.02 107
19183.33 122
19184.64 109
19185.95 100
19187.26 107
19188.57 111
19189.88 128
19191.19 130
19192.50 131
19193.81 131
19195.12 135
19196.43 136
19197.74 111
19199.05 131
19200.36 123
19201.67 124
19202.98 102
19204.29 123
19205.60 121
19206.91 106
19208.22 106
19209.53 104
19210.84 105
19212.15 115
19213.47 123
19214.78 118
19216.09 95
19217.40 108
19218.71 119
19220.02 107
19221.33 81
19222.64 106
19223.95 104
19225.26 117
19226.57 106
19227.89 105
19229.20 119
19230.51 112
19231.82 120
19233.13 93
19234.44 119
19235.75 133
19237.06 110
19238.38 132
19239.69 129
19241.00 98
19242.31 102
19243.62 111
19244.93 145
19246.25 116
19247.56 98
19248.87 105
19250.18 128
19251.49 128
19252.81 109
19254.12 122
19255.43 128
19256.74 117
19258.05 113
19259.37 129
19260.68 115
19261.99 107
19263.30 117
19264.62 125
19265.93 104
19267.24 122
19268.55 122
19269.87 120
19271.18 112
19272.49 132
19273.80 116
19275.12 150
19276.43 114
19277.74 109
19279.05 135
19280.37 110
19281.68 118
19282.99 153
19284.31 116
19285.62 129
19286.93 120
19288.25 142
19289.56 121
19290.87 107
19292.19 127
19293.50 111
19294.81 121
19296.13 92
19297.44 96
19298.75 134
19300.07 136
19301.38 123
19302.69 111
19304.01 118
19305.32 115
19306.64 113
19307.95 98
19309.26 108
19310.58 112
19311.89 121
19313.21 120
19314.52 106
19315.83 125
19317.15 119
19318.46 112
19319.78 117
19321.09 117
19322.41 134
19323.72 107
19325.03 106
19326.35 116
19327.66 111
19328.98 103
19330.29 124
19331.61 125
19332.92 96
19334.24 128
19335.55 125
19336.87 119
19338.18 138
19339.50 87
19340.81 99
19342.13 123
19343.44 108
19344.76 107
19346.07 101
19347.39 100
19348.70 101
19350.02 97
19351.33 101
19352.65 111
19353.96 131
19355.28 112
19356.59 116
19357.91 108
19359.23 111
19360.54 95
19361.86 120
19363.17 107
19364.49 101
19365.80 106
19367.12 109
19368.44 116
19369.75 111
19371.07 131
19372.38 124
19373.70 96
19375.02 114
19376.33 121
19377.65 135
19378.97 98
19380.28 111
19381.60 113
19382.91 125
19384.23 132
19385.55 114
19386.86 128
19388.18 104
19389.50 120
19390.81 121
19392.13 112
19393.45 107
19394.76 109
19396.08 124
19397.40 97
19398.72 110
19400.03 118
19401.35 116
19402.67 125
19403.98 102
19405.30 116
19406.62 135
19407.94 132
19409.25 133
19410.57 121
19411.89 108
19413.20 103
19414.52 123
19415.84 118
19417.16 118
19418.48 116
19419.79 114
19421.11 119
19422.43 108
19423.75 119
19425.06 127
19426.38 131
19427.70 116
19429.02 98
19430.34 115
19431.65 119
19432.97 106
19434.29 110
19435.61 115
19436.93 129
19438.25 99
19439.56 119
19440.88 99
19442.20 105
19443.52 94
19444.84 111
19446.16 114
19447.47 106
19448.79 122
19450.11 103
19451.43 121
19452.75 95
19454.07 99
19455.39 124
19456.71 128
19458.03 122
19459.34 111
19460.66 148
19461.98 99
19463.30 109
19464.62 114
19465.94 104
19467.26 127
19468.58 106
19469.90 109
19471.22 98
19472.54 112
19473.86 142
19475.18 117
19476.50 122
19477.82 104
19479.14 106
19480.46 112
19481.78 111
19483.10 114
19484.42 108
19485.73 104
19487.05 113
19488.37 117
19489.70 118
19491.02 119
19492.34 130
19493.66 112
19494.98 140
19496.30 104
19497.62 110
19498.94 121
19500.26 127
19501.58 129
19502.90 130
19504.22 125
19505.54 113
19506.86 103
19508.18 93
19509.50 112
19510.82 125
19512.14 109
19513.46 103
19514.78 99
19516.11 100
19517.43 131
19518.75 112
19520.07 108
19521.39 104
19522.71 96
19524.03 104
19525.35 94
19526.68 119
19528.00 109
19529.32 104
19530.64 115
19531.96 112
19533.28 87
19534.60 114
19535.93 125
19537.25 121
19538.57 96
19539.89 106
19541.21 116
19542.53 115
19543.86 119
19545.18 103
19546.50 120
19547.82 105
19549.14 111
19550.47 99
19551.79 118
19553.11 109
19554.43 109
19555.76 109
19557.08 99
19558.40 110
19559.72 113
19561.05 97
19562.37 90
19563.69 103
19565.01 112
19566.34 102
19567.66 112
19568.98 114
19570.30 118
19571.63 117
19572.95 99
19574.27 107
19575.60 127
19576.92 109
19578.24 124
19579.57 114
19580.89 117
19582.21 119
19583.54 126
19584.86 109
19586.18 101
19587.51 122
19588.83 104
19590.15 123
19591.48 122
19592.80 114
19594.12 115
19595.45 116
19596.77 116
19598.09 107
19599.42 124
19600.74 104
19602.07 103
19603.39 117
19604.71 122
19606.04 108
19607.36 107
19608.69 120
19610.01 118
19611.33 106
19612.66 114
19613.98 112
19615.31 103
19616.63 126
19617.96 104
19619.28 109
19620.60 120
19621.93 108
19623.25 119
19624.58 128
19625.90 126
19627.23 131
19628.55 122
19629.88 120
19631.20 94
19632.53 104
19633.85 118
19635.18 95
19636.50 113
19637.83 112
19639.15 124
19640.48 119
19641.80 96
19643.13 108
19644.45 117
19645.78 115
19647.10 99
19648.43 114
19649.76 105
19651.08 107
19652.41 112
19653.73 111
19655.06 131
19656.38 111
19657.71 99
19659.04 133
19660.36 108
19661.69 96
19663.01 89
19664.34 108
19665.67 98
19666.99 110
19668.32 123
19669.64 119
19670.97 116
19672.30 102
19673.62 126
19674.95 107
19676.28 113
19677.60 118
19678.93 99
19680.25 125
19681.58 107
19682.91 108
19684.23 104
19685.56 94
19686.89 101
19688.22 112
19689.54 119
19690.87 129
19692.20 102
19693.52 100
19694.85 99
19696.18 119
19697.50 132
19698.83 113
19700.16 112
19701.49 102
19702.81 110
19704.14 94
19705.47 100
19706.80 106
19708.12 122
19709.45 132
19710.78 122
19712.11 112
19713.43 118
19714.76 111
19716.09 108
19717.42 112
19718.74 120
19720.07 112
19721.40 123
19722.73 109
19724.06 111
19725.38 106
19726.71 107
19728.04 117
19729.37 114
19730.70 137
19732.03 90
19733.35 111
19734.68 123
19736.01 123
19737.34 102
19738.67 133
19740.00 136
19741.32 147
19742.65 117
19743.98 112
19745.31 114
19746.64 121
19747.97 111
19749.30 119
19750.63 109
19751.96 108
19753.28 110
19754.61 111
19755.94 103
19757.27 82
19758.60 120
19759.93 100
19761.26 106
19762.59 102
19763.92 127
19765.25 121
19766.58 115
19767.91 121
19769.24 102
19770.57 114
19771.90 110
19773.22 134
19774.55 102
19775.88 124
19777.21 90
19778.54 145
19779.87 125
19781.20 111
19782.53 104
19783.86 110
19785.19 146
19786.52 129
19787.85 118
19789.18 90
19790.51 121
19791.85 119
19793.18 106
19794.51 86
19795.84 128
19797.17 147
19798.50 110
19799.83 95
19801.16 106
19802.49 103
19803.82 115
19805.15 116
19806.48 126
19807.81 104
19809.14 126
19810.47 116
19811.81 107
19813.14 144
19814.47 110
19815.80 121
19817.13 117
19818.46 135
19819.79 134
19821.12 112
19822.45 125
19823.79 139
19825.12 113
19826.45 117
19827.78 119
19829.11 106
19830.44 121
19831.78 123
19833.11 148
19834.44 110
19835.77 123
19837.10 110
19838.43 133
19839.77 116
19841.10 107
19842.43 118
19843.76 126
19845.09 136
19846.43 116
19847.76 131
19849.09 120
19850.42 131
19851.76 125
19853.09 127
19854.42 136
19855.75 114
19857.09 102
19858.42 122
19859.75 96
19861.08 96
19862.42 92
19863.75 137
19865.08 120
19866.41 130
19867.75 110
19869.08 124
19870.41 127
19871.75 138
19873.08 123
19874.41 118
19875.75 148
19877.08 117
19878.41 126
19879.75 86
19881.08 127
19882.41 108
19883.75 113
19885.08 126
19886.41 126
19887.75 108
19889.08 127
19890.41 116
19891.75 152
19893.08 115
19894.41 127
19895.75 124
19897.08 127
19898.42 129
19899.75 118
19901.08 123
19902.42 112
19903.75 138
19905.09 113
19906.42 105
19907.75 115
19909.09 120
19910.42 125
19911.76 122
19913.09 122
19914.43 122
19915.76 153
19917.10 102
19918.43 104
19919.77 114
19921.10 144
19922.43 119
19923.77 164
19925.10 96
19926.44 115
19927.77 130
19929.11 131
19930.44 114
19931.78 102
19933.11 105
19934.45 135
19935.78 150
19937.12 119
19938.45 135
19939.79 130
19941.13 155
19942.46 144
19943.80 130
19945.13 130
19946.47 110
19947.80 142
19949.14 137
19950.47 127
19951.81 153
19953.15 112
19954.48 109
19955.82 129
19957.15 118
19958.49 122
19959.83 96
19961.16 119
19962.50 109
19963.83 122
19965.17 133
19966.51 142
19967.84 124
19969.18 111
19970.51 135
19971.85 138
19973.19 128
19974.52 116
19975.86 129
19977.20 113
19978.53 124
19979.87 127
19981.21 130
19982.54 114
19983.88 125
19985.22 117
19986.55 134
19987.89 111
19989.23 125
19990.57 121
19991.90 123
19993.24 132
19994.58 132
19995.91 103
19997.25 135
19998.59 131
19999.93 114
20001.26 124
20002.60 112
20003.94 132
20005.28 113
20006.61 126
20007.95 106
20009.29 130
20010.63 116
20011.96 113
20013.30 125
20014.64 136
20015.98 100
20017.31 124
20018.65 139
20019.99 124
20021.33 112
20022.67 115
20024.01 119
20025.34 107
20026.68 108
20028.02 108
20029.36 122
20030.70 117
20032.03 132
20033.37 118
20034.71 122
20036.05 143
20037.39 106
20038.73 136
20040.07 128
20041.40 141
20042.74 115
20044.08 124
20045.42 131
20046.76 112
20048.10 147
20049.44 143
20050.78 142
20052.12 136
20053.46 112
20054.79 133
20056.13 155
20057.47 143
20058.81 134
20060.15 127
20061.49 141
20062.83 123
20064.17 125
20065.51 124
20066.85 126
20068.19 122
20069.53 128
20070.87 120
20072.21 122
20073.55 126
20074.89 109
20076.23 115
20077.57 134
20078.91 142
20080.25 87
20081.59 130
20082.93 102
20084.27 124
20085.61 115
20086.95 134
20088.29 128
20089.63 130
20090.97 98
20092.31 132
20093.65 136
20094.99 120
20096.33 90
20097.67 108
20099.01 110
20100.35 120
20101.69 134
20103.03 120
20104.38 123
20105.72 125
20107.06 130
20108.40 118
20109.74 111
20111.08 120
20112.42 138
20113.76 110
20115.10 106
20116.45 112
20117.79 100
20119.13 119
20120.47 107
20121.81 106
20123.15 131
20124.49 113
20125.84 108
20127.18 115
20128.52 108
20129.86 111
20131.20 117
20132.54 108
20133.89 107
20135.23 124
20136.57 98
20137.91 114
20139.25 112
20140.60 115
