# Supplementary material for: MALDI-TOF MS typing enables the classification of brewing yeasts of the genus Saccharomyces to major beer styles
Source: PLoS One. 2017 Aug 9;12(8):e0181694. doi: 10.1371/journal.pone.0181694 (PMC5549903; doi:10.1371/journal.pone.0181694)
Supplement: S15 File — The directory includes 90 raw files and was zipped to “.zip”; the folder has three strains with 30 spectra per strain; S1 Text explains the raw files with an example and Table 1 represents the yeast strains used within the experiment. (ZIP) [file pone.0181694.s018.zip › 43-45/30667-214-OG-WB-WB-YPG-18h-E-E_2015-11-03__0_A5_1.dat]

2000.55 1449
2000.97 1560
2001.39 1501
2001.81 1404
2002.23 1486
2002.65 1432
2003.08 1426
2003.50 1421
2003.92 1310
2004.34 1330
2004.76 1220
2005.19 1223
2005.61 1273
2006.03 1252
2006.45 1241
2006.87 1399
2007.30 1318
2007.72 1355
2008.14 1428
2008.56 1449
2008.99 1437
2009.41 1488
2009.83 1560
2010.25 1425
2010.68 1430
2011.10 1368
2011.52 1351
2011.94 1389
2012.37 1301
2012.79 1163
2013.21 1280
2013.63 1357
2014.06 1305
2014.48 1134
2014.90 1180
2015.33 1189
2015.75 1197
2016.17 1228
2016.60 1328
2017.02 1189
2017.44 1336
2017.86 1332
2018.29 1380
2018.71 1364
2019.14 1362
2019.56 1352
2019.98 1355
2020.41 1349
2020.83 1424
2021.25 1513
2021.68 1399
2022.10 1495
2022.52 1405
2022.95 1346
2023.37 1311
2023.80 1306
2024.22 1342
2024.64 1244
2025.07 1250
2025.49 1206
2025.92 1232
2026.34 1157
2026.76 1219
2027.19 1271
2027.61 1232
2028.04 1323
2028.46 1282
2028.89 1293
2029.31 1216
2029.74 1211
2030.16 1251
2030.58 1134
2031.01 1139
2031.43 1249
2031.86 1221
2032.28 1249
2032.71 1295
2033.13 1293
2033.56 1411
2033.98 1296
2034.41 1258
2034.83 1480
2035.26 1460
2035.68 1377
2036.11 1351
2036.53 1358
2036.96 1359
2037.38 1418
2037.81 1461
2038.24 1391
2038.66 1467
2039.09 1476
2039.51 1401
2039.94 1282
2040.36 1337
2040.79 1381
2041.21 1453
2041.64 1360
2042.07 1315
2042.49 1310
2042.92 1340
2043.34 1339
2043.77 1369
2044.20 1255
2044.62 1267
2045.05 1244
2045.47 1337
2045.90 1250
2046.33 1119
2046.75 1283
2047.18 1203
2047.61 1254
2048.03 1347
2048.46 1241
2048.89 1268
2049.31 1224
2049.74 1185
2050.16 1185
2050.59 1244
2051.02 1242
2051.45 1290
2051.87 1347
2052.30 1321
2052.73 1203
2053.15 1158
2053.58 1231
2054.01 1246
2054.43 1237
2054.86 1179
2055.29 1258
2055.72 1176
2056.14 1085
2056.57 1185
2057.00 1275
2057.43 1261
2057.85 1238
2058.28 1234
2058.71 1308
2059.14 1136
2059.56 1247
2059.99 1357
2060.42 1304
2060.85 1354
2061.27 1352
2061.70 1266
2062.13 1273
2062.56 1258
2062.99 1283
2063.41 1220
2063.84 1405
2064.27 1538
2064.70 1353
2065.13 1628
2065.55 1744
2065.98 1749
2066.41 1831
2066.84 1954
2067.27 1952
2067.70 1665
2068.13 1645
2068.55 1736
2068.98 1634
2069.41 1486
2069.84 1448
2070.27 1235
2070.70 1340
2071.13 1308
2071.56 1308
2071.98 1308
2072.41 1203
2072.84 1092
2073.27 1155
2073.70 1239
2074.13 1132
2074.56 1241
2074.99 1226
2075.42 1306
2075.85 1246
2076.28 1241
2076.71 1290
2077.13 1371
2077.56 1291
2077.99 1333
2078.42 1358
2078.85 1333
2079.28 1392
2079.71 1471
2080.14 1449
2080.57 1516
2081.00 1470
2081.43 1507
2081.86 1507
2082.29 1444
2082.72 1328
2083.15 1250
2083.58 1315
2084.01 1210
2084.44 1201
2084.87 1173
2085.30 1202
2085.73 1137
2086.16 1157
2086.59 1228
2087.02 1225
2087.46 1160
2087.89 1278
2088.32 1130
2088.75 1191
2089.18 1217
2089.61 1270
2090.04 1278
2090.47 1340
2090.90 1181
2091.33 1250
2091.76 1174
2092.19 1113
2092.63 1177
2093.06 1108
2093.49 1253
2093.92 1256
2094.35 1372
2094.78 1267
2095.21 1244
2095.64 1158
2096.08 1219
2096.51 1177
2096.94 1119
2097.37 1156
2097.80 1106
2098.23 1020
2098.67 1188
2099.10 1215
2099.53 1084
2099.96 1142
2100.39 1220
2100.82 1198
2101.26 1136
2101.69 1193
2102.12 1203
2102.55 1217
2102.98 1206
2103.42 1146
2103.85 1101
2104.28 977
2104.71 1035
2105.15 1200
2105.58 1168
2106.01 1191
2106.44 1161
2106.88 1238
2107.31 1291
2107.74 1263
2108.17 1197
2108.61 1260
2109.04 1435
2109.47 1315
2109.90 1271
2110.34 1287
2110.77 1244
2111.20 1184
2111.64 1336
2112.07 1261
2112.50 1191
2112.94 1089
2113.37 1123
2113.80 1057
2114.24 1076
2114.67 1096
2115.10 1141
2115.54 1078
2115.97 1116
2116.40 1224
2116.84 1137
2117.27 1118
2117.70 1106
2118.14 1018
2118.57 1049
2119.00 1027
2119.44 1062
2119.87 1025
2120.31 1031
2120.74 1141
2121.17 1233
2121.61 1241
2122.04 1307
2122.48 1199
2122.91 1238
2123.35 1288
2123.78 1234
2124.21 1328
2124.65 1243
2125.08 1225
2125.52 1275
2125.95 1260
2126.39 1193
2126.82 1193
2127.26 1312
2127.69 1221
2128.12 1200
2128.56 1162
2128.99 1266
2129.43 1262
2129.86 1231
2130.30 1199
2130.73 1404
2131.17 1441
2131.60 1437
2132.04 1534
2132.47 1422
2132.91 1429
2133.34 1448
2133.78 1468
2134.22 1377
2134.65 1388
2135.09 1500
2135.52 1396
2135.96 1494
2136.39 1619
2136.83 1594
2137.26 1512
2137.70 1653
2138.14 1592
2138.57 1416
2139.01 1393
2139.44 1488
2139.88 1558
2140.31 1364
2140.75 1359
2141.19 1201
2141.62 1099
2142.06 1202
2142.50 1143
2142.93 1211
2143.37 1189
2143.80 1264
2144.24 1227
2144.68 1331
2145.11 1155
2145.55 1082
2145.99 1131
2146.42 1292
2146.86 1202
2147.30 1220
2147.73 1339
2148.17 1359
2148.61 1389
2149.04 1519
2149.48 1530
2149.92 1429
2150.35 1641
2150.79 1833
2151.23 1899
2151.67 1862
2152.10 1780
2152.54 1818
2152.98 1717
2153.41 1566
2153.85 1536
2154.29 1492
2154.73 1520
2155.16 1391
2155.60 1303
2156.04 1324
2156.48 1332
2156.91 1200
2157.35 1200
2157.79 1277
2158.23 1257
2158.67 1316
2159.10 1318
2159.54 1210
2159.98 1187
2160.42 1194
2160.86 1241
2161.29 1189
2161.73 1304
2162.17 1389
2162.61 1213
2163.05 1263
2163.48 1298
2163.92 1256
2164.36 1359
2164.80 1333
2165.24 1184
2165.68 1269
2166.12 1179
2166.55 1223
2166.99 1179
2167.43 1393
2167.87 1313
2168.31 1367
2168.75 1332
2169.19 1370
2169.63 1398
2170.06 1443
2170.50 1404
2170.94 1599
2171.38 1474
2171.82 1445
2172.26 1476
2172.70 1411
2173.14 1506
2173.58 1694
2174.02 1977
2174.46 2138
2174.90 1921
2175.34 1983
2175.78 2053
2176.22 2105
2176.65 1988
2177.09 2009
2177.53 1889
2177.97 1802
2178.41 1764
2178.85 1832
2179.29 1689
2179.73 1520
2180.17 1422
2180.61 1472
2181.05 1519
2181.49 1304
2181.93 1329
2182.37 1251
2182.81 1267
2183.26 1359
2183.70 1301
2184.14 1308
2184.58 1378
2185.02 1260
2185.46 1236
2185.90 1214
2186.34 1172
2186.78 1192
2187.22 1232
2187.66 1287
2188.10 1229
2188.54 1382
2188.98 1395
2189.42 1391
2189.87 1558
2190.31 1445
2190.75 1360
2191.19 1459
2191.63 1242
2192.07 1199
2192.51 1389
2192.95 1355
2193.39 1322
2193.84 1435
2194.28 1494
2194.72 1536
2195.16 1568
2195.60 1524
2196.04 1577
2196.49 1603
2196.93 1588
2197.37 1764
2197.81 1607
2198.25 1586
2198.69 1628
2199.14 1523
2199.58 1335
2200.02 1405
2200.46 1391
2200.90 1443
2201.35 1357
2201.79 1464
2202.23 1283
2202.67 1295
2203.12 1309
2203.56 1224
2204.00 1282
2204.44 1325
2204.89 1396
2205.33 1322
2205.77 1284
2206.21 1368
2206.66 1660
2207.10 1439
2207.54 1451
2207.98 1444
2208.43 1556
2208.87 1471
2209.31 1416
2209.76 1418
2210.20 1550
2210.64 1457
2211.09 1396
2211.53 1461
2211.97 1405
2212.41 1447
2212.86 1350
2213.30 1393
2213.74 1359
2214.19 1309
2214.63 1216
2215.08 1357
2215.52 1336
2215.96 1355
2216.41 1424
2216.85 1397
2217.29 1338
2217.74 1275
2218.18 1308
2218.63 1277
2219.07 1364
2219.51 1166
2219.96 1271
2220.40 1220
2220.85 1145
2221.29 1289
2221.73 1252
2222.18 1304
2222.62 1307
2223.07 1290
2223.51 1272
2223.96 1292
2224.40 1426
2224.84 1349
2225.29 1429
2225.73 1460
2226.18 1456
2226.62 1435
2227.07 1451
2227.51 1422
2227.96 1369
2228.40 1391
2228.85 1335
2229.29 1240
2229.74 1288
2230.18 1451
2230.63 1469
2231.07 1312
2231.52 1339
2231.96 1475
2232.41 1526
2232.85 1595
2233.30 1555
2233.74 1545
2234.19 1744
2234.63 1861
2235.08 1871
2235.53 1882
2235.97 1676
2236.42 1634
2236.86 1656
2237.31 1490
2237.75 1347
2238.20 1407
2238.65 1344
2239.09 1399
2239.54 1267
2239.98 1318
2240.43 1229
2240.88 1241
2241.32 1224
2241.77 1231
2242.21 1164
2242.66 1149
2243.11 1097
2243.55 1187
2244.00 1141
2244.45 1163
2244.89 1156
2245.34 1228
2245.79 1157
2246.23 1080
2246.68 1087
2247.13 1187
2247.57 1061
2248.02 1118
2248.47 1204
2248.91 1156
2249.36 1207
2249.81 1268
2250.25 1158
2250.70 1244
2251.15 1144
2251.60 1089
2252.04 1136
2252.49 1202
2252.94 1187
2253.39 1105
2253.83 1215
2254.28 1287
2254.73 1216
2255.17 1163
2255.62 1073
2256.07 1113
2256.52 1164
2256.97 1136
2257.41 1071
2257.86 1133
2258.31 1120
2258.76 1134
2259.20 1087
2259.65 1224
2260.10 1137
2260.55 1097
2261.00 1148
2261.45 1250
2261.89 1258
2262.34 1246
2262.79 1205
2263.24 1205
2263.69 1285
2264.13 1370
2264.58 1335
2265.03 1250
2265.48 1274
2265.93 1189
2266.38 1180
2266.83 1293
2267.28 1280
2267.72 1378
2268.17 1202
2268.62 1290
2269.07 1440
2269.52 1393
2269.97 1596
2270.42 1425
2270.87 1362
2271.32 1462
2271.76 1443
2272.21 1453
2272.66 1342
2273.11 1366
2273.56 1544
2274.01 1515
2274.46 1419
2274.91 1463
2275.36 1375
2275.81 1358
2276.26 1341
2276.71 1319
2277.16 1284
2277.61 1403
2278.06 1229
2278.51 1247
2278.96 1186
2279.41 1198
2279.86 1154
2280.31 1243
2280.76 1343
2281.21 1322
2281.66 1178
2282.11 1168
2282.56 1225
2283.01 1244
2283.46 1237
2283.91 1198
2284.36 1070
2284.81 1099
2285.26 1288
2285.71 1298
2286.16 1228
2286.61 1260
2287.06 1308
2287.51 1433
2287.96 1451
2288.42 1654
2288.87 1875
2289.32 1922
2289.77 2117
2290.22 2268
2290.67 2362
2291.12 2446
2291.57 2653
2292.02 2491
2292.48 2679
2292.93 2554
2293.38 2583
2293.83 2313
2294.28 2300
2294.73 2403
2295.18 2093
2295.63 1875
2296.09 1778
2296.54 1667
2296.99 1632
2297.44 1728
2297.89 1476
2298.35 1507
2298.80 1413
2299.25 1393
2299.70 1287
2300.15 1445
2300.60 1370
2301.06 1376
2301.51 1260
2301.96 1293
2302.41 1143
2302.87 1219
2303.32 1147
2303.77 1211
2304.22 1285
2304.67 1308
2305.13 1198
2305.58 1137
2306.03 1177
2306.49 1196
2306.94 1273
2307.39 1295
2307.84 1280
2308.30 1344
2308.75 1436
2309.20 1446
2309.65 1462
2310.11 1415
2310.56 1549
2311.01 1613
2311.47 1501
2311.92 1571
2312.37 1668
2312.83 1584
2313.28 1488
2313.73 1538
2314.19 1396
2314.64 1402
2315.09 1417
2315.55 1367
2316.00 1389
2316.45 1274
2316.91 1397
2317.36 1301
2317.81 1388
2318.27 1474
2318.72 1490
2319.18 1431
2319.63 1529
2320.08 1502
2320.54 1515
2320.99 1612
2321.45 1638
2321.90 1528
2322.35 1478
2322.81 1361
2323.26 1520
2323.72 1518
2324.17 1436
2324.63 1378
2325.08 1536
2325.53 1872
2325.99 1926
2326.44 1974
2326.90 2017
2327.35 1928
2327.81 1800
2328.26 1672
2328.72 1545
2329.17 1509
2329.63 1599
2330.08 1592
2330.54 1513
2330.99 1597
2331.45 1479
2331.90 1366
2332.36 1270
2332.81 1318
2333.27 1258
2333.72 1227
2334.18 1264
2334.63 1195
2335.09 1275
2335.54 1274
2336.00 1333
2336.46 1169
2336.91 1357
2337.37 1342
2337.82 1353
2338.28 1217
2338.73 1255
2339.19 1298
2339.65 1365
2340.10 1380
2340.56 1277
2341.01 1242
2341.47 1337
2341.93 1249
2342.38 1357
2342.84 1252
2343.29 1279
2343.75 1310
2344.21 1282
2344.66 1220
2345.12 1282
2345.58 1406
2346.03 1340
2346.49 1281
2346.94 1508
2347.40 1591
2347.86 1473
2348.31 1511
2348.77 1529
2349.23 1452
2349.69 1382
2350.14 1279
2350.60 1313
2351.06 1359
2351.51 1333
2351.97 1243
2352.43 1190
2352.88 1226
2353.34 1287
2353.80 1292
2354.26 1203
2354.71 1216
2355.17 1331
2355.63 1384
2356.09 1228
2356.54 1320
2357.00 1357
2357.46 1322
2357.92 1222
2358.37 1246
2358.83 1278
2359.29 1247
2359.75 1266
2360.20 1315
2360.66 1416
2361.12 1502
2361.58 1458
2362.04 1634
2362.49 1537
2362.95 1439
2363.41 1399
2363.87 1360
2364.33 1319
2364.79 1408
2365.24 1432
2365.70 1439
2366.16 1424
2366.62 1401
2367.08 1414
2367.54 1399
2367.99 1379
2368.45 1434
2368.91 1481
2369.37 1332
2369.83 1343
2370.29 1231
2370.75 1262
2371.21 1199
2371.67 1163
2372.12 1264
2372.58 1202
2373.04 1255
2373.50 1165
2373.96 1232
2374.42 1183
2374.88 1497
2375.34 1420
2375.80 1331
2376.26 1386
2376.72 1388
2377.18 1508
2377.64 1446
2378.10 1346
2378.56 1329
2379.01 1258
2379.47 1332
2379.93 1284
2380.39 1315
2380.85 1443
2381.31 1336
2381.77 1332
2382.23 1295
2382.69 1387
2383.15 1407
2383.61 1336
2384.07 1360
2384.53 1281
2384.99 1344
2385.45 1217
2385.92 1211
2386.38 1261
2386.84 1298
2387.30 1384
2387.76 1432
2388.22 1399
2388.68 1350
2389.14 1337
2389.60 1374
2390.06 1287
2390.52 1238
2390.98 1377
2391.44 1349
2391.90 1323
2392.36 1285
2392.83 1353
2393.29 1274
2393.75 1364
2394.21 1319
2394.67 1252
2395.13 1191
2395.59 1235
2396.05 1171
2396.52 1117
2396.98 1213
2397.44 1120
2397.90 1203
2398.36 1245
2398.82 1325
2399.28 1226
2399.75 1080
2400.21 1155
2400.67 1223
2401.13 1274
2401.59 1141
2402.06 1110
2402.52 1147
2402.98 1264
2403.44 1171
2403.90 1229
2404.37 1227
2404.83 1163
2405.29 1066
2405.75 1278
2406.21 1390
2406.68 1309
2407.14 1239
2407.60 1301
2408.06 1182
2408.53 1227
2408.99 1229
2409.45 1245
2409.91 1205
2410.38 1197
2410.84 1179
2411.30 1253
2411.77 1237
2412.23 1229
2412.69 1121
2413.15 1094
2413.62 1240
2414.08 1226
2414.54 1115
2415.01 1196
2415.47 1190
2415.93 1206
2416.40 1220
2416.86 1326
2417.32 1292
2417.79 1301
2418.25 1335
2418.71 1300
2419.18 1333
2419.64 1468
2420.10 1462
2420.57 1416
2421.03 1345
2421.50 1356
2421.96 1423
2422.42 1301
2422.89 1317
2423.35 1303
2423.81 1368
2424.28 1245
2424.74 1213
2425.21 1363
2425.67 1318
2426.14 1198
2426.60 1388
2427.06 1299
2427.53 1304
2427.99 1334
2428.46 1209
2428.92 1160
2429.39 1214
2429.85 1193
2430.32 1165
2430.78 1219
2431.24 1164
2431.71 1193
2432.17 1159
2432.64 1167
2433.10 1260
2433.57 1313
2434.03 1349
2434.50 1226
2434.96 1290
2435.43 1496
2435.89 1521
2436.36 1429
2436.82 1340
2437.29 1291
2437.76 1268
2438.22 1336
2438.69 1402
2439.15 1488
2439.62 1491
2440.08 1489
2440.55 1611
2441.01 1626
2441.48 1578
2441.95 1527
2442.41 1624
2442.88 1485
2443.34 1471
2443.81 1516
2444.27 1531
2444.74 1478
2445.21 1508
2445.67 1384
2446.14 1280
2446.60 1304
2447.07 1356
2447.54 1390
2448.00 1253
2448.47 1399
2448.94 1223
2449.40 1122
2449.87 1155
2450.34 1101
2450.80 1253
2451.27 1238
2451.74 1227
2452.20 1133
2452.67 1157
2453.14 1174
2453.60 1191
2454.07 1110
2454.54 1163
2455.00 1185
2455.47 1148
2455.94 1084
2456.40 1105
2456.87 1150
2457.34 1097
2457.81 1140
2458.27 1111
2458.74 1095
2459.21 1096
2459.68 1187
2460.14 1053
2460.61 1271
2461.08 1281
2461.55 1142
2462.01 1067
2462.48 1106
2462.95 1134
2463.42 1160
2463.88 1181
2464.35 1161
2464.82 1171
2465.29 1239
2465.76 1144
2466.22 1195
2466.69 1248
2467.16 1188
2467.63 1229
2468.10 1285
2468.57 1214
2469.03 1218
2469.50 1222
2469.97 1185
2470.44 1140
2470.91 1030
2471.38 1203
2471.84 1219
2472.31 1198
2472.78 1206
2473.25 1208
2473.72 1184
2474.19 1085
2474.66 1136
2475.13 1171
2475.59 1327
2476.06 1111
2476.53 1141
2477.00 1229
2477.47 1219
2477.94 1323
2478.41 1340
2478.88 1266
2479.35 1278
2479.82 1221
2480.29 1274
2480.76 1261
2481.23 1257
2481.69 1144
2482.16 1186
2482.63 1137
2483.10 1204
2483.57 1289
2484.04 1167
2484.51 1140
2484.98 1145
2485.45 1196
2485.92 1173
2486.39 1359
2486.86 1262
2487.33 1270
2487.80 1317
2488.27 1405
2488.74 1414
2489.21 1465
2489.68 1454
2490.15 1367
2490.62 1300
2491.09 1402
2491.56 1334
2492.04 1336
2492.51 1296
2492.98 1285
2493.45 1338
2493.92 1409
2494.39 1357
2494.86 1343
2495.33 1418
2495.80 1470
2496.27 1426
2496.74 1291
2497.21 1243
2497.68 1282
2498.16 1178
2498.63 1197
2499.10 1275
2499.57 1288
2500.04 1182
2500.51 1004
2500.98 1022
2501.45 1060
2501.93 1138
2502.40 1137
2502.87 984
2503.34 1165
2503.81 1218
2504.28 1200
2504.76 1065
2505.23 1266
2505.70 1197
2506.17 1219
2506.64 1311
2507.11 1215
2507.59 1408
2508.06 1307
2508.53 1418
2509.00 1244
2509.47 1350
2509.95 1463
2510.42 1336
2510.89 1375
2511.36 1407
2511.84 1380
2512.31 1374
2512.78 1519
2513.25 1456
2513.73 1437
2514.20 1461
2514.67 1449
2515.14 1534
2515.62 1461
2516.09 1392
2516.56 1349
2517.03 1473
2517.51 1361
2517.98 1491
2518.45 1589
2518.93 1505
2519.40 1342
2519.87 1309
2520.35 1377
2520.82 1284
2521.29 1355
2521.77 1319
2522.24 1329
2522.71 1233
2523.19 1381
2523.66 1328
2524.13 1270
2524.61 1140
2525.08 1118
2525.55 1206
2526.03 1148
2526.50 1170
2526.97 1113
2527.45 1141
2527.92 1235
2528.40 1143
2528.87 1204
2529.34 1119
2529.82 1222
2530.29 1160
2530.77 1289
2531.24 1276
2531.71 1189
2532.19 1269
2532.66 1327
2533.14 1214
2533.61 1410
2534.09 1436
2534.56 1499
2535.04 1367
2535.51 1420
2535.98 1373
2536.46 1441
2536.93 1362
2537.41 1380
2537.88 1397
2538.36 1404
2538.83 1325
2539.31 1449
2539.78 1463
2540.26 1409
2540.73 1374
2541.21 1276
2541.68 1268
2542.16 1273
2542.63 1345
2543.11 1402
2543.59 1287
2544.06 1333
2544.54 1404
2545.01 1488
2545.49 1356
2545.96 1464
2546.44 1394
2546.91 1439
2547.39 1322
2547.87 1446
2548.34 1346
2548.82 1387
2549.29 1342
2549.77 1437
2550.24 1585
2550.72 1363
2551.20 1423
2551.67 1423
2552.15 1592
2552.62 1502
2553.10 1484
2553.58 1585
2554.05 1568
2554.53 1451
2555.01 1560
2555.48 1554
2555.96 1635
2556.44 1574
2556.91 1462
2557.39 1430
2557.87 1330
2558.34 1425
2558.82 1344
2559.30 1344
2559.77 1167
2560.25 1170
2560.73 1259
2561.20 1240
2561.68 1230
2562.16 1162
2562.64 1275
2563.11 1137
2563.59 1118
2564.07 1243
2564.54 1360
2565.02 1215
2565.50 1124
2565.98 1029
2566.45 1092
2566.93 1129
2567.41 1122
2567.89 965
2568.36 1052
2568.84 1068
2569.32 1124
2569.80 1091
2570.28 1089
2570.75 1202
2571.23 1095
2571.71 1077
2572.19 1105
2572.66 1131
2573.14 1114
2573.62 1091
2574.10 1209
2574.58 1212
2575.06 1210
2575.53 1263
2576.01 1312
2576.49 1110
2576.97 1095
2577.45 1106
2577.93 1258
2578.40 1154
2578.88 1101
2579.36 1146
2579.84 1155
2580.32 1161
2580.80 1189
2581.28 1169
2581.76 1234
2582.24 1268
2582.71 1235
2583.19 1232
2583.67 1278
2584.15 1272
2584.63 1249
2585.11 1264
2585.59 1220
2586.07 1252
2586.55 1277
2587.03 1149
2587.51 1150
2587.99 1251
2588.47 1177
2588.95 1198
2589.42 1258
2589.90 1313
2590.38 1360
2590.86 1248
2591.34 1367
2591.82 1412
2592.30 1352
2592.78 1189
2593.26 1414
2593.74 1349
2594.22 1334
2594.70 1353
2595.18 1223
2595.66 1302
2596.14 1371
2596.62 1222
2597.10 1275
2597.58 1209
2598.07 1269
2598.55 1305
2599.03 1087
2599.51 1140
2599.99 1170
2600.47 1187
2600.95 1071
2601.43 1152
2601.91 1116
2602.39 1052
2602.87 1011
2603.35 1127
2603.83 1158
2604.31 1116
2604.80 1180
2605.28 1204
2605.76 1323
2606.24 1349
2606.72 1179
2607.20 1304
2607.68 1303
2608.16 1291
2608.65 1282
2609.13 1200
2609.61 1227
2610.09 1263
2610.57 1277
2611.05 1296
2611.53 1282
2612.02 1170
2612.50 1155
2612.98 1256
2613.46 1089
2613.94 1100
2614.43 1114
2614.91 1121
2615.39 1160
2615.87 1290
2616.35 1316
2616.84 1208
2617.32 1245
2617.80 1199
2618.28 1271
2618.77 1203
2619.25 1158
2619.73 1220
2620.21 1184
2620.69 1187
2621.18 1314
2621.66 1196
2622.14 1152
2622.63 1242
2623.11 1108
2623.59 1161
2624.07 1077
2624.56 1133
2625.04 1228
2625.52 1129
2626.01 1121
2626.49 1154
2626.97 1121
2627.45 1058
2627.94 1157
2628.42 1244
2628.90 1224
2629.39 1170
2629.87 1215
2630.35 1119
2630.84 1174
2631.32 1173
2631.80 1176
2632.29 1147
2632.77 1277
2633.26 1251
2633.74 1174
2634.22 1332
2634.71 1153
2635.19 1134
2635.67 1302
2636.16 1259
2636.64 1090
2637.13 1260
2637.61 1293
2638.09 1181
2638.58 1167
2639.06 1250
2639.55 1246
2640.03 1385
2640.52 1296
2641.00 1279
2641.48 1274
2641.97 1268
2642.45 1286
2642.94 1294
2643.42 1309
2643.91 1400
2644.39 1253
2644.88 1191
2645.36 1196
2645.85 1239
2646.33 1300
2646.82 1202
2647.30 1187
2647.79 1330
2648.27 1309
2648.76 1202
2649.24 1378
2649.73 1192
2650.21 1018
2650.70 1061
2651.18 1290
2651.67 1186
2652.15 1086
2652.64 1157
2653.12 1188
2653.61 1275
2654.10 1253
2654.58 1375
2655.07 1300
2655.55 1287
2656.04 1249
2656.52 1314
2657.01 1265
2657.50 1293
2657.98 1415
2658.47 1340
2658.95 1152
2659.44 1294
2659.93 1318
2660.41 1274
2660.90 1188
2661.38 1175
2661.87 1091
2662.36 1118
2662.84 1338
2663.33 1202
2663.82 1149
2664.30 1170
2664.79 1226
2665.28 1276
2665.76 1292
2666.25 1136
2666.74 1189
2667.22 1197
2667.71 1302
2668.20 1278
2668.68 1140
2669.17 1198
2669.66 1164
2670.14 1235
2670.63 1221
2671.12 1130
2671.61 1221
2672.09 1270
2672.58 1207
2673.07 1243
2673.55 1267
2674.04 1368
2674.53 1384
2675.02 1294
2675.50 1340
2675.99 1313
2676.48 1310
2676.97 1401
2677.46 1384
2677.94 1319
2678.43 1340
2678.92 1338
2679.41 1329
2679.89 1377
2680.38 1247
2680.87 1397
2681.36 1376
2681.85 1231
2682.33 1235
2682.82 1263
2683.31 1297
2683.80 1316
2684.29 1266
2684.78 1217
2685.26 1070
2685.75 1214
2686.24 1243
2686.73 1251
2687.22 1214
2687.71 1203
2688.20 1194
2688.68 1172
2689.17 1246
2689.66 1226
2690.15 1091
2690.64 1092
2691.13 1134
2691.62 1261
2692.11 1191
2692.60 1222
2693.09 1259
2693.57 1203
2694.06 1099
2694.55 1185
2695.04 1232
2695.53 1146
2696.02 1218
2696.51 1149
2697.00 1099
2697.49 1112
2697.98 1069
2698.47 1066
2698.96 1180
2699.45 1274
2699.94 1233
2700.43 1189
2700.92 1100
2701.41 1143
2701.90 1222
2702.39 1233
2702.88 1368
2703.37 1332
2703.86 1441
2704.35 1365
2704.84 1354
2705.33 1389
2705.82 1528
2706.31 1364
2706.80 1315
2707.29 1240
2707.78 1296
2708.27 1202
2708.76 1325
2709.25 1199
2709.74 1256
2710.23 1126
2710.72 1013
2711.21 1119
2711.71 1085
2712.20 1014
2712.69 1065
2713.18 1136
2713.67 1093
2714.16 1015
2714.65 983
2715.14 1146
2715.63 1218
2716.12 1148
2716.62 1175
2717.11 1133
2717.60 1114
2718.09 1020
2718.58 1147
2719.07 1097
2719.56 1138
2720.06 1079
2720.55 1288
2721.04 1266
2721.53 1221
2722.02 1355
2722.51 1338
2723.01 1297
2723.50 1337
2723.99 1217
2724.48 1216
2724.97 1200
2725.47 1204
2725.96 1150
2726.45 1116
2726.94 1155
2727.44 1203
2727.93 1264
2728.42 1184
2728.91 1022
2729.40 1017
2729.90 1100
2730.39 1142
2730.88 1147
2731.37 1236
2731.87 1336
2732.36 1184
2732.85 1166
2733.35 1172
2733.84 1189
2734.33 1253
2734.82 1253
2735.32 1331
2735.81 1275
2736.30 1142
2736.80 1253
2737.29 1480
2737.78 1362
2738.28 1201
2738.77 1291
2739.26 1225
2739.76 1246
2740.25 1262
2740.74 1227
2741.24 1177
2741.73 1172
2742.22 1160
2742.72 1233
2743.21 1162
2743.70 1054
2744.20 1171
2744.69 1122
2745.19 1092
2745.68 1122
2746.17 1112
2746.67 1195
2747.16 1189
2747.66 1225
2748.15 1160
2748.64 1250
2749.14 1285
2749.63 1184
2750.13 1135
2750.62 1205
2751.12 1043
2751.61 1301
2752.10 1259
2752.60 1296
2753.09 1198
2753.59 1198
2754.08 1270
2754.58 1167
2755.07 1140
2755.57 1229
2756.06 1333
2756.56 1330
2757.05 1305
2757.55 1245
2758.04 1207
2758.54 1248
2759.03 1309
2759.53 1247
2760.02 1229
2760.52 1262
2761.01 1189
2761.51 1214
2762.00 1300
2762.50 1173
2762.99 1108
2763.49 1276
2763.99 1291
2764.48 1222
2764.98 1285
2765.47 1138
2765.97 1185
2766.46 1192
2766.96 1367
2767.46 1193
2767.95 1176
2768.45 1145
2768.94 1088
2769.44 994
2769.94 1114
2770.43 1044
2770.93 1165
2771.42 1233
2771.92 1094
2772.42 1160
2772.91 1172
2773.41 1081
2773.91 1235
2774.40 1164
2774.90 1184
2775.40 1261
2775.89 1169
2776.39 1264
2776.89 1394
2777.38 1294
2777.88 1268
2778.38 1379
2778.87 1398
2779.37 1392
2779.87 1399
2780.36 1410
2780.86 1285
2781.36 1278
2781.85 1316
2782.35 1290
2782.85 1269
2783.35 1124
2783.84 1131
2784.34 1171
2784.84 1164
2785.34 1188
2785.83 989
2786.33 1035
2786.83 1019
2787.33 1121
2787.82 1157
2788.32 993
2788.82 1137
2789.32 1230
2789.81 1021
2790.31 1031
2790.81 1041
2791.31 960
2791.81 1019
2792.30 986
2792.80 1047
2793.30 982
2793.80 960
2794.30 961
2794.80 1128
2795.29 1167
2795.79 1225
2796.29 1291
2796.79 1258
2797.29 1229
2797.79 1190
2798.29 1224
2798.78 1104
2799.28 1200
2799.78 1249
2800.28 1163
2800.78 1214
2801.28 1168
2801.78 1157
2802.28 1136
2802.77 1111
2803.27 1159
2803.77 1197
2804.27 1181
2804.77 1167
2805.27 1277
2805.77 1228
2806.27 1156
2806.77 1245
2807.27 1258
2807.77 1269
2808.27 1287
2808.77 1239
2809.27 1240
2809.77 1374
2810.27 1387
2810.77 1309
2811.27 1309
2811.76 1305
2812.26 1198
2812.76 1155
2813.26 1202
2813.76 1169
2814.26 1181
2814.76 1156
2815.26 1205
2815.76 1050
2816.27 1203
2816.77 1114
2817.27 1141
2817.77 1143
2818.27 1126
2818.77 1165
2819.27 1193
2819.77 1135
2820.27 1198
2820.77 1307
2821.27 1173
2821.77 1160
2822.27 1292
2822.77 1152
2823.27 1147
2823.77 1202
2824.27 1130
2824.78 1202
2825.28 1169
2825.78 1128
2826.28 1137
2826.78 1176
2827.28 1206
2827.78 1178
2828.28 1043
2828.79 1008
2829.29 1098
2829.79 1197
2830.29 1166
2830.79 1115
2831.29 1112
2831.79 1014
2832.30 1111
2832.80 1111
2833.30 1093
2833.80 1024
2834.30 1099
2834.80 1027
2835.31 1112
2835.81 1041
2836.31 1153
2836.81 1221
2837.31 1342
2837.82 1180
2838.32 1152
2838.82 1199
2839.32 1224
2839.83 1253
2840.33 1072
2840.83 1113
2841.33 1239
2841.84 1240
2842.34 1232
2842.84 1190
2843.34 1277
2843.85 1108
2844.35 1186
2844.85 1185
2845.35 1156
2845.86 1163
2846.36 1268
2846.86 1295
2847.37 1349
2847.87 1435
2848.37 1371
2848.87 1368
2849.38 1273
2849.88 1334
2850.38 1395
2850.89 1342
2851.39 1282
2851.89 1196
2852.40 1167
2852.90 1221
2853.40 1215
2853.91 1237
2854.41 1201
2854.92 1232
2855.42 1182
2855.92 1258
2856.43 1347
2856.93 1271
2857.43 1108
2857.94 1335
2858.44 1192
2858.95 1188
2859.45 1090
2859.95 1131
2860.46 1102
2860.96 1138
2861.47 1096
2861.97 1006
2862.48 974
2862.98 855
2863.48 969
2863.99 972
2864.49 1019
2865.00 1020
2865.50 990
2866.01 1015
2866.51 1098
2867.02 1027
2867.52 1068
2868.03 1054
2868.53 1107
2869.04 1061
2869.54 927
2870.05 1018
2870.55 1037
2871.06 1053
2871.56 1155
2872.07 1075
2872.57 1008
2873.08 1049
2873.58 1199
2874.09 1116
2874.59 1079
2875.10 1191
2875.60 1199
2876.11 1092
2876.61 1129
2877.12 1215
2877.63 1210
2878.13 1152
2878.64 1129
2879.14 1137
2879.65 1064
2880.15 942
2880.66 1006
2881.17 1011
2881.67 1047
2882.18 1080
2882.68 1190
2883.19 1194
2883.70 1164
2884.20 1214
2884.71 1209
2885.22 1291
2885.72 1150
2886.23 1267
2886.74 1323
2887.24 1316
2887.75 1359
2888.25 1459
2888.76 1600
2889.27 1783
2889.77 1792
2890.28 1658
2890.79 1648
2891.30 1525
2891.80 1462
2892.31 1422
2892.82 1484
2893.32 1570
2893.83 1652
2894.34 1777
2894.84 1676
2895.35 1619
2895.86 1892
2896.37 1943
2896.87 1864
2897.38 1938
2897.89 1899
2898.40 1777
2898.90 1814
2899.41 1757
2899.92 1714
2900.43 1720
2900.93 1648
2901.44 1591
2901.95 1586
2902.46 1582
2902.96 1597
2903.47 1674
2903.98 1787
2904.49 1818
2905.00 1743
2905.50 1946
2906.01 1754
2906.52 1812
2907.03 1741
2907.54 1762
2908.05 1824
2908.55 1759
2909.06 1741
2909.57 1545
2910.08 1488
2910.59 1389
2911.10 1275
2911.61 1304
2912.11 1312
2912.62 1201
2913.13 1244
2913.64 1422
2914.15 1314
2914.66 1293
2915.17 1308
2915.68 1252
2916.19 1282
2916.69 1255
2917.20 1246
2917.71 1231
2918.22 1323
2918.73 1460
2919.24 1306
2919.75 1267
2920.26 1139
2920.77 1261
2921.28 1274
2921.79 1204
2922.30 1129
2922.81 1228
2923.32 1191
2923.83 1219
2924.34 1231
2924.85 1182
2925.36 1263
2925.87 1295
2926.38 1224
2926.89 1204
2927.40 1176
2927.91 1179
2928.42 1310
2928.93 1262
2929.44 1357
2929.95 1299
2930.46 1162
2930.97 1206
2931.48 1248
2931.99 1062
2932.50 1155
2933.01 1239
2933.52 1239
2934.03 1202
2934.54 1240
2935.05 1271
2935.56 1247
2936.07 1271
2936.58 1253
2937.09 1266
2937.60 1228
2938.12 1207
2938.63 1239
2939.14 1320
2939.65 1315
2940.16 1203
2940.67 1306
2941.18 1230
2941.69 1210
2942.20 1223
2942.72 1248
2943.23 1151
2943.74 1212
2944.25 1185
2944.76 1202
2945.27 1264
2945.79 1347
2946.30 1282
2946.81 1323
2947.32 1368
2947.83 1346
2948.34 1321
2948.86 1381
2949.37 1265
2949.88 1228
2950.39 1284
2950.90 1262
2951.42 1126
2951.93 1079
2952.44 1172
2952.95 1206
2953.46 1241
2953.98 1126
2954.49 1074
2955.00 1157
2955.51 1130
2956.03 1066
2956.54 1060
2957.05 1078
2957.56 1014
2958.08 1151
2958.59 1220
2959.10 1291
2959.62 1115
2960.13 1052
2960.64 1068
2961.15 1175
2961.67 1155
2962.18 1193
2962.69 1204
2963.21 1251
2963.72 1338
2964.23 1205
2964.75 1225
2965.26 1231
2965.77 1247
2966.29 1290
2966.80 1302
2967.31 1280
2967.83 1162
2968.34 1104
2968.85 1295
2969.37 1205
2969.88 1166
2970.40 1131
2970.91 1262
2971.42 1312
2971.94 1289
2972.45 1317
2972.96 1347
2973.48 1368
2973.99 1336
2974.51 1279
2975.02 1292
2975.54 1369
2976.05 1184
2976.56 1261
2977.08 1292
2977.59 1265
2978.11 1178
2978.62 1206
2979.14 1266
2979.65 1328
2980.16 1291
2980.68 1362
2981.19 1316
2981.71 1404
2982.22 1365
2982.74 1292
2983.25 1451
2983.77 1453
2984.28 1544
2984.80 1359
2985.31 1550
2985.83 1593
2986.34 1616
2986.86 1710
2987.37 1660
2987.89 1663
2988.40 1667
2988.92 1695
2989.44 1545
2989.95 1522
2990.47 1510
2990.98 1620
2991.50 1674
2992.01 1579
2992.53 1546
2993.04 1680
2993.56 1511
2994.08 1460
2994.59 1419
2995.11 1573
2995.62 1709
2996.14 1721
2996.66 1731
2997.17 1787
2997.69 1791
2998.20 1775
2998.72 1992
2999.24 2035
2999.75 2012
3000.27 2008
3000.79 2170
3001.30 2112
3001.82 2235
3002.33 2334
3002.85 2800
3003.37 3047
3003.88 3817
3004.40 4343
3004.92 4631
3005.43 5181
3005.95 5497
3006.47 5949
3006.99 5887
3007.50 5894
3008.02 5335
3008.54 4918
3009.05 4608
3009.57 3793
3010.09 3162
3010.60 2631
3011.12 2256
3011.64 2217
3012.16 1836
3012.67 1848
3013.19 1845
3013.71 1601
3014.23 1693
3014.74 1691
3015.26 1732
3015.78 1653
3016.30 1706
3016.82 1708
3017.33 1761
3017.85 1761
3018.37 1685
3018.89 1682
3019.40 1654
3019.92 1688
3020.44 1683
3020.96 1601
3021.48 1729
3022.00 1731
3022.51 1630
3023.03 1818
3023.55 1772
3024.07 1832
3024.59 1842
3025.11 1660
3025.62 1661
3026.14 1639
3026.66 1708
3027.18 1641
3027.70 1583
3028.22 1570
3028.74 1599
3029.25 1514
3029.77 1309
3030.29 1508
3030.81 1368
3031.33 1372
3031.85 1329
3032.37 1324
3032.89 1307
3033.41 1341
3033.93 1262
3034.45 1276
3034.96 1378
3035.48 1328
3036.00 1409
3036.52 1409
3037.04 1460
3037.56 1509
3038.08 1581
3038.60 1457
3039.12 1284
3039.64 1294
3040.16 1392
3040.68 1334
3041.20 1252
3041.72 1417
3042.24 1343
3042.76 1195
3043.28 1316
3043.80 1380
3044.32 1366
3044.84 1296
3045.36 1394
3045.88 1406
3046.40 1446
3046.92 1440
3047.44 1410
3047.96 1403
3048.48 1391
3049.00 1278
3049.52 1303
3050.04 1328
3050.56 1349
3051.09 1383
3051.61 1332
3052.13 1232
3052.65 1289
3053.17 1276
3053.69 1343
3054.21 1328
3054.73 1254
3055.25 1289
3055.77 1282
3056.29 1253
3056.82 1117
3057.34 1249
3057.86 1207
3058.38 1207
3058.90 1221
3059.42 1290
3059.94 1304
3060.47 1283
3060.99 1410
3061.51 1369
3062.03 1317
3062.55 1274
3063.07 1272
3063.60 1378
3064.12 1373
3064.64 1255
3065.16 1251
3065.68 1383
3066.21 1477
3066.73 1349
3067.25 1288
3067.77 1309
3068.29 1375
3068.82 1379
3069.34 1391
3069.86 1349
3070.38 1421
3070.90 1383
3071.43 1253
3071.95 1508
3072.47 1389
3072.99 1526
3073.52 1443
3074.04 1366
3074.56 1408
3075.09 1424
3075.61 1366
3076.13 1329
3076.65 1288
3077.18 1317
3077.70 1482
3078.22 1560
3078.75 1632
3079.27 1676
3079.79 1673
3080.32 1707
3080.84 1723
3081.36 1674
3081.89 1780
3082.41 2016
3082.93 1876
3083.46 1833
3083.98 1675
3084.50 1918
3085.03 1785
3085.55 1726
3086.07 1574
3086.60 1558
3087.12 1649
3087.64 1541
3088.17 1530
3088.69 1686
3089.22 1633
3089.74 1680
3090.26 1578
3090.79 1451
3091.31 1635
3091.84 1466
3092.36 1497
3092.89 1530
3093.41 1599
3093.93 1521
3094.46 1666
3094.98 1845
3095.51 1893
3096.03 1923
3096.56 1983
3097.08 2060
3097.61 2174
3098.13 2138
3098.66 2291
3099.18 2339
3099.70 2473
3100.23 3074
3100.75 3254
3101.28 3820
3101.80 4535
3102.33 5199
3102.85 6209
3103.38 7024
3103.91 7934
3104.43 8408
3104.96 8561
3105.48 8593
3106.01 8087
3106.53 6923
3107.06 6118
3107.58 5178
3108.11 4232
3108.63 3479
3109.16 3168
3109.69 2780
3110.21 2473
3110.74 2310
3111.26 1905
3111.79 1957
3112.31 2064
3112.84 2045
3113.37 1919
3113.89 1838
3114.42 1892
3114.94 1818
3115.47 1712
3116.00 1665
3116.52 1638
3117.05 1605
3117.58 1632
3118.10 1631
3118.63 1612
3119.16 1645
3119.68 1623
3120.21 1659
3120.73 1744
3121.26 1725
3121.79 1766
3122.31 1727
3122.84 1751
3123.37 1718
3123.90 1657
3124.42 1668
3124.95 1789
3125.48 1654
3126.00 1474
3126.53 1472
3127.06 1575
3127.58 1511
3128.11 1472
3128.64 1386
3129.17 1463
3129.69 1343
3130.22 1243
3130.75 1319
3131.28 1228
3131.80 1205
3132.33 1386
3132.86 1185
3133.39 1336
3133.91 1336
3134.44 1267
3134.97 1344
3135.50 1349
3136.03 1451
3136.55 1306
3137.08 1313
3137.61 1362
3138.14 1312
3138.67 1280
3139.19 1400
3139.72 1358
3140.25 1271
3140.78 1165
3141.31 1197
3141.84 1403
3142.36 1311
3142.89 1293
3143.42 1326
3143.95 1301
3144.48 1347
3145.01 1396
3145.54 1383
3146.06 1442
3146.59 1412
3147.12 1415
3147.65 1495
3148.18 1610
3148.71 1706
3149.24 1735
3149.77 1705
3150.30 1629
3150.83 1686
3151.35 1768
3151.88 1743
3152.41 1649
3152.94 1564
3153.47 1633
3154.00 1595
3154.53 1430
3155.06 1462
3155.59 1505
3156.12 1479
3156.65 1453
3157.18 1315
3157.71 1438
3158.24 1527
3158.77 1359
3159.30 1409
3159.83 1436
3160.36 1459
3160.89 1481
3161.42 1597
3161.95 1454
3162.48 1316
3163.01 1318
3163.54 1424
3164.07 1303
3164.60 1156
3165.13 1282
3165.66 1210
3166.19 1252
3166.72 1189
3167.25 1153
3167.78 1237
3168.31 1257
3168.84 1190
3169.37 1177
3169.90 1284
3170.44 1227
3170.97 1190
3171.50 1150
3172.03 1322
3172.56 1268
3173.09 1244
3173.62 1138
3174.15 1317
3174.68 1247
3175.21 1359
3175.75 1386
3176.28 1450
3176.81 1385
3177.34 1366
3177.87 1396
3178.40 1303
3178.93 1290
3179.47 1330
3180.00 1256
3180.53 1284
3181.06 1277
3181.59 1228
3182.12 1236
3182.66 1235
3183.19 1292
3183.72 1284
3184.25 1313
3184.78 1351
3185.32 1290
3185.85 1269
3186.38 1350
3186.91 1339
3187.44 1422
3187.98 1444
3188.51 1284
3189.04 1312
3189.57 1250
3190.11 1263
3190.64 1332
3191.17 1248
3191.70 1237
3192.24 1245
3192.77 1213
3193.30 1332
3193.84 1288
3194.37 1269
3194.90 1412
3195.43 1277
3195.97 1204
3196.50 1178
3197.03 1225
3197.57 1258
3198.10 1199
3198.63 1293
3199.17 1195
3199.70 1226
3200.23 1358
3200.77 1272
3201.30 1363
3201.83 1378
3202.37 1369
3202.90 1396
3203.43 1485
3203.97 1343
3204.50 1378
3205.03 1341
3205.57 1455
3206.10 1511
3206.63 1373
3207.17 1603
3207.70 1669
3208.24 1741
3208.77 1700
3209.30 1826
3209.84 1722
3210.37 1900
3210.91 2000
3211.44 1923
3211.98 2105
3212.51 2037
3213.04 2099
3213.58 2025
3214.11 1928
3214.65 1823
3215.18 1821
3215.72 1726
3216.25 1647
3216.79 1598
3217.32 1491
3217.86 1351
3218.39 1363
3218.93 1292
3219.46 1329
3220.00 1371
3220.53 1475
3221.07 1551
3221.60 1553
3222.14 1542
3222.67 1564
3223.21 1756
3223.74 1702
3224.28 1812
3224.81 1886
3225.35 1903
3225.88 1839
3226.42 1720
3226.95 1877
3227.49 1896
3228.02 1873
3228.56 1806
3229.10 1728
3229.63 1904
3230.17 1780
3230.70 1609
3231.24 1699
3231.78 1795
3232.31 1806
3232.85 1653
3233.38 1857
3233.92 1747
3234.46 1713
3234.99 1821
3235.53 1961
3236.06 2005
3236.60 1971
3237.14 1998
3237.67 2102
3238.21 2162
3238.75 2119
3239.28 2139
3239.82 2051
3240.36 1986
3240.89 1910
3241.43 1859
3241.97 1886
3242.50 1970
3243.04 2004
3243.58 2009
3244.11 1887
3244.65 2028
3245.19 1951
3245.72 1881
3246.26 1974
3246.80 1904
3247.34 1923
3247.87 1856
3248.41 1874
3248.95 1835
3249.49 1813
3250.02 2035
3250.56 2086
3251.10 1952
3251.64 1818
3252.17 1802
3252.71 1718
3253.25 1962
3253.79 1818
3254.32 1942
3254.86 1810
3255.40 1787
3255.94 1861
3256.48 2028
3257.01 1902
3257.55 1903
3258.09 1894
3258.63 2000
3259.17 1992
3259.70 2180
3260.24 2485
3260.78 2971
3261.32 3288
3261.86 3430
3262.40 3878
3262.93 4201
3263.47 4629
3264.01 5249
3264.55 5677
3265.09 5996
3265.63 6668
3266.17 7327
3266.71 7478
3267.24 7797
3267.78 7947
3268.32 8046
3268.86 7979
3269.40 7673
3269.94 7114
3270.48 6558
3271.02 5758
3271.56 5010
3272.10 4067
3272.64 3613
3273.18 3248
3273.71 2771
3274.25 2391
3274.79 2336
3275.33 2197
3275.87 2203
3276.41 2236
3276.95 2373
3277.49 2289
3278.03 2361
3278.57 2257
3279.11 2341
3279.65 2308
3280.19 2220
3280.73 2246
3281.27 2300
3281.81 2404
3282.35 2372
3282.89 2252
3283.43 2158
3283.97 2182
3284.51 2207
3285.05 2127
3285.59 2130
3286.13 1900
3286.67 2179
3287.21 2210
3287.75 2155
3288.30 2160
3288.84 2184
3289.38 2242
3289.92 2292
3290.46 2294
3291.00 2196
3291.54 2218
3292.08 2337
3292.62 2499
3293.16 2368
3293.70 2602
3294.24 2905
3294.79 3185
3295.33 3402
3295.87 3639
3296.41 3743
3296.95 3959
3297.49 4138
3298.03 4062
3298.57 3984
3299.12 3972
3299.66 3616
3300.20 3236
3300.74 3136
3301.28 2774
3301.82 2709
3302.37 2865
3302.91 2803
3303.45 2668
3303.99 2629
3304.53 2761
3305.08 2860
3305.62 2659
3306.16 2812
3306.70 2680
3307.24 2521
3307.79 2381
3308.33 2226
3308.87 2209
3309.41 2164
3309.96 2078
3310.50 2096
3311.04 2070
3311.58 2100
3312.13 2027
3312.67 2104
3313.21 2068
3313.75 1996
3314.30 2165
3314.84 2308
3315.38 2413
3315.92 2460
3316.47 2536
3317.01 2481
3317.55 2756
3318.10 2979
3318.64 2901
3319.18 2933
3319.73 3014
3320.27 3070
3320.81 2992
3321.36 2866
3321.90 2834
3322.44 2936
3322.99 2838
3323.53 2920
3324.07 2806
3324.62 2792
3325.16 2619
3325.70 2715
3326.25 2654
3326.79 2570
3327.34 2607
3327.88 2680
3328.42 2502
3328.97 2498
3329.51 2557
3330.06 2744
3330.60 2800
3331.14 3403
3331.69 4364
3332.23 5538
3332.78 7189
3333.32 9571
3333.86 12522
3334.41 15411
3334.95 18976
3335.50 21798
3336.04 25114
3336.59 27736
3337.13 28974
3337.68 29390
3338.22 29073
3338.77 27169
3339.31 24123
3339.86 21007
3340.40 17692
3340.94 14850
3341.49 12088
3342.03 9824
3342.58 7664
3343.13 6296
3343.67 4968
3344.22 4281
3344.76 3824
3345.31 3472
3345.85 3335
3346.40 3015
3346.94 2890
3347.49 3040
3348.03 2951
3348.58 2721
3349.12 2827
3349.67 2851
3350.22 2828
3350.76 2783
3351.31 2798
3351.85 2912
3352.40 2728
3352.94 2783
3353.49 2756
3354.04 2601
3354.58 2615
3355.13 2533
3355.67 2449
3356.22 2517
3356.77 2432
3357.31 2228
3357.86 2178
3358.41 2244
3358.95 2166
3359.50 2191
3360.05 2215
3360.59 2117
3361.14 2045
3361.68 2184
3362.23 2219
3362.78 2142
3363.33 2216
3363.87 2237
3364.42 2258
3364.97 2201
3365.51 2196
3366.06 2387
3366.61 2314
3367.15 2279
3367.70 2316
3368.25 2151
3368.79 2312
3369.34 2336
3369.89 2356
3370.44 2434
3370.98 2394
3371.53 2473
3372.08 2481
3372.63 2809
3373.17 2952
3373.72 2913
3374.27 3090
3374.82 3277
3375.36 3207
3375.91 3140
3376.46 3095
3377.01 3041
3377.56 2910
3378.10 2828
3378.65 2635
3379.20 2572
3379.75 2343
3380.30 2129
3380.84 2010
3381.39 1901
3381.94 1988
3382.49 1896
3383.04 1839
3383.59 1820
3384.13 1848
3384.68 1787
3385.23 1755
3385.78 1734
3386.33 1739
3386.88 1618
3387.43 1584
3387.97 1661
3388.52 1744
3389.07 1695
3389.62 1721
3390.17 1663
3390.72 1608
3391.27 1550
3391.82 1524
3392.37 1632
3392.92 1791
3393.46 1720
3394.01 1612
3394.56 1628
3395.11 1735
3395.66 1774
3396.21 1707
3396.76 1679
3397.31 1834
3397.86 1770
3398.41 1824
3398.96 1902
3399.51 1729
3400.06 1644
3400.61 1638
3401.16 1648
3401.71 1750
3402.26 1530
3402.81 1557
3403.36 1608
3403.91 1666
3404.46 1503
3405.01 1429
3405.56 1414
3406.11 1447
3406.66 1350
3407.21 1424
3407.76 1453
3408.31 1277
3408.86 1438
3409.41 1399
3409.96 1493
3410.51 1478
3411.06 1638
3411.61 1644
3412.16 1673
3412.71 1730
3413.27 1679
3413.82 1750
3414.37 1761
3414.92 1840
3415.47 1750
3416.02 1859
3416.57 1732
3417.12 1589
3417.67 1401
3418.22 1540
3418.78 1402
3419.33 1320
3419.88 1285
3420.43 1291
3420.98 1253
3421.53 1374
3422.08 1393
3422.64 1452
3423.19 1545
3423.74 1648
3424.29 1768
3424.84 1842
3425.39 1733
3425.95 1794
3426.50 1797
3427.05 1648
3427.60 1640
3428.15 1616
3428.71 1541
3429.26 1458
3429.81 1499
3430.36 1314
3430.91 1362
3431.47 1426
3432.02 1327
3432.57 1369
3433.12 1358
3433.68 1322
3434.23 1292
3434.78 1403
3435.33 1433
3435.89 1299
3436.44 1272
3436.99 1451
3437.54 1456
3438.10 1416
3438.65 1420
3439.20 1409
3439.76 1384
3440.31 1341
3440.86 1435
3441.42 1484
3441.97 1523
3442.52 1488
3443.07 1475
3443.63 1486
3444.18 1672
3444.73 1640
3445.29 1543
3445.84 1497
3446.39 1439
3446.95 1346
3447.50 1383
3448.06 1458
3448.61 1288
3449.16 1342
3449.72 1313
3450.27 1159
3450.82 1233
3451.38 1396
3451.93 1285
3452.49 1262
3453.04 1207
3453.59 1295
3454.15 1238
3454.70 1236
3455.26 1255
3455.81 1295
3456.36 1274
3456.92 1397
3457.47 1316
3458.03 1296
3458.58 1315
3459.14 1224
3459.69 1299
3460.25 1235
3460.80 1273
3461.36 1357
3461.91 1281
3462.46 1335
3463.02 1304
3463.57 1295
3464.13 1311
3464.68 1303
3465.24 1325
3465.79 1276
3466.35 1305
3466.90 1407
3467.46 1351
3468.02 1396
3468.57 1463
3469.13 1644
3469.68 1431
3470.24 1481
3470.79 1534
3471.35 1577
3471.90 1658
3472.46 1556
3473.01 1524
3473.57 1540
3474.13 1362
3474.68 1636
3475.24 1699
3475.79 1555
3476.35 1737
3476.90 1593
3477.46 1603
3478.02 1704
3478.57 1678
3479.13 1549
3479.68 1649
3480.24 1831
3480.80 1814
3481.35 1774
3481.91 1824
3482.47 1823
3483.02 1977
3483.58 1967
3484.14 1899
3484.69 1908
3485.25 1983
3485.81 1932
3486.36 2001
3486.92 1909
3487.48 1943
3488.03 2129
3488.59 2530
3489.15 3205
3489.70 3558
3490.26 4034
3490.82 4697
3491.37 5529
3491.93 6388
3492.49 6734
3493.05 7934
3493.60 7843
3494.16 7931
3494.72 7560
3495.27 7019
3495.83 6141
3496.39 5116
3496.95 4454
3497.50 4104
3498.06 3419
3498.62 3081
3499.18 2756
3499.74 2649
3500.29 2533
3500.85 2497
3501.41 2627
3501.97 2758
3502.52 2695
3503.08 2680
3503.64 2769
3504.20 2968
3504.76 3104
3505.32 2964
3505.87 3242
3506.43 3318
3506.99 3504
3507.55 3230
3508.11 3343
3508.67 3013
3509.22 2834
3509.78 2680
3510.34 2406
3510.90 2383
3511.46 2184
3512.02 1998
3512.58 1912
3513.13 1884
3513.69 1906
3514.25 1743
3514.81 1508
3515.37 1574
3515.93 1566
3516.49 1517
3517.05 1348
3517.61 1387
3518.17 1403
3518.73 1556
3519.28 1558
3519.84 1458
3520.40 1493
3520.96 1590
3521.52 1681
3522.08 1611
3522.64 1578
3523.20 1693
3523.76 1622
3524.32 1708
3524.88 1680
3525.44 1721
3526.00 1642
3526.56 1499
3527.12 1473
3527.68 1410
3528.24 1306
3528.80 1245
3529.36 1372
3529.92 1433
3530.48 1522
3531.04 1350
3531.60 1379
3532.16 1420
3532.72 1370
3533.28 1370
3533.84 1387
3534.40 1309
3534.96 1423
3535.52 1465
3536.08 1496
3536.65 1359
3537.21 1411
3537.77 1458
3538.33 1255
3538.89 1471
3539.45 1455
3540.01 1377
3540.57 1384
3541.13 1513
3541.69 1344
3542.25 1271
3542.82 1300
3543.38 1431
3543.94 1407
3544.50 1438
3545.06 1487
3545.62 1410
3546.18 1422
3546.75 1338
3547.31 1256
3547.87 1241
3548.43 1265
3548.99 1276
3549.55 1146
3550.12 1137
3550.68 1184
3551.24 1298
3551.80 1149
3552.36 1140
3552.92 1154
3553.49 1135
3554.05 1119
3554.61 1091
3555.17 1148
3555.74 1164
3556.30 1148
3556.86 1100
3557.42 1259
3557.98 1219
3558.55 1185
3559.11 1299
3559.67 1292
3560.23 1220
3560.80 1367
3561.36 1345
3561.92 1280
3562.49 1192
3563.05 1291
3563.61 1371
3564.17 1280
3564.74 1158
3565.30 1211
3565.86 1310
3566.43 1241
3566.99 1301
3567.55 1317
3568.11 1312
3568.68 1237
3569.24 1173
3569.80 1191
3570.37 1207
3570.93 1175
3571.49 1118
3572.06 1103
3572.62 1174
3573.19 1188
3573.75 1296
3574.31 1365
3574.88 1292
3575.44 1361
3576.00 1351
3576.57 1247
3577.13 1450
3577.70 1426
3578.26 1458
3578.82 1486
3579.39 1435
3579.95 1383
3580.52 1411
3581.08 1538
3581.64 1341
3582.21 1402
3582.77 1434
3583.34 1368
3583.90 1248
3584.47 1282
3585.03 1336
3585.60 1328
3586.16 1271
3586.72 1235
3587.29 1222
3587.85 1290
3588.42 1242
3588.98 1139
3589.55 1035
3590.11 1191
3590.68 1214
3591.24 1095
3591.81 1298
3592.37 1244
3592.94 1147
3593.50 1162
3594.07 1170
3594.63 1243
3595.20 1104
3595.77 1244
3596.33 1190
3596.90 1134
3597.46 1160
3598.03 1148
3598.59 1114
3599.16 1172
3599.72 1146
3600.29 1245
3600.86 1301
3601.42 1201
3601.99 1068
3602.55 1136
3603.12 1096
3603.69 1028
3604.25 1201
3604.82 1274
3605.38 1197
3605.95 1039
3606.52 997
3607.08 1027
3607.65 1086
3608.21 1051
3608.78 977
3609.35 992
3609.91 1046
3610.48 929
3611.05 956
3611.61 935
3612.18 1001
3612.75 1007
3613.31 1043
3613.88 1023
3614.45 957
3615.01 1144
3615.58 1046
3616.15 1204
3616.72 1218
3617.28 1211
3617.85 1177
3618.42 1147
3618.98 1156
3619.55 1268
3620.12 1344
3620.69 1404
3621.25 1355
3621.82 1214
3622.39 1265
3622.96 1239
3623.52 1141
3624.09 1118
3624.66 1110
3625.23 1121
3625.79 1058
3626.36 1069
3626.93 1090
3627.50 1108
3628.06 1015
3628.63 1009
3629.20 1071
3629.77 980
3630.34 1060
3630.91 1157
3631.47 1095
3632.04 1126
3632.61 1103
3633.18 1074
3633.75 1221
3634.31 1301
3634.88 1149
3635.45 1197
3636.02 1185
3636.59 1172
3637.16 1101
3637.73 1159
3638.29 1169
3638.86 1149
3639.43 1177
3640.00 1207
3640.57 1255
3641.14 1304
3641.71 1302
3642.28 1437
3642.85 1385
3643.42 1402
3643.98 1415
3644.55 1467
3645.12 1394
3645.69 1240
3646.26 1325
3646.83 1340
3647.40 1326
3647.97 1365
3648.54 1355
3649.11 1262
3649.68 1254
3650.25 1305
3650.82 1450
3651.39 1580
3651.96 1571
3652.53 1519
3653.10 1579
3653.67 1579
3654.24 1599
3654.81 1473
3655.38 1407
3655.95 1462
3656.52 1405
3657.09 1545
3657.66 1438
3658.23 1554
3658.80 1497
3659.37 1535
3659.94 1286
3660.51 1387
3661.08 1559
3661.65 1324
3662.22 1317
3662.79 1321
3663.36 1395
3663.93 1379
3664.50 1439
3665.07 1541
3665.64 1552
3666.22 1598
3666.79 1799
3667.36 1818
3667.93 1743
3668.50 1692
3669.07 1745
3669.64 1647
3670.21 1493
3670.78 1412
3671.36 1343
3671.93 1365
3672.50 1331
3673.07 1311
3673.64 1268
3674.21 1435
3674.78 1412
3675.36 1413
3675.93 1364
3676.50 1400
3677.07 1498
3677.64 1466
3678.21 1421
3678.79 1394
3679.36 1457
3679.93 1319
3680.50 1388
3681.07 1225
3681.65 1147
3682.22 1124
3682.79 1073
3683.36 1085
3683.94 1109
3684.51 1125
3685.08 1133
3685.65 1051
3686.23 1066
3686.80 1045
3687.37 1056
3687.94 1100
3688.52 1031
3689.09 1156
3689.66 1123
3690.23 1046
3690.81 1057
3691.38 1166
3691.95 1081
3692.52 1080
3693.10 1041
3693.67 1074
3694.24 1168
3694.82 1075
3695.39 1162
3695.96 1104
3696.54 1041
3697.11 1090
3697.68 1106
3698.26 1031
3698.83 1041
3699.40 1062
3699.98 1141
3700.55 1059
3701.12 1027
3701.70 1126
3702.27 1156
3702.85 1121
3703.42 1079
3703.99 1092
3704.57 1097
3705.14 1192
3705.71 1044
3706.29 1040
3706.86 1018
3707.44 1228
3708.01 1152
3708.59 1155
3709.16 1172
3709.73 1314
3710.31 1192
3710.88 1199
3711.46 1310
3712.03 1278
3712.61 1214
3713.18 1117
3713.75 1290
3714.33 1310
3714.90 1195
3715.48 1119
3716.05 1217
3716.63 1169
3717.20 1107
3717.78 999
3718.35 1156
3718.93 1119
3719.50 1052
3720.08 1007
3720.65 935
3721.23 1066
3721.80 1068
3722.38 1038
3722.95 1018
3723.53 1004
3724.11 972
3724.68 1152
3725.26 1073
3725.83 1002
3726.41 1015
3726.98 1079
3727.56 962
3728.13 921
3728.71 920
3729.29 1035
3729.86 1061
3730.44 1051
3731.01 1097
3731.59 1150
3732.17 1134
3732.74 1183
3733.32 1166
3733.89 1127
3734.47 1097
3735.05 1129
3735.62 1207
3736.20 1138
3736.77 1010
3737.35 1071
3737.93 1160
3738.50 1005
3739.08 919
3739.66 952
3740.23 1007
3740.81 984
3741.39 949
3741.96 883
3742.54 967
3743.12 1002
3743.69 967
3744.27 946
3744.85 933
3745.43 883
3746.00 954
3746.58 1064
3747.16 1080
3747.73 889
3748.31 891
3748.89 1035
3749.47 1027
3750.04 983
3750.62 1069
3751.20 981
3751.78 968
3752.35 1019
3752.93 908
3753.51 891
3754.09 1028
3754.66 1023
3755.24 996
3755.82 874
3756.40 878
3756.98 974
3757.55 939
3758.13 954
3758.71 990
3759.29 988
3759.87 1093
3760.44 1012
3761.02 1049
3761.60 1090
3762.18 1158
3762.76 1226
3763.34 1106
3763.91 1181
3764.49 1015
3765.07 1000
3765.65 1081
3766.23 1094
3766.81 1081
3767.39 1030
3767.96 980
3768.54 1027
3769.12 1000
3769.70 1068
3770.28 1110
3770.86 1074
3771.44 1148
3772.02 1175
3772.60 1075
3773.18 944
3773.76 1031
3774.33 1108
3774.91 1099
3775.49 1072
3776.07 1073
3776.65 1072
3777.23 926
3777.81 1066
3778.39 1036
3778.97 1027
3779.55 868
3780.13 993
3780.71 1033
3781.29 1016
3781.87 870
3782.45 940
3783.03 1022
3783.61 964
3784.19 933
3784.77 956
3785.35 1020
3785.93 985
3786.51 1067
3787.09 1063
3787.67 1024
3788.25 1080
3788.83 1149
3789.41 1054
3789.99 1043
3790.57 1100
3791.15 1109
3791.73 1075
3792.31 1044
3792.89 1064
3793.48 1117
3794.06 1082
3794.64 1138
3795.22 1144
3795.80 1194
3796.38 1195
3796.96 1171
3797.54 1100
3798.12 1217
3798.70 1119
3799.28 1195
3799.87 1361
3800.45 1375
3801.03 1310
3801.61 1322
3802.19 1496
3802.77 1574
3803.35 1621
3803.94 1528
3804.52 1580
3805.10 1473
3805.68 1402
3806.26 1423
3806.84 1373
3807.43 1510
3808.01 1577
3808.59 1319
3809.17 1432
3809.75 1401
3810.34 1509
3810.92 1556
3811.50 1441
3812.08 1437
3812.66 1478
3813.25 1547
3813.83 1647
3814.41 1771
3814.99 1669
3815.58 1857
3816.16 1843
3816.74 1773
3817.32 1758
3817.91 1751
3818.49 1845
3819.07 1542
3819.65 1394
3820.24 1314
3820.82 1284
3821.40 1299
3821.99 1178
3822.57 1196
3823.15 1179
3823.73 1072
3824.32 1051
3824.90 1174
3825.48 1260
3826.07 1126
3826.65 1128
3827.23 1053
3827.82 1040
3828.40 1187
3828.98 1213
3829.57 1181
3830.15 1146
3830.73 1151
3831.32 1018
3831.90 1006
3832.49 1078
3833.07 1092
3833.65 1097
3834.24 1076
3834.82 1064
3835.41 1094
3835.99 1087
3836.57 1075
3837.16 1039
3837.74 1033
3838.33 1062
3838.91 1082
3839.49 1022
3840.08 1031
3840.66 1049
3841.25 1065
3841.83 1004
3842.42 1039
3843.00 1039
3843.58 1072
3844.17 1104
3844.75 927
3845.34 913
3845.92 961
3846.51 1011
3847.09 967
3847.68 1068
3848.26 1041
3848.85 1074
3849.43 992
3850.02 957
3850.60 1120
3851.19 957
3851.77 995
3852.36 951
3852.94 960
3853.53 914
3854.11 1028
3854.70 1047
3855.29 1053
3855.87 1006
3856.46 921
3857.04 935
3857.63 1031
3858.21 990
3858.80 972
3859.39 952
3859.97 985
3860.56 982
3861.14 1094
3861.73 1131
3862.31 1138
3862.90 1106
3863.49 1043
3864.07 1141
3864.66 1305
3865.25 1408
3865.83 1373
3866.42 1369
3867.00 1465
3867.59 1534
3868.18 1469
3868.76 1486
3869.35 1442
3869.94 1298
3870.52 1311
3871.11 1286
3871.70 1119
3872.28 1057
3872.87 1188
3873.46 1129
3874.04 1185
3874.63 1301
3875.22 1211
3875.80 1153
3876.39 1184
3876.98 1092
3877.57 1199
3878.15 1167
3878.74 1141
3879.33 1119
3879.92 1043
3880.50 1096
3881.09 1049
3881.68 1005
3882.26 990
3882.85 902
3883.44 932
3884.03 981
3884.62 906
3885.20 906
3885.79 909
3886.38 951
3886.97 928
3887.55 938
3888.14 1039
3888.73 1120
3889.32 1147
3889.91 1153
3890.49 1145
3891.08 1217
3891.67 1285
3892.26 1240
3892.85 1242
3893.44 1153
3894.02 1210
3894.61 1194
3895.20 1248
3895.79 1188
3896.38 1133
3896.97 1192
3897.56 1251
3898.14 1100
3898.73 1109
3899.32 1041
3899.91 1042
3900.50 1007
3901.09 973
3901.68 958
3902.27 997
3902.86 1024
3903.44 937
3904.03 962
3904.62 940
3905.21 1076
3905.80 1105
3906.39 1114
3906.98 1102
3907.57 1154
3908.16 1163
3908.75 1078
3909.34 1116
3909.93 1086
3910.52 1121
3911.11 1009
3911.70 1049
3912.29 1123
3912.88 1033
3913.47 1050
3914.06 1063
3914.65 1029
3915.24 981
3915.83 986
3916.42 977
3917.01 970
3917.60 876
3918.19 1005
3918.78 1040
3919.37 960
3919.96 928
3920.55 876
3921.14 856
3921.73 945
3922.32 1081
3922.91 1117
3923.50 1068
3924.09 1106
3924.68 1129
3925.27 912
3925.86 968
3926.45 926
3927.05 882
3927.64 954
3928.23 1031
3928.82 1012
3929.41 1070
3930.00 965
3930.59 909
3931.18 998
3931.77 946
3932.37 921
3932.96 828
3933.55 864
3934.14 805
3934.73 822
3935.32 817
3935.91 813
3936.51 897
3937.10 888
3937.69 940
3938.28 1057
3938.87 1055
3939.46 907
3940.06 858
3940.65 933
3941.24 990
3941.83 1040
3942.42 972
3943.02 1013
3943.61 1050
3944.20 934
3944.79 1128
3945.39 1044
3945.98 991
3946.57 996
3947.16 980
3947.76 984
3948.35 985
3948.94 923
3949.53 1007
3950.13 1026
3950.72 966
3951.31 1012
3951.90 1023
3952.50 1070
3953.09 1092
3953.68 995
3954.28 857
3954.87 941
3955.46 928
3956.05 947
3956.65 990
3957.24 996
3957.83 1145
3958.43 1116
3959.02 1140
3959.61 1109
3960.21 1112
3960.80 1155
3961.39 1152
3961.99 1084
3962.58 1085
3963.17 1100
3963.77 1119
3964.36 1093
3964.96 1093
3965.55 1067
3966.14 1150
3966.74 1191
3967.33 1292
3967.93 1303
3968.52 1375
3969.11 1362
3969.71 1230
3970.30 1306
3970.90 1320
3971.49 1270
3972.08 1096
3972.68 1121
3973.27 1218
3973.87 1260
3974.46 1275
3975.06 1419
3975.65 1469
3976.25 1443
3976.84 1592
3977.43 1675
3978.03 1814
3978.62 1820
3979.22 1715
3979.81 1700
3980.41 1681
3981.00 1643
3981.60 1506
3982.19 1394
3982.79 1357
3983.38 1234
3983.98 1301
3984.57 1386
3985.17 1354
3985.76 1179
3986.36 1271
3986.96 1233
3987.55 1270
3988.15 1189
3988.74 1150
3989.34 1283
3989.93 1185
3990.53 1119
3991.12 1104
3991.72 1146
3992.32 1254
3992.91 1182
3993.51 1207
3994.10 1172
3994.70 1225
3995.30 1255
3995.89 1340
3996.49 1268
3997.08 1262
3997.68 1279
3998.28 1203
3998.87 1167
3999.47 1225
4000.07 1229
4000.66 1219
4001.26 1176
4001.85 1104
4002.45 1165
4003.05 1197
4003.64 1131
4004.24 1122
4004.84 1124
4005.43 1057
4006.03 1047
4006.63 1140
4007.23 1221
4007.82 1190
4008.42 1151
4009.02 1139
4009.61 1148
4010.21 1087
4010.81 1063
4011.41 1089
4012.00 1084
4012.60 1011
4013.20 1035
4013.79 1100
4014.39 1153
4014.99 1148
4015.59 1125
4016.18 1194
4016.78 1058
4017.38 1048
4017.98 1029
4018.58 1126
4019.17 1107
4019.77 1120
4020.37 1267
4020.97 1189
4021.56 1134
4022.16 1100
4022.76 1164
4023.36 1260
4023.96 1209
4024.56 1175
4025.15 1101
4025.75 1051
4026.35 1066
4026.95 1191
4027.55 1121
4028.15 1139
4028.74 1132
4029.34 1166
4029.94 1181
4030.54 1293
4031.14 1370
4031.74 1246
4032.34 1362
4032.93 1398
4033.53 1596
4034.13 1685
4034.73 1763
4035.33 1849
4035.93 1977
4036.53 1865
4037.13 1766
4037.73 1556
4038.33 1570
4038.93 1413
4039.52 1307
4040.12 1262
4040.72 1239
4041.32 1136
4041.92 1184
4042.52 1087
4043.12 979
4043.72 1156
4044.32 1155
4044.92 1110
4045.52 1096
4046.12 1132
4046.72 1025
4047.32 1012
4047.92 1080
4048.52 963
4049.12 1097
4049.72 1006
4050.32 1023
4050.92 1188
4051.52 1123
4052.12 1059
4052.72 1055
4053.32 1126
4053.92 1054
4054.52 1041
4055.12 1090
4055.72 1038
4056.32 1060
4056.92 1016
4057.52 962
4058.13 985
4058.73 914
4059.33 1027
4059.93 969
4060.53 928
4061.13 883
4061.73 888
4062.33 927
4062.93 827
4063.53 910
4064.14 978
4064.74 835
4065.34 882
4065.94 904
4066.54 930
4067.14 990
4067.74 885
4068.34 889
4068.95 885
4069.55 848
4070.15 806
4070.75 836
4071.35 878
4071.95 957
4072.56 910
4073.16 889
4073.76 879
4074.36 984
4074.96 1022
4075.57 931
4076.17 914
4076.77 892
4077.37 959
4077.97 887
4078.58 829
4079.18 834
4079.78 862
4080.38 940
4080.99 909
4081.59 915
4082.19 996
4082.79 1002
4083.40 973
4084.00 950
4084.60 878
4085.20 861
4085.81 850
4086.41 891
4087.01 888
4087.61 843
4088.22 729
4088.82 904
4089.42 967
4090.03 886
4090.63 972
4091.23 943
4091.84 975
4092.44 923
4093.04 932
4093.65 1000
4094.25 919
4094.85 961
4095.46 977
4096.06 867
4096.66 932
4097.27 931
4097.87 882
4098.47 806
4099.08 842
4099.68 834
4100.29 844
4100.89 888
4101.49 927
4102.10 913
4102.70 941
4103.30 849
4103.91 896
4104.51 872
4105.12 956
4105.72 896
4106.33 807
4106.93 824
4107.53 871
4108.14 852
4108.74 794
4109.35 793
4109.95 846
4110.56 931
4111.16 939
4111.77 869
4112.37 812
4112.98 816
4113.58 899
4114.19 875
4114.79 890
4115.40 802
4116.00 906
4116.61 963
4117.21 878
4117.82 826
4118.42 873
4119.03 860
4119.63 880
4120.24 873
4120.84 930
4121.45 971
4122.05 991
4122.66 873
4123.26 758
4123.87 925
4124.47 941
4125.08 805
4125.69 784
4126.29 930
4126.90 915
4127.50 771
4128.11 780
4128.71 950
4129.32 907
4129.93 1000
4130.53 924
4131.14 1033
4131.74 934
4132.35 779
4132.96 862
4133.56 964
4134.17 978
4134.78 939
4135.38 1018
4135.99 954
4136.60 954
4137.20 1016
4137.81 1003
4138.42 988
4139.02 933
4139.63 950
4140.24 1014
4140.84 1050
4141.45 1106
4142.06 959
4142.66 1080
4143.27 1099
4143.88 1003
4144.48 932
4145.09 991
4145.70 1175
4146.31 972
4146.91 977
4147.52 1027
4148.13 1038
4148.73 1010
4149.34 927
4149.95 852
4150.56 874
4151.16 918
4151.77 908
4152.38 813
4152.99 942
4153.60 934
4154.20 965
4154.81 956
4155.42 941
4156.03 893
4156.63 1071
4157.24 1110
4157.85 1100
4158.46 1064
4159.07 1084
4159.68 1090
4160.28 1074
4160.89 1129
4161.50 1163
4162.11 1023
4162.72 1040
4163.33 1054
4163.93 1103
4164.54 1016
4165.15 1071
4165.76 1131
4166.37 1006
4166.98 966
4167.59 1037
4168.19 1065
4168.80 1057
4169.41 1065
4170.02 964
4170.63 1018
4171.24 1011
4171.85 981
4172.46 1024
4173.07 1083
4173.68 1068
4174.29 1023
4174.89 978
4175.50 925
4176.11 961
4176.72 947
4177.33 993
4177.94 980
4178.55 933
4179.16 965
4179.77 1004
4180.38 978
4180.99 983
4181.60 955
4182.21 962
4182.82 925
4183.43 907
4184.04 974
4184.65 1003
4185.26 908
4185.87 1007
4186.48 1096
4187.09 1033
4187.70 967
4188.31 880
4188.92 913
4189.53 942
4190.14 945
4190.75 880
4191.36 934
4191.97 840
4192.58 966
4193.19 940
4193.80 972
4194.42 952
4195.03 958
4195.64 943
4196.25 1087
4196.86 984
4197.47 1035
4198.08 1036
4198.69 1095
4199.30 1051
4199.91 983
4200.53 982
4201.14 1054
4201.75 1055
4202.36 1006
4202.97 999
4203.58 934
4204.19 981
4204.80 1019
4205.42 1009
4206.03 1005
4206.64 876
4207.25 913
4207.86 970
4208.47 942
4209.09 926
4209.70 866
4210.31 902
4210.92 964
4211.53 971
4212.15 987
4212.76 987
4213.37 899
4213.98 972
4214.59 982
4215.21 892
4215.82 946
4216.43 953
4217.04 976
4217.66 933
4218.27 882
4218.88 1026
4219.49 1145
4220.11 1100
4220.72 1062
4221.33 1146
4221.94 1208
4222.56 1227
4223.17 1242
4223.78 1189
4224.40 1138
4225.01 1159
4225.62 1263
4226.23 1102
4226.85 998
4227.46 1032
4228.07 1078
4228.69 1159
4229.30 1182
4229.91 1206
4230.53 1148
4231.14 1331
4231.75 1432
4232.37 1599
4232.98 1729
4233.59 1935
4234.21 2129
4234.82 2422
4235.44 2393
4236.05 2530
4236.66 2781
4237.28 2488
4237.89 2349
4238.50 2212
4239.12 1935
4239.73 1658
4240.35 1571
4240.96 1494
4241.58 1281
4242.19 1204
4242.80 1149
4243.42 1209
4244.03 1095
4244.65 1130
4245.26 1178
4245.88 1159
4246.49 1279
4247.10 1281
4247.72 1248
4248.33 1236
4248.95 1309
4249.56 1182
4250.18 1136
4250.79 1183
4251.41 1142
4252.02 1019
4252.64 1027
4253.25 1100
4253.87 1098
4254.48 1047
4255.10 1052
4255.71 1086
4256.33 1081
4256.94 1043
4257.56 1019
4258.17 1041
4258.79 1068
4259.41 1092
4260.02 1117
4260.64 1011
4261.25 1015
4261.87 1024
4262.48 992
4263.10 983
4263.71 1015
4264.33 1082
4264.95 1032
4265.56 1021
4266.18 1149
4266.79 1130
4267.41 1128
4268.03 1162
4268.64 1222
4269.26 1158
4269.87 1196
4270.49 1205
4271.11 1113
4271.72 1137
4272.34 1248
4272.96 1317
4273.57 1334
4274.19 1219
4274.81 1308
4275.42 1389
4276.04 1477
4276.66 1475
4277.27 1348
4277.89 1543
4278.51 1605
4279.12 1521
4279.74 1441
4280.36 1326
4280.97 1368
4281.59 1261
4282.21 1209
4282.83 1103
4283.44 1062
4284.06 1102
4284.68 1173
4285.29 993
4285.91 1035
4286.53 957
4287.15 1010
4287.76 956
4288.38 919
4289.00 1109
4289.62 1111
4290.23 1098
4290.85 1121
4291.47 1152
4292.09 1124
4292.71 1038
4293.32 962
4293.94 1021
4294.56 995
4295.18 976
4295.80 1058
4296.41 1005
4297.03 896
4297.65 916
4298.27 1019
4298.89 1020
4299.50 880
4300.12 876
4300.74 916
4301.36 958
4301.98 1005
4302.60 1016
4303.22 888
4303.83 986
4304.45 1038
4305.07 1023
4305.69 1075
4306.31 959
4306.93 977
4307.55 1063
4308.17 1168
4308.79 1163
4309.40 1023
4310.02 1048
4310.64 1195
4311.26 1131
4311.88 1177
4312.50 989
4313.12 1116
4313.74 1184
4314.36 1026
4314.98 1055
4315.60 1031
4316.22 1117
4316.84 1171
4317.46 1191
4318.08 1129
4318.70 982
4319.32 1039
4319.94 1227
4320.56 1179
4321.18 1159
4321.80 1173
4322.42 1146
4323.04 1075
4323.66 1092
4324.28 1204
4324.90 1291
4325.52 1357
4326.14 1372
4326.76 1327
4327.38 1241
4328.00 1211
4328.62 1311
4329.24 1423
4329.86 1403
4330.48 1250
4331.10 1347
4331.72 1471
4332.34 1423
4332.96 1598
4333.58 1727
4334.20 1866
4334.82 2274
4335.45 2345
4336.07 2825
4336.69 3326
4337.31 3736
4337.93 4038
4338.55 4104
4339.17 4194
4339.79 4180
4340.41 4278
4341.04 3936
4341.66 3432
4342.28 3235
4342.90 3070
4343.52 3149
4344.14 3305
4344.76 3656
4345.39 4140
4346.01 4699
4346.63 5210
4347.25 5720
4347.87 5909
4348.50 5991
4349.12 5710
4349.74 5451
4350.36 4899
4350.98 4162
4351.61 3525
4352.23 2865
4352.85 2543
4353.47 2132
4354.09 2042
4354.72 1968
4355.34 1832
4355.96 1729
4356.58 1715
4357.21 1633
4357.83 1717
4358.45 1750
4359.07 1874
4359.70 1688
4360.32 1631
4360.94 1725
4361.56 1695
4362.19 1592
4362.81 1545
4363.43 1573
4364.06 1677
4364.68 1517
4365.30 1528
4365.93 1455
4366.55 1516
4367.17 1375
4367.80 1403
4368.42 1528
4369.04 1334
4369.67 1340
4370.29 1298
4370.91 1221
4371.54 1157
4372.16 1047
4372.78 1121
4373.41 1170
4374.03 1130
4374.65 1100
4375.28 1067
4375.90 1051
4376.53 1127
4377.15 1168
4377.77 1232
4378.40 1292
4379.02 1336
4379.65 1359
4380.27 1325
4380.89 1273
4381.52 1274
4382.14 1253
4382.77 1252
4383.39 1239
4384.02 1285
4384.64 1101
4385.26 1100
4385.89 1166
4386.51 1096
4387.14 1094
4387.76 1207
4388.39 1129
4389.01 1030
4389.64 988
4390.26 1107
4390.89 1061
4391.51 1085
4392.14 999
4392.76 1060
4393.39 1080
4394.01 1091
4394.64 1067
4395.26 991
4395.89 1039
4396.51 1098
4397.14 1025
4397.76 1041
4398.39 979
4399.01 940
4399.64 1097
4400.27 1136
4400.89 1149
4401.52 1249
4402.14 1145
4402.77 1116
4403.39 1135
4404.02 1077
4404.65 948
4405.27 1056
4405.90 1180
4406.52 1179
4407.15 1022
4407.78 1019
4408.40 1066
4409.03 989
4409.65 1003
4410.28 1115
4410.91 1155
4411.53 1144
4412.16 1154
4412.79 1214
4413.41 1195
4414.04 1184
4414.67 1155
4415.29 1059
4415.92 1028
4416.55 983
4417.17 1037
4417.80 1109
4418.43 1065
4419.05 1125
4419.68 1063
4420.31 964
4420.93 1037
4421.56 1023
4422.19 1099
4422.82 1000
4423.44 943
4424.07 907
4424.70 1000
4425.32 1019
4425.95 1033
4426.58 950
4427.21 910
4427.83 883
4428.46 926
4429.09 891
4429.72 937
4430.35 1050
4430.97 962
4431.60 1059
4432.23 1026
4432.86 937
4433.48 1003
4434.11 992
4434.74 992
4435.37 972
4436.00 1049
4436.62 1072
4437.25 1132
4437.88 1149
4438.51 1215
4439.14 1182
4439.77 1141
4440.39 1190
4441.02 1147
4441.65 1097
4442.28 1043
4442.91 1070
4443.54 1088
4444.17 1000
4444.79 1043
4445.42 1037
4446.05 1022
4446.68 1153
4447.31 1161
4447.94 1120
4448.57 1149
4449.20 1203
4449.83 1177
4450.46 1108
4451.08 1205
4451.71 1084
4452.34 1095
4452.97 1072
4453.60 1110
4454.23 1246
4454.86 1284
4455.49 1294
4456.12 1322
4456.75 1493
4457.38 1619
4458.01 1529
4458.64 1567
4459.27 1487
4459.90 1364
4460.53 1415
4461.16 1269
4461.79 1092
4462.42 1065
4463.05 1124
4463.68 1082
4464.31 1113
4464.94 1116
4465.57 966
4466.20 1027
4466.83 1051
4467.46 851
4468.09 925
4468.72 854
4469.35 970
4469.98 1063
4470.61 990
4471.24 1031
4471.87 1021
4472.50 976
4473.13 993
4473.76 981
4474.40 897
4475.03 934
4475.66 902
4476.29 872
4476.92 932
4477.55 985
4478.18 976
4478.81 925
4479.44 870
4480.07 957
4480.71 1057
4481.34 973
4481.97 1026
4482.60 1066
4483.23 955
4483.86 963
4484.49 1007
4485.13 1036
4485.76 1020
4486.39 968
4487.02 982
4487.65 1123
4488.28 1050
4488.92 1027
4489.55 980
4490.18 1044
4490.81 1069
4491.44 1061
4492.08 1007
4492.71 1049
4493.34 1018
4493.97 1029
4494.61 1070
4495.24 1102
4495.87 1030
4496.50 1050
4497.13 1113
4497.77 1116
4498.40 1171
4499.03 1315
4499.67 1460
4500.30 1411
4500.93 1630
4501.56 1719
4502.20 1918
4502.83 1845
4503.46 1877
4504.09 1773
4504.73 1839
4505.36 1630
4505.99 1429
4506.63 1481
4507.26 1465
4507.89 1325
4508.53 1129
4509.16 1141
4509.79 1220
4510.43 1163
4511.06 1052
4511.69 1034
4512.33 1134
4512.96 1087
4513.59 1072
4514.23 1056
4514.86 1098
4515.49 1091
4516.13 1044
4516.76 998
4517.40 932
4518.03 936
4518.66 998
4519.30 1013
4519.93 902
4520.57 843
4521.20 978
4521.83 963
4522.47 916
4523.10 875
4523.74 884
4524.37 830
4525.01 892
4525.64 954
4526.27 910
4526.91 889
4527.54 977
4528.18 1027
4528.81 896
4529.45 939
4530.08 1054
4530.72 1044
4531.35 1002
4531.99 1109
4532.62 1102
4533.26 1060
4533.89 1098
4534.53 1058
4535.16 988
4535.80 1011
4536.43 1078
4537.07 993
4537.70 911
4538.34 1021
4538.97 986
4539.61 892
4540.24 916
4540.88 844
4541.52 837
4542.15 814
4542.79 856
4543.42 894
4544.06 915
4544.69 1030
4545.33 905
4545.97 958
4546.60 962
4547.24 778
4547.87 750
4548.51 822
4549.15 843
4549.78 844
4550.42 918
4551.05 969
4551.69 911
4552.33 878
4552.96 953
4553.60 946
4554.24 987
4554.87 848
4555.51 826
4556.15 854
4556.78 899
4557.42 887
4558.06 844
4558.69 942
4559.33 908
4559.97 879
4560.60 839
4561.24 818
4561.88 810
4562.51 870
4563.15 890
4563.79 897
4564.43 912
4565.06 855
4565.70 874
4566.34 817
4566.97 831
4567.61 930
4568.25 889
4568.89 910
4569.52 990
4570.16 897
4570.80 886
4571.44 898
4572.07 913
4572.71 905
4573.35 901
4573.99 860
4574.63 887
4575.26 910
4575.90 972
4576.54 845
4577.18 917
4577.82 998
4578.45 905
4579.09 946
4579.73 957
4580.37 916
4581.01 965
4581.65 950
4582.28 1034
4582.92 957
4583.56 944
4584.20 1194
4584.84 1048
4585.48 1034
4586.12 988
4586.75 1041
4587.39 1140
4588.03 1175
4588.67 1109
4589.31 1338
4589.95 1472
4590.59 1727
4591.23 1920
4591.87 2105
4592.50 2112
4593.14 2258
4593.78 2319
4594.42 2078
4595.06 1819
4595.70 1677
4596.34 1514
4596.98 1199
4597.62 1208
4598.26 1111
4598.90 1052
4599.54 1113
4600.18 1101
4600.82 1076
4601.46 1039
4602.10 1228
4602.74 1192
4603.38 1261
4604.02 1354
4604.66 1281
4605.30 1205
4605.94 1291
4606.58 1212
4607.22 1074
4607.86 1184
4608.50 1157
4609.14 989
4609.78 971
4610.42 919
4611.06 1009
4611.70 950
4612.34 880
4612.98 877
4613.62 935
4614.26 979
4614.90 836
4615.54 883
4616.18 901
4616.82 946
4617.47 913
4618.11 887
4618.75 852
4619.39 1035
4620.03 1006
4620.67 852
4621.31 778
4621.95 813
4622.59 836
4623.23 847
4623.88 928
4624.52 900
4625.16 951
4625.80 991
4626.44 890
4627.08 906
4627.72 974
4628.37 887
4629.01 957
4629.65 1029
4630.29 1023
4630.93 961
4631.58 931
4632.22 1029
4632.86 1074
4633.50 1218
4634.14 1127
4634.79 1153
4635.43 1060
4636.07 1095
4636.71 946
4637.35 915
4638.00 995
4638.64 1021
4639.28 988
4639.92 1014
4640.57 1025
4641.21 1073
4641.85 1056
4642.49 946
4643.14 895
4643.78 969
4644.42 1039
4645.06 995
4645.71 852
4646.35 1056
4646.99 947
4647.64 1004
4648.28 1013
4648.92 974
4649.56 965
4650.21 973
4650.85 1030
4651.49 953
4652.14 960
4652.78 895
4653.42 978
4654.07 941
4654.71 1019
4655.35 838
4656.00 876
4656.64 908
4657.29 950
4657.93 905
4658.57 842
4659.22 880
4659.86 870
4660.50 847
4661.15 966
4661.79 865
4662.44 872
4663.08 886
4663.72 845
4664.37 787
4665.01 772
4665.66 815
4666.30 810
4666.95 763
4667.59 760
4668.23 751
4668.88 788
4669.52 738
4670.17 713
4670.81 792
4671.46 773
4672.10 810
4672.75 763
4673.39 736
4674.04 823
4674.68 762
4675.32 740
4675.97 780
4676.61 803
4677.26 831
4677.90 726
4678.55 802
4679.20 880
4679.84 836
4680.49 811
4681.13 870
4681.78 843
4682.42 892
4683.07 880
4683.71 892
4684.36 855
4685.00 862
4685.65 872
4686.29 900
4686.94 831
4687.59 788
4688.23 779
4688.88 884
4689.52 841
4690.17 871
4690.82 911
4691.46 877
4692.11 888
4692.75 892
4693.40 1005
4694.05 979
4694.69 1024
4695.34 1084
4695.98 1075
4696.63 1246
4697.28 1423
4697.92 1468
4698.57 1465
4699.22 1597
4699.86 1692
4700.51 1832
4701.16 1837
4701.80 1640
4702.45 1705
4703.10 1580
4703.74 1408
4704.39 1278
4705.04 1107
4705.68 1201
4706.33 1125
4706.98 1154
4707.63 1194
4708.27 1085
4708.92 1114
4709.57 1184
4710.21 1098
4710.86 1148
4711.51 1118
4712.16 1232
4712.80 1157
4713.45 1097
4714.10 1111
4714.75 1123
4715.39 1122
4716.04 1184
4716.69 986
4717.34 1013
4717.99 1014
4718.63 1046
4719.28 1026
4719.93 1037
4720.58 971
4721.22 1033
4721.87 877
4722.52 987
4723.17 1099
4723.82 1112
4724.47 1053
4725.11 1123
4725.76 1161
4726.41 1143
4727.06 1310
4727.71 1225
4728.36 1272
4729.00 1269
4729.65 1205
4730.30 1090
4730.95 1095
4731.60 1068
4732.25 999
4732.90 991
4733.55 1137
4734.19 993
4734.84 903
4735.49 842
4736.14 851
4736.79 946
4737.44 936
4738.09 905
4738.74 957
4739.39 943
4740.04 977
4740.69 1051
4741.34 1045
4741.99 1077
4742.64 947
4743.28 1055
4743.93 910
4744.58 987
4745.23 961
4745.88 951
4746.53 946
4747.18 1009
4747.83 1091
4748.48 994
4749.13 907
4749.78 1065
4750.43 1232
4751.08 1133
4751.73 1193
4752.38 1293
4753.03 1360
4753.68 1244
4754.33 1279
4754.98 1320
4755.63 1306
4756.29 1213
4756.94 1054
4757.59 1034
4758.24 970
4758.89 1004
4759.54 971
4760.19 929
4760.84 885
4761.49 825
4762.14 777
4762.79 763
4763.44 778
4764.09 945
4764.74 897
4765.40 875
4766.05 885
4766.70 899
4767.35 914
4768.00 932
4768.65 908
4769.30 907
4769.95 959
4770.61 948
4771.26 876
4771.91 792
4772.56 820
4773.21 917
4773.86 851
4774.52 849
4775.17 854
4775.82 848
4776.47 859
4777.12 897
4777.77 946
4778.43 863
4779.08 855
4779.73 967
4780.38 925
4781.04 880
4781.69 860
4782.34 830
4782.99 929
4783.64 889
4784.30 894
4784.95 850
4785.60 847
4786.25 887
4786.91 921
4787.56 931
4788.21 929
4788.86 913
4789.52 915
4790.17 944
4790.82 940
4791.48 922
4792.13 827
4792.78 953
4793.43 827
4794.09 794
4794.74 891
4795.39 836
4796.05 784
4796.70 818
4797.35 785
4798.01 832
4798.66 816
4799.31 783
4799.97 870
4800.62 883
4801.27 843
4801.93 860
4802.58 875
4803.23 908
4803.89 830
4804.54 845
4805.20 959
4805.85 875
4806.50 909
4807.16 909
4807.81 843
4808.47 860
4809.12 895
4809.77 890
4810.43 865
4811.08 887
4811.74 922
4812.39 931
4813.04 876
4813.70 1000
4814.35 1074
4815.01 995
4815.66 1033
4816.32 1018
4816.97 1027
4817.63 899
4818.28 975
4818.94 930
4819.59 991
4820.24 987
4820.90 1044
4821.55 1110
4822.21 1167
4822.86 1118
4823.52 924
4824.17 1156
4824.83 1276
4825.49 1204
4826.14 1198
4826.80 1200
4827.45 1263
4828.11 1224
4828.76 1154
4829.42 1217
4830.07 1293
4830.73 1147
4831.38 1195
4832.04 1345
4832.69 1355
4833.35 1355
4834.01 1430
4834.66 1261
4835.32 1436
4835.97 1366
4836.63 1525
4837.29 1569
4837.94 1537
4838.60 1501
4839.25 1673
4839.91 1669
4840.57 1578
4841.22 1695
4841.88 1652
4842.54 1665
4843.19 1736
4843.85 1691
4844.50 1697
4845.16 1701
4845.82 1882
4846.47 1764
4847.13 2090
4847.79 2314
4848.44 2326
4849.10 2756
4849.76 3064
4850.41 3162
4851.07 3269
4851.73 3349
4852.39 3567
4853.04 3396
4853.70 3049
4854.36 2934
4855.01 2895
4855.67 2636
4856.33 2686
4856.99 3007
4857.64 3184
4858.30 3189
4858.96 3500
4859.62 3557
4860.27 3473
4860.93 3526
4861.59 3426
4862.25 3294
4862.90 2992
4863.56 2893
4864.22 2749
4864.88 2659
4865.53 2485
4866.19 2636
4866.85 2793
4867.51 2777
4868.17 2813
4868.83 2791
4869.48 2862
4870.14 2849
4870.80 2584
4871.46 2296
4872.12 2275
4872.77 2104
4873.43 2119
4874.09 2129
4874.75 2166
4875.41 2209
4876.07 2160
4876.73 2183
4877.38 2324
4878.04 2243
4878.70 2231
4879.36 2317
4880.02 2441
4880.68 2498
4881.34 2318
4882.00 2240
4882.66 2094
4883.31 1951
4883.97 1805
4884.63 1692
4885.29 1627
4885.95 1708
4886.61 1612
4887.27 1726
4887.93 1706
4888.59 1722
4889.25 1913
4889.91 1641
4890.57 1846
4891.23 1943
4891.89 2004
4892.55 1848
4893.21 1853
4893.87 1783
4894.53 1852
4895.19 1661
4895.85 1631
4896.51 1739
4897.17 1755
4897.83 1671
4898.49 1508
4899.15 1637
4899.81 1542
4900.47 1745
4901.13 1811
4901.79 1700
4902.45 1656
4903.11 1536
4903.77 1459
4904.43 1470
4905.09 1418
4905.75 1356
4906.41 1349
4907.07 1319
4907.73 1341
4908.39 1232
4909.05 1301
4909.72 1343
4910.38 1309
4911.04 1343
4911.70 1257
4912.36 1213
4913.02 1286
4913.68 1215
4914.34 1172
4915.00 1174
4915.67 1272
4916.33 1182
4916.99 1156
4917.65 1159
4918.31 1102
4918.97 1085
4919.63 1117
4920.30 1155
4920.96 1153
4921.62 1106
4922.28 1120
4922.94 1175
4923.60 1161
4924.27 1071
4924.93 1052
4925.59 1057
4926.25 1185
4926.91 1105
4927.58 1055
4928.24 929
4928.90 967
4929.56 968
4930.22 1034
4930.89 1032
4931.55 1032
4932.21 1014
4932.87 1054
4933.54 1037
4934.20 1015
4934.86 984
4935.52 1018
4936.19 1002
4936.85 986
4937.51 1090
4938.18 1120
4938.84 1065
4939.50 1050
4940.16 1030
4940.83 907
4941.49 922
4942.15 991
4942.82 943
4943.48 890
4944.14 942
4944.81 934
4945.47 981
4946.13 1042
4946.80 991
4947.46 979
4948.12 858
4948.79 908
4949.45 924
4950.11 950
4950.78 998
4951.44 975
4952.10 953
4952.77 950
4953.43 961
4954.10 983
4954.76 881
4955.42 847
4956.09 936
4956.75 841
4957.42 907
4958.08 986
4958.74 872
4959.41 965
4960.07 1053
4960.74 1017
4961.40 1083
4962.07 1112
4962.73 1230
4963.39 1465
4964.06 1509
4964.72 1466
4965.39 1509
4966.05 1461
4966.72 1432
4967.38 1376
4968.05 1254
4968.71 1161
4969.38 1067
4970.04 1066
4970.71 1044
4971.37 1166
4972.04 1069
4972.70 968
4973.37 1084
4974.03 1094
4974.70 1075
4975.36 1083
4976.03 1159
4976.69 1101
4977.36 1203
4978.02 1138
4978.69 1200
4979.36 1159
4980.02 1272
4980.69 1395
4981.35 1182
4982.02 1265
4982.68 1034
4983.35 999
4984.02 1027
4984.68 987
4985.35 1065
4986.01 1005
4986.68 1041
4987.35 1052
4988.01 1034
4988.68 1099
4989.34 1081
4990.01 1067
4990.68 1150
4991.34 1175
4992.01 1050
4992.68 1059
4993.34 976
4994.01 925
4994.68 919
4995.34 939
4996.01 925
4996.68 876
4997.34 815
4998.01 846
4998.68 828
4999.34 851
5000.01 878
5000.68 870
5001.34 901
5002.01 839
5002.68 814
5003.35 811
5004.01 844
5004.68 851
5005.35 790
5006.01 728
5006.68 788
5007.35 828
5008.02 883
5008.68 937
5009.35 866
5010.02 827
5010.69 919
5011.36 886
5012.02 788
5012.69 867
5013.36 913
5014.03 835
5014.69 853
5015.36 839
5016.03 887
5016.70 779
5017.37 785
5018.03 873
5018.70 866
5019.37 840
5020.04 862
5020.71 939
5021.38 949
5022.04 976
5022.71 952
5023.38 971
5024.05 1036
5024.72 904
5025.39 913
5026.06 884
5026.72 1009
5027.39 1001
5028.06 888
5028.73 834
5029.40 791
5030.07 789
5030.74 853
5031.41 957
5032.08 856
5032.75 838
5033.41 843
5034.08 813
5034.75 829
5035.42 893
5036.09 909
5036.76 845
5037.43 908
5038.10 846
5038.77 861
5039.44 813
5040.11 938
5040.78 867
5041.45 735
5042.12 802
5042.79 847
5043.46 789
5044.13 811
5044.80 776
5045.47 796
5046.14 791
5046.81 777
5047.48 746
5048.15 778
5048.82 804
5049.49 764
5050.16 830
5050.83 765
5051.50 746
5052.17 744
5052.84 829
5053.51 843
5054.18 832
5054.85 796
5055.52 807
5056.19 800
5056.86 815
5057.53 785
5058.21 788
5058.88 871
5059.55 833
5060.22 786
5060.89 741
5061.56 840
5062.23 726
5062.90 777
5063.57 788
5064.24 818
5064.92 843
5065.59 772
5066.26 764
5066.93 800
5067.60 807
5068.27 843
5068.94 833
5069.62 794
5070.29 766
5070.96 753
5071.63 748
5072.30 654
5072.97 745
5073.65 835
5074.32 793
5074.99 885
5075.66 941
5076.33 867
5077.01 1022
5077.68 1029
5078.35 1089
5079.02 1068
5079.70 1195
5080.37 1125
5081.04 1091
5081.71 1132
5082.38 1034
5083.06 996
5083.73 876
5084.40 986
5085.07 935
5085.75 946
5086.42 926
5087.09 921
5087.77 982
5088.44 1042
5089.11 947
5089.78 916
5090.46 1023
5091.13 1067
5091.80 1030
5092.48 934
5093.15 1022
5093.82 1062
5094.50 1061
5095.17 935
5095.84 937
5096.52 926
5097.19 904
5097.86 759
5098.54 808
5099.21 871
5099.88 884
5100.56 867
5101.23 875
5101.90 864
5102.58 921
5103.25 810
5103.93 947
5104.60 975
5105.27 894
5105.95 898
5106.62 922
5107.30 957
5107.97 893
5108.64 859
5109.32 961
5109.99 1047
5110.67 870
5111.34 817
5112.02 770
5112.69 845
5113.36 933
5114.04 828
5114.71 760
5115.39 836
5116.06 860
5116.74 844
5117.41 897
5118.09 1029
5118.76 1002
5119.44 1034
5120.11 1033
5120.79 982
5121.46 907
5122.14 984
5122.81 953
5123.49 922
5124.16 900
5124.84 1027
5125.51 882
5126.19 879
5126.86 869
5127.54 866
5128.21 814
5128.89 928
5129.57 968
5130.24 1021
5130.92 963
5131.59 970
5132.27 1025
5132.94 1102
5133.62 1104
5134.30 1038
5134.97 953
5135.65 1001
5136.32 1030
5137.00 906
5137.68 923
5138.35 931
5139.03 897
5139.70 836
5140.38 890
5141.06 883
5141.73 934
5142.41 940
5143.09 857
5143.76 823
5144.44 780
5145.12 845
5145.79 895
5146.47 844
5147.15 721
5147.82 744
5148.50 731
5149.18 863
5149.85 768
5150.53 754
5151.21 771
5151.88 724
5152.56 782
5153.24 754
5153.92 802
5154.59 836
5155.27 825
5155.95 735
5156.62 715
5157.30 745
5157.98 767
5158.66 770
5159.33 699
5160.01 755
5160.69 788
5161.37 724
5162.04 735
5162.72 711
5163.40 757
5164.08 727
5164.76 737
5165.43 839
5166.11 834
5166.79 827
5167.47 811
5168.15 832
5168.82 777
5169.50 816
5170.18 740
5170.86 736
5171.54 772
5172.22 844
5172.89 687
5173.57 649
5174.25 755
5174.93 763
5175.61 752
5176.29 776
5176.97 841
5177.64 764
5178.32 807
5179.00 836
5179.68 883
5180.36 790
5181.04 777
5181.72 846
5182.40 942
5183.08 851
5183.75 841
5184.43 741
5185.11 786
5185.79 878
5186.47 871
5187.15 783
5187.83 700
5188.51 774
5189.19 679
5189.87 642
5190.55 716
5191.23 783
5191.91 744
5192.59 689
5193.27 655
5193.95 743
5194.63 714
5195.31 779
5195.99 753
5196.67 686
5197.35 637
5198.03 714
5198.71 810
5199.39 736
5200.07 748
5200.75 767
5201.43 742
5202.11 764
5202.79 742
5203.47 730
5204.15 741
5204.83 737
5205.51 802
5206.19 843
5206.87 820
5207.55 901
5208.23 916
5208.91 946
5209.59 971
5210.27 975
5210.96 893
5211.64 934
5212.32 811
5213.00 852
5213.68 878
5214.36 927
5215.04 804
5215.72 912
5216.40 939
5217.09 936
5217.77 1104
5218.45 998
5219.13 926
5219.81 1011
5220.49 992
5221.17 966
5221.86 1015
5222.54 1008
5223.22 1041
5223.90 962
5224.58 1033
5225.27 1072
5225.95 847
5226.63 888
5227.31 824
5227.99 797
5228.67 884
5229.36 855
5230.04 866
5230.72 907
5231.40 865
5232.09 821
5232.77 834
5233.45 922
5234.13 800
5234.82 841
5235.50 938
5236.18 924
5236.86 980
5237.55 1021
5238.23 978
5238.91 1122
5239.59 1182
5240.28 1084
5240.96 1083
5241.64 1076
5242.33 1071
5243.01 985
5243.69 912
5244.37 910
5245.06 1006
5245.74 1000
5246.42 930
5247.11 838
5247.79 934
5248.47 929
5249.16 937
5249.84 910
5250.52 1095
5251.21 1193
5251.89 1043
5252.58 1090
5253.26 1137
5253.94 1092
5254.63 1066
5255.31 1140
5255.99 952
5256.68 886
5257.36 857
5258.05 805
5258.73 870
5259.41 870
5260.10 887
5260.78 925
5261.47 996
5262.15 1111
5262.84 1056
5263.52 949
5264.20 1018
5264.89 1060
5265.57 1004
5266.26 917
5266.94 954
5267.63 953
5268.31 889
5269.00 891
5269.68 856
5270.37 814
5271.05 735
5271.73 770
5272.42 838
5273.10 893
5273.79 809
5274.47 907
5275.16 898
5275.85 935
5276.53 817
5277.22 911
5277.90 793
5278.59 761
5279.27 855
5279.96 891
5280.64 1061
5281.33 976
5282.01 1052
5282.70 986
5283.38 1032
5284.07 1011
5284.76 959
5285.44 914
5286.13 952
5286.81 810
5287.50 838
5288.19 843
5288.87 846
5289.56 925
5290.24 938
5290.93 790
5291.62 763
5292.30 843
5292.99 781
5293.67 807
5294.36 911
5295.05 901
5295.73 863
5296.42 830
5297.11 829
5297.79 864
5298.48 842
5299.17 927
5299.85 882
5300.54 883
5301.23 912
5301.91 960
5302.60 1068
5303.29 986
5303.97 1029
5304.66 1124
5305.35 1066
5306.04 1032
5306.72 1053
5307.41 1051
5308.10 994
5308.78 1039
5309.47 1170
5310.16 1197
5310.85 1272
5311.53 1234
5312.22 1296
5312.91 1261
5313.60 1272
5314.28 1209
5314.97 1127
5315.66 1095
5316.35 1014
5317.04 1026
5317.72 1116
5318.41 1166
5319.10 1036
5319.79 1125
5320.48 1134
5321.16 1234
5321.85 1220
5322.54 1199
5323.23 1188
5323.92 1077
5324.60 978
5325.29 1004
5325.98 1128
5326.67 910
5327.36 836
5328.05 883
5328.74 934
5329.42 801
5330.11 859
5330.80 835
5331.49 836
5332.18 833
5332.87 802
5333.56 867
5334.25 762
5334.93 802
5335.62 805
5336.31 831
5337.00 789
5337.69 841
5338.38 831
5339.07 817
5339.76 782
5340.45 691
5341.14 855
5341.83 930
5342.52 821
5343.21 809
5343.90 858
5344.58 968
5345.27 928
5345.96 820
5346.65 836
5347.34 811
5348.03 963
5348.72 957
5349.41 975
5350.10 997
5350.79 979
5351.48 1114
5352.17 1118
5352.86 997
5353.55 974
5354.24 928
5354.93 845
5355.62 905
5356.31 841
5357.01 776
5357.70 704
5358.39 729
5359.08 867
5359.77 858
5360.46 836
5361.15 858
5361.84 836
5362.53 766
5363.22 818
5363.91 824
5364.60 804
5365.29 798
5365.98 847
5366.68 811
5367.37 781
5368.06 764
5368.75 770
5369.44 687
5370.13 703
5370.82 685
5371.51 731
5372.21 693
5372.90 834
5373.59 753
5374.28 675
5374.97 712
5375.66 734
5376.35 758
5377.05 701
5377.74 645
5378.43 696
5379.12 697
5379.81 658
5380.51 663
5381.20 638
5381.89 666
5382.58 692
5383.27 710
5383.97 799
5384.66 802
5385.35 692
5386.04 687
5386.73 766
5387.43 703
5388.12 734
5388.81 737
5389.50 755
5390.20 786
5390.89 777
5391.58 674
5392.28 798
5392.97 811
5393.66 701
5394.35 726
5395.05 748
5395.74 720
5396.43 764
5397.13 828
5397.82 738
5398.51 733
5399.20 730
5399.90 672
5400.59 649
5401.28 715
5401.98 590
5402.67 656
5403.36 653
5404.06 750
5404.75 753
5405.44 659
5406.14 640
5406.83 704
5407.53 753
5408.22 767
5408.91 785
5409.61 756
5410.30 765
5410.99 767
5411.69 692
5412.38 739
5413.08 739
5413.77 706
5414.46 715
5415.16 722
5415.85 674
5416.55 712
5417.24 768
5417.94 679
5418.63 697
5419.32 734
5420.02 669
5420.71 710
5421.41 709
5422.10 763
5422.80 679
5423.49 667
5424.19 785
5424.88 782
5425.58 843
5426.27 725
5426.97 660
5427.66 763
5428.36 740
5429.05 710
5429.75 686
5430.44 686
5431.14 760
5431.83 846
5432.53 815
5433.22 794
5433.92 823
5434.61 790
5435.31 833
5436.00 924
5436.70 821
5437.40 808
5438.09 844
5438.79 905
5439.48 866
5440.18 777
5440.87 800
5441.57 818
5442.27 846
5442.96 880
5443.66 839
5444.35 779
5445.05 894
5445.75 907
5446.44 909
5447.14 956
5447.83 936
5448.53 1011
5449.23 1104
5449.92 1148
5450.62 1022
5451.32 1047
5452.01 1094
5452.71 968
5453.41 868
5454.10 940
5454.80 1031
5455.50 1056
5456.19 950
5456.89 910
5457.59 973
5458.28 926
5458.98 902
5459.68 889
5460.37 864
5461.07 918
5461.77 1008
5462.47 1051
5463.16 1023
5463.86 965
5464.56 935
5465.25 1002
5465.95 1014
5466.65 996
5467.35 1075
5468.04 1024
5468.74 987
5469.44 1065
5470.14 1039
5470.84 1009
5471.53 1010
5472.23 1103
5472.93 1084
5473.63 1114
5474.32 1130
5475.02 1149
5475.72 1172
5476.42 1248
5477.12 1412
5477.82 1511
5478.51 1597
5479.21 1747
5479.91 1905
5480.61 2179
5481.31 2406
5482.01 2447
5482.70 2559
5483.40 2412
5484.10 2210
5484.80 1959
5485.50 1904
5486.20 1686
5486.90 1560
5487.59 1430
5488.29 1428
5488.99 1550
5489.69 1525
5490.39 1433
5491.09 1549
5491.79 1559
5492.49 1576
5493.19 1575
5493.89 1719
5494.58 1732
5495.28 1747
5495.98 1799
5496.68 1840
5497.38 2123
5498.08 2369
5498.78 2425
5499.48 2787
5500.18 3292
5500.88 3835
5501.58 4279
5502.28 4415
5502.98 4489
5503.68 4688
5504.38 4052
5505.08 3595
5505.78 2946
5506.48 2559
5507.18 2121
5507.88 1809
5508.58 1842
5509.28 1617
5509.98 1655
5510.68 1419
5511.38 1505
5512.08 1500
5512.78 1408
5513.48 1564
5514.18 1584
5514.88 1594
5515.58 1564
5516.28 1434
5516.98 1450
5517.68 1464
5518.39 1317
5519.09 1251
5519.79 1215
5520.49 1261
5521.19 1249
5521.89 1311
5522.59 1280
5523.29 1193
5523.99 1136
5524.69 1071
5525.40 1135
5526.10 1088
5526.80 1193
5527.50 1092
5528.20 1151
5528.90 1119
5529.60 1193
5530.31 1292
5531.01 1232
5531.71 1120
5532.41 1123
5533.11 1104
5533.81 1075
5534.52 1028
5535.22 1048
5535.92 967
5536.62 988
5537.32 1034
5538.02 978
5538.73 960
5539.43 1020
5540.13 948
5540.83 917
5541.54 930
5542.24 868
5542.94 869
5543.64 851
5544.34 857
5545.05 864
5545.75 870
5546.45 824
5547.15 857
5547.86 832
5548.56 886
5549.26 856
5549.97 866
5550.67 922
5551.37 916
5552.07 786
5552.78 851
5553.48 952
5554.18 841
5554.89 869
5555.59 798
5556.29 788
5557.00 845
5557.70 836
5558.40 895
5559.11 848
5559.81 929
5560.51 968
5561.22 926
5561.92 965
5562.62 925
5563.33 982
5564.03 966
5564.73 1016
5565.44 941
5566.14 956
5566.85 949
5567.55 907
5568.25 818
5568.96 841
5569.66 877
5570.37 939
5571.07 877
5571.77 810
5572.48 826
5573.18 940
5573.89 970
5574.59 967
5575.29 894
5576.00 909
5576.70 946
5577.41 872
5578.11 824
5578.82 824
5579.52 835
5580.23 757
5580.93 842
5581.64 851
5582.34 816
5583.05 841
5583.75 840
5584.46 832
5585.16 733
5585.87 800
5586.57 873
5587.28 819
5587.98 905
5588.69 832
5589.39 783
5590.10 899
5590.80 821
5591.51 768
5592.21 829
5592.92 771
5593.62 885
5594.33 798
5595.04 795
5595.74 843
5596.45 801
5597.15 921
5597.86 964
5598.56 823
5599.27 750
5599.98 795
5600.68 881
5601.39 811
5602.09 829
5602.80 800
5603.51 839
5604.21 813
5604.92 836
5605.62 784
5606.33 772
5607.04 785
5607.74 748
5608.45 784
5609.16 786
5609.86 811
5610.57 796
5611.28 783
5611.98 815
5612.69 829
5613.40 811
5614.10 834
5614.81 826
5615.52 737
5616.22 799
5616.93 825
5617.64 795
5618.35 710
5619.05 698
5619.76 664
5620.47 689
5621.17 673
5621.88 714
5622.59 703
5623.30 775
5624.00 752
5624.71 712
5625.42 753
5626.13 862
5626.83 818
5627.54 823
5628.25 803
5628.96 816
5629.67 775
5630.37 948
5631.08 990
5631.79 976
5632.50 873
5633.21 828
5633.91 793
5634.62 850
5635.33 810
5636.04 769
5636.75 809
5637.45 883
5638.16 893
5638.87 765
5639.58 904
5640.29 1014
5641.00 896
5641.70 860
5642.41 1012
5643.12 962
5643.83 994
5644.54 839
5645.25 858
5645.96 825
5646.67 872
5647.38 928
5648.08 907
5648.79 855
5649.50 843
5650.21 837
5650.92 816
5651.63 845
5652.34 807
5653.05 886
5653.76 911
5654.47 885
5655.18 975
5655.89 1010
5656.60 1108
5657.30 1237
5658.01 1309
5658.72 1270
5659.43 1353
5660.14 1438
5660.85 1257
5661.56 1144
5662.27 1029
5662.98 961
5663.69 960
5664.40 982
5665.11 873
5665.82 842
5666.53 759
5667.24 757
5667.95 867
5668.66 816
5669.37 810
5670.08 780
5670.79 747
5671.50 851
5672.22 880
5672.93 814
5673.64 852
5674.35 897
5675.06 822
5675.77 873
5676.48 851
5677.19 886
5677.90 836
5678.61 717
5679.32 825
5680.03 866
5680.74 854
5681.46 735
5682.17 887
5682.88 821
5683.59 807
5684.30 824
5685.01 851
5685.72 859
5686.43 784
5687.15 780
5687.86 781
5688.57 827
5689.28 727
5689.99 754
5690.70 759
5691.42 692
5692.13 722
5692.84 763
5693.55 769
5694.26 746
5694.97 674
5695.69 713
5696.40 723
5697.11 735
5697.82 784
5698.53 708
5699.25 724
5699.96 648
5700.67 684
5701.38 650
5702.10 702
5702.81 736
5703.52 677
5704.23 695
5704.95 800
5705.66 736
5706.37 681
5707.08 704
5707.80 705
5708.51 733
5709.22 764
5709.93 819
5710.65 753
5711.36 687
5712.07 672
5712.79 722
5713.50 700
5714.21 747
5714.93 679
5715.64 722
5716.35 662
5717.07 694
5717.78 766
5718.49 727
5719.21 727
5719.92 662
5720.63 672
5721.35 678
5722.06 696
5722.77 712
5723.49 696
5724.20 672
5724.92 698
5725.63 723
5726.34 700
5727.06 668
5727.77 718
5728.48 750
5729.20 739
5729.91 799
5730.63 810
5731.34 911
5732.06 802
5732.77 714
5733.48 710
5734.20 673
5734.91 720
5735.63 738
5736.34 638
5737.06 652
5737.77 739
5738.49 739
5739.20 723
5739.91 706
5740.63 736
5741.34 758
5742.06 711
5742.77 675
5743.49 709
5744.20 705
5744.92 706
5745.63 764
5746.35 789
5747.06 735
5747.78 648
5748.49 689
5749.21 615
5749.93 604
5750.64 644
5751.36 650
5752.07 630
5752.79 656
5753.50 664
5754.22 720
5754.93 732
5755.65 690
5756.37 650
5757.08 723
5757.80 713
5758.51 672
5759.23 687
5759.95 649
5760.66 640
5761.38 703
5762.09 726
5762.81 649
5763.53 664
5764.24 728
5764.96 698
5765.67 631
5766.39 715
5767.11 714
5767.82 722
5768.54 690
5769.26 643
5769.97 731
5770.69 709
5771.41 725
5772.12 700
5772.84 725
5773.56 675
5774.27 661
5774.99 719
5775.71 714
5776.42 737
5777.14 724
5777.86 670
5778.58 699
5779.29 733
5780.01 707
5780.73 766
5781.45 760
5782.16 734
5782.88 776
5783.60 770
5784.31 807
5785.03 815
5785.75 824
5786.47 772
5787.19 718
5787.90 764
5788.62 779
5789.34 806
5790.06 790
5790.77 772
5791.49 768
5792.21 773
5792.93 767
5793.65 752
5794.36 871
5795.08 863
5795.80 925
5796.52 932
5797.24 943
5797.96 934
5798.67 966
5799.39 1073
5800.11 1327
5800.83 1589
5801.55 1817
5802.27 2171
5802.99 2304
5803.70 2572
5804.42 2630
5805.14 2477
5805.86 2185
5806.58 1916
5807.30 1580
5808.02 1471
5808.74 1217
5809.46 1131
5810.17 986
5810.89 915
5811.61 904
5812.33 965
5813.05 986
5813.77 992
5814.49 1003
5815.21 1004
5815.93 1082
5816.65 1073
5817.37 1101
5818.09 1131
5818.81 1137
5819.53 1209
5820.25 1238
5820.97 1100
5821.69 1022
5822.41 1029
5823.13 1070
5823.85 988
5824.57 971
5825.29 1008
5826.01 934
5826.73 932
5827.45 922
5828.17 843
5828.89 801
5829.61 919
5830.33 840
5831.05 848
5831.77 826
5832.49 922
5833.21 852
5833.93 892
5834.65 901
5835.37 830
5836.09 870
5836.81 825
5837.53 863
5838.25 798
5838.97 781
5839.70 750
5840.42 848
5841.14 808
5841.86 832
5842.58 873
5843.30 869
5844.02 854
5844.74 825
5845.46 895
5846.19 894
5846.91 797
5847.63 850
5848.35 850
5849.07 856
5849.79 868
5850.51 891
5851.24 877
5851.96 825
5852.68 863
5853.40 929
5854.12 926
5854.85 871
5855.57 837
5856.29 826
5857.01 774
5857.73 895
5858.46 897
5859.18 788
5859.90 883
5860.62 859
5861.34 776
5862.07 969
5862.79 843
5863.51 833
5864.23 750
5864.96 825
5865.68 878
5866.40 829
5867.12 865
5867.85 828
5868.57 905
5869.29 951
5870.01 939
5870.74 955
5871.46 920
5872.18 895
5872.91 979
5873.63 903
5874.35 899
5875.08 869
5875.80 853
5876.52 870
5877.25 800
5877.97 811
5878.69 786
5879.42 895
5880.14 914
5880.86 878
5881.59 909
5882.31 882
5883.03 883
5883.76 959
5884.48 942
5885.20 912
5885.93 931
5886.65 917
5887.38 918
5888.10 885
5888.82 990
5889.55 891
5890.27 853
5891.00 844
5891.72 870
5892.44 831
5893.17 865
5893.89 873
5894.62 789
5895.34 822
5896.07 788
5896.79 859
5897.51 830
5898.24 799
5898.96 756
5899.69 801
5900.41 885
5901.14 872
5901.86 827
5902.59 844
5903.31 801
5904.04 841
5904.76 823
5905.49 864
5906.21 935
5906.94 854
5907.66 779
5908.39 838
5909.11 865
5909.84 953
5910.56 929
5911.29 853
5912.01 832
5912.74 880
5913.46 849
5914.19 851
5914.92 835
5915.64 843
5916.37 812
5917.09 857
5917.82 820
5918.54 839
5919.27 928
5920.00 892
5920.72 917
5921.45 899
5922.17 971
5922.90 1032
5923.63 998
5924.35 964
5925.08 895
5925.80 980
5926.53 893
5927.26 982
5927.98 962
5928.71 1005
5929.44 1060
5930.16 1010
5930.89 1093
5931.62 1121
5932.34 1080
5933.07 1107
5933.80 1114
5934.52 1102
5935.25 1139
5935.98 1137
5936.70 1189
5937.43 1211
5938.16 1302
5938.88 1322
5939.61 1338
5940.34 1342
5941.07 1477
5941.79 1379
5942.52 1308
5943.25 1285
5943.97 1335
5944.70 1464
5945.43 1375
5946.16 1521
5946.88 1646
5947.61 1670
5948.34 1629
5949.07 1780
5949.80 1948
5950.52 2097
5951.25 2220
5951.98 2359
5952.71 2633
5953.43 2555
5954.16 2581
5954.89 2671
5955.62 2431
5956.35 2502
5957.07 2329
5957.80 2193
5958.53 2222
5959.26 2288
5959.99 2273
5960.72 2291
5961.44 2158
5962.17 2258
5962.90 2423
5963.63 2460
5964.36 2707
5965.09 2970
5965.82 3445
5966.54 4184
5967.27 4603
5968.00 4947
5968.73 5210
5969.46 5168
5970.19 4784
5970.92 4267
5971.65 3908
5972.38 3560
5973.11 3097
5973.83 2897
5974.56 2653
5975.29 2716
5976.02 2703
5976.75 2623
5977.48 2582
5978.21 2570
5978.94 2712
5979.67 2750
5980.40 2992
5981.13 2926
5981.86 3057
5982.59 3200
5983.32 3340
5984.05 3065
5984.78 3101
5985.51 3186
5986.24 3198
5986.97 3202
5987.70 2969
5988.43 2717
5989.16 2878
5989.89 3009
5990.62 2974
5991.35 2797
5992.08 2835
5992.81 2967
5993.54 2937
5994.27 2990
5995.00 2815
5995.73 3082
5996.46 3176
5997.19 3230
5997.92 3275
5998.65 3272
5999.38 3218
6000.11 3320
6000.85 3439
6001.58 3329
6002.31 3192
6003.04 3226
6003.77 3260
6004.50 3139
6005.23 3049
6005.96 2985
6006.69 3139
6007.43 3356
6008.16 3370
6008.89 3669
6009.62 4166
6010.35 5020
6011.08 6296
6011.81 7493
6012.54 8814
6013.28 10398
6014.01 11941
6014.74 13006
6015.47 13671
6016.20 13830
6016.94 13245
6017.67 12329
6018.40 10821
6019.13 9463
6019.86 7782
6020.59 6765
6021.33 5663
6022.06 4814
6022.79 3952
6023.52 3460
6024.26 3185
6024.99 2906
6025.72 2779
6026.45 2717
6027.19 2523
6027.92 2430
6028.65 2413
6029.38 2279
6030.12 2424
6030.85 2411
6031.58 2488
6032.31 2400
6033.05 2322
6033.78 2233
6034.51 2266
6035.25 2131
6035.98 2244
6036.71 2188
6037.44 2132
6038.18 2129
6038.91 2340
6039.64 2326
6040.38 2324
6041.11 2360
6041.84 2443
6042.58 2598
6043.31 2411
6044.04 2377
6044.78 2637
6045.51 2649
6046.24 2626
6046.98 2827
6047.71 2884
6048.45 3077
6049.18 3198
6049.91 3450
6050.65 3618
6051.38 4268
6052.11 4873
6052.85 5214
6053.58 5588
6054.32 5971
6055.05 5886
6055.79 5562
6056.52 5126
6057.25 4650
6057.99 3942
6058.72 3433
6059.46 3141
6060.19 3046
6060.93 2871
6061.66 2827
6062.39 2614
6063.13 2458
6063.86 2396
6064.60 2544
6065.33 2379
6066.07 2305
6066.80 2406
6067.54 2363
6068.27 2407
6069.01 2305
6069.74 2219
6070.48 2169
6071.21 2063
6071.95 2210
6072.68 2106
6073.42 2167
6074.15 2182
6074.89 2087
6075.62 2047
6076.36 1974
6077.10 1902
6077.83 1877
6078.57 1889
6079.30 1966
6080.04 1819
6080.77 1833
6081.51 1901
6082.25 1914
6082.98 1896
6083.72 1747
6084.45 1699
6085.19 1749
6085.93 1580
6086.66 1646
6087.40 1619
6088.13 1597
6088.87 1619
6089.61 1650
6090.34 1544
6091.08 1634
6091.81 1664
6092.55 1736
6093.29 1642
6094.02 1543
6094.76 1602
6095.50 1667
6096.23 1636
6096.97 1487
6097.71 1428
6098.44 1422
6099.18 1396
6099.92 1390
6100.65 1390
6101.39 1325
6102.13 1262
6102.87 1305
6103.60 1381
6104.34 1298
6105.08 1323
6105.81 1480
6106.55 1387
6107.29 1343
6108.03 1318
6108.76 1322
6109.50 1319
6110.24 1332
6110.98 1376
6111.71 1391
6112.45 1446
6113.19 1473
6113.93 1349
6114.66 1366
6115.40 1473
6116.14 1412
6116.88 1388
6117.62 1490
6118.35 1403
6119.09 1379
6119.83 1332
6120.57 1317
6121.31 1357
6122.04 1325
6122.78 1342
6123.52 1503
6124.26 1532
6125.00 1535
6125.74 1491
6126.47 1496
6127.21 1476
6127.95 1493
6128.69 1329
6129.43 1521
6130.17 1472
6130.91 1356
6131.64 1407
6132.38 1509
6133.12 1334
6133.86 1450
6134.60 1414
6135.34 1410
6136.08 1398
6136.82 1507
6137.56 1466
6138.30 1404
6139.04 1305
6139.77 1540
6140.51 1559
6141.25 1482
6141.99 1506
6142.73 1469
6143.47 1488
6144.21 1532
6144.95 1452
6145.69 1403
6146.43 1335
6147.17 1365
6147.91 1448
6148.65 1435
6149.39 1419
6150.13 1511
6150.87 1463
6151.61 1510
6152.35 1505
6153.09 1537
6153.83 1538
6154.57 1499
6155.31 1565
6156.05 1610
6156.79 1565
6157.53 1534
6158.27 1630
6159.01 1583
6159.75 1571
6160.49 1523
6161.23 1594
6161.97 1538
6162.71 1566
6163.45 1700
6164.20 1847
6164.94 1930
6165.68 2228
6166.42 2381
6167.16 2421
6167.90 2327
6168.64 2443
6169.38 2601
6170.12 2566
6170.86 2474
6171.61 2349
6172.35 2238
6173.09 2226
6173.83 2289
6174.57 2085
6175.31 1947
6176.05 1977
6176.79 1909
6177.54 1923
6178.28 1881
6179.02 1920
6179.76 1975
6180.50 2011
6181.24 2108
6181.99 2032
6182.73 2136
6183.47 2199
6184.21 2319
6184.95 2210
6185.70 2323
6186.44 2229
6187.18 2300
6187.92 2276
6188.66 2279
6189.41 2316
6190.15 2410
6190.89 2544
6191.63 2497
6192.38 2747
6193.12 2833
6193.86 2859
6194.60 2979
6195.35 3024
6196.09 2953
6196.83 2979
6197.57 2944
6198.32 3029
6199.06 3035
6199.80 2964
6200.55 2916
6201.29 2891
6202.03 2947
6202.78 3041
6203.52 3286
6204.26 3565
6205.00 4204
6205.75 5224
6206.49 6977
6207.23 9010
6207.98 11877
6208.72 14374
6209.46 16906
6210.21 19242
6210.95 20147
6211.70 20310
6212.44 19297
6213.18 17738
6213.93 15475
6214.67 13037
6215.41 10759
6216.16 8455
6216.90 6850
6217.65 5449
6218.39 4462
6219.13 3841
6219.88 3352
6220.62 3111
6221.37 2868
6222.11 2718
6222.85 2628
6223.60 2676
6224.34 2698
6225.09 2663
6225.83 2634
6226.58 2502
6227.32 2530
6228.07 2304
6228.81 2207
6229.56 2148
6230.30 1921
6231.04 1827
6231.79 1785
6232.53 1749
6233.28 1691
6234.02 1726
6234.77 1728
6235.51 1762
6236.26 1887
6237.00 1966
6237.75 2114
6238.49 2288
6239.24 2473
6239.99 2754
6240.73 2884
6241.48 2904
6242.22 2976
6242.97 2910
6243.71 2663
6244.46 2398
6245.20 2360
6245.95 2336
6246.70 2403
6247.44 2422
6248.19 2502
6248.93 2720
6249.68 2584
6250.42 2486
6251.17 2406
6251.92 2298
6252.66 2274
6253.41 2125
6254.15 2085
6254.90 1992
6255.65 2026
6256.39 2128
6257.14 2043
6257.89 1875
6258.63 1838
6259.38 1823
6260.13 1759
6260.87 1770
6261.62 1802
6262.37 1812
6263.11 1771
6263.86 1687
6264.61 1737
6265.35 1729
6266.10 1764
6266.85 1719
6267.59 1619
6268.34 1691
6269.09 1637
6269.83 1683
6270.58 1792
6271.33 1826
6272.08 1780
6272.82 1877
6273.57 1814
6274.32 1834
6275.06 1727
6275.81 1771
6276.56 1807
6277.31 1860
6278.05 1816
6278.80 1859
6279.55 1870
6280.30 1853
6281.05 1957
6281.79 1992
6282.54 1836
6283.29 1857
6284.04 1793
6284.78 1704
6285.53 1607
6286.28 1496
6287.03 1552
6287.78 1554
6288.53 1528
6289.27 1463
6290.02 1319
6290.77 1379
6291.52 1435
6292.27 1420
6293.02 1387
6293.76 1349
6294.51 1306
6295.26 1312
6296.01 1271
6296.76 1326
6297.51 1328
6298.26 1203
6299.00 1304
6299.75 1324
6300.50 1260
6301.25 1196
6302.00 1245
6302.75 1246
6303.50 1153
6304.25 1243
6305.00 1169
6305.75 1225
6306.50 1252
6307.24 1222
6307.99 1237
6308.74 1271
6309.49 1371
6310.24 1444
6310.99 1591
6311.74 1494
6312.49 1497
6313.24 1406
6313.99 1377
6314.74 1314
6315.49 1301
6316.24 1228
6316.99 1274
6317.74 1244
6318.49 1204
6319.24 1257
6319.99 1316
6320.74 1252
6321.49 1221
6322.24 1177
6322.99 1211
6323.74 1138
6324.49 1078
6325.24 1063
6325.99 1100
6326.74 1083
6327.49 1052
6328.24 992
6328.99 978
6329.74 1027
6330.50 1045
6331.25 1040
6332.00 1046
6332.75 910
6333.50 981
6334.25 1039
6335.00 1056
6335.75 1029
6336.50 1038
6337.25 1096
6338.00 1160
6338.76 1152
6339.51 1057
6340.26 1087
6341.01 1174
6341.76 1136
6342.51 1083
6343.26 1110
6344.02 1077
6344.77 1110
6345.52 1068
6346.27 1071
6347.02 1010
6347.77 1064
6348.53 1132
6349.28 1073
6350.03 1152
6350.78 1229
6351.53 1331
6352.29 1372
6353.04 1621
6353.79 1622
6354.54 1693
6355.29 1767
6356.05 1695
6356.80 1715
6357.55 1538
6358.30 1449
6359.06 1341
6359.81 1351
6360.56 1296
6361.31 1269
6362.07 1266
6362.82 1148
6363.57 1223
6364.32 1180
6365.08 1249
6365.83 1214
6366.58 1205
6367.33 1214
6368.09 1229
6368.84 1237
6369.59 1329
6370.35 1325
6371.10 1205
6371.85 1249
6372.61 1234
6373.36 1341
6374.11 1242
6374.87 1157
6375.62 1219
6376.37 1249
6377.13 1211
6377.88 1174
6378.63 1177
6379.39 1184
6380.14 1197
6380.89 1169
6381.65 1276
6382.40 1235
6383.16 1167
6383.91 1162
6384.66 1100
6385.42 1047
6386.17 1196
6386.92 1111
6387.68 1076
6388.43 1062
6389.19 1077
6389.94 1043
6390.70 1058
6391.45 1067
6392.20 1056
6392.96 1050
6393.71 1092
6394.47 1093
6395.22 1025
6395.98 1066
6396.73 1086
6397.49 988
6398.24 949
6399.00 983
6399.75 1009
6400.51 1055
6401.26 1034
6402.02 1016
6402.77 932
6403.53 917
6404.28 987
6405.04 1028
6405.79 1084
6406.55 1141
6407.30 1119
6408.06 1196
6408.81 1271
6409.57 1218
6410.32 1325
6411.08 1487
6411.83 1487
6412.59 1363
6413.34 1304
6414.10 1172
6414.86 1167
6415.61 1178
6416.37 1134
6417.12 1137
6417.88 1135
6418.64 1099
6419.39 1087
6420.15 1085
6420.90 1195
6421.66 1016
6422.42 952
6423.17 1038
6423.93 1053
6424.68 1133
6425.44 1027
6426.20 1017
6426.95 1075
6427.71 1092
6428.47 1023
6429.22 1078
6429.98 1028
6430.74 984
6431.49 997
6432.25 1018
6433.01 1084
6433.76 951
6434.52 1027
6435.28 988
6436.03 998
6436.79 1017
6437.55 1021
6438.30 1031
6439.06 991
6439.82 1029
6440.58 1002
6441.33 1062
6442.09 986
6442.85 1002
6443.61 988
6444.36 1054
6445.12 959
6445.88 940
6446.64 1018
6447.39 950
6448.15 1025
6448.91 1016
6449.67 1005
6450.42 961
6451.18 970
6451.94 1026
6452.70 966
6453.46 941
6454.21 987
6454.97 1023
6455.73 1025
6456.49 1081
6457.25 1078
6458.00 986
6458.76 1028
6459.52 1029
6460.28 1053
6461.04 1152
6461.80 1178
6462.55 1140
6463.31 1153
6464.07 1071
6464.83 1074
6465.59 1158
6466.35 1091
6467.11 1230
6467.87 1228
6468.62 1276
6469.38 1248
6470.14 1236
6470.90 1214
6471.66 1189
6472.42 1271
6473.18 1282
6473.94 1227
6474.70 1349
6475.46 1295
6476.22 1251
6476.97 1317
6477.73 1319
6478.49 1379
6479.25 1345
6480.01 1392
6480.77 1443
6481.53 1388
6482.29 1428
6483.05 1470
6483.81 1391
6484.57 1552
6485.33 1539
6486.09 1574
6486.85 1578
6487.61 1665
6488.37 1635
6489.13 1762
6489.89 1796
6490.65 1812
6491.41 1837
6492.17 1959
6492.93 2052
6493.69 2046
6494.45 2134
6495.21 2176
6495.97 2266
6496.73 2237
6497.49 2239
6498.26 2300
6499.02 2389
6499.78 2322
6500.54 2219
6501.30 2205
6502.06 2336
6502.82 2241
6503.58 2181
6504.34 2250
6505.10 2216
6505.86 2146
6506.62 2265
6507.39 2251
6508.15 2248
6508.91 2502
6509.67 2594
6510.43 2633
6511.19 2625
6511.95 2662
6512.72 2721
6513.48 2693
6514.24 2681
6515.00 2772
6515.76 2730
6516.52 2697
6517.28 2636
6518.05 2755
6518.81 2966
6519.57 2965
6520.33 2933
6521.09 3028
6521.86 3254
6522.62 3447
6523.38 3648
6524.14 3915
6524.90 4226
6525.67 4849
6526.43 5055
6527.19 5981
6527.95 6716
6528.72 7181
6529.48 7427
6530.24 7541
6531.00 7552
6531.77 7453
6532.53 7438
6533.29 7877
6534.05 8755
6534.82 10608
6535.58 12638
6536.34 14343
6537.11 16968
6537.87 18449
6538.63 18638
6539.39 18103
6540.16 16280
6540.92 14021
6541.68 12014
6542.45 9788
6543.21 7846
6543.97 6262
6544.74 5240
6545.50 4173
6546.26 3529
6547.03 3138
6547.79 2755
6548.55 2548
6549.32 2567
6550.08 2463
6550.84 2376
6551.61 2280
6552.37 2353
6553.14 2409
6553.90 2213
6554.66 2310
6555.43 2265
6556.19 2202
6556.96 2100
6557.72 2078
6558.48 1901
6559.25 1871
6560.01 1902
6560.78 1952
6561.54 2158
6562.31 2145
6563.07 2215
6563.83 2258
6564.60 2464
6565.36 2573
6566.13 2826
6566.89 2672
6567.66 2677
6568.42 2581
6569.19 2615
6569.95 2463
6570.72 2535
6571.48 2481
6572.25 2496
6573.01 2621
6573.78 2827
6574.54 2920
6575.31 2975
6576.07 3122
6576.84 3264
6577.60 3199
6578.37 3117
6579.13 2930
6579.90 2829
6580.66 2872
6581.43 2773
6582.19 2745
6582.96 2631
6583.73 2632
6584.49 2623
6585.26 2623
6586.02 2628
6586.79 2607
6587.55 2686
6588.32 2523
6589.09 2722
6589.85 2773
6590.62 2937
6591.38 3151
6592.15 3485
6592.92 3685
6593.68 4090
6594.45 4737
6595.22 5308
6595.98 5385
6596.75 5556
6597.51 5595
6598.28 5236
6599.05 5015
6599.81 4619
6600.58 4301
6601.35 3945
6602.11 3638
6602.88 3137
6603.65 2920
6604.41 2760
6605.18 2696
6605.95 2770
6606.71 2698
6607.48 2743
6608.25 2893
6609.02 3160
6609.78 3328
6610.55 3378
6611.32 3494
6612.08 3354
6612.85 3220
6613.62 3226
6614.39 2960
6615.15 2704
6615.92 2437
6616.69 2367
6617.46 2213
6618.22 2174
6618.99 2103
6619.76 1939
6620.53 1822
6621.30 1884
6622.06 1823
6622.83 1835
6623.60 1997
6624.37 1823
6625.13 1724
6625.90 1646
6626.67 1782
6627.44 1742
6628.21 1827
6628.98 1823
6629.74 1890
6630.51 1976
6631.28 2074
6632.05 2141
6632.82 2219
6633.59 2379
6634.35 2681
6635.12 2877
6635.89 2905
6636.66 3010
6637.43 2822
6638.20 2771
6638.97 2566
6639.74 2498
6640.50 2453
6641.27 2146
6642.04 2024
6642.81 1913
6643.58 1918
6644.35 1857
6645.12 1892
6645.89 1832
6646.66 1836
6647.43 1809
6648.20 1822
6648.97 1863
6649.73 1907
6650.50 1957
6651.27 1974
6652.04 2021
6652.81 2055
6653.58 1975
6654.35 2077
6655.12 2215
6655.89 2325
6656.66 2324
6657.43 2304
6658.20 2283
6658.97 2169
6659.74 2112
6660.51 2010
6661.28 2178
6662.05 1943
6662.82 1939
6663.59 1944
6664.36 1820
6665.13 1873
6665.90 1823
6666.67 1848
6667.44 1834
6668.22 1935
6668.99 1996
6669.76 2059
6670.53 2026
6671.30 1999
6672.07 1986
6672.84 2096
6673.61 2020
6674.38 2021
6675.15 1938
6675.92 2011
6676.69 2015
6677.46 2148
6678.24 2222
6679.01 2081
6679.78 2104
6680.55 2223
6681.32 2219
6682.09 2331
6682.86 2568
6683.63 2699
6684.41 3063
6685.18 3236
6685.95 3745
6686.72 3844
6687.49 3855
6688.26 3775
6689.04 3463
6689.81 2951
6690.58 2711
6691.35 2448
6692.12 2208
6692.90 2038
6693.67 1943
6694.44 1951
6695.21 1767
6695.98 1882
6696.76 1850
6697.53 1815
6698.30 1775
6699.07 1853
6699.84 1727
6700.62 1881
6701.39 1843
6702.16 1846
6702.93 1820
6703.71 1819
6704.48 1849
6705.25 1716
6706.03 1646
6706.80 1682
6707.57 1832
6708.34 1728
6709.12 1659
6709.89 1666
6710.66 1701
6711.44 1634
6712.21 1579
6712.98 1513
6713.75 1633
6714.53 1691
6715.30 1594
6716.07 1569
6716.85 1578
6717.62 1597
6718.39 1564
6719.17 1527
6719.94 1453
6720.72 1498
6721.49 1409
6722.26 1479
6723.04 1525
6723.81 1539
6724.58 1484
6725.36 1452
6726.13 1529
6726.91 1605
6727.68 1593
6728.45 1543
6729.23 1599
6730.00 1611
6730.78 1625
6731.55 1589
6732.32 1680
6733.10 1722
6733.87 1794
6734.65 1814
6735.42 1838
6736.20 1722
6736.97 1837
6737.74 1890
6738.52 1803
6739.29 1760
6740.07 1742
6740.84 1870
6741.62 1802
6742.39 1809
6743.17 1846
6743.94 1909
6744.72 1958
6745.49 2012
6746.27 1941
6747.04 1963
6747.82 2062
6748.59 2129
6749.37 2219
6750.14 2533
6750.92 2671
6751.69 3053
6752.47 3287
6753.24 3584
6754.02 4044
6754.80 4190
6755.57 3913
6756.35 3657
6757.12 3221
6757.90 2917
6758.67 2624
6759.45 2353
6760.23 2168
6761.00 2082
6761.78 1980
6762.55 1978
6763.33 1881
6764.11 1855
6764.88 1825
6765.66 1786
6766.43 1759
6767.21 1780
6767.99 1755
6768.76 1847
6769.54 1885
6770.32 1784
6771.09 1792
6771.87 1759
6772.64 1696
6773.42 1763
6774.20 1647
6774.97 1605
6775.75 1607
6776.53 1640
6777.31 1613
6778.08 1591
6778.86 1630
6779.64 1730
6780.41 1807
6781.19 1691
6781.97 1666
6782.74 1543
6783.52 1628
6784.30 1730
6785.08 1633
6785.85 1518
6786.63 1434
6787.41 1384
6788.19 1379
6788.96 1396
6789.74 1367
6790.52 1419
6791.30 1410
6792.07 1455
6792.85 1326
6793.63 1388
6794.41 1387
6795.18 1347
6795.96 1329
6796.74 1346
6797.52 1269
6798.30 1279
6799.07 1330
6799.85 1323
6800.63 1247
6801.41 1346
6802.19 1359
6802.97 1382
6803.74 1505
6804.52 1598
6805.30 1616
6806.08 1506
6806.86 1597
6807.64 1647
6808.41 1569
6809.19 1378
6809.97 1281
6810.75 1373
6811.53 1449
6812.31 1468
6813.09 1409
6813.87 1400
6814.64 1346
6815.42 1515
6816.20 1473
6816.98 1425
6817.76 1426
6818.54 1341
6819.32 1301
6820.10 1485
6820.88 1413
6821.66 1357
6822.44 1345
6823.22 1262
6824.00 1286
6824.78 1340
6825.55 1382
6826.33 1429
6827.11 1450
6827.89 1316
6828.67 1334
6829.45 1351
6830.23 1422
6831.01 1256
6831.79 1264
6832.57 1332
6833.35 1285
6834.13 1257
6834.91 1184
6835.69 1200
6836.47 1185
6837.25 1205
6838.03 1187
6838.81 1225
6839.60 1223
6840.38 1235
6841.16 1221
6841.94 1301
6842.72 1137
6843.50 1176
6844.28 1180
6845.06 1254
6845.84 1199
6846.62 1276
6847.40 1438
6848.18 1570
6848.96 1789
6849.74 2071
6850.53 2393
6851.31 2651
6852.09 2680
6852.87 2782
6853.65 2810
6854.43 2687
6855.21 2422
6855.99 2286
6856.77 2117
6857.56 1773
6858.34 1762
6859.12 1647
6859.90 1483
6860.68 1415
6861.46 1561
6862.25 1485
6863.03 1444
6863.81 1453
6864.59 1343
6865.37 1501
6866.15 1498
6866.94 1726
6867.72 1642
6868.50 1654
6869.28 1604
6870.07 1622
6870.85 1655
6871.63 1544
6872.41 1489
6873.19 1551
6873.98 1561
6874.76 1709
6875.54 1703
6876.32 1607
6877.11 1699
6877.89 1771
6878.67 1730
6879.45 1901
6880.24 1902
6881.02 2018
6881.80 2074
6882.59 2024
6883.37 2031
6884.15 2247
6884.93 2536
6885.72 2767
6886.50 3184
6887.28 3879
6888.07 4795
6888.85 5328
6889.63 5754
6890.42 5791
6891.20 5271
6891.98 4800
6892.77 4356
6893.55 3724
6894.33 3070
6895.12 2692
6895.90 2388
6896.68 2169
6897.47 2132
6898.25 2085
6899.04 2085
6899.82 2000
6900.60 2019
6901.39 1981
6902.17 1972
6902.95 2019
6903.74 2024
6904.52 2010
6905.31 2076
6906.09 1961
6906.88 2050
6907.66 1987
6908.44 1942
6909.23 1894
6910.01 1923
6910.80 1848
6911.58 1762
6912.37 1661
6913.15 1653
6913.94 1523
6914.72 1502
6915.50 1545
6916.29 1559
6917.07 1519
6917.86 1544
6918.64 1678
6919.43 1599
6920.21 1532
6921.00 1604
6921.78 1597
6922.57 1580
6923.35 1461
6924.14 1502
6924.93 1480
6925.71 1492
6926.50 1454
6927.28 1518
6928.07 1584
6928.85 1652
6929.64 1557
6930.42 1624
6931.21 1559
6931.99 1572
6932.78 1547
6933.57 1597
6934.35 1596
6935.14 1699
6935.92 1725
6936.71 1587
6937.50 1566
6938.28 1535
6939.07 1665
6939.85 1801
6940.64 1774
6941.43 1916
6942.21 2060
6943.00 2122
6943.78 2215
6944.57 2285
6945.36 2331
6946.14 2432
6946.93 2549
6947.72 2699
6948.50 2599
6949.29 2697
6950.08 2772
6950.86 2896
6951.65 2733
6952.44 2539
6953.22 2399
6954.01 2253
6954.80 2126
6955.58 2032
6956.37 1963
6957.16 2089
6957.95 1975
6958.73 2067
6959.52 2083
6960.31 2001
6961.10 2146
6961.88 2196
6962.67 2160
6963.46 2171
6964.24 2233
6965.03 2301
6965.82 2294
6966.61 2414
6967.40 2457
6968.18 2614
6968.97 2824
6969.76 2929
6970.55 2970
6971.33 3011
6972.12 3089
6972.91 2956
6973.70 2995
6974.49 2959
6975.27 2890
6976.06 3013
6976.85 2936
6977.64 3003
6978.43 3020
6979.22 2961
6980.00 3180
6980.79 3537
6981.58 4011
6982.37 4684
6983.16 5859
6983.95 7773
6984.74 10145
6985.52 12370
6986.31 14181
6987.10 15844
6987.89 16788
6988.68 16344
6989.47 14863
6990.26 12800
6991.05 11066
6991.83 9079
6992.62 7411
6993.41 5924
6994.20 4609
6994.99 3954
6995.78 3330
6996.57 2835
6997.36 2667
6998.15 2444
6998.94 2343
6999.73 2318
7000.52 2349
7001.31 2256
7002.10 2206
7002.89 2262
7003.68 2176
7004.47 2167
7005.26 2077
7006.05 1946
7006.84 1823
7007.63 1746
7008.42 1735
7009.21 1715
7010.00 1729
7010.79 1615
7011.58 1628
7012.37 1766
7013.16 1902
7013.95 1974
7014.74 2010
7015.53 2044
7016.32 2029
7017.11 2055
7017.90 1941
7018.69 1841
7019.48 1847
7020.27 1920
7021.06 1866
7021.85 1937
7022.64 1933
7023.43 2081
7024.22 2246
7025.02 2331
7025.81 2341
7026.60 2433
7027.39 2250
7028.18 2232
7028.97 2110
7029.76 1986
7030.55 1980
7031.34 1859
7032.14 1767
7032.93 1761
7033.72 1775
7034.51 1762
7035.30 1804
7036.09 1757
7036.88 1781
7037.68 1792
7038.47 1844
7039.26 1916
7040.05 1958
7040.84 1939
7041.64 1994
7042.43 2114
7043.22 2185
7044.01 2258
7044.80 2345
7045.60 2447
7046.39 2385
7047.18 2585
7047.97 2747
7048.76 3170
7049.56 3486
7050.35 4064
7051.14 4396
7051.93 4611
7052.73 4627
7053.52 4181
7054.31 3776
7055.10 3280
7055.90 2846
7056.69 2528
7057.48 2305
7058.27 2206
7059.07 2143
7059.86 2162
7060.65 2203
7061.45 2094
7062.24 2138
7063.03 2153
7063.83 2212
7064.62 2321
7065.41 2272
7066.21 2234
7067.00 2171
7067.79 2024
7068.59 1989
7069.38 1831
7070.17 1879
7070.97 2035
7071.76 1965
7072.55 1923
7073.35 1923
7074.14 1949
7074.93 1847
7075.73 1908
7076.52 1779
7077.32 1686
7078.11 1661
7078.90 1715
7079.70 1635
7080.49 1638
7081.29 1555
7082.08 1766
7082.87 1618
7083.67 1607
7084.46 1660
7085.26 1510
7086.05 1478
7086.85 1530
7087.64 1441
7088.43 1592
7089.23 1554
7090.02 1480
7090.82 1525
7091.61 1473
7092.41 1433
7093.20 1438
7094.00 1425
7094.79 1521
7095.59 1461
7096.38 1401
7097.18 1320
7097.97 1360
7098.77 1230
7099.56 1204
7100.36 1306
7101.15 1281
7101.95 1279
7102.74 1328
7103.54 1252
7104.33 1248
7105.13 1148
7105.92 1175
7106.72 1181
7107.52 1215
7108.31 1241
7109.11 1227
7109.90 1233
7110.70 1221
7111.49 1122
7112.29 1190
7113.09 1187
7113.88 1231
7114.68 1247
7115.47 1298
7116.27 1225
7117.07 1230
7117.86 1239
7118.66 1159
7119.45 1185
7120.25 1162
7121.05 1210
7121.84 1234
7122.64 1223
7123.44 1244
7124.23 1172
7125.03 1068
7125.83 1157
7126.62 1075
7127.42 1072
7128.22 1217
7129.01 1068
7129.81 1108
7130.61 1192
7131.40 1117
7132.20 1128
7133.00 1282
7133.79 1326
7134.59 1206
7135.39 1173
7136.19 1089
7136.98 1049
7137.78 1010
7138.58 1101
7139.38 1109
7140.17 1045
7140.97 1029
7141.77 1053
7142.57 1049
7143.36 1005
7144.16 974
7144.96 922
7145.76 1061
7146.55 1014
7147.35 974
7148.15 927
7148.95 939
7149.74 940
7150.54 905
7151.34 910
7152.14 951
7152.94 930
7153.74 982
7154.53 986
7155.33 1016
7156.13 1049
7156.93 976
7157.73 1001
7158.53 1100
7159.32 1150
7160.12 1057
7160.92 985
7161.72 973
7162.52 950
7163.32 963
7164.12 923
7164.91 894
7165.71 867
7166.51 859
7167.31 894
7168.11 861
7168.91 942
7169.71 835
7170.51 878
7171.31 933
7172.11 986
7172.90 976
7173.70 927
7174.50 880
7175.30 903
7176.10 873
7176.90 876
7177.70 839
7178.50 829
7179.30 859
7180.10 820
7180.90 794
7181.70 807
7182.50 801
7183.30 821
7184.10 860
7184.90 849
7185.70 837
7186.50 840
7187.30 919
7188.10 926
7188.90 922
7189.70 980
7190.50 971
7191.30 927
7192.10 938
7192.90 911
7193.70 1004
7194.50 953
7195.30 879
7196.10 842
7196.90 835
7197.70 952
7198.50 895
7199.30 845
7200.11 832
7200.91 854
7201.71 942
7202.51 904
7203.31 923
7204.11 892
7204.91 838
7205.71 918
7206.51 848
7207.31 868
7208.12 803
7208.92 752
7209.72 862
7210.52 825
7211.32 832
7212.12 836
7212.92 865
7213.72 897
7214.53 914
7215.33 938
7216.13 976
7216.93 969
7217.73 889
7218.53 991
7219.34 1010
7220.14 994
7220.94 1047
7221.74 1066
7222.54 1032
7223.35 967
7224.15 995
7224.95 885
7225.75 943
7226.56 904
7227.36 911
7228.16 876
7228.96 866
7229.76 854
7230.57 781
7231.37 797
7232.17 856
7232.97 793
7233.78 813
7234.58 812
7235.38 873
7236.19 895
7236.99 819
7237.79 851
7238.59 921
7239.40 891
7240.20 896
7241.00 900
7241.81 902
7242.61 882
7243.41 791
7244.22 925
7245.02 933
7245.82 832
7246.63 897
7247.43 857
7248.23 891
7249.04 877
7249.84 817
7250.64 917
7251.45 912
7252.25 909
7253.05 821
7253.86 899
7254.66 887
7255.46 872
7256.27 985
7257.07 957
7257.88 899
7258.68 922
7259.48 969
7260.29 1011
7261.09 1042
7261.90 1188
7262.70 1210
7263.51 1207
7264.31 1079
7265.11 1052
7265.92 1014
7266.72 976
7267.53 965
7268.33 1019
7269.14 1027
7269.94 970
7270.75 952
7271.55 967
7272.36 1005
7273.16 938
7273.97 986
7274.77 964
7275.58 967
7276.38 973
7277.19 949
7277.99 1045
7278.80 1030
7279.60 987
7280.41 1067
7281.21 1151
7282.02 1270
7282.82 1456
7283.63 1579
7284.43 1847
7285.24 1951
7286.04 2104
7286.85 2174
7287.66 1980
7288.46 1885
7289.27 1816
7290.07 1542
7290.88 1337
7291.68 1254
7292.49 1202
7293.30 1138
7294.10 1110
7294.91 1126
7295.71 1079
7296.52 1138
7297.33 1099
7298.13 1073
7298.94 1119
7299.74 1124
7300.55 1107
7301.36 1108
7302.16 1164
7302.97 1163
7303.78 1159
7304.58 1111
7305.39 1186
7306.20 1133
7307.00 1116
7307.81 1091
7308.62 1108
7309.42 1227
7310.23 1309
7311.04 1257
7311.84 1355
7312.65 1476
7313.46 1456
7314.27 1462
7315.07 1571
7315.88 1670
7316.69 1832
7317.49 2191
7318.30 2528
7319.11 3025
7319.92 3415
7320.72 3553
7321.53 3346
7322.34 2958
7323.15 2653
7323.95 2380
7324.76 1993
7325.57 1730
7326.38 1542
7327.19 1422
7327.99 1372
7328.80 1406
7329.61 1311
7330.42 1340
7331.22 1281
7332.03 1300
7332.84 1391
7333.65 1395
7334.46 1373
7335.27 1363
7336.07 1386
7336.88 1381
7337.69 1326
7338.50 1237
7339.31 1268
7340.12 1239
7340.92 1179
7341.73 1106
7342.54 1136
7343.35 1167
7344.16 1160
7344.97 1193
7345.78 1137
7346.59 1070
7347.39 1073
7348.20 1072
7349.01 1021
7349.82 983
7350.63 1018
7351.44 1033
7352.25 1001
7353.06 944
7353.87 930
7354.68 945
7355.49 1006
7356.30 1027
7357.11 951
7357.92 934
7358.72 984
7359.53 928
7360.34 964
7361.15 943
7361.96 916
7362.77 946
7363.58 946
7364.39 945
7365.20 920
7366.01 963
7366.82 983
7367.63 916
7368.44 905
7369.25 857
7370.06 867
7370.87 843
7371.68 833
7372.49 800
7373.30 813
7374.11 787
7374.93 741
7375.74 774
7376.55 761
7377.36 802
7378.17 823
7378.98 780
7379.79 819
7380.60 799
7381.41 811
7382.22 836
7383.03 884
7383.84 854
7384.65 844
7385.46 858
7386.28 867
7387.09 843
7387.90 791
7388.71 759
7389.52 835
7390.33 825
7391.14 788
7391.95 817
7392.77 827
7393.58 830
7394.39 846
7395.20 836
7396.01 857
7396.82 746
7397.64 740
7398.45 835
7399.26 790
7400.07 713
7400.88 779
7401.69 764
7402.51 746
7403.32 775
7404.13 836
7404.94 791
7405.76 785
7406.57 771
7407.38 769
7408.19 739
7409.00 815
7409.82 778
7410.63 840
7411.44 782
7412.25 786
7413.07 794
7413.88 846
7414.69 716
7415.50 764
7416.32 796
7417.13 817
7417.94 841
7418.76 770
7419.57 779
7420.38 726
7421.19 684
7422.01 726
7422.82 799
7423.63 753
7424.45 768
7425.26 789
7426.07 783
7426.89 776
7427.70 807
7428.51 775
7429.33 830
7430.14 909
7430.95 931
7431.77 927
7432.58 946
7433.39 913
7434.21 915
7435.02 899
7435.84 880
7436.65 814
7437.46 796
7438.28 853
7439.09 854
7439.91 902
7440.72 834
7441.53 822
7442.35 834
7443.16 793
7443.98 839
7444.79 776
7445.60 810
7446.42 783
7447.23 760
7448.05 784
7448.86 738
7449.68 770
7450.49 834
7451.31 813
7452.12 829
7452.94 828
7453.75 873
7454.57 825
7455.38 744
7456.20 806
7457.01 802
7457.83 831
7458.64 866
7459.46 866
7460.27 881
7461.09 876
7461.90 887
7462.72 895
7463.53 897
7464.35 940
7465.16 1080
7465.98 992
7466.79 887
7467.61 927
7468.42 923
7469.24 879
7470.06 830
7470.87 822
7471.69 894
7472.50 970
7473.32 974
7474.13 888
7474.95 892
7475.77 877
7476.58 855
7477.40 842
7478.21 814
7479.03 822
7479.85 810
7480.66 887
7481.48 868
7482.30 881
7483.11 902
7483.93 877
7484.75 827
7485.56 808
7486.38 922
7487.20 876
7488.01 809
7488.83 801
7489.65 800
7490.46 797
7491.28 752
7492.10 789
7492.91 787
7493.73 760
7494.55 709
7495.36 682
7496.18 691
7497.00 656
7497.82 735
7498.63 722
7499.45 720
7500.27 744
7501.08 758
7501.90 725
7502.72 753
7503.54 707
7504.35 653
7505.17 713
7505.99 735
7506.81 686
7507.62 719
7508.44 749
7509.26 781
7510.08 755
7510.90 783
7511.71 709
7512.53 700
7513.35 686
7514.17 709
7514.99 727
7515.80 763
7516.62 836
7517.44 724
7518.26 710
7519.08 702
7519.90 711
7520.71 718
7521.53 703
7522.35 738
7523.17 700
7523.99 730
7524.81 755
7525.63 707
7526.45 727
7527.26 757
7528.08 698
7528.90 702
7529.72 753
7530.54 770
7531.36 762
7532.18 746
7533.00 657
7533.82 748
7534.64 738
7535.45 728
7536.27 673
7537.09 713
7537.91 724
7538.73 688
7539.55 681
7540.37 711
7541.19 692
7542.01 700
7542.83 713
7543.65 741
7544.47 702
7545.29 741
7546.11 703
7546.93 772
7547.75 753
7548.57 824
7549.39 786
7550.21 798
7551.03 681
7551.85 687
7552.67 807
7553.49 778
7554.31 744
7555.13 727
7555.95 699
7556.77 858
7557.59 857
7558.41 781
7559.23 761
7560.05 753
7560.87 813
7561.69 831
7562.51 918
7563.34 838
7564.16 824
7564.98 864
7565.80 886
7566.62 833
7567.44 763
7568.26 821
7569.08 904
7569.90 883
7570.72 846
7571.55 780
7572.37 804
7573.19 744
7574.01 774
7574.83 828
7575.65 781
7576.47 881
7577.30 829
7578.12 820
7578.94 828
7579.76 806
7580.58 860
7581.40 925
7582.23 872
7583.05 871
7583.87 876
7584.69 885
7585.51 807
7586.33 866
7587.16 934
7587.98 1024
7588.80 927
7589.62 979
7590.45 1023
7591.27 1069
7592.09 986
7592.91 1104
7593.74 1006
7594.56 1029
7595.38 1051
7596.20 1056
7597.03 1075
7597.85 1031
7598.67 1091
7599.49 1098
7600.32 1122
7601.14 1283
7601.96 1301
7602.78 1435
7603.61 1656
7604.43 1731
7605.25 1760
7606.08 1881
7606.90 1938
7607.72 1863
7608.55 1876
7609.37 1777
7610.19 1584
7611.02 1500
7611.84 1472
7612.66 1361
7613.49 1367
7614.31 1360
7615.13 1328
7615.96 1485
7616.78 1801
7617.60 1833
7618.43 1990
7619.25 2019
7620.08 2076
7620.90 2081
7621.72 2035
7622.55 1773
7623.37 1675
7624.20 1483
7625.02 1536
7625.84 1431
7626.67 1326
7627.49 1440
7628.32 1435
7629.14 1493
7629.97 1658
7630.79 1944
7631.61 2061
7632.44 2082
7633.26 2224
7634.09 2213
7634.91 2209
7635.74 2004
7636.56 1890
7637.39 1721
7638.21 1507
7639.04 1446
7639.86 1318
7640.69 1248
7641.51 1134
7642.34 1088
7643.16 1003
7643.99 1013
7644.81 963
7645.64 1069
7646.46 1053
7647.29 1027
7648.11 975
7648.94 967
7649.76 940
7650.59 948
7651.42 883
7652.24 937
7653.07 890
7653.89 932
7654.72 932
7655.54 876
7656.37 822
7657.20 778
7658.02 860
7658.85 892
7659.67 903
7660.50 900
7661.33 900
7662.15 838
7662.98 842
7663.80 799
7664.63 855
7665.46 853
7666.28 813
7667.11 849
7667.94 874
7668.76 866
7669.59 842
7670.42 857
7671.24 875
7672.07 877
7672.90 864
7673.72 863
7674.55 787
7675.38 857
7676.20 848
7677.03 825
7677.86 842
7678.68 913
7679.51 863
7680.34 817
7681.16 822
7681.99 824
7682.82 892
7683.65 858
7684.47 885
7685.30 971
7686.13 934
7686.96 927
7687.78 895
7688.61 871
7689.44 900
7690.27 843
7691.09 939
7691.92 886
7692.75 870
7693.58 876
7694.41 851
7695.23 935
7696.06 804
7696.89 902
7697.72 1037
7698.55 1275
7699.37 1304
7700.20 1262
7701.03 1210
7701.86 1219
7702.69 1192
7703.51 1076
7704.34 1029
7705.17 983
7706.00 939
7706.83 856
7707.66 783
7708.49 826
7709.31 858
7710.14 831
7710.97 816
7711.80 865
7712.63 842
7713.46 799
7714.29 839
7715.12 749
7715.95 748
7716.77 762
7717.60 755
7718.43 756
7719.26 774
7720.09 780
7720.92 709
7721.75 719
7722.58 649
7723.41 709
7724.24 711
7725.07 732
7725.90 679
7726.73 698
7727.56 726
7728.39 716
7729.22 693
7730.05 776
7730.88 681
7731.71 672
7732.54 680
7733.37 700
7734.20 689
7735.03 621
7735.86 681
7736.69 687
7737.52 698
7738.35 675
7739.18 684
7740.01 659
7740.84 634
7741.67 678
7742.50 596
7743.33 644
7744.16 709
7744.99 673
7745.82 749
7746.65 713
7747.48 758
7748.31 813
7749.14 780
7749.97 795
7750.81 714
7751.64 750
7752.47 729
7753.30 726
7754.13 697
7754.96 688
7755.79 735
7756.62 684
7757.45 645
7758.29 627
7759.12 662
7759.95 663
7760.78 674
7761.61 726
7762.44 710
7763.27 698
7764.11 704
7764.94 687
7765.77 667
7766.60 719
7767.43 632
7768.26 750
7769.10 742
7769.93 726
7770.76 715
7771.59 630
7772.42 667
7773.26 719
7774.09 655
7774.92 730
7775.75 712
7776.59 634
7777.42 648
7778.25 717
7779.08 696
7779.92 719
7780.75 679
7781.58 684
7782.41 731
7783.25 652
7784.08 694
7784.91 700
7785.74 727
7786.58 656
7787.41 706
7788.24 691
7789.08 736
7789.91 741
7790.74 703
7791.57 651
7792.41 673
7793.24 659
7794.07 689
7794.91 756
7795.74 762
7796.57 718
7797.41 673
7798.24 680
7799.07 807
7799.91 744
7800.74 802
7801.58 753
7802.41 737
7803.24 810
7804.08 805
7804.91 811
7805.74 827
7806.58 950
7807.41 899
7808.25 892
7809.08 874
7809.91 961
7810.75 991
7811.58 991
7812.42 1126
7813.25 1157
7814.09 1168
7814.92 1143
7815.75 1125
7816.59 1068
7817.42 1139
7818.26 1209
7819.09 1214
7819.93 1145
7820.76 1113
7821.60 1179
7822.43 1172
7823.27 1153
7824.10 1081
7824.94 1127
7825.77 1286
7826.61 1376
7827.44 1358
7828.28 1416
7829.11 1338
7829.95 1409
7830.78 1421
7831.62 1377
7832.45 1194
7833.29 1235
7834.12 1212
7834.96 1280
7835.79 1280
7836.63 1208
7837.46 1255
7838.30 1169
7839.14 1149
7839.97 1075
7840.81 1066
7841.64 1044
7842.48 1021
7843.31 1077
7844.15 1043
7844.99 1104
7845.82 1016
7846.66 982
7847.49 1017
7848.33 950
7849.17 912
7850.00 962
7850.84 999
7851.68 988
7852.51 986
7853.35 1042
7854.18 1065
7855.02 1023
7855.86 1038
7856.69 1123
7857.53 1195
7858.37 1280
7859.20 1419
7860.04 1524
7860.88 1477
7861.71 1463
7862.55 1528
7863.39 1303
7864.23 1226
7865.06 1177
7865.90 1112
7866.74 992
7867.57 1059
7868.41 1070
7869.25 1102
7870.09 1161
7870.92 1182
7871.76 1162
7872.60 1201
7873.44 1165
7874.27 1195
7875.11 1291
7875.95 1383
7876.79 1430
7877.62 1645
7878.46 1833
7879.30 1790
7880.14 1636
7880.97 1559
7881.81 1510
7882.65 1411
7883.49 1280
7884.33 1219
7885.16 1189
7886.00 1187
7886.84 1130
7887.68 1137
7888.52 1101
7889.36 1190
7890.19 1157
7891.03 1209
7891.87 1163
7892.71 1176
7893.55 1129
7894.39 1146
7895.23 1096
7896.06 1075
7896.90 1100
7897.74 1102
7898.58 1074
7899.42 976
7900.26 978
7901.10 992
7901.94 975
7902.77 1015
7903.61 1003
7904.45 965
7905.29 981
7906.13 949
7906.97 887
7907.81 849
7908.65 877
7909.49 938
7910.33 903
7911.17 821
7912.01 783
7912.85 912
7913.69 896
7914.53 813
7915.37 878
7916.21 932
7917.05 1010
7917.89 1062
7918.73 1032
7919.57 1161
7920.41 1159
7921.25 1154
7922.09 1072
7922.93 1057
7923.77 917
7924.61 874
7925.45 953
7926.29 847
7927.13 857
7927.97 838
7928.81 918
7929.65 846
7930.49 788
7931.33 807
7932.17 823
7933.01 801
7933.85 819
7934.69 772
7935.53 764
7936.37 736
7937.21 829
7938.05 838
7938.90 760
7939.74 770
7940.58 794
7941.42 817
7942.26 808
7943.10 850
7943.94 782
7944.78 794
7945.63 783
7946.47 815
7947.31 847
7948.15 981
7948.99 946
7949.83 964
7950.67 918
7951.52 964
7952.36 1012
7953.20 1093
7954.04 1136
7954.88 1145
7955.72 1235
7956.57 1263
7957.41 1220
7958.25 1111
7959.09 1206
7959.93 1161
7960.78 1129
7961.62 1042
7962.46 1079
7963.30 1174
7964.15 1188
7964.99 1361
7965.83 1406
7966.67 1425
7967.52 1685
7968.36 1903
7969.20 2045
7970.04 1894
7970.89 1694
7971.73 1587
7972.57 1409
7973.41 1249
7974.26 1147
7975.10 1065
7975.94 1097
7976.79 1000
7977.63 1036
7978.47 1050
7979.31 945
7980.16 981
7981.00 875
7981.84 943
7982.69 942
7983.53 896
7984.37 945
7985.22 912
7986.06 877
7986.90 833
7987.75 791
7988.59 869
7989.44 899
7990.28 885
7991.12 800
7991.97 789
7992.81 779
7993.65 743
7994.50 781
7995.34 733
7996.19 728
7997.03 714
7997.87 651
7998.72 658
7999.56 745
8000.41 841
8001.25 794
8002.10 662
8002.94 704
8003.78 686
8004.63 715
8005.47 636
8006.32 671
8007.16 686
8008.01 707
8008.85 714
8009.70 666
8010.54 644
8011.39 683
8012.23 636
8013.08 596
8013.92 631
8014.77 592
8015.61 619
8016.46 629
8017.30 615
8018.15 620
8018.99 593
8019.84 645
8020.68 599
8021.53 611
8022.37 641
8023.22 648
8024.06 662
8024.91 628
8025.75 626
8026.60 660
8027.45 644
8028.29 663
8029.14 608
8029.98 561
8030.83 573
8031.67 662
8032.52 631
8033.37 684
8034.21 630
8035.06 643
8035.90 655
8036.75 562
8037.60 642
8038.44 625
8039.29 602
8040.14 608
8040.98 638
8041.83 614
8042.68 612
8043.52 655
8044.37 660
8045.21 623
8046.06 628
8046.91 634
8047.75 598
8048.60 591
8049.45 561
8050.30 657
8051.14 639
8051.99 625
8052.84 630
8053.68 630
8054.53 600
8055.38 672
8056.22 630
8057.07 667
8057.92 608
8058.77 607
8059.61 600
8060.46 578
8061.31 614
8062.16 589
8063.00 588
8063.85 603
8064.70 599
8065.55 604
8066.39 607
8067.24 497
8068.09 558
8068.94 531
8069.79 588
8070.63 530
8071.48 563
8072.33 567
8073.18 598
8074.03 591
8074.87 574
8075.72 585
8076.57 527
8077.42 540
8078.27 530
8079.12 585
8079.96 546
8080.81 543
8081.66 533
8082.51 621
8083.36 547
8084.21 598
8085.06 608
8085.90 568
8086.75 592
8087.60 564
8088.45 530
8089.30 520
8090.15 546
8091.00 548
8091.85 557
8092.70 555
8093.54 581
8094.39 517
8095.24 564
8096.09 519
8096.94 574
8097.79 551
8098.64 496
8099.49 504
8100.34 562
8101.19 519
8102.04 527
8102.89 558
8103.74 533
8104.59 565
8105.44 500
8106.29 552
8107.14 525
8107.99 593
8108.84 552
8109.69 581
8110.54 521
8111.39 533
8112.24 561
8113.09 604
8113.94 564
8114.79 540
8115.64 574
8116.49 591
8117.34 577
8118.19 538
8119.04 601
8119.89 596
8120.74 639
8121.59 566
8122.44 546
8123.29 568
8124.14 569
8124.99 566
8125.84 578
8126.70 592
8127.55 598
8128.40 588
8129.25 567
8130.10 580
8130.95 574
8131.80 577
8132.65 571
8133.50 572
8134.36 536
8135.21 589
8136.06 626
8136.91 620
8137.76 542
8138.61 546
8139.46 554
8140.32 607
8141.17 555
8142.02 623
8142.87 688
8143.72 556
8144.57 650
8145.43 611
8146.28 652
8147.13 673
8147.98 708
8148.83 648
8149.69 614
8150.54 706
8151.39 675
8152.24 687
8153.10 700
8153.95 677
8154.80 809
8155.65 874
8156.50 896
8157.36 909
8158.21 863
8159.06 815
8159.92 708
8160.77 637
8161.62 688
8162.47 661
8163.33 677
8164.18 636
8165.03 604
8165.88 600
8166.74 595
8167.59 574
8168.44 592
8169.30 574
8170.15 619
8171.00 656
8171.86 650
8172.71 577
8173.56 566
8174.42 634
8175.27 628
8176.12 623
8176.98 561
8177.83 590
8178.68 538
8179.54 581
8180.39 637
8181.25 583
8182.10 590
8182.95 560
8183.81 547
8184.66 565
8185.51 560
8186.37 526
8187.22 579
8188.08 550
8188.93 573
8189.79 556
8190.64 561
8191.49 645
8192.35 560
8193.20 501
8194.06 592
8194.91 543
8195.77 631
8196.62 464
8197.47 488
8198.33 447
8199.18 530
8200.04 526
8200.89 532
8201.75 502
8202.60 560
8203.46 561
8204.31 471
8205.17 540
8206.02 538
8206.88 521
8207.73 510
8208.59 587
8209.44 552
8210.30 517
8211.15 539
8212.01 546
8212.87 544
8213.72 615
8214.58 609
8215.43 597
8216.29 569
8217.14 625
8218.00 542
8218.85 592
8219.71 568
8220.57 637
8221.42 541
8222.28 528
8223.13 542
8223.99 499
8224.85 520
8225.70 531
8226.56 574
8227.41 549
8228.27 569
8229.13 583
8229.98 594
8230.84 642
8231.70 596
8232.55 551
8233.41 483
8234.26 546
8235.12 549
8235.98 531
8236.83 498
8237.69 546
8238.55 480
8239.40 575
8240.26 556
8241.12 537
8241.98 512
8242.83 538
8243.69 592
8244.55 590
8245.40 561
8246.26 539
8247.12 522
8247.98 448
8248.83 484
8249.69 515
8250.55 525
8251.40 506
8252.26 481
8253.12 534
8253.98 576
8254.83 495
8255.69 507
8256.55 496
8257.41 529
8258.27 483
8259.12 504
8259.98 492
8260.84 493
8261.70 522
8262.55 527
8263.41 533
8264.27 531
8265.13 560
8265.99 519
8266.85 599
8267.70 508
8268.56 526
8269.42 505
8270.28 499
8271.14 558
8272.00 586
8272.85 521
8273.71 560
8274.57 612
8275.43 543
8276.29 607
8277.15 598
8278.01 601
8278.87 565
8279.72 540
8280.58 566
8281.44 602
8282.30 561
8283.16 589
8284.02 625
8284.88 646
8285.74 610
8286.60 610
8287.46 615
8288.32 589
8289.17 642
8290.03 631
8290.89 707
8291.75 773
8292.61 846
8293.47 934
8294.33 1006
8295.19 1070
8296.05 1062
8296.91 1046
8297.77 1006
8298.63 841
8299.49 707
8300.35 705
8301.21 635
8302.07 647
8302.93 592
8303.79 664
8304.65 683
8305.51 675
8306.37 581
8307.23 670
8308.09 687
8308.95 655
8309.81 619
8310.67 641
8311.53 653
8312.39 704
8313.26 713
8314.12 690
8314.98 713
8315.84 723
8316.70 756
8317.56 713
8318.42 790
8319.28 751
8320.14 743
8321.00 709
8321.86 696
8322.73 704
8323.59 678
8324.45 592
8325.31 577
8326.17 621
8327.03 574
8327.89 573
8328.75 566
8329.62 600
8330.48 584
8331.34 589
8332.20 623
8333.06 618
8333.92 571
8334.79 558
8335.65 561
8336.51 590
8337.37 590
8338.23 558
8339.09 564
8339.96 580
8340.82 612
8341.68 575
8342.54 646
8343.41 618
8344.27 616
8345.13 646
8345.99 702
8346.85 712
8347.72 683
8348.58 663
8349.44 695
8350.30 579
8351.17 593
8352.03 582
8352.89 574
8353.76 561
8354.62 546
8355.48 685
8356.34 592
8357.21 536
8358.07 550
8358.93 592
8359.80 560
8360.66 539
8361.52 570
8362.38 625
8363.25 595
8364.11 493
8364.97 552
8365.84 558
8366.70 630
8367.56 615
8368.43 602
8369.29 605
8370.16 600
8371.02 624
8371.88 578
8372.75 555
8373.61 588
8374.47 609
8375.34 611
8376.20 585
8377.07 562
8377.93 576
8378.79 607
8379.66 617
8380.52 578
8381.39 569
8382.25 589
8383.11 569
8383.98 577
8384.84 594
8385.71 608
8386.57 702
8387.44 656
8388.30 621
8389.17 550
8390.03 558
8390.89 634
8391.76 587
8392.62 598
8393.49 595
8394.35 601
8395.22 591
8396.08 569
8396.95 572
8397.81 616
8398.68 633
8399.54 608
8400.41 542
8401.27 583
8402.14 535
8403.00 590
8403.87 637
8404.74 558
8405.60 605
8406.47 609
8407.33 597
8408.20 587
8409.06 579
8409.93 604
8410.79 661
8411.66 647
8412.53 585
8413.39 609
8414.26 643
8415.12 736
8415.99 607
8416.86 598
8417.72 608
8418.59 663
8419.45 665
8420.32 684
8421.19 660
8422.05 655
8422.92 693
8423.78 690
8424.65 739
8425.52 787
8426.38 842
8427.25 757
8428.12 763
8428.98 755
8429.85 741
8430.72 744
8431.58 740
8432.45 714
8433.32 794
8434.18 763
8435.05 729
8435.92 793
8436.79 826
8437.65 817
8438.52 894
8439.39 888
8440.25 893
8441.12 1029
8441.99 1042
8442.86 1152
8443.72 1250
8444.59 1252
8445.46 1317
8446.33 1274
8447.19 1181
8448.06 1214
8448.93 1135
8449.80 1077
8450.66 1120
8451.53 1005
8452.40 1009
8453.27 1047
8454.14 1027
8455.00 1113
8455.87 1243
8456.74 1196
8457.61 1229
8458.48 1156
8459.34 1213
8460.21 1238
8461.08 1255
8461.95 1207
8462.82 1199
8463.69 1108
8464.55 1176
8465.42 1268
8466.29 1220
8467.16 1420
8468.03 1666
8468.90 2231
8469.77 2801
8470.63 3267
8471.50 3564
8472.37 3860
8473.24 3697
8474.11 3339
8474.98 3049
8475.85 2543
8476.72 2050
8477.59 1683
8478.45 1494
8479.32 1433
8480.19 1320
8481.06 1160
8481.93 1105
8482.80 1031
8483.67 942
8484.54 996
8485.41 993
8486.28 939
8487.15 882
8488.02 850
8488.89 839
8489.76 821
8490.63 838
8491.50 819
8492.37 851
8493.24 821
8494.11 827
8494.98 823
8495.85 845
8496.72 790
8497.59 810
8498.46 844
8499.33 876
8500.20 924
8501.07 825
8501.94 897
8502.81 847
8503.68 782
8504.55 850
8505.42 876
8506.29 882
8507.16 972
8508.03 1009
8508.90 1028
8509.77 1065
8510.65 1018
8511.52 969
8512.39 937
8513.26 1036
8514.13 989
8515.00 911
8515.87 878
8516.74 838
8517.61 854
8518.48 872
8519.36 840
8520.23 830
8521.10 840
8521.97 814
8522.84 843
8523.71 782
8524.58 827
8525.46 830
8526.33 799
8527.20 823
8528.07 865
8528.94 892
8529.81 847
8530.69 874
8531.56 870
8532.43 870
8533.30 836
8534.17 905
8535.05 906
8535.92 1043
8536.79 1026
8537.66 987
8538.54 1010
8539.41 1010
8540.28 963
8541.15 927
8542.02 960
8542.90 964
8543.77 993
8544.64 986
8545.51 1000
8546.39 934
8547.26 950
8548.13 973
8549.01 1033
8549.88 1024
8550.75 1024
8551.62 1185
8552.50 1271
8553.37 1405
8554.24 1656
8555.12 1748
8555.99 1771
8556.86 1737
8557.74 1648
8558.61 1488
8559.48 1402
8560.36 1274
8561.23 1105
8562.10 1094
8562.98 967
8563.85 891
8564.72 842
8565.60 842
8566.47 795
8567.34 833
8568.22 814
8569.09 866
8569.97 843
8570.84 769
8571.71 822
8572.59 792
8573.46 824
8574.34 806
8575.21 757
8576.08 747
8576.96 778
8577.83 750
8578.71 770
8579.58 714
8580.46 727
8581.33 669
8582.20 725
8583.08 759
8583.95 751
8584.83 724
8585.70 849
8586.58 801
8587.45 766
8588.33 831
8589.20 772
8590.08 852
8590.95 828
8591.83 849
8592.70 845
8593.58 863
8594.45 771
8595.33 811
8596.20 765
8597.08 740
8597.95 749
8598.83 778
8599.70 803
8600.58 838
8601.45 829
8602.33 817
8603.21 793
8604.08 868
8604.96 776
8605.83 733
8606.71 799
8607.58 810
8608.46 859
8609.34 842
8610.21 826
8611.09 838
8611.96 777
8612.84 843
8613.72 884
8614.59 826
8615.47 889
8616.34 929
8617.22 858
8618.10 852
8618.97 921
8619.85 932
8620.73 900
8621.60 949
8622.48 951
8623.36 979
8624.23 897
8625.11 957
8625.99 999
8626.86 942
8627.74 953
8628.62 987
8629.49 1081
8630.37 1062
8631.25 1086
8632.12 1053
8633.00 1116
8633.88 1122
8634.76 1197
8635.63 1259
8636.51 1196
8637.39 1190
8638.26 1238
8639.14 1202
8640.02 1246
8640.90 1336
8641.77 1230
8642.65 1269
8643.53 1313
8644.41 1263
8645.28 1328
8646.16 1379
8647.04 1396
8647.92 1357
8648.80 1411
8649.67 1455
8650.55 1529
8651.43 1419
8652.31 1420
8653.19 1405
8654.06 1468
8654.94 1471
8655.82 1537
8656.70 1554
8657.58 1561
8658.46 1532
8659.33 1577
8660.21 1625
8661.09 1579
8661.97 1679
8662.85 1666
8663.73 1594
8664.61 1709
8665.48 1580
8666.36 1636
8667.24 1684
8668.12 1763
8669.00 1769
8669.88 1827
8670.76 2082
8671.64 2394
8672.52 3014
8673.40 3596
8674.27 4387
8675.15 5033
8676.03 5489
8676.91 5538
8677.79 5488
8678.67 5075
8679.55 4660
8680.43 4027
8681.31 3533
8682.19 3062
8683.07 2636
8683.95 2437
8684.83 2281
8685.71 2145
8686.59 1951
8687.47 2044
8688.35 2172
8689.23 2593
8690.11 3201
8690.99 3844
8691.87 4779
8692.75 5704
8693.63 6567
8694.51 6966
8695.39 6917
8696.27 6483
8697.15 5595
8698.03 4812
8698.91 3921
8699.79 3159
8700.67 2773
8701.55 2403
8702.43 1978
8703.31 1742
8704.19 1673
8705.07 1617
8705.95 1505
8706.84 1355
8707.72 1398
8708.60 1327
8709.48 1286
8710.36 1312
8711.24 1328
8712.12 1340
8713.00 1292
8713.88 1317
8714.76 1288
8715.65 1243
8716.53 1107
8717.41 1208
8718.29 1219
8719.17 1203
8720.05 1166
8720.93 1158
8721.82 1183
8722.70 1239
8723.58 1164
8724.46 1193
8725.34 1185
8726.22 1108
8727.11 1101
8727.99 1085
8728.87 1106
8729.75 1246
8730.63 1208
8731.52 1261
8732.40 1302
8733.28 1293
8734.16 1257
8735.05 1240
8735.93 1213
8736.81 1210
8737.69 1182
8738.58 1164
8739.46 1144
8740.34 1083
8741.22 1093
8742.11 1077
8742.99 1034
8743.87 1041
8744.75 1047
8745.64 1099
8746.52 1063
8747.40 1044
8748.28 1120
8749.17 1142
8750.05 1069
8750.93 1057
8751.82 1188
8752.70 1107
8753.58 1125
8754.47 1190
8755.35 1163
8756.23 1251
8757.12 1255
8758.00 1258
8758.88 1329
8759.77 1302
8760.65 1316
8761.53 1287
8762.42 1265
8763.30 1310
8764.19 1301
8765.07 1261
8765.95 1209
8766.84 1281
8767.72 1299
8768.60 1312
8769.49 1338
8770.37 1351
8771.26 1369
8772.14 1311
8773.03 1271
8773.91 1337
8774.79 1221
8775.68 1251
8776.56 1171
8777.45 1063
8778.33 1122
8779.22 1046
8780.10 1074
8780.98 1118
8781.87 1000
8782.75 1048
8783.64 1019
8784.52 1005
8785.41 1047
8786.29 1012
8787.18 990
8788.06 1011
8788.95 1003
8789.83 981
8790.72 927
8791.60 958
8792.49 889
8793.37 904
8794.26 948
8795.14 1008
8796.03 962
8796.92 942
8797.80 926
8798.69 971
8799.57 1003
8800.46 1015
8801.34 1040
8802.23 1065
8803.11 983
8804.00 998
8804.89 1084
8805.77 1187
8806.66 1113
8807.54 1188
8808.43 1149
8809.32 1016
8810.20 953
8811.09 911
8811.97 968
8812.86 918
8813.75 912
8814.63 936
8815.52 894
8816.41 919
8817.29 899
8818.18 907
8819.06 933
8819.95 898
8820.84 921
8821.72 924
8822.61 939
8823.50 948
8824.38 860
8825.27 896
8826.16 978
8827.05 911
8827.93 899
8828.82 936
8829.71 932
8830.59 912
8831.48 876
8832.37 858
8833.25 819
8834.14 758
8835.03 841
8835.92 813
8836.80 755
8837.69 751
8838.58 792
8839.47 761
8840.35 689
8841.24 777
8842.13 806
8843.02 814
8843.90 749
8844.79 734
8845.68 716
8846.57 692
8847.46 732
8848.34 770
8849.23 753
8850.12 736
8851.01 759
8851.90 756
8852.78 714
8853.67 703
8854.56 687
8855.45 689
8856.34 699
8857.23 622
8858.12 651
8859.00 649
8859.89 669
8860.78 647
8861.67 650
8862.56 693
8863.45 696
8864.34 712
8865.22 679
8866.11 684
8867.00 669
8867.89 647
8868.78 602
8869.67 671
8870.56 626
8871.45 580
8872.34 609
8873.23 628
8874.12 623
8875.00 585
8875.89 583
8876.78 596
8877.67 660
8878.56 614
8879.45 592
8880.34 627
8881.23 593
8882.12 592
8883.01 586
8883.90 569
8884.79 628
8885.68 631
8886.57 681
8887.46 693
8888.35 633
8889.24 621
8890.13 561
8891.02 562
8891.91 531
8892.80 543
8893.69 541
8894.58 556
8895.47 560
8896.36 551
8897.25 590
8898.14 537
8899.03 567
8899.92 590
8900.81 566
8901.71 535
8902.60 531
8903.49 571
8904.38 559
8905.27 515
8906.16 579
8907.05 533
8907.94 548
8908.83 585
8909.72 578
8910.61 545
8911.51 547
8912.40 544
8913.29 532
8914.18 526
8915.07 545
8915.96 543
8916.85 484
8917.75 549
8918.64 532
8919.53 523
8920.42 505
8921.31 484
8922.20 520
8923.09 548
8923.99 536
8924.88 547
8925.77 534
8926.66 491
8927.55 553
8928.45 463
8929.34 471
8930.23 457
8931.12 458
8932.01 481
8932.91 553
8933.80 515
8934.69 500
8935.58 478
8936.48 470
8937.37 473
8938.26 474
8939.15 553
8940.05 559
8940.94 476
8941.83 521
8942.72 518
8943.62 509
8944.51 480
8945.40 427
8946.30 530
8947.19 487
8948.08 450
8948.97 474
8949.87 456
8950.76 455
8951.65 474
8952.55 485
8953.44 511
8954.33 476
8955.23 467
8956.12 482
8957.01 461
8957.91 530
8958.80 513
8959.69 540
8960.59 478
8961.48 500
8962.38 501
8963.27 556
8964.16 520
8965.06 525
8965.95 529
8966.85 529
8967.74 550
8968.63 519
8969.53 461
8970.42 446
8971.32 492
8972.21 522
8973.10 530
8974.00 455
8974.89 454
8975.79 441
8976.68 523
8977.58 519
8978.47 468
8979.36 448
8980.26 485
8981.15 516
8982.05 505
8982.94 470
8983.84 483
8984.73 472
8985.63 459
8986.52 480
8987.42 443
8988.31 509
8989.21 458
8990.10 434
8991.00 481
8991.89 485
8992.79 457
8993.68 438
8994.58 437
8995.47 445
8996.37 407
8997.27 480
8998.16 519
8999.06 443
8999.95 457
9000.85 463
9001.74 452
9002.64 407
9003.53 408
9004.43 460
9005.33 443
9006.22 484
9007.12 529
9008.01 527
9008.91 485
9009.81 431
9010.70 428
9011.60 452
9012.49 438
9013.39 413
9014.29 441
9015.18 452
9016.08 435
9016.98 374
9017.87 414
9018.77 482
9019.67 470
9020.56 467
9021.46 453
9022.36 423
9023.25 446
9024.15 395
9025.05 422
9025.94 413
9026.84 432
9027.74 424
9028.63 407
9029.53 408
9030.43 390
9031.33 380
9032.22 438
9033.12 420
9034.02 382
9034.91 449
9035.81 470
9036.71 408
9037.61 459
9038.50 472
9039.40 440
9040.30 510
9041.20 455
9042.10 479
9042.99 502
9043.89 457
9044.79 461
9045.69 448
9046.58 472
9047.48 459
9048.38 452
9049.28 509
9050.18 514
9051.07 542
9051.97 471
9052.87 487
9053.77 483
9054.67 490
9055.57 507
9056.46 530
9057.36 552
9058.26 505
9059.16 486
9060.06 493
9060.96 473
9061.86 468
9062.75 486
9063.65 511
9064.55 467
9065.45 490
9066.35 497
9067.25 522
9068.15 492
9069.05 522
9069.95 535
9070.84 469
9071.74 495
9072.64 511
9073.54 529
9074.44 536
9075.34 555
9076.24 496
9077.14 467
9078.04 469
9078.94 477
9079.84 522
9080.74 534
9081.64 464
9082.54 533
9083.44 526
9084.34 541
9085.24 556
9086.14 526
9087.04 492
9087.94 562
9088.84 583
9089.74 606
9090.64 559
9091.54 643
9092.44 600
9093.34 587
9094.24 536
9095.14 528
9096.04 566
9096.94 569
9097.84 547
9098.74 519
9099.64 580
9100.54 551
9101.44 575
9102.34 496
9103.24 479
9104.14 465
9105.04 476
9105.95 439
9106.85 479
9107.75 471
9108.65 439
9109.55 448
9110.45 479
9111.35 503
9112.25 475
9113.15 473
9114.06 516
9114.96 500
9115.86 452
9116.76 470
9117.66 484
9118.56 442
9119.46 397
9120.37 450
9121.27 420
9122.17 414
9123.07 420
9123.97 463
9124.87 466
9125.78 473
9126.68 459
9127.58 473
9128.48 463
9129.38 446
9130.29 428
9131.19 483
9132.09 444
9132.99 467
9133.89 473
9134.80 433
9135.70 465
9136.60 474
9137.50 475
9138.41 517
9139.31 460
9140.21 455
9141.11 426
9142.02 454
9142.92 418
9143.82 459
9144.72 472
9145.63 437
9146.53 475
9147.43 446
9148.34 424
9149.24 456
9150.14 467
9151.05 473
9151.95 442
9152.85 445
9153.76 428
9154.66 446
9155.56 459
9156.47 474
9157.37 469
9158.27 429
9159.18 431
9160.08 427
9160.98 459
9161.89 488
9162.79 496
9163.69 450
9164.60 461
9165.50 446
9166.41 473
9167.31 451
9168.21 457
9169.12 435
9170.02 440
9170.93 444
9171.83 473
9172.73 400
9173.64 446
9174.54 450
9175.45 416
9176.35 482
9177.25 427
9178.16 429
9179.06 405
9179.97 446
9180.87 441
9181.78 448
9182.68 448
9183.59 458
9184.49 437
9185.40 440
9186.30 468
9187.21 433
9188.11 461
9189.02 486
9189.92 455
9190.83 428
9191.73 418
9192.64 477
9193.54 455
9194.45 433
9195.35 420
9196.26 447
9197.16 464
9198.07 481
9198.97 472
9199.88 446
9200.78 454
9201.69 461
9202.60 397
9203.50 404
9204.41 453
9205.31 416
9206.22 449
9207.13 447
9208.03 384
9208.94 390
9209.84 445
9210.75 452
9211.66 459
9212.56 441
9213.47 401
9214.37 418
9215.28 430
9216.19 414
9217.09 428
9218.00 502
9218.91 416
9219.81 456
9220.72 498
9221.63 454
9222.53 485
9223.44 467
9224.35 420
9225.25 417
9226.16 444
9227.07 441
9227.97 443
9228.88 428
9229.79 436
9230.69 465
9231.60 474
9232.51 447
9233.41 407
9234.32 430
9235.23 398
9236.14 427
9237.04 412
9237.95 382
9238.86 403
9239.77 444
9240.67 407
9241.58 420
9242.49 386
9243.40 410
9244.30 445
9245.21 427
9246.12 432
9247.03 462
9247.94 474
9248.84 443
9249.75 399
9250.66 389
9251.57 439
9252.48 433
9253.38 392
9254.29 369
9255.20 423
9256.11 420
9257.02 416
9257.93 422
9258.83 415
9259.74 403
9260.65 430
9261.56 386
9262.47 418
9263.38 417
9264.29 477
9265.19 435
9266.10 432
9267.01 385
9267.92 392
9268.83 415
9269.74 375
9270.65 411
9271.56 404
9272.47 424
9273.37 440
9274.28 455
9275.19 408
9276.10 421
9277.01 464
9277.92 499
9278.83 410
9279.74 394
9280.65 416
9281.56 413
9282.47 424
9283.38 428
9284.29 406
9285.20 447
9286.11 462
9287.02 399
9287.93 424
9288.84 421
9289.75 419
9290.66 415
9291.57 434
9292.48 420
9293.39 471
9294.30 482
9295.21 442
9296.12 451
9297.03 444
9297.94 474
9298.85 509
9299.76 457
9300.67 451
9301.58 481
9302.49 464
9303.40 442
9304.31 504
9305.22 487
9306.13 466
9307.04 491
9307.95 524
9308.87 519
9309.78 551
9310.69 606
9311.60 609
9312.51 568
9313.42 564
9314.33 471
9315.24 510
9316.15 473
9317.07 456
9317.98 492
9318.89 480
9319.80 497
9320.71 488
9321.62 476
9322.53 444
9323.45 451
9324.36 457
9325.27 436
9326.18 484
9327.09 492
9328.00 416
9328.92 454
9329.83 465
9330.74 446
9331.65 388
9332.56 460
9333.48 417
9334.39 427
9335.30 427
9336.21 446
9337.13 421
9338.04 438
9338.95 440
9339.86 445
9340.77 428
9341.69 462
9342.60 398
9343.51 387
9344.43 434
9345.34 454
9346.25 481
9347.16 446
9348.08 444
9348.99 424
9349.90 442
9350.81 416
9351.73 420
9352.64 399
9353.55 429
9354.47 416
9355.38 404
9356.29 396
9357.21 412
9358.12 435
9359.03 422
9359.95 395
9360.86 395
9361.77 389
9362.69 391
9363.60 383
9364.51 400
9365.43 381
9366.34 478
9367.26 460
9368.17 417
9369.08 409
9370.00 505
9370.91 419
9371.82 440
9372.74 459
9373.65 456
9374.57 393
9375.48 372
9376.40 372
9377.31 419
9378.22 412
9379.14 436
9380.05 413
9380.97 413
9381.88 437
9382.80 449
9383.71 459
9384.62 397
9385.54 390
9386.45 390
9387.37 448
9388.28 437
9389.20 427
9390.11 463
9391.03 460
9391.94 495
9392.86 412
9393.77 435
9394.69 481
9395.60 493
9396.52 465
9397.43 526
9398.35 507
9399.26 460
9400.18 438
9401.10 460
9402.01 434
9402.93 429
9403.84 431
9404.76 500
9405.67 457
9406.59 390
9407.50 402
9408.42 465
9409.34 458
9410.25 397
9411.17 423
9412.08 421
9413.00 438
9413.92 447
9414.83 397
9415.75 373
9416.66 409
9417.58 437
9418.50 437
9419.41 469
9420.33 423
9421.25 490
9422.16 439
9423.08 453
9423.99 460
9424.91 435
9425.83 427
9426.74 412
9427.66 392
9428.58 430
9429.49 453
9430.41 494
9431.33 441
9432.25 399
9433.16 419
9434.08 453
9435.00 494
9435.91 503
9436.83 454
9437.75 479
9438.67 430
9439.58 448
9440.50 471
9441.42 442
9442.33 437
9443.25 514
9444.17 504
9445.09 461
9446.00 491
9446.92 471
9447.84 481
9448.76 418
9449.68 486
9450.59 520
9451.51 583
9452.43 688
9453.35 704
9454.26 757
9455.18 777
9456.10 773
9457.02 758
9457.94 702
9458.86 660
9459.77 593
9460.69 557
9461.61 548
9462.53 542
9463.45 477
9464.37 457
9465.28 480
9466.20 497
9467.12 494
9468.04 504
9468.96 503
9469.88 479
9470.80 478
9471.72 521
9472.63 497
9473.55 472
9474.47 459
9475.39 461
9476.31 490
9477.23 465
9478.15 505
9479.07 520
9479.99 564
9480.91 524
9481.83 596
9482.74 581
9483.66 591
9484.58 502
9485.50 510
9486.42 508
9487.34 489
9488.26 496
9489.18 469
9490.10 468
9491.02 438
9491.94 442
9492.86 485
9493.78 471
9494.70 412
9495.62 417
9496.54 449
9497.46 445
9498.38 472
9499.30 489
9500.22 457
9501.14 449
9502.06 453
9502.98 428
9503.90 420
9504.82 414
9505.74 476
9506.66 429
9507.59 466
9508.51 422
9509.43 477
9510.35 567
9511.27 510
9512.19 445
9513.11 441
9514.03 406
9514.95 440
9515.87 493
9516.79 465
9517.71 471
9518.64 487
9519.56 459
9520.48 449
9521.40 485
9522.32 492
9523.24 484
9524.16 494
9525.08 462
9526.01 477
9526.93 531
9527.85 553
9528.77 522
9529.69 512
9530.61 539
9531.54 545
9532.46 603
9533.38 655
9534.30 642
9535.22 618
9536.15 604
9537.07 620
9537.99 567
9538.91 619
9539.83 567
9540.76 519
9541.68 516
9542.60 553
9543.52 480
9544.45 497
9545.37 509
9546.29 515
9547.21 559
9548.14 485
9549.06 504
9549.98 561
9550.90 503
9551.83 523
9552.75 505
9553.67 532
9554.59 526
9555.52 487
9556.44 479
9557.36 457
9558.29 483
9559.21 515
9560.13 536
9561.06 576
9561.98 546
9562.90 536
9563.83 568
9564.75 511
9565.67 529
9566.60 537
9567.52 553
9568.44 517
9569.37 574
9570.29 519
9571.21 492
9572.14 531
9573.06 554
9573.98 534
9574.91 526
9575.83 530
9576.76 521
9577.68 512
9578.60 513
9579.53 494
9580.45 509
9581.38 514
9582.30 494
9583.23 506
9584.15 537
9585.07 533
9586.00 494
9586.92 528
9587.85 506
9588.77 519
9589.70 516
9590.62 532
9591.55 527
9592.47 507
9593.40 508
9594.32 526
9595.24 564
9596.17 546
9597.09 578
9598.02 543
9598.94 525
9599.87 547
9600.79 544
9601.72 555
9602.65 570
9603.57 638
9604.50 650
9605.42 564
9606.35 582
9607.27 595
9608.20 611
9609.12 641
9610.05 610
9610.97 560
9611.90 624
9612.83 653
9613.75 667
9614.68 614
9615.60 672
9616.53 688
9617.45 630
9618.38 615
9619.31 574
9620.23 646
9621.16 695
9622.08 650
9623.01 719
9623.94 650
9624.86 725
9625.79 678
9626.72 675
9627.64 679
9628.57 685
9629.50 724
9630.42 718
9631.35 784
9632.27 747
9633.20 800
9634.13 801
9635.06 763
9635.98 804
9636.91 767
9637.84 769
9638.76 770
9639.69 808
9640.62 791
9641.54 775
9642.47 820
9643.40 769
9644.33 763
9645.25 802
9646.18 877
9647.11 930
9648.03 932
9648.96 959
9649.89 999
9650.82 1033
9651.74 1026
9652.67 1022
9653.60 1101
9654.53 1025
9655.46 993
9656.38 1053
9657.31 959
9658.24 1054
9659.17 1048
9660.09 1044
9661.02 1086
9661.95 1067
9662.88 990
9663.81 1010
9664.74 1013
9665.66 1056
9666.59 1075
9667.52 1172
9668.45 1183
9669.38 1215
9670.31 1224
9671.23 1235
9672.16 1302
9673.09 1224
9674.02 1312
9674.95 1329
9675.88 1274
9676.81 1349
9677.73 1391
9678.66 1419
9679.59 1377
9680.52 1448
9681.45 1400
9682.38 1396
9683.31 1513
9684.24 1506
9685.17 1447
9686.10 1487
9687.03 1516
9687.95 1553
9688.88 1557
9689.81 1512
9690.74 1495
9691.67 1595
9692.60 1642
9693.53 1652
9694.46 1631
9695.39 1727
9696.32 1892
9697.25 2094
9698.18 2464
9699.11 2757
9700.04 3117
9700.97 3149
9701.90 3220
9702.83 3014
9703.76 2773
9704.69 2559
9705.62 2346
9706.55 2078
9707.48 1946
9708.41 1879
9709.34 1819
9710.27 1747
9711.20 1754
9712.13 1793
9713.06 1905
9713.99 2071
9714.92 2215
9715.85 2262
9716.79 2319
9717.72 2429
9718.65 2314
9719.58 2222
9720.51 2023
9721.44 1853
9722.37 1826
9723.30 1781
9724.23 1595
9725.16 1446
9726.09 1507
9727.03 1410
9727.96 1438
9728.89 1434
9729.82 1451
9730.75 1502
9731.68 1583
9732.61 1600
9733.55 1606
9734.48 1635
9735.41 1639
9736.34 1713
9737.27 1690
9738.20 1686
9739.14 1541
9740.07 1478
9741.00 1412
9741.93 1306
9742.86 1324
9743.79 1293
9744.73 1249
9745.66 1186
9746.59 1186
9747.52 1219
9748.46 1143
9749.39 1159
9750.32 1180
9751.25 1070
9752.18 1070
9753.12 1126
9754.05 1046
9754.98 1084
9755.91 1022
9756.85 1040
9757.78 995
9758.71 983
9759.65 1072
9760.58 1061
9761.51 1097
9762.44 1094
9763.38 1146
9764.31 1082
9765.24 1060
9766.18 1048
9767.11 1087
9768.04 1091
9768.98 1028
9769.91 1095
9770.84 1096
9771.78 1021
9772.71 1072
9773.64 1113
9774.58 1103
9775.51 1117
9776.44 1102
9777.38 1205
9778.31 1206
9779.24 1252
9780.18 1239
9781.11 1295
9782.05 1391
9782.98 1371
9783.91 1304
9784.85 1298
9785.78 1299
9786.71 1362
9787.65 1289
9788.58 1154
9789.52 1142
9790.45 1083
9791.39 1102
9792.32 1085
9793.25 983
9794.19 1007
9795.12 1018
9796.06 1103
9796.99 1084
9797.93 1206
9798.86 1251
9799.80 1285
9800.73 1295
9801.67 1297
9802.60 1249
9803.54 1231
9804.47 1179
9805.41 1055
9806.34 921
9807.28 945
9808.21 919
9809.15 890
9810.08 897
9811.02 873
9811.95 857
9812.89 863
9813.82 853
9814.76 790
9815.69 789
9816.63 784
9817.56 802
9818.50 823
9819.43 815
9820.37 758
9821.31 774
9822.24 776
9823.18 867
9824.11 857
9825.05 772
9825.99 774
9826.92 801
9827.86 784
9828.79 775
9829.73 746
9830.67 757
9831.60 732
9832.54 661
9833.47 675
9834.41 717
9835.35 720
9836.28 711
9837.22 721
9838.16 686
9839.09 686
9840.03 730
9840.97 787
9841.90 749
9842.84 781
9843.78 781
9844.71 765
9845.65 725
9846.59 732
9847.52 766
9848.46 651
9849.40 681
9850.34 708
9851.27 704
9852.21 722
9853.15 685
9854.08 671
9855.02 700
9855.96 708
9856.90 745
9857.83 740
9858.77 775
9859.71 727
9860.65 700
9861.58 759
9862.52 790
9863.46 746
9864.40 741
9865.33 763
9866.27 721
9867.21 720
9868.15 724
9869.09 703
9870.02 693
9870.96 630
9871.90 721
9872.84 780
9873.78 683
9874.72 736
9875.65 714
9876.59 674
9877.53 750
9878.47 752
9879.41 748
9880.35 662
9881.28 716
9882.22 696
9883.16 663
9884.10 665
9885.04 652
9885.98 652
9886.92 646
9887.86 680
9888.79 645
9889.73 594
9890.67 678
9891.61 686
9892.55 689
9893.49 697
9894.43 671
9895.37 706
9896.31 661
9897.25 656
9898.19 676
9899.13 663
9900.07 650
9901.00 665
9901.94 676
9902.88 676
9903.82 715
9904.76 708
9905.70 745
9906.64 698
9907.58 676
9908.52 636
9909.46 678
9910.40 723
9911.34 721
9912.28 776
9913.22 736
9914.16 719
9915.10 791
9916.04 740
9916.98 714
9917.92 723
9918.86 736
9919.80 744
9920.74 802
9921.69 793
9922.63 794
9923.57 808
9924.51 958
9925.45 1129
9926.39 1350
9927.33 1559
9928.27 1647
9929.21 1698
9930.15 1646
9931.09 1558
9932.03 1439
9932.97 1339
9933.92 1206
9934.86 1102
9935.80 1004
9936.74 931
9937.68 835
9938.62 749
9939.56 799
9940.50 732
9941.45 835
9942.39 730
9943.33 739
9944.27 710
9945.21 673
9946.15 684
9947.10 689
9948.04 702
9948.98 735
9949.92 735
9950.86 678
9951.80 661
9952.75 695
9953.69 764
9954.63 752
9955.57 805
9956.52 858
9957.46 849
9958.40 833
9959.34 803
9960.28 736
9961.23 765
9962.17 681
9963.11 739
9964.05 712
9965.00 719
9965.94 688
9966.88 677
9967.82 734
9968.77 701
9969.71 713
9970.65 729
9971.60 716
9972.54 666
9973.48 659
9974.42 717
9975.37 708
9976.31 737
9977.25 661
9978.20 713
9979.14 701
9980.08 662
9981.03 655
9981.97 671
9982.91 588
9983.86 600
9984.80 642
9985.74 659
9986.69 630
9987.63 609
9988.57 610
9989.52 663
9990.46 619
9991.41 568
9992.35 591
9993.29 606
9994.24 588
9995.18 603
9996.13 580
9997.07 598
9998.01 596
9998.96 586
9999.90 596
10000.85 581
10001.79 573
10002.74 560
10003.68 596
10004.62 535
10005.57 556
10006.51 599
10007.46 620
10008.40 645
10009.35 573
10010.29 583
10011.24 564
10012.18 581
10013.13 586
10014.07 580
10015.02 562
10015.96 573
10016.91 549
10017.85 507
10018.80 514
10019.74 520
10020.69 538
10021.63 623
10022.58 538
10023.52 516
10024.47 538
10025.41 554
10026.36 571
10027.30 608
10028.25 578
10029.19 549
10030.14 601
10031.09 599
10032.03 564
10032.98 491
10033.92 574
10034.87 585
10035.82 567
10036.76 495
10037.71 477
10038.65 518
10039.60 531
10040.55 533
10041.49 514
10042.44 563
10043.38 512
10044.33 500
10045.28 499
10046.22 468
10047.17 473
10048.12 485
10049.06 479
10050.01 473
10050.96 477
10051.90 474
10052.85 522
10053.80 467
10054.74 462
10055.69 459
10056.64 557
10057.58 519
10058.53 494
10059.48 542
10060.42 551
10061.37 532
10062.32 520
10063.27 490
10064.21 454
10065.16 494
10066.11 514
10067.06 499
10068.00 498
10068.95 526
10069.90 502
10070.85 495
10071.79 439
10072.74 469
10073.69 461
10074.64 468
10075.58 487
10076.53 475
10077.48 486
10078.43 491
10079.38 460
10080.32 419
10081.27 474
10082.22 456
10083.17 464
10084.12 501
10085.06 505
10086.01 474
10086.96 465
10087.91 443
10088.86 440
10089.81 474
10090.75 434
10091.70 499
10092.65 440
10093.60 473
10094.55 483
10095.50 454
10096.45 447
10097.40 426
10098.34 478
10099.29 457
10100.24 427
10101.19 446
10102.14 439
10103.09 434
10104.04 454
10104.99 461
10105.94 482
10106.89 466
10107.84 469
10108.78 448
10109.73 427
10110.68 433
10111.63 472
10112.58 446
10113.53 409
10114.48 490
10115.43 478
10116.38 486
10117.33 457
10118.28 442
10119.23 480
10120.18 431
10121.13 462
10122.08 478
10123.03 467
10123.98 447
10124.93 470
10125.88 485
10126.83 440
10127.78 471
10128.73 465
10129.68 418
10130.63 482
10131.58 441
10132.53 455
10133.48 512
10134.43 500
10135.38 489
10136.34 417
10137.29 496
10138.24 508
10139.19 543
10140.14 462
10141.09 483
10142.04 473
10142.99 491
10143.94 466
10144.89 462
10145.84 529
10146.80 460
10147.75 455
10148.70 477
10149.65 498
10150.60 491
10151.55 494
10152.50 529
10153.45 493
10154.41 489
10155.36 472
10156.31 498
10157.26 491
10158.21 509
10159.16 504
10160.12 476
10161.07 468
10162.02 470
10162.97 519
10163.92 506
10164.88 480
10165.83 551
10166.78 568
10167.73 547
10168.68 507
10169.64 591
10170.59 532
10171.54 509
10172.49 500
10173.45 512
10174.40 492
10175.35 503
10176.30 554
10177.26 495
10178.21 528
10179.16 532
10180.11 546
10181.07 569
10182.02 589
10182.97 601
10183.92 584
10184.88 626
10185.83 626
10186.78 596
10187.74 603
10188.69 621
10189.64 649
10190.60 645
10191.55 647
10192.50 656
10193.46 670
10194.41 672
10195.36 693
10196.32 645
10197.27 592
10198.22 679
10199.18 698
10200.13 683
10201.08 701
10202.04 745
10202.99 792
10203.95 776
10204.90 806
10205.85 844
10206.81 945
10207.76 999
10208.72 995
10209.67 989
10210.62 952
10211.58 865
10212.53 844
10213.49 827
10214.44 724
10215.40 747
10216.35 722
10217.30 750
10218.26 721
10219.21 684
10220.17 705
10221.12 681
10222.08 611
10223.03 592
10223.99 627
10224.94 631
10225.90 698
10226.85 654
10227.81 600
10228.76 622
10229.72 601
10230.67 600
10231.63 585
10232.58 597
10233.54 543
10234.49 612
10235.45 640
10236.40 660
10237.36 659
10238.31 676
10239.27 706
10240.22 675
10241.18 659
10242.14 627
10243.09 593
10244.05 557
10245.00 578
10245.96 548
10246.91 546
10247.87 535
10248.83 531
10249.78 480
10250.74 535
10251.69 559
10252.65 486
10253.61 448
10254.56 458
10255.52 424
10256.48 500
10257.43 479
10258.39 503
10259.34 477
10260.30 441
10261.26 462
10262.21 454
10263.17 394
10264.13 435
10265.08 423
10266.04 439
10267.00 479
10267.95 459
10268.91 488
10269.87 446
10270.82 421
10271.78 494
10272.74 469
10273.70 417
10274.65 459
10275.61 466
10276.57 468
10277.52 469
10278.48 484
10279.44 484
10280.40 447
10281.35 443
10282.31 418
10283.27 477
10284.23 474
10285.18 439
10286.14 453
10287.10 431
10288.06 424
10289.02 440
10289.97 379
10290.93 418
10291.89 459
10292.85 477
10293.81 444
10294.76 461
10295.72 484
10296.68 462
10297.64 453
10298.60 498
10299.55 504
10300.51 412
10301.47 410
10302.43 432
10303.39 406
10304.35 449
10305.31 464
10306.26 454
10307.22 460
10308.18 398
10309.14 392
10310.10 407
10311.06 448
10312.02 420
10312.98 391
10313.93 482
10314.89 463
10315.85 453
10316.81 442
10317.77 436
10318.73 418
10319.69 462
10320.65 434
10321.61 388
10322.57 436
10323.53 455
10324.49 474
10325.45 392
10326.40 439
10327.36 470
10328.32 440
10329.28 423
10330.24 453
10331.20 459
10332.16 470
10333.12 493
10334.08 452
10335.04 426
10336.00 440
10336.96 481
10337.92 467
10338.88 459
10339.84 377
10340.80 439
10341.76 439
10342.72 431
10343.68 438
10344.64 385
10345.61 376
10346.57 374
10347.53 362
10348.49 416
10349.45 393
10350.41 390
10351.37 394
10352.33 398
10353.29 410
10354.25 404
10355.21 407
10356.17 432
10357.13 431
10358.10 417
10359.06 391
10360.02 453
10360.98 444
10361.94 427
10362.90 425
10363.86 422
10364.82 458
10365.79 407
10366.75 370
10367.71 400
10368.67 376
10369.63 394
10370.59 421
10371.55 369
10372.52 391
10373.48 414
10374.44 379
10375.40 410
10376.36 380
10377.33 397
10378.29 405
10379.25 353
10380.21 343
10381.17 345
10382.14 371
10383.10 364
10384.06 353
10385.02 367
10385.98 392
10386.95 373
10387.91 351
10388.87 372
10389.83 409
10390.80 385
10391.76 375
10392.72 371
10393.68 365
10394.65 335
10395.61 373
10396.57 358
10397.54 390
10398.50 389
10399.46 327
10400.42 392
10401.39 374
10402.35 359
10403.31 353
10404.28 367
10405.24 359
10406.20 387
10407.17 369
10408.13 392
10409.09 337
10410.06 349
10411.02 395
10411.98 390
10412.95 358
10413.91 374
10414.88 395
10415.84 389
10416.80 372
10417.77 377
10418.73 390
10419.69 398
10420.66 421
10421.62 401
10422.59 406
10423.55 406
10424.51 355
10425.48 402
10426.44 369
10427.41 412
10428.37 404
10429.34 354
10430.30 357
10431.26 328
10432.23 347
10433.19 395
10434.16 377
10435.12 379
10436.09 356
10437.05 362
10438.02 338
10438.98 349
10439.95 377
10440.91 351
10441.88 343
10442.84 292
10443.81 310
10444.77 310
10445.74 339
10446.70 329
10447.67 316
10448.63 318
10449.60 312
10450.56 292
10451.53 304
10452.49 323
10453.46 353
10454.42 341
10455.39 311
10456.36 364
10457.32 353
10458.29 361
10459.25 381
10460.22 311
10461.18 292
10462.15 339
10463.12 346
10464.08 351
10465.05 339
10466.01 316
10466.98 326
10467.95 342
10468.91 353
10469.88 348
10470.84 307
10471.81 319
10472.78 337
10473.74 333
10474.71 295
10475.68 334
10476.64 316
10477.61 322
10478.58 337
10479.54 325
10480.51 306
10481.48 300
10482.44 320
10483.41 317
10484.38 284
10485.34 296
10486.31 318
10487.28 310
10488.25 325
10489.21 319
10490.18 325
10491.15 317
10492.11 324
10493.08 296
10494.05 283
10495.02 312
10495.98 347
10496.95 326
10497.92 276
10498.89 298
10499.85 324
10500.82 316
10501.79 360
10502.76 328
10503.72 315
10504.69 324
10505.66 317
10506.63 284
10507.60 298
10508.56 328
10509.53 308
10510.50 290
10511.47 347
10512.44 293
10513.40 270
10514.37 300
10515.34 338
10516.31 281
10517.28 276
10518.25 319
10519.22 329
10520.18 302
10521.15 312
10522.12 323
10523.09 290
10524.06 270
10525.03 290
10526.00 315
10526.96 313
10527.93 328
10528.90 326
10529.87 321
10530.84 318
10531.81 312
10532.78 328
10533.75 322
10534.72 316
10535.69 297
10536.66 271
10537.63 284
10538.59 338
10539.56 300
10540.53 265
10541.50 275
10542.47 342
10543.44 302
10544.41 339
10545.38 286
10546.35 296
10547.32 308
10548.29 314
10549.26 315
10550.23 308
10551.20 314
10552.17 348
10553.14 299
10554.11 283
10555.08 316
10556.05 312
10557.02 303
10557.99 339
10558.96 349
10559.93 325
10560.90 339
10561.87 348
10562.84 370
10563.81 350
10564.79 342
10565.76 319
10566.73 317
10567.70 336
10568.67 326
10569.64 349
10570.61 308
10571.58 307
10572.55 318
10573.52 293
10574.49 295
10575.47 330
10576.44 338
10577.41 347
10578.38 310
10579.35 331
10580.32 330
10581.29 320
10582.26 306
10583.24 327
10584.21 329
10585.18 345
10586.15 357
10587.12 387
10588.09 333
10589.07 333
10590.04 338
10591.01 357
10591.98 369
10592.95 309
10593.92 298
10594.90 353
10595.87 364
10596.84 344
10597.81 348
10598.78 294
10599.76 305
10600.73 334
10601.70 271
10602.67 365
10603.65 375
10604.62 387
10605.59 319
10606.56 320
10607.54 302
10608.51 338
10609.48 347
10610.45 361
10611.43 323
10612.40 314
10613.37 356
10614.35 346
10615.32 367
10616.29 328
10617.26 357
10618.24 333
10619.21 304
10620.18 330
10621.16 362
10622.13 346
10623.10 349
10624.08 344
10625.05 383
10626.02 369
10627.00 380
10627.97 386
10628.94 349
10629.92 355
10630.89 366
10631.87 374
10632.84 377
10633.81 358
10634.79 317
10635.76 377
10636.73 396
10637.71 439
10638.68 435
10639.66 450
10640.63 471
10641.60 489
10642.58 531
10643.55 456
10644.53 444
10645.50 454
10646.48 442
10647.45 388
10648.43 405
10649.40 389
10650.37 382
10651.35 382
10652.32 375
10653.30 358
10654.27 347
10655.25 374
10656.22 342
10657.20 317
10658.17 288
10659.15 334
10660.12 346
10661.10 340
10662.07 306
10663.05 306
10664.02 348
10665.00 319
10665.97 324
10666.95 332
10667.92 333
10668.90 362
10669.87 344
10670.85 289
10671.83 290
10672.80 274
10673.78 293
10674.75 337
10675.73 341
10676.70 315
10677.68 354
10678.66 328
10679.63 337
10680.61 352
10681.58 401
10682.56 414
10683.54 401
10684.51 379
10685.49 349
10686.46 316
10687.44 332
10688.42 357
10689.39 337
10690.37 322
10691.35 296
10692.32 314
10693.30 277
10694.28 294
10695.25 317
10696.23 335
10697.21 358
10698.18 290
10699.16 321
10700.14 323
10701.11 308
10702.09 327
10703.07 305
10704.04 288
10705.02 323
10706.00 331
10706.97 324
10707.95 302
10708.93 326
10709.91 303
10710.88 336
10711.86 291
10712.84 320
10713.82 343
10714.79 323
10715.77 292
10716.75 288
10717.73 337
10718.70 354
10719.68 371
10720.66 347
10721.64 330
10722.61 315
10723.59 318
10724.57 322
10725.55 306
10726.53 312
10727.50 345
10728.48 335
10729.46 319
10730.44 324
10731.42 307
10732.40 311
10733.37 311
10734.35 344
10735.33 297
10736.31 327
10737.29 295
10738.27 310
10739.25 314
10740.22 309
10741.20 340
10742.18 304
10743.16 320
10744.14 288
10745.12 282
10746.10 299
10747.08 342
10748.05 360
10749.03 320
10750.01 304
10750.99 331
10751.97 364
10752.95 337
10753.93 268
10754.91 308
10755.89 308
10756.87 362
10757.85 351
10758.83 328
10759.81 318
10760.79 286
10761.77 317
10762.75 339
10763.73 388
10764.71 320
10765.68 342
10766.66 340
10767.64 383
10768.62 330
10769.60 359
10770.58 356
10771.56 335
10772.54 364
10773.53 367
10774.51 345
10775.49 393
10776.47 386
10777.45 371
10778.43 391
10779.41 386
10780.39 349
10781.37 350
10782.35 366
10783.33 346
10784.31 441
10785.29 400
10786.27 383
10787.25 404
10788.23 402
10789.21 397
10790.20 366
10791.18 397
10792.16 379
10793.14 341
10794.12 365
10795.10 358
10796.08 329
10797.06 402
10798.04 349
10799.03 350
10800.01 360
10800.99 370
10801.97 359
10802.95 361
10803.93 309
10804.91 368
10805.90 360
10806.88 345
10807.86 362
10808.84 389
10809.82 377
10810.81 272
10811.79 364
10812.77 352
10813.75 369
10814.73 317
10815.72 374
10816.70 346
10817.68 349
10818.66 356
10819.64 335
10820.63 348
10821.61 366
10822.59 344
10823.57 348
10824.56 338
10825.54 334
10826.52 352
10827.50 328
10828.49 349
10829.47 326
10830.45 362
10831.44 371
10832.42 363
10833.40 398
10834.38 359
10835.37 313
10836.35 341
10837.33 325
10838.32 346
10839.30 327
10840.28 298
10841.27 313
10842.25 342
10843.23 336
10844.22 346
10845.20 376
10846.18 369
10847.17 370
10848.15 365
10849.13 358
10850.12 340
10851.10 389
10852.09 389
10853.07 331
10854.05 313
10855.04 362
10856.02 367
10857.00 374
10857.99 375
10858.97 376
10859.96 380
10860.94 349
10861.93 385
10862.91 350
10863.89 344
10864.88 374
10865.86 366
10866.85 397
10867.83 435
10868.82 416
10869.80 398
10870.79 373
10871.77 364
10872.75 387
10873.74 400
10874.72 435
10875.71 391
10876.69 391
10877.68 388
10878.66 421
10879.65 385
10880.63 368
10881.62 384
10882.60 400
10883.59 406
10884.57 412
10885.56 436
10886.55 437
10887.53 448
10888.52 479
10889.50 451
10890.49 408
10891.47 458
10892.46 451
10893.44 453
10894.43 406
10895.42 436
10896.40 401
10897.39 449
10898.37 428
10899.36 456
10900.34 428
10901.33 433
10902.32 466
10903.30 480
10904.29 494
10905.27 522
10906.26 525
10907.25 507
10908.23 482
10909.22 494
10910.21 509
10911.19 515
10912.18 570
10913.17 571
10914.15 506
10915.14 544
10916.13 533
10917.11 524
10918.10 561
10919.09 618
10920.07 553
10921.06 574
10922.05 596
10923.03 565
10924.02 555
10925.01 571
10926.00 548
10926.98 584
10927.97 554
10928.96 571
10929.94 633
10930.93 604
10931.92 638
10932.91 595
10933.89 547
10934.88 576
10935.87 650
10936.86 601
10937.84 642
10938.83 655
10939.82 613
10940.81 659
10941.80 696
10942.78 717
10943.77 689
10944.76 732
10945.75 735
10946.74 783
10947.72 759
10948.71 805
10949.70 765
10950.69 768
10951.68 824
10952.66 890
10953.65 904
10954.64 936
10955.63 1046
10956.62 1165
10957.61 1231
10958.60 1336
10959.58 1331
10960.57 1363
10961.56 1427
10962.55 1436
10963.54 1370
10964.53 1316
10965.52 1177
10966.51 1113
10967.49 1053
10968.48 974
10969.47 952
10970.46 916
10971.45 880
10972.44 820
10973.43 805
10974.42 815
10975.41 856
10976.40 859
10977.39 885
10978.38 921
10979.37 802
10980.36 807
10981.35 880
10982.34 906
10983.32 922
10984.31 868
10985.30 878
10986.29 934
10987.28 959
10988.27 926
10989.26 872
10990.25 911
10991.24 933
10992.23 983
10993.22 1030
10994.21 1115
10995.20 1269
10996.20 1448
10997.19 1639
10998.18 1715
10999.17 1991
11000.16 2189
11001.15 2360
11002.14 2344
11003.13 2339
11004.12 2280
11005.11 2043
11006.10 1810
11007.09 1595
11008.08 1438
11009.07 1216
11010.06 1119
11011.06 1008
11012.05 968
11013.04 873
11014.03 822
11015.02 823
11016.01 788
11017.00 780
11017.99 784
11018.98 740
11019.98 742
11020.97 673
11021.96 696
11022.95 742
11023.94 685
11024.93 674
11025.93 669
11026.92 649
11027.91 624
11028.90 662
11029.89 629
11030.88 661
11031.88 677
11032.87 636
11033.86 692
11034.85 672
11035.84 701
11036.84 717
11037.83 719
11038.82 653
11039.81 657
11040.81 688
11041.80 670
11042.79 660
11043.78 660
11044.77 585
11045.77 621
11046.76 566
11047.75 567
11048.75 549
11049.74 588
11050.73 570
11051.72 599
11052.72 509
11053.71 539
11054.70 543
11055.70 558
11056.69 487
11057.68 533
11058.67 546
11059.67 566
11060.66 587
11061.65 618
11062.65 530
11063.64 513
11064.63 567
11065.63 546
11066.62 556
11067.61 558
11068.61 572
11069.60 541
11070.60 584
11071.59 572
11072.58 588
11073.58 539
11074.57 574
11075.56 569
11076.56 528
11077.55 586
11078.55 558
11079.54 534
11080.53 529
11081.53 575
11082.52 590
11083.52 568
11084.51 530
11085.51 549
11086.50 497
11087.49 515
11088.49 521
11089.48 548
11090.48 516
11091.47 535
11092.47 462
11093.46 486
11094.46 506
11095.45 492
11096.45 504
11097.44 492
11098.44 461
11099.43 469
11100.43 515
11101.42 498
11102.42 480
11103.41 518
11104.41 520
11105.40 518
11106.40 518
11107.39 500
11108.39 474
11109.38 538
11110.38 507
11111.37 491
11112.37 485
11113.37 487
11114.36 464
11115.36 516
11116.35 546
11117.35 464
11118.34 449
11119.34 494
11120.34 531
11121.33 485
11122.33 471
11123.32 461
11124.32 489
11125.32 578
11126.31 571
11127.31 550
11128.30 550
11129.30 585
11130.30 564
11131.29 553
11132.29 548
11133.29 506
11134.28 513
11135.28 501
11136.28 476
11137.27 488
11138.27 496
11139.27 515
11140.26 503
11141.26 537
11142.26 480
11143.25 484
11144.25 472
11145.25 461
11146.24 484
11147.24 478
11148.24 481
11149.24 489
11150.23 439
11151.23 478
11152.23 475
11153.23 509
11154.22 432
11155.22 391
11156.22 483
11157.22 464
11158.21 431
11159.21 473
11160.21 481
11161.21 498
11162.20 470
11163.20 476
11164.20 470
11165.20 452
11166.20 464
11167.19 470
11168.19 538
11169.19 514
11170.19 477
11171.19 562
11172.18 553
11173.18 522
11174.18 511
11175.18 530
11176.18 501
11177.18 595
11178.17 602
11179.17 553
11180.17 551
11181.17 508
11182.17 514
11183.17 560
11184.17 500
11185.16 558
11186.16 571
11187.16 574
11188.16 593
11189.16 552
11190.16 543
11191.16 579
11192.16 600
11193.16 602
11194.16 612
11195.16 640
11196.15 614
11197.15 690
11198.15 649
11199.15 580
11200.15 577
11201.15 571
11202.15 540
11203.15 515
11204.15 527
11205.15 547
11206.15 561
11207.15 566
11208.15 609
11209.15 627
11210.15 608
11211.15 558
11212.15 523
11213.15 500
11214.15 471
11215.15 496
11216.15 516
11217.15 505
11218.15 464
11219.15 481
11220.15 484
11221.15 441
11222.15 420
11223.15 423
11224.15 441
11225.15 414
11226.15 429
11227.16 431
11228.16 436
11229.16 360
11230.16 439
11231.16 445
11232.16 427
11233.16 446
11234.16 487
11235.16 452
11236.16 357
11237.16 383
11238.17 385
11239.17 420
11240.17 429
11241.17 409
11242.17 432
11243.17 404
11244.17 428
11245.18 419
11246.18 400
11247.18 425
11248.18 407
11249.18 398
11250.18 413
11251.19 384
11252.19 404
11253.19 397
11254.19 439
11255.19 435
11256.19 433
11257.20 424
11258.20 377
11259.20 424
11260.20 410
11261.21 387
11262.21 403
11263.21 483
11264.21 415
11265.21 390
11266.22 410
11267.22 410
11268.22 440
11269.22 442
11270.23 416
11271.23 432
11272.23 452
11273.24 446
11274.24 429
11275.24 447
11276.24 469
11277.25 484
11278.25 444
11279.25 480
11280.26 467
11281.26 492
11282.26 456
11283.27 442
11284.27 480
11285.27 483
11286.28 471
11287.28 449
11288.28 414
11289.29 403
11290.29 437
11291.29 412
11292.30 417
11293.30 392
11294.30 434
11295.31 433
11296.31 437
11297.31 442
11298.32 427
11299.32 437
11300.33 438
11301.33 456
11302.33 432
11303.34 449
11304.34 388
11305.35 435
11306.35 419
11307.36 428
11308.36 470
11309.36 494
11310.37 518
11311.37 554
11312.38 609
11313.38 547
11314.39 624
11315.39 641
11316.40 621
11317.40 586
11318.41 607
11319.41 504
11320.41 534
11321.42 501
11322.42 487
11323.43 409
11324.43 417
11325.44 407
11326.44 419
11327.45 379
11328.46 380
11329.46 353
11330.47 391
11331.47 359
11332.48 351
11333.48 387
11334.49 380
11335.49 383
11336.50 373
11337.50 382
11338.51 318
11339.52 347
11340.52 343
11341.53 360
11342.53 349
11343.54 386
11344.54 366
11345.55 356
11346.56 331
11347.56 340
11348.57 383
11349.58 332
11350.58 314
11351.59 315
11352.59 338
11353.60 349
11354.61 368
11355.61 315
11356.62 342
11357.63 342
11358.63 315
11359.64 356
11360.65 322
11361.65 330
11362.66 337
11363.67 420
11364.67 366
11365.68 330
11366.69 360
11367.69 351
11368.70 338
11369.71 343
11370.71 336
11371.72 351
11372.73 316
11373.74 368
11374.74 328
11375.75 329
11376.76 368
11377.77 370
11378.77 403
11379.78 376
11380.79 395
11381.80 364
11382.80 415
11383.81 350
11384.82 330
11385.83 369
11386.83 330
11387.84 341
11388.85 352
11389.86 374
11390.87 369
11391.87 441
11392.88 408
11393.89 365
11394.90 340
11395.91 353
11396.91 384
11397.92 368
11398.93 383
11399.94 348
11400.95 338
11401.96 355
11402.97 393
11403.97 380
11404.98 365
11405.99 347
11407.00 355
11408.01 361
11409.02 351
11410.03 326
11411.03 362
11412.04 386
11413.05 356
11414.06 334
11415.07 337
11416.08 373
11417.09 338
11418.10 311
11419.11 335
11420.12 327
11421.13 372
11422.14 328
11423.14 342
11424.15 328
11425.16 341
11426.17 340
11427.18 350
11428.19 335
11429.20 288
11430.21 328
11431.22 361
11432.23 403
11433.24 334
11434.25 337
11435.26 389
11436.27 418
11437.28 350
11438.29 417
11439.30 348
11440.31 345
11441.32 334
11442.33 355
11443.34 340
11444.35 359
11445.36 350
11446.37 353
11447.38 352
11448.39 322
11449.41 331
11450.42 331
11451.43 323
11452.44 329
11453.45 358
11454.46 339
11455.47 352
11456.48 337
11457.49 378
11458.50 344
11459.51 331
11460.52 347
11461.54 334
11462.55 321
11463.56 295
11464.57 353
11465.58 372
11466.59 412
11467.60 345
11468.62 356
11469.63 385
11470.64 335
11471.65 322
11472.66 345
11473.67 364
11474.68 333
11475.70 355
11476.71 319
11477.72 348
11478.73 355
11479.74 354
11480.76 355
11481.77 359
11482.78 335
11483.79 341
11484.80 318
11485.82 330
11486.83 323
11487.84 334
11488.85 340
11489.87 306
11490.88 335
11491.89 328
11492.90 305
11493.92 321
11494.93 362
11495.94 345
11496.95 343
11497.97 347
11498.98 377
11499.99 335
11501.00 312
11502.02 330
11503.03 322
11504.04 311
11505.06 302
11506.07 336
11507.08 396
11508.10 353
11509.11 327
11510.12 358
11511.14 340
11512.15 335
11513.16 306
11514.18 364
11515.19 352
11516.20 356
11517.22 319
11518.23 323
11519.24 353
11520.26 335
11521.27 358
11522.29 319
11523.30 344
11524.31 342
11525.33 331
11526.34 354
11527.35 331
11528.37 365
11529.38 339
11530.40 346
11531.41 338
11532.43 342
11533.44 345
11534.45 367
11535.47 355
11536.48 323
11537.50 331
11538.51 382
11539.53 352
11540.54 375
11541.56 358
11542.57 325
11543.59 349
11544.60 379
11545.61 335
11546.63 367
11547.64 375
11548.66 369
11549.67 320
11550.69 341
11551.70 368
11552.72 364
11553.74 390
11554.75 391
11555.77 406
11556.78 405
11557.80 370
11558.81 369
11559.83 437
11560.84 412
11561.86 400
11562.87 431
11563.89 463
11564.91 416
11565.92 377
11566.94 389
11567.95 410
11568.97 402
11569.98 420
11571.00 444
11572.02 412
11573.03 441
11574.05 403
11575.06 430
11576.08 394
11577.10 430
11578.11 444
11579.13 444
11580.15 454
11581.16 502
11582.18 499
11583.20 544
11584.21 526
11585.23 538
11586.25 560
11587.26 548
11588.28 575
11589.30 540
11590.31 553
11591.33 569
11592.35 622
11593.36 602
11594.38 623
11595.40 628
11596.41 629
11597.43 754
11598.45 862
11599.47 885
11600.48 961
11601.50 1157
11602.52 1309
11603.53 1403
11604.55 1470
11605.57 1560
11606.59 1527
11607.60 1438
11608.62 1284
11609.64 1219
11610.66 1053
11611.68 967
11612.69 873
11613.71 765
11614.73 667
11615.75 641
11616.76 588
11617.78 567
11618.80 509
11619.82 527
11620.84 536
11621.86 485
11622.87 475
11623.89 471
11624.91 460
11625.93 468
11626.95 468
11627.97 450
11628.98 428
11630.00 443
11631.02 420
11632.04 453
11633.06 501
11634.08 470
11635.10 447
11636.11 429
11637.13 365
11638.15 440
11639.17 404
11640.19 466
11641.21 391
11642.23 438
11643.25 432
11644.27 428
11645.29 389
11646.31 404
11647.32 407
11648.34 376
11649.36 355
11650.38 385
11651.40 376
11652.42 323
11653.44 336
11654.46 353
11655.48 342
11656.50 346
11657.52 401
11658.54 368
11659.56 326
11660.58 335
11661.60 345
11662.62 337
11663.64 355
11664.66 367
11665.68 372
11666.70 401
11667.72 339
11668.74 361
11669.76 384
11670.78 386
11671.80 348
11672.82 367
11673.84 362
11674.86 386
11675.88 374
11676.90 373
11677.92 369
11678.95 411
11679.97 377
11680.99 386
11682.01 427
11683.03 410
11684.05 435
11685.07 383
11686.09 398
11687.11 378
11688.13 405
11689.16 421
11690.18 430
11691.20 374
11692.22 384
11693.24 391
11694.26 403
11695.28 437
11696.30 386
11697.33 357
11698.35 365
11699.37 412
11700.39 360
11701.41 354
11702.43 399
11703.46 377
11704.48 354
11705.50 345
11706.52 325
11707.54 350
11708.57 356
11709.59 352
11710.61 356
11711.63 334
11712.65 348
11713.68 356
11714.70 351
11715.72 323
11716.74 327
11717.77 346
11718.79 376
11719.81 348
11720.83 290
11721.86 296
11722.88 375
11723.90 327
11724.92 360
11725.95 355
11726.97 355
11727.99 325
11729.01 339
11730.04 328
11731.06 353
11732.08 358
11733.11 359
11734.13 322
11735.15 372
11736.18 362
11737.20 366
11738.22 335
11739.25 325
11740.27 369
11741.29 361
11742.32 367
11743.34 371
11744.36 367
11745.39 318
11746.41 332
11747.43 379
11748.46 366
11749.48 351
11750.51 339
11751.53 300
11752.55 355
11753.58 340
11754.60 330
11755.63 366
11756.65 376
11757.67 340
11758.70 311
11759.72 377
11760.75 331
11761.77 323
11762.80 333
11763.82 312
11764.84 328
11765.87 359
11766.89 323
11767.92 346
11768.94 369
11769.97 307
11770.99 345
11772.02 329
11773.04 324
11774.07 363
11775.09 361
11776.12 340
11777.14 342
11778.17 332
11779.19 356
11780.22 346
11781.24 383
11782.27 384
11783.29 356
11784.32 356
11785.34 356
11786.37 377
11787.39 334
11788.42 330
11789.45 397
11790.47 379
11791.50 382
11792.52 397
11793.55 388
11794.57 364
11795.60 365
11796.63 365
11797.65 353
11798.68 329
11799.70 372
11800.73 366
11801.75 378
11802.78 348
11803.81 375
11804.83 371
11805.86 353
11806.89 375
11807.91 386
11808.94 376
11809.97 383
11810.99 371
11812.02 363
11813.04 354
11814.07 346
11815.10 393
11816.12 380
11817.15 368
11818.18 339
11819.21 383
11820.23 404
11821.26 363
11822.29 373
11823.31 386
11824.34 387
11825.37 404
11826.39 410
11827.42 406
11828.45 412
11829.48 407
11830.50 373
11831.53 385
11832.56 416
11833.59 398
11834.61 395
11835.64 376
11836.67 386
11837.70 375
11838.72 381
11839.75 367
11840.78 405
11841.81 409
11842.83 404
11843.86 399
11844.89 429
11845.92 433
11846.95 398
11847.97 472
11849.00 405
11850.03 431
11851.06 435
11852.09 368
11853.12 415
11854.14 441
11855.17 409
11856.20 442
11857.23 420
11858.26 455
11859.29 435
11860.32 461
11861.34 477
11862.37 474
11863.40 505
11864.43 476
11865.46 500
11866.49 514
11867.52 492
11868.55 502
11869.57 527
11870.60 518
11871.63 482
11872.66 473
11873.69 527
11874.72 513
11875.75 540
11876.78 522
11877.81 543
11878.84 539
11879.87 517
11880.90 545
11881.93 558
11882.96 603
11883.99 586
11885.02 622
11886.05 569
11887.08 602
11888.11 663
11889.14 667
11890.16 621
11891.19 646
11892.22 657
11893.26 663
11894.29 659
11895.32 675
11896.35 723
11897.38 793
11898.41 817
11899.44 842
11900.47 900
11901.50 958
11902.53 1090
11903.56 1039
11904.59 1076
11905.62 1084
11906.65 985
11907.68 906
11908.71 890
11909.74 906
11910.77 841
11911.80 875
11912.83 803
11913.87 826
11914.90 824
11915.93 832
11916.96 807
11917.99 805
11919.02 816
11920.05 846
11921.08 849
11922.11 877
11923.15 867
11924.18 885
11925.21 892
11926.24 1005
11927.27 1178
11928.30 1229
11929.34 1367
11930.37 1530
11931.40 1686
11932.43 1765
11933.46 1766
11934.49 1787
11935.53 1801
11936.56 1747
11937.59 1599
11938.62 1447
11939.65 1307
11940.69 1160
11941.72 991
11942.75 883
11943.78 854
11944.82 831
11945.85 808
11946.88 747
11947.91 691
11948.94 734
11949.98 670
11951.01 692
11952.04 662
11953.08 643
11954.11 664
11955.14 652
11956.17 627
11957.21 622
11958.24 635
11959.27 671
11960.31 619
11961.34 653
11962.37 646
11963.40 640
11964.44 661
11965.47 653
11966.50 728
11967.54 573
11968.57 576
11969.60 623
11970.64 655
11971.67 645
11972.70 598
11973.74 691
11974.77 703
11975.81 684
11976.84 638
11977.87 657
11978.91 623
11979.94 616
11980.97 622
11982.01 586
11983.04 578
11984.08 578
11985.11 580
11986.14 584
11987.18 592
11988.21 581
11989.25 591
11990.28 626
11991.32 616
11992.35 599
11993.38 618
11994.42 577
11995.45 618
11996.49 667
11997.52 658
11998.56 597
11999.59 629
12000.63 653
12001.66 661
12002.70 603
12003.73 636
12004.77 623
12005.80 609
12006.84 633
12007.87 660
12008.91 723
12009.94 695
12010.98 721
12012.01 693
12013.05 682
12014.08 775
12015.12 781
12016.15 802
12017.19 837
12018.22 859
12019.26 843
12020.29 901
12021.33 877
12022.37 888
12023.40 867
12024.44 868
12025.47 811
12026.51 776
12027.54 768
12028.58 752
12029.62 750
12030.65 741
12031.69 776
12032.72 782
12033.76 803
12034.80 753
12035.83 747
12036.87 741
12037.91 734
12038.94 730
12039.98 700
12041.01 720
12042.05 704
12043.09 686
12044.12 689
12045.16 685
12046.20 673
12047.23 681
12048.27 685
12049.31 716
12050.35 706
12051.38 763
12052.42 738
12053.46 758
12054.49 746
12055.53 775
12056.57 802
12057.60 798
12058.64 800
12059.68 795
12060.72 769
12061.75 773
12062.79 784
12063.83 773
12064.87 780
12065.90 805
12066.94 799
12067.98 806
12069.02 856
12070.05 822
12071.09 830
12072.13 825
12073.17 802
12074.21 806
12075.24 880
12076.28 848
12077.32 849
12078.36 822
12079.40 920
12080.43 877
12081.47 903
12082.51 911
12083.55 912
12084.59 886
12085.63 906
12086.66 905
12087.70 914
12088.74 934
12089.78 971
12090.82 1041
12091.86 1040
12092.90 1070
12093.93 1053
12094.97 1056
12096.01 1113
12097.05 1138
12098.09 1190
12099.13 1325
12100.17 1441
12101.21 1517
12102.25 1583
12103.28 1663
12104.32 1803
12105.36 1886
12106.40 1890
12107.44 1835
12108.48 1736
12109.52 1609
12110.56 1526
12111.60 1394
12112.64 1204
12113.68 1141
12114.72 1034
12115.76 925
12116.80 894
12117.84 862
12118.88 773
12119.92 762
12120.96 694
12122.00 714
12123.04 683
12124.08 721
12125.12 704
12126.16 684
12127.20 614
12128.24 634
12129.28 631
12130.32 646
12131.36 648
12132.40 657
12133.44 625
12134.48 590
12135.52 602
12136.56 568
12137.60 615
12138.64 650
12139.68 663
12140.72 666
12141.76 649
12142.81 565
12143.85 589
12144.89 608
12145.93 618
12146.97 562
12148.01 574
12149.05 567
12150.09 565
12151.13 540
12152.18 537
12153.22 524
12154.26 461
12155.30 513
12156.34 542
12157.38 527
12158.42 498
12159.47 483
12160.51 498
12161.55 548
12162.59 555
12163.63 525
12164.67 545
12165.72 492
12166.76 512
12167.80 516
12168.84 561
12169.88 522
12170.93 510
12171.97 500
12173.01 547
12174.05 530
12175.09 491
12176.14 466
12177.18 485
12178.22 522
12179.26 499
12180.31 482
12181.35 504
12182.39 492
12183.43 549
12184.48 494
12185.52 475
12186.56 490
12187.60 477
12188.65 492
12189.69 480
12190.73 498
12191.78 509
12192.82 507
12193.86 476
12194.91 508
12195.95 499
12196.99 520
12198.04 507
12199.08 478
12200.12 480
12201.17 508
12202.21 498
12203.25 492
12204.30 471
12205.34 469
12206.38 485
12207.43 457
12208.47 486
12209.51 515
12210.56 471
12211.60 441
12212.65 416
12213.69 449
12214.73 485
12215.78 501
12216.82 477
12217.87 457
12218.91 415
12219.95 441
12221.00 416
12222.04 440
12223.09 425
12224.13 427
12225.17 447
12226.22 413
12227.26 455
12228.31 455
12229.35 453
12230.40 463
12231.44 463
12232.49 465
12233.53 441
12234.58 402
12235.62 437
12236.67 402
12237.71 487
12238.76 487
12239.80 446
12240.85 400
12241.89 419
12242.94 444
12243.98 425
12245.03 415
12246.07 451
12247.12 443
12248.16 471
12249.21 435
12250.25 380
12251.30 411
12252.34 434
12253.39 437
12254.44 436
12255.48 405
12256.53 377
12257.57 382
12258.62 369
12259.67 409
12260.71 410
12261.76 388
12262.80 365
12263.85 409
12264.90 418
12265.94 371
12266.99 368
12268.03 398
12269.08 424
12270.13 383
12271.17 389
12272.22 390
12273.27 439
12274.31 384
12275.36 361
12276.41 389
12277.45 425
12278.50 413
12279.55 409
12280.59 452
12281.64 422
12282.69 383
12283.73 435
12284.78 419
12285.83 377
12286.87 388
12287.92 412
12288.97 413
12290.01 392
12291.06 358
12292.11 363
12293.16 392
12294.20 420
12295.25 353
12296.30 365
12297.35 379
12298.39 383
12299.44 372
12300.49 344
12301.54 341
12302.58 394
12303.63 391
12304.68 346
12305.73 355
12306.78 334
12307.82 338
12308.87 354
12309.92 336
12310.97 323
12312.02 348
12313.06 325
12314.11 384
12315.16 364
12316.21 358
12317.26 341
12318.31 369
12319.35 313
12320.40 325
12321.45 332
12322.50 367
12323.55 359
12324.60 320
12325.65 338
12326.69 355
12327.74 357
12328.79 361
12329.84 352
12330.89 346
12331.94 333
12332.99 319
12334.04 340
12335.09 323
12336.13 304
12337.18 300
12338.23 317
12339.28 315
12340.33 352
12341.38 316
12342.43 329
12343.48 322
12344.53 337
12345.58 384
12346.63 326
12347.68 334
12348.73 335
12349.78 348
12350.83 301
12351.88 323
12352.93 305
12353.98 347
12355.03 389
12356.08 340
12357.13 330
12358.18 332
12359.23 343
12360.28 313
12361.33 356
12362.38 333
12363.43 313
12364.48 346
12365.53 365
12366.58 338
12367.63 349
12368.68 318
12369.73 357
12370.78 362
12371.83 308
12372.88 335
12373.93 372
12374.98 370
12376.04 337
12377.09 346
12378.14 317
12379.19 341
12380.24 342
12381.29 303
12382.34 352
12383.39 336
12384.44 330
12385.49 336
12386.55 341
12387.60 304
12388.65 331
12389.70 364
12390.75 359
12391.80 343
12392.85 323
12393.91 302
12394.96 320
12396.01 297
12397.06 305
12398.11 340
12399.17 320
12400.22 326
12401.27 357
12402.32 352
12403.37 358
12404.42 348
12405.48 370
12406.53 333
12407.58 345
12408.63 364
12409.69 365
12410.74 410
12411.79 357
12412.84 357
12413.90 396
12414.95 380
12416.00 375
12417.05 331
12418.11 344
12419.16 394
12420.21 369
12421.26 343
12422.32 356
12423.37 349
12424.42 346
12425.48 339
12426.53 358
12427.58 343
12428.63 348
12429.69 353
12430.74 377
12431.79 386
12432.85 409
12433.90 388
12434.95 363
12436.01 437
12437.06 405
12438.11 375
12439.17 328
12440.22 408
12441.28 387
12442.33 431
12443.38 398
12444.44 373
12445.49 388
12446.54 392
12447.60 400
12448.65 391
12449.71 359
12450.76 388
12451.81 369
12452.87 382
12453.92 380
12454.98 390
12456.03 417
12457.08 374
12458.14 411
12459.19 372
12460.25 434
12461.30 414
12462.36 463
12463.41 438
12464.47 491
12465.52 464
12466.58 486
12467.63 492
12468.68 522
12469.74 558
12470.79 553
12471.85 566
12472.90 612
12473.96 762
12475.01 861
12476.07 988
12477.12 965
12478.18 1006
12479.24 1027
12480.29 1182
12481.35 1135
12482.40 1023
12483.46 971
12484.51 853
12485.57 791
12486.62 673
12487.68 603
12488.73 569
12489.79 580
12490.85 511
12491.90 484
12492.96 451
12494.01 447
12495.07 432
12496.13 459
12497.18 430
12498.24 415
12499.29 449
12500.35 468
12501.41 461
12502.46 443
12503.52 420
12504.57 392
12505.63 402
12506.69 400
12507.74 434
12508.80 411
12509.86 373
12510.91 405
12511.97 445
12513.03 441
12514.08 416
12515.14 406
12516.20 372
12517.25 385
12518.31 414
12519.37 419
12520.42 363
12521.48 410
12522.54 362
12523.60 401
12524.65 367
12525.71 358
12526.77 365
12527.82 397
12528.88 343
12529.94 331
12531.00 356
12532.05 417
12533.11 432
12534.17 402
12535.23 410
12536.28 369
12537.34 388
12538.40 419
12539.46 394
12540.52 422
12541.57 421
12542.63 450
12543.69 468
12544.75 408
12545.81 423
12546.86 437
12547.92 483
12548.98 487
12550.04 431
12551.10 474
12552.15 512
12553.21 516
12554.27 533
12555.33 559
12556.39 578
12557.45 634
12558.51 587
12559.56 628
12560.62 610
12561.68 619
12562.74 598
12563.80 565
12564.86 581
12565.92 506
12566.98 464
12568.03 475
12569.09 460
12570.15 459
12571.21 440
12572.27 424
12573.33 425
12574.39 416
12575.45 462
12576.51 392
12577.57 436
12578.63 420
12579.69 422
12580.75 448
12581.81 427
12582.87 390
12583.93 390
12584.98 424
12586.04 404
12587.10 402
12588.16 430
12589.22 387
12590.28 391
12591.34 373
12592.40 391
12593.46 382
12594.52 382
12595.58 390
12596.64 385
12597.70 406
12598.77 395
12599.83 402
12600.89 419
12601.95 420
12603.01 442
12604.07 415
12605.13 414
12606.19 359
12607.25 369
12608.31 350
12609.37 406
12610.43 440
12611.49 354
12612.55 383
12613.61 417
12614.68 439
12615.74 418
12616.80 441
12617.86 458
12618.92 486
12619.98 508
12621.04 525
12622.10 476
12623.16 503
12624.23 484
12625.29 470
12626.35 462
12627.41 386
12628.47 413
12629.53 388
12630.59 370
12631.66 353
12632.72 363
12633.78 380
12634.84 409
12635.90 371
12636.97 362
12638.03 331
12639.09 320
12640.15 331
12641.21 353
12642.28 365
12643.34 353
12644.40 377
12645.46 325
12646.52 345
12647.59 356
12648.65 363
12649.71 393
12650.77 407
12651.84 374
12652.90 363
12653.96 392
12655.03 396
12656.09 351
12657.15 366
12658.21 398
12659.28 397
12660.34 396
12661.40 354
12662.46 326
12663.53 346
12664.59 324
12665.65 366
12666.72 373
12667.78 366
12668.84 366
12669.91 378
12670.97 359
12672.03 379
12673.10 364
12674.16 334
12675.22 360
12676.29 368
12677.35 397
12678.42 372
12679.48 371
12680.54 389
12681.61 372
12682.67 375
12683.73 374
12684.80 371
12685.86 355
12686.93 366
12687.99 395
12689.05 434
12690.12 453
12691.18 427
12692.25 433
12693.31 433
12694.38 418
12695.44 417
12696.50 453
12697.57 432
12698.63 474
12699.70 474
12700.76 492
12701.83 488
12702.89 493
12703.96 477
12705.02 514
12706.09 569
12707.15 517
12708.22 501
12709.28 490
12710.35 503
12711.41 433
12712.48 467
12713.54 441
12714.61 447
12715.67 452
12716.74 479
12717.80 447
12718.87 417
12719.93 422
12721.00 400
12722.06 410
12723.13 431
12724.19 464
12725.26 458
12726.33 473
12727.39 408
12728.46 407
12729.52 399
12730.59 421
12731.66 433
12732.72 432
12733.79 442
12734.85 413
12735.92 448
12736.99 466
12738.05 438
12739.12 455
12740.18 466
12741.25 473
12742.32 451
12743.38 433
12744.45 432
12745.52 413
12746.58 449
12747.65 409
12748.72 437
12749.78 376
12750.85 421
12751.92 426
12752.98 357
12754.05 335
12755.12 333
12756.18 359
12757.25 386
12758.32 407
12759.38 382
12760.45 404
12761.52 343
12762.59 362
12763.65 376
12764.72 368
12765.79 301
12766.85 344
12767.92 358
12768.99 375
12770.06 376
12771.12 343
12772.19 320
12773.26 324
12774.33 320
12775.40 312
12776.46 373
12777.53 379
12778.60 344
12779.67 349
12780.73 335
12781.80 339
12782.87 345
12783.94 316
12785.01 334
12786.08 280
12787.14 346
12788.21 369
12789.28 374
12790.35 386
12791.42 331
12792.49 332
12793.55 357
12794.62 372
12795.69 356
12796.76 379
12797.83 327
12798.90 400
12799.97 366
12801.03 378
12802.10 342
12803.17 368
12804.24 383
12805.31 341
12806.38 386
12807.45 391
12808.52 402
12809.59 392
12810.66 372
12811.72 381
12812.79 422
12813.86 412
12814.93 431
12816.00 455
12817.07 510
12818.14 486
12819.21 493
12820.28 473
12821.35 431
12822.42 451
12823.49 438
12824.56 430
12825.63 383
12826.70 399
12827.77 370
12828.84 405
12829.91 358
12830.98 390
12832.05 342
12833.12 402
12834.19 388
12835.26 403
12836.33 353
12837.40 335
12838.47 369
12839.54 342
12840.61 329
12841.68 351
12842.75 327
12843.82 342
12844.89 368
12845.96 295
12847.04 307
12848.11 307
12849.18 357
12850.25 331
12851.32 287
12852.39 302
12853.46 331
12854.53 360
12855.60 309
12856.67 365
12857.75 343
12858.82 326
12859.89 299
12860.96 289
12862.03 297
12863.10 328
12864.17 320
12865.24 325
12866.32 287
12867.39 324
12868.46 295
12869.53 310
12870.60 273
12871.67 254
12872.75 332
12873.82 292
12874.89 280
12875.96 289
12877.03 312
12878.11 305
12879.18 308
12880.25 291
12881.32 291
12882.39 266
12883.47 300
12884.54 285
12885.61 298
12886.68 283
12887.76 271
12888.83 312
12889.90 273
12890.97 314
12892.05 272
12893.12 327
12894.19 300
12895.27 305
12896.34 311
12897.41 279
12898.48 274
12899.56 293
12900.63 274
12901.70 271
12902.78 307
12903.85 301
12904.92 306
12905.99 287
12907.07 278
12908.14 255
12909.21 282
12910.29 261
12911.36 278
12912.44 250
12913.51 300
12914.58 264
12915.66 241
12916.73 274
12917.80 273
12918.88 268
12919.95 286
12921.02 247
12922.10 276
12923.17 295
12924.25 275
12925.32 294
12926.39 268
12927.47 273
12928.54 268
12929.62 303
12930.69 254
12931.77 297
12932.84 242
12933.91 268
12934.99 263
12936.06 256
12937.14 240
12938.21 287
12939.29 295
12940.36 275
12941.44 290
12942.51 268
12943.59 271
12944.66 299
12945.73 310
12946.81 255
12947.88 275
12948.96 253
12950.03 262
12951.11 277
12952.18 269
12953.26 239
12954.34 253
12955.41 259
12956.49 250
12957.56 226
12958.64 255
12959.71 302
12960.79 281
12961.86 274
12962.94 264
12964.01 273
12965.09 274
12966.17 285
12967.24 270
12968.32 250
12969.39 250
12970.47 268
12971.54 286
12972.62 271
12973.70 254
12974.77 274
12975.85 255
12976.93 268
12978.00 272
12979.08 252
12980.15 297
12981.23 266
12982.31 291
12983.38 258
12984.46 279
12985.54 272
12986.61 288
12987.69 266
12988.77 255
12989.84 257
12990.92 254
12992.00 302
12993.07 252
12994.15 267
12995.23 237
12996.30 266
12997.38 239
12998.46 274
12999.53 241
13000.61 289
13001.69 277
13002.77 268
13003.84 262
13004.92 286
13006.00 287
13007.08 273
13008.15 245
13009.23 264
13010.31 268
13011.39 259
13012.46 306
13013.54 276
13014.62 277
13015.70 284
13016.77 312
13017.85 268
13018.93 251
13020.01 246
13021.09 269
13022.16 280
13023.24 284
13024.32 269
13025.40 267
13026.48 293
13027.56 306
13028.63 248
13029.71 247
13030.79 327
13031.87 256
13032.95 293
13034.03 264
13035.10 262
13036.18 258
13037.26 288
13038.34 280
13039.42 238
13040.50 289
13041.58 278
13042.66 287
13043.73 284
13044.81 261
13045.89 245
13046.97 287
13048.05 288
13049.13 309
13050.21 284
13051.29 311
13052.37 269
13053.45 309
13054.53 314
13055.61 310
13056.69 276
13057.76 310
13058.84 326
13059.92 296
13061.00 292
13062.08 317
13063.16 311
13064.24 266
13065.32 279
13066.40 268
13067.48 302
13068.56 293
13069.64 273
13070.72 267
13071.80 274
13072.88 304
13073.96 306
13075.04 332
13076.12 275
13077.20 249
13078.28 291
13079.36 296
13080.44 275
13081.53 294
13082.61 292
13083.69 291
13084.77 276
13085.85 259
13086.93 257
13088.01 312
13089.09 305
13090.17 287
13091.25 261
13092.33 262
13093.41 298
13094.49 255
13095.58 294
13096.66 287
13097.74 287
13098.82 269
13099.90 287
13100.98 249
13102.06 268
13103.14 297
13104.23 271
13105.31 300
13106.39 324
13107.47 276
13108.55 259
13109.63 281
13110.72 267
13111.80 280
13112.88 280
13113.96 299
13115.04 256
13116.13 301
13117.21 275
13118.29 255
13119.37 231
13120.45 268
13121.54 269
13122.62 271
13123.70 282
13124.78 265
13125.86 265
13126.95 251
13128.03 288
13129.11 329
13130.19 326
13131.28 289
13132.36 271
13133.44 269
13134.52 324
13135.61 310
13136.69 305
13137.77 257
13138.86 255
13139.94 266
13141.02 265
13142.11 252
13143.19 236
13144.27 293
13145.35 287
13146.44 304
13147.52 262
13148.60 292
13149.69 282
13150.77 266
13151.85 268
13152.94 264
13154.02 254
13155.10 272
13156.19 274
13157.27 311
13158.36 306
13159.44 294
13160.52 280
13161.61 296
13162.69 287
13163.77 273
13164.86 283
13165.94 297
13167.03 319
13168.11 292
13169.19 280
13170.28 271
13171.36 313
13172.45 310
13173.53 285
13174.62 297
13175.70 326
13176.79 284
13177.87 297
13178.95 318
13180.04 251
13181.12 299
13182.21 314
13183.29 306
13184.38 294
13185.46 304
13186.55 270
13187.63 273
13188.72 301
13189.80 301
13190.89 281
13191.97 295
13193.06 296
13194.14 285
13195.23 280
13196.31 324
13197.40 312
13198.48 279
13199.57 349
13200.65 322
13201.74 328
13202.83 256
13203.91 303
13205.00 286
13206.08 315
13207.17 285
13208.25 280
13209.34 347
13210.43 305
13211.51 296
13212.60 304
13213.68 299
13214.77 301
13215.86 322
13216.94 307
13218.03 282
13219.11 296
13220.20 296
13221.29 314
13222.37 285
13223.46 310
13224.55 323
13225.63 297
13226.72 289
13227.80 289
13228.89 274
13229.98 311
13231.06 301
13232.15 292
13233.24 269
13234.32 315
13235.41 291
13236.50 270
13237.59 271
13238.67 335
13239.76 291
13240.85 284
13241.93 302
13243.02 277
13244.11 335
13245.20 306
13246.28 316
13247.37 345
13248.46 349
13249.55 344
13250.63 366
13251.72 332
13252.81 321
13253.90 346
13254.98 363
13256.07 359
13257.16 334
13258.25 326
13259.33 373
13260.42 347
13261.51 351
13262.60 340
13263.69 343
13264.77 363
13265.86 389
13266.95 378
13268.04 399
13269.13 390
13270.22 395
13271.30 361
13272.39 365
13273.48 421
13274.57 385
13275.66 412
13276.75 405
13277.83 394
13278.92 383
13280.01 413
13281.10 434
13282.19 428
13283.28 459
13284.37 443
13285.46 445
13286.55 423
13287.63 466
13288.72 415
13289.81 479
13290.90 468
13291.99 479
13293.08 466
13294.17 509
13295.26 484
13296.35 480
13297.44 491
13298.53 489
13299.62 510
13300.71 499
13301.80 494
13302.89 478
13303.97 503
13305.06 537
13306.15 535
13307.24 543
13308.33 587
13309.42 563
13310.51 581
13311.60 608
13312.69 611
13313.78 666
13314.87 585
13315.96 561
13317.05 614
13318.14 601
13319.24 545
13320.33 512
13321.42 540
13322.51 558
13323.60 559
13324.69 556
13325.78 512
13326.87 525
13327.96 538
13329.05 558
13330.14 545
13331.23 607
13332.32 613
13333.41 575
13334.50 552
13335.60 581
13336.69 516
13337.78 552
13338.87 594
13339.96 608
13341.05 579
13342.14 592
13343.23 629
13344.32 654
13345.42 629
13346.51 623
13347.60 582
13348.69 591
13349.78 643
13350.87 633
13351.97 586
13353.06 619
13354.15 649
13355.24 742
13356.33 683
13357.42 718
13358.52 723
13359.61 704
13360.70 763
13361.79 800
13362.88 771
13363.98 772
13365.07 862
13366.16 888
13367.25 875
13368.35 888
13369.44 932
13370.53 977
13371.62 951
13372.72 954
13373.81 917
13374.90 868
13375.99 833
13377.09 773
13378.18 820
13379.27 729
13380.36 721
13381.46 627
13382.55 611
13383.64 627
13384.74 639
13385.83 606
13386.92 535
13388.02 526
13389.11 547
13390.20 585
13391.30 546
13392.39 512
13393.48 552
13394.58 547
13395.67 543
13396.76 496
13397.86 465
13398.95 475
13400.04 495
13401.14 525
13402.23 495
13403.32 498
13404.42 482
13405.51 529
13406.61 503
13407.70 515
13408.79 494
13409.89 492
13410.98 522
13412.08 501
13413.17 545
13414.26 534
13415.36 530
13416.45 502
13417.55 503
13418.64 478
13419.74 449
13420.83 472
13421.93 495
13423.02 492
13424.11 476
13425.21 500
13426.30 507
13427.40 498
13428.49 547
13429.59 556
13430.68 510
13431.78 536
13432.87 448
13433.97 517
13435.06 546
13436.16 527
13437.25 536
13438.35 576
13439.44 508
13440.54 517
13441.63 541
13442.73 539
13443.83 505
13444.92 524
13446.02 514
13447.11 542
13448.21 587
13449.30 526
13450.40 616
13451.49 590
13452.59 589
13453.69 567
13454.78 594
13455.88 658
13456.97 600
13458.07 580
13459.17 608
13460.26 676
13461.36 660
13462.45 615
13463.55 614
13464.65 687
13465.74 648
13466.84 685
13467.94 702
13469.03 719
13470.13 679
13471.23 706
13472.32 710
13473.42 714
13474.52 689
13475.61 718
13476.71 714
13477.81 730
13478.90 699
13480.00 684
13481.10 682
13482.19 692
13483.29 717
13484.39 679
13485.48 700
13486.58 777
13487.68 717
13488.78 681
13489.87 744
13490.97 811
13492.07 833
13493.17 774
13494.26 779
13495.36 847
13496.46 850
13497.56 881
13498.65 934
13499.75 978
13500.85 1043
13501.95 1100
13503.04 986
13504.14 1108
13505.24 1142
13506.34 1051
13507.44 1076
13508.53 1028
13509.63 1001
13510.73 1001
13511.83 974
13512.93 843
13514.03 855
13515.12 814
13516.22 802
13517.32 711
13518.42 693
13519.52 690
13520.62 628
13521.71 600
13522.81 601
13523.91 639
13525.01 612
13526.11 589
13527.21 562
13528.31 609
13529.41 559
13530.51 580
13531.60 549
13532.70 580
13533.80 545
13534.90 549
13536.00 567
13537.10 523
13538.20 501
13539.30 521
13540.40 545
13541.50 540
13542.60 515
13543.70 514
13544.80 504
13545.90 496
13547.00 462
13548.09 487
13549.19 500
13550.29 483
13551.39 441
13552.49 507
13553.59 500
13554.69 430
13555.79 486
13556.89 480
13557.99 476
13559.09 468
13560.19 484
13561.29 479
13562.39 450
13563.50 433
13564.60 460
13565.70 466
13566.80 423
13567.90 443
13569.00 424
13570.10 428
13571.20 429
13572.30 437
13573.40 455
13574.50 463
13575.60 438
13576.70 406
13577.80 411
13578.90 442
13580.01 415
13581.11 447
13582.21 458
13583.31 441
13584.41 445
13585.51 457
13586.61 415
13587.71 428
13588.81 467
13589.92 459
13591.02 464
13592.12 438
13593.22 470
13594.32 477
13595.42 477
13596.53 463
13597.63 457
13598.73 467
13599.83 442
13600.93 454
13602.03 477
13603.14 461
13604.24 415
13605.34 447
13606.44 466
13607.54 513
13608.65 504
13609.75 438
13610.85 490
13611.95 497
13613.06 499
13614.16 492
13615.26 462
13616.36 464
13617.47 454
13618.57 480
13619.67 486
13620.77 494
13621.88 491
13622.98 453
13624.08 494
13625.18 502
13626.29 517
13627.39 461
13628.49 463
13629.60 433
13630.70 451
13631.80 496
13632.91 479
13634.01 525
13635.11 454
13636.21 461
13637.32 451
13638.42 473
13639.53 448
13640.63 472
13641.73 452
13642.84 476
13643.94 491
13645.04 461
13646.15 460
13647.25 455
13648.35 489
13649.46 493
13650.56 451
13651.67 445
13652.77 475
13653.87 473
13654.98 515
13656.08 438
13657.19 402
13658.29 408
13659.39 430
13660.50 446
13661.60 410
13662.71 395
13663.81 382
13664.92 435
13666.02 435
13667.12 441
13668.23 399
13669.33 426
13670.44 437
13671.54 414
13672.65 391
13673.75 392
13674.86 415
13675.96 421
13677.07 451
13678.17 388
13679.28 416
13680.38 428
13681.49 424
13682.59 429
13683.70 422
13684.80 432
13685.91 438
13687.01 428
13688.12 427
13689.22 405
13690.33 408
13691.44 416
13692.54 431
13693.65 433
13694.75 410
13695.86 437
13696.96 414
13698.07 394
13699.18 414
13700.28 425
13701.39 431
13702.49 471
13703.60 467
13704.71 490
13705.81 432
13706.92 418
13708.02 446
13709.13 453
13710.24 501
13711.34 451
13712.45 459
13713.56 472
13714.66 453
13715.77 439
13716.87 436
13717.98 498
13719.09 493
13720.19 441
13721.30 493
13722.41 551
13723.51 554
13724.62 556
13725.73 537
13726.84 571
13727.94 603
13729.05 580
13730.16 616
13731.26 589
13732.37 593
13733.48 638
13734.59 643
13735.69 600
13736.80 609
13737.91 565
13739.01 601
13740.12 618
13741.23 592
13742.34 601
13743.45 621
13744.55 650
13745.66 667
13746.77 644
13747.88 639
13748.98 707
13750.09 723
13751.20 698
13752.31 734
13753.42 730
13754.52 754
13755.63 737
13756.74 771
13757.85 759
13758.96 796
13760.06 856
13761.17 845
13762.28 846
13763.39 914
13764.50 964
13765.61 1048
13766.72 1067
13767.82 1076
13768.93 1190
13770.04 1288
13771.15 1401
13772.26 1471
13773.37 1464
13774.48 1622
13775.59 1595
13776.69 1520
13777.80 1554
13778.91 1496
13780.02 1431
13781.13 1386
13782.24 1273
13783.35 1206
13784.46 1094
13785.57 1060
13786.68 944
13787.79 892
13788.90 822
13790.01 777
13791.12 758
13792.22 756
13793.33 719
13794.44 650
13795.55 693
13796.66 649
13797.77 633
13798.88 608
13799.99 614
13801.10 661
13802.21 627
13803.32 604
13804.43 601
13805.54 617
13806.65 571
13807.76 595
13808.87 605
13809.98 575
13811.09 573
13812.20 561
13813.32 597
13814.43 588
13815.54 559
13816.65 556
13817.76 548
13818.87 523
13819.98 515
13821.09 531
13822.20 500
13823.31 482
13824.42 486
13825.53 489
13826.64 480
13827.76 488
13828.87 498
13829.98 458
13831.09 505
13832.20 477
13833.31 526
13834.42 502
13835.53 453
13836.65 507
13837.76 497
13838.87 484
13839.98 508
13841.09 516
13842.20 483
13843.31 501
13844.43 479
13845.54 511
13846.65 456
13847.76 524
13848.87 545
13849.99 540
13851.10 509
13852.21 499
13853.32 483
13854.43 470
13855.55 565
13856.66 519
13857.77 507
13858.88 528
13859.99 528
13861.11 492
13862.22 529
13863.33 472
13864.44 529
13865.56 508
13866.67 539
13867.78 509
13868.89 533
13870.01 525
13871.12 498
13872.23 451
13873.35 461
13874.46 551
13875.57 529
13876.68 519
13877.80 524
13878.91 546
13880.02 536
13881.14 524
13882.25 528
13883.36 517
13884.48 535
13885.59 568
13886.70 557
13887.82 563
13888.93 558
13890.04 551
13891.16 623
13892.27 595
13893.39 612
13894.50 603
13895.61 643
13896.73 662
13897.84 640
13898.95 613
13900.07 600
13901.18 633
13902.30 627
13903.41 584
13904.52 530
13905.64 524
13906.75 536
13907.87 562
13908.98 536
13910.10 526
13911.21 498
13912.32 525
13913.44 489
13914.55 506
13915.67 483
13916.78 474
13917.90 456
13919.01 461
13920.13 456
13921.24 494
13922.36 490
13923.47 511
13924.59 467
13925.70 458
13926.82 480
13927.93 486
13929.05 472
13930.16 456
13931.28 462
13932.39 450
13933.51 490
13934.62 432
13935.74 442
13936.85 422
13937.97 426
13939.08 441
13940.20 456
13941.32 434
13942.43 443
13943.55 468
13944.66 474
13945.78 449
13946.89 426
13948.01 438
13949.13 443
13950.24 432
13951.36 394
13952.47 406
13953.59 403
13954.71 439
13955.82 433
13956.94 425
13958.05 407
13959.17 422
13960.29 416
13961.40 407
13962.52 429
13963.64 461
13964.75 442
13965.87 430
13966.99 414
13968.10 405
13969.22 433
13970.34 401
13971.45 423
13972.57 399
13973.69 420
13974.80 400
13975.92 392
13977.04 448
13978.16 378
13979.27 431
13980.39 404
13981.51 403
13982.62 424
13983.74 394
13984.86 385
13985.98 405
13987.09 405
13988.21 437
13989.33 413
13990.45 424
13991.56 448
13992.68 439
13993.80 394
13994.92 408
13996.03 412
13997.15 429
13998.27 409
13999.39 403
14000.51 428
14001.62 382
14002.74 432
14003.86 402
14004.98 376
14006.10 396
14007.21 394
14008.33 411
14009.45 410
14010.57 420
14011.69 407
14012.81 384
14013.93 434
14015.04 413
14016.16 412
14017.28 431
14018.40 423
14019.52 421
14020.64 399
14021.76 397
14022.87 426
14023.99 439
14025.11 423
14026.23 419
14027.35 427
14028.47 442
14029.59 432
14030.71 415
14031.83 461
14032.95 436
14034.07 412
14035.19 449
14036.30 439
14037.42 402
14038.54 464
14039.66 448
14040.78 441
14041.90 436
14043.02 448
14044.14 436
14045.26 463
14046.38 450
14047.50 444
14048.62 491
14049.74 476
14050.86 487
14051.98 509
14053.10 513
14054.22 505
14055.34 508
14056.46 498
14057.58 460
14058.70 465
14059.82 480
14060.94 525
14062.06 501
14063.18 500
14064.30 546
14065.43 512
14066.55 529
14067.67 525
14068.79 605
14069.91 578
14071.03 580
14072.15 572
14073.27 575
14074.39 582
14075.51 596
14076.63 619
14077.75 574
14078.88 623
14080.00 644
14081.12 647
14082.24 698
14083.36 715
14084.48 765
14085.60 758
14086.72 735
14087.85 786
14088.97 760
14090.09 776
14091.21 798
14092.33 789
14093.45 870
14094.58 891
14095.70 948
14096.82 998
14097.94 1026
14099.06 1032
14100.19 1054
14101.31 1074
14102.43 1097
14103.55 998
14104.67 953
14105.80 923
14106.92 890
14108.04 917
14109.16 781
14110.28 743
14111.41 721
14112.53 685
14113.65 636
14114.77 605
14115.90 596
14117.02 608
14118.14 570
14119.27 535
14120.39 552
14121.51 539
14122.63 573
14123.76 550
14124.88 518
14126.00 511
14127.13 558
14128.25 578
14129.37 536
14130.50 495
14131.62 515
14132.74 512
14133.86 572
14134.99 552
14136.11 533
14137.24 545
14138.36 551
14139.48 542
14140.61 544
14141.73 577
14142.85 557
14143.98 577
14145.10 568
14146.22 599
14147.35 586
14148.47 583
14149.60 567
14150.72 549
14151.84 491
14152.97 511
14154.09 519
14155.22 522
14156.34 509
14157.46 506
14158.59 508
14159.71 511
14160.84 516
14161.96 455
14163.09 530
14164.21 522
14165.34 476
14166.46 519
14167.58 483
14168.71 444
14169.83 498
14170.96 505
14172.08 485
14173.21 460
14174.33 485
14175.46 471
14176.58 475
14177.71 481
14178.83 453
14179.96 489
14181.08 498
14182.21 486
14183.33 453
14184.46 470
14185.59 468
14186.71 466
14187.84 459
14188.96 455
14190.09 463
14191.21 469
14192.34 440
14193.46 461
14194.59 448
14195.72 456
14196.84 442
14197.97 393
14199.09 429
14200.22 444
14201.35 428
14202.47 443
14203.60 450
14204.72 449
14205.85 430
14206.98 418
14208.10 443
14209.23 432
14210.35 419
14211.48 399
14212.61 402
14213.73 422
14214.86 414
14215.99 428
14217.11 393
14218.24 383
14219.37 430
14220.49 405
14221.62 382
14222.75 395
14223.87 390
14225.00 392
14226.13 402
14227.26 403
14228.38 386
14229.51 358
14230.64 403
14231.76 372
14232.89 341
14234.02 318
14235.15 392
14236.27 402
14237.40 403
14238.53 361
14239.66 395
14240.78 407
14241.91 402
14243.04 361
14244.17 371
14245.29 349
14246.42 385
14247.55 373
14248.68 336
14249.81 348
14250.93 361
14252.06 375
14253.19 382
14254.32 375
14255.45 345
14256.57 405
14257.70 374
14258.83 357
14259.96 363
14261.09 345
14262.22 359
14263.34 363
14264.47 362
14265.60 348
14266.73 383
14267.86 391
14268.99 334
14270.12 342
14271.24 348
14272.37 356
14273.50 355
14274.63 351
14275.76 338
14276.89 333
14278.02 341
14279.15 330
14280.28 312
14281.41 321
14282.54 320
14283.66 366
14284.79 333
14285.92 353
14287.05 322
14288.18 317
14289.31 332
14290.44 356
14291.57 352
14292.70 316
14293.83 338
14294.96 356
14296.09 339
14297.22 332
14298.35 307
14299.48 319
14300.61 338
14301.74 302
14302.87 313
14304.00 321
14305.13 354
14306.26 335
14307.39 317
14308.52 310
14309.65 321
14310.78 273
14311.91 292
14313.04 310
14314.17 337
14315.30 327
14316.43 334
14317.56 330
14318.69 304
14319.82 282
14320.96 270
14322.09 298
14323.22 284
14324.35 326
14325.48 344
14326.61 289
14327.74 272
14328.87 302
14330.00 327
14331.13 312
14332.27 298
14333.40 321
14334.53 298
14335.66 273
14336.79 307
14337.92 313
14339.05 286
14340.18 312
14341.32 313
14342.45 293
14343.58 269
14344.71 274
14345.84 297
14346.98 286
14348.11 269
14349.24 280
14350.37 311
14351.50 251
14352.63 275
14353.77 289
14354.90 257
14356.03 254
14357.16 262
14358.30 272
14359.43 293
14360.56 288
14361.69 262
14362.82 286
14363.96 287
14365.09 291
14366.22 269
14367.35 301
14368.49 287
14369.62 262
14370.75 296
14371.89 319
14373.02 262
14374.15 253
14375.28 283
14376.42 292
14377.55 288
14378.68 242
14379.82 283
14380.95 293
14382.08 280
14383.22 310
14384.35 310
14385.48 275
14386.62 307
14387.75 264
14388.88 284
14390.02 267
14391.15 300
14392.28 323
14393.42 287
14394.55 267
14395.68 257
14396.82 272
14397.95 280
14399.09 278
14400.22 270
14401.35 277
14402.49 321
14403.62 317
14404.76 275
14405.89 323
14407.02 305
14408.16 290
14409.29 293
14410.43 286
14411.56 285
14412.70 234
14413.83 284
14414.96 309
14416.10 284
14417.23 301
14418.37 313
14419.50 292
14420.64 304
14421.77 266
14422.91 287
14424.04 303
14425.18 305
14426.31 319
14427.45 300
14428.58 300
14429.72 295
14430.85 294
14431.99 298
14433.12 327
14434.26 324
14435.39 326
14436.53 321
14437.66 307
14438.80 336
14439.93 327
14441.07 327
14442.20 323
14443.34 333
14444.48 299
14445.61 296
14446.75 337
14447.88 345
14449.02 320
14450.15 285
14451.29 296
14452.43 291
14453.56 286
14454.70 265
14455.83 288
14456.97 281
14458.11 279
14459.24 317
14460.38 299
14461.52 281
14462.65 284
14463.79 306
14464.93 281
14466.06 314
14467.20 316
14468.33 276
14469.47 291
14470.61 305
14471.74 320
14472.88 306
14474.02 315
14475.16 304
14476.29 334
14477.43 315
14478.57 295
14479.70 292
14480.84 298
14481.98 305
14483.11 308
14484.25 290
14485.39 326
14486.53 321
14487.66 341
14488.80 301
14489.94 276
14491.08 323
14492.21 271
14493.35 338
14494.49 308
14495.63 306
14496.76 314
14497.90 316
14499.04 321
14500.18 333
14501.31 322
14502.45 363
14503.59 351
14504.73 333
14505.87 315
14507.01 361
14508.14 370
14509.28 338
14510.42 347
14511.56 353
14512.70 351
14513.83 336
14514.97 386
14516.11 388
14517.25 431
14518.39 404
14519.53 430
14520.67 425
14521.80 397
14522.94 377
14524.08 391
14525.22 415
14526.36 424
14527.50 378
14528.64 388
14529.78 394
14530.92 348
14532.05 358
14533.19 316
14534.33 369
14535.47 370
14536.61 384
14537.75 348
14538.89 349
14540.03 309
14541.17 340
14542.31 377
14543.45 356
14544.59 358
14545.73 356
14546.87 338
14548.01 342
14549.15 355
14550.29 318
14551.43 372
14552.57 355
14553.71 331
14554.85 307
14555.99 378
14557.13 350
14558.27 354
14559.41 360
14560.55 346
14561.69 350
14562.83 368
14563.97 361
14565.11 352
14566.25 382
14567.39 346
14568.53 385
14569.67 374
14570.81 372
14571.95 374
14573.09 361
14574.23 368
14575.37 367
14576.51 354
14577.66 348
14578.80 350
14579.94 376
14581.08 408
14582.22 398
14583.36 381
14584.50 330
14585.64 393
14586.78 368
14587.93 417
14589.07 394
14590.21 405
14591.35 392
14592.49 458
14593.63 445
14594.77 419
14595.92 413
14597.06 416
14598.20 500
14599.34 412
14600.48 437
14601.62 446
14602.77 451
14603.91 492
14605.05 471
14606.19 451
14607.33 453
14608.48 454
14609.62 480
14610.76 484
14611.90 470
14613.04 479
14614.19 552
14615.33 533
14616.47 533
14617.61 565
14618.76 527
14619.90 557
14621.04 527
14622.18 569
14623.33 555
14624.47 606
14625.61 626
14626.76 632
14627.90 602
14629.04 628
14630.18 715
14631.33 749
14632.47 743
14633.61 761
14634.76 809
14635.90 811
14637.04 802
14638.19 800
14639.33 762
14640.47 742
14641.62 743
14642.76 742
14643.90 732
14645.05 697
14646.19 676
14647.33 611
14648.48 558
14649.62 580
14650.76 527
14651.91 507
14653.05 489
14654.20 491
14655.34 454
14656.48 474
14657.63 454
14658.77 453
14659.92 434
14661.06 430
14662.20 395
14663.35 403
14664.49 407
14665.64 424
14666.78 412
14667.93 442
14669.07 444
14670.22 409
14671.36 401
14672.50 374
14673.65 409
14674.79 370
14675.94 380
14677.08 391
14678.23 385
14679.37 370
14680.52 378
14681.66 356
14682.81 358
14683.95 348
14685.10 332
14686.24 339
14687.39 365
14688.53 381
14689.68 332
14690.82 330
14691.97 334
14693.12 319
14694.26 347
14695.41 315
14696.55 353
14697.70 363
14698.84 331
14699.99 318
14701.13 327
14702.28 326
14703.43 332
14704.57 331
14705.72 301
14706.86 288
14708.01 336
14709.16 289
14710.30 297
14711.45 295
14712.59 299
14713.74 309
14714.89 309
14716.03 301
14717.18 322
14718.33 280
14719.47 256
14720.62 293
14721.77 302
14722.91 311
14724.06 299
14725.21 300
14726.35 303
14727.50 338
14728.65 325
14729.79 325
14730.94 308
14732.09 289
14733.23 304
14734.38 326
14735.53 292
14736.67 311
14737.82 308
14738.97 292
14740.12 294
14741.26 322
14742.41 286
14743.56 293
14744.71 343
14745.85 329
14747.00 314
14748.15 297
14749.30 317
14750.44 307
14751.59 299
14752.74 298
14753.89 274
14755.03 278
14756.18 282
14757.33 280
14758.48 247
14759.63 263
14760.77 263
14761.92 272
14763.07 275
14764.22 306
14765.37 260
14766.52 232
14767.66 262
14768.81 285
14769.96 270
14771.11 275
14772.26 243
14773.41 239
14774.55 292
14775.70 307
14776.85 270
14778.00 267
14779.15 256
14780.30 267
14781.45 287
14782.60 290
14783.74 256
14784.89 258
14786.04 262
14787.19 270
14788.34 244
14789.49 235
14790.64 243
14791.79 262
14792.94 274
14794.09 241
14795.24 224
14796.39 249
14797.54 271
14798.69 251
14799.83 242
14800.98 243
14802.13 255
14803.28 263
14804.43 223
14805.58 258
14806.73 246
14807.88 265
14809.03 238
14810.18 244
14811.33 250
14812.48 263
14813.63 263
14814.78 244
14815.93 230
14817.08 226
14818.23 229
14819.38 263
14820.53 256
14821.69 233
14822.84 217
14823.99 219
14825.14 222
14826.29 224
14827.44 227
14828.59 211
14829.74 233
14830.89 205
14832.04 252
14833.19 261
14834.34 251
14835.49 245
14836.65 212
14837.80 201
14838.95 225
14840.10 223
14841.25 214
14842.40 214
14843.55 212
14844.70 213
14845.85 211
14847.01 228
14848.16 219
14849.31 248
14850.46 239
14851.61 229
14852.76 208
14853.92 231
14855.07 236
14856.22 213
14857.37 205
14858.52 219
14859.67 226
14860.83 232
14861.98 236
14863.13 222
14864.28 244
14865.44 214
14866.59 224
14867.74 201
14868.89 200
14870.04 218
14871.20 224
14872.35 192
14873.50 181
14874.65 191
14875.81 225
14876.96 211
14878.11 196
14879.26 189
14880.42 238
14881.57 213
14882.72 202
14883.88 247
14885.03 233
14886.18 241
14887.33 231
14888.49 209
14889.64 178
14890.79 222
14891.95 225
14893.10 221
14894.25 201
14895.41 200
14896.56 194
14897.71 214
14898.87 207
14900.02 232
14901.17 222
14902.33 241
14903.48 233
14904.63 215
14905.79 208
14906.94 214
14908.10 221
14909.25 249
14910.40 223
14911.56 237
14912.71 244
14913.87 222
14915.02 224
14916.17 208
14917.33 202
14918.48 254
14919.64 228
14920.79 217
14921.94 221
14923.10 218
14924.25 221
14925.41 220
14926.56 232
14927.72 238
14928.87 216
14930.03 229
14931.18 243
14932.34 239
14933.49 224
14934.65 264
14935.80 249
14936.96 247
14938.11 232
14939.27 230
14940.42 259
14941.58 249
14942.73 237
14943.89 243
14945.04 255
14946.20 246
14947.35 282
14948.51 211
14949.66 219
14950.82 235
14951.97 258
14953.13 272
14954.28 268
14955.44 262
14956.60 273
14957.75 297
14958.91 253
14960.06 255
14961.22 262
14962.37 311
14963.53 330
14964.69 282
14965.84 311
14967.00 286
14968.16 292
14969.31 301
14970.47 280
14971.62 264
14972.78 297
14973.94 292
14975.09 256
14976.25 227
14977.41 278
14978.56 234
14979.72 229
14980.88 253
14982.03 279
14983.19 252
14984.35 253
14985.50 283
14986.66 257
14987.82 226
14988.97 238
14990.13 261
14991.29 244
14992.44 233
14993.60 231
14994.76 217
14995.92 234
14997.07 246
14998.23 234
14999.39 240
15000.55 249
15001.70 229
15002.86 206
15004.02 210
15005.18 243
15006.33 216
15007.49 209
15008.65 248
15009.81 231
15010.96 206
15012.12 216
15013.28 204
15014.44 207
15015.60 210
15016.75 223
15017.91 221
15019.07 203
15020.23 216
15021.39 201
15022.54 194
15023.70 197
15024.86 244
15026.02 229
15027.18 206
15028.34 192
15029.49 198
15030.65 213
15031.81 216
15032.97 203
15034.13 225
15035.29 214
15036.45 199
15037.61 219
15038.76 174
15039.92 208
15041.08 237
15042.24 234
15043.40 198
15044.56 182
15045.72 193
15046.88 212
15048.04 199
15049.20 203
15050.36 202
15051.51 219
15052.67 212
15053.83 213
15054.99 196
15056.15 191
15057.31 181
15058.47 208
15059.63 199
15060.79 196
15061.95 210
15063.11 218
15064.27 224
15065.43 183
15066.59 212
15067.75 187
15068.91 219
15070.07 223
15071.23 209
15072.39 170
15073.55 202
15074.71 185
15075.87 208
15077.03 234
15078.19 178
15079.35 185
15080.51 214
15081.67 236
15082.83 248
15083.99 229
15085.16 245
15086.32 235
15087.48 231
15088.64 214
15089.80 215
15090.96 242
15092.12 232
15093.28 221
15094.44 209
15095.60 223
15096.76 192
15097.93 186
15099.09 214
15100.25 212
15101.41 186
15102.57 175
15103.73 219
15104.89 207
15106.05 202
15107.22 206
15108.38 231
15109.54 223
15110.70 223
15111.86 227
15113.02 188
15114.19 204
15115.35 205
15116.51 227
15117.67 205
15118.83 206
15120.00 225
15121.16 216
15122.32 187
15123.48 178
15124.64 174
15125.81 227
15126.97 201
15128.13 210
15129.29 237
15130.46 218
15131.62 208
15132.78 195
15133.94 231
15135.11 221
15136.27 200
15137.43 227
15138.59 225
15139.76 210
15140.92 199
15142.08 209
15143.25 207
15144.41 199
15145.57 206
15146.73 227
15147.90 231
15149.06 224
15150.22 209
15151.39 248
15152.55 219
15153.71 241
15154.88 235
15156.04 236
15157.20 228
15158.37 216
15159.53 219
15160.69 240
15161.86 230
15163.02 238
15164.19 238
15165.35 267
15166.51 230
15167.68 252
15168.84 230
15170.00 221
15171.17 217
15172.33 236
15173.50 233
15174.66 208
15175.83 221
15176.99 250
15178.15 263
15179.32 225
15180.48 244
15181.65 244
15182.81 243
15183.98 251
15185.14 232
15186.30 253
15187.47 264
15188.63 293
15189.80 278
15190.96 288
15192.13 239
15193.29 275
15194.46 268
15195.62 234
15196.79 222
15197.95 263
15199.12 287
15200.28 264
15201.45 271
15202.61 259
15203.78 276
15204.94 243
15206.11 246
15207.27 289
15208.44 298
15209.61 279
15210.77 276
15211.94 310
15213.10 296
15214.27 282
15215.43 280
15216.60 282
15217.76 293
15218.93 297
15220.10 300
15221.26 339
15222.43 309
15223.59 332
15224.76 346
15225.93 345
15227.09 326
15228.26 399
15229.42 411
15230.59 376
15231.76 350
15232.92 389
15234.09 407
15235.26 413
15236.42 395
15237.59 406
15238.76 387
15239.92 386
15241.09 388
15242.26 392
15243.42 369
15244.59 323
15245.76 315
15246.92 318
15248.09 306
15249.26 310
15250.42 310
15251.59 295
15252.76 288
15253.93 291
15255.09 302
15256.26 270
15257.43 236
15258.60 238
15259.76 274
15260.93 250
15262.10 263
15263.26 254
15264.43 270
15265.60 279
15266.77 270
15267.94 238
15269.10 254
15270.27 252
15271.44 257
15272.61 260
15273.77 258
15274.94 292
15276.11 287
15277.28 261
15278.45 263
15279.62 206
15280.78 239
15281.95 270
15283.12 239
15284.29 241
15285.46 236
15286.62 223
15287.79 219
15288.96 247
15290.13 266
15291.30 254
15292.47 255
15293.64 272
15294.81 245
15295.97 236
15297.14 196
15298.31 229
15299.48 223
15300.65 236
15301.82 221
15302.99 256
15304.16 266
15305.33 248
15306.49 219
15307.66 241
15308.83 221
15310.00 229
15311.17 263
15312.34 217
15313.51 245
15314.68 255
15315.85 252
15317.02 255
15318.19 260
15319.36 240
15320.53 263
15321.70 249
15322.87 246
15324.04 216
15325.21 259
15326.38 255
15327.55 212
15328.72 225
15329.89 240
15331.06 253
15332.23 223
15333.40 263
15334.57 254
15335.74 236
15336.91 244
15338.08 254
15339.25 229
15340.42 255
15341.59 215
15342.76 247
15343.93 244
15345.10 211
15346.27 239
15347.44 275
15348.62 238
15349.79 247
15350.96 243
15352.13 280
15353.30 265
15354.47 236
15355.64 266
15356.81 266
15357.98 240
15359.15 265
15360.33 286
15361.50 253
15362.67 256
15363.84 269
15365.01 321
15366.18 226
15367.35 221
15368.53 298
15369.70 282
15370.87 261
15372.04 258
15373.21 247
15374.38 249
15375.56 255
15376.73 249
15377.90 273
15379.07 255
15380.24 282
15381.42 270
15382.59 273
15383.76 298
15384.93 302
15386.10 348
15387.28 274
15388.45 269
15389.62 286
15390.79 305
15391.97 267
15393.14 305
15394.31 295
15395.48 315
15396.66 329
15397.83 291
15399.00 292
15400.17 292
15401.35 287
15402.52 287
15403.69 269
15404.87 293
15406.04 295
15407.21 296
15408.39 257
15409.56 251
15410.73 244
15411.91 262
15413.08 274
15414.25 237
15415.42 211
15416.60 258
15417.77 254
15418.95 235
15420.12 217
15421.29 233
15422.47 224
15423.64 232
15424.81 202
15425.99 213
15427.16 226
15428.33 246
15429.51 216
15430.68 233
15431.86 215
15433.03 217
15434.20 266
15435.38 245
15436.55 218
15437.73 229
15438.90 255
15440.08 224
15441.25 206
15442.42 208
15443.60 215
15444.77 204
15445.95 186
15447.12 196
15448.30 217
15449.47 215
15450.65 236
15451.82 220
15453.00 224
15454.17 214
15455.35 208
15456.52 220
15457.70 196
15458.87 205
15460.05 204
15461.22 227
15462.40 212
15463.57 180
15464.75 163
15465.92 187
15467.10 208
15468.27 212
15469.45 225
15470.62 200
15471.80 202
15472.97 212
15474.15 200
15475.33 175
15476.50 204
15477.68 225
15478.85 236
15480.03 247
15481.20 204
15482.38 189
15483.56 216
15484.73 209
15485.91 185
15487.08 184
15488.26 192
15489.44 223
15490.61 225
15491.79 204
15492.97 203
15494.14 218
15495.32 234
15496.49 234
15497.67 200
15498.85 185
15500.02 198
15501.20 232
15502.38 209
15503.55 206
15504.73 197
15505.91 197
15507.08 216
15508.26 219
15509.44 214
15510.62 225
15511.79 219
15512.97 211
15514.15 252
15515.32 210
15516.50 224
15517.68 251
15518.86 246
15520.03 215
15521.21 230
15522.39 225
15523.57 207
15524.74 224
15525.92 214
15527.10 222
15528.28 223
15529.45 228
15530.63 200
15531.81 183
15532.99 217
15534.16 226
15535.34 200
15536.52 214
15537.70 209
15538.88 209
15540.06 224
15541.23 214
15542.41 219
15543.59 216
15544.77 221
15545.95 204
15547.12 226
15548.30 227
15549.48 235
15550.66 243
15551.84 241
15553.02 229
15554.20 244
15555.37 224
15556.55 219
15557.73 233
15558.91 227
15560.09 227
15561.27 213
15562.45 225
15563.63 207
15564.81 255
15565.98 263
15567.16 231
15568.34 234
15569.52 229
15570.70 243
15571.88 245
15573.06 255
15574.24 264
15575.42 260
15576.60 240
15577.78 269
15578.96 238
15580.14 262
15581.32 255
15582.50 262
15583.68 244
15584.86 247
15586.04 249
15587.22 232
15588.40 275
15589.58 279
15590.76 256
15591.94 249
15593.12 279
15594.30 274
15595.48 293
15596.66 295
15597.84 302
15599.02 260
15600.20 303
15601.38 296
15602.56 249
15603.74 301
15604.92 281
15606.10 292
15607.28 315
15608.46 289
15609.64 290
15610.82 300
15612.00 273
15613.19 323
15614.37 304
15615.55 315
15616.73 320
15617.91 360
15619.09 336
15620.27 317
15621.45 349
15622.63 340
15623.82 353
15625.00 354
15626.18 351
15627.36 363
15628.54 395
15629.72 351
15630.90 344
15632.09 355
15633.27 360
15634.45 355
15635.63 360
15636.81 350
15637.99 326
15639.18 361
15640.36 376
15641.54 394
15642.72 356
15643.90 376
15645.09 365
15646.27 376
15647.45 386
15648.63 388
15649.82 382
15651.00 401
15652.18 432
15653.36 410
15654.54 445
15655.73 435
15656.91 391
15658.09 410
15659.28 424
15660.46 376
15661.64 435
15662.82 412
15664.01 392
15665.19 378
15666.37 424
15667.55 419
15668.74 385
15669.92 365
15671.10 377
15672.29 415
15673.47 413
15674.65 376
15675.84 385
15677.02 391
15678.20 391
15679.39 362
15680.57 353
15681.75 355
15682.94 374
15684.12 375
15685.30 358
15686.49 381
15687.67 405
15688.86 408
15690.04 390
15691.22 357
15692.41 351
15693.59 397
15694.78 413
15695.96 389
15697.14 372
15698.33 373
15699.51 382
15700.70 398
15701.88 411
15703.06 403
15704.25 462
15705.43 426
15706.62 408
15707.80 425
15708.99 442
15710.17 470
15711.36 482
15712.54 454
15713.73 439
15714.91 495
15716.09 470
15717.28 503
15718.46 480
15719.65 474
15720.83 486
15722.02 525
15723.20 538
15724.39 504
15725.57 462
15726.76 487
15727.95 476
15729.13 464
15730.32 441
15731.50 459
15732.69 467
15733.87 420
15735.06 442
15736.24 435
15737.43 428
15738.61 457
15739.80 462
15740.99 457
15742.17 436
15743.36 454
15744.54 463
15745.73 483
15746.92 519
15748.10 494
15749.29 522
15750.47 512
15751.66 465
15752.85 474
15754.03 483
15755.22 543
15756.40 529
15757.59 483
15758.78 489
15759.96 524
15761.15 511
15762.34 484
15763.52 465
15764.71 439
15765.90 440
15767.08 407
15768.27 472
15769.46 454
15770.64 432
15771.83 436
15773.02 434
15774.20 454
15775.39 429
15776.58 378
15777.77 370
15778.95 393
15780.14 424
15781.33 418
15782.51 381
15783.70 402
15784.89 400
15786.08 402
15787.26 366
15788.45 386
15789.64 401
15790.83 410
15792.01 396
15793.20 358
15794.39 378
15795.58 407
15796.77 401
15797.95 358
15799.14 354
15800.33 350
15801.52 341
15802.71 345
15803.89 350
15805.08 341
15806.27 339
15807.46 354
15808.65 331
15809.84 344
15811.02 357
15812.21 365
15813.40 372
15814.59 368
15815.78 367
15816.97 347
15818.15 325
15819.34 339
15820.53 312
15821.72 307
15822.91 297
15824.10 330
15825.29 303
15826.48 311
15827.67 305
15828.85 349
15830.04 343
15831.23 315
15832.42 308
15833.61 308
15834.80 283
15835.99 283
15837.18 291
15838.37 303
15839.56 244
15840.75 266
15841.94 316
15843.13 330
15844.32 305
15845.51 263
15846.70 318
15847.89 326
15849.08 310
15850.27 299
15851.46 303
15852.65 274
15853.84 274
15855.03 306
15856.22 310
15857.41 311
15858.60 300
15859.79 315
15860.98 302
15862.17 296
15863.36 333
15864.55 328
15865.74 342
15866.93 357
15868.12 321
15869.31 360
15870.50 324
15871.69 320
15872.88 351
15874.07 349
15875.26 355
15876.45 353
15877.64 350
15878.84 322
15880.03 334
15881.22 332
15882.41 383
15883.60 358
15884.79 305
15885.98 369
15887.17 369
15888.36 373
15889.56 343
15890.75 346
15891.94 352
15893.13 358
15894.32 349
15895.51 378
15896.71 396
15897.90 392
15899.09 358
15900.28 373
15901.47 367
15902.66 363
15903.86 382
15905.05 401
15906.24 390
15907.43 372
15908.62 411
15909.82 399
15911.01 410
15912.20 401
15913.39 384
15914.58 399
15915.78 405
15916.97 381
15918.16 423
15919.35 392
15920.55 400
15921.74 425
15922.93 441
15924.12 403
15925.32 407
15926.51 460
15927.70 463
15928.90 432
15930.09 396
15931.28 442
15932.47 483
15933.67 491
15934.86 457
15936.05 444
15937.25 437
15938.44 450
15939.63 475
15940.83 445
15942.02 416
15943.21 419
15944.41 445
15945.60 393
15946.79 379
15947.99 303
15949.18 364
15950.37 349
15951.57 363
15952.76 319
15953.96 293
15955.15 306
15956.34 322
15957.54 323
15958.73 285
15959.92 253
15961.12 297
15962.31 317
15963.51 282
15964.70 248
15965.90 293
15967.09 291
15968.28 321
15969.48 291
15970.67 278
15971.87 303
15973.06 275
15974.26 278
15975.45 250
15976.65 253
15977.84 263
15979.03 255
15980.23 248
15981.42 258
15982.62 223
15983.81 239
15985.01 264
15986.20 269
15987.40 238
15988.59 223
15989.79 253
15990.98 198
15992.18 227
15993.37 231
15994.57 252
15995.77 238
15996.96 211
15998.16 229
15999.35 260
16000.55 239
16001.74 240
16002.94 237
16004.13 219
16005.33 233
16006.53 246
16007.72 236
16008.92 265
16010.11 233
16011.31 258
16012.51 229
16013.70 246
16014.90 249
16016.09 223
16017.29 232
16018.49 227
16019.68 229
16020.88 202
16022.07 220
16023.27 224
16024.47 224
16025.66 202
16026.86 225
16028.06 227
16029.25 232
16030.45 239
16031.65 214
16032.84 284
16034.04 228
16035.24 223
16036.43 210
16037.63 215
16038.83 204
16040.02 220
16041.22 255
16042.42 257
16043.62 230
16044.81 212
16046.01 210
16047.21 205
16048.40 213
16049.60 238
16050.80 224
16052.00 204
16053.19 217
16054.39 226
16055.59 228
16056.79 176
16057.99 188
16059.18 237
16060.38 235
16061.58 204
16062.78 170
16063.97 204
16065.17 230
16066.37 217
16067.57 191
16068.77 233
16069.96 185
16071.16 227
16072.36 209
16073.56 213
16074.76 205
16075.96 206
16077.15 240
16078.35 215
16079.55 212
16080.75 211
16081.95 223
16083.15 215
16084.35 222
16085.54 185
16086.74 210
16087.94 205
16089.14 204
16090.34 203
16091.54 200
16092.74 193
16093.94 216
16095.14 245
16096.33 205
16097.53 177
16098.73 172
16099.93 239
16101.13 206
16102.33 208
16103.53 191
16104.73 200
16105.93 202
16107.13 203
16108.33 165
16109.53 163
16110.73 192
16111.93 199
16113.13 168
16114.33 196
16115.53 190
16116.73 196
16117.93 197
16119.13 179
16120.33 186
16121.53 212
16122.73 241
16123.93 170
16125.13 191
16126.33 167
16127.53 174
16128.73 219
16129.93 182
16131.13 193
16132.33 191
16133.53 204
16134.73 202
16135.93 207
16137.13 182
16138.33 174
16139.53 188
16140.73 199
16141.93 180
16143.13 180
16144.34 166
16145.54 189
16146.74 159
16147.94 184
16149.14 192
16150.34 182
16151.54 171
16152.74 159
16153.94 191
16155.15 176
16156.35 198
16157.55 191
16158.75 176
16159.95 163
16161.15 185
16162.35 210
16163.56 210
16164.76 185
16165.96 182
16167.16 182
16168.36 214
16169.56 180
16170.77 183
16171.97 204
16173.17 175
16174.37 170
16175.57 184
16176.78 218
16177.98 173
16179.18 201
16180.38 193
16181.59 198
16182.79 190
16183.99 205
16185.19 206
16186.40 179
16187.60 211
16188.80 189
16190.00 202
16191.21 192
16192.41 177
16193.61 191
16194.81 200
16196.02 169
16197.22 171
16198.42 173
16199.63 172
16200.83 169
16202.03 159
16203.23 171
16204.44 201
16205.64 191
16206.84 188
16208.05 207
16209.25 198
16210.45 193
16211.66 178
16212.86 187
16214.06 202
16215.27 211
16216.47 198
16217.68 187
16218.88 174
16220.08 182
16221.29 180
16222.49 206
16223.69 167
16224.90 178
16226.10 238
16227.31 231
16228.51 184
16229.71 179
16230.92 176
16232.12 206
16233.33 207
16234.53 179
16235.74 197
16236.94 199
16238.14 196
16239.35 175
16240.55 164
16241.76 190
16242.96 172
16244.17 206
16245.37 195
16246.58 187
16247.78 193
16248.99 214
16250.19 219
16251.40 194
16252.60 199
16253.81 201
16255.01 223
16256.22 187
16257.42 169
16258.63 209
16259.83 204
16261.04 207
16262.24 223
16263.45 197
16264.65 199
16265.86 213
16267.06 210
16268.27 181
16269.47 157
16270.68 194
16271.89 229
16273.09 215
16274.30 199
16275.50 198
16276.71 177
16277.91 194
16279.12 197
16280.33 218
16281.53 221
16282.74 219
16283.94 229
16285.15 231
16286.36 190
16287.56 231
16288.77 248
16289.98 243
16291.18 222
16292.39 211
16293.59 203
16294.80 243
16296.01 225
16297.21 209
16298.42 236
16299.63 201
16300.83 211
16302.04 206
16303.25 252
16304.46 205
16305.66 215
16306.87 218
16308.08 240
16309.28 227
16310.49 228
16311.70 225
16312.90 255
16314.11 228
16315.32 217
16316.53 243
16317.73 212
16318.94 194
16320.15 222
16321.36 210
16322.56 215
16323.77 212
16324.98 223
16326.19 186
16327.39 202
16328.60 185
16329.81 193
16331.02 195
16332.23 197
16333.43 227
16334.64 219
16335.85 223
16337.06 197
16338.27 183
16339.47 193
16340.68 179
16341.89 196
16343.10 202
16344.31 194
16345.52 175
16346.72 170
16347.93 190
16349.14 206
16350.35 182
16351.56 187
16352.77 173
16353.98 204
16355.18 193
16356.39 169
16357.60 155
16358.81 174
16360.02 177
16361.23 205
16362.44 178
16363.65 160
16364.86 191
16366.07 199
16367.27 186
16368.48 200
16369.69 175
16370.90 188
16372.11 183
16373.32 174
16374.53 172
16375.74 155
16376.95 180
16378.16 176
16379.37 198
16380.58 176
16381.79 180
16383.00 186
16384.21 186
16385.42 178
16386.63 158
16387.84 168
16389.05 197
16390.26 196
16391.47 161
16392.68 179
16393.89 186
16395.10 179
16396.31 174
16397.52 157
16398.73 157
16399.94 168
16401.15 163
16402.36 156
16403.57 135
16404.78 157
16405.99 166
16407.20 176
16408.41 178
16409.62 156
16410.84 162
16412.05 191
16413.26 172
16414.47 178
16415.68 182
16416.89 153
16418.10 189
16419.31 170
16420.52 145
16421.73 155
16422.95 191
16424.16 192
16425.37 146
16426.58 172
16427.79 174
16429.00 191
16430.21 177
16431.43 173
16432.64 177
16433.85 189
16435.06 186
16436.27 172
16437.48 170
16438.70 165
16439.91 168
16441.12 182
16442.33 163
16443.54 164
16444.76 190
16445.97 151
16447.18 176
16448.39 192
16449.61 180
16450.82 155
16452.03 187
16453.24 156
16454.45 161
16455.67 168
16456.88 200
16458.09 188
16459.31 144
16460.52 135
16461.73 166
16462.94 152
16464.16 197
16465.37 183
16466.58 185
16467.79 169
16469.01 193
16470.22 175
16471.43 146
16472.65 166
16473.86 189
16475.07 167
16476.29 146
16477.50 171
16478.71 182
16479.93 156
16481.14 186
16482.35 168
16483.57 155
16484.78 180
16485.99 158
16487.21 165
16488.42 144
16489.64 158
16490.85 162
16492.06 171
16493.28 177
16494.49 160
16495.70 154
16496.92 173
16498.13 172
16499.35 174
16500.56 188
16501.77 178
16502.99 177
16504.20 177
16505.42 161
16506.63 185
16507.85 186
16509.06 160
16510.28 168
16511.49 174
16512.70 163
16513.92 185
16515.13 162
16516.35 171
16517.56 170
16518.78 193
16519.99 175
16521.21 188
16522.42 177
16523.64 174
16524.85 162
16526.07 186
16527.28 191
16528.50 147
16529.71 150
16530.93 172
16532.14 183
16533.36 211
16534.57 189
16535.79 198
16537.01 198
16538.22 179
16539.44 174
16540.65 194
16541.87 190
16543.08 171
16544.30 184
16545.52 187
16546.73 173
16547.95 178
16549.16 192
16550.38 221
16551.60 207
16552.81 208
16554.03 190
16555.24 197
16556.46 198
16557.68 174
16558.89 167
16560.11 183
16561.32 205
16562.54 210
16563.76 189
16564.97 211
16566.19 197
16567.41 204
16568.62 204
16569.84 200
16571.06 219
16572.27 239
16573.49 216
16574.71 199
16575.93 208
16577.14 246
16578.36 242
16579.58 244
16580.79 228
16582.01 250
16583.23 244
16584.44 248
16585.66 224
16586.88 208
16588.10 231
16589.31 224
16590.53 252
16591.75 236
16592.97 234
16594.18 251
16595.40 249
16596.62 225
16597.84 188
16599.06 201
16600.27 181
16601.49 195
16602.71 210
16603.93 196
16605.14 239
16606.36 214
16607.58 226
16608.80 194
16610.02 187
16611.24 198
16612.45 183
16613.67 193
16614.89 182
16616.11 165
16617.33 191
16618.55 176
16619.76 202
16620.98 168
16622.20 182
16623.42 156
16624.64 185
16625.86 159
16627.08 177
16628.30 165
16629.51 195
16630.73 181
16631.95 173
16633.17 171
16634.39 183
16635.61 163
16636.83 158
16638.05 172
16639.27 193
16640.49 159
16641.71 172
16642.92 168
16644.14 150
16645.36 174
16646.58 126
16647.80 145
16649.02 144
16650.24 170
16651.46 153
16652.68 149
16653.90 153
16655.12 159
16656.34 161
16657.56 164
16658.78 176
16660.00 211
16661.22 170
16662.44 170
16663.66 149
16664.88 170
16666.10 150
16667.32 151
16668.54 164
16669.76 146
16670.98 164
16672.20 166
16673.42 153
16674.64 161
16675.87 174
16677.09 156
16678.31 184
16679.53 142
16680.75 129
16681.97 193
16683.19 169
16684.41 158
16685.63 151
16686.85 151
16688.07 177
16689.30 149
16690.52 179
16691.74 179
16692.96 168
16694.18 156
16695.40 177
16696.62 180
16697.84 160
16699.07 157
16700.29 160
16701.51 152
16702.73 148
16703.95 152
16705.17 177
16706.40 174
16707.62 158
16708.84 152
16710.06 154
16711.28 183
16712.50 173
16713.73 155
16714.95 185
16716.17 140
16717.39 164
16718.61 153
16719.84 159
16721.06 138
16722.28 169
16723.50 133
16724.73 166
16725.95 161
16727.17 172
16728.39 160
16729.62 173
16730.84 184
16732.06 175
16733.28 189
16734.51 151
16735.73 180
16736.95 167
16738.18 156
16739.40 135
16740.62 130
16741.84 139
16743.07 158
16744.29 170
16745.51 145
16746.74 131
16747.96 152
16749.18 143
16750.41 138
16751.63 139
16752.85 149
16754.08 159
16755.30 146
16756.52 154
16757.75 142
16758.97 164
16760.20 176
16761.42 156
16762.64 131
16763.87 130
16765.09 129
16766.31 154
16767.54 147
16768.76 146
16769.99 201
16771.21 160
16772.43 146
16773.66 147
16774.88 122
16776.11 131
16777.33 160
16778.56 146
16779.78 150
16781.01 135
16782.23 158
16783.45 169
16784.68 164
16785.90 139
16787.13 135
16788.35 171
16789.58 154
16790.80 145
16792.03 138
16793.25 126
16794.48 162
16795.70 168
16796.93 130
16798.15 151
16799.38 164
16800.60 175
16801.83 145
16803.05 139
16804.28 157
16805.50 136
16806.73 158
16807.95 147
16809.18 128
16810.41 156
16811.63 148
16812.86 146
16814.08 128
16815.31 137
16816.53 150
16817.76 155
16818.99 166
16820.21 143
16821.44 141
16822.66 171
16823.89 179
16825.12 177
16826.34 147
16827.57 144
16828.79 151
16830.02 155
16831.25 130
16832.47 166
16833.70 183
16834.93 155
16836.15 163
16837.38 163
16838.61 137
16839.83 169
16841.06 190
16842.29 224
16843.51 186
16844.74 186
16845.97 194
16847.19 182
16848.42 155
16849.65 166
16850.87 207
16852.10 193
16853.33 210
16854.56 194
16855.78 197
16857.01 172
16858.24 183
16859.46 205
16860.69 208
16861.92 202
16863.15 192
16864.37 185
16865.60 185
16866.83 159
16868.06 192
16869.28 213
16870.51 224
16871.74 196
16872.97 236
16874.20 224
16875.42 217
16876.65 240
16877.88 234
16879.11 249
16880.34 272
16881.56 302
16882.79 256
16884.02 278
16885.25 262
16886.48 267
16887.71 256
16888.93 260
16890.16 253
16891.39 235
16892.62 281
16893.85 267
16895.08 243
16896.31 251
16897.53 198
16898.76 232
16899.99 235
16901.22 266
16902.45 245
16903.68 238
16904.91 207
16906.14 202
16907.37 202
16908.59 194
16909.82 191
16911.05 211
16912.28 229
16913.51 199
16914.74 222
16915.97 205
16917.20 215
16918.43 212
16919.66 192
16920.89 189
16922.12 155
16923.35 171
16924.58 211
16925.81 173
16927.04 192
16928.27 182
16929.50 214
16930.73 202
16931.96 212
16933.19 200
16934.42 180
16935.65 204
16936.88 199
16938.11 189
16939.34 177
16940.57 186
16941.80 186
16943.03 204
16944.26 189
16945.49 166
16946.72 180
16947.95 198
16949.18 192
16950.41 165
16951.64 159
16952.87 180
16954.10 178
16955.33 190
16956.57 191
16957.80 183
16959.03 211
16960.26 182
16961.49 176
16962.72 160
16963.95 182
16965.18 205
16966.41 192
16967.65 194
16968.88 145
16970.11 167
16971.34 196
16972.57 164
16973.80 199
16975.03 197
16976.27 183
16977.50 170
16978.73 173
16979.96 170
16981.19 179
16982.42 206
16983.66 183
16984.89 164
16986.12 154
16987.35 166
16988.58 197
16989.82 155
16991.05 159
16992.28 189
16993.51 198
16994.75 163
16995.98 150
16997.21 176
16998.44 196
16999.67 151
17000.91 154
17002.14 171
17003.37 163
17004.61 168
17005.84 181
17007.07 179
17008.30 174
17009.54 158
17010.77 178
17012.00 177
17013.23 160
17014.47 190
17015.70 187
17016.93 155
17018.17 165
17019.40 188
17020.63 156
17021.87 180
17023.10 192
17024.33 168
17025.57 165
17026.80 109
17028.03 125
17029.27 172
17030.50 168
17031.73 160
17032.97 152
17034.20 141
17035.44 168
17036.67 150
17037.90 178
17039.14 158
17040.37 178
17041.60 151
17042.84 137
17044.07 166
17045.31 150
17046.54 150
17047.78 163
17049.01 153
17050.24 154
17051.48 149
17052.71 147
17053.95 179
17055.18 160
17056.42 169
17057.65 153
17058.89 166
17060.12 173
17061.35 154
17062.59 163
17063.82 185
17065.06 169
17066.29 147
17067.53 135
17068.76 122
17070.00 153
17071.23 156
17072.47 127
17073.70 117
17074.94 137
17076.17 139
17077.41 146
17078.65 136
17079.88 134
17081.12 141
17082.35 154
17083.59 143
17084.82 134
17086.06 146
17087.29 140
17088.53 157
17089.77 131
17091.00 151
17092.24 120
17093.47 149
17094.71 154
17095.94 125
17097.18 144
17098.42 148
17099.65 143
17100.89 142
17102.12 151
17103.36 138
17104.60 138
17105.83 139
17107.07 142
17108.31 133
17109.54 161
17110.78 152
17112.02 136
17113.25 117
17114.49 149
17115.73 155
17116.96 147
17118.20 129
17119.44 111
17120.67 160
17121.91 147
17123.15 140
17124.38 133
17125.62 144
17126.86 138
17128.10 137
17129.33 131
17130.57 138
17131.81 160
17133.04 164
17134.28 137
17135.52 132
17136.76 140
17137.99 149
17139.23 155
17140.47 137
17141.71 130
17142.94 122
17144.18 167
17145.42 144
17146.66 129
17147.90 131
17149.13 163
17150.37 159
17151.61 143
17152.85 128
17154.08 150
17155.32 143
17156.56 157
17157.80 149
17159.04 115
17160.28 143
17161.51 142
17162.75 129
17163.99 136
17165.23 155
17166.47 136
17167.71 164
17168.95 140
17170.18 120
17171.42 173
17172.66 156
17173.90 131
17175.14 133
17176.38 136
17177.62 139
17178.86 161
17180.09 143
17181.33 147
17182.57 145
17183.81 134
17185.05 129
17186.29 148
17187.53 144
17188.77 141
17190.01 136
17191.25 149
17192.49 150
17193.73 146
17194.97 113
17196.21 130
17197.45 129
17198.69 159
17199.92 130
17201.16 122
17202.40 150
17203.64 143
17204.88 118
17206.12 114
17207.36 138
17208.60 134
17209.84 136
17211.08 121
17212.32 128
17213.56 124
17214.81 140
17216.05 130
17217.29 132
17218.53 147
17219.77 123
17221.01 139
17222.25 121
17223.49 144
17224.73 110
17225.97 124
17227.21 130
17228.45 126
17229.69 124
17230.93 152
17232.17 123
17233.41 141
17234.66 129
17235.90 121
17237.14 135
17238.38 116
17239.62 119
17240.86 116
17242.10 130
17243.34 115
17244.58 122
17245.83 104
17247.07 94
17248.31 123
17249.55 112
17250.79 126
17252.03 117
17253.28 135
17254.52 145
17255.76 122
17257.00 124
17258.24 126
17259.48 117
17260.73 129
17261.97 142
17263.21 157
17264.45 137
17265.69 127
17266.94 107
17268.18 132
17269.42 112
17270.66 133
17271.91 118
17273.15 123
17274.39 131
17275.63 113
17276.88 126
17278.12 120
17279.36 144
17280.60 136
17281.85 124
17283.09 123
17284.33 121
17285.57 109
17286.82 139
17288.06 130
17289.30 129
17290.55 121
17291.79 144
17293.03 108
17294.28 114
17295.52 125
17296.76 116
17298.01 147
17299.25 132
17300.49 114
17301.74 125
17302.98 132
17304.22 98
17305.47 123
17306.71 116
17307.95 123
17309.20 114
17310.44 136
17311.68 112
17312.93 120
17314.17 109
17315.42 136
17316.66 141
17317.90 140
17319.15 117
17320.39 111
17321.64 97
17322.88 126
17324.12 105
17325.37 122
17326.61 148
17327.86 140
17329.10 135
17330.35 117
17331.59 117
17332.83 117
17334.08 117
17335.32 125
17336.57 132
17337.81 135
17339.06 118
17340.30 132
17341.55 132
17342.79 147
17344.04 115
17345.28 122
17346.53 138
17347.77 129
17349.02 123
17350.26 116
17351.51 115
17352.75 139
17354.00 126
17355.24 115
17356.49 124
17357.73 137
17358.98 115
17360.23 123
17361.47 116
17362.72 127
17363.96 150
17365.21 111
17366.45 115
17367.70 102
17368.95 104
17370.19 137
17371.44 115
17372.68 128
17373.93 132
17375.18 120
17376.42 119
17377.67 127
17378.91 117
17380.16 125
17381.41 127
17382.65 136
17383.90 118
17385.15 120
17386.39 107
17387.64 139
17388.89 122
17390.13 114
17391.38 129
17392.63 99
17393.87 128
17395.12 125
17396.37 121
17397.61 98
17398.86 117
17400.11 116
17401.35 134
17402.60 127
17403.85 135
17405.09 143
17406.34 117
17407.59 132
17408.84 114
17410.08 126
17411.33 147
17412.58 133
17413.83 131
17415.07 125
17416.32 116
17417.57 127
17418.82 124
17420.06 133
17421.31 117
17422.56 116
17423.81 116
17425.05 123
17426.30 106
17427.55 114
17428.80 103
17430.05 141
17431.29 144
17432.54 136
17433.79 124
17435.04 131
17436.29 134
17437.54 105
17438.78 132
17440.03 117
17441.28 132
17442.53 110
17443.78 117
17445.03 122
17446.27 140
17447.52 140
17448.77 131
17450.02 122
17451.27 131
17452.52 123
17453.77 141
17455.02 133
17456.27 138
17457.51 126
17458.76 142
17460.01 166
17461.26 130
17462.51 150
17463.76 131
17465.01 132
17466.26 126
17467.51 149
17468.76 144
17470.01 142
17471.26 136
17472.51 128
17473.76 137
17475.01 133
17476.26 150
17477.50 144
17478.75 136
17480.00 134
17481.25 140
17482.50 146
17483.75 149
17485.00 130
17486.25 182
17487.50 158
17488.75 157
17490.00 147
17491.25 137
17492.51 150
17493.76 143
17495.01 153
17496.26 155
17497.51 159
17498.76 139
17500.01 146
17501.26 149
17502.51 151
17503.76 158
17505.01 180
17506.26 170
17507.51 140
17508.76 150
17510.01 175
17511.26 175
17512.52 151
17513.77 172
17515.02 167
17516.27 170
17517.52 154
17518.77 166
17520.02 156
17521.27 178
17522.53 153
17523.78 153
17525.03 150
17526.28 160
17527.53 177
17528.78 183
17530.03 196
17531.29 167
17532.54 166
17533.79 160
17535.04 167
17536.29 147
17537.55 167
17538.80 170
17540.05 188
17541.30 152
17542.55 166
17543.81 167
17545.06 175
17546.31 205
17547.56 198
17548.81 183
17550.07 181
17551.32 199
17552.57 161
17553.82 152
17555.08 167
17556.33 181
17557.58 175
17558.83 150
17560.09 168
17561.34 168
17562.59 163
17563.85 142
17565.10 162
17566.35 173
17567.60 174
17568.86 205
17570.11 189
17571.36 170
17572.62 179
17573.87 172
17575.12 171
17576.38 187
17577.63 148
17578.88 147
17580.14 199
17581.39 182
17582.64 198
17583.90 187
17585.15 177
17586.40 170
17587.66 169
17588.91 180
17590.17 194
17591.42 195
17592.67 169
17593.93 184
17595.18 165
17596.43 161
17597.69 142
17598.94 173
17600.20 178
17601.45 199
17602.71 186
17603.96 219
17605.21 202
17606.47 159
17607.72 191
17608.98 191
17610.23 211
17611.49 191
17612.74 173
17614.00 190
17615.25 191
17616.50 181
17617.76 155
17619.01 178
17620.27 177
17621.52 180
17622.78 195
17624.03 200
17625.29 175
17626.54 164
17627.80 179
17629.05 166
17630.31 138
17631.56 163
17632.82 141
17634.08 176
17635.33 168
17636.59 196
17637.84 180
17639.10 167
17640.35 188
17641.61 180
17642.86 153
17644.12 207
17645.38 181
17646.63 189
17647.89 179
17649.14 127
17650.40 170
17651.66 179
17652.91 161
17654.17 185
17655.42 185
17656.68 183
17657.94 173
17659.19 144
17660.45 148
17661.70 164
17662.96 168
17664.22 178
17665.47 175
17666.73 140
17667.99 140
17669.24 160
17670.50 159
17671.76 146
17673.01 159
17674.27 167
17675.53 155
17676.78 155
17678.04 128
17679.30 138
17680.56 145
17681.81 177
17683.07 147
17684.33 163
17685.58 158
17686.84 137
17688.10 141
17689.36 127
17690.61 145
17691.87 153
17693.13 149
17694.39 145
17695.64 142
17696.90 127
17698.16 125
17699.42 151
17700.67 155
17701.93 109
17703.19 135
17704.45 140
17705.70 132
17706.96 135
17708.22 130
17709.48 126
17710.74 140
17711.99 132
17713.25 148
17714.51 127
17715.77 138
17717.03 138
17718.29 127
17719.54 134
17720.80 146
17722.06 132
17723.32 147
17724.58 132
17725.84 137
17727.10 177
17728.35 135
17729.61 136
17730.87 138
17732.13 117
17733.39 116
17734.65 132
17735.91 143
17737.17 122
17738.43 122
17739.69 128
17740.94 154
17742.20 132
17743.46 147
17744.72 131
17745.98 130
17747.24 132
17748.50 140
17749.76 142
17751.02 130
17752.28 130
17753.54 151
17754.80 136
17756.06 123
17757.32 130
17758.58 122
17759.84 125
17761.10 129
17762.36 144
17763.62 137
17764.88 148
17766.14 131
17767.40 124
17768.66 126
17769.92 137
17771.18 110
17772.44 128
17773.70 160
17774.96 150
17776.22 122
17777.48 147
17778.74 149
17780.00 143
17781.26 130
17782.52 123
17783.78 170
17785.04 157
17786.30 127
17787.57 128
17788.83 131
17790.09 123
17791.35 133
17792.61 136
17793.87 127
17795.13 135
17796.39 151
17797.65 132
17798.91 123
17800.18 124
17801.44 125
17802.70 138
17803.96 120
17805.22 114
17806.48 110
17807.74 114
17809.01 123
17810.27 116
17811.53 125
17812.79 127
17814.05 141
17815.31 144
17816.58 128
17817.84 94
17819.10 124
17820.36 108
17821.62 141
17822.89 122
17824.15 114
17825.41 112
17826.67 135
17827.94 115
17829.20 121
17830.46 113
17831.72 127
17832.98 122
17834.25 129
17835.51 121
17836.77 126
17838.04 139
17839.30 114
17840.56 121
17841.82 122
17843.09 110
17844.35 108
17845.61 129
17846.87 132
17848.14 128
17849.40 128
17850.66 102
17851.93 109
17853.19 114
17854.45 125
17855.72 111
17856.98 127
17858.24 130
17859.51 116
17860.77 117
17862.03 121
17863.30 119
17864.56 111
17865.82 106
17867.09 102
17868.35 126
17869.62 114
17870.88 100
17872.14 123
17873.41 128
17874.67 115
17875.93 96
17877.20 116
17878.46 128
17879.73 119
17880.99 138
17882.26 124
17883.52 139
17884.78 120
17886.05 131
17887.31 123
17888.58 126
17889.84 116
17891.11 116
17892.37 115
17893.63 120
17894.90 102
17896.16 105
17897.43 100
17898.69 102
17899.96 109
17901.22 101
17902.49 120
17903.75 111
17905.02 110
17906.28 120
17907.55 131
17908.81 105
17910.08 90
17911.34 116
17912.61 124
17913.87 99
17915.14 104
17916.41 93
17917.67 106
17918.94 122
17920.20 111
17921.47 111
17922.73 104
17924.00 118
17925.26 117
17926.53 125
17927.80 108
17929.06 117
17930.33 101
17931.59 116
17932.86 119
17934.13 113
17935.39 114
17936.66 112
17937.92 120
17939.19 100
17940.46 109
17941.72 85
17942.99 120
17944.26 88
17945.52 127
17946.79 85
17948.06 123
17949.32 108
17950.59 123
17951.85 129
17953.12 116
17954.39 128
17955.66 114
17956.92 112
17958.19 114
17959.46 98
17960.72 106
17961.99 123
17963.26 128
17964.52 124
17965.79 109
17967.06 92
17968.33 77
17969.59 119
17970.86 126
17972.13 125
17973.40 125
17974.66 120
17975.93 134
17977.20 99
17978.47 100
17979.73 117
17981.00 116
17982.27 83
17983.54 115
17984.80 100
17986.07 121
17987.34 122
17988.61 108
17989.88 105
17991.14 106
17992.41 109
17993.68 120
17994.95 119
17996.22 121
17997.48 107
17998.75 113
18000.02 111
18001.29 87
18002.56 104
18003.83 116
18005.10 138
18006.36 128
18007.63 108
18008.90 115
18010.17 115
18011.44 123
18012.71 124
18013.98 116
18015.25 87
18016.51 141
18017.78 112
18019.05 103
18020.32 120
18021.59 118
18022.86 106
18024.13 131
18025.40 101
18026.67 105
18027.94 101
18029.21 121
18030.48 112
18031.75 121
18033.01 113
18034.28 115
18035.55 119
18036.82 94
18038.09 114
18039.36 111
18040.63 151
18041.90 118
18043.17 115
18044.44 109
18045.71 136
18046.98 126
18048.25 108
18049.52 115
18050.79 109
18052.06 105
18053.33 111
18054.60 124
18055.87 108
18057.14 116
18058.42 118
18059.69 142
18060.96 94
18062.23 109
18063.50 119
18064.77 117
18066.04 117
18067.31 113
18068.58 100
18069.85 112
18071.12 102
18072.39 110
18073.66 117
18074.93 93
18076.21 100
18077.48 103
18078.75 133
18080.02 89
18081.29 122
18082.56 131
18083.83 132
18085.10 124
18086.38 112
18087.65 105
18088.92 121
18090.19 110
18091.46 119
18092.73 133
18094.01 117
18095.28 116
18096.55 103
18097.82 134
18099.09 101
18100.36 140
18101.64 142
18102.91 142
18104.18 132
18105.45 133
18106.73 125
18108.00 142
18109.27 120
18110.54 139
18111.81 139
18113.09 120
18114.36 117
18115.63 116
18116.90 134
18118.18 111
18119.45 149
18120.72 123
18121.99 112
18123.27 114
18124.54 136
18125.81 126
18127.09 119
18128.36 141
18129.63 150
18130.90 129
18132.18 108
18133.45 128
18134.72 106
18136.00 117
18137.27 102
18138.54 124
18139.82 113
18141.09 123
18142.36 135
18143.64 137
18144.91 108
18146.18 94
18147.46 119
18148.73 115
18150.00 107
18151.28 114
18152.55 120
18153.83 123
18155.10 133
18156.37 94
18157.65 131
18158.92 121
18160.20 142
18161.47 104
18162.74 129
18164.02 125
18165.29 116
18166.57 91
18167.84 115
18169.12 111
18170.39 112
18171.66 114
18172.94 96
18174.21 97
18175.49 104
18176.76 134
18178.04 105
18179.31 103
18180.59 106
18181.86 129
18183.14 108
18184.41 120
18185.69 108
18186.96 120
18188.24 97
18189.51 101
18190.79 108
18192.06 113
18193.34 99
18194.61 97
18195.89 119
18197.16 94
18198.44 112
18199.71 97
18200.99 110
18202.26 98
18203.54 113
18204.81 115
18206.09 116
18207.37 113
18208.64 122
18209.92 118
18211.19 101
18212.47 99
18213.75 96
18215.02 145
18216.30 125
18217.57 133
18218.85 113
18220.13 118
18221.40 131
18222.68 127
18223.95 85
18225.23 123
18226.51 113
18227.78 118
18229.06 120
18230.34 111
18231.61 109
18232.89 113
18234.17 139
18235.44 125
18236.72 122
18238.00 112
18239.27 122
18240.55 104
18241.83 109
18243.10 121
18244.38 172
18245.66 115
18246.94 117
18248.21 132
18249.49 112
18250.77 124
18252.04 110
18253.32 112
18254.60 107
18255.88 140
18257.15 114
18258.43 144
18259.71 126
18260.99 122
18262.26 119
18263.54 158
18264.82 119
18266.10 111
18267.37 129
18268.65 123
18269.93 120
18271.21 101
18272.49 100
18273.76 116
18275.04 130
18276.32 96
18277.60 106
18278.88 106
18280.15 114
18281.43 138
18282.71 146
18283.99 102
18285.27 108
18286.55 133
18287.83 136
18289.10 110
18290.38 113
18291.66 143
18292.94 128
18294.22 133
18295.50 101
18296.78 110
18298.06 114
18299.33 112
18300.61 98
18301.89 109
18303.17 106
18304.45 106
18305.73 113
18307.01 121
18308.29 126
18309.57 123
18310.85 136
18312.13 114
18313.41 93
18314.68 105
18315.96 110
18317.24 106
18318.52 108
18319.80 112
18321.08 111
18322.36 108
18323.64 128
18324.92 135
18326.20 106
18327.48 99
18328.76 139
18330.04 131
18331.32 101
18332.60 109
18333.88 108
18335.16 112
18336.44 132
18337.72 104
18339.00 102
18340.28 104
18341.56 113
18342.84 99
18344.12 115
18345.41 110
18346.69 121
18347.97 106
18349.25 110
18350.53 107
18351.81 111
18353.09 118
18354.37 108
18355.65 123
18356.93 109
18358.21 112
18359.49 116
18360.78 102
18362.06 140
18363.34 121
18364.62 117
18365.90 94
18367.18 125
18368.46 111
18369.74 115
18371.03 108
18372.31 101
18373.59 93
18374.87 107
18376.15 100
18377.43 104
18378.72 123
18380.00 102
18381.28 130
18382.56 121
18383.84 120
18385.12 114
18386.41 107
18387.69 98
18388.97 118
18390.25 105
18391.53 119
18392.82 105
18394.10 129
18395.38 113
18396.66 127
18397.95 120
18399.23 108
18400.51 115
18401.79 97
18403.08 97
18404.36 87
18405.64 108
18406.92 97
18408.21 102
18409.49 81
18410.77 114
18412.06 113
18413.34 112
18414.62 128
18415.90 97
18417.19 94
18418.47 98
18419.75 127
18421.04 107
18422.32 115
18423.60 109
18424.89 131
18426.17 109
18427.45 114
18428.74 115
18430.02 104
18431.30 116
18432.59 121
18433.87 100
18435.15 119
18436.44 112
18437.72 113
18439.01 103
18440.29 104
18441.57 124
18442.86 114
18444.14 123
18445.43 99
18446.71 101
18447.99 105
18449.28 132
18450.56 113
18451.85 108
18453.13 96
18454.42 99
18455.70 124
18456.98 112
18458.27 110
18459.55 97
18460.84 121
18462.12 119
18463.41 112
18464.69 96
18465.98 103
18467.26 100
18468.55 113
18469.83 100
18471.12 92
18472.40 76
18473.69 100
18474.97 113
18476.26 123
18477.54 108
18478.83 104
18480.11 113
18481.40 111
18482.68 117
18483.97 107
18485.25 127
18486.54 121
18487.82 94
18489.11 89
18490.40 110
18491.68 109
18492.97 117
18494.25 103
18495.54 106
18496.82 95
18498.11 114
18499.40 97
18500.68 99
18501.97 100
18503.25 115
18504.54 124
18505.83 98
18507.11 119
18508.40 106
18509.69 109
18510.97 100
18512.26 138
18513.54 98
18514.83 111
18516.12 111
18517.40 122
18518.69 108
18519.98 92
18521.26 107
18522.55 139
18523.84 125
18525.12 88
18526.41 100
18527.70 106
18528.99 101
18530.27 84
18531.56 102
18532.85 114
18534.13 120
18535.42 116
18536.71 117
18538.00 109
18539.28 92
18540.57 117
18541.86 121
18543.14 113
18544.43 111
18545.72 98
18547.01 125
18548.30 119
18549.58 103
18550.87 97
18552.16 101
18553.45 120
18554.73 105
18556.02 100
18557.31 112
18558.60 103
18559.89 110
18561.17 121
18562.46 110
18563.75 90
18565.04 96
18566.33 100
18567.62 99
18568.90 86
18570.19 111
18571.48 126
18572.77 116
18574.06 108
18575.35 94
18576.63 115
18577.92 131
18579.21 130
18580.50 110
18581.79 119
18583.08 126
18584.37 139
18585.66 132
18586.95 104
18588.23 108
18589.52 114
18590.81 109
18592.10 116
18593.39 110
18594.68 142
18595.97 124
18597.26 128
18598.55 108
18599.84 130
18601.13 115
18602.42 124
18603.71 144
18605.00 121
18606.29 114
18607.58 129
18608.86 137
18610.15 122
18611.44 109
18612.73 129
18614.02 166
18615.31 144
18616.60 119
18617.89 125
18619.18 127
18620.47 121
18621.76 115
18623.06 126
18624.35 118
18625.64 133
18626.93 139
18628.22 134
18629.51 115
18630.80 147
18632.09 157
18633.38 144
18634.67 104
18635.96 114
18637.25 122
18638.54 128
18639.83 125
18641.12 130
18642.41 141
18643.71 117
18645.00 132
18646.29 118
18647.58 120
18648.87 117
18650.16 122
18651.45 114
18652.74 124
18654.03 115
18655.33 100
18656.62 116
18657.91 118
18659.20 111
18660.49 114
18661.78 101
18663.07 106
18664.37 104
18665.66 131
18666.95 92
18668.24 98
18669.53 117
18670.83 117
18672.12 117
18673.41 124
18674.70 113
18675.99 109
18677.29 120
18678.58 134
18679.87 114
18681.16 110
18682.45 102
18683.75 127
18685.04 125
18686.33 119
18687.62 114
18688.92 126
18690.21 114
18691.50 124
18692.79 117
18694.09 130
18695.38 141
18696.67 157
18697.97 119
18699.26 113
18700.55 129
18701.84 134
18703.14 119
18704.43 137
18705.72 117
18707.02 96
18708.31 84
18709.60 105
18710.90 127
18712.19 94
18713.48 88
18714.78 96
18716.07 123
18717.36 96
18718.66 104
18719.95 113
18721.24 100
18722.54 102
18723.83 110
18725.13 86
18726.42 94
18727.71 115
18729.01 115
18730.30 124
18731.60 86
18732.89 125
18734.18 107
18735.48 130
18736.77 89
18738.07 94
18739.36 107
18740.66 124
18741.95 114
18743.24 98
18744.54 118
18745.83 116
18747.13 119
18748.42 86
18749.72 109
18751.01 95
18752.31 86
18753.60 120
18754.90 110
18756.19 94
18757.49 107
18758.78 100
18760.08 114
18761.37 97
18762.67 110
18763.96 121
18765.26 117
18766.55 103
18767.85 106
18769.14 111
18770.44 95
18771.73 96
18773.03 101
18774.32 111
18775.62 92
18776.91 117
18778.21 111
18779.51 115
18780.80 100
18782.10 95
18783.39 98
18784.69 111
18785.99 114
18787.28 115
18788.58 136
18789.87 126
18791.17 116
18792.47 126
18793.76 101
18795.06 101
18796.35 96
18797.65 97
18798.95 93
18800.24 83
18801.54 124
18802.84 96
18804.13 100
18805.43 80
18806.73 101
18808.02 110
18809.32 89
18810.62 91
18811.91 116
18813.21 99
18814.51 95
18815.80 99
18817.10 100
18818.40 105
18819.69 83
18820.99 120
18822.29 113
18823.59 116
18824.88 128
18826.18 118
18827.48 101
18828.78 84
18830.07 74
18831.37 88
18832.67 86
18833.97 91
18835.26 94
18836.56 88
18837.86 130
18839.16 97
18840.45 114
18841.75 101
18843.05 87
18844.35 83
18845.65 94
18846.94 90
18848.24 96
18849.54 93
18850.84 107
18852.14 119
18853.43 97
18854.73 99
18856.03 84
18857.33 105
18858.63 85
18859.93 109
18861.22 92
18862.52 84
18863.82 87
18865.12 87
18866.42 107
18867.72 95
18869.02 102
18870.32 114
18871.61 111
18872.91 89
18874.21 104
18875.51 116
18876.81 97
18878.11 91
18879.41 92
18880.71 106
18882.01 104
18883.31 82
18884.61 103
18885.90 108
18887.20 103
18888.50 98
18889.80 104
18891.10 105
18892.40 104
18893.70 132
18895.00 106
18896.30 111
18897.60 74
18898.90 105
18900.20 98
18901.50 106
18902.80 87
18904.10 118
18905.40 120
18906.70 96
18908.00 92
18909.30 92
18910.60 90
18911.90 93
18913.20 97
18914.50 88
18915.80 126
18917.10 101
18918.40 105
18919.70 88
18921.00 90
18922.30 101
18923.61 102
18924.91 91
18926.21 86
18927.51 105
18928.81 131
18930.11 83
18931.41 94
18932.71 114
18934.01 98
18935.31 94
18936.61 91
18937.92 101
18939.22 107
18940.52 109
18941.82 97
18943.12 100
18944.42 118
18945.72 103
18947.03 91
18948.33 86
18949.63 87
18950.93 89
18952.23 83
18953.53 101
18954.84 96
18956.14 91
18957.44 95
18958.74 96
18960.04 101
18961.34 114
18962.65 119
18963.95 111
18965.25 88
18966.55 97
18967.86 89
18969.16 99
18970.46 88
18971.76 104
18973.06 103
18974.37 100
18975.67 93
18976.97 95
18978.27 113
18979.58 112
18980.88 87
18982.18 131
18983.48 96
18984.79 118
18986.09 100
18987.39 108
18988.70 100
18990.00 94
18991.30 115
18992.61 101
18993.91 112
18995.21 103
18996.51 90
18997.82 72
18999.12 103
19000.42 117
19001.73 111
19003.03 96
19004.33 88
19005.64 93
19006.94 129
19008.25 99
19009.55 79
19010.85 98
19012.16 105
19013.46 112
19014.76 96
19016.07 94
19017.37 90
19018.68 75
19019.98 93
19021.28 102
19022.59 90
19023.89 79
19025.20 83
19026.50 101
19027.80 81
19029.11 89
19030.41 101
19031.72 101
19033.02 99
19034.33 76
19035.63 86
19036.94 76
19038.24 83
19039.54 94
19040.85 90
19042.15 105
19043.46 92
19044.76 101
19046.07 87
19047.37 81
19048.68 92
19049.98 91
19051.29 112
19052.59 93
19053.90 96
19055.20 113
19056.51 81
19057.81 70
19059.12 70
19060.43 88
19061.73 103
19063.04 101
19064.34 99
19065.65 108
19066.95 96
19068.26 100
19069.56 95
19070.87 106
19072.18 112
19073.48 85
19074.79 116
19076.09 95
19077.40 83
19078.71 110
19080.01 121
19081.32 112
19082.62 114
19083.93 103
19085.24 96
19086.54 82
19087.85 88
19089.16 95
19090.46 96
19091.77 86
19093.07 84
19094.38 88
19095.69 94
19096.99 74
19098.30 97
19099.61 107
19100.91 110
19102.22 110
19103.53 90
19104.84 103
19106.14 100
19107.45 92
19108.76 96
19110.06 108
19111.37 108
19112.68 87
19113.98 70
19115.29 95
19116.60 88
19117.91 100
19119.21 101
19120.52 112
19121.83 109
19123.14 94
19124.44 92
19125.75 105
19127.06 98
19128.37 97
19129.68 98
19130.98 97
19132.29 84
19133.60 92
19134.91 82
19136.21 95
19137.52 108
19138.83 113
19140.14 106
19141.45 87
19142.76 92
19144.06 99
19145.37 82
19146.68 122
19147.99 95
19149.30 95
19150.61 113
19151.91 103
19153.22 97
19154.53 84
19155.84 96
19157.15 98
19158.46 122
19159.77 95
19161.07 105
19162.38 109
19163.69 112
19165.00 106
19166.31 86
19167.62 82
19168.93 111
19170.24 122
19171.55 99
19172.86 90
19174.17 82
19175.48 109
19176.78 111
19178.09 116
19179.40 77
19180.71 97
19182.02 106
19183.33 95
19184.64 80
19185.95 99
19187.26 104
19188.57 114
19189.88 105
19191.19 90
19192.50 85
19193.81 97
19195.12 104
19196.43 101
19197.74 83
19199.05 106
19200.36 95
19201.67 94
19202.98 84
19204.29 83
19205.60 94
19206.91 94
19208.22 103
19209.53 78
19210.84 74
19212.15 88
19213.47 89
19214.78 103
19216.09 85
19217.40 99
19218.71 99
19220.02 97
19221.33 101
19222.64 104
19223.95 79
19225.26 103
19226.57 109
19227.89 93
19229.20 79
19230.51 98
19231.82 103
19233.13 92
19234.44 91
19235.75 82
19237.06 91
19238.38 90
19239.69 92
19241.00 105
19242.31 80
19243.62 87
19244.93 109
19246.25 109
19247.56 95
19248.87 102
19250.18 123
19251.49 120
19252.81 109
19254.12 78
19255.43 93
19256.74 111
19258.05 110
19259.37 105
19260.68 97
19261.99 98
19263.30 113
19264.62 109
19265.93 111
19267.24 91
19268.55 92
19269.87 94
19271.18 86
19272.49 101
19273.80 81
19275.12 104
19276.43 99
19277.74 113
19279.05 91
19280.37 97
19281.68 81
19282.99 95
19284.31 89
19285.62 100
19286.93 90
19288.25 107
19289.56 95
19290.87 94
19292.19 82
19293.50 87
19294.81 108
19296.13 108
19297.44 104
19298.75 92
19300.07 96
19301.38 97
19302.69 93
19304.01 93
19305.32 103
19306.64 86
19307.95 94
19309.26 78
19310.58 91
19311.89 79
19313.21 77
19314.52 76
19315.83 77
19317.15 87
19318.46 102
19319.78 92
19321.09 95
19322.41 109
19323.72 70
19325.03 80
19326.35 85
19327.66 87
19328.98 90
19330.29 96
19331.61 93
19332.92 77
19334.24 86
19335.55 86
19336.87 90
19338.18 95
19339.50 79
19340.81 83
19342.13 97
19343.44 82
19344.76 94
19346.07 116
19347.39 87
19348.70 80
19350.02 101
19351.33 105
19352.65 97
19353.96 78
19355.28 100
19356.59 102
19357.91 111
19359.23 90
19360.54 86
19361.86 92
19363.17 77
19364.49 87
19365.80 87
19367.12 87
19368.44 92
19369.75 72
19371.07 96
19372.38 95
19373.70 88
19375.02 91
19376.33 76
19377.65 93
19378.97 101
19380.28 99
19381.60 86
19382.91 81
19384.23 110
19385.55 80
19386.86 85
19388.18 99
19389.50 106
19390.81 93
19392.13 84
19393.45 85
19394.76 75
19396.08 78
19397.40 101
19398.72 100
19400.03 99
19401.35 103
19402.67 104
19403.98 92
19405.30 97
19406.62 94
19407.94 83
19409.25 107
19410.57 84
19411.89 82
19413.20 65
19414.52 89
19415.84 106
19417.16 106
19418.48 92
19419.79 79
19421.11 112
19422.43 108
19423.75 100
19425.06 85
19426.38 91
19427.70 103
19429.02 85
19430.34 86
19431.65 88
19432.97 98
19434.29 97
19435.61 97
19436.93 80
19438.25 87
19439.56 106
19440.88 105
19442.20 93
19443.52 101
19444.84 79
19446.16 107
19447.47 94
19448.79 96
19450.11 99
19451.43 79
19452.75 93
19454.07 93
19455.39 114
19456.71 97
19458.03 94
19459.34 98
19460.66 103
19461.98 98
19463.30 100
19464.62 96
19465.94 98
19467.26 87
19468.58 83
19469.90 99
19471.22 97
19472.54 87
19473.86 112
19475.18 97
19476.50 104
19477.82 129
19479.14 112
19480.46 108
19481.78 90
19483.10 116
19484.42 97
19485.73 107
19487.05 91
19488.37 84
19489.70 95
19491.02 102
19492.34 87
19493.66 95
19494.98 84
19496.30 98
19497.62 99
19498.94 81
19500.26 103
19501.58 89
19502.90 100
19504.22 92
19505.54 90
19506.86 83
19508.18 101
19509.50 87
19510.82 97
19512.14 82
19513.46 97
19514.78 107
19516.11 92
19517.43 87
19518.75 84
19520.07 95
19521.39 98
19522.71 104
19524.03 101
19525.35 100
19526.68 87
19528.00 93
19529.32 94
19530.64 75
19531.96 82
19533.28 110
19534.60 87
19535.93 102
19537.25 83
19538.57 80
19539.89 112
19541.21 87
19542.53 98
19543.86 95
19545.18 115
19546.50 91
19547.82 89
19549.14 99
19550.47 80
19551.79 85
19553.11 106
19554.43 79
19555.76 72
19557.08 89
19558.40 91
19559.72 78
19561.05 77
19562.37 87
19563.69 101
19565.01 110
19566.34 91
19567.66 97
19568.98 115
19570.30 109
19571.63 92
19572.95 96
19574.27 94
19575.60 77
19576.92 108
19578.24 90
19579.57 91
19580.89 95
19582.21 75
19583.54 89
19584.86 100
19586.18 86
19587.51 101
19588.83 89
19590.15 78
19591.48 66
19592.80 97
19594.12 94
19595.45 83
19596.77 85
19598.09 88
19599.42 106
19600.74 84
19602.07 82
19603.39 91
19604.71 102
19606.04 72
19607.36 81
19608.69 83
19610.01 79
19611.33 68
19612.66 90
19613.98 80
19615.31 94
19616.63 98
19617.96 93
19619.28 83
19620.60 95
19621.93 102
19623.25 112
19624.58 81
19625.90 89
19627.23 105
19628.55 98
19629.88 90
19631.20 94
19632.53 109
19633.85 99
19635.18 74
19636.50 97
19637.83 85
19639.15 90
19640.48 90
19641.80 86
19643.13 111
19644.45 99
19645.78 88
19647.10 88
19648.43 94
19649.76 98
19651.08 70
19652.41 105
19653.73 99
19655.06 80
19656.38 91
19657.71 112
19659.04 87
19660.36 77
19661.69 92
19663.01 84
19664.34 82
19665.67 72
19666.99 92
19668.32 83
19669.64 76
19670.97 73
19672.30 97
19673.62 104
19674.95 112
19676.28 111
19677.60 106
19678.93 82
19680.25 108
19681.58 98
19682.91 103
19684.23 71
19685.56 80
19686.89 81
19688.22 104
19689.54 84
19690.87 86
19692.20 95
19693.52 102
19694.85 91
19696.18 75
19697.50 85
19698.83 96
19700.16 88
19701.49 79
19702.81 109
19704.14 75
19705.47 85
19706.80 106
19708.12 97
19709.45 91
19710.78 87
19712.11 102
19713.43 91
19714.76 105
19716.09 85
19717.42 91
19718.74 85
19720.07 96
19721.40 93
19722.73 86
19724.06 81
19725.38 96
19726.71 77
19728.04 87
19729.37 86
19730.70 90
19732.03 100
19733.35 85
19734.68 67
19736.01 96
19737.34 118
19738.67 97
19740.00 76
19741.32 98
19742.65 105
19743.98 80
19745.31 84
19746.64 95
19747.97 87
19749.30 90
19750.63 72
19751.96 77
19753.28 84
19754.61 82
19755.94 101
19757.27 88
19758.60 100
19759.93 92
19761.26 105
19762.59 119
19763.92 88
19765.25 85
19766.58 101
19767.91 109
19769.24 106
19770.57 87
19771.90 85
19773.22 94
19774.55 90
19775.88 101
19777.21 86
19778.54 95
19779.87 83
19781.20 100
19782.53 114
19783.86 82
19785.19 81
19786.52 82
19787.85 102
19789.18 104
19790.51 101
19791.85 79
19793.18 86
19794.51 85
19795.84 102
19797.17 87
19798.50 94
19799.83 90
19801.16 88
19802.49 83
19803.82 89
19805.15 100
19806.48 97
19807.81 96
19809.14 91
19810.47 87
19811.81 100
19813.14 91
19814.47 92
19815.80 99
19817.13 100
19818.46 101
19819.79 88
19821.12 84
19822.45 95
19823.79 93
19825.12 93
19826.45 88
19827.78 83
19829.11 86
19830.44 109
19831.78 105
19833.11 97
19834.44 76
19835.77 78
19837.10 79
19838.43 92
19839.77 111
19841.10 95
19842.43 99
19843.76 84
19845.09 113
19846.43 114
19847.76 92
19849.09 97
19850.42 102
19851.76 88
19853.09 92
19854.42 94
19855.75 113
19857.09 107
19858.42 83
19859.75 71
19861.08 89
19862.42 79
19863.75 101
19865.08 103
19866.41 119
19867.75 114
19869.08 101
19870.41 107
19871.75 75
19873.08 104
19874.41 81
19875.75 103
19877.08 82
19878.41 100
19879.75 88
19881.08 116
19882.41 93
19883.75 80
19885.08 92
19886.41 93
19887.75 96
19889.08 96
19890.41 95
19891.75 92
19893.08 98
19894.41 82
19895.75 98
19897.08 94
19898.42 91
19899.75 96
19901.08 100
19902.42 83
19903.75 92
19905.09 97
19906.42 105
19907.75 82
19909.09 89
19910.42 94
19911.76 63
19913.09 88
19914.43 96
19915.76 113
19917.10 113
19918.43 104
19919.77 88
19921.10 114
19922.43 83
19923.77 100
19925.10 94
19926.44 82
19927.77 96
19929.11 80
19930.44 94
19931.78 87
19933.11 85
19934.45 99
19935.78 103
19937.12 73
19938.45 90
19939.79 97
19941.13 95
19942.46 103
19943.80 81
19945.13 81
19946.47 85
19947.80 82
19949.14 82
19950.47 91
19951.81 82
19953.15 106
19954.48 97
19955.82 98
19957.15 83
19958.49 89
19959.83 80
19961.16 120
19962.50 94
19963.83 78
19965.17 97
19966.51 98
19967.84 88
19969.18 83
19970.51 90
19971.85 71
19973.19 93
19974.52 86
19975.86 88
19977.20 76
19978.53 97
19979.87 98
19981.21 77
19982.54 86
19983.88 83
19985.22 91
19986.55 92
19987.89 105
19989.23 85
19990.57 86
19991.90 99
19993.24 113
19994.58 77
19995.91 103
19997.25 90
19998.59 98
19999.93 74
20001.26 97
20002.60 92
20003.94 109
20005.28 88
20006.61 96
20007.95 88
20009.29 94
20010.63 102
20011.96 95
20013.30 99
20014.64 92
20015.98 99
20017.31 91
20018.65 107
20019.99 85
20021.33 75
20022.67 87
20024.01 108
20025.34 95
20026.68 82
20028.02 95
20029.36 99
20030.70 103
20032.03 90
20033.37 102
20034.71 79
20036.05 120
20037.39 95
20038.73 105
20040.07 99
20041.40 131
20042.74 103
20044.08 90
20045.42 87
20046.76 86
20048.10 96
20049.44 100
20050.78 99
20052.12 84
20053.46 108
20054.79 112
20056.13 115
20057.47 96
20058.81 107
20060.15 106
20061.49 105
20062.83 104
20064.17 118
20065.51 90
20066.85 119
20068.19 108
20069.53 100
20070.87 91
20072.21 103
20073.55 101
20074.89 107
20076.23 103
20077.57 84
20078.91 116
20080.25 102
20081.59 104
20082.93 84
20084.27 101
20085.61 96
20086.95 113
20088.29 89
20089.63 100
20090.97 114
20092.31 91
20093.65 95
20094.99 79
20096.33 104
20097.67 85
20099.01 97
20100.35 75
20101.69 90
20103.03 88
20104.38 120
20105.72 98
20107.06 100
20108.40 101
20109.74 112
20111.08 109
20112.42 89
20113.76 83
20115.10 71
20116.45 83
20117.79 104
20119.13 89
20120.47 87
20121.81 104
20123.15 108
20124.49 106
20125.84 74
20127.18 76
20128.52 91
20129.86 96
20131.20 82
20132.54 77
20133.89 80
20135.23 88
20136.57 93
20137.91 91
20139.25 104
20140.60 97
