# Supplementary material for: MALDI-TOF MS typing enables the classification of brewing yeasts of the genus Saccharomyces to major beer styles
Source: PLoS One. 2017 Aug 9;12(8):e0181694. doi: 10.1371/journal.pone.0181694 (PMC5549903; doi:10.1371/journal.pone.0181694)
Supplement: S15 File — The directory includes 90 raw files and was zipped to “.zip”; the folder has three strains with 30 spectra per strain; S1 Text explains the raw files with an example and Table 1 represents the yeast strains used within the experiment. (ZIP) [file pone.0181694.s018.zip › 43-45/30667-214-OG-WB-WB-YPG-18h-E-E_2015-11-03__0_A6_1.dat]

2000.55 1295
2000.97 1266
2001.39 1273
2001.81 1218
2002.23 1273
2002.65 1211
2003.08 1244
2003.50 1265
2003.92 1227
2004.34 1200
2004.76 1131
2005.19 1176
2005.61 1188
2006.03 1166
2006.45 1118
2006.87 1054
2007.30 1209
2007.72 1254
2008.14 1074
2008.56 1233
2008.99 1369
2009.41 1210
2009.83 1164
2010.25 1232
2010.68 1292
2011.10 1244
2011.52 1138
2011.94 1140
2012.37 1151
2012.79 1145
2013.21 1042
2013.63 935
2014.06 1018
2014.48 1001
2014.90 1130
2015.33 1058
2015.75 998
2016.17 1003
2016.60 1112
2017.02 1205
2017.44 1274
2017.86 1094
2018.29 1054
2018.71 1224
2019.14 1196
2019.56 1242
2019.98 1209
2020.41 1313
2020.83 1260
2021.25 1213
2021.68 1122
2022.10 1233
2022.52 1157
2022.95 1078
2023.37 1128
2023.80 1149
2024.22 1128
2024.64 1298
2025.07 1270
2025.49 1095
2025.92 1111
2026.34 1050
2026.76 1181
2027.19 1096
2027.61 1098
2028.04 989
2028.46 1144
2028.89 1093
2029.31 1060
2029.74 1011
2030.16 1037
2030.58 1058
2031.01 1137
2031.43 1098
2031.86 1081
2032.28 1090
2032.71 1099
2033.13 1065
2033.56 1162
2033.98 1211
2034.41 1241
2034.83 1268
2035.26 1131
2035.68 1218
2036.11 1190
2036.53 1106
2036.96 1310
2037.38 1248
2037.81 1303
2038.24 1369
2038.66 1282
2039.09 1219
2039.51 1214
2039.94 1244
2040.36 1323
2040.79 1231
2041.21 1249
2041.64 1245
2042.07 1166
2042.49 1098
2042.92 1208
2043.34 1173
2043.77 1053
2044.20 1041
2044.62 1140
2045.05 1126
2045.47 1198
2045.90 1177
2046.33 1089
2046.75 983
2047.18 1034
2047.61 1023
2048.03 1058
2048.46 1149
2048.89 1176
2049.31 1088
2049.74 1089
2050.16 1102
2050.59 1089
2051.02 1072
2051.45 1158
2051.87 1073
2052.30 917
2052.73 1016
2053.15 1163
2053.58 1040
2054.01 993
2054.43 1047
2054.86 1186
2055.29 984
2055.72 916
2056.14 951
2056.57 1051
2057.00 959
2057.43 962
2057.85 1108
2058.28 1040
2058.71 1091
2059.14 1035
2059.56 1100
2059.99 1082
2060.42 1140
2060.85 1178
2061.27 1197
2061.70 1075
2062.13 1141
2062.56 1123
2062.99 1109
2063.41 1259
2063.84 1485
2064.27 1444
2064.70 1327
2065.13 1498
2065.55 1490
2065.98 1541
2066.41 1585
2066.84 1619
2067.27 1649
2067.70 1626
2068.13 1599
2068.55 1613
2068.98 1391
2069.41 1252
2069.84 1161
2070.27 1058
2070.70 1104
2071.13 1107
2071.56 1066
2071.98 1009
2072.41 1101
2072.84 1081
2073.27 973
2073.70 1049
2074.13 1076
2074.56 1105
2074.99 1047
2075.42 1202
2075.85 1211
2076.28 1125
2076.71 1236
2077.13 1222
2077.56 1190
2077.99 1213
2078.42 1275
2078.85 1225
2079.28 1243
2079.71 1333
2080.14 1226
2080.57 1216
2081.00 1132
2081.43 1241
2081.86 1191
2082.29 1100
2082.72 1228
2083.15 1141
2083.58 1091
2084.01 1139
2084.44 1227
2084.87 1147
2085.30 1149
2085.73 1126
2086.16 1059
2086.59 956
2087.02 1000
2087.46 1099
2087.89 1025
2088.32 1124
2088.75 1266
2089.18 1175
2089.61 1027
2090.04 1001
2090.47 1047
2090.90 996
2091.33 980
2091.76 1009
2092.19 977
2092.63 1129
2093.06 1047
2093.49 993
2093.92 960
2094.35 1094
2094.78 1120
2095.21 1096
2095.64 1032
2096.08 934
2096.51 1010
2096.94 934
2097.37 998
2097.80 963
2098.23 1017
2098.67 1001
2099.10 969
2099.53 970
2099.96 1051
2100.39 943
2100.82 1022
2101.26 939
2101.69 1022
2102.12 1015
2102.55 1024
2102.98 1022
2103.42 1073
2103.85 995
2104.28 982
2104.71 1018
2105.15 1072
2105.58 1032
2106.01 1121
2106.44 1079
2106.88 1147
2107.31 1032
2107.74 1098
2108.17 1148
2108.61 1102
2109.04 1228
2109.47 1160
2109.90 1130
2110.34 949
2110.77 1096
2111.20 1121
2111.64 1182
2112.07 1083
2112.50 1063
2112.94 1025
2113.37 1029
2113.80 1057
2114.24 1028
2114.67 1012
2115.10 908
2115.54 975
2115.97 960
2116.40 1001
2116.84 1049
2117.27 1066
2117.70 994
2118.14 1042
2118.57 1035
2119.00 985
2119.44 1025
2119.87 1139
2120.31 951
2120.74 907
2121.17 1027
2121.61 995
2122.04 1086
2122.48 1020
2122.91 1000
2123.35 1106
2123.78 1136
2124.21 1187
2124.65 1131
2125.08 1169
2125.52 969
2125.95 1075
2126.39 1045
2126.82 947
2127.26 1017
2127.69 1047
2128.12 1008
2128.56 936
2128.99 993
2129.43 1052
2129.86 1180
2130.30 1186
2130.73 1152
2131.17 1292
2131.60 1182
2132.04 1236
2132.47 1291
2132.91 1230
2133.34 1285
2133.78 1192
2134.22 1161
2134.65 1329
2135.09 1351
2135.52 1344
2135.96 1280
2136.39 1273
2136.83 1248
2137.26 1375
2137.70 1444
2138.14 1419
2138.57 1373
2139.01 1263
2139.44 1253
2139.88 1200
2140.31 1145
2140.75 1091
2141.19 1083
2141.62 1151
2142.06 1139
2142.50 1117
2142.93 1086
2143.37 1108
2143.80 988
2144.24 1012
2144.68 857
2145.11 890
2145.55 1043
2145.99 1134
2146.42 1028
2146.86 1128
2147.30 1014
2147.73 1007
2148.17 1199
2148.61 1232
2149.04 1342
2149.48 1428
2149.92 1409
2150.35 1499
2150.79 1579
2151.23 1586
2151.67 1617
2152.10 1563
2152.54 1570
2152.98 1518
2153.41 1415
2153.85 1164
2154.29 1205
2154.73 1237
2155.16 1150
2155.60 1048
2156.04 1029
2156.48 1193
2156.91 1078
2157.35 1129
2157.79 1141
2158.23 1062
2158.67 1073
2159.10 1089
2159.54 1065
2159.98 1043
2160.42 1106
2160.86 1165
2161.29 1213
2161.73 1144
2162.17 1293
2162.61 1244
2163.05 1250
2163.48 1240
2163.92 1183
2164.36 1147
2164.80 1226
2165.24 1147
2165.68 1126
2166.12 1149
2166.55 1071
2166.99 1000
2167.43 1148
2167.87 1161
2168.31 1271
2168.75 1237
2169.19 1193
2169.63 1164
2170.06 1195
2170.50 1232
2170.94 1339
2171.38 1262
2171.82 1166
2172.26 1181
2172.70 1325
2173.14 1366
2173.58 1282
2174.02 1517
2174.46 1607
2174.90 1734
2175.34 1750
2175.78 1765
2176.22 1731
2176.65 1700
2177.09 1917
2177.53 1697
2177.97 1747
2178.41 1690
2178.85 1539
2179.29 1347
2179.73 1376
2180.17 1349
2180.61 1306
2181.05 1366
2181.49 1410
2181.93 1303
2182.37 1207
2182.81 1207
2183.26 1165
2183.70 1110
2184.14 1156
2184.58 1111
2185.02 1125
2185.46 1067
2185.90 1142
2186.34 1146
2186.78 978
2187.22 1080
2187.66 1173
2188.10 1269
2188.54 1164
2188.98 1210
2189.42 1104
2189.87 1234
2190.31 1329
2190.75 1318
2191.19 1351
2191.63 1151
2192.07 1290
2192.51 1250
2192.95 1190
2193.39 1286
2193.84 1231
2194.28 1247
2194.72 1338
2195.16 1303
2195.60 1312
2196.04 1307
2196.49 1385
2196.93 1441
2197.37 1355
2197.81 1260
2198.25 1347
2198.69 1261
2199.14 1184
2199.58 1169
2200.02 1308
2200.46 1198
2200.90 1138
2201.35 1139
2201.79 1078
2202.23 1075
2202.67 1114
2203.12 1176
2203.56 1139
2204.00 1033
2204.44 1097
2204.89 1043
2205.33 1142
2205.77 1107
2206.21 1208
2206.66 1242
2207.10 1321
2207.54 1296
2207.98 1211
2208.43 1404
2208.87 1278
2209.31 1163
2209.76 1181
2210.20 1310
2210.64 1214
2211.09 1281
2211.53 1259
2211.97 1165
2212.41 1304
2212.86 1275
2213.30 1190
2213.74 1122
2214.19 1123
2214.63 1170
2215.08 1260
2215.52 1196
2215.96 1162
2216.41 1174
2216.85 1165
2217.29 1169
2217.74 1200
2218.18 1102
2218.63 1026
2219.07 1109
2219.51 1223
2219.96 1101
2220.40 961
2220.85 1012
2221.29 1033
2221.73 1129
2222.18 1054
2222.62 1201
2223.07 1315
2223.51 1276
2223.96 1242
2224.40 1177
2224.84 1217
2225.29 1205
2225.73 1328
2226.18 1157
2226.62 1179
2227.07 1210
2227.51 1125
2227.96 1227
2228.40 1226
2228.85 1203
2229.29 1167
2229.74 1222
2230.18 1209
2230.63 1205
2231.07 1185
2231.52 1165
2231.96 1241
2232.41 1502
2232.85 1684
2233.30 1564
2233.74 1609
2234.19 1617
2234.63 1684
2235.08 1571
2235.53 1587
2235.97 1434
2236.42 1423
2236.86 1428
2237.31 1334
2237.75 1195
2238.20 1173
2238.65 1194
2239.09 1090
2239.54 1138
2239.98 1197
2240.43 1160
2240.88 1066
2241.32 1010
2241.77 1029
2242.21 949
2242.66 999
2243.11 927
2243.55 1006
2244.00 1014
2244.45 1009
2244.89 1031
2245.34 1013
2245.79 995
2246.23 1041
2246.68 1048
2247.13 1010
2247.57 884
2248.02 950
2248.47 1078
2248.91 1032
2249.36 1109
2249.81 1032
2250.25 972
2250.70 1069
2251.15 994
2251.60 966
2252.04 1041
2252.49 1066
2252.94 1046
2253.39 950
2253.83 927
2254.28 906
2254.73 838
2255.17 1000
2255.62 961
2256.07 1039
2256.52 987
2256.97 852
2257.41 862
2257.86 917
2258.31 1043
2258.76 971
2259.20 1004
2259.65 943
2260.10 1006
2260.55 1016
2261.00 1063
2261.45 1147
2261.89 1120
2262.34 1115
2262.79 1194
2263.24 1231
2263.69 1240
2264.13 1242
2264.58 1149
2265.03 1155
2265.48 1067
2265.93 994
2266.38 1065
2266.83 1098
2267.28 1125
2267.72 1122
2268.17 1071
2268.62 1035
2269.07 1044
2269.52 1276
2269.97 1272
2270.42 1113
2270.87 1228
2271.32 1255
2271.76 1367
2272.21 1453
2272.66 1353
2273.11 1459
2273.56 1346
2274.01 1365
2274.46 1258
2274.91 1230
2275.36 1237
2275.81 1293
2276.26 1205
2276.71 1188
2277.16 1106
2277.61 1204
2278.06 1141
2278.51 1186
2278.96 1209
2279.41 1231
2279.86 1178
2280.31 1156
2280.76 1086
2281.21 1072
2281.66 1010
2282.11 1008
2282.56 1107
2283.01 1035
2283.46 1071
2283.91 1044
2284.36 1017
2284.81 995
2285.26 1085
2285.71 1067
2286.16 1115
2286.61 1174
2287.06 1193
2287.51 1285
2287.96 1408
2288.42 1378
2288.87 1496
2289.32 1609
2289.77 1724
2290.22 1740
2290.67 1829
2291.12 1958
2291.57 2119
2292.02 2221
2292.48 2148
2292.93 2093
2293.38 1962
2293.83 2032
2294.28 1980
2294.73 1830
2295.18 1615
2295.63 1526
2296.09 1559
2296.54 1581
2296.99 1409
2297.44 1297
2297.89 1323
2298.35 1311
2298.80 1236
2299.25 1214
2299.70 1133
2300.15 1138
2300.60 1087
2301.06 1029
2301.51 1197
2301.96 1105
2302.41 1012
2302.87 1067
2303.32 1034
2303.77 1036
2304.22 977
2304.67 997
2305.13 909
2305.58 958
2306.03 1027
2306.49 1127
2306.94 1061
2307.39 1108
2307.84 1193
2308.30 1148
2308.75 1342
2309.20 1283
2309.65 1268
2310.11 1327
2310.56 1360
2311.01 1339
2311.47 1380
2311.92 1309
2312.37 1395
2312.83 1319
2313.28 1298
2313.73 1292
2314.19 1174
2314.64 1138
2315.09 1162
2315.55 1266
2316.00 1208
2316.45 1117
2316.91 1118
2317.36 1119
2317.81 1120
2318.27 1113
2318.72 1110
2319.18 1097
2319.63 1191
2320.08 1252
2320.54 1353
2320.99 1454
2321.45 1229
2321.90 1189
2322.35 1131
2322.81 1236
2323.26 1298
2323.72 1244
2324.17 1408
2324.63 1253
2325.08 1344
2325.53 1473
2325.99 1614
2326.44 1454
2326.90 1384
2327.35 1470
2327.81 1551
2328.26 1419
2328.72 1298
2329.17 1290
2329.63 1345
2330.08 1268
2330.54 1159
2330.99 1183
2331.45 1093
2331.90 1150
2332.36 1203
2332.81 1159
2333.27 1154
2333.72 1089
2334.18 1114
2334.63 1177
2335.09 1191
2335.54 1013
2336.00 1092
2336.46 1197
2336.91 1080
2337.37 1058
2337.82 1071
2338.28 1031
2338.73 1127
2339.19 1091
2339.65 1130
2340.10 1114
2340.56 1001
2341.01 1118
2341.47 1213
2341.93 1127
2342.38 1224
2342.84 1142
2343.29 1131
2343.75 1051
2344.21 1013
2344.66 1156
2345.12 1051
2345.58 1180
2346.03 1148
2346.49 1153
2346.94 1180
2347.40 1182
2347.86 1215
2348.31 1294
2348.77 1237
2349.23 1290
2349.69 1212
2350.14 1266
2350.60 1180
2351.06 1035
2351.51 1088
2351.97 1069
2352.43 1110
2352.88 1049
2353.34 1056
2353.80 1126
2354.26 1127
2354.71 1129
2355.17 1021
2355.63 952
2356.09 966
2356.54 1019
2357.00 1071
2357.46 1079
2357.92 1042
2358.37 1062
2358.83 1041
2359.29 1148
2359.75 1221
2360.20 1228
2360.66 1234
2361.12 1130
2361.58 1197
2362.04 1193
2362.49 1080
2362.95 1232
2363.41 1284
2363.87 1264
2364.33 1097
2364.79 1096
2365.24 1169
2365.70 1194
2366.16 1226
2366.62 1229
2367.08 1194
2367.54 1080
2367.99 1186
2368.45 1195
2368.91 1200
2369.37 1115
2369.83 1163
2370.29 1280
2370.75 1095
2371.21 1110
2371.67 1193
2372.12 1083
2372.58 997
2373.04 1075
2373.50 1065
2373.96 1083
2374.42 1108
2374.88 1120
2375.34 1149
2375.80 1146
2376.26 1104
2376.72 1213
2377.18 1203
2377.64 1129
2378.10 1233
2378.56 1208
2379.01 1102
2379.47 1101
2379.93 1233
2380.39 1295
2380.85 1096
2381.31 1115
2381.77 1256
2382.23 1136
2382.69 1138
2383.15 1124
2383.61 1078
2384.07 1053
2384.53 1109
2384.99 1021
2385.45 1044
2385.92 1208
2386.38 1191
2386.84 1224
2387.30 1111
2387.76 1110
2388.22 1124
2388.68 1084
2389.14 1035
2389.60 1142
2390.06 1205
2390.52 1145
2390.98 1162
2391.44 1173
2391.90 1214
2392.36 1285
2392.83 1195
2393.29 1179
2393.75 1190
2394.21 1142
2394.67 1039
2395.13 1106
2395.59 976
2396.05 1025
2396.52 1111
2396.98 1134
2397.44 1032
2397.90 1099
2398.36 1035
2398.82 1021
2399.28 922
2399.75 1055
2400.21 1103
2400.67 994
2401.13 1197
2401.59 1044
2402.06 1045
2402.52 1311
2402.98 1096
2403.44 1056
2403.90 1173
2404.37 1127
2404.83 1032
2405.29 1131
2405.75 1146
2406.21 1109
2406.68 1146
2407.14 1110
2407.60 1033
2408.06 1014
2408.53 997
2408.99 1189
2409.45 1085
2409.91 979
2410.38 973
2410.84 916
2411.30 1052
2411.77 953
2412.23 1018
2412.69 977
2413.15 1031
2413.62 1089
2414.08 981
2414.54 1022
2415.01 1111
2415.47 1051
2415.93 998
2416.40 954
2416.86 1010
2417.32 1096
2417.79 1215
2418.25 1227
2418.71 1123
2419.18 1121
2419.64 1108
2420.10 1222
2420.57 1200
2421.03 1170
2421.50 1164
2421.96 1182
2422.42 1204
2422.89 1172
2423.35 1204
2423.81 1210
2424.28 1136
2424.74 1142
2425.21 1247
2425.67 1242
2426.14 1187
2426.60 1076
2427.06 1148
2427.53 1171
2427.99 1027
2428.46 1141
2428.92 1208
2429.39 1022
2429.85 1032
2430.32 1050
2430.78 1169
2431.24 1160
2431.71 1065
2432.17 1208
2432.64 1055
2433.10 1030
2433.57 1037
2434.03 1060
2434.50 1023
2434.96 1051
2435.43 1101
2435.89 1190
2436.36 1148
2436.82 1142
2437.29 1147
2437.76 1187
2438.22 1060
2438.69 1128
2439.15 1151
2439.62 1196
2440.08 1392
2440.55 1363
2441.01 1423
2441.48 1451
2441.95 1319
2442.41 1407
2442.88 1385
2443.34 1398
2443.81 1300
2444.27 1312
2444.74 1212
2445.21 1169
2445.67 1104
2446.14 1200
2446.60 1154
2447.07 1060
2447.54 1070
2448.00 1005
2448.47 1034
2448.94 1033
2449.40 952
2449.87 969
2450.34 1051
2450.80 934
2451.27 972
2451.74 1134
2452.20 1145
2452.67 1055
2453.14 1118
2453.60 1067
2454.07 1134
2454.54 1071
2455.00 1012
2455.47 998
2455.94 1016
2456.40 1044
2456.87 1020
2457.34 1013
2457.81 1119
2458.27 1141
2458.74 1152
2459.21 1113
2459.68 1135
2460.14 1070
2460.61 1034
2461.08 1047
2461.55 1055
2462.01 1058
2462.48 949
2462.95 1056
2463.42 989
2463.88 967
2464.35 1045
2464.82 1140
2465.29 1007
2465.76 994
2466.22 1042
2466.69 988
2467.16 1067
2467.63 944
2468.10 975
2468.57 1016
2469.03 1057
2469.50 1196
2469.97 1087
2470.44 998
2470.91 949
2471.38 963
2471.84 1081
2472.31 1133
2472.78 1026
2473.25 1042
2473.72 1045
2474.19 961
2474.66 991
2475.13 946
2475.59 905
2476.06 953
2476.53 1070
2477.00 941
2477.47 945
2477.94 959
2478.41 988
2478.88 1075
2479.35 1047
2479.82 1022
2480.29 1004
2480.76 1001
2481.23 975
2481.69 1008
2482.16 1114
2482.63 967
2483.10 944
2483.57 917
2484.04 964
2484.51 900
2484.98 981
2485.45 1038
2485.92 1248
2486.39 1207
2486.86 1149
2487.33 1173
2487.80 1300
2488.27 1349
2488.74 1176
2489.21 1210
2489.68 1257
2490.15 1252
2490.62 1252
2491.09 1255
2491.56 1210
2492.04 1247
2492.51 1238
2492.98 1255
2493.45 1166
2493.92 1107
2494.39 1138
2494.86 1069
2495.33 1139
2495.80 1184
2496.27 1187
2496.74 1125
2497.21 1163
2497.68 1106
2498.16 1138
2498.63 1164
2499.10 1144
2499.57 1172
2500.04 1013
2500.51 1005
2500.98 1002
2501.45 1082
2501.93 1072
2502.40 1084
2502.87 1054
2503.34 980
2503.81 1020
2504.28 1003
2504.76 1052
2505.23 1062
2505.70 961
2506.17 962
2506.64 998
2507.11 1150
2507.59 1154
2508.06 1092
2508.53 1086
2509.00 1144
2509.47 1304
2509.95 1285
2510.42 1226
2510.89 1282
2511.36 1178
2511.84 1288
2512.31 1183
2512.78 1313
2513.25 1242
2513.73 1333
2514.20 1320
2514.67 1236
2515.14 1190
2515.62 1178
2516.09 1127
2516.56 1185
2517.03 1192
2517.51 1143
2517.98 1112
2518.45 1145
2518.93 1257
2519.40 1037
2519.87 1100
2520.35 1196
2520.82 1241
2521.29 1117
2521.77 1241
2522.24 1061
2522.71 1131
2523.19 1185
2523.66 1063
2524.13 1074
2524.61 972
2525.08 1094
2525.55 1061
2526.03 1018
2526.50 1042
2526.97 895
2527.45 880
2527.92 1069
2528.40 1143
2528.87 1072
2529.34 1052
2529.82 1055
2530.29 1036
2530.77 1126
2531.24 1142
2531.71 1189
2532.19 1200
2532.66 1088
2533.14 1066
2533.61 1115
2534.09 1160
2534.56 1228
2535.04 1235
2535.51 1192
2535.98 1091
2536.46 1126
2536.93 1116
2537.41 1025
2537.88 1120
2538.36 1068
2538.83 1130
2539.31 1143
2539.78 1145
2540.26 1183
2540.73 1130
2541.21 1124
2541.68 968
2542.16 1152
2542.63 1140
2543.11 1114
2543.59 1027
2544.06 1020
2544.54 1027
2545.01 1181
2545.49 1075
2545.96 1117
2546.44 1154
2546.91 1111
2547.39 1271
2547.87 1210
2548.34 1149
2548.82 1237
2549.29 1265
2549.77 1325
2550.24 1408
2550.72 1403
2551.20 1339
2551.67 1259
2552.15 1334
2552.62 1405
2553.10 1411
2553.58 1337
2554.05 1502
2554.53 1447
2555.01 1434
2555.48 1334
2555.96 1345
2556.44 1342
2556.91 1184
2557.39 1129
2557.87 1261
2558.34 1145
2558.82 1113
2559.30 1145
2559.77 1006
2560.25 999
2560.73 992
2561.20 1259
2561.68 1041
2562.16 1028
2562.64 1101
2563.11 1163
2563.59 980
2564.07 937
2564.54 871
2565.02 1027
2565.50 968
2565.98 1040
2566.45 995
2566.93 990
2567.41 1210
2567.89 1113
2568.36 1076
2568.84 968
2569.32 983
2569.80 903
2570.28 960
2570.75 937
2571.23 1026
2571.71 1022
2572.19 917
2572.66 913
2573.14 955
2573.62 1011
2574.10 998
2574.58 938
2575.06 856
2575.53 946
2576.01 1032
2576.49 995
2576.97 876
2577.45 1018
2577.93 1044
2578.40 948
2578.88 920
2579.36 1071
2579.84 1002
2580.32 1000
2580.80 1061
2581.28 1049
2581.76 985
2582.24 971
2582.71 974
2583.19 1151
2583.67 1091
2584.15 973
2584.63 991
2585.11 1024
2585.59 993
2586.07 950
2586.55 1038
2587.03 1040
2587.51 1046
2587.99 1071
2588.47 1121
2588.95 1019
2589.42 1057
2589.90 1165
2590.38 1252
2590.86 1163
2591.34 1155
2591.82 1184
2592.30 1113
2592.78 1149
2593.26 1186
2593.74 1127
2594.22 1171
2594.70 1221
2595.18 1157
2595.66 1031
2596.14 968
2596.62 1018
2597.10 983
2597.58 998
2598.07 906
2598.55 928
2599.03 950
2599.51 879
2599.99 980
2600.47 1097
2600.95 958
2601.43 1042
2601.91 1056
2602.39 1005
2602.87 963
2603.35 1033
2603.83 1089
2604.31 979
2604.80 990
2605.28 1096
2605.76 1113
2606.24 928
2606.72 1047
2607.20 1106
2607.68 1162
2608.16 1042
2608.65 1056
2609.13 1046
2609.61 961
2610.09 1029
2610.57 1020
2611.05 1118
2611.53 1192
2612.02 1077
2612.50 1005
2612.98 954
2613.46 952
2613.94 989
2614.43 998
2614.91 1038
2615.39 972
2615.87 931
2616.35 1018
2616.84 1066
2617.32 1089
2617.80 1084
2618.28 1089
2618.77 944
2619.25 978
2619.73 1043
2620.21 979
2620.69 950
2621.18 1073
2621.66 987
2622.14 1003
2622.63 1019
2623.11 965
2623.59 1027
2624.07 981
2624.56 994
2625.04 1083
2625.52 1060
2626.01 1067
2626.49 1054
2626.97 1023
2627.45 1144
2627.94 1144
2628.42 1001
2628.90 1007
2629.39 1026
2629.87 1002
2630.35 1004
2630.84 1059
2631.32 984
2631.80 1108
2632.29 1020
2632.77 976
2633.26 1050
2633.74 1005
2634.22 948
2634.71 936
2635.19 981
2635.67 995
2636.16 1062
2636.64 905
2637.13 916
2637.61 919
2638.09 951
2638.58 1089
2639.06 1136
2639.55 1039
2640.03 1028
2640.52 1006
2641.00 1147
2641.48 1208
2641.97 1138
2642.45 1171
2642.94 1147
2643.42 1086
2643.91 1175
2644.39 1175
2644.88 1124
2645.36 1005
2645.85 1026
2646.33 1118
2646.82 1110
2647.30 982
2647.79 996
2648.27 1065
2648.76 1185
2649.24 1025
2649.73 1060
2650.21 1062
2650.70 1011
2651.18 1066
2651.67 1008
2652.15 1007
2652.64 1024
2653.12 938
2653.61 1064
2654.10 1036
2654.58 1206
2655.07 1080
2655.55 1051
2656.04 1085
2656.52 1194
2657.01 1241
2657.50 1277
2657.98 1298
2658.47 1146
2658.95 1069
2659.44 1238
2659.93 1124
2660.41 1133
2660.90 1020
2661.38 1009
2661.87 964
2662.36 956
2662.84 1122
2663.33 997
2663.82 922
2664.30 934
2664.79 1051
2665.28 1026
2665.76 958
2666.25 1036
2666.74 1075
2667.22 968
2667.71 1002
2668.20 1065
2668.68 1099
2669.17 1035
2669.66 957
2670.14 1109
2670.63 1004
2671.12 1056
2671.61 1035
2672.09 1043
2672.58 1014
2673.07 1206
2673.55 1156
2674.04 1015
2674.53 1114
2675.02 1160
2675.50 1282
2675.99 1195
2676.48 1202
2676.97 1286
2677.46 1230
2677.94 1104
2678.43 1173
2678.92 1156
2679.41 1244
2679.89 1159
2680.38 1156
2680.87 1087
2681.36 1129
2681.85 1145
2682.33 1239
2682.82 1140
2683.31 1044
2683.80 1158
2684.29 1104
2684.78 1077
2685.26 1246
2685.75 1210
2686.24 1087
2686.73 1158
2687.22 1080
2687.71 944
2688.20 974
2688.68 1072
2689.17 1034
2689.66 1083
2690.15 991
2690.64 950
2691.13 854
2691.62 929
2692.11 944
2692.60 1022
2693.09 1065
2693.57 1086
2694.06 1168
2694.55 1073
2695.04 1059
2695.53 1102
2696.02 1073
2696.51 1039
2697.00 994
2697.49 993
2697.98 1048
2698.47 919
2698.96 1097
2699.45 1030
2699.94 964
2700.43 1065
2700.92 913
2701.41 953
2701.90 1111
2702.39 1109
2702.88 1185
2703.37 1225
2703.86 1260
2704.35 1158
2704.84 1230
2705.33 1119
2705.82 1219
2706.31 1159
2706.80 1105
2707.29 1170
2707.78 1150
2708.27 1161
2708.76 1126
2709.25 956
2709.74 1037
2710.23 955
2710.72 890
2711.21 920
2711.71 960
2712.20 903
2712.69 975
2713.18 970
2713.67 853
2714.16 822
2714.65 880
2715.14 981
2715.63 957
2716.12 970
2716.62 941
2717.11 1002
2717.60 1031
2718.09 1052
2718.58 987
2719.07 966
2719.56 1001
2720.06 995
2720.55 1009
2721.04 1092
2721.53 1165
2722.02 1119
2722.51 1114
2723.01 1185
2723.50 1223
2723.99 1145
2724.48 1093
2724.97 1029
2725.47 963
2725.96 933
2726.45 965
2726.94 951
2727.44 1015
2727.93 1063
2728.42 1112
2728.91 968
2729.40 1014
2729.90 1044
2730.39 1065
2730.88 995
2731.37 1017
2731.87 1000
2732.36 879
2732.85 932
2733.35 1047
2733.84 1024
2734.33 1051
2734.82 1142
2735.32 1085
2735.81 1102
2736.30 1074
2736.80 1094
2737.29 1111
2737.78 1132
2738.28 1097
2738.77 1186
2739.26 997
2739.76 990
2740.25 1083
2740.74 1034
2741.24 944
2741.73 934
2742.22 1047
2742.72 1059
2743.21 919
2743.70 942
2744.20 972
2744.69 994
2745.19 1038
2745.68 1035
2746.17 1048
2746.67 1096
2747.16 1051
2747.66 1030
2748.15 1152
2748.64 1063
2749.14 1061
2749.63 1073
2750.13 1092
2750.62 1071
2751.12 1156
2751.61 1095
2752.10 981
2752.60 1092
2753.09 1044
2753.59 1011
2754.08 1041
2754.58 1045
2755.07 1089
2755.57 1046
2756.06 1057
2756.56 1106
2757.05 1247
2757.55 1177
2758.04 1136
2758.54 1176
2759.03 1138
2759.53 1150
2760.02 1050
2760.52 1155
2761.01 1108
2761.51 1057
2762.00 964
2762.50 1071
2762.99 1195
2763.49 1223
2763.99 1069
2764.48 1071
2764.98 1085
2765.47 1140
2765.97 1111
2766.46 1022
2766.96 1119
2767.46 1031
2767.95 970
2768.45 960
2768.94 959
2769.44 978
2769.94 950
2770.43 1024
2770.93 1082
2771.42 982
2771.92 1029
2772.42 1039
2772.91 1042
2773.41 1129
2773.91 1053
2774.40 1028
2774.90 1084
2775.40 1166
2775.89 1158
2776.39 1188
2776.89 1160
2777.38 1255
2777.88 1300
2778.38 1272
2778.87 1172
2779.37 1123
2779.87 1178
2780.36 1149
2780.86 1077
2781.36 1102
2781.85 1077
2782.35 990
2782.85 987
2783.35 989
2783.84 1076
2784.34 996
2784.84 1019
2785.34 1060
2785.83 924
2786.33 984
2786.83 922
2787.33 1076
2787.82 1121
2788.32 1026
2788.82 982
2789.32 997
2789.81 1085
2790.31 902
2790.81 899
2791.31 838
2791.81 906
2792.30 957
2792.80 923
2793.30 1010
2793.80 1063
2794.30 928
2794.80 884
2795.29 1024
2795.79 1007
2796.29 937
2796.79 1075
2797.29 1165
2797.79 1092
2798.29 1036
2798.78 1073
2799.28 1084
2799.78 1048
2800.28 877
2800.78 911
2801.28 1025
2801.78 1074
2802.28 1013
2802.77 991
2803.27 1103
2803.77 993
2804.27 1029
2804.77 966
2805.27 1098
2805.77 1088
2806.27 1053
2806.77 1116
2807.27 1115
2807.77 1103
2808.27 1112
2808.77 1168
2809.27 1066
2809.77 1068
2810.27 1080
2810.77 1214
2811.27 1108
2811.76 1035
2812.26 936
2812.76 1000
2813.26 1000
2813.76 1055
2814.26 990
2814.76 1044
2815.26 1018
2815.76 1034
2816.27 930
2816.77 1027
2817.27 945
2817.77 945
2818.27 1085
2818.77 1036
2819.27 926
2819.77 934
2820.27 982
2820.77 1020
2821.27 1074
2821.77 1055
2822.27 1084
2822.77 975
2823.27 1014
2823.77 1089
2824.27 940
2824.78 908
2825.28 1028
2825.78 889
2826.28 1018
2826.78 977
2827.28 841
2827.78 1013
2828.28 1045
2828.79 996
2829.29 1007
2829.79 1063
2830.29 994
2830.79 917
2831.29 829
2831.79 847
2832.30 958
2832.80 1007
2833.30 1028
2833.80 1101
2834.30 983
2834.80 943
2835.31 956
2835.81 978
2836.31 994
2836.81 964
2837.31 1027
2837.82 960
2838.32 917
2838.82 963
2839.32 996
2839.83 998
2840.33 1004
2840.83 1036
2841.33 1112
2841.84 976
2842.34 980
2842.84 1050
2843.34 980
2843.85 987
2844.35 915
2844.85 1031
2845.35 1050
2845.86 982
2846.36 1007
2846.86 972
2847.37 1009
2847.87 1062
2848.37 1219
2848.87 1215
2849.38 1164
2849.88 1055
2850.38 1159
2850.89 1344
2851.39 1131
2851.89 998
2852.40 958
2852.90 1017
2853.40 1007
2853.91 933
2854.41 1079
2854.92 941
2855.42 991
2855.92 1054
2856.43 1043
2856.93 972
2857.43 1019
2857.94 1067
2858.44 975
2858.95 949
2859.45 919
2859.95 921
2860.46 868
2860.96 874
2861.47 912
2861.97 944
2862.48 815
2862.98 842
2863.48 826
2863.99 908
2864.49 960
2865.00 926
2865.50 887
2866.01 835
2866.51 883
2867.02 770
2867.52 945
2868.03 895
2868.53 825
2869.04 984
2869.54 1021
2870.05 911
2870.55 916
2871.06 843
2871.56 930
2872.07 900
2872.57 1001
2873.08 969
2873.58 983
2874.09 994
2874.59 945
2875.10 923
2875.60 957
2876.11 998
2876.61 1004
2877.12 1000
2877.63 928
2878.13 975
2878.64 910
2879.14 874
2879.65 894
2880.15 974
2880.66 969
2881.17 894
2881.67 919
2882.18 1060
2882.68 1097
2883.19 1017
2883.70 1044
2884.20 1005
2884.71 1070
2885.22 1104
2885.72 1029
2886.23 1219
2886.74 1279
2887.24 1234
2887.75 1340
2888.25 1185
2888.76 1342
2889.27 1261
2889.77 1312
2890.28 1350
2890.79 1198
2891.30 1364
2891.80 1263
2892.31 1255
2892.82 1292
2893.32 1247
2893.83 1390
2894.34 1285
2894.84 1305
2895.35 1312
2895.86 1427
2896.37 1509
2896.87 1595
2897.38 1550
2897.89 1337
2898.40 1367
2898.90 1297
2899.41 1317
2899.92 1282
2900.43 1317
2900.93 1390
2901.44 1392
2901.95 1346
2902.46 1258
2902.96 1403
2903.47 1472
2903.98 1657
2904.49 1525
2905.00 1574
2905.50 1746
2906.01 1640
2906.52 1566
2907.03 1517
2907.54 1689
2908.05 1570
2908.55 1567
2909.06 1525
2909.57 1392
2910.08 1361
2910.59 1261
2911.10 1243
2911.61 1141
2912.11 1148
2912.62 1221
2913.13 1166
2913.64 1104
2914.15 1108
2914.66 1025
2915.17 1016
2915.68 1067
2916.19 1091
2916.69 1093
2917.20 1078
2917.71 995
2918.22 1063
2918.73 1077
2919.24 1009
2919.75 1130
2920.26 1092
2920.77 1100
2921.28 1045
2921.79 1038
2922.30 1099
2922.81 1207
2923.32 1104
2923.83 1059
2924.34 1019
2924.85 1086
2925.36 1031
2925.87 1123
2926.38 1116
2926.89 1181
2927.40 1127
2927.91 1155
2928.42 1086
2928.93 1076
2929.44 1042
2929.95 983
2930.46 1006
2930.97 969
2931.48 1037
2931.99 1031
2932.50 1009
2933.01 1031
2933.52 1014
2934.03 1082
2934.54 1225
2935.05 1107
2935.56 1049
2936.07 1122
2936.58 1085
2937.09 1074
2937.60 1049
2938.12 1115
2938.63 1165
2939.14 1093
2939.65 1104
2940.16 1064
2940.67 1026
2941.18 1038
2941.69 1059
2942.20 1159
2942.72 1139
2943.23 1026
2943.74 1158
2944.25 1108
2944.76 1260
2945.27 1264
2945.79 1259
2946.30 1345
2946.81 1216
2947.32 1171
2947.83 1269
2948.34 1275
2948.86 1163
2949.37 1122
2949.88 1116
2950.39 1175
2950.90 1172
2951.42 1104
2951.93 1083
2952.44 1097
2952.95 983
2953.46 961
2953.98 1132
2954.49 1044
2955.00 884
2955.51 881
2956.03 958
2956.54 963
2957.05 996
2957.56 1036
2958.08 1065
2958.59 987
2959.10 965
2959.62 918
2960.13 898
2960.64 1016
2961.15 1019
2961.67 957
2962.18 1056
2962.69 1075
2963.21 1049
2963.72 1053
2964.23 1169
2964.75 1204
2965.26 1167
2965.77 1064
2966.29 1119
2966.80 1098
2967.31 1178
2967.83 1169
2968.34 1130
2968.85 1101
2969.37 1126
2969.88 1150
2970.40 1226
2970.91 1117
2971.42 1196
2971.94 1223
2972.45 1063
2972.96 1104
2973.48 1147
2973.99 1152
2974.51 1146
2975.02 1174
2975.54 1122
2976.05 1101
2976.56 1172
2977.08 1150
2977.59 1053
2978.11 986
2978.62 1056
2979.14 1098
2979.65 1235
2980.16 1067
2980.68 1010
2981.19 1182
2981.71 1188
2982.22 1157
2982.74 1233
2983.25 1228
2983.77 1235
2984.28 1229
2984.80 1210
2985.31 1214
2985.83 1203
2986.34 1316
2986.86 1388
2987.37 1365
2987.89 1462
2988.40 1511
2988.92 1500
2989.44 1458
2989.95 1353
2990.47 1444
2990.98 1419
2991.50 1340
2992.01 1288
2992.53 1243
2993.04 1306
2993.56 1368
2994.08 1259
2994.59 1379
2995.11 1330
2995.62 1350
2996.14 1386
2996.66 1572
2997.17 1639
2997.69 1626
2998.20 1650
2998.72 1626
2999.24 1733
2999.75 1767
3000.27 1758
3000.79 1808
3001.30 1752
3001.82 1851
3002.33 2401
3002.85 2485
3003.37 2737
3003.88 3085
3004.40 3168
3004.92 3572
3005.43 4121
3005.95 4546
3006.47 4596
3006.99 4592
3007.50 4721
3008.02 4683
3008.54 3982
3009.05 3569
3009.57 3034
3010.09 2585
3010.60 2479
3011.12 1986
3011.64 1789
3012.16 1653
3012.67 1589
3013.19 1454
3013.71 1599
3014.23 1439
3014.74 1409
3015.26 1365
3015.78 1290
3016.30 1375
3016.82 1388
3017.33 1404
3017.85 1459
3018.37 1447
3018.89 1524
3019.40 1489
3019.92 1327
3020.44 1511
3020.96 1420
3021.48 1433
3022.00 1485
3022.51 1375
3023.03 1450
3023.55 1528
3024.07 1410
3024.59 1580
3025.11 1499
3025.62 1516
3026.14 1570
3026.66 1427
3027.18 1484
3027.70 1524
3028.22 1424
3028.74 1363
3029.25 1461
3029.77 1206
3030.29 1177
3030.81 1217
3031.33 1298
3031.85 1236
3032.37 1118
3032.89 1284
3033.41 1319
3033.93 1223
3034.45 1278
3034.96 1180
3035.48 1147
3036.00 1255
3036.52 1179
3037.04 1203
3037.56 1307
3038.08 1356
3038.60 1283
3039.12 1254
3039.64 1194
3040.16 1178
3040.68 1141
3041.20 1213
3041.72 1205
3042.24 1095
3042.76 1186
3043.28 1053
3043.80 1133
3044.32 1068
3044.84 1174
3045.36 1136
3045.88 1212
3046.40 1130
3046.92 1065
3047.44 1154
3047.96 1096
3048.48 1162
3049.00 1183
3049.52 1167
3050.04 1127
3050.56 1173
3051.09 1123
3051.61 1193
3052.13 1141
3052.65 1035
3053.17 1079
3053.69 1143
3054.21 1149
3054.73 1062
3055.25 1048
3055.77 1126
3056.29 1136
3056.82 1079
3057.34 1114
3057.86 1048
3058.38 1127
3058.90 1207
3059.42 1157
3059.94 1143
3060.47 1158
3060.99 1074
3061.51 994
3062.03 1045
3062.55 1072
3063.07 1074
3063.60 1138
3064.12 1067
3064.64 1205
3065.16 1256
3065.68 1193
3066.21 1225
3066.73 1180
3067.25 1189
3067.77 1137
3068.29 1078
3068.82 1176
3069.34 1089
3069.86 1261
3070.38 1228
3070.90 1224
3071.43 1226
3071.95 1173
3072.47 1225
3072.99 1293
3073.52 1163
3074.04 1125
3074.56 1255
3075.09 1201
3075.61 1250
3076.13 1181
3076.65 1116
3077.18 1278
3077.70 1320
3078.22 1540
3078.75 1435
3079.27 1510
3079.79 1524
3080.32 1498
3080.84 1581
3081.36 1652
3081.89 1624
3082.41 1735
3082.93 1699
3083.46 1726
3083.98 1591
3084.50 1641
3085.03 1604
3085.55 1559
3086.07 1552
3086.60 1524
3087.12 1467
3087.64 1438
3088.17 1408
3088.69 1365
3089.22 1288
3089.74 1337
3090.26 1318
3090.79 1426
3091.31 1264
3091.84 1258
3092.36 1490
3092.89 1471
3093.41 1374
3093.93 1468
3094.46 1488
3094.98 1498
3095.51 1614
3096.03 1597
3096.56 1676
3097.08 1772
3097.61 1788
3098.13 1874
3098.66 1833
3099.18 1980
3099.70 2261
3100.23 2499
3100.75 3018
3101.28 3534
3101.80 4515
3102.33 4818
3102.85 5296
3103.38 6305
3103.91 7559
3104.43 7549
3104.96 7590
3105.48 7610
3106.01 7027
3106.53 6405
3107.06 5417
3107.58 4439
3108.11 3579
3108.63 3089
3109.16 2610
3109.69 2121
3110.21 1890
3110.74 1981
3111.26 2016
3111.79 1972
3112.31 1983
3112.84 1790
3113.37 1675
3113.89 1695
3114.42 1702
3114.94 1679
3115.47 1503
3116.00 1519
3116.52 1574
3117.05 1475
3117.58 1423
3118.10 1557
3118.63 1427
3119.16 1424
3119.68 1412
3120.21 1455
3120.73 1499
3121.26 1449
3121.79 1527
3122.31 1562
3122.84 1630
3123.37 1619
3123.90 1656
3124.42 1514
3124.95 1595
3125.48 1564
3126.00 1359
3126.53 1374
3127.06 1416
3127.58 1268
3128.11 1280
3128.64 1280
3129.17 1306
3129.69 1226
3130.22 1189
3130.75 1116
3131.28 1154
3131.80 1267
3132.33 1241
3132.86 1177
3133.39 1151
3133.91 1186
3134.44 1218
3134.97 1291
3135.50 1233
3136.03 1219
3136.55 1134
3137.08 1140
3137.61 1137
3138.14 1198
3138.67 1212
3139.19 1188
3139.72 1125
3140.25 1125
3140.78 1105
3141.31 1092
3141.84 1240
3142.36 1144
3142.89 1087
3143.42 1107
3143.95 1081
3144.48 1121
3145.01 1120
3145.54 1189
3146.06 1220
3146.59 1081
3147.12 1148
3147.65 1332
3148.18 1351
3148.71 1394
3149.24 1473
3149.77 1587
3150.30 1544
3150.83 1417
3151.35 1387
3151.88 1393
3152.41 1353
3152.94 1464
3153.47 1425
3154.00 1381
3154.53 1348
3155.06 1347
3155.59 1208
3156.12 1240
3156.65 1285
3157.18 1279
3157.71 1158
3158.24 1163
3158.77 1121
3159.30 1206
3159.83 1338
3160.36 1305
3160.89 1242
3161.42 1176
3161.95 1151
3162.48 1292
3163.01 1239
3163.54 1262
3164.07 1178
3164.60 1167
3165.13 1161
3165.66 1047
3166.19 1165
3166.72 1101
3167.25 1130
3167.78 1092
3168.31 1041
3168.84 972
3169.37 1109
3169.90 1037
3170.44 1039
3170.97 1012
3171.50 1070
3172.03 1066
3172.56 977
3173.09 1131
3173.62 1029
3174.15 1092
3174.68 1063
3175.21 1200
3175.75 1166
3176.28 1099
3176.81 1193
3177.34 1255
3177.87 1229
3178.40 1081
3178.93 1158
3179.47 1093
3180.00 1076
3180.53 1036
3181.06 1013
3181.59 1102
3182.12 1051
3182.66 929
3183.19 923
3183.72 982
3184.25 1082
3184.78 1138
3185.32 1092
3185.85 1137
3186.38 1125
3186.91 1045
3187.44 1149
3187.98 1175
3188.51 1170
3189.04 1142
3189.57 1184
3190.11 1311
3190.64 1131
3191.17 1146
3191.70 1084
3192.24 1038
3192.77 1060
3193.30 1092
3193.84 1156
3194.37 1075
3194.90 1079
3195.43 1041
3195.97 1188
3196.50 1199
3197.03 1215
3197.57 1117
3198.10 1165
3198.63 1104
3199.17 1198
3199.70 1160
3200.23 1149
3200.77 1125
3201.30 1083
3201.83 1149
3202.37 1419
3202.90 1380
3203.43 1135
3203.97 1226
3204.50 1300
3205.03 1324
3205.57 1174
3206.10 1200
3206.63 1259
3207.17 1304
3207.70 1362
3208.24 1340
3208.77 1361
3209.30 1543
3209.84 1621
3210.37 1523
3210.91 1571
3211.44 1763
3211.98 1749
3212.51 1642
3213.04 1640
3213.58 1682
3214.11 1677
3214.65 1589
3215.18 1517
3215.72 1427
3216.25 1354
3216.79 1339
3217.32 1324
3217.86 1219
3218.39 1205
3218.93 1208
3219.46 1255
3220.00 1198
3220.53 1235
3221.07 1225
3221.60 1267
3222.14 1329
3222.67 1394
3223.21 1378
3223.74 1495
3224.28 1564
3224.81 1586
3225.35 1699
3225.88 1475
3226.42 1508
3226.95 1510
3227.49 1458
3228.02 1505
3228.56 1394
3229.10 1472
3229.63 1503
3230.17 1575
3230.70 1572
3231.24 1367
3231.78 1308
3232.31 1429
3232.85 1409
3233.38 1527
3233.92 1436
3234.46 1602
3234.99 1580
3235.53 1584
3236.06 1670
3236.60 1723
3237.14 1665
3237.67 1664
3238.21 1661
3238.75 1722
3239.28 1683
3239.82 1665
3240.36 1636
3240.89 1626
3241.43 1635
3241.97 1642
3242.50 1633
3243.04 1656
3243.58 1651
3244.11 1642
3244.65 1628
3245.19 1568
3245.72 1618
3246.26 1655
3246.80 1694
3247.34 1695
3247.87 1637
3248.41 1495
3248.95 1736
3249.49 1754
3250.02 1655
3250.56 1652
3251.10 1632
3251.64 1718
3252.17 1783
3252.71 1655
3253.25 1702
3253.79 1731
3254.32 1781
3254.86 1478
3255.40 1654
3255.94 1660
3256.48 1567
3257.01 1476
3257.55 1504
3258.09 1525
3258.63 1629
3259.17 1807
3259.70 1888
3260.24 2092
3260.78 2187
3261.32 2534
3261.86 2642
3262.40 2784
3262.93 3214
3263.47 3602
3264.01 3844
3264.55 4391
3265.09 4811
3265.63 5192
3266.17 5743
3266.71 6244
3267.24 6794
3267.78 7264
3268.32 7185
3268.86 6833
3269.40 7037
3269.94 6509
3270.48 5629
3271.02 4874
3271.56 4057
3272.10 3592
3272.64 3192
3273.18 2721
3273.71 2462
3274.25 2337
3274.79 2204
3275.33 2038
3275.87 1911
3276.41 2007
3276.95 1938
3277.49 2125
3278.03 2122
3278.57 2085
3279.11 1941
3279.65 1899
3280.19 1885
3280.73 1951
3281.27 1944
3281.81 1873
3282.35 1867
3282.89 1859
3283.43 2035
3283.97 2119
3284.51 2088
3285.05 2017
3285.59 1804
3286.13 1881
3286.67 2079
3287.21 2120
3287.75 2153
3288.30 2030
3288.84 1855
3289.38 1890
3289.92 1957
3290.46 2103
3291.00 2080
3291.54 1967
3292.08 2171
3292.62 2097
3293.16 2195
3293.70 2480
3294.24 2493
3294.79 2658
3295.33 2721
3295.87 3020
3296.41 3088
3296.95 3237
3297.49 3283
3298.03 3059
3298.57 3120
3299.12 2994
3299.66 2747
3300.20 2590
3300.74 2502
3301.28 2314
3301.82 2292
3302.37 2384
3302.91 2425
3303.45 2445
3303.99 2336
3304.53 2151
3305.08 2310
3305.62 2201
3306.16 2125
3306.70 2104
3307.24 2011
3307.79 1938
3308.33 1971
3308.87 1988
3309.41 1897
3309.96 1819
3310.50 1937
3311.04 1717
3311.58 1690
3312.13 1745
3312.67 1964
3313.21 1914
3313.75 2002
3314.30 2039
3314.84 1965
3315.38 2004
3315.92 2072
3316.47 2094
3317.01 2188
3317.55 2380
3318.10 2448
3318.64 2381
3319.18 2736
3319.73 2767
3320.27 2710
3320.81 2902
3321.36 2741
3321.90 2755
3322.44 2809
3322.99 2717
3323.53 2833
3324.07 2645
3324.62 2678
3325.16 2644
3325.70 2506
3326.25 2343
3326.79 2341
3327.34 2282
3327.88 2403
3328.42 2287
3328.97 2245
3329.51 2381
3330.06 2454
3330.60 2884
3331.14 3689
3331.69 4554
3332.23 5813
3332.78 7310
3333.32 9025
3333.86 11189
3334.41 13260
3334.95 16231
3335.50 19215
3336.04 21910
3336.59 23127
3337.13 24575
3337.68 24739
3338.22 24713
3338.77 23183
3339.31 20647
3339.86 17837
3340.40 15093
3340.94 12375
3341.49 9977
3342.03 7985
3342.58 6170
3343.13 5037
3343.67 4143
3344.22 3512
3344.76 3126
3345.31 2918
3345.85 2831
3346.40 2574
3346.94 2395
3347.49 2449
3348.03 2359
3348.58 2363
3349.12 2248
3349.67 2108
3350.22 2229
3350.76 2220
3351.31 2236
3351.85 2191
3352.40 2073
3352.94 2022
3353.49 2043
3354.04 2174
3354.58 2387
3355.13 2132
3355.67 2022
3356.22 2242
3356.77 2111
3357.31 1967
3357.86 1999
3358.41 2080
3358.95 2040
3359.50 2053
3360.05 1907
3360.59 1915
3361.14 2063
3361.68 2032
3362.23 2038
3362.78 2143
3363.33 1980
3363.87 1907
3364.42 1900
3364.97 2026
3365.51 2253
3366.06 2174
3366.61 1959
3367.15 1931
3367.70 1922
3368.25 2107
3368.79 1953
3369.34 1881
3369.89 1990
3370.44 2097
3370.98 2192
3371.53 2183
3372.08 2372
3372.63 2566
3373.17 2741
3373.72 2722
3374.27 2906
3374.82 3158
3375.36 3395
3375.91 3454
3376.46 3045
3377.01 3032
3377.56 2849
3378.10 2591
3378.65 2294
3379.20 2302
3379.75 1913
3380.30 1862
3380.84 1803
3381.39 1815
3381.94 1737
3382.49 1749
3383.04 1579
3383.59 1503
3384.13 1508
3384.68 1468
3385.23 1476
3385.78 1500
3386.33 1434
3386.88 1529
3387.43 1525
3387.97 1454
3388.52 1394
3389.07 1439
3389.62 1361
3390.17 1394
3390.72 1320
3391.27 1294
3391.82 1431
3392.37 1474
3392.92 1403
3393.46 1422
3394.01 1516
3394.56 1472
3395.11 1614
3395.66 1676
3396.21 1555
3396.76 1602
3397.31 1677
3397.86 1644
3398.41 1646
3398.96 1603
3399.51 1632
3400.06 1504
3400.61 1561
3401.16 1591
3401.71 1474
3402.26 1372
3402.81 1368
3403.36 1353
3403.91 1365
3404.46 1303
3405.01 1369
3405.56 1376
3406.11 1268
3406.66 1331
3407.21 1198
3407.76 1182
3408.31 1275
3408.86 1401
3409.41 1478
3409.96 1406
3410.51 1353
3411.06 1553
3411.61 1697
3412.16 1665
3412.71 1588
3413.27 1513
3413.82 1647
3414.37 1651
3414.92 1731
3415.47 1610
3416.02 1655
3416.57 1576
3417.12 1473
3417.67 1288
3418.22 1374
3418.78 1370
3419.33 1258
3419.88 1300
3420.43 1140
3420.98 1178
3421.53 1232
3422.08 1205
3422.64 1236
3423.19 1386
3423.74 1450
3424.29 1514
3424.84 1606
3425.39 1522
3425.95 1569
3426.50 1538
3427.05 1525
3427.60 1515
3428.15 1374
3428.71 1262
3429.26 1186
3429.81 1235
3430.36 1296
3430.91 1281
3431.47 1228
3432.02 1205
3432.57 1238
3433.12 1292
3433.68 1170
3434.23 1250
3434.78 1306
3435.33 1246
3435.89 1331
3436.44 1267
3436.99 1254
3437.54 1324
3438.10 1261
3438.65 1262
3439.20 1237
3439.76 1166
3440.31 1278
3440.86 1269
3441.42 1278
3441.97 1391
3442.52 1280
3443.07 1176
3443.63 1298
3444.18 1182
3444.73 1216
3445.29 1171
3445.84 1306
3446.39 1271
3446.95 1257
3447.50 1184
3448.06 1168
3448.61 1152
3449.16 1109
3449.72 1000
3450.27 1049
3450.82 1086
3451.38 1021
3451.93 1122
3452.49 1119
3453.04 1010
3453.59 1154
3454.15 1057
3454.70 1148
3455.26 1073
3455.81 1045
3456.36 1180
3456.92 1121
3457.47 1090
3458.03 1083
3458.58 1069
3459.14 1106
3459.69 1064
3460.25 1068
3460.80 1186
3461.36 1218
3461.91 1187
3462.46 1114
3463.02 1082
3463.57 1054
3464.13 1021
3464.68 1145
3465.24 1209
3465.79 1135
3466.35 1084
3466.90 1118
3467.46 1225
3468.02 1257
3468.57 1125
3469.13 1215
3469.68 1231
3470.24 1235
3470.79 1376
3471.35 1200
3471.90 1238
3472.46 1356
3473.01 1249
3473.57 1338
3474.13 1326
3474.68 1390
3475.24 1334
3475.79 1361
3476.35 1284
3476.90 1296
3477.46 1265
3478.02 1206
3478.57 1313
3479.13 1437
3479.68 1428
3480.24 1599
3480.80 1546
3481.35 1540
3481.91 1504
3482.47 1491
3483.02 1569
3483.58 1512
3484.14 1495
3484.69 1571
3485.25 1602
3485.81 1643
3486.36 1510
3486.92 1433
3487.48 1568
3488.03 1719
3488.59 1971
3489.15 2193
3489.70 2733
3490.26 3198
3490.82 3930
3491.37 4430
3491.93 5112
3492.49 5708
3493.05 6246
3493.60 6167
3494.16 6283
3494.72 6019
3495.27 5761
3495.83 5140
3496.39 4274
3496.95 3779
3497.50 3105
3498.06 2719
3498.62 2468
3499.18 2170
3499.74 2047
3500.29 2073
3500.85 2192
3501.41 2002
3501.97 2293
3502.52 2286
3503.08 2376
3503.64 2347
3504.20 2319
3504.76 2452
3505.32 2538
3505.87 2556
3506.43 2716
3506.99 2606
3507.55 2657
3508.11 2809
3508.67 2575
3509.22 2412
3509.78 2200
3510.34 2010
3510.90 1909
3511.46 1796
3512.02 1729
3512.58 1690
3513.13 1622
3513.69 1463
3514.25 1407
3514.81 1528
3515.37 1399
3515.93 1247
3516.49 1370
3517.05 1259
3517.61 1253
3518.17 1301
3518.73 1304
3519.28 1206
3519.84 1313
3520.40 1356
3520.96 1293
3521.52 1367
3522.08 1392
3522.64 1264
3523.20 1302
3523.76 1485
3524.32 1291
3524.88 1384
3525.44 1377
3526.00 1418
3526.56 1303
3527.12 1380
3527.68 1245
3528.24 1266
3528.80 1099
3529.36 1059
3529.92 1075
3530.48 1117
3531.04 1136
3531.60 1111
3532.16 976
3532.72 1091
3533.28 1202
3533.84 1145
3534.40 1225
3534.96 1259
3535.52 1297
3536.08 1209
3536.65 1238
3537.21 1179
3537.77 1266
3538.33 1187
3538.89 1159
3539.45 1300
3540.01 1195
3540.57 1226
3541.13 1113
3541.69 1087
3542.25 1169
3542.82 1175
3543.38 1091
3543.94 1131
3544.50 1210
3545.06 1143
3545.62 1123
3546.18 1234
3546.75 1272
3547.31 1110
3547.87 1153
3548.43 1123
3548.99 1081
3549.55 977
3550.12 1038
3550.68 1025
3551.24 1028
3551.80 1078
3552.36 1063
3552.92 1032
3553.49 934
3554.05 948
3554.61 961
3555.17 982
3555.74 922
3556.30 899
3556.86 983
3557.42 958
3557.98 955
3558.55 1090
3559.11 1061
3559.67 991
3560.23 1033
3560.80 1071
3561.36 950
3561.92 979
3562.49 1044
3563.05 1123
3563.61 1097
3564.17 1125
3564.74 1194
3565.30 1080
3565.86 1029
3566.43 968
3566.99 928
3567.55 915
3568.11 1018
3568.68 985
3569.24 1056
3569.80 1035
3570.37 1035
3570.93 995
3571.49 939
3572.06 981
3572.62 955
3573.19 1031
3573.75 1196
3574.31 1159
3574.88 1213
3575.44 1169
3576.00 1115
3576.57 1186
3577.13 1155
3577.70 1319
3578.26 1319
3578.82 1225
3579.39 1259
3579.95 1312
3580.52 1233
3581.08 1265
3581.64 1136
3582.21 1075
3582.77 1191
3583.34 1198
3583.90 1224
3584.47 995
3585.03 1019
3585.60 1146
3586.16 1103
3586.72 1092
3587.29 1047
3587.85 1118
3588.42 1025
3588.98 998
3589.55 1020
3590.11 1028
3590.68 1081
3591.24 1020
3591.81 1041
3592.37 1048
3592.94 1015
3593.50 1039
3594.07 1129
3594.63 1062
3595.20 1067
3595.77 1039
3596.33 932
3596.90 1117
3597.46 1002
3598.03 981
3598.59 1035
3599.16 1057
3599.72 1005
3600.29 1009
3600.86 976
3601.42 1012
3601.99 1084
3602.55 1004
3603.12 941
3603.69 948
3604.25 1003
3604.82 1012
3605.38 1005
3605.95 923
3606.52 889
3607.08 844
3607.65 843
3608.21 925
3608.78 902
3609.35 860
3609.91 913
3610.48 929
3611.05 910
3611.61 910
3612.18 897
3612.75 917
3613.31 927
3613.88 964
3614.45 968
3615.01 1035
3615.58 1033
3616.15 945
3616.72 1145
3617.28 1057
3617.85 1001
3618.42 1042
3618.98 1033
3619.55 1020
3620.12 1150
3620.69 1211
3621.25 1179
3621.82 1216
3622.39 1192
3622.96 1126
3623.52 1017
3624.09 985
3624.66 894
3625.23 830
3625.79 903
3626.36 871
3626.93 958
3627.50 917
3628.06 980
3628.63 961
3629.20 878
3629.77 962
3630.34 1027
3630.91 937
3631.47 999
3632.04 999
3632.61 1034
3633.18 1009
3633.75 978
3634.31 1053
3634.88 1003
3635.45 1067
3636.02 1073
3636.59 1068
3637.16 1019
3637.73 1057
3638.29 1058
3638.86 997
3639.43 1137
3640.00 1203
3640.57 1136
3641.14 1158
3641.71 1127
3642.28 1161
3642.85 1228
3643.42 1200
3643.98 1232
3644.55 1212
3645.12 1183
3645.69 1096
3646.26 1017
3646.83 1017
3647.40 997
3647.97 1010
3648.54 994
3649.11 1008
3649.68 965
3650.25 1055
3650.82 1176
3651.39 1131
3651.96 1235
3652.53 1221
3653.10 1321
3653.67 1250
3654.24 1241
3654.81 1148
3655.38 1148
3655.95 1241
3656.52 1228
3657.09 1052
3657.66 1146
3658.23 1066
3658.80 1065
3659.37 1147
3659.94 1114
3660.51 1110
3661.08 1191
3661.65 1210
3662.22 1142
3662.79 1082
3663.36 1221
3663.93 1179
3664.50 1284
3665.07 1377
3665.64 1351
3666.22 1319
3666.79 1451
3667.36 1359
3667.93 1323
3668.50 1311
3669.07 1404
3669.64 1279
3670.21 1168
3670.78 1059
3671.36 1018
3671.93 974
3672.50 938
3673.07 1054
3673.64 1077
3674.21 1116
3674.78 1195
3675.36 1140
3675.93 1299
3676.50 1255
3677.07 1353
3677.64 1228
3678.21 1119
3678.79 1143
3679.36 1138
3679.93 1043
3680.50 1026
3681.07 935
3681.65 959
3682.22 939
3682.79 936
3683.36 907
3683.94 933
3684.51 887
3685.08 819
3685.65 915
3686.23 877
3686.80 942
3687.37 874
3687.94 934
3688.52 1032
3689.09 914
3689.66 843
3690.23 951
3690.81 1035
3691.38 915
3691.95 988
3692.52 1012
3693.10 911
3693.67 920
3694.24 865
3694.82 894
3695.39 984
3695.96 951
3696.54 903
3697.11 885
3697.68 816
3698.26 869
3698.83 897
3699.40 866
3699.98 853
3700.55 878
3701.12 875
3701.70 911
3702.27 984
3702.85 860
3703.42 811
3703.99 925
3704.57 993
3705.14 1081
3705.71 943
3706.29 901
3706.86 990
3707.44 984
3708.01 1139
3708.59 1086
3709.16 1095
3709.73 956
3710.31 905
3710.88 972
3711.46 1027
3712.03 1023
3712.61 1041
3713.18 1066
3713.75 1099
3714.33 1001
3714.90 1026
3715.48 967
3716.05 1071
3716.63 1027
3717.20 989
3717.78 838
3718.35 886
3718.93 979
3719.50 845
3720.08 910
3720.65 1002
3721.23 937
3721.80 925
3722.38 971
3722.95 865
3723.53 874
3724.11 824
3724.68 900
3725.26 948
3725.83 840
3726.41 855
3726.98 901
3727.56 837
3728.13 841
3728.71 844
3729.29 881
3729.86 929
3730.44 1077
3731.01 1011
3731.59 979
3732.17 967
3732.74 898
3733.32 989
3733.89 1009
3734.47 947
3735.05 953
3735.62 990
3736.20 1002
3736.77 984
3737.35 924
3737.93 990
3738.50 1006
3739.08 1026
3739.66 954
3740.23 944
3740.81 839
3741.39 860
3741.96 811
3742.54 754
3743.12 827
3743.69 802
3744.27 858
3744.85 841
3745.43 822
3746.00 893
3746.58 767
3747.16 870
3747.73 788
3748.31 797
3748.89 880
3749.47 877
3750.04 782
3750.62 763
3751.20 842
3751.78 917
3752.35 940
3752.93 924
3753.51 799
3754.09 898
3754.66 752
3755.24 790
3755.82 762
3756.40 860
3756.98 849
3757.55 847
3758.13 954
3758.71 874
3759.29 918
3759.87 948
3760.44 892
3761.02 926
3761.60 938
3762.18 919
3762.76 1041
3763.34 1006
3763.91 824
3764.49 938
3765.07 831
3765.65 902
3766.23 897
3766.81 953
3767.39 924
3767.96 809
3768.54 824
3769.12 851
3769.70 849
3770.28 824
3770.86 859
3771.44 968
3772.02 871
3772.60 836
3773.18 849
3773.76 892
3774.33 820
3774.91 819
3775.49 889
3776.07 942
3776.65 856
3777.23 719
3777.81 882
3778.39 895
3778.97 825
3779.55 760
3780.13 807
3780.71 863
3781.29 907
3781.87 819
3782.45 814
3783.03 908
3783.61 934
3784.19 848
3784.77 818
3785.35 745
3785.93 812
3786.51 929
3787.09 883
3787.67 875
3788.25 761
3788.83 906
3789.41 905
3789.99 890
3790.57 834
3791.15 903
3791.73 866
3792.31 862
3792.89 874
3793.48 899
3794.06 970
3794.64 905
3795.22 907
3795.80 880
3796.38 882
3796.96 861
3797.54 944
3798.12 913
3798.70 968
3799.28 908
3799.87 987
3800.45 1031
3801.03 999
3801.61 1075
3802.19 1111
3802.77 1061
3803.35 1125
3803.94 1277
3804.52 1122
3805.10 1045
3805.68 1029
3806.26 1053
3806.84 1128
3807.43 1229
3808.01 1145
3808.59 1196
3809.17 1135
3809.75 1210
3810.34 1101
3810.92 1080
3811.50 1051
3812.08 1107
3812.66 1136
3813.25 1072
3813.83 1205
3814.41 1272
3814.99 1216
3815.58 1264
3816.16 1216
3816.74 1163
3817.32 1342
3817.91 1310
3818.49 1260
3819.07 1226
3819.65 1124
3820.24 1038
3820.82 1013
3821.40 985
3821.99 951
3822.57 1012
3823.15 923
3823.73 916
3824.32 935
3824.90 950
3825.48 895
3826.07 988
3826.65 891
3827.23 964
3827.82 874
3828.40 899
3828.98 829
3829.57 821
3830.15 841
3830.73 910
3831.32 742
3831.90 787
3832.49 857
3833.07 870
3833.65 951
3834.24 884
3834.82 826
3835.41 802
3835.99 857
3836.57 838
3837.16 862
3837.74 767
3838.33 926
3838.91 868
3839.49 884
3840.08 912
3840.66 839
3841.25 932
3841.83 884
3842.42 788
3843.00 826
3843.58 812
3844.17 793
3844.75 824
3845.34 828
3845.92 866
3846.51 861
3847.09 876
3847.68 923
3848.26 913
3848.85 918
3849.43 875
3850.02 820
3850.60 806
3851.19 809
3851.77 960
3852.36 876
3852.94 787
3853.53 745
3854.11 792
3854.70 787
3855.29 832
3855.87 825
3856.46 829
3857.04 881
3857.63 887
3858.21 853
3858.80 889
3859.39 820
3859.97 874
3860.56 866
3861.14 883
3861.73 865
3862.31 895
3862.90 926
3863.49 979
3864.07 946
3864.66 899
3865.25 1041
3865.83 1054
3866.42 1005
3867.00 1059
3867.59 1083
3868.18 1121
3868.76 1148
3869.35 1114
3869.94 1062
3870.52 930
3871.11 942
3871.70 950
3872.28 986
3872.87 845
3873.46 788
3874.04 863
3874.63 960
3875.22 964
3875.80 894
3876.39 946
3876.98 919
3877.57 982
3878.15 870
3878.74 1012
3879.33 911
3879.92 1004
3880.50 1007
3881.09 901
3881.68 803
3882.26 841
3882.85 838
3883.44 729
3884.03 768
3884.62 789
3885.20 752
3885.79 741
3886.38 863
3886.97 875
3887.55 919
3888.14 965
3888.73 983
3889.32 996
3889.91 966
3890.49 1019
3891.08 1042
3891.67 1040
3892.26 1141
3892.85 1074
3893.44 1143
3894.02 1057
3894.61 1045
3895.20 929
3895.79 986
3896.38 1056
3896.97 965
3897.56 919
3898.14 1011
3898.73 1035
3899.32 892
3899.91 961
3900.50 881
3901.09 841
3901.68 848
3902.27 870
3902.86 907
3903.44 786
3904.03 868
3904.62 877
3905.21 919
3905.80 798
3906.39 802
3906.98 934
3907.57 1089
3908.16 949
3908.75 931
3909.34 993
3909.93 960
3910.52 867
3911.11 868
3911.70 904
3912.29 931
3912.88 816
3913.47 860
3914.06 833
3914.65 798
3915.24 861
3915.83 848
3916.42 773
3917.01 732
3917.60 818
3918.19 809
3918.78 775
3919.37 793
3919.96 824
3920.55 881
3921.14 852
3921.73 849
3922.32 836
3922.91 815
3923.50 815
3924.09 837
3924.68 872
3925.27 930
3925.86 910
3926.45 838
3927.05 865
3927.64 787
3928.23 840
3928.82 795
3929.41 886
3930.00 773
3930.59 717
3931.18 862
3931.77 775
3932.37 787
3932.96 780
3933.55 799
3934.14 729
3934.73 656
3935.32 729
3935.91 721
3936.51 705
3937.10 723
3937.69 724
3938.28 749
3938.87 753
3939.46 832
3940.06 832
3940.65 875
3941.24 828
3941.83 858
3942.42 902
3943.02 763
3943.61 766
3944.20 865
3944.79 883
3945.39 778
3945.98 825
3946.57 823
3947.16 837
3947.76 845
3948.35 865
3948.94 784
3949.53 783
3950.13 844
3950.72 748
3951.31 797
3951.90 880
3952.50 827
3953.09 860
3953.68 825
3954.28 790
3954.87 781
3955.46 795
3956.05 863
3956.65 891
3957.24 903
3957.83 917
3958.43 949
3959.02 911
3959.61 904
3960.21 864
3960.80 879
3961.39 840
3961.99 846
3962.58 928
3963.17 894
3963.77 944
3964.36 807
3964.96 839
3965.55 1026
3966.14 1122
3966.74 1038
3967.33 987
3967.93 1012
3968.52 1017
3969.11 1040
3969.71 970
3970.30 875
3970.90 846
3971.49 868
3972.08 918
3972.68 873
3973.27 946
3973.87 945
3974.46 896
3975.06 1022
3975.65 1091
3976.25 1215
3976.84 1238
3977.43 1283
3978.03 1198
3978.62 1235
3979.22 1283
3979.81 1238
3980.41 1139
3981.00 1139
3981.60 1266
3982.19 1130
3982.79 1010
3983.38 1025
3983.98 995
3984.57 917
3985.17 990
3985.76 965
3986.36 1023
3986.96 1019
3987.55 1057
3988.15 1007
3988.74 870
3989.34 980
3989.93 1011
3990.53 912
3991.12 910
3991.72 983
3992.32 901
3992.91 998
3993.51 1011
3994.10 1011
3994.70 1069
3995.30 938
3995.89 954
3996.49 1017
3997.08 1046
3997.68 987
3998.28 1065
3998.87 928
3999.47 980
4000.07 963
4000.66 947
4001.26 1031
4001.85 985
4002.45 916
4003.05 918
4003.64 938
4004.24 994
4004.84 998
4005.43 919
4006.03 938
4006.63 937
4007.23 965
4007.82 937
4008.42 920
4009.02 952
4009.61 894
4010.21 956
4010.81 984
4011.41 868
4012.00 944
4012.60 921
4013.20 838
4013.79 844
4014.39 895
4014.99 931
4015.59 976
4016.18 908
4016.78 1003
4017.38 1009
4017.98 1099
4018.58 1054
4019.17 955
4019.77 1077
4020.37 1105
4020.97 900
4021.56 775
4022.16 836
4022.76 928
4023.36 1059
4023.96 896
4024.56 888
4025.15 873
4025.75 902
4026.35 1024
4026.95 1043
4027.55 1093
4028.15 1018
4028.74 966
4029.34 984
4029.94 965
4030.54 965
4031.14 1074
4031.74 1013
4032.34 1091
4032.93 1204
4033.53 1235
4034.13 1172
4034.73 1278
4035.33 1461
4035.93 1565
4036.53 1348
4037.13 1244
4037.73 1245
4038.33 1151
4038.93 1192
4039.52 1087
4040.12 997
4040.72 1014
4041.32 976
4041.92 905
4042.52 793
4043.12 896
4043.72 836
4044.32 842
4044.92 884
4045.52 995
4046.12 944
4046.72 990
4047.32 931
4047.92 887
4048.52 933
4049.12 987
4049.72 1012
4050.32 993
4050.92 865
4051.52 915
4052.12 958
4052.72 968
4053.32 948
4053.92 904
4054.52 956
4055.12 915
4055.72 912
4056.32 975
4056.92 965
4057.52 818
4058.13 782
4058.73 783
4059.33 803
4059.93 806
4060.53 880
4061.13 786
4061.73 755
4062.33 826
4062.93 773
4063.53 741
4064.14 896
4064.74 866
4065.34 851
4065.94 879
4066.54 899
4067.14 812
4067.74 820
4068.34 784
4068.95 836
4069.55 756
4070.15 756
4070.75 767
4071.35 833
4071.95 753
4072.56 822
4073.16 820
4073.76 733
4074.36 755
4074.96 855
4075.57 894
4076.17 761
4076.77 811
4077.37 860
4077.97 821
4078.58 771
4079.18 735
4079.78 773
4080.38 726
4080.99 736
4081.59 713
4082.19 703
4082.79 780
4083.40 763
4084.00 778
4084.60 725
4085.20 751
4085.81 709
4086.41 754
4087.01 774
4087.61 809
4088.22 840
4088.82 918
4089.42 863
4090.03 723
4090.63 741
4091.23 688
4091.84 715
4092.44 774
4093.04 777
4093.65 715
4094.25 811
4094.85 754
4095.46 724
4096.06 748
4096.66 790
4097.27 673
4097.87 744
4098.47 785
4099.08 824
4099.68 762
4100.29 724
4100.89 780
4101.49 728
4102.10 760
4102.70 727
4103.30 721
4103.91 724
4104.51 795
4105.12 795
4105.72 772
4106.33 800
4106.93 747
4107.53 725
4108.14 726
4108.74 694
4109.35 723
4109.95 828
4110.56 728
4111.16 694
4111.77 672
4112.37 734
4112.98 765
4113.58 749
4114.19 702
4114.79 705
4115.40 743
4116.00 765
4116.61 768
4117.21 768
4117.82 724
4118.42 699
4119.03 755
4119.63 690
4120.24 681
4120.84 708
4121.45 850
4122.05 766
4122.66 753
4123.26 747
4123.87 788
4124.47 776
4125.08 735
4125.69 699
4126.29 743
4126.90 723
4127.50 657
4128.11 646
4128.71 696
4129.32 713
4129.93 733
4130.53 731
4131.14 737
4131.74 737
4132.35 697
4132.96 767
4133.56 706
4134.17 656
4134.78 783
4135.38 838
4135.99 762
4136.60 778
4137.20 882
4137.81 800
4138.42 790
4139.02 855
4139.63 976
4140.24 869
4140.84 906
4141.45 877
4142.06 979
4142.66 1003
4143.27 1001
4143.88 948
4144.48 946
4145.09 903
4145.70 986
4146.31 978
4146.91 1000
4147.52 877
4148.13 835
4148.73 862
4149.34 779
4149.95 826
4150.56 749
4151.16 754
4151.77 848
4152.38 856
4152.99 875
4153.60 882
4154.20 827
4154.81 762
4155.42 785
4156.03 795
4156.63 837
4157.24 772
4157.85 853
4158.46 830
4159.07 859
4159.68 840
4160.28 840
4160.89 878
4161.50 875
4162.11 882
4162.72 809
4163.33 785
4163.93 794
4164.54 861
4165.15 925
4165.76 884
4166.37 925
4166.98 950
4167.59 888
4168.19 886
4168.80 851
4169.41 888
4170.02 765
4170.63 807
4171.24 865
4171.85 863
4172.46 833
4173.07 882
4173.68 921
4174.29 856
4174.89 783
4175.50 866
4176.11 776
4176.72 793
4177.33 845
4177.94 987
4178.55 1057
4179.16 833
4179.77 868
4180.38 765
4180.99 837
4181.60 784
4182.21 712
4182.82 768
4183.43 814
4184.04 795
4184.65 776
4185.26 864
4185.87 728
4186.48 797
4187.09 730
4187.70 747
4188.31 741
4188.92 719
4189.53 730
4190.14 886
4190.75 853
4191.36 782
4191.97 663
4192.58 808
4193.19 964
4193.80 826
4194.42 863
4195.03 808
4195.64 842
4196.25 855
4196.86 861
4197.47 875
4198.08 969
4198.69 820
4199.30 949
4199.91 881
4200.53 834
4201.14 755
4201.75 697
4202.36 798
4202.97 789
4203.58 739
4204.19 648
4204.80 799
4205.42 851
4206.03 860
4206.64 749
4207.25 776
4207.86 876
4208.47 796
4209.09 757
4209.70 805
4210.31 828
4210.92 816
4211.53 815
4212.15 774
4212.76 723
4213.37 706
4213.98 828
4214.59 753
4215.21 732
4215.82 787
4216.43 795
4217.04 809
4217.66 813
4218.27 801
4218.88 829
4219.49 850
4220.11 920
4220.72 947
4221.33 957
4221.94 928
4222.56 802
4223.17 849
4223.78 888
4224.40 953
4225.01 890
4225.62 881
4226.23 875
4226.85 968
4227.46 942
4228.07 887
4228.69 890
4229.30 1013
4229.91 939
4230.53 868
4231.14 1076
4231.75 992
4232.37 1139
4232.98 1287
4233.59 1341
4234.21 1418
4234.82 1453
4235.44 1635
4236.05 1827
4236.66 1634
4237.28 1689
4237.89 1621
4238.50 1620
4239.12 1468
4239.73 1246
4240.35 1196
4240.96 1059
4241.58 945
4242.19 860
4242.80 889
4243.42 880
4244.03 876
4244.65 876
4245.26 895
4245.88 850
4246.49 881
4247.10 967
4247.72 867
4248.33 943
4248.95 886
4249.56 886
4250.18 930
4250.79 943
4251.41 876
4252.02 957
4252.64 911
4253.25 925
4253.87 892
4254.48 978
4255.10 964
4255.71 967
4256.33 874
4256.94 924
4257.56 872
4258.17 878
4258.79 908
4259.41 871
4260.02 720
4260.64 753
4261.25 881
4261.87 832
4262.48 842
4263.10 846
4263.71 879
4264.33 822
4264.95 818
4265.56 886
4266.18 965
4266.79 951
4267.41 928
4268.03 922
4268.64 947
4269.26 999
4269.87 1087
4270.49 1010
4271.11 917
4271.72 899
4272.34 885
4272.96 948
4273.57 958
4274.19 962
4274.81 893
4275.42 1006
4276.04 966
4276.66 885
4277.27 918
4277.89 1014
4278.51 1074
4279.12 956
4279.74 879
4280.36 811
4280.97 931
4281.59 954
4282.21 915
4282.83 807
4283.44 865
4284.06 853
4284.68 754
4285.29 756
4285.91 844
4286.53 878
4287.15 817
4287.76 840
4288.38 904
4289.00 893
4289.62 765
4290.23 624
4290.85 784
4291.47 808
4292.09 742
4292.71 791
4293.32 759
4293.94 800
4294.56 794
4295.18 720
4295.80 717
4296.41 830
4297.03 754
4297.65 793
4298.27 805
4298.89 788
4299.50 787
4300.12 760
4300.74 713
4301.36 757
4301.98 765
4302.60 807
4303.22 866
4303.83 887
4304.45 874
4305.07 904
4305.69 806
4306.31 882
4306.93 893
4307.55 865
4308.17 873
4308.79 964
4309.40 877
4310.02 861
4310.64 842
4311.26 876
4311.88 964
4312.50 987
4313.12 859
4313.74 809
4314.36 859
4314.98 863
4315.60 879
4316.22 960
4316.84 926
4317.46 870
4318.08 934
4318.70 904
4319.32 854
4319.94 940
4320.56 923
4321.18 953
4321.80 839
4322.42 925
4323.04 839
4323.66 853
4324.28 1021
4324.90 1010
4325.52 1100
4326.14 1054
4326.76 955
4327.38 1067
4328.00 1015
4328.62 1032
4329.24 1034
4329.86 1142
4330.48 1037
4331.10 1112
4331.72 1113
4332.34 1120
4332.96 1202
4333.58 1298
4334.20 1393
4334.82 1581
4335.45 1705
4336.07 1876
4336.69 2208
4337.31 2455
4337.93 2718
4338.55 2785
4339.17 2866
4339.79 2875
4340.41 2843
4341.04 2663
4341.66 2591
4342.28 2368
4342.90 2287
4343.52 2174
4344.14 1994
4344.76 2198
4345.39 2675
4346.01 2788
4346.63 2980
4347.25 3127
4347.87 3302
4348.50 3452
4349.12 2965
4349.74 2845
4350.36 2642
4350.98 2325
4351.61 2157
4352.23 1843
4352.85 1614
4353.47 1444
4354.09 1274
4354.72 1274
4355.34 1331
4355.96 1173
4356.58 1204
4357.21 1292
4357.83 1376
4358.45 1165
4359.07 1307
4359.70 1406
4360.32 1327
4360.94 1273
4361.56 1218
4362.19 1204
4362.81 1180
4363.43 1168
4364.06 1180
4364.68 1054
4365.30 1064
4365.93 1089
4366.55 1069
4367.17 1084
4367.80 1116
4368.42 1125
4369.04 1155
4369.67 1060
4370.29 967
4370.91 950
4371.54 985
4372.16 972
4372.78 844
4373.41 867
4374.03 873
4374.65 906
4375.28 972
4375.90 904
4376.53 750
4377.15 752
4377.77 771
4378.40 883
4379.02 902
4379.65 904
4380.27 932
4380.89 1008
4381.52 935
4382.14 886
4382.77 906
4383.39 885
4384.02 911
4384.64 890
4385.26 842
4385.89 943
4386.51 913
4387.14 899
4387.76 958
4388.39 911
4389.01 908
4389.64 890
4390.26 875
4390.89 863
4391.51 860
4392.14 771
4392.76 817
4393.39 852
4394.01 863
4394.64 877
4395.26 902
4395.89 895
4396.51 824
4397.14 807
4397.76 888
4398.39 869
4399.01 923
4399.64 981
4400.27 1025
4400.89 969
4401.52 921
4402.14 930
4402.77 819
4403.39 895
4404.02 826
4404.65 849
4405.27 853
4405.90 808
4406.52 821
4407.15 827
4407.78 824
4408.40 833
4409.03 849
4409.65 842
4410.28 942
4410.91 831
4411.53 777
4412.16 875
4412.79 836
4413.41 851
4414.04 908
4414.67 933
4415.29 1049
4415.92 804
4416.55 769
4417.17 795
4417.80 824
4418.43 810
4419.05 864
4419.68 828
4420.31 840
4420.93 732
4421.56 773
4422.19 839
4422.82 734
4423.44 779
4424.07 916
4424.70 875
4425.32 793
4425.95 748
4426.58 758
4427.21 812
4427.83 759
4428.46 759
4429.09 763
4429.72 742
4430.35 727
4430.97 715
4431.60 740
4432.23 802
4432.86 913
4433.48 849
4434.11 866
4434.74 848
4435.37 918
4436.00 870
4436.62 936
4437.25 887
4437.88 974
4438.51 1035
4439.14 1009
4439.77 863
4440.39 866
4441.02 776
4441.65 798
4442.28 809
4442.91 875
4443.54 822
4444.17 883
4444.79 896
4445.42 952
4446.05 878
4446.68 881
4447.31 958
4447.94 1012
4448.57 989
4449.20 989
4449.83 1077
4450.46 928
4451.08 1049
4451.71 968
4452.34 935
4452.97 918
4453.60 965
4454.23 1089
4454.86 1046
4455.49 1024
4456.12 1029
4456.75 1110
4457.38 1271
4458.01 1208
4458.64 1257
4459.27 1197
4459.90 1000
4460.53 1041
4461.16 922
4461.79 897
4462.42 901
4463.05 851
4463.68 803
4464.31 726
4464.94 905
4465.57 876
4466.20 850
4466.83 848
4467.46 802
4468.09 759
4468.72 869
4469.35 863
4469.98 759
4470.61 765
4471.24 717
4471.87 656
4472.50 630
4473.13 794
4473.76 828
4474.40 789
4475.03 692
4475.66 736
4476.29 822
4476.92 781
4477.55 849
4478.18 824
4478.81 787
4479.44 758
4480.07 784
4480.71 718
4481.34 792
4481.97 760
4482.60 800
4483.23 714
4483.86 896
4484.49 833
4485.13 799
4485.76 812
4486.39 807
4487.02 830
4487.65 767
4488.28 755
4488.92 994
4489.55 895
4490.18 870
4490.81 881
4491.44 825
4492.08 739
4492.71 813
4493.34 878
4493.97 871
4494.61 860
4495.24 784
4495.87 859
4496.50 846
4497.13 764
4497.77 903
4498.40 916
4499.03 1035
4499.67 1133
4500.30 1122
4500.93 1134
4501.56 1310
4502.20 1271
4502.83 1316
4503.46 1439
4504.09 1379
4504.73 1285
4505.36 1309
4505.99 1234
4506.63 999
4507.26 899
4507.89 938
4508.53 871
4509.16 868
4509.79 897
4510.43 882
4511.06 804
4511.69 816
4512.33 826
4512.96 881
4513.59 969
4514.23 893
4514.86 804
4515.49 790
4516.13 753
4516.76 742
4517.40 751
4518.03 791
4518.66 678
4519.30 664
4519.93 736
4520.57 745
4521.20 643
4521.83 666
4522.47 722
4523.10 747
4523.74 715
4524.37 712
4525.01 647
4525.64 707
4526.27 715
4526.91 696
4527.54 720
4528.18 770
4528.81 842
4529.45 895
4530.08 771
4530.72 815
4531.35 949
4531.99 918
4532.62 930
4533.26 943
4533.89 891
4534.53 844
4535.16 826
4535.80 823
4536.43 794
4537.07 799
4537.70 835
4538.34 765
4538.97 757
4539.61 814
4540.24 826
4540.88 779
4541.52 795
4542.15 772
4542.79 698
4543.42 773
4544.06 769
4544.69 780
4545.33 611
4545.97 674
4546.60 722
4547.24 671
4547.87 576
4548.51 680
4549.15 701
4549.78 733
4550.42 717
4551.05 697
4551.69 763
4552.33 655
4552.96 697
4553.60 731
4554.24 723
4554.87 727
4555.51 745
4556.15 642
4556.78 717
4557.42 627
4558.06 681
4558.69 675
4559.33 757
4559.97 741
4560.60 685
4561.24 721
4561.88 826
4562.51 708
4563.15 681
4563.79 741
4564.43 755
4565.06 778
4565.70 757
4566.34 776
4566.97 774
4567.61 791
4568.25 691
4568.89 757
4569.52 765
4570.16 813
4570.80 740
4571.44 760
4572.07 804
4572.71 733
4573.35 697
4573.99 696
4574.63 785
4575.26 700
4575.90 638
4576.54 723
4577.18 714
4577.82 721
4578.45 856
4579.09 846
4579.73 796
4580.37 823
4581.01 797
4581.65 813
4582.28 708
4582.92 902
4583.56 961
4584.20 865
4584.84 792
4585.48 844
4586.12 840
4586.75 838
4587.39 839
4588.03 846
4588.67 801
4589.31 923
4589.95 1128
4590.59 1259
4591.23 1461
4591.87 1539
4592.50 1566
4593.14 1556
4593.78 1521
4594.42 1618
4595.06 1450
4595.70 1331
4596.34 1130
4596.98 1087
4597.62 1133
4598.26 986
4598.90 1027
4599.54 946
4600.18 1076
4600.82 945
4601.46 925
4602.10 975
4602.74 1005
4603.38 999
4604.02 958
4604.66 939
4605.30 934
4605.94 975
4606.58 1001
4607.22 961
4607.86 833
4608.50 862
4609.14 781
4609.78 840
4610.42 795
4611.06 878
4611.70 817
4612.34 780
4612.98 738
4613.62 816
4614.26 834
4614.90 731
4615.54 754
4616.18 776
4616.82 771
4617.47 759
4618.11 779
4618.75 766
4619.39 779
4620.03 816
4620.67 748
4621.31 685
4621.95 715
4622.59 779
4623.23 730
4623.88 692
4624.52 601
4625.16 728
4625.80 782
4626.44 687
4627.08 798
4627.72 775
4628.37 745
4629.01 687
4629.65 806
4630.29 784
4630.93 832
4631.58 725
4632.22 794
4632.86 774
4633.50 854
4634.14 847
4634.79 797
4635.43 757
4636.07 741
4636.71 809
4637.35 815
4638.00 790
4638.64 688
4639.28 780
4639.92 800
4640.57 820
4641.21 789
4641.85 796
4642.49 762
4643.14 750
4643.78 745
4644.42 763
4645.06 736
4645.71 733
4646.35 747
4646.99 792
4647.64 752
4648.28 761
4648.92 730
4649.56 721
4650.21 765
4650.85 851
4651.49 749
4652.14 809
4652.78 781
4653.42 781
4654.07 752
4654.71 705
4655.35 805
4656.00 724
4656.64 752
4657.29 682
4657.93 730
4658.57 729
4659.22 755
4659.86 740
4660.50 713
4661.15 762
4661.79 680
4662.44 669
4663.08 707
4663.72 747
4664.37 710
4665.01 653
4665.66 733
4666.30 771
4666.95 705
4667.59 690
4668.23 718
4668.88 736
4669.52 718
4670.17 703
4670.81 686
4671.46 709
4672.10 720
4672.75 615
4673.39 633
4674.04 699
4674.68 628
4675.32 612
4675.97 704
4676.61 735
4677.26 645
4677.90 630
4678.55 703
4679.20 690
4679.84 659
4680.49 733
4681.13 688
4681.78 671
4682.42 692
4683.07 747
4683.71 736
4684.36 673
4685.00 756
4685.65 729
4686.29 746
4686.94 852
4687.59 763
4688.23 734
4688.88 738
4689.52 690
4690.17 676
4690.82 828
4691.46 713
4692.11 710
4692.75 748
4693.40 648
4694.05 770
4694.69 801
4695.34 767
4695.98 801
4696.63 954
4697.28 961
4697.92 897
4698.57 926
4699.22 1090
4699.86 1146
4700.51 1171
4701.16 1235
4701.80 1291
4702.45 1214
4703.10 1068
4703.74 990
4704.39 1018
4705.04 1053
4705.68 890
4706.33 849
4706.98 802
4707.63 856
4708.27 774
4708.92 784
4709.57 876
4710.21 762
4710.86 837
4711.51 863
4712.16 912
4712.80 926
4713.45 952
4714.10 890
4714.75 897
4715.39 818
4716.04 791
4716.69 737
4717.34 778
4717.99 829
4718.63 739
4719.28 808
4719.93 779
4720.58 797
4721.22 760
4721.87 740
4722.52 736
4723.17 737
4723.82 882
4724.47 862
4725.11 742
4725.76 795
4726.41 820
4727.06 824
4727.71 904
4728.36 891
4729.00 841
4729.65 983
4730.30 899
4730.95 811
4731.60 783
4732.25 740
4732.90 806
4733.55 820
4734.19 805
4734.84 792
4735.49 644
4736.14 621
4736.79 698
4737.44 695
4738.09 721
4738.74 782
4739.39 867
4740.04 738
4740.69 762
4741.34 766
4741.99 809
4742.64 710
4743.28 809
4743.93 726
4744.58 779
4745.23 780
4745.88 727
4746.53 770
4747.18 824
4747.83 885
4748.48 891
4749.13 844
4749.78 843
4750.43 844
4751.08 882
4751.73 854
4752.38 1013
4753.03 1025
4753.68 921
4754.33 945
4754.98 883
4755.63 870
4756.29 910
4756.94 818
4757.59 803
4758.24 811
4758.89 828
4759.54 810
4760.19 668
4760.84 715
4761.49 716
4762.14 717
4762.79 708
4763.44 732
4764.09 687
4764.74 800
4765.40 816
4766.05 771
4766.70 726
4767.35 678
4768.00 736
4768.65 719
4769.30 655
4769.95 756
4770.61 765
4771.26 647
4771.91 698
4772.56 733
4773.21 644
4773.86 632
4774.52 629
4775.17 715
4775.82 660
4776.47 736
4777.12 792
4777.77 826
4778.43 763
4779.08 753
4779.73 782
4780.38 725
4781.04 679
4781.69 684
4782.34 643
4782.99 724
4783.64 736
4784.30 784
4784.95 693
4785.60 710
4786.25 754
4786.91 685
4787.56 672
4788.21 666
4788.86 651
4789.52 722
4790.17 703
4790.82 712
4791.48 716
4792.13 702
4792.78 769
4793.43 707
4794.09 639
4794.74 713
4795.39 720
4796.05 718
4796.70 730
4797.35 691
4798.01 654
4798.66 719
4799.31 645
4799.97 722
4800.62 735
4801.27 734
4801.93 696
4802.58 721
4803.23 740
4803.89 722
4804.54 785
4805.20 803
4805.85 834
4806.50 779
4807.16 720
4807.81 743
4808.47 681
4809.12 728
4809.77 780
4810.43 771
4811.08 765
4811.74 690
4812.39 720
4813.04 790
4813.70 817
4814.35 806
4815.01 852
4815.66 812
4816.32 831
4816.97 894
4817.63 941
4818.28 850
4818.94 831
4819.59 794
4820.24 800
4820.90 816
4821.55 955
4822.21 1027
4822.86 972
4823.52 921
4824.17 920
4824.83 938
4825.49 947
4826.14 1014
4826.80 1014
4827.45 1020
4828.11 1022
4828.76 1067
4829.42 986
4830.07 936
4830.73 990
4831.38 1001
4832.04 999
4832.69 1011
4833.35 970
4834.01 935
4834.66 990
4835.32 1245
4835.97 1158
4836.63 1162
4837.29 1196
4837.94 1142
4838.60 1183
4839.25 1230
4839.91 1245
4840.57 1295
4841.22 1265
4841.88 1210
4842.54 1256
4843.19 1367
4843.85 1309
4844.50 1254
4845.16 1330
4845.82 1409
4846.47 1489
4847.13 1667
4847.79 1591
4848.44 1806
4849.10 1877
4849.76 2094
4850.41 2322
4851.07 2522
4851.73 2588
4852.39 2601
4853.04 2609
4853.70 2330
4854.36 2104
4855.01 2216
4855.67 2094
4856.33 2201
4856.99 2241
4857.64 2088
4858.30 2451
4858.96 2516
4859.62 2599
4860.27 2479
4860.93 2725
4861.59 2653
4862.25 2359
4862.90 2197
4863.56 2088
4864.22 1941
4864.88 2040
4865.53 2072
4866.19 2007
4866.85 2002
4867.51 2178
4868.17 2065
4868.83 2337
4869.48 2079
4870.14 2104
4870.80 2002
4871.46 1978
4872.12 1719
4872.77 1649
4873.43 1546
4874.09 1622
4874.75 1636
4875.41 1508
4876.07 1475
4876.73 1571
4877.38 1758
4878.04 1781
4878.70 1789
4879.36 1850
4880.02 1890
4880.68 1939
4881.34 1768
4882.00 1665
4882.66 1466
4883.31 1481
4883.97 1318
4884.63 1456
4885.29 1301
4885.95 1259
4886.61 1363
4887.27 1351
4887.93 1293
4888.59 1224
4889.25 1296
4889.91 1415
4890.57 1434
4891.23 1421
4891.89 1369
4892.55 1407
4893.21 1446
4893.87 1449
4894.53 1435
4895.19 1203
4895.85 1180
4896.51 1178
4897.17 1165
4897.83 1100
4898.49 1007
4899.15 1163
4899.81 1337
4900.47 1291
4901.13 1150
4901.79 1172
4902.45 1204
4903.11 1072
4903.77 1032
4904.43 1106
4905.09 993
4905.75 962
4906.41 896
4907.07 990
4907.73 947
4908.39 1034
4909.05 933
4909.72 990
4910.38 961
4911.04 942
4911.70 962
4912.36 999
4913.02 902
4913.68 930
4914.34 948
4915.00 976
4915.67 969
4916.33 948
4916.99 901
4917.65 840
4918.31 885
4918.97 764
4919.63 746
4920.30 772
4920.96 858
4921.62 859
4922.28 835
4922.94 826
4923.60 822
4924.27 891
4924.93 783
4925.59 786
4926.25 830
4926.91 882
4927.58 870
4928.24 818
4928.90 767
4929.56 775
4930.22 756
4930.89 778
4931.55 844
4932.21 794
4932.87 878
4933.54 821
4934.20 821
4934.86 725
4935.52 831
4936.19 821
4936.85 846
4937.51 809
4938.18 840
4938.84 783
4939.50 858
4940.16 838
4940.83 769
4941.49 770
4942.15 788
4942.82 728
4943.48 761
4944.14 764
4944.81 801
4945.47 765
4946.13 788
4946.80 780
4947.46 822
4948.12 826
4948.79 748
4949.45 769
4950.11 779
4950.78 754
4951.44 679
4952.10 759
4952.77 777
4953.43 787
4954.10 745
4954.76 756
4955.42 713
4956.09 756
4956.75 756
4957.42 688
4958.08 751
4958.74 794
4959.41 807
4960.07 791
4960.74 735
4961.40 793
4962.07 821
4962.73 912
4963.39 1022
4964.06 1080
4964.72 1126
4965.39 1119
4966.05 1118
4966.72 1090
4967.38 1006
4968.05 950
4968.71 945
4969.38 872
4970.04 835
4970.71 803
4971.37 794
4972.04 785
4972.70 786
4973.37 871
4974.03 842
4974.70 735
4975.36 784
4976.03 859
4976.69 845
4977.36 816
4978.02 931
4978.69 897
4979.36 914
4980.02 919
4980.69 924
4981.35 893
4982.02 850
4982.68 784
4983.35 797
4984.02 840
4984.68 784
4985.35 823
4986.01 799
4986.68 814
4987.35 853
4988.01 890
4988.68 836
4989.34 849
4990.01 854
4990.68 844
4991.34 764
4992.01 804
4992.68 839
4993.34 913
4994.01 841
4994.68 824
4995.34 704
4996.01 763
4996.68 775
4997.34 723
4998.01 762
4998.68 806
4999.34 678
5000.01 696
5000.68 703
5001.34 730
5002.01 707
5002.68 696
5003.35 687
5004.01 694
5004.68 633
5005.35 703
5006.01 719
5006.68 682
5007.35 765
5008.02 748
5008.68 663
5009.35 733
5010.02 714
5010.69 770
5011.36 753
5012.02 811
5012.69 629
5013.36 754
5014.03 675
5014.69 662
5015.36 751
5016.03 640
5016.70 711
5017.37 667
5018.03 747
5018.70 786
5019.37 783
5020.04 709
5020.71 802
5021.38 763
5022.04 771
5022.71 777
5023.38 762
5024.05 815
5024.72 730
5025.39 795
5026.06 751
5026.72 713
5027.39 779
5028.06 720
5028.73 744
5029.40 695
5030.07 615
5030.74 704
5031.41 702
5032.08 744
5032.75 657
5033.41 702
5034.08 654
5034.75 621
5035.42 649
5036.09 624
5036.76 617
5037.43 651
5038.10 639
5038.77 600
5039.44 637
5040.11 632
5040.78 625
5041.45 682
5042.12 680
5042.79 622
5043.46 696
5044.13 704
5044.80 700
5045.47 624
5046.14 672
5046.81 701
5047.48 717
5048.15 652
5048.82 692
5049.49 634
5050.16 689
5050.83 712
5051.50 670
5052.17 578
5052.84 611
5053.51 651
5054.18 653
5054.85 703
5055.52 690
5056.19 694
5056.86 604
5057.53 647
5058.21 678
5058.88 616
5059.55 693
5060.22 695
5060.89 722
5061.56 618
5062.23 598
5062.90 662
5063.57 703
5064.24 634
5064.92 670
5065.59 613
5066.26 673
5066.93 783
5067.60 645
5068.27 670
5068.94 605
5069.62 603
5070.29 678
5070.96 715
5071.63 624
5072.30 625
5072.97 620
5073.65 697
5074.32 766
5074.99 624
5075.66 613
5076.33 700
5077.01 784
5077.68 746
5078.35 756
5079.02 770
5079.70 785
5080.37 847
5081.04 778
5081.71 759
5082.38 806
5083.06 700
5083.73 713
5084.40 811
5085.07 709
5085.75 693
5086.42 649
5087.09 729
5087.77 795
5088.44 769
5089.11 771
5089.78 738
5090.46 797
5091.13 770
5091.80 779
5092.48 793
5093.15 773
5093.82 778
5094.50 850
5095.17 822
5095.84 750
5096.52 721
5097.19 660
5097.86 687
5098.54 664
5099.21 666
5099.88 725
5100.56 710
5101.23 625
5101.90 583
5102.58 662
5103.25 721
5103.93 766
5104.60 686
5105.27 700
5105.95 752
5106.62 714
5107.30 663
5107.97 716
5108.64 718
5109.32 644
5109.99 600
5110.67 742
5111.34 662
5112.02 636
5112.69 617
5113.36 666
5114.04 697
5114.71 630
5115.39 744
5116.06 719
5116.74 662
5117.41 644
5118.09 721
5118.76 708
5119.44 707
5120.11 727
5120.79 813
5121.46 781
5122.14 863
5122.81 794
5123.49 777
5124.16 729
5124.84 774
5125.51 776
5126.19 711
5126.86 712
5127.54 723
5128.21 706
5128.89 662
5129.57 686
5130.24 690
5130.92 709
5131.59 697
5132.27 720
5132.94 696
5133.62 715
5134.30 684
5134.97 698
5135.65 644
5136.32 663
5137.00 589
5137.68 723
5138.35 720
5139.03 702
5139.70 664
5140.38 658
5141.06 701
5141.73 607
5142.41 651
5143.09 662
5143.76 640
5144.44 670
5145.12 650
5145.79 638
5146.47 595
5147.15 613
5147.82 646
5148.50 749
5149.18 701
5149.85 561
5150.53 632
5151.21 603
5151.88 587
5152.56 581
5153.24 605
5153.92 584
5154.59 601
5155.27 641
5155.95 663
5156.62 644
5157.30 620
5157.98 552
5158.66 574
5159.33 584
5160.01 602
5160.69 583
5161.37 655
5162.04 611
5162.72 666
5163.40 733
5164.08 675
5164.76 668
5165.43 671
5166.11 698
5166.79 703
5167.47 619
5168.15 682
5168.82 638
5169.50 682
5170.18 607
5170.86 599
5171.54 630
5172.22 581
5172.89 555
5173.57 573
5174.25 613
5174.93 613
5175.61 612
5176.29 689
5176.97 645
5177.64 640
5178.32 651
5179.00 700
5179.68 612
5180.36 616
5181.04 684
5181.72 661
5182.40 641
5183.08 631
5183.75 631
5184.43 601
5185.11 662
5185.79 628
5186.47 679
5187.15 672
5187.83 601
5188.51 624
5189.19 616
5189.87 536
5190.55 547
5191.23 622
5191.91 580
5192.59 701
5193.27 604
5193.95 586
5194.63 530
5195.31 624
5195.99 633
5196.67 639
5197.35 686
5198.03 658
5198.71 636
5199.39 596
5200.07 556
5200.75 612
5201.43 679
5202.11 635
5202.79 633
5203.47 528
5204.15 615
5204.83 691
5205.51 659
5206.19 661
5206.87 711
5207.55 681
5208.23 656
5208.91 654
5209.59 742
5210.27 840
5210.96 837
5211.64 694
5212.32 678
5213.00 695
5213.68 705
5214.36 746
5215.04 640
5215.72 645
5216.40 791
5217.09 734
5217.77 819
5218.45 769
5219.13 790
5219.81 771
5220.49 827
5221.17 815
5221.86 819
5222.54 795
5223.22 775
5223.90 761
5224.58 766
5225.27 704
5225.95 676
5226.63 669
5227.31 668
5227.99 747
5228.67 666
5229.36 599
5230.04 648
5230.72 644
5231.40 707
5232.09 725
5232.77 682
5233.45 676
5234.13 620
5234.82 668
5235.50 642
5236.18 699
5236.86 695
5237.55 754
5238.23 735
5238.91 773
5239.59 754
5240.28 798
5240.96 770
5241.64 810
5242.33 834
5243.01 776
5243.69 805
5244.37 779
5245.06 713
5245.74 720
5246.42 625
5247.11 658
5247.79 690
5248.47 651
5249.16 743
5249.84 698
5250.52 746
5251.21 756
5251.89 864
5252.58 862
5253.26 718
5253.94 795
5254.63 791
5255.31 669
5255.99 622
5256.68 667
5257.36 614
5258.05 734
5258.73 650
5259.41 663
5260.10 765
5260.78 733
5261.47 790
5262.15 753
5262.84 786
5263.52 735
5264.20 700
5264.89 667
5265.57 704
5266.26 675
5266.94 673
5267.63 675
5268.31 680
5269.00 770
5269.68 742
5270.37 721
5271.05 677
5271.73 750
5272.42 701
5273.10 649
5273.79 590
5274.47 604
5275.16 629
5275.85 677
5276.53 617
5277.22 636
5277.90 597
5278.59 663
5279.27 679
5279.96 691
5280.64 829
5281.33 714
5282.01 736
5282.70 721
5283.38 693
5284.07 772
5284.76 751
5285.44 725
5286.13 652
5286.81 651
5287.50 621
5288.19 713
5288.87 663
5289.56 609
5290.24 574
5290.93 600
5291.62 617
5292.30 647
5292.99 633
5293.67 599
5294.36 631
5295.05 635
5295.73 643
5296.42 700
5297.11 754
5297.79 657
5298.48 691
5299.17 745
5299.85 734
5300.54 716
5301.23 779
5301.91 773
5302.60 795
5303.29 745
5303.97 754
5304.66 689
5305.35 733
5306.04 740
5306.72 772
5307.41 716
5308.10 781
5308.78 737
5309.47 783
5310.16 798
5310.85 735
5311.53 738
5312.22 924
5312.91 979
5313.60 861
5314.28 774
5314.97 795
5315.66 773
5316.35 703
5317.04 723
5317.72 707
5318.41 762
5319.10 758
5319.79 849
5320.48 847
5321.16 889
5321.85 881
5322.54 875
5323.23 892
5323.92 696
5324.60 765
5325.29 771
5325.98 729
5326.67 636
5327.36 632
5328.05 598
5328.74 647
5329.42 652
5330.11 623
5330.80 603
5331.49 616
5332.18 662
5332.87 683
5333.56 640
5334.25 663
5334.93 661
5335.62 610
5336.31 605
5337.00 622
5337.69 656
5338.38 587
5339.07 588
5339.76 607
5340.45 659
5341.14 674
5341.83 719
5342.52 709
5343.21 709
5343.90 704
5344.58 651
5345.27 678
5345.96 687
5346.65 676
5347.34 694
5348.03 793
5348.72 798
5349.41 771
5350.10 837
5350.79 769
5351.48 752
5352.17 790
5352.86 736
5353.55 699
5354.24 741
5354.93 740
5355.62 710
5356.31 708
5357.01 633
5357.70 629
5358.39 587
5359.08 581
5359.77 622
5360.46 630
5361.15 612
5361.84 628
5362.53 624
5363.22 697
5363.91 696
5364.60 641
5365.29 659
5365.98 601
5366.68 586
5367.37 582
5368.06 555
5368.75 574
5369.44 604
5370.13 548
5370.82 552
5371.51 507
5372.21 569
5372.90 594
5373.59 578
5374.28 601
5374.97 597
5375.66 586
5376.35 619
5377.05 590
5377.74 582
5378.43 572
5379.12 557
5379.81 659
5380.51 608
5381.20 565
5381.89 554
5382.58 563
5383.27 579
5383.97 583
5384.66 626
5385.35 677
5386.04 620
5386.73 610
5387.43 644
5388.12 641
5388.81 652
5389.50 673
5390.20 674
5390.89 628
5391.58 611
5392.28 634
5392.97 690
5393.66 599
5394.35 648
5395.05 609
5395.74 578
5396.43 550
5397.13 598
5397.82 663
5398.51 571
5399.20 594
5399.90 563
5400.59 571
5401.28 582
5401.98 665
5402.67 617
5403.36 615
5404.06 573
5404.75 594
5405.44 560
5406.14 525
5406.83 560
5407.53 561
5408.22 588
5408.91 687
5409.61 590
5410.30 614
5410.99 665
5411.69 641
5412.38 608
5413.08 604
5413.77 670
5414.46 639
5415.16 581
5415.85 600
5416.55 629
5417.24 624
5417.94 649
5418.63 615
5419.32 536
5420.02 619
5420.71 605
5421.41 548
5422.10 597
5422.80 600
5423.49 619
5424.19 597
5424.88 595
5425.58 646
5426.27 583
5426.97 578
5427.66 660
5428.36 680
5429.05 594
5429.75 596
5430.44 596
5431.14 560
5431.83 645
5432.53 597
5433.22 595
5433.92 646
5434.61 704
5435.31 688
5436.00 675
5436.70 771
5437.40 777
5438.09 701
5438.79 698
5439.48 726
5440.18 704
5440.87 657
5441.57 698
5442.27 731
5442.96 692
5443.66 605
5444.35 750
5445.05 766
5445.75 772
5446.44 762
5447.14 782
5447.83 821
5448.53 896
5449.23 866
5449.92 829
5450.62 854
5451.32 822
5452.01 784
5452.71 858
5453.41 737
5454.10 686
5454.80 775
5455.50 778
5456.19 773
5456.89 756
5457.59 806
5458.28 837
5458.98 826
5459.68 799
5460.37 859
5461.07 771
5461.77 821
5462.47 805
5463.16 762
5463.86 806
5464.56 792
5465.25 842
5465.95 812
5466.65 817
5467.35 797
5468.04 826
5468.74 809
5469.44 792
5470.14 802
5470.84 824
5471.53 907
5472.23 903
5472.93 955
5473.63 925
5474.32 973
5475.02 1042
5475.72 940
5476.42 901
5477.12 1093
5477.82 1168
5478.51 1285
5479.21 1539
5479.91 1609
5480.61 1789
5481.31 1889
5482.01 2028
5482.70 1865
5483.40 1836
5484.10 1747
5484.80 1625
5485.50 1538
5486.20 1295
5486.90 1243
5487.59 1123
5488.29 1221
5488.99 1275
5489.69 1196
5490.39 1212
5491.09 1099
5491.79 1205
5492.49 1235
5493.19 1221
5493.89 1243
5494.58 1332
5495.28 1446
5495.98 1480
5496.68 1506
5497.38 1557
5498.08 1727
5498.78 1952
5499.48 2262
5500.18 2494
5500.88 2784
5501.58 3143
5502.28 3195
5502.98 3108
5503.68 3177
5504.38 2851
5505.08 2419
5505.78 2175
5506.48 1860
5507.18 1669
5507.88 1411
5508.58 1230
5509.28 1260
5509.98 1232
5510.68 1224
5511.38 1220
5512.08 1219
5512.78 1161
5513.48 1164
5514.18 1167
5514.88 1190
5515.58 1099
5516.28 1184
5516.98 1133
5517.68 1133
5518.39 1108
5519.09 1120
5519.79 1211
5520.49 1052
5521.19 1017
5521.89 1008
5522.59 1050
5523.29 1008
5523.99 1004
5524.69 1007
5525.40 934
5526.10 837
5526.80 846
5527.50 898
5528.20 838
5528.90 926
5529.60 949
5530.31 984
5531.01 993
5531.71 931
5532.41 793
5533.11 858
5533.81 856
5534.52 854
5535.22 702
5535.92 777
5536.62 782
5537.32 832
5538.02 810
5538.73 753
5539.43 788
5540.13 815
5540.83 834
5541.54 811
5542.24 784
5542.94 752
5543.64 773
5544.34 727
5545.05 764
5545.75 729
5546.45 769
5547.15 752
5547.86 664
5548.56 727
5549.26 694
5549.97 721
5550.67 772
5551.37 739
5552.07 736
5552.78 677
5553.48 660
5554.18 717
5554.89 734
5555.59 739
5556.29 733
5557.00 710
5557.70 743
5558.40 782
5559.11 750
5559.81 769
5560.51 779
5561.22 776
5561.92 760
5562.62 690
5563.33 735
5564.03 755
5564.73 755
5565.44 719
5566.14 732
5566.85 686
5567.55 785
5568.25 800
5568.96 757
5569.66 775
5570.37 664
5571.07 739
5571.77 663
5572.48 711
5573.18 678
5573.89 647
5574.59 676
5575.29 711
5576.00 688
5576.70 762
5577.41 761
5578.11 680
5578.82 637
5579.52 650
5580.23 641
5580.93 632
5581.64 635
5582.34 628
5583.05 619
5583.75 545
5584.46 638
5585.16 566
5585.87 658
5586.57 630
5587.28 670
5587.98 645
5588.69 650
5589.39 630
5590.10 698
5590.80 671
5591.51 693
5592.21 627
5592.92 651
5593.62 715
5594.33 692
5595.04 635
5595.74 587
5596.45 620
5597.15 583
5597.86 715
5598.56 668
5599.27 719
5599.98 691
5600.68 647
5601.39 579
5602.09 644
5602.80 684
5603.51 601
5604.21 615
5604.92 590
5605.62 594
5606.33 586
5607.04 590
5607.74 580
5608.45 710
5609.16 684
5609.86 660
5610.57 595
5611.28 541
5611.98 600
5612.69 643
5613.40 676
5614.10 577
5614.81 654
5615.52 672
5616.22 685
5616.93 622
5617.64 652
5618.35 611
5619.05 656
5619.76 657
5620.47 593
5621.17 686
5621.88 739
5622.59 647
5623.30 648
5624.00 586
5624.71 613
5625.42 697
5626.13 666
5626.83 674
5627.54 543
5628.25 631
5628.96 720
5629.67 665
5630.37 629
5631.08 743
5631.79 674
5632.50 705
5633.21 672
5633.91 668
5634.62 772
5635.33 732
5636.04 739
5636.75 704
5637.45 605
5638.16 718
5638.87 679
5639.58 678
5640.29 782
5641.00 765
5641.70 755
5642.41 692
5643.12 714
5643.83 705
5644.54 749
5645.25 714
5645.96 705
5646.67 775
5647.38 730
5648.08 721
5648.79 762
5649.50 762
5650.21 718
5650.92 676
5651.63 654
5652.34 666
5653.05 667
5653.76 741
5654.47 697
5655.18 749
5655.89 864
5656.60 900
5657.30 946
5658.01 977
5658.72 993
5659.43 905
5660.14 896
5660.85 897
5661.56 934
5662.27 885
5662.98 839
5663.69 743
5664.40 760
5665.11 761
5665.82 721
5666.53 633
5667.24 735
5667.95 656
5668.66 670
5669.37 683
5670.08 723
5670.79 663
5671.50 651
5672.22 696
5672.93 647
5673.64 645
5674.35 612
5675.06 704
5675.77 674
5676.48 638
5677.19 648
5677.90 693
5678.61 603
5679.32 636
5680.03 627
5680.74 631
5681.46 677
5682.17 669
5682.88 710
5683.59 684
5684.30 675
5685.01 589
5685.72 649
5686.43 688
5687.15 678
5687.86 578
5688.57 644
5689.28 631
5689.99 694
5690.70 629
5691.42 587
5692.13 616
5692.84 573
5693.55 630
5694.26 628
5694.97 527
5695.69 585
5696.40 673
5697.11 652
5697.82 659
5698.53 619
5699.25 690
5699.96 694
5700.67 599
5701.38 549
5702.10 570
5702.81 611
5703.52 601
5704.23 624
5704.95 574
5705.66 696
5706.37 630
5707.08 599
5707.80 539
5708.51 516
5709.22 549
5709.93 595
5710.65 620
5711.36 624
5712.07 568
5712.79 662
5713.50 625
5714.21 579
5714.93 624
5715.64 646
5716.35 662
5717.07 577
5717.78 533
5718.49 543
5719.21 561
5719.92 579
5720.63 553
5721.35 557
5722.06 613
5722.77 601
5723.49 644
5724.20 623
5724.92 595
5725.63 595
5726.34 610
5727.06 643
5727.77 682
5728.48 627
5729.20 622
5729.91 676
5730.63 593
5731.34 623
5732.06 605
5732.77 674
5733.48 608
5734.20 653
5734.91 607
5735.63 586
5736.34 531
5737.06 595
5737.77 559
5738.49 608
5739.20 571
5739.91 590
5740.63 573
5741.34 565
5742.06 557
5742.77 563
5743.49 606
5744.20 536
5744.92 627
5745.63 579
5746.35 553
5747.06 541
5747.78 563
5748.49 575
5749.21 584
5749.93 626
5750.64 649
5751.36 624
5752.07 495
5752.79 538
5753.50 593
5754.22 602
5754.93 570
5755.65 636
5756.37 572
5757.08 569
5757.80 539
5758.51 543
5759.23 519
5759.95 558
5760.66 677
5761.38 587
5762.09 564
5762.81 528
5763.53 664
5764.24 663
5764.96 597
5765.67 521
5766.39 538
5767.11 593
5767.82 538
5768.54 583
5769.26 594
5769.97 577
5770.69 546
5771.41 628
5772.12 596
5772.84 665
5773.56 605
5774.27 627
5774.99 597
5775.71 580
5776.42 576
5777.14 642
5777.86 620
5778.58 606
5779.29 582
5780.01 681
5780.73 633
5781.45 589
5782.16 562
5782.88 627
5783.60 687
5784.31 563
5785.03 608
5785.75 643
5786.47 667
5787.19 627
5787.90 581
5788.62 591
5789.34 603
5790.06 568
5790.77 580
5791.49 589
5792.21 623
5792.93 701
5793.65 766
5794.36 759
5795.08 727
5795.80 716
5796.52 690
5797.24 738
5797.96 762
5798.67 844
5799.39 799
5800.11 949
5800.83 1044
5801.55 1328
5802.27 1382
5802.99 1553
5803.70 1668
5804.42 1775
5805.14 1643
5805.86 1466
5806.58 1387
5807.30 1157
5808.02 1050
5808.74 854
5809.46 779
5810.17 801
5810.89 840
5811.61 745
5812.33 765
5813.05 762
5813.77 804
5814.49 756
5815.21 741
5815.93 766
5816.65 799
5817.37 810
5818.09 732
5818.81 787
5819.53 778
5820.25 858
5820.97 811
5821.69 791
5822.41 841
5823.13 740
5823.85 781
5824.57 835
5825.29 756
5826.01 714
5826.73 661
5827.45 687
5828.17 711
5828.89 746
5829.61 765
5830.33 685
5831.05 718
5831.77 652
5832.49 624
5833.21 622
5833.93 661
5834.65 683
5835.37 671
5836.09 655
5836.81 649
5837.53 720
5838.25 694
5838.97 698
5839.70 745
5840.42 711
5841.14 634
5841.86 696
5842.58 663
5843.30 695
5844.02 671
5844.74 661
5845.46 656
5846.19 667
5846.91 666
5847.63 736
5848.35 767
5849.07 733
5849.79 707
5850.51 650
5851.24 690
5851.96 757
5852.68 714
5853.40 651
5854.12 702
5854.85 743
5855.57 778
5856.29 619
5857.01 678
5857.73 722
5858.46 751
5859.18 737
5859.90 720
5860.62 668
5861.34 685
5862.07 759
5862.79 708
5863.51 687
5864.23 606
5864.96 702
5865.68 709
5866.40 679
5867.12 618
5867.85 708
5868.57 714
5869.29 667
5870.01 722
5870.74 668
5871.46 795
5872.18 818
5872.91 727
5873.63 735
5874.35 714
5875.08 742
5875.80 732
5876.52 696
5877.25 731
5877.97 714
5878.69 741
5879.42 728
5880.14 735
5880.86 694
5881.59 740
5882.31 702
5883.03 673
5883.76 755
5884.48 720
5885.20 792
5885.93 886
5886.65 844
5887.38 774
5888.10 706
5888.82 698
5889.55 726
5890.27 651
5891.00 602
5891.72 692
5892.44 720
5893.17 717
5893.89 775
5894.62 732
5895.34 642
5896.07 780
5896.79 685
5897.51 736
5898.24 724
5898.96 744
5899.69 776
5900.41 798
5901.14 766
5901.86 768
5902.59 731
5903.31 817
5904.04 746
5904.76 728
5905.49 704
5906.21 658
5906.94 709
5907.66 701
5908.39 777
5909.11 717
5909.84 784
5910.56 848
5911.29 782
5912.01 752
5912.74 730
5913.46 744
5914.19 786
5914.92 735
5915.64 817
5916.37 769
5917.09 826
5917.82 829
5918.54 751
5919.27 781
5920.00 762
5920.72 737
5921.45 813
5922.17 809
5922.90 867
5923.63 861
5924.35 836
5925.08 845
5925.80 891
5926.53 932
5927.26 961
5927.98 986
5928.71 999
5929.44 897
5930.16 874
5930.89 921
5931.62 910
5932.34 899
5933.07 900
5933.80 1003
5934.52 930
5935.25 857
5935.98 1039
5936.70 1073
5937.43 1073
5938.16 1089
5938.88 1020
5939.61 1101
5940.34 1141
5941.07 1173
5941.79 1114
5942.52 1147
5943.25 1245
5943.97 1228
5944.70 1312
5945.43 1307
5946.16 1340
5946.88 1437
5947.61 1405
5948.34 1378
5949.07 1517
5949.80 1538
5950.52 1700
5951.25 1720
5951.98 1861
5952.71 1977
5953.43 2049
5954.16 2089
5954.89 2187
5955.62 2006
5956.35 1875
5957.07 1773
5957.80 1937
5958.53 1795
5959.26 1746
5959.99 1747
5960.72 1744
5961.44 1849
5962.17 1837
5962.90 1988
5963.63 1984
5964.36 2003
5965.09 2358
5965.82 2476
5966.54 2969
5967.27 3257
5968.00 3347
5968.73 3741
5969.46 3476
5970.19 3221
5970.92 3074
5971.65 2851
5972.38 2859
5973.11 2535
5973.83 2441
5974.56 2323
5975.29 2364
5976.02 2238
5976.75 2296
5977.48 2219
5978.21 2315
5978.94 2399
5979.67 2467
5980.40 2480
5981.13 2682
5981.86 2668
5982.59 2755
5983.32 2897
5984.05 2794
5984.78 2915
5985.51 2820
5986.24 2832
5986.97 2769
5987.70 2808
5988.43 2894
5989.16 2682
5989.89 2696
5990.62 2734
5991.35 2678
5992.08 2729
5992.81 2723
5993.54 2764
5994.27 2714
5995.00 2719
5995.73 2915
5996.46 2904
5997.19 2864
5997.92 3019
5998.65 3058
5999.38 3027
6000.11 3149
6000.85 3141
6001.58 3185
6002.31 3064
6003.04 3012
6003.77 2761
6004.50 2854
6005.23 2964
6005.96 2810
6006.69 2898
6007.43 3084
6008.16 3113
6008.89 3437
6009.62 3871
6010.35 4496
6011.08 5570
6011.81 6644
6012.54 7827
6013.28 9181
6014.01 10630
6014.74 11310
6015.47 11951
6016.20 12158
6016.94 11834
6017.67 10783
6018.40 9690
6019.13 8424
6019.86 7222
6020.59 5610
6021.33 4847
6022.06 4176
6022.79 3492
6023.52 3053
6024.26 2594
6024.99 2516
6025.72 2337
6026.45 2393
6027.19 2340
6027.92 2197
6028.65 2198
6029.38 2108
6030.12 2123
6030.85 2081
6031.58 2045
6032.31 2063
6033.05 2053
6033.78 2032
6034.51 2035
6035.25 1966
6035.98 1999
6036.71 1952
6037.44 1870
6038.18 1848
6038.91 1994
6039.64 1991
6040.38 1931
6041.11 2089
6041.84 2264
6042.58 2164
6043.31 2082
6044.04 2240
6044.78 2293
6045.51 2492
6046.24 2389
6046.98 2387
6047.71 2428
6048.45 2619
6049.18 2783
6049.91 2918
6050.65 3110
6051.38 3497
6052.11 3740
6052.85 3961
6053.58 4483
6054.32 4768
6055.05 4878
6055.79 4635
6056.52 4190
6057.25 3642
6057.99 3230
6058.72 2926
6059.46 2732
6060.19 2411
6060.93 2344
6061.66 2409
6062.39 2380
6063.13 2429
6063.86 2282
6064.60 2174
6065.33 2183
6066.07 2040
6066.80 2149
6067.54 2003
6068.27 2058
6069.01 1969
6069.74 2048
6070.48 1897
6071.21 1891
6071.95 1926
6072.68 1848
6073.42 1909
6074.15 1998
6074.89 1870
6075.62 1783
6076.36 1847
6077.10 1820
6077.83 1765
6078.57 1693
6079.30 1760
6080.04 1746
6080.77 1740
6081.51 1655
6082.25 1646
6082.98 1632
6083.72 1548
6084.45 1573
6085.19 1603
6085.93 1515
6086.66 1477
6087.40 1392
6088.13 1413
6088.87 1443
6089.61 1551
6090.34 1594
6091.08 1484
6091.81 1475
6092.55 1600
6093.29 1478
6094.02 1313
6094.76 1347
6095.50 1448
6096.23 1434
6096.97 1383
6097.71 1308
6098.44 1287
6099.18 1222
6099.92 1204
6100.65 1179
6101.39 1196
6102.13 1178
6102.87 1177
6103.60 1187
6104.34 1237
6105.08 1207
6105.81 1276
6106.55 1206
6107.29 1208
6108.03 1192
6108.76 1256
6109.50 1276
6110.24 1240
6110.98 1294
6111.71 1305
6112.45 1305
6113.19 1400
6113.93 1349
6114.66 1285
6115.40 1354
6116.14 1308
6116.88 1309
6117.62 1230
6118.35 1221
6119.09 1212
6119.83 1300
6120.57 1253
6121.31 1292
6122.04 1302
6122.78 1257
6123.52 1363
6124.26 1346
6125.00 1357
6125.74 1402
6126.47 1375
6127.21 1414
6127.95 1343
6128.69 1450
6129.43 1407
6130.17 1421
6130.91 1416
6131.64 1378
6132.38 1343
6133.12 1286
6133.86 1296
6134.60 1352
6135.34 1335
6136.08 1392
6136.82 1339
6137.56 1368
6138.30 1374
6139.04 1386
6139.77 1449
6140.51 1549
6141.25 1534
6141.99 1405
6142.73 1476
6143.47 1425
6144.21 1501
6144.95 1370
6145.69 1447
6146.43 1503
6147.17 1501
6147.91 1515
6148.65 1508
6149.39 1483
6150.13 1509
6150.87 1505
6151.61 1550
6152.35 1573
6153.09 1437
6153.83 1533
6154.57 1434
6155.31 1480
6156.05 1612
6156.79 1590
6157.53 1513
6158.27 1621
6159.01 1687
6159.75 1704
6160.49 1665
6161.23 1645
6161.97 1755
6162.71 1679
6163.45 1737
6164.20 1877
6164.94 1986
6165.68 2157
6166.42 2266
6167.16 2453
6167.90 2483
6168.64 2468
6169.38 2619
6170.12 2534
6170.86 2498
6171.61 2484
6172.35 2348
6173.09 2323
6173.83 2238
6174.57 2211
6175.31 2210
6176.05 2173
6176.79 2072
6177.54 2163
6178.28 2143
6179.02 2066
6179.76 2081
6180.50 2091
6181.24 2122
6181.99 2204
6182.73 2218
6183.47 2200
6184.21 2225
6184.95 2321
6185.70 2448
6186.44 2358
6187.18 2340
6187.92 2438
6188.66 2456
6189.41 2507
6190.15 2689
6190.89 2696
6191.63 2811
6192.38 2780
6193.12 2912
6193.86 3027
6194.60 3165
6195.35 3281
6196.09 3177
6196.83 3244
6197.57 3328
6198.32 3266
6199.06 3161
6199.80 3187
6200.55 3214
6201.29 3260
6202.03 3220
6202.78 3254
6203.52 3545
6204.26 4169
6205.00 4888
6205.75 5759
6206.49 7422
6207.23 9267
6207.98 11660
6208.72 14126
6209.46 16629
6210.21 18786
6210.95 19721
6211.70 20032
6212.44 18936
6213.18 17487
6213.93 14839
6214.67 12050
6215.41 10234
6216.16 8330
6216.90 6507
6217.65 5067
6218.39 4332
6219.13 3770
6219.88 3226
6220.62 3009
6221.37 2928
6222.11 2719
6222.85 2609
6223.60 2563
6224.34 2453
6225.09 2481
6225.83 2429
6226.58 2438
6227.32 2369
6228.07 2185
6228.81 2138
6229.56 1995
6230.30 1855
6231.04 1693
6231.79 1693
6232.53 1643
6233.28 1744
6234.02 1624
6234.77 1787
6235.51 1736
6236.26 1860
6237.00 1934
6237.75 2055
6238.49 2082
6239.24 2224
6239.99 2343
6240.73 2467
6241.48 2567
6242.22 2371
6242.97 2328
6243.71 2232
6244.46 2274
6245.20 2300
6245.95 2339
6246.70 2342
6247.44 2399
6248.19 2475
6248.93 2602
6249.68 2522
6250.42 2527
6251.17 2401
6251.92 2249
6252.66 2172
6253.41 2276
6254.15 2125
6254.90 2005
6255.65 1984
6256.39 1976
6257.14 1920
6257.89 1771
6258.63 1777
6259.38 1953
6260.13 1805
6260.87 1626
6261.62 1759
6262.37 1660
6263.11 1648
6263.86 1585
6264.61 1555
6265.35 1641
6266.10 1599
6266.85 1576
6267.59 1668
6268.34 1703
6269.09 1707
6269.83 1708
6270.58 1788
6271.33 1753
6272.08 1734
6272.82 1803
6273.57 1755
6274.32 1656
6275.06 1776
6275.81 1789
6276.56 1703
6277.31 1729
6278.05 1667
6278.80 1715
6279.55 1916
6280.30 1806
6281.05 1715
6281.79 1727
6282.54 1502
6283.29 1604
6284.04 1586
6284.78 1525
6285.53 1446
6286.28 1469
6287.03 1358
6287.78 1361
6288.53 1363
6289.27 1369
6290.02 1319
6290.77 1227
6291.52 1221
6292.27 1261
6293.02 1240
6293.76 1176
6294.51 1076
6295.26 1010
6296.01 1068
6296.76 1157
6297.51 1078
6298.26 1138
6299.00 1117
6299.75 1024
6300.50 1134
6301.25 1128
6302.00 1079
6302.75 1042
6303.50 1056
6304.25 1118
6305.00 1186
6305.75 1140
6306.50 1065
6307.24 1040
6307.99 1129
6308.74 1169
6309.49 1168
6310.24 1198
6310.99 1342
6311.74 1302
6312.49 1320
6313.24 1329
6313.99 1232
6314.74 1148
6315.49 1095
6316.24 1200
6316.99 1082
6317.74 1089
6318.49 1087
6319.24 1015
6319.99 1035
6320.74 982
6321.49 1022
6322.24 932
6322.99 969
6323.74 901
6324.49 867
6325.24 960
6325.99 976
6326.74 968
6327.49 959
6328.24 957
6328.99 970
6329.74 922
6330.50 961
6331.25 1011
6332.00 1016
6332.75 961
6333.50 951
6334.25 991
6335.00 957
6335.75 919
6336.50 922
6337.25 913
6338.00 950
6338.76 966
6339.51 999
6340.26 988
6341.01 1017
6341.76 993
6342.51 1051
6343.26 956
6344.02 1022
6344.77 989
6345.52 909
6346.27 874
6347.02 892
6347.77 974
6348.53 1061
6349.28 1084
6350.03 1099
6350.78 1085
6351.53 1144
6352.29 1234
6353.04 1246
6353.79 1399
6354.54 1408
6355.29 1416
6356.05 1369
6356.80 1375
6357.55 1333
6358.30 1304
6359.06 1199
6359.81 1204
6360.56 1150
6361.31 1085
6362.07 1068
6362.82 1114
6363.57 1042
6364.32 1045
6365.08 1017
6365.83 972
6366.58 1028
6367.33 1090
6368.09 1080
6368.84 1048
6369.59 1046
6370.35 1078
6371.10 1097
6371.85 1062
6372.61 1082
6373.36 943
6374.11 967
6374.87 1020
6375.62 1034
6376.37 1074
6377.13 994
6377.88 949
6378.63 1073
6379.39 1098
6380.14 1019
6380.89 1020
6381.65 997
6382.40 997
6383.16 1081
6383.91 1083
6384.66 1038
6385.42 1003
6386.17 958
6386.92 999
6387.68 938
6388.43 930
6389.19 879
6389.94 942
6390.70 950
6391.45 878
6392.20 873
6392.96 885
6393.71 958
6394.47 857
6395.22 847
6395.98 879
6396.73 1004
6397.49 967
6398.24 932
6399.00 909
6399.75 948
6400.51 928
6401.26 956
6402.02 995
6402.77 923
6403.53 884
6404.28 850
6405.04 998
6405.79 925
6406.55 875
6407.30 952
6408.06 1063
6408.81 1005
6409.57 1064
6410.32 1061
6411.08 1013
6411.83 1095
6412.59 1125
6413.34 1043
6414.10 1032
6414.86 997
6415.61 1000
6416.37 893
6417.12 928
6417.88 985
6418.64 917
6419.39 935
6420.15 927
6420.90 925
6421.66 923
6422.42 886
6423.17 920
6423.93 908
6424.68 915
6425.44 844
6426.20 908
6426.95 937
6427.71 913
6428.47 860
6429.22 790
6429.98 834
6430.74 864
6431.49 815
6432.25 837
6433.01 874
6433.76 889
6434.52 872
6435.28 860
6436.03 890
6436.79 921
6437.55 874
6438.30 853
6439.06 837
6439.82 861
6440.58 958
6441.33 889
6442.09 823
6442.85 877
6443.61 859
6444.36 900
6445.12 861
6445.88 919
6446.64 881
6447.39 918
6448.15 901
6448.91 896
6449.67 922
6450.42 994
6451.18 917
6451.94 913
6452.70 920
6453.46 915
6454.21 906
6454.97 969
6455.73 1006
6456.49 958
6457.25 952
6458.00 976
6458.76 1010
6459.52 1010
6460.28 1021
6461.04 1080
6461.80 1039
6462.55 1008
6463.31 1014
6464.07 1059
6464.83 1073
6465.59 1041
6466.35 1160
6467.11 1183
6467.87 1185
6468.62 1122
6469.38 1104
6470.14 1078
6470.90 1156
6471.66 1237
6472.42 1231
6473.18 1221
6473.94 1169
6474.70 1149
6475.46 1128
6476.22 1155
6476.97 1242
6477.73 1302
6478.49 1276
6479.25 1297
6480.01 1319
6480.77 1399
6481.53 1436
6482.29 1357
6483.05 1396
6483.81 1416
6484.57 1384
6485.33 1523
6486.09 1592
6486.85 1537
6487.61 1591
6488.37 1564
6489.13 1532
6489.89 1641
6490.65 1753
6491.41 1747
6492.17 1807
6492.93 1784
6493.69 1873
6494.45 2054
6495.21 2133
6495.97 2145
6496.73 2076
6497.49 2114
6498.26 2184
6499.02 2202
6499.78 2153
6500.54 2038
6501.30 2082
6502.06 2153
6502.82 2053
6503.58 2090
6504.34 2022
6505.10 2185
6505.86 2146
6506.62 2245
6507.39 2266
6508.15 2259
6508.91 2367
6509.67 2404
6510.43 2424
6511.19 2559
6511.95 2562
6512.72 2516
6513.48 2585
6514.24 2590
6515.00 2600
6515.76 2710
6516.52 2710
6517.28 2653
6518.05 2740
6518.81 2846
6519.57 2961
6520.33 2994
6521.09 3035
6521.86 3194
6522.62 3259
6523.38 3489
6524.14 3524
6524.90 3774
6525.67 3992
6526.43 4452
6527.19 4856
6527.95 5242
6528.72 5584
6529.48 5737
6530.24 5806
6531.00 6066
6531.77 6140
6532.53 6415
6533.29 6943
6534.05 8125
6534.82 9832
6535.58 12107
6536.34 14495
6537.11 16135
6537.87 17611
6538.63 17954
6539.39 17713
6540.16 16290
6540.92 14005
6541.68 11699
6542.45 9676
6543.21 7856
6543.97 6119
6544.74 4924
6545.50 4002
6546.26 3369
6547.03 2929
6547.79 2641
6548.55 2644
6549.32 2516
6550.08 2490
6550.84 2471
6551.61 2351
6552.37 2249
6553.14 2264
6553.90 2241
6554.66 2156
6555.43 2068
6556.19 1944
6556.96 1949
6557.72 1918
6558.48 1863
6559.25 1879
6560.01 1866
6560.78 1984
6561.54 2076
6562.31 2122
6563.07 2147
6563.83 2299
6564.60 2460
6565.36 2442
6566.13 2439
6566.89 2448
6567.66 2474
6568.42 2464
6569.19 2381
6569.95 2460
6570.72 2413
6571.48 2309
6572.25 2524
6573.01 2699
6573.78 2694
6574.54 2790
6575.31 3045
6576.07 3104
6576.84 3198
6577.60 3310
6578.37 3012
6579.13 3064
6579.90 2940
6580.66 2866
6581.43 2878
6582.19 2644
6582.96 2575
6583.73 2525
6584.49 2478
6585.26 2419
6586.02 2446
6586.79 2554
6587.55 2533
6588.32 2524
6589.09 2567
6589.85 2509
6590.62 2646
6591.38 2802
6592.15 3018
6592.92 3191
6593.68 3545
6594.45 3895
6595.22 4127
6595.98 4254
6596.75 4409
6597.51 4406
6598.28 4313
6599.05 3962
6599.81 3719
6600.58 3335
6601.35 3185
6602.11 3104
6602.88 2709
6603.65 2730
6604.41 2482
6605.18 2347
6605.95 2430
6606.71 2464
6607.48 2532
6608.25 2548
6609.02 2591
6609.78 2719
6610.55 2692
6611.32 2836
6612.08 2883
6612.85 2742
6613.62 2667
6614.39 2469
6615.15 2309
6615.92 2133
6616.69 2008
6617.46 2003
6618.22 1952
6618.99 1864
6619.76 1725
6620.53 1720
6621.30 1742
6622.06 1549
6622.83 1695
6623.60 1535
6624.37 1576
6625.13 1698
6625.90 1570
6626.67 1665
6627.44 1596
6628.21 1594
6628.98 1632
6629.74 1635
6630.51 1672
6631.28 1714
6632.05 1716
6632.82 2052
6633.59 2029
6634.35 2131
6635.12 2383
6635.89 2412
6636.66 2468
6637.43 2432
6638.20 2324
6638.97 2200
6639.74 2083
6640.50 2040
6641.27 1926
6642.04 1796
6642.81 1722
6643.58 1619
6644.35 1587
6645.12 1644
6645.89 1576
6646.66 1613
6647.43 1669
6648.20 1545
6648.97 1540
6649.73 1689
6650.50 1673
6651.27 1714
6652.04 1750
6652.81 1676
6653.58 1661
6654.35 1722
6655.12 1866
6655.89 1928
6656.66 1880
6657.43 1874
6658.20 1907
6658.97 1879
6659.74 1769
6660.51 1702
6661.28 1695
6662.05 1667
6662.82 1581
6663.59 1626
6664.36 1571
6665.13 1579
6665.90 1616
6666.67 1633
6667.44 1607
6668.22 1633
6668.99 1704
6669.76 1677
6670.53 1658
6671.30 1641
6672.07 1621
6672.84 1682
6673.61 1651
6674.38 1673
6675.15 1680
6675.92 1758
6676.69 1672
6677.46 1748
6678.24 1868
6679.01 1878
6679.78 1771
6680.55 1919
6681.32 1895
6682.09 2029
6682.86 2250
6683.63 2459
6684.41 2491
6685.18 2754
6685.95 2921
6686.72 3015
6687.49 2968
6688.26 2783
6689.04 2606
6689.81 2257
6690.58 2205
6691.35 2025
6692.12 1778
6692.90 1781
6693.67 1618
6694.44 1640
6695.21 1663
6695.98 1468
6696.76 1622
6697.53 1590
6698.30 1642
6699.07 1546
6699.84 1456
6700.62 1500
6701.39 1489
6702.16 1546
6702.93 1605
6703.71 1604
6704.48 1518
6705.25 1569
6706.03 1487
6706.80 1541
6707.57 1542
6708.34 1581
6709.12 1584
6709.89 1518
6710.66 1480
6711.44 1491
6712.21 1446
6712.98 1479
6713.75 1368
6714.53 1314
6715.30 1323
6716.07 1293
6716.85 1188
6717.62 1266
6718.39 1301
6719.17 1323
6719.94 1267
6720.72 1254
6721.49 1267
6722.26 1250
6723.04 1273
6723.81 1361
6724.58 1316
6725.36 1295
6726.13 1295
6726.91 1294
6727.68 1192
6728.45 1254
6729.23 1357
6730.00 1270
6730.78 1319
6731.55 1427
6732.32 1446
6733.10 1418
6733.87 1348
6734.65 1341
6735.42 1376
6736.20 1332
6736.97 1434
6737.74 1499
6738.52 1481
6739.29 1437
6740.07 1505
6740.84 1425
6741.62 1384
6742.39 1411
6743.17 1377
6743.94 1366
6744.72 1478
6745.49 1587
6746.27 1653
6747.04 1656
6747.82 1763
6748.59 1687
6749.37 1728
6750.14 1781
6750.92 2047
6751.69 2152
6752.47 2392
6753.24 2605
6754.02 2749
6754.80 2980
6755.57 2820
6756.35 2531
6757.12 2314
6757.90 2159
6758.67 2013
6759.45 1751
6760.23 1637
6761.00 1630
6761.78 1537
6762.55 1467
6763.33 1443
6764.11 1497
6764.88 1460
6765.66 1329
6766.43 1399
6767.21 1398
6767.99 1378
6768.76 1264
6769.54 1374
6770.32 1438
6771.09 1410
6771.87 1376
6772.64 1330
6773.42 1403
6774.20 1331
6774.97 1227
6775.75 1301
6776.53 1341
6777.31 1301
6778.08 1327
6778.86 1314
6779.64 1328
6780.41 1292
6781.19 1311
6781.97 1324
6782.74 1362
6783.52 1355
6784.30 1307
6785.08 1170
6785.85 1215
6786.63 1235
6787.41 1187
6788.19 1078
6788.96 1077
6789.74 1070
6790.52 1143
6791.30 1099
6792.07 1061
6792.85 1123
6793.63 1057
6794.41 1056
6795.18 1077
6795.96 1026
6796.74 947
6797.52 1017
6798.30 948
6799.07 1020
6799.85 1069
6800.63 1092
6801.41 1162
6802.19 1164
6802.97 1175
6803.74 1194
6804.52 1261
6805.30 1191
6806.08 1252
6806.86 1299
6807.64 1252
6808.41 1247
6809.19 1091
6809.97 1102
6810.75 1123
6811.53 1185
6812.31 1100
6813.09 1144
6813.87 1140
6814.64 1119
6815.42 1122
6816.20 1130
6816.98 1074
6817.76 1093
6818.54 1087
6819.32 1140
6820.10 1163
6820.88 1086
6821.66 1092
6822.44 1119
6823.22 1119
6824.00 1145
6824.78 1083
6825.55 1106
6826.33 1134
6827.11 1138
6827.89 1037
6828.67 967
6829.45 1008
6830.23 1036
6831.01 1060
6831.79 1091
6832.57 1075
6833.35 1031
6834.13 1053
6834.91 969
6835.69 955
6836.47 980
6837.25 1025
6838.03 1022
6838.81 1016
6839.60 1081
6840.38 1041
6841.16 1091
6841.94 1026
6842.72 988
6843.50 1041
6844.28 1097
6845.06 1082
6845.84 1052
6846.62 1111
6847.40 1212
6848.18 1229
6848.96 1473
6849.74 1713
6850.53 1972
6851.31 2198
6852.09 2254
6852.87 2335
6853.65 2325
6854.43 2304
6855.21 2057
6855.99 1889
6856.77 1789
6857.56 1566
6858.34 1444
6859.12 1376
6859.90 1240
6860.68 1227
6861.46 1225
6862.25 1198
6863.03 1178
6863.81 1207
6864.59 1297
6865.37 1304
6866.15 1375
6866.94 1304
6867.72 1423
6868.50 1463
6869.28 1366
6870.07 1320
6870.85 1339
6871.63 1342
6872.41 1353
6873.19 1401
6873.98 1325
6874.76 1392
6875.54 1447
6876.32 1476
6877.11 1415
6877.89 1479
6878.67 1570
6879.45 1423
6880.24 1451
6881.02 1619
6881.80 1651
6882.59 1679
6883.37 1883
6884.15 1904
6884.93 1944
6885.72 2277
6886.50 2612
6887.28 2933
6888.07 3594
6888.85 4067
6889.63 4380
6890.42 4566
6891.20 4310
6891.98 3825
6892.77 3411
6893.55 2909
6894.33 2573
6895.12 2143
6895.90 1895
6896.68 1915
6897.47 1682
6898.25 1700
6899.04 1681
6899.82 1667
6900.60 1800
6901.39 1801
6902.17 1742
6902.95 1730
6903.74 1678
6904.52 1765
6905.31 1686
6906.09 1668
6906.88 1786
6907.66 1766
6908.44 1716
6909.23 1636
6910.01 1587
6910.80 1545
6911.58 1459
6912.37 1390
6913.15 1342
6913.94 1481
6914.72 1462
6915.50 1415
6916.29 1407
6917.07 1354
6917.86 1393
6918.64 1414
6919.43 1370
6920.21 1329
6921.00 1293
6921.78 1397
6922.57 1401
6923.35 1340
6924.14 1352
6924.93 1289
6925.71 1345
6926.50 1472
6927.28 1481
6928.07 1485
6928.85 1427
6929.64 1470
6930.42 1430
6931.21 1405
6931.99 1426
6932.78 1397
6933.57 1480
6934.35 1453
6935.14 1402
6935.92 1377
6936.71 1473
6937.50 1340
6938.28 1435
6939.07 1626
6939.85 1628
6940.64 1644
6941.43 1859
6942.21 1978
6943.00 2115
6943.78 2117
6944.57 2208
6945.36 2145
6946.14 2257
6946.93 2428
6947.72 2507
6948.50 2443
6949.29 2506
6950.08 2503
6950.86 2479
6951.65 2303
6952.44 2147
6953.22 2061
6954.01 2028
6954.80 2049
6955.58 1925
6956.37 1814
6957.16 1804
6957.95 1896
6958.73 1898
6959.52 1852
6960.31 1841
6961.10 1941
6961.88 1888
6962.67 1995
6963.46 2031
6964.24 2011
6965.03 2069
6965.82 2011
6966.61 2220
6967.40 2315
6968.18 2344
6968.97 2394
6969.76 2576
6970.55 2717
6971.33 2603
6972.12 2744
6972.91 2876
6973.70 2837
6974.49 2670
6975.27 2674
6976.06 2783
6976.85 2753
6977.64 2520
6978.43 2654
6979.22 2807
6980.00 3040
6980.79 3319
6981.58 3905
6982.37 4552
6983.16 5548
6983.95 7143
6984.74 8730
6985.52 10811
6986.31 12653
6987.10 13756
6987.89 14306
6988.68 14163
6989.47 12925
6990.26 11524
6991.05 9839
6991.83 7971
6992.62 6277
6993.41 4974
6994.20 3888
6994.99 3376
6995.78 2794
6996.57 2512
6997.36 2283
6998.15 2089
6998.94 2145
6999.73 1983
7000.52 2011
7001.31 1913
7002.10 2001
7002.89 2083
7003.68 1920
7004.47 1867
7005.26 1812
7006.05 1626
7006.84 1633
7007.63 1573
7008.42 1490
7009.21 1394
7010.00 1310
7010.79 1353
7011.58 1475
7012.37 1500
7013.16 1595
7013.95 1755
7014.74 1743
7015.53 1820
7016.32 1755
7017.11 1748
7017.90 1701
7018.69 1695
7019.48 1618
7020.27 1636
7021.06 1719
7021.85 1727
7022.64 1806
7023.43 1862
7024.22 2041
7025.02 1971
7025.81 2132
7026.60 2018
7027.39 1875
7028.18 1824
7028.97 1766
7029.76 1682
7030.55 1606
7031.34 1594
7032.14 1527
7032.93 1472
7033.72 1371
7034.51 1420
7035.30 1375
7036.09 1419
7036.88 1523
7037.68 1418
7038.47 1483
7039.26 1508
7040.05 1542
7040.84 1615
7041.64 1602
7042.43 1734
7043.22 1666
7044.01 1717
7044.80 1742
7045.60 1813
7046.39 1791
7047.18 1803
7047.97 2044
7048.76 2204
7049.56 2296
7050.35 2569
7051.14 2921
7051.93 2875
7052.73 2779
7053.52 2570
7054.31 2260
7055.10 2197
7055.90 2032
7056.69 1802
7057.48 1704
7058.27 1595
7059.07 1646
7059.86 1596
7060.65 1490
7061.45 1553
7062.24 1503
7063.03 1583
7063.83 1684
7064.62 1687
7065.41 1542
7066.21 1654
7067.00 1522
7067.79 1473
7068.59 1430
7069.38 1463
7070.17 1498
7070.97 1379
7071.76 1329
7072.55 1334
7073.35 1433
7074.14 1376
7074.93 1337
7075.73 1239
7076.52 1223
7077.32 1271
7078.11 1206
7078.90 1151
7079.70 1129
7080.49 1184
7081.29 1173
7082.08 1206
7082.87 1116
7083.67 1135
7084.46 1176
7085.26 1141
7086.05 1115
7086.85 1133
7087.64 1050
7088.43 1145
7089.23 1122
7090.02 1048
7090.82 1000
7091.61 1089
7092.41 1054
7093.20 993
7094.00 1096
7094.79 1062
7095.59 1045
7096.38 1020
7097.18 1034
7097.97 987
7098.77 1012
7099.56 1000
7100.36 1042
7101.15 964
7101.95 1040
7102.74 1041
7103.54 988
7104.33 945
7105.13 935
7105.92 948
7106.72 892
7107.52 862
7108.31 800
7109.11 838
7109.90 854
7110.70 835
7111.49 813
7112.29 838
7113.09 845
7113.88 850
7114.68 905
7115.47 915
7116.27 865
7117.07 925
7117.86 857
7118.66 833
7119.45 929
7120.25 909
7121.05 869
7121.84 832
7122.64 890
7123.44 889
7124.23 881
7125.03 852
7125.83 838
7126.62 807
7127.42 903
7128.22 880
7129.01 903
7129.81 967
7130.61 899
7131.40 924
7132.20 877
7133.00 875
7133.79 856
7134.59 927
7135.39 948
7136.19 976
7136.98 838
7137.78 801
7138.58 823
7139.38 822
7140.17 772
7140.97 704
7141.77 741
7142.57 845
7143.36 865
7144.16 824
7144.96 768
7145.76 779
7146.55 892
7147.35 802
7148.15 832
7148.95 773
7149.74 758
7150.54 685
7151.34 677
7152.14 746
7152.94 798
7153.74 795
7154.53 817
7155.33 799
7156.13 744
7156.93 799
7157.73 791
7158.53 779
7159.32 827
7160.12 852
7160.92 834
7161.72 824
7162.52 717
7163.32 740
7164.12 719
7164.91 783
7165.71 723
7166.51 754
7167.31 792
7168.11 700
7168.91 713
7169.71 740
7170.51 674
7171.31 717
7172.11 762
7172.90 740
7173.70 733
7174.50 676
7175.30 685
7176.10 691
7176.90 748
7177.70 732
7178.50 629
7179.30 661
7180.10 698
7180.90 665
7181.70 722
7182.50 706
7183.30 690
7184.10 729
7184.90 730
7185.70 715
7186.50 697
7187.30 777
7188.10 627
7188.90 627
7189.70 654
7190.50 683
7191.30 714
7192.10 720
7192.90 740
7193.70 716
7194.50 700
7195.30 658
7196.10 626
7196.90 669
7197.70 726
7198.50 697
7199.30 711
7200.11 715
7200.91 732
7201.71 741
7202.51 710
7203.31 678
7204.11 679
7204.91 664
7205.71 627
7206.51 623
7207.31 649
7208.12 642
7208.92 665
7209.72 669
7210.52 650
7211.32 694
7212.12 670
7212.92 691
7213.72 676
7214.53 699
7215.33 681
7216.13 707
7216.93 702
7217.73 691
7218.53 753
7219.34 829
7220.14 730
7220.94 704
7221.74 758
7222.54 747
7223.35 735
7224.15 790
7224.95 706
7225.75 695
7226.56 671
7227.36 698
7228.16 657
7228.96 647
7229.76 635
7230.57 663
7231.37 630
7232.17 646
7232.97 595
7233.78 625
7234.58 653
7235.38 640
7236.19 607
7236.99 646
7237.79 680
7238.59 678
7239.40 719
7240.20 708
7241.00 711
7241.81 643
7242.61 692
7243.41 701
7244.22 688
7245.02 733
7245.82 742
7246.63 732
7247.43 800
7248.23 652
7249.04 674
7249.84 673
7250.64 739
7251.45 694
7252.25 724
7253.05 698
7253.86 768
7254.66 761
7255.46 714
7256.27 691
7257.07 663
7257.88 648
7258.68 704
7259.48 806
7260.29 778
7261.09 822
7261.90 859
7262.70 849
7263.51 906
7264.31 855
7265.11 795
7265.92 845
7266.72 820
7267.53 753
7268.33 697
7269.14 739
7269.94 757
7270.75 760
7271.55 811
7272.36 809
7273.16 764
7273.97 769
7274.77 822
7275.58 785
7276.38 781
7277.19 823
7277.99 805
7278.80 857
7279.60 797
7280.41 854
7281.21 934
7282.02 943
7282.82 1121
7283.63 1383
7284.43 1555
7285.24 1667
7286.04 1887
7286.85 1725
7287.66 1539
7288.46 1522
7289.27 1462
7290.07 1334
7290.88 1139
7291.68 1025
7292.49 941
7293.30 915
7294.10 873
7294.91 722
7295.71 772
7296.52 808
7297.33 837
7298.13 836
7298.94 822
7299.74 843
7300.55 856
7301.36 907
7302.16 826
7302.97 877
7303.78 866
7304.58 886
7305.39 899
7306.20 818
7307.00 822
7307.81 816
7308.62 901
7309.42 967
7310.23 1023
7311.04 1046
7311.84 1118
7312.65 1168
7313.46 1153
7314.27 1151
7315.07 1249
7315.88 1392
7316.69 1511
7317.49 1701
7318.30 1942
7319.11 2181
7319.92 2485
7320.72 2490
7321.53 2386
7322.34 2171
7323.15 1946
7323.95 1592
7324.76 1498
7325.57 1342
7326.38 1317
7327.19 1240
7327.99 1188
7328.80 1169
7329.61 1108
7330.42 1131
7331.22 1103
7332.03 1189
7332.84 1118
7333.65 1101
7334.46 1099
7335.27 1176
7336.07 1059
7336.88 1063
7337.69 1041
7338.50 1065
7339.31 1028
7340.12 1042
7340.92 944
7341.73 924
7342.54 890
7343.35 872
7344.16 926
7344.97 841
7345.78 815
7346.59 797
7347.39 774
7348.20 869
7349.01 856
7349.82 740
7350.63 772
7351.44 810
7352.25 734
7353.06 755
7353.87 716
7354.68 810
7355.49 753
7356.30 723
7357.11 794
7357.92 788
7358.72 853
7359.53 767
7360.34 769
7361.15 783
7361.96 713
7362.77 731
7363.58 774
7364.39 779
7365.20 765
7366.01 755
7366.82 724
7367.63 715
7368.44 726
7369.25 718
7370.06 718
7370.87 695
7371.68 729
7372.49 689
7373.30 674
7374.11 674
7374.93 624
7375.74 647
7376.55 664
7377.36 722
7378.17 700
7378.98 703
7379.79 678
7380.60 655
7381.41 606
7382.22 690
7383.03 754
7383.84 712
7384.65 674
7385.46 684
7386.28 706
7387.09 744
7387.90 698
7388.71 652
7389.52 677
7390.33 668
7391.14 665
7391.95 699
7392.77 677
7393.58 602
7394.39 596
7395.20 578
7396.01 660
7396.82 660
7397.64 642
7398.45 628
7399.26 647
7400.07 638
7400.88 653
7401.69 645
7402.51 654
7403.32 629
7404.13 565
7404.94 576
7405.76 635
7406.57 623
7407.38 580
7408.19 601
7409.00 626
7409.82 589
7410.63 568
7411.44 591
7412.25 624
7413.07 649
7413.88 601
7414.69 609
7415.50 593
7416.32 602
7417.13 599
7417.94 639
7418.76 590
7419.57 577
7420.38 642
7421.19 538
7422.01 595
7422.82 562
7423.63 580
7424.45 541
7425.26 609
7426.07 695
7426.89 707
7427.70 640
7428.51 581
7429.33 668
7430.14 668
7430.95 715
7431.77 663
7432.58 733
7433.39 731
7434.21 743
7435.02 782
7435.84 666
7436.65 610
7437.46 663
7438.28 711
7439.09 644
7439.91 667
7440.72 626
7441.53 677
7442.35 647
7443.16 648
7443.98 642
7444.79 620
7445.60 667
7446.42 671
7447.23 599
7448.05 642
7448.86 645
7449.68 611
7450.49 633
7451.31 636
7452.12 642
7452.94 661
7453.75 635
7454.57 596
7455.38 608
7456.20 622
7457.01 665
7457.83 725
7458.64 628
7459.46 627
7460.27 642
7461.09 703
7461.90 765
7462.72 678
7463.53 711
7464.35 735
7465.16 764
7465.98 724
7466.79 766
7467.61 752
7468.42 671
7469.24 707
7470.06 740
7470.87 760
7471.69 766
7472.50 741
7473.32 723
7474.13 647
7474.95 684
7475.77 649
7476.58 677
7477.40 635
7478.21 607
7479.03 669
7479.85 598
7480.66 603
7481.48 653
7482.30 656
7483.11 669
7483.93 646
7484.75 596
7485.56 568
7486.38 586
7487.20 586
7488.01 607
7488.83 602
7489.65 588
7490.46 555
7491.28 489
7492.10 567
7492.91 577
7493.73 590
7494.55 571
7495.36 536
7496.18 567
7497.00 601
7497.82 586
7498.63 571
7499.45 564
7500.27 582
7501.08 581
7501.90 556
7502.72 563
7503.54 574
7504.35 611
7505.17 619
7505.99 537
7506.81 563
7507.62 603
7508.44 548
7509.26 541
7510.08 562
7510.90 579
7511.71 557
7512.53 510
7513.35 560
7514.17 537
7514.99 535
7515.80 542
7516.62 549
7517.44 535
7518.26 604
7519.08 559
7519.90 559
7520.71 565
7521.53 512
7522.35 531
7523.17 571
7523.99 540
7524.81 555
7525.63 554
7526.45 570
7527.26 613
7528.08 512
7528.90 524
7529.72 541
7530.54 575
7531.36 553
7532.18 522
7533.00 526
7533.82 587
7534.64 482
7535.45 533
7536.27 499
7537.09 493
7537.91 537
7538.73 562
7539.55 582
7540.37 519
7541.19 492
7542.01 534
7542.83 608
7543.65 584
7544.47 583
7545.29 514
7546.11 636
7546.93 627
7547.75 581
7548.57 524
7549.39 575
7550.21 625
7551.03 580
7551.85 553
7552.67 519
7553.49 541
7554.31 567
7555.13 545
7555.95 543
7556.77 601
7557.59 597
7558.41 598
7559.23 602
7560.05 627
7560.87 623
7561.69 602
7562.51 637
7563.34 623
7564.16 645
7564.98 586
7565.80 575
7566.62 602
7567.44 600
7568.26 545
7569.08 575
7569.90 591
7570.72 605
7571.55 575
7572.37 568
7573.19 567
7574.01 589
7574.83 617
7575.65 562
7576.47 578
7577.30 586
7578.12 588
7578.94 573
7579.76 608
7580.58 620
7581.40 625
7582.23 593
7583.05 568
7583.87 589
7584.69 627
7585.51 646
7586.33 650
7587.16 640
7587.98 685
7588.80 643
7589.62 725
7590.45 678
7591.27 721
7592.09 715
7592.91 703
7593.74 732
7594.56 672
7595.38 728
7596.20 768
7597.03 693
7597.85 777
7598.67 765
7599.49 742
7600.32 765
7601.14 840
7601.96 834
7602.78 952
7603.61 929
7604.43 1026
7605.25 1019
7606.08 1014
7606.90 1058
7607.72 1118
7608.55 1117
7609.37 1033
7610.19 929
7611.02 954
7611.84 927
7612.66 893
7613.49 851
7614.31 879
7615.13 1007
7615.96 916
7616.78 913
7617.60 1057
7618.43 1133
7619.25 1231
7620.08 1202
7620.90 1160
7621.72 1154
7622.55 1056
7623.37 908
7624.20 903
7625.02 835
7625.84 882
7626.67 887
7627.49 886
7628.32 900
7629.14 904
7629.97 959
7630.79 1107
7631.61 1153
7632.44 1217
7633.26 1161
7634.09 1242
7634.91 1256
7635.74 1092
7636.56 1077
7637.39 1021
7638.21 892
7639.04 896
7639.86 824
7640.69 740
7641.51 702
7642.34 708
7643.16 747
7643.99 707
7644.81 675
7645.64 648
7646.46 631
7647.29 680
7648.11 700
7648.94 682
7649.76 696
7650.59 645
7651.42 604
7652.24 666
7653.07 615
7653.89 642
7654.72 616
7655.54 616
7656.37 648
7657.20 676
7658.02 643
7658.85 604
7659.67 634
7660.50 644
7661.33 668
7662.15 649
7662.98 617
7663.80 615
7664.63 655
7665.46 629
7666.28 584
7667.11 601
7667.94 599
7668.76 587
7669.59 645
7670.42 678
7671.24 657
7672.07 617
7672.90 661
7673.72 623
7674.55 590
7675.38 629
7676.20 602
7677.03 600
7677.86 568
7678.68 616
7679.51 594
7680.34 512
7681.16 565
7681.99 637
7682.82 588
7683.65 584
7684.47 623
7685.30 673
7686.13 570
7686.96 538
7687.78 632
7688.61 617
7689.44 593
7690.27 578
7691.09 590
7691.92 555
7692.75 536
7693.58 563
7694.41 584
7695.23 548
7696.06 618
7696.89 621
7697.72 668
7698.55 692
7699.37 720
7700.20 730
7701.03 808
7701.86 730
7702.69 700
7703.51 650
7704.34 644
7705.17 582
7706.00 604
7706.83 618
7707.66 529
7708.49 541
7709.31 577
7710.14 571
7710.97 557
7711.80 561
7712.63 530
7713.46 586
7714.29 551
7715.12 527
7715.95 535
7716.77 520
7717.60 546
7718.43 544
7719.26 487
7720.09 545
7720.92 553
7721.75 570
7722.58 564
7723.41 499
7724.24 530
7725.07 492
7725.90 481
7726.73 524
7727.56 507
7728.39 543
7729.22 494
7730.05 492
7730.88 482
7731.71 588
7732.54 535
7733.37 490
7734.20 473
7735.03 496
7735.86 527
7736.69 512
7737.52 537
7738.35 514
7739.18 585
7740.01 572
7740.84 428
7741.67 448
7742.50 546
7743.33 540
7744.16 444
7744.99 473
7745.82 503
7746.65 524
7747.48 542
7748.31 548
7749.14 521
7749.97 516
7750.81 571
7751.64 534
7752.47 550
7753.30 531
7754.13 492
7754.96 512
7755.79 471
7756.62 532
7757.45 555
7758.29 568
7759.12 544
7759.95 522
7760.78 482
7761.61 509
7762.44 472
7763.27 494
7764.11 490
7764.94 488
7765.77 508
7766.60 506
7767.43 499
7768.26 515
7769.10 563
7769.93 568
7770.76 558
7771.59 561
7772.42 567
7773.26 579
7774.09 554
7774.92 529
7775.75 532
7776.59 544
7777.42 505
7778.25 526
7779.08 528
7779.92 557
7780.75 566
7781.58 548
7782.41 462
7783.25 471
7784.08 527
7784.91 562
7785.74 539
7786.58 546
7787.41 498
7788.24 509
7789.08 502
7789.91 575
7790.74 554
7791.57 514
7792.41 541
7793.24 534
7794.07 564
7794.91 538
7795.74 546
7796.57 572
7797.41 554
7798.24 550
7799.07 605
7799.91 588
7800.74 625
7801.58 583
7802.41 562
7803.24 558
7804.08 580
7804.91 583
7805.74 546
7806.58 627
7807.41 631
7808.25 642
7809.08 635
7809.91 699
7810.75 682
7811.58 703
7812.42 686
7813.25 742
7814.09 776
7814.92 838
7815.75 850
7816.59 916
7817.42 888
7818.26 897
7819.09 909
7819.93 813
7820.76 810
7821.60 834
7822.43 734
7823.27 801
7824.10 739
7824.94 793
7825.77 835
7826.61 864
7827.44 896
7828.28 932
7829.11 894
7829.95 921
7830.78 900
7831.62 833
7832.45 791
7833.29 765
7834.12 789
7834.96 796
7835.79 832
7836.63 831
7837.46 792
7838.30 740
7839.14 762
7839.97 791
7840.81 737
7841.64 732
7842.48 727
7843.31 717
7844.15 740
7844.99 734
7845.82 694
7846.66 633
7847.49 625
7848.33 663
7849.17 634
7850.00 643
7850.84 732
7851.68 688
7852.51 708
7853.35 705
7854.18 669
7855.02 648
7855.86 784
7856.69 711
7857.53 791
7858.37 858
7859.20 895
7860.04 1001
7860.88 958
7861.71 816
7862.55 815
7863.39 849
7864.23 766
7865.06 692
7865.90 667
7866.74 669
7867.57 693
7868.41 677
7869.25 775
7870.09 824
7870.92 723
7871.76 739
7872.60 772
7873.44 739
7874.27 777
7875.11 853
7875.95 984
7876.79 1055
7877.62 1001
7878.46 1071
7879.30 1084
7880.14 1127
7880.97 999
7881.81 989
7882.65 982
7883.49 910
7884.33 820
7885.16 803
7886.00 747
7886.84 706
7887.68 769
7888.52 731
7889.36 725
7890.19 854
7891.03 858
7891.87 955
7892.71 839
7893.55 832
7894.39 846
7895.23 827
7896.06 719
7896.90 740
7897.74 719
7898.58 729
7899.42 729
7900.26 725
7901.10 711
7901.94 679
7902.77 706
7903.61 655
7904.45 661
7905.29 639
7906.13 607
7906.97 650
7907.81 642
7908.65 642
7909.49 660
7910.33 653
7911.17 670
7912.01 610
7912.85 583
7913.69 672
7914.53 623
7915.37 669
7916.21 691
7917.05 702
7917.89 718
7918.73 782
7919.57 806
7920.41 747
7921.25 792
7922.09 793
7922.93 720
7923.77 725
7924.61 683
7925.45 689
7926.29 665
7927.13 653
7927.97 613
7928.81 626
7929.65 604
7930.49 591
7931.33 556
7932.17 560
7933.01 582
7933.85 543
7934.69 575
7935.53 576
7936.37 588
7937.21 562
7938.05 555
7938.90 542
7939.74 582
7940.58 558
7941.42 521
7942.26 551
7943.10 638
7943.94 641
7944.78 603
7945.63 603
7946.47 617
7947.31 610
7948.15 696
7948.99 662
7949.83 656
7950.67 692
7951.52 704
7952.36 658
7953.20 669
7954.04 669
7954.88 696
7955.72 794
7956.57 862
7957.41 864
7958.25 776
7959.09 785
7959.93 743
7960.78 769
7961.62 765
7962.46 748
7963.30 795
7964.15 807
7964.99 784
7965.83 787
7966.67 890
7967.52 954
7968.36 987
7969.20 1155
7970.04 1093
7970.89 988
7971.73 888
7972.57 800
7973.41 735
7974.26 724
7975.10 689
7975.94 685
7976.79 644
7977.63 682
7978.47 667
7979.31 642
7980.16 572
7981.00 699
7981.84 644
7982.69 615
7983.53 592
7984.37 597
7985.22 586
7986.06 651
7986.90 553
7987.75 617
7988.59 569
7989.44 603
7990.28 609
7991.12 505
7991.97 560
7992.81 518
7993.65 569
7994.50 528
7995.34 519
7996.19 486
7997.03 535
7997.87 519
7998.72 540
7999.56 524
8000.41 494
8001.25 506
8002.10 503
8002.94 489
8003.78 534
8004.63 527
8005.47 502
8006.32 539
8007.16 468
8008.01 546
8008.85 510
8009.70 496
8010.54 484
8011.39 462
8012.23 403
8013.08 467
8013.92 454
8014.77 465
8015.61 456
8016.46 427
8017.30 542
8018.15 489
8018.99 476
8019.84 452
8020.68 421
8021.53 444
8022.37 506
8023.22 466
8024.06 467
8024.91 537
8025.75 503
8026.60 466
8027.45 452
8028.29 487
8029.14 470
8029.98 470
8030.83 475
8031.67 468
8032.52 488
8033.37 474
8034.21 487
8035.06 499
8035.90 526
8036.75 427
8037.60 425
8038.44 482
8039.29 429
8040.14 512
8040.98 532
8041.83 493
8042.68 446
8043.52 445
8044.37 483
8045.21 425
8046.06 450
8046.91 417
8047.75 475
8048.60 486
8049.45 466
8050.30 498
8051.14 505
8051.99 465
8052.84 455
8053.68 505
8054.53 471
8055.38 480
8056.22 448
8057.07 427
8057.92 442
8058.77 451
8059.61 450
8060.46 378
8061.31 360
8062.16 373
8063.00 425
8063.85 444
8064.70 433
8065.55 458
8066.39 447
8067.24 390
8068.09 366
8068.94 435
8069.79 443
8070.63 382
8071.48 402
8072.33 360
8073.18 430
8074.03 441
8074.87 476
8075.72 430
8076.57 447
8077.42 383
8078.27 373
8079.12 379
8079.96 362
8080.81 431
8081.66 405
8082.51 442
8083.36 375
8084.21 387
8085.06 404
8085.90 421
8086.75 386
8087.60 411
8088.45 398
8089.30 426
8090.15 403
8091.00 389
8091.85 383
8092.70 410
8093.54 399
8094.39 430
8095.24 455
8096.09 404
8096.94 431
8097.79 420
8098.64 413
8099.49 409
8100.34 421
8101.19 399
8102.04 411
8102.89 350
8103.74 445
8104.59 409
8105.44 384
8106.29 410
8107.14 416
8107.99 394
8108.84 354
8109.69 446
8110.54 443
8111.39 406
8112.24 394
8113.09 391
8113.94 446
8114.79 357
8115.64 387
8116.49 420
8117.34 542
8118.19 556
8119.04 521
8119.89 475
8120.74 442
8121.59 483
8122.44 476
8123.29 445
8124.14 480
8124.99 455
8125.84 476
8126.70 462
8127.55 428
8128.40 449
8129.25 513
8130.10 484
8130.95 470
8131.80 464
8132.65 457
8133.50 432
8134.36 450
8135.21 409
8136.06 422
8136.91 442
8137.76 442
8138.61 429
8139.46 429
8140.32 455
8141.17 412
8142.02 486
8142.87 473
8143.72 472
8144.57 502
8145.43 539
8146.28 468
8147.13 480
8147.98 492
8148.83 490
8149.69 481
8150.54 429
8151.39 498
8152.24 502
8153.10 462
8153.95 437
8154.80 500
8155.65 505
8156.50 570
8157.36 592
8158.21 635
8159.06 503
8159.92 507
8160.77 529
8161.62 488
8162.47 480
8163.33 446
8164.18 449
8165.03 493
8165.88 483
8166.74 477
8167.59 470
8168.44 450
8169.30 525
8170.15 428
8171.00 408
8171.86 463
8172.71 420
8173.56 453
8174.42 424
8175.27 439
8176.12 483
8176.98 476
8177.83 416
8178.68 424
8179.54 465
8180.39 433
8181.25 432
8182.10 429
8182.95 427
8183.81 438
8184.66 419
8185.51 466
8186.37 430
8187.22 467
8188.08 439
8188.93 408
8189.79 432
8190.64 409
8191.49 403
8192.35 419
8193.20 472
8194.06 406
8194.91 388
8195.77 386
8196.62 384
8197.47 386
8198.33 355
8199.18 469
8200.04 468
8200.89 437
8201.75 401
8202.60 405
8203.46 368
8204.31 434
8205.17 441
8206.02 367
8206.88 392
8207.73 395
8208.59 382
8209.44 419
8210.30 378
8211.15 412
8212.01 425
8212.87 391
8213.72 438
8214.58 421
8215.43 416
8216.29 417
8217.14 459
8218.00 412
8218.85 418
8219.71 387
8220.57 391
8221.42 402
8222.28 414
8223.13 411
8223.99 414
8224.85 407
8225.70 392
8226.56 405
8227.41 361
8228.27 386
8229.13 403
8229.98 404
8230.84 437
8231.70 426
8232.55 423
8233.41 455
8234.26 408
8235.12 383
8235.98 332
8236.83 331
8237.69 391
8238.55 434
8239.40 419
8240.26 454
8241.12 392
8241.98 393
8242.83 447
8243.69 422
8244.55 391
8245.40 414
8246.26 405
8247.12 402
8247.98 358
8248.83 363
8249.69 369
8250.55 396
8251.40 390
8252.26 454
8253.12 384
8253.98 390
8254.83 384
8255.69 372
8256.55 446
8257.41 468
8258.27 428
8259.12 426
8259.98 424
8260.84 439
8261.70 429
8262.55 366
8263.41 416
8264.27 432
8265.13 431
8265.99 399
8266.85 390
8267.70 390
8268.56 418
8269.42 447
8270.28 487
8271.14 433
8272.00 470
8272.85 481
8273.71 498
8274.57 468
8275.43 451
8276.29 500
8277.15 483
8278.01 490
8278.87 442
8279.72 410
8280.58 420
8281.44 473
8282.30 460
8283.16 481
8284.02 482
8284.88 489
8285.74 471
8286.60 493
8287.46 418
8288.32 408
8289.17 520
8290.03 544
8290.89 550
8291.75 601
8292.61 700
8293.47 782
8294.33 727
8295.19 751
8296.05 775
8296.91 655
8297.77 690
8298.63 649
8299.49 588
8300.35 522
8301.21 503
8302.07 496
8302.93 553
8303.79 479
8304.65 524
8305.51 550
8306.37 560
8307.23 519
8308.09 502
8308.95 500
8309.81 558
8310.67 558
8311.53 518
8312.39 522
8313.26 552
8314.12 559
8314.98 522
8315.84 494
8316.70 554
8317.56 553
8318.42 575
8319.28 557
8320.14 565
8321.00 544
8321.86 466
8322.73 470
8323.59 467
8324.45 448
8325.31 478
8326.17 465
8327.03 458
8327.89 427
8328.75 439
8329.62 427
8330.48 483
8331.34 460
8332.20 419
8333.06 460
8333.92 476
8334.79 511
8335.65 478
8336.51 432
8337.37 394
8338.23 434
8339.09 428
8339.96 490
8340.82 512
8341.68 502
8342.54 490
8343.41 462
8344.27 438
8345.13 435
8345.99 516
8346.85 515
8347.72 512
8348.58 496
8349.44 446
8350.30 461
8351.17 456
8352.03 466
8352.89 452
8353.76 470
8354.62 457
8355.48 475
8356.34 477
8357.21 487
8358.07 463
8358.93 471
8359.80 466
8360.66 496
8361.52 486
8362.38 496
8363.25 403
8364.11 434
8364.97 468
8365.84 475
8366.70 442
8367.56 467
8368.43 440
8369.29 469
8370.16 477
8371.02 459
8371.88 495
8372.75 505
8373.61 520
8374.47 461
8375.34 454
8376.20 466
8377.07 494
8377.93 466
8378.79 473
8379.66 432
8380.52 427
8381.39 466
8382.25 438
8383.11 441
8383.98 479
8384.84 493
8385.71 495
8386.57 541
8387.44 492
8388.30 481
8389.17 441
8390.03 454
8390.89 436
8391.76 443
8392.62 483
8393.49 453
8394.35 458
8395.22 471
8396.08 445
8396.95 452
8397.81 465
8398.68 525
8399.54 482
8400.41 475
8401.27 466
8402.14 512
8403.00 492
8403.87 453
8404.74 449
8405.60 478
8406.47 481
8407.33 503
8408.20 488
8409.06 480
8409.93 539
8410.79 486
8411.66 438
8412.53 496
8413.39 513
8414.26 531
8415.12 472
8415.99 528
8416.86 476
8417.72 510
8418.59 522
8419.45 529
8420.32 533
8421.19 531
8422.05 567
8422.92 526
8423.78 524
8424.65 555
8425.52 580
8426.38 568
8427.25 593
8428.12 541
8428.98 605
8429.85 601
8430.72 582
8431.58 624
8432.45 605
8433.32 610
8434.18 575
8435.05 687
8435.92 643
8436.79 577
8437.65 662
8438.52 644
8439.39 647
8440.25 622
8441.12 701
8441.99 760
8442.86 752
8443.72 848
8444.59 912
8445.46 913
8446.33 893
8447.19 929
8448.06 901
8448.93 906
8449.80 839
8450.66 876
8451.53 838
8452.40 780
8453.27 828
8454.14 777
8455.00 793
8455.87 854
8456.74 837
8457.61 877
8458.48 856
8459.34 945
8460.21 955
8461.08 841
8461.95 881
8462.82 839
8463.69 831
8464.55 828
8465.42 814
8466.29 901
8467.16 960
8468.03 1171
8468.90 1415
8469.77 1722
8470.63 2069
8471.50 2366
8472.37 2459
8473.24 2445
8474.11 2193
8474.98 1953
8475.85 1771
8476.72 1500
8477.59 1272
8478.45 1137
8479.32 928
8480.19 826
8481.06 739
8481.93 704
8482.80 669
8483.67 712
8484.54 649
8485.41 622
8486.28 627
8487.15 722
8488.02 625
8488.89 637
8489.76 648
8490.63 634
8491.50 595
8492.37 593
8493.24 650
8494.11 630
8494.98 602
8495.85 561
8496.72 528
8497.59 584
8498.46 583
8499.33 629
8500.20 598
8501.07 629
8501.94 590
8502.81 603
8503.68 677
8504.55 669
8505.42 625
8506.29 617
8507.16 651
8508.03 694
8508.90 714
8509.77 769
8510.65 826
8511.52 808
8512.39 753
8513.26 721
8514.13 645
8515.00 630
8515.87 635
8516.74 644
8517.61 665
8518.48 593
8519.36 588
8520.23 639
8521.10 593
8521.97 657
8522.84 613
8523.71 548
8524.58 576
8525.46 605
8526.33 658
8527.20 651
8528.07 657
8528.94 723
8529.81 719
8530.69 658
8531.56 643
8532.43 670
8533.30 720
8534.17 700
8535.05 715
8535.92 726
8536.79 684
8537.66 754
8538.54 747
8539.41 728
8540.28 734
8541.15 732
8542.02 717
8542.90 700
8543.77 680
8544.64 707
8545.51 781
8546.39 720
8547.26 685
8548.13 721
8549.01 804
8549.88 793
8550.75 788
8551.62 780
8552.50 852
8553.37 900
8554.24 935
8555.12 1000
8555.99 1047
8556.86 1038
8557.74 921
8558.61 906
8559.48 861
8560.36 815
8561.23 746
8562.10 715
8562.98 711
8563.85 657
8564.72 619
8565.60 579
8566.47 584
8567.34 593
8568.22 645
8569.09 666
8569.97 601
8570.84 606
8571.71 597
8572.59 581
8573.46 666
8574.34 649
8575.21 592
8576.08 530
8576.96 552
8577.83 570
8578.71 605
8579.58 578
8580.46 552
8581.33 550
8582.20 588
8583.08 567
8583.95 597
8584.83 578
8585.70 624
8586.58 623
8587.45 610
8588.33 575
8589.20 638
8590.08 680
8590.95 590
8591.83 608
8592.70 559
8593.58 611
8594.45 633
8595.33 577
8596.20 676
8597.08 674
8597.95 649
8598.83 650
8599.70 628
8600.58 650
8601.45 610
8602.33 609
8603.21 657
8604.08 587
8604.96 610
8605.83 604
8606.71 679
8607.58 647
8608.46 684
8609.34 701
8610.21 680
8611.09 621
8611.96 661
8612.84 671
8613.72 669
8614.59 738
8615.47 784
8616.34 737
8617.22 745
8618.10 791
8618.97 726
8619.85 709
8620.73 702
8621.60 738
8622.48 748
8623.36 794
8624.23 739
8625.11 726
8625.99 742
8626.86 839
8627.74 880
8628.62 879
8629.49 843
8630.37 890
8631.25 992
8632.12 942
8633.00 986
8633.88 948
8634.76 854
8635.63 919
8636.51 992
8637.39 982
8638.26 914
8639.14 1014
8640.02 1012
8640.90 961
8641.77 993
8642.65 1013
8643.53 941
8644.41 982
8645.28 962
8646.16 1049
8647.04 1045
8647.92 1086
8648.80 1124
8649.67 1015
8650.55 1099
8651.43 1074
8652.31 1073
8653.19 1060
8654.06 1071
8654.94 1136
8655.82 1107
8656.70 1158
8657.58 1186
8658.46 1252
8659.33 1228
8660.21 1249
8661.09 1265
8661.97 1252
8662.85 1253
8663.73 1349
8664.61 1264
8665.48 1177
8666.36 1199
8667.24 1244
8668.12 1308
8669.00 1401
8669.88 1440
8670.76 1549
8671.64 1866
8672.52 2204
8673.40 2763
8674.27 3466
8675.15 3735
8676.03 4016
8676.91 4228
8677.79 4211
8678.67 3899
8679.55 3486
8680.43 3098
8681.31 2637
8682.19 2190
8683.07 1947
8683.95 1700
8684.83 1594
8685.71 1469
8686.59 1385
8687.47 1446
8688.35 1458
8689.23 1763
8690.11 1941
8690.99 2372
8691.87 2862
8692.75 3401
8693.63 3754
8694.51 4076
8695.39 4185
8696.27 3791
8697.15 3366
8698.03 2932
8698.91 2429
8699.79 1926
8700.67 1705
8701.55 1530
8702.43 1376
8703.31 1225
8704.19 1181
8705.07 1137
8705.95 1028
8706.84 1017
8707.72 980
8708.60 993
8709.48 1048
8710.36 1055
8711.24 1052
8712.12 1067
8713.00 983
8713.88 1016
8714.76 1001
8715.65 968
8716.53 945
8717.41 883
8718.29 867
8719.17 968
8720.05 940
8720.93 844
8721.82 913
8722.70 859
8723.58 916
8724.46 938
8725.34 932
8726.22 846
8727.11 843
8727.99 874
8728.87 922
8729.75 916
8730.63 915
8731.52 846
8732.40 983
8733.28 1003
8734.16 955
8735.05 925
8735.93 921
8736.81 914
8737.69 868
8738.58 885
8739.46 863
8740.34 904
8741.22 895
8742.11 796
8742.99 825
8743.87 826
8744.75 836
8745.64 808
8746.52 760
8747.40 876
8748.28 821
8749.17 856
8750.05 916
8750.93 849
8751.82 897
8752.70 908
8753.58 935
8754.47 890
8755.35 978
8756.23 985
8757.12 925
8758.00 944
8758.88 972
8759.77 934
8760.65 940
8761.53 923
8762.42 960
8763.30 925
8764.19 897
8765.07 912
8765.95 882
8766.84 921
8767.72 855
8768.60 877
8769.49 862
8770.37 1002
8771.26 974
8772.14 1028
8773.03 920
8773.91 872
8774.79 909
8775.68 887
8776.56 849
8777.45 826
8778.33 758
8779.22 717
8780.10 720
8780.98 669
8781.87 744
8782.75 776
8783.64 748
8784.52 730
8785.41 745
8786.29 714
8787.18 730
8788.06 701
8788.95 688
8789.83 758
8790.72 684
8791.60 747
8792.49 689
8793.37 710
8794.26 717
8795.14 689
8796.03 757
8796.92 709
8797.80 753
8798.69 706
8799.57 679
8800.46 707
8801.34 716
8802.23 709
8803.11 736
8804.00 843
8804.89 800
8805.77 783
8806.66 828
8807.54 803
8808.43 829
8809.32 770
8810.20 743
8811.09 676
8811.97 667
8812.86 652
8813.75 606
8814.63 668
8815.52 558
8816.41 589
8817.29 639
8818.18 691
8819.06 651
8819.95 655
8820.84 697
8821.72 742
8822.61 694
8823.50 695
8824.38 615
8825.27 652
8826.16 711
8827.05 681
8827.93 661
8828.82 659
8829.71 696
8830.59 684
8831.48 626
8832.37 577
8833.25 569
8834.14 566
8835.03 587
8835.92 553
8836.80 610
8837.69 613
8838.58 574
8839.47 553
8840.35 569
8841.24 579
8842.13 563
8843.02 565
8843.90 541
8844.79 553
8845.68 582
8846.57 610
8847.46 606
8848.34 605
8849.23 587
8850.12 573
8851.01 533
8851.90 527
8852.78 524
8853.67 527
8854.56 482
8855.45 512
8856.34 498
8857.23 460
8858.12 482
8859.00 468
8859.89 458
8860.78 494
8861.67 501
8862.56 458
8863.45 447
8864.34 465
8865.22 536
8866.11 486
8867.00 461
8867.89 447
8868.78 532
8869.67 519
8870.56 480
8871.45 483
8872.34 425
8873.23 450
8874.12 466
8875.00 475
8875.89 430
8876.78 425
8877.67 480
8878.56 538
8879.45 435
8880.34 460
8881.23 457
8882.12 463
8883.01 498
8883.90 465
8884.79 451
8885.68 482
8886.57 496
8887.46 449
8888.35 520
8889.24 487
8890.13 523
8891.02 504
8891.91 490
8892.80 438
8893.69 463
8894.58 403
8895.47 457
8896.36 384
8897.25 388
8898.14 394
8899.03 455
8899.92 473
8900.81 380
8901.71 428
8902.60 454
8903.49 459
8904.38 385
8905.27 452
8906.16 400
8907.05 464
8907.94 445
8908.83 385
8909.72 436
8910.61 406
8911.51 417
8912.40 432
8913.29 413
8914.18 449
8915.07 419
8915.96 352
8916.85 448
8917.75 392
8918.64 395
8919.53 359
8920.42 417
8921.31 446
8922.20 422
8923.09 438
8923.99 431
8924.88 402
8925.77 443
8926.66 419
8927.55 422
8928.45 404
8929.34 387
8930.23 458
8931.12 394
8932.01 406
8932.91 359
8933.80 371
8934.69 394
8935.58 394
8936.48 356
8937.37 353
8938.26 356
8939.15 354
8940.05 386
8940.94 371
8941.83 390
8942.72 410
8943.62 360
8944.51 333
8945.40 381
8946.30 386
8947.19 353
8948.08 409
8948.97 408
8949.87 393
8950.76 385
8951.65 372
8952.55 406
8953.44 355
8954.33 359
8955.23 341
8956.12 411
8957.01 408
8957.91 407
8958.80 424
8959.69 413
8960.59 449
8961.48 441
8962.38 427
8963.27 369
8964.16 380
8965.06 403
8965.95 436
8966.85 396
8967.74 389
8968.63 463
8969.53 424
8970.42 403
8971.32 393
8972.21 381
8973.10 419
8974.00 393
8974.89 362
8975.79 406
8976.68 432
8977.58 428
8978.47 398
8979.36 366
8980.26 350
8981.15 363
8982.05 395
8982.94 392
8983.84 391
8984.73 322
8985.63 361
8986.52 351
8987.42 397
8988.31 376
8989.21 360
8990.10 351
8991.00 326
8991.89 366
8992.79 348
8993.68 342
8994.58 374
8995.47 395
8996.37 378
8997.27 380
8998.16 382
8999.06 392
8999.95 335
9000.85 357
9001.74 368
9002.64 359
9003.53 386
9004.43 340
9005.33 314
9006.22 357
9007.12 348
9008.01 373
9008.91 395
9009.81 369
9010.70 355
9011.60 345
9012.49 351
9013.39 359
9014.29 319
9015.18 317
9016.08 340
9016.98 351
9017.87 361
9018.77 323
9019.67 356
9020.56 370
9021.46 340
9022.36 352
9023.25 336
9024.15 338
9025.05 347
9025.94 351
9026.84 334
9027.74 387
9028.63 414
9029.53 395
9030.43 399
9031.33 341
9032.22 362
9033.12 388
9034.02 329
9034.91 347
9035.81 381
9036.71 399
9037.61 402
9038.50 344
9039.40 354
9040.30 344
9041.20 361
9042.10 425
9042.99 404
9043.89 416
9044.79 423
9045.69 398
9046.58 358
9047.48 359
9048.38 341
9049.28 393
9050.18 449
9051.07 418
9051.97 348
9052.87 372
9053.77 392
9054.67 399
9055.57 400
9056.46 357
9057.36 409
9058.26 402
9059.16 401
9060.06 374
9060.96 420
9061.86 367
9062.75 410
9063.65 429
9064.55 411
9065.45 368
9066.35 369
9067.25 391
9068.15 377
9069.05 403
9069.95 452
9070.84 432
9071.74 421
9072.64 461
9073.54 405
9074.44 396
9075.34 393
9076.24 400
9077.14 408
9078.04 345
9078.94 354
9079.84 416
9080.74 384
9081.64 382
9082.54 359
9083.44 370
9084.34 396
9085.24 409
9086.14 468
9087.04 428
9087.94 382
9088.84 456
9089.74 450
9090.64 406
9091.54 415
9092.44 516
9093.34 485
9094.24 450
9095.14 406
9096.04 397
9096.94 397
9097.84 384
9098.74 403
9099.64 397
9100.54 383
9101.44 393
9102.34 372
9103.24 427
9104.14 396
9105.04 398
9105.95 425
9106.85 394
9107.75 377
9108.65 315
9109.55 389
9110.45 394
9111.35 374
9112.25 363
9113.15 388
9114.06 401
9114.96 424
9115.86 392
9116.76 374
9117.66 395
9118.56 380
9119.46 364
9120.37 327
9121.27 369
9122.17 331
9123.07 376
9123.97 378
9124.87 364
9125.78 361
9126.68 382
9127.58 374
9128.48 339
9129.38 394
9130.29 382
9131.19 358
9132.09 306
9132.99 384
9133.89 380
9134.80 378
9135.70 385
9136.60 391
9137.50 408
9138.41 364
9139.31 369
9140.21 351
9141.11 377
9142.02 365
9142.92 345
9143.82 348
9144.72 347
9145.63 367
9146.53 363
9147.43 376
9148.34 382
9149.24 383
9150.14 400
9151.05 380
9151.95 375
9152.85 371
9153.76 370
9154.66 381
9155.56 362
9156.47 316
9157.37 344
9158.27 390
9159.18 404
9160.08 358
9160.98 313
9161.89 365
9162.79 316
9163.69 374
9164.60 390
9165.50 352
9166.41 364
9167.31 396
9168.21 332
9169.12 339
9170.02 387
9170.93 357
9171.83 380
9172.73 354
9173.64 356
9174.54 349
9175.45 330
9176.35 359
9177.25 356
9178.16 334
9179.06 363
9179.97 387
9180.87 348
9181.78 359
9182.68 364
9183.59 360
9184.49 346
9185.40 371
9186.30 351
9187.21 359
9188.11 308
9189.02 352
9189.92 366
9190.83 309
9191.73 346
9192.64 380
9193.54 404
9194.45 351
9195.35 345
9196.26 350
9197.16 337
9198.07 396
9198.97 384
9199.88 403
9200.78 356
9201.69 344
9202.60 391
9203.50 350
9204.41 347
9205.31 377
9206.22 320
9207.13 326
9208.03 311
9208.94 344
9209.84 300
9210.75 337
9211.66 340
9212.56 296
9213.47 333
9214.37 336
9215.28 342
9216.19 326
9217.09 342
9218.00 396
9218.91 357
9219.81 328
9220.72 346
9221.63 328
9222.53 320
9223.44 354
9224.35 327
9225.25 349
9226.16 352
9227.07 328
9227.97 337
9228.88 332
9229.79 368
9230.69 362
9231.60 321
9232.51 354
9233.41 359
9234.32 365
9235.23 346
9236.14 354
9237.04 372
9237.95 342
9238.86 349
9239.77 330
9240.67 341
9241.58 319
9242.49 324
9243.40 398
9244.30 362
9245.21 330
9246.12 352
9247.03 369
9247.94 344
9248.84 324
9249.75 342
9250.66 345
9251.57 339
9252.48 382
9253.38 352
9254.29 357
9255.20 342
9256.11 325
9257.02 327
9257.93 338
9258.83 343
9259.74 352
9260.65 372
9261.56 343
9262.47 354
9263.38 366
9264.29 298
9265.19 316
9266.10 325
9267.01 348
9267.92 331
9268.83 327
9269.74 309
9270.65 333
9271.56 340
9272.47 375
9273.37 333
9274.28 288
9275.19 331
9276.10 318
9277.01 377
9277.92 340
9278.83 335
9279.74 312
9280.65 345
9281.56 353
9282.47 365
9283.38 351
9284.29 315
9285.20 369
9286.11 372
9287.02 350
9287.93 347
9288.84 344
9289.75 353
9290.66 342
9291.57 338
9292.48 358
9293.39 375
9294.30 387
9295.21 355
9296.12 365
9297.03 352
9297.94 362
9298.85 369
9299.76 360
9300.67 402
9301.58 386
9302.49 424
9303.40 436
9304.31 371
9305.22 362
9306.13 361
9307.04 422
9307.95 466
9308.87 471
9309.78 486
9310.69 471
9311.60 421
9312.51 438
9313.42 435
9314.33 416
9315.24 374
9316.15 428
9317.07 447
9317.98 455
9318.89 434
9319.80 391
9320.71 376
9321.62 354
9322.53 415
9323.45 412
9324.36 355
9325.27 381
9326.18 384
9327.09 388
9328.00 381
9328.92 339
9329.83 338
9330.74 396
9331.65 328
9332.56 347
9333.48 320
9334.39 332
9335.30 329
9336.21 369
9337.13 357
9338.04 455
9338.95 419
9339.86 344
9340.77 363
9341.69 308
9342.60 356
9343.51 383
9344.43 369
9345.34 381
9346.25 392
9347.16 367
9348.08 439
9348.99 348
9349.90 389
9350.81 337
9351.73 351
9352.64 368
9353.55 362
9354.47 425
9355.38 385
9356.29 370
9357.21 343
9358.12 344
9359.03 366
9359.95 343
9360.86 333
9361.77 338
9362.69 305
9363.60 373
9364.51 369
9365.43 305
9366.34 321
9367.26 366
9368.17 336
9369.08 314
9370.00 359
9370.91 311
9371.82 349
9372.74 332
9373.65 345
9374.57 324
9375.48 311
9376.40 335
9377.31 340
9378.22 348
9379.14 362
9380.05 357
9380.97 363
9381.88 314
9382.80 335
9383.71 365
9384.62 379
9385.54 313
9386.45 374
9387.37 313
9388.28 343
9389.20 335
9390.11 303
9391.03 402
9391.94 376
9392.86 368
9393.77 429
9394.69 401
9395.60 338
9396.52 361
9397.43 442
9398.35 417
9399.26 394
9400.18 334
9401.10 366
9402.01 361
9402.93 389
9403.84 397
9404.76 353
9405.67 339
9406.59 333
9407.50 376
9408.42 317
9409.34 310
9410.25 352
9411.17 345
9412.08 310
9413.00 385
9413.92 384
9414.83 397
9415.75 365
9416.66 354
9417.58 387
9418.50 388
9419.41 408
9420.33 334
9421.25 363
9422.16 414
9423.08 354
9423.99 379
9424.91 382
9425.83 345
9426.74 359
9427.66 340
9428.58 348
9429.49 340
9430.41 314
9431.33 356
9432.25 390
9433.16 351
9434.08 405
9435.00 409
9435.91 417
9436.83 441
9437.75 402
9438.67 414
9439.58 420
9440.50 452
9441.42 411
9442.33 392
9443.25 413
9444.17 384
9445.09 396
9446.00 389
9446.92 398
9447.84 371
9448.76 391
9449.68 429
9450.59 480
9451.51 512
9452.43 514
9453.35 547
9454.26 577
9455.18 648
9456.10 592
9457.02 564
9457.94 575
9458.86 504
9459.77 514
9460.69 495
9461.61 437
9462.53 401
9463.45 411
9464.37 420
9465.28 401
9466.20 414
9467.12 404
9468.04 438
9468.96 459
9469.88 434
9470.80 372
9471.72 364
9472.63 415
9473.55 383
9474.47 391
9475.39 402
9476.31 425
9477.23 388
9478.15 392
9479.07 388
9479.99 451
9480.91 431
9481.83 450
9482.74 455
9483.66 489
9484.58 446
9485.50 491
9486.42 477
9487.34 425
9488.26 437
9489.18 415
9490.10 381
9491.02 386
9491.94 422
9492.86 384
9493.78 419
9494.70 456
9495.62 440
9496.54 353
9497.46 379
9498.38 384
9499.30 382
9500.22 391
9501.14 418
9502.06 410
9502.98 430
9503.90 448
9504.82 371
9505.74 405
9506.66 424
9507.59 418
9508.51 439
9509.43 404
9510.35 384
9511.27 448
9512.19 481
9513.11 440
9514.03 382
9514.95 409
9515.87 394
9516.79 416
9517.71 437
9518.64 388
9519.56 425
9520.48 420
9521.40 454
9522.32 440
9523.24 418
9524.16 397
9525.08 432
9526.01 420
9526.93 407
9527.85 448
9528.77 467
9529.69 490
9530.61 511
9531.54 437
9532.46 490
9533.38 518
9534.30 527
9535.22 524
9536.15 478
9537.07 574
9537.99 567
9538.91 542
9539.83 518
9540.76 540
9541.68 498
9542.60 492
9543.52 453
9544.45 431
9545.37 445
9546.29 460
9547.21 441
9548.14 442
9549.06 411
9549.98 466
9550.90 462
9551.83 463
9552.75 483
9553.67 442
9554.59 460
9555.52 437
9556.44 418
9557.36 421
9558.29 432
9559.21 448
9560.13 484
9561.06 506
9561.98 458
9562.90 440
9563.83 449
9564.75 483
9565.67 476
9566.60 491
9567.52 445
9568.44 462
9569.37 430
9570.29 406
9571.21 436
9572.14 446
9573.06 447
9573.98 389
9574.91 485
9575.83 465
9576.76 466
9577.68 477
9578.60 473
9579.53 448
9580.45 475
9581.38 490
9582.30 437
9583.23 459
9584.15 486
9585.07 446
9586.00 513
9586.92 461
9587.85 501
9588.77 482
9589.70 465
9590.62 470
9591.55 450
9592.47 468
9593.40 436
9594.32 442
9595.24 432
9596.17 477
9597.09 488
9598.02 521
9598.94 486
9599.87 565
9600.79 512
9601.72 530
9602.65 536
9603.57 549
9604.50 559
9605.42 567
9606.35 509
9607.27 537
9608.20 570
9609.12 536
9610.05 609
9610.97 542
9611.90 586
9612.83 593
9613.75 605
9614.68 585
9615.60 621
9616.53 590
9617.45 538
9618.38 573
9619.31 597
9620.23 604
9621.16 624
9622.08 595
9623.01 554
9623.94 629
9624.86 606
9625.79 609
9626.72 603
9627.64 628
9628.57 671
9629.50 693
9630.42 629
9631.35 632
9632.27 649
9633.20 698
9634.13 714
9635.06 697
9635.98 674
9636.91 697
9637.84 667
9638.76 653
9639.69 660
9640.62 693
9641.54 772
9642.47 789
9643.40 710
9644.33 769
9645.25 764
9646.18 865
9647.11 818
9648.03 762
9648.96 829
9649.89 865
9650.82 867
9651.74 903
9652.67 832
9653.60 851
9654.53 875
9655.46 912
9656.38 871
9657.31 883
9658.24 849
9659.17 883
9660.09 923
9661.02 887
9661.95 894
9662.88 897
9663.81 888
9664.74 914
9665.66 916
9666.59 894
9667.52 971
9668.45 1024
9669.38 1011
9670.31 1050
9671.23 1085
9672.16 1130
9673.09 1098
9674.02 1067
9674.95 1041
9675.88 1077
9676.81 1104
9677.73 1141
9678.66 1054
9679.59 1127
9680.52 1130
9681.45 1145
9682.38 1137
9683.31 1205
9684.24 1262
9685.17 1336
9686.10 1251
9687.03 1239
9687.95 1290
9688.88 1273
9689.81 1227
9690.74 1299
9691.67 1297
9692.60 1259
9693.53 1343
9694.46 1419
9695.39 1417
9696.32 1451
9697.25 1764
9698.18 1882
9699.11 2029
9700.04 2213
9700.97 2390
9701.90 2418
9702.83 2405
9703.76 2283
9704.69 2026
9705.62 1872
9706.55 1623
9707.48 1594
9708.41 1439
9709.34 1415
9710.27 1413
9711.20 1414
9712.13 1467
9713.06 1532
9713.99 1621
9714.92 1798
9715.85 1835
9716.79 1872
9717.72 1872
9718.65 1788
9719.58 1766
9720.51 1688
9721.44 1601
9722.37 1554
9723.30 1417
9724.23 1274
9725.16 1216
9726.09 1148
9727.03 1209
9727.96 1091
9728.89 1178
9729.82 1207
9730.75 1142
9731.68 1250
9732.61 1310
9733.55 1371
9734.48 1309
9735.41 1338
9736.34 1342
9737.27 1391
9738.20 1367
9739.14 1365
9740.07 1300
9741.00 1089
9741.93 1088
9742.86 1050
9743.79 1013
9744.73 913
9745.66 878
9746.59 939
9747.52 921
9748.46 894
9749.39 890
9750.32 903
9751.25 886
9752.18 890
9753.12 834
9754.05 870
9754.98 863
9755.91 796
9756.85 854
9757.78 803
9758.71 820
9759.65 889
9760.58 812
9761.51 851
9762.44 890
9763.38 888
9764.31 819
9765.24 861
9766.18 870
9767.11 927
9768.04 828
9768.98 847
9769.91 837
9770.84 861
9771.78 852
9772.71 825
9773.64 853
9774.58 893
9775.51 820
9776.44 846
9777.38 951
9778.31 947
9779.24 950
9780.18 964
9781.11 962
9782.05 948
9782.98 958
9783.91 939
9784.85 935
9785.78 894
9786.71 850
9787.65 904
9788.58 848
9789.52 885
9790.45 861
9791.39 809
9792.32 720
9793.25 750
9794.19 752
9795.12 771
9796.06 825
9796.99 789
9797.93 825
9798.86 903
9799.80 875
9800.73 864
9801.67 856
9802.60 867
9803.54 811
9804.47 782
9805.41 702
9806.34 705
9807.28 733
9808.21 718
9809.15 645
9810.08 640
9811.02 632
9811.95 651
9812.89 656
9813.82 595
9814.76 637
9815.69 629
9816.63 627
9817.56 618
9818.50 593
9819.43 642
9820.37 618
9821.31 587
9822.24 591
9823.18 603
9824.11 601
9825.05 591
9825.99 632
9826.92 633
9827.86 596
9828.79 626
9829.73 629
9830.67 598
9831.60 579
9832.54 588
9833.47 560
9834.41 508
9835.35 568
9836.28 542
9837.22 590
9838.16 581
9839.09 585
9840.03 555
9840.97 512
9841.90 547
9842.84 578
9843.78 580
9844.71 562
9845.65 563
9846.59 548
9847.52 581
9848.46 535
9849.40 531
9850.34 531
9851.27 601
9852.21 571
9853.15 559
9854.08 578
9855.02 598
9855.96 554
9856.90 548
9857.83 590
9858.77 559
9859.71 536
9860.65 557
9861.58 582
9862.52 568
9863.46 559
9864.40 542
9865.33 554
9866.27 562
9867.21 575
9868.15 490
9869.09 524
9870.02 543
9870.96 560
9871.90 588
9872.84 562
9873.78 552
9874.72 547
9875.65 546
9876.59 570
9877.53 539
9878.47 552
9879.41 569
9880.35 571
9881.28 594
9882.22 584
9883.16 565
9884.10 515
9885.04 520
9885.98 529
9886.92 518
9887.86 544
9888.79 546
9889.73 537
9890.67 555
9891.61 496
9892.55 529
9893.49 472
9894.43 507
9895.37 524
9896.31 546
9897.25 538
9898.19 488
9899.13 556
9900.07 520
9901.00 505
9901.94 496
9902.88 509
9903.82 540
9904.76 514
9905.70 489
9906.64 518
9907.58 564
9908.52 567
9909.46 533
9910.40 560
9911.34 539
9912.28 542
9913.22 508
9914.16 557
9915.10 610
9916.04 605
9916.98 522
9917.92 518
9918.86 542
9919.80 566
9920.74 571
9921.69 604
9922.63 545
9923.57 626
9924.51 719
9925.45 847
9926.39 964
9927.33 1204
9928.27 1368
9929.21 1342
9930.15 1232
9931.09 1119
9932.03 1054
9932.97 1054
9933.92 970
9934.86 816
9935.80 726
9936.74 641
9937.68 630
9938.62 562
9939.56 504
9940.50 518
9941.45 555
9942.39 524
9943.33 523
9944.27 517
9945.21 544
9946.15 520
9947.10 538
9948.04 528
9948.98 536
9949.92 511
9950.86 541
9951.80 492
9952.75 499
9953.69 516
9954.63 589
9955.57 583
9956.52 548
9957.46 596
9958.40 630
9959.34 588
9960.28 543
9961.23 536
9962.17 527
9963.11 512
9964.05 532
9965.00 530
9965.94 522
9966.88 518
9967.82 551
9968.77 570
9969.71 503
9970.65 489
9971.60 525
9972.54 545
9973.48 474
9974.42 488
9975.37 519
9976.31 509
9977.25 456
9978.20 498
9979.14 514
9980.08 494
9981.03 511
9981.97 485
9982.91 497
9983.86 452
9984.80 459
9985.74 505
9986.69 490
9987.63 471
9988.57 496
9989.52 530
9990.46 459
9991.41 483
9992.35 494
9993.29 478
9994.24 505
9995.18 512
9996.13 484
9997.07 457
9998.01 488
9998.96 491
9999.90 453
10000.85 468
10001.79 450
10002.74 500
10003.68 478
10004.62 476
10005.57 486
10006.51 470
10007.46 437
10008.40 462
10009.35 448
10010.29 450
10011.24 453
10012.18 465
10013.13 446
10014.07 464
10015.02 463
10015.96 450
10016.91 455
10017.85 462
10018.80 412
10019.74 423
10020.69 422
10021.63 419
10022.58 455
10023.52 441
10024.47 411
10025.41 428
10026.36 489
10027.30 429
10028.25 404
10029.19 459
10030.14 415
10031.09 515
10032.03 490
10032.98 456
10033.92 413
10034.87 405
10035.82 419
10036.76 391
10037.71 408
10038.65 428
10039.60 414
10040.55 389
10041.49 381
10042.44 415
10043.38 441
10044.33 414
10045.28 435
10046.22 404
10047.17 387
10048.12 412
10049.06 410
10050.01 421
10050.96 407
10051.90 340
10052.85 367
10053.80 394
10054.74 422
10055.69 372
10056.64 404
10057.58 396
10058.53 426
10059.48 416
10060.42 405
10061.37 422
10062.32 391
10063.27 377
10064.21 416
10065.16 399
10066.11 379
10067.06 353
10068.00 384
10068.95 425
10069.90 406
10070.85 401
10071.79 376
10072.74 422
10073.69 388
10074.64 394
10075.58 399
10076.53 400
10077.48 407
10078.43 359
10079.38 402
10080.32 351
10081.27 351
10082.22 374
10083.17 353
10084.12 360
10085.06 417
10086.01 396
10086.96 335
10087.91 360
10088.86 385
10089.81 396
10090.75 384
10091.70 367
10092.65 331
10093.60 360
10094.55 378
10095.50 385
10096.45 347
10097.40 324
10098.34 341
10099.29 345
10100.24 383
10101.19 351
10102.14 384
10103.09 415
10104.04 381
10104.99 342
10105.94 366
10106.89 349
10107.84 368
10108.78 350
10109.73 358
10110.68 337
10111.63 317
10112.58 378
10113.53 371
10114.48 360
10115.43 351
10116.38 352
10117.33 404
10118.28 400
10119.23 369
10120.18 353
10121.13 392
10122.08 377
10123.03 358
10123.98 349
10124.93 348
10125.88 378
10126.83 360
10127.78 340
10128.73 321
10129.68 358
10130.63 419
10131.58 381
10132.53 379
10133.48 405
10134.43 425
10135.38 404
10136.34 407
10137.29 371
10138.24 408
10139.19 349
10140.14 375
10141.09 343
10142.04 388
10142.99 417
10143.94 383
10144.89 432
10145.84 378
10146.80 411
10147.75 385
10148.70 422
10149.65 391
10150.60 380
10151.55 386
10152.50 393
10153.45 354
10154.41 396
10155.36 387
10156.31 407
10157.26 449
10158.21 384
10159.16 373
10160.12 365
10161.07 385
10162.02 368
10162.97 422
10163.92 397
10164.88 471
10165.83 419
10166.78 406
10167.73 395
10168.68 440
10169.64 385
10170.59 457
10171.54 437
10172.49 426
10173.45 416
10174.40 376
10175.35 389
10176.30 391
10177.26 423
10178.21 414
10179.16 466
10180.11 413
10181.07 448
10182.02 412
10182.97 468
10183.92 430
10184.88 481
10185.83 523
10186.78 469
10187.74 452
10188.69 456
10189.64 491
10190.60 409
10191.55 474
10192.50 444
10193.46 454
10194.41 469
10195.36 496
10196.32 434
10197.27 466
10198.22 486
10199.18 567
10200.13 553
10201.08 491
10202.04 518
10202.99 539
10203.95 537
10204.90 543
10205.85 660
10206.81 693
10207.76 676
10208.72 715
10209.67 708
10210.62 619
10211.58 691
10212.53 626
10213.49 589
10214.44 517
10215.40 487
10216.35 495
10217.30 514
10218.26 544
10219.21 522
10220.17 546
10221.12 476
10222.08 489
10223.03 477
10223.99 507
10224.94 458
10225.90 494
10226.85 518
10227.81 472
10228.76 470
10229.72 457
10230.67 482
10231.63 516
10232.58 438
10233.54 409
10234.49 475
10235.45 492
10236.40 553
10237.36 540
10238.31 551
10239.27 536
10240.22 547
10241.18 522
10242.14 534
10243.09 492
10244.05 407
10245.00 382
10245.96 362
10246.91 386
10247.87 407
10248.83 410
10249.78 397
10250.74 375
10251.69 390
10252.65 415
10253.61 363
10254.56 344
10255.52 356
10256.48 366
10257.43 353
10258.39 374
10259.34 387
10260.30 393
10261.26 363
10262.21 382
10263.17 346
10264.13 346
10265.08 358
10266.04 342
10267.00 315
10267.95 345
10268.91 353
10269.87 324
10270.82 372
10271.78 362
10272.74 407
10273.70 312
10274.65 339
10275.61 374
10276.57 345
10277.52 348
10278.48 344
10279.44 327
10280.40 333
10281.35 342
10282.31 361
10283.27 399
10284.23 351
10285.18 343
10286.14 337
10287.10 377
10288.06 368
10289.02 371
10289.97 328
10290.93 360
10291.89 420
10292.85 359
10293.81 354
10294.76 367
10295.72 393
10296.68 346
10297.64 380
10298.60 331
10299.55 365
10300.51 348
10301.47 378
10302.43 354
10303.39 352
10304.35 320
10305.31 342
10306.26 361
10307.22 365
10308.18 330
10309.14 382
10310.10 414
10311.06 346
10312.02 361
10312.98 364
10313.93 357
10314.89 350
10315.85 381
10316.81 332
10317.77 361
10318.73 339
10319.69 335
10320.65 336
10321.61 340
10322.57 343
10323.53 321
10324.49 349
10325.45 338
10326.40 378
10327.36 387
10328.32 398
10329.28 384
10330.24 429
10331.20 455
10332.16 426
10333.12 390
10334.08 413
10335.04 415
10336.00 366
10336.96 344
10337.92 333
10338.88 331
10339.84 326
10340.80 310
10341.76 331
10342.72 347
10343.68 293
10344.64 359
10345.61 349
10346.57 342
10347.53 316
10348.49 372
10349.45 361
10350.41 346
10351.37 315
10352.33 360
10353.29 325
10354.25 320
10355.21 350
10356.17 321
10357.13 360
10358.10 352
10359.06 353
10360.02 343
10360.98 350
10361.94 353
10362.90 349
10363.86 338
10364.82 335
10365.79 350
10366.75 359
10367.71 354
10368.67 313
10369.63 285
10370.59 290
10371.55 309
10372.52 314
10373.48 316
10374.44 318
10375.40 339
10376.36 309
10377.33 322
10378.29 272
10379.25 298
10380.21 343
10381.17 332
10382.14 310
10383.10 255
10384.06 321
10385.02 310
10385.98 326
10386.95 296
10387.91 313
10388.87 356
10389.83 319
10390.80 282
10391.76 311
10392.72 269
10393.68 316
10394.65 316
10395.61 327
10396.57 321
10397.54 319
10398.50 282
10399.46 306
10400.42 298
10401.39 265
10402.35 303
10403.31 317
10404.28 294
10405.24 295
10406.20 279
10407.17 285
10408.13 349
10409.09 335
10410.06 318
10411.02 291
10411.98 301
10412.95 290
10413.91 290
10414.88 255
10415.84 304
10416.80 317
10417.77 321
10418.73 328
10419.69 311
10420.66 368
10421.62 289
10422.59 311
10423.55 249
10424.51 301
10425.48 295
10426.44 292
10427.41 291
10428.37 288
10429.34 300
10430.30 286
10431.26 301
10432.23 257
10433.19 272
10434.16 267
10435.12 278
10436.09 239
10437.05 264
10438.02 266
10438.98 310
10439.95 287
10440.91 272
10441.88 280
10442.84 255
10443.81 277
10444.77 293
10445.74 297
10446.70 271
10447.67 302
10448.63 294
10449.60 268
10450.56 247
10451.53 251
10452.49 302
10453.46 306
10454.42 284
10455.39 245
10456.36 298
10457.32 305
10458.29 320
10459.25 325
10460.22 296
10461.18 303
10462.15 245
10463.12 277
10464.08 269
10465.05 317
10466.01 318
10466.98 299
10467.95 295
10468.91 280
10469.88 276
10470.84 244
10471.81 274
10472.78 246
10473.74 262
10474.71 268
10475.68 318
10476.64 282
10477.61 245
10478.58 297
10479.54 302
10480.51 324
10481.48 261
10482.44 250
10483.41 224
10484.38 268
10485.34 275
10486.31 248
10487.28 278
10488.25 290
10489.21 279
10490.18 270
10491.15 242
10492.11 249
10493.08 254
10494.05 234
10495.02 238
10495.98 265
10496.95 255
10497.92 259
10498.89 256
10499.85 239
10500.82 266
10501.79 272
10502.76 232
10503.72 268
10504.69 300
10505.66 284
10506.63 281
10507.60 252
10508.56 255
10509.53 308
10510.50 297
10511.47 283
10512.44 269
10513.40 249
10514.37 309
10515.34 238
10516.31 259
10517.28 258
10518.25 252
10519.22 293
10520.18 268
10521.15 269
10522.12 260
10523.09 235
10524.06 220
10525.03 253
10526.00 281
10526.96 254
10527.93 244
10528.90 220
10529.87 247
10530.84 244
10531.81 279
10532.78 231
10533.75 270
10534.72 246
10535.69 269
10536.66 248
10537.63 254
10538.59 287
10539.56 283
10540.53 251
10541.50 285
10542.47 285
10543.44 252
10544.41 263
10545.38 253
10546.35 248
10547.32 266
10548.29 298
10549.26 244
10550.23 262
10551.20 281
10552.17 259
10553.14 259
10554.11 268
10555.08 260
10556.05 219
10557.02 247
10557.99 232
10558.96 290
10559.93 251
10560.90 270
10561.87 245
10562.84 268
10563.81 282
10564.79 270
10565.76 289
10566.73 257
10567.70 278
10568.67 272
10569.64 244
10570.61 260
10571.58 254
10572.55 268
10573.52 270
10574.49 233
10575.47 279
10576.44 292
10577.41 323
10578.38 257
10579.35 242
10580.32 249
10581.29 257
10582.26 279
10583.24 306
10584.21 289
10585.18 270
10586.15 267
10587.12 293
10588.09 287
10589.07 273
10590.04 275
10591.01 348
10591.98 258
10592.95 248
10593.92 241
10594.90 261
10595.87 271
10596.84 268
10597.81 263
10598.78 254
10599.76 282
10600.73 303
10601.70 288
10602.67 277
10603.65 291
10604.62 272
10605.59 301
10606.56 274
10607.54 258
10608.51 265
10609.48 269
10610.45 286
10611.43 256
10612.40 244
10613.37 270
10614.35 297
10615.32 269
10616.29 268
10617.26 290
10618.24 290
10619.21 280
10620.18 270
10621.16 305
10622.13 273
10623.10 277
10624.08 301
10625.05 302
10626.02 280
10627.00 264
10627.97 296
10628.94 306
10629.92 308
10630.89 297
10631.87 281
10632.84 280
10633.81 301
10634.79 286
10635.76 349
10636.73 387
10637.71 350
10638.68 353
10639.66 362
10640.63 407
10641.60 446
10642.58 411
10643.55 375
10644.53 352
10645.50 362
10646.48 373
10647.45 345
10648.43 305
10649.40 326
10650.37 313
10651.35 258
10652.32 308
10653.30 270
10654.27 307
10655.25 306
10656.22 314
10657.20 284
10658.17 303
10659.15 306
10660.12 262
10661.10 254
10662.07 270
10663.05 295
10664.02 279
10665.00 293
10665.97 283
10666.95 265
10667.92 275
10668.90 301
10669.87 243
10670.85 250
10671.83 232
10672.80 275
10673.78 289
10674.75 259
10675.73 258
10676.70 256
10677.68 255
10678.66 264
10679.63 270
10680.61 302
10681.58 272
10682.56 301
10683.54 318
10684.51 327
10685.49 279
10686.46 290
10687.44 291
10688.42 260
10689.39 257
10690.37 260
10691.35 296
10692.32 241
10693.30 299
10694.28 245
10695.25 276
10696.23 286
10697.21 233
10698.18 260
10699.16 232
10700.14 266
10701.11 266
10702.09 248
10703.07 237
10704.04 280
10705.02 296
10706.00 281
10706.97 271
10707.95 267
10708.93 260
10709.91 295
10710.88 294
10711.86 255
10712.84 291
10713.82 285
10714.79 299
10715.77 250
10716.75 275
10717.73 240
10718.70 276
10719.68 289
10720.66 293
10721.64 280
10722.61 270
10723.59 282
10724.57 294
10725.55 323
10726.53 293
10727.50 293
10728.48 276
10729.46 287
10730.44 280
10731.42 259
10732.40 220
10733.37 258
10734.35 249
10735.33 241
10736.31 247
10737.29 274
10738.27 241
10739.25 288
10740.22 306
10741.20 280
10742.18 294
10743.16 252
10744.14 280
10745.12 265
10746.10 257
10747.08 222
10748.05 267
10749.03 247
10750.01 280
10750.99 287
10751.97 301
10752.95 273
10753.93 312
10754.91 282
10755.89 256
10756.87 261
10757.85 282
10758.83 288
10759.81 327
10760.79 311
10761.77 333
10762.75 309
10763.73 274
10764.71 252
10765.68 260
10766.66 303
10767.64 315
10768.62 273
10769.60 259
10770.58 278
10771.56 318
10772.54 289
10773.53 285
10774.51 282
10775.49 339
10776.47 296
10777.45 293
10778.43 309
10779.41 312
10780.39 297
10781.37 336
10782.35 320
10783.33 344
10784.31 371
10785.29 348
10786.27 334
10787.25 308
10788.23 334
10789.21 331
10790.20 338
10791.18 319
10792.16 281
10793.14 318
10794.12 314
10795.10 304
10796.08 289
10797.06 292
10798.04 266
10799.03 326
10800.01 310
10800.99 304
10801.97 330
10802.95 316
10803.93 316
10804.91 333
10805.90 286
10806.88 279
10807.86 275
10808.84 294
10809.82 323
10810.81 312
10811.79 294
10812.77 365
10813.75 328
10814.73 305
10815.72 300
10816.70 299
10817.68 303
10818.66 296
10819.64 288
10820.63 306
10821.61 297
10822.59 315
10823.57 325
10824.56 299
10825.54 278
10826.52 301
10827.50 318
10828.49 368
10829.47 300
10830.45 289
10831.44 330
10832.42 343
10833.40 323
10834.38 326
10835.37 297
10836.35 313
10837.33 287
10838.32 293
10839.30 292
10840.28 295
10841.27 291
10842.25 333
10843.23 293
10844.22 288
10845.20 304
10846.18 321
10847.17 302
10848.15 307
10849.13 333
10850.12 351
10851.10 345
10852.09 273
10853.07 307
10854.05 313
10855.04 352
10856.02 335
10857.00 358
10857.99 339
10858.97 316
10859.96 336
10860.94 335
10861.93 314
10862.91 363
10863.89 326
10864.88 317
10865.86 316
10866.85 345
10867.83 359
10868.82 372
10869.80 394
10870.79 354
10871.77 354
10872.75 378
10873.74 356
10874.72 354
10875.71 367
10876.69 357
10877.68 434
10878.66 392
10879.65 376
10880.63 349
10881.62 357
10882.60 349
10883.59 353
10884.57 392
10885.56 359
10886.55 362
10887.53 371
10888.52 407
10889.50 418
10890.49 380
10891.47 433
10892.46 403
10893.44 418
10894.43 412
10895.42 415
10896.40 435
10897.39 393
10898.37 411
10899.36 412
10900.34 404
10901.33 430
10902.32 440
10903.30 436
10904.29 497
10905.27 474
10906.26 444
10907.25 440
10908.23 464
10909.22 441
10910.21 427
10911.19 435
10912.18 488
10913.17 492
10914.15 499
10915.14 476
10916.13 530
10917.11 498
10918.10 507
10919.09 487
10920.07 458
10921.06 474
10922.05 465
10923.03 470
10924.02 468
10925.01 507
10926.00 494
10926.98 543
10927.97 571
10928.96 510
10929.94 566
10930.93 593
10931.92 549
10932.91 517
10933.89 539
10934.88 585
10935.87 573
10936.86 570
10937.84 561
10938.83 544
10939.82 616
10940.81 623
10941.80 628
10942.78 608
10943.77 615
10944.76 634
10945.75 635
10946.74 665
10947.72 694
10948.71 651
10949.70 647
10950.69 705
10951.68 699
10952.66 759
10953.65 802
10954.64 846
10955.63 880
10956.62 957
10957.61 990
10958.60 1133
10959.58 1172
10960.57 1166
10961.56 1196
10962.55 1183
10963.54 1086
10964.53 1022
10965.52 958
10966.51 860
10967.49 852
10968.48 804
10969.47 766
10970.46 790
10971.45 729
10972.44 757
10973.43 730
10974.42 687
10975.41 779
10976.40 730
10977.39 716
10978.38 695
10979.37 716
10980.36 737
10981.35 721
10982.34 713
10983.32 741
10984.31 793
10985.30 771
10986.29 741
10987.28 857
10988.27 854
10989.26 773
10990.25 796
10991.24 836
10992.23 875
10993.22 869
10994.21 961
10995.20 971
10996.20 1072
10997.19 1190
10998.18 1348
10999.17 1635
11000.16 1779
11001.15 1881
11002.14 1971
11003.13 1869
11004.12 1783
11005.11 1725
11006.10 1558
11007.09 1353
11008.08 1115
11009.07 1002
11010.06 912
11011.06 815
11012.05 750
11013.04 683
11014.03 688
11015.02 657
11016.01 642
11017.00 635
11017.99 632
11018.98 634
11019.98 672
11020.97 652
11021.96 617
11022.95 620
11023.94 617
11024.93 597
11025.93 557
11026.92 543
11027.91 565
11028.90 607
11029.89 599
11030.88 590
11031.88 580
11032.87 523
11033.86 533
11034.85 568
11035.84 556
11036.84 531
11037.83 534
11038.82 565
11039.81 563
11040.81 588
11041.80 552
11042.79 621
11043.78 548
11044.77 523
11045.77 516
11046.76 518
11047.75 507
11048.75 471
11049.74 499
11050.73 469
11051.72 479
11052.72 482
11053.71 547
11054.70 507
11055.70 499
11056.69 454
11057.68 442
11058.67 488
11059.67 515
11060.66 490
11061.65 512
11062.65 509
11063.64 462
11064.63 471
11065.63 479
11066.62 500
11067.61 518
11068.61 495
11069.60 458
11070.60 446
11071.59 457
11072.58 442
11073.58 481
11074.57 469
11075.56 504
11076.56 491
11077.55 500
11078.55 500
11079.54 492
11080.53 464
11081.53 489
11082.52 443
11083.52 484
11084.51 460
11085.51 478
11086.50 481
11087.49 483
11088.49 494
11089.48 481
11090.48 462
11091.47 416
11092.47 498
11093.46 458
11094.46 468
11095.45 469
11096.45 471
11097.44 432
11098.44 426
11099.43 404
11100.43 438
11101.42 421
11102.42 419
11103.41 385
11104.41 431
11105.40 391
11106.40 430
11107.39 409
11108.39 431
11109.38 444
11110.38 434
11111.37 432
11112.37 391
11113.37 418
11114.36 400
11115.36 417
11116.35 453
11117.35 447
11118.34 413
11119.34 420
11120.34 439
11121.33 431
11122.33 439
11123.32 441
11124.32 428
11125.32 436
11126.31 425
11127.31 399
11128.30 424
11129.30 446
11130.30 455
11131.29 438
11132.29 412
11133.29 417
11134.28 431
11135.28 414
11136.28 405
11137.27 376
11138.27 383
11139.27 424
11140.26 418
11141.26 406
11142.26 354
11143.25 367
11144.25 406
11145.25 397
11146.24 365
11147.24 429
11148.24 389
11149.24 368
11150.23 402
11151.23 436
11152.23 429
11153.23 405
11154.22 393
11155.22 373
11156.22 435
11157.22 413
11158.21 374
11159.21 376
11160.21 425
11161.21 382
11162.20 377
11163.20 360
11164.20 383
11165.20 405
11166.20 378
11167.19 369
11168.19 393
11169.19 415
11170.19 466
11171.19 393
11172.18 414
11173.18 410
11174.18 396
11175.18 392
11176.18 369
11177.18 417
11178.17 439
11179.17 411
11180.17 385
11181.17 399
11182.17 410
11183.17 462
11184.17 416
11185.16 408
11186.16 445
11187.16 454
11188.16 430
11189.16 445
11190.16 448
11191.16 430
11192.16 497
11193.16 459
11194.16 458
11195.16 473
11196.15 496
11197.15 494
11198.15 496
11199.15 488
11200.15 453
11201.15 449
11202.15 454
11203.15 440
11204.15 413
11205.15 396
11206.15 364
11207.15 430
11208.15 398
11209.15 403
11210.15 408
11211.15 413
11212.15 435
11213.15 414
11214.15 445
11215.15 397
11216.15 360
11217.15 379
11218.15 346
11219.15 383
11220.15 376
11221.15 384
11222.15 377
11223.15 371
11224.15 305
11225.15 333
11226.15 318
11227.16 332
11228.16 358
11229.16 353
11230.16 338
11231.16 318
11232.16 364
11233.16 370
11234.16 320
11235.16 298
11236.16 327
11237.16 341
11238.17 310
11239.17 307
11240.17 312
11241.17 351
11242.17 301
11243.17 350
11244.17 351
11245.18 335
11246.18 366
11247.18 332
11248.18 361
11249.18 353
11250.18 321
11251.19 333
11252.19 379
11253.19 343
11254.19 346
11255.19 348
11256.19 363
11257.20 318
11258.20 331
11259.20 323
11260.20 350
11261.21 349
11262.21 332
11263.21 344
11264.21 366
11265.21 334
11266.22 348
11267.22 333
11268.22 344
11269.22 389
11270.23 304
11271.23 309
11272.23 340
11273.24 382
11274.24 331
11275.24 322
11276.24 375
11277.25 390
11278.25 370
11279.25 416
11280.26 382
11281.26 392
11282.26 399
11283.27 364
11284.27 348
11285.27 312
11286.28 363
11287.28 359
11288.28 394
11289.29 351
11290.29 295
11291.29 340
11292.30 343
11293.30 337
11294.30 386
11295.31 353
11296.31 333
11297.31 370
11298.32 358
11299.32 368
11300.33 357
11301.33 353
11302.33 322
11303.34 380
11304.34 317
11305.35 318
11306.35 347
11307.36 334
11308.36 356
11309.36 393
11310.37 396
11311.37 449
11312.38 456
11313.38 487
11314.39 570
11315.39 529
11316.40 539
11317.40 475
11318.41 492
11319.41 498
11320.41 454
11321.42 436
11322.42 397
11323.43 339
11324.43 363
11325.44 343
11326.44 331
11327.45 347
11328.46 314
11329.46 337
11330.47 316
11331.47 324
11332.48 293
11333.48 308
11334.49 306
11335.49 336
11336.50 336
11337.50 287
11338.51 289
11339.52 311
11340.52 310
11341.53 295
11342.53 285
11343.54 274
11344.54 312
11345.55 313
11346.56 293
11347.56 296
11348.57 311
11349.58 332
11350.58 301
11351.59 270
11352.59 299
11353.60 314
11354.61 301
11355.61 308
11356.62 292
11357.63 261
11358.63 301
11359.64 311
11360.65 313
11361.65 322
11362.66 315
11363.67 326
11364.67 302
11365.68 296
11366.69 303
11367.69 324
11368.70 315
11369.71 355
11370.71 328
11371.72 299
11372.73 308
11373.74 335
11374.74 323
11375.75 312
11376.76 297
11377.77 279
11378.77 312
11379.78 314
11380.79 278
11381.80 287
11382.80 330
11383.81 331
11384.82 297
11385.83 310
11386.83 293
11387.84 288
11388.85 308
11389.86 303
11390.87 287
11391.87 332
11392.88 331
11393.89 312
11394.90 269
11395.91 306
11396.91 293
11397.92 320
11398.93 304
11399.94 279
11400.95 283
11401.96 302
11402.97 275
11403.97 335
11404.98 285
11405.99 298
11407.00 262
11408.01 318
11409.02 298
11410.03 305
11411.03 278
11412.04 281
11413.05 338
11414.06 278
11415.07 279
11416.08 278
11417.09 275
11418.10 281
11419.11 310
11420.12 248
11421.13 236
11422.14 260
11423.14 295
11424.15 319
11425.16 282
11426.17 300
11427.18 292
11428.19 310
11429.20 293
11430.21 303
11431.22 263
11432.23 321
11433.24 282
11434.25 292
11435.26 257
11436.27 282
11437.28 279
11438.29 286
11439.30 288
11440.31 266
11441.32 297
11442.33 272
11443.34 286
11444.35 280
11445.36 290
11446.37 288
11447.38 332
11448.39 279
11449.41 284
11450.42 307
11451.43 312
11452.44 316
11453.45 320
11454.46 303
11455.47 287
11456.48 313
11457.49 325
11458.50 302
11459.51 277
11460.52 321
11461.54 338
11462.55 334
11463.56 262
11464.57 311
11465.58 276
11466.59 307
11467.60 291
11468.62 291
11469.63 291
11470.64 304
11471.65 292
11472.66 289
11473.67 299
11474.68 299
11475.70 285
11476.71 283
11477.72 289
11478.73 266
11479.74 343
11480.76 324
11481.77 277
11482.78 280
11483.79 300
11484.80 250
11485.82 273
11486.83 257
11487.84 261
11488.85 288
11489.87 299
11490.88 259
11491.89 277
11492.90 259
11493.92 287
11494.93 314
11495.94 286
11496.95 298
11497.97 268
11498.98 295
11499.99 269
11501.00 285
11502.02 292
11503.03 254
11504.04 269
11505.06 289
11506.07 293
11507.08 281
11508.10 261
11509.11 249
11510.12 284
11511.14 278
11512.15 283
11513.16 284
11514.18 293
11515.19 291
11516.20 278
11517.22 276
11518.23 279
11519.24 281
11520.26 260
11521.27 279
11522.29 292
11523.30 279
11524.31 278
11525.33 290
11526.34 243
11527.35 274
11528.37 288
11529.38 325
11530.40 285
11531.41 282
11532.43 299
11533.44 314
11534.45 280
11535.47 252
11536.48 343
11537.50 315
11538.51 322
11539.53 298
11540.54 312
11541.56 299
11542.57 302
11543.59 296
11544.60 323
11545.61 270
11546.63 272
11547.64 291
11548.66 286
11549.67 319
11550.69 301
11551.70 288
11552.72 310
11553.74 334
11554.75 291
11555.77 323
11556.78 306
11557.80 338
11558.81 300
11559.83 321
11560.84 342
11561.86 363
11562.87 329
11563.89 335
11564.91 349
11565.92 341
11566.94 308
11567.95 319
11568.97 316
11569.98 337
11571.00 328
11572.02 319
11573.03 328
11574.05 312
11575.06 336
11576.08 344
11577.10 342
11578.11 401
11579.13 362
11580.15 380
11581.16 354
11582.18 382
11583.20 427
11584.21 433
11585.23 475
11586.25 436
11587.26 415
11588.28 451
11589.30 459
11590.31 454
11591.33 427
11592.35 473
11593.36 455
11594.38 494
11595.40 495
11596.41 518
11597.43 546
11598.45 613
11599.47 689
11600.48 698
11601.50 764
11602.52 887
11603.53 1001
11604.55 1022
11605.57 1039
11606.59 1062
11607.60 1104
11608.62 958
11609.64 831
11610.66 749
11611.68 677
11612.69 598
11613.71 513
11614.73 488
11615.75 440
11616.76 432
11617.78 400
11618.80 393
11619.82 423
11620.84 407
11621.86 410
11622.87 422
11623.89 392
11624.91 381
11625.93 346
11626.95 364
11627.97 406
11628.98 374
11630.00 361
11631.02 335
11632.04 352
11633.06 358
11634.08 349
11635.10 365
11636.11 373
11637.13 341
11638.15 383
11639.17 408
11640.19 361
11641.21 325
11642.23 349
11643.25 340
11644.27 373
11645.29 398
11646.31 358
11647.32 361
11648.34 341
11649.36 324
11650.38 307
11651.40 271
11652.42 289
11653.44 287
11654.46 304
11655.48 309
11656.50 289
11657.52 317
11658.54 293
11659.56 320
11660.58 300
11661.60 313
11662.62 313
11663.64 299
11664.66 358
11665.68 354
11666.70 345
11667.72 319
11668.74 314
11669.76 294
11670.78 322
11671.80 320
11672.82 307
11673.84 299
11674.86 308
11675.88 321
11676.90 321
11677.92 333
11678.95 333
11679.97 361
11680.99 343
11682.01 343
11683.03 338
11684.05 343
11685.07 381
11686.09 368
11687.11 310
11688.13 359
11689.16 343
11690.18 342
11691.20 345
11692.22 329
11693.24 306
11694.26 335
11695.28 320
11696.30 300
11697.33 288
11698.35 309
11699.37 351
11700.39 316
11701.41 309
11702.43 321
11703.46 319
11704.48 303
11705.50 321
11706.52 301
11707.54 277
11708.57 303
11709.59 319
11710.61 281
11711.63 308
11712.65 287
11713.68 292
11714.70 320
11715.72 292
11716.74 304
11717.77 275
11718.79 320
11719.81 281
11720.83 292
11721.86 297
11722.88 330
11723.90 299
11724.92 290
11725.95 274
11726.97 315
11727.99 299
11729.01 309
11730.04 278
11731.06 270
11732.08 313
11733.11 333
11734.13 340
11735.15 290
11736.18 297
11737.20 305
11738.22 308
11739.25 312
11740.27 317
11741.29 312
11742.32 316
11743.34 342
11744.36 245
11745.39 322
11746.41 282
11747.43 289
11748.46 300
11749.48 276
11750.51 265
11751.53 277
11752.55 317
11753.58 266
11754.60 249
11755.63 296
11756.65 276
11757.67 292
11758.70 297
11759.72 285
11760.75 303
11761.77 281
11762.80 293
11763.82 296
11764.84 267
11765.87 269
11766.89 291
11767.92 254
11768.94 264
11769.97 272
11770.99 316
11772.02 325
11773.04 278
11774.07 297
11775.09 335
11776.12 305
11777.14 276
11778.17 295
11779.19 317
11780.22 322
11781.24 322
11782.27 324
11783.29 297
11784.32 304
11785.34 322
11786.37 315
11787.39 301
11788.42 286
11789.45 316
11790.47 350
11791.50 310
11792.52 295
11793.55 330
11794.57 330
11795.60 313
11796.63 292
11797.65 308
11798.68 305
11799.70 334
11800.73 333
11801.75 295
11802.78 326
11803.81 354
11804.83 353
11805.86 327
11806.89 338
11807.91 348
11808.94 289
11809.97 308
11810.99 320
11812.02 333
11813.04 353
11814.07 375
11815.10 309
11816.12 266
11817.15 321
11818.18 364
11819.21 339
11820.23 352
11821.26 349
11822.29 348
11823.31 335
11824.34 347
11825.37 305
11826.39 296
11827.42 350
11828.45 338
11829.48 383
11830.50 324
11831.53 303
11832.56 316
11833.59 352
11834.61 377
11835.64 350
11836.67 342
11837.70 311
11838.72 351
11839.75 337
11840.78 340
11841.81 333
11842.83 348
11843.86 402
11844.89 346
11845.92 366
11846.95 357
11847.97 386
11849.00 360
11850.03 347
11851.06 325
11852.09 333
11853.12 381
11854.14 346
11855.17 368
11856.20 366
11857.23 376
11858.26 437
11859.29 386
11860.32 390
11861.34 380
11862.37 388
11863.40 397
11864.43 367
11865.46 402
11866.49 424
11867.52 405
11868.55 384
11869.57 396
11870.60 391
11871.63 371
11872.66 438
11873.69 426
11874.72 424
11875.75 446
11876.78 412
11877.81 474
11878.84 453
11879.87 435
11880.90 410
11881.93 420
11882.96 446
11883.99 446
11885.02 483
11886.05 494
11887.08 486
11888.11 476
11889.14 502
11890.16 534
11891.19 503
11892.22 478
11893.26 528
11894.29 575
11895.32 579
11896.35 605
11897.38 577
11898.41 589
11899.44 685
11900.47 745
11901.50 695
11902.53 711
11903.56 717
11904.59 743
11905.62 800
11906.65 773
11907.68 745
11908.71 696
11909.74 712
11910.77 662
11911.80 625
11912.83 632
11913.87 644
11914.90 656
11915.93 644
11916.96 627
11917.99 650
11919.02 645
11920.05 645
11921.08 594
11922.11 606
11923.15 673
11924.18 646
11925.21 650
11926.24 717
11927.27 774
11928.30 838
11929.34 893
11930.37 1083
11931.40 1108
11932.43 1244
11933.46 1310
11934.49 1303
11935.53 1239
11936.56 1197
11937.59 1085
11938.62 1070
11939.65 948
11940.69 865
11941.72 778
11942.75 757
11943.78 700
11944.82 613
11945.85 573
11946.88 577
11947.91 576
11948.94 569
11949.98 591
11951.01 548
11952.04 547
11953.08 507
11954.11 525
11955.14 488
11956.17 502
11957.21 518
11958.24 531
11959.27 448
11960.31 465
11961.34 475
11962.37 453
11963.40 434
11964.44 454
11965.47 492
11966.50 557
11967.54 522
11968.57 492
11969.60 490
11970.64 516
11971.67 552
11972.70 529
11973.74 529
11974.77 484
11975.81 489
11976.84 503
11977.87 461
11978.91 479
11979.94 466
11980.97 468
11982.01 475
11983.04 453
11984.08 472
11985.11 508
11986.14 514
11987.18 469
11988.21 468
11989.25 436
11990.28 454
11991.32 479
11992.35 543
11993.38 506
11994.42 481
11995.45 481
11996.49 501
11997.52 506
11998.56 514
11999.59 524
12000.63 506
12001.66 475
12002.70 523
12003.73 512
12004.77 506
12005.80 519
12006.84 466
12007.87 518
12008.91 570
12009.94 560
12010.98 517
12012.01 546
12013.05 540
12014.08 576
12015.12 613
12016.15 600
12017.19 594
12018.22 695
12019.26 652
12020.29 644
12021.33 643
12022.37 645
12023.40 596
12024.44 600
12025.47 602
12026.51 613
12027.54 593
12028.58 538
12029.62 588
12030.65 543
12031.69 583
12032.72 547
12033.76 577
12034.80 544
12035.83 544
12036.87 605
12037.91 550
12038.94 540
12039.98 558
12041.01 530
12042.05 553
12043.09 563
12044.12 551
12045.16 572
12046.20 572
12047.23 597
12048.27 581
12049.31 584
12050.35 570
12051.38 622
12052.42 589
12053.46 589
12054.49 590
12055.53 555
12056.57 612
12057.60 612
12058.64 647
12059.68 583
12060.72 632
12061.75 655
12062.79 662
12063.83 645
12064.87 656
12065.90 680
12066.94 651
12067.98 649
12069.02 659
12070.05 651
12071.09 674
12072.13 656
12073.17 718
12074.21 707
12075.24 712
12076.28 722
12077.32 692
12078.36 698
12079.40 687
12080.43 713
12081.47 656
12082.51 648
12083.55 665
12084.59 663
12085.63 739
12086.66 723
12087.70 711
12088.74 777
12089.78 760
12090.82 790
12091.86 730
12092.90 794
12093.93 839
12094.97 836
12096.01 856
12097.05 850
12098.09 900
12099.13 964
12100.17 1065
12101.21 1238
12102.25 1227
12103.28 1358
12104.32 1370
12105.36 1457
12106.40 1386
12107.44 1330
12108.48 1292
12109.52 1249
12110.56 1157
12111.60 1001
12112.64 870
12113.68 820
12114.72 817
12115.76 766
12116.80 692
12117.84 662
12118.88 689
12119.92 643
12120.96 642
12122.00 593
12123.04 560
12124.08 490
12125.12 544
12126.16 481
12127.20 532
12128.24 505
12129.28 517
12130.32 517
12131.36 526
12132.40 523
12133.44 517
12134.48 529
12135.52 525
12136.56 484
12137.60 551
12138.64 544
12139.68 527
12140.72 532
12141.76 503
12142.81 546
12143.85 498
12144.89 469
12145.93 454
12146.97 450
12148.01 471
12149.05 489
12150.09 496
12151.13 510
12152.18 430
12153.22 453
12154.26 456
12155.30 435
12156.34 474
12157.38 447
12158.42 434
12159.47 435
12160.51 429
12161.55 428
12162.59 431
12163.63 411
12164.67 433
12165.72 424
12166.76 449
12167.80 390
12168.84 429
12169.88 426
12170.93 427
12171.97 465
12173.01 449
12174.05 482
12175.09 430
12176.14 436
12177.18 444
12178.22 429
12179.26 435
12180.31 446
12181.35 442
12182.39 376
12183.43 390
12184.48 427
12185.52 424
12186.56 425
12187.60 404
12188.65 409
12189.69 442
12190.73 468
12191.78 414
12192.82 392
12193.86 451
12194.91 408
12195.95 450
12196.99 398
12198.04 432
12199.08 450
12200.12 451
12201.17 408
12202.21 404
12203.25 397
12204.30 408
12205.34 413
12206.38 430
12207.43 431
12208.47 427
12209.51 392
12210.56 430
12211.60 436
12212.65 388
12213.69 412
12214.73 369
12215.78 390
12216.82 368
12217.87 385
12218.91 430
12219.95 402
12221.00 401
12222.04 376
12223.09 392
12224.13 422
12225.17 413
12226.22 340
12227.26 393
12228.31 368
12229.35 396
12230.40 388
12231.44 383
12232.49 376
12233.53 352
12234.58 387
12235.62 408
12236.67 369
12237.71 359
12238.76 367
12239.80 387
12240.85 393
12241.89 404
12242.94 386
12243.98 387
12245.03 410
12246.07 357
12247.12 370
12248.16 356
12249.21 358
12250.25 382
12251.30 345
12252.34 336
12253.39 349
12254.44 377
12255.48 408
12256.53 381
12257.57 347
12258.62 361
12259.67 381
12260.71 339
12261.76 341
12262.80 336
12263.85 359
12264.90 345
12265.94 334
12266.99 332
12268.03 346
12269.08 351
12270.13 341
12271.17 321
12272.22 307
12273.27 324
12274.31 334
12275.36 324
12276.41 295
12277.45 286
12278.50 329
12279.55 366
12280.59 314
12281.64 323
12282.69 347
12283.73 344
12284.78 355
12285.83 349
12286.87 364
12287.92 333
12288.97 330
12290.01 331
12291.06 299
12292.11 325
12293.16 316
12294.20 318
12295.25 292
12296.30 313
12297.35 313
12298.39 294
12299.44 301
12300.49 289
12301.54 292
12302.58 293
12303.63 290
12304.68 296
12305.73 318
12306.78 307
12307.82 313
12308.87 314
12309.92 318
12310.97 318
12312.02 319
12313.06 297
12314.11 313
12315.16 289
12316.21 297
12317.26 297
12318.31 276
12319.35 276
12320.40 281
12321.45 321
12322.50 264
12323.55 270
12324.60 269
12325.65 296
12326.69 343
12327.74 317
12328.79 311
12329.84 338
12330.89 277
12331.94 297
12332.99 280
12334.04 258
12335.09 256
12336.13 278
12337.18 272
12338.23 241
12339.28 278
12340.33 283
12341.38 302
12342.43 279
12343.48 259
12344.53 260
12345.58 264
12346.63 276
12347.68 287
12348.73 249
12349.78 286
12350.83 290
12351.88 251
12352.93 287
12353.98 282
12355.03 325
12356.08 304
12357.13 284
12358.18 281
12359.23 305
12360.28 321
12361.33 302
12362.38 271
12363.43 253
12364.48 250
12365.53 284
12366.58 330
12367.63 292
12368.68 263
12369.73 294
12370.78 289
12371.83 280
12372.88 263
12373.93 276
12374.98 315
12376.04 286
12377.09 289
12378.14 288
12379.19 301
12380.24 290
12381.29 300
12382.34 279
12383.39 247
12384.44 251
12385.49 269
12386.55 261
12387.60 279
12388.65 301
12389.70 281
12390.75 346
12391.80 307
12392.85 339
12393.91 261
12394.96 290
12396.01 270
12397.06 290
12398.11 304
12399.17 298
12400.22 295
12401.27 298
12402.32 270
12403.37 265
12404.42 293
12405.48 309
12406.53 319
12407.58 319
12408.63 319
12409.69 336
12410.74 311
12411.79 287
12412.84 280
12413.90 281
12414.95 306
12416.00 328
12417.05 293
12418.11 292
12419.16 308
12420.21 322
12421.26 295
12422.32 310
12423.37 304
12424.42 350
12425.48 311
12426.53 331
12427.58 310
12428.63 326
12429.69 325
12430.74 309
12431.79 337
12432.85 324
12433.90 369
12434.95 337
12436.01 323
12437.06 305
12438.11 303
12439.17 275
12440.22 328
12441.28 344
12442.33 325
12443.38 285
12444.44 319
12445.49 317
12446.54 322
12447.60 357
12448.65 362
12449.71 343
12450.76 314
12451.81 312
12452.87 344
12453.92 354
12454.98 338
12456.03 354
12457.08 343
12458.14 382
12459.19 351
12460.25 366
12461.30 334
12462.36 360
12463.41 387
12464.47 394
12465.52 351
12466.58 382
12467.63 387
12468.68 415
12469.74 422
12470.79 404
12471.85 507
12472.90 559
12473.96 616
12475.01 665
12476.07 724
12477.12 743
12478.18 789
12479.24 824
12480.29 839
12481.35 830
12482.40 728
12483.46 725
12484.51 683
12485.57 611
12486.62 497
12487.68 473
12488.73 439
12489.79 392
12490.85 424
12491.90 384
12492.96 362
12494.01 358
12495.07 374
12496.13 369
12497.18 344
12498.24 361
12499.29 389
12500.35 304
12501.41 351
12502.46 359
12503.52 354
12504.57 333
12505.63 320
12506.69 346
12507.74 348
12508.80 308
12509.86 325
12510.91 326
12511.97 357
12513.03 308
12514.08 319
12515.14 343
12516.20 352
12517.25 320
12518.31 337
12519.37 338
12520.42 321
12521.48 337
12522.54 284
12523.60 347
12524.65 339
12525.71 363
12526.77 311
12527.82 360
12528.88 324
12529.94 319
12531.00 323
12532.05 331
12533.11 314
12534.17 327
12535.23 366
12536.28 365
12537.34 368
12538.40 359
12539.46 351
12540.52 326
12541.57 366
12542.63 371
12543.69 394
12544.75 374
12545.81 371
12546.86 364
12547.92 376
12548.98 356
12550.04 389
12551.10 398
12552.15 390
12553.21 417
12554.27 422
12555.33 442
12556.39 466
12557.45 521
12558.51 494
12559.56 499
12560.62 508
12561.68 472
12562.74 481
12563.80 466
12564.86 414
12565.92 400
12566.98 402
12568.03 397
12569.09 399
12570.15 409
12571.21 387
12572.27 401
12573.33 375
12574.39 366
12575.45 354
12576.51 355
12577.57 366
12578.63 327
12579.69 363
12580.75 335
12581.81 353
12582.87 354
12583.93 327
12584.98 329
12586.04 345
12587.10 358
12588.16 334
12589.22 359
12590.28 317
12591.34 343
12592.40 351
12593.46 406
12594.52 360
12595.58 360
12596.64 323
12597.70 347
12598.77 373
12599.83 329
12600.89 329
12601.95 316
12603.01 338
12604.07 315
12605.13 333
12606.19 318
12607.25 305
12608.31 329
12609.37 334
12610.43 355
12611.49 358
12612.55 395
12613.61 350
12614.68 369
12615.74 370
12616.80 355
12617.86 356
12618.92 393
12619.98 419
12621.04 439
12622.10 419
12623.16 472
12624.23 406
12625.29 363
12626.35 374
12627.41 424
12628.47 371
12629.53 307
12630.59 340
12631.66 375
12632.72 357
12633.78 337
12634.84 328
12635.90 291
12636.97 320
12638.03 304
12639.09 337
12640.15 305
12641.21 318
12642.28 303
12643.34 304
12644.40 312
12645.46 303
12646.52 290
12647.59 327
12648.65 332
12649.71 323
12650.77 324
12651.84 351
12652.90 317
12653.96 328
12655.03 325
12656.09 289
12657.15 321
12658.21 327
12659.28 325
12660.34 316
12661.40 334
12662.46 304
12663.53 304
12664.59 305
12665.65 323
12666.72 338
12667.78 312
12668.84 313
12669.91 303
12670.97 290
12672.03 312
12673.10 312
12674.16 284
12675.22 325
12676.29 302
12677.35 328
12678.42 323
12679.48 353
12680.54 321
12681.61 314
12682.67 353
12683.73 340
12684.80 309
12685.86 322
12686.93 328
12687.99 307
12689.05 340
12690.12 360
12691.18 357
12692.25 339
12693.31 376
12694.38 374
12695.44 343
12696.50 347
12697.57 323
12698.63 381
12699.70 413
12700.76 372
12701.83 384
12702.89 407
12703.96 447
12705.02 453
12706.09 466
12707.15 451
12708.22 426
12709.28 433
12710.35 412
12711.41 390
12712.48 421
12713.54 369
12714.61 425
12715.67 370
12716.74 350
12717.80 380
12718.87 402
12719.93 386
12721.00 350
12722.06 356
12723.13 372
12724.19 357
12725.26 332
12726.33 334
12727.39 328
12728.46 327
12729.52 387
12730.59 329
12731.66 380
12732.72 406
12733.79 391
12734.85 352
12735.92 347
12736.99 370
12738.05 365
12739.12 401
12740.18 346
12741.25 385
12742.32 390
12743.38 385
12744.45 376
12745.52 330
12746.58 342
12747.65 314
12748.72 302
12749.78 302
12750.85 351
12751.92 318
12752.98 305
12754.05 290
12755.12 298
12756.18 298
12757.25 288
12758.32 285
12759.38 316
12760.45 311
12761.52 332
12762.59 278
12763.65 295
12764.72 298
12765.79 310
12766.85 303
12767.92 294
12768.99 297
12770.06 287
12771.12 317
12772.19 310
12773.26 282
12774.33 236
12775.40 302
12776.46 314
12777.53 309
12778.60 255
12779.67 289
12780.73 304
12781.80 301
12782.87 318
12783.94 286
12785.01 284
12786.08 276
12787.14 313
12788.21 293
12789.28 303
12790.35 291
12791.42 329
12792.49 306
12793.55 299
12794.62 290
12795.69 336
12796.76 319
12797.83 298
12798.90 279
12799.97 305
12801.03 268
12802.10 298
12803.17 269
12804.24 269
12805.31 328
12806.38 312
12807.45 322
12808.52 301
12809.59 335
12810.66 324
12811.72 314
12812.79 308
12813.86 345
12814.93 360
12816.00 342
12817.07 316
12818.14 346
12819.21 363
12820.28 397
12821.35 353
12822.42 333
12823.49 323
12824.56 358
12825.63 341
12826.70 326
12827.77 304
12828.84 282
12829.91 304
12830.98 323
12832.05 351
12833.12 290
12834.19 263
12835.26 327
12836.33 273
12837.40 275
12838.47 273
12839.54 283
12840.61 300
12841.68 284
12842.75 267
12843.82 265
12844.89 301
12845.96 292
12847.04 286
12848.11 286
12849.18 249
12850.25 288
12851.32 257
12852.39 264
12853.46 278
12854.53 289
12855.60 287
12856.67 281
12857.75 269
12858.82 288
12859.89 262
12860.96 248
12862.03 254
12863.10 276
12864.17 297
12865.24 270
12866.32 249
12867.39 268
12868.46 264
12869.53 270
12870.60 237
12871.67 238
12872.75 234
12873.82 263
12874.89 281
12875.96 232
12877.03 260
12878.11 279
12879.18 257
12880.25 267
12881.32 250
12882.39 237
12883.47 232
12884.54 242
12885.61 250
12886.68 235
12887.76 229
12888.83 214
12889.90 241
12890.97 286
12892.05 241
12893.12 227
12894.19 243
12895.27 232
12896.34 269
12897.41 224
12898.48 241
12899.56 225
12900.63 246
12901.70 235
12902.78 228
12903.85 266
12904.92 230
12905.99 225
12907.07 202
12908.14 207
12909.21 244
12910.29 286
12911.36 238
12912.44 228
12913.51 210
12914.58 221
12915.66 256
12916.73 235
12917.80 238
12918.88 229
12919.95 247
12921.02 240
12922.10 223
12923.17 197
12924.25 232
12925.32 226
12926.39 210
12927.47 218
12928.54 211
12929.62 265
12930.69 237
12931.77 230
12932.84 219
12933.91 220
12934.99 226
12936.06 256
12937.14 235
12938.21 244
12939.29 238
12940.36 221
12941.44 209
12942.51 217
12943.59 231
12944.66 239
12945.73 235
12946.81 262
12947.88 246
12948.96 219
12950.03 206
12951.11 234
12952.18 257
12953.26 235
12954.34 214
12955.41 239
12956.49 239
12957.56 210
12958.64 246
12959.71 252
12960.79 214
12961.86 215
12962.94 213
12964.01 221
12965.09 217
12966.17 201
12967.24 239
12968.32 227
12969.39 246
12970.47 231
12971.54 239
12972.62 242
12973.70 271
12974.77 232
12975.85 220
12976.93 219
12978.00 205
12979.08 236
12980.15 221
12981.23 245
12982.31 229
12983.38 241
12984.46 287
12985.54 234
12986.61 262
12987.69 243
12988.77 221
12989.84 222
12990.92 252
12992.00 230
12993.07 227
12994.15 251
12995.23 224
12996.30 268
12997.38 265
12998.46 252
12999.53 275
13000.61 262
13001.69 228
13002.77 232
13003.84 267
13004.92 215
13006.00 218
13007.08 249
13008.15 256
13009.23 251
13010.31 223
13011.39 254
13012.46 263
13013.54 269
13014.62 216
13015.70 250
13016.77 254
13017.85 295
13018.93 239
13020.01 232
13021.09 229
13022.16 236
13023.24 249
13024.32 226
13025.40 236
13026.48 261
13027.56 249
13028.63 278
13029.71 250
13030.79 226
13031.87 253
13032.95 275
13034.03 299
13035.10 253
13036.18 269
13037.26 261
13038.34 266
13039.42 246
13040.50 240
13041.58 261
13042.66 251
13043.73 261
13044.81 251
13045.89 262
13046.97 242
13048.05 260
13049.13 234
13050.21 256
13051.29 264
13052.37 306
13053.45 279
13054.53 288
13055.61 251
13056.69 226
13057.76 276
13058.84 278
13059.92 249
13061.00 238
13062.08 263
13063.16 279
13064.24 294
13065.32 248
13066.40 250
13067.48 253
13068.56 278
13069.64 263
13070.72 247
13071.80 270
13072.88 277
13073.96 272
13075.04 282
13076.12 258
13077.20 237
13078.28 258
13079.36 247
13080.44 263
13081.53 244
13082.61 277
13083.69 271
13084.77 264
13085.85 264
13086.93 260
13088.01 267
13089.09 233
13090.17 247
13091.25 213
13092.33 245
13093.41 217
13094.49 256
13095.58 235
13096.66 252
13097.74 215
13098.82 248
13099.90 245
13100.98 264
13102.06 227
13103.14 211
13104.23 243
13105.31 258
13106.39 258
13107.47 246
13108.55 254
13109.63 254
13110.72 236
13111.80 201
13112.88 242
13113.96 248
13115.04 268
13116.13 215
13117.21 254
13118.29 230
13119.37 223
13120.45 325
13121.54 270
13122.62 256
13123.70 250
13124.78 284
13125.86 275
13126.95 287
13128.03 247
13129.11 257
13130.19 255
13131.28 276
13132.36 254
13133.44 251
13134.52 235
13135.61 228
13136.69 254
13137.77 254
13138.86 268
13139.94 257
13141.02 254
13142.11 248
13143.19 231
13144.27 252
13145.35 269
13146.44 239
13147.52 259
13148.60 227
13149.69 249
13150.77 266
13151.85 268
13152.94 271
13154.02 229
13155.10 247
13156.19 289
13157.27 295
13158.36 249
13159.44 280
13160.52 248
13161.61 265
13162.69 250
13163.77 243
13164.86 224
13165.94 281
13167.03 262
13168.11 266
13169.19 255
13170.28 252
13171.36 253
13172.45 278
13173.53 269
13174.62 254
13175.70 266
13176.79 242
13177.87 251
13178.95 245
13180.04 275
13181.12 287
13182.21 315
13183.29 289
13184.38 274
13185.46 262
13186.55 267
13187.63 264
13188.72 247
13189.80 297
13190.89 275
13191.97 287
13193.06 253
13194.14 305
13195.23 255
13196.31 253
13197.40 271
13198.48 321
13199.57 266
13200.65 264
13201.74 266
13202.83 310
13203.91 292
13205.00 319
13206.08 298
13207.17 300
13208.25 304
13209.34 289
13210.43 303
13211.51 250
13212.60 256
13213.68 271
13214.77 341
13215.86 262
13216.94 273
13218.03 303
13219.11 291
13220.20 276
13221.29 279
13222.37 301
13223.46 294
13224.55 269
13225.63 262
13226.72 275
13227.80 253
13228.89 311
13229.98 334
13231.06 310
13232.15 290
13233.24 279
13234.32 278
13235.41 287
13236.50 276
13237.59 305
13238.67 310
13239.76 312
13240.85 313
13241.93 290
13243.02 318
13244.11 274
13245.20 330
13246.28 306
13247.37 314
13248.46 294
13249.55 312
13250.63 303
13251.72 308
13252.81 312
13253.90 332
13254.98 270
13256.07 333
13257.16 349
13258.25 328
13259.33 346
13260.42 340
13261.51 343
13262.60 356
13263.69 329
13264.77 340
13265.86 316
13266.95 345
13268.04 369
13269.13 368
13270.22 344
13271.30 357
13272.39 364
13273.48 371
13274.57 357
13275.66 347
13276.75 351
13277.83 353
13278.92 370
13280.01 392
13281.10 355
13282.19 429
13283.28 384
13284.37 359
13285.46 371
13286.55 407
13287.63 395
13288.72 435
13289.81 403
13290.90 428
13291.99 432
13293.08 427
13294.17 452
13295.26 415
13296.35 425
13297.44 439
13298.53 447
13299.62 459
13300.71 443
13301.80 449
13302.89 487
13303.97 435
13305.06 437
13306.15 434
13307.24 519
13308.33 530
13309.42 531
13310.51 521
13311.60 507
13312.69 517
13313.78 549
13314.87 531
13315.96 549
13317.05 548
13318.14 535
13319.24 568
13320.33 511
13321.42 505
13322.51 502
13323.60 475
13324.69 496
13325.78 492
13326.87 506
13327.96 478
13329.05 439
13330.14 495
13331.23 466
13332.32 500
13333.41 516
13334.50 475
13335.60 517
13336.69 533
13337.78 512
13338.87 539
13339.96 576
13341.05 517
13342.14 518
13343.23 523
13344.32 553
13345.42 544
13346.51 556
13347.60 590
13348.69 551
13349.78 544
13350.87 570
13351.97 606
13353.06 571
13354.15 548
13355.24 557
13356.33 659
13357.42 607
13358.52 629
13359.61 635
13360.70 668
13361.79 600
13362.88 654
13363.98 688
13365.07 727
13366.16 804
13367.25 762
13368.35 823
13369.44 878
13370.53 879
13371.62 827
13372.72 861
13373.81 777
13374.90 796
13375.99 779
13377.09 691
13378.18 636
13379.27 592
13380.36 591
13381.46 563
13382.55 567
13383.64 486
13384.74 513
13385.83 499
13386.92 479
13388.02 498
13389.11 510
13390.20 457
13391.30 471
13392.39 505
13393.48 483
13394.58 474
13395.67 458
13396.76 486
13397.86 507
13398.95 462
13400.04 440
13401.14 461
13402.23 419
13403.32 430
13404.42 430
13405.51 421
13406.61 459
13407.70 452
13408.79 457
13409.89 482
13410.98 483
13412.08 442
13413.17 504
13414.26 432
13415.36 451
13416.45 434
13417.55 499
13418.64 456
13419.74 473
13420.83 442
13421.93 426
13423.02 410
13424.11 417
13425.21 405
13426.30 474
13427.40 463
13428.49 466
13429.59 434
13430.68 470
13431.78 507
13432.87 471
13433.97 474
13435.06 484
13436.16 474
13437.25 440
13438.35 434
13439.44 467
13440.54 450
13441.63 463
13442.73 469
13443.83 467
13444.92 466
13446.02 467
13447.11 491
13448.21 465
13449.30 461
13450.40 504
13451.49 521
13452.59 511
13453.69 493
13454.78 461
13455.88 478
13456.97 497
13458.07 557
13459.17 598
13460.26 535
13461.36 565
13462.45 530
13463.55 556
13464.65 568
13465.74 530
13466.84 556
13467.94 534
13469.03 553
13470.13 530
13471.23 583
13472.32 595
13473.42 543
13474.52 569
13475.61 579
13476.71 524
13477.81 570
13478.90 552
13480.00 570
13481.10 580
13482.19 543
13483.29 615
13484.39 597
13485.48 613
13486.58 588
13487.68 570
13488.78 556
13489.87 580
13490.97 613
13492.07 601
13493.17 620
13494.26 661
13495.36 673
13496.46 729
13497.56 726
13498.65 722
13499.75 742
13500.85 770
13501.95 793
13503.04 841
13504.14 833
13505.24 844
13506.34 881
13507.44 800
13508.53 820
13509.63 787
13510.73 766
13511.83 766
13512.93 737
13514.03 690
13515.12 641
13516.22 649
13517.32 582
13518.42 551
13519.52 553
13520.62 514
13521.71 502
13522.81 530
13523.91 502
13525.01 541
13526.11 511
13527.21 505
13528.31 475
13529.41 483
13530.51 467
13531.60 465
13532.70 472
13533.80 456
13534.90 460
13536.00 472
13537.10 484
13538.20 455
13539.30 458
13540.40 450
13541.50 417
13542.60 413
13543.70 456
13544.80 421
13545.90 418
13547.00 413
13548.09 378
13549.19 408
13550.29 453
13551.39 385
13552.49 413
13553.59 437
13554.69 381
13555.79 391
13556.89 378
13557.99 394
13559.09 411
13560.19 419
13561.29 445
13562.39 404
13563.50 396
13564.60 384
13565.70 437
13566.80 370
13567.90 380
13569.00 374
13570.10 414
13571.20 400
13572.30 355
13573.40 384
13574.50 421
13575.60 398
13576.70 386
13577.80 379
13578.90 412
13580.01 419
13581.11 385
13582.21 380
13583.31 382
13584.41 412
13585.51 405
13586.61 438
13587.71 399
13588.81 392
13589.92 337
13591.02 401
13592.12 380
13593.22 382
13594.32 432
13595.42 408
13596.53 390
13597.63 401
13598.73 388
13599.83 416
13600.93 408
13602.03 363
13603.14 390
13604.24 405
13605.34 413
13606.44 399
13607.54 395
13608.65 381
13609.75 356
13610.85 394
13611.95 422
13613.06 378
13614.16 390
13615.26 445
13616.36 402
13617.47 415
13618.57 339
13619.67 402
13620.77 395
13621.88 412
13622.98 399
13624.08 366
13625.18 356
13626.29 402
13627.39 415
13628.49 379
13629.60 399
13630.70 407
13631.80 421
13632.91 378
13634.01 419
13635.11 435
13636.21 400
13637.32 369
13638.42 398
13639.53 407
13640.63 425
13641.73 397
13642.84 367
13643.94 377
13645.04 394
13646.15 372
13647.25 381
13648.35 375
13649.46 397
13650.56 411
13651.67 389
13652.77 354
13653.87 376
13654.98 373
13656.08 360
13657.19 371
13658.29 366
13659.39 400
13660.50 391
13661.60 361
13662.71 346
13663.81 353
13664.92 369
13666.02 379
13667.12 349
13668.23 381
13669.33 372
13670.44 341
13671.54 349
13672.65 350
13673.75 380
13674.86 412
13675.96 353
13677.07 386
13678.17 376
13679.28 366
13680.38 349
13681.49 379
13682.59 380
13683.70 388
13684.80 393
13685.91 376
13687.01 352
13688.12 386
13689.22 420
13690.33 408
13691.44 373
13692.54 353
13693.65 363
13694.75 377
13695.86 392
13696.96 383
13698.07 425
13699.18 361
13700.28 354
13701.39 378
13702.49 404
13703.60 392
13704.71 385
13705.81 375
13706.92 389
13708.02 367
13709.13 372
13710.24 415
13711.34 395
13712.45 417
13713.56 408
13714.66 421
13715.77 418
13716.87 418
13717.98 386
13719.09 476
13720.19 448
13721.30 426
13722.41 442
13723.51 473
13724.62 464
13725.73 461
13726.84 489
13727.94 485
13729.05 491
13730.16 524
13731.26 474
13732.37 538
13733.48 546
13734.59 528
13735.69 544
13736.80 516
13737.91 544
13739.01 553
13740.12 555
13741.23 553
13742.34 568
13743.45 567
13744.55 563
13745.66 520
13746.77 506
13747.88 518
13748.98 558
13750.09 580
13751.20 555
13752.31 621
13753.42 610
13754.52 604
13755.63 588
13756.74 620
13757.85 610
13758.96 663
13760.06 708
13761.17 714
13762.28 708
13763.39 710
13764.50 721
13765.61 754
13766.72 876
13767.82 860
13768.93 935
13770.04 1078
13771.15 1109
13772.26 1165
13773.37 1237
13774.48 1269
13775.59 1348
13776.69 1340
13777.80 1315
13778.91 1300
13780.02 1308
13781.13 1209
13782.24 1114
13783.35 996
13784.46 899
13785.57 901
13786.68 788
13787.79 774
13788.90 722
13790.01 667
13791.12 619
13792.22 620
13793.33 619
13794.44 558
13795.55 542
13796.66 581
13797.77 655
13798.88 572
13799.99 512
13801.10 574
13802.21 544
13803.32 496
13804.43 496
13805.54 496
13806.65 516
13807.76 499
13808.87 549
13809.98 477
13811.09 550
13812.20 527
13813.32 503
13814.43 503
13815.54 487
13816.65 482
13817.76 451
13818.87 532
13819.98 504
13821.09 479
13822.20 414
13823.31 453
13824.42 471
13825.53 420
13826.64 486
13827.76 476
13828.87 440
13829.98 437
13831.09 472
13832.20 428
13833.31 445
13834.42 422
13835.53 429
13836.65 445
13837.76 428
13838.87 440
13839.98 443
13841.09 402
13842.20 465
13843.31 435
13844.43 470
13845.54 421
13846.65 397
13847.76 438
13848.87 445
13849.99 430
13851.10 418
13852.21 467
13853.32 437
13854.43 470
13855.55 458
13856.66 435
13857.77 449
13858.88 455
13859.99 428
13861.11 469
13862.22 428
13863.33 461
13864.44 451
13865.56 534
13866.67 434
13867.78 425
13868.89 452
13870.01 440
13871.12 436
13872.23 430
13873.35 439
13874.46 441
13875.57 520
13876.68 464
13877.80 507
13878.91 440
13880.02 474
13881.14 482
13882.25 485
13883.36 445
13884.48 433
13885.59 481
13886.70 456
13887.82 459
13888.93 463
13890.04 468
13891.16 504
13892.27 494
13893.39 507
13894.50 567
13895.61 550
13896.73 547
13897.84 551
13898.95 546
13900.07 534
13901.18 536
13902.30 503
13903.41 475
13904.52 469
13905.64 507
13906.75 491
13907.87 440
13908.98 464
13910.10 458
13911.21 476
13912.32 424
13913.44 434
13914.55 454
13915.67 495
13916.78 435
13917.90 396
13919.01 420
13920.13 431
13921.24 434
13922.36 428
13923.47 387
13924.59 424
13925.70 420
13926.82 411
13927.93 400
13929.05 385
13930.16 405
13931.28 408
13932.39 415
13933.51 395
13934.62 393
13935.74 417
13936.85 389
13937.97 398
13939.08 375
13940.20 413
13941.32 440
13942.43 415
13943.55 371
13944.66 422
13945.78 382
13946.89 399
13948.01 378
13949.13 413
13950.24 371
13951.36 370
13952.47 386
13953.59 382
13954.71 349
13955.82 356
13956.94 348
13958.05 374
13959.17 356
13960.29 346
13961.40 355
13962.52 340
13963.64 347
13964.75 360
13965.87 354
13966.99 346
13968.10 391
13969.22 381
13970.34 366
13971.45 370
13972.57 389
13973.69 336
13974.80 369
13975.92 379
13977.04 391
13978.16 371
13979.27 319
13980.39 336
13981.51 359
13982.62 398
13983.74 367
13984.86 358
13985.98 308
13987.09 349
13988.21 353
13989.33 375
13990.45 346
13991.56 344
13992.68 356
13993.80 339
13994.92 399
13996.03 359
13997.15 342
13998.27 347
13999.39 349
14000.51 351
14001.62 340
14002.74 341
14003.86 368
14004.98 357
14006.10 370
14007.21 378
14008.33 385
14009.45 386
14010.57 354
14011.69 385
14012.81 319
14013.93 379
14015.04 368
14016.16 359
14017.28 330
14018.40 349
14019.52 302
14020.64 335
14021.76 336
14022.87 390
14023.99 336
14025.11 298
14026.23 318
14027.35 330
14028.47 328
14029.59 333
14030.71 334
14031.83 306
14032.95 323
14034.07 308
14035.19 356
14036.30 331
14037.42 353
14038.54 349
14039.66 330
14040.78 344
14041.90 342
14043.02 353
14044.14 331
14045.26 327
14046.38 326
14047.50 356
14048.62 342
14049.74 345
14050.86 342
14051.98 367
14053.10 337
14054.22 355
14055.34 374
14056.46 360
14057.58 348
14058.70 355
14059.82 336
14060.94 353
14062.06 383
14063.18 385
14064.30 387
14065.43 388
14066.55 363
14067.67 374
14068.79 424
14069.91 394
14071.03 374
14072.15 369
14073.27 403
14074.39 418
14075.51 455
14076.63 427
14077.75 414
14078.88 436
14080.00 461
14081.12 448
14082.24 447
14083.36 418
14084.48 445
14085.60 486
14086.72 499
14087.85 482
14088.97 454
14090.09 522
14091.21 513
14092.33 574
14093.45 571
14094.58 519
14095.70 563
14096.82 594
14097.94 605
14099.06 626
14100.19 601
14101.31 611
14102.43 640
14103.55 602
14104.67 606
14105.80 574
14106.92 578
14108.04 476
14109.16 501
14110.28 472
14111.41 466
14112.53 444
14113.65 404
14114.77 414
14115.90 418
14117.02 403
14118.14 366
14119.27 378
14120.39 382
14121.51 418
14122.63 372
14123.76 374
14124.88 325
14126.00 362
14127.13 357
14128.25 409
14129.37 368
14130.50 391
14131.62 373
14132.74 399
14133.86 388
14134.99 389
14136.11 365
14137.24 361
14138.36 399
14139.48 394
14140.61 376
14141.73 371
14142.85 372
14143.98 366
14145.10 372
14146.22 355
14147.35 362
14148.47 393
14149.60 397
14150.72 393
14151.84 408
14152.97 391
14154.09 409
14155.22 336
14156.34 315
14157.46 302
14158.59 344
14159.71 371
14160.84 369
14161.96 359
14163.09 334
14164.21 343
14165.34 325
14166.46 351
14167.58 367
14168.71 333
14169.83 333
14170.96 324
14172.08 352
14173.21 315
14174.33 341
14175.46 344
14176.58 353
14177.71 326
14178.83 335
14179.96 304
14181.08 333
14182.21 335
14183.33 364
14184.46 335
14185.59 329
14186.71 348
14187.84 335
14188.96 365
14190.09 340
14191.21 329
14192.34 342
14193.46 310
14194.59 310
14195.72 327
14196.84 325
14197.97 328
14199.09 309
14200.22 329
14201.35 289
14202.47 355
14203.60 359
14204.72 295
14205.85 320
14206.98 290
14208.10 318
14209.23 290
14210.35 274
14211.48 293
14212.61 323
14213.73 294
14214.86 280
14215.99 241
14217.11 276
14218.24 299
14219.37 286
14220.49 295
14221.62 302
14222.75 294
14223.87 302
14225.00 281
14226.13 306
14227.26 335
14228.38 288
14229.51 299
14230.64 311
14231.76 284
14232.89 271
14234.02 281
14235.15 270
14236.27 297
14237.40 281
14238.53 278
14239.66 299
14240.78 283
14241.91 266
14243.04 273
14244.17 286
14245.29 300
14246.42 268
14247.55 254
14248.68 290
14249.81 283
14250.93 278
14252.06 261
14253.19 273
14254.32 292
14255.45 261
14256.57 273
14257.70 260
14258.83 278
14259.96 252
14261.09 277
14262.22 280
14263.34 292
14264.47 267
14265.60 268
14266.73 278
14267.86 268
14268.99 250
14270.12 284
14271.24 268
14272.37 270
14273.50 247
14274.63 252
14275.76 260
14276.89 262
14278.02 301
14279.15 253
14280.28 263
14281.41 263
14282.54 286
14283.66 247
14284.79 282
14285.92 266
14287.05 274
14288.18 261
14289.31 278
14290.44 264
14291.57 238
14292.70 281
14293.83 258
14294.96 266
14296.09 291
14297.22 260
14298.35 239
14299.48 245
14300.61 238
14301.74 250
14302.87 233
14304.00 253
14305.13 206
14306.26 273
14307.39 277
14308.52 250
14309.65 255
14310.78 263
14311.91 272
14313.04 249
14314.17 267
14315.30 231
14316.43 254
14317.56 266
14318.69 269
14319.82 254
14320.96 266
14322.09 248
14323.22 263
14324.35 236
14325.48 235
14326.61 238
14327.74 228
14328.87 201
14330.00 215
14331.13 268
14332.27 270
14333.40 274
14334.53 249
14335.66 262
14336.79 242
14337.92 223
14339.05 226
14340.18 235
14341.32 208
14342.45 230
14343.58 244
14344.71 229
14345.84 221
14346.98 227
14348.11 248
14349.24 232
14350.37 273
14351.50 229
14352.63 266
14353.77 243
14354.90 222
14356.03 204
14357.16 228
14358.30 215
14359.43 220
14360.56 217
14361.69 229
14362.82 238
14363.96 216
14365.09 233
14366.22 217
14367.35 239
14368.49 224
14369.62 274
14370.75 243
14371.89 240
14373.02 222
14374.15 225
14375.28 242
14376.42 267
14377.55 250
14378.68 235
14379.82 219
14380.95 266
14382.08 241
14383.22 199
14384.35 227
14385.48 239
14386.62 265
14387.75 233
14388.88 246
14390.02 218
14391.15 239
14392.28 216
14393.42 228
14394.55 230
14395.68 230
14396.82 235
14397.95 250
14399.09 252
14400.22 226
14401.35 224
14402.49 242
14403.62 258
14404.76 253
14405.89 259
14407.02 236
14408.16 232
14409.29 273
14410.43 250
14411.56 225
14412.70 226
14413.83 230
14414.96 254
14416.10 229
14417.23 213
14418.37 236
14419.50 268
14420.64 224
14421.77 272
14422.91 245
14424.04 246
14425.18 287
14426.31 239
14427.45 247
14428.58 224
14429.72 249
14430.85 247
14431.99 281
14433.12 259
14434.26 265
14435.39 300
14436.53 302
14437.66 287
14438.80 239
14439.93 267
14441.07 252
14442.20 295
14443.34 284
14444.48 246
14445.61 229
14446.75 255
14447.88 246
14449.02 282
14450.15 279
14451.29 256
14452.43 222
14453.56 204
14454.70 250
14455.83 222
14456.97 253
14458.11 238
14459.24 238
14460.38 225
14461.52 231
14462.65 248
14463.79 238
14464.93 242
14466.06 253
14467.20 249
14468.33 247
14469.47 237
14470.61 244
14471.74 242
14472.88 258
14474.02 274
14475.16 248
14476.29 229
14477.43 224
14478.57 266
14479.70 263
14480.84 248
14481.98 256
14483.11 266
14484.25 257
14485.39 245
14486.53 260
14487.66 244
14488.80 270
14489.94 253
14491.08 273
14492.21 245
14493.35 271
14494.49 260
14495.63 287
14496.76 261
14497.90 281
14499.04 280
14500.18 303
14501.31 303
14502.45 327
14503.59 301
14504.73 269
14505.87 270
14507.01 306
14508.14 291
14509.28 258
14510.42 274
14511.56 273
14512.70 317
14513.83 295
14514.97 293
14516.11 328
14517.25 276
14518.39 321
14519.53 340
14520.67 334
14521.80 330
14522.94 357
14524.08 327
14525.22 315
14526.36 346
14527.50 306
14528.64 295
14529.78 319
14530.92 322
14532.05 310
14533.19 298
14534.33 278
14535.47 272
14536.61 304
14537.75 309
14538.89 261
14540.03 278
14541.17 293
14542.31 276
14543.45 288
14544.59 285
14545.73 293
14546.87 301
14548.01 258
14549.15 266
14550.29 255
14551.43 267
14552.57 281
14553.71 287
14554.85 275
14555.99 271
14557.13 294
14558.27 289
14559.41 295
14560.55 289
14561.69 313
14562.83 294
14563.97 311
14565.11 279
14566.25 280
14567.39 282
14568.53 332
14569.67 306
14570.81 346
14571.95 337
14573.09 328
14574.23 343
14575.37 293
14576.51 317
14577.66 346
14578.80 350
14579.94 351
14581.08 361
14582.22 311
14583.36 347
14584.50 320
14585.64 322
14586.78 326
14587.93 353
14589.07 362
14590.21 373
14591.35 344
14592.49 333
14593.63 367
14594.77 370
14595.92 351
14597.06 350
14598.20 372
14599.34 366
14600.48 367
14601.62 362
14602.77 357
14603.91 370
14605.05 408
14606.19 397
14607.33 397
14608.48 344
14609.62 397
14610.76 381
14611.90 397
14613.04 401
14614.19 388
14615.33 436
14616.47 413
14617.61 404
14618.76 423
14619.90 467
14621.04 438
14622.18 478
14623.33 495
14624.47 473
14625.61 481
14626.76 480
14627.90 485
14629.04 514
14630.18 555
14631.33 551
14632.47 618
14633.61 617
14634.76 642
14635.90 709
14637.04 698
14638.19 723
14639.33 689
14640.47 729
14641.62 701
14642.76 663
14643.90 585
14645.05 528
14646.19 505
14647.33 500
14648.48 481
14649.62 439
14650.76 446
14651.91 411
14653.05 409
14654.20 426
14655.34 390
14656.48 367
14657.63 367
14658.77 364
14659.92 379
14661.06 394
14662.20 350
14663.35 338
14664.49 345
14665.64 363
14666.78 306
14667.93 319
14669.07 352
14670.22 371
14671.36 361
14672.50 318
14673.65 267
14674.79 315
14675.94 335
14677.08 344
14678.23 317
14679.37 281
14680.52 298
14681.66 321
14682.81 286
14683.95 259
14685.10 283
14686.24 269
14687.39 298
14688.53 279
14689.68 267
14690.82 288
14691.97 292
14693.12 282
14694.26 258
14695.41 259
14696.55 253
14697.70 255
14698.84 227
14699.99 249
14701.13 252
14702.28 271
14703.43 302
14704.57 265
14705.72 249
14706.86 244
14708.01 252
14709.16 282
14710.30 251
14711.45 247
14712.59 282
14713.74 264
14714.89 220
14716.03 249
14717.18 252
14718.33 298
14719.47 295
14720.62 256
14721.77 241
14722.91 291
14724.06 286
14725.21 243
14726.35 229
14727.50 249
14728.65 266
14729.79 276
14730.94 291
14732.09 254
14733.23 251
14734.38 256
14735.53 254
14736.67 242
14737.82 223
14738.97 232
14740.12 271
14741.26 302
14742.41 287
14743.56 267
14744.71 271
14745.85 272
14747.00 278
14748.15 266
14749.30 215
14750.44 237
14751.59 257
14752.74 242
14753.89 245
14755.03 220
14756.18 249
14757.33 291
14758.48 254
14759.63 217
14760.77 223
14761.92 246
14763.07 221
14764.22 237
14765.37 226
14766.52 256
14767.66 243
14768.81 230
14769.96 239
14771.11 208
14772.26 208
14773.41 233
14774.55 247
14775.70 214
14776.85 182
14778.00 187
14779.15 203
14780.30 237
14781.45 234
14782.60 237
14783.74 203
14784.89 231
14786.04 240
14787.19 223
14788.34 235
14789.49 213
14790.64 211
14791.79 195
14792.94 173
14794.09 216
14795.24 194
14796.39 187
14797.54 202
14798.69 196
14799.83 176
14800.98 191
14802.13 212
14803.28 197
14804.43 217
14805.58 168
14806.73 217
14807.88 241
14809.03 215
14810.18 200
14811.33 204
14812.48 204
14813.63 196
14814.78 194
14815.93 183
14817.08 204
14818.23 224
14819.38 187
14820.53 212
14821.69 202
14822.84 166
14823.99 157
14825.14 208
14826.29 189
14827.44 198
14828.59 204
14829.74 195
14830.89 201
14832.04 178
14833.19 190
14834.34 175
14835.49 169
14836.65 201
14837.80 199
14838.95 172
14840.10 201
14841.25 196
14842.40 201
14843.55 192
14844.70 197
14845.85 198
14847.01 145
14848.16 188
14849.31 205
14850.46 169
14851.61 191
14852.76 195
14853.92 177
14855.07 170
14856.22 168
14857.37 180
14858.52 181
14859.67 178
14860.83 200
14861.98 190
14863.13 177
14864.28 198
14865.44 171
14866.59 172
14867.74 187
14868.89 195
14870.04 183
14871.20 188
14872.35 165
14873.50 179
14874.65 156
14875.81 159
14876.96 169
14878.11 179
14879.26 182
14880.42 188
14881.57 171
14882.72 175
14883.88 157
14885.03 175
14886.18 182
14887.33 197
14888.49 207
14889.64 200
14890.79 205
14891.95 212
14893.10 178
14894.25 192
14895.41 206
14896.56 181
14897.71 177
14898.87 177
14900.02 201
14901.17 202
14902.33 183
14903.48 170
14904.63 146
14905.79 196
14906.94 178
14908.10 180
14909.25 182
14910.40 171
14911.56 164
14912.71 185
14913.87 183
14915.02 188
14916.17 187
14917.33 165
14918.48 163
14919.64 169
14920.79 180
14921.94 179
14923.10 176
14924.25 164
14925.41 193
14926.56 179
14927.72 187
14928.87 165
14930.03 156
14931.18 186
14932.34 155
14933.49 199
14934.65 206
14935.80 185
14936.96 207
14938.11 217
14939.27 196
14940.42 206
14941.58 201
14942.73 200
14943.89 189
14945.04 196
14946.20 196
14947.35 196
14948.51 206
14949.66 188
14950.82 200
14951.97 197
14953.13 221
14954.28 222
14955.44 218
14956.60 195
14957.75 218
14958.91 212
14960.06 184
14961.22 212
14962.37 223
14963.53 209
14964.69 226
14965.84 193
14967.00 204
14968.16 198
14969.31 228
14970.47 205
14971.62 187
14972.78 228
14973.94 209
14975.09 202
14976.25 198
14977.41 178
14978.56 187
14979.72 198
14980.88 210
14982.03 184
14983.19 183
14984.35 182
14985.50 176
14986.66 166
14987.82 178
14988.97 179
14990.13 190
14991.29 148
14992.44 184
14993.60 179
14994.76 196
14995.92 155
14997.07 173
14998.23 176
14999.39 177
15000.55 164
15001.70 184
15002.86 180
15004.02 174
15005.18 149
15006.33 171
15007.49 173
15008.65 153
15009.81 174
15010.96 169
15012.12 179
15013.28 168
15014.44 164
15015.60 161
15016.75 196
15017.91 171
15019.07 177
15020.23 175
15021.39 176
15022.54 183
15023.70 170
15024.86 208
15026.02 178
15027.18 176
15028.34 177
15029.49 187
15030.65 180
15031.81 188
15032.97 126
15034.13 152
15035.29 161
15036.45 158
15037.61 170
15038.76 168
15039.92 182
15041.08 178
15042.24 177
15043.40 173
15044.56 173
15045.72 162
15046.88 180
15048.04 173
15049.20 151
15050.36 178
15051.51 176
15052.67 177
15053.83 181
15054.99 163
15056.15 154
15057.31 156
15058.47 171
15059.63 140
15060.79 193
15061.95 199
15063.11 197
15064.27 176
15065.43 166
15066.59 182
15067.75 148
15068.91 161
15070.07 145
15071.23 179
15072.39 185
15073.55 173
15074.71 175
15075.87 167
15077.03 146
15078.19 174
15079.35 196
15080.51 172
15081.67 198
15082.83 209
15083.99 176
15085.16 191
15086.32 184
15087.48 179
15088.64 188
15089.80 159
15090.96 174
15092.12 169
15093.28 170
15094.44 179
15095.60 195
15096.76 172
15097.93 163
15099.09 177
15100.25 151
15101.41 152
15102.57 145
15103.73 161
15104.89 158
15106.05 158
15107.22 132
15108.38 174
15109.54 180
15110.70 175
15111.86 169
15113.02 172
15114.19 169
15115.35 174
15116.51 151
15117.67 183
15118.83 194
15120.00 168
15121.16 171
15122.32 171
15123.48 167
15124.64 173
15125.81 203
15126.97 176
15128.13 193
15129.29 175
15130.46 187
15131.62 185
15132.78 195
15133.94 183
15135.11 214
15136.27 173
15137.43 140
15138.59 180
15139.76 187
15140.92 209
15142.08 209
15143.25 167
15144.41 156
15145.57 169
15146.73 174
15147.90 175
15149.06 181
15150.22 177
15151.39 191
15152.55 191
15153.71 162
15154.88 173
15156.04 187
15157.20 197
15158.37 200
15159.53 182
15160.69 199
15161.86 193
15163.02 203
15164.19 184
15165.35 176
15166.51 173
15167.68 190
15168.84 207
15170.00 167
15171.17 175
15172.33 169
15173.50 194
15174.66 188
15175.83 188
15176.99 196
15178.15 188
15179.32 174
15180.48 177
15181.65 160
15182.81 190
15183.98 199
15185.14 211
15186.30 208
15187.47 202
15188.63 214
15189.80 213
15190.96 197
15192.13 181
15193.29 219
15194.46 219
15195.62 213
15196.79 201
15197.95 245
15199.12 197
15200.28 218
15201.45 189
15202.61 212
15203.78 207
15204.94 234
15206.11 227
15207.27 204
15208.44 206
15209.61 209
15210.77 221
15211.94 237
15213.10 246
15214.27 218
15215.43 257
15216.60 271
15217.76 228
15218.93 233
15220.10 233
15221.26 229
15222.43 212
15223.59 227
15224.76 205
15225.93 226
15227.09 236
15228.26 251
15229.42 262
15230.59 269
15231.76 264
15232.92 263
15234.09 258
15235.26 281
15236.42 293
15237.59 289
15238.76 308
15239.92 284
15241.09 323
15242.26 257
15243.42 234
15244.59 238
15245.76 244
15246.92 250
15248.09 241
15249.26 232
15250.42 211
15251.59 226
15252.76 216
15253.93 230
15255.09 209
15256.26 216
15257.43 233
15258.60 228
15259.76 198
15260.93 217
15262.10 192
15263.26 224
15264.43 206
15265.60 208
15266.77 211
15267.94 228
15269.10 197
15270.27 206
15271.44 229
15272.61 224
15273.77 208
15274.94 191
15276.11 206
15277.28 188
15278.45 188
15279.62 187
15280.78 204
15281.95 208
15283.12 191
15284.29 206
15285.46 203
15286.62 210
15287.79 215
15288.96 198
15290.13 192
15291.30 194
15292.47 182
15293.64 210
15294.81 184
15295.97 197
15297.14 229
15298.31 208
15299.48 196
15300.65 186
15301.82 210
15302.99 211
15304.16 188
15305.33 208
15306.49 166
15307.66 204
15308.83 205
15310.00 198
15311.17 201
15312.34 173
15313.51 211
15314.68 224
15315.85 205
15317.02 203
15318.19 172
15319.36 164
15320.53 192
15321.70 187
15322.87 162
15324.04 195
15325.21 181
15326.38 189
15327.55 209
15328.72 190
15329.89 171
15331.06 177
15332.23 178
15333.40 177
15334.57 194
15335.74 205
15336.91 192
15338.08 208
15339.25 202
15340.42 214
15341.59 214
15342.76 211
15343.93 201
15345.10 192
15346.27 195
15347.44 205
15348.62 206
15349.79 221
15350.96 163
15352.13 219
15353.30 180
15354.47 168
15355.64 200
15356.81 205
15357.98 208
15359.15 189
15360.33 189
15361.50 192
15362.67 214
15363.84 199
15365.01 208
15366.18 177
15367.35 192
15368.53 201
15369.70 206
15370.87 206
15372.04 194
15373.21 182
15374.38 205
15375.56 203
15376.73 192
15377.90 208
15379.07 212
15380.24 222
15381.42 202
15382.59 212
15383.76 205
15384.93 199
15386.10 197
15387.28 212
15388.45 237
15389.62 205
15390.79 199
15391.97 213
15393.14 209
15394.31 216
15395.48 218
15396.66 218
15397.83 233
15399.00 218
15400.17 219
15401.35 248
15402.52 243
15403.69 226
15404.87 202
15406.04 185
15407.21 180
15408.39 198
15409.56 193
15410.73 187
15411.91 222
15413.08 210
15414.25 179
15415.42 176
15416.60 175
15417.77 163
15418.95 177
15420.12 173
15421.29 164
15422.47 173
15423.64 185
15424.81 186
15425.99 197
15427.16 185
15428.33 179
15429.51 179
15430.68 157
15431.86 164
15433.03 163
15434.20 155
15435.38 166
15436.55 181
15437.73 167
15438.90 189
15440.08 172
15441.25 167
15442.42 190
15443.60 178
15444.77 136
15445.95 157
15447.12 188
15448.30 168
15449.47 185
15450.65 169
15451.82 167
15453.00 193
15454.17 184
15455.35 147
15456.52 169
15457.70 180
15458.87 163
15460.05 161
15461.22 143
15462.40 165
15463.57 167
15464.75 154
15465.92 155
15467.10 178
15468.27 169
15469.45 180
15470.62 184
15471.80 160
15472.97 175
15474.15 179
15475.33 168
15476.50 154
15477.68 166
15478.85 165
15480.03 161
15481.20 200
15482.38 161
15483.56 163
15484.73 153
15485.91 160
15487.08 154
15488.26 159
15489.44 175
15490.61 182
15491.79 194
15492.97 169
15494.14 176
15495.32 176
15496.49 191
15497.67 177
15498.85 178
15500.02 149
15501.20 161
15502.38 174
15503.55 144
15504.73 168
15505.91 160
15507.08 174
15508.26 170
15509.44 175
15510.62 166
15511.79 180
15512.97 187
15514.15 181
15515.32 182
15516.50 178
15517.68 155
15518.86 165
15520.03 172
15521.21 147
15522.39 161
15523.57 157
15524.74 178
15525.92 164
15527.10 188
15528.28 203
15529.45 174
15530.63 166
15531.81 170
15532.99 185
15534.16 177
15535.34 199
15536.52 163
15537.70 189
15538.88 203
15540.06 166
15541.23 151
15542.41 158
15543.59 163
15544.77 180
15545.95 194
15547.12 176
15548.30 165
15549.48 186
15550.66 197
15551.84 206
15553.02 175
15554.20 189
15555.37 188
15556.55 189
15557.73 173
15558.91 168
15560.09 205
15561.27 183
15562.45 171
15563.63 182
15564.81 197
15565.98 194
15567.16 216
15568.34 200
15569.52 190
15570.70 208
15571.88 237
15573.06 185
15574.24 156
15575.42 194
15576.60 217
15577.78 207
15578.96 192
15580.14 198
15581.32 175
15582.50 205
15583.68 217
15584.86 202
15586.04 202
15587.22 178
15588.40 195
15589.58 184
15590.76 223
15591.94 196
15593.12 201
15594.30 192
15595.48 200
15596.66 183
15597.84 189
15599.02 206
15600.20 231
15601.38 222
15602.56 251
15603.74 207
15604.92 265
15606.10 246
15607.28 227
15608.46 213
15609.64 226
15610.82 209
15612.00 228
15613.19 216
15614.37 208
15615.55 216
15616.73 268
15617.91 252
15619.09 250
15620.27 226
15621.45 233
15622.63 221
15623.82 272
15625.00 260
15626.18 255
15627.36 248
15628.54 283
15629.72 277
15630.90 251
15632.09 251
15633.27 253
15634.45 246
15635.63 267
15636.81 256
15637.99 290
15639.18 270
15640.36 277
15641.54 249
15642.72 245
15643.90 266
15645.09 263
15646.27 277
15647.45 247
15648.63 276
15649.82 269
15651.00 291
15652.18 296
15653.36 293
15654.54 290
15655.73 285
15656.91 269
15658.09 284
15659.28 272
15660.46 285
15661.64 295
15662.82 299
15664.01 304
15665.19 288
15666.37 295
15667.55 303
15668.74 335
15669.92 293
15671.10 277
15672.29 284
15673.47 266
15674.65 279
15675.84 258
15677.02 290
15678.20 249
15679.39 268
15680.57 246
15681.75 294
15682.94 266
15684.12 237
15685.30 266
15686.49 257
15687.67 271
15688.86 280
15690.04 273
15691.22 269
15692.41 254
15693.59 275
15694.78 301
15695.96 288
15697.14 278
15698.33 236
15699.51 243
15700.70 242
15701.88 271
15703.06 285
15704.25 315
15705.43 280
15706.62 287
15707.80 284
15708.99 310
15710.17 296
15711.36 274
15712.54 274
15713.73 307
15714.91 300
15716.09 303
15717.28 309
15718.46 347
15719.65 344
15720.83 300
15722.02 312
15723.20 330
15724.39 380
15725.57 314
15726.76 328
15727.95 316
15729.13 345
15730.32 351
15731.50 275
15732.69 316
15733.87 283
15735.06 316
15736.24 303
15737.43 324
15738.61 329
15739.80 306
15740.99 343
15742.17 354
15743.36 354
15744.54 312
15745.73 325
15746.92 341
15748.10 318
15749.29 319
15750.47 334
15751.66 351
15752.85 355
15754.03 339
15755.22 338
15756.40 349
15757.59 391
15758.78 356
15759.96 354
15761.15 314
15762.34 289
15763.52 317
15764.71 355
15765.90 307
15767.08 304
15768.27 349
15769.46 317
15770.64 280
15771.83 284
15773.02 274
15774.20 290
15775.39 268
15776.58 273
15777.77 298
15778.95 264
15780.14 272
15781.33 269
15782.51 281
15783.70 296
15784.89 301
15786.08 308
15787.26 273
15788.45 273
15789.64 263
15790.83 269
15792.01 316
15793.20 283
15794.39 256
15795.58 282
15796.77 312
15797.95 256
15799.14 283
15800.33 245
15801.52 287
15802.71 256
15803.89 238
15805.08 251
15806.27 247
15807.46 236
15808.65 225
15809.84 235
15811.02 273
15812.21 228
15813.40 247
15814.59 251
15815.78 238
15816.97 214
15818.15 241
15819.34 250
15820.53 231
15821.72 253
15822.91 215
15824.10 235
15825.29 251
15826.48 197
15827.67 212
15828.85 217
15830.04 226
15831.23 251
15832.42 219
15833.61 236
15834.80 241
15835.99 213
15837.18 214
15838.37 221
15839.56 208
15840.75 232
15841.94 246
15843.13 214
15844.32 211
15845.51 215
15846.70 245
15847.89 226
15849.08 235
15850.27 225
15851.46 225
15852.65 210
15853.84 215
15855.03 201
15856.22 217
15857.41 272
15858.60 232
15859.79 227
15860.98 235
15862.17 199
15863.36 225
15864.55 260
15865.74 227
15866.93 214
15868.12 221
15869.31 242
15870.50 255
15871.69 217
15872.88 196
15874.07 226
15875.26 252
15876.45 240
15877.64 216
15878.84 218
15880.03 228
15881.22 252
15882.41 225
15883.60 257
15884.79 228
15885.98 258
15887.17 236
15888.36 228
15889.56 215
15890.75 243
15891.94 264
15893.13 254
15894.32 251
15895.51 267
15896.71 260
15897.90 283
15899.09 260
15900.28 252
15901.47 228
15902.66 274
15903.86 265
15905.05 263
15906.24 259
15907.43 274
15908.62 255
15909.82 244
15911.01 249
15912.20 268
15913.39 285
15914.58 311
15915.78 275
15916.97 260
15918.16 267
15919.35 279
15920.55 290
15921.74 286
15922.93 264
15924.12 284
15925.32 302
15926.51 315
15927.70 283
15928.90 269
15930.09 278
15931.28 320
15932.47 324
15933.67 307
15934.86 307
15936.05 312
15937.25 315
15938.44 289
15939.63 247
15940.83 283
15942.02 279
15943.21 251
15944.41 235
15945.60 252
15946.79 225
15947.99 251
15949.18 252
15950.37 234
15951.57 228
15952.76 237
15953.96 223
15955.15 210
15956.34 213
15957.54 193
15958.73 197
15959.92 198
15961.12 184
15962.31 188
15963.51 207
15964.70 204
15965.90 193
15967.09 199
15968.28 187
15969.48 200
15970.67 206
15971.87 200
15973.06 195
15974.26 205
15975.45 194
15976.65 206
15977.84 210
15979.03 198
15980.23 197
15981.42 208
15982.62 223
15983.81 189
15985.01 178
15986.20 209
15987.40 177
15988.59 200
15989.79 190
15990.98 180
15992.18 223
15993.37 215
15994.57 169
15995.77 159
15996.96 162
15998.16 217
15999.35 177
16000.55 149
16001.74 148
16002.94 159
16004.13 174
16005.33 178
16006.53 156
16007.72 177
16008.92 177
16010.11 169
16011.31 159
16012.51 173
16013.70 190
16014.90 215
16016.09 165
16017.29 158
16018.49 164
16019.68 169
16020.88 179
16022.07 182
16023.27 141
16024.47 166
16025.66 200
16026.86 203
16028.06 154
16029.25 156
16030.45 172
16031.65 174
16032.84 149
16034.04 182
16035.24 181
16036.43 171
16037.63 168
16038.83 152
16040.02 152
16041.22 157
16042.42 166
16043.62 159
16044.81 160
16046.01 149
16047.21 168
16048.40 175
16049.60 142
16050.80 154
16052.00 149
16053.19 169
16054.39 166
16055.59 151
16056.79 168
16057.99 184
16059.18 153
16060.38 162
16061.58 155
16062.78 167
16063.97 170
16065.17 185
16066.37 196
16067.57 153
16068.77 137
16069.96 164
16071.16 148
16072.36 155
16073.56 150
16074.76 149
16075.96 148
16077.15 171
16078.35 144
16079.55 159
16080.75 177
16081.95 183
16083.15 157
16084.35 139
16085.54 159
16086.74 160
16087.94 168
16089.14 176
16090.34 150
16091.54 139
16092.74 144
16093.94 153
16095.14 150
16096.33 166
16097.53 154
16098.73 157
16099.93 137
16101.13 146
16102.33 154
16103.53 137
16104.73 153
16105.93 137
16107.13 155
16108.33 149
16109.53 145
16110.73 165
16111.93 140
16113.13 161
16114.33 154
16115.53 170
16116.73 162
16117.93 165
16119.13 166
16120.33 149
16121.53 144
16122.73 128
16123.93 149
16125.13 146
16126.33 136
16127.53 141
16128.73 158
16129.93 163
16131.13 170
16132.33 156
16133.53 134
16134.73 155
16135.93 164
16137.13 186
16138.33 165
16139.53 146
16140.73 159
16141.93 150
16143.13 128
16144.34 144
16145.54 137
16146.74 174
16147.94 185
16149.14 159
16150.34 150
16151.54 132
16152.74 169
16153.94 143
16155.15 140
16156.35 147
16157.55 155
16158.75 136
16159.95 160
16161.15 138
16162.35 155
16163.56 151
16164.76 151
16165.96 162
16167.16 147
16168.36 147
16169.56 123
16170.77 133
16171.97 142
16173.17 186
16174.37 170
16175.57 136
16176.78 131
16177.98 161
16179.18 162
16180.38 154
16181.59 161
16182.79 182
16183.99 119
16185.19 142
16186.40 164
16187.60 138
16188.80 154
16190.00 158
16191.21 157
16192.41 141
16193.61 167
16194.81 150
16196.02 155
16197.22 115
16198.42 146
16199.63 173
16200.83 166
16202.03 146
16203.23 111
16204.44 129
16205.64 158
16206.84 157
16208.05 161
16209.25 156
16210.45 145
16211.66 155
16212.86 155
16214.06 147
16215.27 137
16216.47 143
16217.68 173
16218.88 179
16220.08 150
16221.29 159
16222.49 150
16223.69 163
16224.90 171
16226.10 150
16227.31 149
16228.51 153
16229.71 159
16230.92 176
16232.12 169
16233.33 158
16234.53 140
16235.74 168
16236.94 152
16238.14 153
16239.35 139
16240.55 146
16241.76 147
16242.96 151
16244.17 170
16245.37 174
16246.58 165
16247.78 152
16248.99 164
16250.19 150
16251.40 147
16252.60 173
16253.81 157
16255.01 149
16256.22 140
16257.42 165
16258.63 178
16259.83 151
16261.04 157
16262.24 152
16263.45 165
16264.65 183
16265.86 178
16267.06 182
16268.27 162
16269.47 173
16270.68 167
16271.89 156
16273.09 162
16274.30 141
16275.50 151
16276.71 166
16277.91 182
16279.12 151
16280.33 156
16281.53 161
16282.74 179
16283.94 181
16285.15 172
16286.36 176
16287.56 150
16288.77 154
16289.98 172
16291.18 164
16292.39 170
16293.59 178
16294.80 161
16296.01 172
16297.21 185
16298.42 178
16299.63 165
16300.83 199
16302.04 165
16303.25 166
16304.46 177
16305.66 162
16306.87 183
16308.08 166
16309.28 175
16310.49 166
16311.70 194
16312.90 179
16314.11 172
16315.32 196
16316.53 183
16317.73 164
16318.94 170
16320.15 159
16321.36 171
16322.56 185
16323.77 160
16324.98 165
16326.19 187
16327.39 187
16328.60 143
16329.81 166
16331.02 147
16332.23 152
16333.43 140
16334.64 139
16335.85 161
16337.06 146
16338.27 144
16339.47 150
16340.68 160
16341.89 144
16343.10 165
16344.31 149
16345.52 157
16346.72 158
16347.93 169
16349.14 157
16350.35 152
16351.56 152
16352.77 169
16353.98 142
16355.18 130
16356.39 150
16357.60 160
16358.81 158
16360.02 143
16361.23 120
16362.44 123
16363.65 160
16364.86 150
16366.07 153
16367.27 142
16368.48 161
16369.69 142
16370.90 153
16372.11 147
16373.32 147
16374.53 150
16375.74 165
16376.95 140
16378.16 147
16379.37 150
16380.58 153
16381.79 159
16383.00 142
16384.21 149
16385.42 165
16386.63 181
16387.84 142
16389.05 145
16390.26 139
16391.47 154
16392.68 138
16393.89 131
16395.10 137
16396.31 159
16397.52 171
16398.73 142
16399.94 140
16401.15 147
16402.36 158
16403.57 120
16404.78 133
16405.99 137
16407.20 146
16408.41 130
16409.62 165
16410.84 128
16412.05 142
16413.26 134
16414.47 154
16415.68 143
16416.89 145
16418.10 139
16419.31 138
16420.52 130
16421.73 115
16422.95 121
16424.16 135
16425.37 170
16426.58 142
16427.79 159
16429.00 138
16430.21 136
16431.43 139
16432.64 135
16433.85 135
16435.06 133
16436.27 144
16437.48 140
16438.70 146
16439.91 137
16441.12 159
16442.33 112
16443.54 152
16444.76 131
16445.97 157
16447.18 146
16448.39 148
16449.61 151
16450.82 139
16452.03 135
16453.24 124
16454.45 148
16455.67 154
16456.88 187
16458.09 155
16459.31 149
16460.52 143
16461.73 151
16462.94 151
16464.16 155
16465.37 128
16466.58 167
16467.79 160
16469.01 125
16470.22 141
16471.43 121
16472.65 136
16473.86 145
16475.07 145
16476.29 130
16477.50 152
16478.71 132
16479.93 144
16481.14 144
16482.35 147
16483.57 140
16484.78 143
16485.99 134
16487.21 132
16488.42 134
16489.64 126
16490.85 140
16492.06 140
16493.28 119
16494.49 125
16495.70 132
16496.92 151
16498.13 149
16499.35 133
16500.56 157
16501.77 130
16502.99 159
16504.20 142
16505.42 144
16506.63 142
16507.85 165
16509.06 164
16510.28 131
16511.49 159
16512.70 154
16513.92 115
16515.13 124
16516.35 157
16517.56 140
16518.78 151
16519.99 170
16521.21 136
16522.42 130
16523.64 146
16524.85 138
16526.07 139
16527.28 165
16528.50 150
16529.71 137
16530.93 147
16532.14 150
16533.36 143
16534.57 139
16535.79 129
16537.01 147
16538.22 134
16539.44 146
16540.65 142
16541.87 159
16543.08 142
16544.30 144
16545.52 154
16546.73 134
16547.95 147
16549.16 163
16550.38 189
16551.60 163
16552.81 147
16554.03 135
16555.24 180
16556.46 133
16557.68 164
16558.89 138
16560.11 175
16561.32 154
16562.54 170
16563.76 132
16564.97 175
16566.19 177
16567.41 156
16568.62 172
16569.84 188
16571.06 225
16572.27 178
16573.49 179
16574.71 174
16575.93 181
16577.14 209
16578.36 206
16579.58 197
16580.79 200
16582.01 192
16583.23 186
16584.44 201
16585.66 233
16586.88 185
16588.10 195
16589.31 204
16590.53 206
16591.75 203
16592.97 165
16594.18 192
16595.40 189
16596.62 172
16597.84 167
16599.06 171
16600.27 167
16601.49 178
16602.71 179
16603.93 187
16605.14 167
16606.36 157
16607.58 167
16608.80 162
16610.02 171
16611.24 140
16612.45 162
16613.67 152
16614.89 161
16616.11 146
16617.33 186
16618.55 190
16619.76 159
16620.98 162
16622.20 173
16623.42 134
16624.64 140
16625.86 153
16627.08 152
16628.30 136
16629.51 135
16630.73 154
16631.95 159
16633.17 159
16634.39 130
16635.61 165
16636.83 152
16638.05 163
16639.27 122
16640.49 142
16641.71 161
16642.92 136
16644.14 136
16645.36 130
16646.58 139
16647.80 149
16649.02 164
16650.24 129
16651.46 131
16652.68 141
16653.90 144
16655.12 153
16656.34 142
16657.56 144
16658.78 140
16660.00 127
16661.22 131
16662.44 125
16663.66 133
16664.88 145
16666.10 124
16667.32 135
16668.54 148
16669.76 124
16670.98 126
16672.20 163
16673.42 158
16674.64 152
16675.87 135
16677.09 143
16678.31 129
16679.53 118
16680.75 148
16681.97 158
16683.19 134
16684.41 133
16685.63 138
16686.85 147
16688.07 138
16689.30 151
16690.52 141
16691.74 142
16692.96 129
16694.18 137
16695.40 133
16696.62 124
16697.84 145
16699.07 121
16700.29 127
16701.51 145
16702.73 139
16703.95 155
16705.17 141
16706.40 145
16707.62 156
16708.84 165
16710.06 144
16711.28 152
16712.50 138
16713.73 125
16714.95 155
16716.17 143
16717.39 133
16718.61 146
16719.84 134
16721.06 129
16722.28 125
16723.50 119
16724.73 141
16725.95 176
16727.17 154
16728.39 162
16729.62 152
16730.84 142
16732.06 136
16733.28 130
16734.51 135
16735.73 130
16736.95 148
16738.18 124
16739.40 126
16740.62 135
16741.84 126
16743.07 140
16744.29 165
16745.51 150
16746.74 127
16747.96 145
16749.18 145
16750.41 156
16751.63 123
16752.85 120
16754.08 154
16755.30 128
16756.52 117
16757.75 142
16758.97 140
16760.20 118
16761.42 124
16762.64 123
16763.87 136
16765.09 128
16766.31 139
16767.54 126
16768.76 127
16769.99 118
16771.21 143
16772.43 135
16773.66 138
16774.88 124
16776.11 142
16777.33 129
16778.56 126
16779.78 141
16781.01 129
16782.23 149
16783.45 120
16784.68 152
16785.90 123
16787.13 131
16788.35 128
16789.58 136
16790.80 139
16792.03 133
16793.25 133
16794.48 152
16795.70 133
16796.93 122
16798.15 136
16799.38 132
16800.60 129
16801.83 115
16803.05 145
16804.28 134
16805.50 128
16806.73 128
16807.95 128
16809.18 123
16810.41 129
16811.63 127
16812.86 112
16814.08 127
16815.31 119
16816.53 121
16817.76 152
16818.99 156
16820.21 148
16821.44 150
16822.66 123
16823.89 154
16825.12 128
16826.34 134
16827.57 139
16828.79 147
16830.02 125
16831.25 123
16832.47 138
16833.70 152
16834.93 163
16836.15 151
16837.38 143
16838.61 137
16839.83 148
16841.06 157
16842.29 138
16843.51 128
16844.74 141
16845.97 158
16847.19 146
16848.42 168
16849.65 164
16850.87 166
16852.10 132
16853.33 166
16854.56 171
16855.78 148
16857.01 148
16858.24 158
16859.46 143
16860.69 151
16861.92 177
16863.15 166
16864.37 181
16865.60 157
16866.83 156
16868.06 159
16869.28 201
16870.51 186
16871.74 180
16872.97 174
16874.20 168
16875.42 194
16876.65 194
16877.88 166
16879.11 161
16880.34 183
16881.56 180
16882.79 221
16884.02 196
16885.25 198
16886.48 189
16887.71 185
16888.93 186
16890.16 191
16891.39 209
16892.62 230
16893.85 230
16895.08 217
16896.31 192
16897.53 197
16898.76 199
16899.99 200
16901.22 190
16902.45 174
16903.68 166
16904.91 171
16906.14 173
16907.37 156
16908.59 153
16909.82 179
16911.05 172
16912.28 146
16913.51 162
16914.74 135
16915.97 143
16917.20 163
16918.43 147
16919.66 155
16920.89 174
16922.12 164
16923.35 150
16924.58 149
16925.81 167
16927.04 165
16928.27 149
16929.50 162
16930.73 130
16931.96 140
16933.19 144
16934.42 134
16935.65 156
16936.88 137
16938.11 124
16939.34 154
16940.57 147
16941.80 150
16943.03 140
16944.26 137
16945.49 131
16946.72 154
16947.95 149
16949.18 146
16950.41 154
16951.64 137
16952.87 140
16954.10 126
16955.33 147
16956.57 143
16957.80 153
16959.03 194
16960.26 138
16961.49 120
16962.72 148
16963.95 137
16965.18 120
16966.41 127
16967.65 111
16968.88 128
16970.11 141
16971.34 133
16972.57 114
16973.80 141
16975.03 126
16976.27 127
16977.50 145
16978.73 137
16979.96 134
16981.19 161
16982.42 152
16983.66 113
16984.89 134
16986.12 142
16987.35 138
16988.58 120
16989.82 125
16991.05 137
16992.28 132
16993.51 177
16994.75 150
16995.98 138
16997.21 157
16998.44 132
16999.67 132
17000.91 129
17002.14 121
17003.37 125
17004.61 161
17005.84 140
17007.07 111
17008.30 101
17009.54 143
17010.77 148
17012.00 134
17013.23 147
17014.47 166
17015.70 132
17016.93 138
17018.17 140
17019.40 130
17020.63 138
17021.87 130
17023.10 138
17024.33 139
17025.57 161
17026.80 136
17028.03 124
17029.27 122
17030.50 154
17031.73 125
17032.97 128
17034.20 130
17035.44 128
17036.67 148
17037.90 144
17039.14 139
17040.37 142
17041.60 118
17042.84 118
17044.07 119
17045.31 135
17046.54 115
17047.78 134
17049.01 114
17050.24 128
17051.48 125
17052.71 116
17053.95 128
17055.18 107
17056.42 117
17057.65 112
17058.89 133
17060.12 141
17061.35 138
17062.59 126
17063.82 135
17065.06 130
17066.29 113
17067.53 148
17068.76 96
17070.00 133
17071.23 123
17072.47 125
17073.70 112
17074.94 123
17076.17 127
17077.41 128
17078.65 112
17079.88 129
17081.12 133
17082.35 121
17083.59 125
17084.82 111
17086.06 113
17087.29 119
17088.53 125
17089.77 98
17091.00 121
17092.24 124
17093.47 110
17094.71 110
17095.94 126
17097.18 112
17098.42 132
17099.65 129
17100.89 145
17102.12 122
17103.36 108
17104.60 143
17105.83 134
17107.07 119
17108.31 105
17109.54 124
17110.78 116
17112.02 104
17113.25 104
17114.49 122
17115.73 141
17116.96 151
17118.20 116
17119.44 112
17120.67 129
17121.91 130
17123.15 133
17124.38 135
17125.62 122
17126.86 86
17128.10 114
17129.33 122
17130.57 123
17131.81 102
17133.04 99
17134.28 124
17135.52 116
17136.76 122
17137.99 109
17139.23 120
17140.47 126
17141.71 111
17142.94 123
17144.18 123
17145.42 120
17146.66 133
17147.90 118
17149.13 132
17150.37 113
17151.61 136
17152.85 119
17154.08 137
17155.32 113
17156.56 127
17157.80 141
17159.04 123
17160.28 105
17161.51 128
17162.75 115
17163.99 125
17165.23 110
17166.47 113
17167.71 113
17168.95 119
17170.18 143
17171.42 117
17172.66 105
17173.90 124
17175.14 140
17176.38 132
17177.62 139
17178.86 99
17180.09 112
17181.33 126
17182.57 115
17183.81 114
17185.05 134
17186.29 136
17187.53 117
17188.77 105
17190.01 124
17191.25 109
17192.49 129
17193.73 113
17194.97 96
17196.21 101
17197.45 115
17198.69 170
17199.92 109
17201.16 106
17202.40 103
17203.64 118
17204.88 123
17206.12 93
17207.36 103
17208.60 102
17209.84 129
17211.08 130
17212.32 116
17213.56 96
17214.81 133
17216.05 122
17217.29 125
17218.53 113
17219.77 88
17221.01 117
17222.25 129
17223.49 113
17224.73 74
17225.97 104
17227.21 106
17228.45 119
17229.69 113
17230.93 109
17232.17 117
17233.41 111
17234.66 126
17235.90 128
17237.14 91
17238.38 119
17239.62 92
17240.86 124
17242.10 113
17243.34 103
17244.58 122
17245.83 111
17247.07 107
17248.31 112
17249.55 143
17250.79 103
17252.03 110
17253.28 118
17254.52 122
17255.76 112
17257.00 121
17258.24 101
17259.48 114
17260.73 120
17261.97 114
17263.21 108
17264.45 114
17265.69 112
17266.94 102
17268.18 128
17269.42 106
17270.66 109
17271.91 112
17273.15 116
17274.39 124
17275.63 104
17276.88 108
17278.12 128
17279.36 127
17280.60 106
17281.85 104
17283.09 119
17284.33 120
17285.57 99
17286.82 122
17288.06 92
17289.30 108
17290.55 111
17291.79 121
17293.03 86
17294.28 119
17295.52 110
17296.76 101
17298.01 124
17299.25 116
17300.49 98
17301.74 92
17302.98 129
17304.22 109
17305.47 105
17306.71 119
17307.95 113
17309.20 103
17310.44 135
17311.68 104
17312.93 101
17314.17 106
17315.42 111
17316.66 139
17317.90 111
17319.15 86
17320.39 116
17321.64 139
17322.88 115
17324.12 110
17325.37 103
17326.61 122
17327.86 114
17329.10 135
17330.35 116
17331.59 108
17332.83 84
17334.08 104
17335.32 90
17336.57 120
17337.81 113
17339.06 144
17340.30 102
17341.55 98
17342.79 116
17344.04 87
17345.28 95
17346.53 95
17347.77 103
17349.02 115
17350.26 116
17351.51 108
17352.75 114
17354.00 124
17355.24 106
17356.49 95
17357.73 101
17358.98 111
17360.23 96
17361.47 111
17362.72 114
17363.96 119
17365.21 109
17366.45 108
17367.70 118
17368.95 121
17370.19 92
17371.44 116
17372.68 108
17373.93 107
17375.18 96
17376.42 95
17377.67 105
17378.91 96
17380.16 121
17381.41 128
17382.65 91
17383.90 106
17385.15 107
17386.39 116
17387.64 126
17388.89 103
17390.13 126
17391.38 113
17392.63 112
17393.87 116
17395.12 106
17396.37 116
17397.61 104
17398.86 121
17400.11 111
17401.35 116
17402.60 129
17403.85 136
17405.09 111
17406.34 112
17407.59 105
17408.84 101
17410.08 96
17411.33 117
17412.58 122
17413.83 102
17415.07 108
17416.32 107
17417.57 83
17418.82 100
17420.06 119
17421.31 118
17422.56 124
17423.81 117
17425.05 107
17426.30 105
17427.55 128
17428.80 92
17430.05 91
17431.29 112
17432.54 96
17433.79 106
17435.04 109
17436.29 110
17437.54 108
17438.78 101
17440.03 105
17441.28 112
17442.53 78
17443.78 123
17445.03 120
17446.27 111
17447.52 117
17448.77 107
17450.02 123
17451.27 97
17452.52 101
17453.77 108
17455.02 100
17456.27 108
17457.51 117
17458.76 125
17460.01 130
17461.26 131
17462.51 107
17463.76 118
17465.01 101
17466.26 104
17467.51 106
17468.76 99
17470.01 101
17471.26 92
17472.51 92
17473.76 111
17475.01 91
17476.26 121
17477.50 96
17478.75 111
17480.00 130
17481.25 129
17482.50 122
17483.75 130
17485.00 116
17486.25 109
17487.50 129
17488.75 129
17490.00 132
17491.25 139
17492.51 123
17493.76 111
17495.01 115
17496.26 102
17497.51 131
17498.76 110
17500.01 109
17501.26 124
17502.51 99
17503.76 107
17505.01 121
17506.26 144
17507.51 120
17508.76 125
17510.01 97
17511.26 118
17512.52 124
17513.77 136
17515.02 119
17516.27 112
17517.52 141
17518.77 130
17520.02 127
17521.27 106
17522.53 120
17523.78 135
17525.03 137
17526.28 150
17527.53 130
17528.78 128
17530.03 146
17531.29 145
17532.54 114
17533.79 138
17535.04 170
17536.29 161
17537.55 141
17538.80 132
17540.05 123
17541.30 148
17542.55 144
17543.81 131
17545.06 121
17546.31 143
17547.56 154
17548.81 172
17550.07 153
17551.32 143
17552.57 118
17553.82 149
17555.08 169
17556.33 147
17557.58 133
17558.83 140
17560.09 152
17561.34 144
17562.59 110
17563.85 150
17565.10 164
17566.35 139
17567.60 144
17568.86 135
17570.11 135
17571.36 142
17572.62 148
17573.87 148
17575.12 135
17576.38 123
17577.63 137
17578.88 133
17580.14 139
17581.39 135
17582.64 125
17583.90 125
17585.15 145
17586.40 146
17587.66 142
17588.91 125
17590.17 126
17591.42 145
17592.67 158
17593.93 142
17595.18 140
17596.43 151
17597.69 120
17598.94 148
17600.20 145
17601.45 126
17602.71 132
17603.96 152
17605.21 157
17606.47 131
17607.72 147
17608.98 150
17610.23 152
17611.49 149
17612.74 142
17614.00 142
17615.25 170
17616.50 146
17617.76 162
17619.01 157
17620.27 155
17621.52 136
17622.78 144
17624.03 147
17625.29 165
17626.54 147
17627.80 120
17629.05 148
17630.31 140
17631.56 136
17632.82 125
17634.08 142
17635.33 130
17636.59 109
17637.84 117
17639.10 139
17640.35 119
17641.61 113
17642.86 132
17644.12 144
17645.38 141
17646.63 134
17647.89 155
17649.14 122
17650.40 137
17651.66 138
17652.91 141
17654.17 129
17655.42 140
17656.68 140
17657.94 126
17659.19 140
17660.45 134
17661.70 129
17662.96 113
17664.22 131
17665.47 120
17666.73 133
17667.99 130
17669.24 126
17670.50 110
17671.76 115
17673.01 103
17674.27 132
17675.53 128
17676.78 111
17678.04 93
17679.30 118
17680.56 118
17681.81 125
17683.07 106
17684.33 100
17685.58 120
17686.84 132
17688.10 128
17689.36 100
17690.61 118
17691.87 128
17693.13 121
17694.39 104
17695.64 103
17696.90 118
17698.16 121
17699.42 118
17700.67 101
17701.93 98
17703.19 102
17704.45 118
17705.70 117
17706.96 123
17708.22 112
17709.48 115
17710.74 104
17711.99 90
17713.25 102
17714.51 108
17715.77 105
17717.03 108
17718.29 115
17719.54 105
17720.80 123
17722.06 107
17723.32 137
17724.58 117
17725.84 111
17727.10 110
17728.35 108
17729.61 92
17730.87 112
17732.13 99
17733.39 110
17734.65 103
17735.91 123
17737.17 114
17738.43 106
17739.69 98
17740.94 99
17742.20 144
17743.46 110
17744.72 104
17745.98 97
17747.24 97
17748.50 110
17749.76 115
17751.02 112
17752.28 109
17753.54 101
17754.80 107
17756.06 100
17757.32 100
17758.58 106
17759.84 118
17761.10 115
17762.36 104
17763.62 109
17764.88 101
17766.14 133
17767.40 98
17768.66 121
17769.92 121
17771.18 113
17772.44 115
17773.70 97
17774.96 113
17776.22 110
17777.48 110
17778.74 117
17780.00 131
17781.26 123
17782.52 120
17783.78 101
17785.04 115
17786.30 109
17787.57 120
17788.83 120
17790.09 134
17791.35 129
17792.61 117
17793.87 109
17795.13 114
17796.39 104
17797.65 116
17798.91 133
17800.18 118
17801.44 121
17802.70 118
17803.96 127
17805.22 115
17806.48 125
17807.74 111
17809.01 119
17810.27 100
17811.53 151
17812.79 113
17814.05 108
17815.31 112
17816.58 100
17817.84 107
17819.10 103
17820.36 124
17821.62 131
17822.89 119
17824.15 115
17825.41 111
17826.67 112
17827.94 136
17829.20 127
17830.46 96
17831.72 100
17832.98 111
17834.25 110
17835.51 114
17836.77 112
17838.04 118
17839.30 102
17840.56 104
17841.82 113
17843.09 105
17844.35 108
17845.61 114
17846.87 120
17848.14 106
17849.40 101
17850.66 111
17851.93 113
17853.19 99
17854.45 104
17855.72 107
17856.98 92
17858.24 129
17859.51 102
17860.77 99
17862.03 120
17863.30 123
17864.56 95
17865.82 107
17867.09 137
17868.35 103
17869.62 90
17870.88 92
17872.14 100
17873.41 101
17874.67 115
17875.93 108
17877.20 119
17878.46 106
17879.73 92
17880.99 109
17882.26 116
17883.52 94
17884.78 105
17886.05 105
17887.31 106
17888.58 133
17889.84 114
17891.11 104
17892.37 100
17893.63 92
17894.90 109
17896.16 88
17897.43 85
17898.69 92
17899.96 92
17901.22 86
17902.49 83
17903.75 81
17905.02 100
17906.28 98
17907.55 101
17908.81 96
17910.08 106
17911.34 104
17912.61 110
17913.87 101
17915.14 101
17916.41 110
17917.67 103
17918.94 101
17920.20 89
17921.47 103
17922.73 91
17924.00 90
17925.26 103
17926.53 112
17927.80 124
17929.06 87
17930.33 78
17931.59 100
17932.86 113
17934.13 97
17935.39 101
17936.66 104
17937.92 104
17939.19 112
17940.46 100
17941.72 94
17942.99 112
17944.26 111
17945.52 107
17946.79 96
17948.06 127
17949.32 113
17950.59 101
17951.85 105
17953.12 118
17954.39 124
17955.66 119
17956.92 97
17958.19 101
17959.46 101
17960.72 104
17961.99 131
17963.26 126
17964.52 94
17965.79 99
17967.06 108
17968.33 103
17969.59 103
17970.86 91
17972.13 111
17973.40 101
17974.66 105
17975.93 105
17977.20 104
17978.47 97
17979.73 96
17981.00 105
17982.27 99
17983.54 98
17984.80 85
17986.07 89
17987.34 96
17988.61 107
17989.88 94
17991.14 121
17992.41 118
17993.68 108
17994.95 117
17996.22 112
17997.48 124
17998.75 116
18000.02 118
18001.29 96
18002.56 99
18003.83 97
18005.10 117
18006.36 106
18007.63 99
18008.90 103
18010.17 112
18011.44 116
18012.71 93
18013.98 94
18015.25 89
18016.51 105
18017.78 95
18019.05 117
18020.32 113
18021.59 110
18022.86 101
18024.13 98
18025.40 109
18026.67 83
18027.94 106
18029.21 119
18030.48 112
18031.75 117
18033.01 103
18034.28 97
18035.55 101
18036.82 82
18038.09 94
18039.36 95
18040.63 104
18041.90 120
18043.17 113
18044.44 95
18045.71 89
18046.98 118
18048.25 102
18049.52 101
18050.79 84
18052.06 125
18053.33 99
18054.60 105
18055.87 84
18057.14 85
18058.42 89
18059.69 109
18060.96 90
18062.23 91
18063.50 99
18064.77 115
18066.04 125
18067.31 108
18068.58 105
18069.85 109
18071.12 107
18072.39 118
18073.66 93
18074.93 76
18076.21 113
18077.48 92
18078.75 101
18080.02 89
18081.29 93
18082.56 92
18083.83 113
18085.10 116
18086.38 94
18087.65 90
18088.92 102
18090.19 138
18091.46 129
18092.73 93
18094.01 105
18095.28 142
18096.55 129
18097.82 116
18099.09 121
18100.36 116
18101.64 116
18102.91 126
18104.18 117
18105.45 102
18106.73 107
18108.00 130
18109.27 141
18110.54 92
18111.81 98
18113.09 108
18114.36 120
18115.63 116
18116.90 105
18118.18 116
18119.45 106
18120.72 115
18121.99 98
18123.27 108
18124.54 110
18125.81 105
18127.09 95
18128.36 81
18129.63 101
18130.90 125
18132.18 101
18133.45 109
18134.72 99
18136.00 116
18137.27 100
18138.54 98
18139.82 97
18141.09 82
18142.36 112
18143.64 113
18144.91 104
18146.18 109
18147.46 107
18148.73 109
18150.00 92
18151.28 103
18152.55 111
18153.83 102
18155.10 102
18156.37 90
18157.65 81
18158.92 72
18160.20 104
18161.47 113
18162.74 96
18164.02 103
18165.29 116
18166.57 98
18167.84 80
18169.12 84
18170.39 99
18171.66 119
18172.94 86
18174.21 91
18175.49 122
18176.76 129
18178.04 104
18179.31 134
18180.59 113
18181.86 120
18183.14 106
18184.41 102
18185.69 107
18186.96 109
18188.24 100
18189.51 86
18190.79 105
18192.06 85
18193.34 101
18194.61 101
18195.89 98
18197.16 84
18198.44 108
18199.71 91
18200.99 102
18202.26 92
18203.54 100
18204.81 112
18206.09 91
18207.37 94
18208.64 98
18209.92 77
18211.19 91
18212.47 96
18213.75 94
18215.02 111
18216.30 81
18217.57 89
18218.85 108
18220.13 109
18221.40 93
18222.68 93
18223.95 98
18225.23 80
18226.51 93
18227.78 107
18229.06 78
18230.34 97
18231.61 111
18232.89 113
18234.17 84
18235.44 96
18236.72 105
18238.00 92
18239.27 102
18240.55 110
18241.83 80
18243.10 77
18244.38 92
18245.66 114
18246.94 104
18248.21 91
18249.49 95
18250.77 103
18252.04 88
18253.32 81
18254.60 100
18255.88 99
18257.15 114
18258.43 106
18259.71 85
18260.99 102
18262.26 95
18263.54 94
18264.82 92
18266.10 95
18267.37 81
18268.65 97
18269.93 105
18271.21 102
18272.49 97
18273.76 89
18275.04 104
18276.32 102
18277.60 109
18278.88 92
18280.15 96
18281.43 105
18282.71 94
18283.99 89
18285.27 94
18286.55 102
18287.83 112
18289.10 93
18290.38 84
18291.66 78
18292.94 81
18294.22 82
18295.50 107
18296.78 93
18298.06 93
18299.33 105
18300.61 96
18301.89 82
18303.17 85
18304.45 98
18305.73 94
18307.01 125
18308.29 94
18309.57 93
18310.85 107
18312.13 87
18313.41 99
18314.68 95
18315.96 87
18317.24 106
18318.52 121
18319.80 100
18321.08 102
18322.36 102
18323.64 103
18324.92 100
18326.20 83
18327.48 88
18328.76 85
18330.04 100
18331.32 101
18332.60 110
18333.88 102
18335.16 103
18336.44 88
18337.72 99
18339.00 96
18340.28 88
18341.56 91
18342.84 95
18344.12 103
18345.41 90
18346.69 89
18347.97 80
18349.25 93
18350.53 95
18351.81 95
18353.09 102
18354.37 105
18355.65 98
18356.93 88
18358.21 72
18359.49 101
18360.78 104
18362.06 100
18363.34 94
18364.62 99
18365.90 98
18367.18 94
18368.46 114
18369.74 99
18371.03 89
18372.31 101
18373.59 103
18374.87 110
18376.15 87
18377.43 101
18378.72 105
18380.00 97
18381.28 95
18382.56 110
18383.84 104
18385.12 97
18386.41 100
18387.69 94
18388.97 86
18390.25 93
18391.53 92
18392.82 107
18394.10 112
18395.38 108
18396.66 100
18397.95 105
18399.23 100
18400.51 104
18401.79 120
18403.08 101
18404.36 104
18405.64 100
18406.92 107
18408.21 85
18409.49 94
18410.77 94
18412.06 83
18413.34 119
18414.62 104
18415.90 98
18417.19 108
18418.47 105
18419.75 102
18421.04 100
18422.32 84
18423.60 100
18424.89 103
18426.17 111
18427.45 97
18428.74 100
18430.02 117
18431.30 120
18432.59 105
18433.87 84
18435.15 79
18436.44 92
18437.72 98
18439.01 89
18440.29 99
18441.57 86
18442.86 110
18444.14 104
18445.43 107
18446.71 104
18447.99 101
18449.28 130
18450.56 122
18451.85 110
18453.13 115
18454.42 106
18455.70 121
18456.98 113
18458.27 93
18459.55 76
18460.84 121
18462.12 105
18463.41 84
18464.69 77
18465.98 91
18467.26 106
18468.55 117
18469.83 110
18471.12 106
18472.40 93
18473.69 103
18474.97 96
18476.26 120
18477.54 94
18478.83 112
18480.11 104
18481.40 97
18482.68 95
18483.97 87
18485.25 98
18486.54 97
18487.82 104
18489.11 100
18490.40 110
18491.68 109
18492.97 110
18494.25 105
18495.54 79
18496.82 109
18498.11 120
18499.40 102
18500.68 104
18501.97 94
18503.25 90
18504.54 127
18505.83 113
18507.11 101
18508.40 97
18509.69 98
18510.97 117
18512.26 103
18513.54 95
18514.83 88
18516.12 101
18517.40 93
18518.69 88
18519.98 105
18521.26 88
18522.55 88
18523.84 112
18525.12 113
18526.41 98
18527.70 93
18528.99 104
18530.27 87
18531.56 91
18532.85 96
18534.13 98
18535.42 87
18536.71 110
18538.00 84
18539.28 92
18540.57 101
18541.86 89
18543.14 96
18544.43 102
18545.72 107
18547.01 110
18548.30 94
18549.58 83
18550.87 88
18552.16 94
18553.45 81
18554.73 97
18556.02 101
18557.31 90
18558.60 104
18559.89 92
18561.17 91
18562.46 74
18563.75 85
18565.04 103
18566.33 87
18567.62 121
18568.90 101
18570.19 102
18571.48 111
18572.77 105
18574.06 92
18575.35 81
18576.63 91
18577.92 88
18579.21 112
18580.50 101
18581.79 103
18583.08 97
18584.37 112
18585.66 122
18586.95 126
18588.23 108
18589.52 100
18590.81 103
18592.10 90
18593.39 112
18594.68 105
18595.97 93
18597.26 109
18598.55 100
18599.84 100
18601.13 118
18602.42 107
18603.71 93
18605.00 112
18606.29 112
18607.58 102
18608.86 100
18610.15 92
18611.44 102
18612.73 123
18614.02 123
18615.31 99
18616.60 103
18617.89 110
18619.18 107
18620.47 125
18621.76 118
18623.06 86
18624.35 113
18625.64 158
18626.93 124
18628.22 93
18629.51 89
18630.80 115
18632.09 113
18633.38 114
18634.67 100
18635.96 105
18637.25 109
18638.54 101
18639.83 107
18641.12 103
18642.41 101
18643.71 120
18645.00 100
18646.29 108
18647.58 102
18648.87 97
18650.16 114
18651.45 118
18652.74 110
18654.03 100
18655.33 96
18656.62 110
18657.91 102
18659.20 104
18660.49 115
18661.78 106
18663.07 90
18664.37 117
18665.66 112
18666.95 107
18668.24 84
18669.53 96
18670.83 115
18672.12 90
18673.41 88
18674.70 101
18675.99 84
18677.29 108
18678.58 131
18679.87 103
18681.16 93
18682.45 100
18683.75 121
18685.04 118
18686.33 94
18687.62 97
18688.92 99
18690.21 94
18691.50 94
18692.79 78
18694.09 91
18695.38 86
18696.67 92
18697.97 104
18699.26 94
18700.55 77
18701.84 97
18703.14 104
18704.43 82
18705.72 98
18707.02 89
18708.31 74
18709.60 84
18710.90 84
18712.19 94
18713.48 115
18714.78 101
18716.07 95
18717.36 100
18718.66 105
18719.95 95
18721.24 89
18722.54 112
18723.83 106
18725.13 106
18726.42 94
18727.71 103
18729.01 105
18730.30 105
18731.60 93
18732.89 116
18734.18 82
18735.48 97
18736.77 110
18738.07 107
18739.36 98
18740.66 102
18741.95 101
18743.24 98
18744.54 88
18745.83 104
18747.13 82
18748.42 77
18749.72 91
18751.01 93
18752.31 101
18753.60 103
18754.90 104
18756.19 95
18757.49 107
18758.78 99
18760.08 89
18761.37 93
18762.67 97
18763.96 92
18765.26 73
18766.55 77
18767.85 95
18769.14 100
18770.44 102
18771.73 92
18773.03 84
18774.32 102
18775.62 94
18776.91 93
18778.21 101
18779.51 101
18780.80 103
18782.10 92
18783.39 97
18784.69 84
18785.99 86
18787.28 88
18788.58 99
18789.87 98
18791.17 96
18792.47 97
18793.76 114
18795.06 92
18796.35 99
18797.65 81
18798.95 91
18800.24 80
18801.54 85
18802.84 81
18804.13 118
18805.43 79
18806.73 78
18808.02 97
18809.32 87
18810.62 90
18811.91 80
18813.21 81
18814.51 78
18815.80 93
18817.10 85
18818.40 88
18819.69 108
18820.99 99
18822.29 78
18823.59 87
18824.88 95
18826.18 81
18827.48 97
18828.78 81
18830.07 87
18831.37 80
18832.67 81
18833.97 90
18835.26 88
18836.56 89
18837.86 94
18839.16 87
18840.45 103
18841.75 84
18843.05 107
18844.35 78
18845.65 82
18846.94 90
18848.24 103
18849.54 97
18850.84 94
18852.14 91
18853.43 79
18854.73 78
18856.03 96
18857.33 85
18858.63 92
18859.93 95
18861.22 89
18862.52 93
18863.82 93
18865.12 90
18866.42 85
18867.72 81
18869.02 78
18870.32 111
18871.61 92
18872.91 61
18874.21 86
18875.51 88
18876.81 96
18878.11 76
18879.41 105
18880.71 96
18882.01 83
18883.31 88
18884.61 92
18885.90 82
18887.20 83
18888.50 76
18889.80 94
18891.10 90
18892.40 78
18893.70 100
18895.00 96
18896.30 96
18897.60 82
18898.90 95
18900.20 90
18901.50 91
18902.80 85
18904.10 88
18905.40 76
18906.70 74
18908.00 84
18909.30 93
18910.60 89
18911.90 109
18913.20 90
18914.50 91
18915.80 75
18917.10 95
18918.40 90
18919.70 94
18921.00 85
18922.30 71
18923.61 91
18924.91 85
18926.21 81
18927.51 83
18928.81 94
18930.11 69
18931.41 92
18932.71 73
18934.01 85
18935.31 90
18936.61 94
18937.92 95
18939.22 82
18940.52 89
18941.82 85
18943.12 104
18944.42 91
18945.72 90
18947.03 84
18948.33 108
18949.63 104
18950.93 78
18952.23 93
18953.53 95
18954.84 97
18956.14 82
18957.44 80
18958.74 95
18960.04 95
18961.34 83
18962.65 74
18963.95 85
18965.25 109
18966.55 99
18967.86 77
18969.16 94
18970.46 84
18971.76 95
18973.06 98
18974.37 100
18975.67 88
18976.97 90
18978.27 80
18979.58 85
18980.88 79
18982.18 101
18983.48 101
18984.79 93
18986.09 90
18987.39 85
18988.70 93
18990.00 90
18991.30 104
18992.61 70
18993.91 83
18995.21 88
18996.51 78
18997.82 81
18999.12 96
19000.42 83
19001.73 89
19003.03 81
19004.33 83
19005.64 89
19006.94 104
19008.25 97
19009.55 85
19010.85 99
19012.16 90
19013.46 84
19014.76 100
19016.07 94
19017.37 85
19018.68 89
19019.98 82
19021.28 83
19022.59 84
19023.89 91
19025.20 97
19026.50 83
19027.80 71
19029.11 73
19030.41 102
19031.72 83
19033.02 89
19034.33 89
19035.63 98
19036.94 76
19038.24 85
19039.54 101
19040.85 77
19042.15 71
19043.46 103
19044.76 82
19046.07 94
19047.37 83
19048.68 86
19049.98 94
19051.29 85
19052.59 96
19053.90 102
19055.20 90
19056.51 92
19057.81 102
19059.12 98
19060.43 98
19061.73 90
19063.04 124
19064.34 107
19065.65 93
19066.95 87
19068.26 88
19069.56 100
19070.87 88
19072.18 75
19073.48 103
19074.79 82
19076.09 89
19077.40 65
19078.71 70
19080.01 86
19081.32 86
19082.62 75
19083.93 91
19085.24 96
19086.54 103
19087.85 113
19089.16 98
19090.46 102
19091.77 105
19093.07 101
19094.38 88
19095.69 89
19096.99 99
19098.30 70
19099.61 82
19100.91 80
19102.22 89
19103.53 90
19104.84 89
19106.14 88
19107.45 100
19108.76 104
19110.06 103
19111.37 74
19112.68 83
19113.98 94
19115.29 92
19116.60 93
19117.91 90
19119.21 72
19120.52 86
19121.83 89
19123.14 74
19124.44 75
19125.75 95
19127.06 81
19128.37 94
19129.68 95
19130.98 89
19132.29 106
19133.60 109
19134.91 90
19136.21 76
19137.52 86
19138.83 90
19140.14 79
19141.45 79
19142.76 89
19144.06 69
19145.37 85
19146.68 95
19147.99 87
19149.30 77
19150.61 93
19151.91 82
19153.22 64
19154.53 88
19155.84 91
19157.15 100
19158.46 78
19159.77 90
19161.07 86
19162.38 73
19163.69 94
19165.00 106
19166.31 90
19167.62 92
19168.93 93
19170.24 84
19171.55 78
19172.86 83
19174.17 90
19175.48 94
19176.78 97
19178.09 70
19179.40 75
19180.71 106
19182.02 105
19183.33 97
19184.64 77
19185.95 68
19187.26 90
19188.57 93
19189.88 98
19191.19 75
19192.50 77
19193.81 89
19195.12 82
19196.43 90
19197.74 97
19199.05 105
19200.36 84
19201.67 85
19202.98 82
19204.29 101
19205.60 82
19206.91 88
19208.22 82
19209.53 90
19210.84 78
19212.15 101
19213.47 88
19214.78 109
19216.09 92
19217.40 87
19218.71 97
19220.02 106
19221.33 101
19222.64 73
19223.95 96
19225.26 94
19226.57 78
19227.89 76
19229.20 97
19230.51 98
19231.82 86
19233.13 79
19234.44 78
19235.75 83
19237.06 79
19238.38 85
19239.69 95
19241.00 81
19242.31 81
19243.62 89
19244.93 97
19246.25 77
19247.56 57
19248.87 111
19250.18 97
19251.49 88
19252.81 76
19254.12 83
19255.43 65
19256.74 77
19258.05 75
19259.37 98
19260.68 104
19261.99 82
19263.30 84
19264.62 72
19265.93 84
19267.24 78
19268.55 89
19269.87 96
19271.18 103
19272.49 89
19273.80 89
19275.12 85
19276.43 103
19277.74 83
19279.05 78
19280.37 96
19281.68 88
19282.99 101
19284.31 88
19285.62 91
19286.93 81
19288.25 83
19289.56 96
19290.87 90
19292.19 91
19293.50 92
19294.81 93
19296.13 86
19297.44 106
19298.75 75
19300.07 90
19301.38 81
19302.69 97
19304.01 75
19305.32 75
19306.64 84
19307.95 100
19309.26 85
19310.58 90
19311.89 77
19313.21 104
19314.52 83
19315.83 77
19317.15 86
19318.46 82
19319.78 104
19321.09 90
19322.41 98
19323.72 90
19325.03 65
19326.35 75
19327.66 78
19328.98 94
19330.29 87
19331.61 89
19332.92 100
19334.24 84
19335.55 91
19336.87 73
19338.18 84
19339.50 96
19340.81 102
19342.13 87
19343.44 74
19344.76 90
19346.07 98
19347.39 113
19348.70 75
19350.02 87
19351.33 74
19352.65 92
19353.96 80
19355.28 82
19356.59 89
19357.91 94
19359.23 88
19360.54 80
19361.86 81
19363.17 73
19364.49 74
19365.80 86
19367.12 80
19368.44 65
19369.75 94
19371.07 104
19372.38 103
19373.70 68
19375.02 73
19376.33 104
19377.65 95
19378.97 79
19380.28 65
19381.60 79
19382.91 89
19384.23 94
19385.55 86
19386.86 75
19388.18 70
19389.50 111
19390.81 100
19392.13 104
19393.45 84
19394.76 97
19396.08 74
19397.40 74
19398.72 84
19400.03 75
19401.35 106
19402.67 96
19403.98 64
19405.30 76
19406.62 91
19407.94 102
19409.25 107
19410.57 68
19411.89 86
19413.20 84
19414.52 88
19415.84 77
19417.16 108
19418.48 80
19419.79 106
19421.11 96
19422.43 72
19423.75 89
19425.06 95
19426.38 103
19427.70 90
19429.02 96
19430.34 72
19431.65 91
19432.97 82
19434.29 80
19435.61 70
19436.93 84
19438.25 94
19439.56 84
19440.88 74
19442.20 87
19443.52 99
19444.84 86
19446.16 101
19447.47 72
19448.79 93
19450.11 75
19451.43 97
19452.75 94
19454.07 104
19455.39 77
19456.71 96
19458.03 88
19459.34 91
19460.66 97
19461.98 75
19463.30 66
19464.62 76
19465.94 87
19467.26 100
19468.58 99
19469.90 76
19471.22 88
19472.54 104
19473.86 90
19475.18 77
19476.50 103
19477.82 71
19479.14 91
19480.46 77
19481.78 92
19483.10 78
19484.42 79
19485.73 77
19487.05 80
19488.37 71
19489.70 75
19491.02 78
19492.34 82
19493.66 74
19494.98 79
19496.30 96
19497.62 79
19498.94 87
19500.26 87
19501.58 92
19502.90 81
19504.22 98
19505.54 87
19506.86 82
19508.18 97
19509.50 88
19510.82 89
19512.14 62
19513.46 93
19514.78 86
19516.11 101
19517.43 88
19518.75 90
19520.07 75
19521.39 113
19522.71 106
19524.03 74
19525.35 66
19526.68 72
19528.00 96
19529.32 70
19530.64 72
19531.96 62
19533.28 89
19534.60 89
19535.93 104
19537.25 59
19538.57 103
19539.89 100
19541.21 94
19542.53 61
19543.86 79
19545.18 83
19546.50 88
19547.82 91
19549.14 87
19550.47 90
19551.79 100
19553.11 100
19554.43 76
19555.76 97
19557.08 78
19558.40 114
19559.72 85
19561.05 69
19562.37 70
19563.69 75
19565.01 97
19566.34 83
19567.66 79
19568.98 75
19570.30 90
19571.63 94
19572.95 89
19574.27 62
19575.60 82
19576.92 92
19578.24 92
19579.57 68
19580.89 98
19582.21 64
19583.54 90
19584.86 81
19586.18 86
19587.51 87
19588.83 69
19590.15 95
19591.48 96
19592.80 89
19594.12 82
19595.45 96
19596.77 102
19598.09 120
19599.42 95
19600.74 83
19602.07 86
19603.39 90
19604.71 88
19606.04 107
19607.36 82
19608.69 95
19610.01 82
19611.33 105
19612.66 101
19613.98 75
19615.31 92
19616.63 86
19617.96 100
19619.28 84
19620.60 97
19621.93 69
19623.25 86
19624.58 84
19625.90 88
19627.23 88
19628.55 101
19629.88 104
19631.20 76
19632.53 75
19633.85 68
19635.18 102
19636.50 112
19637.83 105
19639.15 87
19640.48 88
19641.80 77
19643.13 111
19644.45 99
19645.78 87
19647.10 93
19648.43 94
19649.76 99
19651.08 73
19652.41 99
19653.73 73
19655.06 96
19656.38 85
19657.71 95
19659.04 82
19660.36 86
19661.69 76
19663.01 83
19664.34 82
19665.67 116
19666.99 74
19668.32 95
19669.64 77
19670.97 79
19672.30 78
19673.62 88
19674.95 110
19676.28 90
19677.60 94
19678.93 88
19680.25 95
19681.58 59
19682.91 71
19684.23 57
19685.56 74
19686.89 101
19688.22 91
19689.54 78
19690.87 82
19692.20 72
19693.52 72
19694.85 72
19696.18 77
19697.50 75
19698.83 70
19700.16 104
19701.49 84
19702.81 107
19704.14 84
19705.47 90
19706.80 81
19708.12 86
19709.45 78
19710.78 80
19712.11 95
19713.43 96
19714.76 96
19716.09 75
19717.42 102
19718.74 81
19720.07 107
19721.40 59
19722.73 71
19724.06 99
19725.38 85
19726.71 60
19728.04 78
19729.37 70
19730.70 99
19732.03 94
19733.35 98
19734.68 78
19736.01 84
19737.34 104
19738.67 74
19740.00 73
19741.32 76
19742.65 83
19743.98 85
19745.31 85
19746.64 89
19747.97 97
19749.30 95
19750.63 96
19751.96 89
19753.28 102
19754.61 111
19755.94 96
19757.27 98
19758.60 96
19759.93 116
19761.26 75
19762.59 80
19763.92 81
19765.25 102
19766.58 82
19767.91 85
19769.24 75
19770.57 88
19771.90 90
19773.22 87
19774.55 90
19775.88 92
19777.21 94
19778.54 104
19779.87 78
19781.20 77
19782.53 103
19783.86 97
19785.19 104
19786.52 88
19787.85 85
19789.18 97
19790.51 90
19791.85 90
19793.18 106
19794.51 86
19795.84 100
19797.17 107
19798.50 70
19799.83 92
19801.16 64
19802.49 91
19803.82 87
19805.15 79
19806.48 71
19807.81 79
19809.14 80
19810.47 87
19811.81 82
19813.14 96
19814.47 86
19815.80 91
19817.13 100
19818.46 94
19819.79 103
19821.12 75
19822.45 90
19823.79 73
19825.12 85
19826.45 98
19827.78 84
19829.11 76
19830.44 83
19831.78 87
19833.11 75
19834.44 81
19835.77 86
19837.10 103
19838.43 95
19839.77 71
19841.10 87
19842.43 101
19843.76 93
19845.09 96
19846.43 98
19847.76 100
19849.09 79
19850.42 97
19851.76 88
19853.09 84
19854.42 68
19855.75 96
19857.09 91
19858.42 82
19859.75 83
19861.08 78
19862.42 86
19863.75 76
19865.08 99
19866.41 84
19867.75 98
19869.08 84
19870.41 105
19871.75 78
19873.08 92
19874.41 85
19875.75 100
19877.08 93
19878.41 86
19879.75 95
19881.08 82
19882.41 97
19883.75 98
19885.08 99
19886.41 88
19887.75 91
19889.08 67
19890.41 74
19891.75 78
19893.08 91
19894.41 81
19895.75 88
19897.08 93
19898.42 80
19899.75 99
19901.08 87
19902.42 75
19903.75 81
19905.09 109
19906.42 89
19907.75 83
19909.09 83
19910.42 97
19911.76 94
19913.09 101
19914.43 94
19915.76 91
19917.10 91
19918.43 86
19919.77 107
19921.10 93
19922.43 91
19923.77 84
19925.10 106
19926.44 74
19927.77 104
19929.11 89
19930.44 75
19931.78 84
19933.11 89
19934.45 91
19935.78 101
19937.12 95
19938.45 101
19939.79 88
19941.13 84
19942.46 88
19943.80 95
19945.13 88
19946.47 80
19947.80 101
19949.14 87
19950.47 78
19951.81 76
19953.15 97
19954.48 95
19955.82 100
19957.15 99
19958.49 81
19959.83 86
19961.16 74
19962.50 88
19963.83 85
19965.17 97
19966.51 87
19967.84 95
19969.18 93
19970.51 111
19971.85 82
19973.19 90
19974.52 76
19975.86 85
19977.20 90
19978.53 96
19979.87 86
19981.21 78
19982.54 92
19983.88 98
19985.22 89
19986.55 81
19987.89 108
19989.23 76
19990.57 92
19991.90 89
19993.24 80
19994.58 87
19995.91 93
19997.25 92
19998.59 90
19999.93 81
20001.26 101
20002.60 77
20003.94 84
20005.28 102
20006.61 80
20007.95 85
20009.29 101
20010.63 113
20011.96 88
20013.30 76
20014.64 82
20015.98 93
20017.31 89
20018.65 82
20019.99 76
20021.33 78
20022.67 83
20024.01 72
20025.34 77
20026.68 95
20028.02 86
20029.36 99
20030.70 106
20032.03 96
20033.37 113
20034.71 90
20036.05 101
20037.39 81
20038.73 91
20040.07 90
20041.40 81
20042.74 100
20044.08 88
20045.42 85
20046.76 93
20048.10 122
20049.44 96
20050.78 113
20052.12 85
20053.46 88
20054.79 107
20056.13 114
20057.47 105
20058.81 82
20060.15 79
20061.49 105
20062.83 109
20064.17 94
20065.51 95
20066.85 93
20068.19 90
20069.53 89
20070.87 83
20072.21 91
20073.55 91
20074.89 101
20076.23 92
20077.57 97
20078.91 87
20080.25 102
20081.59 83
20082.93 74
20084.27 87
20085.61 92
20086.95 99
20088.29 73
20089.63 79
20090.97 81
20092.31 85
20093.65 101
20094.99 93
20096.33 91
20097.67 79
20099.01 95
20100.35 74
20101.69 96
20103.03 73
20104.38 86
20105.72 84
20107.06 107
20108.40 102
20109.74 83
20111.08 79
20112.42 82
20113.76 81
20115.10 74
20116.45 67
20117.79 77
20119.13 87
20120.47 68
20121.81 66
20123.15 89
20124.49 85
20125.84 110
20127.18 89
20128.52 83
20129.86 64
20131.20 86
20132.54 91
20133.89 89
20135.23 97
20136.57 81
20137.91 93
20139.25 84
20140.60 88
